# Supplementary material for: Perception of Individual and Joint Action in Infants and Adults
Source: PLoS One. 2014 Sep 9;9(9):e107450. doi: 10.1371/journal.pone.0107450 (PMC4174902; doi:10.1371/journal.pone.0107450)
Supplement: Data S1 — Raw files of eye tracking data of all participants. (ZIP) [file pone.0107450.s001.zip]

Archive with 74 entries (74 files):
- Turm2012b_09_01.csv
- Turm2012b_09_02.csv
- Turm2012b_09_03.csv
- Turm2012b_09_04.csv
- Turm2012b_09_05.csv
- Turm2012b_09_06.csv
- Turm2012b_09_07.csv
- Turm2012b_09_08.csv
- Turm2012b_09_09.csv
- Turm2012b_09_10.csv
- Turm2012b_09_11.csv
- Turm2012b_09_12.csv
- Turm2012b_09_13.csv
- Turm2012b_09_14.csv
- Turm2012b_09_15.csv
- Turm2012b_09_16.csv
- Turm2012b_09_17.csv
- Turm2012b_09_18.csv
- Turm2012b_09_19.csv
- Turm2012b_09_20.csv
- Turm2012b_09_21.csv
- Turm2012b_09_22.csv
- Turm2012b_09_23.csv
- Turm2012b_09_24.csv
- Turm2012b_09_25.csv
- Turm2012b_09_26.csv
- Turm2012b_09_27.csv
- Turm2012b_09_28.csv
- Turm2012b_09_29.csv
- Turm2012b_09_30.csv
- Turm2012b_AD_01.csv
- Turm2012b_AD_02.csv
- Turm2012b_AD_03.csv
- Turm2012b_AD_04.csv
- Turm2012b_AD_05.csv
- Turm2012b_AD_06.csv
- Turm2012b_AD_07.csv
- Turm2012b_AD_08.csv
- Turm2012b_AD_09.csv
- Turm2012b_AD_10.csv
- Turm2012b_AD_11.csv
- Turm2012b_AD_12.csv
- Turm2012b_AD_13.csv
- Turm2012b_AD_14.csv
- Turm2012b_AD_15.csv
- Turmbau2012b_12_01.csv
- Turmbau2012b_12_02.csv
- Turmbau2012b_12_03.csv
- Turmbau2012b_12_04.csv
- Turmbau2012b_12_05.csv
- Turmbau2012b_12_06.csv
- Turmbau2012b_12_07.csv
- Turmbau2012b_12_08.csv
- Turmbau2012b_12_09.csv
- Turmbau2012b_12_10.csv
- Turmbau2012b_12_11.csv
- Turmbau2012b_12_12.csv
- Turmbau2012b_12_13.csv
- Turmbau2012b_12_14.csv
- Turmbau2012b_12_15.csv
- Turmbau2012b_12_16.csv
- Turmbau2012b_12_17.csv
- Turmbau2012b_12_18.csv
- Turmbau2012b_12_19.csv
- Turmbau2012b_12_20.csv
- Turmbau2012b_12_21.csv
- Turmbau2012b_12_22.csv
- Turmbau2012b_12_23.csv
- Turmbau2012b_12_24.csv
- Turmbau2012b_12_25.csv
- Turmbau2012b_12_26.csv
- Turmbau2012b_12_27.csv
- Turmbau2012b_12_28.csv
- Turmbau2012b_12_29.csv
