# Supplementary material for: Perception of Individual and Joint Action in Infants and Adults
Source: PLoS One. 2014 Sep 9;9(9):e107450. doi: 10.1371/journal.pone.0107450 (PMC4174902; doi:10.1371/journal.pone.0107450)
Supplement: Data S1 — Raw files of eye tracking data of all participants. (ZIP) [file pone.0107450.s001.zip › Turm2012b_09_01.csv]

Data properties:
Recording date: 06.08.2012
Recording time : 9:16:17:343 (corresponds to time 0)
Study: Turmbau2012b
Subject: Turm2012b_09_01
Recording: Turm2012b_09_01
Screen resolution: 800 x 600
Coordinate unit: Pixels
Filter settings:
Eye: Average
Fixation radius: 30
Min duration: 100
Timestamp	Number	GazepointX (L)	GazepointY (L)	CamX (L)	CamY (L)	Distance (L)	Pupil (L)	Validity (L)	GazepointX (R)	GazepointY (R)	CamX (R)	CamY (R)	Distance (R)	Pupil (R)	Validity (R)	Fixation	GazepointX	GazepointY	Event	Event Key	Data 1	Data 2	Description
11	1	411	267	0,66	0,501	549,026	3,645	0	430	294	0,423	0,525	550,807	3,484	0	1	430	279
31	2	413	276	0,66	0,502	549,026	3,402	0	437	263	0,422	0,526	550,807	3,269	0	1	430	279
51	3	432	268	0,659	0,502	549,026	3,358	0	448	255	0,421	0,527	550,807	3,388	0	1	430	279
71	4	429	271	0,659	0,503	549,026	3,486	0	436	283	0,421	0,528	550,807	3,504	0	1	430	279
91	5	424	274	0,659	0,503	549,026	3,36	0	439	289	0,421	0,529	550,807	3,553	0	1	430	279
111	6	420	270	0,659	0,504	549,303	3,405	0	442	295	0,421	0,53	550,8	3,603	0	1	430	279
131	7	412	264	0,659	0,504	549,303	3,383	0	453	266	0,421	0,531	550,8	3,458	0	1	430	279
151	8	423	277	0,658	0,505	549,303	3,379	0	443	261	0,421	0,531	550,8	3,517	0	1	430	279
171	9	429	277	0,658	0,506	549,303	3,276	0	427	274	0,42	0,532	550,8	3,375	0	1	430	279
191	10	419	281	0,657	0,506	549,303	3,414	0	444	287	0,419	0,533	550,8	3,397	0	1	430	279
211	11	425	284	0,656	0,506	548,891	3,387	0	439	289	0,418	0,534	550,932	3,387	0	1	430	279
230	12	427	281	0,655	0,507	548,891	3,328	0	428	307	0,418	0,535	550,932	3,4	0	1	430	279
250	13	428	268	0,655	0,507	548,891	3,53	0	421	287	0,417	0,536	550,932	3,38	0	1	430	279
270	14	413	276	0,654	0,507	548,891	3,381	0	444	288	0,417	0,536	550,932	3,352	0	1	430	279
290	15	429	301	0,654	0,508	548,891	3,29	0	432	297	0,416	0,537	550,932	3,462	0	1	430	279
310	16	425	298	0,653	0,508	549,137	3,352	0	431	284	0,416	0,537	552,447	3,459	0	1	430	279
330	17	381	286	0,653	0,508	549,137	3,361	0	384	292	0,416	0,537	552,447	3,133	0
350	18	410	321	0,653	0,508	549,137	3,346	0	390	323	0,416	0,538	552,447	3,355	0
370	19	390	268	0,653	0,509	549,137	3,207	0	387	296	0,416	0,538	552,447	3,157	0
390	20	389	348	0,653	0,509	549,137	3,399	0	386	303	0,416	0,538	552,447	3,374	0	2	390	311
410	21	399	339	0,654	0,509	549,634	3,362	0	386	310	0,416	0,538	554,381	3,325	0	2	390	311
430	22	388	294	0,654	0,509	549,634	3,252	0	391	305	0,417	0,538	554,381	3,129	0	2	390	311
450	23	392	307	0,654	0,509	549,634	3,445	0	384	315	0,417	0,538	554,381	3,424	0	2	390	311
470	24	391	282	0,654	0,509	549,634	3,322	0	389	323	0,417	0,539	554,381	3,234	0	2	390	311
490	25	390	297	0,654	0,509	549,634	3,345	0	383	344	0,417	0,539	554,381	3,557	0	2	390	311
510	26	389	297	0,654	0,51	549,306	3,366	0	385	356	0,416	0,539	552,305	3,526	0	2	390	311
530	27	398	298	0,653	0,51	549,306	3,228	0	400	307	0,416	0,539	552,305	3,359	0	2	390	311
549	28	403	297	0,653	0,51	549,306	3,379	0	376	319	0,416	0,539	552,305	3,409	0	2	390	311
571	29	419	298	0,653	0,51	549,306	3,369	0	434	286	0,416	0,539	552,305	3,233	0
589	30	412	323	0,653	0,51	549,306	3,464	0	414	319	0,416	0,539	552,305	3,275	0	3	418	314
597								5							5				ShowAVI	8	0	0	atFish.avi
610	31	422	325	0,653	0,511	549,128	3,488	0	418	309	0,416	0,54	551,4	3,244	0	3	418	314
629	32	423	327	0,653	0,511	549,128	3,375	0	438	324	0,416	0,54	551,4	3,457	0	3	418	314
650	33	423	292	0,653	0,511	549,128	3,348	0	431	309	0,416	0,541	551,4	3,412	0	3	418	314
669	34	412	297	0,653	0,512	549,128	3,339	0	404	331	0,416	0,541	551,4	3,322	0	3	418	314
690	35	410	318	0,653	0,512	549,128	3,367	0	417	332	0,416	0,541	551,4	3,479	0	3	418	314
709	36	408	300	0,653	0,512	549,21	3,351	0	403	331	0,416	0,541	552,666	3,443	0	3	418	314
730	37	411	291	0,653	0,512	549,21	3,463	0	439	321	0,416	0,541	552,666	3,686	0	3	418	314
749	38	415	290	0,653	0,512	549,21	3,34	0	412	349	0,416	0,541	552,666	3,572	0	3	418	314
770	39	425	292	0,653	0,512	549,21	3,365	0	425	316	0,416	0,541	552,666	3,478	0	3	418	314
789	40	428	288	0,652	0,512	549,21	3,309	0	411	338	0,415	0,541	552,666	3,502	0	3	418	314
812	41	428	287	0,652	0,512	550,449	3,314	0	415	325	0,415	0,542	550,993	3,516	0	3	418	314
829	42	415	342	0,652	0,512	550,449	3,594	0	409	305	0,415	0,542	550,993	3,318	0	3	418	314
850	43	414	275	0,652	0,513	550,449	3,522	0	444	298	0,415	0,542	550,993	3,441	0
868	44	411	283	0,652	0,513	550,449	3,545	0	412	275	0,415	0,542	550,993	3,14	0
890	45	409	282	0,653	0,513	550,449	3,494	0	420	282	0,415	0,543	550,993	3,269	0
908	46	410	284	0,653	0,514	548,992	3,483	0	429	269	0,416	0,543	551,558	3,255	0
930	47	408	318	0,653	0,514	548,992	3,467	0	411	304	0,416	0,543	551,558	3,396	0	4	413	313
948	48	411	309	0,654	0,514	548,992	3,521	0	418	326	0,416	0,543	551,558	3,483	0	4	413	313
970	49	419	319	0,654	0,514	548,992	3,4	0	419	317	0,416	0,543	551,558	3,348	0	4	413	313
988	50	411	297	0,654	0,514	548,992	3,436	0	414	318	0,417	0,543	551,558	3,608	0	4	413	313
1010	51	414	296	0,654	0,514	549,584	3,434	0	419	317	0,416	0,543	552,743	3,613	0	4	413	313
1028	52	426	294	0,654	0,514	549,584	3,505	0	411	372	0,417	0,543	552,743	3,784	0	4	413	313
1048	53	410	290	0,654	0,515	549,584	3,535	0	404	342	0,417	0,543	552,743	3,416	0	4	413	313
1068	54	422	284	0,654	0,515	549,584	3,458	0	421	308	0,417	0,544	552,743	3,66	0	4	413	313
1088	55	420	287	0,654	0,516	549,584	3,385	0	412	342	0,417	0,544	552,743	3,683	0	4	413	313
1108	56	415	283	0,654	0,516	550,715	3,378	0	413	331	0,416	0,545	552,588	3,706	0	4	413	313
1127	57	417	297	0,654	0,516	550,715	3,323	0	420	314	0,416	0,545	552,588	3,637	0	4	413	313
1147	58	422	290	0,653	0,516	550,715	3,412	0	411	332	0,416	0,545	552,588	3,5	0	4	413	313
1167	59	393	285	0,653	0,517	550,715	3,417	0	406	340	0,416	0,545	552,588	3,635	0	4	413	313
1187	60	407	310	0,654	0,517	550,715	3,421	0	404	340	0,417	0,545	552,588	3,694	0	4	413	313
1207	61	401	309	0,654	0,517	548,843	3,414	0	402	341	0,417	0,545	551,612	3,658	0	4	413	313
1227	62	414	302	0,654	0,517	548,843	3,55	0	436	289	0,417	0,545	551,612	3,567	0
1247	63	395	285	0,654	0,517	548,843	3,515	0	408	345	0,417	0,545	551,612	3,43	0
1267	64	410	311	0,654	0,517	548,843	3,342	0	408	353	0,417	0,546	551,612	3,609	0
1287	65	410	334	0,654	0,517	548,843	3,426	0	426	299	0,417	0,546	551,612	3,58	0
1307	66	409	332	0,653	0,517	550,054	3,363	0	411	330	0,416	0,546	552,035	3,56	0
1327	67	410	290	0,653	0,517	550,054	3,465	0	420	305	0,416	0,546	552,035	3,509	0	5	409	316
1347	68	406	319	0,653	0,517	550,054	3,543	0	405	322	0,416	0,547	552,035	3,548	0	5	409	316
1367	69	409	291	0,653	0,518	550,054	3,491	0	401	331	0,416	0,547	552,035	3,451	0	5	409	316
1386	70	412	284	0,653	0,518	550,054	3,549	0	401	352	0,416	0,547	552,035	3,74	0	5	409	316
1406	71	410	291	0,653	0,518	550,221	3,535	0	402	364	0,416	0,547	553,695	3,766	0	5	409	316
1426	72	399	298	0,653	0,518	550,221	3,596	0	406	326	0,416	0,547	553,695	3,603	0	5	409	316
1446	73	394	329	0,652	0,518	550,221	3,627	0	420	329	0,416	0,547	553,695	3,559	0	5	409	316
1466	74	414	308	0,652	0,518	550,221	3,37	0	417	320	0,416	0,547	553,695	3,622	0	5	409	316
1486	75	399	300	0,653	0,518	550,221	3,545	0	404	339	0,416	0,548	553,695	3,63	0	5	409	316
1506	76	402	311	0,653	0,518	549,322	3,487	0	410	339	0,416	0,548	553,237	3,634	0	5	409	316
1526	77	409	309	0,653	0,518	549,322	3,469	0	415	340	0,416	0,548	553,237	3,634	0	5	409	316
1546	78	402	289	0,653	0,518	549,322	3,664	0	408	320	0,416	0,548	553,237	3,717	0	5	409	316
1566	79	391	291	0,653	0,518	549,322	3,499	0	399	329	0,416	0,548	553,237	3,488	0	5	409	316
1586	80	415	301	0,653	0,519	549,322	3,523	0	430	318	0,416	0,548	553,237	3,674	0	5	409	316
1606	81	409	290	0,653	0,519	550,69	3,592	0	425	320	0,416	0,549	552,67	3,658	0	5	409	316
1626	82	398	288	0,652	0,519	550,69	3,37	0	409	344	0,415	0,549	552,67	3,757	0	5	409	316
1646	83	408	315	0,652	0,519	550,69	3,578	0	417	317	0,415	0,549	552,67	3,697	0	5	409	316
1666	84	399	302	0,651	0,519	550,69	3,643	0	419	347	0,415	0,549	552,67	3,761	0	5	409	316
1686	85	411	306	0,651	0,52	550,69	3,637	0	392	339	0,414	0,55	552,67	3,679	0	5	409	316
1706	86	410	301	0,651	0,52	549,158	3,621	0	394	332	0,414	0,55	553,171	3,698	0	5	409	316
1726	87	410	281	0,651	0,519	549,158	3,67	0	422	307	0,414	0,55	553,171	3,671	0	5	409	316
1745	88	396	286	0,651	0,519	549,158	3,635	0	416	329	0,414	0,55	553,171	3,63	0	5	409	316
1765	89	393	290	0,651	0,519	549,158	3,536	0	424	306	0,415	0,549	553,171	3,674	0	5	409	316
1785	90	411	293	0,652	0,519	549,158	3,692	0	446	321	0,415	0,549	553,171	3,854	0	5	409	316
1805	91	404	297	0,652	0,519	549,549	3,654	0	447	314	0,415	0,549	550,706	3,844	0	5	409	316
1825	92	409	309	0,652	0,519	549,549	3,649	0	411	328	0,416	0,549	550,706	3,836	0	5	409	316
1845	93	404	334	0,653	0,519	549,549	3,808	0	413	352	0,416	0,549	550,706	3,71	0	5	409	316
1865	94	420	311	0,653	0,52	549,549	3,789	0	417	328	0,416	0,549	550,706	3,668	0	5	409	316
1885	95	414	309	0,653	0,52	549,549	3,842	0	396	339	0,416	0,549	550,706	3,778	0	5	409	316
1905	96	415	315	0,653	0,52	550,574	3,854	0	397	345	0,416	0,549	551,264	3,721	0	5	409	316
1925	97	415	273	0,652	0,52	550,574	3,669	0	425	327	0,416	0,55	551,264	3,802	0
1945	98	403	305	0,652	0,52	550,574	3,614	0	419	315	0,415	0,55	551,264	3,766	0
1965	99	409	314	0,652	0,52	550,574	3,679	0	414	341	0,415	0,55	551,264	3,912	0
1984	100	431	294	0,651	0,521	550,574	3,715	0	435	359	0,415	0,551	551,264	3,788	0
2004	101	427	291	0,65	0,522	552,834	3,723	0	432	364	0,413	0,552	549,591	3,794	0
2025	102	538	410	0,649	0,522	552,834	3,886	0	547	419	0,413	0,552	549,591	3,654	0	6	556	412
2045	103	561	419	0,649	0,522	552,834	3,774	0	557	425	0,413	0,552	549,591	3,662	0	6	556	412
2064	104	558	420	0,649	0,522	552,834	3,743	0	554	429	0,413	0,553	549,591	3,764	0	6	556	412
2084	105	551	423	0,649	0,522	552,834	3,84	0	555	428	0,413	0,553	549,591	3,78	0	6	556	412
2104	106	563	424	0,649	0,523	553,202	3,775	0	556	428	0,413	0,553	548,53	3,788	0	6	556	412
2124	107	552	381	0,649	0,523	553,202	3,745	0	534	434	0,413	0,553	548,53	3,689	0	6	556	412
2144	108	572	365	0,649	0,523	553,202	3,882	0	553	410	0,413	0,554	548,53	3,585	0	6	556	412
2164	109	549	391	0,649	0,523	553,202	3,961	0	572	405	0,412	0,554	548,53	3,841	0	6	556	412
2184	110	542	397	0,649	0,523	553,202	3,898	0	561	427	0,412	0,554	548,53	3,792	0	6	556	412
2204	111	545	397	0,648	0,523	553,791	3,933	0	570	413	0,412	0,554	549,182	3,816	0	6	556	412
2224	112	559	418	0,648	0,523	553,791	3,874	0	563	415	0,412	0,554	549,182	3,916	0	6	556	412
2244	113	534	384	0,648	0,523	553,791	3,85	0	559	388	0,412	0,553	549,182	3,656	0
2264	114	508	318	0,649	0,522	553,791	3,845	0	521	336	0,413	0,553	549,182	3,643	0	7	512	326
2284	115	507	319	0,649	0,522	553,791	3,789	0	517	357	0,413	0,553	549,182	3,639	0	7	512	326
2303	116	505	324	0,649	0,522	551,498	3,754	0	514	328	0,413	0,553	551,115	3,648	0	7	512	326
2323	117	500	314	0,649	0,522	551,498	3,59	0	505	355	0,413	0,553	551,115	3,692	0	7	512	326
2343	118	494	318	0,649	0,522	551,498	3,723	0	522	316	0,413	0,553	551,115	3,796	0	7	512	326
2363	119	482	306	0,649	0,522	551,498	3,695	0	515	330	0,413	0,553	551,115	3,66	0	7	512	326
2383	120	508	316	0,649	0,522	551,498	3,801	0	511	340	0,413	0,553	551,115	3,734	0	7	512	326
2403	121	503	315	0,649	0,522	551,927	3,821	0	519	322	0,413	0,553	552,4	3,764	0	7	512	326
2423	122	515	326	0,649	0,522	551,927	3,723	0	536	318	0,412	0,554	552,4	3,846	0	7	512	326
2443	123	516	299	0,649	0,522	551,927	3,63	0	499	350	0,412	0,554	552,4	3,757	0	7	512	326
2463	124	509	319	0,649	0,522	551,927	3,882	0	531	334	0,412	0,554	552,4	3,709	0	7	512	326
2483	125	525	347	0,648	0,522	551,927	3,857	0	513	318	0,412	0,554	552,4	3,694	0	7	512	326
2503	126	522	342	0,648	0,522	550,851	3,824	0	526	332	0,412	0,554	550,357	3,666	0	7	512	326
2523	127	495	292	0,648	0,522	550,851	3,585	0	498	352	0,412	0,554	550,357	3,576	0	8	506	325
2543	128	490	306	0,648	0,522	550,851	3,564	0	516	332	0,412	0,554	550,357	3,756	0	8	506	325
2563	129	486	314	0,648	0,522	550,851	3,644	0	517	331	0,412	0,554	550,357	3,483	0	8	506	325
2582	130	499	330	0,648	0,522	550,851	3,636	0	519	360	0,412	0,555	550,357	3,8	0	8	506	325
2602	131	496	340	0,648	0,523	552,533	3,638	0	519	348	0,412	0,555	552,023	3,735	0	8	506	325
2622	132	513	315	0,648	0,522	552,533	3,648	0	530	332	0,412	0,555	552,023	3,62	0	8	506	325
2642	133	496	288	0,648	0,522	552,533	3,8	0	511	351	0,412	0,555	552,023	3,598	0	8	506	325
2662	134	495	299	0,648	0,522	552,533	3,522	0	516	347	0,412	0,555	552,023	3,485	0	8	506	325
2682	135	491	295	0,648	0,523	552,533	3,652	0	517	330	0,411	0,555	552,023	3,552	0	8	506	325
2699								5							5				Keyboard	3	39	0	Right
2702	136	489	301	0,647	0,523	552,485	3,659	0	514	343	0,411	0,555	548,049	3,483	0	8	506	325
2722	137	585	344	0,646	0,523	552,485	3,711	0	588	370	0,41	0,556	548,049	3,516	0
2742	138	582	336	0,645	0,523	552,485	3,565	0	584	347	0,409	0,556	548,049	3,61	0
2762	139	565	389	0,645	0,523	552,485	3,758	0	582	352	0,409	0,556	548,049	3,671	0	9	574	362
2782	140	573	357	0,645	0,523	552,485	3,864	0	570	369	0,409	0,556	548,049	3,58	0	9	574	362
2802	141	567	367	0,645	0,523	553,262	3,857	0	566	359	0,409	0,556	547,916	3,589	0	9	574	362
2822	142	580	346	0,645	0,523	553,262	3,704	0	582	363	0,409	0,556	547,916	3,569	0	9	574	362
2842	143	580	350	0,645	0,523	553,262	3,787	0	574	373	0,408	0,556	547,916	3,621	0	9	574	362
2862	144	588	395	0,645	0,523	553,262	3,764	0	575	358	0,408	0,556	547,916	3,681	0	9	574	362
2882	145	578	352	0,645	0,523	553,262	3,782	0	575	368	0,408	0,556	547,916	3,619	0	9	574	362
2901	146	580	368	0,645	0,522	552,769	3,769	0	575	372	0,408	0,556	546,027	3,626	0	9	574	362
2921	147	580	315	0,645	0,523	552,769	3,691	0	582	367	0,408	0,556	546,027	3,648	0	9	574	362
2941	148	566	359	0,645	0,523	552,769	3,847	0	561	364	0,408	0,556	546,027	3,427	0	9	574	362
2961	149	570	370	0,645	0,523	552,769	3,888	0	563	344	0,408	0,556	546,027	3,542	0	9	574	362
2981	150	572	360	0,644	0,523	552,769	3,848	0	566	385	0,408	0,556	546,027	3,546	0	9	574	362
3001	151	574	363	0,644	0,523	553,014	3,864	0	568	380	0,408	0,556	546,057	3,55	0	9	574	362
3021	152	562	360	0,644	0,523	553,014	3,661	0	564	376	0,407	0,556	546,057	3,576	0	9	574	362
3041	153	579	361	0,644	0,523	553,014	3,772	0	587	365	0,407	0,556	546,057	3,535	0	9	574	362
3061	154	573	361	0,644	0,523	553,014	3,716	0	584	352	0,407	0,557	546,057	3,597	0	9	574	362
3081	155	586	359	0,644	0,523	553,014	3,71	0	576	364	0,407	0,557	546,057	3,525	0	9	574	362
3101	156	587	360	0,643	0,523	553,472	3,707	0	587	358	0,407	0,557	546,211	3,543	0	9	574	362
3121	157	566	352	0,643	0,523	553,472	3,683	0	568	368	0,407	0,557	546,211	3,53	0	9	574	362
3141	158	570	383	0,643	0,523	553,472	3,741	0	561	365	0,407	0,557	546,211	3,408	0	9	574	362
3161	159	555	373	0,643	0,523	553,472	3,801	0	576	369	0,407	0,557	546,211	3,416	0	9	574	362
3180	160	573	341	0,643	0,523	553,472	3,653	0	587	362	0,407	0,557	546,211	3,534	0	9	574	362
3200	161	571	354	0,643	0,523	553,249	3,693	0	589	359	0,407	0,557	549,567	3,496	0	9	574	362
3220	162	486	296	0,644	0,523	553,249	3,527	0	493	334	0,408	0,557	549,567	3,476	0
3240	163	388	325	0,646	0,523	553,249	3,567	0	383	334	0,409	0,557	549,567	3,493	0
3260	164	329	255	0,646	0,522	553,249	3,63	0	339	367	0,41	0,557	549,567	3,609	0
3280	165	344	326	0,646	0,523	553,249	3,852	0	338	327	0,41	0,557	549,567	3,47	0
3300	166	356	308	0,646	0,523	549,074	3,886	0	336	330	0,41	0,557	554,138	3,534	0
3320	167	333	257	0,646	0,523	549,074	3,453	0	353	352	0,41	0,557	554,138	3,716	0
3330								5							5				ShowAVI	8	0	0	single.avi
3340	168	343	344	0,646	0,522	549,074	3,731	0	338	333	0,41	0,557	554,138	3,644	0
3360	169	335	274	0,647	0,522	549,074	3,319	0	342	362	0,41	0,557	554,138	3,754	0
3380	170	345	352	0,647	0,522	549,074	3,664	0	349	305	0,41	0,556	554,138	3,527	0
3400	171	344	332	0,647	0,522	548,15	3,498	0	342	304	0,41	0,556	555,07	3,531	0
3420	172	354	352	0,647	0,522	548,15	3,877	0	336	286	0,41	0,557	555,07	3,484	0
3440	173	339	366	0,647	0,523	548,15	3,807	0	353	348	0,41	0,557	555,07	3,726	0
3460	174	364	361	0,647	0,523	548,15	3,784	0	347	342	0,41	0,557	555,07	3,631	0
3480	175	331	305	0,647	0,523	548,15	3,64	0	329	362	0,41	0,557	555,07	3,836	0
3500	176	338	306	0,647	0,523	548,801	3,584	0	337	368	0,409	0,557	552,65	3,825	0
3519	177	360	411	0,646	0,523	548,801	4,047	0	342	322	0,409	0,557	552,65	3,536	0
3539	178	320	297	0,646	0,523	548,801	3,658	0	357	314	0,409	0,558	552,65	3,548	0
3559	179	329	332	0,645	0,523	548,801	3,71	0	353	335	0,408	0,558	552,65	3,643	0
3579	180	385	427	0,645	0,523	548,801	4,35	0	336	313	0,407	0,559	552,65	3,608	0	10	349	332
3599	181	369	381	0,644	0,523	548,343	4,19	0	342	318	0,407	0,559	554,602	3,656	0	10	349	332
3619	182	348	358	0,644	0,523	548,343	3,801	0	336	336	0,406	0,559	554,602	3,553	0	10	349	332
3639	183	330	337	0,643	0,523	548,343	3,762	0	352	321	0,406	0,559	554,602	3,515	0	10	349	332
3659	184	341	332	0,643	0,523	548,343	3,805	0	352	306	0,406	0,56	554,602	3,523	0	10	349	332
3679	185	357	324	0,642	0,523	548,343	3,535	0	357	327	0,405	0,56	554,602	3,477	0	10	349	332
3699	186	350	320	0,642	0,523	547,004	3,496	0	359	324	0,406	0,56	554,856	3,469	0	10	349	332
3719	187	225	316	0,643	0,523	547,004	3,771	0	271	298	0,407	0,56	554,856	3,385	0	11	250	300
3739	188	234	311	0,643	0,523	547,004	3,603	0	264	280	0,407	0,56	554,856	3,265	0	11	250	300
3759	189	228	313	0,643	0,523	547,004	3,507	0	257	293	0,406	0,561	554,856	3,333	0	11	250	300
3778	190	232	345	0,642	0,523	547,004	3,706	0	279	287	0,406	0,561	554,856	3,306	0	11	250	300
3799	191	231	349	0,643	0,523	544,335	3,575	0	274	293	0,406	0,561	555,868	3,348	0	11	250	300
3818	192	238	335	0,643	0,523	544,335	3,565	0	261	285	0,406	0,561	555,868	3,285	0	11	250	300
3838	193	245	315	0,643	0,523	544,335	3,408	0	259	282	0,406	0,56	555,868	3,362	0	11	250	300
3858	194	237	317	0,643	0,523	544,335	3,506	0	260	284	0,407	0,56	555,868	3,21	0	11	250	300
3878	195	226	298	0,643	0,523	544,335	3,495	0	249	274	0,407	0,56	555,868	3,319	0	11	250	300
3898	196	226	292	0,643	0,523	545,156	3,489	0	247	272	0,407	0,56	555,694	3,322	0	11	250	300
3918	197	252	286	0,643	0,523	545,156	3,362	0	269	298	0,407	0,56	555,694	3,297	0	11	250	300
3938	198	252	318	0,643	0,523	545,156	3,322	0	256	293	0,407	0,56	555,694	3,271	0	11	250	300
3958	199	243	306	0,643	0,523	545,156	3,257	0	260	297	0,407	0,56	555,694	3,153	0	11	250	300
3978	200	227	344	0,643	0,523	545,156	3,512	0	279	255	0,407	0,56	555,694	3,187	0	11	250	300
3998	201	223	348	0,643	0,523	545,624	3,491	0	275	250	0,407	0,56	555,647	3,221	0	11	250	300
4018	202	242	320	0,643	0,523	545,624	3,327	0	276	276	0,407	0,56	555,647	3,318	0	11	250	300
4038	203	317	232	0,642	0,522	545,624	3,227	0	334	213	0,406	0,56	555,647	3,274	0
4058	204	357	159	0,64	0,521	545,624	3,067	0	382	153	0,406	0,559	555,647	3,047	0	12	379	168
4078	205	363	170	0,64	0,521	545,624	3,272	0	390	158	0,405	0,559	555,647	3,257	0	12	379	168
4097	206	369	186	0,64	0,521	543,007	3,163	0	390	181	0,405	0,559	544,675	3,115	0	12	379	168
4117	207	382	158	0,64	0,521	543,007	3,492	0	377	176	0,404	0,56	544,675	3,041	0	12	379	168
4137	208	374	181	0,64	0,521	543,007	3,202	0	387	170	0,404	0,56	544,675	3,155	0	12	379	168
4157	209	375	169	0,639	0,521	543,007	3,374	0	382	179	0,404	0,56	544,675	3,005	0	12	379	168
4177	210	368	174	0,639	0,521	543,007	3,407	0	383	161	0,404	0,56	544,675	3,077	0	12	379	168
4197	211	367	169	0,639	0,522	542,071	3,292	0	388	161	0,404	0,56	544,867	3,101	0	12	379	168
4217	212	369	170	0,64	0,522	542,071	3,27	0	388	179	0,404	0,56	544,867	3,057	0	12	379	168
4237	213	377	155	0,64	0,522	542,071	3,187	0	377	174	0,404	0,56	544,867	2,95	0	12	379	168
4257	214	379	151	0,64	0,521	542,071	3,186	0	387	170	0,404	0,56	544,867	3,015	0	12	379	168
4277	215	386	158	0,64	0,521	542,071	3,112	0	384	169	0,404	0,56	544,867	3,113	0	12	379	168
4297	216	388	158	0,639	0,521	541,655	3,084	0	381	172	0,404	0,56	542,919	3,069	0	12	379	168
4317	217	400	91	0,639	0,521	541,655	3,064	0	435	105	0,404	0,559	542,919	3,074	0	13	421	112
4337	218	398	111	0,639	0,521	541,655	3,24	0	426	101	0,404	0,559	542,919	3,088	0	13	421	112
4357	219	409	111	0,639	0,521	541,655	3,027	0	438	104	0,404	0,559	542,919	2,98	0	13	421	112
4377	220	411	111	0,639	0,521	541,655	3,027	0	426	102	0,404	0,559	542,919	2,957	0	13	421	112
4397	221	410	115	0,64	0,521	539,628	3,015	0	432	113	0,404	0,559	538,42	2,911	0	13	421	112
4416	222	421	103	0,64	0,521	539,628	2,995	0	429	103	0,404	0,559	538,42	3,1	0	13	421	112
4436	223	423	108	0,64	0,521	539,628	2,956	0	448	121	0,404	0,559	538,42	3,087	0	13	421	112
4456	224	424	115	0,641	0,521	539,628	3,014	0	417	98	0,405	0,559	538,42	2,973	0	13	421	112
4476	225	414	104	0,641	0,521	539,628	2,985	0	430	117	0,405	0,559	538,42	3,027	0	13	421	112
4496	226	414	111	0,641	0,521	538,76	2,975	0	432	109	0,405	0,559	537,751	2,982	0	13	421	112
4516	227	416	122	0,642	0,521	538,76	3,048	0	426	110	0,406	0,559	537,751	2,952	0	13	421	112
4536	228	420	111	0,642	0,521	538,76	3,002	0	432	98	0,406	0,559	537,751	2,949	0	13	421	112
4556	229	413	110	0,642	0,521	538,76	3,178	0	443	110	0,406	0,559	537,751	3,028	0	13	421	112
4576	230	425	106	0,642	0,521	538,76	3,071	0	433	105	0,406	0,559	537,751	3,05	0	13	421	112
4596	231	424	102	0,642	0,521	539,89	3,1	0	438	99	0,406	0,558	538,898	3,078	0	13	421	112
4616	232	405	103	0,643	0,521	539,89	3,053	0	436	93	0,406	0,558	538,898	2,989	0	13	421	112
4636	233	429	112	0,643	0,521	539,89	2,961	0	432	108	0,406	0,558	538,898	3,055	0	13	421	112
4656	234	412	112	0,643	0,521	539,89	3,113	0	434	110	0,407	0,558	538,898	2,946	0	13	421	112
4676	235	408	119	0,643	0,521	539,89	3,073	0	429	116	0,407	0,558	538,898	3,081	0	13	421	112
4695	236	416	120	0,643	0,521	540,077	3,068	0	428	122	0,407	0,558	537,834	3,048	0	13	421	112
4716	237	413	113	0,643	0,521	540,077	3,085	0	425	106	0,407	0,558	537,834	3,024	0	13	421	112
4735	238	392	117	0,643	0,521	540,077	3,155	0	433	111	0,407	0,558	537,834	3,15	0	13	421	112
4755	239	415	109	0,643	0,521	540,077	3,093	0	426	114	0,407	0,558	537,834	2,915	0	13	421	112
4775	240	416	111	0,643	0,521	540,077	3,062	0	433	122	0,407	0,558	537,834	3,121	0	13	421	112
4795	241	415	112	0,643	0,521	539,365	3,075	0	431	127	0,407	0,558	537,373	3,03	0	13	421	112
4815	242	423	118	0,644	0,52	539,365	3,081	0	443	119	0,407	0,558	537,373	3,215	0	13	421	112
4835	243	413	121	0,644	0,52	539,365	3,234	0	423	111	0,407	0,557	537,373	3,207	0	13	421	112
4855	244	414	116	0,644	0,52	539,365	3,076	0	439	110	0,408	0,557	537,373	3,091	0	13	421	112
4875	245	417	111	0,644	0,52	539,365	2,948	0	434	110	0,408	0,557	537,373	3,209	0	13	421	112
4895	246	411	113	0,644	0,521	538,594	2,97	0	427	111	0,408	0,557	537,125	3,17	0	13	421	112
4915	247	408	130	0,644	0,521	538,594	3,31	0	424	126	0,408	0,557	537,125	3,234	0	13	421	112
4935	248	410	100	0,644	0,521	538,594	3,185	0	422	106	0,408	0,557	537,125	3,175	0	13	421	112
4955	249	403	121	0,644	0,521	538,594	3,163	0	429	107	0,408	0,557	537,125	3,187	0	13	421	112
4975	250	413	119	0,644	0,521	538,594	3,199	0	428	123	0,408	0,558	537,125	3,247	0	13	421	112
4995	251	411	115	0,644	0,521	539,947	3,205	0	429	113	0,408	0,558	537,498	3,224	0	13	421	112
5014	252	424	106	0,644	0,521	539,947	3,159	0	433	117	0,408	0,558	537,498	3,157	0	13	421	112
5034	253	399	131	0,644	0,521	539,947	3,274	0	432	117	0,407	0,558	537,498	3,222	0	13	421	112
5054	254	391	131	0,644	0,521	539,947	3,438	0	433	102	0,407	0,558	537,498	3,2	0	13	421	112
5074	255	413	105	0,644	0,521	539,947	3,188	0	429	119	0,407	0,558	537,498	3,284	0	13	421	112
5094	256	397	116	0,644	0,521	540,86	3,295	0	428	114	0,407	0,558	538,269	3,302	0	13	421	112
5114	257	-800	-600	-1	-1	-1	-1	4	-800	-600	-1	-1	-1	-1	4
5134	258	-800	-600	-1	-1	-1	-1	4	-800	-600	-1	-1	-1	-1	4
5154	259	-800	-600	-1	-1	-1	-1	4	-800	-600	-1	-1	-1	-1	4
5174	260	-800	-600	-1	-1	-1	-1	4	-800	-600	-1	-1	-1	-1	4
5194	261	-800	-600	-1	-1	-1	-1	4	-800	-600	-1	-1	-1	-1	4
5214	262	-800	-600	-1	-1	-1	-1	4	-800	-600	-1	-1	-1	-1	4
5234	263	-800	-600	-1	-1	-1	-1	4	-800	-600	-1	-1	-1	-1	4
5254	264	-800	-600	-1	-1	-1	-1	4	-800	-600	-1	-1	-1	-1	4
5273	265	-800	-600	-1	-1	-1	-1	4	-800	-600	-1	-1	-1	-1	4
5293	266	-800	-600	-1	-1	-1	-1	4	-800	-600	-1	-1	-1	-1	4
5313	267	-800	-600	-1	-1	-1	-1	4	-800	-600	-1	-1	-1	-1	4
5333	268	-800	-600	0,407	0,563	-1	-1	4	407	545	0,407	0,563	538,269	3,327	0	14	421	535
5353	269	-800	-600	0,407	0,563	-1	-1	4	407	552	0,407	0,563	538,269	3,315	0	14	421	535
5373	270	-800	-600	0,407	0,564	-1	-1	4	418	544	0,407	0,564	558,607	3,435	0	14	421	535
5393	271	440	527	0,644	0,527	558,607	3,595	0	421	537	0,407	0,564	558,607	3,475	0	14	421	535
5413	272	-800	-600	0,407	0,564	-1	-1	4	407	521	0,407	0,564	558,607	3,45	0	14	421	535
5433	273	432	545	0,644	0,527	558,607	3,581	0	414	544	0,407	0,564	558,607	3,566	0	14	421	535
5453	274	417	523	0,644	0,527	558,607	3,547	0	432	543	0,407	0,564	558,607	3,565	0	14	421	535
5473	275	418	526	0,644	0,528	553,607	3,517	0	425	544	0,407	0,565	556,689	3,553	0	14	421	535
5493	276	424	548	0,644	0,528	553,607	3,724	0	437	529	0,407	0,565	556,689	3,6	0	14	421	535
5513	277	426	530	0,644	0,528	553,607	3,622	0	437	548	0,407	0,565	556,689	3,535	0	14	421	535
5533	278	403	524	0,644	0,528	553,607	3,59	0	440	511	0,407	0,565	556,689	3,603	0	14	421	535
5553	279	415	375	0,644	0,525	553,607	3,67	0	425	341	0,408	0,563	556,689	3,493	0
5573	280	410	357	0,644	0,524	548,615	3,575	0	423	332	0,408	0,562	551,505	3,47	0
5592	281	398	284	0,644	0,525	548,615	3,573	0	409	314	0,408	0,562	551,505	3,65	0	15	412	270
5612	282	394	277	0,644	0,525	548,615	3,465	0	432	284	0,408	0,562	551,505	3,669	0	15	412	270
5632	283	397	241	0,644	0,525	548,615	3,606	0	425	273	0,408	0,562	551,505	3,527	0	15	412	270
5652	284	416	258	0,644	0,525	548,615	3,659	0	411	295	0,408	0,562	551,505	3,607	0	15	412	270
5672	285	418	241	0,644	0,525	549,78	3,655	0	419	296	0,408	0,562	550,86	3,574	0	15	412	270
5692	286	404	266	0,644	0,525	549,78	3,617	0	409	294	0,408	0,562	550,86	3,517	0	15	412	270
5712	287	391	255	0,644	0,525	549,78	3,515	0	421	262	0,408	0,562	550,86	3,457	0	15	412	270
5732	288	411	264	0,644	0,525	549,78	3,693	0	413	287	0,408	0,562	550,86	3,62	0	15	412	270
5752	289	393	277	0,644	0,525	549,78	3,653	0	419	217	0,408	0,562	550,86	3,309	0	15	412	270
5772	290	398	275	0,644	0,525	549,877	3,65	0	415	211	0,408	0,562	550,26	3,299	0	15	412	270
5792	291	411	259	0,644	0,525	549,877	3,681	0	427	269	0,407	0,562	550,26	3,627	0	15	412	270
5812	292	405	258	0,644	0,524	549,877	3,586	0	422	288	0,407	0,562	550,26	3,517	0	15	412	270
5832	293	405	265	0,644	0,524	549,877	3,446	0	428	272	0,408	0,562	550,26	3,486	0	15	412	270
5852	294	395	254	0,644	0,524	549,877	3,606	0	416	253	0,408	0,562	550,26	3,372	0	15	412	270
5871	295	395	256	0,644	0,524	549,013	3,56	0	416	257	0,408	0,562	550,74	3,316	0	15	412	270
5891	296	396	256	0,644	0,524	549,013	3,495	0	395	283	0,407	0,562	550,74	3,479	0	15	412	270
5911	297	397	277	0,644	0,524	549,013	3,556	0	441	263	0,407	0,561	550,74	3,486	0	15	412	270
5931	298	401	282	0,644	0,524	549,013	3,585	0	428	265	0,407	0,562	550,74	3,423	0	15	412	270
5951	299	407	288	0,644	0,524	549,013	3,588	0	419	292	0,407	0,561	550,74	3,45	0	15	412	270
5971	300	410	293	0,644	0,524	549,25	3,593	0	412	283	0,407	0,561	550,999	3,437	0	15	412	270
5991	301	410	283	0,644	0,524	549,25	3,475	0	429	293	0,407	0,561	550,999	3,671	0	15	412	270
6011	302	411	274	0,644	0,524	549,25	3,576	0	431	298	0,407	0,561	550,999	3,682	0	15	412	270
6031	303	413	268	0,644	0,524	549,25	3,512	0	440	251	0,407	0,561	550,999	3,598	0	15	412	270
6051	304	415	263	0,644	0,524	549,25	3,702	0	407	305	0,407	0,561	550,999	3,55	0	15	412	270
6071	305	417	257	0,643	0,524	548,898	3,72	0	408	291	0,407	0,562	551,296	3,526	0	15	412	270
6091	306	402	264	0,643	0,524	548,898	3,515	0	414	308	0,407	0,562	551,296	3,54	0	15	412	270
6111	307	418	273	0,643	0,524	548,898	3,5	0	420	266	0,407	0,562	551,296	3,501	0	15	412	270
6131	308	416	286	0,643	0,524	548,898	3,448	0	406	324	0,407	0,561	551,296	3,724	0
6151	309	396	272	0,643	0,524	548,898	3,515	0	423	288	0,407	0,561	551,296	3,481	0
6171	310	403	277	0,643	0,523	547,169	3,484	0	420	283	0,407	0,56	548,218	3,53	0
6190	311	429	155	0,642	0,523	547,169	3,76	0	457	152	0,407	0,56	548,218	3,174	0	16	433	172
6210	312	426	178	0,642	0,523	547,169	3,655	0	441	143	0,407	0,56	548,218	3,396	0	16	433	172
6230	313	424	168	0,642	0,523	547,169	3,394	0	435	160	0,406	0,56	548,218	3,284	0	16	433	172
6250	314	425	176	0,642	0,523	547,169	3,507	0	436	176	0,406	0,56	548,218	3,263	0	16	433	172
6270	315	424	177	0,642	0,523	544,457	3,355	0	432	185	0,406	0,56	543,587	3,215	0	16	433	172
6290	316	433	169	0,642	0,523	544,457	3,564	0	434	162	0,406	0,561	543,587	3,53	0	16	433	172
6310	317	428	191	0,642	0,523	544,457	3,627	0	429	175	0,406	0,561	543,587	3,18	0	16	433	172
6330	318	437	155	0,642	0,523	544,457	3,553	0	448	170	0,406	0,561	543,587	3,254	0	16	433	172
6350	319	438	188	0,642	0,523	544,457	3,42	0	433	185	0,405	0,561	543,587	3,218	0	16	433	172
6370	320	440	167	0,64	0,525	549,712	3,452	0	435	178	0,404	0,563	548,548	3,284	0	16	433	172
6390	321	652	407	0,637	0,527	549,712	3,436	0	661	475	0,403	0,565	548,548	3,568	0
6410	322	691	454	0,637	0,528	549,712	3,577	0	672	501	0,402	0,566	548,548	3,564	0	17	677	489
6430	323	684	482	0,636	0,528	549,712	3,451	0	700	506	0,401	0,567	548,548	3,593	0	17	677	489
6450	324	665	484	0,636	0,528	549,712	3,603	0	677	515	0,401	0,568	548,548	3,718	0	17	677	489
6469	325	682	484	0,635	0,528	551,43	3,58	0	687	524	0,4	0,568	542,564	3,697	0	17	677	489
6490	326	689	462	0,634	0,528	551,43	3,534	0	686	500	0,399	0,569	542,564	3,517	0	17	677	489
6509	327	686	455	0,634	0,528	551,43	3,544	0	680	511	0,398	0,57	542,564	3,629	0	17	677	489
6531	328	678	480	0,633	0,528	551,43	3,466	0	646	507	0,397	0,57	542,564	3,451	0	17	677	489
6549	329	676	469	0,632	0,528	551,43	3,554	0	660	502	0,397	0,571	542,564	3,414	0	17	677	489
6570	330	678	472	0,632	0,529	552,673	3,539	0	647	506	0,396	0,571	543,02	3,42	0	17	677	489
6589	331	694	451	0,631	0,529	552,673	3,518	0	675	502	0,396	0,572	543,02	3,593	0	17	677	489
6610	332	598	437	0,632	0,528	552,673	3,744	0	589	470	0,397	0,571	543,02	3,582	0
6629	333	480	380	0,634	0,527	552,673	3,602	0	507	395	0,399	0,571	543,02	3,404	0
6650	334	455	385	0,634	0,527	552,673	3,719	0	480	385	0,399	0,571	543,02	3,449	0
6669	335	431	390	0,634	0,527	553,168	3,666	0	458	363	0,399	0,571	553,859	3,561	0
6690	336	463	420	0,635	0,527	553,168	3,838	0	492	365	0,399	0,571	553,859	3,534	0
6709	337	452	317	0,635	0,527	553,168	3,412	0	476	369	0,4	0,571	553,859	3,641	0
6730	338	442	374	0,635	0,527	553,168	3,721	0	470	373	0,4	0,57	553,859	3,672	0
6749	339	456	349	0,636	0,527	553,168	3,599	0	473	349	0,4	0,57	553,859	3,596	0
6770	340	454	379	0,636	0,527	553,117	3,443	0	470	351	0,401	0,57	553,769	3,662	0
6788	341	456	333	0,637	0,527	553,117	3,558	0	468	364	0,401	0,57	553,769	3,69	0
6810	342	447	380	0,637	0,527	553,117	3,618	0	479	377	0,401	0,57	553,769	3,627	0
6828	343	457	378	0,637	0,527	553,117	3,665	0	485	366	0,401	0,57	553,769	3,586	0
6851	344	469	401	0,637	0,527	553,117	3,824	0	471	343	0,401	0,57	553,769	3,559	0
6868	345	468	408	0,637	0,527	552,697	3,885	0	478	344	0,401	0,57	553,901	3,532	0
6890	346	449	369	0,636	0,527	552,697	3,816	0	423	420	0,4	0,57	553,901	3,761	0	18	453	394
6908	347	-800	-600	0,4	0,57	-1	-1	4	447	399	0,4	0,57	553,901	3,635	0	18	453	394
6930	348	442	388	0,636	0,527	552,697	3,787	0	468	366	0,4	0,57	553,901	3,53	0	18	453	394
6948	349	450	402	0,636	0,527	552,697	3,679	0	453	406	0,4	0,57	553,901	3,721	0	18	453	394
6968	350	450	403	0,636	0,527	552,391	3,677	0	463	396	0,4	0,57	554,651	3,633	0	18	453	394
6988	351	465	413	0,636	0,527	552,391	3,89	0	464	394	0,4	0,57	554,651	3,868	0	18	453	394
7008	352	421	380	0,636	0,527	552,391	3,848	0	469	382	0,4	0,57	554,651	3,586	0	18	453	394
7028	353	379	411	0,637	0,528	552,391	3,763	0	394	390	0,401	0,57	554,651	3,746	0
7048	354	343	412	0,638	0,528	552,391	3,881	0	367	369	0,402	0,571	554,651	3,565	0
7067	355	303	404	0,638	0,528	550,898	3,828	0	338	365	0,402	0,571	555,839	3,619	0
7087	356	336	394	0,638	0,528	550,898	3,882	0	369	388	0,403	0,571	555,839	3,784	0
7107	357	352	409	0,639	0,528	550,898	3,772	0	380	388	0,403	0,57	555,839	3,666	0
7127	358	340	397	0,639	0,528	550,898	3,758	0	383	409	0,403	0,57	555,839	3,64	0
7147	359	344	430	0,639	0,528	550,898	3,831	0	359	411	0,403	0,57	555,839	3,722	0
7167	360	350	433	0,638	0,528	551,419	3,772	0	363	412	0,403	0,57	557,055	3,659	0
7187	361	359	421	0,638	0,528	551,419	3,713	0	378	363	0,402	0,57	557,055	3,816	0
7207	362	359	431	0,638	0,528	551,419	3,991	0	371	399	0,402	0,571	557,055	3,623	0
7227	363	341	400	0,638	0,528	551,419	4,036	0	372	371	0,402	0,571	557,055	3,759	0
7247	364	360	422	0,638	0,528	551,419	3,831	0	351	414	0,403	0,571	557,055	3,694	0	19	362	406
7267	365	354	419	0,638	0,528	550,8	3,986	0	345	409	0,403	0,571	557,321	3,765	0	19	362	406
7287	366	368	411	0,639	0,528	550,8	3,82	0	371	382	0,403	0,571	557,321	3,562	0	19	362	406
7307	367	349	427	0,638	0,528	550,8	3,917	0	382	387	0,403	0,571	557,321	3,606	0	19	362	406
7327	368	360	417	0,638	0,528	550,8	3,687	0	379	383	0,402	0,57	557,321	3,605	0	19	362	406
7347	369	350	427	0,638	0,528	550,8	3,807	0	375	368	0,402	0,57	557,321	3,669	0	19	362	406
7366	370	355	423	0,638	0,527	550,86	3,797	0	372	370	0,402	0,57	554,906	3,674	0	19	362	406
7387	371	363	415	0,638	0,527	550,86	3,821	0	370	399	0,402	0,57	554,906	3,639	0	19	362	406
7406	372	349	422	0,638	0,527	550,86	3,916	0	364	421	0,402	0,57	554,906	3,732	0	19	362	406
7426	373	358	409	0,638	0,528	550,86	3,553	0	384	407	0,403	0,57	554,906	3,655	0	19	362	406
7446	374	359	429	0,638	0,528	550,86	3,824	0	367	382	0,403	0,57	554,906	3,707	0	19	362	406
7466	375	354	426	0,638	0,527	551,92	3,788	0	369	387	0,402	0,57	555,521	3,676	0	19	362	406
7486	376	359	404	0,638	0,527	551,92	3,615	0	363	401	0,402	0,57	555,521	3,852	0	19	362	406
7506	377	351	397	0,638	0,527	551,92	3,822	0	372	402	0,402	0,57	555,521	3,844	0	19	362	406
7526	378	341	413	0,638	0,527	551,92	3,795	0	367	405	0,402	0,57	555,521	3,68	0	19	362	406
7546	379	347	413	0,639	0,528	551,92	3,731	0	366	414	0,403	0,57	555,521	3,883	0	19	362	406
7566	380	346	415	0,639	0,528	550,374	3,827	0	369	417	0,403	0,57	554,318	3,832	0	19	362	406
7586	381	361	422	0,639	0,528	550,374	3,837	0	369	362	0,403	0,57	554,318	3,763	0	19	362	406
7606	382	353	395	0,639	0,527	550,374	3,639	0	386	392	0,403	0,57	554,318	3,805	0	19	362	406
7626	383	360	415	0,638	0,527	550,374	3,675	0	356	401	0,402	0,57	554,318	3,616	0	19	362	406
7646	384	364	417	0,638	0,527	550,374	3,949	0	373	398	0,402	0,57	554,318	3,659	0	19	362	406
7666	385	359	408	0,637	0,527	550,898	3,872	0	375	401	0,402	0,57	555,697	3,633	0	19	362	406
7685	386	372	434	0,637	0,528	550,898	3,84	0	374	405	0,402	0,57	555,697	3,68	0	19	362	406
7705	387	341	412	0,638	0,528	550,898	3,953	0	351	419	0,402	0,57	555,697	3,599	0	19	362	406
7725	388	383	439	0,638	0,528	550,898	3,809	0	386	391	0,402	0,57	555,697	3,681	0	20	394	418
7745	389	384	432	0,637	0,528	550,898	3,785	0	424	402	0,402	0,57	555,697	3,654	0	20	394	418
7765	390	381	427	0,637	0,527	551,117	3,803	0	425	402	0,402	0,57	555,516	3,631	0	20	394	418
7785	391	373	403	0,637	0,527	551,117	3,68	0	393	417	0,402	0,57	555,516	3,722	0	20	394	418
7805	392	391	444	0,637	0,528	551,117	3,844	0	389	422	0,402	0,57	555,516	3,63	0	20	394	418
7825	393	381	431	0,637	0,527	551,117	3,796	0	404	460	0,402	0,57	555,516	3,825	0	20	394	418
7845	394	399	418	0,638	0,527	551,117	3,937	0	391	421	0,402	0,569	555,516	3,633	0	20	394	418
7865	395	399	436	0,638	0,527	551,696	3,956	0	392	434	0,402	0,569	556,162	3,704	0	20	394	418
7885	396	393	423	0,638	0,527	551,696	3,708	0	395	402	0,402	0,569	556,162	3,688	0	20	394	418
7905	397	385	411	0,638	0,527	551,696	3,898	0	391	433	0,402	0,569	556,162	3,671	0	20	394	418
7925	398	385	422	0,638	0,527	551,696	3,667	0	398	390	0,402	0,569	556,162	3,495	0	20	394	418
7945	399	383	450	0,637	0,527	551,696	3,762	0	395	401	0,402	0,569	556,162	3,801	0	20	394	418
7964	400	385	449	0,637	0,527	551,278	3,801	0	395	406	0,401	0,569	555,348	3,752	0	20	394	418
7984	401	394	433	0,637	0,527	551,278	3,704	0	407	405	0,402	0,569	555,348	3,667	0	20	394	418
8004	402	375	397	0,637	0,527	551,278	3,652	0	429	395	0,401	0,569	555,348	3,611	0	20	394	418
8024	403	393	423	0,637	0,527	551,278	3,919	0	409	370	0,402	0,569	555,348	3,48	0	20	394	418
8044	404	386	433	0,638	0,527	551,278	3,649	0	403	422	0,402	0,569	555,348	3,524	0
8064	405	393	421	0,638	0,527	551,851	3,74	0	410	412	0,402	0,569	555,169	3,45	0
8084	406	380	424	0,638	0,527	551,851	3,782	0	411	389	0,402	0,569	555,169	3,65	0
8104	407	413	329	0,636	0,527	551,851	3,542	0	440	345	0,401	0,569	555,169	3,39	0
8124	408	470	332	0,636	0,526	551,851	3,563	0	474	322	0,401	0,568	555,169	3,41	0	21	459	322
8144	409	440	335	0,636	0,526	551,851	3,581	0	463	333	0,4	0,569	555,169	3,369	0	21	459	322
8164	410	465	338	0,636	0,526	551,938	3,599	0	457	325	0,4	0,569	551,729	3,349	0	21	459	322
8184	411	438	289	0,636	0,526	551,938	3,544	0	494	340	0,4	0,569	551,729	3,514	0	21	459	322
8204	412	437	301	0,636	0,527	551,938	3,449	0	473	322	0,4	0,569	551,729	3,605	0	21	459	322
8224	413	464	298	0,636	0,527	551,938	3,392	0	460	343	0,401	0,569	551,729	3,448	0	21	459	322
8244	414	463	286	0,636	0,527	551,938	3,524	0	464	343	0,4	0,569	551,729	3,644	0	21	459	322
8264	415	466	291	0,635	0,527	551,897	3,46	0	469	340	0,4	0,569	554,309	3,621	0	21	459	322
8283	416	441	304	0,635	0,527	551,897	3,412	0	474	320	0,4	0,569	554,309	3,437	0	21	459	322
8303	417	449	304	0,635	0,527	551,897	3,259	0	441	360	0,4	0,569	554,309	3,389	0	21	459	322
8323	418	456	309	0,635	0,527	551,897	3,46	0	467	360	0,399	0,569	554,309	3,493	0	21	459	322
8343	419	445	301	0,636	0,527	551,897	3,451	0	465	339	0,4	0,569	554,309	3,436	0	21	459	322
8363	420	447	302	0,636	0,527	552,145	3,444	0	453	363	0,4	0,569	551,666	3,423	0	21	459	322
8383	421	434	315	0,636	0,527	552,145	3,426	0	439	363	0,4	0,569	551,666	3,48	0	21	459	322
8403	422	445	318	0,636	0,526	552,145	3,576	0	442	365	0,4	0,569	551,666	3,566	0	21	459	322
8423	423	439	313	0,635	0,526	552,145	3,524	0	483	334	0,399	0,569	551,666	3,31	0	21	459	322
8443	424	456	306	0,635	0,527	552,145	3,478	0	501	307	0,399	0,569	551,666	3,658	0	21	459	322
8463	425	456	306	0,635	0,527	551,902	3,542	0	519	294	0,398	0,569	552,82	3,611	0	21	459	322
8483	426	441	323	0,634	0,526	551,902	3,523	0	451	379	0,398	0,569	552,82	3,519	0
8503	427	459	272	0,634	0,526	551,902	3,333	0	474	358	0,398	0,569	552,82	3,435	0	22	460	336
8523	428	457	324	0,635	0,526	551,902	3,422	0	454	354	0,399	0,569	552,82	3,404	0	22	460	336
8543	429	438	332	0,635	0,527	551,902	3,507	0	471	348	0,399	0,57	552,82	3,476	0	22	460	336
8562	430	446	322	0,635	0,527	551,032	3,427	0	464	342	0,399	0,57	553,889	3,429	0	22	460	336
8582	431	446	302	0,635	0,527	551,032	3,618	0	481	346	0,399	0,57	553,889	3,451	0	22	460	336
8602	432	451	332	0,634	0,527	551,032	3,476	0	495	361	0,398	0,57	553,889	3,642	0	22	460	336
8622	433	491	292	0,633	0,526	551,032	3,436	0	505	319	0,398	0,57	553,889	3,357	0	23	491	308
8642	434	488	283	0,633	0,527	551,032	3,452	0	496	323	0,398	0,57	553,889	3,417	0	23	491	308
8662	435	486	287	0,634	0,527	550,649	3,428	0	501	329	0,398	0,57	551,982	3,427	0	23	491	308
8682	436	473	298	0,634	0,527	550,649	3,492	0	490	337	0,398	0,57	551,982	3,386	0	23	491	308
8702	437	485	324	0,634	0,527	550,649	3,488	0	507	316	0,399	0,57	551,982	3,496	0	23	491	308
8722	438	488	307	0,634	0,527	550,649	3,354	0	498	323	0,398	0,57	551,982	3,362	0	23	491	308
8742	439	485	288	0,634	0,526	550,649	3,39	0	504	322	0,398	0,57	551,982	3,433	0	23	491	308
8762	440	486	296	0,633	0,527	550,98	3,348	0	500	321	0,397	0,57	551,642	3,457	0	23	491	308
8782	441	488	296	0,633	0,527	550,98	3,5	0	502	311	0,397	0,57	551,642	3,313	0	23	491	308
8802	442	474	271	0,633	0,527	550,98	3,648	0	493	315	0,397	0,571	551,642	3,523	0	23	491	308
8822	443	330	404	0,635	0,528	550,98	3,819	0	357	359	0,4	0,571	551,642	3,432	0
8842	444	187	364	0,638	0,528	550,98	3,618	0	219	350	0,403	0,571	551,642	3,504	0
8862	445	119	397	0,639	0,527	540,685	3,599	0	150	334	0,404	0,571	558,577	3,51	0
8881	446	173	406	0,64	0,527	540,685	3,417	0	188	406	0,404	0,57	558,577	3,626	0	24	171	397
8901	447	172	402	0,64	0,527	540,685	3,463	0	171	411	0,404	0,57	558,577	3,551	0	24	171	397
8921	448	156	405	0,64	0,527	540,685	3,672	0	179	380	0,404	0,57	558,577	3,459	0	24	171	397
8941	449	171	392	0,64	0,528	540,685	3,448	0	171	375	0,404	0,57	558,577	3,386	0	24	171	397
8961	450	167	388	0,64	0,527	542,958	3,527	0	173	371	0,405	0,57	559,051	3,315	0	24	171	397
8981	451	180	405	0,641	0,527	542,958	3,603	0	155	369	0,405	0,57	559,051	3,597	0	24	171	397
9001	452	172	407	0,641	0,527	542,958	3,502	0	179	394	0,406	0,569	559,051	3,543	0	24	171	397
9021	453	167	401	0,642	0,527	542,958	3,49	0	171	387	0,406	0,569	559,051	3,473	0	24	171	397
9041	454	165	405	0,642	0,527	542,958	3,597	0	172	401	0,406	0,569	559,051	3,585	0	24	171	397
9061	455	166	405	0,641	0,527	542,85	3,542	0	175	404	0,405	0,569	556,303	3,523	0	24	171	397
9081	456	164	401	0,641	0,527	542,85	3,517	0	191	414	0,405	0,569	556,303	3,572	0	24	171	397
9101	457	165	407	0,64	0,527	542,85	3,444	0	174	396	0,405	0,569	556,303	3,527	0	24	171	397
9121	458	166	394	0,641	0,527	542,85	3,453	0	188	386	0,405	0,569	556,303	3,541	0	24	171	397
9141	459	156	412	0,641	0,528	542,85	3,549	0	175	398	0,405	0,569	556,303	3,594	0	24	171	397
9160	460	158	414	0,642	0,528	537,384	3,483	0	181	396	0,407	0,57	556,724	3,579	0	24	171	397
9180	461	153	430	0,642	0,528	537,384	3,629	0	102	422	0,407	0,57	556,724	3,529	0	25	127	422
9200	462	137	450	0,642	0,528	537,384	3,658	0	93	379	0,407	0,57	556,724	3,771	0	25	127	422
9220	463	140	437	0,642	0,528	537,384	3,435	0	93	389	0,406	0,57	556,724	3,431	0	25	127	422
9240	464	135	435	0,641	0,528	537,384	3,414	0	126	421	0,406	0,57	556,724	3,698	0	25	127	422
9260	465	132	440	0,641	0,528	540,304	3,412	0	122	400	0,406	0,57	558,119	3,57	0	25	127	422
9280	466	133	437	0,641	0,528	540,304	3,559	0	111	407	0,406	0,57	558,119	3,68	0	25	127	422
9300	467	159	444	0,642	0,528	540,304	3,489	0	91	409	0,406	0,57	558,119	3,496	0	25	127	422
9320	468	135	432	0,642	0,528	540,304	3,53	0	134	409	0,407	0,569	558,119	3,497	0	25	127	422
9340	469	138	432	0,642	0,528	540,304	3,377	0	120	435	0,407	0,569	558,119	3,803	0	25	127	422
9360	470	137	422	0,642	0,528	554,276	3,437	0	123	439	0,407	0,569	556,47	3,711	0	25	127	422
9380	471	132	429	0,642	0,528	554,276	3,543	0	127	424	0,406	0,569	556,47	3,614	0	25	127	422
9400	472	145	436	0,642	0,528	554,276	3,601	0	114	397	0,406	0,569	556,47	3,675	0	25	127	422
9420	473	134	412	0,642	0,528	554,276	3,699	0	144	432	0,406	0,569	556,47	3,707	0	25	127	422
9440	474	170	373	0,641	0,527	554,276	3,675	0	202	343	0,406	0,568	556,47	3,562	0	26	217	356
9460	475	180	376	0,642	0,527	544,903	3,591	0	210	333	0,406	0,568	555,177	3,589	0	26	217	356
9479	476	212	372	0,642	0,527	544,903	3,774	0	213	327	0,407	0,568	555,177	3,41	0	26	217	356
9499	477	223	364	0,642	0,527	544,903	3,613	0	223	306	0,407	0,568	555,177	3,486	0	26	217	356
9519	478	214	382	0,641	0,527	544,903	3,614	0	237	340	0,406	0,568	555,177	3,595	0	26	217	356
9539	479	222	368	0,641	0,527	544,903	3,65	0	226	353	0,405	0,568	555,177	3,478	0	26	217	356
9559	480	219	368	0,64	0,527	544,737	3,662	0	233	353	0,405	0,569	555,767	3,515	0	26	217	356
9579	481	205	366	0,64	0,527	544,737	3,814	0	231	342	0,404	0,569	555,767	3,468	0	26	217	356
9599	482	218	378	0,64	0,527	544,737	3,545	0	240	322	0,404	0,569	555,767	3,576	0	26	217	356
9619	483	204	387	0,64	0,527	544,737	3,645	0	232	359	0,404	0,569	555,767	3,479	0	26	217	356
9639	484	195	394	0,64	0,527	544,737	3,643	0	232	317	0,404	0,569	555,767	3,688	0	26	217	356
9659	485	197	400	0,64	0,527	546,552	3,652	0	234	326	0,404	0,569	558,272	3,709	0	26	217	356
9679	486	208	387	0,639	0,527	546,552	3,54	0	221	342	0,404	0,569	558,272	3,544	0	26	217	356
9699	487	247	435	0,639	0,529	546,552	3,726	0	279	473	0,403	0,57	558,272	3,772	0
9719	488	286	441	0,638	0,529	546,552	3,608	0	304	432	0,403	0,57	558,272	3,582	0
9739	489	274	468	0,639	0,529	546,552	3,552	0	287	478	0,404	0,57	558,272	3,759	0
9758	490	261	480	0,639	0,529	548,987	3,632	0	297	466	0,404	0,571	558,587	3,694	0
9778	491	289	458	0,64	0,529	548,987	3,649	0	285	363	0,404	0,57	558,587	3,368	0
9798	492	291	445	0,639	0,529	548,987	3,627	0	288	415	0,404	0,571	558,587	3,406	0
9818	493	275	457	0,639	0,529	548,987	3,85	0	288	440	0,403	0,571	558,587	3,601	0
9838	494	261	444	0,638	0,529	548,987	3,792	0	-800	-600	0,638	0,529	-1	-1	4
9858	495	256	447	0,637	0,529	548,584	3,846	0	-800	-600	0,402	0,571	-1	-1	4
9878	496	298	449	0,637	0,529	548,584	3,625	0	287	456	0,401	0,571	557,698	3,681	0
9898	497	286	430	0,637	0,528	548,584	3,759	0	-800	-600	0,637	0,528	-1	-1	4
9918	498	340	368	0,636	0,528	548,584	3,624	0	376	373	0,401	0,569	557,698	3,681	0
9938	499	372	416	0,637	0,528	548,584	3,808	0	374	373	0,401	0,57	557,698	3,731	0
9958	500	387	388	0,637	0,528	551,635	3,8	0	373	374	0,401	0,57	556,927	3,726	0
9978	501	389	409	0,637	0,528	551,635	3,875	0	378	417	0,401	0,57	556,927	3,742	0
9998	502	377	379	0,636	0,528	551,635	3,552	0	371	366	0,401	0,57	556,927	3,713	0
10018	503	370	388	0,636	0,528	551,635	4,033	0	377	358	0,4	0,57	556,927	3,551	0
10038	504	380	408	0,636	0,528	551,635	3,732	0	375	406	0,4	0,571	556,927	3,669	0	27	377	391
10058	505	377	395	0,635	0,528	552,034	3,681	0	376	377	0,4	0,571	557,956	3,607	0	27	377	391
10077	506	389	393	0,636	0,528	552,034	3,782	0	367	394	0,4	0,571	557,956	3,513	0	27	377	391
10097	507	381	378	0,636	0,528	552,034	3,533	0	369	411	0,4	0,571	557,956	3,958	0	27	377	391
10117	508	379	383	0,636	0,528	552,034	3,698	0	384	402	0,4	0,571	557,956	3,539	0	27	377	391
10137	509	366	362	0,635	0,528	552,034	3,517	0	386	368	0,399	0,572	557,956	3,527	0	27	377	391
10157	510	364	359	0,635	0,528	551,853	3,567	0	384	375	0,399	0,572	555,831	3,632	0	27	377	391
10177	511	387	374	0,634	0,529	551,853	3,481	0	372	399	0,399	0,572	555,831	3,493	0	27	377	391
10197	512	376	384	0,634	0,529	551,853	3,633	0	373	416	0,398	0,573	555,831	3,623	0	27	377	391
10217	513	367	390	0,634	0,529	551,853	3,722	0	380	397	0,398	0,573	555,831	3,646	0	27	377	391
10237	514	391	391	0,634	0,529	551,853	3,708	0	374	433	0,399	0,573	555,831	3,765	0	27	377	391
10257	515	384	393	0,635	0,529	550,707	3,687	0	377	432	0,399	0,573	556,355	3,824	0	27	377	391
10277	516	369	382	0,635	0,529	550,707	3,562	0	404	374	0,399	0,573	556,355	3,586	0
10297	517	365	384	0,634	0,529	550,707	3,817	0	365	395	0,399	0,573	556,355	3,583	0
10317	518	381	434	0,634	0,529	550,707	3,782	0	386	392	0,398	0,573	556,355	3,559	0
10337	519	368	328	0,633	0,529	550,707	3,436	0	409	348	0,398	0,573	556,355	3,616	0
10356	520	370	337	0,633	0,529	550,657	3,544	0	395	355	0,398	0,574	556,722	3,613	0
10376	521	368	420	0,633	0,529	550,657	3,832	0	371	420	0,398	0,574	556,722	3,909	0
10396	522	364	410	0,633	0,529	550,657	3,959	0	379	402	0,398	0,574	556,722	3,807	0
10416	523	366	395	0,634	0,529	550,657	3,795	0	374	361	0,398	0,574	556,722	3,534	0
10436	524	359	408	0,634	0,529	550,657	3,947	0	371	431	0,399	0,574	556,722	3,834	0	28	381	412
10456	525	357	402	0,634	0,529	550,652	3,888	0	372	411	0,398	0,574	558,04	3,761	0	28	381	412
10476	526	362	410	0,633	0,529	550,652	3,961	0	386	388	0,398	0,574	558,04	3,606	0	28	381	412
10496	527	389	404	0,633	0,529	550,652	3,765	0	-800	-600	0,633	0,529	-1	-1	4	28	381	412
10516	528	387	433	0,633	0,529	550,652	3,839	0	389	403	0,397	0,575	558,04	3,626	0	28	381	412
10536	529	357	416	0,633	0,529	550,652	3,869	0	404	411	0,397	0,575	558,04	3,716	0	28	381	412
10556	530	368	420	0,633	0,529	551,933	3,908	0	403	413	0,397	0,575	556,45	3,706	0	28	381	412
10576	531	381	431	0,633	0,529	551,933	3,89	0	394	414	0,397	0,575	556,45	3,667	0	28	381	412
10596	532	372	408	0,633	0,529	551,933	3,756	0	388	423	0,398	0,575	556,45	3,642	0	28	381	412
10616	533	399	450	0,633	0,529	551,933	3,895	0	372	471	0,398	0,575	556,45	4,127	0
10636	534	385	416	0,633	0,529	551,933	3,892	0	405	435	0,398	0,575	556,45	3,819	0	29	383	428
10655	535	389	434	0,633	0,53	551,138	3,854	0	399	454	0,398	0,575	557,48	3,948	0	29	383	428
10675	536	391	428	0,633	0,53	551,138	4,02	0	375	422	0,397	0,575	557,48	3,547	0	29	383	428
10695	537	375	427	0,633	0,53	551,138	3,856	0	419	419	0,397	0,576	557,48	3,717	0	29	383	428
10715	538	379	436	0,633	0,53	551,138	3,892	0	384	372	0,397	0,576	557,48	3,821	0	29	383	428
10735	539	351	435	0,633	0,53	551,138	4,072	0	403	426	0,397	0,576	557,48	3,807	0	29	383	428
10755	540	344	434	0,632	0,53	550,922	4,002	0	387	415	0,397	0,576	555,464	3,781	0	29	383	428
10775	541	366	441	0,632	0,53	550,922	3,876	0	400	406	0,397	0,576	555,464	3,776	0	29	383	428
10795	542	394	458	0,632	0,53	550,922	3,954	0	376	448	0,397	0,576	555,464	3,824	0	29	383	428
10815	543	373	418	0,632	0,53	550,922	3,702	0	377	422	0,396	0,576	555,464	3,645	0
10835	544	392	434	0,632	0,53	550,922	3,708	0	398	420	0,396	0,576	555,464	3,602	0
10855	545	385	432	0,632	0,53	551,43	3,718	0	386	417	0,397	0,576	554,802	3,555	0
10875	546	357	404	0,632	0,529	551,43	3,852	0	399	357	0,397	0,575	554,802	3,592	0	30	339	342
10895	547	357	387	0,633	0,528	551,43	3,936	0	356	369	0,398	0,575	554,802	3,606	0	30	339	342
10915	548	361	378	0,633	0,529	551,43	3,986	0	362	340	0,398	0,575	554,802	3,609	0	30	339	342
10935	549	350	381	0,633	0,529	551,43	3,931	0	341	327	0,398	0,575	554,802	3,581	0	30	339	342
10954	550	355	385	0,633	0,528	549,177	3,93	0	337	324	0,398	0,575	553,937	3,583	0	30	339	342
10974	551	351	369	0,633	0,528	549,177	3,581	0	342	352	0,398	0,574	553,937	3,559	0	30	339	342
10994	552	336	357	0,633	0,528	549,177	3,655	0	348	358	0,398	0,574	553,937	3,574	0	30	339	342
11014	553	332	359	0,633	0,528	549,177	3,5	0	342	313	0,398	0,574	553,937	3,475	0	30	339	342
11034	554	337	319	0,633	0,528	549,177	3,526	0	328	355	0,398	0,574	553,937	3,433	0	30	339	342
11054	555	335	310	0,634	0,528	548,597	3,516	0	329	341	0,399	0,574	552,971	3,385	0	30	339	342
11074	556	341	373	0,634	0,528	548,597	3,794	0	345	297	0,399	0,574	552,971	3,384	0	30	339	342
11094	557	325	309	0,634	0,528	548,597	3,785	0	338	352	0,399	0,574	552,971	3,684	0	30	339	342
11114	558	315	318	0,634	0,528	548,597	3,465	0	355	324	0,399	0,574	552,971	3,344	0	30	339	342
11134	559	310	313	0,634	0,528	548,597	3,449	0	340	342	0,399	0,574	552,971	3,475	0	30	339	342
11154	560	307	318	0,634	0,528	548,404	3,431	0	343	327	0,399	0,574	554,656	3,558	0	30	339	342
11174	561	285	359	0,635	0,528	548,404	3,651	0	303	302	0,399	0,574	554,656	3,258	0
11194	562	246	334	0,636	0,528	548,404	3,513	0	252	336	0,4	0,574	554,656	3,298	0	31	252	326
11214	563	236	330	0,636	0,528	548,404	3,782	0	262	305	0,4	0,574	554,656	3,284	0	31	252	326
11234	564	237	329	0,636	0,528	548,404	3,486	0	250	338	0,4	0,574	554,656	3,471	0	31	252	326
11253	565	237	330	0,635	0,528	547,088	3,558	0	252	326	0,4	0,574	555,772	3,511	0	31	252	326
11273	566	241	338	0,635	0,528	547,088	3,466	0	254	325	0,399	0,574	555,772	3,385	0	31	252	326
11293	567	252	354	0,635	0,528	547,088	3,503	0	267	290	0,399	0,574	555,772	3,442	0	31	252	326
11313	568	257	354	0,635	0,528	547,088	3,604	0	268	317	0,399	0,574	555,772	3,395	0	31	252	326
11333	569	242	341	0,635	0,528	547,088	3,706	0	265	307	0,399	0,574	555,772	3,29	0	31	252	326
11353	570	249	349	0,635	0,528	547,618	3,774	0	265	295	0,399	0,574	555,115	3,295	0	31	252	326
11373	571	253	345	0,635	0,528	547,618	3,414	0	271	317	0,4	0,574	555,115	3,393	0	31	252	326
11393	572	250	351	0,635	0,529	547,618	3,64	0	241	292	0,4	0,574	555,115	3,574	0	31	252	326
11413	573	256	374	0,635	0,528	547,618	3,748	0	261	328	0,4	0,574	555,115	3,34	0	32	253	325
11433	574	259	350	0,636	0,528	547,618	3,429	0	263	297	0,4	0,573	555,115	3,322	0	32	253	325
11453	575	258	358	0,636	0,528	546,556	3,563	0	263	313	0,4	0,573	553,277	3,293	0	32	253	325
11473	576	248	341	0,636	0,528	546,556	3,718	0	278	287	0,4	0,573	553,277	3,454	0	32	253	325
11493	577	242	326	0,636	0,528	546,556	3,7	0	263	285	0,4	0,573	553,277	3,4	0	32	253	325
11513	578	248	341	0,636	0,528	546,556	3,443	0	256	315	0,4	0,573	553,277	3,325	0	32	253	325
11533	579	235	338	0,636	0,528	546,556	3,435	0	253	332	0,4	0,573	553,277	3,373	0	32	253	325
11552	580	233	334	0,636	0,528	546,412	3,427	0	252	338	0,4	0,573	557,085	3,362	0	32	253	325
11572	581	235	359	0,636	0,528	546,412	3,61	0	264	310	0,4	0,573	557,085	3,543	0	32	253	325
11592	582	238	364	0,636	0,528	546,412	3,795	0	263	314	0,4	0,573	557,085	3,275	0	32	253	325
11612	583	234	356	0,636	0,528	546,412	3,566	0	249	288	0,4	0,573	557,085	3,447	0	32	253	325
11632	584	244	339	0,636	0,528	546,412	3,535	0	270	303	0,4	0,573	557,085	3,521	0	32	253	325
11652	585	246	339	0,636	0,528	545,248	3,557	0	267	300	0,4	0,573	555,1	3,416	0	32	253	325
11672	586	229	353	0,636	0,528	545,248	3,591	0	276	315	0,4	0,573	555,1	3,332	0	32	253	325
11692	587	258	348	0,636	0,528	545,248	3,476	0	256	309	0,4	0,573	555,1	3,33	0	32	253	325
11712	588	247	338	0,636	0,528	545,248	3,556	0	266	302	0,4	0,573	555,1	3,362	0	32	253	325
11732	589	249	336	0,636	0,528	545,248	3,593	0	263	296	0,4	0,573	555,1	3,347	0	32	253	325
11752	590	250	331	0,636	0,528	547,492	3,57	0	267	291	0,4	0,573	554,619	3,352	0	32	253	325
11772	591	234	354	0,636	0,529	547,492	3,563	0	264	316	0,4	0,573	554,619	3,3	0	32	253	325
11792	592	245	349	0,636	0,529	547,492	3,581	0	264	289	0,4	0,573	554,619	3,366	0	32	253	325
11812	593	240	372	0,636	0,529	547,492	3,83	0	263	333	0,4	0,573	554,619	3,314	0
11832	594	249	348	0,636	0,529	547,492	3,486	0	248	293	0,4	0,574	554,619	3,325	0	33	251	329
11851	595	250	358	0,636	0,529	545,229	3,537	0	245	308	0,4	0,574	555,111	3,349	0	33	251	329
11871	596	249	357	0,636	0,529	545,229	3,437	0	256	321	0,4	0,574	555,111	3,235	0	33	251	329
11891	597	276	348	0,636	0,529	545,229	3,614	0	252	290	0,4	0,574	555,111	3,336	0	33	251	329
11911	598	231	329	0,636	0,529	545,229	3,69	0	273	317	0,4	0,574	555,111	3,263	0	33	251	329
11931	599	235	364	0,635	0,529	545,229	3,651	0	256	298	0,4	0,574	555,111	3,436	0	33	251	329
11951	600	237	353	0,636	0,529	546,785	3,699	0	258	310	0,4	0,574	555,321	3,446	0	33	251	329
11971	601	254	329	0,636	0,529	546,785	3,381	0	270	272	0,4	0,574	555,321	3,465	0
11991	602	222	365	0,636	0,529	546,785	3,719	0	268	300	0,4	0,574	555,321	3,447	0
12011	603	256	372	0,636	0,529	546,785	3,659	0	264	328	0,4	0,574	555,321	3,297	0
12031	604	256	328	0,636	0,529	546,785	3,477	0	263	327	0,4	0,574	555,321	3,194	0
12051	605	249	349	0,635	0,529	545,162	3,628	0	262	328	0,399	0,574	552,856	3,112	0
12071	606	245	360	0,635	0,529	545,162	3,614	0	282	324	0,399	0,574	552,856	3,234	0
12091	607	411	385	0,633	0,528	545,162	3,447	0	395	366	0,396	0,574	552,856	3,223	0
12111	608	-800	-600	-1	-1	-1	-1	4	-800	-600	-1	-1	-1	-1	4
12131	609	-800	-600	-1	-1	-1	-1	4	-800	-600	-1	-1	-1	-1	4
12150	610	-800	-600	-1	-1	-1	-1	4	-800	-600	-1	-1	-1	-1	4
12171	611	-800	-600	-1	-1	-1	-1	4	-800	-600	-1	-1	-1	-1	4
12190	612	-800	-600	-1	-1	-1	-1	4	-800	-600	-1	-1	-1	-1	4
12211	613	-800	-600	-1	-1	-1	-1	4	-800	-600	-1	-1	-1	-1	4
12230	614	498	355	0,629	0,53	545,162	2,949	0	518	424	0,393	0,576	552,856	3,105	0
12251	615	500	403	0,629	0,53	536,123	3,238	0	520	433	0,392	0,576	548,264	3,104	0
12270	616	500	387	0,629	0,53	554,131	3,342	0	526	428	0,392	0,576	554,228	3,137	0
12290	617	497	392	0,628	0,53	554,131	3,172	0	518	443	0,392	0,577	554,228	3,285	0
12310	618	516	408	0,628	0,53	554,131	3,362	0	524	423	0,392	0,577	554,228	3,23	0
12331	619	-800	-600	0,391	0,577	-1	-1	4	515	451	0,391	0,577	554,228	3,394	0
12350	620	515	436	0,627	0,531	554,131	3,463	0	548	410	0,39	0,578	554,228	3,362	0
12371	621	515	436	0,626	0,531	554,423	3,464	0	553	415	0,39	0,578	554,579	3,384	0
12390	622	516	459	0,625	0,531	554,423	3,735	0	517	428	0,389	0,579	554,579	3,292	0
12411	623	506	396	0,624	0,531	554,423	3,42	0	515	447	0,388	0,579	554,579	3,314	0
12430	624	511	393	0,623	0,531	554,423	3,282	0	546	419	0,388	0,579	554,579	3,477	0
12451	625	528	434	0,623	0,531	554,423	3,472	0	517	448	0,387	0,58	554,579	3,498	0
12469	626	522	401	0,622	0,531	553,398	3,437	0	522	439	0,387	0,58	553,324	3,512	0
12491	627	528	390	0,622	0,531	553,398	3,4	0	518	435	0,387	0,58	553,324	3,387	0
12509	628	516	361	0,622	0,531	553,398	3,381	0	502	451	0,387	0,58	553,324	3,445	0
12531	629	490	439	0,622	0,531	553,398	3,648	0	536	433	0,386	0,581	553,324	3,432	0
12549	630	514	430	0,622	0,531	553,398	3,647	0	521	457	0,386	0,581	553,324	3,54	0
12571	631	501	421	0,622	0,531	553,549	3,646	0	524	452	0,387	0,58	554,73	3,575	0
12589	632	513	470	0,623	0,531	553,549	4,068	0	518	436	0,387	0,58	554,73	3,461	0
12611	633	511	422	0,623	0,531	553,549	3,41	0	545	449	0,388	0,58	554,73	3,721	0
12629	634	517	427	0,624	0,531	553,549	3,5	0	499	463	0,388	0,58	554,73	3,671	0
12651	635	463	379	0,624	0,531	553,549	3,368	0	502	402	0,389	0,579	554,73	3,527	0
12669	636	461	368	0,625	0,531	552,308	3,376	0	502	409	0,39	0,579	555,059	3,652	0
12691	637	459	405	0,625	0,531	552,308	3,93	0	481	398	0,39	0,579	555,059	3,503	0
12709	638	460	329	0,625	0,531	552,308	3,298	0	474	394	0,39	0,579	555,059	3,551	0
12730	639	461	352	0,625	0,531	552,308	3,528	0	494	390	0,39	0,578	555,059	3,493	0
12749	640	476	304	0,626	0,531	552,308	3,508	0	476	385	0,391	0,578	555,059	3,599	0
12771	641	479	303	0,627	0,531	552,436	3,488	0	483	381	0,391	0,578	554,762	3,593	0
12788	642	458	353	0,627	0,531	552,436	3,55	0	475	406	0,392	0,578	554,762	3,668	0
12808	643	462	376	0,627	0,531	552,436	3,691	0	477	365	0,392	0,578	554,762	3,532	0
12828	644	455	375	0,627	0,531	552,436	3,569	0	463	391	0,392	0,578	554,762	3,563	0
12848	645	438	395	0,627	0,531	552,436	3,726	0	444	415	0,392	0,578	554,762	3,61	0
12868	646	437	401	0,627	0,531	552,667	3,699	0	439	402	0,392	0,578	554,525	3,544	0
12888	647	439	313	0,627	0,531	552,667	3,597	0	484	389	0,391	0,578	554,525	3,569	0
12908	648	438	383	0,627	0,531	552,667	3,55	0	446	394	0,392	0,578	554,525	3,718	0
12928	649	347	369	0,629	0,531	552,667	3,873	0	350	400	0,394	0,577	554,525	3,773	0	34	353	382
12948	650	365	362	0,629	0,531	552,667	3,602	0	356	384	0,394	0,577	554,525	3,598	0	34	353	382
12968	651	384	357	0,629	0,531	549,907	3,643	0	360	387	0,394	0,577	554,765	3,691	0	34	353	382
12988	652	365	385	0,629	0,53	549,907	3,664	0	353	385	0,394	0,577	554,765	3,682	0	34	353	382
13008	653	344	366	0,629	0,53	549,907	3,519	0	351	389	0,394	0,576	554,765	3,659	0	34	353	382
13027	654	367	394	0,629	0,53	549,907	3,865	0	354	391	0,394	0,576	554,765	3,598	0	34	353	382
13047	655	349	394	0,629	0,53	549,907	3,711	0	350	365	0,394	0,576	554,765	3,541	0	34	353	382
13067	656	358	393	0,63	0,531	551,318	3,738	0	350	365	0,394	0,577	556,316	3,512	0	34	353	382
13087	657	345	363	0,63	0,531	551,318	3,776	0	336	387	0,395	0,576	556,316	3,674	0	34	353	382
13107	658	358	400	0,631	0,531	551,318	3,801	0	341	385	0,395	0,576	556,316	3,541	0	34	353	382
13127	659	349	403	0,631	0,53	551,318	3,761	0	364	359	0,395	0,576	556,316	3,766	0	34	353	382
13147	660	355	388	0,631	0,53	551,318	3,72	0	333	401	0,395	0,576	556,316	3,667	0	34	353	382
13167	661	351	384	0,631	0,53	551,458	3,718	0	340	395	0,395	0,576	556,58	3,658	0	34	353	382
13187	662	367	372	0,631	0,531	551,458	3,845	0	325	466	0,395	0,576	556,58	4,367	0
13207	663	336	397	0,631	0,531	551,458	3,735	0	340	366	0,395	0,576	556,58	3,542	0
13227	664	360	383	0,631	0,53	551,458	3,601	0	356	376	0,396	0,576	556,58	3,716	0
13247	665	358	416	0,631	0,53	551,458	3,939	0	350	372	0,396	0,576	556,58	3,707	0
13267	666	347	418	0,631	0,53	551,555	3,859	0	346	378	0,395	0,576	555,861	3,693	0
13287	667	360	388	0,631	0,531	551,555	3,571	0	363	386	0,395	0,576	555,861	3,686	0
13307	668	351	384	0,63	0,531	551,555	3,792	0	364	363	0,394	0,576	555,861	3,696	0
13327	669	399	393	0,629	0,531	551,555	3,728	0	416	420	0,393	0,577	555,861	3,881	0
13346	670	391	384	0,629	0,531	551,555	3,676	0	412	395	0,393	0,577	555,861	3,742	0
13366	671	383	387	0,629	0,531	552,674	3,787	0	408	399	0,394	0,577	554,267	3,787	0
13386	672	415	405	0,629	0,531	552,674	3,639	0	402	407	0,394	0,577	554,267	3,743	0
13406	673	389	418	0,629	0,531	552,674	3,874	0	379	407	0,394	0,577	554,267	3,76	0
13426	674	415	352	0,629	0,531	552,674	3,661	0	-800	-600	0,629	0,531	-1	-1	4
13446	675	399	402	0,629	0,531	552,674	3,754	0	406	386	0,394	0,577	554,267	3,738	0
13466	676	392	393	0,629	0,531	552,296	3,825	0	406	386	0,394	0,577	554,5	3,74	0
13486	677	433	450	0,629	0,531	552,296	4,035	0	373	452	0,394	0,577	554,5	4,048	0
13506	678	405	403	0,629	0,531	552,296	3,802	0	420	423	0,394	0,577	554,5	3,814	0
13526	679	383	392	0,629	0,531	552,296	3,875	0	403	414	0,394	0,577	554,5	3,733	0
13546	680	383	403	0,63	0,531	552,296	3,931	0	426	389	0,394	0,577	554,5	3,771	0
13566	681	380	398	0,63	0,531	552,203	3,823	0	422	371	0,394	0,577	557,142	3,747	0
13586	682	410	396	0,63	0,531	552,203	3,772	0	399	363	0,394	0,577	557,142	3,622	0
13606	683	399	420	0,629	0,531	552,203	3,814	0	405	412	0,394	0,577	557,142	3,813	0	35	403	399
13625	684	403	374	0,629	0,531	552,203	3,766	0	400	429	0,393	0,576	557,142	3,735	0	35	403	399
13645	685	415	413	0,629	0,531	552,203	3,669	0	409	393	0,393	0,576	557,142	3,903	0	35	403	399
13665	686	408	396	0,629	0,531	552,351	3,671	0	409	393	0,393	0,577	556,081	3,9	0	35	403	399
13685	687	406	425	0,63	0,531	552,351	3,769	0	411	378	0,394	0,577	556,081	3,627	0	35	403	399
13705	688	390	373	0,63	0,531	552,351	3,635	0	418	404	0,394	0,577	556,081	3,767	0	35	403	399
13725	689	371	405	0,63	0,531	552,351	3,885	0	429	388	0,394	0,577	556,081	3,683	0	35	403	399
13745	690	391	414	0,63	0,531	552,351	3,864	0	401	404	0,394	0,577	556,081	3,836	0	35	403	399
13765	691	387	397	0,63	0,532	550,273	3,829	0	407	399	0,395	0,577	556,616	3,834	0	35	403	399
13785	692	405	324	0,63	0,532	550,273	3,397	0	392	401	0,394	0,578	556,616	3,7	0
13805	693	356	423	0,63	0,532	550,273	4,105	0	389	362	0,394	0,578	556,616	3,714	0	36	376	410
13825	694	378	429	0,63	0,532	550,273	3,961	0	386	376	0,394	0,578	556,616	3,657	0	36	376	410
13845	695	380	421	0,63	0,532	550,273	3,907	0	382	403	0,394	0,578	556,616	3,633	0	36	376	410
13865	696	383	422	0,63	0,532	551,091	3,859	0	380	387	0,395	0,578	556,394	3,619	0	36	376	410
13885	697	372	375	0,63	0,532	551,091	3,58	0	378	415	0,395	0,578	556,394	3,667	0	36	376	410
13905	698	361	414	0,63	0,532	551,091	3,9	0	359	420	0,394	0,578	556,394	3,782	0	36	376	410
13925	699	376	429	0,63	0,532	551,091	3,832	0	388	404	0,394	0,578	556,394	3,607	0	36	376	410
13944	700	384	417	0,63	0,532	551,091	3,625	0	367	416	0,394	0,578	556,394	3,555	0	36	376	410
13964	701	382	423	0,63	0,533	550,89	3,77	0	364	416	0,394	0,578	555,555	3,554	0	36	376	410
13984	702	369	395	0,63	0,533	550,89	3,581	0	392	372	0,395	0,579	555,555	3,627	0
14004	703	369	429	0,63	0,533	550,89	3,833	0	366	418	0,395	0,579	555,555	3,606	0
14024	704	373	401	0,631	0,533	550,89	3,61	0	369	401	0,395	0,579	555,555	3,505	0
14044	705	348	392	0,63	0,533	550,89	3,781	0	392	381	0,395	0,579	555,555	3,522	0
14064	706	347	401	0,63	0,533	550,571	3,688	0	380	400	0,395	0,579	556,334	3,544	0
14084	707	372	427	0,63	0,533	550,571	3,553	0	389	343	0,394	0,579	556,334	3,774	0
14104	708	373	401	0,629	0,532	550,571	3,557	0	363	452	0,394	0,579	556,334	4,082	0
14124	709	365	405	0,629	0,532	550,571	3,786	0	377	429	0,394	0,579	556,334	3,665	0
14144	710	368	427	0,629	0,532	550,571	3,636	0	384	393	0,394	0,579	556,334	3,429	0
14164	711	366	414	0,629	0,532	550,998	3,705	0	374	447	0,393	0,578	555,483	3,445	0
14184	712	414	400	0,629	0,532	550,998	3,718	0	444	383	0,394	0,579	555,483	3,448	0
14204	713	431	342	0,629	0,532	550,998	3,42	0	459	358	0,394	0,579	555,483	3,511	0
14223	714	414	379	0,629	0,532	550,998	3,728	0	435	376	0,394	0,579	555,483	3,489	0
14243	715	422	385	0,629	0,532	550,998	3,702	0	455	355	0,394	0,579	555,483	3,437	0
14263	716	428	363	0,629	0,532	551,667	3,633	0	446	361	0,393	0,579	555,013	3,459	0
14283	717	434	322	0,629	0,532	551,667	3,474	0	450	388	0,393	0,579	555,013	3,514	0
14303	718	423	335	0,628	0,532	551,667	3,373	0	385	470	0,393	0,579	555,013	4,431	0
14323	719	425	363	0,628	0,532	551,667	3,497	0	427	395	0,392	0,579	555,013	3,529	0
14343	720	466	295	0,627	0,531	551,667	3,471	0	476	369	0,392	0,579	555,013	3,518	0
14363	721	463	306	0,626	0,531	551,543	3,45	0	455	391	0,391	0,579	553,471	3,741	0
14383	722	509	328	0,626	0,532	551,543	3,526	0	510	338	0,391	0,579	553,471	3,413	0	37	514	338
14403	723	511	327	0,626	0,532	551,543	3,315	0	524	356	0,39	0,579	553,471	3,372	0	37	514	338
14423	724	515	322	0,625	0,532	551,543	3,501	0	507	354	0,39	0,579	553,471	3,378	0	37	514	338
14443	725	512	333	0,625	0,531	551,543	3,507	0	504	351	0,39	0,579	553,471	3,431	0	37	514	338
14463	726	514	331	0,625	0,531	551,822	3,515	0	508	350	0,39	0,579	552,436	3,408	0	37	514	338
14483	727	530	348	0,625	0,531	551,822	3,446	0	509	358	0,39	0,58	552,436	3,414	0	37	514	338
14503	728	515	315	0,625	0,532	551,822	3,395	0	536	347	0,39	0,58	552,436	3,411	0	37	514	338
14523	729	496	331	0,625	0,531	551,822	3,446	0	536	362	0,39	0,579	552,436	3,376	0	37	514	338
14542	730	503	320	0,626	0,531	551,822	3,483	0	517	352	0,39	0,579	552,436	3,407	0	37	514	338
14562	731	492	329	0,626	0,531	550,654	3,466	0	532	349	0,391	0,579	552,789	3,396	0	37	514	338
14582	732	502	303	0,626	0,531	550,654	3,518	0	528	330	0,391	0,579	552,789	3,373	0	37	514	338
14602	733	485	352	0,626	0,531	550,654	3,622	0	505	362	0,391	0,579	552,789	3,244	0
14622	734	507	319	0,626	0,531	550,654	3,269	0	512	336	0,391	0,579	552,789	3,501	0
14642	735	509	341	0,626	0,531	550,654	3,365	0	526	332	0,39	0,578	552,789	3,375	0
14662	736	510	326	0,626	0,53	551,732	3,322	0	518	342	0,39	0,578	552,085	3,37	0
14682	737	508	299	0,626	0,53	551,732	3,575	0	518	332	0,39	0,578	552,085	3,392	0
14702	738	511	289	0,626	0,53	551,732	3,314	0	509	326	0,39	0,578	552,085	3,439	0
14722	739	508	335	0,626	0,53	551,732	3,538	0	518	353	0,39	0,578	552,085	3,574	0	38	511	334
14742	740	498	304	0,626	0,53	551,732	3,392	0	514	338	0,39	0,578	552,085	3,412	0	38	511	334
14762	741	500	312	0,625	0,53	550,411	3,485	0	513	342	0,39	0,578	551,922	3,47	0	38	511	334
14782	742	511	329	0,626	0,53	550,411	3,492	0	519	335	0,39	0,578	551,922	3,292	0	38	511	334
14802	743	500	342	0,626	0,53	550,411	3,377	0	514	350	0,39	0,578	551,922	3,399	0	38	511	334
14821	744	512	359	0,626	0,53	550,411	3,575	0	529	329	0,391	0,578	551,922	3,377	0	38	511	334
14841	745	415	342	0,628	0,531	550,411	3,736	0	432	377	0,392	0,578	551,922	3,348	0
14861	746	403	349	0,63	0,531	549,156	3,74	0	426	374	0,394	0,578	556,649	3,429	0
14881	747	274	411	0,63	0,531	549,156	3,594	0	247	350	0,395	0,578	556,649	3,384	0
14901	748	282	433	0,63	0,532	549,156	3,683	0	246	343	0,394	0,578	556,649	3,373	0
14921	749	302	406	0,63	0,532	549,156	3,697	0	250	357	0,394	0,579	556,649	3,412	0
14941	750	284	445	0,63	0,533	549,156	3,733	0	260	368	0,395	0,578	556,649	3,449	0
14961	751	292	440	0,631	0,533	548,133	3,747	0	260	368	0,395	0,578	558,028	3,467	0
14981	752	256	390	0,632	0,533	548,133	3,65	0	254	346	0,396	0,578	558,028	3,43	0
15001	753	256	397	0,632	0,533	548,133	3,725	0	257	395	0,396	0,578	558,028	3,631	0
15021	754	257	407	0,633	0,533	548,133	3,5	0	236	357	0,397	0,578	558,028	3,467	0
15041	755	237	394	0,633	0,534	548,133	3,691	0	244	382	0,397	0,578	558,028	3,373	0
15061	756	236	400	0,633	0,534	548,033	3,674	0	242	365	0,397	0,578	557,911	3,427	0
15081	757	238	428	0,633	0,534	548,033	3,829	0	262	402	0,397	0,577	557,911	3,613	0	39	250	380
15101	758	252	393	0,633	0,534	548,033	3,833	0	250	384	0,397	0,577	557,911	3,491	0	39	250	380
15121	759	238	409	0,633	0,534	548,033	3,646	0	256	358	0,397	0,577	557,911	3,666	0	39	250	380
15140	760	251	375	0,633	0,534	548,033	3,582	0	258	376	0,397	0,578	557,911	3,477	0	39	250	380
15160	761	245	375	0,633	0,534	547,079	3,512	0	254	363	0,397	0,578	559,187	3,539	0	39	250	380
15180	762	257	398	0,633	0,534	547,079	3,504	0	251	377	0,396	0,578	559,187	3,475	0	39	250	380
15200	763	253	420	0,632	0,534	547,079	3,538	0	247	336	0,396	0,578	559,187	3,506	0	39	250	380
15220	764	185	431	0,632	0,534	547,079	3,737	0	187	418	0,397	0,578	559,187	3,593	0	40	178	429
15240	765	187	447	0,632	0,534	547,079	3,562	0	186	386	0,397	0,578	559,187	3,603	0	40	178	429
15260	766	189	463	0,633	0,535	544,422	3,62	0	184	388	0,397	0,578	558,575	3,609	0	40	178	429
15280	767	206	460	0,634	0,535	544,422	3,683	0	185	405	0,398	0,579	558,575	3,784	0	40	178	429
15300	768	194	446	0,634	0,535	544,422	3,626	0	164	447	0,398	0,578	558,575	3,772	0	40	178	429
15320	769	169	428	0,635	0,535	544,422	3,635	0	181	421	0,399	0,578	558,575	3,62	0	40	178	429
15340	770	184	459	0,635	0,535	544,422	3,815	0	173	407	0,399	0,578	558,575	3,811	0	40	178	429
15360	771	172	447	0,635	0,535	545,043	3,804	0	177	423	0,399	0,578	557,514	3,762	0	40	178	429
15380	772	178	430	0,635	0,535	545,043	3,631	0	164	431	0,399	0,578	557,514	3,827	0	40	178	429
15400	773	171	443	0,635	0,535	545,043	3,745	0	154	410	0,399	0,578	557,514	3,79	0	40	178	429
15420	774	201	445	0,635	0,535	545,043	3,743	0	193	410	0,399	0,578	557,514	3,834	0	41	183	425
15439	775	179	438	0,636	0,535	545,043	3,661	0	188	416	0,399	0,578	557,514	3,89	0	41	183	425
15459	776	183	437	0,635	0,535	545,484	3,722	0	183	417	0,4	0,578	557,208	3,886	0	41	183	425
15479	777	190	453	0,635	0,535	545,484	3,656	0	178	410	0,399	0,578	557,208	3,764	0	41	183	425
15499	778	184	428	0,635	0,535	545,484	3,679	0	183	422	0,399	0,578	557,208	3,83	0	41	183	425
15519	779	193	442	0,635	0,535	545,484	3,633	0	176	394	0,399	0,578	557,208	3,616	0	41	183	425
15539	780	233	385	0,633	0,535	545,484	3,783	0	262	396	0,398	0,577	557,208	3,583	0
15559	781	236	374	0,633	0,535	546,23	3,799	0	271	393	0,398	0,578	558,905	3,561	0
15579	782	293	427	0,633	0,535	546,23	3,711	0	269	373	0,398	0,578	558,905	3,667	0
15599	783	261	372	0,634	0,535	546,23	3,704	0	287	365	0,398	0,578	558,905	3,592	0
15619	784	267	401	0,634	0,534	546,23	3,689	0	250	334	0,398	0,577	558,905	3,472	0
15639	785	275	393	0,634	0,534	546,23	3,786	0	282	396	0,398	0,577	558,905	3,755	0
15659	786	258	383	0,633	0,534	549,132	3,805	0	267	386	0,398	0,577	557,429	3,685	0
15679	787	264	418	0,633	0,534	549,132	3,603	0	255	308	0,397	0,577	557,429	3,587	0
15699	788	280	410	0,633	0,534	549,132	3,69	0	255	333	0,397	0,577	557,429	3,414	0
15719	789	277	402	0,633	0,534	549,132	3,668	0	294	371	0,397	0,577	557,429	3,604	0
15738	790	300	398	0,633	0,534	549,132	3,849	0	264	308	0,397	0,577	557,429	3,563	0
15758	791	306	393	0,633	0,534	550,273	3,902	0	274	332	0,397	0,577	555,885	3,513	0
15778	792	264	377	0,633	0,534	550,273	3,645	0	287	400	0,397	0,577	555,885	3,647	0
15798	793	335	391	0,632	0,534	550,273	3,855	0	332	367	0,396	0,577	555,885	3,66	0
15818	794	377	362	0,631	0,534	550,273	3,882	0	375	359	0,395	0,577	555,885	3,587	0	42	383	355
15838	795	374	332	0,63	0,534	550,273	3,755	0	377	392	0,395	0,577	555,885	3,767	0	42	383	355
15858	796	374	328	0,63	0,534	550,426	3,877	0	380	374	0,394	0,577	553,862	3,751	0	42	383	355
15878	797	362	371	0,63	0,534	550,426	3,863	0	391	358	0,394	0,578	553,862	3,68	0	42	383	355
15898	798	388	390	0,63	0,534	550,426	3,848	0	391	360	0,394	0,578	553,862	3,488	0	42	383	355
15918	799	377	315	0,63	0,534	550,426	3,416	0	384	385	0,394	0,578	553,862	3,624	0	42	383	355
15938	800	372	333	0,63	0,534	550,426	3,638	0	406	360	0,394	0,578	553,862	3,656	0	42	383	355
15958	801	383	319	0,629	0,534	551,179	3,509	0	406	368	0,393	0,578	554,959	3,598	0	42	383	355
15978	802	386	391	0,629	0,534	551,179	3,816	0	398	372	0,393	0,578	554,959	3,468	0
15998	803	365	357	0,628	0,534	551,179	3,762	0	402	337	0,393	0,579	554,959	3,642	0	43	384	376
16018	804	392	346	0,628	0,534	551,179	3,578	0	389	371	0,392	0,579	554,959	3,544	0	43	384	376
16037	805	390	399	0,628	0,534	551,179	3,857	0	393	367	0,392	0,579	554,959	3,675	0	43	384	376
16057	806	387	380	0,628	0,534	551,334	3,789	0	393	359	0,392	0,579	554,005	3,647	0	43	384	376
16077	807	383	367	0,628	0,534	551,334	3,713	0	394	385	0,392	0,579	554,005	3,584	0	43	384	376
16097	808	391	360	0,628	0,534	551,334	3,711	0	403	365	0,392	0,579	554,005	3,578	0	43	384	376
16117	809	377	390	0,628	0,534	551,334	4,011	0	391	362	0,392	0,579	554,005	3,683	0	43	384	376
16137	810	375	366	0,628	0,534	551,334	3,691	0	397	378	0,392	0,579	554,005	3,499	0	43	384	376
16157	811	374	370	0,628	0,534	551,324	3,763	0	399	365	0,392	0,579	555,559	3,524	0	43	384	376
16177	812	371	380	0,628	0,534	551,324	3,726	0	382	384	0,392	0,579	555,559	3,524	0	43	384	376
16197	813	368	390	0,628	0,534	551,324	3,823	0	389	362	0,392	0,579	555,559	3,606	0	43	384	376
16217	814	376	384	0,628	0,534	551,324	3,914	0	392	388	0,392	0,579	555,559	3,839	0	43	384	376
16237	815	381	384	0,629	0,534	551,324	3,894	0	403	394	0,393	0,579	555,559	3,615	0	43	384	376
16257	816	383	384	0,628	0,534	550,889	3,872	0	410	389	0,393	0,579	556,477	3,702	0	43	384	376
16277	817	367	356	0,628	0,534	550,889	3,645	0	378	403	0,392	0,579	556,477	3,681	0	43	384	376
16297	818	414	382	0,628	0,534	550,889	3,627	0	372	365	0,392	0,579	556,477	3,703	0	43	384	376
16317	819	372	390	0,628	0,534	550,889	3,949	0	383	347	0,392	0,579	556,477	3,681	0	43	384	376
16336	820	389	410	0,628	0,534	550,889	3,804	0	385	340	0,392	0,579	556,477	3,606	0	43	384	376
16356	821	403	421	0,628	0,534	551,814	3,895	0	385	333	0,392	0,58	556,392	3,605	0	43	384	376
16376	822	357	356	0,627	0,534	551,814	3,875	0	391	373	0,392	0,58	556,392	3,572	0	43	384	376
16396	823	373	396	0,627	0,534	551,814	3,876	0	378	386	0,392	0,58	556,392	3,693	0	43	384	376
16416	824	350	373	0,627	0,534	551,814	3,887	0	389	360	0,392	0,58	556,392	3,665	0	43	384	376
16436	825	386	385	0,627	0,534	551,814	3,894	0	382	393	0,391	0,58	556,392	3,716	0	43	384	376
16456	826	382	374	0,627	0,534	551,621	3,898	0	379	387	0,391	0,58	555,834	3,711	0	43	384	376
16476	827	389	410	0,627	0,534	551,621	3,831	0	387	368	0,391	0,58	555,834	3,719	0	43	384	376
16496	828	360	399	0,627	0,534	551,621	3,963	0	370	420	0,391	0,58	555,834	3,893	0	44	383	393
16516	829	361	383	0,627	0,534	551,621	3,982	0	386	389	0,392	0,58	555,834	3,759	0	44	383	393
16536	830	392	397	0,627	0,534	551,621	3,875	0	396	380	0,392	0,58	555,834	3,737	0	44	383	393
16556	831	378	392	0,627	0,534	551,799	3,95	0	392	399	0,392	0,58	556,373	3,796	0	44	383	393
16576	832	378	345	0,627	0,534	551,799	3,603	0	375	417	0,392	0,58	556,373	3,703	0	44	383	393
16596	833	351	387	0,627	0,534	551,799	4,107	0	383	402	0,392	0,58	556,373	3,812	0	44	383	393
16616	834	380	390	0,627	0,534	551,799	3,961	0	384	401	0,392	0,58	556,373	3,812	0	44	383	393
16635	835	396	411	0,627	0,534	551,799	3,896	0	394	395	0,392	0,58	556,373	3,748	0	44	383	393
16655	836	391	421	0,627	0,534	551,012	3,826	0	397	393	0,392	0,58	555,763	3,802	0	44	383	393
16675	837	360	388	0,627	0,534	551,012	4,176	0	390	361	0,392	0,58	555,763	3,794	0	45	376	388
16695	838	357	400	0,627	0,534	551,012	3,915	0	366	384	0,392	0,58	555,763	3,684	0	45	376	388
16715	839	376	382	0,627	0,534	551,012	3,742	0	364	401	0,392	0,58	555,763	3,837	0	45	376	388
16735	840	382	383	0,627	0,534	551,012	4,05	0	394	365	0,392	0,58	555,763	3,872	0	45	376	388
16755	841	388	384	0,627	0,534	551,234	3,868	0	383	381	0,392	0,58	555,258	3,859	0	45	376	388
16775	842	370	407	0,627	0,534	551,234	3,874	0	395	377	0,391	0,58	555,258	3,792	0	45	376	388
16795	843	377	371	0,627	0,534	551,234	3,91	0	368	401	0,391	0,58	555,258	3,668	0	45	376	388
16815	844	381	396	0,627	0,534	551,234	3,955	0	375	414	0,391	0,58	555,258	4,097	0	45	376	388
16835	845	371	371	0,627	0,534	551,234	3,729	0	371	372	0,391	0,58	555,258	3,671	0	46	373	391
16855	846	375	379	0,627	0,534	550,875	3,744	0	375	388	0,391	0,579	555,19	3,815	0	46	373	391
16875	847	366	377	0,627	0,534	550,875	3,81	0	394	366	0,391	0,58	555,19	3,763	0	46	373	391
16895	848	386	388	0,627	0,534	550,875	3,843	0	376	390	0,391	0,58	555,19	3,652	0	46	373	391
16914	849	373	388	0,627	0,534	550,875	3,699	0	374	386	0,391	0,58	555,19	3,594	0	46	373	391
16934	850	370	382	0,627	0,534	550,875	3,902	0	361	429	0,391	0,58	555,19	4,519	0	46	373	391
16954	851	377	387	0,627	0,534	551,871	3,88	0	355	439	0,391	0,579	557,925	4,533	0	46	373	391
16974	852	368	361	0,627	0,534	551,871	3,591	0	365	358	0,391	0,58	557,925	3,311	0
16994	853	374	365	0,627	0,534	551,871	3,58	0	374	416	0,391	0,58	557,925	3,754	0	47	386	382
17014	854	387	380	0,627	0,534	551,871	3,614	0	390	386	0,391	0,58	557,925	3,577	0	47	386	382
17034	855	376	392	0,627	0,534	551,871	3,605	0	397	376	0,391	0,58	557,925	3,657	0	47	386	382
17054	856	381	400	0,627	0,534	551,554	3,607	0	403	400	0,391	0,579	556,999	3,56	0	47	386	382
17074	857	381	403	0,627	0,534	551,554	3,635	0	372	379	0,391	0,58	556,999	3,565	0	47	386	382
17094	858	382	414	0,627	0,534	551,554	3,948	0	393	367	0,391	0,58	556,999	3,626	0	47	386	382
17114	859	390	393	0,627	0,534	551,554	3,587	0	383	366	0,391	0,579	556,999	3,613	0	47	386	382
17134	860	368	366	0,627	0,534	551,554	3,595	0	406	364	0,391	0,579	556,999	3,59	0	47	386	382
17154	861	369	363	0,627	0,534	551,331	3,601	0	406	364	0,391	0,579	554,951	3,606	0	47	386	382
17174	862	356	408	0,628	0,534	551,331	3,771	0	373	390	0,392	0,579	554,951	3,45	0	48	377	387
17194	863	358	372	0,628	0,534	551,331	3,703	0	381	389	0,392	0,579	554,951	3,406	0	48	377	387
17214	864	368	380	0,628	0,534	551,331	3,683	0	384	367	0,392	0,579	554,951	3,616	0	48	377	387
17234	865	387	387	0,628	0,534	551,331	3,678	0	373	372	0,392	0,579	554,951	3,582	0	48	377	387
17253	866	395	394	0,628	0,534	550,986	3,671	0	377	377	0,392	0,579	555,234	3,549	0	48	377	387
17273	867	398	377	0,629	0,534	550,986	3,538	0	374	374	0,392	0,579	555,234	3,566	0	48	377	387
17293	868	371	372	0,629	0,534	550,986	3,681	0	376	377	0,392	0,579	555,234	3,534	0	48	377	387
17313	869	374	388	0,629	0,534	550,986	3,628	0	373	391	0,393	0,579	555,234	3,7	0	48	377	387
17333	870	378	387	0,629	0,534	550,986	3,672	0	376	394	0,393	0,578	555,234	3,488	0	48	377	387
17353	871	380	386	0,629	0,534	550,658	3,649	0	376	398	0,393	0,578	554,885	3,526	0	48	377	387
17373	872	395	422	0,629	0,533	550,658	3,738	0	393	382	0,393	0,578	554,885	3,561	0	48	377	387
17393	873	372	392	0,629	0,533	550,658	3,552	0	382	391	0,393	0,578	554,885	3,541	0	48	377	387
17413	874	387	429	0,629	0,533	550,658	3,675	0	394	377	0,393	0,578	554,885	3,547	0	48	377	387
17433	875	370	379	0,629	0,533	550,658	3,477	0	372	407	0,393	0,578	554,885	3,442	0	48	377	387
17453	876	371	386	0,629	0,533	551,882	3,501	0	373	408	0,393	0,578	555,349	3,426	0	48	377	387
17473	877	380	413	0,629	0,533	551,882	3,779	0	377	388	0,393	0,577	555,349	3,443	0	48	377	387
17493	878	363	363	0,629	0,533	551,882	3,667	0	360	430	0,393	0,577	555,349	3,668	0	48	377	387
17512	879	365	366	0,629	0,533	551,882	3,568	0	367	406	0,393	0,577	555,349	3,552	0	48	377	387
17532	880	383	366	0,629	0,533	551,882	3,483	0	378	384	0,393	0,577	555,349	3,508	0	48	377	387
17552	881	377	366	0,629	0,533	551,846	3,398	0	373	399	0,393	0,577	554,861	3,594	0	48	377	387
17572	882	377	394	0,629	0,533	551,846	3,568	0	364	433	0,393	0,577	554,861	3,709	0
17592	883	366	385	0,629	0,533	551,846	3,62	0	377	356	0,393	0,577	554,861	3,329	0
17612	884	362	388	0,63	0,533	551,846	3,637	0	383	366	0,393	0,577	554,861	3,352	0
17632	885	364	407	0,63	0,533	551,846	3,587	0	374	417	0,394	0,577	554,861	3,736	0
17652	886	363	405	0,63	0,533	550,663	3,612	0	377	378	0,394	0,577	556,691	3,565	0
17672	887	306	392	0,631	0,533	550,663	3,692	0	303	341	0,395	0,576	556,691	3,403	0
17692	888	259	363	0,632	0,533	550,663	3,692	0	271	308	0,396	0,576	556,691	3,325	0	49	260	326
17712	889	274	358	0,632	0,533	550,663	3,458	0	275	313	0,397	0,576	556,691	3,356	0	49	260	326
17732	890	259	346	0,633	0,533	550,663	3,542	0	266	296	0,397	0,576	556,691	3,389	0	49	260	326
17752	891	265	344	0,633	0,533	545,283	3,439	0	266	296	0,397	0,576	554,586	3,345	0	49	260	326
17772	892	256	362	0,633	0,533	545,283	3,57	0	262	305	0,397	0,576	554,586	3,265	0	49	260	326
17792	893	255	352	0,634	0,533	545,283	3,495	0	254	317	0,398	0,576	554,586	3,357	0	49	260	326
17812	894	255	354	0,634	0,533	545,283	3,539	0	274	309	0,398	0,576	554,586	3,433	0	49	260	326
17831	895	249	351	0,634	0,533	545,283	3,583	0	269	311	0,398	0,576	554,586	3,387	0	49	260	326
17851	896	249	352	0,634	0,533	545,884	3,561	0	271	311	0,398	0,576	555,48	3,428	0	49	260	326
17871	897	259	368	0,634	0,533	545,884	3,593	0	271	291	0,398	0,576	555,48	3,224	0	49	260	326
17891	898	260	340	0,635	0,533	545,884	3,755	0	266	304	0,399	0,575	555,48	3,365	0	49	260	326
17911	899	254	348	0,635	0,533	545,884	3,491	0	261	295	0,399	0,575	555,48	3,424	0	49	260	326
17931	900	276	368	0,636	0,533	545,884	3,649	0	256	294	0,399	0,575	555,48	3,388	0	49	260	326
17951	901	275	357	0,636	0,533	545,417	3,665	0	252	292	0,4	0,575	556,192	3,42	0	49	260	326
17971	902	252	354	0,636	0,534	545,417	3,698	0	258	318	0,4	0,576	556,192	3,391	0	49	260	326
17991	903	264	356	0,636	0,534	545,417	3,591	0	269	289	0,4	0,575	556,192	3,308	0	49	260	326
18012	904	250	356	0,637	0,534	545,417	3,737	0	257	291	0,4	0,575	556,192	3,247	0	49	260	326
18031	905	257	346	0,637	0,534	545,417	3,548	0	250	305	0,401	0,575	556,192	3,345	0	49	260	326
18051	906	259	345	0,637	0,534	546,105	3,587	0	253	293	0,401	0,575	554,75	3,276	0	49	260	326
18071	907	237	344	0,637	0,534	546,105	3,418	0	271	308	0,401	0,576	554,75	3,371	0	49	260	326
18091	908	257	338	0,637	0,534	546,105	3,516	0	259	307	0,401	0,576	554,75	3,332	0	49	260	326
18110	909	257	340	0,637	0,534	546,105	3,468	0	267	324	0,401	0,576	554,75	3,341	0	49	260	326
18131	910	255	354	0,637	0,534	546,105	3,621	0	262	282	0,401	0,576	554,75	3,329	0	49	260	326
18150	911	254	352	0,637	0,534	545,994	3,639	0	266	284	0,401	0,576	555,644	3,336	0	49	260	326
18171	912	310	365	0,636	0,534	545,994	3,469	0	331	334	0,4	0,576	555,644	3,581	0	50	318	340
18190	913	320	399	0,636	0,534	545,994	3,91	0	312	302	0,4	0,576	555,644	3,304	0	50	318	340
18211	914	302	329	0,636	0,534	545,994	3,397	0	308	338	0,4	0,576	555,644	3,392	0	50	318	340
18230	915	318	371	0,636	0,534	545,994	3,618	0	325	295	0,4	0,576	555,644	3,322	0	50	318	340
18251	916	312	369	0,636	0,533	548,477	3,739	0	313	305	0,4	0,576	554,732	3,352	0	50	318	340
18270	917	327	377	0,636	0,533	548,477	3,604	0	309	300	0,399	0,576	554,732	3,237	0	50	318	340
18291	918	350	394	0,635	0,533	548,477	3,9	0	326	306	0,399	0,576	554,732	3,506	0	50	318	340
18310	919	305	328	0,635	0,534	548,477	3,395	0	297	320	0,399	0,576	554,732	3,523	0	51	308	311
18331	920	315	335	0,635	0,534	548,477	3,348	0	312	291	0,399	0,576	554,732	3,287	0	51	308	311
18350	921	316	342	0,635	0,534	548,298	3,3	0	313	297	0,399	0,576	554,401	3,427	0	51	308	311
18371	922	305	316	0,636	0,534	548,298	3,545	0	322	331	0,399	0,576	554,401	3,394	0	51	308	311
18390	923	311	331	0,636	0,534	548,298	3,387	0	301	281	0,399	0,576	554,401	3,411	0	51	308	311
18412	924	277	321	0,636	0,533	548,298	3,391	0	325	317	0,4	0,576	554,401	3,365	0	51	308	311
18429	925	300	293	0,636	0,533	548,298	3,4	0	307	312	0,399	0,576	554,401	3,298	0	51	308	311
18451	926	292	290	0,636	0,532	552,814	3,432	0	317	303	0,399	0,575	558,593	3,311	0	51	308	311
18469	927	-800	-600	-1	-1	-1	-1	4	-800	-600	-1	-1	-1	-1	4
18491	928	-800	-600	-1	-1	-1	-1	4	-800	-600	-1	-1	-1	-1	4
18509	929	-800	-600	-1	-1	-1	-1	4	-800	-600	-1	-1	-1	-1	4
18531	930	-800	-600	-1	-1	-1	-1	4	-800	-600	-1	-1	-1	-1	4
18549	931	-800	-600	-1	-1	-1	-1	4	-800	-600	-1	-1	-1	-1	4
18571	932	-800	-600	0,397	0,577	-1	-1	4	543	454	0,397	0,577	558,593	3,446	0	52	519	453
18589	933	512	466	0,634	0,536	552,814	3,647	0	539	435	0,397	0,578	558,593	3,45	0	52	519	453
18611	934	512	465	0,634	0,537	555,537	3,664	0	534	439	0,398	0,578	554,069	3,423	0	52	519	453
18629	935	523	462	0,635	0,538	555,537	3,757	0	529	473	0,399	0,578	554,069	3,541	0	52	519	453
18651	936	512	461	0,636	0,538	555,537	3,49	0	516	458	0,4	0,577	554,069	3,435	0	52	519	453
18669	937	508	445	0,638	0,538	555,537	3,572	0	509	466	0,401	0,577	554,069	3,547	0	52	519	453
18689	938	522	427	0,64	0,538	555,537	3,634	0	523	461	0,402	0,576	554,069	3,646	0	52	519	453
18708	939	516	420	0,641	0,538	555,384	3,509	0	515	463	0,404	0,575	555,665	3,64	0	52	519	453
18728	940	-800	-600	0,406	0,575	-1	-1	4	538	401	0,406	0,575	555,665	3,49	0
18748	941	518	433	0,644	0,538	555,384	3,663	0	517	449	0,407	0,574	555,665	3,738	0
18768	942	436	319	0,646	0,538	555,384	3,513	0	480	394	0,409	0,573	555,665	3,807	0
18788	943	381	348	0,648	0,538	555,384	3,635	0	404	353	0,411	0,572	555,665	3,584	0
18808	944	321	381	0,648	0,538	550,844	3,547	0	376	359	0,412	0,573	555,768	3,733	0	53	382	379
18828	945	384	357	0,649	0,539	550,844	3,591	0	365	407	0,412	0,573	555,768	3,955	0	53	382	379
18848	946	376	397	0,649	0,539	550,844	3,919	0	376	364	0,412	0,573	555,768	3,756	0	53	382	379
18868	947	366	368	0,648	0,539	550,844	3,642	0	375	395	0,411	0,573	555,768	3,699	0	53	382	379
18888	948	370	391	0,648	0,539	550,844	3,756	0	377	374	0,411	0,574	555,768	3,839	0	53	382	379
18908	949	364	380	0,648	0,539	551,036	3,866	0	378	388	0,411	0,574	555,38	3,713	0	53	382	379
18928	950	392	358	0,647	0,54	551,036	3,77	0	365	391	0,41	0,575	555,38	4,033	0	53	382	379
18948	951	402	383	0,647	0,54	551,036	3,648	0	382	367	0,41	0,575	555,38	3,683	0	53	382	379
18968	952	395	408	0,647	0,54	551,036	3,9	0	385	378	0,41	0,575	555,38	3,628	0	53	382	379
18988	953	385	407	0,647	0,54	551,036	3,799	0	408	337	0,41	0,575	555,38	3,765	0	53	382	379
19007	954	386	406	0,647	0,54	551,231	3,805	0	418	331	0,41	0,575	555,395	3,774	0	53	382	379
19027	955	371	386	0,647	0,54	551,231	3,658	0	377	389	0,411	0,575	555,395	3,703	0
19047	956	375	355	0,648	0,54	551,231	3,515	0	381	409	0,411	0,575	555,395	3,888	0
19067	957	382	396	0,648	0,54	551,231	3,74	0	381	385	0,411	0,575	555,395	3,973	0
19087	958	373	381	0,648	0,54	551,231	3,933	0	383	361	0,411	0,575	555,395	3,636	0
19107	959	376	375	0,648	0,54	551,737	3,944	0	383	362	0,411	0,575	556,269	3,749	0
19127	960	375	399	0,648	0,54	551,737	3,753	0	359	401	0,411	0,575	556,269	3,759	0
19147	961	388	374	0,648	0,54	551,737	3,933	0	388	364	0,411	0,575	556,269	3,758	0	54	378	376
19167	962	380	396	0,647	0,54	551,737	4,05	0	382	368	0,41	0,575	556,269	3,596	0	54	378	376
19187	963	375	364	0,646	0,54	551,737	3,831	0	375	381	0,41	0,575	556,269	3,624	0	54	378	376
19207	964	380	369	0,645	0,54	551,675	3,957	0	372	362	0,409	0,576	556,222	3,652	0	54	378	376
19227	965	389	351	0,645	0,54	551,675	3,697	0	386	370	0,408	0,576	556,222	3,683	0	54	378	376
19247	966	364	366	0,644	0,54	551,675	3,906	0	386	391	0,407	0,577	556,222	3,739	0	54	378	376
19267	967	381	399	0,643	0,54	551,675	3,806	0	385	366	0,407	0,577	556,222	3,771	0	54	378	376
19287	968	378	382	0,643	0,54	551,675	3,793	0	387	391	0,406	0,577	556,222	3,712	0	54	378	376
19306	969	376	399	0,642	0,54	550,583	3,774	0	386	384	0,406	0,578	555,23	3,744	0	54	378	376
19326	970	372	370	0,642	0,539	550,583	3,619	0	364	365	0,405	0,578	555,23	3,561	0	54	378	376
19346	971	381	420	0,641	0,539	550,583	4,025	0	395	381	0,405	0,578	555,23	3,696	0	55	379	381
19366	972	387	382	0,641	0,54	550,583	3,893	0	396	378	0,405	0,578	555,23	3,704	0	55	379	381
19386	973	373	391	0,641	0,54	550,583	3,795	0	385	377	0,405	0,578	555,23	3,66	0	55	379	381
19406	974	379	407	0,641	0,54	551,546	3,987	0	383	375	0,405	0,578	556,241	3,657	0	55	379	381
19426	975	375	379	0,641	0,54	551,546	3,788	0	372	396	0,405	0,578	556,241	3,667	0	55	379	381
19446	976	367	392	0,642	0,54	551,546	3,858	0	384	347	0,405	0,578	556,241	3,798	0	55	379	381
19466	977	367	360	0,642	0,54	551,546	3,697	0	380	372	0,406	0,578	556,241	3,71	0	55	379	381
19486	978	368	387	0,643	0,541	551,546	3,867	0	372	403	0,407	0,577	556,241	3,635	0	55	379	381
19506	979	368	375	0,644	0,541	551,237	3,814	0	376	386	0,407	0,577	555,396	3,67	0	55	379	381
19526	980	373	390	0,645	0,541	551,237	3,779	0	380	366	0,408	0,576	555,396	3,666	0	55	379	381
19546	981	369	351	0,646	0,541	551,237	3,903	0	387	387	0,409	0,576	555,396	3,706	0	55	379	381
19566	982	374	408	0,647	0,541	551,237	3,745	0	385	364	0,41	0,575	555,396	3,563	0	55	379	381
19586	983	382	381	0,647	0,541	551,237	3,793	0	394	400	0,41	0,575	555,396	3,655	0	55	379	381
19606	984	382	375	0,648	0,541	551,249	3,816	0	395	397	0,411	0,575	556,12	3,643	0	55	379	381
19625	985	374	371	0,648	0,541	551,249	3,778	0	381	385	0,411	0,574	556,12	3,815	0	55	379	381
19645	986	380	374	0,648	0,541	551,249	3,61	0	374	392	0,411	0,574	556,12	3,582	0	55	379	381
19665	987	379	385	0,648	0,541	551,249	3,828	0	389	384	0,411	0,574	556,12	3,706	0	55	379	381
19685	988	381	401	0,647	0,541	551,249	3,761	0	372	429	0,41	0,574	556,12	4,122	0
19705	989	380	408	0,646	0,541	551,552	3,732	0	376	435	0,409	0,574	555,813	4,06	0
19725	990	380	390	0,646	0,541	551,552	3,848	0	388	356	0,409	0,575	555,813	3,724	0	56	378	388
19745	991	373	411	0,645	0,541	551,552	3,808	0	367	371	0,408	0,575	555,813	3,782	0	56	378	388
19765	992	377	357	0,645	0,541	551,552	3,864	0	366	413	0,408	0,575	555,813	3,784	0	56	378	388
19785	993	385	420	0,645	0,541	551,552	3,837	0	388	396	0,408	0,575	555,813	3,767	0	56	378	388
19805	994	383	405	0,646	0,541	551,546	3,831	0	377	419	0,409	0,575	554,504	3,754	0	56	378	388
19825	995	392	396	0,646	0,541	551,546	3,732	0	378	375	0,409	0,575	554,504	3,769	0	56	378	388
19845	996	390	378	0,647	0,541	551,546	3,862	0	384	374	0,41	0,574	554,504	3,62	0	56	378	388
19865	997	370	381	0,647	0,541	551,546	4,004	0	376	359	0,41	0,574	554,504	3,714	0	56	378	388
19885	998	374	367	0,648	0,542	551,546	3,731	0	390	374	0,411	0,574	554,504	3,643	0	56	378	388
19905	999	377	364	0,648	0,542	551,785	3,833	0	390	367	0,411	0,574	557,038	3,699	0	56	378	388
19924	1000	376	357	0,649	0,542	551,785	3,537	0	374	394	0,412	0,574	557,038	3,733	0	56	378	388
19944	1001	387	362	0,649	0,542	551,785	3,727	0	369	413	0,412	0,573	557,038	3,859	0	56	378	388
19964	1002	387	399	0,649	0,542	551,785	4,012	0	382	353	0,412	0,573	557,038	3,589	0	56	378	388
19984	1003	394	405	0,649	0,542	551,785	3,695	0	386	360	0,412	0,573	557,038	3,638	0	56	378	388
20004	1004	396	412	0,649	0,542	551,307	3,776	0	387	369	0,412	0,573	556,099	3,619	0	56	378	388
20024	1005	374	410	0,649	0,541	551,307	3,88	0	368	412	0,412	0,573	556,099	3,806	0	56	378	388
20044	1006	368	356	0,648	0,542	551,307	3,663	0	352	435	0,411	0,573	556,099	4,061	0	56	378	388
20064	1007	381	408	0,648	0,542	551,307	3,7	0	360	420	0,411	0,573	556,099	3,964	0	56	378	388
20084	1008	364	368	0,647	0,542	551,307	3,827	0	382	381	0,41	0,573	556,099	3,509	0
20104	1009	367	389	0,647	0,541	551,302	3,723	0	377	386	0,41	0,573	556,213	3,589	0
20124	1010	387	392	0,647	0,541	551,302	3,747	0	371	400	0,409	0,573	556,213	3,643	0
20144	1011	386	325	0,646	0,541	551,302	3,392	0	390	382	0,409	0,573	556,213	3,588	0
20164	1012	381	376	0,646	0,541	551,302	3,619	0	407	350	0,408	0,573	556,213	3,594	0
20184	1013	426	333	0,645	0,541	551,302	3,739	0	447	339	0,408	0,572	556,213	3,671	0	57	436	329
20203	1014	430	353	0,645	0,541	551,009	3,616	0	463	331	0,408	0,572	552,966	3,627	0	57	436	329
20223	1015	437	357	0,645	0,541	551,009	3,715	0	421	349	0,408	0,572	552,966	3,622	0	57	436	329
20244	1016	440	320	0,645	0,541	551,009	3,544	0	442	340	0,408	0,572	552,966	3,527	0	57	436	329
20263	1017	435	295	0,645	0,541	551,009	3,593	0	435	328	0,408	0,572	552,966	3,504	0	57	436	329
20283	1018	425	305	0,645	0,541	551,009	3,48	0	450	337	0,408	0,572	552,966	3,693	0	57	436	329
20303	1019	421	293	0,646	0,541	549,67	3,466	0	451	331	0,408	0,572	553,925	3,652	0	57	436	329
20323	1020	433	335	0,646	0,542	549,67	3,647	0	433	343	0,409	0,572	553,925	3,49	0	57	436	329
20343	1021	434	283	0,647	0,542	549,67	3,544	0	415	332	0,409	0,572	553,925	3,718	0
20363	1022	428	342	0,647	0,542	549,67	3,552	0	437	373	0,409	0,572	553,925	3,659	0
20383	1023	431	287	0,647	0,542	549,67	3,487	0	435	333	0,409	0,571	553,925	3,539	0
20403	1024	432	306	0,647	0,542	550,907	3,478	0	431	347	0,409	0,571	553,401	3,64	0
20423	1025	415	348	0,646	0,542	550,907	3,639	0	430	364	0,409	0,572	553,401	3,734	0
20443	1026	425	298	0,646	0,542	550,907	3,476	0	442	339	0,408	0,572	553,401	3,648	0
20463	1027	519	352	0,644	0,542	550,907	3,857	0	522	328	0,407	0,572	553,401	3,576	0	58	512	332
20483	1028	494	335	0,644	0,542	550,907	3,526	0	531	333	0,407	0,572	553,401	3,497	0	58	512	332
20503	1029	470	325	0,644	0,543	550,207	3,666	0	538	330	0,407	0,573	551,6	3,411	0	58	512	332
20522	1030	506	358	0,644	0,543	550,207	3,719	0	519	344	0,407	0,573	551,6	3,437	0	58	512	332
20542	1031	523	367	0,644	0,543	550,207	3,825	0	509	342	0,406	0,573	551,6	3,425	0	58	512	332
20562	1032	512	317	0,643	0,543	550,207	3,595	0	508	347	0,406	0,573	551,6	3,51	0	58	512	332
20582	1033	508	342	0,643	0,543	550,207	3,635	0	522	343	0,406	0,573	551,6	3,601	0	58	512	332
20602	1034	515	332	0,643	0,543	551,45	3,631	0	514	344	0,406	0,573	550,782	3,625	0	58	512	332
20622	1035	508	334	0,644	0,543	551,45	3,801	0	518	344	0,406	0,573	550,782	3,528	0	58	512	332
20642	1036	528	318	0,644	0,543	551,45	3,479	0	523	335	0,407	0,573	550,782	3,504	0	58	512	332
20662	1037	509	312	0,645	0,542	551,45	3,501	0	502	342	0,407	0,573	550,782	3,375	0	58	512	332
20682	1038	508	289	0,645	0,543	551,45	3,496	0	511	336	0,407	0,573	550,782	3,429	0	58	512	332
20702	1039	512	276	0,645	0,543	551,451	3,491	0	509	339	0,407	0,573	551,086	3,378	0	58	512	332
20722	1040	515	332	0,644	0,543	551,451	3,613	0	529	343	0,407	0,574	551,086	3,616	0	59	514	330
20742	1041	510	324	0,644	0,543	551,451	3,551	0	517	336	0,407	0,574	551,086	3,551	0	59	514	330
20762	1042	514	394	0,644	0,543	551,451	4,064	0	521	324	0,406	0,574	551,086	3,447	0	59	514	330
20782	1043	513	351	0,643	0,543	551,451	3,613	0	519	317	0,406	0,574	551,086	3,395	0	59	514	330
20801	1044	512	367	0,643	0,543	550,751	3,706	0	520	310	0,406	0,574	550,839	3,342	0	59	514	330
20821	1045	509	333	0,643	0,543	550,751	3,586	0	526	334	0,406	0,574	550,839	3,338	0	59	514	330
20841	1046	509	319	0,643	0,543	550,751	3,551	0	519	325	0,406	0,574	550,839	3,566	0	59	514	330
20861	1047	506	319	0,644	0,543	550,751	3,568	0	515	345	0,406	0,574	550,839	3,504	0	59	514	330
20881	1048	490	289	0,643	0,543	550,751	3,685	0	519	358	0,406	0,574	550,839	3,437	0	59	514	330
20901	1049	488	279	0,643	0,544	550,474	3,678	0	519	359	0,406	0,575	552,323	3,552	0	59	514	330
20921	1050	529	296	0,643	0,544	550,474	3,477	0	515	330	0,406	0,575	552,323	3,463	0	59	514	330
20941	1051	524	320	0,643	0,544	550,474	3,454	0	527	333	0,406	0,575	552,323	3,505	0	59	514	330
20961	1052	480	363	0,643	0,544	550,474	3,807	0	512	364	0,406	0,575	552,323	3,547	0
20981	1053	514	318	0,643	0,544	550,474	3,597	0	521	334	0,406	0,575	552,323	3,494	0	60	519	332
21001	1054	496	330	0,643	0,544	551,971	3,693	0	520	347	0,406	0,575	550,437	3,494	0	60	519	332
21021	1055	501	334	0,643	0,544	551,971	3,554	0	519	331	0,406	0,575	550,437	3,4	0	60	519	332
21041	1056	540	320	0,643	0,544	551,971	3,676	0	525	342	0,406	0,575	550,437	3,599	0	60	519	332
21061	1057	513	344	0,642	0,544	551,971	3,654	0	531	324	0,405	0,575	550,437	3,604	0	60	519	332
21081	1058	516	314	0,642	0,544	551,971	3,614	0	518	344	0,405	0,575	550,437	3,488	0	60	519	332
21101	1059	530	320	0,642	0,544	550,283	3,664	0	521	339	0,405	0,575	550,335	3,596	0	60	519	332
21120	1060	446	328	0,644	0,543	550,283	3,52	0	472	339	0,407	0,575	550,335	3,694	0
21140	1061	310	368	0,646	0,543	550,283	3,533	0	330	334	0,409	0,575	550,335	3,277	0	61	295	358
21160	1062	309	390	0,647	0,543	550,283	3,706	0	307	355	0,41	0,575	550,335	3,61	0	61	295	358
21180	1063	315	403	0,647	0,544	550,283	3,719	0	291	345	0,41	0,575	550,335	3,409	0	61	295	358
21200	1064	314	417	0,647	0,544	549,403	3,727	0	274	343	0,41	0,575	556,384	3,601	0	61	295	358
21220	1065	289	392	0,647	0,544	549,403	3,584	0	296	329	0,41	0,574	556,384	3,513	0	61	295	358
21240	1066	299	392	0,647	0,543	549,403	3,671	0	305	367	0,41	0,574	556,384	3,496	0	61	295	358
21260	1067	291	376	0,647	0,543	549,403	3,663	0	312	341	0,41	0,574	556,384	3,558	0	61	295	358
21280	1068	285	366	0,647	0,543	549,403	3,545	0	300	322	0,41	0,574	556,384	3,597	0	61	295	358
21300	1069	288	362	0,647	0,543	547,582	3,571	0	306	334	0,41	0,574	556,558	3,612	0	61	295	358
21320	1070	296	386	0,647	0,543	547,582	3,661	0	289	295	0,41	0,574	556,558	3,695	0	61	295	358
21340	1071	316	376	0,647	0,543	547,582	3,788	0	283	324	0,41	0,573	556,558	3,389	0	61	295	358
21360	1072	276	366	0,646	0,543	547,582	3,854	0	307	359	0,409	0,573	556,558	3,72	0	61	295	358
21380	1073	295	384	0,646	0,543	547,582	3,759	0	285	349	0,409	0,573	556,558	3,499	0	61	295	358
21399	1074	294	377	0,645	0,543	547,566	3,771	0	292	342	0,408	0,573	555,491	3,64	0	61	295	358
21419	1075	304	393	0,645	0,542	547,566	3,598	0	291	319	0,408	0,573	555,491	3,439	0	61	295	358
21439	1076	304	387	0,645	0,542	547,566	3,633	0	284	323	0,408	0,573	555,491	3,626	0	61	295	358
21459	1077	309	388	0,645	0,542	547,566	3,894	0	299	327	0,408	0,573	555,491	3,441	0	61	295	358
21479	1078	277	351	0,645	0,542	547,566	3,669	0	290	355	0,408	0,573	555,491	3,442	0	61	295	358
21499	1079	276	344	0,645	0,542	547,861	3,77	0	291	360	0,408	0,573	557,099	3,499	0	61	295	358
21519	1080	296	400	0,645	0,542	547,861	3,69	0	289	303	0,407	0,573	557,099	3,398	0	61	295	358
21539	1081	284	350	0,644	0,542	547,861	3,614	0	295	340	0,407	0,572	557,099	3,527	0	61	295	358
21559	1082	264	444	0,644	0,543	547,861	3,669	0	263	395	0,407	0,573	557,099	3,492	0
21579	1083	271	436	0,644	0,544	547,861	3,74	0	282	485	0,408	0,573	557,099	4,053	0
21599	1084	261	428	0,645	0,543	549,018	3,727	0	275	534	0,408	0,573	557,031	4,163	0
21619	1085	295	449	0,646	0,543	549,018	3,748	0	255	444	0,409	0,573	557,031	3,57	0	62	265	439
21639	1086	274	452	0,646	0,543	549,018	3,59	0	251	416	0,409	0,572	557,031	3,487	0	62	265	439
21659	1087	268	443	0,646	0,543	549,018	3,489	0	269	420	0,409	0,572	557,031	3,659	0	62	265	439
21679	1088	253	444	0,646	0,543	549,018	3,585	0	286	444	0,409	0,572	557,031	3,605	0	62	265	439
21699	1089	245	444	0,646	0,543	549,641	3,554	0	290	430	0,409	0,572	558,623	3,619	0	62	265	439
21718	1090	279	449	0,647	0,543	549,641	3,631	0	264	449	0,409	0,572	558,623	3,864	0	62	265	439
21738	1091	261	441	0,647	0,544	549,641	3,816	0	249	443	0,41	0,572	558,623	3,827	0	62	265	439
21758	1092	284	449	0,648	0,543	549,641	3,8	0	287	458	0,41	0,572	558,623	4,001	0
21778	1093	294	451	0,648	0,543	549,641	3,755	0	289	453	0,41	0,572	558,623	3,872	0
21798	1094	293	450	0,647	0,543	549,431	3,727	0	295	455	0,41	0,571	557,858	3,893	0
21818	1095	346	409	0,645	0,543	549,431	3,997	0	337	397	0,409	0,571	557,858	3,853	0	63	354	387
21838	1096	337	389	0,645	0,543	549,431	3,839	0	359	392	0,408	0,571	557,858	3,737	0	63	354	387
21858	1097	339	381	0,644	0,543	549,431	3,645	0	356	383	0,407	0,571	557,858	3,801	0	63	354	387
21878	1098	339	386	0,644	0,543	549,431	3,874	0	357	388	0,407	0,571	557,858	3,793	0	63	354	387
21898	1099	339	382	0,644	0,543	550,819	3,83	0	359	385	0,407	0,571	554,967	3,767	0	63	354	387
21918	1100	333	402	0,644	0,543	550,819	3,799	0	351	383	0,407	0,571	554,967	3,571	0	63	354	387
21938	1101	355	413	0,644	0,543	550,819	3,837	0	351	375	0,407	0,571	554,967	3,653	0	63	354	387
21958	1102	368	396	0,644	0,543	550,819	3,765	0	369	356	0,407	0,571	554,967	3,884	0	63	354	387
21978	1103	370	402	0,644	0,543	550,819	3,957	0	362	393	0,407	0,571	554,967	3,826	0	63	354	387
21997	1104	371	403	0,644	0,543	550,844	3,971	0	368	384	0,406	0,571	555,332	3,771	0	63	354	387
22017	1105	340	398	0,643	0,542	550,844	3,862	0	363	411	0,406	0,571	555,332	3,842	0	63	354	387
22037	1106	352	393	0,644	0,542	550,844	3,934	0	366	364	0,407	0,571	555,332	3,686	0	63	354	387
22057	1107	351	382	0,645	0,542	550,844	3,783	0	366	374	0,407	0,571	555,332	3,812	0	63	354	387
22077	1108	343	384	0,645	0,542	550,844	3,95	0	351	395	0,408	0,57	555,332	3,768	0	63	354	387
22097	1109	349	386	0,645	0,542	551,334	3,908	0	351	372	0,408	0,57	556,638	3,724	0	63	354	387
22117	1110	346	399	0,645	0,542	551,334	3,82	0	362	380	0,408	0,57	556,638	3,741	0	63	354	387
22137	1111	391	394	0,644	0,542	551,334	4,025	0	388	380	0,407	0,57	556,638	3,8	0
22157	1112	386	351	0,643	0,542	551,334	3,982	0	404	371	0,406	0,571	556,638	3,757	0
22177	1113	392	380	0,643	0,542	551,334	3,985	0	391	428	0,406	0,571	556,638	4,026	0
22197	1114	391	365	0,643	0,542	551,42	3,989	0	394	430	0,406	0,571	555,498	4,06	0
22217	1115	408	406	0,644	0,542	551,42	4,193	0	421	377	0,407	0,571	555,498	3,769	0
22237	1116	390	339	0,644	0,542	551,42	3,739	0	420	362	0,407	0,57	555,498	3,691	0
22257	1117	412	398	0,645	0,542	551,42	4,003	0	420	366	0,408	0,57	555,498	3,807	0	64	401	377
22277	1118	389	378	0,645	0,542	551,42	3,891	0	408	373	0,407	0,57	555,498	3,73	0	64	401	377
22296	1119	394	355	0,645	0,542	552,08	4,034	0	406	367	0,407	0,571	554,471	3,711	0	64	401	377
22316	1120	387	367	0,644	0,542	552,08	3,92	0	398	381	0,407	0,571	554,471	3,724	0	64	401	377
22336	1121	409	382	0,644	0,542	552,08	3,945	0	398	382	0,407	0,571	554,471	3,751	0	64	401	377
22356	1122	412	397	0,644	0,542	552,08	3,935	0	406	378	0,407	0,571	554,471	3,732	0	64	401	377
22376	1123	387	378	0,644	0,542	552,08	3,745	0	409	396	0,407	0,571	554,471	3,799	0	64	401	377
22396	1124	398	382	0,645	0,542	551,837	3,739	0	410	396	0,408	0,571	554,829	3,81	0	64	401	377
22416	1125	397	372	0,645	0,542	551,837	3,748	0	396	396	0,407	0,571	554,829	3,889	0	64	401	377
22436	1126	400	356	0,644	0,542	551,837	3,63	0	404	401	0,407	0,571	554,829	3,592	0	64	401	377
22456	1127	379	353	0,644	0,542	551,837	3,906	0	409	394	0,406	0,571	554,829	3,774	0	64	401	377
22476	1128	392	385	0,644	0,542	551,837	3,805	0	409	351	0,406	0,571	554,829	3,583	0	64	401	377
22496	1129	389	377	0,644	0,542	551,879	3,82	0	408	348	0,407	0,571	554,191	3,637	0	64	401	377
22516	1130	413	407	0,644	0,542	551,879	3,893	0	401	359	0,407	0,571	554,191	3,691	0	64	401	377
22536	1131	409	393	0,645	0,542	551,879	3,931	0	404	394	0,408	0,572	554,191	3,648	0	64	401	377
22556	1132	397	392	0,646	0,542	551,879	3,79	0	402	364	0,408	0,572	554,191	3,678	0	64	401	377
22575	1133	397	385	0,646	0,542	551,879	3,826	0	414	364	0,409	0,572	554,191	3,816	0	64	401	377
22595	1134	396	381	0,646	0,542	551,805	3,803	0	415	362	0,408	0,572	555,295	3,82	0	64	401	377
22615	1135	396	380	0,645	0,542	551,805	3,881	0	418	348	0,408	0,572	555,295	3,633	0	64	401	377
22635	1136	410	378	0,645	0,542	551,805	3,688	0	388	417	0,408	0,572	555,295	4,04	0	65	380	374
22655	1137	390	374	0,645	0,542	551,805	3,734	0	401	378	0,407	0,572	555,295	3,586	0	65	380	374
22675	1138	401	360	0,645	0,542	551,805	3,737	0	399	355	0,408	0,572	555,295	3,598	0	65	380	374
22695	1139	403	357	0,645	0,542	551,635	3,739	0	395	380	0,408	0,572	556,198	3,691	0	65	380	374
22715	1140	378	363	0,645	0,542	551,635	3,838	0	368	364	0,408	0,572	556,198	3,515	0	65	380	374
22735	1141	372	392	0,645	0,542	551,635	3,882	0	370	366	0,408	0,572	556,198	3,595	0	65	380	374
22755	1142	373	403	0,645	0,542	551,635	3,733	0	376	369	0,407	0,572	556,198	3,551	0	65	380	374
22775	1143	375	364	0,645	0,542	551,635	3,441	0	354	388	0,407	0,572	556,198	3,837	0	65	380	374
22795	1144	372	382	0,645	0,542	550,3	3,386	0	356	393	0,407	0,572	553,936	3,878	0	65	380	374
22815	1145	360	408	0,645	0,542	550,3	3,819	0	342	438	0,407	0,572	553,936	4,194	0
22835	1146	396	371	0,645	0,542	550,3	3,718	0	363	406	0,408	0,573	553,936	3,765	0
22855	1147	376	366	0,645	0,542	550,3	3,744	0	378	380	0,408	0,573	553,936	3,677	0
22875	1148	370	386	0,645	0,542	550,3	3,738	0	380	380	0,408	0,572	553,936	3,692	0
22894	1149	367	388	0,645	0,542	550,595	3,734	0	385	379	0,408	0,572	555,55	3,717	0
22914	1150	379	398	0,644	0,541	550,595	3,841	0	378	370	0,407	0,572	555,55	3,634	0
22934	1151	369	340	0,644	0,542	550,595	3,855	0	375	359	0,407	0,572	555,55	3,6	0
22954	1152	377	404	0,644	0,542	550,595	3,848	0	381	394	0,406	0,573	555,55	3,713	0
22974	1153	368	407	0,644	0,542	550,595	3,803	0	370	383	0,406	0,572	555,55	3,654	0
22994	1154	367	410	0,644	0,542	550,281	3,803	0	371	388	0,406	0,572	555,089	3,664	0
23014	1155	381	397	0,644	0,541	550,281	3,782	0	375	355	0,407	0,572	555,089	3,64	0
23034	1156	377	412	0,644	0,541	550,281	4,018	0	358	411	0,407	0,572	555,089	3,864	0
23054	1157	367	396	0,644	0,541	550,281	3,85	0	359	398	0,407	0,572	555,089	3,687	0
23074	1158	364	364	0,644	0,541	550,281	4,007	0	377	359	0,407	0,572	555,089	3,714	0
23094	1159	359	364	0,644	0,541	551,264	3,954	0	367	383	0,407	0,572	556,167	3,795	0
23114	1160	374	413	0,644	0,541	551,264	3,947	0	376	369	0,407	0,571	556,167	3,554	0
23134	1161	378	375	0,645	0,541	551,264	3,727	0	392	346	0,407	0,571	556,167	3,698	0
23154	1162	379	355	0,645	0,541	551,264	3,747	0	383	356	0,407	0,571	556,167	3,529	0
23174	1163	377	390	0,645	0,541	551,264	3,653	0	395	349	0,408	0,571	556,167	3,574	0
23193	1164	379	388	0,645	0,541	551,358	3,635	0	393	356	0,407	0,571	553,462	3,588	0
23213	1165	397	396	0,644	0,541	551,358	3,874	0	394	364	0,407	0,571	553,462	3,619	0
23233	1166	386	268	0,644	0,541	551,358	3,429	0	375	393	0,407	0,571	553,462	3,73	0
23253	1167	377	371	0,644	0,541	551,358	4,232	0	368	390	0,406	0,571	553,462	3,585	0	66	379	364
23273	1168	374	363	0,644	0,541	551,358	3,573	0	377	374	0,406	0,571	553,462	3,491	0	66	379	364
23293	1169	371	356	0,644	0,541	550,881	3,885	0	376	389	0,406	0,572	553,575	3,5	0	66	379	364
23313	1170	387	352	0,644	0,541	550,881	3,683	0	368	381	0,407	0,572	553,575	3,606	0	66	379	364
23333	1171	396	363	0,644	0,541	550,881	3,516	0	372	358	0,407	0,572	553,575	3,566	0	66	379	364
23353	1172	382	345	0,644	0,541	550,881	3,742	0	393	362	0,407	0,572	553,575	3,535	0	66	379	364
23373	1173	374	388	0,644	0,541	550,881	3,895	0	373	390	0,407	0,572	553,575	3,605	0
23393	1174	374	391	0,644	0,541	551,455	3,889	0	382	379	0,407	0,572	554,67	3,584	0
23413	1175	379	368	0,644	0,541	551,455	3,53	0	370	393	0,407	0,572	554,67	3,667	0
23433	1176	366	328	0,644	0,541	551,455	3,559	0	396	362	0,407	0,572	554,67	3,549	0
23453	1177	389	370	0,644	0,541	551,455	3,718	0	385	361	0,407	0,572	554,67	3,595	0
23473	1178	396	339	0,644	0,541	551,455	3,64	0	398	340	0,407	0,571	554,67	3,599	0
23492	1179	398	360	0,642	0,54	548,614	3,685	0	395	335	0,406	0,57	552,336	3,588	0
23512	1180	497	243	0,641	0,54	548,614	3,642	0	523	293	0,405	0,57	552,336	3,573	0	67	508	275
23532	1181	488	280	0,641	0,54	548,614	3,63	0	527	274	0,405	0,57	552,336	3,547	0	67	508	275
23552	1182	493	246	0,641	0,539	548,614	3,647	0	521	280	0,405	0,57	552,336	3,596	0	67	508	275
23572	1183	511	276	0,641	0,539	548,614	3,619	0	513	269	0,404	0,57	552,336	3,497	0	67	508	275
23592	1184	507	261	0,642	0,539	550,698	3,634	0	511	274	0,405	0,57	548,261	3,472	0	67	508	275
23612	1185	503	272	0,642	0,539	550,698	3,549	0	517	291	0,405	0,569	548,261	3,419	0	67	508	275
23632	1186	500	263	0,642	0,539	550,698	3,639	0	511	290	0,405	0,569	548,261	3,635	0	67	508	275
23652	1187	495	264	0,642	0,539	550,698	3,584	0	511	283	0,405	0,569	548,261	3,525	0	67	508	275
23672	1188	494	253	0,642	0,539	550,698	3,797	0	521	293	0,405	0,569	548,261	3,665	0	67	508	275
23692	1189	493	254	0,642	0,539	547,943	3,813	0	519	289	0,405	0,569	549,457	3,646	0	67	508	275
23712	1190	501	267	0,641	0,538	547,943	3,665	0	510	300	0,404	0,569	549,457	3,505	0	67	508	275
23732	1191	502	302	0,641	0,538	547,943	3,888	0	528	283	0,404	0,568	549,457	3,714	0	67	508	275
23752	1192	499	252	0,641	0,536	547,943	3,779	0	524	281	0,403	0,567	549,457	3,418	0	67	508	275
23772	1193	493	311	0,64	0,534	547,943	4,033	0	515	286	0,403	0,565	549,457	3,38	0	68	506	272
23792	1194	490	296	0,639	0,532	549,006	4,053	0	522	287	0,402	0,563	549,336	3,341	0	68	506	272
23811	1195	493	270	0,638	0,53	549,006	3,611	0	502	286	0,401	0,561	549,336	3,611	0	68	506	272
23831	1196	504	254	0,638	0,528	549,006	3,483	0	520	269	0,4	0,559	549,336	3,607	0	68	506	272
23851	1197	512	282	0,637	0,527	549,006	3,649	0	523	268	0,4	0,558	549,336	3,521	0	68	506	272
23871	1198	491	252	0,636	0,526	549,006	3,634	0	514	263	0,399	0,557	549,336	3,589	0	68	506	272
23891	1199	500	259	0,635	0,525	549,157	3,614	0	514	260	0,398	0,556	550,005	3,568	0	68	506	272
23911	1200	490	276	0,635	0,524	549,157	3,832	0	522	296	0,398	0,555	550,005	3,605	0	68	506	272
23931	1201	509	270	0,635	0,522	549,157	3,53	0	498	282	0,398	0,554	550,005	3,524	0	68	506	272
23951	1202	492	252	0,634	0,521	549,157	3,76	0	514	285	0,397	0,553	550,005	3,48	0	68	506	272
23971	1203	548	139	0,632	0,518	549,157	3,661	0	598	166	0,396	0,55	550,005	3,469	0
23991	1204	561	147	0,631	0,516	533,822	3,458	0	590	186	0,396	0,548	528,676	3,329	0
24011	1205	642	-26	0,629	0,514	533,822	3,41	0	678	-11	0,395	0,546	528,676	3,262	0	69	645	12
24031	1206	623	7	0,629	0,511	533,822	3,462	0	671	1	0,395	0,544	528,676	3,278	0	69	645	12
24051	1207	636	-10	0,629	0,508	533,822	3,465	0	675	-6	0,394	0,541	528,676	3,183	0	69	645	12
24071	1208	632	-1	0,629	0,505	533,822	3,548	0	668	-2	0,394	0,537	528,676	3,277	0	69	645	12
24091	1209	624	4	0,629	0,502	528,851	3,546	0	661	22	0,394	0,534	518,023	3,182	0	69	645	12
24110	1210	643	12	0,63	0,499	528,851	3,482	0	658	20	0,394	0,531	518,023	3,226	0	69	645	12
24131	1211	624	7	0,63	0,496	528,851	3,441	0	653	30	0,394	0,529	518,023	3,215	0	69	645	12
24150	1212	633	8	0,63	0,494	528,851	3,559	0	655	30	0,395	0,526	518,023	3,42	0	69	645	12
24171	1213	623	1	0,631	0,493	528,851	3,56	0	654	31	0,395	0,524	518,023	3,344	0	69	645	12
24190	1214	625	19	0,631	0,492	520,733	3,509	0	649	48	0,395	0,522	511,401	3,357	0	69	645	12
24212	1215	716	-125	0,63	0,491	520,733	3,343	0	-800	-600	0,63	0,491	-1	-1	4
24230	1216	714	-102	0,631	0,49	520,733	3,268	0	-800	-600	0,631	0,49	-1	-1	4
24251	1217	707	-126	0,631	0,489	520,733	3,321	0	-800	-600	0,631	0,489	-1	-1	4
24270	1218	720	-137	0,631	0,488	520,733	3,173	0	-800	-600	0,631	0,488	-1	-1	4
24291	1219	716	-121	0,631	0,488	517,344	3,172	0	-800	-600	0,396	0,517	-1	-1	4
24310	1220	718	-92	0,631	0,487	517,344	3,308	0	722	-28	0,395	0,517	506,921	3,053	0	70	728	-67
24331	1221	713	-105	0,631	0,487	517,344	3,251	0	743	-24	0,395	0,516	506,921	3,059	0	70	728	-67
24350	1222	716	-98	0,631	0,487	517,344	3,195	0	744	-14	0,395	0,516	506,921	3,118	0	70	728	-67
24371	1223	725	-96	0,631	0,487	517,344	3,315	0	746	-29	0,395	0,516	506,921	3,001	0	70	728	-67
24390	1224	723	-104	0,631	0,487	518,217	3,278	0	752	-38	0,395	0,517	512,46	3,046	0	70	728	-67
24411	1225	709	-101	0,631	0,487	518,217	3,222	0	724	-41	0,395	0,517	512,46	3,134	0	70	728	-67
24429	1226	716	-103	0,631	0,487	518,217	3,177	0	732	-42	0,395	0,517	512,46	3,077	0	70	728	-67
24451	1227	721	-114	0,631	0,487	518,217	3,209	0	738	-37	0,395	0,517	512,46	3,09	0	70	728	-67
24469	1228	560	91	0,632	0,486	518,217	3,19	0	582	106	0,397	0,516	512,46	2,957	0
24491	1229	554	43	0,634	0,487	546,217	3,371	0	589	46	0,399	0,517	546,602	3,103	0
24509	1230	352	349	0,635	0,489	546,217	3,489	0	340	299	0,401	0,519	546,602	3,206	0
24529	1231	339	311	0,636	0,49	546,217	3,432	0	343	337	0,401	0,52	546,602	3,444	0
24549	1232	348	316	0,637	0,492	546,217	3,378	0	360	316	0,402	0,521	546,602	3,6	0
24569	1233	371	391	0,638	0,493	546,217	3,742	0	338	318	0,402	0,522	546,602	3,38	0	71	349	328
24589	1234	369	374	0,639	0,495	549,59	3,744	0	345	311	0,403	0,523	555,505	3,464	0	71	349	328
24609	1235	359	377	0,64	0,496	549,59	3,725	0	354	277	0,404	0,523	555,505	3,725	0	71	349	328
24629	1236	361	370	0,641	0,498	549,59	3,641	0	348	321	0,404	0,524	555,505	3,33	0	71	349	328
24649	1237	352	354	0,642	0,499	549,59	3,544	0	351	304	0,405	0,525	555,505	3,369	0	71	349	328
24669	1238	335	324	0,642	0,5	549,59	3,709	0	356	304	0,406	0,526	555,505	3,425	0	71	349	328
24688	1239	332	312	0,643	0,501	549,387	3,641	0	355	304	0,406	0,527	554,808	3,466	0	71	349	328
24708	1240	352	315	0,643	0,502	549,387	3,527	0	355	317	0,407	0,527	554,808	3,526	0	71	349	328
24728	1241	342	329	0,644	0,503	549,387	3,594	0	347	312	0,407	0,528	554,808	3,54	0	71	349	328
24748	1242	355	364	0,644	0,503	549,387	3,911	0	341	326	0,407	0,529	554,808	3,599	0	71	349	328
24768	1243	348	341	0,644	0,504	549,387	3,743	0	344	321	0,407	0,53	554,808	3,49	0	71	349	328
24788	1244	353	355	0,644	0,504	550,935	3,884	0	341	324	0,407	0,53	553,985	3,504	0	71	349	328
24808	1245	373	376	0,643	0,505	550,935	3,959	0	383	288	0,406	0,531	553,985	3,846	0
24828	1246	347	320	0,643	0,505	550,935	3,756	0	353	300	0,406	0,531	553,985	3,506	0	72	352	336
24848	1247	331	326	0,643	0,506	550,935	3,78	0	349	322	0,406	0,532	553,985	3,552	0	72	352	336
24868	1248	348	314	0,642	0,506	550,935	3,743	0	366	312	0,405	0,533	553,985	3,54	0	72	352	336
24888	1249	343	314	0,642	0,506	550,974	3,746	0	348	325	0,405	0,533	552,736	3,52	0	72	352	336
24908	1250	350	323	0,642	0,507	550,974	3,819	0	347	353	0,405	0,533	552,736	3,962	0	72	352	336
24928	1251	362	344	0,641	0,507	550,974	3,959	0	336	329	0,405	0,533	552,736	3,555	0	72	352	336
24948	1252	356	343	0,641	0,507	550,974	3,951	0	353	320	0,405	0,534	552,736	3,682	0	72	352	336
24968	1253	351	341	0,641	0,507	550,974	3,829	0	346	356	0,405	0,534	552,736	3,805	0	72	352	336
24987	1254	355	341	0,642	0,507	549,704	3,889	0	344	341	0,405	0,534	554,215	3,629	0	72	352	336
25007	1255	371	375	0,642	0,508	549,704	3,928	0	346	340	0,405	0,534	554,215	3,769	0	72	352	336
25027	1256	360	366	0,642	0,508	549,704	4,1	0	344	319	0,406	0,535	554,215	3,651	0	72	352	336
25047	1257	354	353	0,643	0,509	549,704	4,238	0	349	324	0,406	0,535	554,215	3,558	0	72	352	336
25067	1258	348	360	0,643	0,509	549,704	4,041	0	349	351	0,406	0,535	554,215	3,634	0	72	352	336
25087	1259	342	353	0,643	0,51	549,493	4,066	0	349	343	0,407	0,536	554,019	3,596	0	72	352	336
25107	1260	344	348	0,644	0,51	549,493	4,148	0	358	329	0,407	0,536	554,019	3,872	0	72	352	336
25127	1261	350	356	0,644	0,511	549,493	3,918	0	356	335	0,407	0,537	554,019	3,709	0	72	352	336
25147	1262	345	365	0,644	0,511	549,493	3,921	0	369	315	0,408	0,537	554,019	3,792	0	72	352	336
25167	1263	347	335	0,644	0,511	549,493	3,817	0	392	300	0,408	0,537	554,019	4,07	0	72	352	336
25187	1264	347	340	0,645	0,512	549,085	3,781	0	397	296	0,408	0,537	554,103	4,026	0	72	352	336
25207	1265	358	354	0,645	0,512	549,085	3,858	0	359	352	0,408	0,538	554,103	3,801	0
25227	1266	361	360	0,645	0,513	549,085	3,864	0	362	312	0,408	0,538	554,103	3,735	0
25247	1267	343	347	0,644	0,513	549,085	3,781	0	355	327	0,408	0,538	554,103	3,864	0
25266	1268	355	357	0,645	0,513	549,085	3,934	0	367	313	0,408	0,539	554,103	3,883	0
25286	1269	352	358	0,645	0,513	547,615	3,913	0	364	317	0,409	0,539	555,682	3,912	0
25306	1270	287	372	0,645	0,513	547,615	3,821	0	303	337	0,409	0,539	555,682	3,72	0	73	285	354
25326	1271	289	376	0,645	0,513	547,615	3,897	0	288	348	0,409	0,539	555,682	3,855	0	73	285	354
25346	1272	296	387	0,645	0,513	547,615	3,746	0	295	315	0,409	0,539	555,682	3,639	0	73	285	354
25366	1273	287	367	0,645	0,513	547,615	3,736	0	297	357	0,408	0,539	555,682	3,812	0	73	285	354
25386	1274	290	372	0,645	0,514	546,598	3,719	0	291	350	0,408	0,54	554,016	3,715	0	73	285	354
25406	1275	283	389	0,644	0,514	546,598	4,094	0	301	340	0,408	0,54	554,016	3,805	0	73	285	354
25426	1276	292	381	0,644	0,514	546,598	3,855	0	280	306	0,408	0,54	554,016	3,657	0	73	285	354
25446	1277	287	354	0,644	0,514	546,598	3,915	0	283	352	0,408	0,54	554,016	3,804	0	73	285	354
25466	1278	270	377	0,645	0,515	546,598	3,778	0	296	343	0,408	0,541	554,016	3,714	0	73	285	354
25486	1279	271	364	0,645	0,515	548,626	3,786	0	286	336	0,408	0,541	555,723	3,793	0	73	285	354
25506	1280	278	392	0,645	0,515	548,626	3,858	0	264	304	0,408	0,542	555,723	3,539	0	73	285	354
25526	1281	295	390	0,645	0,516	548,626	3,873	0	276	296	0,408	0,543	555,723	3,778	0	73	285	354
25546	1282	290	365	0,645	0,517	548,626	3,743	0	290	331	0,408	0,544	555,723	3,594	0	73	285	354
25566	1283	275	386	0,645	0,518	548,626	3,737	0	282	336	0,408	0,545	555,723	3,505	0	73	285	354
25585	1284	282	375	0,645	0,52	549,989	3,741	0	290	339	0,408	0,547	557,652	3,587	0	73	285	354
25605	1285	316	439	0,645	0,522	549,989	3,78	0	317	463	0,408	0,548	557,652	3,954	0
25625	1286	325	473	0,645	0,523	549,989	3,746	0	327	417	0,408	0,549	557,652	3,713	0
25645	1287	324	451	0,645	0,524	549,989	3,608	0	325	441	0,408	0,55	557,652	3,966	0
25665	1288	303	440	0,645	0,524	549,989	3,861	0	315	512	0,408	0,551	557,652	4,316	0
25685	1289	306	451	0,645	0,525	550,637	3,82	0	320	499	0,408	0,552	558,331	4,293	0
25705	1290	311	449	0,645	0,526	550,637	3,785	0	342	444	0,408	0,553	558,331	3,762	0
25725	1291	304	441	0,644	0,526	550,637	3,873	0	311	370	0,407	0,554	558,331	3,529	0
25745	1292	315	449	0,644	0,526	550,637	3,868	0	320	426	0,407	0,554	558,331	3,704	0	74	324	443
25765	1293	324	468	0,644	0,527	550,637	3,828	0	318	436	0,407	0,555	558,331	3,768	0	74	324	443
25785	1294	324	467	0,644	0,527	551,741	3,882	0	318	413	0,407	0,555	557,349	3,689	0	74	324	443
25805	1295	317	453	0,644	0,527	551,741	3,813	0	318	443	0,407	0,556	557,349	3,758	0	74	324	443
25825	1296	317	437	0,644	0,528	551,741	3,782	0	315	437	0,407	0,556	557,349	3,722	0	74	324	443
25845	1297	314	436	0,644	0,528	551,741	3,813	0	325	433	0,407	0,557	557,349	3,712	0	74	324	443
25864	1298	304	443	0,644	0,529	551,741	3,793	0	329	433	0,407	0,557	557,349	3,753	0	74	324	443
25884	1299	303	446	0,644	0,529	549,988	3,796	0	331	431	0,407	0,558	558,949	3,743	0	74	324	443
25904	1300	333	461	0,644	0,529	549,988	3,78	0	310	437	0,407	0,558	558,949	3,668	0	74	324	443
25924	1301	325	469	0,644	0,53	549,988	3,821	0	327	432	0,407	0,558	558,949	3,741	0	74	324	443
25944	1302	327	461	0,644	0,53	549,988	3,823	0	328	444	0,407	0,558	558,949	3,829	0	74	324	443
25964	1303	358	464	0,644	0,53	549,988	3,823	0	335	416	0,407	0,559	558,949	3,891	0	74	324	443
25984	1304	355	466	0,644	0,53	549,672	3,82	0	338	415	0,407	0,559	558,289	3,948	0	74	324	443
26004	1305	309	462	0,644	0,53	549,672	3,713	0	320	432	0,407	0,559	558,289	3,693	0
26024	1306	326	436	0,644	0,529	549,672	3,997	0	308	362	0,407	0,558	558,289	3,59	0
26044	1307	273	364	0,644	0,529	549,672	3,777	0	277	306	0,407	0,558	558,289	3,539	0
26064	1308	284	406	0,644	0,529	549,672	3,897	0	311	380	0,407	0,558	558,289	3,915	0
26084	1309	291	373	0,644	0,529	548,561	3,784	0	302	369	0,407	0,558	556,768	3,86	0
26104	1310	315	416	0,644	0,529	548,561	4,042	0	303	375	0,407	0,558	556,768	3,711	0
26124	1311	297	354	0,644	0,529	548,561	3,791	0	300	381	0,407	0,558	556,768	3,816	0
26144	1312	291	375	0,644	0,53	548,561	3,596	0	290	335	0,407	0,558	556,768	3,604	0
26164	1313	306	388	0,644	0,53	548,561	3,84	0	280	351	0,407	0,559	556,768	3,654	0
26183	1314	295	360	0,644	0,53	547,616	3,785	0	274	343	0,407	0,559	555,073	3,638	0
26203	1315	290	359	0,644	0,53	547,616	3,794	0	309	325	0,407	0,559	555,073	3,667	0
26223	1316	309	393	0,644	0,53	547,616	3,744	0	288	361	0,407	0,559	555,073	3,615	0
26243	1317	279	359	0,644	0,53	547,616	3,9	0	302	365	0,407	0,559	555,073	3,805	0
26263	1318	326	412	0,643	0,531	547,616	3,786	0	329	359	0,407	0,56	555,073	3,778	0
26283	1319	323	403	0,643	0,531	551,956	3,829	0	323	357	0,406	0,561	557,177	3,764	0
26303	1320	363	451	0,643	0,531	551,956	3,853	0	364	436	0,406	0,561	557,177	3,66	0	75	361	441
26323	1321	350	425	0,642	0,531	551,956	3,906	0	361	426	0,405	0,561	557,177	3,592	0	75	361	441
26343	1322	354	444	0,642	0,531	551,956	3,765	0	378	426	0,405	0,561	557,177	3,585	0	75	361	441
26363	1323	356	462	0,642	0,531	551,956	3,876	0	352	452	0,405	0,561	557,177	3,797	0	75	361	441
26383	1324	350	455	0,642	0,531	551,035	3,863	0	357	447	0,405	0,562	559,013	3,784	0	75	361	441
26403	1325	357	440	0,642	0,531	551,035	3,894	0	356	424	0,405	0,562	559,013	3,937	0	75	361	441
26423	1326	359	436	0,642	0,532	551,035	3,923	0	350	444	0,405	0,562	559,013	3,926	0	75	361	441
26443	1327	352	447	0,642	0,532	551,035	3,906	0	370	445	0,405	0,562	559,013	3,814	0	75	361	441
26462	1328	362	452	0,642	0,532	551,035	3,834	0	377	425	0,405	0,562	559,013	3,816	0	75	361	441
26482	1329	361	453	0,642	0,532	552,125	3,846	0	382	436	0,405	0,562	557,921	3,811	0	75	361	441
26502	1330	357	433	0,642	0,532	552,125	3,919	0	362	444	0,404	0,563	557,921	3,781	0	75	361	441
26522	1331	359	446	0,642	0,532	552,125	3,913	0	363	439	0,404	0,563	557,921	3,732	0	75	361	441
26542	1332	362	457	0,641	0,531	552,125	3,79	0	366	451	0,404	0,563	557,921	3,71	0	75	361	441
26562	1333	352	430	0,641	0,531	552,125	3,915	0	376	439	0,404	0,563	557,921	3,685	0	75	361	441
26582	1334	355	439	0,641	0,531	551,727	3,872	0	378	443	0,404	0,563	557,195	3,658	0	75	361	441
26602	1335	359	380	0,641	0,531	551,727	3,764	0	374	359	0,404	0,563	557,195	3,649	0
26622	1336	368	373	0,641	0,531	551,727	3,729	0	384	360	0,404	0,563	557,195	3,447	0
26642	1337	377	397	0,641	0,531	551,727	3,914	0	366	413	0,404	0,563	557,195	3,988	0	76	370	386
26662	1338	373	420	0,641	0,531	551,727	4,006	0	387	364	0,403	0,563	557,195	3,758	0	76	370	386
26682	1339	378	426	0,641	0,531	551,221	4,051	0	382	378	0,403	0,563	556,805	3,798	0	76	370	386
26702	1340	364	372	0,641	0,531	551,221	4,022	0	362	389	0,403	0,563	556,805	3,692	0	76	370	386
26722	1341	372	371	0,641	0,531	551,221	3,812	0	372	392	0,403	0,563	556,805	3,783	0	76	370	386
26742	1342	358	388	0,641	0,531	551,221	3,797	0	369	369	0,403	0,563	556,805	3,53	0	76	370	386
26762	1343	371	412	0,641	0,531	551,221	3,914	0	378	377	0,403	0,563	556,805	3,764	0	76	370	386
26781	1344	365	419	0,64	0,531	551,293	3,797	0	378	373	0,403	0,564	555,081	3,663	0	76	370	386
26802	1345	352	371	0,64	0,531	551,293	3,822	0	369	372	0,403	0,564	555,081	3,589	0	76	370	386
26821	1346	363	379	0,64	0,531	551,293	4,022	0	372	390	0,403	0,564	555,081	3,689	0	76	370	386
26841	1347	-800	-600	0,403	0,564	-1	-1	4	379	373	0,403	0,564	555,081	3,696	0	76	370	386
26861	1348	355	376	0,64	0,532	551,293	3,757	0	371	407	0,403	0,564	555,081	3,714	0	76	370	386
26881	1349	355	377	0,64	0,532	550,214	3,75	0	372	407	0,403	0,564	554,184	3,719	0	76	370	386
26901	1350	365	389	0,64	0,532	550,214	3,788	0	384	363	0,403	0,565	554,184	3,607	0	76	370	386
26921	1351	357	361	0,64	0,532	550,214	3,77	0	375	396	0,403	0,565	554,184	3,588	0	76	370	386
26941	1352	383	399	0,64	0,532	550,214	3,738	0	364	404	0,402	0,565	554,184	3,691	0	76	370	386
26961	1353	366	387	0,64	0,532	550,214	3,729	0	379	377	0,402	0,565	554,184	3,68	0	76	370	386
26981	1354	368	382	0,64	0,532	550,469	3,721	0	374	396	0,402	0,565	555,562	3,677	0	76	370	386
27001	1355	352	388	0,64	0,532	550,469	3,83	0	352	439	0,402	0,565	555,562	3,938	0
27021	1356	365	374	0,64	0,532	550,469	3,907	0	382	352	0,403	0,565	555,562	3,514	0
27040	1357	382	373	0,64	0,532	550,469	3,548	0	354	333	0,403	0,565	555,562	3,304	0
27060	1358	383	398	0,64	0,532	550,469	3,819	0	387	365	0,403	0,565	555,562	3,647	0
27080	1359	383	392	0,64	0,532	550,874	3,77	0	379	362	0,403	0,565	556,755	3,629	0
27100	1360	364	396	0,64	0,532	550,874	3,837	0	369	392	0,403	0,565	556,755	3,629	0
27120	1361	373	379	0,64	0,532	550,874	3,838	0	363	394	0,403	0,565	556,755	3,614	0
27140	1362	372	397	0,64	0,532	550,874	3,599	0	375	371	0,403	0,565	556,755	3,598	0
27160	1363	310	384	0,641	0,532	550,874	3,741	0	303	323	0,404	0,565	556,755	3,393	0
27180	1364	310	395	0,642	0,532	546,324	3,645	0	296	313	0,405	0,565	555,813	3,357	0
27200	1365	264	359	0,642	0,533	546,324	3,711	0	281	343	0,405	0,565	555,813	3,44	0
27220	1366	298	395	0,642	0,533	546,324	3,766	0	286	298	0,404	0,566	555,813	3,631	0
27240	1367	270	345	0,641	0,533	546,324	3,735	0	290	283	0,404	0,566	555,813	3,559	0
27260	1368	281	359	0,641	0,533	546,324	3,671	0	284	319	0,404	0,566	555,813	3,484	0
27280	1369	291	362	0,641	0,533	548,404	3,7	0	287	290	0,404	0,566	555,892	3,566	0
27300	1370	287	336	0,641	0,533	548,404	3,44	0	261	287	0,404	0,566	555,892	3,489	0
27320	1371	284	368	0,641	0,533	548,404	3,549	0	286	336	0,404	0,566	555,892	3,457	0
27340	1372	293	381	0,641	0,533	548,404	3,687	0	267	288	0,404	0,566	555,892	3,538	0
27360	1373	289	353	0,641	0,533	548,404	3,652	0	295	300	0,404	0,566	555,892	3,535	0
27379	1374	288	375	0,641	0,533	546,783	3,606	0	288	315	0,404	0,566	553,874	3,52	0
27399	1375	298	361	0,641	0,533	546,783	3,689	0	282	332	0,404	0,566	553,874	3,449	0
27419	1376	276	341	0,642	0,533	546,783	3,64	0	277	296	0,405	0,566	553,874	3,386	0	77	284	341
27439	1377	282	343	0,642	0,533	546,783	3,703	0	278	342	0,405	0,566	553,874	3,372	0	77	284	341
27459	1378	274	365	0,642	0,533	546,783	3,621	0	276	305	0,405	0,566	553,874	3,474	0	77	284	341
27479	1379	274	354	0,642	0,533	548,348	3,646	0	276	322	0,405	0,567	555,19	3,448	0	77	284	341
27499	1380	305	388	0,642	0,533	548,348	3,73	0	289	305	0,405	0,567	555,19	3,396	0	77	284	341
27519	1381	279	347	0,642	0,533	548,348	3,737	0	292	352	0,405	0,567	555,19	3,571	0	77	284	341
27539	1382	278	359	0,642	0,533	548,348	3,363	0	281	302	0,405	0,567	555,19	3,232	0	77	284	341
27559	1383	278	335	0,642	0,533	548,348	3,67	0	292	326	0,405	0,567	555,19	3,386	0	77	284	341
27579	1384	278	336	0,642	0,533	547,665	3,571	0	290	339	0,405	0,567	555,487	3,389	0	77	284	341
27599	1385	302	386	0,642	0,533	547,665	3,597	0	293	296	0,405	0,567	555,487	3,379	0	77	284	341
27619	1386	267	371	0,643	0,533	547,665	3,764	0	287	307	0,405	0,567	555,487	3,342	0	77	284	341
27639	1387	275	333	0,643	0,533	547,665	3,393	0	281	342	0,405	0,567	555,487	3,396	0	77	284	341
27659	1388	282	343	0,643	0,533	547,665	3,553	0	289	310	0,405	0,567	555,487	3,389	0	77	284	341
27678	1389	265	353	0,643	0,533	548,23	3,543	0	284	325	0,405	0,567	553,911	3,375	0	77	284	341
27698	1390	273	366	0,642	0,533	548,23	3,513	0	288	328	0,405	0,568	553,911	3,242	0	77	284	341
27718	1391	290	360	0,642	0,534	548,23	3,61	0	285	347	0,405	0,568	553,911	3,296	0	77	284	341
27738	1392	295	383	0,642	0,534	548,23	3,612	0	309	352	0,405	0,568	553,911	3,517	0	77	284	341
27758	1393	385	388	0,64	0,534	548,23	3,409	0	402	396	0,403	0,569	553,911	3,424	0	78	415	384
27778	1394	404	391	0,639	0,534	551,825	3,471	0	416	411	0,402	0,569	555,14	3,529	0	78	415	384
27798	1395	412	388	0,639	0,534	551,825	3,453	0	433	390	0,402	0,569	555,14	3,4	0	78	415	384
27818	1396	414	385	0,639	0,534	551,825	3,408	0	434	412	0,402	0,569	555,14	3,366	0	78	415	384
27838	1397	421	401	0,638	0,534	551,825	3,502	0	411	387	0,401	0,569	555,14	3,547	0	78	415	384
27858	1398	413	373	0,638	0,534	551,825	3,328	0	403	404	0,401	0,57	555,14	3,364	0	78	415	384
27878	1399	416	374	0,638	0,534	552,162	3,335	0	395	393	0,401	0,57	555,075	3,423	0	78	415	384
27898	1400	421	357	0,637	0,534	552,162	3,689	0	426	369	0,401	0,57	555,075	3,308	0	78	415	384
27918	1401	414	329	0,637	0,534	552,162	3,26	0	422	390	0,4	0,57	555,075	3,531	0	78	415	384
27938	1402	418	381	0,637	0,534	552,162	3,437	0	422	409	0,4	0,57	555,075	3,496	0
27957	1403	392	402	0,637	0,534	552,162	3,769	0	416	417	0,4	0,57	555,075	3,597	0
27977	1404	386	405	0,637	0,534	551,193	3,599	0	414	424	0,4	0,57	556,19	3,614	0
27997	1405	425	372	0,636	0,534	551,193	3,466	0	419	397	0,399	0,571	556,19	3,488	0
28018	1406	424	340	0,636	0,534	551,193	3,442	0	396	410	0,399	0,571	556,19	3,542	0
28037	1407	415	364	0,636	0,534	551,193	3,431	0	437	349	0,399	0,571	556,19	3,457	0
28057	1408	395	410	0,636	0,534	551,193	3,957	0	421	392	0,399	0,571	556,19	3,519	0
28077	1409	390	403	0,636	0,534	550,873	3,981	0	420	384	0,399	0,571	555,404	3,522	0
28097	1410	419	415	0,636	0,534	550,873	3,731	0	407	382	0,399	0,571	555,404	3,581	0
28117	1411	391	345	0,636	0,534	550,873	3,296	0	404	402	0,399	0,571	555,404	3,594	0
28137	1412	390	354	0,635	0,534	550,873	3,448	0	393	421	0,399	0,571	555,404	3,762	0
28157	1413	420	359	0,635	0,534	550,873	3,477	0	414	376	0,399	0,572	555,404	3,369	0
28177	1414	407	363	0,635	0,534	551,861	3,511	0	410	391	0,399	0,572	554,697	3,395	0
28197	1415	359	352	0,636	0,534	551,861	3,628	0	369	392	0,399	0,571	554,697	3,538	0	79	371	376
28217	1416	370	401	0,636	0,534	551,861	3,572	0	386	377	0,399	0,572	554,697	3,577	0	79	371	376
28237	1417	345	392	0,636	0,534	551,861	3,8	0	377	376	0,399	0,572	554,697	3,336	0	79	371	376
28257	1418	376	399	0,636	0,534	551,861	3,593	0	368	351	0,399	0,572	554,697	3,571	0	79	371	376
28276	1419	370	397	0,636	0,534	550,612	3,668	0	374	339	0,399	0,572	556,862	3,502	0	79	371	376
28296	1420	374	372	0,636	0,534	550,612	3,467	0	371	365	0,399	0,572	556,862	3,504	0	79	371	376
28316	1421	366	365	0,635	0,534	550,612	3,579	0	364	437	0,399	0,572	556,862	3,749	0	80	372	397
28336	1422	377	398	0,635	0,534	550,612	3,81	0	360	408	0,399	0,572	556,862	3,701	0	80	372	397
28356	1423	367	381	0,635	0,534	550,612	3,489	0	387	404	0,399	0,572	556,862	3,543	0	80	372	397
28376	1424	369	386	0,635	0,534	551,16	3,609	0	385	402	0,399	0,572	555,243	3,646	0	80	372	397
28396	1425	356	413	0,635	0,534	551,16	3,975	0	381	362	0,398	0,572	555,243	3,564	0	80	372	397
28416	1426	362	410	0,635	0,534	551,16	3,729	0	380	414	0,398	0,572	555,243	3,798	0	80	372	397
28436	1427	379	357	0,635	0,534	551,16	3,791	0	359	396	0,398	0,572	555,243	3,628	0	81	369	384
28456	1428	369	364	0,635	0,534	551,16	3,679	0	375	368	0,398	0,572	555,243	3,615	0	81	369	384
28476	1429	379	371	0,635	0,534	550,358	3,678	0	370	389	0,398	0,572	557,123	3,614	0	81	369	384
28496	1430	369	367	0,635	0,534	550,358	3,623	0	362	390	0,398	0,572	557,123	3,623	0	81	369	384
28516	1431	355	370	0,635	0,534	550,358	3,39	0	357	417	0,398	0,572	557,123	3,694	0	81	369	384
28536	1432	373	399	0,635	0,534	550,358	3,658	0	379	382	0,398	0,572	557,123	3,563	0	81	369	384
28555	1433	358	391	0,635	0,534	550,358	3,643	0	372	393	0,398	0,572	557,123	3,559	0	81	369	384
28575	1434	364	400	0,635	0,534	551,377	3,602	0	377	399	0,398	0,572	555,872	3,548	0	81	369	384
28595	1435	383	383	0,635	0,534	551,377	3,682	0	374	377	0,398	0,572	555,872	3,464	0	81	369	384
28615	1436	353	415	0,635	0,534	551,377	3,844	0	385	352	0,398	0,573	555,872	3,552	0	81	369	384
28635	1437	388	415	0,635	0,534	551,377	3,607	0	355	419	0,398	0,573	555,872	3,623	0	82	370	401
28655	1438	370	399	0,635	0,535	551,377	3,547	0	384	380	0,398	0,573	555,872	3,388	0	82	370	401
28675	1439	365	417	0,635	0,535	549,988	3,549	0	375	385	0,398	0,573	555,3	3,44	0	82	370	401
28695	1440	373	425	0,634	0,535	549,988	3,815	0	374	413	0,398	0,573	555,3	3,604	0	82	370	401
28715	1441	380	396	0,634	0,535	549,988	3,581	0	366	401	0,398	0,573	555,3	3,745	0	82	370	401
28735	1442	366	413	0,634	0,535	549,988	3,691	0	367	409	0,398	0,573	555,3	3,486	0	82	370	401
28755	1443	362	409	0,634	0,535	549,988	3,728	0	367	395	0,398	0,573	555,3	3,431	0	82	370	401
28775	1444	360	404	0,634	0,535	551,277	3,64	0	365	394	0,398	0,574	557,289	3,426	0	82	370	401
28795	1445	375	388	0,634	0,535	551,277	3,695	0	352	417	0,397	0,574	557,289	3,718	0	82	370	401
28815	1446	389	412	0,634	0,535	551,277	3,597	0	386	365	0,397	0,574	557,289	3,303	0	82	370	401
28835	1447	477	482	0,632	0,535	551,277	4,002	0	457	436	0,396	0,574	557,289	3,454	0
28855	1448	514	415	0,631	0,536	551,277	3,503	0	511	437	0,395	0,574	557,289	3,438	0
28874	1449	557	438	0,631	0,536	553,482	3,621	0	559	439	0,395	0,575	555,08	3,41	0
28894	1450	515	445	0,631	0,536	553,482	3,742	0	517	408	0,394	0,575	555,08	3,429	0
28914	1451	510	432	0,63	0,536	553,482	3,491	0	511	431	0,394	0,575	555,08	3,466	0
28934	1452	520	370	0,63	0,536	553,482	3,363	0	533	407	0,394	0,575	555,08	3,396	0
28954	1453	503	437	0,63	0,536	553,482	3,47	0	510	427	0,394	0,575	555,08	3,687	0
28974	1454	503	413	0,63	0,536	554,636	3,428	0	515	418	0,394	0,575	555,138	3,709	0
28994	1455	504	472	0,63	0,536	554,636	3,924	0	513	435	0,394	0,575	555,138	3,479	0
29014	1456	500	433	0,63	0,536	554,636	3,496	0	477	455	0,394	0,575	555,138	3,468	0
29034	1457	524	390	0,63	0,536	554,636	3,522	0	525	434	0,394	0,575	555,138	3,45	0
29054	1458	485	435	0,63	0,535	554,636	3,722	0	508	437	0,394	0,575	555,138	3,532	0	83	507	429
29074	1459	489	421	0,63	0,535	554,18	3,495	0	502	443	0,394	0,575	554,575	3,524	0	83	507	429
29094	1460	511	421	0,63	0,535	554,18	3,421	0	516	430	0,394	0,576	554,575	3,45	0	83	507	429
29114	1461	502	424	0,63	0,535	554,18	3,546	0	496	446	0,393	0,576	554,575	3,388	0	83	507	429
29134	1462	498	399	0,63	0,535	554,18	3,556	0	515	432	0,393	0,576	554,575	3,62	0	83	507	429
29153	1463	500	394	0,63	0,535	554,18	3,464	0	518	449	0,393	0,576	554,575	3,506	0	83	507	429
29173	1464	499	389	0,63	0,535	554,402	3,534	0	514	445	0,393	0,575	555,511	3,544	0	83	507	429
29193	1465	506	456	0,63	0,535	554,402	3,671	0	517	422	0,394	0,575	555,511	3,439	0	83	507	429
29213	1466	490	432	0,63	0,535	554,402	3,518	0	512	443	0,394	0,575	555,511	3,505	0	83	507	429
29233	1467	505	423	0,63	0,535	554,402	3,652	0	493	430	0,394	0,575	555,511	3,252	0	83	507	429
29253	1468	521	438	0,63	0,535	554,402	3,854	0	521	433	0,394	0,575	555,511	3,385	0	83	507	429
29273	1469	520	439	0,63	0,535	552,947	3,816	0	514	442	0,394	0,575	555,025	3,347	0	83	507	429
29293	1470	474	437	0,631	0,535	552,947	3,561	0	487	433	0,395	0,575	555,025	3,477	0
29313	1471	495	477	0,631	0,534	552,947	3,992	0	461	469	0,395	0,575	555,025	3,664	0	84	476	444
29333	1472	478	447	0,631	0,534	552,947	3,653	0	462	446	0,395	0,575	555,025	3,51	0	84	476	444
29353	1473	464	437	0,631	0,534	552,947	3,651	0	482	436	0,394	0,575	555,025	3,509	0	84	476	444
29373	1474	471	449	0,63	0,534	553,301	3,652	0	470	449	0,394	0,575	554,813	3,507	0	84	476	444
29393	1475	470	449	0,63	0,534	553,301	3,627	0	484	425	0,394	0,575	554,813	3,512	0	84	476	444
29413	1476	461	440	0,63	0,534	553,301	3,681	0	477	437	0,394	0,574	554,813	3,458	0	84	476	444
29433	1477	482	453	0,63	0,534	553,301	3,654	0	485	458	0,394	0,574	554,813	3,693	0	84	476	444
29453	1478	475	441	0,631	0,534	553,301	3,599	0	473	450	0,394	0,574	554,813	3,599	0	84	476	444
29472	1479	476	447	0,631	0,534	553,125	3,616	0	475	460	0,395	0,574	556,366	3,648	0	84	476	444
29492	1480	475	448	0,631	0,533	553,125	3,647	0	479	440	0,395	0,574	556,366	3,584	0	84	476	444
29512	1481	462	464	0,631	0,533	553,125	3,694	0	490	436	0,395	0,574	556,366	3,569	0	84	476	444
29532	1482	482	441	0,632	0,533	553,125	3,782	0	507	430	0,395	0,574	556,366	3,723	0	84	476	444
29552	1483	461	460	0,632	0,533	553,125	3,713	0	469	454	0,396	0,574	556,366	3,601	0
29572	1484	470	451	0,632	0,533	553,046	3,748	0	479	453	0,396	0,574	555,076	3,625	0
29592	1485	464	454	0,632	0,533	553,046	3,759	0	478	425	0,396	0,573	555,076	3,522	0
29612	1486	497	450	0,632	0,533	553,046	3,702	0	510	418	0,395	0,573	555,076	3,601	0
29632	1487	481	457	0,631	0,533	553,046	3,84	0	514	404	0,395	0,574	555,076	3,464	0
29652	1488	481	478	0,631	0,533	553,046	3,872	0	507	427	0,395	0,574	555,076	3,707	0
29672	1489	481	479	0,631	0,533	553,515	3,908	0	508	420	0,395	0,574	555,525	3,7	0
29692	1490	433	436	0,63	0,533	553,515	3,889	0	461	420	0,394	0,574	555,525	3,577	0
29712	1491	458	471	0,63	0,533	553,515	3,726	0	470	444	0,394	0,574	555,525	3,488	0	85	479	440
29732	1492	481	442	0,63	0,533	553,515	3,681	0	458	449	0,394	0,574	555,525	3,659	0	85	479	440
29751	1493	478	452	0,63	0,533	553,515	3,735	0	502	405	0,394	0,574	555,525	3,565	0	85	479	440
29772	1494	475	464	0,63	0,533	552,931	3,72	0	505	418	0,394	0,574	554,336	3,555	0	85	479	440
29791	1495	465	478	0,63	0,533	552,931	3,799	0	479	427	0,394	0,574	554,336	3,536	0	85	479	440
29811	1496	467	455	0,63	0,533	552,931	3,855	0	504	440	0,394	0,574	554,336	3,64	0	85	479	440
29831	1497	473	443	0,63	0,533	552,931	3,661	0	508	437	0,394	0,574	554,336	3,821	0	85	479	440
29851	1498	473	448	0,631	0,533	552,931	3,785	0	474	435	0,395	0,573	554,336	3,724	0	85	479	440
29871	1499	472	442	0,631	0,533	553,44	3,767	0	488	432	0,395	0,573	554,785	3,816	0	85	479	440
29892	1500	461	433	0,631	0,533	553,44	3,715	0	497	440	0,395	0,573	554,785	3,475	0	85	479	440
29911	1501	469	453	0,632	0,533	553,44	3,643	0	477	437	0,395	0,573	554,785	3,605	0	85	479	440
29932	1502	472	449	0,632	0,533	553,44	3,787	0	488	455	0,395	0,572	554,785	3,641	0	85	479	440
29951	1503	475	434	0,632	0,533	553,44	3,708	0	478	428	0,395	0,572	554,785	3,389	0	85	479	440
29972	1504	478	443	0,632	0,533	554,104	3,711	0	479	429	0,395	0,572	556,056	3,464	0	85	479	440
29991	1505	463	445	0,632	0,533	554,104	3,656	0	488	424	0,396	0,572	556,056	3,467	0	85	479	440
30011	1506	462	447	0,632	0,533	554,104	3,943	0	503	419	0,396	0,572	556,056	3,689	0	85	479	440
30031	1507	428	384	0,633	0,532	554,104	3,591	0	443	446	0,396	0,572	556,056	3,718	0
30051	1508	354	388	0,634	0,531	554,104	3,602	0	366	366	0,398	0,571	556,056	3,493	0
30070	1509	338	394	0,634	0,531	550,736	3,591	0	349	367	0,398	0,57	555,03	3,607	0
30092	1510	356	373	0,634	0,53	550,736	3,352	0	329	417	0,398	0,57	555,03	3,911	0
30110	1511	349	367	0,634	0,53	550,736	3,427	0	-800	-600	0,634	0,53	-1	-1	4
30131	1512	-800	-600	-1	-1	-1	-1	4	-800	-600	-1	-1	-1	-1	4
30150	1513	345	391	0,634	0,53	550,736	3,478	0	-800	-600	0,634	0,53	-1	-1	4
30171	1514	343	393	0,634	0,53	550,557	3,502	0	-800	-600	0,397	0,569	-1	-1	4
30190	1515	348	404	0,634	0,53	550,557	3,659	0	334	386	0,397	0,57	553,964	3,559	0
30211	1516	355	415	0,634	0,53	550,557	3,713	0	351	358	0,398	0,57	553,964	3,427	0
30230	1517	356	357	0,635	0,531	550,557	3,436	0	343	352	0,398	0,57	553,964	3,398	0
30252	1518	351	323	0,635	0,531	550,557	3,267	0	350	392	0,398	0,57	553,964	3,631	0
30270	1519	352	306	0,635	0,531	551,642	3,198	0	348	375	0,399	0,57	555,387	3,573	0
30292	1520	353	356	0,636	0,531	551,642	3,554	0	371	329	0,399	0,57	555,387	3,521	0
30310	1521	361	448	0,636	0,531	551,642	4,123	0	343	374	0,399	0,57	555,387	3,456	0
30332	1522	340	381	0,636	0,532	551,642	3,675	0	332	363	0,399	0,57	555,387	3,416	0
30350	1523	372	378	0,637	0,532	551,642	3,576	0	356	372	0,4	0,57	555,387	3,4	0
30372	1524	370	376	0,637	0,531	550	3,74	0	339	367	0,4	0,57	555,701	3,386	0
30389	1525	351	406	0,637	0,531	550	3,635	0	354	399	0,4	0,57	555,701	3,531	0
30412	1526	369	418	0,637	0,531	550	3,665	0	345	382	0,4	0,57	555,701	3,426	0
30429	1527	365	396	0,637	0,531	550	3,643	0	351	305	0,4	0,57	555,701	3,326	0
30449	1528	346	411	0,637	0,531	550	3,641	0	337	376	0,4	0,57	555,701	3,436	0	86	351	379
30469	1529	353	410	0,637	0,531	550,987	3,646	0	337	349	0,4	0,57	554,858	3,402	0	86	351	379
30489	1530	351	397	0,637	0,531	550,987	3,66	0	351	377	0,4	0,57	554,858	3,513	0	86	351	379
30509	1531	346	387	0,637	0,531	550,987	3,586	0	364	397	0,4	0,569	554,858	3,646	0	86	351	379
30529	1532	347	371	0,637	0,531	550,987	3,675	0	358	376	0,4	0,569	554,858	3,532	0	86	351	379
30549	1533	356	405	0,637	0,53	550,987	3,929	0	342	376	0,4	0,569	554,858	3,643	0	86	351	379
30569	1534	353	397	0,637	0,529	550,649	3,935	0	347	381	0,4	0,567	554,05	3,6	0	86	351	379
30589	1535	345	386	0,636	0,527	550,649	3,508	0	342	376	0,399	0,565	554,05	3,577	0	86	351	379
30609	1536	353	410	0,635	0,524	550,649	3,604	0	344	386	0,399	0,562	554,05	3,647	0	86	351	379
30629	1537	352	390	0,635	0,52	550,649	3,678	0	356	395	0,398	0,559	554,05	3,72	0	86	351	379
30648	1538	348	367	0,634	0,516	550,649	3,456	0	351	373	0,397	0,555	554,05	3,647	0	86	351	379
30668	1539	352	372	0,633	0,512	550,932	3,52	0	355	378	0,397	0,551	555,778	3,682	0	86	351	379
30688	1540	363	397	0,633	0,509	550,932	3,655	0	357	397	0,396	0,547	555,778	3,534	0	86	351	379
30708	1541	351	376	0,632	0,506	550,932	3,586	0	352	391	0,396	0,544	555,778	3,431	0	86	351	379
30728	1542	346	392	0,632	0,503	550,932	3,647	0	358	337	0,396	0,541	555,778	3,538	0	86	351	379
30748	1543	363	402	0,632	0,501	550,932	3,502	0	357	353	0,396	0,538	555,778	3,466	0	86	351	379
30768	1544	356	396	0,632	0,498	550,905	3,494	0	356	334	0,396	0,535	555,056	3,509	0	86	351	379
30788	1545	366	407	0,633	0,495	550,905	3,604	0	353	368	0,397	0,531	555,056	3,617	0	86	351	379
30808	1546	348	371	0,634	0,49	550,905	3,547	0	333	391	0,398	0,526	555,056	3,73	0	86	351	379
30828	1547	356	403	0,636	0,485	550,905	3,782	0	354	359	0,399	0,52	555,056	3,335	0	86	351	379
30848	1548	352	400	0,638	0,478	550,905	3,675	0	342	340	0,401	0,513	555,056	3,356	0	86	351	379
30868	1549	355	389	0,641	0,47	550,975	3,712	0	350	341	0,404	0,504	555,098	3,378	0	86	351	379
30888	1550	345	346	0,646	0,459	550,975	3,241	0	335	331	0,408	0,492	555,098	3,358	0	86	351	379
30908	1551	-800	-600	-1	-1	-1	-1	4	-800	-600	-1	-1	-1	-1	4
30928	1552	-800	-600	-1	-1	-1	-1	4	-800	-600	-1	-1	-1	-1	4
30947	1553	-800	-600	-1	-1	-1	-1	4	-800	-600	-1	-1	-1	-1	4
30967	1554	-800	-600	-1	-1	-1	-1	4	-800	-600	-1	-1	-1	-1	4
30987	1555	-800	-600	-1	-1	-1	-1	4	-800	-600	-1	-1	-1	-1	4
31007	1556	-800	-600	-1	-1	-1	-1	4	-800	-600	-1	-1	-1	-1	4
31027	1557	-800	-600	-1	-1	-1	-1	4	-800	-600	-1	-1	-1	-1	4
31047	1558	-800	-600	-1	-1	-1	-1	4	-800	-600	-1	-1	-1	-1	4
31067	1559	-800	-600	-1	-1	-1	-1	4	-800	-600	-1	-1	-1	-1	4
31087	1560	-800	-600	-1	-1	-1	-1	4	-800	-600	-1	-1	-1	-1	4
31107	1561	-800	-600	-1	-1	-1	-1	4	-800	-600	-1	-1	-1	-1	4
31127	1562	-800	-600	-1	-1	-1	-1	4	-800	-600	-1	-1	-1	-1	4
31147	1563	-800	-600	-1	-1	-1	-1	4	-800	-600	-1	-1	-1	-1	4
31167	1564	-800	-600	-1	-1	-1	-1	4	-800	-600	-1	-1	-1	-1	4
31187	1565	-800	-600	-1	-1	-1	-1	4	-800	-600	-1	-1	-1	-1	4
31207	1566	-800	-600	-1	-1	-1	-1	4	-800	-600	-1	-1	-1	-1	4
31227	1567	-800	-600	-1	-1	-1	-1	4	-800	-600	-1	-1	-1	-1	4
31246	1568	-800	-600	-1	-1	-1	-1	4	-800	-600	-1	-1	-1	-1	4
31266	1569	-800	-600	-1	-1	-1	-1	4	-800	-600	-1	-1	-1	-1	4
31286	1570	-800	-600	-1	-1	-1	-1	4	-800	-600	-1	-1	-1	-1	4
31306	1571	-800	-600	-1	-1	-1	-1	4	-800	-600	-1	-1	-1	-1	4
31326	1572	-800	-600	-1	-1	-1	-1	4	-800	-600	-1	-1	-1	-1	4
31346	1573	-800	-600	-1	-1	-1	-1	4	-800	-600	-1	-1	-1	-1	4
31366	1574	-800	-600	-1	-1	-1	-1	4	-800	-600	-1	-1	-1	-1	4
31386	1575	-800	-600	-1	-1	-1	-1	4	-800	-600	-1	-1	-1	-1	4
31406	1576	-800	-600	-1	-1	-1	-1	4	-800	-600	-1	-1	-1	-1	4
31426	1577	-800	-600	-1	-1	-1	-1	4	-800	-600	-1	-1	-1	-1	4
31446	1578	-800	-600	-1	-1	-1	-1	4	-800	-600	-1	-1	-1	-1	4
31466	1579	-800	-600	-1	-1	-1	-1	4	-800	-600	-1	-1	-1	-1	4
31486	1580	-800	-600	-1	-1	-1	-1	4	-800	-600	-1	-1	-1	-1	4
31506	1581	-800	-600	-1	-1	-1	-1	4	-800	-600	-1	-1	-1	-1	4
31526	1582	-800	-600	-1	-1	-1	-1	4	-800	-600	-1	-1	-1	-1	4
31546	1583	-800	-600	-1	-1	-1	-1	4	-800	-600	-1	-1	-1	-1	4
31565	1584	-800	-600	-1	-1	-1	-1	4	-800	-600	-1	-1	-1	-1	4
31585	1585	-800	-600	-1	-1	-1	-1	4	-800	-600	-1	-1	-1	-1	4
31605	1586	-800	-600	-1	-1	-1	-1	4	-800	-600	-1	-1	-1	-1	4
31625	1587	-800	-600	-1	-1	-1	-1	4	-800	-600	-1	-1	-1	-1	4
31645	1588	-800	-600	-1	-1	-1	-1	4	-800	-600	-1	-1	-1	-1	4
31665	1589	-800	-600	-1	-1	-1	-1	4	-800	-600	-1	-1	-1	-1	4
31685	1590	-800	-600	-1	-1	-1	-1	4	-800	-600	-1	-1	-1	-1	4
31705	1591	-800	-600	-1	-1	-1	-1	4	-800	-600	-1	-1	-1	-1	4
31725	1592	-800	-600	-1	-1	-1	-1	4	-800	-600	-1	-1	-1	-1	4
31745	1593	-800	-600	-1	-1	-1	-1	4	-800	-600	-1	-1	-1	-1	4
31765	1594	-800	-600	-1	-1	-1	-1	4	-800	-600	-1	-1	-1	-1	4
31785	1595	-800	-600	-1	-1	-1	-1	4	-800	-600	-1	-1	-1	-1	4
31805	1596	-800	-600	-1	-1	-1	-1	4	-800	-600	-1	-1	-1	-1	4
31825	1597	-800	-600	-1	-1	-1	-1	4	-800	-600	-1	-1	-1	-1	4
31844	1598	-800	-600	-1	-1	-1	-1	4	-800	-600	-1	-1	-1	-1	4
31864	1599	-800	-600	0,534	0,415	-1	-1	4	-800	-600	0,534	0,415	-1	-1	4
31884	1600	-800	-600	-1	-1	-1	-1	4	-800	-600	-1	-1	-1	-1	4
31904	1601	395	350	0,535	0,416	554,506	3,66	2	186	352	0,535	0,416	554,506	3,66	2
31924	1602	-800	-600	-1	-1	-1	-1	4	-800	-600	-1	-1	-1	-1	4
31944	1603	405	394	0,535	0,418	554,506	3,381	2	194	397	0,535	0,418	554,506	3,381	2
31964	1604	405	395	0,535	0,418	554,026	3,378	2	194	397	0,535	0,418	554,026	3,378	2
31984	1605	394	375	0,535	0,419	554,026	3,487	2	184	377	0,535	0,419	554,026	3,487	2
32004	1606	415	362	0,534	0,42	554,026	3,571	2	206	365	0,534	0,42	554,026	3,571	2
32024	1607	407	318	0,534	0,42	554,026	3,405	2	201	322	0,534	0,42	554,026	3,405	2
32044	1608	392	353	0,533	0,421	554,026	3,574	2	183	355	0,533	0,421	554,026	3,574	2
32064	1609	400	335	0,532	0,422	554,308	3,522	2	193	337	0,532	0,422	554,308	3,522	2
32084	1610	387	328	0,531	0,424	554,308	3,466	2	180	330	0,531	0,424	554,308	3,466	2
32104	1611	405	363	0,529	0,425	554,308	3,648	2	196	366	0,529	0,425	554,308	3,648	2
32124	1612	397	339	0,528	0,427	554,308	3,5	2	189	341	0,528	0,427	554,308	3,5	2
32144	1613	417	416	0,526	0,428	554,308	3,936	2	204	419	0,526	0,428	554,308	3,936	2
32163	1614	-800	-600	0,752	0,44	-1	-1	4	-800	-600	0,524	0,429	-1	-1	4
32183	1615	213	372	0,75	0,44	551,192	3,269	0	194	390	0,523	0,431	555,475	3,664	0
32203	1616	206	369	0,749	0,441	551,192	3,34	0	199	317	0,521	0,432	555,475	3,428	0
32223	1617	196	372	0,748	0,441	551,192	3,538	0	185	343	0,52	0,434	555,475	3,596	0
32243	1618	207	370	0,747	0,442	551,192	3,424	0	184	371	0,518	0,435	555,475	3,587	0
32263	1619	203	369	0,745	0,442	553,203	3,53	0	186	344	0,517	0,436	551,873	3,555	0
32283	1620	-800	-600	0,516	0,436	-1	-1	4	218	277	0,516	0,436	551,873	3,609	0
32303	1621	-800	-600	0,514	0,437	-1	-1	4	201	267	0,514	0,437	551,873	3,707	0
32323	1622	217	302	0,742	0,443	553,203	3,557	0	225	281	0,513	0,438	551,873	3,646	0	87	208	297
32343	1623	217	303	0,741	0,443	553,203	3,58	0	214	263	0,512	0,438	551,873	3,78	0	87	208	297
32363	1624	218	305	0,74	0,443	551,402	3,569	0	213	265	0,511	0,439	551,979	3,784	0	87	208	297
32383	1625	212	326	0,739	0,444	551,402	3,449	0	198	266	0,51	0,44	551,979	3,719	0	87	208	297
32403	1626	210	318	0,739	0,444	551,402	3,595	0	203	286	0,51	0,44	551,979	3,706	0	87	208	297
32423	1627	208	314	0,738	0,444	551,402	3,691	0	221	250	0,509	0,441	551,979	3,811	0	87	208	297
32442	1628	199	313	0,738	0,444	551,402	3,534	0	218	304	0,508	0,441	551,979	3,574	0	87	208	297
32462	1629	197	309	0,737	0,444	552,809	3,647	0	218	299	0,507	0,442	550,706	3,574	0	87	208	297
32482	1630	197	329	0,736	0,444	552,809	3,603	0	210	295	0,506	0,442	550,706	3,611	0	87	208	297
32502	1631	193	315	0,735	0,444	552,809	3,461	0	221	273	0,506	0,443	550,706	3,868	0	87	208	297
32522	1632	195	325	0,735	0,444	552,809	3,541	0	209	287	0,505	0,443	550,706	3,605	0	87	208	297
32542	1633	246	270	0,733	0,444	552,809	3,557	0	255	226	0,504	0,443	550,706	3,612	0
32562	1634	250	260	0,731	0,443	552,953	3,502	0	261	215	0,502	0,443	549,205	3,665	0
32582	1635	259	285	0,731	0,443	552,953	3,584	0	267	250	0,501	0,444	549,205	3,463	0	88	273	253
32602	1636	285	289	0,729	0,443	552,953	3,578	0	266	220	0,499	0,444	549,205	3,684	0	88	273	253
32622	1637	279	282	0,728	0,443	552,953	3,553	0	291	246	0,498	0,445	549,205	3,572	0	88	273	253
32642	1638	259	261	0,727	0,443	552,953	3,524	0	283	245	0,496	0,445	549,205	3,754	0	88	273	253
32662	1639	269	261	0,725	0,443	551,647	3,501	0	289	244	0,494	0,446	549,699	3,743	0	88	273	253
32682	1640	266	258	0,723	0,443	551,647	3,537	0	273	215	0,492	0,447	549,699	3,469	0	88	273	253
32702	1641	268	254	0,722	0,443	551,647	3,485	0	264	217	0,491	0,448	549,699	3,517	0	88	273	253
32722	1642	269	252	0,72	0,443	551,647	3,626	0	282	249	0,489	0,449	549,699	3,606	0	88	273	253
32742	1643	269	258	0,718	0,444	551,647	3,532	0	272	268	0,486	0,451	549,699	3,526	0	88	273	253
32761	1644	271	255	0,716	0,444	552,502	3,547	0	271	282	0,484	0,452	549,378	3,556	0	88	273	253
32781	1645	259	238	0,714	0,444	552,502	3,312	0	275	226	0,482	0,454	549,378	3,358	0	89	273	245
32801	1646	249	241	0,712	0,445	552,502	3,432	0	271	252	0,48	0,455	549,378	3,44	0	89	273	245
32821	1647	273	251	0,711	0,445	552,502	3,326	0	284	230	0,478	0,457	549,378	3,389	0	89	273	245
32841	1648	275	234	0,709	0,446	552,502	3,352	0	271	243	0,477	0,458	549,378	3,511	0	89	273	245
32861	1649	278	239	0,708	0,446	550,876	3,379	0	275	230	0,475	0,46	551,248	3,529	0	89	273	245
32881	1650	272	263	0,707	0,446	550,876	3,587	0	282	250	0,474	0,461	551,248	3,505	0	89	273	245
32901	1651	276	268	0,706	0,447	550,876	3,253	0	276	248	0,473	0,462	551,248	3,252	0	89	273	245
32921	1652	276	365	0,704	0,449	550,876	3,405	0	281	349	0,472	0,465	551,248	3,172	0	90	282	346
32941	1653	274	357	0,704	0,45	550,876	3,418	0	269	320	0,472	0,466	551,248	3,313	0	90	282	346
32961	1654	276	346	0,704	0,451	554,624	3,452	0	271	349	0,471	0,467	551,843	3,31	0	90	282	346
32981	1655	273	378	0,704	0,451	554,624	3,424	0	293	317	0,471	0,467	551,843	3,372	0	90	282	346
33001	1656	289	372	0,704	0,452	554,624	3,557	0	284	322	0,471	0,468	551,843	3,192	0	90	282	346
33021	1657	286	358	0,704	0,453	554,624	3,538	0	270	311	0,472	0,469	551,843	3,267	0	90	282	346
33040	1658	284	374	0,705	0,454	554,624	3,359	0	272	322	0,472	0,47	551,843	3,274	0	90	282	346
33060	1659	291	370	0,705	0,455	554,547	3,415	0	276	318	0,472	0,471	552,569	3,285	0	90	282	346
33080	1660	287	400	0,705	0,456	554,547	3,405	0	275	291	0,472	0,472	552,569	3,218	0	90	282	346
33100	1661	286	388	0,706	0,458	554,547	3,504	0	277	311	0,473	0,473	552,569	3,314	0	90	282	346
33120	1662	288	375	0,706	0,459	554,547	3,545	0	295	351	0,473	0,474	552,569	3,385	0	90	282	346
33140	1663	286	384	0,706	0,46	554,547	3,517	0	287	324	0,473	0,475	552,569	3,308	0	90	282	346
33160	1664	288	378	0,706	0,461	554,202	3,533	0	294	340	0,473	0,476	553,93	3,338	0	90	282	346
33180	1665	287	335	0,706	0,462	554,202	3,243	0	310	340	0,473	0,477	553,93	3,457	0	90	282	346
33200	1666	279	303	0,706	0,463	554,202	3,319	0	284	348	0,473	0,478	553,93	3,16	0	90	282	346
33220	1667	290	393	0,706	0,464	554,202	3,499	0	259	304	0,473	0,479	553,93	3,226	0	90	282	346
33240	1668	303	319	0,706	0,465	554,202	3,451	0	278	315	0,473	0,48	553,93	3,405	0
33260	1669	303	325	0,705	0,466	554,131	3,403	0	270	307	0,472	0,481	552,594	3,261	0
33280	1670	327	345	0,704	0,468	554,131	3,42	0	340	402	0,471	0,483	552,594	3,611	0
33300	1671	386	344	0,703	0,469	554,131	3,154	0	378	286	0,47	0,484	552,594	3,007	0
33320	1672	-800	-600	-1	-1	-1	-1	4	-800	-600	-1	-1	-1	-1	4
33339	1673	391	359	0,702	0,47	554,131	3,335	0	385	346	0,468	0,486	552,594	3,133	0
33360	1674	390	359	0,701	0,471	557,107	3,244	0	391	294	0,467	0,487	553,289	3,2	0
33379	1675	374	402	0,7	0,472	557,107	3,473	0	384	437	0,466	0,488	553,289	3,514	0
33399	1676	378	428	0,699	0,472	557,107	3,684	0	378	413	0,465	0,489	553,289	3,461	0
33419	1677	375	424	0,698	0,472	557,107	3,45	0	361	327	0,464	0,49	553,289	3,315	0
33439	1678	391	420	0,697	0,473	557,107	3,5	0	373	428	0,463	0,491	553,289	3,619	0
33459	1679	392	418	0,696	0,473	556,957	3,549	0	367	393	0,462	0,492	554,362	3,571	0
33479	1680	361	420	0,696	0,473	556,957	3,711	0	370	402	0,462	0,493	554,362	3,485	0
33499	1681	373	403	0,695	0,474	556,957	3,552	0	394	371	0,461	0,493	554,362	3,826	0
33519	1682	381	440	0,695	0,474	556,957	3,58	0	395	411	0,461	0,494	554,362	3,652	0	91	384	433
33539	1683	380	428	0,694	0,474	556,957	3,598	0	378	451	0,46	0,495	554,362	3,87	0	91	384	433
33559	1684	380	431	0,694	0,475	555,833	3,609	0	391	450	0,46	0,497	553,395	3,82	0	91	384	433
33579	1685	385	438	0,693	0,475	555,833	3,944	0	378	443	0,459	0,498	553,395	3,884	0	91	384	433
33599	1686	364	437	0,693	0,476	555,833	4,03	0	378	416	0,459	0,499	553,395	3,68	0	91	384	433
33619	1687	364	426	0,692	0,476	555,833	3,673	0	390	449	0,458	0,499	553,395	3,694	0	91	384	433
33638	1688	380	452	0,692	0,476	555,833	3,722	0	386	402	0,458	0,5	553,395	3,504	0	91	384	433
33658	1689	369	450	0,691	0,477	554,942	3,766	0	389	409	0,457	0,501	553,016	3,448	0	91	384	433
33678	1690	390	432	0,691	0,477	554,942	3,763	0	382	429	0,456	0,502	553,016	3,695	0	91	384	433
33698	1691	399	446	0,69	0,478	554,942	3,74	0	383	428	0,456	0,503	553,016	3,624	0	91	384	433
33718	1692	388	445	0,689	0,479	554,942	3,84	0	383	401	0,455	0,505	553,016	3,64	0	91	384	433
33738	1693	401	426	0,688	0,479	554,942	3,633	0	381	436	0,454	0,506	553,016	3,726	0	91	384	433
33758	1694	399	431	0,688	0,48	555,76	3,641	0	382	428	0,453	0,507	554,114	3,704	0	91	384	433
33778	1695	387	448	0,687	0,481	555,76	3,776	0	393	437	0,452	0,509	554,114	3,741	0	91	384	433
33798	1696	393	452	0,686	0,482	555,76	3,672	0	395	431	0,452	0,511	554,114	3,69	0	91	384	433
33818	1697	393	420	0,685	0,483	555,76	3,698	0	379	442	0,451	0,512	554,114	3,782	0	91	384	433
33838	1698	364	395	0,684	0,483	555,76	3,626	0	377	405	0,45	0,513	554,114	3,64	0	92	371	404
33858	1699	369	385	0,683	0,484	555,632	3,618	0	376	402	0,449	0,514	554,214	3,654	0	92	371	404
33878	1700	376	401	0,682	0,484	555,632	3,453	0	380	392	0,448	0,515	554,214	3,493	0	92	371	404
33898	1701	359	390	0,681	0,484	555,632	3,683	0	383	425	0,447	0,515	554,214	3,66	0	92	371	404
33918	1702	380	425	0,68	0,484	555,632	3,657	0	380	393	0,446	0,516	554,214	3,614	0	92	371	404
33937	1703	359	420	0,68	0,484	555,632	3,74	0	379	405	0,446	0,516	554,214	3,589	0	92	371	404
33957	1704	365	415	0,68	0,484	554,974	3,746	0	379	416	0,445	0,517	552,103	3,551	0	92	371	404
33977	1705	376	402	0,679	0,484	554,974	3,866	0	380	390	0,445	0,517	552,103	3,533	0	92	371	404
33997	1706	348	417	0,679	0,484	554,974	3,759	0	386	389	0,445	0,517	552,103	3,494	0	92	371	404
34017	1707	379	408	0,68	0,485	554,974	3,727	0	366	419	0,445	0,518	552,103	3,611	0	92	371	404
34037	1708	348	420	0,68	0,485	554,974	3,632	0	387	403	0,446	0,518	552,103	3,529	0	92	371	404
34057	1709	357	417	0,681	0,486	555,575	3,582	0	381	410	0,446	0,519	553,64	3,548	0	92	371	404
34077	1710	371	433	0,681	0,486	555,575	3,725	0	377	376	0,447	0,519	553,64	3,523	0	92	371	404
34097	1711	360	412	0,682	0,487	555,575	3,8	0	381	378	0,448	0,52	553,64	3,763	0	92	371	404
34117	1712	350	382	0,682	0,487	555,575	3,706	0	381	409	0,448	0,52	553,64	3,6	0	92	371	404
34137	1713	379	444	0,683	0,488	555,575	3,98	0	376	415	0,449	0,52	553,64	3,54	0
34157	1714	372	427	0,683	0,489	555,857	4,018	0	379	422	0,449	0,52	552,312	3,613	0
34177	1715	379	420	0,683	0,489	555,857	3,553	0	404	368	0,449	0,521	552,312	3,816	0
34197	1716	371	399	0,684	0,49	555,857	3,743	0	398	364	0,449	0,521	552,312	3,561	0
34216	1717	372	356	0,684	0,49	555,857	3,442	0	386	400	0,449	0,522	552,312	3,487	0
34236	1718	378	431	0,684	0,491	555,857	3,719	0	381	431	0,449	0,522	552,312	3,78	0	93	386	406
34256	1719	375	411	0,684	0,491	555,119	3,606	0	378	442	0,449	0,523	554,065	3,801	0	93	386	406
34276	1720	399	426	0,684	0,492	555,119	3,72	0	383	403	0,449	0,523	554,065	3,601	0	93	386	406
34296	1721	397	391	0,684	0,492	555,119	3,548	0	377	385	0,449	0,523	554,065	3,517	0	93	386	406
34316	1722	379	427	0,683	0,492	555,119	3,696	0	406	385	0,449	0,524	554,065	3,565	0	93	386	406
34336	1723	384	394	0,683	0,492	555,119	3,549	0	384	405	0,449	0,524	554,065	3,443	0	93	386	406
34356	1724	386	406	0,683	0,491	556,445	3,607	0	388	398	0,448	0,524	552,874	3,427	0	93	386	406
34376	1725	434	350	0,681	0,491	556,445	3,522	0	483	335	0,447	0,523	552,874	3,466	0
34396	1726	445	335	0,681	0,491	556,445	3,533	0	456	376	0,447	0,524	552,874	3,507	0
34416	1727	440	316	0,68	0,491	556,445	3,565	0	458	385	0,446	0,524	552,874	3,616	0
34436	1728	431	360	0,68	0,491	556,445	3,514	0	471	356	0,445	0,524	552,874	3,541	0
34456	1729	433	349	0,679	0,491	556,235	3,525	0	457	384	0,444	0,524	550,082	3,572	0
34476	1730	436	435	0,678	0,491	556,235	4,037	0	484	359	0,444	0,525	550,082	3,395	0
34496	1731	445	365	0,677	0,491	556,235	3,533	0	467	369	0,443	0,525	550,082	3,487	0
34516	1732	445	342	0,677	0,492	556,235	3,506	0	483	356	0,442	0,526	550,082	3,42	0
34535	1733	431	312	0,676	0,492	556,235	3,393	0	477	365	0,441	0,527	550,082	3,494	0
34555	1734	436	288	0,675	0,493	555,236	3,332	0	472	359	0,441	0,528	551,268	3,481	0
34575	1735	448	354	0,674	0,494	555,236	3,505	0	504	365	0,439	0,53	551,268	3,515	0
34595	1736	564	386	0,671	0,495	555,236	3,507	0	555	424	0,437	0,532	551,268	3,6	0	94	571	441
34615	1737	586	399	0,669	0,495	555,236	3,632	0	581	434	0,435	0,533	551,268	3,628	0	94	571	441
34635	1738	600	423	0,668	0,496	555,236	3,722	0	581	416	0,433	0,535	551,268	3,512	0	94	571	441
34655	1739	614	440	0,666	0,496	554,727	3,77	0	572	422	0,431	0,536	546,63	3,533	0	94	571	441
34675	1740	586	384	0,664	0,497	554,727	3,451	0	581	427	0,429	0,538	546,63	3,429	0	94	571	441
34695	1741	570	418	0,662	0,497	554,727	3,59	0	582	435	0,427	0,539	546,63	3,557	0	94	571	441
34715	1742	586	397	0,66	0,497	554,727	3,46	0	587	431	0,426	0,54	546,63	3,447	0	94	571	441
34735	1743	574	408	0,658	0,498	554,727	3,536	0	571	438	0,424	0,542	546,63	3,566	0	94	571	441
34755	1744	580	397	0,657	0,498	554,508	3,474	0	570	438	0,422	0,543	546,51	3,531	0	94	571	441
34775	1745	584	445	0,656	0,498	554,508	3,668	0	575	445	0,421	0,544	546,51	3,554	0	94	571	441
34794	1746	568	426	0,655	0,499	554,508	3,528	0	562	455	0,42	0,544	546,51	3,466	0	94	571	441
34815	1747	573	449	0,654	0,499	554,508	3,928	0	574	449	0,42	0,545	546,51	3,548	0	94	571	441
34834	1748	578	440	0,654	0,499	554,508	3,712	0	561	460	0,42	0,545	546,51	3,511	0	94	571	441
34854	1749	572	437	0,654	0,499	553,151	3,737	0	564	460	0,42	0,545	547,035	3,487	0	94	571	441
34874	1750	591	439	0,655	0,499	553,151	3,633	0	556	452	0,42	0,545	547,035	3,554	0	94	571	441
34894	1751	564	451	0,655	0,499	553,151	3,72	0	575	437	0,421	0,545	547,035	3,516	0	94	571	441
34914	1752	564	442	0,656	0,499	553,151	3,698	0	559	436	0,421	0,545	547,035	3,686	0	94	571	441
34934	1753	574	451	0,656	0,5	553,151	3,765	0	550	463	0,421	0,545	547,035	3,464	0	94	571	441
34954	1754	559	448	0,657	0,5	553,836	3,777	0	556	456	0,422	0,545	546,974	3,503	0	94	571	441
34974	1755	560	444	0,657	0,5	553,836	3,849	0	583	436	0,422	0,545	546,974	3,568	0	94	571	441
34994	1756	573	430	0,657	0,501	553,836	3,624	0	567	439	0,422	0,545	546,974	3,563	0	94	571	441
35014	1757	552	437	0,658	0,501	553,836	3,732	0	565	457	0,423	0,545	546,974	3,703	0	94	571	441
35034	1758	592	419	0,658	0,501	553,836	3,629	0	575	454	0,423	0,545	546,974	3,704	0	94	571	441
35054	1759	590	418	0,658	0,501	554,585	3,671	0	566	450	0,423	0,545	546,734	3,704	0	94	571	441
35074	1760	565	424	0,658	0,502	554,585	3,602	0	574	454	0,423	0,546	546,734	3,541	0	94	571	441
35094	1761	559	461	0,658	0,502	554,585	4,003	0	582	445	0,423	0,546	546,734	3,777	0	94	571	441
35114	1762	580	442	0,657	0,502	554,585	3,673	0	576	442	0,423	0,546	546,734	3,568	0	94	571	441
35133	1763	573	439	0,657	0,502	554,585	3,682	0	563	454	0,422	0,547	546,734	3,539	0	94	571	441
35153	1764	572	436	0,657	0,503	554,773	3,693	0	564	449	0,422	0,547	546,212	3,602	0	94	571	441
35173	1765	583	437	0,656	0,503	554,773	3,75	0	595	436	0,422	0,548	546,212	3,778	0	94	571	441
35193	1766	579	440	0,656	0,503	554,773	3,741	0	573	455	0,421	0,549	546,212	3,75	0	94	571	441
35213	1767	576	421	0,655	0,504	554,773	3,969	0	564	448	0,421	0,549	546,212	3,683	0	94	571	441
35233	1768	559	448	0,654	0,504	554,773	3,786	0	573	447	0,42	0,55	546,212	3,662	0	94	571	441
35253	1769	556	446	0,654	0,504	554,67	3,841	0	571	447	0,419	0,55	545,552	3,637	0	94	571	441
35273	1770	574	441	0,653	0,504	554,67	3,74	0	564	442	0,419	0,551	545,552	3,596	0	94	571	441
35293	1771	556	449	0,653	0,504	554,67	3,842	0	553	462	0,418	0,551	545,552	3,581	0	94	571	441
35313	1772	580	447	0,653	0,505	554,67	3,848	0	566	460	0,419	0,551	545,552	3,69	0	94	571	441
35333	1773	584	432	0,653	0,505	554,67	3,845	0	562	466	0,419	0,551	545,552	3,667	0	94	571	441
35353	1774	583	435	0,654	0,505	553,938	3,843	0	561	466	0,419	0,551	547,729	3,659	0	94	571	441
35373	1775	576	441	0,654	0,505	553,938	3,669	0	578	449	0,419	0,552	547,729	3,498	0	94	571	441
35393	1776	564	450	0,654	0,505	553,938	3,707	0	577	465	0,42	0,552	547,729	3,74	0	94	571	441
35413	1777	560	449	0,654	0,505	553,938	3,726	0	579	447	0,42	0,552	547,729	3,665	0	94	571	441
35432	1778	563	446	0,654	0,506	553,938	3,758	0	535	474	0,42	0,552	547,729	3,603	0	94	571	441
35452	1779	564	444	0,655	0,506	554,414	3,785	0	531	470	0,42	0,552	549,898	3,728	0	94	571	441
35472	1780	578	444	0,655	0,506	554,414	3,678	0	574	455	0,42	0,553	549,898	3,481	0
35492	1781	553	441	0,655	0,506	554,414	3,812	0	569	431	0,42	0,553	549,898	3,551	0
35512	1782	560	447	0,655	0,506	554,414	3,619	0	569	455	0,42	0,553	549,898	3,612	0
35532	1783	582	458	0,655	0,506	554,414	3,729	0	568	452	0,42	0,553	549,898	3,476	0
35552	1784	572	459	0,654	0,507	555,267	3,757	0	567	447	0,42	0,554	547,651	3,512	0
35572	1785	543	398	0,654	0,507	555,267	3,679	0	561	423	0,42	0,553	547,651	3,621	0
35592	1786	530	354	0,654	0,506	555,267	3,506	0	559	356	0,42	0,553	547,651	3,465	0	95	540	371
35612	1787	537	364	0,654	0,506	555,267	3,529	0	537	386	0,42	0,553	547,651	3,649	0	95	540	371
35632	1788	531	367	0,654	0,506	555,267	3,639	0	537	374	0,42	0,553	547,651	3,563	0	95	540	371
35652	1789	535	370	0,654	0,506	555,15	3,554	0	535	389	0,419	0,553	547,878	3,528	0	95	540	371
35672	1790	559	361	0,654	0,505	555,15	3,618	0	533	395	0,419	0,553	547,878	3,422	0	95	540	371
35692	1791	554	347	0,654	0,505	555,15	3,433	0	547	362	0,419	0,553	547,878	3,474	0	95	540	371
35711	1792	510	381	0,654	0,505	555,15	3,851	0	553	376	0,419	0,553	547,878	3,497	0
35732	1793	524	360	0,654	0,505	555,15	3,749	0	549	369	0,419	0,553	547,878	3,512	0
35751	1794	509	362	0,654	0,505	554,939	3,77	0	553	376	0,419	0,553	548,029	3,528	0
35772	1795	526	303	0,654	0,505	554,939	3,549	0	526	363	0,42	0,552	548,029	3,495	0
35791	1796	468	289	0,655	0,504	554,939	3,564	0	507	318	0,42	0,551	548,029	3,569	0	96	490	303
35812	1797	483	291	0,655	0,504	554,939	3,617	0	507	309	0,42	0,551	548,029	3,462	0	96	490	303
35831	1798	478	272	0,655	0,504	554,939	3,641	0	490	339	0,421	0,55	548,029	3,561	0	96	490	303
35852	1799	474	272	0,655	0,504	552,358	3,65	0	483	312	0,421	0,55	548,347	3,526	0	96	490	303
35871	1800	485	279	0,655	0,504	552,358	3,607	0	510	311	0,421	0,55	548,347	3,566	0	96	490	303
35892	1801	484	311	0,656	0,504	552,358	3,462	0	504	325	0,421	0,55	548,347	3,522	0	96	490	303
35911	1802	461	283	0,656	0,505	552,358	3,47	0	496	314	0,421	0,55	548,347	3,508	0	96	490	303
35932	1803	466	272	0,656	0,505	552,358	3,555	0	497	319	0,421	0,55	548,347	3,397	0	96	490	303
35951	1804	472	281	0,656	0,505	550,909	3,472	0	496	322	0,421	0,551	549,387	3,364	0	96	490	303
35972	1805	485	305	0,656	0,505	550,909	3,528	0	512	319	0,421	0,551	549,387	3,378	0	96	490	303
35991	1806	493	285	0,656	0,505	550,909	3,417	0	494	303	0,421	0,551	549,387	3,336	0	96	490	303
36012	1807	487	273	0,656	0,505	550,909	3,501	0	513	341	0,42	0,551	549,387	3,593	0	96	490	303
36031	1808	477	304	0,655	0,505	550,909	3,453	0	510	345	0,42	0,551	549,387	3,485	0	96	490	303
36052	1809	479	289	0,655	0,505	552,262	3,5	0	504	350	0,42	0,552	548,607	3,532	0	96	490	303
36070	1810	485	255	0,655	0,506	552,262	3,39	0	501	335	0,42	0,552	548,607	3,366	0	96	490	303
36092	1811	463	280	0,655	0,506	552,262	3,433	0	506	319	0,42	0,552	548,607	3,406	0	96	490	303
36110	1812	368	362	0,657	0,507	552,262	3,577	0	382	420	0,422	0,553	548,607	3,543	0
36132	1813	273	421	0,658	0,508	552,262	3,58	0	286	408	0,424	0,553	548,607	3,326	0
36150	1814	216	466	0,658	0,508	553,057	3,588	0	241	390	0,424	0,553	555,378	3,417	0
36172	1815	300	439	0,659	0,508	553,057	3,486	0	287	406	0,424	0,553	555,378	3,294	0
36190	1816	300	422	0,659	0,508	553,057	3,511	0	317	374	0,424	0,553	555,378	3,533	0
36212	1817	282	401	0,66	0,508	553,057	3,748	0	298	395	0,425	0,552	555,378	3,491	0
36230	1818	309	434	0,66	0,508	553,057	3,688	0	320	409	0,425	0,552	555,378	3,407	0	97	302	408
36252	1819	306	422	0,661	0,508	551,258	3,617	0	315	398	0,426	0,552	554,525	3,521	0	97	302	408
36270	1820	303	428	0,661	0,508	551,258	3,69	0	317	392	0,426	0,552	554,525	3,723	0	97	302	408
36290	1821	298	423	0,662	0,508	551,258	3,561	0	294	424	0,427	0,551	554,525	3,597	0	97	302	408
36310	1822	287	426	0,662	0,509	551,258	3,638	0	304	385	0,427	0,551	554,525	3,449	0	97	302	408
36329	1823	302	422	0,663	0,509	551,258	3,589	0	307	399	0,427	0,552	554,525	3,543	0	97	302	408
36349	1824	297	422	0,663	0,509	551,672	3,626	0	310	406	0,428	0,552	555,829	3,483	0	97	302	408
36369	1825	293	423	0,664	0,509	551,672	3,549	0	310	404	0,428	0,552	555,829	3,46	0	97	302	408
36389	1826	314	427	0,664	0,509	551,672	3,609	0	298	372	0,429	0,552	555,829	3,721	0	97	302	408
36409	1827	313	445	0,665	0,51	551,672	3,843	0	274	334	0,429	0,552	555,829	3,392	0	97	302	408
36429	1828	308	446	0,665	0,51	551,672	3,564	0	314	436	0,429	0,552	555,829	3,67	0
36449	1829	305	446	0,665	0,51	552,728	3,66	0	302	414	0,43	0,552	554,312	3,534	0
36469	1830	273	408	0,665	0,51	552,728	3,634	0	304	444	0,43	0,552	554,312	3,791	0
36489	1831	297	433	0,666	0,51	552,728	3,574	0	316	499	0,43	0,552	554,312	3,883	0
36509	1832	303	422	0,666	0,51	552,728	3,578	0	308	409	0,431	0,552	554,312	3,494	0	98	311	415
36529	1833	317	425	0,666	0,51	552,728	3,614	0	322	405	0,431	0,552	554,312	3,696	0	98	311	415
36549	1834	326	428	0,667	0,51	551,875	3,578	0	319	401	0,432	0,552	554,673	3,638	0	98	311	415
36569	1835	296	428	0,668	0,511	551,875	3,73	0	296	426	0,432	0,552	554,673	3,637	0	98	311	415
36589	1836	299	428	0,668	0,511	551,875	3,626	0	299	413	0,433	0,552	554,673	3,557	0	98	311	415
36609	1837	298	444	0,669	0,511	551,875	3,603	0	339	393	0,434	0,552	554,673	3,626	0	98	311	415
36628	1838	346	461	0,67	0,511	551,875	3,825	0	278	356	0,434	0,552	554,673	3,558	0	98	311	415
36648	1839	352	468	0,67	0,511	551,621	3,773	0	287	337	0,435	0,551	555,959	3,589	0	98	311	415
36668	1840	315	426	0,671	0,511	551,621	3,823	0	299	400	0,436	0,551	555,959	3,505	0	98	311	415
36688	1841	301	424	0,672	0,512	551,621	3,594	0	282	331	0,437	0,551	555,959	3,322	0
36708	1842	317	439	0,673	0,512	551,621	3,513	0	307	441	0,438	0,551	555,959	3,638	0	99	305	419
36728	1843	304	428	0,674	0,512	551,621	3,673	0	302	417	0,439	0,551	555,959	3,654	0	99	305	419
36748	1844	310	430	0,675	0,511	552,597	3,679	0	300	411	0,439	0,55	555,021	3,665	0	99	305	419
36768	1845	308	442	0,675	0,511	552,597	3,577	0	317	409	0,44	0,55	555,021	3,606	0	99	305	419
36788	1846	302	424	0,675	0,511	552,597	3,62	0	312	427	0,44	0,55	555,021	3,521	0	99	305	419
36808	1847	303	436	0,675	0,511	552,597	3,547	0	299	376	0,44	0,55	555,021	3,42	0	99	305	419
36828	1848	328	450	0,675	0,511	552,597	3,644	0	295	431	0,44	0,55	555,021	3,56	0	100	303	418
36848	1849	326	444	0,676	0,511	553,167	3,631	0	295	415	0,44	0,55	554,842	3,487	0	100	303	418
36868	1850	316	446	0,676	0,511	553,167	3,788	0	307	434	0,44	0,55	554,842	3,673	0	100	303	418
36888	1851	315	439	0,676	0,511	553,167	3,591	0	287	416	0,441	0,55	554,842	3,66	0	100	303	418
36907	1852	312	442	0,676	0,511	553,167	3,616	0	303	385	0,441	0,55	554,842	3,536	0	100	303	418
36927	1853	304	422	0,676	0,511	553,167	3,562	0	284	381	0,44	0,55	554,842	3,45	0	100	303	418
36947	1854	302	419	0,675	0,511	551,032	3,548	0	286	376	0,44	0,55	555,635	3,399	0	100	303	418
36967	1855	310	446	0,675	0,511	551,032	3,611	0	298	427	0,44	0,549	555,635	3,518	0	101	297	414
36987	1856	283	429	0,674	0,511	551,032	3,539	0	308	395	0,439	0,549	555,635	3,545	0	101	297	414
37007	1857	312	441	0,674	0,511	551,032	3,433	0	285	402	0,439	0,549	555,635	3,507	0	101	297	414
37027	1858	308	446	0,673	0,511	551,032	3,566	0	295	381	0,438	0,55	555,635	3,421	0	101	297	414
37047	1859	301	440	0,673	0,511	553,054	3,552	0	294	379	0,438	0,55	555,017	3,413	0	101	297	414
37067	1860	289	445	0,672	0,511	553,054	3,766	0	312	405	0,437	0,55	555,017	3,607	0	101	297	414
37087	1861	306	411	0,672	0,511	553,054	3,638	0	306	428	0,436	0,55	555,017	3,634	0	101	297	414
37107	1862	290	423	0,671	0,51	553,054	3,631	0	276	380	0,436	0,55	555,017	3,288	0	101	297	414
37127	1863	309	423	0,671	0,51	553,054	3,588	0	297	431	0,435	0,55	555,017	3,573	0
37147	1864	304	424	0,67	0,51	552,493	3,566	0	284	416	0,435	0,55	555,048	3,497	0
37167	1865	342	457	0,67	0,51	552,493	3,835	0	312	402	0,434	0,55	555,048	3,545	0
37187	1866	309	438	0,67	0,51	552,493	3,538	0	290	378	0,434	0,549	555,048	3,502	0
37207	1867	295	416	0,67	0,51	552,493	3,75	0	318	465	0,434	0,549	555,048	4,003	0
37226	1868	368	448	0,668	0,51	552,493	3,639	0	381	441	0,433	0,549	555,048	3,652	0
37246	1869	350	430	0,667	0,51	555,387	3,762	0	382	455	0,432	0,549	552,75	3,75	0
37266	1870	436	466	0,667	0,51	555,387	3,864	0	453	435	0,432	0,549	552,75	3,585	0	102	433	444
37286	1871	423	427	0,667	0,51	555,387	3,667	0	448	430	0,432	0,549	552,75	3,553	0	102	433	444
37306	1872	441	448	0,667	0,51	555,387	3,667	0	418	456	0,432	0,55	552,75	3,673	0	102	433	444
37326	1873	440	451	0,667	0,51	555,387	3,724	0	444	435	0,432	0,55	552,75	3,497	0	102	433	444
37346	1874	441	453	0,667	0,51	555,73	3,745	0	434	438	0,432	0,55	553,842	3,525	0	102	433	444
37366	1875	418	452	0,667	0,51	555,73	3,809	0	445	410	0,432	0,55	553,842	3,624	0	102	433	444
37386	1876	427	452	0,667	0,51	555,73	3,985	0	420	460	0,432	0,549	553,842	3,831	0	102	433	444
37406	1877	452	450	0,667	0,51	555,73	3,881	0	438	430	0,432	0,549	553,842	3,583	0	102	433	444
37426	1878	441	437	0,667	0,51	555,73	4,031	0	422	463	0,431	0,55	553,842	3,857	0	102	433	444
37446	1879	453	436	0,667	0,51	554,78	4,005	0	430	454	0,431	0,55	552,86	3,776	0	102	433	444
37466	1880	418	422	0,667	0,51	554,78	3,964	0	408	476	0,431	0,55	552,86	3,82	0	102	433	444
37486	1881	361	424	0,667	0,51	554,78	3,974	0	357	444	0,432	0,55	552,86	3,645	0
37505	1882	386	445	0,667	0,51	554,78	3,641	0	358	458	0,432	0,55	552,86	3,999	0
37525	1883	366	395	0,668	0,51	554,78	3,599	0	-800	-600	0,668	0,51	-1	-1	4
37545	1884	376	399	0,668	0,51	553,896	3,552	0	-800	-600	0,433	0,551	-1	-1	4
37565	1885	357	414	0,668	0,51	553,896	3,812	0	354	400	0,432	0,551	554,545	3,547	0
37585	1886	353	433	0,667	0,51	553,896	3,619	0	370	454	0,432	0,551	554,545	3,789	0	103	358	431
37605	1887	359	428	0,667	0,51	553,896	3,626	0	366	423	0,432	0,551	554,545	3,668	0	103	358	431
37625	1888	350	442	0,667	0,51	553,896	3,711	0	370	437	0,432	0,551	554,545	3,669	0	103	358	431
37645	1889	350	444	0,667	0,51	552,968	3,602	0	369	421	0,432	0,551	554,641	3,671	0	103	358	431
37665	1890	365	447	0,667	0,51	552,968	3,759	0	371	405	0,432	0,55	554,641	3,663	0	103	358	431
37685	1891	356	424	0,667	0,509	552,968	3,661	0	357	444	0,432	0,55	554,641	3,696	0	103	358	431
37705	1892	350	434	0,667	0,509	552,968	3,726	0	379	408	0,432	0,55	554,641	3,674	0	103	358	431
37725	1893	365	429	0,667	0,509	552,968	3,823	0	352	464	0,431	0,55	554,641	4,024	0	103	358	431
37745	1894	360	433	0,666	0,509	553,68	3,801	0	358	458	0,431	0,55	554,728	4,065	0	103	358	431
37765	1895	363	443	0,666	0,509	553,68	3,598	0	358	422	0,431	0,55	554,728	3,863	0	103	358	431
37785	1896	361	430	0,666	0,509	553,68	3,836	0	-800	-600	0,666	0,509	-1	-1	4	103	358	431
37804	1897	351	437	0,666	0,509	553,68	3,785	0	361	432	0,431	0,55	554,728	3,804	0	103	358	431
37824	1898	357	438	0,666	0,509	553,68	3,824	0	336	403	0,431	0,55	554,728	4,121	0	103	358	431
37844	1899	353	439	0,666	0,508	554,177	3,807	0	336	402	0,431	0,55	555,154	4,124	0	103	358	431
37864	1900	366	431	0,666	0,508	554,177	3,983	0	363	437	0,431	0,55	555,154	3,959	0	103	358	431
37884	1901	220	416	0,667	0,508	554,177	4,09	0	281	398	0,432	0,549	555,154	4,097	0
37904	1902	134	389	0,668	0,508	554,177	3,984	0	128	374	0,434	0,549	555,154	3,789	0
37924	1903	121	415	0,669	0,508	554,177	4,003	0	138	403	0,434	0,549	555,154	3,872	0
37944	1904	120	419	0,669	0,508	540,509	3,936	0	150	401	0,434	0,549	554,772	3,854	0
37964	1905	130	404	0,669	0,508	540,509	3,896	0	128	383	0,435	0,549	554,772	4,272	0
37984	1906	123	443	0,669	0,508	540,509	3,879	0	129	387	0,435	0,549	554,772	3,831	0
38004	1907	87	426	0,669	0,508	540,509	4,129	0	108	377	0,434	0,549	554,772	3,723	0
38024	1908	80	415	0,669	0,508	540,509	4,171	0	113	398	0,434	0,548	554,772	3,497	0
38044	1909	71	431	0,668	0,507	541,2	4,217	0	106	397	0,434	0,548	556,679	3,531	0
38064	1910	123	419	0,668	0,507	541,2	3,797	0	117	398	0,433	0,547	556,679	3,753	0	104	139	419
38084	1911	101	430	0,668	0,507	541,2	3,967	0	130	390	0,433	0,547	556,679	3,898	0	104	139	419
38103	1912	115	425	0,668	0,507	541,2	3,9	0	121	416	0,433	0,547	556,679	3,785	0	104	139	419
38123	1913	105	427	0,668	0,507	541,2	3,941	0	93	380	0,433	0,547	556,679	3,739	0	104	139	419
38143	1914	111	425	0,668	0,506	541,3	3,912	0	96	388	0,433	0,547	556,298	3,78	0	104	139	419
38163	1915	151	448	0,667	0,506	541,3	3,522	0	89	367	0,432	0,547	556,298	3,799	0	104	139	419
38183	1916	159	428	0,667	0,507	541,3	3,55	0	112	383	0,432	0,547	556,298	4,008	0	104	139	419
38203	1917	148	441	0,667	0,507	541,3	3,54	0	125	385	0,432	0,547	556,298	3,945	0	104	139	419
38223	1918	156	437	0,666	0,507	541,3	3,552	0	136	425	0,431	0,547	556,298	3,761	0	104	139	419
38243	1919	152	426	0,666	0,507	544,671	3,57	0	150	438	0,431	0,547	556,417	3,848	0	104	139	419
38263	1920	169	416	0,666	0,507	544,671	3,898	0	149	442	0,432	0,547	556,417	3,871	0	104	139	419
38283	1921	160	443	0,667	0,507	544,671	3,819	0	137	397	0,432	0,547	556,417	3,633	0	104	139	419
38303	1922	180	420	0,667	0,507	544,671	3,785	0	164	443	0,432	0,547	556,417	3,597	0	104	139	419
38323	1923	159	439	0,667	0,507	544,671	4,038	0	161	433	0,432	0,547	556,417	3,547	0	104	139	419
38343	1924	166	430	0,667	0,507	544,586	4,001	0	160	423	0,432	0,547	554,278	3,493	0	104	139	419
38363	1925	176	414	0,667	0,507	544,586	4,046	0	160	413	0,432	0,547	554,278	4,043	0	104	139	419
38383	1926	143	458	0,667	0,507	544,586	4,131	0	135	405	0,432	0,547	554,278	3,964	0	105	159	425
38403	1927	177	440	0,667	0,508	544,586	3,647	0	143	436	0,432	0,547	554,278	3,753	0	105	159	425
38422	1928	157	443	0,667	0,508	544,586	4,08	0	140	424	0,432	0,547	554,278	3,67	0	105	159	425
38442	1929	172	447	0,667	0,508	543,477	3,997	0	136	429	0,432	0,547	554,991	3,59	0	105	159	425
38462	1930	155	437	0,667	0,508	543,477	4,116	0	161	387	0,432	0,547	554,991	3,933	0	105	159	425
38482	1931	174	427	0,666	0,508	543,477	4,05	0	153	442	0,431	0,547	554,991	3,807	0	105	159	425
38502	1932	168	441	0,666	0,508	543,477	3,907	0	157	417	0,431	0,547	554,991	3,819	0	105	159	425
38522	1933	168	434	0,666	0,508	543,477	4,201	0	164	396	0,431	0,548	554,991	3,909	0	105	159	425
38542	1934	168	431	0,666	0,508	544,424	4,147	0	162	417	0,431	0,548	555,499	3,851	0	105	159	425
38562	1935	126	435	0,666	0,508	544,424	4,185	0	194	369	0,431	0,548	555,499	4,163	0	105	159	425
38582	1936	184	450	0,666	0,508	544,424	3,586	0	174	416	0,431	0,548	555,499	3,703	0	106	164	429
38602	1937	164	458	0,666	0,508	544,424	3,575	0	161	384	0,431	0,548	555,499	4,07	0	106	164	429
38622	1938	174	437	0,666	0,508	544,424	3,499	0	190	412	0,431	0,547	555,499	4,346	0	106	164	429
38642	1939	166	446	0,666	0,507	544,113	3,464	0	178	400	0,431	0,547	555,909	4,226	0	106	164	429
38662	1940	151	441	0,666	0,508	544,113	4,14	0	145	403	0,431	0,547	555,909	4,098	0	106	164	429
38682	1941	179	454	0,666	0,508	544,113	3,439	0	153	395	0,431	0,548	555,909	4,04	0	106	164	429
38702	1942	164	454	0,666	0,508	544,113	3,526	0	155	418	0,431	0,548	555,909	3,876	0	106	164	429
38721	1943	172	441	0,666	0,508	544,113	3,581	0	159	427	0,431	0,548	555,909	3,585	0	106	164	429
38741	1944	165	447	0,666	0,508	544,499	3,639	0	163	430	0,431	0,548	556,76	3,477	0	106	164	429
38761	1945	188	451	0,666	0,508	544,499	3,746	0	152	432	0,43	0,549	556,76	3,672	0	106	164	429
38781	1946	140	431	0,665	0,508	544,499	3,958	0	177	421	0,43	0,549	556,76	3,791	0	106	164	429
38801	1947	192	366	0,664	0,507	544,499	3,504	0	203	292	0,43	0,547	556,76	3,688	0
38821	1948	215	304	0,663	0,506	544,499	3,612	0	250	284	0,429	0,547	556,76	3,55	0	107	230	280
38841	1949	204	263	0,663	0,506	546,4	3,606	0	272	280	0,429	0,547	552,139	3,546	0	107	230	280
38861	1950	220	303	0,663	0,506	546,4	4,073	0	253	244	0,428	0,547	552,139	3,744	0	107	230	280
38881	1951	225	292	0,663	0,506	546,4	3,588	0	254	268	0,428	0,547	552,139	3,489	0	107	230	280
38901	1952	213	327	0,662	0,505	546,4	3,593	0	230	249	0,428	0,547	552,139	3,532	0	107	230	280
38921	1953	222	302	0,662	0,505	546,4	3,506	0	248	240	0,427	0,547	552,139	3,733	0	107	230	280
38941	1954	221	306	0,661	0,505	545,877	3,478	0	242	247	0,427	0,547	552,566	3,618	0	107	230	280
38961	1955	205	293	0,661	0,505	545,877	4,005	0	241	259	0,426	0,547	552,566	3,606	0	107	230	280
38981	1956	225	308	0,661	0,505	545,877	3,926	0	232	250	0,426	0,548	552,566	3,682	0	107	230	280
39000	1957	222	282	0,661	0,505	545,877	4,148	0	243	273	0,426	0,548	552,566	3,595	0	107	230	280
39020	1958	214	288	0,66	0,505	545,877	3,511	0	249	259	0,425	0,548	552,566	3,688	0	107	230	280
39040	1959	224	288	0,66	0,505	546,659	3,49	0	247	258	0,425	0,548	554,305	3,673	0	107	230	280
39060	1960	214	305	0,66	0,505	546,659	4,214	0	248	286	0,425	0,548	554,305	3,553	0	107	230	280
39080	1961	209	293	0,66	0,505	546,659	3,726	0	257	263	0,425	0,548	554,305	3,597	0	107	230	280
39100	1962	206	293	0,66	0,505	546,659	3,5	0	240	285	0,425	0,548	554,305	3,393	0	107	230	280
39120	1963	215	307	0,66	0,505	546,659	3,699	0	233	277	0,425	0,548	554,305	3,39	0	107	230	280
39140	1964	212	302	0,66	0,505	545,761	3,609	0	232	273	0,425	0,548	552,1	3,375	0	107	230	280
39160	1965	221	302	0,66	0,505	545,761	3,71	0	241	279	0,425	0,548	552,1	3,314	0	107	230	280
39180	1966	294	346	0,659	0,506	545,761	3,548	0	293	318	0,424	0,549	552,1	3,254	0
39200	1967	271	321	0,659	0,506	545,761	3,409	0	315	276	0,424	0,549	552,1	3,441	0
39220	1968	311	344	0,659	0,506	545,761	3,222	0	298	301	0,424	0,549	552,1	3,374	0
39240	1969	310	330	0,658	0,506	550,098	3,089	0	305	311	0,424	0,549	552,275	3,396	0
39260	1970	304	302	0,658	0,506	550,098	3,355	0	295	291	0,423	0,549	552,275	3,399	0
39280	1971	306	363	0,658	0,506	550,098	3,474	0	307	308	0,423	0,549	552,275	3,347	0	108	297	331
39299	1972	306	331	0,658	0,506	550,098	3,512	0	297	314	0,423	0,549	552,275	3,184	0	108	297	331
39319	1973	287	334	0,658	0,506	550,098	3,483	0	298	320	0,423	0,549	552,275	3,245	0	108	297	331
39339	1974	285	337	0,658	0,506	550,311	3,5	0	299	325	0,423	0,549	552,904	3,17	0	108	297	331
39359	1975	294	338	0,659	0,506	550,311	3,411	0	304	297	0,424	0,549	552,904	3,221	0	108	297	331
39379	1976	303	350	0,659	0,505	550,311	3,362	0	289	313	0,424	0,549	552,904	3,21	0	108	297	331
39399	1977	301	354	0,658	0,505	550,311	3,654	0	294	318	0,424	0,549	552,904	3,236	0	108	297	331
39419	1978	304	348	0,658	0,505	550,311	3,365	0	304	323	0,423	0,549	552,904	3,304	0	108	297	331
39439	1979	305	347	0,658	0,505	551,395	3,469	0	299	327	0,423	0,549	553,702	3,317	0	108	297	331
39459	1980	292	386	0,657	0,506	551,395	3,663	0	297	305	0,422	0,549	553,702	3,404	0	108	297	331
39479	1981	289	320	0,656	0,506	551,395	3,462	0	300	285	0,421	0,549	553,702	3,505	0	109	296	334
39499	1982	306	357	0,655	0,506	551,395	3,623	0	290	302	0,42	0,549	553,702	3,434	0	109	296	334
39519	1983	284	339	0,655	0,506	551,395	3,494	0	312	333	0,42	0,549	553,702	3,42	0	109	296	334
39539	1984	287	360	0,654	0,505	549,781	3,548	0	312	331	0,419	0,55	552,4	3,446	0	109	296	334
[truncated: 6,913 more rows]
