# Supplementary material for: Perception of Individual and Joint Action in Infants and Adults
Source: PLoS One. 2014 Sep 9;9(9):e107450. doi: 10.1371/journal.pone.0107450 (PMC4174902; doi:10.1371/journal.pone.0107450)
Supplement: Data S1 — Raw files of eye tracking data of all participants. (ZIP) [file pone.0107450.s001.zip › Turm2012b_09_02.csv]

Data properties:
Recording date: 06.08.2012
Recording time : 9:54:27:812 (corresponds to time 0)
Study: Turmbau2012b
Subject: Turm2012b_09_02
Recording: Turm2012b_09_02
Screen resolution: 800 x 600
Coordinate unit: Pixels
Filter settings:
Eye: Average
Fixation radius: 30
Min duration: 100
Timestamp	Number	GazepointX (L)	GazepointY (L)	CamX (L)	CamY (L)	Distance (L)	Pupil (L)	Validity (L)	GazepointX (R)	GazepointY (R)	CamX (R)	CamY (R)	Distance (R)	Pupil (R)	Validity (R)	Fixation	GazepointX	GazepointY	Event	Event Key	Data 1	Data 2	Description
18	1	381	260	0,671	0,39	559,385	3,482	0	374	242	0,443	0,44	553,72	3,578	0	1	378	242
37	2	375	268	0,671	0,39	559,387	3,595	0	376	235	0,443	0,439	553,702	3,638	0	1	378	242
57	3	379	247	0,671	0,39	559,39	3,584	0	386	224	0,443	0,439	555,382	3,594	0	1	378	242
77	4	371	254	0,671	0,39	559,556	3,63	0	375	236	0,443	0,44	556,733	3,507	0	1	378	242
97	5	387	251	0,671	0,391	559,653	3,388	0	375	225	0,443	0,44	555,139	3,454	0	1	378	242
117	6	371	252	0,671	0,391	559,658	3,552	0	384	235	0,442	0,44	554,861	3,706	0	1	378	242
137	7	382	261	0,671	0,391	559,52	3,519	0	378	298	0,442	0,44	554,835	3,959	0
157	8	387	250	0,67	0,391	558,73	3,498	0	378	239	0,442	0,44	556,727	3,451	0	2	375	251
177	9	382	256	0,67	0,391	559,234	3,527	0	375	220	0,442	0,441	554,723	3,494	0	2	375	251
197	10	377	252	0,67	0,391	559,461	3,512	0	373	262	0,442	0,441	553,309	3,517	0	2	375	251
218	11	377	265	0,67	0,391	559,317	3,46	0	374	260	0,442	0,441	553,313	3,488	0	2	375	251
237	12	374	260	0,67	0,391	559,336	3,488	0	385	235	0,442	0,44	553,185	3,358	0	2	375	251
257	13	372	256	0,67	0,391	559,906	3,317	0	381	249	0,442	0,44	553,056	3,501	0	2	375	251
277	14	365	255	0,671	0,391	560,063	3,483	0	373	244	0,442	0,44	552,966	3,467	0	2	375	251
297	15	377	262	0,671	0,391	560,093	3,322	0	376	249	0,442	0,44	552,732	3,3	0	2	375	251
316	16	378	255	0,671	0,391	560,092	3,335	0	376	247	0,442	0,44	552,731	3,27	0	2	375	251
336	17	411	308	0,67	0,392	560,093	3,341	0	417	310	0,442	0,441	552,96	3,372	0	3	401	305
356	18	405	301	0,67	0,392	560,166	3,331	0	410	305	0,442	0,441	554,032	3,338	0	3	401	305
366								5							5				ShowAVI	8	0	0	atFish.avi
376	19	402	301	0,67	0,392	560,293	3,344	0	413	307	0,442	0,441	554,583	3,416	0	3	401	305
396	20	411	301	0,67	0,392	560,965	3,254	0	407	329	0,441	0,441	555,39	3,402	0	3	401	305
416	21	401	303	0,67	0,392	561,93	3,241	0	418	300	0,441	0,442	556,141	3,321	0	3	401	305
436	22	406	301	0,669	0,392	562,647	3,288	0	412	297	0,441	0,442	556,147	3,283	0	3	401	305
456	23	399	286	0,669	0,392	563,112	3,214	0	399	344	0,441	0,442	555,741	3,515	0	3	401	305
476	24	398	307	0,669	0,393	563,264	3,287	0	408	306	0,441	0,441	554,558	3,234	0	3	401	305
496	25	397	312	0,669	0,393	563,527	3,406	0	411	311	0,441	0,441	554,144	3,315	0	3	401	305
516	26	409	291	0,67	0,393	563,41	3,227	0	407	321	0,441	0,442	553,951	3,338	0	3	401	305
536	27	410	294	0,67	0,393	563,409	3,376	0	389	283	0,441	0,442	553,778	3,125	0	3	401	305
556	28	402	294	0,67	0,393	563,274	3,291	0	397	327	0,441	0,442	553,779	3,342	0	3	401	305
576	29	408	295	0,669	0,394	563,296	3,299	0	403	275	0,441	0,442	553,873	3,21	0	3	401	305
596	30	398	287	0,669	0,394	563,075	3,354	0	396	329	0,441	0,442	553,919	3,349	0	3	401	305
616	31	395	294	0,669	0,394	563,044	3,479	0	402	337	0,441	0,442	553,966	3,52	0	3	401	305
635	32	407	312	0,669	0,394	563,044	3,39	0	398	328	0,44	0,442	553,966	3,47	0	3	401	305
655	33	402	307	0,669	0,393	562,901	3,423	0	397	340	0,44	0,442	555,296	3,69	0	3	401	305
675	34	400	307	0,668	0,393	563,04	3,471	0	389	340	0,44	0,442	556,134	3,62	0	3	401	305
695	35	399	288	0,668	0,393	563,037	3,57	0	400	310	0,44	0,442	556,072	3,531	0	3	401	305
715	36	402	305	0,668	0,393	563,145	3,542	0	400	302	0,44	0,442	556,066	3,355	0	3	401	305
735	37	407	298	0,669	0,394	563,143	3,541	0	402	300	0,44	0,442	556,06	3,53	0	3	401	305
755	38	402	302	0,669	0,394	563,33	3,597	0	393	306	0,44	0,442	555,188	3,407	0	3	401	305
775	39	402	280	0,669	0,394	563,328	3,45	0	410	298	0,44	0,442	555,298	3,484	0	3	401	305
795	40	395	300	0,669	0,394	563,326	3,528	0	399	309	0,44	0,443	555,207	3,531	0	3	401	305
815	41	404	312	0,668	0,394	563,431	3,601	0	407	304	0,44	0,443	555,222	3,509	0	3	401	305
835	42	400	287	0,668	0,395	563,433	3,558	0	404	318	0,439	0,443	555,039	3,465	0	3	401	305
855	43	405	299	0,668	0,395	562,995	3,481	0	408	306	0,439	0,443	555,612	3,377	0	3	401	305
875	44	396	314	0,668	0,395	563,006	3,533	0	411	320	0,439	0,443	556,045	3,492	0	3	401	305
895	45	401	284	0,667	0,395	562,841	3,4	0	398	341	0,438	0,443	556,19	3,681	0	3	401	305
915	46	399	291	0,667	0,395	562,846	3,486	0	407	309	0,438	0,443	556,193	3,444	0	3	401	305
934	47	408	287	0,667	0,395	562,717	3,498	0	401	308	0,438	0,444	556,161	3,414	0	3	401	305
954	48	401	308	0,667	0,395	562,397	3,422	0	403	327	0,438	0,444	556,346	3,478	0	3	401	305
974	49	399	284	0,667	0,396	562,398	3,457	0	401	315	0,438	0,444	556,532	3,475	0	3	401	305
994	50	396	308	0,667	0,396	562,438	3,463	0	401	314	0,438	0,444	556,665	3,446	0	3	401	305
1014	51	404	299	0,667	0,396	562,258	3,425	0	398	292	0,438	0,444	556,692	3,431	0	3	401	305
1034	52	407	284	0,667	0,396	562,125	3,337	0	396	300	0,438	0,444	557,003	3,498	0	3	401	305
1054	53	393	291	0,667	0,396	562,127	3,356	0	406	324	0,438	0,444	556,923	3,555	0	3	401	305
1074	54	396	289	0,667	0,396	562,128	3,384	0	401	321	0,438	0,444	556,924	3,405	0	3	401	305
1094	55	397	288	0,667	0,396	562,186	3,362	0	394	310	0,438	0,444	555,468	3,435	0	3	401	305
1114	56	405	297	0,667	0,396	562,184	3,359	0	379	343	0,438	0,444	554,443	3,755	0	3	401	305
1134	57	410	313	0,666	0,396	562,337	3,503	0	412	300	0,438	0,444	554,425	3,345	0	3	401	305
1154	58	398	309	0,666	0,396	562,367	3,47	0	401	319	0,438	0,444	554,514	3,412	0	3	401	305
1174	59	407	315	0,666	0,396	562,365	3,383	0	411	300	0,437	0,445	553,514	3,328	0	3	401	305
1194	60	394	303	0,666	0,396	562,485	3,458	0	398	306	0,437	0,445	553,768	3,479	0	3	401	305
1214	61	409	291	0,666	0,396	562,616	3,396	0	397	319	0,437	0,445	554,388	3,315	0	3	401	305
1233	62	403	306	0,666	0,396	562,868	3,419	0	403	314	0,437	0,445	555,285	3,454	0	3	401	305
1253	63	399	304	0,666	0,396	562,813	3,44	0	412	306	0,437	0,445	556,35	3,523	0	3	401	305
1273	64	400	311	0,666	0,396	562,69	3,505	0	407	327	0,437	0,445	556,659	3,561	0	3	401	305
1293	65	401	303	0,666	0,396	562,689	3,389	0	404	287	0,437	0,445	557,033	3,356	0	3	401	305
1313	66	401	282	0,666	0,396	562,688	3,521	0	397	301	0,437	0,445	557,228	3,417	0	3	401	305
1333	67	400	306	0,666	0,396	562,521	3,376	0	399	319	0,437	0,444	557,231	3,573	0	3	401	305
1353	68	401	300	0,666	0,396	562,43	3,494	0	408	313	0,437	0,444	557,229	3,591	0	3	401	305
1373	69	404	296	0,666	0,396	562,274	3,494	0	386	332	0,437	0,444	557,145	3,647	0	3	401	305
1393	70	397	299	0,666	0,396	562,231	3,504	0	396	305	0,437	0,444	556,965	3,392	0	3	401	305
1413	71	399	295	0,666	0,396	562,071	3,526	0	398	310	0,437	0,444	556,688	3,484	0	3	401	305
1433	72	409	305	0,666	0,396	562,071	3,471	0	399	321	0,437	0,444	556,417	3,39	0	3	401	305
1453	73	402	292	0,666	0,397	562,176	3,54	0	398	306	0,437	0,445	555,285	3,388	0	3	401	305
1473	74	402	303	0,666	0,397	562,013	3,508	0	399	281	0,437	0,445	554,179	3,435	0	3	401	305
1493	75	398	299	0,666	0,397	561,686	3,573	0	413	328	0,437	0,445	553,805	3,548	0	3	401	305
1513	76	410	290	0,666	0,397	561,905	3,648	0	406	308	0,437	0,445	553,811	3,488	0	3	401	305
1532	77	410	306	0,666	0,397	561,761	3,488	0	394	306	0,437	0,445	553,819	3,353	0	3	401	305
1552	78	394	307	0,666	0,397	561,76	3,463	0	408	305	0,437	0,445	555,149	3,417	0	3	401	305
1572	79	398	292	0,666	0,397	561,758	3,478	0	397	281	0,437	0,445	556,07	3,501	0	3	401	305
1592	80	400	301	0,666	0,397	561,697	3,478	0	394	286	0,437	0,445	556,995	3,406	0	3	401	305
1612	81	399	275	0,666	0,397	561,546	3,58	0	399	330	0,437	0,445	557,053	3,683	0	3	401	305
1632	82	394	287	0,666	0,397	561,695	3,525	0	395	308	0,438	0,445	557,051	3,513	0	3	401	305
1652	83	401	289	0,666	0,397	561,252	3,494	0	400	329	0,438	0,445	556,834	3,622	0	3	401	305
1672	84	406	317	0,666	0,397	561,384	3,514	0	404	336	0,438	0,445	556,504	3,782	0	3	401	305
1692	85	412	313	0,666	0,397	561,588	3,569	0	425	339	0,438	0,446	555,941	3,597	0	3	401	305
1712	86	496	387	0,665	0,399	562,229	3,591	0	473	384	0,437	0,446	555,999	3,656	0	4	481	388
1732	87	487	390	0,665	0,399	562,423	3,572	0	479	394	0,437	0,447	555,595	3,603	0	4	481	388
1752	88	485	369	0,665	0,399	562,611	3,48	0	472	396	0,437	0,447	555,585	3,635	0	4	481	388
1772	89	490	395	0,665	0,399	562,907	3,538	0	485	377	0,436	0,447	555,491	3,58	0	4	481	388
1792	90	486	359	0,665	0,399	563,392	3,465	0	485	392	0,436	0,447	555,491	3,642	0	4	481	388
1812	91	484	396	0,665	0,398	563,736	3,7	0	475	401	0,436	0,447	554,87	3,687	0	4	481	388
1831	92	490	380	0,665	0,398	563,847	3,471	0	471	398	0,436	0,447	554,756	3,673	0	4	481	388
1851	93	480	377	0,665	0,398	563,886	3,616	0	479	396	0,436	0,447	554,242	3,593	0	4	481	388
1871	94	473	381	0,665	0,398	563,948	3,479	0	477	381	0,436	0,446	554,346	3,596	0	4	481	388
1891	95	471	373	0,665	0,398	563,949	3,556	0	484	393	0,436	0,447	554,191	3,553	0	4	481	388
1911	96	473	377	0,665	0,399	563,95	3,529	0	477	409	0,436	0,447	553,548	3,614	0	4	481	388
1931	97	476	406	0,665	0,399	564,016	3,634	0	489	396	0,436	0,447	553,32	3,676	0	4	481	388
1951	98	473	416	0,665	0,399	563,789	3,693	0	470	401	0,436	0,447	553,568	3,6	0	4	481	388
1971	99	484	400	0,665	0,399	563,234	3,601	0	478	385	0,436	0,447	553,587	3,601	0	4	481	388
1991	100	466	390	0,665	0,399	562,872	3,508	0	475	382	0,436	0,447	553,305	3,534	0	4	481	388
2011	101	483	381	0,664	0,399	562,865	3,391	0	469	409	0,436	0,447	553,365	3,582	0	4	481	388
2031	102	481	384	0,664	0,399	563,22	3,482	0	490	394	0,436	0,447	552,65	3,523	0	4	481	388
2051	103	488	370	0,664	0,399	563,364	3,513	0	489	400	0,436	0,447	553,51	3,56	0	4	481	388
2071	104	482	391	0,664	0,399	563,369	3,581	0	480	391	0,435	0,447	554,55	3,473	0	4	481	388
2091	105	476	393	0,664	0,399	563,776	3,536	0	477	406	0,435	0,448	554,725	3,591	0	4	481	388
2111	106	479	378	0,664	0,4	564,139	3,445	0	484	388	0,436	0,448	554,607	3,577	0	4	481	388
2131	107	491	373	0,664	0,4	564,215	3,489	0	477	399	0,436	0,448	554,771	3,481	0	4	481	388
2150	108	495	361	0,664	0,4	564,142	3,38	0	493	395	0,436	0,448	554,587	3,584	0	4	481	388
2170	109	491	371	0,664	0,4	564,15	3,385	0	502	380	0,436	0,448	554,586	3,569	0	4	481	388
2190	110	484	420	0,664	0,4	564,149	3,674	0	479	390	0,435	0,448	554,616	3,451	0
2210	111	480	363	0,664	0,4	564,051	3,365	0	483	380	0,435	0,448	553,798	3,452	0	5	483	374
2230	112	481	368	0,664	0,4	563,724	3,48	0	491	389	0,435	0,448	553,197	3,554	0	5	483	374
2250	113	493	362	0,664	0,4	563,165	3,442	0	485	380	0,435	0,448	553,021	3,47	0	5	483	374
2270	114	483	374	0,664	0,4	562,925	3,601	0	468	413	0,435	0,448	553,022	3,508	0	5	483	374
2290	115	485	383	0,664	0,4	562,923	3,378	0	481	387	0,435	0,448	553,553	3,341	0	5	483	374
2310	116	490	374	0,664	0,4	562,921	3,435	0	474	381	0,435	0,448	554,859	3,461	0	5	483	374
2330	117	481	379	0,664	0,4	562,998	3,422	0	485	389	0,435	0,448	555,474	3,448	0	5	483	374
2350	118	493	381	0,664	0,4	563,225	3,345	0	476	395	0,435	0,448	556,571	3,389	0	5	483	374
2370	119	478	382	0,664	0,4	563,437	3,36	0	485	375	0,435	0,448	556,723	3,272	0	5	483	374
2390	120	481	374	0,664	0,4	563,607	3,332	0	480	363	0,435	0,448	556,803	3,192	0	5	483	374
2398								5							5				Keyboard	3	39	0	Right
2409	121	486	349	0,664	0,4	563,609	3,359	0	489	392	0,435	0,448	556,803	3,29	0	5	483	374
2429	122	491	348	0,664	0,4	563,558	3,317	0	490	387	0,435	0,448	556,803	3,197	0	5	483	374
2449	123	492	388	0,664	0,4	563,566	3,453	0	477	388	0,435	0,448	556,533	3,342	0	5	483	374
2469	124	490	372	0,664	0,4	563,361	3,215	0	471	399	0,435	0,448	556,328	3,436	0	5	483	374
2489	125	472	366	0,664	0,4	563,359	3,319	0	481	401	0,435	0,448	556,147	3,405	0	5	483	374
2509	126	487	364	0,664	0,4	563,46	3,308	0	474	387	0,435	0,448	556,148	3,281	0	5	483	374
2529	127	491	371	0,664	0,4	563,157	3,324	0	484	399	0,435	0,448	556,148	3,324	0	5	483	374
2549	128	481	383	0,664	0,4	563,005	3,232	0	476	396	0,435	0,448	556,475	3,295	0	5	483	374
2569	129	483	377	0,664	0,4	563,174	3,189	0	492	382	0,435	0,448	556,657	3,217	0	5	483	374
2589	130	481	360	0,664	0,4	563,081	3,074	0	473	407	0,435	0,448	555,649	3,385	0	5	483	374
2609	131	480	346	0,664	0,4	563,271	3,172	0	486	394	0,435	0,448	555,641	3,253	0	5	483	374
2629	132	478	323	0,664	0,4	574,154	3,186	0	485	382	0,435	0,448	567,445	3,32	0	5	483	374
2649	133	476	350	0,664	0,4	574,154	3,412	0	495	368	0,435	0,449	567,445	3,312	0	5	483	374
2669	134	477	333	0,664	0,4	574,154	3,301	0	494	384	0,435	0,449	567,445	3,391	0	5	483	374
2689	135	480	330	0,664	0,401	574,154	3,312	0	501	380	0,435	0,449	567,445	3,37	0	5	483	374
2709	136	473	348	0,664	0,401	574,154	3,205	0	487	384	0,435	0,449	567,445	3,348	0	5	483	374
2728	137	473	338	0,664	0,401	574,409	3,179	0	489	382	0,435	0,449	567,996	3,389	0	5	483	374
2748	138	480	339	0,665	0,401	574,409	3,264	0	487	380	0,435	0,449	567,996	3,252	0	5	483	374
2768	139	477	357	0,665	0,401	574,409	3,238	0	496	377	0,436	0,449	567,996	3,334	0	5	483	374
2788	140	482	394	0,665	0,401	574,409	3,39	0	495	365	0,436	0,449	567,996	3,324	0	5	483	374
2808	141	384	331	0,665	0,401	574,409	3,412	0	426	362	0,437	0,449	567,996	3,47	0
2823								5							5				ShowAVI	8	0	0	Interactive.avi
2828	142	375	348	0,666	0,401	574,648	3,436	0	425	360	0,438	0,449	566,466	3,503	0
2848	143	349	344	0,666	0,401	574,648	3,301	0	348	338	0,437	0,448	566,466	3,332	0
2868	144	359	343	0,666	0,401	574,648	3,427	0	359	362	0,437	0,448	566,466	3,389	0
2888	145	341	347	0,666	0,4	574,648	3,361	0	359	343	0,437	0,448	566,466	3,304	0
2908	146	357	360	0,666	0,4	574,648	3,47	0	349	368	0,437	0,448	566,466	3,513	0
2928	147	351	362	0,666	0,4	574,227	3,46	0	354	362	0,437	0,448	568,798	3,549	0
2948	148	352	321	0,666	0,4	574,227	3,407	0	344	312	0,437	0,448	568,798	3,325	0
2968	149	346	345	0,666	0,4	574,227	3,53	0	364	355	0,437	0,448	568,798	3,485	0	6	355	349
2988	150	340	325	0,666	0,4	574,227	3,568	0	360	341	0,437	0,448	568,798	3,479	0	6	355	349
3007	151	364	349	0,667	0,4	574,227	3,451	0	356	357	0,437	0,447	568,798	3,569	0	6	355	349
3027	152	361	344	0,667	0,4	574,369	3,526	0	357	356	0,438	0,447	566,303	3,58	0	6	355	349
3047	153	355	343	0,667	0,4	574,369	3,374	0	355	360	0,438	0,447	566,303	3,618	0	6	355	349
3067	154	351	344	0,667	0,4	574,369	3,532	0	349	368	0,438	0,447	566,303	3,621	0	6	355	349
3087	155	350	350	0,667	0,4	574,369	3,552	0	360	378	0,438	0,447	566,303	3,803	0	6	355	349
3107	156	346	331	0,667	0,4	574,369	3,521	0	363	363	0,438	0,447	566,303	3,68	0	6	355	349
3127	157	345	332	0,667	0,4	574,144	3,522	0	363	370	0,438	0,447	566,826	3,736	0	6	355	349
3147	158	358	345	0,667	0,4	574,144	3,542	0	357	367	0,438	0,446	566,826	3,709	0	6	355	349
3167	159	357	360	0,667	0,4	574,144	3,6	0	355	356	0,438	0,447	566,826	3,578	0	6	355	349
3187	160	354	324	0,667	0,4	574,144	3,412	0	361	352	0,438	0,447	566,826	3,515	0	6	355	349
3207	161	354	371	0,667	0,4	574,144	3,551	0	360	342	0,438	0,447	566,826	3,534	0	6	355	349
3227	162	353	363	0,667	0,4	574,415	3,535	0	360	336	0,438	0,447	565,975	3,549	0	6	355	349
3247	163	355	360	0,667	0,4	574,415	3,545	0	362	351	0,438	0,446	565,975	3,531	0	6	355	349
3267	164	361	289	0,667	0,4	574,415	3,326	0	355	371	0,438	0,446	565,975	3,643	0	6	355	349
3287	165	279	292	0,668	0,399	574,415	3,467	0	295	293	0,439	0,446	565,975	3,43	0
3307	166	242	248	0,668	0,399	574,415	3,456	0	239	231	0,44	0,445	565,975	3,445	0
3326	167	205	239	0,668	0,399	571,348	3,426	0	210	215	0,44	0,445	563,639	3,447	0
3346	168	236	256	0,669	0,399	571,348	3,447	0	242	254	0,44	0,444	563,639	3,395	0	7	236	243
3366	169	242	243	0,669	0,398	571,348	3,403	0	222	235	0,441	0,443	563,639	3,362	0	7	236	243
3386	170	237	252	0,669	0,398	571,348	3,415	0	249	235	0,441	0,443	563,639	3,335	0	7	236	243
3406	171	241	257	0,67	0,399	571,348	3,387	0	249	240	0,441	0,443	563,639	3,338	0	7	236	243
3426	172	243	253	0,67	0,399	571,28	3,385	0	248	239	0,441	0,443	565,76	3,353	0	7	236	243
3446	173	232	242	0,67	0,399	571,28	3,395	0	235	246	0,441	0,443	565,76	3,35	0	7	236	243
3466	174	240	250	0,67	0,399	571,28	3,309	0	223	230	0,441	0,443	565,76	3,335	0	7	236	243
3486	175	231	260	0,67	0,399	571,28	3,443	0	236	235	0,441	0,443	565,76	3,357	0	7	236	243
3506	176	244	254	0,67	0,399	571,28	3,308	0	223	222	0,441	0,443	565,76	3,258	0	7	236	243
3526	177	243	257	0,67	0,399	572,251	3,358	0	227	223	0,441	0,443	564,857	3,243	0	7	236	243
3546	178	243	244	0,67	0,399	572,251	3,281	0	251	233	0,441	0,443	564,857	3,376	0	7	236	243
3566	179	240	256	0,67	0,399	572,251	3,275	0	235	234	0,441	0,444	564,857	3,316	0	7	236	243
3585	180	245	250	0,67	0,4	572,251	3,34	0	240	255	0,441	0,444	564,857	3,264	0	7	236	243
3605	181	227	263	0,67	0,4	572,251	3,246	0	222	224	0,441	0,444	564,857	3,258	0	7	236	243
3625	182	226	267	0,671	0,401	569,664	3,242	0	221	228	0,443	0,445	566,323	3,26	0	7	236	243
3645	183	179	282	0,671	0,401	569,664	3,216	0	172	271	0,443	0,445	566,323	3,295	0	8	164	291
3665	184	169	293	0,671	0,402	569,664	3,383	0	170	260	0,443	0,445	566,323	3,223	0	8	164	291
3685	185	170	286	0,671	0,402	569,664	3,214	0	187	253	0,443	0,445	566,323	3,301	0	8	164	291
3705	186	179	282	0,671	0,402	569,664	3,222	0	168	265	0,443	0,446	566,323	3,188	0	8	164	291
3725	187	175	286	0,671	0,403	569,926	3,265	0	172	258	0,443	0,446	566,226	3,201	0	8	164	291
3745	188	177	282	0,671	0,403	569,926	3,292	0	173	262	0,442	0,446	566,226	3,223	0	8	164	291
3765	189	173	279	0,671	0,403	569,926	3,261	0	187	273	0,442	0,447	566,226	3,329	0	8	164	291
3785	190	171	283	0,671	0,403	569,926	3,387	0	159	250	0,442	0,447	566,226	3,302	0	8	164	291
3805	191	176	281	0,671	0,403	569,926	3,199	0	187	266	0,442	0,447	566,226	3,327	0	8	164	291
3825	192	173	281	0,671	0,403	569,162	3,216	0	177	267	0,442	0,447	565,121	3,311	0	8	164	291
3845	193	174	292	0,671	0,404	569,162	3,369	0	167	270	0,443	0,447	565,121	3,367	0	8	164	291
3865	194	171	288	0,672	0,404	569,162	3,275	0	177	268	0,443	0,447	565,121	3,399	0	8	164	291
3885	195	173	302	0,672	0,404	569,162	3,302	0	164	273	0,443	0,447	565,121	3,424	0	8	164	291
3904	196	171	296	0,672	0,404	569,162	3,306	0	155	279	0,443	0,447	565,121	3,307	0	8	164	291
3924	197	171	295	0,672	0,404	571,101	3,32	0	156	281	0,443	0,448	564,527	3,321	0	8	164	291
3944	198	172	304	0,672	0,405	571,101	3,346	0	162	289	0,443	0,448	564,527	3,354	0	8	164	291
3964	199	165	308	0,671	0,405	571,101	3,358	0	163	272	0,443	0,448	564,527	3,358	0	8	164	291
3984	200	165	311	0,671	0,405	571,101	3,331	0	161	288	0,443	0,448	564,527	3,359	0	8	164	291
4004	201	163	320	0,671	0,405	571,101	3,443	0	157	286	0,442	0,448	564,527	3,331	0	8	164	291
4024	202	164	326	0,671	0,405	568,848	3,437	0	155	282	0,442	0,448	564,01	3,328	0	8	164	291
4044	203	158	323	0,671	0,405	568,848	3,447	0	170	271	0,442	0,448	564,01	3,309	0	8	164	291
4064	204	168	312	0,671	0,405	568,848	3,263	0	152	277	0,442	0,448	564,01	3,271	0	8	164	291
4084	205	165	314	0,671	0,405	568,848	3,322	0	164	289	0,442	0,448	564,01	3,347	0	8	164	291
4104	206	160	301	0,671	0,405	568,848	3,195	0	172	284	0,442	0,448	564,01	3,32	0	8	164	291
4124	207	164	297	0,672	0,405	569,773	3,197	0	166	286	0,443	0,448	566,32	3,334	0	8	164	291
4144	208	167	303	0,672	0,405	569,773	3,229	0	160	266	0,443	0,448	566,32	3,328	0	8	164	291
4165	209	161	314	0,672	0,405	569,773	3,322	0	160	276	0,443	0,448	566,32	3,251	0	8	164	291
4184	210	168	314	0,672	0,405	569,773	3,232	0	159	291	0,443	0,448	566,32	3,25	0	8	164	291
4204	211	155	318	0,672	0,405	569,773	3,241	0	159	282	0,443	0,448	566,32	3,214	0	8	164	291
4224	212	156	319	0,672	0,405	569,774	3,266	0	159	289	0,443	0,448	566,583	3,203	0	8	164	291
4245	213	159	310	0,672	0,405	569,774	3,192	0	158	296	0,442	0,448	566,583	3,227	0	8	164	291
4263	214	160	308	0,672	0,405	569,774	3,262	0	150	282	0,442	0,448	566,583	3,34	0	8	164	291
4284	215	158	315	0,672	0,405	569,774	3,278	0	155	281	0,442	0,448	566,583	3,249	0	8	164	291
4303	216	161	318	0,672	0,405	569,774	3,193	0	144	283	0,442	0,448	566,583	3,265	0	8	164	291
4324	217	162	321	0,671	0,404	568,467	3,225	0	144	286	0,442	0,448	564,896	3,293	0	8	164	291
4343	218	160	310	0,671	0,405	568,467	3,254	0	161	278	0,442	0,448	564,896	3,382	0	8	164	291
4364	219	162	324	0,671	0,405	568,467	3,364	0	163	278	0,442	0,448	564,896	3,242	0	8	164	291
4383	220	156	315	0,671	0,404	568,467	3,251	0	152	287	0,442	0,448	564,896	3,303	0	8	164	291
4404	221	156	324	0,671	0,404	568,467	3,197	0	158	275	0,442	0,448	564,896	3,383	0	8	164	291
4423	222	155	320	0,671	0,404	569,342	3,224	0	156	277	0,442	0,448	565,388	3,331	0	8	164	291
4444	223	162	326	0,672	0,404	569,342	3,317	0	152	282	0,443	0,448	565,388	3,215	0	8	164	291
4463	224	162	323	0,672	0,404	569,342	3,227	0	158	291	0,443	0,448	565,388	3,192	0	8	164	291
4484	225	251	271	0,67	0,404	569,342	3,24	0	310	280	0,441	0,448	565,388	3,238	0
4502	226	392	225	0,668	0,403	569,342	3,181	0	419	224	0,439	0,447	565,388	3,108	0
4524	227	434	199	0,666	0,402	570,054	3,174	0	480	223	0,438	0,447	561,797	3,08	0	9	469	214
4542	228	465	200	0,666	0,402	570,054	3,109	0	462	253	0,437	0,447	561,797	3,225	0	9	469	214
4564	229	480	189	0,666	0,402	570,054	3,217	0	477	215	0,437	0,447	561,797	3,254	0	9	469	214
4582	230	470	217	0,666	0,402	570,054	3,187	0	464	221	0,437	0,448	561,797	3,115	0	9	469	214
4604	231	483	210	0,666	0,402	570,054	3,106	0	464	227	0,437	0,448	561,797	3,1	0	9	469	214
4622	232	480	215	0,666	0,402	569,211	3,147	0	465	228	0,437	0,448	564,568	3,099	0	9	469	214
4644	233	478	199	0,667	0,402	569,211	3,096	0	466	205	0,437	0,448	564,568	3,265	0	9	469	214
4662	234	473	212	0,667	0,402	569,211	3,189	0	466	217	0,437	0,448	564,568	3,087	0	9	469	214
4684	235	472	220	0,667	0,402	569,211	3,072	0	466	218	0,437	0,447	564,568	3,122	0	9	469	214
4702	236	475	212	0,667	0,402	569,211	3,107	0	459	213	0,438	0,447	564,568	3,065	0	9	469	214
4724	237	475	213	0,667	0,402	569,922	3,13	0	458	217	0,438	0,447	561,485	3,053	0	9	469	214
4742	238	472	228	0,667	0,402	569,922	3,049	0	456	219	0,438	0,447	561,485	3,085	0	9	469	214
4764	239	480	216	0,667	0,402	569,922	3,056	0	460	216	0,438	0,447	561,485	3,127	0	9	469	214
4781	240	475	212	0,667	0,402	569,922	3,063	0	463	236	0,438	0,447	561,485	3,109	0	9	469	214
4801	241	470	211	0,667	0,402	569,922	3,03	0	452	218	0,438	0,447	561,485	3,096	0	9	469	214
4821	242	474	209	0,667	0,402	570,298	3,036	0	455	221	0,438	0,447	562,076	3,116	0	9	469	214
4841	243	466	207	0,667	0,402	570,298	3,192	0	460	218	0,437	0,447	562,076	3,155	0	9	469	214
4861	244	479	212	0,667	0,402	570,298	3,1	0	465	214	0,437	0,447	562,076	3,111	0	9	469	214
4881	245	479	216	0,666	0,402	570,298	3,056	0	465	217	0,437	0,447	562,076	3,05	0	9	469	214
4901	246	493	204	0,666	0,402	570,298	3,042	0	465	219	0,437	0,447	562,076	3,172	0	9	469	214
4921	247	498	208	0,666	0,402	570,331	3,028	0	465	214	0,437	0,447	564,006	3,147	0	9	469	214
4941	248	493	190	0,667	0,402	570,331	3,083	0	465	214	0,437	0,447	564,006	3,157	0	9	469	214
4961	249	470	194	0,667	0,402	570,331	3,246	0	460	219	0,438	0,447	564,006	3,254	0	9	469	214
4981	250	572	220	0,666	0,403	570,331	3,244	0	586	274	0,437	0,448	564,006	3,331	0
5001	251	653	253	0,664	0,404	570,331	3,215	0	640	288	0,436	0,449	564,006	3,304	0
5021	252	683	265	0,664	0,404	570,949	3,207	0	695	306	0,436	0,449	560,516	3,327	0
5041	253	656	263	0,664	0,404	570,949	3,287	0	642	291	0,435	0,449	560,516	3,296	0	10	640	280
5061	254	652	257	0,663	0,404	570,949	3,232	0	636	296	0,435	0,449	560,516	3,293	0	10	640	280
5081	255	650	253	0,663	0,404	570,949	3,265	0	631	302	0,434	0,449	560,516	3,324	0	10	640	280
5100	256	652	253	0,663	0,404	570,949	3,3	0	637	297	0,434	0,449	560,516	3,35	0	10	640	280
5120	257	651	251	0,663	0,404	571,98	3,288	0	635	301	0,434	0,448	558,878	3,351	0	10	640	280
5140	258	642	276	0,663	0,403	571,98	3,345	0	634	307	0,434	0,448	558,878	3,393	0	10	640	280
5160	259	652	271	0,664	0,403	571,98	3,364	0	639	303	0,435	0,448	558,878	3,455	0	10	640	280
5180	260	654	253	0,664	0,403	571,98	3,321	0	637	304	0,435	0,449	558,878	3,428	0	10	640	280
5200	261	645	257	0,664	0,403	571,98	3,338	0	642	295	0,435	0,449	558,878	3,389	0	10	640	280
5220	262	645	261	0,664	0,403	570,947	3,331	0	642	292	0,435	0,449	559,248	3,415	0	10	640	280
5240	263	649	256	0,664	0,403	570,947	3,343	0	647	303	0,434	0,449	559,248	3,447	0	10	640	280
5260	264	651	256	0,663	0,403	570,947	3,199	0	632	299	0,434	0,449	559,248	3,5	0	10	640	280
5280	265	646	258	0,663	0,403	570,947	3,352	0	652	298	0,434	0,449	559,248	3,427	0	10	640	280
5300	266	646	271	0,663	0,403	570,947	3,332	0	630	300	0,434	0,449	559,248	3,339	0	10	640	280
5320	267	646	272	0,663	0,403	570,491	3,295	0	635	299	0,434	0,449	560,174	3,344	0	10	640	280
5340	268	637	260	0,663	0,403	570,491	3,21	0	639	304	0,434	0,449	560,174	3,516	0	10	640	280
5360	269	641	273	0,663	0,403	570,491	3,356	0	637	303	0,434	0,449	560,174	3,474	0	10	640	280
5380	270	647	275	0,663	0,403	570,491	3,306	0	629	291	0,433	0,449	560,174	3,425	0	10	640	280
5399	271	648	247	0,662	0,403	570,491	3,296	0	632	299	0,433	0,449	560,174	3,264	0	10	640	280
5419	272	653	253	0,662	0,403	570,406	3,285	0	629	294	0,433	0,449	560,803	3,212	0	10	640	280
5439	273	645	260	0,662	0,403	570,406	3,426	0	624	299	0,433	0,449	560,803	3,36	0	10	640	280
5459	274	650	265	0,662	0,403	570,406	3,284	0	633	294	0,433	0,449	560,803	3,405	0	10	640	280
5479	275	645	272	0,663	0,403	570,406	3,422	0	639	301	0,433	0,449	560,803	3,393	0	10	640	280
5499	276	629	274	0,663	0,403	570,406	3,457	0	635	296	0,434	0,449	560,803	3,362	0	10	640	280
5519	277	629	274	0,663	0,403	570,394	3,423	0	637	298	0,434	0,449	559,087	3,372	0	10	640	280
5539	278	650	249	0,662	0,403	570,394	3,283	0	642	298	0,433	0,449	559,087	3,423	0	10	640	280
5559	279	645	246	0,662	0,403	570,394	3,221	0	630	312	0,433	0,449	559,087	3,351	0	10	640	280
5579	280	647	272	0,662	0,403	570,394	3,326	0	648	302	0,433	0,449	559,087	3,44	0	10	640	280
5599	281	646	265	0,662	0,403	570,394	3,303	0	629	299	0,432	0,449	559,087	3,385	0	10	640	280
5619	282	646	272	0,662	0,403	569,799	3,297	0	634	303	0,432	0,449	559,619	3,371	0	10	640	280
5639	283	644	247	0,661	0,403	569,799	3,315	0	636	296	0,432	0,449	559,619	3,375	0	10	640	280
5659	284	653	283	0,661	0,403	569,799	3,252	0	633	302	0,432	0,449	559,619	3,388	0	10	640	280
5679	285	644	261	0,661	0,403	569,799	3,335	0	620	302	0,432	0,449	559,619	3,398	0	10	640	280
5698	286	650	267	0,661	0,403	569,799	3,329	0	639	288	0,432	0,449	559,619	3,377	0	10	640	280
5718	287	648	271	0,661	0,402	572,348	3,334	0	633	291	0,432	0,449	558,834	3,382	0	10	640	280
5738	288	610	249	0,662	0,402	572,348	3,373	0	600	277	0,432	0,448	558,834	3,507	0
5758	289	-800	-600	0,434	0,447	-1	-1	4	495	162	0,434	0,447	558,834	3,299	0
5778	290	433	97	0,664	0,4	572,348	3,359	0	440	134	0,435	0,446	558,834	3,33	0	11	431	133
5798	291	433	110	0,664	0,4	572,348	3,226	0	437	124	0,435	0,445	558,834	3,304	0	11	431	133
5818	292	435	125	0,665	0,4	564,221	3,182	0	428	121	0,435	0,445	554,778	3,292	0	11	431	133
5838	293	434	124	0,665	0,399	564,221	3,282	0	438	139	0,435	0,444	554,778	3,281	0	11	431	133
5858	294	420	120	0,665	0,399	564,221	3,266	0	441	144	0,435	0,444	554,778	3,246	0	11	431	133
5878	295	423	115	0,665	0,399	564,221	3,286	0	428	145	0,435	0,444	554,778	3,353	0	11	431	133
5898	296	-800	-600	0,435	0,443	-1	-1	4	436	137	0,435	0,443	554,778	3,264	0	11	431	133
5918	297	-800	-600	0,664	0,399	-1	-1	4	435	139	0,435	0,444	555,013	3,274	0	11	431	133
5938	298	430	127	0,665	0,399	564,435	3,234	0	434	143	0,435	0,444	555,013	3,281	0	11	431	133
5958	299	427	129	0,664	0,399	564,435	3,206	0	447	139	0,435	0,444	555,013	3,238	0	11	431	133
5978	300	421	129	0,664	0,399	564,435	3,151	0	437	145	0,434	0,444	555,013	3,213	0	11	431	133
5997	301	421	124	0,664	0,399	564,435	3,254	0	430	151	0,434	0,444	555,013	3,178	0	11	431	133
6017	302	421	125	0,664	0,399	563,833	3,225	0	435	150	0,434	0,444	555,72	3,154	0	11	431	133
6037	303	431	129	0,664	0,399	563,833	3,181	0	434	135	0,435	0,444	555,72	3,227	0	11	431	133
6057	304	427	124	0,665	0,399	563,833	3,261	0	440	142	0,435	0,444	555,72	3,27	0	11	431	133
6077	305	427	130	0,665	0,399	563,833	3,202	0	429	130	0,435	0,444	555,72	3,283	0	11	431	133
6097	306	427	122	0,665	0,399	563,833	3,134	0	433	141	0,435	0,444	555,72	3,252	0	11	431	133
6117	307	427	124	0,665	0,399	563,994	3,156	0	432	139	0,435	0,444	554,798	3,273	0	11	431	133
6137	308	431	121	0,664	0,399	563,994	3,427	0	443	147	0,434	0,444	554,798	3,287	0	11	431	133
6157	309	426	117	0,664	0,399	563,994	3,276	0	430	153	0,434	0,444	554,798	3,265	0	11	431	133
6177	310	427	127	0,663	0,399	563,994	3,163	0	432	144	0,434	0,444	554,798	3,298	0	11	431	133
6197	311	428	116	0,663	0,398	563,994	3,241	0	433	141	0,433	0,444	554,798	3,361	0	11	431	133
6217	312	426	125	0,663	0,398	561,086	3,175	0	434	140	0,434	0,444	555,624	3,369	0	11	431	133
6237	313	421	128	0,664	0,398	561,086	3,452	0	440	141	0,434	0,444	555,624	3,466	0	11	431	133
6257	314	434	132	0,664	0,398	561,086	3,33	0	442	138	0,434	0,444	555,624	3,53	0	11	431	133
6277	315	425	138	0,664	0,398	561,086	3,362	0	435	146	0,434	0,444	555,624	3,445	0	11	431	133
6296	316	501	226	0,662	0,4	561,086	3,326	0	504	257	0,434	0,445	555,624	3,633	0
6316	317	513	220	0,662	0,401	573,19	3,404	0	511	250	0,434	0,446	566,988	3,711	0
6336	318	469	305	0,662	0,4	573,19	3,514	0	480	304	0,433	0,446	566,988	3,687	0	12	470	312
6356	319	459	297	0,662	0,4	573,19	3,635	0	476	310	0,433	0,446	566,988	3,586	0	12	470	312
6376	320	466	310	0,662	0,4	573,19	3,6	0	470	311	0,433	0,446	566,988	3,619	0	12	470	312
6396	321	455	306	0,663	0,4	573,19	3,571	0	478	299	0,433	0,446	566,988	3,593	0	12	470	312
6416	322	457	305	0,663	0,4	573,417	3,629	0	478	302	0,433	0,445	566,903	3,606	0	12	470	312
6436	323	471	320	0,662	0,4	573,417	3,604	0	492	314	0,433	0,445	566,903	3,605	0	12	470	312
6456	324	462	303	0,662	0,4	573,417	3,539	0	489	322	0,432	0,445	566,903	3,788	0	12	470	312
6476	325	470	301	0,662	0,4	573,417	3,649	0	476	340	0,432	0,446	566,903	3,969	0	12	470	312
6496	326	465	315	0,663	0,401	573,417	3,551	0	474	324	0,432	0,446	566,903	3,716	0	12	470	312
6516	327	469	306	0,663	0,401	573,442	3,592	0	472	331	0,433	0,446	566,564	3,75	0	12	470	312
6536	328	459	304	0,663	0,401	573,442	3,613	0	474	309	0,433	0,446	566,564	3,865	0	12	470	312
6556	329	461	309	0,664	0,4	573,442	3,568	0	489	311	0,434	0,446	566,564	3,75	0	12	470	312
6576	330	461	307	0,664	0,4	573,442	3,685	0	489	317	0,434	0,446	566,564	3,773	0	12	470	312
6595	331	462	311	0,664	0,401	573,442	3,633	0	469	314	0,434	0,446	566,564	3,698	0	12	470	312
6615	332	463	312	0,664	0,401	573,142	3,64	0	473	317	0,434	0,446	566,578	3,688	0	12	470	312
6635	333	462	284	0,663	0,401	573,142	3,529	0	465	325	0,433	0,446	566,578	3,615	0	12	470	312
6655	334	460	309	0,663	0,401	573,142	3,58	0	485	327	0,433	0,446	566,578	3,794	0	12	470	312
6675	335	461	294	0,663	0,401	573,142	3,596	0	467	334	0,433	0,446	566,578	3,643	0	12	470	312
6695	336	462	326	0,663	0,401	573,142	3,655	0	468	314	0,433	0,446	566,578	3,66	0	12	470	312
6715	337	463	327	0,663	0,401	572,418	3,681	0	473	315	0,433	0,446	566,957	3,718	0	12	470	312
6735	338	470	329	0,663	0,401	572,418	3,606	0	479	328	0,433	0,446	566,957	3,639	0	12	470	312
6755	339	452	303	0,663	0,401	572,418	3,562	0	486	313	0,433	0,446	566,957	3,687	0	12	470	312
6775	340	467	312	0,663	0,401	572,418	3,532	0	495	291	0,433	0,446	566,957	3,738	0	12	470	312
6795	341	470	317	0,663	0,401	572,418	3,61	0	487	324	0,433	0,446	566,957	3,866	0	12	470	312
6815	342	464	304	0,663	0,401	574,238	3,591	0	491	310	0,434	0,446	567,568	3,926	0	12	470	312
6835	343	398	370	0,664	0,402	574,238	3,654	0	410	367	0,435	0,447	567,568	3,738	0	13	400	379
6855	344	405	371	0,664	0,401	574,238	3,58	0	414	397	0,435	0,447	567,568	3,912	0	13	400	379
6875	345	406	352	0,664	0,401	574,238	3,581	0	400	388	0,434	0,447	567,568	3,794	0	13	400	379
6895	346	389	333	0,664	0,401	574,238	3,725	0	398	412	0,434	0,447	567,568	3,937	0	13	400	379
6914	347	391	324	0,664	0,401	575,793	3,703	0	397	415	0,434	0,447	566,302	3,897	0	13	400	379
6934	348	400	348	0,664	0,401	575,793	3,538	0	407	402	0,434	0,447	566,302	3,918	0	13	400	379
6954	349	402	349	0,664	0,401	575,793	3,475	0	403	400	0,434	0,447	566,302	3,767	0	13	400	379
6974	350	391	351	0,664	0,401	575,793	3,572	0	399	404	0,434	0,446	566,302	3,8	0	13	400	379
6994	351	405	370	0,664	0,401	575,793	3,565	0	402	416	0,434	0,446	566,302	3,888	0	13	400	379
7014	352	403	374	0,664	0,401	575,374	3,556	0	402	416	0,434	0,446	567,659	3,828	0	13	400	379
7034	353	386	327	0,664	0,401	575,374	3,788	0	395	399	0,434	0,446	567,659	3,852	0	14	403	372
7054	354	390	379	0,664	0,401	575,374	3,689	0	412	390	0,434	0,446	567,659	3,767	0	14	403	372
7074	355	389	350	0,664	0,401	575,374	3,692	0	410	371	0,434	0,446	567,659	3,753	0	14	403	372
7094	356	391	354	0,664	0,401	575,374	3,606	0	405	397	0,434	0,446	567,659	3,895	0	14	403	372
7114	357	391	358	0,664	0,401	575,845	3,583	0	402	389	0,434	0,447	565,919	3,841	0	14	403	372
7134	358	390	377	0,664	0,401	575,845	3,738	0	416	375	0,434	0,447	565,919	3,725	0	14	403	372
7154	359	386	343	0,664	0,401	575,845	3,639	0	420	397	0,434	0,447	565,919	3,805	0	14	403	372
7174	360	392	338	0,664	0,401	575,845	3,629	0	400	391	0,434	0,447	565,919	3,695	0	14	403	372
7194	361	399	353	0,664	0,401	575,845	3,528	0	405	381	0,434	0,447	565,919	3,698	0	14	403	372
7213	362	401	356	0,663	0,401	574,365	3,479	0	403	388	0,433	0,447	568,576	3,717	0	14	403	372
7233	363	394	352	0,663	0,401	574,365	3,584	0	426	367	0,433	0,447	568,576	3,803	0	14	403	372
7253	364	404	370	0,663	0,402	574,365	3,621	0	406	403	0,433	0,447	568,576	3,811	0	14	403	372
7273	365	399	353	0,663	0,402	574,365	3,601	0	408	391	0,433	0,447	568,576	3,722	0	14	403	372
7293	366	409	352	0,663	0,402	574,365	3,5	0	425	372	0,434	0,447	568,576	3,751	0	14	403	372
7313	367	409	357	0,664	0,402	574,831	3,509	0	416	388	0,434	0,447	568,419	3,728	0	14	403	372
7333	368	400	353	0,664	0,402	574,831	3,51	0	409	384	0,434	0,447	568,419	3,696	0	14	403	372
7353	369	389	373	0,664	0,402	574,831	3,743	0	403	359	0,434	0,447	568,419	3,677	0	14	403	372
7373	370	405	377	0,663	0,402	574,831	3,59	0	414	396	0,433	0,447	568,419	3,799	0	14	403	372
7393	371	391	364	0,663	0,402	574,831	3,68	0	414	382	0,433	0,447	568,419	3,64	0	14	403	372
7413	372	396	375	0,663	0,402	575,588	3,613	0	414	380	0,433	0,447	567,384	3,662	0	14	403	372
7433	373	308	401	0,664	0,402	575,588	3,723	0	331	395	0,435	0,447	567,384	3,605	0	15	294	403
7453	374	287	401	0,664	0,402	575,588	3,618	0	299	391	0,435	0,447	567,384	3,603	0	15	294	403
7472	375	285	404	0,664	0,402	575,588	3,636	0	300	394	0,435	0,447	567,384	3,57	0	15	294	403
7492	376	284	392	0,665	0,402	575,588	3,529	0	303	426	0,435	0,447	567,384	3,849	0	15	294	403
7512	377	281	393	0,665	0,402	574,165	3,496	0	305	428	0,435	0,447	567,061	3,858	0	15	294	403
7532	378	277	419	0,665	0,402	574,165	3,696	0	296	413	0,435	0,447	567,061	3,673	0	15	294	403
7552	379	286	405	0,665	0,402	574,165	3,599	0	305	399	0,435	0,447	567,061	3,689	0	15	294	403
7572	380	285	405	0,665	0,402	574,165	3,719	0	301	415	0,435	0,447	567,061	3,785	0	15	294	403
7592	381	292	397	0,665	0,402	574,165	3,675	0	303	374	0,435	0,447	567,061	3,674	0	15	294	403
7612	382	294	395	0,665	0,402	574,072	3,654	0	304	370	0,435	0,447	568,028	3,713	0	15	294	403
7632	383	285	401	0,665	0,402	574,072	3,635	0	294	400	0,436	0,447	568,028	3,639	0	15	294	403
7652	384	282	403	0,665	0,402	574,072	3,663	0	304	423	0,435	0,447	568,028	3,83	0	15	294	403
7672	385	301	423	0,665	0,402	574,072	3,68	0	318	409	0,435	0,447	568,028	3,769	0	15	294	403
7692	386	279	410	0,665	0,402	574,072	3,674	0	306	374	0,435	0,447	568,028	3,556	0
7712	387	284	416	0,663	0,402	574,601	3,687	0	311	379	0,434	0,447	568,884	3,634	0
7732	388	515	244	0,661	0,401	574,601	3,619	0	539	270	0,432	0,446	568,884	3,751	0
7752	389	558	186	0,66	0,401	574,601	3,509	0	567	238	0,432	0,446	568,884	3,745	0	16	567	222
7772	390	560	193	0,661	0,401	574,601	3,625	0	570	238	0,432	0,446	568,884	3,57	0	16	567	222
7791	391	572	199	0,661	0,4	574,601	3,359	0	562	248	0,432	0,446	568,884	3,836	0	16	567	222
7811	392	577	211	0,661	0,4	570,609	3,325	0	557	265	0,432	0,447	559,966	3,739	0	16	567	222
7831	393	562	203	0,661	0,4	570,609	3,538	0	572	252	0,432	0,446	559,966	3,54	0	16	567	222
7851	394	576	190	0,661	0,401	570,609	3,426	0	564	246	0,432	0,447	559,966	3,582	0	16	567	222
7871	395	579	187	0,661	0,401	570,609	3,418	0	563	239	0,432	0,447	559,966	3,494	0	16	567	222
7891	396	-800	-600	0,432	0,446	-1	-1	4	555	258	0,432	0,446	559,966	3,524	0
7911	397	-800	-600	0,661	0,4	-1	-1	4	552	256	0,432	0,446	558,273	3,511	0
7931	398	579	201	0,661	0,4	570,698	3,285	0	566	258	0,432	0,446	558,273	3,476	0	17	569	220
7951	399	567	204	0,662	0,4	570,698	3,436	0	573	244	0,432	0,446	558,273	3,509	0	17	569	220
7971	400	575	202	0,661	0,4	570,698	3,329	0	562	253	0,432	0,446	558,273	3,428	0	17	569	220
7991	401	583	200	0,661	0,4	570,698	3,303	0	577	244	0,432	0,446	558,273	3,463	0	17	569	220
8011	402	579	204	0,661	0,4	568,694	3,342	0	575	244	0,432	0,446	560,165	3,47	0	17	569	220
8031	403	568	208	0,661	0,4	568,694	3,194	0	572	234	0,432	0,446	560,165	3,492	0	17	569	220
8051	404	579	191	0,661	0,4	568,694	3,271	0	570	235	0,432	0,446	560,165	3,362	0	17	569	220
8070	405	571	208	0,661	0,4	568,694	3,397	0	567	240	0,432	0,446	560,165	3,381	0	17	569	220
8091	406	558	215	0,662	0,4	568,694	3,234	0	563	238	0,432	0,446	560,165	3,382	0	17	569	220
8110	407	561	210	0,662	0,4	569,759	3,314	0	561	238	0,432	0,446	561,205	3,389	0	17	569	220
8130	408	574	193	0,662	0,4	569,759	3,265	0	562	225	0,432	0,446	561,205	3,402	0	17	569	220
8150	409	560	205	0,662	0,4	569,759	3,283	0	564	225	0,432	0,445	561,205	3,359	0	17	569	220
8170	410	419	182	0,663	0,4	569,759	3,346	0	456	208	0,434	0,445	561,205	3,518	0
8190	411	251	191	0,665	0,4	569,759	3,173	0	292	204	0,436	0,445	561,205	3,338	0
8210	412	181	196	0,666	0,4	564,058	3,159	0	242	197	0,437	0,445	564,117	3,401	0	18	227	199
8230	413	224	206	0,666	0,4	564,058	3,238	0	225	193	0,437	0,445	564,117	3,373	0	18	227	199
8250	414	226	199	0,666	0,4	564,058	3,327	0	236	195	0,437	0,445	564,117	3,433	0	18	227	199
8270	415	227	211	0,666	0,4	564,058	3,344	0	226	197	0,437	0,445	564,117	3,404	0	18	227	199
8290	416	228	216	0,666	0,401	564,058	3,179	0	225	196	0,437	0,445	564,117	3,414	0	18	227	199
8310	417	228	213	0,667	0,401	565,896	3,233	0	228	198	0,437	0,445	563,592	3,396	0	18	227	199
8330	418	227	194	0,667	0,401	565,896	3,424	0	213	192	0,437	0,445	563,592	3,473	0	18	227	199
8350	419	226	200	0,667	0,4	565,896	3,334	0	219	184	0,437	0,445	563,592	3,408	0	18	227	199
8370	420	226	194	0,667	0,4	565,896	3,291	0	228	206	0,437	0,445	563,592	3,363	0	18	227	199
8389	421	222	202	0,667	0,4	565,896	3,351	0	224	197	0,437	0,445	563,592	3,394	0	18	227	199
8409	422	221	201	0,667	0,401	565,912	3,342	0	222	199	0,437	0,445	563,505	3,374	0	18	227	199
8429	423	227	207	0,667	0,401	565,912	3,353	0	220	196	0,437	0,445	563,505	3,306	0	18	227	199
8449	424	235	210	0,667	0,401	565,912	3,321	0	210	189	0,437	0,445	563,505	3,351	0	18	227	199
8469	425	224	199	0,667	0,401	565,912	3,234	0	221	192	0,437	0,445	563,505	3,307	0	18	227	199
8489	426	233	205	0,667	0,401	565,912	3,284	0	218	193	0,437	0,445	563,505	3,28	0	18	227	199
8509	427	229	202	0,667	0,401	567,001	3,248	0	215	192	0,437	0,445	564,203	3,293	0	18	227	199
8529	428	235	210	0,667	0,401	567,001	3,279	0	224	198	0,437	0,445	564,203	3,282	0	18	227	199
8549	429	225	190	0,667	0,401	567,001	3,242	0	233	199	0,437	0,445	564,203	3,328	0	18	227	199
8569	430	240	204	0,667	0,4	567,001	3,296	0	237	193	0,437	0,445	564,203	3,346	0	18	227	199
8589	431	224	203	0,667	0,4	567,001	3,228	0	235	193	0,437	0,445	564,203	3,337	0	18	227	199
8609	432	231	206	0,667	0,401	564,832	3,229	0	235	195	0,437	0,445	563,486	3,342	0	18	227	199
8629	433	224	202	0,667	0,401	564,832	3,239	0	224	196	0,437	0,445	563,486	3,322	0	18	227	199
8649	434	233	202	0,667	0,401	564,832	3,325	0	230	203	0,437	0,445	563,486	3,273	0	18	227	199
8668	435	228	201	0,667	0,401	564,832	3,357	0	237	187	0,437	0,445	563,486	3,344	0	18	227	199
8689	436	226	207	0,667	0,401	564,832	3,235	0	226	202	0,437	0,445	563,486	3,307	0	18	227	199
8708	437	228	205	0,667	0,401	565,811	3,292	0	231	198	0,437	0,445	562,992	3,296	0	18	227	199
8728	438	223	199	0,667	0,401	565,811	3,31	0	217	190	0,437	0,445	562,992	3,382	0	18	227	199
8748	439	230	206	0,667	0,401	565,811	3,362	0	235	198	0,437	0,445	562,992	3,388	0	18	227	199
8768	440	251	202	0,667	0,401	565,811	3,353	0	261	190	0,437	0,445	562,992	3,26	0	18	227	199
8788	441	422	152	0,664	0,401	565,811	3,307	0	449	172	0,435	0,446	562,992	3,317	0
8808	442	446	153	0,662	0,401	563,74	3,319	0	483	188	0,434	0,446	552,907	3,227	0
8828	443	538	121	0,662	0,401	563,74	3,2	0	535	135	0,433	0,446	552,907	3,226	0	19	536	134
8848	444	537	118	0,662	0,401	563,74	3,148	0	534	150	0,433	0,446	552,907	3,396	0	19	536	134
8868	445	527	123	0,662	0,401	563,74	3,316	0	542	158	0,433	0,446	552,907	3,271	0	19	536	134
8888	446	533	122	0,662	0,401	563,74	3,243	0	540	155	0,433	0,446	552,907	3,297	0	19	536	134
8908	447	528	121	0,663	0,401	563,691	3,263	0	542	160	0,433	0,446	552,152	3,352	0	19	536	134
8928	448	524	127	0,663	0,401	563,691	3,217	0	528	140	0,433	0,446	552,152	3,315	0	19	536	134
8948	449	549	127	0,663	0,401	563,691	3,238	0	528	150	0,433	0,446	552,152	3,29	0	19	536	134
8968	450	547	122	0,663	0,401	563,691	3,15	0	535	145	0,433	0,446	552,152	3,332	0	19	536	134
8987	451	536	112	0,663	0,401	563,691	3,257	0	536	153	0,433	0,446	552,152	3,261	0	19	536	134
9007	452	550	110	0,663	0,401	562,878	3,229	0	538	155	0,433	0,446	550,822	3,258	0	19	536	134
9027	453	541	104	0,663	0,401	562,878	3,255	0	532	158	0,433	0,446	550,822	3,355	0	19	536	134
9047	454	539	115	0,663	0,401	562,878	3,118	0	534	143	0,433	0,446	550,822	3,326	0	19	536	134
9067	455	543	117	0,662	0,401	562,878	3,275	0	530	146	0,433	0,446	550,822	3,359	0	19	536	134
9087	456	548	116	0,662	0,401	562,878	3,324	0	540	154	0,433	0,446	550,822	3,278	0	19	536	134
9107	457	548	117	0,662	0,4	561,649	3,294	0	541	145	0,433	0,446	552,184	3,281	0	19	536	134
9127	458	530	125	0,662	0,4	561,649	3,139	0	534	146	0,433	0,446	552,184	3,278	0	19	536	134
9147	459	546	118	0,662	0,4	561,649	3,185	0	535	155	0,432	0,446	552,184	3,246	0	19	536	134
9167	460	541	124	0,661	0,4	561,649	3,301	0	534	152	0,432	0,446	552,184	3,231	0	19	536	134
9187	461	530	113	0,661	0,399	561,649	3,199	0	531	151	0,431	0,446	552,184	3,164	0	19	536	134
9207	462	536	112	0,661	0,399	561,833	3,244	0	531	151	0,431	0,446	551,719	3,133	0	19	536	134
9227	463	553	120	0,661	0,399	561,833	3,26	0	530	151	0,431	0,446	551,719	3,286	0	19	536	134
9247	464	542	119	0,661	0,399	561,833	3,207	0	529	160	0,431	0,446	551,719	3,374	0	19	536	134
9267	465	392	172	0,662	0,4	561,833	3,343	0	394	206	0,433	0,446	551,719	3,481	0
9287	466	317	187	0,664	0,4	561,833	3,321	0	324	209	0,435	0,446	551,719	3,296	0
9306	467	237	192	0,665	0,4	567,034	3,363	0	274	197	0,436	0,445	560,405	3,418	0
9326	468	316	177	0,666	0,4	567,034	3,489	0	328	186	0,436	0,445	560,405	3,485	0	20	315	189
9346	469	306	183	0,666	0,4	567,034	3,373	0	319	198	0,437	0,444	560,405	3,43	0	20	315	189
9366	470	305	190	0,667	0,4	567,034	3,578	0	330	196	0,438	0,444	560,405	3,452	0	20	315	189
9386	471	309	199	0,667	0,4	567,034	3,559	0	321	191	0,438	0,444	560,405	3,448	0	20	315	189
9406	472	310	206	0,668	0,4	567,238	3,542	0	325	196	0,438	0,444	561,258	3,449	0	20	315	189
9426	473	309	193	0,667	0,4	567,238	3,611	0	327	194	0,438	0,444	561,258	3,591	0	20	315	189
9446	474	300	183	0,667	0,4	567,238	3,569	0	324	191	0,438	0,444	561,258	3,642	0	20	315	189
9466	475	299	187	0,667	0,4	567,238	3,722	0	314	188	0,437	0,444	561,258	3,601	0	20	315	189
9486	476	309	190	0,666	0,401	567,238	3,511	0	328	193	0,437	0,445	561,258	3,55	0	20	315	189
9506	477	306	186	0,666	0,401	567,215	3,543	0	324	188	0,436	0,445	563,096	3,573	0	20	315	189
9526	478	309	181	0,666	0,4	567,215	3,583	0	326	179	0,436	0,445	563,096	3,545	0	20	315	189
9546	479	307	180	0,666	0,4	567,215	3,595	0	328	179	0,436	0,445	563,096	3,5	0	20	315	189
9565	480	299	187	0,666	0,4	567,215	3,61	0	331	186	0,436	0,445	563,096	3,599	0	20	315	189
9585	481	307	190	0,666	0,401	567,215	3,493	0	332	191	0,437	0,445	563,096	3,608	0	20	315	189
9605	482	305	190	0,667	0,401	568,591	3,503	0	332	193	0,437	0,445	563,426	3,62	0	20	315	189
9625	483	386	301	0,666	0,403	568,591	3,461	0	375	322	0,437	0,446	563,426	3,492	0
9645	484	372	347	0,666	0,404	568,591	3,434	0	379	374	0,438	0,447	563,426	3,6	0	21	372	371
9665	485	384	337	0,666	0,404	568,591	3,346	0	368	408	0,438	0,448	563,426	3,899	0	21	372	371
9685	486	371	354	0,666	0,404	568,591	3,302	0	385	386	0,437	0,448	563,426	3,588	0	21	372	371
9705	487	371	346	0,666	0,404	574,926	3,293	0	386	397	0,437	0,448	568,577	3,716	0	21	372	371
9725	488	371	368	0,665	0,404	574,926	3,518	0	372	399	0,436	0,448	568,577	3,668	0	21	372	371
9745	489	368	345	0,665	0,404	574,926	3,584	0	373	366	0,436	0,448	568,577	3,554	0	21	372	371
9765	490	363	369	0,665	0,404	574,926	3,548	0	383	382	0,436	0,448	568,577	3,667	0	21	372	371
9785	491	363	376	0,666	0,404	574,926	3,567	0	390	362	0,436	0,448	568,577	3,666	0	21	372	371
9805	492	361	371	0,666	0,404	574,949	3,549	0	394	367	0,436	0,448	567,307	3,629	0	21	372	371
9825	493	362	381	0,666	0,404	574,949	3,637	0	379	382	0,436	0,448	567,307	3,65	0	21	372	371
9845	494	359	361	0,666	0,404	574,949	3,662	0	358	381	0,436	0,448	567,307	3,734	0	21	372	371
9865	495	362	353	0,665	0,404	574,949	3,509	0	377	401	0,436	0,449	567,307	3,835	0	21	372	371
9884	496	364	350	0,665	0,405	574,949	3,699	0	385	394	0,435	0,449	567,307	3,733	0	21	372	371
9905	497	364	347	0,665	0,405	574,909	3,661	0	381	400	0,435	0,449	567,382	3,766	0	21	372	371
9924	498	354	361	0,665	0,405	574,909	3,763	0	375	398	0,435	0,449	567,382	3,824	0	21	372	371
9944	499	364	363	0,666	0,405	574,909	3,57	0	375	377	0,436	0,449	567,382	3,708	0	21	372	371
9964	500	359	350	0,666	0,405	574,909	3,579	0	387	359	0,436	0,449	567,382	3,621	0	21	372	371
9984	501	349	356	0,666	0,405	574,909	3,62	0	381	418	0,436	0,449	567,382	3,999	0	22	367	376
10004	502	353	353	0,665	0,405	574,838	3,64	0	385	405	0,436	0,449	567,448	3,934	0	22	367	376
10024	503	362	347	0,665	0,405	574,838	3,647	0	382	394	0,435	0,45	567,448	3,753	0	22	367	376
10044	504	361	364	0,665	0,405	574,838	3,463	0	372	380	0,435	0,45	567,448	3,673	0	22	367	376
10064	505	358	383	0,665	0,405	574,838	3,605	0	382	360	0,435	0,45	567,448	3,682	0	22	367	376
10084	506	364	353	0,665	0,405	574,838	3,541	0	370	383	0,436	0,45	567,448	3,781	0	22	367	376
10104	507	362	365	0,666	0,405	575,635	3,48	0	372	378	0,436	0,45	566,889	3,743	0	22	367	376
10124	508	353	376	0,666	0,405	575,635	3,71	0	377	404	0,436	0,45	566,889	3,893	0	22	367	376
10144	509	351	363	0,666	0,405	575,635	3,603	0	374	377	0,436	0,45	566,889	3,754	0	22	367	376
10164	510	367	397	0,665	0,405	575,635	3,786	0	391	385	0,436	0,45	566,889	3,792	0	22	367	376
10183	511	347	360	0,665	0,406	575,635	3,648	0	370	378	0,435	0,45	566,889	3,657	0	22	367	376
10204	512	352	370	0,664	0,405	574,976	3,631	0	375	382	0,434	0,45	566,121	3,633	0	22	367	376
10223	513	362	359	0,664	0,405	574,976	3,552	0	383	405	0,435	0,45	566,121	3,796	0	22	367	376
10244	514	298	396	0,665	0,406	574,976	3,662	0	332	396	0,436	0,451	566,121	3,63	0	23	300	402
10263	515	290	411	0,666	0,406	574,976	3,656	0	312	397	0,437	0,451	566,121	3,661	0	23	300	402
10284	516	305	409	0,666	0,406	574,976	3,591	0	299	388	0,437	0,451	566,121	3,53	0	23	300	402
10303	517	303	407	0,666	0,406	574,092	3,643	0	287	383	0,437	0,451	569,139	3,525	0	23	300	402
10324	518	298	407	0,666	0,406	574,092	3,519	0	299	404	0,436	0,451	569,139	3,576	0	23	300	402
10343	519	292	416	0,665	0,406	574,092	3,623	0	301	422	0,436	0,451	569,139	3,749	0	23	300	402
10364	520	297	399	0,665	0,406	574,092	3,538	0	309	409	0,435	0,451	569,139	3,641	0	23	300	402
10383	521	294	418	0,665	0,406	574,092	3,621	0	310	431	0,436	0,451	569,139	3,672	0	23	300	402
10404	522	296	413	0,666	0,406	574,289	3,593	0	314	428	0,436	0,451	570,645	3,713	0	23	300	402
10423	523	303	429	0,666	0,406	574,289	3,748	0	294	400	0,437	0,451	570,645	3,423	0	23	300	402
10445	524	292	410	0,666	0,406	574,289	3,619	0	312	429	0,437	0,451	570,645	3,829	0	23	300	402
10463	525	297	410	0,666	0,406	574,289	3,583	0	305	393	0,436	0,45	570,645	3,508	0	23	300	402
10484	526	304	408	0,665	0,406	574,289	3,553	0	295	404	0,436	0,45	570,645	3,568	0	23	300	402
10502	527	299	407	0,665	0,406	574,319	3,523	0	302	411	0,435	0,451	569,241	3,695	0	23	300	402
10524	528	297	418	0,665	0,406	574,319	3,654	0	310	392	0,435	0,451	569,241	3,512	0	23	300	402
10542	529	293	419	0,665	0,407	574,319	3,591	0	305	368	0,435	0,451	569,241	3,573	0	23	300	402
10564	530	289	401	0,665	0,406	574,319	3,582	0	292	397	0,436	0,451	569,241	3,396	0	23	300	402
10582	531	299	403	0,666	0,406	574,319	3,514	0	298	372	0,436	0,451	569,241	3,428	0	23	300	402
10604	532	298	403	0,666	0,406	574,639	3,487	0	292	384	0,437	0,451	568,522	3,403	0	23	300	402
10622	533	305	409	0,666	0,407	574,639	3,592	0	312	405	0,437	0,451	568,522	3,397	0	23	300	402
10642	534	296	415	0,666	0,407	574,639	3,528	0	300	392	0,436	0,451	568,522	3,496	0	23	300	402
10662	535	297	383	0,665	0,407	574,639	3,417	0	310	399	0,436	0,451	568,522	3,504	0	23	300	402
10682	536	301	400	0,665	0,407	574,639	3,365	0	303	369	0,435	0,451	568,522	3,284	0	23	300	402
10702	537	302	395	0,665	0,406	574,312	3,31	0	306	366	0,436	0,45	566,193	3,313	0	23	300	402
10722	538	256	218	0,665	0,405	574,312	3,489	0	266	248	0,437	0,449	566,193	3,589	0	24	257	231
10742	539	254	229	0,665	0,405	574,312	3,449	0	266	237	0,437	0,449	566,193	3,572	0	24	257	231
10761	540	252	226	0,665	0,405	574,312	3,421	0	253	224	0,437	0,45	566,193	3,385	0	24	257	231
10782	541	248	224	0,665	0,405	574,312	3,476	0	265	220	0,436	0,449	566,193	3,502	0	24	257	231
10801	542	247	230	0,665	0,405	569,709	3,421	0	263	218	0,436	0,449	564,779	3,431	0	24	257	231
10821	543	251	231	0,665	0,405	569,709	3,454	0	258	234	0,435	0,449	564,779	3,536	0	24	257	231
10841	544	255	235	0,665	0,405	569,709	3,473	0	266	217	0,435	0,449	564,779	3,415	0	24	257	231
10861	545	262	238	0,665	0,405	569,709	3,345	0	258	246	0,435	0,449	564,779	3,392	0	24	257	231
10881	546	264	235	0,665	0,404	569,709	3,405	0	257	237	0,436	0,448	564,779	3,361	0	24	257	231
10901	547	266	237	0,666	0,404	568,8	3,373	0	259	235	0,436	0,448	564,804	3,336	0	24	257	231
10921	548	266	233	0,666	0,404	568,8	3,382	0	254	231	0,436	0,448	564,804	3,498	0	24	257	231
10941	549	265	222	0,665	0,404	568,8	3,561	0	256	222	0,435	0,448	564,804	3,316	0	24	257	231
10961	550	255	229	0,665	0,404	568,8	3,39	0	259	240	0,435	0,448	564,804	3,445	0	24	257	231
10981	551	255	237	0,664	0,403	568,8	3,296	0	253	234	0,434	0,448	564,804	3,475	0	24	257	231
11001	552	255	233	0,664	0,403	569,871	3,341	0	256	235	0,434	0,448	564,574	3,413	0	24	257	231
11021	553	256	238	0,664	0,403	569,871	3,335	0	261	230	0,434	0,448	564,574	3,29	0	24	257	231
11041	554	256	235	0,664	0,403	569,871	3,421	0	249	240	0,434	0,448	564,574	3,422	0	24	257	231
11061	555	248	230	0,664	0,403	569,871	3,339	0	263	219	0,434	0,448	564,574	3,272	0	24	257	231
11080	556	268	233	0,664	0,403	569,871	3,292	0	250	230	0,434	0,448	564,574	3,46	0	24	257	231
11100	557	267	230	0,664	0,403	570,498	3,315	0	254	230	0,434	0,448	564,545	3,423	0	24	257	231
11120	558	254	230	0,664	0,403	570,498	3,259	0	264	230	0,434	0,449	564,545	3,377	0	24	257	231
11140	559	256	235	0,663	0,403	570,498	3,388	0	259	244	0,433	0,449	564,545	3,519	0	24	257	231
11160	560	418	210	0,661	0,403	570,498	3,384	0	436	208	0,431	0,45	564,545	3,41	0
11180	561	540	167	0,658	0,403	570,498	3,315	0	560	221	0,429	0,45	564,545	3,393	0
11200	562	608	158	0,657	0,403	567,516	3,366	0	626	222	0,428	0,45	559,507	3,408	0
11220	563	561	177	0,657	0,403	567,516	3,283	0	575	209	0,427	0,451	559,507	3,497	0	25	562	202
11240	564	569	185	0,656	0,403	567,516	3,279	0	563	219	0,426	0,452	559,507	3,312	0	25	562	202
11260	565	561	187	0,655	0,404	567,516	3,36	0	553	211	0,425	0,452	559,507	3,433	0	25	562	202
11280	566	561	193	0,655	0,404	567,516	3,413	0	550	223	0,425	0,452	559,507	3,433	0	25	562	202
11300	567	563	193	0,655	0,404	569,092	3,452	0	547	225	0,425	0,452	557,19	3,418	0	25	562	202
11320	568	562	171	0,655	0,404	569,092	3,406	0	565	217	0,425	0,452	557,19	3,384	0	25	562	202
11340	569	578	184	0,656	0,404	569,092	3,43	0	564	217	0,426	0,452	557,19	3,343	0	25	562	202
11359	570	569	182	0,657	0,405	569,092	3,36	0	562	200	0,427	0,452	557,19	3,403	0	25	562	202
11379	571	567	191	0,659	0,405	569,092	3,315	0	555	220	0,428	0,452	557,19	3,382	0	25	562	202
11399	572	573	190	0,659	0,405	569,614	3,305	0	553	217	0,429	0,451	556,897	3,374	0	25	562	202
11419	573	569	187	0,659	0,405	569,614	3,274	0	563	215	0,429	0,451	556,897	3,414	0	25	562	202
11439	574	561	187	0,659	0,405	569,614	3,306	0	564	222	0,429	0,451	556,897	3,404	0	25	562	202
11459	575	570	180	0,659	0,405	569,614	3,338	0	560	207	0,429	0,451	556,897	3,237	0	25	562	202
11479	576	558	193	0,659	0,405	569,614	3,335	0	557	219	0,428	0,451	556,897	3,356	0	25	562	202
11499	577	561	195	0,658	0,405	567,278	3,319	0	556	219	0,428	0,451	557,007	3,306	0	25	562	202
11519	578	572	179	0,659	0,405	567,278	3,189	0	558	223	0,428	0,451	557,007	3,255	0	25	562	202
11539	579	571	189	0,659	0,405	567,278	3,303	0	552	224	0,429	0,451	557,007	3,297	0	25	562	202
11559	580	563	187	0,659	0,406	567,278	3,265	0	561	217	0,429	0,451	557,007	3,298	0	25	562	202
11579	581	560	174	0,659	0,406	567,278	3,288	0	562	220	0,429	0,451	557,007	3,29	0	25	562	202
11599	582	557	176	0,659	0,406	568,065	3,275	0	563	218	0,429	0,451	557,29	3,289	0	25	562	202
11619	583	577	173	0,66	0,406	568,065	3,287	0	553	223	0,429	0,451	557,29	3,351	0	25	562	202
11639	584	559	194	0,66	0,406	568,065	3,315	0	555	220	0,43	0,451	557,29	3,411	0	25	562	202
11658	585	565	184	0,66	0,406	568,065	3,417	0	563	221	0,43	0,451	557,29	3,367	0	25	562	202
11678	586	561	173	0,66	0,406	568,065	3,324	0	561	227	0,43	0,451	557,29	3,507	0	25	562	202
11698	587	566	182	0,661	0,406	566,37	3,351	0	559	228	0,43	0,451	556,154	3,517	0	25	562	202
11718	588	564	183	0,66	0,406	566,37	3,276	0	554	227	0,43	0,451	556,154	3,472	0	25	562	202
11738	589	564	194	0,66	0,406	566,37	3,362	0	563	217	0,43	0,451	556,154	3,479	0	25	562	202
11758	590	565	186	0,66	0,406	566,37	3,412	0	567	213	0,429	0,451	556,154	3,507	0	25	562	202
11778	591	566	198	0,659	0,406	566,37	3,372	0	561	232	0,429	0,45	556,154	3,392	0	25	562	202
11798	592	566	186	0,659	0,407	572,48	3,427	0	564	218	0,43	0,452	562,247	3,431	0	25	562	202
11818	593	542	392	0,659	0,409	572,48	3,468	0	534	378	0,431	0,453	562,247	3,349	0
11838	594	519	422	0,66	0,409	572,48	3,415	0	514	444	0,431	0,453	562,247	3,444	0
11858	595	513	443	0,661	0,409	572,48	3,375	0	512	464	0,431	0,453	562,247	3,531	0
11878	596	522	447	0,661	0,409	572,48	3,566	0	502	467	0,431	0,453	562,247	3,656	0
11898	597	521	451	0,661	0,409	574,712	3,551	0	503	466	0,431	0,453	567,716	3,786	0
11918	598	516	465	0,661	0,409	574,712	3,643	0	525	438	0,431	0,452	567,716	3,574	0
11938	599	509	411	0,661	0,408	574,712	3,346	0	522	429	0,431	0,452	567,716	3,504	0	26	521	431
11957	600	527	421	0,661	0,408	574,712	3,326	0	516	444	0,431	0,452	567,716	3,509	0	26	521	431
11977	601	518	428	0,662	0,408	574,712	3,583	0	518	435	0,431	0,451	567,716	3,408	0	26	521	431
11997	602	521	434	0,662	0,408	574,351	3,423	0	520	432	0,431	0,452	569,523	3,388	0	26	521	431
12017	603	522	429	0,662	0,408	574,351	3,383	0	508	455	0,431	0,452	569,523	3,59	0	26	521	431
12037	604	519	432	0,661	0,408	574,351	3,437	0	538	427	0,431	0,452	569,523	3,45	0	26	521	431
12057	605	523	421	0,661	0,408	574,351	3,315	0	530	420	0,431	0,452	569,523	3,49	0	26	521	431
12077	606	510	387	0,661	0,408	574,351	3,349	0	532	441	0,43	0,452	569,523	3,528	0	26	521	431
12097	607	510	381	0,661	0,409	575,106	3,347	0	532	427	0,431	0,452	567,065	3,449	0	26	521	431
12117	608	527	421	0,662	0,409	575,106	3,385	0	521	430	0,431	0,452	567,065	3,389	0	26	521	431
12137	609	516	426	0,662	0,409	575,106	3,343	0	521	447	0,432	0,452	567,065	3,486	0	26	521	431
12157	610	524	440	0,662	0,408	575,106	3,361	0	511	463	0,432	0,452	567,065	3,642	0	26	521	431
12177	611	513	439	0,662	0,408	575,106	3,416	0	534	437	0,432	0,452	567,065	3,426	0	26	521	431
12197	612	516	438	0,662	0,408	574,001	3,396	0	535	448	0,431	0,452	569,601	3,531	0	26	521	431
12217	613	507	428	0,662	0,408	574,001	3,355	0	540	437	0,431	0,451	569,601	3,663	0	26	521	431
12237	614	510	452	0,662	0,408	574,001	3,561	0	545	414	0,431	0,452	569,601	3,395	0	26	521	431
12257	615	516	410	0,661	0,409	574,001	3,347	0	516	455	0,431	0,452	569,601	3,597	0	26	521	431
12276	616	517	436	0,661	0,409	574,001	3,439	0	531	422	0,431	0,452	569,601	3,508	0	26	521	431
12296	617	517	438	0,662	0,409	575,203	3,502	0	525	439	0,432	0,452	568,535	3,405	0	26	521	431
12316	618	387	365	0,663	0,409	575,203	3,374	0	406	407	0,433	0,452	568,535	3,562	0	27	387	378
12336	619	371	361	0,663	0,408	575,203	3,398	0	393	367	0,433	0,452	568,535	3,382	0	27	387	378
12356	620	379	356	0,662	0,408	575,203	3,332	0	389	419	0,432	0,452	568,535	3,695	0	27	387	378
12376	621	376	391	0,662	0,408	575,203	3,483	0	386	405	0,432	0,452	568,535	3,61	0	27	387	378
12396	622	380	390	0,662	0,408	575,582	3,489	0	384	398	0,432	0,452	568,813	3,603	0	27	387	378
12416	623	380	343	0,662	0,408	575,582	3,354	0	371	407	0,432	0,452	568,813	3,557	0	27	387	378
12436	624	378	356	0,663	0,408	575,582	3,448	0	392	401	0,432	0,452	568,813	3,738	0	27	387	378
12456	625	378	365	0,663	0,408	575,582	3,542	0	391	385	0,433	0,452	568,813	3,561	0	27	387	378
12476	626	384	346	0,663	0,408	575,582	3,462	0	388	395	0,433	0,452	568,813	3,591	0	27	387	378
12496	627	383	355	0,663	0,408	575,416	3,497	0	388	387	0,433	0,452	568,88	3,641	0	27	387	378
12516	628	382	357	0,664	0,409	575,416	3,455	0	389	397	0,433	0,452	568,88	3,538	0	27	387	378
12536	629	378	374	0,663	0,409	575,416	3,647	0	396	381	0,433	0,452	568,88	3,569	0	27	387	378
12555	630	381	388	0,663	0,409	575,416	3,596	0	398	367	0,433	0,452	568,88	3,497	0	27	387	378
12575	631	386	361	0,663	0,409	575,416	3,528	0	394	396	0,433	0,452	568,88	3,565	0	27	387	378
12595	632	384	372	0,663	0,408	576,385	3,623	0	393	386	0,433	0,452	567,369	3,531	0	27	387	378
12615	633	385	364	0,663	0,408	576,385	3,58	0	399	405	0,433	0,452	567,369	3,631	0	27	387	378
12635	634	398	355	0,663	0,408	576,385	3,369	0	398	406	0,433	0,452	567,369	3,671	0	27	387	378
12655	635	384	336	0,663	0,409	576,385	3,55	0	387	420	0,433	0,452	567,369	3,778	0	27	387	378
12675	636	379	359	0,663	0,409	576,385	3,562	0	404	391	0,433	0,452	567,369	3,571	0	27	387	378
12695	637	381	350	0,663	0,409	575,635	3,496	0	402	392	0,432	0,453	568,578	3,619	0	27	387	378
12715	638	381	390	0,663	0,409	575,635	3,652	0	393	380	0,432	0,453	568,578	3,533	0	27	387	378
12735	639	384	382	0,663	0,409	575,635	3,651	0	403	390	0,433	0,453	568,578	3,606	0	27	387	378
12755	640	377	367	0,663	0,409	575,635	3,642	0	415	378	0,433	0,453	568,578	3,608	0	27	387	378
12775	641	385	379	0,663	0,409	575,635	3,717	0	394	424	0,433	0,453	568,578	3,926	0	28	388	381
12795	642	383	374	0,663	0,409	574,618	3,713	0	403	429	0,433	0,453	568,838	3,998	0	28	388	381
12815	643	387	372	0,663	0,409	574,618	3,594	0	403	377	0,433	0,453	568,838	3,635	0	28	388	381
12835	644	382	380	0,663	0,409	574,618	3,645	0	399	392	0,433	0,453	568,838	3,565	0	28	388	381
12855	645	378	376	0,663	0,409	574,618	3,622	0	402	386	0,432	0,453	568,838	3,634	0	28	388	381
12874	646	386	369	0,663	0,409	574,618	3,534	0	400	399	0,433	0,453	568,838	3,602	0	28	388	381
12894	647	382	371	0,663	0,409	575,163	3,552	0	400	401	0,433	0,453	567,811	3,576	0	28	388	381
12914	648	372	372	0,663	0,409	575,163	3,572	0	385	402	0,433	0,453	567,811	3,601	0	28	388	381
12934	649	379	380	0,663	0,409	575,163	3,487	0	382	411	0,433	0,453	567,811	3,621	0	28	388	381
12954	650	375	382	0,663	0,41	575,163	3,631	0	388	393	0,433	0,454	567,811	3,706	0	28	388	381
12974	651	384	371	0,663	0,41	575,163	3,55	0	395	385	0,433	0,454	567,811	3,566	0	28	388	381
12994	652	385	376	0,663	0,409	575,025	3,54	0	397	382	0,432	0,454	569,545	3,605	0	28	388	381
13014	653	385	382	0,662	0,409	575,025	3,48	0	391	400	0,432	0,453	569,545	3,65	0	28	388	381
13034	654	380	358	0,662	0,409	575,025	3,488	0	403	407	0,432	0,453	569,545	3,8	0	28	388	381
13054	655	374	373	0,663	0,409	575,025	3,589	0	395	395	0,432	0,453	569,545	3,645	0	28	388	381
13074	656	390	364	0,663	0,409	575,025	3,459	0	391	389	0,433	0,453	569,545	3,651	0	28	388	381
13094	657	388	372	0,663	0,409	574,85	3,486	0	394	389	0,433	0,453	569,857	3,689	0	28	388	381
13114	658	377	338	0,663	0,409	574,85	3,636	0	392	400	0,433	0,454	569,857	3,835	0	28	388	381
13134	659	374	350	0,663	0,409	574,85	3,6	0	389	406	0,433	0,454	569,857	3,822	0	28	388	381
13154	660	381	376	0,663	0,409	574,85	3,722	0	411	384	0,433	0,454	569,857	3,784	0	28	388	381
13173	661	373	345	0,663	0,409	574,85	3,727	0	409	380	0,433	0,454	569,857	3,766	0	28	388	381
13193	662	376	352	0,663	0,409	575,06	3,733	0	406	377	0,433	0,454	569,322	3,744	0	28	388	381
13213	663	384	362	0,663	0,409	575,06	3,553	0	390	405	0,433	0,454	569,322	3,936	0	28	388	381
13233	664	376	382	0,663	0,409	575,06	3,704	0	395	378	0,433	0,454	569,322	3,672	0	28	388	381
13253	665	376	352	0,663	0,409	575,06	3,548	0	398	428	0,433	0,454	569,322	4,027	0	28	388	381
13273	666	378	361	0,663	0,409	575,06	3,513	0	402	370	0,433	0,454	569,322	3,646	0	28	388	381
13293	667	375	363	0,663	0,409	574,963	3,545	0	403	385	0,433	0,454	568,125	3,748	0	28	388	381
13313	668	365	376	0,663	0,409	574,963	3,678	0	394	403	0,433	0,454	568,125	3,732	0	28	388	381
13333	669	384	369	0,663	0,409	574,963	3,539	0	386	394	0,433	0,454	568,125	3,773	0	28	388	381
13353	670	379	375	0,663	0,409	574,963	3,637	0	389	410	0,433	0,454	568,125	3,808	0	28	388	381
13373	671	387	382	0,663	0,409	574,963	3,676	0	399	400	0,433	0,454	568,125	3,764	0	28	388	381
13393	672	386	380	0,663	0,409	574,613	3,629	0	396	399	0,433	0,454	568,242	3,774	0	28	388	381
13413	673	382	350	0,663	0,409	574,613	3,482	0	393	399	0,433	0,454	568,242	3,72	0	28	388	381
13433	674	389	384	0,663	0,409	574,613	3,6	0	405	367	0,433	0,454	568,242	3,609	0	28	388	381
13452	675	380	369	0,663	0,409	574,613	3,524	0	391	401	0,433	0,454	568,242	3,739	0	28	388	381
13472	676	386	358	0,663	0,409	574,613	3,588	0	402	382	0,433	0,454	568,242	3,699	0	28	388	381
13492	677	387	371	0,663	0,409	575,196	3,562	0	396	374	0,433	0,454	567,493	3,67	0	28	388	381
13512	678	373	394	0,663	0,409	575,196	3,639	0	402	386	0,433	0,454	567,493	3,62	0	28	388	381
13532	679	378	357	0,663	0,409	575,196	3,689	0	414	382	0,433	0,454	567,493	3,715	0	28	388	381
13552	680	379	358	0,663	0,408	575,196	3,593	0	404	391	0,433	0,454	567,493	3,683	0	28	388	381
13572	681	375	349	0,663	0,408	575,196	3,713	0	402	397	0,433	0,454	567,493	3,687	0	28	388	381
13592	682	377	346	0,663	0,408	575,228	3,69	0	406	397	0,433	0,454	569,27	3,703	0	28	388	381
13612	683	373	365	0,663	0,409	575,228	3,571	0	391	401	0,433	0,454	569,27	3,856	0	28	388	381
13632	684	389	399	0,663	0,409	575,228	3,733	0	409	400	0,432	0,454	569,27	3,639	0	28	388	381
13652	685	487	261	0,661	0,408	575,228	3,549	0	522	300	0,431	0,453	569,27	3,745	0
13672	686	571	186	0,659	0,407	575,228	3,413	0	560	262	0,431	0,453	569,27	3,899	0
13692	687	620	158	0,66	0,407	570,774	3,409	0	597	233	0,431	0,453	562,76	3,779	0
13712	688	549	239	0,66	0,407	570,774	3,554	0	548	267	0,431	0,453	562,76	3,713	0	29	550	254
13732	689	547	222	0,66	0,407	570,774	3,655	0	552	270	0,431	0,453	562,76	3,791	0	29	550	254
13752	690	550	233	0,66	0,407	570,774	3,513	0	551	277	0,431	0,454	562,76	3,701	0	29	550	254
13771	691	525	278	0,66	0,407	570,774	3,997	0	551	268	0,431	0,454	562,76	3,735	0	29	550	254
13792	692	524	273	0,66	0,407	572,329	4,059	0	551	270	0,431	0,454	563,976	3,762	0	29	550	254
13811	693	540	237	0,66	0,407	572,329	3,536	0	549	263	0,43	0,454	563,976	3,655	0	29	550	254
13831	694	562	222	0,66	0,407	572,329	3,376	0	558	270	0,43	0,454	563,976	3,638	0	29	550	254
13851	695	564	230	0,66	0,407	572,329	3,391	0	561	281	0,43	0,454	563,976	3,817	0	29	550	254
13871	696	553	221	0,66	0,407	572,329	3,403	0	550	264	0,43	0,454	563,976	3,668	0	29	550	254
13891	697	564	223	0,66	0,407	571,591	3,411	0	553	277	0,43	0,454	559,356	3,676	0	29	550	254
13911	698	547	239	0,66	0,407	571,591	3,737	0	554	269	0,43	0,454	559,356	3,577	0	29	550	254
13931	699	538	233	0,66	0,407	571,591	3,679	0	547	271	0,43	0,454	559,356	3,658	0	29	550	254
13951	700	553	249	0,66	0,407	571,591	3,572	0	550	271	0,43	0,454	559,356	3,679	0	29	550	254
13971	701	555	228	0,66	0,407	571,591	3,404	0	550	276	0,43	0,454	559,356	3,682	0	29	550	254
13991	702	555	232	0,66	0,407	571,978	3,322	0	551	275	0,43	0,454	560,717	3,693	0	29	550	254
14011	703	406	152	0,661	0,407	571,978	3,474	0	434	171	0,432	0,453	560,717	3,524	0
14031	704	313	115	0,662	0,407	571,978	3,407	0	333	147	0,434	0,453	560,717	3,564	0	30	314	143
14050	705	304	120	0,663	0,407	571,978	3,511	0	331	141	0,434	0,453	560,717	3,474	0	30	314	143
14070	706	308	119	0,663	0,407	571,978	3,461	0	315	134	0,434	0,453	560,717	3,489	0	30	314	143
14090	707	305	136	0,663	0,406	562,6	3,398	0	308	133	0,434	0,452	558,218	3,469	0	30	314	143
14110	708	308	147	0,663	0,406	562,6	3,46	0	316	142	0,434	0,452	558,218	3,362	0	30	314	143
14130	709	320	146	0,663	0,406	562,6	3,314	0	320	140	0,434	0,452	558,218	3,381	0	30	314	143
14150	710	314	140	0,663	0,406	562,6	3,399	0	316	143	0,434	0,452	558,218	3,395	0	30	314	143
14170	711	313	143	0,663	0,406	562,6	3,354	0	314	149	0,434	0,452	558,218	3,315	0	30	314	143
14190	712	312	138	0,663	0,406	564,221	3,404	0	315	151	0,434	0,452	557,124	3,318	0	30	314	143
14210	713	327	142	0,663	0,406	564,221	3,26	0	325	154	0,434	0,452	557,124	3,323	0	30	314	143
14230	714	310	141	0,663	0,406	564,221	3,304	0	324	149	0,434	0,452	557,124	3,355	0	30	314	143
14250	715	314	138	0,663	0,406	564,221	3,444	0	319	148	0,434	0,452	557,124	3,344	0	30	314	143
14270	716	301	138	0,663	0,406	564,221	3,358	0	310	136	0,434	0,452	557,124	3,394	0	30	314	143
14290	717	299	141	0,663	0,406	562,459	3,412	0	306	128	0,434	0,452	558,817	3,414	0	30	314	143
14310	718	318	143	0,663	0,406	562,459	3,377	0	312	145	0,434	0,452	558,817	3,337	0	30	314	143
14330	719	317	148	0,664	0,406	562,459	3,401	0	310	148	0,434	0,452	558,817	3,296	0	30	314	143
14350	720	314	143	0,664	0,406	562,459	3,228	0	319	140	0,434	0,452	558,817	3,432	0	30	314	143
14369	721	308	149	0,664	0,406	562,459	3,343	0	317	146	0,434	0,452	558,817	3,36	0	30	314	143
14389	722	306	145	0,663	0,406	564,11	3,319	0	316	147	0,434	0,452	557,922	3,37	0	30	314	143
14409	723	319	146	0,663	0,406	564,11	3,261	0	320	151	0,434	0,452	557,922	3,3	0	30	314	143
14429	724	316	141	0,663	0,406	564,11	3,332	0	316	155	0,433	0,452	557,922	3,382	0	30	314	143
14449	725	313	151	0,663	0,406	564,11	3,377	0	318	155	0,433	0,452	557,922	3,325	0	30	314	143
14469	726	311	144	0,663	0,406	564,11	3,236	0	310	141	0,434	0,452	557,922	3,31	0	30	314	143
14489	727	309	144	0,663	0,406	564,148	3,282	0	309	146	0,434	0,452	556,402	3,329	0	30	314	143
14509	728	311	143	0,664	0,406	564,148	3,342	0	322	156	0,434	0,452	556,402	3,484	0	30	314	143
14529	729	320	147	0,664	0,406	564,148	3,191	0	316	147	0,434	0,452	556,402	3,391	0	30	314	143
14549	730	317	147	0,664	0,406	564,148	3,319	0	317	158	0,434	0,452	556,402	3,351	0	30	314	143
14569	731	314	152	0,663	0,406	564,148	3,276	0	313	143	0,434	0,452	556,402	3,498	0	30	314	143
14589	732	318	153	0,663	0,406	564,353	3,228	0	311	142	0,434	0,452	558,63	3,456	0	30	314	143
14609	733	208	34	0,664	0,405	564,353	3,435	0	255	47	0,435	0,451	558,63	3,469	0
14628	734	85	-110	0,665	0,405	564,353	3,423	0	175	-91	0,437	0,45	558,63	3,462	0
14648	735	60	-95	0,665	0,404	564,353	3,371	0	121	-121	0,438	0,45	558,63	3,505	0
14668	736	56	-97	0,666	0,404	564,353	3,304	0	104	-122	0,438	0,45	558,63	3,365	0
14688	737	82	-49	0,666	0,403	547,201	3,179	0	106	-82	0,438	0,449	545,115	3,286	0	31	105	-74
14708	738	73	-46	0,666	0,403	547,201	3,343	0	130	-86	0,438	0,449	545,115	3,397	0	31	105	-74
14728	739	94	-49	0,666	0,403	547,201	3,264	0	128	-95	0,438	0,448	545,115	3,274	0	31	105	-74
14748	740	87	-50	0,666	0,403	547,201	3,324	0	122	-90	0,438	0,448	545,115	3,316	0	31	105	-74
14768	741	89	-66	0,667	0,403	547,201	3,251	0	121	-87	0,438	0,448	545,115	3,403	0	31	105	-74
14788	742	90	-71	0,667	0,403	547,479	3,269	0	119	-88	0,439	0,448	544,279	3,348	0	31	105	-74
14808	743	83	-54	0,668	0,403	547,479	3,328	0	126	-96	0,439	0,447	544,279	3,265	0	31	105	-74
14828	744	87	-56	0,668	0,403	547,479	3,294	0	121	-90	0,44	0,447	544,279	3,228	0	31	105	-74
14848	745	91	-67	0,668	0,403	547,479	3,195	0	124	-91	0,44	0,447	544,279	3,272	0	31	105	-74
14868	746	37	-116	0,668	0,404	547,479	3,239	0	101	-108	0,44	0,447	544,279	3,323	0
14888	747	31	-135	0,669	0,403	550,556	3,204	0	95	-109	0,441	0,447	545,33	3,326	0
14908	748	-13	-81	0,669	0,403	550,556	3,223	0	-5	-138	0,441	0,447	545,33	3,241	0	32	-12	-115
14928	749	-19	-78	0,669	0,403	550,556	3,213	0	-2	-143	0,441	0,447	545,33	3,249	0	32	-12	-115
14948	750	-16	-95	0,67	0,403	550,556	3,221	0	-6	-134	0,441	0,446	545,33	3,127	0	32	-12	-115
14967	751	-18	-96	0,67	0,403	550,556	3,251	0	4	-131	0,442	0,446	545,33	3,277	0	32	-12	-115
14987	752	-21	-98	0,67	0,403	550,987	3,253	0	8	-124	0,442	0,445	543,403	3,243	0	32	-12	-115
15007	753	-25	-105	0,671	0,403	550,987	3,148	0	-5	-142	0,442	0,445	543,403	3,219	0	32	-12	-115
15027	754	-31	-98	0,671	0,403	550,987	3,175	0	-6	-132	0,443	0,444	543,403	3,167	0	32	-12	-115
15047	755	-29	-111	0,672	0,402	550,987	3,216	0	-8	-143	0,443	0,444	543,403	3,006	0	32	-12	-115
15067	756	-18	-98	0,672	0,402	550,987	3,225	0	-10	-137	0,444	0,444	543,403	3,169	0	32	-12	-115
15087	757	-16	-96	0,673	0,402	548,568	3,22	0	-12	-142	0,445	0,444	543,401	3,116	0	32	-12	-115
15107	758	-15	-94	0,674	0,402	548,568	3,255	0	-4	-136	0,447	0,444	543,401	3,051	0	32	-12	-115
15127	759	-17	-94	0,675	0,402	548,568	3,173	0	-4	-131	0,448	0,444	543,401	3,07	0	32	-12	-115
15147	760	-22	-93	0,676	0,402	548,568	3,174	0	-4	-137	0,448	0,444	543,401	3,175	0	32	-12	-115
15167	761	-26	-90	0,676	0,402	548,568	3,205	0	-7	-132	0,449	0,444	543,401	3,208	0	32	-12	-115
15187	762	-29	-89	0,676	0,402	548,293	3,214	0	-8	-137	0,449	0,444	544,042	3,244	0	32	-12	-115
15207	763	-19	-92	0,676	0,402	548,293	3,141	0	-5	-140	0,449	0,443	544,042	3,196	0	32	-12	-115
15226	764	-23	-91	0,676	0,401	548,293	3,164	0	-12	-135	0,448	0,443	544,042	3,083	0	32	-12	-115
15247	765	-18	-96	0,676	0,401	548,293	3,212	0	-13	-129	0,448	0,443	544,042	3,094	0	32	-12	-115
15266	766	-19	-101	0,676	0,401	548,293	3,106	0	1	-131	0,448	0,443	544,042	3,098	0	32	-12	-115
15286	767	-14	-93	0,676	0,401	545,442	3,112	0	-4	-132	0,448	0,444	544,736	3,105	0	32	-12	-115
15306	768	-7	-96	0,674	0,402	545,442	3,227	0	72	-83	0,447	0,445	544,736	3,212	0
15326	769	208	112	0,671	0,402	545,442	3,202	0	263	134	0,445	0,447	544,736	3,302	0
15346	770	341	220	0,669	0,402	545,442	3,143	0	376	227	0,442	0,448	544,736	3,158	0
15366	771	367	262	0,668	0,402	545,442	3,108	0	378	260	0,44	0,449	544,736	3,187	0
15386	772	393	268	0,667	0,402	572,123	3,218	0	370	265	0,439	0,45	564,985	3,308	0
15406	773	356	230	0,666	0,403	572,123	3,33	0	362	261	0,437	0,452	564,985	3,504	0	33	372	248
15426	774	363	252	0,665	0,403	572,123	3,379	0	376	234	0,436	0,453	564,985	3,508	0	33	372	248
15446	775	373	242	0,664	0,403	572,123	3,355	0	370	243	0,435	0,453	564,985	3,4	0	33	372	248
15466	776	374	241	0,664	0,403	572,123	3,414	0	371	238	0,435	0,453	564,985	3,384	0	33	372	248
15486	777	377	240	0,664	0,403	572,571	3,42	0	372	240	0,435	0,453	566,139	3,375	0	33	372	248
15506	778	377	239	0,664	0,404	572,571	3,463	0	369	267	0,435	0,453	566,139	3,526	0	33	372	248
15526	779	370	244	0,665	0,404	572,571	3,451	0	380	252	0,436	0,452	566,139	3,416	0	33	372	248
15545	780	385	256	0,666	0,404	572,571	3,425	0	375	245	0,437	0,452	566,139	3,427	0	33	372	248
15565	781	376	258	0,668	0,404	572,571	3,445	0	382	250	0,439	0,451	566,139	3,439	0	33	372	248
15585	782	373	261	0,669	0,404	572,695	3,435	0	382	246	0,44	0,451	566,395	3,452	0	33	372	248
15605	783	368	247	0,669	0,404	572,695	3,466	0	378	241	0,44	0,451	566,395	3,427	0	33	372	248
15625	784	370	252	0,669	0,405	572,695	3,508	0	363	267	0,44	0,452	566,395	3,62	0	33	372	248
15645	785	370	248	0,668	0,405	572,695	3,565	0	367	244	0,439	0,452	566,395	3,624	0	33	372	248
15665	786	376	233	0,667	0,405	572,695	3,46	0	361	248	0,438	0,453	566,395	3,536	0	33	372	248
15685	787	375	233	0,666	0,405	573,162	3,497	0	361	257	0,437	0,453	565,186	3,635	0	33	372	248
15705	788	365	268	0,665	0,405	573,162	3,637	0	375	264	0,436	0,454	565,186	3,565	0	33	372	248
15725	789	379	233	0,665	0,405	573,162	3,466	0	369	267	0,436	0,454	565,186	3,646	0	33	372	248
15745	790	375	247	0,666	0,405	573,162	3,463	0	376	242	0,437	0,454	565,186	3,649	0	33	372	248
15765	791	370	240	0,666	0,405	573,162	3,513	0	373	263	0,437	0,454	565,186	3,618	0	33	372	248
15785	792	377	248	0,667	0,405	572,979	3,527	0	372	258	0,437	0,454	565,003	3,609	0	33	372	248
15805	793	369	245	0,667	0,406	572,979	3,583	0	364	255	0,438	0,454	565,003	3,577	0	33	372	248
15825	794	369	241	0,667	0,406	572,979	3,648	0	385	241	0,438	0,454	565,003	3,648	0	33	372	248
15844	795	376	250	0,668	0,407	572,979	3,692	0	367	237	0,439	0,454	565,003	3,576	0	33	372	248
15864	796	361	248	0,668	0,407	572,979	3,735	0	374	243	0,439	0,455	565,003	3,732	0	33	372	248
15884	797	365	250	0,668	0,408	572,033	3,772	0	381	244	0,439	0,455	564,419	3,732	0	33	372	248
15904	798	373	259	0,669	0,408	572,033	3,738	0	368	263	0,44	0,455	564,419	3,652	0	33	372	248
15924	799	432	285	0,667	0,408	572,033	3,575	0	471	356	0,438	0,457	564,419	3,976	0
15944	800	568	458	0,663	0,41	572,033	4,287	0	616	472	0,436	0,459	564,419	3,942	0
15964	801	709	528	0,66	0,412	572,033	3,899	0	774	591	0,433	0,462	564,419	3,866	0
15984	802	818	605	0,656	0,414	570,534	3,998	0	903	707	0,429	0,466	552,46	3,741	0
16004	803	873	756	0,651	0,416	570,534	3,862	0	919	853	0,425	0,47	552,46	3,629	0
16024	804	-800	-600	-1	-1	-1	-1	4	-800	-600	-1	-1	-1	-1	4
16045	805	-800	-600	-1	-1	-1	-1	4	-800	-600	-1	-1	-1	-1	4
16064	806	-800	-600	-1	-1	-1	-1	4	-800	-600	-1	-1	-1	-1	4
16085	807	-800	-600	-1	-1	-1	-1	4	-800	-600	-1	-1	-1	-1	4
16104	808	-800	-600	-1	-1	-1	-1	4	-800	-600	-1	-1	-1	-1	4
16124	809	-800	-600	-1	-1	-1	-1	4	-800	-600	-1	-1	-1	-1	4
16143	810	-800	-600	-1	-1	-1	-1	4	-800	-600	-1	-1	-1	-1	4
16164	811	-800	-600	-1	-1	-1	-1	4	-800	-600	-1	-1	-1	-1	4
16183	812	-800	-600	-1	-1	-1	-1	4	-800	-600	-1	-1	-1	-1	4
16205	813	-800	-600	-1	-1	-1	-1	4	-800	-600	-1	-1	-1	-1	4
16223	814	-800	-600	-1	-1	-1	-1	4	-800	-600	-1	-1	-1	-1	4
16244	815	-800	-600	-1	-1	-1	-1	4	-800	-600	-1	-1	-1	-1	4
16263	816	-800	-600	-1	-1	-1	-1	4	-800	-600	-1	-1	-1	-1	4
16284	817	-800	-600	-1	-1	-1	-1	4	-800	-600	-1	-1	-1	-1	4
16303	818	-800	-600	-1	-1	-1	-1	4	-800	-600	-1	-1	-1	-1	4
16327	819	-800	-600	-1	-1	-1	-1	4	-800	-600	-1	-1	-1	-1	4
16343	820	-800	-600	-1	-1	-1	-1	4	-800	-600	-1	-1	-1	-1	4
16364	821	-800	-600	-1	-1	-1	-1	4	-800	-600	-1	-1	-1	-1	4
16383	822	-800	-600	-1	-1	-1	-1	4	-800	-600	-1	-1	-1	-1	4
16405	823	-800	-600	-1	-1	-1	-1	4	-800	-600	-1	-1	-1	-1	4
16422	824	-800	-600	-1	-1	-1	-1	4	-800	-600	-1	-1	-1	-1	4
16444	825	-800	-600	-1	-1	-1	-1	4	-800	-600	-1	-1	-1	-1	4
16463	826	-800	-600	-1	-1	-1	-1	4	-800	-600	-1	-1	-1	-1	4
16484	827	-800	-600	-1	-1	-1	-1	4	-800	-600	-1	-1	-1	-1	4
16502	828	-800	-600	-1	-1	-1	-1	4	-800	-600	-1	-1	-1	-1	4
16522	829	-800	-600	-1	-1	-1	-1	4	-800	-600	-1	-1	-1	-1	4
16542	830	-800	-600	-1	-1	-1	-1	4	-800	-600	-1	-1	-1	-1	4
16562	831	-800	-600	-1	-1	-1	-1	4	-800	-600	-1	-1	-1	-1	4
16582	832	-800	-600	-1	-1	-1	-1	4	-800	-600	-1	-1	-1	-1	4
16602	833	-800	-600	-1	-1	-1	-1	4	-800	-600	-1	-1	-1	-1	4
16622	834	-800	-600	-1	-1	-1	-1	4	-800	-600	-1	-1	-1	-1	4
16642	835	-800	-600	-1	-1	-1	-1	4	-800	-600	-1	-1	-1	-1	4
16662	836	-800	-600	-1	-1	-1	-1	4	-800	-600	-1	-1	-1	-1	4
16682	837	-800	-600	-1	-1	-1	-1	4	-800	-600	-1	-1	-1	-1	4
16702	838	-800	-600	-1	-1	-1	-1	4	-800	-600	-1	-1	-1	-1	4
16722	839	-800	-600	-1	-1	-1	-1	4	-800	-600	-1	-1	-1	-1	4
16741	840	-800	-600	-1	-1	-1	-1	4	-800	-600	-1	-1	-1	-1	4
16761	841	-800	-600	-1	-1	-1	-1	4	-800	-600	-1	-1	-1	-1	4
16781	842	-800	-600	-1	-1	-1	-1	4	-800	-600	-1	-1	-1	-1	4
16801	843	-800	-600	-1	-1	-1	-1	4	-800	-600	-1	-1	-1	-1	4
16821	844	-800	-600	-1	-1	-1	-1	4	-800	-600	-1	-1	-1	-1	4
16841	845	-800	-600	-1	-1	-1	-1	4	-800	-600	-1	-1	-1	-1	4
16861	846	-800	-600	-1	-1	-1	-1	4	-800	-600	-1	-1	-1	-1	4
16881	847	-800	-600	-1	-1	-1	-1	4	-800	-600	-1	-1	-1	-1	4
16901	848	-800	-600	-1	-1	-1	-1	4	-800	-600	-1	-1	-1	-1	4
16921	849	-800	-600	-1	-1	-1	-1	4	-800	-600	-1	-1	-1	-1	4
16941	850	-800	-600	-1	-1	-1	-1	4	-800	-600	-1	-1	-1	-1	4
16961	851	-800	-600	-1	-1	-1	-1	4	-800	-600	-1	-1	-1	-1	4
16981	852	-800	-600	0,617	0,424	-1	-1	4	-800	-600	0,617	0,424	-1	-1	4
17001	853	273	321	0,62	0,424	566,153	3,682	0	280	286	0,393	0,502	566,153	3,796	0	34	280	284
17021	854	276	275	0,622	0,424	566,153	3,798	0	287	278	0,394	0,501	566,153	3,875	0	34	280	284
17041	855	274	287	0,624	0,424	566,153	3,738	0	288	295	0,396	0,5	566,153	3,949	0	34	280	284
17060	856	275	278	0,626	0,424	566,153	3,758	0	299	285	0,397	0,499	566,153	3,926	0	34	280	284
17080	857	274	282	0,627	0,425	566,604	3,728	0	304	279	0,398	0,499	570,936	3,934	0	34	280	284
17100	858	270	285	0,628	0,425	566,604	3,861	0	275	278	0,399	0,499	570,936	3,783	0	34	280	284
17120	859	287	299	0,628	0,425	566,604	3,768	0	284	278	0,399	0,499	570,936	3,827	0	34	280	284
17140	860	275	283	0,628	0,425	566,604	3,644	0	279	287	0,399	0,499	570,936	3,871	0	34	280	284
17160	861	278	279	0,628	0,425	566,604	3,823	0	288	283	0,399	0,499	570,936	3,864	0	34	280	284
17180	862	284	281	0,627	0,425	566,484	3,741	0	289	286	0,399	0,5	570,818	3,857	0	34	280	284
17200	863	283	279	0,627	0,425	566,484	3,641	0	285	298	0,398	0,5	570,818	3,864	0	34	280	284
17220	864	287	293	0,627	0,426	566,484	3,611	0	285	290	0,398	0,5	570,818	3,831	0	34	280	284
17240	865	261	283	0,627	0,426	566,484	3,613	0	280	292	0,398	0,5	570,818	3,743	0	34	280	284
17260	866	275	270	0,628	0,426	566,484	3,557	0	285	293	0,399	0,501	570,818	3,622	0	34	280	284
17280	867	269	272	0,628	0,426	567,496	3,546	0	283	295	0,399	0,501	568,938	3,551	0	34	280	284
17300	868	281	289	0,628	0,426	567,496	3,407	0	288	281	0,4	0,5	568,938	3,646	0	34	280	284
17319	869	270	279	0,629	0,426	567,496	3,484	0	282	294	0,4	0,5	568,938	3,609	0	34	280	284
17339	870	272	274	0,629	0,426	567,496	3,569	0	275	306	0,4	0,5	568,938	3,705	0	34	280	284
17359	871	281	284	0,629	0,426	567,496	3,435	0	285	291	0,4	0,5	568,938	3,63	0	34	280	284
17379	872	275	278	0,629	0,426	567,285	3,496	0	282	293	0,4	0,5	569,779	3,639	0	34	280	284
17399	873	284	264	0,629	0,426	567,285	3,437	0	289	293	0,4	0,5	569,779	3,594	0	34	280	284
17419	874	281	282	0,629	0,426	567,285	3,621	0	274	291	0,4	0,5	569,779	3,564	0	34	280	284
17439	875	217	282	0,63	0,426	567,285	3,472	0	248	287	0,401	0,5	569,779	3,739	0	35	216	283
17459	876	215	279	0,63	0,426	567,285	3,443	0	226	294	0,402	0,5	569,779	3,62	0	35	216	283
17479	877	216	279	0,63	0,426	566,982	3,496	0	206	293	0,401	0,5	568,913	3,645	0	35	216	283
17499	878	207	293	0,63	0,426	566,982	3,631	0	229	312	0,401	0,5	568,913	3,929	0	35	216	283
17519	879	205	290	0,63	0,426	566,982	3,565	0	218	274	0,401	0,5	568,913	3,519	0	35	216	283
17539	880	215	287	0,63	0,426	566,982	3,449	0	218	265	0,402	0,5	568,913	3,639	0	35	216	283
17559	881	210	289	0,631	0,426	566,982	3,518	0	210	274	0,402	0,499	568,913	3,426	0	35	216	283
17579	882	211	285	0,631	0,426	568,855	3,474	0	206	273	0,402	0,499	567,313	3,426	0	35	216	283
17599	883	209	278	0,631	0,426	568,855	3,489	0	225	287	0,402	0,499	567,313	3,502	0	35	216	283
17619	884	203	285	0,631	0,426	568,855	3,654	0	220	278	0,402	0,499	567,313	3,506	0	35	216	283
17638	885	215	280	0,631	0,426	568,855	3,449	0	219	276	0,402	0,499	567,313	3,493	0	35	216	283
17658	886	214	292	0,631	0,426	568,855	3,511	0	219	282	0,402	0,499	567,313	3,509	0	35	216	283
17678	887	216	294	0,631	0,426	567,854	3,538	0	219	276	0,402	0,499	568,181	3,512	0	35	216	283
17698	888	227	275	0,631	0,426	567,854	3,381	0	253	290	0,402	0,499	568,181	3,502	0	35	216	283
17718	889	418	249	0,628	0,425	567,854	3,693	0	470	230	0,4	0,499	568,181	3,52	0
17738	890	496	212	0,627	0,425	567,854	3,347	0	509	250	0,4	0,499	568,181	3,581	0	36	507	237
17758	891	498	220	0,627	0,425	567,854	3,401	0	513	246	0,4	0,5	568,181	3,613	0	36	507	237
17778	892	500	228	0,627	0,425	567,368	3,47	0	516	247	0,399	0,5	564,522	3,622	0	36	507	237
17798	893	499	212	0,627	0,425	567,368	3,451	0	523	253	0,399	0,499	564,522	3,586	0	36	507	237
17818	894	498	228	0,627	0,425	567,368	3,508	0	513	251	0,399	0,499	564,522	3,469	0	36	507	237
17838	895	500	227	0,627	0,425	567,368	3,435	0	524	244	0,399	0,499	564,522	3,428	0	36	507	237
17858	896	506	235	0,627	0,425	567,368	3,452	0	520	251	0,399	0,499	564,522	3,536	0	36	507	237
17878	897	507	236	0,628	0,425	568,224	3,467	0	517	250	0,399	0,499	563,576	3,458	0	36	507	237
17898	898	510	216	0,628	0,425	568,224	3,482	0	501	250	0,399	0,499	563,576	3,33	0	36	507	237
17918	899	509	234	0,628	0,425	568,224	3,319	0	514	253	0,4	0,499	563,576	3,372	0	36	507	237
17937	900	507	223	0,628	0,425	568,224	3,292	0	504	262	0,4	0,499	563,576	3,413	0	36	507	237
17957	901	514	220	0,628	0,425	568,224	3,357	0	514	243	0,399	0,499	563,576	3,445	0	36	507	237
17977	902	512	224	0,628	0,425	570,287	3,372	0	511	245	0,399	0,499	564,312	3,482	0	36	507	237
17997	903	503	211	0,628	0,425	570,287	3,414	0	511	246	0,399	0,498	564,312	3,378	0	36	507	237
18017	904	509	219	0,628	0,424	570,287	3,334	0	510	264	0,399	0,498	564,312	3,616	0	36	507	237
18037	905	500	235	0,628	0,424	570,287	3,512	0	503	245	0,399	0,498	564,312	3,482	0	36	507	237
18057	906	495	224	0,628	0,424	570,287	3,605	0	495	244	0,4	0,498	564,312	3,278	0	36	507	237
18077	907	497	233	0,628	0,424	568,582	3,615	0	492	247	0,4	0,498	564,736	3,357	0	36	507	237
18097	908	384	138	0,629	0,424	568,582	3,21	0	416	160	0,401	0,497	564,736	3,41	0
18117	909	295	61	0,63	0,423	568,582	3,463	0	331	87	0,403	0,496	564,736	3,334	0	37	297	89
18137	910	288	60	0,63	0,423	568,582	3,374	0	305	87	0,403	0,496	564,736	3,228	0	37	297	89
18157	911	293	53	0,631	0,423	568,582	3,46	0	307	83	0,403	0,495	564,736	3,211	0	37	297	89
18177	912	291	79	0,631	0,423	554,933	3,35	0	312	96	0,403	0,495	558,69	3,161	0	37	297	89
18197	913	302	90	0,632	0,423	554,933	3,355	0	303	96	0,404	0,495	558,69	3,268	0	37	297	89
18217	914	294	76	0,632	0,423	554,933	3,307	0	301	84	0,404	0,495	558,69	3,277	0	37	297	89
18237	915	299	85	0,632	0,423	554,933	3,234	0	300	100	0,404	0,495	558,69	3,276	0	37	297	89
18256	916	293	92	0,632	0,423	554,933	3,216	0	295	97	0,404	0,495	558,69	3,27	0	37	297	89
18276	917	294	87	0,632	0,423	554,858	3,198	0	294	96	0,404	0,495	558,078	3,271	0	37	297	89
18296	918	292	89	0,632	0,423	554,858	3,34	0	300	104	0,404	0,494	558,078	3,289	0	37	297	89
18316	919	285	88	0,632	0,423	554,858	3,293	0	308	101	0,404	0,494	558,078	3,346	0	37	297	89
18336	920	289	93	0,632	0,423	554,858	3,364	0	310	97	0,404	0,494	558,078	3,282	0	37	297	89
18356	921	299	89	0,633	0,423	554,858	3,298	0	307	91	0,404	0,494	558,078	3,292	0	37	297	89
18376	922	297	90	0,633	0,423	554,805	3,323	0	307	86	0,405	0,494	558,167	3,305	0	37	297	89
18396	923	286	86	0,633	0,423	554,805	3,385	0	298	93	0,405	0,494	558,167	3,279	0	37	297	89
18416	924	288	87	0,633	0,423	554,805	3,221	0	308	102	0,405	0,493	558,167	3,289	0	37	297	89
18436	925	287	93	0,633	0,423	554,805	3,344	0	297	96	0,405	0,493	558,167	3,33	0	37	297	89
18456	926	283	90	0,633	0,422	554,805	3,294	0	302	96	0,405	0,493	558,167	3,36	0	37	297	89
18476	927	283	82	0,633	0,422	559,397	3,261	0	305	94	0,405	0,493	559,344	3,389	0	37	297	89
18496	928	483	248	0,631	0,424	559,397	3,52	0	500	317	0,403	0,495	559,344	3,778	0
18515	929	521	339	0,63	0,425	559,397	3,37	0	504	394	0,403	0,496	559,344	3,509	0	38	519	356
18535	930	509	372	0,63	0,425	559,397	3,372	0	527	377	0,402	0,496	559,344	3,56	0	38	519	356
18555	931	504	331	0,629	0,425	559,397	3,426	0	522	378	0,401	0,497	559,344	3,326	0	38	519	356
18575	932	498	326	0,629	0,425	570,143	3,508	0	527	371	0,401	0,497	567,383	3,327	0	38	519	356
18595	933	505	354	0,628	0,425	570,143	3,617	0	535	358	0,4	0,498	567,383	3,485	0	38	519	356
18615	934	511	354	0,628	0,425	570,143	3,468	0	527	388	0,399	0,498	567,383	3,648	0	38	519	356
18635	935	505	359	0,628	0,425	570,143	3,682	0	520	362	0,4	0,497	567,383	3,492	0	38	519	356
18655	936	511	329	0,629	0,425	570,143	3,405	0	520	370	0,4	0,497	567,383	3,709	0	38	519	356
18675	937	509	327	0,63	0,425	570,646	3,459	0	520	378	0,401	0,497	568,382	3,684	0	38	519	356
18695	938	518	360	0,631	0,424	570,646	3,668	0	546	361	0,402	0,496	568,382	3,628	0	38	519	356
18715	939	515	326	0,631	0,424	570,646	3,577	0	529	378	0,402	0,496	568,382	3,659	0	38	519	356
18735	940	513	332	0,631	0,424	570,646	3,555	0	539	366	0,402	0,495	568,382	3,701	0	38	519	356
18755	941	509	352	0,631	0,424	570,646	3,714	0	527	378	0,402	0,495	568,382	3,779	0	38	519	356
18775	942	507	335	0,631	0,425	571,174	3,671	0	531	372	0,402	0,496	569,48	3,825	0	38	519	356
18795	943	495	364	0,631	0,425	571,174	3,764	0	545	358	0,402	0,496	569,48	3,783	0	38	519	356
18815	944	511	362	0,631	0,425	571,174	3,787	0	530	363	0,402	0,497	569,48	3,758	0	38	519	356
18834	945	513	312	0,631	0,425	571,174	3,653	0	534	370	0,402	0,497	569,48	3,793	0	38	519	356
18854	946	490	390	0,631	0,425	571,174	3,98	0	524	372	0,402	0,497	569,48	3,741	0
18874	947	496	381	0,631	0,425	569,131	3,962	0	523	374	0,402	0,498	568,567	3,741	0
18894	948	511	359	0,63	0,425	569,131	3,694	0	516	372	0,401	0,498	568,567	3,749	0
18914	949	435	309	0,631	0,425	569,131	3,453	0	449	348	0,402	0,497	568,567	3,755	0
18934	950	405	306	0,631	0,425	569,131	3,774	0	403	371	0,403	0,497	568,567	3,973	0	39	416	327
18954	951	414	321	0,631	0,424	569,131	3,576	0	404	351	0,403	0,497	568,567	3,889	0	39	416	327
18974	952	424	320	0,631	0,424	573,059	3,549	0	407	358	0,403	0,497	569,032	3,962	0	39	416	327
18994	953	414	287	0,632	0,424	573,059	3,682	0	411	350	0,403	0,496	569,032	3,868	0	39	416	327
19014	954	424	304	0,632	0,424	573,059	3,617	0	406	351	0,403	0,496	569,032	3,751	0	39	416	327
19034	955	411	307	0,631	0,424	573,059	3,666	0	422	326	0,403	0,496	569,032	3,743	0	39	416	327
19054	956	414	307	0,631	0,424	573,059	3,694	0	426	343	0,402	0,496	569,032	3,903	0	39	416	327
19074	957	415	306	0,631	0,424	573,435	3,677	0	430	334	0,402	0,496	571,57	3,862	0	39	416	327
19094	958	418	303	0,631	0,424	573,435	3,518	0	409	364	0,402	0,496	571,57	3,982	0	39	416	327
19113	959	415	310	0,631	0,424	573,435	3,581	0	416	341	0,402	0,496	571,57	3,736	0	39	416	327
19134	960	417	314	0,632	0,424	573,435	3,578	0	426	344	0,403	0,496	571,57	3,837	0	39	416	327
19153	961	411	310	0,632	0,424	573,435	3,637	0	421	342	0,403	0,496	571,57	3,75	0	39	416	327
19173	962	410	313	0,632	0,424	572,243	3,648	0	427	343	0,403	0,496	571,645	3,788	0	39	416	327
19193	963	415	307	0,632	0,424	572,243	3,605	0	422	325	0,403	0,496	571,645	3,8	0	39	416	327
19213	964	422	309	0,632	0,424	572,243	3,525	0	421	336	0,402	0,495	571,645	3,803	0	39	416	327
19233	965	426	296	0,631	0,423	572,243	3,524	0	420	356	0,402	0,495	571,645	3,756	0	39	416	327
19253	966	417	318	0,631	0,423	572,243	3,582	0	412	349	0,402	0,495	571,645	3,787	0	39	416	327
19273	967	421	315	0,631	0,424	573,578	3,548	0	408	364	0,402	0,495	569,123	3,759	0	39	416	327
19293	968	414	315	0,632	0,424	573,578	3,614	0	409	331	0,403	0,495	569,123	3,721	0	39	416	327
19313	969	421	313	0,632	0,424	573,578	3,552	0	411	355	0,403	0,495	569,123	3,834	0	39	416	327
19333	970	414	294	0,632	0,424	573,578	3,766	0	431	330	0,403	0,495	569,123	3,797	0	39	416	327
19353	971	416	307	0,632	0,424	573,578	3,69	0	408	346	0,403	0,495	569,123	3,788	0	39	416	327
19373	972	416	301	0,632	0,424	573,633	3,719	0	414	334	0,403	0,496	569,137	3,778	0	39	416	327
19393	973	412	300	0,632	0,424	573,633	3,675	0	413	372	0,403	0,495	569,137	3,959	0	39	416	327
19413	974	419	317	0,632	0,424	573,633	3,667	0	418	364	0,403	0,495	569,137	3,735	0	39	416	327
19432	975	409	308	0,632	0,423	573,633	3,649	0	420	344	0,403	0,495	569,137	3,805	0	39	416	327
19452	976	420	305	0,632	0,423	573,633	3,71	0	421	356	0,403	0,495	569,137	3,881	0	39	416	327
19472	977	416	313	0,632	0,423	573,294	3,702	0	422	346	0,403	0,495	570,009	3,785	0	39	416	327
19492	978	416	300	0,632	0,423	573,294	3,785	0	418	352	0,403	0,495	570,009	3,822	0	39	416	327
19512	979	380	368	0,632	0,424	573,294	3,656	0	401	367	0,403	0,496	570,009	3,773	0	40	390	360
19532	980	378	338	0,632	0,424	573,294	3,566	0	405	372	0,403	0,496	570,009	3,787	0	40	390	360
19552	981	383	333	0,632	0,424	573,294	3,566	0	400	382	0,403	0,496	570,009	3,896	0	40	390	360
19572	982	384	330	0,632	0,424	572,626	3,562	0	401	390	0,403	0,496	569,162	3,876	0	40	390	360
19592	983	385	358	0,632	0,424	572,626	3,71	0	391	369	0,403	0,496	569,162	3,75	0	40	390	360
19612	984	384	347	0,632	0,424	572,626	3,61	0	396	397	0,403	0,496	569,162	3,939	0	40	390	360
19632	985	377	341	0,633	0,424	572,626	3,507	0	399	381	0,404	0,495	569,162	3,768	0	40	390	360
19652	986	374	358	0,633	0,424	572,626	3,65	0	415	359	0,404	0,495	569,162	3,822	0	40	390	360
19672	987	372	352	0,633	0,424	571,761	3,624	0	418	369	0,403	0,496	567,763	3,87	0	40	390	360
19692	988	385	354	0,632	0,423	571,761	3,555	0	409	370	0,403	0,495	567,763	3,705	0	40	390	360
19711	989	384	325	0,632	0,423	571,761	3,514	0	419	375	0,403	0,495	567,763	3,778	0	40	390	360
19732	990	377	381	0,632	0,424	571,761	3,698	0	403	371	0,403	0,496	567,763	3,955	0	40	390	360
19751	991	386	344	0,632	0,424	571,761	3,601	0	389	391	0,403	0,496	567,763	3,897	0	40	390	360
19771	992	383	342	0,632	0,424	572,608	3,635	0	388	393	0,403	0,496	569,424	3,85	0	40	390	360
19791	993	381	339	0,632	0,424	572,608	3,532	0	392	389	0,403	0,496	569,424	3,744	0	40	390	360
19811	994	385	332	0,632	0,424	572,608	3,421	0	407	360	0,403	0,496	569,424	3,765	0	40	390	360
19831	995	382	342	0,632	0,424	572,608	3,437	0	390	382	0,403	0,496	569,424	3,777	0	40	390	360
19851	996	377	334	0,633	0,424	572,608	3,485	0	397	378	0,403	0,496	569,424	3,741	0	40	390	360
19871	997	380	340	0,633	0,424	571,263	3,423	0	401	367	0,403	0,496	569,802	3,757	0	40	390	360
19891	998	386	368	0,633	0,424	571,263	3,422	0	400	377	0,403	0,496	569,802	3,615	0	40	390	360
19911	999	385	338	0,633	0,424	571,263	3,373	0	394	381	0,403	0,496	569,802	3,736	0	40	390	360
19931	1000	382	345	0,633	0,424	571,263	3,4	0	399	370	0,403	0,496	569,802	3,601	0	40	390	360
19951	1001	383	353	0,633	0,424	571,263	3,473	0	394	364	0,403	0,496	569,802	3,539	0	40	390	360
19971	1002	383	339	0,633	0,424	571,421	3,461	0	396	362	0,403	0,496	569,808	3,56	0	40	390	360
19991	1003	361	347	0,633	0,424	571,421	3,478	0	389	375	0,404	0,496	569,808	3,772	0	40	390	360
20011	1004	332	172	0,632	0,423	571,421	3,592	0	363	171	0,405	0,494	569,808	3,475	0
20030	1005	307	104	0,633	0,422	571,421	3,4	0	321	119	0,405	0,493	569,808	3,448	0	41	312	125
20050	1006	307	100	0,633	0,422	571,421	3,431	0	315	111	0,405	0,493	569,808	3,446	0	41	312	125
20070	1007	309	121	0,633	0,422	559,087	3,365	0	312	122	0,405	0,493	560,172	3,389	0	41	312	125
20090	1008	312	123	0,633	0,422	559,087	3,397	0	316	133	0,405	0,493	560,172	3,393	0	41	312	125
20110	1009	304	121	0,634	0,422	559,087	3,417	0	314	138	0,405	0,493	560,172	3,426	0	41	312	125
20130	1010	302	119	0,634	0,422	559,087	3,32	0	325	119	0,406	0,493	560,172	3,5	0	41	312	125
20150	1011	316	132	0,634	0,422	559,087	3,291	0	322	135	0,406	0,493	560,172	3,468	0	41	312	125
20170	1012	312	128	0,634	0,422	560,769	3,272	0	321	136	0,406	0,493	558,725	3,498	0	41	312	125
20190	1013	300	121	0,635	0,422	560,769	3,339	0	326	136	0,406	0,493	558,725	3,435	0	41	312	125
20210	1014	307	124	0,635	0,422	560,769	3,3	0	310	119	0,406	0,493	558,725	3,327	0	41	312	125
20230	1015	317	121	0,634	0,422	560,769	3,332	0	320	139	0,406	0,493	558,725	3,296	0	41	312	125
20250	1016	299	121	0,634	0,422	560,769	3,257	0	328	122	0,405	0,493	558,725	3,321	0	41	312	125
20270	1017	305	124	0,634	0,422	558,863	3,242	0	321	126	0,405	0,493	560,095	3,316	0	41	312	125
20290	1018	320	116	0,634	0,422	558,863	3,19	0	317	123	0,405	0,493	560,095	3,317	0	41	312	125
20309	1019	300	122	0,634	0,422	558,863	3,257	0	317	125	0,405	0,493	560,095	3,383	0	41	312	125
20330	1020	315	125	0,634	0,422	558,863	3,208	0	306	122	0,405	0,493	560,095	3,333	0	41	312	125
20349	1021	319	114	0,634	0,422	558,863	3,323	0	311	127	0,406	0,493	560,095	3,373	0	41	312	125
20369	1022	313	118	0,635	0,422	558,321	3,326	0	308	129	0,406	0,492	559,251	3,348	0	41	312	125
20389	1023	304	127	0,635	0,422	558,321	3,219	0	313	126	0,406	0,492	559,251	3,276	0	41	312	125
20409	1024	296	128	0,635	0,421	558,321	3,233	0	316	128	0,406	0,491	559,251	3,343	0	41	312	125
20429	1025	312	126	0,635	0,421	558,321	3,234	0	318	120	0,407	0,491	559,251	3,307	0	41	312	125
20449	1026	297	121	0,636	0,421	558,321	3,296	0	309	127	0,407	0,49	559,251	3,35	0	41	312	125
20469	1027	301	120	0,636	0,421	558,438	3,311	0	311	126	0,407	0,49	559,136	3,339	0	41	312	125
20489	1028	304	114	0,637	0,421	558,438	3,137	0	321	130	0,408	0,489	559,136	3,324	0	41	312	125
20509	1029	306	118	0,637	0,42	558,438	3,251	0	325	126	0,408	0,489	559,136	3,386	0	41	312	125
20529	1030	306	126	0,637	0,42	558,438	3,208	0	322	123	0,408	0,488	559,136	3,298	0	41	312	125
20549	1031	317	134	0,638	0,42	558,438	3,301	0	319	135	0,409	0,488	559,136	3,292	0	41	312	125
20569	1032	319	139	0,638	0,42	558,587	3,305	0	321	132	0,409	0,487	559,656	3,289	0	41	312	125
20589	1033	312	134	0,639	0,42	558,587	3,27	0	317	120	0,41	0,487	559,656	3,353	0	41	312	125
20608	1034	303	126	0,639	0,42	558,587	3,323	0	312	138	0,41	0,486	559,656	3,385	0	41	312	125
20628	1035	307	129	0,64	0,42	558,587	3,245	0	323	132	0,411	0,485	559,656	3,36	0	41	312	125
20648	1036	297	127	0,64	0,419	558,587	3,326	0	317	134	0,411	0,484	559,656	3,434	0	41	312	125
20668	1037	296	140	0,641	0,418	552,338	3,265	0	320	139	0,413	0,483	555,349	3,417	0	41	312	125
20688	1038	138	-66	0,642	0,417	552,338	3,189	0	190	-46	0,414	0,481	555,349	3,385	0	42	166	-49
20708	1039	139	-66	0,642	0,415	552,338	3,259	0	186	-56	0,414	0,479	555,349	3,238	0	42	166	-49
20728	1040	139	-70	0,642	0,413	552,338	3,286	0	186	-51	0,414	0,476	555,349	3,347	0	42	166	-49
20748	1041	143	-72	0,642	0,41	552,338	3,205	0	184	-54	0,414	0,473	555,349	3,319	0	42	166	-49
20768	1042	149	-43	0,643	0,408	540,939	3,184	0	184	-41	0,415	0,469	551,526	3,246	0	42	166	-49
20788	1043	142	-31	0,644	0,405	540,939	3,154	0	174	-56	0,416	0,466	551,526	3,227	0	42	166	-49
20808	1044	159	-34	0,646	0,403	540,939	3,073	0	188	-56	0,417	0,462	551,526	3,284	0	42	166	-49
20828	1045	151	-29	0,647	0,401	540,939	3,203	0	193	-63	0,419	0,459	551,526	3,336	0	42	166	-49
20848	1046	158	-25	0,649	0,399	540,939	3,1	0	188	-56	0,42	0,457	551,526	3,21	0	42	166	-49
20868	1047	150	-39	0,652	0,398	545,942	3,18	0	190	-47	0,423	0,454	547,24	3,226	0	42	166	-49
20888	1048	10	-114	0,654	0,397	545,942	3,28	0	44	-141	0,426	0,452	547,24	3,247	0
20907	1049	25	-88	0,656	0,394	545,942	3,208	0	29	-154	0,428	0,45	547,24	3,215	0
20927	1050	37	-71	0,658	0,393	545,942	3,232	0	22	-147	0,43	0,447	547,24	3,179	0
20947	1051	56	-26	0,66	0,391	545,942	3,128	0	31	-149	0,431	0,446	547,24	3,218	0
20967	1052	5	-85	0,661	0,391	575,617	3,272	0	31	-144	0,433	0,445	546,861	3,205	0	43	6	-143
20987	1053	-14	-115	0,662	0,391	575,617	3,388	0	39	-149	0,433	0,445	546,861	3,117	0	43	6	-143
21007	1054	-15	-121	0,662	0,391	575,617	3,312	0	30	-154	0,434	0,444	546,861	3,124	0	43	6	-143
21027	1055	-11	-135	0,663	0,392	575,617	3,143	0	30	-139	0,434	0,444	546,861	3,141	0	43	6	-143
21047	1056	-24	-153	0,663	0,392	575,617	3,2	0	25	-160	0,435	0,444	546,861	3,145	0	43	6	-143
21067	1057	-20	-159	0,664	0,391	574,715	3,102	0	21	-157	0,435	0,444	546,941	3,149	0	43	6	-143
21087	1058	-8	-125	0,664	0,391	574,715	3,292	0	34	-159	0,436	0,444	546,941	3,102	0	43	6	-143
21107	1059	-18	-117	0,665	0,392	574,715	3,239	0	32	-153	0,436	0,444	546,941	3,004	0	43	6	-143
21127	1060	-16	-113	0,665	0,392	574,715	3,291	0	35	-159	0,437	0,444	546,941	3,214	0	43	6	-143
21147	1061	-6	-121	0,665	0,392	574,715	3,238	0	34	-159	0,437	0,445	546,941	3,03	0	43	6	-143
21167	1062	-45	-165	0,665	0,393	590,557	3,341	0	35	-157	0,437	0,445	546,962	3,109	0	43	6	-143
21187	1063	55	-38	0,665	0,393	545,757	3,11	0	31	-159	0,437	0,445	546,962	3,147	0
21207	1064	53	-36	0,665	0,393	545,757	3,096	0	36	-149	0,437	0,445	546,962	3,062	0
21226	1065	-39	-164	0,666	0,393	590,606	3,294	0	31	-154	0,437	0,445	546,962	3,063	0
21246	1066	-40	-163	0,666	0,393	590,611	3,283	0	23	-156	0,437	0,445	546,962	3,082	0
21266	1067	15	-81	0,665	0,393	563,693	3,129	0	26	-154	0,437	0,446	546,057	3,085	0
21286	1068	7	-83	0,666	0,393	563,693	3,121	0	19	-139	0,437	0,446	546,057	3,112	0
21306	1069	20	-85	0,666	0,393	563,693	3,155	0	30	-148	0,437	0,446	546,057	3,035	0
21326	1070	-26	-182	0,664	0,397	563,693	3,068	0	74	-130	0,437	0,447	546,057	3,015	0
21346	1071	191	41	0,662	0,398	563,693	3,17	0	244	105	0,435	0,449	546,057	3,187	0
21366	1072	206	19	0,66	0,399	568,456	3,171	0	267	84	0,433	0,451	564,188	3,249	0
21386	1073	322	227	0,659	0,399	568,456	3,137	0	329	234	0,432	0,452	564,188	3,173	0	44	336	226
21406	1074	342	226	0,659	0,399	568,456	3,182	0	333	241	0,431	0,454	564,188	3,17	0	44	336	226
21426	1075	347	226	0,658	0,401	568,456	3,225	0	340	236	0,43	0,456	564,188	3,187	0	44	336	226
21446	1076	333	215	0,658	0,401	568,456	3,213	0	331	235	0,429	0,458	564,188	3,209	0	44	336	226
21466	1077	333	210	0,657	0,402	570,903	3,214	0	332	235	0,428	0,459	565,472	3,221	0	44	336	226
21486	1078	343	215	0,656	0,402	570,903	3,139	0	332	233	0,427	0,46	565,472	3,252	0	44	336	226
21506	1079	329	221	0,655	0,402	570,903	3,225	0	330	239	0,426	0,46	565,472	3,221	0	44	336	226
21525	1080	329	223	0,655	0,403	570,903	3,326	0	335	240	0,426	0,461	565,472	3,096	0	44	336	226
21545	1081	339	225	0,656	0,403	570,903	3,247	0	329	231	0,426	0,461	565,472	3,253	0	44	336	226
21565	1082	333	228	0,656	0,404	570,171	3,284	0	330	233	0,427	0,462	566,209	3,211	0	44	336	226
21585	1083	349	215	0,656	0,405	570,171	3,15	0	335	234	0,427	0,462	566,209	3,269	0	44	336	226
21605	1084	336	227	0,657	0,405	570,171	3,228	0	328	228	0,427	0,463	566,209	3,34	0	44	336	226
21625	1085	338	221	0,657	0,406	570,171	3,146	0	337	231	0,428	0,463	566,209	3,248	0	44	336	226
21645	1086	345	222	0,657	0,406	570,171	3,119	0	334	230	0,428	0,464	566,209	3,293	0	44	336	226
21665	1087	339	219	0,657	0,406	571,862	3,144	0	332	230	0,428	0,464	566,03	3,306	0	44	336	226
21685	1088	337	223	0,656	0,407	571,862	3,237	0	335	240	0,427	0,464	566,03	3,283	0	44	336	226
21705	1089	339	226	0,656	0,407	571,862	3,362	0	326	230	0,427	0,465	566,03	3,279	0	44	336	226
21725	1090	333	217	0,656	0,407	571,862	3,306	0	331	227	0,426	0,465	566,03	3,282	0	44	336	226
21745	1091	336	213	0,656	0,407	571,862	3,232	0	340	229	0,426	0,465	566,03	3,301	0	44	336	226
21765	1092	335	213	0,655	0,407	571,276	3,277	0	338	228	0,426	0,466	565,808	3,3	0	44	336	226
21785	1093	342	221	0,655	0,407	571,276	3,362	0	336	234	0,426	0,466	565,808	3,292	0	44	336	226
21805	1094	336	214	0,655	0,408	571,276	3,45	0	328	235	0,426	0,466	565,808	3,458	0	44	336	226
21824	1095	343	216	0,655	0,408	571,276	3,409	0	340	232	0,426	0,466	565,808	3,473	0	44	336	226
21845	1096	343	222	0,655	0,408	571,276	3,361	0	338	227	0,426	0,466	565,808	3,438	0	44	336	226
21864	1097	342	221	0,655	0,408	570,505	3,391	0	338	228	0,426	0,466	564,617	3,43	0	44	336	226
21885	1098	340	222	0,655	0,408	570,505	3,411	0	332	227	0,426	0,466	564,617	3,523	0	44	336	226
21904	1099	341	221	0,655	0,409	570,505	3,418	0	325	236	0,426	0,466	564,617	3,45	0	44	336	226
21925	1100	333	219	0,655	0,409	570,505	3,553	0	343	230	0,426	0,466	564,617	3,55	0	44	336	226
21944	1101	349	218	0,655	0,409	570,505	3,466	0	332	232	0,426	0,467	564,617	3,608	0	44	336	226
21965	1102	348	217	0,655	0,409	570,091	3,505	0	335	234	0,426	0,467	565,645	3,61	0	44	336	226
21984	1103	348	227	0,655	0,409	570,091	3,533	0	341	245	0,426	0,467	565,645	3,518	0	44	336	226
22005	1104	342	225	0,655	0,409	570,091	3,681	0	337	230	0,426	0,467	565,645	3,532	0	44	336	226
22024	1105	326	211	0,655	0,409	570,091	3,612	0	340	226	0,426	0,467	565,645	3,427	0	44	336	226
22045	1106	339	216	0,655	0,41	570,091	3,467	0	337	228	0,425	0,468	565,645	3,491	0	44	336	226
22064	1107	334	211	0,655	0,41	569,639	3,516	0	338	227	0,425	0,468	565,109	3,466	0	44	336	226
22085	1108	339	223	0,654	0,41	569,639	3,525	0	330	254	0,425	0,468	565,109	3,445	0	44	336	226
22104	1109	332	216	0,654	0,41	569,639	3,587	0	337	222	0,425	0,468	565,109	3,482	0	44	336	226
22125	1110	384	302	0,654	0,411	569,639	3,584	0	400	341	0,425	0,468	565,109	3,715	0	45	380	315
22143	1111	387	314	0,654	0,411	569,639	3,454	0	386	319	0,425	0,469	565,109	3,461	0	45	380	315
22165	1112	388	319	0,654	0,411	574,81	3,508	0	370	336	0,425	0,469	567,368	3,553	0	45	380	315
22183	1113	384	340	0,654	0,411	574,81	3,616	0	371	309	0,425	0,469	567,368	3,423	0	45	380	315
22205	1114	383	310	0,654	0,411	574,81	3,551	0	367	331	0,425	0,469	567,368	3,62	0	45	380	315
22223	1115	381	299	0,654	0,411	574,81	3,525	0	378	347	0,425	0,469	567,368	3,68	0	45	380	315
22245	1116	382	310	0,654	0,411	574,81	3,469	0	386	323	0,425	0,469	567,368	3,496	0	45	380	315
22263	1117	381	307	0,654	0,411	574,403	3,43	0	388	325	0,425	0,469	568,292	3,622	0	45	380	315
22285	1118	384	305	0,654	0,411	574,403	3,472	0	387	293	0,425	0,469	568,292	3,605	0	45	380	315
22303	1119	386	296	0,654	0,411	574,403	3,583	0	389	327	0,425	0,469	568,292	3,761	0	45	380	315
22325	1120	376	293	0,654	0,411	574,403	3,45	0	378	309	0,424	0,469	568,292	3,579	0	45	380	315
22343	1121	382	307	0,654	0,411	574,403	3,659	0	381	321	0,424	0,469	568,292	3,572	0	45	380	315
22363	1122	380	302	0,654	0,411	574,53	3,64	0	381	311	0,424	0,469	569,661	3,573	0	45	380	315
22382	1123	380	286	0,654	0,411	574,53	3,622	0	379	311	0,424	0,469	569,661	3,521	0	45	380	315
22402	1124	381	296	0,654	0,411	574,53	3,527	0	385	325	0,424	0,469	569,661	3,647	0	45	380	315
22422	1125	382	318	0,654	0,411	574,53	3,485	0	364	319	0,424	0,469	569,661	3,487	0	45	380	315
22442	1126	383	313	0,654	0,411	574,53	3,467	0	370	307	0,424	0,469	569,661	3,474	0	45	380	315
22462	1127	384	309	0,654	0,411	574,203	3,449	0	368	315	0,424	0,47	567,763	3,451	0	45	380	315
22482	1128	387	305	0,654	0,411	574,203	3,452	0	372	322	0,424	0,47	567,763	3,537	0	45	380	315
22502	1129	389	301	0,654	0,412	574,203	3,481	0	379	321	0,424	0,47	567,763	3,556	0	45	380	315
22522	1130	382	322	0,654	0,412	574,203	3,426	0	377	349	0,424	0,47	567,763	3,611	0	45	380	315
22542	1131	388	313	0,654	0,412	574,203	3,435	0	380	324	0,424	0,47	567,763	3,52	0	45	380	315
22562	1132	388	316	0,654	0,412	574,393	3,436	0	379	327	0,424	0,47	570,142	3,557	0	45	380	315
22582	1133	381	313	0,654	0,412	574,393	3,516	0	376	305	0,424	0,47	570,142	3,48	0	45	380	315
22602	1134	382	327	0,654	0,412	574,393	3,42	0	363	337	0,424	0,47	570,142	3,58	0	45	380	315
22622	1135	389	297	0,654	0,412	574,393	3,452	0	371	293	0,424	0,471	570,142	3,434	0	46	379	313
22642	1136	382	310	0,653	0,412	574,393	3,474	0	376	333	0,424	0,471	570,142	3,499	0	46	379	313
22662	1137	384	311	0,653	0,412	573,241	3,423	0	371	319	0,423	0,471	568,7	3,505	0	46	379	313
22682	1138	386	313	0,653	0,412	573,241	3,455	0	380	342	0,423	0,471	568,7	3,637	0	46	379	313
22702	1139	375	307	0,653	0,413	573,241	3,442	0	388	295	0,423	0,471	568,7	3,323	0	46	379	313
22721	1140	382	304	0,653	0,413	573,241	3,556	0	381	342	0,423	0,471	568,7	3,609	0	46	379	313
22741	1141	383	308	0,653	0,413	573,241	3,415	0	388	320	0,423	0,471	568,7	3,618	0	46	379	313
22761	1142	382	305	0,653	0,413	574,577	3,441	0	386	308	0,423	0,471	567,504	3,524	0	46	379	313
22781	1143	391	317	0,653	0,413	574,577	3,419	0	370	303	0,423	0,471	567,504	3,503	0	46	379	313
22801	1144	383	311	0,653	0,413	574,577	3,4	0	379	329	0,423	0,471	567,504	3,682	0	46	379	313
22821	1145	379	316	0,653	0,413	574,577	3,546	0	376	325	0,423	0,471	567,504	3,527	0	46	379	313
22841	1146	385	295	0,653	0,413	574,577	3,547	0	365	306	0,423	0,471	567,504	3,602	0	46	379	313
22861	1147	383	292	0,653	0,413	574	3,544	0	367	320	0,423	0,472	566,154	3,653	0	46	379	313
22881	1148	371	311	0,653	0,413	574	3,538	0	373	358	0,423	0,472	566,154	3,67	0	46	379	313
22901	1149	382	305	0,653	0,413	574	3,439	0	373	315	0,423	0,472	566,154	3,536	0	46	379	313
22921	1150	387	309	0,653	0,413	574	3,43	0	365	290	0,423	0,472	566,154	3,629	0	46	379	313
22941	1151	383	326	0,653	0,413	574	3,449	0	375	341	0,423	0,472	566,154	3,528	0	47	375	312
22961	1152	385	325	0,653	0,413	574,133	3,45	0	374	309	0,423	0,472	568,214	3,569	0	47	375	312
22981	1153	381	303	0,652	0,413	574,133	3,452	0	376	305	0,422	0,472	568,214	3,572	0	47	375	312
23000	1154	387	300	0,652	0,413	574,133	3,449	0	367	284	0,422	0,472	568,214	3,421	0	47	375	312
23021	1155	382	314	0,652	0,413	574,133	3,426	0	381	323	0,422	0,472	568,214	3,587	0	47	375	312
23040	1156	369	317	0,653	0,413	574,133	3,503	0	378	337	0,423	0,472	568,214	3,47	0	47	375	312
23060	1157	369	320	0,653	0,413	574,219	3,501	0	379	338	0,423	0,472	568,776	3,545	0	47	375	312
23080	1158	371	317	0,653	0,413	574,219	3,507	0	378	321	0,423	0,472	568,776	3,502	0	47	375	312
23100	1159	385	311	0,653	0,413	574,219	3,267	0	375	335	0,423	0,472	568,776	3,534	0	47	375	312
23120	1160	370	301	0,653	0,413	574,219	3,357	0	390	341	0,423	0,472	568,776	3,737	0	47	375	312
23140	1161	376	309	0,653	0,413	574,219	3,447	0	372	331	0,422	0,472	568,776	3,708	0	47	375	312
23160	1162	379	305	0,652	0,413	573,929	3,343	0	374	332	0,422	0,472	567,654	3,673	0	47	375	312
23180	1163	378	317	0,652	0,413	573,929	3,394	0	374	357	0,422	0,472	567,654	3,819	0	47	375	312
23200	1164	368	306	0,652	0,413	573,929	3,475	0	386	312	0,422	0,472	567,654	3,581	0	47	375	312
23220	1165	380	311	0,652	0,413	573,929	3,45	0	358	293	0,422	0,472	567,654	3,265	0	47	375	312
23240	1166	361	302	0,653	0,413	573,929	3,399	0	373	262	0,423	0,472	567,654	3,401	0	47	375	312
23260	1167	363	306	0,653	0,413	570,916	3,417	0	371	240	0,424	0,472	566,869	3,231	0	47	375	312
23280	1168	255	271	0,653	0,413	570,916	3,508	0	252	290	0,424	0,472	566,869	3,413	0	48	263	269
23300	1169	260	272	0,653	0,413	570,916	3,472	0	266	270	0,424	0,472	566,869	3,475	0	48	263	269
23319	1170	264	275	0,654	0,413	570,916	3,375	0	260	280	0,424	0,472	566,869	3,446	0	48	263	269
23339	1171	251	274	0,654	0,413	570,916	3,446	0	271	264	0,424	0,472	566,869	3,548	0	48	263	269
23359	1172	254	276	0,654	0,413	569,255	3,396	0	271	265	0,424	0,472	567,745	3,568	0	48	263	269
23379	1173	256	266	0,654	0,413	569,255	3,418	0	267	259	0,424	0,472	567,745	3,436	0	48	263	269
23399	1174	251	277	0,654	0,413	569,255	3,377	0	262	281	0,424	0,472	567,745	3,456	0	48	263	269
23419	1175	259	273	0,654	0,413	569,255	3,337	0	273	284	0,424	0,472	567,745	3,365	0	48	263	269
23439	1176	258	265	0,654	0,412	569,255	3,31	0	262	285	0,424	0,471	567,745	3,426	0	48	263	269
23459	1177	257	266	0,654	0,412	571,928	3,297	0	264	290	0,424	0,471	565,452	3,399	0	48	263	269
23479	1178	255	271	0,654	0,412	571,928	3,496	0	272	270	0,423	0,471	565,452	3,41	0	48	263	269
23499	1179	247	275	0,654	0,412	571,928	3,431	0	256	266	0,424	0,471	565,452	3,405	0	48	263	269
23519	1180	255	265	0,654	0,412	571,928	3,309	0	265	278	0,424	0,471	565,452	3,356	0	48	263	269
23539	1181	257	255	0,654	0,412	571,928	3,202	0	262	303	0,424	0,471	565,452	3,559	0	48	263	269
23559	1182	255	254	0,654	0,412	571,321	3,111	0	267	305	0,424	0,471	567,768	3,571	0	48	263	269
23578	1183	256	262	0,654	0,412	571,321	3,28	0	266	304	0,424	0,471	567,768	3,477	0	48	263	269
23598	1184	254	260	0,654	0,412	571,321	3,247	0	267	259	0,424	0,471	567,768	3,369	0	48	263	269
23618	1185	266	266	0,654	0,412	571,321	3,289	0	261	285	0,424	0,471	567,768	3,356	0	48	263	269
23638	1186	263	266	0,654	0,412	571,321	3,157	0	261	262	0,424	0,471	567,768	3,306	0	48	263	269
23658	1187	266	266	0,654	0,412	571,608	3,142	0	259	271	0,424	0,471	568,33	3,283	0	48	263	269
23678	1188	257	258	0,654	0,412	571,608	3,284	0	273	299	0,424	0,471	568,33	3,438	0	48	263	269
23698	1189	254	264	0,654	0,412	571,608	3,32	0	262	286	0,424	0,471	568,33	3,336	0	48	263	269
23718	1190	259	267	0,654	0,412	571,608	3,268	0	279	263	0,424	0,471	568,33	3,333	0	48	263	269
23738	1191	261	266	0,654	0,412	571,608	3,251	0	249	271	0,424	0,471	568,33	3,313	0	48	263	269
23758	1192	262	267	0,654	0,412	572,224	3,257	0	250	258	0,424	0,471	568,145	3,304	0	48	263	269
23778	1193	256	261	0,654	0,412	572,224	3,201	0	265	266	0,424	0,471	568,145	3,253	0	48	263	269
23798	1194	261	263	0,654	0,412	572,224	3,343	0	260	269	0,424	0,471	568,145	3,323	0	48	263	269
23818	1195	265	260	0,654	0,412	572,224	3,351	0	274	262	0,424	0,471	568,145	3,386	0	48	263	269
23838	1196	259	265	0,654	0,412	572,224	3,341	0	267	280	0,424	0,471	568,145	3,332	0	48	263	269
23858	1197	260	265	0,654	0,412	572,215	3,342	0	268	280	0,424	0,471	569,15	3,362	0	48	263	269
23878	1198	266	263	0,654	0,412	572,215	3,36	0	255	251	0,424	0,471	569,15	3,321	0	48	263	269
23897	1199	256	264	0,654	0,412	572,215	3,298	0	269	281	0,424	0,471	569,15	3,292	0	48	263	269
23917	1200	259	262	0,654	0,412	572,215	3,428	0	253	255	0,424	0,471	569,15	3,331	0	48	263	269
23937	1201	257	263	0,654	0,412	572,215	3,427	0	264	269	0,424	0,471	569,15	3,305	0	48	263	269
23957	1202	257	265	0,654	0,412	570,701	3,417	0	266	283	0,424	0,471	565,792	3,28	0	48	263	269
23977	1203	266	265	0,654	0,412	570,701	3,298	0	254	279	0,424	0,471	565,792	3,359	0	48	263	269
23997	1204	263	266	0,654	0,412	570,701	3,433	0	266	267	0,423	0,471	565,792	3,329	0	48	263	269
24017	1205	264	272	0,653	0,412	570,701	3,389	0	272	272	0,423	0,471	565,792	3,419	0	48	263	269
24037	1206	258	266	0,653	0,412	570,701	3,462	0	263	269	0,423	0,471	565,792	3,445	0	48	263	269
24057	1207	257	267	0,653	0,412	571,107	3,46	0	264	269	0,423	0,471	567,731	3,483	0	48	263	269
24077	1208	265	258	0,653	0,412	571,107	3,423	0	281	282	0,423	0,471	567,731	3,464	0	48	263	269
24097	1209	265	260	0,653	0,412	571,107	3,419	0	275	284	0,423	0,472	567,731	3,507	0	48	263	269
24117	1210	265	269	0,653	0,412	571,107	3,344	0	257	273	0,423	0,472	567,731	3,354	0	48	263	269
24137	1211	269	264	0,654	0,412	571,107	3,397	0	272	262	0,423	0,472	567,731	3,44	0	48	263	269
24157	1212	269	266	0,654	0,412	572,298	3,381	0	264	258	0,423	0,472	567,458	3,42	0	48	263	269
24176	1213	263	258	0,654	0,412	572,298	3,458	0	268	270	0,424	0,472	567,458	3,503	0	48	263	269
24196	1214	256	253	0,654	0,412	572,298	3,375	0	272	278	0,424	0,472	567,458	3,483	0	48	263	269
24216	1215	260	265	0,654	0,412	572,298	3,42	0	266	291	0,423	0,472	567,458	3,656	0	48	263	269
24236	1216	260	256	0,653	0,412	572,298	3,451	0	276	274	0,423	0,472	567,458	3,545	0	48	263	269
24256	1217	260	259	0,653	0,412	570,884	3,412	0	273	280	0,423	0,472	567,996	3,585	0	48	263	269
24276	1218	267	267	0,653	0,413	570,884	3,355	0	278	283	0,422	0,472	567,996	3,411	0	48	263	269
24296	1219	261	276	0,653	0,413	570,884	3,397	0	275	246	0,422	0,473	567,996	3,487	0	48	263	269
24316	1220	270	262	0,653	0,413	570,884	3,349	0	276	262	0,423	0,473	567,996	3,49	0	48	263	269
24336	1221	253	268	0,653	0,413	570,884	3,431	0	273	274	0,423	0,473	567,996	3,431	0	48	263	269
24356	1222	255	270	0,653	0,413	570,805	3,427	0	272	258	0,423	0,473	568,753	3,476	0	48	263	269
24376	1223	269	266	0,653	0,413	570,805	3,41	0	273	282	0,423	0,473	568,753	3,417	0	48	263	269
24396	1224	348	270	0,652	0,414	570,805	3,297	0	373	313	0,421	0,474	568,753	3,444	0	49	349	295
24416	1225	348	259	0,651	0,414	570,805	3,324	0	352	318	0,421	0,474	568,753	3,441	0	49	349	295
24436	1226	349	272	0,651	0,414	570,805	3,285	0	342	294	0,421	0,474	568,753	3,345	0	49	349	295
24456	1227	348	265	0,651	0,414	572,912	3,301	0	330	312	0,421	0,475	566,607	3,339	0	49	349	295
24476	1228	353	283	0,651	0,414	572,912	3,307	0	357	294	0,421	0,475	566,607	3,357	0	49	349	295
24496	1229	356	295	0,652	0,414	572,912	3,322	0	358	310	0,422	0,475	566,607	3,431	0	49	349	295
24515	1230	355	291	0,652	0,415	572,912	3,398	0	349	332	0,421	0,475	566,607	3,535	0	49	349	295
24535	1231	341	281	0,651	0,415	572,912	3,356	0	353	302	0,421	0,475	566,607	3,327	0	49	349	295
24555	1232	338	288	0,651	0,414	572,328	3,384	0	353	314	0,421	0,475	568,346	3,398	0	49	349	295
24575	1233	345	276	0,651	0,414	572,328	3,43	0	352	300	0,421	0,475	568,346	3,244	0	49	349	295
24595	1234	363	309	0,651	0,414	572,328	3,292	0	348	311	0,42	0,475	568,346	3,41	0	49	349	295
24615	1235	354	282	0,651	0,414	572,328	3,437	0	360	270	0,421	0,475	568,346	3,416	0
24635	1236	363	301	0,651	0,414	572,328	3,294	0	353	322	0,421	0,475	568,346	3,355	0	50	349	292
24655	1237	360	290	0,651	0,415	571,403	3,338	0	353	313	0,421	0,475	567,009	3,331	0	50	349	292
24675	1238	340	281	0,652	0,415	571,403	3,505	0	349	288	0,421	0,475	567,009	3,303	0	50	349	292
24695	1239	342	296	0,652	0,414	571,403	3,312	0	332	284	0,421	0,475	567,009	3,302	0	50	349	292
24715	1240	348	298	0,652	0,414	571,403	3,387	0	354	310	0,421	0,475	567,009	3,368	0	50	349	292
24735	1241	357	307	0,651	0,414	571,403	3,386	0	354	275	0,421	0,475	567,009	3,385	0	50	349	292
24755	1242	361	312	0,651	0,415	571,482	3,387	0	351	278	0,421	0,475	567,478	3,405	0	50	349	292
24774	1243	355	290	0,651	0,415	571,482	3,328	0	348	298	0,421	0,475	567,478	3,361	0	50	349	292
24795	1244	344	281	0,651	0,415	571,482	3,439	0	354	268	0,421	0,475	567,478	3,219	0	50	349	292
24814	1245	352	313	0,651	0,414	571,482	3,429	0	348	303	0,421	0,475	567,478	3,354	0	51	352	302
24834	1246	352	298	0,651	0,414	571,482	3,341	0	356	308	0,421	0,475	567,478	3,374	0	51	352	302
24854	1247	351	303	0,651	0,415	571,251	3,394	0	356	303	0,421	0,475	566,992	3,335	0	51	352	302
24874	1248	349	277	0,651	0,415	571,251	3,42	0	352	301	0,421	0,476	566,992	3,404	0	51	352	302
24894	1249	345	281	0,651	0,415	571,251	3,511	0	354	293	0,421	0,476	566,992	3,515	0	51	352	302
24914	1250	339	285	0,651	0,415	571,251	3,407	0	365	334	0,42	0,476	566,992	3,797	0	51	352	302
24934	1251	359	284	0,651	0,415	571,251	3,457	0	342	310	0,42	0,476	566,992	3,452	0	51	352	302
24954	1252	356	282	0,651	0,415	572,458	3,487	0	345	313	0,421	0,476	570,103	3,601	0	51	352	302
24974	1253	356	276	0,651	0,415	572,458	3,488	0	356	303	0,421	0,476	570,103	3,515	0	51	352	302
24994	1254	342	281	0,651	0,415	572,458	3,526	0	367	309	0,421	0,476	570,103	3,568	0	51	352	302
25014	1255	351	315	0,651	0,414	572,458	3,385	0	349	331	0,421	0,475	570,103	3,722	0	51	352	302
25034	1256	358	290	0,651	0,414	572,458	3,421	0	356	319	0,421	0,475	570,103	3,541	0	51	352	302
25054	1257	355	302	0,651	0,415	571,773	3,395	0	356	333	0,421	0,475	567,62	3,593	0	51	352	302
25073	1258	353	301	0,651	0,415	571,773	3,523	0	343	325	0,421	0,475	567,62	3,712	0	51	352	302
25093	1259	355	291	0,651	0,415	571,773	3,562	0	336	265	0,421	0,475	567,62	3,509	0
25113	1260	355	302	0,651	0,415	571,773	3,502	0	349	311	0,421	0,475	567,62	3,591	0
25133	1261	356	298	0,651	0,415	571,773	3,602	0	365	337	0,421	0,475	567,62	3,771	0
25153	1262	354	291	0,652	0,415	574,642	3,612	0	368	318	0,422	0,476	568,694	3,702	0
25173	1263	300	372	0,652	0,415	574,642	3,674	0	307	319	0,423	0,476	568,694	3,534	0	52	299	353
25193	1264	295	362	0,652	0,415	574,642	3,668	0	308	343	0,422	0,476	568,694	3,81	0	52	299	353
25213	1265	292	350	0,652	0,415	574,642	3,573	0	295	344	0,422	0,475	568,694	3,741	0	52	299	353
25233	1266	304	356	0,652	0,415	574,642	3,598	0	305	338	0,422	0,476	568,694	3,561	0	52	299	353
25253	1267	298	350	0,652	0,415	574,457	3,564	0	304	336	0,422	0,476	569,634	3,69	0	52	299	353
25273	1268	290	335	0,652	0,415	574,457	3,671	0	296	339	0,422	0,476	569,634	3,61	0	52	299	353
25293	1269	291	376	0,652	0,415	574,457	3,618	0	307	342	0,422	0,476	569,634	3,546	0	52	299	353
25313	1270	292	371	0,652	0,415	574,457	3,552	0	305	349	0,422	0,476	569,634	3,633	0	52	299	353
25333	1271	288	370	0,652	0,415	574,457	3,518	0	304	318	0,422	0,476	569,634	3,537	0	52	299	353
25353	1272	288	369	0,652	0,416	574,617	3,485	0	309	320	0,422	0,477	568,858	3,558	0	52	299	353
25373	1273	298	357	0,652	0,416	574,617	3,473	0	308	345	0,422	0,477	568,858	3,516	0	52	299	353
25392	1274	299	378	0,653	0,416	574,617	3,628	0	302	338	0,423	0,477	568,858	3,527	0	52	299	353
25412	1275	289	346	0,653	0,417	574,617	3,558	0	307	355	0,423	0,477	568,858	3,577	0	52	299	353
25432	1276	295	369	0,653	0,417	574,617	3,518	0	308	348	0,423	0,477	568,858	3,636	0	52	299	353
25452	1277	294	372	0,653	0,417	574,403	3,58	0	306	350	0,423	0,477	567,379	3,654	0	52	299	353
25472	1278	292	356	0,653	0,417	574,403	3,517	0	301	340	0,423	0,477	567,379	3,514	0	52	299	353
25492	1279	295	349	0,652	0,417	574,403	3,534	0	299	339	0,422	0,477	567,379	3,637	0	52	299	353
25512	1280	292	355	0,652	0,417	574,403	3,505	0	298	341	0,422	0,478	567,379	3,457	0	52	299	353
25532	1281	288	364	0,652	0,417	574,403	3,592	0	302	335	0,422	0,478	567,379	3,62	0	52	299	353
25552	1282	287	363	0,652	0,417	574,289	3,599	0	300	335	0,422	0,477	567,083	3,552	0	52	299	353
25572	1283	304	350	0,652	0,417	574,289	3,518	0	310	343	0,422	0,477	567,083	3,398	0	52	299	353
25592	1284	303	379	0,651	0,416	574,289	3,607	0	305	359	0,422	0,477	567,083	3,592	0	52	299	353
25612	1285	298	355	0,651	0,417	574,289	3,622	0	302	358	0,421	0,477	567,083	3,641	0	52	299	353
25632	1286	283	349	0,651	0,417	574,289	3,479	0	290	328	0,421	0,477	567,083	3,46	0	52	299	353
25652	1287	282	357	0,65	0,417	574,783	3,527	0	286	333	0,42	0,477	567,708	3,578	0	52	299	353
25672	1288	296	347	0,65	0,416	574,783	3,643	0	320	352	0,42	0,477	567,708	3,509	0	52	299	353
25692	1289	291	370	0,65	0,416	574,783	3,666	0	302	345	0,42	0,477	567,708	3,616	0	52	299	353
25711	1290	290	356	0,65	0,416	574,783	3,726	0	296	367	0,42	0,477	567,708	3,729	0	52	299	353
25731	1291	304	343	0,65	0,416	574,783	3,557	0	305	361	0,42	0,477	567,708	3,719	0	52	299	353
25751	1292	301	351	0,65	0,416	574,517	3,575	0	304	366	0,42	0,477	566,314	3,701	0	52	299	353
25771	1293	288	366	0,65	0,416	574,517	3,608	0	298	341	0,42	0,477	566,314	3,536	0	52	299	353
25791	1294	298	377	0,65	0,416	574,517	3,708	0	298	322	0,419	0,477	566,314	3,484	0	52	299	353
25811	1295	297	347	0,649	0,416	574,517	3,702	0	307	368	0,419	0,477	566,314	3,738	0	52	299	353
25831	1296	300	340	0,649	0,416	574,517	3,582	0	308	357	0,419	0,477	566,314	3,703	0	52	299	353
25851	1297	300	334	0,65	0,416	574,422	3,628	0	308	360	0,419	0,477	567,11	3,674	0	52	299	353
25871	1298	298	369	0,65	0,416	574,422	3,653	0	315	344	0,42	0,477	567,11	3,49	0	52	299	353
25891	1299	300	368	0,65	0,416	574,422	3,638	0	294	317	0,42	0,477	567,11	3,569	0	52	299	353
25911	1300	289	360	0,65	0,416	574,422	3,604	0	301	334	0,42	0,477	567,11	3,605	0	52	299	353
25931	1301	291	376	0,65	0,416	574,422	3,595	0	310	367	0,419	0,478	567,11	3,745	0	52	299	353
25951	1302	289	373	0,649	0,416	574,671	3,588	0	302	356	0,419	0,478	570,438	3,836	0	52	299	353
25971	1303	290	341	0,649	0,416	574,671	3,525	0	310	347	0,419	0,478	570,438	3,629	0	52	299	353
25991	1304	294	374	0,649	0,416	574,671	3,634	0	315	369	0,419	0,478	570,438	3,726	0	52	299	353
26010	1305	306	356	0,649	0,416	574,671	3,601	0	324	334	0,419	0,478	570,438	3,645	0	52	299	353
26030	1306	286	343	0,649	0,416	574,671	3,504	0	325	394	0,419	0,478	570,438	4,017	0	52	299	353
26050	1307	291	355	0,649	0,416	575,008	3,551	0	327	394	0,419	0,478	566,169	4,048	0	52	299	353
26070	1308	299	365	0,649	0,416	575,008	3,624	0	305	379	0,419	0,478	566,169	3,861	0	52	299	353
26090	1309	290	337	0,649	0,416	575,008	3,689	0	313	345	0,419	0,478	566,169	3,599	0
26110	1310	304	383	0,649	0,416	575,008	3,712	0	310	359	0,419	0,478	566,169	3,641	0	53	305	356
26130	1311	300	340	0,649	0,416	575,008	3,566	0	307	393	0,419	0,478	566,169	3,844	0	53	305	356
26150	1312	302	358	0,649	0,416	572,845	3,586	0	308	377	0,419	0,478	569,398	3,742	0	53	305	356
26170	1313	296	349	0,649	0,416	572,845	3,529	0	326	342	0,419	0,478	569,398	3,519	0	53	305	356
26190	1314	283	358	0,65	0,416	572,845	3,603	0	313	337	0,42	0,478	569,398	3,483	0	53	305	356
26210	1315	302	371	0,65	0,416	572,845	3,575	0	315	342	0,42	0,478	569,398	3,586	0	53	305	356
26230	1316	301	366	0,65	0,416	572,845	3,49	0	304	329	0,42	0,478	569,398	3,58	0	53	305	356
26250	1317	300	373	0,65	0,416	573,077	3,518	0	301	328	0,42	0,478	568,96	3,572	0	53	305	356
26269	1318	297	365	0,65	0,416	573,077	3,616	0	313	355	0,419	0,478	568,96	3,582	0	53	305	356
26289	1319	313	365	0,649	0,416	573,077	3,497	0	316	362	0,419	0,478	568,96	3,66	0	53	305	356
26309	1320	308	372	0,649	0,416	573,077	3,636	0	311	355	0,419	0,478	568,96	3,58	0	53	305	356
26329	1321	300	360	0,65	0,416	573,077	3,501	0	323	371	0,419	0,478	568,96	3,69	0	53	305	356
26349	1322	304	360	0,65	0,416	574,24	3,555	0	324	370	0,42	0,478	570,311	3,681	0	53	305	356
26369	1323	307	357	0,65	0,416	574,24	3,476	0	290	346	0,42	0,478	570,311	3,581	0	53	305	356
26389	1324	309	363	0,65	0,416	574,24	3,434	0	311	350	0,42	0,478	570,311	3,621	0	53	305	356
26409	1325	297	339	0,65	0,416	574,24	3,467	0	319	349	0,42	0,477	570,311	3,585	0	53	305	356
26429	1326	300	360	0,65	0,415	574,24	3,507	0	319	358	0,419	0,477	570,311	3,596	0	53	305	356
26449	1327	298	357	0,65	0,416	574,109	3,496	0	317	364	0,419	0,477	566,891	3,588	0	53	305	356
26469	1328	299	371	0,65	0,416	574,109	3,525	0	317	340	0,419	0,478	566,891	3,428	0	53	305	356
26489	1329	303	350	0,65	0,416	574,109	3,349	0	317	331	0,419	0,478	566,891	3,432	0	53	305	356
26509	1330	297	315	0,65	0,416	574,109	3,276	0	300	336	0,42	0,477	566,891	3,418	0	53	305	356
26529	1331	302	353	0,651	0,415	574,109	3,484	0	308	352	0,42	0,477	566,891	3,494	0	53	305	356
26549	1332	299	343	0,651	0,415	574,1	3,374	0	302	350	0,42	0,477	566,934	3,499	0	53	305	356
26569	1333	300	361	0,65	0,416	574,1	3,534	0	307	344	0,42	0,477	566,934	3,481	0	53	305	356
26588	1334	309	338	0,65	0,416	574,1	3,296	0	304	330	0,42	0,477	566,934	3,394	0	53	305	356
26608	1335	305	355	0,65	0,416	574,1	3,461	0	311	348	0,419	0,477	566,934	3,443	0	53	305	356
26628	1336	292	357	0,65	0,416	574,1	3,422	0	314	365	0,419	0,477	566,934	3,477	0	53	305	356
26648	1337	293	349	0,65	0,416	574,364	3,336	0	314	362	0,419	0,477	568,262	3,454	0	53	305	356
26668	1338	285	342	0,65	0,416	574,364	3,521	0	312	379	0,419	0,477	568,262	3,731	0	53	305	356
26688	1339	307	366	0,65	0,416	574,364	3,483	0	313	367	0,419	0,477	568,262	3,657	0	53	305	356
26708	1340	295	334	0,65	0,416	574,364	3,409	0	311	361	0,42	0,477	568,262	3,515	0	53	305	356
26728	1341	291	361	0,65	0,416	574,364	3,399	0	314	390	0,42	0,477	568,262	3,753	0	53	305	356
26748	1342	297	348	0,65	0,416	575,104	3,394	0	314	383	0,42	0,477	568,057	3,681	0	53	305	356
26768	1343	320	398	0,65	0,416	575,104	3,822	0	310	333	0,42	0,477	568,057	3,457	0	53	305	356
26788	1344	299	349	0,65	0,416	575,104	3,451	0	315	367	0,42	0,477	568,057	3,581	0	53	305	356
26808	1345	306	371	0,651	0,416	575,104	3,519	0	302	343	0,42	0,477	568,057	3,483	0	53	305	356
26828	1346	301	353	0,651	0,415	575,104	3,398	0	314	380	0,42	0,477	568,057	3,798	0	53	305	356
26848	1347	299	363	0,65	0,415	573,983	3,396	0	309	376	0,42	0,477	568,806	3,842	0	53	305	356
26868	1348	297	348	0,65	0,415	573,983	3,405	0	300	323	0,42	0,477	568,806	3,413	0
26887	1349	300	375	0,65	0,415	573,983	3,566	0	320	352	0,42	0,477	568,806	3,441	0
26907	1350	289	320	0,65	0,415	573,983	3,226	0	304	310	0,42	0,477	568,806	3,36	0	54	299	346
26927	1351	290	365	0,65	0,415	573,983	3,447	0	298	322	0,42	0,476	568,806	3,392	0	54	299	346
26947	1352	288	343	0,65	0,415	574,358	3,448	0	304	328	0,42	0,476	567,352	3,376	0	54	299	346
26967	1353	288	345	0,65	0,415	574,358	3,378	0	310	335	0,42	0,476	567,352	3,263	0	54	299	346
26987	1354	298	352	0,651	0,415	574,358	3,359	0	307	361	0,42	0,476	567,352	3,425	0	54	299	346
27007	1355	297	344	0,651	0,415	574,358	3,343	0	305	354	0,42	0,476	567,352	3,402	0	54	299	346
27027	1356	295	343	0,651	0,415	574,358	3,344	0	311	321	0,42	0,477	567,352	3,287	0	54	299	346
27047	1357	293	344	0,651	0,416	575,03	3,348	0	309	329	0,42	0,477	568,538	3,371	0	54	299	346
27067	1358	287	337	0,651	0,416	575,03	3,357	0	298	358	0,42	0,477	568,538	3,475	0	54	299	346
27087	1359	290	338	0,651	0,415	575,03	3,39	0	309	344	0,42	0,477	568,538	3,414	0	54	299	346
27107	1360	288	356	0,651	0,415	575,03	3,45	0	303	328	0,42	0,476	568,538	3,335	0	54	299	346
27127	1361	298	360	0,651	0,415	575,03	3,392	0	303	349	0,42	0,476	568,538	3,387	0	54	299	346
27147	1362	301	364	0,65	0,416	574,494	3,41	0	304	345	0,42	0,477	568,794	3,353	0	54	299	346
27167	1363	305	385	0,651	0,416	574,494	3,559	0	313	341	0,42	0,477	568,794	3,525	0	54	299	346
27186	1364	296	356	0,651	0,416	574,494	3,448	0	295	360	0,42	0,477	568,794	3,377	0	54	299	346
27206	1365	297	352	0,65	0,416	574,494	3,505	0	313	332	0,42	0,477	568,794	3,495	0	54	299	346
27226	1366	303	375	0,65	0,416	574,494	3,538	0	317	356	0,42	0,477	568,794	3,577	0	54	299	346
27246	1367	302	358	0,65	0,416	574,813	3,497	0	314	343	0,42	0,477	570,213	3,545	0	54	299	346
27266	1368	293	352	0,65	0,416	574,813	3,486	0	304	328	0,42	0,477	570,213	3,389	0	54	299	346
27286	1369	290	345	0,65	0,416	574,813	3,412	0	313	326	0,42	0,477	570,213	3,464	0	54	299	346
27306	1370	289	378	0,65	0,416	574,813	3,624	0	307	349	0,42	0,477	570,213	3,544	0	54	299	346
27326	1371	300	344	0,651	0,416	574,813	3,527	0	298	362	0,42	0,477	570,213	3,651	0	54	299	346
27346	1372	300	355	0,651	0,416	574,583	3,545	0	301	370	0,42	0,477	570,268	3,731	0	54	299	346
27366	1373	301	354	0,651	0,416	574,583	3,589	0	302	360	0,421	0,477	570,268	3,601	0	54	299	346
27386	1374	294	381	0,651	0,416	574,583	3,62	0	304	288	0,42	0,477	570,268	3,413	0	54	299	346
27406	1375	302	350	0,651	0,415	574,583	3,439	0	306	358	0,42	0,476	570,268	3,505	0	54	299	346
27426	1376	301	349	0,651	0,416	574,583	3,359	0	287	326	0,42	0,476	570,268	3,513	0	54	299	346
27446	1377	301	348	0,65	0,415	574,856	3,38	0	287	308	0,42	0,476	567,979	3,507	0	54	299	346
27465	1378	288	345	0,65	0,415	574,856	3,633	0	292	341	0,42	0,476	567,979	3,483	0	54	299	346
27485	1379	301	358	0,65	0,415	574,856	3,44	0	311	335	0,42	0,476	567,979	3,561	0	54	299	346
27505	1380	291	361	0,651	0,415	574,856	3,587	0	298	334	0,42	0,477	567,979	3,455	0	54	299	346
27525	1381	295	356	0,651	0,415	574,856	3,545	0	298	323	0,42	0,477	567,979	3,516	0	54	299	346
27545	1382	301	357	0,651	0,415	574,245	3,474	0	299	319	0,42	0,476	567,963	3,531	0	54	299	346
27565	1383	309	382	0,651	0,415	574,245	3,563	0	315	374	0,42	0,476	567,963	3,871	0
27585	1384	295	353	0,651	0,415	574,245	3,508	0	300	339	0,42	0,476	567,963	3,539	0	55	308	358
27607	1385	290	375	0,651	0,416	574,245	3,598	0	322	373	0,42	0,477	567,963	3,911	0	55	308	358
27625	1386	293	375	0,651	0,416	574,245	3,708	0	315	322	0,42	0,477	567,963	3,558	0	55	308	358
27646	1387	290	374	0,651	0,416	574,985	3,719	0	312	327	0,42	0,477	568,412	3,691	0	55	308	358
27665	1388	297	350	0,651	0,416	574,985	3,45	0	312	338	0,42	0,477	568,412	3,478	0	55	308	358
27685	1389	293	335	0,651	0,416	574,985	3,511	0	314	358	0,42	0,477	568,412	3,649	0	55	308	358
27705	1390	305	380	0,651	0,416	574,985	3,654	0	317	324	0,42	0,477	568,412	3,583	0	55	308	358
27725	1391	297	360	0,65	0,416	574,985	3,54	0	301	348	0,42	0,477	568,412	3,569	0	55	308	358
27745	1392	300	365	0,65	0,416	574,47	3,594	0	302	351	0,42	0,477	567,52	3,548	0	55	308	358
27765	1393	310	338	0,65	0,416	574,47	3,601	0	319	343	0,42	0,477	567,52	3,604	0	55	308	358
27784	1394	292	368	0,65	0,416	574,47	3,769	0	319	343	0,42	0,477	567,52	3,543	0	55	308	358
27805	1395	303	372	0,65	0,416	574,47	3,471	0	317	357	0,42	0,477	567,52	3,489	0	55	308	358
27824	1396	305	372	0,65	0,416	574,47	3,623	0	314	373	0,42	0,477	567,52	3,809	0	55	308	358
27845	1397	300	374	0,65	0,416	573,552	3,628	0	314	380	0,42	0,477	565,994	3,773	0	55	308	358
27864	1398	294	364	0,65	0,416	573,552	3,622	0	321	334	0,42	0,477	565,994	3,602	0	55	308	358
27885	1399	293	359	0,65	0,416	573,552	3,622	0	325	360	0,42	0,477	565,994	3,703	0	55	308	358
27904	1400	298	358	0,65	0,416	573,552	3,673	0	312	329	0,42	0,477	565,994	3,548	0	55	308	358
27925	1401	299	357	0,65	0,416	573,552	3,688	0	324	373	0,42	0,478	565,994	3,764	0	55	308	358
27944	1402	298	356	0,65	0,416	573,626	3,703	0	319	366	0,419	0,477	567,596	3,743	0	55	308	358
27965	1403	303	378	0,65	0,416	573,626	3,605	0	312	351	0,419	0,477	567,596	3,558	0	55	308	358
27984	1404	301	342	0,65	0,416	573,626	3,637	0	315	337	0,419	0,477	567,596	3,616	0	55	308	358
28005	1405	296	351	0,65	0,416	573,626	3,685	0	306	371	0,419	0,477	567,596	3,857	0	55	308	358
28024	1406	297	363	0,65	0,415	573,626	3,639	0	316	346	0,419	0,477	567,596	3,672	0	55	308	358
28045	1407	297	345	0,65	0,416	573,937	3,658	0	314	348	0,419	0,477	567,064	3,768	0	55	308	358
28063	1408	293	368	0,65	0,416	573,937	3,743	0	325	356	0,419	0,477	567,064	3,83	0	55	308	358
28085	1409	305	377	0,65	0,416	573,937	3,787	0	322	365	0,42	0,477	567,064	3,785	0	55	308	358
28103	1410	308	371	0,65	0,416	573,937	3,855	0	329	389	0,42	0,477	567,064	4,032	0	55	308	358
28125	1411	295	359	0,65	0,415	573,937	3,693	0	328	350	0,42	0,477	567,064	3,73	0	55	308	358
28143	1412	301	360	0,651	0,415	574,364	3,731	0	329	360	0,42	0,477	567,364	3,797	0	55	308	358
28165	1413	304	374	0,651	0,415	574,364	3,695	0	316	370	0,42	0,477	567,364	3,809	0	55	308	358
28183	1414	296	372	0,651	0,415	574,364	3,698	0	316	351	0,42	0,477	567,364	3,776	0	55	308	358
28205	1415	304	349	0,65	0,416	574,364	3,725	0	314	355	0,42	0,477	567,364	3,755	0	55	308	358
28223	1416	306	366	0,65	0,415	574,364	3,734	0	324	371	0,42	0,477	567,364	3,878	0	55	308	358
28243	1417	305	360	0,65	0,415	574,271	3,743	0	325	361	0,419	0,477	568,545	3,87	0	55	308	358
28263	1418	295	365	0,65	0,415	574,271	3,843	0	313	355	0,419	0,477	568,545	3,831	0	55	308	358
28283	1419	296	369	0,65	0,415	574,271	3,789	0	331	358	0,42	0,477	568,545	3,763	0	55	308	358
28303	1420	291	353	0,65	0,415	574,271	3,806	0	321	352	0,42	0,477	568,545	3,865	0	55	308	358
28323	1421	303	375	0,65	0,415	574,271	3,687	0	317	358	0,42	0,477	568,545	3,741	0	55	308	358
28343	1422	302	371	0,65	0,416	575,15	3,664	0	323	358	0,42	0,477	566,528	3,755	0	55	308	358
28363	1423	298	356	0,65	0,416	575,15	3,742	0	327	354	0,42	0,477	566,528	3,68	0	55	308	358
28382	1424	307	369	0,65	0,416	575,15	3,772	0	303	339	0,42	0,477	566,528	3,802	0	55	308	358
28402	1425	313	353	0,651	0,416	575,15	3,762	0	335	355	0,42	0,477	566,528	3,732	0	55	308	358
28422	1426	301	365	0,651	0,415	575,15	3,81	0	309	396	0,42	0,477	566,528	4,139	0	56	313	363
28442	1427	307	359	0,651	0,415	574,303	3,814	0	323	394	0,42	0,477	569,019	4,238	0	56	313	363
28462	1428	307	351	0,651	0,415	574,303	3,819	0	331	358	0,42	0,477	569,019	3,87	0	56	313	363
28482	1429	300	363	0,651	0,415	574,303	3,782	0	321	377	0,42	0,477	569,019	4,034	0	56	313	363
28502	1430	303	368	0,65	0,415	574,303	3,899	0	330	361	0,42	0,477	569,019	3,993	0	56	313	363
28522	1431	295	356	0,65	0,416	574,303	3,958	0	324	376	0,42	0,477	569,019	3,995	0	56	313	363
28542	1432	294	363	0,65	0,416	574,429	3,981	0	327	370	0,42	0,477	568,04	3,991	0	56	313	363
28562	1433	297	370	0,65	0,416	574,429	3,917	0	323	362	0,42	0,477	568,04	4,014	0	56	313	363
28582	1434	291	380	0,65	0,415	574,429	4,038	0	326	366	0,42	0,477	568,04	4,055	0	56	313	363
28602	1435	296	386	0,65	0,415	574,429	4,006	0	329	362	0,42	0,477	568,04	4,025	0	56	313	363
28622	1436	293	367	0,651	0,415	574,429	4,011	0	320	341	0,42	0,477	568,04	4,101	0	56	313	363
28642	1437	291	373	0,651	0,415	574,646	4,018	0	322	338	0,42	0,477	569,668	4,118	0	56	313	363
28661	1438	300	372	0,651	0,415	574,646	4,011	0	324	371	0,42	0,477	569,668	4,222	0	56	313	363
28681	1439	301	381	0,651	0,415	574,646	3,972	0	327	365	0,42	0,477	569,668	4,087	0	56	313	363
28701	1440	296	369	0,651	0,415	574,646	4,09	0	321	386	0,42	0,477	569,668	4,259	0	56	313	363
28721	1441	299	374	0,651	0,415	574,646	4,13	0	332	355	0,42	0,477	569,668	4,111	0	56	313	363
28741	1442	299	376	0,65	0,415	573,933	4,145	0	332	360	0,42	0,476	568,386	4,168	0	56	313	363
28761	1443	301	354	0,65	0,415	573,933	3,986	0	322	374	0,42	0,476	568,386	4,167	0	56	313	363
28781	1444	299	363	0,65	0,415	573,933	3,98	0	330	355	0,42	0,476	568,386	4,094	0	56	313	363
28801	1445	305	362	0,65	0,415	573,933	3,919	0	322	361	0,42	0,476	568,386	4,181	0	56	313	363
28821	1446	319	394	0,65	0,415	573,933	4,162	0	328	373	0,42	0,476	568,386	4,154	0	56	313	363
28841	1447	321	401	0,65	0,415	574,613	4,163	0	324	365	0,42	0,476	567,796	4,134	0	56	313	363
28861	1448	308	360	0,65	0,415	574,613	3,955	0	320	355	0,42	0,476	567,796	4,034	0	56	313	363
28881	1449	301	357	0,65	0,415	574,613	3,962	0	332	346	0,42	0,476	567,796	4,071	0	56	313	363
28901	1450	294	354	0,651	0,415	574,613	3,893	0	324	350	0,42	0,477	567,796	3,91	0	56	313	363
28921	1451	312	374	0,651	0,415	574,613	3,94	0	331	373	0,42	0,477	567,796	4,233	0	56	313	363
28941	1452	308	373	0,651	0,415	574,596	3,925	0	328	370	0,421	0,476	568,308	4,232	0	56	313	363
28960	1453	301	373	0,651	0,415	574,596	3,918	0	317	375	0,421	0,476	568,308	3,994	0	56	313	363
28980	1454	312	364	0,651	0,415	574,596	3,838	0	335	357	0,421	0,476	568,308	3,973	0	56	313	363
29000	1455	297	369	0,651	0,415	574,596	3,877	0	336	355	0,42	0,477	568,308	4,06	0	56	313	363
29020	1456	295	367	0,65	0,415	574,596	3,898	0	326	365	0,42	0,477	568,308	4,154	0	56	313	363
29040	1457	293	369	0,65	0,415	574,699	3,867	0	336	355	0,419	0,477	568,499	4,18	0	56	313	363
29060	1458	292	363	0,65	0,415	574,699	4,003	0	328	344	0,419	0,477	568,499	3,913	0	56	313	363
29080	1459	297	373	0,65	0,415	574,699	3,92	0	322	341	0,419	0,477	568,499	3,922	0	56	313	363
29100	1460	290	353	0,65	0,415	574,699	3,959	0	344	347	0,419	0,477	568,499	3,924	0	56	313	363
29120	1461	303	364	0,65	0,415	574,699	3,858	0	330	357	0,42	0,477	568,499	4,017	0	56	313	363
29140	1462	302	363	0,65	0,415	574,836	3,851	0	332	357	0,42	0,477	569,628	4,038	0	56	313	363
29160	1463	303	371	0,651	0,415	574,836	3,941	0	328	370	0,42	0,477	569,628	4,132	0	56	313	363
29180	1464	290	379	0,651	0,415	574,836	3,979	0	326	371	0,42	0,477	569,628	4,042	0	56	313	363
29200	1465	298	351	0,651	0,415	574,836	3,859	0	328	357	0,42	0,477	569,628	4,032	0	56	313	363
29220	1466	307	369	0,651	0,415	574,836	3,886	0	325	357	0,42	0,477	569,628	3,983	0	56	313	363
29240	1467	302	365	0,651	0,415	574,898	3,871	0	324	357	0,42	0,477	569,107	3,957	0	56	313	363
29260	1468	298	381	0,651	0,415	574,898	3,956	0	325	397	0,42	0,477	569,107	4,325	0	56	313	363
29279	1469	296	375	0,65	0,415	574,898	3,971	0	325	359	0,42	0,477	569,107	3,91	0	56	313	363
29299	1470	298	363	0,65	0,415	574,898	3,876	0	318	324	0,419	0,477	569,107	3,888	0	56	313	363
29319	1471	295	366	0,65	0,415	574,898	3,921	0	338	339	0,419	0,477	569,107	3,934	0	56	313	363
29339	1472	294	370	0,65	0,415	574,862	3,902	0	337	321	0,419	0,477	568,952	3,934	0	56	313	363
29359	1473	300	352	0,65	0,415	574,862	3,845	0	321	374	0,419	0,477	568,952	4,192	0	56	313	363
29379	1474	297	363	0,65	0,415	574,862	3,888	0	337	349	0,419	0,477	568,952	4,102	0	56	313	363
29399	1475	313	346	0,65	0,416	574,862	3,706	0	324	358	0,42	0,477	568,952	4,01	0	56	313	363
29419	1476	297	369	0,651	0,416	574,862	3,902	0	328	352	0,42	0,477	568,952	3,944	0	56	313	363
29439	1477	300	365	0,651	0,416	574,24	3,842	0	332	360	0,42	0,477	566,016	3,858	0	56	313	363
29459	1478	297	363	0,651	0,416	574,24	3,835	0	332	369	0,42	0,477	566,016	3,936	0	56	313	363
29479	1479	298	355	0,651	0,416	574,24	3,989	0	349	355	0,42	0,477	566,016	4,04	0	56	313	363
29499	1480	296	379	0,651	0,416	574,24	3,932	0	331	369	0,42	0,477	566,016	3,91	0	56	313	363
29519	1481	290	339	0,651	0,416	574,24	3,974	0	340	345	0,42	0,477	566,016	3,986	0	57	315	360
29539	1482	291	339	0,651	0,416	574,309	3,95	0	344	346	0,42	0,477	566,276	4,012	0	57	315	360
29558	1483	297	358	0,651	0,416	574,309	3,873	0	323	361	0,42	0,477	566,276	3,94	0	57	315	360
29578	1484	299	366	0,65	0,416	574,309	3,911	0	335	368	0,42	0,477	566,276	3,988	0	57	315	360
29598	1485	307	370	0,65	0,416	574,309	3,77	0	338	376	0,42	0,477	566,276	4,141	0	57	315	360
29618	1486	306	366	0,65	0,416	574,309	3,84	0	334	359	0,42	0,477	566,276	3,882	0	57	315	360
29638	1487	307	367	0,65	0,416	573,466	3,816	0	334	361	0,42	0,477	569,318	3,96	0	57	315	360
29658	1488	308	374	0,651	0,416	573,466	3,821	0	322	341	0,42	0,477	569,318	3,805	0	57	315	360
29678	1489	299	359	0,651	0,416	573,466	3,726	0	336	367	0,42	0,477	569,318	3,972	0	57	315	360
29698	1490	303	363	0,651	0,416	573,466	3,808	0	322	377	0,42	0,477	569,318	4,082	0	57	315	360
29718	1491	301	358	0,651	0,416	573,466	3,77	0	320	365	0,42	0,477	569,318	3,987	0	57	315	360
29738	1492	301	358	0,651	0,416	575,355	3,751	0	324	370	0,42	0,477	567,705	4,017	0	57	315	360
29758	1493	300	358	0,651	0,415	575,355	3,664	0	340	366	0,42	0,476	567,705	3,934	0	57	315	360
29778	1494	290	351	0,651	0,415	575,355	3,811	0	315	336	0,42	0,476	567,705	3,764	0	57	315	360
29798	1495	312	377	0,651	0,415	575,355	3,833	0	329	366	0,42	0,476	567,705	3,833	0	58	318	360
29818	1496	305	364	0,651	0,415	575,355	3,841	0	337	365	0,42	0,476	567,705	3,785	0	58	318	360
29838	1497	305	368	0,651	0,415	574,668	3,845	0	326	359	0,42	0,476	566,227	3,805	0	58	318	360
29858	1498	299	379	0,651	0,415	574,668	3,902	0	324	380	0,42	0,476	566,227	3,885	0	58	318	360
29877	1499	310	367	0,651	0,415	574,668	3,743	0	329	383	0,42	0,476	566,227	4,044	0	58	318	360
29897	1500	305	366	0,651	0,415	574,668	3,905	0	321	349	0,42	0,476	566,227	3,821	0	58	318	360
29917	1501	300	356	0,651	0,415	574,668	3,768	0	340	379	0,42	0,476	566,227	4,053	0	58	318	360
29937	1502	303	352	0,651	0,415	574,738	3,831	0	342	371	0,42	0,476	567,288	3,989	0	58	318	360
29957	1503	304	371	0,651	0,415	574,738	3,797	0	331	385	0,42	0,476	567,288	4,009	0	58	318	360
29977	1504	305	363	0,651	0,415	574,738	3,808	0	319	410	0,42	0,476	567,288	4,307	0	58	318	360
29997	1505	305	372	0,651	0,415	574,738	3,808	0	335	365	0,42	0,476	567,288	3,833	0	58	318	360
30017	1506	299	363	0,651	0,415	574,738	3,902	0	329	367	0,42	0,476	567,288	3,916	0	58	318	360
30037	1507	301	366	0,651	0,415	574,526	3,915	0	327	367	0,42	0,476	569,218	3,951	0	58	318	360
30057	1508	308	370	0,651	0,415	574,526	3,833	0	331	366	0,42	0,476	569,218	4,024	0	58	318	360
30077	1509	302	361	0,651	0,415	574,526	3,819	0	325	364	0,42	0,476	569,218	3,873	0	58	318	360
30097	1510	305	375	0,651	0,415	574,526	3,794	0	339	371	0,42	0,476	569,218	3,911	0	58	318	360
30117	1511	303	357	0,651	0,415	574,526	3,815	0	331	357	0,42	0,476	569,218	3,865	0	58	318	360
30137	1512	304	360	0,651	0,415	574,969	3,808	0	335	359	0,42	0,476	567,293	3,862	0	58	318	360
30156	1513	308	356	0,651	0,415	574,969	3,757	0	324	353	0,42	0,476	567,293	3,886	0	58	318	360
30176	1514	291	380	0,651	0,415	574,969	4,03	0	334	346	0,42	0,476	567,293	3,887	0	58	318	360
30196	1515	302	374	0,651	0,415	574,969	3,95	0	330	390	0,42	0,476	567,293	4,11	0	58	318	360
30216	1516	311	365	0,651	0,415	574,969	3,777	0	337	346	0,42	0,476	567,293	3,979	0	58	318	360
30236	1517	305	377	0,651	0,415	574,58	3,893	0	336	362	0,42	0,476	566,44	4,037	0	58	318	360
30256	1518	306	375	0,651	0,415	574,58	3,933	0	337	368	0,42	0,476	566,44	4,006	0	58	318	360
30276	1519	298	368	0,651	0,415	574,58	3,891	0	321	372	0,42	0,476	566,44	3,928	0	58	318	360
30296	1520	303	379	0,651	0,415	574,58	3,762	0	340	365	0,42	0,476	566,44	3,977	0	58	318	360
30316	1521	298	361	0,651	0,415	574,58	3,768	0	331	359	0,42	0,476	566,44	3,782	0	58	318	360
30336	1522	299	363	0,651	0,415	574,297	3,773	0	327	355	0,42	0,476	568,971	3,765	0	58	318	360
30356	1523	317	358	0,651	0,415	574,297	3,836	0	325	354	0,42	0,476	568,971	3,803	0	58	318	360
30376	1524	309	370	0,651	0,415	574,297	3,795	0	343	355	0,42	0,476	568,971	3,936	0	58	318	360
30396	1525	304	366	0,651	0,415	574,297	3,821	0	331	351	0,42	0,476	568,971	3,873	0	58	318	360
30416	1526	308	370	0,651	0,415	574,297	3,825	0	340	339	0,42	0,476	568,971	3,74	0	58	318	360
30436	1527	306	369	0,651	0,415	574,644	3,812	0	334	338	0,42	0,476	568,406	3,782	0	58	318	360
30456	1528	314	370	0,651	0,415	574,644	3,878	0	328	346	0,42	0,476	568,406	3,686	0	58	318	360
30475	1529	299	345	0,651	0,415	574,644	3,827	0	336	385	0,42	0,476	568,406	3,976	0	58	318	360
30495	1530	308	354	0,65	0,415	574,644	3,908	0	343	358	0,419	0,476	568,406	3,848	0	58	318	360
30515	1531	309	389	0,65	0,415	574,644	4,129	0	341	357	0,419	0,476	568,406	3,85	0	58	318	360
30535	1532	308	380	0,65	0,415	574,396	4,143	0	345	357	0,419	0,476	568,544	3,853	0	58	318	360
30555	1533	316	338	0,651	0,415	574,396	3,657	0	322	374	0,42	0,476	568,544	4,025	0	58	318	360
30575	1534	320	363	0,651	0,415	574,396	3,747	0	336	361	0,42	0,476	568,544	3,787	0	58	318	360
30595	1535	316	383	0,651	0,415	574,396	3,88	0	329	362	0,42	0,476	568,544	3,829	0	58	318	360
30615	1536	309	359	0,651	0,415	574,396	3,792	0	345	366	0,42	0,476	568,544	4,002	0	58	318	360
30635	1537	308	364	0,651	0,415	574,863	3,855	0	345	370	0,42	0,476	567,207	3,883	0	58	318	360
30655	1538	311	343	0,651	0,415	574,863	3,713	0	335	364	0,42	0,476	567,207	3,889	0	58	318	360
30675	1539	313	378	0,651	0,415	574,863	3,734	0	316	351	0,42	0,476	567,207	3,648	0	58	318	360
30695	1540	314	378	0,651	0,415	574,863	3,757	0	331	322	0,42	0,476	567,207	3,538	0	58	318	360
30715	1541	311	361	0,65	0,415	574,863	3,82	0	342	352	0,42	0,476	567,207	3,648	0	58	318	360
30735	1542	314	380	0,65	0,415	574,674	3,844	0	336	342	0,42	0,476	567,312	3,613	0	58	318	360
30754	1543	310	350	0,65	0,415	574,674	3,809	0	336	356	0,419	0,476	567,312	3,688	0	58	318	360
30774	1544	303	370	0,65	0,415	574,674	3,685	0	334	353	0,419	0,476	567,312	3,719	0	58	318	360
30794	1545	306	365	0,65	0,415	574,674	3,665	0	340	366	0,419	0,476	567,312	3,659	0	58	318	360
30814	1546	305	357	0,65	0,415	574,674	3,68	0	334	360	0,419	0,477	567,312	3,796	0	58	318	360
30834	1547	306	366	0,65	0,415	575,242	3,675	0	334	361	0,419	0,477	568,963	3,817	0	58	318	360
30854	1548	302	346	0,65	0,415	575,242	3,787	0	326	337	0,419	0,477	568,963	3,632	0	58	318	360
30874	1549	309	352	0,65	0,415	575,242	3,604	0	340	337	0,419	0,477	568,963	3,631	0	58	318	360
30894	1550	310	369	0,65	0,415	575,242	3,629	0	327	354	0,42	0,477	568,963	3,768	0	58	318	360
30914	1551	313	372	0,651	0,415	575,242	3,754	0	334	332	0,42	0,477	568,963	3,564	0	58	318	360
30934	1552	315	375	0,651	0,415	574,693	3,662	0	338	337	0,42	0,477	568,216	3,587	0	58	318	360
30954	1553	314	360	0,651	0,415	574,693	3,625	0	334	341	0,42	0,476	568,216	3,687	0	58	318	360
30974	1554	315	370	0,65	0,415	574,693	3,884	0	334	365	0,42	0,476	568,216	3,924	0	58	318	360
30994	1555	313	367	0,65	0,415	574,693	3,884	0	323	375	0,419	0,476	568,216	4,069	0	58	318	360
31014	1556	313	371	0,65	0,415	574,693	3,681	0	331	339	0,419	0,476	568,216	3,705	0	58	318	360
31034	1557	312	371	0,65	0,415	574,241	3,813	0	328	353	0,419	0,476	567,915	3,859	0	58	318	360
31053	1558	304	355	0,65	0,415	574,241	3,747	0	329	372	0,419	0,476	567,915	3,934	0	58	318	360
31073	1559	301	369	0,651	0,415	574,241	3,935	0	325	321	0,42	0,476	567,915	3,704	0	58	318	360
31093	1560	303	334	0,651	0,415	574,241	3,812	0	327	356	0,42	0,476	567,915	3,911	0	58	318	360
31113	1561	299	346	0,651	0,415	574,241	3,89	0	318	355	0,42	0,476	567,915	3,854	0	58	318	360
31133	1562	300	342	0,651	0,415	574,584	3,836	0	318	353	0,42	0,476	568,821	3,79	0	58	318	360
31153	1563	301	374	0,651	0,415	574,584	4	0	322	354	0,42	0,476	568,821	3,819	0	58	318	360
31173	1564	299	376	0,65	0,415	574,584	3,913	0	342	346	0,42	0,476	568,821	3,841	0	58	318	360
31193	1565	310	349	0,65	0,415	574,584	3,894	0	332	350	0,419	0,476	568,821	3,922	0	58	318	360
31213	1566	305	358	0,65	0,415	574,584	3,972	0	337	356	0,419	0,476	568,821	3,913	0	58	318	360
31233	1567	309	351	0,65	0,415	574,249	3,919	0	331	352	0,42	0,476	569,119	3,907	0	58	318	360
31253	1568	306	376	0,651	0,415	574,249	3,931	0	338	370	0,42	0,476	569,119	4,106	0	58	318	360
31273	1569	314	348	0,651	0,415	574,249	3,885	0	334	364	0,42	0,476	569,119	3,831	0	58	318	360
31293	1570	304	352	0,651	0,415	574,249	3,828	0	334	358	0,42	0,476	569,119	4,071	0	58	318	360
31313	1571	308	356	0,65	0,415	574,249	3,919	0	321	378	0,42	0,476	569,119	4,203	0	58	318	360
31332	1572	308	359	0,65	0,415	574,5	3,882	0	318	376	0,419	0,476	567,297	4,121	0	58	318	360
31352	1573	315	362	0,65	0,415	574,5	3,782	0	337	369	0,419	0,476	567,297	4,077	0	58	318	360
31372	1574	308	359	0,65	0,415	574,5	3,813	0	337	377	0,42	0,476	567,297	4,105	0	58	318	360
31392	1575	305	358	0,651	0,414	574,5	3,738	0	335	353	0,42	0,476	567,297	3,706	0	58	318	360
31412	1576	300	358	0,651	0,414	574,5	3,847	0	329	369	0,42	0,476	567,297	3,981	0	58	318	360
31432	1577	296	357	0,651	0,415	575,224	3,837	0	328	366	0,42	0,476	568,301	3,894	0	58	318	360
31452	1578	297	349	0,651	0,415	575,224	3,804	0	325	362	0,42	0,476	568,301	3,816	0	58	318	360
31472	1579	300	339	0,65	0,415	575,224	3,928	0	335	356	0,42	0,476	568,301	3,871	0	58	318	360
31492	1580	293	356	0,65	0,415	575,224	3,887	0	342	358	0,42	0,476	568,301	3,798	0	58	318	360
31512	1581	309	367	0,65	0,415	575,224	3,965	0	329	371	0,42	0,476	568,301	4,139	0	58	318	360
31532	1582	307	368	0,65	0,415	575,154	3,963	0	336	368	0,42	0,476	569,393	4,183	0	58	318	360
31552	1583	302	354	0,651	0,414	575,154	3,997	0	322	370	0,42	0,476	569,393	4,124	0	58	318	360
31572	1584	309	359	0,651	0,414	575,154	3,982	0	341	334	0,42	0,476	569,393	4,022	0	58	318	360
31592	1585	293	342	0,651	0,414	575,154	4,032	0	331	352	0,42	0,476	569,393	3,996	0	58	318	360
31612	1586	292	367	0,651	0,414	575,154	4,055	0	336	343	0,42	0,475	569,393	3,974	0	58	318	360
31632	1587	294	364	0,651	0,414	574,515	4,061	0	334	355	0,42	0,475	567,474	3,939	0	58	318	360
31652	1588	291	352	0,65	0,414	574,515	4,03	0	326	358	0,42	0,475	567,474	3,964	0	58	318	360
31671	1589	295	358	0,65	0,414	574,515	4,056	0	323	352	0,419	0,475	567,474	3,974	0	58	318	360
31691	1590	296	379	0,65	0,414	574,515	4,181	0	341	344	0,42	0,476	567,474	4,047	0	58	318	360
31711	1591	302	362	0,651	0,414	574,515	4,094	0	344	346	0,42	0,476	567,474	4,074	0	58	318	360
31731	1592	303	370	0,651	0,415	575,314	4,154	0	346	346	0,42	0,476	568,855	4,11	0	58	318	360
31751	1593	306	360	0,651	0,415	575,314	4,107	0	330	341	0,42	0,476	568,855	4,041	0	58	318	360
31771	1594	301	342	0,651	0,415	575,314	4,127	0	341	353	0,42	0,476	568,855	4,11	0	58	318	360
31791	1595	305	356	0,65	0,415	575,314	3,999	0	341	341	0,42	0,476	568,855	4,033	0	58	318	360
31811	1596	304	369	0,65	0,415	575,314	4,143	0	324	346	0,419	0,476	568,855	4,097	0	58	318	360
31831	1597	303	365	0,65	0,415	574,58	4,101	0	329	351	0,419	0,476	567,115	4,055	0	58	318	360
31851	1598	300	351	0,65	0,415	574,58	4,137	0	339	356	0,42	0,476	567,115	4,11	0	58	318	360
31871	1599	306	367	0,65	0,415	574,58	4,064	0	333	372	0,42	0,476	567,115	4,209	0	58	318	360
31891	1600	293	360	0,651	0,415	574,58	4,115	0	325	367	0,42	0,476	567,115	4,005	0	58	318	360
31911	1601	309	356	0,651	0,415	574,58	4,062	0	342	357	0,42	0,476	567,115	4,045	0	58	318	360
31931	1602	305	363	0,65	0,415	574,078	4,075	0	337	363	0,42	0,476	567,545	4,041	0	58	318	360
31950	1603	292	368	0,65	0,415	574,078	4,143	0	344	383	0,419	0,476	567,545	4,331	0	58	318	360
31970	1604	301	350	0,65	0,415	574,078	3,923	0	335	340	0,419	0,476	567,545	4,027	0	59	321	361
31990	1605	310	355	0,65	0,415	574,078	3,994	0	329	382	0,419	0,477	567,545	4,299	0	59	321	361
32010	1606	308	361	0,65	0,415	574,078	4,064	0	335	365	0,419	0,477	567,545	4,022	0	59	321	361
32030	1607	307	352	0,65	0,415	574,406	3,967	0	334	352	0,42	0,477	568,295	4,117	0	59	321	361
32050	1608	310	356	0,651	0,415	574,406	3,972	0	338	339	0,42	0,476	568,295	3,898	0	59	321	361
32070	1609	302	358	0,651	0,415	574,406	4,067	0	327	367	0,42	0,476	568,295	4,128	0	59	321	361
32090	1610	299	353	0,651	0,415	574,406	3,999	0	333	373	0,42	0,476	568,295	4,106	0	59	321	361
32110	1611	305	360	0,65	0,415	574,406	4,035	0	338	345	0,419	0,477	568,295	4,064	0	59	321	361
32130	1612	304	359	0,65	0,415	574,293	4,001	0	334	361	0,419	0,477	568,184	4,034	0	59	321	361
32150	1613	307	356	0,649	0,415	574,293	3,986	0	340	338	0,419	0,477	568,184	3,844	0	59	321	361
32170	1614	304	377	0,65	0,415	574,293	3,993	0	343	342	0,419	0,476	568,184	3,963	0	59	321	361
32190	1615	301	362	0,65	0,415	574,293	3,96	0	344	359	0,42	0,476	568,184	4,043	0	59	321	361
32210	1616	302	351	0,651	0,415	574,293	3,963	0	344	371	0,42	0,476	568,184	4,149	0	59	321	361
32230	1617	302	356	0,651	0,415	574,691	3,969	0	344	380	0,42	0,476	567,775	4,235	0	59	321	361
32250	1618	306	363	0,651	0,415	574,691	3,883	0	327	365	0,42	0,476	567,775	4,163	0	59	321	361
32269	1619	305	354	0,65	0,415	574,691	3,891	0	337	357	0,419	0,476	567,775	3,892	0	59	321	361
32289	1620	308	361	0,65	0,415	574,691	3,832	0	336	367	0,419	0,476	567,775	4,032	0	59	321	361
32309	1621	299	358	0,649	0,415	574,691	3,915	0	343	358	0,419	0,476	567,775	4,041	0	59	321	361
32329	1622	298	355	0,65	0,415	574,407	3,905	0	345	361	0,419	0,477	568,404	4,054	0	59	321	361
32349	1623	306	377	0,65	0,415	574,407	3,936	0	333	361	0,419	0,477	568,404	3,895	0	59	321	361
32369	1624	318	359	0,651	0,415	574,407	3,874	0	339	348	0,42	0,477	568,404	3,943	0	59	321	361
32389	1625	306	362	0,651	0,415	574,407	3,918	0	336	357	0,42	0,477	568,404	3,849	0	59	321	361
32409	1626	309	358	0,651	0,415	574,407	3,824	0	337	366	0,42	0,477	568,404	3,918	0	59	321	361
32429	1627	312	359	0,65	0,415	574,705	3,825	0	336	361	0,42	0,477	569,182	3,925	0	59	321	361
32449	1628	302	378	0,65	0,415	574,705	3,997	0	345	344	0,419	0,477	569,182	3,973	0	59	321	361
32469	1629	305	371	0,65	0,415	574,705	4,003	0	346	365	0,419	0,477	569,182	3,968	0	59	321	361
32489	1630	301	367	0,65	0,415	574,705	3,914	0	339	366	0,419	0,477	569,182	3,98	0	59	321	361
32509	1631	301	367	0,65	0,415	574,705	3,841	0	339	361	0,419	0,477	569,182	3,779	0	59	321	361
32529	1632	302	367	0,65	0,415	574,642	3,809	0	337	361	0,42	0,477	567,876	3,755	0	59	321	361
32548	1633	298	364	0,65	0,415	574,642	3,807	0	344	356	0,42	0,477	567,876	3,901	0	59	321	361
32568	1634	317	394	0,65	0,415	574,642	4,047	0	331	353	0,419	0,477	567,876	3,954	0	59	321	361
32588	1635	312	381	0,65	0,415	574,642	3,895	0	342	365	0,419	0,477	567,876	3,925	0	59	321	361
32608	1636	302	362	0,649	0,415	574,642	3,837	0	342	368	0,419	0,477	567,876	4,096	0	59	321	361
32628	1637	310	373	0,649	0,416	575,182	3,925	0	342	371	0,419	0,477	567,462	4,128	0	59	321	361
32648	1638	306	339	0,65	0,415	575,182	3,79	0	334	366	0,419	0,477	567,462	3,922	0	59	321	361
32668	1639	286	336	0,651	0,415	575,182	3,899	0	350	369	0,42	0,477	567,462	4,211	0	59	321	361
32688	1640	298	366	0,651	0,415	575,182	3,931	0	335	364	0,42	0,477	567,462	4,052	0	59	321	361
32708	1641	295	375	0,651	0,415	575,182	3,955	0	330	365	0,421	0,477	567,462	4,063	0	59	321	361
32728	1642	300	386	0,652	0,415	574,544	3,975	0	333	365	0,421	0,477	567,457	4,073	0	59	321	361
32748	1643	303	354	0,651	0,415	574,544	3,88	0	331	378	0,421	0,477	567,457	4,102	0	59	321	361
32768	1644	301	359	0,651	0,415	574,544	3,964	0	332	385	0,42	0,477	567,457	3,981	0	59	321	361
32788	1645	302	367	0,651	0,415	574,544	3,786	0	335	369	0,42	0,476	567,457	3,891	0	59	321	361
32808	1646	312	365	0,651	0,414	574,544	3,781	0	334	366	0,421	0,476	567,457	3,927	0	59	321	361
32828	1647	309	362	0,652	0,414	574,781	3,778	0	335	363	0,421	0,476	567,353	3,879	0	59	321	361
32847	1648	309	358	0,652	0,414	574,781	3,88	0	338	366	0,421	0,476	567,353	3,992	0	59	321	361
32868	1649	308	353	0,652	0,414	574,781	3,843	0	340	364	0,421	0,476	567,353	3,809	0	59	321	361
32887	1650	310	377	0,652	0,414	574,781	3,832	0	336	360	0,421	0,476	567,353	3,966	0	59	321	361
32907	1651	301	358	0,652	0,414	574,781	3,854	0	331	336	0,421	0,476	567,353	3,915	0	59	321	361
32927	1652	301	361	0,651	0,414	574,398	3,851	0	331	331	0,42	0,476	567,536	3,857	0	59	321	361
32947	1653	300	357	0,651	0,414	574,398	3,839	0	338	373	0,42	0,476	567,536	3,987	0	59	321	361
32967	1654	296	367	0,652	0,414	574,398	3,782	0	328	365	0,421	0,476	567,536	3,869	0	59	321	361
32987	1655	303	377	0,652	0,414	574,398	3,812	0	338	350	0,421	0,476	567,536	3,845	0	59	321	361
33007	1656	312	359	0,652	0,414	574,398	3,677	0	325	346	0,421	0,476	567,536	3,731	0	59	321	361
33027	1657	315	366	0,652	0,414	574,382	3,653	0	326	344	0,421	0,476	566,943	3,673	0	59	321	361
33047	1658	312	356	0,652	0,414	574,382	3,759	0	340	359	0,421	0,476	566,943	3,812	0	59	321	361
33067	1659	302	349	0,651	0,414	574,382	3,7	0	338	373	0,42	0,476	566,943	3,957	0	59	321	361
33087	1660	306	334	0,651	0,414	574,382	3,781	0	332	359	0,42	0,476	566,943	3,819	0	59	321	361
33107	1661	313	356	0,65	0,414	574,382	3,696	0	354	344	0,419	0,476	566,943	3,858	0	59	321	361
33127	1662	312	348	0,651	0,414	574,497	3,722	0	356	346	0,42	0,476	567,176	3,902	0	59	321	361
33147	1663	308	344	0,651	0,414	574,497	3,669	0	336	371	0,42	0,476	567,176	3,993	0	59	321	361
33166	1664	316	362	0,652	0,414	574,497	3,682	0	345	373	0,421	0,476	567,176	4,003	0	59	321	361
33186	1665	313	365	0,652	0,414	574,497	3,766	0	334	378	0,421	0,476	567,176	3,874	0	59	321	361
33206	1666	303	364	0,651	0,414	574,497	3,787	0	330	377	0,421	0,476	567,176	3,976	0	59	321	361
33226	1667	305	364	0,651	0,415	574,791	3,81	0	333	377	0,42	0,476	566,793	3,945	0	59	321	361
33246	1668	309	363	0,651	0,415	574,791	3,778	0	332	373	0,42	0,476	566,793	3,861	0	59	321	361
33266	1669	321	357	0,65	0,414	574,791	3,625	0	332	360	0,42	0,476	566,793	3,694	0	59	321	361
33286	1670	291	340	0,651	0,414	574,791	3,686	0	326	368	0,42	0,476	566,793	3,832	0	59	321	361
33306	1671	312	374	0,651	0,414	574,791	3,886	0	334	357	0,42	0,476	566,793	3,688	0	59	321	361
33326	1672	310	369	0,651	0,414	574,234	3,83	0	332	357	0,42	0,476	568,771	3,744	0	59	321	361
33346	1673	300	351	0,651	0,414	574,234	3,649	0	336	375	0,42	0,476	568,771	3,909	0	59	321	361
33366	1674	310	370	0,651	0,414	574,234	3,707	0	323	329	0,42	0,476	568,771	3,633	0	59	321	361
33386	1675	309	346	0,651	0,414	574,234	3,633	0	339	338	0,42	0,476	568,771	3,711	0	59	321	361
33406	1676	306	374	0,65	0,414	574,234	3,791	0	324	358	0,419	0,476	568,771	3,732	0	59	321	361
33426	1677	307	367	0,65	0,414	574,276	3,794	0	330	337	0,419	0,476	568,157	3,749	0	59	321	361
33445	1678	310	358	0,651	0,414	574,276	3,728	0	330	361	0,42	0,476	568,157	3,854	0	59	321	361
33465	1679	314	374	0,651	0,414	574,276	3,765	0	330	368	0,42	0,476	568,157	3,878	0	59	321	361
33485	1680	306	363	0,652	0,414	574,276	3,811	0	327	372	0,421	0,476	568,157	3,913	0	59	321	361
33505	1681	306	357	0,652	0,414	574,276	3,608	0	338	357	0,421	0,476	568,157	3,722	0	59	321	361
33525	1682	307	362	0,652	0,414	574,269	3,628	0	339	360	0,421	0,476	568,839	3,736	0	59	321	361
33545	1683	303	366	0,651	0,414	574,269	3,717	0	326	351	0,42	0,476	568,839	3,56	0	59	321	361
33565	1684	305	346	0,651	0,414	574,269	3,617	0	322	358	0,42	0,476	568,839	3,678	0	59	321	361
33585	1685	321	385	0,65	0,414	574,269	3,845	0	329	348	0,419	0,476	568,839	3,568	0	59	321	361
33606	1686	297	357	0,651	0,414	574,269	3,65	0	324	378	0,42	0,476	568,839	3,702	0	59	321	361
33625	1687	303	356	0,651	0,414	574,157	3,736	0	323	385	0,42	0,476	565,665	3,654	0	59	321	361
33645	1688	298	356	0,651	0,414	574,157	3,673	0	336	373	0,42	0,476	565,665	3,578	0	59	321	361
33665	1689	308	358	0,651	0,414	574,157	3,676	0	328	387	0,42	0,476	565,665	3,833	0	59	321	361
33685	1690	304	352	0,651	0,414	574,157	3,548	0	332	368	0,42	0,476	565,665	3,82	0	59	321	361
33705	1691	317	371	0,65	0,414	574,157	3,661	0	332	362	0,419	0,476	565,665	3,667	0	59	321	361
33725	1692	319	371	0,65	0,415	574,797	3,634	0	331	363	0,419	0,476	566,172	3,802	0	59	321	361
33745	1693	298	340	0,65	0,415	574,797	3,631	0	342	392	0,42	0,476	566,172	3,966	0	59	321	361
33765	1694	316	369	0,651	0,415	574,797	3,768	0	329	384	0,42	0,477	566,172	3,853	0	59	321	361
33784	1695	332	340	0,652	0,415	574,797	3,58	0	331	358	0,421	0,477	566,172	3,812	0	59	321	361
33806	1696	315	353	0,652	0,415	574,797	3,631	0	327	369	0,421	0,477	566,172	3,696	0	59	321	361
33824	1697	321	362	0,652	0,415	573,449	3,644	0	325	355	0,421	0,476	567,198	3,636	0	59	321	361
33846	1698	311	379	0,652	0,415	573,449	3,823	0	337	384	0,421	0,476	567,198	3,863	0	59	321	361
33864	1699	310	360	0,651	0,415	573,449	3,616	0	354	358	0,42	0,476	567,198	3,819	0	59	321	361
33885	1700	315	350	0,65	0,415	573,449	3,606	0	337	362	0,419	0,476	567,198	3,769	0	59	321	361
33904	1701	321	345	0,65	0,415	573,449	3,568	0	344	342	0,419	0,476	567,198	3,8	0	59	321	361
33925	1702	321	338	0,65	0,415	574,779	3,556	0	348	340	0,419	0,476	565,675	3,767	0	59	321	361
33944	1703	305	361	0,651	0,415	574,779	3,679	0	334	386	0,42	0,476	565,675	4,005	0	60	323	356
33966	1704	314	361	0,651	0,414	574,779	3,573	0	331	381	0,42	0,476	565,675	3,973	0	60	323	356
33984	1705	312	363	0,651	0,414	574,779	3,709	0	340	375	0,42	0,476	565,675	3,906	0	60	323	356
34006	1706	307	331	0,651	0,414	574,779	3,498	0	348	369	0,42	0,476	565,675	3,631	0	60	323	356
34024	1707	304	330	0,651	0,414	574,324	3,515	0	350	362	0,42	0,476	567,672	3,579	0	60	323	356
34046	1708	318	334	0,65	0,415	574,324	3,577	0	326	373	0,419	0,476	567,672	3,754	0	60	323	356
34063	1709	306	345	0,65	0,415	574,324	3,527	0	328	367	0,419	0,476	567,672	3,74	0	60	323	356
34086	1710	316	335	0,651	0,415	574,324	3,485	0	344	377	0,42	0,476	567,672	3,881	0	60	323	356
34103	1711	311	354	0,651	0,414	574,324	3,633	0	337	361	0,42	0,476	567,672	3,752	0	60	323	356
34123	1712	308	353	0,651	0,414	575,107	3,607	0	343	361	0,42	0,476	568,892	3,789	0	60	323	356
34143	1713	304	327	0,651	0,414	575,107	3,501	0	338	351	0,42	0,476	568,892	3,706	0	60	323	356
34163	1714	303	347	0,651	0,414	575,107	3,644	0	335	354	0,42	0,476	568,892	3,772	0	60	323	356
34183	1715	315	370	0,65	0,414	575,107	3,712	0	335	384	0,419	0,476	568,892	4,037	0	60	323	356
34203	1716	314	342	0,649	0,414	575,107	3,621	0	332	349	0,418	0,477	568,892	3,832	0
34223	1717	315	348	0,648	0,414	574,87	3,635	0	331	360	0,417	0,477	566,15	3,922	0
34243	1718	410	335	0,646	0,415	574,87	3,708	0	499	406	0,415	0,479	566,15	3,84	0
34263	1719	607	438	0,643	0,416	574,87	3,655	0	640	491	0,413	0,481	566,15	3,829	0
34283	1720	661	523	0,64	0,416	574,87	3,896	0	749	720	0,41	0,484	566,15	3,05	0
34303	1721	-800	-600	-1	-1	-1	-1	4	-800	-600	-1	-1	-1	-1	4
34323	1722	-800	-600	-1	-1	-1	-1	4	-800	-600	-1	-1	-1	-1	4
34342	1723	-800	-600	-1	-1	-1	-1	4	-800	-600	-1	-1	-1	-1	4
34362	1724	-800	-600	-1	-1	-1	-1	4	-800	-600	-1	-1	-1	-1	4
34382	1725	-800	-600	-1	-1	-1	-1	4	-800	-600	-1	-1	-1	-1	4
34402	1726	927	863	0,613	0,422	574,87	4,742	0	-800	-600	0,613	0,422	-1	-1	4
34422	1727	-800	-600	-1	-1	-1	-1	4	-800	-600	-1	-1	-1	-1	4
34442	1728	-800	-600	-1	-1	-1	-1	4	-800	-600	-1	-1	-1	-1	4
34462	1729	-800	-600	-1	-1	-1	-1	4	-800	-600	-1	-1	-1	-1	4
34482	1730	-800	-600	-1	-1	-1	-1	4	-800	-600	-1	-1	-1	-1	4
34502	1731	-800	-600	-1	-1	-1	-1	4	-800	-600	-1	-1	-1	-1	4
34522	1732	-800	-600	-1	-1	-1	-1	4	-800	-600	-1	-1	-1	-1	4
34542	1733	-800	-600	-1	-1	-1	-1	4	-800	-600	-1	-1	-1	-1	4
34562	1734	-800	-600	-1	-1	-1	-1	4	-800	-600	-1	-1	-1	-1	4
34582	1735	-800	-600	-1	-1	-1	-1	4	-800	-600	-1	-1	-1	-1	4
34602	1736	-800	-600	-1	-1	-1	-1	4	-800	-600	-1	-1	-1	-1	4
34622	1737	-800	-600	-1	-1	-1	-1	4	-800	-600	-1	-1	-1	-1	4
34641	1738	-800	-600	-1	-1	-1	-1	4	-800	-600	-1	-1	-1	-1	4
34661	1739	-800	-600	-1	-1	-1	-1	4	-800	-600	-1	-1	-1	-1	4
34681	1740	-800	-600	-1	-1	-1	-1	4	-800	-600	-1	-1	-1	-1	4
34701	1741	-800	-600	-1	-1	-1	-1	4	-800	-600	-1	-1	-1	-1	4
34721	1742	-800	-600	-1	-1	-1	-1	4	-800	-600	-1	-1	-1	-1	4
34741	1743	-800	-600	-1	-1	-1	-1	4	-800	-600	-1	-1	-1	-1	4
34761	1744	-800	-600	-1	-1	-1	-1	4	-800	-600	-1	-1	-1	-1	4
34781	1745	-800	-600	-1	-1	-1	-1	4	-800	-600	-1	-1	-1	-1	4
34801	1746	-800	-600	-1	-1	-1	-1	4	-800	-600	-1	-1	-1	-1	4
34821	1747	-800	-600	-1	-1	-1	-1	4	-800	-600	-1	-1	-1	-1	4
34841	1748	-800	-600	-1	-1	-1	-1	4	-800	-600	-1	-1	-1	-1	4
34861	1749	-800	-600	-1	-1	-1	-1	4	-800	-600	-1	-1	-1	-1	4
34881	1750	-800	-600	-1	-1	-1	-1	4	-800	-600	-1	-1	-1	-1	4
34901	1751	-800	-600	-1	-1	-1	-1	4	-800	-600	-1	-1	-1	-1	4
34921	1752	-800	-600	-1	-1	-1	-1	4	-800	-600	-1	-1	-1	-1	4
34940	1753	-800	-600	-1	-1	-1	-1	4	-800	-600	-1	-1	-1	-1	4
34960	1754	-800	-600	0,562	0,443	-1	-1	4	-800	-600	0,562	0,443	-1	-1	4
34980	1755	-800	-600	0,567	0,443	-1	-1	4	-800	-600	0,348	0,543	-1	-1	4
35000	1756	-800	-600	-1	-1	-1	-1	4	-800	-600	-1	-1	-1	-1	4
35020	1757	-800	-600	-1	-1	-1	-1	4	-800	-600	-1	-1	-1	-1	4
35040	1758	851	876	0,564	0,443	556,214	3,475	0	-800	-600	0,564	0,443	-1	-1	4
35060	1759	-800	-600	-1	-1	-1	-1	4	-800	-600	-1	-1	-1	-1	4
35080	1760	-800	-600	0,352	0,54	-1	-1	4	-800	-600	0,352	0,54	-1	-1	4
35100	1761	941	653	0,575	0,438	585,557	3,734	0	1025	719	0,354	0,538	585,557	3,899	0
35120	1762	673	459	0,578	0,434	585,557	3,565	0	777	541	0,357	0,534	585,557	3,889	0
35140	1763	511	377	0,583	0,432	585,557	3,469	0	578	408	0,361	0,532	585,557	3,772	0
35160	1764	371	307	0,587	0,43	585,557	3,577	0	430	322	0,366	0,529	585,557	3,718	0
35180	1765	239	259	0,592	0,429	568,277	3,447	0	272	247	0,369	0,526	573,008	3,589	0
35200	1766	378	330	0,596	0,428	568,277	3,473	0	395	349	0,373	0,523	573,008	3,761	0
35219	1767	363	300	0,601	0,428	568,277	3,358	0	394	323	0,377	0,52	573,008	3,556	0	61	382	333
35240	1768	369	303	0,606	0,427	568,277	3,372	0	413	347	0,38	0,517	573,008	3,734	0	61	382	333
35259	1769	372	317	0,61	0,426	568,277	3,36	0	381	338	0,384	0,514	573,008	3,554	0	61	382	333
35279	1770	366	299	0,613	0,426	570,637	3,379	0	382	334	0,387	0,512	569,495	3,591	0	61	382	333
35299	1771	377	318	0,616	0,425	570,637	3,321	0	395	346	0,389	0,509	569,495	3,5	0	61	382	333
35319	1772	371	305	0,619	0,425	570,637	3,244	0	390	341	0,391	0,508	569,495	3,511	0	61	382	333
35339	1773	372	321	0,62	0,425	570,637	3,396	0	385	377	0,393	0,507	569,495	3,911	0	61	382	333
35359	1774	373	306	0,62	0,425	570,637	3,274	0	390	336	0,393	0,507	569,495	3,506	0	61	382	333
35379	1775	372	310	0,62	0,425	570,81	3,335	0	390	345	0,393	0,507	570,723	3,619	0	61	382	333
35399	1776	379	318	0,62	0,425	570,81	3,281	0	391	321	0,392	0,507	570,723	3,397	0	61	382	333
35419	1777	384	318	0,619	0,425	570,81	3,278	0	387	348	0,392	0,508	570,723	3,406	0	61	382	333
35439	1778	376	331	0,619	0,425	570,81	3,258	0	386	363	0,391	0,508	570,723	3,431	0	61	382	333
35459	1779	385	317	0,619	0,425	570,81	3,219	0	381	362	0,391	0,509	570,723	3,508	0	61	382	333
35479	1780	382	323	0,619	0,425	568,711	3,196	0	379	360	0,391	0,509	570,657	3,528	0	61	382	333
35499	1781	389	345	0,619	0,425	568,711	3,351	0	389	367	0,391	0,508	570,657	3,758	0	61	382	333
35519	1782	380	329	0,619	0,425	568,711	3,241	0	392	342	0,392	0,508	570,657	3,407	0	61	382	333
35538	1783	369	314	0,619	0,425	568,711	3,287	0	387	339	0,391	0,507	570,657	3,363	0	61	382	333
35558	1784	390	329	0,619	0,425	568,711	3,294	0	391	315	0,392	0,507	570,657	3,292	0	61	382	333
35578	1785	386	325	0,62	0,425	568,341	3,299	0	390	305	0,392	0,506	570,808	3,24	0	61	382	333
35598	1786	387	332	0,62	0,424	568,341	3,407	0	384	347	0,392	0,506	570,808	3,503	0	61	382	333
35618	1787	377	332	0,62	0,424	568,341	3,416	0	379	371	0,392	0,506	570,808	3,712	0	61	382	333
35638	1788	373	337	0,62	0,424	568,341	3,447	0	390	354	0,392	0,506	570,808	3,544	0	61	382	333
35658	1789	436	295	0,62	0,424	568,341	3,505	0	491	326	0,392	0,506	570,808	3,581	0
35678	1790	435	291	0,617	0,424	570,772	3,54	0	495	341	0,391	0,505	562,843	3,601	0
35698	1791	633	255	0,617	0,424	570,772	3,464	0	621	283	0,39	0,505	562,843	3,564	0	62	618	260
35718	1792	624	257	0,617	0,424	570,772	3,399	0	615	282	0,39	0,506	562,843	3,642	0	62	618	260
35738	1793	621	220	0,617	0,424	570,772	3,304	0	618	269	0,39	0,506	562,843	3,454	0	62	618	260
35758	1794	620	233	0,617	0,424	570,772	3,367	0	612	276	0,39	0,506	562,843	3,606	0	62	618	260
35778	1795	619	223	0,617	0,424	570,366	3,323	0	612	271	0,39	0,505	562,666	3,6	0	62	618	260
35798	1796	627	239	0,616	0,424	570,366	3,313	0	615	262	0,389	0,505	562,666	3,484	0	62	618	260
35817	1797	617	243	0,616	0,424	570,366	3,377	0	623	269	0,389	0,505	562,666	3,361	0	62	618	260
35837	1798	-800	-600	0,389	0,505	-1	-1	4	620	266	0,389	0,505	562,666	3,424	0	62	618	260
35857	1799	637	268	0,617	0,424	570,366	3,523	0	614	279	0,39	0,504	562,666	3,499	0	62	618	260
35877	1800	636	269	0,617	0,424	570,201	3,522	0	617	283	0,39	0,504	561,663	3,448	0	62	618	260
35897	1801	633	258	0,618	0,423	570,201	3,558	0	612	293	0,39	0,504	561,663	3,592	0	62	618	260
35917	1802	609	247	0,618	0,423	570,201	3,489	0	612	281	0,39	0,504	561,663	3,561	0	62	618	260
35937	1803	614	232	0,618	0,423	570,201	3,33	0	607	281	0,391	0,503	561,663	3,341	0	62	618	260
35957	1804	620	229	0,619	0,422	570,201	3,324	0	608	281	0,391	0,502	561,663	3,526	0	62	618	260
35977	1805	622	232	0,619	0,421	566,101	3,294	0	610	279	0,391	0,501	562,87	3,448	0	62	618	260
35997	1806	630	250	0,619	0,419	566,101	3,337	0	616	278	0,391	0,498	562,87	3,505	0	62	618	260
36017	1807	577	207	0,62	0,416	566,101	3,237	0	568	256	0,392	0,493	562,87	3,612	0
36037	1808	398	139	0,623	0,411	566,101	3,403	0	422	151	0,395	0,486	562,87	3,5	0
36057	1809	367	90	0,624	0,405	566,101	3,321	0	361	120	0,396	0,478	562,87	3,552	0
36077	1810	321	59	0,627	0,4	557,704	3,264	0	298	95	0,398	0,471	558,711	3,556	0
36097	1811	350	124	0,63	0,396	557,704	3,295	0	349	123	0,401	0,464	558,711	3,532	0	63	355	127
36117	1812	357	128	0,634	0,394	557,704	3,346	0	356	119	0,405	0,458	558,711	3,528	0	63	355	127
36136	1813	351	113	0,639	0,393	557,704	3,274	0	359	132	0,409	0,454	558,711	3,507	0	63	355	127
36156	1814	342	118	0,643	0,391	557,704	3,375	0	367	130	0,413	0,45	558,711	3,531	0	63	355	127
36176	1815	343	111	0,647	0,39	560,125	3,375	0	373	131	0,417	0,447	557,672	3,518	0	63	355	127
36196	1816	352	119	0,651	0,388	560,125	3,404	0	367	130	0,421	0,443	557,672	3,553	0	63	355	127
36216	1817	360	118	0,654	0,387	560,125	3,381	0	352	131	0,424	0,44	557,672	3,428	0	63	355	127
36236	1818	351	116	0,656	0,386	560,125	3,315	0	356	137	0,426	0,438	557,672	3,469	0	63	355	127
36256	1819	344	122	0,657	0,385	560,125	3,273	0	349	139	0,427	0,437	557,672	3,469	0	63	355	127
36276	1820	344	122	0,658	0,384	559,528	3,227	0	349	138	0,427	0,436	560,073	3,484	0	63	355	127
36296	1821	345	128	0,657	0,383	559,528	3,437	0	354	133	0,427	0,435	560,073	3,468	0	63	355	127
36316	1822	354	122	0,657	0,382	559,528	3,315	0	362	128	0,426	0,434	560,073	3,379	0	63	355	127
36336	1823	341	130	0,656	0,382	559,528	3,292	0	353	127	0,425	0,434	560,073	3,365	0	63	355	127
36356	1824	352	124	0,655	0,382	559,528	3,354	0	360	132	0,424	0,434	560,073	3,389	0	63	355	127
36376	1825	354	125	0,654	0,382	560,378	3,365	0	361	132	0,423	0,435	558,923	3,381	0	63	355	127
36396	1826	354	130	0,653	0,382	560,378	3,293	0	370	123	0,422	0,436	558,923	3,489	0	63	355	127
36416	1827	348	126	0,652	0,382	560,378	3,244	0	361	140	0,422	0,436	558,923	3,36	0	63	355	127
36436	1828	360	124	0,652	0,382	560,378	3,385	0	368	142	0,421	0,436	558,923	3,411	0	63	355	127
36455	1829	500	134	0,65	0,382	560,378	3,289	0	539	175	0,42	0,437	558,923	3,359	0
36475	1830	514	126	0,649	0,383	563,109	3,315	0	550	195	0,42	0,437	554,541	3,35	0
36495	1831	575	153	0,65	0,383	563,109	3,502	0	585	175	0,42	0,438	554,541	3,391	0	64	572	161
36515	1832	575	140	0,65	0,383	563,109	3,334	0	572	183	0,42	0,438	554,541	3,502	0	64	572	161
36535	1833	571	157	0,65	0,384	563,109	3,228	0	578	178	0,42	0,439	554,541	3,367	0	64	572	161
36555	1834	566	149	0,649	0,385	563,109	3,412	0	574	172	0,419	0,44	554,541	3,451	0	64	572	161
36575	1835	563	144	0,648	0,385	564,376	3,302	0	577	172	0,418	0,441	555,897	3,486	0	64	572	161
36595	1836	585	150	0,648	0,385	564,376	3,417	0	576	176	0,417	0,441	555,897	3,409	0	64	572	161
36615	1837	570	149	0,647	0,385	564,376	3,326	0	565	168	0,417	0,441	555,897	3,392	0	64	572	161
36635	1838	563	140	0,647	0,385	564,376	3,31	0	584	172	0,417	0,442	555,897	3,446	0	64	572	161
36655	1839	563	154	0,648	0,386	564,376	3,392	0	569	169	0,417	0,442	555,897	3,457	0	64	572	161
36675	1840	565	151	0,648	0,386	563,774	3,338	0	576	171	0,417	0,442	555,443	3,465	0	64	572	161
36695	1841	572	154	0,648	0,386	563,774	3,313	0	574	178	0,417	0,442	555,443	3,461	0	64	572	161
36714	1842	571	158	0,648	0,386	563,774	3,256	0	575	167	0,417	0,442	555,443	3,52	0	64	572	161
36734	1843	570	151	0,648	0,386	563,774	3,429	0	570	175	0,417	0,442	555,443	3,47	0	64	572	161
36755	1844	579	144	0,648	0,387	563,774	3,273	0	579	173	0,418	0,443	555,443	3,355	0	64	572	161
36774	1845	579	142	0,648	0,387	564,874	3,342	0	578	169	0,418	0,443	557,028	3,373	0	64	572	161
36794	1846	571	154	0,649	0,387	564,874	3,322	0	571	177	0,418	0,443	557,028	3,439	0	64	572	161
36814	1847	576	152	0,649	0,387	564,874	3,318	0	566	170	0,419	0,442	557,028	3,334	0	64	572	161
36834	1848	567	144	0,649	0,388	564,874	3,176	0	578	170	0,419	0,442	557,028	3,528	0	64	572	161
36854	1849	571	161	0,65	0,388	564,874	3,314	0	573	167	0,42	0,441	557,028	3,285	0	64	572	161
36874	1850	570	161	0,653	0,388	563,954	3,26	0	574	165	0,422	0,438	557,874	3,338	0	64	572	161
36894	1851	179	79	0,658	0,389	563,954	3,393	0	254	106	0,427	0,435	557,874	3,282	0
36914	1852	-800	-600	-1	-1	-1	-1	4	-800	-600	-1	-1	-1	-1	4
36934	1853	-800	-600	-1	-1	-1	-1	4	-800	-600	-1	-1	-1	-1	4
36954	1854	-800	-600	-1	-1	-1	-1	4	-800	-600	-1	-1	-1	-1	4
36974	1855	-800	-600	-1	-1	-1	-1	4	-800	-600	-1	-1	-1	-1	4
36994	1856	-800	-600	-1	-1	-1	-1	4	-800	-600	-1	-1	-1	-1	4
37014	1857	-800	-600	0,482	0,407	-1	-1	4	-437	146	0,482	0,407	557,874	3,514	0
37033	1858	-800	-600	-1	-1	-1	-1	4	-800	-600	-1	-1	-1	-1	4
37053	1859	-800	-600	0,509	0,398	-1	-1	4	-668	252	0,509	0,398	547,532	3,407	0
37073	1860	-800	-600	-1	-1	-1	-1	4	-800	-600	-1	-1	-1	-1	4
37093	1861	-800	-600	0,544	0,392	-1	-1	4	-800	-600	0,544	0,392	-1	-1	4
37113	1862	-800	-600	-1	-1	-1	-1	4	-800	-600	-1	-1	-1	-1	4
37133	1863	-800	-600	-1	-1	-1	-1	4	-800	-600	-1	-1	-1	-1	4
37153	1864	-800	-600	-1	-1	-1	-1	4	-800	-600	-1	-1	-1	-1	4
37173	1865	-800	-600	-1	-1	-1	-1	4	-800	-600	-1	-1	-1	-1	4
37193	1866	-800	-600	-1	-1	-1	-1	4	-800	-600	-1	-1	-1	-1	4
37213	1867	-800	-600	-1	-1	-1	-1	4	-800	-600	-1	-1	-1	-1	4
37233	1868	-800	-600	-1	-1	-1	-1	4	-800	-600	-1	-1	-1	-1	4
37253	1869	-800	-600	-1	-1	-1	-1	4	-800	-600	-1	-1	-1	-1	4
37273	1870	-800	-600	-1	-1	-1	-1	4	-800	-600	-1	-1	-1	-1	4
37293	1871	-800	-600	-1	-1	-1	-1	4	-800	-600	-1	-1	-1	-1	4
37312	1872	-800	-600	-1	-1	-1	-1	4	-800	-600	-1	-1	-1	-1	4
37332	1873	-185	362	0,619	0,39	527,05	3,315	3	-366	355	0,619	0,39	527,05	3,315	1
37352	1874	-800	-600	-1	-1	-1	-1	4	-800	-600	-1	-1	-1	-1	4
37372	1875	-800	-600	0,596	0,393	-1	-1	4	-800	-600	0,596	0,393	-1	-1	4
37392	1876	-800	-600	-1	-1	-1	-1	4	-800	-600	-1	-1	-1	-1	4
37412	1877	-800	-600	-1	-1	-1	-1	4	-800	-600	-1	-1	-1	-1	4
37432	1878	-800	-600	-1	-1	-1	-1	4	-800	-600	-1	-1	-1	-1	4
37452	1879	-800	-600	-1	-1	-1	-1	4	-800	-600	-1	-1	-1	-1	4
37472	1880	-800	-600	-1	-1	-1	-1	4	-800	-600	-1	-1	-1	-1	4
37492	1881	235	365	0,728	0,398	563,717	3,509	0	-800	-600	0,728	0,398	-1	-1	4
37512	1882	-800	-600	-1	-1	-1	-1	4	-800	-600	-1	-1	-1	-1	4
37532	1883	-800	-600	0,714	0,399	-1	-1	4	-800	-600	0,495	0,424	-1	-1	4
37552	1884	220	343	0,71	0,4	579,128	3,455	0	248	384	0,489	0,428	565,272	3,575	0
37572	1885	211	362	0,707	0,403	579,128	3,457	0	237	359	0,484	0,432	565,272	3,365	0
37592	1886	215	340	0,705	0,405	579,128	3,408	0	239	347	0,481	0,436	565,272	3,265	0
37612	1887	236	369	0,704	0,407	579,128	3,35	0	245	377	0,479	0,439	565,272	3,377	0	65	233	349
37632	1888	233	364	0,703	0,408	578,196	3,325	0	239	359	0,478	0,44	567,02	3,358	0	65	233	349
37651	1889	223	336	0,702	0,408	578,196	3,248	0	238	347	0,477	0,441	567,02	3,289	0	65	233	349
37671	1890	228	338	0,701	0,409	578,196	3,38	0	229	358	0,476	0,442	567,02	3,382	0	65	233	349
37691	1891	214	352	0,7	0,41	578,196	3,413	0	237	362	0,475	0,444	567,02	3,246	0	65	233	349
37711	1892	222	338	0,7	0,411	578,196	3,223	0	238	342	0,474	0,446	567,02	3,302	0	65	233	349
37731	1893	221	343	0,698	0,412	578,033	3,295	0	237	348	0,472	0,448	567,657	3,319	0	65	233	349
37751	1894	233	342	0,697	0,414	578,033	3,302	0	238	333	0,47	0,45	567,657	3,255	0	65	233	349
37771	1895	225	345	0,695	0,415	578,033	3,364	0	239	353	0,468	0,452	567,657	3,299	0	65	233	349
37791	1896	240	354	0,693	0,416	578,033	3,39	0	236	356	0,466	0,455	567,657	3,355	0	65	233	349
37811	1897	238	355	0,691	0,417	578,033	3,433	0	244	342	0,464	0,456	567,657	3,379	0	65	233	349
37831	1898	238	358	0,69	0,417	576,989	3,458	0	244	351	0,463	0,457	569,824	3,416	0	65	233	349
37851	1899	224	330	0,689	0,418	576,989	3,39	0	254	365	0,462	0,458	569,824	3,496	0	65	233	349
37871	1900	314	397	0,688	0,419	576,989	3,359	0	333	424	0,461	0,46	569,824	3,775	0	66	322	412
37891	1901	320	397	0,688	0,419	576,989	3,377	0	329	418	0,461	0,46	569,824	3,557	0	66	322	412
37910	1902	314	404	0,688	0,42	576,989	3,486	0	319	369	0,461	0,461	569,824	3,352	0	66	322	412
37930	1903	312	406	0,688	0,42	578,062	3,489	0	311	398	0,461	0,461	568,167	3,415	0	66	322	412
37950	1904	319	407	0,687	0,421	578,062	3,489	0	323	414	0,46	0,462	568,167	3,652	0	66	322	412
37970	1905	311	402	0,686	0,421	578,062	3,592	0	317	453	0,459	0,463	568,167	4,081	0	66	322	412
37990	1906	328	429	0,685	0,422	578,062	3,722	0	331	413	0,458	0,463	568,167	3,539	0	66	322	412
38010	1907	323	406	0,685	0,422	578,062	3,513	0	327	430	0,457	0,464	568,167	3,773	0	66	322	412
38030	1908	324	410	0,685	0,422	577,67	3,597	0	328	442	0,457	0,464	567,701	3,859	0	66	322	412
38050	1909	331	405	0,684	0,422	577,67	3,741	0	335	413	0,457	0,464	567,701	3,581	0	66	322	412
38070	1910	320	413	0,685	0,422	577,67	3,628	0	322	391	0,457	0,465	567,701	3,488	0	66	322	412
38090	1911	326	431	0,684	0,422	577,67	3,783	0	326	426	0,456	0,465	567,701	3,608	0	66	322	412
38110	1912	353	403	0,684	0,423	577,67	3,713	0	369	446	0,455	0,465	567,701	4,034	0
38130	1913	350	412	0,682	0,423	576,956	3,689	0	367	445	0,454	0,466	570,021	4,071	0
38150	1914	438	359	0,681	0,423	576,956	3,586	0	428	445	0,453	0,466	570,021	4,002	0	67	441	399
38170	1915	435	350	0,681	0,423	576,956	3,529	0	444	412	0,453	0,467	570,021	3,658	0	67	441	399
38190	1916	424	364	0,681	0,424	576,956	3,468	0	429	427	0,453	0,467	570,021	3,838	0	67	441	399
38210	1917	438	391	0,681	0,424	576,956	3,559	0	434	434	0,452	0,467	570,021	3,829	0	67	441	399
38229	1918	433	392	0,68	0,424	576,977	3,513	0	438	420	0,452	0,468	569,673	3,817	0	67	441	399
38249	1919	427	387	0,68	0,424	576,977	3,436	0	435	421	0,452	0,468	569,673	3,657	0	67	441	399
38269	1920	448	401	0,68	0,425	576,977	3,586	0	442	421	0,452	0,468	569,673	3,813	0	67	441	399
38289	1921	430	388	0,68	0,425	576,977	3,386	0	447	408	0,451	0,469	569,673	3,667	0	67	441	399
38309	1922	442	371	0,679	0,425	576,977	3,332	0	445	417	0,451	0,469	569,673	3,72	0	67	441	399
38329	1923	436	375	0,679	0,425	575,637	3,34	0	448	414	0,451	0,469	570,152	3,77	0	67	441	399
38349	1924	443	391	0,679	0,426	575,637	3,347	0	443	418	0,451	0,47	570,152	3,647	0	67	441	399
38369	1925	439	386	0,679	0,426	575,637	3,36	0	426	447	0,451	0,47	570,152	3,993	0	67	441	399
38389	1926	441	366	0,68	0,426	575,637	3,377	0	450	420	0,451	0,47	570,152	3,71	0	67	441	399
38409	1927	468	358	0,679	0,426	575,637	3,396	0	459	429	0,451	0,471	570,152	3,656	0	67	441	399
38429	1928	469	348	0,679	0,426	577,52	3,421	0	458	437	0,45	0,471	570,656	3,762	0	67	441	399
38449	1929	463	395	0,678	0,426	577,52	3,369	0	469	456	0,45	0,471	570,656	3,988	0
38469	1930	459	386	0,678	0,426	577,52	3,43	0	467	406	0,449	0,471	570,656	3,479	0
38489	1931	457	379	0,677	0,427	577,52	3,433	0	455	446	0,449	0,471	570,656	3,815	0
38508	1932	468	379	0,677	0,427	577,52	3,339	0	469	422	0,449	0,472	570,656	3,667	0
38528	1933	466	380	0,677	0,426	575,961	3,359	0	464	442	0,449	0,472	568,865	3,83	0
38548	1934	458	394	0,677	0,426	575,961	3,452	0	472	462	0,448	0,471	568,865	4,025	0
38568	1935	455	374	0,677	0,426	575,961	3,422	0	477	419	0,449	0,471	568,865	3,625	0
38588	1936	471	377	0,678	0,426	575,961	3,424	0	479	429	0,449	0,47	568,865	3,521	0
38608	1937	396	348	0,68	0,425	575,961	3,254	0	455	362	0,451	0,468	568,865	3,424	0
38628	1938	394	340	0,684	0,422	575,507	3,221	0	455	347	0,456	0,464	568,488	3,326	0
38648	1939	11	292	0,688	0,42	575,507	3,401	0	29	345	0,461	0,46	568,488	3,05	0
38668	1940	-800	-600	-1	-1	-1	-1	4	-800	-600	-1	-1	-1	-1	4
38688	1941	-800	-600	-1	-1	-1	-1	4	-800	-600	-1	-1	-1	-1	4
38708	1942	-800	-600	-1	-1	-1	-1	4	-800	-600	-1	-1	-1	-1	4
38728	1943	-800	-600	-1	-1	-1	-1	4	-800	-600	-1	-1	-1	-1	4
38748	1944	-800	-600	0,495	0,438	-1	-1	4	-497	148	0,495	0,438	568,488	3,175	0
38768	1945	-800	-600	-1	-1	-1	-1	4	-800	-600	-1	-1	-1	-1	4
38788	1946	-800	-600	0,513	0,431	-1	-1	4	-800	-600	0,513	0,431	-1	-1	4
38808	1947	-800	-600	-1	-1	-1	-1	4	-800	-600	-1	-1	-1	-1	4
38827	1948	-800	-600	-1	-1	-1	-1	4	-800	-600	-1	-1	-1	-1	4
38847	1949	-800	-600	-1	-1	-1	-1	4	-800	-600	-1	-1	-1	-1	4
38867	1950	-800	-600	-1	-1	-1	-1	4	-800	-600	-1	-1	-1	-1	4
38887	1951	-800	-600	-1	-1	-1	-1	4	-800	-600	-1	-1	-1	-1	4
38907	1952	-800	-600	-1	-1	-1	-1	4	-800	-600	-1	-1	-1	-1	4
38927	1953	-800	-600	-1	-1	-1	-1	4	-800	-600	-1	-1	-1	-1	4
38947	1954	-800	-600	-1	-1	-1	-1	4	-800	-600	-1	-1	-1	-1	4
38967	1955	-800	-600	-1	-1	-1	-1	4	-800	-600	-1	-1	-1	-1	4
38987	1956	-800	-600	-1	-1	-1	-1	4	-800	-600	-1	-1	-1	-1	4
39007	1957	-800	-600	-1	-1	-1	-1	4	-800	-600	-1	-1	-1	-1	4
39027	1958	-800	-600	-1	-1	-1	-1	4	-800	-600	-1	-1	-1	-1	4
39047	1959	-800	-600	-1	-1	-1	-1	4	-800	-600	-1	-1	-1	-1	4
39067	1960	-800	-600	-1	-1	-1	-1	4	-800	-600	-1	-1	-1	-1	4
39087	1961	-800	-600	-1	-1	-1	-1	4	-800	-600	-1	-1	-1	-1	4
39106	1962	-800	-600	-1	-1	-1	-1	4	-800	-600	-1	-1	-1	-1	4
39126	1963	-800	-600	-1	-1	-1	-1	4	-800	-600	-1	-1	-1	-1	4
39146	1964	-800	-600	-1	-1	-1	-1	4	-800	-600	-1	-1	-1	-1	4
39166	1965	-800	-600	-1	-1	-1	-1	4	-800	-600	-1	-1	-1	-1	4
39186	1966	-800	-600	-1	-1	-1	-1	4	-800	-600	-1	-1	-1	-1	4
39206	1967	-800	-600	-1	-1	-1	-1	4	-800	-600	-1	-1	-1	-1	4
39226	1968	-800	-600	-1	-1	-1	-1	4	-800	-600	-1	-1	-1	-1	4
39246	1969	-800	-600	-1	-1	-1	-1	4	-800	-600	-1	-1	-1	-1	4
39266	1970	-800	-600	-1	-1	-1	-1	4	-800	-600	-1	-1	-1	-1	4
39286	1971	-800	-600	-1	-1	-1	-1	4	-800	-600	-1	-1	-1	-1	4
39306	1972	-800	-600	-1	-1	-1	-1	4	-800	-600	-1	-1	-1	-1	4
39326	1973	-800	-600	-1	-1	-1	-1	4	-800	-600	-1	-1	-1	-1	4
39346	1974	-800	-600	-1	-1	-1	-1	4	-800	-600	-1	-1	-1	-1	4
39366	1975	-800	-600	-1	-1	-1	-1	4	-800	-600	-1	-1	-1	-1	4
39386	1976	-800	-600	-1	-1	-1	-1	4	-800	-600	-1	-1	-1	-1	4
39406	1977	-800	-600	-1	-1	-1	-1	4	-800	-600	-1	-1	-1	-1	4
39425	1978	-800	-600	-1	-1	-1	-1	4	-800	-600	-1	-1	-1	-1	4
39446	1979	-800	-600	-1	-1	-1	-1	4	-800	-600	-1	-1	-1	-1	4
39465	1980	-800	-600	-1	-1	-1	-1	4	-800	-600	-1	-1	-1	-1	4
39486	1981	-800	-600	-1	-1	-1	-1	4	-800	-600	-1	-1	-1	-1	4
39505	1982	-800	-600	-1	-1	-1	-1	4	-800	-600	-1	-1	-1	-1	4
39526	1983	-800	-600	-1	-1	-1	-1	4	-800	-600	-1	-1	-1	-1	4
39545	1984	-800	-600	-1	-1	-1	-1	4	-800	-600	-1	-1	-1	-1	4
[truncated: 6,971 more rows]
