# Supplementary material for: Perception of Individual and Joint Action in Infants and Adults
Source: PLoS One. 2014 Sep 9;9(9):e107450. doi: 10.1371/journal.pone.0107450 (PMC4174902; doi:10.1371/journal.pone.0107450)
Supplement: Data S1 — Raw files of eye tracking data of all participants. (ZIP) [file pone.0107450.s001.zip › Turm2012b_09_03.csv]

Data properties:
Recording date: 06.08.2012
Recording time : 10:38:14:859 (corresponds to time 0)
Study: Turmbau2012b
Subject: Turm2012b_09_03
Recording: Turm2012b_09_03
Screen resolution: 800 x 600
Coordinate unit: Pixels
Filter settings:
Eye: Average
Fixation radius: 30
Min duration: 100
Timestamp	Number	GazepointX (L)	GazepointY (L)	CamX (L)	CamY (L)	Distance (L)	Pupil (L)	Validity (L)	GazepointX (R)	GazepointY (R)	CamX (R)	CamY (R)	Distance (R)	Pupil (R)	Validity (R)	Fixation	GazepointX	GazepointY	Event	Event Key	Data 1	Data 2	Description
17	1	-800	-600	-1	-1	-1	-1	4	-800	-600	-1	-1	-1	-1	4
37	2	-800	-600	-1	-1	-1	-1	4	-800	-600	-1	-1	-1	-1	4
57	3	-800	-600	-1	-1	-1	-1	4	-800	-600	-1	-1	-1	-1	4
77	4	-800	-600	-1	-1	-1	-1	4	-800	-600	-1	-1	-1	-1	4
96	5	-800	-600	-1	-1	-1	-1	4	-800	-600	-1	-1	-1	-1	4
116	6	-800	-600	-1	-1	-1	-1	4	-800	-600	-1	-1	-1	-1	4
136	7	-800	-600	-1	-1	-1	-1	4	-800	-600	-1	-1	-1	-1	4
156	8	-800	-600	-1	-1	-1	-1	4	-800	-600	-1	-1	-1	-1	4
176	9	-800	-600	-1	-1	-1	-1	4	-800	-600	-1	-1	-1	-1	4
196	10	-800	-600	-1	-1	-1	-1	4	-800	-600	-1	-1	-1	-1	4
216	11	-800	-600	-1	-1	-1	-1	4	-800	-600	-1	-1	-1	-1	4
236	12	-800	-600	-1	-1	-1	-1	4	-800	-600	-1	-1	-1	-1	4
256	13	-800	-600	-1	-1	-1	-1	4	-800	-600	-1	-1	-1	-1	4
276	14	-800	-600	-1	-1	-1	-1	4	-800	-600	-1	-1	-1	-1	4
296	15	-800	-600	-1	-1	-1	-1	4	-800	-600	-1	-1	-1	-1	4
308								5							5				ShowAVI	8	0	0	atFish.avi
316	16	-800	-600	-1	-1	-1	-1	4	-800	-600	-1	-1	-1	-1	4
336	17	-800	-600	-1	-1	-1	-1	4	-800	-600	-1	-1	-1	-1	4
356	18	-800	-600	-1	-1	-1	-1	4	-800	-600	-1	-1	-1	-1	4
376	19	-800	-600	-1	-1	-1	-1	4	-800	-600	-1	-1	-1	-1	4
395	20	-800	-600	-1	-1	-1	-1	4	-800	-600	-1	-1	-1	-1	4
415	21	-800	-600	-1	-1	-1	-1	4	-800	-600	-1	-1	-1	-1	4
435	22	-800	-600	-1	-1	-1	-1	4	-800	-600	-1	-1	-1	-1	4
455	23	-800	-600	-1	-1	-1	-1	4	-800	-600	-1	-1	-1	-1	4
475	24	-800	-600	-1	-1	-1	-1	4	-800	-600	-1	-1	-1	-1	4
495	25	-800	-600	-1	-1	-1	-1	4	-800	-600	-1	-1	-1	-1	4
515	26	-800	-600	-1	-1	-1	-1	4	-800	-600	-1	-1	-1	-1	4
535	27	-800	-600	-1	-1	-1	-1	4	-800	-600	-1	-1	-1	-1	4
555	28	-800	-600	-1	-1	-1	-1	4	-800	-600	-1	-1	-1	-1	4
575	29	-800	-600	-1	-1	-1	-1	4	-800	-600	-1	-1	-1	-1	4
595	30	-800	-600	-1	-1	-1	-1	4	-800	-600	-1	-1	-1	-1	4
615	31	-800	-600	-1	-1	-1	-1	4	-800	-600	-1	-1	-1	-1	4
635	32	-800	-600	-1	-1	-1	-1	4	-800	-600	-1	-1	-1	-1	4
655	33	-800	-600	-1	-1	-1	-1	4	-800	-600	-1	-1	-1	-1	4
674	34	-800	-600	-1	-1	-1	-1	4	-800	-600	-1	-1	-1	-1	4
694	35	-800	-600	-1	-1	-1	-1	4	-800	-600	-1	-1	-1	-1	4
714	36	-800	-600	-1	-1	-1	-1	4	-800	-600	-1	-1	-1	-1	4
734	37	-800	-600	-1	-1	-1	-1	4	-800	-600	-1	-1	-1	-1	4
754	38	-800	-600	-1	-1	-1	-1	4	-800	-600	-1	-1	-1	-1	4
774	39	-800	-600	-1	-1	-1	-1	4	-800	-600	-1	-1	-1	-1	4
794	40	-800	-600	-1	-1	-1	-1	4	-800	-600	-1	-1	-1	-1	4
814	41	-800	-600	-1	-1	-1	-1	4	-800	-600	-1	-1	-1	-1	4
834	42	-800	-600	-1	-1	-1	-1	4	-800	-600	-1	-1	-1	-1	4
854	43	-800	-600	-1	-1	-1	-1	4	-800	-600	-1	-1	-1	-1	4
874	44	-800	-600	-1	-1	-1	-1	4	-800	-600	-1	-1	-1	-1	4
894	45	-800	-600	-1	-1	-1	-1	4	-800	-600	-1	-1	-1	-1	4
914	46	-800	-600	-1	-1	-1	-1	4	-800	-600	-1	-1	-1	-1	4
934	47	-800	-600	-1	-1	-1	-1	4	-800	-600	-1	-1	-1	-1	4
954	48	-800	-600	-1	-1	-1	-1	4	-800	-600	-1	-1	-1	-1	4
974	49	-800	-600	-1	-1	-1	-1	4	-800	-600	-1	-1	-1	-1	4
993	50	-800	-600	-1	-1	-1	-1	4	-800	-600	-1	-1	-1	-1	4
1013	51	-800	-600	-1	-1	-1	-1	4	-800	-600	-1	-1	-1	-1	4
1033	52	-800	-600	-1	-1	-1	-1	4	-800	-600	-1	-1	-1	-1	4
1053	53	-800	-600	-1	-1	-1	-1	4	-800	-600	-1	-1	-1	-1	4
1073	54	-800	-600	-1	-1	-1	-1	4	-800	-600	-1	-1	-1	-1	4
1093	55	-800	-600	-1	-1	-1	-1	4	-800	-600	-1	-1	-1	-1	4
1113	56	-800	-600	-1	-1	-1	-1	4	-800	-600	-1	-1	-1	-1	4
1133	57	-800	-600	-1	-1	-1	-1	4	-800	-600	-1	-1	-1	-1	4
1153	58	-800	-600	-1	-1	-1	-1	4	-800	-600	-1	-1	-1	-1	4
1173	59	-800	-600	-1	-1	-1	-1	4	-800	-600	-1	-1	-1	-1	4
1193	60	-800	-600	-1	-1	-1	-1	4	-800	-600	-1	-1	-1	-1	4
1213	61	-800	-600	-1	-1	-1	-1	4	-800	-600	-1	-1	-1	-1	4
1233	62	-800	-600	-1	-1	-1	-1	4	-800	-600	-1	-1	-1	-1	4
1253	63	-800	-600	-1	-1	-1	-1	4	-800	-600	-1	-1	-1	-1	4
1273	64	-800	-600	-1	-1	-1	-1	4	-800	-600	-1	-1	-1	-1	4
1293	65	-800	-600	-1	-1	-1	-1	4	-800	-600	-1	-1	-1	-1	4
1312	66	-800	-600	-1	-1	-1	-1	4	-800	-600	-1	-1	-1	-1	4
1332	67	-800	-600	-1	-1	-1	-1	4	-800	-600	-1	-1	-1	-1	4
1352	68	-800	-600	-1	-1	-1	-1	4	-800	-600	-1	-1	-1	-1	4
1372	69	-800	-600	-1	-1	-1	-1	4	-800	-600	-1	-1	-1	-1	4
1392	70	-800	-600	-1	-1	-1	-1	4	-800	-600	-1	-1	-1	-1	4
1412	71	-800	-600	0,37	0,521	-1	-1	4	-800	-600	0,37	0,521	-1	-1	4
1432	72	-800	-600	-1	-1	-1	-1	4	-800	-600	-1	-1	-1	-1	4
1452	73	-800	-600	-1	-1	-1	-1	4	-800	-600	-1	-1	-1	-1	4
1472	74	-800	-600	0,584	0,482	-1	-1	4	-800	-600	0,584	0,482	-1	-1	4
1492	75	-800	-600	0,581	0,484	-1	-1	4	-800	-600	0,349	0,537	-1	-1	4
1512	76	560	456	0,578	0,485	567,129	3,189	0	550	418	0,346	0,539	562,413	3,262	0
1532	77	547	461	0,577	0,486	567,129	3,765	0	532	478	0,345	0,541	562,413	3,777	0
1552	78	524	462	0,576	0,487	567,129	3,723	0	539	449	0,344	0,543	562,413	3,564	0
1572	79	522	435	0,576	0,487	567,129	3,686	0	582	425	0,344	0,543	562,413	3,603	0
1591	80	535	437	0,576	0,487	567,129	3,733	0	509	505	0,344	0,543	562,413	3,807	0
1611	81	522	439	0,574	0,488	568,617	3,733	0	522	486	0,342	0,541	563,675	3,721	0
1631	82	494	413	0,573	0,487	568,617	4,059	0	434	431	0,341	0,538	563,675	4,238	0
1651	83	406	300	0,572	0,487	568,617	3,828	0	404	383	0,34	0,537	563,675	3,874	0
1671	84	396	300	0,57	0,49	568,617	3,858	0	407	294	0,338	0,538	563,675	3,805	0
1691	85	424	314	0,57	0,492	568,617	3,606	0	370	285	0,343	0,54	563,675	2,749	0
1711	86	426	320	0,571	0,493	566,569	3,53	0	357	274	0,339	0,541	564,631	2,43	0
1731	87	-800	-600	0,342	0,542	-1	-1	4	398	328	0,342	0,542	564,631	3,712	0
1751	88	410	305	0,58	0,491	566,569	3,736	0	397	313	0,348	0,54	564,631	3,916	0
1771	89	394	333	0,586	0,488	566,569	3,536	0	409	307	0,354	0,538	564,631	4,13	0
1791	90	401	337	0,593	0,484	566,569	3,62	0	392	360	0,362	0,534	564,631	4,177	0
1811	91	392	343	0,601	0,479	565,787	3,613	0	395	351	0,37	0,531	566,625	4,24	0
1831	92	415	339	0,607	0,476	565,787	3,878	0	403	298	0,376	0,527	566,625	3,893	0
1850	93	392	292	0,612	0,474	565,787	3,418	0	432	351	0,38	0,523	566,625	3,956	0
1870	94	407	321	0,613	0,472	565,787	3,649	0	420	285	0,381	0,52	566,625	3,729	0
1890	95	399	314	0,611	0,472	565,787	3,378	0	403	369	0,379	0,518	566,625	3,976	0	1	405	333
1910	96	404	305	0,606	0,472	567,352	3,45	0	416	355	0,374	0,517	565,012	3,896	0	1	405	333
1930	97	418	326	0,6	0,473	567,352	3,537	0	386	308	0,368	0,518	565,012	3,792	0	1	405	333
1950	98	417	340	0,592	0,474	567,352	3,604	0	390	332	0,36	0,52	565,012	3,974	0	1	405	333
1970	99	380	312	0,584	0,476	567,352	3,658	0	414	338	0,351	0,522	565,012	3,797	0	1	405	333
1990	100	418	331	0,576	0,479	567,352	3,719	0	409	357	0,343	0,524	565,012	3,928	0	1	405	333
2010	101	407	334	0,568	0,482	565,349	3,762	0	406	366	0,335	0,527	565,994	3,86	0	1	405	333
2030	102	437	318	0,563	0,484	565,349	3,732	0	426	322	0,33	0,53	565,994	4,011	0	2	414	330
2050	103	393	300	0,56	0,484	565,349	3,694	0	439	347	0,327	0,531	565,994	3,698	0	2	414	330
2070	104	409	309	0,56	0,483	565,349	3,715	0	423	352	0,327	0,531	565,994	3,702	0	2	414	330
2090	105	406	310	0,562	0,481	565,349	3,473	0	440	329	0,329	0,529	565,994	3,798	0	2	414	330
2110	106	403	310	0,567	0,479	566,371	3,443	0	434	343	0,334	0,527	565,75	3,831	0	2	414	330
2130	107	428	326	0,572	0,477	566,371	3,712	0	392	358	0,339	0,524	565,75	3,76	0	2	414	330
2150	108	414	282	0,576	0,475	566,371	3,734	0	414	351	0,344	0,521	565,75	4,144	0	2	414	330
2169	109	424	313	0,58	0,474	566,371	3,803	0	406	364	0,347	0,519	565,75	3,72	0	2	414	330
2189	110	394	323	0,582	0,473	566,371	3,458	0	422	361	0,349	0,517	565,75	3,847	0	2	414	330
2209	111	390	307	0,582	0,474	567,5	3,471	0	423	361	0,349	0,517	565,435	3,938	0	2	414	330
2229	112	600	348	0,577	0,475	567,5	3,729	0	608	320	0,345	0,517	565,435	3,717	0	3	634	357
2249	113	623	328	0,574	0,476	567,5	3,483	0	616	356	0,341	0,519	565,435	3,761	0	3	634	357
2269	114	657	338	0,57	0,477	567,5	3,218	0	605	369	0,337	0,52	565,435	3,808	0	3	634	357
2289	115	645	343	0,566	0,478	567,5	3,482	0	625	392	0,333	0,522	565,435	3,696	0	3	634	357
2309	116	663	337	0,563	0,478	566,554	3,388	0	623	412	0,33	0,523	561,381	3,702	0	3	634	357
2329	117	652	343	0,562	0,478	566,554	3,624	0	640	355	0,329	0,523	561,381	3,889	0	3	634	357
2349	118	626	357	0,562	0,478	566,554	3,388	0	608	384	0,329	0,523	561,381	3,58	0
2369	119	636	362	0,564	0,478	566,554	3,212	0	619	386	0,331	0,522	561,381	3,653	0
2389	120	615	379	0,566	0,478	566,554	3,371	0	635	392	0,333	0,521	561,381	3,765	0
2409	121	615	388	0,569	0,478	566,619	3,307	0	622	396	0,335	0,52	560,954	3,616	0
2429	122	663	338	0,571	0,478	566,619	3,535	0	610	369	0,338	0,519	560,954	3,759	0	4	633	360
2449	123	642	348	0,573	0,477	566,619	3,124	0	630	365	0,34	0,519	560,954	3,695	0	4	633	360
2468	124	639	339	0,574	0,477	566,619	3,396	0	637	388	0,341	0,518	560,954	3,722	0	4	633	360
2489	125	636	347	0,575	0,477	566,619	3,273	0	642	350	0,342	0,518	560,954	3,697	0	4	633	360
2508	126	634	343	0,575	0,476	567,054	3,415	0	649	350	0,341	0,518	562,835	3,719	0	4	633	360
2528	127	648	353	0,574	0,476	567,054	3,339	0	621	372	0,341	0,518	562,835	3,734	0	4	633	360
2548	128	636	339	0,573	0,477	567,054	3,225	0	622	370	0,34	0,519	562,835	3,773	0	4	633	360
2568	129	620	343	0,572	0,477	567,054	3,033	0	636	355	0,339	0,519	562,835	3,668	0	4	633	360
2588	130	620	373	0,572	0,477	567,054	3,128	0	631	365	0,339	0,519	562,835	3,861	0	4	633	360
2608	131	619	368	0,572	0,478	567,276	3,033	0	635	360	0,339	0,519	562,593	3,864	0	4	633	360
2628	132	664	329	0,572	0,478	567,276	3,549	0	610	364	0,339	0,519	562,593	3,67	0	4	633	360
2648	133	639	361	0,573	0,478	567,276	3,234	0	631	366	0,339	0,519	562,593	3,758	0	4	633	360
2668	134	642	357	0,573	0,478	567,276	3,53	0	635	359	0,339	0,519	562,593	3,606	0	4	633	360
2688	135	631	336	0,573	0,478	567,276	3,301	0	616	402	0,339	0,519	562,593	3,857	0	4	633	360
2708	136	632	352	0,573	0,478	566,476	3,418	0	626	407	0,339	0,519	559,926	3,822	0	4	633	360
2728	137	661	371	0,572	0,479	566,476	3,468	0	622	383	0,339	0,519	559,926	3,908	0	4	633	360
2748	138	627	358	0,572	0,479	566,476	3,25	0	587	363	0,338	0,519	559,926	3,8	0
2767	139	644	354	0,572	0,479	566,476	3,519	0	627	340	0,338	0,519	559,926	3,857	0
2787	140	620	356	0,572	0,48	566,476	3,208	0	619	379	0,338	0,519	559,926	3,822	0
2807	141	624	356	0,572	0,48	566,715	3,285	0	611	361	0,338	0,52	561,53	3,86	0
2827	142	628	332	0,572	0,48	566,715	3,581	0	632	342	0,338	0,52	561,53	3,989	0
2847	143	648	372	0,572	0,48	566,715	3,389	0	606	394	0,338	0,519	561,53	3,95	0
2867	144	546	319	0,573	0,48	566,715	3,419	0	577	310	0,339	0,519	561,53	3,983	0
2887	145	469	263	0,575	0,479	566,715	3,288	0	466	300	0,342	0,518	561,53	3,766	0
2907	146	441	263	0,575	0,48	566,547	3,264	0	433	282	0,342	0,518	566,409	3,767	0	5	448	280
2927	147	449	276	0,576	0,48	566,547	3,695	0	469	290	0,342	0,518	566,409	3,831	0	5	448	280
2947	148	473	256	0,576	0,481	566,547	3,281	0	428	308	0,342	0,518	566,409	3,823	0	5	448	280
2967	149	462	260	0,576	0,481	566,547	3,397	0	440	309	0,342	0,518	566,409	3,966	0	5	448	280
2987	150	448	293	0,576	0,481	566,547	3,468	0	451	273	0,342	0,519	566,409	3,922	0	5	448	280
3007	151	457	287	0,576	0,481	565,148	3,53	0	432	280	0,342	0,519	566,744	3,964	0	5	448	280
3027	152	426	251	0,576	0,481	565,148	3,661	0	446	290	0,342	0,519	566,744	4,078	0	5	448	280
3046	153	432	255	0,575	0,481	565,148	3,541	0	446	296	0,341	0,518	566,744	3,898	0	5	448	280
3067	154	447	277	0,575	0,481	565,148	3,448	0	451	281	0,341	0,518	566,744	3,964	0	5	448	280
3086	155	447	264	0,576	0,481	565,148	3,263	0	465	282	0,342	0,518	566,744	3,877	0	5	448	280
3106	156	449	273	0,576	0,481	565,108	3,146	0	467	283	0,342	0,519	566,466	3,89	0	5	448	280
3126	157	445	252	0,576	0,481	565,108	3,339	0	442	302	0,342	0,519	566,466	4,244	0	5	448	280
3146	158	433	271	0,576	0,481	565,108	3,838	0	453	303	0,342	0,519	566,466	3,879	0	5	448	280
3166	159	439	272	0,576	0,481	565,108	3,412	0	464	317	0,342	0,519	566,466	3,919	0	5	448	280
3186	160	424	268	0,576	0,481	565,108	3,314	0	444	270	0,342	0,519	566,466	3,818	0
3206	161	423	267	0,576	0,481	565,779	3,459	0	452	272	0,342	0,519	565,693	3,806	0
3226	162	438	265	0,576	0,481	565,779	3,786	0	429	303	0,342	0,519	565,693	3,852	0
3246	163	426	283	0,576	0,481	565,779	3,224	0	433	322	0,342	0,519	565,693	3,841	0
3266	164	418	264	0,576	0,481	565,779	3,466	0	448	284	0,342	0,519	565,693	3,773	0
3286	165	355	213	0,577	0,481	565,779	3,131	0	346	200	0,344	0,518	565,693	3,819	0
3306	166	338	223	0,579	0,48	559,523	3,146	0	346	196	0,346	0,518	562,416	3,768	0
3326	167	261	184	0,579	0,48	559,523	3,452	0	290	167	0,346	0,518	562,416	3,81	0	6	274	190
3346	168	284	200	0,579	0,48	559,523	3,283	0	290	169	0,346	0,517	562,416	3,592	0	6	274	190
3365	169	285	179	0,579	0,48	559,523	3,291	0	279	197	0,346	0,517	562,416	3,691	0	6	274	190
3385	170	275	199	0,58	0,48	559,523	3,448	0	266	186	0,346	0,517	562,416	3,267	0	6	274	190
3405	171	288	193	0,58	0,48	558,192	3,357	0	260	194	0,346	0,517	563,428	3,208	0	6	274	190
3425	172	258	204	0,58	0,48	558,192	3,463	0	261	180	0,346	0,517	563,428	3,405	0	6	274	190
3445	173	278	194	0,579	0,48	558,192	3,36	0	297	168	0,346	0,517	563,428	3,398	0
3465	174	277	185	0,579	0,48	558,192	3,147	0	262	179	0,346	0,518	563,428	3,446	0
3485	175	281	188	0,579	0,481	558,192	3,13	0	289	184	0,345	0,518	563,428	3,413	0
3505	176	282	191	0,579	0,481	557,929	3,112	0	277	181	0,345	0,519	562,368	3,416	0
3525	177	257	208	0,578	0,481	557,929	3,089	0	260	189	0,345	0,519	562,368	3,188	0
3545	178	282	205	0,578	0,481	557,929	3,093	0	302	168	0,344	0,519	562,368	3,529	0	7	277	201
3565	179	277	206	0,578	0,481	557,929	3,027	0	300	191	0,344	0,519	562,368	3,527	0	7	277	201
3585	180	290	205	0,578	0,481	557,929	3,128	0	279	187	0,344	0,519	562,368	3,344	0	7	277	201
3605	181	289	203	0,578	0,481	559,453	3,125	0	301	179	0,344	0,519	563,664	3,535	0	7	277	201
3625	182	267	211	0,578	0,481	559,453	2,896	0	277	201	0,344	0,519	563,664	3,169	0	7	277	201
3645	183	248	190	0,578	0,481	559,453	3,144	0	279	171	0,345	0,52	563,664	3,243	0	7	277	201
3664	184	284	206	0,579	0,481	559,453	3,02	0	283	186	0,345	0,52	563,664	3,354	0	7	277	201
3684	185	281	211	0,579	0,482	559,453	3,107	0	287	188	0,345	0,52	563,664	3,306	0	7	277	201
3705	186	280	207	0,579	0,482	558,178	3,046	0	289	192	0,346	0,52	563,032	3,361	0	7	277	201
3724	187	301	209	0,579	0,482	558,178	2,985	0	284	215	0,346	0,52	563,032	3,509	0	7	277	201
3744	188	285	222	0,579	0,482	558,178	3,201	0	253	196	0,346	0,521	563,032	3,132	0	7	277	201
3764	189	283	213	0,579	0,482	558,178	3,098	0	270	195	0,346	0,521	563,032	3,306	0	7	277	201
3784	190	265	224	0,579	0,482	558,178	3,323	0	267	180	0,346	0,521	563,032	3,406	0	7	277	201
3804	191	257	217	0,58	0,482	561,348	3,347	0	263	173	0,346	0,522	562,775	3,25	0	7	277	201
3824	192	273	219	0,58	0,483	561,348	3,032	0	265	204	0,346	0,522	562,775	3,395	0	7	277	201
3844	193	292	213	0,58	0,483	561,348	3,035	0	282	205	0,346	0,522	562,775	3,545	0	7	277	201
3864	194	260	213	0,58	0,483	561,348	3,247	0	272	204	0,346	0,522	562,775	3,715	0	7	277	201
3884	195	336	240	0,579	0,484	561,348	3,06	0	340	251	0,346	0,523	562,775	3,464	0
3904	196	343	230	0,576	0,486	567,242	3,148	0	352	251	0,343	0,525	565,363	3,603	0
3924	197	507	392	0,575	0,487	567,242	3,429	0	496	420	0,342	0,526	565,363	3,503	0
3944	198	533	389	0,574	0,487	567,242	3,44	0	560	377	0,341	0,526	565,363	3,638	0	8	525	384
3963	199	528	414	0,573	0,487	567,242	3,525	0	537	391	0,34	0,527	565,363	3,425	0	8	525	384
3983	200	524	395	0,573	0,487	567,242	3,338	0	550	372	0,339	0,527	565,363	3,553	0	8	525	384
4003	201	522	402	0,573	0,487	565,795	3,349	0	538	376	0,339	0,528	564,704	3,568	0	8	525	384
4023	202	543	395	0,573	0,488	565,795	3,376	0	549	396	0,34	0,528	564,704	3,529	0	8	525	384
4043	203	526	401	0,574	0,488	565,795	3,368	0	535	392	0,34	0,528	564,704	3,38	0	8	525	384
4063	204	488	391	0,574	0,488	565,795	3,617	0	548	374	0,341	0,528	564,704	3,593	0	8	525	384
4083	205	514	343	0,575	0,488	565,795	3,385	0	504	389	0,342	0,528	564,704	3,458	0	8	525	384
4103	206	499	339	0,576	0,488	565,744	3,443	0	496	382	0,342	0,528	564,378	3,428	0	8	525	384
4123	207	527	375	0,576	0,488	565,744	3,499	0	537	405	0,343	0,527	564,378	3,678	0	9	528	394
4143	208	526	396	0,577	0,488	565,744	3,485	0	548	384	0,343	0,528	564,378	3,645	0	9	528	394
4163	209	511	407	0,576	0,489	565,744	3,477	0	543	386	0,343	0,528	564,378	3,454	0	9	528	394
4183	210	522	395	0,576	0,489	565,744	3,159	0	520	391	0,343	0,528	564,378	3,395	0	9	528	394
4203	211	517	398	0,576	0,489	566,49	3,126	0	523	393	0,342	0,529	564,981	3,339	0	9	528	394
4223	212	524	437	0,576	0,489	566,49	3,506	0	549	353	0,342	0,529	564,981	3,39	0	9	528	394
4243	213	595	336	0,575	0,488	566,49	3,254	0	576	379	0,342	0,528	564,981	3,564	0
4263	214	620	327	0,574	0,488	566,49	3,177	0	615	348	0,341	0,528	564,981	3,464	0
4282	215	616	301	0,575	0,488	566,49	3,255	0	628	314	0,341	0,528	564,981	3,346	0
4302	216	611	286	0,575	0,488	567,066	3,232	0	635	319	0,341	0,527	562,286	3,389	0
4322	217	621	337	0,575	0,487	567,066	3,236	0	616	326	0,342	0,527	562,286	3,324	0	10	603	326
4342	218	617	307	0,576	0,487	567,066	3,243	0	599	337	0,342	0,527	562,286	3,461	0	10	603	326
4362	219	609	293	0,576	0,487	567,066	3,183	0	591	346	0,342	0,527	562,286	3,408	0	10	603	326
4382	220	619	308	0,576	0,487	567,066	3,282	0	594	347	0,342	0,527	562,286	3,381	0	10	603	326
4402	221	614	305	0,576	0,487	566,363	3,27	0	587	349	0,343	0,527	561,094	3,434	0	10	603	326
4422	222	612	290	0,576	0,487	566,363	3,086	0	605	334	0,342	0,527	561,094	3,509	0	10	603	326
4442	223	606	293	0,576	0,486	566,363	3,154	0	613	362	0,342	0,526	561,094	3,587	0	10	603	326
4462	224	605	369	0,576	0,486	566,363	3,363	0	575	327	0,343	0,526	561,094	3,548	0	10	603	326
4482	225	607	298	0,576	0,486	566,363	3,305	0	607	347	0,343	0,526	561,094	3,455	0	11	596	333
4502	226	608	323	0,576	0,486	567,681	3,255	0	603	352	0,343	0,526	561,92	3,484	0	11	596	333
4522	227	611	297	0,577	0,486	567,681	3,249	0	607	334	0,343	0,526	561,92	3,675	0	11	596	333
4541	228	597	298	0,577	0,486	567,681	3,195	0	568	346	0,343	0,526	561,92	3,288	0	11	596	333
4558								5							5				Keyboard	3	39	0	Right
4561	229	611	322	0,577	0,486	567,681	3,383	0	575	346	0,344	0,526	561,92	3,278	0	11	596	333
4581	230	623	329	0,578	0,485	567,681	3,5	0	593	347	0,344	0,525	561,92	3,452	0	11	596	333
4601	231	621	336	0,578	0,485	566,414	3,533	0	573	348	0,344	0,525	561,922	3,238	0	11	596	333
4621	232	611	305	0,578	0,485	566,414	3,103	0	583	339	0,345	0,525	561,922	3,588	0	11	596	333
4641	233	614	319	0,578	0,485	566,414	3,342	0	582	357	0,345	0,525	561,922	3,599	0	11	596	333
4661	234	601	319	0,578	0,485	566,414	3,33	0	581	334	0,345	0,525	561,922	3,405	0	11	596	333
4681	235	592	325	0,578	0,485	566,414	3,431	0	593	361	0,345	0,525	561,922	3,565	0	11	596	333
4701	236	589	326	0,578	0,485	567,174	3,461	0	593	356	0,345	0,525	561,314	3,516	0	11	596	333
4721	237	578	341	0,578	0,485	567,174	3,217	0	598	341	0,345	0,525	561,314	3,584	0	11	596	333
4741	238	596	313	0,578	0,485	567,174	3,268	0	593	333	0,345	0,525	561,314	3,525	0	11	596	333
4761	239	613	299	0,578	0,484	567,174	3,404	0	579	356	0,345	0,525	561,314	3,479	0	11	596	333
4781	240	611	338	0,579	0,484	567,174	3,244	0	601	328	0,345	0,525	561,314	3,576	0	11	596	333
4801	241	608	321	0,579	0,484	567,742	3,308	0	595	334	0,345	0,524	561,167	3,533	0	11	596	333
4821	242	606	324	0,579	0,484	567,742	3,451	0	606	345	0,345	0,524	561,167	3,67	0	11	596	333
4841	243	609	306	0,579	0,484	567,742	3,595	0	603	360	0,346	0,524	561,167	3,694	0	11	596	333
4860	244	600	317	0,579	0,484	567,742	3,534	0	592	343	0,345	0,524	561,167	3,785	0	11	596	333
4880	245	613	336	0,579	0,484	567,742	3,659	0	571	357	0,345	0,524	561,167	3,592	0	11	596	333
4900	246	610	331	0,579	0,484	567,013	3,655	0	563	350	0,345	0,524	561,052	3,619	0	11	596	333
4921	247	584	334	0,579	0,484	567,013	3,409	0	611	337	0,345	0,524	561,052	3,762	0	11	596	333
4939								5							5				ShowAVI	8	0	0	single.avi
4940	248	605	327	0,579	0,484	567,013	3,402	0	574	356	0,346	0,524	561,052	3,562	0	11	596	333
4961	249	593	316	0,579	0,484	567,013	3,209	0	604	338	0,346	0,524	561,052	3,649	0	11	596	333
4980	250	588	360	0,579	0,484	567,013	3,435	0	585	359	0,346	0,524	561,052	3,677	0	12	592	342
5000	251	596	355	0,579	0,484	567,3	3,387	0	596	355	0,346	0,524	560,685	3,702	0	12	592	342
5020	252	602	322	0,579	0,484	567,3	3,608	0	604	349	0,345	0,524	560,685	3,719	0	12	592	342
5041	253	598	337	0,579	0,484	567,3	3,541	0	599	344	0,346	0,524	560,685	3,739	0	12	592	342
5060	254	598	338	0,579	0,484	567,3	3,554	0	591	341	0,346	0,524	560,685	3,842	0	12	592	342
5081	255	588	333	0,58	0,484	567,3	3,468	0	585	345	0,346	0,524	560,685	3,644	0	12	592	342
5100	256	584	332	0,58	0,484	567,277	3,448	0	579	342	0,346	0,524	562,367	3,683	0	12	592	342
5121	257	609	332	0,58	0,484	567,277	3,54	0	596	360	0,346	0,524	562,367	3,852	0	12	592	342
5139	258	568	349	0,58	0,484	567,277	3,511	0	586	344	0,346	0,524	562,367	3,836	0	12	592	342
5161	259	587	346	0,58	0,484	567,277	3,806	0	599	343	0,346	0,524	562,367	3,852	0	12	592	342
5179	260	576	387	0,58	0,484	567,277	3,767	0	583	368	0,346	0,524	562,367	3,766	0
5201	261	586	397	0,58	0,484	568,216	3,733	0	586	361	0,346	0,524	561,664	3,751	0
5219	262	583	359	0,58	0,484	568,216	3,721	0	594	344	0,346	0,524	561,664	3,863	0
5241	263	625	340	0,58	0,484	568,216	3,586	0	573	375	0,346	0,524	561,664	3,986	0
5259	264	570	320	0,58	0,484	568,216	3,904	0	587	313	0,347	0,524	561,664	3,898	0
5281	265	494	224	0,581	0,482	568,216	3,692	0	497	245	0,348	0,522	561,664	3,671	0
5299	266	494	205	0,582	0,482	564,105	3,675	0	482	234	0,349	0,522	562,972	3,703	0
5321	267	467	195	0,582	0,482	564,105	3,613	0	450	203	0,349	0,522	562,972	3,963	0	13	469	212
5339	268	469	204	0,582	0,482	564,105	3,524	0	461	237	0,349	0,522	562,972	3,942	0	13	469	212
5361	269	486	212	0,582	0,482	564,105	3,664	0	471	217	0,349	0,522	562,972	3,812	0	13	469	212
5379	270	478	216	0,583	0,482	564,105	3,672	0	461	213	0,349	0,522	562,972	3,837	0	13	469	212
5401	271	484	219	0,583	0,482	564,559	3,682	0	463	226	0,349	0,522	562,7	3,859	0	13	469	212
5419	272	468	220	0,583	0,482	564,559	3,631	0	477	190	0,35	0,521	562,7	3,88	0	13	469	212
5439	273	453	208	0,583	0,482	564,559	3,38	0	473	187	0,35	0,521	562,7	3,506	0	13	469	212
5458	274	458	217	0,583	0,481	564,559	3,365	0	471	211	0,35	0,521	562,7	3,511	0	13	469	212
5478	275	499	165	0,583	0,481	564,559	3,48	0	458	156	0,35	0,52	562,7	3,608	0	14	466	167
5498	276	493	160	0,583	0,481	562,889	3,498	0	455	161	0,35	0,52	560,768	3,632	0	14	466	167
5518	277	485	157	0,583	0,481	562,889	3,482	0	442	163	0,35	0,52	560,768	3,438	0	14	466	167
5538	278	455	174	0,583	0,481	562,889	3,222	0	479	176	0,35	0,52	560,768	3,506	0	14	466	167
5558	279	458	172	0,583	0,48	562,889	3,246	0	483	182	0,35	0,52	560,768	3,374	0	14	466	167
5578	280	486	166	0,583	0,48	562,889	3,169	0	479	172	0,35	0,52	560,768	3,538	0	14	466	167
5598	281	472	174	0,583	0,48	563,264	3,162	0	479	173	0,35	0,52	560,378	3,502	0	14	466	167
5618	282	476	151	0,584	0,48	563,264	3,044	0	465	153	0,35	0,519	560,378	3,253	0	14	466	167
5638	283	451	168	0,584	0,48	563,264	3,466	0	458	176	0,35	0,52	560,378	3,175	0	14	466	167
5658	284	435	163	0,584	0,48	563,264	3,177	0	473	180	0,351	0,519	560,378	3,259	0	14	466	167
5678	285	456	160	0,584	0,48	563,264	3,057	0	456	169	0,351	0,519	560,378	3,38	0	14	466	167
5698	286	454	158	0,584	0,48	563,127	3,196	0	460	166	0,351	0,519	561,619	3,379	0	14	466	167
5718	287	481	156	0,584	0,48	563,127	3,248	0	466	174	0,351	0,519	561,619	3,383	0	14	466	167
5737	288	458	165	0,584	0,48	563,127	3,052	0	483	180	0,35	0,519	561,619	3,277	0	14	466	167
5757	289	458	171	0,584	0,48	563,127	3,326	0	470	168	0,35	0,519	561,619	3,121	0	14	466	167
5777	290	378	88	0,584	0,48	563,127	3,404	0	415	114	0,351	0,519	561,619	3,398	0	15	381	88
5797	291	356	102	0,585	0,479	556,84	3,351	0	417	118	0,352	0,519	557,107	3,282	0	15	381	88
5817	292	376	91	0,585	0,479	556,84	3,026	0	373	87	0,352	0,519	557,107	3,276	0	15	381	88
5837	293	404	81	0,585	0,479	556,84	2,99	0	384	84	0,352	0,518	557,107	3,169	0	15	381	88
5857	294	375	81	0,585	0,479	556,84	3,082	0	379	88	0,352	0,518	557,107	3,326	0	15	381	88
5877	295	375	94	0,585	0,479	556,84	3,008	0	393	80	0,352	0,518	557,107	3,22	0	15	381	88
5897	296	382	89	0,585	0,479	557,117	3,013	0	394	82	0,352	0,518	556,579	3,198	0	15	381	88
5917	297	367	92	0,585	0,479	557,117	3,195	0	382	79	0,352	0,518	556,579	3,219	0	15	381	88
5937	298	384	79	0,585	0,479	557,117	2,924	0	393	99	0,352	0,518	556,579	3,297	0	15	381	88
5957	299	378	77	0,585	0,479	557,117	3,061	0	394	91	0,352	0,518	556,579	3,388	0	15	381	88
5977	300	378	96	0,585	0,479	557,117	2,983	0	387	92	0,352	0,519	556,579	3,297	0	15	381	88
5997	301	376	91	0,585	0,479	556,407	3,045	0	394	92	0,352	0,519	557,16	3,33	0	15	381	88
6017	302	371	85	0,585	0,479	556,407	3,197	0	409	75	0,352	0,519	557,16	3,325	0	15	381	88
6037	303	374	65	0,585	0,479	556,407	3,06	0	377	93	0,352	0,518	557,16	3,24	0	15	381	88
6056	304	369	86	0,585	0,479	556,407	3,152	0	378	102	0,352	0,518	557,16	3,2	0	15	381	88
6076	305	398	89	0,586	0,479	556,407	3,087	0	384	95	0,352	0,519	557,16	3,376	0	15	381	88
6096	306	400	84	0,586	0,479	556,317	3,127	0	386	98	0,352	0,519	557,723	3,331	0	15	381	88
6116	307	385	89	0,586	0,48	556,317	2,939	0	380	79	0,352	0,519	557,723	3,13	0	15	381	88
6136	308	371	92	0,586	0,48	556,317	2,977	0	376	89	0,352	0,519	557,723	3,111	0	15	381	88
6156	309	389	75	0,586	0,48	556,317	2,932	0	392	100	0,352	0,519	557,723	3,27	0	15	381	88
6176	310	376	86	0,586	0,48	556,317	3,029	0	392	87	0,352	0,519	557,723	3,407	0	15	381	88
6196	311	383	82	0,586	0,48	556,815	3,034	0	391	89	0,353	0,519	557,939	3,462	0	15	381	88
6216	312	387	79	0,586	0,48	556,815	2,976	0	384	79	0,352	0,52	557,939	2,886	0	15	381	88
6236	313	383	95	0,586	0,481	556,815	2,892	0	389	79	0,352	0,52	557,939	3,102	0	15	381	88
6256	314	378	80	0,586	0,481	556,815	3,025	0	367	94	0,352	0,521	557,939	3,406	0	15	381	88
6276	315	361	92	0,586	0,481	556,815	3,028	0	387	85	0,352	0,521	557,939	3,238	0	15	381	88
6296	316	355	85	0,586	0,481	557,277	3,034	0	381	90	0,353	0,521	557,655	3,383	0	15	381	88
6316	317	376	93	0,586	0,481	557,277	3,157	0	394	98	0,353	0,521	557,655	3,318	0	15	381	88
6335	318	381	92	0,586	0,481	557,277	3,168	0	379	99	0,353	0,52	557,655	3,402	0	15	381	88
6355	319	377	85	0,586	0,481	557,277	2,887	0	386	103	0,353	0,52	557,655	3,364	0	15	381	88
6376	320	358	99	0,586	0,481	557,277	3,128	0	379	82	0,353	0,52	557,655	3,361	0	15	381	88
6395	321	358	96	0,587	0,481	557,881	3,064	0	382	82	0,353	0,52	557,814	3,36	0	15	381	88
6415	322	380	79	0,587	0,481	557,881	3,193	0	358	86	0,353	0,52	557,814	3,42	0	15	381	88
6435	323	373	98	0,587	0,48	557,881	3,202	0	389	93	0,353	0,52	557,814	3,52	0	15	381	88
6455	324	390	142	0,587	0,48	557,881	3,338	0	381	121	0,353	0,52	557,814	3,638	0
6475	325	347	319	0,587	0,482	557,881	3,498	0	358	323	0,355	0,522	557,814	3,458	0
6495	326	347	350	0,587	0,484	564,98	3,606	0	372	342	0,355	0,523	566,857	3,596	0
6515	327	334	500	0,588	0,484	564,98	3,564	0	334	457	0,355	0,523	566,857	3,705	0
6535	328	311	458	0,588	0,484	564,98	3,324	0	323	525	0,356	0,523	566,857	3,713	0
6555	329	329	493	0,589	0,483	564,98	3,362	0	334	502	0,356	0,522	566,857	3,637	0
6575	330	-800	-600	-1	-1	-1	-1	4	-800	-600	-1	-1	-1	-1	4
6595	331	-800	-600	0,589	0,481	-1	-1	4	-800	-600	0,356	0,519	-1	-1	4
6615	332	316	481	0,589	0,48	565,047	3,456	0	340	535	0,356	0,518	568,003	4,131	0
6635	333	321	436	0,59	0,479	565,047	3,191	0	337	496	0,357	0,517	568,003	3,857	0
6654	334	382	522	0,59	0,478	565,047	3,752	0	323	509	0,357	0,516	568,003	3,631	0
6674	335	329	382	0,59	0,477	565,047	3,377	0	319	380	0,357	0,515	568,003	3,656	0
6694	336	348	393	0,59	0,477	564,742	3,376	0	313	353	0,357	0,515	566,544	3,671	0
6714	337	351	395	0,59	0,477	564,742	3,191	0	353	403	0,357	0,515	566,544	3,728	0
6734	338	354	425	0,59	0,477	564,742	3,274	0	355	409	0,356	0,514	566,544	3,612	0
6754	339	317	405	0,59	0,476	564,742	3,379	0	309	397	0,356	0,514	566,544	3,69	0
6774	340	354	412	0,589	0,477	564,742	3,35	0	326	411	0,356	0,515	566,544	3,657	0
6794	341	346	422	0,589	0,477	565,64	3,326	0	313	408	0,356	0,515	566,957	3,7	0
6814	342	342	360	0,588	0,477	565,64	3,478	0	316	392	0,355	0,516	566,957	3,73	0
6834	343	356	419	0,588	0,478	565,64	3,582	0	328	432	0,354	0,517	566,957	3,937	0
6854	344	329	413	0,587	0,479	565,64	3,527	0	330	372	0,353	0,518	566,957	3,587	0
6874	345	340	386	0,586	0,48	565,64	3,411	0	340	381	0,353	0,518	566,957	3,783	0
6894	346	339	418	0,585	0,48	563,286	3,43	0	343	385	0,352	0,519	567,037	3,804	0
6914	347	341	334	0,585	0,48	563,286	3,255	0	299	355	0,352	0,519	567,037	3,66	0	16	313	325
6933	348	336	343	0,584	0,481	563,286	3,36	0	314	322	0,351	0,519	567,037	3,729	0	16	313	325
6953	349	308	336	0,584	0,481	563,286	3,382	0	328	326	0,35	0,52	567,037	3,415	0	16	313	325
6973	350	320	340	0,584	0,481	563,286	3,423	0	288	305	0,35	0,52	567,037	3,581	0	16	313	325
6993	351	308	340	0,583	0,481	565,537	3,464	0	298	301	0,35	0,52	567,211	3,532	0	16	313	325
7013	352	321	333	0,583	0,482	565,537	3,287	0	321	333	0,35	0,52	567,211	3,707	0	16	313	325
7033	353	292	315	0,583	0,482	565,537	3,374	0	322	318	0,35	0,52	567,211	3,5	0	16	313	325
7053	354	326	307	0,583	0,482	565,537	3,284	0	334	419	0,35	0,52	567,211	3,99	0
7073	355	308	246	0,583	0,481	565,537	3,271	0	308	263	0,35	0,519	567,211	3,703	0	17	301	258
7093	356	301	230	0,583	0,481	563,86	3,282	0	311	276	0,35	0,519	567,031	3,721	0	17	301	258
7113	357	293	240	0,583	0,482	563,86	3,345	0	313	270	0,35	0,52	567,031	3,803	0	17	301	258
7133	358	305	248	0,583	0,482	563,86	3,393	0	273	273	0,349	0,52	567,031	3,569	0	17	301	258
7153	359	303	246	0,583	0,482	563,86	3,448	0	295	292	0,349	0,52	567,031	3,569	0	17	301	258
7173	360	317	251	0,582	0,482	563,86	3,477	0	294	260	0,349	0,52	567,031	3,416	0	17	301	258
7193	361	321	250	0,582	0,482	564,585	3,51	0	289	267	0,349	0,52	566,097	3,364	0	17	301	258
7213	362	412	217	0,581	0,482	564,585	3,456	0	426	198	0,347	0,52	566,097	3,504	0
7232	363	480	226	0,579	0,482	564,585	3,117	0	476	200	0,346	0,521	566,097	3,6	0
7252	364	476	223	0,58	0,482	564,585	3,358	0	483	223	0,346	0,521	566,097	3,628	0
7272	365	478	211	0,579	0,482	564,585	3,579	0	472	201	0,346	0,521	566,097	3,437	0
7292	366	476	213	0,579	0,482	566,092	3,489	0	473	214	0,346	0,521	562,696	3,467	0
7312	367	494	222	0,58	0,482	566,092	3,205	0	477	200	0,346	0,52	562,696	3,208	0
7332	368	483	231	0,58	0,481	566,092	3,126	0	433	234	0,347	0,52	562,696	3,234	0	18	476	218
7352	369	464	222	0,581	0,481	566,092	3,054	0	467	205	0,347	0,52	562,696	3,335	0	18	476	218
7372	370	480	224	0,582	0,481	566,092	3,346	0	488	221	0,348	0,519	562,696	3,316	0	18	476	218
7392	371	472	226	0,583	0,481	566,152	3,301	0	477	207	0,35	0,519	562,559	3,296	0	18	476	218
7412	372	467	222	0,584	0,481	566,152	3,11	0	494	228	0,35	0,518	562,559	3,439	0	18	476	218
7432	373	486	233	0,585	0,48	566,152	3,131	0	467	188	0,351	0,518	562,559	3,321	0	18	476	218
7452	374	451	118	0,586	0,479	566,152	3,04	0	426	139	0,352	0,516	562,559	3,306	0	19	427	140
7472	375	439	123	0,586	0,478	566,152	2,966	0	435	153	0,353	0,516	562,559	3,262	0	19	427	140
7492	376	432	138	0,587	0,478	560,786	2,915	0	446	171	0,353	0,515	560,369	3,226	0	19	427	140
7512	377	448	139	0,587	0,478	560,786	3,004	0	439	124	0,353	0,515	560,369	3,202	0	19	427	140
7532	378	404	141	0,587	0,478	560,786	3,348	0	432	138	0,353	0,516	560,369	3,363	0	19	427	140
7551	379	430	133	0,586	0,478	560,786	3,352	0	416	131	0,353	0,516	560,369	3,317	0	19	427	140
7571	380	429	125	0,586	0,478	560,786	3,152	0	439	144	0,352	0,516	560,369	3,406	0	19	427	140
7591	381	429	122	0,586	0,478	560,878	3,337	0	431	143	0,352	0,516	560,898	3,408	0	19	427	140
7611	382	416	132	0,586	0,478	560,878	3,197	0	454	147	0,352	0,516	560,898	3,405	0	19	427	140
7631	383	409	135	0,586	0,478	560,878	3,158	0	427	130	0,352	0,516	560,898	3,39	0	19	427	140
7651	384	421	141	0,586	0,478	560,878	3,012	0	425	146	0,352	0,517	560,898	3,205	0	19	427	140
7671	385	411	136	0,586	0,478	560,878	2,962	0	423	141	0,352	0,517	560,898	3,254	0	19	427	140
7691	386	416	138	0,586	0,478	561,211	2,914	0	421	138	0,352	0,516	560,236	3,299	0	19	427	140
7711	387	445	124	0,586	0,478	561,211	3,19	0	401	122	0,352	0,517	560,236	3,196	0	19	427	140
7731	388	419	151	0,586	0,478	561,211	3,17	0	444	148	0,352	0,517	560,236	3,481	0	19	427	140
7751	389	441	123	0,585	0,478	561,211	3,038	0	444	141	0,352	0,517	560,236	3,394	0	19	427	140
7771	390	418	138	0,585	0,478	561,211	3,518	0	421	147	0,351	0,517	560,236	3,435	0	19	427	140
7791	391	424	147	0,585	0,478	560,9	3,501	0	446	145	0,351	0,517	560,301	3,391	0	19	427	140
7811	392	427	151	0,585	0,478	560,9	3,139	0	431	161	0,351	0,517	560,301	3,303	0	19	427	140
7831	393	403	143	0,585	0,478	560,9	3,291	0	430	157	0,352	0,516	560,301	3,458	0	19	427	140
7850	394	412	146	0,586	0,478	560,9	3,14	0	424	152	0,352	0,516	560,301	3,256	0	19	427	140
7870	395	403	164	0,586	0,478	560,9	3,282	0	439	146	0,352	0,517	560,301	3,712	0	19	427	140
7890	396	408	149	0,584	0,48	567,726	3,266	0	438	137	0,351	0,518	562,976	3,746	0	19	427	140
7910	397	641	391	0,58	0,483	567,726	3,194	0	629	424	0,348	0,522	562,976	3,38	0
7930	398	654	416	0,579	0,484	567,726	3,294	0	642	457	0,347	0,523	562,976	3,52	0
7950	399	661	429	0,578	0,484	567,726	3,038	0	630	457	0,346	0,524	562,976	3,288	0
7970	400	667	464	0,577	0,485	567,726	3,054	0	627	483	0,345	0,525	562,976	3,54	0	20	641	465
7990	401	672	487	0,577	0,485	565,068	3,057	0	630	494	0,344	0,526	557,534	3,437	0	20	641	465
8010	402	644	489	0,577	0,485	565,068	3,356	0	614	486	0,344	0,527	557,534	3,577	0	20	641	465
8030	403	634	441	0,577	0,485	565,068	3,315	0	646	485	0,344	0,527	557,534	3,645	0	20	641	465
8050	404	666	442	0,578	0,486	565,068	3,077	0	635	461	0,345	0,527	557,534	3,554	0	20	641	465
8070	405	644	468	0,579	0,486	565,068	3,357	0	630	473	0,345	0,527	557,534	3,56	0	20	641	465
8090	406	649	441	0,579	0,486	566,302	3,284	0	627	464	0,346	0,526	558,957	3,578	0	20	641	465
8110	407	676	396	0,58	0,486	566,302	3,32	0	615	486	0,347	0,527	558,957	3,461	0	20	641	465
8130	408	649	442	0,581	0,487	566,302	3,381	0	606	496	0,348	0,527	558,957	3,592	0
8150	409	560	379	0,582	0,486	566,302	3,241	0	555	388	0,349	0,525	558,957	3,622	0
8169	410	518	367	0,583	0,484	566,302	3,272	0	521	374	0,35	0,525	558,957	3,495	0
8189	411	475	369	0,583	0,485	568,156	3,274	0	497	353	0,35	0,525	564,959	3,608	0	21	520	355
8209	412	500	337	0,583	0,485	568,156	3,298	0	521	370	0,35	0,525	564,959	3,655	0	21	520	355
8229	413	507	377	0,583	0,485	568,156	3,589	0	540	352	0,35	0,525	564,959	3,714	0	21	520	355
8249	414	506	363	0,583	0,485	568,156	3,463	0	516	358	0,35	0,525	564,959	3,621	0	21	520	355
8269	415	532	334	0,584	0,485	568,156	3,248	0	521	353	0,35	0,525	564,959	3,607	0	21	520	355
8289	416	538	350	0,584	0,485	567,796	3,356	0	525	356	0,35	0,525	564,85	3,592	0	21	520	355
8309	417	516	322	0,584	0,485	567,796	3,511	0	526	313	0,35	0,525	564,85	3,443	0
8329	418	493	326	0,584	0,485	567,796	3,446	0	506	369	0,35	0,525	564,85	3,667	0
8349	419	513	370	0,584	0,485	567,796	3,604	0	496	376	0,35	0,525	564,85	3,653	0
8369	420	504	333	0,584	0,485	567,796	3,473	0	514	334	0,35	0,525	564,85	3,716	0	22	507	357
8389	421	513	346	0,584	0,485	568,121	3,478	0	511	365	0,351	0,525	564,724	3,728	0	22	507	357
8409	422	503	393	0,584	0,485	568,121	3,589	0	523	347	0,351	0,525	564,724	3,844	0	22	507	357
8428	423	511	387	0,584	0,485	568,121	3,612	0	513	352	0,351	0,525	564,724	3,892	0	22	507	357
8448	424	496	346	0,585	0,485	568,121	3,39	0	506	364	0,351	0,525	564,724	3,628	0	22	507	357
8468	425	518	335	0,585	0,485	568,121	3,32	0	494	366	0,351	0,525	564,724	3,566	0	22	507	357
8488	426	515	325	0,585	0,485	567,887	3,249	0	486	367	0,351	0,524	565,278	3,51	0	22	507	357
8508	427	397	344	0,586	0,485	567,887	3,532	0	389	365	0,353	0,525	565,278	3,875	0
8528	428	412	368	0,587	0,486	567,887	3,615	0	398	382	0,353	0,525	565,278	3,792	0
8548	429	359	386	0,587	0,486	567,887	3,602	0	368	401	0,353	0,525	565,278	3,953	0
8568	430	391	362	0,587	0,486	567,887	3,495	0	385	377	0,353	0,525	565,278	3,915	0	23	379	371
8588	431	385	369	0,587	0,486	565,052	3,513	0	382	380	0,353	0,525	566,827	3,927	0	23	379	371
8608	432	370	342	0,587	0,486	565,052	3,411	0	374	416	0,353	0,525	566,827	3,969	0	23	379	371
8628	433	371	371	0,586	0,485	565,052	3,535	0	386	364	0,353	0,525	566,827	3,768	0	23	379	371
8648	434	384	341	0,586	0,485	565,052	3,422	0	390	363	0,353	0,525	566,827	3,964	0	23	379	371
8668	435	382	368	0,586	0,486	565,052	3,654	0	379	386	0,353	0,525	566,827	4,115	0	23	379	371
8688	436	380	357	0,586	0,486	565,09	3,657	0	387	358	0,353	0,525	566,346	4,072	0	23	379	371
8708	437	355	355	0,586	0,486	565,09	3,374	0	361	389	0,353	0,525	566,346	3,91	0	23	379	371
8728	438	374	390	0,586	0,486	565,09	3,451	0	382	398	0,353	0,525	566,346	3,797	0	23	379	371
8747	439	385	358	0,587	0,486	565,09	3,492	0	396	376	0,353	0,525	566,346	3,728	0	23	379	371
8767	440	379	338	0,587	0,486	565,09	3,442	0	360	349	0,353	0,525	566,346	4,002	0
8787	441	385	346	0,587	0,486	564,94	3,452	0	374	345	0,353	0,525	566,137	3,934	0
8807	442	370	353	0,586	0,486	564,94	3,533	0	377	381	0,353	0,525	566,137	3,761	0
8827	443	391	372	0,586	0,486	564,94	3,526	0	357	413	0,353	0,526	566,137	3,991	0
8847	444	376	347	0,586	0,486	564,94	3,801	0	395	371	0,353	0,526	566,137	3,909	0
8867	445	372	344	0,587	0,487	564,94	3,548	0	378	343	0,353	0,526	566,137	3,854	0
8887	446	378	348	0,587	0,487	564,447	3,611	0	378	345	0,353	0,526	567,013	3,962	0
8907	447	382	349	0,587	0,487	564,447	3,678	0	400	367	0,353	0,527	567,013	3,801	0
8927	448	362	378	0,587	0,487	564,447	3,524	0	399	396	0,353	0,527	567,013	3,888	0	24	378	379
8947	449	393	374	0,587	0,488	564,447	3,623	0	364	376	0,353	0,527	567,013	3,944	0	24	378	379
8967	450	383	351	0,587	0,488	564,447	3,668	0	376	399	0,353	0,527	567,013	3,81	0	24	378	379
8987	451	382	364	0,587	0,488	564,805	3,617	0	366	393	0,353	0,528	567,09	3,869	0	24	378	379
9007	452	386	386	0,587	0,489	564,805	3,699	0	355	427	0,353	0,528	567,09	4,064	0	24	378	379
9026	453	386	380	0,587	0,489	564,805	3,847	0	385	388	0,353	0,528	567,09	4,004	0	24	378	379
9047	454	382	355	0,587	0,489	564,805	3,631	0	376	360	0,353	0,529	567,09	3,968	0	24	378	379
9066	455	379	365	0,587	0,489	564,805	3,909	0	378	412	0,353	0,529	567,09	3,847	0
9086	456	377	353	0,588	0,489	565,598	3,863	0	373	385	0,354	0,529	565,829	3,781	0
9106	457	378	387	0,588	0,489	565,598	3,825	0	383	368	0,354	0,529	565,829	3,832	0
9126	458	374	375	0,588	0,49	565,598	3,704	0	408	374	0,354	0,529	565,829	3,699	0
9146	459	335	401	0,588	0,49	565,598	3,657	0	369	396	0,354	0,53	565,829	3,895	0
9166	460	392	373	0,588	0,491	565,598	3,62	0	375	430	0,354	0,53	565,829	4,011	0
9186	461	382	380	0,588	0,491	565,653	3,584	0	378	444	0,355	0,531	565,789	4,008	0
9206	462	397	376	0,588	0,491	565,653	3,565	0	360	384	0,355	0,531	565,789	3,789	0	25	384	379
9226	463	356	392	0,588	0,491	565,653	3,652	0	385	362	0,355	0,531	565,789	3,895	0	25	384	379
9246	464	380	360	0,589	0,491	565,653	3,542	0	403	395	0,355	0,531	565,789	3,795	0	25	384	379
9266	465	374	372	0,589	0,492	565,653	3,474	0	392	374	0,355	0,531	565,789	3,905	0	25	384	379
9286	466	366	372	0,589	0,492	565,377	3,481	0	400	370	0,355	0,531	566,297	3,879	0	25	384	379
9306	467	357	341	0,589	0,492	565,377	3,535	0	385	390	0,355	0,531	566,297	4,125	0	25	384	379
9326	468	374	372	0,589	0,492	565,377	3,511	0	396	384	0,356	0,531	566,297	3,724	0	25	384	379
9345	469	374	348	0,59	0,492	565,377	3,799	0	389	391	0,356	0,532	566,297	3,789	0	25	384	379
9365	470	382	376	0,59	0,492	565,377	3,454	0	381	400	0,356	0,532	566,297	3,899	0	25	384	379
9385	471	386	370	0,59	0,492	565,17	3,506	0	385	401	0,357	0,532	565,499	3,691	0	25	384	379
9405	472	404	378	0,591	0,492	565,17	3,461	0	377	400	0,357	0,532	565,499	3,874	0	25	384	379
9425	473	389	380	0,59	0,492	565,17	3,355	0	400	373	0,357	0,532	565,499	3,907	0	25	384	379
9445	474	385	366	0,59	0,492	565,17	3,706	0	392	399	0,356	0,531	565,499	3,775	0	25	384	379
9465	475	398	371	0,59	0,492	565,17	3,456	0	364	419	0,356	0,531	565,499	3,844	0	25	384	379
9485	476	389	367	0,589	0,492	565,896	3,494	0	372	414	0,355	0,531	565,847	3,827	0	25	384	379
9505	477	366	346	0,589	0,492	565,896	3,697	0	400	393	0,355	0,531	565,847	3,921	0	25	384	379
9525	478	399	381	0,588	0,491	565,896	3,536	0	407	381	0,354	0,53	565,847	3,686	0	25	384	379
9545	479	427	337	0,587	0,49	565,896	3,839	0	427	336	0,353	0,53	565,847	3,738	0
9565	480	472	297	0,586	0,489	565,896	3,314	0	453	306	0,352	0,528	565,847	3,785	0	26	465	280
9585	481	505	299	0,586	0,489	565,662	3,339	0	466	280	0,352	0,529	566,416	3,672	0	26	465	280
9605	482	454	283	0,585	0,489	565,662	3,588	0	470	272	0,352	0,529	566,416	3,429	0	26	465	280
9624	483	479	254	0,585	0,489	565,662	3,682	0	445	315	0,352	0,529	566,416	3,573	0	26	465	280
9644	484	435	285	0,586	0,489	565,662	3,556	0	477	288	0,352	0,529	566,416	3,707	0	26	465	280
9664	485	456	272	0,586	0,488	565,662	3,562	0	463	288	0,352	0,528	566,416	3,51	0	26	465	280
9684	486	457	267	0,586	0,488	564,167	3,559	0	459	288	0,352	0,529	566,13	3,621	0	26	465	280
9704	487	457	256	0,586	0,488	564,167	3,447	0	481	269	0,353	0,529	566,13	3,682	0	26	465	280
9724	488	463	287	0,586	0,489	564,167	3,373	0	478	281	0,353	0,529	566,13	3,738	0	26	465	280
9744	489	415	140	0,586	0,487	564,167	3,408	0	429	163	0,354	0,528	566,13	3,547	0	27	395	132
9764	490	398	140	0,587	0,487	564,167	3,479	0	407	141	0,354	0,527	566,13	3,57	0	27	395	132
9784	491	378	145	0,587	0,487	561,035	3,436	0	386	127	0,354	0,527	561,179	3,562	0	27	395	132
9804	492	393	134	0,587	0,487	561,035	3,331	0	414	132	0,354	0,527	561,179	3,496	0	27	395	132
9824	493	393	140	0,587	0,487	561,035	3,332	0	413	141	0,354	0,527	561,179	3,525	0	27	395	132
9844	494	389	142	0,588	0,487	561,035	3,263	0	407	131	0,355	0,527	561,179	3,664	0	27	395	132
9864	495	402	141	0,588	0,487	561,035	3,223	0	390	141	0,355	0,527	561,179	3,783	0	27	395	132
9884	496	404	138	0,588	0,487	562,868	3,207	0	387	138	0,355	0,528	560,828	3,853	0	27	395	132
9904	497	376	146	0,588	0,487	562,868	3,524	0	404	115	0,355	0,528	560,828	3,555	0	27	395	132
9923	498	391	119	0,588	0,487	562,868	3,225	0	400	124	0,355	0,527	560,828	3,42	0	27	395	132
9943	499	373	137	0,588	0,487	562,868	3,165	0	391	128	0,355	0,527	560,828	3,622	0	27	395	132
9963	500	392	148	0,588	0,487	562,868	3,228	0	383	130	0,355	0,527	560,828	3,535	0	27	395	132
9983	501	385	140	0,588	0,487	562,12	3,204	0	377	133	0,355	0,527	559,923	3,51	0	27	395	132
10003	502	376	127	0,588	0,487	562,12	3,223	0	393	120	0,355	0,527	559,923	3,401	0	27	395	132
10023	503	401	128	0,588	0,487	562,12	3,115	0	405	117	0,355	0,527	559,923	3,341	0	27	395	132
10043	504	382	119	0,588	0,487	562,12	3,045	0	402	119	0,355	0,527	559,923	3,512	0	27	395	132
10063	505	406	145	0,588	0,488	562,12	3,257	0	402	130	0,355	0,528	559,923	3,327	0	27	395	132
10083	506	401	142	0,588	0,488	563,474	3,196	0	402	130	0,354	0,528	560,002	3,38	0	27	395	132
10103	507	421	131	0,587	0,488	563,474	3,211	0	399	123	0,354	0,528	560,002	3,27	0	27	395	132
10123	508	364	111	0,587	0,488	563,474	3,149	0	388	118	0,354	0,529	560,002	3,247	0
10143	509	400	114	0,587	0,488	563,474	3,105	0	411	118	0,354	0,528	560,002	3,264	0	28	397	120
10163	510	402	121	0,587	0,488	563,474	3,125	0	390	122	0,354	0,528	560,002	3,292	0	28	397	120
10183	511	403	114	0,587	0,487	561,611	3,092	0	399	121	0,354	0,527	559,186	3,282	0	28	397	120
10202	512	385	128	0,587	0,486	561,611	3,086	0	387	119	0,354	0,525	559,186	3,325	0	28	397	120
10222	513	375	131	0,587	0,484	561,611	3,117	0	389	123	0,353	0,524	559,186	3,319	0	28	397	120
10242	514	394	129	0,586	0,482	561,611	3,043	0	406	108	0,353	0,521	559,186	3,329	0	28	397	120
10262	515	407	126	0,585	0,48	561,611	3,164	0	401	99	0,352	0,519	559,186	3,271	0	28	397	120
10282	516	409	127	0,584	0,478	561,083	3,152	0	398	93	0,35	0,517	560,108	3,271	0	28	397	120
10302	517	394	123	0,583	0,476	561,083	3,041	0	391	143	0,349	0,515	560,108	3,529	0	28	397	120
10322	518	401	123	0,582	0,474	561,083	3,018	0	420	117	0,348	0,513	560,108	3,397	0	28	397	120
10342	519	346	147	0,583	0,473	561,083	2,986	0	366	167	0,349	0,511	560,108	3,479	0
10362	520	228	247	0,584	0,473	561,083	3,38	0	202	260	0,352	0,511	560,108	3,131	0
10382	521	-800	-600	-1	-1	-1	-1	4	-800	-600	-1	-1	-1	-1	4
10402	522	-800	-600	-1	-1	-1	-1	4	-800	-600	-1	-1	-1	-1	4
10422	523	-800	-600	-1	-1	-1	-1	4	-800	-600	-1	-1	-1	-1	4
10442	524	-800	-600	-1	-1	-1	-1	4	-800	-600	-1	-1	-1	-1	4
10462	525	-800	-600	-1	-1	-1	-1	4	-800	-600	-1	-1	-1	-1	4
10482	526	-800	-600	-1	-1	-1	-1	4	-800	-600	-1	-1	-1	-1	4
10502	527	-800	-600	-1	-1	-1	-1	4	-800	-600	-1	-1	-1	-1	4
10522	528	123	530	0,595	0,483	561,083	3,274	0	148	509	0,362	0,518	560,108	3,557	0
10541	529	136	447	0,595	0,483	555,202	3,49	0	162	446	0,362	0,518	559,024	3,412	0
10561	530	133	443	0,595	0,482	559,509	3,516	0	158	441	0,362	0,517	565,925	3,453	0
10581	531	166	303	0,594	0,483	559,509	3,313	0	203	292	0,361	0,519	565,925	3,646	0	29	187	293
10601	532	170	299	0,594	0,484	559,509	3,461	0	195	262	0,36	0,52	565,925	3,605	0	29	187	293
10621	533	167	298	0,593	0,485	559,509	3,656	0	189	287	0,36	0,522	565,925	3,757	0	29	187	293
10641	534	172	315	0,593	0,485	559,509	3,633	0	212	303	0,36	0,523	565,925	3,547	0	29	187	293
10661	535	170	314	0,593	0,486	559,496	3,609	0	207	295	0,36	0,524	566,064	3,579	0	29	187	293
10681	536	184	288	0,594	0,487	559,496	3,877	0	207	274	0,36	0,524	566,064	3,92	0	29	187	293
10701	537	169	323	0,594	0,487	559,496	3,584	0	180	288	0,361	0,525	566,064	3,663	0
10721	538	202	315	0,595	0,488	559,496	3,464	0	202	282	0,361	0,526	566,064	3,505	0
10741	539	176	340	0,595	0,488	559,496	3,264	0	180	266	0,361	0,526	566,064	3,507	0
10761	540	176	344	0,595	0,488	558,038	3,109	0	186	273	0,362	0,527	565,62	3,507	0
10781	541	183	345	0,595	0,489	558,038	3,272	0	199	320	0,362	0,527	565,62	3,583	0
10801	542	187	293	0,595	0,489	558,038	3,074	0	191	292	0,362	0,527	565,62	3,576	0
10820	543	205	309	0,595	0,489	558,038	3,168	0	177	286	0,362	0,528	565,62	3,598	0
10841	544	210	300	0,595	0,489	558,038	3,405	0	203	339	0,362	0,528	565,62	3,545	0
10860	545	216	308	0,595	0,49	558,252	3,342	0	195	324	0,362	0,528	566,533	3,549	0
10881	546	198	319	0,595	0,49	558,252	3,207	0	222	284	0,362	0,529	566,533	3,512	0
10900	547	193	364	0,595	0,491	558,252	3,316	0	179	358	0,362	0,53	566,533	3,704	0
10921	548	180	410	0,596	0,492	558,252	3,481	0	177	390	0,363	0,531	566,533	3,683	0	30	179	396
10940	549	189	413	0,596	0,492	558,252	3,326	0	183	380	0,363	0,531	566,533	3,68	0	30	179	396
10961	550	183	415	0,597	0,492	560,085	3,395	0	186	370	0,364	0,532	565,735	3,671	0	30	179	396
10980	551	178	403	0,597	0,492	560,085	3,513	0	190	378	0,364	0,532	565,735	3,542	0	30	179	396
11001	552	169	395	0,597	0,492	560,085	3,333	0	175	378	0,364	0,532	565,735	3,733	0	30	179	396
11020	553	179	398	0,597	0,493	560,085	3,255	0	202	378	0,364	0,532	565,735	3,648	0	30	179	396
11041	554	180	395	0,597	0,493	560,085	3,594	0	169	391	0,364	0,533	565,735	3,579	0	30	179	396
11060	555	179	396	0,597	0,494	559,228	3,486	0	177	392	0,363	0,533	566,505	3,661	0	30	179	396
11081	556	152	427	0,597	0,494	559,228	3,479	0	186	397	0,364	0,534	566,505	3,729	0	30	179	396
11100	557	179	439	0,597	0,494	559,228	3,571	0	169	395	0,364	0,534	566,505	3,812	0	30	179	396
11121	558	187	391	0,597	0,494	559,228	3,638	0	208	397	0,364	0,534	566,505	3,7	0
11139	559	162	419	0,597	0,494	559,228	3,45	0	201	372	0,364	0,534	566,505	3,737	0
11161	560	177	410	0,597	0,494	561,794	3,526	0	204	371	0,364	0,534	565,781	3,747	0
11179	561	249	368	0,596	0,494	561,794	3,525	0	261	329	0,363	0,534	565,781	3,926	0
11201	562	309	381	0,594	0,494	561,794	3,572	0	273	353	0,361	0,534	565,781	3,658	0
11219	563	349	348	0,594	0,494	561,794	3,489	0	324	333	0,361	0,534	565,781	3,525	0	31	325	327
11242	564	324	339	0,595	0,495	561,794	3,424	0	326	312	0,361	0,534	565,781	3,651	0	31	325	327
11259	565	343	328	0,595	0,495	563,965	3,432	0	327	316	0,362	0,535	566,328	3,607	0	31	325	327
11279	566	333	306	0,596	0,495	563,965	3,615	0	317	325	0,362	0,535	566,328	3,565	0	31	325	327
11299	567	311	331	0,596	0,495	563,965	3,683	0	314	352	0,362	0,535	566,328	3,459	0	31	325	327
11319	568	332	359	0,596	0,495	563,965	3,437	0	332	309	0,362	0,535	566,328	3,705	0	31	325	327
11339	569	321	361	0,595	0,495	563,965	3,484	0	328	385	0,362	0,535	566,328	3,697	0	32	327	347
11359	570	313	360	0,595	0,495	565,108	3,452	0	328	381	0,362	0,535	566,237	3,69	0	32	327	347
11379	571	319	347	0,595	0,495	565,108	3,372	0	309	343	0,361	0,535	566,237	3,677	0	32	327	347
11399	572	355	372	0,595	0,495	565,108	3,498	0	304	319	0,361	0,535	566,237	3,689	0	32	327	347
11419	573	335	352	0,595	0,495	565,108	3,48	0	321	359	0,362	0,535	566,237	3,755	0	32	327	347
11438	574	322	334	0,595	0,495	565,108	3,521	0	339	334	0,362	0,535	566,237	3,885	0	32	327	347
11458	575	336	338	0,596	0,495	566,755	3,532	0	344	331	0,362	0,535	566,666	3,927	0	32	327	347
11478	576	290	367	0,596	0,495	566,755	3,614	0	330	348	0,362	0,534	566,666	3,723	0
11498	577	325	360	0,596	0,495	566,755	3,451	0	312	357	0,362	0,534	566,666	3,598	0
11518	578	324	333	0,596	0,495	566,755	3,627	0	331	353	0,362	0,534	566,666	3,644	0
11538	579	334	380	0,595	0,494	566,755	3,63	0	295	350	0,362	0,534	566,666	3,928	0
11558	580	337	369	0,595	0,494	568,2	3,642	0	297	354	0,361	0,534	567,06	3,897	0
11578	581	402	368	0,595	0,495	568,2	3,659	0	411	381	0,361	0,534	567,06	3,859	0
11598	582	381	360	0,595	0,495	568,2	3,448	0	418	415	0,361	0,535	567,06	3,927	0
11618	583	414	372	0,595	0,495	568,2	3,659	0	420	408	0,361	0,535	567,06	3,976	0
11638	584	398	381	0,595	0,494	568,2	3,616	0	379	393	0,361	0,534	567,06	3,906	0
11658	585	397	380	0,594	0,494	569,195	3,566	0	380	410	0,361	0,534	565,723	3,907	0
11678	586	427	354	0,594	0,494	569,195	3,621	0	406	362	0,361	0,534	565,723	3,852	0
11698	587	406	382	0,594	0,495	569,195	3,382	0	392	407	0,361	0,535	565,723	3,814	0
11718	588	393	389	0,594	0,495	569,195	3,435	0	412	391	0,361	0,535	565,723	4,106	0
11737	589	374	358	0,594	0,495	569,195	3,696	0	401	405	0,361	0,535	565,723	3,92	0
11757	590	361	374	0,595	0,495	569,378	3,597	0	399	399	0,361	0,535	566,736	3,986	0
11777	591	399	432	0,595	0,495	569,378	3,723	0	397	407	0,361	0,535	566,736	3,955	0
11797	592	384	353	0,595	0,495	569,378	3,708	0	383	420	0,361	0,535	566,736	3,911	0
11817	593	406	385	0,594	0,495	569,378	3,698	0	390	394	0,361	0,536	566,736	3,807	0
11837	594	417	356	0,594	0,495	569,378	3,794	0	398	372	0,361	0,536	566,736	3,933	0
11857	595	418	369	0,594	0,496	568,382	3,784	0	393	370	0,36	0,536	565,272	3,873	0
11877	596	390	382	0,593	0,496	568,382	3,8	0	375	405	0,36	0,536	565,272	3,872	0
11897	597	413	437	0,593	0,496	568,382	3,897	0	387	402	0,36	0,537	565,272	4,05	0
11917	598	417	375	0,593	0,496	568,382	3,641	0	401	398	0,36	0,537	565,272	3,937	0	33	401	393
11937	599	392	369	0,593	0,496	568,382	3,617	0	400	409	0,36	0,537	565,272	4,232	0	33	401	393
11957	600	405	380	0,593	0,496	568,201	3,591	0	401	406	0,36	0,537	565,929	4,26	0	33	401	393
11977	601	375	381	0,593	0,496	568,201	3,6	0	383	405	0,36	0,537	565,929	3,911	0	33	401	393
11997	602	411	390	0,593	0,496	568,201	3,859	0	385	392	0,36	0,537	565,929	3,723	0	33	401	393
12017	603	403	374	0,593	0,497	568,201	3,716	0	399	391	0,36	0,537	565,929	3,967	0	33	401	393
12036	604	420	424	0,593	0,497	568,201	3,817	0	405	363	0,36	0,537	565,929	3,953	0	33	401	393
12056	605	423	428	0,594	0,497	569,086	3,76	0	411	353	0,36	0,537	565,904	3,924	0	33	401	393
12076	606	420	440	0,594	0,497	569,086	3,657	0	389	390	0,36	0,537	565,904	3,902	0	33	401	393
12096	607	390	358	0,594	0,497	569,086	3,888	0	398	367	0,36	0,537	565,904	3,909	0
12116	608	403	392	0,594	0,497	569,086	3,84	0	401	378	0,36	0,537	565,904	3,865	0
12136	609	393	388	0,594	0,497	569,086	3,602	0	370	383	0,36	0,537	565,904	3,877	0
12156	610	397	384	0,594	0,497	569,776	3,705	0	374	373	0,36	0,537	566,43	3,871	0
12176	611	385	367	0,593	0,497	569,776	3,758	0	382	413	0,36	0,537	566,43	4,055	0
12196	612	421	367	0,593	0,497	569,776	3,465	0	389	370	0,36	0,537	566,43	3,913	0	34	394	384
12216	613	393	388	0,593	0,497	569,776	3,686	0	402	366	0,36	0,537	566,43	3,6	0	34	394	384
12236	614	378	379	0,593	0,497	569,776	3,429	0	400	390	0,36	0,538	566,43	3,752	0	34	394	384
12256	615	388	386	0,593	0,497	568,303	3,482	0	400	366	0,36	0,538	565,841	3,591	0	34	394	384
12276	616	397	364	0,593	0,497	568,303	3,399	0	386	392	0,36	0,538	565,841	3,767	0	34	394	384
12295	617	411	415	0,593	0,497	568,303	3,556	0	387	397	0,36	0,538	565,841	3,817	0	34	394	384
12315	618	401	367	0,593	0,497	568,303	3,558	0	398	371	0,359	0,538	565,841	3,867	0	35	396	381
12335	619	403	354	0,593	0,497	568,303	3,544	0	392	378	0,359	0,538	565,841	3,637	0	35	396	381
12355	620	405	368	0,593	0,497	567,535	3,536	0	395	373	0,36	0,538	565,221	3,659	0	35	396	381
12375	621	413	373	0,593	0,498	567,535	3,566	0	385	379	0,36	0,538	565,221	3,721	0	35	396	381
12395	622	418	381	0,593	0,498	567,535	3,227	0	401	395	0,36	0,539	565,221	3,668	0	35	396	381
12415	623	405	364	0,593	0,498	567,535	3,28	0	409	418	0,36	0,539	565,221	3,782	0	35	396	381
12435	624	368	387	0,593	0,498	567,535	3,297	0	390	386	0,359	0,539	565,221	3,696	0	35	396	381
12455	625	364	383	0,592	0,497	567,463	3,313	0	401	399	0,359	0,539	566,258	3,702	0	35	396	381
12475	626	338	289	0,593	0,496	567,463	3,236	0	351	301	0,36	0,537	566,258	3,721	0	36	317	287
12495	627	328	280	0,593	0,496	567,463	3,515	0	339	298	0,36	0,537	566,258	3,651	0	36	317	287
12515	628	319	285	0,593	0,496	567,463	3,42	0	319	269	0,36	0,537	566,258	3,627	0	36	317	287
12535	629	307	282	0,594	0,496	567,463	3,38	0	308	283	0,36	0,537	566,258	3,722	0	36	317	287
12555	630	299	287	0,594	0,496	565,095	3,326	0	299	274	0,361	0,537	565,289	3,675	0	36	317	287
12575	631	320	275	0,594	0,496	565,095	3,257	0	302	283	0,361	0,537	565,289	3,688	0	36	317	287
12595	632	318	284	0,594	0,496	565,095	3,409	0	317	277	0,36	0,537	565,289	3,67	0	36	317	287
12615	633	325	291	0,594	0,496	565,095	3,462	0	307	323	0,36	0,537	565,289	3,437	0	36	317	287
12634	634	326	287	0,594	0,496	565,095	3,231	0	310	280	0,36	0,537	565,289	3,368	0	36	317	287
12654	635	327	290	0,594	0,496	564,994	3,318	0	311	288	0,36	0,537	564,94	3,296	0	36	317	287
12674	636	339	260	0,594	0,496	564,994	3,286	0	309	299	0,36	0,537	564,94	3,763	0	36	317	287
12694	637	340	298	0,594	0,496	564,994	3,329	0	315	291	0,361	0,537	564,94	3,512	0	36	317	287
12714	638	309	276	0,594	0,496	564,994	3,18	0	321	281	0,361	0,537	564,94	3,381	0	36	317	287
12734	639	306	276	0,594	0,496	564,994	3,434	0	308	302	0,361	0,537	564,94	3,401	0	36	317	287
12754	640	303	276	0,594	0,496	564,872	3,43	0	313	296	0,361	0,537	564,397	3,417	0	36	317	287
12774	641	312	292	0,594	0,496	564,872	3,279	0	323	283	0,361	0,536	564,397	3,38	0	36	317	287
12794	642	339	305	0,594	0,496	564,872	3,181	0	324	316	0,361	0,536	564,397	3,359	0	36	317	287
12814	643	297	275	0,594	0,496	564,872	3,318	0	315	280	0,361	0,536	564,397	3,408	0	37	293	299
12834	644	294	289	0,595	0,496	564,872	3,112	0	312	299	0,361	0,536	564,397	3,606	0	37	293	299
12854	645	291	288	0,595	0,496	564,685	3,134	0	309	306	0,362	0,536	565,654	3,634	0	37	293	299
12874	646	314	285	0,595	0,496	564,685	2,952	0	319	283	0,362	0,536	565,654	3,404	0	37	293	299
12893	647	295	284	0,595	0,496	564,685	3,309	0	331	309	0,362	0,536	565,654	3,276	0	37	293	299
12913	648	320	282	0,595	0,496	564,685	3,156	0	295	272	0,362	0,536	565,654	3,241	0	37	293	299
12933	649	308	297	0,595	0,496	564,685	3,336	0	294	292	0,362	0,536	565,654	3,359	0	37	293	299
12953	650	305	299	0,595	0,496	562,98	3,285	0	294	298	0,362	0,536	564,577	3,276	0	37	293	299
12973	651	293	301	0,595	0,496	562,98	3,066	0	308	295	0,362	0,536	564,577	3,351	0	37	293	299
12993	652	288	306	0,595	0,496	562,98	3,102	0	288	277	0,362	0,536	564,577	3,537	0	37	293	299
13013	653	282	300	0,596	0,496	562,98	3,283	0	273	314	0,362	0,536	564,577	3,44	0	37	293	299
13033	654	308	304	0,596	0,496	562,98	3,013	0	296	337	0,362	0,536	564,577	3,394	0	37	293	299
13053	655	306	303	0,596	0,496	561,746	3,065	0	281	341	0,362	0,536	564,67	3,467	0	37	293	299
13073	656	282	305	0,596	0,496	561,746	3,006	0	297	288	0,362	0,536	564,67	3,296	0	37	293	299
13093	657	279	291	0,595	0,496	561,746	3,062	0	278	299	0,362	0,536	564,67	3,693	0	37	293	299
13113	658	298	305	0,595	0,496	561,746	3,326	0	290	292	0,362	0,536	564,67	3,482	0	37	293	299
13133	659	274	305	0,595	0,496	561,746	3,314	0	298	296	0,362	0,536	564,67	3,386	0	37	293	299
13153	660	277	305	0,595	0,496	562,125	3,303	0	292	292	0,362	0,536	564,446	3,538	0	37	293	299
13173	661	276	286	0,596	0,495	562,125	3,126	0	292	296	0,362	0,536	564,446	3,568	0	37	293	299
13193	662	301	297	0,596	0,495	562,125	2,957	0	298	330	0,362	0,535	564,446	3,603	0	37	293	299
13212	663	297	301	0,596	0,495	562,125	3,28	0	291	307	0,363	0,535	564,446	3,414	0	37	293	299
13232	664	273	291	0,596	0,495	562,125	3,096	0	273	315	0,363	0,535	564,446	3,243	0	37	293	299
13252	665	283	291	0,595	0,495	567,356	3,117	0	273	326	0,361	0,535	565,973	3,194	0	37	293	299
13272	666	537	276	0,592	0,496	567,356	3,161	0	523	304	0,359	0,535	565,973	3,214	0
13292	667	529	266	0,591	0,496	567,356	2,984	0	533	307	0,358	0,535	565,973	3,347	0
13312	668	550	275	0,591	0,496	567,356	3,218	0	553	307	0,358	0,535	565,973	3,457	0
13332	669	522	297	0,591	0,496	567,356	3,111	0	560	309	0,358	0,535	565,973	3,487	0
13352	670	527	295	0,592	0,496	568,129	3,08	0	564	315	0,358	0,536	562,485	3,496	0
13372	671	490	271	0,592	0,496	568,129	3,462	0	548	298	0,359	0,536	562,485	3,563	0
13392	672	521	297	0,593	0,496	568,129	3,201	0	551	319	0,359	0,536	562,485	3,559	0
13412	673	538	261	0,593	0,496	568,129	3,105	0	545	296	0,36	0,536	562,485	3,529	0
13432	674	518	291	0,593	0,496	568,129	3,14	0	550	303	0,36	0,536	562,485	3,403	0
13452	675	523	276	0,594	0,496	568,445	3,089	0	548	308	0,36	0,536	563,196	3,385	0
13472	676	543	306	0,594	0,496	568,445	3,275	0	546	325	0,36	0,536	563,196	3,669	0
13491	677	538	283	0,594	0,496	568,445	3,386	0	522	314	0,361	0,536	563,196	3,491	0
13511	678	602	351	0,593	0,498	568,445	3,308	0	609	402	0,36	0,537	563,196	3,649	0
13531	679	566	366	0,593	0,498	568,445	3,207	0	576	376	0,36	0,538	563,196	3,49	0
13551	680	583	378	0,593	0,498	569,235	3,242	0	588	398	0,36	0,538	562,223	3,536	0
13571	681	599	378	0,593	0,498	569,235	3,154	0	555	401	0,36	0,538	562,223	3,292	0
13591	682	531	343	0,593	0,499	569,235	3,511	0	584	372	0,36	0,538	562,223	3,468	0
13611	683	594	402	0,593	0,499	569,235	3,4	0	560	390	0,36	0,539	562,223	3,511	0	38	562	390
13631	684	578	401	0,593	0,499	569,235	3,289	0	549	403	0,36	0,539	562,223	3,325	0	38	562	390
13651	685	556	401	0,593	0,499	568,43	3,447	0	557	393	0,36	0,539	562,215	3,427	0	38	562	390
13671	686	564	385	0,593	0,498	568,43	3,124	0	552	391	0,36	0,538	562,215	3,383	0	38	562	390
13691	687	584	367	0,594	0,498	568,43	3,037	0	573	381	0,36	0,538	562,215	3,375	0	38	562	390
13711	688	579	370	0,594	0,499	568,43	3,048	0	554	387	0,361	0,539	562,215	3,33	0	38	562	390
13731	689	543	419	0,594	0,499	568,43	3,323	0	572	377	0,361	0,538	562,215	3,368	0	38	562	390
13751	690	551	413	0,594	0,499	568,261	3,298	0	566	378	0,361	0,538	562,968	3,355	0	38	562	390
13771	691	550	389	0,594	0,498	568,261	3,224	0	563	391	0,361	0,538	562,968	3,222	0	38	562	390
13791	692	585	347	0,594	0,498	568,261	3,089	0	560	377	0,36	0,538	562,968	3,323	0
13810	693	543	392	0,593	0,498	568,261	3,276	0	552	391	0,36	0,538	562,968	3,393	0
13830	694	562	387	0,593	0,498	568,261	3,179	0	553	391	0,36	0,538	562,968	3,264	0
13850	695	571	376	0,593	0,498	568,087	3,153	0	554	393	0,36	0,538	561,821	3,329	0
13870	696	545	396	0,593	0,498	568,087	3,253	0	545	413	0,36	0,538	561,821	3,503	0
13890	697	577	390	0,594	0,498	568,087	3,211	0	569	387	0,36	0,538	561,821	3,473	0	39	564	388
13910	698	556	411	0,594	0,498	568,087	3,187	0	534	378	0,361	0,538	561,821	3,143	0	39	564	388
13930	699	559	393	0,594	0,498	568,087	3,251	0	589	381	0,361	0,538	561,821	3,524	0	39	564	388
13950	700	572	393	0,594	0,498	569,21	3,23	0	585	376	0,361	0,538	562,354	3,431	0	39	564	388
13970	701	549	405	0,594	0,498	569,21	3,322	0	560	371	0,361	0,538	562,354	3,505	0	39	564	388
13990	702	589	359	0,594	0,498	569,21	3,322	0	564	402	0,361	0,538	562,354	3,544	0	39	564	388
14010	703	557	403	0,594	0,498	569,21	3,275	0	558	388	0,36	0,538	562,354	3,298	0	39	564	388
14030	704	562	359	0,593	0,498	569,21	3,47	0	557	366	0,36	0,538	562,354	3,413	0
14050	705	566	373	0,593	0,498	568,242	3,464	0	557	378	0,36	0,538	562,067	3,361	0
14070	706	588	388	0,593	0,498	568,242	3,118	0	552	401	0,36	0,538	562,067	3,358	0
14089	707	552	385	0,594	0,498	568,242	3,291	0	537	427	0,36	0,538	562,067	3,57	0
14109	708	591	348	0,593	0,498	568,242	3,233	0	565	390	0,36	0,538	562,067	3,703	0
14129	709	562	413	0,593	0,498	568,242	3,258	0	551	373	0,36	0,538	562,067	3,308	0
14149	710	577	402	0,594	0,498	569,929	3,237	0	552	373	0,36	0,538	563,931	3,455	0
14169	711	544	376	0,594	0,498	569,929	3,372	0	575	401	0,36	0,538	563,931	3,59	0
14189	712	583	361	0,594	0,498	569,929	3,236	0	582	391	0,36	0,538	563,931	3,389	0
14209	713	563	387	0,594	0,498	569,929	3,382	0	553	389	0,36	0,538	563,931	3,459	0
14229	714	474	377	0,594	0,498	569,929	3,58	0	495	354	0,361	0,538	563,931	3,436	0	40	465	332
14249	715	482	378	0,595	0,497	567,68	3,553	0	486	344	0,362	0,537	564,682	3,417	0	40	465	332
14269	716	471	325	0,595	0,497	567,68	3,417	0	457	364	0,362	0,537	564,682	3,464	0	40	465	332
14289	717	464	326	0,595	0,497	567,68	3,238	0	476	330	0,362	0,537	564,682	3,526	0	40	465	332
14309	718	465	307	0,595	0,497	567,68	3,511	0	457	375	0,362	0,537	564,682	3,589	0	40	465	332
14329	719	479	315	0,595	0,497	567,68	3,56	0	461	344	0,361	0,537	564,682	3,577	0	40	465	332
14349	720	476	310	0,595	0,497	567,77	3,551	0	466	335	0,361	0,537	565,355	3,57	0	40	465	332
14369	721	451	331	0,595	0,497	567,77	3,339	0	466	357	0,361	0,537	565,355	3,439	0	40	465	332
14389	722	462	319	0,595	0,497	567,77	3,426	0	466	319	0,362	0,537	565,355	3,671	0	40	465	332
14408	723	457	327	0,595	0,497	567,77	3,231	0	495	310	0,362	0,537	565,355	3,652	0	40	465	332
14428	724	461	319	0,595	0,498	567,77	3,263	0	443	337	0,362	0,537	565,355	3,677	0	40	465	332
14448	725	459	322	0,595	0,498	567,494	3,25	0	449	314	0,362	0,537	565,556	3,675	0	40	465	332
14468	726	445	344	0,595	0,497	567,494	3,439	0	441	348	0,362	0,537	565,556	3,609	0
14488	727	458	326	0,595	0,497	567,494	3,458	0	439	342	0,362	0,537	565,556	3,511	0
14508	728	444	351	0,595	0,498	567,494	3,423	0	450	377	0,362	0,537	565,556	3,598	0
14528	729	443	294	0,595	0,498	567,494	3,334	0	437	359	0,362	0,537	565,556	3,529	0
14548	730	446	291	0,595	0,498	568,479	3,332	0	438	366	0,362	0,538	565,124	3,561	0
14568	731	365	344	0,596	0,498	568,479	3,311	0	372	341	0,363	0,538	565,124	3,52	0
14588	732	390	343	0,596	0,498	568,479	3,367	0	379	323	0,363	0,538	565,124	3,604	0
14608	733	395	372	0,596	0,498	568,479	3,442	0	352	315	0,363	0,538	565,124	3,519	0
14628	734	371	343	0,596	0,498	568,479	3,481	0	391	403	0,363	0,538	565,124	3,769	0	41	380	361
14648	735	386	351	0,596	0,498	567,115	3,511	0	390	396	0,363	0,538	566,745	3,806	0	41	380	361
14668	736	376	349	0,596	0,498	567,115	3,488	0	391	379	0,363	0,538	566,745	3,612	0	41	380	361
14687	737	400	345	0,596	0,498	567,115	3,168	0	373	342	0,363	0,538	566,745	3,735	0	41	380	361
14707	738	379	355	0,596	0,498	567,115	3,288	0	393	345	0,363	0,538	566,745	3,6	0	41	380	361
14727	739	370	372	0,596	0,498	567,115	3,168	0	372	344	0,363	0,538	566,745	3,64	0	41	380	361
14747	740	376	373	0,596	0,498	567,924	3,213	0	378	346	0,363	0,537	566,224	3,667	0	41	380	361
14767	741	361	350	0,596	0,498	567,924	3,203	0	366	386	0,363	0,537	566,224	3,599	0	41	380	361
14787	742	393	371	0,596	0,498	567,924	3,31	0	384	376	0,363	0,537	566,224	3,677	0	41	380	361
14807	743	373	348	0,596	0,498	567,924	3,165	0	357	343	0,363	0,538	566,224	3,568	0	42	372	362
14827	744	383	350	0,596	0,498	567,924	3,361	0	383	381	0,363	0,538	566,224	3,448	0	42	372	362
14847	745	374	356	0,597	0,498	567,661	3,328	0	374	368	0,363	0,537	565,985	3,446	0	42	372	362
14867	746	376	340	0,597	0,498	567,661	3,15	0	361	365	0,363	0,537	565,985	3,433	0	42	372	362
14887	747	382	369	0,596	0,498	567,661	3,338	0	347	351	0,363	0,538	565,985	3,378	0	42	372	362
14907	748	384	365	0,596	0,498	567,661	3,157	0	369	355	0,363	0,538	565,985	3,536	0	42	372	362
14927	749	374	351	0,596	0,498	567,661	3,203	0	362	383	0,362	0,538	565,985	3,521	0	42	372	362
14947	750	378	366	0,596	0,498	566,1	3,248	0	360	379	0,362	0,537	565,932	3,505	0	42	372	362
14967	751	368	221	0,595	0,496	566,1	3,332	0	395	218	0,362	0,535	565,932	3,292	0
14987	752	397	185	0,595	0,495	566,1	3,206	0	419	188	0,363	0,534	565,932	3,666	0	43	402	183
15006	753	406	177	0,596	0,495	566,1	3,194	0	400	181	0,363	0,535	565,932	3,499	0	43	402	183
15026	754	398	178	0,596	0,495	566,1	3,33	0	408	193	0,363	0,534	565,932	3,535	0	43	402	183
15046	755	401	185	0,596	0,495	562,851	3,246	0	416	199	0,363	0,534	562,352	3,549	0	43	402	183
15066	756	414	178	0,596	0,494	562,851	3,175	0	393	175	0,363	0,534	562,352	3,447	0	43	402	183
15086	757	400	170	0,596	0,494	562,851	3,293	0	408	175	0,363	0,534	562,352	3,397	0	43	402	183
15106	758	404	186	0,596	0,494	562,851	3,288	0	386	184	0,363	0,534	562,352	3,271	0	43	402	183
15126	759	405	183	0,596	0,494	562,851	3,16	0	399	194	0,363	0,534	562,352	3,456	0	43	402	183
15146	760	404	183	0,597	0,494	562,847	3,217	0	403	199	0,363	0,534	561,658	3,397	0	43	402	183
15166	761	411	120	0,596	0,494	562,847	3,296	0	447	101	0,363	0,533	561,658	3,527	0	44	421	123
15186	762	409	128	0,596	0,494	562,847	3,228	0	427	121	0,363	0,533	561,658	3,451	0	44	421	123
15206	763	412	123	0,596	0,494	562,847	3,239	0	423	124	0,363	0,533	561,658	3,358	0	44	421	123
15226	764	411	132	0,596	0,493	562,847	3,011	0	415	111	0,363	0,533	561,658	3,319	0	44	421	123
15246	765	411	134	0,595	0,493	561,569	2,949	0	407	128	0,362	0,533	558,696	3,264	0	44	421	123
15266	766	416	121	0,596	0,493	561,569	3,211	0	429	124	0,363	0,533	558,696	3,514	0	44	421	123
15285	767	410	124	0,596	0,493	561,569	3,178	0	423	122	0,363	0,532	558,696	3,437	0	44	421	123
15305	768	411	122	0,597	0,493	561,569	3,106	0	419	123	0,363	0,532	558,696	3,258	0	44	421	123
15325	769	438	108	0,597	0,493	561,569	3,2	0	415	115	0,364	0,532	558,696	3,243	0	44	421	123
15345	770	438	110	0,597	0,492	560,994	3,161	0	413	112	0,364	0,532	559,567	3,233	0	44	421	123
15365	771	430	115	0,597	0,493	560,994	2,886	0	413	128	0,364	0,532	559,567	3,2	0	44	421	123
15385	772	409	134	0,597	0,493	560,994	3,05	0	440	123	0,363	0,532	559,567	3,361	0	44	421	123
15405	773	394	126	0,596	0,493	560,994	3,191	0	435	131	0,363	0,532	559,567	3,322	0	44	421	123
15425	774	416	117	0,596	0,493	560,994	3,114	0	437	123	0,363	0,532	559,567	3,203	0	44	421	123
15445	775	414	125	0,596	0,493	560,731	3,181	0	435	126	0,363	0,532	559,167	3,271	0	44	421	123
15465	776	432	115	0,597	0,493	560,731	3,028	0	436	118	0,364	0,532	559,167	3,315	0	44	421	123
15485	777	426	126	0,597	0,493	560,731	3,049	0	404	118	0,363	0,532	559,167	3,136	0	44	421	123
15505	778	440	120	0,596	0,493	560,731	3,057	0	405	131	0,363	0,532	559,167	3,092	0	44	421	123
15525	779	438	133	0,596	0,493	560,731	2,925	0	431	129	0,363	0,532	559,167	3,03	0	44	421	123
15545	780	439	134	0,596	0,493	560,528	2,928	0	416	127	0,363	0,532	559,2	2,981	0	44	421	123
15565	781	393	72	0,596	0,493	560,528	2,898	0	385	87	0,363	0,532	559,2	3,035	0	45	398	101
15584	782	394	91	0,596	0,493	560,528	2,897	0	384	99	0,363	0,532	559,2	3,144	0	45	398	101
15604	783	413	83	0,597	0,493	560,528	3,247	0	397	106	0,364	0,532	559,2	3,187	0	45	398	101
15624	784	383	98	0,597	0,493	560,528	3,054	0	407	77	0,364	0,532	559,2	3,043	0	45	398	101
15644	785	388	103	0,597	0,493	558,271	3,142	0	412	86	0,364	0,532	557,722	3,101	0	45	398	101
15664	786	403	103	0,597	0,493	558,271	2,968	0	396	92	0,364	0,532	557,722	3,307	0	45	398	101
15684	787	404	83	0,597	0,493	558,271	2,94	0	394	90	0,364	0,532	557,722	3,153	0	45	398	101
15704	788	396	104	0,596	0,493	558,271	2,986	0	389	90	0,363	0,532	557,722	3,232	0	45	398	101
15724	789	393	89	0,596	0,493	558,271	2,912	0	411	89	0,363	0,532	557,722	3,12	0	45	398	101
15744	790	390	97	0,596	0,493	559,109	2,922	0	409	88	0,363	0,532	558,241	3,138	0	45	398	101
15764	791	405	96	0,596	0,493	559,109	2,794	0	389	102	0,363	0,532	558,241	3,181	0	45	398	101
15784	792	417	105	0,597	0,493	559,109	2,818	0	389	105	0,363	0,532	558,241	3,103	0	45	398	101
15804	793	398	102	0,597	0,493	559,109	2,851	0	399	122	0,363	0,532	558,241	3,231	0	45	398	101
15824	794	395	97	0,596	0,493	559,109	2,93	0	400	104	0,363	0,532	558,241	3,049	0	45	398	101
15844	795	393	100	0,596	0,493	559,466	2,964	0	401	109	0,363	0,532	558,69	3,076	0	45	398	101
15864	796	395	102	0,596	0,493	559,466	3,001	0	401	101	0,363	0,532	558,69	3,163	0	45	398	101
15884	797	391	88	0,596	0,493	559,466	2,883	0	396	107	0,363	0,532	558,69	3,19	0	45	398	101
15904	798	406	111	0,596	0,493	559,466	2,797	0	399	103	0,363	0,533	558,69	3,076	0	45	398	101
15923	799	409	99	0,597	0,493	559,466	2,945	0	403	101	0,363	0,533	558,69	3,069	0	45	398	101
15943	800	409	99	0,597	0,494	558,978	2,857	0	401	105	0,364	0,533	558,196	3,06	0	45	398	101
15963	801	407	93	0,597	0,493	558,978	2,984	0	398	99	0,363	0,533	558,196	2,943	0	45	398	101
15983	802	411	118	0,597	0,494	558,978	3,055	0	408	112	0,363	0,533	558,196	3,185	0	45	398	101
16003	803	403	110	0,596	0,494	558,978	3,005	0	407	104	0,363	0,533	558,196	3,205	0	45	398	101
16023	804	399	108	0,596	0,494	558,978	2,952	0	392	114	0,363	0,533	558,196	3,141	0	45	398	101
16043	805	399	104	0,596	0,493	560,017	2,978	0	398	112	0,363	0,533	558,698	3,135	0	45	398	101
16063	806	383	130	0,597	0,493	560,017	2,969	0	376	124	0,363	0,532	558,698	3,122	0	45	398	101
16083	807	289	272	0,598	0,495	560,017	3,099	0	279	287	0,366	0,534	558,698	3,379	0
16103	808	274	358	0,599	0,496	560,017	2,862	0	251	378	0,367	0,535	558,698	3,367	0
16123	809	235	345	0,599	0,496	560,017	2,856	0	243	362	0,367	0,534	558,698	3,239	0
16143	810	205	322	0,6	0,496	567,66	2,888	0	232	339	0,367	0,535	565,486	3,413	0
16163	811	222	367	0,6	0,496	567,66	3,069	0	259	338	0,368	0,534	565,486	3,308	0
16182	812	240	362	0,601	0,496	567,66	2,812	0	247	373	0,368	0,534	565,486	3,33	0
16202	813	250	317	0,601	0,496	567,66	2,941	0	225	334	0,368	0,534	565,486	3,181	0	46	241	348
16222	814	235	341	0,601	0,496	567,66	3,017	0	249	360	0,368	0,534	565,486	3,338	0	46	241	348
16242	815	237	328	0,601	0,496	565,487	2,906	0	243	343	0,368	0,534	565,406	3,291	0	46	241	348
16262	816	233	347	0,601	0,496	565,487	3,113	0	233	349	0,368	0,534	565,406	3,293	0	46	241	348
16282	817	239	331	0,601	0,496	565,487	3,019	0	261	333	0,368	0,534	565,406	3,297	0	46	241	348
16302	818	244	354	0,601	0,496	565,487	3,106	0	259	362	0,368	0,534	565,406	3,375	0	46	241	348
16322	819	234	359	0,601	0,496	565,487	3,021	0	237	326	0,367	0,534	565,406	3,281	0	46	241	348
16342	820	238	359	0,6	0,496	564,281	3,045	0	250	334	0,367	0,534	565,921	3,304	0	46	241	348
16362	821	267	344	0,6	0,496	564,281	3,187	0	264	349	0,367	0,534	565,921	3,384	0	46	241	348
16382	822	263	365	0,6	0,496	564,281	2,966	0	250	350	0,367	0,534	565,921	3,327	0	46	241	348
16402	823	224	384	0,6	0,496	564,281	3,193	0	244	337	0,367	0,535	565,921	3,605	0	46	241	348
16422	824	262	381	0,6	0,496	564,281	3,236	0	221	345	0,367	0,535	565,921	3,326	0	46	241	348
16442	825	250	376	0,6	0,496	563,521	3,182	0	209	342	0,367	0,535	566,322	3,42	0	46	241	348
16462	826	238	384	0,601	0,496	563,521	2,913	0	237	342	0,368	0,535	566,322	3,183	0	46	241	348
16482	827	230	354	0,601	0,496	563,521	3,046	0	248	350	0,368	0,534	566,322	3,391	0	46	241	348
16501	828	244	347	0,601	0,496	563,521	3,173	0	242	323	0,368	0,534	566,322	3,337	0	46	241	348
16521	829	231	334	0,601	0,496	563,521	3,017	0	232	356	0,368	0,534	566,322	3,355	0	46	241	348
16541	830	235	325	0,601	0,496	563,283	3,048	0	236	349	0,368	0,535	565,632	3,369	0	46	241	348
16562	831	230	342	0,601	0,497	563,283	2,924	0	242	341	0,367	0,535	565,632	3,326	0	46	241	348
16581	832	227	381	0,6	0,497	563,283	3,016	0	254	367	0,367	0,535	565,632	3,409	0
16601	833	241	368	0,6	0,497	563,283	3,071	0	223	356	0,367	0,535	565,632	3,283	0
16621	834	213	348	0,6	0,497	563,283	2,976	0	248	382	0,367	0,535	565,632	3,349	0
16642	835	211	362	0,6	0,497	565,437	3,051	0	248	383	0,367	0,535	566,381	3,365	0
16661	836	256	358	0,601	0,497	565,437	2,961	0	267	355	0,367	0,535	566,381	3,229	0
16681	837	266	374	0,601	0,497	565,437	2,941	0	251	364	0,367	0,535	566,381	3,237	0
16701	838	249	352	0,601	0,497	565,437	3,012	0	245	355	0,367	0,535	566,381	3,188	0
16721	839	238	357	0,601	0,497	565,437	3,035	0	255	355	0,368	0,535	566,381	3,432	0
16741	840	237	359	0,601	0,497	566,021	3,061	0	254	359	0,368	0,535	565,617	3,436	0
16761	841	215	377	0,601	0,497	566,021	3,26	0	230	382	0,368	0,535	565,617	3,326	0	47	212	404
16780	842	220	386	0,601	0,498	566,021	3,003	0	204	388	0,368	0,536	565,617	3,341	0	47	212	404
16801	843	216	409	0,601	0,499	566,021	3,074	0	190	371	0,368	0,536	565,617	3,388	0	47	212	404
16820	844	204	396	0,601	0,499	566,021	3,143	0	211	415	0,368	0,536	565,617	3,396	0	47	212	404
16841	845	205	414	0,601	0,499	558,416	2,983	0	208	417	0,368	0,536	565,97	3,406	0	47	212	404
16860	846	225	423	0,601	0,499	558,416	3,104	0	181	384	0,368	0,536	565,97	3,142	0	47	212	404
16881	847	209	399	0,601	0,499	558,416	3,11	0	225	403	0,368	0,536	565,97	3,421	0	47	212	404
16900	848	212	418	0,601	0,499	558,416	3,161	0	226	411	0,368	0,536	565,97	3,414	0	47	212	404
16921	849	213	382	0,601	0,499	558,416	3,033	0	211	417	0,368	0,537	565,97	3,453	0	47	212	404
16940	850	214	381	0,601	0,499	559,316	3,048	0	206	424	0,368	0,537	566,265	3,463	0	47	212	404
16961	851	239	422	0,601	0,499	559,316	3,331	0	202	410	0,368	0,537	566,265	3,523	0	47	212	404
16980	852	231	424	0,601	0,499	559,316	3,266	0	214	401	0,368	0,537	566,265	3,482	0	47	212	404
17001	853	224	453	0,601	0,499	559,316	3,282	0	224	439	0,368	0,537	566,265	3,763	0
17020	854	251	447	0,601	0,499	559,316	3,442	0	193	389	0,368	0,537	566,265	3,345	0
17041	855	246	440	0,601	0,499	560,834	3,431	0	202	400	0,368	0,537	565,62	3,376	0
17060	856	242	447	0,601	0,499	560,834	3,331	0	228	445	0,368	0,537	565,62	3,681	0
17082	857	229	424	0,601	0,499	560,834	3,257	0	196	413	0,368	0,537	565,62	3,51	0
17099	858	212	393	0,601	0,499	560,834	3,169	0	208	400	0,368	0,537	565,62	3,376	0
17122	859	233	391	0,601	0,499	560,834	3,319	0	231	411	0,368	0,537	565,62	3,47	0
17139	860	228	384	0,6	0,499	563,811	3,275	0	218	403	0,367	0,536	566,538	3,417	0
17159	861	284	338	0,6	0,499	563,811	3,189	0	293	327	0,367	0,536	566,538	3,607	0	48	300	341
17179	862	284	325	0,6	0,499	563,811	3,168	0	296	335	0,367	0,536	566,538	3,497	0	48	300	341
17199	863	306	363	0,6	0,499	563,811	3,076	0	297	323	0,367	0,536	566,538	3,575	0	48	300	341
17219	864	316	346	0,6	0,499	563,811	3,064	0	280	325	0,367	0,536	566,538	3,279	0	48	300	341
17239	865	326	347	0,6	0,499	566,034	3,063	0	281	327	0,367	0,537	566,138	3,23	0	48	300	341
17259	866	323	344	0,6	0,499	566,034	3,317	0	282	350	0,367	0,537	566,138	3,421	0	48	300	341
17279	867	303	337	0,6	0,499	566,034	3,393	0	311	345	0,367	0,536	566,138	3,665	0	48	300	341
17299	868	294	356	0,6	0,499	566,034	3,112	0	301	334	0,367	0,536	566,138	3,46	0	48	300	341
17319	869	297	373	0,6	0,499	566,034	3,354	0	308	326	0,367	0,536	566,138	3,532	0	48	300	341
17339	870	293	378	0,6	0,499	564,942	3,318	0	304	319	0,367	0,536	566,482	3,615	0	48	300	341
17358	871	299	356	0,6	0,498	564,942	3,391	0	289	340	0,367	0,536	566,482	3,506	0	48	300	341
17378	872	309	337	0,6	0,498	564,942	3,556	0	310	315	0,367	0,536	566,482	3,7	0	48	300	341
17398	873	315	386	0,6	0,498	564,942	3,405	0	310	348	0,367	0,536	566,482	3,452	0
17418	874	302	335	0,6	0,498	564,942	3,527	0	318	320	0,367	0,536	566,482	3,593	0
17438	875	309	349	0,6	0,498	566,581	3,477	0	320	333	0,367	0,536	565,383	3,628	0
17458	876	399	347	0,599	0,498	566,581	3,507	0	380	332	0,366	0,535	565,383	3,546	0	49	397	349
17478	877	386	324	0,599	0,498	566,581	3,375	0	379	370	0,365	0,535	565,383	3,923	0	49	397	349
17498	878	400	319	0,599	0,497	566,581	3,666	0	391	350	0,365	0,535	565,383	3,829	0	49	397	349
17518	879	403	349	0,599	0,497	566,581	3,311	0	401	346	0,366	0,535	565,383	3,827	0	49	397	349
17538	880	401	336	0,599	0,497	566,563	3,387	0	406	342	0,366	0,535	565,267	3,824	0	49	397	349
17558	881	397	316	0,599	0,497	566,563	3,468	0	407	321	0,366	0,535	565,267	3,642	0	49	397	349
17578	882	388	325	0,599	0,497	566,563	3,268	0	385	335	0,366	0,535	565,267	3,682	0	49	397	349
17598	883	401	330	0,6	0,497	566,563	3,405	0	382	337	0,366	0,534	565,267	3,483	0	49	397	349
17618	884	417	323	0,6	0,497	566,563	3,379	0	395	376	0,366	0,534	565,267	3,513	0	49	397	349
17638	885	417	323	0,6	0,497	566,91	3,354	0	382	388	0,366	0,534	565,81	3,547	0	49	397	349
17658	886	395	350	0,6	0,497	566,91	3,495	0	396	379	0,366	0,534	565,81	3,667	0	49	397	349
17678	887	406	308	0,6	0,498	566,91	3,293	0	383	390	0,367	0,534	565,81	3,991	0	49	397	349
17697	888	380	307	0,6	0,498	566,91	3,353	0	401	340	0,367	0,534	565,81	3,793	0	49	397	349
17717	889	387	347	0,6	0,498	566,91	3,436	0	401	345	0,367	0,534	565,81	3,72	0	49	397	349
17737	890	386	325	0,6	0,498	567,643	3,35	0	402	349	0,367	0,535	565,978	3,838	0	49	397	349
17757	891	409	333	0,601	0,498	567,643	3,302	0	406	332	0,367	0,535	565,978	3,465	0	49	397	349
17777	892	392	338	0,601	0,498	567,643	3,32	0	400	341	0,367	0,535	565,978	3,651	0	49	397	349
17797	893	403	341	0,6	0,498	567,643	3,434	0	385	368	0,367	0,535	565,978	3,764	0	49	397	349
17817	894	401	357	0,6	0,498	567,643	3,498	0	407	325	0,367	0,535	565,978	3,665	0	49	397	349
17837	895	398	360	0,6	0,498	569,213	3,57	0	401	335	0,367	0,535	566,586	3,711	0	49	397	349
17857	896	417	367	0,6	0,498	569,213	3,64	0	390	356	0,367	0,535	566,586	3,725	0	49	397	349
17877	897	408	360	0,6	0,498	569,213	3,233	0	409	385	0,367	0,536	566,586	3,721	0	49	397	349
17897	898	417	362	0,6	0,499	569,213	3,377	0	390	367	0,367	0,536	566,586	3,8	0	49	397	349
17917	899	417	370	0,6	0,499	569,213	3,346	0	387	385	0,366	0,536	566,586	3,699	0	49	397	349
17937	900	415	366	0,6	0,499	569,637	3,317	0	391	380	0,366	0,536	565,598	3,708	0	49	397	349
17956	901	402	386	0,6	0,499	569,637	3,342	0	372	394	0,366	0,536	565,598	3,686	0	49	397	349
17977	902	390	359	0,6	0,499	569,637	3,855	0	406	365	0,366	0,536	565,598	3,936	0	50	395	368
17996	903	400	353	0,6	0,499	569,637	3,426	0	397	369	0,366	0,536	565,598	3,691	0	50	395	368
18016	904	399	352	0,6	0,499	569,637	3,414	0	398	393	0,367	0,536	565,598	3,937	0	50	395	368
18036	905	396	352	0,6	0,499	569,427	3,402	0	399	379	0,367	0,536	565,987	3,859	0	50	395	368
18056	906	403	354	0,6	0,499	569,427	3,554	0	384	389	0,367	0,536	565,987	3,829	0	50	395	368
18076	907	397	371	0,6	0,499	569,427	3,427	0	411	392	0,367	0,536	565,987	3,682	0	50	395	368
18096	908	400	356	0,6	0,499	569,427	3,877	0	416	380	0,367	0,537	565,987	3,794	0	50	395	368
18116	909	389	373	0,6	0,499	569,427	3,722	0	392	382	0,367	0,537	565,987	3,626	0	50	395	368
18136	910	387	371	0,6	0,499	567,96	3,776	0	406	384	0,367	0,537	565,497	3,641	0	50	395	368
18156	911	380	357	0,6	0,499	567,96	3,608	0	383	397	0,366	0,537	565,497	3,69	0	50	395	368
18176	912	378	341	0,6	0,499	567,96	3,506	0	398	395	0,367	0,537	565,497	3,814	0	50	395	368
18196	913	417	369	0,6	0,499	567,96	3,43	0	399	364	0,367	0,537	565,497	3,797	0	50	395	368
18216	914	384	351	0,6	0,499	567,96	3,503	0	384	403	0,367	0,537	565,497	3,875	0	50	395	368
18236	915	393	350	0,6	0,499	567,655	3,476	0	392	395	0,367	0,537	566,097	3,893	0	50	395	368
18256	916	402	383	0,6	0,499	567,655	3,568	0	412	356	0,367	0,537	566,097	3,849	0	50	395	368
18276	917	400	377	0,6	0,499	567,655	3,385	0	416	385	0,367	0,537	566,097	3,857	0	50	395	368
18295	918	412	379	0,6	0,5	567,655	3,586	0	382	361	0,367	0,537	566,097	3,528	0	50	395	368
18315	919	391	356	0,6	0,5	567,655	3,518	0	388	396	0,367	0,537	566,097	3,604	0	50	395	368
18335	920	392	349	0,6	0,5	569,632	3,484	0	395	392	0,367	0,537	565,513	3,676	0	50	395	368
18355	921	385	354	0,6	0,499	569,632	3,428	0	403	392	0,367	0,537	565,513	3,724	0	50	395	368
18375	922	393	344	0,6	0,499	569,632	3,437	0	400	380	0,367	0,537	565,513	3,997	0	50	395	368
18395	923	405	378	0,6	0,499	569,632	3,357	0	421	372	0,367	0,537	565,513	3,541	0	50	395	368
18415	924	407	367	0,601	0,499	569,632	3,552	0	400	371	0,367	0,537	565,513	3,553	0	50	395	368
18435	925	409	373	0,601	0,499	567,663	3,535	0	407	369	0,367	0,537	566,509	3,572	0	50	395	368
18455	926	386	353	0,601	0,499	567,663	3,28	0	416	358	0,367	0,537	566,509	3,758	0	50	395	368
18475	927	404	335	0,601	0,499	567,663	3,34	0	396	359	0,367	0,537	566,509	3,601	0	50	395	368
18495	928	418	348	0,6	0,499	567,663	3,536	0	381	394	0,367	0,537	566,509	3,615	0	50	395	368
18515	929	394	334	0,6	0,499	567,663	3,281	0	414	370	0,367	0,537	566,509	3,502	0	50	395	368
18535	930	407	338	0,6	0,499	567,83	3,361	0	400	380	0,367	0,537	566,358	3,473	0	50	395	368
18554	931	406	321	0,6	0,499	567,83	3,466	0	380	440	0,367	0,537	566,358	3,729	0	50	395	368
18574	932	390	350	0,6	0,499	567,83	3,36	0	413	402	0,367	0,536	566,358	3,625	0	50	395	368
18594	933	383	347	0,601	0,499	567,83	3,069	0	398	387	0,367	0,536	566,358	3,674	0	50	395	368
18614	934	374	357	0,601	0,499	567,83	3,335	0	391	366	0,367	0,536	566,358	3,483	0	50	395	368
18634	935	366	357	0,601	0,499	569,217	3,237	0	404	350	0,367	0,536	565,924	3,45	0	50	395	368
18654	936	408	355	0,601	0,499	569,217	3,395	0	370	366	0,367	0,536	565,924	3,332	0	50	395	368
18674	937	382	369	0,601	0,499	569,217	3,029	0	394	395	0,367	0,536	565,924	3,513	0	50	395	368
18694	938	388	369	0,6	0,499	569,217	3,041	0	393	364	0,367	0,536	565,924	3,31	0	50	395	368
18714	939	388	357	0,6	0,499	569,217	3,185	0	386	358	0,367	0,536	565,924	3,442	0	50	395	368
18734	940	387	365	0,601	0,499	568,859	2,986	0	381	363	0,367	0,536	566,373	3,353	0	50	395	368
18754	941	380	354	0,601	0,499	568,859	3,135	0	393	353	0,367	0,536	566,373	3,512	0	50	395	368
18774	942	393	368	0,601	0,499	568,859	3,117	0	380	387	0,367	0,536	566,373	3,207	0	50	395	368
18794	943	369	365	0,601	0,499	568,859	3,138	0	400	364	0,367	0,536	566,373	3,402	0	50	395	368
18814	944	359	336	0,601	0,498	568,859	3,41	0	343	306	0,368	0,536	566,373	3,341	0
18834	945	357	346	0,602	0,498	564,761	3,405	0	337	315	0,369	0,535	565,42	3,217	0
18854	946	270	296	0,602	0,498	564,761	2,978	0	265	312	0,369	0,535	565,42	3,132	0
18873	947	276	292	0,602	0,498	564,761	3,179	0	300	298	0,369	0,535	565,42	3,383	0
18893	948	279	312	0,602	0,498	564,761	3,277	0	260	327	0,369	0,535	565,42	3,393	0	51	290	309
18913	949	290	316	0,602	0,498	564,761	2,871	0	296	316	0,369	0,535	565,42	3,296	0	51	290	309
18933	950	295	320	0,602	0,498	564,583	2,986	0	282	315	0,369	0,535	565,845	3,273	0	51	290	309
18953	951	290	301	0,602	0,498	564,583	3,369	0	280	286	0,369	0,535	565,845	3,287	0	51	290	309
18973	952	289	310	0,602	0,498	564,583	3,158	0	288	309	0,369	0,535	565,845	3,28	0	51	290	309
18993	953	295	313	0,602	0,499	564,583	2,905	0	305	334	0,369	0,536	565,845	3,455	0	51	290	309
19013	954	280	300	0,602	0,499	564,583	2,864	0	303	303	0,369	0,536	565,845	3,325	0	51	290	309
19033	955	281	306	0,602	0,499	564,441	2,823	0	297	309	0,369	0,536	565,879	3,368	0	51	290	309
19053	956	303	314	0,602	0,499	564,441	2,995	0	290	320	0,369	0,536	565,879	3,188	0	51	290	309
19073	957	290	313	0,602	0,5	564,441	2,977	0	307	305	0,368	0,536	565,879	3,165	0	51	290	309
19093	958	282	325	0,602	0,5	564,441	3,213	0	301	326	0,368	0,536	565,879	3,52	0	51	290	309
19113	959	311	309	0,602	0,499	564,441	2,951	0	294	321	0,368	0,536	565,879	3,287	0	51	290	309
19133	960	303	312	0,601	0,499	563,606	3,016	0	301	319	0,368	0,536	565,464	3,37	0	51	290	309
19153	961	279	327	0,601	0,499	563,606	2,924	0	304	346	0,368	0,536	565,464	3,324	0	51	290	309
19172	962	296	320	0,602	0,499	563,606	2,922	0	264	313	0,368	0,536	565,464	3,234	0	51	290	309
19192	963	270	305	0,602	0,499	563,606	2,974	0	287	322	0,369	0,536	565,464	3,212	0	51	290	309
19212	964	281	307	0,602	0,499	563,606	2,935	0	300	301	0,369	0,536	565,464	3,255	0	51	290	309
19232	965	283	310	0,603	0,5	563,097	2,946	0	286	299	0,369	0,536	565,852	3,257	0	51	290	309
19252	966	281	304	0,603	0,5	563,097	2,917	0	287	323	0,369	0,537	565,852	3,391	0	51	290	309
19272	967	304	311	0,603	0,5	563,097	3,025	0	283	324	0,369	0,537	565,852	3,283	0	51	290	309
19292	968	297	332	0,603	0,5	563,097	3,299	0	279	309	0,369	0,537	565,852	3,397	0	51	290	309
19312	969	287	306	0,603	0,499	563,097	3,282	0	291	321	0,369	0,537	565,852	3,353	0	51	290	309
19332	970	296	314	0,603	0,499	564,268	3,272	0	289	318	0,369	0,537	565,843	3,325	0	51	290	309
19352	971	279	320	0,603	0,499	564,268	3,115	0	288	328	0,37	0,536	565,843	3,35	0	51	290	309
19372	972	293	316	0,603	0,499	564,268	3,143	0	284	319	0,37	0,536	565,843	3,417	0	51	290	309
19392	973	302	292	0,603	0,499	564,268	3,247	0	304	298	0,37	0,536	565,843	3,332	0	51	290	309
19412	974	294	299	0,603	0,499	564,268	3,242	0	296	309	0,37	0,536	565,843	3,458	0	51	290	309
19432	975	296	307	0,603	0,499	563,068	3,23	0	300	298	0,37	0,536	565,696	3,442	0	51	290	309
19452	976	297	298	0,603	0,5	563,068	3,344	0	279	314	0,37	0,537	565,696	3,692	0	51	290	309
19471	977	295	288	0,603	0,5	563,068	3,19	0	270	284	0,37	0,537	565,696	3,696	0	51	290	309
19491	978	300	310	0,603	0,5	563,068	3,156	0	292	274	0,37	0,537	565,696	3,289	0	51	290	309
19511	979	286	288	0,603	0,5	563,068	3,07	0	301	311	0,37	0,537	565,696	3,354	0	51	290	309
19531	980	285	295	0,603	0,5	563,471	3,021	0	304	293	0,37	0,537	565,774	3,42	0	51	290	309
19551	981	289	288	0,603	0,5	563,471	3,317	0	292	304	0,37	0,537	565,774	3,395	0	51	290	309
19571	982	290	302	0,603	0,5	563,471	3,373	0	260	298	0,369	0,537	565,774	3,378	0	51	290	309
19591	983	288	296	0,602	0,5	563,471	3,382	0	314	316	0,369	0,537	565,774	3,433	0	51	290	309
19611	984	274	293	0,602	0,5	563,471	3,164	0	305	298	0,369	0,537	565,774	3,394	0	51	290	309
19631	985	272	298	0,602	0,5	564,69	3,188	0	304	305	0,369	0,537	564,565	3,392	0	51	290	309
19651	986	288	332	0,602	0,5	564,69	3,245	0	285	313	0,369	0,536	564,565	3,31	0	51	290	309
19671	987	373	318	0,601	0,5	564,69	3,169	0	350	291	0,368	0,537	564,565	3,5	0
19691	988	473	353	0,599	0,501	564,69	3,134	0	492	376	0,366	0,537	564,565	3,446	0
19711	989	457	357	0,599	0,501	564,69	3,436	0	524	392	0,365	0,538	564,565	3,552	0
19731	990	443	355	0,598	0,501	568,731	3,429	0	555	408	0,365	0,538	564,344	3,551	0
19751	991	478	477	0,598	0,501	568,731	3,999	0	483	358	0,365	0,538	564,344	3,204	0
19771	992	493	360	0,598	0,501	568,731	3,376	0	475	391	0,364	0,538	564,344	3,47	0
19790	993	497	355	0,598	0,501	568,731	3,188	0	510	350	0,364	0,538	564,344	3,298	0	52	486	359
19810	994	487	379	0,598	0,501	568,731	3,419	0	489	342	0,364	0,538	564,344	3,479	0	52	486	359
19830	995	487	383	0,598	0,501	569,855	3,377	0	494	347	0,364	0,538	564,156	3,424	0	52	486	359
19850	996	475	354	0,598	0,501	569,855	3,389	0	507	363	0,364	0,538	564,156	3,347	0	52	486	359
19870	997	478	346	0,598	0,501	569,855	3,523	0	488	342	0,364	0,538	564,156	3,479	0	52	486	359
19890	998	459	368	0,598	0,502	569,855	3,498	0	514	359	0,365	0,538	564,156	3,638	0	52	486	359
19910	999	489	341	0,598	0,502	569,855	3,36	0	480	394	0,364	0,538	564,156	3,505	0	52	486	359
19930	1000	489	347	0,598	0,502	569,569	3,416	0	487	391	0,364	0,538	564,135	3,566	0	52	486	359
19950	1001	472	357	0,598	0,502	569,569	3,25	0	474	374	0,364	0,538	564,135	3,636	0	52	486	359
19970	1002	477	370	0,598	0,502	569,569	3,325	0	510	359	0,364	0,539	564,135	3,533	0	52	486	359
19990	1003	465	364	0,598	0,502	569,569	3,462	0	476	385	0,364	0,538	564,135	3,629	0	52	486	359
20010	1004	471	335	0,598	0,502	569,569	3,305	0	495	375	0,364	0,538	564,135	3,722	0	52	486	359
20030	1005	470	337	0,598	0,502	570,443	3,349	0	506	373	0,365	0,538	564,466	3,704	0	52	486	359
20050	1006	486	336	0,598	0,502	570,443	3,103	0	522	340	0,365	0,538	564,466	3,478	0	52	486	359
20069	1007	465	430	0,598	0,502	570,443	3,649	0	529	353	0,365	0,538	564,466	3,624	0
20089	1008	475	372	0,598	0,501	570,443	3,465	0	493	358	0,365	0,538	564,466	3,563	0
20109	1009	485	361	0,598	0,501	570,443	3,46	0	487	391	0,365	0,538	564,466	3,624	0
20129	1010	477	394	0,598	0,502	571,309	3,46	0	482	403	0,364	0,538	564,445	3,604	0
20149	1011	494	334	0,598	0,502	571,309	3,352	0	472	403	0,364	0,538	564,445	3,733	0
20169	1012	485	361	0,598	0,502	571,309	3,262	0	487	338	0,364	0,538	564,445	3,504	0
20189	1013	502	332	0,598	0,502	571,309	3,583	0	474	371	0,364	0,538	564,445	3,784	0
20209	1014	484	396	0,598	0,502	571,309	3,554	0	481	391	0,364	0,539	564,445	3,735	0	53	486	386
20229	1015	489	399	0,598	0,502	570,012	3,517	0	476	366	0,364	0,539	564,489	3,691	0	53	486	386
20249	1016	492	375	0,598	0,502	570,012	3,39	0	501	394	0,364	0,538	564,489	3,939	0	53	486	386
20269	1017	472	406	0,598	0,501	570,012	3,548	0	476	380	0,364	0,538	564,489	3,602	0	53	486	386
20289	1018	488	346	0,598	0,501	570,012	3,313	0	485	420	0,364	0,538	564,489	3,987	0	53	486	386
20309	1019	483	380	0,598	0,501	570,012	3,331	0	507	372	0,365	0,538	564,489	3,677	0	53	486	386
20329	1020	476	383	0,598	0,501	568,218	3,339	0	497	383	0,365	0,538	564,438	3,831	0	53	486	386
20349	1021	487	445	0,598	0,501	568,218	3,553	0	486	364	0,365	0,538	564,438	3,786	0	53	486	386
20369	1022	464	394	0,599	0,501	568,218	3,559	0	506	345	0,365	0,538	564,438	3,741	0
20388	1023	481	396	0,599	0,502	568,218	3,435	0	475	382	0,365	0,538	564,438	3,885	0
20408	1024	497	394	0,599	0,502	568,218	3,387	0	503	368	0,365	0,538	564,438	3,767	0
20428	1025	492	392	0,598	0,502	570,484	3,352	0	492	367	0,365	0,538	564,999	3,782	0
20448	1026	459	335	0,599	0,501	570,484	3,441	0	437	350	0,365	0,538	564,999	3,685	0
20468	1027	432	364	0,598	0,501	570,484	3,44	0	433	373	0,365	0,538	564,999	3,957	0
20488	1028	440	319	0,598	0,501	570,484	3,488	0	426	349	0,365	0,538	564,999	3,914	0	54	419	335
20508	1029	430	298	0,598	0,502	570,484	3,619	0	400	344	0,365	0,538	564,999	3,857	0	54	419	335
20528	1030	433	302	0,599	0,502	567,751	3,628	0	393	349	0,365	0,538	565,223	3,811	0	54	419	335
20548	1031	412	332	0,599	0,501	567,751	3,499	0	430	337	0,365	0,538	565,223	3,743	0	54	419	335
20568	1032	430	308	0,599	0,501	567,751	3,536	0	430	344	0,366	0,538	565,223	3,855	0	54	419	335
20588	1033	426	321	0,6	0,501	567,751	3,608	0	404	361	0,366	0,538	565,223	3,667	0	54	419	335
20608	1034	423	339	0,6	0,501	567,751	3,377	0	418	321	0,366	0,538	565,223	3,784	0	54	419	335
20628	1035	419	330	0,6	0,501	568,538	3,408	0	410	329	0,366	0,538	564,703	3,794	0	54	419	335
20647	1036	419	332	0,599	0,501	568,538	3,817	0	402	339	0,366	0,538	564,703	3,665	0	54	419	335
20667	1037	412	325	0,599	0,501	568,538	3,641	0	423	372	0,366	0,538	564,703	3,828	0	54	419	335
20687	1038	446	339	0,599	0,501	568,538	3,268	0	424	385	0,365	0,538	564,703	3,827	0	54	419	335
20707	1039	413	325	0,599	0,501	568,538	3,727	0	406	354	0,366	0,538	564,703	3,714	0
20727	1040	425	331	0,599	0,501	567,428	3,532	0	417	374	0,366	0,538	566,038	3,808	0
20747	1041	384	376	0,599	0,501	567,428	3,405	0	393	352	0,366	0,538	566,038	3,859	0	55	396	338
20767	1042	394	327	0,599	0,501	567,428	3,567	0	392	344	0,366	0,538	566,038	3,719	0	55	396	338
20787	1043	360	337	0,599	0,502	567,428	3,518	0	402	339	0,366	0,538	566,038	3,828	0	55	396	338
20807	1044	393	316	0,6	0,501	567,428	3,663	0	395	364	0,366	0,538	566,038	3,925	0	55	396	338
20827	1045	381	316	0,6	0,501	567,667	3,68	0	397	360	0,366	0,538	566,283	3,89	0	55	396	338
20847	1046	401	343	0,6	0,501	567,667	3,498	0	420	338	0,366	0,538	566,283	3,958	0	55	396	338
20867	1047	418	343	0,6	0,501	567,667	3,41	0	411	331	0,367	0,538	566,283	3,768	0	55	396	338
20887	1048	403	374	0,6	0,501	567,667	3,401	0	387	395	0,367	0,538	566,283	3,904	0
20907	1049	405	318	0,6	0,501	567,667	3,477	0	414	347	0,366	0,538	566,283	3,951	0
20927	1050	410	324	0,6	0,501	567,251	3,426	0	402	361	0,366	0,538	565,611	3,885	0
20947	1051	376	334	0,6	0,501	567,251	3,62	0	401	408	0,366	0,538	565,611	4,066	0
20967	1052	378	336	0,599	0,501	567,251	3,683	0	387	355	0,366	0,538	565,611	3,845	0
20986	1053	396	311	0,6	0,502	567,251	3,688	0	408	346	0,366	0,538	565,611	3,835	0
21006	1054	402	350	0,6	0,502	567,251	3,369	0	377	408	0,366	0,538	565,611	3,939	0	56	394	343
21026	1055	407	345	0,6	0,502	568,315	3,387	0	382	378	0,366	0,538	566,484	3,821	0	56	394	343
21046	1056	404	334	0,6	0,502	568,315	3,648	0	390	343	0,366	0,538	566,484	3,705	0	56	394	343
21066	1057	408	330	0,6	0,502	568,315	3,422	0	410	336	0,366	0,538	566,484	3,846	0	56	394	343
21086	1058	407	319	0,6	0,502	568,315	3,698	0	388	362	0,367	0,538	566,484	3,907	0	56	394	343
21106	1059	388	329	0,6	0,502	568,315	3,423	0	383	347	0,367	0,538	566,484	3,851	0	56	394	343
21126	1060	389	325	0,6	0,502	568,202	3,514	0	387	351	0,367	0,538	565,831	3,869	0	56	394	343
21146	1061	404	327	0,601	0,501	568,202	3,421	0	401	345	0,367	0,538	565,831	3,874	0	56	394	343
21166	1062	395	320	0,601	0,501	568,202	3,8	0	382	359	0,367	0,538	565,831	3,778	0	56	394	343
21186	1063	396	351	0,601	0,501	568,202	3,466	0	377	373	0,367	0,538	565,831	3,912	0	56	394	343
21206	1064	373	333	0,601	0,501	568,202	3,897	0	392	327	0,367	0,538	565,831	3,596	0	57	392	346
21226	1065	367	338	0,601	0,501	567,351	3,813	0	380	337	0,367	0,538	565,402	3,578	0	57	392	346
21245	1066	403	324	0,601	0,501	567,351	3,798	0	390	351	0,367	0,537	565,402	3,846	0	57	392	346
21265	1067	374	353	0,601	0,501	567,351	3,375	0	403	363	0,367	0,537	565,402	3,863	0	57	392	346
21285	1068	388	350	0,601	0,501	567,351	3,372	0	410	352	0,367	0,537	565,402	3,837	0	57	392	346
21305	1069	380	346	0,601	0,501	567,351	3,726	0	403	346	0,367	0,537	565,402	3,725	0	57	392	346
21325	1070	386	341	0,601	0,501	568,653	3,516	0	404	349	0,368	0,537	565,722	3,719	0	57	392	346
21345	1071	413	328	0,601	0,501	568,653	3,678	0	384	408	0,368	0,537	565,722	3,837	0	57	392	346
21365	1072	401	326	0,601	0,5	568,653	3,488	0	393	382	0,368	0,536	565,722	3,674	0	57	392	346
21385	1073	397	329	0,602	0,5	568,653	3,431	0	405	349	0,368	0,536	565,722	3,84	0	57	392	346
21405	1074	388	345	0,602	0,5	568,653	3,485	0	385	339	0,368	0,536	565,722	3,542	0	57	392	346
21425	1075	383	346	0,602	0,5	568,326	3,463	0	392	330	0,368	0,536	565,539	3,551	0	57	392	346
21445	1076	385	337	0,602	0,5	568,326	3,73	0	415	354	0,369	0,536	565,539	3,632	0	57	392	346
21465	1077	363	358	0,602	0,5	568,326	3,486	0	391	373	0,368	0,536	565,539	3,894	0
21485	1078	404	307	0,602	0,5	568,326	3,481	0	396	364	0,368	0,536	565,539	3,86	0
21505	1079	404	364	0,602	0,5	568,326	3,372	0	394	340	0,368	0,536	565,539	3,738	0
21525	1080	401	350	0,602	0,5	568,469	3,333	0	396	346	0,368	0,536	565,07	3,866	0
21545	1081	384	341	0,602	0,5	568,469	3,385	0	400	337	0,368	0,536	565,07	3,868	0
21564	1082	430	360	0,601	0,5	568,469	3,443	0	405	373	0,368	0,536	565,07	3,633	0
21584	1083	379	347	0,602	0,5	568,469	3,649	0	403	369	0,368	0,536	565,07	3,622	0
21604	1084	390	356	0,602	0,5	568,469	3,534	0	394	425	0,368	0,536	565,07	4,106	0
21624	1085	400	351	0,602	0,499	567,316	3,625	0	395	440	0,368	0,535	565,754	4,01	0
21644	1086	403	190	0,601	0,497	567,316	3,356	0	448	185	0,368	0,533	565,754	3,657	0	58	421	180
21664	1087	421	175	0,601	0,497	567,316	3,44	0	417	182	0,368	0,533	565,754	3,613	0	58	421	180
21684	1088	412	174	0,601	0,497	567,316	3,461	0	441	177	0,368	0,533	565,754	3,829	0	58	421	180
21704	1089	419	185	0,601	0,497	567,316	3,265	0	416	159	0,368	0,533	565,754	3,825	0	58	421	180
21724	1090	412	184	0,601	0,497	563,151	3,281	0	422	161	0,368	0,533	562,542	3,8	0	58	421	180
21744	1091	443	176	0,601	0,497	563,151	3,447	0	423	188	0,368	0,532	562,542	3,604	0	58	421	180
21764	1092	414	182	0,601	0,497	563,151	3,362	0	421	184	0,368	0,532	562,542	3,898	0	58	421	180
21784	1093	399	184	0,601	0,497	563,151	3,588	0	422	177	0,368	0,532	562,542	3,695	0	58	421	180
21804	1094	430	186	0,602	0,497	563,151	3,501	0	429	184	0,368	0,531	562,542	3,663	0	58	421	180
21824	1095	411	188	0,602	0,497	563,216	3,52	0	428	184	0,369	0,531	561,191	3,756	0	58	421	180
21843	1096	429	184	0,603	0,496	563,216	3,443	0	414	190	0,369	0,53	561,191	3,738	0	58	421	180
21863	1097	428	195	0,605	0,494	563,216	3,493	0	424	180	0,371	0,527	561,191	3,67	0	58	421	180
21883	1098	422	176	0,609	0,49	563,216	3,258	0	408	180	0,375	0,523	561,191	3,682	0	58	421	180
21903	1099	-800	-600	-1	-1	-1	-1	4	-800	-600	-1	-1	-1	-1	4
21923	1100	-800	-600	-1	-1	-1	-1	4	-800	-600	-1	-1	-1	-1	4
21943	1101	-800	-600	-1	-1	-1	-1	4	-800	-600	-1	-1	-1	-1	4
21963	1102	-800	-600	-1	-1	-1	-1	4	-800	-600	-1	-1	-1	-1	4
21983	1103	-800	-600	-1	-1	-1	-1	4	-800	-600	-1	-1	-1	-1	4
22003	1104	-800	-600	-1	-1	-1	-1	4	-800	-600	-1	-1	-1	-1	4
22023	1105	-800	-600	-1	-1	-1	-1	4	-800	-600	-1	-1	-1	-1	4
22043	1106	-800	-600	-1	-1	-1	-1	4	-800	-600	-1	-1	-1	-1	4
22063	1107	-800	-600	-1	-1	-1	-1	4	-800	-600	-1	-1	-1	-1	4
22083	1108	-800	-600	-1	-1	-1	-1	4	-800	-600	-1	-1	-1	-1	4
22103	1109	-800	-600	-1	-1	-1	-1	4	-800	-600	-1	-1	-1	-1	4
22123	1110	-800	-600	-1	-1	-1	-1	4	-800	-600	-1	-1	-1	-1	4
22143	1111	-421	515	0,605	0,391	563,216	3,691	0	-800	-600	0,605	0,391	-1	-1	4
22162	1112	-800	-600	-1	-1	-1	-1	4	-800	-600	-1	-1	-1	-1	4
22182	1113	-453	497	0,629	0,394	563,216	3,911	0	-800	-600	0,629	0,394	-1	-1	4
22202	1114	-800	-600	-1	-1	-1	-1	4	-800	-600	-1	-1	-1	-1	4
22222	1115	-800	-600	-1	-1	-1	-1	4	-800	-600	-1	-1	-1	-1	4
22242	1116	-800	-600	-1	-1	-1	-1	4	-800	-600	-1	-1	-1	-1	4
22262	1117	-800	-600	-1	-1	-1	-1	4	-800	-600	-1	-1	-1	-1	4
22282	1118	-800	-600	-1	-1	-1	-1	4	-800	-600	-1	-1	-1	-1	4
22302	1119	-800	-600	-1	-1	-1	-1	4	-800	-600	-1	-1	-1	-1	4
22322	1120	-800	-600	-1	-1	-1	-1	4	-800	-600	-1	-1	-1	-1	4
22342	1121	-800	-600	-1	-1	-1	-1	4	-800	-600	-1	-1	-1	-1	4
22362	1122	-800	-600	-1	-1	-1	-1	4	-800	-600	-1	-1	-1	-1	4
22382	1123	-800	-600	-1	-1	-1	-1	4	-800	-600	-1	-1	-1	-1	4
22402	1124	-800	-600	-1	-1	-1	-1	4	-800	-600	-1	-1	-1	-1	4
22422	1125	-800	-600	-1	-1	-1	-1	4	-800	-600	-1	-1	-1	-1	4
22442	1126	-800	-600	-1	-1	-1	-1	4	-800	-600	-1	-1	-1	-1	4
22461	1127	-800	-600	-1	-1	-1	-1	4	-800	-600	-1	-1	-1	-1	4
22482	1128	-800	-600	-1	-1	-1	-1	4	-800	-600	-1	-1	-1	-1	4
22501	1129	-800	-600	-1	-1	-1	-1	4	-800	-600	-1	-1	-1	-1	4
22522	1130	-800	-600	-1	-1	-1	-1	4	-800	-600	-1	-1	-1	-1	4
22541	1131	-800	-600	-1	-1	-1	-1	4	-800	-600	-1	-1	-1	-1	4
22562	1132	-800	-600	-1	-1	-1	-1	4	-800	-600	-1	-1	-1	-1	4
22581	1133	-800	-600	-1	-1	-1	-1	4	-800	-600	-1	-1	-1	-1	4
22602	1134	-800	-600	-1	-1	-1	-1	4	-800	-600	-1	-1	-1	-1	4
22621	1135	-800	-600	-1	-1	-1	-1	4	-800	-600	-1	-1	-1	-1	4
22642	1136	-800	-600	-1	-1	-1	-1	4	-800	-600	-1	-1	-1	-1	4
22661	1137	-800	-600	-1	-1	-1	-1	4	-800	-600	-1	-1	-1	-1	4
22682	1138	-800	-600	-1	-1	-1	-1	4	-800	-600	-1	-1	-1	-1	4
22701	1139	-800	-600	0,566	0,362	-1	-1	4	-800	-600	0,566	0,362	-1	-1	4
22722	1140	-800	-600	-1	-1	-1	-1	4	-800	-600	-1	-1	-1	-1	4
22741	1141	-800	-600	-1	-1	-1	-1	4	-800	-600	-1	-1	-1	-1	4
22762	1142	-800	-600	-1	-1	-1	-1	4	-800	-600	-1	-1	-1	-1	4
22781	1143	-800	-600	-1	-1	-1	-1	4	-800	-600	-1	-1	-1	-1	4
22802	1144	-800	-600	0,249	0,473	-1	-1	4	-800	-600	0,249	0,473	-1	-1	4
22820	1145	-800	-600	-1	-1	-1	-1	4	-800	-600	-1	-1	-1	-1	4
22842	1146	521	301	0,458	0,423	571,828	3,899	0	518	312	0,243	0,493	571,828	3,836	0	59	523	294
22860	1147	507	272	0,46	0,426	571,828	3,98	0	537	293	0,245	0,498	571,828	3,848	0	59	523	294
22882	1148	519	269	0,466	0,429	571,828	3,92	0	532	305	0,25	0,5	571,828	3,802	0	59	523	294
22900	1149	511	272	0,473	0,431	566,792	3,921	0	530	293	0,256	0,498	573,798	3,807	0	59	523	294
22922	1150	550	313	0,482	0,432	566,792	3,901	0	509	275	0,262	0,495	573,798	4,063	0	59	523	294
22940	1151	505	302	0,489	0,432	566,792	3,784	0	540	281	0,268	0,492	573,798	3,849	0	59	523	294
22962	1152	526	267	0,496	0,432	566,792	3,603	0	525	330	0,273	0,489	573,798	3,96	0	59	523	294
22980	1153	507	287	0,501	0,432	566,792	3,848	0	522	298	0,278	0,487	573,798	3,849	0	59	523	294
23000	1154	516	272	0,505	0,433	566,195	3,737	0	535	314	0,281	0,486	574,471	3,891	0	59	523	294
23020	1155	525	297	0,508	0,435	566,195	4,094	0	505	334	0,283	0,486	574,471	4,19	0	59	523	294
23039	1156	514	317	0,51	0,435	566,195	3,699	0	542	287	0,286	0,486	574,471	3,953	0	59	523	294
23059	1157	543	327	0,513	0,435	566,195	3,752	0	513	276	0,288	0,485	574,471	4,017	0	59	523	294
23079	1158	419	375	0,517	0,436	566,195	3,909	0	408	415	0,292	0,485	574,471	4,194	0
23099	1159	413	397	0,521	0,436	562,552	3,686	0	412	394	0,296	0,484	576,062	4,103	0
23119	1160	352	390	0,525	0,435	562,552	3,9	0	396	467	0,299	0,482	576,062	4,302	0	60	387	440
23139	1161	406	424	0,53	0,435	562,552	4,083	0	389	440	0,304	0,48	576,062	4,316	0	60	387	440
23159	1162	414	434	0,535	0,435	562,552	3,906	0	368	453	0,307	0,479	576,062	4,161	0	60	387	440
23179	1163	380	456	0,539	0,436	562,552	4,096	0	368	439	0,311	0,478	576,062	4,12	0	60	387	440
23199	1164	412	468	0,543	0,436	564,171	4,176	0	369	445	0,314	0,476	574,515	4,068	0	60	387	440
23219	1165	377	431	0,546	0,436	564,171	3,969	0	388	429	0,317	0,475	574,515	4,372	0	60	387	440
23239	1166	373	443	0,549	0,435	564,171	4,189	0	400	432	0,32	0,474	574,515	4,162	0	60	387	440
23259	1167	387	445	0,551	0,435	564,171	4,083	0	393	435	0,322	0,473	574,515	4,114	0	60	387	440
23279	1168	406	351	0,553	0,434	564,171	4,064	0	413	374	0,324	0,471	574,515	4,166	0	61	397	358
23299	1169	410	350	0,554	0,434	565,111	4,051	0	415	372	0,324	0,471	573,769	4,147	0	61	397	358
23319	1170	388	360	0,554	0,434	565,111	4,095	0	405	344	0,324	0,47	573,769	3,948	0	61	397	358
23338	1171	403	326	0,553	0,434	565,111	3,618	0	398	350	0,323	0,47	573,769	4,078	0	61	397	358
23358	1172	384	376	0,551	0,435	565,111	3,742	0	401	355	0,322	0,471	573,769	4,213	0	61	397	358
23378	1173	373	368	0,55	0,435	565,111	3,66	0	403	380	0,32	0,472	573,769	3,991	0	61	397	358
23398	1174	373	364	0,548	0,436	564,888	3,715	0	400	387	0,319	0,473	574,064	4,095	0	61	397	358
23418	1175	403	364	0,548	0,437	564,888	4,123	0	386	366	0,318	0,474	574,064	4,032	0	61	397	358
23438	1176	402	343	0,547	0,438	564,888	3,541	0	410	334	0,318	0,475	574,064	4,097	0	61	397	358
23458	1177	394	362	0,547	0,439	564,888	3,428	0	417	408	0,317	0,476	574,064	3,944	0
23478	1178	408	350	0,547	0,44	564,888	3,713	0	412	354	0,317	0,476	574,064	3,696	0
23498	1179	405	359	0,547	0,441	564,11	3,727	0	417	355	0,317	0,476	574,113	3,663	0
23518	1180	418	366	0,548	0,442	564,11	3,575	0	408	389	0,318	0,476	574,113	4,103	0
23538	1181	380	365	0,549	0,443	564,11	3,448	0	377	363	0,319	0,476	574,113	3,963	0
23558	1182	357	311	0,551	0,444	564,11	3,538	0	411	301	0,321	0,476	574,113	3,929	0
23578	1183	396	337	0,553	0,445	564,11	3,387	0	383	348	0,322	0,476	574,113	4,316	0	62	387	316
23598	1184	369	322	0,555	0,446	563,276	3,392	0	395	323	0,324	0,476	573,058	4,247	0	62	387	316
23618	1185	376	324	0,557	0,447	563,276	3,953	0	390	342	0,326	0,476	573,058	3,929	0	62	387	316
23638	1186	381	315	0,558	0,448	563,276	3,523	0	381	324	0,327	0,476	573,058	3,968	0	62	387	316
23658	1187	413	331	0,559	0,449	563,276	3,525	0	394	319	0,328	0,476	573,058	3,944	0	62	387	316
23677	1188	377	323	0,56	0,449	563,276	3,741	0	398	288	0,328	0,476	573,058	3,9	0	62	387	316
23697	1189	387	321	0,559	0,449	564,934	3,519	0	397	276	0,328	0,476	570,911	3,897	0	62	387	316
23717	1190	360	325	0,559	0,45	564,934	3,967	0	400	293	0,328	0,476	570,911	3,867	0	62	387	316
23737	1191	360	337	0,559	0,45	564,934	3,81	0	385	352	0,327	0,477	570,911	4,222	0
23757	1192	396	331	0,558	0,451	564,934	3,553	0	358	334	0,326	0,478	570,911	3,931	0
23777	1193	371	308	0,557	0,451	564,934	3,9	0	379	390	0,325	0,478	570,911	3,948	0
23797	1194	382	312	0,556	0,451	564,909	3,751	0	368	397	0,324	0,479	571,118	3,966	0
23817	1195	387	331	0,555	0,452	564,909	3,934	0	372	327	0,323	0,479	571,118	4,101	0
23837	1196	374	340	0,554	0,452	564,909	3,629	0	390	381	0,322	0,48	571,118	4,087	0
23857	1197	395	320	0,553	0,453	564,909	3,881	0	360	364	0,322	0,481	571,118	3,939	0
23877	1198	351	365	0,554	0,453	564,909	3,651	0	380	304	0,322	0,481	571,118	4,039	0
23897	1199	349	368	0,554	0,453	565,016	3,744	0	382	322	0,322	0,482	572,775	4,001	0
23917	1200	372	331	0,554	0,454	565,016	3,916	0	368	355	0,323	0,482	572,775	3,935	0
23936	1201	395	314	0,555	0,454	565,016	3,742	0	392	311	0,323	0,482	572,775	3,847	0
23956	1202	372	342	0,556	0,455	565,016	3,676	0	364	364	0,324	0,482	572,775	3,963	0	63	383	333
23976	1203	375	336	0,557	0,455	565,016	3,435	0	386	361	0,325	0,483	572,775	3,875	0	63	383	333
23996	1204	382	335	0,558	0,456	564,749	3,309	0	376	353	0,326	0,483	571,627	3,915	0	63	383	333
24016	1205	389	324	0,559	0,456	564,749	3,999	0	412	327	0,327	0,483	571,627	3,976	0	63	383	333
24036	1206	365	337	0,561	0,456	564,749	3,855	0	396	342	0,328	0,483	571,627	3,944	0	63	383	333
24056	1207	385	321	0,562	0,457	564,749	3,66	0	372	347	0,329	0,483	571,627	3,907	0	63	383	333
24076	1208	397	330	0,563	0,457	564,749	3,452	0	392	337	0,33	0,484	571,627	3,953	0	63	383	333
24096	1209	390	333	0,563	0,458	565,098	3,287	0	382	336	0,331	0,484	572,496	3,95	0	63	383	333
24116	1210	369	323	0,563	0,458	565,098	4,037	0	375	336	0,33	0,485	572,496	3,81	0	63	383	333
24136	1211	370	322	0,563	0,459	565,098	3,686	0	391	310	0,33	0,485	572,496	3,861	0	63	383	333
24156	1212	375	339	0,563	0,459	565,098	3,758	0	383	388	0,33	0,486	572,496	4,001	0
24176	1213	387	307	0,562	0,459	565,098	3,863	0	392	329	0,33	0,486	572,496	4,079	0	64	398	339
24196	1214	390	310	0,562	0,459	564,603	3,688	0	391	334	0,33	0,486	572,976	4,161	0	64	398	339
24216	1215	393	316	0,562	0,459	564,603	3,928	0	400	348	0,33	0,487	572,976	4,086	0	64	398	339
24236	1216	398	313	0,562	0,459	564,603	3,588	0	400	352	0,33	0,487	572,976	4,038	0	64	398	339
24256	1217	391	321	0,562	0,459	564,603	3,566	0	396	374	0,33	0,487	572,976	4,125	0	64	398	339
24275	1218	418	341	0,562	0,46	564,603	3,763	0	390	353	0,33	0,487	572,976	3,932	0	64	398	339
24295	1219	420	343	0,563	0,46	565,552	3,58	0	388	364	0,33	0,488	570,408	3,9	0	64	398	339
24315	1220	401	316	0,563	0,46	565,552	3,817	0	351	335	0,331	0,488	570,408	4,162	0	65	396	330
24335	1221	403	324	0,564	0,46	565,552	3,477	0	389	329	0,331	0,488	570,408	3,908	0	65	396	330
24355	1222	409	319	0,565	0,46	565,552	3,683	0	392	354	0,332	0,487	570,408	4,044	0	65	396	330
24375	1223	396	326	0,566	0,459	565,552	3,686	0	401	334	0,333	0,487	570,408	4,014	0	65	396	330
24395	1224	398	325	0,566	0,459	565,624	3,69	0	407	337	0,334	0,487	571,012	3,988	0	65	396	330
24415	1225	390	314	0,567	0,46	565,624	4,101	0	377	341	0,334	0,488	571,012	4,129	0	65	396	330
24435	1226	407	368	0,567	0,46	565,624	3,655	0	381	365	0,334	0,488	571,012	3,915	0
24455	1227	398	342	0,567	0,46	565,624	3,58	0	394	319	0,334	0,488	571,012	3,993	0	66	394	329
24475	1228	406	329	0,567	0,46	565,624	3,613	0	405	345	0,334	0,488	571,012	3,799	0	66	394	329
24495	1229	403	351	0,568	0,46	564,692	3,568	0	413	344	0,335	0,488	572,436	3,795	0	66	394	329
24515	1230	402	329	0,568	0,461	564,692	3,624	0	367	368	0,335	0,488	572,436	3,858	0	66	394	329
24534	1231	399	310	0,569	0,461	564,692	4,093	0	396	345	0,336	0,488	572,436	3,866	0	66	394	329
24554	1232	386	294	0,57	0,461	564,692	3,859	0	379	369	0,337	0,488	572,436	4,167	0	66	394	329
24574	1233	383	315	0,571	0,462	564,692	3,695	0	394	342	0,338	0,487	572,436	4,05	0	66	394	329
24594	1234	378	310	0,573	0,462	565,661	3,883	0	387	351	0,339	0,487	570,965	4,135	0	66	394	329
24614	1235	389	327	0,574	0,463	565,661	4,079	0	371	319	0,341	0,487	570,965	3,664	0	66	394	329
24634	1236	400	315	0,576	0,463	565,661	3,831	0	382	317	0,343	0,486	570,965	4,043	0	66	394	329
24654	1237	424	309	0,578	0,464	565,661	3,71	0	380	356	0,345	0,485	570,965	3,926	0	66	394	329
24674	1238	396	330	0,581	0,464	565,661	3,613	0	398	337	0,347	0,485	570,965	3,822	0	66	394	329
24694	1239	402	323	0,582	0,464	565,904	3,518	0	403	348	0,348	0,484	570,405	3,992	0	66	394	329
24714	1240	397	311	0,583	0,465	565,904	3,468	0	421	340	0,349	0,484	570,405	3,861	0	66	394	329
24734	1241	417	352	0,583	0,465	565,904	3,616	0	395	351	0,349	0,484	570,405	3,879	0	66	394	329
24754	1242	375	333	0,583	0,465	565,904	3,915	0	402	363	0,349	0,484	570,405	3,953	0	66	394	329
24774	1243	387	333	0,581	0,465	565,904	3,454	0	376	341	0,347	0,485	570,405	3,994	0	66	394	329
24794	1244	385	336	0,578	0,465	564,431	3,592	0	372	349	0,344	0,486	571,364	4,042	0	66	394	329
24814	1245	399	310	0,574	0,465	564,431	3,778	0	372	335	0,341	0,488	571,364	3,81	0	66	394	329
24834	1246	414	321	0,57	0,464	564,431	3,459	0	394	335	0,336	0,489	571,364	4,012	0	66	394	329
24853	1247	414	330	0,565	0,464	564,431	3,515	0	396	332	0,332	0,491	571,364	3,74	0	66	394	329
24873	1248	385	310	0,559	0,464	564,431	3,632	0	376	321	0,326	0,493	571,364	3,704	0	66	394	329
24893	1249	391	317	0,554	0,464	564,643	3,476	0	387	321	0,321	0,495	570,486	3,722	0	66	394	329
24913	1250	399	286	0,549	0,463	564,643	3,65	0	389	322	0,317	0,496	570,486	3,759	0	66	394	329
24933	1251	396	294	0,545	0,463	564,643	3,779	0	410	328	0,313	0,498	570,486	3,878	0	66	394	329
24953	1252	418	332	0,542	0,463	564,643	3,548	0	398	312	0,31	0,499	570,486	4,028	0	66	394	329
24973	1253	413	313	0,54	0,464	564,643	3,676	0	391	331	0,308	0,5	570,486	3,834	0	66	394	329
24993	1254	417	329	0,538	0,464	563,858	3,68	0	399	326	0,307	0,501	571,508	3,876	0	66	394	329
25013	1255	396	298	0,538	0,464	563,858	4,034	0	392	340	0,307	0,501	571,508	3,714	0	66	394	329
25033	1256	389	345	0,538	0,463	563,858	3,709	0	373	340	0,307	0,5	571,508	3,778	0	66	394	329
25053	1257	421	331	0,539	0,463	563,858	3,581	0	392	297	0,307	0,5	571,508	3,771	0
25073	1258	382	327	0,539	0,463	563,858	3,661	0	391	347	0,308	0,5	571,508	3,8	0
25093	1259	392	321	0,54	0,463	564,664	3,607	0	386	335	0,309	0,5	572,881	3,813	0
25113	1260	373	300	0,541	0,463	564,664	4,02	0	413	315	0,309	0,499	572,881	3,864	0
25132	1261	423	335	0,541	0,464	564,664	3,674	0	400	346	0,31	0,499	572,881	3,905	0
25152	1262	365	325	0,541	0,464	564,664	3,498	0	405	351	0,309	0,5	572,881	3,791	0
25172	1263	405	312	0,54	0,464	564,664	3,689	0	359	354	0,309	0,5	572,881	3,928	0
25192	1264	381	330	0,54	0,464	563,03	3,626	0	349	359	0,308	0,5	572,045	3,892	0
25212	1265	305	316	0,54	0,464	563,03	3,825	0	301	304	0,309	0,501	572,045	3,821	0
25232	1266	297	347	0,54	0,465	563,03	3,784	0	326	277	0,309	0,501	572,045	3,558	0
25252	1267	285	336	0,539	0,465	563,03	3,928	0	292	308	0,308	0,502	572,045	3,579	0
25272	1268	302	296	0,539	0,466	563,03	3,864	0	306	276	0,308	0,502	572,045	3,603	0	67	304	308
25292	1269	294	308	0,539	0,466	562,666	3,88	0	309	287	0,308	0,502	571,814	3,623	0	67	304	308
25312	1270	280	318	0,539	0,466	562,666	3,995	0	297	291	0,307	0,502	571,814	3,855	0	67	304	308
25332	1271	318	292	0,539	0,466	562,666	3,68	0	309	291	0,307	0,502	571,814	3,602	0	67	304	308
25352	1272	299	301	0,539	0,466	562,666	3,443	0	311	310	0,307	0,503	571,814	3,632	0	67	304	308
25372	1273	303	297	0,539	0,467	562,666	3,533	0	303	305	0,307	0,503	571,814	3,616	0	67	304	308
25392	1274	308	304	0,539	0,467	561,473	3,398	0	309	310	0,308	0,503	571,333	3,628	0	67	304	308
25412	1275	312	307	0,539	0,467	561,473	3,634	0	309	312	0,308	0,503	571,333	3,463	0	67	304	308
25432	1276	298	327	0,539	0,467	561,473	3,464	0	306	303	0,308	0,503	571,333	3,558	0	67	304	308
25451	1277	298	320	0,539	0,468	561,473	3,345	0	302	330	0,307	0,504	571,333	3,523	0	67	304	308
25471	1278	301	308	0,538	0,468	561,473	3,442	0	320	307	0,307	0,505	571,333	3,638	0	67	304	308
25491	1279	303	318	0,537	0,469	561,122	3,393	0	318	307	0,306	0,505	573,208	3,665	0	67	304	308
25511	1280	316	322	0,536	0,47	561,122	3,442	0	290	338	0,305	0,506	573,208	3,482	0	67	304	308
25531	1281	278	287	0,535	0,472	561,122	3,372	0	304	306	0,304	0,508	573,208	3,569	0	68	304	304
25551	1282	295	318	0,534	0,472	561,122	3,425	0	322	294	0,303	0,509	573,208	3,601	0	68	304	304
25571	1283	316	327	0,533	0,473	561,122	3,535	0	299	298	0,302	0,509	573,208	3,396	0	68	304	304
25591	1284	300	317	0,532	0,474	560,991	3,521	0	310	292	0,301	0,51	572,791	3,438	0	68	304	304
25611	1285	299	306	0,531	0,474	560,991	3,317	0	304	327	0,301	0,511	572,791	3,73	0	68	304	304
25631	1286	277	314	0,53	0,474	560,991	3,528	0	302	297	0,3	0,511	572,791	3,502	0	68	304	304
25651	1287	304	306	0,53	0,474	560,991	3,617	0	306	301	0,299	0,511	572,791	3,535	0	68	304	304
25671	1288	305	293	0,53	0,474	560,991	3,269	0	289	296	0,299	0,512	572,791	3,444	0	68	304	304
25691	1289	301	294	0,529	0,475	561,113	3,393	0	287	296	0,299	0,512	573,028	3,438	0	68	304	304
25711	1290	290	326	0,529	0,475	561,113	3,352	0	317	289	0,299	0,512	573,028	3,6	0	68	304	304
25730	1291	305	331	0,53	0,475	561,113	3,534	0	317	278	0,299	0,513	573,028	3,486	0	68	304	304
25750	1292	310	315	0,53	0,475	561,113	3,331	0	323	319	0,3	0,513	573,028	3,591	0	68	304	304
25770	1293	287	306	0,53	0,475	561,113	3,33	0	300	294	0,3	0,513	573,028	3,725	0	68	304	304
25791	1294	295	301	0,53	0,475	562,558	3,336	0	300	300	0,3	0,513	572,107	3,699	0	68	304	304
25810	1295	293	297	0,53	0,475	562,558	3,313	0	307	285	0,3	0,513	572,107	3,415	0	68	304	304
25830	1296	300	322	0,53	0,475	562,558	3,28	0	303	297	0,299	0,513	572,107	3,565	0	68	304	304
25850	1297	280	293	0,529	0,476	562,558	3,333	0	319	306	0,299	0,513	572,107	3,453	0	68	304	304
25870	1298	333	315	0,529	0,476	562,558	3,58	0	309	299	0,299	0,514	572,107	3,461	0	68	304	304
25890	1299	335	305	0,529	0,476	561,216	3,591	0	311	301	0,299	0,514	572,933	3,474	0	68	304	304
25910	1300	275	291	0,529	0,476	561,216	3,565	0	306	297	0,299	0,514	572,933	3,567	0
25930	1301	305	300	0,529	0,476	561,216	3,171	0	304	310	0,299	0,514	572,933	3,471	0
25950	1302	347	316	0,528	0,476	561,216	3,45	0	332	299	0,298	0,514	572,933	3,486	0	69	359	294
25970	1303	373	305	0,528	0,476	561,216	3,369	0	340	287	0,298	0,514	572,933	3,46	0	69	359	294
25990	1304	399	310	0,528	0,476	562,921	3,234	0	348	294	0,298	0,514	570,338	3,446	0	69	359	294
26010	1305	359	308	0,528	0,476	562,921	3,298	0	354	295	0,298	0,514	570,338	3,493	0	69	359	294
26030	1306	350	309	0,528	0,476	562,921	3,412	0	350	298	0,298	0,515	570,338	3,489	0	69	359	294
26049	1307	347	293	0,528	0,476	562,921	3,421	0	364	282	0,298	0,515	570,338	3,599	0	69	359	294
26069	1308	371	295	0,528	0,477	562,921	3,334	0	351	277	0,298	0,515	570,338	3,309	0	69	359	294
26089	1309	366	297	0,528	0,476	562,199	3,392	0	356	269	0,298	0,515	572,12	3,329	0	69	359	294
26109	1310	382	315	0,527	0,476	562,199	3,521	0	347	319	0,297	0,515	572,12	3,445	0	70	363	295
26129	1311	366	281	0,527	0,476	562,199	3,458	0	362	301	0,297	0,514	572,12	3,362	0	70	363	295
26149	1312	365	312	0,527	0,476	562,199	3,314	0	343	295	0,296	0,514	572,12	3,222	0	70	363	295
26169	1313	350	288	0,527	0,476	562,199	3,193	0	362	291	0,296	0,515	572,12	3,674	0	70	363	295
26189	1314	344	300	0,527	0,476	562,604	3,1	0	355	286	0,296	0,515	573,083	3,622	0	70	363	295
26209	1315	351	270	0,527	0,476	562,604	3,414	0	362	275	0,297	0,515	573,083	3,369	0	70	363	295
26229	1316	375	294	0,527	0,477	562,604	3,229	0	349	285	0,297	0,515	573,083	3,176	0	70	363	295
26249	1317	363	297	0,527	0,477	562,604	3,256	0	371	262	0,297	0,516	573,083	3,26	0	70	363	295
26269	1318	358	320	0,527	0,477	562,604	3,4	0	369	267	0,297	0,516	573,083	3,31	0	70	363	295
26289	1319	366	328	0,527	0,477	564,246	3,322	0	368	269	0,297	0,515	570,809	3,217	0	70	363	295
26309	1320	385	295	0,527	0,476	564,246	3,616	0	346	304	0,297	0,515	570,809	3,207	0	70	363	295
26328	1321	353	308	0,527	0,476	564,246	3,145	0	344	291	0,297	0,515	570,809	3,392	0	70	363	295
26348	1322	367	334	0,527	0,477	564,246	3,417	0	362	292	0,297	0,516	570,809	3,308	0	70	363	295
26368	1323	357	307	0,527	0,477	564,246	3,325	0	372	284	0,297	0,516	570,809	3,435	0	70	363	295
26388	1324	364	317	0,527	0,477	562,914	3,468	0	378	279	0,297	0,516	572,865	3,433	0	70	363	295
26408	1325	380	311	0,527	0,477	562,914	3,351	0	362	289	0,297	0,516	572,865	3,548	0	70	363	295
26428	1326	362	302	0,527	0,477	562,914	3,378	0	377	276	0,297	0,516	572,865	3,41	0	70	363	295
26448	1327	387	302	0,527	0,477	562,914	3,29	0	364	289	0,297	0,516	572,865	3,499	0	70	363	295
26468	1328	358	305	0,527	0,477	562,914	3,278	0	359	312	0,297	0,515	572,865	3,269	0	70	363	295
26488	1329	365	307	0,528	0,476	562,385	3,262	0	363	310	0,297	0,515	573,441	3,255	0	70	363	295
26508	1330	377	311	0,528	0,476	562,385	3,187	0	363	290	0,298	0,515	573,441	3,528	0	70	363	295
26528	1331	395	339	0,528	0,477	562,385	3,379	0	384	352	0,297	0,516	573,441	3,285	0
26548	1332	412	360	0,528	0,477	562,385	3,399	0	367	379	0,298	0,516	573,441	3,56	0
26568	1333	381	337	0,528	0,477	562,385	3,558	0	377	346	0,297	0,516	573,441	3,528	0	71	391	342
26588	1334	393	342	0,528	0,477	563,01	3,628	0	369	354	0,298	0,516	572,733	3,471	0	71	391	342
26608	1335	390	321	0,528	0,477	563,01	3,337	0	392	334	0,297	0,516	572,733	3,643	0	71	391	342
26628	1336	392	326	0,528	0,477	563,01	3,375	0	403	360	0,297	0,516	572,733	3,751	0	71	391	342
26647	1337	386	336	0,528	0,477	563,01	3,453	0	391	380	0,297	0,516	572,733	3,515	0	71	391	342
26667	1338	405	319	0,528	0,477	563,01	3,494	0	392	352	0,297	0,516	572,733	3,694	0	71	391	342
26687	1339	406	324	0,528	0,477	562,93	3,535	0	392	355	0,297	0,516	572,972	3,695	0	71	391	342
26707	1340	408	332	0,528	0,477	562,93	3,479	0	384	342	0,297	0,516	572,972	3,69	0	71	391	342
26727	1341	405	334	0,527	0,477	562,93	3,422	0	377	354	0,297	0,516	572,972	3,604	0	71	391	342
26747	1342	389	329	0,527	0,477	562,93	3,513	0	367	371	0,297	0,516	572,972	3,725	0	71	391	342
26767	1343	416	334	0,527	0,477	562,93	3,412	0	406	337	0,297	0,516	572,972	3,749	0
26787	1344	411	331	0,527	0,478	564,137	3,446	0	401	348	0,297	0,516	572,008	3,735	0
26807	1345	395	325	0,527	0,478	564,137	3,616	0	408	370	0,297	0,517	572,008	3,579	0
26827	1346	396	313	0,528	0,477	564,137	3,649	0	386	348	0,297	0,517	572,008	3,725	0
26847	1347	336	335	0,529	0,477	564,137	3,42	0	331	297	0,299	0,516	572,008	3,515	0	72	330	312
26867	1348	339	299	0,529	0,477	564,137	3,531	0	321	297	0,299	0,516	572,008	3,558	0	72	330	312
26887	1349	342	303	0,529	0,477	562,503	3,474	0	311	296	0,298	0,516	572,383	3,579	0	72	330	312
26907	1350	330	324	0,528	0,478	562,503	3,438	0	314	305	0,298	0,516	572,383	3,627	0	72	330	312
26926	1351	338	321	0,528	0,478	562,503	3,509	0	326	303	0,298	0,516	572,383	3,63	0	72	330	312
26946	1352	326	311	0,528	0,478	562,503	3,541	0	299	301	0,298	0,516	572,383	3,35	0	72	330	312
26966	1353	327	315	0,528	0,478	562,503	3,566	0	314	320	0,298	0,516	572,383	3,45	0	72	330	312
26986	1354	327	312	0,528	0,478	561,503	3,584	0	314	320	0,298	0,516	572,365	3,366	0	72	330	312
27006	1355	322	348	0,528	0,477	561,503	3,587	0	329	277	0,298	0,516	572,365	3,617	0	72	330	312
27026	1356	355	327	0,528	0,478	561,503	3,379	0	310	301	0,298	0,516	572,365	3,748	0	72	330	312
27046	1357	339	311	0,528	0,478	561,503	3,531	0	360	311	0,298	0,516	572,365	3,713	0	72	330	312
27066	1358	329	327	0,528	0,478	561,503	3,46	0	337	290	0,298	0,516	572,365	3,784	0	72	330	312
27086	1359	342	322	0,529	0,478	561,751	3,539	0	341	307	0,298	0,516	570,827	3,774	0	72	330	312
27106	1360	327	321	0,529	0,478	561,751	3,432	0	326	291	0,298	0,516	570,827	3,424	0	72	330	312
27126	1361	341	317	0,529	0,477	561,751	3,834	0	343	332	0,299	0,516	570,827	3,479	0	72	330	312
27146	1362	350	351	0,529	0,478	561,751	3,508	0	339	310	0,299	0,516	570,827	3,605	0	72	330	312
27166	1363	317	424	0,529	0,479	561,751	3,43	0	298	384	0,299	0,517	570,827	3,454	0
27186	1364	325	441	0,529	0,479	559,566	3,536	0	305	393	0,299	0,517	571,948	3,522	0
27206	1365	338	397	0,529	0,479	559,566	3,445	0	322	356	0,299	0,517	571,948	3,59	0
27225	1366	286	374	0,529	0,479	559,566	3,544	0	273	424	0,299	0,517	571,948	3,701	0	73	312	396
27245	1367	321	394	0,529	0,479	559,566	3,506	0	283	403	0,299	0,517	571,948	3,717	0	73	312	396
27265	1368	335	418	0,529	0,479	559,566	3,596	0	303	399	0,299	0,517	571,948	3,514	0	73	312	396
27285	1369	318	414	0,529	0,479	559,11	3,598	0	282	393	0,299	0,517	572,667	3,572	0	73	312	396
27305	1370	338	432	0,529	0,478	559,11	3,551	0	313	377	0,299	0,517	572,667	3,728	0	73	312	396
27325	1371	333	423	0,529	0,478	559,11	3,559	0	311	395	0,299	0,517	572,667	3,468	0	73	312	396
27345	1372	300	405	0,529	0,478	559,11	3,561	0	318	369	0,299	0,517	572,667	3,445	0	73	312	396
27365	1373	324	370	0,529	0,478	559,11	3,497	0	302	400	0,299	0,517	572,667	3,925	0	73	312	396
27385	1374	310	353	0,529	0,478	562,022	3,515	0	303	393	0,299	0,517	571,74	3,8	0	73	312	396
27405	1375	353	409	0,529	0,478	562,022	3,547	0	316	359	0,299	0,517	571,74	3,391	0
27425	1376	320	390	0,529	0,478	562,022	3,443	0	311	367	0,299	0,517	571,74	3,848	0
27445	1377	320	412	0,53	0,478	562,022	3,58	0	295	356	0,299	0,517	571,74	3,367	0
27465	1378	331	398	0,53	0,478	562,022	3,488	0	332	377	0,299	0,517	571,74	3,593	0
27485	1379	334	394	0,53	0,478	561,92	3,465	0	327	377	0,299	0,517	571,498	3,716	0
27505	1380	323	418	0,53	0,478	561,92	3,642	0	297	427	0,299	0,517	571,498	3,693	0
27525	1381	313	401	0,53	0,478	561,92	3,51	0	288	371	0,299	0,517	571,498	3,649	0
27544	1382	326	392	0,53	0,478	561,92	3,564	0	301	398	0,299	0,517	571,498	3,754	0
27564	1383	309	368	0,53	0,478	561,92	3,576	0	298	405	0,299	0,517	571,498	3,559	0
27584	1384	312	355	0,53	0,479	560,531	3,579	0	294	409	0,3	0,517	574,365	3,569	0
27604	1385	341	416	0,53	0,478	560,531	3,523	0	311	395	0,3	0,517	574,365	3,657	0
27624	1386	294	392	0,53	0,478	560,531	3,457	0	280	396	0,3	0,517	574,365	3,792	0
27644	1387	337	442	0,53	0,478	560,531	3,742	0	305	334	0,3	0,517	574,365	3,488	0
27664	1388	337	399	0,53	0,479	560,531	3,746	0	310	437	0,3	0,517	574,365	3,701	0
27684	1389	323	417	0,53	0,479	561,033	3,753	0	300	428	0,3	0,517	571,645	3,679	0
27704	1390	321	432	0,53	0,479	561,033	3,758	0	315	420	0,3	0,517	571,645	3,947	0
27724	1391	323	429	0,53	0,479	561,033	3,715	0	319	433	0,3	0,517	571,645	3,578	0
27744	1392	291	378	0,531	0,479	561,033	3,698	0	306	420	0,3	0,517	571,645	3,777	0
27764	1393	330	413	0,531	0,479	561,033	3,439	0	292	475	0,3	0,517	571,645	3,94	0
27784	1394	323	397	0,531	0,479	561,574	3,39	0	288	482	0,3	0,517	572,1	3,807	0
27804	1395	318	438	0,531	0,479	561,574	3,642	0	314	375	0,3	0,517	572,1	3,682	0	74	314	409
27823	1396	313	416	0,531	0,479	561,574	3,423	0	319	389	0,301	0,517	572,1	3,551	0	74	314	409
27843	1397	305	457	0,531	0,479	561,574	3,531	0	320	385	0,301	0,517	572,1	3,77	0	74	314	409
27863	1398	336	472	0,531	0,479	561,574	3,775	0	301	399	0,301	0,517	572,1	3,564	0	74	314	409
27883	1399	333	475	0,531	0,479	560,117	3,694	0	303	399	0,301	0,517	573,672	3,651	0	74	314	409
27903	1400	305	432	0,532	0,479	560,117	3,38	0	295	410	0,301	0,517	573,672	3,5	0	74	314	409
27923	1401	295	403	0,532	0,478	560,117	3,573	0	329	398	0,301	0,517	573,672	3,565	0	74	314	409
27943	1402	327	455	0,532	0,478	560,117	3,671	0	305	386	0,301	0,516	573,672	3,723	0	74	314	409
27963	1403	315	433	0,532	0,478	560,117	3,576	0	333	373	0,301	0,517	573,672	3,584	0	74	314	409
27983	1404	319	431	0,532	0,479	560,113	3,61	0	328	362	0,301	0,517	572,224	3,634	0	74	314	409
28003	1405	319	418	0,532	0,479	560,113	3,468	0	309	361	0,301	0,517	572,224	3,36	0	74	314	409
28023	1406	298	381	0,532	0,479	560,113	3,264	0	326	389	0,301	0,517	572,224	3,498	0	74	314	409
28043	1407	300	420	0,532	0,479	560,113	3,573	0	322	374	0,301	0,517	572,224	3,373	0	74	314	409
28063	1408	346	354	0,532	0,478	560,113	3,437	0	323	355	0,302	0,516	572,224	3,472	0
28083	1409	337	355	0,532	0,477	562,963	3,427	0	323	364	0,302	0,515	573,392	3,428	0
28103	1410	328	267	0,532	0,477	562,963	3,516	0	328	311	0,301	0,515	573,392	3,452	0	75	327	296
28123	1411	319	295	0,532	0,477	562,963	3,352	0	336	274	0,301	0,515	573,392	3,46	0	75	327	296
28142	1412	327	310	0,532	0,477	562,963	3,301	0	327	292	0,301	0,516	573,392	3,379	0	75	327	296
28162	1413	328	298	0,532	0,477	562,963	3,404	0	301	286	0,301	0,516	573,392	3,44	0	75	327	296
28182	1414	326	305	0,532	0,477	561,549	3,396	0	300	286	0,301	0,516	570,729	3,408	0	75	327	296
28202	1415	342	308	0,532	0,477	561,549	3,512	0	321	303	0,301	0,516	570,729	3,475	0	75	327	296
28222	1416	320	297	0,532	0,478	561,549	3,2	0	349	285	0,301	0,516	570,729	3,582	0	75	327	296
28242	1417	307	290	0,532	0,478	561,549	3,219	0	345	293	0,301	0,516	570,729	3,374	0	75	327	296
28262	1418	353	312	0,532	0,478	561,549	3,377	0	322	285	0,301	0,516	570,729	3,304	0	75	327	296
28282	1419	339	305	0,532	0,478	561,271	3,213	0	334	288	0,301	0,516	571,366	3,295	0	75	327	296
28302	1420	320	291	0,532	0,478	561,271	3,626	0	330	308	0,301	0,516	571,366	3,483	0	75	327	296
28322	1421	327	301	0,532	0,478	561,271	3,329	0	322	276	0,301	0,516	571,366	3,614	0	75	327	296
28342	1422	320	308	0,532	0,478	561,271	3,289	0	314	288	0,301	0,516	571,366	3,59	0	75	327	296
28362	1423	332	286	0,532	0,478	561,271	3,61	0	332	296	0,301	0,516	571,366	3,497	0	75	327	296
28382	1424	332	293	0,532	0,478	561,128	3,449	0	325	283	0,301	0,516	570,537	3,553	0	75	327	296
28402	1425	331	295	0,532	0,478	561,128	3,443	0	339	338	0,301	0,516	570,537	3,658	0	75	327	296
28421	1426	327	288	0,532	0,478	561,128	3,322	0	347	280	0,301	0,516	570,537	3,968	0
28442	1427	325	309	0,532	0,478	561,128	3,149	0	324	322	0,301	0,516	570,537	3,366	0	76	321	302
28461	1428	317	308	0,532	0,478	561,128	3,49	0	330	289	0,301	0,516	570,537	3,338	0	76	321	302
28482	1429	313	305	0,532	0,478	561,925	3,394	0	326	305	0,301	0,516	571,284	3,314	0	76	321	302
28501	1430	316	337	0,532	0,478	561,925	3,374	0	330	295	0,301	0,516	571,284	3,332	0	76	321	302
28522	1431	317	290	0,532	0,478	561,925	3,274	0	332	290	0,301	0,516	571,284	3,411	0	76	321	302
28541	1432	337	327	0,532	0,479	561,925	3,289	0	307	307	0,301	0,517	571,284	3,429	0	76	321	302
28562	1433	322	282	0,532	0,479	561,925	3,27	0	321	337	0,301	0,517	571,284	3,318	0	76	321	302
28581	1434	330	291	0,532	0,479	561,95	3,274	0	314	341	0,301	0,517	572,601	3,368	0	76	321	302
28602	1435	332	275	0,532	0,479	561,95	3,314	0	309	312	0,301	0,517	572,601	3,119	0	76	321	302
28621	1436	308	280	0,532	0,479	561,95	3,158	0	333	278	0,301	0,517	572,601	3,588	0	76	321	302
28642	1437	318	326	0,532	0,479	561,95	3,407	0	337	304	0,301	0,517	572,601	3,469	0
28661	1438	308	303	0,532	0,479	561,95	3,3	0	346	261	0,301	0,517	572,601	3,533	0	77	331	304
28682	1439	311	319	0,532	0,479	561,755	3,282	0	352	265	0,301	0,517	571,772	3,469	0	77	331	304
28701	1440	321	302	0,532	0,479	561,755	3,364	0	339	300	0,301	0,517	571,772	3,415	0	77	331	304
28722	1441	335	316	0,532	0,479	561,755	3,251	0	334	303	0,301	0,517	571,772	3,256	0	77	331	304
28740	1442	347	311	0,532	0,479	561,755	3,297	0	320	292	0,301	0,517	571,772	3,42	0	77	331	304
28762	1443	350	314	0,532	0,479	561,755	3,278	0	317	305	0,301	0,517	571,772	3,407	0	77	331	304
28780	1444	353	312	0,532	0,479	561,551	3,301	0	314	303	0,301	0,517	570,909	3,363	0	77	331	304
28802	1445	307	288	0,532	0,479	561,551	3,217	0	327	311	0,301	0,517	570,909	3,39	0	77	331	304
28820	1446	334	317	0,532	0,479	561,551	3,358	0	333	314	0,301	0,517	570,909	3,464	0	77	331	304
28840	1447	331	309	0,532	0,479	561,551	3,195	0	337	302	0,302	0,517	570,909	3,25	0	77	331	304
28860	1448	377	253	0,532	0,478	561,551	3,473	0	363	263	0,302	0,516	570,909	3,562	0
28880	1449	390	266	0,531	0,476	558,909	3,441	0	369	263	0,301	0,514	566,803	3,499	0
28900	1450	419	163	0,531	0,476	558,909	3,369	0	416	138	0,301	0,514	566,803	3,354	0	78	409	148
28920	1451	417	139	0,531	0,476	558,909	3,472	0	403	153	0,301	0,514	566,803	3,211	0	78	409	148
28940	1452	411	145	0,532	0,476	558,909	3,396	0	408	149	0,301	0,514	566,803	3,272	0	78	409	148
28960	1453	422	171	0,532	0,476	558,909	3,435	0	416	137	0,301	0,514	566,803	3,315	0	78	409	148
28980	1454	420	161	0,532	0,476	558,64	3,396	0	411	143	0,301	0,514	567,175	3,257	0	78	409	148
29000	1455	403	147	0,532	0,477	558,64	3,572	0	412	152	0,301	0,514	567,175	3,435	0	78	409	148
29019	1456	419	136	0,532	0,477	558,64	3,221	0	419	155	0,301	0,514	567,175	3,412	0	78	409	148
29039	1457	404	145	0,532	0,477	558,64	3,3	0	419	143	0,301	0,514	567,175	3,292	0	78	409	148
29059	1458	419	146	0,532	0,477	558,64	3,156	0	387	156	0,301	0,514	567,175	3,203	0	78	409	148
29079	1459	415	139	0,532	0,477	560,61	3,172	0	388	154	0,301	0,514	566,533	3,138	0	78	409	148
29099	1460	413	139	0,532	0,477	560,61	3,177	0	402	159	0,302	0,514	566,533	3,357	0	78	409	148
29119	1461	399	133	0,533	0,477	560,61	3,449	0	419	147	0,302	0,514	566,533	3,303	0	78	409	148
29139	1462	433	147	0,533	0,477	560,61	3,197	0	411	132	0,302	0,514	566,533	3,209	0	78	409	148
29159	1463	392	143	0,533	0,476	560,61	3,093	0	409	148	0,302	0,514	566,533	3,277	0	78	409	148
29179	1464	399	149	0,533	0,476	557,481	3,142	0	407	143	0,302	0,513	567,078	3,24	0	78	409	148
29199	1465	397	150	0,533	0,476	557,481	3,33	0	419	158	0,303	0,513	567,078	3,399	0	78	409	148
29219	1466	414	148	0,533	0,476	557,481	3,263	0	407	153	0,303	0,513	567,078	3,276	0	78	409	148
29239	1467	407	171	0,533	0,476	557,481	3,108	0	399	154	0,303	0,513	567,078	3,139	0	78	409	148
29259	1468	377	75	0,534	0,475	557,481	3,047	0	397	74	0,303	0,513	567,078	3,442	0	79	370	56
29279	1469	380	81	0,534	0,475	553,709	2,966	0	390	74	0,304	0,512	562,846	3,326	0	79	370	56
29299	1470	378	60	0,534	0,475	553,709	3,259	0	371	51	0,304	0,512	562,846	3,266	0	79	370	56
29318	1471	372	68	0,534	0,475	553,709	2,919	0	404	54	0,304	0,512	562,846	3,512	0	79	370	56
29338	1472	343	56	0,534	0,475	553,709	3,136	0	379	44	0,304	0,513	562,846	3,319	0	79	370	56
29358	1473	358	60	0,534	0,475	553,709	3,163	0	385	44	0,303	0,513	562,846	3,323	0	79	370	56
29378	1474	345	64	0,534	0,475	552,447	3,183	0	398	50	0,303	0,513	560,707	3,316	0	79	370	56
29398	1475	373	46	0,534	0,475	552,447	3,061	0	383	55	0,303	0,513	560,707	3,159	0	79	370	56
29418	1476	376	68	0,534	0,475	552,447	3,197	0	366	66	0,303	0,513	560,707	3,207	0	79	370	56
29438	1477	377	71	0,534	0,476	552,447	3,289	0	353	48	0,303	0,513	560,707	3,164	0	79	370	56
29458	1478	353	48	0,534	0,476	552,447	3,123	0	359	42	0,303	0,513	560,707	3,256	0	79	370	56
29478	1479	353	56	0,533	0,476	554,012	3,228	0	351	39	0,303	0,513	561,968	3,266	0	79	370	56
29498	1480	374	39	0,533	0,476	554,012	2,94	0	390	32	0,303	0,514	561,968	3,182	0	80	377	53
29518	1481	384	47	0,533	0,476	554,012	2,925	0	371	43	0,303	0,514	561,968	3,223	0	80	377	53
29538	1482	383	72	0,533	0,476	554,012	3,225	0	401	40	0,303	0,514	561,968	3,304	0	80	377	53
29558	1483	371	70	0,533	0,476	554,012	2,967	0	377	48	0,303	0,514	561,968	3,114	0	80	377	53
29578	1484	375	74	0,533	0,476	551,941	3,026	0	389	50	0,303	0,514	561,467	3,146	0	80	377	53
29598	1485	374	64	0,533	0,476	551,941	3,165	0	369	48	0,303	0,514	561,467	3,036	0	80	377	53
29617	1486	402	67	0,533	0,476	551,941	3,21	0	401	46	0,303	0,514	561,467	3,263	0	80	377	53
29637	1487	377	62	0,533	0,476	551,941	3,008	0	385	40	0,303	0,514	561,467	3,276	0	80	377	53
29657	1488	366	62	0,533	0,476	551,941	2,97	0	373	40	0,302	0,514	561,467	3,133	0	80	377	53
29677	1489	374	60	0,533	0,476	553,369	2,939	0	385	40	0,302	0,514	561,678	3,259	0	80	377	53
29697	1490	363	39	0,533	0,476	553,369	2,834	0	376	42	0,302	0,514	561,678	3,138	0	80	377	53
29717	1491	364	48	0,533	0,476	553,369	3,171	0	384	55	0,303	0,514	561,678	3,287	0	80	377	53
29737	1492	375	71	0,533	0,476	553,369	3,154	0	387	48	0,303	0,514	561,678	3,252	0	80	377	53
29757	1493	359	76	0,533	0,475	553,369	3,354	0	369	36	0,303	0,514	561,678	3,02	0	80	377	53
29777	1494	362	75	0,533	0,475	555,452	3,422	0	374	41	0,303	0,514	561,333	3,074	0	80	377	53
29797	1495	461	248	0,532	0,477	555,452	3,206	0	473	253	0,302	0,515	561,333	3,214	0
29817	1496	427	405	0,531	0,48	555,452	3,212	0	455	438	0,302	0,518	561,333	3,3	0
29837	1497	487	448	0,531	0,48	555,452	3,119	0	495	422	0,302	0,519	561,333	3,296	0
29857	1498	467	443	0,531	0,481	555,452	2,986	0	455	457	0,301	0,519	561,333	3,324	0
29877	1499	461	430	0,531	0,481	564,365	2,993	0	465	451	0,301	0,519	570,482	3,383	0
29897	1500	493	460	0,531	0,481	564,365	3,288	0	458	432	0,301	0,519	570,482	3,345	0
29916	1501	469	459	0,531	0,481	564,365	3,506	0	476	417	0,301	0,52	570,482	3,541	0
29936	1502	471	434	0,531	0,482	564,365	3,387	0	461	417	0,301	0,52	570,482	3,308	0
29956	1503	502	456	0,531	0,482	564,365	3,544	0	453	461	0,301	0,52	570,482	3,431	0
29976	1504	491	448	0,531	0,482	565,128	3,522	0	458	456	0,301	0,52	571,493	3,484	0
29996	1505	443	357	0,532	0,481	565,128	3,316	0	424	430	0,302	0,52	571,493	3,67	0
30016	1506	398	342	0,533	0,481	565,128	3,259	0	427	382	0,302	0,519	571,493	3,631	0
30036	1507	397	347	0,533	0,481	565,128	3,365	0	413	313	0,302	0,52	571,493	3,517	0
30056	1508	403	331	0,533	0,481	565,128	3,818	0	406	353	0,303	0,52	571,493	3,533	0
30076	1509	404	331	0,533	0,482	564,042	3,85	0	402	320	0,303	0,52	571,799	3,552	0
30096	1510	430	375	0,533	0,481	564,042	3,245	0	428	366	0,303	0,52	571,799	3,713	0	81	410	357
30116	1511	408	371	0,533	0,481	564,042	3,478	0	433	351	0,303	0,52	571,799	3,656	0	81	410	357
30136	1512	404	346	0,533	0,481	564,042	3,3	0	422	358	0,303	0,519	571,799	3,768	0	81	410	357
30156	1513	408	348	0,533	0,481	564,042	3,403	0	408	381	0,303	0,519	571,799	3,727	0	81	410	357
30176	1514	406	351	0,534	0,481	563,287	3,315	0	405	377	0,303	0,519	570,953	3,722	0	81	410	357
30196	1515	421	350	0,534	0,481	563,287	3,318	0	424	362	0,303	0,519	570,953	3,79	0	81	410	357
30215	1516	392	345	0,534	0,481	563,287	3,605	0	400	352	0,303	0,519	570,953	4,02	0	81	410	357
30235	1517	427	345	0,534	0,481	563,287	3,459	0	426	374	0,303	0,519	570,953	3,952	0
30255	1518	424	374	0,534	0,481	563,287	3,581	0	424	392	0,303	0,519	570,953	4,062	0
30275	1519	419	372	0,534	0,481	564,559	3,531	0	424	394	0,303	0,519	572,543	4,064	0
30295	1520	405	337	0,534	0,481	564,559	3,718	0	435	363	0,303	0,519	572,543	3,863	0
30315	1521	406	369	0,534	0,481	564,559	3,657	0	404	403	0,303	0,519	572,543	3,831	0
30335	1522	477	363	0,533	0,481	564,559	3,846	0	491	370	0,302	0,519	572,543	3,795	0
30355	1523	503	390	0,532	0,482	564,559	3,477	0	503	411	0,302	0,52	572,543	3,604	0
30375	1524	528	396	0,532	0,482	564,101	3,471	0	516	404	0,301	0,52	569,777	3,54	0
30395	1525	514	400	0,532	0,482	564,101	3,592	0	502	346	0,301	0,52	569,777	3,825	0	82	503	407
30415	1526	498	411	0,532	0,482	564,101	3,833	0	533	386	0,301	0,52	569,777	3,831	0	82	503	407
30435	1527	507	429	0,532	0,481	564,101	3,726	0	507	400	0,301	0,52	569,777	3,619	0	82	503	407
30455	1528	492	392	0,532	0,481	564,101	3,779	0	492	424	0,301	0,52	569,777	3,801	0	82	503	407
30475	1529	493	402	0,532	0,481	563,971	3,725	0	500	442	0,301	0,52	569,317	3,746	0	82	503	407
30495	1530	499	414	0,532	0,481	563,971	3,672	0	510	400	0,301	0,52	569,317	3,935	0	82	503	407
30514	1531	510	427	0,532	0,481	563,971	3,746	0	494	397	0,301	0,52	569,317	3,671	0	82	503	407
30534	1532	507	382	0,532	0,481	563,971	3,767	0	507	398	0,301	0,52	569,317	3,799	0	82	503	407
30554	1533	503	406	0,532	0,481	563,971	3,415	0	487	445	0,301	0,52	569,317	3,967	0
30574	1534	508	400	0,532	0,481	564,45	3,439	0	490	448	0,301	0,52	569,615	3,872	0
30594	1535	503	416	0,531	0,481	564,45	3,796	0	482	437	0,301	0,52	569,615	3,764	0
30614	1536	511	418	0,531	0,481	564,45	3,888	0	501	424	0,301	0,52	569,615	3,703	0
30634	1537	528	417	0,531	0,481	564,45	3,66	0	485	438	0,301	0,52	569,615	3,772	0
30654	1538	512	374	0,531	0,481	564,45	3,492	0	522	418	0,301	0,52	569,615	3,795	0
30674	1539	519	372	0,531	0,481	563,817	3,452	0	523	422	0,301	0,52	568,663	3,779	0
30694	1540	541	434	0,531	0,481	563,817	3,735	0	501	437	0,3	0,52	568,663	3,854	0
30714	1541	510	454	0,531	0,481	563,817	3,58	0	493	419	0,3	0,52	568,663	4,011	0
30734	1542	515	438	0,531	0,481	563,817	3,419	0	483	441	0,3	0,52	568,663	3,491	0
30754	1543	514	487	0,531	0,481	563,817	3,977	0	504	419	0,301	0,521	568,663	3,511	0
30774	1544	517	493	0,531	0,482	563,325	3,876	0	498	425	0,301	0,521	569,623	3,538	0
30794	1545	504	440	0,531	0,482	563,325	3,619	0	501	416	0,301	0,521	569,623	3,719	0	83	494	421
30814	1546	513	420	0,532	0,482	563,325	3,623	0	465	453	0,301	0,521	569,623	4,031	0	83	494	421
30833	1547	499	407	0,532	0,482	563,325	3,816	0	498	426	0,301	0,521	569,623	3,446	0	83	494	421
30853	1548	497	403	0,532	0,482	563,325	3,636	0	489	395	0,301	0,522	569,623	3,418	0	83	494	421
30873	1549	496	398	0,532	0,482	565,338	3,701	0	478	406	0,301	0,522	568,96	3,386	0	83	494	421
30893	1550	501	403	0,532	0,482	565,338	3,648	0	504	434	0,301	0,522	568,96	3,61	0	83	494	421
30913	1551	523	455	0,532	0,482	565,338	3,635	0	498	389	0,301	0,522	568,96	3,66	0	83	494	421
30933	1552	512	461	0,532	0,482	565,338	3,66	0	477	405	0,301	0,522	568,96	3,678	0	83	494	421
30953	1553	494	448	0,532	0,482	565,338	3,627	0	478	406	0,301	0,522	568,96	3,533	0	83	494	421
30973	1554	501	449	0,532	0,482	563,621	3,623	0	480	408	0,301	0,522	568,601	3,554	0	83	494	421
30993	1555	477	449	0,532	0,482	563,621	3,527	0	493	409	0,301	0,522	568,601	3,58	0	83	494	421
31013	1556	520	420	0,532	0,482	563,621	3,495	0	498	431	0,301	0,522	568,601	3,442	0	83	494	421
31033	1557	480	454	0,532	0,482	563,621	3,599	0	484	441	0,301	0,522	568,601	3,538	0	84	499	419
31053	1558	486	490	0,532	0,482	563,621	3,831	0	501	383	0,301	0,522	568,601	3,591	0	84	499	419
31073	1559	498	487	0,532	0,483	563,91	3,868	0	497	394	0,301	0,522	569,378	3,551	0	84	499	419
31093	1560	493	442	0,532	0,483	563,91	3,734	0	526	395	0,301	0,523	569,378	3,494	0	84	499	419
31112	1561	515	388	0,532	0,483	563,91	3,479	0	494	442	0,301	0,523	569,378	3,392	0	84	499	419
31132	1562	504	428	0,532	0,483	563,91	3,422	0	492	383	0,302	0,523	569,378	3,285	0	84	499	419
31152	1563	492	437	0,532	0,483	563,91	3,595	0	494	402	0,302	0,523	569,378	3,501	0	84	499	419
31172	1564	500	419	0,532	0,483	564,619	3,445	0	492	410	0,302	0,523	569,854	3,427	0	84	499	419
31192	1565	498	406	0,532	0,483	564,619	3,402	0	494	396	0,302	0,523	569,854	3,426	0	84	499	419
31212	1566	521	468	0,532	0,483	564,619	3,446	0	495	382	0,302	0,523	569,854	3,392	0	84	499	419
31232	1567	512	393	0,533	0,483	564,619	3,324	0	489	425	0,302	0,523	569,854	3,533	0	84	499	419
31252	1568	500	443	0,533	0,483	564,619	3,592	0	488	398	0,302	0,523	569,854	3,567	0	84	499	419
31272	1569	509	458	0,533	0,482	565,028	3,602	0	486	403	0,302	0,522	569,308	3,597	0	84	499	419
31292	1570	420	361	0,534	0,481	565,028	3,393	0	471	353	0,303	0,521	569,308	3,542	0
31312	1571	408	345	0,535	0,48	565,028	3,409	0	421	381	0,304	0,52	569,308	3,444	0	85	406	360
31332	1572	423	378	0,535	0,48	565,028	3,3	0	418	345	0,304	0,52	569,308	3,608	0	85	406	360
31352	1573	409	363	0,535	0,48	565,028	3,568	0	392	355	0,305	0,52	569,308	3,628	0	85	406	360
31372	1574	414	364	0,536	0,48	563,899	3,556	0	379	358	0,305	0,519	570,977	3,659	0	85	406	360
31392	1575	398	367	0,536	0,48	563,899	3,314	0	410	366	0,305	0,519	570,977	3,719	0	85	406	360
31412	1576	399	354	0,536	0,48	563,899	3,262	0	408	335	0,305	0,519	570,977	3,605	0	85	406	360
31431	1577	416	352	0,536	0,48	563,899	3,599	0	393	343	0,306	0,519	570,977	3,623	0	85	406	360
31451	1578	437	349	0,537	0,479	563,899	3,367	0	404	390	0,306	0,519	570,977	3,647	0	85	406	360
31471	1579	445	346	0,537	0,479	564,94	3,436	0	399	378	0,306	0,518	570,692	3,664	0	85	406	360
31491	1580	417	363	0,537	0,479	564,94	3,466	0	398	405	0,306	0,518	570,692	3,608	0	85	406	360
31511	1581	394	347	0,537	0,479	564,94	3,482	0	412	378	0,306	0,518	570,692	3,528	0	85	406	360
31531	1582	405	328	0,537	0,479	564,94	3,485	0	379	359	0,306	0,518	570,692	3,497	0	85	406	360
31551	1583	408	354	0,537	0,479	564,94	3,35	0	407	397	0,306	0,518	570,692	3,459	0	86	407	362
31571	1584	410	341	0,537	0,479	564,973	3,349	0	396	378	0,306	0,519	570,598	3,426	0	86	407	362
31591	1585	416	351	0,537	0,479	564,973	3,341	0	406	381	0,306	0,519	570,598	3,447	0	86	407	362
31611	1586	412	339	0,536	0,479	564,973	3,593	0	417	376	0,305	0,519	570,598	3,388	0	86	407	362
31631	1587	413	359	0,536	0,479	564,973	3,373	0	405	362	0,305	0,519	570,598	3,53	0	86	407	362
31651	1588	395	356	0,536	0,48	564,973	3,47	0	403	368	0,305	0,519	570,598	3,45	0	86	407	362
31671	1589	393	357	0,536	0,48	563,848	3,545	0	405	359	0,305	0,52	571,836	3,464	0	86	407	362
31690	1590	385	364	0,536	0,481	563,848	3,429	0	410	343	0,305	0,52	571,836	3,393	0	86	407	362
31710	1591	417	361	0,536	0,481	563,848	3,308	0	423	344	0,305	0,52	571,836	3,696	0	86	407	362
31730	1592	394	396	0,536	0,481	563,848	3,507	0	435	342	0,305	0,521	571,836	3,592	0	86	407	362
31750	1593	406	359	0,535	0,481	563,848	3,454	0	402	378	0,305	0,521	571,836	3,701	0	86	407	362
31770	1594	395	368	0,535	0,481	564,973	3,452	0	411	380	0,304	0,521	572,22	3,67	0	86	407	362
31790	1595	395	357	0,535	0,481	564,973	3,202	0	432	388	0,304	0,521	572,22	3,709	0	86	407	362
31810	1596	401	340	0,535	0,481	564,973	3,497	0	391	338	0,304	0,521	572,22	3,435	0	87	386	347
31830	1597	409	343	0,535	0,481	564,973	3,523	0	409	362	0,304	0,521	572,22	3,527	0	87	386	347
31850	1598	410	365	0,535	0,481	564,973	3,252	0	437	381	0,304	0,521	572,22	3,588	0	87	386	347
31870	1599	410	360	0,536	0,481	563,506	3,402	0	421	363	0,305	0,521	571,294	3,459	0	87	386	347
31890	1600	405	335	0,536	0,481	563,506	3,396	0	392	352	0,305	0,521	571,294	3,712	0	87	386	347
31910	1601	386	332	0,536	0,481	563,506	3,55	0	367	376	0,305	0,521	571,294	3,614	0	87	386	347
31930	1602	378	361	0,536	0,481	563,506	3,405	0	401	363	0,305	0,521	571,294	3,558	0	87	386	347
31950	1603	394	332	0,536	0,481	563,506	3,351	0	383	370	0,305	0,521	571,294	3,611	0	87	386	347
31970	1604	382	342	0,536	0,481	563,025	3,386	0	380	362	0,305	0,521	572,67	3,6	0	87	386	347
31990	1605	395	330	0,536	0,481	563,025	3,736	0	366	367	0,305	0,521	572,67	3,506	0	87	386	347
32009	1606	362	343	0,536	0,481	563,025	3,484	0	382	335	0,305	0,521	572,67	3,477	0	87	386	347
32029	1607	376	338	0,536	0,481	563,025	3,509	0	396	308	0,305	0,521	572,67	3,613	0	87	386	347
32049	1608	400	324	0,536	0,481	563,025	3,398	0	359	365	0,305	0,521	572,67	3,502	0	87	386	347
32069	1609	387	328	0,536	0,481	564,041	3,383	0	370	345	0,305	0,521	570,217	3,507	0	87	386	347
32089	1610	399	329	0,536	0,481	564,041	3,455	0	350	382	0,305	0,521	570,217	3,638	0	87	386	347
32109	1611	378	355	0,536	0,481	564,041	3,342	0	387	347	0,305	0,521	570,217	3,47	0	87	386	347
32129	1612	366	338	0,536	0,481	564,041	3,487	0	367	349	0,305	0,521	570,217	3,434	0	87	386	347
32149	1613	373	341	0,536	0,481	564,041	3,234	0	387	370	0,305	0,521	570,217	3,417	0	87	386	347
32169	1614	369	345	0,536	0,482	563,313	3,243	0	382	350	0,305	0,521	572,107	3,41	0	87	386	347
32189	1615	377	346	0,536	0,482	563,313	3,39	0	380	360	0,305	0,522	572,107	3,458	0	87	386	347
32209	1616	372	335	0,536	0,482	563,313	3,332	0	371	338	0,305	0,522	572,107	3,728	0	87	386	347
32229	1617	386	335	0,536	0,482	563,313	3,508	0	366	347	0,305	0,522	572,107	3,563	0	87	386	347
32249	1618	396	342	0,536	0,482	563,313	3,417	0	393	356	0,305	0,522	572,107	3,608	0	87	386	347
32269	1619	399	336	0,535	0,482	563,836	3,437	0	389	346	0,305	0,522	572,986	3,657	0	87	386	347
32288	1620	395	350	0,535	0,482	563,836	3,282	0	401	318	0,305	0,521	572,986	3,619	0	87	386	347
32308	1621	383	399	0,536	0,482	563,836	3,535	0	392	375	0,305	0,521	572,986	3,619	0
32328	1622	395	344	0,536	0,482	563,836	3,408	0	364	351	0,305	0,521	572,986	3,734	0
32348	1623	405	336	0,536	0,482	563,836	3,66	0	391	347	0,305	0,521	572,986	3,642	0
32368	1624	403	344	0,536	0,482	564,776	3,665	0	379	344	0,305	0,521	570,786	3,66	0
32388	1625	388	367	0,536	0,482	564,776	3,307	0	364	377	0,305	0,521	570,786	3,587	0
32408	1626	388	354	0,536	0,482	564,776	3,509	0	344	331	0,305	0,522	570,786	3,516	0
32428	1627	366	324	0,536	0,482	564,776	3,554	0	386	321	0,305	0,522	570,786	3,696	0
32448	1628	388	366	0,536	0,482	564,776	3,46	0	391	349	0,305	0,522	570,786	3,551	0
32468	1629	382	354	0,536	0,482	563,439	3,451	0	396	350	0,305	0,522	571,27	3,56	0
32488	1630	378	334	0,536	0,482	563,439	3,712	0	403	341	0,305	0,522	571,27	3,714	0
32508	1631	390	367	0,536	0,482	563,439	3,357	0	402	346	0,305	0,522	571,27	3,593	0
32528	1632	414	358	0,536	0,482	563,439	3,37	0	370	390	0,305	0,522	571,27	3,743	0
32548	1633	405	364	0,536	0,482	563,439	3,4	0	401	329	0,305	0,522	571,27	3,776	0	88	383	348
32568	1634	417	360	0,536	0,482	563,469	3,418	0	390	339	0,305	0,522	572,818	3,768	0	88	383	348
32588	1635	394	358	0,536	0,482	563,469	3,45	0	402	337	0,305	0,522	572,818	3,571	0	88	383	348
32607	1636	401	341	0,536	0,482	563,469	3,512	0	366	370	0,305	0,522	572,818	3,435	0	88	383	348
32627	1637	388	337	0,536	0,482	563,469	3,801	0	376	353	0,305	0,522	572,818	3,424	0	88	383	348
32647	1638	359	327	0,537	0,482	563,469	3,346	0	383	372	0,306	0,522	572,818	3,688	0	88	383	348
32667	1639	355	319	0,537	0,482	564,591	3,447	0	367	368	0,306	0,521	570,972	3,615	0	88	383	348
32687	1640	403	328	0,537	0,482	564,591	3,684	0	382	336	0,306	0,521	570,972	3,462	0
32707	1641	394	366	0,537	0,482	564,591	3,436	0	377	331	0,306	0,521	570,972	3,458	0
32727	1642	430	318	0,537	0,482	564,591	3,478	0	374	377	0,306	0,521	570,972	3,61	0
32747	1643	381	373	0,537	0,482	564,591	3,562	0	384	387	0,306	0,521	570,972	3,739	0	89	386	366
32767	1644	390	361	0,537	0,481	563,043	3,429	0	382	394	0,306	0,521	572,707	3,81	0	89	386	366
32787	1645	371	350	0,537	0,481	563,043	3,615	0	388	354	0,306	0,521	572,707	3,684	0	89	386	366
32807	1646	377	359	0,537	0,481	563,043	3,438	0	387	371	0,306	0,521	572,707	3,778	0	89	386	366
32827	1647	396	351	0,537	0,481	563,043	3,585	0	370	376	0,306	0,521	572,707	3,633	0	89	386	366
32847	1648	407	364	0,537	0,481	563,043	3,587	0	374	371	0,306	0,521	572,707	3,761	0	89	386	366
32867	1649	418	364	0,538	0,481	562,326	3,585	0	377	374	0,307	0,52	571,775	3,701	0	89	386	366
32886	1650	362	345	0,539	0,481	562,326	3,552	0	329	316	0,308	0,52	571,775	3,582	0	90	311	335
32906	1651	296	330	0,539	0,481	562,326	3,561	0	348	300	0,308	0,52	571,775	3,567	0	90	311	335
32926	1652	329	334	0,539	0,481	562,326	3,57	0	321	328	0,308	0,52	571,775	3,73	0	90	311	335
32946	1653	295	318	0,539	0,481	562,326	3,661	0	312	356	0,308	0,52	571,775	3,807	0	90	311	335
32966	1654	305	314	0,539	0,481	563,446	3,684	0	313	358	0,308	0,52	571,698	3,859	0	90	311	335
32986	1655	295	330	0,54	0,481	563,446	3,672	0	303	385	0,308	0,52	571,698	3,725	0	90	311	335
33006	1656	313	341	0,54	0,481	563,446	3,584	0	327	326	0,308	0,52	571,698	3,983	0
33026	1657	321	323	0,539	0,481	563,446	3,692	0	296	310	0,308	0,52	571,698	3,625	0
33046	1658	330	342	0,539	0,481	563,446	3,468	0	312	325	0,308	0,52	571,698	3,894	0
33066	1659	337	341	0,54	0,482	559,553	3,442	0	316	317	0,309	0,52	573,715	3,757	0
33086	1660	281	408	0,54	0,482	559,553	3,706	0	229	372	0,31	0,521	573,715	3,786	0	91	237	386
33106	1661	265	391	0,54	0,482	559,553	3,503	0	204	373	0,309	0,521	573,715	3,779	0	91	237	386
33126	1662	240	375	0,54	0,482	559,553	3,647	0	250	409	0,309	0,521	573,715	3,884	0	91	237	386
33146	1663	233	409	0,54	0,482	559,553	3,763	0	238	391	0,309	0,521	573,715	3,646	0	91	237	386
33166	1664	226	397	0,54	0,483	558,746	3,697	0	237	404	0,309	0,521	571,772	3,646	0	91	237	386
33186	1665	249	401	0,54	0,483	558,746	3,707	0	246	377	0,309	0,521	571,772	3,579	0	91	237	386
33205	1666	259	417	0,54	0,483	558,746	3,499	0	244	353	0,309	0,521	571,772	3,56	0	91	237	386
33225	1667	251	401	0,54	0,483	558,746	3,402	0	216	373	0,309	0,521	571,772	3,661	0	91	237	386
33245	1668	246	386	0,54	0,483	558,746	3,468	0	220	405	0,309	0,521	571,772	3,556	0	91	237	386
33265	1669	250	389	0,54	0,483	558,149	3,422	0	227	401	0,309	0,522	572,691	3,594	0	91	237	386
33285	1670	220	377	0,54	0,483	558,149	3,465	0	254	360	0,309	0,522	572,691	3,521	0	91	237	386
33305	1671	217	388	0,54	0,483	558,149	3,836	0	226	377	0,309	0,522	572,691	3,585	0	91	237	386
33325	1672	230	400	0,539	0,483	558,149	3,608	0	258	354	0,309	0,522	572,691	3,455	0	91	237	386
33345	1673	239	379	0,539	0,483	558,149	3,376	0	220	385	0,308	0,522	572,691	3,723	0	91	237	386
33365	1674	241	386	0,539	0,483	559,773	3,506	0	229	382	0,309	0,522	570,713	3,727	0	91	237	386
33385	1675	252	369	0,539	0,483	559,773	3,518	0	243	384	0,309	0,522	570,713	3,483	0	91	237	386
33405	1676	232	441	0,539	0,483	559,773	3,454	0	244	429	0,309	0,522	570,713	3,728	0
33425	1677	248	400	0,539	0,483	559,773	3,392	0	247	441	0,308	0,522	570,713	3,702	0
33445	1678	207	405	0,539	0,483	559,773	3,64	0	235	435	0,308	0,522	570,713	3,718	0
33465	1679	204	413	0,539	0,483	558,651	3,596	0	237	440	0,308	0,522	571,555	3,711	0
33484	1680	234	384	0,539	0,483	558,651	3,37	0	221	406	0,308	0,522	571,555	3,732	0
33504	1681	220	412	0,539	0,483	558,651	3,554	0	211	394	0,308	0,522	571,555	3,696	0
33524	1682	242	413	0,539	0,483	558,651	3,446	0	239	399	0,308	0,522	571,555	3,689	0
33544	1683	248	363	0,539	0,484	558,651	3,447	0	252	360	0,308	0,522	571,555	3,617	0
33564	1684	248	377	0,539	0,484	557,823	3,443	0	256	350	0,308	0,522	573,041	3,597	0
33584	1685	239	386	0,539	0,484	557,823	3,639	0	212	387	0,308	0,523	573,041	3,729	0
33604	1686	226	365	0,539	0,484	557,823	3,369	0	243	334	0,308	0,523	573,041	3,637	0
33624	1687	239	417	0,539	0,484	557,823	3,451	0	233	363	0,308	0,523	573,041	3,515	0
33644	1688	222	430	0,539	0,484	557,823	3,543	0	243	416	0,308	0,523	573,041	3,64	0
33664	1689	225	443	0,539	0,484	558,613	3,513	0	245	400	0,308	0,523	571,301	3,589	0
33684	1690	223	399	0,539	0,484	558,613	3,431	0	256	370	0,309	0,523	571,301	3,63	0
33704	1691	232	412	0,54	0,484	558,613	3,66	0	205	402	0,309	0,523	571,301	3,55	0
33724	1692	237	419	0,54	0,484	558,613	3,623	0	232	364	0,309	0,522	571,301	3,663	0
33744	1693	213	344	0,54	0,484	558,613	3,341	0	216	393	0,309	0,522	571,301	3,601	0
33764	1694	218	348	0,54	0,484	557,932	3,435	0	228	375	0,309	0,522	573,037	3,597	0
33784	1695	256	392	0,54	0,484	557,932	3,451	0	250	373	0,309	0,522	573,037	3,61	0
33804	1696	228	406	0,54	0,484	557,932	3,516	0	191	360	0,309	0,522	573,037	3,605	0
33823	1697	215	396	0,54	0,484	557,932	3,406	0	251	391	0,309	0,522	573,037	3,73	0
33843	1698	236	397	0,54	0,484	557,932	3,586	0	232	361	0,309	0,522	573,037	3,581	0
33863	1699	234	396	0,54	0,484	558,937	3,578	0	216	371	0,309	0,523	570,556	3,592	0
33883	1700	262	486	0,54	0,484	558,937	3,508	0	255	415	0,309	0,523	570,556	3,534	0
33903	1701	246	434	0,54	0,484	558,937	3,522	0	203	416	0,309	0,523	570,556	3,44	0
33923	1702	274	441	0,54	0,484	558,937	3,541	0	246	375	0,309	0,522	570,556	3,546	0
33943	1703	272	488	0,54	0,484	558,937	3,638	0	225	431	0,309	0,523	570,556	3,531	0	92	241	430
33963	1704	269	464	0,541	0,484	558,051	3,655	0	206	421	0,309	0,523	571,841	3,517	0	92	241	430
33983	1705	256	458	0,541	0,484	558,051	3,534	0	235	418	0,309	0,523	571,841	3,725	0	92	241	430
34003	1706	262	426	0,541	0,484	558,051	3,472	0	205	409	0,31	0,522	571,841	3,548	0	92	241	430
34023	1707	260	471	0,541	0,484	558,051	3,659	0	234	412	0,31	0,522	571,841	3,766	0	92	241	430
34043	1708	240	442	0,541	0,484	558,051	3,546	0	249	406	0,31	0,522	571,841	3,573	0	92	241	430
34063	1709	241	435	0,541	0,484	558,469	3,565	0	243	405	0,31	0,522	571,977	3,654	0	92	241	430
34082	1710	275	406	0,54	0,483	558,469	3,684	0	280	405	0,309	0,521	571,977	3,508	0
34102	1711	284	290	0,54	0,482	558,469	3,286	0	288	285	0,309	0,519	571,977	3,46	0
34122	1712	277	292	0,539	0,482	558,469	3,46	0	301	289	0,308	0,519	571,977	3,662	0
34142	1713	266	299	0,539	0,481	558,469	3,446	0	266	313	0,308	0,519	571,977	3,567	0
34162	1714	268	301	0,539	0,482	559,82	3,441	0	268	325	0,308	0,519	570,648	3,59	0
34182	1715	305	283	0,539	0,481	559,82	3,425	0	278	284	0,308	0,519	570,648	3,417	0
34202	1716	281	306	0,539	0,481	559,82	3,462	0	294	264	0,308	0,519	570,648	3,607	0
34222	1717	295	285	0,539	0,482	559,82	3,491	0	295	292	0,307	0,519	570,648	3,503	0
34242	1718	297	313	0,539	0,482	559,82	3,415	0	316	284	0,307	0,519	570,648	3,698	0
34262	1719	297	306	0,539	0,482	562,019	3,453	0	324	280	0,307	0,519	571,572	3,699	0
34282	1720	285	312	0,539	0,482	562,019	3,547	0	267	291	0,308	0,519	571,572	3,479	0
34302	1721	291	301	0,539	0,482	562,019	3,417	0	293	288	0,308	0,519	571,572	3,592	0
34322	1722	302	294	0,539	0,482	562,019	3,628	0	287	293	0,308	0,519	571,572	3,658	0
34342	1723	284	290	0,539	0,482	562,019	3,2	0	292	316	0,307	0,519	571,572	3,483	0
34362	1724	290	290	0,539	0,482	560,718	3,191	0	290	317	0,307	0,519	571,929	3,559	0
34382	1725	299	312	0,538	0,482	560,718	3,384	0	266	312	0,307	0,519	571,929	3,5	0
34402	1726	302	281	0,538	0,482	560,718	3,353	0	308	284	0,307	0,52	571,929	3,637	0	93	283	299
34421	1727	294	286	0,538	0,482	560,718	3,409	0	298	302	0,307	0,52	571,929	3,45	0	93	283	299
34442	1728	287	292	0,538	0,482	560,718	3,298	0	303	296	0,307	0,52	571,929	3,525	0	93	283	299
34461	1729	285	298	0,538	0,482	560,792	3,299	0	299	284	0,307	0,52	571,604	3,546	0	93	283	299
34482	1730	272	278	0,538	0,482	560,792	3,473	0	287	286	0,307	0,52	571,604	3,363	0	93	283	299
34501	1731	266	303	0,538	0,482	560,792	3,379	0	285	320	0,307	0,52	571,604	3,307	0	93	283	299
34523	1732	290	315	0,538	0,482	560,792	3,489	0	285	301	0,307	0,52	571,604	3,537	0	93	283	299
34541	1733	286	315	0,538	0,482	560,792	3,559	0	261	298	0,307	0,52	571,604	3,568	0	93	283	299
34562	1734	282	316	0,538	0,482	560,727	3,546	0	259	298	0,307	0,52	570,815	3,593	0	93	283	299
34581	1735	312	297	0,538	0,482	560,727	3,426	0	293	299	0,307	0,52	570,815	3,709	0	94	298	311
34603	1736	311	319	0,538	0,482	560,727	3,578	0	306	295	0,307	0,52	570,815	3,394	0	94	298	311
34621	1737	279	311	0,538	0,482	560,727	3,256	0	292	306	0,307	0,52	570,815	3,321	0	94	298	311
34642	1738	309	312	0,538	0,482	560,727	3,446	0	307	306	0,307	0,52	570,815	3,394	0	94	298	311
34660	1739	299	312	0,538	0,482	561,464	3,447	0	304	305	0,307	0,52	572,207	3,377	0	94	298	311
34683	1740	309	315	0,538	0,482	561,464	3,505	0	281	308	0,307	0,52	572,207	3,543	0	94	298	311
34701	1741	274	320	0,538	0,483	561,464	3,306	0	292	287	0,307	0,52	572,207	3,49	0	94	298	311
34722	1742	287	290	0,538	0,483	561,464	3,379	0	287	324	0,307	0,52	572,207	3,401	0	94	298	311
34740	1743	319	316	0,538	0,483	561,464	3,303	0	291	308	0,307	0,52	572,207	3,271	0	94	298	311
34760	1744	306	311	0,538	0,483	561,84	3,328	0	291	307	0,307	0,52	571,672	3,244	0	94	298	311
34780	1745	288	289	0,538	0,483	561,84	3,375	0	294	326	0,307	0,52	571,672	3,461	0	94	298	311
34800	1746	287	319	0,538	0,483	561,84	3,46	0	273	312	0,307	0,52	571,672	3,592	0	94	298	311
34820	1747	293	305	0,538	0,483	561,84	3,309	0	313	321	0,306	0,52	571,672	3,352	0	94	298	311
34840	1748	308	307	0,538	0,483	561,84	3,292	0	311	324	0,306	0,521	571,672	3,406	0	94	298	311
34860	1749	311	310	0,537	0,483	561,042	3,271	0	311	320	0,306	0,521	570,975	3,403	0	94	298	311
34880	1750	318	341	0,537	0,483	561,042	3,432	0	280	316	0,306	0,521	570,975	3,353	0	94	298	311
34900	1751	299	317	0,537	0,483	561,042	3,375	0	292	305	0,306	0,521	570,975	3,396	0	94	298	311
34920	1752	297	319	0,537	0,483	561,042	3,554	0	292	308	0,306	0,521	570,975	3,541	0	94	298	311
34940	1753	309	338	0,538	0,484	561,042	3,335	0	308	303	0,306	0,521	570,975	3,555	0	94	298	311
34960	1754	299	327	0,538	0,484	560,878	3,38	0	313	303	0,306	0,521	571,494	3,572	0	94	298	311
34979	1755	282	307	0,538	0,484	560,878	3,288	0	322	285	0,307	0,521	571,494	3,281	0	94	298	311
34999	1756	293	310	0,538	0,484	560,878	3,173	0	304	306	0,307	0,521	571,494	3,501	0	94	298	311
35019	1757	282	314	0,538	0,484	560,878	3,085	0	298	313	0,307	0,521	571,494	3,197	0	94	298	311
35039	1758	326	346	0,538	0,484	560,878	3,198	0	312	300	0,307	0,521	571,494	3,328	0
35059	1759	334	352	0,538	0,484	560,12	3,173	0	302	300	0,307	0,521	570,977	3,363	0
35079	1760	317	296	0,538	0,483	560,12	3,22	0	313	294	0,307	0,521	570,977	3,622	0	95	306	311
35099	1761	314	301	0,538	0,483	560,12	3,201	0	288	318	0,307	0,521	570,977	3,103	0	95	306	311
35119	1762	298	301	0,539	0,483	560,12	3,403	0	306	342	0,307	0,521	570,977	3,298	0	95	306	311
35139	1763	313	303	0,539	0,483	560,12	3,018	0	309	298	0,307	0,521	570,977	3,406	0	95	306	311
35159	1764	307	304	0,539	0,483	560,152	3,042	0	301	315	0,308	0,521	572,04	3,183	0	95	306	311
35179	1765	314	325	0,539	0,483	560,152	3,2	0	324	288	0,308	0,521	572,04	3,397	0	95	306	311
35199	1766	315	314	0,539	0,483	560,152	3,195	0	297	318	0,308	0,52	572,04	3,325	0	95	306	311
35219	1767	314	322	0,539	0,483	560,152	3,104	0	295	315	0,308	0,52	572,04	3,165	0	95	306	311
35239	1768	335	296	0,539	0,483	560,152	3,263	0	328	283	0,308	0,52	572,04	3,369	0
35259	1769	336	287	0,537	0,483	564,686	3,269	0	314	296	0,306	0,521	571,626	3,289	0
35279	1770	382	376	0,537	0,484	564,686	3,309	0	418	324	0,306	0,521	571,626	3,419	0	96	411	344
35298	1771	420	323	0,537	0,484	564,686	3,108	0	395	353	0,306	0,521	571,626	3,246	0	96	411	344
35318	1772	425	359	0,537	0,484	564,686	3,219	0	417	368	0,306	0,521	571,626	3,334	0	96	411	344
35338	1773	389	350	0,537	0,484	564,686	3,259	0	419	345	0,306	0,521	571,626	3,185	0	96	411	344
35358	1774	410	332	0,537	0,484	563,219	3,174	0	414	347	0,306	0,521	570,712	3,189	0	96	411	344
35378	1775	393	336	0,537	0,483	563,219	3,128	0	423	325	0,306	0,521	570,712	3,298	0	96	411	344
35398	1776	420	335	0,537	0,483	563,219	3,124	0	409	364	0,306	0,521	570,712	3,27	0	96	411	344
35418	1777	419	318	0,537	0,484	563,219	2,979	0	449	310	0,306	0,521	570,712	3,247	0
35438	1778	385	344	0,537	0,483	563,219	3,257	0	397	306	0,306	0,521	570,712	3,337	0	97	413	337
35458	1779	397	338	0,537	0,483	564,969	3,239	0	405	303	0,306	0,521	571,837	3,327	0	97	413	337
35478	1780	422	342	0,537	0,483	564,969	3,175	0	395	354	0,306	0,521	571,837	3,299	0	97	413	337
35498	1781	405	351	0,537	0,483	564,969	3,132	0	434	309	0,306	0,521	571,837	3,298	0	97	413	337
35518	1782	428	333	0,537	0,483	564,969	3,088	0	410	335	0,306	0,521	571,837	3,291	0	97	413	337
35538	1783	425	332	0,537	0,483	564,969	2,948	0	423	320	0,306	0,521	571,837	3,303	0	97	413	337
35558	1784	423	332	0,537	0,483	563,399	2,889	0	410	334	0,306	0,521	570,614	3,294	0	97	413	337
35577	1785	407	334	0,537	0,483	563,399	3,059	0	423	346	0,306	0,521	570,614	3,24	0	97	413	337
35597	1786	409	361	0,537	0,483	563,399	3,245	0	423	369	0,306	0,521	570,614	3,519	0	97	413	337
35617	1787	408	315	0,537	0,483	563,399	3,204	0	402	366	0,305	0,521	570,614	3,346	0	97	413	337
35637	1788	426	370	0,537	0,483	563,399	3,16	0	431	357	0,305	0,521	570,614	3,41	0	98	414	353
35657	1789	427	356	0,537	0,483	563,856	3,254	0	427	369	0,305	0,521	571,536	3,321	0	98	414	353
35677	1790	424	363	0,537	0,483	563,856	3,473	0	417	349	0,305	0,521	571,536	3,511	0	98	414	353
35697	1791	409	321	0,537	0,483	563,856	3,167	0	401	414	0,305	0,521	571,536	3,531	0	98	414	353
35717	1792	396	341	0,537	0,483	563,856	3,252	0	394	352	0,305	0,521	571,536	3,426	0	98	414	353
35737	1793	419	349	0,537	0,483	563,856	3,218	0	416	345	0,305	0,522	571,536	3,246	0	98	414	353
35757	1794	407	330	0,537	0,484	564,742	3,268	0	406	361	0,305	0,522	572,198	3,211	0	98	414	353
35777	1795	425	322	0,537	0,484	564,742	3,222	0	411	347	0,305	0,522	572,198	3,346	0	98	414	353
35797	1796	404	352	0,537	0,484	564,742	3,317	0	399	327	0,305	0,522	572,198	3,375	0	98	414	353
35817	1797	401	362	0,537	0,484	564,742	3,26	0	422	360	0,305	0,522	572,198	3,398	0	98	414	353
35837	1798	435	316	0,536	0,484	564,742	3,393	0	414	397	0,305	0,522	572,198	3,596	0	98	414	353
35857	1799	424	332	0,536	0,484	565,123	3,402	0	414	400	0,305	0,522	571,78	3,634	0	98	414	353
35877	1800	423	361	0,536	0,484	565,123	3,272	0	410	360	0,305	0,522	571,78	3,323	0	98	414	353
35896	1801	434	325	0,536	0,484	565,123	3,361	0	419	373	0,305	0,522	571,78	3,782	0	98	414	353
35916	1802	402	349	0,536	0,484	565,123	3,533	0	393	381	0,305	0,522	571,78	3,551	0
35936	1803	431	334	0,536	0,484	565,123	3,252	0	408	386	0,305	0,522	571,78	3,47	0
35956	1804	419	346	0,536	0,484	563,489	3,328	0	405	391	0,305	0,522	570,951	3,649	0
35976	1805	411	327	0,536	0,484	563,489	3,526	0	438	362	0,305	0,522	570,951	3,566	0
35996	1806	391	369	0,536	0,483	563,489	3,45	0	410	384	0,305	0,522	570,951	3,408	0
36016	1807	430	345	0,536	0,484	563,489	3,585	0	480	365	0,305	0,522	570,951	3,59	0
36036	1808	505	380	0,535	0,484	563,489	3,532	0	510	359	0,304	0,522	570,951	3,597	0	99	517	382
36056	1809	513	375	0,535	0,484	565,141	3,539	0	519	366	0,304	0,522	569,847	3,596	0	99	517	382
36076	1810	509	373	0,535	0,484	565,141	3,552	0	503	393	0,304	0,522	569,847	3,84	0	99	517	382
36096	1811	523	395	0,535	0,484	565,141	3,729	0	534	365	0,303	0,522	569,847	3,499	0	99	517	382
36116	1812	509	401	0,534	0,484	565,141	3,788	0	502	372	0,303	0,522	569,847	3,604	0	99	517	382
36136	1813	522	374	0,534	0,484	565,141	3,567	0	535	387	0,303	0,522	569,847	3,614	0	99	517	382
36156	1814	518	387	0,534	0,484	565,234	3,672	0	525	374	0,303	0,522	569,781	3,625	0	99	517	382
36175	1815	523	414	0,534	0,484	565,234	3,504	0	512	374	0,303	0,522	569,781	3,477	0	99	517	382
36195	1816	514	378	0,534	0,484	565,234	3,624	0	551	352	0,303	0,523	569,781	3,59	0	100	560	394
36215	1817	490	354	0,534	0,484	565,234	3,666	0	543	376	0,303	0,523	569,781	3,556	0	100	560	394
36235	1818	540	391	0,534	0,484	565,234	3,784	0	521	394	0,303	0,523	569,781	3,57	0	100	560	394
36255	1819	532	388	0,534	0,485	565,368	3,852	0	539	391	0,303	0,523	569,164	3,548	0	100	560	394
36275	1820	555	399	0,534	0,485	565,368	3,669	0	559	387	0,303	0,523	569,164	3,531	0	100	560	394
36295	1821	595	397	0,534	0,485	565,368	3,787	0	568	413	0,303	0,523	569,164	3,595	0	100	560	394
36315	1822	556	390	0,534	0,485	565,368	3,472	0	580	395	0,303	0,523	569,164	3,573	0	100	560	394
36335	1823	573	416	0,534	0,485	565,368	3,596	0	573	410	0,303	0,523	569,164	3,556	0	100	560	394
36355	1824	584	415	0,534	0,485	564,721	3,567	0	578	404	0,303	0,523	568,323	3,579	0	100	560	394
36375	1825	576	410	0,534	0,484	564,721	3,749	0	572	394	0,303	0,523	568,323	3,311	0	100	560	394
36395	1826	576	380	0,534	0,484	564,721	3,743	0	599	389	0,303	0,523	568,323	3,673	0	100	560	394
36415	1827	573	423	0,534	0,484	564,721	3,766	0	570	414	0,303	0,522	568,323	3,609	0	101	576	399
36435	1828	563	399	0,534	0,484	564,721	3,559	0	571	386	0,303	0,522	568,323	3,587	0	101	576	399
36455	1829	562	394	0,534	0,484	564,714	3,546	0	570	394	0,303	0,522	567,965	3,563	0	101	576	399
36475	1830	572	363	0,535	0,484	564,714	3,53	0	586	408	0,303	0,522	567,965	3,629	0	101	576	399
36494	1831	571	415	0,535	0,484	564,714	3,497	0	567	405	0,304	0,522	567,965	3,568	0	101	576	399
36514	1832	554	375	0,535	0,484	564,714	3,728	0	562	432	0,304	0,522	567,965	3,534	0	101	576	399
36534	1833	583	420	0,535	0,484	564,714	3,644	0	587	409	0,304	0,522	567,965	3,569	0	101	576	399
36554	1834	578	407	0,535	0,484	565,455	3,699	0	577	414	0,304	0,522	568,089	3,559	0	101	576	399
36574	1835	592	374	0,535	0,484	565,455	3,449	0	574	409	0,304	0,522	568,089	3,506	0	101	576	399
36594	1836	622	369	0,535	0,484	565,455	3,354	0	586	411	0,304	0,522	568,089	3,423	0	101	576	399
36614	1837	560	402	0,535	0,484	565,455	3,706	0	544	382	0,304	0,522	568,089	3,433	0	102	569	398
36634	1838	572	400	0,535	0,484	565,455	3,456	0	562	395	0,304	0,522	568,089	3,441	0	102	569	398
36654	1839	569	399	0,535	0,484	564,742	3,493	0	556	388	0,304	0,521	568,346	3,45	0	102	569	398
36674	1840	580	383	0,535	0,484	564,742	3,616	0	596	399	0,304	0,522	568,346	3,676	0	102	569	398
36694	1841	601	378	0,535	0,483	564,742	3,585	0	551	415	0,304	0,521	568,346	3,582	0	102	569	398
36714	1842	560	419	0,535	0,483	564,742	3,501	0	551	403	0,304	0,521	568,346	3,372	0	102	569	398
36734	1843	554	421	0,535	0,483	564,742	3,345	0	596	380	0,304	0,521	568,346	3,378	0	102	569	398
36754	1844	548	423	0,536	0,483	563,931	3,281	0	574	384	0,304	0,521	567,985	3,381	0	102	569	398
36773	1845	600	376	0,536	0,483	563,931	3,312	0	582	411	0,304	0,521	567,985	3,401	0	103	573	406
36793	1846	572	390	0,536	0,483	563,931	3,556	0	569	391	0,304	0,521	567,985	3,397	0	103	573	406
36813	1847	573	437	0,536	0,483	563,931	3,533	0	585	396	0,304	0,521	567,985	3,297	0	103	573	406
36833	1848	573	400	0,536	0,483	563,931	3,713	0	575	401	0,304	0,521	567,985	3,449	0	103	573	406
36853	1849	574	419	0,535	0,483	563,698	3,756	0	572	392	0,304	0,521	568,239	3,427	0	103	573	406
36873	1850	575	417	0,535	0,483	563,698	3,763	0	564	420	0,304	0,521	568,239	3,463	0	103	573	406
36893	1851	582	369	0,535	0,483	563,698	3,369	0	595	399	0,304	0,521	568,239	3,421	0	104	576	392
36913	1852	552	386	0,535	0,484	563,698	3,527	0	576	396	0,304	0,522	568,239	3,339	0	104	576	392
36933	1853	579	384	0,535	0,484	563,698	3,659	0	593	398	0,304	0,522	568,239	3,622	0	104	576	392
36953	1854	576	382	0,535	0,484	564,462	3,498	0	586	396	0,304	0,522	568,12	3,593	0	104	576	392
36973	1855	591	394	0,535	0,484	564,462	3,742	0	544	394	0,304	0,522	568,12	3,41	0	104	576	392
36993	1856	602	373	0,535	0,484	564,462	3,394	0	562	420	0,304	0,522	568,12	3,429	0	104	576	392
37013	1857	560	435	0,535	0,484	564,462	3,381	0	571	427	0,304	0,522	568,12	3,553	0
37033	1858	572	441	0,535	0,484	564,462	3,554	0	582	398	0,304	0,522	568,12	3,413	0
37053	1859	565	448	0,535	0,484	564,781	3,57	0	591	413	0,304	0,522	568,559	3,456	0
37072	1860	609	392	0,535	0,484	564,781	3,289	0	578	408	0,304	0,522	568,559	3,564	0
37092	1861	600	377	0,535	0,484	564,781	3,444	0	577	411	0,304	0,522	568,559	3,537	0
37112	1862	589	405	0,535	0,484	564,781	3,727	0	587	411	0,304	0,522	568,559	3,617	0
37132	1863	598	383	0,535	0,484	564,781	3,672	0	569	383	0,304	0,522	568,559	3,447	0
37152	1864	594	395	0,535	0,484	563,425	3,61	0	570	382	0,304	0,522	568,889	3,446	0
37172	1865	563	439	0,535	0,484	563,425	3,599	0	549	416	0,304	0,522	568,889	3,35	0
37192	1866	557	404	0,535	0,484	563,425	3,557	0	566	350	0,304	0,522	568,889	3,506	0
37212	1867	552	337	0,535	0,483	563,425	3,578	0	547	355	0,304	0,521	568,889	3,663	0
37232	1868	516	326	0,535	0,483	563,425	3,549	0	524	376	0,304	0,521	568,889	3,536	0
37252	1869	508	312	0,536	0,483	564,52	3,561	0	525	386	0,304	0,521	569,013	3,599	0
37272	1870	576	327	0,536	0,483	564,52	3,367	0	532	331	0,305	0,521	569,013	3,421	0	105	518	308
37292	1871	528	350	0,536	0,483	564,52	3,648	0	535	320	0,305	0,521	569,013	3,515	0	105	518	308
37312	1872	549	287	0,536	0,483	564,52	3,276	0	507	366	0,305	0,521	569,013	3,72	0	105	518	308
37332	1873	532	320	0,537	0,483	564,52	3,237	0	539	340	0,305	0,52	569,013	3,305	0	105	518	308
37352	1874	541	314	0,537	0,483	564,449	3,197	0	535	348	0,305	0,52	568,266	3,389	0	105	518	308
37371	1875	561	340	0,537	0,483	564,449	3,451	0	551	337	0,306	0,52	568,266	3,425	0	105	518	308
37391	1876	533	336	0,538	0,484	564,449	3	0	541	334	0,306	0,52	568,266	3,356	0	105	518	308
37411	1877	528	300	0,538	0,484	564,449	2,957	0	543	323	0,307	0,52	568,266	3,496	0	105	518	308
37431	1878	533	286	0,539	0,484	564,449	3,158	0	495	329	0,307	0,519	568,266	3,331	0	105	518	308
37451	1879	531	274	0,539	0,484	564,464	3,196	0	486	322	0,307	0,519	569,722	3,378	0	105	518	308
37471	1880	500	284	0,539	0,484	564,464	3,124	0	508	329	0,307	0,519	569,722	3,266	0	105	518	308
37491	1881	485	274	0,539	0,484	564,464	3,413	0	522	307	0,307	0,52	569,722	3,489	0	105	518	308
37511	1882	509	267	0,539	0,484	564,464	3,155	0	485	313	0,307	0,52	569,722	3,241	0	105	518	308
37531	1883	504	284	0,539	0,484	564,464	2,893	0	499	335	0,307	0,52	569,722	3,42	0	105	518	308
37551	1884	502	279	0,538	0,485	563,486	2,949	0	496	326	0,307	0,52	569,772	3,314	0	105	518	308
37571	1885	523	290	0,538	0,485	563,486	3,023	0	490	341	0,307	0,52	569,772	3,393	0	105	518	308
37591	1886	510	275	0,538	0,484	563,486	3,136	0	521	341	0,307	0,52	569,772	3,365	0	105	518	308
37611	1887	519	277	0,538	0,484	563,486	3,061	0	508	289	0,307	0,52	569,772	3,29	0	105	518	308
37631	1888	541	274	0,538	0,484	563,486	2,931	0	490	286	0,307	0,52	569,772	3,2	0	105	518	308
37651	1889	539	274	0,538	0,484	564,342	2,965	0	501	284	0,307	0,52	569,373	3,149	0	105	518	308
37671	1890	503	292	0,538	0,484	564,342	3,266	0	504	303	0,307	0,52	569,373	3,143	0	105	518	308
37691	1891	540	294	0,539	0,484	564,342	3,252	0	484	359	0,307	0,52	569,373	3,457	0
37710	1892	506	296	0,539	0,484	564,342	3,292	0	494	291	0,307	0,52	569,373	3,154	0	106	503	309
37730	1893	500	268	0,539	0,484	564,342	3,122	0	516	291	0,307	0,52	569,373	3,23	0	106	503	309
37750	1894	510	266	0,539	0,484	565,151	3,118	0	510	291	0,307	0,52	569,242	3,317	0	106	503	309
37770	1895	503	303	0,539	0,484	565,151	3,244	0	527	296	0,307	0,52	569,242	3,394	0	106	503	309
37790	1896	505	297	0,539	0,484	565,151	3,105	0	496	341	0,307	0,52	569,242	3,243	0	106	503	309
37810	1897	490	281	0,539	0,484	565,151	2,961	0	517	327	0,307	0,52	569,242	3,501	0	106	503	309
37830	1898	515	282	0,539	0,484	565,151	2,897	0	510	338	0,307	0,52	569,242	3,345	0	106	503	309
37850	1899	513	284	0,539	0,484	564,56	2,831	0	500	331	0,307	0,52	570,3	3,37	0	106	503	309
37870	1900	500	309	0,539	0,484	564,56	3,533	0	519	330	0,307	0,52	570,3	3,403	0	106	503	309
37890	1901	495	287	0,539	0,484	564,56	3,339	0	491	314	0,307	0,52	570,3	3,406	0	106	503	309
37910	1902	519	308	0,539	0,483	564,56	3,158	0	503	307	0,307	0,52	570,3	3,359	0	106	503	309
37930	1903	482	333	0,539	0,483	564,56	3,151	0	518	297	0,307	0,519	570,3	3,406	0	106	503	309
37950	1904	485	330	0,539	0,483	563,946	3,14	0	507	289	0,307	0,519	570,188	3,39	0	106	503	309
37969	1905	523	275	0,539	0,483	563,946	3,156	0	503	314	0,307	0,52	570,188	3,389	0	106	503	309
37989	1906	486	306	0,539	0,484	563,946	3,276	0	509	299	0,307	0,52	570,188	3,207	0	106	503	309
38009	1907	491	305	0,539	0,484	563,946	3,44	0	494	314	0,307	0,52	570,188	3,303	0	106	503	309
38029	1908	475	329	0,539	0,484	563,946	3,429	0	514	335	0,307	0,52	570,188	3,636	0	106	503	309
38049	1909	472	335	0,539	0,484	564,682	3,422	0	511	333	0,307	0,52	570,758	3,593	0	106	503	309
38069	1910	504	305	0,539	0,484	564,682	3,127	0	498	338	0,307	0,52	570,758	3,443	0	106	503	309
38089	1911	518	303	0,539	0,484	564,682	3,277	0	516	323	0,307	0,52	570,758	3,299	0	106	503	309
38109	1912	478	335	0,539	0,484	564,682	3,369	0	517	320	0,307	0,52	570,758	3,453	0	106	503	309
38129	1913	414	329	0,54	0,485	564,682	3,411	0	394	380	0,309	0,521	570,758	3,617	0
38149	1914	402	341	0,541	0,485	561,855	3,436	0	395	374	0,31	0,521	571,63	3,603	0
38169	1915	345	348	0,541	0,485	561,855	3,444	0	357	324	0,31	0,521	571,63	3,74	0	107	343	331
38189	1916	375	333	0,542	0,485	561,855	3,343	0	337	318	0,31	0,521	571,63	3,39	0	107	343	331
38209	1917	339	332	0,542	0,485	561,855	3,083	0	357	315	0,31	0,521	571,63	3,667	0	107	343	331
38229	1918	339	370	0,542	0,485	561,855	3,36	0	335	323	0,31	0,521	571,63	3,639	0	107	343	331
38249	1919	337	364	0,542	0,485	561,821	3,279	0	342	318	0,31	0,521	573,182	3,62	0	107	343	331
38268	1920	328	342	0,542	0,485	561,821	3,622	0	344	299	0,31	0,521	573,182	3,656	0	107	343	331
38288	1921	370	382	0,542	0,485	561,821	3,434	0	343	341	0,31	0,521	573,182	3,71	0
38308	1922	336	356	0,542	0,485	561,821	3,416	0	363	342	0,31	0,521	573,182	3,785	0
38328	1923	338	349	0,541	0,485	561,821	3,092	0	331	361	0,31	0,521	573,182	3,771	0
38348	1924	340	364	0,541	0,485	561,37	2,97	0	334	369	0,31	0,521	571,904	3,749	0
38368	1925	328	387	0,541	0,485	561,37	3,582	0	339	360	0,309	0,521	571,904	3,761	0
38388	1926	345	355	0,541	0,485	561,37	3,445	0	361	345	0,309	0,521	571,904	3,788	0
38408	1927	337	357	0,541	0,485	561,37	3,477	0	325	341	0,309	0,522	571,904	3,825	0
38428	1928	352	363	0,541	0,485	561,37	3,174	0	338	344	0,309	0,522	571,904	3,532	0
38448	1929	351	366	0,541	0,485	562,238	3,205	0	340	344	0,309	0,522	570,605	3,528	0
38468	1930	341	373	0,541	0,485	562,238	3,713	0	335	387	0,309	0,522	570,605	3,58	0
38488	1931	345	371	0,54	0,486	562,238	3,804	0	382	344	0,309	0,522	570,605	3,599	0	108	376	371
38508	1932	359	359	0,54	0,486	562,238	3,602	0	370	361	0,309	0,522	570,605	3,663	0	108	376	371
38528	1933	369	371	0,54	0,486	562,238	3,123	0	388	366	0,309	0,522	570,605	3,832	0	108	376	371
38548	1934	377	366	0,54	0,486	563,359	3,075	0	386	370	0,309	0,522	571,974	3,888	0	108	376	371
38567	1935	366	360	0,54	0,486	563,359	3,67	0	348	401	0,309	0,522	571,974	3,708	0	108	376	371
38587	1936	383	360	0,54	0,486	563,359	3,485	0	390	390	0,308	0,522	571,974	3,787	0	108	376	371
38607	1937	358	354	0,54	0,486	563,359	3,657	0	373	410	0,308	0,522	571,974	3,673	0	108	376	371
38627	1938	382	388	0,54	0,486	563,359	3,511	0	398	347	0,308	0,522	571,974	3,573	0	108	376	371
38647	1939	374	390	0,54	0,486	561,996	3,569	0	394	342	0,308	0,522	570,914	3,566	0	108	376	371
38667	1940	378	366	0,54	0,486	561,996	3,349	0	376	392	0,308	0,522	570,914	3,753	0	108	376	371
38687	1941	395	398	0,54	0,485	561,996	3,656	0	358	427	0,308	0,522	570,914	3,74	0
38707	1942	351	351	0,54	0,485	561,996	3,697	0	342	355	0,308	0,522	570,914	3,77	0
38727	1943	393	342	0,54	0,485	561,996	3,373	0	375	397	0,308	0,522	570,914	3,646	0	109	374	397
38747	1944	378	344	0,54	0,486	561,904	3,538	0	362	396	0,308	0,522	571,627	3,643	0	109	374	397
38767	1945	375	376	0,54	0,486	561,904	3,926	0	364	387	0,308	0,522	571,627	3,618	0	109	374	397
38787	1946	362	386	0,54	0,486	561,904	3,913	0	391	403	0,308	0,522	571,627	3,643	0	109	374	397
38807	1947	376	387	0,54	0,486	561,904	3,253	0	379	405	0,308	0,522	571,627	4,065	0	109	374	397
38827	1948	384	382	0,54	0,486	561,904	3,46	0	366	430	0,308	0,522	571,627	3,872	0	109	374	397
38847	1949	382	379	0,54	0,486	563,712	3,26	0	376	440	0,308	0,522	571,624	4,011	0	109	374	397
38866	1950	391	418	0,54	0,486	563,712	3,702	0	352	426	0,308	0,522	571,624	4,271	0	109	374	397
38886	1951	346	367	0,54	0,486	563,712	3,638	0	399	378	0,308	0,522	571,624	3,827	0
38906	1952	353	373	0,54	0,486	563,712	3,431	0	377	386	0,308	0,522	571,624	3,95	0
38926	1953	387	377	0,54	0,486	563,712	3,4	0	370	403	0,308	0,522	571,624	3,793	0
38946	1954	365	382	0,54	0,486	562,263	3,362	0	390	379	0,308	0,522	572,722	3,831	0
38966	1955	343	377	0,54	0,486	562,263	3,774	0	382	389	0,308	0,522	572,722	3,966	0
38986	1956	385	383	0,54	0,486	562,263	3,815	0	387	418	0,308	0,522	572,722	3,796	0
39006	1957	377	331	0,54	0,486	562,263	3,506	0	385	384	0,308	0,522	572,722	3,806	0
39026	1958	380	356	0,54	0,486	562,263	3,439	0	376	391	0,308	0,522	572,722	3,606	0
39046	1959	376	343	0,54	0,486	563,631	3,379	0	377	399	0,309	0,522	570,583	3,533	0
39066	1960	378	384	0,54	0,486	563,631	3,952	0	387	410	0,309	0,522	570,583	4,065	0
39086	1961	352	364	0,54	0,486	563,631	3,878	0	385	369	0,309	0,522	570,583	3,798	0
39106	1962	383	356	0,54	0,486	563,631	3,663	0	395	381	0,309	0,522	570,583	3,809	0
39126	1963	350	362	0,54	0,486	563,631	3,927	0	349	441	0,309	0,522	570,583	3,935	0
39146	1964	359	361	0,541	0,486	561,855	3,823	0	348	426	0,309	0,522	571,617	3,8	0
39166	1965	371	364	0,541	0,486	561,855	3,684	0	366	359	0,309	0,522	571,617	3,642	0
39185	1966	371	373	0,541	0,486	561,855	3,541	0	383	335	0,309	0,522	571,617	3,566	0
39205	1967	362	351	0,541	0,486	561,855	3,388	0	370	383	0,31	0,522	571,617	4,063	0
39225	1968	345	341	0,541	0,485	561,855	3,764	0	387	369	0,31	0,521	571,617	3,59	0
39245	1969	340	337	0,542	0,485	562,4	3,664	0	386	369	0,311	0,521	571,755	3,764	0
39265	1970	292	363	0,543	0,485	562,4	3,743	0	280	359	0,311	0,521	571,755	3,627	0	110	277	368
39285	1971	286	385	0,543	0,485	562,4	3,932	0	280	335	0,311	0,521	571,755	3,575	0	110	277	368
39305	1972	270	381	0,543	0,485	562,4	3,825	0	276	341	0,311	0,521	571,755	3,489	0	110	277	368
39325	1973	277	381	0,543	0,485	562,4	3,812	0	279	370	0,311	0,521	571,755	3,68	0	110	277	368
39345	1974	268	382	0,542	0,485	561,133	3,79	0	279	359	0,311	0,521	572,426	3,641	0	110	277	368
39365	1975	295	377	0,542	0,485	561,133	3,799	0	269	366	0,311	0,521	572,426	3,908	0	110	277	368
39385	1976	271	385	0,542	0,485	561,133	3,785	0	276	324	0,311	0,521	572,426	3,322	0	110	277	368
39405	1977	269	372	0,542	0,485	561,133	3,837	0	272	361	0,311	0,521	572,426	3,499	0	110	277	368
39425	1978	278	415	0,542	0,485	561,133	3,892	0	284	333	0,311	0,522	572,426	3,462	0	110	277	368
39444	1979	279	421	0,542	0,485	559,668	3,896	0	286	349	0,311	0,521	572,199	3,423	0	110	277	368
39464	1980	220	388	0,543	0,486	559,668	3,818	0	220	352	0,311	0,522	572,199	3,911	0	111	199	378
39484	1981	204	361	0,543	0,486	559,668	3,65	0	225	393	0,312	0,522	572,199	3,615	0	111	199	378
39504	1982	187	355	0,543	0,486	559,668	3,742	0	203	395	0,312	0,522	572,199	3,734	0	111	199	378
39524	1983	193	380	0,543	0,486	559,668	3,829	0	198	391	0,312	0,522	572,199	3,508	0	111	199	378
39544	1984	185	366	0,543	0,486	557,848	3,757	0	193	393	0,312	0,522	570,896	3,504	0	111	199	378
[truncated: 6,881 more rows]
