# Supplementary material for: Perception of Individual and Joint Action in Infants and Adults
Source: PLoS One. 2014 Sep 9;9(9):e107450. doi: 10.1371/journal.pone.0107450 (PMC4174902; doi:10.1371/journal.pone.0107450)
Supplement: Data S1 — Raw files of eye tracking data of all participants. (ZIP) [file pone.0107450.s001.zip › Turm2012b_09_04.csv]

Data properties:
Recording date: 06.08.2012
Recording time : 11:26:51:750 (corresponds to time 0)
Study: Turmbau2012b
Subject: Turm2012b_09_04
Recording: Turm2012b_09_04
Screen resolution: 800 x 600
Coordinate unit: Pixels
Filter settings:
Eye: Average
Fixation radius: 30
Min duration: 100
Timestamp	Number	GazepointX (L)	GazepointY (L)	CamX (L)	CamY (L)	Distance (L)	Pupil (L)	Validity (L)	GazepointX (R)	GazepointY (R)	CamX (R)	CamY (R)	Distance (R)	Pupil (R)	Validity (R)	Fixation	GazepointX	GazepointY	Event	Event Key	Data 1	Data 2	Description
3	1	-800	-600	-1	-1	-1	-1	4	-800	-600	-1	-1	-1	-1	4
23	2	-800	-600	-1	-1	-1	-1	4	-800	-600	-1	-1	-1	-1	4
43	3	-800	-600	-1	-1	-1	-1	4	-800	-600	-1	-1	-1	-1	4
63	4	-800	-600	-1	-1	-1	-1	4	-800	-600	-1	-1	-1	-1	4
83	5	-800	-600	-1	-1	-1	-1	4	-800	-600	-1	-1	-1	-1	4
103	6	-800	-600	-1	-1	-1	-1	4	-800	-600	-1	-1	-1	-1	4
123	7	-800	-600	-1	-1	-1	-1	4	-800	-600	-1	-1	-1	-1	4
143	8	-800	-600	-1	-1	-1	-1	4	-800	-600	-1	-1	-1	-1	4
162	9	-800	-600	-1	-1	-1	-1	4	-800	-600	-1	-1	-1	-1	4
182	10	-800	-600	-1	-1	-1	-1	4	-800	-600	-1	-1	-1	-1	4
202	11	-800	-600	-1	-1	-1	-1	4	-800	-600	-1	-1	-1	-1	4
222	12	-800	-600	-1	-1	-1	-1	4	-800	-600	-1	-1	-1	-1	4
242	13	-800	-600	-1	-1	-1	-1	4	-800	-600	-1	-1	-1	-1	4
262	14	-800	-600	-1	-1	-1	-1	4	-800	-600	-1	-1	-1	-1	4
280								5							5				ShowAVI	8	0	0	atFish.avi
282	15	-800	-600	-1	-1	-1	-1	4	-800	-600	-1	-1	-1	-1	4
302	16	-800	-600	-1	-1	-1	-1	4	-800	-600	-1	-1	-1	-1	4
322	17	-800	-600	-1	-1	-1	-1	4	-800	-600	-1	-1	-1	-1	4
342	18	-800	-600	-1	-1	-1	-1	4	-800	-600	-1	-1	-1	-1	4
362	19	-800	-600	-1	-1	-1	-1	4	-800	-600	-1	-1	-1	-1	4
382	20	-800	-600	-1	-1	-1	-1	4	-800	-600	-1	-1	-1	-1	4
402	21	-800	-600	-1	-1	-1	-1	4	-800	-600	-1	-1	-1	-1	4
422	22	-800	-600	-1	-1	-1	-1	4	-800	-600	-1	-1	-1	-1	4
441	23	-800	-600	-1	-1	-1	-1	4	-800	-600	-1	-1	-1	-1	4
461	24	-800	-600	-1	-1	-1	-1	4	-800	-600	-1	-1	-1	-1	4
481	25	-800	-600	-1	-1	-1	-1	4	-800	-600	-1	-1	-1	-1	4
501	26	-800	-600	-1	-1	-1	-1	4	-800	-600	-1	-1	-1	-1	4
521	27	-800	-600	-1	-1	-1	-1	4	-800	-600	-1	-1	-1	-1	4
541	28	-800	-600	-1	-1	-1	-1	4	-800	-600	-1	-1	-1	-1	4
561	29	-800	-600	-1	-1	-1	-1	4	-800	-600	-1	-1	-1	-1	4
581	30	-800	-600	-1	-1	-1	-1	4	-800	-600	-1	-1	-1	-1	4
601	31	-800	-600	-1	-1	-1	-1	4	-800	-600	-1	-1	-1	-1	4
621	32	-800	-600	-1	-1	-1	-1	4	-800	-600	-1	-1	-1	-1	4
641	33	-800	-600	-1	-1	-1	-1	4	-800	-600	-1	-1	-1	-1	4
661	34	-800	-600	-1	-1	-1	-1	4	-800	-600	-1	-1	-1	-1	4
681	35	-800	-600	-1	-1	-1	-1	4	-800	-600	-1	-1	-1	-1	4
701	36	-800	-600	-1	-1	-1	-1	4	-800	-600	-1	-1	-1	-1	4
721	37	-800	-600	-1	-1	-1	-1	4	-800	-600	-1	-1	-1	-1	4
741	38	-800	-600	-1	-1	-1	-1	4	-800	-600	-1	-1	-1	-1	4
760	39	-800	-600	-1	-1	-1	-1	4	-800	-600	-1	-1	-1	-1	4
780	40	-800	-600	-1	-1	-1	-1	4	-800	-600	-1	-1	-1	-1	4
800	41	-800	-600	-1	-1	-1	-1	4	-800	-600	-1	-1	-1	-1	4
820	42	-800	-600	-1	-1	-1	-1	4	-800	-600	-1	-1	-1	-1	4
840	43	-800	-600	-1	-1	-1	-1	4	-800	-600	-1	-1	-1	-1	4
860	44	-800	-600	-1	-1	-1	-1	4	-800	-600	-1	-1	-1	-1	4
880	45	-800	-600	-1	-1	-1	-1	4	-800	-600	-1	-1	-1	-1	4
900	46	-800	-600	-1	-1	-1	-1	4	-800	-600	-1	-1	-1	-1	4
920	47	-800	-600	-1	-1	-1	-1	4	-800	-600	-1	-1	-1	-1	4
940	48	-800	-600	-1	-1	-1	-1	4	-800	-600	-1	-1	-1	-1	4
960	49	-800	-600	-1	-1	-1	-1	4	-800	-600	-1	-1	-1	-1	4
980	50	-800	-600	-1	-1	-1	-1	4	-800	-600	-1	-1	-1	-1	4
1000	51	-800	-600	-1	-1	-1	-1	4	-800	-600	-1	-1	-1	-1	4
1020	52	-800	-600	-1	-1	-1	-1	4	-800	-600	-1	-1	-1	-1	4
1039	53	-800	-600	-1	-1	-1	-1	4	-800	-600	-1	-1	-1	-1	4
1059	54	-800	-600	-1	-1	-1	-1	4	-800	-600	-1	-1	-1	-1	4
1079	55	-800	-600	-1	-1	-1	-1	4	-800	-600	-1	-1	-1	-1	4
1099	56	-800	-600	-1	-1	-1	-1	4	-800	-600	-1	-1	-1	-1	4
1119	57	-800	-600	-1	-1	-1	-1	4	-800	-600	-1	-1	-1	-1	4
1139	58	-800	-600	-1	-1	-1	-1	4	-800	-600	-1	-1	-1	-1	4
1159	59	-800	-600	-1	-1	-1	-1	4	-800	-600	-1	-1	-1	-1	4
1179	60	-800	-600	-1	-1	-1	-1	4	-800	-600	-1	-1	-1	-1	4
1199	61	-800	-600	-1	-1	-1	-1	4	-800	-600	-1	-1	-1	-1	4
1219	62	-800	-600	-1	-1	-1	-1	4	-800	-600	-1	-1	-1	-1	4
1239	63	-800	-600	-1	-1	-1	-1	4	-800	-600	-1	-1	-1	-1	4
1259	64	-800	-600	-1	-1	-1	-1	4	-800	-600	-1	-1	-1	-1	4
1279	65	-800	-600	-1	-1	-1	-1	4	-800	-600	-1	-1	-1	-1	4
1299	66	-800	-600	-1	-1	-1	-1	4	-800	-600	-1	-1	-1	-1	4
1319	67	-800	-600	-1	-1	-1	-1	4	-800	-600	-1	-1	-1	-1	4
1339	68	-800	-600	-1	-1	-1	-1	4	-800	-600	-1	-1	-1	-1	4
1358	69	-800	-600	-1	-1	-1	-1	4	-800	-600	-1	-1	-1	-1	4
1378	70	-800	-600	-1	-1	-1	-1	4	-800	-600	-1	-1	-1	-1	4
1398	71	-800	-600	-1	-1	-1	-1	4	-800	-600	-1	-1	-1	-1	4
1418	72	-800	-600	-1	-1	-1	-1	4	-800	-600	-1	-1	-1	-1	4
1438	73	-800	-600	-1	-1	-1	-1	4	-800	-600	-1	-1	-1	-1	4
1458	74	-800	-600	-1	-1	-1	-1	4	-800	-600	-1	-1	-1	-1	4
1478	75	-800	-600	-1	-1	-1	-1	4	-800	-600	-1	-1	-1	-1	4
1498	76	-800	-600	-1	-1	-1	-1	4	-800	-600	-1	-1	-1	-1	4
1518	77	-800	-600	-1	-1	-1	-1	4	-800	-600	-1	-1	-1	-1	4
1538	78	-800	-600	-1	-1	-1	-1	4	-800	-600	-1	-1	-1	-1	4
1558	79	-800	-600	-1	-1	-1	-1	4	-800	-600	-1	-1	-1	-1	4
1578	80	-800	-600	-1	-1	-1	-1	4	-800	-600	-1	-1	-1	-1	4
1598	81	-800	-600	-1	-1	-1	-1	4	-800	-600	-1	-1	-1	-1	4
1618	82	-800	-600	-1	-1	-1	-1	4	-800	-600	-1	-1	-1	-1	4
1637	83	-800	-600	-1	-1	-1	-1	4	-800	-600	-1	-1	-1	-1	4
1657	84	-800	-600	-1	-1	-1	-1	4	-800	-600	-1	-1	-1	-1	4
1677	85	-800	-600	-1	-1	-1	-1	4	-800	-600	-1	-1	-1	-1	4
1697	86	-800	-600	-1	-1	-1	-1	4	-800	-600	-1	-1	-1	-1	4
1717	87	-800	-600	-1	-1	-1	-1	4	-800	-600	-1	-1	-1	-1	4
1737	88	-800	-600	-1	-1	-1	-1	4	-800	-600	-1	-1	-1	-1	4
1757	89	-800	-600	-1	-1	-1	-1	4	-800	-600	-1	-1	-1	-1	4
1777	90	-800	-600	-1	-1	-1	-1	4	-800	-600	-1	-1	-1	-1	4
1797	91	-800	-600	-1	-1	-1	-1	4	-800	-600	-1	-1	-1	-1	4
1817	92	-800	-600	-1	-1	-1	-1	4	-800	-600	-1	-1	-1	-1	4
1837	93	-800	-600	-1	-1	-1	-1	4	-800	-600	-1	-1	-1	-1	4
1857	94	-800	-600	-1	-1	-1	-1	4	-800	-600	-1	-1	-1	-1	4
1877	95	-800	-600	-1	-1	-1	-1	4	-800	-600	-1	-1	-1	-1	4
1897	96	-800	-600	-1	-1	-1	-1	4	-800	-600	-1	-1	-1	-1	4
1917	97	-800	-600	0,771	0,509	-1	-1	4	-800	-600	0,51	0,503	-1	-1	4
1937	98	-800	-600	-1	-1	-1	-1	4	-800	-600	-1	-1	-1	-1	4
1956	99	567	354	0,757	0,495	506,301	3,988	0	562	330	0,497	0,493	512,786	3,789	0
1976	100	562	275	0,751	0,491	506,301	3,48	0	-800	-600	0,751	0,491	-1	-1	4
1996	101	565	336	0,747	0,486	506,301	4,243	0	548	339	0,488	0,487	512,786	3,76	0	1	557	327
2016	102	562	312	0,743	0,482	509,626	4,185	0	549	336	0,485	0,485	515,131	3,776	0	1	557	327
2036	103	562	339	0,739	0,479	509,626	4,11	0	570	315	0,482	0,484	515,131	3,904	0	1	557	327
2056	104	573	334	0,736	0,476	509,626	4,174	0	570	320	0,479	0,482	515,131	3,773	0	1	557	327
2076	105	541	347	0,733	0,472	509,626	4,264	0	558	336	0,476	0,479	515,131	3,883	0	1	557	327
2096	106	548	362	0,731	0,469	509,626	4,12	0	564	324	0,474	0,477	515,131	3,931	0	1	557	327
2116	107	552	358	0,728	0,466	514,696	4,215	0	561	327	0,472	0,475	518,525	3,919	0	1	557	327
2136	108	555	341	0,726	0,463	514,696	4,172	0	570	330	0,469	0,474	518,525	4,021	0	1	557	327
2156	109	547	341	0,724	0,461	514,696	4,134	0	562	325	0,467	0,472	518,525	3,772	0	1	557	327
2176	110	562	320	0,722	0,46	514,696	4,1	0	566	301	0,465	0,472	518,525	3,829	0	1	557	327
2196	111	555	340	0,72	0,459	514,696	4,191	0	566	323	0,464	0,471	518,525	4,001	0	1	557	327
2216	112	555	334	0,719	0,458	514,78	4,166	0	565	315	0,462	0,471	518,682	3,89	0	1	557	327
2235	113	538	330	0,717	0,457	514,78	4,209	0	573	324	0,461	0,471	518,682	4,04	0	1	557	327
2256	114	536	332	0,716	0,457	514,78	4,405	0	566	329	0,46	0,471	518,682	3,963	0	1	557	327
2275	115	545	341	0,716	0,456	514,78	4,068	0	570	313	0,46	0,47	518,682	3,987	0	1	557	327
2295	116	553	313	0,716	0,455	514,78	4,378	0	568	317	0,46	0,468	518,682	4,008	0	1	557	327
2315	117	555	315	0,716	0,453	514,609	4,255	0	570	314	0,46	0,467	519,523	3,98	0	1	557	327
2335	118	546	316	0,717	0,452	514,609	4,328	0	557	312	0,461	0,465	519,523	3,907	0	1	557	327
2355	119	547	317	0,718	0,45	514,609	4,307	0	561	323	0,462	0,463	519,523	3,896	0	1	557	327
2375	120	543	344	0,72	0,448	514,609	4,325	0	568	310	0,463	0,461	519,523	4,094	0	1	557	327
2395	121	545	325	0,722	0,447	514,609	4,269	0	561	320	0,465	0,459	519,523	4,059	0	1	557	327
2415	122	545	333	0,724	0,444	514,068	4,258	0	563	319	0,468	0,457	516,732	4,004	0	1	557	327
2435	123	547	345	0,727	0,442	514,068	4,31	0	563	315	0,47	0,454	516,732	3,999	0	1	557	327
2455	124	553	347	0,73	0,44	514,068	4,372	0	554	318	0,473	0,451	516,732	4,154	0	1	557	327
2475	125	559	344	0,733	0,438	514,068	4,276	0	564	316	0,476	0,448	516,732	4,116	0	1	557	327
2495	126	-800	-600	0,482	0,444	-1	-1	4	493	286	0,482	0,444	516,732	4,116	0
2515	127	-800	-600	0,743	0,43	-1	-1	4	484	289	0,488	0,439	513,886	4,094	0
2534	128	339	201	0,748	0,427	512,265	4,319	0	385	183	0,491	0,436	513,886	4,032	0	2	357	192
2554	129	345	207	0,752	0,423	512,265	4,302	0	384	187	0,496	0,432	513,886	4,068	0	2	357	192
2574	130	351	205	0,757	0,42	512,265	4,39	0	368	193	0,5	0,428	513,886	4,099	0	2	357	192
2594	131	351	212	0,761	0,417	512,265	4,348	0	378	181	0,504	0,424	513,886	4,152	0	2	357	192
2614	132	353	211	0,765	0,414	513,682	4,376	0	374	182	0,509	0,421	515,321	4,199	0	2	357	192
2634	133	351	200	0,769	0,412	513,682	4,312	0	373	170	0,513	0,418	515,321	4,22	0	2	357	192
2654	134	353	204	0,773	0,41	513,682	4,252	0	367	187	0,516	0,415	515,321	4,008	0	2	357	192
2674	135	327	207	0,776	0,409	513,682	4,402	0	361	187	0,52	0,412	515,321	4,144	0	2	357	192
2694	136	351	218	0,779	0,407	513,682	4,167	0	361	186	0,523	0,41	515,321	4,099	0	2	357	192
2714	137	344	215	0,782	0,406	517,692	4,22	0	360	182	0,526	0,407	517,539	4,034	0	2	357	192
2734	138	325	195	0,784	0,404	517,692	4,333	0	365	185	0,528	0,405	517,539	4,203	0	2	357	192
2754	139	342	203	0,787	0,403	517,692	4,279	0	360	174	0,531	0,402	517,539	4,107	0	2	357	192
2774	140	340	192	0,79	0,401	517,692	4,282	0	368	177	0,534	0,4	517,539	4,021	0	2	357	192
2794	141	336	199	0,792	0,4	517,692	4,219	0	372	175	0,536	0,398	517,539	3,956	0	2	357	192
2814	142	335	198	0,794	0,398	519,46	4,214	0	371	172	0,539	0,395	519,374	3,904	0	2	357	192
2834	143	345	201	0,796	0,396	519,46	4,137	0	376	176	0,541	0,393	519,374	3,991	0	2	357	192
2854	144	350	206	0,798	0,395	519,46	4,135	0	361	180	0,543	0,391	519,374	4,028	0	2	357	192
2873	145	348	205	0,8	0,393	519,46	4,152	0	359	182	0,545	0,39	519,374	4,092	0	2	357	192
2894	146	346	185	0,801	0,392	519,46	4,077	0	359	183	0,546	0,388	519,374	3,931	0	2	357	192
2914	147	347	183	0,802	0,392	521,338	4,089	0	359	181	0,547	0,388	520,809	3,971	0	2	357	192
2934	148	356	179	0,803	0,391	521,338	4,013	0	363	178	0,548	0,387	520,809	4,133	0	2	357	192
2953	149	346	183	0,803	0,391	521,338	4,192	0	353	188	0,548	0,387	520,809	3,957	0	2	357	192
2974	150	351	196	0,803	0,391	521,338	4,17	0	362	190	0,548	0,388	520,809	3,866	0	2	357	192
2993	151	355	190	0,802	0,392	521,338	4,091	0	350	181	0,548	0,388	520,809	3,92	0	2	357	192
3014	152	351	196	0,801	0,392	521,231	4,18	0	350	186	0,547	0,389	520,898	3,878	0	2	357	192
3033	153	350	193	0,8	0,392	521,231	4,077	0	366	183	0,546	0,389	520,898	3,991	0	2	357	192
3054	154	352	191	0,799	0,391	521,231	4,194	0	357	197	0,545	0,39	520,898	3,854	0	2	357	192
3073	155	369	206	0,797	0,391	521,231	4,153	0	354	184	0,543	0,39	520,898	3,972	0	2	357	192
3094	156	352	206	0,795	0,391	521,231	4,037	0	370	185	0,541	0,391	520,898	4	0	2	357	192
3113	157	357	204	0,794	0,391	521,347	4,083	0	365	186	0,539	0,392	520,327	3,957	0	2	357	192
3134	158	349	196	0,791	0,39	521,347	4,1	0	359	186	0,537	0,392	520,327	3,965	0	2	357	192
3153	159	356	195	0,789	0,39	521,347	4,015	0	354	207	0,535	0,392	520,327	3,852	0	2	357	192
3174	160	364	200	0,787	0,389	521,347	3,975	0	367	201	0,533	0,392	520,327	3,896	0	2	357	192
3192	161	376	195	0,785	0,388	521,347	4,007	0	366	210	0,531	0,392	520,327	3,871	0	2	357	192
3214	162	384	193	0,781	0,387	523,337	4,005	0	365	204	0,528	0,391	523,453	3,914	0	2	357	192
3232	163	500	238	0,778	0,385	523,337	4,096	0	541	233	0,525	0,391	523,453	3,963	0	3	523	247
3254	164	525	266	0,777	0,384	523,337	3,906	0	540	258	0,523	0,39	523,453	3,931	0	3	523	247
3272	165	520	235	0,775	0,383	523,337	3,972	0	533	234	0,522	0,389	523,453	3,731	0	3	523	247
3294	166	515	263	0,774	0,381	523,337	3,982	0	541	242	0,521	0,388	523,453	3,881	0	3	523	247
3312	167	512	249	0,773	0,38	524,981	4,004	0	538	246	0,52	0,387	525,099	3,809	0	3	523	247
3332	168	519	242	0,772	0,378	524,981	3,839	0	536	262	0,519	0,385	525,099	3,876	0	3	523	247
3352	169	512	235	0,771	0,376	524,981	3,917	0	521	235	0,518	0,384	525,099	3,643	0	3	523	247
3369								5							5				Keyboard	3	39	0	Right
3372	170	515	252	0,771	0,373	524,981	3,88	0	516	240	0,518	0,381	525,099	3,73	0	3	523	247
3392	171	518	254	0,771	0,371	524,981	3,896	0	525	262	0,518	0,379	525,099	3,806	0	3	523	247
3412	172	519	254	0,771	0,369	526,902	3,89	0	524	246	0,518	0,377	527,621	3,722	0	3	523	247
3431	173	513	243	0,771	0,367	526,902	3,837	0	529	221	0,519	0,375	527,621	3,678	0	3	523	247
3451	174	508	287	0,771	0,365	526,902	3,795	0	536	242	0,519	0,373	527,621	3,7	0	4	523	258
3471	175	504	287	0,771	0,363	526,902	3,797	0	520	229	0,519	0,371	527,621	3,503	0	4	523	258
3491	176	527	274	0,771	0,362	526,902	3,781	0	529	262	0,52	0,369	527,621	3,757	0	4	523	258
3511	177	524	268	0,772	0,361	528,734	3,789	0	529	263	0,52	0,368	528,906	3,734	0	4	523	258
3531	178	530	256	0,772	0,36	528,734	3,866	0	546	253	0,52	0,367	528,906	3,804	0	4	523	258
3551	179	518	251	0,772	0,359	528,734	3,71	0	533	247	0,521	0,367	528,906	3,726	0	4	523	258
3571	180	515	260	0,773	0,359	528,734	3,762	0	521	249	0,521	0,366	528,906	3,621	0	4	523	258
3591	181	514	265	0,773	0,359	528,734	3,66	0	527	259	0,522	0,366	528,906	3,658	0	4	523	258
3611	182	511	263	0,774	0,359	530,117	3,67	0	521	257	0,523	0,365	528,591	3,599	0	4	523	258
3631	183	530	289	0,775	0,359	530,117	3,695	0	531	247	0,524	0,365	528,591	3,593	0	4	523	258
3651	184	513	234	0,776	0,36	530,117	3,705	0	535	249	0,525	0,365	528,591	3,56	0	4	523	258
3671	185	525	275	0,777	0,36	530,117	3,806	0	531	271	0,526	0,365	528,591	3,775	0	5	520	255
3691	186	513	272	0,778	0,361	530,117	3,769	0	531	257	0,527	0,365	528,591	3,673	0	5	520	255
3711	187	514	270	0,779	0,361	529,112	3,799	0	531	265	0,528	0,365	527,87	3,711	0	5	520	255
3730	188	496	282	0,78	0,362	529,112	3,968	0	539	231	0,529	0,365	527,87	3,554	0	5	520	255
3750	189	512	268	0,781	0,363	529,112	3,792	0	537	260	0,53	0,366	527,87	3,813	0	5	520	255
3770	190	504	261	0,782	0,364	529,112	3,726	0	540	250	0,53	0,367	527,87	3,539	0	5	520	255
3790	191	517	245	0,783	0,366	529,112	3,732	0	522	235	0,531	0,368	527,87	3,609	0	5	520	255
3810	192	516	236	0,783	0,367	528,256	3,732	0	521	249	0,531	0,37	527,252	3,671	0	5	520	255
3830	193	500	283	0,783	0,369	528,256	3,905	0	530	262	0,531	0,371	527,252	3,761	0
3850	194	514	295	0,784	0,37	528,256	3,902	0	541	264	0,531	0,373	527,252	3,802	0
3870	195	504	247	0,784	0,372	528,256	3,814	0	527	241	0,531	0,375	527,252	3,717	0	6	520	264
3890	196	493	258	0,784	0,374	528,256	3,843	0	524	272	0,53	0,377	527,252	3,877	0	6	520	264
3910	197	499	253	0,784	0,375	525,996	3,799	0	526	273	0,53	0,379	524,056	3,851	0	6	520	264
3930	198	507	260	0,783	0,377	525,996	3,825	0	534	262	0,53	0,381	524,056	3,874	0	6	520	264
3945								5							5				ShowAVI	8	0	0	Interactive.avi
3950	199	507	283	0,783	0,38	525,996	3,949	0	531	271	0,529	0,383	524,056	3,821	0	6	520	264
3970	200	501	254	0,783	0,382	525,996	3,831	0	526	246	0,529	0,386	524,056	3,835	0	6	520	264
3990	201	508	252	0,783	0,385	525,996	3,852	0	536	248	0,528	0,389	524,056	3,882	0	6	520	264
4010	202	506	253	0,783	0,388	524,564	3,877	0	533	251	0,528	0,391	523,445	3,855	0	6	520	264
4029	203	508	251	0,783	0,39	524,564	3,965	0	534	267	0,528	0,394	523,445	3,866	0	6	520	264
4049	204	509	255	0,783	0,393	524,564	3,915	0	526	257	0,528	0,396	523,445	3,736	0	6	520	264
4069	205	510	281	0,782	0,396	524,564	4,027	0	533	261	0,528	0,399	523,445	3,769	0	6	520	264
4089	206	509	275	0,782	0,398	524,564	3,93	0	537	258	0,527	0,4	523,445	3,889	0	6	520	264
4109	207	510	270	0,782	0,4	523,533	3,965	0	536	261	0,527	0,402	523,435	3,834	0	6	520	264
4129	208	502	270	0,781	0,4	523,533	3,901	0	544	249	0,527	0,402	523,435	3,94	0	6	520	264
4149	209	510	294	0,781	0,4	523,533	4,044	0	519	252	0,527	0,402	523,435	3,755	0	6	520	264
4169	210	509	265	0,781	0,399	523,533	3,894	0	528	250	0,526	0,4	523,435	3,738	0	6	520	264
4189	211	513	273	0,781	0,397	523,533	3,829	0	532	268	0,526	0,398	523,435	3,71	0	6	520	264
4209	212	514	278	0,781	0,395	523,702	3,907	0	535	268	0,527	0,396	524,285	3,695	0	6	520	264
4229	213	503	284	0,781	0,393	523,702	4,087	0	536	270	0,527	0,393	524,285	3,827	0	6	520	264
4249	214	512	276	0,781	0,39	523,702	3,947	0	540	269	0,527	0,39	524,285	3,802	0	6	520	264
4269	215	517	287	0,781	0,387	523,702	4,026	0	527	253	0,527	0,387	524,285	3,74	0	6	520	264
4289	216	517	281	0,781	0,384	523,702	3,97	0	532	265	0,528	0,384	524,285	3,946	0	6	520	264
4309	217	521	277	0,781	0,381	526,243	4,023	0	531	255	0,528	0,381	527,829	3,953	0	6	520	264
4329	218	507	280	0,781	0,378	526,243	3,897	0	528	252	0,528	0,378	527,829	3,744	0	6	520	264
4348	219	530	281	0,781	0,376	526,243	3,862	0	535	236	0,529	0,376	527,829	3,675	0	6	520	264
4369	220	521	256	0,782	0,373	526,243	3,797	0	539	276	0,529	0,373	527,829	3,81	0	6	520	264
4388	221	509	281	0,782	0,371	526,243	3,75	0	534	251	0,529	0,371	527,829	3,665	0	6	520	264
4408	222	520	272	0,782	0,369	528,554	3,718	0	535	252	0,529	0,369	528,654	3,712	0	6	520	264
4428	223	516	257	0,781	0,367	528,554	3,636	0	540	267	0,529	0,368	528,654	3,783	0	6	520	264
4448	224	511	271	0,781	0,366	528,554	3,769	0	527	256	0,529	0,367	528,654	3,776	0	6	520	264
4468	225	519	301	0,781	0,365	528,554	3,784	0	520	264	0,529	0,366	528,654	3,604	0	6	520	264
4488	226	515	270	0,78	0,364	528,554	3,711	0	522	243	0,529	0,365	528,654	3,63	0	6	520	264
4508	227	514	277	0,78	0,363	530,228	3,798	0	521	237	0,528	0,365	531,118	3,673	0	6	520	264
4528	228	480	190	0,779	0,361	530,228	3,785	0	489	197	0,528	0,363	531,118	3,562	0
4548	229	371	125	0,779	0,36	530,228	3,702	0	391	128	0,529	0,363	531,118	3,537	0
4568	230	334	120	0,779	0,359	530,228	3,804	0	335	110	0,528	0,363	531,118	3,555	0	7	334	121
4588	231	322	110	0,778	0,36	530,228	3,707	0	332	106	0,527	0,364	531,118	3,47	0	7	334	121
4608	232	309	121	0,777	0,36	521,484	3,683	0	334	116	0,526	0,365	524,708	3,414	0	7	334	121
4627	233	319	126	0,775	0,36	521,484	3,513	0	328	115	0,524	0,366	524,708	3,345	0	7	334	121
4647	234	320	133	0,774	0,361	521,484	3,519	0	337	119	0,523	0,367	524,708	3,392	0	7	334	121
4667	235	337	136	0,773	0,362	521,484	3,621	0	326	116	0,521	0,369	524,708	3,353	0	7	334	121
4687	236	333	126	0,772	0,362	521,484	3,485	0	346	111	0,52	0,37	524,708	3,336	0	7	334	121
4707	237	330	131	0,771	0,363	521,131	3,509	0	346	114	0,519	0,371	523,681	3,343	0	7	334	121
4727	238	331	122	0,77	0,364	521,131	3,484	0	334	111	0,518	0,373	523,681	3,248	0	7	334	121
4747	239	323	136	0,768	0,365	521,131	3,57	0	346	109	0,517	0,374	523,681	3,368	0	7	334	121
4767	240	338	114	0,768	0,366	521,131	3,475	0	343	106	0,516	0,375	523,681	3,373	0	7	334	121
4787	241	321	123	0,767	0,366	521,131	3,718	0	347	113	0,515	0,376	523,681	3,287	0	7	334	121
4807	242	325	126	0,766	0,367	520,563	3,732	0	346	112	0,514	0,377	523,144	3,348	0	7	334	121
4827	243	334	116	0,766	0,368	520,563	3,402	0	342	115	0,514	0,378	523,144	3,284	0	7	334	121
4847	244	327	136	0,765	0,368	520,563	3,556	0	340	119	0,513	0,379	523,144	3,383	0	7	334	121
4867	245	336	134	0,766	0,369	520,563	3,418	0	354	112	0,513	0,38	523,144	3,268	0	7	334	121
4887	246	332	132	0,766	0,369	520,563	3,452	0	338	116	0,514	0,381	523,144	3,312	0	7	334	121
4906	247	331	134	0,767	0,37	519,09	3,49	0	341	121	0,514	0,382	520,841	3,321	0	7	334	121
4927	248	339	136	0,769	0,37	519,09	3,51	0	345	116	0,516	0,383	520,841	3,266	0	7	334	121
4946	249	321	136	0,771	0,37	519,09	3,65	0	337	114	0,518	0,384	520,841	3,335	0	7	334	121
4966	250	340	135	0,773	0,371	519,09	3,472	0	341	113	0,52	0,384	520,841	3,242	0	7	334	121
4986	251	333	137	0,776	0,372	519,09	3,542	0	338	108	0,522	0,385	520,841	3,356	0	7	334	121
5006	252	328	140	0,778	0,374	517,759	3,562	0	337	111	0,525	0,387	519,022	3,321	0	7	334	121
5026	253	334	127	0,781	0,376	517,759	3,535	0	345	109	0,527	0,389	519,022	3,374	0	7	334	121
5046	254	339	130	0,784	0,379	517,759	3,648	0	321	111	0,53	0,391	519,022	3,229	0	7	334	121
5066	255	339	142	0,786	0,381	517,759	3,589	0	344	121	0,532	0,393	519,022	3,408	0	7	334	121
5086	256	432	116	0,787	0,385	517,759	3,531	0	447	97	0,534	0,395	519,022	3,358	0
5106	257	441	125	0,786	0,388	515,093	3,554	0	453	117	0,533	0,398	510,511	3,277	0
5126	258	561	118	0,787	0,392	515,093	3,563	0	578	106	0,534	0,401	510,511	3,285	0	8	575	117
5146	259	571	126	0,788	0,395	515,093	3,545	0	584	100	0,534	0,403	510,511	3,238	0	8	575	117
5166	260	572	116	0,788	0,397	515,093	3,57	0	589	108	0,534	0,405	510,511	3,259	0	8	575	117
5186	261	562	129	0,788	0,398	515,093	3,703	0	578	115	0,534	0,406	510,511	3,249	0	8	575	117
5206	262	568	129	0,788	0,399	513,831	3,703	0	581	121	0,533	0,407	507,37	3,241	0	8	575	117
5225	263	568	122	0,787	0,399	513,831	3,602	0	583	97	0,532	0,406	507,37	3,352	0	8	575	117
5245	264	564	126	0,787	0,398	513,831	3,554	0	573	106	0,532	0,406	507,37	3,247	0	8	575	117
5265	265	571	126	0,786	0,397	513,831	3,634	0	586	110	0,531	0,405	507,37	3,294	0	8	575	117
5285	266	555	120	0,786	0,396	513,831	3,72	0	589	103	0,531	0,404	507,37	3,351	0	8	575	117
5305	267	554	124	0,786	0,395	512,589	3,717	0	591	102	0,531	0,403	508,473	3,317	0	8	575	117
5325	268	578	120	0,786	0,394	512,589	3,685	0	591	100	0,531	0,401	508,473	3,23	0	8	575	117
5345	269	572	121	0,786	0,393	512,589	3,493	0	577	100	0,531	0,4	508,473	3,375	0	8	575	117
5365	270	566	123	0,786	0,391	512,589	3,477	0	587	92	0,531	0,398	508,473	3,242	0	8	575	117
5385	271	568	122	0,786	0,389	512,589	3,692	0	584	93	0,531	0,396	508,473	3,376	0	8	575	117
5405	272	571	119	0,786	0,388	514,064	3,602	0	580	92	0,532	0,395	509,226	3,337	0	8	575	117
5425	273	567	127	0,786	0,386	514,064	3,518	0	584	92	0,532	0,393	509,226	3,329	0	8	575	117
5445	274	565	123	0,787	0,385	514,064	3,546	0	594	107	0,532	0,392	509,226	3,37	0	8	575	117
5465	275	572	124	0,786	0,384	514,064	3,529	0	588	102	0,532	0,39	509,226	3,317	0	8	575	117
5485	276	569	130	0,786	0,383	514,064	3,55	0	601	105	0,532	0,389	509,226	3,284	0	8	575	117
5504	277	570	122	0,786	0,382	517,423	3,568	0	602	100	0,532	0,388	510,619	3,296	0	8	575	117
5525	278	572	123	0,786	0,381	517,423	3,551	0	577	105	0,532	0,388	510,619	3,256	0	8	575	117
5544	279	572	121	0,786	0,38	517,423	3,549	0	575	100	0,532	0,387	510,619	3,277	0	8	575	117
5564	280	549	132	0,786	0,379	517,423	3,674	0	587	106	0,532	0,386	510,619	3,33	0	8	575	117
5584	281	573	132	0,785	0,378	517,423	3,521	0	589	106	0,532	0,385	510,619	3,39	0	8	575	117
5604	282	565	134	0,785	0,377	518,238	3,554	0	591	105	0,532	0,385	511,549	3,431	0	8	575	117
5624	283	565	122	0,785	0,377	518,238	3,704	0	584	111	0,532	0,384	511,549	3,334	0	8	575	117
5644	284	575	122	0,786	0,377	518,238	3,494	0	587	99	0,532	0,384	511,549	3,324	0	8	575	117
5664	285	557	117	0,786	0,376	518,238	3,682	0	588	104	0,532	0,383	511,549	3,366	0	8	575	117
5684	286	569	129	0,786	0,376	518,238	3,611	0	580	102	0,532	0,383	511,549	3,295	0	8	575	117
5704	287	570	130	0,786	0,376	517,309	3,539	0	582	100	0,533	0,383	513,335	3,308	0	8	575	117
5724	288	564	139	0,787	0,375	517,309	3,67	0	587	92	0,533	0,382	513,335	3,308	0	8	575	117
5744	289	573	122	0,787	0,375	517,309	3,592	0	581	115	0,534	0,382	513,335	3,318	0	8	575	117
5764	290	566	127	0,788	0,375	517,309	3,675	0	581	100	0,534	0,381	513,335	3,232	0	8	575	117
5784	291	562	131	0,788	0,374	517,309	3,497	0	580	110	0,535	0,381	513,335	3,322	0	8	575	117
5804	292	565	119	0,788	0,374	519,315	3,507	0	580	102	0,535	0,38	513,773	3,298	0	8	575	117
5823	293	564	131	0,788	0,373	519,315	3,655	0	589	102	0,535	0,38	513,773	3,452	0	8	575	117
5843	294	563	130	0,788	0,372	519,315	3,575	0	594	104	0,535	0,379	513,773	3,498	0	8	575	117
5863	295	557	127	0,788	0,371	519,315	3,74	0	577	105	0,535	0,378	513,773	3,452	0	8	575	117
5883	296	565	137	0,787	0,37	519,315	3,541	0	576	124	0,534	0,377	513,773	3,474	0	8	575	117
5903	297	563	135	0,787	0,369	520,256	3,591	0	580	125	0,534	0,376	514,516	3,492	0	8	575	117
5923	298	577	130	0,786	0,368	520,256	3,521	0	583	107	0,534	0,375	514,516	3,446	0	8	575	117
5943	299	566	131	0,786	0,367	520,256	3,621	0	593	107	0,533	0,375	514,516	3,436	0	8	575	117
5963	300	560	131	0,785	0,366	520,256	3,658	0	580	109	0,532	0,374	514,516	3,39	0	8	575	117
5983	301	573	139	0,784	0,365	520,256	3,733	0	587	120	0,532	0,373	514,516	3,436	0	8	575	117
6003	302	565	139	0,783	0,363	521,162	3,789	0	590	119	0,531	0,372	515,861	3,43	0	8	575	117
6023	303	558	134	0,783	0,362	521,162	3,692	0	580	123	0,53	0,371	515,861	3,544	0	8	575	117
6043	304	561	134	0,782	0,361	521,162	3,625	0	574	108	0,529	0,37	515,861	3,455	0	8	575	117
6063	305	560	127	0,781	0,359	521,162	3,739	0	584	125	0,529	0,37	515,861	3,467	0	8	575	117
6083	306	573	126	0,78	0,358	521,162	3,691	0	590	118	0,528	0,369	515,861	3,6	0	8	575	117
6102	307	576	123	0,779	0,357	522,922	3,698	0	589	113	0,527	0,368	516,693	3,569	0	8	575	117
6122	308	560	135	0,778	0,356	522,922	3,654	0	591	128	0,526	0,368	516,693	3,543	0	8	575	117
6142	309	564	130	0,777	0,355	522,922	3,779	0	584	112	0,525	0,367	516,693	3,581	0	8	575	117
6162	310	563	126	0,776	0,354	522,922	3,683	0	588	116	0,524	0,367	516,693	3,452	0	8	575	117
6182	311	576	125	0,775	0,353	522,922	3,588	0	588	117	0,523	0,366	516,693	3,576	0	8	575	117
6202	312	579	124	0,773	0,352	523,371	3,625	0	588	116	0,522	0,366	517,817	3,539	0	8	575	117
6222	313	568	138	0,772	0,352	523,371	3,722	0	578	124	0,521	0,366	517,817	3,439	0	8	575	117
6242	314	565	125	0,771	0,351	523,371	3,72	0	585	118	0,52	0,366	517,817	3,547	0	8	575	117
6262	315	641	272	0,768	0,352	523,371	3,745	0	617	275	0,518	0,367	517,817	3,634	0
6282	316	654	317	0,766	0,353	523,371	3,931	0	639	312	0,517	0,368	517,817	3,493	0
6302	317	669	357	0,765	0,352	528,314	3,989	0	658	344	0,515	0,369	523,456	3,61	0
6322	318	647	323	0,763	0,352	528,314	3,75	0	641	320	0,513	0,369	523,456	3,588	0	9	647	317
6342	319	655	306	0,762	0,352	528,314	4,01	0	648	335	0,512	0,37	523,456	3,769	0	9	647	317
6362	320	652	292	0,76	0,352	528,314	3,844	0	639	311	0,51	0,371	523,456	3,587	0	9	647	317
6382	321	649	304	0,758	0,352	528,314	3,759	0	636	308	0,508	0,372	523,456	3,478	0	9	647	317
6402	322	652	298	0,756	0,352	527,679	3,844	0	638	302	0,506	0,372	525,305	3,525	0	9	647	317
6421	323	660	319	0,754	0,351	527,679	3,917	0	642	313	0,504	0,373	525,305	3,675	0	9	647	317
6441	324	649	316	0,752	0,351	527,679	3,682	0	644	313	0,501	0,374	525,305	3,647	0	9	647	317
6461	325	661	318	0,75	0,351	527,679	3,752	0	639	310	0,499	0,375	525,305	3,492	0	9	647	317
6481	326	660	304	0,747	0,35	527,679	3,815	0	642	322	0,497	0,376	525,305	3,698	0	9	647	317
6501	327	660	300	0,745	0,35	527,939	3,708	0	641	322	0,495	0,376	524,609	3,642	0	9	647	317
6521	328	659	300	0,743	0,35	527,939	3,71	0	651	304	0,493	0,377	524,609	3,539	0	9	647	317
6541	329	642	305	0,741	0,349	527,939	3,723	0	640	325	0,491	0,377	524,609	3,462	0	9	647	317
6561	330	644	325	0,74	0,349	527,939	3,782	0	639	320	0,49	0,378	524,609	3,47	0	9	647	317
6581	331	646	323	0,738	0,349	527,939	3,788	0	638	325	0,488	0,378	524,609	3,604	0	9	647	317
6601	332	648	320	0,737	0,349	528,183	3,795	0	637	323	0,487	0,378	525,073	3,576	0	9	647	317
6621	333	649	323	0,736	0,349	528,183	3,786	0	640	327	0,486	0,379	525,073	3,53	0	9	647	317
6641	334	652	326	0,735	0,35	528,183	3,803	0	637	328	0,485	0,38	525,073	3,513	0	9	647	317
6661	335	647	308	0,735	0,35	528,183	3,82	0	634	320	0,485	0,381	525,073	3,466	0	9	647	317
6681	336	653	339	0,735	0,351	528,183	3,694	0	647	328	0,485	0,382	525,073	3,463	0	9	647	317
6701	337	651	337	0,735	0,352	528,122	3,699	0	646	326	0,486	0,383	526,071	3,468	0	9	647	317
6721	338	649	336	0,736	0,353	528,122	3,66	0	637	318	0,486	0,384	526,071	3,574	0	9	647	317
6740	339	644	314	0,737	0,355	528,122	3,938	0	658	310	0,487	0,385	526,071	3,721	0	9	647	317
6760	340	655	329	0,738	0,356	528,122	3,804	0	648	314	0,488	0,386	526,071	3,543	0	9	647	317
6780	341	654	323	0,739	0,357	528,122	3,831	0	635	323	0,489	0,387	526,071	3,649	0	9	647	317
6800	342	653	318	0,74	0,359	525,464	3,84	0	642	324	0,49	0,389	523,349	3,665	0	9	647	317
6820	343	644	315	0,741	0,362	525,464	3,809	0	662	324	0,491	0,391	523,349	3,74	0	9	647	317
6840	344	645	315	0,743	0,365	525,464	3,894	0	632	317	0,492	0,393	523,349	3,534	0	9	647	317
6860	345	655	315	0,744	0,368	525,464	3,803	0	635	320	0,493	0,395	523,349	3,512	0	9	647	317
6880	346	664	326	0,746	0,37	525,464	3,831	0	652	310	0,494	0,398	523,349	3,727	0	9	647	317
6900	347	668	330	0,747	0,374	522,698	3,833	0	636	314	0,495	0,4	520,24	3,596	0	9	647	317
6920	348	646	357	0,749	0,377	522,698	3,879	0	636	346	0,497	0,403	520,24	3,552	0
6940	349	643	450	0,75	0,382	522,698	4,033	0	623	444	0,499	0,406	520,24	3,748	0	10	640	435
6960	350	649	441	0,752	0,384	522,698	3,808	0	623	440	0,5	0,408	520,24	3,735	0	10	640	435
6980	351	658	411	0,753	0,387	522,698	3,957	0	622	434	0,501	0,41	520,24	3,82	0	10	640	435
7000	352	659	461	0,755	0,389	522,4	3,982	0	624	428	0,502	0,411	521,591	3,849	0	10	640	435
7019	353	621	454	0,756	0,391	522,4	4,05	0	633	421	0,503	0,413	521,591	3,626	0	10	640	435
7040	354	632	440	0,757	0,393	522,4	3,898	0	632	437	0,504	0,414	521,591	3,724	0	10	640	435
7059	355	644	444	0,758	0,394	522,4	3,916	0	628	431	0,505	0,415	521,591	3,695	0	10	640	435
7079	356	657	432	0,759	0,395	522,4	3,93	0	641	427	0,505	0,415	521,591	3,797	0	10	640	435
7099	357	668	432	0,759	0,395	520,576	3,931	0	641	435	0,505	0,415	520,397	3,804	0	10	640	435
7119	358	669	434	0,759	0,395	520,576	3,874	0	628	434	0,505	0,415	520,397	3,768	0	10	640	435
7139	359	625	441	0,759	0,395	520,576	3,837	0	606	431	0,505	0,415	520,397	3,898	0
7159	360	613	451	0,759	0,395	520,576	4,083	0	629	451	0,505	0,415	520,397	3,83	0
7179	361	614	437	0,758	0,394	520,576	3,949	0	617	422	0,505	0,414	520,397	3,765	0
7199	362	618	439	0,758	0,393	523,052	4,016	0	629	420	0,505	0,414	523,816	3,837	0
7219	363	542	402	0,758	0,392	523,052	4,038	0	555	352	0,504	0,414	523,816	3,594	0	11	549	382
7239	364	547	395	0,756	0,391	523,052	4,007	0	552	377	0,503	0,413	523,816	3,598	0	11	549	382
7259	365	567	391	0,755	0,39	523,052	3,956	0	551	368	0,502	0,412	523,816	3,631	0	11	549	382
7279	366	549	379	0,754	0,388	523,052	3,968	0	552	389	0,5	0,412	523,816	3,706	0	11	549	382
7299	367	556	372	0,752	0,387	522,959	3,981	0	552	390	0,499	0,411	524,454	3,729	0	11	549	382
7318	368	553	382	0,75	0,385	522,959	3,775	0	557	380	0,497	0,41	524,454	3,707	0	11	549	382
7338	369	556	388	0,749	0,384	522,959	3,8	0	551	372	0,496	0,409	524,454	3,757	0	11	549	382
7358	370	544	421	0,747	0,382	522,959	4,162	0	558	372	0,494	0,408	524,454	3,741	0	11	549	382
7378	371	534	406	0,746	0,381	522,959	3,943	0	560	373	0,493	0,407	524,454	3,622	0	11	549	382
7398	372	533	418	0,744	0,379	524,64	4,073	0	559	372	0,491	0,407	525,834	3,645	0	11	549	382
7418	373	549	387	0,743	0,378	524,64	4,004	0	550	382	0,49	0,406	525,834	3,638	0	11	549	382
7438	374	544	395	0,741	0,376	524,64	3,977	0	541	399	0,489	0,406	525,834	3,836	0	11	549	382
7458	375	542	381	0,74	0,375	524,64	4,068	0	553	370	0,487	0,405	525,834	3,611	0	11	549	382
7478	376	549	379	0,738	0,374	524,64	4,017	0	547	379	0,486	0,404	525,834	3,68	0	11	549	382
7498	377	546	377	0,737	0,373	525,095	4,031	0	546	378	0,484	0,404	527,118	3,735	0	11	549	382
7518	378	543	393	0,735	0,372	525,095	3,864	0	552	359	0,483	0,404	527,118	3,485	0	11	549	382
7538	379	534	365	0,734	0,372	525,095	4,003	0	552	363	0,482	0,404	527,118	3,532	0	11	549	382
7558	380	540	387	0,734	0,372	525,095	3,875	0	551	362	0,482	0,404	527,118	3,62	0	11	549	382
7578	381	438	377	0,735	0,372	525,095	3,851	0	424	382	0,484	0,404	527,118	3,73	0	12	409	370
7598	382	428	388	0,736	0,372	524,35	3,882	0	412	384	0,485	0,405	528,748	3,807	0	12	409	370
7617	383	415	380	0,737	0,373	524,35	3,963	0	409	356	0,485	0,405	528,748	3,694	0	12	409	370
7637	384	403	353	0,739	0,374	524,35	3,828	0	404	361	0,486	0,406	528,748	3,737	0	12	409	370
7657	385	421	371	0,741	0,375	524,35	3,896	0	400	371	0,488	0,406	528,748	3,687	0	12	409	370
7677	386	411	386	0,743	0,377	524,35	4,037	0	406	344	0,49	0,408	528,748	3,622	0	12	409	370
7697	387	409	377	0,745	0,379	524,315	3,992	0	403	351	0,492	0,409	526,57	3,611	0	12	409	370
7717	388	410	382	0,748	0,381	524,315	3,973	0	418	360	0,494	0,41	526,57	3,67	0	12	409	370
7737	389	395	339	0,75	0,383	524,315	3,932	0	420	363	0,497	0,412	526,57	3,728	0	12	409	370
7757	390	403	364	0,753	0,385	524,315	3,92	0	413	378	0,499	0,413	526,57	3,866	0	12	409	370
7777	391	415	374	0,755	0,386	524,315	3,995	0	406	384	0,501	0,414	526,57	3,778	0	12	409	370
7797	392	409	360	0,757	0,388	522,636	3,962	0	405	391	0,504	0,415	525,435	3,833	0	12	409	370
7817	393	401	369	0,76	0,389	522,636	3,996	0	412	375	0,506	0,415	525,435	3,921	0	12	409	370
7837	394	411	351	0,762	0,39	522,636	4,135	0	390	390	0,508	0,415	525,435	3,855	0	12	409	370
7857	395	411	372	0,765	0,39	522,636	3,859	0	412	363	0,51	0,415	525,435	3,623	0	12	409	370
7877	396	396	385	0,766	0,39	522,636	3,963	0	406	369	0,512	0,414	525,435	3,603	0	12	409	370
7897	397	401	381	0,768	0,39	523,779	3,969	0	401	370	0,514	0,413	524,72	3,578	0	12	409	370
7916	398	408	386	0,77	0,389	523,779	4,162	0	412	358	0,516	0,412	524,72	3,802	0	12	409	370
7936	399	414	358	0,771	0,389	523,779	3,827	0	410	377	0,517	0,411	524,72	3,812	0	12	409	370
7956	400	406	336	0,773	0,388	523,779	3,76	0	414	384	0,519	0,41	524,72	3,851	0	12	409	370
7976	401	420	359	0,775	0,388	523,779	3,869	0	404	367	0,52	0,409	524,72	3,659	0	12	409	370
7996	402	419	353	0,776	0,387	522,768	3,853	0	404	377	0,522	0,407	526,036	3,67	0	12	409	370
8016	403	403	406	0,778	0,387	522,768	4,08	0	412	375	0,524	0,406	526,036	3,685	0	12	409	370
8036	404	407	402	0,779	0,386	522,768	4,046	0	410	350	0,525	0,405	526,036	3,6	0	12	409	370
8056	405	412	375	0,78	0,386	522,768	3,959	0	422	379	0,526	0,404	526,036	3,818	0	12	409	370
8076	406	360	410	0,781	0,386	522,768	4,166	0	375	387	0,528	0,404	526,036	3,702	0
8096	407	360	399	0,782	0,386	525,345	4,154	0	375	383	0,528	0,403	526,375	3,718	0
8116	408	376	440	0,783	0,386	525,345	4,15	0	375	422	0,529	0,403	526,375	3,826	0	13	379	404
8136	409	362	423	0,784	0,386	525,345	4,081	0	386	394	0,531	0,402	526,375	3,662	0	13	379	404
8156	410	365	401	0,786	0,386	525,345	3,991	0	372	381	0,532	0,402	526,375	3,853	0	13	379	404
8176	411	388	445	0,788	0,386	525,345	4,14	0	390	369	0,534	0,402	526,375	3,767	0	13	379	404
8196	412	383	431	0,789	0,387	525,562	4,084	0	386	358	0,535	0,402	526,605	3,729	0	13	379	404
8215	413	369	425	0,791	0,388	525,562	4,009	0	382	403	0,537	0,402	526,605	3,851	0	13	379	404
8235	414	383	401	0,792	0,389	525,562	4,041	0	383	402	0,538	0,402	526,605	3,78	0	13	379	404
8256	415	384	432	0,794	0,39	525,562	4,137	0	387	390	0,54	0,403	526,605	3,772	0	13	379	404
8275	416	385	433	0,796	0,391	525,562	4,102	0	377	381	0,541	0,403	526,605	3,705	0	13	379	404
8295	417	384	435	0,797	0,393	525,089	4,151	0	378	377	0,543	0,403	525,418	3,67	0	13	379	404
8315	418	362	426	0,799	0,394	525,089	4,149	0	377	393	0,545	0,404	525,418	3,691	0	13	379	404
8335	419	385	428	0,801	0,395	525,089	4,043	0	373	366	0,546	0,405	525,418	3,701	0	13	379	404
8355	420	379	434	0,803	0,397	525,089	3,956	0	371	439	0,548	0,405	525,418	4,085	0
8375	421	366	410	0,805	0,399	525,089	3,853	0	380	398	0,55	0,406	525,418	3,739	0	14	380	405
8395	422	377	412	0,807	0,4	524,283	3,867	0	378	403	0,552	0,407	524,645	3,838	0	14	380	405
8415	423	373	409	0,809	0,402	524,283	3,916	0	374	445	0,553	0,408	524,645	4,037	0	14	380	405
8435	424	390	398	0,811	0,404	524,283	3,984	0	381	414	0,556	0,409	524,645	3,814	0	14	380	405
8455	425	387	386	0,813	0,407	524,283	3,989	0	389	401	0,558	0,41	524,645	3,752	0	14	380	405
8475	426	369	416	0,816	0,409	524,283	3,938	0	376	390	0,56	0,411	524,645	3,602	0	14	380	405
8495	427	377	408	0,818	0,411	523,926	3,972	0	382	380	0,563	0,412	523,452	3,504	0	14	380	405
8514	428	394	428	0,82	0,413	523,926	3,87	0	376	385	0,565	0,413	523,452	3,613	0	14	380	405
8534	429	371	391	0,822	0,414	523,926	3,877	0	378	358	0,567	0,414	523,452	3,48	0	15	378	394
8554	430	371	417	0,824	0,416	523,926	3,848	0	385	376	0,568	0,415	523,452	3,699	0	15	378	394
8574	431	383	393	0,825	0,417	523,926	3,854	0	379	374	0,57	0,415	523,452	3,707	0	15	378	394
8594	432	373	403	0,826	0,418	524,011	3,849	0	381	373	0,571	0,416	523,463	3,716	0	15	378	394
8614	433	381	424	0,827	0,419	524,011	3,754	0	371	384	0,572	0,417	523,463	3,569	0	15	378	394
8634	434	380	385	0,828	0,42	524,011	3,715	0	377	415	0,573	0,417	523,463	3,745	0	15	378	394
8654	435	409	373	0,827	0,42	524,011	3,773	0	421	390	0,573	0,417	523,463	3,655	0
8674	436	529	393	0,825	0,42	524,011	3,993	0	538	340	0,571	0,417	523,463	3,622	0	16	556	349
8694	437	549	394	0,825	0,421	522,589	3,997	0	567	350	0,57	0,417	518,626	3,659	0	16	556	349
8714	438	559	365	0,824	0,421	522,589	3,817	0	551	344	0,57	0,418	518,626	3,662	0	16	556	349
8734	439	550	346	0,824	0,421	522,589	3,731	0	565	346	0,568	0,418	518,626	3,624	0	16	556	349
8754	440	540	363	0,822	0,421	522,589	3,866	0	553	338	0,567	0,418	518,626	3,644	0	16	556	349
8774	441	565	345	0,821	0,421	522,589	3,658	0	555	339	0,566	0,419	518,626	3,466	0	16	556	349
8793	442	561	352	0,82	0,421	521,98	3,674	0	558	339	0,565	0,419	518,977	3,438	0	16	556	349
8814	443	566	344	0,819	0,421	521,98	3,728	0	562	341	0,564	0,419	518,977	3,499	0	16	556	349
8833	444	554	376	0,818	0,42	521,98	3,958	0	541	340	0,562	0,419	518,977	3,583	0	16	556	349
8854	445	552	371	0,817	0,42	521,98	3,753	0	558	350	0,561	0,419	518,977	3,674	0	16	556	349
8873	446	540	374	0,816	0,419	521,98	3,897	0	554	325	0,56	0,419	518,977	3,689	0	16	556	349
8895	447	535	374	0,815	0,419	520,419	3,798	0	553	325	0,559	0,418	519,271	3,705	0	16	556	349
8913	448	556	365	0,814	0,418	520,419	3,75	0	553	320	0,558	0,418	519,271	3,527	0	16	556	349
8934	449	573	353	0,814	0,417	520,419	3,65	0	565	355	0,558	0,418	519,271	3,65	0	16	556	349
8953	450	554	359	0,813	0,416	520,419	3,669	0	556	338	0,557	0,417	519,271	3,565	0	16	556	349
8974	451	566	346	0,811	0,416	520,419	3,605	0	560	343	0,556	0,417	519,271	3,449	0	16	556	349
8993	452	558	345	0,81	0,415	521,482	3,603	0	564	346	0,554	0,417	519,541	3,484	0	16	556	349
9014	453	559	357	0,808	0,414	521,482	3,733	0	569	320	0,553	0,416	519,541	3,483	0	16	556	349
9033	454	640	300	0,806	0,412	521,482	3,539	0	619	295	0,551	0,415	519,541	3,392	0	17	633	295
9054	455	641	283	0,804	0,411	521,482	3,701	0	631	293	0,549	0,415	519,541	3,538	0	17	633	295
9073	456	630	284	0,802	0,409	521,482	3,594	0	629	298	0,547	0,414	519,541	3,388	0	17	633	295
9094	457	628	286	0,801	0,408	519,62	3,654	0	625	304	0,546	0,413	516,328	3,415	0	17	633	295
9112	458	627	298	0,8	0,406	519,62	3,509	0	631	296	0,545	0,412	516,328	3,54	0	17	633	295
9135	459	648	290	0,798	0,404	519,62	3,641	0	630	296	0,544	0,41	516,328	3,558	0	17	633	295
9152	460	637	286	0,797	0,402	519,62	3,519	0	633	294	0,542	0,409	516,328	3,474	0	17	633	295
9174	461	631	294	0,796	0,4	519,62	3,582	0	624	294	0,541	0,408	516,328	3,481	0	17	633	295
9192	462	640	287	0,794	0,398	520,644	3,63	0	624	292	0,54	0,407	517,071	3,492	0	17	633	295
9215	463	634	303	0,793	0,396	520,644	3,594	0	623	301	0,539	0,405	517,071	3,418	0	17	633	295
9232	464	638	285	0,792	0,395	520,644	3,621	0	634	287	0,538	0,404	517,071	3,367	0	17	633	295
9252	465	644	293	0,791	0,393	520,644	3,551	0	626	293	0,536	0,402	517,071	3,462	0	17	633	295
9272	466	634	290	0,79	0,391	520,644	3,598	0	632	289	0,535	0,401	517,071	3,48	0	17	633	295
9292	467	642	292	0,788	0,389	521,623	3,601	0	629	290	0,534	0,399	518,206	3,505	0	17	633	295
9312	468	635	280	0,787	0,387	521,623	3,551	0	626	300	0,533	0,398	518,206	3,381	0	17	633	295
9332	469	632	305	0,786	0,386	521,623	3,593	0	638	304	0,532	0,397	518,206	3,449	0	17	633	295
9352	470	650	293	0,785	0,385	521,623	3,708	0	631	287	0,531	0,397	518,206	3,366	0	17	633	295
9372	471	636	301	0,784	0,384	521,623	3,557	0	624	298	0,53	0,396	518,206	3,324	0	17	633	295
9391	472	639	295	0,783	0,384	522,519	3,613	0	629	293	0,53	0,396	519,788	3,342	0	17	633	295
9412	473	645	277	0,783	0,383	522,519	3,556	0	639	292	0,529	0,395	519,788	3,469	0	17	633	295
9431	474	631	306	0,782	0,382	522,519	3,545	0	634	293	0,529	0,395	519,788	3,394	0	17	633	295
9451	475	629	303	0,782	0,381	522,519	3,551	0	629	302	0,528	0,394	519,788	3,392	0	17	633	295
9471	476	641	316	0,781	0,381	522,519	3,606	0	630	297	0,528	0,394	519,788	3,379	0	17	633	295
9491	477	633	318	0,781	0,38	523,466	3,612	0	632	299	0,528	0,394	520,423	3,377	0	17	633	295
9511	478	638	300	0,781	0,38	523,466	3,64	0	628	306	0,527	0,393	520,423	3,396	0	17	633	295
9531	479	638	315	0,78	0,38	523,466	3,706	0	633	282	0,527	0,393	520,423	3,363	0	17	633	295
9551	480	639	293	0,78	0,379	523,466	3,606	0	640	301	0,527	0,393	520,423	3,416	0	17	633	295
9571	481	522	292	0,782	0,379	523,466	3,624	0	532	280	0,529	0,392	520,423	3,507	0
9591	482	513	290	0,785	0,378	525,253	3,642	0	527	276	0,533	0,392	526,63	3,553	0
9611	483	281	251	0,787	0,378	525,253	3,586	0	301	228	0,534	0,391	526,63	3,362	0	18	280	258
9631	484	274	253	0,788	0,378	525,253	3,473	0	279	242	0,535	0,392	526,63	3,356	0	18	280	258
9651	485	272	266	0,789	0,379	525,253	3,514	0	291	241	0,536	0,392	526,63	3,396	0	18	280	258
9671	486	284	264	0,791	0,379	525,253	3,506	0	291	255	0,538	0,392	526,63	3,345	0	18	280	258
9691	487	279	261	0,792	0,379	525,636	3,5	0	293	257	0,539	0,392	527,82	3,362	0	18	280	258
9711	488	269	260	0,793	0,379	525,636	3,458	0	284	248	0,54	0,391	527,82	3,318	0	18	280	258
9730	489	277	259	0,794	0,378	525,636	3,605	0	274	251	0,541	0,39	527,82	3,334	0	18	280	258
9750	490	279	266	0,794	0,378	525,636	3,537	0	278	261	0,541	0,39	527,82	3,476	0	18	280	258
9770	491	278	266	0,794	0,377	525,636	3,394	0	291	277	0,541	0,388	527,82	3,514	0	18	280	258
9790	492	277	266	0,794	0,376	525,232	3,442	0	287	282	0,541	0,387	528,746	3,557	0	18	280	258
9810	493	280	260	0,793	0,374	525,232	3,499	0	296	265	0,541	0,386	528,746	3,45	0	18	280	258
9830	494	277	256	0,793	0,373	525,232	3,581	0	290	264	0,54	0,384	528,746	3,538	0	18	280	258
9850	495	278	273	0,793	0,372	525,232	3,52	0	281	245	0,54	0,383	528,746	3,394	0	18	280	258
9870	496	271	260	0,792	0,371	525,232	3,463	0	281	247	0,54	0,382	528,746	3,291	0	18	280	258
9890	497	269	260	0,793	0,37	526,037	3,49	0	283	249	0,54	0,381	528,305	3,284	0	18	280	258
9910	498	179	389	0,794	0,371	526,037	3,441	0	156	364	0,543	0,382	528,305	3,518	0
9930	499	132	420	0,795	0,371	526,037	3,47	0	110	398	0,545	0,381	528,305	3,516	0	19	131	426
9950	500	150	453	0,797	0,37	526,037	3,457	0	108	420	0,546	0,38	528,305	3,52	0	19	131	426
9970	501	144	453	0,798	0,37	526,037	3,662	0	107	418	0,548	0,38	528,305	3,396	0	19	131	426
9990	502	157	459	0,8	0,371	518,12	3,638	0	109	419	0,549	0,379	526,078	3,372	0	19	131	426
10010	503	146	450	0,801	0,37	518,12	3,378	0	131	446	0,551	0,378	526,078	3,561	0	19	131	426
10029	504	155	450	0,803	0,37	518,12	3,785	0	136	438	0,552	0,377	526,078	3,488	0	19	131	426
10049	505	160	458	0,804	0,37	518,12	3,578	0	123	408	0,553	0,376	526,078	3,426	0	19	131	426
10069	506	133	433	0,805	0,369	518,12	3,435	0	134	430	0,554	0,375	526,078	3,415	0	19	131	426
10089	507	130	422	0,806	0,368	531,601	3,681	0	133	418	0,555	0,374	526,173	3,405	0	19	131	426
10109	508	113	424	0,807	0,367	531,601	3,676	0	125	434	0,556	0,372	526,173	3,381	0	19	131	426
10129	509	138	449	0,807	0,366	531,601	3,764	0	119	424	0,557	0,371	526,173	3,524	0	19	131	426
10149	510	134	419	0,808	0,366	531,601	3,66	0	118	406	0,557	0,37	526,173	3,392	0	19	131	426
10169	511	125	420	0,808	0,365	531,601	3,767	0	123	434	0,558	0,369	526,173	3,406	0	19	131	426
10189	512	144	435	0,809	0,364	520,016	3,655	0	117	423	0,559	0,367	527,476	3,455	0	19	131	426
10209	513	131	430	0,81	0,363	520,016	3,454	0	128	422	0,559	0,366	527,476	3,419	0	19	131	426
10229	514	139	437	0,811	0,363	520,016	3,524	0	110	399	0,56	0,366	527,476	3,542	0	19	131	426
10249	515	163	452	0,812	0,362	520,016	3,82	0	114	423	0,561	0,365	527,476	3,388	0	19	131	426
10269	516	134	427	0,813	0,363	520,016	3,554	0	121	404	0,563	0,365	527,476	3,216	0	19	131	426
10289	517	143	433	0,814	0,363	520,909	3,669	0	111	413	0,564	0,365	527,517	3,223	0	19	131	426
10308	518	133	446	0,815	0,364	520,909	3,5	0	103	388	0,565	0,365	527,517	3,217	0	19	131	426
10328	519	142	425	0,816	0,364	520,909	3,436	0	119	389	0,566	0,366	527,517	3,494	0	19	131	426
10348	520	132	430	0,817	0,365	520,909	3,621	0	120	397	0,567	0,366	527,517	3,456	0	19	131	426
10368	521	141	418	0,817	0,365	520,909	3,511	0	146	406	0,567	0,366	527,517	3,521	0	19	131	426
10388	522	130	405	0,816	0,365	534,095	3,611	0	153	408	0,566	0,365	529,312	3,529	0	19	131	426
10408	523	259	362	0,816	0,365	534,095	3,587	0	261	356	0,566	0,366	529,312	3,349	0	20	268	361
10428	524	281	380	0,816	0,366	534,095	3,621	0	264	336	0,566	0,366	529,312	3,417	0	20	268	361
10448	525	256	371	0,816	0,367	534,095	3,718	0	278	341	0,566	0,367	529,312	3,394	0	20	268	361
10468	526	265	360	0,816	0,367	534,095	3,69	0	274	357	0,565	0,368	529,312	3,484	0	20	268	361
10488	527	270	373	0,816	0,368	528,032	3,622	0	271	349	0,565	0,369	528,531	3,493	0	20	268	361
10508	528	271	388	0,815	0,368	528,032	3,743	0	255	326	0,564	0,369	528,531	3,309	0	20	268	361
10528	529	253	363	0,815	0,368	528,032	3,835	0	264	368	0,563	0,37	528,531	3,457	0	20	268	361
10548	530	266	377	0,814	0,368	528,032	3,604	0	259	345	0,563	0,37	528,531	3,407	0	20	268	361
10568	531	266	389	0,813	0,368	528,032	3,73	0	278	343	0,562	0,37	528,531	3,49	0	20	268	361
10588	532	266	379	0,813	0,368	528,41	3,72	0	281	340	0,561	0,37	528,575	3,484	0	20	268	361
10607	533	268	376	0,812	0,368	528,41	3,608	0	262	353	0,561	0,37	528,575	3,424	0	20	268	361
10627	534	275	379	0,812	0,367	528,41	3,703	0	253	334	0,561	0,37	528,575	3,436	0	20	268	361
10647	535	274	405	0,812	0,367	528,41	3,734	0	265	347	0,56	0,37	528,575	3,484	0	20	268	361
10667	536	275	349	0,811	0,367	528,41	3,732	0	264	368	0,56	0,37	528,575	3,433	0	20	268	361
10687	537	277	354	0,81	0,367	529,144	3,736	0	265	363	0,559	0,37	529,051	3,451	0	20	268	361
10707	538	279	376	0,809	0,367	529,144	3,617	0	250	355	0,558	0,37	529,051	3,408	0	20	268	361
10727	539	280	386	0,808	0,366	529,144	3,713	0	280	348	0,557	0,37	529,051	3,46	0	20	268	361
10747	540	357	429	0,806	0,367	529,144	3,895	0	333	383	0,555	0,371	529,051	3,535	0	21	354	386
10767	541	343	402	0,805	0,366	529,144	3,725	0	341	367	0,554	0,371	529,051	3,391	0	21	354	386
10787	542	332	422	0,804	0,366	530,166	3,796	0	348	372	0,553	0,371	530,69	3,444	0	21	354	386
10807	543	352	401	0,803	0,367	530,166	3,615	0	346	408	0,552	0,372	530,69	3,639	0	21	354	386
10827	544	364	405	0,802	0,367	530,166	3,559	0	367	395	0,551	0,373	530,69	3,681	0	21	354	386
10847	545	351	385	0,801	0,368	530,166	3,7	0	349	384	0,55	0,374	530,69	3,483	0	21	354	386
10867	546	332	399	0,801	0,369	530,166	3,863	0	368	412	0,549	0,376	530,69	3,717	0	21	354	386
10887	547	334	395	0,8	0,369	530,429	3,893	0	364	404	0,548	0,377	529,725	3,656	0	21	354	386
10906	548	357	361	0,799	0,37	530,429	3,651	0	369	387	0,548	0,378	529,725	3,554	0	21	354	386
10927	549	360	398	0,799	0,37	530,429	3,713	0	354	374	0,547	0,379	529,725	3,51	0	21	354	386
10946	550	352	359	0,798	0,371	530,429	3,683	0	378	372	0,546	0,38	529,725	3,653	0	21	354	386
10966	551	347	395	0,797	0,371	530,429	3,759	0	372	351	0,545	0,381	529,725	3,494	0	21	354	386
10986	552	344	383	0,796	0,372	529,01	3,755	0	371	341	0,544	0,382	530,889	3,543	0	21	354	386
11006	553	360	393	0,795	0,373	529,01	3,703	0	360	401	0,543	0,383	530,889	3,718	0
11026	554	350	353	0,794	0,373	529,01	3,697	0	361	395	0,542	0,384	530,889	3,556	0
11046	555	360	401	0,793	0,374	529,01	3,647	0	368	405	0,541	0,385	530,889	3,88	0
11066	556	346	399	0,792	0,374	529,01	3,751	0	353	343	0,539	0,386	530,889	3,419	0
11086	557	346	398	0,791	0,374	528,717	3,738	0	354	339	0,539	0,386	529,355	3,472	0
11106	558	362	407	0,79	0,374	528,717	3,693	0	347	398	0,538	0,387	529,355	3,598	0	22	359	392
11126	559	358	404	0,789	0,375	528,717	3,915	0	361	384	0,537	0,388	529,355	3,613	0	22	359	392
11146	560	360	384	0,788	0,375	528,717	3,699	0	372	414	0,536	0,388	529,355	3,851	0	22	359	392
11166	561	353	408	0,788	0,375	528,717	3,705	0	355	362	0,535	0,389	529,355	3,486	0	22	359	392
11186	562	351	401	0,787	0,375	528,679	3,764	0	363	364	0,535	0,389	529,31	3,543	0	22	359	392
11205	563	357	401	0,787	0,375	528,679	3,785	0	369	382	0,534	0,39	529,31	3,511	0	22	359	392
11225	564	349	395	0,786	0,375	528,679	3,685	0	357	389	0,534	0,39	529,31	3,715	0	22	359	392
11245	565	354	386	0,786	0,376	528,679	3,747	0	376	420	0,534	0,39	529,31	3,82	0	22	359	392
11265	566	363	416	0,786	0,376	528,679	3,718	0	350	366	0,534	0,391	529,31	3,473	0	22	359	392
11285	567	362	411	0,786	0,376	529,282	3,754	0	354	376	0,534	0,391	529,097	3,596	0	22	359	392
11305	568	380	373	0,785	0,377	529,282	3,62	0	399	377	0,533	0,391	529,097	3,649	0	23	396	384
11325	569	393	417	0,785	0,377	529,282	3,865	0	395	343	0,533	0,392	529,097	3,578	0	23	396	384
11345	570	401	365	0,785	0,378	529,282	3,644	0	389	422	0,533	0,393	529,097	3,797	0	23	396	384
11365	571	403	413	0,785	0,379	529,282	3,841	0	402	410	0,532	0,394	529,097	3,745	0	23	396	384
11385	572	403	396	0,785	0,38	528,97	3,758	0	400	415	0,532	0,395	529,373	3,774	0	23	396	384
11405	573	384	392	0,785	0,381	528,97	3,745	0	400	385	0,532	0,396	529,373	3,774	0	23	396	384
11425	574	397	372	0,785	0,382	528,97	3,787	0	412	381	0,532	0,397	529,373	3,594	0	23	396	384
11445	575	402	395	0,785	0,383	528,97	3,707	0	394	369	0,532	0,398	529,373	3,775	0	23	396	384
11465	576	387	342	0,785	0,384	528,97	3,89	0	386	382	0,532	0,399	529,373	3,625	0	23	396	384
11484	577	396	341	0,785	0,386	527,449	3,892	0	387	381	0,532	0,401	527,515	3,684	0	23	396	384
11504	578	385	384	0,786	0,387	527,449	3,684	0	406	408	0,532	0,402	527,515	3,834	0
11524	579	384	370	0,786	0,388	527,449	3,781	0	399	352	0,532	0,404	527,515	3,552	0
11544	580	407	371	0,786	0,39	527,449	3,577	0	395	373	0,533	0,405	527,515	3,55	0
11564	581	394	397	0,787	0,391	527,449	3,632	0	396	361	0,533	0,406	527,515	3,648	0
11584	582	399	393	0,787	0,391	525,925	3,615	0	397	371	0,533	0,406	527,614	3,68	0
11604	583	396	362	0,787	0,392	525,925	3,676	0	396	404	0,533	0,407	527,614	3,72	0
11624	584	360	349	0,788	0,392	525,925	3,578	0	368	347	0,534	0,407	527,614	3,558	0
11644	585	261	276	0,789	0,392	525,925	3,632	0	274	272	0,536	0,406	527,614	3,511	0	24	253	271
11664	586	260	279	0,79	0,393	525,925	3,524	0	264	268	0,537	0,407	527,614	3,541	0	24	253	271
11684	587	256	285	0,79	0,393	523,455	3,508	0	257	270	0,537	0,408	523,48	3,493	0	24	253	271
11704	588	253	268	0,791	0,393	523,455	3,66	0	263	286	0,538	0,408	523,48	3,572	0	24	253	271
11724	589	261	261	0,792	0,393	523,455	3,494	0	247	253	0,539	0,407	523,48	3,38	0	24	253	271
11744	590	266	270	0,793	0,393	523,455	3,612	0	252	271	0,54	0,407	523,48	3,339	0	24	253	271
11764	591	240	268	0,794	0,392	523,455	3,483	0	252	282	0,54	0,406	523,48	3,402	0	24	253	271
11784	592	245	266	0,794	0,392	523,815	3,521	0	254	270	0,541	0,405	523,348	3,394	0	24	253	271
11803	593	259	275	0,795	0,391	523,815	3,41	0	255	289	0,541	0,404	523,348	3,422	0	24	253	271
11823	594	262	260	0,796	0,39	523,815	3,406	0	242	290	0,542	0,402	523,348	3,465	0	24	253	271
11843	595	249	274	0,796	0,389	523,815	3,504	0	248	265	0,543	0,401	523,348	3,287	0	24	253	271
11863	596	255	279	0,797	0,388	523,815	3,544	0	246	252	0,544	0,4	523,348	3,267	0	24	253	271
11883	597	254	274	0,798	0,387	524,109	3,587	0	245	244	0,545	0,399	523,15	3,245	0	24	253	271
11903	598	245	283	0,799	0,387	524,109	3,507	0	260	287	0,545	0,397	523,15	3,355	0	24	253	271
11923	599	251	276	0,799	0,386	524,109	3,479	0	250	265	0,546	0,396	523,15	3,189	0	24	253	271
11943	600	251	280	0,8	0,386	524,109	3,217	0	259	270	0,547	0,395	523,15	3,289	0	24	253	271
11963	601	177	314	0,801	0,385	524,109	3,361	0	163	276	0,549	0,394	523,15	3,136	0	25	168	305
11983	602	176	319	0,803	0,385	520,271	3,247	0	151	264	0,551	0,393	524,075	3,158	0	25	168	305
12003	603	164	318	0,805	0,384	520,271	3,246	0	163	278	0,552	0,391	524,075	3,178	0	25	168	305
12023	604	166	318	0,807	0,383	520,271	3,267	0	159	277	0,554	0,39	524,075	3,091	0	25	168	305
12043	605	181	321	0,808	0,383	520,271	3,327	0	177	284	0,556	0,389	524,075	3,169	0	25	168	305
12063	606	178	325	0,81	0,383	520,271	3,267	0	164	291	0,557	0,388	524,075	3,242	0	25	168	305
12082	607	174	325	0,811	0,382	521,402	3,294	0	165	293	0,559	0,387	523,733	3,221	0	25	168	305
12102	608	175	303	0,812	0,382	521,402	3,371	0	169	272	0,56	0,386	523,733	3,336	0	25	168	305
12122	609	175	314	0,814	0,381	521,402	3,287	0	173	282	0,562	0,384	523,733	3,294	0	25	168	305
12142	610	182	330	0,815	0,381	521,402	3,446	0	163	288	0,563	0,383	523,733	3,199	0	25	168	305
12162	611	183	334	0,816	0,381	521,402	3,362	0	168	280	0,564	0,382	523,733	3,252	0	25	168	305
12182	612	184	338	0,818	0,381	521,773	3,361	0	167	281	0,566	0,382	524,299	3,21	0	25	168	305
12202	613	176	320	0,819	0,382	521,773	3,368	0	167	291	0,567	0,382	524,299	3,143	0	25	168	305
12222	614	178	321	0,821	0,382	521,773	3,213	0	168	286	0,569	0,381	524,299	3,208	0	25	168	305
12242	615	170	320	0,821	0,383	521,773	3,452	0	162	279	0,569	0,381	524,299	3,274	0	25	168	305
12262	616	169	318	0,822	0,383	521,773	3,447	0	173	278	0,57	0,381	524,299	3,277	0	25	168	305
12282	617	168	317	0,823	0,383	522	3,443	0	172	278	0,571	0,381	524,135	3,279	0	25	168	305
12302	618	168	328	0,824	0,384	522	3,302	0	159	295	0,572	0,381	524,135	3,192	0	25	168	305
12322	619	161	319	0,825	0,384	522	3,413	0	169	301	0,573	0,382	524,135	3,263	0	25	168	305
12342	620	179	326	0,826	0,385	522	3,298	0	160	297	0,574	0,383	524,135	3,241	0	25	168	305
12362	621	176	323	0,826	0,386	522	3,269	0	164	302	0,574	0,384	524,135	3,218	0	25	168	305
12382	622	173	327	0,826	0,387	521,401	3,289	0	168	300	0,575	0,384	524,54	3,253	0	25	168	305
12401	623	172	335	0,826	0,387	521,401	3,388	0	169	278	0,574	0,385	524,54	3,299	0	25	168	305
12421	624	166	314	0,826	0,388	521,401	3,462	0	171	288	0,574	0,387	524,54	3,199	0	25	168	305
12441	625	165	320	0,825	0,389	521,401	3,306	0	176	280	0,573	0,388	524,54	3,269	0	25	168	305
12461	626	161	334	0,824	0,39	521,401	3,475	0	161	278	0,572	0,389	524,54	3,381	0	25	168	305
12481	627	159	326	0,822	0,39	520,103	3,42	0	162	283	0,57	0,39	523,352	3,348	0	25	168	305
12501	628	172	314	0,821	0,391	520,103	3,357	0	163	280	0,568	0,392	523,352	3,22	0	25	168	305
12521	629	161	339	0,819	0,392	520,103	3,475	0	164	296	0,566	0,393	523,352	3,198	0	25	168	305
12541	630	163	325	0,816	0,393	520,103	3,396	0	168	295	0,563	0,395	523,352	3,412	0	25	168	305
12561	631	164	337	0,815	0,393	520,103	3,448	0	174	303	0,561	0,397	523,352	3,29	0	25	168	305
12581	632	165	333	0,813	0,394	519,285	3,407	0	177	306	0,559	0,398	522,883	3,336	0	25	168	305
12601	633	159	331	0,811	0,395	519,285	3,346	0	161	300	0,558	0,4	522,883	3,343	0	25	168	305
12621	634	170	317	0,81	0,396	519,285	3,452	0	160	299	0,556	0,402	522,883	3,299	0	25	168	305
12641	635	168	321	0,808	0,397	519,285	3,574	0	165	297	0,555	0,403	522,883	3,31	0	25	168	305
12660	636	172	327	0,807	0,397	519,285	3,387	0	162	279	0,553	0,404	522,883	3,171	0	25	168	305
12680	637	171	314	0,803	0,398	524,64	3,508	0	163	274	0,55	0,405	523,968	3,143	0	25	168	305
12700	638	458	257	0,798	0,399	524,64	3,65	0	505	280	0,545	0,406	523,968	3,401	0
12720	639	546	295	0,794	0,4	524,64	3,639	0	542	260	0,541	0,408	523,968	3,352	0	26	558	281
12740	640	564	270	0,792	0,402	524,64	3,524	0	557	272	0,539	0,411	523,968	3,303	0	26	558	281
12760	641	548	281	0,79	0,404	524,64	3,571	0	570	278	0,536	0,412	523,968	3,374	0	26	558	281
12780	642	556	270	0,787	0,405	523,222	3,521	0	583	274	0,533	0,414	522,264	3,325	0	26	558	281
12800	643	548	276	0,785	0,407	523,222	3,51	0	564	273	0,531	0,416	522,264	3,366	0	26	558	281
12820	644	564	285	0,783	0,408	523,222	3,519	0	546	269	0,529	0,418	522,264	3,27	0	26	558	281
12840	645	569	258	0,782	0,409	523,222	3,485	0	551	277	0,528	0,42	522,264	3,406	0	26	558	281
12860	646	554	295	0,781	0,41	523,222	3,67	0	561	280	0,527	0,421	522,264	3,407	0	26	558	281
12880	647	563	290	0,781	0,411	521,514	3,668	0	553	281	0,527	0,423	521,659	3,404	0	26	558	281
12900	648	565	279	0,782	0,413	521,514	3,403	0	550	281	0,527	0,424	521,659	3,293	0	26	558	281
12920	649	556	292	0,783	0,414	521,514	3,568	0	557	274	0,528	0,425	521,659	3,392	0	26	558	281
12940	650	561	285	0,784	0,416	521,514	3,417	0	558	297	0,53	0,426	521,659	3,439	0	26	558	281
12960	651	557	299	0,786	0,418	521,514	3,62	0	562	298	0,531	0,427	521,659	3,556	0	26	558	281
12980	652	560	299	0,788	0,42	520,842	3,582	0	564	299	0,533	0,429	521,268	3,623	0	26	558	281
12999	653	554	279	0,791	0,421	520,842	3,512	0	551	277	0,535	0,429	521,268	3,255	0	26	558	281
13019	654	562	295	0,793	0,422	520,842	3,393	0	546	279	0,538	0,43	521,268	3,524	0	26	558	281
13039	655	599	346	0,794	0,424	520,842	3,529	0	568	355	0,54	0,431	521,268	3,48	0
13059	656	596	404	0,796	0,425	520,842	3,481	0	568	403	0,542	0,432	521,268	3,341	0
13079	657	613	435	0,799	0,425	522,448	3,462	0	570	435	0,544	0,432	520,928	3,47	0	27	580	428
13099	658	599	424	0,801	0,426	522,448	3,635	0	579	413	0,546	0,432	520,928	3,382	0	27	580	428
13119	659	582	447	0,803	0,426	522,448	3,656	0	590	405	0,549	0,431	520,928	3,53	0	27	580	428
13139	660	586	452	0,805	0,426	522,448	3,512	0	573	407	0,551	0,431	520,928	3,356	0	27	580	428
13159	661	576	449	0,808	0,426	522,448	3,659	0	571	421	0,553	0,43	520,928	3,441	0	27	580	428
13179	662	577	450	0,81	0,426	523,87	3,621	0	571	420	0,555	0,43	519,968	3,47	0	27	580	428
13199	663	593	402	0,812	0,425	523,87	3,519	0	591	414	0,557	0,429	519,968	3,523	0
13219	664	571	432	0,813	0,425	523,87	3,618	0	564	428	0,559	0,428	519,968	3,559	0	28	571	416
13239	665	575	423	0,815	0,424	523,87	3,641	0	572	391	0,561	0,427	519,968	3,527	0	28	571	416
13258	666	-800	-600	0,562	0,425	-1	-1	4	576	415	0,562	0,425	519,968	3,385	0	28	571	416
13278	667	-800	-600	0,817	0,422	-1	-1	4	578	411	0,564	0,424	521,497	3,393	0	28	571	416
13298	668	584	421	0,818	0,421	526,113	3,587	0	577	412	0,565	0,422	521,497	3,604	0	28	571	416
13318	669	581	414	0,819	0,42	526,113	3,718	0	568	430	0,566	0,42	521,497	3,523	0	28	571	416
13338	670	568	405	0,82	0,419	526,113	3,722	0	557	417	0,567	0,419	521,497	3,474	0	28	571	416
13358	671	588	431	0,82	0,419	526,113	3,69	0	576	423	0,568	0,419	521,497	3,618	0	28	571	416
13378	672	584	426	0,82	0,419	526,84	3,688	0	568	417	0,567	0,419	521,836	3,569	0	28	571	416
13398	673	576	415	0,819	0,42	526,84	3,679	0	561	402	0,566	0,42	521,836	3,723	0	28	571	416
13418	674	563	437	0,818	0,42	526,84	3,763	0	564	392	0,566	0,421	521,836	3,472	0	28	571	416
13438	675	580	407	0,817	0,421	526,84	3,588	0	555	419	0,564	0,422	521,836	3,524	0	28	571	416
13458	676	557	438	0,816	0,421	526,84	3,819	0	561	412	0,563	0,423	521,836	3,55	0	28	571	416
13478	677	563	427	0,815	0,42	528,019	3,788	0	560	412	0,563	0,422	523,965	3,59	0	28	571	416
13498	678	506	394	0,814	0,42	528,019	3,952	0	506	343	0,562	0,423	523,965	3,555	0	29	506	362
13518	679	508	364	0,813	0,419	528,019	3,762	0	510	341	0,561	0,423	523,965	3,452	0	29	506	362
13538	680	502	384	0,812	0,419	528,019	3,846	0	501	358	0,559	0,423	523,965	3,584	0	29	506	362
13558	681	514	364	0,811	0,419	528,019	3,732	0	513	339	0,558	0,423	523,965	3,665	0	29	506	362
13577	682	514	371	0,81	0,419	527,306	3,745	0	511	346	0,557	0,424	522,968	3,65	0	29	506	362
13598	683	499	417	0,81	0,419	527,306	4,149	0	511	345	0,557	0,424	522,968	3,577	0	29	506	362
13617	684	496	370	0,809	0,419	527,306	3,845	0	495	385	0,556	0,424	522,968	3,852	0	29	506	362
13637	685	499	365	0,809	0,419	527,306	3,874	0	513	340	0,556	0,425	522,968	3,583	0	29	506	362
13657	686	503	385	0,809	0,418	527,306	3,964	0	508	349	0,556	0,425	522,968	3,681	0	29	506	362
13677	687	505	388	0,809	0,418	526,937	4,011	0	503	357	0,556	0,425	523,691	3,764	0	29	506	362
13697	688	507	359	0,809	0,418	526,937	3,802	0	513	334	0,556	0,424	523,691	3,62	0	29	506	362
13717	689	505	363	0,81	0,417	526,937	3,696	0	510	344	0,556	0,424	523,691	3,533	0	29	506	362
13737	690	454	394	0,811	0,417	526,937	3,803	0	456	344	0,558	0,423	523,691	3,607	0
13757	691	399	375	0,812	0,416	526,937	3,664	0	403	354	0,559	0,422	523,691	3,498	0
13777	692	376	384	0,813	0,415	527,781	3,694	0	380	355	0,56	0,421	524,856	3,518	0
13797	693	405	384	0,813	0,414	527,781	3,621	0	406	391	0,561	0,42	524,856	3,664	0	30	403	358
13817	694	402	379	0,814	0,413	527,781	3,717	0	409	343	0,562	0,418	524,856	3,594	0	30	403	358
13837	695	400	357	0,815	0,412	527,781	3,722	0	402	379	0,562	0,417	524,856	3,709	0	30	403	358
13856	696	401	367	0,815	0,412	527,781	3,697	0	404	370	0,563	0,416	524,856	3,601	0	30	403	358
13876	697	400	356	0,816	0,411	528,573	3,697	0	403	353	0,564	0,416	525,574	3,646	0	30	403	358
13896	698	401	339	0,817	0,411	528,573	3,648	0	410	339	0,564	0,415	525,574	3,727	0	30	403	358
13916	699	411	364	0,817	0,411	528,573	3,655	0	393	390	0,564	0,415	525,574	3,704	0
13936	700	401	393	0,817	0,411	528,573	3,863	0	406	361	0,565	0,415	525,574	3,516	0
13956	701	407	357	0,817	0,411	528,573	3,762	0	404	375	0,565	0,415	525,574	3,577	0
13976	702	402	364	0,817	0,411	528,769	3,828	0	398	360	0,565	0,416	525,98	3,555	0
13996	703	413	399	0,816	0,412	528,769	3,794	0	399	378	0,564	0,416	525,98	3,607	0
14016	704	402	352	0,816	0,412	528,769	3,659	0	407	330	0,564	0,417	525,98	3,507	0	31	401	361
14036	705	397	342	0,815	0,412	528,769	3,784	0	407	369	0,563	0,418	525,98	3,569	0	31	401	361
14056	706	405	345	0,815	0,413	528,769	3,531	0	404	348	0,562	0,418	525,98	3,472	0	31	401	361
14076	707	400	339	0,814	0,413	528,952	3,532	0	408	366	0,562	0,419	526,422	3,484	0	31	401	361
14096	708	412	380	0,814	0,413	528,952	3,613	0	392	368	0,561	0,419	526,422	3,412	0	31	401	361
14116	709	387	356	0,813	0,413	528,952	3,782	0	409	369	0,56	0,419	526,422	3,627	0	31	401	361
14136	710	420	373	0,813	0,413	528,952	3,542	0	403	355	0,56	0,419	526,422	3,451	0	31	401	361
14156	711	384	354	0,813	0,413	528,952	3,659	0	396	390	0,56	0,42	526,422	3,823	0	31	401	361
14175	712	394	359	0,813	0,414	528,271	3,683	0	402	390	0,56	0,421	525,108	3,82	0	31	401	361
14195	713	401	346	0,813	0,414	528,271	3,538	0	416	350	0,56	0,421	525,108	3,429	0	31	401	361
14215	714	370	378	0,813	0,415	528,271	3,427	0	372	377	0,56	0,422	525,108	3,484	0	32	376	374
14235	715	364	374	0,813	0,415	528,271	3,783	0	374	364	0,561	0,422	525,108	3,425	0	32	376	374
14255	716	377	369	0,814	0,416	528,271	3,664	0	386	373	0,561	0,422	525,108	3,596	0	32	376	374
14275	717	378	365	0,814	0,416	528,067	3,707	0	391	368	0,561	0,423	524,961	3,621	0	32	376	374
14295	718	383	378	0,814	0,417	528,067	3,517	0	368	354	0,561	0,423	524,961	3,482	0	32	376	374
14315	719	378	363	0,815	0,417	528,067	3,407	0	359	396	0,562	0,423	524,961	3,502	0	32	376	374
14335	720	385	377	0,815	0,418	528,067	3,487	0	372	418	0,562	0,424	524,961	3,81	0	32	376	374
14355	721	382	354	0,816	0,418	528,067	3,488	0	382	370	0,563	0,424	524,961	3,423	0	33	376	372
14375	722	382	357	0,816	0,419	526,849	3,482	0	382	397	0,563	0,425	526,069	3,512	0	33	376	372
14395	723	371	370	0,816	0,42	526,849	3,524	0	365	352	0,563	0,426	526,069	3,367	0	33	376	372
14415	724	384	379	0,817	0,422	526,849	3,54	0	377	377	0,564	0,428	526,069	3,422	0	33	376	372
14435	725	379	355	0,818	0,423	526,849	3,466	0	379	391	0,565	0,429	526,069	3,583	0	33	376	372
14455	726	381	404	0,819	0,425	526,849	3,565	0	363	364	0,565	0,43	526,069	3,318	0	33	376	372
14475	727	382	405	0,82	0,426	527,307	3,552	0	369	383	0,566	0,431	524,518	3,373	0	33	376	372
14495	728	381	372	0,821	0,428	527,307	3,375	0	380	381	0,567	0,433	524,518	3,442	0	33	376	372
14514	729	369	348	0,822	0,429	527,307	3,498	0	364	357	0,569	0,434	524,518	3,278	0	33	376	372
14535	730	387	374	0,823	0,431	527,307	3,344	0	373	335	0,57	0,435	524,518	3,317	0	33	376	372
14554	731	376	380	0,824	0,433	527,307	3,528	0	355	392	0,571	0,437	524,518	3,556	0
14575	732	381	377	0,825	0,435	525,664	3,476	0	354	377	0,571	0,438	523,777	3,488	0
14594	733	382	375	0,826	0,437	525,664	3,516	0	371	318	0,572	0,44	523,777	3,28	0	34	368	367
14618	734	364	377	0,827	0,439	525,664	3,417	0	361	366	0,573	0,442	523,777	3,318	0	34	368	367
14634	735	379	381	0,828	0,441	525,664	3,238	0	364	366	0,574	0,443	523,777	3,351	0	34	368	367
14655	736	378	361	0,829	0,443	525,664	3,37	0	359	337	0,575	0,445	523,777	3,182	0	34	368	367
14674	737	373	362	0,829	0,445	525,387	3,292	0	358	363	0,576	0,447	522,832	3,196	0	34	368	367
14695	738	370	385	0,83	0,447	525,387	3,446	0	379	378	0,576	0,449	522,832	3,277	0	34	368	367
14714	739	371	366	0,831	0,449	525,387	3,368	0	345	333	0,577	0,45	522,832	3,162	0
14735	740	398	353	0,83	0,45	525,387	3,254	0	398	375	0,576	0,451	522,832	3,313	0
14753	741	524	281	0,827	0,449	525,387	3,409	0	524	282	0,575	0,451	522,832	3,236	0
14775	742	543	262	0,826	0,45	522,882	3,323	0	533	285	0,573	0,451	518,619	3,188	0
14793	743	575	284	0,826	0,45	522,882	3,397	0	569	272	0,573	0,452	518,619	3,216	0	35	571	279
14815	744	571	286	0,826	0,449	522,882	3,342	0	557	288	0,573	0,451	518,619	3,264	0	35	571	279
14833	745	584	284	0,825	0,448	522,882	3,404	0	575	280	0,572	0,45	518,619	3,279	0	35	571	279
14855	746	570	277	0,825	0,446	522,882	3,473	0	559	279	0,572	0,448	518,619	3,298	0	35	571	279
14873	747	575	273	0,824	0,444	525	3,481	0	565	277	0,571	0,445	518,633	3,314	0	35	571	279
14895	748	573	259	0,824	0,441	525	3,487	0	570	290	0,571	0,442	518,633	3,216	0	35	571	279
14913	749	577	263	0,822	0,437	525	3,334	0	569	276	0,57	0,438	518,633	3,187	0	35	571	279
14935	750	584	292	0,822	0,433	525	3,321	0	573	270	0,569	0,434	518,633	3,145	0	35	571	279
14953	751	575	275	0,821	0,428	525	3,18	0	571	288	0,568	0,43	518,633	3,328	0	35	571	279
14975	752	579	283	0,82	0,424	527,202	3,137	0	572	276	0,568	0,425	521,389	3,33	0	35	571	279
14993	753	578	287	0,819	0,418	527,202	3,258	0	561	284	0,567	0,419	521,389	3,184	0	35	571	279
15015	754	565	274	0,819	0,413	527,202	3,242	0	559	278	0,567	0,414	521,389	3,077	0	35	571	279
15033	755	622	291	0,817	0,408	527,202	3,379	0	580	308	0,566	0,41	521,389	3,152	0
15053	756	656	306	0,814	0,404	527,202	3,207	0	631	304	0,564	0,405	521,389	3,16	0	36	638	325
15073	757	670	303	0,812	0,4	529,041	3,24	0	642	301	0,562	0,401	522,359	3,173	0	36	638	325
15092	758	650	323	0,81	0,396	529,041	3,265	0	633	310	0,559	0,398	522,359	2,984	0	36	638	325
15112	759	651	333	0,807	0,393	529,041	3,242	0	642	319	0,557	0,396	522,359	3,082	0	36	638	325
15132	760	642	338	0,805	0,39	529,041	3,196	0	638	319	0,555	0,394	522,359	3,087	0	36	638	325
15152	761	644	345	0,802	0,388	529,041	3,171	0	623	319	0,552	0,393	522,359	3,022	0	36	638	325
15172	762	646	349	0,8	0,387	530,659	3,155	0	626	315	0,55	0,392	524,99	3,09	0	36	638	325
15192	763	636	314	0,798	0,385	530,659	3,159	0	653	345	0,548	0,391	524,99	3,375	0	36	638	325
15212	764	647	354	0,795	0,383	530,659	3,229	0	631	326	0,545	0,389	524,99	3,197	0	36	638	325
15232	765	647	337	0,793	0,381	530,659	3,105	0	622	320	0,543	0,388	524,99	3,108	0	36	638	325
15252	766	639	330	0,791	0,379	530,659	3,209	0	626	313	0,541	0,386	524,99	3,068	0	36	638	325
15272	767	646	345	0,789	0,377	532,417	3,171	0	622	303	0,539	0,385	528,014	3,045	0	36	638	325
15292	768	640	336	0,788	0,376	532,417	3,24	0	633	318	0,538	0,384	528,014	3,113	0	36	638	325
15312	769	650	323	0,786	0,374	532,417	3,097	0	630	310	0,537	0,383	528,014	3,144	0	36	638	325
15332	770	637	324	0,785	0,373	532,417	3,285	0	638	326	0,536	0,382	528,014	3,287	0	36	638	325
15352	771	647	319	0,784	0,373	532,417	3,265	0	633	306	0,535	0,382	528,014	3,081	0	36	638	325
15371	772	641	318	0,783	0,373	532,487	3,242	0	634	310	0,534	0,382	527,874	3,13	0	36	638	325
15391	773	640	334	0,782	0,372	532,487	3,278	0	631	314	0,533	0,381	527,874	3,088	0	36	638	325
15411	774	645	324	0,782	0,372	532,487	3,223	0	635	299	0,532	0,381	527,874	3,12	0	36	638	325
15431	775	648	331	0,782	0,371	532,487	3,253	0	629	334	0,532	0,38	527,874	3,185	0	36	638	325
15451	776	641	343	0,782	0,371	532,487	3,217	0	629	335	0,532	0,38	527,874	3,331	0	36	638	325
15471	777	645	341	0,782	0,371	531,744	3,22	0	629	336	0,532	0,38	527,618	3,382	0	36	638	325
15491	778	646	330	0,783	0,371	531,744	3,29	0	644	325	0,533	0,38	527,618	3,304	0	36	638	325
15511	779	641	326	0,783	0,371	531,744	3,308	0	628	332	0,533	0,38	527,618	3,291	0	36	638	325
15531	780	653	327	0,783	0,371	531,744	3,336	0	613	327	0,533	0,379	527,618	3,246	0	36	638	325
15551	781	642	324	0,784	0,371	531,744	3,225	0	635	325	0,534	0,379	527,618	3,179	0	36	638	325
15571	782	642	324	0,785	0,372	531,539	3,234	0	632	327	0,534	0,379	527,093	3,148	0	36	638	325
15591	783	636	343	0,785	0,371	531,539	3,315	0	628	315	0,535	0,379	527,093	3,21	0	36	638	325
15611	784	522	309	0,788	0,371	531,539	3,487	0	533	295	0,538	0,378	527,093	3,283	0
15631	785	343	319	0,791	0,371	531,539	3,353	0	347	296	0,542	0,377	527,093	3,236	0
15651	786	251	314	0,794	0,371	531,539	3,399	0	259	311	0,544	0,377	527,093	3,093	0
15670	787	159	315	0,795	0,371	530,435	3,451	0	168	290	0,545	0,378	530,789	3,128	0
15690	788	241	308	0,796	0,371	530,435	3,375	0	246	308	0,546	0,377	530,789	3,199	0	37	247	315
15710	789	246	328	0,797	0,372	530,435	3,302	0	254	328	0,547	0,377	530,789	3,261	0	37	247	315
15730	790	241	310	0,799	0,372	530,435	3,303	0	248	292	0,549	0,377	530,789	3,301	0	37	247	315
15750	791	257	339	0,8	0,372	530,435	3,372	0	249	309	0,55	0,377	530,789	3,143	0	37	247	315
15770	792	258	336	0,801	0,373	531,068	3,339	0	251	308	0,551	0,377	532,1	3,187	0	37	247	315
15790	793	253	317	0,802	0,373	531,068	3,292	0	240	311	0,551	0,377	532,1	3,145	0	37	247	315
15810	794	240	316	0,802	0,373	531,068	3,341	0	245	310	0,552	0,377	532,1	3,291	0	37	247	315
15830	795	261	312	0,802	0,374	531,068	3,22	0	243	310	0,551	0,378	532,1	3,308	0	37	247	315
15850	796	250	316	0,802	0,375	531,068	3,29	0	240	304	0,551	0,378	532,1	3,242	0	37	247	315
15870	797	247	317	0,802	0,375	529,47	3,274	0	241	303	0,552	0,379	532,308	3,233	0	37	247	315
15890	798	249	335	0,803	0,376	529,47	3,359	0	246	286	0,552	0,379	532,308	3,242	0	37	247	315
15910	799	253	333	0,803	0,376	529,47	3,319	0	246	323	0,553	0,379	532,308	3,316	0	37	247	315
15930	800	246	315	0,804	0,376	529,47	3,255	0	250	324	0,553	0,379	532,308	3,296	0	37	247	315
15949	801	243	315	0,804	0,376	529,47	3,176	0	242	304	0,554	0,38	532,308	3,2	0	37	247	315
15969	802	244	315	0,805	0,377	529,596	3,126	0	245	326	0,554	0,38	530,457	3,218	0	37	247	315
15989	803	244	319	0,806	0,377	529,596	3,34	0	246	313	0,555	0,38	530,457	3,128	0	37	247	315
16009	804	218	370	0,807	0,379	529,596	3,413	0	203	329	0,556	0,381	530,457	3,189	0
16029	805	203	397	0,808	0,379	529,596	3,551	0	207	377	0,558	0,381	530,457	3,376	0	38	216	414
16049	806	217	400	0,809	0,379	529,596	3,332	0	215	424	0,559	0,381	530,457	3,403	0	38	216	414
16069	807	210	403	0,81	0,379	529,444	3,401	0	220	453	0,561	0,38	532,296	3,442	0	38	216	414
16089	808	211	407	0,811	0,379	529,444	3,438	0	220	399	0,561	0,38	532,296	3,477	0	38	216	414
16109	809	205	414	0,812	0,379	529,444	3,576	0	222	436	0,562	0,379	532,296	3,615	0	38	216	414
16129	810	215	401	0,812	0,379	529,444	3,412	0	213	422	0,562	0,379	532,296	3,625	0	38	216	414
16149	811	208	421	0,812	0,379	529,444	3,564	0	234	439	0,562	0,379	532,296	3,742	0	38	216	414
16169	812	211	418	0,813	0,378	529,853	3,508	0	234	434	0,563	0,378	532,657	3,79	0	38	216	414
16189	813	225	412	0,813	0,378	529,853	3,483	0	219	411	0,563	0,378	532,657	3,414	0	38	216	414
16209	814	231	411	0,813	0,377	529,853	3,503	0	219	380	0,563	0,377	532,657	3,451	0	38	216	414
16229	815	212	397	0,813	0,377	529,853	3,483	0	203	422	0,564	0,376	532,657	3,526	0	38	216	414
16249	816	207	414	0,813	0,376	529,853	3,387	0	227	423	0,564	0,375	532,657	3,634	0	38	216	414
16269	817	203	410	0,813	0,376	530,341	3,387	0	224	423	0,563	0,375	533,46	3,695	0	38	216	414
16288	818	213	404	0,813	0,376	530,341	3,459	0	220	395	0,563	0,374	533,46	3,344	0	38	216	414
16308	819	217	415	0,813	0,375	530,341	3,583	0	213	406	0,563	0,374	533,46	3,429	0	38	216	414
16328	820	236	433	0,813	0,375	530,341	3,554	0	226	457	0,564	0,373	533,46	3,927	0	39	221	420
16348	821	235	428	0,814	0,374	530,341	3,467	0	225	462	0,565	0,373	533,46	3,977	0	39	221	420
16368	822	236	423	0,815	0,374	532,061	3,533	0	224	467	0,565	0,373	534,035	4,031	0	39	221	420
16388	823	222	420	0,815	0,374	532,061	3,492	0	224	424	0,566	0,373	534,035	3,518	0	39	221	420
16408	824	215	415	0,815	0,374	532,061	3,627	0	209	396	0,566	0,372	534,035	3,482	0	39	221	420
16428	825	222	413	0,815	0,374	532,061	3,474	0	215	422	0,566	0,372	534,035	3,587	0	39	221	420
16448	826	210	408	0,814	0,373	532,061	3,487	0	222	406	0,565	0,371	534,035	3,45	0	39	221	420
16468	827	209	405	0,814	0,372	531,54	3,513	0	214	417	0,565	0,371	534,861	3,48	0	39	221	420
16488	828	220	411	0,813	0,372	531,54	3,561	0	215	411	0,564	0,371	534,861	3,506	0	39	221	420
16508	829	226	432	0,813	0,371	531,54	3,619	0	214	409	0,563	0,371	534,861	3,567	0	39	221	420
16528	830	242	420	0,811	0,371	531,54	3,495	0	230	411	0,562	0,371	534,861	3,658	0	39	221	420
16547	831	307	361	0,809	0,37	531,54	3,548	0	284	326	0,56	0,371	534,861	3,485	0	40	302	352
16568	832	321	361	0,808	0,37	534,835	3,566	0	294	318	0,559	0,371	534,524	3,535	0	40	302	352
16587	833	306	364	0,807	0,37	534,835	3,621	0	295	324	0,558	0,371	534,524	3,41	0	40	302	352
16607	834	314	365	0,805	0,37	534,835	3,505	0	297	321	0,556	0,372	534,524	3,301	0	40	302	352
16627	835	317	389	0,805	0,371	534,835	3,635	0	301	340	0,555	0,373	534,524	3,329	0	40	302	352
16647	836	290	367	0,804	0,371	534,835	3,578	0	299	334	0,555	0,374	534,524	3,447	0	40	302	352
16667	837	293	374	0,803	0,371	535,009	3,55	0	300	337	0,554	0,374	535,855	3,411	0	40	302	352
16687	838	316	371	0,802	0,371	535,009	3,496	0	289	333	0,553	0,374	535,855	3,326	0	40	302	352
16707	839	305	384	0,802	0,37	535,009	3,548	0	292	348	0,552	0,374	535,855	3,294	0	40	302	352
16727	840	306	365	0,801	0,37	535,009	3,515	0	295	343	0,551	0,375	535,855	3,325	0	40	302	352
16747	841	305	392	0,8	0,37	535,009	3,525	0	294	338	0,55	0,375	535,855	3,334	0	40	302	352
16767	842	305	389	0,799	0,37	534,862	3,544	0	297	345	0,549	0,375	535,056	3,321	0	40	302	352
16787	843	298	378	0,798	0,369	534,862	3,493	0	303	319	0,549	0,375	535,056	3,408	0	40	302	352
16807	844	306	347	0,798	0,369	534,862	3,518	0	293	333	0,548	0,375	535,056	3,282	0	40	302	352
16827	845	323	394	0,797	0,369	534,862	3,709	0	298	328	0,548	0,375	535,056	3,345	0	40	302	352
16847	846	308	367	0,797	0,368	534,862	3,57	0	307	322	0,548	0,375	535,056	3,378	0	40	302	352
16866	847	313	362	0,796	0,368	535,148	3,639	0	304	328	0,547	0,375	535,125	3,328	0	40	302	352
16886	848	353	355	0,795	0,367	535,148	3,541	0	341	341	0,546	0,375	535,125	3,389	0
16906	849	366	344	0,794	0,367	535,148	3,507	0	370	307	0,545	0,375	535,125	3,293	0
16926	850	368	351	0,793	0,367	535,148	3,531	0	373	381	0,544	0,375	535,125	3,659	0	41	367	352
16946	851	357	345	0,793	0,367	535,148	3,545	0	373	337	0,544	0,376	535,125	3,493	0	41	367	352
16966	852	366	345	0,793	0,368	537,276	3,548	0	373	337	0,544	0,376	535,518	3,548	0	41	367	352
16986	853	373	343	0,792	0,368	537,276	3,514	0	366	362	0,543	0,377	535,518	3,407	0	41	367	352
17006	854	358	349	0,792	0,369	537,276	3,541	0	352	355	0,543	0,378	535,518	3,407	0	41	367	352
17026	855	358	347	0,791	0,37	537,276	3,574	0	379	398	0,542	0,379	535,518	3,724	0	41	367	352
17046	856	372	370	0,79	0,37	537,276	3,564	0	365	347	0,541	0,38	535,518	3,36	0	41	367	352
17066	857	364	374	0,789	0,37	537,724	3,557	0	366	359	0,54	0,381	535,453	3,435	0	41	367	352
17086	858	381	346	0,788	0,37	537,724	3,668	0	362	342	0,539	0,381	535,453	3,367	0	41	367	352
17106	859	380	355	0,787	0,37	537,724	3,486	0	347	347	0,538	0,381	535,453	3,48	0	41	367	352
17126	860	373	342	0,787	0,37	537,724	3,654	0	355	318	0,537	0,382	535,453	3,357	0	41	367	352
17146	861	359	356	0,786	0,37	537,724	3,578	0	372	355	0,537	0,382	535,453	3,391	0	41	367	352
17166	862	355	353	0,786	0,37	536,79	3,516	0	367	349	0,536	0,382	535,016	3,416	0	41	367	352
17185	863	360	352	0,785	0,37	536,79	3,62	0	366	392	0,536	0,382	535,016	3,814	0	41	367	352
17205	864	374	354	0,785	0,369	536,79	3,757	0	348	344	0,535	0,383	535,016	3,41	0	41	367	352
17225	865	366	356	0,784	0,369	536,79	3,645	0	372	356	0,535	0,383	535,016	3,528	0	41	367	352
17245	866	378	368	0,784	0,369	536,79	3,71	0	359	323	0,534	0,383	535,016	3,371	0	41	367	352
17265	867	375	372	0,784	0,369	535,425	3,649	0	355	319	0,534	0,383	535,598	3,401	0	41	367	352
17285	868	357	370	0,784	0,369	535,425	3,807	0	368	358	0,534	0,382	535,598	3,498	0	41	367	352
17305	869	368	348	0,784	0,369	535,425	3,61	0	359	371	0,534	0,382	535,598	3,454	0	41	367	352
17325	870	375	343	0,784	0,368	535,425	3,503	0	377	351	0,534	0,382	535,598	3,425	0	41	367	352
17345	871	376	350	0,783	0,368	535,425	3,6	0	361	339	0,534	0,381	535,598	3,44	0	41	367	352
17365	872	377	347	0,783	0,367	536,521	3,568	0	368	339	0,534	0,38	536,085	3,428	0	41	367	352
17385	873	378	372	0,784	0,367	536,521	3,59	0	371	346	0,534	0,38	536,085	3,464	0	41	367	352
17405	874	360	381	0,784	0,367	536,521	3,842	0	359	344	0,534	0,379	536,085	3,447	0	41	367	352
17425	875	379	358	0,784	0,366	536,521	3,617	0	375	347	0,535	0,379	536,085	3,493	0	41	367	352
17445	876	373	365	0,784	0,366	536,521	3,741	0	352	308	0,535	0,379	536,085	3,384	0	41	367	352
17464	877	368	363	0,785	0,366	536,661	3,824	0	353	305	0,535	0,379	535,619	3,377	0	41	367	352
17484	878	366	328	0,785	0,367	536,661	3,566	0	360	342	0,536	0,379	535,619	3,565	0	41	367	352
17504	879	386	342	0,785	0,367	536,661	3,449	0	367	363	0,535	0,38	535,619	3,473	0	41	367	352
17524	880	378	344	0,785	0,368	536,661	3,556	0	360	361	0,535	0,381	535,619	3,373	0	41	367	352
17544	881	372	357	0,785	0,369	536,661	3,618	0	365	356	0,535	0,382	535,619	3,445	0	41	367	352
17564	882	380	363	0,785	0,37	536,315	3,588	0	365	352	0,535	0,383	535,833	3,404	0	41	367	352
17584	883	388	370	0,784	0,371	536,315	3,589	0	371	359	0,535	0,384	535,833	3,392	0	41	367	352
17604	884	370	376	0,784	0,372	536,315	3,578	0	376	388	0,535	0,385	535,833	3,65	0	41	367	352
17624	885	392	352	0,784	0,373	536,315	3,501	0	363	346	0,534	0,386	535,833	3,325	0
17644	886	368	363	0,784	0,374	536,315	3,45	0	345	331	0,534	0,387	535,833	3,43	0
17664	887	374	360	0,784	0,375	534,775	3,405	0	341	334	0,534	0,387	534,998	3,475	0
17684	888	366	371	0,784	0,376	534,775	3,504	0	347	328	0,534	0,388	534,998	3,432	0
17704	889	376	354	0,784	0,377	534,775	3,528	0	372	424	0,534	0,389	534,998	4,039	0
17724	890	383	369	0,785	0,377	534,775	3,476	0	388	364	0,534	0,39	534,998	3,519	0
17744	891	379	380	0,785	0,378	534,775	3,493	0	348	337	0,535	0,391	534,998	3,265	0
17763	892	381	377	0,786	0,379	533,746	3,484	0	365	370	0,535	0,391	535,427	3,427	0
17783	893	298	271	0,787	0,378	533,746	3,48	0	294	275	0,537	0,39	535,427	3,542	0
17803	894	251	268	0,788	0,378	533,746	3,386	0	255	278	0,539	0,391	535,427	3,471	0	42	239	262
17823	895	238	273	0,788	0,378	533,746	3,445	0	229	243	0,539	0,391	535,427	3,326	0	42	239	262
17843	896	257	266	0,788	0,379	533,746	3,399	0	233	257	0,539	0,391	535,427	3,314	0	42	239	262
17863	897	256	273	0,789	0,379	529,668	3,397	0	237	254	0,539	0,391	532,33	3,283	0	42	239	262
17883	898	242	268	0,789	0,379	529,668	3,408	0	240	265	0,54	0,39	532,33	3,238	0	42	239	262
17903	899	254	275	0,79	0,378	529,668	3,372	0	237	264	0,54	0,39	532,33	3,263	0	42	239	262
17923	900	234	275	0,79	0,378	529,668	3,411	0	223	251	0,541	0,389	532,33	3,123	0	42	239	262
17943	901	238	274	0,791	0,377	529,668	3,329	0	239	241	0,542	0,389	532,33	3,21	0	42	239	262
17963	902	238	269	0,791	0,376	532,538	3,345	0	234	234	0,542	0,388	533,266	3,191	0	42	239	262
17983	903	249	267	0,792	0,375	532,538	3,357	0	226	255	0,543	0,386	533,266	3,243	0	42	239	262
18003	904	232	264	0,792	0,374	532,538	3,355	0	243	268	0,543	0,385	533,266	3,163	0	42	239	262
18023	905	241	271	0,793	0,373	532,538	3,284	0	234	279	0,544	0,384	533,266	3,466	0	42	239	262
18043	906	247	263	0,793	0,372	532,538	3,299	0	238	253	0,544	0,382	533,266	3,293	0	42	239	262
18062	907	240	262	0,793	0,371	534,708	3,326	0	239	260	0,545	0,381	533,991	3,338	0	42	239	262
18082	908	209	293	0,794	0,37	534,708	3,424	0	196	264	0,546	0,38	533,991	3,151	0	43	176	294
18102	909	185	312	0,794	0,369	534,708	3,346	0	170	264	0,547	0,379	533,991	3,149	0	43	176	294
18122	910	170	303	0,795	0,368	534,708	3,352	0	164	275	0,547	0,378	533,991	3,228	0	43	176	294
18142	911	186	312	0,795	0,367	534,708	3,268	0	160	269	0,547	0,377	533,991	3,052	0	43	176	294
18162	912	183	313	0,796	0,367	531,884	3,227	0	155	269	0,548	0,376	536,163	3,075	0	43	176	294
18182	913	177	303	0,797	0,366	531,884	3,469	0	174	267	0,549	0,375	536,163	3,198	0	43	176	294
18202	914	185	312	0,798	0,366	531,884	3,243	0	175	277	0,55	0,374	536,163	3,221	0	43	176	294
18222	915	182	317	0,799	0,365	531,884	3,265	0	169	268	0,552	0,373	536,163	3,12	0	43	176	294
18242	916	174	307	0,8	0,365	531,884	3,31	0	171	271	0,553	0,373	536,163	3,037	0	43	176	294
18262	917	175	308	0,802	0,365	535,112	3,359	0	170	275	0,555	0,373	535,612	3,007	0	43	176	294
18282	918	171	316	0,803	0,365	535,112	3,404	0	170	280	0,556	0,373	535,612	3,164	0	43	176	294
18302	919	185	324	0,804	0,366	535,112	3,398	0	173	274	0,557	0,373	535,612	3,222	0	43	176	294
18322	920	174	330	0,805	0,366	535,112	3,418	0	176	272	0,558	0,373	535,612	3,319	0	43	176	294
18342	921	175	307	0,806	0,367	535,112	3,45	0	173	264	0,559	0,374	535,612	3,217	0	43	176	294
18361	922	180	314	0,807	0,369	533,225	3,445	0	175	261	0,559	0,375	534,599	3,241	0	43	176	294
18381	923	179	320	0,807	0,37	533,225	3,43	0	178	286	0,56	0,376	534,599	3,201	0	43	176	294
18401	924	189	312	0,808	0,372	533,225	3,436	0	185	286	0,56	0,378	534,599	3,28	0	43	176	294
18421	925	194	324	0,808	0,374	533,225	3,422	0	181	262	0,561	0,38	534,599	3,211	0	43	176	294
18441	926	200	319	0,809	0,376	533,225	3,261	0	183	272	0,561	0,382	534,599	3,255	0	43	176	294
18461	927	203	318	0,81	0,378	532,979	3,245	0	184	267	0,562	0,383	533,33	3,217	0	43	176	294
18481	928	172	310	0,81	0,379	532,979	3,363	0	171	283	0,563	0,385	533,33	3,088	0	43	176	294
18501	929	183	312	0,811	0,381	532,979	3,371	0	168	268	0,563	0,387	533,33	3,221	0	43	176	294
18521	930	169	321	0,812	0,383	532,979	3,41	0	162	280	0,564	0,388	533,33	3,218	0	43	176	294
18541	931	178	313	0,813	0,384	532,979	3,367	0	178	286	0,564	0,39	533,33	3,336	0	43	176	294
18561	932	181	319	0,813	0,386	531,154	3,37	0	176	283	0,564	0,391	532,134	3,366	0	43	176	294
18581	933	183	315	0,813	0,387	531,154	3,711	0	171	272	0,564	0,392	532,134	3,302	0	43	176	294
18601	934	194	310	0,813	0,388	531,154	3,364	0	163	272	0,564	0,394	532,134	3,214	0	43	176	294
18621	935	183	314	0,812	0,389	531,154	3,368	0	169	273	0,564	0,395	532,134	3,265	0	43	176	294
18640	936	168	329	0,812	0,39	531,154	3,347	0	160	272	0,563	0,396	532,134	3,246	0	43	176	294
18661	937	171	332	0,812	0,391	528,631	3,328	0	162	274	0,563	0,397	530,393	3,263	0	43	176	294
18680	938	190	332	0,811	0,391	528,631	3,415	0	166	270	0,562	0,397	530,393	3,285	0	43	176	294
18700	939	180	312	0,811	0,392	528,631	3,398	0	169	280	0,562	0,398	530,393	3,182	0	43	176	294
18720	940	177	314	0,81	0,392	528,631	3,312	0	164	265	0,561	0,398	530,393	3,114	0	43	176	294
18740	941	182	319	0,81	0,392	528,631	3,387	0	169	278	0,56	0,398	530,393	3,202	0	43	176	294
18760	942	182	322	0,808	0,392	529,189	3,359	0	170	273	0,558	0,399	530,059	3,184	0	43	176	294
18780	943	167	301	0,806	0,392	529,189	3,391	0	182	300	0,556	0,399	530,059	3,188	0	43	176	294
18800	944	183	303	0,804	0,393	529,189	3,453	0	168	281	0,553	0,4	530,059	3,088	0	43	176	294
18820	945	189	313	0,801	0,394	529,189	3,425	0	176	278	0,55	0,402	530,059	3,226	0	43	176	294
18840	946	180	302	0,797	0,394	529,189	3,326	0	164	279	0,546	0,403	530,059	3,394	0	43	176	294
18860	947	182	310	0,794	0,395	525,262	3,321	0	166	279	0,542	0,404	529,342	3,392	0	43	176	294
18880	948	177	327	0,79	0,396	525,262	3,401	0	178	280	0,539	0,407	529,342	3,38	0	43	176	294
18900	949	188	324	0,787	0,398	525,262	3,427	0	186	274	0,535	0,409	529,342	3,274	0	43	176	294
18920	950	345	302	0,78	0,401	525,262	3,518	0	382	314	0,529	0,412	529,342	3,492	0
18940	951	529	313	0,775	0,405	525,262	3,375	0	533	324	0,524	0,416	529,342	3,352	0
18959	952	610	296	0,772	0,409	527,312	3,421	0	620	330	0,52	0,421	531,525	3,365	0
18979	953	507	336	0,77	0,415	527,312	3,581	0	526	312	0,518	0,426	531,525	3,421	0
18999	954	499	394	0,768	0,421	527,312	3,838	0	531	328	0,516	0,432	531,525	3,41	0
19019	955	529	324	0,767	0,427	527,312	3,513	0	526	303	0,515	0,438	531,525	3,299	0	44	521	329
19039	956	530	334	0,766	0,433	527,312	3,412	0	539	301	0,514	0,444	531,525	3,388	0	44	521	329
19059	957	531	349	0,766	0,439	524,306	3,427	0	540	303	0,513	0,451	528,941	3,328	0	44	521	329
19079	958	532	351	0,766	0,445	524,306	3,566	0	518	309	0,514	0,457	528,941	3,236	0	44	521	329
19099	959	517	353	0,767	0,451	524,306	3,608	0	520	305	0,514	0,463	528,941	3,322	0	44	521	329
19119	960	509	345	0,768	0,456	524,306	3,464	0	533	307	0,514	0,468	528,941	3,365	0	44	521	329
19139	961	519	340	0,768	0,459	524,306	3,373	0	506	316	0,515	0,471	528,941	3,336	0	44	521	329
19159	962	518	339	0,768	0,46	522,978	3,334	0	511	319	0,515	0,473	526,044	3,337	0	44	521	329
19179	963	506	363	0,768	0,46	522,978	3,633	0	515	336	0,515	0,473	526,044	3,376	0	44	521	329
19199	964	531	331	0,768	0,458	522,978	3,27	0	523	317	0,514	0,472	526,044	3,141	0
19219	965	517	354	0,767	0,456	522,978	3,494	0	511	350	0,513	0,47	526,044	3,322	0	45	516	340
19238	966	522	337	0,765	0,454	522,978	3,373	0	517	319	0,512	0,468	526,044	3,207	0	45	516	340
19258	967	527	346	0,764	0,451	523,259	3,484	0	519	328	0,511	0,465	527,545	3,298	0	45	516	340
19278	968	508	339	0,763	0,447	523,259	3,268	0	519	317	0,51	0,462	527,545	3,173	0	45	516	340
19298	969	517	365	0,762	0,443	523,259	3,567	0	516	343	0,509	0,459	527,545	3,284	0	45	516	340
19318	970	514	343	0,761	0,438	523,259	3,336	0	514	325	0,508	0,455	527,545	3,237	0	45	516	340
19338	971	520	338	0,759	0,434	523,259	3,303	0	527	330	0,507	0,451	527,545	3,36	0	45	516	340
19358	972	520	343	0,758	0,429	525,264	3,41	0	524	337	0,506	0,447	529,074	3,379	0	45	516	340
19378	973	503	379	0,756	0,424	525,264	3,63	0	526	333	0,504	0,442	529,074	3,203	0	45	516	340
19398	974	526	344	0,754	0,42	525,264	3,364	0	521	321	0,503	0,439	529,074	3,171	0	45	516	340
19418	975	508	364	0,753	0,418	525,264	3,446	0	523	340	0,501	0,437	529,074	3,363	0	45	516	340
19438	976	523	345	0,751	0,416	525,264	3,348	0	496	349	0,5	0,435	529,074	3,187	0	45	516	340
19458	977	517	347	0,75	0,415	530,77	3,404	0	492	341	0,499	0,435	536,239	3,259	0	45	516	340
19478	978	515	378	0,75	0,416	530,77	3,49	0	-800	-600	0,75	0,416	-1	-1	4
19498	979	507	367	0,75	0,418	530,77	3,542	0	516	352	0,498	0,439	536,239	3,222	0
19518	980	513	359	0,75	0,42	530,77	3,387	0	498	340	0,498	0,442	536,239	3,22	0
19538	981	509	358	0,75	0,424	530,77	3,487	0	498	320	0,498	0,446	536,239	3,236	0
19557	982	507	360	0,75	0,428	525,883	3,444	0	499	310	0,498	0,45	532,68	3,219	0
19577	983	501	391	0,751	0,433	525,883	3,861	0	513	338	0,499	0,456	532,68	3,401	0	46	513	345
19597	984	511	384	0,751	0,439	525,883	3,607	0	513	338	0,499	0,462	532,68	3,208	0	46	513	345
19617	985	502	371	0,751	0,445	525,883	3,526	0	510	341	0,499	0,468	532,68	3,18	0	46	513	345
19637	986	511	358	0,75	0,45	525,883	3,374	0	515	327	0,499	0,473	532,68	3,359	0	46	513	345
19657	987	510	347	0,749	0,455	527,127	3,29	0	515	329	0,497	0,478	531,342	3,244	0	46	513	345
19677	988	517	367	0,747	0,458	527,127	3,46	0	513	331	0,496	0,481	531,342	3,347	0	46	513	345
19697	989	538	311	0,745	0,459	527,127	3,373	0	503	346	0,494	0,482	531,342	3,39	0	46	513	345
19717	990	522	383	0,743	0,459	527,127	3,626	0	510	337	0,492	0,482	531,342	3,382	0	47	511	348
19737	991	510	361	0,742	0,458	527,127	3,687	0	506	327	0,491	0,481	531,342	3,355	0	47	511	348
19757	992	516	351	0,741	0,456	526,259	3,741	0	509	332	0,49	0,479	531,597	3,377	0	47	511	348
19777	993	498	397	0,74	0,454	526,259	3,859	0	519	335	0,489	0,478	531,597	3,47	0	47	511	348
19797	994	528	349	0,739	0,453	526,259	3,493	0	508	340	0,488	0,477	531,597	3,478	0	47	511	348
19817	995	514	378	0,738	0,452	526,259	3,508	0	510	324	0,487	0,476	531,597	3,365	0	47	511	348
19836	996	514	374	0,738	0,452	526,259	3,633	0	508	320	0,487	0,476	531,597	3,383	0	47	511	348
19856	997	514	370	0,738	0,452	525,939	3,682	0	508	314	0,488	0,475	532,515	3,407	0	47	511	348
19876	998	440	345	0,738	0,452	525,939	3,635	0	434	318	0,488	0,476	532,515	3,514	0
19896	999	434	312	0,737	0,452	525,939	3,467	0	435	327	0,487	0,476	532,515	3,459	0
19916	1000	442	334	0,737	0,452	525,939	3,624	0	428	305	0,486	0,476	532,515	3,225	0
19936	1001	436	307	0,735	0,451	525,939	3,492	0	-800	-600	0,735	0,451	-1	-1	4
19956	1002	436	311	0,734	0,45	527,429	3,563	0	-800	-600	0,484	0,475	-1	-1	4
19976	1003	423	350	0,733	0,448	527,429	3,796	0	439	390	0,483	0,474	532,812	3,871	0
19996	1004	420	324	0,731	0,447	527,429	3,73	0	428	330	0,481	0,473	532,812	3,488	0	48	431	339
20016	1005	425	316	0,729	0,445	527,429	3,686	0	415	318	0,48	0,472	532,812	3,37	0	48	431	339
20036	1006	433	330	0,728	0,443	527,429	3,749	0	427	310	0,478	0,471	532,812	3,36	0	48	431	339
20056	1007	434	330	0,726	0,442	527,419	3,741	0	422	301	0,477	0,471	533,597	3,354	0	48	431	339
20076	1008	438	310	0,725	0,441	527,419	3,73	0	418	342	0,476	0,47	533,597	3,523	0	48	431	339
20096	1009	443	347	0,724	0,441	527,419	3,827	0	428	346	0,475	0,47	533,597	3,638	0	48	431	339
20116	1010	436	358	0,723	0,44	527,419	3,805	0	434	337	0,474	0,47	533,597	3,539	0	48	431	339
20136	1011	430	354	0,722	0,439	527,419	3,83	0	432	324	0,473	0,469	533,597	3,632	0	48	431	339
20156	1012	429	360	0,721	0,437	527,674	3,825	0	432	322	0,472	0,467	533,964	3,6	0	48	431	339
20176	1013	431	356	0,721	0,435	527,674	3,851	0	424	311	0,472	0,465	533,964	3,577	0	48	431	339
20195	1014	435	333	0,721	0,432	527,674	3,805	0	439	322	0,472	0,462	533,964	3,628	0	48	431	339
20215	1015	432	350	0,722	0,429	527,674	3,868	0	428	334	0,472	0,459	533,964	3,549	0	48	431	339
20235	1016	428	345	0,722	0,427	527,674	3,94	0	430	337	0,473	0,456	533,964	3,727	0	48	431	339
20255	1017	430	335	0,723	0,425	528,605	3,947	0	434	339	0,474	0,454	534,983	3,74	0	48	431	339
20275	1018	440	344	0,725	0,423	528,605	3,927	0	435	371	0,475	0,452	534,983	4,005	0	48	431	339
20295	1019	439	334	0,726	0,421	528,605	3,871	0	435	336	0,477	0,45	534,983	3,793	0	48	431	339
20315	1020	434	360	0,728	0,419	528,605	3,987	0	431	317	0,478	0,448	534,983	3,62	0	48	431	339
20335	1021	427	349	0,729	0,417	528,605	3,954	0	436	345	0,48	0,445	534,983	3,742	0	48	431	339
20355	1022	423	349	0,731	0,416	530,048	3,968	0	435	342	0,481	0,443	535,069	3,668	0	48	431	339
20375	1023	431	358	0,733	0,414	530,048	4,076	0	427	358	0,483	0,441	535,069	3,867	0	48	431	339
20395	1024	441	397	0,734	0,413	530,048	3,932	0	430	310	0,485	0,439	535,069	3,612	0	48	431	339
20415	1025	420	360	0,736	0,412	530,048	3,993	0	440	328	0,486	0,438	535,069	3,866	0	48	431	339
20434	1026	421	358	0,738	0,411	530,048	4,074	0	438	345	0,488	0,436	535,069	3,8	0	48	431	339
20455	1027	422	366	0,739	0,411	531,252	4,026	0	435	323	0,49	0,435	536,716	3,741	0	48	431	339
20474	1028	397	402	0,741	0,41	531,252	3,882	0	403	339	0,492	0,435	536,716	3,78	0	49	390	371
20495	1029	403	418	0,743	0,41	531,252	4,101	0	397	355	0,494	0,435	536,716	3,7	0	49	390	371
20514	1030	391	410	0,744	0,41	531,252	4,101	0	390	364	0,495	0,435	536,716	3,532	0	49	390	371
20535	1031	400	387	0,745	0,41	531,252	3,682	0	383	344	0,496	0,435	536,716	3,623	0	49	390	371
20554	1032	395	392	0,746	0,411	531,865	3,779	0	377	353	0,497	0,436	538,624	3,553	0	49	390	371
20575	1033	392	414	0,747	0,412	531,865	4,03	0	386	361	0,498	0,437	538,624	3,659	0	49	390	371
20594	1034	397	368	0,749	0,413	531,865	3,63	0	397	388	0,5	0,437	538,624	3,832	0	49	390	371
20615	1035	389	346	0,751	0,413	531,865	3,88	0	394	351	0,501	0,437	538,624	3,734	0	49	390	371
20634	1036	380	393	0,752	0,413	531,865	3,766	0	400	344	0,503	0,437	538,624	3,601	0	49	390	371
20655	1037	377	363	0,754	0,413	531,6	3,892	0	400	349	0,505	0,436	536,677	3,646	0	49	390	371
20674	1038	388	395	0,756	0,413	531,6	3,729	0	398	368	0,506	0,436	536,677	3,698	0	49	390	371
20695	1039	380	353	0,758	0,413	531,6	3,738	0	390	353	0,508	0,436	536,677	3,513	0	49	390	371
20714	1040	381	378	0,759	0,413	531,6	3,791	0	387	344	0,509	0,435	536,677	3,495	0	49	390	371
20735	1041	388	350	0,761	0,413	531,6	3,645	0	388	376	0,51	0,435	536,677	3,498	0	49	390	371
20753	1042	386	357	0,761	0,413	531,301	3,654	0	389	368	0,511	0,435	535,546	3,495	0	49	390	371
20775	1043	395	372	0,762	0,413	531,301	3,633	0	393	383	0,512	0,435	535,546	3,497	0	49	390	371
20793	1044	379	388	0,762	0,412	531,301	3,854	0	398	408	0,512	0,434	535,546	3,864	0	49	390	371
20815	1045	377	370	0,763	0,412	531,301	3,776	0	398	355	0,512	0,434	535,546	3,423	0	50	385	355
20833	1046	392	383	0,763	0,411	531,301	3,679	0	380	360	0,512	0,433	535,546	3,391	0	50	385	355
20855	1047	383	374	0,763	0,411	532,765	3,784	0	380	365	0,512	0,433	535,922	3,362	0	50	385	355
20873	1048	396	395	0,762	0,41	532,765	3,677	0	382	376	0,512	0,432	535,922	3,456	0	50	385	355
20895	1049	392	357	0,762	0,41	532,765	3,495	0	396	379	0,512	0,432	535,922	3,416	0	50	385	355
20913	1050	393	358	0,762	0,41	532,765	3,562	0	391	397	0,512	0,432	535,922	3,802	0	50	385	355
20935	1051	392	349	0,762	0,409	532,765	3,455	0	386	366	0,513	0,431	535,922	3,544	0	50	385	355
20953	1052	393	347	0,763	0,409	532,911	3,465	0	392	370	0,512	0,431	536,884	3,634	0	50	385	355
20973	1053	386	350	0,763	0,409	532,911	3,632	0	376	320	0,513	0,431	536,884	3,358	0	50	385	355
20993	1054	377	340	0,763	0,408	532,911	3,446	0	401	310	0,513	0,431	536,884	3,271	0	50	385	355
21013	1055	389	337	0,763	0,408	532,911	3,396	0	390	354	0,513	0,43	536,884	3,385	0	50	385	355
21032	1056	382	372	0,763	0,407	532,911	3,497	0	374	326	0,513	0,43	536,884	3,131	0	50	385	355
21052	1057	380	367	0,764	0,407	533,774	3,503	0	381	335	0,513	0,43	534,679	3,11	0	50	385	355
21072	1058	380	325	0,764	0,408	533,774	3,51	0	378	378	0,514	0,43	534,679	3,57	0	50	385	355
21092	1059	387	337	0,765	0,408	533,774	3,557	0	383	348	0,514	0,431	534,679	3,318	0	50	385	355
21112	1060	384	372	0,765	0,408	533,774	3,505	0	365	306	0,514	0,431	534,679	3,07	0	50	385	355
21132	1061	494	334	0,763	0,408	533,774	3,583	0	507	308	0,513	0,431	534,679	3,184	0
21152	1062	506	348	0,76	0,409	530,401	3,553	0	516	319	0,51	0,432	528,393	3,024	0
21172	1063	621	281	0,759	0,41	530,401	3,281	0	606	281	0,509	0,434	528,393	3,206	0	51	630	289
21192	1064	623	271	0,758	0,412	530,401	3,298	0	620	290	0,508	0,436	528,393	3,22	0	51	630	289
21212	1065	629	295	0,757	0,413	530,401	3,354	0	637	294	0,506	0,437	528,393	3,365	0	51	630	289
21232	1066	636	304	0,755	0,415	530,401	3,363	0	625	266	0,505	0,439	528,393	3,141	0	51	630	289
21252	1067	638	310	0,753	0,416	528,107	3,358	0	631	272	0,503	0,441	527,642	3,175	0	51	630	289
21272	1068	636	286	0,752	0,417	528,107	3,23	0	626	280	0,501	0,443	527,642	3,063	0	51	630	289
21292	1069	633	300	0,75	0,418	528,107	3,213	0	625	285	0,5	0,444	527,642	3,135	0	51	630	289
21312	1070	633	289	0,749	0,419	528,107	3,293	0	629	289	0,499	0,445	527,642	3,155	0	51	630	289
21332	1071	637	292	0,748	0,419	528,107	3,141	0	620	284	0,497	0,447	527,642	3,012	0	51	630	289
21351	1072	636	298	0,747	0,42	526,785	3,138	0	619	286	0,496	0,448	526,645	3,043	0	51	630	289
21372	1073	638	295	0,746	0,421	526,785	3,221	0	640	285	0,495	0,449	526,645	3,055	0	51	630	289
21391	1074	627	284	0,745	0,421	526,785	3,215	0	631	288	0,495	0,45	526,645	3,046	0	51	630	289
21411	1075	629	315	0,744	0,421	526,785	3,246	0	638	270	0,494	0,45	526,645	3,003	0	51	630	289
21431	1076	641	299	0,743	0,422	526,785	3,236	0	623	281	0,493	0,451	526,645	3,039	0	51	630	289
21451	1077	638	301	0,742	0,422	526,619	3,241	0	622	278	0,492	0,452	526,499	3,021	0	51	630	289
21471	1078	646	292	0,741	0,422	526,619	3,139	0	619	278	0,49	0,453	526,499	2,989	0	51	630	289
21491	1079	624	309	0,74	0,423	526,619	3,295	0	621	280	0,489	0,453	526,499	3,07	0	51	630	289
21511	1080	646	286	0,738	0,423	526,619	3,07	0	634	275	0,488	0,454	526,499	2,959	0	51	630	289
21531	1081	635	290	0,737	0,423	526,619	3,1	0	617	277	0,487	0,455	526,499	2,91	0	51	630	289
21551	1082	631	293	0,736	0,422	525,606	3,113	0	621	277	0,486	0,455	526,269	2,915	0	51	630	289
21571	1083	640	301	0,735	0,422	525,606	3,154	0	623	288	0,485	0,455	526,269	3,085	0	51	630	289
21591	1084	640	291	0,734	0,422	525,606	3,233	0	643	287	0,484	0,455	526,269	3,086	0	51	630	289
21611	1085	639	306	0,734	0,422	525,606	3,25	0	616	288	0,483	0,456	526,269	2,979	0	51	630	289
21630	1086	629	302	0,733	0,422	525,606	3,117	0	630	286	0,483	0,456	526,269	3,03	0	51	630	289
21651	1087	628	301	0,732	0,422	525,334	3,156	0	635	283	0,482	0,457	527,929	3,008	0	51	630	289
21670	1088	428	319	0,735	0,422	525,334	3,251	0	460	263	0,485	0,457	527,929	3,147	0
21690	1089	252	290	0,738	0,422	525,334	3,156	0	270	277	0,489	0,457	527,929	3,047	0
21710	1090	249	301	0,739	0,422	525,334	3,218	0	248	280	0,49	0,457	527,929	3,21	0
21730	1091	235	295	0,741	0,423	525,334	3,242	0	229	288	0,491	0,457	527,929	2,972	0
21750	1092	227	299	0,743	0,423	525,92	3,213	0	208	287	0,493	0,457	531,474	3,02	0
21770	1093	253	303	0,745	0,423	525,92	3,032	0	253	292	0,495	0,456	531,474	3,223	0	52	247	299
21790	1094	238	304	0,747	0,423	525,92	3,305	0	242	266	0,497	0,455	531,474	3,07	0	52	247	299
21810	1095	238	297	0,75	0,422	525,92	3,325	0	253	272	0,499	0,455	531,474	2,992	0	52	247	299
21830	1096	246	313	0,752	0,422	525,92	3,225	0	246	281	0,501	0,454	531,474	3,115	0	52	247	299
21850	1097	236	312	0,754	0,422	526,522	3,208	0	243	271	0,503	0,453	530,343	3,098	0	52	247	299
21870	1098	248	302	0,755	0,422	526,522	3,245	0	243	294	0,504	0,452	530,343	3,114	0	52	247	299
21890	1099	237	301	0,756	0,421	526,522	3,239	0	241	299	0,505	0,451	530,343	3,148	0	52	247	299
21910	1100	248	304	0,757	0,421	526,522	3,376	0	249	273	0,506	0,451	530,343	3,038	0	52	247	299
21929	1101	263	310	0,758	0,42	526,522	3,252	0	250	284	0,506	0,45	530,343	3,059	0	52	247	299
21949	1102	262	311	0,758	0,42	526,025	3,281	0	251	279	0,507	0,449	530,373	3,043	0	52	247	299
21969	1103	249	301	0,759	0,42	526,025	3,301	0	247	332	0,507	0,448	530,373	3,487	0	52	247	299
21989	1104	250	299	0,759	0,42	526,025	3,319	0	252	280	0,508	0,448	530,373	3,048	0	52	247	299
22009	1105	257	298	0,76	0,42	526,025	3,136	0	248	297	0,508	0,447	530,373	3,098	0	52	247	299
22029	1106	239	313	0,761	0,419	526,025	3,243	0	244	289	0,509	0,446	530,373	3,233	0	52	247	299
22049	1107	240	311	0,762	0,419	527,338	3,209	0	243	298	0,51	0,446	530,498	3,011	0	52	247	299
22069	1108	248	302	0,763	0,419	527,338	3,385	0	246	280	0,511	0,445	530,498	3,132	0	52	247	299
22089	1109	247	297	0,764	0,418	527,338	3,291	0	260	292	0,512	0,444	530,498	3,315	0	52	247	299
22109	1110	253	312	0,765	0,418	527,338	3,312	0	251	302	0,514	0,443	530,498	3,229	0	52	247	299
22129	1111	247	318	0,766	0,418	527,338	3,406	0	252	287	0,515	0,443	530,498	3,103	0	52	247	299
22149	1112	248	321	0,767	0,417	527,292	3,366	0	253	290	0,515	0,442	530,438	3,17	0	52	247	299
22169	1113	238	298	0,767	0,417	527,292	3,397	0	246	298	0,516	0,442	530,438	3,235	0	52	247	299
22189	1114	250	297	0,767	0,417	527,292	3,219	0	266	316	0,516	0,441	530,438	3,3	0	52	247	299
22209	1115	253	308	0,767	0,416	527,292	3,487	0	246	313	0,516	0,44	530,438	3,252	0	52	247	299
22229	1116	238	310	0,767	0,415	527,292	3,201	0	249	326	0,516	0,439	530,438	3,31	0	52	247	299
22248	1117	246	311	0,767	0,414	528,666	3,292	0	253	327	0,516	0,438	532,441	3,309	0	52	247	299
22268	1118	366	404	0,765	0,415	528,666	3,234	0	347	363	0,515	0,438	532,441	3,294	0
22288	1119	344	385	0,764	0,413	528,666	3,504	0	361	344	0,514	0,436	532,441	3,073	0
22308	1120	361	410	0,764	0,412	528,666	3,416	0	359	385	0,514	0,435	532,441	3,162	0	53	364	385
22328	1121	361	374	0,764	0,41	528,666	3,453	0	365	375	0,514	0,434	532,441	3,265	0	53	364	385
22348	1122	363	374	0,764	0,409	533,26	3,434	0	366	375	0,514	0,433	533,778	3,182	0	53	364	385
22368	1123	349	394	0,763	0,408	533,26	3,572	0	358	364	0,514	0,432	533,778	3,143	0	53	364	385
22388	1124	356	405	0,763	0,407	533,26	3,44	0	361	382	0,514	0,431	533,778	3,185	0	53	364	385
22408	1125	368	390	0,763	0,406	533,26	3,324	0	356	391	0,513	0,43	533,778	3,278	0	53	364	385
22428	1126	366	400	0,763	0,404	533,26	3,516	0	374	384	0,513	0,429	533,778	3,347	0	53	364	385
22448	1127	364	392	0,762	0,403	535,077	3,428	0	375	385	0,513	0,428	536,987	3,427	0	53	364	385
22468	1128	365	379	0,762	0,402	535,077	3,533	0	361	396	0,512	0,427	536,987	3,309	0	53	364	385
22488	1129	370	408	0,761	0,401	535,077	3,545	0	374	394	0,512	0,426	536,987	3,44	0	53	364	385
22508	1130	373	363	0,761	0,401	535,077	3,351	0	376	392	0,511	0,426	536,987	3,399	0	53	364	385
22527	1131	388	336	0,759	0,399	535,077	3,441	0	383	317	0,51	0,425	536,987	3,241	0	54	388	341
22547	1132	394	337	0,759	0,399	534,047	3,384	0	386	311	0,51	0,425	535,498	3,281	0	54	388	341
22567	1133	396	352	0,759	0,399	534,047	3,433	0	394	321	0,51	0,425	535,498	3,331	0	54	388	341
22587	1134	390	356	0,759	0,399	534,047	3,577	0	387	344	0,51	0,425	535,498	3,31	0	54	388	341
22607	1135	384	337	0,759	0,4	534,047	3,378	0	396	362	0,51	0,426	535,498	3,418	0	54	388	341
22627	1136	391	347	0,759	0,4	534,047	3,394	0	384	356	0,51	0,426	535,498	3,408	0	54	388	341
22647	1137	390	344	0,759	0,401	533,445	3,409	0	388	367	0,51	0,427	534,435	3,391	0	54	388	341
22667	1138	388	352	0,759	0,402	533,445	3,451	0	395	348	0,51	0,428	534,435	3,343	0	54	388	341
22687	1139	392	332	0,759	0,403	533,445	3,297	0	379	334	0,51	0,429	534,435	3,229	0	54	388	341
22707	1140	391	329	0,76	0,404	533,445	3,446	0	393	331	0,51	0,43	534,435	3,233	0	54	388	341
22727	1141	388	356	0,76	0,404	533,445	3,469	0	393	363	0,51	0,431	534,435	3,411	0	54	388	341
22747	1142	390	346	0,76	0,405	533,13	3,429	0	392	357	0,51	0,432	534,307	3,36	0	54	388	341
22767	1143	395	337	0,76	0,406	533,13	3,398	0	390	323	0,51	0,432	534,307	3,183	0	54	388	341
22787	1144	395	351	0,76	0,407	533,13	3,476	0	387	307	0,51	0,433	534,307	3,268	0	54	388	341
22807	1145	389	354	0,761	0,408	533,13	3,401	0	401	325	0,51	0,434	534,307	3,502	0	54	388	341
22827	1146	395	337	0,761	0,409	533,13	3,415	0	384	351	0,51	0,435	534,307	3,467	0	54	388	341
22846	1147	393	345	0,761	0,41	532,856	3,434	0	388	351	0,511	0,436	533,688	3,429	0	54	388	341
22866	1148	389	355	0,762	0,411	532,856	3,444	0	377	334	0,511	0,437	533,688	3,282	0	54	388	341
22886	1149	385	335	0,762	0,412	532,856	3,505	0	383	342	0,512	0,438	533,688	3,309	0	54	388	341
22906	1150	388	349	0,763	0,413	532,856	3,511	0	389	323	0,512	0,439	533,688	3,258	0	54	388	341
22926	1151	393	342	0,763	0,413	532,856	3,274	0	376	329	0,512	0,439	533,688	3,334	0	54	388	341
22946	1152	393	350	0,763	0,413	533,04	3,293	0	380	328	0,512	0,439	533,89	3,327	0	54	388	341
22966	1153	392	342	0,763	0,413	533,04	3,414	0	393	375	0,512	0,439	533,89	3,577	0	54	388	341
22986	1154	392	356	0,763	0,413	533,04	3,619	0	387	349	0,512	0,439	533,89	3,348	0	54	388	341
23006	1155	395	341	0,763	0,413	533,04	3,467	0	392	346	0,512	0,439	533,89	3,312	0	54	388	341
23026	1156	391	323	0,762	0,413	533,04	3,367	0	371	335	0,512	0,439	533,89	3,252	0	54	388	341
23046	1157	392	324	0,762	0,412	533,304	3,429	0	368	329	0,512	0,439	533,58	3,206	0	54	388	341
23066	1158	375	351	0,762	0,412	533,304	3,551	0	375	345	0,512	0,439	533,58	3,274	0	54	388	341
23086	1159	389	339	0,762	0,412	533,304	3,486	0	384	352	0,512	0,439	533,58	3,405	0	54	388	341
23106	1160	398	355	0,762	0,412	533,304	3,556	0	397	337	0,512	0,438	533,58	3,387	0	54	388	341
23125	1161	397	339	0,762	0,411	533,304	3,47	0	380	332	0,511	0,438	533,58	3,304	0	54	388	341
23145	1162	395	345	0,761	0,411	532,994	3,486	0	384	330	0,511	0,438	534,338	3,372	0	54	388	341
23165	1163	381	330	0,761	0,41	532,994	3,518	0	394	320	0,511	0,437	534,338	3,26	0	54	388	341
23185	1164	389	353	0,761	0,409	532,994	3,401	0	392	326	0,511	0,437	534,338	3,332	0	54	388	341
23205	1165	400	339	0,761	0,409	532,994	3,387	0	396	333	0,511	0,436	534,338	3,398	0	54	388	341
23225	1166	386	371	0,761	0,408	532,994	3,47	0	394	368	0,51	0,436	534,338	3,445	0
23245	1167	393	371	0,76	0,408	533,611	3,408	0	394	376	0,51	0,436	534,997	3,496	0
23265	1168	394	338	0,759	0,407	533,611	3,471	0	382	319	0,509	0,435	534,997	3,282	0
23285	1169	407	355	0,758	0,406	533,611	3,4	0	392	308	0,508	0,434	534,997	3,312	0
23305	1170	394	362	0,758	0,405	533,611	3,588	0	373	369	0,508	0,434	534,997	3,52	0	55	387	340
23325	1171	384	346	0,757	0,404	533,611	3,569	0	378	344	0,507	0,433	534,997	3,278	0	55	387	340
23345	1172	385	357	0,756	0,403	533,597	3,549	0	378	356	0,507	0,433	534,508	3,342	0	55	387	340
23365	1173	391	344	0,756	0,402	533,597	3,507	0	397	348	0,506	0,432	534,508	3,325	0	55	387	340
23385	1174	393	348	0,755	0,401	533,597	3,443	0	381	322	0,505	0,432	534,508	3,144	0	55	387	340
23405	1175	394	360	0,754	0,401	533,597	3,487	0	386	322	0,505	0,431	534,508	3,18	0	55	387	340
23425	1176	383	349	0,753	0,4	533,597	3,417	0	390	313	0,504	0,431	534,508	3,145	0	55	387	340
23444	1177	386	351	0,752	0,399	536,069	3,438	0	383	306	0,503	0,43	537,156	3,172	0	55	387	340
23464	1178	399	356	0,751	0,399	536,069	3,468	0	378	320	0,502	0,43	537,156	3,329	0	55	387	340
23484	1179	398	359	0,749	0,397	536,069	3,491	0	393	347	0,501	0,429	537,156	3,408	0	55	387	340
23504	1180	397	355	0,748	0,396	536,069	3,442	0	382	329	0,5	0,427	537,156	3,265	0	55	387	340
23524	1181	387	353	0,747	0,395	536,069	3,541	0	396	313	0,499	0,426	537,156	3,368	0	55	387	340
23544	1182	386	352	0,747	0,394	536,814	3,551	0	393	321	0,498	0,425	537,485	3,377	0	55	387	340
23564	1183	377	339	0,746	0,395	536,814	3,683	0	386	329	0,497	0,425	537,485	3,233	0	55	387	340
23584	1184	396	364	0,745	0,395	536,814	3,439	0	390	339	0,496	0,426	537,485	3,304	0	55	387	340
23604	1185	389	348	0,745	0,397	536,814	3,549	0	392	336	0,496	0,427	537,485	3,346	0	55	387	340
23624	1186	388	345	0,745	0,398	536,814	3,436	0	399	312	0,496	0,429	537,485	3,373	0	55	387	340
23644	1187	389	355	0,745	0,4	535,751	3,465	0	402	317	0,496	0,43	535,64	3,389	0	55	387	340
23664	1188	385	326	0,746	0,401	535,751	3,555	0	387	350	0,497	0,432	535,64	3,451	0	55	387	340
23684	1189	372	349	0,748	0,404	535,751	3,46	0	383	333	0,498	0,434	535,64	3,477	0	55	387	340
23704	1190	384	352	0,749	0,406	535,751	3,525	0	397	318	0,5	0,435	535,64	3,557	0	55	387	340
23723	1191	382	334	0,751	0,408	535,751	3,509	0	383	359	0,501	0,437	535,64	3,404	0	55	387	340
23743	1192	378	349	0,752	0,411	533,937	3,462	0	387	349	0,502	0,439	534,669	3,427	0	55	387	340
23763	1193	400	344	0,753	0,414	533,937	3,434	0	395	328	0,503	0,442	534,669	3,376	0	55	387	340
23783	1194	384	349	0,754	0,416	533,937	3,594	0	384	343	0,504	0,444	534,669	3,23	0	55	387	340
23803	1195	390	333	0,755	0,419	533,937	3,57	0	398	370	0,505	0,446	534,669	3,504	0	55	387	340
23823	1196	384	346	0,755	0,421	533,937	3,469	0	385	333	0,505	0,448	534,669	3,373	0	55	387	340
23843	1197	386	343	0,756	0,423	535,088	3,553	0	390	348	0,506	0,449	534,254	3,366	0	55	387	340
23863	1198	375	346	0,757	0,424	535,088	3,737	0	384	339	0,507	0,45	534,254	3,345	0	55	387	340
23883	1199	388	353	0,757	0,425	535,088	3,52	0	398	355	0,507	0,451	534,254	3,458	0	55	387	340
23903	1200	377	349	0,757	0,426	535,088	3,732	0	390	339	0,507	0,452	534,254	3,298	0	55	387	340
23923	1201	389	336	0,758	0,428	535,088	3,572	0	369	312	0,508	0,453	534,254	3,333	0	55	387	340
23943	1202	386	338	0,758	0,429	534,74	3,658	0	372	313	0,508	0,454	535,012	3,352	0	55	387	340
23963	1203	390	356	0,759	0,431	534,74	3,513	0	381	323	0,509	0,456	535,012	3,295	0	55	387	340
23983	1204	381	348	0,76	0,433	534,74	3,58	0	383	333	0,509	0,457	535,012	3,385	0	55	387	340
24003	1205	378	331	0,761	0,434	534,74	3,661	0	392	346	0,511	0,458	535,012	3,645	0	55	387	340
24023	1206	313	238	0,763	0,434	534,74	3,587	0	309	235	0,513	0,458	535,012	3,474	0	56	298	244
24042	1207	302	226	0,764	0,436	531,323	3,595	0	306	241	0,514	0,459	531,689	3,569	0	56	298	244
24062	1208	306	231	0,765	0,437	531,323	3,686	0	299	273	0,515	0,461	531,689	3,434	0	56	298	244
24082	1209	297	243	0,765	0,439	531,323	3,551	0	304	269	0,515	0,462	531,689	3,502	0	56	298	244
24102	1210	295	254	0,766	0,441	531,323	3,628	0	297	253	0,515	0,464	531,689	3,371	0	56	298	244
24122	1211	299	230	0,766	0,442	531,323	3,5	0	300	239	0,516	0,465	531,689	3,31	0	56	298	244
24142	1212	298	240	0,767	0,444	530,305	3,503	0	301	232	0,516	0,466	530,753	3,295	0	56	298	244
24162	1213	277	265	0,768	0,445	530,305	3,653	0	296	225	0,517	0,468	530,753	3,572	0	56	298	244
24182	1214	305	263	0,769	0,447	530,305	3,513	0	321	260	0,518	0,469	530,753	3,431	0	57	294	253
24202	1215	282	247	0,77	0,449	530,305	3,705	0	294	262	0,519	0,47	530,753	3,555	0	57	294	253
24222	1216	303	245	0,771	0,45	530,305	3,664	0	299	252	0,52	0,472	530,753	3,414	0	57	294	253
24242	1217	296	244	0,772	0,452	529,771	3,639	0	305	251	0,521	0,473	530,067	3,445	0	57	294	253
24262	1218	284	243	0,773	0,453	529,771	3,648	0	299	260	0,522	0,474	530,067	3,471	0	57	294	253
24282	1219	288	241	0,774	0,453	529,771	3,589	0	300	273	0,523	0,474	530,067	3,492	0	57	294	253
24301	1220	281	247	0,775	0,454	529,771	3,561	0	311	255	0,524	0,474	530,067	3,333	0	57	294	253
24321	1221	293	256	0,776	0,453	529,771	3,585	0	292	257	0,526	0,474	530,067	3,521	0	57	294	253
24341	1222	293	258	0,778	0,453	529,616	3,573	0	295	259	0,528	0,473	529,501	3,475	0	57	294	253
24361	1223	199	274	0,779	0,453	529,616	3,64	0	211	263	0,528	0,472	529,501	3,45	0	58	215	282
24381	1224	205	273	0,779	0,452	529,616	3,614	0	202	271	0,529	0,471	529,501	3,525	0	58	215	282
24401	1225	208	271	0,779	0,451	529,616	3,705	0	224	277	0,529	0,47	529,501	3,567	0	58	215	282
24421	1226	209	301	0,78	0,449	529,616	3,821	0	206	259	0,529	0,468	529,501	3,44	0	58	215	282
24441	1227	209	304	0,78	0,448	528,01	3,835	0	213	264	0,53	0,467	529,94	3,49	0	58	215	282
24461	1228	215	271	0,781	0,447	528,01	3,598	0	208	257	0,531	0,465	529,94	3,439	0	58	215	282
24481	1229	224	274	0,782	0,445	528,01	3,621	0	206	280	0,531	0,464	529,94	3,488	0	58	215	282
24501	1230	216	278	0,783	0,444	528,01	3,703	0	217	278	0,532	0,462	529,94	3,394	0	58	215	282
24521	1231	217	282	0,783	0,443	528,01	3,637	0	233	304	0,533	0,461	529,94	3,626	0	58	215	282
24541	1232	219	286	0,783	0,442	527,837	3,669	0	239	309	0,533	0,459	530,742	3,648	0	58	215	282
24561	1233	213	291	0,784	0,441	527,837	3,757	0	213	264	0,534	0,458	530,742	3,477	0	58	215	282
24581	1234	207	275	0,784	0,44	527,837	3,698	0	215	271	0,534	0,457	530,742	3,6	0	58	215	282
24601	1235	215	289	0,784	0,439	527,837	3,543	0	222	275	0,534	0,456	530,742	3,422	0	58	215	282
24620	1236	224	278	0,784	0,438	527,837	3,754	0	222	275	0,534	0,455	530,742	3,557	0	58	215	282
24640	1237	223	280	0,785	0,437	530,198	3,701	0	224	274	0,535	0,453	531,415	3,488	0	58	215	282
24660	1238	210	287	0,785	0,436	530,198	3,72	0	210	271	0,535	0,452	531,415	3,538	0	58	215	282
24680	1239	206	290	0,786	0,435	530,198	3,724	0	221	257	0,536	0,45	531,415	3,447	0	58	215	282
24700	1240	212	297	0,786	0,434	530,198	3,7	0	212	267	0,537	0,449	531,415	3,567	0	58	215	282
24720	1241	220	310	0,787	0,434	530,198	3,67	0	219	276	0,537	0,448	531,415	3,5	0	58	215	282
24740	1242	220	313	0,787	0,433	531,661	3,672	0	216	271	0,538	0,447	531,75	3,483	0	58	215	282
24760	1243	208	281	0,788	0,432	531,661	3,616	0	217	288	0,539	0,446	531,75	3,52	0	58	215	282
24780	1244	216	308	0,789	0,432	531,661	3,823	0	221	295	0,54	0,445	531,75	3,475	0	58	215	282
24800	1245	208	273	0,79	0,431	531,661	3,614	0	227	272	0,541	0,443	531,75	3,592	0	58	215	282
24820	1246	221	287	0,791	0,43	531,661	3,557	0	223	265	0,542	0,442	531,75	3,484	0	58	215	282
24840	1247	221	291	0,792	0,428	532,197	3,606	0	225	258	0,543	0,441	531,862	3,527	0	58	215	282
24860	1248	212	277	0,794	0,427	532,197	3,647	0	206	268	0,545	0,439	531,862	3,451	0	58	215	282
24880	1249	202	290	0,797	0,425	532,197	3,752	0	220	293	0,548	0,437	531,862	3,53	0	58	215	282
24899	1250	203	289	0,801	0,422	532,197	3,983	0	226	285	0,553	0,434	531,862	3,632	0	58	215	282
24919	1251	226	305	0,807	0,419	532,197	3,669	0	211	291	0,559	0,431	531,862	3,696	0	58	215	282
24939	1252	222	309	0,814	0,415	532,643	3,784	0	220	291	0,567	0,427	530,326	3,751	0	58	215	282
24959	1253	196	279	0,823	0,411	532,643	3,787	0	207	287	0,577	0,422	530,326	3,574	0	58	215	282
24979	1254	-800	-600	-1	-1	-1	-1	4	-800	-600	-1	-1	-1	-1	4
24999	1255	-800	-600	-1	-1	-1	-1	4	-800	-600	-1	-1	-1	-1	4
25019	1256	-800	-600	-1	-1	-1	-1	4	-800	-600	-1	-1	-1	-1	4
25039	1257	-800	-600	-1	-1	-1	-1	4	-800	-600	-1	-1	-1	-1	4
25059	1258	-800	-600	-1	-1	-1	-1	4	-800	-600	-1	-1	-1	-1	4
25079	1259	-800	-600	-1	-1	-1	-1	4	-800	-600	-1	-1	-1	-1	4
25099	1260	-800	-600	-1	-1	-1	-1	4	-800	-600	-1	-1	-1	-1	4
25119	1261	-800	-600	-1	-1	-1	-1	4	-800	-600	-1	-1	-1	-1	4
25139	1262	-800	-600	-1	-1	-1	-1	4	-800	-600	-1	-1	-1	-1	4
25159	1263	-800	-600	-1	-1	-1	-1	4	-800	-600	-1	-1	-1	-1	4
25179	1264	-800	-600	-1	-1	-1	-1	4	-800	-600	-1	-1	-1	-1	4
25199	1265	-800	-600	-1	-1	-1	-1	4	-800	-600	-1	-1	-1	-1	4
25218	1266	-800	-600	-1	-1	-1	-1	4	-800	-600	-1	-1	-1	-1	4
25238	1267	-800	-600	-1	-1	-1	-1	4	-800	-600	-1	-1	-1	-1	4
25258	1268	-800	-600	-1	-1	-1	-1	4	-800	-600	-1	-1	-1	-1	4
25278	1269	-800	-600	-1	-1	-1	-1	4	-800	-600	-1	-1	-1	-1	4
25298	1270	-800	-600	-1	-1	-1	-1	4	-800	-600	-1	-1	-1	-1	4
25318	1271	-800	-600	-1	-1	-1	-1	4	-800	-600	-1	-1	-1	-1	4
25338	1272	-800	-600	-1	-1	-1	-1	4	-800	-600	-1	-1	-1	-1	4
25358	1273	-800	-600	-1	-1	-1	-1	4	-800	-600	-1	-1	-1	-1	4
25378	1274	-800	-600	-1	-1	-1	-1	4	-800	-600	-1	-1	-1	-1	4
25398	1275	-800	-600	-1	-1	-1	-1	4	-800	-600	-1	-1	-1	-1	4
25418	1276	-800	-600	-1	-1	-1	-1	4	-800	-600	-1	-1	-1	-1	4
25438	1277	-800	-600	-1	-1	-1	-1	4	-800	-600	-1	-1	-1	-1	4
25458	1278	-800	-600	-1	-1	-1	-1	4	-800	-600	-1	-1	-1	-1	4
25477	1279	-800	-600	-1	-1	-1	-1	4	-800	-600	-1	-1	-1	-1	4
25498	1280	-800	-600	-1	-1	-1	-1	4	-800	-600	-1	-1	-1	-1	4
25517	1281	-800	-600	-1	-1	-1	-1	4	-800	-600	-1	-1	-1	-1	4
25537	1282	-800	-600	-1	-1	-1	-1	4	-800	-600	-1	-1	-1	-1	4
25557	1283	-800	-600	-1	-1	-1	-1	4	-800	-600	-1	-1	-1	-1	4
25577	1284	-800	-600	-1	-1	-1	-1	4	-800	-600	-1	-1	-1	-1	4
25597	1285	-800	-600	-1	-1	-1	-1	4	-800	-600	-1	-1	-1	-1	4
25617	1286	-800	-600	-1	-1	-1	-1	4	-800	-600	-1	-1	-1	-1	4
25637	1287	-800	-600	-1	-1	-1	-1	4	-800	-600	-1	-1	-1	-1	4
25657	1288	-800	-600	-1	-1	-1	-1	4	-800	-600	-1	-1	-1	-1	4
25677	1289	-800	-600	-1	-1	-1	-1	4	-800	-600	-1	-1	-1	-1	4
25697	1290	-800	-600	-1	-1	-1	-1	4	-800	-600	-1	-1	-1	-1	4
25717	1291	-800	-600	-1	-1	-1	-1	4	-800	-600	-1	-1	-1	-1	4
25737	1292	-800	-600	-1	-1	-1	-1	4	-800	-600	-1	-1	-1	-1	4
25757	1293	-800	-600	-1	-1	-1	-1	4	-800	-600	-1	-1	-1	-1	4
25777	1294	-800	-600	-1	-1	-1	-1	4	-800	-600	-1	-1	-1	-1	4
25797	1295	-800	-600	-1	-1	-1	-1	4	-800	-600	-1	-1	-1	-1	4
25816	1296	-800	-600	-1	-1	-1	-1	4	-800	-600	-1	-1	-1	-1	4
25836	1297	-800	-600	-1	-1	-1	-1	4	-800	-600	-1	-1	-1	-1	4
25856	1298	-800	-600	-1	-1	-1	-1	4	-800	-600	-1	-1	-1	-1	4
25876	1299	-800	-600	-1	-1	-1	-1	4	-800	-600	-1	-1	-1	-1	4
25896	1300	-800	-600	-1	-1	-1	-1	4	-800	-600	-1	-1	-1	-1	4
25916	1301	-800	-600	-1	-1	-1	-1	4	-800	-600	-1	-1	-1	-1	4
25936	1302	-800	-600	-1	-1	-1	-1	4	-800	-600	-1	-1	-1	-1	4
25956	1303	-800	-600	-1	-1	-1	-1	4	-800	-600	-1	-1	-1	-1	4
25976	1304	-800	-600	-1	-1	-1	-1	4	-800	-600	-1	-1	-1	-1	4
25996	1305	-800	-600	-1	-1	-1	-1	4	-800	-600	-1	-1	-1	-1	4
26016	1306	-800	-600	-1	-1	-1	-1	4	-800	-600	-1	-1	-1	-1	4
26036	1307	-800	-600	-1	-1	-1	-1	4	-800	-600	-1	-1	-1	-1	4
26056	1308	-800	-600	-1	-1	-1	-1	4	-800	-600	-1	-1	-1	-1	4
26076	1309	-800	-600	-1	-1	-1	-1	4	-800	-600	-1	-1	-1	-1	4
26096	1310	-800	-600	-1	-1	-1	-1	4	-800	-600	-1	-1	-1	-1	4
26116	1311	-800	-600	-1	-1	-1	-1	4	-800	-600	-1	-1	-1	-1	4
26135	1312	-800	-600	-1	-1	-1	-1	4	-800	-600	-1	-1	-1	-1	4
26155	1313	-800	-600	-1	-1	-1	-1	4	-800	-600	-1	-1	-1	-1	4
26176	1314	-800	-600	-1	-1	-1	-1	4	-800	-600	-1	-1	-1	-1	4
26195	1315	-800	-600	-1	-1	-1	-1	4	-800	-600	-1	-1	-1	-1	4
26215	1316	-800	-600	-1	-1	-1	-1	4	-800	-600	-1	-1	-1	-1	4
26235	1317	-800	-600	-1	-1	-1	-1	4	-800	-600	-1	-1	-1	-1	4
26255	1318	-800	-600	-1	-1	-1	-1	4	-800	-600	-1	-1	-1	-1	4
26275	1319	-800	-600	-1	-1	-1	-1	4	-800	-600	-1	-1	-1	-1	4
26295	1320	-800	-600	-1	-1	-1	-1	4	-800	-600	-1	-1	-1	-1	4
26315	1321	-800	-600	-1	-1	-1	-1	4	-800	-600	-1	-1	-1	-1	4
26336	1322	-800	-600	-1	-1	-1	-1	4	-800	-600	-1	-1	-1	-1	4
26355	1323	-800	-600	0,524	0,409	-1	-1	4	-800	-600	0,524	0,409	-1	-1	4
26375	1324	-800	-600	-1	-1	-1	-1	4	-800	-600	-1	-1	-1	-1	4
26395	1325	503	407	0,804	0,421	509,253	3,885	0	517	411	0,544	0,409	509,253	3,466	0
26416	1326	-800	-600	-1	-1	-1	-1	4	-800	-600	-1	-1	-1	-1	4
26434	1327	516	427	0,818	0,423	509,253	3,796	0	513	411	0,556	0,409	509,253	3,529	0
26455	1328	515	430	0,821	0,423	505,958	3,772	0	516	408	0,56	0,411	512,788	3,553	0
26474	1329	482	442	0,824	0,424	505,958	3,778	0	494	389	0,562	0,412	512,788	3,425	0
26495	1330	332	308	0,826	0,423	505,958	3,798	0	336	310	0,565	0,414	512,788	3,402	0	59	322	316
26514	1331	335	331	0,826	0,423	505,958	3,648	0	307	310	0,565	0,419	512,788	3,48	0	59	322	316
26535	1332	311	307	0,823	0,424	505,958	3,667	0	309	315	0,562	0,423	512,788	3,48	0	59	322	316
26554	1333	304	310	0,82	0,424	509,04	3,708	0	311	320	0,558	0,427	511,012	3,468	0	59	322	316
26575	1334	316	305	0,815	0,424	509,04	3,691	0	308	310	0,553	0,43	511,012	3,493	0	59	322	316
26594	1335	325	325	0,808	0,424	509,04	3,882	0	328	302	0,547	0,432	511,012	3,583	0	59	322	316
26615	1336	311	322	0,801	0,423	509,04	4,051	0	316	300	0,54	0,434	511,012	3,601	0	59	322	316
26634	1337	322	315	0,793	0,423	509,04	3,843	0	319	297	0,532	0,435	511,012	3,556	0	59	322	316
26655	1338	318	327	0,785	0,422	507,202	3,873	0	321	296	0,524	0,436	510,753	3,551	0	59	322	316
26674	1339	322	330	0,776	0,422	507,202	3,828	0	317	316	0,515	0,437	510,753	3,485	0	59	322	316
26695	1340	328	339	0,769	0,421	507,202	3,799	0	315	291	0,508	0,437	510,753	3,766	0	59	322	316
26713	1341	330	331	0,762	0,421	507,202	3,908	0	331	319	0,501	0,438	510,753	3,713	0	59	322	316
26735	1342	346	335	0,756	0,421	507,202	3,894	0	337	319	0,495	0,44	510,753	3,689	0	59	322	316
26753	1343	352	336	0,751	0,422	509,099	3,893	0	343	311	0,491	0,442	512,415	3,677	0	59	322	316
26775	1344	309	316	0,748	0,423	509,099	4,163	0	316	312	0,488	0,445	512,415	3,751	0	60	322	320
26793	1345	326	323	0,746	0,424	509,099	4,052	0	326	306	0,485	0,448	512,415	3,741	0	60	322	320
26813	1346	327	343	0,744	0,426	509,099	3,943	0	335	290	0,483	0,451	512,415	3,788	0	60	322	320
26833	1347	315	335	0,742	0,428	509,099	4,051	0	328	300	0,482	0,453	512,415	3,807	0	60	322	320
26853	1348	325	347	0,741	0,431	508,785	4,012	0	331	294	0,48	0,456	511,427	3,811	0	60	322	320
26873	1349	321	306	0,74	0,434	508,785	3,924	0	314	332	0,479	0,458	511,427	3,857	0	60	322	320
26893	1350	313	321	0,739	0,439	508,785	4,147	0	327	304	0,478	0,461	511,427	3,914	0	60	322	320
26913	1351	310	312	0,739	0,445	508,785	4,04	0	332	316	0,478	0,463	511,427	3,744	0	60	322	320
26933	1352	317	335	0,739	0,45	508,785	4,058	0	311	310	0,479	0,466	511,427	3,78	0	60	322	320
26953	1353	313	335	0,74	0,456	510,475	4,089	0	317	313	0,48	0,469	513,955	3,778	0	60	322	320
26973	1354	325	337	0,742	0,461	510,475	3,989	0	332	309	0,482	0,472	513,955	3,893	0	60	322	320
26992	1355	328	333	0,745	0,464	510,475	3,987	0	333	313	0,484	0,473	513,955	3,766	0	60	322	320
27012	1356	318	348	0,748	0,465	510,475	3,963	0	323	292	0,487	0,474	513,955	3,859	0	60	322	320
27032	1357	317	333	0,751	0,466	510,475	4,067	0	331	309	0,491	0,474	513,955	3,941	0	60	322	320
27052	1358	314	337	0,755	0,466	511,387	4,073	0	328	303	0,494	0,474	515,646	3,916	0	60	322	320
27072	1359	313	363	0,758	0,467	511,387	4,166	0	332	326	0,498	0,474	515,646	3,975	0	60	322	320
27092	1360	312	330	0,76	0,469	511,387	4,102	0	332	305	0,5	0,475	515,646	3,935	0	60	322	320
27112	1361	476	411	0,759	0,474	511,387	4,157	0	459	449	0,5	0,478	515,646	4,055	0
27132	1362	636	573	0,756	0,481	511,387	4,225	0	602	580	0,499	0,483	515,646	3,987	0
27152	1363	697	601	0,752	0,49	495,313	4,085	0	642	634	0,497	0,49	488,796	3,799	0
27172	1364	-800	-600	-1	-1	-1	-1	4	-800	-600	-1	-1	-1	-1	4
27192	1365	-800	-600	-1	-1	-1	-1	4	-800	-600	-1	-1	-1	-1	4
27212	1366	-800	-600	-1	-1	-1	-1	4	-800	-600	-1	-1	-1	-1	4
27232	1367	-800	-600	-1	-1	-1	-1	4	-800	-600	-1	-1	-1	-1	4
27252	1368	-800	-600	-1	-1	-1	-1	4	-800	-600	-1	-1	-1	-1	4
27272	1369	-800	-600	-1	-1	-1	-1	4	-800	-600	-1	-1	-1	-1	4
27292	1370	-800	-600	-1	-1	-1	-1	4	-800	-600	-1	-1	-1	-1	4
27311	1371	-800	-600	-1	-1	-1	-1	4	-800	-600	-1	-1	-1	-1	4
27331	1372	-800	-600	-1	-1	-1	-1	4	-800	-600	-1	-1	-1	-1	4
27351	1373	-800	-600	-1	-1	-1	-1	4	-800	-600	-1	-1	-1	-1	4
27371	1374	-800	-600	-1	-1	-1	-1	4	-800	-600	-1	-1	-1	-1	4
27391	1375	-800	-600	-1	-1	-1	-1	4	-800	-600	-1	-1	-1	-1	4
27411	1376	-800	-600	-1	-1	-1	-1	4	-800	-600	-1	-1	-1	-1	4
27431	1377	-800	-600	-1	-1	-1	-1	4	-800	-600	-1	-1	-1	-1	4
27451	1378	-800	-600	-1	-1	-1	-1	4	-800	-600	-1	-1	-1	-1	4
27471	1379	-800	-600	-1	-1	-1	-1	4	-800	-600	-1	-1	-1	-1	4
27491	1380	-800	-600	-1	-1	-1	-1	4	-800	-600	-1	-1	-1	-1	4
27511	1381	-800	-600	-1	-1	-1	-1	4	-800	-600	-1	-1	-1	-1	4
27531	1382	-800	-600	-1	-1	-1	-1	4	-800	-600	-1	-1	-1	-1	4
27551	1383	-800	-600	-1	-1	-1	-1	4	-800	-600	-1	-1	-1	-1	4
27571	1384	-800	-600	-1	-1	-1	-1	4	-800	-600	-1	-1	-1	-1	4
27590	1385	-800	-600	-1	-1	-1	-1	4	-800	-600	-1	-1	-1	-1	4
27610	1386	-800	-600	-1	-1	-1	-1	4	-800	-600	-1	-1	-1	-1	4
27630	1387	-800	-600	-1	-1	-1	-1	4	-800	-600	-1	-1	-1	-1	4
27650	1388	-800	-600	-1	-1	-1	-1	4	-800	-600	-1	-1	-1	-1	4
27670	1389	-800	-600	-1	-1	-1	-1	4	-800	-600	-1	-1	-1	-1	4
27690	1390	-800	-600	-1	-1	-1	-1	4	-800	-600	-1	-1	-1	-1	4
27710	1391	-800	-600	-1	-1	-1	-1	4	-800	-600	-1	-1	-1	-1	4
27730	1392	-800	-600	-1	-1	-1	-1	4	-800	-600	-1	-1	-1	-1	4
27750	1393	-800	-600	-1	-1	-1	-1	4	-800	-600	-1	-1	-1	-1	4
27770	1394	-800	-600	-1	-1	-1	-1	4	-800	-600	-1	-1	-1	-1	4
27790	1395	-800	-600	-1	-1	-1	-1	4	-800	-600	-1	-1	-1	-1	4
27810	1396	-800	-600	-1	-1	-1	-1	4	-800	-600	-1	-1	-1	-1	4
27830	1397	-800	-600	-1	-1	-1	-1	4	-800	-600	-1	-1	-1	-1	4
27850	1398	-800	-600	-1	-1	-1	-1	4	-800	-600	-1	-1	-1	-1	4
27870	1399	-800	-600	-1	-1	-1	-1	4	-800	-600	-1	-1	-1	-1	4
27890	1400	-800	-600	-1	-1	-1	-1	4	-800	-600	-1	-1	-1	-1	4
27909	1401	-800	-600	-1	-1	-1	-1	4	-800	-600	-1	-1	-1	-1	4
27929	1402	-800	-600	-1	-1	-1	-1	4	-800	-600	-1	-1	-1	-1	4
27949	1403	-800	-600	-1	-1	-1	-1	4	-800	-600	-1	-1	-1	-1	4
27969	1404	-800	-600	-1	-1	-1	-1	4	-800	-600	-1	-1	-1	-1	4
27989	1405	-800	-600	-1	-1	-1	-1	4	-800	-600	-1	-1	-1	-1	4
28009	1406	-800	-600	-1	-1	-1	-1	4	-800	-600	-1	-1	-1	-1	4
28029	1407	-800	-600	-1	-1	-1	-1	4	-800	-600	-1	-1	-1	-1	4
28049	1408	-800	-600	-1	-1	-1	-1	4	-800	-600	-1	-1	-1	-1	4
28069	1409	-800	-600	-1	-1	-1	-1	4	-800	-600	-1	-1	-1	-1	4
28089	1410	-800	-600	-1	-1	-1	-1	4	-800	-600	-1	-1	-1	-1	4
28109	1411	-800	-600	-1	-1	-1	-1	4	-800	-600	-1	-1	-1	-1	4
28129	1412	-800	-600	-1	-1	-1	-1	4	-800	-600	-1	-1	-1	-1	4
28149	1413	-800	-600	-1	-1	-1	-1	4	-800	-600	-1	-1	-1	-1	4
28169	1414	-800	-600	-1	-1	-1	-1	4	-800	-600	-1	-1	-1	-1	4
28189	1415	-800	-600	-1	-1	-1	-1	4	-800	-600	-1	-1	-1	-1	4
28208	1416	-800	-600	-1	-1	-1	-1	4	-800	-600	-1	-1	-1	-1	4
28228	1417	-800	-600	-1	-1	-1	-1	4	-800	-600	-1	-1	-1	-1	4
28248	1418	-800	-600	-1	-1	-1	-1	4	-800	-600	-1	-1	-1	-1	4
28268	1419	-800	-600	-1	-1	-1	-1	4	-800	-600	-1	-1	-1	-1	4
28288	1420	-800	-600	-1	-1	-1	-1	4	-800	-600	-1	-1	-1	-1	4
28308	1421	-800	-600	-1	-1	-1	-1	4	-800	-600	-1	-1	-1	-1	4
28328	1422	-800	-600	-1	-1	-1	-1	4	-800	-600	-1	-1	-1	-1	4
28348	1423	-800	-600	-1	-1	-1	-1	4	-800	-600	-1	-1	-1	-1	4
28368	1424	-800	-600	-1	-1	-1	-1	4	-800	-600	-1	-1	-1	-1	4
28388	1425	-800	-600	-1	-1	-1	-1	4	-800	-600	-1	-1	-1	-1	4
28408	1426	-800	-600	-1	-1	-1	-1	4	-800	-600	-1	-1	-1	-1	4
28428	1427	-800	-600	-1	-1	-1	-1	4	-800	-600	-1	-1	-1	-1	4
28448	1428	-800	-600	-1	-1	-1	-1	4	-800	-600	-1	-1	-1	-1	4
28468	1429	-800	-600	-1	-1	-1	-1	4	-800	-600	-1	-1	-1	-1	4
28487	1430	-800	-600	-1	-1	-1	-1	4	-800	-600	-1	-1	-1	-1	4
28507	1431	-800	-600	-1	-1	-1	-1	4	-800	-600	-1	-1	-1	-1	4
28527	1432	-800	-600	0,703	0,506	-1	-1	4	-800	-600	0,452	0,511	-1	-1	4
28547	1433	-800	-600	-1	-1	-1	-1	4	-800	-600	-1	-1	-1	-1	4
28567	1434	-800	-600	0,724	0,488	-1	-1	4	-800	-600	0,469	0,497	-1	-1	4
28587	1435	-800	-600	0,479	0,491	-1	-1	4	296	281	0,479	0,491	520,948	3,791	0	61	313	300
28607	1436	303	279	0,744	0,475	509,853	3,943	0	314	299	0,488	0,486	520,948	3,835	0	61	313	300
28627	1437	304	289	0,752	0,469	509,853	3,727	0	313	292	0,496	0,481	520,948	3,939	0	61	313	300
28647	1438	316	300	0,759	0,464	509,853	3,778	0	304	292	0,502	0,476	520,948	3,841	0	61	313	300
28667	1439	323	301	0,764	0,459	516,507	3,876	0	314	292	0,507	0,47	520,808	3,876	0	61	313	300
28687	1440	319	339	0,768	0,453	516,507	3,868	0	305	289	0,511	0,465	520,808	3,639	0	61	313	300
28707	1441	-800	-600	0,514	0,459	-1	-1	4	312	291	0,514	0,459	520,808	3,695	0	61	313	300
28727	1442	316	315	0,771	0,442	516,507	3,779	0	316	303	0,515	0,453	520,808	3,553	0	61	313	300
28747	1443	319	300	0,772	0,437	516,507	3,593	0	313	286	0,516	0,448	520,808	3,649	0	61	313	300
28767	1444	320	293	0,772	0,432	521,846	3,629	0	314	284	0,517	0,444	524,626	3,668	0	61	313	300
28786	1445	305	267	0,772	0,428	521,846	3,795	0	317	310	0,518	0,44	524,626	3,752	0	61	313	300
28806	1446	315	319	0,773	0,424	521,846	3,8	0	310	279	0,518	0,437	524,626	3,581	0	61	313	300
28826	1447	309	326	0,773	0,421	521,846	3,831	0	314	302	0,519	0,433	524,626	3,607	0	61	313	300
28846	1448	321	310	0,774	0,418	521,846	3,876	0	298	297	0,52	0,43	524,626	3,64	0	61	313	300
28866	1449	321	304	0,776	0,416	526,234	3,925	0	294	280	0,522	0,427	528,39	3,694	0	61	313	300
28887	1450	307	284	0,777	0,415	526,234	3,85	0	307	290	0,523	0,426	528,39	3,586	0	61	313	300
28906	1451	325	306	0,778	0,413	526,234	3,757	0	308	300	0,525	0,424	528,39	3,708	0	61	313	300
28926	1452	324	325	0,78	0,413	526,234	3,85	0	312	289	0,527	0,424	528,39	3,705	0	61	313	300
28946	1453	322	329	0,781	0,412	526,234	3,835	0	311	302	0,528	0,423	528,39	3,579	0	61	313	300
28966	1454	324	328	0,781	0,412	530,186	3,852	0	311	295	0,529	0,423	531,748	3,661	0	61	313	300
28986	1455	333	303	0,782	0,411	530,186	3,628	0	317	320	0,53	0,422	531,748	3,841	0	61	313	300
29006	1456	393	320	0,781	0,41	530,186	3,759	0	385	357	0,53	0,421	531,748	3,882	0
29026	1457	438	367	0,78	0,408	530,186	3,912	0	440	360	0,529	0,419	531,748	3,917	0	62	443	365
29046	1458	434	348	0,78	0,407	530,186	3,936	0	460	353	0,529	0,418	531,748	3,906	0	62	443	365
29066	1459	433	370	0,779	0,406	533,287	3,983	0	480	351	0,528	0,417	532,772	3,902	0	62	443	365
29086	1460	460	368	0,779	0,405	533,287	3,962	0	426	385	0,528	0,417	532,772	3,819	0	62	443	365
29105	1461	442	347	0,778	0,405	533,287	4,12	0	441	356	0,527	0,417	532,772	3,772	0	62	443	365
29126	1462	453	364	0,777	0,406	533,287	4,069	0	440	373	0,526	0,418	532,772	3,794	0	62	443	365
29145	1463	433	355	0,777	0,406	533,287	4,083	0	426	386	0,526	0,419	532,772	3,929	0	62	443	365
29165	1464	433	363	0,776	0,407	533,953	4,101	0	432	373	0,525	0,42	534,591	3,934	0	62	443	365
29185	1465	434	353	0,775	0,409	533,953	4,091	0	437	378	0,524	0,422	534,591	3,915	0	62	443	365
29205	1466	447	362	0,774	0,411	533,953	4,022	0	449	356	0,523	0,425	534,591	3,866	0	62	443	365
29225	1467	451	393	0,773	0,413	533,953	4,207	0	436	368	0,522	0,427	534,591	3,931	0	62	443	365
29245	1468	445	361	0,772	0,415	533,953	3,945	0	445	355	0,521	0,43	534,591	3,748	0	62	443	365
29265	1469	451	371	0,772	0,417	533,674	3,979	0	441	359	0,52	0,432	533,885	3,721	0	62	443	365
29285	1470	462	386	0,771	0,419	533,674	4,054	0	435	373	0,519	0,434	533,885	3,854	0	62	443	365
29305	1471	412	324	0,77	0,42	533,674	4,104	0	415	369	0,519	0,435	533,885	3,849	0
29325	1472	377	352	0,77	0,421	533,674	3,874	0	391	393	0,519	0,436	533,885	3,905	0	63	384	376
29345	1473	385	353	0,769	0,421	533,674	3,884	0	386	415	0,518	0,436	533,885	4,066	0	63	384	376
29365	1474	396	356	0,769	0,42	531,101	3,876	0	380	423	0,517	0,435	533,487	4,093	0	63	384	376
29384	1475	388	387	0,768	0,42	531,101	3,888	0	382	367	0,516	0,435	533,487	3,798	0	63	384	376
29404	1476	366	363	0,768	0,42	531,101	3,873	0	384	407	0,516	0,434	533,487	4,011	0	63	384	376
29424	1477	383	336	0,769	0,42	531,101	3,772	0	399	388	0,516	0,433	533,487	3,955	0	63	384	376
29444	1478	384	377	0,769	0,419	531,101	3,999	0	384	390	0,517	0,432	533,487	3,729	0	63	384	376
29464	1479	383	359	0,771	0,419	529,938	3,968	0	389	393	0,518	0,431	531,742	3,804	0	63	384	376
29484	1480	384	351	0,772	0,419	529,938	3,869	0	408	364	0,519	0,431	531,742	3,784	0	63	384	376
29504	1481	377	340	0,773	0,42	529,938	3,814	0	379	376	0,52	0,43	531,742	3,704	0	63	384	376
29524	1482	374	380	0,774	0,42	529,938	3,986	0	381	394	0,522	0,43	531,742	3,785	0	63	384	376
29544	1483	392	404	0,775	0,422	529,938	3,931	0	381	356	0,523	0,43	531,742	3,768	0	63	384	376
29564	1484	389	412	0,776	0,423	531,101	3,96	0	381	366	0,524	0,43	531,658	3,746	0	63	384	376
29584	1485	377	373	0,777	0,425	531,101	3,702	0	389	359	0,525	0,431	531,658	3,842	0	63	384	376
29604	1486	400	354	0,778	0,428	531,101	3,754	0	385	368	0,526	0,431	531,658	3,672	0	63	384	376
29624	1487	376	384	0,779	0,43	531,101	3,74	0	385	388	0,527	0,431	531,658	3,721	0	63	384	376
29644	1488	383	346	0,78	0,433	531,101	3,817	0	381	359	0,528	0,432	531,658	3,597	0	64	385	371
29664	1489	389	352	0,781	0,436	532,353	3,841	0	379	367	0,529	0,433	533,379	3,599	0	64	385	371
29683	1490	382	356	0,782	0,439	532,353	3,732	0	381	343	0,531	0,434	533,379	3,627	0	64	385	371
29703	1491	372	350	0,784	0,442	532,353	3,776	0	400	398	0,532	0,435	533,379	3,748	0	64	385	371
29723	1492	388	375	0,785	0,445	532,353	3,662	0	387	368	0,533	0,436	533,379	3,639	0	64	385	371
29743	1493	399	381	0,786	0,447	532,353	3,909	0	387	373	0,535	0,437	533,379	3,525	0	64	385	371
29763	1494	399	388	0,787	0,449	533,267	3,923	0	385	377	0,536	0,438	534,283	3,555	0	64	385	371
29783	1495	372	383	0,789	0,45	533,267	3,596	0	383	390	0,538	0,439	534,283	3,754	0	64	385	371
29803	1496	299	417	0,79	0,452	533,267	3,815	0	309	388	0,54	0,439	534,283	3,53	0	65	305	394
29823	1497	322	423	0,791	0,452	533,267	3,632	0	302	357	0,54	0,439	534,283	3,457	0	65	305	394
29843	1498	308	421	0,791	0,453	533,267	3,629	0	311	375	0,54	0,44	534,283	3,591	0	65	305	394
29863	1499	318	419	0,79	0,454	533,745	3,629	0	309	366	0,54	0,44	534,254	3,588	0	65	305	394
29883	1500	307	403	0,79	0,454	533,745	3,624	0	303	358	0,539	0,441	534,254	3,533	0	65	305	394
29903	1501	296	418	0,789	0,454	533,745	3,787	0	288	362	0,538	0,441	534,254	3,39	0	65	305	394
29923	1502	312	411	0,788	0,454	533,745	3,578	0	297	362	0,537	0,441	534,254	3,529	0	65	305	394
29943	1503	304	422	0,787	0,453	533,745	3,701	0	305	364	0,536	0,441	534,254	3,573	0	65	305	394
29963	1504	301	421	0,786	0,452	533,763	3,737	0	300	364	0,535	0,441	535,344	3,547	0	65	305	394
29983	1505	303	409	0,785	0,451	533,763	3,657	0	300	345	0,535	0,441	535,344	3,562	0	65	305	394
30002	1506	315	402	0,785	0,45	533,763	3,614	0	309	385	0,534	0,44	535,344	3,484	0	65	305	394
30022	1507	310	441	0,784	0,449	533,763	3,759	0	294	358	0,534	0,44	535,344	3,48	0	65	305	394
30042	1508	313	438	0,784	0,448	533,763	3,542	0	308	380	0,533	0,439	535,344	3,366	0	65	305	394
30062	1509	309	435	0,783	0,448	534,028	3,569	0	303	369	0,533	0,439	535,019	3,324	0	65	305	394
30082	1510	306	442	0,783	0,447	534,028	3,843	0	302	356	0,532	0,44	535,019	3,334	0	65	305	394
30102	1511	309	453	0,783	0,448	534,028	3,707	0	312	387	0,532	0,44	535,019	3,516	0	65	305	394
30122	1512	301	421	0,783	0,448	534,028	3,634	0	300	355	0,532	0,442	535,019	3,461	0	66	314	383
30142	1513	334	405	0,783	0,449	534,028	3,377	0	303	345	0,532	0,443	535,019	3,452	0	66	314	383
30162	1514	335	399	0,783	0,451	534,463	3,254	0	306	352	0,531	0,445	534,615	3,44	0	66	314	383
30182	1515	306	406	0,783	0,452	534,463	3,475	0	308	343	0,532	0,446	534,615	3,43	0	66	314	383
30202	1516	321	421	0,784	0,454	534,463	3,552	0	297	368	0,532	0,448	534,615	3,508	0	66	314	383
30222	1517	320	410	0,784	0,456	534,463	3,555	0	311	371	0,533	0,45	534,615	3,371	0	66	314	383
30242	1518	309	415	0,785	0,459	534,463	3,514	0	318	362	0,533	0,452	534,615	3,311	0	66	314	383
30262	1519	315	410	0,784	0,46	534,384	3,556	0	317	363	0,533	0,453	533,238	3,298	0	66	314	383
30281	1520	515	252	0,781	0,46	534,384	3,602	0	540	264	0,532	0,453	533,238	3,437	0
30301	1521	619	229	0,78	0,462	534,384	3,772	0	609	239	0,53	0,455	533,238	3,467	0	67	614	247
30321	1522	618	244	0,78	0,465	534,384	3,468	0	628	231	0,53	0,457	533,238	3,467	0	67	614	247
30342	1523	625	249	0,78	0,467	534,384	3,483	0	599	235	0,53	0,459	533,238	3,203	0	67	614	247
30361	1524	621	252	0,78	0,469	531,169	3,478	0	599	243	0,529	0,46	526,208	3,159	0	67	614	247
30381	1525	612	244	0,78	0,47	531,169	3,657	0	603	239	0,529	0,461	526,208	3,343	0	67	614	247
30401	1526	621	249	0,78	0,471	531,169	3,515	0	612	221	0,529	0,462	526,208	3,369	0	67	614	247
30421	1527	610	262	0,781	0,471	531,169	3,489	0	615	224	0,53	0,462	526,208	3,451	0	67	614	247
30441	1528	633	264	0,782	0,472	531,169	3,557	0	626	238	0,53	0,463	526,208	3,36	0	67	614	247
30461	1529	634	269	0,783	0,472	530,026	3,555	0	631	228	0,531	0,463	527,113	3,389	0	67	614	247
30481	1530	614	248	0,784	0,472	530,026	3,491	0	604	236	0,533	0,462	527,113	3,249	0	67	614	247
30501	1531	621	255	0,786	0,472	530,026	3,494	0	610	235	0,534	0,462	527,113	3,281	0	67	614	247
30521	1532	-800	-600	0,536	0,461	-1	-1	4	610	231	0,536	0,461	527,113	3,273	0	67	614	247
30541	1533	623	259	0,789	0,471	530,026	3,579	0	601	237	0,537	0,46	527,113	3,28	0	67	614	247
30561	1534	624	258	0,79	0,471	530,952	3,585	0	604	239	0,539	0,459	525,27	3,266	0	67	614	247
30581	1535	604	261	0,792	0,47	530,952	3,483	0	618	239	0,541	0,458	525,27	3,292	0	67	614	247
30600	1536	622	254	0,793	0,469	530,952	3,491	0	602	247	0,542	0,457	525,27	3,291	0	67	614	247
30620	1537	616	258	0,794	0,468	530,952	3,405	0	609	265	0,542	0,456	525,27	3,333	0	67	614	247
30640	1538	616	256	0,794	0,468	530,952	3,525	0	612	245	0,543	0,455	525,27	3,273	0	67	614	247
30660	1539	615	259	0,795	0,467	529,84	3,504	0	607	249	0,543	0,454	526,302	3,287	0	67	614	247
30680	1540	612	265	0,795	0,466	529,84	3,509	0	615	247	0,544	0,453	526,302	3,32	0	67	614	247
30700	1541	626	254	0,795	0,465	529,84	3,4	0	613	239	0,544	0,452	526,302	3,259	0	67	614	247
30720	1542	606	268	0,796	0,465	529,84	3,416	0	628	240	0,544	0,451	526,302	3,301	0	67	614	247
30740	1543	618	266	0,796	0,464	529,84	3,569	0	612	235	0,545	0,45	526,302	3,308	0	67	614	247
30760	1544	621	265	0,797	0,463	530,767	3,53	0	618	234	0,546	0,449	526,817	3,29	0	67	614	247
30780	1545	609	255	0,798	0,463	530,767	3,563	0	618	246	0,547	0,448	526,817	3,335	0	67	614	247
30800	1546	601	242	0,799	0,462	530,767	3,44	0	614	247	0,548	0,448	526,817	3,34	0	67	614	247
30820	1547	622	278	0,8	0,462	530,767	3,51	0	618	238	0,549	0,447	526,817	3,421	0	67	614	247
30840	1548	610	249	0,8	0,461	530,767	3,634	0	607	256	0,549	0,446	526,817	3,445	0	67	614	247
30860	1549	610	252	0,801	0,462	529,944	3,591	0	608	255	0,55	0,447	526,844	3,468	0	67	614	247
30879	1550	652	345	0,801	0,462	529,944	3,659	0	657	324	0,551	0,447	526,844	3,275	0	68	658	338
30899	1551	660	326	0,802	0,462	529,944	3,683	0	671	343	0,551	0,447	526,844	3,519	0	68	658	338
30919	1552	650	333	0,801	0,462	529,944	3,659	0	649	334	0,551	0,446	526,844	3,525	0	68	658	338
30939	1553	661	332	0,801	0,462	529,944	3,647	0	651	337	0,551	0,446	526,844	3,415	0	68	658	338
30959	1554	659	329	0,801	0,462	531,683	3,663	0	652	342	0,55	0,446	524,642	3,536	0	68	658	338
30979	1555	675	325	0,8	0,463	531,683	3,706	0	655	332	0,55	0,446	524,642	3,379	0	68	658	338
30999	1556	660	337	0,8	0,463	531,683	3,751	0	656	333	0,549	0,447	524,642	3,496	0	68	658	338
31019	1557	655	345	0,799	0,464	531,683	3,552	0	661	336	0,548	0,448	524,642	3,379	0	68	658	338
31039	1558	663	345	0,799	0,465	531,683	3,558	0	652	337	0,548	0,449	524,642	3,405	0	68	658	338
31059	1559	663	346	0,798	0,465	531,6	3,564	0	654	336	0,547	0,45	526,011	3,445	0	68	658	338
31079	1560	679	328	0,797	0,466	531,6	3,756	0	647	338	0,547	0,452	526,011	3,516	0	68	658	338
31099	1561	662	320	0,796	0,467	531,6	3,802	0	646	339	0,545	0,454	526,011	3,603	0	68	658	338
31119	1562	669	351	0,794	0,468	531,6	3,759	0	663	333	0,543	0,456	526,011	3,551	0	68	658	338
31139	1563	668	353	0,791	0,468	531,6	3,7	0	661	340	0,541	0,457	526,011	3,645	0	68	658	338
31159	1564	669	355	0,788	0,468	532,681	3,715	0	661	336	0,538	0,458	528,943	3,662	0	68	658	338
31178	1565	664	360	0,785	0,468	532,681	3,642	0	637	344	0,534	0,459	528,943	3,508	0	68	658	338
31198	1566	651	328	0,781	0,467	532,681	3,696	0	647	340	0,53	0,46	528,943	3,662	0	68	658	338
31218	1567	666	342	0,777	0,466	532,681	3,419	0	645	343	0,527	0,46	528,943	3,621	0	68	658	338
31238	1568	437	322	0,776	0,463	532,681	3,486	0	440	313	0,527	0,46	528,943	3,5	0
31258	1569	416	319	0,776	0,461	534,156	3,44	0	426	298	0,527	0,459	537,568	3,622	0
31278	1570	265	333	0,773	0,459	534,156	3,713	0	280	321	0,523	0,459	537,568	3,603	0	69	272	330
31298	1571	278	344	0,77	0,457	534,156	3,621	0	278	289	0,521	0,458	537,568	3,465	0	69	272	330
31318	1572	257	341	0,768	0,454	534,156	3,816	0	276	320	0,518	0,457	537,568	3,535	0	69	272	330
31338	1573	276	337	0,766	0,451	534,156	3,711	0	272	328	0,516	0,456	537,568	3,632	0	69	272	330
31358	1574	268	341	0,764	0,449	534,938	3,719	0	270	320	0,514	0,454	538,731	3,59	0	69	272	330
31378	1575	284	369	0,762	0,446	534,938	3,813	0	278	314	0,513	0,453	538,731	3,486	0	69	272	330
31398	1576	273	354	0,76	0,444	534,938	3,776	0	263	307	0,511	0,452	538,731	3,494	0	69	272	330
31418	1577	231	418	0,759	0,444	534,938	3,947	0	235	372	0,51	0,453	538,731	3,635	0
31438	1578	257	516	0,757	0,448	534,938	3,738	0	231	515	0,509	0,457	538,731	3,649	0
31458	1579	-800	-600	-1	-1	-1	-1	4	-800	-600	-1	-1	-1	-1	4
31477	1580	-800	-600	-1	-1	-1	-1	4	-800	-600	-1	-1	-1	-1	4
31497	1581	-800	-600	-1	-1	-1	-1	4	-800	-600	-1	-1	-1	-1	4
31517	1582	-800	-600	-1	-1	-1	-1	4	-800	-600	-1	-1	-1	-1	4
31537	1583	-800	-600	-1	-1	-1	-1	4	-800	-600	-1	-1	-1	-1	4
31557	1584	-800	-600	-1	-1	-1	-1	4	-800	-600	-1	-1	-1	-1	4
31577	1585	-800	-600	-1	-1	-1	-1	4	-800	-600	-1	-1	-1	-1	4
31597	1586	-800	-600	-1	-1	-1	-1	4	-800	-600	-1	-1	-1	-1	4
31617	1587	-800	-600	-1	-1	-1	-1	4	-800	-600	-1	-1	-1	-1	4
31637	1588	-800	-600	-1	-1	-1	-1	4	-800	-600	-1	-1	-1	-1	4
31657	1589	-800	-600	-1	-1	-1	-1	4	-800	-600	-1	-1	-1	-1	4
31677	1590	-800	-600	-1	-1	-1	-1	4	-800	-600	-1	-1	-1	-1	4
31697	1591	-800	-600	-1	-1	-1	-1	4	-800	-600	-1	-1	-1	-1	4
31717	1592	-800	-600	-1	-1	-1	-1	4	-800	-600	-1	-1	-1	-1	4
31737	1593	-800	-600	-1	-1	-1	-1	4	-800	-600	-1	-1	-1	-1	4
31757	1594	-800	-600	-1	-1	-1	-1	4	-800	-600	-1	-1	-1	-1	4
31776	1595	-800	-600	-1	-1	-1	-1	4	-800	-600	-1	-1	-1	-1	4
31796	1596	-800	-600	-1	-1	-1	-1	4	-800	-600	-1	-1	-1	-1	4
31816	1597	-800	-600	-1	-1	-1	-1	4	-800	-600	-1	-1	-1	-1	4
31836	1598	-800	-600	-1	-1	-1	-1	4	-800	-600	-1	-1	-1	-1	4
31856	1599	-800	-600	-1	-1	-1	-1	4	-800	-600	-1	-1	-1	-1	4
31876	1600	-800	-600	-1	-1	-1	-1	4	-800	-600	-1	-1	-1	-1	4
31896	1601	-800	-600	-1	-1	-1	-1	4	-800	-600	-1	-1	-1	-1	4
31916	1602	-800	-600	-1	-1	-1	-1	4	-800	-600	-1	-1	-1	-1	4
31936	1603	-800	-600	-1	-1	-1	-1	4	-800	-600	-1	-1	-1	-1	4
31956	1604	-800	-600	-1	-1	-1	-1	4	-800	-600	-1	-1	-1	-1	4
31976	1605	-800	-600	-1	-1	-1	-1	4	-800	-600	-1	-1	-1	-1	4
31996	1606	-800	-600	-1	-1	-1	-1	4	-800	-600	-1	-1	-1	-1	4
32016	1607	-800	-600	-1	-1	-1	-1	4	-800	-600	-1	-1	-1	-1	4
32036	1608	-800	-600	-1	-1	-1	-1	4	-800	-600	-1	-1	-1	-1	4
32056	1609	-800	-600	-1	-1	-1	-1	4	-800	-600	-1	-1	-1	-1	4
32075	1610	-800	-600	-1	-1	-1	-1	4	-800	-600	-1	-1	-1	-1	4
32096	1611	-800	-600	-1	-1	-1	-1	4	-800	-600	-1	-1	-1	-1	4
32115	1612	-800	-600	-1	-1	-1	-1	4	-800	-600	-1	-1	-1	-1	4
32136	1613	-800	-600	-1	-1	-1	-1	4	-800	-600	-1	-1	-1	-1	4
32155	1614	-800	-600	-1	-1	-1	-1	4	-800	-600	-1	-1	-1	-1	4
32176	1615	-800	-600	-1	-1	-1	-1	4	-800	-600	-1	-1	-1	-1	4
32195	1616	-800	-600	-1	-1	-1	-1	4	-800	-600	-1	-1	-1	-1	4
32216	1617	-800	-600	-1	-1	-1	-1	4	-800	-600	-1	-1	-1	-1	4
32235	1618	-800	-600	-1	-1	-1	-1	4	-800	-600	-1	-1	-1	-1	4
32256	1619	-800	-600	-1	-1	-1	-1	4	-800	-600	-1	-1	-1	-1	4
32275	1620	-800	-600	-1	-1	-1	-1	4	-800	-600	-1	-1	-1	-1	4
32296	1621	-800	-600	-1	-1	-1	-1	4	-800	-600	-1	-1	-1	-1	4
32315	1622	-800	-600	-1	-1	-1	-1	4	-800	-600	-1	-1	-1	-1	4
32336	1623	-800	-600	-1	-1	-1	-1	4	-800	-600	-1	-1	-1	-1	4
32355	1624	-800	-600	-1	-1	-1	-1	4	-800	-600	-1	-1	-1	-1	4
32376	1625	-800	-600	-1	-1	-1	-1	4	-800	-600	-1	-1	-1	-1	4
32394	1626	-800	-600	-1	-1	-1	-1	4	-800	-600	-1	-1	-1	-1	4
32416	1627	-800	-600	-1	-1	-1	-1	4	-800	-600	-1	-1	-1	-1	4
32434	1628	-800	-600	-1	-1	-1	-1	4	-800	-600	-1	-1	-1	-1	4
32456	1629	-800	-600	-1	-1	-1	-1	4	-800	-600	-1	-1	-1	-1	4
32474	1630	-800	-600	-1	-1	-1	-1	4	-800	-600	-1	-1	-1	-1	4
32496	1631	-800	-600	-1	-1	-1	-1	4	-800	-600	-1	-1	-1	-1	4
32514	1632	-800	-600	-1	-1	-1	-1	4	-800	-600	-1	-1	-1	-1	4
32538	1633	-800	-600	-1	-1	-1	-1	4	-800	-600	-1	-1	-1	-1	4
32554	1634	-800	-600	-1	-1	-1	-1	4	-800	-600	-1	-1	-1	-1	4
32576	1635	-800	-600	-1	-1	-1	-1	4	-800	-600	-1	-1	-1	-1	4
32594	1636	-800	-600	-1	-1	-1	-1	4	-800	-600	-1	-1	-1	-1	4
32616	1637	-800	-600	-1	-1	-1	-1	4	-800	-600	-1	-1	-1	-1	4
32634	1638	-800	-600	-1	-1	-1	-1	4	-800	-600	-1	-1	-1	-1	4
32653	1639	-800	-600	-1	-1	-1	-1	4	-800	-600	-1	-1	-1	-1	4
32673	1640	-800	-600	-1	-1	-1	-1	4	-800	-600	-1	-1	-1	-1	4
32693	1641	-800	-600	-1	-1	-1	-1	4	-800	-600	-1	-1	-1	-1	4
32713	1642	-800	-600	-1	-1	-1	-1	4	-800	-600	-1	-1	-1	-1	4
32733	1643	-800	-600	-1	-1	-1	-1	4	-800	-600	-1	-1	-1	-1	4
32753	1644	-800	-600	-1	-1	-1	-1	4	-800	-600	-1	-1	-1	-1	4
32773	1645	-800	-600	-1	-1	-1	-1	4	-800	-600	-1	-1	-1	-1	4
32793	1646	-800	-600	-1	-1	-1	-1	4	-800	-600	-1	-1	-1	-1	4
32813	1647	-800	-600	-1	-1	-1	-1	4	-800	-600	-1	-1	-1	-1	4
32833	1648	-800	-600	-1	-1	-1	-1	4	-800	-600	-1	-1	-1	-1	4
32853	1649	-800	-600	-1	-1	-1	-1	4	-800	-600	-1	-1	-1	-1	4
32873	1650	-800	-600	-1	-1	-1	-1	4	-800	-600	-1	-1	-1	-1	4
32893	1651	-800	-600	-1	-1	-1	-1	4	-800	-600	-1	-1	-1	-1	4
32913	1652	-800	-600	-1	-1	-1	-1	4	-800	-600	-1	-1	-1	-1	4
32933	1653	-800	-600	-1	-1	-1	-1	4	-800	-600	-1	-1	-1	-1	4
32953	1654	-800	-600	-1	-1	-1	-1	4	-800	-600	-1	-1	-1	-1	4
32972	1655	-800	-600	-1	-1	-1	-1	4	-800	-600	-1	-1	-1	-1	4
32992	1656	-800	-600	-1	-1	-1	-1	4	-800	-600	-1	-1	-1	-1	4
33012	1657	-800	-600	-1	-1	-1	-1	4	-800	-600	-1	-1	-1	-1	4
33032	1658	-800	-600	-1	-1	-1	-1	4	-800	-600	-1	-1	-1	-1	4
33052	1659	-800	-600	-1	-1	-1	-1	4	-800	-600	-1	-1	-1	-1	4
33072	1660	-800	-600	-1	-1	-1	-1	4	-800	-600	-1	-1	-1	-1	4
33092	1661	-800	-600	-1	-1	-1	-1	4	-800	-600	-1	-1	-1	-1	4
33112	1662	-800	-600	-1	-1	-1	-1	4	-800	-600	-1	-1	-1	-1	4
33132	1663	-800	-600	-1	-1	-1	-1	4	-800	-600	-1	-1	-1	-1	4
33152	1664	-800	-600	-1	-1	-1	-1	4	-800	-600	-1	-1	-1	-1	4
33172	1665	-800	-600	-1	-1	-1	-1	4	-800	-600	-1	-1	-1	-1	4
33192	1666	-800	-600	-1	-1	-1	-1	4	-800	-600	-1	-1	-1	-1	4
33212	1667	-800	-600	-1	-1	-1	-1	4	-800	-600	-1	-1	-1	-1	4
33232	1668	-800	-600	-1	-1	-1	-1	4	-800	-600	-1	-1	-1	-1	4
33252	1669	-800	-600	-1	-1	-1	-1	4	-800	-600	-1	-1	-1	-1	4
33271	1670	-800	-600	-1	-1	-1	-1	4	-800	-600	-1	-1	-1	-1	4
33291	1671	-800	-600	-1	-1	-1	-1	4	-800	-600	-1	-1	-1	-1	4
33311	1672	-800	-600	-1	-1	-1	-1	4	-800	-600	-1	-1	-1	-1	4
33331	1673	-800	-600	-1	-1	-1	-1	4	-800	-600	-1	-1	-1	-1	4
33351	1674	-800	-600	-1	-1	-1	-1	4	-800	-600	-1	-1	-1	-1	4
33371	1675	-800	-600	-1	-1	-1	-1	4	-800	-600	-1	-1	-1	-1	4
33391	1676	-800	-600	-1	-1	-1	-1	4	-800	-600	-1	-1	-1	-1	4
33411	1677	-800	-600	-1	-1	-1	-1	4	-800	-600	-1	-1	-1	-1	4
33431	1678	-800	-600	-1	-1	-1	-1	4	-800	-600	-1	-1	-1	-1	4
33451	1679	-800	-600	-1	-1	-1	-1	4	-800	-600	-1	-1	-1	-1	4
33471	1680	-800	-600	-1	-1	-1	-1	4	-800	-600	-1	-1	-1	-1	4
33491	1681	-800	-600	-1	-1	-1	-1	4	-800	-600	-1	-1	-1	-1	4
33511	1682	-800	-600	-1	-1	-1	-1	4	-800	-600	-1	-1	-1	-1	4
33531	1683	-800	-600	-1	-1	-1	-1	4	-800	-600	-1	-1	-1	-1	4
33551	1684	-800	-600	-1	-1	-1	-1	4	-800	-600	-1	-1	-1	-1	4
33570	1685	-800	-600	-1	-1	-1	-1	4	-800	-600	-1	-1	-1	-1	4
33590	1686	-800	-600	-1	-1	-1	-1	4	-800	-600	-1	-1	-1	-1	4
33610	1687	-800	-600	-1	-1	-1	-1	4	-800	-600	-1	-1	-1	-1	4
33630	1688	-800	-600	-1	-1	-1	-1	4	-800	-600	-1	-1	-1	-1	4
33650	1689	-800	-600	-1	-1	-1	-1	4	-800	-600	-1	-1	-1	-1	4
33670	1690	-800	-600	-1	-1	-1	-1	4	-800	-600	-1	-1	-1	-1	4
33690	1691	-800	-600	-1	-1	-1	-1	4	-800	-600	-1	-1	-1	-1	4
33710	1692	-800	-600	-1	-1	-1	-1	4	-800	-600	-1	-1	-1	-1	4
33730	1693	-800	-600	-1	-1	-1	-1	4	-800	-600	-1	-1	-1	-1	4
33750	1694	-800	-600	-1	-1	-1	-1	4	-800	-600	-1	-1	-1	-1	4
33770	1695	-800	-600	-1	-1	-1	-1	4	-800	-600	-1	-1	-1	-1	4
33790	1696	-800	-600	-1	-1	-1	-1	4	-800	-600	-1	-1	-1	-1	4
33810	1697	-800	-600	-1	-1	-1	-1	4	-800	-600	-1	-1	-1	-1	4
33830	1698	-800	-600	-1	-1	-1	-1	4	-800	-600	-1	-1	-1	-1	4
33850	1699	-800	-600	-1	-1	-1	-1	4	-800	-600	-1	-1	-1	-1	4
33869	1700	-800	-600	-1	-1	-1	-1	4	-800	-600	-1	-1	-1	-1	4
33889	1701	-800	-600	-1	-1	-1	-1	4	-800	-600	-1	-1	-1	-1	4
33909	1702	-800	-600	-1	-1	-1	-1	4	-800	-600	-1	-1	-1	-1	4
33929	1703	-800	-600	-1	-1	-1	-1	4	-800	-600	-1	-1	-1	-1	4
33949	1704	-800	-600	-1	-1	-1	-1	4	-800	-600	-1	-1	-1	-1	4
33969	1705	-800	-600	-1	-1	-1	-1	4	-800	-600	-1	-1	-1	-1	4
33989	1706	-800	-600	-1	-1	-1	-1	4	-800	-600	-1	-1	-1	-1	4
34009	1707	-800	-600	-1	-1	-1	-1	4	-800	-600	-1	-1	-1	-1	4
34029	1708	-800	-600	-1	-1	-1	-1	4	-800	-600	-1	-1	-1	-1	4
34049	1709	-800	-600	-1	-1	-1	-1	4	-800	-600	-1	-1	-1	-1	4
34069	1710	-800	-600	-1	-1	-1	-1	4	-800	-600	-1	-1	-1	-1	4
34089	1711	-800	-600	-1	-1	-1	-1	4	-800	-600	-1	-1	-1	-1	4
34109	1712	-800	-600	-1	-1	-1	-1	4	-800	-600	-1	-1	-1	-1	4
34129	1713	-800	-600	-1	-1	-1	-1	4	-800	-600	-1	-1	-1	-1	4
34149	1714	-800	-600	-1	-1	-1	-1	4	-800	-600	-1	-1	-1	-1	4
34168	1715	-800	-600	-1	-1	-1	-1	4	-800	-600	-1	-1	-1	-1	4
34188	1716	-800	-600	-1	-1	-1	-1	4	-800	-600	-1	-1	-1	-1	4
34208	1717	-800	-600	-1	-1	-1	-1	4	-800	-600	-1	-1	-1	-1	4
34229	1718	-800	-600	-1	-1	-1	-1	4	-800	-600	-1	-1	-1	-1	4
34248	1719	-800	-600	-1	-1	-1	-1	4	-800	-600	-1	-1	-1	-1	4
34268	1720	-800	-600	-1	-1	-1	-1	4	-800	-600	-1	-1	-1	-1	4
34288	1721	-800	-600	-1	-1	-1	-1	4	-800	-600	-1	-1	-1	-1	4
34308	1722	-800	-600	-1	-1	-1	-1	4	-800	-600	-1	-1	-1	-1	4
34328	1723	-800	-600	-1	-1	-1	-1	4	-800	-600	-1	-1	-1	-1	4
34348	1724	-800	-600	-1	-1	-1	-1	4	-800	-600	-1	-1	-1	-1	4
34368	1725	-800	-600	-1	-1	-1	-1	4	-800	-600	-1	-1	-1	-1	4
34388	1726	-800	-600	-1	-1	-1	-1	4	-800	-600	-1	-1	-1	-1	4
34408	1727	-800	-600	-1	-1	-1	-1	4	-800	-600	-1	-1	-1	-1	4
34428	1728	-800	-600	-1	-1	-1	-1	4	-800	-600	-1	-1	-1	-1	4
34448	1729	-800	-600	-1	-1	-1	-1	4	-800	-600	-1	-1	-1	-1	4
34467	1730	-800	-600	-1	-1	-1	-1	4	-800	-600	-1	-1	-1	-1	4
34487	1731	-800	-600	-1	-1	-1	-1	4	-800	-600	-1	-1	-1	-1	4
34507	1732	-800	-600	-1	-1	-1	-1	4	-800	-600	-1	-1	-1	-1	4
34527	1733	-800	-600	-1	-1	-1	-1	4	-800	-600	-1	-1	-1	-1	4
34547	1734	-800	-600	-1	-1	-1	-1	4	-800	-600	-1	-1	-1	-1	4
34567	1735	-800	-600	-1	-1	-1	-1	4	-800	-600	-1	-1	-1	-1	4
34587	1736	-800	-600	-1	-1	-1	-1	4	-800	-600	-1	-1	-1	-1	4
34607	1737	-800	-600	-1	-1	-1	-1	4	-800	-600	-1	-1	-1	-1	4
34627	1738	-800	-600	-1	-1	-1	-1	4	-800	-600	-1	-1	-1	-1	4
34647	1739	-800	-600	-1	-1	-1	-1	4	-800	-600	-1	-1	-1	-1	4
34667	1740	-800	-600	-1	-1	-1	-1	4	-800	-600	-1	-1	-1	-1	4
34687	1741	-800	-600	-1	-1	-1	-1	4	-800	-600	-1	-1	-1	-1	4
34707	1742	-800	-600	-1	-1	-1	-1	4	-800	-600	-1	-1	-1	-1	4
34727	1743	-800	-600	-1	-1	-1	-1	4	-800	-600	-1	-1	-1	-1	4
34746	1744	-800	-600	-1	-1	-1	-1	4	-800	-600	-1	-1	-1	-1	4
34767	1745	-800	-600	-1	-1	-1	-1	4	-800	-600	-1	-1	-1	-1	4
34786	1746	-800	-600	-1	-1	-1	-1	4	-800	-600	-1	-1	-1	-1	4
34806	1747	-800	-600	-1	-1	-1	-1	4	-800	-600	-1	-1	-1	-1	4
34826	1748	-800	-600	-1	-1	-1	-1	4	-800	-600	-1	-1	-1	-1	4
34846	1749	-800	-600	-1	-1	-1	-1	4	-800	-600	-1	-1	-1	-1	4
34866	1750	-800	-600	-1	-1	-1	-1	4	-800	-600	-1	-1	-1	-1	4
34886	1751	-800	-600	-1	-1	-1	-1	4	-800	-600	-1	-1	-1	-1	4
34906	1752	-800	-600	-1	-1	-1	-1	4	-800	-600	-1	-1	-1	-1	4
34926	1753	-800	-600	-1	-1	-1	-1	4	-800	-600	-1	-1	-1	-1	4
34946	1754	-800	-600	-1	-1	-1	-1	4	-800	-600	-1	-1	-1	-1	4
34966	1755	-800	-600	-1	-1	-1	-1	4	-800	-600	-1	-1	-1	-1	4
34986	1756	-800	-600	-1	-1	-1	-1	4	-800	-600	-1	-1	-1	-1	4
35006	1757	-800	-600	-1	-1	-1	-1	4	-800	-600	-1	-1	-1	-1	4
35026	1758	-800	-600	-1	-1	-1	-1	4	-800	-600	-1	-1	-1	-1	4
35046	1759	-800	-600	-1	-1	-1	-1	4	-800	-600	-1	-1	-1	-1	4
35066	1760	-800	-600	-1	-1	-1	-1	4	-800	-600	-1	-1	-1	-1	4
35085	1761	-800	-600	-1	-1	-1	-1	4	-800	-600	-1	-1	-1	-1	4
35105	1762	-800	-600	-1	-1	-1	-1	4	-800	-600	-1	-1	-1	-1	4
35125	1763	-800	-600	-1	-1	-1	-1	4	-800	-600	-1	-1	-1	-1	4
35145	1764	-800	-600	-1	-1	-1	-1	4	-800	-600	-1	-1	-1	-1	4
35165	1765	-800	-600	-1	-1	-1	-1	4	-800	-600	-1	-1	-1	-1	4
35185	1766	-800	-600	-1	-1	-1	-1	4	-800	-600	-1	-1	-1	-1	4
35205	1767	-800	-600	-1	-1	-1	-1	4	-800	-600	-1	-1	-1	-1	4
35225	1768	-800	-600	-1	-1	-1	-1	4	-800	-600	-1	-1	-1	-1	4
35245	1769	-800	-600	-1	-1	-1	-1	4	-800	-600	-1	-1	-1	-1	4
35265	1770	-800	-600	-1	-1	-1	-1	4	-800	-600	-1	-1	-1	-1	4
35285	1771	-800	-600	-1	-1	-1	-1	4	-800	-600	-1	-1	-1	-1	4
35305	1772	-800	-600	-1	-1	-1	-1	4	-800	-600	-1	-1	-1	-1	4
35325	1773	-800	-600	-1	-1	-1	-1	4	-800	-600	-1	-1	-1	-1	4
35344	1774	-800	-600	-1	-1	-1	-1	4	-800	-600	-1	-1	-1	-1	4
35364	1775	-800	-600	-1	-1	-1	-1	4	-800	-600	-1	-1	-1	-1	4
35384	1776	-800	-600	-1	-1	-1	-1	4	-800	-600	-1	-1	-1	-1	4
35404	1777	-800	-600	-1	-1	-1	-1	4	-800	-600	-1	-1	-1	-1	4
35424	1778	-800	-600	-1	-1	-1	-1	4	-800	-600	-1	-1	-1	-1	4
35444	1779	-800	-600	-1	-1	-1	-1	4	-800	-600	-1	-1	-1	-1	4
35464	1780	-800	-600	-1	-1	-1	-1	4	-800	-600	-1	-1	-1	-1	4
35484	1781	-800	-600	-1	-1	-1	-1	4	-800	-600	-1	-1	-1	-1	4
35504	1782	-800	-600	-1	-1	-1	-1	4	-800	-600	-1	-1	-1	-1	4
35524	1783	-800	-600	-1	-1	-1	-1	4	-800	-600	-1	-1	-1	-1	4
35544	1784	-800	-600	-1	-1	-1	-1	4	-800	-600	-1	-1	-1	-1	4
35564	1785	-800	-600	-1	-1	-1	-1	4	-800	-600	-1	-1	-1	-1	4
35584	1786	-800	-600	-1	-1	-1	-1	4	-800	-600	-1	-1	-1	-1	4
35604	1787	-800	-600	-1	-1	-1	-1	4	-800	-600	-1	-1	-1	-1	4
35624	1788	-800	-600	-1	-1	-1	-1	4	-800	-600	-1	-1	-1	-1	4
35644	1789	-800	-600	-1	-1	-1	-1	4	-800	-600	-1	-1	-1	-1	4
35663	1790	-800	-600	-1	-1	-1	-1	4	-800	-600	-1	-1	-1	-1	4
35684	1791	-800	-600	-1	-1	-1	-1	4	-800	-600	-1	-1	-1	-1	4
35703	1792	-800	-600	-1	-1	-1	-1	4	-800	-600	-1	-1	-1	-1	4
35723	1793	-800	-600	-1	-1	-1	-1	4	-800	-600	-1	-1	-1	-1	4
35743	1794	-800	-600	-1	-1	-1	-1	4	-800	-600	-1	-1	-1	-1	4
35763	1795	-800	-600	-1	-1	-1	-1	4	-800	-600	-1	-1	-1	-1	4
35783	1796	-800	-600	-1	-1	-1	-1	4	-800	-600	-1	-1	-1	-1	4
35803	1797	-800	-600	-1	-1	-1	-1	4	-800	-600	-1	-1	-1	-1	4
35823	1798	-800	-600	-1	-1	-1	-1	4	-800	-600	-1	-1	-1	-1	4
35843	1799	-800	-600	-1	-1	-1	-1	4	-800	-600	-1	-1	-1	-1	4
35863	1800	-800	-600	-1	-1	-1	-1	4	-800	-600	-1	-1	-1	-1	4
35883	1801	-800	-600	-1	-1	-1	-1	4	-800	-600	-1	-1	-1	-1	4
35903	1802	-800	-600	-1	-1	-1	-1	4	-800	-600	-1	-1	-1	-1	4
35923	1803	-800	-600	-1	-1	-1	-1	4	-800	-600	-1	-1	-1	-1	4
35942	1804	-800	-600	-1	-1	-1	-1	4	-800	-600	-1	-1	-1	-1	4
35962	1805	-800	-600	-1	-1	-1	-1	4	-800	-600	-1	-1	-1	-1	4
35982	1806	-800	-600	-1	-1	-1	-1	4	-800	-600	-1	-1	-1	-1	4
36002	1807	-800	-600	-1	-1	-1	-1	4	-800	-600	-1	-1	-1	-1	4
36022	1808	-800	-600	-1	-1	-1	-1	4	-800	-600	-1	-1	-1	-1	4
36042	1809	-800	-600	-1	-1	-1	-1	4	-800	-600	-1	-1	-1	-1	4
36062	1810	-800	-600	-1	-1	-1	-1	4	-800	-600	-1	-1	-1	-1	4
36082	1811	-800	-600	-1	-1	-1	-1	4	-800	-600	-1	-1	-1	-1	4
36102	1812	-800	-600	-1	-1	-1	-1	4	-800	-600	-1	-1	-1	-1	4
36122	1813	-800	-600	-1	-1	-1	-1	4	-800	-600	-1	-1	-1	-1	4
36142	1814	-800	-600	-1	-1	-1	-1	4	-800	-600	-1	-1	-1	-1	4
36162	1815	-800	-600	-1	-1	-1	-1	4	-800	-600	-1	-1	-1	-1	4
36182	1816	-800	-600	-1	-1	-1	-1	4	-800	-600	-1	-1	-1	-1	4
36202	1817	-800	-600	-1	-1	-1	-1	4	-800	-600	-1	-1	-1	-1	4
36222	1818	-800	-600	-1	-1	-1	-1	4	-800	-600	-1	-1	-1	-1	4
36242	1819	-800	-600	-1	-1	-1	-1	4	-800	-600	-1	-1	-1	-1	4
36261	1820	-800	-600	-1	-1	-1	-1	4	-800	-600	-1	-1	-1	-1	4
36281	1821	-800	-600	-1	-1	-1	-1	4	-800	-600	-1	-1	-1	-1	4
36301	1822	-800	-600	-1	-1	-1	-1	4	-800	-600	-1	-1	-1	-1	4
36321	1823	-800	-600	-1	-1	-1	-1	4	-800	-600	-1	-1	-1	-1	4
36341	1824	-800	-600	-1	-1	-1	-1	4	-800	-600	-1	-1	-1	-1	4
36361	1825	-800	-600	-1	-1	-1	-1	4	-800	-600	-1	-1	-1	-1	4
36381	1826	-800	-600	-1	-1	-1	-1	4	-800	-600	-1	-1	-1	-1	4
36401	1827	-800	-600	-1	-1	-1	-1	4	-800	-600	-1	-1	-1	-1	4
36421	1828	-800	-600	-1	-1	-1	-1	4	-800	-600	-1	-1	-1	-1	4
36441	1829	-800	-600	-1	-1	-1	-1	4	-800	-600	-1	-1	-1	-1	4
36461	1830	-800	-600	-1	-1	-1	-1	4	-800	-600	-1	-1	-1	-1	4
36481	1831	-800	-600	-1	-1	-1	-1	4	-800	-600	-1	-1	-1	-1	4
36501	1832	-800	-600	-1	-1	-1	-1	4	-800	-600	-1	-1	-1	-1	4
36521	1833	-800	-600	-1	-1	-1	-1	4	-800	-600	-1	-1	-1	-1	4
36540	1834	-800	-600	-1	-1	-1	-1	4	-800	-600	-1	-1	-1	-1	4
36560	1835	-800	-600	-1	-1	-1	-1	4	-800	-600	-1	-1	-1	-1	4
36580	1836	-800	-600	-1	-1	-1	-1	4	-800	-600	-1	-1	-1	-1	4
36600	1837	-800	-600	-1	-1	-1	-1	4	-800	-600	-1	-1	-1	-1	4
36620	1838	-800	-600	-1	-1	-1	-1	4	-800	-600	-1	-1	-1	-1	4
36640	1839	-800	-600	-1	-1	-1	-1	4	-800	-600	-1	-1	-1	-1	4
36660	1840	-800	-600	-1	-1	-1	-1	4	-800	-600	-1	-1	-1	-1	4
36680	1841	-800	-600	-1	-1	-1	-1	4	-800	-600	-1	-1	-1	-1	4
36700	1842	-800	-600	-1	-1	-1	-1	4	-800	-600	-1	-1	-1	-1	4
36720	1843	-800	-600	-1	-1	-1	-1	4	-800	-600	-1	-1	-1	-1	4
36740	1844	-800	-600	-1	-1	-1	-1	4	-800	-600	-1	-1	-1	-1	4
36760	1845	-800	-600	-1	-1	-1	-1	4	-800	-600	-1	-1	-1	-1	4
36780	1846	-800	-600	-1	-1	-1	-1	4	-800	-600	-1	-1	-1	-1	4
36800	1847	-800	-600	-1	-1	-1	-1	4	-800	-600	-1	-1	-1	-1	4
36820	1848	-800	-600	-1	-1	-1	-1	4	-800	-600	-1	-1	-1	-1	4
36839	1849	-800	-600	-1	-1	-1	-1	4	-800	-600	-1	-1	-1	-1	4
36859	1850	-800	-600	-1	-1	-1	-1	4	-800	-600	-1	-1	-1	-1	4
36879	1851	-800	-600	-1	-1	-1	-1	4	-800	-600	-1	-1	-1	-1	4
36900	1852	-800	-600	-1	-1	-1	-1	4	-800	-600	-1	-1	-1	-1	4
36919	1853	-800	-600	-1	-1	-1	-1	4	-800	-600	-1	-1	-1	-1	4
36939	1854	-800	-600	-1	-1	-1	-1	4	-800	-600	-1	-1	-1	-1	4
36959	1855	-800	-600	-1	-1	-1	-1	4	-800	-600	-1	-1	-1	-1	4
36979	1856	-800	-600	-1	-1	-1	-1	4	-800	-600	-1	-1	-1	-1	4
36999	1857	-800	-600	-1	-1	-1	-1	4	-800	-600	-1	-1	-1	-1	4
37019	1858	-800	-600	-1	-1	-1	-1	4	-800	-600	-1	-1	-1	-1	4
37039	1859	-800	-600	-1	-1	-1	-1	4	-800	-600	-1	-1	-1	-1	4
37059	1860	-800	-600	-1	-1	-1	-1	4	-800	-600	-1	-1	-1	-1	4
37079	1861	-800	-600	-1	-1	-1	-1	4	-800	-600	-1	-1	-1	-1	4
37099	1862	-800	-600	-1	-1	-1	-1	4	-800	-600	-1	-1	-1	-1	4
37118	1863	-800	-600	-1	-1	-1	-1	4	-800	-600	-1	-1	-1	-1	4
37138	1864	-800	-600	-1	-1	-1	-1	4	-800	-600	-1	-1	-1	-1	4
37158	1865	-800	-600	-1	-1	-1	-1	4	-800	-600	-1	-1	-1	-1	4
37178	1866	-800	-600	-1	-1	-1	-1	4	-800	-600	-1	-1	-1	-1	4
37198	1867	-800	-600	-1	-1	-1	-1	4	-800	-600	-1	-1	-1	-1	4
37218	1868	-800	-600	-1	-1	-1	-1	4	-800	-600	-1	-1	-1	-1	4
37238	1869	-800	-600	-1	-1	-1	-1	4	-800	-600	-1	-1	-1	-1	4
37258	1870	-800	-600	-1	-1	-1	-1	4	-800	-600	-1	-1	-1	-1	4
37278	1871	-800	-600	-1	-1	-1	-1	4	-800	-600	-1	-1	-1	-1	4
37298	1872	-800	-600	-1	-1	-1	-1	4	-800	-600	-1	-1	-1	-1	4
37318	1873	-800	-600	-1	-1	-1	-1	4	-800	-600	-1	-1	-1	-1	4
37338	1874	-800	-600	-1	-1	-1	-1	4	-800	-600	-1	-1	-1	-1	4
37358	1875	-800	-600	-1	-1	-1	-1	4	-800	-600	-1	-1	-1	-1	4
37378	1876	-800	-600	-1	-1	-1	-1	4	-800	-600	-1	-1	-1	-1	4
37398	1877	-800	-600	-1	-1	-1	-1	4	-800	-600	-1	-1	-1	-1	4
37418	1878	-800	-600	-1	-1	-1	-1	4	-800	-600	-1	-1	-1	-1	4
37438	1879	-800	-600	-1	-1	-1	-1	4	-800	-600	-1	-1	-1	-1	4
37457	1880	-800	-600	-1	-1	-1	-1	4	-800	-600	-1	-1	-1	-1	4
37477	1881	-800	-600	-1	-1	-1	-1	4	-800	-600	-1	-1	-1	-1	4
37497	1882	-800	-600	-1	-1	-1	-1	4	-800	-600	-1	-1	-1	-1	4
37517	1883	-800	-600	-1	-1	-1	-1	4	-800	-600	-1	-1	-1	-1	4
37537	1884	-800	-600	-1	-1	-1	-1	4	-800	-600	-1	-1	-1	-1	4
37557	1885	-800	-600	-1	-1	-1	-1	4	-800	-600	-1	-1	-1	-1	4
37577	1886	-800	-600	-1	-1	-1	-1	4	-800	-600	-1	-1	-1	-1	4
37597	1887	-800	-600	-1	-1	-1	-1	4	-800	-600	-1	-1	-1	-1	4
37617	1888	-800	-600	-1	-1	-1	-1	4	-800	-600	-1	-1	-1	-1	4
37637	1889	-800	-600	-1	-1	-1	-1	4	-800	-600	-1	-1	-1	-1	4
37657	1890	-800	-600	-1	-1	-1	-1	4	-800	-600	-1	-1	-1	-1	4
37677	1891	-800	-600	-1	-1	-1	-1	4	-800	-600	-1	-1	-1	-1	4
37697	1892	-800	-600	-1	-1	-1	-1	4	-800	-600	-1	-1	-1	-1	4
37717	1893	-800	-600	-1	-1	-1	-1	4	-800	-600	-1	-1	-1	-1	4
37737	1894	-800	-600	-1	-1	-1	-1	4	-800	-600	-1	-1	-1	-1	4
37756	1895	-800	-600	-1	-1	-1	-1	4	-800	-600	-1	-1	-1	-1	4
37776	1896	-800	-600	-1	-1	-1	-1	4	-800	-600	-1	-1	-1	-1	4
37796	1897	-800	-600	-1	-1	-1	-1	4	-800	-600	-1	-1	-1	-1	4
37816	1898	-800	-600	-1	-1	-1	-1	4	-800	-600	-1	-1	-1	-1	4
37836	1899	-800	-600	-1	-1	-1	-1	4	-800	-600	-1	-1	-1	-1	4
37856	1900	-800	-600	-1	-1	-1	-1	4	-800	-600	-1	-1	-1	-1	4
37876	1901	-800	-600	-1	-1	-1	-1	4	-800	-600	-1	-1	-1	-1	4
37896	1902	-800	-600	-1	-1	-1	-1	4	-800	-600	-1	-1	-1	-1	4
37916	1903	-800	-600	-1	-1	-1	-1	4	-800	-600	-1	-1	-1	-1	4
37936	1904	-800	-600	-1	-1	-1	-1	4	-800	-600	-1	-1	-1	-1	4
37956	1905	-800	-600	-1	-1	-1	-1	4	-800	-600	-1	-1	-1	-1	4
37976	1906	-800	-600	-1	-1	-1	-1	4	-800	-600	-1	-1	-1	-1	4
37996	1907	-800	-600	-1	-1	-1	-1	4	-800	-600	-1	-1	-1	-1	4
38016	1908	-800	-600	-1	-1	-1	-1	4	-800	-600	-1	-1	-1	-1	4
38036	1909	-800	-600	-1	-1	-1	-1	4	-800	-600	-1	-1	-1	-1	4
38056	1910	-800	-600	-1	-1	-1	-1	4	-800	-600	-1	-1	-1	-1	4
38075	1911	-800	-600	-1	-1	-1	-1	4	-800	-600	-1	-1	-1	-1	4
38097	1912	-800	-600	-1	-1	-1	-1	4	-800	-600	-1	-1	-1	-1	4
38115	1913	-800	-600	-1	-1	-1	-1	4	-800	-600	-1	-1	-1	-1	4
38136	1914	-800	-600	-1	-1	-1	-1	4	-800	-600	-1	-1	-1	-1	4
38155	1915	-800	-600	-1	-1	-1	-1	4	-800	-600	-1	-1	-1	-1	4
38176	1916	-800	-600	-1	-1	-1	-1	4	-800	-600	-1	-1	-1	-1	4
38195	1917	-800	-600	-1	-1	-1	-1	4	-800	-600	-1	-1	-1	-1	4
38216	1918	-800	-600	-1	-1	-1	-1	4	-800	-600	-1	-1	-1	-1	4
38235	1919	-800	-600	-1	-1	-1	-1	4	-800	-600	-1	-1	-1	-1	4
38256	1920	-800	-600	-1	-1	-1	-1	4	-800	-600	-1	-1	-1	-1	4
38275	1921	-800	-600	-1	-1	-1	-1	4	-800	-600	-1	-1	-1	-1	4
38296	1922	-800	-600	-1	-1	-1	-1	4	-800	-600	-1	-1	-1	-1	4
38315	1923	-800	-600	-1	-1	-1	-1	4	-800	-600	-1	-1	-1	-1	4
38336	1924	-800	-600	-1	-1	-1	-1	4	-800	-600	-1	-1	-1	-1	4
38354	1925	-800	-600	-1	-1	-1	-1	4	-800	-600	-1	-1	-1	-1	4
38376	1926	-800	-600	-1	-1	-1	-1	4	-800	-600	-1	-1	-1	-1	4
38394	1927	-800	-600	-1	-1	-1	-1	4	-800	-600	-1	-1	-1	-1	4
38416	1928	-800	-600	-1	-1	-1	-1	4	-800	-600	-1	-1	-1	-1	4
38434	1929	-800	-600	-1	-1	-1	-1	4	-800	-600	-1	-1	-1	-1	4
38456	1930	-800	-600	-1	-1	-1	-1	4	-800	-600	-1	-1	-1	-1	4
38474	1931	-800	-600	-1	-1	-1	-1	4	-800	-600	-1	-1	-1	-1	4
38496	1932	-800	-600	-1	-1	-1	-1	4	-800	-600	-1	-1	-1	-1	4
38514	1933	-800	-600	-1	-1	-1	-1	4	-800	-600	-1	-1	-1	-1	4
38536	1934	-800	-600	-1	-1	-1	-1	4	-800	-600	-1	-1	-1	-1	4
38554	1935	-800	-600	-1	-1	-1	-1	4	-800	-600	-1	-1	-1	-1	4
38574	1936	-800	-600	-1	-1	-1	-1	4	-800	-600	-1	-1	-1	-1	4
38594	1937	-800	-600	-1	-1	-1	-1	4	-800	-600	-1	-1	-1	-1	4
38614	1938	-800	-600	-1	-1	-1	-1	4	-800	-600	-1	-1	-1	-1	4
38633	1939	-800	-600	-1	-1	-1	-1	4	-800	-600	-1	-1	-1	-1	4
38653	1940	-800	-600	-1	-1	-1	-1	4	-800	-600	-1	-1	-1	-1	4
38673	1941	-800	-600	-1	-1	-1	-1	4	-800	-600	-1	-1	-1	-1	4
38693	1942	-800	-600	-1	-1	-1	-1	4	-800	-600	-1	-1	-1	-1	4
38713	1943	-800	-600	-1	-1	-1	-1	4	-800	-600	-1	-1	-1	-1	4
38733	1944	-800	-600	-1	-1	-1	-1	4	-800	-600	-1	-1	-1	-1	4
38753	1945	-800	-600	-1	-1	-1	-1	4	-800	-600	-1	-1	-1	-1	4
38773	1946	-800	-600	-1	-1	-1	-1	4	-800	-600	-1	-1	-1	-1	4
38793	1947	-800	-600	-1	-1	-1	-1	4	-800	-600	-1	-1	-1	-1	4
38813	1948	-800	-600	-1	-1	-1	-1	4	-800	-600	-1	-1	-1	-1	4
38833	1949	-800	-600	-1	-1	-1	-1	4	-800	-600	-1	-1	-1	-1	4
38853	1950	-800	-600	-1	-1	-1	-1	4	-800	-600	-1	-1	-1	-1	4
38873	1951	-800	-600	-1	-1	-1	-1	4	-800	-600	-1	-1	-1	-1	4
38893	1952	-800	-600	-1	-1	-1	-1	4	-800	-600	-1	-1	-1	-1	4
38913	1953	-800	-600	-1	-1	-1	-1	4	-800	-600	-1	-1	-1	-1	4
38932	1954	-800	-600	-1	-1	-1	-1	4	-800	-600	-1	-1	-1	-1	4
38952	1955	-800	-600	-1	-1	-1	-1	4	-800	-600	-1	-1	-1	-1	4
38972	1956	-800	-600	-1	-1	-1	-1	4	-800	-600	-1	-1	-1	-1	4
38992	1957	-800	-600	-1	-1	-1	-1	4	-800	-600	-1	-1	-1	-1	4
39012	1958	-800	-600	-1	-1	-1	-1	4	-800	-600	-1	-1	-1	-1	4
39032	1959	-800	-600	-1	-1	-1	-1	4	-800	-600	-1	-1	-1	-1	4
39052	1960	-800	-600	-1	-1	-1	-1	4	-800	-600	-1	-1	-1	-1	4
39072	1961	-800	-600	-1	-1	-1	-1	4	-800	-600	-1	-1	-1	-1	4
39092	1962	-800	-600	-1	-1	-1	-1	4	-800	-600	-1	-1	-1	-1	4
39112	1963	-800	-600	-1	-1	-1	-1	4	-800	-600	-1	-1	-1	-1	4
39132	1964	-800	-600	-1	-1	-1	-1	4	-800	-600	-1	-1	-1	-1	4
39152	1965	-800	-600	-1	-1	-1	-1	4	-800	-600	-1	-1	-1	-1	4
39172	1966	-800	-600	-1	-1	-1	-1	4	-800	-600	-1	-1	-1	-1	4
39192	1967	-800	-600	-1	-1	-1	-1	4	-800	-600	-1	-1	-1	-1	4
39211	1968	-800	-600	-1	-1	-1	-1	4	-800	-600	-1	-1	-1	-1	4
39231	1969	-800	-600	-1	-1	-1	-1	4	-800	-600	-1	-1	-1	-1	4
39251	1970	-800	-600	-1	-1	-1	-1	4	-800	-600	-1	-1	-1	-1	4
39271	1971	-800	-600	-1	-1	-1	-1	4	-800	-600	-1	-1	-1	-1	4
39291	1972	-800	-600	-1	-1	-1	-1	4	-800	-600	-1	-1	-1	-1	4
39311	1973	-800	-600	-1	-1	-1	-1	4	-800	-600	-1	-1	-1	-1	4
39331	1974	-800	-600	-1	-1	-1	-1	4	-800	-600	-1	-1	-1	-1	4
39351	1975	-800	-600	-1	-1	-1	-1	4	-800	-600	-1	-1	-1	-1	4
39371	1976	-800	-600	-1	-1	-1	-1	4	-800	-600	-1	-1	-1	-1	4
39391	1977	-800	-600	-1	-1	-1	-1	4	-800	-600	-1	-1	-1	-1	4
39411	1978	-800	-600	-1	-1	-1	-1	4	-800	-600	-1	-1	-1	-1	4
39431	1979	-800	-600	-1	-1	-1	-1	4	-800	-600	-1	-1	-1	-1	4
39451	1980	-800	-600	-1	-1	-1	-1	4	-800	-600	-1	-1	-1	-1	4
39471	1981	-800	-600	-1	-1	-1	-1	4	-800	-600	-1	-1	-1	-1	4
39491	1982	-800	-600	-1	-1	-1	-1	4	-800	-600	-1	-1	-1	-1	4
39511	1983	-800	-600	-1	-1	-1	-1	4	-800	-600	-1	-1	-1	-1	4
39531	1984	-800	-600	-1	-1	-1	-1	4	-800	-600	-1	-1	-1	-1	4
[truncated: 7,240 more rows]
