# Supplementary material for: Perception of Individual and Joint Action in Infants and Adults
Source: PLoS One. 2014 Sep 9;9(9):e107450. doi: 10.1371/journal.pone.0107450 (PMC4174902; doi:10.1371/journal.pone.0107450)
Supplement: Data S1 — Raw files of eye tracking data of all participants. (ZIP) [file pone.0107450.s001.zip › Turm2012b_09_05.csv]

Data properties:
Recording date: 06.08.2012
Recording time : 13:15:54:796 (corresponds to time 0)
Study: Turmbau2012b
Subject: Turm2012b_09_05
Recording: Turm2012b_09_05
Screen resolution: 800 x 600
Coordinate unit: Pixels
Filter settings:
Eye: Average
Fixation radius: 30
Min duration: 100
Timestamp	Number	GazepointX (L)	GazepointY (L)	CamX (L)	CamY (L)	Distance (L)	Pupil (L)	Validity (L)	GazepointX (R)	GazepointY (R)	CamX (R)	CamY (R)	Distance (R)	Pupil (R)	Validity (R)	Fixation	GazepointX	GazepointY	Event	Event Key	Data 1	Data 2	Description
14	1	-800	-600	-1	-1	-1	-1	4	-800	-600	-1	-1	-1	-1	4
34	2	-800	-600	-1	-1	-1	-1	4	-800	-600	-1	-1	-1	-1	4
54	3	-800	-600	-1	-1	-1	-1	4	-800	-600	-1	-1	-1	-1	4
74	4	-800	-600	-1	-1	-1	-1	4	-800	-600	-1	-1	-1	-1	4
94	5	-800	-600	-1	-1	-1	-1	4	-800	-600	-1	-1	-1	-1	4
114	6	-800	-600	-1	-1	-1	-1	4	-800	-600	-1	-1	-1	-1	4
134	7	-800	-600	-1	-1	-1	-1	4	-800	-600	-1	-1	-1	-1	4
154	8	-800	-600	-1	-1	-1	-1	4	-800	-600	-1	-1	-1	-1	4
174	9	-800	-600	-1	-1	-1	-1	4	-800	-600	-1	-1	-1	-1	4
194	10	-800	-600	-1	-1	-1	-1	4	-800	-600	-1	-1	-1	-1	4
213	11	-800	-600	-1	-1	-1	-1	4	-800	-600	-1	-1	-1	-1	4
233	12	-800	-600	-1	-1	-1	-1	4	-800	-600	-1	-1	-1	-1	4
253	13	-800	-600	-1	-1	-1	-1	4	-800	-600	-1	-1	-1	-1	4
273	14	-800	-600	-1	-1	-1	-1	4	-800	-600	-1	-1	-1	-1	4
288								5							5				ShowAVI	8	0	0	atFish.avi
293	15	-800	-600	-1	-1	-1	-1	4	-800	-600	-1	-1	-1	-1	4
313	16	-800	-600	-1	-1	-1	-1	4	-800	-600	-1	-1	-1	-1	4
333	17	-800	-600	-1	-1	-1	-1	4	-800	-600	-1	-1	-1	-1	4
353	18	-800	-600	-1	-1	-1	-1	4	-800	-600	-1	-1	-1	-1	4
373	19	-800	-600	-1	-1	-1	-1	4	-800	-600	-1	-1	-1	-1	4
393	20	-800	-600	-1	-1	-1	-1	4	-800	-600	-1	-1	-1	-1	4
413	21	-800	-600	-1	-1	-1	-1	4	-800	-600	-1	-1	-1	-1	4
433	22	-800	-600	-1	-1	-1	-1	4	-800	-600	-1	-1	-1	-1	4
453	23	-800	-600	-1	-1	-1	-1	4	-800	-600	-1	-1	-1	-1	4
473	24	-800	-600	-1	-1	-1	-1	4	-800	-600	-1	-1	-1	-1	4
493	25	-800	-600	-1	-1	-1	-1	4	-800	-600	-1	-1	-1	-1	4
513	26	-800	-600	-1	-1	-1	-1	4	-800	-600	-1	-1	-1	-1	4
532	27	-800	-600	-1	-1	-1	-1	4	-800	-600	-1	-1	-1	-1	4
552	28	-800	-600	-1	-1	-1	-1	4	-800	-600	-1	-1	-1	-1	4
572	29	-800	-600	-1	-1	-1	-1	4	-800	-600	-1	-1	-1	-1	4
592	30	-800	-600	-1	-1	-1	-1	4	-800	-600	-1	-1	-1	-1	4
612	31	-800	-600	-1	-1	-1	-1	4	-800	-600	-1	-1	-1	-1	4
632	32	-800	-600	-1	-1	-1	-1	4	-800	-600	-1	-1	-1	-1	4
652	33	-800	-600	-1	-1	-1	-1	4	-800	-600	-1	-1	-1	-1	4
672	34	-800	-600	-1	-1	-1	-1	4	-800	-600	-1	-1	-1	-1	4
692	35	-800	-600	-1	-1	-1	-1	4	-800	-600	-1	-1	-1	-1	4
712	36	-800	-600	-1	-1	-1	-1	4	-800	-600	-1	-1	-1	-1	4
732	37	-800	-600	-1	-1	-1	-1	4	-800	-600	-1	-1	-1	-1	4
752	38	-800	-600	-1	-1	-1	-1	4	-800	-600	-1	-1	-1	-1	4
772	39	-800	-600	-1	-1	-1	-1	4	-800	-600	-1	-1	-1	-1	4
791	40	-800	-600	-1	-1	-1	-1	4	-800	-600	-1	-1	-1	-1	4
811	41	-800	-600	-1	-1	-1	-1	4	-800	-600	-1	-1	-1	-1	4
831	42	-800	-600	-1	-1	-1	-1	4	-800	-600	-1	-1	-1	-1	4
851	43	-800	-600	-1	-1	-1	-1	4	-800	-600	-1	-1	-1	-1	4
871	44	-800	-600	-1	-1	-1	-1	4	-800	-600	-1	-1	-1	-1	4
891	45	-800	-600	-1	-1	-1	-1	4	-800	-600	-1	-1	-1	-1	4
911	46	-800	-600	-1	-1	-1	-1	4	-800	-600	-1	-1	-1	-1	4
931	47	-800	-600	-1	-1	-1	-1	4	-800	-600	-1	-1	-1	-1	4
951	48	-800	-600	-1	-1	-1	-1	4	-800	-600	-1	-1	-1	-1	4
971	49	-800	-600	-1	-1	-1	-1	4	-800	-600	-1	-1	-1	-1	4
991	50	-800	-600	-1	-1	-1	-1	4	-800	-600	-1	-1	-1	-1	4
1011	51	-800	-600	-1	-1	-1	-1	4	-800	-600	-1	-1	-1	-1	4
1031	52	-800	-600	-1	-1	-1	-1	4	-800	-600	-1	-1	-1	-1	4
1051	53	-800	-600	-1	-1	-1	-1	4	-800	-600	-1	-1	-1	-1	4
1071	54	-800	-600	-1	-1	-1	-1	4	-800	-600	-1	-1	-1	-1	4
1091	55	-800	-600	-1	-1	-1	-1	4	-800	-600	-1	-1	-1	-1	4
1110	56	-800	-600	-1	-1	-1	-1	4	-800	-600	-1	-1	-1	-1	4
1130	57	-800	-600	-1	-1	-1	-1	4	-800	-600	-1	-1	-1	-1	4
1150	58	-800	-600	-1	-1	-1	-1	4	-800	-600	-1	-1	-1	-1	4
1170	59	-800	-600	-1	-1	-1	-1	4	-800	-600	-1	-1	-1	-1	4
1190	60	-800	-600	-1	-1	-1	-1	4	-800	-600	-1	-1	-1	-1	4
1210	61	-800	-600	-1	-1	-1	-1	4	-800	-600	-1	-1	-1	-1	4
1230	62	-800	-600	-1	-1	-1	-1	4	-800	-600	-1	-1	-1	-1	4
1250	63	-800	-600	-1	-1	-1	-1	4	-800	-600	-1	-1	-1	-1	4
1270	64	-800	-600	-1	-1	-1	-1	4	-800	-600	-1	-1	-1	-1	4
1290	65	-800	-600	-1	-1	-1	-1	4	-800	-600	-1	-1	-1	-1	4
1310	66	-800	-600	-1	-1	-1	-1	4	-800	-600	-1	-1	-1	-1	4
1330	67	-800	-600	-1	-1	-1	-1	4	-800	-600	-1	-1	-1	-1	4
1350	68	-800	-600	-1	-1	-1	-1	4	-800	-600	-1	-1	-1	-1	4
1370	69	-800	-600	-1	-1	-1	-1	4	-800	-600	-1	-1	-1	-1	4
1389	70	-800	-600	-1	-1	-1	-1	4	-800	-600	-1	-1	-1	-1	4
1409	71	-800	-600	-1	-1	-1	-1	4	-800	-600	-1	-1	-1	-1	4
1429	72	-800	-600	-1	-1	-1	-1	4	-800	-600	-1	-1	-1	-1	4
1449	73	-800	-600	-1	-1	-1	-1	4	-800	-600	-1	-1	-1	-1	4
1469	74	-800	-600	-1	-1	-1	-1	4	-800	-600	-1	-1	-1	-1	4
1489	75	-800	-600	-1	-1	-1	-1	4	-800	-600	-1	-1	-1	-1	4
1509	76	-800	-600	-1	-1	-1	-1	4	-800	-600	-1	-1	-1	-1	4
1529	77	-800	-600	-1	-1	-1	-1	4	-800	-600	-1	-1	-1	-1	4
1549	78	-800	-600	-1	-1	-1	-1	4	-800	-600	-1	-1	-1	-1	4
1569	79	-800	-600	-1	-1	-1	-1	4	-800	-600	-1	-1	-1	-1	4
1589	80	-800	-600	-1	-1	-1	-1	4	-800	-600	-1	-1	-1	-1	4
1609	81	-800	-600	-1	-1	-1	-1	4	-800	-600	-1	-1	-1	-1	4
1629	82	-800	-600	-1	-1	-1	-1	4	-800	-600	-1	-1	-1	-1	4
1649	83	-800	-600	-1	-1	-1	-1	4	-800	-600	-1	-1	-1	-1	4
1669	84	-800	-600	-1	-1	-1	-1	4	-800	-600	-1	-1	-1	-1	4
1689	85	-800	-600	-1	-1	-1	-1	4	-800	-600	-1	-1	-1	-1	4
1708	86	-800	-600	-1	-1	-1	-1	4	-800	-600	-1	-1	-1	-1	4
1728	87	-800	-600	-1	-1	-1	-1	4	-800	-600	-1	-1	-1	-1	4
1748	88	-800	-600	-1	-1	-1	-1	4	-800	-600	-1	-1	-1	-1	4
1768	89	-800	-600	-1	-1	-1	-1	4	-800	-600	-1	-1	-1	-1	4
1788	90	-800	-600	-1	-1	-1	-1	4	-800	-600	-1	-1	-1	-1	4
1808	91	-800	-600	-1	-1	-1	-1	4	-800	-600	-1	-1	-1	-1	4
1828	92	-800	-600	-1	-1	-1	-1	4	-800	-600	-1	-1	-1	-1	4
1848	93	-800	-600	-1	-1	-1	-1	4	-800	-600	-1	-1	-1	-1	4
1868	94	-800	-600	-1	-1	-1	-1	4	-800	-600	-1	-1	-1	-1	4
1888	95	-800	-600	-1	-1	-1	-1	4	-800	-600	-1	-1	-1	-1	4
1908	96	-800	-600	-1	-1	-1	-1	4	-800	-600	-1	-1	-1	-1	4
1928	97	-800	-600	-1	-1	-1	-1	4	-800	-600	-1	-1	-1	-1	4
1948	98	-800	-600	-1	-1	-1	-1	4	-800	-600	-1	-1	-1	-1	4
1968	99	-800	-600	-1	-1	-1	-1	4	-800	-600	-1	-1	-1	-1	4
1987	100	-800	-600	-1	-1	-1	-1	4	-800	-600	-1	-1	-1	-1	4
2007	101	-800	-600	-1	-1	-1	-1	4	-800	-600	-1	-1	-1	-1	4
2027	102	-800	-600	-1	-1	-1	-1	4	-800	-600	-1	-1	-1	-1	4
2047	103	-800	-600	-1	-1	-1	-1	4	-800	-600	-1	-1	-1	-1	4
2067	104	-800	-600	-1	-1	-1	-1	4	-800	-600	-1	-1	-1	-1	4
2087	105	-800	-600	-1	-1	-1	-1	4	-800	-600	-1	-1	-1	-1	4
2107	106	-800	-600	-1	-1	-1	-1	4	-800	-600	-1	-1	-1	-1	4
2127	107	-800	-600	-1	-1	-1	-1	4	-800	-600	-1	-1	-1	-1	4
2147	108	-800	-600	-1	-1	-1	-1	4	-800	-600	-1	-1	-1	-1	4
2167	109	-800	-600	-1	-1	-1	-1	4	-800	-600	-1	-1	-1	-1	4
2187	110	-800	-600	-1	-1	-1	-1	4	-800	-600	-1	-1	-1	-1	4
2207	111	-800	-600	-1	-1	-1	-1	4	-800	-600	-1	-1	-1	-1	4
2227	112	-800	-600	-1	-1	-1	-1	4	-800	-600	-1	-1	-1	-1	4
2247	113	-800	-600	-1	-1	-1	-1	4	-800	-600	-1	-1	-1	-1	4
2267	114	-800	-600	-1	-1	-1	-1	4	-800	-600	-1	-1	-1	-1	4
2287	115	-800	-600	-1	-1	-1	-1	4	-800	-600	-1	-1	-1	-1	4
2307	116	-800	-600	-1	-1	-1	-1	4	-800	-600	-1	-1	-1	-1	4
2326	117	-800	-600	-1	-1	-1	-1	4	-800	-600	-1	-1	-1	-1	4
2346	118	-800	-600	-1	-1	-1	-1	4	-800	-600	-1	-1	-1	-1	4
2366	119	-800	-600	-1	-1	-1	-1	4	-800	-600	-1	-1	-1	-1	4
2386	120	-800	-600	-1	-1	-1	-1	4	-800	-600	-1	-1	-1	-1	4
2406	121	-800	-600	-1	-1	-1	-1	4	-800	-600	-1	-1	-1	-1	4
2426	122	-800	-600	0,606	0,607	-1	-1	4	-800	-600	0,606	0,607	-1	-1	4
2446	123	-800	-600	-1	-1	-1	-1	4	-800	-600	-1	-1	-1	-1	4
2466	124	-800	-600	-1	-1	-1	-1	4	-800	-600	-1	-1	-1	-1	4
2486	125	-800	-600	0,599	0,584	-1	-1	4	-800	-600	0,599	0,584	-1	-1	4
2506	126	-800	-600	-1	-1	-1	-1	4	-800	-600	-1	-1	-1	-1	4
2526	127	-800	-600	0,589	0,557	-1	-1	4	-800	-600	0,589	0,557	-1	-1	4
2546	128	612	259	0,582	0,542	484,801	4,439	2	466	303	0,582	0,542	484,801	4,439	2
2566	129	595	196	0,574	0,533	484,801	3,097	2	453	242	0,574	0,533	484,801	3,097	2
2585	130	435	265	0,846	0,599	484,801	3,744	0	469	285	0,567	0,524	484,801	3,939	0
2605	131	-800	-600	0,56	0,52	-1	-1	4	438	248	0,56	0,52	484,801	3,073	0
2625	132	-800	-600	0,832	0,588	-1	-1	4	441	237	0,553	0,516	489,854	3,378	0
2645	133	456	252	0,825	0,586	491,8	3,872	0	467	289	0,547	0,515	489,854	4,12	0
2665	134	468	253	0,819	0,587	491,8	3,266	0	433	237	0,541	0,518	489,854	3,189	0
2685	135	460	266	0,813	0,587	491,8	3,812	0	453	283	0,535	0,519	489,854	3,935	0
2705	136	471	258	0,805	0,59	491,8	3,117	0	450	235	0,528	0,524	489,854	3,215	0
2725	137	468	245	0,798	0,588	496,754	3,281	0	447	228	0,521	0,525	496,392	3,517	0
2745	138	448	288	0,79	0,588	496,754	3,757	0	456	271	0,513	0,527	496,392	3,941	0
2765	139	479	254	0,782	0,588	496,754	3,303	0	451	219	0,506	0,529	496,392	3,24	0
2785	140	477	301	0,775	0,585	496,754	3,781	0	460	275	0,499	0,529	496,392	3,837	0
2805	141	492	255	0,769	0,585	496,754	3,349	0	435	226	0,492	0,531	496,392	3,24	0
2825	142	497	252	0,763	0,582	501,565	3,557	0	434	217	0,486	0,531	499,429	3,46	0
2845	143	479	250	0,757	0,579	501,565	3,757	0	477	266	0,481	0,531	499,429	3,915	0
2865	144	476	236	0,751	0,579	501,565	3,071	0	450	224	0,475	0,533	499,429	3,261	0
2885	145	467	261	0,747	0,575	501,565	3,525	0	453	292	0,471	0,531	499,429	3,95	0
2904	146	471	259	0,742	0,574	501,565	3,062	0	449	224	0,466	0,532	499,429	3,128	0
2924	147	475	258	0,739	0,57	504,001	3,225	0	451	233	0,462	0,531	500,056	3,318	0
2944	148	469	257	0,735	0,57	504,001	3,668	0	464	276	0,458	0,533	500,056	3,86	0
2964	149	-800	-600	0,454	0,536	-1	-1	4	423	236	0,454	0,536	500,056	3,146	0
2984	150	477	279	0,728	0,572	504,001	3,741	0	459	283	0,45	0,538	500,056	3,662	0
3004	151	-800	-600	0,447	0,543	-1	-1	4	447	229	0,447	0,543	500,056	3,11	0
3024	152	-800	-600	0,721	0,579	-1	-1	4	433	233	0,443	0,547	498,511	3,26	0
3044	153	468	274	0,719	0,584	501,046	3,683	0	466	258	0,441	0,552	498,511	3,524	0	1	457	266
3064	154	459	266	0,716	0,588	501,046	3,553	0	451	267	0,438	0,556	498,511	3,408	0	1	457	266
3084	155	466	270	0,714	0,591	501,046	3,524	0	467	274	0,436	0,558	498,511	3,76	0	1	457	266
3104	156	469	265	0,712	0,593	501,046	3,593	0	477	277	0,434	0,559	498,511	3,8	0	1	457	266
3124	157	465	270	0,711	0,593	498,672	3,581	0	476	278	0,433	0,559	499,349	3,845	0	1	457	266
3144	158	492	253	0,71	0,592	498,672	3,674	0	447	272	0,433	0,558	499,349	3,448	0	1	457	266
3163	159	466	262	0,711	0,591	498,672	3,74	0	481	276	0,433	0,557	499,349	3,735	0	1	457	266
3184	160	448	254	0,712	0,589	498,672	3,754	0	477	263	0,435	0,555	499,349	3,798	0	1	457	266
3203	161	459	244	0,714	0,587	498,672	3,679	0	477	271	0,437	0,553	499,349	3,691	0	1	457	266
3223	162	453	241	0,716	0,584	501,168	3,734	0	478	266	0,44	0,55	501,742	3,715	0	1	457	266
3243	163	463	267	0,719	0,582	501,168	3,506	0	440	273	0,443	0,547	501,742	3,393	0	1	457	266
3263	164	470	266	0,722	0,579	501,168	3,56	0	433	282	0,446	0,544	501,742	3,144	0	1	457	266
3283	165	473	273	0,724	0,578	501,168	3,55	0	441	266	0,448	0,542	501,742	3,323	0	1	457	266
3303	166	465	269	0,726	0,577	501,168	3,368	0	442	278	0,45	0,541	501,742	3,429	0	1	457	266
3323	167	472	265	0,728	0,578	504,68	3,404	0	442	278	0,452	0,54	502,186	3,355	0	1	457	266
3343	168	478	245	0,729	0,579	504,68	3,423	0	445	290	0,453	0,541	502,186	3,556	0	1	457	266
3363	169	465	270	0,73	0,581	504,68	3,514	0	458	272	0,454	0,542	502,186	3,625	0	1	457	266
3383	170	447	252	0,731	0,585	504,68	3,434	0	469	270	0,455	0,544	502,186	3,641	0	1	457	266
3403	171	479	247	0,733	0,589	504,68	3,291	0	449	267	0,457	0,547	502,186	3,501	0	1	457	266
3423	172	467	260	0,734	0,593	501,395	3,284	0	458	268	0,458	0,551	500,168	3,521	0	1	457	266
3443	173	462	251	0,736	0,598	501,395	3,419	0	447	264	0,459	0,555	500,168	3,61	0	1	457	266
3463	174	469	248	0,737	0,604	501,395	3,332	0	468	288	0,46	0,559	500,168	3,918	0	1	457	266
3483	175	459	246	0,739	0,609	501,395	3,589	0	466	267	0,461	0,563	500,168	3,524	0	1	457	266
3502	176	468	256	0,74	0,615	501,395	3,667	0	456	270	0,462	0,568	500,168	3,66	0	1	457	266
3522	177	459	264	0,741	0,62	496,021	3,706	0	465	283	0,462	0,572	496,553	3,694	0	1	457	266
3532								5							5				Keyboard	3	39	0	Right
3542	178	465	265	0,741	0,624	496,021	3,213	0	461	277	0,462	0,576	496,553	3,635	0	1	457	266
3562	179	-800	-600	0,462	0,579	-1	-1	4	445	248	0,462	0,579	496,553	3,471	0	1	457	266
3582	180	-800	-600	0,462	0,581	-1	-1	4	443	268	0,462	0,581	496,553	3,296	0	1	457	266
3602	181	453	272	0,741	0,632	496,021	3,711	0	450	272	0,461	0,584	496,553	3,702	0	1	457	266
3622	182	451	277	0,741	0,633	492,658	3,687	0	443	268	0,46	0,586	492,648	3,554	0	1	457	266
3642	183	-800	-600	0,459	0,588	-1	-1	4	445	272	0,459	0,588	492,648	3,634	0	1	457	266
3662	184	472	257	0,738	0,635	492,658	3,498	0	442	262	0,457	0,589	492,648	3,578	0	1	457	266
3682	185	466	263	0,737	0,635	492,658	3,439	0	439	260	0,456	0,589	492,648	3,462	0	1	457	266
3702	186	-800	-600	0,455	0,589	-1	-1	4	446	273	0,455	0,589	492,648	3,538	0	1	457	266
3722	187	-800	-600	0,734	0,633	-1	-1	4	443	268	0,454	0,588	492,079	3,482	0	1	457	266
3742	188	468	252	0,733	0,631	492,457	3,73	0	455	272	0,453	0,587	492,079	3,177	0	1	457	266
3762	189	440	278	0,733	0,629	492,457	3,767	0	-800	-600	0,733	0,629	-1	-1	4	1	457	266
3782	190	482	245	0,733	0,628	492,457	3,586	0	467	274	0,452	0,584	492,079	3,677	0	2	455	266
3801	191	-800	-600	0,452	0,583	-1	-1	4	458	263	0,452	0,583	492,079	3,812	0	2	455	266
3821	192	-800	-600	0,733	0,625	-1	-1	4	458	259	0,452	0,582	494,398	3,829	0	2	455	266
3841	193	447	265	0,733	0,625	494,661	3,96	0	-800	-600	0,733	0,625	-1	-1	4	2	455	266
3861	194	448	250	0,733	0,625	494,661	3,923	0	457	275	0,453	0,581	494,398	3,823	0	2	455	266
3881	195	439	274	0,734	0,625	494,661	3,6	0	443	266	0,454	0,581	494,398	3,689	0	2	455	266
3901	196	451	265	0,735	0,626	494,661	3,639	0	-800	-600	0,735	0,626	-1	-1	4	2	455	266
3921	197	447	264	0,736	0,626	494,599	3,679	0	-800	-600	0,456	0,581	-1	-1	4	2	455	266
3941	198	-800	-600	0,457	0,581	-1	-1	4	463	272	0,457	0,581	494,926	3,944	0	2	455	266
3961	199	476	268	0,738	0,628	494,599	3,596	0	440	267	0,458	0,581	494,926	3,572	0	2	455	266
3981	200	472	275	0,739	0,63	494,599	3,687	0	-800	-600	0,739	0,63	-1	-1	4	2	455	266
4001	201	463	264	0,74	0,631	494,599	3,502	0	457	268	0,46	0,583	494,926	3,817	0	2	455	266
4021	202	457	267	0,742	0,633	492,723	3,488	0	457	271	0,461	0,585	492,709	3,801	0	2	455	266
4041	203	-800	-600	-1	-1	-1	-1	4	-800	-600	-1	-1	-1	-1	4
4061	204	-800	-600	0,462	0,586	-1	-1	4	480	282	0,462	0,586	492,709	3,861	0
4081	205	-800	-600	-1	-1	-1	-1	4	-800	-600	-1	-1	-1	-1	4
4100	206	426	234	0,744	0,638	492,723	3,543	0	-800	-600	0,744	0,638	-1	-1	4
4119								5							5				ShowAVI	8	0	0	single.avi
4120	207	424	239	0,743	0,639	489,605	3,522	0	-800	-600	0,462	0,588	-1	-1	4
4140	208	-800	-600	-1	-1	-1	-1	4	-800	-600	-1	-1	-1	-1	4
4160	209	442	248	0,742	0,64	489,605	3,467	0	434	247	0,461	0,588	490,387	3,727	0
4180	210	462	241	0,742	0,64	489,605	3,413	0	417	248	0,46	0,588	490,387	3,638	0
4200	211	452	236	0,741	0,639	489,605	3,523	0	-800	-600	0,741	0,639	-1	-1	4
4220	212	463	232	0,741	0,639	488,578	3,517	0	-800	-600	0,459	0,587	-1	-1	4
4240	213	442	243	0,741	0,638	488,578	3,731	0	426	254	0,459	0,586	489,72	3,425	0
4260	214	-800	-600	0,458	0,585	-1	-1	4	425	263	0,458	0,585	489,72	3,589	0
4280	215	-800	-600	-1	-1	-1	-1	4	-800	-600	-1	-1	-1	-1	4
4300	216	-800	-600	-1	-1	-1	-1	4	-800	-600	-1	-1	-1	-1	4
4320	217	-800	-600	0,739	0,633	-1	-1	4	-800	-600	0,457	0,584	-1	-1	4
4340	218	-800	-600	0,456	0,584	-1	-1	4	438	252	0,456	0,584	488,966	3,51	0
4360	219	-800	-600	-1	-1	-1	-1	4	-800	-600	-1	-1	-1	-1	4
4380	220	-800	-600	0,454	0,584	-1	-1	4	423	246	0,454	0,584	488,966	3,523	0	3	430	250
4399	221	-800	-600	0,453	0,585	-1	-1	4	431	245	0,453	0,585	488,966	3,401	0	3	430	250
4419	222	-800	-600	0,735	0,632	-1	-1	4	426	246	0,452	0,585	488,499	3,39	0	3	430	250
4439	223	438	243	0,734	0,632	487,13	3,523	0	425	255	0,452	0,585	488,499	3,545	0	3	430	250
4459	224	-800	-600	0,451	0,585	-1	-1	4	428	256	0,451	0,585	488,499	3,49	0	3	430	250
4479	225	-800	-600	0,45	0,586	-1	-1	4	435	254	0,45	0,586	488,499	3,488	0	3	430	250
4499	226	-800	-600	-1	-1	-1	-1	4	-800	-600	-1	-1	-1	-1	4
4519	227	-800	-600	0,733	0,632	-1	-1	4	-800	-600	0,45	0,587	-1	-1	4
4539	228	-800	-600	0,45	0,587	-1	-1	4	460	244	0,45	0,587	488,502	3,783	0
4559	229	429	257	0,733	0,632	486,983	3,756	0	451	244	0,45	0,587	488,502	3,759	0
4579	230	-800	-600	-1	-1	-1	-1	4	-800	-600	-1	-1	-1	-1	4
4599	231	399	197	0,733	0,632	486,983	3,421	0	422	197	0,451	0,586	488,502	3,649	0	4	398	188
4619	232	397	209	0,732	0,632	480,418	3,377	0	412	198	0,451	0,586	481,895	3,565	0	4	398	188
4639	233	372	195	0,732	0,632	480,418	3,789	0	400	192	0,451	0,586	481,895	3,611	0	4	398	188
4659	234	397	191	0,732	0,632	480,418	3,501	0	402	177	0,451	0,585	481,895	3,535	0	4	398	188
4678	235	374	188	0,732	0,632	480,418	3,623	0	397	187	0,451	0,585	481,895	3,503	0	4	398	188
4698	236	389	189	0,732	0,632	480,418	3,859	0	407	180	0,451	0,584	481,895	3,869	0	4	398	188
4718	237	397	188	0,731	0,632	479,498	3,744	0	407	185	0,45	0,583	481,469	3,841	0	4	398	188
4738	238	381	193	0,73	0,631	479,498	3,524	0	387	184	0,449	0,581	481,469	3,697	0	4	398	188
4758	239	387	190	0,728	0,63	479,498	3,55	0	410	179	0,447	0,578	481,469	3,882	0	4	398	188
4778	240	387	200	0,725	0,627	479,498	3,817	0	404	193	0,445	0,575	481,469	3,613	0	4	398	188
4798	241	388	204	0,722	0,625	479,498	3,628	0	400	178	0,442	0,571	481,469	3,615	0	4	398	188
4818	242	390	197	0,718	0,622	484,112	3,751	0	410	176	0,439	0,567	485,182	3,644	0	4	398	188
4838	243	400	199	0,714	0,62	484,112	3,395	0	395	173	0,436	0,564	485,182	3,464	0	4	398	188
4858	244	402	193	0,71	0,618	484,112	3,474	0	399	172	0,433	0,562	485,182	3,615	0	4	398	188
4878	245	-800	-600	0,43	0,561	-1	-1	4	404	194	0,43	0,561	485,182	3,582	0	4	398	188
4898	246	-800	-600	0,427	0,562	-1	-1	4	413	187	0,427	0,562	485,182	3,647	0	4	398	188
4918	247	-800	-600	0,699	0,617	-1	-1	4	416	173	0,424	0,564	495,507	3,721	0	4	398	188
4938	248	382	191	0,695	0,617	492,995	3,346	0	387	177	0,421	0,566	495,507	3,439	0
4958	249	-800	-600	0,418	0,568	-1	-1	4	400	186	0,418	0,568	495,507	3,731	0
4978	250	392	193	0,687	0,614	492,995	3,516	0	417	186	0,414	0,57	495,507	3,609	0
4997	251	-800	-600	0,409	0,571	-1	-1	4	412	199	0,409	0,571	495,507	3,674	0
5018	252	-800	-600	0,676	0,609	-1	-1	4	419	190	0,403	0,572	501,953	3,659	0
5037	253	-800	-600	0,398	0,573	-1	-1	4	390	175	0,398	0,573	501,953	3,759	0	5	390	157
5058	254	411	173	0,664	0,603	501,3	3,206	0	393	185	0,391	0,574	501,953	3,731	0	5	390	157
5077	255	400	176	0,658	0,6	501,3	3,328	0	-800	-600	0,658	0,6	-1	-1	4	5	390	157
5097	256	-800	-600	0,379	0,576	-1	-1	4	412	181	0,379	0,576	501,953	3,719	0	5	390	157
5117	257	-800	-600	0,648	0,596	-1	-1	4	413	179	0,374	0,576	503,064	3,727	0	5	390	157
5138	258	-800	-600	0,37	0,576	-1	-1	4	414	181	0,37	0,576	503,064	3,589	0	5	390	157
5157	259	-800	-600	0,367	0,574	-1	-1	4	387	177	0,367	0,574	503,064	3,487	0	5	390	157
5177	260	400	170	0,637	0,585	502,757	3,497	0	389	176	0,364	0,572	503,064	3,543	0	5	390	157
5197	261	389	178	0,634	0,58	502,757	3,415	0	-800	-600	0,634	0,58	-1	-1	4	5	390	157
5217	262	389	180	0,631	0,575	501,523	3,407	0	-800	-600	0,359	0,564	-1	-1	4	5	390	157
5237	263	-800	-600	0,357	0,559	-1	-1	4	396	155	0,357	0,559	503,87	3,492	0	5	390	157
5257	264	370	151	0,627	0,562	501,523	3,596	0	402	147	0,355	0,553	503,87	3,476	0	5	390	157
5276	265	413	154	0,625	0,554	501,523	3,319	0	391	141	0,354	0,546	503,87	3,398	0	5	390	157
5298	266	386	158	0,623	0,546	501,523	3,486	0	390	153	0,353	0,537	503,87	3,534	0	5	390	157
5316	267	409	148	0,622	0,536	507,678	3,433	0	389	137	0,353	0,529	508,925	3,543	0	5	390	157
5337	268	381	147	0,622	0,527	507,678	3,619	0	401	150	0,354	0,521	508,925	3,653	0	5	390	157
5356	269	395	144	0,623	0,519	507,678	3,706	0	399	158	0,355	0,515	508,925	3,865	0	5	390	157
5377	270	396	148	0,624	0,512	507,678	3,66	0	-800	-600	0,624	0,512	-1	-1	4	5	390	157
5396	271	371	160	0,626	0,507	507,678	3,831	0	400	163	0,36	0,506	508,925	3,747	0	5	390	157
5417	272	379	147	0,628	0,503	514,788	3,909	0	397	147	0,362	0,503	516,948	3,804	0	5	390	157
5436	273	386	169	0,631	0,501	514,788	3,673	0	388	140	0,365	0,501	516,948	3,673	0	5	390	157
5458	274	375	156	0,634	0,499	514,788	3,801	0	398	156	0,368	0,5	516,948	3,703	0	5	390	157
5476	275	403	160	0,636	0,498	514,788	3,795	0	385	164	0,371	0,5	516,948	3,697	0	5	390	157
5497	276	377	162	0,638	0,498	514,788	3,561	0	402	158	0,373	0,5	516,948	3,762	0	5	390	157
5516	277	381	160	0,64	0,498	516,713	3,627	0	400	159	0,374	0,501	518,403	3,789	0	5	390	157
5537	278	391	161	0,64	0,5	516,713	3,627	0	372	163	0,374	0,504	518,403	3,736	0	5	390	157
5556	279	372	161	0,64	0,502	516,713	3,643	0	389	164	0,374	0,507	518,403	3,639	0	5	390	157
5577	280	377	141	0,639	0,505	516,713	3,552	0	397	159	0,373	0,51	518,403	3,609	0	5	390	157
5595	281	374	150	0,638	0,506	516,713	3,717	0	388	162	0,372	0,513	518,403	3,624	0	5	390	157
5615	282	379	139	0,636	0,507	518,852	3,725	0	390	159	0,37	0,515	519,188	3,614	0	5	390	157
5635	283	390	137	0,634	0,507	518,852	3,652	0	391	148	0,368	0,516	519,188	3,622	0	5	390	157
5655	284	413	161	0,632	0,506	518,852	3,443	0	383	151	0,367	0,516	519,188	3,615	0	5	390	157
5675	285	391	155	0,631	0,505	518,852	3,628	0	403	161	0,366	0,515	519,188	3,613	0	5	390	157
5695	286	381	155	0,629	0,503	518,852	3,405	0	392	166	0,365	0,514	519,188	3,549	0	5	390	157
5715	287	389	148	0,629	0,501	522,567	3,478	0	391	163	0,365	0,513	523,552	3,568	0	5	390	157
5735	288	368	140	0,629	0,5	522,567	3,617	0	396	156	0,366	0,512	523,552	3,549	0	5	390	157
5755	289	374	171	0,63	0,5	522,567	3,294	0	421	144	0,367	0,511	523,552	3,741	0	5	390	157
5775	290	365	154	0,632	0,5	522,567	3,42	0	385	163	0,369	0,511	523,552	3,597	0	5	390	157
5795	291	-800	-600	0,372	0,51	-1	-1	4	380	158	0,372	0,51	523,552	3,376	0	5	390	157
5815	292	-800	-600	0,637	0,499	-1	-1	4	375	154	0,374	0,508	525,022	3,431	0	5	390	157
5835	293	384	151	0,639	0,498	525,202	3,347	0	379	159	0,377	0,506	525,022	3,477	0	5	390	157
5855	294	387	164	0,64	0,497	525,202	3,465	0	394	150	0,378	0,505	525,022	3,569	0	5	390	157
5874	295	387	144	0,64	0,496	525,202	3,576	0	384	160	0,377	0,505	525,022	3,45	0	5	390	157
5894	296	382	137	0,638	0,496	525,202	3,485	0	379	156	0,375	0,506	525,022	3,629	0	5	390	157
5914	297	381	142	0,634	0,498	522,992	3,514	0	387	161	0,37	0,509	521,435	3,586	0	5	390	157
5934	298	389	136	0,628	0,499	522,992	3,218	0	409	141	0,365	0,512	521,435	3,449	0	5	390	157
5954	299	387	150	0,622	0,501	522,992	3,162	0	392	159	0,358	0,516	521,435	3,389	0	5	390	157
5974	300	367	146	0,615	0,503	522,992	3,449	0	384	174	0,351	0,519	521,435	3,531	0	5	390	157
5994	301	383	145	0,609	0,505	522,992	3,494	0	406	144	0,345	0,523	521,435	3,768	0	5	390	157
6014	302	374	151	0,604	0,507	520,311	3,521	0	397	159	0,339	0,526	520,76	3,795	0	5	390	157
6034	303	378	150	0,6	0,509	520,311	3,466	0	394	151	0,336	0,528	520,76	3,669	0	5	390	157
6054	304	389	144	0,598	0,511	520,311	3,214	0	387	166	0,334	0,53	520,76	3,37	0	5	390	157
6074	305	387	151	0,597	0,512	520,311	3,224	0	393	157	0,334	0,531	520,76	3,538	0	5	390	157
6094	306	368	165	0,598	0,513	520,311	3,448	0	407	161	0,335	0,532	520,76	3,622	0	5	390	157
6114	307	373	154	0,598	0,515	525,892	3,357	0	405	144	0,335	0,533	527,175	3,552	0	5	390	157
6134	308	543	287	0,597	0,517	525,892	3,47	0	563	322	0,336	0,534	527,175	3,928	0
6154	309	611	357	0,597	0,518	525,892	3,434	0	611	402	0,336	0,535	527,175	3,777	0
6173	310	576	376	0,597	0,518	525,892	3,575	0	611	391	0,336	0,536	527,175	3,802	0
6193	311	577	397	0,596	0,518	525,892	3,661	0	621	367	0,334	0,536	527,175	3,86	0
6213	312	578	407	0,594	0,517	534,916	3,755	0	626	403	0,332	0,536	532,061	3,819	0
6233	313	576	311	0,59	0,516	534,916	3,935	0	601	368	0,328	0,536	532,061	3,866	0
6253	314	598	365	0,587	0,514	534,916	3,461	0	603	379	0,324	0,535	532,061	3,751	0	6	609	359
6273	315	607	340	0,583	0,512	534,916	3,602	0	621	379	0,319	0,534	532,061	3,899	0	6	609	359
6293	316	634	316	0,579	0,509	534,916	3,575	0	611	359	0,315	0,533	532,061	3,767	0	6	609	359
6313	317	648	343	0,576	0,506	529,89	3,516	0	615	369	0,311	0,531	526,874	3,786	0	6	609	359
6333	318	613	339	0,573	0,504	529,89	3,601	0	603	371	0,308	0,53	526,874	3,729	0	6	609	359
6353	319	601	332	0,571	0,503	529,89	3,699	0	614	379	0,306	0,529	526,874	3,993	0	6	609	359
6373	320	597	350	0,57	0,502	529,89	3,685	0	617	372	0,304	0,529	526,874	3,874	0	6	609	359
6393	321	588	390	0,569	0,502	529,89	3,782	0	598	357	0,304	0,53	526,874	3,626	0	6	609	359
6413	322	580	398	0,569	0,503	526,107	3,805	0	603	362	0,304	0,53	523,564	3,697	0	6	609	359
6433	323	609	334	0,57	0,503	526,107	3,865	0	607	371	0,304	0,531	523,564	3,836	0	7	601	357
6453	324	601	315	0,571	0,504	526,107	3,801	0	595	388	0,305	0,531	523,564	3,919	0	7	601	357
6473	325	598	358	0,572	0,503	526,107	3,699	0	611	380	0,307	0,53	523,564	3,762	0	7	601	357
6492	326	603	337	0,574	0,502	526,107	3,51	0	611	374	0,308	0,529	523,564	3,968	0	7	601	357
6512	327	602	338	0,575	0,501	526,57	3,426	0	609	379	0,31	0,528	524,889	3,942	0	7	601	357
6532	328	583	344	0,577	0,501	526,57	4,03	0	603	384	0,311	0,526	524,889	3,9	0	7	601	357
6552	329	604	350	0,578	0,5	526,57	3,648	0	627	368	0,313	0,525	524,889	4,008	0	7	601	357
6572	330	583	357	0,579	0,5	526,57	3,996	0	597	379	0,314	0,524	524,889	3,902	0	7	601	357
6592	331	611	334	0,58	0,499	526,57	3,611	0	605	365	0,315	0,523	524,889	3,929	0	7	601	357
6612	332	606	336	0,582	0,499	529,268	3,732	0	608	365	0,316	0,522	526,187	3,969	0	7	601	357
6632	333	597	360	0,583	0,5	529,268	3,905	0	631	365	0,318	0,522	526,187	3,979	0	7	601	357
6652	334	612	324	0,584	0,5	529,268	3,76	0	581	370	0,319	0,522	526,187	3,776	0	7	601	357
6672	335	619	333	0,585	0,501	529,268	3,631	0	595	389	0,32	0,522	526,187	3,796	0	7	601	357
6692	336	610	325	0,586	0,502	529,268	3,639	0	558	383	0,321	0,522	526,187	3,532	0	7	601	357
6712	337	610	329	0,586	0,503	529,063	3,647	0	555	388	0,321	0,522	528,886	3,485	0	7	601	357
6732	338	579	316	0,586	0,504	529,063	3,882	0	619	373	0,321	0,523	528,886	3,881	0	7	601	357
6752	339	608	364	0,586	0,505	529,063	3,73	0	609	376	0,321	0,524	528,886	3,973	0	7	601	357
6771	340	599	347	0,586	0,506	529,063	3,772	0	613	372	0,321	0,525	528,886	4,064	0	7	601	357
6791	341	655	407	0,583	0,509	529,063	3,527	0	668	436	0,32	0,528	528,886	3,843	0	8	655	425
6811	342	670	412	0,582	0,511	534,251	3,506	0	667	442	0,319	0,53	528,976	3,909	0	8	655	425
6831	343	661	405	0,581	0,513	534,251	3,383	0	655	430	0,318	0,532	528,976	3,784	0	8	655	425
6851	344	647	418	0,58	0,515	534,251	3,612	0	622	442	0,317	0,535	528,976	3,518	0	8	655	425
6871	345	646	410	0,58	0,517	534,251	3,615	0	634	438	0,317	0,538	528,976	3,54	0	8	655	425
6891	346	663	396	0,582	0,521	534,251	3,52	0	637	442	0,319	0,542	528,976	3,651	0	8	655	425
6911	347	656	399	0,584	0,525	533,81	3,644	0	643	440	0,321	0,546	529,902	3,518	0	8	655	425
6931	348	671	413	0,587	0,53	533,81	3,625	0	649	445	0,323	0,552	529,902	3,887	0	8	655	425
6951	349	688	398	0,59	0,537	533,81	3,613	0	645	455	0,325	0,559	529,902	3,862	0	8	655	425
6971	350	664	369	0,592	0,544	533,81	3,456	0	684	441	0,326	0,567	529,902	4,023	0	8	655	425
6991	351	667	389	0,592	0,552	533,81	3,83	0	652	440	0,326	0,576	529,902	3,72	0	8	655	425
7011	352	669	380	0,59	0,561	529,009	3,77	0	656	448	0,324	0,586	522,087	3,681	0	8	655	425
7031	353	667	408	0,587	0,569	529,009	3,549	0	661	443	0,32	0,597	522,087	3,905	0	8	655	425
7050	354	669	390	0,581	0,577	529,009	3,577	0	659	429	0,314	0,607	522,087	3,646	0	8	655	425
7071	355	688	388	0,575	0,585	529,009	3,49	0	648	453	0,307	0,618	522,087	3,626	0	8	655	425
7090	356	660	381	0,567	0,592	529,009	3,531	0	648	462	0,298	0,627	522,087	3,725	0	8	655	425
7110	357	661	390	0,559	0,599	515,837	3,438	0	641	469	0,29	0,637	514,508	3,692	0	8	655	425
7130	358	659	393	0,551	0,606	515,837	3,448	0	639	441	0,282	0,644	514,508	3,661	0	8	655	425
7150	359	658	434	0,544	0,611	515,837	3,695	0	626	453	0,275	0,651	514,508	3,771	0	8	655	425
7170	360	648	434	0,538	0,616	515,837	3,631	0	677	455	0,27	0,657	514,508	3,674	0	8	655	425
7190	361	665	426	0,535	0,619	515,837	3,64	0	622	466	0,267	0,661	514,508	3,691	0	8	655	425
7210	362	660	426	0,535	0,622	513,563	3,634	0	639	472	0,266	0,663	511,427	3,703	0	8	655	425
7230	363	654	393	0,536	0,623	513,563	3,441	0	643	466	0,267	0,664	511,427	4,055	0	8	655	425
7250	364	643	345	0,539	0,624	513,563	3,268	0	650	450	0,27	0,664	511,427	4,003	0
7270	365	641	376	0,544	0,625	513,563	3,442	0	657	444	0,273	0,664	511,427	4,003	0
7290	366	636	344	0,549	0,625	513,563	3,752	0	630	455	0,278	0,663	511,427	3,951	0
7310	367	636	356	0,555	0,625	512,227	3,725	0	631	457	0,283	0,662	508,747	3,914	0
7330	368	703	360	0,56	0,624	512,227	3,617	0	633	457	0,287	0,66	508,747	3,983	0
7350	369	671	376	0,565	0,624	512,227	3,564	0	643	439	0,292	0,658	508,747	3,86	0
7369	370	646	352	0,569	0,623	512,227	3,498	0	621	440	0,296	0,656	508,747	3,636	0
7389	371	652	404	0,573	0,623	512,227	3,649	0	642	436	0,299	0,654	508,747	3,801	0
7409	372	654	405	0,576	0,622	512,114	3,608	0	634	437	0,302	0,651	508,196	3,703	0
7429	373	-800	-600	0,306	0,647	-1	-1	4	523	370	0,306	0,647	508,196	3,99	0
7449	374	468	339	0,584	0,619	512,114	3,632	0	-800	-600	0,584	0,619	-1	-1	4
7469	375	423	295	0,587	0,617	512,114	3,737	0	427	346	0,313	0,641	508,196	3,577	0
7489	376	443	317	0,591	0,614	512,114	3,437	0	459	348	0,317	0,636	508,196	3,754	0
7509	377	420	294	0,596	0,61	512,309	3,408	0	459	344	0,322	0,63	511,419	3,777	0
7529	378	445	322	0,601	0,606	512,309	3,428	0	445	400	0,327	0,624	511,419	4,061	0	9	428	348
7549	379	429	302	0,606	0,602	512,309	3,431	0	436	375	0,332	0,619	511,419	3,772	0	9	428	348
7569	380	425	334	0,61	0,6	512,309	3,488	0	439	349	0,337	0,614	511,419	3,621	0	9	428	348
7589	381	425	331	0,614	0,598	512,309	3,562	0	434	348	0,341	0,61	511,419	3,816	0	9	428	348
7609	382	420	320	0,618	0,596	518,761	3,633	0	435	344	0,345	0,607	514,266	3,8	0	9	428	348
7629	383	437	349	0,62	0,595	518,761	3,607	0	430	367	0,348	0,603	514,266	3,848	0	9	428	348
7649	384	425	323	0,623	0,593	518,761	3,508	0	449	357	0,351	0,6	514,266	3,921	0	9	428	348
7669	385	419	328	0,624	0,591	518,761	3,497	0	436	369	0,352	0,597	514,266	3,911	0	9	428	348
7688	386	424	343	0,626	0,589	518,761	3,638	0	450	383	0,354	0,594	514,266	3,883	0	9	428	348
7708	387	421	327	0,627	0,587	521,031	3,604	0	447	379	0,355	0,591	516,802	3,938	0	9	428	348
7728	388	427	338	0,627	0,585	521,031	3,695	0	418	371	0,355	0,589	516,802	4,045	0	9	428	348
7748	389	412	312	0,627	0,584	521,031	3,657	0	429	383	0,355	0,589	516,802	3,868	0	9	428	348
7768	390	414	334	0,626	0,585	521,031	3,595	0	440	346	0,354	0,589	516,802	3,844	0	9	428	348
7788	391	426	334	0,626	0,585	521,031	3,709	0	437	375	0,353	0,59	516,802	3,934	0	9	428	348
7808	392	419	334	0,625	0,586	521,211	3,677	0	439	373	0,352	0,592	515,405	3,938	0	9	428	348
7828	393	422	347	0,624	0,588	521,211	3,729	0	416	378	0,351	0,593	515,405	3,816	0	9	428	348
7848	394	409	324	0,623	0,589	521,211	3,885	0	426	386	0,35	0,595	515,405	3,869	0	9	428	348
7868	395	365	341	0,622	0,591	521,211	3,91	0	380	420	0,349	0,597	515,405	4,004	0
7888	396	369	384	0,621	0,593	521,211	3,483	0	372	428	0,347	0,599	515,405	3,96	0
7908	397	371	382	0,619	0,594	519,217	3,534	0	361	439	0,346	0,6	514,164	3,908	0
7928	398	371	340	0,618	0,595	519,217	3,685	0	372	407	0,345	0,601	514,164	3,837	0
7948	399	395	385	0,618	0,596	519,217	3,74	0	383	441	0,344	0,602	514,164	4,091	0
7967	400	367	401	0,617	0,596	519,217	3,873	0	381	416	0,344	0,601	514,164	3,964	0
7987	401	378	348	0,617	0,596	519,217	3,795	0	373	423	0,344	0,6	514,164	4,009	0
8007	402	383	375	0,618	0,594	519,443	3,859	0	377	434	0,345	0,599	515,168	3,947	0
8027	403	369	355	0,619	0,593	519,443	3,875	0	384	392	0,345	0,597	515,168	3,979	0
8047	404	367	371	0,619	0,592	519,443	3,918	0	372	381	0,346	0,595	515,168	3,902	0
8067	405	370	377	0,62	0,592	519,443	3,872	0	382	386	0,347	0,594	515,168	3,842	0
8087	406	394	352	0,621	0,591	519,443	3,708	0	360	326	0,348	0,593	515,168	3,64	0
8107	407	396	358	0,622	0,591	521,837	3,72	0	359	315	0,349	0,592	516,201	3,564	0
8127	408	389	382	0,622	0,591	521,837	3,656	0	375	423	0,35	0,592	516,201	4,14	0
8147	409	372	329	0,623	0,591	521,837	3,781	0	385	418	0,35	0,592	516,201	3,942	0	10	380	386
8167	410	363	367	0,622	0,591	521,837	3,941	0	394	381	0,349	0,591	516,201	3,857	0	10	380	386
8187	411	372	405	0,621	0,59	521,837	3,83	0	380	380	0,348	0,591	516,201	4,006	0	10	380	386
8207	412	370	392	0,62	0,59	519,838	3,885	0	387	379	0,347	0,591	516,241	4	0	10	380	386
8227	413	371	375	0,619	0,59	519,838	3,672	0	399	401	0,346	0,592	516,241	3,856	0	10	380	386
8247	414	395	390	0,618	0,591	519,838	4,031	0	375	400	0,345	0,593	516,241	3,708	0	10	380	386
8266	415	378	354	0,617	0,591	519,838	3,338	0	355	327	0,344	0,594	516,241	3,562	0
8286	416	361	373	0,616	0,592	519,838	3,955	0	398	411	0,342	0,595	516,241	3,925	0	11	387	388
8306	417	368	372	0,615	0,592	519,198	3,693	0	381	393	0,341	0,596	515,895	3,818	0	11	387	388
8326	418	372	380	0,613	0,593	519,198	3,657	0	384	416	0,34	0,598	515,895	3,806	0	11	387	388
8346	419	381	352	0,612	0,593	519,198	3,663	0	387	424	0,338	0,599	515,895	3,849	0	11	387	388
8366	420	410	356	0,61	0,593	519,198	3,565	0	374	416	0,336	0,6	515,895	3,79	0	11	387	388
8386	421	399	367	0,609	0,593	519,198	3,457	0	390	417	0,335	0,6	515,895	4,069	0	11	387	388
8406	422	412	353	0,608	0,593	519,08	3,417	0	386	420	0,334	0,6	515,174	4,092	0	11	387	388
8426	423	372	388	0,607	0,592	519,08	3,738	0	368	436	0,333	0,6	515,174	4,079	0	12	383	391
8446	424	366	399	0,607	0,592	519,08	3,782	0	383	418	0,333	0,6	515,174	4,039	0	12	383	391
8466	425	369	386	0,607	0,591	519,08	3,823	0	382	404	0,334	0,599	515,174	3,88	0	12	383	391
8486	426	361	369	0,608	0,591	519,08	3,812	0	381	395	0,334	0,599	515,174	3,817	0	12	383	391
8506	427	363	370	0,608	0,591	518,301	3,796	0	380	386	0,334	0,599	515,379	3,755	0	12	383	391
8526	428	387	354	0,608	0,591	518,301	3,71	0	385	436	0,334	0,599	515,379	3,872	0	12	383	391
8546	429	376	391	0,609	0,591	518,301	3,605	0	378	406	0,334	0,599	515,379	3,804	0	12	383	391
8566	430	375	375	0,609	0,591	518,301	3,601	0	392	410	0,335	0,598	515,379	3,82	0	12	383	391
8585	431	402	390	0,61	0,591	518,301	3,578	0	378	432	0,336	0,598	515,379	3,906	0	12	383	391
8605	432	398	385	0,611	0,591	518,812	3,571	0	379	418	0,337	0,599	515,282	3,878	0	12	383	391
8625	433	379	391	0,612	0,592	518,812	3,564	0	382	406	0,338	0,599	515,282	3,665	0	12	383	391
8645	434	376	350	0,612	0,593	518,812	3,572	0	391	410	0,339	0,6	515,282	3,614	0	12	383	391
8665	435	387	367	0,613	0,594	518,812	3,38	0	418	390	0,34	0,6	515,282	3,74	0	12	383	391
8685	436	376	363	0,615	0,594	518,812	3,388	0	400	398	0,341	0,6	515,282	3,844	0	12	383	391
8705	437	379	359	0,616	0,594	519,678	3,401	0	411	393	0,342	0,599	516,703	3,875	0	12	383	391
8725	438	363	387	0,617	0,594	519,678	3,527	0	365	409	0,344	0,598	516,703	3,731	0	13	386	376
8745	439	381	368	0,619	0,593	519,678	3,476	0	372	388	0,345	0,597	516,703	3,702	0	13	386	376
8765	440	388	361	0,621	0,592	519,678	3,612	0	389	404	0,347	0,595	516,703	3,757	0	13	386	376
8785	441	371	369	0,623	0,591	519,678	3,584	0	398	377	0,349	0,593	516,703	3,744	0	13	386	376
8805	442	382	367	0,624	0,591	519,796	3,598	0	406	380	0,35	0,592	515,026	3,733	0	13	386	376
8825	443	382	349	0,625	0,59	519,796	3,487	0	405	407	0,352	0,591	515,026	3,693	0	13	386	376
8845	444	372	355	0,626	0,589	519,796	3,626	0	394	387	0,353	0,59	515,026	3,838	0	13	386	376
8865	445	361	396	0,627	0,589	519,796	3,701	0	384	402	0,354	0,588	515,026	3,748	0
8884	446	353	382	0,628	0,588	519,796	3,825	0	395	400	0,355	0,587	515,026	3,763	0
8904	447	349	399	0,628	0,586	518,736	3,908	0	393	398	0,356	0,585	513,901	3,77	0
8924	448	440	272	0,628	0,584	518,736	3,582	0	481	313	0,356	0,583	513,901	3,786	0	14	453	286
8944	449	456	290	0,628	0,583	518,736	3,575	0	446	313	0,357	0,582	513,901	3,752	0	14	453	286
8964	450	445	279	0,628	0,582	518,736	3,61	0	465	304	0,357	0,581	513,901	3,861	0	14	453	286
8984	451	434	266	0,627	0,581	518,736	3,705	0	461	287	0,356	0,58	513,901	3,727	0	14	453	286
9004	452	438	271	0,626	0,58	519,162	3,724	0	459	284	0,355	0,58	513,21	3,75	0	14	453	286
9024	453	451	250	0,625	0,58	519,162	3,469	0	450	301	0,353	0,58	513,21	3,746	0	14	453	286
9044	454	451	277	0,624	0,579	519,162	3,58	0	469	295	0,352	0,58	513,21	3,68	0	14	453	286
9064	455	457	280	0,623	0,578	519,162	3,501	0	475	297	0,351	0,58	513,21	3,736	0	14	453	286
9084	456	431	275	0,621	0,578	519,162	3,788	0	467	294	0,349	0,581	513,21	3,81	0	14	453	286
9104	457	430	276	0,619	0,579	517,98	3,823	0	468	293	0,347	0,583	514,335	3,804	0	14	453	286
9124	458	441	300	0,616	0,579	517,98	3,601	0	470	307	0,345	0,585	514,335	3,943	0	14	453	286
9143	459	432	234	0,613	0,579	517,98	3,343	0	430	253	0,342	0,586	514,335	3,236	0
9163	460	410	168	0,61	0,578	517,98	3,416	0	423	181	0,341	0,587	514,335	3,665	0
9183	461	378	95	0,608	0,578	517,98	3,334	0	414	108	0,339	0,588	514,335	3,613	0
9203	462	365	55	0,607	0,577	504,883	3,274	0	412	63	0,337	0,588	505,565	3,502	0
9223	463	383	134	0,606	0,576	504,883	3,486	0	381	127	0,336	0,588	505,565	3,309	0	15	387	135
9243	464	371	137	0,606	0,574	504,883	3,418	0	396	144	0,336	0,587	505,565	3,301	0	15	387	135
9263	465	375	125	0,606	0,573	504,883	3,277	0	393	144	0,336	0,586	505,565	3,56	0	15	387	135
9283	466	367	118	0,607	0,571	504,883	3,372	0	413	147	0,337	0,584	505,565	3,533	0	15	387	135
9303	467	368	115	0,608	0,571	504,769	3,308	0	417	145	0,338	0,583	506,748	3,513	0	15	387	135
9323	468	375	130	0,609	0,57	504,769	3,256	0	393	133	0,339	0,583	506,748	3,244	0	15	387	135
9343	469	381	135	0,609	0,57	504,769	3,344	0	390	147	0,339	0,583	506,748	3,355	0	15	387	135
9363	470	385	121	0,61	0,57	504,769	3,316	0	402	135	0,34	0,583	506,748	3,404	0	15	387	135
9383	471	381	119	0,61	0,57	504,769	3,202	0	392	151	0,34	0,584	506,748	3,337	0	15	387	135
9403	472	383	116	0,61	0,569	504,905	3,235	0	395	149	0,339	0,585	506,259	3,344	0	15	387	135
9423	473	389	127	0,609	0,569	504,905	3,207	0	382	137	0,339	0,586	506,259	3,377	0	15	387	135
9443	474	377	117	0,607	0,57	504,905	3,237	0	397	137	0,337	0,587	506,259	3,176	0	15	387	135
9462	475	368	130	0,606	0,571	504,905	3,348	0	390	139	0,335	0,589	506,259	3,373	0	15	387	135
9482	476	376	118	0,604	0,572	504,905	3,23	0	-800	-600	0,604	0,572	-1	-1	4	15	387	135
9502	477	373	125	0,603	0,574	503,361	3,255	0	-800	-600	0,333	0,595	-1	-1	4	15	387	135
9522	478	379	118	0,602	0,575	503,361	3,206	0	405	143	0,332	0,597	506,406	3,414	0	15	387	135
9542	479	375	130	0,601	0,577	503,361	3,223	0	401	157	0,331	0,6	506,406	3,505	0	15	387	135
9562	480	387	131	0,601	0,578	503,361	3,336	0	418	162	0,331	0,602	506,406	3,618	0	15	387	135
9582	481	391	130	0,601	0,579	503,361	3,294	0	378	155	0,331	0,603	506,406	3,513	0	15	387	135
9602	482	395	131	0,6	0,58	503,357	3,338	0	378	154	0,33	0,604	507,385	3,56	0	15	387	135
9622	483	381	135	0,6	0,58	503,357	3,238	0	381	151	0,33	0,604	507,385	3,417	0	15	387	135
9642	484	386	136	0,6	0,579	503,357	3,526	0	399	144	0,33	0,603	507,385	3,316	0	15	387	135
9662	485	372	131	0,601	0,578	503,357	3,563	0	377	144	0,331	0,602	507,385	3,33	0	15	387	135
9682	486	-800	-600	0,331	0,601	-1	-1	4	392	138	0,331	0,601	507,385	3,392	0	15	387	135
9702	487	-800	-600	0,602	0,576	-1	-1	4	396	137	0,332	0,6	506,995	3,34	0	15	387	135
9722	488	384	124	0,603	0,575	502,994	3,233	0	386	143	0,333	0,598	506,995	3,304	0	15	387	135
9742	489	-800	-600	0,333	0,597	-1	-1	4	391	149	0,333	0,597	506,995	3,484	0	15	387	135
9761	490	394	112	0,604	0,571	502,994	3,154	0	397	140	0,334	0,594	506,995	3,462	0	15	387	135
9781	491	383	124	0,605	0,569	502,994	3,244	0	393	147	0,334	0,591	506,995	3,42	0	15	387	135
9801	492	383	124	0,605	0,566	503,286	3,245	0	395	144	0,335	0,588	507,033	3,392	0	15	387	135
9821	493	-800	-600	0,336	0,585	-1	-1	4	362	164	0,336	0,585	507,033	3,428	0
9841	494	232	277	0,609	0,562	503,286	3,5	0	241	271	0,34	0,583	507,033	3,336	0
9861	495	147	436	0,613	0,563	503,286	3,464	0	135	408	0,344	0,583	507,033	3,585	0
9881	496	135	475	0,616	0,565	503,286	3,569	0	87	453	0,347	0,584	507,033	3,473	0
9901	497	103	505	0,619	0,568	519,304	3,689	0	30	492	0,349	0,586	519,196	3,573	0
9921	498	99	451	0,623	0,571	519,304	3,758	0	94	350	0,353	0,588	519,196	3,137	0
9941	499	107	476	0,628	0,575	519,304	3,752	0	67	432	0,357	0,59	519,196	3,545	0
9961	500	103	479	0,632	0,578	519,304	3,669	0	65	425	0,362	0,591	519,196	3,589	0
9981	501	101	485	0,636	0,58	519,304	3,789	0	47	405	0,366	0,591	519,196	3,513	0
10001	502	107	490	0,64	0,58	518,728	3,764	0	41	396	0,369	0,589	516,905	3,502	0
10021	503	92	471	0,643	0,579	518,728	3,796	0	88	378	0,373	0,586	516,905	3,55	0
10041	504	130	497	0,646	0,577	518,728	3,804	0	72	423	0,375	0,582	516,905	3,401	0	16	88	453
10060	505	103	470	0,648	0,575	518,728	3,581	0	80	459	0,377	0,579	516,905	3,9	0	16	88	453
10080	506	107	498	0,649	0,573	518,728	3,75	0	107	475	0,379	0,575	516,905	3,77	0	16	88	453
10100	507	98	481	0,651	0,572	530,78	3,777	0	104	489	0,381	0,573	517,967	3,846	0	16	88	453
10120	508	62	462	0,652	0,57	530,78	3,907	0	107	463	0,382	0,57	517,967	3,938	0	16	88	453
10140	509	60	464	0,654	0,569	530,78	3,943	0	101	447	0,384	0,569	517,967	4,107	0	16	88	453
10160	510	70	443	0,655	0,568	530,78	3,778	0	83	440	0,386	0,567	517,967	3,762	0	16	88	453
10180	511	63	454	0,656	0,567	530,78	3,993	0	92	412	0,387	0,565	517,967	3,736	0	16	88	453
10200	512	61	447	0,657	0,566	533,452	3,974	0	98	397	0,388	0,564	519,819	3,723	0	16	88	453
10220	513	81	450	0,657	0,566	533,452	3,938	0	90	433	0,388	0,563	519,819	4,043	0	16	88	453
10240	514	88	453	0,658	0,565	533,452	3,872	0	112	430	0,389	0,562	519,819	4,04	0	16	88	453
10260	515	57	465	0,658	0,565	533,452	4,106	0	83	462	0,389	0,562	519,819	3,932	0
10280	516	95	451	0,657	0,565	533,452	3,916	0	108	473	0,389	0,562	519,819	4,002	0
10300	517	101	463	0,657	0,566	524,14	3,874	0	97	482	0,389	0,562	520,198	3,973	0
10320	518	115	453	0,657	0,566	524,14	3,872	0	132	415	0,388	0,562	520,198	3,927	0
10339	519	227	321	0,654	0,565	524,14	4,133	0	278	317	0,387	0,562	520,198	3,939	0
10359	520	313	305	0,652	0,565	524,14	4,034	0	328	268	0,385	0,562	520,198	3,727	0
10379	521	325	309	0,651	0,565	524,14	4,177	0	313	276	0,384	0,563	520,198	3,566	0
10399	522	338	310	0,649	0,564	526,328	4,176	0	297	285	0,382	0,563	520,213	3,489	0
10419	523	329	283	0,648	0,563	526,328	4,117	0	315	294	0,38	0,563	520,213	4,013	0
10439	524	300	277	0,646	0,562	526,328	4,082	0	303	323	0,378	0,563	520,213	4,023	0
10459	525	327	296	0,644	0,561	526,328	3,898	0	335	283	0,376	0,563	520,213	3,888	0	17	316	294
10479	526	315	277	0,642	0,56	526,328	4,381	0	319	283	0,374	0,563	520,213	3,929	0	17	316	294
10499	527	306	284	0,641	0,56	525,338	4,331	0	321	286	0,373	0,563	518,817	3,883	0	17	316	294
10519	528	310	292	0,64	0,56	525,338	3,847	0	310	293	0,372	0,565	518,817	3,94	0	17	316	294
10539	529	324	302	0,64	0,562	525,338	3,814	0	321	285	0,371	0,566	518,817	3,773	0	17	316	294
10559	530	308	294	0,639	0,563	525,338	4,115	0	329	317	0,37	0,569	518,817	3,993	0	17	316	294
10579	531	304	298	0,638	0,565	525,338	3,842	0	314	300	0,369	0,571	518,817	3,881	0	17	316	294
10599	532	303	298	0,637	0,568	522,569	3,881	0	322	305	0,367	0,575	518,201	3,843	0	17	316	294
10619	533	311	268	0,636	0,57	522,569	3,93	0	311	307	0,366	0,578	518,201	3,847	0	17	316	294
10639	534	326	291	0,634	0,573	522,569	3,979	0	319	294	0,364	0,581	518,201	3,654	0	17	316	294
10658	535	326	317	0,633	0,576	522,569	3,728	0	328	297	0,363	0,584	518,201	3,874	0	17	316	294
10678	536	339	366	0,63	0,579	522,569	3,651	0	398	391	0,361	0,587	518,201	3,953	0	18	389	391
10698	537	345	388	0,629	0,58	525,771	3,653	0	411	390	0,359	0,589	519,984	3,934	0	18	389	391
10718	538	351	383	0,627	0,581	525,771	3,967	0	421	399	0,358	0,59	519,984	4,285	0	18	389	391
10738	539	379	348	0,626	0,581	525,771	4,016	0	401	429	0,356	0,591	519,984	4,133	0	18	389	391
10758	540	367	375	0,624	0,581	525,771	3,741	0	408	413	0,354	0,591	519,984	4,221	0	18	389	391
10778	541	377	381	0,623	0,58	525,771	3,948	0	419	378	0,353	0,591	519,984	4,115	0	18	389	391
10798	542	374	373	0,621	0,579	523,333	3,885	0	411	388	0,351	0,591	519,766	4,137	0	18	389	391
10818	543	360	349	0,62	0,578	523,333	3,763	0	415	434	0,35	0,59	519,766	4,291	0	18	389	391
10838	544	368	399	0,619	0,578	523,333	3,836	0	403	403	0,349	0,591	519,766	3,859	0	18	389	391
10858	545	394	395	0,619	0,579	523,333	3,74	0	405	422	0,348	0,592	519,766	4,008	0	18	389	391
10878	546	373	327	0,618	0,58	523,333	3,735	0	386	406	0,347	0,594	519,766	4,041	0
10898	547	384	348	0,617	0,581	524,269	3,736	0	382	414	0,346	0,595	519,7	4,074	0
10918	548	352	363	0,616	0,582	524,269	4,201	0	414	402	0,345	0,596	519,7	4,014	0
10938	549	362	366	0,615	0,583	524,269	3,983	0	-800	-600	0,615	0,583	-1	-1	4
10957	550	362	342	0,615	0,582	524,269	4,083	0	408	389	0,344	0,597	519,7	4,412	0
10978	551	360	402	0,615	0,582	524,269	4,053	0	399	404	0,344	0,597	519,7	4,044	0	19	377	386
10997	552	361	401	0,615	0,582	524,525	4,025	0	399	405	0,344	0,596	519,162	4,04	0	19	377	386
11018	553	342	358	0,615	0,581	524,525	3,955	0	389	402	0,344	0,595	519,162	3,876	0	19	377	386
11037	554	359	345	0,616	0,58	524,525	4,106	0	428	404	0,345	0,594	519,162	4,036	0	19	377	386
11058	555	374	359	0,616	0,579	524,525	4,205	0	383	388	0,345	0,592	519,162	4,073	0	19	377	386
11077	556	346	372	0,617	0,578	524,525	4,112	0	402	407	0,346	0,591	519,162	4,119	0	19	377	386
11098	557	359	370	0,617	0,577	524,83	4,149	0	412	404	0,347	0,59	519,497	4,162	0	19	377	386
11117	558	339	385	0,618	0,577	524,83	4,045	0	388	413	0,348	0,589	519,497	4,098	0	19	377	386
11139	559	379	421	0,619	0,576	524,83	4,008	0	410	397	0,348	0,588	519,497	4,231	0
11157	560	368	371	0,62	0,576	524,83	4,107	0	405	387	0,349	0,587	519,497	4,119	0
11178	561	351	383	0,621	0,575	524,83	4,205	0	411	366	0,351	0,586	519,497	4,215	0
11197	562	370	388	0,622	0,575	525,349	4,229	0	409	351	0,352	0,585	520,647	4,181	0
11218	563	327	371	0,622	0,575	525,349	4,029	0	408	425	0,352	0,585	520,647	4,025	0	20	380	395
11237	564	343	377	0,622	0,575	525,349	4,305	0	400	412	0,352	0,585	520,647	4,046	0	20	380	395
11258	565	365	393	0,622	0,575	525,349	3,939	0	411	417	0,352	0,585	520,647	4,075	0	20	380	395
11276	566	352	376	0,622	0,576	525,349	3,891	0	398	438	0,352	0,585	520,647	4,034	0	20	380	395
11298	567	361	380	0,623	0,576	526,911	3,937	0	400	432	0,353	0,585	522,791	4,069	0	20	380	395
11316	568	348	375	0,623	0,576	526,911	3,981	0	398	400	0,353	0,585	522,791	4,017	0	20	380	395
11338	569	375	343	0,623	0,576	526,911	4,119	0	415	402	0,353	0,586	522,791	4,19	0	20	380	395
11356	570	342	411	0,623	0,577	526,911	4	0	402	400	0,353	0,586	522,791	4,093	0
11379	571	333	371	0,623	0,577	526,911	4,187	0	406	397	0,353	0,586	522,791	4,053	0
11396	572	338	372	0,622	0,577	526,114	4,164	0	413	399	0,352	0,586	521,268	4,107	0
11418	573	353	364	0,622	0,577	526,114	3,93	0	401	433	0,352	0,586	521,268	4,256	0
11436	574	344	358	0,621	0,577	526,114	4,152	0	392	401	0,351	0,586	521,268	4,228	0
11458	575	370	394	0,621	0,578	526,114	3,954	0	412	423	0,351	0,587	521,268	4,157	0
11476	576	365	377	0,621	0,578	526,114	3,693	0	379	416	0,351	0,586	521,268	3,873	0
11498	577	367	383	0,622	0,577	526,807	3,74	0	382	405	0,352	0,586	520,139	3,801	0
11516	578	375	394	0,622	0,577	526,807	3,992	0	438	397	0,352	0,586	520,139	4,103	0
11536	579	342	354	0,623	0,577	526,807	3,885	0	394	391	0,353	0,585	520,139	3,903	0
11555	580	373	415	0,623	0,576	526,807	3,886	0	420	391	0,353	0,584	520,139	3,965	0	21	371	385
11575	581	358	365	0,624	0,576	526,807	4,085	0	391	415	0,354	0,583	520,139	3,621	0	21	371	385
11595	582	350	389	0,624	0,576	527,327	4,043	0	398	413	0,354	0,583	520,995	3,554	0	21	371	385
11615	583	349	366	0,625	0,576	527,327	3,983	0	417	397	0,355	0,582	520,995	4,027	0	21	371	385
11635	584	340	344	0,626	0,576	527,327	4,071	0	382	421	0,357	0,582	520,995	3,925	0	21	371	385
11655	585	349	387	0,627	0,576	527,327	3,957	0	376	381	0,358	0,582	520,995	3,501	0	21	371	385
11675	586	366	374	0,628	0,576	527,327	3,778	0	367	389	0,359	0,582	520,995	3,392	0	21	371	385
11695	587	365	373	0,629	0,576	528,613	3,785	0	360	390	0,36	0,581	521,043	3,283	0	21	371	385
11715	588	372	347	0,629	0,576	528,613	4,057	0	400	412	0,36	0,581	521,043	4,032	0	21	371	385
11735	589	317	330	0,63	0,576	528,613	3,962	0	346	331	0,361	0,581	521,043	3,905	0
11755	590	277	272	0,63	0,576	528,613	3,727	0	316	275	0,362	0,581	521,043	3,606	0	22	283	286
11775	591	274	273	0,631	0,577	528,613	3,646	0	291	289	0,363	0,581	521,043	3,594	0	22	283	286
11795	592	272	282	0,632	0,577	523,423	3,531	0	265	306	0,364	0,582	518,976	3,568	0	22	283	286
11815	593	284	292	0,633	0,577	523,423	3,742	0	273	288	0,365	0,582	518,976	3,681	0	22	283	286
11835	594	270	280	0,634	0,577	523,423	3,78	0	290	305	0,365	0,581	518,976	3,656	0	22	283	286
11854	595	294	289	0,634	0,576	523,423	3,859	0	298	293	0,366	0,581	518,976	3,73	0	22	283	286
11874	596	288	274	0,635	0,576	523,423	3,387	0	281	305	0,366	0,58	518,976	3,396	0	22	283	286
11894	597	287	273	0,635	0,575	524,92	3,405	0	293	301	0,366	0,579	518,738	3,381	0	22	283	286
11915	598	274	246	0,635	0,574	524,92	3,689	0	303	282	0,366	0,577	518,738	3,796	0	22	283	286
11934	599	273	307	0,636	0,573	524,92	3,532	0	303	299	0,367	0,576	518,738	3,557	0	23	282	285
11954	600	296	286	0,637	0,571	524,92	3,704	0	267	297	0,368	0,574	518,738	3,623	0	23	282	285
11974	601	277	264	0,638	0,57	524,92	3,62	0	299	299	0,369	0,572	518,738	3,897	0	23	282	285
11994	602	282	290	0,639	0,568	525,292	3,581	0	290	297	0,37	0,57	519,444	3,807	0	23	282	285
12014	603	295	285	0,639	0,567	525,292	4,016	0	286	296	0,371	0,568	519,444	3,649	0	23	282	285
12034	604	284	268	0,639	0,566	525,292	3,511	0	316	297	0,371	0,567	519,444	3,911	0	23	282	285
12054	605	277	267	0,639	0,564	525,292	3,653	0	313	288	0,371	0,565	519,444	3,731	0	23	282	285
12074	606	277	274	0,64	0,563	525,292	3,985	0	283	303	0,372	0,563	519,444	3,581	0	23	282	285
12094	607	275	275	0,642	0,562	525,9	3,77	0	296	301	0,374	0,562	519,988	3,665	0	23	282	285
12114	608	248	278	0,644	0,562	525,9	3,98	0	288	292	0,376	0,562	519,988	3,508	0	23	282	285
12134	609	270	268	0,647	0,562	525,9	3,679	0	303	310	0,378	0,563	519,988	3,703	0	23	282	285
12153	610	262	263	0,65	0,563	525,9	3,66	0	301	323	0,381	0,564	519,988	3,758	0	23	282	285
12173	611	275	291	0,652	0,565	525,9	3,801	0	252	253	0,383	0,567	519,988	3,367	0	23	282	285
12193	612	272	288	0,656	0,568	524,799	3,624	0	257	264	0,386	0,57	518,393	3,456	0	23	282	285
12213	613	-800	-600	-1	-1	-1	-1	4	-800	-600	-1	-1	-1	-1	4
12233	614	-800	-600	-1	-1	-1	-1	4	-800	-600	-1	-1	-1	-1	4
12253	615	204	690	0,671	0,59	524,799	3,349	0	-800	-600	0,671	0,59	-1	-1	4
12273	616	-800	-600	-1	-1	-1	-1	4	-800	-600	-1	-1	-1	-1	4
12293	617	-800	-600	-1	-1	-1	-1	4	-800	-600	-1	-1	-1	-1	4
12313	618	-800	-600	-1	-1	-1	-1	4	-800	-600	-1	-1	-1	-1	4
12333	619	-800	-600	-1	-1	-1	-1	4	-800	-600	-1	-1	-1	-1	4
12353	620	-800	-600	-1	-1	-1	-1	4	-800	-600	-1	-1	-1	-1	4
12373	621	-800	-600	-1	-1	-1	-1	4	-800	-600	-1	-1	-1	-1	4
12393	622	-800	-600	-1	-1	-1	-1	4	-800	-600	-1	-1	-1	-1	4
12413	623	-800	-600	-1	-1	-1	-1	4	-800	-600	-1	-1	-1	-1	4
12432	624	-800	-600	-1	-1	-1	-1	4	-800	-600	-1	-1	-1	-1	4
12452	625	-800	-600	-1	-1	-1	-1	4	-800	-600	-1	-1	-1	-1	4
12472	626	-800	-600	-1	-1	-1	-1	4	-800	-600	-1	-1	-1	-1	4
12492	627	-800	-600	-1	-1	-1	-1	4	-800	-600	-1	-1	-1	-1	4
12512	628	-800	-600	-1	-1	-1	-1	4	-800	-600	-1	-1	-1	-1	4
12532	629	-800	-600	-1	-1	-1	-1	4	-800	-600	-1	-1	-1	-1	4
12552	630	-800	-600	-1	-1	-1	-1	4	-800	-600	-1	-1	-1	-1	4
12572	631	-800	-600	-1	-1	-1	-1	4	-800	-600	-1	-1	-1	-1	4
12592	632	-800	-600	-1	-1	-1	-1	4	-800	-600	-1	-1	-1	-1	4
12612	633	-800	-600	-1	-1	-1	-1	4	-800	-600	-1	-1	-1	-1	4
12632	634	-800	-600	-1	-1	-1	-1	4	-800	-600	-1	-1	-1	-1	4
12652	635	-800	-600	-1	-1	-1	-1	4	-800	-600	-1	-1	-1	-1	4
12672	636	-800	-600	-1	-1	-1	-1	4	-800	-600	-1	-1	-1	-1	4
12692	637	-800	-600	-1	-1	-1	-1	4	-800	-600	-1	-1	-1	-1	4
12712	638	-800	-600	-1	-1	-1	-1	4	-800	-600	-1	-1	-1	-1	4
12732	639	-800	-600	-1	-1	-1	-1	4	-800	-600	-1	-1	-1	-1	4
12751	640	-800	-600	-1	-1	-1	-1	4	-800	-600	-1	-1	-1	-1	4
12771	641	-800	-600	-1	-1	-1	-1	4	-800	-600	-1	-1	-1	-1	4
12791	642	-800	-600	-1	-1	-1	-1	4	-800	-600	-1	-1	-1	-1	4
12811	643	-800	-600	-1	-1	-1	-1	4	-800	-600	-1	-1	-1	-1	4
12831	644	-800	-600	-1	-1	-1	-1	4	-800	-600	-1	-1	-1	-1	4
12851	645	-800	-600	-1	-1	-1	-1	4	-800	-600	-1	-1	-1	-1	4
12871	646	-800	-600	-1	-1	-1	-1	4	-800	-600	-1	-1	-1	-1	4
12891	647	-800	-600	-1	-1	-1	-1	4	-800	-600	-1	-1	-1	-1	4
12911	648	-800	-600	-1	-1	-1	-1	4	-800	-600	-1	-1	-1	-1	4
12931	649	-800	-600	-1	-1	-1	-1	4	-800	-600	-1	-1	-1	-1	4
12951	650	-800	-600	-1	-1	-1	-1	4	-800	-600	-1	-1	-1	-1	4
12971	651	-800	-600	-1	-1	-1	-1	4	-800	-600	-1	-1	-1	-1	4
12991	652	-800	-600	-1	-1	-1	-1	4	-800	-600	-1	-1	-1	-1	4
13011	653	-800	-600	-1	-1	-1	-1	4	-800	-600	-1	-1	-1	-1	4
13030	654	-800	-600	-1	-1	-1	-1	4	-800	-600	-1	-1	-1	-1	4
13050	655	-800	-600	-1	-1	-1	-1	4	-800	-600	-1	-1	-1	-1	4
13070	656	-800	-600	-1	-1	-1	-1	4	-800	-600	-1	-1	-1	-1	4
13090	657	-800	-600	-1	-1	-1	-1	4	-800	-600	-1	-1	-1	-1	4
13110	658	-800	-600	-1	-1	-1	-1	4	-800	-600	-1	-1	-1	-1	4
13130	659	-800	-600	-1	-1	-1	-1	4	-800	-600	-1	-1	-1	-1	4
13150	660	-800	-600	-1	-1	-1	-1	4	-800	-600	-1	-1	-1	-1	4
13170	661	-800	-600	-1	-1	-1	-1	4	-800	-600	-1	-1	-1	-1	4
13190	662	-800	-600	-1	-1	-1	-1	4	-800	-600	-1	-1	-1	-1	4
13210	663	-800	-600	-1	-1	-1	-1	4	-800	-600	-1	-1	-1	-1	4
13230	664	-800	-600	-1	-1	-1	-1	4	-800	-600	-1	-1	-1	-1	4
13250	665	-800	-600	-1	-1	-1	-1	4	-800	-600	-1	-1	-1	-1	4
13270	666	-800	-600	-1	-1	-1	-1	4	-800	-600	-1	-1	-1	-1	4
13290	667	-800	-600	-1	-1	-1	-1	4	-800	-600	-1	-1	-1	-1	4
13310	668	-800	-600	-1	-1	-1	-1	4	-800	-600	-1	-1	-1	-1	4
13330	669	-800	-600	-1	-1	-1	-1	4	-800	-600	-1	-1	-1	-1	4
13349	670	-800	-600	-1	-1	-1	-1	4	-800	-600	-1	-1	-1	-1	4
13369	671	-800	-600	-1	-1	-1	-1	4	-800	-600	-1	-1	-1	-1	4
13389	672	-800	-600	-1	-1	-1	-1	4	-800	-600	-1	-1	-1	-1	4
13409	673	-800	-600	-1	-1	-1	-1	4	-800	-600	-1	-1	-1	-1	4
13429	674	-800	-600	-1	-1	-1	-1	4	-800	-600	-1	-1	-1	-1	4
13449	675	-800	-600	-1	-1	-1	-1	4	-800	-600	-1	-1	-1	-1	4
13469	676	-800	-600	-1	-1	-1	-1	4	-800	-600	-1	-1	-1	-1	4
13489	677	-800	-600	-1	-1	-1	-1	4	-800	-600	-1	-1	-1	-1	4
13509	678	-800	-600	-1	-1	-1	-1	4	-800	-600	-1	-1	-1	-1	4
13529	679	-800	-600	-1	-1	-1	-1	4	-800	-600	-1	-1	-1	-1	4
13549	680	-800	-600	-1	-1	-1	-1	4	-800	-600	-1	-1	-1	-1	4
13569	681	-800	-600	-1	-1	-1	-1	4	-800	-600	-1	-1	-1	-1	4
13589	682	-800	-600	-1	-1	-1	-1	4	-800	-600	-1	-1	-1	-1	4
13609	683	-800	-600	-1	-1	-1	-1	4	-800	-600	-1	-1	-1	-1	4
13629	684	-800	-600	-1	-1	-1	-1	4	-800	-600	-1	-1	-1	-1	4
13648	685	-800	-600	-1	-1	-1	-1	4	-800	-600	-1	-1	-1	-1	4
13668	686	-800	-600	-1	-1	-1	-1	4	-800	-600	-1	-1	-1	-1	4
13688	687	-800	-600	-1	-1	-1	-1	4	-800	-600	-1	-1	-1	-1	4
13708	688	-800	-600	-1	-1	-1	-1	4	-800	-600	-1	-1	-1	-1	4
13728	689	-800	-600	-1	-1	-1	-1	4	-800	-600	-1	-1	-1	-1	4
13748	690	-800	-600	-1	-1	-1	-1	4	-800	-600	-1	-1	-1	-1	4
13768	691	-800	-600	-1	-1	-1	-1	4	-800	-600	-1	-1	-1	-1	4
13788	692	-800	-600	-1	-1	-1	-1	4	-800	-600	-1	-1	-1	-1	4
13808	693	-800	-600	-1	-1	-1	-1	4	-800	-600	-1	-1	-1	-1	4
13828	694	-800	-600	-1	-1	-1	-1	4	-800	-600	-1	-1	-1	-1	4
13848	695	-800	-600	-1	-1	-1	-1	4	-800	-600	-1	-1	-1	-1	4
13868	696	-800	-600	-1	-1	-1	-1	4	-800	-600	-1	-1	-1	-1	4
13888	697	-800	-600	-1	-1	-1	-1	4	-800	-600	-1	-1	-1	-1	4
13908	698	-800	-600	-1	-1	-1	-1	4	-800	-600	-1	-1	-1	-1	4
13927	699	-800	-600	-1	-1	-1	-1	4	-800	-600	-1	-1	-1	-1	4
13947	700	-800	-600	-1	-1	-1	-1	4	-800	-600	-1	-1	-1	-1	4
13967	701	-800	-600	-1	-1	-1	-1	4	-800	-600	-1	-1	-1	-1	4
13987	702	-800	-600	-1	-1	-1	-1	4	-800	-600	-1	-1	-1	-1	4
14007	703	-800	-600	-1	-1	-1	-1	4	-800	-600	-1	-1	-1	-1	4
14027	704	-800	-600	-1	-1	-1	-1	4	-800	-600	-1	-1	-1	-1	4
14047	705	-800	-600	-1	-1	-1	-1	4	-800	-600	-1	-1	-1	-1	4
14067	706	-800	-600	-1	-1	-1	-1	4	-800	-600	-1	-1	-1	-1	4
14087	707	-800	-600	-1	-1	-1	-1	4	-800	-600	-1	-1	-1	-1	4
14107	708	-800	-600	-1	-1	-1	-1	4	-800	-600	-1	-1	-1	-1	4
14127	709	-800	-600	-1	-1	-1	-1	4	-800	-600	-1	-1	-1	-1	4
14147	710	-800	-600	-1	-1	-1	-1	4	-800	-600	-1	-1	-1	-1	4
14167	711	-800	-600	-1	-1	-1	-1	4	-800	-600	-1	-1	-1	-1	4
14187	712	-800	-600	-1	-1	-1	-1	4	-800	-600	-1	-1	-1	-1	4
14207	713	-800	-600	-1	-1	-1	-1	4	-800	-600	-1	-1	-1	-1	4
14226	714	-800	-600	-1	-1	-1	-1	4	-800	-600	-1	-1	-1	-1	4
14246	715	-800	-600	-1	-1	-1	-1	4	-800	-600	-1	-1	-1	-1	4
14266	716	-800	-600	-1	-1	-1	-1	4	-800	-600	-1	-1	-1	-1	4
14286	717	-800	-600	-1	-1	-1	-1	4	-800	-600	-1	-1	-1	-1	4
14306	718	-800	-600	-1	-1	-1	-1	4	-800	-600	-1	-1	-1	-1	4
14326	719	-800	-600	-1	-1	-1	-1	4	-800	-600	-1	-1	-1	-1	4
14346	720	-800	-600	-1	-1	-1	-1	4	-800	-600	-1	-1	-1	-1	4
14366	721	-800	-600	-1	-1	-1	-1	4	-800	-600	-1	-1	-1	-1	4
14386	722	-800	-600	-1	-1	-1	-1	4	-800	-600	-1	-1	-1	-1	4
14406	723	-800	-600	-1	-1	-1	-1	4	-800	-600	-1	-1	-1	-1	4
14426	724	-800	-600	-1	-1	-1	-1	4	-800	-600	-1	-1	-1	-1	4
14446	725	-800	-600	-1	-1	-1	-1	4	-800	-600	-1	-1	-1	-1	4
14466	726	-800	-600	-1	-1	-1	-1	4	-800	-600	-1	-1	-1	-1	4
14486	727	-800	-600	-1	-1	-1	-1	4	-800	-600	-1	-1	-1	-1	4
14506	728	-800	-600	-1	-1	-1	-1	4	-800	-600	-1	-1	-1	-1	4
14525	729	-800	-600	-1	-1	-1	-1	4	-800	-600	-1	-1	-1	-1	4
14545	730	-800	-600	-1	-1	-1	-1	4	-800	-600	-1	-1	-1	-1	4
14565	731	-800	-600	-1	-1	-1	-1	4	-800	-600	-1	-1	-1	-1	4
14585	732	-800	-600	-1	-1	-1	-1	4	-800	-600	-1	-1	-1	-1	4
14605	733	-800	-600	-1	-1	-1	-1	4	-800	-600	-1	-1	-1	-1	4
14625	734	-800	-600	-1	-1	-1	-1	4	-800	-600	-1	-1	-1	-1	4
14645	735	-800	-600	-1	-1	-1	-1	4	-800	-600	-1	-1	-1	-1	4
14665	736	-800	-600	-1	-1	-1	-1	4	-800	-600	-1	-1	-1	-1	4
14685	737	-800	-600	-1	-1	-1	-1	4	-800	-600	-1	-1	-1	-1	4
14705	738	-800	-600	-1	-1	-1	-1	4	-800	-600	-1	-1	-1	-1	4
14725	739	-800	-600	-1	-1	-1	-1	4	-800	-600	-1	-1	-1	-1	4
14745	740	-800	-600	-1	-1	-1	-1	4	-800	-600	-1	-1	-1	-1	4
14765	741	-800	-600	-1	-1	-1	-1	4	-800	-600	-1	-1	-1	-1	4
14785	742	-800	-600	-1	-1	-1	-1	4	-800	-600	-1	-1	-1	-1	4
14804	743	-800	-600	-1	-1	-1	-1	4	-800	-600	-1	-1	-1	-1	4
14824	744	-800	-600	-1	-1	-1	-1	4	-800	-600	-1	-1	-1	-1	4
14844	745	-800	-600	-1	-1	-1	-1	4	-800	-600	-1	-1	-1	-1	4
14864	746	-800	-600	-1	-1	-1	-1	4	-800	-600	-1	-1	-1	-1	4
14884	747	-800	-600	-1	-1	-1	-1	4	-800	-600	-1	-1	-1	-1	4
14904	748	-800	-600	-1	-1	-1	-1	4	-800	-600	-1	-1	-1	-1	4
14924	749	-800	-600	-1	-1	-1	-1	4	-800	-600	-1	-1	-1	-1	4
14944	750	-800	-600	-1	-1	-1	-1	4	-800	-600	-1	-1	-1	-1	4
14964	751	-800	-600	-1	-1	-1	-1	4	-800	-600	-1	-1	-1	-1	4
14984	752	-800	-600	-1	-1	-1	-1	4	-800	-600	-1	-1	-1	-1	4
15004	753	-800	-600	-1	-1	-1	-1	4	-800	-600	-1	-1	-1	-1	4
15024	754	-800	-600	-1	-1	-1	-1	4	-800	-600	-1	-1	-1	-1	4
15044	755	-800	-600	-1	-1	-1	-1	4	-800	-600	-1	-1	-1	-1	4
15064	756	-800	-600	-1	-1	-1	-1	4	-800	-600	-1	-1	-1	-1	4
15084	757	-800	-600	-1	-1	-1	-1	4	-800	-600	-1	-1	-1	-1	4
15104	758	-800	-600	-1	-1	-1	-1	4	-800	-600	-1	-1	-1	-1	4
15123	759	-800	-600	-1	-1	-1	-1	4	-800	-600	-1	-1	-1	-1	4
15143	760	-800	-600	-1	-1	-1	-1	4	-800	-600	-1	-1	-1	-1	4
15163	761	-800	-600	-1	-1	-1	-1	4	-800	-600	-1	-1	-1	-1	4
15183	762	-800	-600	-1	-1	-1	-1	4	-800	-600	-1	-1	-1	-1	4
15203	763	-800	-600	-1	-1	-1	-1	4	-800	-600	-1	-1	-1	-1	4
15223	764	-800	-600	-1	-1	-1	-1	4	-800	-600	-1	-1	-1	-1	4
15243	765	-800	-600	-1	-1	-1	-1	4	-800	-600	-1	-1	-1	-1	4
15263	766	-800	-600	-1	-1	-1	-1	4	-800	-600	-1	-1	-1	-1	4
15283	767	-800	-600	-1	-1	-1	-1	4	-800	-600	-1	-1	-1	-1	4
15303	768	-800	-600	-1	-1	-1	-1	4	-800	-600	-1	-1	-1	-1	4
15323	769	-800	-600	-1	-1	-1	-1	4	-800	-600	-1	-1	-1	-1	4
15343	770	-800	-600	-1	-1	-1	-1	4	-800	-600	-1	-1	-1	-1	4
15363	771	-800	-600	-1	-1	-1	-1	4	-800	-600	-1	-1	-1	-1	4
15383	772	-800	-600	-1	-1	-1	-1	4	-800	-600	-1	-1	-1	-1	4
15403	773	-800	-600	-1	-1	-1	-1	4	-800	-600	-1	-1	-1	-1	4
15423	774	-800	-600	-1	-1	-1	-1	4	-800	-600	-1	-1	-1	-1	4
15442	775	-800	-600	-1	-1	-1	-1	4	-800	-600	-1	-1	-1	-1	4
15462	776	-800	-600	-1	-1	-1	-1	4	-800	-600	-1	-1	-1	-1	4
15482	777	-800	-600	-1	-1	-1	-1	4	-800	-600	-1	-1	-1	-1	4
15502	778	-800	-600	-1	-1	-1	-1	4	-800	-600	-1	-1	-1	-1	4
15522	779	-800	-600	-1	-1	-1	-1	4	-800	-600	-1	-1	-1	-1	4
15542	780	-800	-600	-1	-1	-1	-1	4	-800	-600	-1	-1	-1	-1	4
15562	781	-800	-600	-1	-1	-1	-1	4	-800	-600	-1	-1	-1	-1	4
15582	782	-800	-600	-1	-1	-1	-1	4	-800	-600	-1	-1	-1	-1	4
15602	783	-800	-600	-1	-1	-1	-1	4	-800	-600	-1	-1	-1	-1	4
15622	784	-800	-600	-1	-1	-1	-1	4	-800	-600	-1	-1	-1	-1	4
15642	785	-800	-600	-1	-1	-1	-1	4	-800	-600	-1	-1	-1	-1	4
15662	786	-800	-600	-1	-1	-1	-1	4	-800	-600	-1	-1	-1	-1	4
15682	787	-800	-600	-1	-1	-1	-1	4	-800	-600	-1	-1	-1	-1	4
15702	788	-800	-600	-1	-1	-1	-1	4	-800	-600	-1	-1	-1	-1	4
15721	789	-800	-600	-1	-1	-1	-1	4	-800	-600	-1	-1	-1	-1	4
15741	790	-800	-600	-1	-1	-1	-1	4	-800	-600	-1	-1	-1	-1	4
15761	791	-800	-600	-1	-1	-1	-1	4	-800	-600	-1	-1	-1	-1	4
15781	792	-800	-600	-1	-1	-1	-1	4	-800	-600	-1	-1	-1	-1	4
15801	793	-800	-600	-1	-1	-1	-1	4	-800	-600	-1	-1	-1	-1	4
15821	794	-800	-600	-1	-1	-1	-1	4	-800	-600	-1	-1	-1	-1	4
15841	795	-800	-600	-1	-1	-1	-1	4	-800	-600	-1	-1	-1	-1	4
15861	796	-800	-600	-1	-1	-1	-1	4	-800	-600	-1	-1	-1	-1	4
15881	797	-800	-600	-1	-1	-1	-1	4	-800	-600	-1	-1	-1	-1	4
15901	798	-800	-600	-1	-1	-1	-1	4	-800	-600	-1	-1	-1	-1	4
15921	799	-800	-600	-1	-1	-1	-1	4	-800	-600	-1	-1	-1	-1	4
15941	800	-800	-600	-1	-1	-1	-1	4	-800	-600	-1	-1	-1	-1	4
15961	801	-800	-600	-1	-1	-1	-1	4	-800	-600	-1	-1	-1	-1	4
15981	802	-800	-600	-1	-1	-1	-1	4	-800	-600	-1	-1	-1	-1	4
16001	803	-800	-600	-1	-1	-1	-1	4	-800	-600	-1	-1	-1	-1	4
16021	804	-800	-600	-1	-1	-1	-1	4	-800	-600	-1	-1	-1	-1	4
16040	805	-800	-600	-1	-1	-1	-1	4	-800	-600	-1	-1	-1	-1	4
16060	806	-800	-600	-1	-1	-1	-1	4	-800	-600	-1	-1	-1	-1	4
16080	807	-800	-600	-1	-1	-1	-1	4	-800	-600	-1	-1	-1	-1	4
16100	808	-800	-600	-1	-1	-1	-1	4	-800	-600	-1	-1	-1	-1	4
16120	809	-800	-600	-1	-1	-1	-1	4	-800	-600	-1	-1	-1	-1	4
16140	810	-800	-600	-1	-1	-1	-1	4	-800	-600	-1	-1	-1	-1	4
16160	811	-800	-600	-1	-1	-1	-1	4	-800	-600	-1	-1	-1	-1	4
16180	812	-800	-600	-1	-1	-1	-1	4	-800	-600	-1	-1	-1	-1	4
16200	813	-800	-600	-1	-1	-1	-1	4	-800	-600	-1	-1	-1	-1	4
16220	814	-800	-600	-1	-1	-1	-1	4	-800	-600	-1	-1	-1	-1	4
16240	815	-800	-600	-1	-1	-1	-1	4	-800	-600	-1	-1	-1	-1	4
16260	816	-800	-600	-1	-1	-1	-1	4	-800	-600	-1	-1	-1	-1	4
16280	817	-800	-600	-1	-1	-1	-1	4	-800	-600	-1	-1	-1	-1	4
16300	818	-800	-600	-1	-1	-1	-1	4	-800	-600	-1	-1	-1	-1	4
16319	819	-800	-600	-1	-1	-1	-1	4	-800	-600	-1	-1	-1	-1	4
16339	820	-800	-600	-1	-1	-1	-1	4	-800	-600	-1	-1	-1	-1	4
16359	821	-800	-600	-1	-1	-1	-1	4	-800	-600	-1	-1	-1	-1	4
16379	822	-800	-600	-1	-1	-1	-1	4	-800	-600	-1	-1	-1	-1	4
16399	823	-800	-600	-1	-1	-1	-1	4	-800	-600	-1	-1	-1	-1	4
16419	824	-800	-600	-1	-1	-1	-1	4	-800	-600	-1	-1	-1	-1	4
16439	825	-800	-600	-1	-1	-1	-1	4	-800	-600	-1	-1	-1	-1	4
16459	826	-800	-600	-1	-1	-1	-1	4	-800	-600	-1	-1	-1	-1	4
16479	827	-800	-600	-1	-1	-1	-1	4	-800	-600	-1	-1	-1	-1	4
16499	828	-800	-600	-1	-1	-1	-1	4	-800	-600	-1	-1	-1	-1	4
16519	829	-800	-600	-1	-1	-1	-1	4	-800	-600	-1	-1	-1	-1	4
16539	830	-800	-600	-1	-1	-1	-1	4	-800	-600	-1	-1	-1	-1	4
16559	831	-800	-600	-1	-1	-1	-1	4	-800	-600	-1	-1	-1	-1	4
16579	832	-800	-600	-1	-1	-1	-1	4	-800	-600	-1	-1	-1	-1	4
16599	833	-800	-600	-1	-1	-1	-1	4	-800	-600	-1	-1	-1	-1	4
16618	834	-800	-600	-1	-1	-1	-1	4	-800	-600	-1	-1	-1	-1	4
16638	835	-800	-600	-1	-1	-1	-1	4	-800	-600	-1	-1	-1	-1	4
16658	836	-800	-600	-1	-1	-1	-1	4	-800	-600	-1	-1	-1	-1	4
16678	837	-800	-600	-1	-1	-1	-1	4	-800	-600	-1	-1	-1	-1	4
16698	838	-800	-600	-1	-1	-1	-1	4	-800	-600	-1	-1	-1	-1	4
16718	839	-800	-600	-1	-1	-1	-1	4	-800	-600	-1	-1	-1	-1	4
16738	840	-800	-600	-1	-1	-1	-1	4	-800	-600	-1	-1	-1	-1	4
16758	841	-800	-600	-1	-1	-1	-1	4	-800	-600	-1	-1	-1	-1	4
16778	842	-800	-600	-1	-1	-1	-1	4	-800	-600	-1	-1	-1	-1	4
16798	843	-800	-600	-1	-1	-1	-1	4	-800	-600	-1	-1	-1	-1	4
16818	844	-800	-600	-1	-1	-1	-1	4	-800	-600	-1	-1	-1	-1	4
16838	845	-800	-600	-1	-1	-1	-1	4	-800	-600	-1	-1	-1	-1	4
16858	846	-800	-600	-1	-1	-1	-1	4	-800	-600	-1	-1	-1	-1	4
16878	847	-800	-600	-1	-1	-1	-1	4	-800	-600	-1	-1	-1	-1	4
16898	848	-800	-600	-1	-1	-1	-1	4	-800	-600	-1	-1	-1	-1	4
16918	849	-800	-600	-1	-1	-1	-1	4	-800	-600	-1	-1	-1	-1	4
16938	850	-800	-600	-1	-1	-1	-1	4	-800	-600	-1	-1	-1	-1	4
16957	851	-800	-600	-1	-1	-1	-1	4	-800	-600	-1	-1	-1	-1	4
16978	852	-800	-600	-1	-1	-1	-1	4	-800	-600	-1	-1	-1	-1	4
16997	853	-800	-600	-1	-1	-1	-1	4	-800	-600	-1	-1	-1	-1	4
17018	854	-800	-600	-1	-1	-1	-1	4	-800	-600	-1	-1	-1	-1	4
17037	855	-800	-600	-1	-1	-1	-1	4	-800	-600	-1	-1	-1	-1	4
17058	856	-800	-600	-1	-1	-1	-1	4	-800	-600	-1	-1	-1	-1	4
17077	857	-800	-600	-1	-1	-1	-1	4	-800	-600	-1	-1	-1	-1	4
17098	858	-800	-600	-1	-1	-1	-1	4	-800	-600	-1	-1	-1	-1	4
17117	859	-800	-600	-1	-1	-1	-1	4	-800	-600	-1	-1	-1	-1	4
17138	860	-800	-600	-1	-1	-1	-1	4	-800	-600	-1	-1	-1	-1	4
17157	861	-800	-600	-1	-1	-1	-1	4	-800	-600	-1	-1	-1	-1	4
17178	862	-800	-600	-1	-1	-1	-1	4	-800	-600	-1	-1	-1	-1	4
17197	863	-800	-600	-1	-1	-1	-1	4	-800	-600	-1	-1	-1	-1	4
17218	864	-800	-600	-1	-1	-1	-1	4	-800	-600	-1	-1	-1	-1	4
17236	865	-800	-600	-1	-1	-1	-1	4	-800	-600	-1	-1	-1	-1	4
17258	866	-800	-600	-1	-1	-1	-1	4	-800	-600	-1	-1	-1	-1	4
17276	867	-800	-600	-1	-1	-1	-1	4	-800	-600	-1	-1	-1	-1	4
17298	868	-800	-600	-1	-1	-1	-1	4	-800	-600	-1	-1	-1	-1	4
17316	869	-800	-600	-1	-1	-1	-1	4	-800	-600	-1	-1	-1	-1	4
17338	870	-800	-600	-1	-1	-1	-1	4	-800	-600	-1	-1	-1	-1	4
17356	871	-800	-600	-1	-1	-1	-1	4	-800	-600	-1	-1	-1	-1	4
17378	872	-800	-600	-1	-1	-1	-1	4	-800	-600	-1	-1	-1	-1	4
17396	873	-800	-600	-1	-1	-1	-1	4	-800	-600	-1	-1	-1	-1	4
17416	874	-800	-600	-1	-1	-1	-1	4	-800	-600	-1	-1	-1	-1	4
17436	875	-800	-600	-1	-1	-1	-1	4	-800	-600	-1	-1	-1	-1	4
17456	876	-800	-600	-1	-1	-1	-1	4	-800	-600	-1	-1	-1	-1	4
17476	877	-800	-600	-1	-1	-1	-1	4	-800	-600	-1	-1	-1	-1	4
17496	878	-800	-600	-1	-1	-1	-1	4	-800	-600	-1	-1	-1	-1	4
17515	879	-800	-600	-1	-1	-1	-1	4	-800	-600	-1	-1	-1	-1	4
17535	880	-800	-600	-1	-1	-1	-1	4	-800	-600	-1	-1	-1	-1	4
17555	881	-800	-600	-1	-1	-1	-1	4	-800	-600	-1	-1	-1	-1	4
17575	882	-800	-600	-1	-1	-1	-1	4	-800	-600	-1	-1	-1	-1	4
17595	883	-800	-600	-1	-1	-1	-1	4	-800	-600	-1	-1	-1	-1	4
17615	884	-800	-600	-1	-1	-1	-1	4	-800	-600	-1	-1	-1	-1	4
17635	885	-800	-600	-1	-1	-1	-1	4	-800	-600	-1	-1	-1	-1	4
17655	886	-800	-600	-1	-1	-1	-1	4	-800	-600	-1	-1	-1	-1	4
17675	887	-800	-600	-1	-1	-1	-1	4	-800	-600	-1	-1	-1	-1	4
17695	888	-800	-600	-1	-1	-1	-1	4	-800	-600	-1	-1	-1	-1	4
17715	889	-800	-600	-1	-1	-1	-1	4	-800	-600	-1	-1	-1	-1	4
17735	890	-800	-600	-1	-1	-1	-1	4	-800	-600	-1	-1	-1	-1	4
17755	891	-800	-600	-1	-1	-1	-1	4	-800	-600	-1	-1	-1	-1	4
17775	892	-800	-600	-1	-1	-1	-1	4	-800	-600	-1	-1	-1	-1	4
17795	893	-800	-600	-1	-1	-1	-1	4	-800	-600	-1	-1	-1	-1	4
17814	894	-800	-600	-1	-1	-1	-1	4	-800	-600	-1	-1	-1	-1	4
17834	895	-800	-600	-1	-1	-1	-1	4	-800	-600	-1	-1	-1	-1	4
17854	896	-800	-600	-1	-1	-1	-1	4	-800	-600	-1	-1	-1	-1	4
17874	897	-800	-600	-1	-1	-1	-1	4	-800	-600	-1	-1	-1	-1	4
17894	898	-800	-600	-1	-1	-1	-1	4	-800	-600	-1	-1	-1	-1	4
17914	899	-800	-600	-1	-1	-1	-1	4	-800	-600	-1	-1	-1	-1	4
17934	900	-800	-600	0,805	0,655	-1	-1	4	-800	-600	0,503	0,586	-1	-1	4
17954	901	-800	-600	-1	-1	-1	-1	4	-800	-600	-1	-1	-1	-1	4
17974	902	-800	-600	0,792	0,651	-1	-1	4	-800	-600	0,494	0,585	-1	-1	4
17994	903	549	417	0,787	0,654	467,54	3,719	0	521	428	0,492	0,587	471,307	4,06	0
18014	904	538	439	0,782	0,659	467,54	3,296	0	492	383	0,49	0,591	471,307	3,069	0
18034	905	-800	-600	0,489	0,591	-1	-1	4	523	432	0,489	0,591	471,307	3,993	0
18054	906	-800	-600	-1	-1	-1	-1	4	-800	-600	-1	-1	-1	-1	4
18074	907	-800	-600	0,778	0,658	-1	-1	4	-800	-600	0,494	0,586	-1	-1	4
18093	908	502	358	0,782	0,654	487,515	3,773	0	510	421	0,499	0,58	488,966	3,839	0
18113	909	-800	-600	0,507	0,574	-1	-1	4	478	403	0,507	0,574	488,966	3,001	0
18133	910	498	352	0,795	0,644	487,515	3,509	0	517	397	0,516	0,565	488,966	3,868	0
18153	911	-800	-600	0,525	0,56	-1	-1	4	465	388	0,525	0,56	488,966	3,229	0
18173	912	-800	-600	0,812	0,639	-1	-1	4	480	377	0,537	0,553	497,672	3,655	0
18193	913	406	318	0,82	0,639	496,772	3,902	0	420	344	0,546	0,55	497,672	4,032	0
18213	914	425	312	0,827	0,643	496,772	3,211	0	385	299	0,554	0,55	497,672	3,095	0
18233	915	421	286	0,832	0,645	496,772	3,758	0	415	308	0,561	0,549	497,672	3,823	0
18253	916	-800	-600	0,566	0,55	-1	-1	4	378	260	0,566	0,55	497,672	3,293	0
18273	917	-800	-600	0,84	0,649	-1	-1	4	386	242	0,57	0,55	501,054	3,626	0
18293	918	421	323	0,842	0,651	500,328	3,739	0	422	269	0,573	0,551	501,054	3,97	0	24	408	303
18313	919	409	304	0,843	0,652	500,328	3,559	0	414	317	0,574	0,553	501,054	4,1	0	24	408	303
18333	920	410	325	0,843	0,654	500,328	3,664	0	408	276	0,574	0,555	501,054	3,925	0	24	408	303
18353	921	393	316	0,843	0,655	500,328	3,835	0	394	310	0,573	0,557	501,054	3,937	0	24	408	303
18373	922	390	310	0,841	0,655	500,946	3,783	0	387	293	0,571	0,559	501,795	3,962	0	24	408	303
18393	923	418	302	0,839	0,655	500,946	4,525	0	412	297	0,569	0,561	501,795	3,935	0	24	408	303
18412	924	399	297	0,836	0,654	500,946	4,567	0	421	288	0,565	0,562	501,795	3,91	0	24	408	303
18432	925	400	298	0,832	0,652	500,946	4,404	0	412	297	0,561	0,563	501,795	3,952	0	24	408	303
18452	926	423	299	0,827	0,648	500,946	3,939	0	394	306	0,555	0,563	501,795	3,745	0	24	408	303
18472	927	416	293	0,821	0,644	503,363	3,888	0	394	301	0,549	0,563	504,422	3,746	0	24	408	303
18492	928	409	315	0,814	0,639	503,363	3,75	0	402	313	0,542	0,562	504,422	4,033	0	24	408	303
18512	929	389	296	0,807	0,633	503,363	4,524	0	406	306	0,534	0,56	504,422	4,004	0	24	408	303
18532	930	-800	-600	0,527	0,557	-1	-1	4	420	288	0,527	0,557	504,422	4,136	0	24	408	303
18552	931	425	286	0,793	0,619	503,363	3,757	0	405	333	0,521	0,554	504,422	4,22	0	24	408	303
18572	932	429	275	0,787	0,611	511,165	3,813	0	414	316	0,516	0,55	512,606	4,321	0	24	408	303
18592	933	-800	-600	0,512	0,545	-1	-1	4	418	302	0,512	0,545	512,606	3,815	0	24	408	303
18612	934	406	320	0,779	0,594	511,165	3,865	0	410	332	0,509	0,539	512,606	3,885	0	24	408	303
18632	935	407	302	0,777	0,585	511,165	3,733	0	426	324	0,509	0,532	512,606	4,157	0	24	408	303
18652	936	401	273	0,776	0,576	511,165	3,913	0	404	324	0,51	0,524	512,606	4,099	0	24	408	303
18672	937	405	228	0,777	0,566	525,856	3,991	0	410	310	0,512	0,516	523,897	4,127	0
18691	938	385	167	0,779	0,555	525,856	4,079	0	393	166	0,517	0,505	523,897	4,22	0
18712	939	-800	-600	-1	-1	-1	-1	4	-800	-600	-1	-1	-1	-1	4
18731	940	-800	-600	-1	-1	-1	-1	4	-800	-600	-1	-1	-1	-1	4
18751	941	-800	-600	-1	-1	-1	-1	4	-800	-600	-1	-1	-1	-1	4
18771	942	-800	-600	-1	-1	-1	-1	4	-800	-600	-1	-1	-1	-1	4
18791	943	-800	-600	-1	-1	-1	-1	4	-800	-600	-1	-1	-1	-1	4
18811	944	-800	-600	-1	-1	-1	-1	4	-800	-600	-1	-1	-1	-1	4
18831	945	-800	-600	-1	-1	-1	-1	4	-800	-600	-1	-1	-1	-1	4
18851	946	-800	-600	-1	-1	-1	-1	4	-800	-600	-1	-1	-1	-1	4
18871	947	-800	-600	-1	-1	-1	-1	4	-800	-600	-1	-1	-1	-1	4
18891	948	-800	-600	-1	-1	-1	-1	4	-800	-600	-1	-1	-1	-1	4
18911	949	-800	-600	-1	-1	-1	-1	4	-800	-600	-1	-1	-1	-1	4
18931	950	-800	-600	-1	-1	-1	-1	4	-800	-600	-1	-1	-1	-1	4
18951	951	-800	-600	-1	-1	-1	-1	4	-800	-600	-1	-1	-1	-1	4
18971	952	-800	-600	-1	-1	-1	-1	4	-800	-600	-1	-1	-1	-1	4
18991	953	-800	-600	-1	-1	-1	-1	4	-800	-600	-1	-1	-1	-1	4
19010	954	-800	-600	-1	-1	-1	-1	4	-800	-600	-1	-1	-1	-1	4
19030	955	-800	-600	-1	-1	-1	-1	4	-800	-600	-1	-1	-1	-1	4
19050	956	-800	-600	-1	-1	-1	-1	4	-800	-600	-1	-1	-1	-1	4
19070	957	-800	-600	-1	-1	-1	-1	4	-800	-600	-1	-1	-1	-1	4
19090	958	-800	-600	-1	-1	-1	-1	4	-800	-600	-1	-1	-1	-1	4
19110	959	-800	-600	-1	-1	-1	-1	4	-800	-600	-1	-1	-1	-1	4
19130	960	-800	-600	-1	-1	-1	-1	4	-800	-600	-1	-1	-1	-1	4
19150	961	-800	-600	-1	-1	-1	-1	4	-800	-600	-1	-1	-1	-1	4
19170	962	-800	-600	-1	-1	-1	-1	4	-800	-600	-1	-1	-1	-1	4
19190	963	-800	-600	-1	-1	-1	-1	4	-800	-600	-1	-1	-1	-1	4
19210	964	-800	-600	-1	-1	-1	-1	4	-800	-600	-1	-1	-1	-1	4
19230	965	-800	-600	-1	-1	-1	-1	4	-800	-600	-1	-1	-1	-1	4
19250	966	-800	-600	-1	-1	-1	-1	4	-800	-600	-1	-1	-1	-1	4
19270	967	-800	-600	-1	-1	-1	-1	4	-800	-600	-1	-1	-1	-1	4
19290	968	-800	-600	-1	-1	-1	-1	4	-800	-600	-1	-1	-1	-1	4
19309	969	-800	-600	-1	-1	-1	-1	4	-800	-600	-1	-1	-1	-1	4
19329	970	-800	-600	-1	-1	-1	-1	4	-800	-600	-1	-1	-1	-1	4
19349	971	-800	-600	-1	-1	-1	-1	4	-800	-600	-1	-1	-1	-1	4
19369	972	-800	-600	-1	-1	-1	-1	4	-800	-600	-1	-1	-1	-1	4
19389	973	-800	-600	-1	-1	-1	-1	4	-800	-600	-1	-1	-1	-1	4
19409	974	-800	-600	-1	-1	-1	-1	4	-800	-600	-1	-1	-1	-1	4
19429	975	-800	-600	-1	-1	-1	-1	4	-800	-600	-1	-1	-1	-1	4
19449	976	-800	-600	-1	-1	-1	-1	4	-800	-600	-1	-1	-1	-1	4
19469	977	-800	-600	-1	-1	-1	-1	4	-800	-600	-1	-1	-1	-1	4
19489	978	-800	-600	-1	-1	-1	-1	4	-800	-600	-1	-1	-1	-1	4
19509	979	-800	-600	-1	-1	-1	-1	4	-800	-600	-1	-1	-1	-1	4
19529	980	-800	-600	-1	-1	-1	-1	4	-800	-600	-1	-1	-1	-1	4
19549	981	-800	-600	-1	-1	-1	-1	4	-800	-600	-1	-1	-1	-1	4
19569	982	-800	-600	-1	-1	-1	-1	4	-800	-600	-1	-1	-1	-1	4
19589	983	-800	-600	-1	-1	-1	-1	4	-800	-600	-1	-1	-1	-1	4
19608	984	-800	-600	-1	-1	-1	-1	4	-800	-600	-1	-1	-1	-1	4
19628	985	-800	-600	-1	-1	-1	-1	4	-800	-600	-1	-1	-1	-1	4
19648	986	-800	-600	-1	-1	-1	-1	4	-800	-600	-1	-1	-1	-1	4
19668	987	-800	-600	-1	-1	-1	-1	4	-800	-600	-1	-1	-1	-1	4
19688	988	-800	-600	-1	-1	-1	-1	4	-800	-600	-1	-1	-1	-1	4
19708	989	-800	-600	-1	-1	-1	-1	4	-800	-600	-1	-1	-1	-1	4
19728	990	-800	-600	-1	-1	-1	-1	4	-800	-600	-1	-1	-1	-1	4
19748	991	-800	-600	-1	-1	-1	-1	4	-800	-600	-1	-1	-1	-1	4
19768	992	-800	-600	-1	-1	-1	-1	4	-800	-600	-1	-1	-1	-1	4
19788	993	-800	-600	-1	-1	-1	-1	4	-800	-600	-1	-1	-1	-1	4
19808	994	-800	-600	-1	-1	-1	-1	4	-800	-600	-1	-1	-1	-1	4
19828	995	-800	-600	-1	-1	-1	-1	4	-800	-600	-1	-1	-1	-1	4
19848	996	-800	-600	-1	-1	-1	-1	4	-800	-600	-1	-1	-1	-1	4
19868	997	-800	-600	-1	-1	-1	-1	4	-800	-600	-1	-1	-1	-1	4
19888	998	-800	-600	-1	-1	-1	-1	4	-800	-600	-1	-1	-1	-1	4
19907	999	-800	-600	-1	-1	-1	-1	4	-800	-600	-1	-1	-1	-1	4
19928	1000	-800	-600	-1	-1	-1	-1	4	-800	-600	-1	-1	-1	-1	4
19947	1001	-800	-600	-1	-1	-1	-1	4	-800	-600	-1	-1	-1	-1	4
19967	1002	-800	-600	-1	-1	-1	-1	4	-800	-600	-1	-1	-1	-1	4
19987	1003	-800	-600	-1	-1	-1	-1	4	-800	-600	-1	-1	-1	-1	4
20007	1004	-800	-600	-1	-1	-1	-1	4	-800	-600	-1	-1	-1	-1	4
20027	1005	-800	-600	-1	-1	-1	-1	4	-800	-600	-1	-1	-1	-1	4
20047	1006	-800	-600	-1	-1	-1	-1	4	-800	-600	-1	-1	-1	-1	4
20067	1007	-800	-600	-1	-1	-1	-1	4	-800	-600	-1	-1	-1	-1	4
20087	1008	-800	-600	-1	-1	-1	-1	4	-800	-600	-1	-1	-1	-1	4
20107	1009	-800	-600	-1	-1	-1	-1	4	-800	-600	-1	-1	-1	-1	4
20127	1010	-800	-600	-1	-1	-1	-1	4	-800	-600	-1	-1	-1	-1	4
20147	1011	-800	-600	-1	-1	-1	-1	4	-800	-600	-1	-1	-1	-1	4
20167	1012	-800	-600	-1	-1	-1	-1	4	-800	-600	-1	-1	-1	-1	4
20186	1013	-800	-600	-1	-1	-1	-1	4	-800	-600	-1	-1	-1	-1	4
20206	1014	-800	-600	-1	-1	-1	-1	4	-800	-600	-1	-1	-1	-1	4
20226	1015	-800	-600	-1	-1	-1	-1	4	-800	-600	-1	-1	-1	-1	4
20246	1016	-800	-600	-1	-1	-1	-1	4	-800	-600	-1	-1	-1	-1	4
20266	1017	-800	-600	-1	-1	-1	-1	4	-800	-600	-1	-1	-1	-1	4
20286	1018	-800	-600	-1	-1	-1	-1	4	-800	-600	-1	-1	-1	-1	4
20306	1019	-800	-600	-1	-1	-1	-1	4	-800	-600	-1	-1	-1	-1	4
20326	1020	-800	-600	-1	-1	-1	-1	4	-800	-600	-1	-1	-1	-1	4
20346	1021	-800	-600	-1	-1	-1	-1	4	-800	-600	-1	-1	-1	-1	4
20366	1022	-800	-600	-1	-1	-1	-1	4	-800	-600	-1	-1	-1	-1	4
20386	1023	-800	-600	-1	-1	-1	-1	4	-800	-600	-1	-1	-1	-1	4
20406	1024	-800	-600	-1	-1	-1	-1	4	-800	-600	-1	-1	-1	-1	4
20426	1025	-800	-600	-1	-1	-1	-1	4	-800	-600	-1	-1	-1	-1	4
20446	1026	-800	-600	-1	-1	-1	-1	4	-800	-600	-1	-1	-1	-1	4
20466	1027	-800	-600	-1	-1	-1	-1	4	-800	-600	-1	-1	-1	-1	4
20486	1028	-800	-600	-1	-1	-1	-1	4	-800	-600	-1	-1	-1	-1	4
20505	1029	-800	-600	-1	-1	-1	-1	4	-800	-600	-1	-1	-1	-1	4
20525	1030	-800	-600	-1	-1	-1	-1	4	-800	-600	-1	-1	-1	-1	4
20545	1031	-800	-600	-1	-1	-1	-1	4	-800	-600	-1	-1	-1	-1	4
20565	1032	-800	-600	-1	-1	-1	-1	4	-800	-600	-1	-1	-1	-1	4
20585	1033	-800	-600	-1	-1	-1	-1	4	-800	-600	-1	-1	-1	-1	4
20605	1034	-800	-600	-1	-1	-1	-1	4	-800	-600	-1	-1	-1	-1	4
20625	1035	-800	-600	-1	-1	-1	-1	4	-800	-600	-1	-1	-1	-1	4
20645	1036	-800	-600	-1	-1	-1	-1	4	-800	-600	-1	-1	-1	-1	4
20665	1037	-800	-600	-1	-1	-1	-1	4	-800	-600	-1	-1	-1	-1	4
20685	1038	-800	-600	-1	-1	-1	-1	4	-800	-600	-1	-1	-1	-1	4
20705	1039	-800	-600	-1	-1	-1	-1	4	-800	-600	-1	-1	-1	-1	4
20725	1040	-800	-600	-1	-1	-1	-1	4	-800	-600	-1	-1	-1	-1	4
20745	1041	-800	-600	-1	-1	-1	-1	4	-800	-600	-1	-1	-1	-1	4
20765	1042	-800	-600	-1	-1	-1	-1	4	-800	-600	-1	-1	-1	-1	4
20784	1043	-800	-600	-1	-1	-1	-1	4	-800	-600	-1	-1	-1	-1	4
20804	1044	-800	-600	-1	-1	-1	-1	4	-800	-600	-1	-1	-1	-1	4
20824	1045	-800	-600	-1	-1	-1	-1	4	-800	-600	-1	-1	-1	-1	4
20844	1046	-800	-600	-1	-1	-1	-1	4	-800	-600	-1	-1	-1	-1	4
20864	1047	-800	-600	-1	-1	-1	-1	4	-800	-600	-1	-1	-1	-1	4
20884	1048	-800	-600	-1	-1	-1	-1	4	-800	-600	-1	-1	-1	-1	4
20904	1049	-800	-600	-1	-1	-1	-1	4	-800	-600	-1	-1	-1	-1	4
20924	1050	-800	-600	-1	-1	-1	-1	4	-800	-600	-1	-1	-1	-1	4
20944	1051	-800	-600	-1	-1	-1	-1	4	-800	-600	-1	-1	-1	-1	4
20964	1052	-800	-600	-1	-1	-1	-1	4	-800	-600	-1	-1	-1	-1	4
20984	1053	-800	-600	-1	-1	-1	-1	4	-800	-600	-1	-1	-1	-1	4
21004	1054	-800	-600	-1	-1	-1	-1	4	-800	-600	-1	-1	-1	-1	4
21024	1055	-800	-600	-1	-1	-1	-1	4	-800	-600	-1	-1	-1	-1	4
21044	1056	-800	-600	-1	-1	-1	-1	4	-800	-600	-1	-1	-1	-1	4
21064	1057	-800	-600	-1	-1	-1	-1	4	-800	-600	-1	-1	-1	-1	4
21084	1058	-800	-600	-1	-1	-1	-1	4	-800	-600	-1	-1	-1	-1	4
21103	1059	-800	-600	-1	-1	-1	-1	4	-800	-600	-1	-1	-1	-1	4
21123	1060	-800	-600	-1	-1	-1	-1	4	-800	-600	-1	-1	-1	-1	4
21143	1061	-800	-600	-1	-1	-1	-1	4	-800	-600	-1	-1	-1	-1	4
21163	1062	-800	-600	-1	-1	-1	-1	4	-800	-600	-1	-1	-1	-1	4
21183	1063	-800	-600	-1	-1	-1	-1	4	-800	-600	-1	-1	-1	-1	4
21203	1064	-800	-600	-1	-1	-1	-1	4	-800	-600	-1	-1	-1	-1	4
21223	1065	-800	-600	-1	-1	-1	-1	4	-800	-600	-1	-1	-1	-1	4
21243	1066	-800	-600	-1	-1	-1	-1	4	-800	-600	-1	-1	-1	-1	4
21263	1067	-800	-600	-1	-1	-1	-1	4	-800	-600	-1	-1	-1	-1	4
21283	1068	-800	-600	-1	-1	-1	-1	4	-800	-600	-1	-1	-1	-1	4
21303	1069	-800	-600	-1	-1	-1	-1	4	-800	-600	-1	-1	-1	-1	4
21323	1070	-800	-600	-1	-1	-1	-1	4	-800	-600	-1	-1	-1	-1	4
21343	1071	-800	-600	-1	-1	-1	-1	4	-800	-600	-1	-1	-1	-1	4
21363	1072	-800	-600	-1	-1	-1	-1	4	-800	-600	-1	-1	-1	-1	4
21382	1073	-800	-600	-1	-1	-1	-1	4	-800	-600	-1	-1	-1	-1	4
21402	1074	-800	-600	-1	-1	-1	-1	4	-800	-600	-1	-1	-1	-1	4
21422	1075	-800	-600	-1	-1	-1	-1	4	-800	-600	-1	-1	-1	-1	4
21442	1076	-800	-600	-1	-1	-1	-1	4	-800	-600	-1	-1	-1	-1	4
21462	1077	-800	-600	-1	-1	-1	-1	4	-800	-600	-1	-1	-1	-1	4
21482	1078	-800	-600	-1	-1	-1	-1	4	-800	-600	-1	-1	-1	-1	4
21502	1079	-800	-600	-1	-1	-1	-1	4	-800	-600	-1	-1	-1	-1	4
21522	1080	-800	-600	-1	-1	-1	-1	4	-800	-600	-1	-1	-1	-1	4
21542	1081	-800	-600	-1	-1	-1	-1	4	-800	-600	-1	-1	-1	-1	4
21562	1082	-800	-600	-1	-1	-1	-1	4	-800	-600	-1	-1	-1	-1	4
21582	1083	-800	-600	-1	-1	-1	-1	4	-800	-600	-1	-1	-1	-1	4
21602	1084	-800	-600	-1	-1	-1	-1	4	-800	-600	-1	-1	-1	-1	4
21622	1085	-800	-600	-1	-1	-1	-1	4	-800	-600	-1	-1	-1	-1	4
21642	1086	-800	-600	-1	-1	-1	-1	4	-800	-600	-1	-1	-1	-1	4
21662	1087	-800	-600	-1	-1	-1	-1	4	-800	-600	-1	-1	-1	-1	4
21682	1088	-800	-600	-1	-1	-1	-1	4	-800	-600	-1	-1	-1	-1	4
21701	1089	-800	-600	-1	-1	-1	-1	4	-800	-600	-1	-1	-1	-1	4
21721	1090	-800	-600	-1	-1	-1	-1	4	-800	-600	-1	-1	-1	-1	4
21741	1091	-800	-600	-1	-1	-1	-1	4	-800	-600	-1	-1	-1	-1	4
21761	1092	-800	-600	-1	-1	-1	-1	4	-800	-600	-1	-1	-1	-1	4
21781	1093	-800	-600	-1	-1	-1	-1	4	-800	-600	-1	-1	-1	-1	4
21801	1094	-800	-600	-1	-1	-1	-1	4	-800	-600	-1	-1	-1	-1	4
21821	1095	-800	-600	-1	-1	-1	-1	4	-800	-600	-1	-1	-1	-1	4
21841	1096	-800	-600	-1	-1	-1	-1	4	-800	-600	-1	-1	-1	-1	4
21861	1097	-800	-600	-1	-1	-1	-1	4	-800	-600	-1	-1	-1	-1	4
21881	1098	-800	-600	-1	-1	-1	-1	4	-800	-600	-1	-1	-1	-1	4
21901	1099	-800	-600	-1	-1	-1	-1	4	-800	-600	-1	-1	-1	-1	4
21921	1100	-800	-600	-1	-1	-1	-1	4	-800	-600	-1	-1	-1	-1	4
21941	1101	-800	-600	-1	-1	-1	-1	4	-800	-600	-1	-1	-1	-1	4
21961	1102	-800	-600	-1	-1	-1	-1	4	-800	-600	-1	-1	-1	-1	4
21980	1103	-800	-600	-1	-1	-1	-1	4	-800	-600	-1	-1	-1	-1	4
22000	1104	-800	-600	-1	-1	-1	-1	4	-800	-600	-1	-1	-1	-1	4
22020	1105	-800	-600	-1	-1	-1	-1	4	-800	-600	-1	-1	-1	-1	4
22040	1106	-800	-600	-1	-1	-1	-1	4	-800	-600	-1	-1	-1	-1	4
22060	1107	-800	-600	-1	-1	-1	-1	4	-800	-600	-1	-1	-1	-1	4
22080	1108	-800	-600	-1	-1	-1	-1	4	-800	-600	-1	-1	-1	-1	4
22100	1109	-800	-600	-1	-1	-1	-1	4	-800	-600	-1	-1	-1	-1	4
22120	1110	-800	-600	-1	-1	-1	-1	4	-800	-600	-1	-1	-1	-1	4
22140	1111	-800	-600	-1	-1	-1	-1	4	-800	-600	-1	-1	-1	-1	4
22160	1112	-800	-600	-1	-1	-1	-1	4	-800	-600	-1	-1	-1	-1	4
22180	1113	-800	-600	-1	-1	-1	-1	4	-800	-600	-1	-1	-1	-1	4
22200	1114	-800	-600	-1	-1	-1	-1	4	-800	-600	-1	-1	-1	-1	4
22220	1115	-800	-600	-1	-1	-1	-1	4	-800	-600	-1	-1	-1	-1	4
22240	1116	-800	-600	-1	-1	-1	-1	4	-800	-600	-1	-1	-1	-1	4
22260	1117	-800	-600	-1	-1	-1	-1	4	-800	-600	-1	-1	-1	-1	4
22279	1118	-800	-600	-1	-1	-1	-1	4	-800	-600	-1	-1	-1	-1	4
22299	1119	-800	-600	-1	-1	-1	-1	4	-800	-600	-1	-1	-1	-1	4
22319	1120	-800	-600	-1	-1	-1	-1	4	-800	-600	-1	-1	-1	-1	4
22339	1121	-800	-600	-1	-1	-1	-1	4	-800	-600	-1	-1	-1	-1	4
22359	1122	-800	-600	-1	-1	-1	-1	4	-800	-600	-1	-1	-1	-1	4
22379	1123	-800	-600	-1	-1	-1	-1	4	-800	-600	-1	-1	-1	-1	4
22399	1124	-800	-600	-1	-1	-1	-1	4	-800	-600	-1	-1	-1	-1	4
22419	1125	-800	-600	-1	-1	-1	-1	4	-800	-600	-1	-1	-1	-1	4
22439	1126	-800	-600	-1	-1	-1	-1	4	-800	-600	-1	-1	-1	-1	4
22459	1127	-800	-600	-1	-1	-1	-1	4	-800	-600	-1	-1	-1	-1	4
22479	1128	-800	-600	-1	-1	-1	-1	4	-800	-600	-1	-1	-1	-1	4
22499	1129	-800	-600	-1	-1	-1	-1	4	-800	-600	-1	-1	-1	-1	4
22519	1130	-800	-600	-1	-1	-1	-1	4	-800	-600	-1	-1	-1	-1	4
22539	1131	-800	-600	-1	-1	-1	-1	4	-800	-600	-1	-1	-1	-1	4
22558	1132	-800	-600	-1	-1	-1	-1	4	-800	-600	-1	-1	-1	-1	4
22579	1133	-800	-600	-1	-1	-1	-1	4	-800	-600	-1	-1	-1	-1	4
22599	1134	-800	-600	-1	-1	-1	-1	4	-800	-600	-1	-1	-1	-1	4
22618	1135	-800	-600	-1	-1	-1	-1	4	-800	-600	-1	-1	-1	-1	4
22638	1136	-800	-600	-1	-1	-1	-1	4	-800	-600	-1	-1	-1	-1	4
22658	1137	-800	-600	-1	-1	-1	-1	4	-800	-600	-1	-1	-1	-1	4
22678	1138	-800	-600	-1	-1	-1	-1	4	-800	-600	-1	-1	-1	-1	4
22698	1139	-800	-600	-1	-1	-1	-1	4	-800	-600	-1	-1	-1	-1	4
22718	1140	-800	-600	-1	-1	-1	-1	4	-800	-600	-1	-1	-1	-1	4
22738	1141	-800	-600	-1	-1	-1	-1	4	-800	-600	-1	-1	-1	-1	4
22758	1142	-800	-600	-1	-1	-1	-1	4	-800	-600	-1	-1	-1	-1	4
22778	1143	-800	-600	-1	-1	-1	-1	4	-800	-600	-1	-1	-1	-1	4
22798	1144	-800	-600	-1	-1	-1	-1	4	-800	-600	-1	-1	-1	-1	4
22819	1145	-800	-600	-1	-1	-1	-1	4	-800	-600	-1	-1	-1	-1	4
22838	1146	-800	-600	-1	-1	-1	-1	4	-800	-600	-1	-1	-1	-1	4
22858	1147	-800	-600	-1	-1	-1	-1	4	-800	-600	-1	-1	-1	-1	4
22878	1148	-800	-600	-1	-1	-1	-1	4	-800	-600	-1	-1	-1	-1	4
22898	1149	-800	-600	-1	-1	-1	-1	4	-800	-600	-1	-1	-1	-1	4
22917	1150	-800	-600	-1	-1	-1	-1	4	-800	-600	-1	-1	-1	-1	4
22938	1151	-800	-600	-1	-1	-1	-1	4	-800	-600	-1	-1	-1	-1	4
22957	1152	-800	-600	-1	-1	-1	-1	4	-800	-600	-1	-1	-1	-1	4
22978	1153	-800	-600	-1	-1	-1	-1	4	-800	-600	-1	-1	-1	-1	4
22997	1154	-800	-600	-1	-1	-1	-1	4	-800	-600	-1	-1	-1	-1	4
23019	1155	-800	-600	-1	-1	-1	-1	4	-800	-600	-1	-1	-1	-1	4
23037	1156	-800	-600	-1	-1	-1	-1	4	-800	-600	-1	-1	-1	-1	4
23058	1157	-800	-600	-1	-1	-1	-1	4	-800	-600	-1	-1	-1	-1	4
23077	1158	-800	-600	-1	-1	-1	-1	4	-800	-600	-1	-1	-1	-1	4
23099	1159	-800	-600	-1	-1	-1	-1	4	-800	-600	-1	-1	-1	-1	4
23117	1160	-800	-600	-1	-1	-1	-1	4	-800	-600	-1	-1	-1	-1	4
23138	1161	-800	-600	-1	-1	-1	-1	4	-800	-600	-1	-1	-1	-1	4
23157	1162	-800	-600	-1	-1	-1	-1	4	-800	-600	-1	-1	-1	-1	4
23179	1163	-800	-600	-1	-1	-1	-1	4	-800	-600	-1	-1	-1	-1	4
23196	1164	-800	-600	-1	-1	-1	-1	4	-800	-600	-1	-1	-1	-1	4
23218	1165	-800	-600	-1	-1	-1	-1	4	-800	-600	-1	-1	-1	-1	4
23236	1166	-800	-600	-1	-1	-1	-1	4	-800	-600	-1	-1	-1	-1	4
23256	1167	-800	-600	-1	-1	-1	-1	4	-800	-600	-1	-1	-1	-1	4
23276	1168	-800	-600	-1	-1	-1	-1	4	-800	-600	-1	-1	-1	-1	4
23296	1169	-800	-600	-1	-1	-1	-1	4	-800	-600	-1	-1	-1	-1	4
23316	1170	-800	-600	-1	-1	-1	-1	4	-800	-600	-1	-1	-1	-1	4
23336	1171	-800	-600	-1	-1	-1	-1	4	-800	-600	-1	-1	-1	-1	4
23356	1172	-800	-600	-1	-1	-1	-1	4	-800	-600	-1	-1	-1	-1	4
23376	1173	-800	-600	-1	-1	-1	-1	4	-800	-600	-1	-1	-1	-1	4
23396	1174	-800	-600	-1	-1	-1	-1	4	-800	-600	-1	-1	-1	-1	4
23416	1175	-800	-600	-1	-1	-1	-1	4	-800	-600	-1	-1	-1	-1	4
23436	1176	-800	-600	-1	-1	-1	-1	4	-800	-600	-1	-1	-1	-1	4
23456	1177	-800	-600	-1	-1	-1	-1	4	-800	-600	-1	-1	-1	-1	4
23475	1178	-800	-600	-1	-1	-1	-1	4	-800	-600	-1	-1	-1	-1	4
23495	1179	-800	-600	-1	-1	-1	-1	4	-800	-600	-1	-1	-1	-1	4
23515	1180	-800	-600	-1	-1	-1	-1	4	-800	-600	-1	-1	-1	-1	4
23535	1181	-800	-600	-1	-1	-1	-1	4	-800	-600	-1	-1	-1	-1	4
23555	1182	-800	-600	-1	-1	-1	-1	4	-800	-600	-1	-1	-1	-1	4
23575	1183	-800	-600	-1	-1	-1	-1	4	-800	-600	-1	-1	-1	-1	4
23595	1184	-800	-600	-1	-1	-1	-1	4	-800	-600	-1	-1	-1	-1	4
23615	1185	-800	-600	-1	-1	-1	-1	4	-800	-600	-1	-1	-1	-1	4
23635	1186	-800	-600	-1	-1	-1	-1	4	-800	-600	-1	-1	-1	-1	4
23655	1187	-800	-600	-1	-1	-1	-1	4	-800	-600	-1	-1	-1	-1	4
23675	1188	-800	-600	-1	-1	-1	-1	4	-800	-600	-1	-1	-1	-1	4
23695	1189	-800	-600	-1	-1	-1	-1	4	-800	-600	-1	-1	-1	-1	4
23715	1190	-800	-600	-1	-1	-1	-1	4	-800	-600	-1	-1	-1	-1	4
23735	1191	-800	-600	-1	-1	-1	-1	4	-800	-600	-1	-1	-1	-1	4
23755	1192	-800	-600	-1	-1	-1	-1	4	-800	-600	-1	-1	-1	-1	4
23775	1193	-800	-600	-1	-1	-1	-1	4	-800	-600	-1	-1	-1	-1	4
23794	1194	-800	-600	-1	-1	-1	-1	4	-800	-600	-1	-1	-1	-1	4
23815	1195	-800	-600	-1	-1	-1	-1	4	-800	-600	-1	-1	-1	-1	4
23834	1196	-800	-600	-1	-1	-1	-1	4	-800	-600	-1	-1	-1	-1	4
23854	1197	-800	-600	-1	-1	-1	-1	4	-800	-600	-1	-1	-1	-1	4
23874	1198	-800	-600	-1	-1	-1	-1	4	-800	-600	-1	-1	-1	-1	4
23894	1199	-800	-600	-1	-1	-1	-1	4	-800	-600	-1	-1	-1	-1	4
23914	1200	-800	-600	-1	-1	-1	-1	4	-800	-600	-1	-1	-1	-1	4
23934	1201	-800	-600	-1	-1	-1	-1	4	-800	-600	-1	-1	-1	-1	4
23954	1202	-800	-600	-1	-1	-1	-1	4	-800	-600	-1	-1	-1	-1	4
23974	1203	-800	-600	-1	-1	-1	-1	4	-800	-600	-1	-1	-1	-1	4
23994	1204	-800	-600	-1	-1	-1	-1	4	-800	-600	-1	-1	-1	-1	4
24014	1205	-800	-600	-1	-1	-1	-1	4	-800	-600	-1	-1	-1	-1	4
24034	1206	-800	-600	-1	-1	-1	-1	4	-800	-600	-1	-1	-1	-1	4
24054	1207	-800	-600	-1	-1	-1	-1	4	-800	-600	-1	-1	-1	-1	4
24073	1208	-800	-600	-1	-1	-1	-1	4	-800	-600	-1	-1	-1	-1	4
24093	1209	-800	-600	-1	-1	-1	-1	4	-800	-600	-1	-1	-1	-1	4
24113	1210	-800	-600	-1	-1	-1	-1	4	-800	-600	-1	-1	-1	-1	4
24133	1211	-800	-600	-1	-1	-1	-1	4	-800	-600	-1	-1	-1	-1	4
24153	1212	-800	-600	-1	-1	-1	-1	4	-800	-600	-1	-1	-1	-1	4
24173	1213	-800	-600	-1	-1	-1	-1	4	-800	-600	-1	-1	-1	-1	4
24193	1214	-800	-600	-1	-1	-1	-1	4	-800	-600	-1	-1	-1	-1	4
24213	1215	-800	-600	-1	-1	-1	-1	4	-800	-600	-1	-1	-1	-1	4
24233	1216	-800	-600	-1	-1	-1	-1	4	-800	-600	-1	-1	-1	-1	4
24253	1217	-800	-600	-1	-1	-1	-1	4	-800	-600	-1	-1	-1	-1	4
24273	1218	-800	-600	-1	-1	-1	-1	4	-800	-600	-1	-1	-1	-1	4
24293	1219	-800	-600	-1	-1	-1	-1	4	-800	-600	-1	-1	-1	-1	4
24313	1220	-800	-600	-1	-1	-1	-1	4	-800	-600	-1	-1	-1	-1	4
24333	1221	-800	-600	-1	-1	-1	-1	4	-800	-600	-1	-1	-1	-1	4
24353	1222	-800	-600	-1	-1	-1	-1	4	-800	-600	-1	-1	-1	-1	4
24373	1223	-800	-600	-1	-1	-1	-1	4	-800	-600	-1	-1	-1	-1	4
24392	1224	-800	-600	-1	-1	-1	-1	4	-800	-600	-1	-1	-1	-1	4
24412	1225	-800	-600	-1	-1	-1	-1	4	-800	-600	-1	-1	-1	-1	4
24432	1226	-800	-600	-1	-1	-1	-1	4	-800	-600	-1	-1	-1	-1	4
24452	1227	-800	-600	-1	-1	-1	-1	4	-800	-600	-1	-1	-1	-1	4
24472	1228	-800	-600	-1	-1	-1	-1	4	-800	-600	-1	-1	-1	-1	4
24492	1229	-800	-600	-1	-1	-1	-1	4	-800	-600	-1	-1	-1	-1	4
24512	1230	-800	-600	-1	-1	-1	-1	4	-800	-600	-1	-1	-1	-1	4
24532	1231	-800	-600	-1	-1	-1	-1	4	-800	-600	-1	-1	-1	-1	4
24552	1232	-800	-600	-1	-1	-1	-1	4	-800	-600	-1	-1	-1	-1	4
24572	1233	-800	-600	-1	-1	-1	-1	4	-800	-600	-1	-1	-1	-1	4
24592	1234	-800	-600	-1	-1	-1	-1	4	-800	-600	-1	-1	-1	-1	4
24612	1235	-800	-600	-1	-1	-1	-1	4	-800	-600	-1	-1	-1	-1	4
24632	1236	-800	-600	-1	-1	-1	-1	4	-800	-600	-1	-1	-1	-1	4
24651	1237	-800	-600	-1	-1	-1	-1	4	-800	-600	-1	-1	-1	-1	4
24671	1238	-800	-600	-1	-1	-1	-1	4	-800	-600	-1	-1	-1	-1	4
24691	1239	-800	-600	-1	-1	-1	-1	4	-800	-600	-1	-1	-1	-1	4
24711	1240	-800	-600	-1	-1	-1	-1	4	-800	-600	-1	-1	-1	-1	4
24731	1241	-800	-600	-1	-1	-1	-1	4	-800	-600	-1	-1	-1	-1	4
24751	1242	-800	-600	-1	-1	-1	-1	4	-800	-600	-1	-1	-1	-1	4
24771	1243	-800	-600	-1	-1	-1	-1	4	-800	-600	-1	-1	-1	-1	4
24791	1244	-800	-600	-1	-1	-1	-1	4	-800	-600	-1	-1	-1	-1	4
24811	1245	-800	-600	-1	-1	-1	-1	4	-800	-600	-1	-1	-1	-1	4
24831	1246	-800	-600	-1	-1	-1	-1	4	-800	-600	-1	-1	-1	-1	4
24851	1247	-800	-600	0,374	0,586	-1	-1	4	-800	-600	0,374	0,586	-1	-1	4
24871	1248	-800	-600	-1	-1	-1	-1	4	-800	-600	-1	-1	-1	-1	4
24891	1249	-800	-600	-1	-1	-1	-1	4	-800	-600	-1	-1	-1	-1	4
24911	1250	-800	-600	0,635	0,523	-1	-1	4	-800	-600	0,36	0,548	-1	-1	4
24931	1251	218	537	0,632	0,514	503,272	3,835	0	321	427	0,357	0,54	504,697	4,037	0
24951	1252	-800	-600	0,357	0,535	-1	-1	4	311	457	0,357	0,535	504,697	3,769	0
24971	1253	343	504	0,628	0,51	503,272	4,553	0	311	508	0,36	0,531	504,697	4,588	0
24990	1254	347	488	0,634	0,514	503,272	3,642	0	309	472	0,367	0,53	504,697	3,779	0
25010	1255	322	522	0,64	0,516	503,272	4,086	0	320	502	0,374	0,527	504,697	4,054	0
25030	1256	300	504	0,645	0,517	530,845	3,817	0	319	498	0,379	0,524	523,106	4,434	0
25050	1257	335	470	0,647	0,517	530,845	3,709	0	300	449	0,38	0,522	523,106	3,722	0
25070	1258	322	349	0,645	0,513	530,845	4,398	0	380	379	0,379	0,519	523,106	4,311	0
25090	1259	409	237	0,641	0,512	530,845	3,777	0	402	230	0,374	0,52	523,106	3,739	0
25110	1260	408	236	0,635	0,51	530,845	4,407	0	401	263	0,368	0,521	523,106	4,322	0
25130	1261	420	211	0,628	0,511	521,165	4,129	0	404	258	0,361	0,524	523,027	4,135	0
25150	1262	429	245	0,62	0,511	521,165	3,576	0	387	231	0,354	0,529	523,027	3,624	0
25170	1263	417	250	0,613	0,51	521,165	4,694	0	406	281	0,348	0,531	523,027	4,262	0
25190	1264	435	245	0,608	0,511	521,165	3,441	0	384	220	0,344	0,535	523,027	3,646	0
25210	1265	405	253	0,605	0,508	521,165	4,35	0	408	306	0,342	0,534	523,027	4,305	0
25230	1266	402	255	0,603	0,506	528,129	3,89	0	401	301	0,341	0,533	529,017	4,159	0
25249	1267	438	235	0,603	0,505	528,129	3,516	0	397	233	0,341	0,531	529,017	3,537	0
25270	1268	422	268	0,603	0,503	528,129	4,089	0	405	281	0,342	0,528	529,017	4,345	0
25289	1269	427	224	0,605	0,506	528,129	3,443	0	395	233	0,345	0,528	529,017	3,395	0
25309	1270	396	257	0,61	0,51	528,129	4,25	0	403	280	0,35	0,528	529,017	4,216	0
25329	1271	386	243	0,616	0,516	534,24	4,133	0	396	270	0,356	0,531	533,719	3,889	0
25349	1272	427	242	0,624	0,524	534,24	3,413	0	376	231	0,364	0,536	533,719	3,564	0
25369	1273	396	242	0,632	0,529	534,24	4,019	0	405	269	0,371	0,538	533,719	4,328	0
25389	1274	433	240	0,639	0,535	534,24	3,25	0	375	232	0,378	0,542	533,719	3,418	0
25409	1275	382	291	0,647	0,54	534,24	4,158	0	395	329	0,385	0,544	533,719	4,197	0
25429	1276	385	275	0,652	0,547	538,383	3,978	0	379	335	0,39	0,548	532,691	3,843	0
25449	1277	360	377	0,657	0,554	538,383	3,998	0	363	364	0,394	0,553	532,691	3,903	0
25469	1278	372	361	0,661	0,563	538,383	4,007	0	368	374	0,397	0,559	532,691	4,035	0
25489	1279	330	319	0,664	0,571	538,383	4,454	0	366	351	0,399	0,566	532,691	3,878	0	25	356	356
25509	1280	357	324	0,667	0,576	538,383	3,933	0	351	355	0,4	0,57	532,691	4,074	0	25	356	356
25529	1281	359	343	0,668	0,577	527,441	3,964	0	358	365	0,401	0,572	521,977	3,957	0	25	356	356
25549	1282	347	374	0,668	0,576	527,441	3,81	0	338	296	0,399	0,571	521,977	3,444	0	25	356	356
25568	1283	362	350	0,666	0,574	527,441	3,743	0	371	350	0,397	0,57	521,977	3,821	0	25	356	356
25588	1284	364	361	0,663	0,573	527,441	3,9	0	347	369	0,393	0,571	521,977	3,845	0	25	356	356
25608	1285	352	366	0,659	0,575	527,441	3,853	0	366	384	0,389	0,573	521,977	4,083	0	25	356	356
25628	1286	361	358	0,654	0,577	525,076	3,846	0	355	399	0,384	0,577	520,08	4,164	0	25	356	356
25648	1287	367	323	0,65	0,578	525,076	3,924	0	351	361	0,38	0,58	520,08	3,788	0	26	364	349
25668	1288	351	335	0,646	0,578	525,076	3,992	0	363	354	0,377	0,581	520,08	3,983	0	26	364	349
25688	1289	377	328	0,643	0,576	525,076	3,945	0	364	387	0,375	0,579	520,08	4,093	0	26	364	349
25708	1290	397	310	0,642	0,572	525,076	3,819	0	359	364	0,375	0,576	520,08	4,003	0	26	364	349
25728	1291	397	305	0,642	0,567	531,528	3,877	0	356	361	0,375	0,571	526,889	4,097	0	26	364	349
25748	1292	371	344	0,643	0,563	531,528	3,908	0	385	327	0,377	0,567	526,889	4,291	0	26	364	349
25768	1293	376	316	0,645	0,56	531,528	3,878	0	362	372	0,38	0,564	526,889	3,911	0	26	364	349
25788	1294	352	357	0,648	0,56	531,528	4,088	0	375	363	0,384	0,562	526,889	4,011	0	26	364	349
25808	1295	362	340	0,652	0,561	531,528	4,144	0	335	393	0,388	0,562	526,889	4,182	0	26	364	349
25828	1296	355	329	0,656	0,562	537,196	4,244	0	329	395	0,392	0,562	529,712	4,028	0	26	364	349
25848	1297	362	402	0,659	0,564	537,196	4,19	0	384	391	0,395	0,563	529,712	4,035	0
25867	1298	346	372	0,662	0,565	537,196	3,947	0	387	363	0,398	0,565	529,712	4,286	0
25887	1299	353	373	0,663	0,567	537,196	4,022	0	356	376	0,399	0,566	529,712	4,094	0
25907	1300	374	381	0,663	0,569	537,196	3,86	0	378	368	0,399	0,568	529,712	4,241	0
25927	1301	368	386	0,662	0,57	534,993	3,841	0	370	375	0,398	0,569	528,879	4,156	0
25947	1302	363	361	0,659	0,569	534,993	4,04	0	372	359	0,395	0,568	528,879	4,071	0
25967	1303	338	372	0,655	0,567	534,993	4,073	0	365	405	0,391	0,567	528,879	4,333	0
25987	1304	360	341	0,649	0,564	534,993	4,164	0	385	354	0,386	0,566	528,879	3,968	0	27	373	361
26007	1305	384	334	0,644	0,562	534,993	4,219	0	387	386	0,381	0,565	528,879	4,068	0	27	373	361
26027	1306	377	319	0,639	0,559	541,803	4,326	0	387	393	0,377	0,564	534,622	4,151	0	27	373	361
26047	1307	369	328	0,635	0,556	541,803	4,23	0	398	360	0,374	0,562	534,622	4,328	0	27	373	361
26067	1308	357	351	0,633	0,553	541,803	4,303	0	359	365	0,373	0,559	534,622	3,75	0	27	373	361
26087	1309	366	340	0,635	0,551	541,803	4,194	0	353	407	0,376	0,555	534,622	3,98	0	27	373	361
26107	1310	383	374	0,64	0,55	541,803	4,209	0	366	367	0,382	0,551	534,622	3,974	0	27	373	361
26127	1311	379	371	0,647	0,55	548,981	4,27	0	364	373	0,389	0,548	541,842	4,02	0	27	373	361
26147	1312	375	315	0,655	0,551	548,981	4,25	0	391	366	0,398	0,545	541,842	4,194	0
26166	1313	380	327	0,662	0,552	548,981	3,814	0	379	382	0,405	0,543	541,842	4,153	0
26186	1314	330	337	0,668	0,553	548,981	3,816	0	353	330	0,411	0,541	541,842	3,818	0
26206	1315	265	366	0,672	0,553	548,981	4	0	305	363	0,416	0,54	541,842	3,649	0	28	282	380
26226	1316	250	376	0,674	0,554	551,317	3,777	0	284	358	0,417	0,54	541,304	3,478	0	28	282	380
26246	1317	293	369	0,674	0,553	551,317	4,321	0	280	367	0,417	0,54	541,304	3,838	0	28	282	380
26266	1318	293	396	0,672	0,553	551,317	4,084	0	317	360	0,415	0,54	541,304	3,97	0	28	282	380
26286	1319	287	421	0,67	0,552	551,317	3,917	0	271	358	0,412	0,54	541,304	3,681	0	28	282	380
26306	1320	237	396	0,667	0,551	551,317	4,147	0	328	381	0,409	0,541	541,304	4,197	0	28	282	380
26326	1321	234	406	0,664	0,55	549,758	4,101	0	315	377	0,405	0,541	541,297	4,176	0	28	282	380
26346	1322	252	398	0,661	0,549	549,758	4,202	0	277	312	0,402	0,542	541,297	3,966	0	29	294	378
26366	1323	282	393	0,658	0,549	549,758	4,068	0	290	356	0,399	0,543	541,297	3,698	0	29	294	378
26386	1324	312	399	0,656	0,549	549,758	3,935	0	272	326	0,397	0,544	541,297	3,606	0	29	294	378
26406	1325	310	392	0,655	0,549	549,758	3,992	0	288	373	0,396	0,545	541,297	3,502	0	29	294	378
26426	1326	303	393	0,654	0,55	550,082	3,924	0	282	368	0,396	0,545	542,3	3,412	0	29	294	378
26446	1327	291	407	0,655	0,551	550,082	3,818	0	266	350	0,397	0,545	542,3	3,34	0	29	294	378
26465	1328	283	385	0,657	0,552	550,082	4,255	0	305	376	0,398	0,545	542,3	3,864	0	29	294	378
26486	1329	274	397	0,659	0,553	550,082	3,934	0	342	367	0,401	0,544	542,3	4,31	0	29	294	378
26505	1330	283	401	0,662	0,553	550,082	4,112	0	313	360	0,403	0,543	542,3	4,199	0	29	294	378
26525	1331	279	394	0,665	0,555	548,673	3,947	0	328	370	0,407	0,543	543,842	4,099	0	29	294	378
26545	1332	225	427	0,668	0,556	548,673	4,016	0	284	377	0,41	0,542	543,842	4,169	0
26565	1333	271	414	0,671	0,556	548,673	3,697	0	313	426	0,413	0,541	543,842	4,23	0
26585	1334	280	457	0,674	0,556	548,673	3,966	0	302	405	0,415	0,54	543,842	3,998	0
26605	1335	-800	-600	0,418	0,539	-1	-1	4	307	393	0,418	0,539	543,842	3,93	0
26625	1336	-800	-600	0,679	0,555	-1	-1	4	301	415	0,42	0,538	541,915	3,848	0
26645	1337	244	425	0,681	0,554	546,778	4,031	0	277	351	0,422	0,536	541,915	3,835	0
26665	1338	250	445	0,684	0,554	546,778	4,187	0	299	432	0,424	0,536	541,915	3,848	0
26685	1339	212	429	0,686	0,554	546,778	3,822	0	271	423	0,426	0,535	541,915	3,933	0
26705	1340	260	466	0,689	0,556	546,778	4,038	0	295	429	0,428	0,536	541,915	4,043	0
26725	1341	255	470	0,691	0,559	542,974	3,998	0	285	429	0,431	0,539	537,769	4,058	0
26745	1342	250	457	0,694	0,562	542,974	3,91	0	266	350	0,433	0,542	537,769	3,817	0
26764	1343	262	460	0,697	0,567	542,974	3,681	0	239	363	0,435	0,545	537,769	3,418	0
26784	1344	275	464	0,699	0,571	542,974	3,832	0	-800	-600	0,699	0,571	-1	-1	4
26804	1345	289	471	0,702	0,575	542,974	4,091	0	297	403	0,441	0,552	537,769	3,796	0	30	290	415
26824	1346	304	476	0,705	0,579	541,173	4,016	0	297	405	0,443	0,554	535,642	3,782	0	30	290	415
26844	1347	265	450	0,708	0,582	541,173	3,773	0	336	418	0,446	0,556	535,642	3,999	0	30	290	415
26864	1348	270	432	0,711	0,585	541,173	3,947	0	310	389	0,449	0,558	535,642	3,629	0	30	290	415
26884	1349	261	444	0,713	0,587	541,173	3,918	0	282	361	0,451	0,559	535,642	3,413	0	30	290	415
26904	1350	281	445	0,716	0,59	541,173	3,939	0	305	358	0,453	0,561	535,642	3,275	0	30	290	415
26924	1351	283	448	0,718	0,592	539,091	3,912	0	292	358	0,456	0,562	531,817	3,115	0	30	290	415
26944	1352	263	463	0,72	0,594	539,091	3,825	0	328	415	0,458	0,564	531,817	3,845	0
26964	1353	268	437	0,722	0,596	539,091	3,78	0	286	341	0,459	0,565	531,817	3,425	0
26984	1354	275	454	0,724	0,598	539,091	3,763	0	263	342	0,46	0,567	531,817	3,506	0
27004	1355	286	480	0,725	0,6	539,091	3,967	0	295	396	0,461	0,569	531,817	3,663	0	31	284	418
27024	1356	294	475	0,725	0,602	535,206	3,925	0	295	362	0,461	0,571	529,211	3,441	0	31	284	418
27044	1357	288	461	0,725	0,604	535,206	3,452	0	291	367	0,461	0,573	529,211	3,546	0	31	284	418
27064	1358	271	445	0,724	0,605	535,206	3,564	0	302	415	0,46	0,575	529,211	3,579	0	31	284	418
27083	1359	300	466	0,722	0,606	535,206	3,679	0	295	377	0,457	0,577	529,211	3,571	0	31	284	418
27103	1360	248	436	0,718	0,605	535,206	3,856	0	296	401	0,454	0,578	529,211	3,488	0	31	284	418
27123	1361	246	440	0,715	0,603	536,739	3,985	0	292	383	0,451	0,577	530,004	3,503	0	31	284	418
27143	1362	-800	-600	-1	-1	-1	-1	4	-800	-600	-1	-1	-1	-1	4
27163	1363	281	469	0,707	0,593	536,739	3,794	0	313	435	0,443	0,57	530,004	3,594	0
27183	1364	304	454	0,703	0,587	536,739	3,867	0	282	363	0,44	0,566	530,004	3,64	0
27203	1365	292	435	0,7	0,581	536,739	3,662	0	307	413	0,437	0,561	530,004	3,529	0
27223	1366	299	415	0,698	0,575	540,687	3,668	0	296	378	0,435	0,557	534,099	3,549	0
27243	1367	264	447	0,695	0,571	540,687	4,035	0	279	361	0,433	0,555	534,099	3,589	0
27263	1368	290	454	0,693	0,568	540,687	3,664	0	334	408	0,431	0,553	534,099	3,882	0
27283	1369	287	457	0,691	0,566	540,687	3,717	0	316	403	0,43	0,551	534,099	3,729	0
27303	1370	268	457	0,69	0,564	540,687	3,811	0	339	417	0,428	0,55	534,099	3,94	0
27323	1371	279	456	0,688	0,562	542,793	3,892	0	334	416	0,427	0,549	535,842	3,92	0
27342	1372	250	424	0,687	0,561	542,793	3,994	0	289	401	0,426	0,548	535,842	3,469	0
27362	1373	344	498	0,686	0,561	542,793	4,347	0	292	385	0,424	0,548	535,842	3,281	0
27382	1374	283	471	0,685	0,562	542,793	3,729	0	297	345	0,424	0,549	535,842	3,625	0
27402	1375	316	463	0,685	0,563	542,793	3,847	0	330	384	0,424	0,55	535,842	3,981	0	32	285	417
27422	1376	288	456	0,686	0,564	542,794	3,856	0	337	372	0,424	0,551	534,861	4,009	0	32	285	417
27442	1377	279	444	0,687	0,566	542,794	3,778	0	295	398	0,425	0,552	534,861	3,333	0	32	285	417
27462	1378	272	420	0,689	0,568	542,794	3,792	0	303	406	0,427	0,553	534,861	3,68	0	32	285	417
27482	1379	257	432	0,69	0,569	542,794	3,727	0	280	373	0,429	0,554	534,861	3,339	0	32	285	417
27502	1380	269	458	0,692	0,57	542,794	3,599	0	293	403	0,431	0,554	534,861	3,534	0	32	285	417
27522	1381	261	451	0,693	0,571	542,143	3,57	0	289	399	0,433	0,554	535,11	3,641	0	32	285	417
27542	1382	251	391	0,695	0,569	542,143	3,93	0	269	334	0,434	0,552	535,11	3,745	0
27562	1383	285	323	0,695	0,568	542,143	3,574	0	296	287	0,436	0,55	535,11	3,738	0	33	282	316
27582	1384	259	302	0,696	0,566	542,143	3,64	0	293	311	0,436	0,548	535,11	3,632	0	33	282	316
27602	1385	269	336	0,696	0,563	542,143	3,386	0	312	283	0,437	0,545	535,11	3,525	0	33	282	316
27622	1386	264	336	0,696	0,56	538,902	3,326	0	312	294	0,437	0,542	531,951	3,457	0	33	282	316
27642	1387	276	310	0,696	0,556	538,902	3,398	0	293	323	0,436	0,539	531,951	3,716	0	33	282	316
27661	1388	247	331	0,695	0,553	538,902	3,553	0	297	343	0,436	0,536	531,951	3,768	0	33	282	316
27681	1389	273	295	0,694	0,551	538,902	3,098	0	279	313	0,435	0,534	531,951	3,756	0
27701	1390	285	288	0,693	0,549	538,902	3,373	0	278	311	0,433	0,533	531,951	3,459	0
27721	1391	278	289	0,692	0,548	538,315	3,331	0	277	310	0,432	0,533	531,296	3,457	0
27741	1392	295	310	0,69	0,548	538,315	3,625	0	316	317	0,43	0,533	531,296	3,83	0
27761	1393	258	303	0,689	0,548	538,315	3,467	0	275	319	0,428	0,534	531,296	3,434	0	34	272	307
27781	1394	264	301	0,687	0,549	538,315	3,487	0	261	323	0,426	0,536	531,296	3,484	0	34	272	307
27801	1395	267	320	0,685	0,549	538,315	3,657	0	291	283	0,424	0,537	531,296	3,828	0	34	272	307
27821	1396	264	317	0,683	0,549	538,145	3,585	0	292	284	0,422	0,538	530,915	3,64	0	34	272	307
27841	1397	260	293	0,682	0,549	538,145	3,687	0	276	332	0,421	0,538	530,915	3,567	0	34	272	307
27861	1398	247	305	0,682	0,548	538,145	3,472	0	301	310	0,42	0,538	530,915	3,913	0	34	272	307
27881	1399	285	342	0,682	0,547	538,145	3,548	0	322	299	0,42	0,536	530,915	3,717	0
27901	1400	252	299	0,683	0,545	538,145	3,551	0	292	319	0,421	0,534	530,915	3,475	0	35	280	330
27921	1401	267	317	0,685	0,544	536,714	3,545	0	296	318	0,423	0,533	530,934	3,592	0	35	280	330
27941	1402	285	338	0,688	0,543	536,714	3,504	0	279	331	0,427	0,531	530,934	3,6	0	35	280	330
27960	1403	272	322	0,693	0,543	536,714	3,451	0	285	344	0,432	0,531	530,934	3,626	0	35	280	330
27980	1404	278	320	0,7	0,545	536,714	3,754	0	277	335	0,439	0,53	530,934	3,649	0	35	280	330
28000	1405	275	342	0,708	0,547	536,714	3,69	0	292	326	0,448	0,53	530,934	3,731	0	35	280	330
28020	1406	271	334	0,718	0,55	537,03	3,757	0	295	335	0,459	0,531	525,949	3,727	0	35	280	330
28040	1407	-800	-600	-1	-1	-1	-1	4	-800	-600	-1	-1	-1	-1	4
28060	1408	-800	-600	-1	-1	-1	-1	4	-800	-600	-1	-1	-1	-1	4
28080	1409	-210	509	0,76	0,564	537,03	3,801	0	-800	-600	0,76	0,564	-1	-1	4
28100	1410	-800	-600	-1	-1	-1	-1	4	-800	-600	-1	-1	-1	-1	4
28120	1411	-800	-600	-1	-1	-1	-1	4	-800	-600	-1	-1	-1	-1	4
28140	1412	-800	-600	-1	-1	-1	-1	4	-800	-600	-1	-1	-1	-1	4
28160	1413	-800	-600	-1	-1	-1	-1	4	-800	-600	-1	-1	-1	-1	4
28180	1414	-800	-600	-1	-1	-1	-1	4	-800	-600	-1	-1	-1	-1	4
28200	1415	-800	-600	-1	-1	-1	-1	4	-800	-600	-1	-1	-1	-1	4
28220	1416	-800	-600	-1	-1	-1	-1	4	-800	-600	-1	-1	-1	-1	4
28240	1417	-800	-600	-1	-1	-1	-1	4	-800	-600	-1	-1	-1	-1	4
28259	1418	-800	-600	-1	-1	-1	-1	4	-800	-600	-1	-1	-1	-1	4
28279	1419	-800	-600	-1	-1	-1	-1	4	-800	-600	-1	-1	-1	-1	4
28299	1420	-800	-600	-1	-1	-1	-1	4	-800	-600	-1	-1	-1	-1	4
28319	1421	-800	-600	-1	-1	-1	-1	4	-800	-600	-1	-1	-1	-1	4
28339	1422	-800	-600	-1	-1	-1	-1	4	-800	-600	-1	-1	-1	-1	4
28359	1423	-800	-600	-1	-1	-1	-1	4	-800	-600	-1	-1	-1	-1	4
28379	1424	-800	-600	-1	-1	-1	-1	4	-800	-600	-1	-1	-1	-1	4
28399	1425	-800	-600	-1	-1	-1	-1	4	-800	-600	-1	-1	-1	-1	4
28419	1426	-800	-600	-1	-1	-1	-1	4	-800	-600	-1	-1	-1	-1	4
28439	1427	-800	-600	-1	-1	-1	-1	4	-800	-600	-1	-1	-1	-1	4
28459	1428	-800	-600	-1	-1	-1	-1	4	-800	-600	-1	-1	-1	-1	4
28479	1429	-800	-600	-1	-1	-1	-1	4	-800	-600	-1	-1	-1	-1	4
28499	1430	-800	-600	-1	-1	-1	-1	4	-800	-600	-1	-1	-1	-1	4
28519	1431	-800	-600	-1	-1	-1	-1	4	-800	-600	-1	-1	-1	-1	4
28539	1432	-800	-600	-1	-1	-1	-1	4	-800	-600	-1	-1	-1	-1	4
28558	1433	-800	-600	-1	-1	-1	-1	4	-800	-600	-1	-1	-1	-1	4
28579	1434	-800	-600	-1	-1	-1	-1	4	-800	-600	-1	-1	-1	-1	4
28598	1435	-800	-600	-1	-1	-1	-1	4	-800	-600	-1	-1	-1	-1	4
28619	1436	-800	-600	-1	-1	-1	-1	4	-800	-600	-1	-1	-1	-1	4
28638	1437	-800	-600	-1	-1	-1	-1	4	-800	-600	-1	-1	-1	-1	4
28659	1438	-800	-600	-1	-1	-1	-1	4	-800	-600	-1	-1	-1	-1	4
28678	1439	-800	-600	-1	-1	-1	-1	4	-800	-600	-1	-1	-1	-1	4
28699	1440	-800	-600	-1	-1	-1	-1	4	-800	-600	-1	-1	-1	-1	4
28718	1441	-800	-600	-1	-1	-1	-1	4	-800	-600	-1	-1	-1	-1	4
28739	1442	-800	-600	-1	-1	-1	-1	4	-800	-600	-1	-1	-1	-1	4
28758	1443	-800	-600	-1	-1	-1	-1	4	-800	-600	-1	-1	-1	-1	4
28780	1444	-800	-600	-1	-1	-1	-1	4	-800	-600	-1	-1	-1	-1	4
28798	1445	-800	-600	-1	-1	-1	-1	4	-800	-600	-1	-1	-1	-1	4
28819	1446	-800	-600	-1	-1	-1	-1	4	-800	-600	-1	-1	-1	-1	4
28838	1447	-800	-600	-1	-1	-1	-1	4	-800	-600	-1	-1	-1	-1	4
28859	1448	-800	-600	-1	-1	-1	-1	4	-800	-600	-1	-1	-1	-1	4
28877	1449	-800	-600	-1	-1	-1	-1	4	-800	-600	-1	-1	-1	-1	4
28899	1450	-800	-600	-1	-1	-1	-1	4	-800	-600	-1	-1	-1	-1	4
28917	1451	-800	-600	-1	-1	-1	-1	4	-800	-600	-1	-1	-1	-1	4
28939	1452	-800	-600	-1	-1	-1	-1	4	-800	-600	-1	-1	-1	-1	4
28957	1453	-800	-600	-1	-1	-1	-1	4	-800	-600	-1	-1	-1	-1	4
28979	1454	-800	-600	-1	-1	-1	-1	4	-800	-600	-1	-1	-1	-1	4
28997	1455	-800	-600	-1	-1	-1	-1	4	-800	-600	-1	-1	-1	-1	4
29019	1456	-800	-600	-1	-1	-1	-1	4	-800	-600	-1	-1	-1	-1	4
29037	1457	-800	-600	-1	-1	-1	-1	4	-800	-600	-1	-1	-1	-1	4
29059	1458	-800	-600	-1	-1	-1	-1	4	-800	-600	-1	-1	-1	-1	4
29077	1459	-800	-600	-1	-1	-1	-1	4	-800	-600	-1	-1	-1	-1	4
29097	1460	-800	-600	-1	-1	-1	-1	4	-800	-600	-1	-1	-1	-1	4
29117	1461	-800	-600	-1	-1	-1	-1	4	-800	-600	-1	-1	-1	-1	4
29136	1462	-800	-600	-1	-1	-1	-1	4	-800	-600	-1	-1	-1	-1	4
29157	1463	-800	-600	-1	-1	-1	-1	4	-800	-600	-1	-1	-1	-1	4
29176	1464	-800	-600	-1	-1	-1	-1	4	-800	-600	-1	-1	-1	-1	4
29196	1465	-800	-600	-1	-1	-1	-1	4	-800	-600	-1	-1	-1	-1	4
29216	1466	-800	-600	-1	-1	-1	-1	4	-800	-600	-1	-1	-1	-1	4
29236	1467	-800	-600	-1	-1	-1	-1	4	-800	-600	-1	-1	-1	-1	4
29256	1468	-800	-600	-1	-1	-1	-1	4	-800	-600	-1	-1	-1	-1	4
29276	1469	-800	-600	-1	-1	-1	-1	4	-800	-600	-1	-1	-1	-1	4
29296	1470	-800	-600	-1	-1	-1	-1	4	-800	-600	-1	-1	-1	-1	4
29316	1471	-800	-600	-1	-1	-1	-1	4	-800	-600	-1	-1	-1	-1	4
29336	1472	-800	-600	-1	-1	-1	-1	4	-800	-600	-1	-1	-1	-1	4
29356	1473	-800	-600	-1	-1	-1	-1	4	-800	-600	-1	-1	-1	-1	4
29376	1474	-800	-600	-1	-1	-1	-1	4	-800	-600	-1	-1	-1	-1	4
29396	1475	-800	-600	-1	-1	-1	-1	4	-800	-600	-1	-1	-1	-1	4
29416	1476	-800	-600	-1	-1	-1	-1	4	-800	-600	-1	-1	-1	-1	4
29436	1477	-800	-600	-1	-1	-1	-1	4	-800	-600	-1	-1	-1	-1	4
29455	1478	-800	-600	-1	-1	-1	-1	4	-800	-600	-1	-1	-1	-1	4
29475	1479	-800	-600	-1	-1	-1	-1	4	-800	-600	-1	-1	-1	-1	4
29495	1480	-800	-600	-1	-1	-1	-1	4	-800	-600	-1	-1	-1	-1	4
29515	1481	-800	-600	-1	-1	-1	-1	4	-800	-600	-1	-1	-1	-1	4
29535	1482	-800	-600	-1	-1	-1	-1	4	-800	-600	-1	-1	-1	-1	4
29555	1483	-800	-600	-1	-1	-1	-1	4	-800	-600	-1	-1	-1	-1	4
29575	1484	-800	-600	-1	-1	-1	-1	4	-800	-600	-1	-1	-1	-1	4
29595	1485	-800	-600	-1	-1	-1	-1	4	-800	-600	-1	-1	-1	-1	4
29615	1486	-800	-600	-1	-1	-1	-1	4	-800	-600	-1	-1	-1	-1	4
29635	1487	-800	-600	-1	-1	-1	-1	4	-800	-600	-1	-1	-1	-1	4
29655	1488	-800	-600	-1	-1	-1	-1	4	-800	-600	-1	-1	-1	-1	4
29675	1489	-800	-600	-1	-1	-1	-1	4	-800	-600	-1	-1	-1	-1	4
29695	1490	-800	-600	-1	-1	-1	-1	4	-800	-600	-1	-1	-1	-1	4
29715	1491	-800	-600	-1	-1	-1	-1	4	-800	-600	-1	-1	-1	-1	4
29734	1492	-800	-600	-1	-1	-1	-1	4	-800	-600	-1	-1	-1	-1	4
29755	1493	-800	-600	-1	-1	-1	-1	4	-800	-600	-1	-1	-1	-1	4
29774	1494	-800	-600	-1	-1	-1	-1	4	-800	-600	-1	-1	-1	-1	4
29794	1495	-800	-600	-1	-1	-1	-1	4	-800	-600	-1	-1	-1	-1	4
29814	1496	-800	-600	-1	-1	-1	-1	4	-800	-600	-1	-1	-1	-1	4
29834	1497	-800	-600	-1	-1	-1	-1	4	-800	-600	-1	-1	-1	-1	4
29854	1498	-800	-600	-1	-1	-1	-1	4	-800	-600	-1	-1	-1	-1	4
29874	1499	-800	-600	-1	-1	-1	-1	4	-800	-600	-1	-1	-1	-1	4
29894	1500	-800	-600	-1	-1	-1	-1	4	-800	-600	-1	-1	-1	-1	4
29914	1501	-800	-600	-1	-1	-1	-1	4	-800	-600	-1	-1	-1	-1	4
29934	1502	-800	-600	-1	-1	-1	-1	4	-800	-600	-1	-1	-1	-1	4
29954	1503	-800	-600	-1	-1	-1	-1	4	-800	-600	-1	-1	-1	-1	4
29974	1504	-800	-600	-1	-1	-1	-1	4	-800	-600	-1	-1	-1	-1	4
29994	1505	-800	-600	-1	-1	-1	-1	4	-800	-600	-1	-1	-1	-1	4
30014	1506	-800	-600	-1	-1	-1	-1	4	-800	-600	-1	-1	-1	-1	4
30034	1507	-800	-600	-1	-1	-1	-1	4	-800	-600	-1	-1	-1	-1	4
30053	1508	-800	-600	-1	-1	-1	-1	4	-800	-600	-1	-1	-1	-1	4
30073	1509	-800	-600	-1	-1	-1	-1	4	-800	-600	-1	-1	-1	-1	4
30093	1510	-800	-600	-1	-1	-1	-1	4	-800	-600	-1	-1	-1	-1	4
30113	1511	-800	-600	-1	-1	-1	-1	4	-800	-600	-1	-1	-1	-1	4
30133	1512	-800	-600	-1	-1	-1	-1	4	-800	-600	-1	-1	-1	-1	4
30153	1513	-800	-600	-1	-1	-1	-1	4	-800	-600	-1	-1	-1	-1	4
30173	1514	-800	-600	-1	-1	-1	-1	4	-800	-600	-1	-1	-1	-1	4
30193	1515	-800	-600	-1	-1	-1	-1	4	-800	-600	-1	-1	-1	-1	4
30213	1516	-800	-600	-1	-1	-1	-1	4	-800	-600	-1	-1	-1	-1	4
30233	1517	-800	-600	-1	-1	-1	-1	4	-800	-600	-1	-1	-1	-1	4
30253	1518	-800	-600	-1	-1	-1	-1	4	-800	-600	-1	-1	-1	-1	4
30273	1519	-800	-600	-1	-1	-1	-1	4	-800	-600	-1	-1	-1	-1	4
30293	1520	-800	-600	-1	-1	-1	-1	4	-800	-600	-1	-1	-1	-1	4
30313	1521	-800	-600	-1	-1	-1	-1	4	-800	-600	-1	-1	-1	-1	4
30333	1522	-800	-600	-1	-1	-1	-1	4	-800	-600	-1	-1	-1	-1	4
30352	1523	-800	-600	-1	-1	-1	-1	4	-800	-600	-1	-1	-1	-1	4
30373	1524	-800	-600	-1	-1	-1	-1	4	-800	-600	-1	-1	-1	-1	4
30392	1525	-800	-600	-1	-1	-1	-1	4	-800	-600	-1	-1	-1	-1	4
30412	1526	-800	-600	-1	-1	-1	-1	4	-800	-600	-1	-1	-1	-1	4
30432	1527	-800	-600	-1	-1	-1	-1	4	-800	-600	-1	-1	-1	-1	4
30452	1528	-800	-600	-1	-1	-1	-1	4	-800	-600	-1	-1	-1	-1	4
30472	1529	-800	-600	-1	-1	-1	-1	4	-800	-600	-1	-1	-1	-1	4
30492	1530	-800	-600	-1	-1	-1	-1	4	-800	-600	-1	-1	-1	-1	4
30512	1531	-800	-600	-1	-1	-1	-1	4	-800	-600	-1	-1	-1	-1	4
30532	1532	-800	-600	-1	-1	-1	-1	4	-800	-600	-1	-1	-1	-1	4
30552	1533	-800	-600	-1	-1	-1	-1	4	-800	-600	-1	-1	-1	-1	4
30572	1534	-800	-600	-1	-1	-1	-1	4	-800	-600	-1	-1	-1	-1	4
30592	1535	-800	-600	-1	-1	-1	-1	4	-800	-600	-1	-1	-1	-1	4
30612	1536	-800	-600	-1	-1	-1	-1	4	-800	-600	-1	-1	-1	-1	4
30631	1537	-800	-600	-1	-1	-1	-1	4	-800	-600	-1	-1	-1	-1	4
30651	1538	-800	-600	-1	-1	-1	-1	4	-800	-600	-1	-1	-1	-1	4
30671	1539	-800	-600	-1	-1	-1	-1	4	-800	-600	-1	-1	-1	-1	4
30691	1540	-800	-600	-1	-1	-1	-1	4	-800	-600	-1	-1	-1	-1	4
30711	1541	-800	-600	-1	-1	-1	-1	4	-800	-600	-1	-1	-1	-1	4
30731	1542	-800	-600	-1	-1	-1	-1	4	-800	-600	-1	-1	-1	-1	4
30751	1543	-800	-600	-1	-1	-1	-1	4	-800	-600	-1	-1	-1	-1	4
30771	1544	-800	-600	-1	-1	-1	-1	4	-800	-600	-1	-1	-1	-1	4
30791	1545	-800	-600	-1	-1	-1	-1	4	-800	-600	-1	-1	-1	-1	4
30811	1546	-800	-600	-1	-1	-1	-1	4	-800	-600	-1	-1	-1	-1	4
30831	1547	-800	-600	-1	-1	-1	-1	4	-800	-600	-1	-1	-1	-1	4
30851	1548	-800	-600	-1	-1	-1	-1	4	-800	-600	-1	-1	-1	-1	4
30871	1549	-800	-600	-1	-1	-1	-1	4	-800	-600	-1	-1	-1	-1	4
30891	1550	-800	-600	-1	-1	-1	-1	4	-800	-600	-1	-1	-1	-1	4
30911	1551	-800	-600	-1	-1	-1	-1	4	-800	-600	-1	-1	-1	-1	4
30931	1552	-800	-600	-1	-1	-1	-1	4	-800	-600	-1	-1	-1	-1	4
30951	1553	-800	-600	-1	-1	-1	-1	4	-800	-600	-1	-1	-1	-1	4
30970	1554	-800	-600	-1	-1	-1	-1	4	-800	-600	-1	-1	-1	-1	4
30990	1555	-800	-600	-1	-1	-1	-1	4	-800	-600	-1	-1	-1	-1	4
31010	1556	-800	-600	-1	-1	-1	-1	4	-800	-600	-1	-1	-1	-1	4
31030	1557	-800	-600	-1	-1	-1	-1	4	-800	-600	-1	-1	-1	-1	4
31050	1558	-800	-600	-1	-1	-1	-1	4	-800	-600	-1	-1	-1	-1	4
31070	1559	-800	-600	-1	-1	-1	-1	4	-800	-600	-1	-1	-1	-1	4
31090	1560	-800	-600	-1	-1	-1	-1	4	-800	-600	-1	-1	-1	-1	4
31110	1561	-800	-600	-1	-1	-1	-1	4	-800	-600	-1	-1	-1	-1	4
31130	1562	-800	-600	-1	-1	-1	-1	4	-800	-600	-1	-1	-1	-1	4
31150	1563	-800	-600	-1	-1	-1	-1	4	-800	-600	-1	-1	-1	-1	4
31170	1564	-800	-600	-1	-1	-1	-1	4	-800	-600	-1	-1	-1	-1	4
31190	1565	-800	-600	-1	-1	-1	-1	4	-800	-600	-1	-1	-1	-1	4
31210	1566	-800	-600	-1	-1	-1	-1	4	-800	-600	-1	-1	-1	-1	4
31230	1567	-800	-600	-1	-1	-1	-1	4	-800	-600	-1	-1	-1	-1	4
31249	1568	-800	-600	-1	-1	-1	-1	4	-800	-600	-1	-1	-1	-1	4
31269	1569	-800	-600	-1	-1	-1	-1	4	-800	-600	-1	-1	-1	-1	4
31289	1570	-800	-600	-1	-1	-1	-1	4	-800	-600	-1	-1	-1	-1	4
31309	1571	-800	-600	-1	-1	-1	-1	4	-800	-600	-1	-1	-1	-1	4
31329	1572	-800	-600	-1	-1	-1	-1	4	-800	-600	-1	-1	-1	-1	4
31349	1573	-800	-600	-1	-1	-1	-1	4	-800	-600	-1	-1	-1	-1	4
31369	1574	-800	-600	-1	-1	-1	-1	4	-800	-600	-1	-1	-1	-1	4
31389	1575	-800	-600	-1	-1	-1	-1	4	-800	-600	-1	-1	-1	-1	4
31409	1576	-800	-600	-1	-1	-1	-1	4	-800	-600	-1	-1	-1	-1	4
31429	1577	-800	-600	-1	-1	-1	-1	4	-800	-600	-1	-1	-1	-1	4
31449	1578	-800	-600	-1	-1	-1	-1	4	-800	-600	-1	-1	-1	-1	4
31469	1579	-800	-600	-1	-1	-1	-1	4	-800	-600	-1	-1	-1	-1	4
31489	1580	-800	-600	-1	-1	-1	-1	4	-800	-600	-1	-1	-1	-1	4
31509	1581	-800	-600	-1	-1	-1	-1	4	-800	-600	-1	-1	-1	-1	4
31529	1582	-800	-600	-1	-1	-1	-1	4	-800	-600	-1	-1	-1	-1	4
31548	1583	-800	-600	-1	-1	-1	-1	4	-800	-600	-1	-1	-1	-1	4
31568	1584	-800	-600	-1	-1	-1	-1	4	-800	-600	-1	-1	-1	-1	4
31588	1585	-800	-600	-1	-1	-1	-1	4	-800	-600	-1	-1	-1	-1	4
31608	1586	-800	-600	-1	-1	-1	-1	4	-800	-600	-1	-1	-1	-1	4
31628	1587	-800	-600	-1	-1	-1	-1	4	-800	-600	-1	-1	-1	-1	4
31648	1588	-800	-600	-1	-1	-1	-1	4	-800	-600	-1	-1	-1	-1	4
31668	1589	-800	-600	-1	-1	-1	-1	4	-800	-600	-1	-1	-1	-1	4
31688	1590	-800	-600	-1	-1	-1	-1	4	-800	-600	-1	-1	-1	-1	4
31708	1591	-800	-600	-1	-1	-1	-1	4	-800	-600	-1	-1	-1	-1	4
31728	1592	-800	-600	-1	-1	-1	-1	4	-800	-600	-1	-1	-1	-1	4
31748	1593	-800	-600	-1	-1	-1	-1	4	-800	-600	-1	-1	-1	-1	4
31768	1594	-800	-600	-1	-1	-1	-1	4	-800	-600	-1	-1	-1	-1	4
31788	1595	-800	-600	-1	-1	-1	-1	4	-800	-600	-1	-1	-1	-1	4
31808	1596	-800	-600	-1	-1	-1	-1	4	-800	-600	-1	-1	-1	-1	4
31828	1597	-800	-600	-1	-1	-1	-1	4	-800	-600	-1	-1	-1	-1	4
31847	1598	-800	-600	-1	-1	-1	-1	4	-800	-600	-1	-1	-1	-1	4
31867	1599	-800	-600	-1	-1	-1	-1	4	-800	-600	-1	-1	-1	-1	4
31887	1600	-800	-600	-1	-1	-1	-1	4	-800	-600	-1	-1	-1	-1	4
31907	1601	-800	-600	-1	-1	-1	-1	4	-800	-600	-1	-1	-1	-1	4
31927	1602	-800	-600	-1	-1	-1	-1	4	-800	-600	-1	-1	-1	-1	4
31947	1603	-800	-600	-1	-1	-1	-1	4	-800	-600	-1	-1	-1	-1	4
31967	1604	-800	-600	-1	-1	-1	-1	4	-800	-600	-1	-1	-1	-1	4
31987	1605	-800	-600	-1	-1	-1	-1	4	-800	-600	-1	-1	-1	-1	4
32007	1606	-800	-600	-1	-1	-1	-1	4	-800	-600	-1	-1	-1	-1	4
32027	1607	-800	-600	-1	-1	-1	-1	4	-800	-600	-1	-1	-1	-1	4
32047	1608	-800	-600	-1	-1	-1	-1	4	-800	-600	-1	-1	-1	-1	4
32067	1609	-800	-600	-1	-1	-1	-1	4	-800	-600	-1	-1	-1	-1	4
32087	1610	-800	-600	-1	-1	-1	-1	4	-800	-600	-1	-1	-1	-1	4
32107	1611	-800	-600	-1	-1	-1	-1	4	-800	-600	-1	-1	-1	-1	4
32127	1612	-800	-600	-1	-1	-1	-1	4	-800	-600	-1	-1	-1	-1	4
32146	1613	-800	-600	-1	-1	-1	-1	4	-800	-600	-1	-1	-1	-1	4
32166	1614	-800	-600	-1	-1	-1	-1	4	-800	-600	-1	-1	-1	-1	4
32186	1615	-800	-600	-1	-1	-1	-1	4	-800	-600	-1	-1	-1	-1	4
32206	1616	-800	-600	-1	-1	-1	-1	4	-800	-600	-1	-1	-1	-1	4
32226	1617	-800	-600	-1	-1	-1	-1	4	-800	-600	-1	-1	-1	-1	4
32246	1618	-800	-600	-1	-1	-1	-1	4	-800	-600	-1	-1	-1	-1	4
32266	1619	-800	-600	-1	-1	-1	-1	4	-800	-600	-1	-1	-1	-1	4
32286	1620	-800	-600	-1	-1	-1	-1	4	-800	-600	-1	-1	-1	-1	4
32306	1621	-800	-600	-1	-1	-1	-1	4	-800	-600	-1	-1	-1	-1	4
32326	1622	-800	-600	-1	-1	-1	-1	4	-800	-600	-1	-1	-1	-1	4
32346	1623	-800	-600	-1	-1	-1	-1	4	-800	-600	-1	-1	-1	-1	4
32366	1624	-800	-600	-1	-1	-1	-1	4	-800	-600	-1	-1	-1	-1	4
32386	1625	-800	-600	-1	-1	-1	-1	4	-800	-600	-1	-1	-1	-1	4
32406	1626	-800	-600	-1	-1	-1	-1	4	-800	-600	-1	-1	-1	-1	4
32425	1627	-800	-600	-1	-1	-1	-1	4	-800	-600	-1	-1	-1	-1	4
32445	1628	-800	-600	-1	-1	-1	-1	4	-800	-600	-1	-1	-1	-1	4
32465	1629	-800	-600	-1	-1	-1	-1	4	-800	-600	-1	-1	-1	-1	4
32485	1630	-800	-600	-1	-1	-1	-1	4	-800	-600	-1	-1	-1	-1	4
32505	1631	-800	-600	-1	-1	-1	-1	4	-800	-600	-1	-1	-1	-1	4
32525	1632	-800	-600	-1	-1	-1	-1	4	-800	-600	-1	-1	-1	-1	4
32545	1633	-800	-600	-1	-1	-1	-1	4	-800	-600	-1	-1	-1	-1	4
32565	1634	-800	-600	-1	-1	-1	-1	4	-800	-600	-1	-1	-1	-1	4
32585	1635	-800	-600	-1	-1	-1	-1	4	-800	-600	-1	-1	-1	-1	4
32605	1636	-800	-600	0,715	0,436	-1	-1	4	-800	-600	0,715	0,436	-1	-1	4
32625	1637	538	268	0,714	0,437	455,867	3,781	0	568	246	0,419	0,471	455,867	3,937	0
32645	1638	530	243	0,715	0,441	455,867	3,559	0	548	235	0,42	0,471	455,867	3,825	0
32665	1639	-800	-600	0,423	0,47	-1	-1	4	538	256	0,423	0,47	455,867	3,94	0
32685	1640	531	244	0,72	0,448	455,867	3,829	0	532	271	0,429	0,469	455,867	3,785	0
32705	1641	530	210	0,726	0,451	474,653	3,98	0	532	244	0,436	0,469	471,605	3,935	0
32725	1642	542	206	0,733	0,454	474,653	4,179	0	-800	-600	0,733	0,454	-1	-1	4
32744	1643	533	214	0,742	0,459	474,653	3,966	0	-800	-600	0,742	0,459	-1	-1	4
32764	1644	530	238	0,751	0,464	474,653	4,123	0	530	254	0,467	0,471	471,605	4,244	0
32784	1645	-800	-600	0,479	0,473	-1	-1	4	540	257	0,479	0,473	471,605	4,449	0
32804	1646	-800	-600	0,773	0,475	-1	-1	4	-800	-600	0,773	0,475	-1	-1	4
32824	1647	542	200	0,786	0,48	491,399	4,358	0	551	288	0,506	0,478	457,826	4,642	0
32844	1648	539	209	0,799	0,484	491,399	4,22	0	538	275	0,521	0,479	463,866	4,374	0
32864	1649	-800	-600	0,536	0,48	-1	-1	4	517	263	0,536	0,48	472,466	4,206	0
32884	1650	567	225	0,825	0,491	491,399	4,303	0	529	275	0,55	0,48	479,806	4,387	0
32904	1651	567	202	0,837	0,492	504,389	4,411	0	517	269	0,561	0,481	483,425	4,291	0
32924	1652	502	235	0,849	0,493	504,389	4,325	0	518	290	0,577	0,475	483,417	4,599	0
32944	1653	-800	-600	-1	-1	-1	-1	4	-800	-600	-1	-1	-1	-1	4
32964	1654	273	438	0,87	0,499	504,389	4,367	0	293	446	0,602	0,473	485,027	4,61	0
32984	1655	272	444	0,878	0,504	504,389	4,396	0	304	448	0,609	0,475	488,531	4,711	0
33004	1656	265	438	0,883	0,51	521,458	4,561	0	318	426	0,615	0,48	518,487	4,993	0
33023	1657	219	413	0,886	0,518	521,458	4,942	0	270	432	0,618	0,486	518,487	4,565	0	36	256	419
33044	1658	231	440	0,886	0,527	521,458	4,34	0	278	375	0,619	0,494	518,487	4,347	0	36	256	419
33063	1659	264	454	0,885	0,535	521,458	4,214	0	263	400	0,617	0,501	518,487	4,326	0	36	256	419
33083	1660	245	462	0,882	0,541	521,458	4,385	0	250	385	0,614	0,508	518,487	3,727	0	36	256	419
33103	1661	259	469	0,878	0,547	521,882	4,361	0	246	394	0,61	0,514	520,259	3,658	0	36	256	419
33123	1662	262	452	0,874	0,551	521,882	4,441	0	263	382	0,606	0,519	520,259	4,379	0	36	256	419
33143	1663	245	467	0,871	0,553	521,882	4,532	0	269	360	0,603	0,522	520,259	4,128	0	36	256	419
33163	1664	259	482	0,869	0,555	521,882	4,303	0	-800	-600	0,869	0,555	-1	-1	4
33183	1665	255	488	0,867	0,556	521,882	4,416	0	240	346	0,599	0,525	520,259	4,02	0
33203	1666	250	494	0,865	0,556	524,527	4,423	0	240	344	0,597	0,526	522,515	4,036	0
33223	1667	267	462	0,864	0,556	524,527	4,348	0	259	350	0,596	0,526	522,515	4,116	0
33243	1668	253	467	0,862	0,556	524,527	4,631	0	254	405	0,595	0,527	522,515	4,024	0
33263	1669	202	448	0,861	0,557	524,527	4,269	0	277	468	0,594	0,528	522,515	4,334	0
33283	1670	260	474	0,861	0,558	524,527	4,23	0	264	435	0,594	0,528	522,515	4,083	0
33303	1671	246	466	0,861	0,558	528,838	4,225	0	270	463	0,594	0,53	526,66	4,144	0
33322	1672	250	459	0,861	0,56	528,838	4,217	0	296	377	0,595	0,531	526,66	4,055	0
33342	1673	251	450	0,862	0,562	528,838	4,292	0	291	414	0,597	0,533	526,66	4,27	0
33362	1674	254	457	0,864	0,564	528,838	4,277	0	269	431	0,598	0,535	526,66	4,068	0
33382	1675	241	441	0,865	0,566	528,838	4,155	0	249	363	0,6	0,536	526,66	3,775	0
33402	1676	243	440	0,867	0,57	527,836	4,176	0	236	386	0,602	0,539	525,543	3,801	0
33422	1677	244	453	0,869	0,573	527,836	4,12	0	246	365	0,604	0,541	525,543	3,652	0
33442	1678	213	300	0,87	0,576	527,836	4,39	0	245	308	0,606	0,543	525,543	3,75	0
33462	1679	275	254	0,871	0,578	527,836	4,05	0	270	263	0,606	0,545	525,543	3,804	0	37	274	248
33482	1680	266	244	0,872	0,582	527,836	3,855	0	281	238	0,607	0,548	525,543	3,886	0	37	274	248
33502	1681	267	251	0,873	0,585	516,118	3,801	0	294	234	0,606	0,55	513,381	3,862	0	37	274	248
33522	1682	261	236	0,873	0,587	516,118	4,071	0	281	256	0,606	0,551	513,381	3,641	0	37	274	248
33542	1683	257	227	0,873	0,588	516,118	3,969	0	278	245	0,606	0,552	513,381	3,845	0	37	274	248
33562	1684	275	243	0,873	0,59	516,118	3,888	0	270	237	0,605	0,553	513,381	3,753	0	37	274	248
33582	1685	275	239	0,874	0,591	516,118	3,942	0	285	230	0,605	0,554	513,381	3,636	0	37	274	248
33601	1686	275	244	0,874	0,593	513,136	3,884	0	281	227	0,605	0,554	511,283	3,7	0	37	274	248
33622	1687	282	259	0,875	0,594	513,136	3,964	0	276	247	0,606	0,555	511,283	3,63	0	37	274	248
33641	1688	272	250	0,876	0,595	513,136	3,753	0	270	241	0,607	0,556	511,283	3,635	0	37	274	248
33661	1689	263	247	0,876	0,596	513,136	3,525	0	287	259	0,607	0,556	511,283	3,628	0	37	274	248
33681	1690	283	261	0,877	0,596	513,136	4,143	0	285	246	0,608	0,556	511,283	3,586	0	37	274	248
33701	1691	276	257	0,877	0,596	512,904	3,994	0	283	248	0,608	0,556	510,756	3,579	0	37	274	248
33721	1692	273	263	0,877	0,596	512,904	3,657	0	266	255	0,608	0,555	510,756	3,733	0	37	274	248
33741	1693	287	259	0,877	0,595	512,904	3,662	0	266	233	0,608	0,555	510,756	3,818	0	37	274	248
33761	1694	271	269	0,877	0,595	512,904	3,738	0	-800	-600	0,877	0,595	-1	-1	4	37	274	248
33781	1695	249	252	0,876	0,594	512,904	3,657	0	280	265	0,608	0,554	510,756	3,634	0	37	274	248
33801	1696	250	246	0,875	0,595	517,119	3,707	0	279	259	0,607	0,555	514,916	3,662	0	37	274	248
33821	1697	306	379	0,873	0,595	517,119	3,93	0	316	320	0,605	0,556	514,916	3,639	0	38	313	343
33841	1698	314	358	0,872	0,595	517,119	3,729	0	329	365	0,604	0,557	514,916	3,697	0	38	313	343
33861	1699	320	360	0,87	0,596	517,119	3,891	0	-800	-600	0,87	0,596	-1	-1	4	38	313	343
33881	1700	314	346	0,868	0,596	517,119	3,964	0	319	327	0,6	0,56	514,916	3,649	0	38	313	343
33901	1701	316	338	0,867	0,597	521,377	3,938	0	319	325	0,598	0,561	517,127	3,664	0	38	313	343
33920	1702	268	333	0,866	0,597	521,377	3,585	0	312	324	0,597	0,563	517,127	3,489	0	38	313	343
33940	1703	315	364	0,865	0,598	521,377	3,835	0	319	322	0,596	0,565	517,127	3,696	0	39	304	360
33960	1704	304	375	0,864	0,599	521,377	3,831	0	307	333	0,596	0,567	517,127	3,632	0	39	304	360
33980	1705	311	337	0,863	0,6	521,377	3,729	0	314	354	0,595	0,568	517,127	3,525	0	39	304	360
34000	1706	305	353	0,863	0,601	524,138	3,885	0	314	357	0,596	0,57	517,482	3,618	0	39	304	360
34020	1707	268	376	0,864	0,602	524,138	4,108	0	318	379	0,597	0,571	517,482	3,8	0	39	304	360
34040	1708	291	371	0,866	0,603	524,138	4,236	0	308	364	0,598	0,573	517,482	3,897	0	39	304	360
34060	1709	311	391	0,868	0,606	524,138	3,578	0	310	337	0,601	0,575	517,482	3,615	0	39	304	360
34080	1710	301	326	0,87	0,61	524,138	4,031	0	308	331	0,603	0,579	517,482	3,494	0
34100	1711	313	320	0,871	0,614	527,21	3,946	0	308	325	0,605	0,584	516,539	3,44	0
34120	1712	371	373	0,872	0,619	527,21	3,551	0	403	383	0,605	0,589	516,539	4,048	0	40	393	390
34140	1713	383	400	0,872	0,622	527,21	4,213	0	397	396	0,604	0,594	516,539	3,792	0	40	393	390
34160	1714	374	365	0,869	0,625	527,21	3,924	0	394	397	0,601	0,598	516,539	3,6	0	40	393	390
34180	1715	392	380	0,866	0,627	527,21	3,927	0	401	401	0,596	0,601	516,539	3,746	0	40	393	390
34200	1716	399	390	0,862	0,629	521,946	3,893	0	399	406	0,591	0,605	513,319	3,644	0	40	393	390
34220	1717	373	387	0,858	0,632	521,946	3,929	0	416	379	0,586	0,61	513,319	3,628	0	40	393	390
34240	1718	376	406	0,854	0,636	521,946	3,813	0	411	383	0,582	0,615	513,319	3,716	0	40	393	390
34259	1719	351	319	0,851	0,639	521,946	3,767	0	407	386	0,578	0,62	513,319	3,688	0
34279	1720	371	356	0,848	0,642	521,946	3,66	0	387	380	0,575	0,624	513,319	3,721	0
34299	1721	371	348	0,846	0,645	515,543	3,552	0	380	386	0,572	0,628	510,79	3,696	0
34319	1722	373	375	0,844	0,646	515,543	3,768	0	393	411	0,57	0,631	510,79	3,846	0
34339	1723	368	367	0,843	0,648	515,543	3,626	0	362	428	0,569	0,633	510,79	3,64	0
34359	1724	374	351	0,842	0,648	515,543	3,66	0	414	366	0,567	0,635	510,79	3,509	0
34379	1725	379	368	0,84	0,648	515,543	3,478	0	381	327	0,565	0,636	510,79	3,471	0
34399	1726	380	363	0,838	0,647	515,565	3,44	0	379	314	0,563	0,635	510,293	3,43	0
34419	1727	372	379	0,836	0,646	515,565	3,718	0	399	401	0,561	0,635	510,293	3,786	0
34439	1728	384	357	0,833	0,644	515,565	3,606	0	395	362	0,559	0,634	510,293	3,474	0
34459	1729	387	340	0,831	0,642	515,565	3,405	0	399	372	0,556	0,633	510,293	3,302	0
34479	1730	384	389	0,828	0,64	515,565	3,618	0	398	405	0,554	0,632	510,293	3,596	0	41	387	387
34499	1731	383	375	0,826	0,639	515,968	3,558	0	396	388	0,551	0,631	510,292	3,58	0	41	387	387
34518	1732	358	343	0,823	0,638	515,968	3,534	0	409	418	0,549	0,631	510,292	3,587	0	41	387	387
34540	1733	378	349	0,821	0,637	515,968	3,493	0	405	397	0,547	0,631	510,292	3,675	0	41	387	387
34558	1734	372	371	0,82	0,637	515,968	3,512	0	379	396	0,546	0,63	510,292	3,505	0	41	387	387
34579	1735	383	388	0,819	0,636	515,968	3,5	0	417	410	0,545	0,63	510,292	3,924	0	41	387	387
34598	1736	382	399	0,819	0,635	517,735	3,521	0	408	398	0,545	0,629	511,025	3,959	0	41	387	387
34619	1737	389	377	0,82	0,635	517,735	3,375	0	371	416	0,546	0,629	511,025	3,883	0	41	387	387
34638	1738	384	343	0,82	0,635	517,735	3,691	0	416	378	0,547	0,629	511,025	3,658	0
34659	1739	354	332	0,821	0,636	517,735	3,899	0	396	405	0,547	0,629	511,025	3,967	0
34678	1740	365	386	0,821	0,637	517,735	3,951	0	420	398	0,548	0,63	511,025	3,955	0
34699	1741	370	365	0,822	0,639	518,541	4,009	0	414	385	0,548	0,631	510,372	3,937	0
34718	1742	344	318	0,822	0,641	518,541	3,943	0	380	423	0,549	0,633	510,372	3,998	0
34739	1743	373	369	0,823	0,644	518,541	3,794	0	440	378	0,549	0,635	510,372	3,925	0
34758	1744	344	339	0,825	0,646	518,541	4,008	0	408	384	0,55	0,636	510,372	3,827	0
34779	1745	381	354	0,826	0,649	518,541	3,726	0	405	391	0,552	0,638	510,372	3,994	0
34798	1746	376	342	0,828	0,651	516,36	3,76	0	401	399	0,554	0,639	507,832	3,914	0
34819	1747	351	344	0,831	0,653	516,36	3,758	0	362	424	0,556	0,641	507,832	3,922	0
34837	1748	363	351	0,833	0,656	516,36	3,427	0	392	402	0,558	0,642	507,832	3,765	0
34859	1749	353	367	0,834	0,659	516,36	3,643	0	-800	-600	0,834	0,659	-1	-1	4
34877	1750	349	397	0,836	0,661	516,36	3,804	0	369	376	0,561	0,645	507,832	3,44	0
34899	1751	355	410	0,837	0,663	514,105	3,681	0	369	377	0,562	0,645	506,754	3,433	0
34917	1752	363	340	0,838	0,664	514,105	2,984	0	-800	-600	0,838	0,664	-1	-1	4
34940	1753	370	361	0,84	0,665	514,105	3,228	0	370	380	0,564	0,645	506,754	3,435	0
34957	1754	359	382	0,841	0,665	514,105	3,56	0	380	390	0,566	0,644	506,754	3,687	0
34977	1755	338	371	0,842	0,665	514,105	3,593	0	386	355	0,567	0,643	506,754	3,578	0
34997	1756	336	382	0,843	0,665	513,22	3,619	0	395	350	0,568	0,642	506,634	3,708	0
35017	1757	-800	-600	0,568	0,64	-1	-1	4	378	416	0,568	0,64	506,634	3,583	0
35037	1758	351	371	0,844	0,663	513,22	3,524	0	376	398	0,569	0,638	506,634	3,537	0
35057	1759	369	386	0,844	0,662	513,22	3,552	0	376	398	0,569	0,637	506,634	3,599	0
35077	1760	365	329	0,844	0,661	513,22	3,605	0	381	385	0,569	0,635	506,634	3,59	0	42	379	362
35097	1761	363	318	0,843	0,659	514,735	3,652	0	379	380	0,569	0,634	507,444	3,588	0	42	379	362
35117	1762	373	376	0,843	0,657	514,735	3,415	0	387	369	0,569	0,632	507,444	3,4	0	42	379	362
35136	1763	369	366	0,843	0,655	514,735	3,376	0	411	351	0,568	0,63	507,444	3,627	0	42	379	362
35156	1764	379	329	0,842	0,653	514,735	3,5	0	393	382	0,567	0,628	507,444	3,569	0	42	379	362
35176	1765	349	375	0,84	0,651	514,735	3,427	0	397	354	0,566	0,627	507,444	3,528	0	42	379	362
35196	1766	347	361	0,838	0,649	514,516	3,438	0	405	363	0,564	0,625	509,492	3,5	0	42	379	362
35216	1767	380	385	0,836	0,647	514,516	3,477	0	386	361	0,561	0,624	509,492	3,425	0	42	379	362
35236	1768	421	327	0,832	0,645	514,516	3,346	0	494	383	0,558	0,622	509,492	3,673	0
35256	1769	493	378	0,828	0,644	514,516	3,552	0	494	404	0,554	0,622	509,492	3,601	0
35276	1770	-800	-600	-1	-1	-1	-1	4	-800	-600	-1	-1	-1	-1	4
35296	1771	-800	-600	0,822	0,642	-1	-1	4	-800	-600	0,548	0,622	-1	-1	4
35316	1772	481	324	0,82	0,641	515,146	3,419	0	511	407	0,545	0,622	508,665	3,622	0
35336	1773	512	356	0,817	0,641	515,146	3,31	0	517	405	0,542	0,623	508,665	3,64	0
35356	1774	479	330	0,814	0,641	515,146	3,35	0	529	395	0,539	0,624	508,665	3,633	0
35376	1775	522	382	0,811	0,641	515,146	3,533	0	505	419	0,536	0,625	508,665	3,73	0	43	522	397
35396	1776	513	383	0,809	0,641	514,308	3,492	0	510	417	0,534	0,627	508,352	3,744	0	43	522	397
35416	1777	532	418	0,808	0,642	514,308	3,83	0	503	398	0,533	0,628	508,352	3,616	0	43	522	397
35435	1778	523	397	0,807	0,642	514,308	3,816	0	516	428	0,531	0,629	508,352	3,973	0	43	522	397
35455	1779	527	401	0,805	0,642	514,308	3,866	0	539	386	0,529	0,63	508,352	3,888	0	43	522	397
35475	1780	514	352	0,802	0,641	514,308	3,686	0	542	411	0,526	0,63	508,352	3,663	0	43	522	397
35495	1781	511	341	0,798	0,64	511,517	3,66	0	544	417	0,522	0,63	507,686	3,82	0	43	522	397
35515	1782	502	389	0,794	0,639	511,517	4,066	0	531	425	0,518	0,63	507,686	3,895	0	43	522	397
35535	1783	525	460	0,79	0,639	511,517	4,345	0	576	404	0,513	0,631	507,686	3,965	0
35555	1784	621	400	0,785	0,638	511,517	3,566	0	556	449	0,509	0,631	507,686	3,932	0	44	580	432
35575	1785	-800	-600	0,505	0,631	-1	-1	4	571	447	0,505	0,631	507,686	3,89	0	44	580	432
35595	1786	-800	-600	0,778	0,636	-1	-1	4	563	444	0,502	0,631	510,141	3,935	0	44	580	432
35615	1787	584	423	0,776	0,634	511,831	3,78	0	572	447	0,499	0,632	510,141	4,09	0	44	580	432
35635	1788	608	377	0,773	0,633	511,831	3,58	0	562	449	0,497	0,631	510,141	3,787	0	44	580	432
35655	1789	590	386	0,771	0,631	511,831	3,744	0	560	445	0,495	0,631	510,141	3,794	0	44	580	432
35675	1790	610	396	0,769	0,629	511,831	3,895	0	580	455	0,493	0,631	510,141	3,884	0	44	580	432
35695	1791	602	373	0,768	0,628	512,568	3,851	0	577	454	0,492	0,631	511,64	3,929	0	44	580	432
35715	1792	582	436	0,768	0,627	512,568	3,958	0	585	443	0,492	0,631	511,64	4,168	0	44	580	432
35734	1793	609	406	0,767	0,626	512,568	3,81	0	562	457	0,491	0,632	511,64	3,937	0	44	580	432
35754	1794	580	457	0,767	0,626	512,568	3,654	0	573	453	0,491	0,632	511,64	3,99	0	44	580	432
35774	1795	569	342	0,766	0,626	512,568	3,429	0	576	453	0,49	0,633	511,64	4,076	0
35794	1796	568	332	0,765	0,626	512,513	3,271	0	568	456	0,488	0,633	510,393	3,957	0
35814	1797	595	377	0,762	0,627	512,513	3,419	0	543	493	0,486	0,634	510,393	4,088	0	45	585	437
35834	1798	583	400	0,76	0,629	512,513	3,57	0	575	460	0,483	0,635	510,393	3,963	0	45	585	437
35854	1799	570	438	0,757	0,631	512,513	3,659	0	585	453	0,48	0,637	510,393	3,903	0	45	585	437
35874	1800	620	402	0,756	0,634	512,513	3,752	0	569	449	0,478	0,639	510,393	3,886	0	45	585	437
35894	1801	613	418	0,754	0,637	509,681	3,822	0	568	448	0,476	0,642	506,751	3,844	0	45	585	437
35914	1802	603	445	0,753	0,639	509,681	4,071	0	566	458	0,475	0,644	506,751	3,882	0	45	585	437
35934	1803	631	362	0,753	0,641	509,681	3,596	0	566	475	0,474	0,646	506,751	4,143	0
35954	1804	-800	-600	0,474	0,648	-1	-1	4	561	439	0,474	0,648	506,751	3,959	0	46	566	450
35974	1805	-800	-600	0,474	0,65	-1	-1	4	573	443	0,474	0,65	506,751	4,026	0	46	566	450
35994	1806	-800	-600	0,753	0,648	-1	-1	4	571	447	0,474	0,651	506,465	4,12	0	46	566	450
36013	1807	570	454	0,755	0,65	506,849	4,099	0	580	445	0,475	0,652	506,465	4,106	0	46	566	450
36033	1808	571	418	0,756	0,651	506,849	4,098	0	555	461	0,477	0,653	506,465	4,046	0	46	566	450
36053	1809	590	434	0,759	0,653	506,849	4,245	0	573	438	0,479	0,654	506,465	3,938	0	46	566	450
36073	1810	-800	-600	0,481	0,654	-1	-1	4	569	455	0,481	0,654	506,465	4,039	0	46	566	450
36093	1811	-800	-600	0,763	0,654	-1	-1	4	566	447	0,483	0,654	505,331	3,993	0	46	566	450
36113	1812	-800	-600	0,485	0,653	-1	-1	4	546	458	0,485	0,653	505,331	4,063	0	46	566	450
36133	1813	-800	-600	0,486	0,653	-1	-1	4	558	461	0,486	0,653	505,331	4,108	0	46	566	450
36153	1814	582	460	0,767	0,655	504,835	4,245	0	566	462	0,487	0,653	505,331	4,04	0	46	566	450
36173	1815	563	448	0,769	0,656	504,835	4,109	0	550	454	0,489	0,653	505,331	4,035	0	46	566	450
36193	1816	563	447	0,77	0,656	506,492	4,122	0	558	457	0,49	0,653	504,307	4,022	0	46	566	450
36213	1817	551	390	0,771	0,655	506,492	3,778	0	568	434	0,491	0,652	504,307	4,151	0
36233	1818	-800	-600	0,492	0,651	-1	-1	4	558	445	0,492	0,651	504,307	4,151	0
36253	1819	-800	-600	0,494	0,651	-1	-1	4	557	457	0,494	0,651	504,307	3,951	0
36273	1820	-800	-600	0,495	0,652	-1	-1	4	533	455	0,495	0,652	504,307	4,052	0
36293	1821	-800	-600	0,777	0,655	-1	-1	4	523	453	0,497	0,653	502,898	3,983	0
36312	1822	-800	-600	0,498	0,654	-1	-1	4	566	456	0,498	0,654	502,898	4,037	0
36332	1823	568	358	0,78	0,657	506,398	3,46	0	543	447	0,5	0,656	502,898	3,766	0
36352	1824	549	464	0,781	0,658	506,398	3,996	0	537	445	0,501	0,657	502,898	3,746	0
36372	1825	-800	-600	0,502	0,659	-1	-1	4	568	434	0,502	0,659	502,898	4	0
36392	1826	-800	-600	0,783	0,66	-1	-1	4	556	430	0,502	0,66	502,896	3,857	0
36412	1827	547	381	0,783	0,661	506,836	3,136	0	540	468	0,502	0,661	502,896	4,062	0
36432	1828	-800	-600	0,502	0,663	-1	-1	4	559	443	0,502	0,663	502,896	3,79	0
36452	1829	-800	-600	0,501	0,664	-1	-1	4	558	433	0,501	0,664	502,896	3,627	0
36472	1830	-800	-600	-1	-1	-1	-1	4	-800	-600	-1	-1	-1	-1	4
36492	1831	-800	-600	0,781	0,662	-1	-1	4	-800	-600	0,501	0,664	-1	-1	4
36512	1832	468	253	0,78	0,661	498,123	3,857	0	508	273	0,501	0,663	497,112	3,573	0	47	486	255
36532	1833	-800	-600	0,5	0,663	-1	-1	4	482	260	0,5	0,663	497,112	3,499	0	47	486	255
36552	1834	-800	-600	0,499	0,662	-1	-1	4	482	260	0,499	0,662	497,112	3,634	0	47	486	255
36572	1835	481	252	0,778	0,658	498,123	3,479	0	484	249	0,498	0,66	497,112	3,336	0	47	486	255
36592	1836	481	254	0,778	0,656	497,078	3,472	0	484	250	0,498	0,658	494,587	3,297	0	47	486	255
36611	1837	-800	-600	0,498	0,657	-1	-1	4	490	259	0,498	0,657	494,587	3,318	0	47	486	255
36631	1838	488	255	0,777	0,652	497,078	3,28	0	481	249	0,497	0,655	494,587	3,216	0	47	486	255
36651	1839	-800	-600	0,497	0,652	-1	-1	4	500	256	0,497	0,652	494,587	3,29	0	47	486	255
36671	1840	-800	-600	-1	-1	-1	-1	4	-800	-600	-1	-1	-1	-1	4
36691	1841	-800	-600	0,778	0,646	-1	-1	4	-800	-600	0,498	0,647	-1	-1	4
36711	1842	-800	-600	0,499	0,644	-1	-1	4	499	252	0,499	0,644	496,818	3,339	0
36731	1843	-800	-600	-1	-1	-1	-1	4	-800	-600	-1	-1	-1	-1	4
36751	1844	-800	-600	-1	-1	-1	-1	4	-800	-600	-1	-1	-1	-1	4
36771	1845	-800	-600	0,503	0,635	-1	-1	4	475	251	0,503	0,635	496,818	3,006	0
36791	1846	-800	-600	0,783	0,633	-1	-1	4	475	251	0,505	0,632	497,22	3,009	0
36811	1847	-800	-600	0,506	0,63	-1	-1	4	493	249	0,506	0,63	497,22	3,25	0
36831	1848	473	229	0,786	0,629	501,837	3,9	0	-800	-600	0,786	0,629	-1	-1	4
36851	1849	404	185	0,788	0,627	501,837	3,148	0	436	204	0,51	0,624	497,22	3,518	0
36871	1850	354	152	0,789	0,625	501,837	3,596	0	406	150	0,512	0,622	497,22	3,482	0	48	378	154
36891	1851	326	140	0,79	0,624	490,663	3,175	0	407	156	0,513	0,62	494,223	3,462	0	48	378	154
36911	1852	377	164	0,79	0,622	490,663	3,409	0	393	160	0,513	0,618	494,223	3,468	0	48	378	154
36930	1853	356	160	0,791	0,621	490,663	3,437	0	397	163	0,514	0,616	494,223	3,547	0	48	378	154
36950	1854	380	156	0,791	0,62	490,663	3,235	0	381	169	0,515	0,615	494,223	3,426	0	48	378	154
36970	1855	370	157	0,792	0,619	490,663	3,255	0	396	146	0,515	0,613	494,223	3,531	0	48	378	154
36990	1856	365	157	0,792	0,618	490,535	3,274	0	390	149	0,516	0,612	493,627	3,481	0	48	378	154
37010	1857	363	160	0,793	0,617	490,535	3,571	0	377	160	0,516	0,611	493,627	3,323	0	48	378	154
37030	1858	380	158	0,794	0,617	490,535	3,584	0	381	149	0,517	0,61	493,627	3,31	0	48	378	154
37050	1859	366	151	0,794	0,616	490,535	3,427	0	393	162	0,517	0,609	493,627	3,389	0	48	378	154
37070	1860	367	159	0,794	0,616	490,535	3,323	0	386	162	0,518	0,609	493,627	3,544	0	48	378	154
37090	1861	371	153	0,795	0,615	491,917	3,278	0	391	162	0,518	0,608	493,906	3,577	0	48	378	154
37110	1862	370	154	0,795	0,615	491,917	3,461	0	408	151	0,519	0,608	493,906	3,545	0	48	378	154
37130	1863	371	158	0,795	0,615	491,917	3,517	0	401	162	0,519	0,608	493,906	3,51	0	48	378	154
37150	1864	380	150	0,796	0,615	491,917	3,455	0	386	151	0,519	0,608	493,906	3,519	0	48	378	154
37170	1865	377	162	0,796	0,615	491,917	3,549	0	388	161	0,519	0,608	493,906	3,561	0	48	378	154
37190	1866	380	158	0,796	0,615	493,136	3,547	0	391	156	0,519	0,608	494,138	3,549	0	48	378	154
37209	1867	376	152	0,796	0,616	493,136	3,492	0	405	150	0,519	0,608	494,138	3,739	0	48	378	154
37229	1868	360	150	0,795	0,616	493,136	3,579	0	396	159	0,518	0,608	494,138	3,496	0	48	378	154
37249	1869	360	159	0,795	0,616	493,136	3,405	0	-800	-600	0,795	0,616	-1	-1	4	48	378	154
37269	1870	354	141	0,795	0,615	493,136	3,502	0	375	146	0,518	0,609	494,138	3,325	0	48	378	154
37289	1871	352	144	0,795	0,615	491,377	3,491	0	376	147	0,518	0,609	493,236	3,319	0	48	378	154
37309	1872	366	154	0,795	0,614	491,377	3,279	0	391	153	0,517	0,609	493,236	3,427	0	48	378	154
37329	1873	373	152	0,794	0,614	491,377	3,396	0	378	145	0,516	0,609	493,236	3,434	0	48	378	154
37349	1874	-800	-600	0,516	0,61	-1	-1	4	362	254	0,516	0,61	493,236	3,31	0
37369	1875	305	335	0,793	0,616	491,377	3,295	0	314	348	0,516	0,612	493,236	3,407	0
37389	1876	299	311	0,792	0,616	509,967	3,414	0	291	368	0,515	0,612	508,669	3,479	0
37409	1877	304	451	0,791	0,614	509,967	3,711	0	300	411	0,514	0,612	508,669	3,439	0
37429	1878	270	447	0,79	0,613	509,967	3,761	0	334	429	0,513	0,611	508,669	3,823	0
37449	1879	302	464	0,789	0,611	509,967	3,915	0	328	387	0,511	0,61	508,669	3,63	0
37469	1880	334	478	0,788	0,608	509,967	3,861	0	301	389	0,51	0,609	508,669	3,589	0
37488	1881	331	481	0,786	0,606	511,266	3,954	0	315	393	0,508	0,607	507,406	3,538	0
37509	1882	281	462	0,784	0,603	511,266	4,043	0	285	393	0,506	0,606	507,406	3,364	0
37528	1883	300	466	0,782	0,6	511,266	3,908	0	335	431	0,504	0,603	507,406	3,82	0
37548	1884	291	460	0,779	0,597	511,266	3,828	0	321	467	0,5	0,6	507,406	3,953	0
37568	1885	293	451	0,775	0,594	511,266	3,737	0	305	381	0,497	0,598	507,406	3,646	0
37588	1886	297	454	0,771	0,592	508,454	3,635	0	328	408	0,492	0,597	507,552	3,633	0
37608	1887	293	457	0,766	0,592	508,454	3,935	0	337	412	0,487	0,596	507,552	4,033	0
37628	1888	309	473	0,761	0,592	508,454	3,972	0	330	470	0,482	0,597	507,552	3,981	0
37648	1889	299	459	0,756	0,593	508,454	3,887	0	341	425	0,477	0,6	507,552	4,191	0	49	308	443
37668	1890	291	467	0,752	0,594	508,454	3,935	0	338	430	0,472	0,603	507,552	4,219	0	49	308	443
37688	1891	293	462	0,748	0,596	505,517	3,91	0	339	439	0,469	0,606	504,535	4,224	0	49	308	443
37708	1892	289	452	0,745	0,598	505,517	4,306	0	325	403	0,465	0,609	504,535	4,104	0	49	308	443
37728	1893	303	436	0,743	0,6	505,517	4,145	0	320	433	0,463	0,612	504,535	4,039	0	49	308	443
37748	1894	287	458	0,741	0,602	505,517	4,024	0	303	453	0,461	0,616	504,535	4,286	0	49	308	443
37768	1895	276	439	0,74	0,603	505,517	4,108	0	319	389	0,46	0,618	504,535	3,963	0
37788	1896	280	448	0,739	0,604	505,225	4,054	0	312	408	0,459	0,62	504,521	4,02	0
37807	1897	263	436	0,738	0,604	505,225	3,906	0	311	358	0,458	0,621	504,521	3,881	0	50	278	407
37827	1898	269	441	0,737	0,603	505,225	3,814	0	281	359	0,457	0,621	504,521	3,464	0	50	278	407
37847	1899	263	445	0,736	0,602	505,225	4,055	0	292	387	0,457	0,62	504,521	3,483	0	50	278	407
37867	1900	278	444	0,736	0,601	505,225	4,083	0	296	357	0,457	0,62	504,521	3,449	0	50	278	407
37887	1901	279	442	0,736	0,6	506,126	4,118	0	298	363	0,457	0,619	505,959	3,46	0	50	278	407
37907	1902	256	435	0,737	0,6	506,126	4,055	0	275	405	0,458	0,618	505,959	3,854	0	50	278	407
37927	1903	204	449	0,739	0,6	506,126	4,204	0	244	376	0,46	0,618	505,959	3,479	0
37947	1904	245	481	0,74	0,601	506,126	4,073	0	262	396	0,462	0,618	505,959	3,508	0
37967	1905	220	430	0,742	0,602	506,126	4,01	0	251	432	0,464	0,619	505,959	3,723	0
37987	1906	234	443	0,745	0,604	507,555	4,059	0	262	425	0,466	0,619	506,308	3,534	0
38007	1907	221	446	0,748	0,607	507,555	4,107	0	258	441	0,469	0,62	506,308	4,033	0
38027	1908	221	440	0,752	0,61	507,555	4,114	0	259	387	0,473	0,622	506,308	3,895	0
38047	1909	198	441	0,757	0,614	507,555	3,944	0	248	367	0,478	0,624	506,308	3,692	0
38067	1910	203	445	0,761	0,619	507,555	4,173	0	239	378	0,482	0,627	506,308	3,257	0
38087	1911	211	445	0,766	0,624	503,985	4,112	0	233	370	0,487	0,63	504,807	3,068	0
38106	1912	226	446	0,771	0,63	503,985	3,91	0	266	453	0,492	0,634	504,807	4,135	0
38126	1913	173	431	0,776	0,635	503,985	3,971	0	249	366	0,497	0,637	504,807	3,611	0
38146	1914	242	454	0,782	0,639	503,985	3,918	0	235	384	0,502	0,639	504,807	3,838	0
38166	1915	194	450	0,786	0,643	503,985	4,134	0	222	358	0,507	0,641	504,807	3,491	0
38186	1916	223	449	0,791	0,646	503,69	4,167	0	209	365	0,512	0,643	501,961	3,507	0
38206	1917	205	439	0,796	0,649	503,69	3,987	0	238	419	0,516	0,644	501,961	3,386	0
38226	1918	236	434	0,8	0,652	503,69	4,015	0	244	378	0,52	0,645	501,961	3,519	0
38246	1919	213	445	0,804	0,655	503,69	3,968	0	229	415	0,524	0,647	501,961	3,717	0
38266	1920	200	444	0,808	0,657	503,69	3,852	0	-800	-600	0,808	0,657	-1	-1	4
38286	1921	212	445	0,811	0,659	500,961	3,823	0	-800	-600	0,531	0,648	-1	-1	4
38306	1922	222	428	0,814	0,66	500,961	4,181	0	241	416	0,533	0,648	498,033	3,527	0
38326	1923	192	449	0,817	0,661	500,961	4,046	0	231	470	0,536	0,647	498,033	3,921	0
38346	1924	241	453	0,82	0,662	500,961	4,139	0	224	408	0,539	0,647	498,033	3,314	0
38366	1925	165	427	0,822	0,662	500,961	3,975	0	-800	-600	0,822	0,662	-1	-1	4
38386	1926	170	439	0,825	0,662	500,928	3,982	0	-800	-600	0,543	0,645	-1	-1	4
38405	1927	187	438	0,827	0,662	500,928	3,962	0	243	382	0,545	0,644	496,726	3,307	0
38425	1928	198	441	0,829	0,662	500,928	4,2	0	221	417	0,546	0,642	496,726	3,566	0
38445	1929	232	434	0,83	0,661	500,928	4,21	0	240	376	0,548	0,64	496,726	3,318	0
38465	1930	207	451	0,831	0,661	500,928	4,135	0	-800	-600	0,831	0,661	-1	-1	4
38485	1931	219	455	0,833	0,66	497,743	4,092	0	-800	-600	0,55	0,637	-1	-1	4
38505	1932	195	436	0,834	0,66	497,743	3,905	0	-800	-600	0,834	0,66	-1	-1	4
38525	1933	225	442	0,836	0,659	497,743	4,12	0	224	404	0,553	0,634	495,255	3,517	0	51	227	408
38545	1934	216	459	0,837	0,658	497,743	4,154	0	228	365	0,554	0,632	495,255	3,608	0	51	227	408
38565	1935	203	435	0,838	0,657	497,743	3,914	0	251	380	0,555	0,63	495,255	3,537	0	51	227	408
38585	1936	213	442	0,838	0,655	497,288	4,028	0	262	359	0,555	0,628	494,883	3,571	0	51	227	408
38605	1937	210	445	0,838	0,653	497,288	3,972	0	231	369	0,556	0,625	494,883	3,198	0	51	227	408
38625	1938	198	424	0,839	0,651	497,288	4,094	0	260	389	0,557	0,621	494,883	3,99	0	51	227	408
38645	1939	217	442	0,838	0,648	497,288	3,962	0	246	390	0,557	0,618	494,883	3,74	0	51	227	408
38665	1940	135	395	0,839	0,644	497,288	3,985	0	206	390	0,559	0,614	494,883	3,904	0
38685	1941	131	391	0,839	0,641	497,304	4,014	0	215	389	0,56	0,61	497,427	3,81	0
38704	1942	145	391	0,84	0,637	497,304	4,067	0	157	318	0,561	0,606	497,427	3,263	0
38724	1943	147	390	0,841	0,633	497,304	4,101	0	156	382	0,562	0,602	497,427	3,631	0	52	154	396
38744	1944	140	396	0,841	0,63	497,304	3,854	0	173	371	0,563	0,599	497,427	3,689	0	52	154	396
38764	1945	137	398	0,843	0,628	497,304	4,079	0	184	398	0,565	0,596	497,427	3,945	0	52	154	396
38784	1946	134	395	0,844	0,626	502,756	4,077	0	190	396	0,567	0,594	500,966	4,096	0	52	154	396
38804	1947	145	383	0,846	0,626	502,756	4,099	0	174	419	0,569	0,593	500,966	3,997	0	52	154	396
38824	1948	136	389	0,848	0,626	502,756	4,316	0	155	372	0,572	0,591	500,966	3,585	0	52	154	396
38844	1949	125	384	0,851	0,627	502,756	4,327	0	169	411	0,575	0,59	500,966	4,16	0	52	154	396
38864	1950	132	389	0,854	0,628	502,756	4,045	0	193	410	0,579	0,589	500,966	4,038	0	52	154	396
38884	1951	125	384	0,858	0,629	505,946	4,177	0	189	408	0,582	0,589	501,047	3,98	0	52	154	396
38904	1952	122	396	0,861	0,631	505,946	4,148	0	180	379	0,586	0,589	501,047	3,751	0	52	154	396
38924	1953	142	415	0,865	0,633	505,946	3,921	0	167	397	0,59	0,589	501,047	3,768	0	52	154	396
38944	1954	135	420	0,868	0,636	505,946	3,891	0	168	386	0,593	0,59	501,047	3,861	0	52	154	396
38964	1955	132	420	0,872	0,639	505,946	3,938	0	166	380	0,597	0,592	501,047	3,64	0	52	154	396
38983	1956	131	419	0,875	0,642	506,76	3,94	0	165	386	0,6	0,593	502,247	3,671	0	52	154	396
39003	1957	129	446	0,878	0,645	506,76	3,711	0	108	378	0,604	0,595	502,247	3,712	0
39023	1958	139	446	0,881	0,648	506,76	3,818	0	133	377	0,607	0,597	502,247	3,779	0
39043	1959	118	449	0,883	0,65	506,76	3,855	0	147	421	0,61	0,598	502,247	4,022	0
39063	1960	117	430	0,886	0,653	506,76	4,037	0	-800	-600	0,886	0,653	-1	-1	4
39083	1961	121	433	0,887	0,655	502,456	4,094	0	-800	-600	0,614	0,601	-1	-1	4
39103	1962	128	424	0,889	0,657	502,456	4,3	0	185	312	0,615	0,602	499,236	3,908	0
39123	1963	100	428	0,89	0,658	502,456	3,889	0	130	393	0,616	0,603	499,236	3,992	0
39143	1964	122	448	0,891	0,66	502,456	3,94	0	160	420	0,617	0,604	499,236	4,252	0	53	135	413
39163	1965	143	442	0,892	0,661	502,456	3,7	0	127	390	0,618	0,605	499,236	3,65	0	53	135	413
39183	1966	130	443	0,892	0,663	512,51	3,724	0	136	399	0,618	0,607	498,28	3,921	0	53	135	413
39203	1967	119	429	0,892	0,664	512,51	4,585	0	153	396	0,618	0,608	498,28	3,912	0	53	135	413
39223	1968	-800	-600	0,618	0,609	-1	-1	4	140	384	0,618	0,609	498,28	3,886	0	53	135	413
39243	1969	137	440	0,892	0,665	512,51	4,101	0	135	365	0,617	0,61	498,28	3,602	0	53	135	413
39263	1970	129	436	0,892	0,666	512,51	4,163	0	129	407	0,617	0,61	498,28	3,685	0	53	135	413
39283	1971	136	445	0,891	0,666	502,301	4,084	0	126	400	0,617	0,611	495,45	3,563	0	53	135	413
39303	1972	131	439	0,891	0,666	502,301	4,003	0	159	422	0,616	0,611	495,45	3,913	0	53	135	413
39322	1973	145	441	0,891	0,666	502,301	4,383	0	124	357	0,616	0,612	495,45	3,502	0	54	137	404
39342	1974	141	441	0,89	0,665	502,301	3,942	0	125	366	0,615	0,612	495,45	3,697	0	54	137	404
39362	1975	117	444	0,889	0,665	502,301	4,021	0	137	346	0,614	0,612	495,45	3,47	0	54	137	404
39382	1976	123	445	0,888	0,665	502,226	4,101	0	141	345	0,613	0,613	495,495	3,525	0	54	137	404
39402	1977	127	455	0,887	0,664	502,226	4,076	0	135	391	0,612	0,613	495,495	3,778	0	54	137	404
39422	1978	127	460	0,886	0,664	502,226	3,864	0	123	400	0,61	0,614	495,495	3,589	0	54	137	404
39442	1979	115	435	0,884	0,664	502,226	3,959	0	156	388	0,609	0,614	495,495	3,775	0	54	137	404
39462	1980	147	443	0,883	0,664	502,226	3,615	0	167	350	0,607	0,615	495,495	3,639	0	54	137	404
39482	1981	146	439	0,881	0,664	501,53	3,559	0	175	347	0,605	0,616	496,545	3,725	0	54	137	404
39502	1982	147	428	0,879	0,664	501,53	3,819	0	133	360	0,603	0,617	496,545	3,694	0	54	137	404
39522	1983	139	452	0,878	0,664	501,53	3,906	0	159	425	0,601	0,618	496,545	3,969	0
39542	1984	128	438	0,876	0,664	501,53	3,755	0	138	366	0,599	0,62	496,545	3,404	0
[truncated: 5,131 more rows]
