# Supplementary material for: Perception of Individual and Joint Action in Infants and Adults
Source: PLoS One. 2014 Sep 9;9(9):e107450. doi: 10.1371/journal.pone.0107450 (PMC4174902; doi:10.1371/journal.pone.0107450)
Supplement: Data S1 — Raw files of eye tracking data of all participants. (ZIP) [file pone.0107450.s001.zip › Turm2012b_09_06.csv]

Data properties:
Recording date: 06.08.2012
Recording time : 14:11:29:984 (corresponds to time 0)
Study: Turmbau2012b
Subject: Turm2012b_09_06
Recording: Turm2012b_09_06
Screen resolution: 800 x 600
Coordinate unit: Pixels
Filter settings:
Eye: Average
Fixation radius: 30
Min duration: 100
Timestamp	Number	GazepointX (L)	GazepointY (L)	CamX (L)	CamY (L)	Distance (L)	Pupil (L)	Validity (L)	GazepointX (R)	GazepointY (R)	CamX (R)	CamY (R)	Distance (R)	Pupil (R)	Validity (R)	Fixation	GazepointX	GazepointY	Event	Event Key	Data 1	Data 2	Description
18	1	-800	-600	-1	-1	-1	-1	4	-800	-600	-1	-1	-1	-1	4
37	2	-800	-600	-1	-1	-1	-1	4	-800	-600	-1	-1	-1	-1	4
57	3	-800	-600	-1	-1	-1	-1	4	-800	-600	-1	-1	-1	-1	4
77	4	-800	-600	-1	-1	-1	-1	4	-800	-600	-1	-1	-1	-1	4
97	5	-800	-600	-1	-1	-1	-1	4	-800	-600	-1	-1	-1	-1	4
117	6	-800	-600	-1	-1	-1	-1	4	-800	-600	-1	-1	-1	-1	4
137	7	-800	-600	-1	-1	-1	-1	4	-800	-600	-1	-1	-1	-1	4
157	8	-800	-600	-1	-1	-1	-1	4	-800	-600	-1	-1	-1	-1	4
177	9	-800	-600	-1	-1	-1	-1	4	-800	-600	-1	-1	-1	-1	4
197	10	-800	-600	-1	-1	-1	-1	4	-800	-600	-1	-1	-1	-1	4
217	11	-800	-600	-1	-1	-1	-1	4	-800	-600	-1	-1	-1	-1	4
237	12	-800	-600	-1	-1	-1	-1	4	-800	-600	-1	-1	-1	-1	4
257	13	-800	-600	-1	-1	-1	-1	4	-800	-600	-1	-1	-1	-1	4
277	14	-800	-600	-1	-1	-1	-1	4	-800	-600	-1	-1	-1	-1	4
288								5							5				ShowAVI	8	0	0	atFish.avi
297	15	-800	-600	-1	-1	-1	-1	4	-800	-600	-1	-1	-1	-1	4
317	16	-800	-600	-1	-1	-1	-1	4	-800	-600	-1	-1	-1	-1	4
337	17	-800	-600	-1	-1	-1	-1	4	-800	-600	-1	-1	-1	-1	4
357	18	-800	-600	-1	-1	-1	-1	4	-800	-600	-1	-1	-1	-1	4
376	19	-800	-600	-1	-1	-1	-1	4	-800	-600	-1	-1	-1	-1	4
396	20	-800	-600	-1	-1	-1	-1	4	-800	-600	-1	-1	-1	-1	4
416	21	-800	-600	-1	-1	-1	-1	4	-800	-600	-1	-1	-1	-1	4
436	22	-800	-600	-1	-1	-1	-1	4	-800	-600	-1	-1	-1	-1	4
456	23	-800	-600	-1	-1	-1	-1	4	-800	-600	-1	-1	-1	-1	4
476	24	-800	-600	-1	-1	-1	-1	4	-800	-600	-1	-1	-1	-1	4
496	25	-800	-600	-1	-1	-1	-1	4	-800	-600	-1	-1	-1	-1	4
516	26	-800	-600	-1	-1	-1	-1	4	-800	-600	-1	-1	-1	-1	4
536	27	-800	-600	-1	-1	-1	-1	4	-800	-600	-1	-1	-1	-1	4
556	28	-800	-600	-1	-1	-1	-1	4	-800	-600	-1	-1	-1	-1	4
576	29	-800	-600	-1	-1	-1	-1	4	-800	-600	-1	-1	-1	-1	4
596	30	-800	-600	-1	-1	-1	-1	4	-800	-600	-1	-1	-1	-1	4
616	31	-800	-600	-1	-1	-1	-1	4	-800	-600	-1	-1	-1	-1	4
636	32	-800	-600	0,381	0,442	-1	-1	4	-800	-600	0,381	0,442	-1	-1	4
655	33	540	97	0,381	0,442	532,615	2,965	2	419	106	0,381	0,442	532,615	2,965	2
675	34	521	108	0,382	0,442	532,615	3,19	2	401	115	0,382	0,442	532,615	3,19	2
695	35	524	116	0,382	0,442	532,615	3,2	2	403	123	0,382	0,442	532,615	3,2	2
715	36	541	123	0,382	0,442	532,615	3,039	2	419	130	0,382	0,442	532,615	3,039	2
735	37	534	107	0,381	0,442	532,615	3,119	2	413	115	0,381	0,442	532,615	3,119	2
755	38	540	112	0,381	0,442	533,121	3,08	2	418	119	0,381	0,442	533,121	3,08	2
775	39	530	114	0,381	0,442	533,121	3,216	1	408	121	0,381	0,442	533,121	3,216	3
795	40	527	111	0,38	0,443	533,121	3,139	1	406	118	0,38	0,443	533,121	3,139	3
815	41	548	147	0,38	0,443	533,121	3,138	1	424	152	0,38	0,443	533,121	3,138	3
835	42	608	203	0,378	0,445	533,121	3,225	1	478	208	0,378	0,445	533,121	3,225	3	1	601	196
855	43	619	210	0,378	0,445	537,629	3,213	1	487	215	0,378	0,445	537,629	3,213	3	1	601	196
875	44	597	213	0,377	0,445	537,629	3,48	1	467	217	0,377	0,445	537,629	3,48	3	1	601	196
895	45	598	198	0,377	0,446	537,629	3,04	1	468	202	0,377	0,446	537,629	3,04	3	1	601	196
915	46	622	185	0,376	0,446	537,629	3,168	1	491	191	0,376	0,446	537,629	3,168	3	1	601	196
935	47	599	204	0,377	0,446	537,629	3,339	1	469	208	0,377	0,446	537,629	3,339	3	1	601	196
954	48	607	202	0,377	0,447	537,252	3,137	1	477	207	0,377	0,447	537,252	3,137	3	1	601	196
974	49	594	187	0,378	0,447	537,252	3,37	1	465	192	0,378	0,447	537,252	3,37	3	1	601	196
994	50	592	189	0,379	0,447	537,252	3,242	1	463	194	0,379	0,447	537,252	3,242	3	1	601	196
1014	51	597	190	0,379	0,447	537,252	3,282	1	467	195	0,379	0,447	537,252	3,282	3	1	601	196
1034	52	591	185	0,38	0,447	537,252	3,417	1	462	190	0,38	0,447	537,252	3,417	3	1	601	196
1054	53	-800	-600	0,632	0,341	-1	-1	4	-800	-600	0,38	0,447	-1	-1	4
1074	54	-800	-600	0,38	0,447	-1	-1	4	462	205	0,38	0,447	537,271	3,257	0	2	459	190
1094	55	445	186	0,632	0,342	540,253	3,273	0	464	189	0,38	0,448	537,271	3,295	0	2	459	190
1114	56	446	202	0,632	0,342	540,253	3,3	0	459	198	0,38	0,448	537,271	3,321	0	2	459	190
1134	57	436	188	0,632	0,342	540,253	3,233	0	472	189	0,38	0,448	537,271	3,344	0	2	459	190
1154	58	432	195	0,632	0,343	539,898	3,227	0	472	192	0,38	0,449	536,662	3,362	0	2	459	190
1174	59	438	186	0,631	0,343	539,898	3,248	0	462	192	0,38	0,449	536,662	3,285	0	2	459	190
1194	60	471	187	0,631	0,343	539,898	3,18	0	463	201	0,38	0,449	536,662	3,282	0	2	459	190
1214	61	447	189	0,631	0,343	539,898	3,104	0	460	205	0,38	0,449	536,662	3,294	0	2	459	190
1233	62	457	182	0,632	0,343	539,898	3,211	0	461	180	0,38	0,449	536,662	3,283	0	2	459	190
1253	63	469	183	0,632	0,344	540,08	3,156	0	460	185	0,38	0,45	536,482	3,283	0	2	459	190
1273	64	455	178	0,633	0,344	540,08	3,477	0	484	191	0,381	0,45	536,482	3,305	0	2	459	190
1293	65	452	170	0,633	0,344	540,08	3,411	0	455	199	0,381	0,45	536,482	3,2	0	2	459	190
1313	66	460	182	0,633	0,344	540,08	3,165	0	455	206	0,381	0,45	536,482	3,266	0	2	459	190
1333	67	462	178	0,633	0,344	540,08	3,188	0	461	205	0,382	0,45	536,482	3,227	0	2	459	190
1353	68	464	176	0,634	0,345	540,143	3,212	0	462	204	0,382	0,45	536,431	3,258	0	2	459	190
1373	69	463	165	0,634	0,345	540,143	3,245	0	465	210	0,382	0,45	536,431	3,153	0	2	459	190
1393	70	461	176	0,634	0,345	540,143	3,308	0	437	190	0,382	0,45	536,431	3,027	0	2	459	190
1413	71	454	180	0,634	0,346	540,143	3,316	0	466	203	0,382	0,451	536,431	3,192	0	2	459	190
1433	72	442	181	0,634	0,346	540,143	3,438	0	470	199	0,382	0,451	536,431	3,205	0	2	459	190
1453	73	440	180	0,635	0,346	540,594	3,49	0	462	191	0,382	0,451	536,086	3,216	0	2	459	190
1473	74	452	173	0,635	0,346	540,594	3,232	0	470	199	0,383	0,45	536,086	3,465	0	2	459	190
1493	75	469	180	0,635	0,346	540,594	3,333	0	471	206	0,383	0,45	536,086	3,4	0	2	459	190
1513	76	453	178	0,636	0,346	540,594	3,342	0	478	194	0,384	0,45	536,086	3,441	0	2	459	190
1533	77	455	188	0,636	0,346	540,594	3,174	0	473	202	0,384	0,45	536,086	3,335	0	2	459	190
1552	78	459	192	0,637	0,346	539,412	3,215	0	476	202	0,385	0,45	536,23	3,329	0	2	459	190
1573	79	462	182	0,637	0,346	539,412	3,182	0	471	201	0,385	0,45	536,23	3,187	0	2	459	190
1592	80	463	183	0,637	0,346	539,412	3,168	0	471	206	0,385	0,451	536,23	3,15	0	2	459	190
1613	81	449	191	0,637	0,347	539,412	3,082	0	461	207	0,385	0,451	536,23	3,333	0	2	459	190
1632	82	469	185	0,637	0,347	539,412	3,205	0	467	199	0,384	0,452	536,23	3,327	0	2	459	190
1653	83	467	187	0,636	0,348	539,838	3,181	0	463	203	0,384	0,452	535,285	3,316	0	2	459	190
1672	84	448	198	0,636	0,348	539,838	3,367	0	468	196	0,383	0,452	535,285	3,1	0	2	459	190
1694	85	448	184	0,636	0,348	539,838	3,305	0	465	193	0,383	0,453	535,285	3,175	0	2	459	190
1712	86	405	186	0,637	0,348	539,838	3,099	0	409	211	0,385	0,453	535,285	3,197	0
1733	87	249	200	0,639	0,349	539,838	3,156	0	261	194	0,388	0,453	535,285	3,388	0
1752	88	219	197	0,64	0,349	537,352	3,199	0	230	192	0,389	0,453	538,073	3,472	0
1773	89	249	197	0,641	0,349	537,352	3,155	0	266	216	0,39	0,452	538,073	3,509	0	3	257	204
1792	90	254	200	0,643	0,349	537,352	3,16	0	263	207	0,391	0,452	538,073	3,437	0	3	257	204
1813	91	244	213	0,643	0,349	537,352	3,011	0	256	195	0,392	0,452	538,073	3,335	0	3	257	204
1831	92	258	207	0,644	0,349	537,352	3,113	0	255	207	0,392	0,452	538,073	3,353	0	3	257	204
1853	93	254	212	0,644	0,349	538,028	3,078	0	253	203	0,392	0,452	537,861	3,371	0	3	257	204
1871	94	251	208	0,644	0,349	538,028	3,117	0	247	196	0,392	0,452	537,861	3,426	0	3	257	204
1893	95	251	212	0,644	0,349	538,028	3,089	0	267	201	0,392	0,452	537,861	3,374	0	3	257	204
1911	96	261	215	0,643	0,349	538,028	3,09	0	264	203	0,391	0,452	537,861	3,317	0	3	257	204
1933	97	254	206	0,642	0,349	538,028	2,971	0	254	200	0,39	0,452	537,861	3,222	0	3	257	204
1951	98	256	207	0,642	0,349	538,757	2,949	0	263	204	0,39	0,452	536,763	3,159	0	3	257	204
1973	99	267	202	0,642	0,348	538,757	3,007	0	256	198	0,39	0,452	536,763	3,387	0	3	257	204
1991	100	256	203	0,641	0,348	538,757	3,175	0	257	210	0,389	0,453	536,763	3,257	0	3	257	204
2011	101	254	198	0,641	0,349	538,757	2,995	0	274	210	0,389	0,453	536,763	3,384	0	3	257	204
2031	102	250	183	0,641	0,349	538,757	3,11	0	271	218	0,389	0,453	536,763	3,455	0	3	257	204
2051	103	246	181	0,641	0,349	538,414	3,026	0	271	219	0,389	0,454	537,415	3,432	0	3	257	204
2071	104	254	202	0,64	0,349	538,414	3,158	0	272	209	0,388	0,454	537,415	3,317	0	3	257	204
2091	105	242	200	0,64	0,349	538,414	3,017	0	248	207	0,388	0,455	537,415	3,254	0	3	257	204
2111	106	295	203	0,639	0,35	538,414	2,999	0	338	216	0,387	0,456	537,415	3,45	0
2131	107	431	242	0,636	0,351	538,414	3,378	0	490	294	0,385	0,458	537,415	3,271	0	4	485	267
2150	108	453	235	0,636	0,352	544,423	3,357	0	520	300	0,384	0,459	538,561	3,348	0	4	485	267
2171	109	483	265	0,635	0,352	544,423	3,161	0	499	326	0,383	0,459	538,561	3,35	0	4	485	267
2190	110	476	268	0,634	0,352	544,423	3,185	0	510	271	0,382	0,46	538,561	3,316	0	4	485	267
2210	111	494	236	0,633	0,353	544,423	3,059	0	491	289	0,381	0,461	538,561	3,074	0	4	485	267
2230	112	460	257	0,633	0,353	544,423	3,416	0	490	259	0,381	0,462	538,561	3,091	0	4	485	267
2250	113	460	250	0,633	0,353	544,453	3,418	0	486	262	0,381	0,462	538,301	3,107	0	4	485	267
2270	114	474	245	0,634	0,354	544,453	3,282	0	497	291	0,382	0,463	538,301	3,146	0	4	485	267
2290	115	-800	-600	0,382	0,463	-1	-1	4	500	276	0,382	0,463	538,301	3,023	0	4	485	267
2310	116	473	251	0,635	0,355	544,453	3,153	0	506	289	0,383	0,464	538,301	3,184	0	4	485	267
2330	117	484	272	0,635	0,355	544,453	3,224	0	490	264	0,383	0,464	538,301	3,09	0	4	485	267
2350	118	484	273	0,635	0,354	544,116	3,222	0	492	268	0,382	0,464	536,809	3,056	0	4	485	267
2370	119	470	264	0,634	0,355	544,116	3,211	0	475	248	0,381	0,465	536,809	2,865	0	4	485	267
2390	120	481	253	0,633	0,355	544,116	3,185	0	475	276	0,38	0,466	536,809	3,039	0	4	485	267
2409	121	495	263	0,633	0,356	544,116	3,255	0	500	315	0,38	0,467	536,809	3,371	0
2430	122	574	249	0,632	0,356	544,116	3,062	0	543	276	0,379	0,468	536,809	3,096	0	5	561	303
2449	123	590	252	0,632	0,357	543,644	3,051	0	554	291	0,38	0,468	534,843	3,214	0	5	561	303
2469	124	553	236	0,632	0,357	543,644	3,166	0	555	343	0,379	0,469	534,843	3,257	0	5	561	303
2489	125	550	296	0,632	0,357	543,644	2,984	0	565	328	0,379	0,469	534,843	3,083	0	5	561	303
2509	126	561	280	0,631	0,358	543,644	3,21	0	563	334	0,378	0,47	534,843	3,137	0	5	561	303
2529	127	561	287	0,63	0,358	543,644	3,14	0	561	333	0,378	0,47	534,843	3,147	0	5	561	303
2549	128	562	279	0,63	0,358	543,73	3,104	0	559	334	0,377	0,471	533,941	3,151	0	5	561	303
2569	129	582	264	0,63	0,358	543,73	3,028	0	560	343	0,378	0,471	533,941	3,195	0	5	561	303
2589	130	573	269	0,631	0,359	543,73	3,183	0	549	340	0,378	0,471	533,941	3,21	0	5	561	303
2609	131	564	290	0,631	0,359	543,73	3,177	0	553	355	0,379	0,471	533,941	3,175	0	5	561	303
2629	132	563	257	0,632	0,359	543,73	3,205	0	569	329	0,379	0,471	533,941	3,244	0	6	530	256
2649	133	563	264	0,632	0,359	543,197	3,208	0	565	330	0,379	0,471	533,074	3,242	0	6	530	256
2669	134	576	249	0,631	0,359	543,197	3,07	0	568	338	0,379	0,471	533,074	3,346	0	6	530	256
2689	135	582	248	0,631	0,359	543,197	2,998	0	552	325	0,378	0,472	533,074	3,227	0	6	530	256
2709	136	542	264	0,63	0,359	543,197	3,101	0	539	314	0,378	0,472	533,074	3,212	0	6	530	256
2729	137	535	241	0,63	0,359	543,197	3,103	0	535	306	0,378	0,471	533,074	3,046	0	6	530	256
2748	138	542	244	0,63	0,359	542,082	3,1	0	533	299	0,378	0,471	533,131	3,004	0	6	530	256
2768	139	526	234	0,63	0,359	542,082	3,039	0	532	280	0,378	0,471	533,131	3,133	0	6	530	256
2788	140	536	246	0,63	0,359	542,082	2,915	0	525	263	0,378	0,472	533,131	3,228	0	6	530	256
2808	141	543	232	0,63	0,359	542,082	3,028	0	520	283	0,377	0,471	533,131	3,145	0	6	530	256
2828	142	529	227	0,629	0,359	542,082	3,149	0	525	279	0,377	0,471	533,131	3,048	0	6	530	256
2848	143	536	229	0,629	0,359	541,692	3,122	0	525	276	0,376	0,471	532,376	3,064	0	6	530	256
2868	144	532	207	0,629	0,359	541,692	3,036	0	524	289	0,376	0,471	532,376	3,177	0	6	530	256
2888	145	543	225	0,629	0,359	541,692	3,062	0	527	269	0,376	0,471	532,376	3,183	0	6	530	256
2908	146	533	237	0,629	0,359	541,692	3,037	0	519	292	0,376	0,472	532,376	3,279	0	6	530	256
2928	147	536	208	0,63	0,36	541,692	3,068	0	515	277	0,377	0,472	532,376	3,004	0	6	530	256
2948	148	535	221	0,63	0,36	541,134	3,059	0	514	286	0,377	0,472	533,331	3,022	0	6	530	256
2968	149	539	234	0,63	0,36	541,134	3,005	0	512	249	0,376	0,473	533,331	3,024	0	6	530	256
2988	150	531	219	0,629	0,361	541,134	3,073	0	526	299	0,376	0,473	533,331	3,171	0	6	530	256
3008	151	513	232	0,628	0,361	541,134	3,124	0	528	260	0,375	0,473	533,331	2,946	0	6	530	256
3027	152	532	233	0,628	0,361	541,134	2,901	0	514	253	0,375	0,473	533,331	3,142	0	6	530	256
3047	153	526	228	0,628	0,361	541,124	2,939	0	522	269	0,375	0,473	532,911	3,056	0	6	530	256
3067	154	533	218	0,629	0,361	541,124	3	0	523	289	0,375	0,474	532,911	3,092	0	6	530	256
3087	155	538	217	0,629	0,361	541,124	2,89	0	522	283	0,376	0,474	532,911	3,043	0	6	530	256
3107	156	520	223	0,629	0,362	541,124	3,077	0	525	274	0,376	0,474	532,911	3,177	0	6	530	256
3127	157	542	226	0,629	0,362	541,124	3,077	0	520	270	0,376	0,474	532,911	2,975	0	6	530	256
3147	158	540	227	0,629	0,362	541,514	3,08	0	521	267	0,376	0,474	532,828	2,997	0	6	530	256
3167	159	519	212	0,629	0,363	541,514	3,01	0	522	280	0,376	0,475	532,828	2,86	0	6	530	256
3187	160	521	230	0,63	0,363	541,514	2,939	0	522	264	0,376	0,475	532,828	3,228	0	6	530	256
3207	161	540	225	0,63	0,363	541,514	2,988	0	510	258	0,377	0,475	532,828	2,887	0	6	530	256
3227	162	513	209	0,631	0,363	541,514	3,038	0	521	280	0,377	0,475	532,828	2,965	0	6	530	256
3247	163	516	218	0,632	0,364	540,719	3,014	0	518	270	0,378	0,475	533,018	3,074	0	6	530	256
3267	164	522	218	0,632	0,364	540,719	2,842	0	522	277	0,379	0,475	533,018	2,961	0	6	530	256
3287	165	344	251	0,635	0,365	540,719	3,058	0	382	277	0,381	0,475	533,018	2,95	0
3307	166	233	298	0,637	0,366	540,719	2,992	0	280	302	0,384	0,475	533,018	3,181	0	7	248	298
3326	167	242	305	0,638	0,366	540,719	3,138	0	263	325	0,385	0,476	533,018	3,177	0	7	248	298
3346	168	249	314	0,64	0,367	538,7	3,131	0	244	330	0,387	0,476	537,488	3,199	0	7	248	298
3366	169	226	292	0,641	0,367	538,7	3,056	0	255	299	0,388	0,476	537,488	3,163	0	7	248	298
3386	170	232	279	0,643	0,367	538,7	3,058	0	265	304	0,389	0,476	537,488	3,216	0	7	248	298
3393								5							5				Keyboard	3	39	0	Right
3406	171	232	278	0,644	0,368	538,7	3,02	0	258	312	0,39	0,476	537,488	2,991	0	7	248	298
3426	172	232	299	0,645	0,368	538,7	3,013	0	242	323	0,391	0,477	537,488	3,035	0	7	248	298
3446	173	232	294	0,645	0,368	537,65	3,001	0	244	331	0,391	0,477	536,208	2,988	0	7	248	298
3466	174	239	290	0,644	0,368	537,65	3,058	0	261	315	0,391	0,478	536,208	3,012	0	7	248	298
3486	175	228	284	0,644	0,368	537,65	3,054	0	264	304	0,39	0,478	536,208	3,171	0	7	248	298
3506	176	236	296	0,644	0,368	537,65	3,113	0	253	289	0,39	0,478	536,208	3,108	0	7	248	298
3526	177	236	294	0,643	0,368	537,65	2,939	0	273	327	0,389	0,478	536,208	3,174	0	7	248	298
3546	178	237	293	0,643	0,368	538,699	2,947	0	273	318	0,389	0,478	536,422	3,154	0	7	248	298
3566	179	242	279	0,642	0,368	538,699	3,128	0	261	330	0,388	0,478	536,422	3,157	0	7	248	298
3586	180	229	307	0,641	0,368	538,699	3,135	0	244	275	0,388	0,478	536,422	3,149	0	7	248	298
3606	181	244	283	0,641	0,368	538,699	3,094	0	262	323	0,387	0,479	536,422	3,186	0	7	248	298
3626	182	228	291	0,64	0,368	538,699	3,255	0	266	286	0,386	0,479	536,422	3,179	0	7	248	298
3645	183	233	300	0,64	0,368	538,595	3,258	0	258	305	0,386	0,479	536,921	3,176	0	7	248	298
3665	184	238	292	0,64	0,368	538,595	2,973	0	256	322	0,386	0,48	536,921	3,148	0	7	248	298
3685	185	245	275	0,64	0,368	538,595	3,159	0	251	298	0,386	0,48	536,921	3,28	0	7	248	298
3705	186	242	293	0,64	0,368	538,595	2,999	0	262	302	0,386	0,48	536,921	3,27	0	7	248	298
3725	187	232	286	0,64	0,368	538,595	2,991	0	254	302	0,386	0,481	536,921	3,211	0	7	248	298
3745	188	234	281	0,64	0,368	538,822	3,047	0	253	303	0,386	0,481	536,766	3,279	0	7	248	298
3765	189	246	304	0,639	0,368	538,822	3,211	0	247	315	0,386	0,482	536,766	3,042	0	7	248	298
3785	190	226	276	0,639	0,369	538,822	3,137	0	253	308	0,385	0,483	536,766	3,065	0	7	248	298
3805	191	247	277	0,638	0,369	538,822	3,036	0	273	301	0,384	0,483	536,766	3,084	0	7	248	298
3825	192	252	289	0,637	0,369	538,822	3,206	0	254	282	0,384	0,483	536,766	3,263	0	7	248	298
3845	193	248	275	0,637	0,369	538,235	3,14	0	261	275	0,384	0,483	536,187	3,294	0	7	248	298
3865	194	252	291	0,637	0,369	538,235	2,835	0	259	301	0,384	0,483	536,187	3,289	0	7	248	298
3885	195	229	288	0,637	0,369	538,235	3,066	0	237	285	0,384	0,483	536,187	3,112	0	7	248	298
3905	196	229	291	0,637	0,369	538,235	3,307	0	256	306	0,383	0,483	536,187	3,274	0	7	248	298
3924	197	251	282	0,637	0,369	538,235	2,955	0	266	301	0,383	0,483	536,187	3,246	0	7	248	298
3944	198	240	281	0,637	0,369	537,789	3,138	0	260	297	0,383	0,483	537,112	3,2	0	7	248	298
3964	199	247	271	0,637	0,369	537,789	3,189	0	261	289	0,383	0,483	537,112	3,17	0	7	248	298
3984	200	234	296	0,637	0,37	537,789	3,185	0	271	310	0,384	0,484	537,112	3,138	0	7	248	298
4004	201	236	298	0,637	0,37	537,789	3,308	0	269	307	0,384	0,484	537,112	3,185	0	7	248	298
4024	202	249	291	0,637	0,37	537,789	3,258	0	254	325	0,384	0,484	537,112	3,282	0	7	248	298
4038								5							5				ShowAVI	8	0	0	Interactive.avi
4044	203	242	289	0,637	0,37	538,42	3,296	0	258	330	0,384	0,484	536,802	3,286	0	7	248	298
4064	204	243	284	0,637	0,37	538,42	3,331	0	257	301	0,383	0,484	536,802	3,469	0	7	248	298
4084	205	241	275	0,637	0,371	538,42	3,157	0	265	306	0,383	0,485	536,802	3,209	0	7	248	298
4104	206	254	282	0,636	0,371	538,42	3,222	0	278	345	0,383	0,485	536,802	3,292	0	7	248	298
4124	207	226	310	0,636	0,371	538,42	3,521	0	246	271	0,382	0,486	536,802	3,341	0	8	250	292
4144	208	228	309	0,636	0,372	539,48	3,473	0	250	279	0,382	0,486	537,605	3,226	0	8	250	292
4164	209	237	273	0,636	0,372	539,48	3,383	0	266	286	0,382	0,486	537,605	3,25	0	8	250	292
4184	210	242	273	0,636	0,372	539,48	3,392	0	273	304	0,382	0,486	537,605	3,408	0	8	250	292
4204	211	232	288	0,637	0,372	539,48	3,407	0	269	301	0,383	0,486	537,605	3,398	0	8	250	292
4224	212	243	271	0,637	0,373	539,48	3,428	0	264	308	0,383	0,487	537,605	3,479	0	8	250	292
4243	213	241	278	0,637	0,373	537,368	3,427	0	265	310	0,383	0,487	536,267	3,491	0	8	250	292
4263	214	244	284	0,638	0,373	537,368	3,368	0	270	299	0,384	0,487	536,267	3,561	0	8	250	292
4283	215	247	287	0,638	0,373	537,368	3,307	0	256	302	0,384	0,487	536,267	3,437	0	8	250	292
4303	216	249	280	0,638	0,374	537,368	3,463	0	253	291	0,384	0,487	536,267	3,509	0	8	250	292
4323	217	238	296	0,638	0,374	537,368	3,493	0	254	312	0,384	0,488	536,267	3,527	0	8	250	292
4343	218	240	294	0,638	0,374	538,72	3,531	0	253	313	0,384	0,488	536,308	3,481	0	8	250	292
4363	219	161	267	0,639	0,374	538,72	3,579	0	159	246	0,385	0,487	536,308	3,511	0	9	126	276
4383	220	116	264	0,639	0,374	538,72	3,49	0	152	259	0,386	0,487	536,308	3,608	0	9	126	276
4403	221	141	256	0,639	0,374	538,72	3,337	0	156	245	0,386	0,487	536,308	3,437	0	9	126	276
4423	222	129	263	0,639	0,374	538,72	3,568	0	145	261	0,386	0,487	536,308	3,473	0	9	126	276
4443	223	144	269	0,639	0,374	533,226	3,45	0	144	258	0,386	0,487	535,414	3,471	0	9	126	276
4463	224	146	274	0,639	0,374	533,226	3,086	0	156	274	0,386	0,487	535,414	3,403	0	9	126	276
4483	225	139	288	0,64	0,374	533,226	3,289	0	152	257	0,386	0,487	535,414	3,298	0	9	126	276
4503	226	153	259	0,64	0,374	533,226	3,202	0	158	255	0,387	0,487	535,414	3,327	0	9	126	276
4522	227	151	256	0,64	0,374	533,226	3,414	0	133	257	0,387	0,487	535,414	3,506	0	9	126	276
4542	228	150	254	0,64	0,374	532,812	3,424	0	131	257	0,387	0,487	535,32	3,468	0	9	126	276
4562	229	127	264	0,641	0,374	532,812	3,342	0	147	260	0,387	0,487	535,32	3,418	0	9	126	276
4582	230	125	263	0,641	0,374	532,812	3,124	0	149	253	0,388	0,487	535,32	3,384	0	9	126	276
4602	231	127	276	0,642	0,374	532,812	3,228	0	163	256	0,388	0,487	535,32	3,405	0	9	126	276
4622	232	121	294	0,642	0,374	532,812	3,235	0	133	260	0,389	0,487	535,32	3,283	0	9	126	276
4642	233	122	300	0,643	0,374	532,266	3,239	0	137	256	0,389	0,487	535,818	3,263	0	9	126	276
4662	234	119	284	0,643	0,375	532,266	3,061	0	146	254	0,39	0,487	535,818	3,38	0	9	126	276
4682	235	122	270	0,643	0,375	532,266	3,156	0	128	275	0,39	0,487	535,818	3,182	0	9	126	276
4702	236	117	279	0,643	0,375	532,266	3,199	0	145	264	0,39	0,487	535,818	3,402	0	9	126	276
4722	237	120	281	0,643	0,375	532,266	3,182	0	131	269	0,39	0,487	535,818	3,281	0	9	126	276
4742	238	120	276	0,643	0,375	532,105	3,203	0	138	264	0,389	0,487	535,31	3,226	0	9	126	276
4762	239	121	263	0,643	0,375	532,105	3,125	0	139	267	0,389	0,488	535,31	3,289	0	9	126	276
4782	240	115	266	0,643	0,375	532,105	3,076	0	123	280	0,389	0,488	535,31	3,225	0	9	126	276
4802	241	131	280	0,643	0,375	532,105	3,064	0	139	261	0,389	0,488	535,31	3,275	0	9	126	276
4822	242	127	272	0,642	0,375	532,105	3,171	0	130	264	0,389	0,488	535,31	3,355	0	9	126	276
4842	243	130	279	0,642	0,375	531,957	3,146	0	136	264	0,389	0,488	536,854	3,35	0	9	126	276
4861	244	112	265	0,642	0,375	531,957	3,131	0	127	253	0,389	0,488	536,854	3,22	0	9	126	276
4881	245	126	282	0,642	0,375	531,957	3,159	0	137	276	0,389	0,488	536,854	3,269	0	9	126	276
4901	246	110	262	0,642	0,375	531,957	3,26	0	126	269	0,389	0,488	536,854	3,304	0	9	126	276
4921	247	132	279	0,642	0,375	531,957	3,154	0	153	262	0,388	0,488	536,854	3,299	0	9	126	276
4941	248	127	271	0,642	0,376	532,401	3,188	0	155	274	0,388	0,489	535,786	3,288	0	9	126	276
4961	249	126	272	0,641	0,376	532,401	3,072	0	127	267	0,388	0,489	535,786	3,103	0	9	126	276
4981	250	114	268	0,641	0,376	532,401	3,172	0	143	267	0,388	0,489	535,786	3,271	0	9	126	276
5001	251	124	274	0,642	0,377	532,401	3,104	0	143	268	0,388	0,49	535,786	3,066	0	9	126	276
5021	252	110	274	0,642	0,377	532,401	3,193	0	122	271	0,389	0,49	535,786	3,312	0	9	126	276
5041	253	113	273	0,643	0,378	533,086	3,181	0	129	273	0,389	0,49	535,119	3,253	0	9	126	276
5061	254	118	263	0,644	0,378	533,086	3,046	0	127	270	0,39	0,491	535,119	3,22	0	9	126	276
5081	255	108	307	0,645	0,379	533,086	3,206	0	119	263	0,391	0,491	535,119	3,366	0	9	126	276
5101	256	89	301	0,646	0,379	533,086	3,239	0	114	284	0,392	0,491	535,119	3,208	0	9	126	276
5120	257	91	300	0,646	0,38	533,086	3,216	0	108	301	0,392	0,491	535,119	3,237	0	9	126	276
5140	258	94	301	0,647	0,38	530,772	3,218	0	107	307	0,393	0,492	533,888	3,265	0	9	126	276
5160	259	110	296	0,647	0,381	530,772	3,295	0	113	264	0,393	0,492	533,888	3,232	0	9	126	276
5180	260	117	293	0,648	0,381	530,772	3,157	0	118	281	0,393	0,492	533,888	3,277	0	9	126	276
5200	261	113	289	0,648	0,382	530,772	3,098	0	128	281	0,393	0,493	533,888	3,324	0	9	126	276
5220	262	104	307	0,648	0,382	530,772	3,249	0	112	288	0,393	0,493	533,888	3,202	0	9	126	276
5240	263	107	304	0,647	0,382	532,125	3,17	0	116	291	0,393	0,493	534,233	3,236	0	9	126	276
5260	264	104	306	0,647	0,383	532,125	3,273	0	119	297	0,393	0,494	534,233	3,357	0	9	126	276
5280	265	112	311	0,647	0,383	532,125	3,276	0	131	291	0,393	0,494	534,233	3,279	0	9	126	276
5300	266	107	328	0,647	0,383	532,125	3,323	0	118	283	0,393	0,494	534,233	3,288	0	9	126	276
5320	267	119	312	0,647	0,383	532,125	3,451	0	110	278	0,393	0,494	534,233	3,394	0	9	126	276
5340	268	120	319	0,647	0,383	531,861	3,478	0	112	274	0,393	0,495	534,37	3,362	0	9	126	276
5360	269	113	319	0,648	0,384	531,861	3,196	0	127	291	0,393	0,495	534,37	3,324	0	9	126	276
5380	270	189	372	0,647	0,386	531,861	3,26	0	213	361	0,392	0,497	534,37	3,614	0
5400	271	215	412	0,646	0,388	531,861	3,463	0	243	355	0,392	0,499	534,37	3,166	0	10	236	387
5420	272	229	403	0,646	0,389	531,861	3,326	0	249	408	0,392	0,5	534,37	3,45	0	10	236	387
5439	273	241	389	0,647	0,39	537,181	3,448	0	254	420	0,392	0,501	534,753	3,496	0	10	236	387
5459	274	225	386	0,647	0,39	537,181	3,324	0	252	399	0,392	0,502	534,753	3,194	0	10	236	387
5479	275	222	378	0,648	0,39	537,181	3,459	0	248	364	0,393	0,502	534,753	3,329	0	10	236	387
5499	276	233	391	0,648	0,39	537,181	3,307	0	243	382	0,393	0,503	534,753	3,37	0	10	236	387
5519	277	245	402	0,649	0,39	537,181	3,256	0	251	374	0,394	0,503	534,753	3,205	0	10	236	387
5539	278	247	403	0,65	0,39	536,713	3,278	0	250	384	0,395	0,503	533,92	3,279	0	10	236	387
5559	279	217	384	0,65	0,39	536,713	3,348	0	256	396	0,395	0,503	533,92	3,29	0	10	236	387
5579	280	211	373	0,651	0,39	536,713	3,184	0	265	387	0,396	0,503	533,92	3,347	0	10	236	387
5599	281	210	375	0,651	0,39	536,713	3,27	0	239	402	0,396	0,502	533,92	3,337	0	10	236	387
5619	282	229	382	0,651	0,389	536,713	3,387	0	243	401	0,396	0,502	533,92	3,25	0	10	236	387
5639	283	226	377	0,65	0,388	536,815	3,331	0	240	400	0,396	0,501	534,43	3,276	0	10	236	387
5659	284	219	380	0,65	0,388	536,815	3,313	0	221	395	0,395	0,501	534,43	3,332	0	10	236	387
5679	285	229	386	0,65	0,388	536,815	3,372	0	241	396	0,395	0,501	534,43	3,336	0	10	236	387
5698	286	235	396	0,649	0,388	536,815	3,349	0	249	376	0,395	0,501	534,43	3,17	0	10	236	387
5718	287	204	394	0,649	0,387	536,815	3,263	0	252	353	0,394	0,5	534,43	3,238	0	10	236	387
5738	288	207	392	0,649	0,387	537,039	3,284	0	251	345	0,394	0,501	534,192	3,189	0	10	236	387
5758	289	247	405	0,649	0,388	537,039	3,265	0	255	445	0,394	0,501	534,192	3,526	0
5778	290	224	404	0,649	0,388	537,039	3,341	0	272	366	0,394	0,501	534,192	3,445	0	11	236	379
5798	291	216	391	0,649	0,388	537,039	3,123	0	276	378	0,395	0,502	534,192	3,169	0	11	236	379
5818	292	243	389	0,65	0,389	537,039	3,322	0	238	361	0,396	0,502	534,192	3,217	0	11	236	379
5838	293	229	387	0,651	0,389	536,955	3,243	0	244	363	0,397	0,503	535,226	3,271	0	11	236	379
5858	294	224	401	0,652	0,39	536,955	3,292	0	253	376	0,398	0,504	535,226	3,102	0	11	236	379
5878	295	229	397	0,653	0,391	536,955	3,327	0	253	378	0,399	0,504	535,226	3,41	0	11	236	379
5898	296	224	378	0,654	0,391	536,955	3,133	0	244	341	0,4	0,505	535,226	3,169	0	11	236	379
5918	297	202	394	0,656	0,392	536,955	3,209	0	256	377	0,401	0,506	535,226	3,374	0	11	236	379
5938	298	201	386	0,656	0,393	537,249	3,173	0	254	370	0,402	0,506	533,734	3,272	0	11	236	379
5958	299	214	394	0,657	0,394	537,249	3,236	0	250	364	0,403	0,507	533,734	3,273	0	11	236	379
5978	300	160	328	0,659	0,394	537,249	3,267	0	199	302	0,405	0,506	533,734	3,263	0
5998	301	120	282	0,66	0,394	537,249	3,087	0	144	274	0,407	0,506	533,734	3,224	0	12	133	281
6018	302	123	262	0,661	0,394	537,249	3,244	0	147	257	0,408	0,506	533,734	3,226	0	12	133	281
6037	303	130	251	0,662	0,394	531,033	3,18	0	150	244	0,408	0,506	531,336	3,214	0	12	133	281
6057	304	127	283	0,663	0,394	531,033	3,134	0	143	269	0,409	0,506	531,336	3,477	0	12	133	281
6077	305	129	301	0,664	0,394	531,033	3,154	0	136	269	0,409	0,506	531,336	3,381	0	12	133	281
6097	306	116	302	0,664	0,395	531,033	3,325	0	163	278	0,41	0,506	531,336	3,543	0	12	133	281
6117	307	121	289	0,664	0,395	531,033	3,229	0	151	276	0,41	0,506	531,336	3,384	0	12	133	281
6137	308	120	299	0,665	0,395	530,7	3,288	0	154	275	0,41	0,506	531,887	3,442	0	12	133	281
6157	309	123	304	0,665	0,396	530,7	3,303	0	150	257	0,41	0,507	531,887	3,264	0	12	133	281
6177	310	124	298	0,665	0,396	530,7	3,362	0	142	282	0,41	0,507	531,887	3,298	0	12	133	281
6197	311	122	270	0,665	0,396	530,7	3,2	0	124	273	0,411	0,507	531,887	3,193	0	12	133	281
6217	312	112	286	0,665	0,397	530,7	3,217	0	132	264	0,411	0,507	531,887	3,385	0	12	133	281
6237	313	111	273	0,666	0,397	530,395	3,232	0	121	276	0,411	0,508	530,904	3,38	0	12	133	281
6257	314	120	299	0,666	0,398	530,395	3,256	0	133	286	0,411	0,508	530,904	3,26	0	12	133	281
6277	315	122	302	0,667	0,398	530,395	3,251	0	140	263	0,412	0,509	530,904	3,305	0	12	133	281
6296	316	119	303	0,667	0,399	530,395	3,172	0	143	275	0,412	0,509	530,904	3,517	0	12	133	281
6316	317	130	306	0,667	0,4	530,395	3,301	0	136	275	0,412	0,51	530,904	3,306	0	12	133	281
6336	318	133	309	0,668	0,401	529,498	3,277	0	141	275	0,412	0,511	530,782	3,376	0	12	133	281
6356	319	141	289	0,668	0,402	529,498	3,259	0	140	255	0,412	0,512	530,782	3,36	0	12	133	281
6376	320	133	288	0,668	0,404	529,498	3,237	0	144	271	0,413	0,513	530,782	3,269	0	12	133	281
6396	321	120	273	0,669	0,405	529,498	3,081	0	143	275	0,412	0,515	530,782	3,445	0	12	133	281
6416	322	134	306	0,669	0,406	529,498	3,186	0	131	281	0,412	0,516	530,782	3,371	0	12	133	281
6436	323	131	306	0,669	0,407	527,698	3,119	0	132	289	0,412	0,518	528,597	3,357	0	12	133	281
6456	324	133	291	0,668	0,409	527,698	3,224	0	138	281	0,412	0,52	528,597	3,435	0	12	133	281
6476	325	133	291	0,668	0,41	527,698	3,283	0	149	262	0,411	0,522	528,597	3,584	0	12	133	281
6496	326	115	336	0,668	0,411	527,698	3,449	0	131	291	0,41	0,524	528,597	3,302	0
6516	327	141	363	0,666	0,413	527,698	3,405	0	170	389	0,409	0,527	528,597	3,317	0
6536	328	130	369	0,664	0,419	538,027	3,424	0	173	394	0,408	0,532	530,644	3,344	0
6556	329	268	726	0,663	0,425	538,027	3,667	0	269	732	0,407	0,537	530,644	3,502	0
6576	330	291	844	0,663	0,428	538,027	3,55	0	287	819	0,406	0,541	530,644	3,615	0
6596	331	263	826	0,663	0,429	538,027	3,384	0	-800	-600	0,663	0,429	-1	-1	4
6615	332	275	839	0,662	0,429	538,027	3,404	0	313	778	0,405	0,542	530,644	4,076	0
6635	333	293	821	0,662	0,428	519,029	3,308	0	313	773	0,404	0,542	519,116	3,992	0
6655	334	277	858	0,661	0,428	519,029	3,723	0	-800	-600	0,661	0,428	-1	-1	4	13	281	829
6675	335	288	835	0,66	0,427	519,029	3,441	0	284	830	0,403	0,541	519,116	3,719	0	13	281	829
6695	336	280	830	0,659	0,426	519,029	3,624	0	291	844	0,402	0,54	519,116	3,698	0	13	281	829
6715	337	300	824	0,659	0,426	519,029	3,555	0	286	832	0,401	0,54	519,116	3,672	0	13	281	829
6735	338	301	819	0,658	0,425	519,826	3,523	0	291	838	0,401	0,539	521,862	3,668	0	13	281	829
6755	339	293	842	0,658	0,425	519,826	3,734	0	302	829	0,401	0,539	521,862	3,711	0	13	281	829
6775	340	278	816	0,658	0,424	519,826	3,592	0	284	830	0,4	0,538	521,862	3,742	0	13	281	829
6795	341	264	828	0,658	0,424	519,826	3,567	0	275	820	0,4	0,537	521,862	3,551	0	13	281	829
6815	342	253	836	0,658	0,423	519,826	3,561	0	292	821	0,401	0,536	521,862	4,296	0	13	281	829
6835	343	234	830	0,659	0,423	529,493	3,618	0	280	821	0,401	0,535	520,028	4,298	0	13	281	829
6855	344	280	827	0,659	0,422	529,493	3,739	0	302	839	0,401	0,534	520,028	3,796	0
6875	345	272	823	0,66	0,421	529,493	3,748	0	327	794	0,402	0,533	520,028	4,263	0
6894	346	284	818	0,66	0,421	529,493	3,872	0	276	822	0,402	0,532	520,028	4,053	0
6915	347	275	735	0,66	0,419	529,493	3,841	0	279	723	0,402	0,53	520,028	3,859	0
6934	348	278	725	0,66	0,415	533,315	3,837	0	279	710	0,404	0,525	531,072	4,127	0
6954	349	243	359	0,661	0,412	533,315	3,764	0	258	346	0,405	0,522	531,072	4,02	0	14	268	346
6974	350	249	351	0,662	0,411	533,315	3,965	0	285	369	0,405	0,521	531,072	3,924	0	14	268	346
6994	351	248	300	0,662	0,411	533,315	3,509	0	278	369	0,406	0,52	531,072	3,888	0	14	268	346
7014	352	266	344	0,663	0,41	533,315	3,672	0	272	351	0,406	0,519	531,072	3,839	0	14	268	346
7034	353	270	325	0,662	0,41	533,209	3,651	0	281	361	0,405	0,519	532,415	3,808	0	14	268	346
7054	354	236	365	0,662	0,409	533,209	4,059	0	283	336	0,405	0,518	532,415	3,981	0	14	268	346
7074	355	275	365	0,662	0,409	533,209	3,697	0	267	346	0,404	0,518	532,415	3,866	0	14	268	346
7094	356	265	349	0,661	0,409	533,209	3,794	0	278	362	0,404	0,518	532,415	3,896	0	14	268	346
7114	357	257	316	0,661	0,408	533,209	3,831	0	270	361	0,404	0,518	532,415	3,973	0	14	268	346
7134	358	276	308	0,661	0,408	533,426	3,87	0	265	361	0,403	0,517	532,237	3,922	0	14	268	346
7154	359	290	368	0,661	0,408	533,426	3,861	0	273	364	0,403	0,517	532,237	3,92	0
7174	360	255	341	0,66	0,407	533,426	3,732	0	272	338	0,403	0,517	532,237	4,074	0
7194	361	265	363	0,66	0,407	533,426	3,785	0	273	346	0,402	0,517	532,237	3,807	0
7213	362	257	347	0,66	0,407	533,426	3,833	0	284	329	0,402	0,517	532,237	4,162	0
7233	363	262	355	0,659	0,407	534,151	3,785	0	284	328	0,401	0,517	532,185	4,103	0
7254	364	272	408	0,658	0,407	534,151	4,11	0	280	342	0,401	0,518	532,185	3,878	0	15	269	340
7273	365	268	346	0,658	0,407	534,151	3,716	0	291	352	0,4	0,518	532,185	3,736	0	15	269	340
7293	366	251	332	0,658	0,407	534,151	3,681	0	280	326	0,4	0,518	532,185	3,731	0	15	269	340
7313	367	250	328	0,657	0,407	534,151	3,541	0	284	352	0,4	0,518	532,185	3,794	0	15	269	340
7333	368	252	324	0,657	0,407	533,625	3,468	0	287	342	0,399	0,518	532,894	3,72	0	15	269	340
7353	369	277	329	0,656	0,407	533,625	3,705	0	273	362	0,398	0,519	532,894	3,914	0	15	269	340
7374	370	259	326	0,655	0,407	533,625	3,507	0	276	323	0,397	0,519	532,894	3,728	0	15	269	340
7393	371	259	328	0,654	0,407	533,625	3,737	0	274	354	0,396	0,519	532,894	3,812	0	15	269	340
7413	372	270	368	0,653	0,407	533,625	3,712	0	268	348	0,395	0,52	532,894	3,799	0	15	269	340
7433	373	259	371	0,652	0,407	533,653	3,671	0	266	336	0,395	0,52	531,845	3,779	0	15	269	340
7454	374	251	316	0,651	0,407	533,653	3,64	0	291	356	0,394	0,52	531,845	3,788	0	15	269	340
7473	375	282	310	0,65	0,407	533,653	3,875	0	292	302	0,393	0,52	531,845	3,673	0
7493	376	402	300	0,648	0,407	533,653	3,677	0	401	337	0,391	0,52	531,845	3,898	0
7512	377	423	290	0,647	0,407	533,653	3,796	0	427	347	0,391	0,521	531,845	3,742	0
7534	378	440	280	0,647	0,408	535,019	3,713	0	454	329	0,39	0,521	530,915	3,73	0
7552	379	412	306	0,647	0,408	535,019	3,649	0	417	389	0,39	0,521	530,915	3,938	0
7574	380	392	318	0,647	0,408	535,019	3,702	0	420	372	0,39	0,521	530,915	3,969	0
7592	381	422	313	0,647	0,408	535,019	3,543	0	443	331	0,39	0,521	530,915	3,789	0	16	419	336
7614	382	420	310	0,647	0,408	535,019	3,596	0	411	358	0,39	0,521	530,915	3,989	0	16	419	336
7632	383	417	315	0,647	0,408	535,407	3,582	0	418	339	0,39	0,521	531,445	3,939	0	16	419	336
7654	384	393	304	0,647	0,408	535,407	3,926	0	439	337	0,39	0,521	531,445	3,875	0	16	419	336
7672	385	419	291	0,647	0,408	535,407	3,602	0	435	353	0,39	0,521	531,445	3,899	0	16	419	336
7694	386	405	297	0,647	0,408	535,407	3,566	0	424	377	0,39	0,521	531,445	3,912	0	16	419	336
7712	387	412	312	0,648	0,408	535,407	3,551	0	441	345	0,39	0,521	531,445	3,925	0	16	419	336
7733	388	405	309	0,648	0,408	534,594	3,531	0	437	361	0,39	0,521	530,534	3,931	0	16	419	336
7752	389	404	293	0,648	0,408	534,594	3,473	0	430	366	0,39	0,521	530,534	3,811	0	16	419	336
7774	390	409	326	0,648	0,407	534,594	3,572	0	419	373	0,39	0,521	530,534	3,858	0	16	419	336
7792	391	424	326	0,648	0,407	534,594	3,542	0	409	359	0,39	0,52	530,534	3,917	0	16	419	336
7814	392	413	319	0,648	0,407	534,594	3,589	0	428	352	0,39	0,52	530,534	3,836	0	16	419	336
7831	393	418	316	0,648	0,407	535,385	3,59	0	420	350	0,39	0,52	531,051	3,881	0	16	419	336
7851	394	413	310	0,648	0,406	535,385	3,592	0	423	354	0,39	0,52	531,051	3,914	0	16	419	336
7871	395	409	311	0,647	0,406	535,385	3,51	0	420	363	0,39	0,519	531,051	3,776	0	16	419	336
7891	396	419	339	0,647	0,405	535,385	3,638	0	412	320	0,39	0,519	531,051	3,829	0	16	419	336
7911	397	407	311	0,647	0,405	535,385	3,616	0	430	357	0,39	0,519	531,051	3,816	0	16	419	336
7931	398	410	318	0,646	0,404	535,855	3,612	0	428	350	0,389	0,518	531,996	3,809	0	16	419	336
7951	399	401	295	0,646	0,404	535,855	3,544	0	407	374	0,389	0,518	531,996	3,838	0	16	419	336
7971	400	413	331	0,645	0,404	535,855	3,497	0	429	369	0,388	0,518	531,996	3,764	0	16	419	336
7991	401	438	331	0,645	0,403	535,855	3,677	0	424	371	0,388	0,518	531,996	3,62	0	16	419	336
8011	402	414	320	0,645	0,403	535,855	3,637	0	438	368	0,388	0,518	531,996	3,799	0	16	419	336
8031	403	420	316	0,645	0,403	536,042	3,667	0	437	368	0,388	0,517	532,449	3,725	0	16	419	336
8051	404	433	324	0,645	0,402	536,042	3,532	0	441	341	0,388	0,517	532,449	3,8	0	16	419	336
8071	405	425	316	0,645	0,402	536,042	3,654	0	425	362	0,388	0,517	532,449	3,799	0	16	419	336
8091	406	426	325	0,645	0,402	536,042	3,697	0	423	385	0,388	0,517	532,449	4,024	0	16	419	336
8111	407	409	325	0,645	0,402	536,042	3,628	0	413	361	0,388	0,517	532,449	3,838	0	16	419	336
8130	408	407	322	0,645	0,401	537,38	3,642	0	409	369	0,389	0,516	532,088	3,894	0	16	419	336
8150	409	412	303	0,645	0,401	537,38	3,514	0	444	305	0,389	0,516	532,088	3,448	0
8170	410	419	332	0,646	0,401	537,38	3,538	0	420	268	0,389	0,516	532,088	3,393	0
8190	411	391	325	0,646	0,401	537,38	3,492	0	407	360	0,39	0,515	532,088	3,69	0
8210	412	305	399	0,648	0,401	537,38	3,647	0	324	341	0,392	0,516	532,088	3,463	0
8230	413	291	420	0,649	0,401	536,506	3,653	0	300	346	0,393	0,515	534,038	3,524	0
8250	414	324	413	0,65	0,401	536,506	3,788	0	330	356	0,393	0,515	534,038	3,425	0
8270	415	290	397	0,65	0,401	536,506	3,63	0	324	364	0,394	0,515	534,038	3,713	0
8290	416	296	383	0,651	0,402	536,506	3,515	0	328	381	0,395	0,515	534,038	3,452	0
8310	417	327	420	0,651	0,402	536,506	3,701	0	331	349	0,395	0,516	534,038	3,578	0
8330	418	313	410	0,651	0,402	535,828	3,581	0	331	357	0,395	0,516	533,667	3,667	0
8350	419	281	365	0,651	0,402	535,828	3,751	0	333	331	0,395	0,516	533,667	3,558	0
8370	420	305	404	0,651	0,402	535,828	3,557	0	327	390	0,395	0,516	533,667	3,556	0
8390	421	293	369	0,651	0,402	535,828	3,623	0	319	359	0,395	0,516	533,667	3,658	0
8409	422	312	399	0,651	0,402	535,828	3,688	0	307	359	0,394	0,516	533,667	3,492	0
8429	423	311	384	0,65	0,402	536,734	3,609	0	302	359	0,394	0,516	533,785	3,512	0
8449	424	264	381	0,649	0,401	536,734	3,701	0	307	374	0,393	0,516	533,785	3,479	0
8469	425	299	416	0,649	0,401	536,734	3,601	0	318	407	0,392	0,516	533,785	3,538	0
8489	426	315	407	0,648	0,401	536,734	3,713	0	322	340	0,392	0,516	533,785	3,537	0
8509	427	311	432	0,647	0,401	536,734	3,712	0	323	367	0,391	0,516	533,785	3,543	0
8529	428	319	433	0,647	0,401	538,553	3,723	0	324	367	0,39	0,516	532,949	3,539	0
8549	429	380	413	0,646	0,401	538,553	3,56	0	370	358	0,39	0,516	532,949	3,54	0
8569	430	358	363	0,646	0,401	538,553	3,458	0	389	418	0,39	0,516	532,949	4,042	0
8589	431	353	394	0,647	0,401	538,553	3,606	0	372	404	0,39	0,516	532,949	3,687	0
8609	432	344	380	0,647	0,401	538,553	3,531	0	379	404	0,39	0,516	532,949	3,623	0
8629	433	338	398	0,647	0,401	536,821	3,504	0	387	404	0,39	0,516	534,25	3,801	0
8649	434	366	382	0,647	0,401	536,821	3,479	0	372	519	0,39	0,516	534,25	4,655	0
8669	435	339	355	0,647	0,401	536,821	3,546	0	384	382	0,39	0,516	534,25	3,715	0
8689	436	346	365	0,647	0,401	536,821	3,375	0	376	402	0,39	0,516	534,25	3,612	0
8708	437	346	358	0,647	0,401	536,821	3,474	0	391	432	0,39	0,516	534,25	4,006	0
8728	438	349	361	0,646	0,402	537,987	3,472	0	392	456	0,39	0,516	533,888	4,066	0
8748	439	347	405	0,646	0,401	537,987	3,587	0	378	402	0,39	0,516	533,888	3,89	0
8768	440	369	357	0,646	0,401	537,987	3,566	0	402	411	0,389	0,516	533,888	3,562	0
8788	441	476	377	0,644	0,402	537,987	3,455	0	515	391	0,388	0,516	533,888	3,535	0
8808	442	529	383	0,643	0,402	537,987	3,41	0	543	411	0,387	0,516	533,888	3,679	0
8828	443	582	360	0,643	0,402	537,96	3,366	0	558	409	0,387	0,516	529,329	3,679	0
8848	444	522	405	0,643	0,402	537,96	3,725	0	552	413	0,387	0,516	529,329	3,615	0	17	542	395
8868	445	519	393	0,643	0,401	537,96	3,444	0	548	406	0,387	0,515	529,329	3,525	0	17	542	395
8888	446	523	401	0,643	0,401	537,96	3,525	0	558	389	0,387	0,515	529,329	3,554	0	17	542	395
8908	447	523	375	0,644	0,4	537,96	3,478	0	554	398	0,387	0,514	529,329	3,543	0	17	542	395
8928	448	520	371	0,644	0,4	538,461	3,52	0	556	388	0,387	0,514	530,648	3,567	0	17	542	395
8948	449	557	381	0,644	0,399	538,461	3,578	0	544	401	0,387	0,514	530,648	3,668	0	17	542	395
8968	450	517	399	0,644	0,399	538,461	3,534	0	558	408	0,387	0,514	530,648	3,609	0	17	542	395
8988	451	515	372	0,644	0,399	538,461	3,436	0	538	415	0,387	0,513	530,648	3,454	0	17	542	395
9007	452	528	382	0,644	0,399	538,461	3,463	0	567	404	0,387	0,513	530,648	3,777	0	17	542	395
9027	453	533	383	0,644	0,398	538,57	3,491	0	565	409	0,388	0,513	530,798	3,719	0	17	542	395
9047	454	562	369	0,644	0,398	538,57	3,527	0	543	422	0,388	0,513	530,798	3,652	0	17	542	395
9067	455	541	391	0,644	0,398	538,57	3,46	0	565	400	0,388	0,513	530,798	3,521	0	17	542	395
9087	456	548	379	0,645	0,398	538,57	3,465	0	531	450	0,388	0,513	530,798	3,793	0	17	542	395
9107	457	530	369	0,645	0,398	538,57	3,382	0	557	385	0,389	0,513	530,798	3,65	0
9127	458	529	377	0,645	0,398	538,072	3,355	0	557	396	0,389	0,513	530,826	3,653	0
9147	459	527	368	0,646	0,398	538,072	3,375	0	547	450	0,389	0,513	530,826	3,631	0
9167	460	539	351	0,646	0,398	538,072	3,634	0	551	420	0,389	0,513	530,826	3,74	0
9187	461	474	232	0,646	0,396	538,072	3,501	0	507	313	0,39	0,511	530,826	3,822	0
9207	462	451	187	0,646	0,395	538,072	3,391	0	498	238	0,392	0,509	530,826	3,583	0
9227	463	432	151	0,647	0,394	533,212	3,458	0	491	184	0,392	0,508	527,434	3,632	0
9247	464	428	187	0,647	0,394	533,212	3,439	0	437	194	0,392	0,507	527,434	3,675	0	18	452	189
9267	465	458	175	0,647	0,393	533,212	3,504	0	458	207	0,392	0,507	527,434	3,559	0	18	452	189
9287	466	446	175	0,647	0,393	533,212	3,425	0	446	203	0,392	0,506	527,434	3,588	0	18	452	189
9306	467	455	160	0,647	0,392	533,212	3,441	0	445	196	0,391	0,505	527,434	3,531	0	18	452	189
9326	468	450	158	0,647	0,392	531,463	3,443	0	452	202	0,391	0,505	527,357	3,531	0	18	452	189
9346	469	446	194	0,647	0,392	531,463	3,411	0	453	204	0,391	0,505	527,357	3,74	0	18	452	189
9366	470	435	179	0,648	0,392	531,463	3,542	0	472	197	0,392	0,505	527,357	3,509	0	18	452	189
9386	471	432	181	0,648	0,393	531,463	3,485	0	452	192	0,392	0,505	527,357	3,56	0	18	452	189
9406	472	434	173	0,649	0,393	531,463	3,523	0	460	198	0,392	0,505	527,357	3,57	0	18	452	189
9426	473	434	172	0,649	0,393	531,538	3,498	0	466	196	0,393	0,506	528,083	3,584	0	18	452	189
9446	474	433	165	0,649	0,393	531,538	3,645	0	478	199	0,393	0,506	528,083	3,593	0	18	452	189
9466	475	453	197	0,649	0,393	531,538	3,492	0	464	196	0,393	0,505	528,083	3,572	0	18	452	189
9486	476	451	185	0,649	0,392	531,538	3,353	0	460	193	0,392	0,505	528,083	3,68	0	18	452	189
9506	477	449	191	0,648	0,392	531,538	3,338	0	444	205	0,392	0,505	528,083	3,481	0	18	452	189
9526	478	446	183	0,647	0,392	532,438	3,329	0	436	203	0,391	0,505	528,581	3,492	0	18	452	189
9546	479	455	178	0,646	0,392	532,438	3,416	0	473	190	0,39	0,505	528,581	3,66	0	18	452	189
9566	480	441	184	0,646	0,392	532,438	3,452	0	474	200	0,39	0,505	528,581	3,571	0	18	452	189
9585	481	465	190	0,645	0,392	532,438	3,521	0	460	193	0,389	0,505	528,581	3,57	0	18	452	189
9605	482	447	184	0,644	0,391	532,438	3,435	0	459	209	0,388	0,505	528,581	3,302	0	18	452	189
9625	483	456	186	0,644	0,391	532,37	3,471	0	460	209	0,388	0,505	529,371	3,231	0	18	452	189
9645	484	441	165	0,643	0,391	532,37	3,399	0	469	209	0,387	0,505	529,371	3,374	0	18	452	189
9665	485	450	173	0,643	0,391	532,37	3,334	0	458	198	0,387	0,505	529,371	3,355	0	18	452	189
9685	486	405	183	0,643	0,391	532,37	3,57	0	419	200	0,387	0,504	529,371	3,443	0	19	416	191
9705	487	411	191	0,643	0,39	532,37	3,304	0	424	198	0,387	0,504	529,371	3,579	0	19	416	191
9725	488	416	196	0,643	0,39	534,163	3,384	0	431	195	0,387	0,504	531,293	3,622	0	19	416	191
9745	489	417	175	0,642	0,39	534,163	3,321	0	425	203	0,387	0,504	531,293	3,534	0	19	416	191
9765	490	409	174	0,642	0,389	534,163	3,439	0	424	184	0,386	0,504	531,293	3,394	0	19	416	191
9785	491	405	179	0,641	0,389	534,163	3,327	0	419	192	0,385	0,504	531,293	3,413	0	19	416	191
9805	492	400	184	0,639	0,389	534,163	3,774	0	439	193	0,383	0,504	531,293	3,489	0	19	416	191
9825	493	394	188	0,638	0,389	532,813	3,834	0	438	193	0,382	0,504	532,16	3,425	0	19	416	191
9845	494	411	179	0,637	0,389	532,813	3,387	0	435	199	0,381	0,504	532,16	3,595	0	19	416	191
9865	495	406	183	0,636	0,388	532,813	3,406	0	433	200	0,38	0,504	532,16	3,467	0	19	416	191
9885	496	408	186	0,635	0,388	532,813	3,372	0	414	195	0,379	0,503	532,16	3,485	0	19	416	191
9904	497	416	194	0,634	0,387	532,813	3,439	0	412	199	0,378	0,502	532,16	3,521	0	19	416	191
9924	498	415	198	0,634	0,386	532,577	3,437	0	410	198	0,378	0,502	531,91	3,454	0	19	416	191
9944	499	430	185	0,634	0,386	532,577	3,272	0	420	188	0,378	0,502	531,91	3,582	0	19	416	191
9964	500	406	176	0,634	0,385	532,577	3,426	0	433	206	0,378	0,501	531,91	3,484	0	19	416	191
9984	501	405	188	0,634	0,385	532,577	3,441	0	416	212	0,378	0,501	531,91	3,455	0	19	416	191
10004	502	412	198	0,634	0,385	532,577	3,351	0	429	197	0,378	0,501	531,91	3,542	0	19	416	191
10024	503	413	196	0,634	0,385	533,191	3,442	0	421	207	0,378	0,5	532,644	3,487	0	19	416	191
10044	504	402	166	0,633	0,385	533,191	3,538	0	424	212	0,378	0,5	532,644	3,367	0	19	416	191
10064	505	401	178	0,633	0,384	533,191	3,467	0	415	205	0,377	0,5	532,644	3,687	0	19	416	191
10084	506	406	167	0,633	0,384	533,191	3,555	0	424	225	0,377	0,5	532,644	3,412	0	19	416	191
10104	507	400	162	0,633	0,384	533,191	3,568	0	411	196	0,377	0,5	532,644	3,365	0	19	416	191
10124	508	402	165	0,634	0,384	533,326	3,558	0	413	199	0,377	0,499	532,784	3,456	0	19	416	191
10144	509	403	170	0,634	0,384	533,326	3,442	0	426	182	0,378	0,499	532,784	3,598	0	19	416	191
10164	510	418	187	0,634	0,383	533,326	3,4	0	432	200	0,378	0,498	532,784	3,569	0	19	416	191
10184	511	397	199	0,634	0,383	533,326	3,642	0	418	198	0,378	0,498	532,784	3,5	0	19	416	191
10203	512	-800	-600	0,378	0,497	-1	-1	4	419	210	0,378	0,497	532,784	3,653	0	19	416	191
10223	513	-800	-600	0,634	0,383	-1	-1	4	418	212	0,378	0,497	532,976	3,627	0	19	416	191
10243	514	399	192	0,634	0,382	533,577	3,574	0	417	199	0,378	0,497	532,976	3,523	0	19	416	191
10263	515	417	175	0,634	0,382	533,577	3,569	0	423	195	0,378	0,497	532,976	3,492	0	19	416	191
10283	516	423	176	0,634	0,382	533,577	3,614	0	410	189	0,378	0,497	532,976	3,654	0	19	416	191
10303	517	401	180	0,634	0,382	533,577	3,489	0	418	213	0,378	0,497	532,976	3,535	0	19	416	191
10323	518	413	182	0,634	0,382	533,391	3,489	0	418	211	0,377	0,497	533,036	3,561	0	19	416	191
10343	519	419	177	0,633	0,382	533,391	3,347	0	421	203	0,377	0,496	533,036	3,522	0	19	416	191
10363	520	405	188	0,632	0,382	533,391	3,385	0	415	215	0,376	0,496	533,036	3,622	0	19	416	191
10383	521	422	186	0,632	0,381	533,391	3,502	0	426	203	0,376	0,496	533,036	3,452	0	19	416	191
10403	522	415	179	0,632	0,381	533,391	3,605	0	436	200	0,376	0,496	533,036	3,66	0	19	416	191
10423	523	413	184	0,631	0,381	533,537	3,676	0	437	201	0,375	0,496	533,932	3,621	0	19	416	191
10443	524	410	172	0,631	0,381	533,537	3,461	0	414	199	0,375	0,496	533,932	3,609	0	19	416	191
10463	525	402	186	0,631	0,381	533,537	3,505	0	421	195	0,375	0,496	533,932	3,52	0	19	416	191
10482	526	415	168	0,631	0,382	533,537	3,363	0	412	210	0,375	0,497	533,932	3,496	0	19	416	191
10502	527	294	234	0,632	0,383	533,537	3,619	0	313	224	0,377	0,497	533,932	3,695	0
10522	528	284	240	0,633	0,384	534,753	3,627	0	307	224	0,379	0,498	536,239	3,667	0
10542	529	193	285	0,634	0,384	534,753	3,589	0	230	301	0,379	0,499	536,239	3,411	0
10562	530	220	303	0,635	0,385	534,753	3,706	0	252	321	0,38	0,499	536,239	3,538	0	20	241	295
10582	531	226	283	0,636	0,385	534,753	3,395	0	246	310	0,381	0,499	536,239	3,642	0	20	241	295
10602	532	222	288	0,637	0,386	534,753	3,723	0	261	302	0,381	0,499	536,239	3,648	0	20	241	295
10622	533	224	293	0,637	0,386	533,86	3,619	0	260	310	0,381	0,5	534,809	3,645	0	20	241	295
10642	534	217	298	0,637	0,386	533,86	3,509	0	263	316	0,381	0,5	534,809	3,636	0	20	241	295
10662	535	220	284	0,636	0,386	533,86	3,854	0	268	313	0,381	0,5	534,809	3,562	0	20	241	295
10682	536	229	292	0,636	0,386	533,86	3,684	0	268	285	0,38	0,501	534,809	3,712	0	20	241	295
10702	537	213	286	0,636	0,386	533,86	3,622	0	253	291	0,38	0,501	534,809	3,675	0	20	241	295
10722	538	217	288	0,635	0,386	534,428	3,765	0	253	297	0,38	0,501	536,146	3,687	0	20	241	295
10742	539	238	293	0,635	0,386	534,428	3,616	0	267	290	0,379	0,501	536,146	3,7	0	20	241	295
10761	540	228	267	0,634	0,385	534,428	3,499	0	253	295	0,379	0,501	536,146	3,627	0	20	241	295
10781	541	225	283	0,634	0,385	534,428	3,402	0	267	318	0,378	0,5	536,146	3,615	0	20	241	295
10801	542	228	272	0,633	0,385	534,428	3,697	0	254	324	0,377	0,5	536,146	3,693	0	20	241	295
10821	543	227	279	0,632	0,385	534,589	3,622	0	256	329	0,377	0,501	536,428	3,655	0	20	241	295
10841	544	286	332	0,63	0,385	534,589	3,954	0	311	328	0,375	0,501	536,428	3,735	0
10861	545	370	344	0,628	0,386	534,589	3,565	0	386	372	0,373	0,502	536,428	3,628	0
10881	546	376	328	0,628	0,386	534,589	3,607	0	394	318	0,373	0,502	536,428	3,719	0
10901	547	359	317	0,628	0,386	534,589	3,673	0	377	384	0,373	0,503	536,428	3,644	0
10921	548	358	312	0,629	0,386	539,493	3,756	0	374	371	0,373	0,503	535,571	3,674	0
10941	549	369	372	0,629	0,386	539,493	3,67	0	381	329	0,374	0,503	535,571	3,498	0
10961	550	377	370	0,629	0,387	539,493	3,782	0	392	416	0,374	0,504	535,571	3,749	0	21	380	365
10981	551	375	365	0,629	0,389	539,493	3,71	0	386	386	0,374	0,506	535,571	3,709	0	21	380	365
11001	552	373	339	0,629	0,39	539,493	3,667	0	394	380	0,374	0,508	535,571	3,604	0	21	380	365
11021	553	370	335	0,63	0,392	538,18	3,696	0	392	375	0,374	0,509	534,874	3,723	0	21	380	365
11041	554	367	339	0,631	0,392	538,18	3,566	0	401	358	0,375	0,51	534,874	3,714	0	21	380	365
11061	555	376	330	0,631	0,393	538,18	3,574	0	376	382	0,376	0,51	534,874	3,733	0	21	380	365
11081	556	363	339	0,632	0,393	538,18	3,62	0	390	365	0,376	0,511	534,874	3,827	0	21	380	365
11100	557	388	357	0,632	0,393	538,18	3,495	0	371	376	0,376	0,511	534,874	3,676	0	21	380	365
11120	558	388	357	0,633	0,394	537,794	3,502	0	374	369	0,377	0,511	534,075	3,701	0	21	380	365
11140	559	386	351	0,633	0,395	537,794	3,565	0	395	373	0,377	0,512	534,075	3,957	0	21	380	365
11160	560	371	366	0,634	0,395	537,794	3,619	0	385	403	0,378	0,512	534,075	3,828	0	21	380	365
11180	561	372	356	0,634	0,395	537,794	3,586	0	391	416	0,378	0,512	534,075	3,981	0	21	380	365
11200	562	363	331	0,634	0,394	537,794	3,45	0	391	407	0,378	0,512	534,075	3,903	0	21	380	365
11220	563	361	335	0,634	0,394	537,61	3,459	0	389	414	0,378	0,511	533,427	3,868	0	21	380	365
11240	564	361	336	0,634	0,393	537,61	3,507	0	364	307	0,378	0,511	533,427	3,421	0	22	372	350
11260	565	356	301	0,633	0,393	537,61	3,557	0	395	390	0,377	0,51	533,427	3,766	0	22	372	350
11280	566	359	336	0,633	0,393	537,61	3,484	0	367	376	0,377	0,51	533,427	3,662	0	22	372	350
11300	567	364	332	0,632	0,393	537,61	3,5	0	372	396	0,376	0,51	533,427	3,75	0	22	372	350
11320	568	364	322	0,632	0,392	538,349	3,512	0	384	393	0,376	0,51	534,424	3,717	0	22	372	350
11340	569	359	357	0,632	0,392	538,349	3,417	0	393	364	0,376	0,51	534,424	3,676	0	22	372	350
11359	570	365	326	0,632	0,392	538,349	3,434	0	382	358	0,376	0,51	534,424	3,693	0	22	372	350
11380	571	367	326	0,632	0,391	538,349	3,603	0	396	377	0,376	0,51	534,424	3,776	0	22	372	350
11400	572	365	340	0,632	0,391	538,349	3,543	0	374	347	0,376	0,51	534,424	3,787	0	22	372	350
11419	573	364	325	0,632	0,392	537,587	3,6	0	377	347	0,377	0,51	536,224	3,811	0	22	372	350
11439	574	351	359	0,633	0,392	537,587	3,522	0	374	376	0,377	0,51	536,224	3,573	0
11459	575	344	366	0,634	0,392	537,587	3,463	0	369	389	0,378	0,511	536,224	3,755	0
11479	576	352	333	0,635	0,393	537,587	3,572	0	377	436	0,379	0,511	536,224	3,685	0
11499	577	355	326	0,636	0,393	537,587	3,391	0	373	379	0,38	0,511	536,224	3,657	0
11519	578	353	320	0,636	0,394	537,011	3,4	0	373	400	0,38	0,512	533,98	3,615	0
11539	579	354	342	0,636	0,395	537,011	3,361	0	376	383	0,38	0,513	533,98	3,893	0
11559	580	323	385	0,636	0,395	537,011	3,561	0	368	408	0,38	0,513	533,98	3,584	0
11579	581	333	364	0,636	0,396	537,011	3,344	0	378	358	0,38	0,514	533,98	3,713	0	23	359	390
11599	582	345	355	0,636	0,396	537,011	3,32	0	370	380	0,38	0,514	533,98	3,582	0	23	359	390
11619	583	331	373	0,637	0,396	536,837	3,361	0	368	380	0,381	0,514	533,806	3,623	0	23	359	390
11639	584	347	383	0,638	0,396	536,837	3,342	0	374	394	0,381	0,514	533,806	3,725	0	23	359	390
11659	585	352	356	0,639	0,396	536,837	3,302	0	372	467	0,382	0,513	533,806	4,048	0	23	359	390
11678	586	359	370	0,639	0,397	536,837	3,406	0	376	446	0,383	0,513	533,806	3,692	0	23	359	390
11698	587	347	345	0,64	0,397	536,837	3,379	0	367	380	0,384	0,513	533,806	3,438	0
11718	588	352	347	0,641	0,398	536,521	3,386	0	366	410	0,384	0,514	533,942	3,488	0
11738	589	364	368	0,641	0,398	536,521	3,451	0	383	378	0,385	0,514	533,942	3,475	0
11758	590	338	340	0,642	0,399	536,521	3,249	0	353	321	0,385	0,515	533,942	3,495	0
11778	591	356	376	0,643	0,399	536,521	3,271	0	390	354	0,386	0,515	533,942	3,765	0
11798	592	352	346	0,644	0,399	536,521	3,335	0	365	336	0,387	0,514	533,942	3,251	0
11818	593	349	360	0,645	0,399	536,559	3,229	0	358	351	0,389	0,513	533,979	3,31	0
11838	594	191	253	0,647	0,397	536,559	3,172	0	249	296	0,392	0,511	533,979	3,321	0
11858	595	149	215	0,648	0,397	536,559	3,33	0	213	240	0,393	0,51	533,979	3,404	0	24	170	239
11878	596	156	223	0,649	0,397	536,559	3,293	0	178	230	0,394	0,51	533,979	3,389	0	24	170	239
11898	597	169	233	0,65	0,397	536,559	3,307	0	184	248	0,394	0,51	533,979	3,463	0	24	170	239
11918	598	153	231	0,651	0,397	526,723	3,23	0	191	251	0,395	0,509	532,916	3,471	0	24	170	239
11938	599	161	247	0,651	0,396	526,723	3,189	0	180	244	0,395	0,509	532,916	3,513	0	24	170	239
11958	600	163	245	0,65	0,396	526,723	3,108	0	179	235	0,395	0,509	532,916	3,41	0	24	170	239
11978	601	156	223	0,65	0,395	526,723	3,089	0	180	242	0,394	0,508	532,916	3,379	0	24	170	239
11997	602	148	231	0,649	0,395	526,723	3,256	0	190	252	0,393	0,508	532,916	3,401	0	24	170	239
12017	603	146	222	0,648	0,395	526,904	3,217	0	190	251	0,392	0,508	532,372	3,384	0	24	170	239
12037	604	167	244	0,647	0,395	526,904	3,164	0	185	255	0,391	0,508	532,372	3,32	0	24	170	239
12057	605	166	241	0,647	0,395	526,904	3,198	0	169	236	0,391	0,508	532,372	3,34	0	24	170	239
12077	606	138	273	0,648	0,394	526,904	3,133	0	146	254	0,393	0,508	532,372	3,114	0
12097	607	149	327	0,649	0,394	526,904	3,353	0	137	277	0,394	0,507	532,372	3,228	0	25	132	308
12117	608	138	337	0,65	0,393	530,128	3,39	0	131	274	0,394	0,505	532,626	3,175	0	25	132	308
12137	609	128	301	0,65	0,392	530,128	3,129	0	147	272	0,394	0,504	532,626	3,203	0	25	132	308
12157	610	129	308	0,65	0,391	530,128	3,028	0	143	300	0,394	0,503	532,626	3,256	0	25	132	308
12177	611	131	314	0,649	0,391	530,128	3,161	0	126	280	0,393	0,502	532,626	3,443	0	25	132	308
12197	612	135	320	0,649	0,39	530,128	3,1	0	131	304	0,393	0,502	532,626	3,324	0	25	132	308
12217	613	139	329	0,649	0,389	528,133	3,069	0	125	298	0,393	0,501	533,015	3,412	0	25	132	308
12237	614	135	309	0,65	0,389	528,133	3,078	0	133	294	0,393	0,501	533,015	3,299	0	25	132	308
12257	615	116	320	0,651	0,389	528,133	3,216	0	131	277	0,394	0,5	533,015	3,318	0	25	132	308
12276	616	125	313	0,652	0,389	528,133	3,246	0	132	283	0,395	0,5	533,015	3,379	0	25	132	308
12296	617	129	357	0,653	0,389	528,133	3,479	0	137	274	0,396	0,5	533,015	3,252	0	25	132	308
12316	618	130	364	0,653	0,389	528,592	3,579	0	137	277	0,396	0,5	531,63	3,265	0	25	132	308
12336	619	131	328	0,653	0,389	528,592	3,354	0	137	309	0,396	0,499	531,63	3,407	0	25	132	308
12356	620	119	316	0,653	0,389	528,592	3,458	0	140	312	0,396	0,499	531,63	3,247	0	25	132	308
12376	621	112	331	0,652	0,389	528,592	3,386	0	143	280	0,395	0,499	531,63	3,365	0	25	132	308
12396	622	142	341	0,651	0,389	528,592	3,458	0	125	288	0,393	0,5	531,63	3,365	0	25	132	308
12416	623	136	341	0,649	0,389	527,598	3,429	0	126	280	0,392	0,5	531,373	3,363	0	25	132	308
12436	624	109	329	0,648	0,389	527,598	3,473	0	145	282	0,391	0,501	531,373	3,494	0	25	132	308
12456	625	113	327	0,647	0,388	527,598	3,444	0	137	285	0,39	0,501	531,373	3,328	0	25	132	308
12476	626	140	346	0,646	0,387	527,598	3,427	0	128	282	0,389	0,5	531,373	3,404	0	25	132	308
12496	627	133	340	0,645	0,386	527,598	3,455	0	134	292	0,389	0,499	531,373	3,515	0	25	132	308
12516	628	147	343	0,645	0,385	528,502	3,459	0	130	293	0,388	0,498	531,636	3,454	0	25	132	308
12536	629	125	322	0,644	0,384	528,502	3,445	0	137	281	0,388	0,497	531,636	3,612	0	25	132	308
12556	630	126	328	0,644	0,383	528,502	3,404	0	166	297	0,387	0,496	531,636	3,601	0	25	132	308
12576	631	112	327	0,644	0,383	528,502	3,383	0	129	262	0,387	0,496	531,636	3,55	0
12595	632	168	324	0,642	0,383	528,502	3,59	0	222	293	0,386	0,497	531,636	3,655	0
12615	633	165	317	0,639	0,384	536,3	3,627	0	226	290	0,383	0,498	533,869	3,654	0
12635	634	370	351	0,638	0,385	536,3	3,549	0	371	344	0,382	0,499	533,869	3,508	0
12655	635	372	362	0,638	0,386	536,3	3,559	0	383	428	0,381	0,5	533,869	3,64	0	26	375	373
12675	636	348	358	0,638	0,387	536,3	3,592	0	403	391	0,381	0,501	533,869	3,568	0	26	375	373
12695	637	355	361	0,638	0,387	536,3	3,472	0	394	384	0,38	0,502	533,869	3,697	0	26	375	373
12715	638	351	362	0,638	0,388	533,827	3,463	0	403	377	0,38	0,503	533,411	3,689	0	26	375	373
12735	639	372	383	0,639	0,389	533,827	3,519	0	373	369	0,381	0,503	533,411	3,525	0	26	375	373
12755	640	355	359	0,639	0,39	533,827	3,745	0	401	386	0,381	0,504	533,411	3,728	0	26	375	373
12775	641	374	367	0,64	0,391	533,827	3,709	0	376	289	0,381	0,505	533,411	3,386	0
12795	642	359	340	0,64	0,391	533,827	3,604	0	395	388	0,381	0,505	533,411	3,507	0
12815	643	367	337	0,64	0,392	532,946	3,709	0	380	360	0,381	0,506	529,393	3,496	0
12835	644	367	355	0,64	0,393	532,946	3,51	0	373	338	0,381	0,506	529,393	3,432	0
12855	645	363	360	0,64	0,393	532,946	3,535	0	367	340	0,38	0,506	529,393	3,496	0
12874	646	372	347	0,639	0,394	532,946	3,488	0	366	331	0,379	0,506	529,393	3,403	0
12894	647	370	374	0,639	0,395	532,946	3,47	0	394	365	0,379	0,507	529,393	3,477	0	27	387	356
12914	648	368	376	0,639	0,396	532,275	3,464	0	391	364	0,378	0,508	530,391	3,446	0	27	387	356
12934	649	381	354	0,639	0,397	532,275	3,362	0	415	392	0,378	0,509	530,391	3,829	0	27	387	356
12954	650	387	332	0,639	0,398	532,275	3,403	0	380	401	0,378	0,51	530,391	3,614	0	27	387	356
12974	651	372	332	0,64	0,399	532,275	3,304	0	387	382	0,378	0,51	530,391	3,639	0	27	387	356
12994	652	392	350	0,64	0,4	532,275	3,477	0	391	326	0,379	0,511	530,391	3,448	0	27	387	356
13014	653	391	340	0,64	0,402	531,33	3,463	0	395	325	0,379	0,511	527,032	3,38	0	27	387	356
13034	654	492	351	0,641	0,403	531,33	3,517	0	514	389	0,38	0,511	527,032	3,388	0
13054	655	517	368	0,644	0,404	531,33	3,588	0	516	390	0,382	0,511	527,032	3,54	0
13074	656	511	378	0,645	0,406	531,33	3,458	0	506	426	0,384	0,511	527,032	3,648	0
13094	657	490	340	0,646	0,407	531,33	3,564	0	539	397	0,385	0,511	527,032	3,71	0	28	520	376
13114	658	497	347	0,645	0,408	533,544	3,526	0	538	407	0,384	0,51	526,955	3,77	0	28	520	376
13134	659	509	364	0,644	0,408	533,544	3,444	0	560	385	0,382	0,51	526,955	3,638	0	28	520	376
13154	660	499	367	0,641	0,408	533,544	3,513	0	551	372	0,38	0,51	526,955	3,534	0	28	520	376
13174	661	519	355	0,638	0,408	533,544	3,506	0	528	395	0,377	0,511	526,955	3,625	0	28	520	376
13193	662	502	366	0,636	0,408	533,544	3,542	0	524	405	0,375	0,51	526,955	3,572	0	28	520	376
13214	663	503	361	0,634	0,408	536,64	3,569	0	523	402	0,373	0,51	530,406	3,638	0	28	520	376
13233	664	494	352	0,633	0,407	536,64	3,478	0	522	395	0,372	0,509	530,406	3,493	0	28	520	376
13254	665	513	352	0,632	0,406	536,64	3,278	0	537	395	0,372	0,509	530,406	3,583	0	28	520	376
13273	666	543	386	0,631	0,407	536,64	3,381	0	547	414	0,371	0,509	530,406	3,459	0	29	545	393
13294	667	536	400	0,63	0,407	536,64	3,496	0	548	398	0,371	0,509	530,406	3,674	0	29	545	393
13313	668	550	411	0,631	0,407	537,931	3,441	0	551	401	0,371	0,508	531,823	3,672	0	29	545	393
13334	669	534	386	0,631	0,407	537,931	3,425	0	554	425	0,371	0,508	531,823	3,482	0	29	545	393
13353	670	549	383	0,632	0,407	537,931	3,403	0	556	391	0,372	0,508	531,823	3,499	0	29	545	393
13374	671	541	387	0,634	0,408	537,931	3,424	0	558	400	0,374	0,509	531,823	3,325	0	29	545	393
13393	672	536	354	0,636	0,41	537,931	3,391	0	556	395	0,376	0,51	531,823	3,288	0	29	545	393
13414	673	543	352	0,639	0,411	536,487	3,385	0	556	401	0,378	0,511	530,314	3,242	0	29	545	393
13433	674	537	394	0,641	0,413	536,487	3,417	0	559	388	0,38	0,512	530,314	3,396	0	29	545	393
13455	675	542	357	0,642	0,415	536,487	3,42	0	557	416	0,381	0,513	530,314	3,376	0	29	545	393
13472	676	528	371	0,643	0,416	536,487	3,421	0	541	410	0,382	0,515	530,314	3,655	0	29	545	393
13494	677	530	407	0,644	0,418	536,487	3,53	0	560	417	0,383	0,517	530,314	3,318	0	29	545	393
13512	678	530	392	0,644	0,419	537,087	3,545	0	558	416	0,383	0,518	529,655	3,367	0	29	545	393
13534	679	541	374	0,645	0,42	537,087	3,291	0	556	378	0,383	0,519	529,655	3,454	0	29	545	393
13552	680	533	367	0,644	0,42	537,087	3,459	0	540	416	0,383	0,519	529,655	3,558	0	29	545	393
13574	681	542	396	0,644	0,42	537,087	3,52	0	549	413	0,383	0,519	529,655	3,428	0	29	545	393
13592	682	477	335	0,644	0,419	537,087	3,382	0	540	371	0,383	0,517	529,655	3,4	0
13614	683	470	337	0,645	0,418	535,786	3,48	0	540	387	0,384	0,517	530,28	3,418	0
13632	684	450	325	0,644	0,418	535,786	3,332	0	482	347	0,383	0,516	530,28	3,444	0	30	456	338
13654	685	457	323	0,644	0,417	535,786	3,438	0	469	361	0,383	0,516	530,28	3,637	0	30	456	338
13672	686	437	325	0,643	0,417	535,786	3,602	0	457	376	0,382	0,515	530,28	3,504	0	30	456	338
13694	687	451	309	0,642	0,416	535,786	3,319	0	462	373	0,382	0,515	530,28	3,587	0	30	456	338
13712	688	451	306	0,642	0,416	536,363	3,416	0	457	368	0,381	0,515	532,356	3,539	0	30	456	338
13732	689	434	316	0,642	0,416	536,363	3,48	0	467	357	0,381	0,515	532,356	3,53	0	30	456	338
13752	690	432	318	0,642	0,415	536,363	3,449	0	466	346	0,382	0,515	532,356	3,809	0	30	456	338
13772	691	439	326	0,642	0,415	536,363	3,477	0	505	341	0,382	0,515	532,356	3,519	0	30	456	338
13791	692	440	308	0,642	0,415	536,363	3,457	0	451	401	0,382	0,514	532,356	3,599	0	31	448	340
13811	693	439	309	0,642	0,415	537,368	3,475	0	459	398	0,382	0,515	532,621	3,673	0	31	448	340
13831	694	443	329	0,642	0,415	537,368	3,575	0	452	381	0,382	0,515	532,621	3,44	0	31	448	340
13851	695	438	324	0,643	0,416	537,368	3,456	0	470	353	0,382	0,515	532,621	3,469	0	31	448	340
13871	696	439	319	0,643	0,416	537,368	3,525	0	486	336	0,383	0,515	532,621	3,57	0	31	448	340
13891	697	423	318	0,644	0,416	537,368	3,505	0	449	354	0,384	0,515	532,621	3,673	0	31	448	340
13911	698	422	317	0,645	0,416	536,253	3,478	0	460	348	0,385	0,515	533,005	3,735	0	31	448	340
13931	699	366	321	0,646	0,417	536,253	3,583	0	367	357	0,386	0,516	533,005	3,72	0	32	368	329
13951	700	369	315	0,646	0,418	536,253	3,524	0	369	334	0,386	0,517	533,005	3,712	0	32	368	329
13971	701	330	312	0,645	0,418	536,253	3,569	0	381	343	0,385	0,518	533,005	3,541	0	32	368	329
13991	702	365	299	0,644	0,419	536,253	3,625	0	383	353	0,385	0,519	533,005	3,606	0	32	368	329
14011	703	358	293	0,643	0,418	536,469	3,612	0	384	342	0,384	0,52	534,685	3,561	0	32	368	329
14031	704	374	332	0,642	0,418	536,469	3,462	0	385	292	0,383	0,519	534,685	3,568	0	32	368	329
14050	705	367	316	0,641	0,416	536,469	3,62	0	394	360	0,382	0,519	534,685	3,726	0	32	368	329
14071	706	360	314	0,64	0,416	536,469	3,545	0	394	357	0,381	0,518	534,685	3,959	0	32	368	329
14090	707	372	301	0,638	0,415	536,469	3,787	0	370	374	0,38	0,518	534,685	3,738	0	32	368	329
14110	708	369	292	0,637	0,415	539,242	3,836	0	374	375	0,379	0,518	537,162	3,836	0	32	368	329
14130	709	371	325	0,634	0,414	539,242	3,617	0	377	346	0,377	0,519	537,162	3,723	0	32	368	329
14150	710	360	330	0,632	0,414	539,242	3,581	0	363	348	0,375	0,519	537,162	3,563	0	32	368	329
14170	711	346	333	0,629	0,413	539,242	3,526	0	353	317	0,373	0,519	537,162	3,459	0	32	368	329
14190	712	358	315	0,627	0,412	539,242	3,571	0	380	354	0,371	0,518	537,162	3,606	0	32	368	329
14210	713	355	312	0,624	0,41	543,299	3,575	0	370	340	0,369	0,517	542,024	3,617	0	32	368	329
14230	714	357	384	0,621	0,408	543,299	3,581	0	363	374	0,367	0,516	542,024	3,466	0	33	355	365
14250	715	352	407	0,619	0,405	543,299	3,768	0	364	357	0,365	0,514	542,024	3,605	0	33	355	365
14270	716	355	378	0,617	0,403	543,299	3,653	0	361	374	0,363	0,512	542,024	3,58	0	33	355	365
14290	717	350	348	0,614	0,401	543,299	3,679	0	367	357	0,361	0,51	542,024	3,72	0	33	355	365
14310	718	350	346	0,613	0,399	546,581	3,727	0	367	358	0,36	0,509	546,03	3,776	0	33	355	365
14330	719	364	385	0,611	0,398	546,581	3,858	0	338	353	0,358	0,508	546,03	3,54	0	33	355	365
14350	720	365	389	0,61	0,397	546,581	3,763	0	339	356	0,357	0,508	546,03	3,549	0	33	355	365
14369	721	344	371	0,609	0,397	546,581	3,688	0	366	362	0,357	0,508	546,03	3,695	0	33	355	365
14389	722	345	387	0,609	0,396	546,581	3,719	0	366	335	0,357	0,507	546,03	3,472	0	33	355	365
14409	723	346	384	0,609	0,396	547,694	3,686	0	364	334	0,357	0,507	547,723	3,517	0	33	355	365
14429	724	361	338	0,608	0,396	547,694	3,609	0	358	312	0,356	0,508	547,723	3,6	0
14449	725	340	362	0,607	0,396	547,694	3,614	0	354	398	0,355	0,508	547,723	3,552	0	34	360	365
14469	726	330	363	0,606	0,396	547,694	3,735	0	367	387	0,354	0,509	547,723	3,519	0	34	360	365
14489	727	354	313	0,605	0,397	547,694	3,416	0	370	391	0,353	0,509	547,723	3,659	0	34	360	365
14509	728	341	322	0,604	0,397	548,462	3,437	0	371	393	0,353	0,51	549,139	3,641	0	34	360	365
14529	729	346	367	0,604	0,397	548,462	3,66	0	359	361	0,352	0,51	549,139	3,536	0	34	360	365
14549	730	347	340	0,603	0,398	548,462	3,609	0	352	352	0,351	0,511	549,139	3,29	0	34	360	365
14569	731	342	402	0,602	0,398	548,462	3,675	0	362	329	0,351	0,51	549,139	3,41	0	34	360	365
14589	732	357	351	0,601	0,398	548,462	3,399	0	398	406	0,35	0,51	549,139	3,611	0	34	360	365
14609	733	360	375	0,6	0,398	548,166	3,367	0	401	399	0,348	0,51	549,486	3,527	0	34	360	365
14629	734	359	338	0,599	0,399	548,166	3,487	0	383	353	0,347	0,51	549,486	3,406	0	35	362	354
14649	735	364	354	0,597	0,399	548,166	3,582	0	361	356	0,345	0,51	549,486	3,224	0	35	362	354
14669	736	349	321	0,597	0,399	548,166	3,392	0	392	377	0,344	0,51	549,486	3,523	0	35	362	354
14688	737	359	361	0,597	0,4	548,166	3,519	0	372	368	0,344	0,509	549,486	3,442	0	35	362	354
14708	738	358	353	0,597	0,399	547,749	3,519	0	367	376	0,345	0,509	549,795	3,43	0	35	362	354
14728	739	353	391	0,598	0,399	547,749	3,433	0	372	344	0,345	0,509	549,795	3,319	0	35	362	354
14748	740	338	343	0,598	0,399	547,749	3,504	0	368	343	0,346	0,508	549,795	3,324	0	35	362	354
14768	741	363	334	0,599	0,399	547,749	3,341	0	359	346	0,346	0,507	549,795	3,39	0	35	362	354
14788	742	364	379	0,599	0,399	547,749	3,482	0	373	366	0,345	0,507	549,795	3,45	0	36	370	355
14808	743	363	354	0,599	0,399	545,773	3,408	0	368	369	0,345	0,507	548,866	3,474	0	36	370	355
14828	744	361	383	0,6	0,4	545,773	3,358	0	379	329	0,346	0,508	548,866	3,353	0	36	370	355
14848	745	358	351	0,601	0,4	545,773	3,336	0	355	325	0,347	0,508	548,866	3,233	0	36	370	355
14868	746	372	349	0,601	0,4	545,773	3,357	0	374	362	0,347	0,508	548,866	3,384	0	36	370	355
14888	747	364	365	0,601	0,4	545,773	3,32	0	382	362	0,348	0,508	548,866	3,434	0	36	370	355
14908	748	367	347	0,601	0,4	546,433	3,326	0	377	361	0,347	0,508	548,071	3,414	0	36	370	355
14928	749	370	380	0,6	0,4	546,433	3,417	0	388	345	0,346	0,508	548,071	3,362	0	36	370	355
14948	750	333	374	0,599	0,4	546,433	3,44	0	364	316	0,345	0,508	548,071	3,301	0	37	364	352
14967	751	361	356	0,598	0,4	546,433	3,411	0	349	346	0,344	0,508	548,071	3,262	0	37	364	352
14987	752	365	367	0,598	0,4	546,433	3,326	0	365	382	0,344	0,509	548,071	3,446	0	37	364	352
15007	753	353	358	0,598	0,4	546,243	3,322	0	362	377	0,344	0,509	548,632	3,417	0	37	364	352
15027	754	352	345	0,598	0,399	546,243	3,301	0	379	364	0,345	0,508	548,632	3,14	0	37	364	352
15047	755	362	312	0,598	0,399	546,243	3,303	0	388	347	0,344	0,508	548,632	3,274	0	37	364	352
15067	756	359	321	0,597	0,398	546,243	3,31	0	380	350	0,344	0,507	548,632	3,135	0	37	364	352
15087	757	441	308	0,595	0,397	546,243	3,677	0	490	323	0,342	0,507	548,632	3,232	0
15107	758	453	310	0,591	0,397	546,099	3,711	0	499	325	0,339	0,506	541,325	3,132	0
15127	759	608	302	0,59	0,397	546,099	3,213	0	601	347	0,338	0,506	541,325	3,212	0	38	632	323
15147	760	640	302	0,59	0,397	546,099	3,278	0	593	353	0,338	0,506	541,325	3,211	0	38	632	323
15167	761	631	289	0,59	0,396	546,099	3,467	0	626	354	0,338	0,506	541,325	3,392	0	38	632	323
15187	762	616	302	0,59	0,396	546,099	3,377	0	619	355	0,338	0,506	541,325	3,192	0	38	632	323
15207	763	630	297	0,59	0,396	546,962	3,478	0	626	356	0,338	0,506	541,66	3,237	0	38	632	323
15227	764	632	298	0,59	0,395	546,962	3,395	0	608	349	0,338	0,506	541,66	3,288	0	38	632	323
15247	765	623	283	0,589	0,395	546,962	3,291	0	618	328	0,337	0,506	541,66	3,194	0	38	632	323
15266	766	645	273	0,589	0,396	546,962	3,386	0	612	340	0,336	0,506	541,66	3,132	0	38	632	323
15286	767	629	302	0,589	0,396	546,962	3,235	0	629	323	0,336	0,507	541,66	3,415	0	38	632	323
15306	768	636	294	0,59	0,396	545,492	3,24	0	628	326	0,337	0,507	541,411	3,361	0	38	632	323
15326	769	607	328	0,591	0,397	545,492	3,212	0	614	332	0,339	0,507	541,411	3,212	0	38	632	323
15346	770	623	293	0,593	0,397	545,492	3,318	0	607	333	0,34	0,508	541,411	3,227	0	38	632	323
15366	771	624	272	0,594	0,398	545,492	3,199	0	616	341	0,341	0,508	541,411	3,196	0	38	632	323
15386	772	653	282	0,595	0,4	545,492	3,314	0	630	329	0,342	0,509	541,411	3,095	0	38	632	323
15406	773	661	271	0,595	0,402	545,434	3,273	0	626	333	0,342	0,511	539,491	3,075	0	38	632	323
15426	774	658	284	0,596	0,403	545,434	3,186	0	638	355	0,343	0,512	539,491	3,086	0	38	632	323
15446	775	652	346	0,598	0,404	545,434	3,214	0	644	351	0,344	0,513	539,491	3,239	0	38	632	323
15466	776	636	320	0,599	0,406	545,434	3,22	0	650	352	0,345	0,514	539,491	3,153	0	38	632	323
15486	777	653	310	0,601	0,407	545,434	3,276	0	646	341	0,347	0,516	539,491	3,223	0	38	632	323
15506	778	648	340	0,602	0,408	543,52	3,288	0	648	341	0,348	0,517	536,778	3,174	0	38	632	323
15526	779	645	299	0,602	0,409	543,52	3,162	0	636	361	0,348	0,518	536,778	3,149	0	38	632	323
15546	780	646	307	0,602	0,409	543,52	3,224	0	641	366	0,348	0,518	536,778	3,172	0	38	632	323
15565	781	634	344	0,601	0,41	543,52	3,295	0	633	360	0,347	0,519	536,778	3,282	0	38	632	323
15585	782	654	292	0,601	0,41	543,52	3,161	0	652	358	0,346	0,519	536,778	3,387	0	39	649	335
15605	783	651	305	0,6	0,41	543,195	3,208	0	651	359	0,346	0,52	536,788	3,445	0	39	649	335
15625	784	649	325	0,6	0,409	543,195	3,227	0	657	345	0,346	0,519	536,788	3,276	0	39	649	335
15645	785	637	311	0,6	0,409	543,195	3,246	0	627	364	0,347	0,519	536,788	3,425	0	39	649	335
15665	786	652	298	0,6	0,408	543,195	3,183	0	636	348	0,346	0,519	536,788	3,198	0	39	649	335
15685	787	637	332	0,6	0,408	543,195	3,397	0	641	356	0,346	0,519	536,788	3,131	0	39	649	335
15705	788	639	320	0,599	0,408	544,028	3,41	0	646	360	0,345	0,519	538,018	3,144	0	39	649	335
15725	789	651	284	0,598	0,408	544,028	3,381	0	653	356	0,344	0,519	538,018	3,323	0	39	649	335
15745	790	665	301	0,597	0,408	544,028	3,325	0	661	354	0,344	0,52	538,018	3,26	0	39	649	335
15765	791	634	314	0,597	0,409	544,028	3,398	0	650	365	0,344	0,52	538,018	3,327	0	39	649	335
15785	792	647	326	0,598	0,409	544,028	3,364	0	633	350	0,344	0,52	538,018	3,251	0	39	649	335
15805	793	645	338	0,599	0,409	543,493	3,35	0	628	354	0,346	0,52	536,132	3,259	0	39	649	335
15825	794	632	334	0,6	0,409	543,493	3,491	0	639	353	0,346	0,52	536,132	3,385	0	39	649	335
15845	795	642	329	0,6	0,409	543,493	3,254	0	662	349	0,346	0,52	536,132	3,292	0	39	649	335
15865	796	653	304	0,6	0,41	543,493	3,393	0	654	349	0,346	0,521	536,132	3,172	0	39	649	335
15884	797	651	331	0,599	0,41	543,493	3,365	0	651	358	0,345	0,521	536,132	3,265	0	39	649	335
15904	798	647	323	0,598	0,411	543,026	3,334	0	649	356	0,345	0,522	535,985	3,215	0	39	649	335
15924	799	642	289	0,598	0,411	543,026	3,356	0	631	361	0,344	0,522	535,985	3,276	0	39	649	335
15944	800	654	319	0,598	0,411	543,026	3,462	0	622	364	0,345	0,522	535,985	3,295	0	39	649	335
15964	801	665	307	0,599	0,411	543,026	3,33	0	649	372	0,345	0,522	535,985	3,242	0	39	649	335
15984	802	647	320	0,599	0,411	543,026	3,422	0	637	345	0,345	0,522	535,985	3,283	0	39	649	335
16004	803	656	316	0,598	0,411	543,538	3,368	0	640	347	0,344	0,522	536,1	3,281	0	39	649	335
16024	804	663	329	0,597	0,411	543,538	3,512	0	658	358	0,343	0,522	536,1	3,176	0	39	649	335
16044	805	678	311	0,597	0,41	543,538	3,571	0	665	350	0,343	0,522	536,1	3,371	0	39	649	335
16064	806	658	317	0,596	0,41	543,538	3,408	0	651	367	0,343	0,522	536,1	3,294	0	39	649	335
16084	807	653	312	0,597	0,41	543,538	3,361	0	681	351	0,343	0,522	536,1	3,379	0	39	649	335
16104	808	657	313	0,597	0,41	543,941	3,316	0	682	356	0,344	0,521	536,52	3,359	0	39	649	335
16124	809	654	301	0,598	0,41	543,941	3,487	0	648	372	0,344	0,521	536,52	3,272	0	39	649	335
16144	810	656	306	0,598	0,41	543,941	3,374	0	655	368	0,345	0,521	536,52	3,379	0	39	649	335
16163	811	657	289	0,598	0,41	543,941	3,34	0	650	353	0,345	0,521	536,52	3,396	0	39	649	335
16183	812	487	328	0,6	0,411	543,941	3,475	0	522	364	0,347	0,521	536,52	3,398	0
16203	813	474	327	0,603	0,412	544,623	3,413	0	517	347	0,35	0,521	545,932	3,458	0
16223	814	339	425	0,604	0,412	544,623	3,533	0	329	361	0,351	0,52	545,932	3,233	0	40	311	378
16243	815	320	404	0,607	0,411	544,623	3,441	0	313	366	0,353	0,52	545,932	3,171	0	40	311	378
16263	816	327	377	0,609	0,411	544,623	3,327	0	314	359	0,355	0,519	545,932	3,257	0	40	311	378
16283	817	298	390	0,611	0,411	544,623	3,559	0	327	376	0,356	0,519	545,932	3,366	0	40	311	378
16303	818	294	377	0,611	0,412	543,825	3,482	0	318	377	0,357	0,519	546,014	3,369	0	40	311	378
16323	819	308	417	0,611	0,412	543,825	3,472	0	312	348	0,356	0,52	546,014	3,386	0	40	311	378
16343	820	289	388	0,611	0,413	543,825	3,645	0	315	358	0,355	0,52	546,014	3,326	0	40	311	378
16363	821	303	415	0,61	0,413	543,825	3,599	0	304	421	0,354	0,521	546,014	3,519	0
16383	822	322	360	0,609	0,413	543,825	3,335	0	317	351	0,354	0,521	546,014	3,383	0	41	328	399
16403	823	318	360	0,61	0,413	542,995	3,393	0	313	373	0,354	0,52	544,555	3,392	0	41	328	399
16423	824	311	407	0,61	0,413	542,995	3,41	0	307	353	0,355	0,52	544,555	3,247	0	41	328	399
16443	825	334	445	0,611	0,412	542,995	3,723	0	332	339	0,356	0,52	544,555	3,501	0	41	328	399
16463	826	331	453	0,611	0,412	542,995	3,701	0	343	375	0,355	0,52	544,555	3,601	0	41	328	399
16482	827	332	410	0,61	0,412	542,995	3,381	0	338	411	0,355	0,519	544,555	3,458	0	41	328	399
16502	828	333	431	0,609	0,411	543,136	3,53	0	345	417	0,353	0,519	545,133	3,481	0	41	328	399
16522	829	331	421	0,608	0,41	543,136	3,383	0	326	393	0,352	0,518	545,133	3,621	0	41	328	399
16542	830	294	347	0,607	0,41	543,136	3,376	0	322	357	0,352	0,518	545,133	3,515	0
16562	831	287	361	0,607	0,409	543,136	3,377	0	326	356	0,352	0,517	545,133	3,548	0
16582	832	303	402	0,607	0,409	543,136	3,487	0	321	360	0,352	0,517	545,133	3,472	0
16602	833	302	367	0,608	0,408	543,266	3,493	0	322	362	0,353	0,517	544,143	3,463	0
16622	834	354	372	0,608	0,408	543,266	3,179	0	313	349	0,353	0,516	544,143	3,313	0
16642	835	296	392	0,607	0,407	543,266	3,399	0	322	383	0,352	0,516	544,143	3,523	0
16662	836	291	398	0,606	0,407	543,266	3,379	0	298	353	0,352	0,516	544,143	3,325	0
16682	837	313	407	0,606	0,408	543,266	3,391	0	297	351	0,351	0,516	544,143	3,509	0
16702	838	316	413	0,606	0,408	543,904	3,385	0	299	348	0,351	0,516	546,557	3,453	0
16722	839	302	374	0,606	0,408	543,904	3,415	0	324	333	0,351	0,516	546,557	3,52	0
16742	840	310	413	0,607	0,407	543,904	3,586	0	286	372	0,352	0,516	546,557	3,7	0
16761	841	303	282	0,607	0,407	543,904	3,475	0	326	355	0,353	0,515	546,557	3,463	0	42	318	314
16782	842	328	344	0,607	0,407	543,904	3,654	0	316	326	0,353	0,515	546,557	3,661	0	42	318	314
16801	843	329	330	0,607	0,407	541,947	3,627	0	308	343	0,352	0,515	544,316	3,555	0	42	318	314
16821	844	319	314	0,606	0,407	541,947	3,471	0	300	307	0,352	0,514	544,316	3,756	0	42	318	314
16841	845	312	299	0,606	0,407	541,947	3,417	0	318	311	0,351	0,514	544,316	3,586	0	42	318	314
16861	846	311	280	0,605	0,407	541,947	3,381	0	311	302	0,351	0,514	544,316	3,551	0	42	318	314
16881	847	320	307	0,606	0,407	541,947	3,406	0	315	319	0,351	0,514	544,316	3,335	0	42	318	314
16901	848	316	295	0,606	0,406	541,216	3,386	0	312	317	0,352	0,514	545,397	3,246	0	42	318	314
16921	849	305	305	0,607	0,406	541,216	3,35	0	319	297	0,352	0,514	545,397	3,442	0	42	318	314
16941	850	289	297	0,607	0,406	541,216	3,266	0	322	315	0,352	0,514	545,397	3,473	0	42	318	314
16961	851	299	282	0,606	0,406	541,216	3,324	0	320	343	0,352	0,514	545,397	3,496	0	42	318	314
16981	852	304	280	0,605	0,406	541,216	3,447	0	323	331	0,351	0,514	545,397	3,479	0	42	318	314
17001	853	299	277	0,604	0,405	541,604	3,43	0	320	345	0,35	0,514	545,696	3,491	0	42	318	314
17021	854	315	301	0,603	0,405	541,604	3,373	0	333	331	0,349	0,513	545,696	3,571	0	42	318	314
17041	855	299	285	0,603	0,405	541,604	3,397	0	333	308	0,349	0,514	545,696	3,462	0	42	318	314
17061	856	324	286	0,603	0,405	541,604	3,465	0	337	351	0,349	0,514	545,696	3,357	0	42	318	314
17080	857	333	327	0,602	0,405	541,604	3,364	0	351	363	0,348	0,514	545,696	3,359	0	42	318	314
17100	858	332	319	0,601	0,404	543,797	3,405	0	353	364	0,348	0,514	546,587	3,367	0	42	318	314
17120	859	358	288	0,601	0,404	543,797	3,288	0	368	307	0,347	0,514	546,587	3,393	0
17140	860	385	326	0,6	0,404	543,797	3,422	0	366	323	0,346	0,514	546,587	3,469	0
17160	861	373	366	0,6	0,404	543,797	3,353	0	352	323	0,346	0,514	546,587	3,476	0
17180	862	343	308	0,6	0,404	543,797	3,318	0	349	319	0,346	0,513	546,587	3,351	0	43	361	342
17200	863	353	339	0,601	0,403	543,704	3,369	0	345	318	0,347	0,513	547,052	3,39	0	43	361	342
17220	864	366	362	0,601	0,403	543,704	3,421	0	342	300	0,348	0,513	547,052	3,394	0	43	361	342
17240	865	344	309	0,602	0,403	543,704	3,229	0	350	376	0,348	0,514	547,052	3,451	0	43	361	342
17260	866	345	326	0,602	0,403	543,704	3,387	0	386	341	0,348	0,514	547,052	3,618	0	43	361	342
17280	867	378	368	0,601	0,403	543,704	3,418	0	371	353	0,347	0,514	547,052	3,354	0	43	361	342
17300	868	368	346	0,6	0,403	544,054	3,364	0	390	366	0,346	0,514	545,931	3,415	0	43	361	342
17320	869	358	318	0,599	0,403	544,054	3,317	0	349	334	0,345	0,514	545,931	3,403	0
17339	870	351	289	0,599	0,404	544,054	3,295	0	373	322	0,345	0,514	545,931	3,429	0
17359	871	310	327	0,598	0,404	544,054	3,395	0	357	305	0,345	0,514	545,931	3,403	0
17379	872	357	318	0,598	0,403	544,054	3,295	0	363	328	0,344	0,514	545,931	3,475	0
17399	873	342	311	0,598	0,403	545,3	3,336	0	371	317	0,344	0,514	546,182	3,484	0
17419	874	340	326	0,598	0,403	545,3	3,173	0	352	384	0,344	0,515	546,182	3,312	0	44	353	340
17439	875	345	304	0,597	0,404	545,3	3,423	0	364	370	0,344	0,515	546,182	3,346	0	44	353	340
17459	876	362	340	0,597	0,404	545,3	3,456	0	344	391	0,343	0,515	546,182	3,568	0	44	353	340
17479	877	352	341	0,597	0,404	545,3	3,347	0	348	343	0,343	0,515	546,182	3,406	0	44	353	340
17499	878	359	342	0,597	0,404	545,376	3,333	0	350	341	0,343	0,515	547,273	3,507	0	44	353	340
17519	879	348	317	0,597	0,404	545,376	3,248	0	365	319	0,344	0,515	547,273	3,223	0	44	353	340
17539	880	355	358	0,597	0,404	545,376	3,295	0	366	347	0,344	0,516	547,273	3,309	0
17559	881	330	308	0,597	0,404	545,376	3,278	0	347	348	0,344	0,516	547,273	3,394	0	45	359	338
17579	882	338	318	0,596	0,404	545,376	3,155	0	368	301	0,343	0,516	547,273	3,181	0	45	359	338
17599	883	335	327	0,596	0,404	544,635	3,163	0	363	313	0,343	0,516	547,133	3,241	0	45	359	338
17619	884	334	331	0,595	0,405	544,635	3,454	0	343	332	0,342	0,517	547,133	3,253	0	45	359	338
17639	885	359	335	0,595	0,405	544,635	3,344	0	360	317	0,342	0,517	547,133	3,105	0	45	359	338
17658	886	342	325	0,595	0,405	544,635	3,227	0	359	329	0,342	0,517	547,133	3,269	0	45	359	338
17678	887	352	318	0,596	0,405	544,635	3,159	0	344	380	0,343	0,517	547,133	3,579	0	45	359	338
17698	888	343	316	0,596	0,405	544,669	3,091	0	353	379	0,343	0,517	546,882	3,572	0	45	359	338
17718	889	358	323	0,597	0,405	544,669	3,362	0	375	364	0,344	0,517	546,882	3,314	0	45	359	338
17738	890	338	313	0,597	0,405	544,669	3,329	0	361	330	0,344	0,517	546,882	3,254	0	45	359	338
17758	891	360	331	0,597	0,405	544,669	3,223	0	367	327	0,344	0,517	546,882	3,256	0	45	359	338
17778	892	363	327	0,597	0,405	544,669	3,243	0	370	383	0,344	0,517	546,882	3,321	0	45	359	338
17798	893	359	327	0,597	0,405	544,94	3,265	0	363	367	0,344	0,517	546,062	3,287	0	45	359	338
17818	894	367	343	0,597	0,405	544,94	3,137	0	362	367	0,344	0,517	546,062	3,422	0	45	359	338
17838	895	361	332	0,597	0,405	544,94	3,086	0	364	355	0,344	0,517	546,062	3,285	0	45	359	338
17858	896	344	328	0,597	0,405	544,94	3,224	0	373	382	0,344	0,517	546,062	3,203	0	45	359	338
17878	897	356	343	0,597	0,404	544,94	3,108	0	361	326	0,344	0,516	546,062	3,249	0	45	359	338
17898	898	348	336	0,597	0,404	545,101	3,116	0	365	322	0,344	0,516	546,807	3,214	0	45	359	338
17918	899	359	318	0,596	0,405	545,101	3,07	0	384	357	0,343	0,516	546,807	3,065	0	45	359	338
17937	900	346	313	0,596	0,405	545,101	3,306	0	388	371	0,343	0,517	546,807	3,342	0	45	359	338
17957	901	360	324	0,597	0,405	545,101	3,029	0	388	338	0,343	0,516	546,807	3,273	0	45	359	338
17977	902	382	371	0,597	0,404	545,101	3,237	0	349	340	0,344	0,516	546,807	3,137	0	45	359	338
17997	903	380	375	0,597	0,404	545,687	3,126	0	348	342	0,344	0,516	546,547	3,263	0	45	359	338
18017	904	334	304	0,597	0,404	545,687	3,171	0	370	333	0,344	0,516	546,547	3,196	0
18037	905	357	343	0,597	0,404	545,687	3,083	0	363	325	0,344	0,516	546,547	3,17	0
18057	906	363	346	0,597	0,404	545,687	3,099	0	381	329	0,344	0,516	546,547	3,246	0
18077	907	362	309	0,596	0,404	545,687	3,034	0	368	323	0,343	0,516	546,547	3,387	0
18097	908	367	330	0,596	0,404	544,708	3,018	0	369	323	0,343	0,516	546,42	3,408	0
18117	909	365	337	0,596	0,404	544,708	3,065	0	399	386	0,343	0,516	546,42	3,305	0
18137	910	276	298	0,597	0,404	544,708	3,278	0	304	324	0,344	0,515	546,42	3,191	0
18157	911	170	292	0,599	0,403	544,708	3,064	0	193	280	0,347	0,514	546,42	3,253	0	46	147	291
18177	912	181	293	0,6	0,403	544,708	3,249	0	172	270	0,348	0,514	546,42	3,155	0	46	147	291
18197	913	194	298	0,601	0,403	541,46	3,151	0	149	261	0,348	0,514	546,136	3,162	0	46	147	291
18217	914	177	303	0,601	0,403	541,46	3,163	0	197	276	0,349	0,513	546,136	3,255	0	46	147	291
18237	915	194	286	0,601	0,403	541,46	2,842	0	164	251	0,349	0,513	546,136	3,105	0	46	147	291
18256	916	175	290	0,601	0,403	541,46	3,012	0	189	285	0,349	0,513	546,136	3,104	0	46	147	291
18276	917	179	295	0,601	0,403	541,46	2,987	0	194	304	0,349	0,514	546,136	3,136	0	46	147	291
18296	918	184	287	0,601	0,403	541,298	2,961	0	183	301	0,349	0,514	547,16	3,151	0	46	147	291
18316	919	177	300	0,601	0,402	541,298	3,054	0	173	279	0,349	0,514	547,16	3,273	0	46	147	291
18336	920	174	307	0,601	0,402	541,298	3,13	0	182	261	0,348	0,513	547,16	3,053	0	46	147	291
18356	921	158	307	0,601	0,402	541,298	3,02	0	159	257	0,348	0,513	547,16	3,183	0	46	147	291
18376	922	141	302	0,601	0,402	541,298	3,075	0	145	277	0,348	0,513	547,16	3,096	0	46	147	291
18396	923	133	308	0,6	0,402	539,538	3,078	0	141	267	0,348	0,513	546,879	3,151	0	46	147	291
18416	924	145	303	0,599	0,402	539,538	2,926	0	149	277	0,347	0,513	546,879	2,974	0	46	147	291
18436	925	153	308	0,599	0,402	539,538	2,971	0	135	268	0,347	0,513	546,879	2,93	0	46	147	291
18456	926	140	292	0,599	0,401	539,538	2,944	0	133	272	0,347	0,512	546,879	2,973	0	46	147	291
18476	927	133	307	0,599	0,401	539,538	2,951	0	141	269	0,347	0,512	546,879	3,011	0	46	147	291
18496	928	131	300	0,6	0,401	540,647	2,963	0	133	270	0,348	0,512	546,838	3,002	0	46	147	291
18516	929	135	306	0,6	0,401	540,647	2,797	0	134	268	0,348	0,512	546,838	2,926	0	46	147	291
18535	930	156	324	0,6	0,401	540,647	2,793	0	129	280	0,348	0,512	546,838	2,872	0	46	147	291
18555	931	151	290	0,6	0,401	540,647	2,775	0	127	295	0,348	0,512	546,838	2,87	0	46	147	291
18575	932	124	310	0,6	0,401	540,647	2,936	0	147	277	0,348	0,512	546,838	3	0	46	147	291
18595	933	134	314	0,6	0,401	537,999	2,928	0	144	281	0,348	0,512	546,766	2,978	0	46	147	291
18615	934	132	320	0,6	0,401	537,999	3,142	0	145	282	0,348	0,512	546,766	3,015	0	46	147	291
18635	935	122	307	0,599	0,401	537,999	3,081	0	129	274	0,347	0,512	546,766	2,887	0	46	147	291
18655	936	133	335	0,599	0,401	537,999	3,036	0	137	274	0,347	0,512	546,766	3,035	0	46	147	291
18675	937	130	313	0,598	0,4	537,999	3,053	0	132	277	0,346	0,511	546,766	3,129	0	46	147	291
18695	938	126	311	0,598	0,4	539,267	3,036	0	135	276	0,346	0,511	548,063	3,119	0	46	147	291
18715	939	137	307	0,598	0,4	539,267	3,224	0	147	286	0,346	0,511	548,063	3,012	0	46	147	291
18735	940	125	323	0,597	0,4	539,267	3,109	0	136	272	0,345	0,511	548,063	2,9	0	46	147	291
18755	941	130	306	0,597	0,4	539,267	2,984	0	141	266	0,345	0,511	548,063	2,995	0	46	147	291
18775	942	144	309	0,597	0,399	539,267	3,027	0	151	272	0,345	0,511	548,063	3,054	0	46	147	291
18795	943	140	313	0,597	0,399	540,035	2,962	0	147	268	0,345	0,511	548,223	3,026	0	46	147	291
18815	944	138	328	0,597	0,399	540,035	3,235	0	151	252	0,345	0,511	548,223	3,153	0	46	147	291
18835	945	138	309	0,597	0,399	540,035	3,167	0	154	272	0,345	0,511	548,223	3,065	0	46	147	291
18854	946	134	313	0,596	0,399	540,035	3,203	0	151	283	0,345	0,511	548,223	2,961	0	46	147	291
18874	947	129	305	0,596	0,398	540,035	3,088	0	149	264	0,345	0,51	548,223	3,011	0	46	147	291
18894	948	127	305	0,596	0,398	539,457	3,071	0	150	266	0,344	0,51	548,579	2,96	0	46	147	291
18914	949	144	303	0,595	0,398	539,457	3,202	0	167	277	0,344	0,51	548,579	3,158	0	46	147	291
18934	950	144	319	0,594	0,398	539,457	3,175	0	155	278	0,343	0,51	548,579	2,929	0	46	147	291
18954	951	142	320	0,594	0,398	539,457	3,302	0	158	269	0,343	0,51	548,579	3,06	0	46	147	291
18974	952	141	343	0,594	0,397	539,457	3,342	0	137	247	0,343	0,51	548,579	2,807	0	46	147	291
18994	953	140	352	0,594	0,398	539,405	3,381	0	131	243	0,342	0,51	548,258	2,808	0	46	147	291
19014	954	139	291	0,594	0,398	539,405	3,288	0	190	304	0,343	0,51	548,258	3,281	0	46	147	291
19034	955	147	341	0,594	0,397	539,405	3,427	0	146	252	0,343	0,509	548,258	2,884	0	46	147	291
19054	956	123	347	0,595	0,397	539,405	3,182	0	165	265	0,343	0,508	548,258	3,015	0	46	147	291
19074	957	134	322	0,595	0,397	539,405	3,182	0	164	276	0,343	0,508	548,258	3,064	0	46	147	291
19094	958	131	318	0,595	0,397	539,772	3,184	0	166	252	0,343	0,508	548,349	3,114	0	46	147	291
19114	959	125	310	0,595	0,397	539,772	3,351	0	151	255	0,343	0,508	548,349	2,968	0	46	147	291
19134	960	128	313	0,594	0,396	539,772	3,298	0	138	260	0,343	0,508	548,349	2,991	0	46	147	291
19153	961	115	328	0,594	0,396	539,772	3,308	0	150	271	0,342	0,507	548,349	3,004	0	46	147	291
19174	962	132	322	0,593	0,396	539,772	3,239	0	163	264	0,341	0,507	548,349	3,083	0	46	147	291
19193	963	124	315	0,59	0,397	549,925	3,281	0	161	267	0,338	0,508	549,182	3,111	0	46	147	291
19214	964	434	332	0,586	0,398	549,925	3,313	0	483	382	0,335	0,51	549,182	3,355	0	47	476	359
19233	965	455	331	0,585	0,398	549,925	3,142	0	508	390	0,333	0,51	549,182	3,149	0	47	476	359
19254	966	449	335	0,584	0,398	549,925	3,37	0	490	379	0,333	0,51	549,182	3,054	0	47	476	359
19273	967	464	327	0,584	0,398	549,925	3,379	0	503	386	0,332	0,51	549,182	3,216	0	47	476	359
19294	968	467	331	0,583	0,398	546,965	3,371	0	494	388	0,332	0,511	548,447	3,202	0	47	476	359
19313	969	452	332	0,583	0,398	546,965	3,05	0	491	405	0,332	0,51	548,447	3,185	0	47	476	359
19334	970	480	339	0,584	0,397	546,965	3,287	0	510	389	0,332	0,51	548,447	3,233	0	47	476	359
19353	971	468	347	0,584	0,397	546,965	3,2	0	504	368	0,332	0,51	548,447	3,175	0	47	476	359
19374	972	470	308	0,583	0,397	546,965	3,249	0	458	436	0,332	0,51	548,447	3,642	0	47	476	359
19393	973	474	307	0,582	0,397	550,693	3,229	0	463	425	0,331	0,51	548,264	3,689	0	47	476	359
19415	974	476	343	0,582	0,396	550,693	3,31	0	501	415	0,33	0,509	548,264	3,384	0	47	476	359
19433	975	485	319	0,581	0,396	550,693	3,15	0	498	382	0,33	0,509	548,264	3,222	0	47	476	359
19454	976	466	321	0,58	0,396	550,693	3,208	0	492	378	0,329	0,509	548,264	3,131	0	47	476	359
19472	977	467	310	0,58	0,397	550,693	3,387	0	452	388	0,328	0,51	548,264	3,252	0	47	476	359
19494	978	468	310	0,58	0,397	548,265	3,314	0	445	388	0,329	0,51	548,272	3,232	0	47	476	359
19512	979	482	373	0,58	0,396	548,265	3,309	0	473	462	0,328	0,509	548,272	3,783	0
19534	980	449	322	0,579	0,396	548,265	3,268	0	516	381	0,328	0,509	548,272	3,362	0
19552	981	464	389	0,579	0,396	548,265	3,173	0	501	380	0,328	0,509	548,272	3,301	0	48	481	363
19574	982	474	344	0,579	0,396	548,265	3,143	0	484	383	0,328	0,51	548,272	3,341	0	48	481	363
19592	983	462	330	0,579	0,396	549,845	3,122	0	501	383	0,328	0,51	548,429	3,314	0	48	481	363
19612	984	458	361	0,579	0,395	549,845	3,27	0	487	405	0,328	0,509	548,429	3,405	0	48	481	363
19632	985	469	350	0,579	0,395	549,845	3,069	0	491	403	0,329	0,509	548,429	3,375	0	48	481	363
19652	986	470	340	0,579	0,395	549,845	3,191	0	471	401	0,328	0,509	548,429	3,364	0	48	481	363
19672	987	471	331	0,579	0,395	549,845	3,228	0	507	379	0,328	0,509	548,429	3,17	0	48	481	363
19692	988	472	324	0,578	0,395	549,23	3,151	0	505	375	0,327	0,509	549,569	3,138	0	48	481	363
19712	989	460	343	0,577	0,394	549,23	3,328	0	527	366	0,327	0,509	549,569	3,296	0	48	481	363
19732	990	442	351	0,577	0,394	549,23	3,331	0	479	409	0,326	0,509	549,569	3,28	0
19752	991	488	359	0,577	0,395	549,23	3,219	0	514	376	0,326	0,509	549,569	3,366	0	49	482	367
19771	992	460	347	0,577	0,395	549,23	3,302	0	495	405	0,327	0,509	549,569	3,428	0	49	482	367
19791	993	463	354	0,578	0,394	548,575	3,27	0	513	394	0,327	0,509	548,227	3,445	0	49	482	367
19811	994	471	357	0,578	0,394	548,575	3,315	0	513	360	0,328	0,509	548,227	3,456	0	49	482	367
19831	995	440	353	0,579	0,394	548,575	3,394	0	514	378	0,328	0,509	548,227	3,453	0	49	482	367
19851	996	450	353	0,579	0,395	548,575	3,45	0	507	375	0,328	0,509	548,227	3,344	0	49	482	367
19871	997	434	308	0,579	0,394	548,575	3,347	0	457	330	0,329	0,509	548,227	3,447	0	50	425	308
19891	998	433	303	0,579	0,394	547,751	3,398	0	451	334	0,329	0,508	549,663	3,426	0	50	425	308
19911	999	416	282	0,579	0,394	547,751	3,381	0	439	354	0,329	0,508	549,663	3,622	0	50	425	308
19931	1000	423	288	0,58	0,394	547,751	3,52	0	427	352	0,33	0,508	549,663	3,63	0	50	425	308
19951	1001	433	275	0,581	0,394	547,751	3,411	0	448	363	0,331	0,508	549,663	3,578	0	50	425	308
19971	1002	433	274	0,582	0,394	547,751	3,389	0	435	357	0,331	0,508	549,663	3,509	0	50	425	308
19991	1003	431	274	0,582	0,394	546,446	3,425	0	433	359	0,332	0,508	549,892	3,492	0	50	425	308
20011	1004	421	299	0,583	0,394	546,446	3,486	0	438	286	0,332	0,508	549,892	3,379	0	50	425	308
20030	1005	421	309	0,583	0,395	546,446	3,465	0	425	323	0,332	0,508	549,892	3,627	0	50	425	308
20050	1006	425	295	0,582	0,395	546,446	3,6	0	420	307	0,331	0,509	549,892	3,652	0	50	425	308
20070	1007	426	288	0,582	0,396	546,446	3,517	0	454	345	0,331	0,509	549,892	3,698	0	50	425	308
20090	1008	427	289	0,583	0,396	546,004	3,54	0	448	348	0,331	0,51	548,819	3,724	0	50	425	308
20110	1009	407	301	0,583	0,396	546,004	3,724	0	426	352	0,332	0,51	548,819	3,665	0	50	425	308
20130	1010	424	285	0,583	0,396	546,004	3,569	0	426	321	0,332	0,51	548,819	3,512	0	50	425	308
20150	1011	430	280	0,583	0,396	546,004	3,449	0	418	329	0,332	0,51	548,819	3,792	0	50	425	308
20170	1012	415	290	0,582	0,396	546,004	3,496	0	415	316	0,331	0,51	548,819	3,543	0	50	425	308
20190	1013	425	288	0,582	0,396	546,98	3,438	0	414	316	0,331	0,51	549,802	3,653	0	50	425	308
20210	1014	417	289	0,582	0,396	546,98	3,541	0	439	331	0,331	0,51	549,802	3,599	0	50	425	308
20230	1015	415	309	0,581	0,396	546,98	3,617	0	422	340	0,33	0,51	549,802	3,542	0	50	425	308
20250	1016	419	261	0,581	0,396	546,98	3,617	0	427	333	0,33	0,51	549,802	3,719	0	50	425	308
20270	1017	413	297	0,581	0,397	546,98	3,459	0	408	265	0,33	0,51	549,802	3,662	0	50	425	308
20290	1018	414	296	0,581	0,397	546,447	3,488	0	403	264	0,33	0,511	548,568	3,675	0	50	425	308
20310	1019	379	318	0,581	0,398	546,447	3,444	0	382	373	0,331	0,511	548,568	3,608	0	51	356	346
20330	1020	359	335	0,581	0,399	546,447	3,602	0	378	356	0,331	0,512	548,568	3,846	0	51	356	346
20349	1021	360	373	0,581	0,399	546,447	3,648	0	345	330	0,331	0,512	548,568	3,585	0	51	356	346
20369	1022	350	380	0,581	0,399	546,447	3,871	0	379	352	0,331	0,512	548,568	3,754	0	51	356	346
20389	1023	346	384	0,582	0,399	549,021	3,994	0	369	340	0,331	0,512	550,356	3,648	0	51	356	346
20409	1024	343	348	0,583	0,399	549,021	3,657	0	362	349	0,332	0,512	550,356	3,689	0	51	356	346
20429	1025	351	361	0,584	0,399	549,021	3,615	0	355	318	0,333	0,512	550,356	3,62	0	51	356	346
20449	1026	341	335	0,584	0,399	549,021	3,796	0	384	357	0,333	0,512	550,356	3,865	0	51	356	346
20469	1027	367	373	0,584	0,399	549,021	3,661	0	331	290	0,333	0,512	550,356	3,393	0	51	356	346
20489	1028	369	370	0,584	0,399	547,101	3,673	0	331	294	0,333	0,512	549,905	3,392	0	51	356	346
20509	1029	347	348	0,584	0,399	547,101	3,508	0	361	345	0,333	0,512	549,905	3,783	0	51	356	346
20529	1030	360	384	0,584	0,399	547,101	3,722	0	397	370	0,332	0,512	549,905	3,803	0
20549	1031	360	363	0,584	0,399	547,101	3,606	0	375	332	0,332	0,512	549,905	3,739	0
20569	1032	363	367	0,584	0,399	547,101	3,662	0	385	364	0,332	0,512	549,905	3,913	0
20589	1033	364	370	0,584	0,399	548,194	3,61	0	373	350	0,332	0,512	549,949	3,919	0
20609	1034	378	362	0,583	0,398	548,194	3,5	0	356	290	0,332	0,512	549,949	3,464	0
20628	1035	344	360	0,583	0,398	548,194	3,604	0	331	277	0,332	0,512	549,949	3,579	0
20648	1036	358	362	0,583	0,398	548,194	3,645	0	351	305	0,332	0,511	549,949	3,588	0
20668	1037	365	334	0,583	0,397	548,194	3,483	0	357	340	0,332	0,511	549,949	3,685	0
20688	1038	350	331	0,583	0,397	548,409	3,546	0	349	345	0,332	0,511	549,813	3,722	0
20708	1039	359	360	0,583	0,397	548,409	3,709	0	387	401	0,333	0,51	549,813	3,632	0
20728	1040	381	351	0,584	0,397	548,409	3,46	0	372	370	0,333	0,511	549,813	3,491	0
20748	1041	354	339	0,584	0,397	548,409	3,48	0	362	309	0,333	0,511	549,813	3,417	0
20768	1042	349	330	0,583	0,397	548,409	3,483	0	367	336	0,333	0,511	549,813	3,426	0
20788	1043	353	322	0,583	0,397	547,885	3,482	0	372	305	0,333	0,511	549,231	3,432	0
20808	1044	366	320	0,583	0,397	547,885	3,429	0	383	367	0,332	0,511	549,231	3,444	0	52	367	344
20828	1045	367	342	0,583	0,397	547,885	3,407	0	374	351	0,332	0,511	549,231	3,371	0	52	367	344
20848	1046	369	320	0,582	0,397	547,885	3,314	0	388	345	0,332	0,511	549,231	3,278	0	52	367	344
20868	1047	345	340	0,583	0,397	547,885	3,321	0	377	363	0,332	0,511	549,231	3,525	0	52	367	344
20888	1048	343	331	0,583	0,397	549,13	3,336	0	381	353	0,332	0,511	549,435	3,473	0	52	367	344
20908	1049	367	343	0,583	0,397	549,13	3,322	0	362	361	0,332	0,511	549,435	3,57	0	52	367	344
20928	1050	356	319	0,583	0,397	549,13	3,223	0	382	359	0,332	0,511	549,435	3,219	0	52	367	344
20947	1051	350	302	0,583	0,397	549,13	3,42	0	361	318	0,332	0,511	549,435	3,484	0
20967	1052	358	314	0,583	0,397	549,13	3,317	0	370	311	0,332	0,511	549,435	3,49	0
20987	1053	356	308	0,583	0,397	547,754	3,309	0	378	305	0,332	0,511	549,164	3,495	0
21007	1054	366	322	0,582	0,397	547,754	3,383	0	407	355	0,332	0,511	549,164	3,304	0	53	368	333
21027	1055	366	320	0,582	0,397	547,754	3,191	0	364	329	0,332	0,511	549,164	3,224	0	53	368	333
21047	1056	366	328	0,582	0,397	547,754	3,198	0	-800	-600	0,582	0,397	-1	-1	4	53	368	333
21067	1057	380	333	0,582	0,397	547,754	3,268	0	372	327	0,331	0,511	549,164	3,334	0	53	368	333
21087	1058	381	335	0,582	0,397	548,049	3,297	0	372	325	0,331	0,51	550,575	3,342	0	53	368	333
21107	1059	368	312	0,582	0,397	548,049	3,282	0	366	353	0,331	0,51	550,575	3,353	0	53	368	333
21127	1060	346	343	0,581	0,397	548,049	3,266	0	367	371	0,331	0,511	550,575	3,3	0	53	368	333
21147	1061	357	320	0,581	0,397	548,049	3,289	0	384	329	0,331	0,51	550,575	3,263	0	54	365	331
21167	1062	370	322	0,582	0,397	548,049	3,147	0	360	375	0,331	0,51	550,575	3,264	0	54	365	331
21187	1063	362	323	0,582	0,397	549,58	3,142	0	364	363	0,331	0,51	550,643	3,265	0	54	365	331
21207	1064	348	321	0,582	0,397	549,58	3,285	0	364	337	0,332	0,51	550,643	3,15	0	54	365	331
21226	1065	374	343	0,583	0,397	549,58	3,178	0	361	305	0,332	0,51	550,643	3,256	0	54	365	331
21246	1066	361	338	0,583	0,398	549,58	3,304	0	364	318	0,332	0,51	550,643	3,349	0	54	365	331
21266	1067	372	315	0,583	0,398	549,58	3,227	0	371	308	0,333	0,51	550,643	3,215	0	54	365	331
21286	1068	370	323	0,584	0,398	550,508	3,206	0	368	311	0,333	0,51	551,652	3,238	0	54	365	331
21306	1069	362	328	0,584	0,398	550,508	3,121	0	360	321	0,333	0,511	551,652	3,065	0	54	365	331
21326	1070	371	335	0,584	0,398	550,508	3,181	0	355	339	0,333	0,511	551,652	3,179	0	54	365	331
21346	1071	372	316	0,584	0,399	550,508	3,205	0	376	387	0,333	0,511	551,652	3,165	0	54	365	331
21366	1072	367	322	0,585	0,399	550,508	3,221	0	363	321	0,334	0,511	551,652	3,143	0
21386	1073	371	321	0,585	0,4	549,436	3,23	0	366	342	0,334	0,512	550,682	3,121	0
21406	1074	365	343	0,585	0,4	549,436	3,269	0	380	292	0,334	0,512	550,682	3,031	0
21426	1075	373	304	0,585	0,4	549,436	2,951	0	366	359	0,334	0,512	550,682	3,093	0
21446	1076	338	324	0,585	0,4	549,436	3,213	0	350	345	0,335	0,511	550,682	3,366	0
21466	1077	187	291	0,588	0,398	549,436	3,201	0	187	260	0,338	0,508	550,682	3,054	0
21486	1078	176	307	0,591	0,397	540,038	3,136	0	156	284	0,341	0,506	552,46	3,165	0
21506	1079	88	244	0,593	0,395	540,038	2,782	0	121	245	0,342	0,503	552,46	3,135	0	55	122	254
21526	1080	96	245	0,595	0,394	540,038	2,895	0	148	251	0,344	0,501	552,46	2,971	0	55	122	254
21545	1081	96	267	0,597	0,393	540,038	3,054	0	141	277	0,347	0,499	552,46	3,115	0	55	122	254
21565	1082	116	254	0,599	0,392	540,038	3,042	0	151	252	0,348	0,496	552,46	3,152	0	55	122	254
21585	1083	120	254	0,6	0,39	544,669	3,055	0	151	260	0,349	0,494	553,084	3,11	0	55	122	254
21605	1084	103	255	0,6	0,389	544,669	2,813	0	149	252	0,35	0,492	553,084	3,23	0	55	122	254
21625	1085	111	258	0,599	0,388	544,669	3,108	0	130	249	0,349	0,491	553,084	3,199	0	55	122	254
21645	1086	97	259	0,598	0,387	544,669	3,16	0	128	255	0,348	0,49	553,084	3,263	0	55	122	254
21665	1087	111	243	0,598	0,386	544,669	3,087	0	124	253	0,348	0,489	553,084	3,064	0	55	122	254
21685	1088	105	241	0,597	0,385	545,725	3,104	0	121	250	0,348	0,488	555,424	3,063	0	55	122	254
21705	1089	127	265	0,597	0,384	545,725	3,055	0	115	251	0,348	0,487	555,424	3,361	0	55	122	254
21725	1090	103	266	0,598	0,382	545,725	3,065	0	126	238	0,349	0,485	555,424	3,217	0	55	122	254
21745	1091	114	269	0,599	0,381	545,725	2,873	0	146	238	0,35	0,483	555,424	3,179	0	55	122	254
21765	1092	99	256	0,6	0,38	545,725	3,057	0	-800	-600	0,6	0,38	-1	-1	4	56	121	246
21785	1093	98	250	0,602	0,379	550,646	3,04	0	-800	-600	0,353	0,479	-1	-1	4	56	121	246
21805	1094	98	241	0,604	0,379	550,646	3,003	0	132	251	0,356	0,476	555,629	2,992	0	56	121	246
21824	1095	123	257	0,608	0,377	550,646	2,858	0	138	220	0,359	0,473	555,629	3,231	0	56	121	246
21844	1096	120	271	0,611	0,376	550,646	3,042	0	107	231	0,363	0,47	555,629	3,088	0	56	121	246
21864	1097	115	277	0,614	0,375	550,646	2,902	0	140	237	0,366	0,467	555,629	3,143	0	56	121	246
21884	1098	110	278	0,617	0,375	555,523	3,003	0	128	230	0,37	0,464	561,406	3,096	0	56	121	246
21904	1099	113	270	0,619	0,374	555,523	2,984	0	146	236	0,372	0,463	561,406	3,194	0	56	121	246
21924	1100	129	269	0,621	0,374	555,523	3,01	0	139	230	0,373	0,462	561,406	3,057	0	56	121	246
21944	1101	98	254	0,622	0,375	555,523	3,088	0	139	231	0,375	0,462	561,406	3,244	0	56	121	246
21964	1102	106	266	0,623	0,376	555,523	3,1	0	147	209	0,376	0,463	561,406	2,995	0	56	121	246
21984	1103	105	258	0,624	0,376	558,436	3,128	0	143	201	0,376	0,463	563,292	3,047	0	56	121	246
22004	1104	121	301	0,624	0,377	558,436	3,307	0	171	213	0,377	0,463	563,292	3,196	0	57	136	253
22024	1105	115	303	0,625	0,378	558,436	3,3	0	146	215	0,378	0,463	563,292	3,111	0	57	136	253
22044	1106	111	301	0,626	0,378	558,436	3,484	0	139	211	0,378	0,463	563,292	2,844	0	57	136	253
22064	1107	125	284	0,626	0,379	558,436	3,343	0	157	205	0,379	0,464	563,292	2,896	0	57	136	253
22084	1108	123	285	0,626	0,379	557,088	3,38	0	158	206	0,379	0,464	562,941	2,947	0	57	136	253
22104	1109	105	276	0,626	0,379	557,088	3,127	0	160	235	0,378	0,465	562,941	3,125	0	57	136	253
22123	1110	131	278	0,625	0,38	557,088	3,187	0	161	233	0,377	0,466	562,941	3,197	0	57	136	253
22143	1111	128	305	0,623	0,379	557,088	3,181	0	150	216	0,376	0,467	562,941	3,135	0	57	136	253
22163	1112	219	342	0,62	0,38	557,088	3,335	0	261	294	0,374	0,469	562,941	3,275	0	58	260	323
22183	1113	240	344	0,618	0,38	566,765	3,437	0	268	289	0,372	0,469	566,611	3,301	0	58	260	323
22203	1114	231	342	0,617	0,379	566,765	3,377	0	267	304	0,371	0,468	566,611	3,39	0	58	260	323
22223	1115	239	335	0,616	0,377	566,765	3,39	0	291	327	0,37	0,466	566,611	3,387	0	58	260	323
22243	1116	242	324	0,615	0,375	566,765	3,23	0	280	292	0,369	0,464	566,611	3,25	0	58	260	323
22263	1117	253	345	0,614	0,373	566,765	3,251	0	260	309	0,369	0,462	566,611	3,261	0	58	260	323
22283	1118	258	332	0,614	0,373	572,647	3,305	0	270	308	0,37	0,461	570,948	3,296	0	58	260	323
22303	1119	266	338	0,614	0,372	572,647	3,449	0	276	316	0,37	0,46	570,948	3,463	0	58	260	323
22323	1120	272	370	0,614	0,372	572,647	3,436	0	276	318	0,37	0,46	570,948	3,465	0	58	260	323
22343	1121	269	344	0,614	0,372	572,647	3,344	0	269	302	0,37	0,46	570,948	3,357	0	58	260	323
22363	1122	225	325	0,613	0,372	572,647	3,249	0	281	307	0,37	0,46	570,948	3,295	0	58	260	323
22383	1123	224	332	0,613	0,372	573,972	3,21	0	281	302	0,37	0,461	572,838	3,266	0	58	260	323
22402	1124	250	353	0,612	0,372	573,972	3,528	0	260	311	0,369	0,461	572,838	3,401	0	58	260	323
22422	1125	271	364	0,611	0,373	573,972	3,501	0	296	334	0,368	0,462	572,838	3,195	0
22442	1126	353	378	0,61	0,373	573,972	3,412	0	350	287	0,367	0,462	572,838	3,446	0
22462	1127	335	358	0,609	0,374	573,972	3,426	0	363	325	0,366	0,463	572,838	3,271	0
22482	1128	320	366	0,609	0,374	574,888	3,445	0	377	323	0,366	0,464	574,023	3,387	0
22502	1129	350	398	0,608	0,374	574,888	3,646	0	384	346	0,366	0,465	574,023	3,531	0
22522	1130	366	377	0,608	0,375	574,888	3,569	0	364	389	0,366	0,465	574,023	3,389	0
22542	1131	340	369	0,608	0,375	574,888	3,612	0	328	317	0,366	0,465	574,023	3,495	0
22562	1132	351	362	0,608	0,374	574,888	3,31	0	371	341	0,365	0,465	574,023	3,549	0
22582	1133	353	354	0,608	0,374	576,507	3,263	0	359	344	0,366	0,464	574,287	3,507	0
22602	1134	343	339	0,609	0,373	576,507	3,602	0	330	331	0,366	0,463	574,287	3,252	0
22622	1135	336	373	0,609	0,373	576,507	3,68	0	370	374	0,366	0,463	574,287	3,602	0
22642	1136	360	349	0,61	0,373	576,507	3,506	0	366	373	0,367	0,463	574,287	3,575	0
22662	1137	339	333	0,61	0,373	576,507	3,479	0	346	305	0,368	0,464	574,287	3,558	0
22682	1138	342	344	0,611	0,373	576,765	3,454	0	367	323	0,368	0,464	574,889	3,545	0
22702	1139	350	384	0,61	0,374	576,765	3,623	0	342	343	0,368	0,464	574,889	3,54	0	59	348	356
22721	1140	347	379	0,61	0,373	576,765	3,54	0	346	372	0,367	0,464	574,889	3,451	0	59	348	356
22741	1141	342	374	0,609	0,373	576,765	3,552	0	348	325	0,366	0,464	574,889	3,241	0	59	348	356
22761	1142	369	388	0,608	0,374	576,765	3,698	0	348	327	0,365	0,464	574,889	3,443	0	59	348	356
22781	1143	367	385	0,607	0,374	576,53	3,665	0	352	327	0,365	0,465	576,234	3,378	0	59	348	356
22801	1144	342	360	0,607	0,374	576,53	3,595	0	347	328	0,365	0,465	576,234	3,302	0	59	348	356
22821	1145	353	392	0,608	0,374	576,53	3,54	0	341	328	0,365	0,465	576,234	3,339	0	59	348	356
22841	1146	334	401	0,608	0,374	576,53	3,628	0	335	306	0,366	0,465	576,234	3,283	0	59	348	356
22861	1147	343	324	0,608	0,374	576,53	3,467	0	351	320	0,366	0,465	576,234	3,336	0
22881	1148	343	339	0,608	0,374	576,632	3,473	0	347	316	0,366	0,465	574,778	3,308	0
22901	1149	373	342	0,608	0,374	576,632	3,31	0	364	346	0,365	0,465	574,778	3,272	0
22921	1150	324	370	0,608	0,374	576,632	3,484	0	351	365	0,365	0,465	574,778	3,358	0	60	344	342
22941	1151	343	373	0,607	0,374	576,632	3,407	0	353	353	0,365	0,465	574,778	3,423	0	60	344	342
22961	1152	337	391	0,607	0,374	576,632	3,54	0	366	326	0,365	0,465	574,778	3,373	0	60	344	342
22981	1153	333	400	0,608	0,374	576,455	3,532	0	360	330	0,365	0,464	575,329	3,403	0	60	344	342
23001	1154	354	403	0,608	0,373	576,455	3,673	0	340	300	0,366	0,464	575,329	3,243	0	60	344	342
23020	1155	348	360	0,609	0,373	576,455	3,527	0	340	325	0,366	0,463	575,329	3,313	0	60	344	342
23040	1156	347	306	0,609	0,373	576,455	3,15	0	337	325	0,366	0,463	575,329	3,372	0	60	344	342
23060	1157	351	335	0,609	0,373	576,455	3,29	0	329	325	0,366	0,462	575,329	3,136	0	60	344	342
23080	1158	346	306	0,609	0,373	578,121	3,094	0	329	323	0,366	0,462	576,621	3,183	0	60	344	342
23100	1159	347	384	0,609	0,373	578,121	3,542	0	335	305	0,366	0,462	576,621	3,364	0	60	344	342
23120	1160	355	328	0,609	0,373	578,121	3,387	0	348	286	0,367	0,462	576,621	3,229	0
23140	1161	352	264	0,609	0,373	578,121	3,403	0	327	275	0,367	0,461	576,621	3,237	0
23160	1162	308	251	0,609	0,373	578,121	3,498	0	334	298	0,367	0,461	576,621	3,172	0
23180	1163	310	240	0,609	0,372	576,986	3,414	0	338	287	0,367	0,461	574,443	3,144	0
23200	1164	354	332	0,609	0,372	576,986	3,431	0	335	300	0,367	0,46	574,443	3,112	0
23220	1165	341	314	0,609	0,372	576,986	3,307	0	323	274	0,366	0,46	574,443	3,241	0
23240	1166	330	252	0,609	0,372	576,986	3,381	0	328	291	0,366	0,459	574,443	3,319	0
23260	1167	329	257	0,609	0,372	576,986	3,474	0	329	275	0,366	0,459	574,443	3,234	0
23280	1168	321	261	0,609	0,372	576,488	3,432	0	328	282	0,367	0,459	573,472	3,251	0
23300	1169	360	294	0,609	0,372	576,488	3,311	0	329	294	0,367	0,459	573,472	3,306	0	61	334	294
23319	1170	342	282	0,61	0,372	576,488	3,176	0	335	285	0,367	0,459	573,472	3,306	0	61	334	294
23339	1171	328	314	0,609	0,372	576,488	3,298	0	340	295	0,367	0,459	573,472	3,228	0	61	334	294
23359	1172	345	290	0,609	0,372	576,488	3,267	0	336	320	0,366	0,459	573,472	3,255	0	61	334	294
23379	1173	331	291	0,608	0,372	577,083	3,23	0	334	317	0,366	0,46	575,726	3,244	0	61	334	294
23399	1174	344	269	0,608	0,372	577,083	3,362	0	329	282	0,365	0,46	575,726	3,381	0	61	334	294
23419	1175	323	268	0,607	0,373	577,083	3,314	0	326	302	0,365	0,46	575,726	3,265	0	61	334	294
23439	1176	321	287	0,607	0,373	577,083	3,204	0	335	293	0,365	0,46	575,726	3,205	0	61	334	294
23459	1177	350	302	0,607	0,373	577,083	3,322	0	340	299	0,364	0,46	575,726	3,371	0	61	334	294
23479	1178	339	308	0,607	0,372	577,061	3,288	0	342	297	0,365	0,46	574,32	3,289	0	61	334	294
23499	1179	329	311	0,607	0,372	577,061	3,306	0	326	269	0,364	0,459	574,32	3,165	0	61	334	294
23519	1180	336	299	0,607	0,373	577,061	3,219	0	354	338	0,364	0,46	574,32	3,218	0
23539	1181	372	274	0,606	0,373	577,061	3,314	0	352	341	0,364	0,46	574,32	3,128	0
23559	1182	350	314	0,606	0,374	577,061	3,214	0	334	305	0,364	0,461	574,32	3,295	0
23579	1183	362	301	0,607	0,374	577,615	3,246	0	348	343	0,364	0,461	575,048	3,295	0
23599	1184	333	294	0,607	0,374	577,615	3,381	0	345	287	0,364	0,461	575,048	3,322	0
23619	1185	352	298	0,607	0,374	577,615	3,307	0	347	309	0,364	0,461	575,048	3,37	0
23638	1186	348	289	0,607	0,374	577,615	3,268	0	351	298	0,365	0,461	575,048	3,312	0
23658	1187	349	322	0,607	0,374	577,615	3,307	0	356	340	0,365	0,461	575,048	3,32	0	62	347	310
23678	1188	349	326	0,607	0,375	576,529	3,288	0	359	345	0,364	0,462	576,365	3,337	0	62	347	310
23698	1189	355	335	0,606	0,375	576,529	3,329	0	339	310	0,364	0,462	576,365	3,251	0	62	347	310
23718	1190	364	317	0,606	0,375	576,529	3,243	0	330	273	0,363	0,462	576,365	3,166	0	62	347	310
23738	1191	361	320	0,606	0,375	576,529	3,243	0	335	284	0,363	0,463	576,365	3,235	0	62	347	310
23758	1192	345	302	0,606	0,375	576,529	3,199	0	332	314	0,363	0,463	576,365	3,421	0	62	347	310
23778	1193	349	297	0,606	0,376	577,227	3,188	0	334	299	0,363	0,463	576,705	3,412	0	62	347	310
23798	1194	356	291	0,606	0,376	577,227	3,305	0	338	292	0,364	0,463	576,705	3,391	0	62	347	310
23818	1195	355	340	0,607	0,375	577,227	3,308	0	334	288	0,364	0,463	576,705	3,386	0	62	347	310
23838	1196	369	318	0,607	0,375	577,227	3,169	0	353	336	0,364	0,463	576,705	3,033	0	62	347	310
23858	1197	349	295	0,607	0,375	577,227	3,439	0	335	308	0,365	0,463	576,705	3,271	0
23878	1198	354	314	0,607	0,375	577,693	3,42	0	341	319	0,365	0,463	576,81	3,171	0
23898	1199	369	320	0,608	0,375	577,693	3,421	0	380	332	0,365	0,463	576,81	3,18	0
23917	1200	336	287	0,608	0,375	577,693	3,266	0	339	311	0,365	0,463	576,81	3,274	0
23937	1201	325	286	0,607	0,375	577,693	3,347	0	349	280	0,365	0,463	576,81	3,39	0
23957	1202	351	303	0,607	0,375	577,693	3,234	0	349	354	0,364	0,463	576,81	3,37	0	63	359	327
23977	1203	331	286	0,606	0,375	577,011	3,246	0	354	341	0,364	0,464	574,142	3,334	0	63	359	327
23997	1204	359	337	0,606	0,376	577,011	3,131	0	333	320	0,363	0,464	574,142	3,242	0	63	359	327
24017	1205	353	326	0,605	0,376	577,011	3,308	0	355	378	0,362	0,465	574,142	3,473	0	63	359	327
24037	1206	355	310	0,604	0,376	577,011	3,236	0	365	337	0,362	0,465	574,142	3,116	0	63	359	327
24057	1207	377	317	0,604	0,376	577,011	3,261	0	374	336	0,362	0,465	574,142	3,327	0	63	359	327
24077	1208	378	309	0,604	0,376	576,734	3,22	0	384	334	0,362	0,465	575,907	3,37	0	63	359	327
24097	1209	363	338	0,605	0,376	576,734	3,258	0	370	377	0,362	0,465	575,907	3,353	0
24117	1210	363	321	0,605	0,376	576,734	3,227	0	335	287	0,363	0,466	575,907	3,185	0
24137	1211	323	299	0,605	0,377	576,734	3,362	0	367	311	0,363	0,466	575,907	3,15	0
24157	1212	341	317	0,605	0,377	576,734	3,388	0	370	332	0,363	0,466	575,907	3,191	0
24177	1213	330	308	0,605	0,377	576,706	3,413	0	361	288	0,362	0,466	576,735	3,186	0
24197	1214	380	312	0,605	0,377	576,706	3,135	0	358	347	0,362	0,466	576,735	3,206	0
24217	1215	356	359	0,604	0,377	576,706	3,328	0	366	347	0,362	0,466	576,735	3,487	0
24236	1216	368	299	0,604	0,377	576,706	3,148	0	356	319	0,362	0,467	576,735	3,127	0
24256	1217	365	339	0,604	0,377	576,706	3,316	0	360	334	0,362	0,467	576,735	3,268	0
24276	1218	361	349	0,604	0,377	577,518	3,256	0	359	327	0,362	0,467	575,16	3,315	0
24296	1219	371	317	0,604	0,377	577,518	3,289	0	366	311	0,362	0,467	575,16	3,201	0
24316	1220	367	301	0,604	0,377	577,518	3,118	0	335	261	0,362	0,467	575,16	2,927	0
24336	1221	361	304	0,604	0,377	577,518	3,285	0	335	313	0,362	0,467	575,16	3,216	0
24356	1222	375	286	0,604	0,377	577,518	3,363	0	363	298	0,362	0,467	575,16	3,158	0
24376	1223	372	283	0,604	0,377	577,351	3,324	0	349	285	0,362	0,466	574,992	3,089	0
24396	1224	360	317	0,604	0,377	577,351	3,194	0	362	364	0,362	0,466	574,992	3,178	0
24416	1225	374	317	0,605	0,377	577,351	3,208	0	356	308	0,362	0,466	574,992	3,276	0
24436	1226	321	304	0,605	0,377	577,351	3,043	0	333	320	0,362	0,466	574,992	3,135	0
24456	1227	217	282	0,606	0,377	577,351	3,247	0	249	294	0,365	0,465	574,992	3,208	0
24476	1228	199	280	0,607	0,377	573,847	3,198	0	228	290	0,366	0,464	578,199	3,242	0
24496	1229	170	280	0,608	0,377	573,847	3,085	0	157	221	0,366	0,464	578,199	3,213	0
24516	1230	210	283	0,608	0,377	573,847	3,281	0	177	235	0,366	0,464	578,199	3,207	0	64	183	257
24535	1231	181	298	0,608	0,376	573,847	3,321	0	191	255	0,366	0,463	578,199	3,285	0	64	183	257
24555	1232	189	261	0,609	0,376	573,847	2,951	0	176	246	0,366	0,463	578,199	3,288	0	64	183	257
24575	1233	202	261	0,609	0,376	575,533	3,056	0	185	262	0,367	0,463	574,597	3,273	0	64	183	257
24595	1234	192	267	0,609	0,376	575,533	2,985	0	169	245	0,367	0,463	574,597	3,2	0	64	183	257
24615	1235	174	266	0,609	0,376	575,533	3,094	0	199	242	0,367	0,462	574,597	3,246	0	64	183	257
24635	1236	184	275	0,61	0,376	575,533	3,155	0	170	240	0,367	0,462	574,597	3,295	0	64	183	257
24655	1237	172	273	0,61	0,376	575,533	3,035	0	204	246	0,368	0,462	574,597	3,115	0	64	183	257
24675	1238	173	272	0,61	0,376	575,37	3,109	0	193	237	0,368	0,462	578,41	3,163	0	64	183	257
24695	1239	182	263	0,61	0,376	575,37	3,048	0	167	230	0,368	0,462	578,41	3,351	0	64	183	257
24715	1240	161	312	0,61	0,376	575,37	3,108	0	167	278	0,369	0,462	578,41	3,124	0	65	155	291
24735	1241	159	309	0,61	0,376	575,37	3,208	0	149	239	0,368	0,462	578,41	3,176	0	65	155	291
24755	1242	151	300	0,61	0,376	575,37	3,033	0	142	248	0,368	0,462	578,41	3,174	0	65	155	291
24775	1243	147	298	0,61	0,376	573,739	3,079	0	135	265	0,368	0,462	577,439	3,168	0	65	155	291
24795	1244	143	339	0,61	0,375	573,739	3,352	0	147	260	0,368	0,462	577,439	2,967	0	65	155	291
24814	1245	167	337	0,61	0,375	573,739	3,188	0	166	271	0,368	0,461	577,439	3,167	0	65	155	291
24834	1246	174	306	0,61	0,375	573,739	2,941	0	154	250	0,368	0,461	577,439	3,269	0	65	155	291
24854	1247	151	329	0,61	0,375	573,739	3,165	0	144	258	0,368	0,461	577,439	3,167	0	65	155	291
24874	1248	166	320	0,61	0,375	573,408	3,073	0	151	260	0,368	0,461	576,178	3,194	0	65	155	291
24895	1249	146	347	0,61	0,375	573,408	3,302	0	161	266	0,368	0,461	576,178	3,219	0	65	155	291
24914	1250	150	349	0,61	0,375	573,408	3,308	0	157	273	0,368	0,461	576,178	3,043	0	65	155	291
24934	1251	152	325	0,61	0,375	573,408	3,236	0	133	248	0,368	0,461	576,178	3,1	0	65	155	291
24954	1252	155	343	0,61	0,375	573,408	3,276	0	164	248	0,368	0,46	576,178	3,217	0	65	155	291
24975	1253	158	339	0,61	0,375	572,431	3,254	0	156	245	0,368	0,46	576,7	3,146	0	65	155	291
24994	1254	140	320	0,61	0,374	572,431	3,17	0	142	242	0,368	0,46	576,7	3,188	0	65	155	291
25015	1255	141	341	0,61	0,374	572,431	3,308	0	159	255	0,368	0,461	576,7	3,391	0	65	155	291
25034	1256	162	316	0,61	0,374	572,431	3,298	0	144	242	0,368	0,461	576,7	3,157	0	65	155	291
25054	1257	161	333	0,609	0,375	572,431	3,602	0	181	269	0,367	0,461	576,7	3,237	0	65	155	291
25074	1258	159	335	0,609	0,375	574,588	3,718	0	184	269	0,367	0,461	576,88	3,285	0	65	155	291
25095	1259	168	311	0,609	0,374	574,588	3,281	0	169	262	0,367	0,461	576,88	3,325	0	65	155	291
25113	1260	153	321	0,609	0,374	574,588	3,457	0	171	264	0,367	0,461	576,88	3,334	0	65	155	291
25135	1261	150	312	0,608	0,374	574,588	3,281	0	172	263	0,366	0,461	576,88	3,287	0	65	155	291
25153	1262	147	333	0,608	0,375	574,588	3,356	0	169	261	0,366	0,461	576,88	3,199	0	65	155	291
25175	1263	143	335	0,608	0,375	573,467	3,399	0	171	260	0,366	0,461	578,077	3,188	0	65	155	291
25193	1264	152	328	0,608	0,375	573,467	3,418	0	146	237	0,366	0,461	578,077	3,027	0	65	155	291
25215	1265	172	316	0,607	0,375	573,467	3,361	0	187	241	0,366	0,462	578,077	3,258	0
25233	1266	190	296	0,607	0,375	573,467	3,293	0	164	250	0,365	0,462	578,077	3,181	0
25254	1267	214	315	0,607	0,374	573,467	3,236	0	180	252	0,365	0,462	578,077	3,334	0
25273	1268	234	307	0,606	0,374	574,093	3,182	0	172	256	0,364	0,462	575,754	3,32	0
25294	1269	183	353	0,606	0,374	574,093	3,415	0	210	275	0,364	0,462	575,754	3,497	0	66	205	296
25313	1270	206	320	0,606	0,374	574,093	3,395	0	195	259	0,364	0,462	575,754	3,273	0	66	205	296
25334	1271	209	326	0,606	0,374	574,093	3,384	0	207	280	0,364	0,461	575,754	3,426	0	66	205	296
25353	1272	200	311	0,606	0,374	574,093	3,485	0	211	276	0,364	0,461	575,754	3,192	0	66	205	296
25374	1273	200	310	0,606	0,374	574,432	3,48	0	205	271	0,364	0,461	577,488	3,225	0	66	205	296
25393	1274	184	322	0,606	0,374	574,432	3,428	0	216	279	0,364	0,461	577,488	3,547	0	66	205	296
25414	1275	204	322	0,605	0,374	574,432	3,411	0	199	278	0,363	0,461	577,488	3,169	0	66	205	296
25432	1276	205	302	0,605	0,374	574,432	3,465	0	220	266	0,363	0,461	577,488	3,173	0	66	205	296
25452	1277	206	322	0,605	0,374	574,432	3,364	0	210	274	0,363	0,461	577,488	3,362	0	66	205	296
25472	1278	207	315	0,605	0,374	574,268	3,363	0	205	270	0,363	0,462	577,475	3,158	0	66	205	296
25492	1279	186	328	0,605	0,374	574,268	3,446	0	232	290	0,363	0,462	577,475	3,267	0	66	205	296
25512	1280	270	283	0,604	0,374	574,268	3,394	0	319	281	0,362	0,462	577,475	3,212	0
25532	1281	282	266	0,603	0,374	574,268	3,206	0	325	267	0,362	0,462	577,475	3,465	0
25552	1282	304	306	0,603	0,374	574,268	3,203	0	318	269	0,361	0,462	577,475	3,181	0
25572	1283	320	273	0,603	0,374	576,765	3,214	0	321	270	0,361	0,462	577,48	3,254	0
25592	1284	314	346	0,603	0,374	576,765	3,526	0	315	263	0,361	0,462	577,48	3,42	0
25612	1285	319	317	0,603	0,374	576,765	3,34	0	305	270	0,361	0,462	577,48	3,26	0
25632	1286	291	299	0,603	0,374	576,765	3,168	0	333	280	0,361	0,462	577,48	3,157	0
25652	1287	298	287	0,603	0,374	576,765	3,235	0	326	278	0,361	0,462	577,48	3,115	0
25672	1288	293	274	0,603	0,374	576,691	3,142	0	329	278	0,361	0,462	576,307	3,067	0
25691	1289	329	346	0,603	0,374	576,691	3,535	0	336	272	0,361	0,462	576,307	3,322	0
25711	1290	303	291	0,603	0,374	576,691	3,329	0	325	278	0,361	0,462	576,307	3,219	0
25731	1291	306	308	0,603	0,374	576,691	3,382	0	320	274	0,361	0,462	576,307	3,287	0
25751	1292	321	272	0,603	0,374	576,691	3,178	0	337	278	0,361	0,462	576,307	3,359	0
25771	1293	303	270	0,603	0,374	576,961	3,147	0	331	275	0,361	0,462	577,809	3,336	0
25791	1294	354	351	0,602	0,374	576,961	3,505	0	357	303	0,36	0,463	577,809	3,225	0	67	352	323
25811	1295	357	347	0,602	0,374	576,961	3,448	0	345	288	0,36	0,463	577,809	3,301	0	67	352	323
25831	1296	352	314	0,602	0,374	576,961	3,234	0	348	320	0,36	0,463	577,809	3,171	0	67	352	323
25851	1297	367	361	0,602	0,374	576,961	3,295	0	342	298	0,36	0,463	577,809	3,301	0	67	352	323
25871	1298	367	352	0,602	0,374	576,701	3,355	0	343	301	0,359	0,463	575,786	3,247	0	67	352	323
25891	1299	369	341	0,601	0,374	576,701	3,362	0	351	308	0,359	0,463	575,786	3,227	0	67	352	323
25911	1300	345	297	0,601	0,374	576,701	3,411	0	348	304	0,359	0,463	575,786	3,337	0	67	352	323
25931	1301	346	330	0,601	0,374	576,701	3,237	0	358	325	0,359	0,463	575,786	3,345	0	67	352	323
25951	1302	357	298	0,601	0,374	576,701	3,234	0	371	329	0,359	0,463	575,786	3,353	0	67	352	323
25971	1303	344	310	0,601	0,374	576,271	3,228	0	373	332	0,359	0,463	577,355	3,37	0	67	352	323
25991	1304	360	320	0,601	0,374	576,271	3,3	0	342	308	0,359	0,463	577,355	3,348	0	67	352	323
26010	1305	345	312	0,601	0,374	576,271	3,208	0	343	321	0,359	0,463	577,355	3,302	0	67	352	323
26030	1306	331	337	0,601	0,374	576,271	3,332	0	355	307	0,359	0,463	577,355	3,294	0	67	352	323
26050	1307	344	292	0,601	0,374	576,271	3,283	0	348	337	0,358	0,463	577,355	3,429	0	67	352	323
26070	1308	339	291	0,601	0,374	576,621	3,269	0	350	337	0,358	0,463	577,906	3,415	0	67	352	323
26090	1309	349	352	0,6	0,374	576,621	3,432	0	341	319	0,358	0,463	577,906	3,331	0	67	352	323
26110	1310	365	361	0,6	0,374	576,621	3,519	0	354	315	0,358	0,463	577,906	3,461	0	67	352	323
26130	1311	350	338	0,6	0,374	576,621	3,314	0	355	325	0,358	0,463	577,906	3,465	0	67	352	323
26150	1312	359	346	0,6	0,374	576,621	3,375	0	360	314	0,358	0,463	577,906	3,225	0	67	352	323
26170	1313	353	342	0,6	0,374	578,138	3,371	0	364	317	0,358	0,463	577,328	3,279	0	67	352	323
26190	1314	358	328	0,6	0,374	578,138	3,284	0	352	323	0,358	0,463	577,328	3,206	0	67	352	323
26210	1315	346	329	0,6	0,374	578,138	3,272	0	364	368	0,358	0,463	577,328	3,452	0	67	352	323
26230	1316	359	326	0,6	0,374	578,138	3,187	0	350	318	0,357	0,463	577,328	3,227	0	67	352	323
26250	1317	339	360	0,6	0,374	578,138	3,43	0	357	358	0,357	0,463	577,328	3,278	0
26270	1318	341	362	0,6	0,374	578,803	3,418	0	360	341	0,357	0,463	575,582	3,341	0
26289	1319	362	342	0,6	0,374	578,803	3,229	0	366	344	0,358	0,463	575,582	3,302	0
26310	1320	360	333	0,6	0,374	578,803	3,167	0	346	341	0,358	0,463	575,582	3,289	0
26329	1321	352	391	0,6	0,374	578,803	3,704	0	369	358	0,358	0,463	575,582	3,272	0
26349	1322	364	402	0,6	0,374	578,803	3,514	0	378	381	0,358	0,463	575,582	3,389	0
26369	1323	362	413	0,6	0,374	577,979	3,636	0	376	385	0,358	0,464	577,138	3,394	0
26389	1324	334	388	0,6	0,375	577,979	3,747	0	356	351	0,358	0,463	577,138	3,263	0
26409	1325	349	309	0,6	0,375	577,979	3,23	0	380	345	0,358	0,463	577,138	3,351	0
26429	1326	313	373	0,601	0,375	577,979	3,448	0	331	373	0,358	0,463	577,138	3,373	0
26449	1327	254	392	0,601	0,375	577,979	3,492	0	261	348	0,359	0,464	577,138	3,326	0
26469	1328	245	368	0,601	0,375	578,915	3,542	0	253	352	0,36	0,464	577,27	3,326	0
26489	1329	266	368	0,602	0,375	578,915	3,371	0	280	324	0,36	0,464	577,27	3,348	0
26509	1330	247	381	0,602	0,375	578,915	3,55	0	289	327	0,36	0,463	577,27	3,306	0
26529	1331	259	341	0,602	0,375	578,915	3,304	0	315	340	0,36	0,463	577,27	3,416	0
26549	1332	-800	-600	-1	-1	-1	-1	4	-800	-600	-1	-1	-1	-1	4
26569	1333	-800	-600	0,602	0,375	-1	-1	4	-800	-600	0,36	0,463	-1	-1	4
26589	1334	286	404	0,602	0,375	578,935	3,416	0	257	319	0,36	0,463	578,724	3,235	0
26608	1335	272	372	0,602	0,375	578,935	3,386	0	278	333	0,36	0,463	578,724	3,115	0
26628	1336	264	372	0,602	0,375	578,935	3,312	0	262	306	0,36	0,463	578,724	3,258	0
26648	1337	232	365	0,602	0,375	578,935	3,456	0	285	344	0,359	0,463	578,724	3,203	0
26668	1338	219	363	0,601	0,375	578,766	3,425	0	283	340	0,359	0,463	578,06	3,173	0
26688	1339	270	402	0,601	0,375	578,766	3,588	0	291	356	0,359	0,463	578,06	3,235	0
26708	1340	276	385	0,601	0,375	578,766	3,246	0	304	321	0,359	0,464	578,06	3,146	0
26728	1341	290	426	0,601	0,375	578,766	3,408	0	302	340	0,359	0,464	578,06	3,263	0
26748	1342	288	412	0,601	0,375	578,766	3,338	0	278	319	0,359	0,464	578,06	3,325	0
26768	1343	286	413	0,601	0,376	580,158	3,43	0	281	322	0,359	0,464	581	3,333	0
26788	1344	242	412	0,601	0,376	580,158	3,444	0	276	332	0,359	0,464	581	3,308	0
26808	1345	298	444	0,601	0,376	580,158	3,486	0	278	321	0,359	0,464	581	3,347	0	68	274	386
26828	1346	252	417	0,601	0,376	580,158	3,399	0	278	359	0,359	0,465	581	3,005	0	68	274	386
26848	1347	269	410	0,601	0,376	580,158	3,3	0	277	350	0,359	0,465	581	3,237	0	68	274	386
26868	1348	288	421	0,601	0,376	579,197	3,282	0	276	356	0,359	0,465	580,026	3,16	0	68	274	386
26887	1349	252	414	0,601	0,376	579,197	3,495	0	290	357	0,359	0,464	580,026	3,235	0	68	274	386
26908	1350	285	432	0,602	0,376	579,197	3,731	0	279	346	0,36	0,464	580,026	3,144	0	68	274	386
26927	1351	261	389	0,602	0,376	579,197	3,32	0	279	334	0,36	0,464	580,026	3,257	0
26947	1352	320	467	0,602	0,376	579,197	3,734	0	256	338	0,36	0,464	580,026	2,989	0
26967	1353	324	468	0,601	0,376	580,184	3,604	0	249	332	0,36	0,464	578,842	2,969	0
26987	1354	256	433	0,601	0,376	580,184	3,463	0	262	335	0,359	0,464	578,842	3,214	0
27007	1355	285	435	0,601	0,376	580,184	3,562	0	278	356	0,359	0,464	578,842	3,078	0
27027	1356	267	429	0,601	0,376	580,184	3,463	0	257	310	0,359	0,464	578,842	3,133	0
27047	1357	293	448	0,601	0,376	580,184	3,368	0	273	361	0,359	0,464	578,842	3,14	0	69	278	381
27067	1358	289	448	0,601	0,376	580,081	3,384	0	265	347	0,359	0,464	578,97	3,148	0	69	278	381
27087	1359	250	407	0,601	0,376	580,081	3,46	0	300	329	0,359	0,464	578,97	3,47	0	69	278	381
27107	1360	263	414	0,601	0,376	580,081	3,445	0	293	335	0,359	0,465	578,97	3,454	0	69	278	381
27127	1361	264	437	0,601	0,376	580,081	3,385	0	281	342	0,359	0,465	578,97	3,305	0	69	278	381
27147	1362	273	402	0,601	0,376	580,081	3,272	0	293	348	0,359	0,465	578,97	3,387	0	69	278	381
27167	1363	277	411	0,601	0,376	579,417	3,231	0	290	354	0,359	0,465	578,043	3,33	0	69	278	381
27187	1364	245	420	0,601	0,376	579,417	3,561	0	246	337	0,359	0,465	578,043	3,398	0
27206	1365	270	427	0,601	0,376	579,417	3,356	0	293	369	0,359	0,465	578,043	3,262	0	70	266	387
27226	1366	258	439	0,601	0,376	579,417	3,463	0	258	343	0,359	0,465	578,043	3,374	0	70	266	387
27246	1367	266	412	0,601	0,376	579,417	3,382	0	287	356	0,359	0,465	578,043	3,28	0	70	266	387
27266	1368	259	416	0,601	0,376	580,494	3,433	0	272	365	0,359	0,465	578,612	3,327	0	70	266	387
27286	1369	252	393	0,601	0,376	580,494	3,513	0	263	352	0,359	0,465	578,612	3,273	0	70	266	387
27306	1370	255	398	0,601	0,376	580,494	3,372	0	283	356	0,359	0,465	578,612	3,196	0	70	266	387
27326	1371	256	424	0,601	0,376	580,494	3,426	0	249	367	0,358	0,465	578,612	3,088	0	70	266	387
27346	1372	273	418	0,6	0,376	580,494	3,351	0	288	377	0,358	0,465	578,612	3,143	0	70	266	387
27366	1373	278	414	0,6	0,376	578,638	3,352	0	276	381	0,358	0,465	580,892	3,101	0	70	266	387
27386	1374	253	417	0,601	0,376	578,638	3,428	0	281	351	0,358	0,465	580,892	3,151	0	70	266	387
27406	1375	199	335	0,601	0,375	578,638	3,409	0	238	281	0,36	0,464	580,892	3,442	0
27426	1376	104	288	0,602	0,375	578,638	3,523	0	207	232	0,361	0,463	580,892	3,358	0	71	153	282
27446	1377	149	306	0,602	0,375	578,638	3,51	0	187	237	0,361	0,463	580,892	3,231	0	71	153	282
27466	1378	173	294	0,602	0,375	570,423	3,449	0	168	245	0,36	0,463	578,541	3,349	0	71	153	282
27486	1379	150	301	0,602	0,375	570,423	3,384	0	193	237	0,36	0,463	578,541	3,329	0	71	153	282
27505	1380	158	299	0,602	0,375	570,423	3,223	0	192	256	0,36	0,463	578,541	3,25	0	71	153	282
27525	1381	156	278	0,602	0,375	570,423	3,167	0	192	268	0,36	0,463	578,541	3,372	0	71	153	282
27545	1382	157	300	0,602	0,375	570,423	3,188	0	173	254	0,36	0,463	578,541	3,288	0	71	153	282
27565	1383	157	295	0,602	0,375	569,455	3,152	0	176	262	0,36	0,463	575,878	3,261	0	71	153	282
27585	1384	154	267	0,602	0,375	569,455	2,983	0	202	279	0,36	0,463	575,878	3,21	0	71	153	282
27605	1385	169	283	0,602	0,375	569,455	3,117	0	175	256	0,36	0,462	575,878	3,147	0	71	153	282
27625	1386	140	267	0,602	0,375	569,455	3,225	0	185	252	0,36	0,462	575,878	3,138	0	71	153	282
27645	1387	163	274	0,602	0,375	569,455	3,149	0	211	277	0,36	0,462	575,878	3,268	0	71	153	282
27665	1388	151	278	0,602	0,375	568,894	3,192	0	200	262	0,36	0,462	577,466	3,248	0	71	153	282
27685	1389	157	289	0,602	0,375	568,894	3,225	0	155	255	0,36	0,462	577,466	3,111	0	71	153	282
27705	1390	143	338	0,602	0,375	568,894	3,236	0	150	262	0,361	0,463	577,466	3,093	0	71	153	282
27725	1391	138	316	0,603	0,375	568,894	2,971	0	153	247	0,361	0,462	577,466	3,286	0	71	153	282
27745	1392	121	369	0,603	0,375	568,894	3,4	0	144	242	0,361	0,462	577,466	3,081	0	71	153	282
27765	1393	107	369	0,603	0,374	572,157	3,372	0	140	238	0,361	0,462	579,202	3,151	0	71	153	282
27784	1394	127	347	0,603	0,374	572,157	3,353	0	173	253	0,361	0,462	579,202	3,371	0	71	153	282
27804	1395	122	329	0,603	0,374	572,157	3,224	0	128	249	0,361	0,462	579,202	2,962	0	71	153	282
27824	1396	143	326	0,603	0,374	572,157	3,255	0	133	264	0,361	0,462	579,202	3,086	0	71	153	282
27844	1397	136	332	0,603	0,374	572,157	3,23	0	142	251	0,361	0,462	579,202	3,167	0	71	153	282
27864	1398	140	330	0,602	0,374	573,365	3,248	0	149	256	0,361	0,462	578,318	2,973	0	71	153	282
27884	1399	137	339	0,603	0,374	573,365	3,224	0	154	255	0,361	0,462	578,318	3,154	0	71	153	282
27904	1400	132	345	0,603	0,374	573,365	3,314	0	158	249	0,361	0,462	578,318	3,158	0	71	153	282
27924	1401	130	341	0,603	0,374	573,365	3,425	0	130	249	0,361	0,462	578,318	3,098	0	71	153	282
27944	1402	129	325	0,603	0,374	573,365	3,171	0	153	237	0,361	0,462	578,318	3,103	0	71	153	282
27964	1403	129	328	0,603	0,374	571,147	3,227	0	149	235	0,361	0,462	577,577	3,105	0	71	153	282
27984	1404	128	306	0,603	0,374	571,147	3,223	0	135	247	0,361	0,462	577,577	3,172	0	71	153	282
28004	1405	134	341	0,603	0,374	571,147	3,397	0	157	277	0,361	0,462	577,577	3,199	0	72	140	285
28024	1406	125	349	0,603	0,374	571,147	3,372	0	143	246	0,361	0,462	577,577	3,148	0	72	140	285
28044	1407	122	338	0,603	0,374	571,147	3,348	0	154	245	0,361	0,462	577,577	3,345	0	72	140	285
28064	1408	122	338	0,602	0,374	573,14	3,335	0	147	252	0,361	0,463	576,634	3,355	0	72	140	285
28084	1409	125	345	0,603	0,374	573,14	3,407	0	164	243	0,361	0,463	576,634	3,225	0	72	140	285
28104	1410	125	337	0,602	0,374	573,14	3,647	0	144	233	0,361	0,463	576,634	3,388	0	72	140	285
28123	1411	113	334	0,602	0,374	573,14	3,508	0	166	253	0,36	0,463	576,634	3,206	0	72	140	285
28143	1412	115	324	0,602	0,374	573,14	3,477	0	152	228	0,36	0,463	576,634	3,368	0	72	140	285
28163	1413	116	319	0,602	0,374	573,28	3,569	0	163	234	0,36	0,463	576,379	3,3	0	72	140	285
28183	1414	119	334	0,602	0,374	573,28	3,381	0	144	243	0,36	0,463	576,379	3,297	0	72	140	285
28203	1415	130	320	0,602	0,374	573,28	3,564	0	177	255	0,36	0,463	576,379	3,291	0	72	140	285
28223	1416	134	332	0,602	0,374	573,28	3,382	0	157	245	0,36	0,463	576,379	3,386	0	72	140	285
28243	1417	130	323	0,602	0,374	573,28	3,408	0	166	229	0,36	0,463	576,379	3,239	0	72	140	285
28263	1418	131	329	0,602	0,374	572,529	3,452	0	179	231	0,36	0,463	576,761	3,257	0	72	140	285
28283	1419	133	338	0,602	0,374	572,529	3,517	0	135	235	0,36	0,463	576,761	3,193	0	72	140	285
28303	1420	135	335	0,601	0,374	572,529	3,604	0	146	231	0,359	0,463	576,761	3,254	0	72	140	285
28323	1421	121	333	0,601	0,374	572,529	3,409	0	156	235	0,359	0,463	576,761	3,25	0	72	140	285
28343	1422	130	316	0,601	0,374	572,529	3,314	0	159	238	0,359	0,463	576,761	3,379	0	72	140	285
28363	1423	127	313	0,601	0,374	572,026	3,289	0	163	237	0,36	0,463	576,256	3,421	0	72	140	285
28382	1424	107	322	0,602	0,374	572,026	3,435	0	163	249	0,36	0,463	576,256	3,308	0	72	140	285
28402	1425	122	346	0,602	0,374	572,026	3,416	0	147	241	0,36	0,463	576,256	3,246	0	72	140	285
28422	1426	140	328	0,602	0,374	572,026	3,346	0	127	219	0,36	0,463	576,256	3,053	0	72	140	285
28442	1427	181	306	0,601	0,374	572,026	3,387	0	212	237	0,359	0,463	576,256	3,312	0
28462	1428	195	305	0,598	0,375	577,381	3,385	0	203	226	0,357	0,464	576,443	3,234	0
28482	1429	429	306	0,597	0,375	577,381	3,389	0	191	296	0,35	0,464	576,443	3,244	0
28502	1430	454	304	0,597	0,375	577,381	3,268	0	445	318	0,355	0,464	576,443	3,344	0	73	445	305
28522	1431	439	287	0,597	0,375	577,381	3,247	0	457	312	0,355	0,464	576,443	3,317	0	73	445	305
28542	1432	461	265	0,597	0,374	577,381	3,266	0	440	320	0,356	0,464	576,443	3,146	0	73	445	305
28562	1433	458	254	0,598	0,374	579,034	3,268	0	443	320	0,356	0,464	575,127	3,174	0	73	445	305
28582	1434	457	245	0,597	0,374	579,034	3,132	0	451	336	0,355	0,464	575,127	3,294	0	73	445	305
28602	1435	440	292	0,597	0,374	579,034	3,27	0	470	328	0,355	0,464	575,127	3,2	0	73	445	305
28622	1436	430	298	0,597	0,374	579,034	3,451	0	462	344	0,355	0,464	575,127	3,308	0	73	445	305
28642	1437	432	296	0,597	0,374	579,034	3,275	0	432	296	0,355	0,464	575,127	3,277	0	73	445	305
28662	1438	433	299	0,597	0,374	578,364	3,334	0	439	293	0,355	0,464	574,762	3,254	0	73	445	305
28682	1439	430	282	0,597	0,374	578,364	3,173	0	448	325	0,355	0,464	574,762	3,184	0	73	445	305
28701	1440	447	301	0,598	0,374	578,364	3,266	0	447	313	0,356	0,464	574,762	3,318	0	73	445	305
28721	1441	428	284	0,598	0,374	578,364	3,318	0	470	350	0,356	0,463	574,762	3,547	0	73	445	305
28741	1442	430	281	0,598	0,374	578,364	3,021	0	446	327	0,356	0,463	574,762	3,447	0	73	445	305
28761	1443	434	286	0,598	0,374	578,002	3,066	0	452	331	0,356	0,463	575,07	3,567	0	73	445	305
28781	1444	447	283	0,598	0,374	578,002	3,101	0	437	311	0,356	0,463	575,07	3,217	0	73	445	305
28801	1445	442	290	0,598	0,374	578,002	3,204	0	445	334	0,356	0,463	575,07	3,411	0	73	445	305
28821	1446	448	280	0,598	0,374	578,002	3,16	0	454	365	0,356	0,463	575,07	3,603	0	73	445	305
28841	1447	431	285	0,598	0,374	578,002	3,294	0	451	327	0,356	0,463	575,07	3,264	0	73	445	305
28861	1448	431	285	0,598	0,374	579,053	3,314	0	456	335	0,356	0,463	575,207	3,413	0	73	445	305
28881	1449	438	256	0,598	0,374	579,053	3,244	0	450	350	0,356	0,463	575,207	3,383	0	73	445	305
28901	1450	441	262	0,598	0,374	579,053	3,209	0	438	325	0,356	0,463	575,207	3,319	0	73	445	305
28921	1451	436	272	0,598	0,374	579,053	3,292	0	447	327	0,356	0,463	575,207	3,302	0	73	445	305
28941	1452	-800	-600	0,356	0,463	-1	-1	4	444	289	0,356	0,463	575,207	3,433	0	73	445	305
28961	1453	-800	-600	0,598	0,374	-1	-1	4	440	276	0,356	0,463	576,216	3,407	0	73	445	305
28980	1454	453	275	0,598	0,374	581,191	3,412	0	443	330	0,356	0,463	576,216	3,362	0	73	445	305
29000	1455	455	283	0,598	0,374	581,191	3,436	0	449	327	0,356	0,463	576,216	3,326	0	73	445	305
29020	1456	444	282	0,598	0,374	581,191	3,368	0	448	358	0,356	0,463	576,216	3,429	0	73	445	305
29040	1457	445	321	0,598	0,374	581,191	3,402	0	462	326	0,356	0,463	576,216	3,453	0	73	445	305
29060	1458	447	331	0,598	0,374	579,27	3,386	0	467	337	0,356	0,463	575,634	3,474	0	73	445	305
29080	1459	446	325	0,598	0,374	579,27	3,447	0	437	358	0,356	0,463	575,634	3,569	0	73	445	305
29100	1460	442	290	0,598	0,374	579,27	3,463	0	462	329	0,356	0,463	575,634	3,301	0
29120	1461	438	295	0,597	0,374	579,27	3,389	0	463	322	0,355	0,464	575,634	3,292	0
29140	1462	437	310	0,597	0,374	579,27	3,303	0	457	314	0,355	0,464	575,634	3,341	0
29160	1463	437	292	0,597	0,374	579,685	3,283	0	457	308	0,355	0,464	575,09	3,349	0
29180	1464	443	272	0,597	0,374	579,685	3,309	0	449	303	0,355	0,464	575,09	3,47	0
29200	1465	444	332	0,597	0,374	579,685	3,576	0	450	331	0,355	0,464	575,09	3,301	0
29220	1466	452	305	0,597	0,374	579,685	3,247	0	457	332	0,355	0,464	575,09	3,36	0
29240	1467	418	310	0,597	0,374	579,685	3,416	0	453	304	0,355	0,464	575,09	3,189	0
29260	1468	417	315	0,597	0,374	579,693	3,477	0	456	318	0,355	0,464	575,423	3,172	0
29280	1469	416	275	0,597	0,374	579,693	3,542	0	446	306	0,355	0,464	575,423	3,396	0
29299	1470	455	288	0,597	0,374	579,693	3,233	0	459	332	0,355	0,464	575,423	3,393	0
29319	1471	476	370	0,597	0,375	579,693	3,547	0	503	335	0,355	0,465	575,423	3,347	0
29339	1472	471	305	0,597	0,375	579,693	3,479	0	484	322	0,355	0,465	575,423	3,192	0	74	488	341
29359	1473	473	337	0,597	0,375	581,786	3,41	0	507	336	0,355	0,466	575,532	3,163	0	74	488	341
29379	1474	474	320	0,597	0,375	581,786	3,391	0	486	345	0,355	0,466	575,532	3,289	0	74	488	341
29399	1475	483	302	0,596	0,375	581,786	3,622	0	473	359	0,355	0,466	575,532	3,437	0	74	488	341
29419	1476	481	356	0,596	0,375	581,786	3,529	0	484	359	0,354	0,466	575,532	3,293	0	74	488	341
29439	1477	504	305	0,596	0,375	581,786	3,228	0	471	382	0,354	0,466	575,532	3,454	0	74	488	341
29459	1478	512	325	0,596	0,375	580,595	3,3	0	475	389	0,354	0,466	575,705	3,413	0	74	488	341
29479	1479	509	319	0,596	0,375	580,595	3,445	0	504	350	0,354	0,466	575,705	3,479	0	74	488	341
29499	1480	481	350	0,596	0,375	580,595	3,435	0	473	364	0,354	0,466	575,705	3,389	0	75	498	363
29519	1481	481	321	0,596	0,375	580,595	3,388	0	485	353	0,354	0,466	575,705	3,392	0	75	498	363
29539	1482	506	355	0,597	0,375	580,595	3,564	0	492	359	0,355	0,466	575,705	3,519	0	75	498	363
29559	1483	491	348	0,597	0,376	580,147	3,554	0	480	354	0,355	0,466	575,326	3,476	0	75	498	363
29578	1484	466	321	0,596	0,376	580,147	3,591	0	494	381	0,354	0,466	575,326	3,394	0	75	498	363
29599	1485	491	354	0,596	0,376	580,147	3,436	0	496	373	0,354	0,466	575,326	3,445	0	75	498	363
29618	1486	480	374	0,596	0,376	580,147	3,639	0	487	397	0,354	0,466	575,326	3,639	0	75	498	363
29638	1487	501	363	0,596	0,376	580,147	3,464	0	496	365	0,354	0,466	575,326	3,37	0	75	498	363
29658	1488	500	371	0,595	0,376	582,229	3,554	0	494	370	0,353	0,467	574,841	3,44	0	75	498	363
29678	1489	501	342	0,595	0,376	582,229	3,547	0	471	406	0,353	0,467	574,841	3,711	0	75	498	363
29698	1490	502	334	0,595	0,376	582,229	3,256	0	502	395	0,353	0,467	574,841	3,41	0	75	498	363
29718	1491	513	352	0,595	0,376	582,229	3,367	0	508	399	0,353	0,467	574,841	3,508	0	75	498	363
29738	1492	488	364	0,595	0,376	582,229	3,384	0	507	377	0,354	0,467	574,841	3,527	0	75	498	363
29758	1493	489	370	0,596	0,376	578,815	3,381	0	506	373	0,354	0,467	575,204	3,548	0	75	498	363
29778	1494	498	356	0,596	0,376	578,815	3,3	0	492	392	0,354	0,467	575,204	3,516	0	75	498	363
29798	1495	503	333	0,596	0,377	578,815	3,456	0	501	396	0,354	0,467	575,204	3,681	0	75	498	363
29818	1496	496	346	0,596	0,377	578,815	3,385	0	511	383	0,354	0,467	575,204	3,41	0	75	498	363
29838	1497	532	361	0,596	0,377	578,815	3,584	0	520	350	0,354	0,468	575,204	3,5	0	75	498	363
29858	1498	536	352	0,596	0,377	579,72	3,608	0	529	345	0,354	0,468	575,507	3,515	0	75	498	363
29877	1499	500	365	0,596	0,377	579,72	3,481	0	506	393	0,354	0,468	575,507	3,641	0
29897	1500	504	311	0,596	0,377	579,72	3,41	0	519	356	0,354	0,468	575,507	3,346	0
29917	1501	505	369	0,596	0,377	579,72	3,505	0	510	402	0,354	0,468	575,507	3,537	0
29937	1502	518	346	0,596	0,377	579,72	3,494	0	523	371	0,354	0,468	575,507	3,295	0
29957	1503	520	333	0,596	0,377	579,011	3,479	0	522	362	0,354	0,468	575,586	3,342	0
29977	1504	489	344	0,596	0,377	579,011	3,524	0	502	399	0,354	0,468	575,586	3,66	0
29997	1505	501	341	0,596	0,377	579,011	3,369	0	524	357	0,354	0,468	575,586	3,544	0
30017	1506	492	370	0,596	0,377	579,011	3,403	0	527	364	0,354	0,468	575,586	3,391	0
30037	1507	525	349	0,596	0,377	579,011	3,417	0	535	367	0,354	0,468	575,586	3,416	0
30057	1508	532	354	0,597	0,378	579,076	3,432	0	539	371	0,355	0,469	574,975	3,438	0
30077	1509	458	396	0,597	0,378	579,076	3,406	0	450	470	0,355	0,469	574,975	3,726	0
30097	1510	453	375	0,597	0,378	579,076	3,53	0	461	404	0,355	0,469	574,975	3,229	0
30117	1511	472	411	0,597	0,378	579,076	3,609	0	466	426	0,355	0,469	574,975	3,297	0
30137	1512	454	376	0,597	0,378	579,076	3,497	0	404	488	0,355	0,469	574,975	4,033	0
30157	1513	461	384	0,597	0,378	582,58	3,532	0	409	460	0,355	0,469	576,902	3,84	0
30176	1514	462	351	0,597	0,378	582,58	3,418	0	483	384	0,355	0,469	576,902	3,276	0
30196	1515	445	326	0,597	0,378	582,58	3,43	0	460	282	0,355	0,469	576,902	2,865	0
30216	1516	429	357	0,597	0,378	582,58	3,42	0	464	385	0,355	0,469	576,902	3,235	0
30236	1517	452	381	0,597	0,378	582,58	3,463	0	479	432	0,356	0,469	576,902	3,505	0
30256	1518	447	380	0,597	0,378	581,488	3,464	0	467	411	0,356	0,469	576,184	3,407	0
30276	1519	449	368	0,597	0,378	581,488	3,331	0	465	407	0,355	0,469	576,184	3,438	0
30296	1520	455	400	0,597	0,378	581,488	3,543	0	474	414	0,355	0,469	576,184	3,426	0
30316	1521	447	404	0,597	0,378	581,488	3,367	0	388	500	0,355	0,469	576,184	4,281	0
30336	1522	458	384	0,597	0,378	581,488	3,574	0	463	427	0,356	0,469	576,184	3,449	0
30356	1523	459	403	0,597	0,377	580,718	3,522	0	446	460	0,356	0,469	576,849	3,661	0
30376	1524	470	342	0,597	0,377	580,718	3,463	0	464	400	0,356	0,469	576,849	3,513	0
30396	1525	453	391	0,597	0,377	580,718	3,499	0	506	337	0,355	0,469	576,849	3,212	0
30416	1526	457	422	0,597	0,378	580,718	3,522	0	466	397	0,355	0,469	576,849	3,364	0
30436	1527	443	411	0,596	0,378	580,718	3,619	0	478	427	0,355	0,469	576,849	3,561	0
30456	1528	440	428	0,596	0,378	581,018	3,658	0	490	414	0,354	0,469	575,12	3,443	0
30475	1529	444	414	0,596	0,378	581,018	3,568	0	462	422	0,354	0,469	575,12	3,336	0
30495	1530	459	395	0,596	0,378	581,018	3,582	0	455	459	0,354	0,469	575,12	3,615	0
30515	1531	462	399	0,596	0,378	581,018	3,376	0	492	368	0,354	0,469	575,12	3,209	0
30535	1532	458	425	0,596	0,378	581,018	3,58	0	451	430	0,355	0,47	575,12	3,491	0
30555	1533	460	416	0,597	0,378	581,766	3,516	0	463	425	0,355	0,47	577,027	3,553	0
30575	1534	507	282	0,595	0,377	581,766	3,501	0	557	329	0,354	0,469	577,027	3,503	0
30595	1535	631	274	0,594	0,377	581,766	3,404	0	637	348	0,353	0,469	577,027	3,464	0	76	656	310
30615	1536	658	286	0,593	0,377	581,766	3,3	0	661	310	0,353	0,469	577,027	3,393	0	76	656	310
30635	1537	656	264	0,593	0,378	581,766	3,357	0	654	350	0,352	0,469	577,027	3,573	0	76	656	310
30655	1538	665	275	0,593	0,378	573,963	3,264	0	639	346	0,351	0,469	570,177	3,501	0	76	656	310
30675	1539	673	304	0,592	0,378	573,963	3,213	0	656	341	0,351	0,47	570,177	3,453	0	76	656	310
30695	1540	663	295	0,592	0,378	573,963	3,382	0	655	318	0,351	0,47	570,177	3,56	0	76	656	310
30715	1541	673	272	0,592	0,377	573,963	3,272	0	658	323	0,351	0,47	570,177	3,342	0	76	656	310
30735	1542	649	310	0,592	0,377	573,963	3,445	0	660	338	0,351	0,47	570,177	3,416	0	76	656	310
30754	1543	649	298	0,592	0,377	575,813	3,44	0	658	329	0,351	0,47	568,345	3,401	0	76	656	310
30775	1544	657	291	0,592	0,377	575,813	3,322	0	667	360	0,351	0,469	568,345	3,535	0	76	656	310
30794	1545	642	317	0,592	0,377	575,813	3,333	0	666	352	0,351	0,47	568,345	3,402	0	76	656	310
30815	1546	668	277	0,592	0,377	575,813	3,237	0	652	357	0,351	0,47	568,345	3,467	0	76	656	310
30834	1547	663	250	0,592	0,377	575,813	3,231	0	656	340	0,351	0,47	568,345	3,346	0	76	656	310
30855	1548	661	251	0,593	0,377	575,494	3,224	0	651	336	0,351	0,47	569,033	3,353	0	76	656	310
30874	1549	650	266	0,593	0,377	575,494	3,427	0	635	331	0,352	0,47	569,033	3,412	0	76	656	310
30895	1550	673	304	0,593	0,377	575,494	3,306	0	662	358	0,352	0,47	569,033	3,431	0	77	661	320
30914	1551	664	266	0,593	0,377	575,494	3,238	0	649	349	0,351	0,47	569,033	3,332	0	77	661	320
30935	1552	659	251	0,592	0,377	575,494	3,191	0	639	357	0,351	0,47	569,033	3,417	0	77	661	320
30954	1553	667	261	0,592	0,377	574,282	3,137	0	651	353	0,351	0,47	569,253	3,403	0	77	661	320
30975	1554	661	293	0,592	0,377	574,282	3,198	0	638	344	0,35	0,47	569,253	3,558	0	77	661	320
30994	1555	655	304	0,591	0,377	574,282	3,28	0	636	357	0,35	0,47	569,253	3,463	0	77	661	320
31016	1556	652	272	0,592	0,377	574,282	3,223	0	669	343	0,35	0,47	569,253	3,492	0	77	661	320
31034	1557	674	294	0,592	0,377	574,282	3,218	0	668	357	0,351	0,47	569,253	3,418	0	77	661	320
31055	1558	672	291	0,593	0,377	574,707	3,216	0	665	355	0,351	0,47	566,958	3,399	0	77	661	320
31073	1559	655	288	0,593	0,377	574,707	3,396	0	669	358	0,351	0,47	566,958	3,466	0	77	661	320
31095	1560	678	312	0,593	0,377	574,707	3,374	0	651	358	0,351	0,47	566,958	3,306	0	77	661	320
31113	1561	676	306	0,592	0,377	574,707	3,118	0	696	339	0,351	0,471	566,958	3,65	0	77	661	320
31135	1562	668	304	0,592	0,378	574,707	3,274	0	655	353	0,35	0,471	566,958	3,338	0	77	661	320
31153	1563	668	297	0,591	0,378	578,049	3,207	0	670	347	0,35	0,471	567,409	3,467	0	77	661	320
31176	1564	675	313	0,591	0,378	578,049	3,261	0	648	364	0,35	0,471	567,409	3,51	0	77	661	320
31193	1565	674	287	0,592	0,378	578,049	3,293	0	729	339	0,351	0,472	567,409	3,768	0
31215	1566	677	305	0,592	0,378	578,049	3,242	0	666	343	0,351	0,472	567,409	3,343	0	78	663	330
31233	1567	678	302	0,592	0,378	578,049	3,342	0	625	369	0,351	0,472	567,409	3,591	0	78	663	330
31255	1568	679	299	0,592	0,378	579,064	3,347	0	647	360	0,351	0,472	566,29	3,614	0	78	663	330
31273	1569	662	292	0,592	0,378	579,064	3,305	0	671	377	0,351	0,472	566,29	3,284	0	78	663	330
31295	1570	667	304	0,592	0,378	579,064	3,319	0	652	380	0,351	0,472	566,29	3,451	0	78	663	330
31313	1571	683	308	0,592	0,378	579,064	3,22	0	668	343	0,351	0,472	566,29	3,327	0	78	663	330
31333	1572	674	281	0,592	0,378	579,064	3,362	0	662	347	0,351	0,472	566,29	3,262	0	78	663	330
31353	1573	681	287	0,592	0,378	579,167	3,35	0	657	350	0,351	0,473	567,428	3,319	0	78	663	330
31372	1574	658	313	0,593	0,378	579,167	3,324	0	657	367	0,352	0,472	567,428	3,251	0	78	663	330
31392	1575	685	303	0,593	0,378	579,167	3,219	0	687	350	0,352	0,472	567,428	3,423	0
31412	1576	675	301	0,592	0,378	579,167	3,362	0	673	346	0,351	0,472	567,428	3,41	0
31432	1577	619	245	0,593	0,379	579,167	2,799	0	611	338	0,352	0,472	567,428	3,243	0
31452	1578	628	234	0,595	0,379	578,477	2,736	0	633	319	0,355	0,472	578,678	3,388	0
31472	1579	-800	-600	0,356	0,472	-1	-1	4	346	281	0,356	0,472	578,678	3,2	0	79	333	316
31492	1580	320	279	0,598	0,379	578,477	3,161	0	348	330	0,357	0,472	578,678	3,249	0	79	333	316
31512	1581	324	277	0,599	0,38	578,477	3,147	0	339	327	0,358	0,472	578,678	3,31	0	79	333	316
31532	1582	338	312	0,6	0,38	578,477	3,007	0	325	332	0,359	0,472	578,678	3,314	0	79	333	316
31552	1583	345	321	0,6	0,38	579,205	2,955	0	323	332	0,359	0,473	578,489	3,316	0	79	333	316
31572	1584	319	331	0,6	0,38	579,205	3,25	0	326	308	0,358	0,473	578,489	3,4	0	79	333	316
31592	1585	359	298	0,599	0,38	579,205	3,274	0	330	371	0,357	0,473	578,489	3,339	0	79	333	316
31612	1586	340	334	0,598	0,38	579,205	3,323	0	322	311	0,357	0,473	578,489	3,252	0	79	333	316
31632	1587	341	304	0,598	0,38	579,205	3,185	0	329	300	0,356	0,473	578,489	3,308	0	79	333	316
31652	1588	343	318	0,598	0,38	579,329	3,205	0	326	315	0,356	0,474	578,684	3,27	0	79	333	316
31671	1589	317	356	0,598	0,38	579,329	3,519	0	351	374	0,356	0,474	578,684	3,334	0
31691	1590	312	399	0,597	0,38	579,329	3,511	0	341	333	0,356	0,474	578,684	3,248	0
31711	1591	345	375	0,596	0,379	579,329	3,484	0	312	308	0,355	0,474	578,684	3,424	0
31731	1592	333	333	0,595	0,379	579,329	3,305	0	363	321	0,354	0,475	578,684	3,29	0
31751	1593	340	344	0,594	0,379	580,639	3,283	0	349	309	0,353	0,475	578,524	3,287	0
31771	1594	357	417	0,594	0,379	580,639	3,781	0	344	355	0,352	0,475	578,524	3,415	0
31791	1595	352	376	0,593	0,379	580,639	3,426	0	346	317	0,352	0,475	578,524	3,217	0
31811	1596	333	343	0,593	0,379	580,639	3,372	0	349	387	0,352	0,475	578,524	3,549	0
31831	1597	359	386	0,593	0,379	580,639	3,513	0	368	378	0,352	0,476	578,524	3,405	0
31851	1598	353	380	0,593	0,379	578,15	3,509	0	370	380	0,352	0,476	576,201	3,375	0
31871	1599	344	390	0,593	0,379	578,15	3,576	0	371	370	0,352	0,476	576,201	3,295	0
31891	1600	359	376	0,593	0,379	578,15	3,436	0	366	307	0,352	0,475	576,201	3,321	0
31911	1601	340	373	0,593	0,379	578,15	3,527	0	356	354	0,352	0,475	576,201	3,541	0
31931	1602	351	392	0,593	0,379	578,15	3,675	0	357	422	0,352	0,475	576,201	3,625	0
31951	1603	354	382	0,593	0,379	579,909	3,647	0	353	405	0,352	0,475	577,894	3,72	0
31971	1604	368	386	0,593	0,379	579,909	3,445	0	372	339	0,352	0,475	577,894	3,447	0
31990	1605	346	352	0,594	0,379	579,909	3,457	0	359	355	0,353	0,475	577,894	3,39	0
32010	1606	357	406	0,594	0,379	579,909	3,72	0	360	382	0,353	0,475	577,894	3,474	0	80	363	383
32031	1607	366	382	0,593	0,379	579,909	3,706	0	369	370	0,352	0,475	577,894	3,667	0	80	363	383
32050	1608	357	377	0,593	0,379	580,415	3,695	0	363	384	0,352	0,475	578,93	3,685	0	80	363	383
32070	1609	354	392	0,592	0,379	580,415	3,717	0	362	328	0,351	0,475	578,93	3,374	0	80	363	383
32090	1610	352	392	0,592	0,379	580,415	3,754	0	384	382	0,351	0,475	578,93	3,644	0	80	363	383
32110	1611	360	391	0,592	0,379	580,415	3,622	0	366	364	0,351	0,475	578,93	3,382	0	80	363	383
32130	1612	363	429	0,593	0,379	580,415	3,758	0	365	369	0,352	0,475	578,93	3,466	0	80	363	383
32150	1613	365	433	0,593	0,379	579,331	3,708	0	364	374	0,352	0,475	578,186	3,539	0	80	363	383
32170	1614	361	391	0,594	0,379	579,331	3,587	0	362	349	0,353	0,475	578,186	3,468	0
32190	1615	339	350	0,594	0,379	579,331	3,517	0	350	340	0,353	0,475	578,186	3,46	0
32210	1616	362	381	0,594	0,379	579,331	3,599	0	366	392	0,353	0,475	578,186	3,521	0	81	361	373
32230	1617	369	368	0,593	0,379	579,331	3,49	0	366	379	0,352	0,475	578,186	3,384	0	81	361	373
32250	1618	366	355	0,593	0,379	579,151	3,507	0	364	391	0,352	0,475	578,247	3,415	0	81	361	373
32269	1619	360	378	0,593	0,379	579,151	3,758	0	368	388	0,352	0,475	578,247	3,571	0	81	361	373
32289	1620	355	358	0,593	0,379	579,151	3,36	0	348	382	0,352	0,474	578,247	3,563	0	81	361	373
32309	1621	362	365	0,593	0,379	579,151	3,268	0	370	380	0,352	0,474	578,247	3,546	0	81	361	373
32329	1622	347	382	0,593	0,379	579,151	3,464	0	373	363	0,352	0,474	578,247	3,52	0	81	361	373
32349	1623	346	373	0,593	0,379	579,512	3,469	0	368	358	0,352	0,474	577,243	3,501	0	81	361	373
32369	1624	356	397	0,593	0,379	579,512	3,499	0	372	397	0,352	0,474	577,243	3,553	0
32389	1625	294	364	0,594	0,379	579,512	3,423	0	291	307	0,353	0,474	577,243	3,443	0	82	258	346
32409	1626	295	391	0,595	0,379	579,512	3,704	0	271	315	0,354	0,473	577,243	3,497	0	82	258	346
32429	1627	261	377	0,596	0,379	579,512	3,606	0	275	330	0,355	0,473	577,243	3,41	0	82	258	346
32449	1628	250	392	0,596	0,379	577,275	3,633	0	281	339	0,355	0,473	579,104	3,428	0	82	258	346
32469	1629	272	375	0,596	0,379	577,275	3,848	0	270	338	0,355	0,473	579,104	3,534	0	82	258	346
32489	1630	269	378	0,596	0,379	577,275	3,388	0	268	320	0,355	0,473	579,104	3,466	0	82	258	346
32509	1631	227	363	0,596	0,379	577,275	3,611	0	295	336	0,355	0,473	579,104	3,338	0	82	258	346
32529	1632	217	346	0,596	0,379	577,275	3,505	0	284	318	0,355	0,473	579,104	3,267	0	82	258	346
32549	1633	208	341	0,596	0,38	577,894	3,622	0	290	323	0,355	0,473	578,37	3,193	0	82	258	346
32568	1634	245	351	0,595	0,38	577,894	3,302	0	257	321	0,354	0,473	578,37	3,465	0	82	258	346
32588	1635	196	359	0,596	0,38	577,894	3,731	0	248	319	0,355	0,474	578,37	3,415	0	82	258	346
32608	1636	162	396	0,596	0,38	577,894	3,525	0	172	287	0,356	0,474	578,37	3,312	0
32628	1637	157	393	0,597	0,381	577,894	3,529	0	-800	-600	0,597	0,381	-1	-1	4
32648	1638	152	391	0,597	0,381	576,225	3,524	0	-800	-600	0,357	0,474	-1	-1	4
32668	1639	140	397	0,598	0,381	576,225	3,357	0	194	304	0,357	0,474	579,74	3,115	0
32688	1640	163	408	0,598	0,381	576,225	3,423	0	192	323	0,357	0,474	579,74	3,058	0
32708	1641	168	408	0,598	0,381	576,225	3,425	0	158	290	0,357	0,474	579,74	3,105	0
32728	1642	153	383	0,598	0,381	576,225	3,319	0	201	318	0,358	0,475	579,74	3,401	0
32748	1643	164	387	0,598	0,381	576,172	3,349	0	192	303	0,358	0,475	581,728	3,419	0
32768	1644	158	410	0,599	0,381	576,172	3,418	0	173	339	0,358	0,475	581,728	3,591	0	83	174	372
32788	1645	139	401	0,599	0,382	576,172	3,542	0	201	322	0,358	0,475	581,728	3,515	0	83	174	372
32808	1646	168	395	0,599	0,382	576,172	3,386	0	176	326	0,358	0,476	581,728	3,49	0	83	174	372
32828	1647	146	394	0,598	0,382	576,172	3,491	0	198	332	0,358	0,476	581,728	3,508	0	83	174	372
32848	1648	143	394	0,598	0,382	576,301	3,521	0	190	324	0,358	0,476	580,731	3,491	0	83	174	372
32867	1649	164	406	0,598	0,382	576,301	3,519	0	189	355	0,358	0,476	580,731	3,578	0	83	174	372
32887	1650	163	403	0,599	0,382	576,301	3,462	0	175	321	0,358	0,476	580,731	3,46	0	83	174	372
32907	1651	166	401	0,599	0,382	576,301	3,519	0	186	356	0,358	0,476	580,731	3,345	0	83	174	372
32927	1652	164	419	0,599	0,382	576,301	3,587	0	182	339	0,358	0,476	580,731	3,557	0	83	174	372
32947	1653	164	418	0,599	0,382	576,562	3,58	0	179	332	0,359	0,476	578,672	3,456	0	83	174	372
32967	1654	180	404	0,599	0,383	576,562	3,62	0	183	380	0,359	0,477	578,672	3,642	0	83	174	372
32987	1655	190	412	0,599	0,383	576,562	3,302	0	203	350	0,359	0,477	578,672	3,697	0	83	174	372
33007	1656	166	405	0,599	0,383	576,562	3,364	0	174	350	0,359	0,477	578,672	3,329	0	83	174	372
33027	1657	189	434	0,599	0,384	576,562	3,395	0	210	334	0,358	0,478	578,672	3,463	0	84	180	396
33047	1658	182	438	0,599	0,384	576,767	3,427	0	201	327	0,358	0,478	579,553	3,389	0	84	180	396
33067	1659	180	419	0,599	0,384	576,767	3,422	0	204	380	0,358	0,478	579,553	3,564	0	84	180	396
33087	1660	168	403	0,599	0,384	576,767	3,416	0	218	366	0,358	0,478	579,553	3,672	0	84	180	396
33107	1661	170	398	0,599	0,384	576,767	3,482	0	178	399	0,358	0,478	579,553	3,647	0	84	180	396
33127	1662	171	416	0,598	0,384	576,767	3,452	0	184	365	0,358	0,478	579,553	3,591	0	84	180	396
33147	1663	164	407	0,598	0,384	577,156	3,47	0	186	376	0,358	0,478	579,704	3,642	0	84	180	396
33167	1664	169	392	0,598	0,384	577,156	3,758	0	176	352	0,358	0,478	579,704	3,651	0	84	180	396
33186	1665	166	410	0,598	0,383	577,156	3,47	0	197	374	0,358	0,478	579,704	3,575	0	84	180	396
33206	1666	154	400	0,599	0,383	577,156	3,537	0	187	344	0,358	0,477	579,704	3,556	0	84	180	396
33226	1667	168	413	0,599	0,383	577,156	3,433	0	200	380	0,358	0,477	579,704	3,56	0	84	180	396
33246	1668	164	412	0,599	0,383	576,16	3,437	0	199	373	0,358	0,477	578,133	3,555	0	84	180	396
33266	1669	162	413	0,599	0,383	576,16	3,53	0	179	363	0,358	0,477	578,133	3,77	0	84	180	396
33286	1670	162	407	0,599	0,383	576,16	3,487	0	207	389	0,358	0,477	578,133	3,818	0	84	180	396
33306	1671	170	410	0,599	0,383	576,16	3,411	0	199	396	0,358	0,477	578,133	3,621	0	84	180	396
33326	1672	162	410	0,599	0,383	576,16	3,506	0	178	351	0,358	0,477	578,133	3,468	0	84	180	396
33346	1673	164	408	0,598	0,383	577,501	3,471	0	189	363	0,358	0,477	579,48	3,425	0	84	180	396
33366	1674	168	418	0,598	0,383	577,501	3,619	0	185	373	0,357	0,477	579,48	3,502	0	84	180	396
33386	1675	181	411	0,598	0,383	577,501	3,307	0	208	404	0,357	0,477	579,48	3,671	0	84	180	396
33406	1676	173	413	0,598	0,383	577,501	3,405	0	190	377	0,357	0,477	579,48	3,641	0	84	180	396
33426	1677	169	418	0,598	0,383	577,501	3,443	0	184	390	0,357	0,477	579,48	3,614	0	84	180	396
33445	1678	174	417	0,598	0,383	576,11	3,473	0	191	399	0,357	0,477	580,896	3,594	0	84	180	396
33465	1679	174	406	0,598	0,383	576,11	3,241	0	198	423	0,357	0,477	580,896	3,699	0	84	180	396
33485	1680	155	407	0,598	0,383	576,11	3,381	0	198	384	0,357	0,477	580,896	3,631	0	84	180	396
33505	1681	180	420	0,598	0,383	576,11	3,496	0	178	427	0,357	0,477	580,896	3,749	0	84	180	396
33525	1682	179	422	0,598	0,383	576,11	3,427	0	181	373	0,357	0,477	580,896	3,517	0	84	180	396
33545	1683	178	423	0,598	0,383	576,065	3,48	0	181	386	0,357	0,477	577,663	3,499	0	84	180	396
33565	1684	173	432	0,599	0,383	576,065	3,32	0	205	362	0,358	0,477	577,663	3,266	0	84	180	396
33585	1685	160	412	0,599	0,383	576,065	3,424	0	200	352	0,358	0,477	577,663	3,375	0	84	180	396
33605	1686	175	427	0,599	0,383	576,065	3,336	0	185	350	0,358	0,477	577,663	3,414	0	84	180	396
33625	1687	169	430	0,599	0,384	576,065	3,459	0	191	381	0,358	0,477	577,663	3,232	0	84	180	396
33645	1688	166	423	0,599	0,384	576,133	3,442	0	184	376	0,358	0,477	578,89	3,3	0	84	180	396
33665	1689	167	424	0,599	0,384	576,133	3,272	0	212	389	0,358	0,477	578,89	3,274	0	84	180	396
33685	1690	168	423	0,599	0,384	576,133	3,354	0	184	366	0,358	0,478	578,89	3,247	0	84	180	396
33705	1691	162	426	0,599	0,384	576,133	3,433	0	194	362	0,358	0,478	578,89	3,248	0	84	180	396
33725	1692	178	417	0,599	0,384	576,133	3,345	0	187	409	0,358	0,478	578,89	3,331	0	84	180	396
33745	1693	177	417	0,599	0,385	575,36	3,365	0	184	398	0,358	0,478	579,062	3,323	0	84	180	396
33764	1694	138	368	0,6	0,384	575,36	3,451	0	163	305	0,359	0,477	579,062	3,158	0
33784	1695	111	309	0,601	0,384	575,36	3,207	0	135	238	0,361	0,476	579,062	3,304	0	85	116	285
33804	1696	116	315	0,602	0,384	575,36	3,309	0	121	249	0,361	0,475	579,062	3,404	0	85	116	285
33824	1697	114	299	0,603	0,384	575,36	3,12	0	111	238	0,362	0,475	579,062	3,219	0	85	116	285
33844	1698	122	307	0,604	0,384	568,012	3,087	0	101	244	0,363	0,475	576,938	3,31	0	85	116	285
33864	1699	125	281	0,604	0,384	568,012	3,119	0	128	257	0,363	0,475	576,938	3,257	0	85	116	285
33884	1700	130	317	0,605	0,384	568,012	3,169	0	118	261	0,364	0,474	576,938	3,36	0	85	116	285
33904	1701	122	280	0,605	0,384	568,012	2,885	0	117	246	0,364	0,474	576,938	3,288	0	85	116	285
33924	1702	126	307	0,605	0,383	568,012	3,066	0	110	270	0,364	0,473	576,938	3,17	0	85	116	285
33944	1703	127	289	0,605	0,383	569,729	3,025	0	107	268	0,364	0,473	577,737	3,2	0	85	116	285
33964	1704	133	318	0,605	0,383	569,729	3,131	0	92	269	0,364	0,472	577,737	3,101	0	85	116	285
33984	1705	121	299	0,605	0,382	569,729	3,013	0	93	259	0,364	0,472	577,737	3,176	0	85	116	285
34004	1706	116	311	0,605	0,382	569,729	3,051	0	128	259	0,364	0,472	577,737	3,119	0	85	116	285
34024	1707	111	327	0,605	0,382	569,729	3,199	0	105	260	0,364	0,472	577,737	3,033	0	85	116	285
34043	1708	107	321	0,605	0,381	569,924	3,157	0	116	263	0,364	0,472	575,833	3,041	0	85	116	285
34063	1709	130	312	0,605	0,381	569,924	3,304	0	105	244	0,364	0,472	575,833	3,105	0	85	116	285
34083	1710	129	349	0,605	0,381	569,924	3,279	0	111	264	0,363	0,472	575,833	3,143	0	85	116	285
34103	1711	133	298	0,605	0,381	569,924	3,053	0	107	273	0,363	0,472	575,833	3,075	0	85	116	285
34123	1712	114	351	0,604	0,381	569,924	3,293	0	119	253	0,363	0,472	575,833	3,187	0	85	116	285
34143	1713	113	334	0,604	0,382	571,099	3,23	0	119	264	0,363	0,473	576,793	3,185	0	85	116	285
34163	1714	116	349	0,603	0,382	571,099	3,317	0	109	261	0,362	0,474	576,793	3,315	0	85	116	285
34183	1715	171	310	0,602	0,383	571,099	3,128	0	216	323	0,361	0,475	576,793	3,036	0
34203	1716	212	410	0,6	0,384	571,099	3,403	0	264	378	0,359	0,476	576,793	2,934	0
34223	1717	256	409	0,6	0,385	571,099	3,283	0	245	405	0,359	0,476	576,793	3,267	0
34243	1718	297	402	0,6	0,385	577,674	3,29	0	270	432	0,359	0,477	579,393	3,112	0
34263	1719	245	414	0,599	0,386	577,674	3,458	0	231	371	0,358	0,478	579,393	3,231	0
34283	1720	184	415	0,599	0,386	577,674	3,594	0	256	355	0,358	0,479	579,393	3,203	0
34303	1721	253	409	0,599	0,387	577,674	3,266	0	256	389	0,357	0,48	579,393	3,248	0
34323	1722	260	438	0,599	0,388	577,674	3,683	0	264	445	0,357	0,482	579,393	3,549	0
34343	1723	249	439	0,599	0,389	577,245	3,601	0	268	452	0,357	0,483	579,148	3,572	0
34362	1724	233	378	0,598	0,391	577,245	3,479	0	264	383	0,357	0,486	579,148	3,332	0
34382	1725	245	469	0,597	0,395	577,245	3,539	0	266	433	0,357	0,491	579,148	3,329	0
34402	1726	316	595	0,595	0,403	577,245	3,415	0	330	688	0,356	0,5	579,148	3,356	0
34422	1727	-800	-600	0,354	0,509	-1	-1	4	399	769	0,354	0,509	579,148	3,572	0
34442	1728	-800	-600	0,592	0,416	-1	-1	4	444	887	0,353	0,516	565,17	3,514	0
34462	1729	-800	-600	-1	-1	-1	-1	4	-800	-600	-1	-1	-1	-1	4
34482	1730	335	813	0,589	0,422	568,223	3,017	0	376	820	0,349	0,527	565,17	3,614	0
34502	1731	-800	-600	-1	-1	-1	-1	4	-800	-600	-1	-1	-1	-1	4
34522	1732	360	833	0,588	0,425	568,223	3,362	0	368	840	0,346	0,534	565,17	3,64	0
34542	1733	360	834	0,588	0,429	570,799	3,377	0	365	835	0,346	0,538	555,349	3,579	0
34562	1734	372	856	0,59	0,429	570,374	3,514	0	381	846	0,346	0,541	555,349	3,436	0
34582	1735	384	842	0,591	0,431	570,012	3,498	0	364	792	0,347	0,543	555,349	3,708	0
34602	1736	390	842	0,593	0,433	567,364	3,704	0	-800	-600	0,593	0,433	-1	-1	4
34622	1737	372	846	0,596	0,435	562,555	3,501	0	374	827	0,349	0,549	555,349	3,782	0
34641	1738	379	830	0,598	0,438	546,041	3,452	0	371	822	0,351	0,553	544,873	3,714	0
34661	1739	352	852	0,6	0,441	546,041	3,647	0	385	843	0,353	0,556	544,873	3,582	0
34681	1740	360	850	0,602	0,443	546,041	3,988	0	343	795	0,354	0,559	544,873	3,778	0
34701	1741	-800	-600	-1	-1	-1	-1	4	-800	-600	-1	-1	-1	-1	4
34721	1742	429	836	0,604	0,446	546,041	4,021	0	366	823	0,355	0,563	544,873	3,769	0
34741	1743	448	834	0,605	0,447	551,778	4,078	0	347	798	0,356	0,565	536,967	3,713	0
34761	1744	393	867	0,606	0,448	548,89	3,911	0	359	842	0,356	0,566	536,967	3,724	0
34781	1745	231	845	0,606	0,45	547,733	3,246	0	-800	-600	0,606	0,45	-1	-1	4
34801	1746	-800	-600	-1	-1	-1	-1	4	-800	-600	-1	-1	-1	-1	4
34821	1747	-800	-600	-1	-1	-1	-1	4	-800	-600	-1	-1	-1	-1	4
34841	1748	-800	-600	-1	-1	-1	-1	4	-800	-600	-1	-1	-1	-1	4
34861	1749	-800	-600	-1	-1	-1	-1	4	-800	-600	-1	-1	-1	-1	4
34881	1750	-800	-600	-1	-1	-1	-1	4	-800	-600	-1	-1	-1	-1	4
34901	1751	-800	-600	-1	-1	-1	-1	4	-800	-600	-1	-1	-1	-1	4
34921	1752	-800	-600	-1	-1	-1	-1	4	-800	-600	-1	-1	-1	-1	4
34941	1753	-800	-600	-1	-1	-1	-1	4	-800	-600	-1	-1	-1	-1	4
34960	1754	-800	-600	-1	-1	-1	-1	4	-800	-600	-1	-1	-1	-1	4
34980	1755	-800	-600	-1	-1	-1	-1	4	-800	-600	-1	-1	-1	-1	4
35000	1756	-800	-600	-1	-1	-1	-1	4	-800	-600	-1	-1	-1	-1	4
35020	1757	-800	-600	-1	-1	-1	-1	4	-800	-600	-1	-1	-1	-1	4
35040	1758	-800	-600	-1	-1	-1	-1	4	-800	-600	-1	-1	-1	-1	4
35060	1759	-800	-600	-1	-1	-1	-1	4	-800	-600	-1	-1	-1	-1	4
35080	1760	-800	-600	-1	-1	-1	-1	4	-800	-600	-1	-1	-1	-1	4
35100	1761	-800	-600	-1	-1	-1	-1	4	-800	-600	-1	-1	-1	-1	4
35120	1762	-800	-600	-1	-1	-1	-1	4	-800	-600	-1	-1	-1	-1	4
35140	1763	-800	-600	-1	-1	-1	-1	4	-800	-600	-1	-1	-1	-1	4
35160	1764	-800	-600	-1	-1	-1	-1	4	-800	-600	-1	-1	-1	-1	4
35180	1765	-800	-600	-1	-1	-1	-1	4	-800	-600	-1	-1	-1	-1	4
35200	1766	-800	-600	-1	-1	-1	-1	4	-800	-600	-1	-1	-1	-1	4
35220	1767	-800	-600	-1	-1	-1	-1	4	-800	-600	-1	-1	-1	-1	4
35240	1768	-800	-600	-1	-1	-1	-1	4	-800	-600	-1	-1	-1	-1	4
35259	1769	-800	-600	-1	-1	-1	-1	4	-800	-600	-1	-1	-1	-1	4
35279	1770	-800	-600	-1	-1	-1	-1	4	-800	-600	-1	-1	-1	-1	4
35299	1771	-800	-600	-1	-1	-1	-1	4	-800	-600	-1	-1	-1	-1	4
35319	1772	-800	-600	-1	-1	-1	-1	4	-800	-600	-1	-1	-1	-1	4
35339	1773	-800	-600	-1	-1	-1	-1	4	-800	-600	-1	-1	-1	-1	4
35359	1774	-800	-600	-1	-1	-1	-1	4	-800	-600	-1	-1	-1	-1	4
35379	1775	-800	-600	-1	-1	-1	-1	4	-800	-600	-1	-1	-1	-1	4
35399	1776	-800	-600	-1	-1	-1	-1	4	-800	-600	-1	-1	-1	-1	4
35419	1777	-800	-600	-1	-1	-1	-1	4	-800	-600	-1	-1	-1	-1	4
35439	1778	-800	-600	-1	-1	-1	-1	4	-800	-600	-1	-1	-1	-1	4
35459	1779	-800	-600	-1	-1	-1	-1	4	-800	-600	-1	-1	-1	-1	4
35479	1780	-800	-600	-1	-1	-1	-1	4	-800	-600	-1	-1	-1	-1	4
35499	1781	-800	-600	-1	-1	-1	-1	4	-800	-600	-1	-1	-1	-1	4
35519	1782	-800	-600	-1	-1	-1	-1	4	-800	-600	-1	-1	-1	-1	4
35538	1783	-800	-600	-1	-1	-1	-1	4	-800	-600	-1	-1	-1	-1	4
35558	1784	-800	-600	-1	-1	-1	-1	4	-800	-600	-1	-1	-1	-1	4
35578	1785	-800	-600	-1	-1	-1	-1	4	-800	-600	-1	-1	-1	-1	4
35598	1786	-800	-600	-1	-1	-1	-1	4	-800	-600	-1	-1	-1	-1	4
35618	1787	-800	-600	-1	-1	-1	-1	4	-800	-600	-1	-1	-1	-1	4
35638	1788	-800	-600	-1	-1	-1	-1	4	-800	-600	-1	-1	-1	-1	4
35658	1789	-800	-600	-1	-1	-1	-1	4	-800	-600	-1	-1	-1	-1	4
35678	1790	-800	-600	-1	-1	-1	-1	4	-800	-600	-1	-1	-1	-1	4
35698	1791	-800	-600	-1	-1	-1	-1	4	-800	-600	-1	-1	-1	-1	4
35718	1792	-800	-600	-1	-1	-1	-1	4	-800	-600	-1	-1	-1	-1	4
35738	1793	-800	-600	-1	-1	-1	-1	4	-800	-600	-1	-1	-1	-1	4
35758	1794	-800	-600	-1	-1	-1	-1	4	-800	-600	-1	-1	-1	-1	4
35778	1795	-800	-600	-1	-1	-1	-1	4	-800	-600	-1	-1	-1	-1	4
35798	1796	-800	-600	-1	-1	-1	-1	4	-800	-600	-1	-1	-1	-1	4
35818	1797	-800	-600	-1	-1	-1	-1	4	-800	-600	-1	-1	-1	-1	4
35838	1798	-800	-600	-1	-1	-1	-1	4	-800	-600	-1	-1	-1	-1	4
35858	1799	-800	-600	-1	-1	-1	-1	4	-800	-600	-1	-1	-1	-1	4
35877	1800	-800	-600	-1	-1	-1	-1	4	-800	-600	-1	-1	-1	-1	4
35897	1801	-800	-600	-1	-1	-1	-1	4	-800	-600	-1	-1	-1	-1	4
35917	1802	-800	-600	-1	-1	-1	-1	4	-800	-600	-1	-1	-1	-1	4
35937	1803	-800	-600	-1	-1	-1	-1	4	-800	-600	-1	-1	-1	-1	4
35957	1804	-800	-600	-1	-1	-1	-1	4	-800	-600	-1	-1	-1	-1	4
35977	1805	-800	-600	-1	-1	-1	-1	4	-800	-600	-1	-1	-1	-1	4
35997	1806	-800	-600	-1	-1	-1	-1	4	-800	-600	-1	-1	-1	-1	4
36017	1807	-800	-600	-1	-1	-1	-1	4	-800	-600	-1	-1	-1	-1	4
36037	1808	-800	-600	0,474	0,612	-1	-1	4	-800	-600	0,474	0,612	-1	-1	4
36057	1809	-800	-600	-1	-1	-1	-1	4	-800	-600	-1	-1	-1	-1	4
36077	1810	385	418	0,749	0,551	515,064	3,22	0	362	412	0,473	0,609	515,064	3,255	0
36097	1811	377	424	0,747	0,55	515,064	3,273	0	-800	-600	0,747	0,55	-1	-1	4
36117	1812	399	440	0,746	0,549	515,064	3,253	0	-800	-600	0,746	0,549	-1	-1	4
36136	1813	399	447	0,744	0,548	517,954	3,299	0	-800	-600	0,468	0,609	-1	-1	4
36157	1814	353	427	0,742	0,547	517,954	3,274	0	376	431	0,467	0,609	515,365	3,401	0
36176	1815	356	443	0,739	0,545	517,954	3,369	0	356	436	0,464	0,608	515,365	3,505	0
36196	1816	349	423	0,737	0,543	517,954	3,39	0	394	391	0,462	0,607	515,365	3,196	0
36216	1817	336	412	0,734	0,541	517,954	3,398	0	411	434	0,459	0,605	515,365	3,599	0
36236	1818	332	412	0,731	0,539	520,27	3,421	0	415	421	0,457	0,604	519,37	3,553	0
36256	1819	357	404	0,727	0,536	520,27	3,203	0	359	375	0,453	0,602	519,37	3,465	0
36276	1820	360	450	0,724	0,534	520,27	3,58	0	380	408	0,45	0,601	519,37	3,469	0
36296	1821	348	398	0,721	0,531	520,27	3,334	0	382	443	0,447	0,599	519,37	3,592	0
36316	1822	358	424	0,718	0,528	520,27	3,451	0	369	449	0,445	0,597	519,37	3,603	0
36336	1823	355	435	0,715	0,525	522,133	3,337	0	381	453	0,442	0,595	521,62	3,629	0
36356	1824	348	412	0,712	0,522	522,133	3,616	0	373	418	0,44	0,594	521,62	3,578	0
36376	1825	356	382	0,71	0,52	522,133	3,436	0	393	429	0,438	0,592	521,62	3,682	0
36396	1826	326	429	0,709	0,517	522,133	3,819	0	376	449	0,436	0,591	521,62	3,55	0
36416	1827	362	439	0,707	0,515	522,133	3,697	0	-800	-600	0,707	0,515	-1	-1	4
36436	1828	353	435	0,705	0,513	525,141	3,73	0	-800	-600	0,433	0,588	-1	-1	4
36456	1829	501	392	0,702	0,512	525,141	3,676	0	534	423	0,431	0,587	521,831	3,492	0
36475	1830	534	413	0,701	0,512	525,141	3,692	0	579	406	0,43	0,587	521,831	3,746	0
36495	1831	563	355	0,701	0,512	525,141	3,622	0	598	390	0,429	0,587	521,831	3,739	0
36515	1832	529	411	0,701	0,513	525,141	3,582	0	582	379	0,429	0,587	521,831	3,68	0	86	564	380
36535	1833	539	392	0,701	0,514	523,581	3,554	0	585	371	0,429	0,586	518,211	3,632	0	86	564	380
36555	1834	548	397	0,702	0,515	523,581	3,753	0	583	367	0,429	0,586	518,211	3,707	0	86	564	380
36575	1835	536	364	0,702	0,516	523,581	3,522	0	582	375	0,429	0,586	518,211	3,599	0	86	564	380
36595	1836	544	393	0,702	0,517	523,581	3,686	0	587	371	0,429	0,586	518,211	3,585	0	86	564	380
36615	1837	533	379	0,703	0,519	523,581	3,474	0	576	361	0,429	0,587	518,211	3,673	0	86	564	380
36635	1838	533	371	0,703	0,52	521,718	3,501	0	576	364	0,429	0,588	518,107	3,612	0	86	564	380
36655	1839	542	380	0,704	0,521	521,718	3,583	0	586	374	0,429	0,589	518,107	3,625	0	86	564	380
36675	1840	567	395	0,704	0,522	521,718	3,551	0	587	376	0,429	0,589	518,107	3,773	0	86	564	380
36695	1841	-800	-600	0,429	0,589	-1	-1	4	581	407	0,429	0,589	518,107	3,699	0	86	564	380
36715	1842	-800	-600	0,429	0,589	-1	-1	4	592	366	0,429	0,589	518,107	3,616	0	87	569	388
36735	1843	-800	-600	0,703	0,522	-1	-1	4	591	376	0,429	0,589	516,478	3,659	0	87	569	388
36754	1844	547	380	0,703	0,522	521,299	3,6	0	584	371	0,429	0,589	516,478	3,67	0	87	569	388
36775	1845	561	376	0,704	0,522	521,299	3,513	0	598	385	0,429	0,59	516,478	3,622	0	87	569	388
36794	1846	543	428	0,704	0,521	521,299	3,741	0	587	375	0,429	0,589	516,478	3,765	0	87	569	388
36815	1847	543	392	0,704	0,52	521,299	3,749	0	566	399	0,429	0,589	516,478	3,536	0	87	569	388
36834	1848	548	403	0,704	0,518	521,787	3,76	0	570	399	0,43	0,588	518,243	3,566	0	87	569	388
36855	1849	562	337	0,704	0,516	521,787	3,53	0	595	359	0,43	0,587	518,243	3,775	0
36874	1850	-800	-600	0,43	0,584	-1	-1	4	605	359	0,43	0,584	518,243	3,761	0
36895	1851	-800	-600	0,429	0,583	-1	-1	4	641	314	0,429	0,583	518,243	3,63	0
36914	1852	665	265	0,701	0,51	521,787	3,512	0	609	318	0,428	0,582	518,243	3,587	0
36935	1853	663	268	0,7	0,509	520,012	3,501	0	624	331	0,427	0,581	510,142	3,491	0
36954	1854	646	264	0,699	0,507	520,012	3,537	0	608	334	0,426	0,579	510,142	3,568	0
36975	1855	-800	-600	0,425	0,578	-1	-1	4	609	321	0,425	0,578	510,142	3,645	0
36994	1856	647	252	0,696	0,502	520,012	3,51	0	618	322	0,424	0,576	510,142	3,598	0	88	639	299
37015	1857	656	262	0,695	0,499	520,012	3,803	0	631	341	0,423	0,574	510,142	3,691	0	88	639	299
37034	1858	656	261	0,694	0,496	520,671	3,808	0	635	333	0,421	0,572	511,928	3,703	0	88	639	299
37056	1859	664	265	0,692	0,492	520,671	3,624	0	633	323	0,42	0,57	511,928	3,643	0	88	639	299
37073	1860	637	259	0,691	0,488	520,671	3,596	0	633	300	0,419	0,567	511,928	3,679	0	88	639	299
37095	1861	652	264	0,689	0,485	520,671	3,594	0	623	335	0,417	0,564	511,928	3,59	0	88	639	299
37113	1862	634	285	0,687	0,482	520,671	3,78	0	621	322	0,416	0,562	511,928	3,605	0	88	639	299
37135	1863	642	280	0,685	0,479	522,127	3,788	0	623	317	0,414	0,56	513,311	3,607	0	88	639	299
37153	1864	635	280	0,682	0,477	522,127	3,622	0	629	322	0,412	0,558	513,311	3,792	0	88	639	299
37173	1865	642	275	0,68	0,475	522,127	3,53	0	625	332	0,41	0,557	513,311	3,488	0	88	639	299
37193	1866	659	262	0,679	0,473	522,127	3,591	0	628	323	0,409	0,556	513,311	3,659	0	88	639	299
37213	1867	661	288	0,678	0,47	522,127	3,761	0	630	319	0,408	0,554	513,311	3,589	0	88	639	299
37233	1868	667	284	0,678	0,467	521,793	3,74	0	629	321	0,407	0,551	513,489	3,681	0	88	639	299
37253	1869	646	276	0,677	0,464	521,793	3,691	0	626	321	0,407	0,548	513,489	3,779	0	88	639	299
37273	1870	632	273	0,676	0,461	521,793	3,655	0	640	326	0,406	0,545	513,489	3,677	0	88	639	299
37293	1871	648	265	0,676	0,458	521,793	3,765	0	622	346	0,405	0,542	513,489	3,663	0	88	639	299
37313	1872	646	267	0,675	0,455	521,793	3,56	0	629	329	0,404	0,54	513,489	3,654	0	88	639	299
37333	1873	644	265	0,674	0,452	520,79	3,552	0	632	337	0,403	0,537	512,506	3,638	0	88	639	299
37352	1874	643	280	0,673	0,449	520,79	3,588	0	645	312	0,402	0,535	512,506	3,679	0	88	639	299
37373	1875	644	278	0,671	0,447	520,79	3,756	0	640	341	0,4	0,532	512,506	3,738	0	88	639	299
37392	1876	654	267	0,669	0,444	520,79	3,826	0	624	319	0,398	0,53	512,506	3,65	0	88	639	299
37412	1877	658	276	0,668	0,441	520,79	3,712	0	621	319	0,397	0,527	512,506	3,568	0	88	639	299
37432	1878	659	275	0,667	0,438	519,044	3,708	0	617	321	0,396	0,525	511,823	3,562	0	88	639	299
37452	1879	663	310	0,666	0,436	519,044	3,718	0	629	321	0,395	0,522	511,823	3,63	0	88	639	299
37472	1880	647	277	0,666	0,434	519,044	3,755	0	626	332	0,395	0,521	511,823	3,555	0	88	639	299
37492	1881	670	280	0,666	0,433	519,044	3,632	0	685	303	0,395	0,52	511,823	3,763	0	89	655	311
37512	1882	669	268	0,667	0,432	519,044	3,774	0	652	333	0,395	0,518	511,823	3,74	0	89	655	311
37532	1883	663	273	0,667	0,431	515,372	3,713	0	663	326	0,394	0,517	510,441	3,706	0	89	655	311
37552	1884	661	301	0,667	0,43	515,372	3,854	0	644	347	0,394	0,516	510,441	3,704	0	89	655	311
37572	1885	657	272	0,667	0,429	515,372	3,659	0	649	328	0,394	0,515	510,441	3,795	0	89	655	311
37592	1886	665	291	0,667	0,428	515,372	3,831	0	648	343	0,394	0,515	510,441	3,829	0	89	655	311
37612	1887	663	279	0,668	0,427	515,372	3,902	0	659	332	0,394	0,515	510,441	3,819	0	89	655	311
37632	1888	662	294	0,669	0,427	511,331	3,823	0	658	343	0,395	0,515	506,469	3,78	0	89	655	311
37651	1889	650	286	0,672	0,428	511,331	3,835	0	643	345	0,398	0,516	506,469	3,843	0	89	655	311
37671	1890	671	295	0,675	0,429	511,331	3,804	0	651	343	0,401	0,517	506,469	3,662	0	89	655	311
37691	1891	652	277	0,678	0,43	511,331	3,636	0	624	349	0,403	0,516	506,469	3,848	0	89	655	311
37711	1892	674	292	0,679	0,429	511,331	3,925	0	678	296	0,405	0,515	506,469	3,827	0
37731	1893	671	287	0,679	0,427	509,477	3,862	0	671	295	0,404	0,512	505,086	3,772	0
37751	1894	679	290	0,677	0,425	509,477	3,744	0	634	344	0,402	0,511	505,086	3,78	0
37771	1895	673	295	0,676	0,424	509,477	3,891	0	640	352	0,401	0,51	505,086	3,793	0
37791	1896	671	279	0,675	0,424	509,477	3,798	0	-800	-600	0,675	0,424	-1	-1	4
37811	1897	662	283	0,674	0,423	509,477	3,681	0	639	338	0,399	0,509	505,086	3,88	0	90	650	310
37831	1898	657	280	0,674	0,421	510,374	3,732	0	639	338	0,399	0,507	505,629	3,884	0	90	650	310
37851	1899	674	292	0,675	0,417	510,374	3,81	0	641	346	0,4	0,503	505,629	3,764	0	90	650	310
37871	1900	655	297	0,676	0,413	510,374	3,927	0	641	338	0,401	0,499	505,629	3,877	0	90	650	310
37891	1901	663	298	0,677	0,41	510,374	3,67	0	663	299	0,403	0,496	505,629	3,862	0	90	650	310
37911	1902	649	274	0,68	0,409	510,374	4,038	0	630	358	0,404	0,493	505,629	3,82	0	90	650	310
37930	1903	651	273	0,684	0,41	511,24	3,995	0	638	327	0,409	0,493	520,05	3,983	0	90	650	310
37950	1904	353	560	0,69	0,413	511,24	4,424	0	386	546	0,415	0,494	520,05	4,066	0
37970	1905	361	618	0,694	0,415	511,24	3,978	0	351	614	0,418	0,495	520,05	4,068	0	91	348	618
37990	1906	344	626	0,698	0,416	511,24	4,096	0	337	609	0,422	0,495	520,05	4,131	0	91	348	618
38010	1907	354	614	0,703	0,418	511,24	3,992	0	350	617	0,425	0,497	520,05	4,202	0	91	348	618
38030	1908	356	617	0,707	0,421	508,725	4,017	0	345	618	0,428	0,498	510,804	4,158	0	91	348	618
38050	1909	342	630	0,71	0,423	508,725	4,093	0	339	619	0,431	0,5	510,804	4,145	0	91	348	618
38070	1910	367	616	0,714	0,425	508,725	3,975	0	346	618	0,434	0,502	510,804	4,134	0	91	348	618
38090	1911	438	704	0,717	0,427	508,725	4,183	0	342	616	0,436	0,503	510,804	4,172	0
38110	1912	442	702	0,72	0,429	508,725	4,25	0	352	618	0,438	0,503	510,804	4,163	0
38130	1913	439	701	0,722	0,43	503,267	4,212	0	351	618	0,44	0,503	506,111	4,132	0
38150	1914	347	622	0,725	0,431	503,267	4,203	0	343	620	0,443	0,503	506,111	4,139	0
38170	1915	436	703	0,728	0,432	503,267	4,204	0	351	630	0,444	0,503	506,111	4,158	0
38190	1916	436	702	0,729	0,433	503,267	4,15	0	351	616	0,446	0,505	506,111	4,225	0
38210	1917	351	617	0,731	0,435	503,267	4,162	0	360	619	0,447	0,506	506,111	4,165	0
38229	1918	351	620	0,732	0,437	502,258	4,166	0	362	620	0,448	0,507	504,106	4,174	0
38249	1919	434	706	0,733	0,439	502,258	4,302	0	354	633	0,449	0,508	504,106	4,259	0
38269	1920	344	620	0,735	0,44	502,258	4,145	0	352	630	0,45	0,509	504,106	4,31	0
38289	1921	348	620	0,737	0,442	502,258	4,056	0	358	614	0,452	0,509	504,106	4,222	0
38309	1922	432	705	0,74	0,444	502,258	4,344	0	369	620	0,454	0,51	504,106	4,359	0
38329	1923	433	703	0,744	0,446	498,263	4,215	0	367	615	0,458	0,511	500,019	4,312	0
38349	1924	331	627	0,748	0,448	498,263	4,216	0	350	628	0,461	0,512	500,019	4,359	0
38369	1925	331	621	0,751	0,451	498,263	4,228	0	352	631	0,465	0,514	500,019	4,24	0
38389	1926	437	701	0,755	0,454	498,263	4,135	0	347	633	0,468	0,515	500,019	4,294	0
38409	1927	329	625	0,758	0,457	498,263	4,109	0	353	639	0,47	0,516	500,019	4,322	0
38429	1928	335	622	0,762	0,459	496,044	4,066	0	348	642	0,473	0,517	495,821	4,239	0
38449	1929	434	705	0,765	0,461	496,044	4,268	0	356	638	0,476	0,518	495,821	4,325	0
38469	1930	430	704	0,769	0,462	496,044	4,188	0	354	623	0,479	0,518	495,821	4,349	0
38489	1931	431	705	0,773	0,463	496,044	4,257	0	351	625	0,483	0,519	495,821	4,393	0
38509	1932	-800	-600	0,486	0,519	-1	-1	4	349	630	0,486	0,519	495,821	4,402	0
38529	1933	-800	-600	0,779	0,465	-1	-1	4	348	624	0,488	0,519	493,054	4,388	0
38548	1934	430	703	0,782	0,466	493,87	4,397	0	352	627	0,491	0,519	493,054	4,356	0
38568	1935	434	702	0,784	0,466	493,87	4,224	0	346	635	0,493	0,519	493,054	4,349	0
38588	1936	324	554	0,785	0,464	493,87	4,535	0	360	558	0,495	0,516	493,054	4,478	0
38608	1937	297	379	0,785	0,459	493,87	4,182	0	393	430	0,496	0,511	493,054	4,435	0
38628	1938	296	341	0,784	0,456	493,651	4,27	0	399	400	0,495	0,506	492,187	4,463	0
38648	1939	330	269	0,783	0,451	493,651	4,211	0	-800	-600	0,783	0,451	-1	-1	4
38668	1940	325	254	0,782	0,442	493,651	4,226	0	391	266	0,493	0,491	492,187	4,292	0
38688	1941	-800	-600	-1	-1	-1	-1	4	-800	-600	-1	-1	-1	-1	4
38708	1942	346	287	0,777	0,417	493,651	4,388	0	362	286	0,49	0,468	492,187	4,635	0	92	358	271
38728	1943	349	279	0,772	0,407	498,054	4,471	0	360	280	0,487	0,46	496,256	4,672	0	92	358	271
38748	1944	335	271	0,765	0,4	498,054	4,336	0	353	300	0,481	0,456	496,256	4,607	0	92	358	271
38768	1945	339	267	0,756	0,396	498,054	4,374	0	379	301	0,473	0,454	496,256	4,732	0	92	358	271
38788	1946	337	268	0,746	0,393	498,054	4,476	0	371	258	0,464	0,455	496,256	4,625	0	92	358	271
38808	1947	358	261	0,735	0,391	498,054	4,505	0	373	319	0,455	0,456	496,256	4,592	0	92	358	271
38828	1948	364	242	0,726	0,39	508,756	4,626	0	367	295	0,446	0,457	506,773	4,72	0	92	358	271
38847	1949	345	249	0,718	0,388	508,756	4,604	0	381	298	0,439	0,457	506,773	4,654	0	92	358	271
38867	1950	340	249	0,713	0,387	508,756	4,391	0	378	285	0,434	0,457	506,773	4,463	0	92	358	271
38887	1951	332	262	0,709	0,386	508,756	4,12	0	377	293	0,431	0,456	506,773	4,689	0	92	358	271
38907	1952	353	250	0,708	0,386	508,756	4,301	0	385	307	0,429	0,456	506,773	4,57	0	92	358	271
38927	1953	348	248	0,707	0,385	511,502	4,202	0	383	300	0,429	0,454	509,481	4,547	0	92	358	271
38947	1954	351	251	0,708	0,384	511,502	4,431	0	372	291	0,43	0,45	509,481	4,503	0	92	358	271
38967	1955	349	241	0,709	0,382	511,502	4,218	0	369	305	0,432	0,446	509,481	4,507	0	92	358	271
38987	1956	338	237	0,71	0,378	511,502	4,159	0	356	263	0,433	0,441	509,481	4,666	0	92	358	271
39007	1957	349	274	0,709	0,375	511,502	4,167	0	373	269	0,434	0,437	509,481	4,248	0	92	358	271
39027	1958	346	257	0,707	0,374	520,026	4,242	0	366	266	0,433	0,435	514,826	4,312	0	92	358	271
39047	1959	363	279	0,704	0,374	520,026	4,217	0	384	273	0,431	0,435	514,826	4,283	0	92	358	271
39067	1960	343	255	0,699	0,374	520,026	4,191	0	360	280	0,427	0,435	514,826	4,247	0	92	358	271
39087	1961	342	277	0,693	0,373	520,026	4,102	0	392	275	0,422	0,434	514,826	4,378	0	92	358	271
39107	1962	355	259	0,687	0,372	520,026	4,059	0	368	283	0,417	0,434	514,826	4,245	0	92	358	271
39127	1963	348	254	0,681	0,371	528,841	4,081	0	381	266	0,413	0,434	525,815	4,376	0	92	358	271
39146	1964	343	274	0,677	0,37	528,841	4,323	0	365	267	0,409	0,433	525,815	4,298	0	92	358	271
39166	1965	333	255	0,673	0,369	528,841	4,029	0	372	293	0,407	0,432	525,815	4,014	0	92	358	271
39186	1966	357	254	0,67	0,367	528,841	4,028	0	356	298	0,405	0,429	525,815	4,349	0	92	358	271
39206	1967	339	267	0,668	0,364	528,841	3,852	0	352	258	0,404	0,425	525,815	4,236	0	92	358	271
39226	1968	343	240	0,666	0,361	539,971	3,869	0	347	253	0,403	0,421	538,121	4,266	0	92	358	271
39246	1969	332	288	0,665	0,359	539,971	4,128	0	350	279	0,403	0,419	538,121	4,42	0
39266	1970	341	214	0,663	0,359	539,971	4,106	0	362	271	0,402	0,418	538,121	4,391	0
39286	1971	354	255	0,662	0,359	539,971	3,78	0	359	309	0,402	0,419	538,121	3,979	0
39306	1972	332	236	0,662	0,359	539,971	3,802	0	357	343	0,402	0,419	538,121	4,039	0
39326	1973	338	243	0,661	0,358	549,901	3,892	0	364	340	0,403	0,419	550,455	4,19	0
39346	1974	347	275	0,661	0,357	549,901	3,978	0	360	314	0,404	0,418	550,455	4,245	0
39366	1975	266	259	0,662	0,358	549,901	3,832	0	305	321	0,407	0,418	550,455	4,037	0
39386	1976	219	332	0,663	0,357	549,901	3,755	0	287	383	0,408	0,417	550,455	3,932	0
39406	1977	254	419	0,665	0,356	549,901	3,949	0	275	421	0,41	0,414	550,455	4,026	0
39425	1978	234	433	0,666	0,354	560,284	3,924	0	262	443	0,412	0,412	559,883	4,052	0
39445	1979	243	394	0,669	0,352	560,284	4,18	0	291	400	0,415	0,409	559,883	4,24	0
39465	1980	268	406	0,673	0,352	560,284	4,026	0	278	338	0,42	0,408	559,883	4,131	0
39485	1981	255	407	0,677	0,353	560,284	4,118	0	213	334	0,425	0,407	559,883	4,104	0
39505	1982	255	414	0,682	0,354	560,284	3,91	0	290	349	0,43	0,406	559,883	3,769	0
39525	1983	252	413	0,686	0,354	565,716	3,939	0	267	343	0,434	0,404	566,321	3,709	0
39545	1984	285	416	0,689	0,354	565,716	4,019	0	287	332	0,437	0,403	566,321	3,867	0
[truncated: 7,158 more rows]
