# Supplementary material for: Perception of Individual and Joint Action in Infants and Adults
Source: PLoS One. 2014 Sep 9;9(9):e107450. doi: 10.1371/journal.pone.0107450 (PMC4174902; doi:10.1371/journal.pone.0107450)
Supplement: Data S1 — Raw files of eye tracking data of all participants. (ZIP) [file pone.0107450.s001.zip › Turm2012b_09_07.csv]

Data properties:
Recording date: 07.08.2012
Recording time : 9:17:25:093 (corresponds to time 0)
Study: Turmbau2012b
Subject: Turm2012b_09_07
Recording: Turm2012b_09_07
Screen resolution: 800 x 600
Coordinate unit: Pixels
Filter settings:
Eye: Average
Fixation radius: 30
Min duration: 100
Timestamp	Number	GazepointX (L)	GazepointY (L)	CamX (L)	CamY (L)	Distance (L)	Pupil (L)	Validity (L)	GazepointX (R)	GazepointY (R)	CamX (R)	CamY (R)	Distance (R)	Pupil (R)	Validity (R)	Fixation	GazepointX	GazepointY	Event	Event Key	Data 1	Data 2	Description
15	1	239	727	0,818	0,491	511,413	3,403	0	293	723	0,588	0,496	511,367	3,613	0
35	2	249	718	0,817	0,49	511,752	3,493	0	284	721	0,587	0,496	511,366	3,717	0
55	3	232	731	0,816	0,49	512,019	3,404	0	308	728	0,586	0,496	511,422	3,643	0
75	4	237	719	0,815	0,489	512,335	3,432	0	293	716	0,585	0,496	511,641	3,904	0
95	5	381	699	0,814	0,489	512,935	3,488	0	272	723	0,584	0,496	511,809	3,76	0
115	6	258	723	0,813	0,488	513,931	3,432	0	287	718	0,584	0,496	512	3,815	0
134	7	244	708	0,813	0,488	515,081	3,504	0	277	731	0,583	0,496	512,002	3,739	0
154	8	386	706	0,812	0,487	516,117	3,523	0	317	728	0,583	0,496	512,135	3,852	0
174	9	235	717	0,811	0,487	516,469	3,441	0	288	718	0,582	0,497	512,134	3,582	0
194	10	384	701	0,81	0,487	516,728	3,662	0	284	711	0,582	0,497	512,47	3,609	0
214	11	247	748	0,809	0,487	516,941	3,544	0	303	711	0,581	0,497	512,406	3,658	0
234	12	262	723	0,808	0,487	516,941	3,587	0	296	725	0,58	0,498	511,413	3,839	0
254	13	245	724	0,807	0,486	517,272	3,516	0	294	728	0,579	0,498	511,801	3,895	0
274	14	382	695	0,806	0,486	517,573	3,318	0	280	727	0,579	0,499	512,934	3,792	0
294	15	236	722	0,806	0,486	517,577	3,374	0	278	724	0,578	0,499	512,934	3,66	0	1	271	719
314	16	258	734	0,805	0,486	517,115	3,542	0	289	721	0,578	0,499	513,023	3,549	0	1	271	719
334	17	247	712	0,804	0,486	516,841	3,507	0	302	706	0,577	0,499	513,148	3,871	0	1	271	719
354	18	247	712	0,804	0,486	516,366	3,505	0	304	720	0,577	0,499	513,178	3,743	0	1	271	719
374	19	225	719	0,804	0,486	516,97	3,426	0	297	717	0,577	0,499	513,3	3,645	0	1	271	719
394	20	259	712	0,804	0,485	516,385	3,474	0	285	719	0,577	0,499	513,235	3,751	0	1	271	719
414	21	252	743	0,804	0,485	516,383	3,5	0	298	725	0,577	0,498	513,385	3,677	0	1	271	719
434	22	260	712	0,804	0,484	516,753	3,503	0	288	717	0,577	0,498	513,471	3,694	0	1	271	719
453	23	244	710	0,804	0,484	517,572	3,364	0	297	723	0,578	0,497	513,85	3,745	0	1	271	719
473	24	246	726	0,805	0,483	517,363	3,366	0	285	720	0,578	0,496	514,071	3,774	0	1	271	719
493	25	385	698	0,805	0,483	517,735	3,349	0	313	735	0,579	0,495	514,353	3,732	0
513	26	383	699	0,806	0,482	517,122	3,289	0	297	722	0,579	0,494	514,46	3,704	0
533	27	260	714	0,806	0,482	517,282	3,457	0	286	732	0,58	0,493	514,678	3,622	0
553	28	381	696	0,807	0,481	517,162	3,318	0	312	724	0,581	0,492	514,68	3,704	0
573	29	253	741	0,808	0,479	517,16	3,53	0	294	707	0,581	0,49	515,749	3,511	0
593	30	386	706	0,808	0,478	517,159	3,278	0	299	721	0,582	0,489	515,697	3,65	0
613	31	240	722	0,809	0,476	518,361	3,39	0	297	731	0,582	0,487	515,002	3,756	0
633	32	266	740	0,81	0,475	519,04	3,475	0	323	721	0,583	0,486	515,002	3,506	0
653	33	382	700	0,81	0,474	519,769	3,429	0	302	722	0,583	0,485	515,003	3,665	0	2	347	708
673	34	383	700	0,811	0,473	519,767	3,554	0	330	714	0,583	0,484	515,146	3,765	0	2	347	708
693	35	391	696	0,811	0,472	519,763	3,342	0	288	729	0,584	0,483	515,246	3,556	0	2	347	708
711								5							5				ShowAVI	8	0	0	atFish.avi
713	36	384	699	0,812	0,471	518,465	3,439	0	312	722	0,584	0,481	515,248	3,453	0	2	347	708
732	37	383	695	0,813	0,47	518,41	3,428	0	303	722	0,585	0,48	515,425	3,397	0	2	347	708
752	38	383	704	0,813	0,47	518,472	3,378	0	322	713	0,585	0,479	515,534	3,529	0	2	347	708
772	39	386	703	0,814	0,469	517,61	3,258	0	311	726	0,586	0,479	515,535	3,402	0	2	347	708
792	40	380	695	0,815	0,469	516,558	3,277	0	317	705	0,587	0,478	515,616	3,553	0	2	347	708
812	41	250	711	0,816	0,468	516,21	3,417	0	291	694	0,588	0,477	515,671	3,347	0
832	42	379	695	0,817	0,468	516,009	3,354	0	310	718	0,589	0,477	515,769	3,436	0
852	43	246	719	0,818	0,468	517,025	3,282	0	310	710	0,59	0,476	515,77	3,287	0
872	44	380	698	0,819	0,467	515,93	3,205	0	288	704	0,591	0,476	517,326	3,361	0
892	45	379	699	0,82	0,467	515,93	3,419	0	288	706	0,592	0,476	517,178	3,568	0
912	46	238	729	0,821	0,467	516,093	3,389	0	305	718	0,593	0,476	517,07	3,354	0
932	47	259	735	0,822	0,468	516,095	3,217	0	294	709	0,594	0,476	516,947	3,387	0
952	48	255	735	0,822	0,468	516,978	3,612	0	317	716	0,595	0,476	515,846	3,51	0
972	49	257	735	0,823	0,469	517,781	3,172	0	305	716	0,595	0,476	515,714	3,407	0
992	50	387	697	0,824	0,47	517,06	3,092	0	305	711	0,596	0,477	515,985	3,534	0
1012	51	243	693	0,825	0,47	518,036	3,236	0	271	712	0,597	0,477	515,985	3,242	0
1031	52	385	696	0,826	0,469	518,06	3,121	0	297	715	0,598	0,477	515,985	3,48	0	3	337	705
1051	53	379	697	0,827	0,469	519,172	3,217	0	301	717	0,599	0,476	516,086	3,544	0	3	337	705
1071	54	388	703	0,828	0,469	519,183	3,314	0	290	730	0,6	0,476	515,99	3,45	0	3	337	705
1091	55	389	699	0,829	0,469	519,196	3,127	0	291	701	0,602	0,477	515,955	3,433	0	3	337	705
1111	56	382	700	0,83	0,47	518,24	3,16	0	296	708	0,603	0,477	516,111	3,603	0	3	337	705
1131	57	382	698	0,831	0,47	518,216	3,241	0	292	711	0,604	0,477	515,992	3,529	0	3	337	705
1151	58	382	700	0,832	0,47	519,259	3,153	0	279	718	0,606	0,476	515,849	3,441	0	3	337	705
1171	59	380	696	0,834	0,47	518,645	3,159	0	283	709	0,607	0,476	515,881	3,644	0	3	337	705
1191	60	383	698	0,835	0,469	517,592	3,292	0	303	717	0,609	0,475	515,691	3,481	0	3	337	705
1211	61	376	700	0,837	0,469	517,599	3,199	0	296	709	0,61	0,474	515,783	3,64	0	3	337	705
1231	62	245	724	0,838	0,469	516,507	3,179	0	293	713	0,612	0,473	515,735	3,508	0
1251	63	246	729	0,839	0,469	516,521	3,214	0	292	701	0,613	0,472	515,734	3,44	0
1271	64	388	699	0,84	0,468	517,37	3,432	0	287	716	0,614	0,471	515,734	3,65	0	4	340	706
1291	65	378	704	0,841	0,468	516,768	3,234	0	290	713	0,615	0,469	515,805	3,628	0	4	340	706
1311	66	390	701	0,842	0,467	516,772	3,271	0	286	694	0,616	0,468	515,779	3,429	0	4	340	706
1331	67	380	702	0,843	0,465	518,053	3,443	0	316	721	0,617	0,465	516,021	3,655	0	4	340	706
1350	68	385	695	0,843	0,464	519,558	3,243	0	288	717	0,618	0,463	516,262	3,399	0	4	340	706
1370	69	378	696	0,843	0,461	519,446	3,341	0	310	718	0,618	0,459	516,775	3,592	0	4	340	706
1390	70	245	494	0,842	0,456	520,682	3,411	0	275	423	0,618	0,453	517,729	3,332	0
1410	71	251	281	0,841	0,45	520,687	3,223	0	305	307	0,618	0,446	518,35	3,437	0	5	276	266
1430	72	252	263	0,841	0,446	520,693	3,192	0	279	288	0,617	0,441	518,35	3,673	0	5	276	266
1450	73	267	249	0,84	0,441	519,787	3,521	0	293	276	0,616	0,436	518,351	3,503	0	5	276	266
1470	74	263	234	0,839	0,437	518,847	3,329	0	289	264	0,615	0,432	515,737	3,485	0	5	276	266
1490	75	258	249	0,838	0,433	518,179	3,255	0	298	291	0,614	0,427	514,97	3,498	0	5	276	266
1510	76	243	259	0,838	0,43	518,331	3,285	0	291	246	0,613	0,424	513,502	3,505	0	5	276	266
1530	77	260	266	0,837	0,427	516,681	3,457	0	278	272	0,612	0,421	512,566	3,425	0	5	276	266
1550	78	265	260	0,836	0,425	515,309	3,423	0	283	303	0,612	0,418	512,574	3,548	0	5	276	266
1570	79	269	259	0,836	0,422	516,816	3,27	0	291	309	0,612	0,415	513,155	3,448	0	5	276	266
1590	80	273	257	0,835	0,42	516,946	3,521	0	291	281	0,612	0,413	514,231	3,569	0	5	276	266
1610	81	268	261	0,835	0,418	518,227	3,487	0	287	274	0,612	0,411	514,915	3,646	0	5	276	266
1629	82	268	256	0,834	0,417	518,227	3,495	0	285	298	0,611	0,409	514,922	3,604	0	5	276	266
1649	83	263	259	0,834	0,415	518,028	3,421	0	267	281	0,611	0,407	515,473	3,641	0	5	276	266
1669	84	240	267	0,833	0,414	518,571	3,571	0	271	274	0,61	0,406	515,989	3,904	0	5	276	266
1689	85	283	248	0,832	0,413	519,565	3,392	0	269	274	0,609	0,405	516,36	3,643	0	5	276	266
1709	86	265	261	0,831	0,412	519,573	3,355	0	273	280	0,608	0,404	516,54	3,747	0	5	276	266
1729	87	270	265	0,83	0,411	519,332	3,121	0	281	265	0,607	0,403	516,931	3,737	0	5	276	266
1749	88	275	267	0,829	0,41	520,185	3,297	0	278	281	0,606	0,403	517,154	3,883	0	5	276	266
1769	89	285	261	0,828	0,41	520,308	3,188	0	286	283	0,605	0,402	517,281	3,711	0	5	276	266
1789	90	276	264	0,826	0,41	521,118	3,414	0	271	281	0,604	0,402	517,282	3,612	0	5	276	266
1809	91	288	258	0,825	0,409	520,759	3,237	0	287	260	0,603	0,402	517,635	3,52	0	5	276	266
1829	92	283	250	0,825	0,409	520,864	3,466	0	283	279	0,602	0,402	518,007	3,739	0	5	276	266
1849	93	277	271	0,824	0,409	521,22	3,444	0	284	267	0,601	0,402	518,194	3,703	0	5	276	266
1869	94	269	247	0,823	0,409	521,648	3,312	0	273	265	0,6	0,402	518,194	3,702	0	5	276	266
1889	95	280	256	0,823	0,408	521,838	3,389	0	284	264	0,6	0,402	518,194	3,703	0	5	276	266
1909	96	263	264	0,822	0,408	521,496	3,306	0	268	284	0,599	0,402	518,331	3,586	0	5	276	266
1929	97	274	262	0,822	0,408	521,499	3,247	0	277	290	0,599	0,402	518,331	3,797	0	5	276	266
1948	98	269	269	0,822	0,408	521,982	3,191	0	274	289	0,599	0,401	518,378	3,515	0	5	276	266
1968	99	280	256	0,822	0,408	523,612	3,063	0	288	266	0,598	0,401	518,421	3,62	0	5	276	266
1988	100	274	247	0,822	0,407	525,073	3,201	0	281	260	0,598	0,4	519,91	3,765	0	5	276	266
2008	101	275	250	0,822	0,407	525,976	3,193	0	269	258	0,599	0,4	520,877	3,546	0	5	276	266
2028	102	289	260	0,822	0,406	526,07	3,168	0	275	268	0,599	0,4	520,895	3,341	0	5	276	266
2048	103	276	254	0,821	0,406	526,113	3,179	0	281	262	0,599	0,399	520,925	3,559	0	5	276	266
2068	104	284	263	0,821	0,405	526,112	3,161	0	265	271	0,599	0,398	519,882	3,536	0	5	276	266
2088	105	267	257	0,821	0,405	526,018	3,112	0	285	261	0,598	0,398	520,056	3,566	0	5	276	266
2108	106	274	261	0,821	0,404	526,11	3,044	0	286	278	0,598	0,397	520,626	3,735	0	5	276	266
2128	107	284	257	0,821	0,403	525,948	3,124	0	278	270	0,598	0,396	520,716	3,496	0	5	276	266
2148	108	273	250	0,821	0,403	525,947	3,043	0	292	259	0,598	0,396	521,315	3,614	0	5	276	266
2168	109	284	261	0,821	0,403	525,988	3,01	0	261	264	0,598	0,395	521,451	3,649	0	5	276	266
2188	110	278	264	0,82	0,402	526,244	3,067	0	296	266	0,598	0,395	521,179	3,501	0	5	276	266
2208	111	270	260	0,82	0,402	526,576	3,101	0	293	267	0,597	0,395	522,647	3,413	0	5	276	266
2227	112	294	256	0,819	0,402	526,576	3,279	0	274	263	0,597	0,395	522,649	3,614	0	5	276	266
2247	113	288	269	0,818	0,402	526,477	3,121	0	301	293	0,596	0,395	521,121	3,462	0	5	276	266
2267	114	415	347	0,814	0,403	526,735	3,205	0	479	352	0,593	0,397	521,094	3,596	0
2287	115	488	391	0,812	0,404	527,075	3,055	0	499	384	0,59	0,398	521,399	3,29	0	6	497	390
2307	116	510	400	0,811	0,404	527,764	3,088	0	503	399	0,588	0,399	523,035	3,79	0	6	497	390
2327	117	482	392	0,809	0,404	529,048	3,328	0	516	391	0,586	0,4	524,965	3,507	0	6	497	390
2347	118	472	384	0,807	0,404	529,977	3,304	0	510	394	0,584	0,401	525,502	3,572	0	6	497	390
2367	119	509	399	0,805	0,404	531,055	3,268	0	503	387	0,581	0,402	525,503	3,391	0	6	497	390
2387	120	490	378	0,802	0,404	531,952	3,14	0	490	379	0,578	0,403	525,504	3,489	0	6	497	390
2407	121	484	400	0,799	0,405	531,959	3,299	0	498	389	0,575	0,403	523,657	3,361	0	6	497	390
2427	122	503	353	0,797	0,405	531,293	3,282	0	517	382	0,572	0,404	522,059	3,449	0
2447	123	492	396	0,794	0,405	532,085	3,281	0	516	374	0,569	0,405	521,167	3,421	0
2467	124	488	408	0,792	0,404	531,486	3,223	0	506	394	0,567	0,406	521,166	3,161	0
2487	125	487	365	0,789	0,404	531,029	3,172	0	537	372	0,564	0,407	521,165	3,693	0
2507	126	491	406	0,787	0,404	530,166	3,566	0	507	416	0,562	0,407	521,308	3,411	0
2527	127	495	453	0,785	0,403	528,729	3,73	0	491	383	0,559	0,408	522,724	3,572	0
2546	128	496	346	0,782	0,402	529,507	3,554	0	500	406	0,557	0,408	522,584	3,439	0	7	504	385
2566	129	504	404	0,78	0,402	529,141	3,331	0	525	395	0,555	0,408	523,416	3,613	0	7	504	385
2586	130	502	406	0,778	0,401	528,207	3,283	0	501	373	0,552	0,409	524,337	3,571	0	7	504	385
2606	131	506	361	0,776	0,4	528,485	3,296	0	527	382	0,55	0,409	524,436	3,8	0	7	504	385
2626	132	479	367	0,773	0,4	528,49	3,192	0	519	391	0,548	0,409	524,347	3,586	0	7	504	385
2646	133	487	355	0,771	0,399	528,759	3,212	0	505	384	0,546	0,409	524,141	3,395	0	7	504	385
2666	134	481	371	0,768	0,398	528,796	3,273	0	511	389	0,543	0,409	522,873	3,33	0	7	504	385
2686	135	492	398	0,766	0,398	528,795	3,342	0	522	374	0,541	0,409	524,149	3,491	0	7	504	385
2706	136	493	414	0,763	0,397	528,803	3,39	0	517	377	0,538	0,41	523,029	3,593	0	7	504	385
2726	137	499	384	0,761	0,397	529,07	3,086	0	508	409	0,536	0,41	522,997	3,472	0	7	504	385
2746	138	507	339	0,758	0,397	529,241	3,006	0	511	385	0,533	0,41	522,276	3,507	0
2747								5							5				Keyboard	3	39	0	Right
2766	139	494	388	0,756	0,397	529,098	3,263	0	523	381	0,531	0,411	521,665	3,54	0
2786	140	508	402	0,754	0,396	529,096	3,095	0	510	382	0,529	0,411	521,966	3,491	0
2806	141	484	411	0,753	0,396	529,459	3,473	0	507	365	0,528	0,411	523,45	3,224	0
2825	142	397	226	0,752	0,394	530,244	3,134	0	401	235	0,529	0,41	523,794	3,496	0
2845	143	312	183	0,753	0,394	530,23	3,14	0	338	203	0,53	0,409	523,53	3,338	0	8	306	197
2865	144	306	187	0,753	0,394	529,261	3,161	0	312	201	0,53	0,41	522,856	3,204	0	8	306	197
2885	145	309	184	0,754	0,394	527,563	3,106	0	320	211	0,531	0,41	523,502	3,402	0	8	306	197
2905	146	310	193	0,755	0,394	526,137	3,132	0	302	212	0,532	0,41	523,498	3,37	0	8	306	197
2925	147	298	206	0,757	0,394	523,99	3,062	0	308	215	0,533	0,41	523,495	3,523	0	8	306	197
2945	148	284	189	0,758	0,395	523,764	2,955	0	311	191	0,535	0,41	523,491	3,378	0	8	306	197
2965	149	306	188	0,76	0,395	522,74	2,958	0	295	200	0,536	0,409	523,322	3,265	0	8	306	197
2985	150	317	198	0,761	0,395	522,256	3,133	0	315	200	0,537	0,409	523,495	3,227	0	8	306	197
3005	151	301	202	0,762	0,396	521,567	2,988	0	297	205	0,539	0,409	523,266	3,162	0	8	306	197
3025	152	303	197	0,763	0,396	521,557	2,947	0	294	194	0,54	0,41	523,265	3,262	0	8	306	197
3045	153	295	194	0,765	0,397	522,111	3,017	0	308	200	0,541	0,41	523,264	3,19	0	8	306	197
3065	154	299	195	0,766	0,397	522,581	3,026	0	304	193	0,542	0,41	523,59	3,241	0	8	306	197
3085	155	300	193	0,767	0,398	522,212	2,973	0	303	199	0,543	0,41	523,261	3,424	0	8	306	197
3105	156	303	210	0,768	0,398	522,384	3,02	0	313	211	0,544	0,41	522,056	3,209	0	8	306	197
3127	157	300	191	0,768	0,399	522,176	3,079	0	305	206	0,544	0,41	523,15	3,092	0	8	306	197
3144	158	317	205	0,769	0,399	522,18	3,175	0	299	204	0,545	0,41	524,199	3,288	0	8	306	197
3164	159	308	195	0,769	0,4	521,595	2,943	0	330	193	0,545	0,411	522,076	3,149	0	8	306	197
3184	160	316	192	0,769	0,4	520,874	3,152	0	317	200	0,545	0,411	523,552	3,36	0	8	306	197
3206	161	309	182	0,769	0,4	520,894	3,041	0	321	191	0,545	0,411	522,507	3,285	0	8	306	197
3224	162	332	183	0,768	0,4	520,903	3,12	0	365	209	0,543	0,411	523,301	3,115	0
3244	163	498	164	0,764	0,4	520,914	3,171	0	524	198	0,54	0,412	523,928	3,242	0
3264	164	612	159	0,76	0,401	521,744	3,343	0	650	211	0,537	0,413	523,243	3,188	0
3284	165	721	167	0,757	0,401	522,391	3,058	0	725	195	0,533	0,414	522,089	3,109	0	9	727	196
3304	166	723	165	0,754	0,401	522,397	3,127	0	735	200	0,53	0,414	520,49	3,218	0	9	727	196
3323								5							5				ShowAVI	8	0	0	single.avi
3324	167	723	165	0,752	0,401	522,405	3,258	0	735	198	0,527	0,415	519,946	3,325	0	9	727	196
3344	168	737	173	0,749	0,401	521,532	3,122	0	737	193	0,524	0,415	519,775	3,24	0	9	727	196
3364	169	737	171	0,746	0,401	520,362	3,179	0	727	182	0,521	0,416	519,796	3,146	0	9	727	196
3384	170	744	169	0,743	0,401	520,5	3,182	0	729	202	0,517	0,417	519,488	3,182	0	9	727	196
3404	171	720	169	0,74	0,401	519,279	3,26	0	727	209	0,514	0,418	520,155	3,172	0	9	727	196
3423	172	732	175	0,737	0,401	517,26	3,125	0	730	212	0,512	0,418	520,152	3,378	0	9	727	196
3443	173	726	174	0,734	0,401	517,812	3,347	0	727	215	0,509	0,419	520,149	3,352	0	9	727	196
3463	174	736	181	0,732	0,401	517,768	3,181	0	724	216	0,506	0,419	518,503	3,188	0	9	727	196
3483	175	726	187	0,729	0,401	516,187	3,167	0	722	197	0,504	0,42	517,168	3,25	0	9	727	196
3503	176	753	182	0,727	0,402	514,869	3,129	0	719	211	0,501	0,42	517,138	3,257	0	9	727	196
3523	177	728	185	0,724	0,403	514,867	3,162	0	719	211	0,498	0,421	517,393	3,451	0	9	727	196
3543	178	722	194	0,721	0,404	515,254	3,281	0	710	227	0,495	0,421	517,41	3,386	0	9	727	196
3563	179	727	192	0,717	0,405	515,077	3,122	0	730	216	0,492	0,421	517,432	3,316	0	9	727	196
3583	180	730	189	0,714	0,405	514,575	3,21	0	723	218	0,489	0,422	517,271	3,292	0	9	727	196
3603	181	729	193	0,712	0,406	514,247	3,276	0	716	212	0,486	0,422	518,16	3,122	0	9	727	196
3623	182	736	199	0,709	0,406	514,253	3,158	0	729	227	0,484	0,422	518,129	3,257	0	9	727	196
3643	183	718	199	0,708	0,406	514,257	3,142	0	720	222	0,482	0,423	517,17	3,157	0	9	727	196
3663	184	737	210	0,707	0,406	513,96	3,215	0	729	218	0,481	0,422	516,859	3,134	0	9	727	196
3684	185	718	193	0,706	0,406	513,96	3,158	0	723	217	0,481	0,422	516,864	3,198	0	9	727	196
3703	186	654	247	0,707	0,407	513,961	3,2	0	677	248	0,482	0,422	517,183	3,202	0
3722	187	560	263	0,709	0,408	514,267	3,029	0	583	294	0,485	0,422	517,741	3,283	0	10	550	270
3743	188	567	259	0,71	0,408	514,486	3,043	0	538	299	0,486	0,422	517,418	3,359	0	10	550	270
3762	189	554	267	0,712	0,408	516,337	3,047	0	546	286	0,487	0,421	517,496	3,201	0	10	550	270
3782	190	554	262	0,713	0,409	519,354	3,015	0	540	297	0,489	0,421	517,776	3,176	0	10	550	270
3802	191	565	240	0,715	0,41	522,315	3,127	0	554	283	0,49	0,42	518,328	3,236	0	10	550	270
3822	192	565	254	0,716	0,41	523,874	2,982	0	546	281	0,491	0,42	518,988	3,166	0	10	550	270
3842	193	560	249	0,718	0,411	524,042	3,004	0	547	285	0,492	0,42	519,003	3,159	0	10	550	270
3862	194	565	233	0,719	0,412	524,04	3,045	0	550	287	0,493	0,42	518,948	3,162	0	10	550	270
3882	195	533	239	0,72	0,413	524,038	3,145	0	558	287	0,494	0,42	519,237	3,211	0	10	550	270
3902	196	545	254	0,721	0,414	523,908	3,009	0	538	286	0,495	0,42	519,825	3,174	0	10	550	270
3922	197	551	246	0,721	0,415	523,907	2,998	0	545	313	0,496	0,42	519,82	3,13	0	10	550	270
3942	198	486	228	0,723	0,416	523,678	3,008	0	492	251	0,498	0,42	519,275	3,315	0	11	475	232
3962	199	474	241	0,724	0,418	523,675	2,996	0	473	243	0,499	0,421	519,281	3,203	0	11	475	232
3982	200	476	219	0,725	0,419	523,414	3,158	0	475	246	0,5	0,421	519,949	3,038	0	11	475	232
4001	201	482	222	0,726	0,42	524,41	3,019	0	480	240	0,501	0,421	520,942	3,1	0	11	475	232
4021	202	499	228	0,727	0,421	524,408	2,928	0	469	235	0,502	0,422	521,596	3,134	0	11	475	232
4041	203	481	230	0,729	0,422	523,358	3,069	0	469	232	0,503	0,422	523,073	2,992	0	11	475	232
4061	204	470	215	0,73	0,423	521,524	2,895	0	474	238	0,505	0,422	523,086	2,934	0	11	475	232
4082	205	488	230	0,732	0,424	520,931	2,876	0	446	247	0,506	0,422	523,101	3,038	0	11	475	232
4101	206	481	233	0,733	0,424	520,671	2,885	0	481	234	0,507	0,422	523,122	3,063	0	11	475	232
4121	207	471	237	0,734	0,425	520,671	3,018	0	478	259	0,508	0,422	523,846	3,144	0	11	475	232
4141	208	479	235	0,735	0,425	520,434	2,981	0	477	230	0,509	0,422	525,127	2,933	0	11	475	232
4161	209	477	233	0,735	0,425	520,671	2,983	0	476	238	0,509	0,422	523,899	2,97	0	11	475	232
4181	210	486	230	0,736	0,425	520,733	3,042	0	457	232	0,51	0,421	524,371	3,02	0	11	475	232
4201	211	470	242	0,736	0,424	520,902	2,953	0	476	227	0,51	0,421	524,766	3,146	0	11	475	232
4221	212	474	219	0,736	0,424	522,154	2,974	0	472	238	0,511	0,42	524,749	2,936	0	11	475	232
4241	213	477	221	0,736	0,424	524,055	2,929	0	463	237	0,511	0,42	524,286	2,908	0	11	475	232
4261	214	486	208	0,736	0,423	524,065	3,104	0	472	259	0,511	0,419	524,251	3,123	0	11	475	232
4281	215	475	212	0,736	0,422	526,064	2,918	0	473	206	0,511	0,419	524,031	3,032	0	11	475	232
4301	216	405	141	0,736	0,421	525,956	2,996	0	444	152	0,512	0,418	524,029	3,062	0
4320	217	382	118	0,737	0,42	526,559	3,1	0	380	140	0,512	0,417	524,026	2,971	0	12	386	134
4340	218	379	116	0,736	0,419	525,79	3,167	0	384	128	0,512	0,417	524,091	2,975	0	12	386	134
4360	219	388	123	0,736	0,418	525,782	3,139	0	383	142	0,512	0,416	524,271	3,213	0	12	386	134
4380	220	379	124	0,736	0,417	524,385	2,913	0	409	119	0,512	0,415	524,304	3,17	0	12	386	134
4402	221	376	134	0,736	0,416	523,229	3,076	0	385	139	0,511	0,414	524,328	2,959	0	12	386	134
4420	222	389	139	0,735	0,415	523,215	2,942	0	389	137	0,511	0,414	524,327	3,194	0	12	386	134
4442	223	398	128	0,735	0,415	522,09	3,178	0	408	146	0,51	0,413	524,469	3,277	0	12	386	134
4460	224	374	155	0,734	0,414	522,08	3,023	0	391	127	0,51	0,412	524,583	3,098	0	12	386	134
4480	225	381	135	0,734	0,413	523,266	3,018	0	382	145	0,51	0,412	524,652	3,087	0	12	386	134
4500	226	390	131	0,733	0,413	524,064	3,001	0	382	148	0,509	0,411	524,891	3,024	0	12	386	134
4520	227	389	134	0,733	0,412	525,16	3,153	0	391	144	0,509	0,411	525,033	3,025	0	12	386	134
4540	228	355	125	0,733	0,412	525,14	3,104	0	371	138	0,509	0,411	525,675	3,113	0	12	386	134
4560	229	379	134	0,732	0,411	524,522	3,041	0	396	140	0,508	0,41	526,053	3,033	0	12	386	134
4580	230	379	126	0,732	0,41	524,529	3,002	0	388	146	0,508	0,41	526,048	3,195	0	12	386	134
4601	231	396	129	0,732	0,41	525,137	2,953	0	394	129	0,508	0,409	526,298	3,131	0	12	386	134
4619	232	377	127	0,731	0,409	524,349	3,05	0	392	141	0,507	0,409	526,51	3,014	0	12	386	134
4640	233	387	133	0,731	0,409	524,679	2,979	0	415	128	0,507	0,409	526,512	3,072	0	12	386	134
4659	234	388	134	0,731	0,409	524,488	2,901	0	390	143	0,507	0,408	526,514	3,056	0	12	386	134
4680	235	386	128	0,731	0,408	525,116	3,021	0	396	138	0,507	0,408	526,517	3,025	0	12	386	134
4699	236	384	143	0,73	0,408	525,96	3,063	0	397	132	0,507	0,408	526,235	3,073	0	12	386	134
4719	237	372	135	0,731	0,407	527,187	2,998	0	380	133	0,507	0,407	526,166	3,051	0	12	386	134
4739	238	317	87	0,731	0,407	528,77	3,058	0	341	88	0,508	0,407	526,48	3,1	0	13	320	109
4761	239	320	93	0,732	0,407	528,774	3,095	0	317	113	0,509	0,407	526,793	3,082	0	13	320	109
4779	240	303	85	0,732	0,406	527,732	2,86	0	328	118	0,509	0,406	527,188	3,12	0	13	320	109
4801	241	307	96	0,733	0,406	527,698	2,971	0	350	104	0,51	0,406	527,776	3,095	0	13	320	109
4819	242	311	95	0,733	0,406	525,996	2,845	0	317	96	0,51	0,406	528,152	2,964	0	13	320	109
4841	243	314	115	0,734	0,406	525,358	3,086	0	334	108	0,511	0,406	528,151	3,139	0	13	320	109
4859	244	310	112	0,734	0,406	524,583	2,98	0	343	116	0,511	0,405	528,2	3,198	0	13	320	109
4881	245	313	109	0,735	0,406	524,249	3,037	0	326	92	0,512	0,405	528,194	3,075	0	13	320	109
4899	246	321	117	0,735	0,406	524,369	2,958	0	315	111	0,512	0,405	527,948	3,018	0	13	320	109
4920	247	305	110	0,736	0,406	524,375	3,08	0	330	112	0,513	0,405	527,547	3,13	0	13	320	109
4938	248	309	109	0,737	0,406	526,023	3,077	0	329	113	0,514	0,405	526,565	3,044	0	13	320	109
4958	249	307	99	0,738	0,407	526,023	3,044	0	328	113	0,515	0,404	526,565	3,054	0	13	320	109
4978	250	309	94	0,74	0,407	526,023	2,954	0	325	106	0,516	0,404	526,565	3,071	0	13	320	109
4998	251	295	100	0,741	0,407	526,023	3,101	0	325	114	0,518	0,404	526,565	2,968	0	13	320	109
5018	252	311	117	0,743	0,407	526,023	3,246	0	328	116	0,52	0,403	526,565	3,106	0	13	320	109
5038	253	307	118	0,746	0,408	525,671	3,253	0	326	114	0,522	0,403	526,97	3,096	0	13	320	109
5058	254	319	113	0,748	0,408	525,671	3,016	0	340	110	0,524	0,403	526,97	3,116	0	13	320	109
5078	255	321	111	0,751	0,409	525,671	2,931	0	329	111	0,527	0,402	526,97	3,206	0	13	320	109
5098	256	323	106	0,753	0,409	525,671	2,944	0	332	110	0,53	0,402	526,97	3,069	0	13	320	109
5118	257	317	127	0,756	0,409	525,671	2,882	0	331	122	0,532	0,401	526,97	3,124	0	13	320	109
5138	258	318	118	0,759	0,409	529,185	2,889	0	330	120	0,535	0,4	528,763	3,146	0	13	320	109
5158	259	-800	-600	0,537	0,399	-1	-1	4	338	154	0,537	0,399	528,763	2,98	0
5178	260	-800	-600	-1	-1	-1	-1	4	-800	-600	-1	-1	-1	-1	4
5198	261	-800	-600	-1	-1	-1	-1	4	-800	-600	-1	-1	-1	-1	4
5217	262	-800	-600	-1	-1	-1	-1	4	-800	-600	-1	-1	-1	-1	4
5237	263	-800	-600	0,767	0,413	-1	-1	4	-800	-600	0,544	0,401	-1	-1	4
5257	264	295	399	0,767	0,412	544,454	3,031	0	288	380	0,544	0,401	541,68	3,351	0
5277	265	296	345	0,767	0,412	544,454	3,05	0	290	339	0,544	0,401	541,68	2,994	0
5297	266	294	404	0,766	0,412	544,454	3,217	0	272	353	0,543	0,401	541,68	3,155	0
5317	267	274	411	0,765	0,411	544,454	3,147	0	285	365	0,542	0,401	541,68	3,223	0
5337	268	274	404	0,764	0,41	539,435	3,18	0	282	345	0,54	0,402	543,747	3,085	0
5357	269	289	420	0,762	0,41	539,435	3,197	0	300	394	0,538	0,402	543,747	3,091	0
5377	270	-800	-600	0,536	0,402	-1	-1	4	284	373	0,536	0,402	543,747	3,437	0	14	302	388
5397	271	311	384	0,757	0,409	539,435	3,187	0	291	349	0,534	0,403	543,747	3,314	0	14	302	388
5417	272	310	379	0,754	0,408	539,435	3,156	0	299	351	0,531	0,404	543,747	3,372	0	14	302	388
5437	273	311	380	0,751	0,408	539,074	3,154	0	292	354	0,528	0,405	541,996	3,298	0	14	302	388
5457	274	318	409	0,749	0,408	539,074	3,296	0	280	371	0,525	0,406	541,996	3,173	0	14	302	388
5477	275	302	404	0,746	0,408	539,074	3,153	0	289	415	0,522	0,407	541,996	3,375	0	14	302	388
5497	276	312	412	0,743	0,408	539,074	3,2	0	296	362	0,52	0,408	541,996	3,211	0	14	302	388
5516	277	317	419	0,741	0,408	539,074	3,257	0	299	396	0,518	0,409	541,996	3,342	0	14	302	388
5536	278	311	420	0,739	0,408	538,863	3,193	0	302	406	0,516	0,41	543,348	3,285	0	14	302	388
5556	279	308	413	0,737	0,408	538,863	3,053	0	294	349	0,514	0,411	543,348	3,199	0
5576	280	316	398	0,736	0,408	538,863	2,997	0	283	402	0,512	0,412	543,348	3,3	0
5596	281	301	404	0,734	0,409	538,863	3,196	0	311	388	0,511	0,413	543,348	3,36	0
5616	282	311	427	0,733	0,409	538,863	3,276	0	292	381	0,509	0,415	543,348	3,342	0
5636	283	311	422	0,732	0,41	538,622	3,316	0	295	376	0,508	0,416	543,256	3,323	0
5656	284	305	431	0,731	0,411	538,622	3,37	0	295	433	0,507	0,417	543,256	3,436	0
5676	285	317	381	0,73	0,411	538,622	3,21	0	294	375	0,506	0,418	543,256	3,302	0
5696	286	313	407	0,729	0,412	538,622	3,094	0	306	406	0,506	0,418	543,256	3,512	0
5716	287	324	414	0,729	0,412	538,622	3,3	0	317	359	0,505	0,419	543,256	3,194	0
5736	288	323	394	0,728	0,412	538,707	3,186	0	322	367	0,504	0,42	540,877	3,214	0
5756	289	375	369	0,726	0,413	538,707	3,308	0	375	388	0,503	0,42	540,877	3,323	0
5776	290	517	338	0,723	0,413	538,707	3,428	0	529	374	0,5	0,42	540,877	3,312	0
5795	291	587	358	0,722	0,413	538,707	3,093	0	555	368	0,499	0,421	540,877	3,404	0	15	583	350
5815	292	593	323	0,721	0,414	538,707	2,988	0	559	351	0,498	0,421	540,877	3,132	0	15	583	350
5835	293	601	328	0,72	0,414	537,677	2,877	0	564	345	0,497	0,422	537,155	3,113	0	15	583	350
5855	294	597	346	0,719	0,414	537,677	3,165	0	556	353	0,496	0,422	537,155	3,177	0	15	583	350
5875	295	591	361	0,719	0,415	537,677	3,227	0	559	355	0,495	0,423	537,155	3,314	0	15	583	350
5895	296	589	348	0,718	0,415	537,677	3,195	0	559	357	0,495	0,423	537,155	3,216	0	15	583	350
5915	297	593	328	0,718	0,415	537,677	3,233	0	572	383	0,494	0,423	537,155	3,187	0	15	583	350
5935	298	593	330	0,718	0,415	538,332	3,228	0	575	389	0,494	0,424	535,617	3,223	0	15	583	350
5955	299	600	346	0,717	0,415	538,332	3,068	0	562	363	0,494	0,424	535,617	3,239	0	15	583	350
5975	300	597	334	0,717	0,415	538,332	3,206	0	568	360	0,494	0,424	535,617	3,195	0	15	583	350
5995	301	594	335	0,717	0,415	538,332	3,019	0	586	358	0,493	0,424	535,617	3,248	0	15	583	350
6015	302	602	337	0,717	0,416	538,332	3,001	0	570	363	0,493	0,425	535,617	3,246	0	15	583	350
6035	303	600	340	0,716	0,416	536,382	2,973	0	578	359	0,493	0,425	536,846	3,251	0	15	583	350
6055	304	605	357	0,716	0,416	536,382	2,941	0	595	376	0,492	0,426	536,846	3,263	0	15	583	350
6075	305	641	443	0,714	0,417	536,382	3,13	0	638	402	0,491	0,426	536,846	3,158	0
6094	306	618	435	0,714	0,417	536,382	3,292	0	614	431	0,491	0,427	536,846	3,17	0
6114	307	635	389	0,713	0,417	536,382	3,066	0	636	402	0,49	0,427	536,846	3,145	0
6134	308	629	434	0,713	0,418	535,354	3,093	0	626	412	0,489	0,427	536,101	3,141	0
6154	309	650	394	0,712	0,418	535,354	2,925	0	609	415	0,489	0,428	536,101	3,161	0
6174	310	655	361	0,712	0,418	535,354	2,943	0	615	397	0,488	0,428	536,101	3,176	0
6194	311	635	402	0,711	0,418	535,354	3,049	0	632	431	0,488	0,428	536,101	3,201	0	16	633	400
6214	312	636	378	0,711	0,418	535,354	2,916	0	605	435	0,487	0,428	536,101	3,34	0	16	633	400
6234	313	638	370	0,71	0,418	535,157	2,95	0	611	437	0,487	0,429	535,437	3,364	0	16	633	400
6254	314	639	378	0,71	0,418	535,157	2,985	0	620	438	0,486	0,429	535,437	3,221	0	16	633	400
6274	315	636	388	0,709	0,418	535,157	3,064	0	621	406	0,486	0,429	535,437	3,212	0	16	633	400
6294	316	642	378	0,709	0,418	535,157	3,078	0	626	413	0,485	0,429	535,437	3,204	0	16	633	400
6314	317	650	390	0,708	0,418	535,157	3,146	0	629	418	0,485	0,43	535,437	3,16	0	16	633	400
6334	318	651	387	0,708	0,418	536,968	3,187	0	629	421	0,485	0,43	536,942	3,157	0	16	633	400
6354	319	648	399	0,708	0,418	536,968	3,121	0	625	418	0,484	0,43	536,942	3,156	0	16	633	400
6373	320	649	399	0,707	0,418	536,968	3,181	0	626	410	0,484	0,43	536,942	3,336	0	16	633	400
6393	321	652	388	0,707	0,418	536,968	3,021	0	624	414	0,484	0,43	536,942	3,27	0	16	633	400
6413	322	657	369	0,707	0,418	536,968	2,997	0	619	411	0,483	0,43	536,942	3,352	0	16	633	400
6433	323	657	366	0,706	0,418	535,185	2,964	0	621	408	0,483	0,43	542,461	3,368	0	16	633	400
6453	324	635	410	0,706	0,418	535,185	3,075	0	619	420	0,483	0,43	542,461	3,436	0
6473	325	653	392	0,706	0,418	535,185	3,135	0	639	413	0,482	0,431	542,461	3,388	0
6493	326	662	371	0,706	0,418	535,185	3,068	0	619	401	0,482	0,431	542,461	3,157	0
6513	327	639	408	0,705	0,418	535,185	3,115	0	618	402	0,482	0,431	542,461	3,337	0
6533	328	649	394	0,705	0,419	534,838	3,084	0	619	401	0,482	0,431	544,166	3,252	0
6553	329	531	351	0,706	0,418	534,838	3,35	0	539	370	0,483	0,431	544,166	3,457	0
6573	330	484	375	0,707	0,418	534,838	3,188	0	495	320	0,484	0,431	544,166	3,494	0	17	472	339
6593	331	453	314	0,707	0,419	534,838	3,183	0	493	347	0,484	0,432	544,166	3,464	0	17	472	339
6613	332	469	355	0,707	0,419	534,838	3,464	0	476	345	0,484	0,432	544,166	3,514	0	17	472	339
6633	333	456	349	0,707	0,419	536,119	3,398	0	469	346	0,484	0,432	540,365	3,487	0	17	472	339
6653	334	454	303	0,707	0,419	536,119	3,234	0	486	340	0,484	0,433	540,365	3,359	0	17	472	339
6673	335	475	340	0,707	0,42	536,119	3,289	0	493	325	0,484	0,433	540,365	3,557	0	17	472	339
6692	336	471	360	0,707	0,42	536,119	3,301	0	480	346	0,484	0,433	540,365	3,335	0	17	472	339
6712	337	471	307	0,707	0,42	536,119	3,03	0	480	337	0,483	0,433	540,365	3,371	0
6732	338	471	332	0,707	0,42	536,235	3,044	0	479	336	0,483	0,434	539,285	3,408	0
6752	339	474	332	0,707	0,42	536,235	3,175	0	487	342	0,483	0,434	539,285	3,338	0
6772	340	482	391	0,707	0,42	536,235	3,445	0	473	358	0,483	0,434	539,285	3,423	0	18	471	350
6792	341	470	338	0,706	0,42	536,235	3,153	0	477	366	0,483	0,434	539,285	3,32	0	18	471	350
6812	342	459	326	0,706	0,42	536,235	3,08	0	470	365	0,483	0,434	539,285	3,266	0	18	471	350
6832	343	458	342	0,706	0,42	535,573	3,13	0	471	364	0,482	0,434	538,651	3,274	0	18	471	350
6852	344	481	343	0,706	0,42	535,573	3,275	0	490	373	0,482	0,434	538,651	3,348	0	18	471	350
6872	345	472	336	0,706	0,42	535,573	3,222	0	465	356	0,482	0,434	538,651	3,367	0	18	471	350
6892	346	391	389	0,706	0,42	535,573	3,21	0	364	343	0,483	0,434	538,651	3,268	0
6912	347	388	362	0,706	0,42	535,573	3,228	0	394	405	0,483	0,434	538,651	3,621	0
6932	348	387	371	0,706	0,42	536,758	3,233	0	348	395	0,483	0,434	540,068	3,638	0
6952	349	396	346	0,706	0,42	536,758	3,254	0	393	379	0,483	0,434	540,068	3,474	0	19	391	367
6971	350	384	346	0,706	0,42	536,758	3,088	0	414	388	0,483	0,434	540,068	3,872	0	19	391	367
6991	351	406	359	0,706	0,419	536,758	3,403	0	373	403	0,482	0,434	540,068	3,626	0	19	391	367
7011	352	389	342	0,706	0,419	536,758	3,227	0	378	408	0,482	0,434	540,068	3,668	0	19	391	367
7031	353	397	346	0,705	0,419	535,505	3,213	0	383	414	0,482	0,434	539,847	3,708	0	19	391	367
7051	354	403	324	0,705	0,419	535,505	3,417	0	401	390	0,482	0,434	539,847	3,866	0	19	391	367
7071	355	397	319	0,705	0,419	535,505	3,426	0	386	390	0,481	0,434	539,847	3,651	0	19	391	367
7091	356	382	333	0,705	0,42	535,505	3,596	0	393	374	0,481	0,434	539,847	3,771	0	19	391	367
7111	357	391	335	0,705	0,42	535,505	3,61	0	404	348	0,481	0,434	539,847	3,496	0	19	391	367
7131	358	384	336	0,704	0,42	536,892	3,633	0	398	339	0,481	0,434	540,612	3,489	0	19	391	367
7151	359	392	329	0,704	0,42	536,892	3,532	0	391	384	0,481	0,435	540,612	3,622	0	19	391	367
7171	360	391	352	0,704	0,42	536,892	3,384	0	383	363	0,48	0,435	540,612	3,472	0	19	391	367
7191	361	390	339	0,704	0,42	536,892	3,477	0	386	383	0,48	0,435	540,612	3,619	0	19	391	367
7211	362	402	354	0,704	0,42	536,892	3,545	0	378	384	0,48	0,436	540,612	3,563	0	19	391	367
7231	363	401	352	0,703	0,42	535,922	3,49	0	379	378	0,48	0,436	540,028	3,516	0	19	391	367
7251	364	392	341	0,703	0,42	535,922	3,293	0	402	341	0,48	0,436	540,028	3,618	0	19	391	367
7271	365	389	348	0,703	0,421	535,922	3,562	0	409	344	0,479	0,436	540,028	3,673	0	19	391	367
7290	366	395	382	0,703	0,421	535,922	3,623	0	412	356	0,479	0,436	540,028	3,597	0	19	391	367
7310	367	389	350	0,702	0,421	535,922	3,508	0	375	420	0,479	0,437	540,028	3,781	0	19	391	367
7330	368	389	362	0,702	0,421	536,618	3,514	0	376	429	0,479	0,437	541,36	3,8	0	19	391	367
7350	369	395	375	0,702	0,421	536,618	3,564	0	384	402	0,478	0,437	541,36	3,845	0	19	391	367
7370	370	388	397	0,702	0,42	536,618	3,66	0	407	364	0,478	0,437	541,36	3,806	0	19	391	367
7390	371	409	365	0,701	0,42	536,618	3,357	0	366	413	0,478	0,436	541,36	3,845	0	19	391	367
7410	372	403	363	0,701	0,42	536,618	3,688	0	385	394	0,478	0,436	541,36	3,9	0	19	391	367
7430	373	405	359	0,701	0,42	537,052	3,6	0	387	387	0,478	0,436	541,213	3,894	0	19	391	367
7450	374	386	386	0,701	0,42	537,052	3,675	0	397	396	0,478	0,436	541,213	3,646	0	19	391	367
7470	375	401	365	0,701	0,419	537,052	3,514	0	430	341	0,477	0,436	541,213	3,746	0
7490	376	400	348	0,701	0,419	537,052	3,667	0	393	406	0,477	0,436	541,213	3,674	0	20	397	374
7510	377	408	375	0,701	0,419	537,052	3,806	0	386	420	0,477	0,435	541,213	3,885	0	20	397	374
7530	378	410	359	0,7	0,419	536,874	3,773	0	393	411	0,477	0,435	541,658	3,911	0	20	397	374
7550	379	391	341	0,7	0,418	536,874	3,487	0	378	394	0,477	0,435	541,658	3,715	0	20	397	374
7569	380	414	394	0,7	0,418	536,874	3,721	0	408	366	0,477	0,435	541,658	3,977	0	20	397	374
7589	381	384	358	0,7	0,418	536,874	3,385	0	394	393	0,477	0,435	541,658	3,896	0	20	397	374
7609	382	402	332	0,7	0,418	536,874	3,497	0	393	379	0,477	0,434	541,658	3,7	0	20	397	374
7629	383	407	348	0,7	0,417	537,292	3,533	0	392	371	0,477	0,434	541,891	3,811	0	20	397	374
7649	384	398	380	0,7	0,417	537,292	3,708	0	408	410	0,477	0,434	541,891	3,804	0
7669	385	389	316	0,7	0,417	537,292	3,629	0	406	381	0,477	0,434	541,891	3,786	0	21	399	372
7689	386	383	387	0,7	0,417	537,292	3,611	0	403	356	0,477	0,434	541,891	3,874	0	21	399	372
7709	387	392	371	0,7	0,417	537,292	3,407	0	401	417	0,477	0,434	541,891	4,015	0	21	399	372
7729	388	388	355	0,7	0,417	538,482	3,345	0	399	397	0,477	0,434	540,938	4,039	0	21	399	372
7749	389	396	339	0,7	0,417	538,482	3,438	0	384	375	0,477	0,434	540,938	3,639	0	21	399	372
7769	390	407	362	0,7	0,417	538,482	3,603	0	420	348	0,477	0,434	540,938	3,813	0	21	399	372
7789	391	401	347	0,7	0,417	538,482	3,594	0	401	390	0,477	0,434	540,938	3,661	0	21	399	372
7809	392	407	357	0,7	0,417	538,482	3,296	0	402	412	0,477	0,434	540,938	3,647	0	21	399	372
7829	393	405	352	0,7	0,417	537,347	3,358	0	404	411	0,476	0,433	542,683	3,708	0	21	399	372
7849	394	400	356	0,699	0,417	537,347	3,248	0	386	366	0,476	0,433	542,683	3,742	0	21	399	372
7869	395	435	291	0,698	0,416	537,347	3,502	0	454	348	0,476	0,433	542,683	3,546	0
7888	396	479	312	0,697	0,416	537,347	3,476	0	470	320	0,475	0,433	542,683	3,696	0
7908	397	468	278	0,697	0,416	537,347	3,825	0	501	294	0,475	0,433	542,683	3,407	0	22	489	305
7928	398	460	284	0,697	0,416	536,158	3,916	0	522	275	0,475	0,433	539,832	3,394	0	22	489	305
7948	399	474	309	0,697	0,415	536,158	3,701	0	482	289	0,474	0,433	539,832	3,5	0	22	489	305
7968	400	472	304	0,697	0,415	536,158	3,327	0	506	327	0,474	0,433	539,832	3,79	0	22	489	305
7988	401	478	296	0,697	0,415	536,158	3,514	0	489	332	0,474	0,432	539,832	3,606	0	22	489	305
8008	402	494	279	0,697	0,415	536,158	3,465	0	489	321	0,474	0,432	539,832	3,493	0	22	489	305
8028	403	496	271	0,697	0,414	537,237	3,422	0	488	320	0,474	0,432	539,383	3,589	0	22	489	305
8048	404	491	285	0,697	0,413	537,237	3,577	0	504	323	0,474	0,431	539,383	4,02	0	22	489	305
8068	405	480	313	0,696	0,413	537,237	3,11	0	489	320	0,474	0,431	539,383	3,394	0	22	489	305
8088	406	485	313	0,696	0,412	537,237	3,232	0	502	332	0,473	0,43	539,383	3,44	0	22	489	305
8108	407	494	386	0,696	0,412	537,237	3,555	0	481	327	0,473	0,43	539,383	3,289	0
8128	408	495	408	0,696	0,411	537,698	3,352	0	481	330	0,473	0,429	538,604	3,265	0
8148	409	467	304	0,696	0,411	537,698	3,277	0	491	315	0,473	0,429	538,604	3,412	0	23	485	311
8167	410	468	305	0,695	0,41	537,698	3,364	0	483	313	0,473	0,428	538,604	3,355	0	23	485	311
8187	411	482	328	0,695	0,409	537,698	3,132	0	496	311	0,473	0,427	538,604	3,365	0	23	485	311
8207	412	476	310	0,695	0,408	537,698	3,207	0	487	312	0,473	0,426	538,604	3,178	0	23	485	311
8227	413	475	317	0,695	0,408	537,36	3,185	0	487	308	0,473	0,426	541,209	3,147	0	23	485	311
8247	414	486	316	0,695	0,407	537,36	3,266	0	484	313	0,473	0,425	541,209	3,316	0	23	485	311
8267	415	491	311	0,695	0,407	537,36	3,377	0	500	332	0,473	0,425	541,209	3,488	0	23	485	311
8287	416	477	305	0,695	0,406	537,36	3,143	0	496	300	0,473	0,424	541,209	3,512	0	23	485	311
8307	417	488	296	0,695	0,406	537,36	3,223	0	482	322	0,474	0,424	541,209	3,232	0	23	485	311
8327	418	482	289	0,696	0,405	538,479	3,223	0	489	323	0,474	0,423	542,114	3,322	0	23	485	311
8347	419	486	344	0,696	0,405	538,479	3,196	0	487	303	0,474	0,423	542,114	3,438	0	23	485	311
8367	420	474	293	0,696	0,405	538,479	3,235	0	502	309	0,474	0,422	542,114	3,337	0	23	485	311
8387	421	484	321	0,697	0,405	538,479	3,124	0	486	343	0,475	0,422	542,114	3,217	0
8407	422	407	223	0,698	0,404	538,479	3,223	0	433	212	0,477	0,421	542,114	3,259	0
8427	423	399	215	0,7	0,403	534,48	3,16	0	433	223	0,48	0,42	537,643	3,168	0
8447	424	332	197	0,702	0,403	534,48	3,082	0	351	191	0,482	0,419	537,643	3,421	0	24	339	196
8467	425	332	200	0,704	0,403	534,48	3,096	0	329	199	0,483	0,418	537,643	3,064	0	24	339	196
8486	426	340	190	0,707	0,403	534,48	3,098	0	339	195	0,486	0,417	537,643	3,066	0	24	339	196
8506	427	342	196	0,709	0,402	534,48	2,959	0	350	198	0,488	0,416	537,643	3,061	0	24	339	196
8526	428	344	194	0,711	0,402	535,492	2,962	0	341	198	0,49	0,414	536,281	3,053	0	24	339	196
8546	429	331	202	0,714	0,402	535,492	2,978	0	344	211	0,492	0,413	536,281	3,105	0	24	339	196
8566	430	345	185	0,716	0,402	535,492	3,082	0	333	214	0,494	0,412	536,281	3,223	0	24	339	196
8586	431	325	186	0,718	0,401	535,492	2,916	0	370	209	0,496	0,411	536,281	3,273	0	24	339	196
8606	432	335	196	0,719	0,401	535,492	3,008	0	342	190	0,498	0,41	536,281	3,171	0	24	339	196
8626	433	337	188	0,721	0,401	535,099	3,019	0	346	188	0,499	0,41	536,373	3,249	0	24	339	196
8646	434	327	193	0,722	0,401	535,099	3,026	0	347	212	0,5	0,409	536,373	3,294	0	24	339	196
8666	435	332	198	0,723	0,401	535,099	3,196	0	339	196	0,501	0,408	536,373	3,17	0	24	339	196
8686	436	331	196	0,724	0,4	535,099	3,05	0	337	195	0,503	0,408	536,373	3,074	0	24	339	196
8706	437	263	284	0,725	0,402	535,099	3,112	0	292	275	0,505	0,408	536,373	3,239	0
8726	438	259	285	0,727	0,403	541,941	3,206	0	280	260	0,508	0,409	544,885	3,196	0
8746	439	189	378	0,729	0,403	541,941	3,176	0	184	363	0,509	0,408	544,885	3,206	0	25	195	395
8765	440	201	373	0,731	0,403	541,941	3,088	0	190	389	0,51	0,408	544,885	3,281	0	25	195	395
8785	441	197	374	0,732	0,404	541,941	3,085	0	216	438	0,511	0,408	544,885	3,562	0	25	195	395
8805	442	184	391	0,734	0,404	541,941	3,171	0	196	392	0,513	0,409	544,885	3,281	0	25	195	395
8825	443	189	392	0,735	0,405	539,789	3,114	0	206	408	0,513	0,409	545,937	3,381	0	25	195	395
8845	444	187	368	0,735	0,406	539,789	3,321	0	191	414	0,514	0,409	545,937	3,419	0	25	195	395
8865	445	189	385	0,736	0,406	539,789	3,181	0	202	407	0,514	0,41	545,937	3,423	0	25	195	395
8885	446	201	378	0,736	0,407	539,789	3,106	0	190	396	0,514	0,411	545,937	3,446	0	25	195	395
8905	447	204	396	0,736	0,408	539,789	3,279	0	202	415	0,514	0,412	545,937	3,628	0	25	195	395
8925	448	208	399	0,736	0,409	538,237	3,178	0	198	410	0,514	0,413	544,272	3,642	0	25	195	395
8945	449	190	382	0,736	0,41	538,237	3,259	0	211	399	0,514	0,414	544,272	3,419	0	25	195	395
8965	450	194	391	0,736	0,41	538,237	3,447	0	203	373	0,513	0,415	544,272	3,379	0	25	195	395
8985	451	189	374	0,736	0,411	538,237	3,17	0	193	404	0,513	0,416	544,272	3,371	0	25	195	395
9005	452	195	409	0,735	0,413	538,237	3,278	0	175	400	0,513	0,417	544,272	3,302	0	25	195	395
9025	453	196	413	0,736	0,414	536,642	3,295	0	166	397	0,513	0,418	541,81	3,259	0	25	195	395
9045	454	168	421	0,735	0,414	536,642	3,184	0	133	422	0,513	0,419	541,81	3,376	0	26	159	420
9064	455	167	426	0,735	0,415	536,642	3,072	0	134	422	0,513	0,42	541,81	3,414	0	26	159	420
9084	456	154	417	0,735	0,416	536,642	3,05	0	154	382	0,512	0,421	541,81	3,335	0	26	159	420
9104	457	169	448	0,735	0,417	536,642	3,311	0	137	397	0,512	0,423	541,81	3,094	0	26	159	420
9124	458	166	452	0,735	0,418	535,071	3,251	0	144	385	0,512	0,424	541,684	3,069	0	26	159	420
9144	459	152	433	0,734	0,418	535,071	3,189	0	134	410	0,511	0,424	541,684	3,454	0	26	159	420
9164	460	178	432	0,734	0,419	535,071	3,204	0	132	426	0,511	0,425	541,684	3,346	0	26	159	420
9184	461	163	428	0,734	0,419	535,071	3,331	0	143	419	0,511	0,426	541,684	3,354	0	26	159	420
9204	462	158	412	0,734	0,419	535,071	3,065	0	143	398	0,511	0,426	541,684	3,45	0	26	159	420
9224	463	168	409	0,733	0,42	534,872	3,093	0	141	402	0,51	0,426	541,703	3,398	0	26	159	420
9244	464	163	409	0,733	0,42	534,872	3,229	0	158	429	0,51	0,427	541,703	3,496	0	26	159	420
9264	465	161	419	0,733	0,42	534,872	3,093	0	150	438	0,51	0,427	541,703	3,459	0	26	159	420
9284	466	172	413	0,733	0,42	534,872	3,158	0	149	407	0,509	0,427	541,703	3,578	0	26	159	420
9304	467	157	411	0,733	0,42	534,872	3,237	0	163	434	0,509	0,427	541,703	3,523	0	26	159	420
9324	468	159	413	0,732	0,42	536,491	3,195	0	159	432	0,509	0,427	539,929	3,525	0	26	159	420
9343	469	153	404	0,732	0,42	536,491	3,165	0	170	442	0,509	0,427	539,929	3,42	0	26	159	420
9363	470	166	409	0,732	0,42	536,491	3,091	0	194	437	0,509	0,427	539,929	3,594	0	26	159	420
9383	471	175	402	0,732	0,42	536,491	3,352	0	174	449	0,509	0,428	539,929	3,605	0	26	159	420
9405	472	160	420	0,732	0,42	536,491	3,13	0	196	442	0,509	0,428	539,929	3,526	0	26	159	420
9423	473	167	419	0,732	0,42	540,072	3,176	0	189	441	0,509	0,428	540,884	3,513	0	26	159	420
9443	474	168	418	0,733	0,42	540,072	3,261	0	188	381	0,509	0,428	540,884	3,386	0	27	174	408
9463	475	172	412	0,733	0,421	540,072	3,136	0	168	389	0,509	0,428	540,884	3,367	0	27	174	408
9483	476	176	411	0,733	0,421	540,072	3,172	0	157	398	0,509	0,428	540,884	3,294	0	27	174	408
9503	477	158	393	0,733	0,421	540,072	3,208	0	193	411	0,509	0,428	540,884	3,63	0	27	174	408
9523	478	164	392	0,733	0,421	535,131	3,122	0	180	420	0,509	0,428	541,203	3,624	0	27	174	408
9543	479	185	414	0,733	0,421	535,131	3,409	0	191	446	0,509	0,429	541,203	3,776	0	27	174	408
9563	480	174	410	0,733	0,421	535,131	3,3	0	176	400	0,509	0,429	541,203	3,692	0	27	174	408
9583	481	243	389	0,731	0,421	535,131	3,455	0	257	358	0,508	0,429	541,203	3,602	0
9603	482	337	354	0,729	0,421	535,131	3,301	0	349	374	0,506	0,429	541,203	3,542	0
9623	483	360	337	0,729	0,421	539,287	3,378	0	372	352	0,506	0,429	539,235	3,469	0	28	344	334
9643	484	350	327	0,728	0,421	539,287	3,458	0	334	347	0,505	0,43	539,235	3,542	0	28	344	334
9662	485	322	306	0,728	0,422	539,287	3,457	0	327	335	0,504	0,43	539,235	3,257	0	28	344	334
9682	486	350	324	0,727	0,422	539,287	3,609	0	345	347	0,504	0,431	539,235	3,576	0	28	344	334
9702	487	361	348	0,727	0,422	539,287	3,622	0	341	338	0,503	0,431	539,235	3,425	0	28	344	334
9722	488	354	343	0,726	0,422	540,126	3,64	0	343	344	0,503	0,431	538,472	3,349	0	28	344	334
9742	489	341	312	0,726	0,422	540,126	3,584	0	358	341	0,502	0,431	538,472	3,645	0	28	344	334
9764	490	352	329	0,725	0,421	540,126	3,594	0	353	385	0,502	0,431	538,472	3,617	0
9782	491	353	339	0,725	0,421	540,126	3,555	0	316	305	0,502	0,431	538,472	3,335	0
9802	492	376	361	0,725	0,421	540,126	3,523	0	359	367	0,501	0,431	538,472	3,482	0
9822	493	385	375	0,725	0,421	540,587	3,516	0	347	369	0,501	0,431	540,124	3,394	0
9842	494	345	327	0,724	0,421	540,587	3,541	0	350	337	0,501	0,431	540,124	3,54	0
9862	495	361	323	0,724	0,42	540,587	3,333	0	366	335	0,5	0,431	540,124	3,616	0
9882	496	359	322	0,723	0,42	540,587	3,429	0	353	351	0,5	0,431	540,124	3,667	0
9902	497	369	315	0,723	0,42	540,587	3,433	0	347	346	0,5	0,431	540,124	3,547	0
9922	498	371	313	0,723	0,42	540,372	3,437	0	352	350	0,499	0,431	539,709	3,596	0
9941	499	370	376	0,723	0,42	540,372	3,275	0	336	374	0,499	0,431	539,709	3,576	0
9962	500	361	329	0,723	0,42	540,372	3,478	0	362	349	0,499	0,431	539,709	3,706	0
9981	501	385	327	0,722	0,42	540,372	3,479	0	358	414	0,499	0,431	539,709	3,815	0	29	375	358
10001	502	360	327	0,722	0,42	540,372	3,37	0	390	360	0,499	0,431	539,709	3,415	0	29	375	358
10021	503	368	329	0,722	0,42	539,585	3,474	0	399	360	0,499	0,431	542,292	3,51	0	29	375	358
10041	504	377	322	0,722	0,42	539,585	3,581	0	380	396	0,499	0,431	542,292	3,718	0	29	375	358
10061	505	384	374	0,722	0,42	539,585	3,477	0	370	354	0,499	0,432	542,292	3,645	0	29	375	358
10081	506	376	333	0,722	0,42	539,585	3,484	0	362	413	0,499	0,432	542,292	3,626	0	29	375	358
10101	507	381	360	0,722	0,42	539,585	3,249	0	362	355	0,499	0,432	542,292	3,712	0	29	375	358
10121	508	380	343	0,722	0,42	538,541	3,165	0	361	377	0,499	0,432	540,91	3,662	0	29	375	358
10141	509	376	335	0,722	0,42	538,541	3,548	0	356	366	0,499	0,432	540,91	3,81	0	29	375	358
10163	510	371	370	0,722	0,421	538,541	3,4	0	399	379	0,499	0,432	540,91	3,607	0	29	375	358
10181	511	375	348	0,722	0,421	538,541	3,61	0	385	369	0,499	0,432	540,91	3,482	0	29	375	358
10203	512	349	394	0,722	0,421	538,541	3,447	0	354	355	0,499	0,432	540,91	3,839	0	30	372	373
10221	513	345	394	0,722	0,421	539,097	3,536	0	371	357	0,498	0,432	541,572	3,714	0	30	372	373
10243	514	376	376	0,722	0,421	539,097	3,645	0	384	364	0,498	0,432	541,572	3,807	0	30	372	373
10260	515	380	333	0,722	0,42	539,097	3,497	0	390	387	0,498	0,432	541,572	3,65	0	30	372	373
10282	516	354	343	0,722	0,42	539,097	3,616	0	378	372	0,499	0,432	541,572	3,639	0	30	372	373
10300	517	346	374	0,722	0,42	539,097	3,597	0	382	394	0,499	0,432	541,572	3,782	0	30	372	373
10320	518	337	355	0,722	0,42	539,094	3,549	0	382	393	0,499	0,432	540,093	3,689	0	30	372	373
10340	519	381	357	0,722	0,42	539,094	3,362	0	380	391	0,499	0,432	540,093	3,769	0	30	372	373
10361	520	392	381	0,722	0,419	539,094	3,497	0	382	402	0,499	0,431	540,093	3,688	0	30	372	373
10380	521	354	361	0,722	0,419	539,094	3,368	0	395	357	0,499	0,431	540,093	3,801	0
10401	522	379	336	0,722	0,419	539,094	3,354	0	370	401	0,499	0,431	540,093	3,437	0
10420	523	375	342	0,722	0,419	538,337	3,384	0	374	382	0,499	0,43	542,805	3,414	0
10441	524	374	352	0,722	0,418	538,337	3,186	0	377	377	0,499	0,43	542,805	3,724	0
10460	525	381	363	0,722	0,418	538,337	3,339	0	401	398	0,499	0,43	542,805	3,842	0
10481	526	388	343	0,723	0,418	538,337	3,526	0	400	355	0,499	0,429	542,805	3,457	0
10500	527	367	332	0,723	0,417	538,337	3,599	0	385	443	0,499	0,429	542,805	3,941	0
10521	528	372	330	0,723	0,417	539,625	3,68	0	398	449	0,5	0,429	541,401	3,836	0
10540	529	381	343	0,723	0,417	539,625	3,508	0	370	381	0,5	0,429	541,401	3,926	0
10561	530	411	307	0,722	0,416	539,625	3,621	0	445	361	0,499	0,428	541,401	3,511	0
10579	531	516	321	0,721	0,416	539,625	3,51	0	504	373	0,499	0,427	541,401	3,816	0	31	502	333
10601	532	503	352	0,721	0,416	539,625	3,686	0	487	328	0,498	0,427	541,401	3,212	0	31	502	333
10619	533	487	343	0,721	0,415	538,062	3,661	0	469	325	0,498	0,427	538,258	3,196	0	31	502	333
10641	534	486	307	0,72	0,415	538,062	3,169	0	510	332	0,498	0,427	538,258	3,737	0	31	502	333
10659	535	501	344	0,72	0,415	538,062	3,535	0	505	334	0,497	0,427	538,258	3,519	0	31	502	333
10681	536	509	335	0,72	0,414	538,062	3,328	0	525	341	0,497	0,426	538,258	3,654	0	31	502	333
10699	537	495	333	0,72	0,414	538,062	3,219	0	530	331	0,497	0,426	538,258	3,722	0	31	502	333
10721	538	497	330	0,719	0,414	538,201	3,355	0	537	333	0,496	0,426	538,654	3,648	0	31	502	333
10739	539	525	282	0,719	0,413	538,201	3,468	0	498	309	0,496	0,425	538,654	3,444	0	32	510	322
10761	540	494	311	0,719	0,412	538,201	3,164	0	524	321	0,496	0,425	538,654	3,536	0	32	510	322
10779	541	491	324	0,718	0,412	538,201	3,397	0	507	337	0,496	0,425	538,654	3,409	0	32	510	322
10801	542	522	304	0,718	0,411	538,201	3,377	0	525	335	0,495	0,424	538,654	3,482	0	32	510	322
10819	543	505	304	0,717	0,41	541,052	3,375	0	521	332	0,495	0,423	539,408	3,504	0	32	510	322
10839	544	510	308	0,717	0,409	541,052	3,275	0	504	349	0,495	0,423	539,408	3,409	0	32	510	322
10858	545	370	259	0,719	0,408	541,052	3,371	0	389	252	0,497	0,421	539,408	3,774	0
10878	546	295	232	0,72	0,408	541,052	3,435	0	308	263	0,498	0,421	539,408	3,534	0	33	300	258
10898	547	303	248	0,72	0,407	541,052	3,264	0	307	265	0,499	0,42	539,408	3,625	0	33	300	258
10918	548	306	237	0,721	0,406	539,848	3,32	0	307	265	0,499	0,42	540,928	3,776	0	33	300	258
10938	549	308	235	0,722	0,406	539,848	3,342	0	321	265	0,5	0,419	540,928	3,413	0	33	300	258
10958	550	297	256	0,722	0,405	539,848	3,32	0	293	264	0,501	0,418	540,928	3,43	0	33	300	258
10978	551	304	263	0,723	0,405	539,848	3,368	0	291	273	0,501	0,417	540,928	3,478	0	33	300	258
10998	552	297	241	0,723	0,404	539,848	3,271	0	314	259	0,502	0,416	540,928	3,299	0	33	300	258
11018	553	300	255	0,724	0,404	538,95	3,261	0	299	258	0,502	0,416	542,338	3,318	0	33	300	258
11038	554	308	252	0,725	0,404	538,95	3,381	0	290	287	0,503	0,415	542,338	3,362	0	33	300	258
11058	555	305	249	0,725	0,403	538,95	3,583	0	308	263	0,504	0,414	542,338	3,726	0	33	300	258
11078	556	290	252	0,726	0,403	538,95	3,277	0	307	262	0,504	0,414	542,338	3,616	0	33	300	258
11098	557	278	243	0,726	0,403	538,95	3,373	0	314	256	0,505	0,413	542,338	3,403	0	33	300	258
11118	558	270	238	0,727	0,402	541,529	3,413	0	315	251	0,505	0,412	544,292	3,573	0	33	300	258
11137	559	303	279	0,727	0,402	541,529	3,235	0	296	270	0,506	0,412	544,292	3,544	0	33	300	258
11157	560	298	263	0,728	0,402	541,529	3,198	0	299	264	0,507	0,411	544,292	3,389	0	33	300	258
11177	561	302	249	0,728	0,402	541,529	3,084	0	302	267	0,507	0,411	544,292	3,177	0	33	300	258
11197	562	298	262	0,729	0,402	541,529	2,986	0	289	271	0,507	0,411	544,292	3,29	0	33	300	258
11217	563	298	257	0,729	0,403	541,675	2,919	0	290	270	0,508	0,411	544,133	3,186	0	33	300	258
11237	564	279	283	0,729	0,403	541,675	3,092	0	280	300	0,508	0,412	544,133	3,39	0	34	279	308
11257	565	283	299	0,729	0,404	541,675	3,016	0	285	329	0,508	0,412	544,133	3,175	0	34	279	308
11277	566	285	312	0,729	0,404	541,675	2,969	0	276	311	0,508	0,413	544,133	3,366	0	34	279	308
11297	567	272	288	0,728	0,405	541,675	3,129	0	271	354	0,507	0,414	544,133	3,311	0	34	279	308
11317	568	274	301	0,728	0,405	540,765	3,078	0	271	358	0,506	0,415	542,809	3,237	0	34	279	308
11337	569	279	287	0,727	0,406	540,765	3,089	0	261	338	0,506	0,416	542,809	3,283	0	34	279	308
11357	570	284	282	0,727	0,407	540,765	3,179	0	266	316	0,505	0,417	542,809	3,174	0	34	279	308
11377	571	275	286	0,726	0,408	540,765	3,047	0	263	292	0,504	0,418	542,809	3,268	0	34	279	308
11397	572	279	294	0,725	0,409	540,765	3,036	0	288	326	0,503	0,419	542,809	3,321	0	34	279	308
11417	573	278	291	0,724	0,409	542,069	3,031	0	292	309	0,502	0,42	542,216	3,29	0	34	279	308
11437	574	268	290	0,723	0,41	542,069	3,064	0	269	306	0,501	0,422	542,216	3,311	0	34	279	308
11456	575	266	301	0,722	0,411	542,069	3,087	0	276	324	0,499	0,423	542,216	3,357	0	34	279	308
11476	576	272	295	0,721	0,412	542,069	3,161	0	284	320	0,498	0,424	542,216	3,37	0	34	279	308
11496	577	268	309	0,72	0,413	542,069	3,149	0	285	313	0,498	0,425	542,216	3,399	0	34	279	308
11516	578	271	313	0,719	0,413	539,231	3,121	0	285	323	0,497	0,426	540,668	3,408	0	34	279	308
11536	579	280	304	0,719	0,414	539,231	3,051	0	300	296	0,496	0,427	540,668	3,36	0	34	279	308
11556	580	276	298	0,718	0,414	539,231	3,075	0	296	310	0,496	0,428	540,668	3,486	0	34	279	308
11576	581	276	317	0,717	0,415	539,231	3,196	0	283	321	0,495	0,428	540,668	3,449	0	34	279	308
11596	582	281	291	0,717	0,415	539,231	2,945	0	288	305	0,494	0,429	540,668	3,283	0	34	279	308
11616	583	279	295	0,717	0,416	538,9	2,977	0	291	305	0,494	0,43	541,781	3,337	0	34	279	308
11636	584	277	302	0,717	0,416	538,9	2,976	0	267	334	0,494	0,43	541,781	3,181	0	34	279	308
11656	585	274	318	0,717	0,416	538,9	3,005	0	275	331	0,494	0,43	541,781	3,228	0	34	279	308
11676	586	282	297	0,717	0,416	538,9	2,951	0	287	334	0,494	0,43	541,781	3,164	0	34	279	308
11696	587	281	292	0,717	0,416	538,9	3,038	0	287	297	0,494	0,431	541,781	3,351	0	34	279	308
11716	588	280	294	0,717	0,416	538,941	3,031	0	286	295	0,494	0,431	540,784	3,367	0	34	279	308
11735	589	293	290	0,716	0,417	538,941	3,275	0	297	316	0,494	0,431	540,784	3,044	0	34	279	308
11755	590	439	301	0,714	0,417	538,941	3,14	0	455	332	0,492	0,431	540,784	3,196	0
11775	591	507	325	0,712	0,417	538,941	3,073	0	532	355	0,49	0,432	540,784	3,284	0	35	527	343
11795	592	533	306	0,712	0,418	538,941	3,002	0	518	388	0,49	0,432	540,784	3,403	0	35	527	343
11815	593	562	313	0,712	0,418	541,226	2,946	0	502	409	0,49	0,432	539,17	3,492	0	35	527	343
11835	594	533	300	0,712	0,418	541,226	2,939	0	503	378	0,49	0,432	539,17	3,284	0	35	527	343
11855	595	531	350	0,712	0,418	541,226	3,1	0	513	352	0,49	0,433	539,17	3,019	0	35	527	343
11875	596	537	342	0,712	0,418	541,226	2,92	0	506	377	0,49	0,433	539,17	3,135	0	35	527	343
11895	597	526	336	0,712	0,418	541,226	3,11	0	531	345	0,489	0,433	539,17	3,261	0	35	527	343
11915	598	526	330	0,712	0,418	540,849	3,052	0	534	351	0,489	0,433	538,982	3,155	0	35	527	343
11935	599	541	317	0,712	0,418	540,849	3,151	0	527	362	0,489	0,433	538,982	3,251	0	35	527	343
11955	600	539	272	0,712	0,418	540,849	2,857	0	526	352	0,489	0,433	538,982	3,07	0	35	527	343
11975	601	532	327	0,712	0,418	540,849	2,962	0	513	357	0,489	0,433	538,982	3,075	0
11995	602	535	348	0,712	0,418	540,849	2,943	0	544	353	0,489	0,433	538,982	3,292	0
12015	603	534	343	0,711	0,418	540,412	2,923	0	543	354	0,489	0,433	539,104	3,207	0
12034	604	546	324	0,711	0,418	540,412	2,972	0	538	351	0,488	0,433	539,104	3,199	0
12054	605	545	389	0,71	0,418	540,412	3,421	0	531	378	0,488	0,434	539,104	3,322	0	36	565	398
12074	606	589	347	0,71	0,418	540,412	3,045	0	546	420	0,487	0,434	539,104	3,146	0	36	565	398
12094	607	605	393	0,709	0,418	540,412	2,922	0	534	426	0,487	0,434	539,104	3,154	0	36	565	398
12114	608	619	381	0,709	0,418	540,848	3,051	0	533	431	0,487	0,434	539,679	3,165	0	36	565	398
12134	609	581	388	0,709	0,418	540,848	3,11	0	576	403	0,486	0,434	539,679	3,037	0	36	565	398
12154	610	606	361	0,709	0,418	540,848	2,971	0	542	420	0,486	0,434	539,679	3,156	0	36	565	398
12174	611	590	371	0,709	0,418	540,848	3,095	0	541	412	0,486	0,434	539,679	3,073	0	36	565	398
12194	612	568	397	0,709	0,418	540,848	2,959	0	550	421	0,486	0,434	539,679	3,292	0	36	565	398
12214	613	575	387	0,708	0,418	541,25	2,999	0	553	417	0,486	0,434	540,996	3,317	0	36	565	398
12234	614	600	350	0,708	0,418	541,25	3,102	0	545	416	0,485	0,434	540,996	3,275	0	36	565	398
12254	615	580	385	0,708	0,418	541,25	3,107	0	552	409	0,485	0,435	540,996	3,277	0	36	565	398
12274	616	601	372	0,707	0,419	541,25	2,85	0	570	407	0,485	0,435	540,996	3,27	0	36	565	398
12294	617	577	411	0,707	0,419	541,25	3,104	0	551	403	0,484	0,435	540,996	3,153	0	36	565	398
12313	618	582	416	0,707	0,419	540,697	3,039	0	558	402	0,484	0,436	540,08	3,137	0	36	565	398
12333	619	592	355	0,707	0,42	540,697	2,942	0	564	427	0,484	0,436	540,08	3,312	0	36	565	398
12353	620	552	404	0,707	0,42	540,697	3,081	0	554	409	0,484	0,437	540,08	3,201	0	36	565	398
12373	621	575	382	0,707	0,421	540,697	3,111	0	555	411	0,484	0,437	540,08	3,169	0	36	565	398
12393	622	573	389	0,708	0,422	540,697	3,092	0	552	413	0,484	0,438	540,08	3,346	0	36	565	398
12413	623	572	397	0,708	0,423	540,043	3,102	0	552	415	0,484	0,439	538,922	3,279	0	36	565	398
12433	624	582	399	0,708	0,424	540,043	3,066	0	543	414	0,484	0,439	538,922	3,13	0	36	565	398
12453	625	552	367	0,708	0,424	540,043	3,039	0	557	410	0,485	0,44	538,922	3,26	0	36	565	398
12473	626	568	385	0,708	0,425	540,043	2,883	0	547	407	0,485	0,441	538,922	3,171	0	36	565	398
12493	627	590	352	0,708	0,426	540,043	2,745	0	544	417	0,485	0,442	538,922	3,155	0	36	565	398
12513	628	580	355	0,708	0,427	539,206	2,662	0	550	415	0,485	0,443	538,444	3,197	0	36	565	398
12533	629	562	390	0,709	0,428	539,206	3,022	0	541	425	0,485	0,443	538,444	3,385	0	36	565	398
12553	630	562	425	0,709	0,429	539,206	3,255	0	549	401	0,485	0,444	538,444	3,308	0	36	565	398
12573	631	466	361	0,71	0,429	539,206	3,308	0	508	384	0,486	0,445	538,444	3,245	0
12593	632	408	370	0,711	0,43	539,206	2,945	0	418	357	0,488	0,445	538,444	3,382	0	37	397	374
12613	633	372	379	0,712	0,431	537,954	3,061	0	400	334	0,489	0,446	540,601	3,34	0	37	397	374
12632	634	404	345	0,713	0,431	537,954	3,212	0	387	391	0,489	0,446	540,601	3,221	0	37	397	374
12652	635	401	365	0,713	0,432	537,954	3,132	0	406	373	0,49	0,446	540,601	3,197	0	37	397	374
12672	636	404	351	0,714	0,432	537,954	3,166	0	393	405	0,49	0,446	540,601	3,267	0	37	397	374
12692	637	389	385	0,714	0,432	537,954	3,255	0	390	392	0,49	0,446	540,601	3,267	0	37	397	374
12712	638	386	387	0,714	0,432	538,223	3,229	0	397	393	0,49	0,446	539,223	3,259	0	37	397	374
12732	639	396	366	0,714	0,432	538,223	3,14	0	388	392	0,49	0,446	539,223	3,25	0	37	397	374
12752	640	399	354	0,714	0,432	538,223	3,253	0	416	389	0,491	0,446	539,223	3,421	0	37	397	374
12772	641	397	354	0,714	0,432	538,223	3,207	0	386	403	0,491	0,446	539,223	3,311	0	37	397	374
12792	642	394	369	0,715	0,432	538,223	3,343	0	398	401	0,491	0,446	539,223	3,522	0	37	397	374
12812	643	394	363	0,715	0,432	538,596	3,359	0	404	397	0,491	0,446	540,603	3,528	0	37	397	374
12832	644	397	355	0,715	0,432	538,596	3,256	0	429	357	0,491	0,446	540,603	3,427	0	37	397	374
12852	645	390	382	0,714	0,432	538,596	3,208	0	401	387	0,491	0,446	540,603	3,336	0	38	399	378
12872	646	399	369	0,714	0,432	538,596	3,284	0	409	392	0,49	0,446	540,603	3,425	0	38	399	378
12892	647	404	369	0,714	0,432	538,596	3,18	0	399	388	0,49	0,446	540,603	3,435	0	38	399	378
12911	648	402	371	0,714	0,432	537,655	3,191	0	402	391	0,49	0,445	539,709	3,407	0	38	399	378
12931	649	398	365	0,714	0,431	537,655	3,204	0	416	352	0,49	0,445	539,709	3,57	0	38	399	378
12951	650	415	353	0,714	0,431	537,655	3,205	0	372	406	0,49	0,445	539,709	3,509	0	38	399	378
12971	651	391	389	0,714	0,431	537,655	3,289	0	392	398	0,49	0,445	539,709	3,441	0	38	399	378
12991	652	419	341	0,714	0,43	537,655	3,406	0	401	368	0,49	0,445	539,709	3,77	0
13011	653	414	347	0,714	0,43	539,677	3,456	0	384	394	0,49	0,444	539,851	3,74	0
13031	654	437	334	0,714	0,43	539,677	3,14	0	431	369	0,49	0,444	539,851	3,627	0	39	421	362
13051	655	438	368	0,714	0,43	539,677	3,285	0	441	351	0,491	0,444	539,851	3,309	0	39	421	362
13071	656	412	358	0,714	0,43	539,677	3,323	0	420	372	0,491	0,444	539,851	3,448	0	39	421	362
13091	657	413	329	0,715	0,43	539,677	3,196	0	416	399	0,491	0,444	539,851	3,918	0	39	421	362
13111	658	417	342	0,715	0,43	539,588	3,282	0	413	397	0,492	0,444	541,55	3,83	0	39	421	362
13131	659	425	342	0,716	0,43	539,588	3,258	0	432	372	0,492	0,444	541,55	3,58	0	39	421	362
13151	660	428	332	0,716	0,43	539,588	3,288	0	421	364	0,493	0,443	541,55	3,515	0	39	421	362
13171	661	417	353	0,717	0,43	539,588	3,266	0	413	393	0,493	0,443	541,55	3,526	0	39	421	362
13191	662	424	338	0,717	0,43	539,588	3,285	0	436	348	0,494	0,443	541,55	3,384	0
13211	663	423	338	0,718	0,43	539,367	3,276	0	430	352	0,495	0,443	541,095	3,335	0
13230	664	425	337	0,719	0,43	539,367	3,166	0	447	320	0,495	0,443	541,095	3,349	0
13250	665	424	344	0,719	0,43	539,367	3,359	0	425	365	0,496	0,442	541,095	3,428	0
13270	666	439	367	0,72	0,43	539,367	3,272	0	412	396	0,496	0,442	541,095	3,646	0
13290	667	385	314	0,72	0,43	539,367	3,363	0	405	341	0,497	0,441	541,095	3,692	0
13310	668	385	328	0,721	0,429	533,543	3,327	0	401	379	0,499	0,44	534,892	3,696	0
13330	669	327	179	0,722	0,428	533,543	3,314	0	334	198	0,499	0,44	534,892	3,58	0	40	337	184
13350	670	333	170	0,722	0,429	533,543	3,282	0	334	177	0,499	0,44	534,892	3,588	0	40	337	184
13370	671	338	183	0,722	0,428	533,543	3,176	0	346	176	0,499	0,44	534,892	3,354	0	40	337	184
13390	672	344	176	0,722	0,428	533,543	3,331	0	333	187	0,499	0,44	534,892	3,529	0	40	337	184
13410	673	349	178	0,722	0,428	531,521	3,278	0	337	180	0,499	0,44	532,293	3,455	0	40	337	184
13430	674	327	175	0,722	0,428	531,521	3,325	0	343	188	0,499	0,44	532,293	3,394	0	40	337	184
13450	675	317	199	0,722	0,427	531,521	3,354	0	340	163	0,498	0,439	532,293	3,396	0	40	337	184
13470	676	340	170	0,721	0,427	531,521	3,193	0	338	198	0,498	0,439	532,293	3,462	0	40	337	184
13490	677	334	182	0,721	0,427	531,521	3,301	0	335	187	0,498	0,439	532,293	3,344	0	40	337	184
13509	678	334	187	0,72	0,427	531,879	3,276	0	334	183	0,497	0,439	532,649	3,359	0	40	337	184
13529	679	334	184	0,72	0,426	531,879	3,124	0	339	185	0,497	0,439	532,649	3,413	0	40	337	184
13549	680	340	182	0,719	0,426	531,879	3,139	0	342	189	0,496	0,439	532,649	3,431	0	40	337	184
13569	681	341	185	0,719	0,426	531,879	3,158	0	351	206	0,496	0,439	532,649	3,405	0	40	337	184
13589	682	322	187	0,718	0,425	531,879	3,174	0	351	191	0,495	0,439	532,649	3,286	0	40	337	184
13609	683	324	187	0,717	0,425	531,97	3,19	0	351	200	0,494	0,439	531,055	3,268	0	40	337	184
13629	684	529	156	0,713	0,425	531,97	3,236	0	560	196	0,49	0,439	531,055	3,341	0
13649	685	694	128	0,709	0,425	531,97	3,289	0	740	173	0,487	0,439	531,055	3,332	0
13669	686	785	116	0,706	0,425	531,97	3,181	0	809	155	0,484	0,438	531,055	3,244	0	41	794	148
13689	687	795	123	0,704	0,424	531,97	2,986	0	804	154	0,481	0,438	531,055	3,171	0	41	794	148
13709	688	795	138	0,701	0,424	520,748	2,905	0	780	169	0,478	0,438	522,903	3,085	0	41	794	148
13729	689	796	135	0,698	0,423	520,748	2,952	0	786	169	0,475	0,438	522,903	3,214	0	41	794	148
13749	690	804	142	0,695	0,423	520,748	3,035	0	786	155	0,473	0,438	522,903	3,153	0	41	794	148
13769	691	807	122	0,692	0,423	520,748	3,098	0	784	159	0,47	0,438	522,903	3,3	0	41	794	148
13789	692	800	118	0,69	0,422	520,748	3,1	0	798	155	0,467	0,438	522,903	3,122	0	41	794	148
13808	693	804	113	0,687	0,422	520,491	3,101	0	805	153	0,465	0,438	524,833	3,172	0	41	794	148
13828	694	803	131	0,685	0,422	520,491	3,137	0	805	154	0,463	0,438	524,833	3,284	0	41	794	148
13848	695	799	117	0,683	0,421	520,491	3,225	0	793	170	0,462	0,438	524,833	3,331	0	41	794	148
13868	696	817	122	0,681	0,421	520,491	3,073	0	778	158	0,46	0,438	524,833	3,138	0	41	794	148
13888	697	784	130	0,68	0,42	520,491	3,166	0	794	152	0,458	0,437	524,833	3,208	0	41	794	148
13908	698	785	123	0,678	0,42	520,817	3,176	0	790	153	0,457	0,436	526,048	3,184	0	41	794	148
13928	699	799	129	0,676	0,419	520,817	3,115	0	788	169	0,455	0,435	526,048	3,187	0	41	794	148
13948	700	803	146	0,674	0,418	520,817	3,113	0	785	166	0,453	0,434	526,048	3,261	0	41	794	148
13968	701	792	145	0,671	0,417	520,817	3,048	0	787	164	0,45	0,434	526,048	3,13	0	41	794	148
13988	702	791	148	0,668	0,416	520,817	3,018	0	793	165	0,448	0,433	526,048	3,229	0	41	794	148
14008	703	788	149	0,664	0,415	520,262	2,984	0	795	163	0,445	0,433	527,024	3,242	0	41	794	148
14028	704	801	123	0,66	0,415	520,262	3,2	0	801	169	0,442	0,433	527,024	3,392	0	41	794	148
14048	705	804	123	0,657	0,414	520,262	3,078	0	794	159	0,438	0,433	527,024	3,107	0	41	794	148
14068	706	801	151	0,653	0,413	520,262	3,104	0	804	182	0,435	0,434	527,024	3,404	0	41	794	148
14087	707	790	137	0,649	0,413	520,262	3,162	0	787	164	0,432	0,434	527,024	3,251	0	41	794	148
14107	708	790	144	0,646	0,412	521,214	3,11	0	796	167	0,43	0,434	530,046	3,188	0	41	794	148
14127	709	790	156	0,644	0,411	521,214	2,966	0	793	173	0,428	0,434	530,046	3,253	0	41	794	148
14147	710	804	145	0,643	0,411	521,214	3,152	0	788	162	0,427	0,434	530,046	2,981	0	41	794	148
14167	711	805	136	0,642	0,411	521,214	3,193	0	777	167	0,426	0,434	530,046	3,125	0	41	794	148
14187	712	691	221	0,643	0,411	521,214	3,096	0	714	233	0,428	0,435	530,046	3,118	0
14207	713	698	189	0,646	0,412	539,817	3,196	0	715	210	0,431	0,435	544,598	3,192	0
14227	714	465	329	0,65	0,413	539,817	3,232	0	466	327	0,434	0,436	544,598	3,313	0
14247	715	457	321	0,652	0,414	539,817	3,263	0	464	343	0,436	0,436	544,598	3,259	0
14267	716	443	345	0,656	0,414	539,817	3,189	0	441	399	0,438	0,435	544,598	3,426	0	42	454	344
14287	717	449	338	0,659	0,415	539,817	3,05	0	454	357	0,441	0,435	544,598	3,32	0	42	454	344
14307	718	441	338	0,662	0,416	542,012	3,043	0	447	378	0,444	0,434	546,859	3,349	0	42	454	344
14327	719	451	323	0,665	0,416	542,012	3,209	0	456	339	0,446	0,434	546,859	3,215	0	42	454	344
14347	720	459	339	0,668	0,417	542,012	3,204	0	472	348	0,449	0,434	546,859	3,322	0	42	454	344
14367	721	454	342	0,671	0,418	542,012	3,142	0	452	327	0,451	0,434	546,859	3,185	0	42	454	344
14387	722	456	347	0,674	0,419	542,012	3,182	0	454	338	0,454	0,434	546,859	3,34	0	42	454	344
14406	723	456	353	0,677	0,42	540,584	3,154	0	458	338	0,457	0,434	545,899	3,295	0	42	454	344
14426	724	461	341	0,68	0,421	540,584	3,221	0	450	352	0,459	0,434	545,899	3,412	0	42	454	344
14446	725	455	346	0,683	0,422	540,584	3,219	0	450	376	0,462	0,434	545,899	3,363	0	42	454	344
14466	726	436	334	0,686	0,423	540,584	3,135	0	447	382	0,466	0,433	545,899	3,257	0	42	454	344
14486	727	445	345	0,69	0,423	540,584	3,113	0	469	345	0,469	0,433	545,899	3,382	0	42	454	344
14506	728	435	341	0,693	0,424	540,635	3,091	0	470	359	0,472	0,433	545,044	3,348	0	42	454	344
14526	729	444	323	0,697	0,424	540,635	3,252	0	464	356	0,475	0,432	545,044	3,254	0	42	454	344
14546	730	452	339	0,7	0,425	540,635	3,072	0	473	352	0,478	0,431	545,044	3,345	0	42	454	344
14566	731	453	326	0,703	0,425	540,635	3,13	0	461	346	0,481	0,431	545,044	3,192	0	42	454	344
14586	732	465	318	0,705	0,425	540,635	3,127	0	454	352	0,484	0,43	545,044	3,28	0	42	454	344
14606	733	471	323	0,707	0,426	540,877	3,125	0	455	351	0,486	0,43	544,116	3,285	0	42	454	344
14626	734	509	312	0,708	0,425	540,877	2,904	0	486	361	0,487	0,429	544,116	3,345	0
14646	735	484	295	0,71	0,425	540,877	3,178	0	496	324	0,489	0,428	544,116	3,197	0
14666	736	504	319	0,711	0,425	540,877	3,043	0	490	337	0,49	0,428	544,116	3,202	0
14685	737	502	323	0,712	0,424	540,877	3,296	0	504	323	0,491	0,427	544,116	3,173	0
14705	738	494	325	0,713	0,423	538,068	3,273	0	505	330	0,491	0,426	541,933	3,154	0
14725	739	500	271	0,713	0,422	538,068	3,009	0	495	308	0,492	0,425	541,933	3,213	0
14745	740	505	347	0,713	0,421	538,068	3,388	0	492	312	0,492	0,424	541,933	3,245	0	43	500	322
14765	741	513	290	0,713	0,42	538,068	3,092	0	494	339	0,492	0,423	541,933	3,247	0	43	500	322
14785	742	489	341	0,713	0,419	538,068	3,584	0	500	316	0,492	0,422	541,933	3,399	0	43	500	322
14805	743	489	318	0,713	0,418	539,712	3,56	0	500	323	0,492	0,422	544,63	3,448	0	43	500	322
14825	744	528	290	0,713	0,418	539,712	3,115	0	497	345	0,492	0,421	544,63	3,2	0	43	500	322
14845	745	520	319	0,713	0,418	539,712	3,127	0	503	353	0,492	0,421	544,63	3,502	0	43	500	322
14865	746	484	318	0,714	0,418	539,712	3,179	0	490	325	0,492	0,421	544,63	3,351	0	43	500	322
14885	747	319	357	0,716	0,418	539,712	3,294	0	332	346	0,495	0,422	544,63	3,33	0
14905	748	289	367	0,718	0,419	539,394	3,326	0	317	342	0,497	0,422	546,132	3,318	0
14925	749	253	356	0,719	0,419	539,394	3,046	0	245	340	0,498	0,423	546,132	3,242	0
14945	750	243	310	0,72	0,42	539,394	3,061	0	253	354	0,499	0,424	546,132	3,188	0
14965	751	245	347	0,721	0,421	539,394	3,259	0	248	394	0,499	0,424	546,132	3,49	0
14985	752	260	357	0,722	0,422	539,394	3,243	0	251	322	0,5	0,425	546,132	3,268	0	44	255	348
15004	753	257	344	0,723	0,423	539,306	3,226	0	250	338	0,501	0,425	545,135	3,313	0	44	255	348
15024	754	249	336	0,724	0,423	539,306	3,039	0	262	359	0,501	0,426	545,135	3,175	0	44	255	348
15044	755	242	355	0,724	0,424	539,306	3,477	0	258	348	0,502	0,427	545,135	3,344	0	44	255	348
15064	756	251	347	0,725	0,425	539,306	3,102	0	263	362	0,502	0,427	545,135	3,164	0	44	255	348
15084	757	255	314	0,725	0,426	539,306	2,956	0	253	349	0,502	0,428	545,135	3,2	0	44	255	348
15104	758	254	320	0,725	0,427	539,158	3,074	0	253	356	0,502	0,429	543,78	3,234	0	44	255	348
15124	759	274	335	0,725	0,427	539,158	3,045	0	260	357	0,502	0,43	543,78	3,098	0	44	255	348
15144	760	262	347	0,725	0,428	539,158	3,16	0	256	348	0,502	0,43	543,78	3,3	0	44	255	348
15164	761	246	358	0,725	0,428	539,158	3,152	0	269	377	0,502	0,431	543,78	3,197	0	44	255	348
15184	762	258	333	0,725	0,428	539,158	2,919	0	245	364	0,502	0,431	543,78	3,164	0	44	255	348
15204	763	252	344	0,725	0,428	536,786	2,952	0	245	369	0,503	0,432	542,609	3,238	0	44	255	348
15224	764	214	378	0,725	0,428	536,786	2,97	0	213	383	0,502	0,432	542,609	3,191	0
15244	765	214	414	0,725	0,428	536,786	3,33	0	243	384	0,502	0,432	542,609	3,138	0
15264	766	204	408	0,724	0,427	536,786	3,189	0	226	435	0,501	0,431	542,609	3,438	0
15283	767	215	396	0,723	0,427	536,786	3,019	0	224	363	0,501	0,431	542,609	3,168	0
15304	768	212	414	0,722	0,426	536,975	3,169	0	235	373	0,5	0,431	544,161	3,223	0
15325	769	200	379	0,721	0,425	536,975	3,104	0	231	445	0,499	0,431	544,161	3,698	0
15343	770	212	384	0,72	0,425	536,975	2,822	0	215	375	0,498	0,43	544,161	3,042	0
15363	771	209	412	0,719	0,424	536,975	2,929	0	210	414	0,497	0,43	544,161	3,336	0
15383	772	211	393	0,718	0,423	536,975	3,027	0	225	369	0,496	0,43	544,161	3,172	0
15403	773	210	404	0,717	0,422	538,102	2,912	0	214	378	0,495	0,429	544,997	3,319	0
15423	774	209	410	0,716	0,422	538,102	3,3	0	199	386	0,494	0,429	544,997	3,157	0
15443	775	211	384	0,716	0,421	538,102	3,063	0	197	395	0,493	0,429	544,997	3,32	0
15463	776	208	367	0,715	0,421	538,102	3,123	0	231	375	0,493	0,429	544,997	3,214	0
15483	777	207	388	0,714	0,421	538,102	2,933	0	243	438	0,492	0,429	544,997	3,6	0
15503	778	207	383	0,714	0,421	538,345	2,912	0	258	441	0,492	0,43	546,281	3,667	0
15523	779	202	394	0,714	0,421	538,345	3,256	0	219	359	0,491	0,43	546,281	3,54	0
15543	780	199	406	0,714	0,422	538,345	3,296	0	237	363	0,491	0,431	546,281	3,186	0
15563	781	220	412	0,714	0,422	538,345	3,355	0	226	424	0,491	0,431	546,281	3,621	0
15583	782	227	372	0,714	0,423	538,345	3,043	0	216	395	0,491	0,432	546,281	3,213	0
15602	783	232	377	0,714	0,424	539,018	3,064	0	221	416	0,491	0,432	545,294	3,361	0
15622	784	225	381	0,714	0,424	539,018	3,004	0	218	358	0,492	0,433	545,294	3,325	0
15642	785	265	357	0,714	0,425	539,018	3,158	0	270	343	0,492	0,433	545,294	3,394	0
15662	786	361	324	0,713	0,425	539,018	3,011	0	358	383	0,491	0,434	545,294	3,483	0
15682	787	354	348	0,713	0,426	539,018	3,197	0	358	434	0,491	0,434	545,294	3,938	0
15702	788	347	332	0,714	0,427	540,851	3,171	0	362	443	0,491	0,435	543,849	4,035	0
15722	789	359	334	0,714	0,428	540,851	3,141	0	357	365	0,492	0,436	543,849	3,306	0	45	356	350
15742	790	363	349	0,715	0,429	540,851	3,153	0	373	384	0,492	0,437	543,849	3,415	0	45	356	350
15762	791	351	346	0,715	0,43	540,851	3,102	0	345	383	0,492	0,437	543,849	3,542	0	45	356	350
15782	792	365	309	0,715	0,43	540,851	3,227	0	347	368	0,492	0,438	543,849	3,58	0	45	356	350
15802	793	361	316	0,716	0,431	538,941	3,217	0	348	379	0,492	0,438	542,469	3,609	0	45	356	350
15822	794	359	340	0,716	0,431	538,941	3,303	0	347	333	0,492	0,439	542,469	3,227	0	45	356	350
15842	795	368	359	0,716	0,432	538,941	3,243	0	353	393	0,492	0,439	542,469	3,6	0	46	373	359
15862	796	366	359	0,716	0,432	538,941	3,274	0	370	344	0,492	0,44	542,469	3,329	0	46	373	359
15882	797	357	352	0,715	0,432	538,941	3,158	0	348	369	0,492	0,44	542,469	3,367	0	46	373	359
15901	798	360	349	0,715	0,433	539,596	3,143	0	355	389	0,492	0,44	542,42	3,405	0	46	373	359
15921	799	383	352	0,715	0,433	539,596	3,23	0	373	367	0,491	0,441	542,42	3,333	0	46	373	359
15941	800	354	332	0,714	0,433	539,596	3,334	0	376	390	0,491	0,441	542,42	3,634	0	46	373	359
15961	801	370	359	0,714	0,433	539,596	3,23	0	355	394	0,49	0,441	542,42	3,457	0	46	373	359
15981	802	375	358	0,713	0,433	539,596	3,311	0	368	373	0,49	0,442	542,42	3,417	0	46	373	359
16001	803	364	360	0,713	0,433	538,564	3,263	0	363	386	0,489	0,442	542,092	3,528	0	46	373	359
16021	804	369	343	0,712	0,434	538,564	3,088	0	350	389	0,489	0,443	542,092	3,431	0	46	373	359
16041	805	376	356	0,712	0,434	538,564	3,242	0	371	365	0,488	0,443	542,092	3,399	0	46	373	359
16061	806	377	363	0,711	0,434	538,564	3,223	0	364	335	0,488	0,443	542,092	3,351	0	46	373	359
16081	807	390	348	0,711	0,434	538,564	3,128	0	376	368	0,487	0,444	542,092	3,422	0	46	373	359
16101	808	395	357	0,711	0,434	538,172	3,202	0	376	361	0,487	0,444	540,578	3,385	0	46	373	359
16123	809	370	344	0,71	0,435	538,172	3,168	0	375	373	0,487	0,445	540,578	3,326	0	46	373	359
16141	810	375	366	0,71	0,435	538,172	3,145	0	373	358	0,486	0,445	540,578	3,297	0	46	373	359
16161	811	384	363	0,709	0,435	538,172	3,183	0	347	356	0,486	0,445	540,578	3,247	0	46	373	359
16180	812	392	333	0,709	0,436	538,172	3,405	0	382	354	0,485	0,446	540,578	3,457	0	46	373	359
16202	813	399	344	0,708	0,436	536,719	3,414	0	375	352	0,485	0,446	540,499	3,441	0	46	373	359
16220	814	385	321	0,708	0,436	536,719	3,328	0	374	397	0,484	0,447	540,499	3,615	0	46	373	359
16240	815	388	343	0,707	0,437	536,719	3,31	0	358	362	0,483	0,447	540,499	3,376	0	46	373	359
16260	816	389	375	0,707	0,437	536,719	3,379	0	388	351	0,483	0,448	540,499	3,227	0	46	373	359
16282	817	369	364	0,706	0,437	536,719	3,257	0	370	399	0,482	0,448	540,499	3,485	0	46	373	359
16300	818	369	382	0,706	0,437	536,384	3,257	0	368	379	0,482	0,449	540,997	3,321	0	46	373	359
16321	819	378	343	0,705	0,437	536,384	3,184	0	374	381	0,481	0,449	540,997	3,389	0	46	373	359
16340	820	371	334	0,705	0,437	536,384	3,399	0	376	343	0,48	0,449	540,997	3,274	0	46	373	359
16360	821	396	358	0,704	0,438	536,384	3,165	0	407	306	0,48	0,449	540,997	3,169	0	46	373	359
16380	822	367	348	0,704	0,438	536,384	3,167	0	379	378	0,48	0,449	540,997	3,446	0
16401	823	374	349	0,704	0,438	536,809	3,17	0	388	351	0,48	0,449	539,909	3,361	0
16420	824	383	361	0,704	0,438	536,809	3,177	0	371	394	0,48	0,449	539,909	3,455	0
16441	825	379	360	0,704	0,437	536,809	3,127	0	380	394	0,48	0,449	539,909	3,322	0
16460	826	382	337	0,704	0,437	536,809	3,15	0	362	355	0,48	0,449	539,909	3,193	0	47	381	371
16483	827	384	350	0,704	0,437	536,809	3,153	0	397	373	0,48	0,448	539,909	3,462	0	47	381	371
16499	828	382	342	0,704	0,437	537,22	3,159	0	396	361	0,48	0,448	540,807	3,37	0	47	381	371
16521	829	398	397	0,704	0,436	537,22	3,445	0	374	359	0,48	0,448	540,807	3,241	0	47	381	371
16539	830	377	354	0,704	0,436	537,22	3,249	0	380	380	0,481	0,447	540,807	3,219	0	47	381	371
16561	831	381	390	0,705	0,436	537,22	3,52	0	396	369	0,481	0,447	540,807	3,219	0	47	381	371
16579	832	389	379	0,706	0,435	537,22	3,168	0	364	377	0,482	0,446	540,807	3,207	0	47	381	371
16601	833	379	365	0,706	0,435	537,296	3,231	0	370	373	0,482	0,445	540,869	3,203	0	47	381	371
16619	834	385	351	0,707	0,435	537,296	3,102	0	366	369	0,483	0,445	540,869	3,123	0	47	381	371
16641	835	379	376	0,708	0,435	537,296	3,267	0	377	329	0,484	0,444	540,869	3,111	0	47	381	371
16659	836	386	383	0,708	0,434	537,296	3,207	0	386	346	0,485	0,444	540,869	3,191	0	47	381	371
16681	837	351	350	0,709	0,434	537,296	3,132	0	394	430	0,486	0,443	540,869	3,685	0	47	381	371
16699	838	347	363	0,71	0,433	537,901	3,205	0	402	419	0,486	0,442	541,082	3,747	0	47	381	371
16719	839	380	363	0,711	0,433	537,901	3,161	0	402	393	0,487	0,442	541,082	3,292	0	47	381	371
16739	840	391	393	0,711	0,432	537,901	3,032	0	369	352	0,488	0,441	541,082	3,292	0	47	381	371
16759	841	377	361	0,711	0,432	537,901	3,184	0	382	381	0,488	0,44	541,082	3,153	0	47	381	371
16778	842	384	334	0,712	0,431	537,901	3,062	0	399	335	0,488	0,44	541,082	3,366	0	48	381	368
16798	843	386	337	0,712	0,43	538,654	3,127	0	385	337	0,489	0,439	542,626	3,347	0	48	381	368
16818	844	390	368	0,712	0,43	538,654	2,932	0	383	359	0,489	0,438	542,626	3,151	0	48	381	368
16838	845	391	355	0,713	0,429	538,654	3,098	0	383	378	0,489	0,437	542,626	3,381	0	48	381	368
16858	846	387	373	0,713	0,428	538,654	3,08	0	365	396	0,49	0,437	542,626	3,358	0	48	381	368
16878	847	381	366	0,714	0,428	538,654	3,136	0	379	391	0,49	0,436	542,626	3,294	0	48	381	368
16898	848	380	361	0,714	0,427	540,929	3,155	0	375	386	0,491	0,436	542,329	3,256	0	48	381	368
16918	849	388	370	0,714	0,427	540,929	3,159	0	372	384	0,491	0,435	542,329	3,367	0	48	381	368
16938	850	391	342	0,714	0,426	540,929	3,09	0	373	346	0,491	0,434	542,329	3,339	0
16958	851	376	365	0,714	0,426	540,929	3,191	0	387	376	0,491	0,434	542,329	3,246	0
16978	852	306	277	0,715	0,425	540,929	3,086	0	335	270	0,492	0,433	542,329	3,367	0
16998	853	296	266	0,715	0,425	536,938	3,096	0	336	256	0,493	0,433	542,097	3,328	0
17018	854	295	258	0,716	0,425	536,938	3,048	0	277	277	0,493	0,433	542,097	3,057	0	49	298	281
17038	855	294	276	0,716	0,425	536,938	3,044	0	289	304	0,494	0,433	542,097	3,481	0	49	298	281
17058	856	290	277	0,716	0,425	536,938	3,022	0	309	282	0,494	0,432	542,097	3,296	0	49	298	281
17077	857	296	277	0,717	0,425	536,938	3,1	0	302	271	0,494	0,432	542,097	3,091	0	49	298	281
17097	858	294	275	0,717	0,425	537,973	3,103	0	314	279	0,494	0,432	541,855	3,259	0	49	298	281
17117	859	299	268	0,717	0,425	537,973	2,995	0	288	282	0,494	0,432	541,855	3,127	0	49	298	281
17137	860	301	276	0,717	0,425	537,973	3,05	0	310	294	0,495	0,432	541,855	3,195	0	49	298	281
17157	861	307	281	0,718	0,425	537,973	3,123	0	295	317	0,495	0,432	541,855	3,293	0	49	298	281
17177	862	306	271	0,718	0,425	537,973	3,238	0	305	273	0,495	0,432	541,855	3,25	0	49	298	281
17197	863	307	276	0,718	0,425	538,184	3,306	0	299	284	0,495	0,432	541,572	3,299	0	49	298	281
17217	864	297	269	0,718	0,425	538,184	3,095	0	292	299	0,495	0,432	541,572	3,361	0	49	298	281
17237	865	298	269	0,718	0,425	538,184	3,211	0	295	312	0,495	0,432	541,572	3,32	0	49	298	281
17257	866	294	275	0,718	0,425	538,184	3,137	0	312	317	0,495	0,432	541,572	3,202	0	49	298	281
17277	867	295	267	0,718	0,425	538,184	2,861	0	283	277	0,495	0,432	541,572	3,356	0	49	298	281
17297	868	295	270	0,718	0,425	536,725	2,873	0	289	283	0,496	0,432	540,861	3,302	0	49	298	281
17317	869	295	266	0,719	0,425	536,725	2,936	0	304	284	0,496	0,432	540,861	3,118	0	49	298	281
17337	870	279	296	0,719	0,425	536,725	3,098	0	262	318	0,496	0,432	540,861	3,215	0	50	277	316
17357	871	290	323	0,719	0,425	536,725	2,938	0	284	319	0,496	0,432	540,861	3,16	0	50	277	316
17376	872	291	310	0,719	0,425	536,725	2,979	0	263	311	0,496	0,433	540,861	3,256	0	50	277	316
17396	873	292	320	0,719	0,426	539,552	3,038	0	270	307	0,496	0,433	541,961	3,258	0	50	277	316
17416	874	283	335	0,719	0,426	539,552	3,101	0	266	302	0,496	0,433	541,961	3,086	0	50	277	316
17436	875	288	296	0,719	0,426	539,552	3,007	0	287	323	0,496	0,433	541,961	3,189	0	50	277	316
17456	876	267	309	0,719	0,426	539,552	3,102	0	274	343	0,496	0,433	541,961	3,152	0	50	277	316
17476	877	278	300	0,719	0,426	539,552	2,897	0	274	317	0,496	0,433	541,961	3,151	0	50	277	316
17496	878	275	307	0,719	0,426	537,947	2,884	0	273	322	0,496	0,433	542,411	3,152	0	50	277	316
17516	879	282	314	0,719	0,426	537,947	3,037	0	258	301	0,496	0,433	542,411	3,046	0	50	277	316
17536	880	282	318	0,719	0,426	537,947	3,152	0	275	349	0,496	0,433	542,411	3,12	0	50	277	316
17556	881	270	302	0,719	0,426	537,947	2,997	0	276	307	0,496	0,434	542,411	3,164	0	51	281	307
17576	882	278	288	0,719	0,426	537,947	3,088	0	287	335	0,496	0,434	542,411	3,193	0	51	281	307
17596	883	275	283	0,719	0,427	538,528	3,114	0	291	316	0,496	0,434	542,227	3,22	0	51	281	307
17616	884	277	298	0,72	0,426	538,528	3,09	0	270	325	0,497	0,433	542,227	3,264	0	51	281	307
17636	885	283	309	0,72	0,426	538,528	2,978	0	272	316	0,497	0,433	542,227	3,171	0	51	281	307
17655	886	292	307	0,721	0,426	538,528	3,045	0	283	322	0,498	0,433	542,227	3,137	0	51	281	307
17676	887	269	300	0,722	0,426	538,528	2,985	0	284	310	0,499	0,433	542,227	3,148	0	51	281	307
17695	888	273	304	0,723	0,426	539,851	3,016	0	285	310	0,5	0,432	542,676	3,161	0	51	281	307
17715	889	291	299	0,724	0,426	539,851	2,905	0	266	326	0,501	0,432	542,676	3,245	0	51	281	307
17735	890	286	299	0,725	0,426	539,851	2,998	0	295	283	0,502	0,431	542,676	3,128	0	51	281	307
17755	891	286	301	0,727	0,426	539,851	3,007	0	287	315	0,503	0,431	542,676	3,227	0	51	281	307
17775	892	275	303	0,728	0,425	539,851	2,964	0	277	319	0,505	0,43	542,676	3,139	0	51	281	307
17795	893	273	305	0,729	0,425	539,515	2,953	0	290	303	0,506	0,43	544,12	3,184	0	51	281	307
17815	894	410	298	0,728	0,425	539,515	2,987	0	448	285	0,505	0,429	544,12	3,185	0
17835	895	472	294	0,727	0,425	539,515	3,188	0	462	308	0,505	0,429	544,12	3,063	0	52	464	303
17855	896	476	304	0,727	0,426	539,515	3,081	0	466	315	0,505	0,429	544,12	3,121	0	52	464	303
17875	897	459	302	0,727	0,426	539,515	3,243	0	466	309	0,505	0,43	544,12	3,163	0	52	464	303
17895	898	457	300	0,727	0,427	541,992	3,24	0	467	316	0,505	0,43	540,431	3,094	0	52	464	303
17915	899	482	285	0,728	0,427	541,992	3,06	0	473	325	0,505	0,43	540,431	3,165	0	52	464	303
17935	900	472	268	0,728	0,427	541,992	3,117	0	474	312	0,506	0,43	540,431	3,121	0	52	464	303
17955	901	466	290	0,73	0,428	541,992	3,06	0	491	340	0,507	0,431	540,431	3,368	0	52	464	303
17974	902	465	297	0,732	0,428	541,992	3,115	0	465	327	0,509	0,431	540,431	3,232	0	52	464	303
17994	903	461	294	0,735	0,428	542,349	3,097	0	469	325	0,512	0,43	542,442	3,289	0	52	464	303
18014	904	466	308	0,738	0,429	542,349	3,054	0	475	319	0,516	0,43	542,442	3,226	0	52	464	303
18034	905	485	282	0,742	0,43	542,349	2,911	0	463	304	0,52	0,43	542,442	3,079	0	52	464	303
18054	906	465	269	0,747	0,431	542,349	3,079	0	463	310	0,525	0,429	542,442	3,156	0	52	464	303
18074	907	453	300	0,752	0,432	542,349	3,266	0	475	305	0,53	0,428	542,442	3,238	0	52	464	303
18094	908	457	282	0,758	0,433	543,751	3,262	0	470	309	0,536	0,427	540,897	3,176	0	52	464	303
18114	909	471	289	0,763	0,435	543,751	3,304	0	470	303	0,542	0,427	540,897	3,241	0	52	464	303
18134	910	460	327	0,769	0,436	543,751	3,121	0	483	311	0,548	0,426	540,897	3,247	0	52	464	303
18154	911	466	298	0,775	0,438	543,751	3,121	0	476	316	0,554	0,426	540,897	3,316	0	52	464	303
18174	912	459	309	0,781	0,44	543,751	3,305	0	464	312	0,561	0,427	540,897	3,354	0	52	464	303
18194	913	460	320	0,788	0,443	545,024	3,221	0	469	315	0,568	0,427	539,739	3,377	0	52	464	303
18214	914	473	286	0,795	0,446	545,024	3,351	0	471	344	0,575	0,429	539,739	3,271	0	52	464	303
18234	915	483	278	0,802	0,45	545,024	3,208	0	467	297	0,583	0,43	539,739	3,397	0	52	464	303
18254	916	462	324	0,809	0,454	545,024	3,194	0	466	302	0,59	0,433	539,739	3,227	0	52	464	303
18273	917	474	288	0,816	0,46	545,024	3,113	0	461	317	0,598	0,436	539,739	3,199	0	52	464	303
18293	918	474	296	0,822	0,465	544,794	3,075	0	461	297	0,604	0,441	536,281	3,193	0	52	464	303
18313	919	470	263	0,826	0,471	544,794	3,105	0	465	326	0,608	0,446	536,281	3,269	0	52	464	303
18333	920	469	298	0,827	0,476	544,794	3,324	0	444	320	0,609	0,452	536,281	3,231	0	52	464	303
18353	921	454	281	0,825	0,481	544,794	3,167	0	462	294	0,605	0,456	536,281	3,293	0	52	464	303
18373	922	473	288	0,82	0,484	544,794	3,242	0	454	313	0,599	0,461	536,281	3,408	0	52	464	303
18393	923	465	286	0,812	0,486	538,859	3,13	0	448	306	0,589	0,464	532,917	3,396	0	52	464	303
18413	924	457	310	0,803	0,487	538,859	3,328	0	470	310	0,579	0,467	532,917	3,491	0	52	464	303
18433	925	460	299	0,793	0,488	538,859	3,427	0	-800	-600	0,793	0,488	-1	-1	4	52	464	303
18453	926	450	302	0,785	0,487	538,859	3,189	0	462	289	0,559	0,471	532,917	3,328	0	52	464	303
18473	927	458	288	0,778	0,486	538,859	3,433	0	466	297	0,551	0,473	532,917	3,364	0	52	464	303
18493	928	452	297	0,772	0,484	530,672	3,306	0	466	301	0,545	0,474	530,199	3,348	0	52	464	303
18513	929	471	275	0,767	0,484	530,672	2,999	0	462	318	0,54	0,476	530,199	3,266	0	52	464	303
18533	930	454	286	0,762	0,483	530,672	3,236	0	469	320	0,535	0,478	530,199	3,456	0	52	464	303
18553	931	457	299	0,758	0,483	530,672	3,137	0	468	307	0,531	0,48	530,199	3,604	0	52	464	303
18572	932	454	273	0,752	0,484	530,672	3,23	0	462	327	0,525	0,483	530,199	3,609	0	52	464	303
18592	933	456	283	0,747	0,485	529,48	3,189	0	465	328	0,52	0,486	528,317	3,601	0	52	464	303
18612	934	457	280	0,741	0,486	529,48	3,221	0	462	337	0,514	0,488	528,317	3,577	0	52	464	303
18632	935	466	292	0,734	0,486	529,48	3,246	0	470	315	0,507	0,49	528,317	3,487	0	52	464	303
18652	936	455	331	0,728	0,486	529,48	3,337	0	460	313	0,501	0,492	528,317	3,464	0	52	464	303
18672	937	461	270	0,722	0,486	529,48	3,241	0	471	320	0,494	0,494	528,317	3,293	0	52	464	303
18692	938	462	287	0,716	0,485	528,641	3,265	0	467	323	0,488	0,496	526,716	3,209	0	52	464	303
18712	939	451	313	0,711	0,485	528,641	3,191	0	481	322	0,483	0,498	526,716	3,462	0	52	464	303
18732	940	447	281	0,706	0,485	528,641	3,26	0	456	311	0,478	0,5	526,716	3,46	0	52	464	303
18752	941	459	290	0,702	0,486	528,641	3,267	0	456	374	0,474	0,502	526,716	4,054	0
18772	942	444	329	0,7	0,487	528,641	3,464	0	459	334	0,472	0,503	526,716	3,571	0
18792	943	445	319	0,698	0,487	526,792	3,511	0	459	346	0,47	0,504	526,348	3,725	0
18812	944	469	275	0,698	0,488	526,792	3,276	0	466	310	0,47	0,505	526,348	3,598	0	53	456	314
18832	945	446	302	0,698	0,488	526,792	3,438	0	455	327	0,47	0,504	526,348	3,521	0	53	456	314
18852	946	455	314	0,699	0,487	526,792	3,283	0	460	326	0,471	0,504	526,348	3,601	0	53	456	314
18871	947	441	309	0,7	0,487	526,792	3,352	0	482	308	0,472	0,504	526,348	3,617	0	53	456	314
18891	948	443	315	0,702	0,487	527,25	3,403	0	480	317	0,474	0,503	525,456	3,595	0	53	456	314
18911	949	454	301	0,704	0,487	527,25	3,496	0	450	327	0,475	0,502	525,456	3,613	0	53	456	314
18931	950	427	306	0,706	0,487	527,25	3,257	0	432	370	0,478	0,501	525,456	3,729	0
18951	951	405	346	0,709	0,487	527,25	3,41	0	387	334	0,481	0,501	525,456	3,679	0
18971	952	384	327	0,711	0,487	527,25	3,559	0	419	313	0,483	0,5	525,456	3,555	0
18991	953	365	341	0,713	0,486	527,636	3,485	0	397	323	0,485	0,498	526,542	3,603	0
19011	954	385	327	0,714	0,486	527,636	3,351	0	353	394	0,486	0,497	526,542	3,978	0
19031	955	387	307	0,715	0,485	527,636	3,407	0	390	287	0,487	0,496	526,542	3,586	0
19051	956	396	327	0,716	0,485	527,636	3,475	0	394	326	0,488	0,496	526,542	3,775	0
19071	957	392	354	0,717	0,484	527,636	3,554	0	394	363	0,489	0,495	526,542	3,782	0	54	398	346
19091	958	395	351	0,717	0,484	527,134	3,613	0	397	316	0,489	0,494	526,976	3,791	0	54	398	346
19111	959	396	352	0,717	0,484	527,134	3,549	0	419	322	0,489	0,494	526,976	3,517	0	54	398	346
19131	960	407	363	0,717	0,483	527,134	3,559	0	386	324	0,489	0,493	526,976	3,569	0	54	398	346
19151	961	392	344	0,717	0,483	527,134	3,565	0	405	324	0,489	0,493	526,976	3,419	0	54	398	346
19170	962	403	353	0,716	0,482	527,134	3,466	0	401	366	0,488	0,492	526,976	3,638	0	54	398	346
19190	963	398	352	0,716	0,481	529,135	3,478	0	400	370	0,487	0,492	527,416	3,614	0	54	398	346
19210	964	395	346	0,715	0,481	529,135	3,239	0	380	372	0,487	0,492	527,416	3,656	0	54	398	346
19230	965	395	314	0,715	0,48	529,135	3,25	0	396	310	0,487	0,491	527,416	3,53	0
19250	966	393	321	0,715	0,48	529,135	3,267	0	404	329	0,486	0,491	527,416	3,398	0
19270	967	392	318	0,715	0,48	529,135	3,392	0	392	350	0,486	0,491	527,416	3,513	0
19290	968	393	323	0,715	0,479	528,672	3,412	0	394	323	0,487	0,491	526,364	3,457	0
19310	969	403	340	0,715	0,478	528,672	3,373	0	384	380	0,487	0,49	526,364	3,574	0
19330	970	404	344	0,716	0,476	528,672	3,181	0	375	375	0,488	0,488	526,364	3,611	0
19350	971	412	346	0,717	0,475	528,672	3,253	0	385	360	0,489	0,487	526,364	3,603	0
19370	972	396	373	0,718	0,473	528,672	3,534	0	397	365	0,49	0,485	526,364	3,633	0
19390	973	398	378	0,72	0,472	529,173	3,473	0	396	370	0,492	0,484	525,361	3,631	0
19410	974	402	342	0,722	0,47	529,173	3,316	0	402	339	0,493	0,482	525,361	3,403	0	55	399	338
19430	975	394	355	0,723	0,468	529,173	3,344	0	401	336	0,495	0,479	525,361	3,386	0	55	399	338
19450	976	410	344	0,725	0,466	529,173	3,311	0	380	317	0,497	0,477	525,361	3,309	0	55	399	338
19469	977	407	348	0,727	0,463	529,173	3,319	0	409	331	0,499	0,474	525,361	3,241	0	55	399	338
19489	978	409	353	0,729	0,461	529,14	3,324	0	404	321	0,501	0,472	526,867	3,209	0	55	399	338
19509	979	394	335	0,731	0,459	529,14	3,357	0	392	343	0,503	0,47	526,867	3,369	0	55	399	338
19529	980	398	323	0,733	0,457	529,14	3,435	0	392	332	0,505	0,467	526,867	3,309	0	55	399	338
19549	981	405	340	0,735	0,454	529,14	3,24	0	387	366	0,507	0,465	526,867	3,576	0	55	399	338
19569	982	408	341	0,737	0,451	529,14	3,414	0	399	336	0,509	0,463	526,867	3,39	0	55	399	338
19589	983	413	340	0,739	0,45	529,821	3,346	0	398	349	0,511	0,462	525,598	3,421	0	55	399	338
19609	984	420	361	0,742	0,448	529,821	3,457	0	413	328	0,513	0,461	525,598	3,517	0	55	399	338
19629	985	411	354	0,744	0,448	529,821	3,463	0	398	356	0,515	0,46	525,598	3,562	0	55	399	338
19649	986	390	333	0,746	0,448	529,821	3,225	0	386	352	0,517	0,46	525,598	3,574	0	55	399	338
19669	987	401	357	0,748	0,449	529,821	3,262	0	384	340	0,519	0,461	525,598	3,544	0	55	399	338
19689	988	390	355	0,75	0,45	526,265	3,279	0	380	358	0,521	0,462	521,727	3,517	0	55	399	338
19709	989	400	350	0,752	0,452	526,265	3,194	0	409	321	0,523	0,464	521,727	3,251	0	55	399	338
19729	990	411	339	0,754	0,454	526,265	3,217	0	372	326	0,525	0,466	521,727	3,561	0	55	399	338
19748	991	399	332	0,756	0,455	526,265	3,218	0	385	343	0,526	0,467	521,727	3,532	0	55	399	338
19768	992	416	348	0,757	0,456	526,265	3,34	0	373	343	0,527	0,468	521,727	3,418	0	55	399	338
19788	993	413	344	0,759	0,456	523,08	3,345	0	380	348	0,528	0,468	517,571	3,552	0	55	399	338
19808	994	414	359	0,76	0,455	523,08	3,31	0	398	321	0,53	0,467	517,571	3,546	0	55	399	338
19828	995	412	350	0,762	0,45	523,08	3,385	0	384	330	0,531	0,462	517,571	3,395	0	55	399	338
19848	996	421	311	0,764	0,444	523,08	3,218	0	402	348	0,533	0,454	517,571	3,513	0	55	399	338
19868	997	409	344	0,767	0,435	523,08	3,277	0	408	289	0,535	0,444	517,571	3,369	0	55	399	338
19888	998	407	338	0,77	0,427	515,512	3,225	0	402	306	0,538	0,434	510,196	3,353	0	55	399	338
19908	999	393	301	0,773	0,421	515,512	3,377	0	411	308	0,541	0,426	510,196	3,403	0	55	399	338
19928	1000	358	184	0,777	0,416	515,512	3,375	0	371	200	0,545	0,42	510,196	3,47	0
19948	1001	340	144	0,78	0,415	515,512	3,175	0	355	173	0,549	0,418	510,196	3,443	0
19968	1002	347	143	0,784	0,415	515,512	3,36	0	336	169	0,551	0,417	510,196	3,384	0
19988	1003	347	175	0,787	0,416	498,516	3,203	0	333	197	0,553	0,418	492,87	3,298	0	56	341	185
20008	1004	340	177	0,789	0,417	498,516	3,294	0	339	193	0,555	0,419	492,87	3,244	0	56	341	185
20028	1005	327	173	0,791	0,417	498,516	3,154	0	332	189	0,556	0,419	492,87	3,32	0	56	341	185
20048	1006	344	184	0,792	0,417	498,516	3,217	0	349	183	0,556	0,419	492,87	3,477	0	56	341	185
20067	1007	341	156	0,793	0,416	498,516	3,05	0	354	182	0,556	0,418	492,87	3,353	0	56	341	185
20087	1008	337	169	0,794	0,416	491,621	2,996	0	357	192	0,557	0,418	486,747	3,376	0	56	341	185
20107	1009	342	174	0,795	0,416	491,621	2,973	0	339	191	0,557	0,418	486,747	3,418	0	56	341	185
20127	1010	322	177	0,796	0,416	491,621	3,232	0	354	186	0,557	0,419	486,747	3,334	0	56	341	185
20147	1011	336	175	0,796	0,417	491,621	3,199	0	351	184	0,558	0,419	486,747	3,336	0	56	341	185
20167	1012	343	181	0,796	0,417	491,621	3,354	0	347	187	0,558	0,42	486,747	3,305	0	56	341	185
20187	1013	337	187	0,795	0,417	489,354	3,369	0	346	193	0,557	0,42	483,205	3,272	0	56	341	185
20207	1014	332	175	0,794	0,417	489,354	3,179	0	344	186	0,556	0,42	483,205	3,272	0	56	341	185
20227	1015	338	174	0,792	0,416	489,354	3,112	0	356	191	0,554	0,419	483,205	3,351	0	56	341	185
20247	1016	332	182	0,788	0,414	489,354	3,159	0	338	194	0,551	0,419	483,205	3,36	0	56	341	185
20267	1017	341	183	0,784	0,414	489,354	2,961	0	340	202	0,548	0,418	483,205	3,287	0	56	341	185
20287	1018	340	177	0,78	0,414	493,361	2,944	0	341	201	0,544	0,419	486,535	3,352	0	56	341	185
20307	1019	336	177	0,774	0,415	493,361	3,227	0	349	203	0,539	0,42	486,535	3,283	0	56	341	185
20327	1020	339	201	0,769	0,417	493,361	3,162	0	340	193	0,534	0,422	486,535	3,246	0	56	341	185
20346	1021	333	190	0,764	0,419	493,361	3,238	0	359	203	0,529	0,424	486,535	3,532	0	56	341	185
20366	1022	337	187	0,758	0,421	493,361	3,076	0	354	208	0,524	0,426	486,535	3,498	0	56	341	185
20386	1023	337	179	0,753	0,422	495,896	3,088	0	352	198	0,519	0,427	490,361	3,489	0	56	341	185
20406	1024	306	106	0,748	0,422	495,896	3,162	0	323	126	0,515	0,429	490,361	3,388	0	57	314	116
20426	1025	306	101	0,744	0,423	495,896	3,17	0	301	122	0,51	0,431	490,361	3,301	0	57	314	116
20446	1026	297	106	0,74	0,423	495,896	3,133	0	327	119	0,506	0,433	490,361	3,55	0	57	314	116
20466	1027	314	103	0,737	0,423	495,896	3,295	0	310	125	0,503	0,434	490,361	3,302	0	57	314	116
20486	1028	313	102	0,735	0,423	495,739	3,3	0	321	126	0,501	0,435	489,25	3,379	0	57	314	116
20506	1029	296	116	0,733	0,423	495,739	3,125	0	318	125	0,499	0,436	489,25	3,418	0	57	314	116
20526	1030	315	97	0,732	0,423	495,739	3,206	0	325	131	0,498	0,436	489,25	3,149	0	57	314	116
20546	1031	325	109	0,733	0,423	495,739	3,038	0	325	121	0,498	0,436	489,25	3,326	0	57	314	116
20566	1032	288	105	0,733	0,423	495,739	3,245	0	313	107	0,499	0,435	489,25	3,235	0	57	314	116
20586	1033	299	97	0,735	0,423	496,272	3,206	0	316	99	0,501	0,434	492,152	3,341	0	57	314	116
20606	1034	302	99	0,738	0,423	496,272	3,171	0	319	119	0,504	0,433	492,152	3,396	0	57	314	116
20626	1035	304	122	0,741	0,422	496,272	3,175	0	321	129	0,507	0,431	492,152	3,276	0	57	314	116
20646	1036	322	110	0,745	0,421	496,272	3,317	0	318	117	0,511	0,429	492,152	3,207	0	57	314	116
20665	1037	315	105	0,749	0,419	496,272	2,981	0	331	125	0,516	0,427	492,152	3,44	0	57	314	116
20685	1038	322	111	0,754	0,418	497,897	3,013	0	331	125	0,521	0,425	493,254	3,373	0	57	314	116
20705	1039	309	85	0,758	0,417	497,897	3,086	0	316	127	0,527	0,422	493,254	3,437	0	57	314	116
20725	1040	319	110	0,763	0,416	497,897	3,111	0	325	131	0,532	0,42	493,254	3,28	0	57	314	116
20745	1041	311	118	0,768	0,415	497,897	3,172	0	320	128	0,537	0,419	493,254	3,2	0	57	314	116
20765	1042	304	115	0,772	0,415	497,897	3,078	0	322	131	0,542	0,417	493,254	3,24	0	57	314	116
20785	1043	304	109	0,777	0,414	502,658	3,134	0	320	127	0,547	0,415	494,53	3,208	0	57	314	116
20805	1044	314	125	0,78	0,413	502,658	3,254	0	323	143	0,552	0,413	494,53	3,292	0	57	314	116
20825	1045	310	117	0,784	0,412	502,658	2,997	0	316	155	0,555	0,411	494,53	3,097	0	57	314	116
20845	1046	-800	-600	0,559	0,41	-1	-1	4	309	185	0,559	0,41	494,53	3,095	0
20865	1047	285	201	0,789	0,413	502,658	2,912	0	-800	-600	0,789	0,413	-1	-1	4
20885	1048	280	186	0,791	0,414	510,878	2,957	0	-800	-600	0,565	0,412	-1	-1	4
20905	1049	308	208	0,793	0,415	510,878	3,06	0	286	215	0,567	0,413	502,765	3,177	0	58	299	218
20925	1050	322	213	0,794	0,416	510,878	3,071	0	295	223	0,568	0,414	502,765	3,251	0	58	299	218
20944	1051	310	212	0,795	0,416	510,878	3,052	0	303	220	0,569	0,414	502,765	3,162	0	58	299	218
20964	1052	296	222	0,796	0,418	510,878	3,149	0	295	216	0,57	0,416	502,765	3,208	0	58	299	218
20984	1053	298	223	0,796	0,419	511,621	3,162	0	294	216	0,571	0,418	504,718	3,237	0	58	299	218
21004	1054	300	219	0,796	0,421	511,621	3,066	0	292	224	0,571	0,42	504,718	3,409	0	58	299	218
21024	1055	295	218	0,796	0,423	511,621	2,957	0	305	223	0,571	0,421	504,718	3,421	0	58	299	218
21044	1056	293	207	0,796	0,424	511,621	3,04	0	287	225	0,571	0,422	504,718	3,464	0	58	299	218
21064	1057	306	225	0,796	0,424	511,621	3,251	0	307	226	0,571	0,423	504,718	3,335	0	58	299	218
21084	1058	304	220	0,796	0,425	512,814	3,239	0	299	222	0,57	0,424	506,703	3,359	0	58	299	218
21104	1059	297	221	0,795	0,425	512,814	3,199	0	305	211	0,57	0,424	506,703	3,25	0	58	299	218
21126	1060	286	221	0,794	0,425	512,814	3,199	0	303	221	0,569	0,424	506,703	3,455	0	58	299	218
21144	1061	306	210	0,793	0,425	512,814	3,158	0	298	214	0,568	0,425	506,703	3,396	0	58	299	218
21164	1062	291	216	0,792	0,425	512,814	3,135	0	300	224	0,567	0,425	506,703	3,624	0	58	299	218
21184	1063	290	211	0,791	0,425	514,06	3,127	0	297	220	0,565	0,426	508,174	3,671	0	58	299	218
21207	1064	319	215	0,789	0,424	514,06	3,161	0	303	224	0,564	0,426	508,174	3,389	0	58	299	218
21224	1065	291	214	0,787	0,424	514,06	3,144	0	305	224	0,562	0,426	508,174	3,512	0	58	299	218
21246	1066	322	255	0,785	0,424	514,06	3,142	0	308	275	0,56	0,426	508,174	3,322	0
21264	1067	-800	-600	-1	-1	-1	-1	4	-800	-600	-1	-1	-1	-1	4
21283	1068	-800	-600	-1	-1	-1	-1	4	-800	-600	-1	-1	-1	-1	4
21303	1069	-800	-600	-1	-1	-1	-1	4	-800	-600	-1	-1	-1	-1	4
21323	1070	226	378	0,779	0,427	514,06	2,206	0	-800	-600	0,779	0,427	-1	-1	4
21343	1071	-800	-600	0,551	0,433	-1	-1	4	-800	-600	0,551	0,433	-1	-1	4
21363	1072	329	325	0,777	0,43	511,926	3,213	0	301	327	0,55	0,433	515,863	3,409	0	59	318	310
21383	1073	327	307	0,776	0,43	512,759	3,215	0	306	309	0,549	0,433	515,863	3,472	0	59	318	310
21403	1074	308	328	0,776	0,43	513,821	3,246	0	325	285	0,549	0,433	515,863	3,444	0	59	318	310
21423	1075	316	332	0,776	0,43	514,416	3,315	0	314	314	0,549	0,432	515,863	3,402	0	59	318	310
21443	1076	309	320	0,776	0,43	521,833	3,373	0	321	308	0,549	0,432	515,214	3,421	0	59	318	310
21463	1077	333	327	0,777	0,43	521,833	3,208	0	320	279	0,55	0,432	515,214	3,456	0	59	318	310
21483	1078	323	339	0,777	0,431	521,833	3,169	0	306	323	0,551	0,432	515,214	3,401	0	60	321	309
21503	1079	321	315	0,778	0,432	521,833	3,264	0	327	329	0,551	0,432	515,214	3,463	0	60	321	309
21523	1080	330	277	0,779	0,433	521,833	3,174	0	318	326	0,552	0,433	515,214	3,409	0	60	321	309
21542	1081	324	273	0,78	0,435	521,958	3,207	0	316	329	0,553	0,433	516,183	3,439	0	60	321	309
21562	1082	326	325	0,78	0,436	521,958	3,3	0	319	308	0,554	0,434	516,183	3,442	0	60	321	309
21582	1083	319	307	0,781	0,437	521,958	3,279	0	316	280	0,554	0,435	516,183	3,426	0	60	321	309
21602	1084	321	305	0,782	0,439	521,958	3,254	0	316	313	0,555	0,436	516,183	3,435	0	60	321	309
21622	1085	339	314	0,782	0,44	521,958	3,388	0	310	316	0,555	0,437	516,183	3,571	0	60	321	309
21644	1086	338	305	0,782	0,44	521,287	3,374	0	309	311	0,555	0,438	516,263	3,577	0	60	321	309
21662	1087	318	331	0,782	0,442	521,287	3,35	0	320	325	0,555	0,439	516,263	3,401	0	60	321	309
21684	1088	317	321	0,781	0,443	521,287	3,256	0	335	290	0,554	0,44	516,263	3,574	0	60	321	309
21702	1089	312	316	0,78	0,445	521,287	3,355	0	311	306	0,552	0,442	516,263	3,373	0	60	321	309
21722	1090	318	302	0,778	0,447	521,287	3,238	0	332	317	0,551	0,444	516,263	3,671	0	60	321	309
21742	1091	316	294	0,777	0,448	520,778	3,262	0	324	303	0,549	0,445	515,956	3,635	0	60	321	309
21762	1092	279	373	0,775	0,449	520,778	3,237	0	287	346	0,547	0,446	515,956	3,23	0	61	273	343
21782	1093	281	377	0,773	0,449	520,778	3,383	0	271	342	0,545	0,447	515,956	3,525	0	61	273	343
21802	1094	280	352	0,771	0,448	520,778	3,29	0	283	328	0,543	0,446	515,956	3,47	0	61	273	343
21822	1095	260	349	0,769	0,448	520,778	3,296	0	280	331	0,54	0,446	515,956	3,251	0	61	273	343
21842	1096	260	347	0,766	0,447	520,481	3,3	0	275	332	0,538	0,446	517,01	3,393	0	61	273	343
21861	1097	269	338	0,764	0,447	520,481	3,366	0	267	339	0,535	0,446	517,01	3,372	0	61	273	343
21881	1098	278	341	0,762	0,447	520,481	3,374	0	277	344	0,533	0,447	517,01	3,599	0	61	273	343
21901	1099	293	342	0,76	0,447	520,481	3,152	0	295	397	0,531	0,448	517,01	3,719	0
21921	1100	268	335	0,757	0,448	520,481	3,201	0	283	353	0,528	0,449	517,01	3,334	0	62	291	340
21941	1101	276	336	0,755	0,448	520,63	3,251	0	291	370	0,526	0,45	517,316	3,476	0	62	291	340
21961	1102	278	351	0,753	0,449	520,63	3,216	0	290	361	0,524	0,451	517,316	3,536	0	62	291	340
21981	1103	283	340	0,751	0,449	520,63	3,253	0	281	351	0,522	0,452	517,316	3,374	0	62	291	340
22001	1104	282	361	0,749	0,449	520,63	3,312	0	286	288	0,52	0,453	517,316	3,197	0	62	291	340
22021	1105	303	326	0,747	0,449	520,63	3,13	0	311	347	0,518	0,453	517,316	3,447	0	62	291	340
22041	1106	309	328	0,745	0,449	521,071	3,159	0	310	323	0,515	0,454	518,491	3,322	0	62	291	340
22061	1107	361	357	0,744	0,45	521,071	3,245	0	353	292	0,514	0,455	518,491	3,283	0	63	357	323
22083	1108	377	330	0,743	0,451	521,071	3,127	0	328	303	0,513	0,456	518,491	3,36	0	63	357	323
22101	1109	357	306	0,742	0,452	521,071	3,205	0	366	314	0,512	0,457	518,491	3,578	0	63	357	323
22123	1110	367	340	0,741	0,453	521,071	3,242	0	356	333	0,511	0,459	518,491	3,389	0	63	357	323
22140	1111	372	335	0,74	0,454	521,31	3,203	0	353	345	0,51	0,46	518,196	3,469	0	63	357	323
22163	1112	370	325	0,74	0,455	521,31	3,178	0	346	313	0,51	0,461	518,196	3,421	0	63	357	323
22180	1113	357	326	0,739	0,455	521,31	3,158	0	353	345	0,509	0,462	518,196	3,272	0	63	357	323
22202	1114	354	327	0,739	0,456	521,31	3,226	0	374	319	0,509	0,462	518,196	3,406	0	63	357	323
22220	1115	361	345	0,739	0,456	521,31	3,2	0	336	291	0,509	0,463	518,196	3,41	0	63	357	323
22240	1116	360	348	0,739	0,456	520,806	3,206	0	344	299	0,509	0,463	517,888	3,367	0	63	357	323
22260	1117	350	322	0,739	0,457	520,806	3,348	0	362	314	0,509	0,463	517,888	3,385	0	63	357	323
22282	1118	353	359	0,739	0,457	520,806	3,251	0	354	339	0,509	0,464	517,888	3,363	0
22300	1119	382	347	0,739	0,457	520,806	3,262	0	354	320	0,509	0,464	517,888	3,352	0
22321	1120	386	368	0,739	0,458	520,806	3,451	0	367	342	0,509	0,464	517,888	3,332	0
22340	1121	391	366	0,74	0,457	521,522	3,418	0	363	337	0,51	0,464	517,952	3,319	0
22361	1122	383	358	0,74	0,457	521,522	3,259	0	357	370	0,511	0,464	517,952	3,634	0
22380	1123	380	320	0,741	0,457	521,522	3,307	0	401	312	0,511	0,463	517,952	3,383	0
22401	1124	382	312	0,742	0,457	521,522	3,248	0	379	340	0,512	0,463	517,952	3,318	0
22420	1125	377	341	0,742	0,457	521,522	3,173	0	385	335	0,512	0,463	517,952	3,447	0
22440	1126	376	317	0,742	0,457	522,926	3,184	0	393	329	0,513	0,463	517,895	3,447	0
22459	1127	369	307	0,742	0,457	522,926	3,157	0	406	329	0,513	0,463	517,895	3,377	0
22481	1128	404	361	0,742	0,457	522,926	3,262	0	381	336	0,513	0,464	517,895	3,322	0	64	376	320
22499	1129	369	335	0,742	0,457	522,926	3,171	0	370	324	0,513	0,464	517,895	3,264	0	64	376	320
22521	1130	378	295	0,742	0,457	522,926	3,053	0	361	319	0,513	0,464	517,895	3,209	0	64	376	320
22539	1131	388	315	0,741	0,457	523,008	3,074	0	351	317	0,512	0,464	518,41	3,157	0	64	376	320
22559	1132	367	296	0,74	0,457	523,008	3,175	0	384	331	0,511	0,464	518,41	3,382	0	64	376	320
22579	1133	386	336	0,74	0,457	523,008	3,047	0	380	325	0,511	0,465	518,41	3,263	0	64	376	320
22599	1134	393	298	0,739	0,457	523,008	3,293	0	369	327	0,51	0,465	518,41	3,243	0	64	376	320
22619	1135	380	318	0,738	0,457	523,008	3,112	0	370	313	0,509	0,466	518,41	3,266	0	64	376	320
22639	1136	381	331	0,737	0,457	523,31	3,107	0	372	310	0,508	0,466	518,209	3,259	0	64	376	320
22659	1137	396	374	0,737	0,457	523,31	3,589	0	380	299	0,508	0,466	518,209	3,237	0	64	376	320
22679	1138	368	316	0,736	0,456	523,31	2,968	0	386	302	0,507	0,466	518,209	3,109	0	65	380	323
22699	1139	389	329	0,735	0,456	523,31	3,08	0	357	305	0,507	0,466	518,209	3,23	0	65	380	323
22718	1140	387	358	0,735	0,455	523,31	3,234	0	384	311	0,506	0,466	518,209	3,332	0	65	380	323
22738	1141	377	331	0,734	0,455	522,595	3,075	0	374	314	0,505	0,466	518,159	3,306	0	65	380	323
22758	1142	385	309	0,733	0,454	522,595	3,035	0	389	294	0,504	0,466	518,159	3,136	0	65	380	323
22778	1143	372	334	0,732	0,454	522,595	3,166	0	390	308	0,504	0,466	518,159	3,179	0	65	380	323
22798	1144	400	363	0,732	0,453	522,595	3,182	0	363	323	0,503	0,466	518,159	3,277	0	65	380	323
22818	1145	387	318	0,731	0,453	522,595	3,045	0	379	306	0,503	0,466	518,159	3,071	0	66	380	321
22838	1146	388	338	0,731	0,452	523,982	3,124	0	372	310	0,502	0,465	518,758	3,115	0	66	380	321
22858	1147	376	318	0,73	0,451	523,982	3,141	0	366	323	0,502	0,465	518,758	3,298	0	66	380	321
22878	1148	385	328	0,73	0,451	523,982	3,165	0	382	328	0,502	0,464	518,758	3,159	0	66	380	321
22898	1149	374	332	0,73	0,45	523,982	3,134	0	377	325	0,501	0,464	518,758	3,244	0	66	380	321
22918	1150	389	335	0,73	0,45	523,982	3,247	0	370	300	0,501	0,464	518,758	2,992	0	66	380	321
22938	1151	387	339	0,729	0,449	523,921	3,26	0	377	298	0,501	0,464	519,911	2,971	0	66	380	321
22958	1152	394	324	0,73	0,449	523,921	3,114	0	390	299	0,501	0,464	519,911	3,304	0	66	380	321
22978	1153	378	344	0,73	0,449	523,921	3,255	0	372	331	0,501	0,464	519,911	3,178	0
22998	1154	384	331	0,73	0,449	523,921	3,114	0	379	310	0,501	0,463	519,911	3,088	0
23018	1155	383	312	0,73	0,449	523,921	3,128	0	381	382	0,502	0,463	519,911	3,401	0
23038	1156	382	318	0,73	0,449	523,14	3,16	0	374	391	0,502	0,464	520,125	3,325	0
23057	1157	380	311	0,73	0,449	523,14	3,105	0	383	322	0,502	0,464	520,125	3,156	0	67	375	327
23077	1158	369	325	0,73	0,45	523,14	3,145	0	381	335	0,502	0,464	520,125	2,997	0	67	375	327
23097	1159	382	335	0,73	0,45	523,14	3,132	0	396	311	0,501	0,464	520,125	3,04	0	67	375	327
23117	1160	381	353	0,73	0,45	523,14	3,206	0	370	303	0,502	0,465	520,125	3,073	0	67	375	327
23137	1161	379	365	0,731	0,451	524,095	3,227	0	371	302	0,502	0,465	519,944	2,996	0	67	375	327
23157	1162	373	316	0,731	0,451	524,095	3,203	0	369	322	0,502	0,465	519,944	3,033	0	67	375	327
23177	1163	382	331	0,731	0,452	524,095	3,125	0	386	327	0,502	0,466	519,944	3,126	0	67	375	327
23197	1164	371	313	0,73	0,452	524,095	3,179	0	369	314	0,501	0,467	519,944	3,074	0	67	375	327
23217	1165	378	344	0,73	0,453	524,095	3,055	0	374	309	0,501	0,467	519,944	2,975	0	67	375	327
23237	1166	378	344	0,729	0,453	522,378	3,04	0	378	309	0,5	0,467	519,024	2,998	0	67	375	327
23257	1167	374	333	0,729	0,453	522,378	3,08	0	381	325	0,5	0,468	519,024	3,069	0	67	375	327
23277	1168	376	346	0,728	0,453	522,378	2,977	0	347	325	0,499	0,468	519,024	3,083	0	67	375	327
23297	1169	371	328	0,727	0,454	522,378	2,975	0	362	354	0,498	0,469	519,024	3,296	0	67	375	327
23316	1170	377	321	0,726	0,454	522,378	3,018	0	377	304	0,497	0,469	519,024	2,984	0	68	381	327
23336	1171	377	320	0,725	0,454	523,407	3,037	0	364	308	0,495	0,47	519,668	3,04	0	68	381	327
23356	1172	384	312	0,723	0,454	523,407	2,968	0	397	294	0,494	0,47	519,668	2,965	0	68	381	327
23376	1173	387	340	0,721	0,454	523,407	3,054	0	370	302	0,492	0,471	519,668	3,092	0	68	381	327
23396	1174	382	332	0,719	0,454	523,407	2,943	0	373	337	0,49	0,472	519,668	3,196	0	68	381	327
23416	1175	396	319	0,717	0,454	523,407	2,974	0	369	333	0,488	0,472	519,668	3,285	0	68	381	327
23436	1176	396	332	0,715	0,454	522,789	2,986	0	370	329	0,485	0,473	519,706	3,374	0	68	381	327
23456	1177	392	346	0,713	0,454	522,789	3,134	0	374	310	0,483	0,473	519,706	2,881	0	68	381	327
23476	1178	390	367	0,71	0,454	522,789	3,207	0	384	295	0,481	0,473	519,706	3,106	0	68	381	327
23496	1179	395	351	0,708	0,454	522,789	3,087	0	369	355	0,478	0,473	519,706	3,289	0	68	381	327
23516	1180	389	331	0,706	0,453	522,789	3,078	0	383	323	0,476	0,472	519,706	3,079	0	68	381	327
23536	1181	392	335	0,704	0,452	523,494	3,073	0	377	330	0,474	0,472	521,291	3,14	0	68	381	327
23556	1182	382	315	0,702	0,452	523,494	3,029	0	377	339	0,473	0,472	521,291	3,133	0	68	381	327
23576	1183	377	343	0,701	0,451	523,494	3,027	0	372	321	0,472	0,471	521,291	3,202	0	68	381	327
23596	1184	300	306	0,701	0,449	523,494	3,044	0	318	315	0,472	0,47	521,291	3,118	0
23616	1185	277	302	0,7	0,448	523,494	3,011	0	272	327	0,472	0,469	521,291	3,147	0	69	280	304
23636	1186	255	297	0,7	0,447	523,131	3,01	0	247	314	0,472	0,469	521,954	3,166	0	69	280	304
23655	1187	283	299	0,699	0,445	523,131	3,031	0	274	305	0,471	0,468	521,954	3,222	0	69	280	304
23675	1188	279	299	0,698	0,444	523,131	2,971	0	270	302	0,47	0,467	521,954	3,256	0	69	280	304
23695	1189	281	296	0,697	0,443	523,131	3,021	0	286	316	0,47	0,466	521,954	3,18	0	69	280	304
23715	1190	287	295	0,696	0,442	523,131	2,937	0	277	296	0,469	0,465	521,954	3,189	0	69	280	304
23735	1191	286	294	0,695	0,442	523,277	2,943	0	279	295	0,467	0,465	523,582	3,208	0	69	280	304
23755	1192	296	305	0,694	0,441	523,277	3,02	0	282	297	0,466	0,464	523,582	3,118	0	69	280	304
23775	1193	277	316	0,692	0,44	523,277	3,204	0	285	306	0,464	0,464	523,582	3,201	0	69	280	304
23795	1194	299	301	0,69	0,44	523,277	3,008	0	278	327	0,462	0,464	523,582	3,317	0	69	280	304
23815	1195	293	294	0,688	0,44	523,277	3,098	0	281	303	0,461	0,465	523,582	3,084	0	69	280	304
23835	1196	290	292	0,686	0,44	525,438	3,161	0	280	307	0,459	0,465	525,345	3,162	0	69	280	304
23855	1197	284	300	0,685	0,44	525,438	3,157	0	285	327	0,457	0,465	525,345	3,244	0	69	280	304
23875	1198	280	307	0,683	0,439	525,438	3,076	0	286	334	0,456	0,465	525,345	3,233	0	69	280	304
23895	1199	355	371	0,68	0,44	525,438	3,081	0	340	342	0,454	0,466	525,345	3,032	0	70	375	364
23914	1200	363	362	0,678	0,44	525,438	2,865	0	366	348	0,452	0,466	525,345	3,398	0	70	375	364
23934	1201	370	348	0,678	0,439	530,132	2,826	0	393	350	0,451	0,466	528,151	3,372	0	70	375	364
23954	1202	375	416	0,677	0,439	530,132	3,062	0	393	315	0,45	0,466	528,151	2,714	0	70	375	364
23974	1203	371	367	0,676	0,438	530,132	3,087	0	394	351	0,45	0,465	528,151	3,24	0	70	375	364
23994	1204	362	370	0,676	0,438	530,132	3,09	0	380	374	0,45	0,465	528,151	3,224	0	70	375	364
24014	1205	370	361	0,676	0,438	530,132	3,148	0	376	385	0,45	0,464	528,151	3,012	0	70	375	364
24034	1206	366	359	0,677	0,438	531,099	3,174	0	373	396	0,45	0,464	528,801	3,3	0	70	375	364
24054	1207	399	382	0,677	0,438	531,099	3,048	0	401	357	0,45	0,463	528,801	3,208	0
24074	1208	376	352	0,678	0,438	531,099	3,047	0	384	352	0,451	0,463	528,801	2,928	0
24094	1209	378	377	0,679	0,438	531,099	2,906	0	407	421	0,452	0,462	528,801	3,428	0
24114	1210	369	356	0,68	0,438	531,099	3,04	0	377	405	0,453	0,462	528,801	3,174	0
24134	1211	367	365	0,681	0,438	532,127	3,01	0	384	423	0,454	0,461	529,261	3,159	0
24154	1212	388	369	0,683	0,439	532,127	3,127	0	384	396	0,456	0,461	529,261	3,066	0
24174	1213	370	340	0,685	0,439	532,127	2,978	0	339	343	0,458	0,46	529,261	2,873	0
24194	1214	385	328	0,687	0,438	532,127	2,977	0	366	312	0,461	0,458	529,261	3,037	0
24214	1215	381	347	0,69	0,439	532,127	3,062	0	361	357	0,464	0,457	529,261	3,065	0	71	378	346
24233	1216	375	346	0,693	0,439	531,988	2,981	0	359	351	0,467	0,457	528,58	3,006	0	71	378	346
24253	1217	372	347	0,696	0,439	531,988	3,144	0	382	338	0,47	0,456	528,58	3,166	0	71	378	346
24273	1218	369	329	0,699	0,44	531,988	2,954	0	358	348	0,473	0,455	528,58	3,061	0	71	378	346
24293	1219	403	348	0,703	0,441	531,988	3,183	0	383	338	0,477	0,454	528,58	3,147	0	71	378	346
24313	1220	387	329	0,706	0,441	531,988	3,074	0	369	357	0,48	0,454	528,58	3,156	0	71	378	346
24333	1221	395	333	0,709	0,442	533,589	3,04	0	362	355	0,483	0,453	529,327	3,129	0	71	378	346
24353	1222	408	344	0,712	0,443	533,589	3,115	0	373	371	0,487	0,452	529,327	3,194	0	71	378	346
24373	1223	394	359	0,715	0,444	533,589	3,019	0	373	371	0,489	0,452	529,327	3,047	0	71	378	346
24393	1224	382	351	0,718	0,445	533,589	3,07	0	383	351	0,492	0,452	529,327	3,23	0	71	378	346
24413	1225	398	342	0,72	0,447	533,589	3,108	0	360	342	0,494	0,453	529,327	3,141	0	71	378	346
24433	1226	394	348	0,723	0,448	532,409	3,065	0	362	333	0,496	0,453	528,569	3,105	0	71	378	346
24453	1227	389	350	0,725	0,45	532,409	3,052	0	358	360	0,498	0,454	528,569	3,186	0	71	378	346
24473	1228	386	343	0,727	0,451	532,409	3,039	0	371	315	0,5	0,454	528,569	3,008	0	71	378	346
24493	1229	394	367	0,728	0,453	532,409	3,148	0	391	372	0,502	0,455	528,569	3,168	0	72	383	353
24512	1230	396	359	0,73	0,454	532,409	3,044	0	365	341	0,504	0,456	528,569	3,104	0	72	383	353
24532	1231	398	362	0,732	0,456	532,105	3,062	0	377	332	0,505	0,457	528,165	3,046	0	72	383	353
24552	1232	391	365	0,733	0,459	532,105	3,196	0	396	359	0,506	0,459	528,165	3,118	0	72	383	353
24572	1233	381	369	0,734	0,461	532,105	3,06	0	363	359	0,507	0,461	528,165	3,133	0	72	383	353
24592	1234	394	344	0,734	0,463	532,105	2,872	0	383	371	0,508	0,463	528,165	3,24	0	72	383	353
24612	1235	378	352	0,735	0,466	532,105	3,122	0	376	326	0,508	0,465	528,165	3,076	0	72	383	353
24632	1236	381	349	0,736	0,468	530,478	2,992	0	386	328	0,508	0,467	526,709	3,098	0	72	383	353
24652	1237	381	379	0,736	0,47	530,478	3,223	0	389	349	0,509	0,468	526,709	3,108	0	72	383	353
24672	1238	386	322	0,736	0,472	530,478	3,135	0	375	396	0,509	0,47	526,709	3,318	0	72	383	353
24692	1239	391	358	0,736	0,474	530,478	3,099	0	375	344	0,508	0,473	526,709	3,067	0	72	383	353
24712	1240	390	332	0,736	0,476	530,478	2,926	0	386	306	0,508	0,475	526,709	3,06	0
24732	1241	391	351	0,735	0,478	527,729	2,835	0	380	315	0,507	0,477	524,644	3,041	0
24752	1242	378	334	0,735	0,48	527,729	2,918	0	370	432	0,506	0,479	524,644	3,656	0
24772	1243	371	331	0,734	0,482	527,729	3,067	0	380	318	0,506	0,481	524,644	3,188	0
24792	1244	388	316	0,733	0,483	527,729	2,962	0	392	357	0,504	0,483	524,644	3,264	0
24812	1245	389	346	0,732	0,484	527,729	2,881	0	380	362	0,503	0,485	524,644	3,187	0
24831	1246	388	342	0,73	0,485	527,411	2,925	0	384	369	0,501	0,486	523,387	3,204	0
24852	1247	385	345	0,727	0,486	527,411	3,125	0	383	327	0,498	0,487	523,387	3,157	0
24871	1248	389	351	0,724	0,487	527,411	2,995	0	363	411	0,494	0,488	523,387	3,463	0
24891	1249	413	359	0,72	0,487	527,411	2,959	0	361	325	0,49	0,489	523,387	2,878	0	73	384	344
24911	1250	399	347	0,715	0,488	527,411	2,878	0	368	328	0,485	0,49	523,387	3,054	0	73	384	344
24931	1251	407	358	0,71	0,488	523,171	2,806	0	367	347	0,48	0,49	524,304	3,057	0	73	384	344
24951	1252	378	354	0,706	0,488	523,171	2,951	0	375	351	0,475	0,491	524,304	3,095	0	73	384	344
24971	1253	391	341	0,702	0,488	523,171	2,865	0	386	328	0,471	0,492	524,304	3,025	0	73	384	344
24991	1254	383	358	0,698	0,488	523,171	3,026	0	383	347	0,467	0,493	524,304	3,155	0	73	384	344
25011	1255	393	342	0,695	0,488	523,171	2,794	0	371	314	0,464	0,494	524,304	3,068	0	73	384	344
25031	1256	389	348	0,692	0,487	523,208	2,824	0	373	313	0,461	0,495	525,848	3,071	0	73	384	344
25051	1257	389	371	0,689	0,486	523,208	3,075	0	387	332	0,459	0,495	525,848	3,232	0	73	384	344
25071	1258	392	363	0,687	0,486	523,208	3,049	0	380	353	0,457	0,495	525,848	3,257	0	73	384	344
25091	1259	394	368	0,685	0,485	523,208	3,056	0	371	338	0,455	0,496	525,848	3,327	0	73	384	344
25110	1260	402	355	0,684	0,484	523,208	3,175	0	379	360	0,454	0,496	525,848	3,266	0	73	384	344
25130	1261	406	355	0,683	0,483	523,28	3,173	0	375	358	0,452	0,496	525,196	3,289	0	73	384	344
25150	1262	383	355	0,681	0,483	523,28	3,139	0	385	329	0,451	0,496	525,196	3,241	0	73	384	344
25170	1263	396	338	0,68	0,482	523,28	3,152	0	386	357	0,45	0,496	525,196	3,371	0	73	384	344
25190	1264	392	342	0,679	0,481	523,28	3,06	0	377	308	0,449	0,496	525,196	3,215	0	73	384	344
25210	1265	394	367	0,678	0,48	523,28	3,25	0	363	309	0,448	0,496	525,196	3,177	0	73	384	344
25230	1266	394	359	0,677	0,48	524,499	3,25	0	359	310	0,447	0,496	525,414	3,198	0	73	384	344
25250	1267	384	354	0,676	0,479	524,499	3,412	0	376	396	0,446	0,495	525,414	3,58	0
25270	1268	372	369	0,676	0,478	524,499	3,262	0	384	335	0,446	0,495	525,414	3,436	0
25290	1269	336	315	0,676	0,478	524,499	3,285	0	322	301	0,447	0,495	525,414	3,214	0
25310	1270	298	323	0,677	0,477	524,499	3,168	0	295	334	0,448	0,494	525,414	3,277	0	74	296	330
25330	1271	275	334	0,678	0,477	521,564	3,127	0	270	323	0,449	0,494	525,286	3,339	0	74	296	330
25350	1272	302	332	0,678	0,477	521,564	3,332	0	294	337	0,449	0,494	525,286	3,403	0	74	296	330
25370	1273	315	310	0,679	0,476	521,564	3,186	0	293	319	0,45	0,493	525,286	3,27	0	74	296	330
25390	1274	294	323	0,68	0,475	521,564	3,145	0	297	321	0,451	0,492	525,286	3,277	0	74	296	330
25409	1275	293	318	0,681	0,475	521,564	3,257	0	288	317	0,452	0,491	525,286	3,164	0	74	296	330
25429	1276	292	323	0,682	0,474	523,115	3,177	0	288	317	0,453	0,49	525,456	3,132	0	74	296	330
25449	1277	296	337	0,683	0,474	523,115	3,223	0	298	330	0,454	0,49	525,456	3,334	0	74	296	330
25469	1278	287	345	0,684	0,474	523,115	3,385	0	272	328	0,455	0,489	525,456	3,315	0	74	296	330
25489	1279	302	330	0,685	0,474	523,115	3,172	0	291	334	0,456	0,489	525,456	3,376	0	74	296	330
25509	1280	306	328	0,686	0,474	523,115	3,196	0	300	326	0,457	0,488	525,456	3,25	0	74	296	330
25529	1281	307	325	0,687	0,474	522,749	3,22	0	292	326	0,457	0,488	526,083	3,253	0	74	296	330
25549	1282	319	339	0,688	0,474	522,749	3,064	0	296	337	0,458	0,487	526,083	3,381	0	74	296	330
25569	1283	319	353	0,689	0,474	522,749	3,103	0	291	324	0,46	0,487	526,083	3,278	0	74	296	330
25589	1284	292	320	0,69	0,474	522,749	3,158	0	308	305	0,461	0,486	526,083	3,201	0	74	296	330
25609	1285	304	318	0,691	0,474	522,749	3,085	0	294	345	0,462	0,486	526,083	3,163	0	74	296	330
25629	1286	297	315	0,692	0,474	523,658	3,125	0	296	335	0,463	0,486	526,305	3,127	0	74	296	330
25649	1287	296	334	0,694	0,474	523,658	3,174	0	296	337	0,464	0,486	526,305	3,33	0	74	296	330
25669	1288	310	331	0,694	0,475	523,658	3,121	0	299	341	0,465	0,486	526,305	3,308	0	74	296	330
25688	1289	308	327	0,695	0,475	523,658	3,227	0	299	335	0,465	0,486	526,305	3,259	0	74	296	330
25708	1290	308	360	0,695	0,475	523,658	3,162	0	286	350	0,466	0,487	526,305	3,184	0	74	296	330
25728	1291	308	360	0,694	0,476	523,91	3,163	0	284	351	0,465	0,487	526,996	3,152	0	74	296	330
25748	1292	374	358	0,694	0,476	523,91	3,117	0	374	349	0,465	0,488	526,996	3,298	0	75	374	365
25768	1293	377	368	0,694	0,477	523,91	3,008	0	386	346	0,465	0,488	526,996	3,236	0	75	374	365
25788	1294	367	354	0,694	0,477	523,91	3,162	0	377	364	0,464	0,489	526,996	3,421	0	75	374	365
25808	1295	385	341	0,693	0,477	523,91	3,273	0	381	393	0,464	0,489	526,996	3,511	0	75	374	365
25828	1296	386	340	0,692	0,478	525,072	3,276	0	379	402	0,463	0,49	525,309	3,533	0	75	374	365
25848	1297	375	375	0,691	0,478	525,072	3,175	0	401	338	0,462	0,49	525,309	3,206	0	75	374	365
25868	1298	362	352	0,691	0,478	525,072	3,023	0	372	382	0,461	0,49	525,309	3,523	0	75	374	365
25888	1299	381	356	0,69	0,478	525,072	3,169	0	368	362	0,46	0,491	525,309	3,386	0	75	374	365
25908	1300	371	373	0,689	0,478	525,072	3,287	0	370	377	0,459	0,491	525,309	3,605	0	75	374	365
25928	1301	369	363	0,688	0,478	524,706	3,255	0	369	368	0,458	0,492	525,801	3,59	0	75	374	365
25948	1302	368	367	0,687	0,478	524,706	3,175	0	367	356	0,457	0,492	525,801	3,374	0	75	374	365
25968	1303	363	378	0,686	0,478	524,706	3,225	0	358	382	0,456	0,492	525,801	3,3	0	75	374	365
25988	1304	370	338	0,684	0,478	524,706	3,123	0	360	338	0,455	0,493	525,801	3,308	0
26007	1305	380	394	0,683	0,477	524,706	3,207	0	353	330	0,454	0,493	525,801	3,031	0
26027	1306	379	385	0,683	0,477	525,147	3,169	0	350	321	0,453	0,493	526,28	2,97	0
26047	1307	388	403	0,682	0,477	525,147	3,262	0	373	386	0,452	0,493	526,28	3,375	0
26067	1308	379	359	0,681	0,477	525,147	3,208	0	379	373	0,452	0,493	526,28	3,304	0
26087	1309	383	383	0,681	0,477	525,147	3,247	0	380	350	0,451	0,493	526,28	3,524	0
26107	1310	359	365	0,68	0,477	525,147	3,126	0	360	388	0,451	0,494	526,28	3,357	0
26127	1311	355	375	0,68	0,477	525,133	3,112	0	361	375	0,45	0,494	526,747	3,378	0
26147	1312	384	397	0,679	0,478	525,133	3,34	0	358	423	0,449	0,494	526,747	3,652	0
26167	1313	363	359	0,678	0,479	525,133	3,037	0	368	364	0,448	0,494	526,747	3,246	0	76	381	363
26187	1314	384	361	0,677	0,48	525,133	3,003	0	367	377	0,447	0,495	526,747	3,293	0	76	381	363
26207	1315	371	374	0,675	0,481	525,133	3,399	0	395	354	0,445	0,495	526,747	3,389	0	76	381	363
26227	1316	380	381	0,673	0,482	523,692	3,236	0	401	354	0,443	0,496	526,526	3,451	0	76	381	363
26247	1317	382	349	0,67	0,483	523,692	3,038	0	367	373	0,44	0,497	526,526	3,226	0	76	381	363
26267	1318	379	339	0,668	0,485	523,692	3,027	0	386	369	0,438	0,498	526,526	3,404	0	76	381	363
26286	1319	387	382	0,665	0,486	523,692	3,256	0	391	388	0,436	0,499	526,526	3,365	0
26306	1320	358	352	0,664	0,487	523,692	3,121	0	343	342	0,434	0,5	526,526	3,338	0
26326	1321	354	363	0,663	0,488	518,808	3,151	0	353	342	0,434	0,5	526,314	3,311	0
26346	1322	305	285	0,663	0,489	518,808	3,034	0	320	305	0,434	0,502	526,314	3,563	0	77	307	298
26366	1323	301	296	0,664	0,489	518,808	3,175	0	310	308	0,435	0,502	526,314	3,336	0	77	307	298
26386	1324	299	294	0,666	0,489	518,808	3,237	0	316	293	0,437	0,503	526,314	3,256	0	77	307	298
26406	1325	311	291	0,668	0,489	518,808	3,074	0	300	279	0,439	0,503	526,314	3,289	0	77	307	298
26426	1326	307	296	0,67	0,489	518,946	3,164	0	299	279	0,44	0,503	522,614	3,225	0	77	307	298
26446	1327	291	285	0,672	0,489	518,946	3,114	0	305	325	0,442	0,503	522,614	3,329	0	77	307	298
26466	1328	302	284	0,674	0,489	518,946	3,171	0	311	302	0,444	0,503	522,614	3,249	0	77	307	298
26486	1329	311	292	0,675	0,489	518,946	3,11	0	321	315	0,445	0,503	522,614	3,456	0	77	307	298
26506	1330	311	291	0,676	0,488	518,946	3,189	0	326	306	0,445	0,502	522,614	3,396	0	77	307	298
26526	1331	312	290	0,676	0,488	519,794	3,179	0	330	310	0,446	0,501	523,119	3,417	0	77	307	298
26546	1332	311	270	0,676	0,488	519,794	3,167	0	308	331	0,446	0,501	523,119	3,411	0	77	307	298
26566	1333	294	278	0,676	0,487	519,794	3,226	0	313	300	0,445	0,5	523,119	3,248	0	77	307	298
26586	1334	304	303	0,675	0,487	519,794	2,994	0	303	316	0,445	0,5	523,119	3,178	0	77	307	298
26605	1335	318	284	0,675	0,487	519,794	3,188	0	300	329	0,445	0,499	523,119	3,263	0	77	307	298
26625	1336	313	294	0,675	0,487	519,965	3,163	0	299	315	0,445	0,498	524	3,25	0	77	307	298
26645	1337	315	294	0,676	0,487	519,965	3,152	0	300	326	0,446	0,497	524	3,403	0	77	307	298
26665	1338	312	288	0,677	0,486	519,965	3,088	0	304	308	0,447	0,497	524	3,268	0	77	307	298
26685	1339	317	302	0,678	0,486	519,965	3,121	0	302	283	0,448	0,496	524	3,229	0	77	307	298
26705	1340	309	301	0,678	0,486	519,965	3,174	0	308	311	0,449	0,495	524	3,297	0	77	307	298
26725	1341	309	302	0,679	0,486	519,778	3,151	0	306	303	0,449	0,495	525,11	3,301	0	77	307	298
26745	1342	301	296	0,68	0,486	519,778	3,171	0	315	289	0,45	0,495	525,11	3,306	0	77	307	298
26765	1343	306	297	0,681	0,486	519,778	3,145	0	310	293	0,451	0,494	525,11	3,355	0	77	307	298
26785	1344	301	292	0,681	0,486	519,778	3,21	0	313	280	0,451	0,494	525,11	3,522	0	77	307	298
26805	1345	306	293	0,681	0,486	519,778	3,116	0	310	288	0,451	0,493	525,11	3,245	0	77	307	298
26825	1346	305	294	0,68	0,486	519,807	3,128	0	311	289	0,45	0,493	523,687	3,297	0	77	307	298
26845	1347	303	304	0,678	0,486	519,807	3,042	0	301	295	0,448	0,493	523,687	3,167	0	77	307	298
26865	1348	318	292	0,676	0,486	519,807	3,014	0	309	328	0,446	0,492	523,687	3,249	0	77	307	298
26884	1349	-800	-600	-1	-1	-1	-1	4	-800	-600	-1	-1	-1	-1	4
26904	1350	-800	-600	-1	-1	-1	-1	4	-800	-600	-1	-1	-1	-1	4
26924	1351	-800	-600	-1	-1	-1	-1	4	-800	-600	-1	-1	-1	-1	4
26944	1352	-800	-600	-1	-1	-1	-1	4	-800	-600	-1	-1	-1	-1	4
26964	1353	-800	-600	-1	-1	-1	-1	4	-800	-600	-1	-1	-1	-1	4
26984	1354	-800	-600	-1	-1	-1	-1	4	-800	-600	-1	-1	-1	-1	4
27004	1355	-800	-600	-1	-1	-1	-1	4	-800	-600	-1	-1	-1	-1	4
27024	1356	-800	-600	-1	-1	-1	-1	4	-800	-600	-1	-1	-1	-1	4
27044	1357	-800	-600	-1	-1	-1	-1	4	-800	-600	-1	-1	-1	-1	4
27064	1358	-800	-600	-1	-1	-1	-1	4	-800	-600	-1	-1	-1	-1	4
27084	1359	-800	-600	-1	-1	-1	-1	4	-800	-600	-1	-1	-1	-1	4
27104	1360	-800	-600	-1	-1	-1	-1	4	-800	-600	-1	-1	-1	-1	4
27124	1361	-800	-600	-1	-1	-1	-1	4	-800	-600	-1	-1	-1	-1	4
27144	1362	-800	-600	-1	-1	-1	-1	4	-800	-600	-1	-1	-1	-1	4
27164	1363	-800	-600	-1	-1	-1	-1	4	-800	-600	-1	-1	-1	-1	4
27184	1364	-800	-600	-1	-1	-1	-1	4	-800	-600	-1	-1	-1	-1	4
27203	1365	-800	-600	-1	-1	-1	-1	4	-800	-600	-1	-1	-1	-1	4
27223	1366	-800	-600	-1	-1	-1	-1	4	-800	-600	-1	-1	-1	-1	4
27243	1367	-800	-600	-1	-1	-1	-1	4	-800	-600	-1	-1	-1	-1	4
27263	1368	-800	-600	-1	-1	-1	-1	4	-800	-600	-1	-1	-1	-1	4
27283	1369	-800	-600	-1	-1	-1	-1	4	-800	-600	-1	-1	-1	-1	4
27303	1370	-800	-600	-1	-1	-1	-1	4	-800	-600	-1	-1	-1	-1	4
27323	1371	-800	-600	-1	-1	-1	-1	4	-800	-600	-1	-1	-1	-1	4
27343	1372	-800	-600	-1	-1	-1	-1	4	-800	-600	-1	-1	-1	-1	4
27363	1373	-800	-600	-1	-1	-1	-1	4	-800	-600	-1	-1	-1	-1	4
27383	1374	-800	-600	-1	-1	-1	-1	4	-800	-600	-1	-1	-1	-1	4
27403	1375	-800	-600	-1	-1	-1	-1	4	-800	-600	-1	-1	-1	-1	4
27423	1376	-800	-600	-1	-1	-1	-1	4	-800	-600	-1	-1	-1	-1	4
27443	1377	-800	-600	-1	-1	-1	-1	4	-800	-600	-1	-1	-1	-1	4
27463	1378	-800	-600	-1	-1	-1	-1	4	-800	-600	-1	-1	-1	-1	4
27482	1379	-800	-600	-1	-1	-1	-1	4	-800	-600	-1	-1	-1	-1	4
27502	1380	-800	-600	-1	-1	-1	-1	4	-800	-600	-1	-1	-1	-1	4
27522	1381	-800	-600	-1	-1	-1	-1	4	-800	-600	-1	-1	-1	-1	4
27542	1382	-800	-600	-1	-1	-1	-1	4	-800	-600	-1	-1	-1	-1	4
27562	1383	-800	-600	-1	-1	-1	-1	4	-800	-600	-1	-1	-1	-1	4
27582	1384	-800	-600	-1	-1	-1	-1	4	-800	-600	-1	-1	-1	-1	4
27602	1385	-800	-600	-1	-1	-1	-1	4	-800	-600	-1	-1	-1	-1	4
27622	1386	-800	-600	-1	-1	-1	-1	4	-800	-600	-1	-1	-1	-1	4
27642	1387	-800	-600	-1	-1	-1	-1	4	-800	-600	-1	-1	-1	-1	4
27662	1388	-800	-600	-1	-1	-1	-1	4	-800	-600	-1	-1	-1	-1	4
27682	1389	-800	-600	-1	-1	-1	-1	4	-800	-600	-1	-1	-1	-1	4
27702	1390	-800	-600	-1	-1	-1	-1	4	-800	-600	-1	-1	-1	-1	4
27722	1391	-800	-600	-1	-1	-1	-1	4	-800	-600	-1	-1	-1	-1	4
27742	1392	-800	-600	-1	-1	-1	-1	4	-800	-600	-1	-1	-1	-1	4
27764	1393	-800	-600	-1	-1	-1	-1	4	-800	-600	-1	-1	-1	-1	4
27781	1394	-800	-600	-1	-1	-1	-1	4	-800	-600	-1	-1	-1	-1	4
27801	1395	-800	-600	-1	-1	-1	-1	4	-800	-600	-1	-1	-1	-1	4
27821	1396	-800	-600	-1	-1	-1	-1	4	-800	-600	-1	-1	-1	-1	4
27843	1397	-800	-600	-1	-1	-1	-1	4	-800	-600	-1	-1	-1	-1	4
27861	1398	-800	-600	-1	-1	-1	-1	4	-800	-600	-1	-1	-1	-1	4
27881	1399	-800	-600	-1	-1	-1	-1	4	-800	-600	-1	-1	-1	-1	4
27901	1400	-800	-600	-1	-1	-1	-1	4	-800	-600	-1	-1	-1	-1	4
27921	1401	-800	-600	-1	-1	-1	-1	4	-800	-600	-1	-1	-1	-1	4
27941	1402	-800	-600	-1	-1	-1	-1	4	-800	-600	-1	-1	-1	-1	4
27961	1403	-800	-600	-1	-1	-1	-1	4	-800	-600	-1	-1	-1	-1	4
27981	1404	-800	-600	-1	-1	-1	-1	4	-800	-600	-1	-1	-1	-1	4
28001	1405	-800	-600	-1	-1	-1	-1	4	-800	-600	-1	-1	-1	-1	4
28021	1406	-800	-600	-1	-1	-1	-1	4	-800	-600	-1	-1	-1	-1	4
28042	1407	-800	-600	-1	-1	-1	-1	4	-800	-600	-1	-1	-1	-1	4
28061	1408	-800	-600	-1	-1	-1	-1	4	-800	-600	-1	-1	-1	-1	4
28081	1409	-800	-600	-1	-1	-1	-1	4	-800	-600	-1	-1	-1	-1	4
28100	1410	-800	-600	-1	-1	-1	-1	4	-800	-600	-1	-1	-1	-1	4
28122	1411	-800	-600	0,699	0,534	-1	-1	4	-800	-600	0,467	0,514	-1	-1	4
28140	1412	-800	-600	-1	-1	-1	-1	4	-800	-600	-1	-1	-1	-1	4
28162	1413	255	611	0,716	0,534	510,478	3,113	0	266	600	0,483	0,516	519,897	3,593	0	78	268	594
28180	1414	229	583	0,721	0,534	510,478	3,332	0	294	596	0,488	0,517	519,897	3,689	0	78	268	594
28202	1415	252	590	0,724	0,535	510,478	3,225	0	292	592	0,491	0,519	519,897	3,412	0	78	268	594
28220	1416	239	596	0,725	0,534	518,295	3,384	0	290	589	0,492	0,52	518,153	3,375	0	78	268	594
28242	1417	245	591	0,725	0,534	518,295	3,363	0	265	600	0,492	0,521	518,153	3,515	0	78	268	594
28260	1418	273	599	0,724	0,533	518,295	3,466	0	267	598	0,49	0,521	518,153	3,559	0	78	268	594
28280	1419	273	602	0,721	0,532	518,295	3,385	0	276	596	0,488	0,522	518,153	3,499	0	78	268	594
28300	1420	261	600	0,719	0,531	518,295	3,325	0	283	595	0,485	0,522	518,153	3,792	0	78	268	594
28322	1421	261	603	0,715	0,53	511,41	3,311	0	289	595	0,482	0,522	516,607	3,812	0	78	268	594
28340	1422	251	596	0,712	0,528	511,41	3,466	0	273	589	0,479	0,523	516,607	3,565	0	78	268	594
28361	1423	274	588	0,709	0,527	511,41	3,319	0	276	593	0,476	0,523	516,607	3,515	0	78	268	594
28379	1424	285	587	0,706	0,525	511,41	3,413	0	267	592	0,473	0,522	516,607	3,76	0	78	268	594
28402	1425	329	467	0,702	0,52	511,41	3,697	0	381	477	0,47	0,519	516,607	3,702	0
28419	1426	347	448	0,698	0,515	515,745	3,696	0	389	468	0,467	0,516	518,269	3,761	0
28439	1427	440	286	0,694	0,511	515,745	3,338	0	425	262	0,464	0,514	518,269	3,751	0	79	440	285
28459	1428	434	268	0,692	0,507	515,745	3,657	0	446	296	0,461	0,511	518,269	3,492	0	79	440	285
28479	1429	438	281	0,689	0,503	515,745	3,456	0	458	268	0,458	0,508	518,269	3,569	0	79	440	285
28499	1430	428	279	0,686	0,499	515,745	3,383	0	458	290	0,455	0,505	518,269	3,68	0	79	440	285
28519	1431	426	275	0,683	0,496	516,717	3,502	0	458	278	0,453	0,503	518,699	3,567	0	79	440	285
28539	1432	419	282	0,681	0,493	516,717	3,511	0	433	282	0,451	0,501	518,699	3,74	0	79	440	285
28559	1433	437	289	0,68	0,49	516,717	3,314	0	455	275	0,449	0,499	518,699	3,648	0	79	440	285
28579	1434	437	293	0,678	0,488	516,717	3,4	0	474	273	0,448	0,497	518,699	3,797	0	79	440	285
28599	1435	430	294	0,678	0,485	516,717	3,413	0	431	298	0,448	0,495	518,699	3,69	0	79	440	285
28619	1436	430	293	0,678	0,482	518,746	3,439	0	445	293	0,448	0,492	520,733	3,69	0	79	440	285
28639	1437	433	303	0,678	0,479	518,746	3,837	0	439	307	0,448	0,49	520,733	3,699	0	79	440	285
28658	1438	432	276	0,678	0,477	518,746	3,369	0	451	287	0,449	0,488	520,733	3,364	0	79	440	285
28678	1439	424	284	0,679	0,475	518,746	3,431	0	449	288	0,449	0,486	520,733	3,413	0	79	440	285
28698	1440	474	337	0,678	0,474	518,746	3,277	0	484	369	0,45	0,485	520,733	3,418	0
28718	1441	478	323	0,678	0,473	523,025	3,293	0	494	361	0,45	0,484	523,956	3,443	0
28738	1442	520	413	0,679	0,472	523,025	3,316	0	514	385	0,45	0,483	523,956	3,408	0	80	506	390
28758	1443	513	397	0,679	0,471	523,025	3,338	0	517	398	0,45	0,482	523,956	3,29	0	80	506	390
28778	1444	492	348	0,68	0,471	523,025	3,129	0	516	396	0,451	0,482	523,956	3,418	0	80	506	390
28798	1445	510	392	0,68	0,471	523,025	3,271	0	503	384	0,451	0,482	523,956	3,34	0	80	506	390
28818	1446	502	374	0,68	0,471	523,566	3,229	0	503	389	0,451	0,481	524,997	3,313	0	80	506	390
28838	1447	495	390	0,681	0,47	523,566	3,252	0	502	390	0,452	0,481	524,997	3,419	0	80	506	390
28858	1448	515	395	0,681	0,47	523,566	3,366	0	518	406	0,452	0,481	524,997	3,469	0	80	506	390
28878	1449	499	411	0,682	0,47	523,566	3,529	0	504	392	0,453	0,481	524,997	3,412	0	80	506	390
28898	1450	494	372	0,683	0,47	523,566	3,588	0	520	381	0,454	0,481	524,997	3,514	0	80	506	390
28918	1451	500	377	0,684	0,47	524,045	3,651	0	515	386	0,455	0,481	524,298	3,506	0	80	506	390
28938	1452	495	392	0,685	0,47	524,045	3,231	0	504	380	0,456	0,481	524,298	3,245	0	80	506	390
28958	1453	491	383	0,686	0,471	524,045	3,323	0	514	401	0,457	0,481	524,298	3,45	0	80	506	390
28977	1454	514	383	0,687	0,471	524,045	3,395	0	504	403	0,458	0,481	524,298	3,363	0	80	506	390
28997	1455	495	394	0,689	0,471	524,045	3,25	0	515	387	0,459	0,481	524,298	3,372	0	80	506	390
29017	1456	499	389	0,69	0,471	524,164	3,316	0	511	400	0,46	0,481	523,483	3,377	0	80	506	390
29037	1457	510	441	0,691	0,471	524,164	3,529	0	523	384	0,461	0,481	523,483	3,511	0	80	506	390
29057	1458	505	384	0,692	0,471	524,164	3,252	0	515	378	0,462	0,481	523,483	3,379	0
29077	1459	516	435	0,693	0,471	524,164	3,656	0	497	397	0,463	0,48	523,483	3,371	0
29097	1460	499	404	0,694	0,47	524,164	3,317	0	512	380	0,464	0,48	523,483	3,397	0
29117	1461	501	428	0,695	0,469	523,939	3,471	0	506	386	0,465	0,478	524,083	3,404	0
29137	1462	477	341	0,696	0,467	523,939	3,278	0	481	337	0,467	0,476	524,083	3,507	0
29157	1463	397	172	0,697	0,464	523,939	3,314	0	439	180	0,47	0,473	524,083	3,306	0
29177	1464	371	84	0,699	0,46	523,939	3,481	0	385	90	0,472	0,469	524,083	3,344	0	81	382	120
29197	1465	378	78	0,701	0,457	523,939	3,322	0	368	104	0,473	0,466	524,083	3,355	0	81	382	120
29217	1466	381	97	0,703	0,453	512,575	3,31	0	355	139	0,475	0,462	513,373	3,299	0	81	382	120
29237	1467	379	121	0,704	0,449	512,575	3,31	0	399	121	0,476	0,458	513,373	3,354	0	81	382	120
29256	1468	382	102	0,706	0,446	512,575	3,287	0	397	125	0,478	0,455	513,373	3,357	0	81	382	120
29276	1469	375	114	0,707	0,444	512,575	3,285	0	386	125	0,479	0,453	513,373	3,242	0	81	382	120
29296	1470	373	123	0,708	0,442	512,575	3,193	0	385	135	0,48	0,451	513,373	3,42	0	81	382	120
29316	1471	372	113	0,708	0,441	514,934	3,186	0	382	133	0,48	0,448	515,761	3,413	0	81	382	120
29336	1472	381	127	0,708	0,439	514,934	3,306	0	403	133	0,481	0,446	515,761	3,381	0	81	382	120
29356	1473	373	121	0,708	0,436	514,934	3,408	0	400	128	0,481	0,444	515,761	3,41	0	81	382	120
29376	1474	375	118	0,708	0,434	514,934	3,307	0	394	124	0,481	0,442	515,761	3,256	0	81	382	120
29396	1475	370	122	0,708	0,432	514,934	3,294	0	388	133	0,482	0,44	515,761	3,208	0	81	382	120
29416	1476	371	115	0,709	0,43	518,223	3,339	0	383	126	0,482	0,438	517,486	3,176	0	81	382	120
29436	1477	372	109	0,71	0,429	518,223	3,547	0	391	121	0,483	0,436	517,486	3,329	0	81	382	120
29456	1478	369	118	0,711	0,428	518,223	3,184	0	389	133	0,485	0,435	517,486	3,331	0	81	382	120
29476	1479	401	118	0,712	0,427	518,223	3,275	0	387	134	0,486	0,433	517,486	3,417	0	81	382	120
29496	1480	339	98	0,714	0,425	518,223	3,275	0	365	96	0,489	0,432	517,486	3,532	0	82	339	112
29516	1481	341	98	0,717	0,424	520,173	3,288	0	360	99	0,491	0,43	518,292	3,577	0	82	339	112
29536	1482	318	89	0,719	0,423	520,173	3,265	0	331	102	0,493	0,429	518,292	3,222	0	82	339	112
29556	1483	312	94	0,721	0,422	520,173	3,149	0	306	107	0,496	0,427	518,292	3,342	0	82	339	112
29575	1484	293	100	0,723	0,421	520,173	3,26	0	340	107	0,498	0,425	518,292	3,569	0	82	339	112
29595	1485	318	90	0,726	0,42	520,173	3,088	0	341	98	0,501	0,424	518,292	3,5	0	82	339	112
29615	1486	309	91	0,728	0,42	521,804	3,114	0	341	96	0,504	0,422	520,052	3,443	0	82	339	112
29635	1487	327	91	0,731	0,419	521,804	3,42	0	329	97	0,506	0,42	520,052	3,342	0	82	339	112
29655	1488	305	80	0,733	0,418	521,804	3,299	0	335	111	0,509	0,418	520,052	3,268	0	82	339	112
29675	1489	313	97	0,736	0,417	521,804	3,072	0	328	121	0,512	0,416	520,052	3,205	0	82	339	112
29695	1490	302	103	0,739	0,416	521,804	3,386	0	324	108	0,515	0,413	520,052	3,308	0	82	339	112
29715	1491	302	99	0,741	0,415	523,764	3,278	0	324	105	0,518	0,411	522,548	3,268	0	82	339	112
29735	1492	320	87	0,744	0,414	523,764	3,362	0	328	104	0,521	0,409	522,548	3,262	0	82	339	112
29755	1493	334	105	0,746	0,413	523,764	3,351	0	316	121	0,523	0,406	522,548	3,435	0	82	339	112
29775	1494	307	95	0,748	0,413	523,764	2,978	0	340	114	0,526	0,404	522,548	3,446	0	82	339	112
29795	1495	327	96	0,75	0,413	523,764	3,309	0	330	114	0,528	0,402	522,548	3,311	0	82	339	112
29815	1496	318	88	0,752	0,413	528,674	3,234	0	330	108	0,53	0,401	525,423	3,422	0	82	339	112
29835	1497	323	112	0,753	0,413	528,674	3,303	0	330	116	0,532	0,4	525,423	3,285	0	82	339	112
29854	1498	333	101	0,755	0,414	528,674	3,014	0	346	117	0,534	0,399	525,423	3,092	0	82	339	112
29874	1499	333	95	0,756	0,414	528,674	2,887	0	318	124	0,536	0,398	525,423	3,136	0	82	339	112
29894	1500	314	106	0,757	0,414	528,674	3,062	0	344	119	0,537	0,398	525,423	3,108	0	82	339	112
29914	1501	319	91	0,758	0,414	532,672	3,058	0	334	108	0,538	0,397	532,473	3,168	0	82	339	112
29934	1502	322	97	0,759	0,413	532,672	3,087	0	333	112	0,54	0,396	532,473	3,207	0	82	339	112
29954	1503	328	106	0,76	0,412	532,672	3,018	0	334	111	0,541	0,394	532,473	3,248	0	82	339	112
29974	1504	327	118	0,761	0,41	532,672	3,092	0	335	117	0,543	0,392	532,473	3,136	0	82	339	112
29994	1505	319	121	0,762	0,409	532,672	3,014	0	333	124	0,544	0,39	532,473	3,386	0	82	339	112
30014	1506	319	109	0,763	0,408	540,893	3,082	0	332	110	0,546	0,388	540,528	3,443	0	82	339	112
30034	1507	319	100	0,765	0,407	540,893	3,148	0	349	121	0,548	0,387	540,528	3,188	0	82	339	112
30054	1508	323	102	0,767	0,407	540,893	3,115	0	351	132	0,55	0,385	540,528	3,335	0	82	339	112
30074	1509	319	122	0,768	0,406	540,893	3,044	0	334	129	0,553	0,384	540,528	3,408	0	82	339	112
30094	1510	342	116	0,77	0,406	540,893	2,995	0	341	148	0,555	0,383	540,528	3,304	0	82	339	112
30114	1511	344	111	0,772	0,406	547,333	2,98	0	334	133	0,558	0,382	550,888	3,378	0	82	339	112
30134	1512	323	115	0,773	0,406	547,333	2,944	0	352	120	0,56	0,382	550,888	3,237	0	82	339	112
30154	1513	325	95	0,775	0,407	547,333	2,883	0	342	116	0,562	0,382	550,888	3,364	0	82	339	112
30173	1514	327	113	0,776	0,408	547,333	3,013	0	353	112	0,563	0,383	550,888	3,39	0	82	339	112
30193	1515	340	113	0,776	0,409	547,333	2,974	0	341	118	0,564	0,384	550,888	3,277	0	82	339	112
30213	1516	339	92	0,776	0,411	557,72	3,032	0	341	101	0,564	0,386	557,517	3,389	0	82	339	112
30233	1517	338	98	0,775	0,413	557,72	2,934	0	354	128	0,564	0,389	557,517	3,497	0	82	339	112
30253	1518	332	101	0,772	0,416	557,72	3,039	0	346	132	0,562	0,392	557,517	3,251	0	82	339	112
30273	1519	336	106	0,77	0,419	557,72	3,081	0	337	114	0,56	0,396	557,517	3,094	0	82	339	112
30293	1520	338	117	0,767	0,421	557,72	2,979	0	340	128	0,557	0,399	557,517	2,974	0	82	339	112
30313	1521	336	104	0,763	0,423	566,995	3,095	0	336	105	0,555	0,402	568,65	2,908	0	82	339	112
30333	1522	342	104	0,761	0,425	566,995	3,218	0	351	108	0,553	0,405	568,65	3,574	0	82	339	112
30353	1523	333	117	0,758	0,426	566,995	3,3	0	363	111	0,55	0,407	568,65	3,507	0	82	339	112
30373	1524	350	119	0,755	0,427	566,995	2,957	0	348	121	0,548	0,409	568,65	3,192	0	82	339	112
30393	1525	339	115	0,753	0,428	566,995	3,088	0	357	122	0,546	0,411	568,65	3,28	0	82	339	112
30413	1526	338	104	0,75	0,429	572,786	3,061	0	361	114	0,543	0,413	573,211	3,395	0	82	339	112
30433	1527	334	105	0,747	0,431	572,786	3,019	0	346	124	0,54	0,416	573,211	3,569	0	82	339	112
30452	1528	341	88	0,744	0,433	572,786	3,04	0	349	118	0,537	0,419	573,211	3,166	0	82	339	112
30472	1529	345	114	0,742	0,435	572,786	3,022	0	347	99	0,534	0,422	573,211	3,125	0	82	339	112
30492	1530	329	123	0,74	0,437	572,786	3,143	0	340	107	0,532	0,425	573,211	3,134	0	82	339	112
30512	1531	333	130	0,738	0,438	569,082	3,14	0	342	99	0,53	0,427	572,143	3,136	0	82	339	112
30532	1532	342	119	0,736	0,438	569,082	2,989	0	367	101	0,528	0,428	572,143	3,236	0	82	339	112
30552	1533	341	120	0,733	0,437	569,082	3,021	0	351	115	0,526	0,428	572,143	2,985	0	82	339	112
30572	1534	345	127	0,731	0,435	569,082	3,001	0	360	121	0,524	0,427	572,143	3,01	0	82	339	112
30592	1535	343	134	0,728	0,432	569,082	3,159	0	361	130	0,521	0,425	572,143	3,064	0	82	339	112
30612	1536	344	130	0,725	0,428	573,558	3,208	0	362	132	0,519	0,422	575,096	3,114	0	82	339	112
30632	1537	331	131	0,722	0,425	573,558	3,383	0	365	88	0,516	0,421	575,096	2,965	0	82	339	112
30652	1538	320	113	0,72	0,425	573,558	3,044	0	356	128	0,514	0,421	575,096	3,245	0	82	339	112
30672	1539	337	119	0,718	0,427	573,558	3,068	0	338	136	0,512	0,423	575,096	3,088	0	82	339	112
30692	1540	340	113	0,717	0,431	573,558	2,93	0	365	111	0,511	0,427	575,096	3,075	0	82	339	112
30712	1541	341	113	0,717	0,435	574,38	2,904	0	355	134	0,511	0,432	575,619	3,066	0	82	339	112
30732	1542	345	107	0,718	0,439	574,38	2,935	0	364	113	0,511	0,435	575,619	3,063	0	82	339	112
30751	1543	361	133	0,719	0,441	574,38	2,928	0	369	139	0,512	0,436	575,619	3,076	0	82	339	112
30771	1544	355	109	0,72	0,442	574,38	2,862	0	362	116	0,514	0,436	575,619	3,069	0	82	339	112
30791	1545	363	116	0,722	0,441	574,38	2,851	0	361	135	0,515	0,435	575,619	3,25	0	82	339	112
30811	1546	362	123	0,723	0,441	574,947	2,842	0	362	124	0,517	0,434	576,702	3,277	0	82	339	112
30831	1547	358	110	0,725	0,441	574,947	2,885	0	353	120	0,518	0,434	576,702	3,2	0	82	339	112
30851	1548	367	111	0,726	0,442	574,947	3,089	0	369	120	0,52	0,434	576,702	3,129	0	82	339	112
30871	1549	363	114	0,729	0,444	574,947	2,947	0	358	123	0,522	0,435	576,702	3,175	0	82	339	112
30891	1550	346	115	0,731	0,446	574,947	3,059	0	352	100	0,524	0,436	576,702	3,124	0	82	339	112
30911	1551	348	115	0,734	0,448	575,524	3,005	0	357	103	0,527	0,437	574,672	3,128	0	82	339	112
30931	1552	338	118	0,738	0,45	575,524	3,287	0	368	125	0,531	0,438	574,672	3,158	0	82	339	112
30951	1553	351	115	0,743	0,451	575,524	3,084	0	351	131	0,536	0,438	574,672	3,146	0	82	339	112
30971	1554	348	123	0,75	0,452	575,524	2,967	0	347	134	0,543	0,437	574,672	3,046	0	82	339	112
30991	1555	-800	-600	-1	-1	-1	-1	4	-800	-600	-1	-1	-1	-1	4
31011	1556	-800	-600	-1	-1	-1	-1	4	-800	-600	-1	-1	-1	-1	4
31030	1557	-800	-600	-1	-1	-1	-1	4	-800	-600	-1	-1	-1	-1	4
31050	1558	-800	-600	-1	-1	-1	-1	4	-800	-600	-1	-1	-1	-1	4
31070	1559	-800	-600	-1	-1	-1	-1	4	-800	-600	-1	-1	-1	-1	4
31090	1560	-800	-600	-1	-1	-1	-1	4	-800	-600	-1	-1	-1	-1	4
31110	1561	-800	-600	-1	-1	-1	-1	4	-800	-600	-1	-1	-1	-1	4
31130	1562	-800	-600	-1	-1	-1	-1	4	-800	-600	-1	-1	-1	-1	4
31150	1563	-800	-600	-1	-1	-1	-1	4	-800	-600	-1	-1	-1	-1	4
31170	1564	-800	-600	-1	-1	-1	-1	4	-800	-600	-1	-1	-1	-1	4
31190	1565	-800	-600	-1	-1	-1	-1	4	-800	-600	-1	-1	-1	-1	4
31210	1566	-800	-600	-1	-1	-1	-1	4	-800	-600	-1	-1	-1	-1	4
31230	1567	-800	-600	-1	-1	-1	-1	4	-800	-600	-1	-1	-1	-1	4
31250	1568	-800	-600	-1	-1	-1	-1	4	-800	-600	-1	-1	-1	-1	4
31270	1569	-800	-600	-1	-1	-1	-1	4	-800	-600	-1	-1	-1	-1	4
31290	1570	-800	-600	-1	-1	-1	-1	4	-800	-600	-1	-1	-1	-1	4
31310	1571	-800	-600	-1	-1	-1	-1	4	-800	-600	-1	-1	-1	-1	4
31330	1572	-800	-600	-1	-1	-1	-1	4	-800	-600	-1	-1	-1	-1	4
31349	1573	-800	-600	-1	-1	-1	-1	4	-800	-600	-1	-1	-1	-1	4
31369	1574	-800	-600	-1	-1	-1	-1	4	-800	-600	-1	-1	-1	-1	4
31389	1575	-800	-600	-1	-1	-1	-1	4	-800	-600	-1	-1	-1	-1	4
31409	1576	-800	-600	-1	-1	-1	-1	4	-800	-600	-1	-1	-1	-1	4
31429	1577	-800	-600	-1	-1	-1	-1	4	-800	-600	-1	-1	-1	-1	4
31449	1578	-800	-600	-1	-1	-1	-1	4	-800	-600	-1	-1	-1	-1	4
31469	1579	-800	-600	-1	-1	-1	-1	4	-800	-600	-1	-1	-1	-1	4
31489	1580	-800	-600	-1	-1	-1	-1	4	-800	-600	-1	-1	-1	-1	4
31509	1581	-800	-600	-1	-1	-1	-1	4	-800	-600	-1	-1	-1	-1	4
31529	1582	-800	-600	-1	-1	-1	-1	4	-800	-600	-1	-1	-1	-1	4
31549	1583	-800	-600	0,803	0,464	-1	-1	4	-800	-600	0,591	0,459	-1	-1	4
31569	1584	-800	-600	-1	-1	-1	-1	4	-800	-600	-1	-1	-1	-1	4
31589	1585	-800	-600	-1	-1	-1	-1	4	-800	-600	-1	-1	-1	-1	4
31609	1586	-800	-600	-1	-1	-1	-1	4	-800	-600	-1	-1	-1	-1	4
31629	1587	221	400	0,762	0,46	539,479	3,498	0	212	368	0,54	0,461	539,028	3,994	0
31648	1588	223	405	0,755	0,46	534,452	3,467	0	215	373	0,531	0,462	533,966	3,958	0
31668	1589	225	360	0,75	0,461	534,452	3,252	0	206	454	0,526	0,463	533,966	4,005	0
31688	1590	221	382	0,747	0,462	534,452	3,35	0	197	384	0,522	0,464	533,966	3,802	0
31708	1591	261	420	0,745	0,463	534,452	3,414	0	241	414	0,52	0,465	533,966	3,555	0
31728	1592	226	401	0,744	0,463	534,452	3,362	0	224	383	0,52	0,465	533,966	3,413	0	83	236	385
31748	1593	235	421	0,743	0,463	533,287	3,38	0	230	395	0,519	0,465	531,409	3,256	0	83	236	385
31768	1594	246	360	0,743	0,462	533,287	3,035	0	218	422	0,519	0,464	531,409	3,382	0	83	236	385
31788	1595	232	407	0,743	0,46	533,287	3,335	0	252	382	0,519	0,463	531,409	3,527	0	83	236	385
31808	1596	226	376	0,742	0,459	533,287	3,086	0	248	356	0,518	0,462	531,409	3,421	0	83	236	385
31828	1597	231	379	0,741	0,458	533,287	3,083	0	247	378	0,518	0,461	531,409	3,324	0	83	236	385
31848	1598	228	379	0,74	0,456	536,282	3,097	0	248	367	0,517	0,46	533,258	3,377	0	83	236	385
31868	1599	248	405	0,739	0,456	536,282	3,309	0	-800	-600	0,739	0,456	-1	-1	4
31888	1600	296	269	0,737	0,454	536,282	3,23	0	300	331	0,514	0,457	533,258	3,313	0
31908	1601	358	178	0,733	0,451	536,282	3,208	0	376	203	0,512	0,455	533,258	3,25	0
31928	1602	397	141	0,731	0,449	536,282	3,462	0	424	160	0,51	0,452	533,258	3,258	0
31948	1603	434	114	0,73	0,447	531,266	3,399	0	472	126	0,508	0,451	527,275	3,231	0
31967	1604	388	151	0,729	0,445	531,266	3,297	0	409	166	0,507	0,449	527,275	3,215	0	84	403	160
31987	1605	393	152	0,728	0,443	531,266	3,158	0	426	164	0,506	0,447	527,275	3,313	0	84	403	160
32007	1606	410	151	0,727	0,442	531,266	3,22	0	414	167	0,504	0,445	527,275	3,438	0	84	403	160
32027	1607	392	153	0,726	0,441	531,266	3,216	0	402	173	0,504	0,444	527,275	3,355	0	84	403	160
32047	1608	399	151	0,725	0,439	532,354	3,219	0	405	169	0,503	0,443	529,894	3,428	0	84	403	160
32067	1609	405	161	0,725	0,438	532,354	3,328	0	407	169	0,503	0,442	529,894	3,313	0	84	403	160
32087	1610	381	166	0,725	0,437	532,354	3,107	0	424	161	0,503	0,441	529,894	3,254	0	84	403	160
32107	1611	398	165	0,724	0,436	532,354	3,147	0	427	160	0,502	0,44	529,894	3,63	0	84	403	160
32127	1612	381	151	0,724	0,435	532,354	3,234	0	423	153	0,502	0,439	529,894	3,304	0	84	403	160
32147	1613	386	152	0,723	0,434	532,445	3,126	0	422	149	0,502	0,439	530,315	3,37	0	84	403	160
32167	1614	387	159	0,723	0,433	532,445	3,063	0	396	170	0,501	0,438	530,315	3,171	0	84	403	160
32187	1615	399	164	0,722	0,432	532,445	3,233	0	407	169	0,501	0,437	530,315	3,294	0	84	403	160
32207	1616	390	164	0,721	0,431	532,445	3,297	0	424	175	0,5	0,437	530,315	3,617	0	84	403	160
32226	1617	400	153	0,72	0,43	532,445	3,284	0	401	157	0,499	0,436	530,315	3,337	0	84	403	160
32246	1618	398	149	0,719	0,429	535,936	3,291	0	410	151	0,498	0,436	533,666	3,48	0	84	403	160
32266	1619	397	165	0,717	0,428	535,936	3,061	0	383	168	0,496	0,436	533,666	3,28	0	84	403	160
32286	1620	425	107	0,715	0,427	535,936	3,313	0	429	130	0,495	0,436	533,666	3,443	0	85	453	93
32306	1621	439	76	0,712	0,426	535,936	3,216	0	458	123	0,493	0,435	533,666	3,396	0	85	453	93
32326	1622	444	78	0,711	0,424	535,936	3,263	0	459	89	0,491	0,435	533,666	3,286	0	85	453	93
32346	1623	449	83	0,709	0,423	534,464	3,206	0	459	71	0,489	0,434	534,472	3,361	0	85	453	93
32366	1624	452	85	0,707	0,422	534,464	3,14	0	465	107	0,487	0,434	534,472	3,457	0	85	453	93
32386	1625	466	62	0,705	0,421	534,464	3,142	0	446	108	0,485	0,434	534,472	3,428	0	85	453	93
32406	1626	451	80	0,703	0,42	534,464	3,319	0	458	104	0,484	0,434	534,472	3,17	0	85	453	93
32426	1627	457	82	0,701	0,419	534,464	3,139	0	462	114	0,482	0,433	534,472	3,34	0	85	453	93
32446	1628	458	71	0,699	0,418	536,825	3,197	0	454	111	0,48	0,433	536,46	3,263	0	85	453	93
32466	1629	451	82	0,698	0,417	536,825	3,223	0	460	111	0,479	0,433	536,46	3,334	0	85	453	93
32486	1630	460	75	0,696	0,417	536,825	2,976	0	466	108	0,477	0,433	536,46	3,232	0	85	453	93
32506	1631	437	79	0,695	0,416	536,825	3,193	0	464	92	0,476	0,434	536,46	3,22	0	85	453	93
32526	1632	445	88	0,693	0,416	536,825	3,061	0	468	107	0,475	0,434	536,46	3,205	0	85	453	93
32545	1633	444	84	0,692	0,417	538,327	3,171	0	468	99	0,474	0,435	537,797	3,2	0	85	453	93
32565	1634	447	94	0,691	0,417	538,327	3,294	0	466	102	0,473	0,436	537,797	3,259	0	85	453	93
32585	1635	456	86	0,689	0,418	538,327	3,101	0	459	104	0,472	0,436	537,797	3,196	0	85	453	93
32605	1636	436	81	0,689	0,418	538,327	3,138	0	468	104	0,471	0,437	537,797	3,224	0	85	453	93
32625	1637	445	86	0,688	0,418	538,327	3,017	0	461	114	0,47	0,437	537,797	3,331	0	85	453	93
32645	1638	445	80	0,687	0,419	540,505	3,013	0	464	113	0,47	0,438	538,812	3,318	0	85	453	93
32665	1639	452	67	0,687	0,419	540,505	3,043	0	459	99	0,47	0,438	538,812	3,213	0	85	453	93
32685	1640	466	83	0,687	0,419	540,505	3,269	0	465	106	0,47	0,437	538,812	3,117	0	85	453	93
32705	1641	432	95	0,687	0,42	540,505	3,142	0	466	121	0,47	0,437	538,812	3,39	0	85	453	93
32725	1642	439	91	0,687	0,42	540,505	3,172	0	461	109	0,471	0,437	538,812	3,032	0	85	453	93
32745	1643	437	90	0,688	0,42	543,473	3,219	0	465	116	0,472	0,437	538,756	3,094	0	85	453	93
32765	1644	430	87	0,689	0,42	543,473	2,997	0	424	105	0,473	0,436	538,756	3,124	0	85	453	93
32785	1645	444	82	0,691	0,42	543,473	3,068	0	478	115	0,475	0,436	538,756	3,152	0	86	452	94
32805	1646	450	85	0,693	0,42	543,473	3,038	0	459	108	0,477	0,435	538,756	3,189	0	86	452	94
32824	1647	448	89	0,695	0,421	543,473	3,024	0	447	127	0,48	0,434	538,756	3,095	0	86	452	94
32844	1648	452	84	0,698	0,421	544,91	3,062	0	474	124	0,482	0,434	540,8	3,128	0	86	452	94
32864	1649	437	91	0,701	0,422	544,91	3,404	0	458	100	0,485	0,434	540,8	3,324	0	86	452	94
32884	1650	459	71	0,704	0,423	544,91	2,991	0	449	104	0,488	0,433	540,8	3,182	0	86	452	94
32904	1651	447	80	0,707	0,425	544,91	3,362	0	456	113	0,491	0,434	540,8	3,186	0	86	452	94
32924	1652	448	89	0,71	0,426	544,91	3,257	0	449	103	0,494	0,434	540,8	3,251	0	86	452	94
32944	1653	448	81	0,713	0,428	545,179	3,133	0	451	106	0,497	0,434	540,476	3,174	0	86	452	94
32964	1654	437	69	0,715	0,429	545,179	3,212	0	453	111	0,5	0,435	540,476	3,269	0	86	452	94
32984	1655	450	71	0,717	0,431	545,179	3,023	0	469	109	0,502	0,436	540,476	3,188	0	86	452	94
33004	1656	453	87	0,719	0,432	545,179	3,062	0	454	104	0,504	0,436	540,476	3,178	0	86	452	94
33024	1657	455	85	0,721	0,433	545,179	3,017	0	474	104	0,505	0,436	540,476	3,271	0	86	452	94
33046	1658	457	86	0,722	0,433	543,513	3,019	0	470	108	0,506	0,436	538,918	3,219	0	86	452	94
33064	1659	455	89	0,723	0,433	543,513	3,09	0	447	98	0,507	0,435	538,918	3,335	0	86	452	94
33084	1660	438	68	0,724	0,432	543,513	3,152	0	443	94	0,508	0,435	538,918	3,199	0	86	452	94
33104	1661	427	91	0,725	0,432	543,513	3,121	0	460	103	0,509	0,434	538,918	3,132	0	86	452	94
33124	1662	438	81	0,726	0,431	543,513	3,281	0	473	107	0,51	0,433	538,918	3,231	0	86	452	94
33143	1663	433	75	0,726	0,431	543,539	3,321	0	477	109	0,511	0,432	538,494	3,217	0	86	452	94
33163	1664	473	110	0,727	0,43	543,539	3,025	0	493	128	0,511	0,432	538,494	3,095	0	87	473	123
33183	1665	471	101	0,727	0,429	543,539	3,052	0	494	132	0,511	0,43	538,494	3,112	0	87	473	123
33203	1666	482	103	0,728	0,428	543,539	3,017	0	487	128	0,512	0,429	538,494	3,107	0	87	473	123
33223	1667	490	97	0,728	0,426	543,539	3,178	0	509	143	0,513	0,428	538,494	3,282	0	87	473	123
33243	1668	493	93	0,729	0,425	545,385	3,206	0	508	141	0,513	0,426	540,547	3,317	0	87	473	123
33263	1669	471	127	0,729	0,424	545,385	3,095	0	489	130	0,514	0,425	540,547	3,164	0	87	473	123
33283	1670	475	101	0,73	0,422	545,385	2,934	0	468	122	0,515	0,424	540,547	3,465	0	87	473	123
33303	1671	466	108	0,73	0,421	545,385	3,113	0	479	141	0,515	0,422	540,547	3,193	0	87	473	123
33323	1672	468	117	0,73	0,42	545,385	3,369	0	482	144	0,516	0,421	540,547	3,173	0	87	473	123
33343	1673	468	99	0,73	0,419	547,968	3,371	0	473	146	0,516	0,419	541,701	3,263	0	87	473	123
33363	1674	467	105	0,73	0,418	547,968	2,925	0	479	130	0,516	0,418	541,701	3,052	0	87	473	123
33383	1675	462	115	0,73	0,417	547,968	3,081	0	467	143	0,516	0,418	541,701	3,048	0	87	473	123
33403	1676	456	119	0,73	0,417	547,968	2,937	0	475	140	0,515	0,418	541,701	3,036	0	87	473	123
33423	1677	477	124	0,729	0,417	547,968	2,913	0	467	139	0,515	0,418	541,701	3,205	0	87	473	123
33443	1678	474	126	0,729	0,418	550,008	2,964	0	470	132	0,515	0,419	544,81	3,23	0	87	473	123
33462	1679	456	122	0,729	0,42	550,008	3,133	0	490	130	0,515	0,421	544,81	3,075	0	87	473	123
33482	1680	464	118	0,729	0,421	550,008	3,067	0	464	140	0,515	0,422	544,81	3,119	0	87	473	123
33502	1681	474	110	0,729	0,423	550,008	2,938	0	471	136	0,515	0,424	544,81	3,246	0	87	473	123
33522	1682	457	106	0,729	0,426	550,008	3,006	0	474	131	0,515	0,426	544,81	3,034	0	87	473	123
33542	1683	459	97	0,729	0,428	552,219	2,954	0	478	134	0,515	0,428	545,506	3,088	0	87	473	123
33562	1684	465	110	0,729	0,43	552,219	3,084	0	480	127	0,516	0,43	545,506	3,113	0	87	473	123
33582	1685	451	118	0,73	0,432	552,219	3,102	0	479	139	0,516	0,431	545,506	3,097	0	87	473	123
33602	1686	455	119	0,73	0,434	552,219	2,956	0	481	131	0,516	0,433	545,506	3,12	0	87	473	123
33622	1687	478	100	0,73	0,436	552,219	2,882	0	478	135	0,516	0,434	545,506	3,134	0	87	473	123
33642	1688	473	101	0,731	0,437	553,16	2,842	0	479	129	0,517	0,436	546,539	3,138	0	87	473	123
33662	1689	459	133	0,731	0,438	553,16	3,218	0	479	136	0,517	0,436	546,539	3,122	0	87	473	123
33682	1690	469	112	0,732	0,439	553,16	2,88	0	476	144	0,518	0,436	546,539	3,172	0	87	473	123
33702	1691	468	119	0,732	0,439	553,16	2,861	0	460	142	0,519	0,436	546,539	3,158	0	87	473	123
33722	1692	458	162	0,733	0,439	553,16	2,991	0	455	164	0,52	0,436	546,539	3,076	0
33741	1693	464	152	0,734	0,439	555,435	3,033	0	450	164	0,52	0,435	549,854	3,111	0
33764	1694	474	179	0,735	0,439	555,435	2,915	0	464	192	0,521	0,434	549,854	3,194	0	88	459	179
33781	1695	452	169	0,735	0,439	555,435	2,877	0	464	169	0,522	0,434	549,854	3,306	0	88	459	179
33802	1696	458	173	0,736	0,439	555,435	2,874	0	436	186	0,522	0,433	549,854	3,02	0	88	459	179
33821	1697	474	162	0,737	0,439	555,435	3,005	0	474	189	0,522	0,433	549,854	3,227	0	88	459	179
33842	1698	466	163	0,737	0,439	554,787	2,99	0	468	183	0,523	0,432	549,333	3,212	0	88	459	179
33861	1699	480	170	0,738	0,439	554,787	2,826	0	457	175	0,523	0,432	549,333	3,191	0	88	459	179
33881	1700	461	170	0,739	0,439	554,787	2,968	0	469	186	0,524	0,431	549,333	3,214	0	88	459	179
33901	1701	460	153	0,74	0,439	554,787	2,905	0	466	185	0,525	0,431	549,333	3,284	0	88	459	179
33922	1702	470	157	0,741	0,439	554,787	2,95	0	463	196	0,526	0,43	549,333	3,042	0	88	459	179
33941	1703	462	166	0,742	0,439	551,952	2,909	0	461	204	0,527	0,43	545,929	3,04	0	88	459	179
33962	1704	466	180	0,743	0,439	551,952	2,919	0	466	188	0,528	0,43	545,929	3,088	0	88	459	179
33981	1705	457	180	0,745	0,439	551,952	2,941	0	436	189	0,53	0,429	545,929	3,057	0	88	459	179
34002	1706	462	181	0,747	0,439	551,952	3,004	0	433	197	0,532	0,429	545,929	3,098	0	88	459	179
34021	1707	473	170	0,749	0,44	551,952	2,962	0	452	195	0,534	0,429	545,929	3,203	0	88	459	179
34042	1708	471	170	0,751	0,44	551,099	2,986	0	435	194	0,536	0,428	546,38	3,209	0	88	459	179
34060	1709	456	174	0,754	0,441	551,099	2,968	0	437	185	0,539	0,428	546,38	3,147	0	88	459	179
34082	1710	467	180	0,756	0,441	551,099	2,907	0	447	191	0,542	0,428	546,38	3,107	0	88	459	179
34100	1711	447	177	0,758	0,441	551,099	3,094	0	477	195	0,544	0,427	546,38	3,27	0	88	459	179
34122	1712	468	151	0,76	0,442	551,099	2,918	0	465	161	0,546	0,427	546,38	3,16	0	89	463	179
34140	1713	461	150	0,762	0,442	552,282	2,99	0	482	166	0,548	0,426	544,644	3,172	0	89	463	179
34163	1714	473	160	0,764	0,442	552,282	3,038	0	474	184	0,55	0,426	544,644	3,195	0	89	463	179
34180	1715	465	175	0,766	0,442	552,282	3,101	0	452	187	0,552	0,425	544,644	3,15	0	89	463	179
34202	1716	448	174	0,767	0,442	552,282	3,188	0	473	193	0,553	0,424	544,644	3,39	0	89	463	179
34220	1717	465	176	0,768	0,441	552,282	3,03	0	468	178	0,555	0,423	544,644	3,239	0	89	463	179
34242	1718	458	175	0,769	0,441	552,916	3,086	0	461	177	0,556	0,422	546,816	3,293	0	89	463	179
34260	1719	473	179	0,77	0,44	552,916	3,097	0	449	196	0,557	0,421	546,816	3,127	0	89	463	179
34282	1720	470	172	0,771	0,44	552,916	3,125	0	452	182	0,557	0,42	546,816	3,2	0	89	463	179
34300	1721	472	163	0,771	0,439	552,916	3,013	0	473	189	0,558	0,419	546,816	3,261	0	89	463	179
34319	1722	467	177	0,772	0,438	552,916	3,028	0	444	196	0,559	0,418	546,816	3,253	0	89	463	179
34339	1723	466	168	0,772	0,438	554,537	3,051	0	451	192	0,559	0,418	546,526	3,244	0	89	463	179
34359	1724	476	176	0,772	0,437	554,537	3,123	0	451	203	0,559	0,417	546,526	3,16	0	89	463	179
34379	1725	467	179	0,772	0,437	554,537	2,934	0	458	195	0,559	0,416	546,526	3,181	0	89	463	179
34399	1726	466	222	0,77	0,437	554,537	2,963	0	478	232	0,559	0,417	546,526	3,104	0
34419	1727	462	358	0,769	0,438	554,537	3,288	0	471	346	0,558	0,418	546,526	3,13	0
34439	1728	460	377	0,768	0,437	563,668	3,265	0	484	351	0,557	0,418	558,149	3,183	0
34459	1729	484	361	0,767	0,438	563,668	3,107	0	526	340	0,555	0,419	558,149	3,657	0	90	492	345
34479	1730	494	365	0,766	0,438	563,668	3,154	0	501	337	0,554	0,419	558,149	3,416	0	90	492	345
34499	1731	481	338	0,765	0,438	563,668	3,263	0	500	332	0,552	0,42	558,149	3,468	0	90	492	345
34519	1732	498	326	0,764	0,438	563,668	3,211	0	498	361	0,551	0,421	558,149	3,408	0	90	492	345
34539	1733	495	315	0,763	0,439	563,681	3,267	0	497	362	0,55	0,423	556,179	3,41	0	90	492	345
34559	1734	475	356	0,761	0,439	563,681	3,296	0	481	367	0,548	0,424	556,179	3,355	0	90	492	345
34579	1735	479	328	0,76	0,44	563,681	3,014	0	485	331	0,547	0,425	556,179	3,395	0
34599	1736	486	381	0,759	0,44	563,681	3,267	0	517	356	0,545	0,426	556,179	3,482	0
34618	1737	489	368	0,758	0,441	563,681	3,235	0	515	338	0,544	0,428	556,179	3,393	0
34638	1738	492	370	0,757	0,442	561,824	3,143	0	514	348	0,543	0,429	556,657	3,424	0
34658	1739	503	314	0,756	0,443	561,824	3,221	0	515	356	0,542	0,431	556,657	3,386	0
34678	1740	571	420	0,754	0,444	561,824	3,279	0	544	410	0,54	0,433	556,657	3,5	0
34698	1741	589	367	0,753	0,444	561,824	3,044	0	564	404	0,539	0,434	556,657	3,34	0
34718	1742	587	358	0,752	0,444	561,824	3,126	0	557	382	0,537	0,435	556,657	3,189	0
34738	1743	583	348	0,751	0,444	561,862	3,088	0	567	413	0,536	0,436	552,165	3,165	0
34758	1744	587	355	0,749	0,443	561,862	3,177	0	549	387	0,534	0,436	552,165	3,223	0
34778	1745	514	460	0,748	0,442	561,862	3,673	0	570	407	0,532	0,437	552,165	3,616	0
34798	1746	579	369	0,746	0,441	561,862	2,969	0	539	399	0,53	0,437	552,165	3,389	0	91	560	386
34818	1747	571	360	0,744	0,439	561,862	3,182	0	560	385	0,528	0,437	552,165	3,404	0	91	560	386
34838	1748	549	393	0,742	0,438	559,571	3,242	0	564	391	0,526	0,437	554,099	3,43	0	91	560	386
34858	1749	559	396	0,741	0,437	559,571	3,079	0	535	405	0,524	0,437	554,099	3,348	0	91	560	386
34878	1750	579	359	0,739	0,436	559,571	3,071	0	552	404	0,523	0,438	554,099	3,245	0	91	560	386
34898	1751	583	361	0,738	0,436	559,571	3,253	0	550	411	0,522	0,438	554,099	3,408	0	91	560	386
34917	1752	541	425	0,738	0,435	559,571	3,396	0	560	398	0,522	0,439	554,099	3,328	0
34937	1753	550	410	0,737	0,435	559,457	3,464	0	564	398	0,521	0,439	554,807	3,32	0
34957	1754	580	359	0,737	0,434	559,457	3,187	0	552	405	0,521	0,439	554,807	3,355	0
34977	1755	552	369	0,737	0,434	559,457	3,399	0	540	402	0,521	0,44	554,807	3,309	0
34997	1756	-800	-600	0,521	0,44	-1	-1	4	527	426	0,521	0,44	554,807	3,522	0
35017	1757	542	389	0,737	0,434	559,457	3,408	0	541	402	0,521	0,441	554,807	3,404	0
35037	1758	542	388	0,737	0,434	560,402	3,413	0	537	412	0,521	0,442	552,417	3,424	0
35057	1759	536	412	0,736	0,435	560,402	3,301	0	541	436	0,52	0,442	552,417	3,393	0
35077	1760	585	388	0,735	0,435	560,402	2,899	0	566	387	0,519	0,443	552,417	3,483	0
35097	1761	544	381	0,734	0,435	560,402	3,152	0	534	431	0,518	0,444	552,417	3,441	0
35117	1762	558	404	0,733	0,435	560,402	3,397	0	538	405	0,517	0,445	552,417	3,407	0
35137	1763	572	392	0,732	0,435	557,717	3,252	0	542	426	0,516	0,446	550,884	3,434	0
35157	1764	561	403	0,73	0,435	557,717	3,191	0	541	433	0,514	0,446	550,884	3,382	0
35177	1765	596	355	0,729	0,435	557,717	3,092	0	569	409	0,513	0,447	550,884	3,46	0
35197	1766	540	365	0,727	0,435	557,717	3,281	0	556	415	0,511	0,448	550,884	3,361	0
35216	1767	569	392	0,726	0,435	557,717	3,349	0	566	420	0,509	0,449	550,884	3,542	0
35236	1768	573	370	0,724	0,435	557,072	3,356	0	561	408	0,508	0,449	552,44	3,547	0
35256	1769	590	331	0,723	0,435	557,072	2,949	0	545	404	0,507	0,45	552,44	3,279	0
35276	1770	583	347	0,722	0,435	557,072	3,14	0	552	403	0,505	0,45	552,44	3,362	0
35296	1771	559	403	0,721	0,435	557,072	3,279	0	573	413	0,504	0,451	552,44	3,685	0
35316	1772	540	406	0,72	0,434	557,072	3,265	0	551	400	0,503	0,451	552,44	3,302	0
35336	1773	524	408	0,718	0,434	558,334	3,258	0	559	402	0,502	0,451	552,026	3,424	0
35356	1774	593	346	0,717	0,433	558,334	3,044	0	551	455	0,501	0,451	552,026	3,503	0
35376	1775	528	418	0,716	0,432	558,334	3,222	0	538	453	0,499	0,451	552,026	3,52	0
35396	1776	532	426	0,714	0,431	558,334	3,281	0	564	401	0,498	0,45	552,026	3,389	0
35416	1777	588	362	0,713	0,43	558,334	2,999	0	544	412	0,496	0,45	552,026	3,359	0
35436	1778	556	403	0,712	0,429	557,591	3,095	0	544	421	0,495	0,45	553,131	3,336	0
35456	1779	536	445	0,71	0,429	557,591	3,364	0	537	450	0,494	0,45	553,131	3,489	0
35476	1780	601	363	0,708	0,428	557,591	3,111	0	546	453	0,492	0,45	553,131	3,375	0
35496	1781	564	428	0,707	0,427	557,591	3,24	0	545	455	0,491	0,45	553,131	3,52	0	92	554	436
35515	1782	542	470	0,705	0,426	557,591	3,396	0	554	448	0,489	0,45	553,131	3,418	0	92	554	436
35536	1783	566	447	0,704	0,425	557,744	3,305	0	556	450	0,488	0,449	552,89	3,48	0	92	554	436
35555	1784	571	394	0,702	0,425	557,744	3,306	0	544	467	0,486	0,449	552,89	3,667	0	92	554	436
35575	1785	579	394	0,701	0,424	557,744	3,152	0	546	448	0,485	0,449	552,89	3,592	0	92	554	436
35595	1786	528	400	0,699	0,424	557,744	3,403	0	556	444	0,483	0,45	552,89	3,443	0	92	554	436
35615	1787	605	398	0,698	0,424	557,744	3,271	0	537	477	0,482	0,45	552,89	3,537	0	93	563	426
35635	1788	599	399	0,697	0,423	558,255	3,257	0	540	466	0,481	0,451	554,357	3,478	0	93	563	426
35655	1789	581	421	0,695	0,423	558,255	3,126	0	556	432	0,48	0,451	554,357	3,289	0	93	563	426
35675	1790	582	429	0,694	0,423	558,255	3,172	0	584	427	0,478	0,452	554,357	3,475	0	93	563	426
35695	1791	556	435	0,693	0,423	558,255	3,165	0	567	443	0,477	0,452	554,357	3,405	0	93	563	426
35715	1792	565	393	0,692	0,424	558,255	3,207	0	536	435	0,476	0,453	554,357	3,307	0	93	563	426
35735	1793	557	397	0,691	0,424	557,705	3,214	0	543	438	0,476	0,454	554,028	3,383	0	93	563	426
35755	1794	483	325	0,691	0,423	557,705	3,217	0	498	318	0,476	0,453	554,028	3,328	0	94	475	304
35775	1795	477	295	0,692	0,423	557,705	3,26	0	475	338	0,477	0,453	554,028	3,385	0	94	475	304
35794	1796	462	275	0,692	0,424	557,705	3,098	0	478	301	0,477	0,454	554,028	3,221	0	94	475	304
35814	1797	465	285	0,693	0,424	557,705	3,185	0	498	311	0,478	0,453	554,028	3,446	0	94	475	304
35834	1798	467	277	0,694	0,424	555,777	3,153	0	487	313	0,479	0,453	552,203	3,401	0	94	475	304
35854	1799	461	314	0,695	0,425	555,777	3,192	0	497	299	0,48	0,453	552,203	3,398	0	94	475	304
35874	1800	468	334	0,697	0,426	555,777	3,286	0	472	310	0,481	0,454	552,203	3,213	0	94	475	304
35894	1801	461	276	0,699	0,426	555,777	3,46	0	459	310	0,483	0,454	552,203	3,215	0	95	469	301
35914	1802	453	303	0,701	0,427	555,777	3,368	0	480	329	0,485	0,454	552,203	3,141	0	95	469	301
35934	1803	454	297	0,703	0,428	556,315	3,456	0	479	336	0,486	0,454	551,108	3,112	0	95	469	301
35954	1804	465	294	0,705	0,429	556,315	3,148	0	485	296	0,488	0,454	551,108	3,293	0	95	469	301
35974	1805	458	310	0,707	0,43	556,315	3,19	0	473	318	0,49	0,454	551,108	3,218	0	95	469	301
35994	1806	479	270	0,708	0,431	556,315	3,157	0	467	306	0,492	0,454	551,108	3,079	0	95	469	301
36014	1807	451	249	0,71	0,432	556,315	3,16	0	468	323	0,493	0,454	551,108	3,168	0	95	469	301
36034	1808	457	247	0,712	0,433	553,405	3,147	0	470	321	0,495	0,454	551,458	3,107	0	95	469	301
36054	1809	465	302	0,714	0,434	553,405	3,301	0	475	312	0,497	0,454	551,458	3,195	0	95	469	301
36074	1810	470	282	0,716	0,436	553,405	3,118	0	467	335	0,499	0,455	551,458	3,269	0	95	469	301
36093	1811	450	329	0,718	0,437	553,405	3,374	0	470	323	0,5	0,455	551,458	3,243	0	95	469	301
36113	1812	458	307	0,719	0,438	553,405	3,032	0	472	307	0,502	0,456	551,458	3,232	0	95	469	301
36133	1813	455	309	0,721	0,439	553,45	3,088	0	469	317	0,503	0,456	550,32	3,215	0	95	469	301
36153	1814	487	265	0,722	0,44	553,45	2,973	0	474	324	0,505	0,456	550,32	3,234	0	95	469	301
36173	1815	480	273	0,724	0,441	553,45	3,026	0	468	336	0,506	0,456	550,32	3,295	0	95	469	301
36193	1816	460	304	0,725	0,442	553,45	3,096	0	472	293	0,507	0,457	550,32	3,289	0	95	469	301
36213	1817	476	276	0,726	0,442	553,45	2,962	0	481	315	0,509	0,457	550,32	3,217	0	95	469	301
36233	1818	469	290	0,727	0,443	552,078	2,997	0	479	310	0,51	0,458	550,222	3,244	0	95	469	301
36253	1819	484	308	0,729	0,444	552,078	3,044	0	487	315	0,511	0,458	550,222	3,242	0	95	469	301
36273	1820	482	292	0,73	0,445	552,078	2,85	0	476	309	0,513	0,459	550,222	3,185	0	95	469	301
36293	1821	476	294	0,732	0,446	552,078	2,93	0	454	310	0,514	0,459	550,222	3,055	0	95	469	301
36313	1822	466	280	0,734	0,446	552,078	2,903	0	467	309	0,516	0,459	550,222	3,166	0	95	469	301
36333	1823	462	276	0,736	0,447	552,073	2,947	0	456	312	0,519	0,459	548,17	3,106	0	95	469	301
36353	1824	472	291	0,739	0,447	552,073	3,032	0	464	312	0,522	0,459	548,17	3,162	0	95	469	301
36372	1825	470	292	0,742	0,448	552,073	3,078	0	479	309	0,525	0,46	548,17	3,246	0	95	469	301
36393	1826	477	283	0,745	0,449	552,073	3,027	0	480	288	0,529	0,46	548,17	3,2	0	95	469	301
36412	1827	465	314	0,749	0,45	552,073	3,212	0	461	304	0,532	0,46	548,17	3,139	0	95	469	301
36432	1828	466	314	0,752	0,451	552,013	3,237	0	469	300	0,535	0,46	544,409	3,146	0	95	469	301
36452	1829	470	282	0,754	0,452	552,013	3,136	0	478	301	0,538	0,461	544,409	3,274	0	95	469	301
36472	1830	461	288	0,756	0,453	552,013	3,161	0	470	303	0,54	0,461	544,409	3,204	0	95	469	301
36492	1831	471	268	0,758	0,454	552,013	3,143	0	481	315	0,541	0,461	544,409	3,237	0	95	469	301
36512	1832	465	307	0,758	0,455	552,013	3,121	0	465	305	0,541	0,462	544,409	3,218	0	95	469	301
36532	1833	468	312	0,758	0,458	548,274	3,108	0	468	312	0,541	0,463	542,813	3,224	0	95	469	301
36552	1834	355	334	0,757	0,46	548,274	2,937	0	346	321	0,54	0,465	542,813	3,185	0
36572	1835	352	356	0,756	0,462	548,274	2,996	0	343	393	0,537	0,468	542,813	3,456	0
36592	1836	344	353	0,754	0,464	548,274	3,207	0	325	322	0,535	0,471	542,813	3,271	0
36612	1837	341	328	0,752	0,467	548,274	2,971	0	337	328	0,532	0,474	542,813	3,298	0
36632	1838	339	341	0,75	0,468	545,578	3,042	0	331	349	0,529	0,476	540,331	3,311	0
36652	1839	342	379	0,748	0,47	545,578	3,277	0	347	378	0,527	0,478	540,331	3,527	0	96	336	340
36672	1840	355	360	0,746	0,471	545,578	3,244	0	326	349	0,525	0,48	540,331	3,258	0	96	336	340
36691	1841	337	323	0,745	0,472	545,578	3,151	0	338	330	0,523	0,482	540,331	3,286	0	96	336	340
36711	1842	333	312	0,744	0,474	545,578	3,094	0	339	351	0,522	0,483	540,331	3,497	0	96	336	340
36731	1843	334	304	0,742	0,475	542,452	3,021	0	340	348	0,52	0,485	538,383	3,355	0	96	336	340
36751	1844	346	326	0,741	0,476	542,452	3,119	0	324	343	0,518	0,486	538,383	3,205	0	96	336	340
36771	1845	344	349	0,739	0,477	542,452	3,095	0	326	364	0,517	0,488	538,383	3,247	0	96	336	340
36791	1846	348	343	0,738	0,478	542,452	3,297	0	343	327	0,515	0,489	538,383	3,381	0	96	336	340
36811	1847	339	318	0,736	0,479	542,452	3,059	0	308	360	0,514	0,49	538,383	3,133	0	96	336	340
36831	1848	338	328	0,735	0,479	541,459	3,108	0	312	348	0,512	0,492	537,436	3,176	0	96	336	340
36851	1849	348	332	0,733	0,48	541,459	3,204	0	339	361	0,511	0,492	537,436	3,347	0	96	336	340
36871	1850	349	351	0,732	0,48	541,459	3,029	0	339	374	0,509	0,493	537,436	3,345	0	96	336	340
36891	1851	347	321	0,73	0,48	541,459	3,168	0	335	334	0,507	0,494	537,436	3,207	0
36911	1852	318	303	0,728	0,48	541,459	3,031	0	328	332	0,505	0,494	537,436	3,332	0
36931	1853	315	303	0,727	0,479	541,069	3,076	0	325	328	0,503	0,494	538,573	3,302	0
36951	1854	350	334	0,725	0,478	541,069	3,176	0	332	348	0,502	0,493	538,573	3,278	0
36971	1855	352	334	0,724	0,477	541,069	3,085	0	329	344	0,501	0,493	538,573	3,196	0
36991	1856	354	383	0,723	0,476	541,069	3,505	0	331	371	0,499	0,493	538,573	3,394	0
37011	1857	344	347	0,722	0,475	541,069	3,071	0	332	370	0,499	0,492	538,573	3,315	0
37030	1858	345	359	0,721	0,473	542,89	3,216	0	332	369	0,498	0,491	539,699	3,333	0
37050	1859	339	334	0,721	0,472	542,89	3,17	0	354	350	0,498	0,49	539,699	3,445	0
37070	1860	326	303	0,72	0,47	542,89	3,129	0	349	320	0,498	0,488	539,699	3,337	0
37090	1861	348	329	0,72	0,469	542,89	3,237	0	345	352	0,498	0,487	539,699	3,553	0	97	341	348
37110	1862	352	330	0,72	0,467	542,89	3,16	0	337	395	0,498	0,486	539,699	3,534	0	97	341	348
37130	1863	355	330	0,72	0,466	543,665	3,169	0	334	392	0,498	0,485	539,07	3,511	0	97	341	348
37150	1864	352	330	0,719	0,464	543,665	3,227	0	327	354	0,498	0,484	539,07	3,41	0	97	341	348
37170	1865	351	309	0,719	0,462	543,665	3,297	0	322	347	0,497	0,482	539,07	3,207	0	97	341	348
37190	1866	340	316	0,718	0,461	543,665	3,298	0	349	383	0,497	0,481	539,07	3,512	0	97	341	348
37210	1867	345	392	0,717	0,46	543,665	3,069	0	338	383	0,496	0,481	539,07	3,507	0
37230	1868	341	388	0,716	0,458	543,685	3,091	0	343	382	0,495	0,479	540,501	3,511	0
37250	1869	336	368	0,714	0,456	543,685	3,281	0	360	356	0,493	0,478	540,501	3,415	0
37270	1870	360	418	0,712	0,454	543,685	3,411	0	354	407	0,491	0,477	540,501	3,461	0
37289	1871	348	357	0,71	0,452	543,685	3,239	0	345	426	0,489	0,476	540,501	3,689	0
37309	1872	350	369	0,708	0,45	543,685	3,148	0	339	425	0,487	0,475	540,501	3,418	0
37329	1873	352	379	0,705	0,449	544,237	3,162	0	333	424	0,485	0,474	541,226	3,503	0
37349	1874	357	361	0,703	0,448	544,237	3,343	0	370	378	0,482	0,474	541,226	3,652	0
37369	1875	330	325	0,7	0,448	544,237	3,251	0	350	382	0,48	0,475	541,226	3,772	0
37389	1876	343	401	0,698	0,447	544,237	3,358	0	363	388	0,477	0,475	541,226	3,598	0	98	351	399
37409	1877	348	386	0,695	0,447	544,237	3,195	0	356	410	0,475	0,476	541,226	3,964	0	98	351	399
37429	1878	336	388	0,693	0,447	545,643	3,22	0	362	416	0,473	0,476	541,564	3,973	0	98	351	399
37449	1879	346	359	0,69	0,446	545,643	3,539	0	367	410	0,47	0,477	541,564	3,592	0	98	351	399
37469	1880	348	383	0,688	0,446	545,643	3,431	0	350	431	0,468	0,477	541,564	3,806	0	98	351	399
37489	1881	343	429	0,686	0,446	545,643	3,744	0	357	415	0,466	0,478	541,564	3,88	0	98	351	399
37509	1882	364	362	0,685	0,446	545,643	3,198	0	355	426	0,465	0,478	541,564	3,723	0	98	351	399
37529	1883	366	387	0,683	0,446	544,28	3,185	0	358	419	0,463	0,479	542,296	3,725	0	98	351	399
37549	1884	359	369	0,682	0,446	544,28	3,368	0	351	405	0,462	0,479	542,296	3,581	0	98	351	399
37569	1885	344	407	0,681	0,446	544,28	3,183	0	342	412	0,461	0,48	542,296	3,513	0	98	351	399
37589	1886	339	406	0,681	0,446	544,28	3,143	0	342	372	0,461	0,48	542,296	3,565	0	98	351	399
37608	1887	284	317	0,681	0,446	544,28	3,207	0	287	331	0,462	0,479	542,296	3,577	0
37628	1888	268	333	0,682	0,446	543,516	3,198	0	278	319	0,462	0,479	541,866	3,553	0
37648	1889	299	341	0,683	0,446	543,516	3,426	0	296	359	0,463	0,479	541,866	3,486	0
37668	1890	285	315	0,684	0,446	543,516	3,267	0	280	318	0,464	0,479	541,866	3,454	0	99	288	338
37688	1891	286	351	0,685	0,447	543,516	3,241	0	271	335	0,465	0,479	541,866	3,71	0	99	288	338
37708	1892	282	313	0,686	0,447	543,516	3,456	0	286	327	0,466	0,478	541,866	3,548	0	99	288	338
37728	1893	283	324	0,687	0,447	543,428	3,372	0	285	337	0,467	0,478	541,366	3,598	0	99	288	338
37748	1894	293	362	0,689	0,448	543,428	3,559	0	307	327	0,469	0,478	541,366	3,582	0	99	288	338
37768	1895	292	368	0,69	0,448	543,428	3,472	0	293	341	0,471	0,477	541,366	3,492	0	99	288	338
37788	1896	284	306	0,692	0,448	543,428	3,333	0	272	341	0,472	0,477	541,366	3,563	0
37808	1897	280	342	0,693	0,448	543,428	3,248	0	277	351	0,473	0,476	541,366	3,811	0
37828	1898	276	327	0,694	0,448	543,562	3,164	0	283	354	0,475	0,476	542,213	3,808	0
37848	1899	279	318	0,695	0,448	543,562	3,262	0	268	365	0,476	0,475	542,213	3,304	0
37868	1900	289	359	0,696	0,448	543,562	3,555	0	305	349	0,476	0,475	542,213	3,657	0
37887	1901	197	377	0,697	0,449	543,562	3,522	0	215	413	0,478	0,475	542,213	3,603	0
37907	1902	176	363	0,699	0,449	543,562	3,29	0	164	388	0,479	0,474	542,213	3,747	0	100	158	412
37927	1903	156	372	0,699	0,449	541,834	3,42	0	151	398	0,48	0,474	541,615	3,756	0	100	158	412
37947	1904	166	366	0,7	0,449	541,834	3,348	0	171	415	0,481	0,474	541,615	3,565	0	100	158	412
37967	1905	149	398	0,7	0,449	541,834	3,674	0	175	437	0,481	0,473	541,615	3,763	0	100	158	412
37987	1906	173	400	0,701	0,449	541,834	3,485	0	177	407	0,481	0,473	541,615	3,738	0	100	158	412
38007	1907	175	401	0,701	0,449	541,834	3,553	0	172	408	0,482	0,473	541,615	3,527	0	100	158	412
38027	1908	174	401	0,701	0,449	542,429	3,453	0	174	409	0,482	0,472	542,183	3,62	0	100	158	412
38047	1909	178	409	0,702	0,449	542,429	3,613	0	158	400	0,482	0,472	542,183	3,707	0	100	158	412
38067	1910	167	379	0,702	0,449	542,429	3,548	0	171	397	0,483	0,472	542,183	3,532	0	100	158	412
38087	1911	176	391	0,703	0,45	542,429	3,476	0	187	422	0,484	0,473	542,183	3,91	0	100	158	412
38107	1912	170	404	0,704	0,451	542,429	3,845	0	160	398	0,485	0,473	542,183	3,693	0	100	158	412
38129	1913	174	392	0,705	0,452	542,569	3,815	0	170	403	0,486	0,473	542,123	3,698	0	100	158	412
38147	1914	152	388	0,706	0,453	542,569	3,554	0	177	411	0,487	0,474	542,123	3,64	0	100	158	412
38167	1915	170	398	0,708	0,454	542,569	3,405	0	173	392	0,489	0,475	542,123	3,52	0	100	158	412
38187	1916	188	416	0,709	0,456	542,569	3,491	0	164	387	0,49	0,475	542,123	3,429	0	100	158	412
38207	1917	157	398	0,711	0,458	542,569	3,252	0	147	390	0,492	0,476	542,123	3,599	0	100	158	412
38226	1918	172	406	0,714	0,46	541,212	3,222	0	142	389	0,495	0,477	540,41	3,502	0	100	158	412
38246	1919	147	408	0,716	0,461	541,212	3,497	0	124	399	0,497	0,478	540,41	3,421	0	100	158	412
38266	1920	154	438	0,718	0,463	541,212	3,415	0	149	394	0,499	0,479	540,41	3,579	0	100	158	412
38286	1921	173	437	0,72	0,465	541,212	3,463	0	159	412	0,501	0,479	540,41	3,468	0	100	158	412
38306	1922	172	424	0,723	0,466	541,212	3,22	0	159	428	0,504	0,48	540,41	3,662	0	100	158	412
38326	1923	170	440	0,725	0,468	541,765	3,171	0	160	432	0,506	0,481	540,151	3,65	0	100	158	412
38346	1924	153	417	0,727	0,47	541,765	3,255	0	146	425	0,508	0,482	540,151	3,411	0	100	158	412
38366	1925	157	419	0,729	0,471	541,765	3,257	0	155	419	0,509	0,483	540,151	3,438	0	100	158	412
38386	1926	142	418	0,73	0,473	541,765	3,423	0	132	430	0,511	0,483	540,151	3,469	0	100	158	412
38406	1927	145	421	0,732	0,474	541,765	3,502	0	146	416	0,512	0,484	540,151	3,591	0	100	158	412
38426	1928	147	423	0,733	0,475	540,243	3,571	0	144	419	0,514	0,484	540,086	3,627	0	100	158	412
38446	1929	154	432	0,734	0,475	540,243	3,335	0	138	394	0,515	0,484	540,086	3,468	0	100	158	412
38465	1930	145	408	0,735	0,475	540,243	3,452	0	140	407	0,516	0,484	540,086	3,582	0	100	158	412
38485	1931	141	425	0,736	0,476	540,243	3,604	0	168	425	0,517	0,483	540,086	3,526	0	100	158	412
38505	1932	157	425	0,737	0,476	540,243	3,395	0	157	434	0,518	0,483	540,086	3,644	0	100	158	412
38525	1933	151	422	0,738	0,475	541,18	3,502	0	167	442	0,519	0,482	540,568	3,65	0	100	158	412
38545	1934	149	416	0,739	0,475	541,18	3,377	0	142	420	0,52	0,481	540,568	3,75	0	100	158	412
38565	1935	171	424	0,739	0,475	541,18	3,297	0	138	436	0,52	0,481	540,568	3,551	0	100	158	412
38585	1936	160	408	0,74	0,475	541,18	3,248	0	157	440	0,521	0,48	540,568	3,697	0	100	158	412
38605	1937	156	398	0,74	0,475	541,18	3,08	0	156	409	0,521	0,48	540,568	3,427	0	100	158	412
38625	1938	153	395	0,74	0,475	542,416	3,009	0	161	418	0,521	0,48	539,151	3,425	0	100	158	412
38645	1939	149	404	0,741	0,475	542,416	3,211	0	167	439	0,522	0,479	539,151	3,619	0	100	158	412
38665	1940	140	403	0,741	0,474	542,416	3,064	0	181	452	0,522	0,478	539,151	3,608	0	100	158	412
38685	1941	151	423	0,741	0,474	542,416	3,158	0	150	448	0,522	0,478	539,151	3,561	0	100	158	412
38705	1942	145	420	0,741	0,474	542,416	3,55	0	141	392	0,522	0,478	539,151	3,629	0
38725	1943	143	417	0,741	0,474	541,609	3,523	0	137	391	0,522	0,477	541,487	3,628	0
38745	1944	144	428	0,741	0,474	541,609	3,329	0	151	456	0,523	0,477	541,487	3,742	0	101	147	429
38765	1945	142	445	0,742	0,474	541,609	3,473	0	139	434	0,523	0,477	541,487	3,517	0	101	147	429
38785	1946	131	433	0,742	0,474	541,609	3,464	0	145	421	0,523	0,477	541,487	3,531	0	101	147	429
38804	1947	148	434	0,742	0,475	541,609	3,436	0	137	428	0,524	0,478	541,487	3,519	0	101	147	429
38824	1948	145	436	0,743	0,475	540,06	3,412	0	140	422	0,524	0,478	539,854	3,514	0	101	147	429
38844	1949	168	424	0,743	0,476	540,06	3,317	0	168	412	0,524	0,478	539,854	3,74	0	101	147	429
38864	1950	136	421	0,743	0,476	540,06	3,334	0	155	421	0,524	0,478	539,854	3,478	0	101	147	429
38884	1951	141	432	0,743	0,476	540,06	3,295	0	171	453	0,524	0,479	539,854	3,674	0	101	147	429
38904	1952	137	424	0,744	0,477	540,06	3,196	0	135	399	0,525	0,479	539,854	3,463	0
38926	1953	139	425	0,744	0,477	540,965	3,189	0	133	410	0,525	0,479	540,282	3,526	0
38944	1954	207	328	0,743	0,477	540,965	3,309	0	241	327	0,524	0,478	540,282	3,489	0
38964	1955	279	288	0,742	0,476	540,965	3,157	0	281	307	0,524	0,478	540,282	3,338	0	102	284	293
38984	1956	280	300	0,742	0,477	540,965	3,156	0	281	282	0,524	0,478	540,282	3,412	0	102	284	293
39005	1957	272	277	0,743	0,477	540,965	3,321	0	278	314	0,524	0,478	540,282	3,368	0	102	284	293
39024	1958	270	274	0,743	0,477	543,429	3,26	0	277	306	0,524	0,478	542,018	3,413	0	102	284	293
39044	1959	283	277	0,743	0,477	543,429	3,04	0	286	323	0,524	0,478	542,018	3,5	0	102	284	293
39064	1960	284	287	0,744	0,477	543,429	3,344	0	293	315	0,524	0,478	542,018	3,335	0	102	284	293
39083	1961	285	293	0,744	0,477	543,429	3,079	0	287	297	0,525	0,477	542,018	3,407	0	102	284	293
39103	1962	288	260	0,745	0,476	543,429	3,14	0	299	318	0,525	0,477	542,018	3,534	0	102	284	293
39123	1963	289	266	0,745	0,476	543,069	3,232	0	300	315	0,526	0,477	540,531	3,463	0	102	284	293
39143	1964	296	292	0,746	0,476	543,069	3,156	0	293	287	0,526	0,476	540,531	3,214	0	102	284	293
39163	1965	285	276	0,746	0,475	543,069	3,151	0	297	355	0,527	0,476	540,531	3,457	0	102	284	293
39183	1966	284	279	0,746	0,475	543,069	3,196	0	274	298	0,527	0,476	540,531	3,411	0	102	284	293
39203	1967	314	279	0,746	0,475	543,069	3,422	0	285	310	0,527	0,476	540,531	3,621	0	102	284	293
39223	1968	310	277	0,746	0,475	544,401	3,461	0	281	331	0,527	0,475	540,405	3,66	0	102	284	293
39243	1969	279	283	0,746	0,474	544,401	3,113	0	288	304	0,527	0,475	540,405	3,41	0	102	284	293
39263	1970	286	300	0,747	0,474	544,401	3,254	0	272	308	0,528	0,474	540,405	3,221	0	102	284	293
39283	1971	286	303	0,747	0,473	544,401	2,989	0	289	299	0,528	0,473	540,405	3,417	0	102	284	293
39303	1972	293	277	0,747	0,472	544,401	3,275	0	300	299	0,528	0,472	540,405	3,451	0	102	284	293
39323	1973	296	285	0,746	0,471	545,042	3,198	0	297	295	0,528	0,472	543,141	3,426	0	102	284	293
39343	1974	261	292	0,746	0,47	545,042	3,394	0	299	290	0,528	0,471	543,141	3,425	0	102	284	293
39365	1975	286	265	0,746	0,469	545,042	3,184	0	268	302	0,527	0,47	543,141	3,377	0	102	284	293
39383	1976	275	280	0,745	0,468	545,042	3,155	0	289	283	0,527	0,469	543,141	3,525	0	102	284	293
39404	1977	269	293	0,745	0,467	545,042	3,072	0	293	304	0,527	0,468	543,141	3,287	0	102	284	293
39423	1978	279	282	0,745	0,466	546,226	3,032	0	282	295	0,526	0,467	545,356	3,319	0	102	284	293
39442	1979	284	267	0,744	0,464	546,226	3,221	0	286	307	0,526	0,465	545,356	3,439	0	102	284	293
39462	1980	263	287	0,743	0,463	546,226	3,397	0	299	290	0,525	0,464	545,356	3,486	0	102	284	293
39482	1981	283	287	0,742	0,462	546,226	3,182	0	269	311	0,524	0,463	545,356	3,42	0	102	284	293
39502	1982	294	288	0,741	0,46	546,226	3,041	0	278	286	0,523	0,462	545,356	3,481	0	102	284	293
39522	1983	290	286	0,74	0,459	547,58	3,067	0	276	293	0,522	0,461	544,738	3,453	0	102	284	293
39542	1984	298	263	0,738	0,457	547,58	3,414	0	259	314	0,52	0,459	544,738	3,219	0	102	284	293
[truncated: 7,001 more rows]
