# Supplementary material for: Perception of Individual and Joint Action in Infants and Adults
Source: PLoS One. 2014 Sep 9;9(9):e107450. doi: 10.1371/journal.pone.0107450 (PMC4174902; doi:10.1371/journal.pone.0107450)
Supplement: Data S1 — Raw files of eye tracking data of all participants. (ZIP) [file pone.0107450.s001.zip › Turm2012b_09_08.csv]

Data properties:
Recording date: 07.08.2012
Recording time : 9:57:42:000 (corresponds to time 0)
Study: Turmbau2012b
Subject: Turm2012b_09_08
Recording: Turm2012b_09_08
Screen resolution: 800 x 600
Coordinate unit: Pixels
Filter settings:
Eye: Average
Fixation radius: 30
Min duration: 100
Timestamp	Number	GazepointX (L)	GazepointY (L)	CamX (L)	CamY (L)	Distance (L)	Pupil (L)	Validity (L)	GazepointX (R)	GazepointY (R)	CamX (R)	CamY (R)	Distance (R)	Pupil (R)	Validity (R)	Fixation	GazepointX	GazepointY	Event	Event Key	Data 1	Data 2	Description
0	1	407	223	0,471	0,437	580,092	3,517	0	412	240	0,241	0,435	562,072	3,456	0	1	409	233
20	2	414	224	0,47	0,438	580,092	3,508	0	416	239	0,24	0,436	562,072	3,505	0	1	409	233
40	3	411	230	0,469	0,438	580,092	3,547	0	406	231	0,239	0,438	562,072	3,465	0	1	409	233
60	4	411	228	0,468	0,439	580,092	3,519	0	410	238	0,238	0,44	562,072	3,565	0	1	409	233
80	5	415	233	0,467	0,439	578,076	3,513	0	409	236	0,237	0,442	561,996	3,571	0	1	409	233
100	6	407	231	0,467	0,44	578,076	3,592	0	413	235	0,237	0,445	561,996	3,479	0	1	409	233
120	7	401	221	0,467	0,442	578,076	3,528	0	415	234	0,236	0,449	561,996	3,512	0	1	409	233
140	8	405	228	0,467	0,444	578,076	3,57	0	397	257	0,236	0,453	561,996	3,597	0	1	409	233
160	9	296	342	0,469	0,448	578,076	3,621	0	-800	-600	0,469	0,448	-1	-1	4
179	10	-800	-600	-1	-1	-1	-1	4	-800	-600	-1	-1	-1	-1	4
199	11	-800	-600	-1	-1	-1	-1	4	-800	-600	-1	-1	-1	-1	4
219	12	-800	-600	-1	-1	-1	-1	4	-800	-600	-1	-1	-1	-1	4
239	13	-800	-600	-1	-1	-1	-1	4	-800	-600	-1	-1	-1	-1	4
259	14	-800	-600	-1	-1	-1	-1	4	-800	-600	-1	-1	-1	-1	4
279	15	-800	-600	-1	-1	-1	-1	4	-800	-600	-1	-1	-1	-1	4
299	16	-800	-600	-1	-1	-1	-1	4	-800	-600	-1	-1	-1	-1	4
319	17	-800	-600	-1	-1	-1	-1	4	-800	-600	-1	-1	-1	-1	4
331								5							5				ShowAVI	8	0	0	atFish.avi
339	18	-800	-600	-1	-1	-1	-1	4	-800	-600	-1	-1	-1	-1	4
359	19	-800	-600	-1	-1	-1	-1	4	-800	-600	-1	-1	-1	-1	4
379	20	-800	-600	-1	-1	-1	-1	4	-800	-600	-1	-1	-1	-1	4
399	21	-800	-600	-1	-1	-1	-1	4	-800	-600	-1	-1	-1	-1	4
419	22	-800	-600	-1	-1	-1	-1	4	-800	-600	-1	-1	-1	-1	4
439	23	-800	-600	-1	-1	-1	-1	4	-800	-600	-1	-1	-1	-1	4
459	24	-800	-600	-1	-1	-1	-1	4	-800	-600	-1	-1	-1	-1	4
479	25	-800	-600	-1	-1	-1	-1	4	-800	-600	-1	-1	-1	-1	4
498	26	-800	-600	-1	-1	-1	-1	4	-800	-600	-1	-1	-1	-1	4
518	27	-800	-600	-1	-1	-1	-1	4	-800	-600	-1	-1	-1	-1	4
538	28	-800	-600	-1	-1	-1	-1	4	-800	-600	-1	-1	-1	-1	4
558	29	-800	-600	-1	-1	-1	-1	4	-800	-600	-1	-1	-1	-1	4
578	30	-800	-600	-1	-1	-1	-1	4	-800	-600	-1	-1	-1	-1	4
598	31	-800	-600	-1	-1	-1	-1	4	-800	-600	-1	-1	-1	-1	4
618	32	-800	-600	-1	-1	-1	-1	4	-800	-600	-1	-1	-1	-1	4
638	33	-800	-600	-1	-1	-1	-1	4	-800	-600	-1	-1	-1	-1	4
658	34	-800	-600	-1	-1	-1	-1	4	-800	-600	-1	-1	-1	-1	4
678	35	-800	-600	-1	-1	-1	-1	4	-800	-600	-1	-1	-1	-1	4
698	36	-800	-600	-1	-1	-1	-1	4	-800	-600	-1	-1	-1	-1	4
718	37	-800	-600	-1	-1	-1	-1	4	-800	-600	-1	-1	-1	-1	4
738	38	-800	-600	-1	-1	-1	-1	4	-800	-600	-1	-1	-1	-1	4
758	39	-800	-600	-1	-1	-1	-1	4	-800	-600	-1	-1	-1	-1	4
777	40	-800	-600	-1	-1	-1	-1	4	-800	-600	-1	-1	-1	-1	4
797	41	-800	-600	-1	-1	-1	-1	4	-800	-600	-1	-1	-1	-1	4
817	42	-800	-600	-1	-1	-1	-1	4	-800	-600	-1	-1	-1	-1	4
837	43	-800	-600	-1	-1	-1	-1	4	-800	-600	-1	-1	-1	-1	4
857	44	-800	-600	-1	-1	-1	-1	4	-800	-600	-1	-1	-1	-1	4
877	45	-800	-600	-1	-1	-1	-1	4	-800	-600	-1	-1	-1	-1	4
897	46	-800	-600	-1	-1	-1	-1	4	-800	-600	-1	-1	-1	-1	4
917	47	-800	-600	-1	-1	-1	-1	4	-800	-600	-1	-1	-1	-1	4
937	48	-800	-600	-1	-1	-1	-1	4	-800	-600	-1	-1	-1	-1	4
957	49	-800	-600	-1	-1	-1	-1	4	-800	-600	-1	-1	-1	-1	4
977	50	-800	-600	-1	-1	-1	-1	4	-800	-600	-1	-1	-1	-1	4
997	51	-800	-600	-1	-1	-1	-1	4	-800	-600	-1	-1	-1	-1	4
1017	52	-800	-600	-1	-1	-1	-1	4	-800	-600	-1	-1	-1	-1	4
1037	53	-800	-600	-1	-1	-1	-1	4	-800	-600	-1	-1	-1	-1	4
1057	54	-800	-600	-1	-1	-1	-1	4	-800	-600	-1	-1	-1	-1	4
1076	55	-800	-600	-1	-1	-1	-1	4	-800	-600	-1	-1	-1	-1	4
1096	56	-800	-600	-1	-1	-1	-1	4	-800	-600	-1	-1	-1	-1	4
1116	57	-800	-600	-1	-1	-1	-1	4	-800	-600	-1	-1	-1	-1	4
1136	58	-800	-600	-1	-1	-1	-1	4	-800	-600	-1	-1	-1	-1	4
1156	59	-800	-600	-1	-1	-1	-1	4	-800	-600	-1	-1	-1	-1	4
1176	60	-800	-600	-1	-1	-1	-1	4	-800	-600	-1	-1	-1	-1	4
1196	61	-800	-600	-1	-1	-1	-1	4	-800	-600	-1	-1	-1	-1	4
1216	62	-800	-600	-1	-1	-1	-1	4	-800	-600	-1	-1	-1	-1	4
1236	63	-800	-600	-1	-1	-1	-1	4	-800	-600	-1	-1	-1	-1	4
1256	64	-800	-600	-1	-1	-1	-1	4	-800	-600	-1	-1	-1	-1	4
1276	65	-800	-600	-1	-1	-1	-1	4	-800	-600	-1	-1	-1	-1	4
1296	66	-800	-600	-1	-1	-1	-1	4	-800	-600	-1	-1	-1	-1	4
1316	67	-800	-600	-1	-1	-1	-1	4	-800	-600	-1	-1	-1	-1	4
1336	68	-800	-600	-1	-1	-1	-1	4	-800	-600	-1	-1	-1	-1	4
1355	69	-800	-600	-1	-1	-1	-1	4	-800	-600	-1	-1	-1	-1	4
1375	70	-800	-600	-1	-1	-1	-1	4	-800	-600	-1	-1	-1	-1	4
1395	71	-800	-600	-1	-1	-1	-1	4	-800	-600	-1	-1	-1	-1	4
1415	72	-800	-600	-1	-1	-1	-1	4	-800	-600	-1	-1	-1	-1	4
1435	73	-800	-600	-1	-1	-1	-1	4	-800	-600	-1	-1	-1	-1	4
1455	74	-800	-600	-1	-1	-1	-1	4	-800	-600	-1	-1	-1	-1	4
1475	75	-800	-600	-1	-1	-1	-1	4	-800	-600	-1	-1	-1	-1	4
1495	76	-800	-600	-1	-1	-1	-1	4	-800	-600	-1	-1	-1	-1	4
1515	77	-800	-600	-1	-1	-1	-1	4	-800	-600	-1	-1	-1	-1	4
1535	78	-800	-600	-1	-1	-1	-1	4	-800	-600	-1	-1	-1	-1	4
1555	79	-800	-600	-1	-1	-1	-1	4	-800	-600	-1	-1	-1	-1	4
1575	80	-800	-600	-1	-1	-1	-1	4	-800	-600	-1	-1	-1	-1	4
1595	81	-800	-600	-1	-1	-1	-1	4	-800	-600	-1	-1	-1	-1	4
1615	82	-800	-600	-1	-1	-1	-1	4	-800	-600	-1	-1	-1	-1	4
1635	83	-800	-600	-1	-1	-1	-1	4	-800	-600	-1	-1	-1	-1	4
1655	84	-800	-600	-1	-1	-1	-1	4	-800	-600	-1	-1	-1	-1	4
1675	85	-800	-600	-1	-1	-1	-1	4	-800	-600	-1	-1	-1	-1	4
1694	86	-800	-600	-1	-1	-1	-1	4	-800	-600	-1	-1	-1	-1	4
1714	87	-800	-600	-1	-1	-1	-1	4	-800	-600	-1	-1	-1	-1	4
1734	88	-800	-600	-1	-1	-1	-1	4	-800	-600	-1	-1	-1	-1	4
1754	89	-800	-600	-1	-1	-1	-1	4	-800	-600	-1	-1	-1	-1	4
1774	90	-800	-600	-1	-1	-1	-1	4	-800	-600	-1	-1	-1	-1	4
1794	91	-800	-600	-1	-1	-1	-1	4	-800	-600	-1	-1	-1	-1	4
1814	92	-800	-600	-1	-1	-1	-1	4	-800	-600	-1	-1	-1	-1	4
1834	93	-800	-600	-1	-1	-1	-1	4	-800	-600	-1	-1	-1	-1	4
1854	94	-800	-600	-1	-1	-1	-1	4	-800	-600	-1	-1	-1	-1	4
1874	95	-800	-600	-1	-1	-1	-1	4	-800	-600	-1	-1	-1	-1	4
1894	96	-800	-600	-1	-1	-1	-1	4	-800	-600	-1	-1	-1	-1	4
1914	97	-800	-600	-1	-1	-1	-1	4	-800	-600	-1	-1	-1	-1	4
1934	98	-800	-600	-1	-1	-1	-1	4	-800	-600	-1	-1	-1	-1	4
1954	99	-800	-600	-1	-1	-1	-1	4	-800	-600	-1	-1	-1	-1	4
1973	100	-800	-600	-1	-1	-1	-1	4	-800	-600	-1	-1	-1	-1	4
1993	101	-800	-600	-1	-1	-1	-1	4	-800	-600	-1	-1	-1	-1	4
2013	102	-800	-600	-1	-1	-1	-1	4	-800	-600	-1	-1	-1	-1	4
2033	103	-800	-600	-1	-1	-1	-1	4	-800	-600	-1	-1	-1	-1	4
2053	104	-800	-600	-1	-1	-1	-1	4	-800	-600	-1	-1	-1	-1	4
2073	105	-800	-600	-1	-1	-1	-1	4	-800	-600	-1	-1	-1	-1	4
2093	106	-800	-600	-1	-1	-1	-1	4	-800	-600	-1	-1	-1	-1	4
2113	107	-800	-600	-1	-1	-1	-1	4	-800	-600	-1	-1	-1	-1	4
2133	108	-800	-600	-1	-1	-1	-1	4	-800	-600	-1	-1	-1	-1	4
2153	109	-800	-600	-1	-1	-1	-1	4	-800	-600	-1	-1	-1	-1	4
2173	110	-800	-600	-1	-1	-1	-1	4	-800	-600	-1	-1	-1	-1	4
2193	111	-800	-600	-1	-1	-1	-1	4	-800	-600	-1	-1	-1	-1	4
2213	112	-800	-600	-1	-1	-1	-1	4	-800	-600	-1	-1	-1	-1	4
2233	113	-800	-600	-1	-1	-1	-1	4	-800	-600	-1	-1	-1	-1	4
2253	114	-800	-600	-1	-1	-1	-1	4	-800	-600	-1	-1	-1	-1	4
2273	115	-800	-600	0,574	0,644	-1	-1	4	-800	-600	0,298	0,606	-1	-1	4
2292	116	-800	-600	-1	-1	-1	-1	4	-800	-600	-1	-1	-1	-1	4
2312	117	441	262	0,568	0,628	478,054	3,669	0	466	275	0,293	0,589	469,242	3,577	0	2	453	274
2332	118	437	276	0,567	0,62	478,054	3,612	0	473	294	0,292	0,582	469,242	3,593	0	2	453	274
2352	119	443	277	0,566	0,614	478,054	3,603	0	475	271	0,291	0,577	469,242	3,566	0	2	453	274
2372	120	441	277	0,566	0,609	479,601	3,605	0	472	267	0,292	0,573	475,213	3,611	0	2	453	274
2392	121	441	273	0,567	0,605	479,601	3,669	0	467	260	0,294	0,569	475,213	3,6	0	2	453	274
2412	122	455	284	0,568	0,602	479,601	3,568	0	473	276	0,296	0,567	475,213	3,549	0	2	453	274
2432	123	448	291	0,57	0,6	479,601	3,597	0	468	278	0,298	0,565	475,213	3,528	0	2	453	274
2452	124	445	289	0,573	0,598	479,601	3,61	0	458	275	0,301	0,564	475,213	3,538	0	2	453	274
2472	125	449	283	0,575	0,597	486,249	3,671	0	460	271	0,303	0,563	479,084	3,555	0	2	453	274
2492	126	446	249	0,577	0,596	486,249	3,669	0	447	267	0,306	0,563	479,084	3,569	0	2	453	274
2512	127	445	271	0,579	0,596	486,249	3,608	0	456	264	0,308	0,562	479,084	3,482	0	2	453	274
2532	128	445	266	0,581	0,595	486,249	3,542	0	458	268	0,311	0,562	479,084	3,546	0	2	453	274
2551	129	456	282	0,584	0,594	486,249	3,644	0	454	275	0,313	0,561	479,084	3,6	0	2	453	274
2571	130	457	282	0,586	0,594	487,581	3,604	0	454	274	0,316	0,561	479,652	3,579	0	2	453	274
2591	131	447	284	0,588	0,593	487,581	3,576	0	453	276	0,318	0,559	479,652	3,581	0	2	453	274
2611	132	456	274	0,59	0,593	487,581	3,629	0	450	258	0,321	0,558	479,652	3,654	0	2	453	274
2631	133	442	272	0,592	0,592	487,581	3,664	0	444	277	0,322	0,557	479,652	3,671	0	2	453	274
2651	134	442	280	0,594	0,592	487,581	3,615	0	450	277	0,324	0,557	479,652	3,7	0	2	453	274
2671	135	441	273	0,595	0,593	488,408	3,627	0	450	270	0,325	0,556	480,912	3,73	0	2	453	274
2691	136	455	273	0,595	0,593	488,408	3,827	0	466	268	0,326	0,556	480,912	3,638	0	2	453	274
2711	137	541	315	0,593	0,593	488,408	3,751	0	545	303	0,325	0,556	480,912	3,758	0	3	534	319
2731	138	530	321	0,593	0,593	488,408	3,863	0	535	310	0,324	0,556	480,912	3,63	0	3	534	319
2751	139	529	330	0,591	0,593	488,408	3,749	0	547	319	0,323	0,556	480,912	3,702	0	3	534	319
2771	140	527	332	0,59	0,594	492,89	3,819	0	544	320	0,321	0,557	486,73	3,779	0	3	534	319
2791	141	532	333	0,589	0,594	492,89	3,904	0	533	320	0,32	0,558	486,73	3,894	0	3	534	319
2811	142	526	312	0,588	0,596	492,89	3,792	0	544	303	0,319	0,56	486,73	3,8	0	3	534	319
2831	143	537	330	0,587	0,598	492,89	3,807	0	537	310	0,318	0,563	486,73	3,753	0	3	534	319
2851	144	515	348	0,586	0,6	492,89	3,999	0	542	313	0,317	0,567	486,73	3,784	0	3	534	319
2870	145	514	342	0,586	0,603	492,933	3,955	0	539	307	0,317	0,571	485,666	3,755	0	3	534	319
2890	146	519	329	0,587	0,606	492,933	3,908	0	542	316	0,318	0,575	485,666	3,792	0	3	534	319
2910	147	536	317	0,589	0,608	492,933	3,819	0	539	306	0,319	0,58	485,666	3,866	0	3	534	319
2930	148	530	325	0,591	0,61	492,933	3,817	0	543	311	0,321	0,584	485,666	3,797	0	3	534	319
2950	149	522	341	0,593	0,612	492,933	3,832	0	540	316	0,323	0,588	485,666	3,85	0	3	534	319
2970	150	529	339	0,595	0,613	492,432	3,831	0	541	313	0,326	0,592	484,803	3,816	0	3	534	319
2990	151	529	313	0,598	0,613	492,432	3,849	0	531	322	0,328	0,593	484,803	3,773	0	3	534	319
3010	152	534	314	0,601	0,613	492,432	3,708	0	536	314	0,331	0,594	484,803	3,751	0	3	534	319
3030	153	536	318	0,603	0,613	492,432	3,729	0	537	308	0,334	0,594	484,803	3,822	0	3	534	319
3050	154	528	309	0,606	0,612	492,432	3,793	0	547	311	0,337	0,593	484,803	3,786	0	3	534	319
3070	155	530	307	0,609	0,612	494,459	3,738	0	550	309	0,34	0,591	483,461	3,784	0	3	534	319
3090	156	486	278	0,613	0,61	494,459	3,954	0	495	251	0,345	0,589	483,461	3,655	0
3110	157	479	217	0,616	0,609	494,459	3,755	0	488	201	0,35	0,586	483,461	3,742	0	4	476	223
3130	158	469	224	0,62	0,609	494,459	3,703	0	477	210	0,354	0,584	483,461	3,677	0	4	476	223
3149	159	471	238	0,624	0,608	494,459	3,696	0	480	206	0,358	0,582	483,461	3,697	0	4	476	223
3169	160	467	248	0,628	0,607	494,41	3,688	0	482	214	0,363	0,581	481,321	3,712	0	4	476	223
3189	161	475	237	0,631	0,606	494,41	3,618	0	479	213	0,367	0,579	481,321	3,658	0	4	476	223
3209	162	474	232	0,634	0,606	494,41	3,656	0	485	212	0,37	0,578	481,321	3,642	0	4	476	223
3229	163	472	228	0,636	0,605	494,41	3,632	0	476	218	0,373	0,577	481,321	3,652	0	4	476	223
3249	164	468	240	0,637	0,604	494,41	3,645	0	485	219	0,374	0,576	481,321	3,715	0	4	476	223
3269	165	467	233	0,637	0,603	496,257	3,645	0	481	218	0,375	0,575	482,42	3,723	0	4	476	223
3289	166	467	239	0,637	0,601	496,257	3,591	0	471	218	0,374	0,574	482,42	3,521	0	4	476	223
3309	167	478	250	0,636	0,6	496,257	3,708	0	481	215	0,373	0,573	482,42	3,619	0	4	476	223
3329	168	477	221	0,634	0,6	496,257	3,641	0	487	211	0,371	0,572	482,42	3,523	0	4	476	223
3349	169	473	227	0,632	0,599	496,257	3,637	0	486	216	0,369	0,571	482,42	3,589	0	4	476	223
3369	170	476	228	0,63	0,599	493,968	3,618	0	485	217	0,366	0,57	480,61	3,534	0	4	476	223
3389	171	476	229	0,629	0,599	493,968	3,502	0	479	210	0,364	0,569	480,61	3,527	0	4	476	223
3409	172	475	224	0,627	0,599	493,968	3,515	0	481	222	0,362	0,568	480,61	3,464	0	4	476	223
3429	173	548	268	0,625	0,6	493,968	3,551	0	540	288	0,361	0,569	480,61	3,574	0
3448	174	542	322	0,624	0,601	493,968	3,536	0	549	302	0,36	0,569	480,61	3,507	0	5	547	300
3468	175	534	335	0,625	0,601	498,337	3,585	0	555	309	0,36	0,569	485,435	3,535	0	5	547	300
3488	176	547	302	0,626	0,602	498,337	3,475	0	549	297	0,361	0,569	485,435	3,584	0	5	547	300
3508	177	560	314	0,627	0,602	498,337	3,518	0	549	305	0,363	0,569	485,435	3,607	0	5	547	300
3528	178	548	299	0,629	0,602	498,337	3,537	0	547	304	0,364	0,569	485,435	3,538	0	5	547	300
3548	179	547	306	0,63	0,602	498,337	3,606	0	545	301	0,366	0,568	485,435	3,548	0	5	547	300
3568	180	550	307	0,631	0,602	499,634	3,652	0	543	306	0,367	0,568	484,955	3,555	0	5	547	300
3588	181	547	291	0,632	0,602	499,634	3,551	0	553	307	0,368	0,567	484,955	3,601	0	5	547	300
3608	182	542	315	0,633	0,601	499,634	3,602	0	551	298	0,369	0,566	484,955	3,538	0	5	547	300
3628	183	560	287	0,634	0,601	499,634	3,663	0	554	296	0,37	0,565	484,955	3,521	0	5	547	300
3648	184	547	268	0,634	0,6	499,634	3,598	0	543	293	0,37	0,564	484,955	3,638	0	5	547	300
3665								5							5				Keyboard	3	39	0	Right
3668	185	550	272	0,634	0,599	499,267	3,615	0	543	290	0,37	0,563	485,123	3,607	0	5	547	300
3688	186	540	302	0,634	0,598	499,267	3,504	0	547	288	0,37	0,561	485,123	3,544	0	5	547	300
3708	187	545	303	0,633	0,596	499,267	3,554	0	557	297	0,37	0,56	485,123	3,583	0	5	547	300
3728	188	549	307	0,633	0,595	499,267	3,522	0	540	303	0,37	0,559	485,123	3,563	0	5	547	300
3747	189	513	380	0,633	0,596	499,267	3,552	0	522	367	0,371	0,559	485,123	3,572	0	6	515	392
3767	190	512	384	0,633	0,596	503,813	3,572	0	521	374	0,371	0,559	490,049	3,596	0	6	515	392
3787	191	517	394	0,633	0,596	503,813	3,58	0	503	396	0,371	0,559	490,049	3,679	0	6	515	392
3807	192	521	381	0,633	0,596	503,813	3,457	0	524	375	0,371	0,559	490,049	3,599	0	6	515	392
3827	193	516	398	0,632	0,597	503,813	3,54	0	520	393	0,37	0,56	490,049	3,49	0	6	515	392
3847	194	510	395	0,632	0,598	503,813	3,586	0	523	387	0,37	0,561	490,049	3,615	0	6	515	392
3867	195	510	391	0,632	0,598	505,199	3,555	0	522	379	0,37	0,562	491,182	3,592	0	6	515	392
3887	196	514	404	0,631	0,599	505,199	3,664	0	516	385	0,369	0,563	491,182	3,661	0	6	515	392
3907	197	511	390	0,631	0,599	505,199	3,614	0	520	392	0,368	0,563	491,182	3,613	0	6	515	392
3927	198	508	397	0,63	0,6	505,199	3,753	0	513	404	0,368	0,564	491,182	3,653	0	6	515	392
3947	199	511	389	0,629	0,6	505,199	3,548	0	514	397	0,367	0,565	491,182	3,542	0	6	515	392
3967	200	510	393	0,629	0,601	504,064	3,564	0	514	404	0,366	0,566	490,079	3,524	0	6	515	392
3987	201	515	380	0,628	0,601	504,064	3,529	0	520	398	0,366	0,566	490,079	3,67	0	6	515	392
4007	202	515	380	0,628	0,602	504,064	3,632	0	521	396	0,365	0,567	490,079	3,628	0	6	515	392
4027	203	512	409	0,628	0,602	504,064	3,747	0	518	392	0,365	0,567	490,079	3,62	0	6	515	392
4047	204	517	398	0,627	0,603	504,064	3,723	0	511	397	0,364	0,568	490,079	3,607	0	6	515	392
4066	205	516	407	0,627	0,603	503,255	3,693	0	510	394	0,364	0,568	491,044	3,603	0	6	515	392
4086	206	413	352	0,628	0,602	503,255	3,692	0	454	373	0,366	0,567	491,044	3,61	0
4106	207	307	279	0,63	0,6	503,255	3,585	0	334	276	0,369	0,565	491,044	3,556	0
4126	208	274	224	0,631	0,599	503,255	3,53	0	267	221	0,37	0,563	491,044	3,526	0	7	268	232
4146	209	258	227	0,632	0,598	503,255	3,558	0	278	228	0,371	0,562	491,044	3,505	0	7	268	232
4164								5							5				ShowAVI	8	0	0	Interactive.avi
4166	210	242	237	0,634	0,598	499,404	3,505	0	290	238	0,372	0,561	488,787	3,469	0	7	268	232
4186	211	260	233	0,635	0,597	499,404	3,527	0	277	234	0,374	0,559	488,787	3,501	0	7	268	232
4206	212	262	234	0,637	0,597	499,404	3,502	0	272	224	0,376	0,558	488,787	3,653	0	7	268	232
4228	213	269	228	0,639	0,596	499,404	3,588	0	275	242	0,378	0,556	488,787	3,602	0	7	268	232
4246	214	260	240	0,641	0,595	499,404	3,523	0	275	243	0,38	0,554	488,787	3,579	0	7	268	232
4266	215	261	236	0,642	0,595	501,8	3,548	0	275	243	0,382	0,552	489,686	3,562	0	7	268	232
4286	216	260	242	0,644	0,595	501,8	3,582	0	273	225	0,384	0,551	489,686	3,58	0	7	268	232
4306	217	261	230	0,645	0,594	501,8	3,461	0	267	221	0,385	0,549	489,686	3,628	0	7	268	232
4326	218	259	237	0,647	0,594	501,8	3,541	0	276	237	0,387	0,548	489,686	3,609	0	7	268	232
4346	219	261	232	0,648	0,594	501,8	3,535	0	266	232	0,388	0,547	489,686	3,562	0	7	268	232
4365	220	262	233	0,649	0,594	503,522	3,541	0	269	234	0,389	0,546	490,187	3,583	0	7	268	232
4385	221	264	228	0,649	0,594	503,522	3,518	0	268	226	0,39	0,545	490,187	3,499	0	7	268	232
4405	222	266	227	0,65	0,594	503,522	3,614	0	267	248	0,391	0,544	490,187	3,586	0	7	268	232
4425	223	263	238	0,65	0,594	503,522	3,506	0	278	252	0,392	0,544	490,187	3,508	0	7	268	232
4445	224	269	227	0,651	0,593	503,522	3,514	0	279	217	0,392	0,543	490,187	3,574	0	7	268	232
4465	225	268	231	0,651	0,593	503,533	3,535	0	279	226	0,393	0,542	491,538	3,554	0	7	268	232
4485	226	264	224	0,651	0,592	503,533	3,542	0	272	234	0,393	0,541	491,538	3,621	0	7	268	232
4505	227	259	230	0,651	0,591	503,533	3,548	0	268	236	0,393	0,54	491,538	3,513	0	7	268	232
4525	228	266	237	0,651	0,59	503,533	3,601	0	273	232	0,393	0,539	491,538	3,507	0	7	268	232
4545	229	273	219	0,651	0,59	503,533	3,542	0	280	235	0,394	0,538	491,538	3,616	0	7	268	232
4565	230	273	223	0,651	0,589	503,982	3,562	0	281	234	0,394	0,536	492,433	3,566	0	7	268	232
4585	231	262	238	0,652	0,588	503,982	3,543	0	262	232	0,394	0,535	492,433	3,462	0	7	268	232
4605	232	269	230	0,652	0,586	503,982	3,504	0	273	222	0,394	0,534	492,433	3,541	0	7	268	232
4627	233	349	227	0,65	0,585	503,982	3,563	0	352	220	0,393	0,532	492,433	3,543	0
4644	234	446	218	0,648	0,584	503,982	3,518	0	443	207	0,391	0,531	492,433	3,461	0
4664	235	486	212	0,647	0,583	503,825	3,541	0	484	202	0,391	0,53	489,999	3,484	0
4684	236	451	205	0,647	0,582	503,825	3,381	0	460	188	0,39	0,529	489,999	3,337	0	8	458	204
4707	237	452	208	0,646	0,581	503,825	3,335	0	467	195	0,389	0,528	489,999	3,358	0	8	458	204
4724	238	457	200	0,646	0,58	503,825	3,414	0	461	202	0,388	0,527	489,999	3,352	0	8	458	204
4744	239	458	196	0,644	0,578	503,825	3,342	0	457	204	0,387	0,526	489,999	3,216	0	8	458	204
4764	240	460	193	0,643	0,577	504,826	3,378	0	458	204	0,385	0,526	491,405	3,224	0	8	458	204
4784	241	463	212	0,642	0,576	504,826	3,31	0	451	211	0,384	0,525	491,405	3,103	0	8	458	204
4804	242	462	189	0,64	0,574	504,826	3,342	0	460	203	0,382	0,525	491,405	3,253	0	8	458	204
4824	243	461	208	0,638	0,572	504,826	3,391	0	462	209	0,38	0,524	491,405	3,241	0	8	458	204
4844	244	457	199	0,636	0,571	504,826	3,217	0	458	210	0,377	0,524	491,405	3,16	0	8	458	204
4864	245	454	195	0,634	0,569	502,367	3,223	0	459	207	0,375	0,524	491,795	3,239	0	8	458	204
4884	246	471	198	0,631	0,568	502,367	3,305	0	450	208	0,372	0,524	491,795	3,305	0	8	458	204
4904	247	458	211	0,628	0,566	502,367	3,213	0	458	205	0,369	0,525	491,795	3,302	0	8	458	204
4923	248	456	208	0,625	0,565	502,367	3,266	0	458	202	0,365	0,526	491,795	3,201	0	8	458	204
4943	249	453	216	0,622	0,565	502,367	3,289	0	465	205	0,362	0,526	491,795	3,259	0	8	458	204
4963	250	452	213	0,619	0,564	505,028	3,272	0	468	202	0,359	0,527	493,144	3,237	0	8	458	204
4983	251	461	205	0,616	0,563	505,028	3,285	0	462	198	0,356	0,528	493,144	3,333	0	8	458	204
5003	252	452	206	0,613	0,563	505,028	3,21	0	457	200	0,353	0,528	493,144	3,304	0	8	458	204
5023	253	459	198	0,611	0,562	505,028	3,241	0	467	200	0,35	0,529	493,144	3,37	0	8	458	204
5043	254	456	209	0,609	0,562	505,028	3,348	0	453	213	0,348	0,529	493,144	3,268	0	8	458	204
5063	255	452	211	0,607	0,561	502,652	3,308	0	455	216	0,347	0,529	492,631	3,275	0	8	458	204
5083	256	463	210	0,606	0,561	502,652	3,265	0	454	210	0,346	0,529	492,631	3,238	0	8	458	204
5103	257	458	205	0,606	0,561	502,652	3,335	0	460	205	0,345	0,53	492,631	3,221	0	8	458	204
5123	258	413	214	0,606	0,561	502,652	3,396	0	439	203	0,345	0,53	492,631	3,288	0
5143	259	268	174	0,608	0,561	502,652	3,383	0	283	163	0,348	0,53	492,631	3,354	0
5163	260	238	183	0,61	0,562	494,944	3,321	0	266	155	0,351	0,53	492,657	3,372	0
5184	261	224	160	0,611	0,563	494,944	3,356	0	226	149	0,351	0,531	492,657	3,478	0	9	220	160
5203	262	220	161	0,613	0,564	494,944	3,354	0	225	149	0,353	0,532	492,657	3,306	0	9	220	160
5224	263	217	166	0,614	0,565	494,944	3,357	0	234	149	0,355	0,533	492,657	3,431	0	9	220	160
5242	264	222	159	0,616	0,567	494,944	3,28	0	219	157	0,356	0,534	492,657	3,449	0	9	220	160
5263	265	222	162	0,617	0,568	494,083	3,268	0	222	159	0,358	0,535	491,626	3,384	0	9	220	160
5282	266	213	169	0,619	0,569	494,083	3,406	0	219	158	0,359	0,536	491,626	3,373	0	9	220	160
5304	267	224	162	0,62	0,57	494,083	3,363	0	223	157	0,36	0,536	491,626	3,441	0	9	220	160
5322	268	216	160	0,62	0,571	494,083	3,351	0	234	157	0,361	0,537	491,626	3,411	0	9	220	160
5342	269	221	166	0,621	0,571	494,083	3,351	0	221	160	0,361	0,537	491,626	3,561	0	9	220	160
5362	270	219	161	0,621	0,572	494,362	3,353	0	224	161	0,361	0,537	490,876	3,586	0	9	220	160
5384	271	218	162	0,621	0,572	494,362	3,333	0	224	151	0,361	0,536	490,876	3,484	0	9	220	160
5402	272	212	162	0,621	0,572	494,362	3,462	0	220	158	0,361	0,536	490,876	3,386	0	9	220	160
5424	273	219	161	0,621	0,572	494,362	3,431	0	232	153	0,361	0,535	490,876	3,38	0	9	220	160
5442	274	217	161	0,621	0,572	494,362	3,335	0	215	163	0,361	0,535	490,876	3,403	0	9	220	160
5463	275	216	161	0,621	0,572	494,054	3,39	0	216	161	0,361	0,534	491,877	3,414	0	9	220	160
5482	276	210	166	0,621	0,571	494,054	3,463	0	219	154	0,362	0,534	491,877	3,411	0	9	220	160
5504	277	213	166	0,622	0,571	494,054	3,432	0	226	158	0,362	0,533	491,877	3,419	0	9	220	160
5522	278	207	170	0,622	0,57	494,054	3,365	0	221	153	0,363	0,532	491,877	3,37	0	9	220	160
5541	279	220	169	0,623	0,57	494,054	3,37	0	227	154	0,363	0,532	491,877	3,42	0	9	220	160
5561	280	221	167	0,623	0,569	495,218	3,382	0	223	151	0,364	0,531	493,338	3,413	0	9	220	160
5584	281	216	158	0,624	0,569	495,218	3,365	0	230	156	0,365	0,53	493,338	3,397	0	9	220	160
5601	282	213	162	0,624	0,568	495,218	3,37	0	214	161	0,365	0,529	493,338	3,417	0	9	220	160
5623	283	209	168	0,624	0,568	495,218	3,374	0	232	162	0,366	0,529	493,338	3,396	0	9	220	160
5641	284	251	233	0,624	0,567	495,218	3,434	0	248	207	0,366	0,529	493,338	3,525	0
5663	285	249	222	0,623	0,569	508,306	3,531	0	243	199	0,366	0,53	502,199	3,601	0
5681	286	287	352	0,623	0,568	508,306	3,569	0	281	331	0,366	0,529	502,199	3,598	0	10	284	350
5703	287	291	371	0,624	0,568	508,306	3,577	0	283	333	0,366	0,529	502,199	3,582	0	10	284	350
5721	288	281	357	0,624	0,568	508,306	3,576	0	287	358	0,366	0,529	502,199	3,604	0	10	284	350
5743	289	290	368	0,625	0,567	508,306	3,62	0	283	334	0,366	0,528	502,199	3,553	0	10	284	350
5761	290	288	360	0,625	0,567	510,339	3,642	0	286	341	0,367	0,528	503,175	3,557	0	10	284	350
5783	291	287	363	0,626	0,567	510,339	3,644	0	289	336	0,368	0,528	503,175	3,562	0	10	284	350
5801	292	274	350	0,627	0,567	510,339	3,702	0	282	337	0,369	0,527	503,175	3,659	0	10	284	350
5823	293	285	364	0,628	0,566	510,339	3,644	0	279	329	0,37	0,527	503,175	3,606	0	10	284	350
5840	294	296	360	0,629	0,566	510,339	3,601	0	283	344	0,371	0,527	503,175	3,608	0	10	284	350
5860	295	294	357	0,63	0,566	509,991	3,61	0	282	343	0,372	0,526	503,654	3,613	0	10	284	350
5880	296	288	367	0,631	0,566	509,991	3,606	0	272	335	0,373	0,526	503,654	3,61	0	10	284	350
5900	297	278	363	0,632	0,566	509,991	3,687	0	284	341	0,374	0,525	503,654	3,671	0	10	284	350
5920	298	285	365	0,632	0,565	509,991	3,666	0	279	326	0,375	0,525	503,654	3,691	0	10	284	350
5940	299	285	363	0,633	0,565	509,991	3,54	0	284	342	0,376	0,524	503,654	3,704	0	10	284	350
5960	300	282	359	0,633	0,566	514,122	3,597	0	283	335	0,377	0,524	505,812	3,731	0	10	284	350
5980	301	315	433	0,634	0,566	514,122	3,626	0	307	414	0,377	0,524	505,812	3,664	0	11	309	428
6000	302	309	435	0,634	0,565	514,122	3,68	0	310	424	0,378	0,523	505,812	3,647	0	11	309	428
6020	303	316	438	0,635	0,565	514,122	3,633	0	307	411	0,379	0,522	505,812	3,596	0	11	309	428
6040	304	317	433	0,636	0,565	514,122	3,587	0	318	425	0,38	0,522	505,812	3,615	0	11	309	428
6060	305	315	436	0,636	0,565	514,188	3,599	0	319	420	0,38	0,522	507,131	3,596	0	11	309	428
6080	306	310	435	0,637	0,565	514,188	3,671	0	312	421	0,381	0,522	507,131	3,623	0	11	309	428
6100	307	312	432	0,638	0,566	514,188	3,54	0	316	422	0,383	0,522	507,131	3,63	0	11	309	428
6120	308	309	425	0,64	0,567	514,188	3,663	0	315	422	0,384	0,523	507,131	3,636	0	11	309	428
6139	309	313	433	0,641	0,568	514,188	3,612	0	314	419	0,386	0,523	507,131	3,71	0	11	309	428
6159	310	311	430	0,642	0,569	516,078	3,585	0	316	419	0,387	0,524	506,832	3,72	0	11	309	428
6179	311	306	430	0,644	0,57	516,078	3,562	0	307	418	0,389	0,525	506,832	3,627	0	11	309	428
6199	312	303	433	0,645	0,571	516,078	3,673	0	298	425	0,39	0,527	506,832	3,61	0	11	309	428
6219	313	312	434	0,646	0,572	516,078	3,633	0	305	428	0,391	0,528	506,832	3,723	0	11	309	428
6239	314	308	433	0,647	0,573	516,078	3,62	0	311	430	0,393	0,529	506,832	3,663	0	11	309	428
6259	315	309	434	0,648	0,574	515,153	3,6	0	309	431	0,393	0,53	507,026	3,687	0	11	309	428
6279	316	300	433	0,648	0,575	515,153	3,542	0	301	426	0,394	0,53	507,026	3,607	0	11	309	428
6299	317	304	431	0,649	0,576	515,153	3,585	0	306	431	0,395	0,531	507,026	3,635	0	11	309	428
6319	318	230	427	0,65	0,576	515,153	3,562	0	244	423	0,396	0,532	507,026	3,771	0
6339	319	193	428	0,651	0,577	515,153	3,487	0	184	399	0,398	0,532	507,026	3,565	0	12	172	418
6359	320	165	428	0,651	0,577	513,002	3,484	0	160	397	0,398	0,533	506,898	3,609	0	12	172	418
6379	321	194	437	0,651	0,578	513,002	3,5	0	181	408	0,398	0,534	506,898	3,447	0	12	172	418
6399	322	186	427	0,652	0,578	513,002	3,498	0	196	413	0,399	0,534	506,898	3,506	0	12	172	418
6419	323	182	424	0,652	0,579	513,002	3,44	0	193	407	0,399	0,535	506,898	3,538	0	12	172	418
6438	324	181	429	0,652	0,58	513,002	3,406	0	188	412	0,399	0,536	506,898	3,502	0	12	172	418
6458	325	182	430	0,653	0,582	511,727	3,375	0	194	410	0,4	0,537	506,55	3,51	0	12	172	418
6478	326	186	425	0,653	0,583	511,727	3,397	0	201	418	0,4	0,538	506,55	3,492	0	12	172	418
6498	327	189	434	0,653	0,584	511,727	3,435	0	203	419	0,4	0,539	506,55	3,546	0	12	172	418
6518	328	188	428	0,654	0,585	511,727	3,339	0	195	419	0,401	0,539	506,55	3,487	0	12	172	418
6538	329	189	432	0,654	0,586	511,727	3,414	0	179	393	0,401	0,54	506,55	3,503	0	12	172	418
6558	330	189	430	0,654	0,587	510,492	3,403	0	176	391	0,401	0,541	506,61	3,517	0	12	172	418
6578	331	185	430	0,654	0,589	510,492	3,319	0	188	414	0,401	0,541	506,61	3,445	0	12	172	418
6598	332	187	425	0,655	0,59	510,492	3,347	0	201	415	0,401	0,542	506,61	3,491	0	12	172	418
6618	333	178	417	0,655	0,592	510,492	3,347	0	184	410	0,402	0,543	506,61	3,482	0	12	172	418
6638	334	181	428	0,656	0,594	510,492	3,27	0	184	407	0,402	0,545	506,61	3,337	0	12	172	418
6658	335	182	424	0,656	0,596	510,453	3,28	0	188	408	0,403	0,546	505,051	3,339	0	12	172	418
6678	336	183	427	0,657	0,598	510,453	3,285	0	203	418	0,403	0,547	505,051	3,471	0	12	172	418
6698	337	176	417	0,658	0,6	510,453	3,249	0	180	423	0,404	0,549	505,051	3,319	0	12	172	418
6717	338	154	423	0,658	0,602	510,453	3,309	0	177	423	0,404	0,55	505,051	3,42	0	12	172	418
6738	339	160	419	0,659	0,605	510,453	3,28	0	159	418	0,404	0,552	505,051	3,344	0	12	172	418
6757	340	150	424	0,659	0,607	508,115	3,262	0	147	419	0,404	0,554	505,713	3,39	0	12	172	418
6777	341	154	423	0,659	0,609	508,115	3,258	0	157	415	0,404	0,556	505,713	3,24	0	12	172	418
6797	342	152	416	0,659	0,61	508,115	3,203	0	157	419	0,404	0,557	505,713	3,4	0	12	172	418
6817	343	150	427	0,659	0,612	508,115	3,226	0	161	412	0,404	0,559	505,713	3,306	0	12	172	418
6837	344	151	420	0,658	0,613	508,115	3,25	0	150	410	0,403	0,559	505,713	3,532	0	12	172	418
6857	345	143	412	0,658	0,614	516,841	3,281	0	152	409	0,402	0,56	504,316	3,535	0	12	172	418
6877	346	143	416	0,657	0,614	516,841	3,367	0	173	419	0,401	0,561	504,316	3,364	0	12	172	418
6897	347	149	417	0,656	0,615	516,841	3,318	0	146	410	0,4	0,561	504,316	3,364	0	12	172	418
6917	348	151	413	0,655	0,616	516,841	3,229	0	174	432	0,399	0,562	504,316	3,427	0	12	172	418
6937	349	156	420	0,654	0,616	516,841	3,298	0	155	416	0,399	0,562	504,316	3,288	0	12	172	418
6957	350	166	428	0,654	0,617	506,671	3,2	0	167	418	0,398	0,562	504,002	3,296	0	12	172	418
6977	351	153	429	0,653	0,617	506,671	3,208	0	152	426	0,397	0,563	504,002	3,371	0	12	172	418
6997	352	198	402	0,651	0,617	506,671	3,25	0	218	393	0,395	0,563	504,002	3,338	0
7017	353	349	391	0,648	0,616	506,671	3,342	0	362	379	0,392	0,562	504,002	3,309	0
7036	354	491	405	0,644	0,615	506,671	3,361	0	493	367	0,389	0,561	504,002	3,307	0
7056	355	584	392	0,643	0,615	512,818	3,419	0	587	355	0,386	0,561	501,117	3,286	0
7076	356	495	366	0,641	0,615	512,818	3,19	0	510	368	0,384	0,561	501,117	3,377	0	13	495	374
7096	357	494	374	0,638	0,614	512,818	3,301	0	505	355	0,381	0,56	501,117	3,248	0	13	495	374
7116	358	487	401	0,635	0,613	512,818	3,381	0	496	367	0,377	0,56	501,117	3,235	0	13	495	374
7136	359	476	384	0,632	0,612	512,818	3,386	0	511	368	0,374	0,559	501,117	3,263	0	13	495	374
7156	360	472	396	0,628	0,611	512,231	3,387	0	509	362	0,37	0,559	503,467	3,279	0	13	495	374
7176	361	487	392	0,625	0,611	512,231	3,317	0	502	369	0,366	0,558	503,467	3,251	0	13	495	374
7196	362	488	373	0,621	0,611	512,231	3,292	0	498	377	0,362	0,558	503,467	3,195	0	13	495	374
7216	363	491	370	0,618	0,611	512,231	3,352	0	497	377	0,359	0,558	503,467	3,288	0	13	495	374
7236	364	491	379	0,615	0,611	512,231	3,376	0	515	353	0,356	0,559	503,467	3,324	0	13	495	374
7256	365	490	380	0,612	0,611	512,545	3,385	0	516	354	0,353	0,56	504,905	3,335	0	13	495	374
7276	366	503	378	0,61	0,612	512,545	3,304	0	495	366	0,351	0,56	504,905	3,275	0	13	495	374
7295	367	496	398	0,608	0,612	512,545	3,445	0	505	354	0,349	0,562	504,905	3,178	0	13	495	374
7316	368	497	381	0,606	0,613	512,545	3,249	0	505	363	0,347	0,563	504,905	3,289	0	13	495	374
7335	369	481	380	0,604	0,614	512,545	3,32	0	500	368	0,345	0,564	504,905	3,133	0	13	495	374
7355	370	478	386	0,602	0,615	511,994	3,34	0	500	364	0,343	0,565	505,532	3,159	0	13	495	374
7375	371	501	390	0,601	0,616	511,994	3,402	0	504	352	0,341	0,566	505,532	3,295	0	13	495	374
7395	372	489	403	0,599	0,617	511,994	3,705	0	501	367	0,339	0,567	505,532	3,315	0	13	495	374
7415	373	490	389	0,598	0,618	511,994	3,377	0	497	375	0,338	0,568	505,532	3,362	0	13	495	374
7435	374	493	381	0,597	0,619	511,994	3,339	0	496	366	0,337	0,57	505,532	3,297	0	13	495	374
7455	375	487	383	0,595	0,62	510,938	3,397	0	495	369	0,335	0,571	505,097	3,316	0	13	495	374
7475	376	483	401	0,595	0,622	510,938	3,528	0	495	372	0,334	0,572	505,097	3,284	0	13	495	374
7495	377	498	375	0,594	0,623	510,938	3,38	0	491	382	0,334	0,572	505,097	3,339	0	13	495	374
7515	378	481	385	0,593	0,623	510,938	3,465	0	508	366	0,333	0,573	505,097	3,434	0	13	495	374
7535	379	489	384	0,592	0,624	510,938	3,56	0	492	366	0,332	0,573	505,097	3,397	0	13	495	374
7555	380	493	384	0,592	0,624	509,632	3,501	0	499	364	0,332	0,574	505,768	3,453	0	13	495	374
7575	381	485	373	0,591	0,624	509,632	3,385	0	502	375	0,331	0,574	505,768	3,543	0	13	495	374
7595	382	482	381	0,591	0,624	509,632	3,527	0	495	358	0,331	0,574	505,768	3,485	0	13	495	374
7615	383	493	379	0,59	0,624	509,632	3,528	0	505	377	0,33	0,573	505,768	3,578	0	13	495	374
7634	384	503	372	0,59	0,623	509,632	3,591	0	502	366	0,33	0,573	505,768	3,507	0	13	495	374
7654	385	506	376	0,589	0,623	508,669	3,606	0	501	362	0,329	0,572	505,411	3,543	0	13	495	374
7674	386	496	374	0,588	0,622	508,669	3,583	0	490	375	0,328	0,572	505,411	3,565	0	13	495	374
7694	387	501	356	0,588	0,622	508,669	3,553	0	495	367	0,328	0,571	505,411	3,596	0	13	495	374
7714	388	500	388	0,587	0,621	508,669	3,617	0	486	371	0,327	0,571	505,411	3,561	0	13	495	374
7734	389	496	390	0,586	0,621	508,669	3,677	0	494	371	0,327	0,57	505,411	3,518	0	13	495	374
7754	390	498	388	0,587	0,621	512,588	3,713	0	492	370	0,327	0,57	505,844	3,524	0	13	495	374
7774	391	432	385	0,587	0,621	512,588	3,474	0	431	383	0,328	0,57	505,844	3,591	0
7794	392	442	385	0,588	0,621	512,588	3,609	0	428	378	0,328	0,57	505,844	3,592	0
7814	393	413	357	0,588	0,622	512,588	3,461	0	415	342	0,329	0,57	505,844	3,485	0
7834	394	426	383	0,589	0,622	512,588	3,509	0	430	383	0,33	0,57	505,844	3,651	0	14	418	374
7854	395	424	378	0,59	0,623	510,471	3,528	0	425	370	0,331	0,57	508,171	3,646	0	14	418	374
7874	396	428	381	0,591	0,624	510,471	3,481	0	426	361	0,332	0,571	508,171	3,636	0	14	418	374
7893	397	406	386	0,592	0,625	510,471	3,545	0	418	351	0,333	0,571	508,171	3,48	0	14	418	374
7914	398	431	410	0,593	0,627	510,471	3,807	0	411	371	0,334	0,572	508,171	3,574	0	14	418	374
7933	399	421	368	0,594	0,628	510,471	3,382	0	422	379	0,335	0,573	508,171	3,536	0	14	418	374
7954	400	416	377	0,595	0,63	508,471	3,458	0	416	382	0,336	0,574	506,434	3,575	0	14	418	374
7973	401	419	391	0,596	0,631	508,471	3,446	0	423	365	0,337	0,575	506,434	3,483	0	14	418	374
7993	402	404	360	0,598	0,633	508,471	3,441	0	420	377	0,339	0,575	506,434	3,568	0	14	418	374
8013	403	425	383	0,599	0,634	508,471	3,433	0	422	373	0,34	0,576	506,434	3,504	0	14	418	374
8033	404	405	370	0,6	0,635	508,471	3,382	0	418	364	0,342	0,576	506,434	3,429	0	14	418	374
8053	405	412	381	0,602	0,636	508,524	3,372	0	418	367	0,343	0,577	508,153	3,463	0	14	418	374
8073	406	392	426	0,603	0,637	508,524	3,523	0	399	407	0,345	0,578	508,153	3,531	0	15	390	403
8093	407	393	407	0,605	0,638	508,524	3,482	0	407	378	0,346	0,578	508,153	3,538	0	15	390	403
8113	408	385	416	0,606	0,639	508,524	3,448	0	401	377	0,348	0,578	508,153	3,457	0	15	390	403
8133	409	386	412	0,607	0,639	508,524	3,453	0	387	384	0,349	0,578	508,153	3,515	0	15	390	403
8153	410	385	414	0,608	0,639	511,219	3,475	0	388	384	0,35	0,578	509,413	3,505	0	15	390	403
8173	411	401	417	0,608	0,639	511,219	3,627	0	390	400	0,35	0,578	509,413	3,632	0	15	390	403
8193	412	385	408	0,609	0,64	511,219	3,558	0	387	404	0,351	0,578	509,413	3,62	0	15	390	403
8212	413	382	375	0,609	0,64	511,219	3,469	0	388	407	0,351	0,578	509,413	3,674	0	15	390	403
8232	414	398	410	0,61	0,641	511,219	3,592	0	390	405	0,352	0,578	509,413	3,636	0	15	390	403
8252	415	389	399	0,61	0,642	511,402	3,533	0	390	406	0,352	0,579	508,92	3,641	0	15	390	403
8272	416	391	420	0,611	0,643	511,402	3,62	0	390	412	0,353	0,58	508,92	3,714	0	15	390	403
8292	417	399	434	0,611	0,644	511,402	3,871	0	383	395	0,354	0,581	508,92	3,665	0	15	390	403
8312	418	394	427	0,612	0,645	511,402	3,721	0	394	397	0,355	0,582	508,92	3,704	0	15	390	403
8332	419	381	413	0,613	0,646	511,402	3,753	0	394	405	0,356	0,582	508,92	3,701	0	15	390	403
8352	420	382	417	0,615	0,646	511,872	3,788	0	395	397	0,357	0,582	507,714	3,69	0	15	390	403
8372	421	388	421	0,616	0,646	511,872	3,674	0	394	388	0,358	0,582	507,714	3,648	0	15	390	403
8392	422	391	415	0,616	0,646	511,872	3,691	0	399	385	0,358	0,582	507,714	3,581	0	15	390	403
8412	423	380	412	0,617	0,645	511,872	3,686	0	382	402	0,359	0,581	507,714	3,715	0	15	390	403
8432	424	384	406	0,617	0,644	511,872	3,57	0	387	386	0,36	0,58	507,714	3,642	0	15	390	403
8452	425	382	403	0,618	0,643	511,342	3,565	0	384	389	0,36	0,579	507,847	3,642	0	15	390	403
8472	426	386	410	0,618	0,642	511,342	3,544	0	374	414	0,361	0,578	507,847	3,597	0	15	390	403
8492	427	394	412	0,619	0,64	511,342	3,679	0	387	418	0,361	0,576	507,847	3,656	0	15	390	403
8511	428	399	422	0,619	0,639	511,342	3,717	0	385	415	0,362	0,574	507,847	3,65	0	15	390	403
8531	429	384	417	0,62	0,637	511,342	3,589	0	385	387	0,363	0,573	507,847	3,48	0	15	390	403
8551	430	389	419	0,621	0,635	512,46	3,678	0	384	385	0,364	0,57	508,759	3,504	0	15	390	403
8571	431	388	411	0,622	0,633	512,46	3,565	0	390	412	0,366	0,568	508,759	3,667	0	15	390	403
8591	432	395	406	0,624	0,631	512,46	3,628	0	398	376	0,367	0,565	508,759	3,635	0	15	390	403
8611	433	371	414	0,626	0,629	512,46	3,68	0	387	391	0,369	0,562	508,759	3,554	0	15	390	403
8631	434	380	397	0,628	0,626	512,46	3,496	0	390	386	0,371	0,56	508,759	3,583	0	15	390	403
8651	435	376	395	0,63	0,625	513,408	3,542	0	391	393	0,374	0,558	509,175	3,541	0	15	390	403
8671	436	388	433	0,631	0,625	513,408	3,724	0	391	396	0,375	0,557	509,175	3,542	0	15	390	403
8691	437	384	412	0,633	0,625	513,408	3,548	0	388	365	0,377	0,557	509,175	3,58	0	15	390	403
8711	438	389	419	0,634	0,626	513,408	3,53	0	386	380	0,378	0,558	509,175	3,52	0	15	390	403
8731	439	373	402	0,634	0,628	513,408	3,563	0	390	403	0,378	0,559	509,175	3,636	0	15	390	403
8751	440	371	401	0,634	0,629	513,713	3,564	0	388	392	0,378	0,559	509,219	3,636	0	15	390	403
8771	441	409	440	0,633	0,629	513,713	3,808	0	394	391	0,378	0,56	509,219	3,553	0	15	390	403
8791	442	398	422	0,632	0,629	513,713	3,556	0	397	395	0,377	0,56	509,219	3,468	0	15	390	403
8810	443	396	417	0,631	0,629	513,713	3,661	0	395	391	0,375	0,56	509,219	3,512	0	15	390	403
8830	444	400	417	0,629	0,628	513,713	3,612	0	393	379	0,373	0,561	509,219	3,471	0	15	390	403
8850	445	400	418	0,627	0,628	513,785	3,667	0	394	379	0,37	0,562	508,903	3,485	0	15	390	403
8870	446	404	424	0,624	0,628	513,785	3,638	0	399	377	0,367	0,563	508,903	3,532	0	15	390	403
8890	447	410	434	0,621	0,628	513,785	3,776	0	401	409	0,364	0,564	508,903	3,549	0	15	390	403
8910	448	394	393	0,618	0,628	513,785	3,442	0	396	404	0,361	0,566	508,903	3,545	0	15	390	403
8930	449	412	431	0,616	0,628	513,785	3,796	0	397	391	0,358	0,567	508,903	3,519	0	15	390	403
8950	450	407	418	0,613	0,628	513,21	3,688	0	396	406	0,355	0,568	510,046	3,534	0	15	390	403
8970	451	420	382	0,61	0,627	513,21	3,492	0	428	389	0,352	0,568	510,046	3,629	0
8990	452	518	410	0,606	0,624	513,21	3,636	0	513	401	0,348	0,567	510,046	3,598	0
9010	453	-800	-600	-1	-1	-1	-1	4	-800	-600	-1	-1	-1	-1	4
9030	454	-800	-600	-1	-1	-1	-1	4	-800	-600	-1	-1	-1	-1	4
9050	455	-800	-600	-1	-1	-1	-1	4	-800	-600	-1	-1	-1	-1	4
9070	456	545	476	0,595	0,618	513,21	3,582	0	516	396	0,337	0,566	510,046	3,574	0
9089	457	518	377	0,593	0,617	513,21	3,496	0	531	390	0,334	0,566	510,046	3,572	0
9109	458	518	374	0,591	0,616	516,042	3,514	0	531	390	0,333	0,566	510,083	3,572	0
9129	459	507	439	0,59	0,615	516,042	3,888	0	516	411	0,331	0,565	510,083	3,542	0	16	517	405
9149	460	521	421	0,588	0,614	516,042	3,674	0	526	402	0,33	0,564	510,083	3,52	0	16	517	405
9169	461	516	404	0,587	0,613	516,042	3,66	0	525	402	0,329	0,564	510,083	3,524	0	16	517	405
9189	462	512	399	0,587	0,612	516,042	3,613	0	508	413	0,329	0,563	510,083	3,591	0	16	517	405
9209	463	519	393	0,586	0,611	515,551	3,585	0	512	408	0,328	0,562	509,964	3,584	0	16	517	405
9229	464	521	418	0,586	0,61	515,551	3,654	0	511	406	0,328	0,561	509,964	3,542	0	16	517	405
9249	465	518	418	0,586	0,609	515,551	3,616	0	518	394	0,328	0,561	509,964	3,651	0	16	517	405
9269	466	521	393	0,586	0,608	515,551	3,589	0	524	398	0,329	0,56	509,964	3,617	0	16	517	405
9289	467	526	396	0,587	0,608	515,551	3,658	0	511	406	0,329	0,559	509,964	3,484	0	16	517	405
9309	468	526	398	0,587	0,607	515,736	3,634	0	517	401	0,329	0,559	510,223	3,526	0	16	517	405
9329	469	506	425	0,587	0,606	515,736	3,899	0	510	407	0,329	0,558	510,223	3,601	0	16	517	405
9349	470	516	418	0,587	0,606	515,736	3,715	0	513	402	0,329	0,557	510,223	3,602	0	16	517	405
9369	471	529	382	0,587	0,604	515,736	3,752	0	538	375	0,33	0,556	510,223	3,623	0
9389	472	534	252	0,586	0,601	515,736	3,579	0	549	262	0,33	0,553	510,223	3,643	0
9408	473	539	230	0,587	0,597	512,158	3,523	0	563	245	0,33	0,549	506,826	3,63	0
9428	474	-800	-600	0,33	0,546	-1	-1	4	622	285	0,33	0,546	506,826	2,999	0
9448	475	566	206	0,587	0,592	512,158	3,585	0	592	214	0,33	0,544	506,826	3,322	0
9468	476	555	180	0,587	0,59	512,158	3,563	0	569	178	0,33	0,542	506,826	3,586	0	17	566	188
9488	477	556	175	0,587	0,588	512,158	3,613	0	575	192	0,33	0,54	506,826	3,542	0	17	566	188
9508	478	557	173	0,587	0,586	511,345	3,609	0	581	175	0,33	0,537	505,416	3,505	0	17	566	188
9528	479	569	186	0,587	0,583	511,345	3,555	0	570	180	0,331	0,535	505,416	3,654	0	17	566	188
9548	480	558	187	0,587	0,581	511,345	3,605	0	576	190	0,331	0,532	505,416	3,536	0	17	566	188
9568	481	567	182	0,587	0,579	511,345	3,495	0	561	199	0,331	0,53	505,416	3,526	0	17	566	188
9588	482	563	185	0,587	0,577	511,345	3,547	0	570	193	0,332	0,528	505,416	3,558	0	17	566	188
9608	483	558	181	0,588	0,576	512,819	3,554	0	569	197	0,333	0,526	505,811	3,564	0	17	566	188
9628	484	556	187	0,589	0,574	512,819	3,514	0	575	191	0,334	0,524	505,811	3,551	0	17	566	188
9648	485	566	191	0,59	0,573	512,819	3,608	0	568	203	0,335	0,522	505,811	3,493	0	17	566	188
9668	486	568	192	0,591	0,572	512,819	3,566	0	565	197	0,336	0,521	505,811	3,509	0	17	566	188
9687	487	556	192	0,592	0,571	512,819	3,496	0	569	194	0,337	0,519	505,811	3,534	0	17	566	188
9707	488	562	187	0,593	0,57	516,01	3,552	0	567	196	0,339	0,517	507,482	3,519	0	17	566	188
9727	489	558	178	0,594	0,57	516,01	3,457	0	566	187	0,34	0,516	507,482	3,442	0	17	566	188
9747	490	570	183	0,596	0,569	516,01	3,467	0	570	196	0,342	0,515	507,482	3,478	0	17	566	188
9767	491	569	185	0,597	0,569	516,01	3,536	0	576	196	0,343	0,514	507,482	3,457	0	17	566	188
9787	492	565	185	0,598	0,568	516,01	3,472	0	569	194	0,345	0,513	507,482	3,377	0	17	566	188
9807	493	572	181	0,602	0,568	517,402	3,506	0	572	186	0,348	0,512	511,965	3,413	0	17	566	188
9827	494	274	214	0,606	0,568	517,402	3,513	0	293	211	0,354	0,512	511,965	3,554	0
9847	495	210	219	0,61	0,569	517,402	3,437	0	200	210	0,358	0,511	511,965	3,442	0	18	195	216
9867	496	193	222	0,613	0,569	517,402	3,394	0	195	207	0,36	0,511	511,965	3,349	0	18	195	216
9887	497	195	227	0,616	0,57	517,402	3,47	0	194	203	0,364	0,511	511,965	3,5	0	18	195	216
9907	498	188	237	0,62	0,571	513,215	3,391	0	192	201	0,367	0,511	514,807	3,434	0	18	195	216
9927	499	197	236	0,623	0,573	513,215	3,393	0	195	196	0,371	0,512	514,807	3,452	0	18	195	216
9947	500	193	224	0,627	0,575	513,215	3,362	0	199	210	0,375	0,513	514,807	3,427	0	18	195	216
9967	501	200	231	0,63	0,576	513,215	3,369	0	196	205	0,378	0,513	514,807	3,534	0	18	195	216
9986	502	194	228	0,632	0,577	513,215	3,385	0	200	202	0,381	0,514	514,807	3,592	0	18	195	216
10006	503	194	230	0,634	0,578	514,19	3,376	0	201	209	0,383	0,514	514,14	3,613	0	18	195	216
10026	504	195	226	0,636	0,58	514,19	3,337	0	194	205	0,385	0,515	514,14	3,453	0	18	195	216
10046	505	196	229	0,637	0,581	514,19	3,404	0	191	192	0,386	0,515	514,14	3,455	0	18	195	216
10066	506	205	226	0,638	0,582	514,19	3,325	0	204	203	0,387	0,516	514,14	3,513	0	18	195	216
10086	507	197	228	0,639	0,584	514,19	3,436	0	200	210	0,388	0,517	514,14	3,441	0	18	195	216
10106	508	199	228	0,64	0,585	513,756	3,418	0	202	207	0,389	0,517	513,811	3,453	0	18	195	216
10126	509	198	225	0,641	0,587	513,756	3,46	0	201	202	0,39	0,518	513,811	3,382	0	18	195	216
10146	510	199	223	0,643	0,589	513,756	3,348	0	195	210	0,392	0,52	513,811	3,509	0	18	195	216
10166	511	191	226	0,644	0,591	513,756	3,388	0	196	197	0,393	0,521	513,811	3,472	0	18	195	216
10186	512	194	229	0,645	0,593	513,756	3,43	0	190	202	0,394	0,523	513,811	3,464	0	18	195	216
10206	513	194	231	0,646	0,595	513,057	3,377	0	189	205	0,395	0,524	513,28	3,451	0	18	195	216
10226	514	193	234	0,647	0,597	513,057	3,438	0	192	203	0,396	0,525	513,28	3,424	0	18	195	216
10246	515	188	239	0,648	0,598	513,057	3,388	0	202	215	0,398	0,526	513,28	3,47	0	18	195	216
10266	516	148	379	0,65	0,599	513,057	3,423	0	144	343	0,4	0,528	513,28	3,624	0
10286	517	-800	-600	-1	-1	-1	-1	4	-800	-600	-1	-1	-1	-1	4
10305	518	-800	-600	-1	-1	-1	-1	4	-800	-600	-1	-1	-1	-1	4
10325	519	-800	-600	-1	-1	-1	-1	4	-800	-600	-1	-1	-1	-1	4
10345	520	-800	-600	-1	-1	-1	-1	4	-800	-600	-1	-1	-1	-1	4
10365	521	-800	-600	-1	-1	-1	-1	4	-800	-600	-1	-1	-1	-1	4
10385	522	209	449	0,654	0,609	513,057	4,019	0	222	480	0,404	0,536	513,28	3,617	0
10405	523	237	502	0,655	0,611	503,507	3,485	0	241	489	0,405	0,538	508,384	3,536	0	19	226	484
10425	524	230	493	0,656	0,613	519,433	3,59	0	234	482	0,406	0,539	520,054	3,614	0	19	226	484
10445	525	216	488	0,657	0,614	519,433	3,606	0	227	483	0,407	0,54	520,054	3,655	0	19	226	484
10465	526	231	494	0,658	0,616	519,433	3,663	0	238	487	0,408	0,542	520,054	3,874	0	19	226	484
10485	527	227	495	0,659	0,619	519,433	3,683	0	219	479	0,409	0,545	520,054	3,653	0	19	226	484
10505	528	220	491	0,66	0,621	519,433	3,629	0	231	480	0,41	0,547	520,054	3,667	0	19	226	484
10525	529	227	491	0,66	0,622	519,067	3,662	0	231	480	0,41	0,548	520,114	3,723	0	19	226	484
10545	530	221	494	0,66	0,621	519,067	3,704	0	223	470	0,41	0,549	520,114	3,765	0	19	226	484
10565	531	218	485	0,66	0,62	519,067	3,737	0	226	480	0,41	0,547	520,114	3,689	0	19	226	484
10585	532	233	488	0,66	0,617	519,067	3,727	0	229	467	0,41	0,545	520,114	3,767	0	19	226	484
10604	533	290	421	0,658	0,612	519,067	3,787	0	296	409	0,41	0,54	520,114	3,955	0
10625	534	297	407	0,658	0,61	524,519	3,838	0	304	406	0,409	0,538	519,949	3,951	0
10644	535	320	399	0,658	0,608	524,519	3,888	0	329	372	0,409	0,538	519,949	3,745	0	20	321	396
10664	536	321	412	0,657	0,606	524,519	3,737	0	326	395	0,408	0,535	519,949	3,749	0	20	321	396
10684	537	318	401	0,657	0,602	524,519	3,703	0	324	392	0,408	0,532	519,949	3,772	0	20	321	396
10704	538	319	417	0,656	0,599	524,519	3,788	0	331	377	0,407	0,529	519,949	3,904	0	20	321	396
10724	539	317	413	0,655	0,595	526,991	3,811	0	329	386	0,406	0,525	521,703	3,937	0	20	321	396
10744	540	313	404	0,654	0,592	526,991	3,764	0	326	382	0,405	0,522	521,703	3,836	0	20	321	396
10764	541	315	404	0,654	0,588	526,991	3,821	0	314	389	0,405	0,519	521,703	3,792	0	20	321	396
10784	542	310	392	0,653	0,586	526,991	3,808	0	326	389	0,404	0,517	521,703	3,816	0	20	321	396
10804	543	316	399	0,653	0,584	526,991	3,741	0	328	391	0,404	0,516	521,703	3,747	0	20	321	396
10824	544	313	395	0,652	0,583	527,957	3,771	0	325	391	0,404	0,516	523,104	3,75	0	20	321	396
10844	545	329	408	0,652	0,582	527,957	3,756	0	329	398	0,403	0,515	523,104	3,828	0	20	321	396
10864	546	319	410	0,651	0,581	527,957	3,812	0	320	370	0,403	0,515	523,104	3,819	0	20	321	396
10883	547	321	406	0,651	0,58	527,957	3,703	0	315	382	0,402	0,514	523,104	3,702	0	20	321	396
10903	548	324	409	0,65	0,579	527,957	3,782	0	329	401	0,402	0,512	523,104	3,741	0	20	321	396
10923	549	324	406	0,649	0,577	530,414	3,801	0	323	390	0,401	0,511	523,848	3,705	0	20	321	396
10943	550	314	401	0,649	0,576	530,414	3,827	0	327	392	0,401	0,51	523,848	3,888	0	20	321	396
10963	551	328	404	0,649	0,575	530,414	3,769	0	336	393	0,401	0,51	523,848	3,837	0	20	321	396
10983	552	319	404	0,649	0,575	530,414	3,756	0	320	393	0,401	0,509	523,848	3,846	0	20	321	396
11003	553	314	403	0,649	0,575	530,414	3,763	0	327	389	0,402	0,509	523,848	3,821	0	20	321	396
11023	554	318	403	0,649	0,574	531,752	3,766	0	327	388	0,402	0,509	525,359	3,829	0	20	321	396
11043	555	402	403	0,649	0,575	531,752	3,774	0	412	391	0,402	0,509	525,359	3,901	0	21	402	391
11063	556	398	409	0,65	0,576	531,752	3,725	0	409	365	0,403	0,51	525,359	3,766	0	21	402	391
11083	557	410	406	0,651	0,578	531,752	3,766	0	397	386	0,404	0,512	525,359	3,707	0	21	402	391
11103	558	408	390	0,652	0,58	531,752	3,836	0	401	394	0,405	0,515	525,359	3,73	0	21	402	391
11123	559	406	391	0,653	0,583	531,6	3,826	0	405	389	0,406	0,517	522,632	3,68	0	21	402	391
11143	560	405	400	0,654	0,585	531,6	3,755	0	404	390	0,407	0,519	522,632	3,737	0	21	402	391
11163	561	410	413	0,655	0,587	531,6	3,793	0	406	402	0,408	0,521	522,632	3,825	0	21	402	391
11184	562	398	398	0,656	0,589	531,6	3,738	0	406	389	0,409	0,523	522,632	3,738	0	21	402	391
11202	563	395	401	0,657	0,592	531,6	3,709	0	397	374	0,41	0,525	522,632	3,674	0	21	402	391
11223	564	393	405	0,658	0,594	530,655	3,703	0	398	376	0,411	0,528	521,561	3,683	0	21	402	391
11242	565	399	406	0,659	0,597	530,655	3,778	0	403	377	0,411	0,53	521,561	3,572	0	21	402	391
11263	566	404	389	0,66	0,6	530,655	3,738	0	413	366	0,412	0,533	521,561	3,689	0	21	402	391
11282	567	397	406	0,66	0,603	530,655	3,748	0	399	410	0,412	0,536	521,561	3,842	0	22	398	392
11303	568	395	393	0,661	0,605	530,655	3,701	0	406	404	0,413	0,539	521,561	3,695	0	22	398	392
11322	569	395	402	0,661	0,607	529,011	3,682	0	407	399	0,413	0,541	520,199	3,739	0	22	398	392
11343	570	386	399	0,661	0,609	529,011	3,658	0	404	380	0,413	0,543	520,199	3,714	0	22	398	392
11362	571	399	409	0,661	0,611	529,011	3,745	0	399	369	0,412	0,545	520,199	3,561	0	22	398	392
11383	572	406	402	0,66	0,613	529,011	3,775	0	404	385	0,412	0,547	520,199	3,583	0	22	398	392
11402	573	396	401	0,66	0,615	529,011	3,685	0	394	359	0,411	0,549	520,199	3,537	0	22	398	392
11423	574	398	405	0,659	0,616	527,144	3,726	0	393	363	0,411	0,551	518,731	3,527	0	22	398	392
11442	575	393	405	0,659	0,618	527,144	3,785	0	395	388	0,41	0,553	518,731	3,707	0	22	398	392
11463	576	387	382	0,659	0,619	527,144	3,636	0	408	391	0,41	0,554	518,731	3,757	0	22	398	392
11482	577	399	392	0,659	0,62	527,144	3,74	0	401	400	0,41	0,555	518,731	3,833	0	22	398	392
11503	578	392	386	0,659	0,621	527,144	3,714	0	405	400	0,41	0,557	518,731	3,792	0	22	398	392
11521	579	393	391	0,659	0,622	526,042	3,652	0	403	401	0,41	0,558	518,354	3,827	0	22	398	392
11544	580	393	395	0,659	0,624	526,042	3,765	0	401	395	0,409	0,559	518,354	3,762	0	22	398	392
11561	581	391	397	0,659	0,625	526,042	3,821	0	401	396	0,409	0,56	518,354	3,821	0	22	398	392
11583	582	413	441	0,659	0,624	526,042	3,909	0	-800	-600	0,659	0,624	-1	-1	4
11601	583	-800	-600	-1	-1	-1	-1	4	-800	-600	-1	-1	-1	-1	4
11624	584	-800	-600	-1	-1	-1	-1	4	-800	-600	-1	-1	-1	-1	4
11641	585	-800	-600	-1	-1	-1	-1	4	-800	-600	-1	-1	-1	-1	4
11665	586	-800	-600	-1	-1	-1	-1	4	-800	-600	-1	-1	-1	-1	4
11681	587	-800	-600	-1	-1	-1	-1	4	-800	-600	-1	-1	-1	-1	4
11701	588	-800	-600	-1	-1	-1	-1	4	-800	-600	-1	-1	-1	-1	4
11721	589	-800	-600	-1	-1	-1	-1	4	-800	-600	-1	-1	-1	-1	4
11741	590	-800	-600	-1	-1	-1	-1	4	-800	-600	-1	-1	-1	-1	4
11761	591	393	387	0,66	0,636	526,042	4,209	0	404	395	0,408	0,572	518,354	4,206	0	23	394	413
11780	592	-800	-600	0,408	0,574	-1	-1	4	398	415	0,408	0,574	511,093	3,786	0	23	394	413
11800	593	-800	-600	0,66	0,64	-1	-1	4	397	410	0,408	0,576	516,568	3,825	0	23	394	413
11820	594	394	422	0,66	0,642	523,88	3,803	0	401	407	0,408	0,578	516,568	3,853	0	23	394	413
11840	595	390	415	0,66	0,644	523,88	3,833	0	398	407	0,409	0,58	516,568	3,791	0	23	394	413
11860	596	388	424	0,66	0,646	523,88	3,958	0	397	418	0,409	0,582	516,568	3,906	0	23	394	413
11880	597	391	411	0,66	0,647	523,88	3,795	0	397	407	0,409	0,584	516,568	3,816	0	23	394	413
11900	598	389	413	0,66	0,648	523,359	3,836	0	398	412	0,409	0,585	514,061	3,793	0	23	394	413
11920	599	384	413	0,661	0,649	523,359	3,836	0	395	411	0,409	0,586	514,061	3,765	0	23	394	413
11940	600	391	415	0,661	0,65	523,359	3,904	0	404	411	0,41	0,587	514,061	3,88	0	23	394	413
11960	601	391	416	0,662	0,651	523,359	3,857	0	397	399	0,411	0,588	514,061	3,793	0	23	394	413
11980	602	388	424	0,663	0,651	523,359	3,815	0	401	418	0,411	0,588	514,061	3,828	0	23	394	413
12000	603	388	426	0,663	0,651	523,736	3,838	0	399	414	0,412	0,588	515,352	3,879	0	23	394	413
12020	604	386	415	0,664	0,651	523,736	3,91	0	401	404	0,413	0,587	515,352	3,913	0	23	394	413
12040	605	385	411	0,664	0,651	523,736	3,894	0	411	404	0,413	0,587	515,352	3,85	0	23	394	413
12060	606	388	416	0,664	0,65	523,736	3,793	0	406	409	0,413	0,586	515,352	3,776	0	23	394	413
12080	607	388	411	0,664	0,649	523,736	3,811	0	400	411	0,413	0,585	515,352	3,828	0	23	394	413
12099	608	389	412	0,664	0,648	524,239	3,832	0	403	413	0,413	0,584	514,883	3,793	0	23	394	413
12119	609	389	416	0,663	0,647	524,239	3,795	0	389	411	0,413	0,583	514,883	3,748	0	23	394	413
12139	610	388	416	0,663	0,646	524,239	3,791	0	410	413	0,412	0,582	514,883	3,903	0	23	394	413
12159	611	387	419	0,663	0,644	524,239	3,707	0	390	407	0,412	0,581	514,883	3,705	0	23	394	413
12179	612	389	416	0,663	0,643	524,239	3,646	0	394	408	0,412	0,58	514,883	3,654	0	23	394	413
12199	613	389	417	0,662	0,641	524,276	3,629	0	398	406	0,411	0,579	515,94	3,681	0	23	394	413
12219	614	302	422	0,662	0,639	524,276	3,648	0	338	426	0,412	0,578	515,94	3,867	0	24	308	416
12239	615	312	424	0,662	0,638	524,276	3,751	0	319	376	0,411	0,577	515,94	3,63	0	24	308	416
12259	616	309	422	0,661	0,636	524,276	3,683	0	307	398	0,41	0,577	515,94	3,602	0	24	308	416
12279	617	310	428	0,66	0,634	524,276	3,658	0	324	428	0,409	0,576	515,94	3,736	0	24	308	416
12299	618	311	429	0,659	0,632	523,138	3,686	0	310	407	0,408	0,576	517,116	3,608	0	24	308	416
12319	619	304	426	0,657	0,63	523,138	3,62	0	306	416	0,406	0,576	517,116	3,746	0	24	308	416
12339	620	304	431	0,655	0,629	523,138	3,635	0	322	411	0,404	0,577	517,116	3,64	0	24	308	416
12359	621	312	430	0,653	0,627	523,138	3,615	0	306	419	0,402	0,577	517,116	3,622	0	24	308	416
12378	622	298	421	0,65	0,626	523,138	3,556	0	300	382	0,399	0,578	517,116	3,508	0	24	308	416
12398	623	300	422	0,647	0,625	523,704	3,557	0	303	381	0,396	0,579	514,419	3,441	0	24	308	416
12418	624	304	429	0,644	0,625	523,704	3,603	0	314	428	0,393	0,58	514,419	3,748	0	24	308	416
12438	625	313	416	0,642	0,624	523,704	3,591	0	297	395	0,39	0,581	514,419	3,563	0	24	308	416
12458	626	303	428	0,64	0,624	523,704	3,523	0	310	405	0,388	0,583	514,419	3,669	0	24	308	416
12478	627	309	429	0,638	0,625	523,704	3,556	0	320	413	0,386	0,584	514,419	3,58	0	24	308	416
12498	628	306	426	0,637	0,626	523,413	3,527	0	316	397	0,385	0,586	514,581	3,622	0	24	308	416
12518	629	300	423	0,636	0,627	523,413	3,605	0	313	423	0,384	0,588	514,581	3,682	0	24	308	416
12538	630	301	425	0,636	0,629	523,413	3,671	0	308	414	0,383	0,591	514,581	3,659	0	24	308	416
12558	631	314	429	0,636	0,631	523,413	3,583	0	321	422	0,383	0,593	514,581	3,785	0	24	308	416
12578	632	260	430	0,637	0,634	523,413	3,613	0	268	424	0,385	0,596	514,581	3,771	0	25	251	420
12598	633	261	434	0,638	0,636	519,988	3,602	0	266	424	0,386	0,598	511,384	3,734	0	25	251	420
12618	634	250	430	0,64	0,639	519,988	3,585	0	249	412	0,387	0,601	511,384	3,703	0	25	251	420
12638	635	240	429	0,641	0,642	519,988	3,658	0	257	419	0,388	0,603	511,384	3,773	0	25	251	420
12658	636	247	425	0,642	0,645	519,988	3,609	0	253	431	0,389	0,606	511,384	3,78	0	25	251	420
12677	637	254	436	0,644	0,648	519,988	3,612	0	255	424	0,39	0,609	511,384	3,659	0	25	251	420
12697	638	252	436	0,645	0,65	518,543	3,606	0	253	430	0,391	0,611	510,869	3,688	0	25	251	420
12717	639	242	415	0,645	0,653	518,543	3,69	0	250	398	0,392	0,614	510,869	3,701	0	25	251	420
12737	640	254	418	0,646	0,655	518,543	3,605	0	253	411	0,393	0,616	510,869	3,742	0	25	251	420
12757	641	241	428	0,647	0,656	518,543	3,603	0	260	418	0,393	0,618	510,869	3,726	0	25	251	420
12777	642	258	429	0,647	0,658	518,543	3,694	0	257	415	0,393	0,62	510,869	3,568	0	25	251	420
12797	643	254	426	0,647	0,659	524,054	3,689	0	260	420	0,393	0,621	508,827	3,56	0	25	251	420
12817	644	245	420	0,647	0,659	524,054	3,6	0	253	416	0,393	0,622	508,827	3,655	0	25	251	420
12837	645	244	413	0,646	0,659	524,054	3,554	0	257	411	0,392	0,623	508,827	3,639	0	25	251	420
12857	646	247	424	0,645	0,659	524,054	3,715	0	250	409	0,39	0,623	508,827	3,608	0	25	251	420
12877	647	243	418	0,643	0,658	524,054	3,764	0	256	421	0,388	0,623	508,827	3,56	0	25	251	420
12897	648	249	424	0,641	0,657	515,937	3,756	0	256	419	0,386	0,622	507,983	3,53	0	25	251	420
12917	649	253	430	0,639	0,655	515,937	3,561	0	251	408	0,384	0,621	507,983	3,528	0	25	251	420
12937	650	243	425	0,637	0,653	515,937	3,501	0	248	404	0,381	0,619	507,983	3,507	0	25	251	420
12956	651	249	432	0,634	0,65	515,937	3,62	0	255	417	0,378	0,617	507,983	3,646	0	25	251	420
12976	652	251	423	0,632	0,647	515,937	3,561	0	243	403	0,375	0,615	507,983	3,589	0	25	251	420
12996	653	250	426	0,629	0,644	514,734	3,552	0	244	409	0,372	0,612	506,762	3,61	0	25	251	420
13016	654	416	420	0,623	0,64	514,734	3,62	0	422	427	0,366	0,608	506,762	3,654	0
13036	655	519	401	0,618	0,635	514,734	3,58	0	521	380	0,361	0,603	506,762	3,498	0
13056	656	-800	-600	-1	-1	-1	-1	4	-800	-600	-1	-1	-1	-1	4
13076	657	-800	-600	-1	-1	-1	-1	4	-800	-600	-1	-1	-1	-1	4
13096	658	-800	-600	-1	-1	-1	-1	4	-800	-600	-1	-1	-1	-1	4
13116	659	523	405	0,604	0,622	514,734	3,583	0	541	379	0,346	0,59	506,762	3,606	0	26	530	385
13136	660	523	392	0,601	0,618	514,734	3,54	0	541	372	0,342	0,587	506,762	3,511	0	26	530	385
13156	661	523	387	0,597	0,615	519,28	3,57	0	541	371	0,339	0,583	507,97	3,519	0	26	530	385
13176	662	522	396	0,595	0,611	519,28	3,791	0	541	366	0,336	0,58	507,97	3,585	0	26	530	385
13196	663	522	403	0,592	0,607	519,28	3,724	0	531	382	0,333	0,576	507,97	3,571	0	26	530	385
13216	664	522	399	0,59	0,604	519,28	3,733	0	535	377	0,331	0,573	507,97	3,606	0	26	530	385
13236	665	522	387	0,589	0,602	519,28	3,688	0	539	372	0,33	0,572	507,97	3,65	0	26	530	385
13256	666	521	392	0,588	0,601	516,318	3,659	0	538	379	0,329	0,571	508,253	3,66	0	26	530	385
13276	667	526	398	0,586	0,601	516,318	3,669	0	533	387	0,327	0,572	508,253	3,56	0	26	530	385
13296	668	562	411	0,585	0,602	516,318	3,636	0	560	415	0,326	0,574	508,253	3,586	0	27	557	402
13315	669	558	411	0,584	0,603	516,318	3,494	0	555	414	0,325	0,576	508,253	3,571	0	27	557	402
13335	670	561	416	0,583	0,604	516,318	3,497	0	557	404	0,324	0,577	508,253	3,43	0	27	557	402
13355	671	559	417	0,582	0,604	517,746	3,51	0	554	400	0,323	0,578	508,192	3,428	0	27	557	402
13375	672	568	412	0,58	0,604	517,746	3,554	0	563	398	0,321	0,578	508,192	3,513	0	27	557	402
13395	673	550	423	0,579	0,603	517,746	3,508	0	572	397	0,319	0,578	508,192	3,52	0	27	557	402
13415	674	558	403	0,577	0,603	517,746	3,524	0	569	404	0,318	0,578	508,192	3,491	0	27	557	402
13435	675	558	424	0,575	0,604	517,746	3,656	0	571	400	0,316	0,579	508,192	3,635	0	27	557	402
13455	676	557	418	0,574	0,604	517,678	3,645	0	571	401	0,315	0,579	507,912	3,639	0	27	557	402
13475	677	562	414	0,573	0,605	517,678	3,564	0	561	397	0,313	0,58	507,912	3,471	0	27	557	402
13495	678	556	404	0,572	0,605	517,678	3,465	0	559	412	0,312	0,58	507,912	3,408	0	27	557	402
13515	679	565	389	0,572	0,604	517,678	3,423	0	562	394	0,312	0,579	507,912	3,399	0	27	557	402
13535	680	552	409	0,572	0,602	517,678	3,521	0	561	405	0,311	0,577	507,912	3,466	0	27	557	402
13554	681	553	402	0,572	0,6	514,572	3,437	0	561	409	0,311	0,575	506,791	3,424	0	27	557	402
13574	682	560	400	0,572	0,598	514,572	3,507	0	559	393	0,311	0,572	506,791	3,484	0	27	557	402
13594	683	561	403	0,572	0,597	514,572	3,684	0	562	401	0,31	0,57	506,791	3,56	0	27	557	402
13614	684	551	402	0,572	0,597	514,572	3,565	0	550	399	0,31	0,569	506,791	3,512	0	27	557	402
13634	685	556	384	0,572	0,598	514,572	3,68	0	567	389	0,309	0,569	506,791	3,656	0	27	557	402
13654	686	553	390	0,572	0,601	508,122	3,596	0	566	394	0,309	0,571	504,178	3,654	0	27	557	402
13674	687	551	411	0,572	0,606	508,122	3,682	0	560	394	0,309	0,574	504,178	3,547	0	27	557	402
13694	688	553	402	0,573	0,61	508,122	3,647	0	551	400	0,31	0,576	504,178	3,546	0	27	557	402
13714	689	557	409	0,574	0,615	508,122	3,732	0	561	392	0,311	0,579	504,178	3,627	0	27	557	402
13734	690	555	391	0,576	0,619	508,122	3,692	0	551	395	0,313	0,582	504,178	3,628	0	27	557	402
13754	691	553	394	0,579	0,623	503,086	3,661	0	553	398	0,315	0,584	501,843	3,612	0	27	557	402
13774	692	513	422	0,582	0,626	503,086	3,867	0	540	381	0,319	0,586	501,843	3,811	0	27	557	402
13794	693	430	367	0,587	0,629	503,086	3,674	0	441	375	0,324	0,588	501,843	3,815	0	28	426	378
13814	694	442	398	0,592	0,632	503,086	3,821	0	441	365	0,327	0,59	501,843	3,647	0	28	426	378
13834	695	423	383	0,596	0,635	503,086	3,778	0	436	370	0,331	0,593	501,843	3,797	0	28	426	378
13854	696	426	402	0,601	0,638	499,622	3,686	0	439	370	0,336	0,596	496,973	3,721	0	28	426	378
13873	697	433	404	0,605	0,64	499,622	3,903	0	435	366	0,339	0,599	496,973	3,689	0	28	426	378
13893	698	432	385	0,608	0,642	499,622	3,806	0	422	376	0,343	0,601	496,973	3,76	0	28	426	378
13913	699	428	390	0,611	0,643	499,622	3,8	0	431	365	0,345	0,603	496,973	3,766	0	28	426	378
13933	700	426	374	0,613	0,645	499,622	3,71	0	434	376	0,347	0,604	496,973	3,806	0	28	426	378
13953	701	423	375	0,615	0,646	497,966	3,664	0	430	374	0,349	0,605	495,227	3,81	0	28	426	378
13973	702	413	367	0,617	0,646	497,966	3,742	0	433	342	0,351	0,605	495,227	3,805	0	28	426	378
13993	703	413	394	0,618	0,646	497,966	3,778	0	429	361	0,353	0,605	495,227	3,739	0	28	426	378
14013	704	420	388	0,62	0,646	497,966	3,783	0	426	373	0,354	0,604	495,227	3,719	0	28	426	378
14033	705	418	397	0,621	0,646	497,966	3,891	0	421	381	0,356	0,604	495,227	3,708	0	28	426	378
14053	706	419	394	0,623	0,646	499,488	3,934	0	419	388	0,357	0,603	496,036	3,703	0	28	426	378
14073	707	435	386	0,625	0,645	499,488	3,916	0	423	357	0,359	0,602	496,036	3,854	0	28	426	378
14093	708	416	388	0,627	0,644	499,488	3,813	0	424	386	0,361	0,601	496,036	3,743	0	28	426	378
14113	709	421	405	0,628	0,644	499,488	4,049	0	423	366	0,363	0,601	496,036	3,799	0	28	426	378
14133	710	423	368	0,631	0,644	499,488	3,635	0	418	380	0,366	0,6	496,036	3,762	0	28	426	378
14152	711	427	372	0,633	0,644	499,847	3,665	0	417	370	0,368	0,6	497,349	3,797	0	28	426	378
14172	712	371	384	0,635	0,644	499,847	3,763	0	386	367	0,371	0,6	497,349	3,748	0	29	362	402
14192	713	393	419	0,638	0,645	499,847	4,163	0	397	358	0,373	0,601	497,349	3,814	0	29	362	402
14212	714	376	392	0,64	0,647	499,847	3,771	0	389	362	0,375	0,602	497,349	3,731	0	29	362	402
14232	715	386	408	0,642	0,65	499,847	3,751	0	393	368	0,378	0,604	497,349	3,812	0	29	362	402
14252	716	377	393	0,645	0,653	501,811	3,867	0	397	365	0,38	0,607	496,947	3,78	0	29	362	402
14272	717	385	421	0,648	0,656	501,811	4,065	0	385	386	0,383	0,609	496,947	3,84	0	29	362	402
14292	718	382	408	0,651	0,658	501,811	3,866	0	404	398	0,386	0,611	496,947	3,98	0	29	362	402
14312	719	381	408	0,654	0,66	501,811	3,853	0	397	372	0,389	0,611	496,947	3,822	0	29	362	402
14332	720	379	399	0,656	0,661	501,811	3,847	0	395	387	0,392	0,611	496,947	3,875	0	29	362	402
14352	721	378	396	0,659	0,663	502,279	3,844	0	395	387	0,395	0,612	496,935	3,908	0	29	362	402
14372	722	385	394	0,661	0,666	502,279	3,786	0	394	394	0,397	0,613	496,935	3,87	0	29	362	402
14392	723	387	399	0,663	0,668	502,279	3,825	0	385	396	0,399	0,615	496,935	3,79	0	29	362	402
14412	724	380	407	0,666	0,67	502,279	3,799	0	376	381	0,402	0,616	496,935	3,772	0	29	362	402
14432	725	379	395	0,668	0,671	502,279	3,848	0	379	395	0,405	0,617	496,935	3,793	0	29	362	402
14452	726	378	400	0,671	0,672	501,565	3,842	0	375	394	0,407	0,617	495,657	3,779	0	29	362	402
14471	727	386	398	0,673	0,672	501,565	3,88	0	389	406	0,41	0,617	495,657	3,888	0	29	362	402
14491	728	381	404	0,675	0,673	501,565	3,864	0	383	391	0,412	0,617	495,657	3,891	0	29	362	402
14511	729	372	406	0,677	0,674	501,565	3,896	0	384	373	0,413	0,617	495,657	3,758	0	29	362	402
14531	730	381	410	0,678	0,674	501,565	3,856	0	396	369	0,415	0,617	495,657	3,854	0	29	362	402
14551	731	378	413	0,679	0,674	501,983	3,868	0	392	365	0,416	0,616	495,938	3,822	0	29	362	402
14571	732	370	414	0,679	0,674	501,983	3,998	0	384	390	0,417	0,616	495,938	3,839	0	29	362	402
14591	733	353	413	0,681	0,673	501,983	3,903	0	363	396	0,418	0,615	495,938	3,928	0	29	362	402
14611	734	329	423	0,682	0,673	501,983	3,875	0	337	400	0,42	0,614	495,938	3,795	0	29	362	402
14631	735	331	418	0,682	0,672	501,983	3,915	0	334	412	0,42	0,613	495,938	3,9	0	29	362	402
14651	736	333	420	0,682	0,67	502,566	3,914	0	332	417	0,42	0,612	497,82	3,86	0	29	362	402
14671	737	328	413	0,682	0,669	502,566	3,854	0	342	412	0,421	0,611	497,82	3,86	0	29	362	402
14691	738	329	422	0,682	0,667	502,566	3,852	0	337	401	0,42	0,609	497,82	3,883	0	29	362	402
14711	739	334	421	0,681	0,666	502,566	3,87	0	330	416	0,42	0,608	497,82	3,936	0	29	362	402
14731	740	323	421	0,681	0,664	502,566	3,918	0	334	412	0,419	0,606	497,82	3,944	0	29	362	402
14750	741	323	419	0,68	0,662	504,769	3,943	0	329	408	0,419	0,605	499,657	3,966	0	29	362	402
14770	742	325	419	0,679	0,661	504,769	3,922	0	332	408	0,418	0,603	499,657	3,95	0	29	362	402
14790	743	323	412	0,678	0,66	504,769	3,897	0	335	410	0,417	0,603	499,657	3,919	0	29	362	402
14810	744	325	413	0,677	0,658	504,769	3,876	0	338	412	0,416	0,602	499,657	3,949	0	29	362	402
14830	745	330	414	0,677	0,657	504,769	3,885	0	329	417	0,416	0,601	499,657	3,903	0	29	362	402
14850	746	330	415	0,676	0,657	504,016	3,869	0	330	418	0,415	0,601	500,786	3,916	0	29	362	402
14870	747	331	419	0,675	0,656	504,016	3,944	0	340	416	0,414	0,6	500,786	4,018	0	29	362	402
14890	748	377	412	0,673	0,655	504,016	3,961	0	405	379	0,413	0,6	500,786	3,947	0
14910	749	429	408	0,672	0,654	504,016	3,926	0	421	393	0,411	0,6	500,786	3,925	0	30	428	393
14930	750	427	401	0,671	0,654	504,016	3,899	0	442	379	0,411	0,6	500,786	3,977	0	30	428	393
14950	751	424	395	0,671	0,654	505,334	3,904	0	460	384	0,41	0,6	501,039	3,935	0	30	428	393
14970	752	426	399	0,67	0,654	505,334	3,87	0	429	390	0,409	0,6	501,039	3,97	0	30	428	393
14990	753	421	406	0,67	0,654	505,334	3,987	0	437	394	0,408	0,601	501,039	3,944	0	30	428	393
15010	754	424	388	0,669	0,655	505,334	3,913	0	427	394	0,407	0,602	501,039	3,947	0	30	428	393
15030	755	428	385	0,668	0,655	505,334	3,896	0	432	391	0,407	0,602	501,039	3,994	0	30	428	393
15050	756	427	384	0,668	0,655	503,622	3,926	0	434	393	0,406	0,603	501,009	3,984	0	30	428	393
15069	757	421	397	0,668	0,656	503,622	3,899	0	428	396	0,406	0,604	501,009	4,057	0	30	428	393
15089	758	417	396	0,667	0,656	503,622	4,041	0	420	395	0,405	0,605	501,009	3,956	0	30	428	393
15109	759	431	401	0,667	0,656	503,622	3,964	0	430	393	0,405	0,605	501,009	4,024	0	30	428	393
15129	760	428	398	0,667	0,656	503,622	3,867	0	437	379	0,404	0,606	501,009	4,075	0	30	428	393
15149	761	425	398	0,666	0,656	503,877	3,918	0	436	376	0,404	0,607	501,702	4,048	0	30	428	393
15169	762	417	392	0,666	0,656	503,877	3,924	0	425	388	0,404	0,607	501,702	3,923	0	30	428	393
15189	763	418	402	0,666	0,656	503,877	3,973	0	435	392	0,403	0,608	501,702	4,037	0	30	428	393
15209	764	427	397	0,665	0,656	503,877	3,963	0	434	391	0,403	0,608	501,702	4,042	0	30	428	393
15229	765	425	410	0,665	0,656	503,877	4,085	0	425	394	0,402	0,608	501,702	4,009	0	30	428	393
15249	766	423	411	0,664	0,656	505,347	4,133	0	429	395	0,401	0,608	500,943	3,996	0	30	428	393
15269	767	422	402	0,663	0,655	505,347	3,994	0	423	385	0,4	0,608	500,943	3,986	0	30	428	393
15289	768	501	376	0,66	0,654	505,347	3,932	0	529	370	0,398	0,607	500,943	4,004	0
15309	769	635	311	0,656	0,652	505,347	4,017	0	632	327	0,395	0,606	500,943	4,048	0	31	646	316
15328	770	632	325	0,654	0,651	505,347	4,013	0	644	315	0,392	0,605	500,943	4,022	0	31	646	316
15348	771	629	341	0,651	0,65	504,538	4,002	0	653	311	0,389	0,604	495,351	3,999	0	31	646	316
15368	772	637	314	0,647	0,648	504,538	3,912	0	631	327	0,384	0,602	495,351	3,884	0	31	646	316
15388	773	641	316	0,641	0,646	504,538	3,931	0	648	325	0,379	0,6	495,351	3,895	0	31	646	316
15408	774	643	323	0,635	0,643	504,538	3,99	0	658	326	0,373	0,597	495,351	3,979	0	31	646	316
15428	775	656	310	0,629	0,641	504,538	3,948	0	657	321	0,366	0,594	495,351	4,067	0	31	646	316
15448	776	657	315	0,622	0,638	502,47	3,958	0	655	320	0,36	0,591	495,636	4,111	0	31	646	316
15468	777	640	320	0,616	0,636	502,47	3,908	0	656	319	0,354	0,589	495,636	3,881	0	31	646	316
15488	778	653	308	0,61	0,633	502,47	3,868	0	650	317	0,348	0,586	495,636	3,971	0	31	646	316
15508	779	640	329	0,605	0,631	502,47	3,978	0	645	316	0,343	0,584	495,636	3,88	0	31	646	316
15528	780	641	305	0,6	0,628	502,47	3,898	0	649	320	0,339	0,582	495,636	3,848	0	31	646	316
15548	781	646	309	0,596	0,626	503,372	3,912	0	649	314	0,335	0,58	499,294	3,894	0	31	646	316
15568	782	643	320	0,593	0,624	503,372	3,927	0	644	320	0,332	0,579	499,294	3,907	0	31	646	316
15588	783	647	312	0,589	0,622	503,372	3,848	0	642	315	0,329	0,577	499,294	3,903	0	31	646	316
15608	784	642	315	0,586	0,621	503,372	3,9	0	643	324	0,326	0,576	499,294	3,841	0	31	646	316
15628	785	645	309	0,584	0,619	503,372	3,816	0	661	312	0,323	0,575	499,294	3,82	0	31	646	316
15647	786	645	310	0,581	0,618	503,046	3,821	0	663	313	0,32	0,575	500,054	3,804	0	31	646	316
15667	787	643	308	0,579	0,617	503,046	3,729	0	652	316	0,318	0,574	500,054	3,783	0	31	646	316
15687	788	637	313	0,576	0,616	503,046	3,756	0	646	316	0,316	0,574	500,054	3,773	0	31	646	316
15707	789	645	314	0,574	0,615	503,046	3,726	0	648	325	0,313	0,573	500,054	3,81	0	31	646	316
15727	790	633	309	0,571	0,614	503,046	3,834	0	650	310	0,311	0,573	500,054	3,712	0	31	646	316
15747	791	633	306	0,571	0,614	506,789	3,875	0	652	306	0,311	0,573	504,162	3,739	0	31	646	316
15767	792	363	385	0,572	0,613	506,789	3,827	0	389	364	0,312	0,572	504,162	3,861	0
15787	793	316	535	0,573	0,611	506,789	3,147	0	-800	-600	0,573	0,611	-1	-1	4
15807	794	-800	-600	-1	-1	-1	-1	4	-800	-600	-1	-1	-1	-1	4
15827	795	-800	-600	-1	-1	-1	-1	4	-800	-600	-1	-1	-1	-1	4
15847	796	-800	-600	0,31	0,575	-1	-1	4	-800	-600	0,31	0,575	-1	-1	4
15867	797	303	395	0,573	0,619	499,625	3,968	0	316	398	0,311	0,578	512,276	3,963	0	32	305	403
15887	798	312	421	0,575	0,622	499,619	3,743	0	308	392	0,312	0,581	512,276	3,923	0	32	305	403
15907	799	307	402	0,576	0,625	499,609	3,706	0	310	388	0,314	0,584	512,276	3,905	0	32	305	403
15926	800	305	412	0,578	0,628	498,545	3,734	0	318	385	0,315	0,587	512,276	3,947	0	32	305	403
15946	801	307	399	0,579	0,631	502,701	3,752	0	317	389	0,316	0,59	504,592	3,865	0	32	305	403
15967	802	309	412	0,581	0,634	502,701	3,83	0	322	402	0,317	0,593	504,592	4,067	0	32	305	403
15986	803	303	406	0,582	0,637	502,701	3,832	0	302	388	0,318	0,596	504,592	3,883	0	32	305	403
16006	804	303	410	0,583	0,64	502,701	3,85	0	315	383	0,319	0,599	504,592	3,941	0	32	305	403
16026	805	293	404	0,585	0,643	502,701	3,88	0	307	394	0,32	0,601	504,592	4,022	0	32	305	403
16046	806	290	407	0,586	0,646	500,384	3,873	0	314	389	0,321	0,604	500,87	3,913	0	32	305	403
16066	807	303	414	0,588	0,648	500,384	3,935	0	317	395	0,323	0,606	500,87	3,941	0	32	305	403
16086	808	294	418	0,59	0,651	500,384	3,947	0	308	406	0,325	0,609	500,87	3,992	0	32	305	403
16106	809	296	412	0,592	0,653	500,384	3,931	0	313	394	0,326	0,611	500,87	4,006	0	32	305	403
16126	810	290	410	0,594	0,655	500,384	3,905	0	312	396	0,328	0,613	500,87	4,121	0	32	305	403
16148	811	290	411	0,596	0,657	500,056	3,902	0	312	402	0,33	0,615	497,88	4,141	0	32	305	403
16166	812	289	414	0,598	0,658	500,056	3,857	0	308	400	0,332	0,617	497,88	3,951	0	32	305	403
16186	813	298	421	0,6	0,658	500,056	3,922	0	300	396	0,333	0,619	497,88	4,037	0	32	305	403
16206	814	300	429	0,601	0,658	500,056	3,949	0	306	408	0,335	0,621	497,88	3,935	0	32	305	403
16226	815	255	431	0,602	0,657	500,056	3,992	0	255	406	0,336	0,622	497,88	4,01	0	33	253	416
16245	816	258	436	0,603	0,656	498,518	4,013	0	248	407	0,337	0,622	497,269	3,963	0	33	253	416
16265	817	242	422	0,602	0,654	498,518	3,955	0	253	416	0,336	0,622	497,269	4,096	0	33	253	416
16285	818	242	429	0,602	0,652	498,518	3,992	0	256	421	0,336	0,621	497,269	4,172	0	33	253	416
16305	819	246	432	0,6	0,649	498,518	3,965	0	250	410	0,334	0,62	497,269	4,008	0	33	253	416
16325	820	244	423	0,598	0,647	498,518	3,981	0	249	417	0,333	0,619	497,269	3,996	0	33	253	416
16345	821	244	425	0,596	0,645	501,285	3,99	0	248	416	0,331	0,617	497,585	3,986	0	33	253	416
16365	822	243	422	0,594	0,642	501,285	3,939	0	254	414	0,329	0,615	497,585	4,05	0	33	253	416
16385	823	257	426	0,592	0,64	501,285	3,93	0	246	410	0,327	0,613	497,585	4,027	0	33	253	416
16405	824	243	425	0,59	0,639	501,285	3,948	0	235	416	0,326	0,611	497,585	3,965	0	33	253	416
16425	825	238	425	0,589	0,638	501,285	3,911	0	245	399	0,325	0,609	497,585	4,012	0	33	253	416
16445	826	239	423	0,589	0,637	503,299	3,923	0	238	394	0,325	0,607	500,774	4,011	0	33	253	416
16465	827	244	418	0,589	0,637	503,299	3,92	0	253	413	0,326	0,606	500,774	3,954	0	33	253	416
16485	828	252	427	0,591	0,637	503,299	3,908	0	256	410	0,328	0,606	500,774	3,951	0	33	253	416
16505	829	251	422	0,592	0,638	503,299	3,794	0	251	414	0,33	0,606	500,774	3,988	0	33	253	416
16524	830	233	427	0,595	0,639	503,299	3,962	0	251	412	0,333	0,606	500,774	4,046	0	33	253	416
16545	831	231	422	0,598	0,64	508,067	3,966	0	251	410	0,336	0,606	502,511	4,074	0	33	253	416
16564	832	246	425	0,601	0,641	508,067	3,889	0	250	403	0,34	0,607	502,511	3,938	0	33	253	416
16584	833	247	417	0,604	0,642	508,067	3,861	0	250	405	0,343	0,608	502,511	3,988	0	33	253	416
16604	834	245	426	0,607	0,643	508,067	3,856	0	249	410	0,347	0,609	502,511	3,891	0	33	253	416
16626	835	240	414	0,61	0,645	508,067	3,842	0	255	415	0,35	0,611	502,511	3,882	0	33	253	416
16644	836	237	414	0,612	0,646	510,009	3,847	0	255	417	0,352	0,612	503,807	3,883	0	33	253	416
16666	837	264	430	0,614	0,647	510,009	3,97	0	261	413	0,355	0,611	503,807	3,933	0	33	253	416
16684	838	253	411	0,616	0,645	510,009	3,792	0	266	415	0,356	0,609	503,807	3,856	0	33	253	416
16704	839	253	419	0,617	0,643	510,009	3,852	0	267	418	0,358	0,607	503,807	4,027	0	33	253	416
16724	840	259	424	0,618	0,641	510,009	3,954	0	267	409	0,359	0,605	503,807	3,846	0	33	253	416
16744	841	252	415	0,619	0,64	511,666	3,891	0	266	409	0,36	0,603	504,784	3,907	0	33	253	416
16764	842	273	424	0,619	0,639	511,666	3,822	0	272	415	0,36	0,602	504,784	3,886	0	33	253	416
16784	843	263	412	0,618	0,639	511,666	3,836	0	274	409	0,359	0,602	504,784	3,929	0	33	253	416
16804	844	259	415	0,617	0,639	511,666	3,814	0	279	406	0,358	0,601	504,784	3,884	0	33	253	416
16824	845	286	419	0,615	0,638	511,666	3,837	0	277	406	0,356	0,601	504,784	3,876	0	33	253	416
16843	846	283	412	0,612	0,637	513,926	3,846	0	278	404	0,353	0,6	506,615	3,899	0	33	253	416
16863	847	316	374	0,61	0,635	513,926	3,921	0	328	387	0,35	0,6	506,615	3,935	0	34	337	373
16883	848	331	382	0,607	0,633	513,926	3,84	0	328	339	0,348	0,599	506,615	3,782	0	34	337	373
16903	849	334	386	0,605	0,631	513,926	3,929	0	346	375	0,345	0,598	506,615	3,956	0	34	337	373
16923	850	326	387	0,602	0,628	513,926	3,924	0	339	386	0,342	0,597	506,615	3,971	0	34	337	373
16943	851	328	389	0,599	0,626	512	3,892	0	345	373	0,338	0,596	504,996	3,929	0	34	337	373
16963	852	332	384	0,596	0,624	512	3,967	0	347	382	0,335	0,594	504,996	3,913	0	34	337	373
16983	853	340	375	0,593	0,622	512	3,857	0	351	376	0,332	0,593	504,996	3,977	0	34	337	373
17003	854	321	386	0,591	0,62	512	4,048	0	344	360	0,33	0,592	504,996	3,942	0	34	337	373
17026	855	335	384	0,589	0,619	512	3,962	0	353	343	0,328	0,591	504,996	3,973	0	34	337	373
17043	856	335	382	0,588	0,617	512,683	3,96	0	350	330	0,327	0,591	507,254	3,977	0	34	337	373
17064	857	340	385	0,587	0,615	512,683	3,949	0	355	391	0,327	0,59	507,254	4,067	0
17083	858	344	377	0,587	0,613	512,683	3,97	0	357	387	0,327	0,588	507,254	3,978	0
17104	859	340	386	0,588	0,61	512,683	3,908	0	358	378	0,327	0,586	507,254	3,954	0
17122	860	339	376	0,588	0,608	512,683	3,886	0	360	375	0,328	0,584	507,254	3,939	0
17143	861	339	377	0,588	0,607	514,635	3,889	0	360	372	0,327	0,583	506,705	3,92	0
17162	862	379	396	0,588	0,606	514,635	4,085	0	401	375	0,328	0,582	506,705	3,947	0	35	387	375
17182	863	386	388	0,589	0,607	514,635	3,955	0	398	361	0,329	0,582	506,705	3,972	0	35	387	375
17202	864	374	380	0,59	0,607	514,635	3,895	0	403	358	0,33	0,582	506,705	3,995	0	35	387	375
17224	865	382	374	0,591	0,608	514,635	3,829	0	396	352	0,331	0,582	506,705	3,811	0	35	387	375
17242	866	382	368	0,592	0,608	515,464	3,773	0	397	347	0,332	0,582	508,453	3,83	0	35	387	375
17264	867	387	377	0,593	0,608	515,464	3,809	0	396	377	0,333	0,582	508,453	4,014	0	35	387	375
17282	868	386	369	0,594	0,607	515,464	3,845	0	394	376	0,335	0,581	508,453	3,916	0	35	387	375
17304	869	380	373	0,595	0,607	515,464	3,848	0	391	371	0,335	0,581	508,453	3,859	0	35	387	375
17322	870	384	374	0,596	0,607	515,464	3,794	0	399	374	0,336	0,582	508,453	3,852	0	35	387	375
17344	871	382	370	0,596	0,608	515,977	3,815	0	397	371	0,337	0,582	509,678	3,854	0	35	387	375
17362	872	390	397	0,596	0,609	515,977	4,129	0	395	378	0,337	0,583	509,678	3,98	0	35	387	375
17384	873	384	391	0,596	0,61	515,977	3,949	0	395	370	0,337	0,585	509,678	3,973	0	35	387	375
17402	874	382	384	0,596	0,611	515,977	3,885	0	402	365	0,337	0,586	509,678	4,013	0	35	387	375
17424	875	378	354	0,596	0,612	515,977	3,929	0	402	365	0,336	0,587	509,678	3,984	0	35	387	375
17441	876	375	347	0,596	0,612	515,271	3,895	0	404	366	0,336	0,588	508,06	3,979	0	35	387	375
17463	877	378	358	0,595	0,613	515,271	3,901	0	397	368	0,336	0,589	508,06	3,943	0	35	387	375
17481	878	388	388	0,595	0,613	515,271	3,877	0	396	380	0,335	0,59	508,06	3,951	0	35	387	375
17505	879	384	380	0,595	0,614	515,271	3,773	0	388	388	0,335	0,591	508,06	3,971	0	35	387	375
17521	880	381	390	0,594	0,615	515,271	3,842	0	388	353	0,334	0,592	508,06	3,842	0	35	387	375
17544	881	386	389	0,594	0,615	515,773	3,799	0	385	358	0,334	0,593	509,153	3,851	0	35	387	375
17561	882	380	387	0,593	0,616	515,773	3,877	0	390	384	0,333	0,594	509,153	4,038	0	35	387	375
17585	883	382	386	0,593	0,616	515,773	3,8	0	395	370	0,333	0,594	509,153	3,764	0	35	387	375
17601	884	381	383	0,592	0,616	515,773	3,837	0	399	380	0,332	0,595	509,153	3,997	0	35	387	375
17621	885	377	382	0,592	0,616	515,773	3,891	0	393	357	0,332	0,595	509,153	3,839	0	35	387	375
17641	886	378	382	0,591	0,616	515,549	3,862	0	395	356	0,331	0,595	508,923	3,94	0	35	387	375
17661	887	377	387	0,591	0,616	515,549	3,961	0	398	366	0,331	0,595	508,923	3,964	0	35	387	375
17681	888	381	395	0,59	0,616	515,549	3,908	0	390	384	0,331	0,596	508,923	3,898	0	35	387	375
17701	889	384	397	0,59	0,616	515,549	3,92	0	392	390	0,33	0,596	508,923	3,943	0	35	387	375
17720	890	382	388	0,59	0,617	515,549	3,987	0	399	381	0,331	0,596	508,923	3,91	0	35	387	375
17740	891	384	392	0,59	0,617	516,648	3,974	0	396	380	0,331	0,597	510,44	3,94	0	35	387	375
17760	892	376	380	0,591	0,617	516,648	3,849	0	406	373	0,331	0,597	510,44	3,984	0	35	387	375
17780	893	380	385	0,591	0,618	516,648	3,909	0	402	342	0,332	0,597	510,44	3,917	0	35	387	375
17800	894	375	395	0,592	0,618	516,648	3,929	0	394	367	0,333	0,597	510,44	3,898	0	35	387	375
17820	895	376	386	0,593	0,618	516,648	3,853	0	394	377	0,333	0,597	510,44	4,022	0	35	387	375
17840	896	377	390	0,593	0,619	516,531	3,887	0	395	369	0,334	0,597	509,74	3,981	0	35	387	375
17860	897	374	378	0,594	0,619	516,531	3,914	0	392	370	0,335	0,597	509,74	3,895	0	35	387	375
17880	898	375	384	0,595	0,62	516,531	3,825	0	385	371	0,335	0,597	509,74	3,87	0	35	387	375
17900	899	382	394	0,595	0,62	516,531	3,944	0	394	362	0,336	0,597	509,74	3,886	0	35	387	375
17920	900	374	376	0,596	0,621	516,531	3,896	0	392	358	0,337	0,597	509,74	3,878	0	35	387	375
17940	901	376	380	0,597	0,621	516,711	3,881	0	392	357	0,338	0,597	508,846	3,879	0	35	387	375
17960	902	378	386	0,598	0,621	516,711	3,839	0	394	380	0,339	0,597	508,846	3,867	0	35	387	375
17980	903	377	395	0,599	0,621	516,711	3,82	0	391	363	0,34	0,596	508,846	3,921	0	35	387	375
18000	904	-800	-600	-1	-1	-1	-1	4	-800	-600	-1	-1	-1	-1	4
18020	905	-800	-600	-1	-1	-1	-1	4	-800	-600	-1	-1	-1	-1	4
18039	906	-800	-600	-1	-1	-1	-1	4	-800	-600	-1	-1	-1	-1	4
18059	907	-800	-600	-1	-1	-1	-1	4	-800	-600	-1	-1	-1	-1	4
18079	908	-800	-600	-1	-1	-1	-1	4	-800	-600	-1	-1	-1	-1	4
18099	909	-800	-600	-1	-1	-1	-1	4	-800	-600	-1	-1	-1	-1	4
18119	910	210	367	0,613	0,622	516,711	3,701	0	220	284	0,355	0,594	508,846	3,63	0	36	212	328
18139	911	195	304	0,614	0,623	512,083	3,928	0	222	322	0,356	0,594	502,545	3,666	0	36	212	328
18159	912	195	304	0,616	0,624	511,515	3,924	0	218	313	0,358	0,594	509,312	3,713	0	36	212	328
18179	913	208	343	0,617	0,624	511,515	3,648	0	218	325	0,359	0,593	509,312	3,743	0	36	212	328
18199	914	202	335	0,618	0,624	511,515	3,642	0	222	322	0,36	0,592	509,312	3,653	0	36	212	328
18219	915	204	333	0,619	0,624	511,515	3,678	0	221	319	0,361	0,591	509,312	3,657	0	36	212	328
18239	916	209	337	0,619	0,623	511,515	3,677	0	217	331	0,362	0,59	509,312	3,743	0	36	212	328
18259	917	207	336	0,62	0,623	512,297	3,683	0	219	330	0,363	0,589	508,89	3,696	0	36	212	328
18279	918	215	343	0,621	0,622	512,297	3,682	0	225	343	0,364	0,588	508,89	3,885	0	36	212	328
18299	919	213	343	0,622	0,622	512,297	3,667	0	219	338	0,365	0,587	508,89	3,742	0	36	212	328
18318	920	213	344	0,623	0,621	512,297	3,689	0	214	316	0,366	0,586	508,89	3,748	0	36	212	328
18338	921	209	331	0,624	0,62	512,297	3,744	0	214	322	0,367	0,585	508,89	3,764	0	36	212	328
18358	922	207	331	0,624	0,619	512,303	3,747	0	214	327	0,368	0,583	509,862	3,78	0	36	212	328
18378	923	202	286	0,626	0,618	512,303	3,66	0	216	284	0,369	0,582	509,862	3,81	0	37	199	285
18398	924	200	290	0,627	0,617	512,303	3,65	0	205	269	0,371	0,581	509,862	3,793	0	37	199	285
18418	925	200	297	0,628	0,616	512,303	3,681	0	209	280	0,372	0,579	509,862	3,782	0	37	199	285
18438	926	205	299	0,629	0,616	512,303	3,805	0	219	291	0,373	0,578	509,862	3,829	0	37	199	285
18458	927	204	301	0,63	0,615	512,891	3,824	0	214	285	0,374	0,577	510,558	3,824	0	37	199	285
18478	928	201	289	0,63	0,614	512,891	3,73	0	212	279	0,375	0,576	510,558	3,802	0	37	199	285
18498	929	194	295	0,631	0,614	512,891	3,746	0	209	273	0,375	0,575	510,558	3,809	0	37	199	285
18518	930	184	283	0,631	0,613	512,891	3,626	0	210	278	0,376	0,575	510,558	3,811	0	37	199	285
18538	931	196	287	0,632	0,612	512,891	3,591	0	206	291	0,377	0,574	510,558	3,846	0	37	199	285
18558	932	190	286	0,632	0,612	513,674	3,562	0	206	291	0,377	0,573	509,823	3,848	0	37	199	285
18578	933	193	299	0,633	0,612	513,674	3,705	0	211	278	0,378	0,573	509,823	3,745	0	37	199	285
18598	934	197	292	0,633	0,612	513,674	3,621	0	200	277	0,378	0,572	509,823	3,682	0	37	199	285
18617	935	205	302	0,634	0,612	513,674	3,69	0	202	290	0,379	0,572	509,823	3,742	0	37	199	285
18638	936	200	298	0,635	0,612	513,674	3,663	0	196	284	0,38	0,572	509,823	3,676	0	37	199	285
18657	937	203	297	0,635	0,612	514,146	3,638	0	195	287	0,381	0,572	510,393	3,698	0	37	199	285
18677	938	192	294	0,636	0,612	514,146	3,66	0	199	288	0,381	0,572	510,393	3,673	0	37	199	285
18697	939	189	290	0,636	0,612	514,146	3,627	0	215	286	0,382	0,572	510,393	3,72	0	37	199	285
18717	940	191	292	0,637	0,613	514,146	3,591	0	197	265	0,383	0,572	510,393	3,649	0	37	199	285
18737	941	193	286	0,637	0,613	514,146	3,592	0	210	279	0,383	0,573	510,393	3,553	0	37	199	285
18757	942	192	285	0,638	0,613	514,165	3,593	0	213	271	0,383	0,573	510,621	3,55	0	37	199	285
18777	943	187	285	0,638	0,614	514,165	3,541	0	198	270	0,383	0,573	510,621	3,56	0	37	199	285
18797	944	185	280	0,638	0,614	514,165	3,492	0	201	264	0,383	0,573	510,621	3,622	0	37	199	285
18817	945	185	287	0,637	0,614	514,165	3,563	0	191	271	0,383	0,573	510,621	3,596	0	37	199	285
18837	946	194	285	0,637	0,614	514,165	3,538	0	192	283	0,383	0,573	510,621	3,608	0	37	199	285
18857	947	193	283	0,637	0,613	515,641	3,541	0	192	281	0,383	0,573	512,019	3,604	0	37	199	285
18877	948	187	281	0,636	0,612	515,641	3,537	0	206	274	0,382	0,572	512,019	3,621	0	37	199	285
18896	949	192	290	0,636	0,611	515,641	3,527	0	203	292	0,382	0,571	512,019	3,576	0	37	199	285
18916	950	318	376	0,632	0,611	515,641	3,668	0	321	384	0,38	0,571	512,019	3,607	0
18936	951	425	453	0,63	0,611	515,641	3,62	0	407	441	0,377	0,57	512,019	3,774	0
18956	952	482	487	0,629	0,609	525,618	3,725	0	455	484	0,376	0,569	514,921	3,792	0
18976	953	415	437	0,628	0,608	525,618	3,728	0	424	441	0,375	0,568	514,921	3,662	0	38	406	438
18996	954	410	446	0,627	0,607	525,618	3,697	0	418	436	0,373	0,567	514,921	3,739	0	38	406	438
19016	955	414	444	0,626	0,607	525,618	3,707	0	407	430	0,372	0,567	514,921	3,709	0	38	406	438
19036	956	410	437	0,625	0,606	525,618	3,614	0	409	443	0,371	0,566	514,921	3,722	0	38	406	438
19056	957	412	441	0,625	0,606	525,227	3,589	0	410	438	0,37	0,566	516,25	3,716	0	38	406	438
19076	958	412	438	0,624	0,606	525,227	3,711	0	405	436	0,37	0,566	516,25	3,691	0	38	406	438
19096	959	405	436	0,624	0,606	525,227	3,714	0	412	435	0,37	0,566	516,25	3,752	0	38	406	438
19116	960	409	436	0,624	0,606	525,227	3,644	0	420	436	0,37	0,566	516,25	3,862	0	38	406	438
19136	961	405	435	0,625	0,606	525,227	3,716	0	411	432	0,37	0,567	516,25	3,739	0	38	406	438
19156	962	408	436	0,625	0,607	524,634	3,69	0	412	431	0,371	0,567	516,712	3,775	0	38	406	438
19176	963	407	435	0,626	0,608	524,634	3,666	0	410	440	0,371	0,567	516,712	3,746	0	38	406	438
19196	964	402	435	0,627	0,609	524,634	3,668	0	401	431	0,372	0,568	516,712	3,732	0	38	406	438
19215	965	394	441	0,628	0,61	524,634	3,682	0	397	443	0,374	0,568	516,712	3,739	0	38	406	438
19235	966	406	444	0,63	0,611	524,634	3,64	0	412	435	0,375	0,569	516,712	3,736	0	38	406	438
19255	967	402	448	0,631	0,611	523,775	3,637	0	407	433	0,376	0,569	517,045	3,742	0	38	406	438
19275	968	405	450	0,632	0,612	523,775	3,586	0	407	437	0,378	0,569	517,045	3,72	0	38	406	438
19295	969	402	436	0,634	0,613	523,775	3,621	0	402	433	0,38	0,569	517,045	3,729	0	38	406	438
19315	970	406	449	0,635	0,614	523,775	3,708	0	406	433	0,381	0,569	517,045	3,675	0	38	406	438
19335	971	398	442	0,637	0,615	523,775	3,655	0	405	439	0,382	0,57	517,045	3,729	0	38	406	438
19355	972	398	447	0,638	0,616	524,637	3,702	0	405	437	0,384	0,57	517,864	3,716	0	38	406	438
19375	973	403	437	0,638	0,618	524,637	3,61	0	404	432	0,385	0,571	517,864	3,62	0	38	406	438
19395	974	405	445	0,639	0,619	524,637	3,678	0	407	448	0,385	0,572	517,864	3,784	0	38	406	438
19415	975	399	443	0,639	0,62	524,637	3,693	0	405	433	0,386	0,573	517,864	3,78	0	38	406	438
19435	976	400	444	0,639	0,62	524,637	3,7	0	407	439	0,386	0,573	517,864	3,78	0	38	406	438
19455	977	398	441	0,638	0,62	527,498	3,725	0	405	444	0,385	0,572	518,958	3,788	0	38	406	438
19475	978	528	434	0,636	0,618	527,498	3,631	0	513	425	0,384	0,57	518,958	3,69	0	39	512	426
19494	979	524	429	0,636	0,616	527,498	3,655	0	513	433	0,384	0,568	518,958	3,759	0	39	512	426
19514	980	529	436	0,636	0,614	527,498	3,732	0	511	433	0,383	0,566	518,958	3,677	0	39	512	426
19534	981	514	435	0,636	0,612	527,498	3,64	0	511	425	0,383	0,564	518,958	3,742	0	39	512	426
19554	982	512	435	0,635	0,61	526,768	3,667	0	510	428	0,383	0,562	520,393	3,719	0	39	512	426
19574	983	514	437	0,635	0,608	526,768	3,774	0	511	430	0,383	0,56	520,393	3,722	0	39	512	426
19594	984	521	435	0,635	0,606	526,768	3,687	0	515	431	0,383	0,558	520,393	3,722	0	39	512	426
19614	985	515	443	0,635	0,604	526,768	3,657	0	509	430	0,383	0,556	520,393	3,718	0	39	512	426
19634	986	522	425	0,635	0,603	526,768	3,727	0	516	425	0,383	0,555	520,393	3,793	0	39	512	426
19654	987	520	424	0,635	0,601	527,922	3,68	0	514	424	0,383	0,553	521,551	3,806	0	39	512	426
19674	988	516	430	0,636	0,6	527,922	3,692	0	517	423	0,384	0,551	521,551	3,8	0	39	512	426
19694	989	520	431	0,636	0,598	527,922	3,702	0	516	428	0,385	0,55	521,551	3,741	0	39	512	426
19714	990	505	431	0,637	0,597	527,922	3,737	0	519	426	0,385	0,549	521,551	3,78	0	39	512	426
19734	991	503	433	0,637	0,596	527,922	3,726	0	509	422	0,386	0,548	521,551	3,793	0	39	512	426
19754	992	499	431	0,638	0,594	530,325	3,732	0	508	423	0,387	0,546	522,96	3,782	0	39	512	426
19774	993	518	425	0,638	0,594	530,325	3,702	0	518	421	0,387	0,545	522,96	3,817	0	39	512	426
19794	994	524	420	0,639	0,593	530,325	3,748	0	508	422	0,388	0,544	522,96	3,857	0	39	512	426
19813	995	516	429	0,64	0,592	530,325	3,746	0	515	420	0,389	0,543	522,96	3,81	0	39	512	426
19833	996	506	424	0,641	0,591	530,325	3,785	0	515	422	0,391	0,542	522,96	3,764	0	39	512	426
19853	997	506	422	0,642	0,591	531,478	3,805	0	513	422	0,392	0,541	523,207	3,77	0	39	512	426
19873	998	507	427	0,644	0,59	531,478	3,77	0	505	419	0,394	0,54	523,207	3,844	0	39	512	426
19893	999	508	429	0,646	0,59	531,478	3,754	0	511	414	0,396	0,54	523,207	3,797	0	39	512	426
19913	1000	504	430	0,648	0,591	531,478	3,731	0	515	412	0,398	0,54	523,207	3,881	0	39	512	426
19933	1001	510	432	0,65	0,591	531,478	3,839	0	505	419	0,401	0,54	523,207	3,876	0	39	512	426
19953	1002	508	431	0,652	0,591	534,424	3,851	0	509	416	0,404	0,54	522,943	3,869	0	39	512	426
19973	1003	438	381	0,654	0,592	534,424	3,756	0	430	384	0,406	0,54	522,943	3,96	0	40	413	360
19993	1004	434	372	0,655	0,593	534,424	3,74	0	445	382	0,407	0,541	522,943	3,832	0	40	413	360
20013	1005	435	379	0,657	0,594	534,424	3,828	0	442	374	0,408	0,541	522,943	3,978	0	40	413	360
20033	1006	439	381	0,657	0,595	534,424	3,878	0	437	358	0,409	0,542	522,943	3,784	0	40	413	360
20053	1007	437	379	0,658	0,595	532,957	3,892	0	444	353	0,41	0,542	522,426	3,813	0	40	413	360
20073	1008	439	397	0,658	0,596	532,957	3,898	0	432	372	0,41	0,543	522,426	3,886	0	40	413	360
20093	1009	429	382	0,657	0,596	532,957	3,748	0	452	375	0,409	0,543	522,426	4,014	0	40	413	360
20112	1010	438	370	0,657	0,597	532,957	3,744	0	440	356	0,409	0,543	522,426	3,845	0	40	413	360
20132	1011	441	382	0,656	0,597	532,957	3,821	0	435	362	0,408	0,543	522,426	3,682	0	40	413	360
20152	1012	439	379	0,656	0,597	532,166	3,733	0	442	358	0,408	0,542	522,037	3,684	0	40	413	360
20172	1013	441	375	0,656	0,597	532,166	3,761	0	440	363	0,408	0,542	522,037	3,856	0	40	413	360
20192	1014	426	386	0,656	0,596	532,166	3,815	0	457	378	0,408	0,542	522,037	4,001	0	40	413	360
20212	1015	427	386	0,656	0,596	532,166	3,829	0	444	372	0,408	0,541	522,037	3,926	0	40	413	360
20232	1016	427	363	0,657	0,596	532,166	3,748	0	429	353	0,409	0,541	522,037	3,853	0	40	413	360
20252	1017	429	368	0,658	0,595	531,782	3,774	0	433	357	0,41	0,541	522,35	3,909	0	40	413	360
20272	1018	409	353	0,658	0,596	531,782	3,784	0	408	353	0,41	0,541	522,35	3,782	0	40	413	360
20292	1019	409	369	0,659	0,596	531,782	3,761	0	412	347	0,411	0,541	522,35	3,758	0	40	413	360
20312	1020	398	363	0,66	0,596	531,782	3,737	0	415	364	0,411	0,541	522,35	3,838	0	40	413	360
20332	1021	414	369	0,66	0,597	531,782	3,819	0	410	346	0,412	0,541	522,35	3,824	0	40	413	360
20352	1022	412	368	0,66	0,597	531,571	3,803	0	411	351	0,412	0,541	522,749	3,839	0	40	413	360
20372	1023	406	371	0,661	0,597	531,571	3,798	0	412	354	0,413	0,541	522,749	3,738	0	40	413	360
20392	1024	407	368	0,661	0,598	531,571	3,667	0	417	359	0,413	0,541	522,749	3,907	0	40	413	360
20411	1025	404	365	0,662	0,598	531,571	3,655	0	409	335	0,414	0,541	522,749	3,669	0	40	413	360
20431	1026	405	362	0,663	0,598	531,571	3,664	0	409	346	0,415	0,54	522,749	3,776	0	40	413	360
20451	1027	405	358	0,664	0,598	532,043	3,662	0	410	341	0,416	0,54	522,908	3,805	0	40	413	360
20471	1028	408	377	0,664	0,598	532,043	3,887	0	404	348	0,417	0,54	522,908	3,619	0	40	413	360
20491	1029	411	372	0,665	0,598	532,043	3,691	0	417	353	0,418	0,539	522,908	3,769	0	40	413	360
20511	1030	406	352	0,666	0,598	532,043	3,586	0	412	351	0,419	0,539	522,908	3,77	0	40	413	360
20531	1031	410	361	0,667	0,598	532,043	3,667	0	417	360	0,421	0,538	522,908	3,86	0	40	413	360
20551	1032	407	352	0,668	0,597	532,886	3,629	0	415	362	0,422	0,538	522,896	3,89	0	40	413	360
20571	1033	408	354	0,669	0,597	532,886	3,66	0	408	359	0,423	0,538	522,896	3,758	0	40	413	360
20591	1034	401	368	0,671	0,597	532,886	3,67	0	410	349	0,424	0,537	522,896	3,736	0	40	413	360
20611	1035	408	364	0,672	0,597	532,886	3,672	0	405	336	0,426	0,537	522,896	3,728	0	40	413	360
20631	1036	410	362	0,673	0,597	532,886	3,654	0	409	376	0,427	0,537	522,896	3,886	0	40	413	360
20651	1037	408	359	0,674	0,598	533,931	3,666	0	408	369	0,429	0,538	522,662	3,883	0	40	413	360
20671	1038	405	361	0,676	0,598	533,931	3,697	0	408	355	0,43	0,538	522,662	3,725	0	40	413	360
20690	1039	409	373	0,677	0,599	533,931	3,72	0	410	326	0,432	0,539	522,662	3,828	0	40	413	360
20710	1040	405	348	0,679	0,6	533,931	3,662	0	407	346	0,434	0,539	522,662	3,708	0	40	413	360
20730	1041	413	354	0,68	0,601	533,931	3,598	0	401	342	0,435	0,54	522,662	3,707	0	40	413	360
20750	1042	415	352	0,681	0,602	534,255	3,589	0	401	340	0,437	0,54	521,747	3,7	0	40	413	360
20770	1043	400	371	0,682	0,603	534,255	3,663	0	408	355	0,438	0,541	521,747	3,738	0	40	413	360
20790	1044	409	383	0,683	0,603	534,255	3,769	0	416	357	0,439	0,541	521,747	3,819	0	40	413	360
20810	1045	407	370	0,684	0,604	534,255	3,72	0	406	367	0,44	0,542	521,747	3,792	0	40	413	360
20830	1046	396	356	0,685	0,605	534,255	3,579	0	413	346	0,441	0,543	521,747	3,819	0	40	413	360
20850	1047	399	358	0,686	0,606	534,42	3,614	0	415	349	0,442	0,544	521,757	3,81	0	40	413	360
20870	1048	396	358	0,687	0,607	534,42	3,672	0	419	370	0,442	0,545	521,757	3,945	0	40	413	360
20890	1049	413	356	0,687	0,608	534,42	3,695	0	414	363	0,443	0,545	521,757	3,755	0	40	413	360
20910	1050	405	358	0,688	0,608	534,42	3,587	0	403	350	0,443	0,546	521,757	3,654	0	40	413	360
20930	1051	387	359	0,688	0,609	534,42	3,574	0	392	335	0,444	0,546	521,757	3,684	0	40	413	360
20950	1052	392	359	0,688	0,61	534,162	3,559	0	383	325	0,444	0,547	522,289	3,718	0	40	413	360
20970	1053	407	393	0,688	0,61	534,162	3,882	0	392	342	0,444	0,547	522,289	3,7	0	40	413	360
20989	1054	393	372	0,688	0,61	534,162	3,617	0	393	352	0,444	0,548	522,289	3,691	0	40	413	360
21009	1055	407	385	0,688	0,61	534,162	3,747	0	402	355	0,444	0,548	522,289	3,672	0	40	413	360
21029	1056	389	363	0,688	0,61	534,162	3,55	0	384	347	0,444	0,548	522,289	3,621	0	40	413	360
21049	1057	392	363	0,688	0,61	535,157	3,577	0	387	351	0,444	0,548	523,587	3,614	0	40	413	360
21069	1058	387	327	0,688	0,61	535,157	3,555	0	399	349	0,443	0,548	523,587	3,694	0	40	413	360
21089	1059	461	246	0,685	0,607	535,157	3,716	0	487	265	0,441	0,546	523,587	3,64	0
21109	1060	513	162	0,682	0,605	535,157	3,607	0	528	161	0,439	0,545	523,587	3,763	0	41	525	157
21129	1061	514	147	0,681	0,604	535,157	3,66	0	522	152	0,437	0,545	523,587	3,714	0	41	525	157
21149	1062	512	141	0,679	0,603	530,218	3,573	0	511	162	0,434	0,544	513,264	3,649	0	41	525	157
21169	1063	517	149	0,676	0,601	530,218	3,62	0	526	170	0,431	0,543	513,264	3,576	0	41	525	157
21189	1064	517	151	0,673	0,599	530,218	3,6	0	532	167	0,427	0,542	513,264	3,626	0	41	525	157
21209	1065	517	157	0,67	0,596	530,218	3,55	0	538	157	0,423	0,541	513,264	3,672	0	41	525	157
21229	1066	515	152	0,667	0,594	530,218	3,53	0	531	164	0,42	0,539	513,264	3,657	0	41	525	157
21249	1067	513	157	0,664	0,591	528,464	3,499	0	533	159	0,416	0,538	513,39	3,643	0	41	525	157
21269	1068	513	157	0,661	0,589	528,464	3,632	0	534	158	0,413	0,536	513,39	3,521	0	41	525	157
21288	1069	523	160	0,658	0,586	528,464	3,714	0	523	174	0,41	0,535	513,39	3,502	0	41	525	157
21309	1070	523	149	0,656	0,583	528,464	3,519	0	538	165	0,408	0,533	513,39	3,595	0	41	525	157
21328	1071	520	144	0,654	0,58	528,464	3,538	0	533	166	0,406	0,53	513,39	3,622	0	41	525	157
21348	1072	523	141	0,652	0,577	529,287	3,562	0	531	162	0,404	0,528	515,836	3,666	0	41	525	157
21368	1073	523	155	0,65	0,574	529,287	3,573	0	529	163	0,403	0,526	515,836	3,563	0	41	525	157
21388	1074	529	159	0,649	0,572	529,287	3,643	0	531	164	0,401	0,523	515,836	3,581	0	41	525	157
21408	1075	526	146	0,648	0,569	529,287	3,628	0	532	162	0,4	0,521	515,836	3,552	0	41	525	157
21428	1076	531	162	0,647	0,566	529,287	3,507	0	532	160	0,399	0,518	515,836	3,511	0	41	525	157
21448	1077	531	156	0,647	0,563	530,547	3,541	0	532	156	0,4	0,515	518,02	3,522	0	41	525	157
21468	1078	284	152	0,649	0,56	530,547	3,67	0	305	159	0,402	0,512	518,02	3,549	0
21488	1079	236	145	0,65	0,558	530,547	3,577	0	254	178	0,404	0,509	518,02	3,578	0	42	244	158
21508	1080	239	150	0,651	0,557	530,547	3,558	0	256	166	0,405	0,507	518,02	3,51	0	42	244	158
21528	1081	234	155	0,652	0,556	530,547	3,536	0	256	161	0,407	0,506	518,02	3,5	0	42	244	158
21548	1082	234	160	0,654	0,556	527,281	3,495	0	255	156	0,41	0,505	525,412	3,539	0	42	244	158
21568	1083	235	159	0,657	0,558	527,281	3,52	0	260	161	0,413	0,505	525,412	3,535	0	42	244	158
21587	1084	237	160	0,66	0,56	527,281	3,473	0	251	145	0,417	0,506	525,412	3,633	0	42	244	158
21607	1085	238	169	0,664	0,563	527,281	3,449	0	256	154	0,422	0,507	525,412	3,525	0	42	244	158
21627	1086	235	174	0,668	0,567	527,281	3,516	0	254	146	0,426	0,509	525,412	3,593	0	42	244	158
21647	1087	234	172	0,672	0,57	530,888	3,509	0	253	150	0,431	0,51	524,963	3,617	0	42	244	158
21669	1088	239	165	0,675	0,574	530,888	3,458	0	258	149	0,435	0,513	524,963	3,672	0	42	244	158
21687	1089	236	164	0,678	0,578	530,888	3,417	0	249	152	0,438	0,516	524,963	3,543	0	42	244	158
21707	1090	233	166	0,681	0,582	530,888	3,501	0	240	152	0,441	0,52	524,963	3,591	0	42	244	158
21727	1091	130	311	0,684	0,587	530,888	3,689	0	151	284	0,445	0,525	524,963	3,558	0
21747	1092	134	354	0,687	0,593	503,639	3,526	0	131	285	0,448	0,531	534,588	3,642	0
21767	1093	170	687	0,689	0,599	510,044	2,598	0	166	560	0,45	0,537	534,588	3,542	0
21787	1094	-800	-600	0,453	0,546	-1	-1	4	163	719	0,453	0,546	534,588	3,483	0
21807	1095	296	744	0,692	0,618	518,125	3,45	0	281	686	0,455	0,556	534,588	3,829	0
21827	1096	403	660	0,695	0,625	518,259	3,515	0	308	693	0,457	0,564	534,588	3,711	0
21847	1097	-800	-600	-1	-1	-1	-1	4	-800	-600	-1	-1	-1	-1	4
21867	1098	403	663	0,699	0,637	525,58	3,5	0	301	704	0,46	0,578	534,588	3,607	0	43	358	672
21887	1099	406	661	0,701	0,641	530,369	3,51	0	316	677	0,461	0,584	534,588	3,769	0	43	358	672
21906	1100	407	662	0,702	0,645	530,64	3,49	0	324	676	0,461	0,59	518,972	3,636	0	43	358	672
21926	1101	404	664	0,703	0,649	530,64	3,594	0	313	693	0,462	0,595	518,972	3,619	0	43	358	672
21946	1102	404	661	0,704	0,652	530,64	3,584	0	313	681	0,462	0,599	518,972	3,621	0	43	358	672
21966	1103	404	661	0,705	0,654	530,64	3,633	0	317	694	0,463	0,601	518,972	3,693	0	43	358	672
21986	1104	401	661	0,707	0,656	530,64	3,706	0	305	679	0,465	0,603	518,972	3,678	0	43	358	672
22006	1105	401	661	0,708	0,657	527,451	3,701	0	306	683	0,466	0,604	516,298	3,646	0	43	358	672
22027	1106	398	661	0,71	0,658	527,451	3,714	0	313	678	0,468	0,605	516,298	3,714	0	43	358	672
22046	1107	421	655	0,71	0,658	527,451	3,691	0	380	658	0,468	0,604	516,298	3,765	0	44	414	668
22066	1108	429	657	0,71	0,658	527,451	3,759	0	392	664	0,469	0,604	516,298	3,746	0	44	414	668
22086	1109	428	656	0,711	0,657	527,451	3,67	0	389	670	0,469	0,603	516,298	3,808	0	44	414	668
22106	1110	427	657	0,711	0,657	532,388	3,719	0	387	661	0,469	0,602	516,624	3,818	0	44	414	668
22126	1111	428	655	0,71	0,656	532,388	3,789	0	393	665	0,468	0,601	516,624	3,858	0	44	414	668
22146	1112	429	655	0,71	0,655	532,388	3,856	0	397	667	0,467	0,6	516,624	3,828	0	44	414	668
22166	1113	427	658	0,709	0,654	532,388	3,804	0	400	658	0,466	0,598	516,624	3,75	0	44	414	668
22185	1114	428	655	0,708	0,652	532,388	3,906	0	396	667	0,465	0,596	516,624	3,824	0	44	414	668
22205	1115	427	656	0,707	0,65	527,314	3,87	0	396	664	0,464	0,594	517,27	3,801	0	44	414	668
22225	1116	428	657	0,706	0,649	527,314	3,803	0	402	673	0,462	0,592	517,27	3,845	0	44	414	668
22245	1117	429	655	0,704	0,647	527,314	3,947	0	400	667	0,461	0,591	517,27	3,854	0	44	414	668
22265	1118	425	657	0,703	0,645	527,314	3,863	0	392	673	0,46	0,589	517,27	3,94	0	44	414	668
22285	1119	427	656	0,702	0,643	527,314	3,867	0	398	666	0,459	0,587	517,27	3,924	0	44	414	668
22305	1120	426	656	0,701	0,641	527,66	3,874	0	394	668	0,457	0,586	519,075	3,921	0	44	414	668
22325	1121	428	656	0,699	0,639	527,66	3,893	0	401	669	0,455	0,585	519,075	4,001	0	44	414	668
22345	1122	432	666	0,697	0,638	527,66	3,894	0	407	687	0,454	0,585	519,075	3,949	0	44	414	668
22365	1123	429	664	0,696	0,637	527,66	3,877	0	410	692	0,452	0,584	519,075	3,998	0	44	414	668
22385	1124	431	667	0,694	0,636	527,66	3,957	0	410	690	0,45	0,583	519,075	3,988	0	44	414	668
22405	1125	432	667	0,693	0,634	526,606	3,951	0	410	688	0,448	0,582	515,697	3,949	0	44	414	668
22425	1126	431	663	0,691	0,633	526,606	3,97	0	401	695	0,447	0,582	515,697	4,008	0	44	414	668
22444	1127	430	668	0,691	0,633	526,606	3,994	0	406	688	0,446	0,582	515,697	3,964	0	44	414	668
22465	1128	429	669	0,69	0,632	526,606	3,943	0	403	687	0,445	0,581	515,697	3,974	0	44	414	668
22484	1129	430	668	0,69	0,632	526,606	3,915	0	414	690	0,444	0,581	515,697	3,966	0	44	414	668
22504	1130	429	669	0,69	0,632	526,552	3,909	0	414	690	0,445	0,581	517,336	3,981	0	44	414	668
22524	1131	431	667	0,691	0,633	526,552	3,973	0	402	692	0,445	0,581	517,336	4,015	0	44	414	668
22544	1132	418	653	0,692	0,632	526,552	3,992	0	389	658	0,447	0,58	517,336	4,117	0	44	414	668
22564	1133	272	509	0,694	0,628	526,552	3,933	0	308	520	0,45	0,576	517,336	4,134	0
22584	1134	-800	-600	0,452	0,572	-1	-1	4	286	424	0,452	0,572	517,336	4,175	0
22604	1135	-800	-600	-1	-1	-1	-1	4	-800	-600	-1	-1	-1	-1	4
22624	1136	-800	-600	-1	-1	-1	-1	4	-800	-600	-1	-1	-1	-1	4
22644	1137	-800	-600	0,458	0,566	-1	-1	4	305	219	0,458	0,566	517,336	4,289	0
22664	1138	-800	-600	0,705	0,621	-1	-1	4	306	223	0,461	0,566	514,921	4,27	0
22684	1139	263	160	0,707	0,622	529,922	4,384	0	286	220	0,463	0,566	514,921	4,158	0
22704	1140	272	235	0,709	0,623	529,922	4,128	0	286	208	0,466	0,565	514,921	4,155	0	45	277	224
22724	1141	278	237	0,711	0,623	529,922	4,08	0	288	218	0,468	0,564	514,921	4,091	0	45	277	224
22746	1142	268	228	0,713	0,623	529,922	3,948	0	287	221	0,47	0,563	514,921	4,126	0	45	277	224
22764	1143	274	231	0,714	0,622	526,181	3,846	0	288	217	0,471	0,561	514,836	4,105	0	45	277	224
22783	1144	279	234	0,714	0,621	526,181	3,981	0	284	211	0,472	0,56	514,836	4,052	0	45	277	224
22803	1145	276	237	0,714	0,62	526,181	3,94	0	287	212	0,472	0,558	514,836	4,154	0	45	277	224
22825	1146	274	234	0,714	0,618	526,181	3,961	0	277	224	0,471	0,556	514,836	4,135	0	45	277	224
22843	1147	265	225	0,713	0,616	526,181	3,903	0	284	212	0,47	0,555	514,836	4,146	0	45	277	224
22863	1148	262	223	0,712	0,614	527,524	3,907	0	282	214	0,469	0,553	515,988	4,146	0	45	277	224
22883	1149	268	237	0,71	0,612	527,524	4,009	0	282	218	0,467	0,551	515,988	4,133	0	45	277	224
22905	1150	273	236	0,709	0,609	527,524	3,979	0	280	211	0,466	0,549	515,988	4,124	0	45	277	224
22923	1151	278	248	0,708	0,606	527,524	4,006	0	280	214	0,465	0,546	515,988	4,161	0	45	277	224
22943	1152	269	227	0,708	0,604	527,524	4,07	0	284	218	0,464	0,544	515,988	4,118	0	45	277	224
22963	1153	273	227	0,707	0,601	528,775	4,077	0	282	212	0,464	0,542	518,257	4,146	0	45	277	224
22983	1154	271	231	0,706	0,599	528,775	4,012	0	286	217	0,463	0,539	518,257	4,203	0	45	277	224
23003	1155	265	233	0,706	0,595	528,775	4,046	0	287	209	0,463	0,535	518,257	4,229	0	45	277	224
23023	1156	273	233	0,705	0,591	528,775	3,955	0	291	222	0,463	0,531	518,257	4,1	0	45	277	224
23043	1157	241	193	0,706	0,586	528,775	3,981	0	272	187	0,463	0,524	518,257	4,325	0
23062	1158	242	227	0,706	0,579	506,835	3,815	0	270	202	0,466	0,518	507,297	4,229	0
23082	1159	53	-67	0,707	0,57	506,835	3,896	0	87	-154	0,468	0,51	507,297	4,084	0
23103	1160	-800	-600	0,469	0,499	-1	-1	4	21	-228	0,469	0,499	507,297	3,964	0
23122	1161	-800	-600	-1	-1	-1	-1	4	-800	-600	-1	-1	-1	-1	4
23143	1162	-800	-600	-1	-1	-1	-1	4	-800	-600	-1	-1	-1	-1	4
23162	1163	-800	-600	-1	-1	-1	-1	4	-800	-600	-1	-1	-1	-1	4
23183	1164	-800	-600	-1	-1	-1	-1	4	-800	-600	-1	-1	-1	-1	4
23202	1165	-800	-600	-1	-1	-1	-1	4	-800	-600	-1	-1	-1	-1	4
23224	1166	-800	-600	-1	-1	-1	-1	4	-800	-600	-1	-1	-1	-1	4
23242	1167	-800	-600	-1	-1	-1	-1	4	-800	-600	-1	-1	-1	-1	4
23262	1168	-800	-600	-1	-1	-1	-1	4	-800	-600	-1	-1	-1	-1	4
23282	1169	-800	-600	-1	-1	-1	-1	4	-800	-600	-1	-1	-1	-1	4
23303	1170	-800	-600	-1	-1	-1	-1	4	-800	-600	-1	-1	-1	-1	4
23322	1171	-800	-600	-1	-1	-1	-1	4	-800	-600	-1	-1	-1	-1	4
23343	1172	-800	-600	-1	-1	-1	-1	4	-800	-600	-1	-1	-1	-1	4
23361	1173	-800	-600	-1	-1	-1	-1	4	-800	-600	-1	-1	-1	-1	4
23384	1174	-800	-600	-1	-1	-1	-1	4	-800	-600	-1	-1	-1	-1	4
23401	1175	-800	-600	-1	-1	-1	-1	4	-800	-600	-1	-1	-1	-1	4
23423	1176	-800	-600	-1	-1	-1	-1	4	-800	-600	-1	-1	-1	-1	4
23441	1177	-800	-600	-1	-1	-1	-1	4	-800	-600	-1	-1	-1	-1	4
23461	1178	-800	-600	-1	-1	-1	-1	4	-800	-600	-1	-1	-1	-1	4
23481	1179	-800	-600	-1	-1	-1	-1	4	-800	-600	-1	-1	-1	-1	4
23501	1180	-800	-600	-1	-1	-1	-1	4	-800	-600	-1	-1	-1	-1	4
23521	1181	-800	-600	-1	-1	-1	-1	4	-800	-600	-1	-1	-1	-1	4
23541	1182	-800	-600	-1	-1	-1	-1	4	-800	-600	-1	-1	-1	-1	4
23561	1183	-800	-600	-1	-1	-1	-1	4	-800	-600	-1	-1	-1	-1	4
23581	1184	-800	-600	-1	-1	-1	-1	4	-800	-600	-1	-1	-1	-1	4
23601	1185	-800	-600	-1	-1	-1	-1	4	-800	-600	-1	-1	-1	-1	4
23621	1186	-800	-600	-1	-1	-1	-1	4	-800	-600	-1	-1	-1	-1	4
23641	1187	-800	-600	-1	-1	-1	-1	4	-800	-600	-1	-1	-1	-1	4
23661	1188	-800	-600	-1	-1	-1	-1	4	-800	-600	-1	-1	-1	-1	4
23680	1189	-800	-600	-1	-1	-1	-1	4	-800	-600	-1	-1	-1	-1	4
23700	1190	-800	-600	-1	-1	-1	-1	4	-800	-600	-1	-1	-1	-1	4
23720	1191	-800	-600	-1	-1	-1	-1	4	-800	-600	-1	-1	-1	-1	4
23740	1192	-800	-600	-1	-1	-1	-1	4	-800	-600	-1	-1	-1	-1	4
23760	1193	-800	-600	-1	-1	-1	-1	4	-800	-600	-1	-1	-1	-1	4
23780	1194	-800	-600	-1	-1	-1	-1	4	-800	-600	-1	-1	-1	-1	4
23800	1195	-800	-600	-1	-1	-1	-1	4	-800	-600	-1	-1	-1	-1	4
23820	1196	-800	-600	-1	-1	-1	-1	4	-800	-600	-1	-1	-1	-1	4
23840	1197	-800	-600	-1	-1	-1	-1	4	-800	-600	-1	-1	-1	-1	4
23860	1198	-800	-600	-1	-1	-1	-1	4	-800	-600	-1	-1	-1	-1	4
23880	1199	-800	-600	-1	-1	-1	-1	4	-800	-600	-1	-1	-1	-1	4
23900	1200	-800	-600	-1	-1	-1	-1	4	-800	-600	-1	-1	-1	-1	4
23920	1201	-800	-600	-1	-1	-1	-1	4	-800	-600	-1	-1	-1	-1	4
23940	1202	-800	-600	-1	-1	-1	-1	4	-800	-600	-1	-1	-1	-1	4
23959	1203	-800	-600	-1	-1	-1	-1	4	-800	-600	-1	-1	-1	-1	4
23980	1204	-800	-600	-1	-1	-1	-1	4	-800	-600	-1	-1	-1	-1	4
23999	1205	-800	-600	-1	-1	-1	-1	4	-800	-600	-1	-1	-1	-1	4
24019	1206	-800	-600	-1	-1	-1	-1	4	-800	-600	-1	-1	-1	-1	4
24039	1207	-800	-600	-1	-1	-1	-1	4	-800	-600	-1	-1	-1	-1	4
24059	1208	-800	-600	-1	-1	-1	-1	4	-800	-600	-1	-1	-1	-1	4
24079	1209	-800	-600	-1	-1	-1	-1	4	-800	-600	-1	-1	-1	-1	4
24099	1210	-800	-600	-1	-1	-1	-1	4	-800	-600	-1	-1	-1	-1	4
24119	1211	-800	-600	-1	-1	-1	-1	4	-800	-600	-1	-1	-1	-1	4
24139	1212	-800	-600	-1	-1	-1	-1	4	-800	-600	-1	-1	-1	-1	4
24159	1213	-800	-600	-1	-1	-1	-1	4	-800	-600	-1	-1	-1	-1	4
24179	1214	-800	-600	-1	-1	-1	-1	4	-800	-600	-1	-1	-1	-1	4
24199	1215	-800	-600	-1	-1	-1	-1	4	-800	-600	-1	-1	-1	-1	4
24219	1216	-800	-600	-1	-1	-1	-1	4	-800	-600	-1	-1	-1	-1	4
24238	1217	-800	-600	-1	-1	-1	-1	4	-800	-600	-1	-1	-1	-1	4
24259	1218	-800	-600	-1	-1	-1	-1	4	-800	-600	-1	-1	-1	-1	4
24278	1219	-800	-600	-1	-1	-1	-1	4	-800	-600	-1	-1	-1	-1	4
24298	1220	-800	-600	-1	-1	-1	-1	4	-800	-600	-1	-1	-1	-1	4
24318	1221	-800	-600	0,566	0,352	-1	-1	4	-800	-600	0,338	0,333	-1	-1	4
24338	1222	-800	-600	-1	-1	-1	-1	4	-800	-600	-1	-1	-1	-1	4
24358	1223	-800	-600	0,566	0,355	-1	-1	4	-800	-600	0,335	0,335	-1	-1	4
24378	1224	146	232	0,566	0,356	566,596	3,254	0	149	221	0,335	0,336	569,552	3,429	0	46	156	223
24398	1225	139	230	0,567	0,357	566,596	3,288	0	182	247	0,336	0,336	569,552	3,572	0	46	156	223
24418	1226	147	236	0,569	0,358	566,596	3,326	0	166	226	0,337	0,336	569,552	3,465	0	46	156	223
24438	1227	146	224	0,57	0,358	566,596	3,262	0	161	216	0,339	0,336	569,552	3,461	0	46	156	223
24458	1228	147	225	0,572	0,359	566,306	3,288	0	175	223	0,34	0,337	569,215	3,454	0	46	156	223
24478	1229	148	231	0,573	0,36	566,306	3,298	0	165	203	0,341	0,337	569,215	3,528	0	46	156	223
24498	1230	153	233	0,574	0,361	566,306	3,294	0	155	213	0,342	0,338	569,215	3,445	0	46	156	223
24518	1231	152	233	0,574	0,362	566,306	3,341	0	143	213	0,342	0,338	569,215	3,513	0	46	156	223
24538	1232	151	221	0,574	0,362	566,306	3,352	0	153	217	0,342	0,339	569,215	3,387	0	46	156	223
24557	1233	150	222	0,574	0,363	565,954	3,362	0	148	219	0,342	0,34	569,526	3,393	0	46	156	223
24577	1234	153	225	0,574	0,364	565,954	3,355	0	160	230	0,342	0,341	569,526	3,619	0	46	156	223
24597	1235	164	229	0,573	0,364	565,954	3,415	0	151	210	0,341	0,342	569,526	3,534	0	46	156	223
24617	1236	158	230	0,573	0,365	565,954	3,388	0	157	185	0,341	0,343	569,526	3,509	0	46	156	223
24637	1237	162	233	0,572	0,366	565,954	3,337	0	162	237	0,34	0,344	569,526	3,558	0	46	156	223
24657	1238	164	234	0,572	0,367	566,824	3,364	0	160	220	0,339	0,346	570,633	3,564	0	46	156	223
24677	1239	162	222	0,571	0,368	566,824	3,404	0	149	245	0,339	0,347	570,633	3,692	0	46	156	223
24697	1240	164	225	0,571	0,369	566,824	3,494	0	147	223	0,338	0,348	570,633	3,637	0	46	156	223
24717	1241	161	222	0,571	0,369	566,824	3,42	0	155	210	0,338	0,349	570,633	3,622	0	46	156	223
24737	1242	196	271	0,57	0,37	566,824	3,495	0	205	241	0,338	0,351	570,633	3,625	0
24757	1243	196	266	0,569	0,372	574,914	3,518	0	209	224	0,338	0,352	572,809	3,642	0
24777	1244	231	329	0,57	0,373	574,914	3,646	0	232	314	0,338	0,353	572,809	3,655	0	47	230	325
24797	1245	242	342	0,57	0,373	574,914	3,645	0	237	319	0,339	0,354	572,809	3,707	0	47	230	325
24817	1246	256	344	0,571	0,374	574,914	3,777	0	225	306	0,339	0,355	572,809	3,765	0	47	230	325
24836	1247	232	339	0,571	0,375	574,914	3,677	0	231	308	0,34	0,356	572,809	3,672	0	47	230	325
24856	1248	239	338	0,572	0,376	574,444	3,708	0	231	310	0,34	0,356	571,992	3,71	0	47	230	325
24876	1249	230	325	0,573	0,376	574,444	3,664	0	219	309	0,34	0,357	571,992	3,785	0	47	230	325
24896	1250	234	330	0,573	0,376	574,444	3,651	0	233	317	0,341	0,357	571,992	3,73	0	47	230	325
24916	1251	234	342	0,573	0,377	574,444	3,757	0	234	319	0,341	0,358	571,992	3,802	0	47	230	325
24936	1252	233	341	0,573	0,377	574,444	3,685	0	224	298	0,341	0,358	571,992	3,702	0	47	230	325
24956	1253	234	342	0,573	0,377	572,819	3,697	0	232	302	0,341	0,358	571,499	3,713	0	47	230	325
24976	1254	229	330	0,573	0,377	572,819	3,655	0	237	317	0,34	0,359	571,499	3,753	0	47	230	325
24996	1255	241	328	0,572	0,377	572,819	3,629	0	239	344	0,34	0,359	571,499	3,865	0	47	230	325
25016	1256	238	346	0,572	0,378	572,819	3,736	0	231	326	0,339	0,36	571,499	3,808	0	47	230	325
25036	1257	226	324	0,571	0,378	572,819	3,565	0	214	346	0,338	0,36	571,499	3,849	0	47	230	325
25056	1258	234	330	0,571	0,378	572,721	3,571	0	212	341	0,338	0,361	571,124	3,822	0	47	230	325
25076	1259	228	330	0,57	0,378	572,721	3,603	0	226	319	0,337	0,361	571,124	3,716	0	47	230	325
25096	1260	225	322	0,569	0,378	572,721	3,581	0	226	309	0,336	0,362	571,124	3,669	0	47	230	325
25116	1261	222	319	0,569	0,378	572,721	3,582	0	227	318	0,336	0,362	571,124	3,61	0	47	230	325
25136	1262	231	335	0,568	0,378	572,721	3,539	0	228	312	0,335	0,363	571,124	3,737	0	47	230	325
25155	1263	230	332	0,568	0,379	571,915	3,521	0	227	316	0,335	0,363	571,407	3,703	0	47	230	325
25175	1264	298	362	0,566	0,38	571,915	3,583	0	306	310	0,334	0,365	571,407	3,653	0
25195	1265	403	393	0,564	0,382	571,915	3,573	0	397	390	0,332	0,367	571,407	3,714	0	48	395	377
25215	1266	398	392	0,565	0,383	571,915	3,565	0	395	385	0,332	0,368	571,407	3,659	0	48	395	377
25235	1267	412	398	0,565	0,385	571,915	3,71	0	396	350	0,332	0,37	571,407	3,651	0	48	395	377
25255	1268	412	396	0,566	0,386	576,415	3,741	0	394	391	0,333	0,371	571,585	3,669	0	48	395	377
25275	1269	392	397	0,566	0,387	576,415	3,691	0	397	374	0,333	0,372	571,585	3,535	0	48	395	377
25295	1270	387	388	0,568	0,388	576,415	3,62	0	393	374	0,335	0,372	571,585	3,689	0	48	395	377
25315	1271	394	395	0,569	0,389	576,415	3,655	0	399	375	0,336	0,372	571,585	3,62	0	48	395	377
25335	1272	399	398	0,571	0,389	576,415	3,643	0	396	357	0,338	0,372	571,585	3,586	0	48	395	377
25355	1273	398	396	0,573	0,39	575,665	3,627	0	396	356	0,34	0,372	570,484	3,643	0	48	395	377
25375	1274	408	392	0,575	0,391	575,665	3,701	0	394	371	0,342	0,372	570,484	3,607	0	48	395	377
25395	1275	397	369	0,577	0,392	575,665	3,568	0	395	362	0,344	0,373	570,484	3,678	0	48	395	377
25415	1276	398	377	0,579	0,393	575,665	3,671	0	388	391	0,346	0,373	570,484	3,55	0	48	395	377
25435	1277	393	393	0,581	0,394	575,665	3,64	0	404	336	0,348	0,374	570,484	3,725	0	48	395	377
25455	1278	393	384	0,583	0,395	575,465	3,592	0	403	336	0,35	0,375	570,873	3,7	0	48	395	377
25474	1279	396	384	0,584	0,396	575,465	3,586	0	388	392	0,351	0,376	570,873	3,667	0	48	395	377
25494	1280	399	379	0,585	0,397	575,465	3,58	0	389	384	0,352	0,376	570,873	3,543	0	48	395	377
25514	1281	407	394	0,586	0,397	575,465	3,621	0	392	389	0,353	0,377	570,873	3,586	0	48	395	377
25534	1282	385	350	0,586	0,398	575,465	3,489	0	396	378	0,353	0,377	570,873	3,551	0	48	395	377
25554	1283	386	349	0,585	0,397	575,65	3,489	0	397	377	0,352	0,376	571,163	3,569	0	48	395	377
25574	1284	393	374	0,585	0,397	575,65	3,537	0	394	379	0,352	0,376	571,163	3,745	0	48	395	377
25594	1285	381	379	0,584	0,397	575,65	3,538	0	404	339	0,351	0,376	571,163	3,556	0	48	395	377
25614	1286	392	393	0,584	0,396	575,65	3,632	0	391	377	0,351	0,376	571,163	3,625	0	48	395	377
25634	1287	391	354	0,583	0,396	575,65	3,512	0	403	339	0,35	0,375	571,163	3,578	0
25654	1288	387	358	0,582	0,395	576,073	3,537	0	399	351	0,35	0,375	571,718	3,611	0
25674	1289	384	301	0,582	0,394	576,073	3,478	0	403	316	0,349	0,374	571,718	3,554	0	49	395	328
25694	1290	409	336	0,581	0,394	576,073	3,505	0	399	325	0,348	0,373	571,718	3,584	0	49	395	328
25714	1291	386	329	0,581	0,393	576,073	3,542	0	395	334	0,348	0,373	571,718	3,568	0	49	395	328
25733	1292	385	317	0,58	0,392	576,073	3,609	0	402	324	0,348	0,372	571,718	3,625	0	49	395	328
25753	1293	390	334	0,58	0,392	576,254	3,643	0	397	327	0,347	0,372	571,529	3,633	0	49	395	328
25773	1294	387	309	0,58	0,392	576,254	3,61	0	409	318	0,347	0,372	571,529	3,655	0	49	395	328
25793	1295	385	338	0,58	0,391	576,254	3,562	0	395	317	0,347	0,371	571,529	3,641	0	49	395	328
25813	1296	390	332	0,58	0,391	576,254	3,541	0	405	320	0,347	0,371	571,529	3,585	0	49	395	328
25833	1297	391	340	0,58	0,391	576,254	3,607	0	393	331	0,348	0,37	571,529	3,655	0	49	395	328
25853	1298	391	339	0,581	0,39	575,249	3,571	0	396	334	0,348	0,37	570,427	3,628	0	49	395	328
25873	1299	394	357	0,581	0,39	575,249	3,605	0	400	329	0,348	0,369	570,427	3,648	0	49	395	328
25893	1300	394	335	0,581	0,39	575,249	3,594	0	399	311	0,349	0,369	570,427	3,61	0	49	395	328
25913	1301	392	322	0,582	0,39	575,249	3,498	0	404	326	0,349	0,369	570,427	3,64	0	49	395	328
25933	1302	392	337	0,582	0,391	575,249	3,527	0	398	332	0,35	0,369	570,427	3,572	0	49	395	328
25953	1303	390	331	0,583	0,391	576,901	3,5	0	398	326	0,35	0,369	571,273	3,575	0	49	395	328
25973	1304	396	348	0,583	0,391	576,901	3,567	0	399	317	0,351	0,369	571,273	3,581	0	49	395	328
25993	1305	395	339	0,584	0,391	576,901	3,614	0	389	332	0,351	0,369	571,273	3,621	0	49	395	328
26013	1306	399	327	0,584	0,391	576,901	3,57	0	400	315	0,351	0,369	571,273	3,641	0	49	395	328
26032	1307	387	329	0,585	0,392	576,901	3,58	0	408	322	0,352	0,369	571,273	3,658	0	49	395	328
26052	1308	389	332	0,585	0,392	575,073	3,583	0	407	327	0,352	0,369	570,059	3,668	0	49	395	328
26072	1309	391	317	0,585	0,392	575,073	3,532	0	394	323	0,352	0,369	570,059	3,632	0	49	395	328
26092	1310	392	317	0,585	0,392	575,073	3,512	0	393	325	0,352	0,369	570,059	3,507	0	49	395	328
26112	1311	402	320	0,585	0,392	575,073	3,485	0	373	388	0,352	0,37	570,059	3,942	0	50	390	331
26132	1312	389	336	0,585	0,392	575,073	3,517	0	400	331	0,352	0,37	570,059	3,62	0	50	390	331
26152	1313	392	337	0,584	0,392	576,547	3,518	0	395	348	0,352	0,37	570,712	3,669	0	50	390	331
26172	1314	390	325	0,584	0,392	576,547	3,594	0	391	339	0,351	0,37	570,712	3,556	0	50	390	331
26192	1315	390	336	0,584	0,392	576,547	3,536	0	390	334	0,351	0,37	570,712	3,603	0	50	390	331
26212	1316	381	338	0,584	0,391	576,547	3,542	0	390	322	0,351	0,37	570,712	3,509	0	50	390	331
26232	1317	383	331	0,584	0,391	576,547	3,524	0	393	301	0,351	0,37	570,712	3,559	0	50	390	331
26252	1318	384	337	0,583	0,391	575,957	3,518	0	393	292	0,351	0,37	570,77	3,559	0	50	390	331
26272	1319	388	328	0,583	0,391	575,957	3,496	0	392	302	0,351	0,37	570,77	3,457	0	50	390	331
26292	1320	384	321	0,583	0,391	575,957	3,533	0	390	323	0,351	0,37	570,77	3,509	0	50	390	331
26312	1321	391	344	0,584	0,391	575,957	3,616	0	392	334	0,351	0,37	570,77	3,572	0	50	390	331
26332	1322	387	354	0,584	0,391	575,957	3,607	0	394	329	0,351	0,37	570,77	3,603	0	50	390	331
26351	1323	388	358	0,584	0,391	576,058	3,6	0	395	336	0,351	0,37	570,256	3,63	0	50	390	331
26371	1324	384	326	0,584	0,391	576,058	3,54	0	391	346	0,352	0,37	570,256	3,557	0	50	390	331
26391	1325	346	341	0,585	0,391	576,058	3,614	0	353	311	0,352	0,37	570,256	3,536	0	51	328	324
26411	1326	334	316	0,585	0,392	576,058	3,587	0	336	322	0,353	0,37	570,256	3,583	0	51	328	324
26431	1327	333	322	0,586	0,392	576,058	3,531	0	327	317	0,353	0,37	570,256	3,479	0	51	328	324
26451	1328	333	323	0,586	0,392	576,263	3,562	0	317	323	0,354	0,37	569,994	3,472	0	51	328	324
26471	1329	339	344	0,586	0,392	576,263	3,522	0	334	290	0,354	0,37	569,994	3,602	0	51	328	324
26491	1330	333	328	0,587	0,392	576,263	3,501	0	325	295	0,354	0,37	569,994	3,538	0	51	328	324
26511	1331	330	346	0,587	0,392	576,263	3,571	0	314	288	0,355	0,369	569,994	3,575	0	51	328	324
26531	1332	335	347	0,588	0,392	576,263	3,608	0	331	319	0,355	0,369	569,994	3,541	0	51	328	324
26551	1333	336	345	0,588	0,392	574,977	3,614	0	323	322	0,355	0,369	570,471	3,557	0	51	328	324
26571	1334	332	330	0,588	0,393	574,977	3,588	0	325	308	0,355	0,369	570,471	3,571	0	51	328	324
26591	1335	327	331	0,588	0,393	574,977	3,548	0	328	328	0,356	0,369	570,471	3,513	0	51	328	324
26611	1336	329	344	0,589	0,393	574,977	3,557	0	327	324	0,356	0,369	570,471	3,575	0	51	328	324
26631	1337	325	333	0,589	0,393	574,977	3,544	0	325	323	0,357	0,369	570,471	3,556	0	51	328	324
26651	1338	325	337	0,589	0,394	575,128	3,546	0	324	321	0,358	0,371	571,884	3,55	0	51	328	324
26670	1339	295	417	0,59	0,395	575,128	3,554	0	297	394	0,358	0,371	571,884	3,578	0	52	300	426
26690	1340	292	430	0,59	0,395	575,128	3,499	0	276	419	0,358	0,371	571,884	3,545	0	52	300	426
26710	1341	295	431	0,59	0,395	575,128	3,598	0	295	417	0,359	0,371	571,884	3,569	0	52	300	426
26730	1342	295	419	0,591	0,395	575,128	3,518	0	282	427	0,359	0,371	571,884	3,529	0	52	300	426
26750	1343	294	426	0,591	0,395	574,672	3,555	0	289	428	0,359	0,371	572,804	3,537	0	52	300	426
26770	1344	297	432	0,591	0,395	574,672	3,495	0	307	427	0,359	0,371	572,804	3,665	0	52	300	426
26790	1345	292	419	0,591	0,395	574,672	3,491	0	298	426	0,359	0,371	572,804	3,567	0	52	300	426
26810	1346	297	420	0,591	0,395	574,672	3,519	0	292	410	0,358	0,371	572,804	3,504	0	52	300	426
26830	1347	297	414	0,59	0,395	574,672	3,575	0	301	428	0,358	0,371	572,804	3,651	0	52	300	426
26850	1348	297	413	0,59	0,394	574,492	3,585	0	300	423	0,358	0,371	572,766	3,585	0	52	300	426
26870	1349	290	418	0,59	0,394	574,492	3,5	0	299	428	0,358	0,371	572,766	3,696	0	52	300	426
26890	1350	298	414	0,59	0,394	574,492	3,577	0	298	418	0,357	0,371	572,766	3,588	0	52	300	426
26910	1351	296	413	0,589	0,394	574,492	3,547	0	287	422	0,357	0,371	572,766	3,582	0	52	300	426
26929	1352	291	418	0,589	0,394	574,492	3,543	0	294	418	0,357	0,371	572,766	3,682	0	52	300	426
26949	1353	294	415	0,589	0,393	574,875	3,541	0	290	419	0,356	0,371	572,442	3,624	0	52	300	426
26969	1354	303	424	0,589	0,393	574,875	3,626	0	291	414	0,356	0,371	572,442	3,606	0	52	300	426
26989	1355	288	415	0,588	0,393	574,875	3,552	0	288	416	0,356	0,371	572,442	3,55	0	52	300	426
27009	1356	295	408	0,588	0,393	574,875	3,606	0	295	432	0,356	0,372	572,442	3,596	0	52	300	426
27029	1357	298	418	0,588	0,393	574,875	3,574	0	309	427	0,355	0,372	572,442	3,812	0	52	300	426
27049	1358	291	417	0,588	0,393	574,804	3,599	0	311	434	0,355	0,372	572,485	3,813	0	52	300	426
27069	1359	288	413	0,587	0,393	574,804	3,64	0	306	422	0,355	0,372	572,485	3,676	0	52	300	426
27089	1360	289	414	0,587	0,393	574,804	3,591	0	297	423	0,354	0,372	572,485	3,725	0	52	300	426
27109	1361	299	418	0,587	0,393	574,804	3,609	0	299	430	0,354	0,373	572,485	3,651	0	52	300	426
27129	1362	295	418	0,587	0,393	574,804	3,601	0	297	432	0,354	0,373	572,485	3,675	0	52	300	426
27149	1363	294	417	0,586	0,394	575,107	3,613	0	299	434	0,354	0,373	572,892	3,683	0	52	300	426
27169	1364	308	432	0,586	0,394	575,107	3,628	0	306	433	0,353	0,373	572,892	3,765	0	52	300	426
27189	1365	297	426	0,586	0,394	575,107	3,621	0	311	439	0,353	0,374	572,892	3,697	0	52	300	426
27209	1366	303	437	0,586	0,394	575,107	3,648	0	306	437	0,353	0,374	572,892	3,655	0	52	300	426
27229	1367	304	436	0,586	0,394	575,107	3,551	0	307	433	0,353	0,374	572,892	3,7	0	52	300	426
27248	1368	305	435	0,586	0,394	574,883	3,546	0	307	436	0,354	0,374	572,82	3,687	0	52	300	426
27268	1369	306	430	0,586	0,395	574,883	3,605	0	307	429	0,354	0,374	572,82	3,718	0	52	300	426
27288	1370	300	425	0,587	0,395	574,883	3,59	0	303	435	0,354	0,374	572,82	3,673	0	52	300	426
27308	1371	299	432	0,587	0,395	574,883	3,582	0	301	431	0,355	0,374	572,82	3,676	0	52	300	426
27328	1372	308	431	0,587	0,395	574,883	3,572	0	299	441	0,355	0,374	572,82	3,638	0	52	300	426
27348	1373	305	431	0,588	0,395	574,775	3,563	0	297	442	0,355	0,374	572,065	3,623	0	52	300	426
27368	1374	296	425	0,588	0,395	574,775	3,546	0	298	424	0,356	0,374	572,065	3,707	0	52	300	426
27388	1375	296	430	0,588	0,396	574,775	3,587	0	300	437	0,356	0,374	572,065	3,57	0	52	300	426
27408	1376	303	428	0,589	0,396	574,775	3,583	0	301	436	0,356	0,374	572,065	3,633	0	52	300	426
27428	1377	294	427	0,589	0,396	574,775	3,569	0	315	438	0,356	0,374	572,065	3,699	0	52	300	426
27448	1378	296	429	0,589	0,395	575,223	3,593	0	319	437	0,357	0,374	572,808	3,65	0	52	300	426
27468	1379	301	430	0,589	0,395	575,223	3,55	0	292	426	0,357	0,374	572,808	3,572	0	52	300	426
27488	1380	296	438	0,589	0,395	575,223	3,593	0	294	445	0,357	0,374	572,808	3,637	0	52	300	426
27508	1381	295	432	0,589	0,395	575,223	3,497	0	302	434	0,357	0,374	572,808	3,673	0	52	300	426
27527	1382	306	438	0,589	0,395	575,223	3,545	0	305	433	0,357	0,374	572,808	3,665	0	52	300	426
27547	1383	304	436	0,589	0,395	575,336	3,543	0	309	432	0,356	0,374	572,366	3,654	0	52	300	426
27567	1384	306	427	0,589	0,395	575,336	3,506	0	303	421	0,356	0,374	572,366	3,555	0	52	300	426
27587	1385	298	430	0,589	0,395	575,336	3,507	0	296	414	0,356	0,374	572,366	3,586	0	52	300	426
27607	1386	296	425	0,589	0,395	575,336	3,466	0	299	433	0,356	0,374	572,366	3,556	0	52	300	426
27627	1387	304	420	0,588	0,394	575,336	3,461	0	306	425	0,356	0,374	572,366	3,484	0	52	300	426
27647	1388	300	420	0,588	0,394	574,971	3,453	0	304	427	0,356	0,375	572,309	3,485	0	52	300	426
27667	1389	306	419	0,588	0,395	574,971	3,437	0	300	426	0,356	0,375	572,309	3,511	0	52	300	426
27687	1390	301	418	0,588	0,395	574,971	3,42	0	310	434	0,356	0,375	572,309	3,513	0	52	300	426
27707	1391	303	429	0,588	0,395	574,971	3,436	0	307	425	0,356	0,375	572,309	3,595	0	52	300	426
27727	1392	305	424	0,588	0,395	574,971	3,465	0	306	431	0,356	0,375	572,309	3,427	0	52	300	426
27747	1393	303	426	0,589	0,395	576,235	3,47	0	310	428	0,356	0,375	572,052	3,44	0	52	300	426
27767	1394	313	437	0,589	0,395	576,235	3,53	0	306	431	0,356	0,375	572,052	3,455	0	52	300	426
27787	1395	310	413	0,589	0,395	576,235	3,365	0	315	425	0,356	0,376	572,052	3,511	0	52	300	426
27807	1396	304	422	0,589	0,396	576,235	3,485	0	307	430	0,357	0,376	572,052	3,461	0	52	300	426
27827	1397	300	426	0,589	0,396	576,235	3,374	0	309	409	0,357	0,376	572,052	3,378	0	52	300	426
27846	1398	299	430	0,59	0,396	575,143	3,411	0	312	406	0,357	0,376	571,284	3,383	0	52	300	426
27867	1399	305	431	0,59	0,397	575,143	3,361	0	313	429	0,358	0,377	571,284	3,511	0	52	300	426
27886	1400	308	432	0,591	0,397	575,143	3,44	0	304	438	0,358	0,377	571,284	3,52	0	52	300	426
27906	1401	310	424	0,591	0,397	575,143	3,42	0	310	424	0,358	0,377	571,284	3,475	0	52	300	426
27926	1402	298	427	0,591	0,398	575,143	3,37	0	304	428	0,359	0,377	571,284	3,469	0	52	300	426
27946	1403	298	424	0,592	0,398	575,452	3,407	0	307	429	0,359	0,377	571,981	3,467	0	52	300	426
27966	1404	300	431	0,592	0,398	575,452	3,419	0	304	425	0,36	0,377	571,981	3,417	0	52	300	426
27986	1405	307	426	0,593	0,398	575,452	3,419	0	305	422	0,36	0,377	571,981	3,519	0	52	300	426
28006	1406	303	426	0,593	0,398	575,452	3,369	0	301	430	0,361	0,377	571,981	3,541	0	52	300	426
28026	1407	301	424	0,593	0,398	575,452	3,348	0	311	421	0,361	0,377	571,981	3,391	0	52	300	426
28046	1408	302	423	0,594	0,398	575,968	3,33	0	311	423	0,361	0,377	571,946	3,445	0	52	300	426
28066	1409	303	428	0,594	0,398	575,968	3,33	0	305	442	0,361	0,377	571,946	3,642	0	52	300	426
28086	1410	306	426	0,594	0,399	575,968	3,359	0	311	425	0,361	0,377	571,946	3,448	0	52	300	426
28106	1411	297	410	0,594	0,399	575,968	3,319	0	313	430	0,361	0,377	571,946	3,54	0	52	300	426
28125	1412	303	421	0,594	0,399	575,968	3,297	0	299	432	0,361	0,377	571,946	3,45	0	52	300	426
28145	1413	302	414	0,594	0,398	577,083	3,304	0	301	434	0,361	0,377	572,584	3,485	0	52	300	426
28165	1414	304	424	0,594	0,398	577,083	3,33	0	300	426	0,361	0,377	572,584	3,374	0	52	300	426
28186	1415	300	419	0,594	0,398	577,083	3,39	0	297	425	0,361	0,378	572,584	3,399	0	52	300	426
28205	1416	307	422	0,593	0,398	577,083	3,353	0	305	426	0,361	0,378	572,584	3,371	0	52	300	426
28225	1417	388	334	0,592	0,398	577,083	3,354	0	399	389	0,359	0,378	572,584	3,426	0
28245	1418	394	325	0,59	0,398	577,353	3,358	0	408	391	0,358	0,377	566,492	3,39	0
28265	1419	517	324	0,589	0,397	577,353	3,399	0	511	328	0,357	0,377	566,492	3,331	0	53	514	314
28285	1420	524	326	0,589	0,397	577,353	3,472	0	510	332	0,357	0,378	566,492	3,264	0	53	514	314
28305	1421	523	310	0,589	0,397	577,353	3,4	0	526	316	0,356	0,378	566,492	3,25	0	53	514	314
28325	1422	510	312	0,588	0,397	577,353	3,331	0	527	297	0,356	0,378	566,492	3,267	0	53	514	314
28345	1423	512	314	0,588	0,397	576,778	3,341	0	530	290	0,355	0,378	568,409	3,273	0	53	514	314
28365	1424	527	317	0,588	0,396	576,778	3,431	0	530	298	0,355	0,378	568,409	3,348	0	53	514	314
28385	1425	503	324	0,587	0,396	576,778	3,395	0	511	296	0,354	0,378	568,409	3,181	0	53	514	314
28405	1426	521	324	0,587	0,396	576,778	3,369	0	521	313	0,354	0,378	568,409	3,346	0	53	514	314
28425	1427	519	320	0,587	0,396	576,778	3,308	0	515	319	0,354	0,378	568,409	3,286	0	53	514	314
28444	1428	511	324	0,587	0,396	576,147	3,269	0	517	325	0,354	0,378	568,038	3,237	0	53	514	314
28464	1429	505	338	0,587	0,396	576,147	3,37	0	517	324	0,354	0,378	568,038	3,269	0	53	514	314
28484	1430	502	321	0,587	0,396	576,147	3,307	0	521	307	0,354	0,378	568,038	3,272	0	53	514	314
28507	1431	502	313	0,587	0,396	576,147	3,368	0	511	312	0,354	0,378	568,038	3,315	0	53	514	314
28524	1432	515	316	0,587	0,396	576,147	3,312	0	518	311	0,354	0,378	568,038	3,299	0	53	514	314
28545	1433	516	312	0,588	0,396	576,614	3,337	0	517	310	0,355	0,378	568,153	3,315	0	53	514	314
28564	1434	512	323	0,588	0,396	576,614	3,298	0	504	309	0,355	0,378	568,153	3,225	0	53	514	314
28586	1435	508	309	0,588	0,396	576,614	3,249	0	509	311	0,355	0,378	568,153	3,252	0	53	514	314
28604	1436	506	313	0,588	0,396	576,614	3,288	0	515	298	0,355	0,378	568,153	3,292	0	53	514	314
28624	1437	511	321	0,588	0,396	576,614	3,281	0	508	309	0,355	0,378	568,153	3,252	0	53	514	314
28644	1438	509	315	0,588	0,396	575,683	3,26	0	510	308	0,355	0,378	566,739	3,258	0	53	514	314
28666	1439	510	334	0,588	0,396	575,683	3,445	0	506	304	0,355	0,378	566,739	3,26	0	53	514	314
28684	1440	418	356	0,589	0,397	575,683	3,274	0	416	366	0,357	0,379	566,739	3,32	0
28706	1441	391	397	0,59	0,398	575,683	3,432	0	384	375	0,357	0,379	566,739	3,275	0
28723	1442	390	387	0,59	0,398	575,683	3,293	0	385	402	0,357	0,38	566,739	3,46	0
28747	1443	388	378	0,59	0,398	575,603	3,352	0	384	414	0,357	0,38	571,283	3,523	0
28763	1444	391	355	0,59	0,398	575,603	3,145	0	386	367	0,358	0,38	571,283	3,228	0	54	386	382
28784	1445	386	376	0,59	0,398	575,603	3,296	0	385	397	0,358	0,38	571,283	3,373	0	54	386	382
28803	1446	389	356	0,591	0,399	575,603	3,191	0	388	361	0,358	0,38	571,283	3,302	0	54	386	382
28824	1447	383	371	0,591	0,399	575,603	3,245	0	384	359	0,358	0,38	571,283	3,335	0	54	386	382
28843	1448	383	362	0,591	0,399	576,383	3,197	0	385	358	0,358	0,38	570,629	3,295	0	54	386	382
28864	1449	386	353	0,591	0,399	576,383	3,255	0	382	365	0,358	0,38	570,629	3,33	0	54	386	382
28883	1450	400	362	0,591	0,4	576,383	3,239	0	371	409	0,358	0,381	570,629	3,436	0	54	386	382
28903	1451	390	393	0,591	0,4	576,383	3,371	0	393	401	0,358	0,381	570,629	3,396	0	54	386	382
28923	1452	400	421	0,591	0,401	576,383	3,544	0	379	388	0,359	0,381	570,629	3,387	0	54	386	382
28944	1453	397	440	0,592	0,401	575,643	3,588	0	378	410	0,359	0,381	571,187	3,382	0	54	386	382
28963	1454	390	333	0,592	0,401	575,643	3,201	0	391	403	0,359	0,381	571,187	3,463	0	55	392	377
28984	1455	389	354	0,592	0,401	575,643	3,199	0	388	363	0,359	0,381	571,187	3,33	0	55	392	377
29003	1456	384	365	0,592	0,401	575,643	3,277	0	394	367	0,359	0,381	571,187	3,277	0	55	392	377
29024	1457	386	391	0,592	0,402	575,643	3,39	0	393	343	0,359	0,382	571,187	3,342	0	55	392	377
29042	1458	384	406	0,592	0,402	576,307	3,428	0	393	337	0,359	0,382	571,006	3,327	0	55	392	377
29064	1459	391	377	0,592	0,402	576,307	3,355	0	387	398	0,359	0,382	571,006	3,482	0	55	392	377
29082	1460	389	359	0,592	0,402	576,307	3,34	0	388	392	0,359	0,382	571,006	3,427	0	55	392	377
29102	1461	401	393	0,592	0,402	576,307	3,54	0	386	397	0,359	0,382	571,006	3,537	0	55	392	377
29122	1462	396	391	0,592	0,402	576,307	3,482	0	395	392	0,359	0,382	571,006	3,555	0	55	392	377
29144	1463	399	389	0,591	0,402	575,439	3,531	0	396	395	0,358	0,383	570,277	3,568	0	55	392	377
29162	1464	396	382	0,591	0,402	575,439	3,416	0	390	358	0,358	0,383	570,277	3,394	0	55	392	377
29184	1465	399	362	0,591	0,402	575,439	3,427	0	383	392	0,358	0,383	570,277	3,41	0	55	392	377
29202	1466	391	380	0,591	0,402	575,439	3,428	0	392	400	0,358	0,383	570,277	3,485	0	55	392	377
29224	1467	391	399	0,591	0,402	575,439	3,547	0	395	400	0,358	0,383	570,277	3,504	0	55	392	377
29242	1468	392	395	0,591	0,403	575,935	3,567	0	394	401	0,358	0,383	570,541	3,525	0	55	392	377
29264	1469	400	389	0,591	0,403	575,935	3,405	0	389	389	0,358	0,383	570,541	3,38	0	55	392	377
29282	1470	392	397	0,591	0,403	575,935	3,487	0	391	397	0,359	0,383	570,541	3,434	0	55	392	377
29304	1471	392	388	0,592	0,403	575,935	3,486	0	388	368	0,359	0,383	570,541	3,417	0	55	392	377
29322	1472	393	371	0,592	0,403	575,935	3,366	0	387	386	0,359	0,383	570,541	3,531	0	55	392	377
29341	1473	394	371	0,592	0,403	576,421	3,406	0	387	383	0,359	0,384	571,175	3,561	0	55	392	377
29361	1474	386	393	0,592	0,403	576,421	3,489	0	396	364	0,359	0,384	571,175	3,435	0	55	392	377
29381	1475	395	349	0,591	0,403	576,421	3,317	0	395	368	0,358	0,384	571,175	3,497	0	55	392	377
29401	1476	390	332	0,591	0,403	576,421	3,344	0	395	378	0,358	0,384	571,175	3,443	0	55	392	377
29421	1477	401	386	0,59	0,402	576,421	3,516	0	400	349	0,358	0,384	571,175	3,524	0	55	392	377
29441	1478	400	361	0,59	0,402	575,003	3,432	0	399	353	0,357	0,384	569,437	3,505	0	55	392	377
29461	1479	389	366	0,589	0,401	575,003	3,427	0	396	356	0,356	0,384	569,437	3,469	0	55	392	377
29481	1480	395	363	0,589	0,401	575,003	3,447	0	391	356	0,356	0,384	569,437	3,453	0	55	392	377
29501	1481	397	389	0,588	0,401	575,003	3,458	0	394	377	0,355	0,384	569,437	3,483	0	55	392	377
29521	1482	398	380	0,588	0,4	575,003	3,406	0	397	355	0,354	0,384	569,437	3,397	0	55	392	377
29541	1483	397	386	0,587	0,4	574,76	3,422	0	395	360	0,354	0,384	571,104	3,4	0	55	392	377
29561	1484	394	408	0,586	0,4	574,76	3,644	0	388	336	0,353	0,385	571,104	3,41	0	55	392	377
29581	1485	404	401	0,586	0,399	574,76	3,638	0	393	392	0,352	0,385	571,104	3,607	0	55	392	377
29601	1486	485	409	0,584	0,4	574,76	3,473	0	474	411	0,351	0,385	571,104	3,459	0	56	474	427
29621	1487	477	403	0,583	0,4	574,76	3,441	0	461	431	0,35	0,386	571,104	3,567	0	56	474	427
29640	1488	468	405	0,582	0,399	577,193	3,448	0	448	451	0,349	0,386	568,774	3,49	0	56	474	427
29660	1489	482	412	0,582	0,399	577,193	3,636	0	475	422	0,349	0,386	568,774	3,414	0	56	474	427
29680	1490	499	401	0,582	0,399	577,193	3,451	0	479	407	0,349	0,386	568,774	3,444	0	56	474	427
29700	1491	491	407	0,582	0,399	577,193	3,512	0	477	410	0,349	0,386	568,774	3,411	0	56	474	427
29720	1492	502	400	0,582	0,399	577,193	3,539	0	482	387	0,349	0,386	568,774	3,4	0	56	474	427
29740	1493	501	402	0,583	0,4	578,095	3,571	0	484	381	0,35	0,386	569,408	3,409	0	56	474	427
29760	1494	492	405	0,584	0,4	578,095	3,471	0	477	413	0,35	0,385	569,408	3,479	0	56	474	427
29780	1495	486	398	0,584	0,4	578,095	3,541	0	473	415	0,351	0,385	569,408	3,479	0	56	474	427
29800	1496	495	409	0,585	0,401	578,095	3,592	0	476	403	0,352	0,386	569,408	3,527	0	56	474	427
29820	1497	488	403	0,586	0,401	578,095	3,526	0	489	407	0,353	0,386	569,408	3,54	0	56	474	427
29840	1498	491	404	0,587	0,402	576,66	3,529	0	489	403	0,354	0,386	569,991	3,556	0	56	474	427
29860	1499	493	407	0,587	0,402	576,66	3,526	0	472	416	0,354	0,386	569,991	3,492	0	56	474	427
29880	1500	486	402	0,588	0,402	576,66	3,505	0	475	414	0,355	0,386	569,991	3,504	0	56	474	427
29899	1501	485	398	0,588	0,402	576,66	3,521	0	475	408	0,355	0,386	569,991	3,543	0	56	474	427
29919	1502	499	406	0,588	0,403	576,66	3,559	0	487	431	0,355	0,386	569,991	3,45	0	56	474	427
29939	1503	496	402	0,588	0,403	576,851	3,556	0	490	429	0,355	0,387	570,682	3,467	0	56	474	427
29959	1504	497	426	0,588	0,403	576,851	3,597	0	496	430	0,355	0,387	570,682	3,51	0	56	474	427
29979	1505	489	427	0,588	0,403	576,851	3,604	0	496	436	0,355	0,387	570,682	3,505	0	56	474	427
29999	1506	504	425	0,588	0,403	576,851	3,589	0	483	441	0,355	0,387	570,682	3,604	0	56	474	427
30019	1507	494	416	0,587	0,403	576,851	3,599	0	477	440	0,355	0,387	570,682	3,484	0	56	474	427
30039	1508	494	415	0,587	0,403	577,855	3,605	0	477	440	0,354	0,387	569,407	3,497	0	56	474	427
30059	1509	493	432	0,587	0,403	577,855	3,651	0	480	441	0,354	0,387	569,407	3,539	0	56	474	427
30079	1510	508	430	0,587	0,403	577,855	3,561	0	481	438	0,354	0,387	569,407	3,547	0	56	474	427
30099	1511	491	419	0,587	0,403	577,855	3,645	0	472	435	0,354	0,388	569,407	3,533	0	56	474	427
30119	1512	499	424	0,586	0,403	577,855	3,612	0	494	431	0,354	0,388	569,407	3,539	0	56	474	427
30139	1513	503	420	0,586	0,403	576,888	3,579	0	493	428	0,353	0,388	569,193	3,539	0	56	474	427
30159	1514	493	425	0,586	0,403	576,888	3,529	0	488	427	0,353	0,388	569,193	3,591	0	56	474	427
30179	1515	491	427	0,586	0,403	576,888	3,61	0	481	438	0,353	0,388	569,193	3,465	0	56	474	427
30199	1516	488	437	0,586	0,403	576,888	3,633	0	488	435	0,353	0,388	569,193	3,521	0	56	474	427
30218	1517	499	419	0,587	0,403	576,888	3,543	0	492	436	0,354	0,388	569,193	3,564	0	56	474	427
30238	1518	498	422	0,587	0,403	577,153	3,592	0	491	436	0,354	0,388	570,372	3,52	0	56	474	427
30258	1519	492	431	0,587	0,404	577,153	3,556	0	474	437	0,354	0,388	570,372	3,483	0	56	474	427
30278	1520	489	428	0,588	0,404	577,153	3,571	0	480	428	0,355	0,388	570,372	3,453	0	56	474	427
30298	1521	470	420	0,588	0,404	577,153	3,521	0	470	443	0,355	0,387	570,372	3,455	0	56	474	427
30318	1522	482	437	0,589	0,404	577,153	3,55	0	470	438	0,356	0,387	570,372	3,474	0	56	474	427
30338	1523	476	433	0,59	0,404	578,588	3,553	0	470	437	0,357	0,387	570,072	3,456	0	56	474	427
30358	1524	474	424	0,591	0,404	578,588	3,639	0	466	440	0,359	0,387	570,072	3,411	0	56	474	427
30378	1525	482	431	0,593	0,405	578,588	3,52	0	466	432	0,36	0,387	570,072	3,461	0	56	474	427
30398	1526	485	429	0,595	0,405	578,588	3,501	0	469	444	0,362	0,387	570,072	3,471	0	56	474	427
30418	1527	485	420	0,597	0,406	578,588	3,418	0	459	444	0,364	0,387	570,072	3,471	0	56	474	427
30438	1528	486	424	0,599	0,407	577,317	3,378	0	460	445	0,366	0,388	569,461	3,467	0	56	474	427
30458	1529	481	428	0,601	0,408	577,317	3,5	0	471	445	0,369	0,388	569,461	3,423	0	56	474	427
30478	1530	478	429	0,604	0,409	577,317	3,428	0	475	435	0,372	0,389	569,461	3,414	0	56	474	427
30497	1531	484	425	0,607	0,411	577,317	3,473	0	461	440	0,374	0,39	569,461	3,392	0	56	474	427
30517	1532	470	427	0,609	0,412	577,317	3,498	0	461	440	0,377	0,391	569,461	3,4	0	56	474	427
30537	1533	470	426	0,611	0,414	578,172	3,478	0	462	439	0,379	0,391	569,128	3,386	0	56	474	427
30557	1534	478	434	0,613	0,415	578,172	3,515	0	456	443	0,381	0,392	569,128	3,366	0	56	474	427
30577	1535	473	430	0,615	0,416	578,172	3,475	0	459	435	0,383	0,393	569,128	3,399	0	56	474	427
30597	1536	476	432	0,616	0,417	578,172	3,449	0	462	426	0,384	0,394	569,128	3,302	0	56	474	427
30617	1537	473	422	0,616	0,417	578,172	3,362	0	451	450	0,384	0,394	569,128	3,411	0	56	474	427
30637	1538	474	420	0,616	0,417	576,526	3,314	0	451	443	0,383	0,395	570,299	3,389	0	56	474	427
30657	1539	472	433	0,614	0,417	576,526	3,402	0	453	440	0,382	0,395	570,299	3,38	0	56	474	427
30677	1540	479	421	0,612	0,416	576,526	3,391	0	469	427	0,379	0,396	570,299	3,342	0	56	474	427
30697	1541	479	425	0,609	0,415	576,526	3,448	0	455	433	0,376	0,396	570,299	3,35	0	56	474	427
30717	1542	471	437	0,605	0,414	576,526	3,467	0	459	443	0,372	0,397	570,299	3,393	0	56	474	427
30737	1543	475	432	0,601	0,412	577,277	3,491	0	462	438	0,368	0,397	570,089	3,376	0	56	474	427
30757	1544	480	434	0,597	0,411	577,277	3,505	0	461	433	0,364	0,397	570,089	3,318	0	56	474	427
30777	1545	484	436	0,594	0,41	577,277	3,5	0	453	447	0,36	0,398	570,089	3,419	0	56	474	427
30797	1546	469	421	0,59	0,408	577,277	3,407	0	468	426	0,357	0,398	570,089	3,443	0	56	474	427
30816	1547	479	427	0,588	0,407	577,277	3,505	0	463	446	0,354	0,399	570,089	3,386	0	56	474	427
30836	1548	477	423	0,586	0,407	577,626	3,482	0	463	439	0,352	0,399	570,301	3,385	0	56	474	427
30856	1549	490	420	0,585	0,406	577,626	3,445	0	460	432	0,35	0,4	570,301	3,359	0	56	474	427
30876	1550	480	427	0,584	0,406	577,626	3,38	0	466	440	0,35	0,401	570,301	3,325	0	56	474	427
30896	1551	488	423	0,584	0,406	577,626	3,449	0	467	436	0,35	0,401	570,301	3,372	0	56	474	427
30916	1552	480	423	0,584	0,407	577,626	3,361	0	471	430	0,35	0,401	570,301	3,372	0	56	474	427
30936	1553	483	426	0,585	0,407	576,445	3,37	0	473	433	0,351	0,402	569,775	3,369	0	56	474	427
30956	1554	469	417	0,586	0,408	576,445	3,322	0	461	431	0,352	0,402	569,775	3,332	0	56	474	427
30976	1555	470	427	0,587	0,409	576,445	3,359	0	460	446	0,353	0,402	569,775	3,4	0	56	474	427
30996	1556	480	426	0,588	0,409	576,445	3,322	0	455	442	0,354	0,403	569,775	3,358	0	56	474	427
31016	1557	482	440	0,59	0,41	576,445	3,492	0	467	433	0,356	0,403	569,775	3,301	0	56	474	427
31036	1558	483	443	0,591	0,411	578,888	3,529	0	466	439	0,357	0,403	570,323	3,325	0	56	474	427
31056	1559	471	426	0,592	0,412	578,888	3,387	0	463	444	0,358	0,403	570,323	3,336	0	56	474	427
31076	1560	481	426	0,593	0,412	578,888	3,402	0	446	446	0,359	0,404	570,323	3,353	0	56	474	427
31095	1561	479	426	0,593	0,413	578,888	3,401	0	461	429	0,359	0,404	570,323	3,317	0	56	474	427
31115	1562	474	427	0,593	0,413	578,888	3,356	0	449	437	0,36	0,404	570,323	3,357	0	56	474	427
31135	1563	479	428	0,593	0,413	576,672	3,348	0	456	433	0,36	0,404	570,432	3,348	0	56	474	427
31155	1564	481	429	0,593	0,413	576,672	3,409	0	462	428	0,359	0,404	570,432	3,325	0	56	474	427
31175	1565	489	428	0,592	0,413	576,672	3,488	0	467	439	0,358	0,404	570,432	3,287	0	56	474	427
31195	1566	474	429	0,592	0,413	576,672	3,396	0	453	437	0,357	0,405	570,432	3,275	0	56	474	427
31215	1567	474	429	0,591	0,413	576,672	3,419	0	465	432	0,356	0,405	570,432	3,373	0	56	474	427
31235	1568	474	429	0,59	0,413	576,65	3,436	0	462	437	0,355	0,405	570,184	3,354	0	56	474	427
31255	1569	479	416	0,589	0,412	576,65	3,327	0	453	435	0,354	0,405	570,184	3,382	0	56	474	427
31275	1570	475	426	0,588	0,411	576,65	3,401	0	472	435	0,354	0,404	570,184	3,329	0	56	474	427
31295	1571	475	436	0,587	0,409	576,65	3,318	0	451	434	0,353	0,403	570,184	3,322	0	56	474	427
31315	1572	482	436	0,586	0,408	576,65	3,424	0	461	428	0,352	0,402	570,184	3,293	0	56	474	427
31335	1573	481	436	0,586	0,406	577,59	3,41	0	464	426	0,352	0,401	571,715	3,287	0	56	474	427
31355	1574	486	421	0,585	0,406	577,59	3,303	0	460	434	0,351	0,4	571,715	3,373	0	56	474	427
31375	1575	485	413	0,585	0,406	577,59	3,388	0	461	431	0,351	0,4	571,715	3,293	0	56	474	427
31395	1576	479	420	0,585	0,407	577,59	3,368	0	472	410	0,35	0,401	571,715	3,306	0	56	474	427
31414	1577	470	417	0,585	0,408	577,59	3,347	0	468	427	0,35	0,403	571,715	3,36	0	56	474	427
31434	1578	467	420	0,584	0,409	577,296	3,386	0	468	420	0,35	0,404	571,228	3,32	0	56	474	427
31454	1579	482	426	0,584	0,41	577,296	3,418	0	460	435	0,35	0,404	571,228	3,337	0	56	474	427
31474	1580	481	437	0,584	0,41	577,296	3,467	0	457	440	0,35	0,404	571,228	3,369	0	56	474	427
31494	1581	473	438	0,584	0,409	577,296	3,412	0	458	439	0,35	0,403	571,228	3,318	0	56	474	427
31514	1582	469	422	0,583	0,409	577,296	3,353	0	460	427	0,349	0,401	571,228	3,317	0	56	474	427
31534	1583	466	427	0,583	0,408	577,834	3,362	0	458	429	0,349	0,401	571,423	3,318	0	56	474	427
31554	1584	477	424	0,583	0,408	577,834	3,412	0	458	435	0,349	0,401	571,423	3,427	0	56	474	427
31574	1585	472	420	0,583	0,409	577,834	3,401	0	457	449	0,348	0,402	571,423	3,409	0	56	474	427
31594	1586	468	424	0,583	0,41	577,834	3,435	0	463	427	0,349	0,403	571,423	3,326	0	56	474	427
31614	1587	482	420	0,583	0,411	577,834	3,404	0	461	443	0,349	0,404	571,423	3,401	0	56	474	427
31634	1588	478	423	0,584	0,412	576,693	3,41	0	461	446	0,349	0,404	570,559	3,366	0	56	474	427
31654	1589	476	413	0,584	0,412	576,693	3,347	0	467	433	0,35	0,404	570,559	3,351	0	56	474	427
31674	1590	471	411	0,585	0,412	576,693	3,31	0	457	430	0,35	0,403	570,559	3,353	0	56	474	427
31693	1591	485	428	0,585	0,412	576,693	3,531	0	459	436	0,351	0,402	570,559	3,439	0	56	474	427
31713	1592	483	413	0,586	0,412	576,693	3,503	0	466	430	0,352	0,402	570,559	3,372	0	56	474	427
31733	1593	482	416	0,586	0,412	576,947	3,476	0	460	433	0,352	0,402	569,885	3,392	0	56	474	427
31753	1594	476	442	0,587	0,413	576,947	3,591	0	460	427	0,352	0,402	569,885	3,419	0	56	474	427
31773	1595	475	424	0,587	0,413	576,947	3,486	0	460	429	0,353	0,402	569,885	3,395	0	56	474	427
31793	1596	476	427	0,587	0,413	576,947	3,385	0	460	428	0,353	0,402	569,885	3,407	0	56	474	427
31813	1597	469	421	0,588	0,413	576,947	3,441	0	463	435	0,353	0,402	569,885	3,427	0	56	474	427
31833	1598	469	420	0,588	0,413	577,091	3,392	0	461	436	0,354	0,401	569,978	3,419	0	56	474	427
31853	1599	376	332	0,589	0,412	577,091	3,353	0	389	304	0,355	0,4	569,978	3,42	0
31873	1600	356	350	0,59	0,411	577,091	3,479	0	357	352	0,357	0,399	569,978	3,43	0
31893	1601	347	296	0,591	0,41	577,091	3,349	0	349	330	0,357	0,398	569,978	3,423	0	57	350	330
31913	1602	-800	-600	0,358	0,397	-1	-1	4	349	340	0,358	0,397	569,978	3,395	0	57	350	330
31933	1603	-800	-600	0,593	0,409	-1	-1	4	352	330	0,358	0,396	568,689	3,389	0	57	350	330
31953	1604	343	337	0,594	0,409	573,621	3,347	0	350	324	0,36	0,395	568,689	3,559	0	57	350	330
31973	1605	344	356	0,595	0,409	573,621	3,37	0	363	321	0,361	0,394	568,689	3,527	0	57	350	330
31993	1606	346	342	0,596	0,41	573,621	3,395	0	346	310	0,362	0,394	568,689	3,359	0	57	350	330
32012	1607	341	326	0,597	0,412	573,621	3,335	0	351	328	0,363	0,395	568,689	3,483	0	57	350	330
32032	1608	341	330	0,599	0,414	575,521	3,363	0	353	324	0,365	0,396	569,204	3,415	0	57	350	330
32052	1609	348	334	0,6	0,416	575,521	3,314	0	344	310	0,366	0,397	569,204	3,41	0	57	350	330
32072	1610	350	342	0,602	0,418	575,521	3,325	0	349	313	0,368	0,398	569,204	3,432	0	57	350	330
32092	1611	343	320	0,603	0,419	575,521	3,417	0	358	323	0,369	0,398	569,204	3,437	0	57	350	330
32112	1612	353	335	0,604	0,42	575,521	3,425	0	357	320	0,371	0,398	569,204	3,499	0	57	350	330
32132	1613	353	336	0,606	0,421	573,479	3,421	0	356	318	0,372	0,398	567,912	3,511	0	57	350	330
32152	1614	351	322	0,607	0,422	573,479	3,407	0	358	329	0,373	0,398	567,912	3,504	0	57	350	330
32172	1615	355	346	0,608	0,423	573,479	3,457	0	353	328	0,375	0,398	567,912	3,493	0	57	350	330
32192	1616	349	335	0,609	0,424	573,479	3,363	0	351	296	0,376	0,398	567,912	3,442	0	57	350	330
32212	1617	353	352	0,61	0,426	573,479	3,444	0	351	321	0,377	0,398	567,912	3,447	0	57	350	330
32232	1618	352	350	0,611	0,427	574,873	3,416	0	352	311	0,377	0,399	568,554	3,456	0	57	350	330
32252	1619	353	350	0,611	0,428	574,873	3,439	0	343	327	0,378	0,399	568,554	3,436	0	57	350	330
32271	1620	350	353	0,611	0,429	574,873	3,467	0	349	322	0,378	0,4	568,554	3,489	0	57	350	330
32291	1621	341	315	0,612	0,43	574,873	3,346	0	354	313	0,379	0,401	568,554	3,473	0	57	350	330
32311	1622	343	330	0,612	0,431	574,873	3,432	0	362	341	0,379	0,401	568,554	3,592	0	57	350	330
32331	1623	344	321	0,613	0,432	574,739	3,415	0	367	338	0,38	0,402	567,971	3,618	0	57	350	330
32351	1624	349	322	0,613	0,434	574,739	3,458	0	353	339	0,38	0,403	567,971	3,522	0	57	350	330
32371	1625	347	337	0,613	0,437	574,739	3,449	0	358	303	0,38	0,406	567,971	3,409	0	57	350	330
32391	1626	355	334	0,613	0,439	574,739	3,41	0	348	326	0,38	0,408	567,971	3,541	0	57	350	330
32411	1627	345	349	0,614	0,439	574,739	3,47	0	357	343	0,381	0,407	567,971	3,555	0	57	350	330
32431	1628	348	353	0,614	0,437	574,271	3,454	0	356	332	0,382	0,403	566,965	3,528	0	57	350	330
32451	1629	348	320	0,615	0,433	574,271	3,448	0	339	314	0,383	0,399	566,965	3,513	0	57	350	330
32471	1630	348	342	0,616	0,43	574,271	3,413	0	351	332	0,383	0,396	566,965	3,519	0	57	350	330
32491	1631	352	347	0,616	0,429	574,271	3,481	0	348	329	0,384	0,394	566,965	3,522	0	57	350	330
32511	1632	352	335	0,617	0,429	574,271	3,455	0	367	336	0,385	0,394	566,965	3,596	0	57	350	330
32531	1633	352	331	0,617	0,431	576,214	3,467	0	371	336	0,384	0,395	567,569	3,611	0	57	350	330
32551	1634	351	331	0,617	0,435	576,214	3,486	0	355	314	0,384	0,399	567,569	3,442	0	57	350	330
32571	1635	353	333	0,616	0,439	576,214	3,431	0	350	331	0,384	0,402	567,569	3,476	0	57	350	330
32590	1636	351	347	0,616	0,441	576,214	3,528	0	353	332	0,384	0,405	567,569	3,508	0	57	350	330
32610	1637	344	331	0,616	0,443	576,214	3,454	0	340	317	0,384	0,406	567,569	3,461	0	57	350	330
32630	1638	345	336	0,615	0,443	575,534	3,444	0	337	324	0,383	0,406	568,349	3,492	0	57	350	330
32650	1639	352	349	0,615	0,442	575,534	3,518	0	349	311	0,383	0,405	568,349	3,476	0	57	350	330
32670	1640	334	351	0,615	0,442	575,534	3,428	0	342	324	0,383	0,404	568,349	3,537	0	57	350	330
32690	1641	242	388	0,615	0,443	575,534	3,47	0	250	395	0,384	0,405	568,349	3,527	0
32710	1642	227	410	0,615	0,444	575,534	3,519	0	220	365	0,384	0,405	568,349	3,534	0
32730	1643	213	428	0,615	0,446	572,187	3,477	0	185	394	0,384	0,406	568,352	3,529	0	58	235	422
32750	1644	222	401	0,615	0,448	572,187	3,512	0	222	387	0,383	0,408	568,352	3,575	0	58	235	422
32770	1645	210	389	0,616	0,449	572,187	3,471	0	238	410	0,384	0,409	568,352	3,692	0	58	235	422
32790	1646	230	406	0,616	0,451	572,187	3,556	0	232	396	0,384	0,409	568,352	3,628	0	58	235	422
32810	1647	231	398	0,617	0,452	572,187	3,521	0	229	401	0,385	0,41	568,352	3,633	0	58	235	422
32830	1648	232	397	0,618	0,454	571,564	3,519	0	228	393	0,386	0,411	569,285	3,644	0	58	235	422
32850	1649	222	394	0,62	0,455	571,564	3,468	0	230	401	0,388	0,411	569,285	3,657	0	58	235	422
32869	1650	216	404	0,621	0,458	571,564	3,544	0	221	394	0,389	0,414	569,285	3,654	0	58	235	422
32889	1651	229	412	0,623	0,463	571,564	3,561	0	213	389	0,391	0,418	569,285	3,643	0	58	235	422
32909	1652	222	407	0,625	0,466	571,564	3,513	0	227	395	0,393	0,42	569,285	3,593	0	58	235	422
32929	1653	222	411	0,627	0,466	570,699	3,554	0	221	394	0,396	0,419	567,377	3,572	0	58	235	422
32949	1654	222	402	0,63	0,465	570,699	3,56	0	212	397	0,399	0,416	567,377	3,567	0	58	235	422
32969	1655	227	403	0,632	0,463	570,699	3,53	0	227	395	0,401	0,413	567,377	3,65	0	58	235	422
32989	1656	227	414	0,634	0,462	570,699	3,557	0	222	392	0,404	0,411	567,377	3,59	0	58	235	422
33009	1657	227	409	0,636	0,463	570,699	3,516	0	218	403	0,406	0,411	567,377	3,564	0	58	235	422
33029	1658	226	412	0,637	0,467	571,817	3,528	0	225	400	0,407	0,413	568,691	3,599	0	58	235	422
33049	1659	223	410	0,637	0,471	571,817	3,611	0	219	393	0,407	0,416	568,691	3,539	0	58	235	422
33069	1660	232	405	0,637	0,474	571,817	3,574	0	216	405	0,408	0,419	568,691	3,632	0	58	235	422
33089	1661	219	405	0,638	0,476	571,817	3,591	0	231	406	0,408	0,421	568,691	3,651	0	58	235	422
33109	1662	236	425	0,638	0,476	571,817	3,581	0	249	420	0,408	0,421	568,691	3,783	0	58	235	422
33129	1663	231	423	0,638	0,475	573,157	3,598	0	255	425	0,409	0,42	568,795	3,841	0	58	235	422
33149	1664	254	441	0,639	0,473	573,157	3,617	0	242	427	0,409	0,419	568,795	3,683	0	58	235	422
33169	1665	251	436	0,639	0,472	573,157	3,622	0	244	423	0,41	0,418	568,795	3,717	0	58	235	422
33188	1666	249	433	0,639	0,472	573,157	3,626	0	243	429	0,41	0,418	568,795	3,724	0	58	235	422
33208	1667	249	440	0,639	0,474	573,157	3,665	0	250	425	0,41	0,419	568,795	3,785	0	58	235	422
33228	1668	249	437	0,639	0,475	572,838	3,671	0	251	424	0,41	0,42	569,329	3,813	0	58	235	422
33248	1669	244	441	0,639	0,477	572,838	3,595	0	249	424	0,41	0,422	569,329	3,678	0	58	235	422
33268	1670	249	435	0,64	0,477	572,838	3,654	0	244	422	0,41	0,422	569,329	3,673	0	58	235	422
33288	1671	241	441	0,64	0,477	572,838	3,642	0	247	419	0,41	0,422	569,329	3,652	0	58	235	422
33308	1672	238	434	0,64	0,476	572,838	3,605	0	249	435	0,411	0,422	569,329	3,665	0	58	235	422
33328	1673	238	436	0,64	0,476	572,964	3,633	0	247	435	0,411	0,421	568,491	3,651	0	58	235	422
33348	1674	248	439	0,641	0,476	572,964	3,57	0	254	433	0,411	0,421	568,491	3,735	0	58	235	422
33368	1675	237	442	0,641	0,477	572,964	3,572	0	246	433	0,412	0,422	568,491	3,59	0	58	235	422
33388	1676	248	433	0,641	0,477	572,964	3,606	0	241	429	0,412	0,422	568,491	3,643	0	58	235	422
33408	1677	245	429	0,642	0,478	572,964	3,531	0	237	429	0,412	0,423	568,491	3,686	0	58	235	422
33428	1678	242	428	0,642	0,479	572,622	3,536	0	234	429	0,412	0,423	568,08	3,62	0	58	235	422
33448	1679	247	436	0,642	0,479	572,622	3,512	0	246	424	0,413	0,423	568,08	3,569	0	58	235	422
33467	1680	247	436	0,643	0,479	572,622	3,492	0	250	424	0,413	0,424	568,08	3,6	0	58	235	422
33487	1681	248	442	0,643	0,479	572,622	3,485	0	248	439	0,414	0,424	568,08	3,618	0	58	235	422
33507	1682	245	440	0,644	0,48	572,622	3,479	0	237	431	0,415	0,424	568,08	3,529	0	58	235	422
33527	1683	246	442	0,644	0,48	572,468	3,472	0	238	435	0,415	0,424	568,344	3,547	0	58	235	422
33547	1684	245	443	0,645	0,48	572,468	3,459	0	251	422	0,416	0,424	568,344	3,567	0	58	235	422
33567	1685	247	437	0,645	0,481	572,468	3,486	0	246	424	0,416	0,424	568,344	3,474	0	58	235	422
33589	1686	242	438	0,646	0,481	572,468	3,411	0	242	432	0,417	0,425	568,344	3,539	0	58	235	422
33607	1687	245	432	0,647	0,482	572,468	3,482	0	255	427	0,418	0,425	568,344	3,493	0	58	235	422
33627	1688	243	430	0,647	0,482	573,218	3,46	0	252	431	0,418	0,425	567,763	3,517	0	58	235	422
33647	1689	236	442	0,648	0,482	573,218	3,481	0	238	424	0,419	0,425	567,763	3,422	0	58	235	422
33669	1690	235	435	0,648	0,483	573,218	3,409	0	238	429	0,42	0,425	567,763	3,526	0	58	235	422
33687	1691	244	436	0,649	0,483	573,218	3,405	0	228	431	0,42	0,425	567,763	3,436	0	58	235	422
33707	1692	231	438	0,649	0,483	573,218	3,4	0	228	416	0,421	0,425	567,763	3,407	0	58	235	422
33727	1693	233	439	0,65	0,484	572,785	3,393	0	227	419	0,421	0,426	568,057	3,437	0	58	235	422
33747	1694	237	424	0,65	0,484	572,785	3,392	0	230	431	0,422	0,426	568,057	3,444	0	58	235	422
33767	1695	230	431	0,651	0,484	572,785	3,369	0	248	435	0,422	0,426	568,057	3,554	0	58	235	422
33787	1696	231	432	0,651	0,484	572,785	3,35	0	229	426	0,422	0,426	568,057	3,427	0	58	235	422
33806	1697	241	439	0,651	0,484	572,785	3,468	0	231	427	0,422	0,427	568,057	3,417	0	58	235	422
33826	1698	240	443	0,65	0,484	572,168	3,454	0	234	426	0,421	0,427	568,776	3,442	0	58	235	422
33846	1699	242	444	0,65	0,483	572,168	3,373	0	242	430	0,421	0,427	568,776	3,398	0	58	235	422
33866	1700	241	429	0,649	0,483	572,168	3,387	0	239	432	0,42	0,428	568,776	3,385	0	58	235	422
33886	1701	239	434	0,648	0,482	572,168	3,32	0	241	420	0,419	0,428	568,776	3,435	0	58	235	422
33906	1702	235	430	0,647	0,482	572,168	3,331	0	238	418	0,418	0,428	568,776	3,376	0	58	235	422
33926	1703	236	432	0,647	0,482	572,497	3,344	0	238	417	0,417	0,428	567,871	3,385	0	58	235	422
33946	1704	243	436	0,646	0,481	572,497	3,309	0	231	432	0,416	0,428	567,871	3,381	0	58	235	422
33966	1705	237	431	0,645	0,481	572,497	3,301	0	229	421	0,415	0,428	567,871	3,329	0	58	235	422
33986	1706	227	422	0,644	0,481	572,497	3,256	0	249	438	0,414	0,429	567,871	3,382	0	58	235	422
34006	1707	233	425	0,644	0,481	572,497	3,247	0	241	435	0,414	0,429	567,871	3,361	0	58	235	422
34026	1708	228	421	0,643	0,481	572,782	3,24	0	246	434	0,414	0,429	569,098	3,354	0	58	235	422
34046	1709	242	435	0,643	0,481	572,782	3,276	0	241	427	0,413	0,429	569,098	3,51	0	58	235	422
34065	1710	235	435	0,643	0,481	572,782	3,303	0	222	413	0,414	0,429	569,098	3,286	0	58	235	422
34085	1711	240	430	0,644	0,482	572,782	3,223	0	221	418	0,414	0,429	569,098	3,298	0	58	235	422
34105	1712	228	418	0,644	0,482	572,782	3,211	0	237	383	0,414	0,429	569,098	3,298	0	58	235	422
34125	1713	228	415	0,645	0,482	573,24	3,201	0	228	375	0,415	0,429	568,249	3,293	0	58	235	422
34147	1714	238	442	0,645	0,482	573,24	3,243	0	225	398	0,416	0,429	568,249	3,189	0	58	235	422
34165	1715	235	427	0,646	0,483	573,24	3,25	0	225	399	0,416	0,429	568,249	3,248	0	58	235	422
34186	1716	232	419	0,646	0,483	573,24	3,224	0	236	428	0,417	0,429	568,249	3,383	0	58	235	422
34205	1717	229	436	0,647	0,483	573,24	3,277	0	234	418	0,417	0,429	568,249	3,27	0	58	235	422
34225	1718	227	426	0,647	0,484	573,369	3,277	0	231	428	0,417	0,429	567,047	3,315	0	58	235	422
34245	1719	228	429	0,647	0,484	573,369	3,282	0	250	439	0,418	0,429	567,047	3,515	0	58	235	422
34265	1720	231	423	0,647	0,484	573,369	3,23	0	236	432	0,418	0,429	567,047	3,44	0	58	235	422
34285	1721	235	427	0,647	0,484	573,369	3,222	0	235	413	0,418	0,429	567,047	3,243	0	58	235	422
34305	1722	247	425	0,647	0,484	573,369	3,296	0	238	406	0,418	0,429	567,047	3,221	0	58	235	422
34325	1723	249	427	0,647	0,484	571,555	3,259	0	239	397	0,418	0,429	567,738	3,202	0	58	235	422
34345	1724	236	424	0,647	0,484	571,555	3,196	0	222	393	0,418	0,429	567,738	3,14	0	58	235	422
34364	1725	235	425	0,647	0,484	571,555	3,183	0	226	418	0,418	0,429	567,738	3,251	0	58	235	422
34384	1726	238	421	0,647	0,484	571,555	3,19	0	237	404	0,418	0,429	567,738	3,287	0	58	235	422
34404	1727	236	426	0,647	0,484	571,555	3,227	0	222	406	0,418	0,429	567,738	3,17	0	58	235	422
34424	1728	236	423	0,647	0,484	573,566	3,236	0	227	410	0,417	0,43	567,487	3,236	0	58	235	422
34444	1729	231	419	0,647	0,484	573,566	3,26	0	228	419	0,417	0,43	567,487	3,222	0	58	235	422
34464	1730	238	428	0,647	0,484	573,566	3,228	0	238	432	0,417	0,43	567,487	3,378	0	58	235	422
34484	1731	224	419	0,647	0,484	573,566	3,18	0	235	431	0,417	0,43	567,487	3,351	0	58	235	422
34504	1732	230	431	0,647	0,484	573,566	3,24	0	223	424	0,418	0,43	567,487	3,339	0	58	235	422
34524	1733	230	429	0,647	0,484	572,523	3,222	0	227	431	0,418	0,43	567,316	3,326	0	58	235	422
34544	1734	233	432	0,647	0,484	572,523	3,262	0	234	417	0,418	0,43	567,316	3,375	0	58	235	422
34564	1735	237	432	0,647	0,485	572,523	3,183	0	232	427	0,418	0,43	567,316	3,466	0	58	235	422
34586	1736	238	423	0,648	0,485	572,523	3,228	0	222	392	0,418	0,43	567,316	3,123	0	58	235	422
34604	1737	230	423	0,648	0,485	572,523	3,197	0	230	414	0,418	0,43	567,316	3,24	0	58	235	422
34626	1738	231	424	0,648	0,485	571,958	3,214	0	227	411	0,419	0,43	567,357	3,189	0	58	235	422
34644	1739	224	426	0,648	0,485	571,958	3,24	0	240	433	0,419	0,43	567,357	3,261	0	58	235	422
34666	1740	243	435	0,648	0,485	571,958	3,24	0	221	419	0,419	0,43	567,357	3,334	0	58	235	422
34683	1741	240	430	0,648	0,485	571,958	3,164	0	234	428	0,419	0,43	567,357	3,277	0	58	235	422
34703	1742	235	432	0,648	0,484	571,958	3,224	0	229	411	0,419	0,43	567,357	3,275	0	58	235	422
34723	1743	232	427	0,646	0,484	576,08	3,225	0	236	412	0,417	0,43	567,163	3,273	0	58	235	422
34744	1744	448	394	0,644	0,483	576,08	3,338	0	446	367	0,415	0,43	567,163	3,185	0	59	446	369
34763	1745	456	374	0,643	0,483	576,08	3,236	0	449	378	0,414	0,43	567,163	3,242	0	59	446	369
34784	1746	456	386	0,643	0,483	576,08	3,363	0	453	362	0,413	0,43	567,163	3,209	0	59	446	369
34803	1747	463	371	0,642	0,482	576,08	3,303	0	448	376	0,412	0,43	567,163	3,243	0	59	446	369
34824	1748	465	373	0,641	0,481	577,366	3,288	0	449	370	0,411	0,43	566,711	3,229	0	59	446	369
34843	1749	454	377	0,64	0,481	577,366	3,298	0	448	359	0,41	0,43	566,711	3,206	0	59	446	369
34865	1750	449	378	0,64	0,48	577,366	3,279	0	445	349	0,409	0,43	566,711	3,279	0	59	446	369
34883	1751	452	363	0,639	0,48	577,366	3,271	0	438	355	0,408	0,43	566,711	3,199	0	59	446	369
34903	1752	450	372	0,638	0,48	577,366	3,409	0	446	360	0,408	0,43	566,711	3,221	0	59	446	369
34923	1753	451	369	0,638	0,48	576,812	3,404	0	444	357	0,407	0,43	566,461	3,238	0	59	446	369
34945	1754	444	357	0,637	0,479	576,812	3,322	0	436	368	0,407	0,43	566,461	3,247	0	59	446	369
34962	1755	440	352	0,637	0,479	576,812	3,268	0	435	375	0,407	0,43	566,461	3,267	0	59	446	369
34985	1756	457	385	0,637	0,479	576,812	3,436	0	454	366	0,407	0,43	566,461	3,309	0	59	446	369
35002	1757	455	362	0,638	0,479	576,812	3,32	0	437	374	0,407	0,43	566,461	3,345	0	59	446	369
35024	1758	453	368	0,638	0,48	577,519	3,339	0	441	369	0,408	0,431	567,119	3,378	0	59	446	369
35042	1759	443	377	0,639	0,48	577,519	3,274	0	431	367	0,409	0,431	567,119	3,244	0	59	446	369
35064	1760	451	365	0,64	0,481	577,519	3,247	0	428	369	0,409	0,431	567,119	3,236	0	59	446	369
35082	1761	440	369	0,641	0,481	577,519	3,308	0	429	382	0,411	0,431	567,119	3,269	0	59	446	369
35104	1762	444	367	0,642	0,482	577,519	3,281	0	434	374	0,412	0,431	567,119	3,345	0	59	446	369
35122	1763	445	374	0,643	0,483	573,152	3,259	0	434	381	0,413	0,431	565,312	3,348	0	59	446	369
35144	1764	414	362	0,644	0,483	573,152	3,287	0	402	359	0,414	0,431	565,312	3,294	0
35162	1765	409	385	0,645	0,484	573,152	3,283	0	387	373	0,415	0,431	565,312	3,311	0
35184	1766	400	378	0,646	0,484	573,152	3,321	0	405	379	0,416	0,431	565,312	3,321	0
35202	1767	407	433	0,646	0,484	573,152	3,603	0	398	377	0,416	0,431	565,312	3,344	0
35222	1768	404	447	0,646	0,484	576,217	3,656	0	396	379	0,417	0,431	565,366	3,36	0
35242	1769	395	387	0,646	0,484	576,217	3,355	0	391	378	0,417	0,431	565,366	3,331	0	60	394	388
35261	1770	391	389	0,646	0,484	576,217	3,301	0	389	384	0,417	0,432	565,366	3,351	0	60	394	388
35281	1771	402	378	0,646	0,484	576,217	3,311	0	383	406	0,417	0,432	565,366	3,357	0	60	394	388
35301	1772	398	396	0,646	0,484	576,217	3,389	0	401	357	0,417	0,432	565,366	3,441	0	60	394	388
35321	1773	399	396	0,646	0,484	574,673	3,359	0	398	362	0,416	0,432	567,462	3,474	0	60	394	388
35341	1774	389	401	0,646	0,484	574,673	3,365	0	391	401	0,416	0,432	567,462	3,423	0	60	394	388
35361	1775	398	388	0,646	0,484	574,673	3,319	0	391	411	0,416	0,432	567,462	3,426	0	60	394	388
35381	1776	402	382	0,646	0,484	574,673	3,282	0	413	399	0,416	0,432	567,462	3,43	0	60	394	388
35401	1777	390	383	0,646	0,484	574,673	3,272	0	397	391	0,416	0,432	567,462	3,393	0	60	394	388
35421	1778	397	385	0,646	0,485	573,641	3,258	0	402	394	0,416	0,432	565,762	3,384	0	60	394	388
35441	1779	394	409	0,646	0,485	573,641	3,353	0	400	349	0,416	0,433	565,762	3,235	0	60	394	388
35461	1780	403	401	0,646	0,485	573,641	3,349	0	397	397	0,417	0,433	565,762	3,376	0	60	394	388
35481	1781	401	388	0,646	0,485	573,641	3,28	0	386	384	0,417	0,433	565,762	3,355	0	60	394	388
35501	1782	406	389	0,647	0,485	573,641	3,276	0	387	403	0,417	0,433	565,762	3,357	0	60	394	388
35521	1783	405	388	0,647	0,486	574,885	3,278	0	390	400	0,417	0,433	566,98	3,366	0	60	394	388
35541	1784	397	402	0,647	0,486	574,885	3,332	0	402	372	0,418	0,433	566,98	3,305	0	60	394	388
35560	1785	400	379	0,647	0,486	574,885	3,292	0	392	405	0,418	0,433	566,98	3,421	0	60	394	388
35580	1786	393	390	0,648	0,486	574,885	3,254	0	381	409	0,418	0,433	566,98	3,329	0	60	394	388
35600	1787	396	406	0,648	0,486	574,885	3,401	0	398	405	0,418	0,434	566,98	3,36	0	60	394	388
35620	1788	396	397	0,648	0,486	575,499	3,381	0	391	407	0,418	0,434	566,013	3,393	0	60	394	388
35640	1789	399	400	0,648	0,486	575,499	3,326	0	391	373	0,418	0,433	566,013	3,367	0	60	394	388
35660	1790	392	361	0,648	0,486	575,499	3,179	0	399	382	0,418	0,433	566,013	3,352	0	60	394	388
35680	1791	394	386	0,648	0,486	575,499	3,261	0	391	378	0,418	0,433	566,013	3,281	0	60	394	388
35700	1792	388	378	0,647	0,485	575,499	3,276	0	391	397	0,418	0,433	566,013	3,332	0	60	394	388
35720	1793	388	363	0,647	0,485	574,915	3,288	0	392	400	0,418	0,433	565,601	3,299	0	60	394	388
35740	1794	388	366	0,647	0,485	574,915	3,271	0	390	379	0,417	0,433	565,601	3,252	0	60	394	388
35760	1795	394	349	0,646	0,485	574,915	3,251	0	395	410	0,417	0,433	565,601	3,32	0	60	394	388
35780	1796	391	392	0,646	0,485	574,915	3,267	0	391	377	0,416	0,433	565,601	3,297	0	60	394	388
35800	1797	392	392	0,645	0,484	574,915	3,242	0	397	380	0,415	0,433	565,601	3,299	0	60	394	388
35820	1798	394	392	0,644	0,484	574,875	3,244	0	395	386	0,414	0,433	567,334	3,311	0	60	394	388
35839	1799	491	416	0,642	0,484	574,875	3,38	0	471	420	0,413	0,434	567,334	3,405	0
35859	1800	542	429	0,64	0,483	574,875	3,309	0	522	417	0,411	0,434	567,334	3,288	0	61	545	427
35879	1801	540	414	0,64	0,483	574,875	3,371	0	529	412	0,41	0,434	567,334	3,359	0	61	545	427
35899	1802	550	406	0,639	0,483	574,875	3,308	0	542	402	0,409	0,435	567,334	3,354	0	61	545	427
35919	1803	552	408	0,638	0,483	575,765	3,334	0	545	400	0,408	0,435	564,289	3,333	0	61	545	427
35939	1804	542	406	0,637	0,482	575,765	3,33	0	533	412	0,407	0,435	564,289	3,231	0	61	545	427
35959	1805	541	426	0,636	0,482	575,765	3,36	0	526	422	0,406	0,435	564,289	3,275	0	61	545	427
35979	1806	553	413	0,636	0,481	575,765	3,272	0	534	409	0,405	0,435	564,289	3,236	0	61	545	427
35999	1807	545	416	0,635	0,481	575,765	3,378	0	542	407	0,404	0,436	564,289	3,303	0	61	545	427
36019	1808	548	419	0,634	0,48	575,664	3,355	0	537	407	0,403	0,436	564,928	3,303	0	61	545	427
36039	1809	540	413	0,633	0,48	575,664	3,376	0	528	418	0,402	0,436	564,928	3,269	0	61	545	427
36059	1810	531	428	0,632	0,48	575,664	3,364	0	530	411	0,401	0,436	564,928	3,285	0	61	545	427
36079	1811	552	413	0,632	0,479	575,664	3,351	0	529	418	0,401	0,436	564,928	3,319	0	61	545	427
36099	1812	540	420	0,631	0,479	575,664	3,377	0	534	411	0,4	0,436	564,928	3,316	0	61	545	427
36119	1813	542	425	0,631	0,479	574,561	3,362	0	538	414	0,4	0,436	564,368	3,309	0	61	545	427
36139	1814	552	416	0,631	0,479	574,561	3,384	0	532	416	0,399	0,436	564,368	3,26	0	61	545	427
36158	1815	545	411	0,63	0,478	574,561	3,318	0	537	415	0,399	0,436	564,368	3,238	0	61	545	427
36178	1816	544	414	0,63	0,478	574,561	3,318	0	536	415	0,398	0,436	564,368	3,313	0	61	545	427
36198	1817	532	433	0,63	0,478	574,561	3,524	0	536	405	0,398	0,436	564,368	3,379	0	61	545	427
36218	1818	527	431	0,63	0,478	576,897	3,516	0	536	404	0,398	0,436	564,245	3,396	0	61	545	427
36238	1819	549	418	0,63	0,478	576,897	3,377	0	544	413	0,398	0,436	564,245	3,249	0	61	545	427
36258	1820	539	425	0,629	0,478	576,897	3,396	0	534	428	0,398	0,436	564,245	3,384	0	61	545	427
36278	1821	555	431	0,629	0,478	576,897	3,361	0	541	436	0,398	0,436	564,245	3,34	0	61	545	427
36298	1822	551	429	0,629	0,478	576,897	3,405	0	535	433	0,397	0,436	564,245	3,343	0	61	545	427
36318	1823	549	427	0,629	0,477	577,4	3,399	0	536	437	0,397	0,436	564,715	3,349	0	61	545	427
36338	1824	553	434	0,629	0,477	577,4	3,422	0	554	420	0,397	0,436	564,715	3,431	0	61	545	427
36358	1825	551	426	0,629	0,477	577,4	3,411	0	539	440	0,397	0,436	564,715	3,348	0	61	545	427
36378	1826	556	429	0,629	0,477	577,4	3,499	0	541	435	0,397	0,436	564,715	3,385	0	61	545	427
36398	1827	552	430	0,629	0,477	577,4	3,459	0	543	438	0,397	0,437	564,715	3,339	0	61	545	427
36418	1828	553	427	0,629	0,477	577,26	3,478	0	544	437	0,397	0,437	563,954	3,345	0	61	545	427
36438	1829	533	436	0,629	0,477	577,26	3,47	0	550	431	0,397	0,437	563,954	3,396	0	61	545	427
36457	1830	544	436	0,629	0,477	577,26	3,455	0	548	430	0,397	0,437	563,954	3,355	0	61	545	427
36477	1831	551	433	0,629	0,477	577,26	3,463	0	543	435	0,397	0,437	563,954	3,428	0	61	545	427
36497	1832	550	436	0,629	0,478	577,26	3,433	0	539	439	0,397	0,437	563,954	3,384	0	61	545	427
36517	1833	550	435	0,629	0,478	577,281	3,43	0	536	441	0,397	0,437	564,573	3,384	0	61	545	427
36537	1834	550	433	0,629	0,478	577,281	3,433	0	541	444	0,397	0,437	564,573	3,451	0	61	545	427
36557	1835	555	429	0,629	0,478	577,281	3,435	0	547	446	0,397	0,437	564,573	3,394	0	61	545	427
36577	1836	550	429	0,629	0,478	577,281	3,483	0	546	439	0,397	0,437	564,573	3,432	0	61	545	427
36597	1837	550	427	0,629	0,478	577,281	3,445	0	549	447	0,397	0,437	564,573	3,383	0	61	545	427
36617	1838	552	428	0,629	0,478	575,925	3,451	0	551	445	0,397	0,437	563,986	3,389	0	61	545	427
36637	1839	556	425	0,629	0,478	575,925	3,491	0	550	443	0,397	0,437	563,986	3,364	0	61	545	427
36657	1840	557	429	0,629	0,478	575,925	3,459	0	553	434	0,397	0,437	563,986	3,347	0	61	545	427
36677	1841	554	435	0,629	0,478	575,925	3,433	0	541	434	0,397	0,437	563,986	3,439	0	61	545	427
36697	1842	552	427	0,629	0,478	575,925	3,559	0	543	448	0,397	0,437	563,986	3,449	0	61	545	427
36717	1843	552	431	0,629	0,478	575,616	3,54	0	543	443	0,397	0,437	565,058	3,466	0	61	545	427
36737	1844	548	432	0,629	0,478	575,616	3,426	0	537	439	0,397	0,437	565,058	3,4	0	61	545	427
36756	1845	558	422	0,629	0,478	575,616	3,403	0	543	436	0,397	0,437	565,058	3,396	0	61	545	427
36776	1846	550	435	0,629	0,478	575,616	3,49	0	535	445	0,397	0,437	565,058	3,381	0	61	545	427
36796	1847	554	434	0,629	0,478	575,616	3,494	0	540	432	0,397	0,437	565,058	3,476	0	61	545	427
36816	1848	558	432	0,629	0,478	576,539	3,503	0	542	433	0,397	0,437	566,617	3,485	0	61	545	427
36836	1849	540	433	0,629	0,478	576,539	3,464	0	543	434	0,397	0,437	566,617	3,444	0	61	545	427
36856	1850	545	427	0,629	0,478	576,539	3,442	0	540	432	0,397	0,437	566,617	3,446	0	61	545	427
36876	1851	546	432	0,629	0,478	576,539	3,443	0	542	441	0,397	0,437	566,617	3,418	0	61	545	427
36896	1852	559	427	0,629	0,478	576,539	3,453	0	537	441	0,397	0,438	566,617	3,421	0	61	545	427
36916	1853	563	428	0,629	0,478	577,154	3,444	0	537	441	0,397	0,438	565,67	3,419	0	61	545	427
36936	1854	546	425	0,629	0,478	577,154	3,427	0	553	415	0,397	0,438	565,67	3,409	0	61	545	427
36956	1855	548	428	0,629	0,478	577,154	3,432	0	535	438	0,397	0,438	565,67	3,485	0	61	545	427
36976	1856	554	431	0,629	0,478	577,154	3,417	0	542	434	0,397	0,438	565,67	3,385	0	61	545	427
36996	1857	553	425	0,629	0,478	577,154	3,403	0	552	432	0,396	0,438	565,67	3,409	0	61	545	427
37016	1858	552	428	0,628	0,478	576,539	3,397	0	543	430	0,396	0,438	565,933	3,424	0	61	545	427
37035	1859	552	424	0,628	0,478	576,539	3,419	0	542	433	0,396	0,438	565,933	3,332	0	61	545	427
37055	1860	542	432	0,628	0,477	576,539	3,438	0	545	434	0,396	0,438	565,933	3,356	0	61	545	427
37075	1861	555	432	0,628	0,477	576,539	3,385	0	542	436	0,396	0,438	565,933	3,285	0	61	545	427
37095	1862	549	429	0,628	0,477	576,539	3,396	0	541	430	0,396	0,438	565,933	3,318	0	61	545	427
37115	1863	546	429	0,628	0,477	575,87	3,386	0	541	430	0,396	0,438	566,506	3,314	0	61	545	427
37135	1864	550	424	0,628	0,477	575,87	3,419	0	535	441	0,395	0,438	566,506	3,306	0	61	545	427
37155	1865	550	431	0,627	0,477	575,87	3,391	0	536	431	0,395	0,438	566,506	3,294	0	61	545	427
37175	1866	553	433	0,627	0,477	575,87	3,393	0	539	436	0,395	0,438	566,506	3,286	0	61	545	427
37195	1867	561	425	0,627	0,476	575,87	3,317	0	546	427	0,394	0,438	566,506	3,302	0	61	545	427
37215	1868	562	431	0,627	0,476	574,036	3,285	0	548	428	0,394	0,438	566,25	3,292	0	61	545	427
37235	1869	560	430	0,626	0,476	574,036	3,354	0	548	436	0,394	0,438	566,25	3,284	0	61	545	427
37255	1870	554	440	0,626	0,476	574,036	3,338	0	552	429	0,393	0,438	566,25	3,299	0	61	545	427
37275	1871	605	376	0,624	0,475	574,036	3,343	0	614	371	0,393	0,438	566,25	3,204	0
37295	1872	647	342	0,623	0,474	574,036	3,186	0	654	332	0,392	0,438	566,25	3,269	0
37315	1873	664	324	0,623	0,474	572,98	3,16	0	678	312	0,391	0,438	559,551	3,214	0
37335	1874	656	338	0,623	0,474	572,98	3,216	0	643	343	0,39	0,438	559,551	3,1	0	62	642	344
37354	1875	647	341	0,622	0,474	572,98	3,261	0	640	348	0,39	0,438	559,551	3,181	0	62	642	344
37374	1876	652	344	0,622	0,474	572,98	3,223	0	640	349	0,389	0,439	559,551	3,097	0	62	642	344
37394	1877	647	338	0,621	0,474	572,98	3,148	0	641	338	0,389	0,439	559,551	3,15	0	62	642	344
37414	1878	651	340	0,621	0,473	572,85	3,154	0	641	341	0,388	0,439	559,213	3,11	0	62	642	344
37434	1879	651	341	0,62	0,473	572,85	3,234	0	645	351	0,388	0,439	559,213	3,087	0	62	642	344
37454	1880	654	342	0,62	0,473	572,85	3,173	0	641	346	0,387	0,439	559,213	3,171	0	62	642	344
37474	1881	649	348	0,62	0,473	572,85	3,207	0	643	349	0,387	0,439	559,213	3,116	0	62	642	344
37494	1882	651	320	0,619	0,473	572,85	3,138	0	634	352	0,387	0,439	559,213	3,081	0	62	642	344
37514	1883	651	318	0,619	0,473	574,856	3,148	0	633	350	0,386	0,44	559,775	3,111	0	62	642	344
37534	1884	649	349	0,619	0,473	574,856	3,29	0	644	343	0,386	0,44	559,775	3,121	0	62	642	344
37554	1885	655	339	0,619	0,473	574,856	3,184	0	638	348	0,386	0,44	559,775	3,122	0	62	642	344
37574	1886	648	341	0,619	0,473	574,856	3,159	0	638	342	0,386	0,44	559,775	3,121	0	62	642	344
37594	1887	653	352	0,619	0,473	574,856	3,277	0	641	340	0,386	0,44	559,775	3,087	0	62	642	344
37613	1888	653	349	0,619	0,473	573,87	3,212	0	641	341	0,387	0,44	559,112	3,081	0	62	642	344
37633	1889	657	346	0,62	0,473	573,87	3,218	0	641	343	0,387	0,439	559,112	3,144	0	62	642	344
37653	1890	656	336	0,62	0,473	573,87	3,196	0	636	349	0,387	0,439	559,112	3,115	0	62	642	344
37673	1891	642	353	0,62	0,473	573,87	3,213	0	633	342	0,387	0,439	559,112	3,126	0	62	642	344
37693	1892	653	339	0,62	0,472	573,87	3,194	0	640	345	0,387	0,439	559,112	3,123	0	62	642	344
37713	1893	649	344	0,62	0,472	575,122	3,206	0	637	346	0,387	0,438	559,777	3,123	0	62	642	344
37733	1894	652	331	0,62	0,472	575,122	3,18	0	635	355	0,387	0,438	559,777	3,096	0	62	642	344
37753	1895	641	350	0,619	0,472	575,122	3,306	0	639	354	0,386	0,438	559,777	3,157	0	62	642	344
37773	1896	648	335	0,619	0,472	575,122	3,217	0	646	346	0,386	0,438	559,777	3,133	0	62	642	344
37793	1897	656	332	0,619	0,471	575,122	3,123	0	632	353	0,386	0,438	559,777	3,097	0	62	642	344
37813	1898	649	338	0,619	0,471	574,589	3,156	0	635	351	0,386	0,438	559,422	3,12	0	62	642	344
37833	1899	642	341	0,619	0,471	574,589	3,219	0	643	340	0,386	0,438	559,422	3,124	0	62	642	344
37853	1900	648	336	0,619	0,471	574,589	3,175	0	646	340	0,386	0,438	559,422	3,166	0	62	642	344
37873	1901	634	349	0,619	0,471	574,589	3,29	0	638	342	0,386	0,438	559,422	3,187	0	62	642	344
37893	1902	646	339	0,619	0,471	574,589	3,235	0	634	340	0,386	0,438	559,422	3,203	0	62	642	344
37913	1903	646	339	0,619	0,471	574,41	3,242	0	634	340	0,386	0,438	560,526	3,224	0	62	642	344
37932	1904	647	336	0,62	0,471	574,41	3,235	0	640	347	0,387	0,438	560,526	3,162	0	62	642	344
37952	1905	640	370	0,62	0,471	574,41	3,442	0	634	353	0,387	0,437	560,526	3,159	0	62	642	344
37972	1906	649	333	0,62	0,471	574,41	3,276	0	631	356	0,387	0,437	560,526	3,15	0	62	642	344
37992	1907	646	344	0,621	0,471	574,41	3,258	0	630	357	0,388	0,437	560,526	3,216	0	62	642	344
38012	1908	643	352	0,621	0,471	574,571	3,323	0	631	358	0,388	0,437	559,883	3,213	0	62	642	344
38032	1909	650	342	0,621	0,472	574,571	3,299	0	632	345	0,389	0,437	559,883	3,197	0	62	642	344
38052	1910	650	335	0,622	0,472	574,571	3,307	0	630	352	0,389	0,437	559,883	3,357	0	62	642	344
38072	1911	642	346	0,622	0,472	574,571	3,298	0	637	344	0,389	0,437	559,883	3,267	0	62	642	344
38092	1912	641	347	0,623	0,472	574,571	3,334	0	632	345	0,39	0,437	559,883	3,28	0	62	642	344
38112	1913	641	347	0,623	0,472	575,069	3,342	0	635	344	0,391	0,437	562,128	3,306	0	62	642	344
38132	1914	420	360	0,626	0,472	575,069	3,397	0	452	365	0,393	0,437	562,128	3,4	0
38152	1915	-800	-600	0,396	0,437	-1	-1	4	323	382	0,396	0,437	562,128	3,37	0
38172	1916	-800	-600	0,396	0,435	-1	-1	4	294	346	0,396	0,435	562,128	3,46	0
38192	1917	-800	-600	0,397	0,436	-1	-1	4	280	418	0,397	0,436	562,128	3,727	0
38212	1918	-800	-600	-1	-1	-1	-1	4	-800	-600	-1	-1	-1	-1	4
38231	1919	257	473	0,631	0,475	575,069	3,35	0	234	461	0,399	0,438	562,128	3,417	0	63	248	472
38251	1920	244	439	0,632	0,476	575,069	3,569	0	239	467	0,4	0,439	562,128	3,417	0	63	248	472
38271	1921	243	438	0,634	0,477	577,278	3,582	0	241	467	0,401	0,439	571,726	3,473	0	63	248	472
38291	1922	250	468	0,635	0,478	577,278	3,34	0	256	475	0,403	0,439	571,726	3,599	0	63	248	472
38311	1923	249	470	0,637	0,479	577,278	3,384	0	252	467	0,404	0,439	571,726	3,504	0	63	248	472
38331	1924	246	469	0,638	0,48	577,278	3,368	0	247	466	0,406	0,439	571,726	3,527	0	63	248	472
38351	1925	244	475	0,64	0,481	577,278	3,469	0	245	471	0,408	0,439	571,726	3,552	0	63	248	472
38371	1926	245	478	0,641	0,482	574,475	3,475	0	246	469	0,409	0,439	567,983	3,484	0	63	248	472
38391	1927	246	478	0,643	0,483	574,475	3,454	0	253	471	0,411	0,44	567,983	3,489	0	63	248	472
38411	1928	251	480	0,645	0,485	574,475	3,419	0	254	472	0,413	0,44	567,983	3,541	0	63	248	472
38431	1929	238	477	0,647	0,486	574,475	3,425	0	249	471	0,415	0,44	567,983	3,581	0	63	248	472
38451	1930	244	477	0,649	0,488	574,475	3,414	0	250	479	0,418	0,44	567,983	3,647	0	63	248	472
38471	1931	244	478	0,651	0,489	572,288	3,402	0	249	480	0,42	0,44	568,332	3,698	0	63	248	472
38491	1932	246	483	0,653	0,491	572,288	3,477	0	246	475	0,423	0,441	568,332	3,586	0	63	248	472
38511	1933	245	485	0,656	0,493	572,288	3,492	0	245	474	0,426	0,441	568,332	3,642	0	63	248	472
38530	1934	251	479	0,659	0,495	572,288	3,456	0	238	466	0,429	0,442	568,332	3,641	0	63	248	472
38550	1935	242	480	0,662	0,498	572,288	3,513	0	243	470	0,433	0,442	568,332	3,64	0	63	248	472
38570	1936	242	479	0,666	0,5	574,27	3,52	0	241	469	0,437	0,443	566,876	3,631	0	63	248	472
38590	1937	258	483	0,669	0,504	574,27	3,522	0	243	466	0,441	0,445	566,876	3,636	0	63	248	472
38610	1938	259	478	0,672	0,507	574,27	3,492	0	243	477	0,445	0,447	566,876	3,728	0	63	248	472
38630	1939	262	480	0,675	0,509	574,27	3,565	0	243	471	0,449	0,448	566,876	3,584	0	63	248	472
38650	1940	265	474	0,678	0,511	574,27	3,488	0	266	464	0,451	0,449	566,876	3,643	0	63	248	472
38670	1941	265	471	0,677	0,512	577,739	3,532	0	268	469	0,452	0,449	565,96	3,648	0	63	248	472
38690	1942	359	405	0,678	0,512	577,739	3,633	0	371	408	0,452	0,449	565,96	3,634	0	64	354	402
38710	1943	370	410	0,678	0,513	577,739	3,653	0	363	398	0,452	0,449	565,96	3,669	0	64	354	402
38730	1944	368	411	0,677	0,512	577,739	3,601	0	359	408	0,451	0,449	565,96	3,623	0	64	354	402
38750	1945	360	405	0,676	0,511	577,739	3,59	0	355	413	0,449	0,448	565,96	3,666	0	64	354	402
38770	1946	364	409	0,674	0,509	576,775	3,573	0	353	411	0,447	0,447	565,919	3,65	0	64	354	402
38790	1947	370	414	0,671	0,506	576,775	3,595	0	353	411	0,444	0,446	565,919	3,624	0	64	354	402
38810	1948	362	398	0,668	0,504	576,775	3,447	0	364	396	0,44	0,445	565,919	3,616	0	64	354	402
38829	1949	344	386	0,664	0,501	576,775	3,638	0	358	412	0,436	0,444	565,919	3,678	0	64	354	402
38849	1950	350	387	0,66	0,499	576,775	3,45	0	361	392	0,432	0,443	565,919	3,562	0	64	354	402
38869	1951	341	388	0,657	0,497	576,708	3,514	0	358	396	0,428	0,443	566,308	3,57	0	64	354	402
38889	1952	351	400	0,653	0,495	576,708	3,463	0	357	406	0,424	0,443	566,308	3,484	0	64	354	402
38909	1953	363	399	0,651	0,494	576,708	3,51	0	348	411	0,421	0,443	566,308	3,546	0	64	354	402
38929	1954	361	408	0,648	0,493	576,708	3,46	0	357	412	0,418	0,443	566,308	3,535	0	64	354	402
38949	1955	330	393	0,647	0,493	576,708	3,488	0	334	401	0,417	0,444	566,308	3,406	0	64	354	402
38969	1956	334	396	0,648	0,493	574,118	3,486	0	332	403	0,418	0,444	566,495	3,429	0	64	354	402
38989	1957	192	435	0,649	0,494	574,118	3,383	0	187	436	0,42	0,445	566,495	3,497	0	65	174	425
39009	1958	170	423	0,65	0,495	574,118	3,386	0	180	422	0,421	0,445	566,495	3,532	0	65	174	425
39029	1959	180	428	0,652	0,497	574,118	3,323	0	177	419	0,423	0,446	566,495	3,49	0	65	174	425
39049	1960	174	430	0,654	0,499	574,118	3,309	0	181	411	0,426	0,447	566,495	3,468	0	65	174	425
39069	1961	173	428	0,657	0,501	570,356	3,275	0	180	407	0,429	0,447	566,36	3,471	0	65	174	425
39089	1962	175	432	0,66	0,503	570,356	3,394	0	161	413	0,432	0,448	566,36	3,452	0	65	174	425
39109	1963	175	429	0,662	0,505	570,356	3,322	0	177	431	0,435	0,448	566,36	3,541	0	65	174	425
39128	1964	182	442	0,665	0,507	570,356	3,323	0	183	412	0,438	0,449	566,36	3,491	0	65	174	425
39150	1965	184	430	0,667	0,509	570,356	3,407	0	164	419	0,44	0,449	566,36	3,467	0	65	174	425
39168	1966	185	434	0,669	0,51	571,59	3,379	0	174	424	0,442	0,449	565,496	3,495	0	65	174	425
39188	1967	182	439	0,67	0,511	571,59	3,394	0	175	425	0,444	0,449	565,496	3,453	0	65	174	425
39208	1968	172	428	0,671	0,512	571,59	3,348	0	175	414	0,445	0,449	565,496	3,485	0	65	174	425
39230	1969	183	434	0,671	0,512	571,59	3,327	0	168	422	0,445	0,448	565,496	3,508	0	65	174	425
39248	1970	187	433	0,671	0,511	571,59	3,373	0	179	424	0,445	0,447	565,496	3,51	0	65	174	425
39268	1971	188	432	0,671	0,51	571,749	3,345	0	177	420	0,445	0,446	565,274	3,512	0	65	174	425
39288	1972	176	434	0,671	0,509	571,749	3,301	0	184	430	0,445	0,445	565,274	3,598	0	65	174	425
39308	1973	177	434	0,671	0,508	571,749	3,351	0	185	430	0,445	0,444	565,274	3,565	0	65	174	425
39328	1974	184	425	0,67	0,508	571,749	3,346	0	175	424	0,445	0,444	565,274	3,466	0	65	174	425
39348	1975	179	433	0,67	0,507	571,749	3,32	0	187	432	0,445	0,444	565,274	3,697	0	65	174	425
39368	1976	179	430	0,67	0,507	572,429	3,35	0	185	430	0,445	0,443	566,287	3,67	0	65	174	425
39388	1977	173	432	0,67	0,506	572,429	3,341	0	176	413	0,445	0,443	566,287	3,507	0	65	174	425
39407	1978	174	437	0,671	0,506	572,429	3,42	0	179	434	0,445	0,442	566,287	3,482	0	65	174	425
39427	1979	177	433	0,671	0,506	572,429	3,372	0	160	419	0,445	0,441	566,287	3,468	0	65	174	425
39447	1980	179	432	0,671	0,506	572,429	3,32	0	179	414	0,446	0,441	566,287	3,513	0	65	174	425
39467	1981	179	433	0,672	0,506	572,458	3,346	0	176	420	0,447	0,441	566,818	3,501	0	65	174	425
39487	1982	167	427	0,673	0,506	572,458	3,376	0	181	419	0,447	0,441	566,818	3,528	0	65	174	425
39507	1983	170	428	0,673	0,507	572,458	3,379	0	175	425	0,448	0,442	566,818	3,545	0	65	174	425
39527	1984	168	428	0,674	0,509	572,458	3,272	0	169	420	0,449	0,443	566,818	3,457	0	65	174	425
[truncated: 7,159 more rows]
