# Supplementary material for: Perception of Individual and Joint Action in Infants and Adults
Source: PLoS One. 2014 Sep 9;9(9):e107450. doi: 10.1371/journal.pone.0107450 (PMC4174902; doi:10.1371/journal.pone.0107450)
Supplement: Data S1 — Raw files of eye tracking data of all participants. (ZIP) [file pone.0107450.s001.zip › Turm2012b_09_09.csv]

Data properties:
Recording date: 07.08.2012
Recording time : 10:46:54:625 (corresponds to time 0)
Study: Turmbau2012b
Subject: Turm2012b_09_09
Recording: Turm2012b_09_09
Screen resolution: 800 x 600
Coordinate unit: Pixels
Filter settings:
Eye: Average
Fixation radius: 30
Min duration: 100
Timestamp	Number	GazepointX (L)	GazepointY (L)	CamX (L)	CamY (L)	Distance (L)	Pupil (L)	Validity (L)	GazepointX (R)	GazepointY (R)	CamX (R)	CamY (R)	Distance (R)	Pupil (R)	Validity (R)	Fixation	GazepointX	GazepointY	Event	Event Key	Data 1	Data 2	Description
9	1	384	212	0,557	0,524	606,798	3,047	0	378	201	0,335	0,552	599,845	3,18	0	1	386	226
29	2	393	215	0,557	0,525	607,228	3,048	0	387	191	0,335	0,553	600,063	3,2	0	1	386	226
49	3	349	247	0,557	0,525	607,228	3,342	0	391	186	0,335	0,553	600,063	3,102	0	1	386	226
69	4	369	269	0,557	0,524	607,228	3,14	0	380	211	0,335	0,552	600,063	2,919	0	1	386	226
89	5	390	279	0,557	0,524	607,228	3,177	0	384	194	0,335	0,552	600,063	2,962	0	1	386	226
109	6	409	219	0,557	0,523	607,228	3,147	0	397	218	0,335	0,551	600,063	3,095	0	1	386	226
129	7	428	229	0,557	0,523	607,578	3,163	0	393	217	0,335	0,551	598,448	3,006	0	1	386	226
149	8	374	249	0,557	0,523	607,578	3,156	0	416	186	0,335	0,551	598,448	3,265	0	1	386	226
169	9	386	257	0,557	0,523	607,578	3,178	0	379	231	0,335	0,551	598,448	3,003	0	1	386	226
189	10	398	247	0,557	0,523	607,578	3,11	0	391	196	0,335	0,551	598,448	3,034	0	1	386	226
209	11	366	249	0,557	0,523	607,578	3,234	0	374	207	0,335	0,551	598,448	2,961	0	1	386	226
229	12	373	248	0,558	0,523	609,19	3,242	0	376	222	0,335	0,551	598,733	2,958	0	1	386	226
249	13	401	250	0,558	0,523	609,19	3,231	0	387	202	0,335	0,55	598,733	3,057	0	1	386	226
268	14	365	273	0,558	0,523	609,19	3,464	0	386	207	0,335	0,55	598,733	3,038	0	1	386	226
288	15	358	223	0,558	0,523	609,19	3,426	0	408	180	0,335	0,55	598,733	3,237	0	2	388	218
308	16	372	234	0,558	0,523	609,19	3,233	0	390	206	0,335	0,55	598,733	3,061	0	2	388	218
326								5							5				ShowAVI	8	0	0	atFish.avi
328	17	373	233	0,558	0,524	608,924	3,338	0	397	196	0,335	0,551	599,012	3,103	0	2	388	218
348	18	411	224	0,558	0,524	608,924	3,224	0	394	203	0,335	0,551	599,012	3,214	0	2	388	218
368	19	356	237	0,558	0,524	608,924	3,123	0	399	211	0,335	0,551	599,012	3,093	0	2	388	218
388	20	394	226	0,558	0,524	608,924	3,046	0	393	208	0,335	0,551	599,012	3,236	0	2	388	218
408	21	396	253	0,558	0,524	608,924	3,063	0	397	208	0,335	0,551	599,012	3,165	0	2	388	218
428	22	398	255	0,558	0,524	608,481	3,078	0	398	208	0,335	0,551	598,311	3,133	0	2	388	218
448	23	388	238	0,557	0,524	608,481	3,123	0	405	194	0,335	0,551	598,311	3,161	0	2	388	218
468	24	366	255	0,557	0,524	608,481	3,246	0	374	195	0,335	0,551	598,311	2,991	0	2	388	218
488	25	374	244	0,557	0,524	608,481	3,22	0	405	224	0,334	0,551	598,311	3,109	0	2	388	218
508	26	380	244	0,557	0,524	608,481	3,137	0	396	168	0,334	0,551	598,311	3,145	0	2	388	218
528	27	370	243	0,557	0,523	609,095	3,197	0	389	172	0,334	0,551	598,818	3,09	0	2	388	218
547	28	377	225	0,557	0,523	609,095	3,13	0	409	202	0,334	0,55	598,818	3,158	0	2	388	218
567	29	388	230	0,557	0,522	609,095	3,099	0	390	188	0,334	0,549	598,818	3,17	0	2	388	218
587	30	366	257	0,557	0,521	609,095	3,104	0	364	209	0,334	0,548	598,818	3,207	0
607	31	383	220	0,557	0,52	609,095	3,249	0	394	189	0,334	0,546	598,818	3,032	0	3	382	223
627	32	384	228	0,557	0,518	610	3,249	0	386	196	0,334	0,544	599,322	3,039	0	3	382	223
647	33	369	219	0,557	0,516	610	3,269	0	400	196	0,335	0,542	599,322	3,138	0	3	382	223
667	34	377	244	0,557	0,514	610	3,117	0	410	187	0,335	0,54	599,322	3,364	0	3	382	223
687	35	378	241	0,557	0,513	610	3,088	0	409	208	0,335	0,539	599,322	3,231	0	3	382	223
707	36	381	246	0,557	0,512	610	3,209	0	398	207	0,335	0,538	599,322	3,148	0	3	382	223
727	37	382	247	0,557	0,512	609,122	3,116	0	401	206	0,335	0,537	598,284	3,223	0	3	382	223
747	38	367	266	0,557	0,512	609,122	3,4	0	388	195	0,335	0,537	598,284	3,455	0	3	382	223
767	39	378	244	0,557	0,512	609,122	3,159	0	367	218	0,334	0,538	598,284	3,194	0	3	382	223
787	40	369	231	0,557	0,513	609,122	3,23	0	391	205	0,334	0,538	598,284	3,181	0	3	382	223
807	41	365	243	0,556	0,514	609,122	3,208	0	382	201	0,334	0,539	598,284	3,072	0	3	382	223
827	42	368	235	0,556	0,514	611,265	3,196	0	378	210	0,334	0,539	598,245	3,026	0	3	382	223
847	43	372	240	0,556	0,515	611,265	3,265	0	378	200	0,334	0,54	598,245	3,325	0	3	382	223
866	44	383	225	0,556	0,515	611,265	3,041	0	373	218	0,333	0,54	598,245	3,112	0	3	382	223
886	45	375	265	0,555	0,515	611,265	3,152	0	385	201	0,333	0,54	598,245	3,266	0	3	382	223
906	46	367	258	0,555	0,516	611,265	3,226	0	397	189	0,333	0,54	598,245	3,3	0	3	382	223
926	47	371	268	0,555	0,516	606,636	3,116	0	397	193	0,333	0,54	598,322	3,23	0	3	382	223
946	48	380	245	0,555	0,516	606,636	3,208	0	385	233	0,333	0,541	598,322	3,122	0	3	382	223
966	49	395	224	0,555	0,516	606,636	3,042	0	390	189	0,333	0,541	598,322	3,147	0
986	50	338	248	0,556	0,516	606,636	3,306	0	375	198	0,333	0,541	598,322	3,107	0	4	381	220
1006	51	374	238	0,556	0,517	606,636	2,949	0	376	200	0,334	0,541	598,322	3,014	0	4	381	220
1026	52	365	229	0,556	0,517	610,045	3,023	0	372	201	0,334	0,541	598,346	3,007	0	4	381	220
1046	53	368	231	0,556	0,517	610,045	3,276	0	372	222	0,334	0,541	598,346	2,911	0	4	381	220
1066	54	385	263	0,556	0,517	610,045	3,185	0	397	189	0,334	0,541	598,346	3,077	0	4	381	220
1086	55	378	231	0,556	0,518	610,045	3,169	0	387	223	0,334	0,542	598,346	3,119	0	4	381	220
1106	56	378	244	0,556	0,518	610,045	3,284	0	385	203	0,333	0,542	598,346	3,071	0	4	381	220
1126	57	380	258	0,555	0,518	606,386	3,217	0	398	193	0,333	0,542	598,599	3,084	0	4	381	220
1146	58	387	268	0,555	0,518	606,386	3,078	0	369	211	0,333	0,542	598,599	2,907	0	4	381	220
1165	59	377	244	0,555	0,518	606,386	3,126	0	388	196	0,333	0,542	598,599	2,917	0	4	381	220
1185	60	367	241	0,555	0,518	606,386	3,011	0	389	208	0,333	0,542	598,599	2,878	0	4	381	220
1205	61	392	226	0,555	0,518	606,386	3,107	0	387	193	0,333	0,542	598,599	2,98	0	4	381	220
1225	62	385	214	0,556	0,518	610,028	3,081	0	388	195	0,333	0,542	598,819	2,982	0	4	381	220
1245	63	376	224	0,556	0,518	610,028	3,085	0	396	193	0,334	0,542	598,819	3,134	0	4	381	220
1265	64	368	250	0,556	0,518	610,028	3,219	0	-800	-600	0,556	0,518	-1	-1	4	5	366	220
1285	65	352	245	0,556	0,518	610,028	3,172	0	373	216	0,334	0,542	598,819	3,06	0	5	366	220
1305	66	348	219	0,556	0,518	610,028	3,144	0	364	215	0,334	0,542	598,819	3,155	0	5	366	220
1325	67	345	233	0,556	0,518	607,913	3,194	0	364	215	0,334	0,542	598,271	3,152	0	5	366	220
1345	68	370	238	0,556	0,518	607,913	3,119	0	384	206	0,334	0,542	598,271	3,105	0	5	366	220
1365	69	376	241	0,556	0,518	607,913	3,178	0	384	201	0,334	0,541	598,271	3,1	0	5	366	220
1385	70	347	234	0,556	0,518	607,913	3,19	0	387	197	0,334	0,541	598,271	3,066	0	5	366	220
1405	71	363	249	0,556	0,518	607,913	3,174	0	374	185	0,334	0,541	598,271	2,914	0	5	366	220
1425	72	357	249	0,556	0,518	607,876	3,176	0	373	179	0,334	0,541	598,537	2,889	0	5	366	220
1445	73	470	309	0,554	0,52	607,876	3,271	0	482	287	0,333	0,543	598,537	3,181	0
1464	74	587	287	0,554	0,52	607,876	3,086	0	548	330	0,332	0,543	598,537	3,228	0
1484	75	526	343	0,554	0,521	607,876	3,375	0	549	348	0,332	0,544	598,537	3,314	0
1504	76	545	309	0,554	0,521	607,876	3,469	0	585	292	0,332	0,544	598,537	3,335	0
1524	77	563	309	0,554	0,521	610,153	3,478	0	600	313	0,332	0,545	604,073	3,386	0
1544	78	508	358	0,554	0,521	610,153	3,407	0	559	313	0,332	0,545	604,073	3,226	0
1564	79	594	240	0,554	0,522	610,153	2,952	0	566	308	0,332	0,545	604,073	3,382	0
1584	80	521	337	0,554	0,522	610,153	3,302	0	567	332	0,332	0,545	604,073	3,354	0	6	539	322
1604	81	520	341	0,554	0,522	610,153	3,357	0	564	291	0,332	0,545	604,073	3,216	0	6	539	322
1624	82	517	347	0,554	0,523	608,945	3,206	0	565	293	0,331	0,546	603,78	3,285	0	6	539	322
1644	83	552	312	0,554	0,523	608,945	3,283	0	564	345	0,331	0,546	603,78	3,327	0	6	539	322
1664	84	508	345	0,554	0,523	608,945	3,521	0	551	304	0,332	0,546	603,78	3,26	0	6	539	322
1684	85	537	341	0,554	0,523	608,945	3,405	0	545	302	0,332	0,546	603,78	3,292	0	6	539	322
1704	86	507	301	0,554	0,524	608,945	3,374	0	561	306	0,332	0,547	603,78	3,224	0	6	539	322
1724	87	516	316	0,555	0,524	608,276	3,468	0	554	305	0,332	0,547	604,886	3,228	0	6	539	322
1743	88	545	312	0,555	0,524	608,276	3,477	0	566	303	0,332	0,547	604,886	3,715	0	6	539	322
1763	89	529	303	0,555	0,524	608,276	3,127	0	563	312	0,332	0,547	604,886	3,452	0	6	539	322
1783	90	506	330	0,555	0,524	608,276	3,285	0	568	309	0,332	0,547	604,886	3,292	0	6	539	322
1803	91	548	330	0,555	0,524	608,276	3,248	0	572	311	0,332	0,547	604,886	3,263	0	6	539	322
1823	92	534	332	0,555	0,524	609,468	3,218	0	573	310	0,333	0,547	605,327	3,235	0	6	539	322
1843	93	512	351	0,555	0,524	609,468	3,436	0	561	323	0,333	0,547	605,327	3,31	0	6	539	322
1863	94	527	356	0,555	0,524	609,468	3,19	0	554	321	0,333	0,547	605,327	3,396	0	6	539	322
1883	95	520	358	0,555	0,524	609,468	3,262	0	542	297	0,332	0,547	605,327	3,142	0	6	539	322
1903	96	498	332	0,555	0,524	609,468	3,493	0	552	334	0,332	0,547	605,327	3,499	0	6	539	322
1923	97	503	332	0,554	0,524	609,875	3,395	0	547	328	0,332	0,547	605,125	3,447	0	6	539	322
1943	98	527	309	0,554	0,524	609,875	3,519	0	539	342	0,332	0,547	605,125	3,361	0	6	539	322
1963	99	512	352	0,554	0,524	609,875	3,338	0	545	301	0,332	0,547	605,125	3,433	0	6	539	322
1983	100	541	301	0,554	0,524	609,875	3,426	0	567	307	0,332	0,548	605,125	3,519	0
2003	101	486	362	0,555	0,525	609,875	3,464	0	533	339	0,332	0,548	605,125	3,386	0
2023	102	487	347	0,555	0,525	612,041	3,402	0	541	319	0,333	0,548	605,828	3,45	0
2043	103	532	274	0,555	0,525	612,041	3,347	0	547	307	0,333	0,548	605,828	3,244	0
2062	104	495	358	0,555	0,525	612,041	3,464	0	540	334	0,333	0,548	605,828	3,35	0
2082	105	527	334	0,555	0,525	612,041	3,386	0	535	222	0,333	0,548	605,828	3,109	0
2102	106	518	312	0,555	0,525	612,041	3,292	0	565	320	0,333	0,548	605,828	3,305	0
2122	107	506	355	0,555	0,525	607,586	3,303	0	562	308	0,333	0,548	604,56	3,296	0
2142	108	492	352	0,555	0,525	607,586	3,48	0	558	322	0,333	0,548	604,56	3,296	0
2162	109	515	352	0,555	0,525	607,586	3,389	0	536	334	0,333	0,548	604,56	3,335	0
2182	110	548	346	0,555	0,525	607,586	3,27	0	523	349	0,332	0,549	604,56	3,266	0
2202	111	497	286	0,555	0,525	607,586	2,951	0	568	309	0,332	0,549	604,56	3,421	0
2224	112	518	280	0,555	0,525	607,179	2,83	0	555	317	0,332	0,549	605,358	3,438	0
2242	113	557	281	0,554	0,525	607,179	3,186	0	542	356	0,332	0,549	605,358	3,3	0
2262	114	536	334	0,554	0,525	607,179	3,104	0	539	276	0,332	0,549	605,358	3,168	0
2282	115	456	277	0,555	0,525	607,179	3,074	0	483	353	0,333	0,549	605,358	3,538	0
2302	116	400	272	0,556	0,524	607,179	3,084	0	409	206	0,334	0,548	605,358	3,017	0
2321	117	356	280	0,557	0,524	609,319	3,078	0	380	218	0,335	0,548	598,129	3,054	0
2341	118	377	276	0,557	0,524	609,319	3,191	0	401	214	0,335	0,548	598,129	3,314	0
2362	119	374	239	0,557	0,525	609,319	3,19	0	387	232	0,335	0,548	598,129	3,096	0
2381	120	369	252	0,557	0,525	609,319	3,367	0	382	199	0,335	0,548	598,129	3,162	0
2401	121	365	286	0,557	0,525	609,319	3,239	0	374	229	0,335	0,548	598,129	3,03	0
2421	122	360	270	0,557	0,525	610,473	3,293	0	368	216	0,335	0,549	598,831	3,033	0
2441	123	378	242	0,557	0,525	610,473	3,2	0	399	279	0,335	0,549	598,831	3,454	0
2461	124	376	276	0,557	0,525	610,473	3,234	0	373	216	0,334	0,549	598,831	3,174	0
2481	125	368	235	0,556	0,526	610,473	3,078	0	388	221	0,334	0,55	598,831	3,238	0
2501	126	356	310	0,556	0,526	610,473	3,453	0	414	199	0,334	0,55	598,831	3,204	0
2521	127	350	306	0,556	0,526	611,357	3,456	0	405	195	0,333	0,55	597,863	3,23	0
2541	128	384	248	0,555	0,525	611,357	3,127	0	413	204	0,333	0,55	597,863	3,238	0
2561	129	361	262	0,555	0,525	611,357	3,141	0	382	230	0,332	0,55	597,863	3,149	0
2577								5							5				Keyboard	3	39	0	Right
2581	130	370	243	0,554	0,526	611,357	3,187	0	399	238	0,332	0,551	597,863	3,093	0
2601	131	309	215	0,555	0,526	611,357	3,162	0	335	203	0,333	0,551	597,863	3,127	0
2621	132	294	215	0,556	0,526	611,12	3,183	0	324	217	0,334	0,551	598,259	3,103	0
2640	133	222	229	0,557	0,526	611,12	3,025	0	218	196	0,335	0,551	598,259	3,14	0
2660	134	205	236	0,557	0,526	611,12	3,19	0	215	188	0,335	0,551	598,259	2,91	0
2680	135	203	238	0,557	0,526	611,12	3,163	0	207	239	0,335	0,551	598,259	3,135	0
2700	136	196	236	0,557	0,527	611,12	3,27	0	228	174	0,335	0,551	598,259	3,304	0
2720	137	194	238	0,558	0,527	610,476	3,285	0	225	187	0,336	0,551	597,496	3,255	0
2740	138	189	257	0,558	0,528	610,476	3,309	0	186	151	0,336	0,551	597,496	3,057	0
2760	139	237	221	0,558	0,528	610,476	2,927	0	227	222	0,336	0,552	597,496	3,234	0	7	207	215
2784	140	199	246	0,558	0,528	610,476	3,394	0	222	176	0,336	0,552	597,496	3,143	0	7	207	215
2800	141	201	258	0,559	0,528	610,476	3,342	0	205	184	0,336	0,552	597,496	3,11	0	7	207	215
2820	142	206	248	0,559	0,528	608,861	3,263	0	225	192	0,336	0,552	599,427	3,19	0	7	207	215
2840	143	205	240	0,558	0,528	608,861	3,348	0	228	166	0,336	0,552	599,427	3,367	0	7	207	215
2860	144	207	277	0,558	0,528	608,861	3,411	0	194	158	0,336	0,552	599,427	3,242	0	7	207	215
2880	145	194	232	0,558	0,528	608,861	3,452	0	222	204	0,336	0,552	599,427	3,228	0	7	207	215
2900	146	205	246	0,558	0,528	608,861	3,368	0	230	154	0,335	0,552	599,427	3,229	0	7	207	215
2920	147	201	254	0,557	0,528	608,281	3,408	0	222	170	0,335	0,552	597,225	3,217	0	7	207	215
2939	148	187	265	0,557	0,528	608,281	3,393	0	242	199	0,334	0,552	597,225	3,347	0	7	207	215
2959	149	209	270	0,557	0,528	608,281	3,48	0	177	158	0,334	0,552	597,225	3,135	0	7	207	215
2979	150	186	271	0,557	0,528	608,281	3,276	0	186	171	0,335	0,552	597,225	3,309	0	7	207	215
2999	151	57	228	0,558	0,527	608,281	3,248	0	95	172	0,336	0,552	597,225	3,292	0
3019	152	56	239	0,558	0,528	599,117	3,173	0	72	156	0,337	0,552	594,506	3,262	0
3039	153	17	217	0,559	0,528	599,117	3,292	0	40	140	0,337	0,551	594,506	3,194	0	8	33	194
3059	154	17	210	0,559	0,528	599,117	3,412	0	50	169	0,337	0,551	594,506	3,396	0	8	33	194
3066								5							5				ShowAVI	8	0	0	single.avi
3079	155	19	227	0,56	0,528	599,117	3,293	0	39	173	0,338	0,551	594,506	3,392	0	8	33	194
3099	156	37	233	0,56	0,528	599,117	3,309	0	41	145	0,338	0,551	594,506	3,333	0	8	33	194
3119	157	42	238	0,561	0,529	598,322	3,336	0	45	166	0,339	0,551	591,356	3,295	0	8	33	194
3139	158	28	218	0,561	0,529	598,322	3,61	0	29	160	0,339	0,551	591,356	3,288	0	8	33	194
3159	159	14	216	0,562	0,529	598,322	3,426	0	30	166	0,34	0,551	591,356	3,286	0	8	33	194
3181	160	34	221	0,562	0,529	598,322	3,354	0	13	171	0,34	0,551	591,356	3,257	0	8	33	194
3199	161	41	218	0,563	0,529	598,322	3,447	0	49	181	0,34	0,551	591,356	3,268	0	8	33	194
3221	162	42	217	0,563	0,529	599,233	3,434	0	45	181	0,341	0,551	594,583	3,275	0	8	33	194
3238	163	18	226	0,562	0,529	599,233	3,503	0	62	162	0,34	0,551	594,583	3,352	0	8	33	194
3261	164	26	228	0,562	0,529	599,233	3,397	0	47	170	0,34	0,551	594,583	3,318	0	8	33	194
3278	165	26	214	0,562	0,529	599,233	3,401	0	38	172	0,34	0,551	594,583	3,304	0	8	33	194
3300	166	26	213	0,561	0,529	599,233	3,229	0	30	163	0,339	0,551	594,583	3,271	0	8	33	194
3318	167	26	210	0,561	0,529	600,146	3,179	0	23	168	0,338	0,551	594,243	3,248	0	8	33	194
3338	168	37	236	0,56	0,529	600,146	3,45	0	34	162	0,338	0,552	594,243	3,294	0	8	33	194
3358	169	144	226	0,558	0,529	600,146	3,541	0	156	181	0,336	0,552	594,243	3,548	0
3378	170	285	218	0,555	0,529	600,146	3,533	0	294	200	0,333	0,552	594,243	3,456	0
3398	171	327	242	0,555	0,529	600,146	3,289	0	339	264	0,332	0,552	594,243	3,715	0
3418	172	370	219	0,554	0,528	608,738	3,365	0	387	274	0,332	0,552	597,02	3,758	0
3438	173	333	240	0,554	0,528	608,738	3,488	0	325	199	0,332	0,552	597,02	3,305	0
3458	174	304	220	0,554	0,528	608,738	3,585	0	314	194	0,331	0,552	597,02	3,291	0
3478	175	325	250	0,554	0,528	608,738	3,345	0	324	218	0,331	0,552	597,02	3,435	0	9	328	212
3498	176	322	248	0,554	0,528	608,738	3,28	0	341	187	0,331	0,552	597,02	3,53	0	9	328	212
3517	177	321	244	0,553	0,527	611,17	3,228	0	339	192	0,331	0,553	597,128	3,578	0	9	328	212
3538	178	326	226	0,553	0,527	611,17	3,374	0	330	218	0,33	0,553	597,128	3,286	0	9	328	212
3557	179	325	243	0,553	0,527	611,17	3,392	0	333	193	0,33	0,553	597,128	3,284	0	9	328	212
3578	180	314	202	0,552	0,527	611,17	3,317	0	337	175	0,33	0,553	597,128	3,162	0	9	328	212
3597	181	323	232	0,552	0,527	611,17	3,291	0	335	196	0,329	0,553	597,128	3,241	0	9	328	212
3617	182	319	229	0,552	0,527	612,054	3,269	0	336	192	0,329	0,553	596,231	3,201	0	9	328	212
3637	183	343	178	0,551	0,527	612,054	3,243	0	347	170	0,329	0,552	596,231	3,268	0
3660	184	375	117	0,551	0,526	612,054	3,363	0	386	135	0,328	0,552	596,231	3,191	0	10	389	135
3677	185	371	142	0,551	0,527	612,054	3,292	0	388	143	0,328	0,552	596,231	3,212	0	10	389	135
3699	186	389	143	0,551	0,528	612,054	3,169	0	381	137	0,328	0,554	596,231	3,26	0	10	389	135
3717	187	393	158	0,551	0,529	603,6	3,162	0	379	140	0,328	0,555	596,457	3,228	0	10	389	135
3738	188	392	138	0,551	0,53	603,6	3,053	0	406	121	0,328	0,556	596,457	3,346	0	10	389	135
3757	189	389	160	0,551	0,531	603,6	3,126	0	386	133	0,328	0,557	596,457	3,156	0	10	389	135
3778	190	376	133	0,551	0,531	603,6	3,293	0	394	124	0,328	0,557	596,457	3,069	0	10	389	135
3797	191	374	140	0,551	0,531	603,6	3,167	0	397	130	0,328	0,558	596,457	3,313	0	10	389	135
3817	192	372	141	0,551	0,532	605,82	3,248	0	399	125	0,328	0,558	596,662	3,194	0	10	389	135
3836	193	385	148	0,551	0,532	605,82	3,014	0	403	120	0,328	0,558	596,662	3,189	0	10	389	135
3858	194	388	153	0,55	0,532	605,82	3,196	0	398	143	0,328	0,558	596,662	3,267	0	10	389	135
3876	195	378	139	0,55	0,532	605,82	3,235	0	394	119	0,327	0,558	596,662	3,229	0	10	389	135
3898	196	386	131	0,55	0,532	605,82	3,096	0	389	130	0,327	0,558	596,662	3,352	0	10	389	135
3916	197	385	134	0,55	0,533	602,847	3,188	0	385	137	0,327	0,559	596,11	3,365	0	10	389	135
3938	198	398	152	0,549	0,533	602,847	3,075	0	390	120	0,327	0,559	596,11	3,167	0	10	389	135
3956	199	383	152	0,549	0,533	602,847	3,259	0	387	116	0,326	0,559	596,11	3,244	0	10	389	135
3978	200	380	129	0,549	0,533	602,847	3,231	0	380	114	0,326	0,559	596,11	3,067	0	10	389	135
3996	201	388	146	0,549	0,533	602,847	3,526	0	422	127	0,326	0,559	596,11	3,202	0	10	389	135
4016	202	388	143	0,548	0,533	600,712	3,594	0	421	123	0,325	0,559	597,284	3,205	0	10	389	135
4036	203	440	145	0,548	0,533	600,712	3,219	0	445	122	0,325	0,56	597,284	3,288	0	11	429	121
4056	204	424	143	0,548	0,533	600,712	3,152	0	430	112	0,325	0,56	597,284	3,147	0	11	429	121
4076	205	428	158	0,548	0,533	600,712	3,234	0	432	117	0,325	0,56	597,284	3,194	0	11	429	121
4096	206	422	144	0,548	0,533	600,712	3,122	0	442	97	0,325	0,56	597,284	3,118	0	11	429	121
4116	207	423	143	0,548	0,533	603,463	3,154	0	434	95	0,325	0,56	596,546	3,12	0	11	429	121
4135	208	445	142	0,548	0,533	603,463	3,307	0	431	114	0,325	0,559	596,546	3,05	0	11	429	121
4155	209	423	150	0,548	0,533	603,463	3,5	0	430	92	0,325	0,559	596,546	3,338	0	11	429	121
4175	210	419	113	0,548	0,533	603,463	3,307	0	458	88	0,325	0,559	596,546	3,336	0	11	429	121
4195	211	422	141	0,548	0,533	603,463	3,319	0	435	99	0,325	0,559	596,546	3,241	0	11	429	121
4215	212	421	138	0,548	0,533	602,038	3,36	0	440	97	0,325	0,558	597,656	3,214	0	11	429	121
4235	213	412	156	0,548	0,533	602,038	3,438	0	419	99	0,325	0,558	597,656	3,173	0	11	429	121
4255	214	428	137	0,549	0,532	602,038	3,42	0	427	111	0,326	0,557	597,656	3,316	0	11	429	121
4275	215	351	310	0,549	0,534	602,038	3,616	0	353	250	0,328	0,559	597,656	3,373	0
4295	216	262	413	0,55	0,535	602,038	3,39	0	305	308	0,329	0,56	597,656	3,194	0
4315	217	232	462	0,551	0,535	612,711	3,504	0	278	362	0,329	0,56	603,341	3,312	0
4335	218	256	444	0,551	0,535	612,711	3,348	0	302	490	0,329	0,559	603,341	3,543	0	12	279	461
4355	219	256	497	0,552	0,535	612,711	3,43	0	309	479	0,33	0,559	603,341	3,536	0	12	279	461
4375	220	263	468	0,552	0,535	612,711	3,394	0	319	492	0,33	0,559	603,341	3,813	0	12	279	461
4395	221	264	486	0,552	0,534	612,711	3,367	0	275	439	0,33	0,558	603,341	3,434	0	12	279	461
4415	222	267	474	0,552	0,533	611,676	3,395	0	278	432	0,33	0,558	603,935	3,494	0	12	279	461
4434	223	265	400	0,552	0,533	611,676	3,21	0	301	471	0,329	0,557	603,935	3,693	0	12	279	461
4454	224	247	462	0,552	0,532	611,676	3,611	0	302	440	0,329	0,556	603,935	3,467	0	12	279	461
4474	225	249	484	0,552	0,532	611,676	3,331	0	304	505	0,329	0,556	603,935	3,726	0
4494	226	251	457	0,551	0,531	611,676	3,452	0	298	462	0,328	0,556	603,935	3,624	0
4514	227	249	461	0,551	0,531	612,711	3,311	0	300	463	0,328	0,556	603,364	3,566	0
4534	228	278	421	0,55	0,531	612,711	3,588	0	315	437	0,328	0,555	603,364	3,82	0
4554	229	292	378	0,55	0,531	612,711	3,579	0	352	426	0,328	0,556	603,364	3,657	0
4574	230	296	365	0,55	0,531	612,711	3,394	0	340	438	0,328	0,556	603,364	3,72	0
4594	231	312	470	0,55	0,531	612,711	3,874	0	345	422	0,327	0,556	603,364	3,613	0
4614	232	321	450	0,55	0,531	611,033	3,836	0	348	426	0,327	0,556	603,175	3,618	0
4634	233	312	453	0,55	0,531	611,033	3,687	0	343	420	0,327	0,556	603,175	3,653	0
4654	234	301	451	0,55	0,531	611,033	3,643	0	335	394	0,327	0,556	603,175	3,577	0
4674	235	280	421	0,55	0,53	611,033	3,412	0	330	370	0,327	0,556	603,175	3,37	0
4694	236	293	360	0,549	0,53	611,033	3,376	0	332	324	0,326	0,556	603,175	3,388	0
4713	237	283	343	0,549	0,53	612,224	3,347	0	333	295	0,326	0,557	604,94	3,416	0
4733	238	294	341	0,549	0,53	612,224	3,281	0	310	316	0,326	0,557	604,94	3,539	0
4753	239	314	394	0,549	0,53	612,224	3,188	0	301	375	0,326	0,557	604,94	3,36	0	13	304	374
4773	240	321	413	0,549	0,531	612,224	3,325	0	321	321	0,326	0,557	604,94	3,219	0	13	304	374
4793	241	279	391	0,549	0,531	612,224	3,518	0	304	343	0,326	0,558	604,94	3,124	0	13	304	374
4813	242	290	397	0,549	0,531	611,903	3,524	0	310	364	0,326	0,558	602,26	3,016	0	13	304	374
4833	243	294	404	0,549	0,531	611,903	3,564	0	321	360	0,326	0,558	602,26	3,471	0	13	304	374
4853	244	289	435	0,549	0,532	611,903	3,566	0	314	317	0,326	0,558	602,26	3,409	0	13	304	374
4873	245	282	392	0,549	0,532	611,903	3,446	0	274	283	0,326	0,559	602,26	3,141	0
4893	246	260	455	0,549	0,532	611,903	3,784	0	-800	-600	0,549	0,532	-1	-1	4
4913	247	253	448	0,549	0,533	610,773	3,766	0	-800	-600	0,326	0,56	-1	-1	4
4933	248	287	431	0,549	0,533	610,773	3,319	0	299	313	0,326	0,56	601,457	3,254	0
4953	249	289	420	0,549	0,534	610,773	3,366	0	314	414	0,326	0,561	601,457	3,419	0
4973	250	289	440	0,549	0,534	610,773	3,565	0	306	371	0,326	0,561	601,457	3,119	0
4993	251	284	466	0,549	0,534	610,773	3,668	0	280	362	0,326	0,561	601,457	3,208	0
5013	252	284	469	0,549	0,535	610,109	3,768	0	286	353	0,326	0,562	601,571	3,212	0
5032	253	293	466	0,549	0,535	610,109	3,923	0	332	348	0,326	0,562	601,571	3,118	0
5052	254	289	468	0,549	0,535	610,109	3,534	0	329	445	0,326	0,562	601,571	3,711	0
5072	255	298	430	0,549	0,535	610,109	3,261	0	353	461	0,326	0,562	601,571	3,74	0
5092	256	315	391	0,549	0,534	610,109	3,608	0	380	419	0,326	0,561	601,571	4,05	0
5112	257	318	380	0,547	0,532	606,966	3,524	0	389	417	0,326	0,56	598,923	4,155	0
5132	258	425	171	0,547	0,531	606,966	3,51	0	441	156	0,325	0,558	598,923	3,331	0	14	438	174
5152	259	430	186	0,547	0,531	606,966	3,219	0	454	175	0,325	0,559	598,923	3,402	0	14	438	174
5172	260	396	199	0,547	0,531	606,966	3,481	0	453	137	0,325	0,559	598,923	3,264	0	14	438	174
5192	261	424	198	0,547	0,531	606,966	3,25	0	459	133	0,325	0,559	598,923	3,03	0	14	438	174
5212	262	420	203	0,547	0,531	604,13	3,332	0	458	132	0,325	0,559	597,756	3	0	14	438	174
5232	263	426	201	0,547	0,532	604,13	3,267	0	440	152	0,325	0,559	597,756	3,165	0	14	438	174
5252	264	417	195	0,547	0,532	604,13	3,354	0	454	148	0,324	0,559	597,756	3,214	0	14	438	174
5272	265	418	200	0,547	0,532	604,13	3,369	0	444	159	0,324	0,56	597,756	3,111	0	14	438	174
5291	266	420	229	0,547	0,532	604,13	3,354	0	439	142	0,324	0,56	597,756	3,208	0	14	438	174
5312	267	420	230	0,547	0,532	604,118	3,358	0	443	145	0,324	0,56	597,321	3,17	0	14	438	174
5331	268	438	188	0,547	0,532	604,118	3,384	0	450	146	0,324	0,56	597,321	3,329	0	14	438	174
5351	269	443	196	0,547	0,533	604,118	3,165	0	449	158	0,324	0,56	597,321	3,144	0	14	438	174
5371	270	429	186	0,547	0,533	604,118	3,095	0	436	154	0,324	0,561	597,321	3,085	0	14	438	174
5391	271	406	216	0,548	0,533	604,118	3,41	0	444	152	0,324	0,561	597,321	3,09	0	14	438	174
5411	272	401	219	0,548	0,534	605,297	3,291	0	439	150	0,325	0,561	597,324	3,095	0	14	438	174
5431	273	423	170	0,548	0,534	605,297	3,439	0	457	166	0,324	0,561	597,324	3,103	0	14	438	174
5451	274	428	186	0,548	0,534	605,297	3,23	0	443	149	0,325	0,562	597,324	3,185	0	14	438	174
5471	275	444	181	0,548	0,534	605,297	3,126	0	463	159	0,325	0,562	597,324	3,258	0	14	438	174
5491	276	430	201	0,548	0,534	605,297	3,312	0	466	136	0,325	0,562	597,324	3,071	0	14	438	174
5511	277	436	201	0,548	0,534	607,5	3,317	0	465	134	0,325	0,562	598,351	3,133	0	14	438	174
5531	278	422	189	0,548	0,534	607,5	3,238	0	470	145	0,324	0,562	598,351	3,247	0	14	438	174
5551	279	435	193	0,547	0,534	607,5	3,46	0	467	178	0,324	0,562	598,351	3,296	0	14	438	174
5571	280	555	373	0,545	0,537	607,5	3,415	0	570	326	0,323	0,564	598,351	3,272	0
5591	281	582	395	0,544	0,538	607,5	3,254	0	603	445	0,322	0,565	598,351	3,363	0
5610	282	606	419	0,544	0,538	606,445	3,349	0	645	523	0,322	0,566	605,317	3,416	0
5630	283	605	392	0,544	0,538	606,445	3,216	0	604	469	0,321	0,566	605,317	3,433	0
5650	284	595	372	0,544	0,538	606,445	3,212	0	635	460	0,321	0,566	605,317	3,502	0
5670	285	560	440	0,544	0,538	606,445	3,338	0	635	444	0,321	0,567	605,317	3,643	0	15	604	422
5690	286	598	392	0,544	0,538	606,445	3,157	0	606	452	0,321	0,567	605,317	3,548	0	15	604	422
5710	287	586	398	0,544	0,538	607,036	3,185	0	622	443	0,321	0,567	606,835	3,62	0	15	604	422
5730	288	577	430	0,544	0,538	607,036	3,261	0	608	447	0,321	0,567	606,835	3,461	0	15	604	422
5750	289	603	420	0,544	0,538	607,036	3,162	0	600	453	0,321	0,567	606,835	3,444	0	15	604	422
5770	290	595	377	0,544	0,539	607,036	3,403	0	620	458	0,321	0,567	606,835	3,529	0	15	604	422
5790	291	599	366	0,544	0,539	607,036	3,269	0	625	460	0,321	0,568	606,835	3,383	0	15	604	422
5810	292	595	355	0,544	0,539	606,272	3,276	0	629	463	0,321	0,568	605,914	3,384	0	15	604	422
5830	293	574	451	0,544	0,539	606,272	3,462	0	642	433	0,321	0,568	605,914	3,321	0
5850	294	571	431	0,544	0,539	606,272	3,419	0	625	465	0,321	0,568	605,914	3,524	0
5870	295	619	403	0,543	0,539	606,272	3,093	0	611	427	0,32	0,568	605,914	3,238	0	16	665	420
5890	296	663	403	0,542	0,538	606,272	3,468	0	620	449	0,32	0,568	605,914	3,181	0	16	665	420
5909	297	685	401	0,541	0,538	610,013	3,386	0	612	458	0,319	0,568	605,303	3,196	0	16	665	420
5929	298	666	418	0,541	0,538	610,013	3,391	0	675	434	0,319	0,568	605,303	3,245	0	16	665	420
5949	299	691	380	0,541	0,538	610,013	3,48	0	682	448	0,318	0,568	605,303	3,358	0	16	665	420
5969	300	673	377	0,541	0,538	610,013	3,278	0	690	437	0,318	0,568	605,303	3,433	0	16	665	420
5989	301	657	446	0,541	0,537	610,013	3,426	0	689	439	0,318	0,568	605,303	3,451	0	17	671	421
6009	302	663	432	0,541	0,537	606,205	3,402	0	689	445	0,318	0,568	604,441	3,464	0	17	671	421
6029	303	666	418	0,541	0,537	606,205	3,266	0	685	432	0,318	0,568	604,441	3,404	0	17	671	421
6049	304	690	395	0,54	0,537	606,205	3,377	0	643	435	0,318	0,569	604,441	3,37	0	17	671	421
6069	305	655	425	0,54	0,537	606,205	3,249	0	681	417	0,317	0,569	604,441	3,324	0	17	671	421
6089	306	668	415	0,54	0,537	606,205	3,369	0	654	439	0,317	0,569	604,441	3,44	0	17	671	421
6109	307	674	409	0,54	0,537	607,062	3,329	0	670	434	0,317	0,569	605,524	3,42	0	17	671	421
6129	308	684	380	0,54	0,537	607,062	3,517	0	687	424	0,317	0,569	605,524	3,558	0	17	671	421
6149	309	655	417	0,54	0,537	607,062	3,416	0	666	430	0,317	0,569	605,524	3,516	0
6169	310	670	375	0,54	0,537	607,062	3,239	0	685	395	0,317	0,569	605,524	3,369	0
6189	311	660	380	0,54	0,537	607,062	3,419	0	657	465	0,317	0,569	605,524	3,486	0
6209	312	669	386	0,54	0,537	608,529	3,369	0	659	464	0,317	0,569	603,973	3,418	0
6228	313	629	448	0,54	0,537	608,529	3,453	0	647	450	0,318	0,569	603,973	3,433	0
6248	314	689	385	0,54	0,538	608,529	3,351	0	650	451	0,318	0,569	603,973	3,486	0
6268	315	670	381	0,541	0,538	608,529	3,359	0	642	463	0,318	0,569	603,973	3,527	0
6288	316	665	371	0,541	0,538	608,529	3,253	0	623	451	0,319	0,569	603,973	3,505	0
6308	317	663	364	0,542	0,537	609,28	3,228	0	620	455	0,32	0,569	604,328	3,527	0
6328	318	505	322	0,543	0,537	609,28	3,37	0	530	410	0,321	0,568	604,328	3,363	0
6348	319	506	401	0,543	0,537	609,28	3,324	0	554	334	0,321	0,568	604,328	3,381	0
6368	320	494	348	0,543	0,537	609,28	3,45	0	530	320	0,321	0,568	604,328	3,058	0
6388	321	494	415	0,543	0,537	609,28	3,498	0	546	396	0,321	0,568	604,328	3,418	0
6408	322	490	400	0,543	0,537	610,125	3,522	0	538	353	0,321	0,567	605,128	3,355	0
6428	323	491	371	0,543	0,537	610,125	3,397	0	495	436	0,321	0,567	605,128	3,646	0
6448	324	506	378	0,544	0,537	610,125	3,441	0	500	419	0,321	0,567	605,128	3,45	0
6468	325	474	419	0,544	0,537	610,125	3,494	0	545	351	0,321	0,567	605,128	3,559	0
6488	326	482	380	0,544	0,537	610,125	3,591	0	499	438	0,321	0,567	605,128	3,749	0
6507	327	481	394	0,543	0,537	610,863	3,647	0	513	413	0,321	0,568	604,799	3,685	0
6527	328	482	373	0,543	0,537	610,863	3,633	0	537	390	0,32	0,568	604,799	3,487	0
6547	329	484	376	0,543	0,537	610,863	3,443	0	510	429	0,32	0,568	604,799	3,713	0
6567	330	500	372	0,542	0,537	610,863	3,513	0	493	424	0,32	0,568	604,799	3,591	0
6587	331	505	335	0,542	0,537	610,863	3,465	0	549	365	0,319	0,568	604,799	3,589	0
6607	332	509	337	0,542	0,537	606,078	3,469	0	534	379	0,319	0,568	606,987	3,599	0
6627	333	493	379	0,542	0,537	606,078	3,46	0	513	376	0,319	0,568	606,987	3,484	0
6647	334	418	405	0,543	0,537	606,078	3,547	0	420	447	0,321	0,569	606,987	3,675	0
6667	335	378	371	0,543	0,537	606,078	3,438	0	403	356	0,321	0,569	606,987	3,624	0
6687	336	-800	-600	0,321	0,569	-1	-1	4	387	297	0,321	0,569	606,987	3,167	0
6707	337	-800	-600	0,544	0,537	-1	-1	4	369	304	0,321	0,569	605,569	3,215	0
6727	338	361	404	0,544	0,537	609,934	3,682	0	383	298	0,321	0,569	605,569	3,533	0
6747	339	370	450	0,544	0,538	609,934	3,878	0	390	413	0,321	0,569	605,569	3,743	0
6767	340	386	442	0,544	0,538	609,934	3,746	0	410	380	0,322	0,569	605,569	3,582	0
6787	341	376	380	0,544	0,538	609,934	3,406	0	434	385	0,322	0,569	605,569	3,572	0
6806	342	382	398	0,544	0,537	609,902	3,56	0	450	389	0,322	0,568	605,337	3,56	0
6826	343	384	389	0,544	0,537	609,902	3,414	0	386	426	0,321	0,568	605,337	3,771	0
6846	344	383	453	0,544	0,537	609,902	3,839	0	401	398	0,321	0,568	605,337	3,556	0
6866	345	393	402	0,544	0,537	609,902	3,571	0	421	427	0,321	0,568	605,337	3,908	0
6886	346	342	376	0,544	0,537	609,902	3,567	0	403	373	0,321	0,568	605,337	3,738	0
6906	347	341	394	0,544	0,537	609,193	3,559	0	408	374	0,321	0,568	606,236	3,721	0
6926	348	361	380	0,544	0,537	609,193	3,615	0	399	428	0,321	0,568	606,236	3,693	0
6946	349	387	421	0,544	0,537	609,193	3,688	0	436	400	0,321	0,568	606,236	3,763	0
6966	350	313	429	0,544	0,537	609,193	3,555	0	365	448	0,322	0,569	606,236	3,873	0
6986	351	321	451	0,544	0,537	609,193	3,499	0	380	398	0,322	0,569	606,236	3,622	0
7006	352	329	463	0,544	0,538	609,846	3,497	0	377	415	0,322	0,569	604,271	3,667	0
7026	353	312	444	0,545	0,538	609,846	3,588	0	344	459	0,322	0,569	604,271	3,755	0
7046	354	321	466	0,545	0,538	609,846	3,626	0	379	361	0,322	0,569	604,271	3,618	0
7066	355	331	466	0,545	0,538	609,846	3,679	0	338	444	0,322	0,569	604,271	3,616	0
7085	356	335	422	0,545	0,538	609,846	3,442	0	360	434	0,322	0,569	604,271	3,783	0
7106	357	338	431	0,545	0,538	609,492	3,46	0	369	404	0,322	0,569	603,612	3,712	0
7125	358	318	346	0,545	0,538	609,492	3,487	0	320	455	0,322	0,569	603,612	3,798	0
7145	359	343	421	0,545	0,538	609,492	3,577	0	349	462	0,322	0,569	603,612	3,898	0
7165	360	348	460	0,545	0,538	609,492	3,704	0	362	385	0,322	0,57	603,612	3,512	0
7185	361	323	460	0,544	0,538	609,492	3,567	0	361	457	0,322	0,57	603,612	3,619	0
7205	362	336	459	0,544	0,538	612,764	3,624	0	365	441	0,321	0,57	602,256	3,55	0
7225	363	323	448	0,544	0,538	612,764	3,448	0	355	435	0,321	0,571	602,256	3,588	0
7245	364	302	402	0,543	0,538	612,764	3,637	0	333	320	0,321	0,571	602,256	3,318	0
7265	365	302	430	0,543	0,538	612,764	3,437	0	333	438	0,32	0,571	602,256	3,499	0
7285	366	310	477	0,543	0,538	612,764	3,708	0	331	443	0,32	0,571	602,256	3,614	0
7305	367	315	465	0,542	0,538	609,239	3,645	0	334	413	0,32	0,571	605,078	3,543	0
7325	368	-800	-600	0,319	0,571	-1	-1	4	350	394	0,319	0,571	605,078	3,391	0
7345	369	274	440	0,542	0,537	609,239	3,485	0	370	458	0,319	0,571	605,078	3,68	0
7365	370	304	436	0,541	0,537	609,239	3,434	0	359	460	0,319	0,571	605,078	3,747	0
7385	371	331	468	0,541	0,537	609,239	3,419	0	352	451	0,318	0,572	605,078	3,7	0
7404	372	358	474	0,541	0,537	612,149	3,445	0	361	449	0,318	0,572	605,003	3,729	0
7424	373	321	460	0,54	0,537	612,149	3,447	0	383	461	0,318	0,572	605,003	3,73	0
7444	374	389	394	0,539	0,537	612,149	3,331	0	395	426	0,317	0,572	605,003	3,533	0
7464	375	386	425	0,539	0,537	612,149	3,35	0	403	464	0,317	0,572	605,003	3,837	0
7484	376	370	365	0,539	0,537	612,149	3,379	0	405	432	0,317	0,572	605,003	3,554	0
7504	377	362	364	0,539	0,537	613,33	3,326	0	408	447	0,316	0,572	605,732	3,667	0
7524	378	414	361	0,539	0,537	613,33	3,133	0	417	443	0,316	0,572	605,732	3,81	0
7544	379	388	419	0,539	0,537	613,33	3,347	0	424	401	0,316	0,572	605,732	3,67	0
7564	380	352	414	0,538	0,537	613,33	3,469	0	402	461	0,316	0,572	605,732	3,694	0
7584	381	423	337	0,538	0,537	613,33	3,353	0	410	431	0,316	0,572	605,732	3,663	0
7604	382	402	367	0,538	0,537	607,854	3,367	0	408	424	0,315	0,572	605,594	3,668	0
7624	383	379	428	0,538	0,537	607,854	3,352	0	397	430	0,315	0,572	605,594	3,462	0
7644	384	363	363	0,537	0,537	607,854	3,367	0	413	447	0,315	0,572	605,594	3,633	0
7664	385	398	420	0,537	0,537	607,854	3,285	0	439	326	0,314	0,572	605,594	3,347	0
7684	386	376	405	0,537	0,537	607,854	3,678	0	433	424	0,314	0,572	605,594	3,465	0
7703	387	375	381	0,537	0,536	612,108	3,716	0	432	402	0,314	0,572	605,6	3,479	0
7723	388	418	308	0,536	0,535	612,108	3,416	0	460	381	0,314	0,571	605,6	3,603	0
7743	389	478	332	0,535	0,534	612,108	3,49	0	512	294	0,313	0,569	605,6	3,537	0
7763	390	457	256	0,535	0,533	612,108	3,568	0	491	225	0,313	0,569	605,6	3,378	0	18	477	273
7783	391	468	301	0,535	0,533	612,108	3,491	0	501	229	0,313	0,569	605,6	3,251	0	18	477	273
7803	392	464	302	0,535	0,533	605,496	3,48	0	482	243	0,313	0,568	597,521	3,108	0	18	477	273
7823	393	466	297	0,535	0,532	605,496	3,387	0	495	220	0,312	0,568	597,521	3,398	0	18	477	273
7843	394	451	284	0,535	0,532	605,496	3,382	0	514	273	0,312	0,568	597,521	3,538	0	18	477	273
7865	395	458	326	0,534	0,532	605,496	3,713	0	504	266	0,312	0,567	597,521	3,333	0	18	477	273
7883	396	457	274	0,534	0,532	605,496	3,542	0	487	276	0,311	0,567	597,521	3,331	0	18	477	273
7903	397	457	282	0,534	0,532	607,77	3,649	0	494	273	0,311	0,567	598,994	3,337	0	18	477	273
7923	398	454	299	0,534	0,532	607,77	3,463	0	514	230	0,311	0,567	598,994	3,514	0	18	477	273
7943	399	466	258	0,534	0,532	607,77	3,54	0	472	280	0,312	0,568	598,994	3,428	0	18	477	273
7963	400	471	298	0,535	0,533	607,77	3,378	0	538	204	0,312	0,568	598,994	3,349	0
7983	401	447	249	0,535	0,533	607,77	3,459	0	488	244	0,312	0,568	598,994	3,281	0
8002	402	455	262	0,535	0,533	605,433	3,444	0	513	251	0,312	0,568	598,547	3,211	0
8022	403	444	271	0,535	0,532	605,433	3,449	0	516	249	0,313	0,567	598,547	3,507	0
8042	404	476	278	0,536	0,532	605,433	3,361	0	501	259	0,313	0,567	598,547	3,505	0
8062	405	447	193	0,536	0,531	605,433	3,463	0	484	164	0,314	0,565	598,547	3,661	0
8082	406	416	136	0,536	0,53	605,433	3,425	0	435	108	0,315	0,564	598,547	3,271	0
8102	407	418	121	0,537	0,53	598,104	3,365	0	418	79	0,315	0,564	597,433	3,284	0
8122	408	420	149	0,537	0,53	598,104	3,236	0	434	110	0,314	0,563	597,433	3,13	0	19	423	118
8142	409	422	132	0,536	0,53	598,104	3,231	0	415	105	0,314	0,563	597,433	3,464	0	19	423	118
8162	410	417	134	0,536	0,529	598,104	3,391	0	423	115	0,314	0,562	597,433	3,242	0	19	423	118
8182	411	430	139	0,536	0,529	598,104	3,027	0	430	108	0,313	0,562	597,433	3,227	0	19	423	118
8202	412	431	138	0,536	0,529	600,001	3,057	0	422	107	0,314	0,561	597,672	3,212	0	19	423	118
8222	413	426	115	0,537	0,529	600,001	3,085	0	427	91	0,314	0,561	597,672	3,253	0	19	423	118
8242	414	415	134	0,537	0,529	600,001	3,126	0	417	112	0,315	0,561	597,672	3,203	0	19	423	118
8262	415	404	123	0,538	0,53	600,001	3,26	0	440	104	0,315	0,562	597,672	3,267	0	19	423	118
8281	416	425	124	0,539	0,53	600,001	3,194	0	433	94	0,316	0,562	597,672	3,299	0	19	423	118
8302	417	417	127	0,539	0,53	599,395	3,258	0	435	102	0,316	0,562	598,104	3,296	0	19	423	118
8321	418	402	127	0,539	0,53	599,395	3,372	0	442	114	0,316	0,562	598,104	3,214	0	19	423	118
8341	419	421	120	0,538	0,53	599,395	3,144	0	427	98	0,315	0,563	598,104	3,09	0	19	423	118
8361	420	412	141	0,538	0,53	599,395	3,336	0	425	108	0,315	0,563	598,104	3,241	0	19	423	118
8381	421	424	119	0,537	0,531	599,395	3,095	0	432	101	0,315	0,563	598,104	3,185	0	19	423	118
8401	422	422	125	0,537	0,531	600,385	3,148	0	433	107	0,314	0,564	597,068	3,153	0	19	423	118
8421	423	410	128	0,537	0,531	600,385	3,214	0	440	112	0,314	0,564	597,068	3,12	0	19	423	118
8441	424	402	135	0,536	0,531	600,385	3,303	0	425	122	0,314	0,564	597,068	3,371	0	19	423	118
8461	425	411	145	0,536	0,531	600,385	3,322	0	440	113	0,313	0,565	597,068	3,142	0	19	423	118
8481	426	352	219	0,537	0,533	600,385	3,342	0	347	204	0,315	0,566	597,068	3,209	0
8501	427	344	220	0,538	0,535	609,746	3,412	0	336	204	0,317	0,568	604,488	3,324	0
8521	428	230	470	0,539	0,536	609,746	3,472	0	190	409	0,318	0,57	604,488	3,487	0	20	209	429
8541	429	183	497	0,54	0,536	609,746	3,729	0	187	359	0,318	0,57	604,488	3,335	0	20	209	429
8561	430	220	465	0,541	0,537	609,746	3,369	0	207	400	0,319	0,569	604,488	3,62	0	20	209	429
8580	431	207	416	0,542	0,537	609,746	3,324	0	196	411	0,32	0,569	604,488	3,424	0	20	209	429
8600	432	191	418	0,542	0,537	608,842	3,273	0	200	399	0,32	0,569	601,573	3,398	0	20	209	429
8620	433	191	408	0,543	0,537	608,842	3,463	0	220	418	0,32	0,569	601,573	3,469	0	20	209	429
8640	434	182	428	0,543	0,537	608,842	3,452	0	219	451	0,32	0,569	601,573	3,429	0	20	209	429
8662	435	221	458	0,542	0,537	608,842	3,445	0	178	432	0,32	0,57	601,573	3,451	0	20	209	429
8680	436	202	439	0,542	0,538	608,842	3,473	0	-800	-600	0,542	0,538	-1	-1	4	20	209	429
8700	437	207	450	0,542	0,538	611,972	3,484	0	-800	-600	0,319	0,57	-1	-1	4	20	209	429
8720	438	217	460	0,542	0,538	611,972	3,562	0	228	420	0,319	0,571	600,337	3,422	0	20	209	429
8740	439	221	465	0,541	0,538	611,972	3,721	0	221	389	0,319	0,571	600,337	3,217	0	20	209	429
8760	440	213	456	0,541	0,538	611,972	3,755	0	180	384	0,319	0,571	600,337	3,479	0	20	209	429
8780	441	220	433	0,541	0,538	611,972	3,439	0	214	419	0,318	0,571	600,337	3,565	0	20	209	429
8800	442	221	431	0,541	0,538	611,628	3,515	0	199	402	0,318	0,572	600,878	3,543	0	20	209	429
8820	443	186	428	0,541	0,539	611,628	3,29	0	226	438	0,318	0,572	600,878	3,697	0	20	209	429
8840	444	213	438	0,541	0,539	611,628	3,33	0	239	421	0,319	0,572	600,878	3,576	0	20	209	429
8860	445	202	434	0,541	0,539	611,628	3,459	0	260	462	0,319	0,573	600,878	3,826	0	20	209	429
8880	446	191	443	0,541	0,539	611,628	3,423	0	245	409	0,319	0,573	600,878	3,317	0	20	209	429
8899	447	203	445	0,541	0,539	610,327	3,38	0	254	419	0,319	0,572	600,061	3,283	0	20	209	429
8919	448	177	432	0,541	0,539	610,327	3,507	0	190	434	0,319	0,572	600,061	3,607	0	21	172	418
8939	449	121	388	0,542	0,538	610,327	3,423	0	223	429	0,32	0,572	600,061	3,88	0	21	172	418
8959	450	163	420	0,542	0,538	610,327	3,418	0	188	420	0,32	0,572	600,061	3,465	0	21	172	418
8979	451	167	425	0,542	0,538	610,327	3,4	0	169	399	0,32	0,572	600,061	3,445	0	21	172	418
8999	452	172	413	0,542	0,538	608,117	3,379	0	177	391	0,32	0,571	600,312	3,427	0	21	172	418
9019	453	149	426	0,542	0,538	608,117	3,482	0	176	406	0,32	0,571	600,312	3,486	0	21	172	418
9039	454	161	407	0,543	0,538	608,117	3,435	0	195	435	0,321	0,571	600,312	3,612	0	21	172	418
9059	455	170	434	0,543	0,538	608,117	3,52	0	164	399	0,321	0,571	600,312	3,403	0	21	172	418
9079	456	142	399	0,543	0,538	608,117	3,614	0	224	423	0,321	0,571	600,312	3,842	0	21	172	418
9101	457	148	405	0,543	0,538	610,197	3,635	0	221	429	0,321	0,571	601,15	3,853	0	21	172	418
9119	458	159	434	0,543	0,538	610,197	3,543	0	165	414	0,321	0,571	601,15	3,493	0	21	172	418
9141	459	150	426	0,543	0,538	610,197	3,651	0	163	405	0,321	0,571	601,15	3,596	0	21	172	418
9159	460	208	446	0,543	0,538	610,197	3,744	0	159	413	0,321	0,571	601,15	3,509	0	21	172	418
9179	461	160	442	0,543	0,538	610,197	3,351	0	178	429	0,32	0,571	601,15	3,541	0	21	172	418
9198	462	170	444	0,542	0,538	609,128	3,407	0	177	428	0,32	0,571	601,249	3,575	0	21	172	418
9218	463	148	429	0,542	0,538	609,128	3,6	0	162	374	0,32	0,571	601,249	3,476	0
9238	464	140	400	0,542	0,538	609,128	3,623	0	194	375	0,319	0,572	601,249	3,441	0
9258	465	173	428	0,542	0,538	609,128	3,765	0	188	420	0,319	0,572	601,249	3,57	0
9278	466	165	410	0,541	0,538	609,128	3,326	0	189	427	0,319	0,572	601,249	3,621	0
9299	467	172	424	0,541	0,538	607,087	3,339	0	189	434	0,319	0,572	601,691	3,65	0
9318	468	258	395	0,54	0,537	607,087	3,63	0	287	391	0,318	0,571	601,691	3,802	0
9338	469	319	329	0,539	0,537	607,087	3,477	0	355	246	0,317	0,571	601,691	3,177	0
9358	470	310	349	0,54	0,537	607,087	3,268	0	-800	-600	0,54	0,537	-1	-1	4	22	326	340
9378	471	298	385	0,54	0,537	607,087	3,565	0	362	345	0,318	0,571	601,691	3,699	0	22	326	340
9398	472	289	355	0,54	0,537	607,717	3,435	0	363	343	0,318	0,571	604,198	3,714	0	22	326	340
9418	473	328	381	0,54	0,537	607,717	3,359	0	341	331	0,318	0,571	604,198	3,422	0	22	326	340
9438	474	299	378	0,54	0,536	607,717	3,557	0	333	329	0,318	0,57	604,198	3,418	0	22	326	340
9458	475	321	381	0,54	0,536	607,717	3,295	0	333	299	0,318	0,57	604,198	3,392	0	22	326	340
9477	476	305	374	0,54	0,536	607,717	3,484	0	345	256	0,318	0,57	604,198	3,377	0	22	326	340
9498	477	314	373	0,54	0,536	608,695	3,377	0	340	238	0,317	0,57	606,097	3,372	0	22	326	340
9517	478	311	336	0,54	0,536	608,695	3,497	0	342	393	0,317	0,57	606,097	3,655	0
9539	479	282	395	0,54	0,536	608,695	3,77	0	347	372	0,317	0,57	606,097	3,458	0
9557	480	300	384	0,54	0,536	608,695	3,517	0	321	292	0,317	0,571	606,097	3,404	0
9579	481	306	397	0,54	0,536	608,695	3,523	0	326	340	0,317	0,571	606,097	3,449	0
9597	482	296	391	0,54	0,536	611,7	3,545	0	321	305	0,317	0,571	604,582	3,419	0
9619	483	308	376	0,54	0,537	611,7	3,396	0	346	292	0,317	0,571	604,582	3,565	0
9637	484	311	380	0,54	0,537	611,7	3,655	0	348	299	0,317	0,571	604,582	3,362	0
9659	485	-800	-600	0,317	0,571	-1	-1	4	334	292	0,317	0,571	604,582	3,436	0
9677	486	319	377	0,54	0,537	611,7	3,458	0	347	323	0,317	0,571	604,582	3,401	0
9699	487	320	379	0,539	0,537	609,415	3,446	0	343	329	0,317	0,571	602,981	3,43	0
9717	488	364	339	0,539	0,537	609,415	3,419	0	416	423	0,317	0,572	602,981	3,748	0
9739	489	378	384	0,539	0,537	609,415	3,51	0	442	406	0,317	0,572	602,981	3,781	0
9757	490	388	401	0,539	0,538	609,415	3,248	0	413	412	0,317	0,571	602,981	3,814	0
9778	491	385	360	0,539	0,538	609,415	3,363	0	419	351	0,317	0,571	602,981	3,609	0
9796	492	390	389	0,539	0,538	609,318	3,338	0	426	337	0,317	0,571	604,456	3,631	0
9818	493	355	379	0,54	0,538	609,318	3,477	0	411	416	0,317	0,571	604,456	3,697	0
9836	494	345	388	0,54	0,538	609,318	3,533	0	416	401	0,317	0,571	604,456	3,693	0
9858	495	372	420	0,54	0,538	609,318	3,552	0	429	409	0,317	0,571	604,456	3,733	0
9876	496	360	397	0,539	0,538	609,318	3,469	0	405	402	0,317	0,571	604,456	3,713	0
9896	497	362	410	0,539	0,538	608,592	3,497	0	411	405	0,316	0,571	604,524	3,722	0
9916	498	365	434	0,539	0,537	608,592	3,65	0	433	416	0,316	0,571	604,524	3,952	0
9936	499	441	381	0,539	0,538	608,592	3,564	0	436	450	0,316	0,571	604,524	3,653	0
9956	500	406	448	0,539	0,538	608,592	3,529	0	462	443	0,316	0,571	604,524	3,959	0
9976	501	435	382	0,539	0,538	608,592	3,395	0	463	444	0,316	0,571	604,524	3,8	0
9996	502	421	404	0,539	0,538	609,53	3,332	0	464	444	0,316	0,571	605,684	3,721	0
10016	503	414	438	0,539	0,538	609,53	3,593	0	427	446	0,316	0,571	605,684	3,763	0
10036	504	406	377	0,539	0,538	609,53	3,438	0	490	356	0,316	0,572	605,684	3,72	0
10056	505	432	454	0,539	0,538	609,53	3,818	0	466	430	0,316	0,572	605,684	3,832	0
10076	506	419	366	0,539	0,538	609,53	3,373	0	470	400	0,316	0,572	605,684	3,667	0
10095	507	423	390	0,539	0,538	607,662	3,467	0	472	369	0,316	0,572	606,142	3,69	0
10115	508	434	358	0,538	0,538	607,662	3,176	0	473	378	0,315	0,572	606,142	3,559	0
10135	509	414	405	0,538	0,538	607,662	3,354	0	442	418	0,315	0,572	606,142	3,48	0
10155	510	403	369	0,538	0,538	607,662	3,481	0	433	455	0,315	0,573	606,142	3,767	0
10175	511	449	464	0,538	0,538	607,662	3,739	0	446	437	0,315	0,573	606,142	3,537	0
10195	512	436	471	0,538	0,538	608,146	3,91	0	444	457	0,315	0,573	605,677	3,564	0
10215	513	414	427	0,538	0,538	608,146	3,518	0	463	438	0,315	0,573	605,677	3,822	0
10235	514	-800	-600	0,316	0,573	-1	-1	4	445	399	0,316	0,573	605,677	3,648	0
10255	515	399	319	0,539	0,538	608,146	3,161	0	465	416	0,316	0,573	605,677	3,741	0
10275	516	424	397	0,539	0,538	608,146	3,416	0	407	427	0,316	0,573	605,677	3,523	0
10295	517	423	397	0,539	0,538	609,243	3,422	0	398	412	0,316	0,573	604,711	3,507	0
10315	518	383	479	0,539	0,538	609,243	3,8	0	423	448	0,316	0,573	604,711	3,616	0
10335	519	394	445	0,538	0,538	609,243	3,817	0	397	397	0,316	0,572	604,711	3,484	0
10355	520	387	330	0,538	0,537	609,243	3,276	0	445	392	0,315	0,572	604,711	3,451	0
10374	521	-800	-600	-1	-1	-1	-1	4	-800	-600	-1	-1	-1	-1	4
10394	522	-800	-600	0,538	0,537	-1	-1	4	-800	-600	0,315	0,572	-1	-1	4
10414	523	398	400	0,538	0,537	613,534	3,29	0	443	373	0,315	0,572	605,569	3,526	0
10434	524	-800	-600	0,315	0,572	-1	-1	4	397	434	0,315	0,572	605,569	3,503	0
10454	525	378	408	0,538	0,537	613,534	3,211	0	406	382	0,315	0,572	605,569	3,273	0
10474	526	374	438	0,538	0,537	613,534	3,555	0	427	419	0,316	0,571	605,569	3,658	0
10494	527	374	441	0,539	0,537	609,207	3,53	0	405	398	0,316	0,571	604,059	3,592	0
10514	528	374	378	0,539	0,538	609,207	3,369	0	388	364	0,316	0,571	604,059	3,363	0
10534	529	343	323	0,54	0,537	609,207	3,28	0	373	280	0,318	0,57	604,059	3,093	0	23	323	269
10554	530	340	322	0,541	0,536	609,207	3,499	0	333	254	0,319	0,569	604,059	3,381	0	23	323	269
10574	531	322	276	0,541	0,535	609,207	3,341	0	326	274	0,319	0,568	604,059	3,231	0	23	323	269
10594	532	315	260	0,542	0,535	608,932	3,348	0	320	271	0,319	0,568	599,228	3,133	0	23	323	269
10614	533	332	272	0,542	0,535	608,932	3,24	0	316	258	0,32	0,567	599,228	3,151	0	23	323	269
10634	534	316	314	0,542	0,535	608,932	3,277	0	329	267	0,32	0,567	599,228	3,097	0	23	323	269
10654	535	319	287	0,542	0,535	608,932	3,191	0	336	257	0,32	0,566	599,228	3,282	0	23	323	269
10673	536	323	253	0,542	0,535	608,932	3,459	0	315	236	0,32	0,566	599,228	3,035	0	23	323	269
10693	537	315	264	0,543	0,535	610,42	3,482	0	324	237	0,32	0,566	598,858	3,074	0	23	323	269
10713	538	308	315	0,543	0,535	610,42	3,221	0	318	263	0,321	0,566	598,858	3,1	0	24	318	263
10733	539	315	283	0,544	0,535	610,42	3,437	0	336	261	0,321	0,566	598,858	3,161	0	24	318	263
10753	540	300	285	0,544	0,535	610,42	3,219	0	325	239	0,321	0,565	598,858	3,509	0	24	318	263
10773	541	322	297	0,544	0,534	610,42	3,164	0	322	250	0,321	0,565	598,858	3,214	0	24	318	263
10793	542	320	282	0,544	0,534	609,028	3,206	0	330	242	0,321	0,564	599,048	3,349	0	24	318	263
10813	543	318	287	0,543	0,534	609,028	3,138	0	315	238	0,32	0,564	599,048	3,264	0	24	318	263
10833	544	305	307	0,543	0,534	609,028	3,329	0	334	231	0,32	0,564	599,048	3,22	0	24	318	263
10853	545	304	263	0,543	0,534	609,028	3,213	0	320	235	0,32	0,565	599,048	3,247	0	24	318	263
10873	546	314	272	0,543	0,534	609,028	3,171	0	337	244	0,32	0,565	599,048	3,142	0	24	318	263
10893	547	306	266	0,543	0,534	612,459	3,258	0	333	240	0,32	0,565	600,012	3,129	0	24	318	263
10913	548	301	288	0,543	0,534	612,459	3,291	0	323	252	0,32	0,565	600,012	3,151	0	24	318	263
10933	549	292	284	0,543	0,534	612,459	3,296	0	332	230	0,32	0,565	600,012	3,408	0	24	318	263
10953	550	273	276	0,543	0,534	612,459	3,436	0	336	239	0,32	0,565	600,012	3,292	0	24	318	263
10972	551	311	271	0,542	0,534	612,459	3,121	0	338	260	0,32	0,565	600,012	3,135	0	24	318	263
10992	552	304	268	0,542	0,534	610,002	3,132	0	341	252	0,32	0,565	599,45	3,23	0	24	318	263
11012	553	326	287	0,543	0,534	610,002	3,129	0	324	259	0,32	0,565	599,45	3,227	0	24	318	263
11032	554	307	290	0,543	0,534	610,002	3,325	0	338	257	0,32	0,565	599,45	3,213	0	24	318	263
11052	555	288	266	0,544	0,534	610,002	3,32	0	321	238	0,321	0,565	599,45	3,31	0	24	318	263
11072	556	315	311	0,544	0,534	610,002	3,288	0	338	254	0,321	0,565	599,45	3,194	0
11092	557	312	312	0,544	0,534	607,763	3,263	0	331	246	0,322	0,565	600,113	3,223	0
11112	558	318	296	0,544	0,534	607,763	3,415	0	331	207	0,321	0,565	600,113	3,358	0
11132	559	297	303	0,544	0,534	607,763	3,365	0	303	240	0,321	0,565	600,113	3,27	0
11152	560	310	306	0,543	0,534	607,763	3,524	0	331	279	0,321	0,565	600,113	3,485	0
11172	561	305	271	0,543	0,534	607,763	3,327	0	316	245	0,32	0,565	600,113	3,382	0
11192	562	302	272	0,543	0,534	608,775	3,373	0	308	257	0,32	0,565	602,169	3,405	0
11212	563	263	372	0,543	0,535	608,775	3,649	0	274	277	0,32	0,566	602,169	3,215	0
11232	564	261	380	0,543	0,535	608,775	3,612	0	295	333	0,32	0,566	602,169	3,264	0
11252	565	262	365	0,543	0,535	608,775	3,555	0	320	382	0,321	0,566	602,169	3,674	0
11272	566	269	384	0,543	0,535	608,775	3,489	0	296	269	0,32	0,566	602,169	3,267	0
11291	567	269	382	0,543	0,535	607,615	3,437	0	304	305	0,32	0,566	604,579	3,418	0
11311	568	279	298	0,543	0,535	607,615	3,285	0	304	293	0,32	0,566	604,579	3,18	0
11331	569	263	370	0,543	0,535	607,615	3,356	0	280	349	0,32	0,566	604,579	3,411	0
11351	570	288	353	0,543	0,535	607,615	3,259	0	291	334	0,32	0,566	604,579	3,29	0
11371	571	277	335	0,543	0,535	607,615	3,438	0	297	349	0,32	0,566	604,579	3,417	0
11391	572	273	364	0,543	0,535	613,005	3,463	0	289	345	0,32	0,566	603,153	3,371	0
11411	573	314	308	0,543	0,535	613,005	3,203	0	384	401	0,32	0,566	603,153	3,717	0
11431	574	437	343	0,541	0,535	613,005	3,525	0	469	327	0,319	0,566	603,153	3,344	0
11451	575	473	409	0,54	0,535	613,005	3,705	0	541	373	0,317	0,567	603,153	3,491	0
11471	576	479	393	0,539	0,535	613,005	3,551	0	509	386	0,317	0,567	603,153	3,711	0
11491	577	485	383	0,539	0,535	606,258	3,581	0	551	356	0,316	0,567	606,187	3,578	0	25	504	359
11511	578	495	361	0,538	0,535	606,258	3,57	0	520	367	0,316	0,567	606,187	3,506	0	25	504	359
11531	579	495	326	0,538	0,535	606,258	3,437	0	487	406	0,315	0,567	606,187	3,66	0	25	504	359
11550	580	481	316	0,537	0,535	606,258	3,211	0	524	405	0,315	0,568	606,187	3,61	0	25	504	359
11570	581	491	399	0,538	0,535	606,258	3,632	0	543	312	0,315	0,568	606,187	3,473	0	25	504	359
11590	582	486	381	0,538	0,535	607,552	3,521	0	539	325	0,315	0,568	607,644	3,542	0	25	504	359
11610	583	464	337	0,538	0,535	607,552	3,328	0	527	375	0,315	0,568	607,644	3,68	0	25	504	359
11630	584	511	369	0,538	0,534	607,552	3,415	0	503	419	0,315	0,568	607,644	3,84	0
11650	585	515	340	0,537	0,534	607,552	3,402	0	534	386	0,314	0,568	607,644	3,804	0
11670	586	493	367	0,536	0,534	607,552	3,486	0	506	398	0,314	0,569	607,644	3,711	0
11690	587	518	353	0,536	0,535	609,873	3,518	0	514	415	0,313	0,569	605,618	3,772	0
11710	588	495	376	0,536	0,535	609,873	3,552	0	504	384	0,313	0,57	605,618	3,544	0
11730	589	512	364	0,536	0,536	609,873	3,469	0	531	388	0,314	0,57	605,618	3,466	0
11750	590	515	351	0,537	0,536	609,873	3,428	0	525	389	0,314	0,571	605,618	3,583	0
11770	591	549	361	0,536	0,537	609,873	3,502	0	548	424	0,314	0,572	605,618	3,541	0
11790	592	560	358	0,536	0,537	607,016	3,483	0	555	427	0,313	0,572	608,554	3,547	0
11810	593	558	414	0,535	0,537	607,016	3,261	0	594	409	0,313	0,572	608,554	3,467	0
11830	594	574	386	0,534	0,537	607,016	3,312	0	591	366	0,312	0,573	608,554	3,297	0
11850	595	567	415	0,534	0,537	607,016	3,266	0	635	364	0,311	0,573	608,554	3,352	0
11869	596	560	358	0,533	0,537	607,016	3,327	0	560	447	0,311	0,574	608,554	3,557	0
11889	597	566	355	0,533	0,537	610,289	3,334	0	563	430	0,311	0,574	604,808	3,473	0
11909	598	554	409	0,534	0,537	610,289	3,382	0	583	432	0,311	0,574	604,808	3,674	0
11929	599	608	360	0,534	0,537	610,289	3,447	0	589	420	0,312	0,575	604,808	3,452	0
11949	600	603	346	0,534	0,537	610,289	3,257	0	614	408	0,311	0,575	604,808	3,716	0
11969	601	574	366	0,533	0,537	610,289	3,322	0	589	395	0,311	0,575	604,808	3,304	0
11989	602	601	364	0,532	0,537	608,782	3,294	0	598	382	0,31	0,574	605,277	3,345	0
12009	603	545	345	0,532	0,536	608,782	3,613	0	580	416	0,309	0,574	605,277	3,423	0
12029	604	528	462	0,531	0,536	608,782	3,699	0	612	402	0,309	0,574	605,277	3,682	0	26	563	426
12049	605	540	427	0,531	0,536	608,782	3,485	0	584	429	0,309	0,574	605,277	3,661	0	26	563	426
12069	606	545	391	0,532	0,536	608,782	3,463	0	592	441	0,31	0,574	605,277	3,75	0	26	563	426
12089	607	540	445	0,533	0,536	608,064	3,438	0	604	442	0,311	0,574	607,027	3,776	0	26	563	426
12109	608	538	436	0,534	0,536	608,064	3,583	0	571	442	0,311	0,574	607,027	3,436	0	26	563	426
12129	609	530	433	0,534	0,536	608,064	3,452	0	602	442	0,311	0,574	607,027	3,95	0	26	563	426
12149	610	533	438	0,533	0,536	608,064	3,36	0	590	420	0,31	0,573	607,027	3,535	0	26	563	426
12168	611	536	403	0,533	0,536	608,064	3,194	0	589	421	0,31	0,573	607,027	3,601	0	26	563	426
12188	612	535	399	0,532	0,536	608,514	3,079	0	590	423	0,31	0,573	605,193	3,757	0	26	563	426
12208	613	548	415	0,532	0,536	608,514	3,416	0	570	429	0,31	0,573	605,193	3,506	0	26	563	426
12228	614	591	306	0,533	0,536	608,514	2,873	0	596	397	0,31	0,573	605,193	3,409	0
12248	615	544	385	0,534	0,535	608,514	3,469	0	579	435	0,311	0,573	605,193	3,487	0
12268	616	557	416	0,534	0,535	608,514	3,315	0	617	396	0,311	0,573	605,193	3,491	0
12288	617	568	382	0,534	0,535	607,971	3,182	0	622	407	0,311	0,573	606,485	3,502	0
12308	618	518	433	0,533	0,536	607,971	3,45	0	562	414	0,311	0,573	606,485	3,575	0
12328	619	532	384	0,533	0,536	607,971	3,427	0	593	431	0,31	0,573	606,485	3,625	0
12348	620	507	366	0,533	0,536	607,971	3,391	0	501	416	0,311	0,573	606,485	3,363	0
12368	621	471	400	0,534	0,536	607,971	3,355	0	466	449	0,311	0,573	606,485	3,898	0
12388	622	468	396	0,535	0,536	610,755	3,341	0	452	449	0,312	0,573	608,194	3,895	0
12408	623	456	398	0,535	0,535	610,755	3,336	0	481	379	0,313	0,573	608,194	3,345	0
12428	624	453	401	0,536	0,535	610,755	3,455	0	476	452	0,313	0,573	608,194	3,602	0
12448	625	493	403	0,536	0,535	610,755	3,357	0	489	415	0,313	0,572	608,194	3,652	0
12467	626	487	370	0,535	0,535	610,755	3,288	0	472	438	0,312	0,572	608,194	3,623	0
12487	627	483	374	0,534	0,535	606,951	3,3	0	476	421	0,312	0,572	609,623	3,655	0
12507	628	437	473	0,534	0,535	606,951	4,005	0	474	431	0,311	0,572	609,623	3,46	0
12527	629	478	369	0,534	0,535	606,951	3,504	0	482	449	0,311	0,573	609,623	3,616	0
12547	630	443	444	0,534	0,535	606,951	3,54	0	518	408	0,311	0,573	609,623	3,647	0
12567	631	520	373	0,534	0,535	606,951	3,401	0	478	431	0,312	0,573	609,623	3,649	0
12587	632	522	399	0,534	0,535	606,873	3,378	0	489	430	0,312	0,573	607,909	3,64	0
12607	633	483	354	0,534	0,535	606,873	3,485	0	505	399	0,311	0,574	607,909	3,452	0
12627	634	452	421	0,533	0,535	606,873	3,557	0	490	394	0,311	0,574	607,909	3,547	0
12647	635	473	398	0,533	0,535	606,873	3,41	0	464	425	0,31	0,574	607,909	3,764	0
12667	636	446	412	0,532	0,535	606,873	3,654	0	493	407	0,31	0,573	607,909	3,596	0
12687	637	451	399	0,532	0,535	610,122	3,656	0	483	414	0,31	0,573	606,011	3,673	0
12707	638	464	412	0,533	0,535	610,122	3,425	0	463	415	0,311	0,573	606,011	3,544	0
12727	639	385	359	0,534	0,535	610,122	3,393	0	421	365	0,312	0,573	606,011	3,472	0
12746	640	379	341	0,535	0,534	610,122	3,195	0	402	405	0,313	0,573	606,011	3,577	0
12766	641	368	323	0,535	0,534	610,122	3,22	0	418	399	0,313	0,572	606,011	3,521	0
12786	642	360	307	0,535	0,535	608,666	3,237	0	410	384	0,313	0,572	605,204	3,505	0
12806	643	390	313	0,535	0,535	608,666	3,2	0	444	355	0,312	0,572	605,204	3,697	0
12826	644	370	305	0,535	0,535	608,666	3,415	0	409	422	0,312	0,572	605,204	3,702	0	27	385	369
12846	645	384	304	0,535	0,535	608,666	3,371	0	375	415	0,313	0,572	605,204	3,764	0	27	385	369
12866	646	373	359	0,536	0,535	608,666	3,288	0	403	337	0,313	0,572	605,204	3,241	0	27	385	369
12886	647	378	354	0,536	0,535	612,498	3,413	0	388	367	0,313	0,572	605,541	3,266	0	27	385	369
12906	648	365	329	0,536	0,535	612,498	3,289	0	404	449	0,314	0,572	605,541	3,892	0	27	385	369
12926	649	361	368	0,536	0,534	612,498	3,278	0	421	408	0,313	0,572	605,541	3,645	0	27	385	369
12946	650	373	334	0,536	0,534	612,498	3,482	0	401	361	0,313	0,572	605,541	3,379	0
12966	651	382	365	0,535	0,535	612,498	3,322	0	380	326	0,312	0,572	605,541	3,295	0
12986	652	384	354	0,535	0,535	611,514	3,365	0	382	290	0,312	0,572	606,404	3,215	0
13006	653	383	291	0,535	0,535	611,514	3,19	0	414	376	0,312	0,572	606,404	3,509	0
13026	654	395	336	0,535	0,535	611,514	3,442	0	378	294	0,312	0,572	606,404	2,898	0
13046	655	377	350	0,535	0,535	611,514	3,329	0	421	343	0,312	0,572	606,404	3,437	0
13065	656	348	333	0,535	0,535	611,514	3,599	0	427	301	0,313	0,573	606,404	3,189	0
13085	657	349	338	0,536	0,535	609,563	3,603	0	419	321	0,313	0,573	604,671	2,983	0
13105	658	344	321	0,536	0,535	609,563	3,556	0	409	399	0,313	0,573	604,671	3,424	0
13125	659	383	411	0,535	0,535	609,563	3,386	0	446	350	0,313	0,573	604,671	3,439	0
13145	660	379	331	0,535	0,535	609,563	3,434	0	420	378	0,313	0,573	604,671	3,374	0
13165	661	354	306	0,536	0,535	609,563	3,493	0	394	419	0,313	0,573	604,671	3,737	0
13185	662	372	325	0,536	0,535	613,562	3,436	0	406	404	0,313	0,573	604,622	3,754	0
13205	663	352	332	0,537	0,535	613,562	3,276	0	414	294	0,314	0,573	604,622	3,447	0
13225	664	348	307	0,537	0,535	613,562	3,515	0	424	340	0,314	0,573	604,622	3,653	0
13245	665	355	354	0,537	0,535	613,562	3,43	0	415	353	0,314	0,573	604,622	3,597	0
13265	666	412	362	0,536	0,535	613,562	3,391	0	406	449	0,314	0,573	604,622	4,092	0
13285	667	414	372	0,536	0,535	611,994	3,49	0	408	489	0,313	0,573	604,83	4,236	0
13305	668	383	436	0,536	0,535	611,994	3,698	0	433	359	0,313	0,573	604,83	3,592	0
13325	669	377	403	0,536	0,535	611,994	3,523	0	406	425	0,313	0,573	604,83	3,557	0
13344	670	401	282	0,535	0,535	611,994	3,154	0	434	379	0,313	0,573	604,83	3,567	0	28	402	345
13364	671	388	338	0,535	0,536	611,994	3,16	0	428	372	0,312	0,573	604,83	3,429	0	28	402	345
13384	672	390	281	0,535	0,536	608,614	3,149	0	421	394	0,312	0,574	606,279	3,408	0	28	402	345
13404	673	402	358	0,535	0,536	608,614	3,216	0	409	316	0,312	0,574	606,279	3,033	0	28	402	345
13424	674	376	337	0,534	0,536	608,614	3,276	0	432	352	0,312	0,574	606,279	3,39	0	28	402	345
13444	675	362	365	0,534	0,536	608,614	3,587	0	415	347	0,311	0,574	606,279	3,441	0	28	402	345
13465	676	368	303	0,534	0,536	608,614	3,206	0	447	349	0,311	0,574	606,279	3,39	0
13484	677	359	298	0,534	0,536	611,357	3,327	0	446	348	0,311	0,574	604,104	3,396	0
13504	678	373	345	0,534	0,536	611,357	3,23	0	415	385	0,311	0,575	604,104	3,394	0
13524	679	389	376	0,534	0,536	611,357	3,199	0	405	296	0,311	0,575	604,104	3,293	0
13544	680	375	367	0,534	0,536	611,357	3,337	0	395	391	0,311	0,575	604,104	3,511	0
13564	681	359	329	0,534	0,536	611,357	3,381	0	403	335	0,311	0,575	604,104	3,27	0
13584	682	362	342	0,534	0,536	609,342	3,414	0	402	309	0,311	0,575	606,377	3,347	0
13604	683	450	341	0,533	0,535	609,342	3,429	0	454	301	0,311	0,574	606,377	3,334	0
13624	684	479	280	0,532	0,534	609,342	3,323	0	516	259	0,31	0,573	606,377	3,466	0
13643	685	501	211	0,531	0,533	609,342	3,416	0	546	183	0,31	0,572	606,377	3,432	0
13663	686	493	224	0,531	0,534	609,342	3,396	0	532	207	0,309	0,572	606,377	3,337	0
13683	687	503	240	0,531	0,534	606,572	3,349	0	541	240	0,309	0,572	598,818	3,354	0
13703	688	496	299	0,531	0,533	606,572	3,569	0	512	190	0,309	0,571	598,818	3,207	0
13723	689	512	217	0,532	0,533	606,572	3,075	0	508	178	0,309	0,571	598,818	3,119	0
13743	690	521	229	0,532	0,533	606,572	3,265	0	546	201	0,309	0,571	598,818	3,235	0
13763	691	519	256	0,532	0,533	606,572	3,383	0	539	187	0,31	0,571	598,818	3,22	0
13783	692	520	218	0,532	0,533	604,543	3,158	0	533	186	0,31	0,571	599,72	3,211	0
13803	693	495	271	0,532	0,533	604,543	3,517	0	531	211	0,31	0,571	599,72	3,38	0
13823	694	496	256	0,532	0,533	604,543	3,291	0	531	196	0,31	0,571	599,72	3,141	0
13843	695	492	247	0,532	0,533	604,543	3,272	0	537	183	0,31	0,571	599,72	3,188	0
13865	696	514	235	0,532	0,533	604,543	3,244	0	535	172	0,309	0,571	599,72	3,216	0
13883	697	515	225	0,532	0,533	604,203	3,221	0	537	162	0,31	0,571	599,341	3,243	0
13903	698	507	267	0,533	0,533	604,203	3,36	0	551	199	0,31	0,57	599,341	3,498	0
13923	699	485	215	0,533	0,533	604,203	3,242	0	530	230	0,31	0,57	599,341	3,267	0
13942	700	463	256	0,533	0,533	604,203	3,409	0	534	220	0,31	0,57	599,341	3,205	0
13962	701	483	255	0,533	0,533	604,203	3,339	0	531	212	0,31	0,57	599,341	3,216	0
13982	702	475	254	0,532	0,533	604,697	3,322	0	532	227	0,309	0,57	598,27	3,221	0
14003	703	504	210	0,532	0,532	604,697	3,142	0	525	165	0,309	0,57	598,27	3,136	0
14022	704	504	196	0,531	0,533	604,697	3,142	0	537	252	0,309	0,57	598,27	3,35	0
14042	705	469	391	0,531	0,534	604,697	3,788	0	511	273	0,309	0,571	598,27	3,056	0
14062	706	479	327	0,531	0,533	604,697	3,171	0	522	314	0,309	0,571	598,27	3,187	0
14082	707	490	378	0,531	0,533	605,037	3,337	0	525	336	0,309	0,571	604,355	3,257	0
14102	708	460	369	0,532	0,533	605,037	3,454	0	515	302	0,309	0,57	604,355	3,431	0
14122	709	473	368	0,532	0,532	605,037	3,431	0	533	267	0,309	0,57	604,355	3,187	0
14142	710	473	342	0,532	0,532	605,037	3,299	0	497	304	0,309	0,57	604,355	3,188	0
14162	711	480	415	0,531	0,532	605,037	4,026	0	528	285	0,309	0,57	604,355	3,466	0
14182	712	483	411	0,531	0,531	606,34	4,038	0	516	276	0,308	0,57	603,629	3,343	0
14202	713	478	303	0,531	0,53	606,34	3,168	0	512	258	0,308	0,569	603,629	3,19	0	29	486	311
14222	714	460	327	0,53	0,53	606,34	3,459	0	534	274	0,308	0,569	603,629	3,365	0	29	486	311
14242	715	456	356	0,53	0,53	606,34	3,475	0	516	252	0,307	0,57	603,629	3,42	0	29	486	311
14261	716	474	304	0,53	0,53	606,34	3,525	0	497	322	0,307	0,57	603,629	3,428	0	29	486	311
14281	717	464	324	0,53	0,531	605,794	3,549	0	502	329	0,307	0,571	604,816	3,444	0	29	486	311
14301	718	452	362	0,529	0,531	605,794	3,727	0	512	266	0,307	0,571	604,816	3,377	0	29	486	311
14321	719	477	362	0,529	0,531	605,794	3,608	0	511	328	0,306	0,572	604,816	3,462	0
14341	720	440	282	0,528	0,531	605,794	3,417	0	524	289	0,306	0,572	604,816	3,437	0
14361	721	-800	-600	0,306	0,573	-1	-1	4	505	311	0,306	0,573	604,816	3,397	0
14381	722	-800	-600	0,528	0,531	-1	-1	4	509	290	0,306	0,573	606,201	3,442	0
14401	723	475	313	0,529	0,53	606,126	3,347	0	524	287	0,306	0,572	606,201	3,226	0
14421	724	457	338	0,529	0,529	606,126	3,474	0	517	294	0,307	0,572	606,201	3,452	0
14441	725	458	281	0,53	0,528	606,126	3,21	0	509	306	0,308	0,572	606,201	3,462	0
14461	726	482	323	0,53	0,528	606,126	3,463	0	488	326	0,308	0,572	606,201	3,457	0
14481	727	472	322	0,53	0,527	606,128	3,371	0	480	337	0,308	0,571	604,822	3,454	0
14501	728	442	369	0,531	0,528	606,128	3,411	0	456	330	0,309	0,571	604,822	3,547	0
14520	729	-800	-600	0,311	0,572	-1	-1	4	327	291	0,311	0,572	604,822	3,198	0
14540	730	322	466	0,532	0,527	606,128	3,776	0	322	360	0,311	0,57	604,822	3,178	0	30	306	417
14560	731	281	456	0,533	0,526	606,128	3,51	0	334	333	0,311	0,57	604,822	3,48	0	30	306	417
14580	732	279	453	0,533	0,526	610,878	3,536	0	337	332	0,312	0,569	604,928	3,296	0	30	306	417
14600	733	295	456	0,534	0,526	610,878	3,824	0	299	381	0,312	0,569	604,928	3,225	0	30	306	417
14620	734	305	436	0,534	0,526	610,878	3,381	0	310	438	0,312	0,568	604,928	3,819	0	30	306	417
14640	735	293	479	0,535	0,525	610,878	3,665	0	327	413	0,313	0,568	604,928	3,501	0	30	306	417
14660	736	286	432	0,535	0,525	610,878	3,559	0	323	318	0,313	0,567	604,928	3,377	0
14680	737	287	444	0,535	0,525	612,173	3,393	0	332	336	0,313	0,567	604,127	3,603	0
14700	738	287	429	0,535	0,525	612,173	3,511	0	358	423	0,313	0,568	604,127	3,6	0	31	304	419
14720	739	276	414	0,535	0,526	612,173	3,409	0	327	430	0,313	0,568	604,127	3,515	0	31	304	419
14742	740	274	411	0,535	0,526	612,173	3,479	0	358	439	0,312	0,569	604,127	3,722	0	31	304	419
14760	741	295	448	0,534	0,526	612,173	3,679	0	306	385	0,312	0,569	604,127	3,462	0	31	304	419
14780	742	289	442	0,533	0,526	610,881	3,652	0	308	390	0,311	0,569	602,44	3,503	0	31	304	419
14800	743	285	440	0,532	0,527	610,881	3,47	0	326	391	0,31	0,57	602,44	3,458	0	31	304	419
14822	744	268	437	0,532	0,527	610,881	3,505	0	310	323	0,31	0,571	602,44	3,301	0
14839	745	308	432	0,531	0,528	610,881	3,495	0	327	404	0,309	0,571	602,44	3,547	0
14859	746	314	422	0,531	0,529	610,881	3,301	0	316	379	0,309	0,572	602,44	3,445	0
14879	747	320	419	0,531	0,529	609,746	3,296	0	311	363	0,309	0,573	602,747	3,428	0
14899	748	265	397	0,532	0,53	609,746	3,536	0	300	318	0,31	0,574	602,747	3,329	0
14919	749	232	407	0,533	0,531	609,746	3,356	0	230	402	0,311	0,574	602,747	3,521	0
14939	750	262	483	0,534	0,532	609,746	3,692	0	255	434	0,312	0,574	602,747	3,656	0
14959	751	226	428	0,534	0,533	609,746	3,398	0	276	453	0,312	0,575	602,747	3,729	0
14979	752	233	459	0,535	0,534	611,941	3,537	0	246	472	0,313	0,575	601,947	3,797	0
14999	753	194	417	0,537	0,535	611,941	3,743	0	254	433	0,314	0,576	601,947	3,746	0	32	237	421
15019	754	208	412	0,538	0,537	611,941	3,682	0	253	415	0,316	0,576	601,947	3,537	0	32	237	421
15039	755	223	411	0,539	0,538	611,941	3,59	0	262	425	0,317	0,577	601,947	3,581	0	32	237	421
15059	756	216	435	0,54	0,538	611,941	3,783	0	287	438	0,318	0,577	601,947	3,731	0	32	237	421
15079	757	226	436	0,541	0,539	608,323	3,712	0	291	431	0,319	0,576	602,51	3,639	0	32	237	421
15099	758	219	411	0,541	0,54	608,323	3,633	0	270	419	0,319	0,576	602,51	3,894	0	32	237	421
15118	759	220	419	0,542	0,54	608,323	3,654	0	244	411	0,32	0,576	602,51	3,652	0	32	237	421
15139	760	205	419	0,543	0,541	608,323	3,494	0	240	395	0,32	0,577	602,51	3,235	0	32	237	421
15158	761	224	436	0,543	0,542	608,323	3,424	0	229	393	0,321	0,577	602,51	3,243	0	32	237	421
15180	762	221	442	0,544	0,543	607,776	3,374	0	222	390	0,321	0,578	602,853	3,254	0	32	237	421
15198	763	210	440	0,544	0,543	607,776	3,597	0	273	418	0,321	0,578	602,853	3,33	0	32	237	421
15218	764	212	433	0,544	0,544	607,776	3,403	0	275	443	0,321	0,579	602,853	3,604	0	32	237	421
15238	765	221	410	0,543	0,544	607,776	3,471	0	241	413	0,321	0,579	602,853	3,478	0	32	237	421
15258	766	242	452	0,542	0,544	607,776	3,651	0	234	401	0,32	0,58	602,853	3,364	0	32	237	421
15278	767	246	441	0,541	0,544	611,954	3,599	0	226	405	0,319	0,58	603,641	3,476	0	32	237	421
15299	768	266	448	0,54	0,544	611,954	3,691	0	330	431	0,318	0,581	603,641	3,713	0
15318	769	263	408	0,539	0,544	611,954	3,764	0	299	320	0,317	0,581	603,641	3,103	0
15339	770	264	470	0,539	0,544	611,954	3,753	0	342	461	0,317	0,581	603,641	3,88	0
15358	771	261	370	0,538	0,544	611,954	3,48	0	320	364	0,316	0,582	603,641	3,302	0
15379	772	261	378	0,538	0,544	611,506	3,494	0	309	425	0,316	0,582	601,707	3,616	0
15398	773	307	449	0,538	0,544	611,506	3,866	0	340	442	0,315	0,582	601,707	3,871	0
15419	774	275	462	0,538	0,544	611,506	3,693	0	321	424	0,315	0,582	601,707	3,5	0
15437	775	292	432	0,538	0,544	611,506	3,861	0	297	350	0,316	0,582	601,707	3,29	0
15458	776	273	450	0,539	0,544	611,506	3,813	0	340	423	0,316	0,582	601,707	3,706	0	33	306	435
15477	777	277	450	0,539	0,544	611,324	3,763	0	325	396	0,317	0,582	603,856	3,466	0	33	306	435
15499	778	294	461	0,539	0,545	611,324	3,768	0	329	387	0,317	0,582	603,856	3,465	0	33	306	435
15517	779	262	447	0,539	0,545	611,324	3,912	0	322	412	0,317	0,583	603,856	3,471	0	33	306	435
15539	780	281	461	0,539	0,545	611,324	3,881	0	333	430	0,316	0,583	603,856	3,689	0	33	306	435
15557	781	291	452	0,538	0,545	611,324	3,714	0	338	435	0,316	0,583	603,856	3,658	0	33	306	435
15579	782	282	460	0,538	0,545	608,176	3,755	0	338	439	0,316	0,583	602,348	3,619	0	33	306	435
15597	783	299	441	0,538	0,546	608,176	3,701	0	319	443	0,315	0,583	602,348	3,825	0	33	306	435
15622	784	281	403	0,537	0,546	608,176	3,741	0	338	453	0,315	0,583	602,348	3,803	0	33	306	435
15637	785	383	452	0,536	0,545	608,176	3,965	0	-800	-600	0,536	0,545	-1	-1	4
15659	786	386	326	0,536	0,544	608,176	3,691	0	411	342	0,314	0,582	602,348	3,579	0
15677	787	387	308	0,536	0,545	609,535	3,774	0	413	339	0,314	0,582	605,538	3,598	0
15699	788	411	330	0,536	0,544	609,535	3,669	0	408	274	0,314	0,582	605,538	3,382	0
15716	789	397	367	0,536	0,545	609,535	3,77	0	433	332	0,313	0,582	605,538	3,609	0
15738	790	379	345	0,536	0,545	609,535	3,661	0	430	308	0,313	0,582	605,538	3,833	0
15756	791	374	304	0,536	0,545	609,535	3,812	0	408	309	0,314	0,582	605,538	3,544	0
15776	792	368	319	0,536	0,545	605,976	3,768	0	421	311	0,314	0,582	605,046	3,594	0
15796	793	400	357	0,537	0,545	605,976	3,725	0	429	354	0,314	0,582	605,046	3,757	0	34	396	321
15816	794	375	340	0,536	0,545	605,976	3,569	0	425	352	0,314	0,582	605,046	3,728	0	34	396	321
15836	795	397	314	0,536	0,545	605,976	3,538	0	408	346	0,314	0,582	605,046	3,541	0	34	396	321
15856	796	357	342	0,536	0,545	605,976	3,764	0	411	302	0,313	0,582	605,046	3,479	0	34	396	321
15876	797	359	333	0,535	0,545	607,109	3,689	0	412	294	0,312	0,582	606,765	3,426	0	34	396	321
15896	798	372	303	0,535	0,546	607,109	3,559	0	427	337	0,312	0,583	606,765	3,483	0	34	396	321
15916	799	385	272	0,535	0,546	607,109	3,473	0	415	327	0,312	0,583	606,765	3,393	0	34	396	321
15936	800	399	319	0,536	0,546	607,109	3,491	0	404	310	0,313	0,584	606,765	3,33	0	34	396	321
15956	801	402	369	0,536	0,547	607,109	3,46	0	398	363	0,314	0,584	606,765	3,518	0
15976	802	404	369	0,537	0,547	609,301	3,474	0	394	357	0,314	0,585	605,679	3,454	0
15996	803	377	356	0,537	0,548	609,301	3,402	0	420	386	0,315	0,586	605,679	3,533	0
16016	804	375	391	0,537	0,549	609,301	3,407	0	403	377	0,315	0,586	605,679	3,41	0
16035	805	378	369	0,537	0,549	609,301	3,402	0	398	336	0,314	0,587	605,679	3,242	0
16055	806	359	403	0,537	0,549	609,301	3,578	0	414	368	0,314	0,587	605,679	3,564	0
16075	807	358	400	0,537	0,549	609,14	3,592	0	405	354	0,314	0,587	603,971	3,454	0
16095	808	378	338	0,537	0,549	609,14	3,218	0	409	359	0,314	0,587	603,971	3,615	0
16115	809	-800	-600	0,314	0,588	-1	-1	4	383	391	0,314	0,588	603,971	3,539	0
16135	810	340	355	0,536	0,549	609,14	3,462	0	390	374	0,314	0,588	603,971	3,537	0
16155	811	386	390	0,535	0,549	609,14	3,538	0	420	334	0,313	0,588	603,971	3,582	0	35	381	369
16175	812	387	390	0,534	0,549	609,353	3,539	0	409	344	0,312	0,588	604,617	3,545	0	35	381	369
16195	813	374	368	0,533	0,549	609,353	3,298	0	397	331	0,311	0,588	604,617	3,289	0	35	381	369
16215	814	369	323	0,533	0,548	609,353	3,232	0	409	418	0,31	0,588	604,617	3,571	0	35	381	369
16235	815	345	374	0,533	0,548	609,353	3,575	0	422	328	0,31	0,588	604,617	3,625	0	35	381	369
16255	816	331	424	0,532	0,548	609,353	3,755	0	396	325	0,31	0,588	604,617	3,45	0	35	381	369
16275	817	317	418	0,532	0,548	610,276	3,851	0	407	347	0,31	0,588	603,998	3,614	0	35	381	369
16294	818	374	386	0,532	0,547	610,276	3,451	0	397	403	0,31	0,588	603,998	3,578	0	35	381	369
16314	819	390	374	0,532	0,547	610,276	3,5	0	367	297	0,31	0,588	603,998	3,193	0
16334	820	370	312	0,532	0,547	610,276	3,12	0	385	319	0,309	0,588	603,998	3,421	0
16354	821	352	357	0,531	0,547	610,276	3,444	0	392	341	0,309	0,588	603,998	3,344	0
16374	822	352	329	0,531	0,547	611,602	3,38	0	381	287	0,308	0,588	605,295	3,477	0
16394	823	381	337	0,531	0,547	611,602	3,189	0	354	281	0,308	0,588	605,295	3,211	0
16414	824	372	400	0,531	0,547	611,602	3,464	0	-800	-600	0,531	0,547	-1	-1	4
16434	825	345	339	0,531	0,547	611,602	3,821	0	412	387	0,309	0,587	605,295	3,508	0
16454	826	372	461	0,531	0,547	611,602	3,903	0	-800	-600	0,531	0,547	-1	-1	4
16474	827	363	460	0,532	0,547	612,21	3,988	0	-800	-600	0,309	0,587	-1	-1	4
16494	828	372	368	0,532	0,547	612,21	3,501	0	410	408	0,31	0,587	606,035	3,595	0
16514	829	398	393	0,532	0,547	612,21	3,758	0	409	435	0,31	0,587	606,035	3,886	0
16534	830	349	411	0,532	0,547	612,21	3,561	0	434	346	0,31	0,587	606,035	3,568	0
16554	831	359	345	0,532	0,547	612,21	3,322	0	375	296	0,31	0,588	606,035	3,104	0
16574	832	359	360	0,533	0,547	611,962	3,384	0	378	279	0,311	0,587	605,854	3,128	0
16594	833	339	322	0,533	0,546	611,962	3,373	0	338	212	0,312	0,587	605,854	3,215	0
16614	834	340	289	0,534	0,546	611,962	3,26	0	353	290	0,312	0,587	605,854	3,334	0
16633	835	305	295	0,534	0,546	611,962	3,239	0	334	280	0,312	0,587	605,854	3,275	0
16653	836	334	292	0,534	0,546	611,962	3,112	0	340	229	0,313	0,587	605,854	3,189	0
16673	837	324	301	0,535	0,547	607,35	3,034	0	344	270	0,313	0,588	603,342	3,218	0
16693	838	304	331	0,536	0,547	607,35	3,276	0	338	264	0,314	0,588	603,342	3,265	0
16713	839	327	291	0,537	0,547	607,35	2,882	0	321	276	0,315	0,589	603,342	3,005	0
16733	840	323	307	0,539	0,548	607,35	3,228	0	331	263	0,317	0,589	603,342	3,259	0
16753	841	302	349	0,54	0,548	607,35	3,237	0	320	285	0,318	0,589	603,342	3,083	0	36	318	304
16773	842	312	332	0,541	0,548	609,903	3,259	0	322	282	0,319	0,589	604,627	3,2	0	36	318	304
16793	843	-800	-600	0,319	0,589	-1	-1	4	314	295	0,319	0,589	604,627	3,12	0	36	318	304
16813	844	295	276	0,54	0,548	609,903	3,311	0	344	280	0,319	0,589	604,627	3,207	0	36	318	304
16833	845	314	301	0,54	0,548	609,903	3,128	0	321	285	0,318	0,589	604,627	3,023	0	36	318	304
16853	846	317	314	0,539	0,548	609,903	3,114	0	314	288	0,317	0,589	604,627	3,138	0	36	318	304
16873	847	321	331	0,539	0,548	607,123	3,191	0	322	281	0,317	0,589	604,433	3,136	0	36	318	304
16892	848	313	322	0,538	0,548	607,123	3,237	0	341	305	0,316	0,59	604,433	3,1	0	36	318	304
16912	849	302	287	0,538	0,548	607,123	3,23	0	317	336	0,316	0,59	604,433	3,134	0	36	318	304
16932	850	324	346	0,537	0,548	607,123	3,246	0	330	322	0,315	0,59	604,433	3,218	0	36	318	304
16952	851	315	305	0,537	0,548	607,123	3,03	0	335	255	0,315	0,591	604,433	2,92	0
16972	852	314	298	0,537	0,548	609,281	3,024	0	326	264	0,315	0,591	602,797	2,935	0
16992	853	311	281	0,536	0,548	609,281	3,073	0	331	310	0,314	0,591	602,797	3,157	0
17012	854	307	306	0,536	0,548	609,281	3,165	0	351	307	0,314	0,591	602,797	3,24	0
17032	855	291	305	0,537	0,548	609,281	3,222	0	298	303	0,315	0,591	602,797	2,977	0
17052	856	298	431	0,537	0,549	609,281	3,899	0	323	342	0,316	0,591	602,797	3,116	0
17072	857	291	457	0,538	0,549	607,175	4,015	0	320	340	0,316	0,591	604,747	3,099	0
17092	858	279	390	0,538	0,548	607,175	3,456	0	305	278	0,317	0,59	604,747	3,171	0
17112	859	290	328	0,539	0,548	607,175	3,132	0	254	256	0,317	0,59	604,747	2,715	0
17132	860	298	377	0,539	0,548	607,175	3,384	0	286	269	0,317	0,59	604,747	3,056	0
17152	861	279	369	0,539	0,548	607,175	3,478	0	280	264	0,317	0,589	604,747	3,094	0
17172	862	286	346	0,539	0,548	610,234	3,398	0	272	270	0,317	0,589	604,981	2,946	0
17192	863	272	324	0,539	0,548	610,234	3,197	0	279	277	0,317	0,589	604,981	3,167	0
17211	864	232	295	0,539	0,548	610,234	3,374	0	199	248	0,317	0,589	604,981	2,631	0
17231	865	290	330	0,539	0,548	610,234	3,238	0	275	269	0,317	0,589	604,981	3,037	0
17251	866	282	344	0,538	0,548	610,234	3,138	0	285	277	0,316	0,589	604,981	3,135	0
17271	867	279	340	0,538	0,548	609,377	3,184	0	263	267	0,316	0,589	605,324	2,968	0
17291	868	317	377	0,536	0,549	609,377	3,424	0	-800	-600	0,536	0,549	-1	-1	4
17311	869	373	388	0,534	0,549	609,377	3,156	0	426	362	0,313	0,591	605,324	3,364	0
17331	870	392	350	0,534	0,55	609,377	3,024	0	415	355	0,312	0,592	605,324	3,342	0
17351	871	385	361	0,533	0,55	609,377	3,241	0	-800	-600	0,533	0,55	-1	-1	4
17371	872	396	353	0,533	0,55	611,257	3,235	0	-800	-600	0,311	0,592	-1	-1	4
17391	873	384	353	0,533	0,55	611,257	3,08	0	429	368	0,311	0,593	605,188	3,256	0
17411	874	399	375	0,533	0,55	611,257	3,169	0	412	423	0,311	0,593	605,188	3,439	0
17431	875	388	331	0,532	0,55	611,257	3,08	0	437	403	0,31	0,593	605,188	3,558	0
17451	876	384	361	0,532	0,55	611,257	3,335	0	382	313	0,31	0,593	605,188	3,084	0
17471	877	389	361	0,532	0,55	611,533	3,361	0	377	331	0,31	0,593	604,89	3,19	0
17490	878	368	363	0,532	0,55	611,533	3,187	0	394	408	0,31	0,593	604,89	3,439	0
17510	879	400	398	0,532	0,55	611,533	3,261	0	-800	-600	0,532	0,55	-1	-1	4
17530	880	400	337	0,532	0,55	611,533	3,145	0	413	390	0,31	0,593	604,89	3,321	0
17550	881	378	368	0,532	0,55	611,533	3,274	0	418	355	0,31	0,592	604,89	3,278	0
17570	882	393	371	0,532	0,55	611,953	3,242	0	420	352	0,31	0,592	608,283	3,296	0
17590	883	379	402	0,532	0,55	611,953	3,36	0	410	431	0,31	0,592	608,283	3,535	0
17610	884	379	342	0,532	0,55	611,953	3,293	0	414	378	0,31	0,592	608,283	3,506	0
17630	885	368	311	0,532	0,55	611,953	3,256	0	412	296	0,31	0,592	608,283	3,118	0
17650	886	393	309	0,533	0,55	611,953	3,181	0	408	363	0,31	0,592	608,283	3,204	0	37	399	350
17670	887	392	306	0,533	0,55	611,22	3,128	0	408	333	0,31	0,592	605,218	3,274	0	37	399	350
17690	888	374	375	0,533	0,549	611,22	3,312	0	419	321	0,311	0,592	605,218	3,21	0	37	399	350
17710	889	387	382	0,533	0,549	611,22	3,361	0	426	320	0,311	0,592	605,218	3,442	0	37	399	350
17730	890	380	347	0,532	0,55	611,22	3,26	0	418	371	0,31	0,592	605,218	3,267	0	37	399	350
17750	891	364	327	0,532	0,55	611,22	3,195	0	418	372	0,31	0,592	605,218	3,276	0	37	399	350
17770	892	368	317	0,532	0,55	611,429	3,186	0	419	373	0,31	0,592	604,322	3,28	0	37	399	350
17790	893	383	401	0,532	0,549	611,429	3,581	0	396	311	0,31	0,592	604,322	3,127	0	37	399	350
17809	894	371	363	0,532	0,549	611,429	3,296	0	415	368	0,31	0,592	604,322	3,357	0	37	399	350
17829	895	398	329	0,532	0,549	611,429	3,213	0	445	386	0,31	0,591	604,322	3,658	0	37	399	350
17849	896	367	325	0,532	0,549	611,429	3,27	0	412	354	0,31	0,591	604,322	3,541	0
17869	897	375	324	0,531	0,549	609,219	3,223	0	425	350	0,309	0,591	609,418	3,733	0
17889	898	456	451	0,531	0,549	609,219	3,677	0	466	363	0,309	0,591	609,418	3,135	0
17909	899	439	320	0,53	0,549	609,219	3,207	0	476	287	0,308	0,591	609,418	2,908	0
17929	900	461	381	0,53	0,549	609,219	3,247	0	498	359	0,308	0,591	609,418	3,262	0
17949	901	-800	-600	0,308	0,59	-1	-1	4	464	453	0,308	0,59	609,418	3,686	0
17969	902	-800	-600	0,53	0,548	-1	-1	4	471	442	0,308	0,59	606,707	3,691	0
17989	903	477	388	0,531	0,548	610,218	3,344	0	470	439	0,309	0,59	606,707	3,474	0
18009	904	453	356	0,531	0,548	610,218	3,307	0	466	394	0,309	0,59	606,707	3,327	0
18029	905	455	382	0,532	0,548	610,218	3,355	0	475	343	0,309	0,59	606,707	3,262	0
18049	906	490	377	0,532	0,547	610,218	3,147	0	496	360	0,309	0,59	606,707	3,356	0
18069	907	477	370	0,531	0,548	606,49	3,106	0	498	375	0,309	0,59	607,463	3,348	0
18088	908	446	413	0,531	0,548	606,49	3,346	0	475	450	0,309	0,59	607,463	4,029	0
18108	909	455	387	0,531	0,548	606,49	3,254	0	486	442	0,309	0,59	607,463	3,583	0
18128	910	466	408	0,531	0,548	606,49	3,354	0	486	464	0,309	0,59	607,463	3,663	0
18148	911	-800	-600	0,308	0,591	-1	-1	4	500	413	0,308	0,591	607,463	3,264	0	38	498	414
18168	912	-800	-600	0,53	0,548	-1	-1	4	504	412	0,308	0,591	606,064	3,177	0	38	498	414
18188	913	508	403	0,53	0,548	607,566	3,537	0	502	446	0,308	0,591	606,064	3,549	0	38	498	414
18208	914	476	399	0,53	0,548	607,566	3,252	0	514	432	0,308	0,591	606,064	3,419	0	38	498	414
18228	915	486	422	0,529	0,548	607,566	3,344	0	535	398	0,307	0,591	606,064	3,304	0	38	498	414
18248	916	474	373	0,529	0,548	607,566	3,448	0	493	461	0,307	0,591	606,064	3,51	0	38	498	414
18268	917	477	373	0,529	0,548	608,016	3,324	0	506	446	0,307	0,591	606,556	3,415	0	38	498	414
18288	918	464	425	0,529	0,548	608,016	3,387	0	494	460	0,307	0,591	606,556	3,376	0
18308	919	426	465	0,529	0,548	608,016	3,642	0	459	447	0,307	0,591	606,556	3,396	0
18328	920	460	443	0,529	0,548	608,016	3,512	0	534	371	0,307	0,591	606,556	3,428	0
18348	921	474	442	0,529	0,548	608,016	3,439	0	508	481	0,307	0,591	606,556	3,644	0
18368	922	465	443	0,529	0,548	607,314	3,535	0	512	455	0,307	0,591	609,434	3,701	0
18388	923	462	386	0,528	0,548	607,314	3,219	0	488	443	0,306	0,591	609,434	3,606	0
18407	924	456	426	0,528	0,548	607,314	3,377	0	507	447	0,306	0,591	609,434	3,52	0
18427	925	466	379	0,528	0,548	607,314	3,483	0	505	452	0,306	0,591	609,434	3,508	0
18447	926	448	387	0,528	0,547	607,314	3,269	0	487	472	0,306	0,59	609,434	3,735	0
18467	927	449	393	0,528	0,546	610,155	3,394	0	492	479	0,306	0,589	607,307	3,687	0
18487	928	454	313	0,528	0,546	610,155	3,283	0	467	361	0,307	0,589	607,307	3,444	0
18507	929	436	332	0,529	0,546	610,155	3,235	0	470	371	0,307	0,589	607,307	3,507	0
18527	930	459	387	0,529	0,546	610,155	3,362	0	444	345	0,307	0,589	607,307	3,278	0
18547	931	411	294	0,529	0,546	610,155	3,323	0	475	336	0,307	0,589	607,307	3,343	0
18567	932	411	321	0,529	0,546	605,333	3,309	0	469	334	0,307	0,589	605,977	3,302	0
18587	933	452	382	0,528	0,546	605,333	3,238	0	447	329	0,306	0,59	605,977	3,137	0
18607	934	452	317	0,528	0,546	605,333	3,069	0	458	263	0,306	0,59	605,977	3,045	0
18627	935	473	324	0,527	0,545	605,333	3,084	0	459	383	0,305	0,59	605,977	3,538	0	39	456	329
18647	936	454	323	0,526	0,545	605,333	3,435	0	460	382	0,304	0,59	605,977	3,593	0	39	456	329
18667	937	463	318	0,526	0,545	608,852	3,389	0	462	383	0,304	0,591	604,17	3,637	0	39	456	329
18686	938	425	314	0,525	0,545	608,852	3,153	0	453	359	0,304	0,591	604,17	3,378	0	39	456	329
18706	939	441	355	0,525	0,545	608,852	3,325	0	478	281	0,303	0,591	604,17	3,151	0	39	456	329
18726	940	436	294	0,524	0,545	608,852	3,313	0	464	333	0,303	0,591	604,17	3,276	0	39	456	329
18746	941	457	306	0,524	0,545	608,852	3,203	0	474	334	0,302	0,591	604,17	3,443	0	39	456	329
18766	942	462	312	0,524	0,545	607,521	3,283	0	469	335	0,302	0,591	604,836	3,369	0	39	456	329
18786	943	428	326	0,524	0,545	607,521	3,176	0	470	324	0,302	0,591	604,836	3,417	0	39	456	329
18806	944	432	343	0,524	0,545	607,521	3,343	0	440	371	0,302	0,591	604,836	3,485	0
18826	945	445	341	0,524	0,544	607,521	3,35	0	449	303	0,302	0,591	604,836	3,332	0
18846	946	409	307	0,524	0,544	607,521	3,237	0	441	303	0,302	0,591	604,836	3,446	0
18866	947	411	315	0,524	0,545	605,507	3,316	0	446	300	0,302	0,591	606,335	3,452	0
18886	948	376	310	0,524	0,545	605,507	3,487	0	412	334	0,302	0,592	606,335	3,221	0
18906	949	388	348	0,524	0,545	605,507	3,311	0	410	348	0,302	0,592	606,335	3,469	0
18926	950	397	305	0,525	0,545	605,507	3,309	0	440	317	0,303	0,592	606,335	3,437	0
18946	951	389	338	0,525	0,545	605,507	3,213	0	427	342	0,303	0,592	606,335	3,529	0
18966	952	392	317	0,524	0,545	609,065	3,197	0	436	341	0,303	0,592	606,374	3,538	0
18986	953	381	306	0,524	0,546	609,065	3,325	0	426	319	0,302	0,592	606,374	3,458	0
19005	954	385	292	0,524	0,546	609,065	3,149	0	419	369	0,302	0,592	606,374	3,565	0
19025	955	383	347	0,524	0,546	609,065	3,344	0	418	375	0,302	0,592	606,374	3,307	0
19045	956	383	348	0,524	0,546	609,065	3,442	0	428	324	0,302	0,593	606,374	3,344	0
19065	957	383	347	0,524	0,546	610,763	3,422	0	425	351	0,302	0,593	604,925	3,374	0
19085	958	378	329	0,524	0,546	610,763	3,115	0	440	351	0,302	0,593	604,925	3,455	0
19105	959	386	332	0,524	0,546	610,763	3,372	0	383	404	0,302	0,593	604,925	3,477	0
19125	960	359	338	0,524	0,546	610,763	3,383	0	404	388	0,302	0,593	604,925	3,648	0
19145	961	396	391	0,524	0,546	610,763	3,573	0	397	321	0,302	0,593	604,925	3,275	0
19165	962	391	399	0,524	0,546	610,03	3,639	0	407	341	0,302	0,593	605,799	3,318	0
19185	963	378	394	0,524	0,546	610,03	3,655	0	449	360	0,302	0,593	605,799	3,434	0
19205	964	408	314	0,524	0,546	610,03	3,321	0	399	325	0,302	0,593	605,799	3,145	0
19225	965	384	303	0,524	0,546	610,03	3,273	0	410	356	0,302	0,592	605,799	3,387	0
19245	966	394	275	0,524	0,546	610,03	3,079	0	402	341	0,302	0,592	605,799	3,377	0
19265	967	404	260	0,524	0,546	609,002	2,977	0	408	330	0,302	0,591	606,109	3,37	0
19284	968	367	316	0,525	0,545	609,002	3,398	0	396	340	0,302	0,591	606,109	3,169	0
19304	969	367	316	0,525	0,545	609,002	3,203	0	-800	-600	0,525	0,545	-1	-1	4
19324	970	404	441	0,525	0,545	609,002	3,689	0	-800	-600	0,525	0,545	-1	-1	4
19344	971	389	295	0,525	0,545	609,002	3,174	0	420	344	0,302	0,591	606,109	3,347	0
19364	972	400	324	0,525	0,545	609,371	3,328	0	420	346	0,303	0,591	604,158	3,337	0
19384	973	363	330	0,525	0,545	609,371	3,236	0	-800	-600	0,525	0,545	-1	-1	4
19404	974	376	322	0,525	0,545	609,371	3,136	0	378	246	0,303	0,59	604,158	2,953	0
19424	975	372	317	0,525	0,545	609,371	3,124	0	385	301	0,303	0,59	604,158	3,143	0
19444	976	395	342	0,525	0,545	609,371	3,089	0	427	340	0,302	0,59	604,158	3,311	0
19464	977	400	339	0,524	0,544	607,239	3,059	0	448	378	0,302	0,59	604,435	3,48	0
19484	978	-800	-600	0,302	0,59	-1	-1	4	408	352	0,302	0,59	604,435	3,311	0
19504	979	379	326	0,523	0,544	607,239	3,205	0	391	295	0,301	0,59	604,435	3,07	0	40	385	322
19524	980	384	338	0,524	0,544	607,239	3,111	0	370	276	0,301	0,59	604,435	3,163	0	40	385	322
19544	981	380	335	0,524	0,544	607,239	3,39	0	388	305	0,302	0,59	604,435	3,241	0	40	385	322
19564	982	382	333	0,524	0,544	606,246	3,416	0	381	301	0,302	0,589	604,722	3,139	0	40	385	322
19584	983	397	302	0,524	0,544	606,246	3,034	0	384	331	0,302	0,589	604,722	2,867	0	40	385	322
19603	984	385	342	0,524	0,543	606,246	3,16	0	400	307	0,302	0,589	604,722	3,209	0	40	385	322
19623	985	379	324	0,524	0,543	606,246	3,142	0	407	349	0,302	0,589	604,722	3,243	0	40	385	322
19643	986	362	321	0,524	0,543	606,246	3,153	0	408	341	0,302	0,589	604,722	3,155	0	40	385	322
19663	987	349	312	0,524	0,543	612,518	3,176	0	407	340	0,302	0,589	605,49	3,151	0	40	385	322
19683	988	422	304	0,523	0,542	612,518	3,3	0	448	318	0,301	0,587	605,49	3,441	0
19703	989	432	270	0,523	0,541	612,518	3,223	0	483	260	0,301	0,587	605,49	3,318	0
19723	990	428	259	0,523	0,541	612,518	3,185	0	456	283	0,301	0,587	605,49	3,182	0
19743	991	414	288	0,523	0,541	612,518	3,283	0	468	279	0,301	0,587	605,49	3,253	0
19763	992	420	277	0,523	0,541	604,104	3,191	0	457	278	0,301	0,587	602,002	3,168	0
19783	993	423	304	0,523	0,541	604,104	3,173	0	439	238	0,301	0,586	602,002	2,957	0
19803	994	422	309	0,523	0,541	604,104	3,148	0	-800	-600	0,523	0,541	-1	-1	4
19823	995	412	289	0,523	0,541	604,104	3,118	0	459	257	0,301	0,587	602,002	2,996	0
19843	996	440	293	0,523	0,541	604,104	3,186	0	439	224	0,301	0,587	602,002	2,919	0
19862	997	439	287	0,523	0,541	606,196	3,178	0	439	227	0,301	0,587	599,651	2,909	0
19882	998	433	321	0,524	0,541	606,196	3,312	0	464	286	0,301	0,587	599,651	3,284	0
19902	999	438	322	0,523	0,541	606,196	3,223	0	461	301	0,301	0,587	599,651	3,222	0
19922	1000	431	281	0,523	0,541	606,196	3,151	0	444	246	0,301	0,587	599,651	2,956	0
19942	1001	438	288	0,523	0,542	606,196	3,199	0	426	310	0,301	0,587	599,651	3,207	0
19962	1002	436	300	0,523	0,542	603,989	3,155	0	417	293	0,301	0,587	600,738	3,119	0
19982	1003	443	260	0,523	0,541	603,989	3,161	0	474	273	0,301	0,587	600,738	3,258	0
20002	1004	430	267	0,523	0,541	603,989	3,161	0	458	283	0,301	0,587	600,738	3,181	0
20022	1005	419	271	0,523	0,542	603,989	3,167	0	438	339	0,301	0,587	600,738	3,406	0
20042	1006	442	262	0,523	0,542	603,989	3,138	0	449	281	0,301	0,587	600,738	3,075	0
20062	1007	433	263	0,522	0,542	606,851	3,152	0	439	294	0,301	0,587	605,13	3,137	0
20082	1008	463	341	0,522	0,542	606,851	3,454	0	516	322	0,3	0,587	605,13	3,264	0
20102	1009	489	295	0,522	0,542	606,851	2,95	0	520	296	0,3	0,587	605,13	3,187	0
20122	1010	491	321	0,522	0,542	606,851	3,362	0	539	301	0,3	0,587	605,13	3,189	0
20142	1011	465	308	0,522	0,542	606,851	3,448	0	480	355	0,3	0,587	605,13	3,239	0	41	494	305
20162	1012	479	322	0,522	0,542	604,82	3,288	0	482	346	0,3	0,587	605,23	3,199	0	41	494	305
20182	1013	488	345	0,522	0,542	604,82	3,147	0	512	298	0,3	0,587	605,23	3,242	0	41	494	305
20201	1014	486	336	0,522	0,542	604,82	3,077	0	517	295	0,3	0,588	605,23	3,136	0	41	494	305
20221	1015	486	275	0,522	0,542	604,82	3,11	0	514	312	0,3	0,588	605,23	3,283	0	41	494	305
20241	1016	487	269	0,522	0,542	604,82	3,312	0	503	324	0,3	0,588	605,23	3,224	0	41	494	305
20261	1017	487	260	0,522	0,542	607,255	3,312	0	503	331	0,3	0,588	602,816	3,194	0	41	494	305
20281	1018	461	310	0,522	0,542	607,255	3,249	0	509	258	0,3	0,588	602,816	3,15	0	41	494	305
20303	1019	477	426	0,522	0,542	607,255	4,025	0	512	353	0,3	0,588	602,816	3,279	0
20321	1020	510	259	0,522	0,543	607,255	3,119	0	551	309	0,3	0,589	602,816	3,27	0
20341	1021	496	387	0,522	0,543	607,255	3,459	0	526	292	0,3	0,589	602,816	2,949	0
20361	1022	512	321	0,522	0,543	604,438	3,621	0	539	329	0,3	0,589	604,975	3,005	0
20381	1023	498	277	0,522	0,543	604,438	2,917	0	528	318	0,3	0,589	604,975	3,184	0
20401	1024	503	357	0,522	0,543	604,438	3,217	0	518	344	0,3	0,59	604,975	3,194	0
20421	1025	498	322	0,522	0,544	604,438	3,257	0	534	332	0,3	0,59	604,975	3,146	0
20441	1026	483	306	0,522	0,544	604,438	3,244	0	535	312	0,3	0,59	604,975	3,27	0
20460	1027	484	337	0,522	0,545	606,694	3,278	0	534	323	0,3	0,591	603,206	3,261	0
20480	1028	487	358	0,522	0,545	606,694	3,272	0	529	289	0,3	0,591	603,206	3,118	0
20500	1029	471	411	0,523	0,545	606,694	3,37	0	469	307	0,301	0,591	603,206	3,053	0
20520	1030	386	401	0,524	0,545	606,694	3,372	0	419	365	0,303	0,591	603,206	3,383	0
20540	1031	363	298	0,524	0,545	606,694	3,235	0	436	344	0,303	0,591	603,206	3,435	0
20560	1032	339	313	0,524	0,545	609,779	3,298	0	451	370	0,302	0,591	606,915	3,507	0
20580	1033	-800	-600	-1	-1	-1	-1	4	-800	-600	-1	-1	-1	-1	4
20600	1034	351	352	0,525	0,545	609,779	3,15	0	392	322	0,303	0,591	606,915	3,329	0
20620	1035	375	323	0,525	0,545	609,779	3,193	0	397	315	0,303	0,591	606,915	3,073	0
20640	1036	381	424	0,525	0,545	609,779	3,445	0	388	323	0,303	0,591	606,915	3,232	0
20660	1037	388	438	0,525	0,545	610,865	3,564	0	386	324	0,303	0,591	603,386	3,097	0
20680	1038	361	331	0,525	0,545	610,865	3,189	0	373	326	0,303	0,59	603,386	3,047	0
20700	1039	-800	-600	0,303	0,59	-1	-1	4	384	407	0,303	0,59	603,386	3,303	0
20720	1040	346	334	0,525	0,545	610,865	3,126	0	387	383	0,303	0,59	603,386	3,25	0
20740	1041	361	336	0,524	0,545	610,865	3,299	0	393	357	0,302	0,591	603,386	3,355	0
20760	1042	361	336	0,525	0,545	610,922	3,3	0	394	393	0,303	0,591	603,128	3,353	0
20779	1043	351	357	0,525	0,545	610,922	3,268	0	408	373	0,303	0,591	603,128	3,364	0
20800	1044	351	386	0,525	0,545	610,922	3,315	0	-800	-600	0,525	0,545	-1	-1	4
20819	1045	359	377	0,525	0,545	610,922	3,314	0	359	321	0,303	0,591	603,128	2,945	0
20839	1046	352	340	0,525	0,545	610,922	3,186	0	406	332	0,303	0,591	603,128	3,191	0
20859	1047	354	350	0,525	0,544	611,14	3,203	0	406	331	0,303	0,59	604,78	3,2	0
20879	1048	287	379	0,525	0,544	611,14	3,596	0	339	349	0,304	0,59	604,78	3,253	0
20899	1049	271	323	0,525	0,544	611,14	3,215	0	321	318	0,303	0,59	604,78	3,253	0
20919	1050	285	358	0,525	0,544	611,14	3,323	0	318	322	0,304	0,59	604,78	3,037	0
20939	1051	274	311	0,526	0,544	611,14	3,268	0	316	321	0,304	0,589	604,78	3,162	0
20959	1052	281	318	0,526	0,543	611,433	3,323	0	313	320	0,305	0,589	604,422	3,098	0
20979	1053	302	407	0,527	0,543	611,433	3,427	0	333	287	0,305	0,589	604,422	3,06	0
20999	1054	311	349	0,527	0,543	611,433	3,245	0	316	301	0,305	0,589	604,422	3,177	0
21021	1055	318	340	0,527	0,543	611,433	3,192	0	319	320	0,305	0,589	604,422	3,278	0
21039	1056	300	304	0,526	0,544	611,433	3,347	0	328	289	0,304	0,589	604,422	3,157	0
21058	1057	306	285	0,526	0,543	613,116	3,245	0	320	302	0,304	0,589	603,695	3,18	0
21078	1058	286	324	0,526	0,543	613,116	3,157	0	292	237	0,304	0,589	603,695	2,637	0
21099	1059	295	289	0,526	0,543	613,116	3,187	0	295	277	0,304	0,589	603,695	2,918	0
21118	1060	-800	-600	0,305	0,589	-1	-1	4	293	323	0,305	0,589	603,695	3,076	0
21139	1061	290	340	0,527	0,543	613,116	3,174	0	320	311	0,305	0,589	603,695	3,074	0
21158	1062	290	339	0,527	0,543	613,919	3,178	0	326	298	0,305	0,589	603,924	3,073	0
21179	1063	294	372	0,526	0,543	613,919	3,297	0	318	365	0,305	0,589	603,924	3,207	0
21198	1064	296	401	0,526	0,544	613,919	3,352	0	322	255	0,304	0,59	603,924	3,222	0
21219	1065	271	389	0,526	0,545	613,919	3,255	0	291	287	0,305	0,591	603,924	2,895	0
21238	1066	274	404	0,526	0,545	613,919	3,153	0	301	315	0,305	0,591	603,924	2,944	0
21259	1067	279	404	0,526	0,545	610,313	3,126	0	295	266	0,305	0,591	602,256	2,985	0
21278	1068	275	458	0,526	0,545	610,313	3,529	0	329	325	0,305	0,591	602,256	3,382	0
21299	1069	286	391	0,526	0,545	610,313	3,252	0	329	439	0,305	0,591	602,256	3,563	0
21318	1070	287	418	0,527	0,545	610,313	3,327	0	285	434	0,305	0,591	602,256	3,589	0
21338	1071	251	385	0,526	0,544	610,313	3,42	0	288	370	0,305	0,59	602,256	3,203	0
21358	1072	254	392	0,526	0,544	611,195	3,296	0	283	428	0,304	0,59	604,244	3,305	0
21380	1073	267	371	0,526	0,544	611,195	3,366	0	312	464	0,304	0,59	604,244	3,826	0
21397	1074	258	437	0,527	0,544	611,195	3,676	0	292	360	0,305	0,59	604,244	3,282	0
21419	1075	273	428	0,527	0,544	611,195	3,698	0	314	464	0,305	0,59	604,244	4,236	0
21437	1076	261	395	0,528	0,544	611,195	3,59	0	305	365	0,306	0,59	604,244	3,517	0
21459	1077	267	430	0,528	0,544	609,458	3,56	0	296	399	0,306	0,59	604,569	3,46	0
21477	1078	301	404	0,528	0,545	609,458	3,332	0	283	470	0,306	0,59	604,569	3,727	0
21499	1079	267	421	0,527	0,545	609,458	3,493	0	286	370	0,306	0,59	604,569	3,413	0
21517	1080	271	424	0,527	0,545	609,458	3,491	0	328	305	0,305	0,59	604,569	3,263	0
21537	1081	285	440	0,526	0,544	609,458	3,462	0	308	393	0,305	0,59	604,569	3,457	0
21557	1082	268	447	0,526	0,544	609,835	3,453	0	318	380	0,304	0,59	602,869	3,412	0
21579	1083	295	471	0,526	0,544	609,835	4,009	0	339	412	0,304	0,59	602,869	3,718	0
21597	1084	266	456	0,526	0,544	609,835	3,686	0	325	403	0,305	0,59	602,869	3,478	0
21617	1085	358	344	0,525	0,544	609,835	3,399	0	355	323	0,304	0,589	602,869	3,236	0
21637	1086	367	324	0,525	0,544	609,835	3,345	0	394	373	0,303	0,589	602,869	3,435	0
21656	1087	375	307	0,525	0,544	607,047	3,276	0	400	342	0,303	0,589	605,645	3,354	0
21676	1088	385	340	0,525	0,544	607,047	3,218	0	425	315	0,303	0,59	605,645	3,588	0
21696	1089	345	324	0,525	0,544	607,047	3,261	0	387	362	0,303	0,59	605,645	3,326	0
21716	1090	411	402	0,525	0,544	607,047	3,618	0	397	359	0,303	0,59	605,645	3,301	0
21736	1091	348	307	0,525	0,544	607,047	3,43	0	406	322	0,303	0,59	605,645	3,362	0
21756	1092	371	325	0,525	0,544	609,143	3,57	0	391	343	0,303	0,59	608,203	3,38	0
21776	1093	377	307	0,525	0,544	609,143	3,285	0	390	381	0,303	0,59	608,203	3,548	0
21796	1094	378	328	0,525	0,544	609,143	3,489	0	374	312	0,303	0,59	608,203	3,273	0
21816	1095	374	368	0,524	0,544	609,143	3,48	0	400	275	0,302	0,59	608,203	3,214	0
21836	1096	367	333	0,524	0,544	609,143	3,378	0	414	393	0,302	0,59	608,203	3,939	0	42	383	340
21856	1097	367	351	0,523	0,544	606,698	3,472	0	415	349	0,302	0,59	609,545	3,827	0	42	383	340
21876	1098	368	348	0,523	0,544	606,698	3,465	0	419	295	0,301	0,591	609,545	3,613	0	42	383	340
21896	1099	373	340	0,523	0,544	606,698	3,414	0	397	328	0,301	0,591	609,545	3,376	0	42	383	340
21916	1100	373	408	0,523	0,544	606,698	3,524	0	407	315	0,301	0,591	609,545	3,374	0	42	383	340
21936	1101	366	374	0,523	0,544	606,698	3,374	0	396	297	0,301	0,592	609,545	3,399	0	42	383	340
21956	1102	368	387	0,523	0,544	609,116	3,41	0	393	316	0,301	0,592	604,867	3,38	0	42	383	340
21975	1103	370	350	0,523	0,544	609,116	3,368	0	398	333	0,301	0,592	604,867	3,373	0	42	383	340
21995	1104	349	353	0,522	0,544	609,116	3,514	0	375	303	0,3	0,592	604,867	3,361	0	42	383	340
22015	1105	363	358	0,522	0,544	609,116	3,389	0	410	350	0,3	0,591	604,867	3,288	0
22035	1106	372	358	0,522	0,544	609,116	3,312	0	408	336	0,3	0,591	604,867	3,434	0
22055	1107	365	359	0,522	0,544	607,512	3,34	0	405	334	0,3	0,592	604,759	3,414	0
22075	1108	366	358	0,522	0,544	607,512	3,354	0	414	393	0,3	0,592	604,759	3,567	0
22095	1109	358	342	0,522	0,544	607,512	3,347	0	398	388	0,3	0,592	604,759	3,627	0
22115	1110	387	401	0,522	0,544	607,512	3,469	0	413	408	0,3	0,593	604,759	3,741	0
22135	1111	366	364	0,522	0,544	607,512	3,524	0	417	339	0,3	0,593	604,759	3,341	0
22155	1112	369	372	0,521	0,545	606,962	3,577	0	418	336	0,3	0,593	605,842	3,387	0
22175	1113	360	373	0,521	0,545	606,962	3,315	0	411	343	0,299	0,594	605,842	3,358	0
22195	1114	389	438	0,521	0,545	606,962	3,661	0	416	337	0,299	0,594	605,842	3,631	0
22215	1115	372	343	0,521	0,545	606,962	3,404	0	405	330	0,299	0,594	605,842	3,313	0
22235	1116	359	342	0,521	0,545	606,962	3,575	0	397	407	0,299	0,594	605,842	3,866	0
22254	1117	369	338	0,521	0,545	610,815	3,481	0	396	407	0,299	0,594	605,865	3,838	0
22274	1118	374	309	0,521	0,545	610,815	3,323	0	375	289	0,299	0,594	605,865	3,054	0
22294	1119	380	325	0,52	0,545	610,815	3,127	0	416	327	0,299	0,594	605,865	3,483	0
22314	1120	364	395	0,52	0,545	610,815	3,504	0	388	313	0,298	0,595	605,865	3,105	0	43	386	340
22334	1121	346	359	0,52	0,545	610,815	3,389	0	429	345	0,298	0,595	605,865	3,454	0	43	386	340
22354	1122	342	391	0,519	0,545	608,681	3,38	0	422	347	0,298	0,595	605,696	3,318	0	43	386	340
22374	1123	375	371	0,519	0,545	608,681	3,345	0	392	343	0,298	0,595	605,696	3,222	0	43	386	340
22394	1124	360	320	0,519	0,545	608,681	3,122	0	409	344	0,298	0,595	605,696	3,304	0	43	386	340
22414	1125	376	312	0,519	0,545	608,681	2,998	0	390	375	0,298	0,595	605,696	3,324	0	43	386	340
22434	1126	388	327	0,519	0,544	608,681	3,205	0	398	304	0,298	0,595	605,696	3,435	0	43	386	340
22454	1127	385	327	0,519	0,544	607,977	3,188	0	403	307	0,298	0,595	608,099	3,499	0	43	386	340
22474	1128	369	316	0,519	0,544	607,977	3,251	0	382	263	0,298	0,595	608,099	3,223	0
22494	1129	360	306	0,52	0,544	607,977	3,193	0	390	291	0,298	0,594	608,099	3,135	0
22514	1130	360	351	0,52	0,543	607,977	3,308	0	387	281	0,298	0,593	608,099	3,077	0
22534	1131	375	319	0,52	0,542	607,977	3,237	0	417	360	0,299	0,592	608,099	3,442	0
22554	1132	371	323	0,52	0,541	609,577	3,244	0	424	381	0,299	0,592	607,003	3,396	0
22573	1133	368	307	0,52	0,541	609,577	3,173	0	386	321	0,299	0,591	607,003	3,309	0
22593	1134	361	331	0,52	0,541	609,577	3,359	0	394	358	0,299	0,591	607,003	3,358	0
22613	1135	380	307	0,52	0,541	609,577	3,299	0	392	284	0,299	0,592	607,003	3,154	0
22633	1136	381	306	0,52	0,541	609,577	3,363	0	399	298	0,299	0,592	607,003	3,253	0
22653	1137	381	314	0,52	0,541	607,892	3,336	0	399	298	0,299	0,592	605,75	3,216	0
22673	1138	363	345	0,52	0,541	607,892	3,354	0	421	357	0,299	0,592	605,75	3,675	0
22693	1139	358	320	0,52	0,54	607,892	3,451	0	406	353	0,299	0,591	605,75	3,479	0
22713	1140	369	299	0,52	0,54	607,892	3,276	0	396	408	0,299	0,591	605,75	3,814	0
22733	1141	368	285	0,52	0,54	607,892	3,284	0	389	348	0,299	0,591	605,75	3,346	0
22753	1142	369	273	0,52	0,54	606,274	3,284	0	379	365	0,299	0,592	605,903	3,414	0
22773	1143	380	355	0,52	0,54	606,274	3,098	0	399	362	0,298	0,592	605,903	3,246	0
22793	1144	386	319	0,52	0,54	606,274	3,194	0	388	326	0,298	0,592	605,903	3,236	0
22813	1145	386	355	0,52	0,54	606,274	3,248	0	-800	-600	0,52	0,54	-1	-1	4
22833	1146	392	332	0,52	0,54	606,274	3,082	0	394	326	0,298	0,593	605,903	3,088	0
22852	1147	393	346	0,52	0,54	608,457	3,153	0	394	327	0,298	0,593	605,343	3,085	0
22872	1148	363	356	0,52	0,54	608,457	3,27	0	371	339	0,298	0,593	605,343	3,214	0
22892	1149	384	332	0,52	0,54	608,457	3,029	0	397	293	0,298	0,593	605,343	3,258	0
22912	1150	366	328	0,52	0,54	608,457	3,17	0	387	288	0,299	0,593	605,343	3,241	0
22932	1151	347	283	0,52	0,539	608,457	3,259	0	340	246	0,299	0,592	605,343	3,045	0	44	335	253
22952	1152	351	269	0,52	0,539	606,804	3,165	0	348	237	0,299	0,592	599,618	3,021	0	44	335	253
22972	1153	331	252	0,52	0,539	606,804	3,088	0	327	263	0,299	0,592	599,618	3,11	0	44	335	253
22992	1154	318	257	0,52	0,539	606,804	3,267	0	348	209	0,299	0,592	599,618	3,224	0	44	335	253
23012	1155	327	281	0,52	0,539	606,804	3,284	0	351	214	0,299	0,592	599,618	3,299	0	44	335	253
23032	1156	338	265	0,521	0,539	606,804	3,162	0	336	262	0,299	0,593	599,618	3,186	0	44	335	253
23052	1157	332	273	0,52	0,539	609,031	3,274	0	349	234	0,299	0,593	600,593	3,204	0	44	335	253
23072	1158	320	290	0,52	0,539	609,031	3,416	0	329	234	0,299	0,593	600,593	3,032	0	44	335	253
23092	1159	349	279	0,52	0,539	609,031	3,19	0	333	227	0,299	0,592	600,593	3,119	0	44	335	253
23112	1160	327	250	0,52	0,539	609,031	3,085	0	338	220	0,299	0,592	600,593	3,314	0	44	335	253
23132	1161	326	273	0,52	0,539	609,031	3,296	0	349	246	0,299	0,592	600,593	3,188	0	44	335	253
23151	1162	325	265	0,52	0,539	605,721	3,13	0	355	239	0,299	0,592	601,99	3,284	0	44	335	253
23171	1163	327	274	0,52	0,539	605,721	3,285	0	334	272	0,299	0,592	601,99	3,286	0	44	335	253
23191	1164	330	261	0,52	0,539	605,721	3,293	0	342	229	0,299	0,593	601,99	3,348	0	44	335	253
23211	1165	323	291	0,52	0,539	605,721	3,238	0	344	236	0,298	0,593	601,99	3,056	0	44	335	253
23231	1166	332	244	0,52	0,539	605,721	3,125	0	347	208	0,298	0,593	601,99	3,093	0
23251	1167	329	245	0,519	0,539	608,168	3,114	0	348	205	0,298	0,593	600,567	3,122	0
23271	1168	335	282	0,519	0,539	608,168	3,194	0	328	254	0,298	0,593	600,567	3,116	0
23291	1169	339	297	0,519	0,539	608,168	3,263	0	330	238	0,298	0,593	600,567	3,159	0
23311	1170	303	304	0,52	0,54	608,168	3,222	0	297	275	0,299	0,593	600,567	3,12	0	45	302	318
23331	1171	292	333	0,52	0,54	608,168	3,211	0	294	285	0,299	0,594	600,567	3,132	0	45	302	318
23351	1172	284	348	0,52	0,54	606,643	3,229	0	296	290	0,299	0,594	604,929	3,167	0	45	302	318
23371	1173	277	315	0,52	0,541	606,643	3,167	0	327	337	0,299	0,594	604,929	3,321	0	45	302	318
23391	1174	317	336	0,52	0,541	606,643	3,194	0	297	289	0,299	0,594	604,929	3,073	0	45	302	318
23411	1175	282	306	0,52	0,541	606,643	3,103	0	321	286	0,299	0,594	604,929	3,19	0	45	302	318
23430	1176	287	355	0,52	0,54	606,643	3,339	0	323	293	0,299	0,594	604,929	3,311	0	45	302	318
23451	1177	299	352	0,52	0,54	607,479	3,349	0	325	291	0,299	0,594	607,228	3,227	0	45	302	318
23471	1178	304	369	0,52	0,54	607,479	3,174	0	316	309	0,299	0,594	607,228	3,077	0	45	302	318
23490	1179	302	301	0,52	0,54	607,479	3,192	0	319	315	0,299	0,593	607,228	3,211	0
23510	1180	283	377	0,52	0,54	607,479	3,779	0	316	301	0,299	0,593	607,228	3,238	0
23530	1181	295	283	0,52	0,539	607,479	3,126	0	297	271	0,298	0,592	607,228	3,12	0
23550	1182	287	300	0,519	0,538	608,786	3,284	0	297	271	0,298	0,591	604,14	3,182	0
23570	1183	295	320	0,519	0,536	608,786	3,149	0	301	312	0,298	0,589	604,14	3,29	0	46	300	296
23590	1184	305	325	0,519	0,535	608,786	3,252	0	308	313	0,298	0,588	604,14	3,103	0	46	300	296
23610	1185	294	334	0,519	0,534	608,786	3,319	0	304	254	0,297	0,587	604,14	3,344	0	46	300	296
23630	1186	289	298	0,519	0,534	608,786	3,251	0	298	292	0,297	0,587	604,14	3,256	0	46	300	296
23650	1187	292	302	0,519	0,534	607,744	3,268	0	300	271	0,297	0,587	608,918	3,245	0	46	300	296
23670	1188	297	326	0,518	0,535	607,744	3,238	0	308	253	0,297	0,588	608,918	3,357	0	46	300	296
23690	1189	303	313	0,518	0,535	607,744	3,302	0	313	275	0,297	0,589	608,918	3,362	0	46	300	296
23710	1190	292	361	0,518	0,536	607,744	3,398	0	305	284	0,296	0,589	608,918	3,12	0
23730	1191	279	302	0,517	0,537	607,744	3,358	0	315	258	0,296	0,591	608,918	3,291	0	47	297	298
23749	1192	279	316	0,517	0,538	606,131	3,4	0	313	275	0,296	0,592	606,168	3,214	0	47	297	298
23769	1193	303	318	0,517	0,539	606,131	3,244	0	309	273	0,296	0,593	606,168	3,228	0	47	297	298
23789	1194	297	332	0,516	0,54	606,131	3,312	0	317	292	0,295	0,594	606,168	3,22	0	47	297	298
23809	1195	278	342	0,516	0,54	606,131	3,331	0	306	266	0,295	0,595	606,168	3,243	0	47	297	298
23829	1196	300	319	0,516	0,541	606,131	3,322	0	298	264	0,295	0,596	606,168	3,237	0	47	297	298
23849	1197	291	326	0,515	0,541	608,03	3,342	0	297	263	0,294	0,596	606,053	3,239	0	47	297	298
23869	1198	279	305	0,515	0,541	608,03	3,346	0	298	286	0,294	0,597	606,053	3,393	0	47	297	298
23889	1199	297	346	0,515	0,541	608,03	3,315	0	341	272	0,294	0,597	606,053	3,355	0	48	297	297
23909	1200	300	304	0,514	0,541	608,03	3,254	0	313	268	0,293	0,597	606,053	3,104	0	48	297	297
23929	1201	310	367	0,514	0,541	608,03	3,394	0	263	243	0,293	0,597	606,053	2,682	0	48	297	297
23949	1202	315	358	0,514	0,541	609,8	3,377	0	274	235	0,293	0,598	605,343	2,538	0	48	297	297
23969	1203	272	306	0,514	0,541	609,8	3,313	0	327	307	0,293	0,598	605,343	3,154	0	48	297	297
23989	1204	298	305	0,514	0,541	609,8	3,161	0	312	264	0,293	0,598	605,343	3,138	0	48	297	297
24009	1205	284	283	0,514	0,54	609,8	3,337	0	305	331	0,293	0,597	605,343	3,254	0	48	297	297
24028	1206	285	270	0,514	0,54	609,8	3,396	0	335	288	0,293	0,597	605,343	3,21	0
24049	1207	286	259	0,514	0,54	610,507	3,374	0	328	281	0,293	0,597	605,612	3,238	0
24068	1208	288	317	0,514	0,54	610,507	3,338	0	292	316	0,293	0,597	605,612	3,072	0	49	305	294
24088	1209	299	279	0,514	0,54	610,507	3,251	0	313	352	0,293	0,597	605,612	3,273	0	49	305	294
24108	1210	290	298	0,514	0,54	610,507	3,182	0	315	280	0,293	0,597	605,612	3,107	0	49	305	294
24128	1211	280	297	0,514	0,54	610,507	3,25	0	319	290	0,293	0,597	605,612	3,163	0	49	305	294
24148	1212	285	302	0,513	0,54	606,009	3,204	0	319	289	0,293	0,597	604,635	3,224	0	49	305	294
24168	1213	306	285	0,513	0,54	606,009	3,444	0	332	268	0,292	0,597	604,635	3,175	0	49	305	294
24188	1214	351	294	0,513	0,54	606,009	3,2	0	374	265	0,292	0,597	604,635	3,183	0
24208	1215	353	258	0,513	0,54	606,009	3,296	0	342	241	0,292	0,597	604,635	3,105	0
24228	1216	323	313	0,513	0,54	606,009	3,242	0	364	274	0,292	0,597	604,635	3,088	0
24248	1217	347	309	0,512	0,54	607,966	3,298	0	349	268	0,292	0,598	603,462	3,065	0
24268	1218	340	294	0,512	0,54	607,966	3,227	0	369	293	0,292	0,598	603,462	3,287	0
24288	1219	343	308	0,512	0,54	607,966	3,053	0	360	349	0,291	0,598	603,462	3,351	0
24308	1220	331	274	0,512	0,54	607,966	3,18	0	366	238	0,291	0,598	603,462	3,101	0
24328	1221	360	319	0,512	0,54	607,966	3,069	0	377	234	0,291	0,598	603,462	3,163	0
24347	1222	361	313	0,512	0,54	606,091	3,108	0	375	225	0,291	0,598	607,847	3,144	0
24367	1223	352	283	0,512	0,54	606,091	3,074	0	358	312	0,291	0,598	607,847	3,215	0
24387	1224	370	299	0,512	0,54	606,091	3,08	0	371	256	0,291	0,598	607,847	3,238	0
24407	1225	337	317	0,512	0,539	606,091	3,315	0	358	266	0,291	0,598	607,847	3,178	0
24427	1226	359	311	0,512	0,539	606,091	3,115	0	389	302	0,291	0,598	607,847	3,182	0
24447	1227	360	320	0,511	0,539	606,929	3,184	0	392	275	0,291	0,598	608,91	3,193	0
24467	1228	330	305	0,511	0,539	606,929	3,251	0	384	283	0,291	0,598	608,91	3,292	0
24487	1229	354	318	0,511	0,539	606,929	3,165	0	367	266	0,291	0,598	608,91	3,279	0
24507	1230	353	314	0,511	0,539	606,929	3,118	0	378	382	0,291	0,598	608,91	3,577	0
24527	1231	351	344	0,512	0,539	606,929	3,307	0	360	268	0,291	0,598	608,91	3,084	0
24547	1232	350	352	0,511	0,54	606,638	3,256	0	361	306	0,291	0,599	610,005	3,14	0
24567	1233	368	321	0,511	0,54	606,638	3,041	0	391	321	0,291	0,599	610,005	3,392	0
24587	1234	372	334	0,511	0,54	606,638	3,106	0	388	421	0,291	0,599	610,005	3,515	0
24607	1235	369	378	0,512	0,54	606,638	3,406	0	389	276	0,291	0,599	610,005	3,22	0
24627	1236	368	326	0,512	0,54	606,638	3,189	0	373	368	0,291	0,599	610,005	3,231	0
24647	1237	369	344	0,511	0,54	607,14	3,319	0	368	387	0,291	0,599	607,257	3,228	0
24666	1238	369	300	0,511	0,54	607,14	3,183	0	355	259	0,291	0,6	607,257	3,046	0
24687	1239	364	355	0,511	0,54	607,14	3,292	0	412	329	0,291	0,6	607,257	3,401	0
24706	1240	362	320	0,511	0,54	607,14	3,307	0	352	384	0,29	0,6	607,257	3,423	0
24726	1241	376	314	0,511	0,541	607,14	3,29	0	381	291	0,29	0,6	607,257	3,19	0
24746	1242	373	333	0,511	0,541	607,888	3,298	0	396	345	0,29	0,6	605,101	3,374	0	50	375	324
24766	1243	364	324	0,511	0,541	607,888	3,502	0	381	345	0,291	0,6	605,101	3,423	0	50	375	324
24786	1244	353	323	0,511	0,541	607,888	3,435	0	400	375	0,291	0,6	605,101	3,485	0	50	375	324
24806	1245	370	335	0,511	0,541	607,888	3,298	0	395	311	0,291	0,6	605,101	3,382	0	50	375	324
24826	1246	369	309	0,512	0,541	607,888	3,337	0	373	350	0,291	0,6	605,101	3,382	0	50	375	324
24846	1247	367	309	0,512	0,541	608,97	3,383	0	381	349	0,291	0,6	606,19	3,388	0	50	375	324
24866	1248	357	311	0,512	0,541	608,97	3,141	0	366	343	0,291	0,6	606,19	3,445	0	50	375	324
24886	1249	373	329	0,512	0,541	608,97	3,25	0	399	292	0,291	0,6	606,19	3,27	0	50	375	324
24906	1250	365	300	0,512	0,541	608,97	3,162	0	389	279	0,291	0,6	606,19	3,136	0	50	375	324
24926	1251	360	325	0,511	0,541	608,97	3,305	0	400	337	0,291	0,6	606,19	3,468	0
24945	1252	366	316	0,511	0,541	607,153	3,284	0	401	307	0,29	0,601	605,401	3,344	0
24965	1253	370	341	0,511	0,541	607,153	3,225	0	391	356	0,29	0,601	605,401	3,388	0
24985	1254	371	339	0,511	0,541	607,153	3,226	0	372	354	0,29	0,601	605,401	3,35	0
25005	1255	350	362	0,511	0,541	607,153	3,406	0	384	276	0,29	0,601	605,401	3,191	0
25025	1256	351	309	0,511	0,541	607,153	3,108	0	355	325	0,29	0,601	605,401	3,313	0
25045	1257	355	312	0,511	0,541	605,501	3,136	0	353	304	0,291	0,6	603,688	3,239	0
25065	1258	290	263	0,511	0,541	605,501	3,492	0	302	284	0,291	0,6	603,688	3,261	0
25085	1259	298	264	0,511	0,541	605,501	3,254	0	291	308	0,291	0,601	603,688	3,382	0
25105	1260	311	361	0,511	0,541	605,501	3,399	0	317	256	0,291	0,601	603,688	3,312	0
25125	1261	336	343	0,511	0,541	605,501	3,394	0	300	269	0,291	0,601	603,688	3,322	0
25145	1262	348	325	0,511	0,541	605,553	3,389	0	302	266	0,291	0,601	604,322	3,336	0
25165	1263	297	273	0,511	0,541	605,553	3,094	0	323	260	0,291	0,601	604,322	3,22	0
25185	1264	316	360	0,511	0,541	605,553	3,343	0	320	262	0,291	0,601	604,322	3,152	0	51	304	291
25205	1265	300	324	0,511	0,541	605,553	3,179	0	327	277	0,29	0,601	604,322	3,219	0	51	304	291
25224	1266	285	298	0,511	0,541	605,553	3,187	0	330	261	0,29	0,601	604,322	3,156	0	51	304	291
25244	1267	289	333	0,51	0,541	606,771	3,201	0	330	263	0,29	0,601	606,091	3,189	0	51	304	291
25264	1268	286	254	0,51	0,541	606,771	3,139	0	307	307	0,29	0,601	606,091	3,011	0	51	304	291
25284	1269	295	261	0,51	0,54	606,771	3,328	0	292	337	0,29	0,601	606,091	3,143	0	51	304	291
25304	1270	308	316	0,51	0,54	606,771	3,169	0	327	327	0,29	0,601	606,091	3,211	0
25324	1271	297	307	0,51	0,54	606,771	3,012	0	322	285	0,29	0,601	606,091	3,171	0
25344	1272	302	296	0,51	0,541	608,969	3,067	0	322	298	0,29	0,601	604,094	3,192	0
25364	1273	309	330	0,51	0,542	608,969	2,989	0	294	364	0,29	0,603	604,094	3,151	0	52	298	365
25384	1274	303	426	0,51	0,542	608,969	3,492	0	287	290	0,29	0,603	604,094	2,965	0	52	298	365
25404	1275	272	410	0,51	0,542	608,969	3,433	0	328	316	0,29	0,604	604,094	3,262	0	52	298	365
25424	1276	290	431	0,51	0,542	608,969	3,318	0	312	304	0,29	0,604	604,094	3,073	0	52	298	365
25444	1277	278	426	0,51	0,542	610,419	3,247	0	317	321	0,29	0,604	600,751	3,032	0	52	298	365
25464	1278	284	398	0,51	0,543	610,419	3,275	0	316	332	0,29	0,604	600,751	3,116	0	52	298	365
25484	1279	261	409	0,51	0,543	610,419	3,559	0	291	366	0,29	0,604	600,751	3,077	0
25504	1280	291	362	0,51	0,543	610,419	3,098	0	319	330	0,289	0,604	600,751	3,067	0	53	295	375
25524	1281	287	403	0,509	0,543	610,419	3,168	0	309	332	0,289	0,605	600,751	3,183	0	53	295	375
25543	1282	285	397	0,509	0,543	609,828	3,183	0	301	340	0,289	0,605	600,751	3,167	0	53	295	375
25563	1283	260	383	0,509	0,543	609,828	3,381	0	320	388	0,289	0,605	600,751	3,485	0	53	295	375
25583	1284	290	405	0,509	0,543	609,828	3,367	0	273	384	0,289	0,605	600,751	3,196	0	53	295	375
25603	1285	267	373	0,509	0,543	609,828	3,504	0	322	374	0,289	0,605	600,751	3,431	0	53	295	375
25623	1286	276	407	0,509	0,543	609,828	3,488	0	304	351	0,289	0,605	600,751	3,157	0	53	295	375
25643	1287	287	399	0,509	0,543	608,474	3,464	0	293	343	0,289	0,605	601,675	3,227	0	53	295	375
25663	1288	284	395	0,509	0,543	608,474	3,403	0	314	358	0,289	0,605	601,675	3,161	0	53	295	375
25683	1289	310	416	0,509	0,543	608,474	3,461	0	325	309	0,289	0,605	601,675	3,089	0	53	295	375
25703	1290	280	416	0,509	0,543	608,474	3,394	0	338	407	0,289	0,605	601,675	3,414	0
25723	1291	254	413	0,509	0,543	608,474	3,542	0	294	355	0,289	0,604	601,675	3,191	0
25743	1292	257	414	0,509	0,543	606,877	3,538	0	301	355	0,289	0,604	601,082	3,235	0
25763	1293	301	368	0,509	0,542	606,877	3,138	0	305	301	0,289	0,604	601,082	2,998	0
25783	1294	281	376	0,509	0,542	606,877	3,145	0	316	395	0,289	0,604	601,082	3,315	0
25803	1295	282	403	0,509	0,542	606,877	3,366	0	332	358	0,289	0,604	601,082	3,345	0
25823	1296	286	371	0,509	0,543	606,877	3,35	0	275	385	0,289	0,604	601,082	3,214	0
25842	1297	275	377	0,509	0,543	612,821	3,365	0	285	367	0,289	0,605	604,045	3,206	0
25862	1298	299	425	0,509	0,543	612,821	3,299	0	357	393	0,289	0,605	604,045	3,308	0
25882	1299	283	422	0,509	0,543	612,821	3,256	0	349	366	0,289	0,604	604,045	3,286	0
25902	1300	295	439	0,509	0,543	612,821	3,478	0	324	338	0,289	0,604	604,045	3,374	0
25922	1301	286	414	0,509	0,543	612,821	3,471	0	314	402	0,289	0,604	604,045	3,166	0
25942	1302	292	417	0,509	0,543	611,257	3,455	0	308	382	0,289	0,604	603,43	3,162	0
25962	1303	278	414	0,509	0,543	611,257	3,355	0	297	308	0,288	0,604	603,43	2,922	0
25982	1304	283	413	0,509	0,543	611,257	3,553	0	275	377	0,288	0,604	603,43	3,263	0
26002	1305	295	392	0,508	0,543	611,257	3,314	0	337	411	0,288	0,604	603,43	3,387	0	54	297	411
26022	1306	271	386	0,508	0,543	611,257	3,396	0	313	430	0,288	0,604	603,43	3,63	0	54	297	411
26042	1307	276	383	0,508	0,543	607,501	3,419	0	321	450	0,288	0,604	601,655	3,783	0	54	297	411
26062	1308	277	422	0,509	0,543	607,501	3,514	0	313	428	0,288	0,604	601,655	3,46	0	54	297	411
26082	1309	299	449	0,509	0,542	607,501	3,429	0	320	378	0,289	0,604	601,655	3,484	0	54	297	411
26102	1310	266	387	0,509	0,542	607,501	3,421	0	301	451	0,289	0,603	601,655	3,571	0	54	297	411
26121	1311	294	390	0,509	0,54	607,501	3,571	0	314	415	0,289	0,602	601,655	3,394	0	54	297	411
26142	1312	279	388	0,51	0,539	612,15	3,558	0	312	407	0,289	0,601	601,742	3,423	0	54	297	411
26161	1313	306	313	0,51	0,538	612,15	3,078	0	332	392	0,29	0,6	601,742	3,307	0
26181	1314	315	318	0,51	0,536	612,15	3,232	0	335	293	0,291	0,598	601,742	3,322	0
26201	1315	295	266	0,511	0,534	612,15	3,393	0	340	284	0,291	0,596	601,742	3,266	0	55	313	260
26221	1316	303	278	0,511	0,534	612,15	3,169	0	327	256	0,292	0,596	601,742	3,093	0	55	313	260
26241	1317	304	267	0,512	0,535	610,059	3,284	0	331	242	0,292	0,596	600,942	3,065	0	55	313	260
26261	1318	308	281	0,512	0,535	610,059	3,254	0	319	253	0,292	0,596	600,942	3,204	0	55	313	260
26281	1319	310	288	0,512	0,535	610,059	3,384	0	328	238	0,292	0,596	600,942	2,95	0	55	313	260
26301	1320	308	271	0,512	0,535	610,059	3,146	0	297	229	0,292	0,596	600,942	3,082	0	55	313	260
26321	1321	331	304	0,512	0,535	610,059	3,318	0	315	262	0,292	0,596	600,942	3,093	0
26341	1322	335	309	0,512	0,535	606,855	3,312	0	310	251	0,292	0,596	602,902	3,113	0
26361	1323	327	275	0,512	0,535	606,855	3,291	0	312	216	0,291	0,596	602,902	3,201	0	56	308	273
26381	1324	303	289	0,511	0,536	606,855	3,45	0	307	229	0,291	0,597	602,902	3,044	0	56	308	273
26401	1325	313	294	0,511	0,536	606,855	3,259	0	333	241	0,29	0,597	602,902	3,317	0	56	308	273
26421	1326	294	268	0,51	0,536	606,855	3,418	0	319	235	0,29	0,598	602,902	3,128	0	56	308	273
26440	1327	294	272	0,509	0,537	609,974	3,36	0	323	238	0,289	0,598	604,502	3,12	0	56	308	273
26460	1328	322	249	0,509	0,537	609,974	3,134	0	305	254	0,289	0,598	604,502	3,28	0	56	308	273
26480	1329	319	268	0,508	0,537	609,974	3,165	0	321	238	0,288	0,599	604,502	3,092	0	56	308	273
26500	1330	321	286	0,508	0,537	609,974	3,27	0	315	263	0,288	0,599	604,502	3,186	0	56	308	273
26520	1331	294	275	0,507	0,537	609,974	3,361	0	316	261	0,287	0,599	604,502	3,105	0	56	308	273
26542	1332	291	287	0,507	0,537	607,613	3,409	0	315	263	0,287	0,599	601,753	3,126	0	56	308	273
26560	1333	300	337	0,507	0,537	607,613	3,437	0	328	262	0,287	0,599	601,753	3,28	0	56	308	273
26582	1334	307	327	0,507	0,537	607,613	3,344	0	323	242	0,286	0,599	601,753	3,274	0	56	308	273
26600	1335	322	276	0,506	0,536	607,613	3,154	0	308	237	0,286	0,599	601,753	3,083	0	56	308	273
26620	1336	301	291	0,506	0,536	607,613	3,55	0	308	264	0,286	0,599	601,753	3,394	0	56	308	273
26640	1337	311	272	0,506	0,536	606,133	3,458	0	309	252	0,286	0,599	602,849	3,359	0	56	308	273
26660	1338	314	285	0,506	0,536	606,133	3,099	0	328	237	0,286	0,599	602,849	3,228	0	56	308	273
26680	1339	322	290	0,506	0,536	606,133	3,416	0	306	266	0,286	0,599	602,849	3,217	0	56	308	273
26700	1340	305	363	0,506	0,536	606,133	3,69	0	327	238	0,286	0,599	602,849	3,328	0	56	308	273
26719	1341	309	278	0,506	0,537	606,133	3,315	0	292	283	0,286	0,599	602,849	3,039	0	56	308	273
26739	1342	310	295	0,506	0,538	608,77	3,386	0	292	276	0,287	0,6	605,002	3,056	0	56	308	273
26759	1343	286	349	0,507	0,538	608,77	3,36	0	284	274	0,287	0,6	605,002	3,165	0	56	308	273
26779	1344	267	322	0,507	0,538	608,77	3,353	0	274	268	0,287	0,6	605,002	3,088	0	56	308	273
26799	1345	-800	-600	0,287	0,6	-1	-1	4	301	291	0,287	0,6	605,002	3,192	0
26820	1346	251	265	0,507	0,538	608,77	2,963	0	-800	-600	0,507	0,538	-1	-1	4
26839	1347	251	266	0,507	0,538	608,002	2,959	0	-800	-600	0,287	0,6	-1	-1	4
26859	1348	315	295	0,507	0,538	608,002	3,229	0	297	278	0,287	0,601	603,454	3,135	0
26879	1349	323	275	0,507	0,538	608,002	2,999	0	303	290	0,287	0,601	603,454	3,12	0
26899	1350	283	291	0,507	0,538	608,002	3,124	0	286	280	0,286	0,601	603,454	3,087	0
26919	1351	274	279	0,506	0,539	608,002	3,269	0	288	292	0,286	0,601	603,454	3,163	0
26939	1352	264	286	0,506	0,539	607,65	3,187	0	287	289	0,286	0,602	605,135	3,158	0
26959	1353	286	283	0,506	0,539	607,65	3,285	0	339	295	0,286	0,602	605,135	3,397	0
26979	1354	273	387	0,506	0,539	607,65	3,447	0	338	405	0,286	0,602	605,135	3,759	0
26999	1355	276	325	0,506	0,539	607,65	3,315	0	290	285	0,286	0,602	605,135	3,153	0
27021	1356	321	392	0,506	0,539	607,65	3,474	0	294	305	0,285	0,602	605,135	3,038	0
27038	1357	319	371	0,505	0,539	609,492	3,474	0	296	332	0,285	0,602	605,723	2,925	0
27060	1358	350	352	0,504	0,539	609,492	3,225	0	369	372	0,284	0,603	605,723	3,288	0
27078	1359	365	320	0,504	0,54	609,492	3,294	0	366	404	0,284	0,603	605,723	3,437	0
27099	1360	360	321	0,504	0,54	609,492	3,049	0	382	308	0,283	0,604	605,723	3,257	0
27118	1361	354	416	0,504	0,54	609,492	3,433	0	399	353	0,284	0,604	605,723	3,277	0
27139	1362	361	404	0,504	0,54	610,392	3,428	0	406	342	0,284	0,604	607,28	3,314	0
27158	1363	363	325	0,504	0,54	610,392	3,128	0	386	381	0,283	0,604	607,28	3,376	0
27179	1364	316	355	0,503	0,54	610,392	3,503	0	392	359	0,283	0,604	607,28	3,459	0
27198	1365	348	336	0,503	0,54	610,392	3,34	0	396	304	0,283	0,604	607,28	3,45	0
27219	1366	355	320	0,503	0,54	610,392	3,174	0	402	430	0,283	0,605	607,28	3,764	0
27238	1367	339	333	0,503	0,54	608,041	3,312	0	403	410	0,283	0,605	605,021	3,822	0
27259	1368	-800	-600	0,283	0,605	-1	-1	4	389	374	0,283	0,605	605,021	3,475	0
27278	1369	347	302	0,503	0,54	608,041	3,121	0	363	355	0,283	0,605	605,021	3,349	0
27299	1370	336	329	0,503	0,54	608,041	3,353	0	382	344	0,283	0,605	605,021	3,171	0
27317	1371	366	359	0,503	0,54	608,041	3,105	0	366	349	0,283	0,605	605,021	3,256	0
27339	1372	369	387	0,503	0,541	607,153	3,173	0	373	344	0,283	0,605	604,375	3,162	0
27357	1373	365	300	0,502	0,541	607,153	3,126	0	361	316	0,282	0,605	604,375	3,216	0
27379	1374	357	334	0,502	0,541	607,153	3,197	0	381	373	0,282	0,605	604,375	3,413	0
27397	1375	365	334	0,502	0,54	607,153	3,103	0	396	325	0,282	0,605	604,375	3,296	0
27419	1376	358	353	0,503	0,54	607,153	3,176	0	407	367	0,283	0,605	604,375	3,406	0
27437	1377	361	358	0,502	0,54	608,732	3,146	0	423	349	0,282	0,605	604,849	3,367	0
27459	1378	363	347	0,502	0,54	608,732	3,347	0	385	388	0,282	0,604	604,849	3,279	0
27477	1379	364	322	0,502	0,54	608,732	3,255	0	379	341	0,282	0,604	604,849	3,172	0
27497	1380	363	312	0,502	0,54	608,732	3,15	0	407	378	0,282	0,604	604,849	3,379	0
27517	1381	353	339	0,502	0,54	608,732	3,25	0	406	402	0,282	0,604	604,849	3,207	0
27537	1382	352	324	0,502	0,54	608,643	3,213	0	403	389	0,282	0,604	605,138	3,289	0
27557	1383	354	357	0,502	0,54	608,643	3,124	0	373	320	0,282	0,604	605,138	3,028	0
27577	1384	380	303	0,502	0,54	608,643	3,112	0	425	373	0,282	0,604	605,138	3,323	0
27597	1385	379	361	0,502	0,539	608,643	3,173	0	396	369	0,282	0,604	605,138	3,253	0
27616	1386	371	290	0,502	0,539	608,643	3,018	0	384	313	0,282	0,604	605,138	3,115	0	57	384	349
27636	1387	368	303	0,502	0,54	609,653	3,024	0	405	338	0,282	0,604	605,458	3,254	0	57	384	349
27656	1388	357	333	0,502	0,54	609,653	3,133	0	424	340	0,282	0,604	605,458	3,216	0	57	384	349
27676	1389	343	343	0,502	0,54	609,653	3,21	0	406	362	0,282	0,604	605,458	3,224	0	57	384	349
27696	1390	355	326	0,502	0,54	609,653	3,276	0	409	372	0,282	0,605	605,458	3,271	0	57	384	349
27716	1391	382	356	0,502	0,54	609,653	3,169	0	392	379	0,282	0,605	605,458	3,364	0	57	384	349
27736	1392	380	354	0,502	0,54	609,936	3,229	0	388	386	0,282	0,605	605,25	3,39	0	57	384	349
27756	1393	374	298	0,502	0,54	609,936	3,142	0	382	320	0,282	0,605	605,25	3,19	0
27776	1394	382	314	0,502	0,54	609,936	3,226	0	386	292	0,282	0,605	605,25	2,921	0
27796	1395	370	340	0,502	0,54	609,936	3,241	0	392	413	0,282	0,605	605,25	3,38	0
27816	1396	376	345	0,502	0,54	609,936	3,141	0	390	366	0,282	0,605	605,25	3,419	0
27836	1397	377	351	0,502	0,54	608,413	3,178	0	386	387	0,282	0,605	604,209	3,452	0
27856	1398	371	386	0,502	0,54	608,413	3,279	0	376	257	0,282	0,605	604,209	2,842	0
27876	1399	378	346	0,502	0,54	608,413	3,128	0	373	257	0,282	0,605	604,209	2,875	0
27896	1400	373	359	0,502	0,539	608,413	3,203	0	388	389	0,282	0,604	604,209	3,138	0
27915	1401	381	313	0,502	0,539	608,413	3,098	0	395	367	0,282	0,604	604,209	3,246	0
27935	1402	380	306	0,502	0,539	608,46	3,113	0	401	340	0,282	0,604	608,482	3,376	0
27955	1403	369	327	0,502	0,539	608,46	3,085	0	399	349	0,282	0,604	608,482	3,351	0
27975	1404	373	287	0,502	0,539	608,46	3,107	0	366	295	0,282	0,604	608,482	3,027	0
27995	1405	395	341	0,502	0,539	608,46	3,057	0	399	385	0,282	0,604	608,482	3,275	0
28015	1406	-800	-600	0,281	0,605	-1	-1	4	401	299	0,281	0,605	608,482	3,177	0
28035	1407	-800	-600	0,5	0,539	-1	-1	4	391	332	0,281	0,605	606,174	3,052	0
28055	1408	425	310	0,5	0,54	609,53	3,174	0	463	423	0,28	0,605	606,174	3,339	0
28075	1409	452	350	0,5	0,54	609,53	3,172	0	497	354	0,28	0,605	606,174	3,431	0
28095	1410	446	366	0,5	0,54	609,53	3,305	0	502	358	0,28	0,605	606,174	3,029	0
28115	1411	475	383	0,5	0,54	609,53	3,384	0	458	356	0,28	0,605	606,174	3,256	0
28135	1412	479	401	0,499	0,54	607,805	3,425	0	474	359	0,28	0,606	605,487	3,191	0
28155	1413	430	388	0,499	0,54	607,805	3,318	0	481	396	0,279	0,606	605,487	3,341	0
28175	1414	434	351	0,499	0,54	607,805	3,133	0	476	364	0,279	0,606	605,487	3,207	0
28195	1415	463	349	0,499	0,54	607,805	3,298	0	460	350	0,279	0,606	605,487	3,176	0
28214	1416	442	356	0,499	0,54	607,805	3,066	0	491	375	0,279	0,606	605,487	3,571	0
28234	1417	452	359	0,499	0,54	605,506	3,087	0	487	371	0,279	0,606	608,689	3,533	0
28254	1418	456	373	0,499	0,54	605,506	3,13	0	461	357	0,279	0,606	608,689	3,372	0
28274	1419	461	389	0,499	0,54	605,506	3,424	0	493	397	0,279	0,606	608,689	3,571	0
28294	1420	440	336	0,499	0,54	605,506	3,164	0	496	334	0,279	0,606	608,689	3,528	0
28314	1421	475	370	0,498	0,54	605,506	3,005	0	474	343	0,278	0,606	608,689	3,208	0
28334	1422	474	364	0,497	0,54	605,857	3,078	0	487	350	0,278	0,607	604,345	3,261	0
28354	1423	502	453	0,497	0,54	605,857	3,396	0	524	440	0,278	0,607	604,345	3,304	0
28374	1424	474	448	0,497	0,54	605,857	3,39	0	526	440	0,278	0,607	604,345	3,263	0
28394	1425	490	321	0,497	0,541	605,857	2,96	0	501	481	0,278	0,607	604,345	3,461	0
28414	1426	508	325	0,497	0,541	605,857	3,057	0	540	386	0,278	0,607	604,345	3,315	0
28434	1427	501	326	0,497	0,541	607,69	3,164	0	537	392	0,278	0,608	604,674	3,347	0
28454	1428	456	450	0,497	0,541	607,69	3,623	0	515	403	0,277	0,607	604,674	3,462	0
28474	1429	468	470	0,497	0,541	607,69	3,725	0	489	441	0,278	0,608	604,674	3,294	0
28493	1430	-800	-600	0,278	0,608	-1	-1	4	473	475	0,278	0,608	604,674	3,76	0
28513	1431	492	417	0,497	0,541	607,69	3,29	0	523	390	0,278	0,608	604,674	3,25	0
28533	1432	492	417	0,497	0,541	607,401	3,288	0	509	415	0,278	0,608	606,664	3,401	0
28553	1433	511	389	0,497	0,542	607,401	3,35	0	539	382	0,278	0,608	606,664	3,318	0
28573	1434	458	394	0,498	0,542	607,401	3,224	0	493	374	0,278	0,608	606,664	3,269	0
28593	1435	436	446	0,498	0,541	607,401	3,828	0	416	365	0,279	0,608	606,664	3,07	0
28613	1436	412	351	0,498	0,541	607,401	3,091	0	412	365	0,279	0,608	606,664	3,324	0	58	414	367
28633	1437	390	363	0,498	0,542	606,753	3,244	0	405	368	0,279	0,609	603,818	3,235	0	58	414	367
28653	1438	373	338	0,498	0,542	606,753	3,249	0	440	383	0,279	0,609	603,818	3,335	0	58	414	367
28673	1439	387	347	0,498	0,541	606,753	3,012	0	451	379	0,279	0,609	603,818	3,367	0	58	414	367
28693	1440	404	403	0,498	0,541	606,753	3,247	0	435	346	0,279	0,609	603,818	3,099	0	58	414	367
28713	1441	388	345	0,498	0,541	606,753	3,028	0	447	385	0,278	0,609	603,818	3,356	0	58	414	367
28733	1442	394	363	0,498	0,541	607,29	3,115	0	442	374	0,278	0,609	604,7	3,267	0	58	414	367
28753	1443	399	340	0,497	0,541	607,29	3,343	0	440	403	0,278	0,609	604,7	3,312	0	58	414	367
28773	1444	404	442	0,497	0,541	607,29	3,45	0	416	389	0,277	0,609	604,7	3,33	0
28793	1445	396	348	0,497	0,541	607,29	3,117	0	425	415	0,277	0,609	604,7	3,268	0
28813	1446	372	354	0,497	0,541	607,29	3,305	0	413	395	0,277	0,609	604,7	3,24	0
28832	1447	370	382	0,497	0,541	608,739	3,279	0	414	394	0,277	0,609	605,4	3,231	0
28852	1448	420	330	0,496	0,541	608,739	3,005	0	418	350	0,277	0,609	605,4	3,204	0
28872	1449	400	354	0,496	0,541	608,739	2,969	0	441	410	0,277	0,609	605,4	3,408	0
28892	1450	407	328	0,496	0,541	608,739	2,833	0	426	373	0,276	0,609	605,4	3,134	0
28912	1451	376	337	0,496	0,541	608,739	3,116	0	432	353	0,276	0,609	605,4	3,495	0
28932	1452	370	345	0,496	0,541	606,986	3,065	0	423	375	0,276	0,61	603,554	3,422	0
28952	1453	409	380	0,496	0,541	606,986	3,077	0	423	345	0,276	0,61	603,554	3,119	0
28972	1454	395	397	0,495	0,541	606,986	3,45	0	414	379	0,276	0,61	603,554	3,263	0
28992	1455	402	341	0,495	0,541	606,986	3,098	0	418	364	0,276	0,61	603,554	3,37	0
29012	1456	397	379	0,495	0,541	606,986	3,3	0	392	390	0,276	0,61	603,554	3,207	0
29032	1457	399	375	0,495	0,541	605,895	3,411	0	387	388	0,276	0,61	603,839	3,225	0
29052	1458	392	289	0,495	0,54	605,895	3,301	0	442	338	0,276	0,609	603,839	3,227	0
29072	1459	431	347	0,494	0,54	605,895	3,327	0	467	336	0,275	0,609	603,839	3,337	0
29092	1460	425	319	0,495	0,54	605,895	3,203	0	-800	-600	0,495	0,54	-1	-1	4
29111	1461	436	283	0,495	0,54	605,895	3,205	0	456	353	0,275	0,608	603,839	3,419	0
29131	1462	436	307	0,495	0,54	604,407	3,2	0	458	351	0,276	0,608	606,381	3,433	0
29151	1463	458	314	0,495	0,539	604,407	3,259	0	469	359	0,276	0,608	606,381	3,518	0
29171	1464	428	318	0,495	0,539	604,407	3,168	0	430	380	0,276	0,608	606,381	3,362	0
29191	1465	430	283	0,495	0,539	604,407	3,025	0	448	324	0,276	0,608	606,381	3,12	0
29211	1466	424	328	0,496	0,539	604,407	3,17	0	463	319	0,276	0,608	606,381	3,365	0
29231	1467	424	320	0,496	0,539	606,733	3,135	0	445	317	0,276	0,608	604,032	3,274	0
29251	1468	429	308	0,497	0,539	606,733	3,104	0	453	315	0,277	0,608	604,032	3,264	0
29271	1469	411	323	0,497	0,539	606,733	3,33	0	414	394	0,278	0,607	604,032	3,43	0
29291	1470	444	370	0,498	0,539	606,733	3,196	0	470	312	0,278	0,607	604,032	3,359	0
29311	1471	421	325	0,498	0,539	606,733	3,171	0	457	366	0,278	0,607	604,032	3,277	0
29331	1472	420	341	0,498	0,539	607,548	3,26	0	454	328	0,278	0,607	604,771	3,347	0
29351	1473	422	337	0,498	0,539	607,548	3,197	0	448	376	0,278	0,607	604,771	3,327	0
29371	1474	401	299	0,498	0,539	607,548	3,329	0	453	335	0,278	0,607	604,771	3,311	0
29391	1475	422	335	0,498	0,539	607,548	3,238	0	472	349	0,278	0,607	604,771	3,358	0	59	496	331
29410	1476	466	331	0,497	0,539	607,548	3,288	0	481	340	0,277	0,607	604,771	3,158	0	59	496	331
29430	1477	464	322	0,496	0,539	606,028	3,235	0	491	346	0,277	0,608	605,191	3,149	0	59	496	331
29450	1478	490	342	0,495	0,539	606,028	3,366	0	516	298	0,276	0,608	605,191	3,162	0	59	496	331
29470	1479	481	334	0,495	0,539	606,028	3,316	0	518	353	0,276	0,608	605,191	3,364	0	59	496	331
29490	1480	473	325	0,494	0,539	606,028	3,3	0	512	324	0,275	0,609	605,191	3,342	0	59	496	331
29510	1481	483	333	0,494	0,539	606,028	3,23	0	493	369	0,275	0,609	605,191	3,424	0	59	496	331
29530	1482	480	331	0,493	0,539	604,816	3,19	0	492	364	0,274	0,609	605,238	3,497	0	59	496	331
29550	1483	480	314	0,493	0,539	604,816	3,325	0	488	371	0,274	0,609	605,238	3,473	0	59	496	331
29570	1484	473	350	0,492	0,538	604,816	3,428	0	536	307	0,273	0,609	605,238	3,276	0	59	496	331
29590	1485	502	353	0,492	0,538	604,816	3,353	0	511	312	0,273	0,609	605,238	3,212	0	59	496	331
29610	1486	490	335	0,492	0,538	604,816	3,37	0	533	303	0,273	0,609	605,238	3,286	0	59	496	331
29630	1487	495	355	0,492	0,538	604,952	3,408	0	523	304	0,272	0,609	604,083	3,262	0	59	496	331
29650	1488	495	321	0,491	0,538	604,952	3,193	0	504	287	0,272	0,609	604,083	3,199	0	59	496	331
29670	1489	510	309	0,491	0,538	604,952	3,098	0	500	323	0,272	0,609	604,083	3,153	0	59	496	331
29689	1490	493	332	0,491	0,538	604,952	3,21	0	513	341	0,272	0,609	604,083	3,369	0	59	496	331
29709	1491	463	327	0,491	0,538	604,952	3,299	0	-800	-600	0,491	0,538	-1	-1	4
29729	1492	462	327	0,491	0,538	605,148	3,289	0	-800	-600	0,272	0,609	-1	-1	4
29749	1493	513	371	0,491	0,538	605,148	3,392	0	506	315	0,272	0,61	605,063	3,095	0
29769	1494	532	317	0,491	0,538	605,148	3,286	0	518	330	0,272	0,61	605,063	3,154	0
29789	1495	461	333	0,49	0,538	605,148	3,316	0	516	334	0,271	0,61	605,063	3,358	0
29809	1496	484	345	0,49	0,538	605,148	3,323	0	491	370	0,271	0,611	605,063	3,319	0
29829	1497	474	320	0,49	0,538	604,518	3,327	0	495	384	0,271	0,611	603,914	3,275	0
29849	1498	463	357	0,49	0,538	604,518	3,365	0	502	377	0,271	0,611	603,914	3,341	0
29869	1499	496	314	0,489	0,538	604,518	3,067	0	524	302	0,27	0,612	603,914	3,207	0
29889	1500	495	351	0,489	0,538	604,518	3,239	0	480	247	0,27	0,612	603,914	2,693	0
29909	1501	479	319	0,488	0,539	604,518	3,144	0	513	328	0,27	0,612	603,914	3,316	0
29929	1502	497	332	0,489	0,539	605,413	3,232	0	512	318	0,27	0,613	603,979	3,118	0
29949	1503	349	295	0,489	0,538	605,413	3,196	0	361	329	0,271	0,612	603,979	3,298	0	60	344	295
29969	1504	338	331	0,489	0,538	605,413	3,239	0	346	284	0,271	0,612	603,979	3,035	0	60	344	295
29988	1505	351	356	0,489	0,538	605,413	3,305	0	347	269	0,271	0,613	603,979	3,042	0	60	344	295
30008	1506	346	304	0,489	0,538	605,413	3,114	0	344	276	0,27	0,613	603,979	3,324	0	60	344	295
30028	1507	343	327	0,489	0,538	607,578	3,156	0	345	268	0,27	0,613	604,058	3,197	0	60	344	295
30048	1508	334	258	0,489	0,539	607,578	3,452	0	353	281	0,27	0,613	604,058	3,065	0	60	344	295
30068	1509	332	295	0,489	0,539	607,578	3,261	0	369	350	0,27	0,614	604,058	3,409	0
30088	1510	353	307	0,489	0,539	607,578	3,222	0	366	342	0,27	0,614	604,058	3,426	0
30108	1511	333	293	0,489	0,539	607,578	3,274	0	359	292	0,27	0,614	604,058	3,215	0	61	349	312
30128	1512	341	300	0,489	0,539	605,261	3,254	0	367	323	0,271	0,613	606,784	3,418	0	61	349	312
30148	1513	324	302	0,489	0,539	605,261	3,321	0	385	350	0,271	0,613	606,784	3,343	0	61	349	312
30168	1514	341	317	0,489	0,539	605,261	3,334	0	359	315	0,271	0,613	606,784	3,411	0	61	349	312
30188	1515	347	310	0,49	0,539	605,261	3,137	0	340	281	0,271	0,613	606,784	3,115	0	61	349	312
30208	1516	336	287	0,49	0,539	605,261	3,136	0	357	306	0,271	0,614	606,784	3,143	0	61	349	312
30228	1517	336	291	0,49	0,54	605,317	3,135	0	352	291	0,271	0,614	607,4	3,174	0	61	349	312
30248	1518	338	311	0,49	0,54	605,317	3,372	0	363	277	0,271	0,615	607,4	3,135	0	61	349	312
30268	1519	354	317	0,49	0,541	605,317	3,088	0	370	310	0,272	0,615	607,4	3,436	0	61	349	312
30287	1520	348	353	0,49	0,541	605,317	3,273	0	346	286	0,272	0,615	607,4	3,225	0	61	349	312
30307	1521	325	331	0,491	0,541	605,317	3,233	0	363	335	0,272	0,615	607,4	3,454	0	61	349	312
30327	1522	332	346	0,491	0,541	604,128	3,186	0	363	337	0,273	0,615	606,623	3,386	0	61	349	312
30347	1523	357	306	0,491	0,542	604,128	3,2	0	391	325	0,273	0,615	606,623	3,192	0
30367	1524	348	353	0,492	0,541	604,128	3,535	0	402	348	0,273	0,615	606,623	3,4	0
30387	1525	353	327	0,492	0,541	604,128	3,294	0	382	352	0,273	0,615	606,623	3,259	0
30407	1526	349	318	0,492	0,541	604,128	3,352	0	403	298	0,273	0,614	606,623	3,424	0	62	378	345
30427	1527	350	333	0,492	0,541	606,46	3,484	0	395	311	0,273	0,614	603,764	3,369	0	62	378	345
30447	1528	359	337	0,492	0,54	606,46	3,226	0	410	349	0,273	0,614	603,764	3,513	0	62	378	345
30467	1529	359	309	0,491	0,54	606,46	3,282	0	398	341	0,273	0,614	603,764	3,559	0	62	378	345
30487	1530	359	303	0,491	0,54	606,46	3,118	0	385	370	0,273	0,614	603,764	3,415	0	62	378	345
30507	1531	361	319	0,491	0,54	606,46	3,177	0	409	389	0,272	0,614	603,764	3,438	0	62	378	345
30527	1532	361	321	0,49	0,54	606,336	3,16	0	402	395	0,272	0,614	604,669	3,466	0	62	378	345
30547	1533	359	415	0,49	0,54	606,336	3,662	0	391	343	0,272	0,614	604,669	3,345	0	62	378	345
30567	1534	337	321	0,49	0,54	606,336	3,418	0	397	320	0,271	0,614	604,669	3,331	0
30586	1535	367	330	0,489	0,539	606,336	3,313	0	376	416	0,271	0,614	604,669	3,743	0
30606	1536	343	355	0,489	0,539	606,336	3,386	0	384	363	0,271	0,614	604,669	3,378	0
30626	1537	338	370	0,489	0,539	606,123	3,34	0	384	377	0,271	0,614	605,302	3,48	0
30646	1538	352	353	0,489	0,539	606,123	3,323	0	382	409	0,271	0,614	605,302	3,644	0
30666	1539	353	344	0,489	0,539	606,123	3,422	0	393	345	0,271	0,614	605,302	3,479	0
30686	1540	348	323	0,489	0,539	606,123	3,386	0	405	347	0,271	0,614	605,302	3,459	0
30706	1541	356	322	0,489	0,539	606,123	3,347	0	393	294	0,271	0,614	605,302	3,202	0
30726	1542	355	318	0,49	0,539	607,962	3,399	0	399	279	0,271	0,614	604,584	3,099	0
30746	1543	359	377	0,49	0,539	607,962	3,617	0	382	307	0,271	0,614	604,584	3,288	0
30766	1544	340	307	0,49	0,539	607,962	3,484	0	375	285	0,271	0,614	604,584	3,303	0
30786	1545	352	303	0,49	0,539	607,962	3,424	0	366	298	0,271	0,614	604,584	3,331	0
30806	1546	370	346	0,49	0,539	607,962	3,268	0	399	319	0,271	0,613	604,584	3,473	0
30826	1547	365	309	0,49	0,539	606,149	3,166	0	395	308	0,271	0,613	609,015	3,527	0
30846	1548	369	344	0,49	0,539	606,149	3,222	0	402	362	0,271	0,613	609,015	3,374	0
30866	1549	353	371	0,49	0,539	606,149	3,382	0	360	314	0,271	0,613	609,015	3,168	0
30885	1550	338	308	0,49	0,539	606,149	3,358	0	386	390	0,271	0,613	609,015	3,641	0
30905	1551	361	307	0,49	0,539	606,149	3,27	0	382	313	0,271	0,613	609,015	3,355	0
30925	1552	349	303	0,49	0,539	607,845	3,357	0	374	337	0,271	0,613	609,414	3,371	0
30945	1553	364	305	0,49	0,539	607,845	3,074	0	384	422	0,271	0,613	609,414	3,963	0
30965	1554	373	317	0,49	0,539	607,845	3,267	0	360	283	0,271	0,613	609,414	3,192	0
30985	1555	368	329	0,49	0,539	607,845	3,249	0	389	408	0,271	0,613	609,414	3,68	0
31005	1556	311	300	0,49	0,538	607,845	3,391	0	332	231	0,272	0,612	609,414	3,269	0
31025	1557	310	311	0,49	0,537	606,2	3,417	0	327	270	0,272	0,611	596,8	3,388	0
31045	1558	350	229	0,491	0,537	606,2	3,21	0	341	199	0,273	0,61	596,8	3,455	0
31065	1559	326	270	0,492	0,537	606,2	3,361	0	339	202	0,273	0,609	596,8	3,318	0
31085	1560	313	257	0,493	0,537	606,2	3,501	0	332	243	0,274	0,609	596,8	3,307	0
31105	1561	320	220	0,494	0,537	606,2	3,262	0	321	263	0,275	0,608	596,8	3,196	0
31125	1562	315	238	0,495	0,537	605,028	3,37	0	315	283	0,276	0,608	597,06	3,212	0
31145	1563	343	217	0,496	0,537	605,028	3,373	0	333	248	0,277	0,607	597,06	3,392	0	63	330	234
31165	1564	345	293	0,496	0,537	605,028	3,532	0	327	200	0,277	0,607	597,06	3,301	0	63	330	234
31184	1565	326	262	0,497	0,537	605,028	3,39	0	344	228	0,278	0,607	597,06	3,472	0	63	330	234
31204	1566	330	282	0,497	0,537	605,028	3,338	0	318	231	0,278	0,607	597,06	3,303	0	63	330	234
31224	1567	325	264	0,496	0,537	608,163	3,396	0	321	235	0,277	0,607	597,126	3,361	0	63	330	234
31244	1568	328	249	0,496	0,537	608,163	3,309	0	349	212	0,277	0,607	597,126	3,54	0	63	330	234
31264	1569	325	227	0,495	0,537	608,163	3,425	0	318	197	0,276	0,607	597,126	3,218	0	63	330	234
31284	1570	335	237	0,495	0,536	608,163	3,268	0	339	202	0,276	0,607	597,126	3,335	0	63	330	234
31304	1571	330	248	0,494	0,536	608,163	3,311	0	327	210	0,275	0,608	597,126	3,378	0	63	330	234
31324	1572	332	241	0,494	0,536	607,242	3,325	0	337	205	0,275	0,608	597,398	3,423	0	63	330	234
31344	1573	312	243	0,493	0,536	607,242	3,188	0	332	222	0,274	0,608	597,398	3,251	0	63	330	234
31364	1574	362	210	0,492	0,536	607,242	3,266	0	340	197	0,274	0,608	597,398	3,235	0
31384	1575	336	132	0,492	0,535	607,242	3,427	0	389	163	0,273	0,607	597,398	3,404	0	64	371	131
31404	1576	357	139	0,492	0,535	607,242	3,427	0	387	113	0,273	0,607	597,398	3,3	0	64	371	131
31424	1577	348	156	0,492	0,535	601,775	3,396	0	384	80	0,273	0,607	597,858	3,341	0	64	371	131
31444	1578	345	131	0,492	0,536	601,775	3,364	0	399	127	0,274	0,607	597,858	3,384	0	64	371	131
31463	1579	-800	-600	0,274	0,608	-1	-1	4	370	116	0,274	0,608	597,858	3,074	0	64	371	131
31484	1580	374	146	0,493	0,537	601,775	3,012	0	384	121	0,274	0,608	597,858	3,26	0	64	371	131
31503	1581	367	148	0,493	0,537	601,775	3,343	0	391	123	0,275	0,608	597,858	3,371	0	64	371	131
31523	1582	367	145	0,494	0,537	603,244	3,351	0	380	118	0,275	0,608	598,12	3,262	0	64	371	131
31543	1583	374	125	0,494	0,537	603,244	3,243	0	384	128	0,275	0,608	598,12	3,349	0	64	371	131
31563	1584	349	157	0,494	0,537	603,244	3,516	0	367	115	0,275	0,608	598,12	3,344	0	64	371	131
31583	1585	357	153	0,494	0,537	603,244	3,351	0	383	106	0,275	0,608	598,12	3,122	0	64	371	131
31603	1586	359	149	0,494	0,537	603,244	3,3	0	377	129	0,275	0,608	598,12	3,296	0	64	371	131
31623	1587	361	142	0,494	0,537	605,226	3,411	0	372	121	0,275	0,607	597,535	3,231	0	64	371	131
31643	1588	374	158	0,494	0,537	605,226	3,287	0	382	132	0,275	0,607	597,535	3,124	0	64	371	131
31663	1589	372	140	0,494	0,537	605,226	3,124	0	-800	-600	0,494	0,537	-1	-1	4	64	371	131
31683	1590	375	108	0,494	0,536	605,226	3,12	0	404	89	0,275	0,606	597,535	3,029	0	65	393	96
31703	1591	391	101	0,494	0,536	605,226	3,105	0	405	81	0,275	0,606	597,535	3,088	0	65	393	96
31723	1592	394	103	0,494	0,536	600,369	3,073	0	405	81	0,275	0,606	597,798	3,089	0	65	393	96
31743	1593	378	101	0,494	0,536	600,369	3,092	0	414	92	0,275	0,606	597,798	3,096	0	65	393	96
31763	1594	393	103	0,494	0,536	600,369	3,128	0	412	61	0,275	0,605	597,798	3,144	0	65	393	96
31782	1595	392	93	0,495	0,536	600,369	3,061	0	404	95	0,276	0,605	597,798	3,359	0	65	393	96
31802	1596	393	96	0,495	0,536	600,369	3,175	0	396	78	0,276	0,605	597,798	3,17	0	65	393	96
31822	1597	394	93	0,495	0,536	600,936	3,171	0	392	73	0,276	0,605	595,885	3,24	0	65	393	96
31842	1598	367	113	0,495	0,536	600,936	3,185	0	399	106	0,276	0,604	595,885	3,155	0	65	393	96
31862	1599	378	93	0,496	0,536	600,936	3,074	0	416	96	0,277	0,604	595,885	3,352	0	65	393	96
31882	1600	395	113	0,496	0,536	600,936	3,124	0	404	95	0,277	0,604	595,885	3,186	0	65	393	96
31902	1601	382	104	0,496	0,536	600,936	3,097	0	407	80	0,277	0,604	595,885	3,097	0	65	393	96
31922	1602	390	99	0,496	0,536	600,525	3,119	0	405	70	0,277	0,604	598,014	3,16	0	65	393	96
31942	1603	375	115	0,497	0,536	600,525	3,404	0	396	93	0,277	0,604	598,014	3,21	0	65	393	96
31962	1604	393	101	0,497	0,536	600,525	3,177	0	416	85	0,277	0,604	598,014	3,234	0	65	393	96
31982	1605	391	117	0,497	0,536	600,525	3,165	0	391	96	0,278	0,604	598,014	3,148	0	65	393	96
32002	1606	378	101	0,497	0,536	600,525	3,2	0	396	104	0,278	0,604	598,014	3,242	0	65	393	96
32022	1607	387	107	0,497	0,536	600,219	3,202	0	401	104	0,278	0,603	597,734	3,215	0	65	393	96
32042	1608	380	110	0,497	0,536	600,219	3,107	0	402	86	0,278	0,603	597,734	3,167	0	65	393	96
32061	1609	376	103	0,497	0,536	600,219	3,306	0	388	95	0,278	0,603	597,734	3,096	0	65	393	96
32081	1610	384	118	0,498	0,535	600,219	3,116	0	386	78	0,278	0,602	597,734	2,997	0	65	393	96
32101	1611	384	122	0,498	0,535	600,219	3,14	0	403	88	0,278	0,602	597,734	3,13	0	65	393	96
32121	1612	382	118	0,498	0,536	603,452	3,212	0	396	92	0,279	0,602	595,485	3,055	0	65	393	96
32141	1613	329	286	0,498	0,538	603,452	3,152	0	320	234	0,28	0,604	595,485	3,076	0
32161	1614	296	380	0,499	0,539	603,452	3,127	0	279	332	0,281	0,605	595,485	3,053	0
32181	1615	309	427	0,499	0,54	603,452	3,843	0	310	453	0,28	0,605	595,485	3,726	0
32201	1616	307	296	0,5	0,54	603,452	3,042	0	319	314	0,281	0,605	595,485	3,061	0
32221	1617	306	349	0,5	0,54	611,023	3,238	0	308	341	0,281	0,605	601,129	3,319	0	66	311	325
32241	1618	298	407	0,5	0,54	611,023	3,576	0	319	288	0,281	0,605	601,129	3,151	0	66	311	325
32261	1619	288	303	0,501	0,54	611,023	3,043	0	305	377	0,281	0,605	601,129	3,209	0	66	311	325
32281	1620	316	302	0,501	0,54	611,023	3,182	0	302	363	0,281	0,605	601,129	3,303	0	66	311	325
32301	1621	295	252	0,501	0,54	611,023	2,668	0	349	362	0,282	0,605	601,129	3,479	0	66	311	325
32321	1622	297	238	0,501	0,54	608,538	2,58	0	349	359	0,282	0,606	603,164	3,571	0	66	311	325
32341	1623	303	388	0,501	0,54	608,538	3,269	0	322	305	0,282	0,606	603,164	3,305	0
32360	1624	310	328	0,501	0,54	608,538	3,269	0	326	284	0,281	0,606	603,164	3,285	0
32382	1625	305	405	0,501	0,54	608,538	3,244	0	331	391	0,281	0,606	603,164	3,338	0
32400	1626	305	327	0,501	0,54	608,538	3,323	0	309	416	0,281	0,606	603,164	3,757	0
32422	1627	306	351	0,501	0,54	609,536	3,326	0	311	445	0,281	0,606	600,253	3,781	0
32440	1628	295	361	0,501	0,54	609,536	3,383	0	311	424	0,281	0,606	600,253	3,59	0
32462	1629	282	396	0,5	0,54	609,536	3,461	0	331	410	0,281	0,606	600,253	3,408	0
32480	1630	291	354	0,5	0,54	609,536	3,267	0	333	356	0,281	0,606	600,253	3,23	0
32500	1631	269	323	0,501	0,54	609,536	3,364	0	321	319	0,281	0,606	600,253	3,29	0
32520	1632	267	330	0,501	0,539	606,265	3,336	0	333	284	0,281	0,604	605,888	3,22	0
32540	1633	258	258	0,501	0,538	606,265	3,347	0	294	245	0,282	0,603	605,888	3,216	0
32560	1634	264	322	0,501	0,538	606,265	3,38	0	300	258	0,282	0,603	605,888	3,229	0
32580	1635	-800	-600	0,282	0,603	-1	-1	4	294	278	0,282	0,603	605,888	3,314	0
32600	1636	-800	-600	0,282	0,603	-1	-1	4	280	280	0,282	0,603	605,888	3,298	0
32620	1637	-800	-600	0,502	0,538	-1	-1	4	283	283	0,282	0,603	604,715	3,275	0
32640	1638	287	309	0,503	0,538	608,808	3,351	0	309	301	0,283	0,603	604,715	3,356	0
32659	1639	256	290	0,503	0,538	608,808	3,34	0	298	261	0,283	0,603	604,715	3,306	0	67	287	297
32679	1640	272	297	0,503	0,538	608,808	3,38	0	296	272	0,283	0,603	604,715	3,287	0	67	287	297
32700	1641	298	300	0,503	0,539	608,808	3,35	0	296	317	0,283	0,603	604,715	3,393	0	67	287	297
32719	1642	288	306	0,503	0,539	605,278	3,336	0	297	300	0,283	0,603	606,018	3,373	0	67	287	297
32739	1643	287	301	0,503	0,539	605,278	3,332	0	276	269	0,283	0,604	606,018	3,008	0	67	287	297
32759	1644	290	307	0,503	0,54	605,278	3,108	0	295	260	0,283	0,604	606,018	3,3	0	67	287	297
32779	1645	272	335	0,502	0,54	605,278	3,393	0	283	281	0,283	0,605	606,018	3,178	0	67	287	297
32799	1646	275	315	0,502	0,54	605,278	3,355	0	299	288	0,282	0,605	606,018	3,075	0	67	287	297
32821	1647	278	326	0,502	0,54	607,596	3,328	0	295	292	0,282	0,605	604,206	3,188	0	67	287	297
32839	1648	283	255	0,502	0,54	607,596	3,138	0	312	303	0,282	0,605	604,206	3,285	0
32859	1649	270	285	0,502	0,54	607,596	3,361	0	303	264	0,282	0,605	604,206	3,166	0
32879	1650	290	308	0,502	0,54	607,596	3,163	0	308	271	0,282	0,605	604,206	3,095	0
32899	1651	254	277	0,502	0,54	607,596	3,427	0	282	295	0,282	0,605	604,206	3,077	0
32919	1652	256	283	0,502	0,54	607,341	3,382	0	279	275	0,282	0,604	605,176	3,064	0
32941	1653	288	325	0,503	0,539	607,341	3,229	0	289	271	0,283	0,604	605,176	3,289	0
32958	1654	277	331	0,503	0,539	607,341	3,29	0	285	295	0,283	0,604	605,176	3,311	0
32978	1655	275	305	0,503	0,539	607,341	3,278	0	282	255	0,283	0,603	605,176	3,175	0
32998	1656	264	282	0,503	0,539	607,341	3,523	0	308	261	0,283	0,603	605,176	3,349	0
33019	1657	256	272	0,504	0,539	609,137	3,586	0	305	261	0,284	0,603	605,808	3,32	0
33038	1658	285	325	0,504	0,539	609,137	3,33	0	286	277	0,284	0,602	605,808	3,143	0
33059	1659	290	344	0,505	0,539	609,137	3,389	0	314	251	0,285	0,602	605,808	3,339	0
33078	1660	306	376	0,506	0,539	609,137	3,618	0	298	299	0,285	0,602	605,808	3,27	0
33099	1661	250	331	0,506	0,539	609,137	3,589	0	312	265	0,286	0,601	605,808	3,28	0
33118	1662	255	352	0,507	0,539	606,893	3,547	0	308	264	0,287	0,601	604,022	3,281	0
33139	1663	283	316	0,508	0,539	606,893	3,164	0	303	296	0,287	0,6	604,022	3,139	0
33158	1664	276	340	0,508	0,539	606,893	3,421	0	279	268	0,288	0,6	604,022	2,987	0
33179	1665	287	279	0,509	0,539	606,893	3,149	0	316	276	0,288	0,6	604,022	3,235	0
33198	1666	289	287	0,509	0,539	606,893	3,126	0	297	356	0,289	0,6	604,022	3,649	0
33219	1667	289	292	0,509	0,539	609,155	3,195	0	295	349	0,289	0,6	604,21	3,678	0
33237	1668	282	364	0,509	0,539	609,155	3,463	0	302	274	0,289	0,599	604,21	3,342	0
33259	1669	303	282	0,509	0,539	609,155	3,036	0	323	285	0,289	0,599	604,21	3,287	0
33277	1670	301	293	0,508	0,539	609,155	3,173	0	320	254	0,288	0,6	604,21	3,195	0
33299	1671	390	326	0,507	0,539	609,155	3,216	0	399	313	0,287	0,6	604,21	3,144	0
33317	1672	407	286	0,506	0,539	607,908	3,254	0	416	313	0,286	0,6	604,618	3,095	0
33337	1673	380	320	0,506	0,538	607,908	3,152	0	439	346	0,286	0,6	604,618	3,333	0
33357	1674	365	347	0,505	0,538	607,908	3,259	0	412	306	0,285	0,6	604,618	3,211	0
33377	1675	384	304	0,505	0,538	607,908	3,44	0	437	338	0,285	0,6	604,618	3,306	0
33397	1676	395	308	0,505	0,538	607,908	3,175	0	399	335	0,285	0,6	604,618	3,183	0
33417	1677	394	312	0,505	0,538	606,842	3,271	0	406	332	0,285	0,6	606,261	3,214	0
33437	1678	375	379	0,505	0,538	606,842	3,419	0	407	335	0,285	0,6	606,261	3,067	0
33457	1679	403	308	0,505	0,538	606,842	3,086	0	411	350	0,285	0,6	606,261	3,319	0
33477	1680	394	291	0,505	0,538	606,842	2,923	0	417	290	0,285	0,6	606,261	3,075	0
33497	1681	384	313	0,506	0,538	606,842	3,156	0	403	318	0,285	0,6	606,261	3,242	0
33517	1682	397	310	0,506	0,538	605,892	3,121	0	405	309	0,285	0,6	605,794	3,133	0
33537	1683	385	299	0,506	0,538	605,892	3,265	0	431	264	0,286	0,6	605,794	3,294	0
33556	1684	407	286	0,506	0,538	605,892	3,071	0	429	377	0,286	0,6	605,794	3,501	0
33576	1685	393	328	0,506	0,538	605,892	3,137	0	390	314	0,286	0,6	605,794	3,092	0
33596	1686	375	310	0,506	0,539	605,892	3,195	0	409	314	0,286	0,601	605,794	3,051	0
33616	1687	380	309	0,505	0,54	610,215	3,129	0	396	317	0,285	0,602	602,445	2,994	0
33636	1688	410	365	0,505	0,54	610,215	3,289	0	419	455	0,285	0,603	602,445	3,581	0
33656	1689	440	398	0,505	0,54	610,215	3,322	0	440	379	0,285	0,603	602,445	3,213	0
33676	1690	-800	-600	0,285	0,603	-1	-1	4	457	420	0,285	0,603	602,445	3,598	0
33696	1691	403	390	0,504	0,541	610,215	3,531	0	433	424	0,284	0,604	602,445	3,464	0
33716	1692	403	393	0,504	0,541	606,702	3,512	0	436	428	0,284	0,604	602,531	3,367	0
33736	1693	432	421	0,504	0,541	606,702	3,27	0	454	394	0,284	0,604	602,531	3,303	0
33756	1694	382	420	0,504	0,541	606,702	3,606	0	431	411	0,284	0,604	602,531	3,383	0
33776	1695	398	398	0,504	0,541	606,702	3,387	0	473	372	0,284	0,604	602,531	3,42	0
33796	1696	402	336	0,504	0,541	606,702	3,201	0	444	431	0,284	0,604	602,531	3,621	0
33816	1697	406	322	0,504	0,541	607,467	3,312	0	442	423	0,284	0,604	603,16	3,7	0
33835	1698	447	363	0,504	0,541	607,467	3,624	0	445	415	0,284	0,604	603,16	3,423	0
33855	1699	423	436	0,504	0,541	607,467	3,455	0	-800	-600	0,504	0,541	-1	-1	4
33875	1700	443	312	0,505	0,541	607,467	3,114	0	415	408	0,284	0,604	603,16	3,382	0
33895	1701	394	407	0,505	0,541	607,467	3,39	0	408	461	0,284	0,604	603,16	3,544	0
33915	1702	391	415	0,505	0,541	608,089	3,258	0	408	462	0,285	0,604	601,598	3,535	0
33935	1703	452	389	0,505	0,541	608,089	3,197	0	447	425	0,285	0,604	601,598	3,633	0	68	415	395
33955	1704	410	394	0,505	0,541	608,089	3,31	0	441	386	0,285	0,604	601,598	3,431	0	68	415	395
33975	1705	409	423	0,505	0,541	608,089	3,461	0	409	403	0,285	0,604	601,598	3,417	0	68	415	395
33995	1706	393	387	0,505	0,542	608,089	3,514	0	433	415	0,285	0,605	601,598	3,331	0	68	415	395
34015	1707	385	397	0,505	0,542	607,754	3,565	0	422	396	0,284	0,605	604,025	3,307	0	68	415	395
34035	1708	411	371	0,505	0,542	607,754	3,401	0	443	385	0,284	0,605	604,025	3,261	0	68	415	395
34055	1709	405	410	0,504	0,542	607,754	3,233	0	426	442	0,284	0,605	604,025	3,445	0
34075	1710	421	366	0,504	0,542	607,754	3,086	0	422	443	0,284	0,605	604,025	3,499	0
34095	1711	-800	-600	0,284	0,605	-1	-1	4	405	306	0,284	0,605	604,025	3,055	0
34115	1712	-800	-600	0,504	0,541	-1	-1	4	393	331	0,284	0,605	600,897	3,127	0
34135	1713	428	355	0,504	0,541	608,143	3,193	0	421	434	0,284	0,605	600,897	3,577	0
34155	1714	375	368	0,504	0,541	608,143	3,207	0	439	444	0,284	0,605	600,897	3,52	0
34174	1715	368	350	0,504	0,541	608,143	3,181	0	415	373	0,284	0,605	600,897	3,223	0
34194	1716	381	370	0,504	0,541	608,143	3,273	0	429	386	0,284	0,605	600,897	3,287	0
34214	1717	380	365	0,503	0,541	607,8	3,278	0	432	398	0,284	0,606	603,008	3,363	0
34234	1718	386	377	0,503	0,542	607,8	3,093	0	417	437	0,283	0,606	603,008	3,401	0
34254	1719	426	408	0,503	0,542	607,8	3,154	0	409	430	0,283	0,607	603,008	3,535	0
34274	1720	-800	-600	0,283	0,607	-1	-1	4	427	451	0,283	0,607	603,008	3,628	0
34294	1721	384	361	0,503	0,542	607,8	3,233	0	424	347	0,283	0,607	603,008	3,266	0
34314	1722	384	362	0,503	0,542	607,556	3,232	0	423	343	0,283	0,607	600,975	3,334	0
34334	1723	400	372	0,502	0,542	607,556	3,175	0	434	392	0,282	0,607	600,975	3,211	0
34354	1724	-800	-600	0,282	0,607	-1	-1	4	436	412	0,282	0,607	600,975	3,314	0
34374	1725	386	313	0,502	0,542	607,556	3,159	0	430	367	0,282	0,608	600,975	3,187	0
34394	1726	453	454	0,501	0,542	607,556	3,584	0	481	373	0,281	0,608	600,975	3,294	0
34414	1727	453	455	0,499	0,542	606,678	3,579	0	488	375	0,28	0,608	605,196	3,268	0
34433	1728	549	381	0,499	0,542	606,678	3,592	0	556	413	0,279	0,608	605,196	3,544	0
34453	1729	557	347	0,498	0,542	606,678	3,219	0	545	428	0,279	0,609	605,196	3,427	0
34473	1730	551	388	0,498	0,542	606,678	3,29	0	562	389	0,279	0,609	605,196	3,358	0
34493	1731	529	373	0,498	0,542	606,678	3,161	0	573	381	0,278	0,609	605,196	3,209	0
34513	1732	529	367	0,497	0,542	605,74	3,16	0	572	372	0,278	0,609	606,24	3,118	0
34533	1733	603	338	0,497	0,542	605,74	3,046	0	591	336	0,277	0,61	606,24	3,034	0
34553	1734	558	308	0,496	0,542	605,74	3,068	0	561	375	0,277	0,61	606,24	3,218	0
34573	1735	596	307	0,496	0,542	605,74	2,838	0	546	369	0,277	0,61	606,24	3,097	0
34593	1736	566	367	0,496	0,541	605,74	3,16	0	561	394	0,276	0,609	606,24	3,227	0
34613	1737	579	352	0,496	0,541	606,732	3,128	0	557	399	0,276	0,609	605,677	3,187	0
34633	1738	513	376	0,496	0,541	606,732	3,346	0	562	427	0,276	0,609	605,677	3,555	0	69	554	394
34653	1739	551	376	0,496	0,541	606,732	3,341	0	576	414	0,276	0,609	605,677	3,347	0	69	554	394
34673	1740	543	367	0,496	0,541	606,732	3,274	0	561	428	0,277	0,609	605,677	3,554	0	69	554	394
34693	1741	534	415	0,496	0,541	606,732	3,357	0	575	372	0,277	0,609	605,677	3,267	0	69	554	394
34713	1742	551	417	0,497	0,541	606,975	3,34	0	568	366	0,277	0,609	603,98	3,301	0	69	554	394
34733	1743	528	372	0,497	0,541	606,975	3,292	0	574	419	0,277	0,609	603,98	3,507	0	69	554	394
34752	1744	524	354	0,497	0,541	606,975	3,37	0	581	420	0,277	0,609	603,98	3,519	0	69	554	394
34772	1745	548	401	0,497	0,541	606,975	3,333	0	-800	-600	0,497	0,541	-1	-1	4	69	554	394
34792	1746	473	308	0,497	0,539	606,975	3,486	0	504	290	0,279	0,606	603,98	3,404	0
34812	1747	473	308	0,498	0,536	604,241	3,498	0	503	296	0,28	0,604	598,776	3,376	0
34832	1748	407	125	0,499	0,536	604,241	3,218	0	416	98	0,28	0,602	598,776	3,133	0	70	401	108
34852	1749	387	112	0,499	0,536	604,241	3,152	0	407	79	0,28	0,602	598,776	3,134	0	70	401	108
34872	1750	390	135	0,5	0,536	604,241	3,227	0	403	94	0,281	0,602	598,776	2,953	0	70	401	108
34892	1751	400	119	0,5	0,536	604,241	3,15	0	416	120	0,281	0,601	598,776	3,227	0	70	401	108
34912	1752	391	122	0,501	0,535	602,475	3,165	0	412	119	0,282	0,601	596,941	3,18	0	70	401	108
34932	1753	397	116	0,502	0,535	602,475	3,126	0	410	69	0,282	0,6	596,941	3,053	0	70	401	108
34952	1754	395	130	0,502	0,535	602,475	3,209	0	399	115	0,283	0,6	596,941	3,182	0	71	402	117
34972	1755	403	132	0,503	0,535	602,475	3,114	0	396	104	0,283	0,599	596,941	3,055	0	71	402	117
34992	1756	397	129	0,503	0,535	602,475	3,177	0	409	79	0,283	0,599	596,941	3,015	0	71	402	117
35012	1757	400	133	0,504	0,536	600,205	3,124	0	402	102	0,284	0,599	595,881	3,039	0	71	402	117
35031	1758	385	128	0,504	0,536	600,205	3,253	0	406	119	0,284	0,599	595,881	3,317	0	71	402	117
35051	1759	394	127	0,504	0,535	600,205	3,172	0	407	118	0,284	0,599	595,881	3,201	0	71	402	117
35071	1760	399	129	0,503	0,535	600,205	3,152	0	407	113	0,283	0,599	595,881	3,124	0	71	402	117
35091	1761	410	134	0,503	0,535	600,205	3,062	0	392	120	0,283	0,6	595,881	3,032	0	71	402	117
35111	1762	416	137	0,503	0,536	598,77	3,012	0	391	120	0,283	0,6	594,821	2,973	0	71	402	117
35131	1763	398	136	0,502	0,536	598,77	3,152	0	394	113	0,282	0,601	594,821	3,201	0	71	402	117
35151	1764	394	127	0,502	0,537	598,77	3,041	0	405	111	0,282	0,602	594,821	3,169	0	71	402	117
35171	1765	390	136	0,501	0,537	598,77	3,154	0	399	109	0,282	0,602	594,821	3,113	0	71	402	117
35191	1766	408	124	0,501	0,537	598,77	3,085	0	404	121	0,281	0,602	594,821	3,021	0	71	402	117
35211	1767	405	122	0,501	0,537	601,691	3,152	0	402	118	0,281	0,603	595,876	2,982	0	71	402	117
35231	1768	392	136	0,501	0,537	601,691	3,042	0	403	83	0,281	0,603	595,876	3,183	0	71	402	117
35251	1769	386	123	0,501	0,537	601,691	3,079	0	413	113	0,281	0,603	595,876	3,247	0	71	402	117
35271	1770	424	118	0,501	0,537	601,691	2,868	0	391	76	0,281	0,603	595,876	3,013	0	71	402	117
35291	1771	396	118	0,501	0,537	601,691	3,02	0	429	100	0,282	0,603	595,876	3,357	0	71	402	117
35311	1772	403	119	0,501	0,537	600,807	2,98	0	426	109	0,282	0,603	594,722	3,309	0	71	402	117
35330	1773	385	118	0,502	0,537	600,807	3,278	0	420	117	0,282	0,603	594,722	3,142	0	71	402	117
35350	1774	387	125	0,502	0,537	600,807	3,167	0	426	121	0,282	0,602	594,722	3,246	0	71	402	117
35370	1775	436	198	0,502	0,538	600,807	3,222	0	432	151	0,282	0,603	594,722	3,059	0
35390	1776	503	291	0,5	0,54	600,807	3,12	0	493	312	0,282	0,605	594,722	3,17	0	72	513	316
35410	1777	528	323	0,5	0,54	604,243	3,14	0	505	325	0,281	0,605	607,099	3,241	0	72	513	316
35430	1778	503	294	0,5	0,54	604,243	3,404	0	537	312	0,281	0,605	607,099	3,428	0	72	513	316
35450	1779	477	303	0,5	0,54	604,243	3,471	0	533	311	0,281	0,605	607,099	3,361	0	72	513	316
35470	1780	510	301	0,5	0,54	604,243	3,413	0	506	336	0,281	0,606	607,099	3,336	0	72	513	316
35490	1781	505	314	0,5	0,54	604,243	3,431	0	531	327	0,28	0,606	607,099	3,609	0	72	513	316
35510	1782	501	315	0,499	0,54	606,295	3,463	0	522	334	0,28	0,607	606,552	3,582	0	72	513	316
35530	1783	487	289	0,499	0,54	606,295	3,454	0	525	293	0,28	0,608	606,552	3,108	0	73	509	325
35550	1784	483	276	0,499	0,541	606,295	3,272	0	529	342	0,279	0,608	606,552	3,586	0	73	509	325
35570	1785	485	248	0,498	0,541	606,295	3,093	0	521	343	0,279	0,609	606,552	3,533	0	73	509	325
35590	1786	496	339	0,498	0,542	606,295	3,422	0	544	301	0,278	0,61	606,552	3,285	0	73	509	325
35610	1787	495	333	0,497	0,542	603,68	3,27	0	545	325	0,278	0,611	607,278	3,529	0	73	509	325
35629	1788	500	327	0,497	0,543	603,68	3,257	0	530	313	0,277	0,612	607,278	3,466	0	73	509	325
35649	1789	489	321	0,496	0,544	603,68	3,382	0	517	333	0,277	0,613	607,278	3,446	0	73	509	325
35669	1790	514	343	0,496	0,544	603,68	3,209	0	507	323	0,277	0,614	607,278	3,282	0	73	509	325
35689	1791	482	326	0,496	0,545	603,68	3,316	0	534	317	0,277	0,615	607,278	3,334	0	73	509	325
35709	1792	489	329	0,495	0,546	603,283	3,338	0	525	325	0,276	0,615	606,596	3,268	0	73	509	325
35729	1793	479	354	0,495	0,546	603,283	3,358	0	509	344	0,276	0,615	606,596	3,559	0	73	509	325
35749	1794	498	354	0,495	0,546	603,283	3,422	0	533	334	0,276	0,616	606,596	3,418	0	73	509	325
35769	1795	474	322	0,495	0,546	603,283	3,35	0	532	304	0,276	0,616	606,596	3,319	0
35789	1796	501	351	0,495	0,547	603,283	3,446	0	490	327	0,276	0,616	606,596	3,29	0
35809	1797	494	341	0,495	0,548	604,77	3,438	0	500	316	0,276	0,617	605,4	3,254	0
35829	1798	470	311	0,495	0,548	604,77	3,545	0	520	331	0,276	0,617	605,4	3,332	0
35849	1799	517	285	0,495	0,548	604,77	3,223	0	534	305	0,276	0,617	605,4	3,469	0
35869	1800	482	371	0,495	0,547	604,77	3,478	0	493	348	0,276	0,615	605,4	3,576	0	74	500	331
35889	1801	477	364	0,495	0,545	604,77	3,629	0	-800	-600	0,495	0,545	-1	-1	4	74	500	331
35909	1802	492	358	0,495	0,542	602,695	3,526	0	-800	-600	0,275	0,611	-1	-1	4	74	500	331
35928	1803	504	345	0,495	0,541	602,695	3,6	0	501	325	0,275	0,609	604,395	3,315	0	74	500	331
35948	1804	495	324	0,495	0,54	602,695	3,456	0	517	329	0,275	0,609	604,395	3,61	0	74	500	331
35968	1805	502	328	0,494	0,541	602,695	3,465	0	532	302	0,275	0,609	604,395	3,419	0	74	500	331
35988	1806	480	327	0,494	0,541	602,695	3,631	0	531	306	0,275	0,61	604,395	3,29	0	74	500	331
36008	1807	477	325	0,494	0,542	603,788	3,57	0	526	310	0,275	0,611	603,517	3,383	0	74	500	331
36028	1808	503	288	0,494	0,542	603,788	3,481	0	515	353	0,274	0,611	603,517	3,6	0	74	500	331
36048	1809	483	314	0,493	0,541	603,788	3,47	0	500	353	0,274	0,611	603,517	3,53	0	74	500	331
36068	1810	365	314	0,494	0,541	603,788	3,461	0	374	290	0,276	0,611	603,517	3,332	0
36088	1811	316	277	0,495	0,54	603,788	3,324	0	365	360	0,277	0,61	603,517	4	0
36108	1812	265	285	0,495	0,54	605,865	3,314	0	362	344	0,277	0,61	605,143	3,959	0
36128	1813	297	318	0,496	0,54	605,865	3,704	0	339	276	0,277	0,61	605,143	3,434	0
36148	1814	300	308	0,496	0,54	605,865	3,456	0	306	277	0,277	0,61	605,143	3,296	0
36168	1815	308	318	0,496	0,54	605,865	3,592	0	309	347	0,277	0,609	605,143	3,724	0
36188	1816	318	267	0,496	0,54	605,865	3,339	0	307	298	0,277	0,609	605,143	3,433	0
36207	1817	323	258	0,496	0,539	607,751	3,355	0	309	319	0,277	0,608	605,35	3,471	0
36227	1818	301	335	0,497	0,539	607,751	3,567	0	336	265	0,278	0,608	605,35	3,323	0
36247	1819	329	284	0,497	0,539	607,751	3,273	0	305	258	0,278	0,608	605,35	3,346	0
36267	1820	298	285	0,497	0,539	607,751	3,623	0	326	268	0,278	0,608	605,35	3,157	0
36287	1821	284	304	0,497	0,539	607,751	3,621	0	315	305	0,278	0,608	605,35	3,352	0
36307	1822	289	275	0,497	0,539	608,519	3,624	0	325	309	0,278	0,608	604,78	3,288	0
36327	1823	302	326	0,497	0,538	608,519	3,53	0	318	331	0,278	0,608	604,78	3,349	0
36347	1824	302	337	0,497	0,538	608,519	3,501	0	326	290	0,277	0,608	604,78	3,293	0
36367	1825	307	307	0,496	0,538	608,519	3,267	0	311	243	0,277	0,608	604,78	3,277	0
36387	1826	290	321	0,496	0,538	608,519	3,585	0	339	267	0,277	0,608	604,78	3,353	0
36407	1827	290	317	0,496	0,539	609,521	3,522	0	339	240	0,277	0,608	606,84	3,332	0
36427	1828	312	337	0,496	0,539	609,521	3,447	0	298	277	0,276	0,609	606,84	3,347	0
36447	1829	338	287	0,496	0,539	609,521	3,533	0	327	286	0,276	0,609	606,84	3,283	0
36467	1830	330	316	0,496	0,539	609,521	3,441	0	334	270	0,276	0,609	606,84	3,347	0
36487	1831	321	313	0,496	0,539	609,521	3,419	0	303	280	0,276	0,609	606,84	3,315	0
36507	1832	334	315	0,496	0,539	605,79	3,416	0	321	283	0,276	0,609	604,607	3,284	0
36527	1833	301	296	0,496	0,539	605,79	3,563	0	335	266	0,276	0,609	604,607	3,291	0
36546	1834	264	287	0,497	0,538	605,79	3,406	0	271	269	0,277	0,608	604,607	3,508	0
36566	1835	101	315	0,498	0,537	605,79	3,526	0	174	340	0,28	0,606	604,607	3,623	0
36586	1836	24	295	0,501	0,536	605,79	3,706	0	-4	288	0,283	0,605	604,607	3,45	0
36606	1837	-63	300	0,504	0,534	600,686	3,64	0	-82	328	0,286	0,603	583,138	3,35	0
36626	1838	-288	382	0,506	0,534	598,336	3,499	0	-800	-600	0,506	0,534	-1	-1	4
36646	1839	-504	422	0,509	0,533	592,002	3,243	0	-360	409	0,294	0,597	583,138	3,096	0
36666	1840	-800	-600	0,299	0,59	-1	-1	4	-545	383	0,299	0,59	583,138	3,113	0
36686	1841	-800	-600	0,305	0,58	-1	-1	4	-698	368	0,305	0,58	583,138	3,161	0
36706	1842	-800	-600	-1	-1	-1	-1	4	-800	-600	-1	-1	-1	-1	4
36726	1843	-800	-600	-1	-1	-1	-1	4	-800	-600	-1	-1	-1	-1	4
36746	1844	-800	-600	0,333	0,54	-1	-1	4	-653	348	0,333	0,54	583,138	3,245	0
36766	1845	-800	-600	-1	-1	-1	-1	4	-800	-600	-1	-1	-1	-1	4
36786	1846	-800	-600	0,358	0,511	-1	-1	4	-569	396	0,358	0,511	546,948	3,104	0
36805	1847	-800	-600	-1	-1	-1	-1	4	-800	-600	-1	-1	-1	-1	4
36826	1848	-800	-600	-1	-1	-1	-1	4	-800	-600	-1	-1	-1	-1	4
36845	1849	-800	-600	-1	-1	-1	-1	4	-800	-600	-1	-1	-1	-1	4
36865	1850	-800	-600	-1	-1	-1	-1	4	-800	-600	-1	-1	-1	-1	4
36885	1851	-800	-600	-1	-1	-1	-1	4	-800	-600	-1	-1	-1	-1	4
36905	1852	-800	-600	-1	-1	-1	-1	4	-800	-600	-1	-1	-1	-1	4
36925	1853	-800	-600	-1	-1	-1	-1	4	-800	-600	-1	-1	-1	-1	4
36945	1854	-800	-600	-1	-1	-1	-1	4	-800	-600	-1	-1	-1	-1	4
36965	1855	-800	-600	-1	-1	-1	-1	4	-800	-600	-1	-1	-1	-1	4
36985	1856	-800	-600	-1	-1	-1	-1	4	-800	-600	-1	-1	-1	-1	4
37005	1857	-800	-600	-1	-1	-1	-1	4	-800	-600	-1	-1	-1	-1	4
37025	1858	-800	-600	-1	-1	-1	-1	4	-800	-600	-1	-1	-1	-1	4
37045	1859	-800	-600	-1	-1	-1	-1	4	-800	-600	-1	-1	-1	-1	4
37065	1860	-800	-600	0,676	0,496	-1	-1	4	-800	-600	0,472	0,478	-1	-1	4
37085	1861	-800	-600	-1	-1	-1	-1	4	-800	-600	-1	-1	-1	-1	4
37105	1862	188	208	0,666	0,492	619,406	3,388	0	224	161	0,46	0,478	594,459	3,458	0
37124	1863	182	203	0,66	0,49	619,406	3,424	0	205	175	0,452	0,478	594,459	3,151	0
37144	1864	200	181	0,654	0,486	619,406	3,454	0	241	168	0,445	0,476	594,459	3,496	0
37164	1865	197	177	0,647	0,482	614,997	3,461	0	242	174	0,437	0,475	595,393	3,411	0
37184	1866	200	224	0,64	0,479	614,997	3,178	0	218	197	0,429	0,474	595,393	3,262	0	75	200	180
37204	1867	196	193	0,634	0,476	614,997	3,24	0	208	173	0,422	0,473	595,393	3,398	0	75	200	180
37224	1868	188	196	0,628	0,474	614,997	3,262	0	227	147	0,415	0,473	595,393	3,362	0	75	200	180
37244	1869	182	203	0,622	0,473	614,997	3,392	0	221	179	0,409	0,474	595,393	3,139	0	75	200	180
37264	1870	177	209	0,617	0,472	614,283	3,442	0	222	172	0,403	0,476	595,731	3,189	0	75	200	180
37284	1871	203	197	0,613	0,472	614,283	3,128	0	196	157	0,398	0,477	595,731	3,294	0	75	200	180
37306	1872	208	194	0,609	0,472	614,283	3,037	0	201	162	0,394	0,478	595,731	3,045	0	75	200	180
37324	1873	186	196	0,606	0,472	614,283	3,066	0	216	152	0,391	0,479	595,731	3,124	0	75	200	180
37344	1874	207	198	0,604	0,471	614,283	3,022	0	199	159	0,389	0,48	595,731	3,08	0	75	200	180
37364	1875	201	201	0,603	0,472	611,614	3,015	0	205	158	0,387	0,48	596,808	3,124	0	75	200	180
37384	1876	177	219	0,603	0,472	611,614	3,418	0	190	164	0,387	0,481	596,808	3,024	0	75	200	180
37403	1877	185	192	0,603	0,473	611,614	3,143	0	215	168	0,387	0,482	596,808	3,063	0	75	200	180
37423	1878	188	208	0,604	0,474	611,614	3,123	0	221	169	0,388	0,483	596,808	3,256	0	75	200	180
37443	1879	200	192	0,605	0,475	611,614	2,967	0	191	149	0,389	0,484	596,808	3,049	0	75	200	180
37463	1880	204	190	0,605	0,477	616,75	2,924	0	204	147	0,39	0,485	598,063	3,116	0	75	200	180
37483	1881	270	356	0,605	0,481	616,75	3,19	0	241	300	0,391	0,488	598,063	3,241	0
37503	1882	253	480	0,607	0,482	616,75	3,635	0	261	372	0,392	0,489	598,063	3,052	0
37523	1883	222	440	0,608	0,483	616,75	3,233	0	232	295	0,394	0,49	598,063	2,877	0
37543	1884	254	369	0,61	0,485	616,75	3,12	0	255	364	0,395	0,491	598,063	3,14	0
37563	1885	243	421	0,611	0,488	618,197	3,243	0	243	335	0,396	0,493	599,456	3	0
37583	1886	242	408	0,612	0,49	618,197	3,136	0	192	314	0,397	0,495	599,456	2,796	0
37603	1887	224	396	0,613	0,492	618,197	3,218	0	245	334	0,398	0,496	599,456	3,087	0
37623	1888	223	421	0,614	0,493	618,197	3,607	0	261	341	0,399	0,497	599,456	3,171	0
37643	1889	266	455	0,615	0,494	618,197	3,657	0	258	364	0,4	0,497	599,456	3,282	0
37663	1890	260	458	0,615	0,495	620,662	3,72	0	255	375	0,401	0,498	600,486	3,381	0
37683	1891	237	325	0,616	0,496	620,662	3,201	0	242	361	0,401	0,498	600,486	3,547	0
37703	1892	240	418	0,616	0,497	620,662	3,319	0	-800	-600	0,616	0,497	-1	-1	4
37722	1893	227	394	0,616	0,498	620,662	3,179	0	255	348	0,402	0,5	600,486	3,239	0
37742	1894	232	435	0,617	0,499	620,662	3,512	0	247	354	0,402	0,501	600,486	3,348	0
37762	1895	231	434	0,617	0,501	618,97	3,52	0	247	355	0,402	0,502	599,096	3,341	0
37784	1896	239	379	0,617	0,502	618,97	3,494	0	271	324	0,403	0,502	599,096	3,432	0
37802	1897	269	436	0,617	0,502	618,97	3,276	0	309	361	0,403	0,502	599,096	3,287	0
37824	1898	280	420	0,617	0,502	618,97	3,316	0	339	361	0,403	0,501	599,096	3,236	0
37842	1899	300	417	0,617	0,503	618,97	3,174	0	360	377	0,403	0,5	599,096	3,489	0
37862	1900	314	414	0,618	0,503	619,242	3,155	0	382	382	0,404	0,5	599,97	3,413	0
37882	1901	281	412	0,619	0,504	619,242	3,43	0	351	452	0,405	0,5	599,97	3,785	0
37902	1902	323	475	0,62	0,506	619,242	3,608	0	341	361	0,407	0,501	599,97	3,268	0
37922	1903	313	475	0,621	0,507	619,242	3,798	0	290	359	0,408	0,501	599,97	3,079	0
37942	1904	309	467	0,623	0,508	619,242	3,68	0	322	320	0,409	0,502	599,97	3,194	0
37962	1905	305	464	0,624	0,509	619,188	3,768	0	299	304	0,411	0,502	601,425	3,114	0
37982	1906	293	463	0,626	0,509	619,188	3,759	0	336	419	0,412	0,501	601,425	3,769	0
38001	1907	318	484	0,627	0,51	619,188	3,573	0	356	350	0,414	0,501	601,425	3,388	0
38021	1908	334	525	0,628	0,511	619,188	3,891	0	323	417	0,415	0,501	601,425	3,421	0
38041	1909	324	465	0,63	0,512	619,188	3,535	0	349	410	0,417	0,501	601,425	3,412	0
38061	1910	332	486	0,631	0,513	619,708	3,631	0	337	392	0,418	0,502	600,132	3,397	0
38081	1911	315	433	0,632	0,514	619,708	3,52	0	355	470	0,419	0,502	600,132	3,997	0
38101	1912	307	451	0,632	0,515	619,708	3,578	0	343	489	0,42	0,503	600,132	3,685	0
38121	1913	280	484	0,633	0,515	619,708	3,79	0	299	285	0,42	0,503	600,132	3,253	0
38141	1914	327	454	0,633	0,516	619,708	3,384	0	317	386	0,42	0,504	600,132	3,291	0
38161	1915	317	466	0,633	0,516	619,238	3,452	0	296	337	0,42	0,504	600,36	3,331	0
38183	1916	317	444	0,633	0,515	619,238	3,468	0	316	328	0,42	0,503	600,36	3,258	0
38201	1917	398	402	0,631	0,513	619,238	3,601	0	447	396	0,419	0,502	600,36	3,475	0
38221	1918	553	384	0,63	0,511	619,238	3,659	0	460	435	0,418	0,5	600,36	3,448	0
38241	1919	464	388	0,63	0,508	619,238	3,588	0	480	411	0,417	0,498	600,36	3,34	0
38261	1920	540	387	0,63	0,505	619,919	3,607	0	497	427	0,417	0,496	603,405	3,465	0
38281	1921	461	437	0,629	0,503	619,919	3,757	0	519	332	0,416	0,494	603,405	3,39	0
38300	1922	456	411	0,627	0,5	619,919	3,362	0	498	373	0,414	0,492	603,405	3,154	0
38320	1923	522	398	0,625	0,498	619,919	3,605	0	492	365	0,412	0,491	603,405	3,39	0
38340	1924	456	435	0,623	0,496	619,919	3,602	0	494	380	0,409	0,491	603,405	3,278	0
38360	1925	469	421	0,621	0,495	616,434	3,581	0	495	380	0,407	0,49	602,584	3,351	0
38380	1926	476	403	0,619	0,493	616,434	3,248	0	477	384	0,404	0,49	602,584	3,257	0
38400	1927	469	406	0,616	0,491	616,434	3,375	0	488	353	0,402	0,489	602,584	3,427	0
38420	1928	445	406	0,614	0,489	616,434	3,301	0	504	386	0,399	0,488	602,584	3,338	0
38440	1929	476	436	0,612	0,487	616,434	3,485	0	493	428	0,397	0,487	602,584	3,412	0
38460	1930	467	442	0,61	0,486	613,808	3,483	0	501	424	0,395	0,487	603,067	3,381	0
38480	1931	498	421	0,609	0,485	613,808	3,332	0	539	396	0,394	0,486	603,067	3,312	0
38500	1932	471	415	0,608	0,485	613,808	3,43	0	-800	-600	0,608	0,485	-1	-1	4
38520	1933	525	445	0,607	0,485	613,808	3,517	0	474	461	0,391	0,487	603,067	3,321	0
38540	1934	501	381	0,606	0,486	613,808	3,4	0	519	434	0,39	0,488	603,067	3,409	0
38560	1935	501	380	0,605	0,486	616,357	3,433	0	519	435	0,389	0,489	602,749	3,407	0
38580	1936	471	434	0,604	0,487	616,357	3,344	0	520	440	0,388	0,49	602,749	3,491	0
38600	1937	484	433	0,604	0,487	616,357	3,412	0	517	449	0,387	0,491	602,749	3,383	0
38619	1938	511	422	0,603	0,488	616,357	3,57	0	545	357	0,387	0,491	602,749	3,044	0
38639	1939	493	432	0,603	0,488	616,357	3,594	0	557	398	0,387	0,492	602,749	3,398	0
38660	1940	506	429	0,604	0,489	613,947	3,604	0	565	375	0,387	0,492	603,036	3,292	0
38679	1941	479	424	0,604	0,489	613,947	3,315	0	526	443	0,387	0,493	603,036	3,432	0
38700	1942	476	417	0,604	0,489	613,947	3,277	0	513	444	0,387	0,494	603,036	3,498	0
38719	1943	501	406	0,604	0,49	613,947	3,293	0	526	412	0,387	0,494	603,036	3,404	0
38740	1944	504	419	0,604	0,491	613,947	3,096	0	520	398	0,388	0,495	603,036	3,363	0
38759	1945	506	414	0,604	0,491	612,826	3,057	0	517	385	0,387	0,496	602,639	3,365	0
38780	1946	484	396	0,604	0,492	612,826	3,278	0	554	336	0,387	0,497	602,639	3,177	0
38799	1947	475	462	0,604	0,493	612,826	3,422	0	495	417	0,387	0,498	602,639	3,246	0
38819	1948	470	521	0,603	0,493	612,826	3,666	0	514	435	0,387	0,498	602,639	3,631	0
38839	1949	500	397	0,603	0,493	612,826	3,185	0	507	375	0,387	0,499	602,639	3,032	0
38861	1950	497	443	0,603	0,494	615,562	3,325	0	519	423	0,386	0,499	602,481	3,15	0
38879	1951	478	475	0,603	0,494	615,562	3,481	0	491	398	0,386	0,5	602,481	3,085	0
38901	1952	474	398	0,602	0,494	615,562	3,245	0	490	336	0,386	0,5	602,481	2,748	0
38918	1953	-800	-600	0,385	0,5	-1	-1	4	555	358	0,385	0,5	602,481	3,13	0
38940	1954	469	418	0,601	0,494	615,562	3,28	0	518	366	0,385	0,5	602,481	3,067	0
38958	1955	469	419	0,601	0,495	614,562	3,275	0	536	372	0,384	0,501	603,19	2,996	0
38980	1956	492	425	0,601	0,495	614,562	3,423	0	518	443	0,384	0,501	603,19	3,408	0
38998	1957	462	497	0,6	0,495	614,562	3,543	0	518	427	0,384	0,501	603,19	3,312	0
39018	1958	460	427	0,6	0,496	614,562	3,299	0	517	322	0,383	0,502	603,19	3,117	0
39038	1959	443	393	0,6	0,496	614,562	3,319	0	524	397	0,383	0,502	603,19	3,23	0
39060	1960	438	406	0,6	0,497	617,04	3,352	0	523	353	0,383	0,502	603,105	3,137	0
39078	1961	486	458	0,6	0,497	617,04	3,569	0	519	432	0,383	0,502	603,105	3,391	0
39100	1962	475	452	0,6	0,497	617,04	3,276	0	512	448	0,383	0,503	603,105	3,343	0
39118	1963	476	395	0,6	0,498	617,04	3,389	0	493	445	0,383	0,503	603,105	3,519	0
39140	1964	460	390	0,6	0,498	617,04	3,205	0	489	454	0,383	0,503	603,105	3,558	0
39158	1965	456	386	0,6	0,499	615,816	3,213	0	483	456	0,383	0,504	602,407	3,593	0
39180	1966	-800	-600	0,383	0,504	-1	-1	4	513	393	0,383	0,504	602,407	3,212	0
39198	1967	450	305	0,599	0,499	615,816	3,257	0	483	319	0,383	0,503	602,407	3,267	0
39217	1968	466	350	0,599	0,498	615,816	3,468	0	518	302	0,383	0,503	602,407	3,418	0
39237	1969	463	336	0,599	0,498	615,816	3,339	0	470	205	0,382	0,503	602,407	2,957	0
39257	1970	470	324	0,599	0,499	612,699	3,42	0	481	159	0,382	0,503	603,751	3,008	0
39277	1971	496	312	0,598	0,499	612,699	3,361	0	507	307	0,381	0,503	603,751	3,39	0	76	472	314
39297	1972	461	329	0,598	0,499	612,699	3,373	0	510	282	0,381	0,504	603,751	3,236	0	76	472	314
39317	1973	454	323	0,598	0,5	612,699	3,411	0	484	314	0,38	0,504	603,751	3,378	0	76	472	314
39337	1974	454	291	0,597	0,5	612,699	3,077	0	487	360	0,38	0,504	603,751	3,429	0	76	472	314
39357	1975	453	297	0,597	0,5	611,533	3,063	0	491	359	0,38	0,504	604,294	3,394	0	76	472	314
39377	1976	447	312	0,597	0,499	611,533	3,39	0	468	339	0,38	0,504	604,294	3,517	0	76	472	314
39397	1977	466	305	0,597	0,499	611,533	3,155	0	486	303	0,38	0,504	604,294	3,298	0	76	472	314
39417	1978	459	304	0,597	0,499	611,533	3,541	0	493	336	0,38	0,504	604,294	3,437	0	76	472	314
39437	1979	448	276	0,598	0,499	611,533	3,285	0	493	339	0,38	0,504	604,294	3,491	0	76	472	314
39457	1980	456	267	0,598	0,499	613,084	3,263	0	490	330	0,381	0,504	603,716	3,411	0	76	472	314
39477	1981	471	359	0,598	0,499	613,084	3,302	0	509	310	0,381	0,504	603,716	3,493	0
39497	1982	466	317	0,598	0,5	613,084	3,379	0	502	305	0,381	0,504	603,716	3,352	0
39516	1983	465	317	0,599	0,5	613,084	3,369	0	471	279	0,381	0,504	603,716	3,278	0
39536	1984	463	336	0,599	0,5	613,084	3,249	0	462	320	0,381	0,504	603,716	3,239	0
[truncated: 6,959 more rows]
