# Supplementary material for: Perception of Individual and Joint Action in Infants and Adults
Source: PLoS One. 2014 Sep 9;9(9):e107450. doi: 10.1371/journal.pone.0107450 (PMC4174902; doi:10.1371/journal.pone.0107450)
Supplement: Data S1 — Raw files of eye tracking data of all participants. (ZIP) [file pone.0107450.s001.zip › Turm2012b_09_10.csv]

Data properties:
Recording date: 07.08.2012
Recording time : 13:13:00:765 (corresponds to time 0)
Study: Turmbau2012b
Subject: Turm2012b_09_10
Recording: Turm2012b_09_10
Screen resolution: 800 x 600
Coordinate unit: Pixels
Filter settings:
Eye: Average
Fixation radius: 30
Min duration: 100
Timestamp	Number	GazepointX (L)	GazepointY (L)	CamX (L)	CamY (L)	Distance (L)	Pupil (L)	Validity (L)	GazepointX (R)	GazepointY (R)	CamX (R)	CamY (R)	Distance (R)	Pupil (R)	Validity (R)	Fixation	GazepointX	GazepointY	Event	Event Key	Data 1	Data 2	Description
2	1	-800	-600	-1	-1	-1	-1	4	-800	-600	-1	-1	-1	-1	4
22	2	-800	-600	-1	-1	-1	-1	4	-800	-600	-1	-1	-1	-1	4
41	3	-800	-600	-1	-1	-1	-1	4	-800	-600	-1	-1	-1	-1	4
61	4	-800	-600	-1	-1	-1	-1	4	-800	-600	-1	-1	-1	-1	4
81	5	-800	-600	-1	-1	-1	-1	4	-800	-600	-1	-1	-1	-1	4
101	6	-800	-600	-1	-1	-1	-1	4	-800	-600	-1	-1	-1	-1	4
121	7	-800	-600	-1	-1	-1	-1	4	-800	-600	-1	-1	-1	-1	4
141	8	-800	-600	-1	-1	-1	-1	4	-800	-600	-1	-1	-1	-1	4
162	9	-800	-600	-1	-1	-1	-1	4	-800	-600	-1	-1	-1	-1	4
181	10	-800	-600	-1	-1	-1	-1	4	-800	-600	-1	-1	-1	-1	4
201	11	-800	-600	-1	-1	-1	-1	4	-800	-600	-1	-1	-1	-1	4
221	12	-800	-600	-1	-1	-1	-1	4	-800	-600	-1	-1	-1	-1	4
241	13	-800	-600	-1	-1	-1	-1	4	-800	-600	-1	-1	-1	-1	4
261	14	-800	-600	-1	-1	-1	-1	4	-800	-600	-1	-1	-1	-1	4
273								5							5				ShowAVI	8	0	0	atFish.avi
281	15	-800	-600	-1	-1	-1	-1	4	-800	-600	-1	-1	-1	-1	4
301	16	-800	-600	-1	-1	-1	-1	4	-800	-600	-1	-1	-1	-1	4
320	17	-800	-600	-1	-1	-1	-1	4	-800	-600	-1	-1	-1	-1	4
340	18	-800	-600	-1	-1	-1	-1	4	-800	-600	-1	-1	-1	-1	4
361	19	-800	-600	-1	-1	-1	-1	4	-800	-600	-1	-1	-1	-1	4
380	20	-800	-600	-1	-1	-1	-1	4	-800	-600	-1	-1	-1	-1	4
400	21	-800	-600	-1	-1	-1	-1	4	-800	-600	-1	-1	-1	-1	4
420	22	-800	-600	-1	-1	-1	-1	4	-800	-600	-1	-1	-1	-1	4
442	23	-800	-600	-1	-1	-1	-1	4	-800	-600	-1	-1	-1	-1	4
460	24	-800	-600	-1	-1	-1	-1	4	-800	-600	-1	-1	-1	-1	4
480	25	-800	-600	-1	-1	-1	-1	4	-800	-600	-1	-1	-1	-1	4
500	26	-800	-600	-1	-1	-1	-1	4	-800	-600	-1	-1	-1	-1	4
520	27	-800	-600	-1	-1	-1	-1	4	-800	-600	-1	-1	-1	-1	4
540	28	-800	-600	-1	-1	-1	-1	4	-800	-600	-1	-1	-1	-1	4
560	29	-800	-600	-1	-1	-1	-1	4	-800	-600	-1	-1	-1	-1	4
580	30	-800	-600	-1	-1	-1	-1	4	-800	-600	-1	-1	-1	-1	4
600	31	-800	-600	-1	-1	-1	-1	4	-800	-600	-1	-1	-1	-1	4
620	32	-800	-600	-1	-1	-1	-1	4	-800	-600	-1	-1	-1	-1	4
639	33	-800	-600	-1	-1	-1	-1	4	-800	-600	-1	-1	-1	-1	4
659	34	-800	-600	-1	-1	-1	-1	4	-800	-600	-1	-1	-1	-1	4
679	35	-800	-600	-1	-1	-1	-1	4	-800	-600	-1	-1	-1	-1	4
699	36	-800	-600	-1	-1	-1	-1	4	-800	-600	-1	-1	-1	-1	4
719	37	-800	-600	-1	-1	-1	-1	4	-800	-600	-1	-1	-1	-1	4
739	38	-800	-600	-1	-1	-1	-1	4	-800	-600	-1	-1	-1	-1	4
759	39	-800	-600	-1	-1	-1	-1	4	-800	-600	-1	-1	-1	-1	4
779	40	-800	-600	-1	-1	-1	-1	4	-800	-600	-1	-1	-1	-1	4
801	41	-800	-600	-1	-1	-1	-1	4	-800	-600	-1	-1	-1	-1	4
819	42	-800	-600	-1	-1	-1	-1	4	-800	-600	-1	-1	-1	-1	4
839	43	-800	-600	-1	-1	-1	-1	4	-800	-600	-1	-1	-1	-1	4
859	44	-800	-600	-1	-1	-1	-1	4	-800	-600	-1	-1	-1	-1	4
879	45	-800	-600	-1	-1	-1	-1	4	-800	-600	-1	-1	-1	-1	4
899	46	-800	-600	-1	-1	-1	-1	4	-800	-600	-1	-1	-1	-1	4
919	47	-800	-600	-1	-1	-1	-1	4	-800	-600	-1	-1	-1	-1	4
938	48	-800	-600	-1	-1	-1	-1	4	-800	-600	-1	-1	-1	-1	4
959	49	-800	-600	-1	-1	-1	-1	4	-800	-600	-1	-1	-1	-1	4
978	50	-800	-600	-1	-1	-1	-1	4	-800	-600	-1	-1	-1	-1	4
999	51	-800	-600	-1	-1	-1	-1	4	-800	-600	-1	-1	-1	-1	4
1018	52	-800	-600	-1	-1	-1	-1	4	-800	-600	-1	-1	-1	-1	4
1039	53	-800	-600	-1	-1	-1	-1	4	-800	-600	-1	-1	-1	-1	4
1058	54	-800	-600	-1	-1	-1	-1	4	-800	-600	-1	-1	-1	-1	4
1079	55	-800	-600	-1	-1	-1	-1	4	-800	-600	-1	-1	-1	-1	4
1098	56	-800	-600	-1	-1	-1	-1	4	-800	-600	-1	-1	-1	-1	4
1119	57	-800	-600	-1	-1	-1	-1	4	-800	-600	-1	-1	-1	-1	4
1138	58	-800	-600	-1	-1	-1	-1	4	-800	-600	-1	-1	-1	-1	4
1159	59	-800	-600	-1	-1	-1	-1	4	-800	-600	-1	-1	-1	-1	4
1178	60	-800	-600	-1	-1	-1	-1	4	-800	-600	-1	-1	-1	-1	4
1199	61	-800	-600	-1	-1	-1	-1	4	-800	-600	-1	-1	-1	-1	4
1217	62	-800	-600	-1	-1	-1	-1	4	-800	-600	-1	-1	-1	-1	4
1240	63	-800	-600	-1	-1	-1	-1	4	-800	-600	-1	-1	-1	-1	4
1257	64	-800	-600	-1	-1	-1	-1	4	-800	-600	-1	-1	-1	-1	4
1279	65	-800	-600	-1	-1	-1	-1	4	-800	-600	-1	-1	-1	-1	4
1297	66	-800	-600	-1	-1	-1	-1	4	-800	-600	-1	-1	-1	-1	4
1317	67	-800	-600	-1	-1	-1	-1	4	-800	-600	-1	-1	-1	-1	4
1337	68	-800	-600	-1	-1	-1	-1	4	-800	-600	-1	-1	-1	-1	4
1357	69	-800	-600	-1	-1	-1	-1	4	-800	-600	-1	-1	-1	-1	4
1377	70	-800	-600	-1	-1	-1	-1	4	-800	-600	-1	-1	-1	-1	4
1397	71	-800	-600	-1	-1	-1	-1	4	-800	-600	-1	-1	-1	-1	4
1417	72	-800	-600	0,5	0,486	-1	-1	4	-800	-600	0,5	0,486	-1	-1	4
1437	73	-800	-600	-1	-1	-1	-1	4	-800	-600	-1	-1	-1	-1	4
1457	74	-800	-600	0,651	0,392	-1	-1	4	-800	-600	0,475	0,499	-1	-1	4
1477	75	-800	-600	0,466	0,502	-1	-1	4	-800	-600	0,466	0,502	-1	-1	4
1497	76	-800	-600	0,644	0,399	-1	-1	4	165	343	0,459	0,501	487,992	3,03	0	1	149	352
1516	77	142	357	0,641	0,4	509,316	3,031	0	153	339	0,454	0,5	487,992	3,006	0	1	149	352
1536	78	157	352	0,64	0,4	509,316	3,139	0	159	340	0,45	0,497	487,992	3,079	0	1	149	352
1556	79	149	358	0,64	0,401	509,316	3,156	0	143	337	0,448	0,494	487,992	2,938	0	1	149	352
1576	80	150	360	0,641	0,404	509,316	2,98	0	156	353	0,448	0,494	487,992	2,93	0	1	149	352
1596	81	146	351	0,642	0,409	515,924	3,071	0	140	337	0,446	0,494	499,45	2,989	0	1	149	352
1616	82	-800	-600	0,443	0,5	-1	-1	4	142	341	0,443	0,5	499,45	2,997	0	1	149	352
1636	83	153	364	0,638	0,424	515,924	3,108	0	157	353	0,439	0,504	499,45	2,859	0	1	149	352
1656	84	146	360	0,635	0,43	515,924	3,13	0	156	354	0,434	0,507	499,45	2,88	0	1	149	352
1676	85	151	372	0,632	0,434	515,924	3,139	0	155	366	0,429	0,51	499,45	2,925	0	1	149	352
1696	86	140	361	0,628	0,437	525,222	3,202	0	147	357	0,423	0,509	509,537	2,911	0	1	149	352
1716	87	371	352	0,623	0,44	525,222	3,226	0	387	345	0,417	0,51	509,537	2,982	0
1736	88	409	341	0,621	0,441	525,222	3,215	0	411	343	0,415	0,51	509,537	2,918	0	2	418	336
1756	89	428	356	0,62	0,441	525,222	3,198	0	428	353	0,414	0,509	509,537	2,923	0	2	418	336
1776	90	421	345	0,619	0,441	525,222	3,259	0	413	352	0,412	0,509	509,537	2,877	0	2	418	336
1796	91	431	344	0,617	0,44	530,317	3,282	0	421	342	0,408	0,507	516,262	2,901	0	2	418	336
1815	92	416	339	0,614	0,441	530,317	3,24	0	423	343	0,404	0,508	516,262	2,985	0	2	418	336
1835	93	425	347	0,61	0,442	530,317	3,34	0	419	342	0,4	0,509	516,262	3,019	0	2	418	336
1855	94	425	343	0,607	0,444	530,317	3,344	0	422	335	0,397	0,51	516,262	3,109	0	2	418	336
1875	95	419	342	0,605	0,447	530,317	3,338	0	424	338	0,394	0,512	516,262	3,128	0	2	418	336
1895	96	424	344	0,604	0,449	531,625	3,347	0	423	330	0,393	0,513	519,642	3,168	0	2	418	336
1915	97	424	327	0,604	0,453	531,625	3,484	0	417	337	0,392	0,516	519,642	3,144	0	2	418	336
1935	98	417	343	0,605	0,456	531,625	3,397	0	420	334	0,392	0,517	519,642	3,205	0	2	418	336
1955	99	417	339	0,605	0,458	531,625	3,398	0	414	343	0,392	0,517	519,642	3,129	0	2	418	336
1975	100	414	336	0,605	0,459	531,625	3,423	0	418	340	0,392	0,517	519,642	3,184	0	2	418	336
1995	101	414	332	0,605	0,459	532,515	3,438	0	419	339	0,391	0,517	521,354	3,162	0	2	418	336
2015	102	408	339	0,604	0,46	532,515	3,483	0	417	335	0,391	0,518	521,354	3,204	0	2	418	336
2035	103	418	331	0,604	0,46	532,515	3,557	0	414	330	0,391	0,518	521,354	3,283	0	2	418	336
2055	104	417	334	0,604	0,461	532,515	3,537	0	418	333	0,391	0,518	521,354	3,21	0	2	418	336
2075	105	414	330	0,604	0,461	532,515	3,503	0	420	331	0,391	0,518	521,354	3,236	0	2	418	336
2094	106	413	331	0,604	0,461	532,591	3,537	0	419	333	0,391	0,517	520,747	3,257	0	2	418	336
2114	107	420	334	0,604	0,462	532,591	3,517	0	419	333	0,391	0,518	520,747	3,281	0	2	418	336
2134	108	413	331	0,604	0,462	532,591	3,539	0	423	334	0,391	0,518	520,747	3,253	0	2	418	336
2154	109	413	335	0,604	0,463	532,591	3,562	0	419	341	0,39	0,518	520,747	3,257	0	2	418	336
2174	110	419	330	0,603	0,463	532,591	3,549	0	418	332	0,39	0,519	520,747	3,256	0	2	418	336
2194	111	415	332	0,603	0,462	532,47	3,559	0	419	335	0,389	0,518	520,548	3,254	0	2	418	336
2214	112	413	330	0,603	0,463	532,47	3,595	0	416	333	0,389	0,519	520,548	3,347	0	2	418	336
2234	113	410	338	0,602	0,463	532,47	3,595	0	413	330	0,389	0,52	520,548	3,403	0	2	418	336
2254	114	408	331	0,602	0,463	532,47	3,63	0	416	334	0,388	0,52	520,548	3,335	0	2	418	336
2274	115	406	332	0,601	0,464	532,47	3,629	0	422	332	0,387	0,521	520,548	3,354	0	2	418	336
2294	116	405	336	0,598	0,464	531,86	3,623	0	422	332	0,384	0,521	520,363	3,364	0	2	418	336
2314	117	606	345	0,594	0,465	531,86	3,684	0	594	355	0,381	0,522	520,363	3,292	0	3	591	349
2334	118	579	352	0,593	0,465	531,86	3,541	0	592	353	0,379	0,523	520,363	3,29	0	3	591	349
2354	119	600	346	0,591	0,465	531,86	3,575	0	595	345	0,377	0,524	520,363	3,214	0	3	591	349
2374	120	597	342	0,589	0,466	531,86	3,636	0	588	357	0,375	0,526	520,363	3,221	0	3	591	349
2394	121	587	346	0,588	0,466	530,705	3,562	0	584	360	0,373	0,526	516,15	3,204	0	3	591	349
2413	122	594	338	0,587	0,468	530,705	3,537	0	585	361	0,372	0,529	516,15	3,102	0	3	591	349
2433	123	597	342	0,586	0,469	530,705	3,621	0	591	358	0,37	0,53	516,15	3,165	0	3	591	349
2453	124	600	333	0,585	0,469	530,705	3,605	0	585	362	0,369	0,531	516,15	3,165	0	3	591	349
2473	125	599	343	0,584	0,47	530,705	3,552	0	585	355	0,368	0,533	516,15	3,24	0	3	591	349
2493	126	600	342	0,583	0,47	529,541	3,584	0	586	356	0,367	0,532	515,672	3,263	0	3	591	349
2513	127	546	326	0,583	0,471	529,541	3,517	0	541	326	0,367	0,534	515,672	3,2	0	4	540	327
2533	128	550	323	0,583	0,472	529,541	3,571	0	549	333	0,367	0,534	515,672	3,238	0	4	540	327
2553	129	540	324	0,584	0,471	529,541	3,597	0	533	334	0,368	0,533	515,672	3,123	0	4	540	327
2573	130	546	327	0,584	0,471	529,541	3,621	0	542	331	0,368	0,533	515,672	3,225	0	4	540	327
2593	131	546	327	0,584	0,47	529,243	3,644	0	544	329	0,368	0,531	517,708	3,195	0	4	540	327
2613	132	540	332	0,585	0,47	529,243	3,487	0	543	329	0,369	0,532	517,708	3,293	0	4	540	327
2633	133	545	330	0,585	0,47	529,243	3,574	0	536	328	0,369	0,531	517,708	3,234	0	4	540	327
2653	134	544	323	0,586	0,47	529,243	3,606	0	538	326	0,369	0,531	517,708	3,278	0	4	540	327
2673	135	543	329	0,586	0,47	529,243	3,598	0	541	332	0,37	0,53	517,708	3,221	0	4	540	327
2693	136	543	326	0,586	0,469	529,732	3,592	0	539	329	0,37	0,529	518,878	3,239	0	4	540	327
2712	137	539	328	0,586	0,47	529,732	3,625	0	542	329	0,37	0,53	518,878	3,288	0	4	540	327
2732	138	539	320	0,586	0,47	529,732	3,658	0	543	324	0,37	0,53	518,878	3,177	0	4	540	327
2752	139	540	324	0,586	0,47	529,732	3,62	0	544	326	0,37	0,53	518,878	3,239	0	4	540	327
2772	140	531	329	0,586	0,47	529,732	3,526	0	546	323	0,37	0,531	518,878	3,322	0	4	540	327
2792	141	531	327	0,585	0,47	529,396	3,522	0	547	325	0,369	0,53	517,706	3,277	0	4	540	327
2812	142	537	318	0,584	0,471	529,396	3,7	0	544	330	0,368	0,532	517,706	3,338	0	4	540	327
2832	143	536	320	0,584	0,471	529,396	3,61	0	543	331	0,367	0,532	517,706	3,326	0	4	540	327
2852	144	530	324	0,583	0,472	529,396	3,581	0	536	326	0,367	0,533	517,706	3,204	0	4	540	327
2872	145	511	294	0,583	0,471	529,396	3,623	0	531	298	0,367	0,533	517,706	3,322	0
2892	146	506	298	0,583	0,47	526,711	3,6	0	526	296	0,367	0,531	516,713	3,274	0
2912	147	502	235	0,583	0,471	526,711	3,633	0	512	257	0,367	0,532	516,713	3,189	0	5	492	233
2932	148	495	246	0,584	0,471	526,711	3,704	0	516	257	0,367	0,532	516,713	3,309	0	5	492	233
2952	149	501	239	0,584	0,471	526,711	3,622	0	512	253	0,368	0,532	516,713	3,283	0	5	492	233
2972	150	498	237	0,584	0,471	526,711	3,673	0	512	240	0,368	0,531	516,713	3,286	0	5	492	233
2992	151	496	243	0,585	0,47	525,573	3,684	0	512	238	0,368	0,53	516,468	3,288	0	5	492	233
3011	152	500	243	0,585	0,47	525,573	3,689	0	509	245	0,369	0,53	516,468	3,304	0	5	492	233
3032	153	498	244	0,586	0,47	525,573	3,655	0	510	252	0,369	0,53	516,468	3,303	0	5	492	233
3051	154	509	245	0,586	0,469	525,573	3,744	0	514	242	0,37	0,529	516,468	3,335	0	5	492	233
3071	155	499	241	0,587	0,469	525,573	3,622	0	512	253	0,371	0,528	516,468	3,273	0	5	492	233
3091	156	502	236	0,587	0,468	528,373	3,659	0	511	250	0,371	0,527	516,538	3,278	0	5	492	233
3111	157	504	238	0,588	0,468	528,373	3,679	0	509	247	0,372	0,527	516,538	3,267	0	5	492	233
3131	158	490	230	0,588	0,468	528,373	3,629	0	501	240	0,372	0,526	516,538	3,25	0	5	492	233
3151	159	477	207	0,588	0,468	528,373	3,565	0	492	227	0,373	0,526	516,538	3,255	0	5	492	233
3171	160	487	227	0,588	0,467	528,373	3,576	0	496	236	0,373	0,526	516,538	3,203	0	5	492	233
3191	161	481	219	0,589	0,467	527,858	3,584	0	492	227	0,373	0,525	517,793	3,198	0	5	492	233
3211	162	476	217	0,589	0,468	527,858	3,543	0	491	229	0,373	0,526	517,793	3,289	0	5	492	233
3231	163	482	213	0,589	0,468	527,858	3,534	0	480	227	0,373	0,526	517,793	3,178	0	5	492	233
3251	164	475	217	0,588	0,468	527,858	3,52	0	493	231	0,373	0,526	517,793	3,13	0	5	492	233
3271	165	484	227	0,588	0,468	527,858	3,596	0	486	232	0,372	0,526	517,793	3,109	0	5	492	233
3290	166	483	227	0,588	0,467	527,905	3,593	0	483	232	0,372	0,525	517,974	3,089	0	5	492	233
3310	167	479	218	0,588	0,468	527,905	3,478	0	491	228	0,372	0,527	517,974	3,187	0	5	492	233
3330	168	475	229	0,588	0,468	527,905	3,483	0	485	236	0,372	0,527	517,974	3,115	0	5	492	233
3350	169	482	215	0,588	0,468	527,905	3,448	0	490	226	0,372	0,527	517,974	3,182	0	5	492	233
3370	170	481	223	0,588	0,468	527,905	3,479	0	478	235	0,372	0,527	517,974	3,139	0	5	492	233
3390	171	481	227	0,588	0,467	527,464	3,47	0	478	231	0,372	0,526	518,19	3,17	0	5	492	233
3406								5							5				Keyboard	3	39	0	Right
3410	172	484	222	0,588	0,468	527,464	3,484	0	488	233	0,372	0,527	518,19	3,145	0	5	492	233
3430	173	480	222	0,588	0,468	527,464	3,427	0	486	236	0,372	0,527	518,19	3,061	0	5	492	233
3450	174	477	223	0,588	0,468	527,464	3,423	0	480	234	0,372	0,526	518,19	3,189	0	5	492	233
3470	175	488	238	0,588	0,468	527,464	3,447	0	497	243	0,372	0,527	518,19	3,183	0	5	492	233
3490	176	487	235	0,587	0,468	529,945	3,467	0	496	244	0,372	0,526	518,692	3,181	0	5	492	233
3510	177	511	266	0,588	0,469	529,945	3,462	0	521	286	0,372	0,527	518,692	3,088	0	6	514	288
3530	178	514	281	0,588	0,469	529,945	3,418	0	527	292	0,372	0,527	518,692	3,135	0	6	514	288
3550	179	518	284	0,588	0,469	529,945	3,358	0	514	282	0,372	0,527	518,692	3,129	0	6	514	288
3570	180	517	278	0,588	0,469	529,945	3,379	0	512	291	0,372	0,527	518,692	3,13	0	6	514	288
3590	181	517	279	0,588	0,468	529,034	3,34	0	510	288	0,371	0,526	518,421	3,13	0	6	514	288
3609	182	518	283	0,588	0,469	529,034	3,397	0	521	294	0,371	0,528	518,421	3,103	0	6	514	288
3629	183	513	274	0,588	0,469	529,034	3,492	0	513	286	0,372	0,527	518,421	3,132	0	6	514	288
3649	184	513	283	0,588	0,469	529,034	3,39	0	517	289	0,372	0,527	518,421	3,084	0	6	514	288
3669	185	514	282	0,588	0,469	529,034	3,435	0	528	301	0,372	0,527	518,421	3,099	0	6	514	288
3689	186	514	279	0,589	0,468	529,241	3,461	0	525	300	0,372	0,526	517,406	3,095	0	6	514	288
3709	187	511	280	0,589	0,469	529,241	3,422	0	513	297	0,373	0,527	517,406	3,079	0	6	514	288
3729	188	515	286	0,59	0,469	529,241	3,483	0	516	281	0,374	0,526	517,406	3,197	0	6	514	288
3749	189	509	278	0,59	0,469	529,241	3,561	0	522	292	0,374	0,526	517,406	3,254	0	6	514	288
3767								5							5				ShowAVI	8	0	0	Interactive.avi
3769	190	506	280	0,59	0,469	529,241	3,493	0	519	296	0,374	0,526	517,406	3,085	0	6	514	288
3789	191	507	280	0,591	0,467	529,969	3,527	0	523	290	0,375	0,524	517,781	3,161	0	6	514	288
3809	192	515	283	0,591	0,468	529,969	3,493	0	519	299	0,375	0,525	517,781	3,198	0	6	514	288
3829	193	510	287	0,592	0,467	529,969	3,427	0	515	295	0,376	0,524	517,781	3,144	0	6	514	288
3849	194	507	285	0,592	0,467	529,969	3,413	0	527	294	0,377	0,523	517,781	3,19	0	6	514	288
3869	195	509	290	0,593	0,466	529,969	3,461	0	521	300	0,377	0,522	517,781	3,118	0	6	514	288
3888	196	508	289	0,594	0,465	531,36	3,43	0	524	294	0,378	0,52	520,088	3,138	0	6	514	288
3908	197	502	284	0,594	0,466	531,36	3,495	0	518	296	0,379	0,521	520,088	3,129	0	6	514	288
3928	198	507	286	0,595	0,466	531,36	3,544	0	519	292	0,379	0,521	520,088	3,14	0	6	514	288
3948	199	510	272	0,596	0,466	531,36	3,488	0	512	295	0,38	0,52	520,088	3,13	0	6	514	288
3968	200	502	288	0,596	0,466	531,36	3,463	0	526	299	0,381	0,519	520,088	3,113	0	6	514	288
3988	201	506	283	0,597	0,465	531,93	3,475	0	525	299	0,382	0,518	519,386	3,111	0	6	514	288
4008	202	506	280	0,598	0,465	531,93	3,559	0	510	300	0,383	0,518	519,386	3,143	0	6	514	288
4028	203	505	287	0,598	0,465	531,93	3,523	0	509	303	0,383	0,518	519,386	3,142	0	6	514	288
4048	204	509	286	0,599	0,465	531,93	3,523	0	516	297	0,384	0,518	519,386	3,14	0	6	514	288
4068	205	506	284	0,598	0,465	531,93	3,451	0	508	294	0,384	0,518	519,386	3,254	0	6	514	288
4088	206	506	287	0,599	0,464	532,366	3,426	0	509	294	0,384	0,516	519,342	3,261	0	6	514	288
4108	207	368	196	0,6	0,464	532,366	3,551	0	384	216	0,386	0,516	519,342	3,184	0
4128	208	337	165	0,6	0,464	532,366	3,566	0	363	193	0,386	0,516	519,342	3,185	0	7	349	182
4148	209	341	170	0,6	0,464	532,366	3,558	0	365	185	0,386	0,516	519,342	3,171	0	7	349	182
4168	210	351	173	0,6	0,464	532,366	3,521	0	348	191	0,386	0,516	519,342	3,201	0	7	349	182
4188	211	336	183	0,6	0,463	529,178	3,504	0	344	188	0,385	0,515	519,44	3,2	0	7	349	182
4207	212	348	178	0,6	0,464	529,178	3,416	0	353	194	0,385	0,516	519,44	3,153	0	7	349	182
4227	213	345	172	0,6	0,464	529,178	3,454	0	345	189	0,385	0,516	519,44	3,118	0	7	349	182
4247	214	343	178	0,6	0,464	529,178	3,445	0	345	194	0,385	0,516	519,44	3,085	0	7	349	182
4267	215	345	171	0,6	0,464	529,178	3,426	0	356	192	0,385	0,516	519,44	3,054	0	7	349	182
4287	216	344	170	0,6	0,463	530,463	3,451	0	352	191	0,385	0,515	519,018	3,021	0	7	349	182
4307	217	357	169	0,6	0,464	530,463	3,44	0	355	192	0,385	0,516	519,018	3,152	0	7	349	182
4327	218	341	181	0,6	0,464	530,463	3,251	0	355	192	0,385	0,516	519,018	2,95	0	7	349	182
4347	219	360	180	0,6	0,464	530,463	3,328	0	359	183	0,385	0,517	519,018	3,006	0	7	349	182
4367	220	306	108	0,6	0,464	530,463	3,217	0	332	118	0,386	0,516	519,018	3,014	0
4387	221	301	119	0,6	0,462	525,624	3,203	0	331	111	0,386	0,515	517,964	3,016	0
4407	222	288	43	0,6	0,464	525,624	3,227	0	299	70	0,386	0,516	517,964	3,029	0	8	301	59
4427	223	284	51	0,6	0,464	525,624	3,254	0	311	74	0,386	0,516	517,964	2,82	0	8	301	59
4447	224	285	47	0,6	0,464	525,624	3,172	0	306	64	0,386	0,516	517,964	2,929	0	8	301	59
4467	225	307	59	0,6	0,464	525,624	3,186	0	302	58	0,386	0,516	517,964	2,842	0	8	301	59
4487	226	307	64	0,6	0,462	524,195	3,167	0	307	58	0,386	0,514	517,369	2,882	0	8	301	59
4506	227	288	46	0,601	0,464	524,195	3,198	0	315	85	0,387	0,516	517,369	3,02	0	8	301	59
4526	228	302	46	0,601	0,464	524,195	3,206	0	310	70	0,387	0,515	517,369	2,908	0	8	301	59
4546	229	286	53	0,602	0,464	524,195	3,184	0	302	68	0,388	0,515	517,369	2,933	0	8	301	59
4566	230	294	47	0,602	0,464	524,195	3,106	0	309	57	0,388	0,515	517,369	2,994	0	8	301	59
4586	231	297	46	0,602	0,462	525,684	3,106	0	306	50	0,388	0,513	517,861	2,945	0	8	301	59
4606	232	289	47	0,602	0,464	525,684	3,201	0	317	78	0,388	0,515	517,861	2,939	0	8	301	59
4626	233	298	58	0,602	0,464	525,684	3,092	0	307	70	0,388	0,515	517,861	2,936	0	8	301	59
4646	234	295	55	0,602	0,464	525,684	3,14	0	314	74	0,388	0,515	517,861	2,942	0	8	301	59
4666	235	289	51	0,602	0,464	525,684	3,214	0	315	61	0,388	0,515	517,861	3,066	0	8	301	59
4686	236	293	56	0,602	0,462	525,213	3,17	0	311	57	0,388	0,514	518,822	3,082	0	8	301	59
4706	237	287	50	0,602	0,464	525,213	3,208	0	311	66	0,388	0,515	518,822	3,158	0	8	301	59
4726	238	304	62	0,602	0,464	525,213	3,205	0	316	83	0,388	0,515	518,822	3,115	0	8	301	59
4746	239	465	73	0,598	0,465	525,213	3,157	0	494	105	0,384	0,516	518,822	3,068	0
4766	240	585	98	0,595	0,465	525,213	3,313	0	593	103	0,382	0,517	518,822	2,994	0
4785	241	662	104	0,594	0,464	525,202	3,308	0	663	106	0,38	0,516	515,972	2,931	0
4805	242	603	106	0,593	0,465	525,202	3,362	0	620	84	0,38	0,518	515,972	2,888	0	9	613	103
4825	243	608	93	0,592	0,465	525,202	3,379	0	630	105	0,378	0,519	515,972	3,097	0	9	613	103
4845	244	621	95	0,591	0,465	525,202	3,321	0	625	107	0,377	0,52	515,972	3,131	0	9	613	103
4865	245	607	100	0,59	0,466	525,202	3,423	0	602	101	0,375	0,52	515,972	2,914	0	9	613	103
4885	246	611	93	0,589	0,465	525,284	3,422	0	605	100	0,373	0,52	515,463	3,026	0	9	613	103
4905	247	606	98	0,588	0,466	525,284	3,374	0	617	110	0,372	0,522	515,463	3,181	0	9	613	103
4925	248	606	97	0,587	0,467	525,284	3,415	0	627	106	0,372	0,522	515,463	3,152	0	9	613	103
4945	249	613	96	0,587	0,467	525,284	3,537	0	610	104	0,371	0,522	515,463	3,232	0	9	613	103
4965	250	614	98	0,587	0,467	525,284	3,455	0	617	99	0,371	0,522	515,463	3,216	0	9	613	103
4985	251	615	96	0,587	0,466	526,086	3,514	0	617	99	0,371	0,521	514,496	3,218	0	9	613	103
5005	252	608	103	0,587	0,466	526,086	3,424	0	618	107	0,372	0,521	514,496	3,149	0	9	613	103
5025	253	601	107	0,588	0,466	526,086	3,434	0	620	109	0,372	0,521	514,496	3,177	0	9	613	103
5045	254	607	100	0,588	0,466	526,086	3,518	0	617	105	0,373	0,52	514,496	3,144	0	9	613	103
5064	255	605	106	0,588	0,465	526,086	3,508	0	629	106	0,373	0,52	514,496	3,193	0	9	613	103
5084	256	603	104	0,589	0,464	525,971	3,498	0	631	104	0,373	0,518	515,115	3,191	0	9	613	103
5104	257	593	98	0,589	0,465	525,971	3,455	0	615	108	0,374	0,519	515,115	3,253	0	9	613	103
5124	258	-800	-600	0,374	0,518	-1	-1	4	617	116	0,374	0,518	515,115	3,215	0	9	613	103
5144	259	593	103	0,59	0,464	525,971	3,457	0	609	111	0,375	0,518	515,115	3,172	0	9	613	103
5164	260	613	113	0,59	0,464	525,971	3,471	0	623	102	0,375	0,518	515,115	3,208	0	9	613	103
5184	261	614	112	0,591	0,463	526,423	3,473	0	623	101	0,375	0,516	516,307	3,198	0	9	613	103
5204	262	387	87	0,593	0,464	526,423	3,485	0	435	112	0,378	0,516	516,307	3,156	0
5224	263	279	81	0,596	0,464	526,423	3,52	0	303	94	0,381	0,516	516,307	3,258	0	10	274	88
5244	264	264	75	0,596	0,464	526,423	3,441	0	284	96	0,382	0,516	516,307	3,271	0	10	274	88
5264	265	261	80	0,597	0,464	526,423	3,396	0	288	98	0,382	0,516	516,307	3,282	0	10	274	88
5284	266	258	77	0,597	0,462	526,962	3,389	0	292	95	0,382	0,514	518,55	3,308	0	10	274	88
5304	267	275	82	0,598	0,464	526,962	3,482	0	280	97	0,383	0,515	518,55	3,208	0	10	274	88
5324	268	272	65	0,598	0,464	526,962	3,397	0	284	101	0,383	0,515	518,55	3,289	0	10	274	88
5344	269	264	74	0,598	0,464	526,962	3,358	0	294	109	0,383	0,515	518,55	3,13	0	10	274	88
5364	270	269	79	0,598	0,464	526,962	3,446	0	286	103	0,383	0,515	518,55	3,196	0	10	274	88
5383	271	266	75	0,598	0,463	526,271	3,387	0	290	105	0,383	0,514	519,049	3,199	0	10	274	88
5403	272	261	89	0,598	0,464	526,271	3,433	0	288	98	0,383	0,516	519,049	3,187	0	10	274	88
5423	273	265	84	0,598	0,465	526,271	3,479	0	280	92	0,383	0,516	519,049	3,155	0	10	274	88
5445	274	258	70	0,598	0,465	526,271	3,432	0	289	95	0,383	0,516	519,049	3,299	0	10	274	88
5463	275	260	79	0,598	0,465	526,271	3,432	0	280	104	0,383	0,516	519,049	3,175	0	10	274	88
5483	276	259	70	0,598	0,463	526,9	3,436	0	283	103	0,383	0,515	518,592	3,192	0	10	274	88
5503	277	264	78	0,598	0,465	526,9	3,293	0	286	106	0,383	0,516	518,592	3,092	0	10	274	88
5523	278	266	74	0,598	0,465	526,9	3,35	0	285	103	0,383	0,516	518,592	3,034	0	10	274	88
5543	279	266	82	0,598	0,465	526,9	3,421	0	281	105	0,383	0,516	518,592	3,053	0	10	274	88
5563	280	261	72	0,598	0,465	526,9	3,381	0	282	103	0,383	0,516	518,592	3,159	0	10	274	88
5583	281	262	73	0,598	0,463	527,25	3,417	0	282	104	0,383	0,515	518,402	3,14	0	10	274	88
5603	282	264	88	0,598	0,464	527,25	3,3	0	290	96	0,383	0,515	518,402	3,109	0	10	274	88
5623	283	372	76	0,596	0,464	527,25	3,19	0	402	101	0,381	0,515	518,402	3,148	0
5643	284	502	79	0,593	0,463	527,25	3,206	0	545	92	0,378	0,514	518,402	2,984	0
5662	285	621	68	0,591	0,461	527,25	3,395	0	627	76	0,376	0,513	518,402	3,099	0
5682	286	746	55	0,591	0,458	525,57	3,342	0	707	72	0,376	0,51	515,481	3,06	0
5703	287	611	75	0,59	0,458	525,57	3,283	0	628	64	0,375	0,51	515,481	3,026	0	11	611	78
5722	288	604	84	0,589	0,456	525,57	3,254	0	630	81	0,374	0,509	515,481	2,864	0	11	611	78
5742	289	607	81	0,588	0,455	525,57	3,283	0	598	93	0,373	0,508	515,481	2,895	0	11	611	78
5762	290	601	78	0,588	0,455	525,57	3,292	0	626	86	0,372	0,507	515,481	2,975	0	11	611	78
5782	291	602	80	0,587	0,453	526,455	3,291	0	621	88	0,372	0,505	516,639	2,904	0	11	611	78
5802	292	604	76	0,587	0,454	526,455	3,32	0	624	83	0,371	0,507	516,639	3,085	0	11	611	78
5822	293	609	76	0,587	0,454	526,455	3,313	0	628	85	0,371	0,507	516,639	3,05	0	11	611	78
5842	294	609	76	0,587	0,454	526,455	3,328	0	620	80	0,371	0,507	516,639	2,956	0	11	611	78
5862	295	618	75	0,587	0,454	526,455	3,361	0	-800	-600	0,587	0,454	-1	-1	4	11	611	78
5882	296	620	76	0,587	0,453	525,837	3,361	0	-800	-600	0,371	0,505	-1	-1	4	11	611	78
5902	297	596	83	0,587	0,455	525,837	3,253	0	-800	-600	0,587	0,455	-1	-1	4	11	611	78
5922	298	609	64	0,587	0,456	525,837	3,154	0	616	91	0,372	0,508	516,18	3,047	0	11	611	78
5942	299	596	77	0,587	0,456	525,837	3,266	0	-800	-600	0,587	0,456	-1	-1	4	11	611	78
5962	300	614	72	0,587	0,456	525,837	3,305	0	625	72	0,371	0,508	516,18	2,985	0	11	611	78
5981	301	613	67	0,587	0,455	527,326	3,297	0	626	69	0,371	0,507	517,59	2,993	0	11	611	78
6001	302	608	67	0,587	0,456	527,326	3,314	0	631	81	0,371	0,508	517,59	2,834	0	11	611	78
6021	303	614	79	0,587	0,457	527,326	3,231	0	617	83	0,371	0,509	517,59	2,962	0	11	611	78
6041	304	608	65	0,587	0,457	527,326	3,278	0	-800	-600	0,587	0,457	-1	-1	4	11	611	78
6061	305	606	79	0,586	0,458	527,326	3,268	0	610	75	0,371	0,509	517,59	2,934	0	11	611	78
6081	306	607	74	0,586	0,457	527,038	3,256	0	609	77	0,37	0,508	516,506	2,928	0	11	611	78
6101	307	611	71	0,586	0,458	527,038	3,268	0	614	84	0,37	0,51	516,506	2,951	0	11	611	78
6121	308	602	79	0,586	0,459	527,038	3,333	0	632	88	0,37	0,511	516,506	2,966	0	11	611	78
6141	309	608	81	0,586	0,459	527,038	3,299	0	608	81	0,37	0,511	516,506	3,171	0	11	611	78
6163	310	601	85	0,586	0,459	527,038	3,344	0	612	88	0,37	0,511	516,506	3,023	0	11	611	78
6181	311	605	81	0,585	0,461	529,833	3,354	0	615	83	0,369	0,512	517,073	3,091	0	11	611	78
6201	312	619	350	0,584	0,464	529,833	3,336	0	600	336	0,369	0,515	517,073	3,097	0	12	614	337
6221	313	620	329	0,584	0,463	529,833	3,328	0	620	337	0,368	0,515	517,073	3,018	0	12	614	337
6241	314	609	349	0,583	0,464	529,833	3,287	0	615	347	0,368	0,516	517,073	3,093	0	12	614	337
6260	315	608	342	0,583	0,465	529,833	3,272	0	618	332	0,367	0,517	517,073	3,067	0	12	614	337
6280	316	610	331	0,584	0,464	532,845	3,274	0	619	331	0,367	0,516	520,339	3,063	0	12	614	337
6300	317	606	349	0,584	0,465	532,845	3,332	0	613	326	0,368	0,517	520,339	3,059	0	12	614	337
6320	318	620	339	0,585	0,466	532,845	3,347	0	618	333	0,368	0,518	520,339	3,089	0	12	614	337
6340	319	616	329	0,585	0,466	532,845	3,324	0	610	335	0,368	0,518	520,339	3,025	0	12	614	337
6360	320	614	338	0,585	0,466	532,845	3,384	0	613	344	0,368	0,518	520,339	3,036	0	12	614	337
6380	321	612	334	0,585	0,465	532,983	3,391	0	614	348	0,368	0,517	520,383	3,033	0	12	614	337
6400	322	608	342	0,585	0,467	532,983	3,368	0	614	336	0,368	0,518	520,383	3,015	0	12	614	337
6420	323	615	336	0,585	0,467	532,983	3,375	0	614	344	0,369	0,519	520,383	3,04	0	12	614	337
6440	324	621	412	0,585	0,469	532,983	3,374	0	594	405	0,369	0,52	520,383	3,212	0	13	608	417
6460	325	625	417	0,586	0,47	532,983	3,414	0	613	416	0,37	0,521	520,383	3,062	0	13	608	417
6480	326	630	421	0,586	0,469	533,498	3,424	0	606	427	0,37	0,52	520,484	3,128	0	13	608	417
6500	327	615	430	0,586	0,47	533,498	3,285	0	613	431	0,37	0,521	520,484	3,032	0	13	608	417
6522	328	626	435	0,586	0,47	533,498	3,36	0	625	426	0,37	0,521	520,484	3,108	0	13	608	417
6540	329	619	436	0,585	0,47	533,498	3,415	0	614	432	0,369	0,521	520,484	3,059	0	13	608	417
6562	330	620	434	0,585	0,471	533,498	3,319	0	615	426	0,369	0,521	520,484	3,15	0	13	608	417
6579	331	622	432	0,586	0,47	534,345	3,378	0	618	428	0,37	0,52	520,74	3,15	0	13	608	417
6601	332	621	433	0,587	0,471	534,345	3,382	0	618	415	0,371	0,522	520,74	3,008	0	13	608	417
6619	333	617	426	0,588	0,471	534,345	3,329	0	617	430	0,371	0,522	520,74	3,069	0	13	608	417
6641	334	620	424	0,588	0,471	534,345	3,402	0	612	428	0,372	0,522	520,74	3,111	0	13	608	417
6659	335	612	418	0,589	0,472	534,345	3,392	0	611	423	0,373	0,522	520,74	3,092	0	13	608	417
6679	336	612	415	0,589	0,471	534,514	3,386	0	610	430	0,373	0,521	521,221	3,117	0	13	608	417
6699	337	622	432	0,588	0,472	534,514	3,438	0	607	429	0,372	0,522	521,221	3,135	0	13	608	417
6721	338	592	413	0,588	0,472	534,514	3,479	0	598	421	0,372	0,522	521,221	3,131	0	13	608	417
6739	339	609	416	0,588	0,473	534,514	3,437	0	598	419	0,373	0,522	521,221	3,096	0	13	608	417
6761	340	603	423	0,589	0,472	534,514	3,473	0	600	414	0,373	0,522	521,221	3,151	0	13	608	417
6779	341	612	413	0,589	0,471	535,111	3,46	0	600	410	0,373	0,521	522,079	3,146	0	13	608	417
6801	342	601	409	0,589	0,472	535,111	3,456	0	606	406	0,373	0,522	522,079	3,192	0	13	608	417
6819	343	605	410	0,589	0,472	535,111	3,477	0	610	408	0,373	0,522	522,079	3,155	0	13	608	417
6841	344	597	415	0,589	0,472	535,111	3,467	0	602	407	0,373	0,521	522,079	3,16	0	13	608	417
6859	345	596	416	0,588	0,472	535,111	3,402	0	606	411	0,372	0,521	522,079	3,195	0	13	608	417
6880	346	596	416	0,587	0,471	535,307	3,407	0	604	413	0,372	0,521	520,28	3,168	0	13	608	417
6898	347	599	419	0,588	0,472	535,307	3,471	0	599	415	0,372	0,522	520,28	3,189	0	13	608	417
6920	348	602	413	0,589	0,472	535,307	3,424	0	600	403	0,373	0,522	520,28	3,111	0	13	608	417
6938	349	608	410	0,589	0,472	535,307	3,497	0	601	403	0,373	0,522	520,28	3,115	0	13	608	417
6960	350	599	406	0,589	0,471	535,307	3,519	0	603	410	0,373	0,521	520,28	3,201	0	13	608	417
6978	351	602	403	0,589	0,47	534,746	3,514	0	605	402	0,372	0,519	521,915	3,173	0	13	608	417
7000	352	601	417	0,588	0,47	534,746	3,56	0	603	408	0,372	0,52	521,915	3,222	0	13	608	417
7018	353	598	410	0,587	0,47	534,746	3,571	0	605	403	0,371	0,519	521,915	3,257	0	13	608	417
7040	354	592	403	0,587	0,47	534,746	3,559	0	602	405	0,371	0,519	521,915	3,248	0	13	608	417
7058	355	496	340	0,589	0,468	534,746	3,528	0	525	330	0,374	0,517	521,915	3,264	0
7080	356	484	328	0,591	0,466	534,744	3,528	0	520	320	0,376	0,515	523,145	3,27	0
7098	357	463	316	0,593	0,466	534,744	3,663	0	478	310	0,378	0,514	523,145	3,335	0	14	470	316
7120	358	468	313	0,594	0,465	534,744	3,646	0	483	315	0,379	0,513	523,145	3,36	0	14	470	316
7138	359	467	312	0,595	0,464	534,744	3,674	0	473	319	0,38	0,511	523,145	3,289	0	14	470	316
7157	360	467	315	0,596	0,463	534,744	3,635	0	480	319	0,381	0,51	523,145	3,379	0	14	470	316
7177	361	467	310	0,596	0,462	536,754	3,653	0	481	317	0,381	0,509	524,499	3,37	0	14	470	316
7197	362	467	312	0,596	0,463	536,754	3,683	0	470	319	0,382	0,509	524,499	3,361	0	14	470	316
7217	363	463	316	0,597	0,463	536,754	3,676	0	476	317	0,383	0,508	524,499	3,383	0	14	470	316
7237	364	462	321	0,599	0,463	536,754	3,663	0	473	311	0,384	0,508	524,499	3,372	0	14	470	316
7257	365	464	323	0,6	0,462	536,754	3,677	0	476	312	0,385	0,508	524,499	3,386	0	14	470	316
7277	366	464	325	0,6	0,462	536,507	3,671	0	476	311	0,385	0,507	526,002	3,393	0	14	470	316
7297	367	464	323	0,599	0,462	536,507	3,661	0	474	320	0,385	0,507	526,002	3,29	0	14	470	316
7317	368	464	315	0,599	0,463	536,507	3,668	0	474	314	0,384	0,507	526,002	3,401	0	14	470	316
7337	369	472	320	0,598	0,463	536,507	3,663	0	476	316	0,383	0,507	526,002	3,412	0	14	470	316
7357	370	463	322	0,597	0,463	536,507	3,64	0	475	321	0,382	0,507	526,002	3,356	0	14	470	316
7377	371	466	318	0,597	0,463	537,078	3,644	0	475	319	0,382	0,507	526,032	3,42	0	14	470	316
7397	372	383	414	0,599	0,465	537,078	3,739	0	387	404	0,384	0,509	526,032	3,444	0	15	376	410
7417	373	395	390	0,6	0,465	537,078	3,748	0	403	395	0,385	0,509	526,032	3,417	0	15	376	410
7437	374	384	406	0,6	0,465	537,078	3,742	0	393	406	0,385	0,51	526,032	3,423	0	15	376	410
7456	375	391	391	0,6	0,466	537,078	3,749	0	399	404	0,385	0,51	526,032	3,411	0	15	376	410
7476	376	386	394	0,599	0,465	539	3,76	0	394	400	0,384	0,509	528,011	3,424	0	15	376	410
7496	377	390	395	0,599	0,466	539	3,755	0	401	396	0,384	0,51	528,011	3,414	0	15	376	410
7516	378	392	400	0,598	0,466	539	3,72	0	402	405	0,384	0,51	528,011	3,47	0	15	376	410
7536	379	392	405	0,599	0,466	539	3,719	0	398	383	0,384	0,51	528,011	3,504	0	15	376	410
7556	380	391	395	0,599	0,467	539	3,754	0	398	401	0,384	0,51	528,011	3,484	0	15	376	410
7576	381	392	399	0,6	0,466	538,539	3,733	0	399	399	0,385	0,509	529,476	3,509	0	15	376	410
7596	382	392	408	0,601	0,467	538,539	3,802	0	401	397	0,386	0,51	529,476	3,424	0	15	376	410
7616	383	390	405	0,6	0,467	538,539	3,795	0	397	400	0,385	0,51	529,476	3,464	0	15	376	410
7636	384	389	400	0,6	0,467	538,539	3,814	0	399	402	0,384	0,51	529,476	3,47	0	15	376	410
7656	385	388	409	0,599	0,468	538,539	3,837	0	400	401	0,384	0,51	529,476	3,524	0	15	376	410
7676	386	387	406	0,599	0,467	539,174	3,845	0	399	403	0,384	0,51	529,051	3,544	0	15	376	410
7696	387	385	407	0,599	0,468	539,174	3,781	0	395	398	0,384	0,51	529,051	3,526	0	15	376	410
7716	388	389	399	0,6	0,468	539,174	3,861	0	402	407	0,385	0,51	529,051	3,481	0	15	376	410
7736	389	389	408	0,601	0,468	539,174	3,849	0	386	403	0,386	0,51	529,051	3,53	0	15	376	410
7756	390	361	416	0,602	0,468	539,174	3,804	0	371	412	0,387	0,51	529,051	3,519	0	15	376	410
7775	391	361	416	0,601	0,467	538,795	3,841	0	369	413	0,386	0,51	528,211	3,503	0	15	376	410
7795	392	358	422	0,601	0,468	538,795	3,849	0	374	412	0,386	0,511	528,211	3,535	0	15	376	410
7815	393	349	417	0,6	0,468	538,795	3,816	0	368	420	0,385	0,511	528,211	3,519	0	15	376	410
7835	394	361	427	0,6	0,468	538,795	3,818	0	372	418	0,385	0,511	528,211	3,51	0	15	376	410
7855	395	356	417	0,6	0,468	538,795	3,865	0	365	413	0,385	0,511	528,211	3,515	0	15	376	410
7875	396	355	421	0,601	0,467	537,787	3,843	0	366	415	0,386	0,51	529,285	3,518	0	15	376	410
7895	397	357	416	0,601	0,468	537,787	3,86	0	369	413	0,386	0,51	529,285	3,553	0	15	376	410
7915	398	356	417	0,601	0,468	537,787	3,867	0	374	415	0,386	0,511	529,285	3,606	0	15	376	410
7935	399	358	416	0,601	0,469	537,787	3,873	0	367	410	0,386	0,511	529,285	3,624	0	15	376	410
7955	400	352	415	0,6	0,469	537,787	3,921	0	372	415	0,386	0,511	529,285	3,667	0	15	376	410
7975	401	352	415	0,6	0,468	537,648	3,93	0	369	413	0,385	0,511	529,363	3,694	0	15	376	410
7995	402	355	424	0,6	0,469	537,648	3,925	0	373	419	0,384	0,512	529,363	3,627	0	15	376	410
8015	403	360	413	0,6	0,47	537,648	3,926	0	370	410	0,385	0,512	529,363	3,648	0	15	376	410
8035	404	362	416	0,6	0,47	537,648	3,888	0	376	412	0,385	0,512	529,363	3,605	0	15	376	410
8054	405	357	418	0,601	0,47	537,648	3,898	0	372	417	0,386	0,513	529,363	3,662	0	15	376	410
8074	406	360	413	0,601	0,47	537,565	3,887	0	372	412	0,386	0,512	529,853	3,656	0	15	376	410
8094	407	358	410	0,6	0,47	537,565	3,852	0	367	408	0,385	0,513	529,853	3,612	0	15	376	410
8114	408	359	416	0,6	0,471	537,565	3,858	0	371	414	0,385	0,513	529,853	3,606	0	15	376	410
8134	409	358	417	0,599	0,471	537,565	3,912	0	371	414	0,384	0,514	529,853	3,623	0	15	376	410
8154	410	357	418	0,599	0,471	537,565	3,862	0	377	413	0,384	0,514	529,853	3,576	0	15	376	410
8174	411	357	419	0,599	0,471	538,523	3,888	0	379	413	0,384	0,513	529,168	3,57	0	15	376	410
8194	412	360	410	0,6	0,472	538,523	3,846	0	367	423	0,385	0,514	529,168	3,603	0	15	376	410
8214	413	356	414	0,6	0,472	538,523	3,786	0	375	413	0,385	0,514	529,168	3,547	0	15	376	410
8234	414	365	410	0,6	0,472	538,523	3,828	0	371	416	0,385	0,515	529,168	3,633	0	15	376	410
8254	415	358	417	0,6	0,472	538,523	3,791	0	367	419	0,385	0,515	529,168	3,57	0	15	376	410
8274	416	358	416	0,6	0,472	538,694	3,808	0	370	414	0,385	0,514	529,743	3,564	0	15	376	410
8294	417	361	414	0,6	0,473	538,694	3,805	0	368	417	0,385	0,515	529,743	3,522	0	15	376	410
8314	418	370	418	0,6	0,473	538,694	3,771	0	375	413	0,385	0,516	529,743	3,558	0	15	376	410
8334	419	383	425	0,6	0,473	538,694	3,76	0	391	414	0,385	0,516	529,743	3,485	0	15	376	410
8353	420	376	410	0,6	0,474	538,694	3,735	0	391	411	0,385	0,516	529,743	3,486	0	15	376	410
8374	421	383	411	0,6	0,473	540,364	3,73	0	391	411	0,385	0,516	529,149	3,483	0	15	376	410
8393	422	381	413	0,601	0,474	540,364	3,733	0	388	421	0,386	0,516	529,149	3,459	0	15	376	410
8413	423	383	419	0,601	0,474	540,364	3,691	0	394	415	0,386	0,517	529,149	3,403	0	15	376	410
8433	424	388	418	0,6	0,474	540,364	3,723	0	390	412	0,386	0,517	529,149	3,425	0	15	376	410
8453	425	382	417	0,6	0,475	540,364	3,68	0	382	420	0,385	0,517	529,149	3,41	0	15	376	410
8473	426	384	416	0,6	0,474	540,281	3,687	0	383	415	0,385	0,517	530,22	3,427	0	15	376	410
8493	427	463	310	0,598	0,474	540,281	3,646	0	501	315	0,384	0,517	530,22	3,358	0
8513	428	514	262	0,597	0,474	540,281	3,681	0	539	280	0,383	0,517	530,22	3,409	0	16	531	272
8533	429	534	268	0,597	0,474	540,281	3,668	0	541	275	0,383	0,517	530,22	3,396	0	16	531	272
8553	430	535	267	0,597	0,474	540,281	3,683	0	541	267	0,383	0,518	530,22	3,428	0	16	531	272
8573	431	535	271	0,596	0,473	537,341	3,661	0	539	268	0,381	0,517	526,368	3,406	0	16	531	272
8593	432	525	268	0,595	0,475	537,341	3,604	0	529	272	0,38	0,518	526,368	3,356	0	16	531	272
8613	433	530	268	0,594	0,475	537,341	3,613	0	537	274	0,379	0,519	526,368	3,361	0	16	531	272
8632	434	532	268	0,593	0,475	537,341	3,552	0	534	275	0,378	0,519	526,368	3,277	0	16	531	272
8653	435	520	263	0,593	0,475	537,341	3,597	0	532	276	0,378	0,52	526,368	3,343	0	16	531	272
8672	436	522	264	0,593	0,475	536,955	3,583	0	536	278	0,378	0,519	526,122	3,323	0	16	531	272
8692	437	528	278	0,593	0,476	536,955	3,578	0	539	273	0,378	0,521	526,122	3,346	0	16	531	272
8712	438	519	277	0,593	0,477	536,955	3,53	0	543	271	0,378	0,521	526,122	3,331	0	16	531	272
8732	439	534	270	0,593	0,477	536,955	3,555	0	529	274	0,377	0,522	526,122	3,315	0	16	531	272
8752	440	525	269	0,592	0,477	536,955	3,54	0	532	286	0,377	0,522	526,122	3,301	0	16	531	272
8772	441	525	264	0,59	0,478	538,764	3,563	0	530	290	0,375	0,522	524,681	3,278	0	16	531	272
8792	442	640	340	0,589	0,479	538,764	3,527	0	641	334	0,374	0,524	524,681	3,294	0	17	638	337
8812	443	639	347	0,589	0,479	538,764	3,617	0	642	338	0,374	0,524	524,681	3,284	0	17	638	337
8832	444	642	337	0,59	0,479	538,764	3,518	0	653	331	0,375	0,524	524,681	3,324	0	17	638	337
8852	445	636	338	0,59	0,48	538,764	3,562	0	642	330	0,375	0,525	524,681	3,361	0	17	638	337
8872	446	636	339	0,59	0,479	537,94	3,58	0	647	327	0,375	0,524	525,798	3,379	0	17	638	337
8892	447	640	336	0,59	0,48	537,94	3,571	0	644	332	0,375	0,525	525,798	3,304	0	17	638	337
8912	448	638	337	0,59	0,48	537,94	3,51	0	642	340	0,375	0,525	525,798	3,24	0	17	638	337
8932	449	632	332	0,59	0,48	537,94	3,521	0	639	339	0,375	0,525	525,798	3,253	0	17	638	337
8951	450	641	340	0,59	0,48	537,94	3,599	0	634	326	0,374	0,524	525,798	3,274	0	17	638	337
8971	451	638	341	0,59	0,479	537,167	3,568	0	632	329	0,374	0,523	525,596	3,242	0	17	638	337
8991	452	636	338	0,59	0,48	537,167	3,548	0	639	335	0,375	0,524	525,596	3,33	0	17	638	337
9011	453	635	339	0,591	0,48	537,167	3,543	0	646	336	0,376	0,524	525,596	3,261	0	17	638	337
9031	454	635	339	0,591	0,48	537,167	3,609	0	639	343	0,376	0,524	525,596	3,322	0	17	638	337
9051	455	633	337	0,591	0,48	537,167	3,581	0	638	340	0,376	0,524	525,596	3,33	0	17	638	337
9071	456	634	336	0,591	0,479	537,978	3,603	0	639	342	0,375	0,523	525,507	3,311	0	17	638	337
9091	457	630	343	0,59	0,48	537,978	3,613	0	640	341	0,375	0,524	525,507	3,351	0	17	638	337
9111	458	640	341	0,59	0,48	537,978	3,616	0	646	342	0,374	0,524	525,507	3,31	0	17	638	337
9131	459	527	257	0,591	0,479	537,978	3,654	0	556	263	0,376	0,523	525,507	3,265	0
9151	460	366	157	0,594	0,477	537,978	3,769	0	420	199	0,38	0,521	525,507	3,455	0
9171	461	323	129	0,597	0,475	531,788	3,751	0	383	166	0,382	0,519	524,996	3,429	0
9191	462	247	67	0,598	0,477	531,788	3,619	0	290	87	0,383	0,519	524,996	3,443	0	18	255	76
9211	463	242	59	0,598	0,476	531,788	3,627	0	270	78	0,384	0,519	524,996	3,443	0	18	255	76
9231	464	245	63	0,598	0,476	531,788	3,598	0	263	83	0,384	0,518	524,996	3,4	0	18	255	76
9250	465	243	70	0,598	0,476	531,788	3,6	0	275	84	0,384	0,518	524,996	3,448	0	18	255	76
9270	466	244	68	0,599	0,474	531,404	3,6	0	274	81	0,384	0,516	525,969	3,444	0	18	255	76
9290	467	242	68	0,599	0,475	531,404	3,62	0	275	91	0,385	0,516	525,969	3,364	0	18	255	76
9310	468	245	67	0,6	0,474	531,404	3,608	0	275	82	0,386	0,516	525,969	3,456	0	18	255	76
9330	469	243	61	0,6	0,474	531,404	3,644	0	269	90	0,386	0,515	525,969	3,471	0	18	255	76
9350	470	243	72	0,6	0,474	531,404	3,596	0	267	89	0,386	0,515	525,969	3,377	0	18	255	76
9370	471	244	71	0,6	0,472	531,251	3,603	0	266	87	0,386	0,514	525,522	3,426	0	18	255	76
9390	472	244	68	0,6	0,474	531,251	3,593	0	260	91	0,385	0,515	525,522	3,418	0	18	255	76
9410	473	248	68	0,599	0,473	531,251	3,594	0	277	89	0,385	0,514	525,522	3,405	0	18	255	76
9430	474	242	69	0,599	0,473	531,251	3,605	0	266	94	0,384	0,514	525,522	3,382	0	18	255	76
9450	475	240	65	0,599	0,473	531,251	3,612	0	267	93	0,384	0,514	525,522	3,366	0	18	255	76
9470	476	239	62	0,599	0,472	532,108	3,622	0	267	93	0,384	0,514	525,698	3,351	0	18	255	76
9490	477	245	63	0,599	0,473	532,108	3,565	0	275	91	0,384	0,515	525,698	3,247	0	18	255	76
9510	478	245	63	0,599	0,473	532,108	3,589	0	270	80	0,384	0,515	525,698	3,264	0	18	255	76
9530	479	235	57	0,599	0,474	532,108	3,561	0	263	87	0,384	0,515	525,698	3,238	0	18	255	76
9549	480	237	58	0,598	0,474	532,108	3,615	0	252	84	0,384	0,515	525,698	3,289	0	18	255	76
9569	481	239	60	0,598	0,472	531,273	3,61	0	245	82	0,384	0,514	525,899	3,29	0	18	255	76
9589	482	246	60	0,598	0,474	531,273	3,522	0	267	82	0,384	0,516	525,899	3,376	0	18	255	76
9609	483	249	63	0,598	0,474	531,273	3,439	0	259	84	0,384	0,516	525,899	3,372	0	18	255	76
9629	484	249	72	0,598	0,474	531,273	3,479	0	265	90	0,384	0,516	525,899	3,338	0	18	255	76
9649	485	247	74	0,598	0,474	531,273	3,493	0	265	83	0,383	0,516	525,899	3,278	0	18	255	76
9669	486	249	76	0,598	0,472	531,034	3,457	0	265	86	0,383	0,515	525,865	3,259	0	18	255	76
9689	487	304	108	0,596	0,474	531,034	3,44	0	332	115	0,381	0,517	525,865	3,219	0
9709	488	432	167	0,593	0,475	531,034	3,419	0	451	162	0,379	0,518	525,865	3,279	0
9729	489	472	177	0,593	0,476	531,034	3,411	0	484	179	0,378	0,518	525,865	3,246	0	19	477	183
9749	490	464	180	0,593	0,476	531,034	3,434	0	481	190	0,378	0,519	525,865	3,3	0	19	477	183
9769	491	458	171	0,593	0,475	537,409	3,46	0	477	204	0,378	0,518	524,777	3,29	0	19	477	183
9789	492	473	178	0,593	0,476	537,409	3,524	0	491	190	0,378	0,519	524,777	3,276	0	19	477	183
9809	493	474	171	0,593	0,477	537,409	3,499	0	491	186	0,378	0,519	524,777	3,337	0	19	477	183
9829	494	470	173	0,593	0,477	537,409	3,439	0	489	183	0,378	0,519	524,777	3,206	0	19	477	183
9848	495	467	179	0,593	0,477	537,409	3,504	0	486	186	0,378	0,519	524,777	3,29	0	19	477	183
9868	496	465	180	0,593	0,476	535,28	3,472	0	485	185	0,378	0,518	524,68	3,288	0	19	477	183
9888	497	472	182	0,594	0,477	535,28	3,507	0	474	187	0,379	0,519	524,68	3,182	0	19	477	183
9908	498	476	189	0,595	0,477	535,28	3,475	0	480	188	0,38	0,519	524,68	3,24	0	19	477	183
9928	499	474	186	0,596	0,477	535,28	3,448	0	489	187	0,381	0,519	524,68	3,311	0	19	477	183
9948	500	474	186	0,596	0,477	535,28	3,439	0	484	181	0,381	0,519	524,68	3,256	0	19	477	183
9968	501	475	181	0,597	0,476	537,569	3,444	0	488	181	0,382	0,518	524,914	3,287	0	19	477	183
9988	502	347	349	0,598	0,48	537,569	3,41	0	356	352	0,385	0,522	524,914	3,238	0
10008	503	308	439	0,599	0,482	537,569	3,472	0	317	443	0,386	0,524	524,914	3,313	0	20	305	434
10028	504	302	436	0,6	0,481	537,569	3,508	0	307	440	0,386	0,524	524,914	3,336	0	20	305	434
10048	505	306	432	0,6	0,482	537,569	3,536	0	309	449	0,386	0,525	524,914	3,271	0	20	305	434
10068	506	303	428	0,6	0,482	538,465	3,57	0	310	444	0,386	0,525	531,608	3,358	0	20	305	434
10088	507	300	433	0,6	0,483	538,465	3,465	0	298	431	0,385	0,527	531,608	3,335	0	20	305	434
10108	508	301	446	0,599	0,483	538,465	3,455	0	306	432	0,385	0,528	531,608	3,378	0	20	305	434
10127	509	298	428	0,599	0,484	538,465	3,512	0	304	436	0,384	0,529	531,608	3,246	0	20	305	434
10147	510	302	439	0,598	0,484	538,465	3,487	0	303	437	0,383	0,53	531,608	3,362	0	20	305	434
10167	511	301	441	0,597	0,484	539,658	3,506	0	302	438	0,382	0,529	531,318	3,336	0	20	305	434
10187	512	307	430	0,597	0,485	539,658	3,547	0	301	438	0,382	0,531	531,318	3,282	0	20	305	434
10207	513	309	429	0,597	0,486	539,658	3,515	0	305	429	0,382	0,532	531,318	3,371	0	20	305	434
10227	514	313	433	0,597	0,486	539,658	3,567	0	308	432	0,382	0,532	531,318	3,336	0	20	305	434
10247	515	312	436	0,597	0,487	539,658	3,541	0	312	431	0,382	0,533	531,318	3,327	0	20	305	434
10267	516	314	438	0,597	0,486	539,177	3,534	0	315	432	0,382	0,532	531,101	3,317	0	20	305	434
10287	517	304	437	0,597	0,487	539,177	3,57	0	307	440	0,382	0,532	531,101	3,346	0	20	305	434
10307	518	307	428	0,597	0,486	539,177	3,626	0	304	429	0,382	0,532	531,101	3,434	0	20	305	434
10327	519	306	428	0,597	0,486	539,177	3,6	0	308	430	0,382	0,532	531,101	3,328	0	20	305	434
10347	520	304	431	0,598	0,486	539,177	3,611	0	310	432	0,383	0,532	531,101	3,348	0	20	305	434
10367	521	306	432	0,598	0,485	539,531	3,599	0	310	433	0,383	0,531	531,23	3,366	0	20	305	434
10387	522	297	430	0,599	0,486	539,531	3,563	0	309	439	0,384	0,531	531,23	3,337	0	20	305	434
10407	523	308	430	0,599	0,486	539,531	3,604	0	309	428	0,384	0,531	531,23	3,454	0	20	305	434
10427	524	294	357	0,599	0,485	539,531	3,608	0	311	372	0,384	0,53	531,23	3,362	0	21	308	350
10446	525	308	351	0,598	0,485	539,531	3,641	0	311	348	0,384	0,53	531,23	3,383	0	21	308	350
10466	526	304	344	0,597	0,484	539,981	3,658	0	311	325	0,383	0,53	530,9	3,42	0	21	308	350
10486	527	305	350	0,597	0,485	539,981	3,62	0	314	355	0,382	0,531	530,9	3,39	0	21	308	350
10506	528	308	353	0,597	0,485	539,981	3,6	0	312	353	0,382	0,531	530,9	3,353	0	21	308	350
10526	529	306	348	0,597	0,486	539,981	3,66	0	313	354	0,382	0,532	530,9	3,383	0	21	308	350
10546	530	304	346	0,597	0,486	539,981	3,628	0	310	353	0,382	0,532	530,9	3,456	0	21	308	350
10566	531	305	348	0,596	0,485	538,528	3,625	0	310	353	0,381	0,532	531,054	3,451	0	21	308	350
10586	532	305	353	0,596	0,486	538,528	3,654	0	309	352	0,381	0,533	531,054	3,461	0	21	308	350
10606	533	303	342	0,596	0,486	538,528	3,644	0	314	352	0,38	0,533	531,054	3,409	0	21	308	350
10626	534	306	351	0,595	0,486	538,528	3,575	0	314	351	0,38	0,533	531,054	3,437	0	21	308	350
10646	535	303	350	0,594	0,486	538,528	3,566	0	309	359	0,379	0,533	531,054	3,381	0	21	308	350
10666	536	304	352	0,594	0,486	536,814	3,546	0	312	360	0,379	0,533	530,814	3,379	0	21	308	350
10686	537	352	397	0,594	0,488	536,814	3,554	0	347	395	0,379	0,535	530,814	3,402	0
10706	538	383	400	0,593	0,488	536,814	3,614	0	390	398	0,378	0,535	530,814	3,373	0	22	380	405
10725	539	382	409	0,593	0,488	536,814	3,58	0	381	408	0,377	0,535	530,814	3,376	0	22	380	405
10745	540	389	406	0,592	0,488	536,814	3,577	0	385	402	0,377	0,535	530,814	3,401	0	22	380	405
10765	541	390	401	0,592	0,488	539,213	3,589	0	381	406	0,376	0,535	531,105	3,389	0	22	380	405
10785	542	389	399	0,592	0,488	539,213	3,592	0	383	404	0,376	0,535	531,105	3,375	0	22	380	405
10805	543	387	399	0,592	0,489	539,213	3,55	0	386	409	0,376	0,535	531,105	3,343	0	22	380	405
10825	544	384	406	0,592	0,489	539,213	3,591	0	377	402	0,376	0,535	531,105	3,456	0	22	380	405
10845	545	379	399	0,592	0,488	539,213	3,613	0	379	401	0,377	0,535	531,105	3,415	0	22	380	405
10865	546	376	401	0,592	0,488	539,297	3,604	0	379	401	0,377	0,535	531,022	3,43	0	22	380	405
10885	547	380	404	0,593	0,488	539,297	3,613	0	387	404	0,377	0,535	531,022	3,326	0	22	380	405
10905	548	383	404	0,593	0,488	539,297	3,628	0	381	413	0,377	0,535	531,022	3,425	0	22	380	405
10925	549	382	403	0,592	0,489	539,297	3,583	0	378	403	0,376	0,535	531,022	3,411	0	22	380	405
10945	550	386	402	0,592	0,489	539,297	3,69	0	379	414	0,376	0,536	531,022	3,432	0	22	380	405
10965	551	387	400	0,592	0,488	540,833	3,703	0	380	411	0,376	0,535	530,936	3,429	0	22	380	405
10985	552	384	398	0,592	0,489	540,833	3,608	0	379	411	0,376	0,536	530,936	3,413	0	22	380	405
11005	553	380	403	0,592	0,489	540,833	3,688	0	381	412	0,376	0,535	530,936	3,451	0	22	380	405
11025	554	382	400	0,592	0,489	540,833	3,7	0	380	405	0,376	0,535	530,936	3,462	0	22	380	405
11045	555	381	398	0,592	0,489	540,833	3,676	0	380	411	0,376	0,536	530,936	3,446	0	22	380	405
11064	556	381	400	0,592	0,488	540,837	3,675	0	381	409	0,376	0,535	531,216	3,45	0	22	380	405
11084	557	374	409	0,591	0,489	540,837	3,722	0	375	416	0,375	0,536	531,216	3,409	0	22	380	405
11104	558	375	406	0,591	0,489	540,837	3,706	0	381	407	0,375	0,536	531,216	3,462	0	22	380	405
11124	559	379	404	0,591	0,489	540,837	3,718	0	380	407	0,375	0,536	531,216	3,475	0	22	380	405
11144	560	379	404	0,591	0,489	540,837	3,67	0	379	409	0,375	0,536	531,216	3,476	0	22	380	405
11164	561	378	406	0,591	0,489	538,81	3,648	0	381	411	0,375	0,535	529,864	3,468	0	22	380	405
11184	562	379	409	0,591	0,489	538,81	3,685	0	375	414	0,375	0,536	529,864	3,528	0	22	380	405
11204	563	377	400	0,591	0,489	538,81	3,675	0	376	414	0,375	0,536	529,864	3,491	0	22	380	405
11224	564	379	403	0,591	0,489	538,81	3,674	0	383	413	0,375	0,536	529,864	3,494	0	22	380	405
11244	565	371	408	0,591	0,489	538,81	3,659	0	385	410	0,375	0,536	529,864	3,434	0	22	380	405
11264	566	370	404	0,591	0,489	539,531	3,658	0	387	407	0,374	0,535	531,209	3,425	0	22	380	405
11284	567	381	407	0,591	0,489	539,531	3,656	0	380	414	0,374	0,536	531,209	3,486	0	22	380	405
11304	568	370	406	0,591	0,489	539,531	3,668	0	388	407	0,375	0,536	531,209	3,411	0	22	380	405
11323	569	376	401	0,591	0,489	539,531	3,726	0	382	408	0,375	0,536	531,209	3,453	0	22	380	405
11343	570	379	400	0,591	0,489	539,531	3,661	0	378	407	0,375	0,536	531,209	3,448	0	22	380	405
11363	571	375	400	0,591	0,489	538,705	3,677	0	381	408	0,375	0,535	530,983	3,442	0	22	380	405
11383	572	375	406	0,591	0,489	538,705	3,72	0	382	404	0,375	0,536	530,983	3,452	0	22	380	405
11403	573	376	410	0,591	0,49	538,705	3,62	0	380	403	0,375	0,536	530,983	3,474	0	22	380	405
11423	574	382	397	0,591	0,49	538,705	3,642	0	373	409	0,375	0,536	530,983	3,388	0	22	380	405
11443	575	381	405	0,591	0,49	538,705	3,693	0	380	412	0,375	0,536	530,983	3,439	0	22	380	405
11463	576	381	404	0,592	0,488	537,614	3,64	0	378	413	0,376	0,535	531,201	3,429	0	22	380	405
11483	577	250	297	0,593	0,488	537,614	3,611	0	267	308	0,378	0,535	531,201	3,432	0
11503	578	226	271	0,594	0,488	537,614	3,588	0	246	269	0,379	0,535	531,201	3,391	0	23	230	276
11523	579	233	271	0,594	0,488	537,614	3,578	0	239	277	0,379	0,535	531,201	3,441	0	23	230	276
11543	580	231	267	0,594	0,488	537,614	3,596	0	236	274	0,379	0,535	531,201	3,394	0	23	230	276
11563	581	236	272	0,594	0,488	534,218	3,573	0	235	282	0,379	0,534	528,291	3,394	0	23	230	276
11583	582	229	275	0,594	0,488	534,218	3,544	0	234	279	0,379	0,534	528,291	3,325	0	23	230	276
11603	583	230	278	0,594	0,488	534,218	3,503	0	241	282	0,379	0,534	528,291	3,393	0	23	230	276
11623	584	231	278	0,595	0,488	534,218	3,513	0	236	280	0,379	0,534	528,291	3,36	0	23	230	276
11642	585	218	271	0,595	0,488	534,218	3,484	0	249	275	0,38	0,534	528,291	3,243	0	23	230	276
11662	586	218	271	0,596	0,487	534,942	3,485	0	251	274	0,38	0,533	528,592	3,263	0	23	230	276
11682	587	229	276	0,596	0,488	534,942	3,531	0	245	278	0,381	0,534	528,592	3,332	0	23	230	276
11702	588	227	271	0,596	0,488	534,942	3,558	0	234	282	0,381	0,534	528,592	3,26	0	23	230	276
11722	589	225	269	0,596	0,488	534,942	3,438	0	242	282	0,381	0,534	528,592	3,312	0	23	230	276
11742	590	209	281	0,596	0,488	534,942	3,468	0	222	285	0,381	0,534	528,592	3,224	0	23	230	276
11765	591	205	277	0,597	0,488	535,936	3,452	0	219	283	0,382	0,533	530,858	3,242	0	23	230	276
11782	592	168	292	0,597	0,489	535,936	3,366	0	168	283	0,382	0,534	530,858	3,223	0	24	168	306
11804	593	166	310	0,597	0,489	535,936	3,353	0	171	302	0,382	0,534	530,858	3,209	0	24	168	306
11822	594	163	307	0,598	0,489	535,936	3,44	0	176	305	0,383	0,534	530,858	3,2	0	24	168	306
11842	595	168	300	0,598	0,489	535,936	3,371	0	175	315	0,383	0,534	530,858	3,22	0	24	168	306
11862	596	167	309	0,598	0,488	536,128	3,388	0	175	320	0,383	0,533	530,551	3,209	0	24	168	306
11883	597	164	295	0,598	0,489	536,128	3,438	0	171	314	0,383	0,534	530,551	3,222	0	24	168	306
11902	598	160	301	0,599	0,489	536,128	3,399	0	172	299	0,383	0,534	530,551	3,269	0	24	168	306
11921	599	162	298	0,599	0,489	536,128	3,317	0	164	299	0,384	0,534	530,551	3,222	0	24	168	306
11941	600	167	306	0,599	0,489	536,128	3,346	0	170	299	0,384	0,534	530,551	3,18	0	24	168	306
11961	601	166	308	0,6	0,489	535,451	3,296	0	168	300	0,385	0,533	529,919	3,185	0	24	168	306
11981	602	159	309	0,6	0,489	535,451	3,398	0	180	303	0,385	0,534	529,919	3,154	0	24	168	306
12001	603	167	306	0,6	0,489	535,451	3,413	0	182	316	0,385	0,534	529,919	3,224	0	24	168	306
12021	604	161	307	0,6	0,49	535,451	3,361	0	175	316	0,385	0,534	529,919	3,179	0	24	168	306
12041	605	156	309	0,6	0,489	535,451	3,326	0	175	307	0,385	0,534	529,919	3,072	0	24	168	306
12061	606	157	306	0,6	0,488	536,45	3,321	0	172	310	0,385	0,532	532,37	3,102	0	24	168	306
12081	607	165	305	0,6	0,489	536,45	3,359	0	167	303	0,385	0,533	532,37	3,122	0	24	168	306
12101	608	167	301	0,6	0,489	536,45	3,339	0	186	303	0,386	0,533	532,37	3,106	0	24	168	306
12121	609	163	301	0,601	0,489	536,45	3,304	0	169	310	0,386	0,533	532,37	3,092	0	24	168	306
12141	610	158	305	0,601	0,489	536,45	3,317	0	171	305	0,386	0,533	532,37	3,183	0	24	168	306
12161	611	156	302	0,601	0,488	537,582	3,305	0	177	308	0,386	0,532	531,024	3,169	0	24	168	306
12181	612	158	306	0,601	0,489	537,582	3,364	0	179	311	0,387	0,533	531,024	3,178	0	24	168	306
12203	613	274	280	0,599	0,489	537,582	3,266	0	309	287	0,385	0,533	531,024	3,302	0
12221	614	412	266	0,596	0,489	537,582	3,407	0	486	275	0,381	0,532	531,024	3,105	0
12240	615	543	219	0,593	0,489	537,582	3,328	0	609	235	0,379	0,532	531,024	3,103	0
12260	616	673	184	0,592	0,488	538,103	3,314	0	731	215	0,377	0,532	525,546	3,072	0
12280	617	585	225	0,59	0,489	538,103	3,416	0	601	228	0,376	0,534	525,546	3,139	0	25	592	227
12300	618	590	220	0,588	0,489	538,103	3,369	0	605	229	0,374	0,534	525,546	3,245	0	25	592	227
12320	619	582	225	0,586	0,489	538,103	3,356	0	606	246	0,371	0,535	525,546	3,141	0	25	592	227
12340	620	586	215	0,584	0,49	538,103	3,429	0	602	227	0,369	0,536	525,546	3,17	0	25	592	227
12360	621	587	214	0,582	0,489	538,214	3,404	0	605	230	0,366	0,536	526,196	3,203	0	25	592	227
12380	622	590	214	0,581	0,49	538,214	3,411	0	602	233	0,365	0,538	526,196	3,107	0	25	592	227
12400	623	586	220	0,58	0,491	538,214	3,457	0	600	231	0,364	0,538	526,196	3,073	0	25	592	227
12420	624	585	219	0,58	0,491	538,214	3,394	0	596	232	0,364	0,538	526,196	3,214	0	25	592	227
12440	625	577	225	0,58	0,491	538,214	3,329	0	599	233	0,364	0,538	526,196	3,161	0	25	592	227
12460	626	573	231	0,58	0,49	536,002	3,317	0	597	234	0,364	0,538	525,25	3,179	0	25	592	227
12480	627	588	227	0,581	0,491	536,002	3,309	0	596	234	0,365	0,538	525,25	3,039	0	25	592	227
12500	628	595	225	0,581	0,491	536,002	3,354	0	595	237	0,365	0,538	525,25	3,009	0	25	592	227
12519	629	588	225	0,581	0,491	536,002	3,382	0	596	232	0,365	0,538	525,25	3,093	0	25	592	227
12539	630	587	225	0,581	0,49	536,002	3,282	0	591	237	0,365	0,537	525,25	3,085	0	25	592	227
12559	631	590	223	0,581	0,489	537,16	3,316	0	591	233	0,365	0,536	526,382	3,083	0	25	592	227
12579	632	573	254	0,581	0,49	537,16	3,314	0	565	259	0,365	0,537	526,382	3,094	0
12601	633	502	398	0,582	0,492	537,16	3,424	0	505	403	0,366	0,539	526,382	3,088	0	26	523	422
12619	634	510	410	0,581	0,492	537,16	3,314	0	508	412	0,366	0,539	526,382	3,127	0	26	523	422
12640	635	500	431	0,581	0,492	537,16	3,349	0	501	422	0,365	0,539	526,382	3,039	0	26	523	422
12659	636	502	446	0,581	0,491	538,072	3,385	0	503	427	0,365	0,539	531,496	3,069	0	26	523	422
12680	637	505	421	0,581	0,492	538,072	3,309	0	497	423	0,364	0,54	531,496	3,093	0	26	523	422
12699	638	502	409	0,581	0,493	538,072	3,391	0	506	424	0,364	0,54	531,496	3,109	0	26	523	422
12720	639	506	410	0,581	0,493	538,072	3,352	0	506	421	0,364	0,54	531,496	3,118	0	26	523	422
12739	640	513	419	0,58	0,493	538,072	3,33	0	502	424	0,364	0,54	531,496	3,131	0	26	523	422
12760	641	514	412	0,58	0,492	538,787	3,368	0	507	423	0,364	0,54	531,243	3,139	0	26	523	422
12779	642	510	419	0,581	0,493	538,787	3,541	0	505	431	0,364	0,54	531,243	3,078	0	26	523	422
12800	643	506	421	0,581	0,493	538,787	3,477	0	507	419	0,364	0,541	531,243	3,147	0	26	523	422
12819	644	510	425	0,581	0,493	538,787	3,467	0	510	428	0,364	0,541	531,243	3,112	0	26	523	422
12840	645	509	413	0,581	0,493	538,787	3,43	0	508	432	0,364	0,541	531,243	3,116	0	26	523	422
12858	646	507	415	0,581	0,493	538,022	3,406	0	509	429	0,364	0,54	530,919	3,118	0	26	523	422
12880	647	503	422	0,581	0,493	538,022	3,439	0	507	423	0,364	0,541	530,919	3,117	0	26	523	422
12898	648	508	424	0,581	0,494	538,022	3,459	0	495	430	0,364	0,541	530,919	3,18	0	26	523	422
12920	649	502	424	0,581	0,494	538,022	3,402	0	510	421	0,364	0,541	530,919	3,127	0	26	523	422
12938	650	526	428	0,58	0,494	538,022	3,482	0	527	437	0,363	0,541	530,919	3,097	0	26	523	422
12960	651	529	429	0,58	0,493	538,221	3,472	0	525	438	0,363	0,54	529,184	3,104	0	26	523	422
12978	652	544	418	0,58	0,494	538,221	3,399	0	542	438	0,363	0,541	529,184	3,085	0	26	523	422
13000	653	540	426	0,58	0,494	538,221	3,447	0	547	426	0,364	0,541	529,184	3,157	0	26	523	422
13018	654	534	435	0,58	0,494	538,221	3,427	0	545	424	0,364	0,542	529,184	3,14	0	26	523	422
13038	655	535	426	0,58	0,495	538,221	3,363	0	540	426	0,363	0,542	529,184	3,135	0	26	523	422
13058	656	537	428	0,58	0,494	539,398	3,386	0	542	426	0,363	0,541	529,108	3,129	0	26	523	422
13078	657	543	420	0,58	0,495	539,398	3,41	0	544	432	0,363	0,542	529,108	3,142	0	26	523	422
13098	658	550	419	0,579	0,495	539,398	3,486	0	541	424	0,363	0,543	529,108	3,158	0	26	523	422
13117	659	538	424	0,579	0,495	539,398	3,505	0	545	417	0,362	0,543	529,108	3,234	0	26	523	422
13137	660	535	423	0,579	0,495	539,398	3,436	0	541	416	0,362	0,543	529,108	3,129	0	26	523	422
13157	661	534	426	0,579	0,494	537,475	3,469	0	543	414	0,362	0,542	530,379	3,163	0	26	523	422
13177	662	535	424	0,579	0,495	537,475	3,41	0	549	413	0,363	0,543	530,379	3,274	0	26	523	422
13197	663	536	425	0,579	0,495	537,475	3,436	0	540	420	0,363	0,542	530,379	3,176	0	26	523	422
13217	664	537	420	0,579	0,494	537,475	3,475	0	534	406	0,363	0,542	530,379	3,23	0	26	523	422
13237	665	539	417	0,58	0,495	537,475	3,555	0	533	421	0,363	0,542	530,379	3,237	0	26	523	422
13257	666	541	413	0,58	0,494	540,318	3,608	0	533	416	0,363	0,542	530,674	3,245	0	26	523	422
13277	667	534	420	0,58	0,495	540,318	3,477	0	543	416	0,364	0,542	530,674	3,237	0	26	523	422
13297	668	534	413	0,581	0,495	540,318	3,465	0	540	404	0,364	0,542	530,674	3,213	0	26	523	422
13317	669	505	391	0,582	0,494	540,318	3,508	0	503	389	0,366	0,541	530,674	3,19	0	27	492	380
13337	670	498	385	0,582	0,494	540,318	3,477	0	503	373	0,366	0,541	530,674	3,238	0	27	492	380
13357	671	491	380	0,582	0,494	538,845	3,473	0	504	359	0,366	0,541	530,866	3,221	0	27	492	380
13377	672	494	386	0,583	0,494	538,845	3,487	0	498	388	0,366	0,541	530,866	3,222	0	27	492	380
13397	673	488	378	0,583	0,495	538,845	3,484	0	493	378	0,367	0,541	530,866	3,221	0	27	492	380
13416	674	489	376	0,583	0,495	538,845	3,418	0	495	380	0,367	0,541	530,866	3,266	0	27	492	380
13436	675	487	380	0,584	0,495	538,845	3,49	0	497	381	0,368	0,541	530,866	3,2	0	27	492	380
13456	676	487	379	0,585	0,494	539,259	3,474	0	495	382	0,368	0,54	529,911	3,203	0	27	492	380
13476	677	484	385	0,585	0,494	539,259	3,446	0	492	383	0,369	0,54	529,911	3,161	0	27	492	380
13496	678	485	389	0,586	0,494	539,259	3,46	0	489	389	0,37	0,54	529,911	3,258	0	27	492	380
13516	679	406	365	0,588	0,494	539,259	3,553	0	410	355	0,373	0,539	529,911	3,283	0	28	373	363
13536	680	378	359	0,59	0,494	539,259	3,535	0	382	368	0,374	0,539	529,911	3,287	0	28	373	363
13556	681	351	352	0,59	0,493	539,758	3,52	0	354	358	0,375	0,538	531,919	3,303	0	28	373	363
13576	682	372	363	0,591	0,494	539,758	3,5	0	370	360	0,375	0,539	531,919	3,312	0	28	373	363
13596	683	373	361	0,591	0,494	539,758	3,518	0	373	364	0,376	0,539	531,919	3,334	0	28	373	363
13616	684	370	363	0,591	0,493	539,758	3,544	0	379	360	0,376	0,539	531,919	3,3	0	28	373	363
13636	685	374	362	0,591	0,494	539,758	3,543	0	378	361	0,375	0,539	531,919	3,331	0	28	373	363
13656	686	373	361	0,591	0,493	540,827	3,549	0	376	362	0,375	0,538	532,217	3,321	0	28	373	363
13676	687	376	374	0,59	0,494	540,827	3,489	0	377	363	0,375	0,539	532,217	3,331	0	28	373	363
13696	688	370	367	0,59	0,495	540,827	3,539	0	376	369	0,374	0,54	532,217	3,338	0	28	373	363
13716	689	367	371	0,589	0,495	540,827	3,569	0	379	358	0,374	0,54	532,217	3,379	0	28	373	363
13735	690	374	368	0,589	0,496	540,827	3,564	0	377	364	0,373	0,541	532,217	3,304	0	28	373	363
13755	691	370	371	0,589	0,496	539,528	3,552	0	377	364	0,373	0,541	531,996	3,314	0	28	373	363
13775	692	374	370	0,589	0,497	539,528	3,591	0	377	358	0,373	0,543	531,996	3,381	0	28	373	363
13795	693	447	439	0,587	0,499	539,528	3,61	0	445	423	0,372	0,544	531,996	3,402	0	29	433	424
13815	694	424	417	0,587	0,499	539,528	3,607	0	435	405	0,372	0,545	531,996	3,394	0	29	433	424
13835	695	438	429	0,587	0,499	539,528	3,634	0	445	430	0,371	0,545	531,996	3,363	0	29	433	424
13855	696	428	418	0,587	0,499	539,594	3,64	0	441	426	0,371	0,545	531,806	3,369	0	29	433	424
13875	697	437	427	0,586	0,5	539,594	3,686	0	451	418	0,37	0,546	531,806	3,34	0	29	433	424
13895	698	440	427	0,586	0,5	539,594	3,615	0	442	426	0,37	0,546	531,806	3,4	0	29	433	424
13915	699	434	427	0,586	0,5	539,594	3,637	0	439	429	0,37	0,546	531,806	3,401	0	29	433	424
13935	700	428	431	0,586	0,5	539,594	3,65	0	437	422	0,37	0,546	531,806	3,441	0	29	433	424
13955	701	428	431	0,587	0,499	539,691	3,618	0	435	427	0,37	0,545	531,58	3,453	0	29	433	424
13975	702	428	435	0,587	0,5	539,691	3,701	0	441	426	0,371	0,546	531,58	3,467	0	29	433	424
13995	703	434	426	0,587	0,5	539,691	3,751	0	442	423	0,371	0,545	531,58	3,509	0	29	433	424
14014	704	406	418	0,587	0,5	539,691	3,777	0	414	418	0,371	0,545	531,58	3,453	0	29	433	424
14034	705	362	404	0,588	0,499	539,691	3,737	0	373	399	0,372	0,545	531,58	3,499	0	30	370	399
14054	706	353	394	0,588	0,499	540,462	3,746	0	360	394	0,372	0,544	532,298	3,481	0	30	370	399
14074	707	361	402	0,588	0,499	540,462	3,755	0	374	397	0,372	0,545	532,298	3,535	0	30	370	399
14094	708	367	404	0,588	0,499	540,462	3,773	0	374	398	0,372	0,545	532,298	3,488	0	30	370	399
14114	709	361	400	0,588	0,499	540,462	3,767	0	378	403	0,372	0,545	532,298	3,54	0	30	370	399
14134	710	368	403	0,588	0,5	540,462	3,759	0	375	404	0,371	0,545	532,298	3,599	0	30	370	399
14154	711	367	402	0,587	0,499	541,161	3,771	0	376	404	0,371	0,545	533,153	3,599	0	30	370	399
14174	712	359	404	0,586	0,5	541,161	3,817	0	372	404	0,37	0,546	533,153	3,59	0	30	370	399
14194	713	366	402	0,586	0,5	541,161	3,831	0	380	408	0,369	0,546	533,153	3,554	0	30	370	399
14214	714	363	399	0,585	0,5	541,161	3,806	0	380	409	0,368	0,547	533,153	3,551	0	30	370	399
14234	715	360	401	0,584	0,501	541,161	3,806	0	383	403	0,368	0,547	533,153	3,613	0	30	370	399
14254	716	363	401	0,584	0,5	539,262	3,792	0	384	406	0,367	0,546	532,402	3,591	0	30	370	399
14274	717	367	404	0,584	0,501	539,262	3,769	0	380	415	0,367	0,547	532,402	3,543	0	30	370	399
14293	718	367	400	0,584	0,501	539,262	3,713	0	378	405	0,367	0,547	532,402	3,51	0	30	370	399
14313	719	369	398	0,584	0,501	539,262	3,764	0	374	404	0,367	0,547	532,402	3,53	0	30	370	399
14333	720	367	402	0,584	0,501	539,262	3,755	0	380	406	0,367	0,548	532,402	3,594	0	30	370	399
14353	721	367	398	0,584	0,5	540,061	3,744	0	377	407	0,367	0,547	531,865	3,583	0	30	370	399
14373	722	374	397	0,584	0,501	540,061	3,763	0	375	403	0,367	0,547	531,865	3,596	0	30	370	399
14393	723	370	401	0,584	0,5	540,061	3,748	0	371	400	0,367	0,547	531,865	3,524	0	30	370	399
14413	724	358	386	0,584	0,5	540,061	3,806	0	372	393	0,367	0,547	531,865	3,512	0	30	370	399
14433	725	369	397	0,585	0,5	540,061	3,744	0	371	399	0,368	0,547	531,865	3,561	0	30	370	399
14453	726	365	397	0,585	0,499	538,771	3,754	0	371	395	0,368	0,545	532,447	3,523	0	30	370	399
14473	727	365	396	0,585	0,5	538,771	3,713	0	376	394	0,368	0,546	532,447	3,4	0	30	370	399
14493	728	369	387	0,585	0,5	538,771	3,703	0	374	396	0,368	0,546	532,447	3,455	0	30	370	399
14513	729	372	394	0,585	0,5	538,771	3,671	0	376	400	0,368	0,546	532,447	3,482	0	30	370	399
14533	730	372	386	0,585	0,5	538,771	3,674	0	367	396	0,368	0,546	532,447	3,491	0	30	370	399
14553	731	372	388	0,585	0,499	538,934	3,677	0	366	399	0,368	0,545	531,872	3,496	0	30	370	399
14573	732	371	390	0,585	0,5	538,934	3,57	0	372	396	0,368	0,546	531,872	3,434	0	30	370	399
14593	733	367	383	0,585	0,5	538,934	3,617	0	370	398	0,368	0,546	531,872	3,361	0	30	370	399
14612	734	371	391	0,585	0,5	538,934	3,603	0	372	399	0,368	0,546	531,872	3,407	0	30	370	399
14632	735	392	383	0,584	0,5	538,934	3,552	0	409	381	0,368	0,546	531,872	3,346	0
14652	736	392	386	0,582	0,498	538,907	3,571	0	412	384	0,365	0,545	529,083	3,339	0
14672	737	557	279	0,58	0,499	538,907	3,523	0	568	291	0,364	0,545	529,083	3,21	0	31	567	291
14692	738	567	300	0,58	0,499	538,907	3,404	0	565	294	0,364	0,546	529,083	3,154	0	31	567	291
14712	739	573	287	0,58	0,498	538,907	3,564	0	569	289	0,364	0,546	529,083	3,257	0	31	567	291
14732	740	562	291	0,58	0,498	538,907	3,516	0	567	292	0,364	0,546	529,083	3,186	0	31	567	291
14752	741	568	296	0,58	0,497	537,374	3,486	0	566	293	0,364	0,545	528,571	3,179	0	31	567	291
14772	742	565	296	0,58	0,498	537,374	3,417	0	567	294	0,364	0,546	528,571	3,199	0	31	567	291
14792	743	566	292	0,581	0,498	537,374	3,358	0	574	291	0,364	0,545	528,571	3,188	0	31	567	291
14812	744	569	289	0,581	0,498	537,374	3,433	0	572	290	0,364	0,545	528,571	3,105	0	31	567	291
14832	745	568	293	0,581	0,498	537,374	3,395	0	566	283	0,365	0,545	528,571	3,138	0	31	567	291
14852	746	570	291	0,581	0,497	538,045	3,386	0	568	282	0,365	0,544	527,41	3,1	0	31	567	291
14871	747	569	293	0,581	0,498	538,045	3,33	0	570	292	0,365	0,545	527,41	3,134	0	31	567	291
14891	748	569	298	0,582	0,497	538,045	3,343	0	562	296	0,365	0,545	527,41	3,155	0	31	567	291
14911	749	565	295	0,582	0,497	538,045	3,288	0	576	293	0,365	0,545	527,41	3,061	0	31	567	291
14931	750	618	321	0,581	0,498	538,045	3,37	0	623	320	0,365	0,546	527,41	3,181	0	32	638	339
14951	751	621	325	0,58	0,498	538,141	3,361	0	627	324	0,364	0,545	527,348	3,157	0	32	638	339
14971	752	646	334	0,58	0,499	538,141	3,299	0	639	338	0,364	0,546	527,348	3,082	0	32	638	339
14991	753	642	338	0,581	0,499	538,141	3,284	0	644	342	0,364	0,546	527,348	3,02	0	32	638	339
15011	754	650	335	0,581	0,499	538,141	3,37	0	643	335	0,364	0,546	527,348	3,039	0	32	638	339
15031	755	643	341	0,581	0,499	538,141	3,237	0	637	337	0,364	0,546	527,348	3,007	0	32	638	339
15051	756	646	342	0,581	0,498	538,178	3,247	0	637	339	0,364	0,545	526,153	3,002	0	32	638	339
15071	757	645	331	0,581	0,499	538,178	3,262	0	645	333	0,364	0,546	526,153	3,011	0	32	638	339
15091	758	639	336	0,581	0,498	538,178	3,197	0	634	340	0,364	0,546	526,153	3,056	0	32	638	339
15111	759	647	339	0,581	0,498	538,178	3,19	0	637	345	0,365	0,546	526,153	2,951	0	32	638	339
15131	760	635	345	0,581	0,498	538,178	3,25	0	643	349	0,365	0,545	526,153	2,985	0	32	638	339
15151	761	636	349	0,582	0,497	538,225	3,215	0	639	353	0,366	0,544	526,512	2,981	0	32	638	339
15171	762	643	341	0,582	0,497	538,225	3,333	0	641	332	0,366	0,544	526,512	3,103	0	32	638	339
15191	763	643	345	0,582	0,497	538,225	3,253	0	638	329	0,366	0,544	526,512	3,073	0	32	638	339
15210	764	640	347	0,582	0,496	538,225	3,282	0	639	337	0,366	0,543	526,512	3,02	0	32	638	339
15230	765	641	336	0,582	0,496	538,225	3,337	0	639	344	0,366	0,543	526,512	3,055	0	32	638	339
15250	766	639	339	0,582	0,495	537,421	3,3	0	639	345	0,366	0,541	526,835	3,033	0	32	638	339
15270	767	638	343	0,582	0,495	537,421	3,258	0	636	342	0,366	0,542	526,835	3,013	0	32	638	339
15290	768	641	333	0,582	0,495	537,421	3,302	0	647	330	0,366	0,542	526,835	2,938	0	32	638	339
15310	769	643	338	0,583	0,495	537,421	3,282	0	643	336	0,366	0,542	526,835	2,998	0	32	638	339
15330	770	637	337	0,583	0,496	537,421	3,287	0	641	342	0,366	0,542	526,835	3,039	0	32	638	339
15350	771	639	339	0,583	0,495	537,53	3,293	0	645	337	0,366	0,541	526,584	3,017	0	32	638	339
15370	772	634	347	0,582	0,496	537,53	3,268	0	630	341	0,366	0,542	526,584	3,014	0	32	638	339
15390	773	639	342	0,582	0,496	537,53	3,292	0	632	341	0,366	0,542	526,584	2,985	0	32	638	339
15410	774	636	345	0,582	0,496	537,53	3,21	0	635	343	0,366	0,542	526,584	3,031	0	32	638	339
15430	775	632	345	0,582	0,496	537,53	3,321	0	641	337	0,366	0,542	526,584	3,009	0	32	638	339
15450	776	634	345	0,583	0,495	537,635	3,304	0	643	338	0,366	0,541	526,377	3,004	0	32	638	339
15469	777	630	345	0,583	0,496	537,635	3,175	0	640	339	0,367	0,542	526,377	2,991	0	32	638	339
15489	778	642	342	0,583	0,496	537,635	3,345	0	636	345	0,367	0,542	526,377	3,001	0	32	638	339
15509	779	626	344	0,583	0,496	537,635	3,241	0	636	336	0,367	0,542	526,377	3,064	0	32	638	339
15529	780	643	343	0,583	0,496	537,635	3,254	0	640	335	0,367	0,542	526,377	3,058	0	32	638	339
15549	781	637	342	0,583	0,496	537,908	3,268	0	639	332	0,366	0,541	527,59	3,06	0	32	638	339
15569	782	637	337	0,582	0,496	537,908	3,276	0	635	347	0,366	0,542	527,59	2,997	0	32	638	339
15589	783	635	332	0,583	0,497	537,908	3,283	0	643	341	0,366	0,542	527,59	3,002	0	32	638	339
15609	784	640	342	0,583	0,497	537,908	3,307	0	641	345	0,367	0,542	527,59	3,006	0	32	638	339
15629	785	629	334	0,584	0,496	537,908	3,256	0	640	339	0,368	0,542	527,59	3,052	0	32	638	339
15649	786	629	337	0,587	0,495	538,452	3,267	0	641	337	0,37	0,54	530,227	3,075	0	32	638	339
15669	787	283	257	0,589	0,495	538,452	3,267	0	323	274	0,374	0,54	530,227	3,133	0
15689	788	257	257	0,59	0,495	538,452	3,264	0	276	268	0,375	0,54	530,227	3,185	0	33	259	259
15709	789	251	257	0,59	0,495	538,452	3,358	0	263	264	0,374	0,54	530,227	3,054	0	33	259	259
15729	790	254	256	0,59	0,495	538,452	3,276	0	267	259	0,374	0,54	530,227	3,072	0	33	259	259
15749	791	252	259	0,59	0,495	536,568	3,288	0	270	255	0,374	0,539	530,537	3,092	0	33	259	259
15769	792	258	259	0,59	0,495	536,568	3,312	0	269	264	0,374	0,539	530,537	3,123	0	33	259	259
15789	793	256	257	0,59	0,495	536,568	3,293	0	268	253	0,374	0,539	530,537	3,136	0	33	259	259
15808	794	257	262	0,59	0,494	536,568	3,272	0	266	255	0,374	0,539	530,537	3,088	0	33	259	259
15828	795	252	262	0,59	0,494	536,568	3,269	0	262	258	0,374	0,538	530,537	3,108	0	33	259	259
15848	796	251	262	0,589	0,494	537,101	3,27	0	261	255	0,373	0,538	529,544	3,095	0	33	259	259
15868	797	261	252	0,589	0,495	537,101	3,213	0	260	263	0,372	0,538	529,544	3,054	0	33	259	259
15888	798	255	253	0,588	0,495	537,101	3,298	0	255	270	0,372	0,538	529,544	2,98	0	33	259	259
15908	799	260	254	0,588	0,495	537,101	3,181	0	266	262	0,371	0,539	529,544	3,165	0	33	259	259
15928	800	258	259	0,588	0,495	537,101	3,291	0	265	261	0,371	0,539	529,544	3,014	0	33	259	259
15948	801	256	263	0,587	0,495	535,751	3,242	0	265	264	0,37	0,539	528,716	3,016	0	33	259	259
15968	802	257	260	0,587	0,496	535,751	3,109	0	256	270	0,37	0,54	528,716	2,93	0	33	259	259
15988	803	260	257	0,587	0,496	535,751	3,147	0	256	262	0,37	0,54	528,716	3,041	0	33	259	259
16008	804	258	259	0,586	0,496	535,751	3,182	0	255	269	0,369	0,54	528,716	3,074	0	33	259	259
16028	805	274	236	0,585	0,495	535,751	3,168	0	290	239	0,368	0,54	528,716	2,902	0
16048	806	277	236	0,582	0,494	534,308	3,178	0	293	236	0,366	0,538	527,723	2,959	0
16067	807	454	36	0,58	0,495	534,308	3,108	0	484	92	0,365	0,539	527,723	2,794	0	34	475	74
16087	808	467	57	0,58	0,495	534,308	3,202	0	478	78	0,364	0,539	527,723	2,957	0	34	475	74
16107	809	466	57	0,58	0,495	534,308	3,094	0	486	80	0,364	0,539	527,723	2,939	0	34	475	74
16127	810	476	67	0,58	0,495	534,308	3,123	0	474	73	0,363	0,54	527,723	2,959	0	34	475	74
16147	811	478	74	0,579	0,494	532,941	3,137	0	474	83	0,362	0,539	523,715	2,932	0	34	475	74
16167	812	474	72	0,578	0,496	532,941	3,145	0	478	104	0,362	0,541	523,715	2,792	0	34	475	74
16187	813	466	52	0,578	0,496	532,941	3,129	0	479	83	0,361	0,541	523,715	2,946	0	34	475	74
16207	814	464	66	0,577	0,496	532,941	3,19	0	477	91	0,36	0,541	523,715	2,934	0	34	475	74
16227	815	466	66	0,576	0,495	532,941	3,24	0	480	89	0,359	0,541	523,715	3,039	0	34	475	74
16247	816	466	68	0,576	0,494	532,101	3,25	0	480	88	0,359	0,54	523,101	3,063	0	34	475	74
16267	817	474	64	0,576	0,495	532,101	3,134	0	486	86	0,359	0,541	523,101	2,96	0	34	475	74
16287	818	470	69	0,576	0,494	532,101	3,163	0	483	81	0,359	0,54	523,101	2,951	0	34	475	74
16307	819	473	65	0,576	0,494	532,101	3,169	0	486	82	0,359	0,54	523,101	2,971	0	34	475	74
16327	820	474	59	0,576	0,494	532,101	3,202	0	475	86	0,359	0,54	523,101	2,848	0	34	475	74
16347	821	472	62	0,576	0,493	531,239	3,213	0	474	84	0,359	0,539	523,007	2,839	0	34	475	74
16367	822	476	68	0,576	0,494	531,239	3,222	0	485	97	0,359	0,54	523,007	3,018	0	34	475	74
16387	823	414	154	0,577	0,495	531,239	3,152	0	420	189	0,36	0,54	523,007	3,026	0
16406	824	289	397	0,579	0,497	531,239	3,173	0	304	392	0,363	0,543	523,007	3,018	0
16426	825	296	484	0,581	0,498	531,239	3,138	0	292	477	0,365	0,543	523,007	3,094	0
16446	826	301	568	0,583	0,497	538,707	3,183	0	278	558	0,366	0,541	531,618	3,151	0
16466	827	285	472	0,584	0,497	538,707	3,226	0	283	479	0,368	0,542	531,618	3,068	0	35	287	474
16486	828	299	472	0,585	0,497	538,707	3,213	0	286	472	0,369	0,541	531,618	3,041	0	35	287	474
16506	829	290	472	0,586	0,497	538,707	3,287	0	283	480	0,369	0,54	531,618	3,09	0	35	287	474
16526	830	286	472	0,586	0,497	538,707	3,263	0	282	471	0,369	0,54	531,618	3,113	0	35	287	474
16546	831	290	471	0,586	0,496	540,154	3,286	0	283	473	0,369	0,539	531,429	3,114	0	35	287	474
16566	832	286	475	0,586	0,497	540,154	3,28	0	291	472	0,369	0,54	531,429	3,074	0	35	287	474
16586	833	288	473	0,586	0,497	540,154	3,324	0	287	474	0,369	0,54	531,429	3,123	0	35	287	474
16606	834	293	471	0,586	0,497	540,154	3,297	0	279	472	0,369	0,54	531,429	3,196	0	35	287	474
16626	835	295	479	0,586	0,497	540,154	3,365	0	283	481	0,369	0,54	531,429	3,14	0	35	287	474
16646	836	297	478	0,585	0,496	539,87	3,368	0	278	481	0,368	0,54	533,266	3,18	0	35	287	474
16665	837	362	359	0,583	0,496	539,87	3,45	0	370	382	0,366	0,54	533,266	3,146	0
16686	838	388	390	0,582	0,497	539,87	3,383	0	399	375	0,365	0,54	533,266	3,175	0	36	385	382
16705	839	398	375	0,581	0,497	539,87	3,416	0	395	367	0,364	0,541	533,266	3,15	0	36	385	382
16725	840	396	375	0,58	0,498	539,87	3,37	0	386	380	0,363	0,542	533,266	3,193	0	36	385	382
16745	841	394	376	0,58	0,497	538,033	3,365	0	401	375	0,363	0,542	532,29	3,185	0	36	385	382
16765	842	390	371	0,58	0,498	538,033	3,452	0	397	379	0,363	0,543	532,29	3,159	0	36	385	382
16785	843	396	371	0,58	0,499	538,033	3,495	0	393	378	0,363	0,544	532,29	3,121	0	36	385	382
16805	844	393	384	0,58	0,499	538,033	3,457	0	391	383	0,363	0,544	532,29	3,18	0	36	385	382
16825	845	384	380	0,58	0,5	538,033	3,438	0	384	377	0,362	0,545	532,29	3,168	0	36	385	382
16845	846	386	376	0,58	0,499	538,814	3,454	0	381	380	0,362	0,544	531,731	3,162	0	36	385	382
16865	847	392	383	0,58	0,5	538,814	3,463	0	395	376	0,362	0,545	531,731	3,186	0	36	385	382
16885	848	390	381	0,58	0,5	538,814	3,5	0	387	387	0,362	0,545	531,731	3,2	0	36	385	382
16905	849	385	377	0,58	0,5	538,814	3,532	0	395	382	0,362	0,545	531,731	3,198	0	36	385	382
16925	850	389	386	0,581	0,5	538,814	3,5	0	398	381	0,363	0,545	531,731	3,201	0	36	385	382
16945	851	387	383	0,581	0,5	539,455	3,515	0	397	378	0,363	0,544	532,537	3,205	0	36	385	382
16965	852	385	382	0,581	0,5	539,455	3,541	0	390	381	0,364	0,545	532,537	3,225	0	36	385	382
16984	853	385	383	0,581	0,5	539,455	3,521	0	398	386	0,364	0,545	532,537	3,276	0	36	385	382
17004	854	385	386	0,581	0,5	539,455	3,51	0	396	384	0,364	0,545	532,537	3,298	0	36	385	382
17024	855	382	384	0,581	0,5	539,455	3,551	0	394	392	0,364	0,545	532,537	3,251	0	36	385	382
17044	856	382	383	0,581	0,5	541,73	3,553	0	398	393	0,364	0,544	532,155	3,283	0	36	385	382
17064	857	385	387	0,582	0,501	541,73	3,588	0	392	385	0,364	0,545	532,155	3,281	0	36	385	382
17084	858	383	376	0,582	0,501	541,73	3,645	0	394	386	0,365	0,545	532,155	3,359	0	36	385	382
17104	859	384	382	0,583	0,5	541,73	3,637	0	387	397	0,365	0,545	532,155	3,308	0	36	385	382
17124	860	383	381	0,583	0,5	541,73	3,651	0	391	389	0,365	0,545	532,155	3,367	0	36	385	382
17144	861	384	383	0,583	0,499	539,956	3,639	0	390	392	0,365	0,544	532,239	3,354	0	36	385	382
17164	862	384	380	0,583	0,5	539,956	3,619	0	393	387	0,366	0,545	532,239	3,336	0	36	385	382
17184	863	387	379	0,583	0,501	539,956	3,684	0	392	386	0,365	0,545	532,239	3,431	0	36	385	382
17206	864	387	389	0,583	0,501	539,956	3,696	0	396	390	0,366	0,546	532,239	3,347	0	36	385	382
17224	865	386	385	0,583	0,502	539,956	3,648	0	390	389	0,366	0,546	532,239	3,464	0	36	385	382
17244	866	386	387	0,584	0,501	539,922	3,685	0	391	389	0,367	0,545	533,229	3,453	0	36	385	382
17264	867	384	381	0,584	0,502	539,922	3,699	0	388	392	0,367	0,546	533,229	3,374	0	36	385	382
17283	868	387	383	0,585	0,502	539,922	3,66	0	385	401	0,368	0,546	533,229	3,385	0	36	385	382
17303	869	382	386	0,585	0,503	539,922	3,601	0	390	398	0,368	0,546	533,229	3,422	0	36	385	382
17323	870	384	392	0,586	0,503	539,922	3,628	0	393	390	0,369	0,546	533,229	3,38	0	36	385	382
17343	871	384	395	0,586	0,502	540,007	3,598	0	393	393	0,369	0,545	533,732	3,398	0	36	385	382
17363	872	389	389	0,586	0,503	540,007	3,556	0	387	395	0,369	0,546	533,732	3,262	0	36	385	382
17383	873	384	394	0,586	0,503	540,007	3,496	0	384	397	0,369	0,546	533,732	3,319	0	36	385	382
17403	874	385	383	0,586	0,503	540,007	3,585	0	388	390	0,369	0,546	533,732	3,345	0	36	385	382
17423	875	379	378	0,586	0,503	540,007	3,551	0	377	396	0,369	0,546	533,732	3,303	0	36	385	382
17443	876	378	376	0,586	0,502	540,244	3,545	0	377	394	0,369	0,545	534,479	3,311	0	36	385	382
17463	877	372	378	0,586	0,502	540,244	3,494	0	370	381	0,369	0,545	534,479	3,282	0	36	385	382
17483	878	371	371	0,585	0,502	540,244	3,474	0	373	390	0,368	0,545	534,479	3,346	0	36	385	382
17503	879	374	372	0,585	0,502	540,244	3,47	0	372	381	0,368	0,545	534,479	3,327	0	36	385	382
17523	880	375	372	0,585	0,501	540,244	3,469	0	376	381	0,368	0,544	534,479	3,267	0	36	385	382
17543	881	376	372	0,585	0,5	540,318	3,469	0	377	383	0,368	0,543	534,26	3,292	0	36	385	382
17563	882	376	374	0,585	0,501	540,318	3,504	0	370	385	0,368	0,544	534,26	3,258	0	36	385	382
17582	883	378	374	0,585	0,501	540,318	3,434	0	378	378	0,368	0,544	534,26	3,253	0	36	385	382
17602	884	373	370	0,586	0,501	540,318	3,469	0	367	380	0,369	0,544	534,26	3,271	0	36	385	382
17622	885	375	369	0,585	0,5	540,318	3,491	0	384	383	0,368	0,543	534,26	3,236	0	36	385	382
17642	886	375	368	0,585	0,499	539,99	3,462	0	383	379	0,368	0,542	534,618	3,239	0	36	385	382
17662	887	375	378	0,585	0,499	539,99	3,437	0	377	382	0,368	0,543	534,618	3,26	0	36	385	382
17682	888	373	381	0,585	0,499	539,99	3,398	0	376	378	0,368	0,542	534,618	3,306	0	36	385	382
17702	889	294	330	0,586	0,499	539,99	3,491	0	297	340	0,37	0,542	534,618	3,177	0
17722	890	223	296	0,588	0,498	539,99	3,421	0	235	304	0,372	0,541	534,618	3,223	0
17742	891	192	282	0,588	0,497	536,653	3,403	0	204	288	0,372	0,54	532,363	3,197	0	37	209	290
17762	892	214	289	0,588	0,498	536,653	3,408	0	213	281	0,372	0,541	532,363	3,259	0	37	209	290
17782	893	211	291	0,588	0,499	536,653	3,396	0	208	280	0,372	0,541	532,363	3,254	0	37	209	290
17802	894	209	291	0,588	0,499	536,653	3,393	0	205	291	0,372	0,542	532,363	3,306	0	37	209	290
17822	895	209	296	0,588	0,5	536,653	3,364	0	217	296	0,372	0,542	532,363	3,198	0	37	209	290
17842	896	209	299	0,588	0,499	536,036	3,349	0	214	304	0,371	0,542	530,743	3,194	0	37	209	290
17861	897	198	287	0,588	0,501	536,036	3,296	0	211	283	0,371	0,543	530,743	3,188	0	37	209	290
17881	898	203	286	0,588	0,501	536,036	3,34	0	213	295	0,371	0,543	530,743	3,241	0	37	209	290
17901	899	208	290	0,588	0,502	536,036	3,366	0	210	291	0,371	0,543	530,743	3,198	0	37	209	290
17921	900	210	292	0,587	0,502	536,036	3,406	0	212	296	0,37	0,544	530,743	3,2	0	37	209	290
17941	901	211	291	0,587	0,502	537,357	3,445	0	212	295	0,369	0,544	530,888	3,204	0	37	209	290
17961	902	205	287	0,586	0,504	537,357	3,32	0	209	292	0,369	0,545	530,888	3,173	0	37	209	290
17981	903	200	292	0,586	0,505	537,357	3,415	0	215	293	0,368	0,545	530,888	3,201	0	37	209	290
18003	904	206	293	0,585	0,505	537,357	3,294	0	217	285	0,368	0,546	530,888	3,134	0	37	209	290
18021	905	205	285	0,585	0,505	537,357	3,362	0	212	285	0,368	0,546	530,888	3,251	0	37	209	290
18043	906	204	290	0,585	0,505	535,708	3,373	0	215	286	0,368	0,545	531,083	3,246	0	37	209	290
18061	907	209	287	0,585	0,506	535,708	3,349	0	213	295	0,368	0,546	531,083	3,197	0	37	209	290
18084	908	206	298	0,585	0,506	535,708	3,257	0	203	297	0,368	0,546	531,083	3,175	0	37	209	290
18101	909	167	303	0,585	0,507	535,708	3,34	0	168	309	0,368	0,546	531,083	3,226	0	38	168	303
18121	910	165	304	0,585	0,507	535,708	3,285	0	171	313	0,368	0,546	531,083	3,211	0	38	168	303
18141	911	162	304	0,585	0,506	536,95	3,33	0	173	313	0,368	0,545	532,773	3,224	0	38	168	303
18160	912	161	296	0,585	0,507	536,95	3,33	0	170	310	0,368	0,546	532,773	3,262	0	38	168	303
18180	913	163	295	0,586	0,507	536,95	3,369	0	166	309	0,368	0,546	532,773	3,267	0	38	168	303
18200	914	162	306	0,586	0,507	536,95	3,324	0	172	310	0,368	0,546	532,773	3,158	0	38	168	303
18220	915	162	296	0,586	0,507	536,95	3,359	0	168	306	0,369	0,546	532,773	3,209	0	38	168	303
18240	916	162	296	0,586	0,506	538,042	3,347	0	167	305	0,368	0,545	533,281	3,182	0	38	168	303
18260	917	160	297	0,586	0,507	538,042	3,389	0	173	307	0,368	0,546	533,281	3,252	0	38	168	303
18280	918	166	298	0,585	0,508	538,042	3,364	0	172	320	0,368	0,546	533,281	3,295	0	38	168	303
18300	919	162	292	0,585	0,508	538,042	3,327	0	168	297	0,368	0,546	533,281	3,314	0	38	168	303
18320	920	170	291	0,585	0,508	538,042	3,4	0	165	312	0,368	0,547	533,281	3,296	0	38	168	303
18340	921	172	293	0,585	0,507	536,052	3,368	0	163	313	0,368	0,546	533,516	3,304	0	38	168	303
18360	922	165	294	0,585	0,508	536,052	3,405	0	173	310	0,368	0,547	533,516	3,238	0	38	168	303
18380	923	166	294	0,585	0,508	536,052	3,403	0	164	307	0,367	0,547	533,516	3,195	0	38	168	303
18400	924	165	301	0,585	0,508	536,052	3,364	0	173	313	0,367	0,547	533,516	3,218	0	38	168	303
18420	925	165	298	0,585	0,508	536,052	3,398	0	168	297	0,367	0,547	533,516	3,195	0	38	168	303
18442	926	165	300	0,584	0,507	535,872	3,386	0	173	299	0,367	0,546	532,105	3,194	0	38	168	303
18459	927	164	304	0,584	0,508	535,872	3,333	0	175	309	0,367	0,547	532,105	3,14	0	38	168	303
18482	928	174	291	0,585	0,508	535,872	3,404	0	167	315	0,367	0,547	532,105	3,252	0	38	168	303
18499	929	174	292	0,585	0,508	535,872	3,362	0	170	310	0,367	0,547	532,105	3,233	0	38	168	303
18521	930	171	302	0,585	0,508	535,872	3,332	0	171	303	0,367	0,547	532,105	3,239	0	38	168	303
18539	931	170	294	0,585	0,507	536,302	3,36	0	172	303	0,367	0,546	533,019	3,251	0	38	168	303
18560	932	172	295	0,585	0,508	536,302	3,316	0	164	317	0,367	0,547	533,019	3,175	0	38	168	303
18579	933	172	297	0,585	0,508	536,302	3,358	0	165	306	0,368	0,547	533,019	3,237	0	38	168	303
18599	934	161	304	0,585	0,508	536,302	3,358	0	172	306	0,368	0,546	533,019	3,324	0	38	168	303
18619	935	171	298	0,585	0,507	536,302	3,357	0	173	308	0,368	0,546	533,019	3,192	0	38	168	303
18640	936	167	300	0,585	0,506	536,933	3,361	0	176	310	0,368	0,545	532,511	3,244	0	38	168	303
18659	937	168	297	0,586	0,507	536,933	3,377	0	168	315	0,368	0,546	532,511	3,265	0	38	168	303
18680	938	172	301	0,586	0,508	536,933	3,331	0	160	305	0,369	0,546	532,511	3,251	0	38	168	303
18699	939	171	305	0,586	0,507	536,933	3,317	0	168	309	0,369	0,546	532,511	3,199	0	38	168	303
18720	940	172	305	0,586	0,507	536,933	3,261	0	166	304	0,369	0,546	532,511	3,174	0	38	168	303
18739	941	171	305	0,586	0,507	537,59	3,238	0	163	303	0,369	0,545	533,455	3,153	0	38	168	303
18760	942	162	306	0,586	0,508	537,59	3,327	0	160	308	0,368	0,546	533,455	3,271	0	38	168	303
18778	943	163	296	0,586	0,508	537,59	3,335	0	164	307	0,368	0,546	533,455	3,235	0	38	168	303
18800	944	175	307	0,586	0,508	537,59	3,363	0	164	311	0,369	0,546	533,455	3,287	0	38	168	303
18818	945	172	303	0,586	0,508	537,59	3,277	0	169	296	0,369	0,546	533,455	3,216	0	38	168	303
18840	946	176	301	0,587	0,507	537,28	3,282	0	172	298	0,369	0,545	531,782	3,217	0	38	168	303
18858	947	169	302	0,587	0,508	537,28	3,325	0	167	301	0,369	0,546	531,782	3,247	0	38	168	303
18880	948	170	302	0,586	0,507	537,28	3,273	0	178	307	0,369	0,546	531,782	3,128	0	38	168	303
18898	949	166	298	0,586	0,507	537,28	3,272	0	182	303	0,369	0,546	531,782	3,065	0	38	168	303
18918	950	174	299	0,586	0,508	537,28	3,236	0	162	304	0,369	0,546	531,782	3,259	0	38	168	303
18938	951	174	301	0,586	0,507	535,936	3,216	0	168	302	0,369	0,545	532,265	3,188	0	38	168	303
18958	952	220	324	0,585	0,508	535,936	3,248	0	231	319	0,368	0,546	532,265	3,244	0
18978	953	392	395	0,581	0,509	535,936	3,249	0	436	397	0,364	0,548	532,265	3,143	0
18998	954	522	421	0,578	0,51	535,936	3,21	0	538	433	0,362	0,549	532,265	3,084	0	39	538	427
19018	955	529	432	0,577	0,51	535,936	3,214	0	541	423	0,36	0,55	532,265	3,156	0	39	538	427
19037	956	539	438	0,576	0,51	540,319	3,244	0	544	414	0,358	0,551	531,768	3,137	0	39	538	427
19058	957	547	424	0,574	0,512	540,319	3,221	0	535	434	0,356	0,553	531,768	3,019	0	39	538	427
19077	958	548	417	0,572	0,513	540,319	3,286	0	536	437	0,354	0,555	531,768	3,075	0	39	538	427
19097	959	545	423	0,57	0,514	540,319	3,28	0	534	424	0,352	0,557	531,768	3,126	0	39	538	427
19117	960	538	426	0,568	0,515	540,319	3,267	0	539	440	0,35	0,558	531,768	3,126	0	39	538	427
19137	961	536	427	0,568	0,516	536,838	3,239	0	539	436	0,349	0,559	531,571	3,125	0	39	538	427
19157	962	542	426	0,568	0,517	536,838	3,293	0	540	426	0,349	0,561	531,571	3,019	0	39	538	427
19177	963	539	422	0,568	0,518	536,838	3,257	0	536	430	0,349	0,562	531,571	3,009	0	39	538	427
19197	964	531	422	0,568	0,518	536,838	3,215	0	528	424	0,35	0,562	531,571	3,04	0	39	538	427
19217	965	447	409	0,57	0,517	536,838	3,354	0	442	418	0,351	0,561	531,571	3,071	0	40	434	414
19237	966	436	405	0,57	0,516	538,311	3,34	0	430	417	0,352	0,56	532,597	3,084	0	40	434	414
19257	967	438	417	0,571	0,517	538,311	3,31	0	424	420	0,353	0,56	532,597	3,028	0	40	434	414
19277	968	441	415	0,572	0,516	538,311	3,275	0	437	414	0,354	0,559	532,597	3,036	0	40	434	414
19297	969	438	416	0,574	0,515	538,311	3,244	0	433	414	0,356	0,558	532,597	3,122	0	40	434	414
19317	970	446	413	0,576	0,515	538,311	3,266	0	428	411	0,358	0,557	532,597	3,082	0	40	434	414
19337	971	448	412	0,577	0,513	539,46	3,259	0	434	409	0,36	0,555	534,109	3,121	0	40	434	414
19356	972	440	410	0,578	0,514	539,46	3,352	0	435	417	0,361	0,555	534,109	3,062	0	40	434	414
19376	973	441	410	0,579	0,513	539,46	3,289	0	431	420	0,361	0,554	534,109	3,121	0	40	434	414
19396	974	434	408	0,579	0,513	539,46	3,34	0	440	412	0,362	0,554	534,109	3,1	0	40	434	414
19416	975	438	412	0,579	0,513	539,46	3,313	0	429	413	0,362	0,553	534,109	3,154	0	40	434	414
19436	976	437	408	0,579	0,512	542,807	3,358	0	431	413	0,362	0,552	533,332	3,154	0	40	434	414
19456	977	433	412	0,58	0,513	542,807	3,363	0	434	422	0,362	0,553	533,332	3,111	0	40	434	414
19476	978	433	407	0,58	0,513	542,807	3,327	0	434	413	0,362	0,553	533,332	3,086	0	40	434	414
19496	979	439	401	0,58	0,513	542,807	3,388	0	430	410	0,362	0,554	533,332	3,116	0	40	434	414
19516	980	433	413	0,579	0,514	542,807	3,404	0	438	422	0,361	0,554	533,332	3,082	0	40	434	414
19536	981	434	412	0,579	0,514	540,243	3,389	0	437	417	0,361	0,554	533,77	3,093	0	40	434	414
19556	982	434	406	0,578	0,515	540,243	3,371	0	427	420	0,36	0,555	533,77	3,094	0	40	434	414
19576	983	436	415	0,577	0,515	540,243	3,289	0	424	416	0,36	0,555	533,77	3,078	0	40	434	414
19596	984	437	414	0,578	0,515	540,243	3,364	0	435	412	0,36	0,555	533,77	3,08	0	40	434	414
19616	985	433	411	0,578	0,515	540,243	3,4	0	423	435	0,36	0,555	533,77	3,131	0	40	434	414
19635	986	433	417	0,579	0,514	538,687	3,371	0	427	433	0,361	0,554	533,76	3,127	0	40	434	414
19655	987	433	335	0,579	0,513	538,687	3,374	0	426	339	0,362	0,554	533,76	3,083	0	41	426	342
19675	988	428	344	0,579	0,514	538,687	3,3	0	433	349	0,362	0,554	533,76	3,133	0	41	426	342
19695	989	423	347	0,578	0,513	538,687	3,331	0	433	345	0,361	0,554	533,76	3,147	0	41	426	342
19715	990	420	340	0,578	0,513	538,687	3,317	0	427	348	0,36	0,554	533,76	3,082	0	41	426	342
19735	991	416	343	0,577	0,513	540,431	3,343	0	432	346	0,36	0,553	534,404	3,114	0	41	426	342
19755	992	436	345	0,577	0,514	540,431	3,391	0	423	351	0,359	0,554	534,404	3,202	0	41	426	342
19775	993	426	332	0,577	0,514	540,431	3,416	0	430	340	0,359	0,555	534,404	3,188	0	41	426	342
19795	994	424	330	0,577	0,514	540,431	3,458	0	426	336	0,359	0,555	534,404	3,213	0	41	426	342
19815	995	429	328	0,577	0,514	540,431	3,406	0	434	339	0,359	0,555	534,404	3,265	0	41	426	342
19835	996	429	326	0,577	0,513	540,873	3,433	0	435	336	0,359	0,554	534,76	3,271	0	41	426	342
19855	997	420	339	0,576	0,514	540,873	3,446	0	435	342	0,358	0,556	534,76	3,229	0	41	426	342
19875	998	423	339	0,575	0,514	540,873	3,436	0	431	343	0,358	0,556	534,76	3,219	0	41	426	342
19895	999	425	341	0,575	0,515	540,873	3,535	0	426	343	0,357	0,556	534,76	3,188	0	41	426	342
19915	1000	422	338	0,575	0,515	540,873	3,553	0	426	345	0,357	0,556	534,76	3,16	0	41	426	342
19935	1001	424	341	0,576	0,514	539,348	3,56	0	427	347	0,358	0,555	533,655	3,136	0	41	426	342
19954	1002	430	348	0,576	0,514	539,348	3,449	0	423	347	0,358	0,555	533,655	3,136	0	41	426	342
19974	1003	423	345	0,577	0,514	539,348	3,474	0	428	342	0,359	0,554	533,655	3,216	0	41	426	342
19994	1004	428	344	0,577	0,513	539,348	3,453	0	423	341	0,359	0,554	533,655	3,186	0	41	426	342
20014	1005	422	352	0,577	0,513	539,348	3,473	0	426	351	0,359	0,553	533,655	3,18	0	41	426	342
20034	1006	425	349	0,577	0,512	540,47	3,472	0	424	349	0,359	0,551	533,603	3,174	0	41	426	342
20054	1007	418	343	0,578	0,513	540,47	3,509	0	419	347	0,36	0,552	533,603	3,167	0	41	426	342
20074	1008	361	367	0,579	0,513	540,47	3,457	0	366	365	0,361	0,552	533,603	3,237	0	42	372	365
20094	1009	368	364	0,579	0,513	540,47	3,502	0	374	353	0,362	0,551	533,603	3,277	0	42	372	365
20114	1010	368	356	0,58	0,512	540,47	3,527	0	370	369	0,362	0,551	533,603	3,19	0	42	372	365
20134	1011	369	369	0,58	0,512	540,227	3,512	0	373	365	0,362	0,55	533,801	3,238	0	42	372	365
20154	1012	370	357	0,58	0,513	540,227	3,495	0	376	361	0,362	0,552	533,801	3,251	0	42	372	365
20174	1013	369	356	0,579	0,513	540,227	3,465	0	369	376	0,361	0,552	533,801	3,21	0	42	372	365
20194	1014	367	362	0,578	0,513	540,227	3,488	0	374	362	0,361	0,552	533,801	3,208	0	42	372	365
20214	1015	368	360	0,578	0,514	540,227	3,487	0	368	371	0,36	0,553	533,801	3,174	0	42	372	365
20233	1016	368	362	0,577	0,513	540,447	3,487	0	369	364	0,359	0,552	534,492	3,165	0	42	372	365
20253	1017	367	355	0,577	0,514	540,447	3,509	0	378	368	0,359	0,554	534,492	3,198	0	42	372	365
20273	1018	370	358	0,577	0,515	540,447	3,524	0	370	374	0,359	0,554	534,492	3,323	0	42	372	365
20293	1019	370	359	0,577	0,515	540,447	3,541	0	367	368	0,358	0,554	534,492	3,284	0	42	372	365
20313	1020	367	356	0,576	0,515	540,447	3,489	0	371	373	0,358	0,555	534,492	3,288	0	42	372	365
20333	1021	369	360	0,576	0,514	538,015	3,484	0	371	373	0,358	0,554	533,583	3,285	0	42	372	365
20353	1022	372	370	0,576	0,515	538,015	3,495	0	379	371	0,358	0,555	533,583	3,372	0	42	372	365
20373	1023	373	363	0,576	0,515	538,015	3,538	0	375	382	0,358	0,555	533,583	3,302	0	42	372	365
20393	1024	368	361	0,576	0,515	538,015	3,57	0	375	376	0,358	0,555	533,583	3,338	0	42	372	365
20413	1025	375	369	0,577	0,515	538,015	3,573	0	375	370	0,359	0,555	533,583	3,353	0	42	372	365
20433	1026	373	363	0,577	0,515	539,214	3,584	0	375	375	0,359	0,554	533,15	3,322	0	42	372	365
20453	1027	378	361	0,577	0,515	539,214	3,543	0	372	380	0,359	0,555	533,15	3,277	0	42	372	365
20473	1028	376	359	0,577	0,515	539,214	3,572	0	370	378	0,359	0,555	533,15	3,339	0	42	372	365
20493	1029	372	356	0,577	0,515	539,214	3,531	0	372	373	0,359	0,554	533,15	3,337	0	42	372	365
20513	1030	379	360	0,577	0,515	539,214	3,523	0	373	373	0,359	0,555	533,15	3,245	0	42	372	365
20533	1031	378	359	0,576	0,515	538,819	3,523	0	373	371	0,358	0,554	534,527	3,282	0	42	372	365
20552	1032	379	362	0,576	0,516	538,819	3,512	0	369	372	0,358	0,555	534,527	3,344	0	42	372	365
20572	1033	378	355	0,576	0,516	538,819	3,57	0	379	371	0,358	0,555	534,527	3,324	0	42	372	365
20592	1034	379	355	0,575	0,516	538,819	3,5	0	374	374	0,357	0,555	534,527	3,324	0	42	372	365
20612	1035	371	356	0,575	0,516	538,819	3,45	0	377	365	0,357	0,556	534,527	3,264	0	42	372	365
20632	1036	371	355	0,575	0,515	540,007	3,463	0	375	366	0,356	0,555	533,693	3,242	0	42	372	365
20652	1037	378	358	0,574	0,516	540,007	3,425	0	368	365	0,356	0,556	533,693	3,261	0	42	372	365
20672	1038	375	362	0,573	0,515	540,007	3,51	0	375	368	0,355	0,556	533,693	3,177	0	42	372	365
20692	1039	383	359	0,572	0,515	540,007	3,524	0	369	367	0,354	0,556	533,693	3,341	0	42	372	365
20712	1040	377	361	0,571	0,515	540,007	3,495	0	370	375	0,353	0,557	533,693	3,209	0	42	372	365
20732	1041	378	361	0,57	0,515	538,538	3,486	0	372	377	0,352	0,557	533,572	3,273	0	42	372	365
20752	1042	384	355	0,569	0,516	538,538	3,464	0	379	365	0,35	0,558	533,572	3,234	0	42	372	365
20772	1043	503	303	0,564	0,516	538,538	3,491	0	530	321	0,346	0,558	533,572	3,097	0
20792	1044	596	268	0,56	0,515	538,538	3,383	0	598	282	0,342	0,559	533,572	3,237	0	43	600	278
20812	1045	604	264	0,557	0,516	538,538	3,368	0	606	278	0,339	0,56	533,572	3,101	0	43	600	278
20831	1046	610	265	0,553	0,515	535,589	3,334	0	609	283	0,335	0,56	528,551	3,121	0	43	600	278
20851	1047	608	273	0,55	0,516	535,589	3,363	0	592	286	0,332	0,563	528,551	3,093	0	43	600	278
20871	1048	616	276	0,547	0,517	535,589	3,433	0	604	286	0,329	0,564	528,551	2,997	0	43	600	278
20891	1049	602	275	0,545	0,517	535,589	3,336	0	595	288	0,326	0,565	528,551	3,082	0	43	600	278
20911	1050	599	273	0,542	0,518	535,589	3,3	0	600	283	0,324	0,566	528,551	3,072	0	43	600	278
20931	1051	596	276	0,54	0,518	534,449	3,299	0	604	282	0,322	0,566	529,285	3,048	0	43	600	278
20951	1052	599	264	0,539	0,521	534,449	3,354	0	605	279	0,32	0,568	529,285	3,103	0	43	600	278
20971	1053	604	270	0,538	0,522	534,449	3,361	0	597	285	0,32	0,569	529,285	3,083	0	43	600	278
20991	1054	603	274	0,538	0,524	534,449	3,293	0	595	286	0,319	0,569	529,285	3,131	0	43	600	278
21011	1055	606	276	0,539	0,525	534,449	3,358	0	603	289	0,32	0,568	529,285	3,076	0	43	600	278
21031	1056	608	274	0,54	0,524	536,592	3,358	0	600	290	0,32	0,566	530,298	3,096	0	43	600	278
21051	1057	606	267	0,541	0,524	536,592	3,286	0	587	288	0,322	0,565	530,298	2,979	0	43	600	278
21071	1058	602	278	0,542	0,522	536,592	3,215	0	594	286	0,323	0,562	530,298	3,062	0	43	600	278
21091	1059	608	278	0,544	0,52	536,592	3,314	0	592	285	0,324	0,56	530,298	3,112	0	43	600	278
21111	1060	595	276	0,545	0,519	536,592	3,342	0	596	290	0,326	0,557	530,298	3,095	0	43	600	278
21130	1061	596	274	0,546	0,516	537,753	3,342	0	598	284	0,326	0,554	533,627	3,141	0	43	600	278
21150	1062	595	276	0,547	0,516	537,753	3,293	0	596	285	0,328	0,553	533,627	3,108	0	43	600	278
21170	1063	651	328	0,547	0,516	537,753	3,336	0	626	324	0,328	0,552	533,627	3,162	0	44	631	336
21190	1064	630	319	0,547	0,515	537,753	3,286	0	627	327	0,328	0,551	533,627	3,079	0	44	631	336
21210	1065	634	331	0,547	0,515	537,753	3,372	0	626	344	0,329	0,55	533,627	3,023	0	44	631	336
21230	1066	639	326	0,547	0,514	539,314	3,376	0	626	352	0,329	0,549	533,147	3,02	0	44	631	336
21250	1067	640	333	0,547	0,515	539,314	3,344	0	622	333	0,329	0,55	533,147	3,16	0	44	631	336
21270	1068	644	330	0,547	0,515	539,314	3,474	0	633	344	0,328	0,549	533,147	3,088	0	44	631	336
21290	1069	634	327	0,546	0,515	539,314	3,431	0	622	343	0,328	0,549	533,147	3,14	0	44	631	336
21310	1070	642	328	0,545	0,515	539,314	3,44	0	627	340	0,327	0,549	533,147	3,201	0	44	631	336
21330	1071	641	326	0,545	0,515	539,166	3,448	0	631	338	0,326	0,549	533,865	3,185	0	44	631	336
21350	1072	638	328	0,544	0,516	539,166	3,441	0	623	344	0,325	0,55	533,865	3,157	0	44	631	336
21370	1073	638	335	0,543	0,516	539,166	3,437	0	622	340	0,324	0,55	533,865	3,162	0	44	631	336
21390	1074	641	337	0,542	0,517	539,166	3,439	0	627	342	0,323	0,55	533,865	3,185	0	44	631	336
21409	1075	633	341	0,541	0,517	539,166	3,409	0	625	344	0,322	0,551	533,865	3,275	0	44	631	336
21429	1076	632	345	0,54	0,517	538,153	3,399	0	626	343	0,321	0,551	533,893	3,294	0	44	631	336
21449	1077	635	335	0,539	0,518	538,153	3,42	0	628	348	0,32	0,552	533,893	3,171	0	44	631	336
21469	1078	630	335	0,538	0,519	538,153	3,449	0	626	345	0,319	0,553	533,893	3,123	0	44	631	336
21489	1079	643	335	0,538	0,519	538,153	3,464	0	629	346	0,319	0,553	533,893	3,145	0	44	631	336
21509	1080	643	332	0,537	0,519	538,153	3,451	0	623	334	0,318	0,553	533,893	3,22	0	44	631	336
21529	1081	643	332	0,537	0,519	538,079	3,457	0	624	331	0,318	0,552	534,136	3,207	0	44	631	336
21549	1082	637	331	0,536	0,519	538,079	3,392	0	624	345	0,317	0,554	534,136	3,218	0	44	631	336
21569	1083	633	336	0,536	0,519	538,079	3,455	0	624	347	0,317	0,554	534,136	3,134	0	44	631	336
21589	1084	595	326	0,537	0,519	538,079	3,411	0	603	327	0,318	0,554	534,136	3,265	0
21609	1085	423	248	0,54	0,517	538,079	3,485	0	455	259	0,322	0,553	534,136	3,223	0
21629	1086	394	240	0,544	0,514	538,1	3,48	0	436	247	0,325	0,55	534,15	3,214	0
21649	1087	229	114	0,546	0,514	538,1	3,422	0	267	150	0,328	0,549	534,15	3,161	0	45	251	138
21669	1088	240	123	0,547	0,513	538,1	3,469	0	257	144	0,329	0,548	534,15	3,186	0	45	251	138
21689	1089	242	121	0,548	0,513	538,1	3,382	0	258	143	0,33	0,548	534,15	3,231	0	45	251	138
21709	1090	243	128	0,55	0,513	538,1	3,411	0	261	143	0,331	0,547	534,15	3,216	0	45	251	138
21729	1091	246	136	0,55	0,512	534,572	3,391	0	256	143	0,331	0,545	534,343	3,202	0	45	251	138
21748	1092	251	126	0,551	0,513	534,572	3,415	0	253	140	0,332	0,546	534,343	3,226	0	45	251	138
21768	1093	239	125	0,551	0,512	534,572	3,354	0	259	144	0,333	0,545	534,343	3,273	0	45	251	138
21788	1094	244	128	0,552	0,511	534,572	3,373	0	258	140	0,333	0,544	534,343	3,133	0	45	251	138
21808	1095	244	131	0,552	0,509	534,572	3,431	0	253	140	0,333	0,542	534,343	3,328	0	45	251	138
21828	1096	244	129	0,552	0,507	535,862	3,414	0	256	138	0,333	0,54	535,408	3,306	0	45	251	138
21848	1097	245	138	0,553	0,506	535,862	3,5	0	253	137	0,334	0,539	535,408	3,223	0	45	251	138
21868	1098	254	130	0,554	0,505	535,862	3,427	0	248	141	0,335	0,537	535,408	3,297	0	45	251	138
21888	1099	250	134	0,555	0,504	535,862	3,397	0	256	139	0,336	0,536	535,408	3,283	0	45	251	138
21908	1100	251	132	0,555	0,504	535,862	3,493	0	261	151	0,337	0,536	535,408	3,26	0	45	251	138
21928	1101	253	134	0,556	0,503	536,025	3,449	0	261	153	0,337	0,535	535,744	3,299	0	45	251	138
21948	1102	256	136	0,557	0,504	536,025	3,405	0	257	144	0,338	0,536	535,744	3,206	0	45	251	138
21968	1103	246	137	0,557	0,504	536,025	3,382	0	256	154	0,338	0,536	535,744	3,211	0	45	251	138
21988	1104	247	140	0,557	0,504	536,025	3,435	0	252	139	0,339	0,536	535,744	3,204	0	45	251	138
22008	1105	248	142	0,557	0,504	536,025	3,363	0	252	152	0,338	0,536	535,744	3,247	0	45	251	138
22027	1106	249	141	0,556	0,503	537,031	3,38	0	251	144	0,338	0,535	537,284	3,26	0	45	251	138
22047	1107	246	138	0,555	0,504	537,031	3,435	0	251	147	0,337	0,536	537,284	3,284	0	45	251	138
22067	1108	328	280	0,553	0,506	537,031	3,403	0	332	264	0,335	0,539	537,284	3,232	0
22087	1109	354	443	0,551	0,508	537,031	3,475	0	353	457	0,333	0,542	537,284	3,289	0	46	349	459
22107	1110	360	448	0,55	0,508	537,031	3,392	0	353	454	0,332	0,542	537,284	3,345	0	46	349	459
22127	1111	366	451	0,548	0,506	539,047	3,424	0	352	450	0,33	0,542	539,113	3,349	0	46	349	459
22147	1112	356	455	0,547	0,505	539,047	3,51	0	348	458	0,329	0,542	539,113	3,311	0	46	349	459
22167	1113	353	464	0,545	0,503	539,047	3,455	0	343	454	0,327	0,541	539,113	3,294	0	46	349	459
22187	1114	352	460	0,543	0,499	539,047	3,431	0	344	465	0,325	0,539	539,113	3,268	0	46	349	459
22207	1115	348	462	0,541	0,496	539,047	3,467	0	346	469	0,323	0,537	539,113	3,298	0	46	349	459
22227	1116	347	464	0,539	0,492	534,31	3,434	0	344	471	0,321	0,534	537,856	3,284	0	46	349	459
22247	1117	356	461	0,538	0,49	534,31	3,432	0	349	455	0,319	0,533	537,856	3,251	0	46	349	459
22267	1118	348	455	0,538	0,487	534,31	3,417	0	350	466	0,319	0,532	537,856	3,297	0	46	349	459
22287	1119	354	452	0,538	0,485	534,31	3,472	0	335	462	0,319	0,53	537,856	3,298	0	46	349	459
22307	1120	355	454	0,539	0,483	534,31	3,494	0	344	466	0,32	0,529	537,856	3,268	0	46	349	459
22326	1121	353	455	0,54	0,48	532,016	3,491	0	341	468	0,322	0,525	534,643	3,274	0	46	349	459
22346	1122	374	377	0,542	0,478	532,016	3,416	0	363	373	0,324	0,523	534,643	3,195	0	47	376	368
22366	1123	386	376	0,545	0,477	532,016	3,503	0	365	382	0,326	0,521	534,643	3,259	0	47	376	368
22386	1124	393	365	0,548	0,475	532,016	3,478	0	375	376	0,329	0,518	534,643	3,271	0	47	376	368
22406	1125	387	371	0,552	0,473	532,016	3,437	0	372	375	0,333	0,515	534,643	3,258	0	47	376	368
22426	1126	390	373	0,556	0,471	527,563	3,448	0	370	380	0,337	0,512	532,301	3,248	0	47	376	368
22446	1127	374	375	0,561	0,471	527,563	3,47	0	362	370	0,341	0,51	532,301	3,175	0	47	376	368
22466	1128	387	366	0,567	0,471	527,563	3,393	0	381	364	0,347	0,507	532,301	3,147	0	47	376	368
22486	1129	383	365	0,573	0,471	527,563	3,416	0	372	366	0,352	0,505	532,301	3,211	0	47	376	368
22506	1130	386	367	0,58	0,472	527,563	3,417	0	373	370	0,358	0,503	532,301	3,278	0	47	376	368
22526	1131	384	374	0,586	0,472	521,395	3,379	0	374	371	0,364	0,5	529,166	3,27	0	47	376	368
22546	1132	375	374	0,593	0,474	521,395	3,539	0	370	358	0,37	0,499	529,166	3,191	0	47	376	368
22566	1133	368	379	0,6	0,476	521,395	3,393	0	372	373	0,377	0,497	529,166	3,18	0	47	376	368
22586	1134	382	376	0,607	0,477	521,395	3,375	0	376	368	0,383	0,495	529,166	3,226	0	47	376	368
22606	1135	377	370	0,614	0,478	521,395	3,425	0	373	361	0,389	0,494	529,166	3,302	0	47	376	368
22625	1136	377	376	0,62	0,478	517,964	3,409	0	375	374	0,395	0,492	523,709	3,284	0	47	376	368
22645	1137	381	376	0,626	0,481	517,964	3,502	0	362	371	0,4	0,493	523,709	3,3	0	47	376	368
22665	1138	379	365	0,63	0,483	517,964	3,497	0	366	372	0,404	0,494	523,709	3,344	0	47	376	368
22685	1139	385	365	0,634	0,486	517,964	3,465	0	373	367	0,407	0,495	523,709	3,341	0	47	376	368
22705	1140	383	368	0,638	0,488	517,964	3,619	0	371	374	0,411	0,496	523,709	3,375	0	47	376	368
22725	1141	384	375	0,641	0,49	513,78	3,59	0	370	376	0,414	0,496	521,273	3,37	0	47	376	368
22745	1142	375	365	0,645	0,492	513,78	3,568	0	368	363	0,417	0,498	521,273	3,406	0	47	376	368
22765	1143	382	375	0,648	0,493	513,78	3,558	0	378	357	0,42	0,498	521,273	3,356	0	47	376	368
22785	1144	372	369	0,651	0,494	513,78	3,593	0	379	367	0,423	0,497	521,273	3,368	0	47	376	368
22805	1145	383	362	0,654	0,494	513,78	3,672	0	376	365	0,425	0,496	521,273	3,398	0	47	376	368
22825	1146	381	365	0,657	0,492	513,816	3,684	0	376	368	0,428	0,494	518,319	3,358	0	47	376	368
22845	1147	381	359	0,659	0,493	513,816	3,659	0	370	378	0,431	0,493	518,319	3,447	0	47	376	368
22865	1148	381	374	0,662	0,492	513,816	3,687	0	379	373	0,434	0,492	518,319	3,437	0	47	376	368
22885	1149	375	362	0,665	0,492	513,816	3,647	0	374	370	0,437	0,491	518,319	3,466	0	47	376	368
22905	1150	375	367	0,669	0,491	513,816	3,684	0	376	366	0,44	0,49	518,319	3,367	0	47	376	368
22924	1151	376	372	0,671	0,489	513,474	3,667	0	374	363	0,442	0,487	518,1	3,361	0	47	376	368
22944	1152	382	372	0,674	0,489	513,474	3,689	0	375	367	0,445	0,487	518,1	3,469	0	47	376	368
22964	1153	370	354	0,675	0,488	513,474	3,668	0	380	344	0,446	0,485	518,1	3,436	0	47	376	368
22984	1154	366	314	0,677	0,487	513,474	3,645	0	366	312	0,448	0,484	518,1	3,442	0	48	368	328
23004	1155	365	319	0,677	0,488	513,474	3,683	0	376	322	0,448	0,483	518,1	3,413	0	48	368	328
23024	1156	363	324	0,678	0,487	513,968	3,67	0	374	334	0,449	0,482	516,313	3,396	0	48	368	328
23044	1157	373	317	0,678	0,489	513,968	3,681	0	372	325	0,449	0,484	516,313	3,414	0	48	368	328
23064	1158	359	327	0,679	0,49	513,968	3,643	0	366	327	0,449	0,485	516,313	3,406	0	48	368	328
23084	1159	369	312	0,679	0,493	513,968	3,645	0	373	321	0,449	0,487	516,313	3,363	0	48	368	328
23104	1160	362	339	0,679	0,496	513,968	3,631	0	367	345	0,449	0,49	516,313	3,518	0	48	368	328
23124	1161	366	341	0,681	0,502	511,574	3,612	0	370	348	0,452	0,496	515,653	3,507	0	48	368	328
23144	1162	189	748	0,683	0,512	511,574	3,568	0	-800	-600	0,683	0,512	-1	-1	4
23164	1163	-800	-600	-1	-1	-1	-1	4	-800	-600	-1	-1	-1	-1	4
23184	1164	-800	-600	-1	-1	-1	-1	4	-800	-600	-1	-1	-1	-1	4
23204	1165	-800	-600	-1	-1	-1	-1	4	-800	-600	-1	-1	-1	-1	4
23223	1166	-800	-600	-1	-1	-1	-1	4	-800	-600	-1	-1	-1	-1	4
23243	1167	-800	-600	-1	-1	-1	-1	4	-800	-600	-1	-1	-1	-1	4
23263	1168	-800	-600	-1	-1	-1	-1	4	-800	-600	-1	-1	-1	-1	4
23283	1169	-800	-600	-1	-1	-1	-1	4	-800	-600	-1	-1	-1	-1	4
23303	1170	-800	-600	-1	-1	-1	-1	4	-800	-600	-1	-1	-1	-1	4
23323	1171	-800	-600	-1	-1	-1	-1	4	-800	-600	-1	-1	-1	-1	4
23343	1172	-800	-600	-1	-1	-1	-1	4	-800	-600	-1	-1	-1	-1	4
23363	1173	-800	-600	-1	-1	-1	-1	4	-800	-600	-1	-1	-1	-1	4
23383	1174	-800	-600	-1	-1	-1	-1	4	-800	-600	-1	-1	-1	-1	4
23405	1175	-800	-600	-1	-1	-1	-1	4	-800	-600	-1	-1	-1	-1	4
23423	1176	-800	-600	-1	-1	-1	-1	4	-800	-600	-1	-1	-1	-1	4
23443	1177	-800	-600	-1	-1	-1	-1	4	-800	-600	-1	-1	-1	-1	4
23463	1178	-800	-600	-1	-1	-1	-1	4	-800	-600	-1	-1	-1	-1	4
23483	1179	-800	-600	-1	-1	-1	-1	4	-800	-600	-1	-1	-1	-1	4
23503	1180	-800	-600	-1	-1	-1	-1	4	-800	-600	-1	-1	-1	-1	4
23522	1181	-800	-600	-1	-1	-1	-1	4	-800	-600	-1	-1	-1	-1	4
23542	1182	-800	-600	-1	-1	-1	-1	4	-800	-600	-1	-1	-1	-1	4
23562	1183	-800	-600	-1	-1	-1	-1	4	-800	-600	-1	-1	-1	-1	4
23582	1184	-800	-600	-1	-1	-1	-1	4	-800	-600	-1	-1	-1	-1	4
23602	1185	-800	-600	-1	-1	-1	-1	4	-800	-600	-1	-1	-1	-1	4
23622	1186	-800	-600	-1	-1	-1	-1	4	-800	-600	-1	-1	-1	-1	4
23642	1187	-800	-600	-1	-1	-1	-1	4	-800	-600	-1	-1	-1	-1	4
23662	1188	-800	-600	-1	-1	-1	-1	4	-800	-600	-1	-1	-1	-1	4
23682	1189	-800	-600	-1	-1	-1	-1	4	-800	-600	-1	-1	-1	-1	4
23702	1190	-800	-600	-1	-1	-1	-1	4	-800	-600	-1	-1	-1	-1	4
23722	1191	-800	-600	-1	-1	-1	-1	4	-800	-600	-1	-1	-1	-1	4
23742	1192	-800	-600	-1	-1	-1	-1	4	-800	-600	-1	-1	-1	-1	4
23762	1193	-800	-600	-1	-1	-1	-1	4	-800	-600	-1	-1	-1	-1	4
23782	1194	-800	-600	-1	-1	-1	-1	4	-800	-600	-1	-1	-1	-1	4
23804	1195	-800	-600	-1	-1	-1	-1	4	-800	-600	-1	-1	-1	-1	4
23821	1196	-800	-600	-1	-1	-1	-1	4	-800	-600	-1	-1	-1	-1	4
23841	1197	-800	-600	-1	-1	-1	-1	4	-800	-600	-1	-1	-1	-1	4
23861	1198	-800	-600	-1	-1	-1	-1	4	-800	-600	-1	-1	-1	-1	4
23881	1199	-800	-600	-1	-1	-1	-1	4	-800	-600	-1	-1	-1	-1	4
23901	1200	-800	-600	-1	-1	-1	-1	4	-800	-600	-1	-1	-1	-1	4
23921	1201	-800	-600	-1	-1	-1	-1	4	-800	-600	-1	-1	-1	-1	4
23941	1202	-800	-600	-1	-1	-1	-1	4	-800	-600	-1	-1	-1	-1	4
23961	1203	-800	-600	-1	-1	-1	-1	4	-800	-600	-1	-1	-1	-1	4
23981	1204	-800	-600	-1	-1	-1	-1	4	-800	-600	-1	-1	-1	-1	4
24001	1205	-800	-600	-1	-1	-1	-1	4	-800	-600	-1	-1	-1	-1	4
24021	1206	-800	-600	-1	-1	-1	-1	4	-800	-600	-1	-1	-1	-1	4
24041	1207	-800	-600	-1	-1	-1	-1	4	-800	-600	-1	-1	-1	-1	4
24061	1208	-800	-600	-1	-1	-1	-1	4	-800	-600	-1	-1	-1	-1	4
24081	1209	-800	-600	-1	-1	-1	-1	4	-800	-600	-1	-1	-1	-1	4
24101	1210	-800	-600	-1	-1	-1	-1	4	-800	-600	-1	-1	-1	-1	4
24120	1211	-800	-600	-1	-1	-1	-1	4	-800	-600	-1	-1	-1	-1	4
24140	1212	-800	-600	-1	-1	-1	-1	4	-800	-600	-1	-1	-1	-1	4
24160	1213	-800	-600	-1	-1	-1	-1	4	-800	-600	-1	-1	-1	-1	4
24180	1214	-800	-600	-1	-1	-1	-1	4	-800	-600	-1	-1	-1	-1	4
24200	1215	-800	-600	-1	-1	-1	-1	4	-800	-600	-1	-1	-1	-1	4
24220	1216	-800	-600	-1	-1	-1	-1	4	-800	-600	-1	-1	-1	-1	4
24240	1217	-800	-600	-1	-1	-1	-1	4	-800	-600	-1	-1	-1	-1	4
24260	1218	-800	-600	-1	-1	-1	-1	4	-800	-600	-1	-1	-1	-1	4
24280	1219	-800	-600	-1	-1	-1	-1	4	-800	-600	-1	-1	-1	-1	4
24300	1220	-800	-600	-1	-1	-1	-1	4	-800	-600	-1	-1	-1	-1	4
24320	1221	-800	-600	-1	-1	-1	-1	4	-800	-600	-1	-1	-1	-1	4
24340	1222	-800	-600	-1	-1	-1	-1	4	-800	-600	-1	-1	-1	-1	4
24360	1223	-800	-600	-1	-1	-1	-1	4	-800	-600	-1	-1	-1	-1	4
24380	1224	-800	-600	-1	-1	-1	-1	4	-800	-600	-1	-1	-1	-1	4
24400	1225	-800	-600	-1	-1	-1	-1	4	-800	-600	-1	-1	-1	-1	4
24419	1226	-800	-600	-1	-1	-1	-1	4	-800	-600	-1	-1	-1	-1	4
24439	1227	-800	-600	-1	-1	-1	-1	4	-800	-600	-1	-1	-1	-1	4
24459	1228	-800	-600	-1	-1	-1	-1	4	-800	-600	-1	-1	-1	-1	4
24480	1229	-800	-600	-1	-1	-1	-1	4	-800	-600	-1	-1	-1	-1	4
24499	1230	-800	-600	-1	-1	-1	-1	4	-800	-600	-1	-1	-1	-1	4
24521	1231	-800	-600	-1	-1	-1	-1	4	-800	-600	-1	-1	-1	-1	4
24539	1232	-800	-600	-1	-1	-1	-1	4	-800	-600	-1	-1	-1	-1	4
24561	1233	-800	-600	-1	-1	-1	-1	4	-800	-600	-1	-1	-1	-1	4
24579	1234	-800	-600	-1	-1	-1	-1	4	-800	-600	-1	-1	-1	-1	4
24601	1235	-800	-600	-1	-1	-1	-1	4	-800	-600	-1	-1	-1	-1	4
24619	1236	-800	-600	-1	-1	-1	-1	4	-800	-600	-1	-1	-1	-1	4
24639	1237	-800	-600	-1	-1	-1	-1	4	-800	-600	-1	-1	-1	-1	4
24659	1238	-800	-600	-1	-1	-1	-1	4	-800	-600	-1	-1	-1	-1	4
24681	1239	-800	-600	-1	-1	-1	-1	4	-800	-600	-1	-1	-1	-1	4
24698	1240	-800	-600	-1	-1	-1	-1	4	-800	-600	-1	-1	-1	-1	4
24720	1241	-800	-600	-1	-1	-1	-1	4	-800	-600	-1	-1	-1	-1	4
24738	1242	-800	-600	-1	-1	-1	-1	4	-800	-600	-1	-1	-1	-1	4
24760	1243	-800	-600	-1	-1	-1	-1	4	-800	-600	-1	-1	-1	-1	4
24778	1244	-800	-600	-1	-1	-1	-1	4	-800	-600	-1	-1	-1	-1	4
24798	1245	-800	-600	-1	-1	-1	-1	4	-800	-600	-1	-1	-1	-1	4
24818	1246	-800	-600	-1	-1	-1	-1	4	-800	-600	-1	-1	-1	-1	4
24838	1247	-800	-600	-1	-1	-1	-1	4	-800	-600	-1	-1	-1	-1	4
24858	1248	-800	-600	-1	-1	-1	-1	4	-800	-600	-1	-1	-1	-1	4
24878	1249	-800	-600	-1	-1	-1	-1	4	-800	-600	-1	-1	-1	-1	4
24898	1250	-800	-600	-1	-1	-1	-1	4	-800	-600	-1	-1	-1	-1	4
24918	1251	-800	-600	-1	-1	-1	-1	4	-800	-600	-1	-1	-1	-1	4
24938	1252	-800	-600	-1	-1	-1	-1	4	-800	-600	-1	-1	-1	-1	4
24958	1253	-800	-600	-1	-1	-1	-1	4	-800	-600	-1	-1	-1	-1	4
24978	1254	-800	-600	-1	-1	-1	-1	4	-800	-600	-1	-1	-1	-1	4
24997	1255	-800	-600	-1	-1	-1	-1	4	-800	-600	-1	-1	-1	-1	4
25017	1256	-800	-600	-1	-1	-1	-1	4	-800	-600	-1	-1	-1	-1	4
25037	1257	-800	-600	-1	-1	-1	-1	4	-800	-600	-1	-1	-1	-1	4
25057	1258	-800	-600	-1	-1	-1	-1	4	-800	-600	-1	-1	-1	-1	4
25077	1259	-800	-600	-1	-1	-1	-1	4	-800	-600	-1	-1	-1	-1	4
25097	1260	-800	-600	-1	-1	-1	-1	4	-800	-600	-1	-1	-1	-1	4
25117	1261	-800	-600	-1	-1	-1	-1	4	-800	-600	-1	-1	-1	-1	4
25137	1262	-800	-600	-1	-1	-1	-1	4	-800	-600	-1	-1	-1	-1	4
25157	1263	-800	-600	-1	-1	-1	-1	4	-800	-600	-1	-1	-1	-1	4
25177	1264	-800	-600	-1	-1	-1	-1	4	-800	-600	-1	-1	-1	-1	4
25197	1265	-800	-600	-1	-1	-1	-1	4	-800	-600	-1	-1	-1	-1	4
25217	1266	-800	-600	-1	-1	-1	-1	4	-800	-600	-1	-1	-1	-1	4
25237	1267	-800	-600	-1	-1	-1	-1	4	-800	-600	-1	-1	-1	-1	4
25257	1268	-800	-600	-1	-1	-1	-1	4	-800	-600	-1	-1	-1	-1	4
25277	1269	-800	-600	-1	-1	-1	-1	4	-800	-600	-1	-1	-1	-1	4
25296	1270	-800	-600	-1	-1	-1	-1	4	-800	-600	-1	-1	-1	-1	4
25316	1271	-800	-600	-1	-1	-1	-1	4	-800	-600	-1	-1	-1	-1	4
25336	1272	-800	-600	-1	-1	-1	-1	4	-800	-600	-1	-1	-1	-1	4
25356	1273	-800	-600	-1	-1	-1	-1	4	-800	-600	-1	-1	-1	-1	4
25376	1274	-800	-600	-1	-1	-1	-1	4	-800	-600	-1	-1	-1	-1	4
25396	1275	-800	-600	-1	-1	-1	-1	4	-800	-600	-1	-1	-1	-1	4
25416	1276	-800	-600	-1	-1	-1	-1	4	-800	-600	-1	-1	-1	-1	4
25436	1277	-800	-600	-1	-1	-1	-1	4	-800	-600	-1	-1	-1	-1	4
25456	1278	-800	-600	-1	-1	-1	-1	4	-800	-600	-1	-1	-1	-1	4
25476	1279	-800	-600	-1	-1	-1	-1	4	-800	-600	-1	-1	-1	-1	4
25496	1280	-800	-600	-1	-1	-1	-1	4	-800	-600	-1	-1	-1	-1	4
25516	1281	-800	-600	-1	-1	-1	-1	4	-800	-600	-1	-1	-1	-1	4
25536	1282	-800	-600	-1	-1	-1	-1	4	-800	-600	-1	-1	-1	-1	4
25556	1283	-800	-600	-1	-1	-1	-1	4	-800	-600	-1	-1	-1	-1	4
25576	1284	-800	-600	-1	-1	-1	-1	4	-800	-600	-1	-1	-1	-1	4
25595	1285	-800	-600	-1	-1	-1	-1	4	-800	-600	-1	-1	-1	-1	4
25615	1286	-800	-600	-1	-1	-1	-1	4	-800	-600	-1	-1	-1	-1	4
25635	1287	-800	-600	-1	-1	-1	-1	4	-800	-600	-1	-1	-1	-1	4
25655	1288	-800	-600	-1	-1	-1	-1	4	-800	-600	-1	-1	-1	-1	4
25675	1289	-800	-600	-1	-1	-1	-1	4	-800	-600	-1	-1	-1	-1	4
25695	1290	-800	-600	-1	-1	-1	-1	4	-800	-600	-1	-1	-1	-1	4
25715	1291	-800	-600	-1	-1	-1	-1	4	-800	-600	-1	-1	-1	-1	4
25735	1292	-800	-600	-1	-1	-1	-1	4	-800	-600	-1	-1	-1	-1	4
25755	1293	-800	-600	-1	-1	-1	-1	4	-800	-600	-1	-1	-1	-1	4
25775	1294	-800	-600	-1	-1	-1	-1	4	-800	-600	-1	-1	-1	-1	4
25795	1295	-800	-600	-1	-1	-1	-1	4	-800	-600	-1	-1	-1	-1	4
25815	1296	-800	-600	-1	-1	-1	-1	4	-800	-600	-1	-1	-1	-1	4
25835	1297	-800	-600	-1	-1	-1	-1	4	-800	-600	-1	-1	-1	-1	4
25855	1298	-800	-600	-1	-1	-1	-1	4	-800	-600	-1	-1	-1	-1	4
25875	1299	-800	-600	-1	-1	-1	-1	4	-800	-600	-1	-1	-1	-1	4
25894	1300	-800	-600	-1	-1	-1	-1	4	-800	-600	-1	-1	-1	-1	4
25914	1301	-800	-600	-1	-1	-1	-1	4	-800	-600	-1	-1	-1	-1	4
25934	1302	-800	-600	-1	-1	-1	-1	4	-800	-600	-1	-1	-1	-1	4
25954	1303	-800	-600	-1	-1	-1	-1	4	-800	-600	-1	-1	-1	-1	4
25974	1304	-800	-600	-1	-1	-1	-1	4	-800	-600	-1	-1	-1	-1	4
25994	1305	-800	-600	-1	-1	-1	-1	4	-800	-600	-1	-1	-1	-1	4
26014	1306	-800	-600	-1	-1	-1	-1	4	-800	-600	-1	-1	-1	-1	4
26034	1307	-800	-600	-1	-1	-1	-1	4	-800	-600	-1	-1	-1	-1	4
26054	1308	-800	-600	-1	-1	-1	-1	4	-800	-600	-1	-1	-1	-1	4
26074	1309	-800	-600	-1	-1	-1	-1	4	-800	-600	-1	-1	-1	-1	4
26094	1310	-800	-600	-1	-1	-1	-1	4	-800	-600	-1	-1	-1	-1	4
26114	1311	-800	-600	-1	-1	-1	-1	4	-800	-600	-1	-1	-1	-1	4
26134	1312	-800	-600	-1	-1	-1	-1	4	-800	-600	-1	-1	-1	-1	4
26154	1313	-800	-600	-1	-1	-1	-1	4	-800	-600	-1	-1	-1	-1	4
26174	1314	-800	-600	-1	-1	-1	-1	4	-800	-600	-1	-1	-1	-1	4
26194	1315	-800	-600	-1	-1	-1	-1	4	-800	-600	-1	-1	-1	-1	4
26213	1316	-800	-600	-1	-1	-1	-1	4	-800	-600	-1	-1	-1	-1	4
26233	1317	-800	-600	-1	-1	-1	-1	4	-800	-600	-1	-1	-1	-1	4
26253	1318	-800	-600	-1	-1	-1	-1	4	-800	-600	-1	-1	-1	-1	4
26273	1319	-800	-600	-1	-1	-1	-1	4	-800	-600	-1	-1	-1	-1	4
26293	1320	-800	-600	-1	-1	-1	-1	4	-800	-600	-1	-1	-1	-1	4
26313	1321	-800	-600	-1	-1	-1	-1	4	-800	-600	-1	-1	-1	-1	4
26333	1322	-800	-600	-1	-1	-1	-1	4	-800	-600	-1	-1	-1	-1	4
26353	1323	-800	-600	-1	-1	-1	-1	4	-800	-600	-1	-1	-1	-1	4
26373	1324	-800	-600	-1	-1	-1	-1	4	-800	-600	-1	-1	-1	-1	4
26393	1325	-800	-600	-1	-1	-1	-1	4	-800	-600	-1	-1	-1	-1	4
26413	1326	-800	-600	-1	-1	-1	-1	4	-800	-600	-1	-1	-1	-1	4
26433	1327	-800	-600	-1	-1	-1	-1	4	-800	-600	-1	-1	-1	-1	4
26453	1328	-800	-600	-1	-1	-1	-1	4	-800	-600	-1	-1	-1	-1	4
26473	1329	-800	-600	-1	-1	-1	-1	4	-800	-600	-1	-1	-1	-1	4
26492	1330	-800	-600	-1	-1	-1	-1	4	-800	-600	-1	-1	-1	-1	4
26512	1331	-800	-600	-1	-1	-1	-1	4	-800	-600	-1	-1	-1	-1	4
26532	1332	-800	-600	-1	-1	-1	-1	4	-800	-600	-1	-1	-1	-1	4
26552	1333	-800	-600	-1	-1	-1	-1	4	-800	-600	-1	-1	-1	-1	4
26572	1334	-800	-600	-1	-1	-1	-1	4	-800	-600	-1	-1	-1	-1	4
26592	1335	-800	-600	-1	-1	-1	-1	4	-800	-600	-1	-1	-1	-1	4
26612	1336	-800	-600	-1	-1	-1	-1	4	-800	-600	-1	-1	-1	-1	4
26632	1337	-800	-600	-1	-1	-1	-1	4	-800	-600	-1	-1	-1	-1	4
26652	1338	-800	-600	-1	-1	-1	-1	4	-800	-600	-1	-1	-1	-1	4
26672	1339	-800	-600	-1	-1	-1	-1	4	-800	-600	-1	-1	-1	-1	4
26692	1340	-800	-600	-1	-1	-1	-1	4	-800	-600	-1	-1	-1	-1	4
26712	1341	-800	-600	-1	-1	-1	-1	4	-800	-600	-1	-1	-1	-1	4
26732	1342	-800	-600	-1	-1	-1	-1	4	-800	-600	-1	-1	-1	-1	4
26752	1343	-800	-600	-1	-1	-1	-1	4	-800	-600	-1	-1	-1	-1	4
26772	1344	-800	-600	-1	-1	-1	-1	4	-800	-600	-1	-1	-1	-1	4
26791	1345	-800	-600	-1	-1	-1	-1	4	-800	-600	-1	-1	-1	-1	4
26811	1346	-800	-600	-1	-1	-1	-1	4	-800	-600	-1	-1	-1	-1	4
26831	1347	-800	-600	-1	-1	-1	-1	4	-800	-600	-1	-1	-1	-1	4
26851	1348	-800	-600	-1	-1	-1	-1	4	-800	-600	-1	-1	-1	-1	4
26871	1349	-800	-600	-1	-1	-1	-1	4	-800	-600	-1	-1	-1	-1	4
26891	1350	-800	-600	-1	-1	-1	-1	4	-800	-600	-1	-1	-1	-1	4
26911	1351	-800	-600	-1	-1	-1	-1	4	-800	-600	-1	-1	-1	-1	4
26931	1352	-800	-600	-1	-1	-1	-1	4	-800	-600	-1	-1	-1	-1	4
26951	1353	-800	-600	-1	-1	-1	-1	4	-800	-600	-1	-1	-1	-1	4
26971	1354	-800	-600	-1	-1	-1	-1	4	-800	-600	-1	-1	-1	-1	4
26991	1355	-800	-600	-1	-1	-1	-1	4	-800	-600	-1	-1	-1	-1	4
27011	1356	-800	-600	-1	-1	-1	-1	4	-800	-600	-1	-1	-1	-1	4
27031	1357	-800	-600	-1	-1	-1	-1	4	-800	-600	-1	-1	-1	-1	4
27051	1358	-800	-600	-1	-1	-1	-1	4	-800	-600	-1	-1	-1	-1	4
27071	1359	-800	-600	-1	-1	-1	-1	4	-800	-600	-1	-1	-1	-1	4
27090	1360	-800	-600	-1	-1	-1	-1	4	-800	-600	-1	-1	-1	-1	4
27110	1361	-800	-600	-1	-1	-1	-1	4	-800	-600	-1	-1	-1	-1	4
27130	1362	-800	-600	-1	-1	-1	-1	4	-800	-600	-1	-1	-1	-1	4
27150	1363	-800	-600	-1	-1	-1	-1	4	-800	-600	-1	-1	-1	-1	4
27170	1364	-800	-600	-1	-1	-1	-1	4	-800	-600	-1	-1	-1	-1	4
27190	1365	-800	-600	-1	-1	-1	-1	4	-800	-600	-1	-1	-1	-1	4
27210	1366	-800	-600	-1	-1	-1	-1	4	-800	-600	-1	-1	-1	-1	4
27230	1367	-800	-600	-1	-1	-1	-1	4	-800	-600	-1	-1	-1	-1	4
27250	1368	-800	-600	-1	-1	-1	-1	4	-800	-600	-1	-1	-1	-1	4
27270	1369	-800	-600	-1	-1	-1	-1	4	-800	-600	-1	-1	-1	-1	4
27290	1370	-800	-600	-1	-1	-1	-1	4	-800	-600	-1	-1	-1	-1	4
27310	1371	-800	-600	-1	-1	-1	-1	4	-800	-600	-1	-1	-1	-1	4
27330	1372	-800	-600	-1	-1	-1	-1	4	-800	-600	-1	-1	-1	-1	4
27350	1373	-800	-600	-1	-1	-1	-1	4	-800	-600	-1	-1	-1	-1	4
27370	1374	-800	-600	-1	-1	-1	-1	4	-800	-600	-1	-1	-1	-1	4
27389	1375	-800	-600	-1	-1	-1	-1	4	-800	-600	-1	-1	-1	-1	4
27409	1376	-800	-600	-1	-1	-1	-1	4	-800	-600	-1	-1	-1	-1	4
27429	1377	-800	-600	-1	-1	-1	-1	4	-800	-600	-1	-1	-1	-1	4
27449	1378	-800	-600	-1	-1	-1	-1	4	-800	-600	-1	-1	-1	-1	4
27469	1379	-800	-600	-1	-1	-1	-1	4	-800	-600	-1	-1	-1	-1	4
27489	1380	-800	-600	-1	-1	-1	-1	4	-800	-600	-1	-1	-1	-1	4
27509	1381	-800	-600	-1	-1	-1	-1	4	-800	-600	-1	-1	-1	-1	4
27529	1382	-800	-600	-1	-1	-1	-1	4	-800	-600	-1	-1	-1	-1	4
27549	1383	-800	-600	0,594	0,373	-1	-1	4	-800	-600	0,594	0,373	-1	-1	4
27569	1384	-800	-600	0,396	0,44	-1	-1	4	-800	-600	0,396	0,44	-1	-1	4
27589	1385	391	248	0,398	0,442	571,468	2,355	2	368	267	0,398	0,442	571,468	2,355	2
27609	1386	369	230	0,4	0,443	571,468	2,591	2	347	250	0,4	0,443	571,468	2,591	2
27629	1387	376	219	0,404	0,443	571,468	2,503	2	354	239	0,404	0,443	571,468	2,503	2
27649	1388	375	235	0,408	0,444	571,468	2,617	2	353	254	0,408	0,444	571,468	2,617	2
27668	1389	389	216	0,412	0,444	571,468	2,635	2	367	236	0,412	0,444	571,468	2,635	2
27688	1390	-800	-600	0,619	0,396	-1	-1	4	-800	-600	0,416	0,445	-1	-1	4
27708	1391	-800	-600	0,421	0,446	-1	-1	4	367	242	0,421	0,446	570,817	2,622	0	49	369	238
27728	1392	397	230	0,629	0,405	573,708	2,521	0	354	243	0,425	0,447	570,817	2,554	0	49	369	238
27748	1393	406	232	0,634	0,408	573,708	2,584	0	366	243	0,43	0,448	570,817	2,555	0	49	369	238
27768	1394	-800	-600	0,434	0,448	-1	-1	4	367	234	0,434	0,448	570,817	2,572	0	49	369	238
27788	1395	-800	-600	0,643	0,413	-1	-1	4	364	237	0,438	0,448	568,894	2,57	0	49	369	238
27808	1396	-800	-600	0,441	0,449	-1	-1	4	356	248	0,441	0,449	568,894	2,63	0	49	369	238
27828	1397	448	225	0,647	0,417	572,856	2,724	0	459	234	0,443	0,449	568,894	2,592	0
27848	1398	620	252	0,645	0,419	572,856	2,703	0	606	246	0,442	0,451	568,894	2,678	0
27868	1399	602	251	0,646	0,421	572,856	2,796	0	594	247	0,442	0,452	568,894	2,547	0
27888	1400	585	247	0,645	0,422	574,652	2,821	0	581	249	0,441	0,453	566,345	2,55	0
27908	1401	-800	-600	0,44	0,455	-1	-1	4	614	246	0,44	0,455	566,345	2,636	0	50	616	238
27928	1402	644	240	0,644	0,427	574,652	2,772	0	608	241	0,439	0,457	566,345	2,612	0	50	616	238
27948	1403	639	245	0,643	0,428	574,652	2,789	0	630	238	0,438	0,458	566,345	2,644	0	50	616	238
27968	1404	627	243	0,643	0,43	574,652	2,881	0	611	223	0,438	0,46	566,345	2,813	0	50	616	238
27987	1405	620	244	0,643	0,43	575,255	2,926	0	619	216	0,438	0,46	567,306	2,829	0	50	616	238
28007	1406	-800	-600	0,438	0,461	-1	-1	4	603	241	0,438	0,461	567,306	2,711	0	50	616	238
28027	1407	623	235	0,644	0,433	575,255	2,938	0	610	236	0,439	0,462	567,306	2,74	0	50	616	238
28047	1408	625	235	0,645	0,435	575,255	2,884	0	605	243	0,44	0,462	567,306	2,844	0	50	616	238
28067	1409	626	240	0,647	0,437	575,255	2,906	0	608	238	0,442	0,463	567,306	2,756	0	50	616	238
28087	1410	627	241	0,648	0,437	575,589	2,879	0	606	236	0,443	0,462	567,979	2,799	0	50	616	238
28107	1411	-800	-600	0,445	0,462	-1	-1	4	612	236	0,445	0,462	567,979	2,788	0	50	616	238
28127	1412	599	251	0,651	0,44	575,589	3,067	0	597	249	0,447	0,462	567,979	2,8	0	50	616	238
28147	1413	421	282	0,655	0,442	575,589	3,188	0	416	289	0,451	0,462	567,979	2,959	0
28167	1414	443	275	0,657	0,443	575,589	3,183	0	431	278	0,452	0,462	567,979	2,978	0
28187	1415	467	261	0,659	0,444	579,746	3,201	0	447	261	0,454	0,462	572,659	3,02	0
28207	1416	425	279	0,661	0,446	579,746	3,203	0	409	280	0,456	0,462	572,659	3,013	0	51	419	284
28227	1417	427	281	0,662	0,448	579,746	3,19	0	420	286	0,457	0,463	572,659	2,995	0	51	419	284
28246	1418	424	278	0,663	0,449	579,746	3,161	0	408	284	0,458	0,462	572,659	2,965	0	51	419	284
28266	1419	428	279	0,663	0,451	579,746	3,196	0	415	290	0,458	0,462	572,659	2,938	0	51	419	284
28286	1420	427	282	0,664	0,451	578,012	3,172	0	418	292	0,458	0,461	571,144	2,913	0	51	419	284
28306	1421	421	285	0,664	0,452	578,012	3,22	0	414	285	0,458	0,461	571,144	2,933	0	51	419	284
28326	1422	421	282	0,664	0,452	578,012	3,235	0	416	283	0,458	0,461	571,144	2,986	0	51	419	284
28346	1423	420	286	0,664	0,451	578,012	3,318	0	413	296	0,458	0,46	571,144	3,024	0	51	419	284
28366	1424	422	284	0,663	0,451	578,012	3,242	0	417	285	0,458	0,46	571,144	3,018	0	51	419	284
28386	1425	422	282	0,663	0,451	579,609	3,28	0	417	280	0,458	0,46	575,859	3,035	0	51	419	284
28406	1426	381	346	0,662	0,452	579,609	3,315	0	376	352	0,457	0,46	575,859	3,097	0	52	373	363
28426	1427	378	362	0,661	0,452	579,609	3,316	0	363	358	0,456	0,46	575,859	3,086	0	52	373	363
28446	1428	377	355	0,661	0,453	579,609	3,316	0	371	349	0,455	0,46	575,859	3,125	0	52	373	363
28466	1429	385	357	0,66	0,453	579,609	3,364	0	364	365	0,454	0,459	575,859	3,077	0	52	373	363
28486	1430	384	361	0,66	0,452	578,118	3,36	0	367	364	0,454	0,458	576,798	3,092	0	52	373	363
28506	1431	380	349	0,66	0,453	578,118	3,33	0	374	361	0,454	0,458	576,798	3,135	0	52	373	363
28526	1432	378	357	0,66	0,452	578,118	3,35	0	368	364	0,454	0,458	576,798	3,143	0	52	373	363
28546	1433	379	359	0,659	0,452	578,118	3,404	0	366	368	0,453	0,458	576,798	3,151	0	52	373	363
28566	1434	373	360	0,659	0,453	578,118	3,358	0	364	367	0,453	0,458	576,798	3,099	0	52	373	363
28585	1435	372	363	0,659	0,452	577,321	3,375	0	363	367	0,453	0,458	575,33	3,094	0	52	373	363
28605	1436	377	365	0,658	0,453	577,321	3,339	0	362	364	0,452	0,459	575,33	3,179	0	52	373	363
28625	1437	378	358	0,658	0,454	577,321	3,353	0	361	367	0,452	0,459	575,33	3,113	0	52	373	363
28645	1438	379	364	0,658	0,454	577,321	3,392	0	364	364	0,451	0,459	575,33	3,212	0	52	373	363
28665	1439	385	358	0,658	0,454	577,321	3,389	0	364	370	0,451	0,459	575,33	3,132	0	52	373	363
28685	1440	387	364	0,658	0,454	574,359	3,369	0	363	369	0,451	0,459	576,219	3,176	0	52	373	363
28705	1441	379	370	0,658	0,454	574,359	3,378	0	365	367	0,451	0,46	576,219	3,163	0	52	373	363
28725	1442	387	361	0,658	0,455	574,359	3,418	0	357	373	0,451	0,46	576,219	3,162	0	52	373	363
28745	1443	386	366	0,657	0,455	574,359	3,395	0	364	369	0,451	0,46	576,219	3,189	0	52	373	363
28765	1444	387	364	0,657	0,455	574,359	3,388	0	366	367	0,45	0,46	576,219	3,156	0	52	373	363
28785	1445	386	366	0,657	0,455	575,116	3,407	0	364	369	0,45	0,46	575,343	3,157	0	52	373	363
28805	1446	384	368	0,656	0,455	575,116	3,401	0	363	367	0,45	0,46	575,343	3,15	0	52	373	363
28825	1447	384	367	0,657	0,455	575,116	3,398	0	359	369	0,45	0,461	575,343	3,162	0	52	373	363
28844	1448	382	364	0,657	0,456	575,116	3,375	0	363	368	0,45	0,461	575,343	3,155	0	52	373	363
28864	1449	381	354	0,656	0,456	575,116	3,416	0	366	373	0,45	0,461	575,343	3,224	0	52	373	363
28884	1450	380	349	0,656	0,455	576,185	3,416	0	365	373	0,449	0,461	575,95	3,238	0	52	373	363
28904	1451	384	363	0,655	0,456	576,185	3,412	0	358	364	0,449	0,461	575,95	3,183	0	52	373	363
28924	1452	389	361	0,655	0,456	576,185	3,404	0	362	366	0,448	0,462	575,95	3,167	0	52	373	363
28944	1453	384	362	0,654	0,455	576,185	3,416	0	367	357	0,447	0,462	575,95	3,164	0	52	373	363
28964	1454	383	367	0,654	0,455	576,185	3,381	0	369	364	0,447	0,462	575,95	3,161	0	52	373	363
28984	1455	384	364	0,654	0,453	578,641	3,391	0	371	360	0,447	0,461	577,878	3,168	0	52	373	363
29004	1456	386	364	0,654	0,453	578,641	3,382	0	366	354	0,447	0,462	577,878	3,19	0	52	373	363
29024	1457	391	367	0,654	0,452	578,641	3,451	0	361	372	0,448	0,462	577,878	3,134	0	52	373	363
29044	1458	433	378	0,653	0,451	578,641	3,471	0	418	381	0,447	0,462	577,878	3,146	0
29064	1459	473	372	0,653	0,451	578,641	3,425	0	448	374	0,447	0,462	577,878	3,142	0	53	464	382
29084	1460	494	376	0,653	0,45	578,821	3,424	0	466	380	0,447	0,461	574,975	3,123	0	53	464	382
29104	1461	476	380	0,654	0,449	578,821	3,423	0	451	387	0,448	0,462	574,975	3,132	0	53	464	382
29124	1462	469	380	0,654	0,449	578,821	3,396	0	457	377	0,447	0,463	574,975	3,145	0	53	464	382
29144	1463	478	374	0,653	0,449	578,821	3,432	0	449	379	0,447	0,463	574,975	3,122	0	53	464	382
29164	1464	477	369	0,653	0,449	578,821	3,387	0	451	385	0,447	0,463	574,975	3,153	0	53	464	382
29183	1465	476	368	0,652	0,449	577,166	3,386	0	452	377	0,446	0,462	577,223	3,159	0	53	464	382
29203	1466	471	382	0,651	0,449	577,166	3,367	0	455	384	0,445	0,463	577,223	3,101	0	53	464	382
29223	1467	478	380	0,65	0,449	577,166	3,329	0	460	393	0,444	0,463	577,223	3,091	0	53	464	382
29243	1468	477	386	0,65	0,45	577,166	3,373	0	454	386	0,443	0,463	577,223	3,146	0	53	464	382
29263	1469	472	377	0,649	0,45	577,166	3,317	0	455	380	0,443	0,464	577,223	3,144	0	53	464	382
29283	1470	475	378	0,649	0,45	577,158	3,328	0	455	382	0,443	0,463	577,123	3,142	0	53	464	382
29303	1471	472	386	0,649	0,45	577,158	3,306	0	457	382	0,443	0,464	577,123	3,13	0	53	464	382
29323	1472	469	380	0,649	0,45	577,158	3,32	0	454	385	0,443	0,464	577,123	3,05	0	53	464	382
29343	1473	471	392	0,649	0,45	577,158	3,396	0	454	380	0,443	0,464	577,123	3,086	0	53	464	382
29363	1474	470	393	0,649	0,45	577,158	3,287	0	450	380	0,443	0,464	577,123	3,167	0	53	464	382
29383	1475	470	394	0,649	0,45	576,378	3,307	0	448	380	0,443	0,463	576,264	3,134	0	53	464	382
29403	1476	467	386	0,649	0,45	576,378	3,296	0	453	384	0,443	0,463	576,264	3,032	0	53	464	382
29423	1477	482	390	0,649	0,451	576,378	3,335	0	455	392	0,443	0,464	576,264	3,057	0	53	464	382
29442	1478	489	421	0,649	0,451	576,378	3,322	0	465	426	0,442	0,464	576,264	3,054	0	54	462	426
29462	1479	476	421	0,648	0,451	576,378	3,255	0	465	421	0,442	0,463	576,264	3,049	0	54	462	426
29482	1480	488	414	0,648	0,45	581,325	3,295	0	463	418	0,442	0,463	575,16	3,04	0	54	462	426
29502	1481	478	408	0,648	0,451	581,325	3,318	0	468	420	0,442	0,463	575,16	3,061	0	54	462	426
29522	1482	489	406	0,648	0,45	581,325	3,307	0	465	425	0,442	0,463	575,16	3,026	0	54	462	426
29542	1483	477	404	0,648	0,45	581,325	3,236	0	465	421	0,442	0,463	575,16	3,07	0	54	462	426
29562	1484	474	419	0,648	0,45	581,325	3,337	0	466	427	0,442	0,463	575,16	3,024	0	54	462	426
29582	1485	475	421	0,649	0,449	579,594	3,305	0	466	426	0,442	0,462	575,46	3,04	0	54	462	426
29602	1486	481	418	0,649	0,45	579,594	3,355	0	469	416	0,443	0,463	575,46	3,024	0	54	462	426
29622	1487	477	420	0,649	0,45	579,594	3,338	0	457	434	0,443	0,462	575,46	3,079	0	54	462	426
29642	1488	481	408	0,65	0,45	579,594	3,317	0	468	421	0,443	0,462	575,46	3,095	0	54	462	426
29662	1489	477	409	0,65	0,449	579,594	3,382	0	467	427	0,444	0,462	575,46	3,044	0	54	462	426
29682	1490	479	408	0,65	0,448	581,4	3,381	0	463	424	0,444	0,461	571,841	3,059	0	54	462	426
29702	1491	477	405	0,651	0,449	581,4	3,328	0	464	425	0,444	0,461	571,841	3,11	0	54	462	426
29722	1492	486	408	0,651	0,449	581,4	3,405	0	467	430	0,444	0,461	571,841	3,078	0	54	462	426
29742	1493	477	408	0,651	0,449	581,4	3,384	0	467	432	0,444	0,461	571,841	3,079	0	54	462	426
29761	1494	476	411	0,651	0,449	581,4	3,338	0	465	430	0,444	0,461	571,841	3,054	0	54	462	426
29781	1495	477	414	0,651	0,449	579,063	3,36	0	468	428	0,444	0,461	575,996	3,067	0	54	462	426
29801	1496	480	408	0,65	0,449	579,063	3,309	0	461	431	0,444	0,461	575,996	3,126	0	54	462	426
29821	1497	472	415	0,65	0,449	579,063	3,357	0	460	428	0,444	0,461	575,996	3,164	0	54	462	426
29841	1498	465	406	0,65	0,45	579,063	3,371	0	455	428	0,444	0,461	575,996	3,106	0	54	462	426
29861	1499	466	422	0,65	0,449	579,063	3,34	0	444	440	0,444	0,461	575,996	3,136	0	54	462	426
29881	1500	466	420	0,65	0,449	579,843	3,344	0	440	443	0,444	0,461	572,089	3,12	0	54	462	426
29901	1501	455	425	0,65	0,449	579,843	3,331	0	443	437	0,444	0,461	572,089	3,056	0	54	462	426
29921	1502	459	424	0,651	0,449	579,843	3,363	0	445	441	0,444	0,461	572,089	3,069	0	54	462	426
29941	1503	462	426	0,651	0,449	579,843	3,352	0	445	447	0,444	0,461	572,089	3,067	0	54	462	426
29961	1504	453	438	0,651	0,449	579,843	3,358	0	443	445	0,444	0,461	572,089	3,11	0	54	462	426
29981	1505	456	439	0,651	0,448	579,283	3,35	0	444	445	0,444	0,461	574,862	3,135	0	54	462	426
30003	1506	460	430	0,65	0,449	579,283	3,364	0	449	437	0,444	0,461	574,862	3,122	0	54	462	426
30021	1507	461	430	0,65	0,449	579,283	3,405	0	446	443	0,444	0,46	574,862	3,114	0	54	462	426
30040	1508	452	425	0,65	0,448	579,283	3,386	0	443	431	0,444	0,46	574,862	3,151	0	54	462	426
30060	1509	456	425	0,651	0,448	579,283	3,409	0	446	447	0,444	0,46	574,862	3,157	0	54	462	426
30082	1510	454	426	0,651	0,448	579,96	3,407	0	444	447	0,444	0,46	572,466	3,15	0	54	462	426
30100	1511	459	425	0,65	0,449	579,96	3,392	0	448	448	0,443	0,461	572,466	3,138	0	54	462	426
30121	1512	458	421	0,649	0,449	579,96	3,336	0	444	445	0,443	0,461	572,466	3,115	0	54	462	426
30140	1513	462	414	0,648	0,45	579,96	3,371	0	449	450	0,441	0,461	572,466	3,086	0	54	462	426
30161	1514	459	420	0,647	0,451	579,96	3,429	0	443	451	0,44	0,461	572,466	3,113	0	54	462	426
30180	1515	459	419	0,644	0,45	577,243	3,397	0	445	450	0,437	0,461	573,631	3,108	0	54	462	426
30201	1516	589	330	0,639	0,451	577,243	3,207	0	603	335	0,433	0,462	573,631	3,09	0	55	610	330
30220	1517	606	311	0,637	0,452	577,243	3,363	0	593	324	0,431	0,463	573,631	2,972	0	55	610	330
30240	1518	618	306	0,634	0,452	577,243	3,307	0	594	323	0,428	0,464	573,631	3,074	0	55	610	330
30260	1519	620	317	0,631	0,452	577,243	3,275	0	591	323	0,425	0,465	573,631	3,04	0	55	610	330
30281	1520	621	319	0,628	0,452	576,734	3,342	0	590	326	0,421	0,465	571,39	2,991	0	55	610	330
30300	1521	611	313	0,625	0,452	576,734	3,38	0	596	331	0,419	0,466	571,39	3,062	0	55	610	330
30321	1522	607	322	0,623	0,452	576,734	3,369	0	592	325	0,416	0,467	571,39	3,04	0	55	610	330
30340	1523	610	312	0,621	0,452	576,734	3,248	0	596	325	0,415	0,467	571,39	3,001	0	55	610	330
30359	1524	603	321	0,621	0,452	576,734	3,295	0	594	331	0,414	0,467	571,39	3,022	0	55	610	330
30379	1525	602	319	0,621	0,452	575,717	3,247	0	595	328	0,414	0,467	571,774	3,005	0	55	610	330
30401	1526	604	330	0,621	0,451	575,717	3,298	0	600	326	0,414	0,468	571,774	3,012	0	55	610	330
30419	1527	609	329	0,621	0,451	575,717	3,236	0	597	333	0,414	0,468	571,774	2,999	0	55	610	330
30441	1528	603	331	0,621	0,451	575,717	3,254	0	600	333	0,414	0,468	571,774	3,021	0	55	610	330
30459	1529	594	333	0,621	0,45	575,717	3,172	0	599	331	0,414	0,467	571,774	2,952	0	55	610	330
30481	1530	596	331	0,621	0,45	577,491	3,166	0	599	330	0,414	0,466	572,816	2,951	0	55	610	330
30499	1531	607	338	0,621	0,45	577,491	3,184	0	604	329	0,414	0,467	572,816	2,942	0	55	610	330
30521	1532	609	333	0,621	0,45	577,491	3,189	0	595	336	0,414	0,467	572,816	2,988	0	55	610	330
30539	1533	602	328	0,621	0,45	577,491	3,169	0	592	331	0,414	0,467	572,816	2,961	0	55	610	330
30561	1534	610	331	0,62	0,45	577,491	3,131	0	606	335	0,413	0,467	572,816	3,013	0	55	610	330
30579	1535	607	332	0,619	0,45	575,149	3,112	0	601	333	0,412	0,467	573,056	3,013	0	55	610	330
30601	1536	629	329	0,618	0,451	575,149	3,205	0	618	342	0,412	0,468	573,056	2,959	0	55	610	330
30619	1537	630	332	0,618	0,451	575,149	3,207	0	617	342	0,411	0,468	573,056	3,048	0	55	610	330
30638	1538	638	344	0,617	0,451	575,149	3,194	0	612	347	0,41	0,469	573,056	2,967	0	55	610	330
30658	1539	627	335	0,616	0,451	575,149	3,131	0	615	340	0,41	0,469	573,056	2,947	0	55	610	330
30678	1540	632	335	0,617	0,451	578,48	3,14	0	612	342	0,41	0,469	572,239	2,966	0	55	610	330
30698	1541	633	328	0,617	0,451	578,48	3,183	0	614	337	0,41	0,47	572,239	2,935	0	55	610	330
30718	1542	638	332	0,617	0,452	578,48	3,162	0	623	326	0,41	0,47	572,239	3,048	0	55	610	330
30738	1543	635	327	0,616	0,452	578,48	3,18	0	612	343	0,409	0,47	572,239	2,957	0	55	610	330
30758	1544	627	336	0,616	0,452	578,48	3,221	0	625	337	0,409	0,47	572,239	2,956	0	55	610	330
30778	1545	626	338	0,615	0,452	575,607	3,202	0	624	334	0,408	0,47	573,798	2,963	0	55	610	330
30798	1546	638	336	0,615	0,453	575,607	3,25	0	631	331	0,408	0,471	573,798	3,076	0	55	610	330
30818	1547	527	310	0,616	0,453	575,607	3,234	0	522	327	0,409	0,47	573,798	2,958	0
30838	1548	354	285	0,619	0,453	575,607	3,275	0	375	299	0,413	0,47	573,798	2,987	0
30858	1549	245	263	0,621	0,454	575,607	3,206	0	241	265	0,415	0,47	573,798	3,028	0
30878	1550	137	243	0,622	0,454	572,524	3,195	0	112	237	0,415	0,469	576,398	2,985	0
30898	1551	246	269	0,623	0,455	572,524	3,192	0	246	265	0,416	0,47	576,398	3,095	0	56	250	262
30918	1552	255	271	0,623	0,456	572,524	3,143	0	250	257	0,416	0,47	576,398	3,029	0	56	250	262
30938	1553	242	268	0,623	0,456	572,524	3,134	0	248	265	0,416	0,47	576,398	3,102	0	56	250	262
30957	1554	256	260	0,624	0,456	572,524	3,197	0	248	265	0,417	0,469	576,398	3,094	0	56	250	262
30977	1555	252	257	0,624	0,455	573,494	3,176	0	251	268	0,417	0,469	573,199	3,063	0	56	250	262
30997	1556	252	262	0,625	0,456	573,494	3,155	0	246	268	0,417	0,469	573,199	3,031	0	56	250	262
31017	1557	254	266	0,625	0,455	573,494	3,135	0	257	267	0,418	0,469	573,199	3,024	0	56	250	262
31037	1558	256	258	0,625	0,455	573,494	3,215	0	244	263	0,417	0,469	573,199	2,989	0	56	250	262
31057	1559	252	266	0,624	0,456	573,494	3,114	0	251	268	0,417	0,469	573,199	2,932	0	56	250	262
31077	1560	254	262	0,623	0,455	574,336	3,138	0	252	262	0,416	0,469	576,05	2,925	0	56	250	262
31097	1561	249	258	0,622	0,456	574,336	3,099	0	250	256	0,415	0,47	576,05	2,987	0	56	250	262
31117	1562	250	265	0,622	0,456	574,336	3,138	0	254	267	0,414	0,47	576,05	2,873	0	56	250	262
31137	1563	263	265	0,621	0,456	574,336	2,966	0	244	256	0,414	0,47	576,05	2,977	0	56	250	262
31157	1564	257	261	0,622	0,456	574,336	3,143	0	236	267	0,414	0,47	576,05	2,98	0	56	250	262
31177	1565	261	264	0,622	0,455	574,46	3,088	0	235	265	0,415	0,469	575,072	2,943	0	56	250	262
31197	1566	252	259	0,623	0,456	574,46	3,117	0	249	262	0,415	0,47	575,072	2,927	0	56	250	262
31216	1567	259	264	0,623	0,456	574,46	3,101	0	247	266	0,416	0,469	575,072	2,861	0	56	250	262
31236	1568	253	256	0,623	0,456	574,46	3,046	0	245	264	0,416	0,469	575,072	2,947	0	56	250	262
31256	1569	250	262	0,623	0,456	574,46	3,006	0	252	263	0,415	0,47	575,072	2,947	0	56	250	262
31276	1570	252	258	0,622	0,455	574,773	2,976	0	251	264	0,415	0,469	575,639	2,95	0	56	250	262
31296	1571	280	320	0,621	0,457	574,773	2,993	0	275	323	0,415	0,47	575,639	2,975	0	57	275	315
31316	1572	274	308	0,621	0,457	574,773	3,022	0	269	309	0,414	0,47	575,639	2,895	0	57	275	315
31336	1573	279	329	0,621	0,457	574,773	3,079	0	278	316	0,414	0,47	575,639	2,932	0	57	275	315
31356	1574	278	323	0,621	0,457	574,773	3,071	0	265	311	0,414	0,47	575,639	2,96	0	57	275	315
31376	1575	278	322	0,62	0,456	574,854	3,063	0	267	312	0,413	0,47	577,251	2,935	0	57	275	315
31396	1576	282	315	0,62	0,457	574,854	3,086	0	270	320	0,413	0,47	577,251	3,009	0	57	275	315
31416	1577	281	310	0,62	0,457	574,854	3,088	0	271	316	0,413	0,47	577,251	2,971	0	57	275	315
31436	1578	281	313	0,619	0,457	574,854	3,118	0	267	320	0,412	0,47	577,251	3,018	0	57	275	315
31456	1579	283	314	0,62	0,457	574,854	3,057	0	273	324	0,412	0,47	577,251	2,96	0	57	275	315
31476	1580	282	312	0,62	0,456	574,902	3,063	0	273	321	0,412	0,469	578,932	2,98	0	57	275	315
31496	1581	281	319	0,62	0,456	574,902	3,06	0	272	313	0,413	0,469	578,932	2,908	0	57	275	315
31516	1582	282	308	0,62	0,457	574,902	3,144	0	268	310	0,413	0,47	578,932	2,994	0	57	275	315
31536	1583	351	379	0,619	0,457	574,902	3,089	0	348	386	0,412	0,47	578,932	3,033	0
31555	1584	387	375	0,618	0,458	574,902	3,12	0	383	373	0,412	0,47	578,932	2,92	0
31575	1585	414	371	0,618	0,457	575,346	3,096	0	418	362	0,411	0,47	577,291	2,966	0
31595	1586	384	381	0,618	0,457	575,346	3,067	0	382	391	0,411	0,47	577,291	2,908	0	58	381	381
31615	1587	385	377	0,618	0,457	575,346	3,156	0	381	369	0,411	0,47	577,291	2,967	0	58	381	381
31635	1588	391	381	0,617	0,457	575,346	3,227	0	379	382	0,41	0,47	577,291	3	0	58	381	381
31655	1589	387	371	0,617	0,457	575,346	3,155	0	385	378	0,41	0,47	577,291	2,952	0	58	381	381
31675	1590	389	370	0,617	0,457	574,714	3,175	0	384	387	0,41	0,47	575,627	2,95	0	58	381	381
31695	1591	389	376	0,617	0,458	574,714	3,164	0	381	388	0,41	0,47	575,627	2,956	0	58	381	381
31715	1592	382	374	0,617	0,458	574,714	3,127	0	381	377	0,41	0,47	575,627	2,88	0	58	381	381
31735	1593	391	372	0,617	0,458	574,714	3,209	0	385	383	0,41	0,47	575,627	2,855	0	58	381	381
31755	1594	386	377	0,617	0,458	574,714	3,159	0	375	380	0,41	0,47	575,627	2,951	0	58	381	381
31775	1595	385	378	0,617	0,458	573,04	3,151	0	375	383	0,41	0,47	575,309	2,905	0	58	381	381
31795	1596	387	372	0,617	0,458	573,04	3,203	0	374	385	0,41	0,47	575,309	2,914	0	58	381	381
31814	1597	390	378	0,617	0,458	573,04	3,201	0	376	386	0,41	0,47	575,309	2,971	0	58	381	381
31834	1598	386	378	0,617	0,458	573,04	3,145	0	373	396	0,41	0,47	575,309	2,98	0	58	381	381
31854	1599	382	387	0,617	0,458	573,04	3,171	0	376	394	0,41	0,47	575,309	2,899	0	58	381	381
31874	1600	381	388	0,617	0,458	574,829	3,163	0	375	393	0,409	0,469	574,861	2,926	0	58	381	381
31894	1601	375	384	0,616	0,458	574,829	3,158	0	372	385	0,409	0,47	574,861	2,969	0	58	381	381
31914	1602	379	390	0,616	0,458	574,829	3,101	0	379	389	0,409	0,47	574,861	2,932	0	58	381	381
31934	1603	382	384	0,616	0,458	574,829	3,123	0	380	388	0,409	0,469	574,861	3,015	0	58	381	381
31954	1604	383	372	0,616	0,458	574,829	3,165	0	384	382	0,409	0,469	574,861	3	0	58	381	381
31974	1605	384	372	0,616	0,457	575,053	3,144	0	385	382	0,409	0,469	576,511	3,013	0	58	381	381
31994	1606	383	386	0,617	0,458	575,053	3,107	0	376	383	0,409	0,469	576,511	2,923	0	58	381	381
32014	1607	389	382	0,617	0,458	575,053	3,131	0	380	394	0,409	0,469	576,511	2,929	0	58	381	381
32034	1608	387	377	0,617	0,458	575,053	3,17	0	382	374	0,409	0,469	576,511	2,965	0	58	381	381
32054	1609	390	382	0,617	0,458	575,053	3,194	0	366	385	0,409	0,469	576,511	2,966	0	58	381	381
32074	1610	389	382	0,617	0,458	573,121	3,207	0	368	388	0,41	0,469	574,16	2,956	0	58	381	381
32094	1611	337	363	0,617	0,458	573,121	3,17	0	329	371	0,41	0,469	574,16	2,994	0	59	331	372
32114	1612	336	369	0,617	0,458	573,121	3,208	0	327	382	0,41	0,469	574,16	3,073	0	59	331	372
32134	1613	330	371	0,617	0,458	573,121	3,199	0	330	375	0,41	0,469	574,16	2,947	0	59	331	372
32153	1614	336	370	0,617	0,458	573,121	3,226	0	332	383	0,41	0,469	574,16	2,982	0	59	331	372
32173	1615	334	371	0,617	0,458	573,208	3,229	0	332	376	0,41	0,468	578,683	3,012	0	59	331	372
32193	1616	335	377	0,617	0,458	573,208	3,189	0	338	375	0,409	0,469	578,683	2,961	0	59	331	372
32213	1617	339	373	0,617	0,458	573,208	3,224	0	323	360	0,409	0,469	578,683	3,084	0	59	331	372
32233	1618	337	365	0,617	0,459	573,208	3,172	0	328	375	0,409	0,469	578,683	3,076	0	59	331	372
32253	1619	339	368	0,617	0,459	573,208	3,174	0	323	376	0,409	0,469	578,683	3,043	0	59	331	372
32273	1620	338	361	0,617	0,459	575,418	3,187	0	325	376	0,409	0,468	576,297	3,014	0	59	331	372
32293	1621	331	371	0,617	0,459	575,418	3,231	0	328	380	0,409	0,469	576,297	2,983	0	59	331	372
32313	1622	339	369	0,617	0,459	575,418	3,196	0	322	366	0,409	0,469	576,297	2,949	0	59	331	372
32333	1623	333	364	0,616	0,459	575,418	3,195	0	323	386	0,409	0,469	576,297	3,012	0	59	331	372
32353	1624	279	379	0,617	0,46	575,418	3,172	0	269	396	0,41	0,469	576,297	2,99	0
32373	1625	277	378	0,618	0,46	574,82	3,161	0	261	395	0,411	0,469	576,705	2,992	0
32393	1626	227	396	0,618	0,46	574,82	3,163	0	219	405	0,411	0,469	576,705	2,958	0	60	219	405
32413	1627	227	403	0,618	0,46	574,82	3,083	0	213	405	0,411	0,468	576,705	2,974	0	60	219	405
32432	1628	233	401	0,618	0,46	574,82	3,072	0	215	417	0,411	0,468	576,705	2,937	0	60	219	405
32452	1629	225	397	0,619	0,46	574,82	3,127	0	217	405	0,411	0,468	576,705	3,015	0	60	219	405
32472	1630	228	403	0,618	0,46	571,421	3,063	0	215	407	0,411	0,468	577,55	3,022	0	60	219	405
32492	1631	231	403	0,618	0,46	571,421	3,077	0	217	408	0,411	0,468	577,55	2,995	0	60	219	405
32512	1632	228	405	0,618	0,46	571,421	3,079	0	216	416	0,411	0,469	577,55	2,954	0	60	219	405
32532	1633	228	402	0,618	0,46	571,421	3,045	0	216	407	0,411	0,469	577,55	2,994	0	60	219	405
32552	1634	227	401	0,618	0,46	571,421	3,07	0	209	405	0,411	0,469	577,55	3,011	0	60	219	405
32572	1635	226	399	0,618	0,46	573,459	3,072	0	210	411	0,411	0,469	573,107	2,98	0	60	219	405
32592	1636	224	402	0,618	0,46	573,459	3,078	0	214	415	0,411	0,469	573,107	2,943	0	60	219	405
32612	1637	226	400	0,618	0,46	573,459	3,07	0	209	415	0,411	0,469	573,107	2,948	0	60	219	405
32632	1638	225	401	0,618	0,461	573,459	3,035	0	227	422	0,411	0,469	573,107	2,941	0	60	219	405
32652	1639	226	402	0,618	0,461	573,459	3,04	0	225	403	0,411	0,469	573,107	2,895	0	60	219	405
32672	1640	226	402	0,618	0,46	573,095	3,042	0	220	400	0,41	0,469	577,126	2,911	0	60	219	405
32692	1641	228	399	0,618	0,461	573,095	3,054	0	218	410	0,41	0,469	577,126	2,882	0	60	219	405
32712	1642	219	402	0,618	0,461	573,095	3,014	0	211	404	0,41	0,469	577,126	2,937	0	60	219	405
32731	1643	222	403	0,618	0,461	573,095	3,03	0	215	407	0,41	0,47	577,126	2,939	0	60	219	405
32751	1644	227	399	0,618	0,461	573,095	3,02	0	207	406	0,41	0,47	577,126	2,951	0	60	219	405
32771	1645	224	401	0,618	0,461	573,314	3,028	0	208	406	0,41	0,47	576,777	2,954	0	60	219	405
32791	1646	219	404	0,618	0,462	573,314	3,027	0	216	404	0,411	0,471	576,777	2,951	0	60	219	405
32811	1647	225	399	0,618	0,463	573,314	2,993	0	211	411	0,411	0,471	576,777	3,005	0	60	219	405
32831	1648	226	402	0,618	0,463	573,314	3,019	0	217	404	0,411	0,471	576,777	2,953	0	60	219	405
32851	1649	222	408	0,618	0,463	573,314	3,044	0	207	405	0,411	0,471	576,777	2,961	0	60	219	405
32871	1650	226	407	0,618	0,463	572,274	3,029	0	208	409	0,411	0,471	575,01	2,967	0	60	219	405
32891	1651	223	403	0,619	0,463	572,274	3,02	0	215	404	0,411	0,472	575,01	2,9	0	60	219	405
32911	1652	224	403	0,619	0,463	572,274	3,041	0	216	409	0,411	0,472	575,01	2,923	0	60	219	405
32931	1653	227	400	0,618	0,463	572,274	2,973	0	214	408	0,411	0,472	575,01	2,924	0	60	219	405
32951	1654	220	398	0,619	0,463	572,274	3,062	0	218	413	0,411	0,472	575,01	2,95	0	60	219	405
32971	1655	222	398	0,618	0,463	571,679	3,043	0	219	415	0,411	0,472	574,275	2,956	0	60	219	405
32991	1656	228	413	0,618	0,463	571,679	3,024	0	228	411	0,411	0,472	574,275	2,913	0	60	219	405
33010	1657	230	415	0,618	0,463	571,679	2,997	0	218	420	0,41	0,472	574,275	2,871	0	60	219	405
33030	1658	229	405	0,618	0,463	571,679	3	0	211	404	0,411	0,472	574,275	2,931	0	60	219	405
33050	1659	228	398	0,619	0,463	571,679	3,117	0	213	418	0,411	0,471	574,275	2,903	0	60	219	405
33070	1660	226	391	0,619	0,462	575,552	3,132	0	208	411	0,411	0,471	575,979	2,904	0	60	219	405
33090	1661	220	394	0,619	0,463	575,552	3,055	0	211	406	0,411	0,471	575,979	2,813	0	60	219	405
33110	1662	218	396	0,619	0,463	575,552	3,008	0	220	406	0,412	0,471	575,979	2,903	0	60	219	405
33130	1663	217	394	0,619	0,463	575,552	3,109	0	213	416	0,411	0,471	575,979	2,856	0	60	219	405
33150	1664	230	407	0,619	0,463	575,552	3,056	0	213	413	0,411	0,471	575,979	2,936	0	60	219	405
33170	1665	230	410	0,619	0,462	573,678	3,049	0	213	415	0,411	0,471	576,124	2,932	0	60	219	405
33190	1666	224	402	0,618	0,463	573,678	3,034	0	207	409	0,411	0,471	576,124	2,897	0	60	219	405
33210	1667	215	399	0,618	0,463	573,678	3,037	0	215	395	0,411	0,471	576,124	2,922	0	60	219	405
33230	1668	224	398	0,619	0,462	573,678	3,035	0	217	402	0,411	0,471	576,124	2,938	0	60	219	405
33250	1669	224	402	0,619	0,462	573,678	3,075	0	218	405	0,411	0,471	576,124	2,854	0	60	219	405
33270	1670	222	402	0,618	0,462	572,166	3,072	0	221	401	0,411	0,471	574,362	2,859	0	60	219	405
33290	1671	231	407	0,618	0,462	572,166	2,994	0	214	400	0,411	0,471	574,362	2,953	0	60	219	405
33310	1672	223	412	0,618	0,462	572,166	3,067	0	205	408	0,411	0,471	574,362	2,919	0	60	219	405
33329	1673	228	408	0,618	0,462	572,166	3,032	0	220	426	0,411	0,471	574,362	2,921	0	60	219	405
33349	1674	223	406	0,618	0,462	572,166	3,036	0	222	422	0,411	0,471	574,362	2,864	0	60	219	405
33369	1675	223	406	0,618	0,462	573,484	3,046	0	224	418	0,411	0,47	573,997	2,845	0	60	219	405
33389	1676	206	366	0,619	0,462	573,484	2,976	0	195	388	0,411	0,47	573,997	2,848	0
33409	1677	174	308	0,619	0,461	573,484	3,047	0	178	315	0,412	0,47	573,997	2,837	0	61	165	300
33429	1678	165	303	0,62	0,461	573,484	3,032	0	172	313	0,413	0,469	573,997	2,948	0	61	165	300
33449	1679	171	299	0,62	0,461	573,484	3,04	0	160	293	0,413	0,469	573,997	2,851	0	61	165	300
33469	1680	168	297	0,619	0,46	572,228	3,026	0	153	284	0,412	0,469	574,026	2,873	0	61	165	300
33489	1681	166	303	0,619	0,461	572,228	3,018	0	152	295	0,412	0,469	574,026	2,859	0	61	165	300
33509	1682	168	305	0,619	0,461	572,228	3,02	0	153	307	0,412	0,469	574,026	2,959	0	61	165	300
33529	1683	159	300	0,619	0,461	572,228	3,028	0	158	300	0,412	0,469	574,026	2,836	0	61	165	300
33549	1684	165	301	0,619	0,461	572,228	3,052	0	175	289	0,412	0,469	574,026	2,78	0	61	165	300
33569	1685	163	301	0,619	0,46	572,489	3,059	0	180	296	0,412	0,469	572,266	2,784	0	61	165	300
33589	1686	161	301	0,62	0,461	572,489	3,074	0	159	317	0,412	0,469	572,266	2,895	0	61	165	300
33609	1687	172	308	0,62	0,461	572,489	2,967	0	156	306	0,412	0,469	572,266	2,836	0	61	165	300
33628	1688	174	300	0,619	0,461	572,489	3,052	0	195	290	0,412	0,469	572,266	2,795	0	61	165	300
33648	1689	299	220	0,617	0,46	572,489	3,035	0	316	219	0,41	0,468	572,266	2,908	0
33668	1690	316	211	0,615	0,459	574,326	3,009	0	336	196	0,409	0,467	574,711	2,881	0
33688	1691	406	152	0,615	0,46	574,326	2,984	0	419	163	0,409	0,468	574,711	2,894	0	62	413	158
33708	1692	417	137	0,615	0,46	574,326	3,009	0	411	178	0,409	0,468	574,711	2,685	0	62	413	158
33728	1693	412	152	0,616	0,459	574,326	2,922	0	395	159	0,409	0,468	574,711	2,698	0	62	413	158
33748	1694	426	157	0,616	0,46	574,326	3,039	0	-800	-600	0,616	0,46	-1	-1	4	62	413	158
33768	1695	427	158	0,616	0,459	571,901	3,008	0	-800	-600	0,409	0,467	-1	-1	4	62	413	158
33788	1696	417	140	0,615	0,46	571,901	2,999	0	409	157	0,409	0,468	574,706	2,801	0	62	413	158
33808	1697	418	158	0,615	0,46	571,901	2,984	0	407	154	0,409	0,468	574,706	2,746	0	62	413	158
33828	1698	412	162	0,615	0,459	571,901	3	0	406	167	0,408	0,467	574,706	2,78	0	62	413	158
33848	1699	-800	-600	0,408	0,467	-1	-1	4	409	163	0,408	0,467	574,706	2,822	0	62	413	158
33868	1700	-800	-600	0,616	0,459	-1	-1	4	407	170	0,409	0,467	572,28	2,793	0	62	413	158
33888	1701	494	141	0,615	0,459	571,979	3,005	0	510	155	0,408	0,467	572,28	2,799	0
33908	1702	615	106	0,612	0,459	571,979	2,993	0	622	105	0,406	0,468	572,28	2,806	0	63	640	116
33927	1703	630	124	0,612	0,459	571,979	3,05	0	641	115	0,406	0,468	572,28	2,714	0	63	640	116
33947	1704	630	109	0,612	0,46	571,979	2,981	0	652	117	0,406	0,468	572,28	2,786	0	63	640	116
33967	1705	630	116	0,612	0,459	572,139	2,997	0	658	129	0,405	0,467	567,649	2,745	0	63	640	116
33987	1706	639	112	0,612	0,46	572,139	2,987	0	642	118	0,405	0,468	567,649	2,698	0	63	640	116
34007	1707	644	113	0,612	0,46	572,139	3,03	0	638	133	0,405	0,468	567,649	2,617	0	63	640	116
34027	1708	651	109	0,612	0,46	572,139	3,003	0	646	115	0,405	0,468	567,649	2,642	0	63	640	116
34047	1709	649	109	0,612	0,46	572,139	2,981	0	646	118	0,406	0,468	567,649	2,67	0	63	640	116
34067	1710	647	110	0,612	0,459	572,107	2,995	0	646	121	0,405	0,468	567,716	2,634	0	63	640	116
34087	1711	633	111	0,612	0,46	572,107	3,002	0	639	109	0,405	0,469	567,716	2,732	0	63	640	116
34107	1712	639	110	0,611	0,46	572,107	2,947	0	636	119	0,405	0,469	567,716	2,649	0	63	640	116
34127	1713	639	112	0,611	0,46	572,107	2,966	0	636	122	0,404	0,469	567,716	2,721	0	63	640	116
34147	1714	639	110	0,611	0,46	572,107	2,966	0	639	120	0,404	0,469	567,716	2,715	0	63	640	116
34167	1715	639	108	0,611	0,46	573,192	2,972	0	638	120	0,404	0,468	568,106	2,712	0	63	640	116
34186	1716	638	115	0,611	0,46	573,192	2,963	0	640	119	0,405	0,469	568,106	2,803	0	63	640	116
34206	1717	-800	-600	0,405	0,469	-1	-1	4	632	123	0,405	0,469	568,106	2,788	0	63	640	116
34226	1718	641	112	0,612	0,46	573,192	2,983	0	630	125	0,405	0,469	568,106	2,813	0	63	640	116
34246	1719	640	114	0,612	0,46	573,192	2,928	0	640	119	0,405	0,469	568,106	2,739	0	63	640	116
34266	1720	640	115	0,612	0,46	573,042	2,927	0	635	123	0,405	0,468	567,749	2,73	0	63	640	116
34286	1721	643	107	0,611	0,46	573,042	2,955	0	637	113	0,405	0,469	567,749	2,729	0	63	640	116
34306	1722	623	128	0,612	0,461	573,042	2,972	0	621	153	0,405	0,469	567,749	2,788	0
34326	1723	469	304	0,613	0,463	573,042	3,075	0	464	321	0,407	0,471	567,749	2,823	0	64	462	344
34346	1724	474	333	0,614	0,463	573,042	3,062	0	468	344	0,407	0,47	567,749	2,826	0	64	462	344
34366	1725	478	361	0,614	0,462	574,89	3,058	0	474	358	0,407	0,469	575,616	2,866	0	64	462	344
34386	1726	462	331	0,614	0,462	574,89	3,124	0	466	339	0,407	0,47	575,616	2,875	0	64	462	344
34406	1727	466	336	0,614	0,462	574,89	3,162	0	448	342	0,407	0,47	575,616	2,919	0	64	462	344
34426	1728	466	346	0,614	0,463	574,89	3,119	0	459	341	0,407	0,47	575,616	2,895	0	64	462	344
34446	1729	463	342	0,614	0,463	574,89	3,079	0	450	355	0,407	0,47	575,616	2,87	0	64	462	344
34466	1730	466	345	0,614	0,462	577,215	3,096	0	455	356	0,407	0,47	576,232	2,888	0	64	462	344
34486	1731	471	342	0,615	0,463	577,215	3,096	0	454	348	0,407	0,47	576,232	2,87	0	64	462	344
34506	1732	464	336	0,615	0,463	577,215	3,112	0	460	349	0,407	0,471	576,232	2,893	0	64	462	344
34525	1733	474	342	0,615	0,463	577,215	3,184	0	462	340	0,407	0,471	576,232	2,898	0	64	462	344
34545	1734	477	346	0,615	0,463	577,215	3,181	0	463	346	0,407	0,471	576,232	2,906	0	64	462	344
34565	1735	476	345	0,615	0,463	576,914	3,177	0	464	344	0,407	0,47	576,662	2,914	0	64	462	344
34585	1736	462	338	0,614	0,463	576,914	3,173	0	461	347	0,407	0,471	576,662	2,884	0	64	462	344
34605	1737	465	342	0,615	0,464	576,914	3,2	0	458	344	0,407	0,471	576,662	2,87	0	64	462	344
34625	1738	461	339	0,615	0,464	576,914	3,163	0	455	345	0,407	0,471	576,662	2,875	0	64	462	344
34645	1739	458	343	0,615	0,464	576,914	3,123	0	447	353	0,407	0,471	576,662	2,819	0	64	462	344
34665	1740	458	343	0,616	0,464	576,183	3,119	0	443	352	0,409	0,471	576,59	2,807	0	64	462	344
34685	1741	364	399	0,617	0,465	576,183	3,173	0	354	397	0,41	0,471	576,59	2,912	0	65	355	404
34705	1742	357	401	0,617	0,465	576,183	3,093	0	353	413	0,41	0,471	576,59	2,886	0	65	355	404
34725	1743	364	398	0,617	0,465	576,183	3,116	0	350	397	0,409	0,471	576,59	2,839	0	65	355	404
34745	1744	364	401	0,617	0,465	576,183	3,127	0	347	411	0,409	0,472	576,59	2,81	0	65	355	404
34765	1745	362	400	0,617	0,464	576,287	3,138	0	345	405	0,409	0,471	576,49	2,779	0	65	355	404
34785	1746	362	393	0,617	0,465	576,287	3,139	0	348	402	0,409	0,471	576,49	2,823	0	65	355	404
34804	1747	363	399	0,617	0,465	576,287	3,063	0	354	401	0,409	0,471	576,49	2,808	0	65	355	404
34824	1748	358	405	0,617	0,465	576,287	3,143	0	349	416	0,409	0,471	576,49	2,775	0	65	355	404
34844	1749	351	407	0,617	0,465	576,287	3,194	0	355	412	0,409	0,471	576,49	2,852	0	65	355	404
34864	1750	350	410	0,617	0,464	574,815	3,172	0	354	416	0,409	0,471	576,397	2,838	0	65	355	404
34884	1751	357	393	0,617	0,465	574,815	3,157	0	352	392	0,409	0,471	576,397	2,981	0	65	355	404
34904	1752	354	397	0,616	0,465	574,815	3,161	0	355	412	0,409	0,471	576,397	2,814	0	65	355	404
34924	1753	354	402	0,616	0,465	574,815	3,17	0	340	412	0,409	0,471	576,397	2,828	0	65	355	404
34944	1754	356	400	0,616	0,465	574,815	3,124	0	344	409	0,409	0,471	576,397	2,899	0	65	355	404
34964	1755	354	399	0,616	0,464	574,673	3,125	0	342	408	0,409	0,471	576,285	2,812	0	65	355	404
34984	1756	359	397	0,616	0,464	574,673	3,159	0	354	403	0,409	0,471	576,285	2,934	0	65	355	404
35004	1757	360	394	0,616	0,464	574,673	3,206	0	355	421	0,409	0,471	576,285	2,865	0	65	355	404
35024	1758	357	393	0,617	0,464	574,673	3,114	0	359	408	0,409	0,471	576,285	2,906	0	65	355	404
35044	1759	363	399	0,617	0,464	574,673	3,145	0	354	409	0,409	0,471	576,285	2,907	0	65	355	404
35064	1760	363	398	0,616	0,463	574,822	3,145	0	356	409	0,409	0,47	576,994	2,912	0	65	355	404
35084	1761	352	389	0,616	0,464	574,822	3,147	0	348	415	0,408	0,471	576,994	2,828	0	65	355	404
35104	1762	365	398	0,616	0,464	574,822	3,2	0	356	418	0,408	0,471	576,994	2,843	0	65	355	404
35123	1763	365	392	0,616	0,464	574,822	3,17	0	354	417	0,408	0,471	576,994	2,836	0	65	355	404
35143	1764	368	398	0,616	0,464	574,822	3,162	0	357	408	0,408	0,471	576,994	2,975	0	65	355	404
35165	1765	368	395	0,616	0,464	575,846	3,187	0	356	408	0,408	0,47	578,026	2,998	0	65	355	404
35183	1766	365	395	0,616	0,464	575,846	3,188	0	361	405	0,408	0,471	578,026	2,894	0	65	355	404
35203	1767	358	402	0,616	0,464	575,846	3,192	0	348	413	0,408	0,471	578,026	2,903	0	65	355	404
35223	1768	357	404	0,616	0,464	575,846	3,155	0	360	421	0,408	0,47	578,026	2,891	0	65	355	404
35243	1769	357	397	0,615	0,464	575,846	3,207	0	346	409	0,408	0,47	578,026	2,933	0	65	355	404
35263	1770	357	400	0,615	0,463	576,821	3,207	0	350	416	0,408	0,47	577,022	2,933	0	65	355	404
35283	1771	360	396	0,615	0,464	576,821	3,151	0	357	411	0,408	0,471	577,022	2,859	0	65	355	404
35303	1772	359	398	0,615	0,464	576,821	3,155	0	351	426	0,408	0,47	577,022	2,881	0	65	355	404
35323	1773	366	399	0,616	0,464	576,821	3,169	0	351	410	0,408	0,47	577,022	2,927	0	65	355	404
35343	1774	358	395	0,615	0,464	576,821	3,162	0	359	403	0,408	0,47	577,022	2,843	0	65	355	404
35363	1775	360	399	0,614	0,463	574,197	3,154	0	356	409	0,407	0,469	573,964	2,85	0	65	355	404
35382	1776	418	377	0,614	0,463	574,197	3,153	0	411	377	0,407	0,47	573,964	2,773	0	66	423	374
35402	1777	428	373	0,614	0,463	574,197	3,145	0	416	375	0,407	0,47	573,964	2,827	0	66	423	374
35422	1778	437	377	0,614	0,463	574,197	3,073	0	416	373	0,406	0,47	573,964	2,769	0	66	423	374
35442	1779	435	386	0,614	0,463	574,197	3,083	0	422	377	0,406	0,47	573,964	2,86	0	66	423	374
35462	1780	434	385	0,614	0,463	575,478	3,099	0	424	374	0,406	0,47	575,471	2,859	0	66	423	374
35482	1781	430	370	0,614	0,463	575,478	3,165	0	411	362	0,407	0,47	575,471	2,972	0	66	423	374
35502	1782	425	378	0,614	0,463	575,478	3,145	0	419	368	0,407	0,47	575,471	2,79	0	66	423	374
35522	1783	428	376	0,614	0,463	575,478	3,124	0	408	379	0,407	0,47	575,471	2,811	0	66	423	374
35542	1784	430	375	0,614	0,463	575,478	3,191	0	412	367	0,406	0,47	575,471	2,882	0	66	423	374
35562	1785	428	373	0,613	0,463	576,693	3,184	0	414	369	0,405	0,47	576,357	2,792	0	66	423	374
35582	1786	511	408	0,611	0,464	576,693	3,106	0	502	415	0,404	0,471	576,357	2,877	0	67	502	406
35602	1787	507	408	0,611	0,464	576,693	3,165	0	493	417	0,404	0,471	576,357	2,861	0	67	502	406
35622	1788	516	389	0,612	0,464	576,693	3,155	0	496	415	0,405	0,471	576,357	2,906	0	67	502	406
35642	1789	509	398	0,612	0,464	576,693	3,089	0	495	412	0,405	0,471	576,357	2,851	0	67	502	406
35662	1790	509	392	0,612	0,463	577,206	3,118	0	497	411	0,405	0,471	576,909	2,865	0	67	502	406
35682	1791	511	398	0,612	0,464	577,206	3,105	0	496	407	0,405	0,471	576,909	2,941	0	67	502	406
35701	1792	501	409	0,612	0,464	577,206	3,159	0	498	406	0,405	0,471	576,909	2,894	0	67	502	406
35721	1793	505	402	0,612	0,464	577,206	3,099	0	496	402	0,404	0,471	576,909	2,912	0	67	502	406
35741	1794	512	401	0,612	0,464	577,206	3,157	0	498	411	0,404	0,472	576,909	2,88	0	67	502	406
35761	1795	507	401	0,612	0,464	576,959	3,135	0	497	412	0,404	0,471	574,595	2,87	0	67	502	406
35781	1796	515	390	0,612	0,464	576,959	3,162	0	492	413	0,404	0,471	574,595	2,875	0	67	502	406
35802	1797	507	411	0,612	0,464	576,959	3,201	0	498	414	0,404	0,471	574,595	2,873	0	67	502	406
35821	1798	503	407	0,612	0,464	576,959	3,112	0	505	409	0,405	0,471	574,595	2,877	0	67	502	406
35841	1799	508	406	0,612	0,464	576,959	3,263	0	489	416	0,405	0,471	574,595	2,886	0	67	502	406
35861	1800	507	403	0,612	0,463	577,573	3,257	0	493	416	0,404	0,471	573,272	2,881	0	67	502	406
35881	1801	503	386	0,611	0,464	577,573	3,227	0	495	413	0,404	0,471	573,272	2,885	0	67	502	406
35901	1802	503	404	0,611	0,464	577,573	3,161	0	497	427	0,404	0,471	573,272	2,881	0	67	502	406
35923	1803	514	399	0,611	0,464	577,573	3,193	0	502	420	0,404	0,471	573,272	2,923	0	67	502	406
35941	1804	540	424	0,611	0,464	577,573	3,272	0	531	424	0,404	0,471	573,272	2,851	0	68	530	422
35961	1805	546	429	0,612	0,463	578,666	3,256	0	537	418	0,404	0,471	575,932	2,87	0	68	530	422
35980	1806	542	414	0,612	0,464	578,666	3,194	0	526	422	0,404	0,471	575,932	2,948	0	68	530	422
36001	1807	547	419	0,612	0,464	578,666	3,19	0	529	418	0,405	0,471	575,932	2,883	0	68	530	422
36020	1808	540	424	0,612	0,464	578,666	3,217	0	527	422	0,404	0,471	575,932	2,956	0	68	530	422
36041	1809	533	427	0,611	0,464	578,666	3,246	0	535	411	0,404	0,471	575,932	2,881	0	68	530	422
36060	1810	532	431	0,611	0,463	576,373	3,243	0	537	409	0,403	0,471	576,553	2,907	0	68	530	422
36080	1811	537	422	0,61	0,464	576,373	3,197	0	524	431	0,403	0,471	576,553	2,959	0	68	530	422
36100	1812	534	428	0,611	0,464	576,373	3,199	0	521	422	0,403	0,471	576,553	2,933	0	68	530	422
36121	1813	533	422	0,611	0,464	576,373	3,191	0	525	419	0,403	0,471	576,553	2,925	0	68	530	422
36140	1814	533	422	0,611	0,464	576,373	3,251	0	529	420	0,404	0,471	576,553	2,901	0	68	530	422
36161	1815	534	423	0,611	0,463	577,191	3,259	0	528	420	0,404	0,471	575,97	2,885	0	68	530	422
36180	1816	534	415	0,611	0,464	577,191	3,278	0	530	419	0,404	0,471	575,97	2,934	0	68	530	422
36201	1817	536	411	0,611	0,464	577,191	3,235	0	520	434	0,404	0,471	575,97	2,931	0	68	530	422
36220	1818	534	413	0,611	0,464	577,191	3,262	0	530	427	0,404	0,471	575,97	2,916	0	68	530	422
36241	1819	537	412	0,611	0,464	577,191	3,222	0	515	423	0,403	0,471	575,97	2,92	0	68	530	422
36260	1820	535	415	0,611	0,463	575,236	3,216	0	516	433	0,404	0,471	572,683	2,909	0	68	530	422
36282	1821	533	421	0,612	0,464	575,236	3,192	0	518	424	0,404	0,471	572,683	2,916	0	68	530	422
36299	1822	532	418	0,612	0,463	575,236	3,169	0	523	431	0,404	0,471	572,683	2,866	0	68	530	422
36319	1823	534	421	0,612	0,463	575,236	3,16	0	523	425	0,404	0,47	572,683	2,919	0	68	530	422
36339	1824	541	417	0,611	0,463	575,236	3,133	0	526	430	0,403	0,471	572,683	2,827	0	68	530	422
36361	1825	544	416	0,611	0,463	577,545	3,13	0	529	424	0,403	0,47	576,536	2,85	0	68	530	422
36379	1826	539	416	0,611	0,463	577,545	3,221	0	520	424	0,403	0,47	576,536	2,903	0	68	530	422
36401	1827	540	424	0,611	0,463	577,545	3,167	0	513	435	0,403	0,47	576,536	2,866	0	68	530	422
36419	1828	544	423	0,611	0,463	577,545	3,176	0	519	423	0,403	0,47	576,536	2,786	0	68	530	422
36441	1829	530	420	0,611	0,463	577,545	3,128	0	521	429	0,404	0,471	576,536	2,823	0	68	530	422
36459	1830	529	426	0,612	0,463	575,861	3,109	0	519	432	0,404	0,47	576,635	2,783	0	68	530	422
36481	1831	573	304	0,611	0,462	575,861	3,086	0	574	302	0,404	0,47	576,635	2,81	0	69	581	306
36499	1832	591	303	0,611	0,462	575,861	3,131	0	586	290	0,404	0,469	576,635	2,809	0	69	581	306
36519	1833	587	303	0,61	0,462	575,861	3,087	0	579	300	0,403	0,469	576,635	2,816	0	69	581	306
36539	1834	590	306	0,61	0,462	575,861	3,071	0	566	304	0,403	0,469	576,635	2,811	0	69	581	306
36558	1835	589	305	0,61	0,462	576,523	3,084	0	565	308	0,403	0,469	570,718	2,785	0	69	581	306
36578	1836	593	302	0,61	0,462	576,523	3,013	0	574	306	0,403	0,469	570,718	2,804	0	69	581	306
36598	1837	596	300	0,611	0,462	576,523	3,109	0	563	310	0,403	0,469	570,718	2,759	0	69	581	306
36618	1838	594	296	0,611	0,462	576,523	3,119	0	583	300	0,403	0,469	570,718	2,752	0	69	581	306
36638	1839	596	294	0,611	0,462	576,523	3,15	0	573	319	0,403	0,469	570,718	2,707	0	69	581	306
36658	1840	593	297	0,611	0,462	572,379	3,146	0	572	319	0,403	0,469	571,087	2,688	0	69	581	306
36678	1841	587	309	0,61	0,462	572,379	3,022	0	558	313	0,403	0,469	571,087	2,736	0	69	581	306
36698	1842	589	310	0,61	0,462	572,379	3,061	0	564	308	0,403	0,469	571,087	2,744	0	69	581	306
36718	1843	587	308	0,611	0,462	572,379	3,123	0	567	316	0,403	0,469	571,087	2,766	0	69	581	306
36738	1844	583	310	0,611	0,462	572,379	2,954	0	577	309	0,404	0,469	571,087	2,825	0	69	581	306
36758	1845	585	304	0,612	0,461	576,17	3,003	0	583	309	0,404	0,468	572,951	2,851	0	69	581	306
36778	1846	588	306	0,612	0,462	576,17	3,023	0	567	310	0,404	0,469	572,951	2,682	0	69	581	306
36798	1847	591	304	0,612	0,462	576,17	3,032	0	578	317	0,404	0,468	572,951	2,702	0	69	581	306
36818	1848	589	303	0,611	0,461	576,17	3,019	0	578	308	0,404	0,468	572,951	2,829	0	69	581	306
36838	1849	583	311	0,611	0,462	576,17	2,938	0	579	309	0,403	0,468	572,951	2,675	0	69	581	306
36858	1850	581	316	0,61	0,462	572,4	2,913	0	579	311	0,402	0,468	572,854	2,716	0	69	581	306
36878	1851	637	327	0,61	0,462	572,4	3,084	0	629	330	0,402	0,469	572,854	2,791	0	70	630	334
36897	1852	639	327	0,61	0,462	572,4	2,956	0	634	334	0,403	0,469	572,854	2,681	0	70	630	334
36917	1853	641	334	0,61	0,462	572,4	2,938	0	632	324	0,403	0,469	572,854	2,66	0	70	630	334
36937	1854	643	344	0,611	0,462	572,4	3,063	0	621	342	0,403	0,469	572,854	2,705	0	70	630	334
36957	1855	648	343	0,611	0,461	576,122	3,012	0	622	342	0,403	0,468	572,445	2,704	0	70	630	334
36977	1856	624	340	0,611	0,462	576,122	2,941	0	628	330	0,403	0,469	572,445	2,705	0	70	630	334
36997	1857	646	322	0,611	0,462	576,122	3,073	0	628	338	0,403	0,469	572,445	2,766	0	70	630	334
37017	1858	637	319	0,611	0,462	576,122	2,973	0	628	336	0,403	0,469	572,445	2,807	0	70	630	334
37037	1859	629	338	0,611	0,462	576,122	2,987	0	627	323	0,404	0,469	572,445	2,791	0	70	630	334
37057	1860	637	331	0,611	0,461	573,995	2,99	0	627	326	0,404	0,468	572,349	2,813	0	70	630	334
37077	1861	633	328	0,611	0,462	573,995	3,127	0	642	327	0,404	0,468	572,349	2,883	0	70	630	334
37097	1862	632	336	0,611	0,462	573,995	3,056	0	629	328	0,404	0,468	572,349	2,8	0	70	630	334
37117	1863	-800	-600	0,404	0,468	-1	-1	4	631	332	0,404	0,468	572,349	2,741	0	70	630	334
37137	1864	613	365	0,611	0,462	573,995	2,998	0	622	337	0,403	0,468	572,349	2,792	0	70	630	334
37156	1865	612	367	0,611	0,461	572,8	2,992	0	620	339	0,403	0,468	572,109	2,769	0	70	630	334
37176	1866	631	335	0,61	0,462	572,8	3,04	0	627	331	0,403	0,468	572,109	2,775	0	70	630	334
37196	1867	635	330	0,611	0,462	572,8	3,084	0	636	336	0,403	0,468	572,109	2,753	0	70	630	334
37216	1868	636	329	0,611	0,462	572,8	3,102	0	629	336	0,404	0,469	572,109	2,835	0	70	630	334
37236	1869	633	328	0,612	0,463	572,8	3,126	0	622	334	0,404	0,469	572,109	2,77	0	70	630	334
37256	1870	635	325	0,612	0,462	574,587	3,156	0	625	335	0,405	0,468	573,477	2,786	0	70	630	334
37276	1871	524	303	0,614	0,463	574,587	3,157	0	546	316	0,407	0,469	573,477	2,85	0
37296	1872	333	273	0,618	0,463	574,587	3,143	0	344	274	0,411	0,469	573,477	2,895	0
37316	1873	177	240	0,621	0,465	574,587	3,135	0	196	245	0,414	0,47	573,477	2,832	0
37336	1874	114	221	0,624	0,466	574,587	3,112	0	142	241	0,417	0,47	573,477	2,872	0
37356	1875	51	204	0,627	0,467	572,864	3,09	0	86	236	0,42	0,47	574,067	2,883	0
37376	1876	113	223	0,631	0,47	572,864	3,109	0	139	240	0,424	0,471	574,067	2,779	0	71	123	232
37396	1877	111	229	0,636	0,472	572,864	3,131	0	121	246	0,429	0,471	574,067	2,812	0	71	123	232
37416	1878	115	230	0,641	0,473	572,864	3,094	0	121	234	0,434	0,47	574,067	2,935	0	71	123	232
37436	1879	119	227	0,647	0,474	572,864	3,033	0	125	233	0,44	0,47	574,067	2,781	0	71	123	232
37456	1880	119	225	0,653	0,475	573,921	3,034	0	128	236	0,445	0,468	571,796	2,817	0	71	123	232
37476	1881	119	220	0,659	0,477	573,921	3,119	0	123	237	0,452	0,468	571,796	2,745	0	71	123	232
37495	1882	120	235	0,665	0,479	573,921	3,052	0	132	239	0,459	0,467	571,796	2,884	0	71	123	232
37515	1883	130	233	0,673	0,481	573,921	2,998	0	141	240	0,467	0,466	571,796	2,92	0	71	123	232
37535	1884	161	195	0,68	0,483	573,921	2,767	0	-800	-600	0,68	0,483	-1	-1	4
37555	1885	168	202	0,688	0,483	572,814	2,685	0	-800	-600	0,483	0,463	-1	-1	4
37575	1886	129	237	0,695	0,485	572,814	3,08	0	115	229	0,49	0,462	568,122	2,867	0
37595	1887	129	240	0,701	0,486	572,814	3,052	0	129	247	0,498	0,46	568,122	2,839	0
37615	1888	144	234	0,707	0,487	572,814	2,92	0	128	241	0,505	0,459	568,122	2,937	0
37635	1889	125	244	0,713	0,487	572,814	3,048	0	129	249	0,511	0,458	568,122	2,804	0
37655	1890	123	233	0,715	0,486	578,812	3,033	0	127	244	0,514	0,456	570,494	2,836	0
37675	1891	-800	-600	0,515	0,456	-1	-1	4	453	240	0,515	0,456	570,494	2,842	0
37695	1892	482	223	0,717	0,485	578,812	3,161	0	512	233	0,517	0,454	570,494	2,905	0
37715	1893	499	231	0,718	0,483	578,812	3,199	0	502	238	0,518	0,454	570,494	2,869	0
37735	1894	494	228	0,718	0,482	578,812	3,124	0	496	230	0,518	0,453	570,494	2,941	0
37755	1895	491	228	0,718	0,48	581,407	3,138	0	491	232	0,518	0,452	569,361	2,936	0
37774	1896	-800	-600	-1	-1	-1	-1	4	-800	-600	-1	-1	-1	-1	4
37794	1897	-800	-600	-1	-1	-1	-1	4	-800	-600	-1	-1	-1	-1	4
37814	1898	-800	-600	-1	-1	-1	-1	4	-800	-600	-1	-1	-1	-1	4
37834	1899	-800	-600	-1	-1	-1	-1	4	-800	-600	-1	-1	-1	-1	4
37854	1900	-800	-600	-1	-1	-1	-1	4	-800	-600	-1	-1	-1	-1	4
37874	1901	-800	-600	-1	-1	-1	-1	4	-800	-600	-1	-1	-1	-1	4
37894	1902	-800	-600	-1	-1	-1	-1	4	-800	-600	-1	-1	-1	-1	4
37914	1903	-800	-600	-1	-1	-1	-1	4	-800	-600	-1	-1	-1	-1	4
37934	1904	-800	-600	-1	-1	-1	-1	4	-800	-600	-1	-1	-1	-1	4
37954	1905	-800	-600	-1	-1	-1	-1	4	-800	-600	-1	-1	-1	-1	4
37974	1906	-800	-600	-1	-1	-1	-1	4	-800	-600	-1	-1	-1	-1	4
37994	1907	-800	-600	-1	-1	-1	-1	4	-800	-600	-1	-1	-1	-1	4
38014	1908	-800	-600	-1	-1	-1	-1	4	-800	-600	-1	-1	-1	-1	4
38034	1909	-800	-600	-1	-1	-1	-1	4	-800	-600	-1	-1	-1	-1	4
38054	1910	-800	-600	-1	-1	-1	-1	4	-800	-600	-1	-1	-1	-1	4
38074	1911	-800	-600	-1	-1	-1	-1	4	-800	-600	-1	-1	-1	-1	4
38093	1912	-800	-600	-1	-1	-1	-1	4	-800	-600	-1	-1	-1	-1	4
38113	1913	-800	-600	-1	-1	-1	-1	4	-800	-600	-1	-1	-1	-1	4
38133	1914	-800	-600	-1	-1	-1	-1	4	-800	-600	-1	-1	-1	-1	4
38153	1915	-800	-600	-1	-1	-1	-1	4	-800	-600	-1	-1	-1	-1	4
38173	1916	-800	-600	-1	-1	-1	-1	4	-800	-600	-1	-1	-1	-1	4
38193	1917	-800	-600	-1	-1	-1	-1	4	-800	-600	-1	-1	-1	-1	4
38213	1918	-800	-600	-1	-1	-1	-1	4	-800	-600	-1	-1	-1	-1	4
38233	1919	-800	-600	-1	-1	-1	-1	4	-800	-600	-1	-1	-1	-1	4
38253	1920	-800	-600	-1	-1	-1	-1	4	-800	-600	-1	-1	-1	-1	4
38273	1921	-800	-600	-1	-1	-1	-1	4	-800	-600	-1	-1	-1	-1	4
38293	1922	-800	-600	-1	-1	-1	-1	4	-800	-600	-1	-1	-1	-1	4
38313	1923	-800	-600	-1	-1	-1	-1	4	-800	-600	-1	-1	-1	-1	4
38333	1924	-800	-600	-1	-1	-1	-1	4	-800	-600	-1	-1	-1	-1	4
38353	1925	-800	-600	-1	-1	-1	-1	4	-800	-600	-1	-1	-1	-1	4
38373	1926	-800	-600	-1	-1	-1	-1	4	-800	-600	-1	-1	-1	-1	4
38392	1927	-800	-600	-1	-1	-1	-1	4	-800	-600	-1	-1	-1	-1	4
38412	1928	-800	-600	-1	-1	-1	-1	4	-800	-600	-1	-1	-1	-1	4
38432	1929	-800	-600	-1	-1	-1	-1	4	-800	-600	-1	-1	-1	-1	4
38452	1930	-800	-600	-1	-1	-1	-1	4	-800	-600	-1	-1	-1	-1	4
38472	1931	-800	-600	-1	-1	-1	-1	4	-800	-600	-1	-1	-1	-1	4
38492	1932	-800	-600	-1	-1	-1	-1	4	-800	-600	-1	-1	-1	-1	4
38512	1933	-800	-600	-1	-1	-1	-1	4	-800	-600	-1	-1	-1	-1	4
38532	1934	-800	-600	-1	-1	-1	-1	4	-800	-600	-1	-1	-1	-1	4
38552	1935	-800	-600	-1	-1	-1	-1	4	-800	-600	-1	-1	-1	-1	4
38572	1936	-800	-600	-1	-1	-1	-1	4	-800	-600	-1	-1	-1	-1	4
38592	1937	-800	-600	-1	-1	-1	-1	4	-800	-600	-1	-1	-1	-1	4
38612	1938	-800	-600	-1	-1	-1	-1	4	-800	-600	-1	-1	-1	-1	4
38632	1939	-800	-600	-1	-1	-1	-1	4	-800	-600	-1	-1	-1	-1	4
38652	1940	-800	-600	-1	-1	-1	-1	4	-800	-600	-1	-1	-1	-1	4
38671	1941	-800	-600	-1	-1	-1	-1	4	-800	-600	-1	-1	-1	-1	4
38691	1942	-800	-600	-1	-1	-1	-1	4	-800	-600	-1	-1	-1	-1	4
38711	1943	-800	-600	-1	-1	-1	-1	4	-800	-600	-1	-1	-1	-1	4
38731	1944	-800	-600	-1	-1	-1	-1	4	-800	-600	-1	-1	-1	-1	4
38751	1945	-800	-600	-1	-1	-1	-1	4	-800	-600	-1	-1	-1	-1	4
38771	1946	-800	-600	-1	-1	-1	-1	4	-800	-600	-1	-1	-1	-1	4
38791	1947	-800	-600	-1	-1	-1	-1	4	-800	-600	-1	-1	-1	-1	4
38811	1948	-800	-600	-1	-1	-1	-1	4	-800	-600	-1	-1	-1	-1	4
38831	1949	-800	-600	-1	-1	-1	-1	4	-800	-600	-1	-1	-1	-1	4
38851	1950	-800	-600	-1	-1	-1	-1	4	-800	-600	-1	-1	-1	-1	4
38871	1951	-800	-600	-1	-1	-1	-1	4	-800	-600	-1	-1	-1	-1	4
38891	1952	-800	-600	-1	-1	-1	-1	4	-800	-600	-1	-1	-1	-1	4
38911	1953	-800	-600	-1	-1	-1	-1	4	-800	-600	-1	-1	-1	-1	4
38931	1954	-800	-600	-1	-1	-1	-1	4	-800	-600	-1	-1	-1	-1	4
38950	1955	-800	-600	-1	-1	-1	-1	4	-800	-600	-1	-1	-1	-1	4
38970	1956	-800	-600	-1	-1	-1	-1	4	-800	-600	-1	-1	-1	-1	4
38990	1957	-800	-600	-1	-1	-1	-1	4	-800	-600	-1	-1	-1	-1	4
39010	1958	-800	-600	-1	-1	-1	-1	4	-800	-600	-1	-1	-1	-1	4
39030	1959	-800	-600	-1	-1	-1	-1	4	-800	-600	-1	-1	-1	-1	4
39050	1960	-800	-600	-1	-1	-1	-1	4	-800	-600	-1	-1	-1	-1	4
39070	1961	-800	-600	-1	-1	-1	-1	4	-800	-600	-1	-1	-1	-1	4
39090	1962	-800	-600	-1	-1	-1	-1	4	-800	-600	-1	-1	-1	-1	4
39110	1963	-800	-600	-1	-1	-1	-1	4	-800	-600	-1	-1	-1	-1	4
39130	1964	-800	-600	-1	-1	-1	-1	4	-800	-600	-1	-1	-1	-1	4
39150	1965	-800	-600	-1	-1	-1	-1	4	-800	-600	-1	-1	-1	-1	4
39170	1966	-800	-600	-1	-1	-1	-1	4	-800	-600	-1	-1	-1	-1	4
39190	1967	-800	-600	-1	-1	-1	-1	4	-800	-600	-1	-1	-1	-1	4
39210	1968	-800	-600	-1	-1	-1	-1	4	-800	-600	-1	-1	-1	-1	4
39230	1969	-800	-600	-1	-1	-1	-1	4	-800	-600	-1	-1	-1	-1	4
39250	1970	-800	-600	-1	-1	-1	-1	4	-800	-600	-1	-1	-1	-1	4
39269	1971	-800	-600	-1	-1	-1	-1	4	-800	-600	-1	-1	-1	-1	4
39289	1972	-800	-600	-1	-1	-1	-1	4	-800	-600	-1	-1	-1	-1	4
39309	1973	-800	-600	-1	-1	-1	-1	4	-800	-600	-1	-1	-1	-1	4
39329	1974	-800	-600	-1	-1	-1	-1	4	-800	-600	-1	-1	-1	-1	4
39349	1975	-800	-600	-1	-1	-1	-1	4	-800	-600	-1	-1	-1	-1	4
39369	1976	-800	-600	-1	-1	-1	-1	4	-800	-600	-1	-1	-1	-1	4
39389	1977	-800	-600	-1	-1	-1	-1	4	-800	-600	-1	-1	-1	-1	4
39409	1978	-800	-600	-1	-1	-1	-1	4	-800	-600	-1	-1	-1	-1	4
39429	1979	-800	-600	-1	-1	-1	-1	4	-800	-600	-1	-1	-1	-1	4
39449	1980	-800	-600	-1	-1	-1	-1	4	-800	-600	-1	-1	-1	-1	4
39469	1981	-800	-600	-1	-1	-1	-1	4	-800	-600	-1	-1	-1	-1	4
39489	1982	-800	-600	-1	-1	-1	-1	4	-800	-600	-1	-1	-1	-1	4
39509	1983	-800	-600	-1	-1	-1	-1	4	-800	-600	-1	-1	-1	-1	4
39528	1984	-800	-600	-1	-1	-1	-1	4	-800	-600	-1	-1	-1	-1	4
[truncated: 6,994 more rows]
