# Supplementary material for: Perception of Individual and Joint Action in Infants and Adults
Source: PLoS One. 2014 Sep 9;9(9):e107450. doi: 10.1371/journal.pone.0107450 (PMC4174902; doi:10.1371/journal.pone.0107450)
Supplement: Data S1 — Raw files of eye tracking data of all participants. (ZIP) [file pone.0107450.s001.zip › Turm2012b_09_11.csv]

Data properties:
Recording date: 07.08.2012
Recording time : 14:05:35:968 (corresponds to time 0)
Study: Turmbau2012b
Subject: Turm2012b_09_11
Recording: Turm2012b_09_11
Screen resolution: 800 x 600
Coordinate unit: Pixels
Filter settings:
Eye: Average
Fixation radius: 30
Min duration: 100
Timestamp	Number	GazepointX (L)	GazepointY (L)	CamX (L)	CamY (L)	Distance (L)	Pupil (L)	Validity (L)	GazepointX (R)	GazepointY (R)	CamX (R)	CamY (R)	Distance (R)	Pupil (R)	Validity (R)	Fixation	GazepointX	GazepointY	Event	Event Key	Data 1	Data 2	Description
17	1	-285	840	0,736	0,565	562,164	2,951	0	-273	788	0,531	0,478	564,19	3,133	0
37	2	-289	841	0,736	0,565	563,36	2,957	0	-269	787	0,53	0,478	560,705	3,104	0
57	3	-266	829	0,735	0,565	563,36	3,093	0	-275	803	0,53	0,478	560,705	3,015	0
77	4	-281	821	0,735	0,565	563,36	2,874	0	-245	791	0,53	0,478	560,705	3,23	0
97	5	-301	839	0,734	0,564	563,36	2,953	0	-215	809	0,529	0,477	560,705	3,194	0
117	6	-800	-600	0,529	0,477	-1	-1	4	-224	794	0,529	0,477	560,705	3,183	0
137	7	-800	-600	0,734	0,564	-1	-1	4	-205	800	0,528	0,477	559,833	3,167	0
156	8	-276	840	0,734	0,564	562,999	3,163	0	-264	818	0,528	0,477	559,833	3,093	0
176	9	-276	841	0,734	0,563	562,999	2,87	0	-255	790	0,528	0,477	559,833	3,087	0
196	10	-303	853	0,733	0,563	562,999	2,908	0	-235	813	0,528	0,477	559,833	3,051	0
216	11	-270	810	0,733	0,563	562,999	2,722	0	-247	788	0,527	0,477	559,833	3,004	0
236	12	-278	811	0,731	0,56	563,701	2,692	0	-268	800	0,524	0,474	572,523	3,049	0
256	13	80	504	0,727	0,555	563,701	3,095	0	94	363	0,52	0,47	572,523	2,602	0
276	14	235	282	0,723	0,549	563,701	3,003	0	296	254	0,516	0,465	572,523	3,269	0
277								5							5				ShowAVI	8	0	0	atFish.avi
296	15	347	105	0,718	0,541	563,701	3,07	0	403	65	0,511	0,459	572,523	3,155	0
316	16	406	-38	0,714	0,532	563,701	3,035	0	528	-143	0,506	0,454	572,523	3,27	0
336	17	472	-172	0,71	0,523	554,805	3,022	0	647	-250	0,501	0,447	547,013	3,094	0
356	18	438	-80	0,706	0,513	554,805	2,978	0	518	-91	0,495	0,44	547,013	3,029	0	1	482	-88
376	19	442	-72	0,701	0,503	554,805	3,12	0	503	-105	0,489	0,432	547,013	2,942	0	1	482	-88
396	20	441	-80	0,695	0,493	554,805	2,975	0	516	-93	0,483	0,425	547,013	2,869	0	1	482	-88
416	21	452	-90	0,69	0,485	554,805	2,956	0	510	-92	0,477	0,42	547,013	2,812	0	1	482	-88
436	22	456	-89	0,685	0,479	554,59	2,988	0	518	-94	0,472	0,415	548,027	2,76	0	1	482	-88
455	23	461	-87	0,681	0,473	554,59	3,274	0	519	-82	0,467	0,412	548,027	2,939	0	1	482	-88
475	24	454	-74	0,678	0,468	554,59	3,179	0	511	-96	0,463	0,408	548,027	2,942	0	1	482	-88
495	25	469	-79	0,675	0,463	554,59	2,996	0	508	-98	0,461	0,405	548,027	2,832	0	1	482	-88
515	26	-800	-600	-1	-1	-1	-1	4	-800	-600	-1	-1	-1	-1	4
535	27	-800	-600	-1	-1	-1	-1	4	-800	-600	-1	-1	-1	-1	4
555	28	-800	-600	-1	-1	-1	-1	4	-800	-600	-1	-1	-1	-1	4
575	29	-800	-600	-1	-1	-1	-1	4	-800	-600	-1	-1	-1	-1	4
595	30	-800	-600	-1	-1	-1	-1	4	-800	-600	-1	-1	-1	-1	4
615	31	-800	-600	-1	-1	-1	-1	4	-800	-600	-1	-1	-1	-1	4
635	32	-800	-600	-1	-1	-1	-1	4	-800	-600	-1	-1	-1	-1	4
655	33	-800	-600	-1	-1	-1	-1	4	-800	-600	-1	-1	-1	-1	4
675	34	-800	-600	-1	-1	-1	-1	4	-800	-600	-1	-1	-1	-1	4
695	35	-800	-600	-1	-1	-1	-1	4	-800	-600	-1	-1	-1	-1	4
715	36	-800	-600	-1	-1	-1	-1	4	-800	-600	-1	-1	-1	-1	4
734	37	-800	-600	-1	-1	-1	-1	4	-800	-600	-1	-1	-1	-1	4
754	38	-800	-600	-1	-1	-1	-1	4	-800	-600	-1	-1	-1	-1	4
774	39	-800	-600	-1	-1	-1	-1	4	-800	-600	-1	-1	-1	-1	4
794	40	-800	-600	-1	-1	-1	-1	4	-800	-600	-1	-1	-1	-1	4
814	41	-800	-600	-1	-1	-1	-1	4	-800	-600	-1	-1	-1	-1	4
834	42	-800	-600	-1	-1	-1	-1	4	-800	-600	-1	-1	-1	-1	4
854	43	-800	-600	-1	-1	-1	-1	4	-800	-600	-1	-1	-1	-1	4
874	44	-800	-600	-1	-1	-1	-1	4	-800	-600	-1	-1	-1	-1	4
894	45	-800	-600	-1	-1	-1	-1	4	-800	-600	-1	-1	-1	-1	4
914	46	-800	-600	-1	-1	-1	-1	4	-800	-600	-1	-1	-1	-1	4
937	47	-800	-600	-1	-1	-1	-1	4	-800	-600	-1	-1	-1	-1	4
954	48	-800	-600	-1	-1	-1	-1	4	-800	-600	-1	-1	-1	-1	4
974	49	-800	-600	-1	-1	-1	-1	4	-800	-600	-1	-1	-1	-1	4
994	50	-800	-600	-1	-1	-1	-1	4	-800	-600	-1	-1	-1	-1	4
1013	51	-800	-600	-1	-1	-1	-1	4	-800	-600	-1	-1	-1	-1	4
1033	52	-800	-600	-1	-1	-1	-1	4	-800	-600	-1	-1	-1	-1	4
1053	53	-800	-600	-1	-1	-1	-1	4	-800	-600	-1	-1	-1	-1	4
1073	54	-800	-600	-1	-1	-1	-1	4	-800	-600	-1	-1	-1	-1	4
1093	55	-800	-600	-1	-1	-1	-1	4	-800	-600	-1	-1	-1	-1	4
1113	56	-800	-600	-1	-1	-1	-1	4	-800	-600	-1	-1	-1	-1	4
1134	57	-800	-600	-1	-1	-1	-1	4	-800	-600	-1	-1	-1	-1	4
1153	58	-800	-600	-1	-1	-1	-1	4	-800	-600	-1	-1	-1	-1	4
1173	59	-800	-600	-1	-1	-1	-1	4	-800	-600	-1	-1	-1	-1	4
1193	60	-800	-600	-1	-1	-1	-1	4	-800	-600	-1	-1	-1	-1	4
1213	61	-800	-600	-1	-1	-1	-1	4	-800	-600	-1	-1	-1	-1	4
1233	62	-800	-600	-1	-1	-1	-1	4	-800	-600	-1	-1	-1	-1	4
1253	63	-800	-600	-1	-1	-1	-1	4	-800	-600	-1	-1	-1	-1	4
1273	64	-800	-600	-1	-1	-1	-1	4	-800	-600	-1	-1	-1	-1	4
1293	65	-800	-600	-1	-1	-1	-1	4	-800	-600	-1	-1	-1	-1	4
1312	66	-800	-600	-1	-1	-1	-1	4	-800	-600	-1	-1	-1	-1	4
1332	67	-800	-600	-1	-1	-1	-1	4	-800	-600	-1	-1	-1	-1	4
1352	68	-800	-600	-1	-1	-1	-1	4	-800	-600	-1	-1	-1	-1	4
1373	69	-800	-600	-1	-1	-1	-1	4	-800	-600	-1	-1	-1	-1	4
1392	70	-800	-600	-1	-1	-1	-1	4	-800	-600	-1	-1	-1	-1	4
1414	71	-800	-600	-1	-1	-1	-1	4	-800	-600	-1	-1	-1	-1	4
1432	72	-800	-600	-1	-1	-1	-1	4	-800	-600	-1	-1	-1	-1	4
1452	73	-800	-600	-1	-1	-1	-1	4	-800	-600	-1	-1	-1	-1	4
1472	74	-800	-600	0,469	0,398	-1	-1	4	-800	-600	0,469	0,398	-1	-1	4
1494	75	-800	-600	-1	-1	-1	-1	4	-800	-600	-1	-1	-1	-1	4
1512	76	-800	-600	0,691	0,467	-1	-1	4	-800	-600	0,691	0,467	-1	-1	4
1534	77	-800	-600	-1	-1	-1	-1	4	-800	-600	-1	-1	-1	-1	4
1552	78	-800	-600	0,7	0,477	-1	-1	4	-800	-600	0,7	0,477	-1	-1	4
1574	79	173	486	0,704	0,481	574,915	3,063	0	161	448	0,491	0,415	574,915	3,109	0
1592	80	174	497	0,708	0,485	574,915	3,018	0	-800	-600	0,708	0,485	-1	-1	4
1612	81	171	476	0,712	0,488	574,915	3,118	0	-800	-600	0,712	0,488	-1	-1	4
1631	82	172	500	0,715	0,491	574,915	2,945	0	137	440	0,503	0,419	574,915	3,033	0
1651	83	170	494	0,718	0,494	575,581	2,957	0	139	444	0,506	0,421	570,677	3,012	0
1671	84	161	495	0,718	0,496	575,581	3,247	0	160	420	0,507	0,422	570,677	2,565	0
1693	85	-800	-600	0,505	0,423	-1	-1	4	317	353	0,505	0,423	570,677	3,099	0
1711	86	285	304	0,715	0,497	575,581	3,166	0	312	297	0,504	0,423	570,677	3,015	0
1733	87	332	346	0,714	0,499	575,581	3,169	0	347	295	0,503	0,424	570,677	2,997	0	2	342	314
1751	88	332	347	0,713	0,499	575,148	3,166	0	353	292	0,501	0,425	570,262	2,977	0	2	342	314
1773	89	362	325	0,712	0,5	575,148	3,164	0	372	295	0,5	0,426	570,262	3,346	0	2	342	314
1791	90	341	317	0,711	0,5	575,148	3,12	0	-800	-600	0,711	0,5	-1	-1	4	2	342	314
1813	91	346	255	0,711	0,501	575,148	2,961	0	332	353	0,499	0,428	570,262	3,22	0	2	342	314
1831	92	338	333	0,711	0,502	575,148	3,126	0	344	319	0,498	0,429	570,262	3,366	0	2	342	314
1852	93	336	311	0,71	0,503	577,671	3,088	0	345	315	0,498	0,43	573,797	3,386	0	2	342	314
1871	94	323	294	0,71	0,503	577,671	3,07	0	329	335	0,498	0,431	573,797	3,122	0	2	342	314
1893	95	359	335	0,71	0,504	577,671	3,135	0	339	361	0,498	0,432	573,797	3,404	0
1911	96	330	279	0,711	0,505	577,671	3,134	0	346	351	0,498	0,432	573,797	3,36	0
1932	97	346	357	0,711	0,506	577,671	3,412	0	337	332	0,499	0,433	573,797	3,291	0
1950	98	333	348	0,712	0,507	575,2	3,458	0	336	345	0,5	0,434	571,229	3,225	0
1970	99	335	290	0,712	0,507	575,2	3,201	0	356	296	0,5	0,434	571,229	3,173	0
1990	100	323	289	0,712	0,508	575,2	3,229	0	337	313	0,5	0,435	571,229	3,247	0
2010	101	334	292	0,711	0,509	575,2	3,104	0	351	385	0,499	0,436	571,229	3,602	0
2030	102	319	315	0,71	0,509	575,2	3,302	0	348	327	0,498	0,436	571,229	3,537	0
2050	103	321	316	0,71	0,51	576,533	3,3	0	342	354	0,497	0,437	572,681	3,481	0
2070	104	329	262	0,709	0,51	576,533	3,328	0	351	356	0,497	0,438	572,681	3,347	0
2090	105	321	315	0,709	0,51	576,533	3,461	0	357	366	0,497	0,438	572,681	3,562	0
2110	106	322	310	0,71	0,511	576,533	3,521	0	345	286	0,497	0,438	572,681	3,433	0
2130	107	292	300	0,71	0,511	576,533	3,334	0	-800	-600	0,71	0,511	-1	-1	4
2150	108	283	293	0,71	0,511	577,084	3,419	0	-800	-600	0,498	0,439	-1	-1	4
2170	109	360	304	0,71	0,512	577,084	3,63	0	336	375	0,498	0,439	573,693	3,496	0
2190	110	345	336	0,71	0,512	577,084	3,727	0	346	301	0,498	0,44	573,693	3,471	0
2209	111	340	364	0,71	0,512	577,084	3,688	0	352	365	0,498	0,44	573,693	3,586	0
2229	112	338	329	0,71	0,513	577,084	3,634	0	351	325	0,498	0,441	573,693	3,409	0
2249	113	335	336	0,71	0,513	576,923	3,672	0	348	355	0,497	0,441	572,316	3,41	0
2269	114	343	330	0,71	0,513	576,923	3,602	0	347	308	0,497	0,441	572,316	3,672	0
2289	115	335	315	0,709	0,513	576,923	3,352	0	341	291	0,497	0,442	572,316	3,493	0
2309	116	418	318	0,707	0,514	576,923	3,372	0	463	378	0,496	0,442	572,316	3,486	0
2329	117	565	356	0,704	0,514	576,923	3,306	0	543	369	0,493	0,443	572,316	3,434	0
2349	118	601	350	0,704	0,514	577,364	3,3	0	588	363	0,492	0,443	570,497	3,401	0
2369	119	579	381	0,704	0,514	577,364	3,641	0	563	367	0,492	0,444	570,497	3,511	0
2389	120	543	387	0,704	0,514	577,364	3,677	0	559	358	0,492	0,444	570,497	3,349	0
2409	121	546	403	0,704	0,514	577,364	3,769	0	584	383	0,492	0,444	570,497	3,383	0
2429	122	573	350	0,704	0,514	577,364	3,654	0	546	352	0,492	0,444	570,497	3,231	0	3	553	354
2449	123	555	357	0,704	0,514	575,503	3,685	0	550	357	0,492	0,444	571,45	3,208	0	3	553	354
2469	124	540	335	0,704	0,515	575,503	3,503	0	573	357	0,492	0,445	571,45	3,31	0	3	553	354
2489	125	562	336	0,704	0,515	575,503	3,38	0	544	375	0,491	0,445	571,45	3,373	0	3	553	354
2508	126	568	327	0,703	0,515	575,503	3,303	0	551	368	0,491	0,445	571,45	3,151	0	3	553	354
2528	127	531	357	0,703	0,515	575,503	3,619	0	577	372	0,49	0,445	571,45	3,5	0	3	553	354
2548	128	542	359	0,703	0,516	574,043	3,539	0	565	370	0,49	0,446	571,092	3,489	0	3	553	354
2568	129	536	346	0,703	0,516	574,043	3,36	0	565	372	0,49	0,446	571,092	3,455	0	3	553	354
2588	130	534	312	0,703	0,516	574,043	3,243	0	565	367	0,49	0,446	571,092	3,39	0	3	553	354
2608	131	542	235	0,703	0,516	574,043	2,853	0	559	368	0,49	0,446	571,092	3,367	0
2628	132	519	443	0,703	0,516	574,043	3,997	0	545	382	0,49	0,446	571,092	3,266	0
2648	133	519	415	0,703	0,516	574,397	3,896	0	541	381	0,49	0,447	571,812	3,22	0
2668	134	525	419	0,702	0,517	574,397	3,738	0	554	363	0,49	0,447	571,812	3,285	0
2688	135	549	346	0,702	0,517	574,397	3,402	0	544	378	0,49	0,447	571,812	3,299	0
2708	136	534	350	0,702	0,517	574,397	3,361	0	543	384	0,49	0,448	571,812	3,211	0
2728	137	578	317	0,703	0,517	574,397	3,22	0	556	370	0,49	0,448	571,812	3,359	0
2748	138	583	310	0,703	0,517	573,351	3,141	0	551	380	0,49	0,448	571,412	3,348	0
2768	139	548	359	0,703	0,517	573,351	3,289	0	567	366	0,49	0,448	571,412	3,318	0
2787	140	577	327	0,702	0,517	573,351	3,128	0	555	360	0,49	0,448	571,412	3,175	0
2808	141	545	353	0,702	0,517	573,351	3,331	0	567	360	0,489	0,448	571,412	3,325	0
2827	142	547	415	0,701	0,517	573,351	3,537	0	532	371	0,489	0,448	571,412	3,101	0
2847	143	545	409	0,701	0,518	575,933	3,543	0	530	370	0,489	0,448	570,478	3,121	0
2867	144	539	392	0,702	0,518	575,933	3,677	0	558	358	0,489	0,448	570,478	3,349	0
2887	145	577	338	0,702	0,518	575,933	3,583	0	564	353	0,489	0,448	570,478	3,537	0
2907	146	546	376	0,702	0,518	575,933	3,582	0	558	374	0,49	0,448	570,478	3,443	0
2927	147	448	326	0,704	0,517	575,933	3,535	0	481	356	0,491	0,448	570,478	3,351	0	4	479	333
2947	148	453	332	0,704	0,517	575,991	3,519	0	476	360	0,491	0,448	569,89	3,418	0	4	479	333
2967	149	459	375	0,704	0,517	575,991	3,475	0	503	366	0,491	0,448	569,89	3,554	0	4	479	333
2987	150	468	345	0,703	0,517	575,991	3,302	0	492	341	0,491	0,448	569,89	3,345	0	4	479	333
3007	151	468	291	0,703	0,518	575,991	3,143	0	491	355	0,49	0,448	569,89	3,351	0	4	479	333
3027	152	461	310	0,702	0,518	575,991	3,261	0	495	344	0,49	0,449	569,89	3,423	0	4	479	333
3047	153	465	279	0,703	0,518	576,898	3,198	0	496	350	0,49	0,448	570,032	3,452	0	4	479	333
3067	154	501	277	0,703	0,517	576,898	3,169	0	487	339	0,49	0,448	570,032	3,341	0	4	479	333
3087	155	444	310	0,703	0,517	576,898	3,363	0	492	363	0,49	0,448	570,032	3,442	0	5	484	337
3107	156	475	298	0,703	0,517	576,898	3,427	0	495	329	0,49	0,448	570,032	3,289	0	5	484	337
3126	157	485	299	0,703	0,518	576,898	3,31	0	507	363	0,49	0,448	570,032	3,486	0	5	484	337
3146	158	462	302	0,703	0,518	576,836	3,313	0	512	350	0,49	0,449	570,564	3,453	0	5	484	337
3166	159	464	328	0,703	0,518	576,836	3,467	0	509	340	0,49	0,449	570,564	3,241	0	5	484	337
3186	160	459	326	0,703	0,518	576,836	3,328	0	482	361	0,49	0,449	570,564	3,6	0	5	484	337
3206	161	484	358	0,703	0,518	576,836	3,336	0	497	341	0,49	0,449	570,564	3,286	0	5	484	337
3226	162	474	323	0,703	0,518	576,836	3,444	0	483	371	0,49	0,449	570,564	3,505	0	5	484	337
3246	163	478	336	0,703	0,518	574,547	3,361	0	490	365	0,491	0,449	571,903	3,377	0	5	484	337
3266	164	476	316	0,703	0,518	574,547	3,276	0	-800	-600	0,703	0,518	-1	-1	4
3286	165	456	320	0,703	0,519	574,547	3,168	0	477	370	0,49	0,449	571,903	3,359	0
3306	166	472	354	0,702	0,519	574,547	3,4	0	465	368	0,49	0,449	571,903	3,256	0
3326	167	492	293	0,702	0,519	574,547	3,217	0	501	344	0,489	0,449	571,903	3,252	0
3346	168	487	298	0,702	0,519	577,606	3,233	0	504	334	0,489	0,449	572,271	3,25	0
3366	169	457	307	0,702	0,519	577,606	3,468	0	492	376	0,49	0,449	572,271	3,553	0
3386	170	489	290	0,703	0,519	577,606	3,167	0	501	363	0,49	0,449	572,271	3,595	0
3406	171	465	297	0,703	0,519	577,606	3,301	0	467	319	0,49	0,45	572,271	3,281	0
3425	172	480	339	0,703	0,519	577,606	3,447	0	491	356	0,49	0,45	572,271	3,323	0	6	479	332
3445	173	493	336	0,703	0,519	576,502	3,322	0	485	341	0,49	0,45	570,786	3,357	0	6	479	332
3465	174	483	360	0,703	0,519	576,502	3,612	0	484	354	0,49	0,45	570,786	3,485	0	6	479	332
3485	175	455	317	0,703	0,519	576,502	3,302	0	482	368	0,49	0,45	570,786	3,622	0	6	479	332
3505	176	463	330	0,703	0,519	576,502	3,376	0	496	364	0,49	0,45	570,786	3,63	0	6	479	332
3525	177	477	347	0,703	0,519	576,502	3,256	0	496	336	0,49	0,45	570,786	3,533	0	6	479	332
3545	178	464	328	0,703	0,519	576,138	3,264	0	497	339	0,49	0,45	572,05	3,615	0	6	479	332
3565	179	467	285	0,703	0,519	576,138	3,469	0	505	356	0,49	0,45	572,05	3,53	0	6	479	332
3585	180	467	318	0,703	0,519	576,138	3,365	0	466	329	0,49	0,45	572,05	3,011	0	6	479	332
3605	181	467	298	0,702	0,52	576,138	3,36	0	483	351	0,49	0,45	572,05	3,216	0	6	479	332
3608								5							5				Keyboard	3	39	0	Right
3625	182	467	298	0,702	0,52	576,138	3,268	0	501	376	0,489	0,45	572,05	3,511	0	6	479	332
3645	183	466	297	0,702	0,52	577,532	3,242	0	488	369	0,489	0,45	572,371	3,303	0	6	479	332
3665	184	461	280	0,702	0,52	577,532	3,417	0	490	336	0,49	0,45	572,371	3,501	0	6	479	332
3685	185	488	281	0,703	0,52	577,532	3,467	0	501	356	0,49	0,45	572,371	3,435	0	6	479	332
3704	186	473	285	0,703	0,52	577,532	3,31	0	480	347	0,491	0,45	572,371	3,556	0	6	479	332
3724	187	455	327	0,704	0,521	577,532	3,474	0	475	345	0,491	0,45	572,371	3,422	0	6	479	332
3744	188	464	333	0,704	0,521	577,458	3,423	0	469	344	0,491	0,45	570,536	3,448	0	6	479	332
3764	189	475	312	0,704	0,521	577,458	3,296	0	514	365	0,491	0,45	570,536	3,757	0	6	479	332
3784	190	453	332	0,704	0,521	577,458	3,577	0	-800	-600	0,704	0,521	-1	-1	4	7	481	329
3804	191	438	311	0,703	0,521	577,458	3,499	0	466	330	0,491	0,451	570,536	3,343	0	7	481	329
3824	192	457	305	0,703	0,521	577,458	3,518	0	497	328	0,491	0,451	570,536	3,586	0	7	481	329
3844	193	454	311	0,703	0,522	576,197	3,53	0	497	327	0,491	0,451	571,877	3,594	0	7	481	329
3864	194	452	324	0,704	0,522	576,197	3,31	0	494	373	0,491	0,451	571,877	3,653	0	7	481	329
3884	195	449	334	0,704	0,522	576,197	3,45	0	493	318	0,491	0,451	571,877	3,467	0	7	481	329
3904	196	488	329	0,704	0,522	576,197	3,199	0	509	344	0,491	0,451	571,877	3,475	0	7	481	329
3924	197	479	334	0,704	0,522	576,197	3,409	0	520	325	0,491	0,451	571,877	3,564	0	7	481	329
3944	198	490	333	0,704	0,522	576,786	3,315	0	524	338	0,491	0,451	570,447	3,458	0	7	481	329
3964	199	447	301	0,704	0,522	576,786	3,37	0	484	361	0,492	0,451	570,447	3,455	0
3984	200	445	319	0,704	0,522	576,786	3,577	0	488	354	0,492	0,451	570,447	3,395	0
4003	201	470	304	0,705	0,522	576,786	3,267	0	509	340	0,492	0,451	570,447	3,493	0
4023	202	482	308	0,705	0,522	576,786	3,568	0	505	359	0,492	0,451	570,447	3,65	0
4043	203	493	314	0,705	0,522	575,744	3,456	0	501	351	0,493	0,451	570,896	3,663	0
4063	204	376	319	0,706	0,522	575,744	3,343	0	375	332	0,494	0,451	570,896	3,5	0	8	382	348
4083	205	374	344	0,706	0,523	575,744	3,369	0	388	354	0,494	0,451	570,896	3,636	0	8	382	348
4103	206	374	329	0,706	0,523	575,744	3,465	0	383	372	0,493	0,451	570,896	3,518	0	8	382	348
4123	207	387	321	0,705	0,523	575,744	3,522	0	383	360	0,493	0,451	570,896	3,449	0	8	382	348
4143	208	387	331	0,705	0,523	575,199	3,576	0	384	367	0,493	0,451	571,967	3,49	0	8	382	348
4146								5							5				ShowAVI	8	0	0	single.avi
4163	209	392	325	0,706	0,523	575,199	3,291	0	374	382	0,493	0,451	571,967	3,791	0	8	382	348
4183	210	-800	-600	0,493	0,452	-1	-1	4	370	305	0,493	0,452	571,967	3,113	0
4203	211	365	294	0,706	0,523	575,199	3,408	0	393	312	0,493	0,452	571,967	3,441	0
4223	212	385	298	0,706	0,523	575,199	3,358	0	378	322	0,493	0,452	571,967	3,178	0
4243	213	384	294	0,706	0,523	577,692	3,372	0	381	329	0,493	0,452	572,23	3,31	0
4263	214	390	352	0,706	0,523	577,692	3,609	0	368	369	0,493	0,452	572,23	3,631	0
4283	215	376	329	0,706	0,523	577,692	3,4	0	386	321	0,494	0,452	572,23	3,521	0	9	377	326
4302	216	362	330	0,706	0,523	577,692	3,462	0	397	337	0,494	0,452	572,23	3,443	0	9	377	326
4322	217	376	295	0,707	0,523	577,692	3,324	0	376	360	0,494	0,452	572,23	3,51	0	9	377	326
4342	218	372	286	0,707	0,523	576,103	3,311	0	388	340	0,494	0,452	571,479	3,475	0	9	377	326
4362	219	372	307	0,707	0,523	576,103	3,618	0	385	338	0,494	0,452	571,479	3,45	0	9	377	326
4382	220	370	298	0,706	0,523	576,103	3,487	0	376	370	0,494	0,452	571,479	3,665	0	9	377	326
4402	221	379	313	0,706	0,524	576,103	3,473	0	411	301	0,494	0,452	571,479	3,434	0
4422	222	373	293	0,706	0,524	576,103	3,174	0	367	300	0,494	0,452	571,479	3,464	0
4442	223	375	296	0,706	0,524	576,83	3,071	0	375	297	0,494	0,452	572,19	3,519	0
4462	224	374	317	0,706	0,524	576,83	3,387	0	402	344	0,494	0,452	572,19	3,682	0
4482	225	385	297	0,706	0,524	576,83	3,42	0	353	370	0,494	0,452	572,19	3,794	0
4502	226	373	316	0,706	0,524	576,83	3,546	0	383	325	0,494	0,452	572,19	3,509	0
4522	227	384	336	0,706	0,524	576,83	3,486	0	394	368	0,494	0,452	572,19	3,946	0
4542	228	378	333	0,706	0,524	575,787	3,536	0	377	353	0,494	0,452	571,661	3,899	0
4562	229	373	308	0,706	0,524	575,787	3,297	0	383	368	0,494	0,452	571,661	3,665	0
4582	230	368	287	0,706	0,524	575,787	3,356	0	358	365	0,494	0,452	571,661	3,673	0
4602	231	385	320	0,706	0,524	575,787	3,425	0	378	373	0,494	0,452	571,661	3,597	0
4621	232	386	311	0,706	0,523	575,787	3,538	0	404	302	0,494	0,452	571,661	3,494	0
4641	233	388	310	0,705	0,522	575,701	3,604	0	399	297	0,493	0,451	571,626	3,465	0
4661	234	453	212	0,704	0,522	575,701	3,265	0	457	208	0,493	0,451	571,626	3,34	0	10	446	216
4681	235	448	216	0,704	0,522	575,701	3,427	0	434	204	0,493	0,451	571,626	3,104	0	10	446	216
4701	236	452	224	0,704	0,522	575,701	3,461	0	446	219	0,492	0,451	571,626	2,996	0	10	446	216
4721	237	453	222	0,704	0,522	575,701	3,463	0	431	216	0,492	0,451	571,626	3,118	0	10	446	216
4741	238	451	220	0,704	0,522	575,835	3,467	0	431	224	0,492	0,451	567,687	3,066	0	10	446	216
4761	239	455	203	0,704	0,522	575,835	3,324	0	452	218	0,492	0,451	567,687	3,248	0	10	446	216
4781	240	437	222	0,704	0,522	575,835	3,34	0	469	201	0,492	0,451	567,687	3,273	0	10	446	216
4801	241	459	223	0,704	0,522	575,835	3,398	0	441	206	0,492	0,451	567,687	3,117	0	10	446	216
4821	242	433	227	0,705	0,522	575,835	3,394	0	440	212	0,492	0,451	567,687	3,121	0	10	446	216
4841	243	439	228	0,705	0,522	576,021	3,392	0	438	201	0,492	0,451	569,632	3,135	0	10	446	216
4861	244	436	231	0,705	0,522	576,021	3,467	0	443	223	0,492	0,451	569,632	3,101	0	10	446	216
4880	245	473	200	0,704	0,522	576,021	3,087	0	429	227	0,492	0,451	569,632	3,105	0	10	446	216
4900	246	445	227	0,704	0,522	576,021	3,215	0	459	209	0,492	0,451	569,632	3,191	0	10	446	216
4920	247	442	219	0,704	0,522	576,021	3,263	0	451	222	0,492	0,451	569,632	3,049	0	10	446	216
4940	248	454	207	0,705	0,524	576,995	3,316	0	447	213	0,495	0,453	573,647	3,089	0	10	446	216
4960	249	319	417	0,706	0,525	576,995	3,151	0	295	403	0,496	0,454	573,647	3,233	0
4980	250	-800	-600	-1	-1	-1	-1	4	-800	-600	-1	-1	-1	-1	4
5000	251	316	457	0,707	0,526	576,995	3,199	0	290	401	0,495	0,454	573,647	3,14	0
5020	252	337	496	0,707	0,526	576,995	3,421	0	289	501	0,495	0,454	573,647	3,518	0
5040	253	339	520	0,707	0,526	575,356	3,457	0	288	512	0,495	0,454	571,385	3,506	0
5060	254	327	489	0,707	0,526	575,356	3,511	0	307	444	0,495	0,454	571,385	3,131	0
5080	255	297	468	0,707	0,526	575,356	3,317	0	292	399	0,496	0,454	571,385	3,067	0
5100	256	279	492	0,708	0,526	575,356	3,697	0	267	413	0,496	0,454	571,385	2,966	0
5120	257	-800	-600	0,496	0,454	-1	-1	4	255	374	0,496	0,454	571,385	2,998	0
5140	258	-800	-600	0,708	0,526	-1	-1	4	240	370	0,496	0,454	571,904	3,033	0
5160	259	280	455	0,708	0,526	575,491	3,483	0	284	376	0,496	0,454	571,904	3,001	0
5180	260	253	449	0,707	0,526	575,491	3,567	0	320	447	0,495	0,454	571,904	3,296	0
5200	261	274	395	0,707	0,526	575,491	3,401	0	274	396	0,495	0,454	571,904	3,196	0
5219	262	310	462	0,707	0,526	575,491	3,294	0	302	372	0,495	0,454	571,904	3,047	0
5239	263	305	446	0,707	0,526	575,025	3,276	0	309	394	0,495	0,454	571,747	3,173	0
5259	264	283	476	0,707	0,526	575,025	3,407	0	305	367	0,495	0,454	571,747	3,499	0
5279	265	277	460	0,707	0,526	575,025	3,566	0	269	383	0,495	0,454	571,747	3,284	0
5299	266	284	437	0,707	0,526	575,025	3,594	0	313	393	0,495	0,454	571,747	3,129	0
5319	267	-800	-600	0,495	0,454	-1	-1	4	265	354	0,495	0,454	571,747	3,052	0
5339	268	-800	-600	0,707	0,526	-1	-1	4	277	362	0,495	0,454	573,049	2,981	0
5359	269	436	277	0,705	0,524	577,187	3,13	0	438	256	0,494	0,452	573,049	2,959	0
5379	270	416	189	0,704	0,522	577,187	3,318	0	433	207	0,493	0,451	573,049	2,965	0	11	435	213
5399	271	436	213	0,704	0,522	577,187	3,222	0	442	227	0,493	0,451	573,049	3,028	0	11	435	213
5419	272	419	201	0,705	0,522	577,187	3,47	0	434	207	0,493	0,451	573,049	3,026	0	11	435	213
5439	273	428	217	0,705	0,522	574,616	3,474	0	435	218	0,493	0,451	570,589	3,011	0	11	435	213
5459	274	433	217	0,705	0,522	574,616	3,367	0	430	220	0,493	0,45	570,589	3,018	0	11	435	213
5478	275	424	224	0,705	0,522	574,616	3,157	0	427	211	0,493	0,45	570,589	3,089	0	11	435	213
5499	276	425	221	0,705	0,522	574,616	3,283	0	436	221	0,493	0,45	570,589	3,268	0	11	435	213
5518	277	445	217	0,704	0,522	574,616	3,207	0	442	215	0,492	0,45	570,589	3,031	0	11	435	213
5538	278	441	215	0,704	0,522	577,883	3,283	0	443	212	0,492	0,45	570,79	3,113	0	11	435	213
5558	279	439	203	0,705	0,522	577,883	3,138	0	432	211	0,492	0,45	570,79	3,019	0	11	435	213
5578	280	450	219	0,705	0,522	577,883	3,448	0	446	194	0,492	0,45	570,79	3,132	0	11	435	213
5598	281	422	217	0,705	0,522	577,883	3,105	0	434	210	0,492	0,45	570,79	3,12	0	11	435	213
5618	282	426	216	0,705	0,522	577,883	3,429	0	445	204	0,493	0,45	570,79	3,042	0	11	435	213
5638	283	431	219	0,705	0,522	574,881	3,292	0	442	200	0,492	0,45	569,881	3,092	0	11	435	213
5658	284	456	224	0,705	0,521	574,881	3,225	0	433	224	0,492	0,45	569,881	3,003	0	11	435	213
5678	285	415	222	0,705	0,521	574,881	3,517	0	422	211	0,492	0,45	569,881	3,046	0	11	435	213
5698	286	441	207	0,705	0,521	574,881	3,475	0	430	217	0,492	0,45	569,881	3,05	0	11	435	213
5718	287	424	206	0,705	0,521	574,881	3,516	0	439	212	0,492	0,45	569,881	3,039	0	11	435	213
5738	288	436	204	0,705	0,521	574,654	3,5	0	437	212	0,492	0,45	571,663	3,047	0	11	435	213
5758	289	441	206	0,705	0,521	574,654	3,389	0	455	201	0,492	0,45	571,663	3,373	0	11	435	213
5778	290	421	228	0,705	0,521	574,654	3,3	0	421	215	0,492	0,45	571,663	3,114	0
5797	291	402	208	0,705	0,521	574,654	3,345	0	392	205	0,493	0,45	571,663	3,037	0
5817	292	363	160	0,705	0,521	574,654	3,09	0	390	136	0,493	0,45	571,663	3	0	12	369	143
5837	293	342	165	0,705	0,521	573,027	3,023	0	393	145	0,493	0,45	566,127	2,936	0	12	369	143
5857	294	340	145	0,705	0,521	573,027	3,304	0	402	149	0,493	0,45	566,127	3,36	0	12	369	143
5877	295	357	155	0,705	0,521	573,027	3,299	0	374	137	0,493	0,45	566,127	2,955	0	12	369	143
5897	296	361	139	0,706	0,521	573,027	3,281	0	391	137	0,493	0,45	566,127	3,145	0	12	369	143
5917	297	374	138	0,706	0,521	573,027	3,086	0	382	153	0,493	0,45	566,127	3,032	0	12	369	143
5937	298	381	141	0,706	0,521	570,906	3,049	0	390	149	0,493	0,45	564,939	3,115	0	12	369	143
5957	299	357	143	0,706	0,521	570,906	3,21	0	407	125	0,493	0,45	564,939	3,237	0	12	369	143
5977	300	365	144	0,706	0,521	570,906	3,351	0	372	145	0,493	0,45	564,939	3,223	0	12	369	143
5997	301	371	148	0,706	0,521	570,906	3,104	0	356	129	0,493	0,45	564,939	2,997	0	12	369	143
6017	302	364	159	0,706	0,521	570,906	3,251	0	386	154	0,493	0,45	564,939	3,129	0	12	369	143
6037	303	365	166	0,705	0,521	568,467	3,25	0	363	150	0,493	0,45	566,12	3,062	0	12	369	143
6057	304	350	148	0,706	0,521	568,467	3,317	0	362	134	0,493	0,45	566,12	2,973	0	12	369	143
6076	305	367	143	0,705	0,521	568,467	3,152	0	381	148	0,493	0,45	566,12	3,233	0	12	369	143
6096	306	362	138	0,705	0,521	568,467	3,057	0	368	127	0,493	0,45	566,12	2,956	0	12	369	143
6116	307	360	157	0,705	0,521	568,467	3,191	0	350	143	0,493	0,45	566,12	3,124	0	12	369	143
6136	308	369	146	0,705	0,521	572,904	3,197	0	356	135	0,493	0,45	565,8	3,195	0	12	369	143
6156	309	355	143	0,705	0,521	572,904	3,288	0	377	125	0,493	0,45	565,8	3,081	0	12	369	143
6176	310	363	149	0,705	0,521	572,904	3,241	0	390	149	0,493	0,45	565,8	3,166	0	12	369	143
6196	311	339	161	0,705	0,521	572,904	3,279	0	383	130	0,493	0,45	565,8	3,116	0	12	369	143
6216	312	355	145	0,705	0,521	572,904	3,223	0	393	147	0,493	0,45	565,8	3,217	0	12	369	143
6236	313	353	151	0,705	0,521	573,322	3,232	0	392	140	0,493	0,45	565,982	3,218	0	12	369	143
6256	314	382	144	0,705	0,521	573,322	3,166	0	385	137	0,493	0,45	565,982	3,086	0	12	369	143
6276	315	364	140	0,705	0,521	573,322	3,109	0	378	159	0,493	0,45	565,982	3,207	0	12	369	143
6296	316	356	149	0,705	0,521	573,322	2,943	0	375	146	0,493	0,45	565,982	3,114	0	12	369	143
6316	317	361	137	0,705	0,521	573,322	3,127	0	363	146	0,492	0,45	565,982	3,104	0	12	369	143
6336	318	357	138	0,704	0,521	573,894	3,081	0	358	148	0,492	0,45	565,382	3,139	0	12	369	143
6356	319	359	148	0,704	0,521	573,894	3,089	0	373	154	0,492	0,45	565,382	3,207	0	12	369	143
6376	320	372	145	0,704	0,521	573,894	3,35	0	368	139	0,492	0,45	565,382	3,029	0	12	369	143
6395	321	353	138	0,704	0,521	573,894	3,258	0	394	131	0,492	0,45	565,382	3,158	0	12	369	143
6415	322	362	134	0,704	0,521	573,894	3,202	0	390	141	0,492	0,45	565,382	3,286	0	12	369	143
6435	323	364	129	0,704	0,521	574,092	3,32	0	387	137	0,492	0,45	566,329	3,241	0	12	369	143
6455	324	329	157	0,704	0,521	574,092	3,251	0	392	135	0,492	0,45	566,329	3,157	0	12	369	143
6475	325	358	127	0,704	0,521	574,092	3,353	0	372	140	0,492	0,45	566,329	3,368	0	12	369	143
6495	326	370	136	0,704	0,521	574,092	3,26	0	394	151	0,492	0,45	566,329	3,38	0	12	369	143
6515	327	469	222	0,702	0,522	574,092	3,379	0	483	245	0,491	0,452	566,329	3,421	0
6535	328	501	210	0,699	0,524	576,473	3,371	0	488	255	0,489	0,454	569,724	3,462	0
6555	329	638	376	0,699	0,524	576,473	3,331	0	601	407	0,489	0,454	569,724	3,288	0
6577	330	681	392	0,699	0,524	576,473	3,404	0	622	410	0,488	0,454	569,724	3,199	0	13	636	417
6595	331	639	384	0,699	0,524	576,473	3,399	0	608	405	0,488	0,454	569,724	3,294	0	13	636	417
6615	332	655	397	0,699	0,524	576,473	3,206	0	639	429	0,487	0,454	569,724	3,636	0	13	636	417
6635	333	667	394	0,698	0,524	576,798	3,233	0	640	432	0,486	0,454	568,503	3,637	0	13	636	417
6655	334	655	409	0,698	0,524	576,798	3,36	0	608	428	0,486	0,454	568,503	3,472	0	13	636	417
6674	335	635	395	0,697	0,523	576,798	3,16	0	633	436	0,485	0,454	568,503	3,42	0	13	636	417
6694	336	658	416	0,697	0,523	576,798	3,39	0	622	423	0,485	0,454	568,503	3,387	0	13	636	417
6714	337	636	438	0,697	0,524	576,798	3,32	0	613	424	0,485	0,454	568,503	3,342	0	13	636	417
6734	338	641	438	0,697	0,524	576,396	3,272	0	625	424	0,485	0,454	569,029	3,308	0	13	636	417
6754	339	668	386	0,698	0,523	576,396	3,346	0	614	409	0,485	0,454	569,029	3,23	0
6774	340	633	431	0,698	0,524	576,396	3,295	0	615	425	0,485	0,454	569,029	3,328	0
6794	341	629	372	0,698	0,524	576,396	3,027	0	599	436	0,485	0,454	569,029	3,325	0
6814	342	622	453	0,698	0,524	576,396	3,292	0	615	426	0,485	0,454	569,029	3,368	0
6834	343	617	442	0,698	0,524	573,946	3,189	0	611	430	0,485	0,454	569,313	3,383	0
6854	344	623	417	0,698	0,524	573,946	3,139	0	593	436	0,485	0,454	569,313	3,389	0
6874	345	627	387	0,698	0,524	573,946	3,146	0	611	422	0,485	0,454	569,313	3,207	0
6894	346	653	381	0,698	0,524	573,946	3,098	0	646	407	0,486	0,454	569,313	3,412	0	14	637	398
6914	347	646	366	0,698	0,524	573,946	3,095	0	644	425	0,486	0,455	569,313	3,439	0	14	637	398
6936	348	642	355	0,698	0,525	577,439	3,11	0	643	421	0,486	0,455	570,217	3,409	0	14	637	398
6954	349	663	389	0,698	0,525	577,439	3,429	0	630	419	0,485	0,455	570,217	3,349	0	14	637	398
6974	350	622	379	0,698	0,525	577,439	3,035	0	625	426	0,485	0,455	570,217	3,62	0	14	637	398
6993	351	641	383	0,697	0,525	577,439	3,276	0	621	426	0,485	0,455	570,217	3,425	0	14	637	398
7013	352	675	408	0,697	0,526	577,439	3,503	0	659	450	0,485	0,456	570,217	3,344	0
7033	353	659	406	0,697	0,526	576,39	3,366	0	658	456	0,485	0,456	569,971	3,428	0
7053	354	668	456	0,697	0,526	576,39	3,533	0	621	473	0,485	0,456	569,971	3,497	0
7073	355	661	404	0,698	0,526	576,39	3,282	0	664	460	0,485	0,456	569,971	3,496	0	15	655	453
7093	356	672	460	0,698	0,526	576,39	3,418	0	644	439	0,486	0,455	569,971	3,413	0	15	655	453
7113	357	681	446	0,698	0,526	576,39	3,423	0	658	458	0,486	0,456	569,971	3,519	0	15	655	453
7133	358	679	436	0,698	0,526	572,815	3,408	0	650	450	0,486	0,456	571,02	3,506	0	15	655	453
7153	359	648	467	0,698	0,526	572,815	3,56	0	665	449	0,486	0,456	571,02	3,611	0	15	655	453
7173	360	669	442	0,698	0,526	572,815	3,405	0	617	475	0,486	0,456	571,02	3,515	0	15	655	453
7193	361	672	459	0,698	0,526	572,815	3,501	0	635	458	0,486	0,456	571,02	3,49	0	15	655	453
7213	362	673	440	0,698	0,526	572,815	3,237	0	647	463	0,485	0,456	571,02	3,351	0	15	655	453
7233	363	675	445	0,698	0,526	572,948	3,214	0	626	474	0,485	0,456	569,774	3,281	0	15	655	453
7253	364	678	438	0,697	0,526	572,948	3,397	0	647	456	0,485	0,456	569,774	3,492	0	15	655	453
7273	365	667	440	0,697	0,526	572,948	3,381	0	627	454	0,485	0,456	569,774	3,517	0	15	655	453
7292	366	664	462	0,697	0,526	572,948	3,415	0	629	476	0,484	0,456	569,774	3,477	0	15	655	453
7312	367	589	318	0,698	0,525	572,948	3,099	0	560	415	0,486	0,455	569,774	3,563	0
7335	368	577	310	0,699	0,525	576,519	3,093	0	545	415	0,487	0,455	571,066	3,573	0
7352	369	501	340	0,7	0,525	576,519	3,252	0	505	392	0,488	0,455	571,066	3,533	0
7374	370	492	408	0,7	0,525	576,519	3,42	0	534	398	0,488	0,455	571,066	3,562	0	16	511	390
7392	371	521	390	0,7	0,526	576,519	3,822	0	513	419	0,488	0,456	571,066	3,498	0	16	511	390
7413	372	501	382	0,7	0,526	576,519	3,513	0	517	402	0,488	0,456	571,066	3,446	0	16	511	390
7432	373	503	375	0,7	0,525	575,299	3,671	0	520	407	0,487	0,456	574,07	3,455	0	16	511	390
7453	374	496	370	0,699	0,525	575,299	3,569	0	505	380	0,487	0,455	574,07	3,48	0	16	511	390
7472	375	500	385	0,699	0,525	575,299	3,46	0	516	387	0,487	0,455	574,07	3,673	0	16	511	390
7492	376	528	364	0,699	0,525	575,299	3,449	0	530	398	0,487	0,455	574,07	3,584	0	16	511	390
7512	377	512	369	0,7	0,525	575,299	3,591	0	504	413	0,487	0,455	574,07	3,53	0	16	511	390
7533	378	523	371	0,7	0,525	575,932	3,539	0	511	423	0,487	0,455	572,351	3,597	0	16	511	390
7552	379	515	358	0,7	0,525	575,932	3,632	0	510	415	0,487	0,455	572,351	3,643	0	16	511	390
7573	380	509	396	0,7	0,525	575,932	3,604	0	489	399	0,487	0,455	572,351	3,665	0	16	511	390
7591	381	509	425	0,7	0,525	575,932	3,719	0	524	373	0,487	0,456	572,351	3,609	0	16	511	390
7613	382	468	359	0,7	0,525	575,932	3,826	0	512	406	0,487	0,455	572,351	3,476	0
7631	383	460	385	0,702	0,525	576,319	3,86	0	511	389	0,49	0,456	574,589	3,472	0
7653	384	385	403	0,703	0,525	576,319	3,708	0	384	410	0,49	0,455	574,589	3,804	0
7671	385	345	376	0,703	0,525	576,319	3,776	0	348	325	0,49	0,455	574,589	3,427	0
7693	386	372	341	0,703	0,525	576,319	3,652	0	345	377	0,49	0,455	574,589	3,346	0
7711	387	353	403	0,702	0,525	576,319	3,657	0	366	391	0,49	0,455	574,589	3,538	0
7731	388	364	380	0,702	0,524	576,05	3,661	0	345	362	0,489	0,455	572,646	3,536	0
7751	389	358	375	0,702	0,524	576,05	3,628	0	369	406	0,489	0,455	572,646	3,728	0
7773	390	358	416	0,701	0,524	576,05	3,751	0	356	432	0,488	0,455	572,646	3,773	0
7791	391	368	385	0,701	0,524	576,05	3,648	0	348	391	0,488	0,455	572,646	3,694	0
7813	392	373	307	0,702	0,524	576,05	3,485	0	348	418	0,489	0,455	572,646	3,577	0
7831	393	376	312	0,702	0,524	577,105	3,515	0	351	421	0,489	0,455	574,316	3,577	0
7850	394	347	375	0,702	0,524	577,105	3,703	0	339	401	0,489	0,455	574,316	3,657	0
7870	395	397	356	0,701	0,524	577,105	3,54	0	356	310	0,488	0,455	574,316	3,198	0
7890	396	409	424	0,7	0,525	577,105	3,809	0	422	398	0,488	0,456	574,316	3,379	0
7910	397	436	315	0,7	0,525	577,105	3,428	0	438	438	0,488	0,456	574,316	3,635	0	17	438	382
7930	398	453	319	0,7	0,525	575,297	3,47	0	454	420	0,488	0,456	570,518	3,427	0	17	438	382
7950	399	423	353	0,701	0,524	575,297	3,372	0	437	420	0,488	0,456	570,518	3,588	0	17	438	382
7970	400	422	358	0,701	0,524	575,297	3,272	0	434	420	0,488	0,456	570,518	3,512	0	17	438	382
7990	401	430	364	0,701	0,524	575,297	3,282	0	430	418	0,488	0,455	570,518	3,622	0	17	438	382
8010	402	438	340	0,701	0,524	575,297	3,168	0	448	419	0,488	0,455	570,518	3,657	0	17	438	382
8030	403	441	342	0,7	0,524	575,342	3,137	0	446	415	0,488	0,455	573,667	3,672	0	17	438	382
8050	404	427	357	0,7	0,524	575,342	3,146	0	421	451	0,487	0,456	573,667	3,776	0
8070	405	418	381	0,7	0,524	575,342	3,376	0	452	401	0,487	0,456	573,667	3,662	0
8090	406	421	377	0,7	0,524	575,342	3,438	0	403	446	0,487	0,456	573,667	3,7	0
8110	407	409	435	0,7	0,524	575,342	3,778	0	432	431	0,487	0,456	573,667	3,833	0
8130	408	407	452	0,7	0,524	576,129	3,938	0	435	416	0,487	0,455	573,783	3,791	0
8150	409	431	419	0,7	0,524	576,129	3,763	0	-800	-600	0,7	0,524	-1	-1	4
8169	410	446	410	0,7	0,524	576,129	3,78	0	-800	-600	0,7	0,524	-1	-1	4
8189	411	432	325	0,7	0,523	576,129	3,212	0	421	439	0,487	0,455	573,783	3,624	0
8209	412	458	321	0,7	0,523	576,129	3,525	0	418	451	0,487	0,455	573,783	3,665	0
8229	413	461	318	0,699	0,524	575,556	3,369	0	418	451	0,487	0,456	573,603	3,664	0
8249	414	486	524	0,699	0,524	575,556	4,275	0	500	453	0,486	0,456	573,603	3,848	0
8269	415	478	358	0,699	0,524	575,556	3,388	0	478	471	0,486	0,456	573,603	3,641	0
8289	416	492	408	0,698	0,524	575,556	3,573	0	502	474	0,486	0,456	573,603	3,796	0
8309	417	497	450	0,698	0,524	575,556	3,681	0	514	433	0,485	0,455	573,603	3,874	0
8329	418	496	371	0,697	0,524	578,131	3,806	0	510	442	0,484	0,455	573,099	3,808	0
8349	419	491	378	0,697	0,524	578,131	3,399	0	528	418	0,484	0,456	573,099	3,652	0
8369	420	466	476	0,698	0,524	578,131	3,922	0	520	455	0,485	0,456	573,099	3,825	0	18	491	442
8389	421	488	420	0,698	0,524	578,131	3,76	0	472	474	0,485	0,456	573,099	3,784	0	18	491	442
8409	422	500	446	0,698	0,524	578,131	3,664	0	492	457	0,485	0,456	573,099	3,616	0	18	491	442
8429	423	489	420	0,698	0,524	575,316	3,888	0	472	464	0,486	0,456	571,796	3,682	0	18	491	442
8448	424	494	419	0,698	0,524	575,316	3,699	0	493	449	0,486	0,456	571,796	3,661	0	18	491	442
8468	425	511	399	0,698	0,524	575,316	3,477	0	475	457	0,485	0,456	571,796	3,463	0	18	491	442
8488	426	517	426	0,698	0,524	575,316	3,789	0	493	473	0,485	0,456	571,796	3,475	0	18	491	442
8508	427	500	384	0,698	0,524	575,316	3,504	0	505	443	0,485	0,456	571,796	3,645	0
8528	428	512	386	0,698	0,525	577,558	3,631	0	501	451	0,486	0,456	571,272	3,545	0
8548	429	467	462	0,699	0,525	577,558	3,882	0	520	421	0,486	0,456	571,272	3,658	0
8568	430	503	351	0,699	0,525	577,558	2,997	0	511	448	0,486	0,456	571,272	3,483	0
8588	431	524	376	0,699	0,525	577,558	3,632	0	499	417	0,486	0,456	571,272	3,169	0
8608	432	474	457	0,698	0,525	577,558	3,775	0	537	453	0,485	0,456	571,272	3,62	0
8628	433	498	407	0,697	0,525	578,176	3,486	0	532	443	0,484	0,456	572,807	3,46	0
8648	434	495	419	0,697	0,525	578,176	3,487	0	491	444	0,484	0,456	572,807	3,288	0
8668	435	497	422	0,697	0,525	578,176	3,536	0	514	414	0,484	0,456	572,807	3,555	0
8688	436	488	460	0,698	0,525	578,176	3,73	0	555	394	0,485	0,456	572,807	3,483	0
8708	437	535	478	0,698	0,525	578,176	3,702	0	520	439	0,485	0,456	572,807	3,517	0
8728	438	536	499	0,698	0,525	574,564	3,652	0	536	419	0,485	0,457	572,38	3,478	0
8748	439	525	458	0,699	0,525	574,564	3,545	0	564	445	0,486	0,457	572,38	3,41	0
8767	440	535	417	0,698	0,525	574,564	3,384	0	568	459	0,485	0,457	572,38	3,631	0
8787	441	500	415	0,698	0,525	574,564	3,369	0	541	450	0,485	0,457	572,38	3,56	0
8807	442	545	439	0,697	0,525	574,564	3,579	0	530	424	0,484	0,457	572,38	3,271	0
8827	443	536	415	0,697	0,525	576,647	3,51	0	522	427	0,484	0,457	572,303	3,352	0
8847	444	519	438	0,697	0,525	576,647	3,735	0	538	435	0,484	0,456	572,303	3,405	0
8867	445	520	487	0,697	0,525	576,647	3,639	0	551	453	0,484	0,456	572,303	3,667	0
8887	446	531	449	0,697	0,525	576,647	3,3	0	556	437	0,484	0,456	572,303	3,326	0
8907	447	527	468	0,697	0,525	576,647	3,303	0	538	453	0,484	0,457	572,303	3,272	0
8927	448	529	450	0,697	0,525	575,931	3,303	0	545	447	0,484	0,456	572,802	3,309	0
8947	449	479	295	0,697	0,524	575,931	3,141	0	497	339	0,484	0,455	572,802	3,465	0
8967	450	440	291	0,696	0,523	575,931	3,334	0	480	289	0,484	0,455	572,802	3,26	0	19	466	300
8987	451	455	272	0,697	0,523	575,931	3,424	0	494	305	0,485	0,455	572,802	3,618	0	19	466	300
9007	452	462	292	0,698	0,523	575,931	3,58	0	478	325	0,485	0,455	572,802	3,506	0	19	466	300
9027	453	445	289	0,698	0,523	574,49	3,683	0	482	307	0,486	0,455	569,288	3,476	0	19	466	300
9046	454	457	324	0,699	0,523	574,49	3,824	0	466	310	0,486	0,455	569,288	3,3	0	19	466	300
9066	455	456	297	0,699	0,523	574,49	3,338	0	473	309	0,486	0,455	569,288	3,158	0	19	466	300
9086	456	468	278	0,698	0,523	574,49	3,372	0	447	320	0,485	0,455	569,288	3,122	0	19	466	300
9106	457	457	301	0,698	0,523	574,49	3,266	0	473	300	0,485	0,455	569,288	3,336	0	19	466	300
9126	458	461	296	0,697	0,523	573,805	3,25	0	464	300	0,484	0,455	570,732	3,267	0	19	466	300
9146	459	453	309	0,697	0,523	573,805	3,42	0	489	290	0,484	0,455	570,732	3,435	0	19	466	300
9166	460	470	304	0,697	0,523	573,805	3,279	0	460	307	0,484	0,455	570,732	3,197	0	19	466	300
9186	461	468	286	0,698	0,523	573,805	3,242	0	480	279	0,485	0,455	570,732	3,365	0	19	466	300
9206	462	451	301	0,698	0,523	573,805	3,298	0	487	324	0,485	0,455	570,732	3,324	0	20	469	305
9226	463	459	292	0,698	0,523	574,914	3,299	0	476	321	0,485	0,455	570,564	3,237	0	20	469	305
9246	464	444	331	0,698	0,523	574,914	3,602	0	465	319	0,485	0,455	570,564	3,222	0	20	469	305
9266	465	464	293	0,698	0,523	574,914	3,394	0	470	324	0,485	0,455	570,564	3,258	0	20	469	305
9286	466	464	283	0,698	0,524	574,914	3,31	0	466	319	0,485	0,455	570,564	3,278	0	20	469	305
9306	467	465	292	0,698	0,523	574,914	3,395	0	491	304	0,485	0,455	570,564	3,32	0	20	469	305
9326	468	465	288	0,698	0,523	574,959	3,367	0	497	303	0,485	0,455	570,929	3,35	0	20	469	305
9346	469	455	307	0,699	0,523	574,959	3,309	0	454	345	0,485	0,455	570,929	3,508	0
9365	470	467	276	0,699	0,523	574,959	3,123	0	479	344	0,486	0,455	570,929	3,436	0
9385	471	470	277	0,699	0,523	574,959	3,463	0	478	304	0,485	0,455	570,929	3,327	0
9405	472	466	328	0,698	0,524	574,959	3,256	0	468	291	0,485	0,455	570,929	3,335	0
9425	473	465	316	0,698	0,524	573,73	3,237	0	480	276	0,485	0,456	571,635	3,347	0
9445	474	450	340	0,698	0,524	573,73	3,592	0	478	313	0,485	0,456	571,635	3,303	0	21	465	302
9465	475	461	283	0,698	0,524	573,73	3,421	0	478	324	0,485	0,456	571,635	3,377	0	21	465	302
9485	476	441	324	0,698	0,524	573,73	3,652	0	482	315	0,485	0,456	571,635	3,444	0	21	465	302
9505	477	461	302	0,699	0,524	573,73	3,422	0	468	298	0,486	0,456	571,635	3,588	0	21	465	302
9525	478	455	318	0,699	0,524	576,377	3,515	0	467	300	0,486	0,456	572,292	3,669	0	21	465	302
9545	479	486	280	0,699	0,524	576,377	3,27	0	459	305	0,486	0,455	572,292	3,499	0	21	465	302
9565	480	453	301	0,699	0,524	576,377	3,281	0	467	301	0,486	0,455	572,292	3,386	0	21	465	302
9585	481	452	288	0,699	0,524	576,377	3,283	0	494	295	0,486	0,455	572,292	3,533	0	21	465	302
9605	482	450	304	0,698	0,524	576,377	3,408	0	458	331	0,486	0,455	572,292	3,326	0
9625	483	450	303	0,698	0,524	575,179	3,418	0	468	332	0,486	0,455	570,669	3,345	0
9644	484	309	393	0,7	0,525	575,179	3,329	0	308	377	0,488	0,457	570,669	3,288	0
9664	485	162	439	0,702	0,526	575,179	3,414	0	184	370	0,491	0,458	570,669	3,17	0
9684	486	159	470	0,703	0,526	575,179	3,403	0	173	469	0,491	0,458	570,669	3,382	0
9704	487	194	447	0,703	0,526	575,179	3,124	0	135	430	0,491	0,458	570,669	3,246	0	22	155	439
9724	488	203	459	0,703	0,526	575,784	3,149	0	112	454	0,491	0,458	575,12	3,261	0	22	155	439
9744	489	134	438	0,703	0,527	575,784	3,198	0	160	450	0,491	0,458	575,12	3,227	0	22	155	439
9764	490	169	439	0,704	0,527	575,784	3,185	0	148	451	0,492	0,458	575,12	3,337	0	22	155	439
9784	491	158	449	0,705	0,527	575,784	3,353	0	133	413	0,493	0,457	575,12	3,056	0	22	155	439
9804	492	164	475	0,706	0,527	575,784	3,434	0	166	388	0,493	0,457	575,12	2,745	0	22	155	439
9824	493	159	481	0,706	0,527	574,711	3,483	0	155	371	0,494	0,457	577,839	2,701	0	22	155	439
9844	494	148	443	0,706	0,527	574,711	3,396	0	79	417	0,494	0,457	577,839	3,208	0
9864	495	160	460	0,706	0,527	574,711	3,371	0	147	350	0,493	0,457	577,839	2,924	0
9884	496	139	442	0,705	0,527	574,711	3,585	0	129	296	0,493	0,457	577,839	2,648	0
9904	497	166	437	0,705	0,527	574,711	3,25	0	137	359	0,492	0,457	577,839	2,9	0
9924	498	161	440	0,705	0,527	574,148	3,276	0	130	346	0,492	0,457	575,748	2,79	0
9944	499	159	449	0,705	0,527	574,148	3,24	0	133	382	0,492	0,457	575,748	2,942	0
9963	500	176	470	0,705	0,527	574,148	3,433	0	141	382	0,493	0,457	575,748	2,937	0
9983	501	155	447	0,705	0,527	574,148	3,289	0	135	387	0,493	0,457	575,748	3,093	0
10003	502	141	446	0,705	0,527	574,148	3,294	0	163	455	0,493	0,457	575,748	3,348	0
10023	503	145	448	0,705	0,527	572,137	3,288	0	170	464	0,492	0,457	574,861	3,413	0
10043	504	148	457	0,705	0,527	572,137	3,383	0	-800	-600	0,705	0,527	-1	-1	4
10063	505	167	434	0,705	0,527	572,137	3,349	0	128	410	0,492	0,457	574,861	3,223	0
10083	506	153	455	0,705	0,527	572,137	3,497	0	179	419	0,492	0,457	574,861	3,234	0
10103	507	154	439	0,705	0,527	572,137	3,262	0	168	429	0,493	0,457	574,861	3,298	0
10123	508	154	446	0,706	0,527	574,203	3,284	0	155	437	0,494	0,457	575,931	3,411	0
10143	509	157	438	0,706	0,527	574,203	3,29	0	166	457	0,494	0,457	575,931	3,42	0
10163	510	157	439	0,706	0,527	574,203	3,444	0	197	396	0,494	0,457	575,931	3,448	0
10183	511	151	447	0,706	0,527	574,203	3,406	0	154	324	0,494	0,457	575,931	2,922	0
10203	512	150	453	0,705	0,527	574,203	3,539	0	169	440	0,493	0,457	575,931	3,434	0
10223	513	151	458	0,705	0,527	572,683	3,55	0	175	391	0,493	0,457	574,992	3,312	0
10243	514	170	430	0,705	0,527	572,683	3,296	0	160	389	0,492	0,457	574,992	3,359	0
10263	515	205	437	0,704	0,527	572,683	3,527	0	222	362	0,492	0,457	574,992	3,238	0
10282	516	252	419	0,704	0,527	572,683	3,09	0	224	418	0,491	0,457	574,992	3,329	0
10302	517	265	467	0,704	0,527	572,683	3,625	0	289	381	0,492	0,457	574,992	3,546	0
10322	518	276	468	0,704	0,527	573,74	3,601	0	312	379	0,492	0,457	576,256	3,531	0
10342	519	285	329	0,704	0,527	573,74	2,917	0	257	348	0,491	0,457	576,256	3,109	0
10362	520	268	334	0,704	0,527	573,74	3,022	0	244	390	0,491	0,457	576,256	3,126	0
10382	521	295	410	0,703	0,527	573,74	3,377	0	253	391	0,491	0,457	576,256	3,047	0
10402	522	-800	-600	0,491	0,457	-1	-1	4	249	363	0,491	0,457	576,256	2,994	0
10422	523	-800	-600	0,704	0,527	-1	-1	4	250	384	0,492	0,457	577,805	2,981	0
10442	524	276	455	0,705	0,527	573,297	3,51	0	236	409	0,492	0,457	577,805	3,124	0
10462	525	285	418	0,705	0,528	573,297	3,305	0	262	382	0,493	0,458	577,805	3,357	0	23	248	392
10482	526	265	454	0,705	0,528	573,297	3,741	0	241	343	0,493	0,458	577,805	3,242	0	23	248	392
10502	527	266	442	0,705	0,528	573,297	3,266	0	208	396	0,492	0,458	577,805	3,21	0	23	248	392
10522	528	266	431	0,704	0,528	574,409	3,405	0	216	376	0,491	0,458	573,952	3,284	0	23	248	392
10541	529	252	329	0,704	0,528	574,409	2,732	0	250	434	0,491	0,458	573,952	3,273	0	23	248	392
10561	530	258	345	0,704	0,528	574,409	2,763	0	226	406	0,491	0,458	573,952	3,205	0	23	248	392
10581	531	268	348	0,704	0,528	574,409	3,214	0	262	402	0,491	0,458	573,952	3,145	0	23	248	392
10601	532	334	352	0,703	0,528	574,409	3,231	0	364	415	0,491	0,458	573,952	3,252	0
10621	533	345	351	0,703	0,528	577,676	3,266	0	370	416	0,491	0,458	573,79	3,2	0
10641	534	384	353	0,703	0,528	577,676	3,063	0	359	409	0,49	0,458	573,79	3,163	0
10661	535	328	477	0,703	0,528	577,676	4,007	0	338	451	0,49	0,458	573,79	3,587	0
10681	536	335	441	0,703	0,528	577,676	3,549	0	370	405	0,49	0,458	573,79	3,379	0	24	348	428
10701	537	341	455	0,702	0,528	577,676	3,581	0	360	369	0,49	0,458	573,79	3,297	0	24	348	428
10721	538	346	435	0,702	0,527	577,831	3,613	0	358	374	0,49	0,458	574,666	3,473	0	24	348	428
10741	539	321	434	0,703	0,527	577,831	4,032	0	345	389	0,49	0,458	574,666	3,295	0	24	348	428
10761	540	365	468	0,703	0,527	577,831	3,709	0	335	401	0,49	0,457	574,666	3,327	0	24	348	428
10781	541	347	432	0,703	0,527	577,831	3,396	0	343	445	0,49	0,457	574,666	3,492	0	24	348	428
10801	542	345	434	0,702	0,527	577,831	3,71	0	349	448	0,489	0,457	574,666	3,423	0	24	348	428
10821	543	341	442	0,702	0,527	577,29	3,602	0	346	450	0,489	0,457	575,904	3,498	0	24	348	428
10840	544	366	439	0,701	0,527	577,29	3,547	0	-800	-600	0,701	0,527	-1	-1	4	24	348	428
10860	545	319	434	0,701	0,527	577,29	3,686	0	342	430	0,488	0,457	575,904	3,398	0
10880	546	357	402	0,702	0,527	577,29	3,289	0	322	404	0,489	0,457	575,904	3,284	0
10900	547	391	368	0,702	0,527	577,29	3,397	0	379	432	0,489	0,458	575,904	3,487	0	25	383	394
10920	548	379	353	0,702	0,527	576,627	3,351	0	385	427	0,489	0,458	572,398	3,459	0	25	383	394
10940	549	391	391	0,703	0,527	576,627	3,173	0	403	411	0,49	0,458	572,398	3,494	0	25	383	394
10960	550	382	367	0,703	0,527	576,627	3,162	0	386	409	0,49	0,458	572,398	3,39	0	25	383	394
10980	551	384	344	0,703	0,527	576,627	3,27	0	397	460	0,49	0,458	572,398	3,358	0	25	383	394
11000	552	367	345	0,702	0,527	576,627	3,314	0	375	443	0,489	0,458	572,398	3,367	0	25	383	394
11020	553	364	347	0,702	0,528	575,649	3,351	0	375	457	0,489	0,458	571,833	3,373	0	25	383	394
11040	554	392	368	0,702	0,528	575,649	3,168	0	378	424	0,489	0,458	571,833	3,319	0	25	383	394
11060	555	376	361	0,702	0,528	575,649	3,354	0	387	428	0,489	0,458	571,833	3,596	0	25	383	394
11080	556	405	350	0,702	0,528	575,649	3,029	0	382	417	0,49	0,458	571,833	3,675	0	25	383	394
11100	557	364	466	0,702	0,527	575,649	3,665	0	394	419	0,49	0,458	571,833	3,394	0	26	383	420
11120	558	368	466	0,702	0,527	577,815	3,674	0	394	419	0,49	0,458	572,834	3,564	0	26	383	420
11139	559	376	435	0,702	0,528	577,815	3,524	0	387	403	0,489	0,458	572,834	3,263	0	26	383	420
11159	560	377	431	0,702	0,528	577,815	3,576	0	376	452	0,489	0,458	572,834	3,523	0	26	383	420
11179	561	376	407	0,702	0,528	577,815	3,316	0	388	446	0,489	0,458	572,834	3,375	0	26	383	420
11199	562	386	415	0,702	0,527	577,815	3,387	0	388	440	0,49	0,458	572,834	3,398	0	26	383	420
11219	563	387	406	0,703	0,527	577,725	3,336	0	389	435	0,49	0,458	572,082	3,416	0	26	383	420
11239	564	384	352	0,703	0,527	577,725	3,498	0	381	445	0,491	0,458	572,082	3,506	0	26	383	420
11259	565	381	375	0,703	0,527	577,725	3,363	0	406	396	0,49	0,458	572,082	3,403	0	26	383	420
11279	566	386	467	0,703	0,527	577,725	3,654	0	404	439	0,49	0,458	572,082	3,478	0
11299	567	366	388	0,702	0,527	577,725	3,629	0	352	396	0,489	0,458	572,082	3,309	0
11319	568	364	424	0,702	0,527	576,601	3,598	0	361	412	0,489	0,458	571,652	3,301	0
11339	569	-800	-600	-1	-1	-1	-1	4	-800	-600	-1	-1	-1	-1	4
11359	570	368	380	0,701	0,527	576,601	3,553	0	412	416	0,489	0,458	571,652	3,639	0
11379	571	362	421	0,702	0,527	576,601	3,337	0	385	430	0,489	0,457	571,652	3,363	0
11399	572	371	362	0,702	0,526	576,601	3,418	0	363	372	0,489	0,457	571,652	2,937	0
11418	573	370	370	0,703	0,526	575,881	3,297	0	341	359	0,49	0,457	573,765	2,62	0
11438	574	360	399	0,703	0,526	575,881	3,375	0	382	419	0,49	0,458	573,765	3,802	0
11458	575	366	376	0,702	0,527	575,881	3,378	0	351	495	0,49	0,458	573,765	3,969	0
11478	576	383	367	0,702	0,527	575,881	3,201	0	388	438	0,489	0,458	573,765	3,529	0
11498	577	378	405	0,702	0,527	575,881	3,216	0	351	475	0,489	0,457	573,765	3,544	0
11518	578	386	390	0,702	0,526	577,791	3,241	0	363	448	0,49	0,457	574,814	3,564	0
11538	579	372	390	0,702	0,526	577,791	3,602	0	360	395	0,49	0,457	574,814	3,361	0
11558	580	356	381	0,702	0,526	577,791	3,326	0	372	453	0,49	0,457	574,814	3,445	0
11578	581	367	419	0,702	0,526	577,791	3,212	0	385	430	0,489	0,457	574,814	3,349	0
11598	582	380	353	0,702	0,526	577,791	2,951	0	376	402	0,489	0,457	574,814	3,3	0
11618	583	376	355	0,701	0,526	577,576	2,787	0	380	425	0,489	0,457	575,253	3,315	0
11638	584	365	367	0,701	0,526	577,576	3,407	0	378	394	0,488	0,457	575,253	3,454	0
11658	585	376	363	0,701	0,526	577,576	3,055	0	354	459	0,489	0,457	575,253	3,46	0
11678	586	368	392	0,702	0,526	577,576	3,307	0	338	506	0,489	0,457	575,253	3,729	0
11698	587	381	369	0,702	0,526	577,576	3,248	0	-800	-600	0,702	0,526	-1	-1	4
11718	588	380	376	0,703	0,526	575,7	3,112	0	-800	-600	0,49	0,457	-1	-1	4
11737	589	351	368	0,703	0,526	575,7	3,595	0	373	441	0,49	0,457	573,313	3,396	0
11757	590	365	426	0,703	0,526	575,7	3,42	0	377	381	0,49	0,457	573,313	3,079	0
11777	591	393	360	0,702	0,526	575,7	3,377	0	404	385	0,489	0,457	573,313	3,517	0
11797	592	378	402	0,702	0,526	575,7	3,302	0	388	457	0,489	0,457	573,313	3,491	0
11817	593	391	373	0,702	0,526	575,96	3,25	0	399	428	0,489	0,457	574,67	3,473	0
11837	594	349	443	0,702	0,526	575,96	3,558	0	365	424	0,489	0,457	574,67	3,293	0
11857	595	346	381	0,702	0,526	575,96	3,437	0	381	421	0,489	0,457	574,67	3,321	0
11877	596	370	361	0,702	0,526	575,96	3,263	0	370	423	0,489	0,457	574,67	3,333	0
11897	597	353	412	0,702	0,526	575,96	3,483	0	-800	-600	0,702	0,526	-1	-1	4
11917	598	358	374	0,702	0,525	575,759	3,44	0	-800	-600	0,49	0,457	-1	-1	4
11937	599	279	352	0,702	0,525	575,759	3,581	0	302	313	0,49	0,457	573,024	3,297	0
11957	600	311	391	0,702	0,526	575,759	3,269	0	286	332	0,49	0,457	573,024	3,337	0
11977	601	307	310	0,703	0,526	575,759	3,225	0	282	355	0,49	0,457	573,024	3,275	0
11997	602	327	398	0,703	0,526	575,759	3,616	0	285	332	0,49	0,457	573,024	3,11	0
12016	603	331	373	0,703	0,525	576,049	3,454	0	283	337	0,491	0,456	574,74	3,108	0
12036	604	304	382	0,704	0,525	576,049	3,549	0	287	322	0,491	0,456	574,74	3,273	0
12056	605	296	328	0,704	0,525	576,049	3,127	0	285	355	0,491	0,456	574,74	3,171	0
12076	606	336	296	0,703	0,526	576,049	3,022	0	299	311	0,49	0,457	574,74	2,999	0	27	300	323
12096	607	296	322	0,703	0,526	576,049	3,022	0	310	302	0,49	0,457	574,74	2,971	0	27	300	323
12116	608	310	310	0,703	0,526	574,927	3,016	0	316	310	0,49	0,457	571,473	2,927	0	27	300	323
12136	609	314	306	0,703	0,526	574,927	3,153	0	292	332	0,49	0,457	571,473	3,222	0	27	300	323
12156	610	293	296	0,703	0,526	574,927	2,81	0	281	360	0,49	0,457	571,473	3,187	0	27	300	323
12176	611	279	312	0,703	0,526	574,927	3,115	0	317	338	0,49	0,457	571,473	3,312	0	27	300	323
12196	612	315	328	0,703	0,526	574,927	3,071	0	320	304	0,49	0,457	571,473	3,086	0	27	300	323
12216	613	302	327	0,703	0,526	576,27	2,975	0	322	308	0,49	0,457	573,092	3,096	0	27	300	323
12236	614	289	321	0,703	0,526	576,27	3,009	0	305	317	0,49	0,457	573,092	3,156	0	27	300	323
12258	615	286	301	0,703	0,526	576,27	3,094	0	287	322	0,49	0,457	573,092	3,308	0	27	300	323
12276	616	293	334	0,703	0,526	576,27	3,062	0	304	304	0,49	0,457	573,092	2,753	0	27	300	323
12296	617	305	324	0,703	0,526	576,27	2,947	0	296	347	0,49	0,457	573,092	3,323	0	27	300	323
12316	618	307	324	0,703	0,526	575,554	2,973	0	290	348	0,49	0,457	572,54	3,14	0	27	300	323
12335	619	294	342	0,703	0,526	575,554	3,237	0	313	343	0,49	0,457	572,54	3,082	0	27	300	323
12355	620	275	322	0,703	0,526	575,554	3,138	0	312	348	0,49	0,457	572,54	3,097	0	27	300	323
12375	621	292	317	0,703	0,526	575,554	2,909	0	292	337	0,49	0,457	572,54	3,061	0	27	300	323
12395	622	300	331	0,703	0,526	575,554	3,221	0	295	322	0,49	0,457	572,54	3,168	0	27	300	323
12415	623	296	320	0,703	0,526	574,16	3,105	0	297	323	0,49	0,457	570,261	3,161	0	27	300	323
12435	624	315	335	0,703	0,526	574,16	2,999	0	291	341	0,49	0,457	570,261	3,237	0	27	300	323
12455	625	301	325	0,703	0,526	574,16	3,061	0	310	338	0,49	0,457	570,261	3,308	0	27	300	323
12475	626	301	292	0,703	0,526	574,16	3,123	0	316	320	0,49	0,457	570,261	3,215	0	27	300	323
12495	627	260	335	0,703	0,526	574,16	3,173	0	294	334	0,49	0,457	570,261	3,292	0	28	281	323
12515	628	247	318	0,703	0,526	576,937	3,238	0	305	325	0,49	0,457	571,365	3,262	0	28	281	323
12535	629	281	297	0,703	0,526	576,937	3,267	0	306	329	0,49	0,457	571,365	3,102	0	28	281	323
12555	630	294	315	0,703	0,526	576,937	3,04	0	300	307	0,49	0,457	571,365	3,004	0	28	281	323
12575	631	303	306	0,703	0,526	576,937	3,195	0	297	321	0,491	0,457	571,365	3,052	0	28	281	323
12595	632	284	310	0,703	0,527	576,937	3,056	0	286	324	0,491	0,457	571,365	3,1	0	28	281	323
12615	633	294	307	0,703	0,527	575,542	3,105	0	280	314	0,491	0,458	573,55	3,074	0	28	281	323
12634	634	292	309	0,703	0,527	575,542	3,157	0	283	338	0,491	0,458	573,55	3,096	0	28	281	323
12655	635	276	306	0,704	0,527	575,542	3,19	0	272	354	0,491	0,458	573,55	3,386	0	28	281	323
12674	636	265	336	0,703	0,527	575,542	3,221	0	290	334	0,491	0,458	573,55	3,379	0	28	281	323
12694	637	258	287	0,703	0,527	575,542	3,158	0	272	356	0,491	0,458	573,55	3,091	0	28	281	323
12714	638	251	289	0,703	0,527	577,111	3,191	0	277	352	0,491	0,458	571,277	3,222	0	28	281	323
12734	639	274	295	0,703	0,527	577,111	2,984	0	290	346	0,491	0,458	571,277	3,083	0	28	281	323
12754	640	267	310	0,703	0,526	577,111	2,992	0	290	331	0,491	0,457	571,277	3,355	0	28	281	323
12774	641	286	287	0,703	0,526	577,111	3,126	0	286	351	0,491	0,457	571,277	3,205	0	28	281	323
12794	642	274	342	0,704	0,526	577,111	3,105	0	281	317	0,491	0,458	571,277	3,288	0	28	281	323
12814	643	276	349	0,703	0,526	576,208	3,079	0	278	317	0,491	0,458	574,02	3,231	0	28	281	323
12834	644	264	343	0,703	0,526	576,208	3,256	0	296	332	0,491	0,457	574,02	3,182	0	28	281	323
12854	645	276	344	0,703	0,526	576,208	3,143	0	273	351	0,49	0,457	574,02	2,947	0	28	281	323
12874	646	268	290	0,703	0,526	576,208	2,907	0	282	335	0,49	0,457	574,02	3,063	0
12894	647	270	318	0,703	0,526	576,208	3,138	0	276	338	0,49	0,457	574,02	3,432	0
12914	648	271	305	0,703	0,526	574,736	3,05	0	279	347	0,491	0,457	572,528	3,356	0
12933	649	274	314	0,704	0,526	574,736	2,886	0	262	362	0,491	0,457	572,528	3,133	0
12953	650	282	315	0,704	0,526	574,736	2,934	0	291	311	0,491	0,457	572,528	3,156	0	29	282	329
12973	651	279	318	0,703	0,526	574,736	3,099	0	301	346	0,49	0,457	572,528	3,325	0	29	282	329
12993	652	279	314	0,703	0,526	574,736	2,98	0	266	345	0,49	0,457	572,528	3,104	0	29	282	329
13013	653	280	315	0,703	0,526	575,049	3,052	0	284	345	0,49	0,457	572,968	3,157	0	29	282	329
13033	654	280	374	0,703	0,526	575,049	3,026	0	265	298	0,49	0,457	572,968	3,115	0	29	282	329
13056	655	272	321	0,703	0,526	575,049	2,858	0	297	334	0,49	0,457	572,968	3,319	0	29	282	329
13073	656	286	314	0,703	0,526	575,049	3,029	0	291	321	0,49	0,457	572,968	3,022	0	29	282	329
13093	657	299	311	0,703	0,526	575,049	3,051	0	290	340	0,491	0,457	572,968	3,103	0	29	282	329
13113	658	300	305	0,704	0,525	577,746	3,025	0	290	338	0,491	0,457	572,505	3,127	0	29	282	329
13133	659	275	315	0,704	0,525	577,746	3,232	0	288	352	0,491	0,457	572,505	3,121	0	29	282	329
13153	660	269	344	0,703	0,525	577,746	3,145	0	307	328	0,49	0,457	572,505	3,048	0	29	282	329
13173	661	263	298	0,703	0,525	577,746	3,032	0	281	328	0,49	0,457	572,505	3,13	0	29	282	329
13193	662	265	321	0,703	0,525	577,746	3,084	0	278	360	0,49	0,457	572,505	3,052	0	29	282	329
13213	663	268	327	0,702	0,525	576,152	3,018	0	276	348	0,489	0,457	572,564	3,081	0	29	282	329
13232	664	458	394	0,699	0,526	576,152	3,196	0	485	419	0,487	0,458	572,564	3,232	0
13253	665	549	426	0,697	0,526	576,152	3,211	0	586	423	0,485	0,458	572,564	3,088	0
13272	666	611	386	0,697	0,525	576,152	2,981	0	585	427	0,485	0,458	572,564	3,302	0
13292	667	582	433	0,696	0,525	576,152	2,958	0	562	432	0,484	0,458	572,564	3,097	0
13312	668	614	420	0,696	0,525	576,988	2,939	0	552	440	0,483	0,458	568,875	3,152	0
13333	669	571	357	0,695	0,524	576,988	3,056	0	588	429	0,482	0,458	568,875	3,203	0
13352	670	602	414	0,695	0,524	576,988	3,05	0	587	445	0,481	0,458	568,875	3,132	0
13373	671	590	399	0,694	0,524	576,988	2,823	0	577	438	0,481	0,458	568,875	3,276	0
13392	672	587	415	0,694	0,523	576,988	3,029	0	551	428	0,481	0,457	568,875	3,055	0
13414	673	582	411	0,695	0,523	576,094	2,963	0	546	432	0,481	0,457	571,698	3,092	0
13432	674	608	344	0,695	0,523	576,094	2,769	0	583	421	0,481	0,457	571,698	3,25	0
13454	675	594	419	0,695	0,524	576,094	3,189	0	586	451	0,481	0,458	571,698	3,303	0
13472	676	591	379	0,695	0,524	576,094	2,955	0	561	432	0,481	0,458	571,698	3,15	0
13494	677	435	361	0,696	0,524	576,094	2,86	0	486	393	0,483	0,457	571,698	3,27	0	30	445	383
13512	678	413	391	0,697	0,524	574,533	3,011	0	470	397	0,484	0,457	574,617	3,276	0	30	445	383
13533	679	413	377	0,697	0,524	574,533	3,135	0	460	386	0,484	0,457	574,617	3,224	0	30	445	383
13551	680	439	348	0,698	0,524	574,533	3,165	0	446	429	0,485	0,457	574,617	3,273	0	30	445	383
13573	681	426	389	0,698	0,524	574,533	2,906	0	447	429	0,485	0,457	574,617	3,463	0	30	445	383
13591	682	439	373	0,698	0,524	574,533	3,054	0	457	422	0,485	0,457	574,617	3,408	0	30	445	383
13613	683	433	368	0,698	0,524	575,687	3,003	0	450	418	0,485	0,457	575,928	3,36	0	30	445	383
13631	684	434	325	0,698	0,524	575,687	2,895	0	448	437	0,485	0,457	575,928	3,405	0	30	445	383
13653	685	460	337	0,698	0,524	575,687	3,108	0	447	405	0,485	0,457	575,928	3,436	0	30	445	383
13671	686	435	371	0,698	0,524	575,687	3,056	0	471	372	0,484	0,457	575,928	3,452	0	30	445	383
13691	687	446	359	0,698	0,524	575,687	3,127	0	465	407	0,484	0,457	575,928	3,478	0	30	445	383
13711	688	454	376	0,698	0,524	576,805	3,121	0	473	397	0,484	0,457	575,113	3,492	0	30	445	383
13731	689	415	340	0,698	0,524	576,805	3,299	0	462	400	0,484	0,457	575,113	3,572	0	30	445	383
13751	690	418	344	0,698	0,524	576,805	3,131	0	455	384	0,484	0,457	575,113	3,266	0	30	445	383
13771	691	452	326	0,697	0,524	576,805	3,097	0	490	370	0,484	0,457	575,113	3,297	0
13791	692	418	387	0,697	0,524	576,805	3,09	0	419	405	0,484	0,457	575,113	3,541	0
13810	693	428	389	0,697	0,524	575,422	3,075	0	420	395	0,484	0,457	573,966	3,386	0
13830	694	437	371	0,697	0,524	575,422	3,178	0	450	398	0,484	0,457	573,966	3,475	0
13850	695	421	365	0,697	0,524	575,422	3,216	0	450	393	0,484	0,457	573,966	3,344	0
13870	696	393	333	0,698	0,525	575,422	3,231	0	398	396	0,485	0,457	573,966	3,341	0
13890	697	395	388	0,699	0,525	575,422	3,245	0	-800	-600	0,699	0,525	-1	-1	4
13910	698	395	376	0,699	0,525	577,189	3,268	0	-800	-600	0,486	0,457	-1	-1	4
13930	699	375	398	0,699	0,525	577,189	3,582	0	424	396	0,486	0,457	573,823	3,527	0
13950	700	378	357	0,699	0,525	577,189	3,389	0	-800	-600	0,699	0,525	-1	-1	4
13970	701	368	365	0,699	0,525	577,189	3,324	0	406	423	0,485	0,458	573,823	3,611	0
13990	702	359	355	0,699	0,525	577,189	3,395	0	392	372	0,485	0,458	573,823	3,047	0
14010	703	359	358	0,698	0,525	576,64	3,372	0	392	372	0,485	0,458	574,277	3,049	0
14030	704	377	429	0,698	0,525	576,64	3,662	0	372	466	0,485	0,458	574,277	3,628	0
14050	705	381	362	0,698	0,525	576,64	3,477	0	415	376	0,485	0,458	574,277	3,472	0
14070	706	377	355	0,698	0,525	576,64	3,235	0	416	437	0,485	0,458	574,277	3,602	0
14090	707	407	418	0,698	0,525	576,64	3,268	0	413	424	0,485	0,458	574,277	3,689	0
14109	708	411	383	0,698	0,525	574,874	3,291	0	415	413	0,484	0,458	572,744	3,639	0
14129	709	404	349	0,698	0,525	574,874	3,027	0	367	333	0,485	0,458	572,744	3,089	0
14149	710	339	430	0,698	0,525	574,874	3,757	0	395	437	0,485	0,458	572,744	3,338	0
14169	711	397	403	0,698	0,525	574,874	3,417	0	410	337	0,485	0,458	572,744	3,284	0
14189	712	357	395	0,699	0,525	574,874	3,226	0	383	433	0,486	0,458	572,744	3,421	0
14209	713	382	386	0,699	0,525	574,767	3,522	0	404	398	0,486	0,458	573,102	3,433	0
14229	714	396	382	0,699	0,525	574,767	3,184	0	405	440	0,486	0,458	573,102	3,485	0
14249	715	387	395	0,699	0,525	574,767	3,291	0	387	367	0,486	0,458	573,102	3,134	0
14269	716	386	330	0,699	0,525	574,767	2,996	0	402	387	0,485	0,458	573,102	3,318	0
14289	717	391	361	0,698	0,525	574,767	3,29	0	348	422	0,485	0,458	573,102	3,027	0
14309	718	385	348	0,698	0,525	575,304	3,195	0	342	388	0,485	0,458	573,156	3,054	0
14329	719	362	417	0,698	0,525	575,304	3,502	0	378	330	0,485	0,458	573,156	2,733	0
14349	720	401	385	0,698	0,525	575,304	3,406	0	409	422	0,485	0,458	573,156	3,435	0	31	392	387
14369	721	406	348	0,698	0,525	575,304	3,416	0	405	444	0,485	0,458	573,156	3,516	0	31	392	387
14389	722	396	369	0,698	0,525	575,304	3,314	0	385	412	0,485	0,458	573,156	3,404	0	31	392	387
14408	723	396	352	0,699	0,525	575,565	3,288	0	402	416	0,485	0,458	573,239	3,422	0	31	392	387
14428	724	371	367	0,699	0,525	575,565	3,45	0	392	415	0,485	0,458	573,239	3,393	0	31	392	387
14448	725	366	377	0,699	0,525	575,565	3,312	0	407	369	0,485	0,458	573,239	3,126	0	31	392	387
14468	726	394	410	0,699	0,525	575,565	3,325	0	391	398	0,486	0,458	573,239	3,109	0
14488	727	371	400	0,7	0,526	575,565	3,55	0	-800	-600	0,7	0,526	-1	-1	4
14508	728	376	416	0,7	0,525	575,358	3,491	0	-800	-600	0,486	0,458	-1	-1	4
14528	729	363	440	0,7	0,525	575,358	3,408	0	376	450	0,487	0,458	575,187	3,398	0
14548	730	397	386	0,7	0,525	575,358	3,263	0	365	390	0,486	0,458	575,187	3,226	0
14568	731	358	401	0,699	0,525	575,358	3,136	0	365	449	0,486	0,458	575,187	3,326	0
14588	732	361	404	0,699	0,526	575,358	3,105	0	377	419	0,486	0,459	575,187	3,33	0
14608	733	369	404	0,699	0,526	577,73	3,086	0	372	403	0,485	0,459	573,328	3,325	0
14628	734	380	417	0,699	0,526	577,73	3,183	0	389	417	0,485	0,459	573,328	3,25	0
14648	735	356	393	0,699	0,525	577,73	3,4	0	356	470	0,486	0,458	573,328	3,369	0
14668	736	322	429	0,699	0,525	577,73	3,659	0	361	423	0,486	0,458	573,328	3,278	0
14688	737	-800	-600	0,486	0,459	-1	-1	4	373	368	0,486	0,459	573,328	3,249	0
14707	738	-800	-600	0,7	0,526	-1	-1	4	357	380	0,486	0,459	572,538	3,282	0
14727	739	370	386	0,7	0,525	577,662	3,125	0	369	503	0,486	0,458	572,538	3,694	0
14747	740	382	392	0,7	0,525	577,662	2,987	0	356	419	0,486	0,458	572,538	3,145	0
14767	741	351	352	0,7	0,525	577,662	2,979	0	396	391	0,486	0,458	572,538	3,327	0
14787	742	360	425	0,7	0,525	577,662	3,243	0	385	368	0,486	0,458	572,538	3,051	0
14807	743	357	420	0,699	0,525	578,056	3,184	0	389	345	0,486	0,458	572,42	3,081	0
14827	744	383	390	0,699	0,525	578,056	3,224	0	381	412	0,486	0,458	572,42	3,097	0
14847	745	359	351	0,699	0,525	578,056	3,078	0	350	514	0,485	0,458	572,42	3,76	0
14867	746	371	372	0,699	0,525	578,056	3,4	0	378	395	0,485	0,458	572,42	3,076	0
14887	747	391	432	0,698	0,524	578,056	3,251	0	373	394	0,485	0,458	572,42	3,049	0
14907	748	383	422	0,698	0,524	575,965	3,25	0	365	394	0,485	0,458	571,907	3,202	0
14927	749	375	384	0,698	0,524	575,965	2,984	0	396	412	0,485	0,458	571,907	3,16	0
14947	750	449	353	0,697	0,524	575,965	3,281	0	499	405	0,484	0,457	571,907	3,326	0
14967	751	495	344	0,697	0,523	575,965	3,235	0	522	394	0,484	0,457	571,907	3,3	0
14986	752	471	340	0,697	0,523	575,965	3,125	0	502	407	0,484	0,457	571,907	3,271	0
15006	753	494	333	0,697	0,523	577,292	3,281	0	509	401	0,484	0,457	574,614	3,259	0
15026	754	466	335	0,697	0,523	577,292	3,01	0	498	368	0,484	0,457	574,614	3,306	0
15046	755	480	336	0,697	0,523	577,292	2,835	0	493	440	0,483	0,457	574,614	3,573	0
15066	756	458	316	0,697	0,523	577,292	3,07	0	510	375	0,483	0,457	574,614	3,391	0	32	490	360
15086	757	494	362	0,697	0,523	577,292	2,881	0	487	368	0,483	0,457	574,614	3,162	0	32	490	360
15106	758	493	361	0,697	0,523	576,726	2,972	0	489	386	0,483	0,456	575,534	3,243	0	32	490	360
15126	759	478	330	0,697	0,523	576,726	3,159	0	494	379	0,483	0,457	575,534	3,117	0	32	490	360
15146	760	499	310	0,697	0,523	576,726	3,098	0	512	401	0,483	0,457	575,534	3,443	0	32	490	360
15166	761	461	335	0,697	0,523	576,726	2,989	0	497	372	0,483	0,457	575,534	3,377	0	32	490	360
15186	762	508	316	0,696	0,524	576,726	2,966	0	533	388	0,483	0,457	575,534	3,48	0	33	517	354
15206	763	498	327	0,696	0,524	575,882	2,937	0	534	396	0,483	0,457	572,095	3,451	0	33	517	354
15226	764	506	333	0,696	0,524	575,882	2,84	0	522	386	0,483	0,457	572,095	3,291	0	33	517	354
15246	765	497	351	0,696	0,523	575,882	2,942	0	526	366	0,483	0,457	572,095	3,231	0	33	517	354
15266	766	519	297	0,697	0,523	575,882	2,646	0	503	408	0,483	0,457	572,095	3,242	0	33	517	354
15286	767	493	331	0,697	0,523	575,882	3,046	0	542	383	0,483	0,457	572,095	3,333	0	33	517	354
15305	768	499	326	0,697	0,523	575,863	2,982	0	541	380	0,483	0,456	575,078	3,326	0	33	517	354
15325	769	515	318	0,696	0,523	575,863	2,942	0	514	385	0,483	0,457	575,078	3,18	0	33	517	354
15345	770	524	306	0,696	0,523	575,863	3,012	0	523	374	0,483	0,457	575,078	3,086	0	33	517	354
15365	771	528	343	0,696	0,523	575,863	2,956	0	528	379	0,482	0,457	575,078	3,245	0	33	517	354
15385	772	486	330	0,696	0,523	575,863	3,04	0	502	364	0,482	0,457	575,078	3,33	0	34	498	357
15405	773	489	333	0,696	0,523	577,104	3,036	0	507	363	0,482	0,457	574,16	3,33	0	34	498	357
15425	774	492	304	0,696	0,524	577,104	2,995	0	506	392	0,482	0,457	574,16	3,381	0	34	498	357
15445	775	486	309	0,696	0,524	577,104	3,028	0	509	381	0,483	0,457	574,16	3,231	0	34	498	357
15465	776	479	341	0,696	0,524	577,104	3,065	0	498	401	0,483	0,457	574,16	3,242	0	34	498	357
15485	777	492	348	0,696	0,524	577,104	3,202	0	518	377	0,483	0,457	574,16	3,257	0	34	498	357
15505	778	488	356	0,696	0,524	576,082	3,239	0	517	384	0,483	0,457	573,004	3,264	0	34	498	357
15525	779	476	413	0,696	0,524	576,082	3,348	0	519	389	0,483	0,457	573,004	3,212	0
15545	780	524	322	0,696	0,524	576,082	2,875	0	513	411	0,483	0,457	573,004	3,272	0
15565	781	481	342	0,696	0,524	576,082	3,023	0	482	394	0,483	0,457	573,004	3,222	0	35	501	367
15584	782	484	332	0,696	0,524	576,082	3,029	0	523	390	0,483	0,457	573,004	2,963	0	35	501	367
15605	783	486	343	0,696	0,524	575,039	3,029	0	513	395	0,483	0,457	574,81	2,968	0	35	501	367
15624	784	481	325	0,696	0,524	575,039	2,921	0	520	388	0,483	0,457	574,81	3,206	0	35	501	367
15644	785	507	356	0,696	0,524	575,039	3,167	0	483	406	0,483	0,457	574,81	3,357	0	35	501	367
15664	786	493	372	0,696	0,524	575,039	3,131	0	527	372	0,483	0,457	574,81	3,195	0	35	501	367
15684	787	492	305	0,696	0,524	575,039	2,939	0	523	372	0,483	0,457	574,81	3,192	0	36	503	370
15704	788	496	322	0,696	0,524	576,421	3,062	0	517	374	0,483	0,457	574,079	3,185	0	36	503	370
15724	789	498	332	0,696	0,524	576,421	3,073	0	492	418	0,483	0,457	574,079	3,54	0	36	503	370
15744	790	497	343	0,696	0,524	576,421	3,152	0	491	389	0,483	0,457	574,079	3,258	0	36	503	370
15764	791	497	348	0,696	0,524	576,421	2,844	0	530	403	0,483	0,457	574,079	3,497	0	36	503	370
15784	792	505	355	0,696	0,524	576,421	3,128	0	504	398	0,483	0,457	574,079	3,223	0	36	503	370
15804	793	505	363	0,697	0,524	575,55	3,014	0	515	405	0,483	0,457	574,706	3,295	0	36	503	370
15824	794	268	366	0,699	0,525	575,55	3,197	0	267	396	0,486	0,458	574,706	3,084	0
15844	795	173	423	0,701	0,525	575,55	3,18	0	213	388	0,488	0,459	574,706	3,407	0	37	191	400
15864	796	191	422	0,701	0,525	575,55	3,163	0	205	368	0,488	0,459	574,706	3,143	0	37	191	400
15883	797	177	405	0,701	0,525	575,55	3,236	0	-800	-600	0,701	0,525	-1	-1	4	37	191	400
15903	798	184	400	0,701	0,525	574,59	3,221	0	-800	-600	0,488	0,458	-1	-1	4	37	191	400
15923	799	209	416	0,702	0,526	574,59	3,248	0	196	390	0,489	0,459	574,304	3,107	0	37	191	400
15943	800	191	431	0,702	0,526	574,59	3,077	0	183	385	0,489	0,459	574,304	3,009	0	37	191	400
15963	801	185	429	0,702	0,526	574,59	3,243	0	200	397	0,489	0,459	574,304	3,154	0	37	191	400
15983	802	214	426	0,702	0,526	574,59	3,082	0	196	397	0,489	0,459	574,304	2,818	0	37	191	400
16003	803	204	424	0,702	0,526	574,385	3,138	0	196	398	0,489	0,459	572,932	2,796	0	37	191	400
16023	804	180	445	0,702	0,526	574,385	3,188	0	188	383	0,489	0,459	572,932	3,038	0	37	191	400
16043	805	180	429	0,702	0,526	574,385	3,318	0	209	394	0,489	0,459	572,932	3,131	0	37	191	400
16063	806	182	424	0,702	0,526	574,385	3,159	0	197	350	0,488	0,459	572,932	2,937	0	37	191	400
16083	807	182	431	0,702	0,526	574,385	3,449	0	185	322	0,489	0,459	572,932	2,688	0	37	191	400
16103	808	183	431	0,702	0,526	573,51	3,435	0	190	308	0,489	0,459	575,445	2,668	0	37	191	400
16123	809	188	418	0,702	0,526	573,51	3,378	0	242	384	0,489	0,459	575,445	3,212	0
16143	810	182	420	0,702	0,526	573,51	3,263	0	209	374	0,489	0,459	575,445	3,07	0
16163	811	205	409	0,702	0,526	573,51	3,247	0	193	366	0,489	0,459	575,445	3,149	0
16182	812	197	356	0,702	0,526	573,51	2,976	0	219	372	0,489	0,459	575,445	3,4	0
16203	813	200	350	0,702	0,526	573,317	2,88	0	217	369	0,489	0,459	574,109	3,357	0
16222	814	196	417	0,702	0,527	573,317	3,212	0	215	422	0,489	0,459	574,109	3,047	0
16242	815	187	422	0,702	0,526	573,317	3,264	0	216	398	0,489	0,459	574,109	3,058	0
16262	816	192	429	0,702	0,526	573,317	3,248	0	200	387	0,489	0,459	574,109	3,368	0
16282	817	207	422	0,702	0,526	573,317	3,305	0	218	397	0,489	0,459	574,109	2,943	0
16302	818	201	421	0,701	0,525	577,103	3,334	0	214	393	0,488	0,458	574,527	3,02	0
16322	819	342	410	0,699	0,525	577,103	3,448	0	332	357	0,486	0,458	574,527	3,483	0
16342	820	341	328	0,699	0,525	577,103	3,06	0	343	528	0,486	0,459	574,527	4,045	0
16362	821	346	377	0,699	0,525	577,103	3,268	0	320	343	0,486	0,458	574,527	2,991	0
16382	822	387	353	0,699	0,525	577,103	3,201	0	352	383	0,486	0,458	574,527	2,997	0
16402	823	393	379	0,699	0,525	575,932	3,128	0	341	423	0,486	0,458	575,164	3,006	0
16422	824	364	425	0,699	0,525	575,932	3,352	0	382	407	0,486	0,458	575,164	3,505	0
16442	825	336	395	0,7	0,525	575,932	3,343	0	338	423	0,486	0,458	575,164	3,547	0
16462	826	354	356	0,7	0,525	575,932	3,208	0	335	369	0,487	0,458	575,164	3,206	0	38	347	363
16481	827	365	372	0,7	0,525	575,932	3,251	0	364	389	0,487	0,458	575,164	3,372	0	38	347	363
16501	828	356	352	0,7	0,525	575,613	3,202	0	339	382	0,487	0,458	575,821	3,3	0	38	347	363
16521	829	341	369	0,7	0,525	575,613	3,334	0	339	345	0,486	0,458	575,821	3,371	0	38	347	363
16541	830	347	420	0,7	0,525	575,613	3,447	0	326	307	0,486	0,458	575,821	3,303	0	38	347	363
16561	831	355	395	0,7	0,525	575,613	3,518	0	338	307	0,486	0,458	575,821	3,058	0	38	347	363
16581	832	335	360	0,7	0,525	575,613	3,272	0	346	425	0,487	0,458	575,821	3,39	0
16601	833	339	378	0,7	0,525	576,567	3,347	0	343	414	0,487	0,458	574,687	3,29	0
16621	834	347	346	0,7	0,525	576,567	3,343	0	369	393	0,486	0,458	574,687	3,444	0
16641	835	380	347	0,699	0,525	576,567	3,257	0	412	373	0,486	0,458	574,687	3,533	0
16661	836	380	368	0,699	0,525	576,567	3,244	0	417	423	0,486	0,458	574,687	3,351	0
16681	837	389	324	0,699	0,525	576,567	3,211	0	401	435	0,486	0,458	574,687	3,383	0
16701	838	391	327	0,699	0,525	577,402	3,195	0	401	448	0,486	0,458	574,289	3,375	0
16721	839	384	379	0,699	0,525	577,402	3,409	0	391	418	0,486	0,458	574,289	3,396	0
16741	840	376	389	0,699	0,525	577,402	3,48	0	401	393	0,486	0,458	574,289	3,417	0
16760	841	359	353	0,699	0,525	577,402	3,417	0	400	353	0,486	0,458	574,289	3,386	0
16781	842	386	373	0,699	0,525	577,402	3,29	0	392	419	0,486	0,458	574,289	3,485	0
16800	843	378	368	0,699	0,525	577,877	3,302	0	397	398	0,486	0,458	573,033	3,488	0
16820	844	380	365	0,699	0,525	577,877	3,347	0	380	427	0,486	0,458	573,033	3,586	0
16840	845	363	453	0,699	0,525	577,877	3,677	0	383	446	0,486	0,458	573,033	3,646	0
16860	846	375	351	0,699	0,525	577,877	3,407	0	383	427	0,486	0,458	573,033	3,599	0	39	382	382
16880	847	377	346	0,699	0,525	577,877	3,434	0	370	427	0,486	0,458	573,033	3,588	0	39	382	382
16900	848	371	343	0,699	0,525	577,301	3,458	0	371	433	0,486	0,458	571,604	3,597	0	39	382	382
16920	849	381	313	0,699	0,525	577,301	3,281	0	388	411	0,485	0,458	571,604	3,485	0	39	382	382
16940	850	381	337	0,699	0,525	577,301	3,258	0	395	428	0,485	0,458	571,604	3,481	0	39	382	382
16960	851	386	360	0,699	0,525	577,301	3,514	0	398	428	0,485	0,458	571,604	3,621	0	39	382	382
16980	852	390	341	0,699	0,525	577,301	3,263	0	-800	-600	0,699	0,525	-1	-1	4
17000	853	392	350	0,699	0,525	577,188	3,35	0	-800	-600	0,486	0,458	-1	-1	4
17020	854	361	384	0,699	0,526	577,188	3,38	0	360	425	0,486	0,458	574,493	3,448	0
17040	855	363	371	0,699	0,526	577,188	3,264	0	390	425	0,486	0,459	574,493	3,615	0
17060	856	383	383	0,7	0,526	577,188	3,479	0	406	377	0,486	0,459	574,493	3,463	0
17079	857	381	359	0,7	0,526	577,188	3,38	0	370	349	0,487	0,459	574,493	3,235	0
17099	858	381	360	0,701	0,527	576,117	3,37	0	390	330	0,487	0,459	575,174	3,266	0
17119	859	384	339	0,701	0,527	576,117	3,326	0	373	404	0,487	0,459	575,174	3,431	0
17139	860	374	366	0,701	0,527	576,117	3,444	0	395	398	0,487	0,459	575,174	3,399	0
17159	861	-800	-600	-1	-1	-1	-1	4	-800	-600	-1	-1	-1	-1	4
17179	862	382	366	0,7	0,527	576,117	3,528	0	421	389	0,487	0,459	575,174	3,639	0
17199	863	376	367	0,7	0,527	575,989	3,569	0	435	384	0,487	0,459	575,588	3,677	0
17219	864	383	334	0,7	0,527	575,989	3,076	0	378	451	0,487	0,459	575,588	3,751	0
17239	865	362	373	0,7	0,527	575,989	3,435	0	357	472	0,487	0,46	575,588	4,057	0
17259	866	399	350	0,7	0,527	575,989	3,093	0	390	446	0,487	0,46	575,588	3,605	0	40	385	374
17279	867	385	345	0,7	0,527	575,989	3,287	0	392	417	0,487	0,46	575,588	3,548	0	40	385	374
17299	868	384	358	0,701	0,527	577,557	3,408	0	394	417	0,487	0,459	576,337	3,495	0	40	385	374
17319	869	346	320	0,701	0,527	577,557	3,308	0	398	428	0,487	0,459	576,337	3,768	0	40	385	374
17339	870	380	372	0,701	0,527	577,557	3,397	0	406	368	0,488	0,459	576,337	3,241	0	40	385	374
17358	871	387	360	0,701	0,528	577,557	3,35	0	-800	-600	0,701	0,528	-1	-1	4	40	385	374
17378	872	359	408	0,701	0,528	577,557	3,738	0	400	412	0,487	0,46	576,337	3,523	0	41	383	413
17398	873	378	416	0,701	0,527	577,825	3,808	0	400	412	0,487	0,459	575,815	3,52	0	41	383	413
17419	874	396	377	0,701	0,527	577,825	3,377	0	398	414	0,487	0,459	575,815	3,551	0	41	383	413
17438	875	375	387	0,701	0,527	577,825	3,386	0	389	421	0,487	0,459	575,815	3,444	0	41	383	413
17458	876	362	398	0,701	0,527	577,825	3,683	0	401	441	0,487	0,46	575,815	3,36	0	41	383	413
17478	877	375	417	0,701	0,528	577,825	3,584	0	380	417	0,487	0,46	575,815	3,388	0	41	383	413
17498	878	372	431	0,701	0,528	574,735	3,661	0	381	428	0,487	0,46	573,216	3,326	0	41	383	413
17518	879	377	364	0,701	0,528	574,735	3,254	0	-800	-600	0,701	0,528	-1	-1	4	42	369	359
17538	880	360	402	0,701	0,528	574,735	3,325	0	380	340	0,487	0,46	573,216	3,334	0	42	369	359
17558	881	384	347	0,701	0,528	574,735	3,405	0	370	377	0,488	0,46	573,216	3,195	0	42	369	359
17578	882	355	350	0,701	0,528	574,735	3,485	0	-800	-600	0,701	0,528	-1	-1	4	42	369	359
17598	883	363	349	0,702	0,528	576,755	3,572	0	-800	-600	0,488	0,46	-1	-1	4	42	369	359
17618	884	365	378	0,702	0,528	576,755	3,536	0	398	350	0,488	0,46	574,354	3,082	0	42	369	359
17638	885	359	352	0,702	0,528	576,755	3,399	0	349	415	0,488	0,46	574,354	3,315	0
17658	886	367	367	0,701	0,528	576,755	3,443	0	365	296	0,488	0,46	574,354	2,897	0
17677	887	355	379	0,701	0,528	576,755	3,628	0	379	358	0,488	0,46	574,354	3,205	0
17697	888	354	370	0,701	0,528	576,765	3,578	0	356	362	0,488	0,46	573,247	3,221	0
17717	889	369	361	0,701	0,528	576,765	3,633	0	376	416	0,487	0,46	573,247	3,458	0
17737	890	354	491	0,701	0,528	576,765	4,086	0	-800	-600	0,701	0,528	-1	-1	4
17757	891	335	347	0,701	0,527	576,765	3,505	0	325	326	0,489	0,46	573,247	3,182	0
17777	892	331	388	0,702	0,527	576,765	3,477	0	317	328	0,489	0,459	573,247	3,323	0
17797	893	327	418	0,702	0,527	576,825	3,449	0	316	326	0,489	0,459	574,645	3,331	0
17817	894	344	386	0,702	0,526	576,825	3,581	0	327	289	0,488	0,459	574,645	3,16	0
17837	895	295	341	0,702	0,526	576,825	3,327	0	303	361	0,488	0,459	574,645	3,328	0
17857	896	329	362	0,701	0,526	576,825	3,465	0	348	302	0,488	0,459	574,645	3,24	0
17877	897	342	367	0,701	0,526	576,825	3,506	0	322	326	0,488	0,459	574,645	3,187	0
17897	898	327	375	0,701	0,526	574,773	3,395	0	322	355	0,488	0,459	570,622	3,23	0
17917	899	330	349	0,701	0,526	574,773	3,417	0	320	408	0,488	0,459	570,622	3,763	0
17937	900	346	331	0,701	0,525	574,773	3,659	0	331	367	0,488	0,458	570,622	3,345	0
17957	901	327	357	0,701	0,525	574,773	3,534	0	317	353	0,488	0,458	570,622	3,346	0
17976	902	339	408	0,701	0,525	574,773	3,707	0	338	316	0,487	0,458	570,622	3,369	0
17996	903	342	408	0,701	0,525	576,858	3,694	0	336	289	0,487	0,458	574,387	3,399	0
18016	904	323	316	0,701	0,525	576,858	3,376	0	311	339	0,487	0,458	574,387	3,317	0
18036	905	341	345	0,701	0,525	576,858	3,251	0	-800	-600	0,701	0,525	-1	-1	4
18056	906	319	351	0,701	0,525	576,858	3,403	0	325	301	0,487	0,458	574,387	3,176	0
18076	907	329	369	0,701	0,525	576,858	3,464	0	309	323	0,487	0,458	574,387	3,276	0
18096	908	334	382	0,701	0,525	573,497	3,428	0	309	327	0,488	0,458	571,128	3,259	0
18116	909	280	427	0,702	0,525	573,497	3,691	0	269	362	0,488	0,458	571,128	3,379	0
18136	910	269	312	0,701	0,525	573,497	3,177	0	268	322	0,488	0,458	571,128	3,312	0
18156	911	247	330	0,701	0,525	573,497	3,168	0	265	365	0,488	0,458	571,128	3,335	0
18176	912	287	255	0,701	0,525	573,497	3,046	0	253	371	0,487	0,458	571,128	3,283	0
18196	913	276	237	0,701	0,525	577,169	3,018	0	250	360	0,487	0,458	573,389	3,293	0
18216	914	244	318	0,701	0,525	577,169	3,266	0	249	355	0,487	0,458	573,389	3,256	0
18236	915	270	361	0,701	0,525	577,169	3,241	0	252	325	0,488	0,458	573,389	3,175	0
18256	916	269	326	0,701	0,525	577,169	2,976	0	273	353	0,488	0,458	573,389	3,188	0
18275	917	258	351	0,701	0,524	577,169	3,226	0	268	352	0,487	0,458	573,389	3,206	0
18295	918	271	337	0,701	0,524	575,939	3,126	0	264	350	0,487	0,458	574,157	3,225	0
18315	919	272	383	0,7	0,524	575,939	3,356	0	275	378	0,487	0,458	574,157	3,472	0
18335	920	251	293	0,7	0,525	575,939	3,378	0	258	337	0,487	0,458	574,157	3,362	0	43	265	329
18355	921	244	336	0,701	0,525	575,939	3,377	0	273	342	0,487	0,458	574,157	3,402	0	43	265	329
18375	922	271	283	0,701	0,525	575,939	3,1	0	251	339	0,487	0,458	574,157	3,239	0	43	265	329
18395	923	260	292	0,701	0,525	577,248	3,096	0	253	342	0,487	0,458	573,823	3,21	0	43	265	329
18415	924	251	350	0,701	0,525	577,248	3,367	0	275	331	0,487	0,458	573,823	3,281	0	43	265	329
18435	925	249	353	0,701	0,525	577,248	3,434	0	269	347	0,487	0,458	573,823	3,307	0	43	265	329
18455	926	267	343	0,7	0,525	577,248	3,219	0	253	341	0,487	0,458	573,823	3,15	0	43	265	329
18475	927	275	306	0,7	0,525	577,248	3,068	0	262	323	0,487	0,458	573,823	3,241	0	43	265	329
18495	928	281	303	0,7	0,525	575,837	3,016	0	253	331	0,487	0,458	572,709	3,206	0	43	265	329
18515	929	274	303	0,7	0,525	575,837	3,026	0	282	307	0,487	0,458	572,709	3,258	0	43	265	329
18537	930	285	288	0,7	0,526	575,837	3,013	0	291	356	0,487	0,458	572,709	3,382	0	43	265	329
18554	931	259	314	0,7	0,526	575,837	3,168	0	271	343	0,486	0,459	572,709	3,265	0	43	265	329
18577	932	263	332	0,7	0,526	575,837	3,251	0	274	322	0,486	0,459	572,709	3,151	0	43	265	329
18594	933	267	334	0,699	0,526	575,609	3,3	0	274	342	0,486	0,459	575,284	3,188	0	43	265	329
18614	934	265	365	0,699	0,526	575,609	3,354	0	259	314	0,486	0,459	575,284	3,252	0	43	265	329
18634	935	261	309	0,699	0,527	575,609	3,243	0	276	348	0,485	0,46	575,284	3,524	0	43	265	329
18654	936	245	355	0,699	0,527	575,609	3,403	0	247	334	0,485	0,46	575,284	3,341	0	43	265	329
18674	937	235	377	0,699	0,526	575,609	3,375	0	250	374	0,485	0,459	575,284	3,383	0
18694	938	226	359	0,699	0,527	577,222	3,37	0	251	381	0,485	0,46	573,704	3,415	0
18714	939	256	358	0,699	0,527	577,222	3,482	0	274	340	0,485	0,46	573,704	3,366	0
18734	940	255	367	0,699	0,527	577,222	3,559	0	254	330	0,485	0,46	573,704	3,142	0
18754	941	267	368	0,699	0,527	577,222	3,305	0	260	348	0,485	0,46	573,704	3,273	0
18774	942	262	364	0,699	0,527	577,222	3,714	0	286	309	0,485	0,46	573,704	3,554	0
18794	943	266	366	0,699	0,527	575,058	3,667	0	278	309	0,485	0,46	571,251	3,477	0
18814	944	234	381	0,699	0,527	575,058	3,617	0	277	356	0,486	0,46	571,251	3,211	0
18834	945	284	308	0,699	0,527	575,058	3,131	0	260	331	0,486	0,46	571,251	3,156	0
18853	946	237	333	0,699	0,527	575,058	3,507	0	245	360	0,486	0,46	571,251	3,22	0
18873	947	253	363	0,699	0,527	575,058	3,436	0	277	367	0,486	0,46	571,251	3,554	0
18893	948	268	330	0,697	0,528	576,076	3,277	0	264	359	0,484	0,46	573,878	3,587	0
18913	949	448	350	0,696	0,528	576,076	3,21	0	464	351	0,483	0,46	573,878	3,239	0
18935	950	442	359	0,696	0,528	576,076	3,307	0	479	402	0,483	0,46	573,878	3,412	0
18953	951	436	349	0,696	0,528	576,076	3,295	0	444	392	0,483	0,46	573,878	3,242	0
18973	952	418	358	0,696	0,528	576,076	3,313	0	486	373	0,483	0,46	573,878	3,494	0
18993	953	411	356	0,696	0,528	574,874	3,304	0	476	397	0,483	0,46	575,506	3,473	0
19016	954	448	395	0,696	0,528	574,874	3,433	0	472	395	0,483	0,46	575,506	3,202	0
19033	955	438	321	0,696	0,528	574,874	3,189	0	455	402	0,483	0,46	575,506	3,557	0
19055	956	453	353	0,697	0,528	574,874	3,103	0	488	396	0,483	0,46	575,506	3,328	0
19073	957	434	341	0,697	0,528	574,874	3,254	0	421	292	0,483	0,46	575,506	2,648	0
19093	958	437	357	0,697	0,528	575,956	3,252	0	417	283	0,484	0,46	577,14	2,73	0
19113	959	452	354	0,697	0,528	575,956	3,117	0	414	402	0,484	0,46	577,14	3,262	0
19134	960	448	329	0,697	0,529	575,956	2,842	0	478	395	0,484	0,461	577,14	3,441	0
19152	961	489	432	0,697	0,529	575,956	3,121	0	531	439	0,484	0,462	577,14	3,307	0
19172	962	500	393	0,697	0,53	575,956	3,521	0	478	451	0,484	0,462	577,14	3,433	0
19192	963	512	408	0,697	0,529	577,191	3,494	0	491	466	0,484	0,462	572,787	3,362	0
19214	964	483	483	0,696	0,529	577,191	3,473	0	514	401	0,483	0,461	572,787	3,256	0
19232	965	477	464	0,697	0,529	577,191	3,389	0	-800	-600	0,697	0,529	-1	-1	4
19253	966	492	353	0,697	0,529	577,191	2,997	0	515	413	0,483	0,461	572,787	3,495	0
19272	967	465	359	0,697	0,529	577,191	3,242	0	498	420	0,484	0,461	572,787	3,189	0
19294	968	470	367	0,697	0,529	573,696	3,044	0	499	419	0,484	0,461	574,11	3,196	0
19312	969	490	442	0,697	0,529	573,696	3,256	0	501	443	0,484	0,461	574,11	3,339	0
19333	970	489	390	0,697	0,53	573,696	3,507	0	-800	-600	0,697	0,53	-1	-1	4
19352	971	484	409	0,697	0,53	573,696	3,253	0	503	422	0,484	0,461	574,11	3,326	0
19372	972	459	414	0,697	0,53	573,696	3,329	0	497	426	0,484	0,461	574,11	3,307	0
19392	973	457	417	0,697	0,53	575,629	3,408	0	497	427	0,484	0,461	572,564	3,299	0
19414	974	478	442	0,697	0,53	575,629	3,498	0	508	428	0,484	0,461	572,564	3,575	0
19432	975	491	391	0,698	0,53	575,629	3,304	0	524	439	0,484	0,461	572,564	3,63	0
19454	976	502	471	0,698	0,53	575,629	3,446	0	503	438	0,484	0,461	572,564	3,456	0
19471	977	455	477	0,698	0,53	575,629	3,863	0	526	404	0,484	0,461	572,564	3,393	0
19493	978	462	482	0,697	0,53	574,424	3,824	0	520	408	0,484	0,462	572,249	3,36	0
19511	979	483	447	0,697	0,53	574,424	3,364	0	507	429	0,484	0,462	572,249	3,431	0
19533	980	499	400	0,697	0,53	574,424	3,272	0	498	445	0,484	0,462	572,249	3,659	0
19551	981	450	505	0,698	0,53	574,424	3,777	0	501	445	0,484	0,462	572,249	3,372	0
19571	982	486	465	0,698	0,53	574,424	3,303	0	527	409	0,485	0,462	572,249	3,502	0
19591	983	483	468	0,698	0,53	576,771	3,495	0	525	416	0,485	0,462	571,455	3,546	0
19611	984	406	361	0,699	0,53	576,771	3,208	0	472	413	0,486	0,462	571,455	3,603	0
19631	985	414	343	0,7	0,53	576,771	3,31	0	419	406	0,487	0,462	571,455	3,378	0
19651	986	388	383	0,7	0,53	576,771	3,339	0	402	450	0,487	0,462	571,455	3,449	0
19671	987	383	383	0,7	0,53	576,771	3,325	0	379	348	0,487	0,462	571,455	3,194	0
19691	988	378	382	0,699	0,53	577,63	3,345	0	358	348	0,487	0,462	573,89	3,169	0
19711	989	395	353	0,7	0,53	577,63	3,257	0	408	404	0,487	0,461	573,89	3,367	0
19731	990	388	316	0,699	0,53	577,63	3,221	0	-800	-600	0,699	0,53	-1	-1	4
19751	991	415	364	0,7	0,53	577,63	3,221	0	454	368	0,486	0,461	573,89	3,534	0
19770	992	387	358	0,7	0,529	577,63	3,138	0	432	383	0,487	0,461	573,89	3,519	0
19790	993	390	354	0,7	0,529	575,643	3,1	0	432	385	0,487	0,461	572,333	3,51	0
19810	994	407	330	0,7	0,529	575,643	3,095	0	417	395	0,487	0,461	572,333	3,248	0
19830	995	374	373	0,7	0,529	575,643	3,405	0	399	326	0,486	0,461	572,333	3,321	0
19850	996	400	368	0,7	0,529	575,643	3,059	0	406	414	0,486	0,461	572,333	3,61	0
19870	997	401	358	0,7	0,529	575,643	3,219	0	386	391	0,486	0,461	572,333	3,28	0
19890	998	403	352	0,7	0,529	575,727	3,298	0	386	378	0,486	0,461	572,2	3,391	0
19910	999	403	362	0,7	0,529	575,727	3,193	0	389	391	0,486	0,461	572,2	3,222	0
19930	1000	403	360	0,7	0,529	575,727	3,233	0	404	285	0,487	0,461	572,2	2,762	0
19950	1001	377	352	0,7	0,529	575,727	3,394	0	416	368	0,487	0,461	572,2	3,332	0
19970	1002	387	367	0,7	0,529	575,727	3,188	0	411	330	0,487	0,461	572,2	3,073	0
19990	1003	379	365	0,7	0,529	575,12	3,244	0	421	291	0,486	0,461	573,171	2,978	0
20010	1004	399	324	0,7	0,529	575,12	3,342	0	426	389	0,486	0,461	573,171	3,385	0
20030	1005	368	370	0,699	0,529	575,12	3,187	0	448	366	0,486	0,46	573,171	3,616	0
20049	1006	400	367	0,699	0,529	575,12	3,296	0	391	394	0,486	0,46	573,171	3,235	0
20069	1007	391	384	0,699	0,528	575,12	3,21	0	409	410	0,486	0,46	573,171	3,349	0
20089	1008	381	385	0,699	0,528	577,893	3,269	0	405	406	0,486	0,46	574,168	3,372	0
20109	1009	402	371	0,699	0,529	577,893	3,241	0	397	344	0,486	0,461	574,168	3,183	0
20129	1010	395	361	0,7	0,529	577,893	3,328	0	382	388	0,486	0,461	574,168	3,18	0
20149	1011	380	378	0,7	0,529	577,893	3,623	0	390	435	0,486	0,461	574,168	3,618	0
20169	1012	399	380	0,7	0,529	577,893	3,214	0	387	417	0,486	0,461	574,168	3,68	0
20189	1013	390	382	0,699	0,529	577,515	3,327	0	391	443	0,486	0,46	572,861	3,733	0
20209	1014	417	354	0,699	0,528	577,515	3,293	0	407	412	0,486	0,46	572,861	3,388	0	44	399	378
20229	1015	389	340	0,699	0,528	577,515	3,296	0	407	423	0,486	0,46	572,861	3,508	0	44	399	378
20249	1016	390	351	0,699	0,528	577,515	3,353	0	402	416	0,486	0,46	572,861	3,449	0	44	399	378
20269	1017	392	360	0,699	0,527	577,515	3,33	0	419	388	0,486	0,459	572,861	3,302	0	44	399	378
20289	1018	392	357	0,699	0,527	576,211	3,341	0	418	386	0,486	0,459	575,689	3,356	0	44	399	378
20309	1019	391	380	0,699	0,528	576,211	3,33	0	398	402	0,486	0,46	575,689	3,303	0	44	399	378
20329	1020	379	377	0,699	0,528	576,211	3,333	0	398	419	0,486	0,46	575,689	3,401	0	44	399	378
20349	1021	402	379	0,699	0,528	576,211	3,235	0	379	365	0,486	0,46	575,689	3,228	0	44	399	378
20368	1022	390	352	0,699	0,528	576,211	3,21	0	410	398	0,485	0,46	575,689	3,401	0	44	399	378
20388	1023	389	347	0,699	0,528	577,451	3,192	0	407	395	0,485	0,46	573,156	3,329	0	44	399	378
20408	1024	410	363	0,699	0,528	577,451	3,353	0	411	406	0,485	0,46	573,156	3,473	0	44	399	378
20428	1025	394	384	0,699	0,529	577,451	3,266	0	409	393	0,485	0,46	573,156	3,396	0	44	399	378
20448	1026	399	359	0,699	0,529	577,451	2,989	0	422	380	0,486	0,46	573,156	3,175	0	44	399	378
20468	1027	396	355	0,699	0,529	577,451	3,272	0	413	375	0,486	0,46	573,156	3,359	0	44	399	378
20488	1028	400	359	0,7	0,529	577,449	3,182	0	415	369	0,486	0,46	573,31	3,273	0	44	399	378
20508	1029	409	367	0,7	0,529	577,449	3,22	0	396	405	0,486	0,46	573,31	3,308	0	44	399	378
20528	1030	383	336	0,7	0,529	577,449	3,106	0	383	414	0,486	0,46	573,31	3,337	0	44	399	378
20548	1031	399	388	0,699	0,528	577,449	3,155	0	417	415	0,486	0,46	573,31	3,267	0
20568	1032	413	365	0,699	0,528	577,449	3,29	0	389	337	0,486	0,46	573,31	3,127	0
20588	1033	404	362	0,699	0,529	577,309	3,25	0	400	335	0,486	0,46	574,011	3,113	0
20608	1034	411	408	0,699	0,529	577,309	3,32	0	376	537	0,486	0,46	574,011	4,221	0
20628	1035	388	368	0,699	0,529	577,309	3,432	0	390	416	0,486	0,46	574,011	3,256	0
20647	1036	382	348	0,699	0,529	577,309	3,38	0	377	445	0,486	0,46	574,011	3,537	0
20667	1037	396	359	0,7	0,529	577,309	3,369	0	414	354	0,486	0,46	574,011	3,191	0
20687	1038	384	350	0,7	0,529	577,046	3,356	0	417	345	0,486	0,461	572,177	3,252	0
20707	1039	395	347	0,7	0,529	577,046	3,18	0	411	356	0,486	0,461	572,177	3,227	0
20727	1040	369	367	0,699	0,529	577,046	3,328	0	398	400	0,486	0,461	572,177	3,266	0
20747	1041	394	345	0,699	0,529	577,046	3,128	0	391	397	0,486	0,461	572,177	3,168	0
20767	1042	388	367	0,7	0,529	577,046	3,274	0	416	368	0,486	0,461	572,177	3,3	0
20787	1043	380	360	0,7	0,529	577,314	3,191	0	408	390	0,486	0,461	572,225	3,278	0
20807	1044	369	375	0,7	0,529	577,314	3,229	0	407	404	0,486	0,46	572,225	3,375	0
20827	1045	384	421	0,7	0,529	577,314	3,506	0	390	439	0,486	0,46	572,225	3,594	0
20847	1046	372	331	0,7	0,529	577,314	3,228	0	397	370	0,486	0,46	572,225	3,269	0	45	388	373
20867	1047	387	343	0,7	0,529	577,314	3,431	0	381	386	0,486	0,46	572,225	3,266	0	45	388	373
20887	1048	387	341	0,699	0,529	576,871	3,31	0	379	383	0,486	0,46	573,921	3,272	0	45	388	373
20907	1049	371	362	0,699	0,529	576,871	3,38	0	410	365	0,486	0,46	573,921	3,253	0	45	388	373
20927	1050	384	370	0,7	0,529	576,871	3,199	0	426	390	0,486	0,461	573,921	3,392	0	45	388	373
20947	1051	374	397	0,7	0,529	576,871	3,271	0	412	374	0,486	0,461	573,921	3,478	0	45	388	373
20966	1052	384	326	0,7	0,529	576,871	3,331	0	383	412	0,486	0,461	573,921	3,324	0	45	388	373
20986	1053	381	333	0,7	0,53	577,54	3,258	0	385	417	0,486	0,461	570,872	3,403	0	45	388	373
21006	1054	365	380	0,7	0,53	577,54	3,473	0	404	391	0,486	0,461	570,872	3,207	0	45	388	373
21026	1055	382	336	0,699	0,53	577,54	3,174	0	418	376	0,486	0,461	570,872	3,14	0
21046	1056	380	358	0,699	0,53	577,54	3,12	0	363	371	0,486	0,461	570,872	3,237	0
21066	1057	399	325	0,699	0,53	577,54	3,389	0	366	430	0,486	0,461	570,872	3,464	0
21086	1058	404	329	0,7	0,53	577,408	3,219	0	370	422	0,486	0,461	573,33	3,491	0
21106	1059	386	316	0,7	0,53	577,408	3,24	0	375	379	0,486	0,461	573,33	3,198	0
21126	1060	381	372	0,7	0,53	577,408	3,09	0	383	391	0,487	0,461	573,33	3,149	0
21146	1061	407	323	0,7	0,53	577,408	3,137	0	384	344	0,487	0,461	573,33	3,08	0
21166	1062	367	358	0,7	0,53	577,408	3,184	0	377	420	0,487	0,461	573,33	3,281	0
21186	1063	372	340	0,7	0,529	576,016	3,109	0	382	418	0,487	0,461	573,568	3,247	0
21206	1064	392	351	0,7	0,529	576,016	2,942	0	413	393	0,486	0,461	573,568	3,518	0
21225	1065	389	367	0,7	0,529	576,016	2,938	0	377	443	0,486	0,461	573,568	3,672	0	46	386	380
21245	1066	376	355	0,699	0,529	576,016	3,278	0	373	406	0,486	0,461	573,568	3,471	0	46	386	380
21265	1067	389	357	0,699	0,53	576,016	3,271	0	396	440	0,486	0,461	573,568	3,599	0	46	386	380
21285	1068	384	360	0,699	0,53	575,507	3,261	0	377	425	0,486	0,461	574,77	3,64	0	46	386	380
21305	1069	381	387	0,7	0,53	575,507	3,273	0	380	442	0,486	0,461	574,77	3,566	0	46	386	380
21325	1070	378	417	0,7	0,53	575,507	3,292	0	400	382	0,486	0,461	574,77	3,268	0	46	386	380
21345	1071	399	356	0,7	0,53	575,507	3,274	0	403	397	0,486	0,461	574,77	3,398	0	46	386	380
21365	1072	394	323	0,7	0,53	575,507	2,957	0	390	380	0,487	0,461	574,77	3,418	0	46	386	380
21385	1073	390	316	0,7	0,53	577,196	2,944	0	400	386	0,487	0,461	573,265	3,429	0	46	386	380
21405	1074	381	367	0,7	0,53	577,196	3,199	0	369	357	0,487	0,461	573,265	3,188	0	46	386	380
21425	1075	371	327	0,701	0,53	577,196	2,859	0	374	403	0,487	0,461	573,265	3,289	0	46	386	380
21445	1076	375	334	0,7	0,53	577,196	3,206	0	395	410	0,487	0,461	573,265	3,233	0	46	386	380
21465	1077	391	377	0,7	0,53	577,196	3,194	0	395	414	0,487	0,461	573,265	3,463	0	46	386	380
21485	1078	388	360	0,7	0,529	577,098	3,11	0	394	416	0,486	0,461	574,214	3,508	0	46	386	380
21505	1079	401	326	0,7	0,529	577,098	3,178	0	369	382	0,486	0,461	574,214	3,42	0
21525	1080	400	341	0,699	0,529	577,098	3,126	0	401	428	0,486	0,461	574,214	3,567	0
21545	1081	422	357	0,699	0,529	577,098	3,177	0	408	352	0,486	0,461	574,214	3,401	0
21564	1082	383	349	0,699	0,529	577,098	3,115	0	439	387	0,486	0,461	574,214	3,503	0
21584	1083	387	359	0,698	0,529	576,125	3,123	0	452	393	0,485	0,461	571,274	3,524	0
21604	1084	520	283	0,698	0,529	576,125	2,939	0	509	387	0,485	0,46	571,274	3,259	0
21624	1085	500	318	0,698	0,529	576,125	2,988	0	503	395	0,485	0,46	571,274	3,504	0
21644	1086	513	315	0,698	0,528	576,125	2,936	0	499	401	0,485	0,46	571,274	3,251	0
21664	1087	501	333	0,698	0,528	576,125	3,294	0	497	322	0,485	0,46	571,274	2,978	0
21684	1088	505	335	0,698	0,528	577,903	3,346	0	495	320	0,485	0,46	573,504	3,025	0
21704	1089	514	367	0,698	0,528	577,903	3,207	0	522	377	0,484	0,46	573,504	3,415	0
21724	1090	508	320	0,697	0,528	577,903	3,307	0	-800	-600	0,697	0,528	-1	-1	4
21744	1091	494	315	0,697	0,528	577,903	3,13	0	497	386	0,484	0,46	573,504	3,424	0
21764	1092	493	289	0,698	0,528	577,903	3,083	0	531	380	0,484	0,46	573,504	3,427	0
21784	1093	492	280	0,698	0,528	574,808	3,063	0	530	383	0,484	0,46	570,411	3,409	0
21804	1094	471	348	0,698	0,528	574,808	3,307	0	502	408	0,484	0,46	570,411	3,511	0
21823	1095	491	359	0,697	0,527	574,808	3,099	0	524	380	0,484	0,46	570,411	3,449	0
21843	1096	477	331	0,697	0,527	574,808	3,308	0	511	398	0,484	0,46	570,411	3,38	0
21863	1097	426	359	0,698	0,528	574,808	3,18	0	473	417	0,485	0,46	570,411	3,654	0
21883	1098	427	346	0,7	0,528	577,219	3,29	0	479	405	0,487	0,461	574,189	3,641	0
21903	1099	317	443	0,701	0,528	577,219	3,459	0	309	372	0,488	0,461	574,189	3,241	0
21923	1100	255	396	0,701	0,528	577,219	3,271	0	248	390	0,488	0,461	574,189	2,892	0
21943	1101	261	354	0,701	0,528	577,219	3,115	0	269	360	0,488	0,461	574,189	3,065	0
21963	1102	278	366	0,701	0,528	577,219	3,448	0	290	377	0,488	0,46	574,189	3,277	0
21983	1103	289	379	0,701	0,528	577,004	3,312	0	262	378	0,488	0,46	574,494	3,15	0
22003	1104	303	459	0,701	0,529	577,004	3,706	0	270	356	0,488	0,461	574,494	3,177	0	47	286	397
22023	1105	263	409	0,701	0,529	577,004	3,582	0	294	393	0,487	0,461	574,494	3,363	0	47	286	397
22043	1106	304	410	0,7	0,529	577,004	3,359	0	274	380	0,487	0,461	574,494	3,239	0	47	286	397
22063	1107	299	411	0,7	0,529	577,004	3,483	0	292	375	0,487	0,461	574,494	3,409	0	47	286	397
22083	1108	289	412	0,701	0,529	577,395	3,377	0	284	371	0,488	0,461	573,401	3,376	0	47	286	397
22103	1109	305	383	0,701	0,529	577,395	3,015	0	261	426	0,488	0,461	573,401	3,293	0	47	286	397
22123	1110	272	380	0,701	0,529	577,395	3,287	0	267	365	0,488	0,461	573,401	3,365	0
22143	1111	289	370	0,702	0,529	577,395	3,257	0	299	337	0,488	0,461	573,401	3,25	0
22162	1112	288	359	0,702	0,529	577,395	3,022	0	305	348	0,488	0,461	573,401	3,139	0
22182	1113	287	355	0,701	0,529	575,674	3,142	0	312	332	0,488	0,461	574,481	3,14	0
22202	1114	307	388	0,701	0,529	575,674	3,083	0	281	358	0,488	0,461	574,481	3,34	0
22222	1115	263	373	0,701	0,529	575,674	3,536	0	289	357	0,488	0,461	574,481	3,279	0
22242	1116	269	349	0,701	0,529	575,674	3,202	0	268	322	0,488	0,461	574,481	2,839	0
22262	1117	292	429	0,701	0,529	575,674	3,362	0	282	359	0,488	0,46	574,481	3,363	0
22282	1118	269	417	0,701	0,528	577,712	3,203	0	281	349	0,487	0,46	575,019	3,227	0
22302	1119	287	329	0,701	0,529	577,712	3,067	0	284	361	0,488	0,46	575,019	3,111	0
22322	1120	275	423	0,701	0,529	577,712	3,656	0	287	352	0,488	0,461	575,019	3,15	0
22342	1121	311	420	0,701	0,529	577,712	3,443	0	256	369	0,488	0,461	575,019	3,257	0
22362	1122	-800	-600	-1	-1	-1	-1	4	-800	-600	-1	-1	-1	-1	4
22382	1123	-800	-600	0,7	0,53	-1	-1	4	-800	-600	0,487	0,461	-1	-1	4
22402	1124	306	481	0,701	0,53	575,969	3,773	0	337	462	0,488	0,462	575,268	3,851	0
22421	1125	308	430	0,701	0,53	575,969	3,677	0	297	429	0,488	0,462	575,268	3,177	0
22441	1126	286	457	0,701	0,531	575,969	3,646	0	296	393	0,488	0,462	575,268	3,107	0
22461	1127	317	458	0,701	0,531	575,969	3,542	0	317	434	0,488	0,462	575,268	3,457	0	48	312	448
22481	1128	310	458	0,701	0,531	577,114	3,493	0	294	424	0,488	0,462	573,926	3,063	0	48	312	448
22501	1129	323	469	0,702	0,531	577,114	3,515	0	312	407	0,488	0,462	573,926	3,35	0	48	312	448
22521	1130	312	462	0,701	0,531	577,114	3,78	0	334	442	0,488	0,462	573,926	3,363	0	48	312	448
22541	1131	286	474	0,701	0,531	577,114	3,758	0	309	436	0,488	0,462	573,926	3,477	0	48	312	448
22561	1132	322	452	0,701	0,531	577,114	3,553	0	-800	-600	0,701	0,531	-1	-1	4	48	312	448
22581	1133	310	453	0,701	0,531	576,413	3,679	0	-800	-600	0,488	0,462	-1	-1	4	48	312	448
22601	1134	370	365	0,7	0,53	576,413	3,406	0	387	342	0,487	0,461	576,577	3,059	0
22621	1135	360	391	0,7	0,53	576,413	3,448	0	374	419	0,487	0,461	576,577	3,576	0
22641	1136	369	366	0,7	0,53	576,413	3,433	0	395	350	0,486	0,461	576,577	3,209	0
22661	1137	375	341	0,7	0,53	576,413	3,249	0	389	390	0,486	0,461	576,577	3,323	0
22681	1138	372	348	0,7	0,53	574,927	3,245	0	389	358	0,487	0,461	575,069	3,503	0
22701	1139	339	389	0,7	0,53	574,927	3,598	0	376	413	0,487	0,461	575,069	3,313	0
22721	1140	366	372	0,7	0,53	574,927	3,463	0	390	339	0,487	0,461	575,069	3,109	0
22740	1141	388	390	0,7	0,53	574,927	3,46	0	401	408	0,487	0,461	575,069	3,415	0
22761	1142	366	365	0,7	0,53	574,927	3,302	0	369	419	0,487	0,461	575,069	3,519	0
22780	1143	374	368	0,7	0,53	575,599	3,251	0	379	399	0,487	0,461	575,819	3,515	0
22800	1144	334	464	0,7	0,531	575,599	3,911	0	369	443	0,487	0,462	575,819	3,658	0
22820	1145	385	395	0,7	0,531	575,599	3,202	0	381	373	0,487	0,462	575,819	3,179	0
22840	1146	381	348	0,7	0,531	575,599	3,395	0	383	395	0,487	0,462	575,819	3,472	0
22860	1147	362	386	0,7	0,531	575,599	3,369	0	363	386	0,487	0,462	575,819	3,444	0
22880	1148	389	366	0,7	0,531	576,973	3,35	0	369	400	0,487	0,462	571,946	3,395	0
22900	1149	378	442	0,7	0,531	576,973	3,72	0	406	382	0,487	0,462	571,946	3,311	0
22920	1150	357	359	0,7	0,531	576,973	3,439	0	365	487	0,487	0,462	571,946	3,837	0
22940	1151	372	415	0,7	0,531	576,973	3,515	0	394	376	0,487	0,462	571,946	3,302	0
22960	1152	345	398	0,7	0,531	576,973	3,494	0	365	420	0,487	0,462	571,946	3,333	0
22980	1153	345	369	0,7	0,531	574,75	3,461	0	372	446	0,487	0,462	575,307	3,484	0
23000	1154	370	419	0,701	0,53	574,75	3,529	0	390	394	0,487	0,462	575,307	3,353	0
23019	1155	374	320	0,701	0,53	574,75	3,385	0	346	325	0,488	0,461	575,307	3,12	0
23039	1156	354	348	0,701	0,53	574,75	3,256	0	350	381	0,488	0,461	575,307	3,46	0
23059	1157	348	334	0,701	0,529	574,75	3,532	0	380	353	0,488	0,461	575,307	3,313	0
23079	1158	345	344	0,701	0,529	577,659	3,445	0	359	335	0,488	0,461	570,731	3,253	0
23099	1159	338	415	0,701	0,529	577,659	4,008	0	348	359	0,487	0,46	570,731	3,271	0
23119	1160	343	352	0,7	0,529	577,659	3,792	0	377	345	0,487	0,46	570,731	3,224	0
23139	1161	386	330	0,7	0,528	577,659	3,257	0	391	379	0,487	0,46	570,731	3,462	0
23159	1162	358	318	0,7	0,528	577,659	3,433	0	-800	-600	0,7	0,528	-1	-1	4
23179	1163	374	307	0,7	0,529	575,665	3,598	0	-800	-600	0,486	0,46	-1	-1	4
23199	1164	357	347	0,7	0,528	575,665	3,531	0	384	325	0,487	0,46	576,341	3,207	0
23219	1165	389	348	0,7	0,528	575,665	3,535	0	395	325	0,487	0,46	576,341	3,293	0
23239	1166	373	371	0,7	0,529	575,665	3,285	0	357	395	0,487	0,46	576,341	3,4	0
23259	1167	366	345	0,7	0,529	575,665	3,349	0	351	388	0,487	0,46	576,341	3,418	0
23279	1168	379	352	0,7	0,529	575,257	3,271	0	342	385	0,487	0,461	573,436	3,419	0
23299	1169	361	359	0,701	0,529	575,257	3,46	0	392	372	0,487	0,461	573,436	3,563	0
23319	1170	352	310	0,701	0,529	575,257	3,502	0	373	301	0,487	0,461	573,436	2,985	0
23338	1171	-800	-600	-1	-1	-1	-1	4	-800	-600	-1	-1	-1	-1	4
23358	1172	350	351	0,701	0,529	575,257	3,401	0	355	294	0,487	0,46	573,436	3,079	0
23378	1173	346	330	0,7	0,529	577,294	3,413	0	344	294	0,487	0,461	571,197	3,114	0
23398	1174	382	344	0,7	0,529	577,294	3,593	0	-800	-600	0,7	0,529	-1	-1	4	49	382	367
23418	1175	380	324	0,7	0,529	577,294	3,303	0	383	395	0,487	0,461	571,197	3,28	0	49	382	367
23438	1176	373	395	0,7	0,529	577,294	3,607	0	387	373	0,486	0,461	571,197	3,388	0	49	382	367
23458	1177	381	334	0,7	0,529	577,294	3,289	0	395	384	0,486	0,461	571,197	3,351	0	49	382	367
23478	1178	379	343	0,7	0,529	575,567	3,377	0	401	371	0,486	0,461	573,293	3,423	0	49	382	367
23498	1179	382	363	0,7	0,529	575,567	3,423	0	367	392	0,487	0,461	573,293	3,414	0	49	382	367
23518	1180	386	308	0,7	0,529	575,567	3,418	0	412	399	0,487	0,46	573,293	3,515	0
23538	1181	373	355	0,7	0,528	575,567	3,341	0	387	289	0,487	0,46	573,293	2,883	0
23558	1182	377	349	0,7	0,528	575,567	3,322	0	395	396	0,487	0,46	573,293	3,294	0
23578	1183	374	330	0,7	0,528	577,305	3,314	0	381	373	0,487	0,46	572,355	3,172	0
23598	1184	374	325	0,7	0,528	577,305	3,581	0	366	403	0,487	0,46	572,355	3,443	0
23617	1185	380	320	0,7	0,528	577,305	3,542	0	388	395	0,487	0,46	572,355	3,537	0
23637	1186	377	341	0,7	0,528	577,305	3,44	0	375	432	0,487	0,46	572,355	3,722	0	50	375	391
23657	1187	382	341	0,7	0,528	577,305	3,496	0	378	438	0,486	0,46	572,355	3,731	0	50	375	391
23677	1188	381	342	0,7	0,529	577,212	3,446	0	382	442	0,486	0,46	574,082	3,751	0	50	375	391
23699	1189	396	342	0,7	0,529	577,212	3,412	0	368	427	0,486	0,46	574,082	3,523	0	50	375	391
23717	1190	385	318	0,7	0,529	577,212	3,293	0	370	457	0,486	0,46	574,082	3,829	0	50	375	391
23737	1191	375	329	0,7	0,529	577,212	3,212	0	372	432	0,486	0,461	574,082	3,612	0	50	375	391
23757	1192	356	386	0,7	0,529	577,212	3,696	0	382	414	0,487	0,461	574,082	3,665	0	50	375	391
23777	1193	344	379	0,7	0,529	577,77	3,643	0	384	424	0,487	0,461	571,371	3,758	0	50	375	391
23797	1194	366	315	0,7	0,53	577,77	3,48	0	413	382	0,487	0,461	571,371	3,449	0
23817	1195	369	373	0,701	0,53	577,77	3,415	0	366	399	0,487	0,461	571,371	3,472	0	51	373	371
23837	1196	374	354	0,701	0,53	577,77	3,326	0	401	409	0,487	0,461	571,371	3,536	0	51	373	371
23857	1197	373	359	0,701	0,529	577,77	3,303	0	387	390	0,488	0,46	571,371	3,456	0	51	373	371
23877	1198	373	364	0,701	0,529	577,971	3,281	0	371	401	0,488	0,461	572,74	3,492	0	51	373	371
23897	1199	383	404	0,701	0,53	577,971	3,541	0	377	368	0,487	0,461	572,74	3,393	0	51	373	371
23917	1200	374	385	0,701	0,53	577,971	3,472	0	362	372	0,487	0,461	572,74	3,296	0	51	373	371
23936	1201	372	327	0,7	0,53	577,971	3,388	0	361	379	0,487	0,461	572,74	3,431	0	51	373	371
23956	1202	395	315	0,7	0,53	577,971	3,239	0	348	396	0,487	0,461	572,74	3,497	0	51	373	371
23976	1203	392	303	0,7	0,53	577,841	3,158	0	345	401	0,487	0,461	573,505	3,496	0	51	373	371
23996	1204	372	347	0,7	0,53	577,841	3,13	0	364	403	0,487	0,461	573,505	3,435	0	51	373	371
24016	1205	384	334	0,7	0,53	577,841	3,27	0	396	371	0,487	0,461	573,505	3,433	0	52	377	361
24036	1206	362	364	0,701	0,529	577,841	3,355	0	389	332	0,487	0,46	573,505	2,962	0	52	377	361
24056	1207	380	359	0,701	0,529	577,841	3,264	0	349	328	0,488	0,46	573,505	3,178	0	52	377	361
24076	1208	381	361	0,701	0,529	577,895	3,29	0	361	324	0,488	0,46	573,28	3,037	0	52	377	361
24096	1209	378	348	0,701	0,529	577,895	2,979	0	374	361	0,488	0,46	573,28	3,173	0	52	377	361
24116	1210	394	334	0,701	0,529	577,895	3,057	0	369	406	0,488	0,46	573,28	3,528	0	52	377	361
24136	1211	377	348	0,701	0,529	577,895	3,215	0	399	435	0,488	0,46	573,28	3,878	0	52	377	361
24156	1212	373	344	0,701	0,529	577,895	3,276	0	386	386	0,488	0,46	573,28	3,299	0	52	377	361
24176	1213	376	340	0,701	0,529	577,804	3,336	0	393	417	0,488	0,46	574,109	3,58	0	52	377	361
24195	1214	294	311	0,701	0,529	577,804	3,208	0	314	325	0,488	0,46	574,109	3,198	0	53	306	294
24216	1215	315	316	0,701	0,529	577,804	3,293	0	319	306	0,488	0,46	574,109	3,141	0	53	306	294
24235	1216	304	304	0,701	0,529	577,804	3,05	0	301	274	0,488	0,46	574,109	3,146	0	53	306	294
24255	1217	301	285	0,701	0,529	577,804	3,124	0	301	300	0,488	0,46	574,109	3,383	0	53	306	294
24275	1218	299	284	0,701	0,529	576,912	3,095	0	304	291	0,488	0,461	572,277	3,361	0	53	306	294
24295	1219	307	299	0,702	0,529	576,912	3,279	0	306	303	0,488	0,46	572,277	3,181	0	53	306	294
24315	1220	311	282	0,702	0,529	576,912	3,219	0	310	290	0,489	0,46	572,277	3,268	0	53	306	294
24335	1221	306	299	0,702	0,529	576,912	3,132	0	305	334	0,489	0,46	572,277	3,263	0
24355	1222	305	269	0,702	0,529	576,912	3,076	0	293	302	0,489	0,46	572,277	3,177	0	54	302	301
24375	1223	306	273	0,702	0,529	574,948	3,009	0	292	303	0,489	0,461	574,875	3,233	0	54	302	301
24395	1224	304	284	0,702	0,53	574,948	3,151	0	307	314	0,489	0,461	574,875	3,105	0	54	302	301
24417	1225	314	314	0,702	0,53	574,948	3,2	0	306	303	0,489	0,461	574,875	3,247	0	54	302	301
24435	1226	302	278	0,702	0,53	574,948	3,222	0	306	313	0,489	0,461	574,875	3,172	0	54	302	301
24455	1227	285	285	0,702	0,53	574,948	3,091	0	302	334	0,489	0,461	574,875	3,192	0	54	302	301
24475	1228	286	291	0,702	0,529	575,045	3,116	0	303	336	0,489	0,46	572,328	3,198	0	54	302	301
24495	1229	312	287	0,702	0,529	575,045	3,173	0	292	320	0,489	0,46	572,328	3,188	0	54	302	301
24514	1230	292	292	0,702	0,529	575,045	3,103	0	322	295	0,489	0,46	572,328	3,37	0	54	302	301
24534	1231	280	312	0,702	0,53	575,045	3,172	0	275	343	0,489	0,461	572,328	3,23	0
24554	1232	302	327	0,702	0,53	575,045	3,138	0	316	316	0,489	0,461	572,328	3,327	0
24574	1233	288	337	0,702	0,529	575,67	3,121	0	299	312	0,489	0,461	574,023	3,275	0
24594	1234	288	318	0,702	0,529	575,67	2,997	0	289	314	0,489	0,461	574,023	3,184	0
24614	1235	298	353	0,702	0,529	575,67	3,099	0	309	373	0,489	0,461	574,023	3,539	0
24634	1236	316	318	0,702	0,529	575,67	2,952	0	302	299	0,489	0,461	574,023	3,234	0
24654	1237	260	324	0,702	0,529	575,67	3,241	0	294	303	0,489	0,46	574,023	3,278	0
24674	1238	266	331	0,702	0,529	577,53	3,249	0	303	313	0,489	0,46	573,576	3,384	0
24694	1239	300	299	0,702	0,529	577,53	3,084	0	276	322	0,489	0,46	573,576	3,222	0
24714	1240	300	332	0,702	0,529	577,53	3,25	0	300	327	0,489	0,461	573,576	3,267	0
24734	1241	304	308	0,702	0,529	577,53	2,98	0	305	328	0,489	0,461	573,576	3,214	0
24754	1242	295	360	0,702	0,529	577,53	3,249	0	280	351	0,489	0,461	573,576	3,279	0
24776	1243	296	363	0,702	0,53	576,213	3,223	0	294	357	0,489	0,461	572,795	3,261	0
24793	1244	259	330	0,702	0,53	576,213	3,047	0	283	312	0,489	0,461	572,795	3,282	0
24816	1245	307	396	0,702	0,53	576,213	3,357	0	285	343	0,489	0,461	572,795	3,351	0
24833	1246	288	311	0,702	0,53	576,213	3,011	0	301	336	0,489	0,461	572,795	3,014	0
24853	1247	285	316	0,702	0,53	576,213	3,093	0	300	306	0,489	0,461	572,795	3,194	0
24873	1248	282	328	0,702	0,53	575,455	3,161	0	298	321	0,489	0,461	571,306	3,13	0
24894	1249	295	292	0,702	0,53	575,455	3,21	0	283	341	0,489	0,461	571,306	3,297	0
24913	1250	293	281	0,702	0,53	575,455	3,15	0	290	324	0,489	0,461	571,306	3,061	0
24933	1251	294	326	0,702	0,53	575,455	3,252	0	300	338	0,489	0,461	571,306	3,179	0	55	294	320
24953	1252	294	305	0,702	0,53	575,455	3,013	0	301	315	0,489	0,461	571,306	3,217	0	55	294	320
24973	1253	293	309	0,702	0,529	577,479	3,002	0	300	316	0,489	0,461	572,327	3,127	0	55	294	320
24993	1254	298	298	0,702	0,529	577,479	3,209	0	283	341	0,489	0,461	572,327	3,141	0	55	294	320
25013	1255	281	302	0,702	0,529	577,479	3,153	0	304	333	0,489	0,46	572,327	3,226	0	55	294	320
25033	1256	300	310	0,702	0,529	577,479	3,129	0	306	323	0,489	0,46	572,327	3,269	0	55	294	320
25053	1257	275	288	0,702	0,529	577,479	3,131	0	300	332	0,489	0,46	572,327	3,134	0	55	294	320
25073	1258	280	292	0,702	0,529	577,325	3,132	0	299	327	0,489	0,46	572,255	3,186	0	55	294	320
25094	1259	280	299	0,702	0,529	577,325	2,994	0	307	339	0,488	0,46	572,255	3,203	0	55	294	320
25113	1260	307	331	0,702	0,528	577,325	3,128	0	307	344	0,488	0,46	572,255	3,318	0	55	294	320
25134	1261	295	291	0,702	0,528	577,325	3,062	0	304	330	0,489	0,46	572,255	3,143	0	55	294	320
25152	1262	286	314	0,702	0,528	577,325	3,012	0	283	340	0,489	0,46	572,255	3,12	0	55	294	320
25174	1263	298	324	0,702	0,528	575,161	3,053	0	280	337	0,489	0,46	573,908	3,106	0	55	294	320
25192	1264	292	341	0,702	0,528	575,161	3,032	0	289	309	0,489	0,46	573,908	3,114	0	55	294	320
25212	1265	313	305	0,702	0,528	575,161	3,028	0	284	362	0,489	0,46	573,908	3,201	0	55	294	320
25232	1266	272	295	0,702	0,528	575,161	2,989	0	298	318	0,488	0,46	573,908	3,193	0
25254	1267	296	294	0,702	0,529	575,161	2,986	0	327	313	0,488	0,46	573,908	3,296	0
25272	1268	297	293	0,702	0,529	576,235	2,989	0	332	332	0,488	0,46	571,197	3,309	0
25294	1269	300	318	0,702	0,529	576,235	3,204	0	315	300	0,488	0,46	571,197	3,192	0
25312	1270	328	319	0,701	0,529	576,235	3,126	0	363	310	0,488	0,46	571,197	3,413	0
25334	1271	385	358	0,7	0,529	576,235	3,371	0	413	355	0,487	0,46	571,197	3,142	0
25352	1272	369	318	0,7	0,529	576,235	3,168	0	408	314	0,487	0,46	571,197	2,977	0
25373	1273	356	329	0,7	0,529	576,213	3,187	0	403	326	0,487	0,46	573,974	3,016	0
25391	1274	385	331	0,7	0,529	576,213	3,131	0	407	313	0,487	0,46	573,974	2,909	0
25414	1275	396	366	0,7	0,529	576,213	3,12	0	394	381	0,487	0,46	573,974	3,345	0
25432	1276	384	348	0,7	0,529	576,213	3,166	0	412	362	0,487	0,46	573,974	3,392	0
25451	1277	394	358	0,7	0,529	576,213	3,221	0	398	353	0,487	0,46	573,974	3,225	0
25471	1278	389	350	0,7	0,529	576,024	3,233	0	405	343	0,487	0,46	574,879	3,206	0
25491	1279	388	316	0,7	0,529	576,024	3,016	0	383	285	0,487	0,46	574,879	2,814	0
25511	1280	388	354	0,7	0,529	576,024	3,098	0	405	297	0,487	0,46	574,879	3,081	0
25531	1281	388	354	0,7	0,529	576,024	3,368	0	421	370	0,487	0,46	574,879	3,335	0
25551	1282	388	338	0,7	0,529	576,024	3,071	0	391	341	0,487	0,46	574,879	3,103	0
25571	1283	388	358	0,7	0,529	577,1	3,157	0	407	371	0,487	0,46	573,669	3,189	0
25591	1284	390	361	0,7	0,529	577,1	3,206	0	386	394	0,487	0,46	573,669	3,199	0
25611	1285	389	368	0,7	0,529	577,1	3,13	0	405	384	0,486	0,46	573,669	3,347	0
25631	1286	396	338	0,7	0,529	577,1	3,304	0	396	321	0,486	0,46	573,669	3,023	0
25651	1287	385	342	0,7	0,529	577,1	3,018	0	379	402	0,486	0,46	573,669	3,547	0
25671	1288	387	348	0,7	0,53	575,791	3,033	0	387	381	0,487	0,461	575,122	3,514	0
25691	1289	402	383	0,7	0,531	575,791	3,193	0	373	342	0,487	0,461	575,122	3,223	0
25710	1290	375	368	0,7	0,531	575,791	3,31	0	413	393	0,487	0,462	575,122	3,322	0
25730	1291	400	330	0,7	0,531	575,791	3,059	0	397	358	0,487	0,462	575,122	3,208	0
25750	1292	387	385	0,7	0,531	575,791	3,22	0	409	415	0,487	0,462	575,122	3,362	0
25770	1293	379	369	0,7	0,531	575,429	3,216	0	402	412	0,487	0,462	574,214	3,332	0
25790	1294	408	380	0,7	0,531	575,429	3,127	0	375	340	0,487	0,461	574,214	3,352	0
25810	1295	400	348	0,7	0,531	575,429	3,156	0	383	392	0,487	0,461	574,214	3,275	0
25830	1296	402	335	0,7	0,531	575,429	3,32	0	414	352	0,487	0,461	574,214	3,22	0	56	396	351
25850	1297	410	350	0,7	0,531	575,429	3,024	0	414	393	0,487	0,461	574,214	3,392	0	56	396	351
25870	1298	408	346	0,7	0,531	576,756	3,078	0	416	382	0,487	0,462	572,043	3,331	0	56	396	351
25890	1299	401	332	0,7	0,531	576,756	3,308	0	404	350	0,487	0,462	572,043	3,198	0	56	396	351
25910	1300	393	333	0,7	0,531	576,756	3,194	0	380	318	0,487	0,462	572,043	3,075	0	56	396	351
25930	1301	375	337	0,7	0,531	576,756	3,112	0	417	351	0,487	0,461	572,043	3,116	0	56	396	351
25950	1302	386	370	0,7	0,531	576,756	3,134	0	401	334	0,487	0,461	572,043	2,776	0	56	396	351
25970	1303	376	374	0,7	0,531	577,224	3,158	0	399	320	0,487	0,461	576,421	2,711	0	56	396	351
25989	1304	375	351	0,7	0,531	577,224	3,131	0	389	383	0,487	0,461	576,421	3,357	0	56	396	351
26009	1305	373	382	0,7	0,531	577,224	3,232	0	381	422	0,487	0,461	576,421	3,516	0
26029	1306	381	371	0,7	0,531	577,224	3,172	0	390	372	0,487	0,462	576,421	3,484	0
26049	1307	397	350	0,7	0,531	577,224	3,296	0	411	399	0,487	0,462	576,421	3,502	0
26069	1308	401	363	0,7	0,531	576,333	3,292	0	410	411	0,487	0,462	572,253	3,463	0
26089	1309	384	372	0,7	0,531	576,333	3,251	0	387	403	0,487	0,461	572,253	3,163	0
26109	1310	377	358	0,7	0,531	576,333	3,089	0	376	342	0,487	0,461	572,253	3,142	0
26129	1311	349	299	0,7	0,531	576,333	2,995	0	406	397	0,487	0,461	572,253	3,517	0
26149	1312	383	359	0,7	0,531	576,333	3,031	0	403	411	0,487	0,462	572,253	3,427	0
26169	1313	372	340	0,7	0,531	575,996	2,979	0	402	394	0,487	0,462	573,357	3,539	0
26189	1314	360	341	0,701	0,531	575,996	3,004	0	324	378	0,488	0,462	573,357	3,38	0
26209	1315	368	343	0,701	0,531	575,996	3,238	0	345	350	0,488	0,462	573,357	3,194	0
26229	1316	324	372	0,701	0,531	575,996	3,284	0	341	362	0,488	0,462	573,357	3,076	0
26249	1317	351	364	0,701	0,531	575,996	3,19	0	347	361	0,488	0,461	573,357	3,224	0
26269	1318	343	372	0,701	0,53	577,673	3,198	0	346	359	0,488	0,461	573,431	3,195	0
26289	1319	342	367	0,701	0,53	577,673	3,145	0	324	370	0,488	0,461	573,431	3,326	0
26308	1320	312	331	0,701	0,53	577,673	3,278	0	321	367	0,488	0,461	573,431	3,203	0
26328	1321	343	344	0,701	0,531	577,673	3,112	0	328	422	0,488	0,461	573,431	3,307	0
26348	1322	352	345	0,701	0,531	577,673	3,136	0	317	353	0,488	0,462	573,431	3,217	0
26368	1323	346	348	0,701	0,531	576,633	3,155	0	317	364	0,488	0,462	572,76	3,252	0
26388	1324	365	458	0,701	0,531	576,633	3,804	0	362	359	0,488	0,462	572,76	3,361	0
26408	1325	315	313	0,701	0,531	576,633	3,055	0	356	367	0,488	0,462	572,76	3,289	0
26428	1326	329	383	0,701	0,531	576,633	3,171	0	332	337	0,488	0,462	572,76	3,101	0
26448	1327	346	367	0,701	0,531	576,633	3,302	0	358	338	0,488	0,462	572,76	3,304	0
26468	1328	324	351	0,701	0,531	577,094	3,425	0	350	337	0,488	0,462	573,612	3,251	0
26488	1329	256	402	0,702	0,532	577,094	3,152	0	-800	-600	0,702	0,532	-1	-1	4
26508	1330	278	407	0,702	0,532	577,094	3,351	0	288	374	0,489	0,462	573,612	3,095	0
26528	1331	282	425	0,702	0,532	577,094	3,411	0	277	374	0,489	0,462	573,612	3,05	0
26548	1332	-800	-600	-1	-1	-1	-1	4	-800	-600	-1	-1	-1	-1	4
26567	1333	-800	-600	0,702	0,531	-1	-1	4	-800	-600	0,489	0,462	-1	-1	4
26587	1334	289	409	0,702	0,531	575,935	3,319	0	304	445	0,489	0,462	575,466	3,497	0
26607	1335	274	432	0,702	0,531	575,935	3,36	0	276	385	0,489	0,462	575,466	3,09	0
26627	1336	299	357	0,702	0,531	575,935	3,135	0	276	350	0,489	0,462	575,466	3,179	0
26648	1337	290	404	0,702	0,531	575,935	3,072	0	287	428	0,489	0,462	575,466	3,109	0
26667	1338	289	395	0,702	0,531	576,131	3,011	0	270	387	0,489	0,462	576,92	3,153	0
26687	1339	301	468	0,702	0,531	576,131	3,435	0	278	384	0,489	0,461	576,92	3,096	0
26707	1340	273	392	0,701	0,53	576,131	3,295	0	268	389	0,488	0,461	576,92	3	0
26727	1341	302	432	0,701	0,53	576,131	3,705	0	285	428	0,488	0,461	576,92	3,211	0
26747	1342	280	476	0,701	0,53	576,131	3,472	0	271	388	0,488	0,461	576,92	3,3	0
26767	1343	290	448	0,701	0,53	577,634	3,516	0	270	400	0,488	0,461	577,352	3,324	0
26787	1344	303	483	0,7	0,531	577,634	3,618	0	284	398	0,488	0,462	577,352	3,071	0
26807	1345	281	422	0,7	0,531	577,634	3,327	0	292	389	0,488	0,462	577,352	3,089	0
26827	1346	280	454	0,7	0,531	577,634	3,68	0	270	383	0,488	0,462	577,352	3,002	0
26847	1347	298	503	0,7	0,531	577,634	3,816	0	323	410	0,488	0,462	577,352	3,383	0	57	302	433
26867	1348	286	482	0,7	0,531	577,632	3,775	0	325	407	0,488	0,462	574,912	3,382	0	57	302	433
26886	1349	303	458	0,7	0,532	577,632	3,436	0	280	388	0,488	0,462	574,912	3,126	0	57	302	433
26906	1350	321	465	0,7	0,532	577,632	3,437	0	310	393	0,488	0,462	574,912	3,312	0	57	302	433
26926	1351	316	480	0,701	0,531	577,632	3,579	0	273	368	0,488	0,462	574,912	3,219	0	57	302	433
26946	1352	305	472	0,701	0,531	577,632	3,614	0	297	412	0,488	0,462	574,912	3,464	0	57	302	433
26966	1353	313	479	0,701	0,531	577,735	3,649	0	283	412	0,488	0,462	572,982	3,473	0	57	302	433
26986	1354	307	442	0,701	0,531	577,735	3,384	0	310	411	0,488	0,462	572,982	3,173	0	57	302	433
27006	1355	272	440	0,701	0,531	577,735	3,785	0	291	446	0,488	0,462	572,982	3,32	0
27026	1356	314	462	0,7	0,531	577,735	3,438	0	301	412	0,488	0,462	572,982	3,346	0
27046	1357	279	435	0,7	0,531	577,735	3,485	0	299	338	0,487	0,462	572,982	2,853	0
27066	1358	296	443	0,7	0,531	575,799	3,595	0	301	339	0,487	0,462	574,313	2,912	0
27086	1359	-800	-600	0,487	0,462	-1	-1	4	340	431	0,487	0,462	574,313	3,791	0
27106	1360	283	411	0,7	0,531	575,799	3,474	0	263	383	0,487	0,462	574,313	3,047	0
27126	1361	290	480	0,7	0,531	575,799	3,687	0	290	415	0,488	0,462	574,313	3,304	0
27146	1362	314	499	0,7	0,531	575,799	3,583	0	305	463	0,488	0,462	574,313	3,789	0
27165	1363	325	519	0,7	0,531	575,57	3,689	0	271	450	0,488	0,462	573,339	3,476	0
27185	1364	280	482	0,7	0,531	575,57	3,709	0	320	445	0,488	0,462	573,339	3,269	0
27205	1365	316	454	0,701	0,532	575,57	3,476	0	285	382	0,488	0,462	573,339	2,776	0
27225	1366	315	432	0,701	0,532	575,57	3,418	0	290	328	0,488	0,462	573,339	2,804	0
27245	1367	309	467	0,701	0,532	575,57	3,45	0	268	389	0,488	0,463	573,339	3,157	0	58	289	428
27265	1368	305	445	0,701	0,532	577,519	3,433	0	266	374	0,488	0,463	572,511	2,904	0	58	289	428
27285	1369	294	448	0,701	0,533	577,519	3,407	0	278	373	0,488	0,463	572,511	2,932	0	58	289	428
27305	1370	300	448	0,701	0,533	577,519	3,385	0	279	424	0,488	0,463	572,511	3,249	0	58	289	428
27325	1371	300	438	0,701	0,533	577,519	3,46	0	301	410	0,488	0,463	572,511	3,285	0	58	289	428
27345	1372	265	448	0,701	0,533	577,519	3,438	0	291	430	0,488	0,463	572,511	3,327	0	58	289	428
27365	1373	265	446	0,701	0,533	576,695	3,444	0	299	426	0,488	0,463	573,137	3,369	0	58	289	428
27385	1374	288	472	0,701	0,533	576,695	3,674	0	288	403	0,488	0,463	573,137	3,241	0	58	289	428
27405	1375	307	484	0,701	0,533	576,695	3,779	0	313	421	0,488	0,463	573,137	3,424	0	58	289	428
27425	1376	-800	-600	0,489	0,463	-1	-1	4	287	437	0,489	0,463	573,137	3,229	0	58	289	428
27445	1377	285	429	0,701	0,532	576,695	3,063	0	303	401	0,489	0,462	573,137	3,353	0	58	289	428
27465	1378	284	428	0,702	0,532	577,48	3,067	0	290	413	0,489	0,463	573,798	3,268	0	58	289	428
27484	1379	289	358	0,702	0,532	577,48	3,003	0	295	402	0,489	0,463	573,798	3,074	0
27504	1380	272	364	0,701	0,532	577,48	3,096	0	264	414	0,489	0,462	573,798	3,007	0
27524	1381	280	411	0,701	0,532	577,48	3,062	0	302	415	0,489	0,462	573,798	3,219	0
27544	1382	285	371	0,701	0,532	577,48	3,028	0	275	413	0,489	0,462	573,798	3,118	0
27564	1383	279	390	0,701	0,532	576,88	3,065	0	290	411	0,489	0,462	575,54	3,15	0
27584	1384	286	366	0,701	0,532	576,88	2,978	0	296	411	0,489	0,462	575,54	3,168	0
27604	1385	293	355	0,701	0,532	576,88	2,799	0	294	391	0,488	0,462	575,54	3,096	0
27624	1386	295	394	0,701	0,532	576,88	2,993	0	306	416	0,488	0,462	575,54	3,059	0	59	298	376
27644	1387	298	381	0,701	0,532	576,88	2,826	0	291	379	0,488	0,462	575,54	3,054	0	59	298	376
27664	1388	300	387	0,701	0,533	576,055	2,896	0	297	388	0,488	0,463	572,012	3,031	0	59	298	376
27684	1389	312	358	0,701	0,533	576,055	2,9	0	300	377	0,488	0,463	572,012	3,113	0	59	298	376
27704	1390	304	363	0,701	0,533	576,055	2,905	0	308	390	0,488	0,463	572,012	3,227	0	59	298	376
27724	1391	284	366	0,701	0,533	576,055	2,895	0	291	377	0,489	0,463	572,012	3,303	0	59	298	376
27744	1392	-800	-600	0,489	0,463	-1	-1	4	241	361	0,489	0,463	572,012	2,967	0
27764	1393	-800	-600	0,702	0,533	-1	-1	4	233	360	0,489	0,463	574,861	3,046	0
27783	1394	321	440	0,702	0,533	574,515	3,256	0	294	378	0,489	0,463	574,861	3,285	0	60	290	406
27803	1395	-800	-600	0,489	0,463	-1	-1	4	285	414	0,489	0,463	574,861	3,091	0	60	290	406
27823	1396	294	364	0,702	0,533	574,515	2,802	0	294	436	0,489	0,463	574,861	3,214	0	60	290	406
27843	1397	292	409	0,702	0,533	574,515	3,179	0	288	395	0,489	0,463	574,861	3,333	0	60	290	406
27863	1398	291	407	0,702	0,533	577,13	3,193	0	286	420	0,489	0,463	573,874	3,265	0	60	290	406
27883	1399	300	407	0,702	0,533	577,13	3,17	0	293	397	0,489	0,463	573,874	3,128	0	60	290	406
27903	1400	276	386	0,702	0,533	577,13	3,291	0	285	361	0,489	0,462	573,874	3,045	0
27923	1401	327	501	0,702	0,533	577,13	3,834	0	279	409	0,489	0,463	573,874	3,113	0
27943	1402	272	389	0,702	0,533	577,13	3,231	0	265	425	0,489	0,463	573,874	3,164	0
27963	1403	288	430	0,702	0,533	575,131	3,421	0	259	422	0,489	0,463	572,163	3,134	0
27983	1404	293	396	0,702	0,533	575,131	3,237	0	268	399	0,489	0,463	572,163	3,242	0
28003	1405	291	436	0,702	0,533	575,131	3,251	0	299	459	0,489	0,463	572,163	3,314	0
28023	1406	252	427	0,702	0,533	575,131	3,478	0	303	434	0,489	0,463	572,163	3,237	0
28043	1407	270	441	0,702	0,532	575,131	3,529	0	319	414	0,489	0,462	572,163	3,058	0
28063	1408	256	438	0,702	0,532	577,062	3,591	0	324	436	0,489	0,462	574,909	3,074	0
28082	1409	289	459	0,702	0,532	577,062	3,485	0	-800	-600	0,702	0,532	-1	-1	4
28103	1410	-800	-600	0,489	0,462	-1	-1	4	314	367	0,489	0,462	574,909	2,957	0
28122	1411	376	346	0,7	0,532	577,062	3,259	0	360	402	0,488	0,462	574,909	3,241	0
28142	1412	390	366	0,7	0,532	577,062	3,036	0	387	427	0,488	0,462	574,909	3,374	0
28162	1413	390	367	0,7	0,532	576,533	3,033	0	413	453	0,487	0,462	573,644	3,499	0
28182	1414	388	356	0,7	0,532	576,533	3,251	0	428	375	0,487	0,462	573,644	3,353	0
28202	1415	390	383	0,7	0,532	576,533	3,125	0	399	377	0,487	0,462	573,644	3,22	0
28222	1416	436	313	0,7	0,532	576,533	2,823	0	400	419	0,487	0,462	573,644	3,273	0
28242	1417	389	382	0,7	0,532	576,533	3,199	0	398	460	0,488	0,462	573,644	3,534	0
28262	1418	401	359	0,701	0,532	576,338	3,055	0	396	478	0,488	0,462	575,48	3,507	0
28282	1419	387	395	0,701	0,532	576,338	3,143	0	384	445	0,488	0,462	575,48	3,491	0
28302	1420	400	367	0,701	0,532	576,338	3,084	0	422	389	0,488	0,462	575,48	3,082	0
28322	1421	405	377	0,701	0,532	576,338	3,097	0	420	332	0,488	0,462	575,48	2,925	0
28342	1422	425	322	0,701	0,532	576,338	3,1	0	397	422	0,488	0,462	575,48	3,272	0
28361	1423	435	311	0,701	0,531	575,7	3,1	0	417	381	0,488	0,462	572,601	2,996	0
28381	1424	369	387	0,7	0,531	575,7	3,204	0	388	422	0,487	0,461	572,601	3,205	0
28401	1425	383	367	0,7	0,531	575,7	3,201	0	405	411	0,487	0,461	572,601	3,432	0
28421	1426	382	372	0,7	0,531	575,7	3,066	0	395	298	0,487	0,461	572,601	2,637	0
28441	1427	425	424	0,7	0,531	575,7	3,268	0	391	414	0,487	0,461	572,601	3,154	0
28461	1428	436	417	0,7	0,531	576,691	3,244	0	391	374	0,487	0,461	575,131	3,078	0
28481	1429	386	359	0,7	0,531	576,691	3,188	0	392	374	0,487	0,461	575,131	3,028	0
28501	1430	377	402	0,7	0,53	576,691	3,222	0	424	389	0,487	0,461	575,131	3,281	0
28521	1431	374	379	0,7	0,53	576,691	3,12	0	392	401	0,487	0,461	575,131	3,288	0
28541	1432	391	385	0,7	0,53	576,691	3,123	0	373	463	0,487	0,46	575,131	3,476	0
28561	1433	386	391	0,7	0,53	577,452	3,13	0	380	482	0,487	0,46	574,467	3,539	0
28581	1434	389	366	0,7	0,53	577,452	3,231	0	400	446	0,487	0,461	574,467	3,474	0
28601	1435	384	344	0,7	0,531	577,452	3,292	0	427	414	0,487	0,461	574,467	3,336	0
28621	1436	381	370	0,7	0,531	577,452	3,17	0	424	371	0,487	0,461	574,467	3,325	0
28641	1437	368	372	0,7	0,531	577,452	3,151	0	380	384	0,487	0,461	574,467	2,91	0
28661	1438	363	374	0,7	0,531	576,413	3,127	0	390	396	0,487	0,461	574,531	2,792	0
28680	1439	403	397	0,7	0,531	576,413	3,16	0	397	415	0,487	0,461	574,531	3,239	0	61	400	389
28700	1440	373	369	0,7	0,531	576,413	2,992	0	411	439	0,487	0,461	574,531	3,39	0	61	400	389
28720	1441	396	388	0,7	0,531	576,413	3,21	0	419	400	0,487	0,461	574,531	3,279	0	61	400	389
28740	1442	379	384	0,7	0,531	576,413	3,07	0	413	380	0,487	0,461	574,531	3,108	0	61	400	389
28760	1443	388	379	0,7	0,531	577,805	3,04	0	415	378	0,487	0,461	575,97	3,152	0	61	400	389
28780	1444	386	356	0,7	0,531	577,805	3,035	0	429	425	0,487	0,461	575,97	3,435	0	61	400	389
28800	1445	376	366	0,7	0,531	577,805	3,137	0	370	319	0,487	0,461	575,97	2,849	0
28820	1446	398	367	0,7	0,531	577,805	3,126	0	411	412	0,487	0,461	575,97	3,248	0
28840	1447	397	350	0,7	0,531	577,805	2,939	0	405	377	0,487	0,461	575,97	3,291	0
28860	1448	396	356	0,7	0,531	577,1	2,975	0	400	345	0,487	0,461	575,281	3,331	0
28880	1449	377	364	0,7	0,531	577,1	3,421	0	399	398	0,487	0,461	575,281	2,922	0
28900	1450	386	374	0,7	0,531	577,1	3,144	0	-800	-600	0,7	0,531	-1	-1	4
28920	1451	363	314	0,7	0,531	577,1	2,838	0	433	361	0,487	0,461	575,281	3,072	0
28940	1452	382	375	0,7	0,531	577,1	3,009	0	460	383	0,487	0,461	575,281	3,407	0
28959	1453	381	357	0,7	0,531	575,522	2,854	0	460	385	0,487	0,461	572,692	3,392	0
28979	1454	374	369	0,7	0,531	575,522	2,983	0	400	390	0,487	0,461	572,692	3,189	0
28999	1455	346	306	0,7	0,531	575,522	2,818	0	404	399	0,487	0,461	572,692	3,252	0
29019	1456	389	386	0,7	0,531	575,522	2,823	0	410	445	0,487	0,461	572,692	3,514	0
29039	1457	392	393	0,7	0,531	575,522	3,025	0	434	428	0,487	0,461	572,692	3,509	0
29059	1458	395	398	0,701	0,532	578,245	2,961	0	440	445	0,488	0,462	574,986	3,518	0
29079	1459	311	482	0,702	0,533	578,245	3,281	0	303	413	0,489	0,463	574,986	3,049	0
29099	1460	-800	-600	0,489	0,463	-1	-1	4	281	393	0,489	0,463	574,986	2,963	0
29119	1461	244	471	0,702	0,533	578,245	3,614	0	306	410	0,489	0,463	574,986	3,352	0
29139	1462	270	471	0,702	0,533	578,245	3,334	0	285	382	0,489	0,463	574,986	2,928	0
29159	1463	271	472	0,702	0,533	576,204	3,322	0	295	386	0,489	0,463	572,92	3,036	0
29179	1464	292	482	0,702	0,533	576,204	3,516	0	300	363	0,489	0,463	572,92	3,116	0
29199	1465	274	453	0,702	0,533	576,204	3,357	0	-800	-600	0,702	0,533	-1	-1	4
29219	1466	290	482	0,702	0,533	576,204	3,521	0	269	389	0,489	0,463	572,92	2,895	0
29239	1467	251	451	0,701	0,533	576,204	3,574	0	292	456	0,489	0,463	572,92	3,267	0
29259	1468	248	461	0,701	0,533	575,713	3,538	0	291	454	0,489	0,463	575,5	3,281	0
29278	1469	277	414	0,701	0,533	575,713	3,083	0	286	390	0,489	0,463	575,5	3,3	0
29298	1470	279	439	0,702	0,532	575,713	3,258	0	293	386	0,489	0,463	575,5	3,19	0
29318	1471	351	373	0,7	0,532	575,713	2,957	0	394	414	0,488	0,462	575,5	3,361	0
29338	1472	-800	-600	0,487	0,462	-1	-1	4	411	417	0,487	0,462	575,5	3,213	0
29358	1473	-800	-600	0,7	0,532	-1	-1	4	426	423	0,487	0,462	573,025	3,264	0
29378	1474	393	335	0,7	0,531	576,782	3,094	0	408	435	0,487	0,462	573,025	3,43	0
29398	1475	393	415	0,7	0,531	576,782	3,361	0	399	445	0,487	0,462	573,025	3,577	0
29418	1476	401	351	0,7	0,531	576,782	3,079	0	451	389	0,487	0,462	573,025	3,325	0
29438	1477	391	361	0,7	0,531	576,782	3,357	0	438	410	0,487	0,462	573,025	3,528	0
29458	1478	396	387	0,7	0,531	577,048	3,263	0	448	398	0,487	0,462	573,723	3,432	0
29478	1479	403	361	0,699	0,531	577,048	3,407	0	411	391	0,487	0,462	573,723	3,31	0
29498	1480	389	353	0,699	0,531	577,048	3,418	0	412	407	0,487	0,462	573,723	3,524	0
29518	1481	410	363	0,699	0,531	577,048	3,194	0	469	441	0,486	0,462	573,723	3,707	0
29538	1482	480	418	0,698	0,532	577,048	3,376	0	486	435	0,485	0,463	573,723	3,395	0
29558	1483	485	421	0,698	0,532	577,897	3,328	0	499	432	0,485	0,463	570,361	3,535	0
29577	1484	464	362	0,698	0,532	577,897	3,287	0	525	422	0,485	0,463	570,361	3,352	0
29597	1485	480	423	0,698	0,532	577,897	3,38	0	501	449	0,486	0,463	570,361	3,397	0
29617	1486	478	405	0,698	0,532	577,897	3,514	0	514	417	0,486	0,463	570,361	3,619	0
29637	1487	481	400	0,698	0,532	577,897	3,388	0	510	442	0,486	0,463	570,361	3,574	0
29657	1488	481	398	0,698	0,532	575,167	3,419	0	508	427	0,486	0,463	572,375	3,541	0
29677	1489	457	330	0,698	0,532	575,167	3,22	0	503	422	0,486	0,463	572,375	3,422	0
29697	1490	470	431	0,698	0,532	575,167	3,471	0	502	419	0,486	0,463	572,375	3,425	0
29717	1491	507	387	0,698	0,533	575,167	3,23	0	505	419	0,486	0,463	572,375	3,329	0
29737	1492	467	374	0,698	0,533	575,167	3,197	0	496	440	0,486	0,463	572,375	3,566	0
29757	1493	479	359	0,698	0,532	574,755	3,258	0	496	439	0,486	0,463	573,381	3,561	0
29778	1494	489	434	0,698	0,532	574,755	3,413	0	514	440	0,486	0,463	573,381	3,573	0
29797	1495	479	421	0,698	0,532	574,755	3,31	0	505	422	0,486	0,463	573,381	3,499	0
29817	1496	487	412	0,698	0,532	574,755	3,389	0	527	419	0,485	0,463	573,381	3,481	0
29837	1497	487	404	0,698	0,532	574,755	3,68	0	494	413	0,485	0,463	573,381	3,497	0
29858	1498	486	394	0,698	0,532	577,008	3,684	0	497	410	0,485	0,463	572,35	3,484	0
29876	1499	489	445	0,698	0,531	577,008	3,429	0	496	448	0,485	0,462	572,35	3,634	0
29896	1500	477	433	0,698	0,531	577,008	3,396	0	490	430	0,485	0,462	572,35	3,561	0
29916	1501	484	450	0,698	0,531	577,008	3,486	0	520	407	0,485	0,462	572,35	3,61	0
29936	1502	489	340	0,698	0,531	577,008	3,089	0	496	448	0,485	0,462	572,35	3,406	0
29956	1503	485	329	0,698	0,531	577,554	3,069	0	502	431	0,485	0,462	574,075	3,372	0
29976	1504	463	361	0,698	0,531	577,554	3,393	0	526	457	0,485	0,462	574,075	3,966	0
29996	1505	494	421	0,698	0,531	577,554	3,411	0	531	442	0,485	0,463	574,075	3,739	0
30016	1506	472	445	0,698	0,531	577,554	3,653	0	458	473	0,485	0,463	574,075	3,699	0
30036	1507	505	447	0,698	0,532	577,554	3,762	0	514	407	0,485	0,463	574,075	3,532	0	62	486	422
30056	1508	500	451	0,698	0,532	576,217	3,862	0	496	404	0,485	0,463	573,206	3,444	0	62	486	422
30076	1509	491	405	0,698	0,532	576,217	3,464	0	486	449	0,485	0,463	573,206	3,309	0	62	486	422
30096	1510	467	425	0,698	0,532	576,217	3,553	0	531	429	0,485	0,463	573,206	3,763	0	62	486	422
30116	1511	465	381	0,698	0,532	576,217	3,507	0	502	430	0,485	0,463	573,206	3,423	0	62	486	422
30135	1512	456	404	0,698	0,532	576,217	3,59	0	499	447	0,485	0,463	573,206	3,485	0	62	486	422
30155	1513	453	403	0,698	0,532	575,976	3,585	0	495	439	0,485	0,463	571,416	3,631	0	62	486	422
30175	1514	486	468	0,698	0,532	575,976	3,674	0	-800	-600	0,698	0,532	-1	-1	4
30195	1515	492	418	0,698	0,532	575,976	3,426	0	484	443	0,485	0,463	571,416	3,549	0	63	485	427
30215	1516	473	428	0,698	0,532	575,976	3,597	0	482	443	0,485	0,463	571,416	3,521	0	63	485	427
30235	1517	474	427	0,698	0,532	575,976	3,647	0	507	421	0,485	0,463	571,416	3,438	0	63	485	427
30255	1518	475	425	0,698	0,531	577,33	3,572	0	516	411	0,485	0,463	573,541	3,404	0	63	485	427
30275	1519	487	429	0,698	0,531	577,33	3,465	0	503	433	0,485	0,463	573,541	3,351	0	63	485	427
30295	1520	473	427	0,698	0,531	577,33	3,589	0	482	445	0,485	0,463	573,541	3,566	0	63	485	427
30315	1521	475	450	0,698	0,531	577,33	3,633	0	488	413	0,485	0,462	573,541	3,324	0	63	485	427
30335	1522	476	422	0,697	0,531	577,33	3,658	0	497	419	0,484	0,462	573,541	3,334	0	63	485	427
30355	1523	478	428	0,697	0,53	577,271	3,682	0	487	416	0,484	0,462	572,89	3,376	0	63	485	427
30376	1524	491	466	0,697	0,53	577,271	3,481	0	512	427	0,484	0,462	572,89	3,533	0	64	493	430
30395	1525	486	498	0,697	0,53	577,271	3,61	0	526	416	0,484	0,462	572,89	3,425	0	64	493	430
30415	1526	483	456	0,697	0,53	577,271	3,467	0	496	422	0,484	0,462	572,89	3,224	0	64	493	430
30435	1527	490	421	0,698	0,53	577,271	3,544	0	521	411	0,485	0,462	572,89	3,455	0	64	493	430
30454	1528	486	423	0,698	0,53	577,254	3,578	0	509	414	0,485	0,462	570,628	3,385	0	64	493	430
30474	1529	449	439	0,698	0,53	577,254	3,433	0	502	413	0,485	0,462	570,628	3,267	0	64	493	430
30494	1530	446	383	0,698	0,53	577,254	3,121	0	484	473	0,485	0,462	570,628	3,498	0	64	493	430
30514	1531	465	416	0,698	0,531	577,254	3,601	0	510	415	0,485	0,462	570,628	3,419	0	64	493	430
30534	1532	482	441	0,697	0,531	577,254	3,408	0	512	436	0,484	0,462	570,628	3,396	0	64	493	430
30554	1533	488	422	0,697	0,531	577,041	3,368	0	515	451	0,484	0,463	573,454	3,39	0	64	493	430
30576	1534	492	449	0,697	0,531	577,041	3,434	0	521	408	0,484	0,462	573,454	3,402	0	64	493	430
30594	1535	505	402	0,697	0,53	577,041	3,364	0	480	374	0,484	0,462	573,454	2,96	0
30614	1536	459	458	0,697	0,53	577,041	4,076	0	509	411	0,484	0,462	573,454	3,378	0
30634	1537	501	347	0,697	0,53	577,041	3,255	0	505	385	0,484	0,462	573,454	3,313	0
30656	1538	485	347	0,697	0,531	577,573	3,459	0	490	403	0,484	0,462	572,062	3,181	0
30674	1539	500	412	0,697	0,53	577,573	3,552	0	517	425	0,484	0,462	572,062	3,628	0	65	505	406
30695	1540	506	412	0,697	0,53	577,573	3,677	0	547	404	0,484	0,462	572,062	3,582	0	65	505	406
30714	1541	499	428	0,697	0,53	577,573	3,59	0	509	399	0,484	0,462	572,062	3,312	0	65	505	406
30734	1542	483	406	0,697	0,53	577,573	3,603	0	528	403	0,484	0,462	572,062	3,449	0	65	505	406
30753	1543	482	409	0,697	0,53	577,716	3,616	0	534	399	0,484	0,462	572,878	3,348	0	65	505	406
30774	1544	489	408	0,697	0,53	577,716	3,559	0	490	401	0,484	0,461	572,878	3,293	0	65	505	406
30793	1545	488	413	0,697	0,529	577,716	3,482	0	523	408	0,484	0,461	572,878	3,255	0	65	505	406
30813	1546	482	394	0,697	0,529	577,716	3,399	0	526	405	0,484	0,461	572,878	3,63	0	65	505	406
30833	1547	480	424	0,697	0,529	577,716	3,603	0	499	430	0,484	0,461	572,878	3,546	0
30854	1548	477	423	0,697	0,53	577,609	3,547	0	516	435	0,484	0,461	574,065	3,47	0
30873	1549	481	385	0,697	0,53	577,609	3,215	0	506	409	0,483	0,461	574,065	3,241	0
30894	1550	462	381	0,697	0,53	577,609	3,455	0	521	412	0,483	0,461	574,065	3,495	0
30913	1551	463	367	0,697	0,529	577,609	3,654	0	479	385	0,484	0,461	574,065	3,518	0
30934	1552	396	279	0,698	0,528	577,609	3,296	0	406	241	0,486	0,46	574,065	3,129	0	66	383	225
30953	1553	379	268	0,698	0,527	575,338	3,459	0	396	227	0,486	0,459	570,749	3,234	0	66	383	225
30974	1554	385	241	0,698	0,527	575,338	3,328	0	396	221	0,486	0,459	570,749	3,117	0	66	383	225
30993	1555	390	259	0,698	0,528	575,338	3,453	0	378	230	0,486	0,46	570,749	3,028	0	66	383	225
31015	1556	389	222	0,698	0,528	575,338	3,576	0	402	221	0,486	0,46	570,749	3,506	0	66	383	225
31033	1557	376	208	0,699	0,528	575,338	3,537	0	365	224	0,486	0,46	570,749	3,353	0	66	383	225
31054	1558	377	204	0,699	0,528	576,257	3,502	0	368	226	0,486	0,46	570,686	3,448	0	66	383	225
31072	1559	367	229	0,698	0,528	576,257	3,448	0	397	229	0,486	0,46	570,686	3,236	0	66	383	225
31092	1560	375	213	0,698	0,528	576,257	3,358	0	396	228	0,485	0,46	570,686	3,261	0	66	383	225
31112	1561	362	226	0,698	0,528	576,257	3,366	0	379	225	0,485	0,46	570,686	3,315	0	66	383	225
31134	1562	358	232	0,698	0,528	576,257	3,461	0	370	224	0,485	0,46	570,686	3,206	0	66	383	225
31152	1563	359	230	0,698	0,528	574,835	3,411	0	362	225	0,485	0,46	569,254	3,221	0	66	383	225
31174	1564	379	228	0,698	0,528	574,835	3,499	0	371	237	0,485	0,46	569,254	3,125	0	66	383	225
31192	1565	388	226	0,698	0,528	574,835	3,438	0	404	212	0,485	0,46	569,254	3,267	0	66	383	225
31215	1566	385	234	0,698	0,528	574,835	3,285	0	400	233	0,485	0,46	569,254	3,225	0	66	383	225
31232	1567	400	227	0,698	0,527	574,835	3,291	0	402	195	0,485	0,459	569,254	3,122	0	66	383	225
31254	1568	402	226	0,698	0,527	575,783	3,303	0	400	196	0,485	0,459	569,114	3,182	0	66	383	225
31272	1569	388	87	0,697	0,525	575,783	3,239	0	440	93	0,485	0,458	569,114	3,251	0
31292	1570	385	-4	0,697	0,523	575,783	3,411	0	459	-50	0,485	0,456	569,114	3,017	0
31312	1571	-800	-600	-1	-1	-1	-1	4	-800	-600	-1	-1	-1	-1	4
31331	1572	-800	-600	-1	-1	-1	-1	4	-800	-600	-1	-1	-1	-1	4
31351	1573	-800	-600	0,696	0,514	-1	-1	4	-800	-600	0,696	0,514	-1	-1	4
31371	1574	-800	-600	-1	-1	-1	-1	4	-800	-600	-1	-1	-1	-1	4
31391	1575	619	-341	0,7	0,506	544,978	3,022	0	-800	-600	0,7	0,506	-1	-1	4
31411	1576	-800	-600	-1	-1	-1	-1	4	-800	-600	-1	-1	-1	-1	4
31431	1577	-800	-600	-1	-1	-1	-1	4	-800	-600	-1	-1	-1	-1	4
31451	1578	-800	-600	0,692	0,49	-1	-1	4	-800	-600	0,692	0,49	-1	-1	4
31471	1579	363	-308	0,692	0,484	546,743	3,065	0	-800	-600	0,692	0,484	-1	-1	4
31491	1580	-800	-600	-1	-1	-1	-1	4	-800	-600	-1	-1	-1	-1	4
31511	1581	378	-296	0,69	0,473	546,743	3,041	0	-800	-600	0,69	0,473	-1	-1	4
31531	1582	-800	-600	-1	-1	-1	-1	4	-800	-600	-1	-1	-1	-1	4
31551	1583	-800	-600	-1	-1	-1	-1	4	-800	-600	-1	-1	-1	-1	4
31571	1584	-800	-600	-1	-1	-1	-1	4	-800	-600	-1	-1	-1	-1	4
31591	1585	-800	-600	-1	-1	-1	-1	4	-800	-600	-1	-1	-1	-1	4
31611	1586	-800	-600	-1	-1	-1	-1	4	-800	-600	-1	-1	-1	-1	4
31631	1587	-800	-600	-1	-1	-1	-1	4	-800	-600	-1	-1	-1	-1	4
31650	1588	-800	-600	-1	-1	-1	-1	4	-800	-600	-1	-1	-1	-1	4
31670	1589	-800	-600	-1	-1	-1	-1	4	-800	-600	-1	-1	-1	-1	4
31690	1590	-800	-600	-1	-1	-1	-1	4	-800	-600	-1	-1	-1	-1	4
31710	1591	-800	-600	-1	-1	-1	-1	4	-800	-600	-1	-1	-1	-1	4
31730	1592	-800	-600	-1	-1	-1	-1	4	-800	-600	-1	-1	-1	-1	4
31750	1593	-800	-600	-1	-1	-1	-1	4	-800	-600	-1	-1	-1	-1	4
31770	1594	-800	-600	-1	-1	-1	-1	4	-800	-600	-1	-1	-1	-1	4
31790	1595	-800	-600	-1	-1	-1	-1	4	-800	-600	-1	-1	-1	-1	4
31810	1596	-800	-600	-1	-1	-1	-1	4	-800	-600	-1	-1	-1	-1	4
31830	1597	-800	-600	-1	-1	-1	-1	4	-800	-600	-1	-1	-1	-1	4
31850	1598	-800	-600	-1	-1	-1	-1	4	-800	-600	-1	-1	-1	-1	4
31870	1599	-800	-600	-1	-1	-1	-1	4	-800	-600	-1	-1	-1	-1	4
31890	1600	-800	-600	-1	-1	-1	-1	4	-800	-600	-1	-1	-1	-1	4
31910	1601	-800	-600	-1	-1	-1	-1	4	-800	-600	-1	-1	-1	-1	4
31929	1602	-800	-600	-1	-1	-1	-1	4	-800	-600	-1	-1	-1	-1	4
31949	1603	-800	-600	-1	-1	-1	-1	4	-800	-600	-1	-1	-1	-1	4
31969	1604	-800	-600	-1	-1	-1	-1	4	-800	-600	-1	-1	-1	-1	4
31989	1605	-800	-600	-1	-1	-1	-1	4	-800	-600	-1	-1	-1	-1	4
32009	1606	-800	-600	-1	-1	-1	-1	4	-800	-600	-1	-1	-1	-1	4
32029	1607	-800	-600	-1	-1	-1	-1	4	-800	-600	-1	-1	-1	-1	4
32049	1608	-800	-600	-1	-1	-1	-1	4	-800	-600	-1	-1	-1	-1	4
32069	1609	-800	-600	-1	-1	-1	-1	4	-800	-600	-1	-1	-1	-1	4
32089	1610	-800	-600	-1	-1	-1	-1	4	-800	-600	-1	-1	-1	-1	4
32109	1611	-800	-600	-1	-1	-1	-1	4	-800	-600	-1	-1	-1	-1	4
32129	1612	-800	-600	-1	-1	-1	-1	4	-800	-600	-1	-1	-1	-1	4
32149	1613	-800	-600	-1	-1	-1	-1	4	-800	-600	-1	-1	-1	-1	4
32169	1614	-800	-600	0,68	0,449	-1	-1	4	-800	-600	0,68	0,449	-1	-1	4
32189	1615	-800	-600	-1	-1	-1	-1	4	-800	-600	-1	-1	-1	-1	4
32209	1616	-800	-600	0,684	0,457	-1	-1	4	-800	-600	0,471	0,403	-1	-1	4
32228	1617	382	145	0,686	0,461	574,924	3,009	0	381	121	0,473	0,405	567,353	2,897	0	67	373	140
32248	1618	396	141	0,688	0,465	574,924	2,958	0	384	131	0,475	0,408	567,353	2,916	0	67	373	140
32268	1619	374	124	0,691	0,467	574,924	2,927	0	391	129	0,477	0,409	567,353	2,811	0	67	373	140
32288	1620	358	135	0,693	0,468	574,924	2,935	0	368	129	0,479	0,409	567,353	2,876	0	67	373	140
32308	1621	358	132	0,695	0,469	572,433	2,931	0	369	128	0,481	0,409	567,909	2,86	0	67	373	140
32328	1622	369	146	0,697	0,47	572,433	2,868	0	384	130	0,483	0,409	567,909	2,876	0	67	373	140
32348	1623	339	176	0,698	0,47	572,433	3,11	0	379	122	0,484	0,41	567,909	3,161	0	67	373	140
32368	1624	365	147	0,699	0,472	572,433	2,913	0	400	149	0,485	0,41	567,909	3,061	0	67	373	140
32388	1625	350	148	0,7	0,473	572,433	3,037	0	379	128	0,486	0,411	567,909	2,869	0	67	373	140
32408	1626	340	159	0,7	0,473	570,934	3,022	0	386	132	0,486	0,412	567,463	2,983	0	67	373	140
32428	1627	361	143	0,7	0,474	570,934	3,073	0	416	130	0,486	0,412	567,463	3,187	0	67	373	140
32448	1628	364	146	0,7	0,474	570,934	3,062	0	383	156	0,486	0,413	567,463	3,133	0	67	373	140
32468	1629	368	155	0,699	0,475	570,934	2,856	0	390	140	0,485	0,413	567,463	3,202	0	67	373	140
32488	1630	360	150	0,699	0,475	570,934	2,889	0	397	132	0,485	0,413	567,463	3,209	0	67	373	140
32507	1631	362	147	0,699	0,476	575,254	2,944	0	380	141	0,485	0,414	567,228	3,216	0	67	373	140
32527	1632	359	149	0,698	0,477	575,254	3,023	0	374	149	0,485	0,415	567,228	3,093	0	67	373	140
32547	1633	375	239	0,698	0,481	575,254	3,227	0	378	235	0,485	0,419	567,228	3,133	0
32567	1634	364	340	0,697	0,485	575,254	3,053	0	386	340	0,486	0,422	567,228	3,102	0
32587	1635	370	363	0,698	0,488	575,254	3,127	0	381	430	0,486	0,424	567,228	3,489	0
32607	1636	375	387	0,698	0,491	575,494	3,196	0	377	520	0,486	0,426	571,025	3,557	0
32627	1637	372	371	0,699	0,494	575,494	3,117	0	371	421	0,487	0,428	571,025	3,423	0
32647	1638	376	301	0,7	0,496	575,494	2,919	0	-800	-600	0,7	0,496	-1	-1	4
32667	1639	376	327	0,701	0,499	575,494	3,157	0	353	332	0,489	0,431	571,025	3,155	0
32687	1640	375	332	0,703	0,5	575,494	3,27	0	370	302	0,491	0,432	571,025	3,012	0
32707	1641	374	334	0,704	0,502	577,092	3,252	0	370	301	0,492	0,433	571,393	3,014	0
32727	1642	363	349	0,705	0,503	577,092	3,232	0	388	376	0,493	0,433	571,393	3,473	0
32747	1643	336	330	0,706	0,504	577,092	3,22	0	365	455	0,494	0,434	571,393	3,795	0
32767	1644	363	351	0,706	0,505	577,092	3,259	0	-800	-600	0,706	0,505	-1	-1	4	68	367	361
32787	1645	376	362	0,707	0,506	577,092	3,428	0	342	363	0,495	0,436	571,393	3,175	0	68	367	361
32807	1646	370	359	0,707	0,507	577,745	3,451	0	342	362	0,495	0,436	571,604	3,176	0	68	367	361
32827	1647	376	368	0,707	0,508	577,745	3,204	0	384	367	0,495	0,437	571,604	3,458	0	68	367	361
32846	1648	383	341	0,707	0,508	577,745	3,173	0	375	415	0,495	0,437	571,604	3,498	0	68	367	361
32866	1649	369	352	0,707	0,509	577,745	3,268	0	389	368	0,495	0,438	571,604	3,526	0	68	367	361
32886	1650	368	320	0,706	0,509	577,745	3,22	0	351	378	0,495	0,438	571,604	3,371	0	68	367	361
32906	1651	369	316	0,706	0,509	577,812	3,23	0	347	389	0,494	0,438	573,57	3,401	0	68	367	361
32926	1652	421	367	0,704	0,51	577,812	3,598	0	459	412	0,493	0,44	573,57	3,522	0	69	432	384
32946	1653	419	376	0,704	0,511	577,812	3,138	0	439	417	0,493	0,44	573,57	3,298	0	69	432	384
32966	1654	440	362	0,704	0,511	577,812	3,342	0	447	395	0,493	0,44	573,57	3,263	0	69	432	384
32986	1655	440	358	0,704	0,511	577,812	3,465	0	416	420	0,492	0,441	573,57	3,333	0	69	432	384
33006	1656	440	360	0,704	0,511	576,435	3,267	0	412	414	0,492	0,441	573,838	3,335	0	69	432	384
33026	1657	403	348	0,703	0,512	576,435	3,545	0	468	400	0,492	0,441	573,838	3,54	0	69	432	384
33046	1658	427	417	0,703	0,512	576,435	3,683	0	461	424	0,492	0,441	573,838	3,563	0
33066	1659	-800	-600	0,492	0,442	-1	-1	4	445	436	0,492	0,442	573,838	3,601	0
33086	1660	442	343	0,703	0,513	576,435	3,277	0	433	417	0,492	0,442	573,838	3,587	0
33105	1661	442	343	0,703	0,513	576,048	3,275	0	422	420	0,492	0,443	572,956	3,602	0
33126	1662	402	372	0,703	0,514	576,048	3,67	0	437	338	0,492	0,443	572,956	2,89	0
33145	1663	435	399	0,703	0,514	576,048	3,62	0	450	446	0,492	0,443	572,956	3,676	0
33165	1664	423	389	0,703	0,515	576,048	3,549	0	440	412	0,492	0,444	572,956	3,59	0
33185	1665	429	409	0,703	0,515	576,048	3,747	0	438	430	0,492	0,444	572,956	3,432	0
33205	1666	423	409	0,703	0,515	576,791	3,715	0	442	413	0,492	0,444	573,725	3,366	0
33225	1667	-800	-600	0,492	0,444	-1	-1	4	436	424	0,492	0,444	573,725	3,443	0
33245	1668	440	333	0,704	0,516	576,791	3,378	0	456	376	0,492	0,445	573,725	3,351	0
33265	1669	414	372	0,704	0,516	576,791	3,214	0	-800	-600	0,704	0,516	-1	-1	4
33285	1670	306	369	0,705	0,517	576,791	3,377	0	374	405	0,493	0,446	573,725	3,709	0
33305	1671	250	363	0,705	0,517	577,596	3,327	0	374	404	0,493	0,446	574,832	3,716	0
33325	1672	330	353	0,705	0,517	577,596	3,275	0	336	426	0,493	0,446	574,832	3,518	0
33345	1673	321	424	0,705	0,517	577,596	3,391	0	316	399	0,493	0,446	574,832	3,477	0
33365	1674	357	344	0,705	0,517	577,596	3,003	0	320	423	0,493	0,446	574,832	3,518	0	70	319	390
33385	1675	313	396	0,705	0,518	577,596	3,171	0	330	414	0,493	0,446	574,832	3,429	0	70	319	390
33405	1676	322	362	0,705	0,518	575,73	3,114	0	322	408	0,493	0,447	571,917	3,41	0	70	319	390
33424	1677	321	354	0,705	0,518	575,73	3,327	0	331	376	0,493	0,447	571,917	3,384	0	70	319	390
33445	1678	310	388	0,705	0,518	575,73	3,549	0	304	388	0,493	0,447	571,917	3,304	0	70	319	390
33464	1679	330	350	0,705	0,518	575,73	3,186	0	315	469	0,493	0,447	571,917	3,416	0	70	319	390
33484	1680	336	457	0,705	0,518	575,73	3,619	0	345	437	0,493	0,447	571,917	3,549	0
33504	1681	338	467	0,705	0,519	575,973	3,523	0	335	465	0,493	0,447	576,152	3,575	0
33524	1682	311	385	0,705	0,519	575,973	3,141	0	329	445	0,493	0,447	576,152	3,667	0
33544	1683	337	359	0,705	0,519	575,973	3,474	0	334	414	0,493	0,447	576,152	3,496	0
33564	1684	334	363	0,705	0,519	575,973	3,289	0	326	370	0,493	0,448	576,152	3,393	0
33584	1685	351	395	0,705	0,52	575,973	3,174	0	295	343	0,493	0,448	576,152	2,789	0
33604	1686	353	382	0,705	0,52	577,761	3,306	0	292	319	0,494	0,448	573,927	2,595	0
33624	1687	259	289	0,705	0,519	577,761	3,06	0	288	329	0,494	0,447	573,927	3,472	0	71	280	301
33644	1688	279	289	0,706	0,518	577,761	3,208	0	255	311	0,494	0,447	573,927	3,194	0	71	280	301
33664	1689	286	293	0,706	0,519	577,761	3,386	0	281	319	0,494	0,447	573,927	3,223	0	71	280	301
33684	1690	281	268	0,706	0,518	577,761	3,209	0	273	316	0,494	0,447	573,927	3,256	0	71	280	301
33703	1691	277	268	0,706	0,518	577,495	3,267	0	263	320	0,494	0,447	573,505	3,284	0	71	280	301
33723	1692	285	283	0,706	0,518	577,495	3,573	0	288	283	0,494	0,446	573,505	3,388	0	71	280	301
33743	1693	278	280	0,706	0,518	577,495	3,337	0	271	309	0,494	0,446	573,505	3,374	0	71	280	301
33763	1694	288	311	0,706	0,518	577,495	3,417	0	297	295	0,494	0,446	573,505	3,483	0	71	280	301
33783	1695	267	308	0,706	0,517	577,495	3,513	0	309	314	0,494	0,446	573,505	3,46	0	71	280	301
33803	1696	265	306	0,706	0,517	577,21	3,408	0	309	311	0,494	0,446	572,827	3,433	0	71	280	301
33823	1697	263	299	0,706	0,517	577,21	3,344	0	287	334	0,494	0,446	572,827	3,403	0	71	280	301
33843	1698	282	259	0,706	0,517	577,21	3,248	0	301	322	0,494	0,446	572,827	3,453	0
33863	1699	319	267	0,706	0,517	577,21	3,337	0	261	301	0,494	0,446	572,827	3,092	0
33883	1700	263	263	0,706	0,518	577,21	3,234	0	259	315	0,494	0,447	572,827	3,015	0
33903	1701	283	267	0,706	0,518	576,991	3,258	0	257	307	0,494	0,447	572,898	2,939	0
33923	1702	274	321	0,706	0,518	576,991	3,464	0	314	298	0,494	0,447	572,898	3,776	0
33943	1703	260	305	0,706	0,518	576,991	3,525	0	289	321	0,494	0,447	572,898	3,286	0
33963	1704	272	306	0,706	0,518	576,991	3,511	0	251	336	0,494	0,447	572,898	3,451	0
33983	1705	280	274	0,706	0,519	576,991	3,291	0	286	315	0,494	0,447	572,898	3,444	0
34003	1706	276	263	0,706	0,519	578,046	3,309	0	271	322	0,494	0,448	570,602	3,424	0
34022	1707	282	345	0,706	0,519	578,046	3,52	0	274	352	0,494	0,448	570,602	3,396	0
34042	1708	302	323	0,706	0,519	578,046	3,314	0	282	306	0,494	0,448	570,602	3,267	0
34062	1709	303	389	0,706	0,52	578,046	3,702	0	304	307	0,494	0,448	570,602	3,332	0
34082	1710	288	277	0,706	0,52	578,046	3,124	0	277	339	0,494	0,448	570,602	3,22	0
34102	1711	298	278	0,706	0,52	577,373	3,187	0	285	313	0,494	0,448	572,742	3,238	0
34122	1712	277	348	0,706	0,519	577,373	3,461	0	296	305	0,494	0,448	572,742	3,386	0
34142	1713	249	342	0,706	0,519	577,373	3,596	0	280	299	0,494	0,448	572,742	3,496	0
34162	1714	286	259	0,706	0,519	577,373	3,177	0	282	329	0,494	0,448	572,742	3,274	0
34182	1715	277	278	0,706	0,519	577,373	3,189	0	288	307	0,494	0,448	572,742	3,389	0
34202	1716	274	298	0,706	0,52	576,467	3,196	0	280	313	0,494	0,448	571,893	3,384	0
34222	1717	286	278	0,706	0,52	576,467	3,154	0	275	330	0,494	0,448	571,893	3,44	0
34242	1718	282	302	0,706	0,52	576,467	3,176	0	264	366	0,494	0,448	571,893	3,35	0	72	278	304
34262	1719	281	294	0,706	0,52	576,467	3,126	0	284	335	0,494	0,448	571,893	3,353	0	72	278	304
34282	1720	276	301	0,706	0,52	576,467	3,294	0	273	311	0,494	0,448	571,893	3,474	0	72	278	304
34301	1721	273	296	0,706	0,52	578,029	3,313	0	279	321	0,494	0,448	571,247	3,429	0	72	278	304
34321	1722	271	291	0,706	0,52	578,029	3,34	0	277	299	0,494	0,449	571,247	3,189	0	72	278	304
34341	1723	281	294	0,706	0,521	578,029	3,22	0	267	305	0,494	0,449	571,247	3,141	0	72	278	304
34361	1724	288	281	0,706	0,521	578,029	3,185	0	289	318	0,494	0,449	571,247	3,178	0	72	278	304
34381	1725	285	278	0,706	0,521	578,029	3,301	0	299	383	0,494	0,449	571,247	3,705	0
34401	1726	290	278	0,706	0,522	576,873	3,223	0	302	396	0,495	0,449	571,187	3,732	0
34421	1727	108	394	0,708	0,523	576,873	3,4	0	112	314	0,497	0,45	571,187	3,325	0
34441	1728	41	369	0,71	0,523	576,873	3,248	0	20	345	0,499	0,451	571,187	3,124	0
34461	1729	57	391	0,71	0,524	576,873	3,22	0	35	362	0,499	0,452	571,187	3,372	0
34481	1730	25	356	0,71	0,525	576,873	3,342	0	13	343	0,499	0,452	571,187	3,208	0	73	34	373
34501	1731	34	369	0,71	0,525	567,495	3,203	0	15	350	0,499	0,452	569,497	3,15	0	73	34	373
34521	1732	45	393	0,71	0,525	567,495	3,335	0	9	368	0,499	0,453	569,497	3,246	0	73	34	373
34541	1733	29	378	0,71	0,526	567,495	3,127	0	23	348	0,499	0,453	569,497	3,073	0	73	34	373
34561	1734	42	401	0,71	0,526	567,495	3,284	0	4	359	0,499	0,453	569,497	3,177	0	73	34	373
34581	1735	51	383	0,709	0,526	567,495	3,333	0	32	348	0,498	0,453	569,497	3,108	0	73	34	373
34601	1736	46	391	0,709	0,526	568,516	3,274	0	30	351	0,498	0,453	569,055	3,152	0	73	34	373
34620	1737	51	384	0,709	0,526	568,516	3,36	0	18	355	0,498	0,453	569,055	3,253	0	73	34	373
34640	1738	61	391	0,709	0,526	568,516	3,312	0	17	375	0,497	0,453	569,055	3,189	0	73	34	373
34660	1739	59	389	0,708	0,526	568,516	3,184	0	14	368	0,497	0,454	569,055	3,202	0	73	34	373
34680	1740	69	395	0,709	0,526	568,516	3,277	0	25	358	0,497	0,454	569,055	3,166	0	73	34	373
34700	1741	71	395	0,709	0,525	568,739	3,223	0	24	365	0,497	0,455	570,932	3,172	0	73	34	373
34720	1742	34	388	0,709	0,525	568,739	3,346	0	12	363	0,497	0,455	570,932	3,463	0	73	34	373
34740	1743	25	387	0,71	0,525	568,739	3,322	0	24	368	0,498	0,455	570,932	3,379	0	73	34	373
34760	1744	44	381	0,71	0,525	568,739	3,318	0	22	358	0,498	0,455	570,932	3,176	0	73	34	373
34780	1745	64	384	0,71	0,526	568,739	3,336	0	13	359	0,499	0,455	570,932	3,213	0	73	34	373
34800	1746	69	383	0,711	0,527	567,101	3,314	0	22	364	0,499	0,456	567,479	3,231	0	73	34	373
34820	1747	-6	388	0,711	0,527	567,101	3,322	0	-9	342	0,5	0,456	567,479	3,106	0	74	0	381
34840	1748	-6	399	0,711	0,528	567,101	3,391	0	-5	356	0,5	0,457	567,479	3,051	0	74	0	381
34860	1749	6	382	0,711	0,528	567,101	3,281	0	-15	391	0,5	0,457	567,479	3,346	0	74	0	381
34880	1750	15	388	0,712	0,528	567,101	3,178	0	-8	346	0,5	0,457	567,479	3,057	0	74	0	381
34900	1751	21	391	0,712	0,528	564,969	3,162	0	-10	362	0,501	0,457	567,712	3,159	0	74	0	381
34919	1752	17	394	0,712	0,528	564,969	3,229	0	-9	375	0,501	0,457	567,712	3,337	0	74	0	381
34939	1753	26	403	0,712	0,528	564,969	3,368	0	-23	362	0,501	0,457	567,712	3,312	0	74	0	381
34959	1754	18	397	0,712	0,528	564,969	3,266	0	-11	362	0,501	0,457	567,712	3,332	0	74	0	381
34979	1755	27	402	0,712	0,528	564,969	3,358	0	-24	370	0,501	0,457	567,712	3,296	0	74	0	381
34999	1756	24	400	0,712	0,528	565,18	3,321	0	-22	364	0,501	0,457	567,723	3,298	0	74	0	381
35019	1757	21	399	0,712	0,528	565,18	3,487	0	-34	366	0,501	0,457	567,723	3,261	0	74	0	381
35039	1758	6	418	0,712	0,528	565,18	3,499	0	-21	373	0,501	0,457	567,723	3,315	0	74	0	381
35059	1759	30	396	0,712	0,528	565,18	3,4	0	-6	337	0,501	0,457	567,723	3,476	0	75	3	384
35079	1760	15	405	0,712	0,528	565,18	3,581	0	-23	337	0,501	0,456	567,723	3,459	0	75	3	384
35119	1761	11	407	0,712	0,527	567,255	3,583	0	-21	340	0,501	0,456	566,684	3,435	0	75	3	384
35140	1762	7	416	0,712	0,527	567,255	3,521	0	-11	388	0,501	0,456	566,684	3,404	0	75	3	384
35159	1763	47	419	0,712	0,527	567,255	3,421	0	-24	369	0,501	0,456	566,684	3,332	0	75	3	384
35179	1764	29	404	0,712	0,527	567,255	3,479	0	-1	361	0,501	0,456	566,684	3,608	0	75	3	384
35198	1765	17	415	0,712	0,528	567,255	3,304	0	-20	366	0,501	0,456	566,684	3,51	0	75	3	384
35218	1766	34	413	0,712	0,528	567,161	3,298	0	-11	363	0,501	0,456	566,487	3,551	0	75	3	384
35238	1767	16	397	0,712	0,528	567,161	3,378	0	-21	373	0,501	0,456	566,487	3,511	0	75	3	384
35258	1768	30	394	0,712	0,528	567,161	3,484	0	-21	359	0,501	0,456	566,487	3,425	0	75	3	384
35278	1769	36	400	0,712	0,528	567,161	3,41	0	-22	363	0,501	0,456	566,487	3,671	0	75	3	384
35298	1770	127	392	0,71	0,528	567,161	3,399	0	172	374	0,498	0,456	566,487	3,447	0
35318	1771	138	383	0,707	0,528	576,713	3,491	0	186	368	0,496	0,456	571,943	3,568	0
35338	1772	393	339	0,705	0,527	576,713	3,612	0	403	397	0,494	0,456	571,943	3,609	0
35358	1773	414	307	0,705	0,527	576,713	3,452	0	406	400	0,494	0,456	571,943	3,723	0
35378	1774	420	318	0,705	0,527	576,713	3,34	0	446	379	0,494	0,456	571,943	3,673	0
35398	1775	449	333	0,705	0,527	576,713	3,163	0	-800	-600	0,705	0,527	-1	-1	4
35418	1776	462	318	0,705	0,527	577,937	3,036	0	-800	-600	0,493	0,455	-1	-1	4
35438	1777	421	322	0,705	0,527	577,937	3,244	0	447	357	0,493	0,455	572,144	3,643	0	76	424	341
35458	1778	426	319	0,705	0,527	577,937	3,557	0	441	326	0,493	0,455	572,144	3,318	0	76	424	341
35478	1779	424	326	0,705	0,527	577,937	3,342	0	449	367	0,493	0,455	572,144	3,616	0	76	424	341
35497	1780	422	346	0,705	0,527	577,937	3,49	0	424	361	0,493	0,455	572,144	3,517	0	76	424	341
35517	1781	424	348	0,705	0,527	578,527	3,399	0	421	358	0,493	0,455	569,985	3,406	0	76	424	341
35537	1782	391	325	0,705	0,527	578,527	3,433	0	445	380	0,494	0,455	569,985	3,596	0	76	424	341
35557	1783	410	309	0,706	0,527	578,527	3,301	0	435	365	0,494	0,455	569,985	3,43	0	76	424	341
35577	1784	415	325	0,706	0,527	578,527	3,471	0	-800	-600	0,706	0,527	-1	-1	4	76	424	341
35597	1785	465	341	0,705	0,528	578,527	3,196	0	497	410	0,494	0,456	569,985	3,458	0
35617	1786	482	341	0,704	0,529	576,356	3,206	0	498	408	0,494	0,457	571,828	3,469	0
35637	1787	521	422	0,704	0,529	576,356	3,319	0	528	431	0,493	0,457	571,828	3,574	0
35657	1788	486	443	0,704	0,53	576,356	3,398	0	513	458	0,493	0,457	571,828	3,52	0
35677	1789	521	384	0,704	0,53	576,356	3,281	0	521	442	0,493	0,457	571,828	3,337	0
35697	1790	500	432	0,704	0,53	576,356	3,709	0	543	448	0,493	0,457	571,828	3,796	0
35717	1791	518	426	0,704	0,53	577,765	3,76	0	539	441	0,493	0,457	570,64	3,734	0
35737	1792	531	422	0,704	0,53	577,765	3,666	0	-800	-600	0,704	0,53	-1	-1	4
35757	1793	513	411	0,704	0,53	577,765	3,607	0	505	443	0,493	0,457	570,64	3,47	0
35777	1794	534	441	0,704	0,53	577,765	3,574	0	536	443	0,493	0,457	570,64	3,478	0
35796	1795	516	461	0,704	0,531	577,765	3,67	0	529	437	0,493	0,458	570,64	3,64	0
35817	1796	522	466	0,705	0,531	577,366	3,63	0	523	434	0,493	0,458	572,834	3,714	0
35836	1797	519	428	0,705	0,531	577,366	3,714	0	516	459	0,493	0,458	572,834	3,672	0
35856	1798	490	475	0,705	0,531	577,366	3,827	0	493	437	0,493	0,458	572,834	3,4	0
35876	1799	516	432	0,705	0,531	577,366	3,759	0	531	425	0,493	0,457	572,834	3,322	0
35896	1800	544	429	0,705	0,53	577,366	3,594	0	514	388	0,493	0,457	572,834	3,257	0
35916	1801	539	441	0,705	0,53	577,917	3,627	0	512	368	0,493	0,457	573,613	3,197	0
35936	1802	512	445	0,704	0,531	577,917	3,778	0	519	446	0,493	0,458	573,613	3,605	0	77	524	442
35956	1803	545	433	0,704	0,53	577,917	3,695	0	505	449	0,493	0,458	573,613	3,505	0	77	524	442
35976	1804	529	440	0,704	0,53	577,917	3,684	0	527	446	0,493	0,457	573,613	3,649	0	77	524	442
35996	1805	503	455	0,704	0,53	577,917	3,709	0	521	433	0,493	0,457	573,613	3,62	0	77	524	442
36016	1806	515	451	0,705	0,53	577,953	3,71	0	520	433	0,493	0,457	572,905	3,603	0	77	524	442
36036	1807	531	424	0,705	0,53	577,953	3,638	0	519	446	0,493	0,457	572,905	3,645	0	77	524	442
36056	1808	507	462	0,705	0,53	577,953	3,626	0	540	431	0,493	0,458	572,905	3,488	0	77	524	442
36076	1809	526	443	0,705	0,531	577,953	3,506	0	530	464	0,493	0,458	572,905	3,654	0	77	524	442
36098	1810	537	448	0,704	0,531	577,953	3,614	0	528	418	0,493	0,458	572,905	3,38	0	77	524	442
36116	1811	529	454	0,704	0,531	577,123	3,565	0	525	425	0,492	0,458	571,284	3,391	0	77	524	442
36137	1812	563	471	0,704	0,531	577,123	3,685	0	573	462	0,492	0,458	571,284	3,491	0
36155	1813	596	452	0,704	0,531	577,123	3,668	0	578	449	0,492	0,458	571,284	3,631	0
36175	1814	580	421	0,704	0,531	577,123	3,654	0	559	436	0,492	0,458	571,284	3,332	0
36195	1815	577	436	0,704	0,531	577,123	3,689	0	543	471	0,492	0,458	571,284	3,414	0
36215	1816	571	420	0,704	0,531	577,422	3,679	0	538	461	0,492	0,458	571,671	3,405	0
36235	1817	557	459	0,704	0,531	577,422	3,713	0	567	442	0,492	0,458	571,671	3,44	0
36255	1818	534	463	0,704	0,531	577,422	3,649	0	-800	-600	0,704	0,531	-1	-1	4
36275	1819	575	463	0,704	0,531	577,422	3,812	0	531	492	0,492	0,458	571,671	3,543	0
36295	1820	531	512	0,704	0,53	577,422	3,834	0	573	427	0,492	0,458	571,671	3,452	0
36315	1821	543	518	0,704	0,53	577,331	3,855	0	573	427	0,492	0,458	571,519	3,452	0
36335	1822	588	449	0,704	0,53	577,331	3,539	0	608	434	0,492	0,457	571,519	3,651	0	78	560	457
36355	1823	569	444	0,704	0,53	577,331	3,678	0	572	459	0,492	0,457	571,519	3,614	0	78	560	457
36375	1824	553	453	0,704	0,529	577,331	3,527	0	574	439	0,492	0,457	571,519	3,496	0	78	560	457
36394	1825	568	477	0,704	0,529	577,331	3,717	0	555	439	0,492	0,457	571,519	3,409	0	78	560	457
36414	1826	560	478	0,704	0,529	577,29	3,678	0	550	437	0,492	0,456	573,223	3,35	0	78	560	457
36434	1827	590	435	0,704	0,529	577,29	3,818	0	556	463	0,492	0,456	573,223	3,361	0	78	560	457
36454	1828	561	463	0,704	0,529	577,29	3,808	0	558	470	0,493	0,456	573,223	3,453	0	78	560	457
36474	1829	577	453	0,704	0,529	577,29	3,699	0	541	466	0,493	0,456	573,223	3,481	0	78	560	457
36495	1830	541	470	0,705	0,529	577,29	3,648	0	560	452	0,493	0,456	573,223	3,534	0	78	560	457
36514	1831	540	468	0,705	0,529	577,566	3,625	0	556	455	0,493	0,456	571,966	3,563	0	78	560	457
36534	1832	569	497	0,705	0,529	577,566	3,773	0	552	449	0,493	0,456	571,966	3,419	0	78	560	457
36554	1833	567	459	0,705	0,529	577,566	3,569	0	563	436	0,493	0,456	571,966	3,563	0	78	560	457
36575	1834	565	509	0,705	0,529	577,566	3,765	0	539	447	0,493	0,456	571,966	3,335	0
36594	1835	555	452	0,705	0,529	577,566	3,613	0	554	463	0,493	0,456	571,966	3,454	0
36614	1836	555	465	0,705	0,529	577,395	3,692	0	553	460	0,493	0,456	572,427	3,475	0
36634	1837	549	453	0,705	0,529	577,395	3,701	0	552	461	0,493	0,456	572,427	3,536	0
36654	1838	580	421	0,705	0,529	577,395	3,595	0	573	433	0,493	0,456	572,427	3,523	0
36674	1839	589	455	0,704	0,529	577,395	3,676	0	539	477	0,493	0,456	572,427	3,59	0	79	569	464
36694	1840	582	451	0,704	0,529	577,395	3,417	0	580	458	0,493	0,456	572,427	3,48	0	79	569	464
36713	1841	583	446	0,704	0,528	576,028	3,377	0	570	456	0,493	0,456	571,323	3,479	0	79	569	464
36734	1842	562	483	0,704	0,529	576,028	3,54	0	567	464	0,493	0,456	571,323	3,42	0	79	569	464
36753	1843	583	477	0,704	0,529	576,028	3,506	0	561	480	0,493	0,456	571,323	3,337	0	79	569	464
36774	1844	571	459	0,704	0,529	576,028	3,602	0	532	475	0,493	0,456	571,323	3,399	0	79	569	464
36793	1845	583	461	0,704	0,529	576,028	3,482	0	571	431	0,493	0,456	571,323	3,275	0
36814	1846	581	462	0,705	0,529	577,745	3,517	0	561	435	0,493	0,456	571,771	3,278	0
36833	1847	563	474	0,705	0,529	577,745	3,749	0	564	466	0,493	0,456	571,771	3,342	0
36853	1848	575	479	0,705	0,529	577,745	3,53	0	569	427	0,493	0,456	571,771	3,479	0
36873	1849	546	495	0,705	0,53	577,745	3,735	0	542	508	0,493	0,456	571,771	3,607	0
36896	1850	574	464	0,705	0,53	577,745	3,732	0	586	441	0,493	0,457	571,771	3,457	0	80	574	460
36913	1851	564	470	0,704	0,531	577,905	3,73	0	583	474	0,493	0,457	569,735	3,481	0	80	574	460
36935	1852	588	442	0,704	0,531	577,905	3,433	0	568	444	0,493	0,457	569,735	3,276	0	80	574	460
36953	1853	589	476	0,704	0,531	577,905	3,535	0	582	454	0,493	0,458	569,735	3,481	0	80	574	460
36975	1854	565	468	0,704	0,532	577,905	3,442	0	562	453	0,493	0,458	569,735	3,317	0	80	574	460
36992	1855	591	443	0,704	0,532	577,905	3,466	0	562	470	0,493	0,458	569,735	3,237	0	80	574	460
37015	1856	585	459	0,704	0,532	576,358	3,487	0	562	474	0,493	0,458	570,698	3,301	0	80	574	460
37032	1857	585	458	0,704	0,532	576,358	3,538	0	562	467	0,493	0,458	570,698	3,507	0	80	574	460
37054	1858	598	393	0,704	0,532	576,358	3,352	0	565	446	0,492	0,458	570,698	3,075	0
37072	1859	571	461	0,703	0,532	576,358	3,358	0	588	433	0,492	0,459	570,698	3,393	0
37094	1860	609	424	0,703	0,532	576,358	3,257	0	553	448	0,492	0,459	570,698	3,388	0
37112	1861	600	405	0,703	0,532	577,368	3,232	0	558	444	0,492	0,459	570,889	3,385	0
37135	1862	574	457	0,703	0,532	577,368	3,57	0	560	440	0,492	0,459	570,889	3,175	0
37152	1863	588	436	0,703	0,532	577,368	3,575	0	567	455	0,491	0,459	570,889	3,49	0
37172	1864	536	521	0,703	0,532	577,368	4,159	0	570	453	0,491	0,459	570,889	3,338	0
37192	1865	586	427	0,703	0,533	577,368	3,361	0	551	447	0,491	0,459	570,889	3,085	0
37212	1866	568	453	0,703	0,533	575,556	3,482	0	553	454	0,491	0,459	571,057	3,198	0
37232	1867	555	501	0,703	0,533	575,556	3,499	0	597	446	0,491	0,46	571,057	3,342	0
37252	1868	571	440	0,703	0,533	575,556	3,627	0	602	442	0,491	0,46	571,057	3,612	0
37272	1869	592	407	0,703	0,534	575,556	3,274	0	533	466	0,491	0,46	571,057	3,263	0
37292	1870	565	449	0,703	0,534	575,556	3,476	0	582	489	0,491	0,46	571,057	3,538	0	81	575	447
37311	1871	568	441	0,703	0,534	575,596	3,45	0	567	496	0,491	0,46	572,129	3,403	0	81	575	447
37331	1872	596	451	0,703	0,534	575,596	3,402	0	585	456	0,491	0,461	572,129	3,442	0	81	575	447
37351	1873	589	451	0,703	0,535	575,596	3,597	0	596	448	0,491	0,461	572,129	3,438	0	81	575	447
37371	1874	567	463	0,703	0,535	575,596	3,384	0	589	452	0,491	0,461	572,129	3,263	0	81	575	447
37391	1875	598	432	0,703	0,535	575,596	3,427	0	582	441	0,491	0,461	572,129	3,383	0	81	575	447
37411	1876	588	435	0,703	0,536	574,751	3,469	0	584	441	0,491	0,462	570,44	3,323	0	81	575	447
37431	1877	566	428	0,703	0,535	574,751	3,423	0	596	427	0,491	0,462	570,44	3,244	0	81	575	447
37451	1878	589	440	0,703	0,535	574,751	3,629	0	563	469	0,492	0,461	570,44	3,306	0	81	575	447
37471	1879	558	443	0,703	0,535	574,751	3,275	0	575	439	0,492	0,461	570,44	3,346	0	81	575	447
37491	1880	564	459	0,703	0,535	574,751	3,474	0	541	439	0,492	0,461	570,44	3,17	0	81	575	447
37511	1881	568	464	0,703	0,535	576,956	3,505	0	538	437	0,492	0,461	570,823	3,207	0	81	575	447
37531	1882	580	419	0,703	0,535	576,956	3,312	0	573	437	0,491	0,461	570,823	3,191	0
37551	1883	549	479	0,703	0,535	576,956	3,563	0	547	446	0,491	0,461	570,823	3,327	0	82	546	453
37571	1884	535	460	0,703	0,535	576,956	3,583	0	560	427	0,491	0,461	570,823	3,256	0	82	546	453
37590	1885	549	472	0,703	0,535	576,956	3,373	0	555	431	0,491	0,461	570,823	3,093	0	82	546	453
37610	1886	543	464	0,703	0,534	575,735	3,501	0	551	431	0,491	0,461	570,432	3,133	0	82	546	453
37630	1887	551	429	0,703	0,534	575,735	3,554	0	540	441	0,491	0,461	570,432	3,158	0	82	546	453
37650	1888	553	481	0,703	0,534	575,735	3,517	0	546	438	0,491	0,461	570,432	3,2	0	82	546	453
37670	1889	552	490	0,703	0,535	575,735	3,343	0	545	470	0,491	0,461	570,432	3,054	0	82	546	453
37690	1890	554	468	0,703	0,535	575,735	3,276	0	533	448	0,491	0,461	570,432	3,059	0	82	546	453
37710	1891	554	465	0,703	0,535	577,427	3,219	0	536	455	0,491	0,462	570,283	3,063	0	82	546	453
37730	1892	543	449	0,703	0,535	577,427	3,545	0	528	443	0,491	0,462	570,283	3,118	0	82	546	453
37750	1893	507	464	0,703	0,535	577,427	3,644	0	510	493	0,491	0,462	570,283	3,34	0
37770	1894	532	511	0,703	0,535	577,427	3,537	0	541	458	0,491	0,462	570,283	3,156	0
37790	1895	539	477	0,703	0,535	577,427	3,485	0	545	467	0,491	0,462	570,283	3,391	0
37810	1896	528	498	0,703	0,535	577,644	3,504	0	548	485	0,491	0,462	569,74	3,344	0
37830	1897	538	486	0,703	0,535	577,644	3,391	0	512	440	0,491	0,462	569,74	2,956	0	83	529	459
37850	1898	554	442	0,703	0,535	577,644	3,202	0	517	468	0,492	0,462	569,74	3,27	0	83	529	459
37870	1899	503	478	0,703	0,535	577,644	3,311	0	526	454	0,492	0,462	569,74	3,085	0	83	529	459
37889	1900	526	466	0,703	0,535	577,644	3,368	0	532	460	0,492	0,462	569,74	3,259	0	83	529	459
37909	1901	521	451	0,703	0,535	577,687	3,3	0	539	453	0,491	0,462	569,87	3,195	0	83	529	459
37929	1902	533	429	0,703	0,535	577,687	2,976	0	541	489	0,491	0,462	569,87	3,341	0	83	529	459
37949	1903	592	386	0,703	0,534	577,687	2,972	0	532	466	0,491	0,461	569,87	3,183	0
37969	1904	537	477	0,702	0,534	577,687	3,22	0	556	445	0,491	0,461	569,87	3,138	0
37989	1905	561	409	0,702	0,534	577,687	3,103	0	529	477	0,491	0,461	569,87	3,065	0
38009	1906	579	408	0,702	0,533	577,861	3,175	0	535	460	0,491	0,461	568,894	3,005	0
38029	1907	579	392	0,702	0,533	577,861	3,018	0	572	452	0,49	0,461	568,894	3,189	0
38049	1908	569	451	0,702	0,533	577,861	3,224	0	563	467	0,49	0,46	568,894	3,276	0
38069	1909	569	493	0,702	0,532	577,861	3,272	0	566	469	0,49	0,46	568,894	3,131	0
38089	1910	571	448	0,701	0,532	577,861	3,403	0	562	457	0,489	0,46	568,894	3,324	0
38109	1911	570	460	0,701	0,531	578,237	3,481	0	565	462	0,489	0,459	571,726	3,308	0
38129	1912	599	401	0,7	0,531	578,237	2,926	0	542	451	0,488	0,459	571,726	3,038	0
38149	1913	556	423	0,7	0,53	578,237	3,151	0	559	435	0,488	0,459	571,726	3,209	0
38168	1914	531	472	0,699	0,53	578,237	3,434	0	556	473	0,487	0,459	571,726	3,534	0
38188	1915	541	442	0,699	0,53	578,237	3,073	0	553	449	0,487	0,459	571,726	3,237	0
38208	1916	527	466	0,699	0,53	577,07	3,136	0	549	452	0,486	0,459	570,19	3,346	0
38228	1917	547	455	0,698	0,53	577,07	3,147	0	579	424	0,486	0,459	570,19	3,364	0	84	554	450
38248	1918	509	431	0,698	0,529	577,07	3,094	0	565	443	0,486	0,459	570,19	3,251	0	84	554	450
38268	1919	545	468	0,698	0,529	577,07	3,174	0	559	451	0,486	0,459	570,19	3,151	0	84	554	450
38288	1920	539	463	0,698	0,53	577,07	3,178	0	583	442	0,486	0,459	570,19	3,382	0	84	554	450
38308	1921	528	462	0,698	0,53	575,853	3,176	0	574	445	0,486	0,459	570,143	3,302	0	84	554	450
38328	1922	602	449	0,698	0,53	575,853	3,158	0	542	452	0,486	0,459	570,143	3,159	0	84	554	450
38348	1923	552	497	0,698	0,53	575,853	3,325	0	557	456	0,486	0,459	570,143	3,303	0
38368	1924	565	469	0,699	0,53	575,853	3,538	0	539	461	0,486	0,459	570,143	3,035	0
38388	1925	565	444	0,699	0,53	575,853	3,338	0	569	456	0,487	0,459	570,143	3,132	0
38408	1926	567	458	0,699	0,53	577,363	3,422	0	568	457	0,487	0,459	571,993	3,144	0
38428	1927	331	353	0,702	0,529	577,363	3,04	0	318	417	0,49	0,458	571,993	3,358	0
38448	1928	331	281	0,702	0,529	577,363	2,649	0	297	381	0,491	0,458	571,993	3,046	0
38468	1929	321	304	0,702	0,529	577,363	2,91	0	334	329	0,49	0,458	571,993	3,146	0
38487	1930	298	387	0,702	0,529	577,363	3,175	0	294	391	0,49	0,458	571,993	3,003	0
38507	1931	293	359	0,702	0,529	578,043	3,06	0	305	375	0,49	0,458	573,584	3,029	0
38527	1932	276	324	0,703	0,529	578,043	2,977	0	301	333	0,49	0,458	573,584	2,95	0
38547	1933	289	360	0,703	0,529	578,043	3,151	0	295	359	0,49	0,458	573,584	3,197	0	85	287	361
38567	1934	309	396	0,703	0,529	578,043	3,111	0	282	329	0,491	0,458	573,584	2,97	0	85	287	361
38587	1935	285	383	0,703	0,529	578,043	3,264	0	277	357	0,491	0,458	573,584	3,143	0	85	287	361
38607	1936	290	373	0,703	0,529	576,419	3,28	0	274	348	0,491	0,458	571,438	3,039	0	85	287	361
38627	1937	318	376	0,704	0,529	576,419	3,259	0	282	346	0,491	0,458	571,438	2,958	0	85	287	361
38647	1938	290	324	0,704	0,53	576,419	2,931	0	278	397	0,491	0,458	571,438	2,963	0	85	287	361
38667	1939	283	324	0,704	0,53	576,419	3,139	0	281	384	0,492	0,458	571,438	3,015	0	85	287	361
38687	1940	293	330	0,704	0,53	576,419	2,92	0	332	310	0,492	0,459	571,438	2,837	0
38707	1941	291	331	0,704	0,53	576,611	2,987	0	335	329	0,492	0,459	571,48	2,843	0
38727	1942	300	335	0,704	0,53	576,611	2,816	0	273	380	0,492	0,459	571,48	3,298	0
38747	1943	284	396	0,704	0,531	576,611	3,254	0	290	372	0,492	0,459	571,48	3,018	0
38766	1944	222	413	0,705	0,531	576,611	3,09	0	219	370	0,493	0,46	571,48	3,069	0
38787	1945	146	440	0,706	0,532	576,611	3,482	0	181	301	0,495	0,46	571,48	2,761	0
38806	1946	108	462	0,706	0,532	573,918	3,488	0	162	287	0,495	0,46	573,144	2,7	0
38826	1947	151	453	0,707	0,532	573,918	3,324	0	191	365	0,495	0,46	573,144	3,155	0
38846	1948	158	455	0,707	0,532	573,918	3,336	0	163	429	0,495	0,46	573,144	3,183	0
38866	1949	149	433	0,707	0,531	573,918	3,212	0	153	463	0,495	0,46	573,144	3,25	0
38886	1950	142	460	0,707	0,531	573,918	3,369	0	151	402	0,495	0,46	573,144	3,251	0
38906	1951	142	454	0,707	0,531	575,339	3,356	0	143	447	0,495	0,459	572,739	3,25	0
38926	1952	147	430	0,706	0,531	575,339	3,162	0	172	420	0,495	0,459	572,739	3,252	0
38946	1953	143	455	0,706	0,531	575,339	3,248	0	172	454	0,495	0,459	572,739	3,355	0
38966	1954	129	439	0,707	0,531	575,339	3,343	0	123	392	0,495	0,459	572,739	3,105	0
38986	1955	155	432	0,707	0,531	575,339	3,137	0	165	407	0,495	0,459	572,739	3,19	0
39006	1956	152	444	0,707	0,531	572,334	3,185	0	151	406	0,495	0,459	573,699	3,179	0
39026	1957	146	449	0,707	0,531	572,334	3,302	0	178	411	0,496	0,459	573,699	3,376	0
39046	1958	164	430	0,708	0,532	572,334	3,202	0	135	378	0,496	0,459	573,699	3,002	0
39066	1959	144	439	0,709	0,532	572,334	3,26	0	120	405	0,497	0,46	573,699	3,004	0
39085	1960	155	441	0,709	0,533	572,334	3,277	0	139	340	0,498	0,46	573,699	3,121	0
39105	1961	156	439	0,71	0,533	575,537	3,257	0	136	340	0,499	0,46	570,568	3,144	0
39125	1962	158	431	0,711	0,534	575,537	3,209	0	146	408	0,5	0,46	570,568	3,108	0
39145	1963	152	444	0,712	0,535	575,537	3,305	0	156	408	0,501	0,46	570,568	3,289	0
39165	1964	158	438	0,713	0,535	575,537	3,195	0	156	419	0,502	0,46	570,568	3,117	0
39185	1965	143	439	0,714	0,536	575,537	3,261	0	161	393	0,503	0,46	570,568	3,17	0
39205	1966	143	439	0,715	0,536	576,764	3,293	0	161	393	0,504	0,461	571,563	3,228	0
39225	1967	119	443	0,715	0,536	576,764	3,505	0	152	467	0,505	0,461	571,563	3,52	0
39245	1968	149	444	0,715	0,537	576,764	3,502	0	151	451	0,505	0,461	571,563	3,454	0
39265	1969	159	451	0,715	0,537	576,764	3,318	0	166	438	0,505	0,461	571,563	3,231	0
39285	1970	124	441	0,716	0,537	576,764	3,279	0	122	389	0,506	0,461	571,563	3,15	0
39305	1971	143	445	0,716	0,537	574,624	3,228	0	124	372	0,506	0,461	571,046	3,067	0
39325	1972	137	434	0,715	0,537	574,624	3,43	0	151	453	0,505	0,46	571,046	3,395	0
39345	1973	158	440	0,715	0,536	574,624	3,392	0	171	433	0,505	0,46	571,046	3,119	0
39364	1974	153	440	0,715	0,536	574,624	3,337	0	119	345	0,505	0,46	571,046	2,952	0
39384	1975	147	440	0,715	0,536	574,624	3,426	0	152	374	0,505	0,46	571,046	3,196	0
39404	1976	157	442	0,715	0,536	572,876	3,383	0	149	337	0,505	0,46	570,586	3,163	0
39424	1977	162	451	0,715	0,535	572,876	3,178	0	140	473	0,505	0,46	570,586	3,418	0	86	139	437
39444	1978	144	452	0,715	0,535	572,876	3,252	0	150	433	0,504	0,46	570,586	3,296	0	86	139	437
39464	1979	131	434	0,715	0,535	572,876	3,204	0	144	425	0,504	0,46	570,586	3,166	0	86	139	437
39484	1980	155	474	0,714	0,535	572,876	3,442	0	123	441	0,504	0,46	570,586	3,174	0	86	139	437
39504	1981	141	471	0,714	0,534	574,387	3,499	0	123	441	0,504	0,46	571,479	3,186	0	86	139	437
39524	1982	154	433	0,714	0,534	574,387	3,383	0	143	433	0,503	0,46	571,479	3,397	0	86	139	437
39544	1983	139	431	0,714	0,534	574,387	3,391	0	149	435	0,503	0,46	571,479	3,277	0	86	139	437
39564	1984	134	453	0,713	0,533	574,387	3,202	0	127	369	0,503	0,46	571,479	3,051	0	86	139	437
[truncated: 6,975 more rows]
