# Supplementary material for: Perception of Individual and Joint Action in Infants and Adults
Source: PLoS One. 2014 Sep 9;9(9):e107450. doi: 10.1371/journal.pone.0107450 (PMC4174902; doi:10.1371/journal.pone.0107450)
Supplement: Data S1 — Raw files of eye tracking data of all participants. (ZIP) [file pone.0107450.s001.zip › Turm2012b_09_12.csv]

Data properties:
Recording date: 08.08.2012
Recording time : 9:13:43:171 (corresponds to time 0)
Study: Turmbau2012b
Subject: Turm2012b_09_12
Recording: Turm2012b_09_12
Screen resolution: 800 x 600
Coordinate unit: Pixels
Filter settings:
Eye: Average
Fixation radius: 30
Min duration: 100
Timestamp	Number	GazepointX (L)	GazepointY (L)	CamX (L)	CamY (L)	Distance (L)	Pupil (L)	Validity (L)	GazepointX (R)	GazepointY (R)	CamX (R)	CamY (R)	Distance (R)	Pupil (R)	Validity (R)	Fixation	GazepointX	GazepointY	Event	Event Key	Data 1	Data 2	Description
16	1	-800	-600	-1	-1	-1	-1	4	-800	-600	-1	-1	-1	-1	4
36	2	-800	-600	-1	-1	-1	-1	4	-800	-600	-1	-1	-1	-1	4
56	3	-800	-600	-1	-1	-1	-1	4	-800	-600	-1	-1	-1	-1	4
76	4	-800	-600	-1	-1	-1	-1	4	-800	-600	-1	-1	-1	-1	4
96	5	-800	-600	-1	-1	-1	-1	4	-800	-600	-1	-1	-1	-1	4
115	6	-800	-600	-1	-1	-1	-1	4	-800	-600	-1	-1	-1	-1	4
135	7	-800	-600	-1	-1	-1	-1	4	-800	-600	-1	-1	-1	-1	4
155	8	-800	-600	-1	-1	-1	-1	4	-800	-600	-1	-1	-1	-1	4
175	9	-800	-600	-1	-1	-1	-1	4	-800	-600	-1	-1	-1	-1	4
195	10	-800	-600	-1	-1	-1	-1	4	-800	-600	-1	-1	-1	-1	4
215	11	-800	-600	-1	-1	-1	-1	4	-800	-600	-1	-1	-1	-1	4
235	12	-800	-600	-1	-1	-1	-1	4	-800	-600	-1	-1	-1	-1	4
255	13	-800	-600	-1	-1	-1	-1	4	-800	-600	-1	-1	-1	-1	4
275	14	-800	-600	-1	-1	-1	-1	4	-800	-600	-1	-1	-1	-1	4
295	15	-800	-600	-1	-1	-1	-1	4	-800	-600	-1	-1	-1	-1	4
315	16	-800	-600	-1	-1	-1	-1	4	-800	-600	-1	-1	-1	-1	4
335	17	-800	-600	-1	-1	-1	-1	4	-800	-600	-1	-1	-1	-1	4
355	18	-800	-600	-1	-1	-1	-1	4	-800	-600	-1	-1	-1	-1	4
375	19	-800	-600	0,225	0,711	-1	-1	4	-800	-600	0,225	0,711	-1	-1	4
395	20	-800	-600	-1	-1	-1	-1	4	-800	-600	-1	-1	-1	-1	4
414	21	-800	-600	-1	-1	-1	-1	4	-800	-600	-1	-1	-1	-1	4
434	22	-800	-600	-1	-1	-1	-1	4	-800	-600	-1	-1	-1	-1	4
454	23	-800	-600	-1	-1	-1	-1	4	-800	-600	-1	-1	-1	-1	4
474	24	-800	-600	0,224	0,719	-1	-1	4	-800	-600	0,224	0,719	-1	-1	4
494	25	-800	-600	-1	-1	-1	-1	4	-800	-600	-1	-1	-1	-1	4
514	26	-800	-600	-1	-1	-1	-1	4	-800	-600	-1	-1	-1	-1	4
534	27	-800	-600	-1	-1	-1	-1	4	-800	-600	-1	-1	-1	-1	4
554	28	-800	-600	-1	-1	-1	-1	4	-800	-600	-1	-1	-1	-1	4
574	29	-800	-600	0,227	0,713	-1	-1	4	-800	-600	0,227	0,713	-1	-1	4
594	30	-800	-600	-1	-1	-1	-1	4	-800	-600	-1	-1	-1	-1	4
614	31	-800	-600	-1	-1	-1	-1	4	-800	-600	-1	-1	-1	-1	4
634	32	-800	-600	-1	-1	-1	-1	4	-800	-600	-1	-1	-1	-1	4
653								5							5				ShowAVI	8	0	0	atFish.avi
654	33	-800	-600	-1	-1	-1	-1	4	-800	-600	-1	-1	-1	-1	4
674	34	-800	-600	0,232	0,709	-1	-1	4	-800	-600	0,232	0,709	-1	-1	4
693	35	-800	-600	-1	-1	-1	-1	4	-800	-600	-1	-1	-1	-1	4
713	36	-800	-600	-1	-1	-1	-1	4	-800	-600	-1	-1	-1	-1	4
733	37	-800	-600	-1	-1	-1	-1	4	-800	-600	-1	-1	-1	-1	4
753	38	-800	-600	-1	-1	-1	-1	4	-800	-600	-1	-1	-1	-1	4
773	39	-800	-600	0,238	0,708	-1	-1	4	-800	-600	0,238	0,708	-1	-1	4
793	40	-800	-600	-1	-1	-1	-1	4	-800	-600	-1	-1	-1	-1	4
813	41	-800	-600	-1	-1	-1	-1	4	-800	-600	-1	-1	-1	-1	4
833	42	-800	-600	-1	-1	-1	-1	4	-800	-600	-1	-1	-1	-1	4
853	43	-800	-600	-1	-1	-1	-1	4	-800	-600	-1	-1	-1	-1	4
873	44	-800	-600	-1	-1	-1	-1	4	-800	-600	-1	-1	-1	-1	4
893	45	-800	-600	-1	-1	-1	-1	4	-800	-600	-1	-1	-1	-1	4
913	46	-800	-600	-1	-1	-1	-1	4	-800	-600	-1	-1	-1	-1	4
933	47	-800	-600	0,485	0,567	-1	-1	4	-800	-600	0,485	0,567	-1	-1	4
953	48	533	686	0,487	0,563	507,802	4,287	0	566	702	0,263	0,692	507,802	4,449	0
973	49	-800	-600	-1	-1	-1	-1	4	-800	-600	-1	-1	-1	-1	4
993	50	-800	-600	0,27	0,683	-1	-1	4	423	321	0,27	0,683	507,802	4,711	0
1012	51	-800	-600	0,272	0,677	-1	-1	4	354	234	0,272	0,677	507,802	4,564	0
1032	52	-800	-600	0,272	0,668	-1	-1	4	281	131	0,272	0,668	513,74	4,716	0
1052	53	-800	-600	0,273	0,654	-1	-1	4	359	198	0,273	0,654	513,74	4,621	0	1	362	169
1072	54	-800	-600	0,275	0,638	-1	-1	4	362	190	0,275	0,638	513,74	4,679	0	1	362	169
1092	55	-800	-600	0,279	0,621	-1	-1	4	376	190	0,279	0,621	513,74	4,676	0	1	362	169
1112	56	-800	-600	0,283	0,606	-1	-1	4	380	165	0,283	0,606	513,74	4,776	0	1	362	169
1132	57	-800	-600	0,288	0,594	-1	-1	4	381	161	0,288	0,594	512,349	4,795	0	1	362	169
1152	58	363	179	0,516	0,474	512,349	4,116	0	360	169	0,294	0,584	512,349	4,426	0	1	362	169
1172	59	-800	-600	0,298	0,575	-1	-1	4	367	160	0,298	0,575	512,349	4,256	0	1	362	169
1192	60	345	182	0,523	0,464	512,349	4,159	0	361	170	0,302	0,567	512,349	4,151	0	1	362	169
1212	61	374	199	0,526	0,459	512,349	3,851	0	369	178	0,304	0,561	512,349	4,207	0	1	362	169
1232	62	376	170	0,527	0,456	528,253	3,965	0	367	166	0,306	0,555	518,489	4,204	0	1	362	169
1252	63	-800	-600	0,307	0,55	-1	-1	4	366	168	0,307	0,55	518,489	4,157	0	1	362	169
1272	64	350	174	0,529	0,45	528,253	3,977	0	368	177	0,308	0,547	518,489	4,17	0	1	362	169
1292	65	359	176	0,529	0,448	528,253	3,808	0	375	185	0,308	0,545	518,489	3,885	0	1	362	169
1311	66	366	163	0,53	0,447	528,253	3,873	0	358	173	0,308	0,544	518,489	3,991	0	1	362	169
1331	67	374	158	0,53	0,448	529,301	3,789	0	362	168	0,308	0,543	522,253	3,94	0	1	362	169
1351	68	364	167	0,529	0,448	529,301	3,734	0	348	172	0,308	0,545	522,253	3,886	0	1	362	169
1371	69	368	171	0,528	0,449	529,301	3,647	0	381	162	0,307	0,546	522,253	4,019	0	1	362	169
1391	70	351	177	0,527	0,451	529,301	3,774	0	364	170	0,305	0,548	522,253	3,997	0	1	362	169
1411	71	363	166	0,525	0,453	529,301	3,808	0	378	176	0,304	0,551	522,253	4,142	0	1	362	169
1431	72	361	172	0,524	0,455	528,297	3,796	0	373	173	0,302	0,553	521,633	4,171	0	1	362	169
1451	73	341	167	0,522	0,457	528,297	3,804	0	363	166	0,3	0,556	521,633	3,939	0	1	362	169
1471	74	345	171	0,521	0,458	528,297	3,846	0	377	167	0,298	0,558	521,633	3,99	0	1	362	169
1491	75	353	163	0,52	0,459	528,297	3,735	0	373	175	0,297	0,56	521,633	4,167	0	1	362	169
1511	76	355	165	0,518	0,461	528,297	3,839	0	373	167	0,295	0,561	521,633	4,011	0	1	362	169
1531	77	357	170	0,517	0,461	525,959	3,783	0	372	172	0,294	0,563	520,356	4,067	0	1	362	169
1551	78	354	178	0,517	0,462	525,959	3,896	0	367	174	0,293	0,564	520,356	3,939	0	1	362	169
1571	79	355	159	0,516	0,463	525,959	3,735	0	366	173	0,293	0,565	520,356	4,29	0	1	362	169
1590	80	348	162	0,515	0,464	525,959	3,865	0	367	177	0,292	0,565	520,356	3,921	0	1	362	169
1610	81	348	172	0,515	0,464	525,959	3,773	0	360	173	0,292	0,566	520,356	3,945	0	1	362	169
1631	82	350	164	0,515	0,465	525,262	3,823	0	361	172	0,292	0,566	520,985	4,033	0	1	362	169
1650	83	365	170	0,515	0,465	525,262	3,873	0	377	159	0,292	0,566	520,985	4,075	0	1	362	169
1670	84	357	175	0,516	0,465	525,262	3,785	0	371	174	0,292	0,566	520,985	4,126	0	1	362	169
1690	85	358	174	0,516	0,465	525,262	3,917	0	367	175	0,293	0,565	520,985	4,113	0	1	362	169
1710	86	364	174	0,516	0,465	525,262	3,689	0	377	162	0,293	0,565	520,985	4,027	0	1	362	169
1730	87	360	173	0,517	0,466	525,993	3,706	0	374	168	0,294	0,565	522,493	4,057	0	1	362	169
1750	88	356	174	0,517	0,466	525,993	3,864	0	372	161	0,294	0,565	522,493	4,369	0	1	362	169
1770	89	347	173	0,518	0,467	525,993	4,006	0	355	157	0,295	0,566	522,493	4,066	0	1	362	169
1790	90	347	178	0,518	0,467	525,993	3,954	0	367	162	0,295	0,567	522,493	4,317	0	1	362	169
1810	91	354	157	0,518	0,468	525,993	3,767	0	346	158	0,295	0,568	522,493	4,357	0	1	362	169
1830	92	350	154	0,518	0,469	527,037	3,824	0	347	158	0,295	0,569	522,188	4,265	0	1	362	169
1850	93	348	170	0,518	0,47	527,037	3,915	0	374	151	0,295	0,571	522,188	4,341	0	1	362	169
1870	94	358	161	0,517	0,471	527,037	3,988	0	348	164	0,294	0,573	522,188	4,145	0	1	362	169
1889	95	355	159	0,517	0,472	527,037	3,808	0	366	165	0,294	0,574	522,188	4,444	0	1	362	169
1910	96	356	165	0,516	0,473	527,037	3,818	0	364	173	0,293	0,576	522,188	4,292	0	1	362	169
1929	97	357	162	0,515	0,474	525,826	3,821	0	362	177	0,292	0,577	521,087	4,256	0	1	362	169
1949	98	362	174	0,514	0,475	525,826	3,721	0	352	156	0,291	0,578	521,087	4,052	0	1	362	169
1969	99	418	197	0,513	0,477	525,826	4,073	0	444	230	0,29	0,58	521,087	4,189	0
1989	100	499	216	0,511	0,478	525,826	3,818	0	490	247	0,288	0,582	521,087	4,252	0	2	499	229
2009	101	513	213	0,51	0,479	525,826	3,886	0	500	247	0,287	0,584	521,087	4,257	0	2	499	229
2029	102	529	202	0,51	0,479	530,034	4,042	0	512	240	0,287	0,585	524,812	4,29	0	2	499	229
2049	103	496	219	0,509	0,48	530,034	3,996	0	494	247	0,286	0,586	524,812	4,113	0	2	499	229
2069	104	482	210	0,509	0,48	530,034	4,07	0	495	227	0,286	0,586	524,812	4,306	0	2	499	229
2089	105	492	206	0,509	0,481	530,034	3,995	0	502	257	0,285	0,587	524,812	4,189	0	2	499	229
2109	106	498	206	0,508	0,481	530,034	3,826	0	499	247	0,285	0,587	524,812	4,187	0	2	499	229
2129	107	494	207	0,508	0,481	529,687	3,828	0	501	246	0,285	0,588	523,402	4,173	0	2	499	229
2149	108	491	204	0,508	0,481	529,687	4,147	0	499	241	0,285	0,588	523,402	4,158	0	2	499	229
2169	109	473	213	0,508	0,482	529,687	4,216	0	526	240	0,285	0,588	523,402	4,254	0	2	499	229
2189	110	484	216	0,508	0,482	529,687	4,036	0	506	259	0,285	0,588	523,402	4,341	0	2	499	229
2208	111	489	215	0,508	0,482	529,687	3,908	0	515	249	0,285	0,588	523,402	4,155	0	2	499	229
2228	112	483	214	0,508	0,483	530,079	3,88	0	505	254	0,285	0,588	523,158	4,223	0	2	499	229
2248	113	491	230	0,508	0,483	530,079	4,166	0	512	232	0,285	0,589	523,158	4,212	0	2	499	229
2268	114	493	211	0,509	0,483	530,079	4,16	0	498	260	0,285	0,589	523,158	4,198	0	2	499	229
2288	115	509	209	0,509	0,484	530,079	3,949	0	509	257	0,286	0,589	523,158	4,394	0	2	499	229
2308	116	480	217	0,509	0,484	530,079	3,965	0	500	256	0,286	0,59	523,158	4,171	0	2	499	229
2328	117	484	218	0,509	0,484	530,07	3,981	0	505	254	0,285	0,59	523,946	4,233	0	2	499	229
2348	118	506	217	0,509	0,485	530,07	3,902	0	500	231	0,285	0,591	523,946	4,178	0	2	499	229
2368	119	482	214	0,508	0,486	530,07	4,007	0	502	254	0,285	0,592	523,946	4,258	0	2	499	229
2388	120	497	198	0,508	0,486	530,07	3,903	0	509	250	0,285	0,593	523,946	4,282	0	2	499	229
2408	121	497	226	0,508	0,487	530,07	3,92	0	511	243	0,284	0,593	523,946	4,21	0	2	499	229
2428	122	496	220	0,507	0,487	530,284	3,95	0	512	255	0,284	0,594	524,064	4,26	0	2	499	229
2448	123	490	196	0,507	0,487	530,284	3,78	0	503	261	0,283	0,594	524,064	4,276	0	2	499	229
2468	124	498	224	0,506	0,488	530,284	3,963	0	503	247	0,283	0,595	524,064	4,211	0	2	499	229
2487	125	492	204	0,506	0,488	530,284	3,783	0	502	268	0,283	0,595	524,064	4,178	0	2	499	229
2507	126	483	203	0,506	0,488	530,284	3,908	0	515	239	0,282	0,595	524,064	4,236	0	2	499	229
2527	127	488	194	0,505	0,49	534,952	3,862	0	515	245	0,282	0,597	523,286	4,227	0	2	499	229
2547	128	566	361	0,503	0,492	534,952	4,079	0	570	390	0,28	0,599	523,286	4,277	0	3	555	361
2567	129	568	383	0,503	0,492	534,952	3,95	0	563	393	0,28	0,6	523,286	4,267	0	3	555	361
2587	130	560	360	0,503	0,493	534,952	3,976	0	570	373	0,28	0,6	523,286	4,331	0	3	555	361
2607	131	564	384	0,503	0,493	534,952	4,066	0	585	387	0,279	0,601	523,286	4,389	0	3	555	361
2627	132	563	375	0,503	0,494	536,11	4,015	0	584	384	0,279	0,602	522,9	4,406	0	3	555	361
2647	133	576	371	0,502	0,494	536,11	4,092	0	573	398	0,279	0,602	522,9	4,316	0	3	555	361
2667	134	571	351	0,502	0,494	536,11	3,989	0	570	381	0,278	0,603	522,9	4,146	0	3	555	361
2687	135	559	383	0,502	0,494	536,11	3,94	0	574	392	0,278	0,603	522,9	4,257	0	3	555	361
2707	136	554	375	0,502	0,495	536,11	4,104	0	573	390	0,278	0,603	522,9	4,275	0	3	555	361
2716								5							5				Keyboard	3	39	0	Right
2727	137	549	374	0,502	0,495	535,682	4,038	0	574	387	0,278	0,603	523,427	4,219	0	3	555	361
2747	138	563	357	0,502	0,495	535,682	3,984	0	575	374	0,278	0,603	523,427	4,126	0	3	555	361
2767	139	573	367	0,502	0,495	535,682	3,883	0	578	372	0,278	0,604	523,427	4,014	0	3	555	361
2786	140	562	365	0,502	0,495	535,682	3,909	0	573	398	0,278	0,604	523,427	4,121	0	3	555	361
2806	141	572	369	0,502	0,495	535,682	3,804	0	574	367	0,278	0,604	523,427	3,987	0	3	555	361
2826	142	568	369	0,502	0,496	535,772	3,788	0	576	374	0,278	0,604	524,195	4,02	0	3	555	361
2846	143	556	357	0,502	0,496	535,772	3,908	0	566	376	0,278	0,604	524,195	4,072	0	3	555	361
2866	144	544	359	0,503	0,496	535,772	3,914	0	548	353	0,279	0,604	524,195	3,994	0	3	555	361
2886	145	547	329	0,503	0,496	535,772	3,802	0	561	373	0,279	0,604	524,195	3,987	0	3	555	361
2906	146	546	355	0,503	0,497	535,772	3,709	0	551	358	0,278	0,605	524,195	3,997	0	3	555	361
2926	147	547	348	0,502	0,497	535,249	3,664	0	558	366	0,278	0,605	524,195	3,996	0	3	555	361
2946	148	548	348	0,502	0,497	535,249	3,724	0	543	370	0,278	0,605	524,195	3,946	0	3	555	361
2966	149	552	359	0,502	0,497	535,249	3,699	0	543	373	0,278	0,605	524,195	4,005	0	3	555	361
2986	150	552	359	0,502	0,497	535,249	3,676	0	553	363	0,278	0,605	524,195	3,99	0	3	555	361
3006	151	555	354	0,502	0,497	535,249	3,769	0	543	371	0,278	0,606	524,195	3,824	0	3	555	361
3026	152	556	360	0,502	0,498	534,776	3,751	0	546	369	0,278	0,606	525,08	3,846	0	3	555	361
3046	153	546	334	0,502	0,498	534,776	3,659	0	549	358	0,278	0,606	525,08	4,06	0	3	555	361
3066	154	548	349	0,502	0,498	534,776	3,766	0	573	342	0,278	0,606	525,08	4,106	0	3	555	361
3086	155	554	363	0,502	0,498	534,776	3,698	0	549	341	0,278	0,606	525,08	4,026	0	3	555	361
3105	156	543	352	0,502	0,499	534,776	3,842	0	557	355	0,278	0,607	525,08	4,078	0	3	555	361
3125	157	546	356	0,502	0,499	535,88	3,853	0	563	347	0,278	0,607	525,054	4,083	0	3	555	361
3145	158	532	339	0,502	0,499	535,88	3,813	0	565	351	0,278	0,607	525,054	4,12	0	3	555	361
3165	159	523	346	0,502	0,499	535,88	4,009	0	555	373	0,278	0,607	525,054	4,001	0	3	555	361
3176								5							5				ShowAVI	8	0	0	Interactive.avi
3185	160	539	347	0,503	0,499	535,88	3,983	0	560	359	0,278	0,607	525,054	4,004	0	3	555	361
3205	161	531	337	0,503	0,5	535,88	3,905	0	569	355	0,278	0,607	525,054	4,041	0	3	555	361
3225	162	530	341	0,503	0,5	535,283	4	0	566	364	0,278	0,607	524,315	4,05	0	3	555	361
3245	163	541	338	0,503	0,5	535,283	4,009	0	540	386	0,278	0,607	524,315	3,999	0	3	555	361
3265	164	543	357	0,503	0,5	535,283	4,031	0	552	343	0,279	0,607	524,315	4,143	0	3	555	361
3285	165	554	344	0,504	0,5	535,283	3,894	0	549	359	0,279	0,606	524,315	4,125	0	3	555	361
3305	166	532	341	0,504	0,499	535,283	4,022	0	557	355	0,28	0,605	524,315	4,349	0	3	555	361
3325	167	535	348	0,505	0,499	535,571	3,976	0	560	350	0,28	0,604	525,898	4,424	0	3	555	361
3345	168	543	352	0,505	0,499	535,571	4,074	0	554	346	0,281	0,603	525,898	4,419	0	3	555	361
3365	169	533	329	0,506	0,498	535,571	3,964	0	543	364	0,281	0,601	525,898	4,072	0	3	555	361
3384	170	548	357	0,506	0,498	535,571	3,975	0	556	357	0,281	0,6	525,898	4,373	0	3	555	361
3404	171	543	372	0,507	0,498	535,571	4,12	0	566	364	0,282	0,598	525,898	4,344	0	3	555	361
3424	172	543	367	0,508	0,497	537,176	4,083	0	566	360	0,282	0,596	526,892	4,247	0	3	555	361
3444	173	539	340	0,509	0,496	537,176	3,984	0	542	366	0,283	0,594	526,892	4,118	0	3	555	361
3464	174	536	329	0,51	0,495	537,176	4,262	0	553	373	0,284	0,592	526,892	4,133	0	3	555	361
3484	175	538	366	0,511	0,494	537,176	4,14	0	550	368	0,285	0,59	526,892	4,164	0	3	555	361
3504	176	546	360	0,512	0,494	537,176	4,059	0	563	363	0,286	0,588	526,892	4,395	0	3	555	361
3524	177	548	351	0,512	0,494	540,514	4,199	0	566	364	0,287	0,588	528,583	4,447	0	3	555	361
3544	178	640	299	0,511	0,494	540,514	4,055	0	634	332	0,287	0,588	528,583	4,11	0	4	635	320
3564	179	636	308	0,511	0,495	540,514	4,013	0	626	344	0,287	0,588	528,583	4,054	0	4	635	320
3584	180	645	318	0,512	0,496	540,514	4,086	0	651	328	0,287	0,588	528,583	4,083	0	4	635	320
3604	181	631	299	0,512	0,497	540,514	3,791	0	635	333	0,287	0,589	528,583	4,257	0	4	635	320
3624	182	633	307	0,511	0,498	539,671	3,761	0	633	342	0,287	0,59	522,381	4,201	0	4	635	320
3644	183	631	336	0,511	0,498	539,671	3,865	0	634	339	0,287	0,591	522,381	4,213	0	4	635	320
3663	184	631	292	0,511	0,499	539,671	3,594	0	613	343	0,286	0,593	522,381	3,739	0	4	635	320
3683	185	633	306	0,51	0,5	539,671	3,602	0	641	334	0,285	0,594	522,381	3,892	0	4	635	320
3703	186	657	294	0,509	0,501	539,671	3,52	0	612	346	0,285	0,595	522,381	3,772	0	4	635	320
3723	187	662	300	0,509	0,502	539,55	3,498	0	620	344	0,284	0,597	522,289	3,833	0	4	635	320
3743	188	641	334	0,508	0,503	539,55	3,646	0	635	334	0,284	0,598	522,289	3,729	0	4	635	320
3763	189	627	305	0,508	0,504	539,55	3,598	0	631	324	0,284	0,599	522,289	3,566	0	4	635	320
3783	190	661	295	0,508	0,505	539,55	3,417	0	611	339	0,284	0,6	522,289	3,562	0	4	635	320
3803	191	647	321	0,508	0,505	539,55	3,29	0	618	337	0,284	0,601	522,289	3,712	0	4	635	320
3823	192	650	302	0,508	0,505	539,629	3,192	0	623	335	0,284	0,601	522,976	3,633	0	4	635	320
3843	193	635	287	0,508	0,506	539,629	3,293	0	624	345	0,284	0,602	522,976	3,384	0	4	635	320
3863	194	628	309	0,508	0,506	539,629	3,403	0	616	355	0,283	0,602	522,976	3,439	0	4	635	320
3883	195	642	296	0,508	0,506	539,629	3,444	0	640	341	0,283	0,602	522,976	3,514	0	4	635	320
3903	196	640	300	0,508	0,506	539,629	3,193	0	619	340	0,284	0,603	522,976	3,451	0	4	635	320
3923	197	642	294	0,508	0,506	539,494	3,25	0	620	340	0,284	0,603	522,2	3,475	0	4	635	320
3943	198	649	288	0,509	0,507	539,494	3,385	0	628	338	0,284	0,603	522,2	3,297	0	4	635	320
3963	199	640	301	0,509	0,507	539,494	3,166	0	623	352	0,284	0,603	522,2	3,429	0	4	635	320
3982	200	633	293	0,509	0,507	539,494	3,24	0	626	336	0,284	0,603	522,2	3,326	0	4	635	320
4002	201	-800	-600	0,284	0,603	-1	-1	4	657	324	0,284	0,603	522,2	3,309	0	4	635	320
4022	202	-800	-600	0,508	0,507	-1	-1	4	658	326	0,284	0,603	522,163	3,349	0	4	635	320
4042	203	628	306	0,508	0,507	537,971	3,245	0	650	338	0,284	0,603	522,163	3,368	0	4	635	320
4062	204	649	297	0,508	0,507	537,971	3,133	0	636	342	0,284	0,603	522,163	3,634	0	4	635	320
4082	205	639	276	0,509	0,506	537,971	3,278	0	614	334	0,284	0,603	522,163	3,432	0	4	635	320
4102	206	633	303	0,509	0,506	537,971	3,103	0	637	332	0,285	0,602	522,163	3,402	0	4	635	320
4122	207	642	295	0,51	0,505	536,627	3,135	0	631	328	0,285	0,601	524,94	3,506	0	4	635	320
4142	208	535	139	0,511	0,504	536,627	3,289	0	550	169	0,287	0,599	524,94	3,398	0
4162	209	503	82	0,512	0,504	536,627	3,267	0	530	106	0,289	0,598	524,94	3,368	0	5	511	108
4182	210	515	64	0,513	0,504	536,627	3,233	0	534	105	0,289	0,597	524,94	3,242	0	5	511	108
4202	211	517	76	0,513	0,503	536,627	3,31	0	530	107	0,29	0,597	524,94	3,367	0	5	511	108
4222	212	512	91	0,514	0,503	526,513	3,233	0	528	116	0,291	0,596	520,312	3,296	0	5	511	108
4242	213	515	102	0,515	0,503	526,513	3,154	0	522	122	0,291	0,596	520,312	3,299	0	5	511	108
4262	214	524	109	0,515	0,503	526,513	3,158	0	539	139	0,292	0,595	520,312	3,359	0	5	511	108
4281	215	495	104	0,516	0,503	526,513	3,223	0	528	115	0,292	0,595	520,312	3,165	0	5	511	108
4302	216	502	104	0,516	0,503	526,513	3,183	0	535	114	0,293	0,595	520,312	3,25	0	5	511	108
4321	217	500	101	0,517	0,503	528,859	3,217	0	529	113	0,293	0,594	520,295	3,227	0	5	511	108
4342	218	520	98	0,517	0,503	528,859	3,095	0	534	120	0,294	0,594	520,295	3,189	0	5	511	108
4361	219	504	94	0,518	0,503	528,859	3,149	0	523	133	0,294	0,594	520,295	3,198	0	5	511	108
4382	220	502	96	0,518	0,503	528,859	3,191	0	543	121	0,295	0,594	520,295	3,287	0	5	511	108
4401	221	492	97	0,519	0,503	528,859	3,239	0	525	107	0,295	0,593	520,295	3,233	0	5	511	108
4422	222	488	97	0,519	0,503	528,729	3,282	0	531	109	0,296	0,593	520,787	3,267	0	5	511	108
4441	223	508	99	0,519	0,503	528,729	3,156	0	516	113	0,296	0,593	520,787	3,266	0	5	511	108
4462	224	505	96	0,52	0,502	528,729	3,307	0	521	119	0,296	0,593	520,787	3,335	0	5	511	108
4481	225	501	83	0,52	0,502	528,729	3,065	0	516	128	0,297	0,592	520,787	3,194	0	5	511	108
4502	226	491	100	0,521	0,502	528,729	3,387	0	525	120	0,297	0,592	520,787	3,252	0	5	511	108
4521	227	487	94	0,521	0,502	529,522	3,338	0	524	124	0,298	0,591	520,508	3,248	0	5	511	108
4542	228	491	103	0,521	0,501	529,522	3,459	0	514	118	0,298	0,591	520,508	3,375	0	5	511	108
4561	229	506	94	0,521	0,501	529,522	3,219	0	523	108	0,298	0,591	520,508	3,229	0	5	511	108
4581	230	492	107	0,522	0,501	529,522	3,383	0	528	115	0,298	0,59	520,508	3,377	0	5	511	108
4600	231	500	73	0,522	0,501	529,522	3,281	0	521	131	0,299	0,59	520,508	3,336	0	5	511	108
4622	232	494	69	0,522	0,502	529,883	3,359	0	524	126	0,299	0,59	521,593	3,304	0	5	511	108
4640	233	517	97	0,523	0,502	529,883	3,36	0	516	124	0,3	0,59	521,593	3,472	0	5	511	108
4662	234	492	92	0,524	0,502	529,883	3,342	0	523	126	0,301	0,59	521,593	3,486	0	5	511	108
4680	235	475	98	0,526	0,502	529,883	3,507	0	521	119	0,303	0,589	521,593	3,304	0	5	511	108
4702	236	510	109	0,527	0,502	529,883	3,395	0	535	123	0,304	0,589	521,593	3,447	0	5	511	108
4720	237	494	106	0,529	0,501	531,334	3,44	0	538	121	0,306	0,588	522,151	3,41	0	5	511	108
4742	238	501	97	0,53	0,501	531,334	3,333	0	520	128	0,308	0,586	522,151	3,496	0	5	511	108
4760	239	499	105	0,532	0,5	531,334	3,338	0	523	133	0,309	0,585	522,151	3,535	0	5	511	108
4782	240	488	113	0,533	0,5	531,334	3,544	0	533	120	0,311	0,584	522,151	3,508	0	5	511	108
4800	241	490	106	0,534	0,499	531,334	3,388	0	528	130	0,312	0,583	522,151	3,636	0	5	511	108
4822	242	492	105	0,535	0,498	532,954	3,456	0	533	124	0,314	0,582	524,412	3,675	0	5	511	108
4839	243	-800	-600	0,315	0,582	-1	-1	4	517	123	0,315	0,582	524,412	3,544	0	5	511	108
4862	244	492	99	0,537	0,497	532,954	3,548	0	519	121	0,316	0,581	524,412	3,467	0	5	511	108
4879	245	480	108	0,538	0,497	532,954	3,55	0	516	129	0,316	0,581	524,412	3,526	0	5	511	108
4902	246	498	101	0,538	0,497	532,954	3,449	0	-800	-600	0,538	0,497	-1	-1	4	5	511	108
4919	247	497	101	0,538	0,497	534,311	3,425	0	-800	-600	0,317	0,58	-1	-1	4	5	511	108
4939	248	491	110	0,538	0,497	534,311	3,465	0	516	122	0,317	0,581	524,797	3,429	0	5	511	108
4959	249	495	99	0,538	0,497	534,311	3,523	0	522	127	0,317	0,581	524,797	3,379	0	5	511	108
4979	250	495	103	0,538	0,497	534,311	3,502	0	519	108	0,317	0,581	524,797	3,477	0	5	511	108
4999	251	462	109	0,539	0,497	534,311	3,562	0	491	138	0,318	0,581	524,797	3,577	0
5019	252	466	92	0,541	0,498	540,317	3,606	0	492	116	0,32	0,581	535,202	3,657	0
5039	253	218	179	0,542	0,498	540,317	3,46	0	224	161	0,322	0,581	535,202	3,569	0	6	218	173
5059	254	219	173	0,543	0,498	540,317	3,452	0	229	176	0,322	0,581	535,202	3,662	0	6	218	173
5079	255	212	174	0,543	0,498	540,317	3,363	0	222	162	0,323	0,581	535,202	3,377	0	6	218	173
5099	256	201	175	0,544	0,497	540,317	3,452	0	233	175	0,324	0,581	535,202	3,547	0	6	218	173
5119	257	199	178	0,545	0,497	536,825	3,401	0	233	170	0,324	0,58	534,904	3,518	0	6	218	173
5139	258	208	187	0,545	0,497	536,825	3,413	0	234	178	0,325	0,58	534,904	3,568	0	6	218	173
5158	259	196	184	0,546	0,497	536,825	3,507	0	205	168	0,326	0,58	534,904	3,355	0	6	218	173
5178	260	216	175	0,546	0,497	536,825	3,26	0	232	163	0,326	0,58	534,904	3,626	0	6	218	173
5198	261	209	175	0,547	0,497	536,825	3,318	0	219	170	0,327	0,58	534,904	3,551	0	6	218	173
5218	262	209	176	0,547	0,497	536,036	3,291	0	212	168	0,327	0,58	534,667	3,509	0	6	218	173
5238	263	208	177	0,547	0,497	536,036	3,328	0	236	164	0,327	0,581	534,667	3,659	0	6	218	173
5258	264	214	181	0,546	0,498	536,036	3,381	0	229	172	0,326	0,581	534,667	3,541	0	6	218	173
5278	265	215	165	0,546	0,498	536,036	3,274	0	211	166	0,326	0,582	534,667	3,466	0	6	218	173
5298	266	218	177	0,546	0,498	536,036	3,212	0	220	166	0,326	0,582	534,667	3,462	0	6	218	173
5318	267	220	175	0,545	0,498	536,124	3,202	0	213	165	0,325	0,583	534,311	3,457	0	6	218	173
5338	268	216	183	0,544	0,498	536,124	3,287	0	237	173	0,324	0,583	534,311	3,371	0	6	218	173
5358	269	218	179	0,544	0,499	536,124	3,191	0	214	169	0,324	0,584	534,311	3,405	0	6	218	173
5378	270	201	165	0,543	0,499	536,124	3,228	0	215	162	0,323	0,584	534,311	3,553	0	6	218	173
5398	271	204	172	0,543	0,499	536,124	3,348	0	228	169	0,323	0,585	534,311	3,58	0	6	218	173
5418	272	199	165	0,542	0,499	536,624	3,318	0	217	165	0,322	0,585	534,74	3,609	0	6	218	173
5437	273	212	167	0,542	0,499	536,624	3,271	0	232	177	0,322	0,585	534,74	3,385	0	6	218	173
5457	274	234	180	0,542	0,499	536,624	3,122	0	230	180	0,321	0,586	534,74	3,554	0	6	218	173
5477	275	211	173	0,541	0,499	536,624	3,384	0	221	165	0,321	0,586	534,74	3,453	0	6	218	173
5497	276	230	192	0,54	0,499	536,624	3,308	0	248	177	0,32	0,586	534,74	3,592	0	6	218	173
5517	277	220	182	0,537	0,5	543,416	3,343	0	250	174	0,317	0,588	535,47	3,576	0	6	218	173
5537	278	531	204	0,534	0,501	543,416	3,453	0	530	265	0,313	0,589	535,47	3,733	0
5557	279	621	235	0,531	0,502	543,416	3,274	0	602	299	0,31	0,591	535,47	3,801	0	7	616	259
5577	280	-800	-600	0,309	0,592	-1	-1	4	631	276	0,309	0,592	535,47	3,689	0	7	616	259
5597	281	608	231	0,529	0,503	543,416	3,556	0	619	276	0,307	0,593	535,47	3,716	0	7	616	259
5617	282	608	232	0,527	0,503	542,753	3,552	0	628	290	0,306	0,595	525,632	3,655	0	7	616	259
5637	283	604	239	0,526	0,504	542,753	3,581	0	618	277	0,305	0,596	525,632	3,594	0	7	616	259
5657	284	605	235	0,526	0,504	542,753	3,549	0	600	293	0,304	0,597	525,632	3,773	0	7	616	259
5677	285	619	225	0,525	0,505	542,753	3,403	0	622	258	0,303	0,597	525,632	3,707	0	7	616	259
5697	286	-800	-600	0,302	0,598	-1	-1	4	634	284	0,302	0,598	525,632	3,671	0
5717	287	-800	-600	0,524	0,505	-1	-1	4	630	284	0,302	0,598	525,576	3,75	0
5737	288	604	233	0,524	0,505	542,546	3,567	0	619	282	0,302	0,598	525,576	3,645	0	8	618	264
5756	289	624	244	0,524	0,504	542,546	3,439	0	609	288	0,302	0,597	525,576	3,595	0	8	618	264
5776	290	-800	-600	0,302	0,597	-1	-1	4	626	279	0,302	0,597	525,576	3,751	0	8	618	264
5796	291	617	243	0,524	0,504	542,546	3,426	0	629	286	0,302	0,597	525,576	3,628	0	8	618	264
5816	292	617	241	0,524	0,503	544,076	3,435	0	629	282	0,303	0,596	525,789	3,642	0	8	618	264
5836	293	611	221	0,525	0,503	544,076	3,387	0	611	274	0,303	0,596	525,789	3,58	0	8	618	264
5856	294	617	242	0,524	0,504	544,076	3,445	0	609	296	0,302	0,596	525,789	3,576	0	8	618	264
5876	295	668	405	0,523	0,506	544,076	3,44	0	588	426	0,302	0,599	525,789	3,689	0	9	620	410
5896	296	659	377	0,523	0,506	544,076	3,477	0	597	435	0,302	0,599	525,789	3,648	0	9	620	410
5916	297	653	344	0,523	0,506	547,265	3,505	0	591	442	0,301	0,6	528,195	3,696	0	9	620	410
5936	298	647	392	0,523	0,507	547,265	3,493	0	605	432	0,301	0,6	528,195	3,777	0	9	620	410
5956	299	607	408	0,522	0,507	547,265	3,686	0	599	437	0,3	0,601	528,195	3,747	0	9	620	410
5976	300	644	411	0,522	0,507	547,265	3,538	0	598	428	0,299	0,601	528,195	3,711	0	9	620	410
5996	301	628	400	0,521	0,507	547,265	3,596	0	610	414	0,299	0,601	528,195	3,754	0	9	620	410
6016	302	616	411	0,521	0,506	546,051	3,657	0	607	413	0,298	0,601	527,839	3,743	0	9	620	410
6035	303	620	430	0,521	0,506	546,051	3,581	0	610	421	0,298	0,601	527,839	3,804	0	9	620	410
6055	304	634	398	0,521	0,506	546,051	3,59	0	602	436	0,298	0,601	527,839	3,695	0	9	620	410
6075	305	634	367	0,521	0,506	546,051	3,485	0	594	431	0,298	0,601	527,839	3,857	0	9	620	410
6095	306	674	373	0,521	0,506	546,051	3,555	0	588	437	0,298	0,601	527,839	3,736	0	9	620	410
6115	307	687	381	0,521	0,506	545,447	3,528	0	585	436	0,298	0,601	527,545	3,801	0	9	620	410
6135	308	608	442	0,52	0,506	545,447	3,996	0	612	434	0,298	0,601	527,545	3,809	0
6155	309	628	406	0,52	0,506	545,447	3,688	0	602	432	0,298	0,601	527,545	3,861	0
6175	310	603	446	0,52	0,506	545,447	3,832	0	606	424	0,297	0,601	527,545	3,677	0
6195	311	633	388	0,52	0,506	545,447	3,715	0	602	422	0,297	0,601	527,545	3,912	0	10	608	418
6215	312	628	395	0,52	0,505	545,986	3,776	0	605	420	0,297	0,6	527,416	3,867	0	10	608	418
6235	313	629	403	0,519	0,505	545,986	3,413	0	609	427	0,297	0,6	527,416	3,761	0	10	608	418
6255	314	613	395	0,519	0,505	545,986	3,649	0	612	416	0,296	0,6	527,416	3,882	0	10	608	418
6275	315	613	438	0,519	0,506	545,986	3,672	0	589	427	0,296	0,6	527,416	3,658	0	10	608	418
6295	316	-800	-600	0,296	0,601	-1	-1	4	609	441	0,296	0,601	527,416	3,786	0	10	608	418
6315	317	-800	-600	0,519	0,506	-1	-1	4	602	440	0,296	0,601	527,654	3,794	0	10	608	418
6335	318	615	391	0,519	0,506	544,967	3,652	0	599	437	0,295	0,601	527,654	3,747	0	10	608	418
6354	319	617	413	0,519	0,506	544,967	3,537	0	598	419	0,295	0,601	527,654	3,883	0	10	608	418
6374	320	610	415	0,518	0,506	544,967	3,635	0	620	421	0,295	0,601	527,654	3,843	0	10	608	418
6394	321	604	398	0,518	0,506	544,967	3,728	0	599	418	0,295	0,601	527,654	3,903	0	10	608	418
6414	322	602	409	0,518	0,505	545,6	3,705	0	605	418	0,295	0,6	528,935	3,906	0	10	608	418
6434	323	596	419	0,518	0,505	545,6	3,712	0	620	419	0,295	0,6	528,935	3,759	0	10	608	418
6454	324	626	387	0,518	0,505	545,6	3,598	0	601	431	0,295	0,6	528,935	3,794	0	10	608	418
6474	325	527	365	0,519	0,504	545,6	3,708	0	530	377	0,296	0,598	528,935	4,018	0	11	527	351
6494	326	525	348	0,519	0,503	545,6	3,704	0	529	383	0,297	0,598	528,935	3,862	0	11	527	351
6514	327	524	332	0,52	0,503	544,93	3,67	0	530	385	0,297	0,597	534,108	3,996	0	11	527	351
6534	328	528	344	0,52	0,503	544,93	3,671	0	533	343	0,297	0,597	534,108	3,997	0	11	527	351
6554	329	524	341	0,521	0,503	544,93	3,882	0	534	367	0,297	0,596	534,108	3,793	0	11	527	351
6574	330	509	349	0,521	0,502	544,93	3,852	0	536	346	0,298	0,596	534,108	3,929	0	11	527	351
6594	331	532	344	0,521	0,502	544,93	3,564	0	528	358	0,298	0,595	534,108	3,992	0	11	527	351
6614	332	526	344	0,521	0,502	544,805	3,652	0	530	349	0,298	0,595	533,272	3,918	0	11	527	351
6634	333	513	337	0,521	0,502	544,805	3,758	0	527	359	0,298	0,595	533,272	3,97	0	11	527	351
6653	334	532	348	0,521	0,502	544,805	3,63	0	539	338	0,298	0,595	533,272	3,887	0	11	527	351
6673	335	523	342	0,521	0,502	544,805	3,691	0	527	354	0,298	0,595	533,272	3,94	0	11	527	351
6693	336	537	352	0,521	0,502	544,805	3,654	0	530	365	0,298	0,595	533,272	3,971	0	11	527	351
6713	337	535	352	0,521	0,502	544,34	3,679	0	533	359	0,298	0,595	533,078	3,942	0	11	527	351
6733	338	506	332	0,521	0,502	544,34	3,633	0	522	375	0,298	0,595	533,078	4,045	0	11	527	351
6753	339	511	321	0,521	0,502	544,34	3,609	0	549	357	0,297	0,595	533,078	4,019	0	11	527	351
6773	340	517	358	0,521	0,502	544,34	3,609	0	533	369	0,297	0,595	533,078	3,962	0	11	527	351
6793	341	453	359	0,522	0,503	544,34	3,754	0	468	379	0,299	0,595	533,078	3,909	0
6813	342	452	358	0,523	0,503	544,603	3,755	0	473	371	0,3	0,595	535,792	3,889	0
6833	343	389	376	0,523	0,503	544,603	3,836	0	410	375	0,3	0,595	535,792	4,113	0	12	404	379
6853	344	389	375	0,523	0,503	544,603	3,834	0	408	393	0,3	0,595	535,792	3,922	0	12	404	379
6873	345	397	368	0,524	0,503	544,603	3,873	0	401	354	0,3	0,595	535,792	4,178	0	12	404	379
6893	346	406	369	0,524	0,503	544,603	3,761	0	411	388	0,3	0,595	535,792	4,05	0	12	404	379
6913	347	409	370	0,524	0,503	545,206	3,768	0	409	373	0,3	0,595	535,952	4,015	0	12	404	379
6933	348	408	370	0,524	0,503	545,206	3,778	0	412	362	0,3	0,595	535,952	4,361	0	12	404	379
6952	349	413	380	0,523	0,503	545,206	3,748	0	407	392	0,3	0,595	535,952	4,208	0	12	404	379
6973	350	403	362	0,523	0,503	545,206	3,817	0	409	382	0,299	0,595	535,952	4,412	0	12	404	379
6992	351	393	383	0,522	0,503	545,206	3,993	0	409	411	0,299	0,595	535,952	4,301	0	12	404	379
7012	352	391	380	0,522	0,503	544,092	4,006	0	408	415	0,298	0,596	535,411	4,266	0	12	404	379
7032	353	407	351	0,522	0,503	544,092	3,972	0	406	367	0,298	0,596	535,411	4,322	0	13	403	375
7052	354	404	375	0,521	0,503	544,092	3,873	0	411	367	0,297	0,596	535,411	4,188	0	13	403	375
7072	355	403	378	0,521	0,503	544,092	3,845	0	403	382	0,297	0,596	535,411	4,278	0	13	403	375
7092	356	397	373	0,521	0,503	544,092	4,012	0	407	360	0,297	0,595	535,411	4,368	0	13	403	375
7112	357	394	373	0,522	0,502	544,481	3,962	0	404	363	0,298	0,595	535,619	4,329	0	13	403	375
7132	358	407	380	0,522	0,502	544,481	3,87	0	395	375	0,298	0,595	535,619	4,303	0	13	403	375
7152	359	401	395	0,522	0,503	544,481	4,004	0	406	366	0,298	0,595	535,619	4,159	0	13	403	375
7172	360	405	372	0,523	0,503	544,481	3,887	0	407	395	0,299	0,595	535,619	4,044	0	13	403	375
7192	361	373	402	0,523	0,504	544,481	3,985	0	378	392	0,299	0,595	535,619	4,041	0
7212	362	369	396	0,523	0,504	544,257	3,938	0	384	389	0,3	0,595	536,531	4,045	0
7231	363	365	448	0,523	0,504	544,257	3,975	0	365	440	0,3	0,595	536,531	4,415	0	14	370	435
7251	364	365	445	0,523	0,504	544,257	3,896	0	382	443	0,3	0,595	536,531	4,248	0	14	370	435
7271	365	368	450	0,523	0,504	544,257	3,878	0	376	424	0,3	0,595	536,531	4,394	0	14	370	435
7291	366	358	434	0,523	0,504	544,257	3,93	0	383	405	0,3	0,595	536,531	4,112	0	14	370	435
7311	367	358	433	0,523	0,503	543,534	3,877	0	381	400	0,299	0,595	535,334	4,106	0	14	370	435
7331	368	367	450	0,523	0,503	543,534	3,871	0	360	420	0,299	0,595	535,334	4,187	0	14	370	435
7351	369	338	428	0,523	0,503	543,534	4,145	0	387	411	0,299	0,594	535,334	4,206	0	14	370	435
7371	370	352	440	0,522	0,503	543,534	4,036	0	373	456	0,299	0,594	535,334	4,39	0	14	370	435
7391	371	367	449	0,522	0,502	543,534	3,928	0	389	445	0,299	0,593	535,334	4,385	0	14	370	435
7411	372	355	440	0,523	0,502	544,562	4,049	0	387	453	0,299	0,592	535,841	4,384	0	14	370	435
7431	373	357	429	0,523	0,501	544,562	3,982	0	369	439	0,299	0,592	535,841	4,244	0	14	370	435
7451	374	364	438	0,523	0,501	544,562	3,844	0	378	453	0,299	0,591	535,841	4,259	0	14	370	435
7471	375	374	439	0,523	0,5	544,562	3,969	0	374	418	0,298	0,59	535,841	4,429	0	14	370	435
7491	376	357	461	0,523	0,5	544,562	4,011	0	387	422	0,298	0,59	535,841	4,285	0	14	370	435
7511	377	362	469	0,522	0,499	543,214	3,967	0	387	427	0,298	0,589	535,647	4,348	0	14	370	435
7531	378	373	445	0,522	0,498	543,214	3,971	0	363	433	0,298	0,588	535,647	4,272	0	14	370	435
7550	379	365	414	0,522	0,497	543,214	4,035	0	382	416	0,298	0,586	535,647	4,249	0	14	370	435
7570	380	347	433	0,522	0,497	543,214	3,821	0	374	452	0,298	0,585	535,647	4,198	0	15	371	430
7590	381	360	433	0,523	0,496	543,214	3,654	0	382	457	0,298	0,584	535,647	4,14	0	15	371	430
7610	382	352	433	0,523	0,495	543,388	3,607	0	379	463	0,298	0,583	535,444	4,103	0	15	371	430
7630	383	368	418	0,523	0,494	543,388	3,597	0	376	440	0,298	0,582	535,444	4,153	0	15	371	430
7650	384	362	436	0,523	0,494	543,388	3,81	0	393	401	0,298	0,581	535,444	4,159	0	15	371	430
7670	385	355	428	0,523	0,493	543,388	3,708	0	387	397	0,299	0,581	535,444	4,074	0	15	371	430
7690	386	388	447	0,523	0,493	543,388	3,93	0	387	450	0,299	0,58	535,444	4,062	0
7710	387	384	448	0,523	0,493	543,325	3,936	0	388	430	0,298	0,58	535,604	4,051	0
7730	388	347	438	0,523	0,493	543,325	3,771	0	395	419	0,298	0,58	535,604	4,159	0
7750	389	349	457	0,523	0,493	543,325	3,774	0	372	414	0,298	0,58	535,604	4,017	0
7770	390	369	406	0,523	0,493	543,325	3,758	0	371	403	0,298	0,58	535,604	4,023	0
7790	391	377	435	0,522	0,493	543,325	3,633	0	388	402	0,297	0,58	535,604	3,942	0
7810	392	384	432	0,522	0,493	543,376	3,619	0	377	400	0,297	0,58	535,538	3,918	0
7829	393	361	446	0,522	0,493	543,376	3,676	0	394	398	0,297	0,58	535,538	3,807	0
7849	394	365	404	0,522	0,493	543,376	3,564	0	410	374	0,297	0,58	535,538	4,169	0
7869	395	360	437	0,522	0,493	543,376	3,753	0	373	398	0,297	0,58	535,538	4,105	0	16	366	426
7889	396	358	444	0,522	0,493	543,376	3,861	0	358	420	0,297	0,58	535,538	3,938	0	16	366	426
7909	397	358	430	0,522	0,492	544,143	3,873	0	352	416	0,297	0,579	534,718	4,108	0	16	366	426
7929	398	374	424	0,523	0,492	544,143	3,634	0	377	445	0,298	0,579	534,718	3,991	0	16	366	426
7949	399	364	411	0,523	0,492	544,143	3,542	0	382	431	0,298	0,579	534,718	4,011	0	16	366	426
7969	400	345	445	0,523	0,492	544,143	3,844	0	399	398	0,298	0,579	534,718	3,997	0	16	366	426
7989	401	442	281	0,521	0,491	544,143	3,6	0	468	338	0,297	0,577	534,718	3,96	0
8009	402	437	278	0,52	0,49	539,142	3,595	0	484	321	0,296	0,576	528,745	3,921	0
8029	403	555	202	0,519	0,49	539,142	3,387	0	553	235	0,296	0,576	528,745	3,812	0	17	556	200
8049	404	529	189	0,52	0,49	539,142	3,545	0	577	199	0,296	0,577	528,745	3,732	0	17	556	200
8069	405	532	193	0,519	0,49	539,142	3,512	0	564	205	0,296	0,577	528,745	3,942	0	17	556	200
8089	406	532	197	0,519	0,49	539,142	3,665	0	568	219	0,295	0,577	528,745	3,869	0	17	556	200
8109	407	530	193	0,519	0,491	537,885	3,685	0	570	205	0,295	0,577	526,406	3,869	0	17	556	200
8129	408	555	192	0,519	0,491	537,885	3,334	0	562	224	0,295	0,578	526,406	3,694	0	17	556	200
8148	409	549	198	0,519	0,491	537,885	3,197	0	564	223	0,295	0,578	526,406	3,82	0	17	556	200
8168	410	558	195	0,519	0,491	537,885	3,495	0	559	224	0,295	0,578	526,406	3,744	0	17	556	200
8188	411	557	189	0,519	0,491	537,885	3,307	0	578	213	0,295	0,578	526,406	3,707	0	17	556	200
8208	412	557	191	0,519	0,491	538,08	3,312	0	580	212	0,295	0,577	525,964	3,75	0	17	556	200
8228	413	556	186	0,519	0,491	538,08	3,261	0	561	205	0,295	0,577	525,964	3,707	0	17	556	200
8248	414	548	193	0,519	0,491	538,08	3,479	0	566	218	0,295	0,577	525,964	3,917	0	17	556	200
8268	415	555	198	0,52	0,491	538,08	3,296	0	571	206	0,295	0,577	525,964	3,498	0	17	556	200
8288	416	548	193	0,52	0,491	538,08	3,312	0	565	212	0,296	0,577	525,964	3,62	0	17	556	200
8308	417	552	193	0,52	0,491	539,193	3,334	0	565	216	0,296	0,577	526,219	3,615	0	17	556	200
8328	418	556	190	0,52	0,491	539,193	3,446	0	551	219	0,296	0,577	526,219	3,762	0	17	556	200
8348	419	543	185	0,52	0,491	539,193	3,3	0	575	209	0,296	0,577	526,219	3,694	0	17	556	200
8368	420	546	192	0,52	0,491	539,193	3,367	0	560	200	0,296	0,577	526,219	3,716	0	17	556	200
8388	421	557	192	0,52	0,491	539,193	3,394	0	561	215	0,296	0,577	526,219	3,766	0	17	556	200
8407	422	552	193	0,52	0,491	539,503	3,335	0	562	206	0,296	0,577	527,219	3,745	0	17	556	200
8428	423	570	191	0,52	0,491	539,503	3,338	0	574	214	0,296	0,577	527,219	3,635	0	17	556	200
8447	424	544	180	0,52	0,491	539,503	3,458	0	564	198	0,296	0,577	527,219	3,7	0	17	556	200
8467	425	535	185	0,52	0,491	539,503	3,589	0	578	214	0,296	0,578	527,219	4,085	0	17	556	200
8487	426	553	197	0,52	0,491	539,503	3,447	0	559	212	0,296	0,578	527,219	3,765	0	17	556	200
8507	427	552	194	0,52	0,492	538,377	3,48	0	563	208	0,296	0,578	526,979	3,913	0	17	556	200
8527	428	544	192	0,52	0,492	538,377	3,522	0	566	206	0,296	0,578	526,979	3,707	0	17	556	200
8547	429	548	194	0,52	0,492	538,377	3,321	0	572	209	0,296	0,578	526,979	3,589	0	17	556	200
8567	430	534	192	0,52	0,492	538,377	3,55	0	563	198	0,296	0,578	526,979	3,639	0	17	556	200
8587	431	547	185	0,52	0,492	538,377	3,302	0	570	202	0,296	0,579	526,979	3,782	0	17	556	200
8607	432	544	184	0,52	0,492	539,294	3,378	0	570	204	0,296	0,579	525,171	3,73	0	17	556	200
8627	433	529	185	0,52	0,492	539,294	3,476	0	570	212	0,295	0,579	525,171	3,848	0	17	556	200
8647	434	543	196	0,52	0,492	539,294	3,495	0	560	204	0,295	0,579	525,171	3,829	0	17	556	200
8667	435	550	198	0,52	0,492	539,294	3,389	0	562	198	0,295	0,579	525,171	3,828	0	17	556	200
8687	436	550	191	0,52	0,492	539,294	3,344	0	556	196	0,295	0,578	525,171	3,597	0	17	556	200
8707	437	550	190	0,52	0,492	539,693	3,318	0	557	190	0,296	0,578	526,777	3,576	0	17	556	200
8726	438	412	219	0,522	0,493	539,693	3,601	0	464	220	0,298	0,578	526,777	3,745	0
8746	439	274	261	0,526	0,494	539,693	3,567	0	276	274	0,303	0,579	526,777	3,767	0
8766	440	133	295	0,53	0,495	539,693	3,609	0	129	307	0,307	0,578	526,777	3,8	0
8786	441	81	275	0,533	0,495	539,693	3,343	0	66	291	0,311	0,578	526,777	3,759	0
8806	442	37	312	0,535	0,495	525,949	3,234	0	-4	265	0,313	0,576	532,687	3,809	0
8826	443	84	299	0,538	0,494	525,949	3,445	0	89	291	0,316	0,575	532,687	3,827	0
8846	444	89	304	0,54	0,494	525,949	3,402	0	92	276	0,318	0,574	532,687	3,627	0
8866	445	78	303	0,542	0,493	525,949	3,433	0	75	272	0,32	0,573	532,687	3,717	0
8886	446	79	301	0,542	0,493	525,949	3,431	0	110	327	0,321	0,572	532,687	3,917	0	18	84	293
8906	447	77	300	0,542	0,493	527,966	3,441	0	110	320	0,32	0,573	533,627	3,854	0	18	84	293
8926	448	69	309	0,541	0,494	527,966	3,59	0	77	303	0,319	0,574	533,627	3,755	0	18	84	293
8946	449	97	290	0,539	0,495	527,966	3,258	0	66	279	0,317	0,576	533,627	3,662	0	18	84	293
8966	450	93	286	0,537	0,497	527,966	3,328	0	71	289	0,315	0,579	533,627	3,749	0	18	84	293
8986	451	93	295	0,535	0,499	527,966	3,366	0	91	295	0,312	0,582	533,627	3,697	0	18	84	293
9005	452	94	297	0,533	0,501	526,639	3,396	0	87	283	0,31	0,585	534,577	3,743	0	18	84	293
9025	453	92	289	0,531	0,503	526,639	3,417	0	65	276	0,308	0,588	534,577	3,701	0	18	84	293
9045	454	112	329	0,529	0,505	526,639	3,378	0	97	305	0,306	0,592	534,577	3,981	0
9065	455	190	452	0,527	0,509	526,639	3,407	0	169	401	0,303	0,597	534,577	3,808	0	19	182	432
9085	456	196	449	0,525	0,511	526,639	3,49	0	172	406	0,302	0,599	534,577	3,752	0	19	182	432
9105	457	200	439	0,524	0,513	536,353	3,545	0	178	410	0,3	0,602	534,718	3,854	0	19	182	432
9125	458	183	439	0,524	0,514	536,353	3,501	0	183	438	0,299	0,603	534,718	3,889	0	19	182	432
9145	459	178	449	0,523	0,515	536,353	3,639	0	191	438	0,299	0,605	534,718	3,743	0	19	182	432
9165	460	187	410	0,523	0,515	536,353	3,459	0	191	437	0,298	0,605	534,718	3,677	0	19	182	432
9185	461	179	442	0,523	0,516	536,353	3,61	0	174	435	0,298	0,606	534,718	3,756	0	19	182	432
9205	462	182	439	0,522	0,515	535,295	3,534	0	176	433	0,298	0,605	535,895	3,747	0	19	182	432
9225	463	184	435	0,522	0,515	535,295	3,439	0	189	454	0,298	0,605	535,895	3,893	0	19	182	432
9245	464	160	436	0,522	0,515	535,295	3,647	0	197	437	0,298	0,605	535,895	3,895	0	19	182	432
9265	465	168	434	0,522	0,515	535,295	3,585	0	178	396	0,298	0,605	535,895	3,733	0	19	182	432
9285	466	184	449	0,523	0,515	535,295	3,429	0	187	446	0,298	0,604	535,895	3,883	0	20	178	432
9305	467	173	449	0,523	0,515	536,496	3,524	0	188	427	0,299	0,604	535,965	3,843	0	20	178	432
9324	468	181	437	0,524	0,515	536,496	3,666	0	198	433	0,299	0,604	535,965	3,803	0	20	178	432
9344	469	171	435	0,524	0,514	536,496	3,366	0	201	414	0,299	0,603	535,965	3,954	0	20	178	432
9364	470	187	440	0,524	0,514	536,496	3,434	0	157	441	0,299	0,603	535,965	3,868	0	20	178	432
9384	471	178	429	0,524	0,514	536,496	3,472	0	183	448	0,3	0,603	535,965	3,831	0	20	178	432
9404	472	178	429	0,524	0,514	535,576	3,504	0	171	448	0,3	0,603	534,63	3,878	0	20	178	432
9424	473	184	446	0,524	0,514	535,576	3,463	0	172	433	0,3	0,603	534,63	3,726	0	20	178	432
9444	474	196	444	0,524	0,514	535,576	3,415	0	163	417	0,3	0,602	534,63	3,813	0	20	178	432
9464	475	171	428	0,524	0,514	535,576	3,472	0	178	416	0,3	0,602	534,63	3,808	0	20	178	432
9484	476	165	425	0,524	0,514	535,576	3,631	0	189	456	0,3	0,602	534,63	3,913	0	20	178	432
9504	477	160	423	0,524	0,513	535,274	3,634	0	188	450	0,3	0,602	534,336	3,943	0	20	178	432
9524	478	178	439	0,524	0,513	535,274	3,461	0	180	428	0,3	0,602	534,336	3,778	0	20	178	432
9544	479	189	444	0,524	0,513	535,274	3,486	0	195	405	0,299	0,602	534,336	3,797	0	20	178	432
9564	480	183	438	0,524	0,514	535,274	3,417	0	175	417	0,299	0,602	534,336	3,888	0	20	178	432
9584	481	177	428	0,524	0,514	535,274	3,499	0	165	437	0,299	0,602	534,336	3,719	0	20	178	432
9603	482	181	428	0,524	0,514	535,443	3,481	0	165	428	0,299	0,602	535,404	3,754	0	20	178	432
9623	483	190	433	0,524	0,514	535,443	3,49	0	163	419	0,299	0,602	535,404	4,018	0	20	178	432
9643	484	186	434	0,524	0,514	535,443	3,512	0	164	418	0,299	0,602	535,404	3,851	0	20	178	432
9663	485	201	424	0,524	0,513	535,443	3,554	0	200	380	0,299	0,602	535,404	4,07	0
9683	486	280	373	0,522	0,512	535,443	3,632	0	305	338	0,298	0,601	535,404	3,979	0	21	300	322
9703	487	290	357	0,522	0,512	542,939	3,714	0	325	318	0,298	0,6	537,768	3,963	0	21	300	322
9723	488	298	335	0,521	0,512	542,939	3,868	0	313	316	0,297	0,6	537,768	4,032	0	21	300	322
9743	489	303	324	0,521	0,512	542,939	3,67	0	304	323	0,297	0,6	537,768	4,12	0	21	300	322
9763	490	300	322	0,521	0,512	542,939	3,792	0	309	343	0,297	0,6	537,768	3,977	0	21	300	322
9783	491	294	321	0,522	0,512	542,939	3,737	0	306	312	0,297	0,6	537,768	4,212	0	21	300	322
9803	492	295	321	0,522	0,512	541,502	3,79	0	308	321	0,297	0,6	537,887	4,196	0	21	300	322
9823	493	283	326	0,522	0,512	541,502	3,939	0	310	312	0,298	0,6	537,887	4,082	0	21	300	322
9843	494	291	330	0,522	0,512	541,502	3,732	0	300	328	0,298	0,6	537,887	3,995	0	21	300	322
9863	495	290	319	0,523	0,512	541,502	3,809	0	-800	-600	0,523	0,512	-1	-1	4	21	300	322
9883	496	289	310	0,523	0,512	541,502	3,646	0	313	336	0,298	0,6	537,887	4,199	0	21	300	322
9903	497	290	306	0,523	0,512	542,918	3,652	0	313	337	0,298	0,6	537,673	4,197	0	21	300	322
9922	498	291	311	0,523	0,512	542,918	3,677	0	325	347	0,298	0,6	537,673	4,239	0	21	300	322
9942	499	294	312	0,523	0,512	542,918	3,773	0	304	322	0,298	0,6	537,673	3,988	0	21	300	322
9962	500	283	315	0,523	0,512	542,918	3,947	0	310	324	0,299	0,6	537,673	4,067	0	21	300	322
9982	501	292	325	0,523	0,513	542,918	3,841	0	306	298	0,299	0,6	537,673	4,115	0	21	300	322
10002	502	291	325	0,522	0,514	544,393	3,932	0	308	290	0,298	0,602	536,868	3,993	0	21	300	322
10022	503	367	384	0,522	0,515	544,393	3,801	0	393	382	0,297	0,602	536,868	4,255	0	22	380	389
10042	504	366	393	0,521	0,515	544,393	3,696	0	382	396	0,297	0,603	536,868	4,315	0	22	380	389
10062	505	368	401	0,521	0,515	544,393	3,716	0	378	364	0,297	0,603	536,868	4,074	0	22	380	389
10082	506	368	388	0,521	0,515	544,393	3,689	0	407	414	0,297	0,603	536,868	4,159	0	22	380	389
10102	507	368	394	0,521	0,516	545,326	3,7	0	404	408	0,297	0,604	537,775	4,127	0	22	380	389
10122	508	373	419	0,521	0,516	545,326	3,868	0	381	391	0,297	0,604	537,775	4,104	0	22	380	389
10142	509	367	417	0,522	0,516	545,326	3,908	0	391	394	0,297	0,604	537,775	4,088	0	22	380	389
10162	510	360	394	0,522	0,516	545,326	3,924	0	374	373	0,297	0,604	537,775	4,172	0	22	380	389
10182	511	-800	-600	0,297	0,604	-1	-1	4	388	369	0,297	0,604	537,775	4,14	0	22	380	389
10201	512	-800	-600	0,522	0,516	-1	-1	4	389	364	0,297	0,604	537,683	4,155	0	22	380	389
10222	513	354	404	0,522	0,516	544,502	3,961	0	378	413	0,297	0,604	537,683	4,121	0	23	377	393
10241	514	364	402	0,522	0,516	544,502	3,978	0	377	383	0,297	0,604	537,683	4,227	0	23	377	393
10262	515	361	406	0,522	0,516	544,502	3,968	0	376	392	0,297	0,604	537,683	4,208	0	23	377	393
10281	516	356	408	0,522	0,516	544,502	3,952	0	387	379	0,297	0,604	537,683	4,113	0	23	377	393
10302	517	360	409	0,522	0,516	544,854	3,96	0	386	381	0,297	0,604	537,112	4,156	0	23	377	393
10321	518	379	380	0,521	0,516	544,854	3,82	0	374	391	0,296	0,604	537,112	4,103	0	23	377	393
10342	519	373	392	0,521	0,516	544,854	3,831	0	386	381	0,296	0,604	537,112	4,12	0	23	377	393
10361	520	369	400	0,521	0,516	544,854	3,827	0	390	373	0,296	0,604	537,112	4,144	0	23	377	393
10382	521	367	418	0,521	0,516	544,854	3,892	0	386	382	0,296	0,604	537,112	4,028	0	23	377	393
10401	522	365	430	0,521	0,516	544,75	3,901	0	389	380	0,296	0,604	537,675	4,04	0	23	377	393
10422	523	377	412	0,521	0,516	544,75	3,765	0	398	375	0,297	0,604	537,675	4,001	0	23	377	393
10441	524	364	392	0,521	0,516	544,75	3,773	0	386	382	0,297	0,604	537,675	4,221	0	23	377	393
10462	525	379	408	0,522	0,516	544,75	3,768	0	388	367	0,297	0,604	537,675	4,183	0	23	377	393
10481	526	356	391	0,522	0,516	544,75	3,979	0	390	406	0,297	0,604	537,675	4,004	0	23	377	393
10502	527	359	396	0,522	0,516	544,845	4	0	392	408	0,297	0,603	538,326	4,11	0	23	377	393
10520	528	358	375	0,522	0,515	544,845	3,865	0	395	383	0,297	0,603	538,326	3,957	0	23	377	393
10542	529	362	403	0,522	0,515	544,845	3,926	0	388	391	0,297	0,602	538,326	3,836	0	23	377	393
10560	530	374	405	0,522	0,514	544,845	3,913	0	394	373	0,297	0,602	538,326	4,171	0	23	377	393
10582	531	368	428	0,522	0,514	544,845	3,999	0	391	370	0,298	0,601	538,326	4,017	0	23	377	393
10600	532	374	436	0,522	0,514	545,247	4,021	0	393	367	0,298	0,601	538,03	4,043	0	23	377	393
10622	533	382	395	0,522	0,514	545,247	3,838	0	392	395	0,297	0,601	538,03	4,293	0	23	377	393
10640	534	368	440	0,522	0,514	545,247	3,856	0	393	412	0,297	0,601	538,03	4,226	0	24	384	406
10662	535	371	406	0,522	0,514	545,247	3,804	0	390	420	0,297	0,602	538,03	4,235	0	24	384	406
10680	536	372	404	0,521	0,514	545,247	3,783	0	381	408	0,297	0,602	538,03	4,283	0	24	384	406
10702	537	372	401	0,521	0,514	545,427	3,776	0	381	409	0,296	0,602	537,942	4,25	0	24	384	406
10720	538	366	426	0,521	0,515	545,427	3,953	0	383	401	0,296	0,602	537,942	4,257	0	24	384	406
10742	539	364	426	0,521	0,515	545,427	3,984	0	415	400	0,296	0,602	537,942	4,232	0	24	384	406
10760	540	363	415	0,521	0,515	545,427	3,972	0	401	401	0,296	0,602	537,942	4,079	0	24	384	406
10782	541	370	429	0,52	0,515	545,427	3,93	0	385	397	0,295	0,603	537,942	4,17	0	24	384	406
10799	542	368	427	0,52	0,515	544,68	3,935	0	398	397	0,295	0,603	537,335	4,107	0	24	384	406
10819	543	379	420	0,52	0,515	544,68	3,779	0	408	399	0,295	0,603	537,335	4,242	0	24	384	406
10839	544	359	429	0,52	0,515	544,68	3,961	0	406	394	0,294	0,603	537,335	4,318	0	24	384	406
10859	545	374	417	0,519	0,515	544,68	3,919	0	416	397	0,294	0,603	537,335	4,267	0	24	384	406
10879	546	379	400	0,519	0,515	544,68	3,99	0	407	376	0,294	0,604	537,335	4,113	0	24	384	406
10899	547	372	400	0,519	0,515	544,128	3,981	0	410	373	0,294	0,604	536,193	4,119	0	24	384	406
10919	548	363	419	0,519	0,515	544,128	3,977	0	375	402	0,294	0,604	536,193	4,308	0
10939	549	358	398	0,519	0,515	544,128	3,981	0	383	395	0,294	0,604	536,193	4,244	0
10959	550	380	447	0,519	0,515	544,128	3,819	0	404	426	0,294	0,603	536,193	4,363	0
10979	551	388	399	0,519	0,515	544,128	3,755	0	402	389	0,294	0,603	536,193	4,263	0	25	372	406
10999	552	392	415	0,52	0,514	544,13	3,691	0	398	396	0,295	0,602	536,609	4,312	0	25	372	406
11019	553	382	434	0,52	0,514	544,13	4,011	0	382	393	0,295	0,602	536,609	3,96	0	25	372	406
11039	554	363	417	0,52	0,514	544,13	3,895	0	383	361	0,295	0,602	536,609	4,234	0	25	372	406
11059	555	371	416	0,521	0,514	544,13	3,862	0	387	418	0,296	0,601	536,609	4,114	0	25	372	406
11079	556	342	408	0,521	0,513	544,13	3,824	0	369	408	0,296	0,601	536,609	4,197	0	25	372	406
11099	557	337	408	0,523	0,513	539,643	3,759	0	370	407	0,298	0,599	538,155	4,157	0	25	372	406
11118	558	205	319	0,524	0,513	539,643	3,79	0	221	316	0,3	0,599	538,155	3,919	0	26	201	306
11138	559	192	310	0,524	0,513	539,643	3,763	0	204	285	0,3	0,599	538,155	4,126	0	26	201	306
11158	560	190	318	0,525	0,514	539,643	3,628	0	215	276	0,301	0,6	538,155	4,189	0	26	201	306
11178	561	203	322	0,525	0,515	539,643	3,827	0	212	308	0,301	0,601	538,155	4,183	0	26	201	306
11198	562	199	323	0,526	0,515	537,006	3,765	0	211	289	0,302	0,601	538,038	4,175	0	26	201	306
11218	563	174	311	0,526	0,516	537,006	3,783	0	210	299	0,302	0,601	538,038	4,171	0	26	201	306
11238	564	186	317	0,526	0,516	537,006	3,709	0	210	291	0,302	0,601	538,038	4,062	0	26	201	306
11258	565	190	316	0,526	0,516	537,006	3,838	0	209	309	0,302	0,601	538,038	4,121	0	26	201	306
11278	566	196	315	0,526	0,515	537,006	3,432	0	208	296	0,302	0,601	538,038	3,966	0	26	201	306
11298	567	199	314	0,526	0,515	537,641	3,402	0	208	297	0,302	0,601	538,152	3,955	0	26	201	306
11318	568	189	305	0,526	0,515	537,641	3,688	0	211	298	0,302	0,601	538,152	4,049	0	26	201	306
11338	569	190	330	0,526	0,515	537,641	3,703	0	199	290	0,302	0,601	538,152	3,95	0	26	201	306
11358	570	179	324	0,526	0,515	537,641	3,823	0	219	299	0,302	0,6	538,152	3,918	0	26	201	306
11377	571	195	325	0,526	0,515	537,641	3,62	0	220	290	0,302	0,6	538,152	3,955	0	26	201	306
11397	572	193	325	0,526	0,515	538,027	3,655	0	220	293	0,302	0,6	537,266	3,94	0	26	201	306
11417	573	196	321	0,526	0,514	538,027	3,594	0	218	302	0,302	0,6	537,266	3,981	0	26	201	306
11437	574	151	355	0,526	0,515	538,027	3,624	0	168	334	0,302	0,601	537,266	4,014	0	27	174	340
11457	575	178	356	0,526	0,515	538,027	3,626	0	184	319	0,302	0,6	537,266	3,757	0	27	174	340
11477	576	177	345	0,526	0,514	538,027	3,412	0	177	358	0,302	0,6	537,266	4,019	0	27	174	340
11497	577	178	344	0,526	0,514	535,351	3,396	0	173	363	0,302	0,6	535,874	3,926	0	27	174	340
11517	578	174	345	0,526	0,514	535,351	3,608	0	167	327	0,302	0,6	535,874	3,893	0	27	174	340
11537	579	179	368	0,527	0,514	535,351	3,529	0	175	326	0,302	0,599	535,874	3,892	0	27	174	340
11557	580	158	352	0,527	0,513	535,351	3,584	0	179	315	0,303	0,599	535,874	4,108	0	27	174	340
11577	581	175	359	0,527	0,513	535,351	3,415	0	177	344	0,303	0,599	535,874	3,896	0	27	174	340
11597	582	174	352	0,527	0,513	534,622	3,391	0	179	340	0,303	0,598	537,584	3,962	0	27	174	340
11617	583	153	348	0,527	0,512	534,622	3,557	0	192	359	0,302	0,598	537,584	4,025	0	27	174	340
11637	584	183	346	0,527	0,512	534,622	3,511	0	187	325	0,303	0,598	537,584	4,13	0	27	174	340
11657	585	179	371	0,527	0,512	534,622	3,574	0	167	300	0,303	0,598	537,584	3,917	0	27	174	340
11677	586	163	340	0,527	0,512	534,622	3,638	0	188	331	0,303	0,598	537,584	3,855	0	27	174	340
11696	587	178	347	0,527	0,512	534,531	3,637	0	181	327	0,303	0,598	536,268	3,831	0	27	174	340
11716	588	160	357	0,527	0,513	534,531	3,639	0	167	336	0,303	0,598	536,268	4,03	0	27	174	340
11736	589	172	349	0,527	0,513	534,531	3,49	0	189	316	0,303	0,598	536,268	4,036	0	27	174	340
11756	590	167	358	0,527	0,513	534,531	3,469	0	170	328	0,303	0,598	536,268	4,019	0	27	174	340
11776	591	164	357	0,527	0,513	534,531	3,595	0	174	320	0,303	0,598	536,268	3,81	0	27	174	340
11796	592	168	353	0,527	0,513	535,711	3,519	0	179	326	0,303	0,598	536,883	3,794	0	27	174	340
11816	593	163	344	0,527	0,513	535,711	3,574	0	165	341	0,303	0,599	536,883	3,865	0	27	174	340
11836	594	168	348	0,527	0,514	535,711	3,592	0	176	300	0,303	0,599	536,883	3,98	0	27	174	340
11856	595	171	358	0,527	0,514	535,711	3,589	0	166	336	0,303	0,599	536,883	3,704	0	27	174	340
11876	596	169	352	0,527	0,514	535,711	3,419	0	177	331	0,302	0,599	536,883	4,047	0	27	174	340
11896	597	168	357	0,526	0,514	534,743	3,409	0	179	319	0,302	0,6	536,568	3,975	0	27	174	340
11916	598	175	347	0,526	0,515	534,743	3,359	0	172	333	0,302	0,6	536,568	3,736	0	27	174	340
11936	599	190	356	0,526	0,515	534,743	3,436	0	180	309	0,302	0,601	536,568	4,047	0	27	174	340
11956	600	259	303	0,524	0,515	534,743	3,624	0	268	276	0,3	0,601	536,568	3,722	0
11975	601	385	248	0,521	0,515	534,743	3,515	0	448	284	0,297	0,6	536,568	3,854	0
11995	602	429	218	0,518	0,515	541,178	3,646	0	492	289	0,295	0,601	533,386	3,916	0
12015	603	-800	-600	0,294	0,601	-1	-1	4	528	261	0,294	0,601	533,386	3,739	0	28	530	242
12035	604	523	229	0,517	0,516	541,178	3,594	0	535	258	0,293	0,602	533,386	3,617	0	28	530	242
12055	605	530	246	0,516	0,516	541,178	3,5	0	546	252	0,292	0,602	533,386	3,712	0	28	530	242
12075	606	-800	-600	0,291	0,603	-1	-1	4	516	248	0,291	0,603	533,386	3,709	0	28	530	242
12095	607	-800	-600	0,516	0,517	-1	-1	4	522	246	0,291	0,603	531,842	3,695	0	28	530	242
12115	608	-800	-600	0,291	0,603	-1	-1	4	540	243	0,291	0,603	531,842	3,823	0	28	530	242
12135	609	525	236	0,516	0,517	542,386	3,666	0	554	241	0,291	0,603	531,842	3,82	0	28	530	242
12155	610	520	231	0,516	0,517	542,386	3,719	0	563	263	0,291	0,604	531,842	3,893	0	28	530	242
12175	611	510	222	0,516	0,517	542,386	3,659	0	542	249	0,291	0,604	531,842	3,739	0	28	530	242
12195	612	503	215	0,516	0,517	542,008	3,672	0	550	254	0,291	0,604	531,774	3,748	0	28	530	242
12215	613	-800	-600	0,291	0,604	-1	-1	4	553	257	0,291	0,604	531,774	3,757	0
12235	614	549	232	0,516	0,517	542,008	3,472	0	541	256	0,291	0,604	531,774	3,983	0
12255	615	531	228	0,515	0,517	542,008	3,474	0	545	271	0,291	0,604	531,774	3,825	0
12274	616	521	222	0,515	0,518	542,008	3,521	0	544	258	0,29	0,604	531,774	3,981	0
12294	617	510	217	0,515	0,518	541,367	3,534	0	546	260	0,29	0,604	532,065	3,93	0
12314	618	-800	-600	0,289	0,604	-1	-1	4	545	285	0,289	0,604	532,065	4,024	0
12334	619	525	231	0,514	0,518	541,367	3,626	0	557	254	0,289	0,604	532,065	3,955	0	29	539	252
12354	620	520	236	0,514	0,518	541,367	3,551	0	538	258	0,289	0,605	532,065	3,712	0	29	539	252
12374	621	540	237	0,514	0,518	541,367	3,529	0	547	257	0,289	0,605	532,065	3,951	0	29	539	252
12394	622	543	239	0,514	0,519	540,578	3,503	0	547	257	0,289	0,605	532,037	3,869	0	29	539	252
12414	623	-800	-600	0,289	0,605	-1	-1	4	555	259	0,289	0,605	532,037	3,812	0	29	539	252
12434	624	-800	-600	0,289	0,606	-1	-1	4	539	270	0,289	0,606	532,037	3,811	0	29	539	252
12454	625	534	224	0,515	0,519	540,578	3,517	0	545	260	0,29	0,606	532,037	3,845	0	29	539	252
12474	626	-800	-600	0,29	0,606	-1	-1	4	538	254	0,29	0,606	532,037	3,919	0	29	539	252
12494	627	-800	-600	0,515	0,519	-1	-1	4	538	256	0,29	0,605	531,739	3,934	0	29	539	252
12514	628	528	229	0,515	0,519	542,22	3,604	0	548	246	0,29	0,605	531,739	3,767	0	29	539	252
12534	629	523	231	0,515	0,519	542,22	3,668	0	531	254	0,291	0,605	531,739	3,825	0	29	539	252
12554	630	-800	-600	0,291	0,605	-1	-1	4	543	257	0,291	0,605	531,739	3,934	0	29	539	252
12573	631	-800	-600	0,291	0,605	-1	-1	4	554	263	0,291	0,605	531,739	4,06	0	29	539	252
12593	632	-800	-600	0,516	0,519	-1	-1	4	549	266	0,292	0,605	531,931	4,143	0	29	539	252
12613	633	517	222	0,517	0,519	542,132	3,644	0	555	260	0,292	0,605	531,931	3,876	0	29	539	252
12633	634	528	234	0,517	0,519	542,132	3,824	0	547	272	0,292	0,604	531,931	4,072	0	29	539	252
12653	635	509	247	0,517	0,519	542,132	3,702	0	547	243	0,292	0,604	531,931	3,735	0	29	539	252
12673	636	519	238	0,517	0,519	542,132	3,92	0	555	258	0,292	0,604	531,931	3,89	0	29	539	252
12693	637	520	242	0,517	0,519	543,133	3,918	0	550	257	0,293	0,604	532,178	3,907	0	29	539	252
12713	638	526	235	0,517	0,518	543,133	3,809	0	548	268	0,293	0,604	532,178	4,119	0	29	539	252
12733	639	532	261	0,517	0,519	543,133	3,499	0	538	275	0,293	0,604	532,178	3,895	0	29	539	252
12753	640	499	395	0,518	0,521	543,133	3,589	0	518	357	0,294	0,606	532,178	3,787	0	30	485	379
12773	641	479	383	0,518	0,52	543,133	3,531	0	488	384	0,294	0,606	532,178	3,731	0	30	485	379
12793	642	467	368	0,518	0,521	547,38	3,599	0	471	407	0,293	0,606	536,101	3,701	0	30	485	379
12813	643	471	364	0,518	0,52	547,38	3,835	0	493	356	0,293	0,606	536,101	3,955	0	30	485	379
12833	644	489	381	0,518	0,52	547,38	3,667	0	498	380	0,293	0,605	536,101	4,097	0	30	485	379
12853	645	479	388	0,518	0,52	547,38	3,63	0	480	391	0,294	0,605	536,101	3,94	0	30	485	379
12873	646	481	379	0,519	0,519	547,38	3,814	0	501	396	0,294	0,605	536,101	4,131	0	30	485	379
12892	647	488	379	0,519	0,519	548,077	3,723	0	495	402	0,294	0,604	536,284	4,092	0	30	485	379
12912	648	498	417	0,519	0,519	548,077	3,89	0	489	370	0,295	0,604	536,284	3,982	0	30	485	379
12932	649	490	351	0,52	0,519	548,077	3,716	0	458	400	0,295	0,603	536,284	4,068	0	30	485	379
12952	650	487	374	0,52	0,518	548,077	3,791	0	495	367	0,295	0,603	536,284	4,215	0	30	485	379
12972	651	478	387	0,52	0,518	548,077	3,869	0	482	407	0,295	0,603	536,284	4,02	0	30	485	379
12992	652	473	358	0,52	0,518	547,96	3,799	0	477	397	0,296	0,602	537,389	4,111	0	30	485	379
13012	653	487	364	0,521	0,518	547,96	3,803	0	477	396	0,296	0,602	537,389	4,049	0	30	485	379
13032	654	467	346	0,521	0,518	547,96	3,803	0	490	392	0,296	0,602	537,389	4,14	0	30	485	379
13052	655	481	348	0,521	0,518	547,96	3,736	0	505	383	0,296	0,602	537,389	4,098	0	30	485	379
13072	656	478	371	0,521	0,518	547,96	3,935	0	514	385	0,296	0,602	537,389	4,283	0	30	485	379
13092	657	470	365	0,522	0,518	546,874	3,921	0	523	386	0,298	0,602	538,273	4,324	0	30	485	379
13112	658	374	390	0,522	0,518	546,874	3,849	0	385	401	0,298	0,602	538,273	4,296	0	31	377	396
13132	659	366	427	0,523	0,518	546,874	3,845	0	387	406	0,298	0,601	538,273	4,16	0	31	377	396
13151	660	370	403	0,523	0,517	546,874	3,856	0	381	394	0,298	0,601	538,273	4,255	0	31	377	396
13171	661	374	396	0,523	0,517	546,874	3,885	0	394	381	0,299	0,6	538,273	4,314	0	31	377	396
13191	662	371	409	0,524	0,517	547,357	3,892	0	394	378	0,299	0,6	538,816	4,275	0	31	377	396
13211	663	381	417	0,524	0,516	547,357	3,933	0	398	384	0,299	0,599	538,816	4,3	0	31	377	396
13231	664	372	413	0,524	0,516	547,357	3,842	0	380	392	0,3	0,599	538,816	4,193	0	31	377	396
13251	665	368	425	0,524	0,516	547,357	3,947	0	385	390	0,3	0,599	538,816	4,331	0	31	377	396
13271	666	380	400	0,524	0,516	547,357	3,981	0	375	397	0,299	0,599	538,816	4,241	0	31	377	396
13291	667	376	401	0,524	0,516	546,43	3,959	0	374	397	0,299	0,6	538,32	4,213	0	31	377	396
13311	668	361	412	0,524	0,516	546,43	4,161	0	368	412	0,299	0,6	538,32	4,305	0	31	377	396
13331	669	381	417	0,524	0,516	546,43	3,808	0	382	434	0,298	0,6	538,32	4,398	0	31	377	396
13351	670	368	424	0,524	0,516	546,43	3,92	0	385	383	0,298	0,6	538,32	4,317	0	31	377	396
13371	671	360	389	0,523	0,516	546,43	3,92	0	382	365	0,298	0,6	538,32	4,254	0	31	377	396
13391	672	366	392	0,523	0,516	545,771	3,916	0	381	359	0,298	0,6	538,117	4,275	0	31	377	396
13411	673	375	395	0,523	0,516	545,771	3,885	0	409	380	0,298	0,6	538,117	4,396	0	31	377	396
13431	674	371	387	0,523	0,516	545,771	3,888	0	387	354	0,297	0,6	538,117	4,372	0	31	377	396
13451	675	357	398	0,523	0,516	545,771	3,832	0	394	378	0,297	0,599	538,117	4,263	0	31	377	396
13470	676	371	391	0,523	0,516	545,771	3,751	0	377	398	0,297	0,599	538,117	4,116	0	31	377	396
13490	677	367	391	0,523	0,516	545,095	3,723	0	376	392	0,298	0,599	539,028	4,06	0	31	377	396
13510	678	371	405	0,523	0,516	545,095	3,934	0	400	393	0,298	0,599	539,028	4,301	0	31	377	396
13530	679	367	397	0,523	0,516	545,095	3,766	0	370	406	0,298	0,599	539,028	4,204	0	31	377	396
13550	680	371	404	0,524	0,516	545,095	3,813	0	374	391	0,298	0,599	539,028	4,159	0	31	377	396
13570	681	381	420	0,523	0,516	545,095	3,852	0	388	368	0,298	0,599	539,028	4,085	0	31	377	396
13590	682	380	419	0,523	0,516	545,123	3,773	0	373	369	0,298	0,599	538,624	4,027	0	31	377	396
13610	683	357	394	0,523	0,516	545,123	3,877	0	397	379	0,298	0,599	538,624	4,356	0	31	377	396
13630	684	380	414	0,523	0,516	545,123	3,729	0	389	382	0,298	0,599	538,624	4,012	0	31	377	396
13650	685	363	395	0,523	0,516	545,123	3,827	0	388	375	0,298	0,599	538,624	4,244	0	31	377	396
13670	686	360	400	0,523	0,516	545,123	3,791	0	390	374	0,298	0,599	538,624	4,229	0	31	377	396
13690	687	367	405	0,523	0,516	545,712	3,738	0	389	374	0,298	0,599	537,577	4,205	0	31	377	396
13710	688	365	426	0,523	0,516	545,712	4,011	0	391	398	0,298	0,599	537,577	4,165	0	31	377	396
13730	689	360	414	0,524	0,516	545,712	3,877	0	391	402	0,298	0,598	537,577	4,222	0	31	377	396
13749	690	373	420	0,524	0,516	545,712	3,879	0	392	418	0,299	0,598	537,577	4,126	0	31	377	396
13770	691	363	415	0,524	0,516	545,712	3,761	0	407	359	0,299	0,598	537,577	4,305	0	32	376	400
13789	692	366	418	0,524	0,516	546,088	3,726	0	407	359	0,299	0,598	539,342	4,315	0	32	376	400
13809	693	361	414	0,524	0,516	546,088	3,761	0	403	377	0,299	0,598	539,342	4,23	0	32	376	400
13829	694	375	417	0,525	0,516	546,088	3,881	0	400	379	0,3	0,598	539,342	4,259	0	32	376	400
13849	695	346	411	0,525	0,516	546,088	3,913	0	397	400	0,3	0,598	539,342	4,103	0	32	376	400
13869	696	361	398	0,525	0,516	546,088	3,685	0	375	410	0,3	0,598	539,342	4,103	0	32	376	400
13889	697	361	397	0,524	0,516	546,461	3,748	0	369	422	0,299	0,598	538,032	4,093	0	32	376	400
13909	698	353	371	0,524	0,516	546,461	3,794	0	401	371	0,299	0,598	538,032	4,125	0	33	378	396
13929	699	356	406	0,524	0,516	546,461	3,796	0	379	374	0,299	0,598	538,032	4,094	0	33	378	396
13949	700	357	433	0,524	0,516	546,461	3,898	0	377	385	0,299	0,598	538,032	3,912	0	33	378	396
13969	701	374	409	0,524	0,516	546,461	3,774	0	388	361	0,299	0,598	538,032	4,12	0	33	378	396
13989	702	376	420	0,524	0,516	545,709	3,794	0	376	363	0,299	0,598	538,872	4,065	0	33	378	396
14009	703	360	396	0,525	0,516	545,709	3,649	0	377	372	0,3	0,598	538,872	3,986	0	33	378	396
14029	704	354	404	0,525	0,516	545,709	3,794	0	410	403	0,3	0,597	538,872	4,096	0	33	378	396
14049	705	358	423	0,525	0,516	545,709	3,93	0	384	357	0,3	0,597	538,872	4,024	0	33	378	396
14068	706	373	406	0,525	0,515	545,709	3,734	0	384	412	0,3	0,597	538,872	4,015	0	33	378	396
14088	707	372	413	0,525	0,515	545,81	3,848	0	388	399	0,3	0,597	539,501	4,011	0	33	378	396
14108	708	359	406	0,526	0,515	545,81	3,591	0	376	420	0,301	0,597	539,501	3,971	0	33	378	396
14128	709	372	418	0,526	0,515	545,81	3,663	0	390	395	0,301	0,596	539,501	4,018	0	33	378	396
14148	710	358	403	0,525	0,515	545,81	3,718	0	391	387	0,301	0,596	539,501	4,057	0	33	378	396
14168	711	374	399	0,525	0,515	545,81	3,873	0	427	379	0,3	0,596	539,501	4,03	0	33	378	396
14188	712	372	398	0,523	0,516	548,137	3,962	0	440	375	0,299	0,597	536,189	4,023	0	33	378	396
14208	713	511	429	0,522	0,516	548,137	3,597	0	525	425	0,298	0,597	536,189	3,786	0
14228	714	484	427	0,522	0,516	548,137	3,551	0	528	422	0,298	0,597	536,189	3,927	0
14248	715	499	509	0,522	0,516	548,137	3,971	0	500	449	0,298	0,597	536,189	3,972	0
14268	716	508	414	0,522	0,515	548,137	3,511	0	498	452	0,298	0,597	536,189	3,872	0	34	505	441
14288	717	498	433	0,523	0,515	547,94	3,636	0	497	456	0,298	0,597	535,832	3,866	0	34	505	441
14308	718	497	422	0,523	0,515	547,94	3,525	0	511	438	0,298	0,597	535,832	3,953	0	34	505	441
14328	719	509	446	0,523	0,515	547,94	3,551	0	501	443	0,298	0,597	535,832	4,083	0	34	505	441
14347	720	508	407	0,523	0,515	547,94	3,404	0	490	453	0,298	0,597	535,832	4,041	0	34	505	441
14368	721	498	445	0,523	0,515	547,94	3,62	0	517	462	0,298	0,596	535,832	3,834	0	34	505	441
14387	722	504	432	0,523	0,515	548,506	3,621	0	510	468	0,298	0,596	535,762	3,878	0	34	505	441
14407	723	499	426	0,524	0,515	548,506	3,522	0	532	454	0,298	0,596	535,762	3,934	0	34	505	441
14427	724	433	421	0,524	0,515	548,506	3,729	0	461	449	0,299	0,595	535,762	4,028	0
14447	725	453	387	0,525	0,514	548,506	3,668	0	471	446	0,3	0,594	535,762	4,046	0
14467	726	435	462	0,525	0,513	548,506	3,776	0	463	451	0,3	0,593	535,762	4,138	0	35	460	432
14487	727	443	452	0,525	0,513	549,125	3,776	0	468	445	0,3	0,592	539,125	4,206	0	35	460	432
14507	728	459	445	0,525	0,512	549,125	3,576	0	451	440	0,301	0,591	539,125	3,953	0	35	460	432
14527	729	456	434	0,526	0,511	549,125	3,575	0	465	440	0,301	0,59	539,125	3,889	0	35	460	432
14547	730	451	401	0,526	0,511	549,125	3,81	0	492	435	0,301	0,588	539,125	4,315	0	35	460	432
14567	731	479	398	0,526	0,51	549,125	3,323	0	459	444	0,301	0,587	539,125	4,048	0	35	460	432
14587	732	477	392	0,526	0,509	551,182	3,372	0	472	442	0,301	0,585	540,119	4,138	0	35	460	432
14607	733	437	397	0,526	0,508	551,182	3,77	0	460	446	0,301	0,583	540,119	4,054	0	35	460	432
14627	734	447	435	0,526	0,507	551,182	3,717	0	469	450	0,302	0,581	540,119	3,975	0	35	460	432
14647	735	447	411	0,527	0,505	551,182	3,687	0	458	464	0,302	0,579	540,119	4,166	0	35	460	432
14666	736	457	440	0,527	0,504	551,182	3,741	0	466	444	0,302	0,577	540,119	4,118	0	35	460	432
14686	737	462	431	0,527	0,503	553,27	3,718	0	463	447	0,302	0,575	543,299	4,155	0	35	460	432
14706	738	450	382	0,527	0,502	553,27	3,436	0	459	445	0,302	0,573	543,299	4,318	0	35	460	432
14726	739	462	389	0,527	0,5	553,27	3,639	0	439	437	0,302	0,57	543,299	4,31	0	35	460	432
14746	740	465	429	0,527	0,499	553,27	3,769	0	479	428	0,303	0,568	543,299	4,295	0	35	460	432
14766	741	464	446	0,528	0,498	553,27	3,762	0	465	445	0,303	0,566	543,299	4,173	0	35	460	432
14786	742	466	460	0,529	0,497	556,243	3,774	0	466	437	0,304	0,563	546,103	4,173	0	35	460	432
14806	743	267	303	0,531	0,494	556,243	3,848	0	313	319	0,307	0,559	546,103	4,263	0
14826	744	197	294	0,533	0,492	556,243	3,712	0	209	260	0,31	0,555	546,103	4,094	0	36	205	273
14846	745	186	274	0,535	0,491	556,243	3,732	0	220	252	0,311	0,552	546,103	4,22	0	36	205	273
14866	746	203	291	0,537	0,489	556,243	3,724	0	208	245	0,313	0,549	546,103	4,086	0	36	205	273
14886	747	206	292	0,539	0,488	549,564	3,692	0	208	235	0,315	0,546	549,262	4,148	0	36	205	273
14906	748	196	288	0,541	0,486	549,564	3,641	0	206	249	0,317	0,543	549,262	4,149	0	36	205	273
14925	749	199	286	0,543	0,485	549,564	3,648	0	203	234	0,319	0,541	549,262	4,073	0	36	205	273
14945	750	193	322	0,544	0,484	549,564	3,738	0	201	250	0,321	0,538	549,262	3,974	0	36	205	273
14965	751	198	300	0,545	0,483	549,564	3,661	0	205	253	0,322	0,536	549,262	3,983	0	36	205	273
14985	752	195	304	0,546	0,482	553,789	3,723	0	201	246	0,323	0,535	551,717	4,009	0	36	205	273
15005	753	192	289	0,546	0,482	553,789	3,772	0	212	252	0,323	0,534	551,717	4,083	0	36	205	273
15025	754	214	284	0,547	0,482	553,789	3,421	0	217	237	0,324	0,534	551,717	3,883	0	36	205	273
15045	755	213	288	0,547	0,482	553,789	3,444	0	220	250	0,324	0,533	551,717	3,857	0	36	205	273
15065	756	189	302	0,547	0,482	553,789	3,649	0	210	253	0,324	0,534	551,717	3,896	0	36	205	273
15085	757	200	302	0,547	0,483	552,914	3,463	0	211	249	0,324	0,535	551,187	3,888	0	36	205	273
15105	758	205	303	0,546	0,484	552,914	3,481	0	198	265	0,323	0,536	551,187	3,726	0	36	205	273
15125	759	206	289	0,546	0,485	552,914	3,342	0	205	231	0,323	0,537	551,187	3,643	0	36	205	273
15145	760	213	303	0,546	0,485	552,914	3,401	0	214	246	0,323	0,537	551,187	3,96	0	36	205	273
15165	761	208	297	0,545	0,486	552,914	3,358	0	205	279	0,322	0,538	551,187	3,531	0	36	205	273
15185	762	210	293	0,545	0,486	552,601	3,381	0	206	266	0,322	0,538	552,009	3,605	0	36	205	273
15205	763	213	302	0,546	0,486	552,601	3,502	0	234	252	0,322	0,538	552,009	3,891	0	36	205	273
15225	764	212	286	0,546	0,486	552,601	3,549	0	210	260	0,323	0,538	552,009	3,831	0	36	205	273
15245	765	193	313	0,546	0,486	552,601	3,397	0	214	257	0,323	0,538	552,009	3,771	0	36	205	273
15264	766	213	309	0,547	0,486	552,601	3,497	0	197	240	0,324	0,537	552,009	3,863	0	36	205	273
15284	767	206	308	0,547	0,486	552,681	3,483	0	190	244	0,324	0,537	551,288	3,81	0	36	205	273
15304	768	215	305	0,547	0,486	552,681	3,311	0	186	260	0,324	0,537	551,288	3,685	0	36	205	273
15324	769	230	277	0,547	0,486	552,681	3,552	0	232	276	0,324	0,537	551,288	3,735	0
15344	770	276	259	0,546	0,485	552,681	3,49	0	285	202	0,323	0,537	551,288	3,759	0	37	278	229
15364	771	273	236	0,546	0,485	552,681	3,424	0	273	222	0,323	0,536	551,288	3,941	0	37	278	229
15384	772	269	211	0,546	0,485	555,201	3,554	0	266	205	0,323	0,537	550,884	3,99	0	37	278	229
15404	773	273	244	0,546	0,485	555,201	3,416	0	293	205	0,324	0,537	550,884	3,899	0	37	278	229
15424	774	291	237	0,547	0,485	555,201	3,469	0	274	217	0,324	0,537	550,884	3,897	0	37	278	229
15444	775	264	238	0,547	0,486	555,201	3,523	0	290	205	0,324	0,537	550,884	4,062	0	37	278	229
15464	776	263	252	0,547	0,486	555,201	3,674	0	284	188	0,324	0,537	550,884	3,783	0	37	278	229
15484	777	260	250	0,547	0,486	554,756	3,732	0	278	190	0,324	0,537	550,507	3,81	0	37	278	229
15504	778	281	243	0,547	0,486	554,756	3,489	0	285	226	0,325	0,537	550,507	3,694	0	37	278	229
15524	779	272	250	0,547	0,486	554,756	3,402	0	283	208	0,325	0,537	550,507	3,832	0	37	278	229
15543	780	267	248	0,548	0,486	554,756	3,434	0	287	207	0,325	0,537	550,507	3,734	0	37	278	229
15563	781	265	249	0,548	0,486	554,756	3,561	0	280	228	0,326	0,537	550,507	3,779	0	37	278	229
15583	782	262	247	0,549	0,486	555,007	3,533	0	281	220	0,326	0,537	550,295	3,727	0	37	278	229
15603	783	276	243	0,55	0,485	555,007	3,467	0	293	207	0,327	0,537	550,295	3,715	0	37	278	229
15623	784	278	249	0,551	0,485	555,007	3,305	0	298	212	0,329	0,537	550,295	3,736	0	37	278	229
15643	785	258	254	0,552	0,485	555,007	3,542	0	302	224	0,33	0,536	550,295	3,712	0	37	278	229
15663	786	282	252	0,553	0,485	555,007	3,322	0	297	208	0,331	0,536	550,295	3,788	0	37	278	229
15683	787	279	253	0,554	0,485	555,839	3,412	0	298	213	0,332	0,536	550,605	3,801	0	37	278	229
15703	788	272	243	0,554	0,485	555,839	3,34	0	288	232	0,333	0,535	550,605	3,513	0	37	278	229
15723	789	261	254	0,555	0,485	555,839	3,373	0	282	213	0,333	0,535	550,605	3,745	0	37	278	229
15743	790	283	251	0,555	0,485	555,839	3,35	0	281	220	0,333	0,535	550,605	3,626	0	37	278	229
15763	791	270	247	0,555	0,485	555,839	3,34	0	282	221	0,333	0,535	550,605	3,683	0	37	278	229
15783	792	270	251	0,554	0,485	556,625	3,356	0	282	221	0,332	0,535	551,286	3,627	0	37	278	229
15803	793	266	248	0,554	0,485	556,625	3,334	0	287	237	0,332	0,535	551,286	3,638	0	37	278	229
15823	794	277	252	0,554	0,485	556,625	3,483	0	293	203	0,332	0,535	551,286	3,922	0	37	278	229
15842	795	271	246	0,553	0,484	556,625	3,436	0	286	208	0,332	0,535	551,286	3,815	0	37	278	229
15862	796	309	386	0,553	0,486	556,625	3,554	0	303	311	0,332	0,537	551,286	3,877	0
15882	797	317	395	0,553	0,485	559,647	3,58	0	305	299	0,332	0,537	553,517	3,841	0
15902	798	292	412	0,554	0,485	559,647	3,582	0	265	333	0,332	0,537	553,517	3,766	0	38	295	383
15922	799	298	413	0,554	0,485	559,647	3,486	0	314	360	0,333	0,538	553,517	3,732	0	38	295	383
15942	800	298	395	0,555	0,485	559,647	3,58	0	291	359	0,334	0,538	553,517	3,872	0	38	295	383
15962	801	286	398	0,555	0,485	559,647	3,602	0	282	365	0,334	0,538	553,517	3,83	0	38	295	383
15982	802	288	401	0,556	0,485	558,791	3,574	0	304	368	0,334	0,538	553,378	3,852	0	38	295	383
16002	803	288	396	0,556	0,485	558,791	3,64	0	289	359	0,334	0,537	553,378	3,865	0	38	295	383
16022	804	292	417	0,555	0,485	558,791	3,707	0	296	341	0,334	0,537	553,378	3,943	0	38	295	383
16042	805	288	389	0,555	0,485	558,791	3,672	0	304	394	0,333	0,538	553,378	3,954	0	38	295	383
16062	806	288	409	0,554	0,485	558,791	3,807	0	306	359	0,333	0,538	553,378	4,037	0	38	295	383
16082	807	288	398	0,554	0,486	558,829	3,828	0	303	364	0,332	0,538	552,633	4,067	0	38	295	383
16102	808	305	419	0,554	0,486	558,829	3,691	0	291	373	0,332	0,539	552,633	4,219	0	38	295	383
16121	809	291	380	0,554	0,485	558,829	3,735	0	312	350	0,332	0,539	552,633	3,983	0
16143	810	298	417	0,554	0,484	558,829	3,783	0	314	339	0,333	0,538	552,633	3,862	0
16161	811	299	402	0,555	0,484	558,829	3,813	0	316	364	0,333	0,538	552,633	4,112	0
16182	812	300	388	0,554	0,483	561,304	3,859	0	319	348	0,333	0,538	552,585	3,955	0
16201	813	378	411	0,554	0,483	561,304	3,849	0	358	392	0,333	0,537	552,585	4,036	0	39	372	383
16222	814	362	386	0,554	0,482	561,304	3,577	0	386	371	0,333	0,537	552,585	4,004	0	39	372	383
16241	815	377	422	0,555	0,481	561,304	3,686	0	373	366	0,334	0,537	552,585	4,095	0	39	372	383
16262	816	371	383	0,555	0,481	561,304	3,684	0	388	369	0,334	0,537	552,585	3,778	0	39	372	383
16281	817	366	394	0,555	0,481	562,089	3,686	0	384	365	0,334	0,536	553,907	3,771	0	39	372	383
16302	818	372	400	0,556	0,48	562,089	3,736	0	370	354	0,335	0,536	553,907	3,992	0	39	372	383
16321	819	369	374	0,556	0,48	562,089	3,63	0	386	408	0,335	0,536	553,907	4,05	0	39	372	383
16342	820	373	387	0,556	0,48	562,089	3,663	0	375	359	0,335	0,536	553,907	4,083	0	39	372	383
16361	821	372	404	0,556	0,48	562,089	3,718	0	369	382	0,335	0,536	553,907	4,108	0	39	372	383
16382	822	371	394	0,557	0,48	562,087	3,672	0	375	399	0,336	0,536	554,116	4,134	0	39	372	383
16401	823	380	406	0,557	0,48	562,087	3,746	0	369	383	0,336	0,536	554,116	3,972	0	39	372	383
16422	824	369	386	0,557	0,48	562,087	3,711	0	370	359	0,337	0,536	554,116	4,209	0	39	372	383
16441	825	359	377	0,558	0,48	562,087	3,9	0	369	376	0,337	0,536	554,116	3,912	0	39	372	383
16462	826	368	377	0,558	0,48	562,087	3,903	0	372	369	0,338	0,536	554,116	3,97	0	39	372	383
16480	827	365	377	0,559	0,481	562,318	3,908	0	372	362	0,338	0,536	552,332	4,002	0	39	372	383
16502	828	365	372	0,559	0,481	562,318	3,762	0	384	357	0,339	0,537	552,332	4,197	0	39	372	383
16520	829	366	399	0,559	0,481	562,318	3,671	0	376	362	0,339	0,537	552,332	3,981	0	39	372	383
16542	830	374	415	0,56	0,481	562,318	3,7	0	360	369	0,339	0,537	552,332	4,218	0	39	372	383
16560	831	367	373	0,56	0,482	562,318	3,638	0	361	367	0,339	0,537	552,332	4,038	0	39	372	383
16582	832	369	391	0,56	0,482	562,363	3,637	0	362	365	0,339	0,537	553,026	4,141	0	39	372	383
16600	833	374	427	0,56	0,482	562,363	3,761	0	389	377	0,34	0,538	553,026	4,062	0	39	372	383
16622	834	371	393	0,561	0,483	562,363	3,753	0	369	389	0,34	0,538	553,026	3,978	0	39	372	383
16640	835	389	402	0,562	0,483	562,363	3,628	0	366	375	0,341	0,537	553,026	3,943	0	39	372	383
16660	836	370	402	0,562	0,483	562,363	3,843	0	397	365	0,342	0,537	553,026	3,979	0	39	372	383
16680	837	377	401	0,563	0,483	563,89	3,825	0	388	365	0,344	0,537	554,14	3,975	0	39	372	383
16700	838	360	404	0,564	0,483	563,89	3,842	0	389	395	0,345	0,536	554,14	4,012	0	39	372	383
16720	839	376	361	0,565	0,482	563,89	3,649	0	381	376	0,346	0,536	554,14	4,096	0
16739	840	385	399	0,566	0,482	563,89	3,791	0	375	363	0,346	0,535	554,14	3,81	0
16759	841	347	410	0,567	0,482	563,89	3,818	0	394	364	0,347	0,535	554,14	3,873	0
16779	842	356	400	0,567	0,482	562,885	3,748	0	389	363	0,347	0,535	554,412	3,834	0
16799	843	361	391	0,567	0,482	562,885	3,627	0	379	355	0,347	0,535	554,412	4,178	0
16819	844	364	434	0,566	0,482	562,885	4,027	0	379	378	0,347	0,535	554,412	4,041	0	40	370	389
16839	845	357	418	0,566	0,482	562,885	3,826	0	388	362	0,346	0,535	554,412	4,279	0	40	370	389
16859	846	375	404	0,565	0,482	562,885	3,718	0	385	344	0,346	0,535	554,412	4,099	0	40	370	389
16879	847	376	422	0,565	0,483	563,798	3,882	0	388	351	0,345	0,535	553,63	4,077	0	40	370	389
16899	848	371	392	0,564	0,483	563,798	3,764	0	361	396	0,344	0,536	553,63	4,109	0	40	370	389
16919	849	364	388	0,564	0,483	563,798	3,891	0	381	365	0,344	0,536	553,63	4,075	0	40	370	389
16939	850	378	413	0,564	0,484	563,798	3,807	0	376	387	0,344	0,536	553,63	4,15	0	40	370	389
16959	851	372	415	0,564	0,484	563,798	3,711	0	356	394	0,343	0,537	553,63	4,089	0	40	370	389
16979	852	373	417	0,563	0,484	564,056	3,751	0	364	385	0,343	0,537	552,636	4,082	0	40	370	389
16999	853	365	393	0,563	0,485	564,056	3,767	0	369	356	0,343	0,537	552,636	4,231	0	40	370	389
17019	854	363	399	0,563	0,485	564,056	3,867	0	361	383	0,343	0,537	552,636	3,968	0	40	370	389
17038	855	365	380	0,563	0,485	564,056	3,799	0	371	387	0,343	0,537	552,636	4,05	0	40	370	389
17058	856	371	399	0,563	0,485	564,056	3,962	0	391	379	0,343	0,537	552,636	4,116	0	40	370	389
17078	857	371	393	0,563	0,485	562,724	3,962	0	392	378	0,343	0,537	553,851	4,004	0	40	370	389
17098	858	352	375	0,563	0,485	562,724	3,739	0	368	371	0,343	0,537	553,851	4,104	0	40	370	389
17118	859	369	410	0,563	0,485	562,724	3,807	0	364	376	0,343	0,537	553,851	3,94	0	40	370	389
17138	860	368	412	0,563	0,486	562,724	3,725	0	360	419	0,343	0,537	553,851	4,063	0	40	370	389
17158	861	365	393	0,563	0,486	562,724	3,62	0	367	375	0,343	0,537	553,851	3,993	0
17178	862	364	412	0,564	0,486	563,965	3,631	0	364	388	0,344	0,537	553,744	4,05	0
17198	863	204	297	0,565	0,486	563,965	3,793	0	229	280	0,346	0,536	553,744	3,656	0
17218	864	165	300	0,566	0,486	563,965	3,815	0	201	263	0,347	0,536	553,744	3,979	0	41	187	295
17238	865	181	309	0,567	0,486	563,965	3,507	0	211	286	0,347	0,536	553,744	3,799	0	41	187	295
17258	866	188	309	0,567	0,486	563,965	3,596	0	185	273	0,348	0,535	553,744	3,861	0	41	187	295
17278	867	174	318	0,568	0,486	556,007	3,466	0	185	270	0,349	0,535	553,399	3,759	0	41	187	295
17298	868	180	322	0,569	0,486	556,007	3,608	0	190	271	0,349	0,534	553,399	4,013	0	41	187	295
17317	869	177	320	0,569	0,486	556,007	3,668	0	174	282	0,349	0,534	553,399	3,946	0	41	187	295
17337	870	191	331	0,569	0,486	556,007	3,726	0	192	273	0,349	0,533	553,399	4,089	0	41	187	295
17357	871	192	314	0,569	0,486	556,007	3,606	0	185	295	0,349	0,533	553,399	3,959	0	41	187	295
17377	872	192	315	0,568	0,487	556,124	3,652	0	181	296	0,348	0,533	552,886	4,008	0	41	187	295
17397	873	188	313	0,568	0,487	556,124	3,599	0	197	267	0,348	0,533	552,886	4,077	0	41	187	295
17417	874	187	316	0,567	0,486	556,124	3,548	0	189	280	0,347	0,533	552,886	3,94	0	41	187	295
17437	875	193	314	0,567	0,486	556,124	3,637	0	203	286	0,347	0,533	552,886	3,888	0	41	187	295
17457	876	195	313	0,567	0,486	556,124	3,586	0	200	275	0,346	0,532	552,886	3,909	0	41	187	295
17477	877	197	315	0,566	0,486	555,647	3,579	0	199	282	0,346	0,532	553,557	3,886	0	41	187	295
17497	878	198	309	0,567	0,486	555,647	3,63	0	198	281	0,346	0,532	553,557	3,76	0	41	187	295
17517	879	185	330	0,567	0,485	555,647	3,59	0	193	276	0,346	0,532	553,557	3,911	0	41	187	295
17537	880	182	328	0,567	0,485	555,647	3,646	0	203	265	0,347	0,531	553,557	3,902	0	41	187	295
17557	881	173	306	0,567	0,484	555,647	3,704	0	193	262	0,347	0,53	553,557	3,836	0	41	187	295
17577	882	169	316	0,567	0,484	555,848	3,706	0	196	260	0,347	0,53	553,504	3,915	0	41	187	295
17597	883	180	314	0,567	0,483	555,848	3,599	0	211	279	0,347	0,53	553,504	3,975	0	41	187	295
17617	884	183	307	0,567	0,483	555,848	3,455	0	186	280	0,346	0,529	553,504	3,865	0	41	187	295
17636	885	173	307	0,566	0,482	555,848	3,53	0	180	237	0,346	0,529	553,504	3,874	0	41	187	295
17656	886	185	325	0,566	0,482	555,848	3,602	0	189	273	0,345	0,528	553,504	3,977	0	41	187	295
17676	887	181	323	0,565	0,481	555,675	3,549	0	188	262	0,345	0,528	554,076	3,928	0	41	187	295
17696	888	188	320	0,565	0,481	555,675	3,607	0	215	263	0,345	0,528	554,076	4,019	0	41	187	295
17716	889	188	322	0,565	0,481	555,675	3,749	0	186	280	0,345	0,527	554,076	3,939	0	41	187	295
17736	890	199	323	0,565	0,48	555,675	3,791	0	185	279	0,345	0,527	554,076	4,109	0	41	187	295
17756	891	175	326	0,566	0,48	555,675	3,726	0	187	267	0,345	0,526	554,076	3,912	0	41	187	295
17776	892	176	329	0,566	0,48	555,369	3,73	0	185	277	0,346	0,526	553,882	3,958	0	41	187	295
17796	893	186	314	0,566	0,48	555,369	3,738	0	193	280	0,346	0,525	553,882	3,915	0	41	187	295
17816	894	177	314	0,566	0,48	555,369	3,789	0	182	269	0,345	0,525	553,882	4,188	0	41	187	295
17836	895	167	319	0,565	0,48	555,369	3,774	0	178	280	0,345	0,526	553,882	3,849	0	41	187	295
17856	896	195	319	0,565	0,481	555,369	3,819	0	176	270	0,344	0,527	553,882	4,15	0	41	187	295
17876	897	189	320	0,564	0,481	555,424	3,825	0	174	273	0,344	0,527	554,586	4,029	0	41	187	295
17896	898	210	308	0,563	0,481	555,424	3,923	0	227	262	0,342	0,528	554,586	4,018	0
17915	899	376	300	0,559	0,481	555,424	3,955	0	384	306	0,339	0,529	554,586	4,164	0
17935	900	519	275	0,553	0,48	555,424	3,89	0	549	297	0,333	0,531	554,586	4,048	0
17955	901	538	315	0,548	0,48	555,424	4,05	0	566	274	0,328	0,533	554,586	4,041	0
17975	902	559	296	0,542	0,48	561,673	4,104	0	580	302	0,321	0,536	545,772	3,972	0
17995	903	567	275	0,536	0,48	561,673	4,099	0	589	300	0,314	0,54	545,772	4,022	0
18015	904	577	241	0,528	0,481	561,673	3,96	0	578	287	0,306	0,544	545,772	4,128	0
18035	905	-800	-600	0,298	0,549	-1	-1	4	592	292	0,298	0,549	545,772	4,142	0	42	575	287
18055	906	574	296	0,515	0,484	561,673	3,865	0	583	293	0,292	0,553	545,772	4,095	0	42	575	287
18075	907	572	301	0,51	0,485	557,757	3,839	0	586	292	0,287	0,558	545,983	4,091	0	42	575	287
18095	908	562	269	0,505	0,487	557,757	3,938	0	581	301	0,283	0,561	545,983	4,031	0	42	575	287
18115	909	570	277	0,502	0,488	557,757	3,829	0	577	288	0,28	0,564	545,983	4,111	0	42	575	287
18135	910	569	267	0,5	0,488	557,757	3,834	0	584	295	0,277	0,566	545,983	4	0	42	575	287
18155	911	567	271	0,499	0,488	557,757	3,632	0	584	275	0,276	0,567	545,983	3,892	0	42	575	287
18175	912	566	275	0,497	0,488	555,924	3,556	0	582	272	0,275	0,567	546,151	3,894	0	42	575	287
18195	913	555	291	0,497	0,488	555,924	3,814	0	598	295	0,274	0,567	546,151	3,903	0	42	575	287
18215	914	576	279	0,497	0,487	555,924	3,715	0	580	295	0,274	0,567	546,151	3,746	0	42	575	287
18234	915	568	284	0,497	0,487	555,924	3,771	0	597	288	0,275	0,566	546,151	3,82	0	42	575	287
18254	916	563	289	0,498	0,486	555,924	3,805	0	570	279	0,275	0,565	546,151	3,916	0	42	575	287
18274	917	571	285	0,498	0,486	555,105	3,764	0	571	274	0,276	0,565	547,21	3,864	0	42	575	287
18294	918	568	280	0,499	0,486	555,105	3,9	0	584	282	0,277	0,564	547,21	3,952	0	42	575	287
18314	919	575	265	0,5	0,486	555,105	3,856	0	596	282	0,277	0,564	547,21	3,939	0	42	575	287
18334	920	568	274	0,501	0,486	555,105	3,719	0	588	292	0,278	0,564	547,21	4,001	0	42	575	287
18354	921	563	303	0,501	0,486	555,105	3,86	0	580	298	0,279	0,564	547,21	3,943	0	42	575	287
18374	922	568	295	0,502	0,486	558,915	3,841	0	583	301	0,279	0,564	547,664	3,969	0	42	575	287
18394	923	572	317	0,502	0,486	558,915	3,87	0	592	298	0,28	0,563	547,664	3,789	0	42	575	287
18414	924	568	275	0,503	0,487	558,915	3,931	0	596	292	0,28	0,563	547,664	4,074	0	42	575	287
18434	925	543	259	0,503	0,487	558,915	3,953	0	583	290	0,281	0,563	547,664	4,061	0	42	575	287
18454	926	549	323	0,504	0,488	558,915	3,957	0	568	277	0,281	0,563	547,664	3,994	0	42	575	287
18474	927	544	301	0,504	0,488	556,947	3,948	0	565	272	0,281	0,563	546,973	3,959	0	42	575	287
18494	928	572	290	0,504	0,488	556,947	3,872	0	597	291	0,282	0,563	546,973	4,277	0	42	575	287
18513	929	563	295	0,505	0,488	556,947	3,86	0	583	299	0,282	0,563	546,973	4,181	0	42	575	287
18534	930	588	274	0,505	0,488	556,947	3,938	0	587	292	0,282	0,562	546,973	4,088	0	42	575	287
18553	931	559	280	0,505	0,488	556,947	3,954	0	590	282	0,283	0,562	546,973	4,121	0	42	575	287
18573	932	564	279	0,506	0,489	554,96	3,957	0	584	283	0,283	0,562	547,486	4,073	0	42	575	287
18593	933	575	271	0,506	0,489	554,96	4,03	0	581	309	0,283	0,562	547,486	4,248	0	42	575	287
18613	934	565	320	0,507	0,489	554,96	3,969	0	582	284	0,284	0,562	547,486	4,023	0	42	575	287
18633	935	585	286	0,507	0,489	554,96	4,073	0	586	279	0,284	0,562	547,486	4,11	0	42	575	287
18653	936	558	313	0,508	0,49	554,96	4,075	0	578	282	0,285	0,561	547,486	4,09	0	42	575	287
18673	937	563	297	0,508	0,49	556,947	4,09	0	579	280	0,285	0,561	547,365	4,069	0	42	575	287
18693	938	588	306	0,508	0,49	556,947	3,91	0	581	291	0,285	0,561	547,365	4,219	0	42	575	287
18713	939	569	281	0,509	0,49	556,947	3,944	0	587	286	0,286	0,561	547,365	4,165	0	42	575	287
18733	940	560	281	0,509	0,49	556,947	3,967	0	584	281	0,286	0,561	547,365	4,122	0	42	575	287
18753	941	575	303	0,509	0,491	556,947	3,935	0	580	287	0,286	0,561	547,365	3,976	0	42	575	287
18773	942	573	290	0,509	0,491	557,212	3,942	0	583	285	0,286	0,561	547,212	3,917	0	42	575	287
18793	943	575	294	0,509	0,491	557,212	4,013	0	575	298	0,286	0,561	547,212	3,948	0	42	575	287
18813	944	567	290	0,509	0,491	557,212	3,911	0	589	291	0,286	0,561	547,212	3,996	0	42	575	287
18832	945	568	274	0,509	0,491	557,212	3,914	0	582	297	0,286	0,561	547,212	4,078	0	42	575	287
18852	946	576	299	0,51	0,491	557,212	3,834	0	593	285	0,287	0,561	547,212	4,068	0	42	575	287
18872	947	573	294	0,51	0,492	557,263	3,811	0	594	284	0,287	0,561	547,806	4,062	0	42	575	287
18892	948	565	313	0,51	0,492	557,263	3,992	0	582	291	0,287	0,561	547,806	3,892	0	42	575	287
18912	949	555	261	0,51	0,492	557,263	4,017	0	582	285	0,287	0,561	547,806	3,919	0	42	575	287
18932	950	576	264	0,51	0,492	557,263	3,893	0	574	293	0,287	0,561	547,806	3,853	0	42	575	287
18952	951	594	275	0,511	0,492	557,263	3,677	0	583	291	0,287	0,561	547,806	3,878	0	42	575	287
18972	952	598	282	0,511	0,492	556,993	3,631	0	581	290	0,287	0,561	548,124	3,876	0	42	575	287
18992	953	559	289	0,511	0,493	556,993	3,968	0	587	302	0,287	0,561	548,124	4,101	0	42	575	287
19012	954	554	288	0,511	0,493	556,993	3,77	0	576	299	0,288	0,561	548,124	3,99	0	42	575	287
19032	955	554	279	0,511	0,493	556,993	3,795	0	564	288	0,288	0,561	548,124	3,823	0	42	575	287
19052	956	505	329	0,512	0,494	556,993	3,702	0	547	316	0,289	0,561	548,124	4,173	0
19072	957	501	325	0,513	0,495	560,882	3,712	0	540	302	0,29	0,562	556,339	4,141	0
19091	958	422	338	0,514	0,495	560,882	3,839	0	458	328	0,291	0,561	556,339	4,159	0	43	436	337
19112	959	444	347	0,515	0,495	560,882	3,798	0	442	362	0,291	0,561	556,339	4,258	0	43	436	337
19131	960	427	327	0,515	0,495	560,882	3,84	0	426	374	0,292	0,561	556,339	4,03	0	43	436	337
19151	961	420	327	0,516	0,495	560,882	4,177	0	443	344	0,292	0,56	556,339	4,009	0	43	436	337
19171	962	426	325	0,516	0,495	562,496	4,207	0	436	366	0,292	0,56	556,256	3,986	0	43	436	337
19191	963	426	330	0,517	0,495	562,496	4,012	0	456	343	0,293	0,56	556,256	4,031	0	43	436	337
19211	964	421	320	0,517	0,495	562,496	3,885	0	433	345	0,293	0,559	556,256	4,108	0	43	436	337
19231	965	443	345	0,517	0,495	562,496	3,821	0	455	325	0,293	0,559	556,256	4,264	0	43	436	337
19251	966	418	317	0,517	0,495	562,496	3,983	0	453	357	0,293	0,559	556,256	4,114	0	43	436	337
19271	967	425	326	0,517	0,495	561,198	3,893	0	447	355	0,293	0,559	556,027	4,167	0	43	436	337
19291	968	415	347	0,517	0,495	561,198	4,136	0	442	327	0,293	0,559	556,027	4,207	0	43	436	337
19311	969	429	312	0,517	0,495	561,198	4,045	0	447	367	0,293	0,559	556,027	4,184	0	43	436	337
19331	970	429	340	0,517	0,495	561,198	3,887	0	443	335	0,293	0,559	556,027	4,156	0	43	436	337
19351	971	427	335	0,517	0,495	561,198	3,83	0	441	360	0,293	0,559	556,027	4,124	0	43	436	337
19371	972	426	324	0,517	0,495	561,123	3,773	0	445	348	0,293	0,559	555,657	4,096	0	43	436	337
19391	973	419	346	0,517	0,495	561,123	3,977	0	447	336	0,293	0,559	555,657	4,125	0	43	436	337
19410	974	432	344	0,518	0,495	561,123	3,81	0	446	345	0,294	0,559	555,657	4,323	0	43	436	337
19430	975	433	328	0,518	0,494	561,123	3,843	0	443	342	0,294	0,558	555,657	4,259	0	43	436	337
19450	976	420	314	0,518	0,494	561,123	3,948	0	455	330	0,294	0,558	555,657	4,132	0	43	436	337
19470	977	428	307	0,519	0,494	560,769	3,868	0	454	334	0,294	0,558	555,542	4,215	0	43	436	337
19490	978	437	352	0,519	0,494	560,769	3,839	0	446	325	0,295	0,558	555,542	4,19	0	43	436	337
19510	979	428	323	0,519	0,494	560,769	3,853	0	455	336	0,295	0,558	555,542	4,201	0	43	436	337
19530	980	385	340	0,519	0,494	560,769	4,099	0	436	330	0,295	0,558	555,542	4,171	0
19550	981	380	397	0,519	0,494	560,769	3,811	0	366	404	0,296	0,559	555,542	4,186	0	44	376	397
19570	982	374	391	0,519	0,494	561,174	3,88	0	358	413	0,296	0,558	557,505	4,198	0	44	376	397
19590	983	381	413	0,519	0,494	561,174	4,053	0	388	372	0,296	0,558	557,505	4,149	0	44	376	397
19610	984	371	389	0,519	0,494	561,174	3,928	0	392	404	0,296	0,559	557,505	4,372	0	44	376	397
19630	985	371	425	0,519	0,494	561,174	4,075	0	359	387	0,296	0,559	557,505	4,089	0	44	376	397
19650	986	365	404	0,519	0,494	561,174	3,913	0	400	388	0,296	0,559	557,505	4,343	0	44	376	397
19670	987	364	400	0,519	0,494	561,346	3,958	0	392	389	0,295	0,559	556,774	4,234	0	44	376	397
19689	988	374	413	0,519	0,494	561,346	4,007	0	385	393	0,295	0,56	556,774	4,351	0	44	376	397
19710	989	356	417	0,519	0,495	561,346	4,019	0	401	414	0,295	0,561	556,774	4,319	0	44	376	397
19729	990	367	428	0,518	0,495	561,346	4,166	0	384	390	0,294	0,562	556,774	4,514	0	44	376	397
19749	991	366	379	0,517	0,496	561,346	3,839	0	381	387	0,294	0,563	556,774	4,088	0	44	376	397
19769	992	367	382	0,516	0,496	560,626	3,863	0	385	391	0,293	0,564	557,033	4,101	0	44	376	397
19789	993	365	395	0,515	0,497	560,626	3,968	0	367	394	0,291	0,566	557,033	4,241	0	44	376	397
19809	994	382	406	0,513	0,497	560,626	4,076	0	391	370	0,29	0,567	557,033	4,382	0	44	376	397
19829	995	356	390	0,511	0,498	560,626	4,064	0	364	415	0,287	0,569	557,033	4,26	0
19849	996	359	390	0,508	0,498	560,626	4,062	0	395	384	0,285	0,571	557,033	4,074	0
19869	997	360	391	0,504	0,498	558,525	4,045	0	388	384	0,281	0,574	555,172	4,086	0
19889	998	371	418	0,5	0,499	558,525	4,106	0	385	386	0,277	0,578	555,172	4,218	0
19909	999	369	414	0,493	0,499	558,525	4,06	0	386	408	0,271	0,583	555,172	4,357	0
19929	1000	-800	-600	0,26	0,592	-1	-1	4	561	496	0,26	0,592	555,172	4,455	0
19949	1001	-800	-600	0,247	0,603	-1	-1	4	670	679	0,247	0,603	555,172	4,313	0
19969	1002	-800	-600	-1	-1	-1	-1	4	-800	-600	-1	-1	-1	-1	4
19989	1003	-800	-600	-1	-1	-1	-1	4	-800	-600	-1	-1	-1	-1	4
20008	1004	-800	-600	-1	-1	-1	-1	4	-800	-600	-1	-1	-1	-1	4
20028	1005	-800	-600	-1	-1	-1	-1	4	-800	-600	-1	-1	-1	-1	4
20048	1006	-800	-600	-1	-1	-1	-1	4	-800	-600	-1	-1	-1	-1	4
20068	1007	-800	-600	-1	-1	-1	-1	4	-800	-600	-1	-1	-1	-1	4
20088	1008	-800	-600	-1	-1	-1	-1	4	-800	-600	-1	-1	-1	-1	4
20108	1009	-800	-600	-1	-1	-1	-1	4	-800	-600	-1	-1	-1	-1	4
20128	1010	-800	-600	-1	-1	-1	-1	4	-800	-600	-1	-1	-1	-1	4
20148	1011	-800	-600	-1	-1	-1	-1	4	-800	-600	-1	-1	-1	-1	4
20168	1012	-800	-600	-1	-1	-1	-1	4	-800	-600	-1	-1	-1	-1	4
20188	1013	-800	-600	-1	-1	-1	-1	4	-800	-600	-1	-1	-1	-1	4
20208	1014	-800	-600	-1	-1	-1	-1	4	-800	-600	-1	-1	-1	-1	4
20228	1015	-800	-600	-1	-1	-1	-1	4	-800	-600	-1	-1	-1	-1	4
20248	1016	-800	-600	-1	-1	-1	-1	4	-800	-600	-1	-1	-1	-1	4
20268	1017	-800	-600	-1	-1	-1	-1	4	-800	-600	-1	-1	-1	-1	4
20287	1018	-800	-600	-1	-1	-1	-1	4	-800	-600	-1	-1	-1	-1	4
20308	1019	-800	-600	-1	-1	-1	-1	4	-800	-600	-1	-1	-1	-1	4
20327	1020	-800	-600	0,235	0,625	-1	-1	4	-800	-600	0,235	0,625	-1	-1	4
20347	1021	-800	-600	-1	-1	-1	-1	4	-800	-600	-1	-1	-1	-1	4
20367	1022	782	410	0,253	0,609	542,218	4,167	1	583	381	0,253	0,609	542,218	4,167	3
20387	1023	511	284	0,467	0,502	542,218	4,119	2	321	248	0,467	0,502	542,218	4,119	2
20407	1024	704	323	0,268	0,598	542,218	4,267	1	513	291	0,268	0,598	542,218	4,267	3
20427	1025	735	292	0,275	0,593	565,405	4,442	1	536	260	0,275	0,593	565,405	4,442	3
20447	1026	729	299	0,281	0,587	565,405	4,397	1	530	267	0,281	0,587	565,405	4,397	3
20467	1027	491	271	0,499	0,494	565,405	4,43	0	520	289	0,286	0,583	565,405	4,478	0	45	515	284
20487	1028	-800	-600	0,29	0,579	-1	-1	4	532	284	0,29	0,579	565,405	4,343	0	45	515	284
20507	1029	501	286	0,508	0,492	565,405	4,285	0	552	261	0,293	0,575	565,405	4,218	0	45	515	284
20527	1030	500	285	0,511	0,491	566,576	4,293	0	551	272	0,296	0,572	564,709	4,205	0	45	515	284
20547	1031	499	284	0,513	0,49	566,576	4,112	0	536	278	0,297	0,57	564,709	4,249	0	45	515	284
20567	1032	500	308	0,515	0,489	566,576	4,159	0	521	295	0,298	0,568	564,709	4,247	0	45	515	284
20586	1033	491	280	0,515	0,489	566,576	4,559	0	538	288	0,299	0,566	564,709	4,131	0	45	515	284
20606	1034	501	296	0,515	0,488	566,576	4,329	0	540	288	0,299	0,565	564,709	4,14	0	45	515	284
20626	1035	500	301	0,515	0,487	567,3	4,476	0	539	286	0,298	0,565	565,519	4,155	0	45	515	284
20646	1036	501	288	0,514	0,487	567,3	3,991	0	539	279	0,297	0,564	565,519	4,078	0	45	515	284
20666	1037	511	309	0,513	0,486	567,3	3,959	0	536	278	0,296	0,563	565,519	4,173	0	45	515	284
20686	1038	506	312	0,512	0,485	567,3	4,086	0	511	294	0,296	0,562	565,519	3,966	0	45	515	284
20706	1039	504	292	0,512	0,484	567,3	3,932	0	521	278	0,296	0,561	565,519	4,044	0	45	515	284
20726	1040	505	305	0,512	0,482	566,159	3,958	0	511	284	0,295	0,56	564,845	4,032	0	45	515	284
20746	1041	484	258	0,512	0,48	566,159	3,979	0	544	273	0,295	0,558	564,845	3,955	0	45	515	284
20766	1042	496	295	0,512	0,478	566,159	3,978	0	533	283	0,296	0,556	564,845	4,09	0	45	515	284
20786	1043	489	297	0,513	0,476	566,159	4,145	0	542	285	0,296	0,554	564,845	4,165	0	45	515	284
20806	1044	489	262	0,513	0,474	566,159	4,333	0	526	278	0,296	0,552	564,845	3,959	0	45	515	284
20826	1045	492	281	0,513	0,472	566,366	4,405	0	526	284	0,297	0,55	564,712	4,044	0	45	515	284
20846	1046	491	289	0,514	0,469	566,366	4,137	0	532	271	0,297	0,547	564,712	3,988	0	45	515	284
20866	1047	476	256	0,514	0,466	566,366	4,397	0	536	271	0,297	0,544	564,712	4,151	0	45	515	284
20885	1048	504	284	0,514	0,464	566,366	3,974	0	560	272	0,296	0,542	564,712	4,343	0	46	522	272
20905	1049	489	242	0,513	0,462	566,366	4,349	0	542	286	0,296	0,54	564,712	4,347	0	46	522	272
20925	1050	490	249	0,513	0,461	564,328	4,177	0	552	288	0,296	0,539	563,794	4,344	0	46	522	272
20945	1051	484	277	0,513	0,461	564,328	4,235	0	554	281	0,295	0,539	563,794	4,302	0	46	522	272
20965	1052	492	262	0,512	0,461	564,328	4,005	0	539	272	0,295	0,539	563,794	4,458	0	46	522	272
20985	1053	500	283	0,512	0,462	564,328	4,079	0	535	282	0,294	0,54	563,794	4,217	0	46	522	272
21005	1054	475	262	0,512	0,463	564,328	4,138	0	537	284	0,294	0,54	563,794	4,353	0	46	522	272
21025	1055	479	269	0,512	0,463	564,541	4,035	0	533	285	0,294	0,541	561,741	4,359	0	46	522	272
21045	1056	499	289	0,511	0,463	564,541	4,279	0	549	275	0,294	0,541	561,741	4,214	0	46	522	272
21065	1057	508	257	0,511	0,462	564,541	4,107	0	528	278	0,294	0,541	561,741	4,33	0	46	522	272
21085	1058	502	285	0,511	0,462	564,541	4,355	0	541	263	0,293	0,541	561,741	4,364	0	46	522	272
21105	1059	501	253	0,511	0,462	564,541	4,15	0	542	276	0,293	0,541	561,741	4,241	0	46	522	272
21125	1060	502	264	0,51	0,461	562,969	4,236	0	543	274	0,292	0,541	562,045	4,312	0	46	522	272
21145	1061	497	274	0,508	0,46	562,969	4,167	0	553	285	0,29	0,54	562,045	4,238	0	46	522	272
21165	1062	512	270	0,506	0,459	562,969	4	0	537	271	0,287	0,538	562,045	4,19	0	46	522	272
21184	1063	499	260	0,504	0,459	562,969	4,126	0	568	266	0,283	0,536	562,045	4,392	0	46	522	272
21204	1064	504	256	0,501	0,459	562,969	4,232	0	552	289	0,28	0,534	562,045	4,327	0	46	522	272
21224	1065	507	260	0,499	0,46	556,857	4,142	0	542	292	0,277	0,533	553,621	4,298	0	46	522	272
21244	1066	499	289	0,497	0,461	556,857	4,165	0	555	283	0,274	0,533	553,621	4,051	0	46	522	272
21264	1067	507	264	0,495	0,463	556,857	3,924	0	561	271	0,271	0,533	553,621	4,142	0	46	522	272
21284	1068	520	264	0,493	0,464	556,857	3,848	0	554	279	0,268	0,534	553,621	4,219	0	46	522	272
21304	1069	507	248	0,492	0,466	556,857	4,106	0	534	263	0,266	0,535	553,621	3,934	0	46	522	272
21324	1070	505	255	0,491	0,468	548,798	3,906	0	528	275	0,264	0,538	544,305	3,924	0	46	522	272
21344	1071	511	286	0,49	0,47	548,798	3,824	0	535	295	0,263	0,541	544,305	3,973	0	46	522	272
21364	1072	509	266	0,49	0,473	548,798	3,96	0	549	273	0,263	0,544	544,305	4,048	0	46	522	272
21384	1073	442	290	0,492	0,476	548,798	3,874	0	471	292	0,264	0,548	544,305	3,958	0
21404	1074	299	368	0,496	0,48	548,798	4,11	0	312	344	0,269	0,551	544,305	3,989	0
21424	1075	265	376	0,501	0,482	542,889	4,089	0	280	341	0,273	0,554	544,224	4,005	0
21444	1076	268	364	0,506	0,484	542,889	4,048	0	290	382	0,278	0,555	544,224	4,024	0
21464	1077	266	373	0,513	0,485	542,889	3,805	0	273	315	0,284	0,556	544,224	3,923	0	47	274	359
21483	1078	279	388	0,52	0,485	542,889	4,024	0	273	313	0,29	0,556	544,224	3,818	0	47	274	359
21503	1079	282	388	0,526	0,485	542,889	3,934	0	281	363	0,297	0,557	544,224	3,907	0	47	274	359
21523	1080	282	393	0,533	0,485	537,572	3,821	0	273	339	0,304	0,558	533,883	3,796	0	47	274	359
21543	1081	274	389	0,538	0,485	537,572	3,843	0	273	340	0,311	0,56	533,883	3,953	0	47	274	359
21563	1082	268	388	0,543	0,486	537,572	3,914	0	283	312	0,316	0,564	533,883	3,925	0	47	274	359
21583	1083	270	392	0,546	0,488	537,572	3,793	0	265	318	0,321	0,57	533,883	4,014	0	47	274	359
21603	1084	264	389	0,549	0,49	537,572	4,011	0	280	318	0,324	0,576	533,883	3,91	0	47	274	359
21623	1085	264	398	0,55	0,493	530,088	3,95	0	279	331	0,327	0,583	522,452	3,854	0	47	274	359
21643	1086	294	386	0,55	0,495	530,088	3,737	0	303	277	0,327	0,59	522,452	3,653	0
21663	1087	361	440	0,547	0,497	530,088	4,016	0	322	354	0,325	0,597	522,452	3,856	0	48	342	400
21683	1088	342	414	0,545	0,498	530,088	3,924	0	354	390	0,323	0,604	522,452	4,257	0	48	342	400
21703	1089	355	430	0,542	0,499	530,088	3,762	0	332	323	0,321	0,612	522,452	3,928	0	48	342	400
21723	1090	344	425	0,539	0,502	522,64	3,829	0	343	385	0,319	0,62	511,38	4,002	0	48	342	400
21743	1091	338	415	0,537	0,505	522,64	4,064	0	330	408	0,317	0,629	511,38	3,853	0	48	342	400
21763	1092	352	409	0,535	0,51	522,64	3,846	0	-800	-600	0,535	0,51	-1	-1	4	48	342	400
21783	1093	346	405	0,534	0,514	522,64	4,071	0	348	405	0,316	0,646	511,38	4,139	0	48	342	400
21802	1094	332	396	0,534	0,518	522,64	4,128	0	-800	-600	0,534	0,518	-1	-1	4	48	342	400
21822	1095	-800	-600	0,318	0,659	-1	-1	4	-800	-600	0,318	0,659	-1	-1	4
21842	1096	345	397	0,535	0,523	515,67	4,017	0	-800	-600	0,535	0,523	-1	-1	4
21862	1097	-800	-600	0,32	0,669	-1	-1	4	364	418	0,32	0,669	505,044	4,424	0
21882	1098	370	424	0,536	0,529	514,397	3,929	0	-800	-600	0,536	0,529	-1	-1	4
21902	1099	-800	-600	0,321	0,681	-1	-1	4	344	402	0,321	0,681	505,044	4,34	0
21922	1100	-800	-600	0,535	0,538	-1	-1	4	-800	-600	0,535	0,538	-1	-1	4
21942	1101	-800	-600	0,318	0,696	-1	-1	4	330	363	0,318	0,696	504,072	4,452	0
21962	1102	-800	-600	-1	-1	-1	-1	4	-800	-600	-1	-1	-1	-1	4
21982	1103	-800	-600	0,309	0,712	-1	-1	4	353	358	0,309	0,712	502,754	4,387	0
22002	1104	-800	-600	0,304	0,72	-1	-1	4	360	395	0,304	0,72	501,403	4,39	0
22022	1105	-800	-600	0,299	0,728	-1	-1	4	361	399	0,299	0,728	497,833	4,338	0
22042	1106	-800	-600	0,295	0,734	-1	-1	4	324	356	0,295	0,734	497,833	3,936	0
22062	1107	-800	-600	0,291	0,739	-1	-1	4	350	407	0,291	0,739	497,833	4,222	0
22081	1108	-800	-600	-1	-1	-1	-1	4	-800	-600	-1	-1	-1	-1	4
22102	1109	-800	-600	0,286	0,745	-1	-1	4	338	403	0,286	0,745	497,833	4,258	0
22121	1110	-800	-600	0,284	0,746	-1	-1	4	352	403	0,284	0,746	496,304	4,263	0
22142	1111	-800	-600	0,282	0,747	-1	-1	4	363	374	0,282	0,747	496,304	4,423	0
22161	1112	-800	-600	0,28	0,748	-1	-1	4	339	417	0,28	0,748	496,304	4,302	0
22182	1113	-800	-600	0,278	0,749	-1	-1	4	347	420	0,278	0,749	496,304	4,509	0
22201	1114	-800	-600	0,277	0,75	-1	-1	4	357	375	0,277	0,75	496,304	4,374	0
22222	1115	-800	-600	0,275	0,751	-1	-1	4	346	397	0,275	0,751	496,372	4,362	0
22241	1116	-800	-600	0,273	0,75	-1	-1	4	360	418	0,273	0,75	496,372	4,643	0
22262	1117	-800	-600	0,269	0,748	-1	-1	4	341	377	0,269	0,748	496,372	4,486	0
22281	1118	-800	-600	0,264	0,744	-1	-1	4	329	368	0,264	0,744	496,372	4,357	0
22302	1119	-800	-600	0,258	0,739	-1	-1	4	334	335	0,258	0,739	496,372	4,046	0
22321	1120	-800	-600	0,251	0,731	-1	-1	4	335	324	0,251	0,731	492,722	3,858	0
22342	1121	-800	-600	0,246	0,724	-1	-1	4	371	344	0,246	0,724	492,722	4,511	0
22361	1122	-800	-600	0,242	0,72	-1	-1	4	359	333	0,242	0,72	492,722	4,638	0
22382	1123	-800	-600	0,24	0,717	-1	-1	4	345	332	0,24	0,717	492,722	4,508	0
22400	1124	-800	-600	0,239	0,714	-1	-1	4	365	331	0,239	0,714	492,722	4,734	0
22422	1125	-800	-600	0,239	0,711	-1	-1	4	352	325	0,239	0,711	496	4,752	0
22440	1126	-800	-600	0,239	0,707	-1	-1	4	376	348	0,239	0,707	496	4,524	0
22462	1127	-800	-600	0,24	0,704	-1	-1	4	378	330	0,24	0,704	496	4,565	0
22480	1128	-800	-600	0,24	0,702	-1	-1	4	349	346	0,24	0,702	496	4,465	0
22500	1129	-800	-600	0,24	0,701	-1	-1	4	364	367	0,24	0,701	496	4,552	0
22520	1130	-800	-600	0,239	0,702	-1	-1	4	357	360	0,239	0,702	498,757	4,539	0
22540	1131	-800	-600	0,239	0,705	-1	-1	4	387	323	0,239	0,705	498,757	4,759	0
22560	1132	-800	-600	0,238	0,71	-1	-1	4	377	333	0,238	0,71	498,757	4,696	0
22580	1133	-800	-600	0,237	0,715	-1	-1	4	360	341	0,237	0,715	498,757	4,476	0
22600	1134	-800	-600	-1	-1	-1	-1	4	-800	-600	-1	-1	-1	-1	4
22620	1135	-800	-600	0,234	0,73	-1	-1	4	-800	-600	0,234	0,73	-1	-1	4
22640	1136	-800	-600	0,231	0,738	-1	-1	4	381	339	0,231	0,738	499,153	4,502	0	49	379	347
22659	1137	-800	-600	0,229	0,745	-1	-1	4	353	348	0,229	0,745	499,153	4,67	0	49	379	347
22680	1138	-800	-600	0,227	0,75	-1	-1	4	368	348	0,227	0,75	499,153	4,676	0	49	379	347
22699	1139	-800	-600	0,225	0,754	-1	-1	4	357	323	0,225	0,754	499,153	4,579	0	49	379	347
22719	1140	-800	-600	0,224	0,756	-1	-1	4	361	328	0,224	0,756	497,986	4,66	0	49	379	347
22739	1141	-800	-600	0,223	0,756	-1	-1	4	382	344	0,223	0,756	497,986	4,585	0	49	379	347
22759	1142	-800	-600	0,224	0,756	-1	-1	4	358	334	0,224	0,756	497,986	4,353	0	49	379	347
22779	1143	-800	-600	0,225	0,756	-1	-1	4	372	338	0,225	0,756	497,986	4,69	0	49	379	347
22799	1144	-800	-600	0,225	0,756	-1	-1	4	396	344	0,225	0,756	497,986	4,585	0	49	379	347
22819	1145	-800	-600	0,227	0,755	-1	-1	4	388	339	0,227	0,755	498,706	4,559	0	49	379	347
22839	1146	-800	-600	0,228	0,754	-1	-1	4	392	367	0,228	0,754	498,706	4,759	0	49	379	347
22859	1147	-800	-600	0,229	0,753	-1	-1	4	397	352	0,229	0,753	498,706	4,684	0	49	379	347
22879	1148	-800	-600	0,23	0,752	-1	-1	4	382	353	0,23	0,752	498,706	4,655	0	49	379	347
22899	1149	-800	-600	0,231	0,752	-1	-1	4	396	356	0,231	0,752	498,706	4,838	0	49	379	347
22919	1150	-800	-600	0,232	0,752	-1	-1	4	393	355	0,232	0,752	501,268	4,823	0	49	379	347
22939	1151	-800	-600	0,233	0,752	-1	-1	4	393	380	0,233	0,752	501,268	4,645	0	49	379	347
22959	1152	-800	-600	0,234	0,753	-1	-1	4	390	348	0,234	0,753	501,268	4,712	0
22978	1153	-800	-600	0,234	0,754	-1	-1	4	404	369	0,234	0,754	501,268	4,789	0
22998	1154	-800	-600	-1	-1	-1	-1	4	-800	-600	-1	-1	-1	-1	4
23018	1155	-800	-600	0,236	0,755	-1	-1	4	-800	-600	0,236	0,755	-1	-1	4
23038	1156	-800	-600	0,237	0,755	-1	-1	4	383	363	0,237	0,755	503,096	4,626	0
23058	1157	-800	-600	0,238	0,755	-1	-1	4	380	354	0,238	0,755	503,096	4,755	0
23078	1158	-800	-600	-1	-1	-1	-1	4	-800	-600	-1	-1	-1	-1	4
23098	1159	-800	-600	0,24	0,753	-1	-1	4	405	335	0,24	0,753	503,096	4,558	0
23118	1160	-800	-600	0,241	0,751	-1	-1	4	410	325	0,241	0,751	503,799	4,592	0
23138	1161	-800	-600	0,242	0,75	-1	-1	4	369	361	0,242	0,75	503,799	4,317	0
23158	1162	-800	-600	0,243	0,749	-1	-1	4	383	334	0,243	0,749	503,799	4,321	0
23178	1163	-800	-600	0,244	0,747	-1	-1	4	399	361	0,244	0,747	503,799	4,772	0
23198	1164	-800	-600	-1	-1	-1	-1	4	-800	-600	-1	-1	-1	-1	4
23218	1165	-800	-600	0,245	0,746	-1	-1	4	-800	-600	0,245	0,746	-1	-1	4
23238	1166	-800	-600	0,245	0,747	-1	-1	4	376	363	0,245	0,747	505,187	4,716	0
23257	1167	-800	-600	0,245	0,748	-1	-1	4	382	371	0,245	0,748	505,187	4,434	0
23277	1168	-800	-600	0,245	0,75	-1	-1	4	395	360	0,245	0,75	505,187	4,681	0
23297	1169	-800	-600	0,245	0,752	-1	-1	4	383	349	0,245	0,752	505,187	4,577	0
23317	1170	-800	-600	0,246	0,755	-1	-1	4	387	351	0,246	0,755	503,858	4,475	0
23337	1171	-800	-600	0,247	0,757	-1	-1	4	364	331	0,247	0,757	503,858	4,384	0
23357	1172	-800	-600	0,248	0,758	-1	-1	4	398	371	0,248	0,758	503,858	4,959	0
23377	1173	-800	-600	0,249	0,759	-1	-1	4	373	366	0,249	0,759	503,858	4,699	0
23397	1174	-800	-600	-1	-1	-1	-1	4	-800	-600	-1	-1	-1	-1	4
23417	1175	-800	-600	0,255	0,756	-1	-1	4	-800	-600	0,255	0,756	-1	-1	4
23437	1176	-800	-600	0,257	0,753	-1	-1	4	222	293	0,257	0,753	504,768	4,748	0
23457	1177	-800	-600	-1	-1	-1	-1	4	-800	-600	-1	-1	-1	-1	4
23477	1178	-800	-600	0,261	0,748	-1	-1	4	264	310	0,261	0,748	504,768	4,916	0
23497	1179	-800	-600	0,263	0,744	-1	-1	4	248	323	0,263	0,744	504,768	4,674	0
23517	1180	-800	-600	0,264	0,741	-1	-1	4	264	331	0,264	0,741	505,737	4,73	0
23537	1181	-800	-600	0,265	0,739	-1	-1	4	238	284	0,265	0,739	505,737	4,603	0	50	226	283
23557	1182	-800	-600	0,266	0,737	-1	-1	4	243	282	0,266	0,737	505,737	4,743	0	50	226	283
23576	1183	-800	-600	0,267	0,736	-1	-1	4	230	284	0,267	0,736	505,737	4,608	0	50	226	283
23596	1184	225	289	0,496	0,609	505,737	4,287	0	229	278	0,267	0,736	505,737	4,676	0	50	226	283
23616	1185	223	284	0,496	0,609	509,513	4,318	0	228	279	0,267	0,736	505,872	4,72	0	50	226	283
23636	1186	212	277	0,496	0,61	509,513	4,238	0	227	292	0,267	0,736	505,872	4,65	0	50	226	283
23656	1187	-800	-600	0,268	0,735	-1	-1	4	237	281	0,268	0,735	505,872	4,487	0	50	226	283
23676	1188	-800	-600	0,268	0,734	-1	-1	4	227	277	0,268	0,734	505,872	4,543	0	50	226	283
23696	1189	220	284	0,498	0,608	509,513	4,165	0	228	287	0,269	0,733	505,872	4,413	0	50	226	283
23716	1190	220	282	0,498	0,608	510,742	4,175	0	228	279	0,269	0,732	506,607	4,413	0	50	226	283
23736	1191	197	288	0,499	0,608	510,742	4,28	0	218	298	0,27	0,732	506,607	4,458	0	50	226	283
23756	1192	185	321	0,5	0,609	510,742	4,248	0	174	325	0,272	0,732	506,607	4,326	0	51	188	324
23776	1193	178	315	0,501	0,609	510,742	4,317	0	179	319	0,272	0,732	506,607	4,434	0	51	188	324
23796	1194	192	315	0,501	0,608	510,742	4,078	0	185	320	0,273	0,73	506,607	4,399	0	51	188	324
23816	1195	184	318	0,502	0,606	508,265	4,044	0	190	322	0,274	0,729	506,895	4,357	0	51	188	324
23836	1196	186	318	0,503	0,604	508,265	4,101	0	191	310	0,275	0,727	506,895	4,55	0	51	188	324
23855	1197	185	339	0,504	0,602	508,265	4,11	0	201	348	0,275	0,724	506,895	4,612	0	51	188	324
23875	1198	180	323	0,504	0,6	508,265	4,178	0	198	311	0,276	0,722	506,895	4,439	0	51	188	324
23895	1199	187	321	0,505	0,598	508,265	4,158	0	192	336	0,277	0,72	506,895	4,179	0	51	188	324
23915	1200	184	327	0,505	0,596	508,989	4,189	0	196	323	0,278	0,718	504,531	4,118	0	51	188	324
23935	1201	189	316	0,506	0,595	508,989	4,203	0	193	338	0,278	0,717	504,531	4,591	0	51	188	324
23955	1202	188	334	0,506	0,593	508,989	4,233	0	185	329	0,278	0,715	504,531	4,434	0	51	188	324
23975	1203	178	307	0,506	0,592	508,989	4,183	0	199	349	0,278	0,714	504,531	4,375	0	51	188	324
23995	1204	190	323	0,506	0,591	508,989	4,25	0	184	336	0,278	0,714	504,531	4,254	0	51	188	324
24015	1205	190	333	0,505	0,59	504,281	4,201	0	189	337	0,277	0,713	504,807	4,176	0	51	188	324
24035	1206	173	321	0,505	0,589	504,281	4,33	0	208	341	0,277	0,712	504,807	4,37	0	51	188	324
24055	1207	181	352	0,504	0,588	504,281	4,222	0	189	322	0,276	0,712	504,807	4,379	0	51	188	324
24075	1208	-800	-600	0,275	0,711	-1	-1	4	176	321	0,275	0,711	504,807	4,377	0	51	188	324
24095	1209	191	330	0,503	0,585	504,281	4,071	0	201	306	0,275	0,709	504,807	4,278	0	51	188	324
24115	1210	192	331	0,503	0,584	503,583	4,066	0	187	298	0,275	0,708	505,477	4,28	0	51	188	324
24135	1211	177	320	0,502	0,582	503,583	4,028	0	200	294	0,275	0,706	505,477	4,044	0	51	188	324
24155	1212	178	340	0,502	0,58	503,583	4,228	0	202	334	0,274	0,704	505,477	4,172	0	52	193	325
24174	1213	190	325	0,502	0,578	503,583	3,99	0	213	321	0,274	0,702	505,477	4,259	0	52	193	325
24194	1214	181	317	0,501	0,575	503,583	3,984	0	191	300	0,274	0,7	505,477	4,353	0	52	193	325
24214	1215	184	322	0,501	0,572	504,078	3,982	0	194	317	0,273	0,697	505,631	4,444	0	52	193	325
24234	1216	181	322	0,5	0,568	504,078	3,953	0	198	321	0,273	0,694	505,631	4,282	0	52	193	325
24254	1217	198	357	0,5	0,564	504,078	4,006	0	204	309	0,273	0,691	505,631	4,083	0	52	193	325
24274	1218	193	330	0,5	0,56	504,078	3,969	0	216	337	0,274	0,688	505,631	4,285	0	52	193	325
24294	1219	182	328	0,5	0,556	504,078	4,042	0	197	305	0,274	0,685	505,631	4,243	0	52	193	325
24314	1220	188	327	0,501	0,553	505,112	4,05	0	202	314	0,275	0,682	504,74	4,183	0	52	193	325
24334	1221	188	327	0,501	0,55	505,112	4,108	0	215	319	0,275	0,68	504,74	4,398	0	52	193	325
24354	1222	-800	-600	0,275	0,678	-1	-1	4	196	329	0,275	0,678	504,74	4,315	0	52	193	325
24374	1223	192	328	0,501	0,547	505,112	4,026	0	207	308	0,276	0,677	504,74	4,319	0	52	193	325
24394	1224	194	334	0,501	0,546	505,112	4,12	0	200	339	0,276	0,675	504,74	4,1	0	52	193	325
24414	1225	194	335	0,501	0,545	504,563	4,116	0	207	335	0,276	0,674	504,549	4,033	0	52	193	325
24433	1226	182	331	0,502	0,544	504,563	4,108	0	204	334	0,276	0,674	504,549	4,35	0	52	193	325
24454	1227	-800	-600	0,276	0,673	-1	-1	4	199	338	0,276	0,673	504,549	4,356	0	52	193	325
24473	1228	163	337	0,502	0,545	504,563	4,151	0	184	320	0,277	0,674	504,549	4,513	0	52	193	325
24493	1229	167	332	0,502	0,545	504,563	4,229	0	201	318	0,276	0,674	504,549	4,229	0	52	193	325
24513	1230	167	332	0,502	0,546	505,106	4,234	0	197	313	0,276	0,675	505,724	4,27	0	52	193	325
24533	1231	230	323	0,501	0,547	505,106	3,909	0	230	303	0,275	0,676	505,724	4,112	0
24553	1232	-800	-600	0,274	0,677	-1	-1	4	304	309	0,274	0,677	505,724	4,162	0	53	311	301
24573	1233	284	308	0,5	0,549	505,106	4,106	0	326	318	0,275	0,678	505,724	4,173	0	53	311	301
24593	1234	303	316	0,5	0,55	505,106	4,042	0	317	316	0,275	0,679	505,724	4,178	0	53	311	301
24613	1235	302	304	0,501	0,55	513,343	4,105	0	328	311	0,275	0,68	508,688	4,207	0	53	311	301
24633	1236	306	299	0,501	0,551	513,343	4,092	0	326	316	0,276	0,681	508,688	4,545	0	53	311	301
24653	1237	-800	-600	0,276	0,681	-1	-1	4	312	305	0,276	0,681	508,688	4,086	0	53	311	301
24673	1238	307	304	0,502	0,552	513,343	4,133	0	336	309	0,277	0,681	508,688	4,074	0	53	311	301
24693	1239	289	306	0,503	0,552	513,343	4,105	0	326	284	0,277	0,681	508,688	4,178	0	53	311	301
24713	1240	289	304	0,503	0,553	514,845	4,117	0	325	276	0,278	0,682	508,88	4,206	0	53	311	301
24733	1241	312	289	0,504	0,553	514,845	3,929	0	304	262	0,279	0,682	508,88	4,085	0	53	311	301
24752	1242	314	332	0,505	0,554	514,845	3,893	0	331	319	0,279	0,683	508,88	4,064	0
24772	1243	315	295	0,505	0,554	514,845	3,881	0	316	308	0,28	0,683	508,88	3,974	0
24792	1244	312	292	0,505	0,555	514,845	3,8	0	297	262	0,28	0,684	508,88	3,961	0
24812	1245	312	304	0,505	0,555	515,345	3,771	0	305	288	0,28	0,684	509,168	3,951	0
24832	1246	312	287	0,505	0,555	515,345	3,81	0	316	289	0,28	0,685	509,168	4,054	0
24852	1247	383	338	0,503	0,557	515,345	3,927	0	382	336	0,279	0,686	509,168	4,213	0	54	372	330
24872	1248	372	320	0,503	0,557	515,345	3,705	0	385	332	0,278	0,687	509,168	4,073	0	54	372	330
24892	1249	357	324	0,503	0,557	515,345	3,934	0	376	335	0,278	0,687	509,168	4,126	0	54	372	330
24912	1250	393	329	0,503	0,557	515,736	3,865	0	378	335	0,278	0,687	508,621	4,172	0	54	372	330
24932	1251	360	332	0,503	0,557	515,736	3,948	0	373	309	0,278	0,687	508,621	4,171	0	54	372	330
24952	1252	-800	-600	0,278	0,687	-1	-1	4	366	344	0,278	0,687	508,621	4,113	0	54	372	330
24972	1253	360	338	0,503	0,556	515,736	4,015	0	388	320	0,278	0,686	508,621	4,165	0	54	372	330
24992	1254	-800	-600	0,277	0,686	-1	-1	4	370	359	0,277	0,686	508,621	4,048	0	55	373	341
25012	1255	-800	-600	0,502	0,554	-1	-1	4	374	358	0,277	0,685	507,105	4,032	0	55	373	341
25031	1256	362	323	0,502	0,553	514,908	4,051	0	387	356	0,277	0,684	507,105	4,027	0	55	373	341
25051	1257	-800	-600	0,277	0,684	-1	-1	4	389	360	0,277	0,684	507,105	4,024	0	55	373	341
25071	1258	369	330	0,502	0,553	514,908	3,953	0	388	339	0,277	0,684	507,105	4,277	0	55	373	341
25091	1259	356	324	0,502	0,552	514,908	4,017	0	396	330	0,276	0,684	507,105	4,226	0	55	373	341
25111	1260	356	325	0,501	0,553	514,144	4,012	0	398	323	0,276	0,684	507,575	4,179	0	55	373	341
25131	1261	352	316	0,501	0,553	514,144	3,994	0	368	363	0,275	0,684	507,575	4,134	0	55	373	341
25151	1262	-800	-600	0,275	0,685	-1	-1	4	373	361	0,275	0,685	507,575	4,269	0	55	373	341
25171	1263	376	327	0,5	0,553	514,144	3,835	0	378	360	0,274	0,685	507,575	4,254	0	55	373	341
25191	1264	359	334	0,499	0,553	514,144	3,913	0	372	325	0,274	0,685	507,575	4,331	0	55	373	341
25211	1265	358	341	0,499	0,553	508,744	3,874	0	376	320	0,273	0,685	507,599	4,347	0	55	373	341
25231	1266	-800	-600	0,273	0,685	-1	-1	4	366	335	0,273	0,685	507,599	4,069	0	55	373	341
25251	1267	-800	-600	0,273	0,686	-1	-1	4	382	356	0,273	0,686	507,599	4,41	0	55	373	341
25271	1268	362	315	0,499	0,553	511,31	3,864	0	402	322	0,273	0,686	507,599	4,26	0	56	372	344
25291	1269	379	330	0,499	0,554	508,742	3,763	0	358	338	0,273	0,686	507,599	4,079	0	56	372	344
25311	1270	379	330	0,498	0,554	508,74	3,763	0	370	340	0,273	0,686	507,85	4,214	0	56	372	344
25331	1271	372	353	0,498	0,554	508,739	3,797	0	384	346	0,272	0,687	507,85	4,182	0	56	372	344
25350	1272	-800	-600	0,272	0,687	-1	-1	4	382	353	0,272	0,687	507,85	4,107	0	56	372	344
25370	1273	361	341	0,498	0,555	508,361	4,032	0	379	362	0,272	0,687	507,85	4,114	0	56	372	344
25390	1274	366	332	0,498	0,556	508,246	3,997	0	375	353	0,272	0,688	507,85	4,274	0	56	372	344
25410	1275	367	325	0,498	0,556	513,679	4,038	0	372	357	0,272	0,688	507,654	4,244	0	56	372	344
25430	1276	377	336	0,498	0,557	513,679	4,024	0	361	357	0,273	0,689	507,654	4,016	0	56	372	344
25450	1277	-800	-600	0,273	0,69	-1	-1	4	348	378	0,273	0,69	507,654	4,177	0
25470	1278	293	388	0,499	0,559	513,679	4,076	0	314	343	0,274	0,69	507,654	4,312	0	57	299	386
25490	1279	278	402	0,499	0,559	513,679	4,411	0	315	356	0,274	0,691	507,654	4,067	0	57	299	386
25510	1280	280	410	0,499	0,559	506,495	4,352	0	321	358	0,274	0,691	507,887	4,187	0	57	299	386
25530	1281	273	396	0,499	0,56	507,613	4,367	0	321	387	0,274	0,692	507,887	4,418	0	57	299	386
25550	1282	-800	-600	0,274	0,692	-1	-1	4	303	376	0,274	0,692	507,887	4,451	0	57	299	386
25570	1283	281	396	0,5	0,561	507,091	4,229	0	302	401	0,274	0,692	507,887	4,317	0	57	299	386
25590	1284	303	427	0,5	0,561	507,081	4,273	0	304	355	0,274	0,693	507,887	4,138	0	57	299	386
25610	1285	303	428	0,499	0,561	506,176	4,265	0	303	354	0,273	0,693	507,926	4,098	0	57	299	386
25629	1286	262	393	0,499	0,562	506,185	4,408	0	314	401	0,273	0,693	507,926	4,384	0	57	299	386
25649	1287	-800	-600	0,273	0,694	-1	-1	4	307	374	0,273	0,694	507,926	4,462	0	57	299	386
25669	1288	280	402	0,499	0,563	506,207	3,964	0	295	364	0,273	0,694	507,926	4,4	0	57	299	386
25689	1289	294	404	0,499	0,563	506,29	3,996	0	313	367	0,273	0,695	507,926	4,391	0	57	299	386
25709	1290	294	404	0,499	0,564	506,147	3,995	0	308	368	0,273	0,695	507,961	4,416	0	57	299	386
25729	1291	302	400	0,499	0,564	506,146	3,921	0	323	365	0,273	0,695	507,961	4,412	0	57	299	386
25749	1292	-800	-600	0,273	0,696	-1	-1	4	291	331	0,273	0,696	507,961	4,463	0
25769	1293	279	385	0,499	0,565	506,146	4,191	0	316	357	0,272	0,696	507,961	4,489	0
25789	1294	276	395	0,499	0,565	506,145	4,179	0	310	379	0,272	0,697	507,961	4,311	0
25809	1295	275	389	0,499	0,566	511,94	4,225	0	301	370	0,272	0,697	508,419	4,338	0
25829	1296	282	431	0,499	0,568	511,94	4,076	0	306	442	0,272	0,699	508,419	4,46	0
25849	1297	278	458	0,499	0,569	511,94	4,108	0	297	461	0,272	0,7	508,419	4,491	0
25869	1298	268	445	0,499	0,569	511,94	4,116	0	311	412	0,272	0,7	508,419	4,541	0	58	297	442
25889	1299	292	467	0,499	0,57	511,94	4,151	0	303	417	0,272	0,701	508,419	4,194	0	58	297	442
25909	1300	289	471	0,499	0,57	505,379	4,117	0	305	424	0,272	0,702	507,006	4,189	0	58	297	442
25929	1301	289	454	0,499	0,571	506,539	4,227	0	311	426	0,272	0,702	507,006	4,382	0	58	297	442
25948	1302	-800	-600	0,272	0,703	-1	-1	4	295	449	0,272	0,703	507,006	4,429	0	58	297	442
25968	1303	280	443	0,499	0,572	506,733	3,939	0	293	445	0,272	0,703	507,006	4,5	0	58	297	442
25988	1304	295	461	0,499	0,573	506,54	3,944	0	298	428	0,272	0,704	507,006	4,425	0	58	297	442
26008	1305	295	461	0,499	0,574	506,725	3,946	0	296	439	0,272	0,705	506,702	4,445	0	58	297	442
26028	1306	307	456	0,499	0,574	506,881	4,162	0	302	444	0,272	0,705	506,702	4,399	0	58	297	442
26048	1307	-800	-600	0,272	0,706	-1	-1	4	306	446	0,272	0,706	506,702	4,513	0	58	297	442
26068	1308	295	458	0,499	0,576	506,863	4,154	0	294	441	0,272	0,707	506,702	4,452	0	58	297	442
26088	1309	291	456	0,499	0,576	506,862	3,997	0	317	419	0,272	0,707	506,702	4,617	0	58	297	442
26108	1310	291	456	0,499	0,577	506,791	3,997	0	317	416	0,272	0,708	506,8	4,632	0	58	297	442
26128	1311	285	435	0,499	0,577	506,8	4,161	0	298	423	0,272	0,709	506,8	4,478	0	58	297	442
26148	1312	-800	-600	0,272	0,709	-1	-1	4	292	429	0,272	0,709	506,8	4,693	0	58	297	442
26168	1313	289	456	0,499	0,578	506,8	3,982	0	305	472	0,272	0,709	506,8	4,652	0
26188	1314	278	442	0,499	0,579	506,751	4,116	0	292	435	0,272	0,71	506,8	4,403	0
26208	1315	278	442	0,499	0,579	506,66	4,116	0	298	452	0,272	0,71	507,276	4,498	0
26227	1316	277	441	0,499	0,579	506,677	4,156	0	292	400	0,272	0,71	507,276	4,366	0
26247	1317	-800	-600	0,272	0,711	-1	-1	4	305	449	0,272	0,711	507,276	4,734	0	59	294	435
26267	1318	276	446	0,499	0,58	506,687	4,155	0	293	445	0,272	0,711	507,276	4,581	0	59	294	435
26287	1319	272	437	0,499	0,58	506,803	4,084	0	297	428	0,272	0,711	507,276	4,303	0	59	294	435
26307	1320	272	438	0,5	0,581	505,533	4,074	0	299	454	0,272	0,711	506,556	4,438	0	59	294	435
26327	1321	282	435	0,5	0,581	506,808	3,997	0	304	445	0,272	0,712	506,556	4,513	0	59	294	435
26347	1322	-800	-600	0,272	0,712	-1	-1	4	296	459	0,272	0,712	506,556	4,534	0	59	294	435
26367	1323	284	449	0,5	0,582	506,571	4,081	0	298	425	0,272	0,712	506,556	4,523	0	59	294	435
26387	1324	301	458	0,5	0,582	506,75	3,808	0	302	407	0,272	0,712	506,556	4,472	0	59	294	435
26407	1325	301	458	0,499	0,582	506,75	3,808	0	300	402	0,272	0,713	506,602	4,477	0	59	294	435
26427	1326	293	447	0,499	0,582	506,897	3,865	0	292	420	0,272	0,713	506,602	4,471	0	59	294	435
26447	1327	-800	-600	0,272	0,713	-1	-1	4	308	434	0,272	0,713	506,602	4,294	0	59	294	435
26467	1328	279	434	0,5	0,583	506,665	4,149	0	314	440	0,272	0,713	506,602	4,503	0	59	294	435
26487	1329	289	446	0,5	0,583	506,898	3,821	0	299	428	0,273	0,713	506,602	4,216	0	59	294	435
26507	1330	289	446	0,5	0,583	506,67	3,82	0	308	437	0,273	0,713	507,466	4,266	0	59	294	435
26527	1331	290	444	0,5	0,583	506,903	3,898	0	288	435	0,273	0,713	507,466	4,171	0	59	294	435
26546	1332	-800	-600	0,273	0,713	-1	-1	4	303	433	0,273	0,713	507,466	4,299	0	59	294	435
26566	1333	289	435	0,5	0,583	506,981	3,973	0	303	434	0,273	0,713	507,466	4,315	0	59	294	435
26586	1334	296	446	0,5	0,583	505,839	3,804	0	293	436	0,273	0,713	507,466	4,337	0	59	294	435
26606	1335	296	447	0,5	0,583	504,658	3,796	0	300	435	0,273	0,713	507,261	4,353	0	59	294	435
26626	1336	275	450	0,501	0,583	505,851	4,068	0	306	416	0,274	0,713	507,261	4,318	0	59	294	435
26646	1337	-800	-600	0,274	0,713	-1	-1	4	291	430	0,274	0,713	507,261	4,1	0	59	294	435
26666	1338	289	444	0,501	0,583	504,505	3,825	0	299	366	0,274	0,713	507,261	3,828	0	59	294	435
26686	1339	296	452	0,501	0,583	505,83	3,783	0	293	416	0,274	0,713	507,261	4,07	0	59	294	435
26706	1340	296	445	0,501	0,583	513,32	3,837	0	293	409	0,274	0,713	506,408	3,963	0	59	294	435
26726	1341	249	411	0,501	0,583	513,32	3,955	0	293	400	0,274	0,713	506,408	4,088	0
26746	1342	-800	-600	0,276	0,711	-1	-1	4	237	314	0,276	0,711	506,408	3,951	0
26766	1343	-800	-600	0,277	0,71	-1	-1	4	204	282	0,277	0,71	506,408	4,054	0	60	181	281
26786	1344	176	269	0,503	0,581	513,32	3,658	0	178	282	0,278	0,71	506,408	3,961	0	60	181	281
26806	1345	180	280	0,504	0,58	506,349	3,61	0	152	281	0,279	0,709	506,966	4,003	0	60	181	281
26826	1346	170	291	0,505	0,58	506,349	3,652	0	190	266	0,279	0,709	506,966	3,981	0	60	181	281
26845	1347	177	333	0,505	0,579	506,349	3,839	0	209	259	0,28	0,708	506,966	3,958	0	60	181	281
26865	1348	177	289	0,506	0,579	506,349	3,73	0	183	277	0,28	0,707	506,966	3,828	0	60	181	281
26885	1349	169	278	0,506	0,578	506,349	3,693	0	192	266	0,28	0,707	506,966	3,865	0	60	181	281
26905	1350	172	284	0,506	0,578	508,386	3,777	0	193	266	0,28	0,707	507,924	3,909	0	60	181	281
26925	1351	178	277	0,505	0,578	508,386	3,786	0	192	280	0,28	0,707	507,924	3,842	0	60	181	281
26945	1352	185	302	0,505	0,579	508,386	3,749	0	192	278	0,28	0,707	507,924	3,818	0	60	181	281
26965	1353	183	283	0,505	0,579	508,386	3,671	0	180	274	0,279	0,708	507,924	3,811	0	60	181	281
26985	1354	175	291	0,505	0,58	508,386	3,718	0	185	265	0,279	0,709	507,924	3,739	0	60	181	281
27005	1355	179	302	0,505	0,581	507,004	3,672	0	185	264	0,279	0,71	506,87	3,709	0	60	181	281
27025	1356	181	281	0,504	0,581	507,004	3,567	0	198	294	0,279	0,71	506,87	3,771	0	60	181	281
27045	1357	179	302	0,504	0,581	507,004	3,647	0	165	265	0,278	0,71	506,87	3,731	0	60	181	281
27065	1358	-800	-600	0,278	0,711	-1	-1	4	192	258	0,278	0,711	506,87	3,806	0
27085	1359	185	292	0,504	0,581	507,004	3,51	0	194	290	0,278	0,711	506,87	3,954	0	61	187	280
27105	1360	185	291	0,504	0,582	507,461	3,513	0	186	275	0,278	0,71	506,185	3,963	0	61	187	280
27125	1361	187	292	0,505	0,581	507,461	3,563	0	197	266	0,279	0,71	506,185	3,811	0	61	187	280
27144	1362	168	326	0,505	0,581	507,461	3,875	0	188	277	0,279	0,71	506,185	3,715	0	61	187	280
27164	1363	191	278	0,505	0,581	507,461	3,583	0	198	290	0,279	0,71	506,185	3,753	0	61	187	280
27184	1364	180	273	0,506	0,582	507,461	3,572	0	205	280	0,28	0,71	506,185	3,708	0	61	187	280
27204	1365	175	267	0,506	0,582	508,641	3,664	0	203	283	0,28	0,71	507,423	3,727	0	61	187	280
27224	1366	174	268	0,506	0,582	508,641	3,664	0	207	266	0,28	0,71	507,423	4,015	0	61	187	280
27244	1367	179	285	0,506	0,582	508,641	3,774	0	218	292	0,28	0,71	507,423	3,955	0	61	187	280
27264	1368	181	274	0,506	0,583	508,641	3,576	0	193	272	0,28	0,71	507,423	3,601	0	61	187	280
27284	1369	173	284	0,506	0,583	508,641	3,629	0	181	270	0,28	0,711	507,423	3,993	0	61	187	280
27304	1370	176	282	0,506	0,583	507,837	3,626	0	179	269	0,279	0,711	507	3,869	0	61	187	280
27324	1371	191	276	0,505	0,584	507,837	3,628	0	197	294	0,279	0,711	507	3,75	0	61	187	280
27344	1372	338	309	0,502	0,584	507,837	3,786	0	340	285	0,276	0,711	507	3,808	0
27364	1373	472	256	0,499	0,584	507,837	3,601	0	501	291	0,273	0,711	507	3,883	0
27384	1374	-800	-600	0,27	0,711	-1	-1	4	553	288	0,27	0,711	507	3,838	0
27403	1375	-800	-600	0,495	0,585	-1	-1	4	606	297	0,269	0,712	499,625	3,819	0
27423	1376	551	256	0,494	0,586	511,416	3,659	0	571	301	0,267	0,712	499,625	4,013	0	62	561	283
27443	1377	540	258	0,493	0,586	511,416	3,81	0	567	307	0,265	0,712	499,625	4,024	0	62	561	283
27463	1378	552	256	0,491	0,586	511,416	3,64	0	576	304	0,264	0,712	499,625	3,829	0	62	561	283
27483	1379	551	254	0,49	0,586	511,416	3,744	0	577	308	0,262	0,712	499,625	4,23	0	62	561	283
27503	1380	549	253	0,49	0,586	512,367	3,791	0	575	309	0,262	0,711	498,623	4,197	0	62	561	283
27523	1381	551	257	0,489	0,585	512,367	3,745	0	574	289	0,261	0,711	498,623	3,807	0	62	561	283
27543	1382	543	291	0,489	0,585	512,367	3,58	0	574	290	0,261	0,711	498,623	3,854	0	62	561	283
27563	1383	544	257	0,489	0,585	512,367	3,871	0	567	298	0,26	0,71	498,623	4,052	0	62	561	283
27583	1384	-800	-600	0,26	0,71	-1	-1	4	567	292	0,26	0,71	498,623	3,821	0	62	561	283
27603	1385	-800	-600	0,488	0,584	-1	-1	4	566	295	0,259	0,71	498,384	3,893	0	62	561	283
27623	1386	524	234	0,488	0,583	512,191	3,82	0	561	282	0,259	0,709	498,384	3,868	0
27643	1387	-800	-600	0,259	0,709	-1	-1	4	572	287	0,259	0,709	498,384	3,96	0	63	552	279
27663	1388	-800	-600	0,258	0,708	-1	-1	4	567	290	0,258	0,708	498,384	3,856	0	63	552	279
27683	1389	543	261	0,487	0,582	512,191	3,551	0	553	283	0,258	0,708	498,384	3,913	0	63	552	279
27703	1390	543	261	0,487	0,582	512,025	3,55	0	556	287	0,258	0,708	497,864	3,933	0	63	552	279
27722	1391	552	261	0,487	0,581	512,025	3,514	0	560	280	0,258	0,707	497,864	4,111	0	63	552	279
27742	1392	546	275	0,487	0,581	512,025	3,645	0	565	286	0,258	0,706	497,864	3,887	0	63	552	279
27762	1393	532	254	0,487	0,58	512,025	3,703	0	565	295	0,258	0,706	497,864	4,032	0	63	552	279
27782	1394	545	251	0,487	0,58	512,025	3,593	0	573	283	0,258	0,705	497,864	3,881	0	63	552	279
27802	1395	540	250	0,487	0,579	511,319	3,59	0	576	288	0,259	0,705	497,968	3,928	0	63	552	279
27822	1396	544	260	0,487	0,579	511,319	3,891	0	561	290	0,259	0,704	497,968	4,107	0	63	552	279
27842	1397	-800	-600	0,258	0,704	-1	-1	4	563	286	0,258	0,704	497,968	3,996	0	63	552	279
27862	1398	-800	-600	0,258	0,704	-1	-1	4	559	290	0,258	0,704	497,968	4,01	0	63	552	279
27882	1399	-800	-600	0,258	0,704	-1	-1	4	560	286	0,258	0,704	497,968	4,214	0	63	552	279
27902	1400	-800	-600	0,487	0,579	-1	-1	4	560	285	0,258	0,704	499,736	4,186	0	63	552	279
27922	1401	546	262	0,487	0,579	510,594	3,709	0	565	292	0,258	0,704	499,736	4,15	0	63	552	279
27942	1402	536	265	0,487	0,579	510,594	3,606	0	553	291	0,258	0,705	499,736	4,222	0	63	552	279
27962	1403	-800	-600	0,258	0,706	-1	-1	4	558	302	0,258	0,706	499,736	4,161	0	63	552	279
27982	1404	537	260	0,486	0,581	510,594	3,841	0	551	294	0,257	0,708	499,736	4,018	0	63	552	279
28001	1405	537	260	0,486	0,583	510,555	3,841	0	550	298	0,257	0,71	498,16	4,016	0	63	552	279
28022	1406	-800	-600	0,257	0,712	-1	-1	4	561	292	0,257	0,712	498,16	4,058	0	63	552	279
28041	1407	531	282	0,485	0,587	510,555	3,812	0	569	286	0,257	0,714	498,16	3,96	0	63	552	279
28062	1408	535	261	0,485	0,589	510,555	3,791	0	552	307	0,257	0,716	498,16	4,09	0	63	552	279
28081	1409	522	251	0,485	0,59	510,555	3,795	0	559	299	0,256	0,718	498,16	3,993	0	63	552	279
28102	1410	522	244	0,485	0,591	508,605	3,784	0	559	302	0,256	0,719	497,922	4,046	0	63	552	279
28121	1411	-800	-600	0,256	0,719	-1	-1	4	568	314	0,256	0,719	497,922	4,461	0
28146	1412	-800	-600	0,256	0,72	-1	-1	4	544	295	0,256	0,72	497,922	4,022	0
28161	1413	516	289	0,485	0,592	508,605	3,879	0	546	303	0,256	0,719	497,922	4,138	0
28182	1414	530	269	0,485	0,591	508,605	3,754	0	550	299	0,256	0,719	497,922	4,014	0
28201	1415	531	267	0,485	0,591	509,476	3,76	0	553	302	0,257	0,719	498,63	4,056	0
28223	1416	542	267	0,486	0,591	509,476	3,565	0	563	303	0,257	0,719	498,63	4,197	0
28241	1417	-800	-600	0,258	0,718	-1	-1	4	570	300	0,258	0,718	498,63	3,954	0
28262	1418	517	264	0,487	0,59	509,476	3,794	0	563	313	0,258	0,718	498,63	4,017	0
28281	1419	467	308	0,488	0,591	509,476	3,889	0	501	325	0,259	0,718	498,63	4,053	0
28303	1420	468	304	0,489	0,592	512,017	3,907	0	497	316	0,261	0,718	507,628	4,158	0
28320	1421	418	341	0,49	0,591	512,017	3,718	0	442	348	0,262	0,718	507,628	4,042	0
28342	1422	422	348	0,49	0,591	512,017	3,898	0	446	363	0,262	0,718	507,628	3,917	0
28360	1423	434	354	0,491	0,591	512,017	3,676	0	439	335	0,262	0,718	507,628	3,943	0
28382	1424	431	353	0,491	0,591	512,017	3,666	0	434	369	0,262	0,718	507,628	3,963	0
28400	1425	429	350	0,491	0,591	514,138	3,67	0	434	362	0,263	0,717	506,98	3,979	0
28420	1426	-800	-600	0,263	0,717	-1	-1	4	462	349	0,263	0,717	506,98	3,903	0	64	433	358
28440	1427	428	340	0,491	0,591	514,138	3,934	0	453	361	0,263	0,718	506,98	3,977	0	64	433	358
28460	1428	425	348	0,491	0,591	514,138	3,846	0	439	380	0,263	0,718	506,98	3,759	0	64	433	358
28480	1429	423	333	0,492	0,592	514,138	3,968	0	445	364	0,263	0,718	506,98	4,063	0	64	433	358
28500	1430	421	334	0,492	0,592	513,75	3,946	0	440	371	0,263	0,719	507,715	4,024	0	64	433	358
28520	1431	417	343	0,492	0,592	513,75	3,997	0	436	367	0,263	0,719	507,715	4,001	0	64	433	358
28540	1432	409	347	0,492	0,593	513,75	4,004	0	438	372	0,263	0,719	507,715	3,957	0	64	433	358
28560	1433	-800	-600	0,263	0,72	-1	-1	4	438	377	0,263	0,72	507,715	4,078	0	64	433	358
28580	1434	436	350	0,492	0,593	513,75	3,863	0	447	357	0,263	0,72	507,715	4,007	0	64	433	358
28599	1435	436	349	0,492	0,593	514,685	3,87	0	448	361	0,263	0,72	507,083	4,011	0	64	433	358
28619	1436	-800	-600	0,262	0,72	-1	-1	4	425	376	0,262	0,72	507,083	3,982	0	64	433	358
28639	1437	453	369	0,491	0,595	514,685	3,872	0	487	394	0,262	0,721	507,083	3,948	0
28659	1438	448	386	0,49	0,595	514,685	3,82	0	508	403	0,261	0,722	507,083	4,046	0
28679	1439	-800	-600	0,261	0,722	-1	-1	4	502	439	0,261	0,722	507,083	3,974	0
28699	1440	-800	-600	0,49	0,596	-1	-1	4	496	457	0,261	0,722	504,319	3,96	0
28719	1441	-800	-600	0,261	0,722	-1	-1	4	507	428	0,261	0,722	504,319	3,942	0
28739	1442	-800	-600	0,26	0,722	-1	-1	4	495	441	0,26	0,722	504,319	3,86	0
28759	1443	-800	-600	0,26	0,723	-1	-1	4	515	418	0,26	0,723	504,319	3,95	0
28779	1444	473	367	0,49	0,596	516,629	3,808	0	505	427	0,26	0,723	504,319	3,865	0
28799	1445	472	368	0,489	0,597	516,207	3,805	0	503	427	0,26	0,723	504,588	3,898	0
28819	1446	-800	-600	0,26	0,723	-1	-1	4	514	431	0,26	0,723	504,588	4,014	0
28839	1447	484	389	0,489	0,597	516,207	3,904	0	493	440	0,26	0,724	504,588	4,006	0
28859	1448	492	417	0,489	0,597	516,207	3,784	0	492	450	0,26	0,724	504,588	4,068	0
28879	1449	-800	-600	0,26	0,724	-1	-1	4	489	440	0,26	0,724	504,588	3,933	0
28898	1450	-800	-600	0,49	0,598	-1	-1	4	488	443	0,26	0,724	504,747	3,938	0
28918	1451	-800	-600	0,26	0,724	-1	-1	4	491	447	0,26	0,724	504,747	3,971	0
28938	1452	-800	-600	0,26	0,724	-1	-1	4	502	418	0,26	0,724	504,747	4,153	0
28958	1453	-800	-600	0,26	0,724	-1	-1	4	509	419	0,26	0,724	504,747	4,009	0
28978	1454	-800	-600	0,26	0,724	-1	-1	4	491	437	0,26	0,724	504,747	4,041	0
28998	1455	-800	-600	0,489	0,598	-1	-1	4	498	422	0,26	0,724	505,245	4,106	0
29018	1456	480	364	0,489	0,599	516,28	3,975	0	491	432	0,26	0,725	505,245	4,048	0
29038	1457	-800	-600	0,26	0,725	-1	-1	4	515	407	0,26	0,725	505,245	3,954	0	65	496	404
29058	1458	471	395	0,489	0,599	516,28	3,985	0	527	400	0,26	0,725	505,245	3,777	0	65	496	404
29078	1459	479	398	0,489	0,599	516,28	4,099	0	502	426	0,259	0,726	505,245	3,923	0	65	496	404
29098	1460	479	399	0,489	0,6	515,27	4,091	0	515	412	0,259	0,726	504,871	3,85	0	65	496	404
29118	1461	472	375	0,489	0,6	515,27	4,105	0	500	435	0,259	0,726	504,871	3,994	0	65	496	404
29138	1462	-800	-600	0,26	0,726	-1	-1	4	504	420	0,26	0,726	504,871	3,784	0	65	496	404
29158	1463	468	375	0,489	0,601	515,27	4,011	0	500	435	0,259	0,727	504,871	4,039	0	65	496	404
29178	1464	-800	-600	0,26	0,727	-1	-1	4	505	398	0,26	0,727	504,871	4,073	0	65	496	404
29197	1465	-800	-600	0,489	0,602	-1	-1	4	505	395	0,26	0,727	506	4,047	0	65	496	404
29217	1466	-800	-600	0,26	0,727	-1	-1	4	517	431	0,26	0,727	506	4,107	0
29237	1467	-800	-600	0,26	0,727	-1	-1	4	487	433	0,26	0,727	506	4,072	0	66	468	441
29257	1468	457	435	0,49	0,602	515,585	4,005	0	478	438	0,26	0,727	506	4,038	0	66	468	441
29277	1469	473	438	0,49	0,602	515,585	4,025	0	464	463	0,261	0,727	506	4,205	0	66	468	441
29297	1470	474	437	0,491	0,602	516,696	4,033	0	454	469	0,261	0,726	506,457	4,191	0	66	468	441
29317	1471	468	433	0,491	0,602	516,696	3,94	0	487	456	0,261	0,726	506,457	4,097	0	66	468	441
29337	1472	468	448	0,491	0,602	516,696	4,079	0	464	442	0,262	0,726	506,457	4,126	0	66	468	441
29357	1473	460	415	0,492	0,602	516,696	3,97	0	487	440	0,262	0,726	506,457	4,069	0	66	468	441
29377	1474	-800	-600	0,262	0,726	-1	-1	4	478	447	0,262	0,726	506,457	4,119	0	66	468	441
29397	1475	-800	-600	0,492	0,601	-1	-1	4	472	447	0,263	0,725	506,542	4,099	0	66	468	441
29417	1476	460	409	0,493	0,601	517,551	3,854	0	465	454	0,263	0,724	506,542	4,172	0	66	468	441
29437	1477	447	423	0,493	0,6	517,551	4,142	0	472	432	0,263	0,724	506,542	4,033	0	66	468	441
29457	1478	471	452	0,493	0,6	517,551	4,136	0	487	457	0,264	0,723	506,542	4,177	0	67	463	435
29477	1479	470	398	0,493	0,599	517,551	3,976	0	459	467	0,264	0,723	506,542	4,223	0	67	463	435
29496	1480	473	413	0,494	0,599	516,406	4,119	0	466	463	0,264	0,722	506,862	4,196	0	67	463	435
29516	1481	484	397	0,494	0,598	516,406	4,006	0	448	462	0,264	0,722	506,862	4,361	0	67	463	435
29536	1482	449	443	0,494	0,598	516,406	4,066	0	456	459	0,264	0,721	506,862	4,263	0	67	463	435
29556	1483	452	392	0,494	0,597	516,406	3,821	0	476	460	0,265	0,72	506,862	4,169	0	67	463	435
29576	1484	479	451	0,494	0,597	516,406	3,797	0	466	460	0,265	0,72	506,862	4,279	0
29596	1485	462	437	0,495	0,596	516,849	3,786	0	475	460	0,265	0,719	507,022	4,254	0
29616	1486	-800	-600	0,266	0,718	-1	-1	4	476	448	0,266	0,718	507,022	4,324	0
29636	1487	473	425	0,495	0,594	516,849	4,024	0	455	476	0,266	0,717	507,022	4,319	0
29656	1488	481	414	0,495	0,593	516,849	3,869	0	474	462	0,265	0,715	507,022	4,185	0
29676	1489	537	355	0,492	0,591	516,849	4,018	0	560	383	0,264	0,712	507,022	4,052	0
29696	1490	560	331	0,49	0,588	514,495	3,948	0	558	397	0,262	0,708	498,5	3,929	0
29716	1491	563	287	0,49	0,587	514,495	4,136	0	605	334	0,261	0,706	498,5	4,19	0	68	594	314
29736	1492	567	303	0,488	0,585	514,495	4,048	0	616	324	0,259	0,704	498,5	4,341	0	68	594	314
29756	1493	566	289	0,487	0,584	514,495	3,965	0	615	321	0,257	0,702	498,5	4,11	0	68	594	314
29776	1494	586	318	0,486	0,583	514,495	4,083	0	606	328	0,256	0,701	498,5	4,26	0	68	594	314
29796	1495	589	320	0,484	0,583	513,146	4,057	0	610	328	0,254	0,7	497,787	4,278	0	68	594	314
29815	1496	596	318	0,483	0,582	513,146	4,111	0	611	332	0,252	0,699	497,787	4,24	0	68	594	314
29835	1497	583	290	0,482	0,582	513,146	4,157	0	614	318	0,251	0,698	497,787	4,153	0	68	594	314
29855	1498	572	289	0,481	0,581	513,146	4,116	0	592	322	0,25	0,698	497,787	4,171	0	68	594	314
29875	1499	-800	-600	0,249	0,698	-1	-1	4	610	326	0,249	0,698	497,787	4,109	0	69	603	316
29895	1500	-800	-600	0,48	0,582	-1	-1	4	607	316	0,248	0,698	499,94	4,118	0	69	603	316
29915	1501	579	286	0,48	0,582	511,648	3,923	0	599	318	0,248	0,699	499,94	4,11	0	69	603	316
29935	1502	598	309	0,479	0,582	511,648	4,113	0	629	324	0,248	0,699	499,94	4,392	0	69	603	316
29955	1503	577	291	0,479	0,582	511,648	4,136	0	614	327	0,247	0,699	499,94	4,055	0	69	603	316
29975	1504	-800	-600	0,247	0,699	-1	-1	4	611	326	0,247	0,699	499,94	4,129	0	69	603	316
29995	1505	-800	-600	0,477	0,582	-1	-1	4	607	329	0,246	0,699	497,366	4,167	0	69	603	316
30015	1506	638	322	0,477	0,582	513,557	4,013	0	649	353	0,245	0,699	497,366	4,087	0	70	640	351
30035	1507	637	328	0,477	0,582	513,557	4,132	0	630	365	0,245	0,699	497,366	4,01	0	70	640	351
30055	1508	-800	-600	0,245	0,698	-1	-1	4	652	368	0,245	0,698	497,366	4,062	0	70	640	351
30075	1509	-800	-600	0,245	0,697	-1	-1	4	640	352	0,245	0,697	497,366	4,044	0	70	640	351
30095	1510	-800	-600	0,477	0,576	-1	-1	4	633	362	0,245	0,694	495,279	3,998	0	70	640	351
30114	1511	649	332	0,476	0,57	513,588	4,085	0	637	367	0,244	0,689	495,279	3,988	0	70	640	351
30134	1512	-800	-600	0,243	0,683	-1	-1	4	647	354	0,243	0,683	495,279	4,255	0	70	640	351
30154	1513	-800	-600	0,242	0,675	-1	-1	4	627	361	0,242	0,675	495,279	4,057	0	70	640	351
30174	1514	-800	-600	0,241	0,667	-1	-1	4	648	368	0,241	0,667	495,279	4,266	0	70	640	351
30194	1515	-800	-600	0,471	0,54	-1	-1	4	643	363	0,241	0,66	495,752	4,208	0	70	640	351
30214	1516	621	373	0,471	0,533	512,686	4,008	0	628	370	0,24	0,652	495,752	4,001	0	70	640	351
30234	1517	619	339	0,471	0,526	512,686	4,2	0	645	353	0,24	0,645	495,752	4,329	0	70	640	351
30254	1518	647	332	0,471	0,519	512,686	4,003	0	629	359	0,24	0,638	495,752	4,29	0	70	640	351
30274	1519	635	346	0,47	0,513	512,686	4,146	0	631	370	0,24	0,63	495,752	4,105	0	70	640	351
30294	1520	650	339	0,471	0,507	518,074	4,104	0	638	357	0,24	0,623	501,084	4,312	0	70	640	351
30314	1521	632	348	0,471	0,502	518,074	3,894	0	642	357	0,241	0,615	501,084	4,295	0	70	640	351
30334	1522	639	327	0,472	0,497	518,074	4,119	0	646	358	0,242	0,608	501,084	4,339	0	70	640	351
30354	1523	632	342	0,473	0,492	518,074	3,917	0	650	370	0,243	0,601	501,084	4,382	0	70	640	351
30374	1524	625	344	0,475	0,488	518,074	4,082	0	639	367	0,245	0,595	501,084	4,47	0	70	640	351
30393	1525	633	329	0,477	0,485	523,916	4,045	0	646	357	0,248	0,589	507,013	4,568	0	70	640	351
30413	1526	661	325	0,48	0,482	523,916	4,013	0	654	348	0,251	0,585	507,013	4,532	0	70	640	351
30433	1527	639	335	0,483	0,481	523,916	4,103	0	639	355	0,254	0,58	507,013	4,609	0	70	640	351
30453	1528	640	328	0,487	0,48	523,916	3,955	0	640	359	0,258	0,577	507,013	4,426	0	70	640	351
30473	1529	653	312	0,491	0,48	523,916	3,943	0	645	368	0,262	0,574	507,013	4,636	0	70	640	351
30493	1530	653	302	0,496	0,48	532,126	3,989	0	651	365	0,267	0,571	514,271	4,647	0	70	640	351
30513	1531	398	292	0,503	0,48	532,126	4,393	0	447	331	0,275	0,568	514,271	4,64	0
30533	1532	242	288	0,51	0,479	532,126	4,254	0	295	299	0,282	0,566	514,271	4,653	0
30553	1533	211	283	0,515	0,479	532,126	3,983	0	233	289	0,288	0,564	514,271	4,376	0	71	213	269
30573	1534	187	272	0,518	0,479	532,126	4,159	0	218	284	0,291	0,563	514,271	4,248	0	71	213	269
30593	1535	165	273	0,52	0,479	529,029	4,015	0	192	263	0,294	0,563	525,044	4,203	0	71	213	269
30613	1536	202	293	0,521	0,48	529,029	3,913	0	203	259	0,295	0,563	525,044	4,225	0	71	213	269
30633	1537	204	282	0,522	0,481	529,029	4,026	0	215	268	0,295	0,565	525,044	4,302	0	71	213	269
30653	1538	206	275	0,521	0,483	529,029	3,903	0	214	273	0,295	0,568	525,044	4,152	0	71	213	269
30673	1539	190	282	0,52	0,486	529,029	4,049	0	219	251	0,294	0,572	525,044	4,194	0	71	213	269
30692	1540	191	282	0,518	0,49	527,906	4,007	0	218	256	0,292	0,577	524,948	4,192	0	71	213	269
30712	1541	186	264	0,516	0,495	527,906	4,098	0	222	251	0,29	0,584	524,948	4,206	0	71	213	269
30732	1542	199	284	0,514	0,499	527,906	3,907	0	217	247	0,287	0,59	524,948	4,276	0	71	213	269
30752	1543	199	271	0,512	0,504	527,906	3,97	0	229	262	0,285	0,596	524,948	3,982	0	71	213	269
30772	1544	205	269	0,509	0,508	527,906	3,854	0	223	271	0,282	0,602	524,948	4,032	0	71	213	269
30792	1545	208	271	0,507	0,511	526,119	3,845	0	224	277	0,28	0,607	522,757	4,066	0	71	213	269
30812	1546	213	279	0,505	0,514	526,119	3,78	0	213	250	0,278	0,611	522,757	4,153	0	71	213	269
30832	1547	211	272	0,504	0,517	526,119	3,591	0	221	273	0,277	0,614	522,757	3,835	0	71	213	269
30852	1548	211	277	0,504	0,519	526,119	3,73	0	227	271	0,276	0,616	522,757	3,863	0	71	213	269
30872	1549	205	277	0,503	0,52	526,119	3,656	0	225	281	0,276	0,618	522,757	3,803	0	71	213	269
30892	1550	205	277	0,503	0,521	524,8	3,715	0	227	284	0,275	0,619	521,506	3,793	0	71	213	269
30912	1551	222	271	0,503	0,521	524,8	3,675	0	231	258	0,276	0,62	521,506	3,958	0	71	213	269
30932	1552	212	272	0,504	0,521	524,8	3,567	0	213	268	0,276	0,62	521,506	3,749	0	71	213	269
30952	1553	219	267	0,504	0,521	524,8	3,448	0	220	261	0,276	0,619	521,506	3,814	0	71	213	269
30972	1554	215	269	0,504	0,52	524,8	3,545	0	221	260	0,276	0,619	521,506	3,746	0	71	213	269
30991	1555	213	268	0,505	0,52	525,006	3,499	0	219	262	0,277	0,618	522,776	3,775	0	71	213	269
31011	1556	222	279	0,505	0,519	525,006	3,521	0	216	262	0,278	0,618	522,776	3,977	0	71	213	269
31031	1557	209	274	0,506	0,519	525,006	3,629	0	217	268	0,278	0,618	522,776	3,867	0	71	213	269
31051	1558	200	267	0,506	0,519	525,006	3,714	0	220	253	0,278	0,618	522,776	3,948	0	71	213	269
31071	1559	212	277	0,506	0,519	525,006	3,619	0	218	259	0,278	0,618	522,776	3,871	0	71	213	269
31091	1560	209	273	0,505	0,52	524,96	3,643	0	218	257	0,278	0,619	523,841	3,907	0	71	213	269
31111	1561	204	272	0,505	0,52	524,96	3,698	0	221	242	0,277	0,62	523,841	3,979	0	71	213	269
31131	1562	216	274	0,504	0,522	524,96	3,609	0	221	271	0,277	0,622	523,841	4,036	0	71	213	269
31151	1563	215	279	0,504	0,523	524,96	3,659	0	230	255	0,277	0,624	523,841	3,951	0	71	213	269
31171	1564	199	264	0,504	0,524	524,96	3,817	0	236	257	0,276	0,625	523,841	3,91	0	71	213	269
31191	1565	204	266	0,503	0,526	525,131	3,796	0	238	259	0,276	0,627	522,625	3,903	0	71	213	269
31211	1566	206	273	0,503	0,527	525,131	3,766	0	231	266	0,276	0,628	522,625	3,868	0	71	213	269
31231	1567	201	266	0,503	0,527	525,131	3,776	0	215	261	0,276	0,629	522,625	4,056	0	71	213	269
31251	1568	214	274	0,503	0,528	525,131	3,696	0	206	259	0,275	0,629	522,625	3,727	0	71	213	269
31271	1569	223	272	0,502	0,528	525,131	3,63	0	213	258	0,275	0,63	522,625	3,94	0	71	213	269
31290	1570	226	271	0,502	0,529	524,484	3,6	0	212	254	0,275	0,63	523,936	3,967	0	71	213	269
31310	1571	210	274	0,503	0,529	524,484	3,757	0	220	278	0,275	0,63	523,936	3,948	0	71	213	269
31330	1572	215	298	0,503	0,529	524,484	3,703	0	224	273	0,275	0,631	523,936	4,028	0	71	213	269
31350	1573	210	289	0,503	0,529	524,484	3,637	0	224	257	0,276	0,631	523,936	4,038	0	71	213	269
31370	1574	207	290	0,503	0,53	524,484	3,56	0	225	270	0,276	0,631	523,936	4,09	0	71	213	269
31390	1575	208	290	0,503	0,53	524,953	3,504	0	224	264	0,276	0,632	523,554	4,111	0	71	213	269
31410	1576	218	271	0,503	0,53	524,953	3,746	0	205	247	0,276	0,632	523,554	3,953	0	71	213	269
31430	1577	213	284	0,503	0,53	524,953	3,596	0	221	275	0,276	0,632	523,554	3,833	0	71	213	269
31450	1578	217	281	0,503	0,53	524,953	3,716	0	211	247	0,276	0,633	523,554	3,985	0	71	213	269
31470	1579	210	276	0,503	0,531	524,953	3,605	0	227	259	0,276	0,633	523,554	3,936	0	71	213	269
31490	1580	210	281	0,503	0,532	525,364	3,65	0	228	266	0,276	0,635	524,231	3,918	0	71	213	269
31510	1581	224	284	0,503	0,533	525,364	3,599	0	220	269	0,276	0,636	524,231	3,973	0	71	213	269
31530	1582	202	294	0,503	0,534	525,364	3,739	0	234	267	0,276	0,638	524,231	4,123	0	71	213	269
31550	1583	201	275	0,503	0,535	525,364	3,652	0	211	253	0,276	0,639	524,231	3,932	0	71	213	269
31570	1584	211	275	0,503	0,536	525,364	3,607	0	213	253	0,276	0,641	524,231	3,933	0	71	213	269
31589	1585	213	274	0,503	0,537	525,21	3,655	0	211	252	0,276	0,642	524,043	3,933	0	71	213	269
31609	1586	219	299	0,502	0,539	525,21	3,712	0	230	290	0,276	0,644	524,043	4,075	0
31629	1587	240	385	0,502	0,541	525,21	3,728	0	245	407	0,275	0,647	524,043	3,98	0	72	242	376
31649	1588	248	385	0,502	0,542	525,21	3,815	0	246	367	0,275	0,648	524,043	3,953	0	72	242	376
31669	1589	240	392	0,502	0,543	525,21	3,774	0	236	377	0,275	0,649	524,043	4,108	0	72	242	376
31689	1590	244	394	0,502	0,544	526,03	3,815	0	245	388	0,276	0,65	524,529	4,06	0	72	242	376
31709	1591	246	381	0,503	0,544	526,03	3,68	0	251	370	0,276	0,65	524,529	3,9	0	72	242	376
31729	1592	225	380	0,503	0,544	526,03	3,752	0	242	367	0,276	0,65	524,529	3,92	0	72	242	376
31749	1593	233	384	0,504	0,544	526,03	3,916	0	249	327	0,277	0,65	524,529	3,711	0	72	242	376
31769	1594	241	389	0,505	0,543	526,03	3,938	0	242	388	0,278	0,65	524,529	4,026	0	73	243	374
31789	1595	232	390	0,505	0,543	526,482	3,964	0	242	377	0,279	0,649	524,946	3,998	0	73	243	374
31809	1596	236	375	0,506	0,542	526,482	3,811	0	244	371	0,279	0,648	524,946	4,081	0	73	243	374
31829	1597	258	386	0,507	0,542	526,482	3,746	0	254	376	0,28	0,647	524,946	4,028	0	73	243	374
31849	1598	243	383	0,508	0,541	526,482	3,816	0	228	353	0,281	0,647	524,946	4,106	0	73	243	374
31868	1599	234	377	0,509	0,541	526,482	3,816	0	244	374	0,282	0,646	524,946	4,196	0	73	243	374
31888	1600	241	380	0,509	0,541	527,703	3,824	0	242	366	0,283	0,645	525,321	4,201	0	73	243	374
31908	1601	251	390	0,51	0,54	527,703	3,973	0	247	369	0,284	0,645	525,321	4,097	0	73	243	374
31928	1602	239	386	0,511	0,54	527,703	3,718	0	242	345	0,284	0,644	525,321	3,981	0	73	243	374
31948	1603	247	373	0,512	0,54	527,703	3,763	0	250	367	0,285	0,644	525,321	3,879	0	73	243	374
31968	1604	238	381	0,512	0,54	527,703	3,769	0	247	374	0,286	0,643	525,321	3,96	0	73	243	374
31988	1605	243	374	0,513	0,54	528,628	3,781	0	247	367	0,286	0,643	525,699	3,922	0	73	243	374
32008	1606	229	436	0,514	0,541	528,628	4,023	0	228	419	0,288	0,643	525,699	4,133	0
32028	1607	240	432	0,514	0,54	528,628	3,742	0	240	431	0,288	0,642	525,699	4,011	0
32048	1608	228	420	0,515	0,54	528,628	3,791	0	244	461	0,289	0,642	525,699	4,102	0
32068	1609	224	429	0,516	0,539	528,628	4,046	0	238	447	0,29	0,641	525,699	4,244	0
32088	1610	226	425	0,517	0,539	528,472	3,918	0	237	461	0,291	0,64	526,531	4,221	0
32108	1611	220	414	0,517	0,538	528,472	3,906	0	227	379	0,292	0,639	526,531	4,205	0	74	231	425
32128	1612	240	435	0,518	0,538	528,472	3,921	0	223	408	0,292	0,638	526,531	4,015	0	74	231	425
32148	1613	227	429	0,518	0,537	528,472	3,922	0	251	434	0,293	0,637	526,531	4,265	0	74	231	425
32168	1614	237	433	0,519	0,536	528,472	3,887	0	217	389	0,293	0,636	526,531	4,103	0	74	231	425
32187	1615	232	429	0,519	0,536	529,048	3,898	0	223	411	0,294	0,636	526,64	4,063	0	74	231	425
32207	1616	223	424	0,519	0,535	529,048	3,973	0	222	404	0,294	0,635	526,64	4,027	0	74	231	425
32227	1617	236	421	0,52	0,534	529,048	3,948	0	247	399	0,294	0,634	526,64	4,241	0	74	231	425
32247	1618	226	433	0,52	0,534	529,048	3,995	0	243	445	0,294	0,634	526,64	4,306	0	74	231	425
32267	1619	226	431	0,52	0,533	529,048	4,033	0	233	423	0,295	0,633	526,64	4,382	0	74	231	425
32287	1620	225	432	0,52	0,533	529,372	4,039	0	246	433	0,295	0,633	526,761	4,452	0	74	231	425
32307	1621	239	415	0,52	0,532	529,372	3,824	0	223	429	0,294	0,633	526,761	4,21	0	74	231	425
32327	1622	221	436	0,52	0,532	529,372	4,017	0	241	433	0,294	0,633	526,761	4,395	0	74	231	425
32347	1623	234	420	0,52	0,533	529,372	3,849	0	223	444	0,294	0,633	526,761	4,275	0	74	231	425
32367	1624	228	426	0,519	0,533	529,372	4,037	0	222	416	0,294	0,634	526,761	4,31	0	74	231	425
32387	1625	222	434	0,519	0,533	528,511	3,982	0	225	419	0,294	0,634	526,886	4,382	0	74	231	425
32407	1626	232	419	0,519	0,533	528,511	3,951	0	253	447	0,294	0,634	526,886	4,352	0	74	231	425
32427	1627	226	424	0,519	0,533	528,511	3,963	0	241	439	0,293	0,634	526,886	4,269	0	74	231	425
32447	1628	225	424	0,519	0,533	528,511	3,98	0	248	363	0,293	0,634	526,886	4,173	0
32467	1629	244	433	0,518	0,533	528,511	3,823	0	248	438	0,293	0,634	526,886	4,443	0	75	236	426
32486	1630	243	435	0,518	0,534	529,252	3,828	0	244	413	0,292	0,635	526,412	4,382	0	75	236	426
32506	1631	231	415	0,518	0,534	529,252	3,891	0	246	457	0,292	0,635	526,412	4,504	0	75	236	426
32526	1632	217	419	0,518	0,535	529,252	4,04	0	241	424	0,292	0,636	526,412	4,555	0	75	236	426
32546	1633	235	424	0,518	0,537	529,252	4,043	0	250	439	0,292	0,638	526,412	4,38	0	75	236	426
32566	1634	232	427	0,518	0,538	529,252	3,798	0	234	431	0,292	0,639	526,412	4,454	0	75	236	426
32586	1635	229	429	0,517	0,539	529,162	3,865	0	235	438	0,292	0,64	526,714	4,434	0	75	236	426
32606	1636	211	423	0,517	0,539	529,162	4,05	0	241	434	0,292	0,641	526,714	4,462	0	75	236	426
32626	1637	236	417	0,517	0,54	529,162	3,958	0	236	404	0,291	0,641	526,714	4,472	0	75	236	426
32646	1638	223	420	0,517	0,54	529,162	4,069	0	239	421	0,291	0,641	526,714	4,421	0	75	236	426
32666	1639	246	418	0,516	0,54	529,162	3,831	0	232	432	0,291	0,642	526,714	4,49	0	75	236	426
32686	1640	244	420	0,516	0,541	529,103	3,826	0	235	421	0,291	0,642	526,672	4,479	0	75	236	426
32706	1641	226	427	0,517	0,541	529,103	4,095	0	242	420	0,291	0,643	526,672	4,372	0	75	236	426
32726	1642	246	440	0,517	0,542	529,103	3,796	0	232	411	0,291	0,643	526,672	4,609	0	75	236	426
32745	1643	228	409	0,517	0,542	529,103	4,075	0	241	450	0,291	0,643	526,672	4,468	0	75	236	426
32765	1644	253	429	0,517	0,542	529,103	3,978	0	244	435	0,291	0,643	526,672	4,548	0	75	236	426
32785	1645	250	427	0,516	0,542	529,832	3,893	0	241	441	0,291	0,643	527,526	4,487	0	75	236	426
32805	1646	204	317	0,516	0,542	529,832	4,128	0	226	312	0,291	0,641	527,526	4,511	0
32825	1647	173	282	0,517	0,542	529,832	4,386	0	214	270	0,292	0,641	527,526	4,26	0	76	204	289
32845	1648	202	306	0,518	0,541	529,832	3,972	0	204	277	0,293	0,641	527,526	4,274	0	76	204	289
32865	1649	190	294	0,519	0,541	529,832	3,958	0	202	292	0,294	0,64	527,526	4,27	0	76	204	289
32885	1650	181	306	0,52	0,54	529,098	3,938	0	202	272	0,295	0,639	527,51	4,265	0	76	204	289
32905	1651	213	307	0,521	0,539	529,098	3,934	0	205	284	0,297	0,638	527,51	4,339	0	76	204	289
32925	1652	202	306	0,522	0,539	529,098	3,923	0	198	282	0,297	0,637	527,51	4,214	0	76	204	289
32945	1653	202	304	0,523	0,538	529,098	3,933	0	205	304	0,298	0,636	527,51	4,237	0	76	204	289
32965	1654	209	294	0,524	0,537	529,098	4,031	0	202	287	0,299	0,634	527,51	4,17	0	76	204	289
32985	1655	203	291	0,525	0,537	529,91	4,042	0	200	291	0,3	0,633	527,919	4,167	0	76	204	289
33005	1656	205	314	0,525	0,536	529,91	3,952	0	226	273	0,301	0,632	527,919	4,071	0	76	204	289
33025	1657	200	291	0,526	0,536	529,91	3,847	0	229	271	0,301	0,632	527,919	4,29	0	76	204	289
33045	1658	189	301	0,526	0,536	529,91	3,791	0	204	277	0,301	0,632	527,919	4,105	0	76	204	289
33064	1659	215	286	0,525	0,536	529,91	4,03	0	210	274	0,301	0,632	527,919	4,294	0	76	204	289
33084	1660	210	287	0,525	0,536	529,828	3,969	0	209	278	0,301	0,633	526,17	4,22	0	76	204	289
33104	1661	208	292	0,525	0,537	529,828	3,869	0	213	302	0,3	0,633	526,17	4,22	0	76	204	289
33124	1662	202	301	0,524	0,537	529,828	3,739	0	203	284	0,299	0,634	526,17	4,071	0	76	204	289
33144	1663	199	291	0,524	0,538	529,828	3,9	0	216	271	0,299	0,634	526,17	4,051	0	76	204	289
33164	1664	189	292	0,523	0,538	529,828	3,914	0	213	270	0,298	0,634	526,17	4,343	0	76	204	289
33184	1665	185	294	0,523	0,538	529,572	3,927	0	219	266	0,298	0,635	528,185	4,289	0	76	204	289
33204	1666	194	309	0,522	0,538	529,572	3,861	0	204	318	0,297	0,635	528,185	4,28	0
33224	1667	199	298	0,522	0,538	529,572	4,03	0	209	280	0,297	0,635	528,185	4,217	0
33244	1668	184	279	0,522	0,538	529,572	3,916	0	218	274	0,297	0,635	528,185	4,462	0
33264	1669	197	290	0,522	0,538	529,572	3,801	0	216	272	0,297	0,635	528,185	4,346	0
33284	1670	196	280	0,522	0,539	530,036	3,855	0	217	269	0,296	0,636	528,27	4,382	0
33304	1671	310	448	0,52	0,541	530,036	3,939	0	295	442	0,295	0,638	528,27	4,383	0	77	291	446
33324	1672	322	454	0,519	0,541	530,036	3,954	0	312	430	0,294	0,638	528,27	4,359	0	77	291	446
33343	1673	300	452	0,518	0,541	530,036	3,994	0	313	462	0,293	0,639	528,27	4,436	0	77	291	446
33363	1674	326	461	0,518	0,542	530,036	3,857	0	300	463	0,292	0,64	528,27	4,218	0	77	291	446
33383	1675	320	461	0,517	0,543	533,132	3,889	0	310	466	0,291	0,641	527,515	4,205	0	77	291	446
33403	1676	314	458	0,516	0,543	533,132	3,846	0	311	445	0,29	0,642	527,515	4,382	0	77	291	446
33423	1677	296	471	0,516	0,544	533,132	4,02	0	306	459	0,289	0,643	527,515	4,344	0	77	291	446
33443	1678	300	445	0,515	0,545	533,132	3,931	0	331	460	0,289	0,644	527,515	4,395	0	77	291	446
33463	1679	304	457	0,515	0,546	533,132	4,075	0	317	439	0,289	0,645	527,515	4,344	0	77	291	446
33483	1680	296	456	0,515	0,546	532,723	4,061	0	322	446	0,289	0,645	526,791	4,355	0	77	291	446
33503	1681	314	466	0,515	0,546	532,723	4,006	0	324	449	0,289	0,645	526,791	4,254	0	77	291	446
33523	1682	317	466	0,516	0,546	532,723	3,917	0	315	460	0,289	0,645	526,791	4,366	0	77	291	446
33544	1683	295	453	0,516	0,546	532,723	3,811	0	313	450	0,29	0,644	526,791	4,448	0	77	291	446
33563	1684	289	451	0,517	0,545	532,723	3,876	0	293	439	0,291	0,642	526,791	4,325	0	77	291	446
33583	1685	282	448	0,518	0,544	533,437	3,832	0	286	440	0,292	0,641	527,611	4,345	0	77	291	446
33603	1686	284	451	0,519	0,542	533,437	3,929	0	284	454	0,292	0,639	527,611	4,537	0	77	291	446
33623	1687	288	446	0,52	0,541	533,437	3,913	0	293	427	0,293	0,636	527,611	4,183	0	77	291	446
33643	1688	295	466	0,521	0,539	533,437	4,006	0	284	427	0,294	0,634	527,611	4,463	0	77	291	446
33663	1689	278	452	0,521	0,537	533,437	3,994	0	275	439	0,295	0,631	527,611	4,323	0	77	291	446
33682	1690	282	455	0,522	0,534	533,077	3,979	0	277	424	0,296	0,627	527,987	4,465	0	77	291	446
33703	1691	273	446	0,523	0,532	533,077	4,019	0	289	452	0,297	0,624	527,987	4,473	0	77	291	446
33722	1692	278	454	0,524	0,529	533,077	4	0	292	433	0,297	0,621	527,987	4,39	0	77	291	446
33743	1693	271	447	0,524	0,527	533,077	4,005	0	272	432	0,298	0,618	527,987	4,286	0	77	291	446
33762	1694	279	447	0,524	0,526	533,077	4,053	0	245	442	0,298	0,616	527,987	4,279	0	77	291	446
33783	1695	276	445	0,525	0,525	535,593	4,066	0	238	432	0,298	0,614	527,798	4,271	0	77	291	446
33802	1696	279	452	0,525	0,524	535,593	3,941	0	289	435	0,298	0,613	527,798	4,42	0	77	291	446
33823	1697	289	441	0,525	0,524	535,593	4,074	0	267	407	0,298	0,612	527,798	4,518	0	77	291	446
33842	1698	282	440	0,524	0,523	535,593	4	0	298	437	0,298	0,612	527,798	4,502	0	77	291	446
33863	1699	289	463	0,523	0,524	535,593	4,166	0	283	433	0,296	0,612	527,798	4,5	0	77	291	446
33882	1700	288	459	0,522	0,525	533,819	4,159	0	278	426	0,294	0,613	528,186	4,501	0	77	291	446
33903	1701	283	459	0,52	0,527	533,819	4,121	0	275	422	0,292	0,615	528,186	4,64	0	77	291	446
33922	1702	290	458	0,518	0,528	533,819	4,128	0	288	438	0,29	0,617	528,186	4,603	0	77	291	446
33943	1703	280	447	0,517	0,53	533,819	3,958	0	296	424	0,289	0,619	528,186	4,506	0	77	291	446
33962	1704	288	451	0,516	0,531	533,819	4,163	0	285	443	0,288	0,62	528,186	4,597	0	77	291	446
33983	1705	289	448	0,516	0,531	532,613	4,118	0	286	440	0,287	0,62	527,691	4,559	0	77	291	446
34001	1706	268	438	0,516	0,53	532,613	4,046	0	279	443	0,288	0,619	527,691	4,373	0	77	291	446
34024	1707	283	449	0,517	0,527	532,613	3,989	0	278	438	0,289	0,615	527,691	4,392	0	77	291	446
34041	1708	281	446	0,518	0,523	532,613	4,219	0	261	351	0,29	0,61	527,691	4,274	0
34063	1709	270	431	0,521	0,519	532,613	4,093	0	281	432	0,293	0,605	527,691	4,551	0
34081	1710	276	433	0,524	0,513	535,269	4,146	0	278	403	0,297	0,597	525,366	4,526	0
34103	1711	269	445	0,528	0,506	535,269	3,986	0	301	473	0,301	0,588	525,366	4,506	0
34121	1712	-800	-600	-1	-1	-1	-1	4	-800	-600	-1	-1	-1	-1	4
34143	1713	-800	-600	-1	-1	-1	-1	4	-800	-600	-1	-1	-1	-1	4
34161	1714	-225	360	0,547	0,487	535,269	3,907	0	-181	344	0,326	0,557	525,366	4,211	0
34183	1715	-147	406	0,554	0,483	495,983	3,632	0	-135	382	0,337	0,547	492,925	3,962	0
34201	1716	-800	-600	0,348	0,538	-1	-1	4	-481	361	0,348	0,538	492,925	3,646	0
34223	1717	-800	-600	-1	-1	-1	-1	4	-800	-600	-1	-1	-1	-1	4
34241	1718	-800	-600	-1	-1	-1	-1	4	-800	-600	-1	-1	-1	-1	4
34260	1719	-800	-600	-1	-1	-1	-1	4	-800	-600	-1	-1	-1	-1	4
34280	1720	-800	-600	0,392	0,517	-1	-1	4	-800	-600	0,392	0,517	-1	-1	4
34300	1721	-800	-600	0,399	0,519	-1	-1	4	-699	333	0,399	0,519	475,393	3,506	0
34320	1722	-800	-600	0,405	0,524	-1	-1	4	-675	328	0,405	0,524	475,393	3,672	0
34340	1723	-800	-600	-1	-1	-1	-1	4	-800	-600	-1	-1	-1	-1	4
34360	1724	-800	-600	0,41	0,542	-1	-1	4	-700	344	0,41	0,542	475,393	3,609	0
34380	1725	-800	-600	0,412	0,552	-1	-1	4	-749	328	0,412	0,552	483,906	3,638	0
34400	1726	-800	-600	-1	-1	-1	-1	4	-800	-600	-1	-1	-1	-1	4
34420	1727	-800	-600	-1	-1	-1	-1	4	-800	-600	-1	-1	-1	-1	4
34440	1728	-800	-600	-1	-1	-1	-1	4	-800	-600	-1	-1	-1	-1	4
34460	1729	-800	-600	-1	-1	-1	-1	4	-800	-600	-1	-1	-1	-1	4
34480	1730	-800	-600	0,431	0,584	-1	-1	4	-800	-600	0,431	0,584	-1	-1	4
34500	1731	-800	-600	-1	-1	-1	-1	4	-800	-600	-1	-1	-1	-1	4
34520	1732	-800	-600	-1	-1	-1	-1	4	-800	-600	-1	-1	-1	-1	4
34540	1733	-800	-600	-1	-1	-1	-1	4	-800	-600	-1	-1	-1	-1	4
34559	1734	-800	-600	-1	-1	-1	-1	4	-800	-600	-1	-1	-1	-1	4
34579	1735	-800	-600	-1	-1	-1	-1	4	-800	-600	-1	-1	-1	-1	4
34599	1736	-800	-600	-1	-1	-1	-1	4	-800	-600	-1	-1	-1	-1	4
34619	1737	-800	-600	-1	-1	-1	-1	4	-800	-600	-1	-1	-1	-1	4
34639	1738	-800	-600	-1	-1	-1	-1	4	-800	-600	-1	-1	-1	-1	4
34659	1739	-800	-600	-1	-1	-1	-1	4	-800	-600	-1	-1	-1	-1	4
34679	1740	-800	-600	-1	-1	-1	-1	4	-800	-600	-1	-1	-1	-1	4
34699	1741	-800	-600	-1	-1	-1	-1	4	-800	-600	-1	-1	-1	-1	4
34719	1742	-800	-600	-1	-1	-1	-1	4	-800	-600	-1	-1	-1	-1	4
34739	1743	-800	-600	-1	-1	-1	-1	4	-800	-600	-1	-1	-1	-1	4
34759	1744	-800	-600	-1	-1	-1	-1	4	-800	-600	-1	-1	-1	-1	4
34779	1745	-800	-600	-1	-1	-1	-1	4	-800	-600	-1	-1	-1	-1	4
34799	1746	-800	-600	-1	-1	-1	-1	4	-800	-600	-1	-1	-1	-1	4
34819	1747	-800	-600	-1	-1	-1	-1	4	-800	-600	-1	-1	-1	-1	4
34839	1748	-800	-600	-1	-1	-1	-1	4	-800	-600	-1	-1	-1	-1	4
34858	1749	-800	-600	-1	-1	-1	-1	4	-800	-600	-1	-1	-1	-1	4
34878	1750	-800	-600	-1	-1	-1	-1	4	-800	-600	-1	-1	-1	-1	4
34898	1751	-800	-600	-1	-1	-1	-1	4	-800	-600	-1	-1	-1	-1	4
34918	1752	-800	-600	-1	-1	-1	-1	4	-800	-600	-1	-1	-1	-1	4
34938	1753	-800	-600	-1	-1	-1	-1	4	-800	-600	-1	-1	-1	-1	4
34958	1754	-800	-600	-1	-1	-1	-1	4	-800	-600	-1	-1	-1	-1	4
34978	1755	-800	-600	0,482	0,54	-1	-1	4	-800	-600	0,482	0,54	-1	-1	4
34998	1756	-800	-600	0,257	0,63	-1	-1	4	-800	-600	0,257	0,63	-1	-1	4
35018	1757	391	389	0,499	0,53	516,396	3,738	2	202	350	0,499	0,53	516,396	3,738	2
35038	1758	580	480	0,274	0,612	516,396	4,09	1	388	445	0,274	0,612	516,396	4,09	3
35058	1759	594	438	0,278	0,603	516,396	3,864	1	405	403	0,278	0,603	516,396	3,864	3
35078	1760	578	477	0,28	0,597	516,396	3,875	1	387	442	0,28	0,597	516,396	3,875	3
35098	1761	-800	-600	0,51	0,503	-1	-1	4	-800	-600	0,28	0,593	-1	-1	4
35118	1762	-800	-600	0,279	0,59	-1	-1	4	419	398	0,279	0,59	518,836	3,826	0	78	399	408
35137	1763	412	406	0,507	0,499	528,327	3,556	0	435	381	0,277	0,587	518,836	4,102	0	78	399	408
35157	1764	422	393	0,504	0,497	528,327	3,637	0	403	416	0,274	0,583	518,836	4,036	0	78	399	408
35177	1765	403	401	0,502	0,494	528,327	3,639	0	409	409	0,271	0,58	518,836	4,072	0	78	399	408
35197	1766	404	391	0,5	0,49	531,937	3,665	0	409	407	0,269	0,576	522,295	4,066	0	78	399	408
35217	1767	406	411	0,499	0,487	531,937	3,626	0	415	411	0,269	0,573	522,295	4,249	0	78	399	408
35237	1768	391	417	0,499	0,485	531,937	3,812	0	412	424	0,268	0,571	522,295	3,987	0	78	399	408
35257	1769	397	387	0,5	0,485	531,937	3,751	0	403	434	0,269	0,571	522,295	4,135	0	78	399	408
35277	1770	391	404	0,5	0,486	531,937	3,797	0	413	404	0,269	0,572	522,295	4,256	0	78	399	408
35297	1771	395	398	0,499	0,487	532,194	3,773	0	410	410	0,268	0,574	525,099	4,184	0	78	399	408
35317	1772	401	409	0,497	0,489	532,194	3,868	0	411	396	0,266	0,576	525,099	4,335	0	78	399	408
35337	1773	390	396	0,495	0,491	532,194	3,984	0	421	398	0,264	0,579	525,099	4,292	0	78	399	408
35357	1774	385	410	0,493	0,493	532,194	3,88	0	407	410	0,262	0,581	525,099	4,293	0	78	399	408
35377	1775	380	424	0,492	0,494	532,194	4,008	0	415	415	0,261	0,582	525,099	4,192	0	78	399	408
35397	1776	376	423	0,492	0,495	531,512	3,977	0	417	422	0,261	0,584	524,002	4,151	0	78	399	408
35417	1777	381	424	0,493	0,495	531,512	3,955	0	421	404	0,262	0,585	524,002	4,159	0	78	399	408
35437	1778	375	426	0,493	0,495	531,512	4,14	0	386	381	0,263	0,586	524,002	4,378	0	78	399	408
35456	1779	371	447	0,494	0,495	531,512	3,973	0	419	389	0,263	0,587	524,002	4,528	0	78	399	408
35476	1780	360	428	0,494	0,495	531,512	3,989	0	386	404	0,263	0,587	524,002	4,221	0	78	399	408
35496	1781	354	436	0,493	0,493	530,969	4,038	0	398	394	0,263	0,587	524,912	4,381	0	78	399	408
35516	1782	388	383	0,493	0,492	530,969	3,838	0	400	396	0,263	0,586	524,912	4,475	0
35536	1783	367	396	0,493	0,49	530,969	4,055	0	386	417	0,263	0,585	524,912	4,362	0
35556	1784	394	371	0,493	0,489	530,969	3,995	0	413	417	0,263	0,584	524,912	4,461	0
35576	1785	374	429	0,493	0,487	530,969	3,948	0	402	415	0,263	0,583	524,912	4,503	0
35596	1786	386	434	0,493	0,486	529,869	4,042	0	402	414	0,263	0,582	524,3	4,468	0
35616	1787	369	401	0,493	0,484	529,869	4,006	0	389	386	0,263	0,582	524,3	4,264	0
35636	1788	363	421	0,493	0,482	529,869	4,184	0	406	384	0,263	0,581	524,3	4,436	0
35656	1789	388	427	0,492	0,48	529,869	3,975	0	389	403	0,263	0,58	524,3	4,253	0
35676	1790	-800	-600	0,263	0,579	-1	-1	4	403	369	0,263	0,579	524,3	4,334	0
35696	1791	-800	-600	0,491	0,476	-1	-1	4	397	373	0,262	0,578	522,498	4,365	0
35716	1792	367	434	0,49	0,474	529,858	4,132	0	408	379	0,261	0,577	522,498	4,214	0
35735	1793	376	438	0,489	0,472	529,858	4,054	0	396	383	0,26	0,576	522,498	4,419	0
35756	1794	482	374	0,486	0,47	529,858	3,996	0	501	401	0,257	0,575	522,498	4,614	0
35775	1795	581	357	0,482	0,468	529,858	4,108	0	577	378	0,254	0,575	522,498	4,136	0
35795	1796	629	341	0,481	0,467	529,004	4,046	0	610	390	0,253	0,575	515,719	4,228	0
35815	1797	566	382	0,48	0,466	529,004	4,072	0	571	367	0,252	0,575	515,719	4,252	0	79	582	373
35835	1798	590	343	0,478	0,465	529,004	4,034	0	589	389	0,25	0,574	515,719	4,187	0	79	582	373
35855	1799	575	375	0,477	0,464	529,004	4,045	0	600	373	0,249	0,572	515,719	4,162	0	79	582	373
35875	1800	566	380	0,477	0,462	529,004	3,913	0	594	379	0,248	0,57	515,719	4,262	0	79	582	373
35895	1801	571	369	0,477	0,46	527,891	3,876	0	598	387	0,248	0,567	515,335	4,221	0	79	582	373
35915	1802	582	388	0,477	0,457	527,891	4,13	0	578	380	0,248	0,564	515,335	4,182	0	79	582	373
35935	1803	571	362	0,477	0,455	527,891	4,071	0	581	367	0,249	0,561	515,335	4,296	0	79	582	373
35955	1804	589	357	0,478	0,453	527,891	4,192	0	573	391	0,249	0,557	515,335	4,169	0	79	582	373
35975	1805	581	388	0,478	0,452	527,891	4,015	0	574	363	0,249	0,554	515,335	4,135	0	79	582	373
35995	1806	583	372	0,478	0,45	529,683	4,049	0	572	367	0,249	0,551	517,236	4,171	0	79	582	373
36015	1807	585	333	0,478	0,449	529,683	4,072	0	593	378	0,248	0,55	517,236	4,333	0	79	582	373
36034	1808	562	389	0,477	0,449	529,683	4,095	0	587	360	0,247	0,549	517,236	4,337	0	79	582	373
36054	1809	590	376	0,475	0,449	529,683	4,032	0	599	389	0,245	0,55	517,236	4,293	0	79	582	373
36074	1810	623	327	0,472	0,45	529,683	4,122	0	633	334	0,242	0,551	517,236	4,292	0	80	633	343
36094	1811	621	355	0,47	0,451	526,571	4,087	0	635	341	0,24	0,553	512,488	4,253	0	80	633	343
36114	1812	629	356	0,468	0,453	526,571	4,033	0	616	347	0,237	0,555	512,488	4,056	0	80	633	343
36134	1813	634	330	0,466	0,455	526,571	3,925	0	639	353	0,235	0,558	512,488	4,133	0	80	633	343
36154	1814	653	308	0,464	0,458	526,571	4,157	0	642	353	0,234	0,561	512,488	4,251	0	80	633	343
36174	1815	630	345	0,463	0,46	526,571	4,077	0	651	353	0,233	0,564	512,488	4,321	0	80	633	343
36194	1816	637	327	0,463	0,461	525,639	4,077	0	657	353	0,234	0,567	512,286	4,389	0	80	633	343
36214	1817	624	316	0,464	0,462	525,639	4,005	0	634	363	0,235	0,568	512,286	4,177	0	80	633	343
36234	1818	650	345	0,465	0,462	525,639	4,077	0	638	344	0,236	0,568	512,286	4,208	0	80	633	343
36254	1819	632	332	0,467	0,461	525,639	3,976	0	641	357	0,238	0,567	512,286	4,289	0	80	633	343
36274	1820	614	339	0,47	0,46	525,639	4,175	0	624	359	0,241	0,566	512,286	4,053	0	80	633	343
36294	1821	623	327	0,473	0,46	529,223	4,202	0	626	349	0,244	0,565	514,988	4,099	0	80	633	343
36314	1822	648	334	0,476	0,46	529,223	4,085	0	629	365	0,248	0,564	514,988	4,206	0	80	633	343
36333	1823	621	322	0,478	0,46	529,223	4,376	0	624	359	0,251	0,563	514,988	4,37	0	80	633	343
36353	1824	634	355	0,481	0,46	529,223	4,131	0	633	359	0,253	0,563	514,988	4,25	0	80	633	343
36373	1825	626	329	0,482	0,459	529,223	4,352	0	623	351	0,254	0,562	514,988	4,253	0	80	633	343
36393	1826	636	326	0,483	0,459	532,637	4,289	0	628	346	0,255	0,562	516,999	4,271	0	80	633	343
36413	1827	615	345	0,483	0,459	532,637	4,268	0	624	343	0,256	0,561	516,999	4,163	0	80	633	343
36433	1828	639	344	0,483	0,459	532,637	4,159	0	639	356	0,256	0,561	516,999	4,292	0	80	633	343
36453	1829	674	318	0,484	0,46	532,637	4,051	0	626	348	0,257	0,561	516,999	4,129	0	80	633	343
36473	1830	495	295	0,486	0,46	532,637	4,023	0	544	325	0,259	0,561	516,999	4,45	0
36493	1831	506	284	0,491	0,461	533,381	4,001	0	542	316	0,264	0,56	526,499	4,527	0
36513	1832	214	225	0,495	0,462	533,381	4,134	0	254	205	0,269	0,559	526,499	4,457	0	81	223	225
36533	1833	207	224	0,499	0,462	533,381	4,084	0	245	238	0,273	0,558	526,499	4,25	0	81	223	225
36553	1834	208	223	0,502	0,461	533,381	3,958	0	242	242	0,276	0,556	526,499	4,266	0	81	223	225
36573	1835	191	220	0,505	0,46	533,381	4,119	0	233	205	0,28	0,553	526,499	4,375	0	81	223	225
36593	1836	188	227	0,508	0,459	528,64	4,027	0	227	218	0,283	0,55	528,868	4,287	0	81	223	225
36613	1837	195	228	0,511	0,458	528,64	4,03	0	241	220	0,286	0,548	528,868	4,264	0	81	223	225
36632	1838	212	230	0,513	0,457	528,64	4,006	0	241	225	0,288	0,547	528,868	4,342	0	81	223	225
36652	1839	212	235	0,515	0,456	528,64	4,252	0	237	212	0,29	0,545	528,868	4,187	0	81	223	225
36672	1840	214	226	0,516	0,456	528,64	4,004	0	227	234	0,291	0,543	528,868	4,204	0	81	223	225
36692	1841	213	221	0,517	0,455	532,61	4,115	0	225	230	0,293	0,542	530,113	4,23	0	81	223	225
36712	1842	215	224	0,518	0,454	532,61	3,959	0	233	236	0,293	0,54	530,113	4,238	0	81	223	225
36732	1843	212	232	0,519	0,454	532,61	4,119	0	240	217	0,294	0,538	530,113	4,386	0	81	223	225
36752	1844	213	227	0,52	0,453	532,61	4,036	0	231	222	0,295	0,536	530,113	4,222	0	81	223	225
36772	1845	204	221	0,521	0,451	532,61	3,969	0	251	210	0,296	0,534	530,113	4,504	0	81	223	225
36792	1846	202	220	0,522	0,45	534,434	4,042	0	252	205	0,297	0,532	532,938	4,512	0	81	223	225
36812	1847	209	223	0,523	0,449	534,434	3,974	0	231	219	0,298	0,529	532,938	4,188	0	81	223	225
36832	1848	210	246	0,524	0,448	534,434	3,951	0	233	225	0,299	0,527	532,938	4,11	0	81	223	225
36852	1849	208	232	0,525	0,446	534,434	3,959	0	245	225	0,3	0,525	532,938	4,182	0	81	223	225
36872	1850	222	227	0,526	0,445	534,434	3,98	0	235	220	0,301	0,523	532,938	4,146	0	81	223	225
36892	1851	223	229	0,526	0,442	538,89	4,002	0	238	219	0,302	0,52	535,431	4,14	0	81	223	225
36912	1852	214	222	0,526	0,438	538,89	3,865	0	230	226	0,301	0,515	535,431	4,04	0	81	223	225
36931	1853	213	227	0,525	0,435	538,89	3,926	0	230	204	0,301	0,511	535,431	4,155	0	81	223	225
36951	1854	207	239	0,525	0,431	538,89	3,959	0	235	224	0,301	0,507	535,431	4,187	0	81	223	225
36971	1855	210	244	0,524	0,428	538,89	3,925	0	237	217	0,301	0,503	535,431	4,357	0	81	223	225
36991	1856	208	245	0,524	0,425	541,197	3,951	0	239	205	0,301	0,5	538,579	4,46	0	81	223	225
37011	1857	211	235	0,525	0,423	541,197	3,984	0	222	213	0,302	0,497	538,579	4,216	0	81	223	225
37031	1858	216	238	0,526	0,421	541,197	3,837	0	222	220	0,302	0,494	538,579	4,317	0	81	223	225
37051	1859	225	259	0,526	0,419	541,197	3,998	0	262	228	0,304	0,491	538,579	4,359	0	81	223	225
37071	1860	322	441	0,526	0,418	541,197	4,11	0	324	394	0,304	0,489	538,579	4,125	0	82	336	436
37091	1861	338	457	0,526	0,414	551,327	4,16	0	344	410	0,305	0,485	542,776	4,209	0	82	336	436
37111	1862	340	439	0,528	0,41	551,327	4,182	0	346	420	0,306	0,481	542,776	4,151	0	82	336	436
37131	1863	333	458	0,528	0,407	551,327	4,042	0	343	424	0,307	0,478	542,776	4,38	0	82	336	436
37151	1864	331	429	0,528	0,404	551,327	4,088	0	345	447	0,306	0,474	542,776	4,254	0	82	336	436
37171	1865	318	455	0,527	0,4	551,327	4,264	0	344	427	0,305	0,471	542,776	4,169	0	82	336	436
37191	1866	312	444	0,526	0,398	552,123	4,218	0	343	433	0,303	0,469	546,82	4,284	0	82	336	436
37210	1867	-800	-600	-1	-1	-1	-1	4	-800	-600	-1	-1	-1	-1	4
37230	1868	-800	-600	-1	-1	-1	-1	4	-800	-600	-1	-1	-1	-1	4
37250	1869	-800	-600	-1	-1	-1	-1	4	-800	-600	-1	-1	-1	-1	4
37270	1870	-800	-600	-1	-1	-1	-1	4	-800	-600	-1	-1	-1	-1	4
37290	1871	-800	-600	-1	-1	-1	-1	4	-800	-600	-1	-1	-1	-1	4
37310	1872	151	500	0,524	0,406	552,123	2,91	0	-800	-600	0,524	0,406	-1	-1	4
37330	1873	241	461	0,523	0,407	552,123	3,594	0	-800	-600	0,523	0,407	-1	-1	4
37350	1874	241	462	0,522	0,408	549,848	3,58	0	-800	-600	0,522	0,408	-1	-1	4
37370	1875	338	438	0,522	0,408	549,848	3,787	0	-800	-600	0,522	0,408	-1	-1	4
37390	1876	322	461	0,52	0,406	549,848	3,951	0	-800	-600	0,52	0,406	-1	-1	4
37410	1877	324	436	0,519	0,404	549,848	3,804	0	322	411	0,294	0,476	549,848	3,912	0	83	334	424
37430	1878	340	427	0,517	0,402	549,848	3,882	0	-800	-600	0,517	0,402	-1	-1	4	83	334	424
37450	1879	332	433	0,516	0,401	548,366	3,925	0	-800	-600	0,292	0,474	-1	-1	4	83	334	424
37470	1880	345	436	0,515	0,4	548,366	3,907	0	330	407	0,291	0,473	541,008	3,745	0	83	334	424
37490	1881	341	435	0,515	0,401	548,366	3,868	0	341	415	0,291	0,473	541,008	3,907	0	83	334	424
37510	1882	324	434	0,516	0,401	548,366	3,985	0	323	396	0,291	0,472	541,008	3,837	0	83	334	424
37529	1883	334	450	0,516	0,4	548,366	3,947	0	317	444	0,292	0,472	541,008	4,136	0	84	321	428
37549	1884	327	451	0,517	0,4	547,885	3,957	0	317	446	0,292	0,472	542,288	4,199	0	84	321	428
37569	1885	313	429	0,517	0,401	547,885	4,093	0	330	431	0,293	0,472	542,288	4,006	0	84	321	428
37589	1886	328	429	0,518	0,401	547,885	4,029	0	329	428	0,293	0,473	542,288	4,172	0	84	321	428
37609	1887	312	429	0,518	0,402	547,885	3,959	0	331	427	0,294	0,474	542,288	4,231	0	84	321	428
37629	1888	343	421	0,518	0,404	547,885	3,853	0	306	424	0,294	0,476	542,288	4,271	0	84	321	428
37649	1889	343	420	0,518	0,406	548,945	3,791	0	304	422	0,294	0,478	541,985	4,309	0	84	321	428
37669	1890	306	416	0,518	0,408	548,945	4,213	0	311	429	0,293	0,48	541,985	4,229	0	84	321	428
37689	1891	351	446	0,517	0,409	548,945	4,062	0	351	386	0,292	0,482	541,985	4,158	0
37709	1892	383	425	0,515	0,41	548,945	3,896	0	378	444	0,29	0,484	541,985	4,214	0	85	388	433
37729	1893	382	426	0,514	0,411	548,945	3,957	0	378	451	0,29	0,485	541,985	4,392	0	85	388	433
37749	1894	380	426	0,514	0,411	549,143	3,868	0	377	446	0,289	0,486	541,009	4,376	0	85	388	433
37769	1895	372	443	0,514	0,411	549,143	4,294	0	389	449	0,289	0,487	541,009	4,429	0	85	388	433
37789	1896	385	426	0,514	0,411	549,143	4,006	0	394	438	0,29	0,487	541,009	4,307	0	85	388	433
37808	1897	374	410	0,514	0,409	549,143	4,13	0	422	428	0,29	0,485	541,009	4,407	0	85	388	433
37828	1898	410	402	0,514	0,408	549,143	3,911	0	385	460	0,289	0,484	541,009	4,215	0	85	388	433
37848	1899	417	393	0,514	0,406	551,226	3,935	0	397	452	0,289	0,483	541,556	4,222	0	85	388	433
37868	1900	380	445	0,514	0,405	551,226	4,199	0	391	411	0,289	0,482	541,556	4,138	0	85	388	433
37888	1901	379	436	0,514	0,405	551,226	4,132	0	400	475	0,29	0,482	541,556	4,371	0	85	388	433
37908	1902	385	424	0,515	0,406	551,226	3,867	0	394	440	0,291	0,482	541,556	4,214	0	85	388	433
37928	1903	379	416	0,517	0,408	551,226	4,035	0	387	416	0,292	0,484	541,556	4,077	0	85	388	433
37948	1904	381	409	0,518	0,41	551,376	3,915	0	392	440	0,294	0,486	542,171	4,154	0	85	388	433
37968	1905	385	441	0,519	0,413	551,376	3,801	0	379	438	0,295	0,489	542,171	4,178	0	85	388	433
37988	1906	374	426	0,52	0,417	551,376	4,005	0	392	459	0,296	0,492	542,171	4,213	0	85	388	433
38008	1907	373	413	0,521	0,422	551,376	3,815	0	406	405	0,297	0,496	542,171	4,029	0
38028	1908	386	397	0,522	0,426	551,376	3,84	0	380	399	0,298	0,5	542,171	4,027	0
38048	1909	381	381	0,524	0,431	553,529	3,913	0	390	393	0,3	0,504	543,439	4,034	0
38068	1910	381	432	0,526	0,436	553,529	3,866	0	407	413	0,301	0,507	543,439	4,166	0
38087	1911	379	407	0,528	0,441	553,529	3,9	0	391	442	0,304	0,51	543,439	4,032	0
38107	1912	373	448	0,53	0,445	553,529	3,912	0	395	451	0,306	0,512	543,439	4,434	0
38127	1913	395	430	0,533	0,449	553,529	3,659	0	407	423	0,309	0,514	543,439	4,116	0
38147	1914	393	427	0,535	0,451	554,444	3,668	0	402	439	0,312	0,514	545,283	4,159	0
38167	1915	251	436	0,539	0,453	554,444	4,055	0	271	374	0,316	0,514	545,283	4,011	0
38187	1916	131	400	0,542	0,453	554,444	3,806	0	184	385	0,32	0,512	545,283	4,146	0	86	152	399
38207	1917	145	403	0,544	0,452	554,444	3,921	0	166	361	0,322	0,509	545,283	4,181	0	86	152	399
38227	1918	-800	-600	0,324	0,507	-1	-1	4	154	377	0,324	0,507	545,283	4,036	0	86	152	399
38247	1919	-800	-600	0,547	0,45	-1	-1	4	144	378	0,325	0,505	545,882	4,119	0	86	152	399
38267	1920	126	402	0,548	0,45	548,385	3,786	0	153	369	0,327	0,503	545,882	4,125	0	86	152	399
38287	1921	152	410	0,55	0,45	548,385	3,707	0	167	401	0,328	0,502	545,882	4,079	0	86	152	399
38307	1922	166	425	0,551	0,45	548,385	3,62	0	159	383	0,329	0,501	545,882	4,232	0	86	152	399
38327	1923	180	407	0,552	0,451	548,385	3,547	0	129	388	0,331	0,501	545,882	4,448	0	86	152	399
38347	1924	192	411	0,554	0,452	551,932	3,495	0	130	375	0,332	0,502	549,662	4,52	0	86	152	399
38367	1925	165	407	0,556	0,454	551,932	3,809	0	147	378	0,334	0,502	549,662	4,342	0	86	152	399
38387	1926	139	423	0,557	0,454	551,932	4,018	0	184	406	0,335	0,502	549,662	4,204	0	86	152	399
38406	1927	136	405	0,558	0,455	551,932	3,947	0	190	413	0,337	0,502	549,662	4,397	0	86	152	399
38426	1928	160	411	0,559	0,455	551,932	3,723	0	146	369	0,338	0,502	549,662	4,366	0	86	152	399
38446	1929	146	413	0,56	0,455	553,455	3,813	0	165	384	0,338	0,501	550,418	4,354	0	86	152	399
38466	1930	133	406	0,56	0,455	553,455	3,986	0	159	389	0,339	0,502	550,418	4,279	0	86	152	399
38486	1931	145	416	0,56	0,457	553,455	3,969	0	157	384	0,339	0,503	550,418	4,367	0	86	152	399
38506	1932	121	404	0,56	0,458	553,455	4,061	0	144	375	0,339	0,504	550,418	4,358	0	86	152	399
38526	1933	149	418	0,56	0,46	553,455	3,776	0	147	399	0,339	0,505	550,418	4,369	0	86	152	399
38546	1934	142	415	0,56	0,462	553,27	3,771	0	144	396	0,338	0,507	549,726	4,361	0	86	152	399
38566	1935	138	403	0,559	0,463	553,27	3,928	0	147	391	0,338	0,508	549,726	4,228	0	86	152	399
38586	1936	158	420	0,559	0,464	553,27	3,854	0	153	399	0,337	0,509	549,726	4,183	0	86	152	399
38606	1937	168	401	0,559	0,465	553,27	3,861	0	159	404	0,337	0,509	549,726	4,168	0	86	152	399
38626	1938	165	402	0,559	0,465	553,27	3,694	0	172	384	0,337	0,509	549,726	4,252	0	86	152	399
38646	1939	161	404	0,559	0,466	554,471	3,647	0	177	388	0,337	0,51	550,099	4,231	0	86	152	399
38666	1940	145	385	0,56	0,466	554,471	3,836	0	139	388	0,338	0,51	550,099	4,281	0	86	152	399
38686	1941	149	412	0,56	0,466	554,471	3,912	0	166	412	0,338	0,51	550,099	4,45	0	86	152	399
38705	1942	127	418	0,561	0,467	554,471	4,297	0	164	385	0,339	0,51	550,099	4,162	0	86	152	399
38725	1943	167	420	0,562	0,467	554,471	3,839	0	145	397	0,34	0,509	550,099	4,508	0	86	152	399
38745	1944	167	422	0,563	0,467	552,792	3,963	0	157	402	0,342	0,508	550,84	4,437	0	86	152	399
38765	1945	147	411	0,565	0,467	552,792	4,04	0	139	383	0,343	0,507	550,84	4,372	0	86	152	399
38785	1946	127	407	0,567	0,466	552,792	4,098	0	146	410	0,346	0,505	550,84	4,647	0	86	152	399
38805	1947	145	399	0,569	0,465	552,792	4,182	0	180	413	0,349	0,502	550,84	4,682	0	86	152	399
38825	1948	145	419	0,573	0,463	552,792	3,839	0	152	403	0,354	0,498	550,84	4,391	0	86	152	399
38845	1949	138	413	0,58	0,46	555,738	3,892	0	167	403	0,361	0,492	548,918	4,523	0	86	152	399
38865	1950	122	420	0,589	0,454	555,738	4,394	0	139	365	0,373	0,481	548,918	4,675	0	86	152	399
38885	1951	-800	-600	-1	-1	-1	-1	4	-800	-600	-1	-1	-1	-1	4
38905	1952	-800	-600	-1	-1	-1	-1	4	-800	-600	-1	-1	-1	-1	4
38925	1953	-800	-600	-1	-1	-1	-1	4	-800	-600	-1	-1	-1	-1	4
38945	1954	-800	-600	-1	-1	-1	-1	4	-800	-600	-1	-1	-1	-1	4
38965	1955	-800	-600	-1	-1	-1	-1	4	-800	-600	-1	-1	-1	-1	4
38985	1956	-800	-600	-1	-1	-1	-1	4	-800	-600	-1	-1	-1	-1	4
39005	1957	-800	-600	-1	-1	-1	-1	4	-800	-600	-1	-1	-1	-1	4
39024	1958	-800	-600	-1	-1	-1	-1	4	-800	-600	-1	-1	-1	-1	4
39044	1959	-800	-600	-1	-1	-1	-1	4	-800	-600	-1	-1	-1	-1	4
39064	1960	-800	-600	-1	-1	-1	-1	4	-800	-600	-1	-1	-1	-1	4
39084	1961	-800	-600	-1	-1	-1	-1	4	-800	-600	-1	-1	-1	-1	4
39104	1962	-800	-600	-1	-1	-1	-1	4	-800	-600	-1	-1	-1	-1	4
39124	1963	-800	-600	-1	-1	-1	-1	4	-800	-600	-1	-1	-1	-1	4
39144	1964	-800	-600	-1	-1	-1	-1	4	-800	-600	-1	-1	-1	-1	4
39164	1965	-800	-600	-1	-1	-1	-1	4	-800	-600	-1	-1	-1	-1	4
39184	1966	-800	-600	-1	-1	-1	-1	4	-800	-600	-1	-1	-1	-1	4
39204	1967	-800	-600	-1	-1	-1	-1	4	-800	-600	-1	-1	-1	-1	4
39224	1968	-800	-600	-1	-1	-1	-1	4	-800	-600	-1	-1	-1	-1	4
39244	1969	-800	-600	-1	-1	-1	-1	4	-800	-600	-1	-1	-1	-1	4
39264	1970	-800	-600	-1	-1	-1	-1	4	-800	-600	-1	-1	-1	-1	4
39283	1971	-800	-600	-1	-1	-1	-1	4	-800	-600	-1	-1	-1	-1	4
39303	1972	-800	-600	-1	-1	-1	-1	4	-800	-600	-1	-1	-1	-1	4
39323	1973	-800	-600	-1	-1	-1	-1	4	-800	-600	-1	-1	-1	-1	4
39343	1974	-800	-600	-1	-1	-1	-1	4	-800	-600	-1	-1	-1	-1	4
39363	1975	-800	-600	-1	-1	-1	-1	4	-800	-600	-1	-1	-1	-1	4
39383	1976	-800	-600	-1	-1	-1	-1	4	-800	-600	-1	-1	-1	-1	4
39403	1977	-800	-600	-1	-1	-1	-1	4	-800	-600	-1	-1	-1	-1	4
39423	1978	-800	-600	-1	-1	-1	-1	4	-800	-600	-1	-1	-1	-1	4
39443	1979	-800	-600	-1	-1	-1	-1	4	-800	-600	-1	-1	-1	-1	4
39463	1980	-800	-600	-1	-1	-1	-1	4	-800	-600	-1	-1	-1	-1	4
39483	1981	-800	-600	-1	-1	-1	-1	4	-800	-600	-1	-1	-1	-1	4
39503	1982	-800	-600	-1	-1	-1	-1	4	-800	-600	-1	-1	-1	-1	4
39523	1983	-800	-600	-1	-1	-1	-1	4	-800	-600	-1	-1	-1	-1	4
39543	1984	-800	-600	-1	-1	-1	-1	4	-800	-600	-1	-1	-1	-1	4
[truncated: 6,913 more rows]
