# Supplementary material for: Perception of Individual and Joint Action in Infants and Adults
Source: PLoS One. 2014 Sep 9;9(9):e107450. doi: 10.1371/journal.pone.0107450 (PMC4174902; doi:10.1371/journal.pone.0107450)
Supplement: Data S1 — Raw files of eye tracking data of all participants. (ZIP) [file pone.0107450.s001.zip › Turm2012b_09_13.csv]

Data properties:
Recording date: 08.08.2012
Recording time : 10:49:35:828 (corresponds to time 0)
Study: Turmbau2012b
Subject: Turm2012b_09_13
Recording: Turm2012b_09_13
Screen resolution: 800 x 600
Coordinate unit: Pixels
Filter settings:
Eye: Average
Fixation radius: 30
Min duration: 100
Timestamp	Number	GazepointX (L)	GazepointY (L)	CamX (L)	CamY (L)	Distance (L)	Pupil (L)	Validity (L)	GazepointX (R)	GazepointY (R)	CamX (R)	CamY (R)	Distance (R)	Pupil (R)	Validity (R)	Fixation	GazepointX	GazepointY	Event	Event Key	Data 1	Data 2	Description
10	1	389	196	0,482	0,581	582,679	3,125	0	376	225	0,261	0,673	588,253	3,608	0
30	2	388	193	0,482	0,581	582,296	3,083	0	377	224	0,261	0,672	587,919	3,597	0
50	3	358	249	0,483	0,582	582,296	3,263	0	331	277	0,261	0,674	587,919	3,724	0	1	354	265
70	4	366	241	0,482	0,583	582,296	3,194	0	337	265	0,261	0,674	587,919	3,652	0	1	354	265
89	5	358	258	0,482	0,583	582,296	3,184	0	332	285	0,261	0,675	587,919	3,694	0	1	354	265
109	6	367	256	0,481	0,583	582,296	3,215	0	334	282	0,26	0,674	587,919	3,673	0	1	354	265
129	7	365	255	0,481	0,582	582,239	3,218	0	332	279	0,259	0,674	589,824	3,705	0	1	354	265
149	8	361	251	0,481	0,583	582,239	3,252	0	338	276	0,259	0,674	589,824	3,635	0	1	354	265
169	9	368	250	0,481	0,583	582,239	3,16	0	337	278	0,259	0,674	589,824	3,673	0	1	354	265
189	10	352	257	0,481	0,583	582,239	3,177	0	337	280	0,26	0,675	589,824	3,688	0	1	354	265
209	11	358	251	0,482	0,583	582,239	3,137	0	339	275	0,26	0,675	589,824	3,711	0	1	354	265
229	12	357	253	0,482	0,583	582,277	3,135	0	338	276	0,261	0,675	589,125	3,725	0	1	354	265
249	13	359	251	0,483	0,584	582,277	3,134	0	333	283	0,261	0,675	589,125	3,734	0	1	354	265
269	14	362	250	0,483	0,584	582,277	3,149	0	344	277	0,262	0,675	589,125	3,672	0	1	354	265
289	15	366	243	0,484	0,584	582,277	3,2	0	334	276	0,262	0,675	589,125	3,69	0	1	354	265
309	16	371	250	0,484	0,584	582,277	3,151	0	331	280	0,262	0,675	589,125	3,695	0	1	354	265
329	17	375	247	0,483	0,583	582,337	3,169	0	335	277	0,261	0,675	588,31	3,696	0	1	354	265
329								5							5				ShowAVI	8	0	0	atFish.avi
349	18	363	256	0,483	0,583	582,337	3,096	0	331	279	0,261	0,675	588,31	3,667	0	1	354	265
369	19	360	256	0,483	0,584	582,337	3,075	0	338	280	0,261	0,675	588,31	3,661	0	1	354	265
389	20	374	245	0,482	0,584	582,337	3,248	0	334	282	0,26	0,675	588,31	3,563	0	1	354	265
408	21	361	262	0,482	0,583	582,337	3,101	0	336	274	0,26	0,675	588,31	3,553	0	1	354	265
428	22	366	258	0,481	0,583	583,345	3,139	0	337	275	0,26	0,675	588,089	3,543	0	1	354	265
448	23	370	256	0,482	0,583	583,345	3,074	0	-800	-600	0,482	0,583	-1	-1	4	1	354	265
468	24	372	253	0,482	0,583	583,345	3,128	0	334	279	0,26	0,675	588,089	3,522	0	1	354	265
488	25	368	271	0,482	0,584	583,345	2,949	0	337	285	0,26	0,675	588,089	3,422	0	1	354	265
508	26	363	257	0,482	0,584	583,345	3,072	0	341	273	0,261	0,676	588,089	3,408	0	1	354	265
528	27	363	259	0,483	0,584	583,418	3,055	0	343	274	0,261	0,676	587,331	3,39	0	1	354	265
548	28	365	268	0,483	0,584	583,418	2,973	0	-800	-600	0,483	0,584	-1	-1	4	1	354	265
568	29	361	254	0,483	0,584	583,418	2,967	0	335	284	0,262	0,676	587,331	3,447	0	1	354	265
588	30	377	257	0,483	0,584	583,418	2,955	0	337	276	0,261	0,676	587,331	3,349	0	1	354	265
608	31	358	245	0,483	0,584	583,418	2,938	0	331	281	0,261	0,675	587,331	3,34	0	1	354	265
628	32	363	243	0,482	0,583	582,916	2,926	0	330	276	0,261	0,675	588,82	3,339	0	1	354	265
648	33	373	256	0,482	0,584	582,916	2,894	0	-800	-600	0,482	0,584	-1	-1	4	1	354	265
668	34	358	264	0,482	0,584	582,916	2,893	0	342	282	0,26	0,676	588,82	3,359	0	1	354	265
687	35	372	273	0,482	0,584	582,916	2,891	0	338	282	0,26	0,676	588,82	3,334	0	1	354	265
707	36	360	246	0,482	0,585	582,916	2,928	0	344	278	0,26	0,676	588,82	3,388	0	1	354	265
727	37	365	252	0,481	0,584	582,794	2,929	0	344	277	0,26	0,676	588,33	3,386	0	1	354	265
747	38	357	243	0,482	0,584	582,794	2,952	0	345	278	0,26	0,677	588,33	3,353	0	1	354	265
767	39	360	251	0,482	0,584	582,794	3,033	0	341	280	0,26	0,676	588,33	3,34	0	1	354	265
787	40	374	262	0,482	0,584	582,794	2,971	0	342	280	0,261	0,676	588,33	3,403	0	1	354	265
807	41	361	251	0,482	0,584	582,794	2,938	0	343	274	0,261	0,676	588,33	3,435	0	1	354	265
827	42	366	254	0,482	0,584	583,379	2,965	0	342	275	0,261	0,676	588,273	3,451	0	1	354	265
847	43	377	255	0,482	0,584	583,379	2,98	0	348	270	0,261	0,676	588,273	3,436	0	1	354	265
867	44	363	253	0,482	0,584	583,379	2,958	0	342	286	0,261	0,676	588,273	3,447	0	1	354	265
887	45	367	283	0,482	0,584	583,379	2,992	0	342	276	0,261	0,676	588,273	3,416	0	1	354	265
907	46	372	278	0,482	0,584	583,379	2,788	0	341	284	0,26	0,676	588,273	3,391	0	1	354	265
927	47	366	274	0,482	0,583	582,896	2,767	0	341	279	0,26	0,675	589,322	3,391	0	1	354	265
947	48	366	250	0,482	0,584	582,896	2,876	0	344	277	0,26	0,675	589,322	3,386	0	1	354	265
967	49	364	248	0,482	0,584	582,896	2,881	0	340	275	0,261	0,676	589,322	3,339	0	1	354	265
987	50	387	287	0,482	0,584	582,896	2,899	0	342	273	0,261	0,676	589,322	3,358	0	1	354	265
1006	51	374	244	0,482	0,584	582,896	2,945	0	346	266	0,261	0,676	589,322	3,282	0	1	354	265
1026	52	379	253	0,482	0,583	582,457	2,956	0	345	264	0,261	0,675	589,759	3,271	0	1	354	265
1046	53	382	259	0,482	0,583	582,457	2,845	0	-800	-600	0,482	0,583	-1	-1	4	1	354	265
1066	54	363	248	0,482	0,583	582,457	2,825	0	347	267	0,261	0,675	589,759	3,221	0	1	354	265
1086	55	363	246	0,482	0,583	582,457	2,847	0	345	273	0,261	0,675	589,759	3,228	0	1	354	265
1106	56	376	274	0,482	0,583	582,457	2,857	0	346	269	0,261	0,675	589,759	3,189	0	1	354	265
1126	57	366	269	0,482	0,583	582,902	2,855	0	346	273	0,261	0,675	587,857	3,171	0	1	354	265
1146	58	377	259	0,482	0,583	582,902	2,815	0	350	280	0,261	0,675	587,857	3,181	0	1	354	265
1166	59	368	253	0,482	0,583	582,902	2,63	0	345	287	0,261	0,675	587,857	3,247	0	1	354	265
1186	60	362	257	0,482	0,583	582,902	2,741	0	-800	-600	0,482	0,583	-1	-1	4	1	354	265
1206	61	368	245	0,482	0,583	582,902	2,756	0	359	272	0,261	0,675	587,857	3,241	0	1	354	265
1226	62	367	244	0,481	0,583	582,502	2,769	0	359	272	0,26	0,675	588,235	3,243	0	1	354	265
1246	63	355	253	0,482	0,583	582,502	2,764	0	354	279	0,26	0,675	588,235	3,079	0	1	354	265
1265	64	374	243	0,482	0,583	582,502	2,745	0	348	278	0,261	0,675	588,235	3,047	0	1	354	265
1285	65	371	254	0,482	0,582	582,502	2,767	0	337	298	0,261	0,674	588,235	3,061	0	1	354	265
1305	66	372	247	0,482	0,582	582,502	2,694	0	351	287	0,261	0,674	588,235	3,127	0	1	354	265
1325	67	371	252	0,482	0,582	582,033	2,682	0	345	293	0,261	0,674	587,444	3,114	0	1	354	265
1347	68	441	246	0,482	0,582	582,033	2,664	0	420	284	0,261	0,674	587,444	3,126	0
1365	69	492	239	0,481	0,582	582,033	2,707	0	489	270	0,26	0,674	587,444	3,121	0	2	494	251
1385	70	510	221	0,481	0,583	582,033	2,543	0	488	282	0,26	0,674	587,444	3,041	0	2	494	251
1405	71	486	256	0,48	0,583	582,033	2,569	0	-800	-600	0,48	0,583	-1	-1	4	2	494	251
1425	72	490	250	0,48	0,582	581,613	2,594	0	-800	-600	0,259	0,674	-1	-1	4	2	494	251
1445	73	508	240	0,48	0,583	581,613	2,642	0	479	278	0,259	0,675	587,17	3,011	0	2	494	251
1465	74	494	234	0,48	0,583	581,613	2,566	0	-800	-600	0,48	0,583	-1	-1	4	2	494	251
1485	75	505	251	0,479	0,583	581,613	2,817	0	-800	-600	0,479	0,583	-1	-1	4	2	494	251
1505	76	513	219	0,479	0,583	581,613	2,46	0	477	272	0,258	0,675	587,17	3,027	0	2	494	251
1525	77	510	219	0,479	0,582	581,933	2,509	0	477	271	0,258	0,675	587,733	3,03	0	2	494	251
1545	78	503	253	0,479	0,583	581,933	2,466	0	-800	-600	0,479	0,583	-1	-1	4	2	494	251
1565	79	485	270	0,479	0,583	581,933	2,519	0	483	268	0,258	0,675	587,733	3,052	0	2	494	251
1585	80	496	232	0,479	0,583	581,933	2,55	0	-800	-600	0,479	0,583	-1	-1	4	3	499	244
1604	81	492	246	0,479	0,583	581,933	2,57	0	-800	-600	0,479	0,583	-1	-1	4	3	499	244
1625	82	486	243	0,479	0,583	583,035	2,596	0	-800	-600	0,258	0,675	-1	-1	4	3	499	244
1644	83	497	257	0,479	0,583	583,035	2,596	0	-800	-600	0,479	0,583	-1	-1	4	3	499	244
1665	84	501	244	0,48	0,583	583,035	2,649	0	-800	-600	0,48	0,583	-1	-1	4	3	499	244
1684	85	502	250	0,48	0,583	583,035	2,635	0	-800	-600	0,48	0,583	-1	-1	4	3	499	244
1705	86	499	242	0,48	0,583	583,035	2,681	0	-800	-600	0,48	0,583	-1	-1	4	3	499	244
1724	87	501	245	0,48	0,583	582,031	2,682	0	-800	-600	0,259	0,675	-1	-1	4	3	499	244
1745	88	502	247	0,479	0,583	582,031	2,619	0	-800	-600	0,479	0,583	-1	-1	4	3	499	244
1764	89	506	229	0,479	0,583	582,031	2,615	0	-800	-600	0,479	0,583	-1	-1	4	3	499	244
1785	90	509	243	0,479	0,583	582,031	2,717	0	-800	-600	0,479	0,583	-1	-1	4	3	499	244
1804	91	502	260	0,479	0,583	582,031	2,753	0	476	281	0,259	0,675	587,237	3,016	0	4	489	261
1825	92	505	255	0,48	0,583	582,36	2,79	0	476	280	0,259	0,675	587,699	3,018	0	4	489	261
1844	93	501	257	0,48	0,584	582,36	2,681	0	-800	-600	0,48	0,584	-1	-1	4	4	489	261
1865	94	494	244	0,48	0,584	582,36	2,658	0	483	262	0,259	0,676	587,699	3,033	0	4	489	261
1883	95	496	244	0,48	0,584	582,36	2,586	0	483	280	0,259	0,676	587,699	3,182	0	4	489	261
1905	96	494	259	0,479	0,584	582,36	2,768	0	475	271	0,259	0,676	587,699	3,136	0	4	489	261
1923	97	494	252	0,479	0,583	582,587	2,747	0	471	281	0,259	0,675	586,125	3,082	0	4	489	261
1945	98	523	230	0,48	0,583	582,587	2,527	0	-800	-600	0,48	0,583	-1	-1	4
1963	99	495	248	0,48	0,584	582,587	2,548	0	482	274	0,259	0,676	586,125	3,17	0
1985	100	514	238	0,48	0,584	582,587	2,669	0	-800	-600	0,48	0,584	-1	-1	4
2003	101	508	245	0,48	0,584	582,587	2,65	0	485	274	0,259	0,676	586,125	3,095	0
2025	102	498	242	0,48	0,583	582,088	2,628	0	485	274	0,259	0,675	586,068	3,094	0
2043	103	503	239	0,479	0,583	582,088	2,687	0	485	267	0,258	0,675	586,068	3,139	0
2065	104	515	235	0,479	0,584	582,088	2,584	0	475	275	0,258	0,676	586,068	3,212	0
2083	105	505	236	0,479	0,584	582,088	2,786	0	-800	-600	0,479	0,584	-1	-1	4
2103	106	492	254	0,48	0,584	582,088	2,698	0	485	276	0,259	0,676	586,068	3,153	0	5	496	251
2123	107	495	254	0,48	0,583	581,583	2,696	0	486	274	0,259	0,676	587,736	3,161	0	5	496	251
2143	108	511	248	0,48	0,584	581,583	2,75	0	-800	-600	0,48	0,584	-1	-1	4	5	496	251
2163	109	501	240	0,48	0,584	581,583	2,673	0	475	272	0,259	0,676	587,736	3,162	0	5	496	251
2182	110	509	241	0,48	0,584	581,583	2,59	0	477	272	0,259	0,676	587,736	3,164	0	5	496	251
2202	111	497	249	0,48	0,584	581,583	2,675	0	-800	-600	0,48	0,584	-1	-1	4	5	496	251
2222	112	499	245	0,48	0,583	581,981	2,65	0	-800	-600	0,259	0,675	-1	-1	4	5	496	251
2237								5							5				Keyboard	3	39	0	Right
2242	113	492	259	0,48	0,584	581,981	2,603	0	-800	-600	0,48	0,584	-1	-1	4	5	496	251
2262	114	503	232	0,48	0,584	581,981	2,708	0	-800	-600	0,48	0,584	-1	-1	4	5	496	251
2282	115	508	247	0,48	0,584	581,981	2,742	0	466	273	0,259	0,676	587,222	3,199	0	6	491	257
2302	116	505	234	0,48	0,584	581,981	2,644	0	484	274	0,259	0,675	587,222	3,185	0	6	491	257
2322	117	508	239	0,48	0,583	582,83	2,711	0	484	275	0,259	0,675	586,761	3,183	0	6	491	257
2342	118	501	260	0,48	0,583	582,83	2,829	0	481	269	0,26	0,675	586,761	3,109	0	6	491	257
2362	119	501	237	0,48	0,583	582,83	2,683	0	480	264	0,259	0,675	586,761	3,116	0	6	491	257
2382	120	496	243	0,48	0,583	582,83	2,654	0	472	278	0,259	0,675	586,761	3,21	0	6	491	257
2402	121	499	227	0,48	0,584	582,83	2,661	0	-800	-600	0,48	0,584	-1	-1	4	7	489	257
2422	122	498	228	0,48	0,583	581,873	2,664	0	-800	-600	0,259	0,675	-1	-1	4	7	489	257
2442	123	505	235	0,48	0,583	581,873	2,719	0	489	268	0,259	0,675	585,652	3,188	0	7	489	257
2461	124	505	256	0,48	0,583	581,873	2,609	0	471	281	0,259	0,675	585,652	3,229	0	7	489	257
2481	125	495	259	0,48	0,583	581,873	2,656	0	-800	-600	0,48	0,583	-1	-1	4	7	489	257
2501	126	494	245	0,48	0,583	581,873	2,659	0	480	267	0,259	0,675	585,652	3,154	0	7	489	257
2521	127	494	256	0,48	0,583	582,338	2,664	0	482	264	0,259	0,675	588,576	3,17	0	7	489	257
2541	128	499	250	0,48	0,583	582,338	2,799	0	-800	-600	0,48	0,583	-1	-1	4	7	489	257
2561	129	483	271	0,481	0,583	582,338	2,796	0	487	276	0,26	0,674	588,576	3,194	0	7	489	257
2581	130	493	247	0,481	0,583	582,338	2,76	0	489	264	0,26	0,674	588,576	3,223	0	7	489	257
2601	131	494	254	0,482	0,582	582,338	2,591	0	468	277	0,261	0,674	588,576	3,278	0	7	489	257
2621	132	489	259	0,482	0,582	582,542	2,564	0	462	276	0,261	0,673	586,187	3,304	0	7	489	257
2641	133	499	256	0,482	0,583	582,542	2,665	0	-800	-600	0,482	0,583	-1	-1	4	7	489	257
2655								5							5				ShowAVI	8	0	0	single.avi
2661	134	491	264	0,482	0,583	582,542	2,875	0	477	276	0,261	0,674	586,187	3,284	0	7	489	257
2681	135	503	246	0,482	0,583	582,542	2,823	0	478	271	0,261	0,674	586,187	3,264	0	7	489	257
2701	136	497	239	0,482	0,583	582,542	2,868	0	470	274	0,261	0,674	586,187	3,355	0	7	489	257
2721	137	496	236	0,482	0,582	582,901	2,85	0	469	271	0,26	0,673	587,349	3,378	0	7	489	257
2741	138	-800	-600	-1	-1	-1	-1	4	-800	-600	-1	-1	-1	-1	4
2761	139	-800	-600	-1	-1	-1	-1	4	-800	-600	-1	-1	-1	-1	4
2780	140	-800	-600	-1	-1	-1	-1	4	-800	-600	-1	-1	-1	-1	4
2800	141	-800	-600	-1	-1	-1	-1	4	-800	-600	-1	-1	-1	-1	4
2820	142	-800	-600	-1	-1	-1	-1	4	-800	-600	-1	-1	-1	-1	4
2840	143	546	213	0,479	0,582	582,901	2,956	0	-800	-600	0,479	0,582	-1	-1	4
2860	144	557	210	0,479	0,582	582,901	2,872	0	515	257	0,258	0,674	587,349	3,375	0
2880	145	557	213	0,479	0,582	581,114	2,863	0	515	258	0,259	0,674	587,128	3,374	0
2900	146	549	216	0,48	0,583	581,114	2,98	0	-800	-600	0,48	0,583	-1	-1	4
2920	147	536	225	0,48	0,583	581,114	2,903	0	524	257	0,259	0,675	587,128	3,436	0	8	539	228
2940	148	545	214	0,48	0,583	581,114	2,836	0	522	250	0,259	0,675	587,128	3,467	0	8	539	228
2960	149	545	209	0,48	0,583	581,114	2,872	0	532	257	0,258	0,674	587,128	3,42	0	8	539	228
2980	150	547	207	0,479	0,582	583,29	2,849	0	533	254	0,258	0,674	587,131	3,425	0	8	539	228
3000	151	547	215	0,479	0,583	583,29	2,997	0	-800	-600	0,479	0,583	-1	-1	4	8	539	228
3020	152	551	214	0,479	0,583	583,29	2,971	0	526	252	0,258	0,674	587,131	3,399	0	8	539	228
3040	153	549	208	0,479	0,583	583,29	2,9	0	525	248	0,258	0,674	587,131	3,429	0	8	539	228
3060	154	449	207	0,48	0,583	583,29	2,908	0	425	246	0,259	0,674	587,131	3,457	0
3079	155	442	205	0,482	0,583	582,842	2,914	0	391	246	0,262	0,673	586,935	3,483	0
3099	156	361	229	0,483	0,583	582,842	2,937	0	-800	-600	0,483	0,583	-1	-1	4	9	348	228
3119	157	358	228	0,483	0,583	582,842	2,83	0	339	227	0,262	0,674	586,935	3,312	0	9	348	228
3139	158	346	219	0,484	0,584	582,842	2,73	0	338	236	0,263	0,674	586,935	3,317	0	9	348	228
3159	159	-800	-600	0,263	0,674	-1	-1	4	343	229	0,263	0,674	586,935	3,194	0	9	348	228
3179	160	-800	-600	0,484	0,583	-1	-1	4	343	232	0,263	0,674	586,589	3,154	0	9	348	228
3199	161	348	219	0,484	0,584	581,82	2,694	0	342	227	0,263	0,674	586,589	3,168	0	9	348	228
3219	162	374	243	0,484	0,584	581,82	2,907	0	336	222	0,263	0,674	586,589	3,25	0	9	348	228
3239	163	372	236	0,484	0,584	581,82	2,83	0	339	238	0,263	0,674	586,589	3,18	0	9	348	228
3259	164	-800	-600	0,263	0,674	-1	-1	4	347	237	0,263	0,674	586,589	3,192	0	9	348	228
3279	165	-800	-600	0,484	0,583	-1	-1	4	346	236	0,263	0,673	586,832	3,218	0	9	348	228
3299	166	351	213	0,484	0,584	581,581	2,705	0	339	236	0,263	0,674	586,832	3,068	0	9	348	228
3319	167	363	241	0,484	0,584	581,581	2,613	0	332	229	0,262	0,674	586,832	3,238	0	9	348	228
3339	168	356	220	0,484	0,584	581,581	2,602	0	-800	-600	0,484	0,584	-1	-1	4	9	348	228
3359	169	355	224	0,484	0,584	581,581	2,674	0	347	238	0,263	0,674	586,832	3,061	0	9	348	228
3378	170	354	232	0,484	0,583	582,178	2,626	0	347	237	0,263	0,674	587,341	3,063	0	9	348	228
3399	171	368	215	0,485	0,584	582,178	2,644	0	344	227	0,263	0,674	587,341	3,055	0	9	348	228
3418	172	361	221	0,485	0,584	582,178	2,708	0	340	224	0,264	0,674	587,341	3,006	0	9	348	228
3438	173	356	200	0,485	0,584	582,178	2,703	0	339	242	0,264	0,674	587,341	3,042	0	9	348	228
3458	174	364	209	0,486	0,584	582,178	2,759	0	340	231	0,264	0,673	587,341	3,078	0	9	348	228
3478	175	360	208	0,486	0,583	581,42	2,771	0	340	237	0,264	0,672	585,774	3,057	0	9	348	228
3498	176	-800	-600	0,265	0,671	-1	-1	4	429	102	0,265	0,671	585,774	2,942	0
3518	177	-800	-600	0,265	0,671	-1	-1	4	410	72	0,265	0,671	585,774	3,034	0	10	407	72
3538	178	-800	-600	0,265	0,67	-1	-1	4	409	82	0,265	0,67	585,774	3,042	0	10	407	72
3558	179	411	64	0,487	0,582	581,42	2,593	0	409	90	0,265	0,67	585,774	3	0	10	407	72
3578	180	412	78	0,487	0,581	573,942	2,561	0	409	83	0,265	0,669	582,598	2,976	0	10	407	72
3598	181	408	61	0,487	0,581	573,942	2,492	0	-800	-600	0,487	0,581	-1	-1	4	10	407	72
3618	182	399	70	0,488	0,581	573,942	2,608	0	404	90	0,266	0,669	582,598	3,051	0	10	407	72
3638	183	398	52	0,488	0,581	573,942	2,63	0	404	86	0,267	0,668	582,598	3,066	0	10	407	72
3657	184	411	50	0,489	0,581	573,942	2,651	0	409	85	0,267	0,668	582,598	3,059	0	10	407	72
3677	185	407	48	0,489	0,581	573,882	2,673	0	410	85	0,267	0,668	581,372	3,061	0	10	407	72
3697	186	402	62	0,489	0,581	573,882	2,653	0	-800	-600	0,489	0,581	-1	-1	4	10	407	72
3717	187	405	63	0,489	0,581	573,882	2,58	0	406	85	0,267	0,668	581,372	3,072	0	10	407	72
3737	188	407	59	0,489	0,581	573,882	2,637	0	-800	-600	0,489	0,581	-1	-1	4	10	407	72
3757	189	417	70	0,489	0,581	573,882	2,661	0	404	90	0,267	0,668	581,372	3,112	0	10	407	72
3777	190	420	69	0,488	0,58	574,515	2,643	0	405	88	0,266	0,668	582,532	3,118	0	10	407	72
3797	191	414	67	0,488	0,581	574,515	2,665	0	-800	-600	0,488	0,581	-1	-1	4	10	407	72
3817	192	408	66	0,487	0,581	574,515	2,808	0	408	83	0,266	0,669	582,532	3,134	0	10	407	72
3837	193	411	59	0,487	0,581	574,515	2,607	0	407	89	0,265	0,669	582,532	3,124	0	10	407	72
3857	194	409	61	0,487	0,581	574,515	2,547	0	407	92	0,265	0,669	582,532	3,146	0	10	407	72
3877	195	410	59	0,487	0,58	574,339	2,557	0	407	95	0,265	0,668	581,807	3,143	0	10	407	72
3897	196	381	26	0,488	0,58	574,339	2,578	0	395	40	0,266	0,668	581,807	2,996	0
3917	197	381	27	0,488	0,58	574,339	2,65	0	396	48	0,266	0,668	581,807	3,063	0
3937	198	387	15	0,488	0,58	574,339	2,527	0	392	36	0,267	0,667	581,807	3,055	0
3956	199	-800	-600	-1	-1	-1	-1	4	-800	-600	-1	-1	-1	-1	4
3976	200	-800	-600	0,489	0,579	-1	-1	4	-800	-600	0,267	0,666	-1	-1	4
3996	201	-800	-600	-1	-1	-1	-1	4	-800	-600	-1	-1	-1	-1	4
4016	202	-800	-600	0,268	0,667	-1	-1	4	389	41	0,268	0,667	579,465	3,049	0	11	387	32
4036	203	-800	-600	0,267	0,667	-1	-1	4	400	38	0,267	0,667	579,465	3,062	0	11	387	32
4056	204	-800	-600	0,267	0,667	-1	-1	4	387	43	0,267	0,667	579,465	3,166	0	11	387	32
4076	205	-800	-600	0,489	0,579	-1	-1	4	390	40	0,267	0,666	580,975	3,217	0	11	387	32
4096	206	-800	-600	0,267	0,667	-1	-1	4	386	37	0,267	0,667	580,975	3,17	0	11	387	32
4116	207	-800	-600	0,266	0,667	-1	-1	4	386	38	0,266	0,667	580,975	3,149	0	11	387	32
4136	208	386	22	0,488	0,579	574,368	2,674	0	399	39	0,266	0,667	580,975	3,123	0	11	387	32
4156	209	380	11	0,487	0,579	574,368	2,723	0	384	35	0,266	0,667	580,975	3,182	0	11	387	32
4176	210	380	12	0,487	0,579	574,091	2,722	0	387	36	0,265	0,667	580,398	3,162	0	11	387	32
4196	211	396	30	0,487	0,579	574,091	2,709	0	-800	-600	0,487	0,579	-1	-1	4	11	387	32
4216	212	391	9	0,487	0,58	574,091	2,605	0	395	37	0,265	0,668	580,398	3,136	0	11	387	32
4235	213	383	19	0,487	0,58	574,091	2,65	0	386	34	0,265	0,668	580,398	3,195	0	11	387	32
4255	214	385	33	0,487	0,58	574,091	2,637	0	397	36	0,265	0,668	580,398	3,228	0	11	387	32
4275	215	387	27	0,487	0,579	573,3	2,621	0	394	36	0,265	0,667	579,917	3,258	0	11	387	32
4295	216	378	25	0,487	0,58	573,3	2,634	0	385	35	0,265	0,668	579,917	3,144	0	11	387	32
4315	217	390	23	0,487	0,58	573,3	2,727	0	388	41	0,265	0,668	579,917	3,16	0	11	387	32
4335	218	387	23	0,487	0,58	573,3	2,733	0	388	34	0,265	0,668	579,917	3,18	0	11	387	32
4355	219	380	26	0,487	0,58	573,3	2,796	0	387	33	0,265	0,669	579,917	3,26	0	11	387	32
4375	220	386	23	0,486	0,58	574,642	2,828	0	386	35	0,264	0,668	579,55	3,281	0	11	387	32
4395	221	380	34	0,486	0,58	574,642	2,705	0	390	45	0,265	0,669	579,55	3,254	0	11	387	32
4415	222	381	52	0,486	0,58	574,642	2,638	0	394	46	0,264	0,669	579,55	3,187	0	11	387	32
4435	223	-800	-600	0,264	0,669	-1	-1	4	393	36	0,264	0,669	579,55	3,209	0	11	387	32
4455	224	379	9	0,486	0,581	574,642	2,678	0	388	39	0,265	0,669	579,55	3,196	0	11	387	32
4475	225	379	11	0,486	0,58	573,507	2,673	0	389	37	0,264	0,669	579,17	3,21	0	11	387	32
4495	226	355	65	0,487	0,582	573,507	2,684	0	351	95	0,265	0,67	579,17	3,224	0
4515	227	276	238	0,487	0,585	573,507	2,862	0	251	273	0,267	0,673	579,17	3,414	0
4535	228	264	312	0,488	0,585	573,507	2,845	0	215	340	0,267	0,674	579,17	3,505	0	12	234	329
4555	229	255	332	0,488	0,586	573,507	2,85	0	215	353	0,267	0,674	579,17	3,443	0	12	234	329
4574	230	237	338	0,488	0,585	587,529	2,922	0	212	357	0,267	0,674	590,167	3,547	0	12	234	329
4594	231	237	301	0,488	0,586	587,529	2,931	0	216	335	0,267	0,674	590,167	3,554	0	12	234	329
4614	232	240	303	0,488	0,586	587,529	3,019	0	215	339	0,266	0,674	590,167	3,54	0	12	234	329
4634	233	253	320	0,488	0,586	587,529	2,919	0	213	347	0,266	0,674	590,167	3,498	0	12	234	329
4654	234	241	312	0,488	0,586	587,529	3,029	0	215	340	0,266	0,674	590,167	3,551	0	12	234	329
4674	235	245	317	0,488	0,585	588,007	3,001	0	214	344	0,266	0,674	590,055	3,533	0	12	234	329
4694	236	242	303	0,488	0,586	588,007	3	0	219	337	0,266	0,674	590,055	3,484	0	12	234	329
4714	237	256	329	0,488	0,585	588,007	2,964	0	220	337	0,266	0,674	590,055	3,545	0	12	234	329
4734	238	245	307	0,488	0,585	588,007	3,063	0	222	339	0,266	0,673	590,055	3,566	0	12	234	329
4754	239	261	325	0,488	0,584	588,007	2,965	0	217	336	0,266	0,673	590,055	3,57	0	12	234	329
4774	240	260	318	0,488	0,584	586,657	2,991	0	218	337	0,266	0,673	589,346	3,57	0	12	234	329
4794	241	251	314	0,489	0,584	586,657	3,101	0	219	343	0,266	0,673	589,346	3,617	0	12	234	329
4814	242	257	319	0,489	0,584	586,657	3,039	0	221	341	0,267	0,673	589,346	3,576	0	12	234	329
4833	243	245	320	0,489	0,584	586,657	3,082	0	217	341	0,267	0,673	589,346	3,495	0	12	234	329
4853	244	252	318	0,489	0,584	586,657	3,029	0	224	345	0,267	0,673	589,346	3,588	0	12	234	329
4873	245	252	317	0,489	0,584	587,135	3,042	0	224	343	0,266	0,672	590,135	3,57	0	12	234	329
4893	246	257	325	0,489	0,584	587,135	2,969	0	228	347	0,267	0,673	590,135	3,507	0	12	234	329
4913	247	252	314	0,489	0,584	587,135	3,097	0	222	342	0,267	0,673	590,135	3,569	0	12	234	329
4933	248	247	310	0,489	0,584	587,135	2,994	0	225	338	0,267	0,673	590,135	3,526	0	12	234	329
4953	249	261	332	0,489	0,584	587,135	2,998	0	221	341	0,267	0,673	590,135	3,523	0	12	234	329
4973	250	259	328	0,488	0,583	584,592	2,991	0	222	340	0,266	0,672	588,934	3,513	0	12	234	329
4993	251	403	147	0,486	0,582	584,592	2,911	0	388	168	0,265	0,67	588,934	3,446	0	13	400	141
5013	252	399	141	0,486	0,582	584,592	2,92	0	396	144	0,265	0,67	588,934	3,434	0	13	400	141
5033	253	406	119	0,486	0,582	584,592	3,145	0	395	138	0,265	0,67	588,934	3,443	0	13	400	141
5053	254	411	113	0,486	0,582	584,592	3,007	0	389	153	0,265	0,67	588,934	3,417	0	13	400	141
5073	255	412	115	0,486	0,581	579,324	3,049	0	391	159	0,265	0,67	585,475	3,395	0	13	400	141
5093	256	409	128	0,486	0,581	579,324	2,976	0	388	150	0,265	0,67	585,475	3,458	0	13	400	141
5113	257	403	124	0,487	0,581	579,324	2,967	0	391	156	0,265	0,669	585,475	3,458	0	13	400	141
5133	258	403	139	0,487	0,581	579,324	2,945	0	384	154	0,265	0,669	585,475	3,453	0	13	400	141
5152	259	402	128	0,487	0,581	579,324	3,072	0	386	156	0,265	0,669	585,475	3,49	0	13	400	141
5172	260	402	129	0,487	0,58	579,674	3,072	0	385	157	0,265	0,668	584,356	3,485	0	13	400	141
5192	261	423	131	0,487	0,58	579,674	3,08	0	388	167	0,265	0,668	584,356	3,509	0	13	400	141
5212	262	408	132	0,487	0,58	579,674	3,023	0	394	157	0,265	0,668	584,356	3,545	0	13	400	141
5232	263	407	131	0,487	0,579	579,674	2,969	0	390	153	0,265	0,667	584,356	3,488	0	13	400	141
5252	264	407	135	0,487	0,579	579,674	3,061	0	391	168	0,265	0,667	584,356	3,514	0	13	400	141
5272	265	407	134	0,487	0,578	580,342	3,02	0	393	162	0,265	0,666	584,188	3,517	0	13	400	141
5292	266	407	120	0,487	0,579	580,342	3,022	0	388	159	0,265	0,667	584,188	3,516	0	13	400	141
5312	267	416	129	0,487	0,578	580,342	2,985	0	389	158	0,265	0,666	584,188	3,494	0	13	400	141
5332	268	409	126	0,487	0,578	580,342	2,992	0	391	153	0,265	0,666	584,188	3,484	0	13	400	141
5352	269	409	133	0,487	0,578	580,342	3,046	0	400	149	0,265	0,666	584,188	3,516	0	13	400	141
5372	270	409	134	0,487	0,578	580,099	3,03	0	402	145	0,264	0,666	584,871	3,506	0	13	400	141
5392	271	414	136	0,487	0,578	580,099	2,983	0	-800	-600	0,487	0,578	-1	-1	4	13	400	141
5412	272	494	227	0,485	0,58	580,099	3,104	0	494	270	0,263	0,668	584,871	3,51	0
5431	273	592	343	0,482	0,582	580,099	3,002	0	536	383	0,262	0,67	584,871	3,665	0	14	565	372
5451	274	586	356	0,482	0,582	580,099	3,118	0	548	389	0,261	0,671	584,871	3,614	0	14	565	372
5471	275	582	365	0,482	0,582	585,544	3,117	0	563	393	0,261	0,67	587,375	3,578	0	14	565	372
5491	276	590	373	0,482	0,582	585,544	3,167	0	555	382	0,261	0,671	587,375	3,566	0	14	565	372
5511	277	588	348	0,482	0,582	585,544	3,055	0	554	384	0,26	0,671	587,375	3,563	0	14	565	372
5531	278	589	366	0,482	0,582	585,544	3,255	0	554	396	0,26	0,672	587,375	3,613	0	14	565	372
5551	279	587	360	0,482	0,583	585,544	3,146	0	553	386	0,26	0,672	587,375	3,648	0	14	565	372
5571	280	586	351	0,481	0,582	585,275	3,137	0	552	392	0,26	0,672	586,243	3,659	0	14	565	372
5591	281	579	363	0,481	0,583	585,275	3,244	0	553	377	0,26	0,672	586,243	3,607	0	14	565	372
5611	282	586	350	0,481	0,583	585,275	3,053	0	553	386	0,26	0,672	586,243	3,622	0	14	565	372
5631	283	590	366	0,481	0,583	585,275	3,162	0	545	385	0,259	0,672	586,243	3,602	0	14	565	372
5651	284	587	355	0,481	0,583	585,275	3,087	0	542	384	0,259	0,672	586,243	3,623	0	14	565	372
5671	285	588	351	0,481	0,583	585,625	3,136	0	539	383	0,259	0,672	586,399	3,617	0	14	565	372
5691	286	586	360	0,481	0,583	585,625	3,171	0	542	391	0,259	0,672	586,399	3,579	0	14	565	372
5711	287	589	369	0,48	0,583	585,625	3,153	0	546	384	0,259	0,673	586,399	3,582	0	14	565	372
5731	288	583	357	0,48	0,583	585,625	3,114	0	545	390	0,259	0,673	586,399	3,543	0	14	565	372
5750	289	575	356	0,48	0,584	585,625	3,094	0	547	382	0,259	0,673	586,399	3,643	0	14	565	372
5770	290	574	355	0,481	0,583	586,172	3,077	0	547	383	0,259	0,673	586,729	3,642	0	14	565	372
5790	291	587	354	0,481	0,584	586,172	3,216	0	539	387	0,259	0,673	586,729	3,512	0	14	565	372
5810	292	579	356	0,481	0,584	586,172	3,066	0	538	384	0,259	0,673	586,729	3,518	0	14	565	372
5830	293	581	365	0,481	0,584	586,172	3,155	0	544	380	0,259	0,673	586,729	3,495	0	14	565	372
5850	294	574	362	0,481	0,584	586,172	3,147	0	540	388	0,259	0,673	586,729	3,462	0	14	565	372
5870	295	572	366	0,481	0,584	585,672	3,137	0	541	385	0,259	0,673	587,146	3,457	0	14	565	372
5890	296	587	344	0,481	0,584	585,672	3,136	0	544	391	0,259	0,674	587,146	3,542	0	14	565	372
5910	297	517	312	0,482	0,584	585,672	3,135	0	492	344	0,26	0,673	587,146	3,543	0
5930	298	498	291	0,482	0,584	585,672	3,119	0	457	332	0,261	0,672	587,146	3,537	0	15	459	310
5950	299	476	292	0,482	0,584	585,672	3,168	0	449	325	0,261	0,673	587,146	3,56	0	15	459	310
5970	300	456	294	0,482	0,583	585,574	3,166	0	442	314	0,261	0,672	590,225	3,578	0	15	459	310
5990	301	478	289	0,482	0,584	585,574	3,129	0	450	333	0,261	0,673	590,225	3,602	0	15	459	310
6010	302	475	296	0,483	0,584	585,574	3,134	0	447	328	0,261	0,673	590,225	3,599	0	15	459	310
6029	303	474	293	0,483	0,584	585,574	3,168	0	455	321	0,261	0,673	590,225	3,576	0	15	459	310
6049	304	486	300	0,483	0,584	585,574	3,265	0	438	326	0,261	0,673	590,225	3,662	0	15	459	310
6069	305	485	301	0,483	0,583	585,889	3,289	0	437	325	0,261	0,673	587,768	3,645	0	15	459	310
6089	306	482	295	0,483	0,584	585,889	3,215	0	445	328	0,262	0,673	587,768	3,654	0	15	459	310
6109	307	474	299	0,483	0,584	585,889	3,19	0	444	324	0,262	0,673	587,768	3,658	0	15	459	310
6129	308	470	301	0,483	0,584	585,889	3,28	0	442	325	0,262	0,673	587,768	3,713	0	15	459	310
6149	309	475	298	0,483	0,584	585,889	3,226	0	436	328	0,262	0,673	587,768	3,737	0	15	459	310
6169	310	474	298	0,484	0,584	585,627	3,236	0	434	325	0,262	0,672	589,262	3,769	0	15	459	310
6189	311	413	318	0,484	0,584	585,627	3,296	0	370	346	0,263	0,673	589,262	3,763	0	16	363	332
6209	312	386	329	0,485	0,584	585,627	3,231	0	349	341	0,264	0,673	589,262	3,804	0	16	363	332
6229	313	374	322	0,485	0,584	585,627	3,244	0	337	352	0,264	0,673	589,262	3,823	0	16	363	332
6249	314	377	316	0,486	0,584	585,627	3,315	0	338	353	0,264	0,673	589,262	3,848	0	16	363	332
6269	315	380	320	0,486	0,584	585,657	3,288	0	340	354	0,264	0,672	588,82	3,866	0	16	363	332
6289	316	385	311	0,486	0,584	585,657	3,305	0	350	353	0,264	0,672	588,82	3,834	0	16	363	332
6309	317	377	320	0,486	0,584	585,657	3,278	0	345	348	0,265	0,672	588,82	3,902	0	16	363	332
6328	318	375	312	0,486	0,584	585,657	3,312	0	348	350	0,265	0,672	588,82	3,915	0	16	363	332
6348	319	379	322	0,486	0,584	585,657	3,34	0	348	346	0,265	0,672	588,82	3,867	0	16	363	332
6368	320	380	318	0,486	0,583	587,082	3,346	0	348	345	0,264	0,672	589,948	3,914	0	16	363	332
6388	321	378	317	0,486	0,584	587,082	3,392	0	352	344	0,265	0,672	589,948	3,905	0	16	363	332
6408	322	378	311	0,486	0,584	587,082	3,355	0	356	339	0,265	0,672	589,948	3,853	0	16	363	332
6428	323	374	311	0,486	0,584	587,082	3,31	0	353	341	0,265	0,672	589,948	3,89	0	16	363	332
6448	324	380	327	0,486	0,584	587,082	3,429	0	355	346	0,265	0,672	589,948	3,903	0	16	363	332
6468	325	379	325	0,486	0,583	586,723	3,401	0	354	344	0,264	0,672	589,638	3,884	0	16	363	332
6488	326	382	319	0,486	0,584	586,723	3,379	0	350	346	0,265	0,672	589,638	3,935	0	16	363	332
6508	327	374	314	0,486	0,584	586,723	3,423	0	353	347	0,265	0,672	589,638	3,935	0	16	363	332
6528	328	383	311	0,487	0,583	586,723	3,42	0	349	348	0,265	0,671	589,638	3,942	0	16	363	332
6548	329	380	307	0,487	0,583	586,723	3,391	0	344	350	0,265	0,671	589,638	3,933	0	16	363	332
6568	330	379	306	0,487	0,583	584,464	3,401	0	344	351	0,265	0,671	589,444	3,933	0	16	363	332
6588	331	354	329	0,487	0,584	584,464	3,434	0	318	367	0,266	0,671	589,444	3,947	0	17	350	349
6607	332	368	331	0,487	0,584	584,464	3,459	0	336	358	0,266	0,671	589,444	3,933	0	17	350	349
6628	333	359	333	0,488	0,584	584,464	3,43	0	331	368	0,266	0,671	589,444	3,979	0	17	350	349
6647	334	356	329	0,488	0,584	584,464	3,441	0	335	361	0,266	0,671	589,444	3,958	0	17	350	349
6667	335	360	329	0,488	0,583	587,251	3,462	0	334	365	0,266	0,671	590,653	3,971	0	17	350	349
6687	336	363	332	0,488	0,584	587,251	3,444	0	334	364	0,266	0,671	590,653	3,983	0	17	350	349
6707	337	360	337	0,488	0,584	587,251	3,445	0	334	367	0,266	0,671	590,653	3,978	0	17	350	349
6727	338	364	328	0,488	0,584	587,251	3,448	0	339	358	0,266	0,671	590,653	3,959	0	17	350	349
6747	339	365	335	0,488	0,583	587,251	3,472	0	336	360	0,266	0,671	590,653	4,014	0	17	350	349
6767	340	365	337	0,488	0,583	585,871	3,468	0	337	361	0,266	0,671	590,784	4,01	0	17	350	349
6787	341	370	340	0,488	0,583	585,871	3,477	0	332	366	0,266	0,671	590,784	4,031	0	17	350	349
6807	342	363	345	0,488	0,583	585,871	3,492	0	333	364	0,266	0,671	590,784	3,99	0	17	350	349
6827	343	368	336	0,488	0,583	585,871	3,501	0	336	364	0,266	0,671	590,784	4,007	0	17	350	349
6847	344	365	343	0,488	0,583	585,871	3,463	0	335	372	0,266	0,671	590,784	4,014	0	17	350	349
6867	345	368	339	0,488	0,583	585,922	3,472	0	335	371	0,266	0,67	591,08	3,998	0	17	350	349
6887	346	364	341	0,488	0,583	585,922	3,533	0	340	362	0,266	0,671	591,08	4,063	0	17	350	349
6907	347	364	341	0,488	0,583	585,922	3,518	0	342	359	0,266	0,671	591,08	4,07	0	17	350	349
6926	348	363	340	0,487	0,583	585,922	3,504	0	329	359	0,266	0,671	591,08	4,047	0	17	350	349
6946	349	364	330	0,487	0,583	585,922	3,502	0	339	360	0,265	0,671	591,08	4,078	0	17	350	349
6966	350	364	328	0,487	0,583	586,038	3,501	0	337	360	0,265	0,671	590,809	4,071	0	17	350	349
6986	351	362	328	0,487	0,584	586,038	3,508	0	340	360	0,265	0,671	590,809	4,109	0	17	350	349
7006	352	366	336	0,487	0,584	586,038	3,543	0	338	364	0,265	0,671	590,809	4,08	0	17	350	349
7026	353	362	336	0,487	0,584	586,038	3,521	0	333	360	0,265	0,671	590,809	4,085	0	17	350	349
7046	354	359	332	0,487	0,584	586,038	3,577	0	331	362	0,265	0,671	590,809	4,055	0	17	350	349
7066	355	360	336	0,487	0,583	587,084	3,588	0	330	363	0,265	0,671	590,453	4,045	0	17	350	349
7086	356	370	333	0,487	0,584	587,084	3,581	0	333	365	0,265	0,671	590,453	4,092	0	17	350	349
7106	357	364	330	0,487	0,584	587,084	3,57	0	333	364	0,265	0,671	590,453	4,109	0	17	350	349
7126	358	368	337	0,487	0,584	587,084	3,542	0	334	367	0,265	0,671	590,453	4,085	0	17	350	349
7146	359	359	340	0,487	0,584	587,084	3,551	0	335	372	0,265	0,672	590,453	4,033	0	17	350	349
7166	360	359	342	0,487	0,584	586,081	3,554	0	336	372	0,265	0,671	590,616	4,031	0	17	350	349
7186	361	367	338	0,487	0,584	586,081	3,545	0	340	371	0,265	0,672	590,616	4,108	0	17	350	349
7205	362	375	335	0,487	0,584	586,081	3,496	0	341	369	0,265	0,672	590,616	4,137	0	17	350	349
7225	363	379	332	0,487	0,584	586,081	3,499	0	341	366	0,265	0,672	590,616	4,091	0	17	350	349
7245	364	383	339	0,486	0,584	586,081	3,488	0	343	364	0,264	0,671	590,616	4,117	0	17	350	349
7265	365	386	339	0,485	0,583	583,924	3,474	0	343	366	0,264	0,67	587,737	4,102	0	17	350	349
7285	366	443	257	0,485	0,583	583,924	3,467	0	414	288	0,264	0,669	587,737	4,043	0	18	438	258
7305	367	457	244	0,485	0,583	583,924	3,434	0	427	263	0,263	0,669	587,737	3,962	0	18	438	258
7325	368	445	246	0,485	0,583	583,924	3,422	0	423	275	0,263	0,669	587,737	3,99	0	18	438	258
7345	369	442	241	0,485	0,583	583,924	3,46	0	426	275	0,263	0,669	587,737	3,968	0	18	438	258
7365	370	446	240	0,486	0,582	583,93	3,44	0	425	273	0,263	0,668	588,517	3,985	0	18	438	258
7385	371	457	236	0,486	0,583	583,93	3,452	0	427	275	0,264	0,668	588,517	3,949	0	18	438	258
7405	372	443	242	0,486	0,582	583,93	3,467	0	424	281	0,264	0,667	588,517	3,951	0	18	438	258
7425	373	441	232	0,486	0,582	583,93	3,359	0	431	267	0,264	0,667	588,517	4,016	0	18	438	258
7445	374	444	237	0,486	0,582	583,93	3,431	0	435	270	0,264	0,667	588,517	4,027	0	18	438	258
7465	375	444	238	0,486	0,582	582,923	3,404	0	436	270	0,264	0,667	588,004	4,035	0	18	438	258
7485	376	443	237	0,486	0,583	582,923	3,465	0	431	267	0,264	0,668	588,004	3,937	0	18	438	258
7505	377	446	247	0,486	0,583	582,923	3,355	0	433	275	0,264	0,669	588,004	3,977	0	18	438	258
7524	378	446	234	0,486	0,584	582,923	3,373	0	433	272	0,264	0,67	588,004	3,95	0	18	438	258
7545	379	447	238	0,486	0,584	582,923	3,37	0	425	273	0,264	0,67	588,004	3,931	0	18	438	258
7564	380	448	239	0,486	0,584	583,413	3,37	0	426	270	0,263	0,67	588,582	3,947	0	18	438	258
7585	381	448	238	0,485	0,584	583,413	3,308	0	426	278	0,263	0,671	588,582	3,925	0	18	438	258
7604	382	450	244	0,486	0,584	583,413	3,294	0	426	278	0,263	0,67	588,582	3,943	0	18	438	258
7625	383	446	247	0,486	0,584	583,413	3,317	0	436	273	0,264	0,67	588,582	3,872	0	18	438	258
7644	384	448	246	0,486	0,583	583,413	3,331	0	426	278	0,264	0,67	588,582	3,881	0	18	438	258
7665	385	448	247	0,487	0,583	583,057	3,33	0	428	277	0,264	0,669	588,293	3,887	0	18	438	258
7684	386	442	251	0,487	0,583	583,057	3,274	0	427	277	0,265	0,669	588,293	3,863	0	18	438	258
7705	387	447	252	0,488	0,583	583,057	3,279	0	425	278	0,265	0,669	588,293	3,845	0	18	438	258
7724	388	453	256	0,489	0,583	583,057	3,258	0	437	268	0,266	0,668	588,293	3,834	0	18	438	258
7745	389	444	243	0,489	0,583	583,057	3,283	0	426	273	0,266	0,668	588,293	3,83	0	18	438	258
7764	390	448	243	0,489	0,583	584,101	3,283	0	428	272	0,266	0,667	587,217	3,821	0	18	438	258
7785	391	451	242	0,49	0,583	584,101	3,173	0	434	266	0,267	0,667	587,217	3,774	0	18	438	258
7803	392	452	253	0,49	0,583	584,101	3,203	0	428	277	0,267	0,667	587,217	3,797	0	18	438	258
7825	393	456	254	0,49	0,582	584,101	3,301	0	425	276	0,267	0,667	587,217	3,839	0	18	438	258
7843	394	453	240	0,49	0,582	584,101	3,299	0	433	272	0,267	0,666	587,217	3,808	0	18	438	258
7865	395	454	245	0,491	0,582	584,649	3,301	0	429	280	0,268	0,666	585,489	3,815	0	18	438	258
7883	396	309	248	0,492	0,583	584,649	3,281	0	290	290	0,27	0,666	585,489	3,816	0
7907	397	230	259	0,494	0,583	584,649	3,371	0	203	282	0,272	0,666	585,489	3,889	0	19	222	276
7923	398	234	264	0,494	0,582	584,649	3,274	0	203	288	0,272	0,666	585,489	3,889	0	19	222	276
7943	399	233	265	0,495	0,582	584,649	3,383	0	210	291	0,272	0,665	585,489	3,845	0	19	222	276
7963	400	232	264	0,495	0,581	585,658	3,361	0	212	288	0,272	0,665	588,794	3,905	0	19	222	276
7983	401	229	265	0,495	0,582	585,658	3,33	0	214	286	0,273	0,665	588,794	3,931	0	19	222	276
8003	402	235	269	0,495	0,582	585,658	3,276	0	215	289	0,273	0,665	588,794	3,929	0	19	222	276
8023	403	236	260	0,495	0,582	585,658	3,42	0	213	282	0,273	0,665	588,794	3,944	0	19	222	276
8043	404	233	265	0,495	0,582	585,658	3,392	0	214	286	0,273	0,665	588,794	3,949	0	19	222	276
8063	405	237	267	0,495	0,581	583,497	3,394	0	214	287	0,272	0,664	587,492	3,946	0	19	222	276
8083	406	234	265	0,495	0,581	583,497	3,398	0	207	287	0,272	0,665	587,492	3,942	0	19	222	276
8103	407	233	273	0,495	0,581	583,497	3,391	0	217	290	0,272	0,665	587,492	3,943	0	19	222	276
8122	408	180	289	0,495	0,582	583,497	3,385	0	165	308	0,272	0,665	587,492	3,915	0
8142	409	168	337	0,495	0,583	583,497	3,454	0	139	342	0,273	0,666	587,492	3,931	0	20	147	345
8162	410	157	351	0,494	0,582	583,627	3,455	0	124	351	0,272	0,666	588,957	3,933	0	20	147	345
8182	411	156	342	0,494	0,582	583,627	3,416	0	135	347	0,272	0,667	588,957	3,946	0	20	147	345
8202	412	156	337	0,494	0,582	583,627	3,407	0	128	349	0,272	0,667	588,957	3,866	0	20	147	345
8222	413	155	337	0,494	0,582	583,627	3,347	0	127	351	0,271	0,667	588,957	3,942	0	20	147	345
8242	414	155	341	0,493	0,582	583,627	3,316	0	134	357	0,271	0,667	588,957	3,871	0	20	147	345
8262	415	157	340	0,493	0,582	581,64	3,275	0	131	360	0,271	0,667	588,444	3,894	0	20	147	345
8282	416	155	327	0,493	0,583	581,64	3,372	0	130	345	0,27	0,667	588,444	3,849	0	20	147	345
8302	417	156	338	0,493	0,583	581,64	3,328	0	137	352	0,27	0,667	588,444	3,828	0	20	147	345
8322	418	158	335	0,493	0,583	581,64	3,326	0	138	351	0,27	0,667	588,444	3,822	0	20	147	345
8342	419	157	340	0,493	0,583	581,64	3,318	0	141	355	0,27	0,667	588,444	3,773	0	20	147	345
8362	420	155	337	0,493	0,582	584,096	3,327	0	142	353	0,27	0,667	590,252	3,765	0	20	147	345
8382	421	152	340	0,493	0,583	584,096	3,298	0	127	348	0,27	0,667	590,252	3,813	0	20	147	345
8401	422	149	336	0,493	0,583	584,096	3,358	0	130	350	0,271	0,667	590,252	3,794	0	20	147	345
8421	423	160	336	0,494	0,583	584,096	3,344	0	124	351	0,271	0,667	590,252	3,79	0	20	147	345
8441	424	159	340	0,494	0,583	584,096	3,326	0	125	353	0,271	0,667	590,252	3,808	0	20	147	345
8461	425	159	338	0,494	0,583	583,661	3,352	0	125	354	0,271	0,666	590,288	3,797	0	20	147	345
8481	426	151	339	0,494	0,583	583,661	3,389	0	128	350	0,271	0,667	590,288	3,763	0	20	147	345
8501	427	161	339	0,493	0,583	583,661	3,311	0	132	355	0,271	0,667	590,288	3,783	0	20	147	345
8521	428	165	344	0,493	0,583	583,661	3,366	0	129	360	0,271	0,667	590,288	3,798	0	20	147	345
8541	429	160	337	0,493	0,584	583,661	3,368	0	126	346	0,27	0,667	590,288	3,786	0	20	147	345
8561	430	161	338	0,492	0,583	584,048	3,372	0	126	350	0,269	0,667	590,193	3,791	0	20	147	345
8581	431	165	346	0,491	0,584	584,048	3,346	0	133	345	0,269	0,668	590,193	3,8	0	20	147	345
8601	432	163	351	0,491	0,584	584,048	3,348	0	123	352	0,268	0,668	590,193	3,838	0	20	147	345
8621	433	159	337	0,49	0,584	584,048	3,413	0	136	356	0,268	0,669	590,193	3,837	0	20	147	345
8641	434	172	337	0,49	0,585	584,048	3,409	0	126	359	0,268	0,669	590,193	3,82	0	20	147	345
8661	435	170	335	0,49	0,584	585,046	3,411	0	124	362	0,268	0,668	590,901	3,844	0	20	147	345
8681	436	163	338	0,49	0,585	585,046	3,411	0	131	355	0,268	0,669	590,901	3,879	0	20	147	345
8701	437	166	342	0,49	0,585	585,046	3,384	0	127	353	0,268	0,669	590,901	3,89	0	20	147	345
8720	438	163	333	0,49	0,585	585,046	3,482	0	127	350	0,268	0,669	590,901	3,906	0	20	147	345
8741	439	157	339	0,49	0,585	585,046	3,486	0	133	351	0,268	0,669	590,901	3,905	0	20	147	345
8760	440	157	338	0,491	0,584	585,409	3,492	0	131	352	0,268	0,668	589,948	3,898	0	20	147	345
8780	441	166	342	0,491	0,585	585,409	3,452	0	138	351	0,268	0,668	589,948	3,919	0	20	147	345
8800	442	170	348	0,491	0,585	585,409	3,445	0	141	350	0,268	0,668	589,948	3,958	0	20	147	345
8820	443	174	343	0,491	0,585	585,409	3,459	0	145	350	0,268	0,669	589,948	3,97	0	20	147	345
8840	444	175	340	0,491	0,585	585,409	3,541	0	145	350	0,268	0,669	589,948	3,965	0	20	147	345
8860	445	176	343	0,491	0,585	584,265	3,542	0	146	350	0,268	0,668	589,64	3,97	0	20	147	345
8880	446	172	337	0,49	0,586	584,265	3,498	0	139	350	0,268	0,669	589,64	4,001	0	20	147	345
8900	447	178	338	0,49	0,586	584,265	3,559	0	142	346	0,268	0,669	589,64	3,998	0	20	147	345
8920	448	175	336	0,49	0,586	584,265	3,542	0	153	349	0,267	0,669	589,64	4,006	0	20	147	345
8940	449	171	335	0,49	0,586	584,265	3,551	0	146	349	0,267	0,67	589,64	3,979	0	20	147	345
8960	450	172	334	0,489	0,586	584,85	3,546	0	151	347	0,266	0,669	590,735	3,985	0	20	147	345
8980	451	238	309	0,489	0,586	584,85	3,471	0	196	326	0,266	0,669	590,735	4,032	0	21	232	310
9000	452	250	301	0,489	0,586	584,85	3,466	0	215	313	0,266	0,669	590,735	3,985	0	21	232	310
9019	453	247	312	0,489	0,586	584,85	3,559	0	213	314	0,266	0,669	590,735	3,986	0	21	232	310
9039	454	255	306	0,489	0,586	584,85	3,513	0	217	316	0,267	0,669	590,735	4,019	0	21	232	310
9059	455	256	304	0,489	0,586	585,379	3,54	0	217	319	0,267	0,669	589,882	3,989	0	21	232	310
9079	456	259	304	0,489	0,587	585,379	3,519	0	216	315	0,267	0,669	589,882	4,009	0	21	232	310
9099	457	242	299	0,49	0,587	585,379	3,613	0	219	320	0,267	0,669	589,882	3,992	0	21	232	310
9119	458	240	294	0,49	0,587	585,379	3,498	0	217	316	0,267	0,669	589,882	4,006	0	21	232	310
9139	459	250	301	0,49	0,587	585,379	3,533	0	218	321	0,267	0,669	589,882	3,99	0	21	232	310
9159	460	240	299	0,49	0,586	585,656	3,554	0	216	319	0,267	0,669	590,956	4,001	0	21	232	310
9179	461	255	304	0,49	0,587	585,656	3,513	0	221	323	0,267	0,67	590,956	4,033	0	21	232	310
9199	462	252	298	0,489	0,587	585,656	3,526	0	218	324	0,267	0,67	590,956	4,036	0	21	232	310
9219	463	247	299	0,489	0,587	585,656	3,516	0	218	322	0,266	0,67	590,956	4,058	0	21	232	310
9239	464	250	296	0,489	0,587	585,656	3,551	0	211	325	0,266	0,67	590,956	4,062	0	21	232	310
9259	465	248	297	0,489	0,586	584,989	3,555	0	209	326	0,266	0,669	590,543	4,063	0	21	232	310
9279	466	332	310	0,488	0,587	584,989	3,509	0	316	337	0,265	0,67	590,543	4	0	22	327	327
9299	467	334	319	0,487	0,587	584,989	3,502	0	304	336	0,265	0,67	590,543	3,999	0	22	327	327
9318	468	347	316	0,487	0,587	584,989	3,462	0	315	335	0,265	0,67	590,543	4,007	0	22	327	327
9338	469	347	313	0,487	0,587	584,989	3,507	0	310	336	0,265	0,67	590,543	4,007	0	22	327	327
9358	470	347	315	0,487	0,586	586,828	3,504	0	306	335	0,265	0,67	590,123	4,004	0	22	327	327
9378	471	346	309	0,487	0,587	586,828	3,538	0	312	331	0,265	0,67	590,123	3,988	0	22	327	327
9398	472	341	308	0,487	0,586	586,828	3,487	0	312	340	0,265	0,67	590,123	3,975	0	22	327	327
9418	473	340	314	0,487	0,586	586,828	3,441	0	314	337	0,265	0,67	590,123	3,985	0	22	327	327
9438	474	338	312	0,487	0,586	586,828	3,492	0	313	340	0,265	0,67	590,123	3,958	0	22	327	327
9458	475	337	315	0,488	0,586	584,948	3,467	0	314	340	0,265	0,669	589,656	3,952	0	22	327	327
9478	476	344	311	0,488	0,586	584,948	3,464	0	308	340	0,265	0,67	589,656	3,96	0	22	327	327
9498	477	338	321	0,488	0,586	584,948	3,609	0	312	337	0,265	0,67	589,656	4,005	0	22	327	327
9518	478	339	319	0,487	0,586	584,948	3,453	0	311	340	0,265	0,67	589,656	4,039	0	22	327	327
9538	479	346	309	0,487	0,586	584,948	3,457	0	314	340	0,265	0,67	589,656	4,021	0	22	327	327
9558	480	343	311	0,487	0,585	587,203	3,503	0	314	338	0,265	0,669	590,496	4,043	0	22	327	327
9578	481	345	311	0,487	0,586	587,203	3,541	0	315	345	0,265	0,67	590,496	4,001	0	22	327	327
9597	482	346	316	0,487	0,586	587,203	3,508	0	314	340	0,265	0,67	590,496	4,016	0	22	327	327
9617	483	340	317	0,487	0,586	587,203	3,482	0	315	338	0,265	0,67	590,496	4,053	0	22	327	327
9637	484	336	320	0,487	0,587	587,203	3,46	0	317	344	0,265	0,671	590,496	3,973	0	22	327	327
9657	485	334	323	0,487	0,586	585,57	3,429	0	316	340	0,264	0,671	590,572	3,988	0	22	327	327
9677	486	335	319	0,487	0,587	585,57	3,439	0	326	346	0,265	0,672	590,572	3,975	0	22	327	327
9697	487	333	315	0,487	0,587	585,57	3,473	0	317	342	0,264	0,672	590,572	3,981	0	22	327	327
9717	488	341	313	0,487	0,587	585,57	3,494	0	313	338	0,264	0,672	590,572	3,989	0	22	327	327
9737	489	334	316	0,487	0,588	585,57	3,458	0	317	339	0,264	0,672	590,572	4,007	0	22	327	327
9757	490	335	316	0,487	0,587	585,385	3,481	0	316	342	0,264	0,672	588,976	4,005	0	22	327	327
9777	491	339	307	0,487	0,588	585,385	3,457	0	322	339	0,265	0,672	588,976	3,998	0	22	327	327
9797	492	337	310	0,487	0,588	585,385	3,433	0	319	341	0,265	0,672	588,976	3,962	0	22	327	327
9817	493	335	312	0,487	0,587	585,385	3,416	0	315	338	0,265	0,672	588,976	3,985	0	22	327	327
9837	494	339	321	0,488	0,587	585,385	3,465	0	319	340	0,265	0,671	588,976	3,972	0	22	327	327
9857	495	337	324	0,488	0,587	585,957	3,452	0	318	336	0,265	0,671	591,628	4	0	22	327	327
9877	496	342	315	0,488	0,587	585,957	3,483	0	321	341	0,265	0,671	591,628	3,992	0	22	327	327
9897	497	327	312	0,488	0,587	585,957	3,465	0	317	339	0,266	0,671	591,628	4,034	0	22	327	327
9916	498	338	321	0,488	0,587	585,957	3,524	0	318	338	0,266	0,671	591,628	4,051	0	22	327	327
9936	499	343	323	0,488	0,587	585,957	3,567	0	318	338	0,266	0,671	591,628	4,042	0	22	327	327
9956	500	339	326	0,488	0,587	585,418	3,576	0	318	337	0,265	0,671	591,915	4,052	0	22	327	327
9976	501	341	311	0,488	0,587	585,418	3,465	0	321	335	0,265	0,672	591,915	4,064	0	22	327	327
9996	502	346	322	0,487	0,588	585,418	3,499	0	318	339	0,265	0,672	591,915	4,025	0	22	327	327
10016	503	331	325	0,487	0,588	585,418	3,549	0	328	338	0,265	0,672	591,915	4,026	0	22	327	327
10036	504	343	328	0,487	0,588	585,418	3,56	0	319	341	0,264	0,673	591,915	4,067	0	22	327	327
10056	505	342	331	0,486	0,588	584,904	3,568	0	321	342	0,264	0,672	591,56	4,046	0	22	327	327
10076	506	341	319	0,486	0,588	584,904	3,515	0	323	331	0,264	0,673	591,56	4,049	0	22	327	327
10096	507	347	318	0,486	0,588	584,904	3,561	0	319	336	0,263	0,673	591,56	4,028	0	22	327	327
10116	508	330	316	0,485	0,589	584,904	3,506	0	321	339	0,263	0,673	591,56	4,024	0	22	327	327
10136	509	313	287	0,486	0,588	584,904	3,566	0	300	306	0,264	0,673	591,56	4,051	0
10156	510	309	284	0,486	0,587	584,424	3,547	0	297	310	0,264	0,672	588,369	4,019	0
10176	511	273	245	0,486	0,588	584,424	3,422	0	265	271	0,264	0,673	588,369	3,969	0	23	268	255
10196	512	279	251	0,486	0,588	584,424	3,429	0	263	269	0,264	0,673	588,369	3,948	0	23	268	255
10215	513	277	239	0,486	0,588	584,424	3,445	0	263	268	0,264	0,673	588,369	3,959	0	23	268	255
10235	514	271	251	0,486	0,588	584,424	3,399	0	266	258	0,264	0,673	588,369	3,902	0	23	268	255
10255	515	273	247	0,486	0,588	584,111	3,403	0	265	256	0,263	0,673	587,641	3,883	0	23	268	255
10275	516	281	243	0,486	0,588	584,111	3,443	0	260	264	0,263	0,673	587,641	3,963	0	23	268	255
10295	517	275	239	0,485	0,588	584,111	3,465	0	262	267	0,263	0,673	587,641	3,913	0	23	268	255
10315	518	273	238	0,485	0,588	584,111	3,479	0	262	268	0,263	0,673	587,641	3,984	0	23	268	255
10335	519	266	235	0,485	0,589	584,111	3,43	0	263	266	0,263	0,674	587,641	3,945	0	23	268	255
10355	520	263	235	0,485	0,588	583,14	3,438	0	262	266	0,263	0,673	589,363	3,947	0	23	268	255
10375	521	279	252	0,485	0,589	583,14	3,367	0	259	270	0,263	0,674	589,363	3,937	0	23	268	255
10395	522	283	245	0,485	0,589	583,14	3,417	0	266	266	0,263	0,674	589,363	3,894	0	23	268	255
10415	523	283	249	0,485	0,589	583,14	3,363	0	267	261	0,263	0,674	589,363	3,889	0	23	268	255
10435	524	283	243	0,485	0,589	583,14	3,399	0	261	264	0,263	0,674	589,363	3,871	0	23	268	255
10455	525	282	243	0,485	0,589	583,581	3,377	0	265	264	0,263	0,674	587,525	3,849	0	23	268	255
10475	526	276	247	0,485	0,589	583,581	3,38	0	262	271	0,263	0,674	587,525	3,878	0	23	268	255
10494	527	283	256	0,485	0,589	583,581	3,329	0	267	268	0,263	0,675	587,525	3,875	0	23	268	255
10514	528	277	247	0,485	0,59	583,581	3,338	0	262	268	0,263	0,675	587,525	3,833	0	23	268	255
10534	529	281	241	0,485	0,59	583,581	3,324	0	257	260	0,263	0,675	587,525	3,765	0	23	268	255
10554	530	278	242	0,485	0,589	584,142	3,328	0	258	257	0,263	0,675	587,947	3,746	0	23	268	255
10574	531	276	246	0,485	0,59	584,142	3,2	0	258	271	0,263	0,675	587,947	3,734	0	23	268	255
10594	532	268	240	0,485	0,59	584,142	3,307	0	257	266	0,263	0,675	587,947	3,779	0	23	268	255
10614	533	278	250	0,485	0,59	584,142	3,274	0	257	270	0,263	0,675	587,947	3,756	0	23	268	255
10634	534	279	250	0,485	0,59	584,142	3,259	0	253	276	0,263	0,675	587,947	3,726	0	23	268	255
10654	535	279	251	0,485	0,59	583,936	3,244	0	252	276	0,263	0,675	587,401	3,739	0	23	268	255
10674	536	272	226	0,485	0,59	583,936	3,24	0	257	273	0,263	0,675	587,401	3,741	0	23	268	255
10694	537	275	239	0,485	0,59	583,936	3,254	0	259	274	0,263	0,675	587,401	3,75	0	23	268	255
10714	538	275	259	0,485	0,59	583,936	3,183	0	259	272	0,263	0,675	587,401	3,713	0	23	268	255
10734	539	274	240	0,485	0,59	583,936	3,186	0	256	266	0,263	0,675	587,401	3,681	0	23	268	255
10754	540	275	249	0,485	0,59	582,748	3,183	0	257	265	0,263	0,675	587,67	3,673	0	23	268	255
10773	541	277	244	0,485	0,59	582,748	3,264	0	255	269	0,263	0,675	587,67	3,745	0	23	268	255
10793	542	287	257	0,485	0,59	582,748	3,251	0	260	272	0,263	0,675	587,67	3,698	0	23	268	255
10813	543	375	253	0,483	0,591	582,748	3,354	0	387	295	0,261	0,676	587,67	3,71	0
10833	544	462	274	0,481	0,591	582,748	3,253	0	434	292	0,26	0,676	587,67	3,741	0
10853	545	505	276	0,481	0,591	583,669	3,293	0	481	287	0,26	0,676	589,212	3,729	0
10873	546	465	265	0,481	0,591	583,669	3,281	0	443	299	0,26	0,676	589,212	3,768	0	24	455	282
10893	547	459	260	0,481	0,591	583,669	3,244	0	444	301	0,26	0,676	589,212	3,723	0	24	455	282
10913	548	465	268	0,482	0,591	583,669	3,316	0	450	296	0,26	0,676	589,212	3,741	0	24	455	282
10933	549	459	275	0,482	0,591	583,669	3,314	0	440	302	0,26	0,676	589,212	3,765	0	24	455	282
10953	550	461	277	0,482	0,591	582,856	3,308	0	441	302	0,26	0,676	587,841	3,738	0	24	455	282
10973	551	472	265	0,482	0,591	582,856	3,244	0	446	304	0,26	0,676	587,841	3,754	0	24	455	282
10993	552	458	268	0,483	0,591	582,856	3,23	0	443	299	0,26	0,676	587,841	3,763	0	24	455	282
11013	553	464	262	0,483	0,591	582,856	3,289	0	445	292	0,261	0,676	587,841	3,73	0	24	455	282
11033	554	465	276	0,483	0,591	582,856	3,353	0	446	291	0,261	0,676	587,841	3,784	0	24	455	282
11053	555	466	276	0,483	0,591	583,848	3,375	0	445	287	0,261	0,675	589,476	3,793	0	24	455	282
11073	556	468	276	0,483	0,591	583,848	3,291	0	452	302	0,261	0,675	589,476	3,685	0	24	455	282
11092	557	469	267	0,484	0,591	583,848	3,301	0	449	300	0,261	0,675	589,476	3,713	0	24	455	282
11112	558	476	268	0,484	0,591	583,848	3,273	0	447	297	0,262	0,675	589,476	3,709	0	24	455	282
11132	559	463	262	0,484	0,591	583,848	3,241	0	452	294	0,262	0,675	589,476	3,716	0	24	455	282
11152	560	464	260	0,484	0,59	583,557	3,233	0	449	291	0,262	0,674	589,848	3,717	0	24	455	282
11172	561	469	263	0,484	0,59	583,557	3,263	0	444	300	0,262	0,674	589,848	3,72	0	24	455	282
11192	562	467	274	0,484	0,59	583,557	3,348	0	445	293	0,262	0,674	589,848	3,746	0	24	455	282
11212	563	466	269	0,485	0,59	583,557	3,223	0	451	292	0,262	0,674	589,848	3,668	0	24	455	282
11232	564	466	273	0,485	0,59	583,557	3,263	0	445	293	0,262	0,674	589,848	3,648	0	24	455	282
11252	565	466	268	0,484	0,59	585,796	3,286	0	446	294	0,261	0,674	588,242	3,619	0	24	455	282
11272	566	514	304	0,484	0,59	585,796	3,246	0	496	345	0,261	0,674	588,242	3,759	0	25	511	354
11292	567	532	326	0,484	0,59	585,796	3,321	0	497	362	0,261	0,674	588,242	3,753	0	25	511	354
11312	568	522	311	0,484	0,59	585,796	3,304	0	495	354	0,261	0,674	588,242	3,741	0	25	511	354
11332	569	519	328	0,484	0,59	585,796	3,315	0	500	351	0,261	0,674	588,242	3,686	0	25	511	354
11352	570	526	323	0,484	0,589	585,653	3,306	0	500	358	0,261	0,673	588,545	3,676	0	25	511	354
11371	571	521	316	0,484	0,59	585,653	3,355	0	506	349	0,262	0,673	588,545	3,726	0	25	511	354
11391	572	523	310	0,484	0,589	585,653	3,34	0	499	348	0,262	0,673	588,545	3,729	0	25	511	354
11411	573	518	315	0,485	0,589	585,653	3,321	0	497	353	0,262	0,673	588,545	3,785	0	25	511	354
11431	574	518	311	0,485	0,589	585,653	3,377	0	505	353	0,262	0,672	588,545	3,748	0	25	511	354
11451	575	518	313	0,485	0,588	585,484	3,365	0	501	353	0,262	0,672	589,308	3,77	0	25	511	354
11471	576	524	321	0,485	0,588	585,484	3,443	0	499	354	0,262	0,672	589,308	3,835	0	25	511	354
11491	577	519	314	0,485	0,588	585,484	3,435	0	501	357	0,262	0,672	589,308	3,855	0	25	511	354
11511	578	528	311	0,485	0,589	585,484	3,336	0	508	351	0,262	0,672	589,308	3,828	0	25	511	354
11531	579	515	313	0,485	0,589	585,484	3,372	0	500	353	0,262	0,672	589,308	3,795	0	25	511	354
11551	580	516	311	0,484	0,588	586,606	3,343	0	504	353	0,262	0,672	589,72	3,798	0	25	511	354
11571	581	526	326	0,484	0,589	586,606	3,429	0	501	371	0,262	0,673	589,72	3,906	0	25	511	354
11591	582	531	354	0,484	0,59	586,606	3,489	0	497	393	0,261	0,673	589,72	3,938	0	25	511	354
11611	583	514	361	0,483	0,59	586,606	3,518	0	503	393	0,261	0,674	589,72	3,847	0	25	511	354
11631	584	529	356	0,483	0,59	586,606	3,462	0	503	388	0,261	0,674	589,72	3,865	0	25	511	354
11651	585	527	359	0,483	0,59	586,118	3,499	0	504	386	0,26	0,674	590,274	3,858	0	25	511	354
11671	586	522	356	0,483	0,59	586,118	3,503	0	500	397	0,26	0,674	590,274	3,948	0	25	511	354
11690	587	528	346	0,482	0,59	586,118	3,444	0	501	393	0,26	0,674	590,274	3,943	0	25	511	354
11710	588	525	358	0,482	0,59	586,118	3,492	0	499	387	0,26	0,675	590,274	3,922	0	25	511	354
11730	589	521	348	0,482	0,59	586,118	3,428	0	508	387	0,26	0,675	590,274	3,938	0	25	511	354
11750	590	524	352	0,482	0,59	587,248	3,445	0	508	388	0,259	0,675	589,745	3,926	0	25	511	354
11770	591	531	352	0,481	0,591	587,248	3,511	0	495	391	0,259	0,675	589,745	3,974	0	25	511	354
11790	592	520	354	0,481	0,591	587,248	3,454	0	501	388	0,259	0,675	589,745	3,912	0	25	511	354
11810	593	529	343	0,481	0,591	587,248	3,5	0	508	381	0,259	0,676	589,745	3,967	0	25	511	354
11830	594	526	342	0,481	0,591	587,248	3,479	0	495	388	0,259	0,676	589,745	3,962	0	25	511	354
11850	595	522	341	0,481	0,591	586,936	3,457	0	499	386	0,258	0,676	589,449	3,942	0	25	511	354
11870	596	517	348	0,481	0,591	586,936	3,517	0	500	381	0,258	0,676	589,449	3,92	0	25	511	354
11890	597	519	345	0,481	0,591	586,936	3,514	0	500	383	0,258	0,676	589,449	3,966	0	25	511	354
11910	598	519	349	0,481	0,591	586,936	3,461	0	495	375	0,258	0,676	589,449	3,92	0	25	511	354
11930	599	516	351	0,481	0,591	586,936	3,541	0	504	382	0,259	0,676	589,449	3,874	0	25	511	354
11950	600	517	351	0,481	0,591	587,015	3,529	0	502	380	0,259	0,675	589,846	3,884	0	25	511	354
11969	601	469	320	0,482	0,591	587,015	3,406	0	455	343	0,26	0,675	589,846	3,839	0	26	437	327
11989	602	462	314	0,483	0,591	587,015	3,452	0	432	354	0,261	0,675	589,846	3,871	0	26	437	327
12009	603	452	308	0,483	0,591	587,015	3,427	0	433	342	0,261	0,675	589,846	3,905	0	26	437	327
12029	604	456	310	0,483	0,591	587,015	3,374	0	431	353	0,261	0,675	589,846	3,852	0	26	437	327
12049	605	450	313	0,483	0,59	585,494	3,379	0	431	349	0,26	0,675	589,467	3,875	0	26	437	327
12069	606	447	304	0,483	0,591	585,494	3,373	0	421	342	0,26	0,675	589,467	3,835	0	26	437	327
12089	607	445	299	0,483	0,591	585,494	3,403	0	429	349	0,26	0,675	589,467	3,792	0	26	437	327
12109	608	446	307	0,482	0,592	585,494	3,358	0	422	342	0,26	0,676	589,467	3,839	0	26	437	327
12129	609	448	309	0,482	0,592	585,494	3,37	0	419	344	0,26	0,676	589,467	3,885	0	26	437	327
12149	610	448	310	0,482	0,592	585,027	3,372	0	421	345	0,26	0,676	590,442	3,886	0	26	437	327
12169	611	448	313	0,482	0,592	585,027	3,426	0	421	348	0,26	0,677	590,442	3,907	0	26	437	327
12189	612	446	313	0,482	0,592	585,027	3,466	0	423	343	0,259	0,677	590,442	3,928	0	26	437	327
12209	613	448	309	0,482	0,592	585,027	3,384	0	417	347	0,259	0,677	590,442	3,913	0	26	437	327
12229	614	403	300	0,482	0,592	585,027	3,398	0	379	337	0,26	0,677	590,442	3,921	0	27	368	327
12249	615	399	298	0,482	0,592	585,674	3,399	0	375	336	0,26	0,676	591,492	3,92	0	27	368	327
12268	616	386	295	0,482	0,592	585,674	3,387	0	359	333	0,26	0,676	591,492	3,911	0	27	368	327
12288	617	394	300	0,483	0,592	585,674	3,439	0	367	333	0,261	0,676	591,492	3,921	0	27	368	327
12308	618	387	292	0,483	0,592	585,674	3,428	0	372	334	0,261	0,676	591,492	3,983	0	27	368	327
12328	619	392	297	0,483	0,592	585,674	3,396	0	369	331	0,261	0,676	591,492	3,939	0	27	368	327
12348	620	389	298	0,483	0,591	585,505	3,419	0	371	333	0,261	0,676	590,413	3,959	0	27	368	327
12368	621	392	304	0,484	0,592	585,505	3,465	0	370	333	0,261	0,676	590,413	3,942	0	27	368	327
12388	622	388	295	0,484	0,592	585,505	3,42	0	370	332	0,262	0,675	590,413	3,987	0	27	368	327
12408	623	390	308	0,484	0,592	585,505	3,448	0	369	332	0,262	0,675	590,413	3,956	0	27	368	327
12428	624	394	300	0,485	0,591	585,505	3,373	0	366	329	0,262	0,675	590,413	3,965	0	27	368	327
12448	625	393	299	0,485	0,591	585,781	3,369	0	366	329	0,262	0,675	589,795	3,978	0	27	368	327
12468	626	393	305	0,485	0,591	585,781	3,464	0	370	336	0,263	0,675	589,795	4,002	0	27	368	327
12488	627	391	297	0,485	0,591	585,781	3,437	0	365	340	0,263	0,674	589,795	3,994	0	27	368	327
12508	628	385	301	0,485	0,591	585,781	3,415	0	368	332	0,263	0,674	589,795	3,989	0	27	368	327
12528	629	384	305	0,485	0,591	585,781	3,448	0	372	335	0,263	0,674	589,795	3,98	0	27	368	327
12547	630	383	302	0,485	0,59	586,086	3,429	0	371	335	0,263	0,674	589,643	3,972	0	27	368	327
12567	631	383	297	0,485	0,591	586,086	3,391	0	375	334	0,263	0,674	589,643	3,928	0	27	368	327
12587	632	386	299	0,485	0,591	586,086	3,414	0	369	337	0,263	0,674	589,643	3,949	0	27	368	327
12607	633	382	300	0,485	0,591	586,086	3,432	0	371	337	0,263	0,674	589,643	3,957	0	27	368	327
12627	634	386	305	0,485	0,591	586,086	3,446	0	372	336	0,263	0,674	589,643	3,989	0	27	368	327
12647	635	385	306	0,486	0,59	586,711	3,462	0	369	335	0,263	0,673	590,811	4,013	0	27	368	327
12667	636	377	324	0,486	0,591	586,711	3,49	0	346	355	0,263	0,674	590,811	3,976	0	27	368	327
12687	637	369	309	0,486	0,59	586,711	3,377	0	344	347	0,263	0,673	590,811	3,907	0	27	368	327
12707	638	359	322	0,486	0,59	586,711	3,426	0	352	339	0,263	0,673	590,811	3,941	0	27	368	327
12727	639	375	330	0,486	0,59	586,711	3,416	0	346	350	0,263	0,673	590,811	3,901	0	27	368	327
12747	640	368	326	0,486	0,589	587,033	3,407	0	347	349	0,263	0,672	590,41	3,907	0	27	368	327
12767	641	364	319	0,486	0,59	587,033	3,452	0	351	353	0,264	0,672	590,41	3,957	0	27	368	327
12787	642	366	321	0,486	0,589	587,033	3,425	0	358	349	0,264	0,672	590,41	3,953	0	27	368	327
12807	643	358	319	0,486	0,589	587,033	3,456	0	353	356	0,264	0,672	590,41	3,988	0	27	368	327
12827	644	364	326	0,486	0,589	587,033	3,441	0	351	354	0,264	0,671	590,41	3,986	0	27	368	327
12847	645	363	328	0,486	0,588	587,062	3,434	0	353	354	0,263	0,671	590,516	3,984	0	27	368	327
12866	646	368	317	0,486	0,589	587,062	3,436	0	352	355	0,263	0,671	590,516	3,956	0	27	368	327
12886	647	368	317	0,486	0,589	587,062	3,45	0	356	358	0,263	0,672	590,516	3,993	0	27	368	327
12906	648	365	312	0,485	0,589	587,062	3,501	0	352	361	0,263	0,672	590,516	4,005	0	27	368	327
12926	649	383	324	0,485	0,589	587,062	3,453	0	352	353	0,263	0,672	590,516	3,964	0	27	368	327
12946	650	383	325	0,485	0,589	586,419	3,468	0	353	355	0,262	0,672	590,587	3,987	0	27	368	327
12966	651	368	319	0,485	0,589	586,419	3,435	0	350	350	0,262	0,673	590,587	3,987	0	27	368	327
12986	652	371	322	0,484	0,589	586,419	3,472	0	354	346	0,262	0,673	590,587	3,987	0	27	368	327
13006	653	372	311	0,484	0,589	586,419	3,444	0	356	350	0,262	0,673	590,587	4,008	0	27	368	327
13026	654	364	322	0,484	0,589	586,419	3,41	0	355	347	0,262	0,673	590,587	3,985	0	27	368	327
13046	655	365	317	0,484	0,588	587,073	3,423	0	356	349	0,261	0,672	590,58	3,99	0	27	368	327
13067	656	369	322	0,483	0,588	587,073	3,454	0	357	353	0,261	0,672	590,58	3,986	0	27	368	327
13086	657	366	316	0,483	0,588	587,073	3,473	0	353	349	0,261	0,672	590,58	3,926	0	27	368	327
13106	658	375	324	0,483	0,588	587,073	3,424	0	352	345	0,26	0,672	590,58	3,891	0	27	368	327
13126	659	368	319	0,483	0,588	587,073	3,428	0	360	354	0,26	0,672	590,58	3,952	0	27	368	327
13145	660	369	319	0,483	0,588	585,857	3,426	0	359	351	0,26	0,672	591,353	3,916	0	27	368	327
13165	661	371	320	0,482	0,588	585,857	3,369	0	355	356	0,26	0,673	591,353	3,918	0	27	368	327
13185	662	376	313	0,482	0,588	585,857	3,466	0	352	350	0,26	0,673	591,353	3,907	0	27	368	327
13205	663	376	312	0,482	0,588	585,857	3,36	0	352	345	0,26	0,673	591,353	3,877	0	27	368	327
13225	664	407	219	0,481	0,587	585,857	3,413	0	421	248	0,259	0,671	591,353	3,823	0	28	418	230
13245	665	413	210	0,481	0,587	583,315	3,424	0	425	237	0,259	0,671	589,847	3,793	0	28	418	230
13265	666	425	209	0,481	0,588	583,315	3,294	0	415	244	0,259	0,672	589,847	3,779	0	28	418	230
13285	667	424	215	0,481	0,588	583,315	3,424	0	414	251	0,259	0,672	589,847	3,805	0	28	418	230
13306	668	422	214	0,481	0,588	583,315	3,327	0	415	242	0,26	0,672	589,847	3,804	0	28	418	230
13325	669	416	220	0,482	0,588	583,315	3,404	0	415	242	0,26	0,672	589,847	3,728	0	28	418	230
13346	670	415	222	0,482	0,587	583,057	3,363	0	414	244	0,26	0,672	588,227	3,726	0	28	418	230
13365	671	427	220	0,482	0,588	583,057	3,316	0	412	247	0,26	0,672	588,227	3,747	0	28	418	230
13385	672	422	208	0,482	0,588	583,057	3,325	0	413	244	0,26	0,672	588,227	3,797	0	28	418	230
13405	673	434	210	0,482	0,589	583,057	3,256	0	408	253	0,259	0,673	588,227	3,781	0	28	418	230
13425	674	414	214	0,481	0,589	583,057	3,32	0	415	243	0,259	0,673	588,227	3,767	0	28	418	230
13445	675	415	209	0,481	0,588	582,754	3,306	0	414	245	0,259	0,673	588,468	3,791	0	28	418	230
13465	676	422	217	0,481	0,589	582,754	3,279	0	414	250	0,259	0,673	588,468	3,734	0	28	418	230
13484	677	418	221	0,481	0,589	582,754	3,302	0	420	247	0,259	0,673	588,468	3,746	0	28	418	230
13505	678	415	216	0,481	0,589	582,754	3,242	0	414	246	0,259	0,673	588,468	3,723	0	28	418	230
13524	679	420	215	0,481	0,589	582,754	3,346	0	422	247	0,259	0,673	588,468	3,701	0	28	418	230
13547	680	417	216	0,481	0,588	583,236	3,344	0	421	247	0,259	0,673	588,871	3,7	0	28	418	230
13564	681	437	243	0,481	0,589	583,236	3,226	0	418	243	0,259	0,673	588,871	3,663	0	28	418	230
13585	682	429	213	0,482	0,589	583,236	3,158	0	415	245	0,259	0,673	588,871	3,598	0	28	418	230
13604	683	465	271	0,481	0,59	583,236	3,178	0	462	305	0,259	0,674	588,871	3,607	0	29	455	295
13625	684	459	274	0,481	0,591	583,236	3,159	0	453	297	0,259	0,675	588,871	3,665	0	29	455	295
13644	685	453	276	0,481	0,59	583,45	3,167	0	445	288	0,259	0,674	590,399	3,644	0	29	455	295
13665	686	458	273	0,481	0,59	583,45	3,148	0	453	310	0,259	0,674	590,399	3,572	0	29	455	295
13684	687	468	278	0,481	0,59	583,45	3,178	0	454	316	0,259	0,674	590,399	3,583	0	29	455	295
13705	688	456	272	0,481	0,59	583,45	3,201	0	449	311	0,259	0,673	590,399	3,577	0	29	455	295
13724	689	459	280	0,481	0,59	583,45	3,176	0	451	315	0,258	0,673	590,399	3,54	0	29	455	295
13746	690	461	277	0,481	0,589	584,94	3,19	0	449	315	0,258	0,673	588,291	3,529	0	29	455	295
13763	691	458	288	0,481	0,59	584,94	3,289	0	452	315	0,259	0,673	588,291	3,521	0	29	455	295
13785	692	470	286	0,482	0,59	584,94	3,155	0	464	306	0,259	0,673	588,291	3,532	0	29	455	295
13803	693	461	283	0,482	0,59	584,94	3,087	0	450	307	0,259	0,673	588,291	3,522	0	29	455	295
13823	694	459	276	0,482	0,589	584,94	3,101	0	452	315	0,259	0,673	588,291	3,558	0	29	455	295
13843	695	462	275	0,482	0,589	583,703	3,109	0	454	311	0,259	0,672	587,95	3,562	0	29	455	295
13863	696	460	282	0,482	0,589	583,703	3,137	0	454	322	0,26	0,672	587,95	3,54	0	29	455	295
13883	697	463	292	0,482	0,589	583,703	3,178	0	448	314	0,26	0,672	587,95	3,594	0	29	455	295
13903	698	461	278	0,482	0,589	583,703	3,126	0	448	312	0,26	0,672	587,95	3,557	0	29	455	295
13923	699	465	283	0,483	0,588	583,703	3,149	0	444	321	0,26	0,672	587,95	3,619	0	29	455	295
13943	700	465	283	0,483	0,587	584,941	3,164	0	443	315	0,26	0,671	589,411	3,624	0	29	455	295
13963	701	462	276	0,483	0,588	584,941	3,204	0	453	315	0,26	0,67	589,411	3,625	0	29	455	295
13983	702	348	274	0,484	0,588	584,941	3,273	0	348	313	0,262	0,67	589,411	3,664	0
14003	703	261	271	0,486	0,588	584,941	3,182	0	239	306	0,264	0,67	589,411	3,71	0	30	246	291
14023	704	254	266	0,486	0,587	584,941	3,235	0	234	310	0,263	0,669	589,411	3,706	0	30	246	291
14043	705	247	263	0,486	0,587	585,147	3,251	0	229	311	0,263	0,669	589,641	3,703	0	30	246	291
14062	706	260	268	0,486	0,587	585,147	3,234	0	240	307	0,263	0,67	589,641	3,726	0	30	246	291
14083	707	259	277	0,486	0,587	585,147	3,303	0	237	308	0,263	0,67	589,641	3,64	0	30	246	291
14102	708	258	276	0,486	0,587	585,147	3,224	0	238	309	0,263	0,67	589,641	3,699	0	30	246	291
14122	709	259	274	0,486	0,587	585,147	3,244	0	236	311	0,263	0,67	589,641	3,709	0	30	246	291
14142	710	259	273	0,486	0,587	584,731	3,257	0	236	312	0,263	0,67	589,706	3,68	0	30	246	291
14162	711	257	269	0,486	0,587	584,731	3,26	0	241	303	0,263	0,67	589,706	3,742	0	30	246	291
14182	712	253	277	0,486	0,587	584,731	3,106	0	242	307	0,263	0,67	589,706	3,711	0	30	246	291
14202	713	258	285	0,486	0,587	584,731	3,251	0	236	309	0,263	0,67	589,706	3,757	0	30	246	291
14222	714	252	278	0,485	0,587	584,731	3,309	0	235	308	0,263	0,67	589,706	3,695	0	30	246	291
14242	715	253	280	0,485	0,587	585,371	3,276	0	235	307	0,262	0,67	589,899	3,705	0	30	246	291
14262	716	263	284	0,485	0,588	585,371	3,31	0	235	310	0,262	0,671	589,899	3,749	0	30	246	291
14282	717	255	270	0,485	0,588	585,371	3,273	0	235	313	0,262	0,671	589,899	3,765	0	30	246	291
14302	718	248	279	0,485	0,588	585,371	3,341	0	235	305	0,262	0,671	589,899	3,65	0	30	246	291
14322	719	205	332	0,485	0,589	585,371	3,374	0	175	356	0,263	0,672	589,899	3,707	0	31	203	337
14341	720	195	333	0,485	0,589	584,238	3,371	0	169	359	0,262	0,672	591,425	3,692	0	31	203	337
14361	721	212	320	0,485	0,589	584,238	3,32	0	188	350	0,263	0,672	591,425	3,727	0	31	203	337
14381	722	214	329	0,485	0,589	584,238	3,297	0	183	353	0,263	0,672	591,425	3,703	0	31	203	337
14401	723	215	330	0,485	0,589	584,238	3,299	0	185	347	0,263	0,672	591,425	3,737	0	31	203	337
14421	724	214	331	0,485	0,589	584,238	3,239	0	191	347	0,263	0,672	591,425	3,71	0	31	203	337
14441	725	215	332	0,485	0,589	584,601	3,223	0	189	348	0,263	0,672	590,788	3,72	0	31	203	337
14461	726	209	322	0,486	0,589	584,601	3,3	0	191	348	0,263	0,672	590,788	3,721	0	31	203	337
14481	727	209	329	0,485	0,589	584,601	3,263	0	187	351	0,263	0,672	590,788	3,739	0	31	203	337
14501	728	215	332	0,485	0,589	584,601	3,287	0	186	352	0,263	0,672	590,788	3,748	0	31	203	337
14521	729	209	332	0,485	0,589	584,601	3,294	0	190	348	0,263	0,673	590,788	3,729	0	31	203	337
14541	730	210	331	0,485	0,589	585,933	3,288	0	188	350	0,262	0,672	589,804	3,735	0	31	203	337
14561	731	210	327	0,485	0,59	585,933	3,315	0	190	350	0,262	0,673	589,804	3,775	0	31	203	337
14581	732	212	330	0,485	0,59	585,933	3,329	0	194	344	0,262	0,673	589,804	3,788	0	31	203	337
14601	733	214	336	0,485	0,59	585,933	3,352	0	204	352	0,262	0,673	589,804	3,788	0	31	203	337
14621	734	209	325	0,485	0,59	585,933	3,408	0	192	345	0,262	0,673	589,804	3,791	0	31	203	337
14641	735	210	328	0,485	0,589	586,407	3,431	0	196	349	0,262	0,673	589,54	3,79	0	31	203	337
14660	736	209	334	0,485	0,59	586,407	3,313	0	196	347	0,262	0,673	589,54	3,791	0	31	203	337
14680	737	212	327	0,485	0,59	586,407	3,353	0	197	351	0,262	0,673	589,54	3,768	0	31	203	337
14700	738	208	329	0,485	0,59	586,407	3,359	0	196	345	0,262	0,673	589,54	3,804	0	31	203	337
14720	739	212	323	0,485	0,59	586,407	3,333	0	198	343	0,263	0,673	589,54	3,801	0	31	203	337
14740	740	210	322	0,485	0,589	586,377	3,356	0	197	343	0,262	0,673	589,911	3,801	0	31	203	337
14760	741	217	337	0,485	0,59	586,377	3,403	0	196	342	0,263	0,673	589,911	3,779	0	31	203	337
14780	742	210	335	0,485	0,59	586,377	3,329	0	198	347	0,262	0,673	589,911	3,799	0	31	203	337
14800	743	212	325	0,485	0,59	586,377	3,372	0	189	347	0,262	0,673	589,911	3,743	0	31	203	337
14820	744	221	327	0,485	0,59	586,377	3,364	0	192	345	0,262	0,674	589,911	3,855	0	31	203	337
14840	745	218	330	0,484	0,59	586,105	3,355	0	190	344	0,262	0,673	590,532	3,862	0	31	203	337
14860	746	223	334	0,484	0,59	586,105	3,368	0	198	344	0,262	0,674	590,532	3,816	0	31	203	337
14880	747	221	330	0,484	0,591	586,105	3,377	0	199	338	0,262	0,674	590,532	3,848	0	31	203	337
14900	748	215	327	0,485	0,591	586,105	3,366	0	191	339	0,262	0,674	590,532	3,85	0	31	203	337
14920	749	226	337	0,485	0,591	586,105	3,417	0	200	340	0,262	0,674	590,532	3,833	0	31	203	337
14939	750	223	335	0,485	0,59	585,796	3,421	0	198	340	0,262	0,674	591,424	3,856	0	31	203	337
14959	751	228	332	0,485	0,591	585,796	3,338	0	196	339	0,263	0,674	591,424	3,882	0	31	203	337
14979	752	243	327	0,485	0,591	585,796	3,386	0	198	345	0,263	0,674	591,424	3,895	0	31	203	337
14999	753	231	328	0,485	0,591	585,796	3,414	0	201	340	0,263	0,673	591,424	3,867	0	31	203	337
15019	754	280	281	0,485	0,59	585,796	3,336	0	272	316	0,262	0,673	591,424	3,915	0	32	282	299
15039	755	288	274	0,484	0,59	585,905	3,368	0	281	318	0,262	0,672	589,1	3,897	0	32	282	299
15059	756	285	290	0,485	0,59	585,905	3,423	0	272	316	0,262	0,672	589,1	3,898	0	32	282	299
15079	757	291	294	0,485	0,59	585,905	3,34	0	271	313	0,263	0,672	589,1	3,928	0	32	282	299
15099	758	293	288	0,485	0,59	585,905	3,375	0	268	315	0,263	0,672	589,1	3,895	0	32	282	299
15119	759	288	284	0,485	0,59	585,905	3,465	0	270	316	0,263	0,672	589,1	3,844	0	32	282	299
15139	760	292	284	0,485	0,589	585,462	3,433	0	268	313	0,262	0,671	590,218	3,853	0	32	282	299
15159	761	299	284	0,485	0,589	585,462	3,398	0	279	317	0,262	0,671	590,218	3,905	0	32	282	299
15179	762	293	285	0,485	0,589	585,462	3,442	0	274	315	0,263	0,671	590,218	3,89	0	32	282	299
15199	763	289	284	0,486	0,589	585,462	3,426	0	271	311	0,263	0,671	590,218	3,952	0	32	282	299
15219	764	292	293	0,486	0,589	585,462	3,383	0	281	307	0,263	0,671	590,218	3,911	0	32	282	299
15239	765	289	293	0,486	0,588	586,38	3,405	0	277	303	0,263	0,671	591,238	3,926	0	32	282	299
15258	766	289	289	0,486	0,589	586,38	3,454	0	273	310	0,263	0,671	591,238	3,918	0	32	282	299
15278	767	294	289	0,486	0,589	586,38	3,534	0	276	311	0,263	0,671	591,238	3,915	0	32	282	299
15298	768	283	280	0,486	0,589	586,38	3,436	0	273	317	0,263	0,671	591,238	3,929	0	32	282	299
15318	769	286	284	0,486	0,589	586,38	3,373	0	281	311	0,263	0,67	591,238	3,98	0	32	282	299
15338	770	286	283	0,486	0,588	585,449	3,377	0	282	315	0,263	0,67	589,622	3,977	0	32	282	299
15358	771	293	281	0,486	0,588	585,449	3,379	0	281	314	0,263	0,67	589,622	3,902	0	32	282	299
15378	772	290	284	0,486	0,588	585,449	3,412	0	276	312	0,263	0,67	589,622	3,887	0	32	282	299
15398	773	349	276	0,486	0,588	585,449	3,409	0	334	316	0,263	0,67	589,622	3,884	0	33	351	317
15418	774	347	287	0,486	0,588	585,449	3,383	0	322	320	0,263	0,67	589,622	3,886	0	33	351	317
15438	775	345	285	0,486	0,587	585,268	3,398	0	310	320	0,263	0,669	589,203	3,883	0	33	351	317
15458	776	347	276	0,486	0,588	585,268	3,329	0	324	318	0,263	0,669	589,203	3,906	0	33	351	317
15478	777	348	281	0,486	0,588	585,268	3,402	0	331	320	0,263	0,669	589,203	3,882	0	33	351	317
15498	778	342	275	0,486	0,587	585,268	3,383	0	330	320	0,263	0,669	589,203	3,888	0	33	351	317
15518	779	341	280	0,486	0,587	585,268	3,387	0	338	330	0,263	0,669	589,203	3,904	0	33	351	317
15538	780	340	277	0,486	0,587	585,62	3,392	0	341	331	0,263	0,668	590,546	3,902	0	33	351	317
15558	781	345	289	0,486	0,587	585,62	3,346	0	334	322	0,263	0,669	590,546	3,863	0	33	351	317
15577	782	344	284	0,486	0,587	585,62	3,348	0	341	319	0,263	0,669	590,546	3,889	0	33	351	317
15597	783	344	280	0,486	0,587	585,62	3,294	0	330	321	0,263	0,669	590,546	3,897	0	33	351	317
15617	784	342	291	0,486	0,587	585,62	3,299	0	327	325	0,263	0,669	590,546	3,859	0	33	351	317
15637	785	341	288	0,486	0,587	584,692	3,299	0	328	324	0,262	0,668	590,859	3,876	0	33	351	317
15657	786	344	278	0,485	0,587	584,692	3,347	0	333	318	0,262	0,669	590,859	3,865	0	33	351	317
15677	787	337	285	0,485	0,587	584,692	3,322	0	336	322	0,262	0,669	590,859	3,897	0	33	351	317
15697	788	350	281	0,485	0,588	584,692	3,365	0	337	318	0,262	0,67	590,859	3,866	0	33	351	317
15717	789	355	278	0,485	0,588	584,692	3,323	0	339	330	0,262	0,67	590,859	3,891	0	33	351	317
15737	790	356	280	0,484	0,588	585,243	3,34	0	340	331	0,261	0,67	590,397	3,875	0	33	351	317
15757	791	368	298	0,484	0,588	585,243	3,359	0	356	355	0,261	0,671	590,397	3,888	0	33	351	317
15777	792	368	298	0,484	0,588	585,243	3,354	0	359	350	0,261	0,671	590,397	3,894	0	33	351	317
15797	793	364	310	0,484	0,588	585,243	3,31	0	356	354	0,261	0,671	590,397	3,891	0	33	351	317
15817	794	367	290	0,483	0,588	585,243	3,347	0	354	352	0,26	0,671	590,397	3,823	0	33	351	317
15837	795	366	291	0,483	0,588	585,734	3,333	0	355	349	0,26	0,671	592,043	3,83	0	33	351	317
15856	796	367	304	0,483	0,589	585,734	3,364	0	348	346	0,261	0,671	592,043	3,859	0	33	351	317
15876	797	369	297	0,484	0,589	585,734	3,29	0	359	351	0,261	0,671	592,043	3,864	0	33	351	317
15896	798	370	304	0,484	0,589	585,734	3,271	0	354	349	0,261	0,672	592,043	3,896	0	33	351	317
15916	799	366	307	0,483	0,589	585,734	3,324	0	354	339	0,26	0,672	592,043	3,817	0	33	351	317
15936	800	367	305	0,483	0,589	585,617	3,278	0	353	341	0,26	0,672	590,522	3,814	0	33	351	317
15956	801	364	305	0,482	0,59	585,617	3,245	0	349	349	0,26	0,672	590,522	3,837	0	33	351	317
15976	802	375	310	0,482	0,59	585,617	3,264	0	358	350	0,259	0,673	590,522	3,862	0	33	351	317
15996	803	366	302	0,482	0,59	585,617	3,307	0	354	341	0,259	0,673	590,522	3,843	0	33	351	317
16016	804	369	307	0,482	0,59	585,617	3,3	0	364	344	0,259	0,673	590,522	3,823	0	33	351	317
16036	805	372	308	0,482	0,59	585,308	3,292	0	364	341	0,26	0,673	591,772	3,837	0	33	351	317
16056	806	366	298	0,483	0,59	585,308	3,29	0	355	353	0,26	0,674	591,772	3,837	0	33	351	317
16076	807	363	294	0,483	0,591	585,308	3,283	0	355	343	0,26	0,674	591,772	3,849	0	33	351	317
16096	808	369	300	0,483	0,591	585,308	3,277	0	352	346	0,26	0,674	591,772	3,808	0	33	351	317
16116	809	361	311	0,483	0,591	585,308	3,325	0	356	340	0,26	0,674	591,772	3,846	0	33	351	317
16135	810	363	311	0,483	0,591	585,783	3,325	0	355	340	0,26	0,674	592,036	3,833	0	33	351	317
16155	811	369	300	0,483	0,591	585,783	3,315	0	347	340	0,26	0,674	592,036	3,809	0	33	351	317
16175	812	364	309	0,483	0,591	585,783	3,23	0	349	343	0,261	0,674	592,036	3,81	0	33	351	317
16195	813	362	302	0,483	0,591	585,783	3,286	0	345	351	0,261	0,674	592,036	3,806	0	33	351	317
16215	814	366	305	0,483	0,592	585,783	3,25	0	347	344	0,261	0,675	592,036	3,756	0	33	351	317
16235	815	366	308	0,483	0,592	585,533	3,273	0	347	349	0,261	0,675	589,958	3,739	0	33	351	317
16255	816	354	300	0,483	0,592	585,533	3,259	0	348	340	0,261	0,675	589,958	3,825	0	33	351	317
16275	817	362	300	0,483	0,592	585,533	3,305	0	341	344	0,261	0,675	589,958	3,819	0	33	351	317
16295	818	360	303	0,483	0,592	585,533	3,294	0	344	340	0,261	0,675	589,958	3,772	0	33	351	317
16315	819	364	307	0,484	0,593	585,533	3,237	0	346	340	0,261	0,675	589,958	3,763	0	33	351	317
16335	820	364	308	0,484	0,592	586,514	3,261	0	343	340	0,262	0,675	590,63	3,758	0	33	351	317
16355	821	368	314	0,485	0,593	586,514	3,292	0	345	345	0,262	0,675	590,63	3,822	0	33	351	317
16375	822	366	304	0,485	0,593	586,514	3,226	0	349	348	0,262	0,675	590,63	3,79	0	33	351	317
16395	823	359	312	0,486	0,592	586,514	3,222	0	341	347	0,263	0,674	590,63	3,776	0	33	351	317
16415	824	364	300	0,486	0,592	586,514	3,224	0	347	339	0,263	0,674	590,63	3,794	0	33	351	317
16434	825	361	303	0,486	0,592	585,878	3,219	0	347	340	0,263	0,673	590,605	3,79	0	33	351	317
16454	826	367	301	0,486	0,592	585,878	3,212	0	351	351	0,263	0,674	590,605	3,803	0	33	351	317
16474	827	362	305	0,486	0,592	585,878	3,17	0	346	349	0,263	0,674	590,605	3,739	0	33	351	317
16494	828	292	282	0,488	0,592	585,878	3,237	0	277	315	0,265	0,673	590,605	3,789	0
16514	829	260	265	0,488	0,592	585,878	3,213	0	251	296	0,266	0,673	590,605	3,727	0
16534	830	228	257	0,488	0,591	586,211	3,211	0	225	284	0,266	0,672	588,912	3,73	0	34	249	286
16554	831	249	268	0,488	0,592	586,211	3,217	0	246	308	0,266	0,673	588,912	3,722	0	34	249	286
16574	832	255	262	0,488	0,591	586,211	3,259	0	240	310	0,266	0,672	588,912	3,709	0	34	249	286
16594	833	259	272	0,488	0,591	586,211	3,159	0	240	307	0,266	0,672	588,912	3,722	0	34	249	286
16614	834	253	271	0,489	0,591	586,211	3,182	0	248	304	0,266	0,672	588,912	3,696	0	34	249	286
16634	835	255	271	0,49	0,591	585,075	3,169	0	245	303	0,267	0,671	590,155	3,704	0	34	249	286
16654	836	256	273	0,491	0,591	585,075	3,172	0	241	305	0,268	0,671	590,155	3,678	0	34	249	286
16674	837	267	274	0,492	0,591	585,075	3,207	0	243	301	0,268	0,671	590,155	3,67	0	34	249	286
16694	838	251	268	0,492	0,59	585,075	3,21	0	243	305	0,269	0,671	590,155	3,711	0	34	249	286
16713	839	251	268	0,492	0,59	585,075	3,246	0	249	305	0,269	0,67	590,155	3,637	0	34	249	286
16733	840	250	267	0,492	0,589	586,325	3,267	0	251	306	0,268	0,67	589,21	3,634	0	34	249	286
16754	841	254	269	0,492	0,59	586,325	3,084	0	243	309	0,268	0,67	589,21	3,638	0	34	249	286
16773	842	262	261	0,492	0,589	586,325	3,168	0	239	299	0,268	0,669	589,21	3,677	0	34	249	286
16793	843	246	272	0,492	0,589	586,325	3,059	0	241	303	0,269	0,669	589,21	3,604	0	34	249	286
16813	844	258	266	0,492	0,589	586,325	3,096	0	240	299	0,269	0,668	589,21	3,553	0	34	249	286
16833	845	257	263	0,492	0,589	587,794	3,119	0	241	300	0,269	0,669	589,553	3,549	0	34	249	286
16853	846	294	329	0,492	0,59	587,794	3,2	0	268	357	0,269	0,669	589,553	3,648	0	35	285	351
16873	847	290	336	0,492	0,59	587,794	3,137	0	278	363	0,269	0,669	589,553	3,609	0	35	285	351
16893	848	300	338	0,491	0,589	587,794	3,146	0	276	360	0,268	0,669	589,553	3,608	0	35	285	351
16913	849	299	338	0,491	0,589	587,794	3,144	0	270	360	0,268	0,669	589,553	3,551	0	35	285	351
16933	850	298	336	0,49	0,589	588,962	3,148	0	275	361	0,267	0,669	590,274	3,536	0	35	285	351
16953	851	297	340	0,491	0,59	588,962	3,119	0	278	370	0,267	0,67	590,274	3,564	0	35	285	351
16973	852	294	342	0,491	0,59	588,962	3,154	0	272	359	0,268	0,67	590,274	3,586	0	35	285	351
16993	853	293	344	0,491	0,59	588,962	3,112	0	279	362	0,268	0,67	590,274	3,616	0	35	285	351
17013	854	296	340	0,491	0,59	588,962	3,157	0	268	363	0,268	0,67	590,274	3,548	0	35	285	351
17032	855	295	343	0,491	0,589	587,327	3,136	0	269	364	0,267	0,67	589,587	3,561	0	35	285	351
17052	856	302	336	0,49	0,59	587,327	3,144	0	276	364	0,267	0,671	589,587	3,533	0	35	285	351
17072	857	363	328	0,488	0,59	587,327	3,137	0	342	344	0,265	0,67	589,587	3,501	0	36	350	335
17092	858	355	306	0,487	0,59	587,327	3,134	0	337	353	0,264	0,671	589,587	3,556	0	36	350	335
17112	859	362	313	0,487	0,59	587,327	3,123	0	337	352	0,264	0,671	589,587	3,6	0	36	350	335
17132	860	359	320	0,488	0,59	587,066	3,116	0	338	348	0,265	0,671	592,185	3,618	0	36	350	335
17152	861	363	320	0,488	0,59	587,066	3,142	0	342	352	0,265	0,671	592,185	3,608	0	36	350	335
17172	862	359	315	0,488	0,59	587,066	3,102	0	343	349	0,265	0,671	592,185	3,652	0	36	350	335
17192	863	356	317	0,488	0,591	587,066	3,202	0	334	346	0,265	0,671	592,185	3,63	0	36	350	335
17212	864	357	325	0,488	0,591	587,066	3,227	0	343	348	0,265	0,671	592,185	3,619	0	36	350	335
17232	865	357	323	0,487	0,59	587,212	3,253	0	340	348	0,264	0,671	591,818	3,633	0	36	350	335
17252	866	357	313	0,487	0,591	587,212	3,251	0	334	355	0,264	0,672	591,818	3,651	0	36	350	335
17272	867	359	331	0,487	0,591	587,212	3,304	0	340	348	0,264	0,672	591,818	3,689	0	36	350	335
17292	868	359	331	0,487	0,591	587,212	3,227	0	340	353	0,264	0,672	591,818	3,631	0	36	350	335
17311	869	364	323	0,487	0,591	587,212	3,234	0	334	349	0,264	0,672	591,818	3,682	0	36	350	335
17331	870	365	333	0,488	0,59	587,517	3,241	0	336	353	0,264	0,672	590,431	3,652	0	36	350	335
17351	871	367	325	0,487	0,591	587,517	3,239	0	339	344	0,264	0,672	590,431	3,673	0	36	350	335
17371	872	354	322	0,487	0,591	587,517	3,301	0	335	355	0,264	0,672	590,431	3,646	0	36	350	335
17391	873	352	314	0,486	0,591	587,517	3,268	0	344	351	0,263	0,672	590,431	3,696	0	36	350	335
17411	874	366	322	0,487	0,591	587,517	3,258	0	338	353	0,263	0,672	590,431	3,699	0	36	350	335
17431	875	360	320	0,487	0,59	587,139	3,281	0	339	350	0,263	0,672	590,543	3,703	0	36	350	335
17451	876	362	322	0,487	0,591	587,139	3,304	0	339	349	0,264	0,672	590,543	3,729	0	36	350	335
17471	877	364	324	0,487	0,591	587,139	3,271	0	332	347	0,264	0,672	590,543	3,713	0	36	350	335
17491	878	367	315	0,487	0,591	587,139	3,247	0	336	346	0,264	0,672	590,543	3,687	0	36	350	335
17511	879	368	320	0,487	0,591	587,139	3,29	0	338	357	0,264	0,672	590,543	3,689	0	36	350	335
17531	880	370	319	0,487	0,59	586,651	3,264	0	335	356	0,264	0,672	591,029	3,693	0	36	350	335
17551	881	365	332	0,486	0,591	586,651	3,309	0	341	357	0,263	0,672	591,029	3,763	0	36	350	335
17571	882	369	321	0,486	0,591	586,651	3,246	0	337	357	0,263	0,673	591,029	3,741	0	36	350	335
17591	883	367	320	0,486	0,591	586,651	3,254	0	342	352	0,263	0,673	591,029	3,748	0	36	350	335
17611	884	366	318	0,486	0,591	586,651	3,324	0	339	352	0,263	0,673	591,029	3,76	0	36	350	335
17630	885	366	317	0,486	0,591	586,795	3,296	0	341	351	0,263	0,673	592,32	3,759	0	36	350	335
17650	886	453	346	0,485	0,592	586,795	3,327	0	431	371	0,262	0,674	592,32	3,727	0	37	445	361
17670	887	452	354	0,484	0,592	586,795	3,315	0	419	375	0,262	0,674	592,32	3,754	0	37	445	361
17690	888	465	344	0,484	0,592	586,795	3,319	0	431	379	0,261	0,674	592,32	3,794	0	37	445	361
17710	889	464	346	0,484	0,592	586,795	3,419	0	435	372	0,261	0,674	592,32	3,767	0	37	445	361
17730	890	464	348	0,484	0,592	586,488	3,42	0	431	377	0,261	0,674	590,349	3,773	0	37	445	361
17750	891	456	349	0,484	0,592	586,488	3,354	0	431	375	0,261	0,674	590,349	3,699	0	37	445	361
17770	892	465	343	0,484	0,592	586,488	3,321	0	434	383	0,262	0,674	590,349	3,691	0	37	445	361
17790	893	459	359	0,485	0,593	586,488	3,338	0	430	380	0,262	0,675	590,349	3,748	0	37	445	361
17810	894	460	350	0,485	0,593	586,488	3,306	0	429	379	0,262	0,675	590,349	3,74	0	37	445	361
17830	895	464	351	0,485	0,593	586,5	3,308	0	429	382	0,262	0,674	590,53	3,734	0	37	445	361
17850	896	457	340	0,485	0,593	586,5	3,285	0	432	380	0,262	0,674	590,53	3,685	0	37	445	361
17870	897	459	351	0,486	0,593	586,5	3,336	0	428	376	0,263	0,674	590,53	3,706	0	37	445	361
17890	898	461	347	0,486	0,593	586,5	3,307	0	424	382	0,263	0,674	590,53	3,712	0	37	445	361
17909	899	461	349	0,487	0,593	586,5	3,278	0	433	374	0,263	0,673	590,53	3,629	0	37	445	361
17929	900	461	346	0,487	0,592	586,624	3,296	0	429	374	0,264	0,673	590,452	3,636	0	37	445	361
17949	901	464	356	0,487	0,593	586,624	3,285	0	430	373	0,264	0,673	590,452	3,578	0	37	445	361
17969	902	465	356	0,487	0,593	586,624	3,318	0	430	381	0,264	0,673	590,452	3,626	0	37	445	361
17989	903	451	337	0,487	0,593	586,624	3,268	0	437	374	0,264	0,674	590,452	3,646	0	37	445	361
18009	904	456	347	0,486	0,593	586,624	3,218	0	445	372	0,263	0,674	590,452	3,635	0	37	445	361
18029	905	453	341	0,486	0,593	587,096	3,22	0	447	375	0,263	0,674	589,027	3,636	0	37	445	361
18049	906	463	337	0,486	0,593	587,096	3,212	0	428	375	0,263	0,674	589,027	3,632	0	37	445	361
18069	907	454	341	0,486	0,593	587,096	3,22	0	425	380	0,263	0,674	589,027	3,629	0	37	445	361
18089	908	451	343	0,486	0,593	587,096	3,257	0	425	366	0,263	0,674	589,027	3,668	0	37	445	361
18109	909	390	305	0,487	0,593	587,096	3,236	0	372	337	0,265	0,673	589,027	3,662	0	38	366	311
18129	910	379	305	0,487	0,592	587,183	3,254	0	367	330	0,265	0,673	591,753	3,673	0	38	366	311
18149	911	393	308	0,487	0,593	587,183	3,24	0	374	330	0,265	0,674	591,753	3,659	0	38	366	311
18169	912	385	310	0,487	0,593	587,183	3,219	0	362	331	0,264	0,674	591,753	3,659	0	38	366	311
18189	913	383	302	0,487	0,593	587,183	3,285	0	365	327	0,264	0,673	591,753	3,721	0	38	366	311
18209	914	389	298	0,487	0,592	587,183	3,241	0	366	326	0,264	0,673	591,753	3,701	0	38	366	311
18228	915	385	297	0,487	0,592	585,805	3,239	0	367	328	0,264	0,673	589,054	3,704	0	38	366	311
18248	916	387	298	0,488	0,592	585,805	3,274	0	371	326	0,265	0,673	589,054	3,686	0	38	366	311
18268	917	385	300	0,488	0,592	585,805	3,206	0	365	331	0,265	0,673	589,054	3,738	0	38	366	311
18288	918	386	306	0,487	0,592	585,805	3,263	0	368	335	0,265	0,673	589,054	3,77	0	38	366	311
18308	919	392	299	0,487	0,592	585,805	3,255	0	364	330	0,264	0,673	589,054	3,745	0	38	366	311
18328	920	391	301	0,487	0,591	586,23	3,236	0	365	330	0,264	0,672	590,393	3,766	0	38	366	311
18348	921	382	304	0,486	0,592	586,23	3,272	0	364	333	0,263	0,673	590,393	3,685	0	38	366	311
18368	922	385	312	0,486	0,592	586,23	3,292	0	362	331	0,263	0,673	590,393	3,784	0	38	366	311
18388	923	388	300	0,486	0,592	586,23	3,33	0	369	327	0,263	0,673	590,393	3,778	0	38	366	311
18408	924	387	311	0,486	0,592	586,23	3,37	0	371	332	0,263	0,673	590,393	3,774	0	38	366	311
18428	925	387	307	0,486	0,591	586,258	3,397	0	373	329	0,263	0,672	591,553	3,777	0	38	366	311
18448	926	393	301	0,486	0,591	586,258	3,378	0	373	323	0,263	0,672	591,553	3,76	0	38	366	311
18468	927	380	306	0,485	0,591	586,258	3,241	0	367	334	0,263	0,672	591,553	3,785	0	38	366	311
18487	928	388	303	0,485	0,591	586,258	3,327	0	367	331	0,262	0,673	591,553	3,802	0	38	366	311
18507	929	386	292	0,485	0,591	586,258	3,304	0	371	321	0,262	0,673	591,553	3,753	0	38	366	311
18527	930	383	292	0,484	0,591	586,876	3,283	0	367	327	0,261	0,673	590,305	3,762	0	38	366	311
18547	931	384	300	0,484	0,591	586,876	3,408	0	369	327	0,261	0,673	590,305	3,691	0	38	366	311
18567	932	391	298	0,484	0,591	586,876	3,335	0	370	321	0,261	0,673	590,305	3,752	0	38	366	311
18587	933	385	309	0,484	0,591	586,876	3,306	0	372	327	0,261	0,673	590,305	3,761	0	38	366	311
18607	934	385	307	0,484	0,591	586,876	3,34	0	365	331	0,261	0,673	590,305	3,765	0	38	366	311
18627	935	387	309	0,484	0,59	586,952	3,333	0	366	329	0,261	0,672	590,942	3,773	0	38	366	311
18647	936	367	287	0,484	0,591	586,952	3,351	0	344	321	0,261	0,672	590,942	3,727	0	38	366	311
18667	937	366	287	0,484	0,59	586,952	3,335	0	352	323	0,261	0,672	590,942	3,822	0	38	366	311
18687	938	360	287	0,483	0,59	586,952	3,377	0	348	320	0,261	0,672	590,942	3,755	0	38	366	311
18707	939	362	302	0,484	0,59	586,952	3,387	0	354	324	0,261	0,672	590,942	3,77	0	38	366	311
18727	940	359	303	0,484	0,589	587,378	3,4	0	354	324	0,261	0,672	590,384	3,801	0	38	366	311
18747	941	369	293	0,484	0,59	587,378	3,328	0	351	328	0,262	0,672	590,384	3,767	0	38	366	311
18767	942	368	289	0,485	0,59	587,378	3,384	0	348	324	0,262	0,672	590,384	3,783	0	38	366	311
18787	943	373	294	0,484	0,59	587,378	3,401	0	348	327	0,262	0,672	590,384	3,782	0	38	366	311
18806	944	365	305	0,484	0,59	587,378	3,408	0	345	324	0,261	0,672	590,384	3,806	0	38	366	311
18826	945	366	308	0,483	0,59	585,134	3,402	0	344	325	0,261	0,672	591,119	3,818	0	38	366	311
18846	946	366	295	0,483	0,59	585,134	3,367	0	345	324	0,26	0,673	591,119	3,83	0	38	366	311
18866	947	371	293	0,482	0,591	585,134	3,386	0	349	319	0,26	0,673	591,119	3,811	0	38	366	311
18886	948	359	290	0,482	0,591	585,134	3,353	0	348	327	0,26	0,673	591,119	3,825	0	38	366	311
18906	949	359	296	0,483	0,591	585,134	3,4	0	355	326	0,26	0,674	591,119	3,849	0	38	366	311
18926	950	359	293	0,483	0,59	586,417	3,401	0	358	326	0,26	0,674	590,899	3,843	0	38	366	311
18946	951	362	293	0,482	0,591	586,417	3,319	0	346	322	0,26	0,674	590,899	3,845	0	38	366	311
18966	952	369	286	0,482	0,591	586,417	3,365	0	345	330	0,259	0,674	590,899	3,849	0	38	366	311
18986	953	371	296	0,481	0,591	586,417	3,328	0	354	318	0,259	0,675	590,899	3,801	0	38	366	311
19006	954	374	290	0,481	0,592	586,417	3,343	0	349	324	0,258	0,675	590,899	3,855	0	38	366	311
19026	955	376	288	0,481	0,591	586,359	3,358	0	351	325	0,258	0,675	590,931	3,841	0	38	366	311
19046	956	367	297	0,481	0,592	586,359	3,394	0	348	331	0,259	0,676	590,931	3,835	0	38	366	311
19066	957	373	304	0,482	0,592	586,359	3,472	0	353	331	0,26	0,675	590,931	3,82	0	38	366	311
19085	958	364	300	0,482	0,592	586,359	3,335	0	350	334	0,26	0,675	590,931	3,855	0	38	366	311
19106	959	364	290	0,483	0,592	586,359	3,387	0	351	326	0,26	0,675	590,931	3,807	0	38	366	311
19125	960	364	291	0,483	0,591	586,624	3,393	0	351	327	0,26	0,675	590,208	3,809	0	38	366	311
19146	961	368	298	0,482	0,592	586,624	3,366	0	354	331	0,26	0,675	590,208	3,798	0	38	366	311
19165	962	367	284	0,482	0,592	586,624	3,378	0	346	330	0,259	0,675	590,208	3,816	0	38	366	311
19186	963	374	295	0,482	0,592	586,624	3,366	0	344	333	0,259	0,676	590,208	3,842	0	38	366	311
19205	964	371	288	0,482	0,592	586,624	3,387	0	347	323	0,259	0,676	590,208	3,837	0	38	366	311
19226	965	373	294	0,482	0,592	586,124	3,383	0	347	323	0,259	0,676	590,125	3,832	0	38	366	311
19245	966	366	294	0,482	0,593	586,124	3,359	0	352	330	0,259	0,676	590,125	3,823	0	38	366	311
19266	967	373	287	0,482	0,593	586,124	3,435	0	348	332	0,259	0,676	590,125	3,83	0	38	366	311
19285	968	377	300	0,482	0,593	586,124	3,404	0	346	326	0,259	0,677	590,125	3,877	0	38	366	311
19306	969	380	290	0,482	0,593	586,124	3,423	0	341	326	0,259	0,677	590,125	3,831	0	38	366	311
19325	970	384	291	0,481	0,593	585,192	3,404	0	338	324	0,259	0,676	591,74	3,856	0	38	366	311
19346	971	376	286	0,481	0,593	585,192	3,366	0	359	333	0,259	0,677	591,74	3,84	0	38	366	311
19365	972	379	290	0,481	0,593	585,192	3,371	0	352	327	0,259	0,677	591,74	3,859	0	38	366	311
19386	973	374	292	0,482	0,594	585,192	3,331	0	347	330	0,259	0,677	591,74	3,846	0	38	366	311
19404	974	376	291	0,482	0,594	585,192	3,316	0	354	326	0,26	0,677	591,74	3,807	0	38	366	311
19426	975	376	290	0,482	0,593	585,744	3,304	0	354	327	0,259	0,677	591,794	3,811	0	38	366	311
19444	976	374	290	0,482	0,594	585,744	3,417	0	355	318	0,26	0,678	591,794	3,868	0	38	366	311
19466	977	367	289	0,482	0,594	585,744	3,372	0	356	324	0,26	0,678	591,794	3,866	0	38	366	311
19484	978	380	296	0,482	0,594	585,744	3,337	0	352	322	0,259	0,678	591,794	3,833	0	38	366	311
19506	979	384	211	0,481	0,593	585,744	3,357	0	378	261	0,259	0,676	591,794	3,854	0
19524	980	386	214	0,481	0,591	579,771	3,308	0	378	265	0,26	0,674	586,272	3,809	0
19546	981	394	109	0,482	0,592	579,771	3,258	0	404	135	0,26	0,674	586,272	3,68	0	39	396	117
19564	982	397	112	0,482	0,592	579,771	3,239	0	392	130	0,261	0,674	586,272	3,653	0	39	396	117
19586	983	388	111	0,483	0,592	579,771	3,179	0	397	128	0,261	0,674	586,272	3,67	0	39	396	117
19604	984	390	100	0,484	0,591	579,771	3,223	0	395	138	0,262	0,673	586,272	3,583	0	39	396	117
19626	985	389	101	0,485	0,59	579,243	3,195	0	393	140	0,262	0,673	583,506	3,55	0	39	396	117
19644	986	394	112	0,485	0,591	579,243	3,239	0	390	138	0,263	0,673	583,506	3,638	0	39	396	117
19664	987	403	120	0,486	0,591	579,243	3,259	0	395	131	0,263	0,672	583,506	3,567	0	39	396	117
19683	988	404	92	0,487	0,591	579,243	3,28	0	388	134	0,264	0,672	583,506	3,582	0	39	396	117
19703	989	405	106	0,487	0,59	579,243	3,226	0	393	128	0,264	0,671	583,506	3,579	0	39	396	117
19723	990	407	102	0,488	0,589	579,213	3,24	0	394	128	0,264	0,67	583,943	3,578	0	39	396	117
19743	991	396	106	0,488	0,59	579,213	3,196	0	399	136	0,265	0,67	583,943	3,569	0	39	396	117
19763	992	396	98	0,487	0,589	579,213	3,235	0	386	138	0,264	0,67	583,943	3,563	0	39	396	117
19783	993	392	101	0,486	0,589	579,213	3,126	0	395	126	0,263	0,67	583,943	3,508	0	39	396	117
19803	994	399	94	0,484	0,589	579,213	3,188	0	392	124	0,261	0,67	583,943	3,527	0	39	396	117
19823	995	399	94	0,482	0,588	578,888	3,178	0	396	122	0,259	0,67	584,855	3,512	0	39	396	117
19843	996	404	104	0,48	0,588	578,888	3,085	0	390	127	0,258	0,671	584,855	3,525	0	39	396	117
19863	997	402	91	0,477	0,588	578,888	3,035	0	398	128	0,256	0,672	584,855	3,467	0	39	396	117
19883	998	402	90	0,476	0,588	578,888	3,077	0	390	136	0,254	0,673	584,855	3,363	0	39	396	117
19903	999	395	110	0,474	0,588	578,888	3,048	0	397	133	0,253	0,674	584,855	3,407	0	39	396	117
19923	1000	393	103	0,472	0,588	579,349	3,069	0	394	134	0,251	0,675	585,925	3,359	0	39	396	117
19943	1001	412	102	0,471	0,589	579,349	3,052	0	388	142	0,25	0,676	585,925	3,366	0	39	396	117
19963	1002	399	103	0,469	0,588	579,349	3,014	0	398	135	0,249	0,676	585,925	3,411	0	39	396	117
19983	1003	403	97	0,469	0,588	579,349	3,118	0	402	147	0,249	0,676	585,925	3,339	0	39	396	117
20002	1004	382	45	0,47	0,587	579,349	2,954	0	384	80	0,25	0,675	585,925	3,349	0
20022	1005	379	51	0,471	0,586	573,29	2,938	0	389	80	0,251	0,673	583,128	3,336	0
20042	1006	363	27	0,472	0,587	573,29	2,954	0	374	49	0,252	0,674	583,128	3,292	0	40	374	34
20062	1007	392	45	0,473	0,587	573,29	2,846	0	376	49	0,253	0,674	583,128	3,311	0	40	374	34
20082	1008	372	12	0,474	0,587	573,29	2,992	0	375	48	0,254	0,673	583,128	3,284	0	40	374	34
20102	1009	379	30	0,474	0,586	573,29	2,871	0	373	59	0,254	0,673	583,128	3,295	0	40	374	34
20122	1010	389	30	0,475	0,585	574,014	2,932	0	374	58	0,254	0,672	583,966	3,303	0	40	374	34
20142	1011	383	-2	0,475	0,587	574,014	2,727	0	379	43	0,254	0,673	583,966	3,29	0	40	374	34
20162	1012	370	17	0,475	0,587	574,014	2,923	0	376	52	0,254	0,673	583,966	3,28	0	40	374	34
20182	1013	369	18	0,475	0,587	574,014	2,924	0	372	50	0,254	0,673	583,966	3,274	0	40	374	34
20202	1014	372	24	0,475	0,587	574,014	2,923	0	372	57	0,254	0,673	583,966	3,205	0	40	374	34
20222	1015	372	27	0,474	0,586	573,701	2,923	0	374	56	0,254	0,672	584,903	3,197	0	40	374	34
20242	1016	374	12	0,474	0,587	573,701	2,917	0	381	40	0,253	0,673	584,903	3,339	0	40	374	34
20262	1017	371	14	0,474	0,587	573,701	2,894	0	367	48	0,253	0,674	584,903	3,233	0	40	374	34
20281	1018	376	25	0,474	0,587	573,701	2,861	0	374	43	0,253	0,674	584,903	3,281	0	40	374	34
20301	1019	364	26	0,474	0,588	573,701	2,933	0	375	40	0,253	0,674	584,903	3,295	0	40	374	34
20321	1020	364	28	0,474	0,587	572,937	2,911	0	375	44	0,253	0,674	584,308	3,305	0	40	374	34
20341	1021	376	25	0,474	0,588	572,937	2,914	0	-800	-600	0,474	0,588	-1	-1	4	40	374	34
20361	1022	318	160	0,475	0,589	572,937	2,99	0	290	180	0,255	0,676	584,308	3,353	0
20381	1023	296	266	0,475	0,591	572,937	2,983	0	259	293	0,256	0,678	584,308	3,374	0
20401	1024	278	282	0,475	0,591	572,937	2,948	0	254	302	0,255	0,678	584,308	3,32	0
20421	1025	253	283	0,475	0,591	585,527	3,05	0	248	306	0,255	0,678	589,583	3,367	0
20441	1026	285	250	0,475	0,591	585,527	3,021	0	-800	-600	0,475	0,591	-1	-1	4
20461	1027	276	262	0,475	0,591	585,527	3,004	0	252	297	0,255	0,678	589,583	3,389	0	41	268	281
20481	1028	281	254	0,476	0,591	585,527	2,982	0	253	296	0,255	0,678	589,583	3,376	0	41	268	281
20501	1029	275	270	0,476	0,591	585,527	3,069	0	259	294	0,255	0,678	589,583	3,365	0	41	268	281
20521	1030	276	271	0,476	0,591	585,317	3,058	0	261	292	0,255	0,678	590,596	3,359	0	41	268	281
20541	1031	276	274	0,476	0,592	585,317	3,054	0	264	289	0,255	0,679	590,596	3,443	0	41	268	281
20561	1032	276	262	0,476	0,592	585,317	2,957	0	261	301	0,255	0,679	590,596	3,386	0	41	268	281
20581	1033	282	265	0,476	0,592	585,317	2,979	0	260	284	0,255	0,68	590,596	3,412	0	41	268	281
20600	1034	273	274	0,475	0,592	585,317	3,083	0	262	296	0,255	0,68	590,596	3,502	0	41	268	281
20620	1035	273	267	0,475	0,592	586,791	3,05	0	262	290	0,254	0,68	589,944	3,481	0	41	268	281
20640	1036	271	270	0,475	0,593	586,791	3,065	0	259	297	0,254	0,68	589,944	3,42	0	41	268	281
20660	1037	276	276	0,475	0,593	586,791	3,011	0	265	300	0,255	0,68	589,944	3,465	0	41	268	281
20680	1038	279	269	0,476	0,593	586,791	3,082	0	266	303	0,255	0,68	589,944	3,454	0	41	268	281
20700	1039	275	271	0,476	0,593	586,791	3,098	0	261	298	0,255	0,68	589,944	3,475	0	41	268	281
20720	1040	277	274	0,475	0,593	585,072	3,083	0	265	300	0,254	0,68	589,844	3,474	0	41	268	281
20740	1041	263	274	0,475	0,594	585,072	3,09	0	264	294	0,255	0,681	589,844	3,516	0	41	268	281
20760	1042	285	270	0,476	0,594	585,072	3,113	0	265	284	0,255	0,682	589,844	3,501	0	41	268	281
20780	1043	313	186	0,475	0,593	585,072	3,16	0	326	235	0,254	0,681	589,844	3,472	0
20800	1044	350	63	0,475	0,592	585,072	2,988	0	359	90	0,255	0,679	589,844	3,497	0
20820	1045	376	41	0,475	0,592	575,016	2,953	0	381	68	0,255	0,678	582,614	3,444	0	42	364	63
20840	1046	358	47	0,475	0,592	575,016	3,029	0	370	65	0,255	0,679	582,614	3,465	0	42	364	63
20860	1047	356	48	0,476	0,592	575,016	3,087	0	358	82	0,255	0,679	582,614	3,45	0	42	364	63
20880	1048	356	63	0,476	0,592	575,016	3,033	0	359	73	0,255	0,679	582,614	3,43	0	42	364	63
20899	1049	364	57	0,476	0,592	575,016	3,06	0	361	80	0,255	0,678	582,614	3,446	0	42	364	63
20919	1050	363	63	0,476	0,592	574,55	3,076	0	363	76	0,255	0,678	582,955	3,44	0	42	364	63
20939	1051	361	41	0,476	0,592	574,55	3,117	0	363	76	0,255	0,679	582,955	3,534	0	42	364	63
20959	1052	366	53	0,476	0,592	574,55	3,058	0	362	83	0,255	0,679	582,955	3,515	0	42	364	63
20979	1053	362	50	0,476	0,592	574,55	3,069	0	365	73	0,255	0,679	582,955	3,544	0	42	364	63
20999	1054	360	60	0,476	0,592	574,55	3,07	0	365	81	0,255	0,678	582,955	3,526	0	42	364	63
21019	1055	361	59	0,476	0,591	575,707	3,078	0	366	74	0,255	0,677	584,593	3,532	0	42	364	63
21039	1056	367	45	0,476	0,592	575,707	3,112	0	371	63	0,255	0,678	584,593	3,572	0	42	364	63
21059	1057	360	52	0,476	0,592	575,707	3,087	0	370	68	0,255	0,678	584,593	3,536	0	42	364	63
21079	1058	368	46	0,476	0,591	575,707	3,011	0	369	72	0,255	0,678	584,593	3,577	0	42	364	63
21099	1059	374	49	0,477	0,591	575,707	3,111	0	368	73	0,255	0,677	584,593	3,536	0	42	364	63
21119	1060	373	53	0,477	0,59	574,95	3,075	0	367	75	0,255	0,676	584,113	3,547	0	42	364	63
21139	1061	361	46	0,477	0,591	574,95	3,071	0	364	74	0,256	0,677	584,113	3,56	0	42	364	63
21159	1062	367	49	0,477	0,59	574,95	3,148	0	368	64	0,256	0,677	584,113	3,582	0	42	364	63
21179	1063	364	54	0,477	0,59	574,95	3,089	0	367	75	0,256	0,676	584,113	3,48	0	42	364	63
21198	1064	365	56	0,477	0,59	574,95	3,106	0	372	74	0,256	0,676	584,113	3,555	0	42	364	63
21218	1065	364	55	0,477	0,589	576,182	3,139	0	373	76	0,256	0,675	581,614	3,525	0	42	364	63
21238	1066	402	18	0,477	0,59	576,182	3,054	0	416	44	0,255	0,676	581,614	3,514	0	43	441	33
21258	1067	439	9	0,476	0,589	576,182	3,087	0	432	60	0,255	0,675	581,614	3,492	0	43	441	33
21278	1068	432	10	0,476	0,589	576,182	3,062	0	441	45	0,255	0,675	581,614	3,492	0	43	441	33
21298	1069	445	8	0,476	0,589	576,182	3,103	0	444	42	0,255	0,675	581,614	3,49	0	43	441	33
21318	1070	445	14	0,476	0,588	573,411	3,085	0	445	53	0,255	0,674	577,716	3,468	0	43	441	33
21338	1071	437	23	0,477	0,589	573,411	3,007	0	446	59	0,255	0,674	577,716	3,474	0	43	441	33
21358	1072	443	16	0,477	0,588	573,411	3,005	0	450	51	0,255	0,674	577,716	3,5	0	43	441	33
21378	1073	441	26	0,477	0,588	573,411	2,988	0	438	47	0,255	0,674	577,716	3,497	0	43	441	33
21398	1074	443	21	0,477	0,588	573,411	3,045	0	442	54	0,255	0,674	577,716	3,495	0	43	441	33
21418	1075	442	19	0,476	0,588	573,947	3,046	0	441	47	0,255	0,674	578,33	3,496	0	43	441	33
21438	1076	445	12	0,476	0,589	573,947	3,087	0	447	53	0,255	0,674	578,33	3,579	0	43	441	33
21457	1077	442	19	0,476	0,589	573,947	3,148	0	443	51	0,255	0,675	578,33	3,509	0	43	441	33
21478	1078	435	11	0,476	0,589	573,947	3,152	0	440	51	0,255	0,675	578,33	3,607	0	43	441	33
21497	1079	436	19	0,476	0,589	573,947	3,164	0	446	57	0,255	0,675	578,33	3,531	0	43	441	33
21517	1080	437	18	0,475	0,589	573,255	3,166	0	444	54	0,254	0,675	579,53	3,578	0	43	441	33
21537	1081	441	15	0,475	0,59	573,255	3,112	0	447	52	0,254	0,676	579,53	3,595	0	43	441	33
21557	1082	384	148	0,475	0,591	573,255	3,068	0	366	166	0,254	0,677	579,53	3,549	0
21577	1083	368	219	0,475	0,592	573,255	3,257	0	338	234	0,255	0,679	579,53	3,68	0
21597	1084	359	237	0,475	0,592	573,255	3,172	0	338	252	0,254	0,679	579,53	3,615	0
21617	1085	-800	-600	-1	-1	-1	-1	4	-800	-600	-1	-1	-1	-1	4
21637	1086	366	231	0,475	0,592	573,255	3,116	0	338	238	0,254	0,68	579,53	3,711	0	44	352	223
21657	1087	357	229	0,475	0,592	573,255	3,116	0	346	250	0,254	0,68	579,53	3,674	0	44	352	223
21677	1088	356	212	0,474	0,592	584,292	3,173	0	349	232	0,253	0,68	589,863	3,777	0	44	352	223
21697	1089	357	211	0,474	0,593	584,292	3,227	0	349	232	0,253	0,681	589,863	3,738	0	44	352	223
21717	1090	354	209	0,474	0,593	584,292	3,217	0	347	242	0,253	0,681	589,863	3,735	0	44	352	223
21737	1091	357	209	0,474	0,593	584,292	3,269	0	345	237	0,253	0,681	589,863	3,769	0	44	352	223
21757	1092	360	213	0,474	0,593	584,292	3,245	0	344	232	0,253	0,681	589,863	3,771	0	44	352	223
21776	1093	360	215	0,474	0,593	582,517	3,245	0	343	237	0,253	0,681	589,697	3,772	0	44	352	223
21797	1094	351	215	0,475	0,593	582,517	3,199	0	340	235	0,253	0,681	589,697	3,779	0	44	352	223
21816	1095	362	205	0,475	0,593	582,517	3,246	0	346	236	0,254	0,681	589,697	3,774	0	44	352	223
21836	1096	363	207	0,475	0,593	582,517	3,32	0	352	235	0,254	0,681	589,697	3,777	0	44	352	223
21856	1097	362	212	0,475	0,593	582,517	3,252	0	348	234	0,254	0,681	589,697	3,742	0	44	352	223
21876	1098	362	205	0,475	0,593	584,159	3,288	0	350	236	0,254	0,681	587,539	3,724	0	44	352	223
21896	1099	363	210	0,475	0,594	584,159	3,282	0	346	236	0,254	0,682	587,539	3,765	0	44	352	223
21916	1100	358	211	0,475	0,594	584,159	3,36	0	343	238	0,254	0,682	587,539	3,725	0	44	352	223
21936	1101	363	208	0,475	0,595	584,159	3,333	0	343	237	0,254	0,683	587,539	3,745	0	44	352	223
21956	1102	362	203	0,475	0,595	584,159	3,364	0	348	229	0,254	0,683	587,539	3,767	0	44	352	223
21976	1103	361	206	0,475	0,595	581,724	3,343	0	347	228	0,254	0,682	588,418	3,757	0	44	352	223
21996	1104	361	214	0,475	0,595	581,724	3,346	0	350	237	0,254	0,683	588,418	3,741	0	44	352	223
22016	1105	359	217	0,475	0,595	581,724	3,369	0	346	241	0,254	0,683	588,418	3,782	0	44	352	223
22036	1106	359	320	0,475	0,597	581,724	3,373	0	340	348	0,254	0,685	588,418	3,857	0	45	347	328
22056	1107	355	314	0,475	0,597	581,724	3,413	0	337	337	0,254	0,685	588,418	3,796	0	45	347	328
22075	1108	352	302	0,475	0,597	585,995	3,453	0	338	323	0,254	0,685	592,004	3,848	0	45	347	328
22095	1109	365	319	0,475	0,597	585,995	3,405	0	336	343	0,254	0,685	592,004	3,847	0	45	347	328
22115	1110	359	323	0,475	0,597	585,995	3,364	0	341	347	0,254	0,685	592,004	3,88	0	45	347	328
22135	1111	350	320	0,475	0,597	585,995	3,414	0	342	346	0,255	0,685	592,004	3,867	0	45	347	328
22155	1112	359	315	0,476	0,597	585,995	3,402	0	338	343	0,255	0,685	592,004	3,824	0	45	347	328
22175	1113	356	314	0,476	0,597	587,292	3,4	0	341	346	0,255	0,684	590,663	3,827	0	45	347	328
22195	1114	355	322	0,476	0,597	587,292	3,407	0	335	347	0,255	0,684	590,663	3,848	0	45	347	328
22215	1115	350	310	0,476	0,596	587,292	3,471	0	336	346	0,255	0,684	590,663	3,85	0	45	347	328
22235	1116	354	313	0,476	0,596	587,292	3,376	0	340	345	0,255	0,684	590,663	3,837	0	45	347	328
22255	1117	365	317	0,476	0,596	587,292	3,431	0	339	350	0,255	0,684	590,663	3,788	0	45	347	328
22275	1118	364	312	0,476	0,596	587,328	3,441	0	339	347	0,255	0,684	593,194	3,796	0	45	347	328
22295	1119	356	305	0,477	0,596	587,328	3,42	0	343	339	0,255	0,684	593,194	3,838	0	45	347	328
22315	1120	358	313	0,476	0,596	587,328	3,388	0	340	346	0,255	0,683	593,194	3,827	0	45	347	328
22335	1121	391	162	0,476	0,594	587,328	3,333	0	414	206	0,255	0,681	593,194	3,745	0
22355	1122	425	-12	0,475	0,592	587,328	3,246	0	458	59	0,255	0,678	593,194	3,73	0
22374	1123	439	-42	0,475	0,591	572,273	3,123	0	477	33	0,255	0,677	577,594	3,621	0	46	438	16
22394	1124	428	7	0,475	0,591	572,273	3,114	0	448	25	0,255	0,678	577,594	3,619	0	46	438	16
22414	1125	439	6	0,475	0,591	572,273	3,279	0	446	40	0,255	0,678	577,594	3,574	0	46	438	16
22434	1126	420	-9	0,475	0,591	572,273	3,233	0	447	32	0,255	0,678	577,594	3,594	0	46	438	16
22454	1127	424	-1	0,475	0,59	572,273	3,198	0	452	42	0,255	0,678	577,594	3,544	0	46	438	16
22474	1128	425	-4	0,475	0,59	571,399	3,271	0	453	38	0,255	0,678	578,443	3,545	0	46	438	16
22494	1129	432	-4	0,475	0,59	571,399	3,145	0	445	26	0,255	0,679	578,443	3,593	0	46	438	16
22514	1130	428	10	0,475	0,59	571,399	3,015	0	443	27	0,254	0,679	578,443	3,56	0	46	438	16
22534	1131	432	-6	0,474	0,59	571,399	3,147	0	444	39	0,254	0,679	578,443	3,481	0	46	438	16
22554	1132	428	1	0,474	0,59	571,399	3,105	0	439	29	0,253	0,68	578,443	3,536	0	46	438	16
22574	1133	430	7	0,473	0,59	570,153	3,064	0	437	34	0,253	0,679	577,535	3,496	0	46	438	16
22594	1134	444	-11	0,473	0,59	570,153	3,283	0	442	30	0,253	0,68	577,535	3,498	0	46	438	16
22614	1135	444	-1	0,472	0,59	570,153	3,094	0	452	41	0,252	0,68	577,535	3,492	0	46	438	16
22634	1136	430	-9	0,472	0,59	570,153	3,041	0	456	25	0,252	0,681	577,535	3,486	0	46	438	16
22654	1137	419	-3	0,472	0,59	570,153	3,003	0	445	28	0,252	0,681	577,535	3,461	0	46	438	16
22673	1138	414	-7	0,472	0,59	570,792	2,967	0	452	26	0,252	0,681	579,301	3,463	0	46	438	16
22693	1139	432	-8	0,472	0,591	570,792	3,006	0	450	26	0,252	0,682	579,301	3,459	0	46	438	16
22713	1140	433	12	0,472	0,591	570,792	3,103	0	456	22	0,252	0,682	579,301	3,481	0	46	438	16
22733	1141	441	15	0,472	0,591	570,792	2,884	0	449	33	0,252	0,682	579,301	3,552	0	46	438	16
22753	1142	442	-1	0,472	0,591	570,792	3,001	0	443	32	0,252	0,682	579,301	3,424	0	46	438	16
22773	1143	442	8	0,471	0,591	571,612	2,999	0	444	32	0,251	0,682	579,066	3,448	0	46	438	16
22793	1144	434	-20	0,471	0,591	571,612	3,031	0	447	25	0,251	0,683	579,066	3,459	0	46	438	16
22813	1145	437	-7	0,471	0,591	571,612	2,927	0	444	31	0,251	0,683	579,066	3,474	0	46	438	16
22833	1146	428	4	0,47	0,591	571,612	2,867	0	446	28	0,25	0,683	579,066	3,423	0	46	438	16
22853	1147	455	-5	0,47	0,591	571,612	2,959	0	445	27	0,25	0,683	579,066	3,5	0	46	438	16
22873	1148	456	-1	0,47	0,591	571,58	2,95	0	444	29	0,25	0,683	577,921	3,485	0	46	438	16
22893	1149	436	-18	0,47	0,591	571,58	3,031	0	436	40	0,25	0,683	577,921	3,503	0	46	438	16
22913	1150	436	-12	0,471	0,592	571,58	2,981	0	435	36	0,251	0,683	577,921	3,455	0	46	438	16
22933	1151	438	16	0,471	0,592	571,58	2,958	0	441	29	0,251	0,684	577,921	3,443	0	46	438	16
22953	1152	-800	-600	0,251	0,684	-1	-1	4	440	37	0,251	0,684	577,921	3,531	0	46	438	16
22972	1153	-800	-600	0,47	0,591	-1	-1	4	441	32	0,25	0,684	579,638	3,516	0	46	438	16
22992	1154	436	0	0,47	0,592	571,215	3,108	0	442	36	0,25	0,685	579,638	3,577	0	46	438	16
23012	1155	433	7	0,47	0,593	571,215	2,981	0	431	34	0,25	0,685	579,638	3,594	0	46	438	16
23032	1156	425	4	0,469	0,593	571,215	3,11	0	433	39	0,25	0,685	579,638	3,631	0	46	438	16
23052	1157	418	11	0,469	0,593	571,215	3,099	0	441	37	0,25	0,685	579,638	3,6	0	46	438	16
23072	1158	413	10	0,469	0,592	571,608	3,069	0	436	39	0,25	0,685	578,744	3,609	0	46	438	16
23092	1159	432	-3	0,469	0,593	571,608	3,07	0	434	40	0,25	0,685	578,744	3,677	0	46	438	16
23112	1160	443	-14	0,468	0,593	571,608	3,107	0	442	42	0,249	0,685	578,744	3,656	0	46	438	16
23132	1161	443	-4	0,468	0,593	571,608	3,09	0	439	33	0,249	0,686	578,744	3,655	0	46	438	16
23152	1162	432	-7	0,467	0,593	571,608	3,176	0	431	38	0,248	0,686	578,744	3,658	0	46	438	16
23172	1163	437	-11	0,467	0,593	571,627	3,194	0	434	38	0,248	0,686	578,005	3,654	0	46	438	16
23192	1164	437	2	0,467	0,594	571,627	3,116	0	431	38	0,248	0,687	578,005	3,667	0	46	438	16
23212	1165	438	-9	0,467	0,594	571,627	3,097	0	441	47	0,248	0,687	578,005	3,597	0	46	438	16
23232	1166	435	0	0,467	0,594	571,627	3,119	0	437	37	0,248	0,687	578,005	3,665	0	46	438	16
23251	1167	423	-11	0,467	0,594	571,627	3,254	0	526	36	0,248	0,687	578,005	3,388	0
23271	1168	422	-7	0,467	0,593	570,833	3,258	0	538	36	0,248	0,686	578,575	3,35	0
23291	1169	433	0	0,467	0,594	570,833	3,238	0	438	38	0,248	0,687	578,575	3,68	0	47	432	17
23311	1170	426	-1	0,467	0,593	570,833	3,174	0	437	41	0,248	0,687	578,575	3,687	0	47	432	17
23331	1171	429	-6	0,467	0,593	570,833	3,247	0	437	33	0,248	0,686	578,575	3,719	0	47	432	17
23351	1172	432	-3	0,467	0,593	570,833	3,172	0	436	38	0,248	0,686	578,575	3,704	0	47	432	17
23371	1173	429	-8	0,467	0,592	572,19	3,203	0	436	36	0,248	0,686	578,968	3,72	0	47	432	17
23391	1174	424	-9	0,467	0,593	572,19	3,208	0	436	48	0,248	0,687	578,968	3,728	0	47	432	17
23411	1175	395	31	0,467	0,594	572,19	3,185	0	404	62	0,248	0,688	578,968	3,712	0
23431	1176	298	221	0,467	0,596	572,19	3,276	0	269	257	0,25	0,69	578,968	3,733	0
23451	1177	288	265	0,468	0,597	572,19	3,243	0	265	293	0,25	0,691	578,968	3,852	0	48	271	274
23471	1178	272	296	0,468	0,596	583,88	3,321	0	259	317	0,249	0,691	590,804	3,935	0	48	271	274
23491	1179	274	262	0,468	0,597	583,88	3,313	0	265	297	0,249	0,692	590,804	3,815	0	48	271	274
23511	1180	282	261	0,469	0,598	583,88	3,369	0	253	292	0,25	0,692	590,804	3,795	0	48	271	274
23531	1181	263	262	0,469	0,598	583,88	3,302	0	255	301	0,25	0,692	590,804	3,788	0	48	271	274
23551	1182	267	270	0,469	0,598	583,88	3,322	0	257	294	0,25	0,692	590,804	3,875	0	48	271	274
23570	1183	266	270	0,469	0,597	584,271	3,337	0	259	294	0,25	0,692	590,995	3,87	0	48	271	274
23590	1184	283	266	0,469	0,598	584,271	3,343	0	253	293	0,25	0,692	590,995	3,844	0	48	271	274
23610	1185	278	266	0,469	0,598	584,271	3,361	0	253	291	0,25	0,692	590,995	3,816	0	48	271	274
23630	1186	277	256	0,469	0,598	584,271	3,365	0	257	294	0,25	0,692	590,995	3,809	0	48	271	274
23650	1187	277	261	0,469	0,598	584,271	3,262	0	259	296	0,25	0,693	590,995	3,794	0	48	271	274
23670	1188	276	257	0,469	0,598	585,395	3,271	0	260	295	0,25	0,692	592,504	3,794	0	48	271	274
23690	1189	272	262	0,47	0,598	585,395	3,369	0	260	289	0,25	0,692	592,504	3,76	0	48	271	274
23710	1190	278	266	0,469	0,597	585,395	3,38	0	266	298	0,25	0,692	592,504	3,807	0	48	271	274
23730	1191	283	256	0,469	0,597	585,395	3,375	0	252	292	0,25	0,692	592,504	3,777	0	48	271	274
23750	1192	273	253	0,469	0,597	585,395	3,35	0	261	293	0,25	0,692	592,504	3,786	0	48	271	274
23770	1193	277	251	0,469	0,597	585,666	3,355	0	261	294	0,249	0,691	592,293	3,802	0	48	271	274
23790	1194	280	257	0,47	0,597	585,666	3,334	0	267	288	0,25	0,691	592,293	3,767	0	48	271	274
23810	1195	286	251	0,47	0,597	585,666	3,404	0	263	290	0,251	0,691	592,293	3,776	0	48	271	274
23829	1196	279	257	0,47	0,596	585,666	3,379	0	262	295	0,251	0,691	592,293	3,737	0	48	271	274
23849	1197	281	243	0,47	0,596	585,666	3,395	0	268	294	0,251	0,691	592,293	3,735	0	48	271	274
23869	1198	282	243	0,47	0,596	585,723	3,384	0	266	297	0,251	0,69	591,558	3,729	0	48	271	274
23889	1199	282	251	0,47	0,596	585,723	3,324	0	263	279	0,25	0,69	591,558	3,743	0	48	271	274
23909	1200	283	257	0,469	0,596	585,723	3,368	0	265	289	0,25	0,69	591,558	3,753	0	48	271	274
23929	1201	283	252	0,469	0,596	585,723	3,274	0	267	292	0,25	0,69	591,558	3,745	0	48	271	274
23949	1202	283	251	0,469	0,595	585,723	3,325	0	260	286	0,25	0,69	591,558	3,679	0	48	271	274
23969	1203	284	254	0,47	0,594	584,879	3,32	0	262	288	0,25	0,689	590,813	3,672	0	48	271	274
23989	1204	282	252	0,47	0,594	584,879	3,317	0	274	287	0,251	0,689	590,813	3,74	0	48	271	274
24009	1205	285	256	0,47	0,594	584,879	3,362	0	272	280	0,251	0,688	590,813	3,732	0	48	271	274
24029	1206	279	247	0,471	0,594	584,879	3,358	0	266	289	0,251	0,688	590,813	3,759	0	48	271	274
24049	1207	287	252	0,47	0,594	584,879	3,292	0	270	287	0,251	0,688	590,813	3,778	0	48	271	274
24069	1208	286	251	0,47	0,593	585,184	3,313	0	268	286	0,251	0,688	590,901	3,784	0	48	271	274
24089	1209	282	252	0,47	0,594	585,184	3,307	0	273	291	0,251	0,688	590,901	3,747	0	48	271	274
24109	1210	294	254	0,47	0,594	585,184	3,355	0	265	288	0,251	0,688	590,901	3,743	0	48	271	274
24129	1211	292	256	0,47	0,594	585,184	3,277	0	268	289	0,251	0,688	590,901	3,712	0	48	271	274
24148	1212	345	261	0,469	0,594	585,184	3,348	0	320	303	0,25	0,688	590,901	3,753	0	49	341	279
24168	1213	355	264	0,469	0,593	584,576	3,315	0	321	300	0,249	0,688	592,768	3,755	0	49	341	279
24188	1214	354	263	0,469	0,594	584,576	3,294	0	336	300	0,249	0,688	592,768	3,663	0	49	341	279
24208	1215	351	273	0,468	0,594	584,576	3,327	0	336	303	0,249	0,688	592,768	3,712	0	49	341	279
24228	1216	351	259	0,468	0,594	584,576	3,243	0	333	297	0,249	0,689	592,768	3,725	0	49	341	279
24248	1217	350	262	0,468	0,595	584,576	3,284	0	329	296	0,248	0,689	592,768	3,697	0	49	341	279
24268	1218	350	264	0,468	0,594	584,634	3,279	0	328	295	0,248	0,689	592,178	3,693	0	49	341	279
24288	1219	350	264	0,468	0,595	584,634	3,233	0	334	302	0,249	0,69	592,178	3,702	0	49	341	279
24308	1220	355	263	0,469	0,595	584,634	3,265	0	326	296	0,249	0,691	592,178	3,662	0	49	341	279
24328	1221	351	258	0,468	0,596	584,634	3,228	0	328	305	0,249	0,691	592,178	3,656	0	49	341	279
24348	1222	355	266	0,468	0,596	584,634	3,241	0	334	293	0,249	0,691	592,178	3,671	0	49	341	279
24368	1223	354	265	0,467	0,595	584,681	3,249	0	331	296	0,248	0,691	592,041	3,671	0	49	341	279
24388	1224	358	259	0,467	0,596	584,681	3,262	0	329	293	0,248	0,691	592,041	3,686	0	49	341	279
24408	1225	356	258	0,467	0,596	584,681	3,246	0	337	290	0,247	0,691	592,041	3,624	0	49	341	279
24428	1226	346	260	0,467	0,596	584,681	3,206	0	340	295	0,247	0,692	592,041	3,612	0	49	341	279
24447	1227	351	252	0,467	0,596	584,681	3,233	0	325	293	0,248	0,692	592,041	3,628	0	49	341	279
24467	1228	347	253	0,467	0,596	584,258	3,213	0	330	291	0,248	0,691	593,36	3,634	0	49	341	279
24487	1229	356	258	0,468	0,596	584,258	3,217	0	321	295	0,248	0,692	593,36	3,64	0	49	341	279
24507	1230	366	264	0,468	0,597	584,258	3,231	0	321	303	0,248	0,692	593,36	3,623	0	49	341	279
24527	1231	357	259	0,468	0,598	584,258	3,141	0	323	293	0,248	0,693	593,36	3,672	0	49	341	279
24547	1232	359	260	0,468	0,598	584,258	3,261	0	327	295	0,248	0,693	593,36	3,704	0	49	341	279
24567	1233	362	262	0,468	0,598	584,635	3,252	0	327	297	0,248	0,693	592,847	3,71	0	49	341	279
24587	1234	353	260	0,468	0,599	584,635	3,295	0	322	299	0,248	0,694	592,847	3,694	0	49	341	279
24607	1235	353	256	0,467	0,599	584,635	3,257	0	328	292	0,248	0,694	592,847	3,749	0	49	341	279
24627	1236	361	251	0,467	0,599	584,635	3,369	0	332	301	0,248	0,695	592,847	3,766	0	49	341	279
24647	1237	352	261	0,467	0,599	584,635	3,355	0	322	297	0,248	0,695	592,847	3,762	0	49	341	279
24667	1238	354	257	0,466	0,599	584,389	3,339	0	325	297	0,247	0,695	591,257	3,749	0	49	341	279
24687	1239	357	268	0,466	0,599	584,389	3,308	0	334	298	0,247	0,695	591,257	3,771	0	49	341	279
24707	1240	358	271	0,465	0,599	584,389	3,344	0	325	302	0,246	0,695	591,257	3,813	0	49	341	279
24727	1241	361	264	0,465	0,599	584,389	3,376	0	329	300	0,246	0,695	591,257	3,852	0	49	341	279
24746	1242	321	273	0,466	0,599	584,389	3,412	0	280	304	0,247	0,695	591,257	3,867	0	50	270	294
24766	1243	319	270	0,467	0,599	585,101	3,45	0	272	303	0,248	0,695	592,102	3,888	0	50	270	294
24786	1244	291	279	0,467	0,599	585,101	3,425	0	247	311	0,248	0,695	592,102	3,89	0	50	270	294
24806	1245	291	276	0,467	0,599	585,101	3,428	0	255	311	0,249	0,695	592,102	3,921	0	50	270	294
24826	1246	281	269	0,467	0,599	585,101	3,456	0	255	310	0,249	0,695	592,102	3,957	0	50	270	294
24846	1247	290	270	0,467	0,599	585,101	3,443	0	248	311	0,248	0,695	592,102	3,924	0	50	270	294
24866	1248	287	270	0,467	0,599	585,652	3,456	0	253	311	0,248	0,695	591,823	3,936	0	50	270	294
24886	1249	291	287	0,466	0,6	585,652	3,494	0	247	311	0,248	0,696	591,823	3,958	0	50	270	294
24906	1250	281	272	0,466	0,6	585,652	3,491	0	255	309	0,247	0,696	591,823	3,937	0	50	270	294
24926	1251	284	274	0,466	0,6	585,652	3,519	0	255	312	0,247	0,696	591,823	3,945	0	50	270	294
24946	1252	289	276	0,466	0,6	585,652	3,533	0	256	317	0,247	0,697	591,823	4	0	50	270	294
24966	1253	284	278	0,466	0,6	585,999	3,543	0	256	317	0,247	0,696	592,76	4,001	0	50	270	294
24986	1254	282	281	0,466	0,6	585,999	3,479	0	260	313	0,247	0,696	592,76	4,019	0	50	270	294
25006	1255	281	286	0,466	0,6	585,999	3,49	0	257	315	0,247	0,696	592,76	4,013	0	50	270	294
25026	1256	279	296	0,466	0,6	585,999	3,574	0	235	314	0,248	0,696	592,76	3,983	0	50	270	294
25045	1257	266	338	0,467	0,601	585,999	3,602	0	221	362	0,248	0,697	592,76	4,018	0	51	265	348
25066	1258	262	346	0,467	0,6	587,096	3,636	0	212	369	0,249	0,696	590,779	3,994	0	51	265	348
25085	1259	266	345	0,468	0,6	587,096	3,56	0	226	359	0,249	0,696	590,779	3,973	0	51	265	348
25106	1260	260	334	0,468	0,6	587,096	3,567	0	223	364	0,25	0,696	590,779	3,94	0	51	265	348
25125	1261	261	334	0,468	0,6	587,096	3,547	0	224	362	0,25	0,696	590,779	3,98	0	51	265	348
25146	1262	257	334	0,468	0,6	587,096	3,563	0	225	359	0,25	0,695	590,779	3,904	0	51	265	348
25165	1263	257	335	0,468	0,599	586,235	3,556	0	224	361	0,249	0,695	591,163	3,908	0	51	265	348
25186	1264	255	327	0,468	0,599	586,235	3,562	0	228	358	0,249	0,695	591,163	3,949	0	51	265	348
25205	1265	258	333	0,468	0,599	586,235	3,5	0	229	363	0,249	0,695	591,163	3,897	0	51	265	348
25226	1266	268	346	0,469	0,598	586,235	3,5	0	232	355	0,25	0,694	591,163	3,939	0	51	265	348
25245	1267	257	326	0,469	0,598	586,235	3,482	0	224	366	0,25	0,694	591,163	3,913	0	51	265	348
25266	1268	259	331	0,469	0,597	587,511	3,484	0	225	364	0,25	0,693	590,879	3,93	0	51	265	348
25285	1269	259	326	0,47	0,597	587,511	3,446	0	226	366	0,251	0,693	590,879	3,887	0	51	265	348
25306	1270	263	322	0,47	0,597	587,511	3,532	0	232	358	0,251	0,693	590,879	3,88	0	51	265	348
25325	1271	280	336	0,471	0,597	587,511	3,499	0	245	365	0,251	0,692	590,879	3,906	0	51	265	348
25346	1272	280	333	0,471	0,597	587,511	3,498	0	264	364	0,252	0,692	590,879	3,893	0	51	265	348
25364	1273	281	331	0,471	0,596	588,186	3,501	0	273	362	0,252	0,691	590,212	3,892	0	51	265	348
25386	1274	290	318	0,472	0,596	588,186	3,457	0	259	369	0,253	0,691	590,212	3,841	0	51	265	348
25404	1275	284	320	0,472	0,596	588,186	3,44	0	258	367	0,253	0,691	590,212	3,838	0	51	265	348
25426	1276	284	328	0,473	0,596	588,186	3,432	0	265	363	0,253	0,691	590,212	3,892	0	51	265	348
25444	1277	289	323	0,473	0,596	588,186	3,485	0	265	369	0,253	0,691	590,212	3,813	0	51	265	348
25466	1278	286	327	0,472	0,596	587,315	3,472	0	265	365	0,253	0,69	592,996	3,84	0	51	265	348
25484	1279	290	328	0,472	0,596	587,315	3,419	0	261	371	0,252	0,691	592,996	3,856	0	51	265	348
25506	1280	292	324	0,472	0,596	587,315	3,379	0	258	366	0,252	0,691	592,996	3,872	0	51	265	348
25524	1281	292	333	0,471	0,596	587,315	3,431	0	263	363	0,252	0,691	592,996	3,878	0	51	265	348
25544	1282	294	333	0,471	0,597	587,315	3,401	0	264	370	0,252	0,692	592,996	3,834	0	51	265	348
25564	1283	295	334	0,471	0,596	586,765	3,39	0	264	368	0,251	0,692	591,975	3,835	0	51	265	348
25584	1284	291	324	0,471	0,597	586,765	3,412	0	263	366	0,252	0,692	591,975	3,86	0	51	265	348
25604	1285	291	325	0,471	0,597	586,765	3,381	0	263	372	0,251	0,692	591,975	3,833	0	51	265	348
25623	1286	292	338	0,471	0,597	586,765	3,38	0	260	370	0,251	0,693	591,975	3,861	0	51	265	348
25643	1287	291	342	0,471	0,598	586,765	3,387	0	260	372	0,251	0,693	591,975	3,844	0	51	265	348
25663	1288	291	347	0,471	0,597	586,337	3,386	0	260	372	0,251	0,693	591,749	3,835	0	51	265	348
25683	1289	294	332	0,471	0,598	586,337	3,379	0	264	368	0,252	0,693	591,749	3,844	0	51	265	348
25703	1290	295	332	0,471	0,598	586,337	3,357	0	267	363	0,252	0,693	591,749	3,869	0	51	265	348
25723	1291	292	333	0,471	0,598	586,337	3,369	0	262	367	0,252	0,693	591,749	3,887	0	51	265	348
25743	1292	290	325	0,471	0,598	586,337	3,439	0	263	369	0,252	0,693	591,749	3,825	0	51	265	348
25763	1293	288	323	0,471	0,598	587,629	3,443	0	263	367	0,251	0,693	592,59	3,846	0	51	265	348
25783	1294	290	333	0,471	0,598	587,629	3,348	0	254	373	0,251	0,694	592,59	3,758	0	51	265	348
25803	1295	288	341	0,47	0,598	587,629	3,384	0	257	370	0,251	0,694	592,59	3,787	0	51	265	348
25823	1296	285	330	0,47	0,599	587,629	3,401	0	257	369	0,251	0,694	592,59	3,789	0	51	265	348
25843	1297	287	331	0,47	0,599	587,629	3,317	0	256	366	0,251	0,694	592,59	3,788	0	51	265	348
25863	1298	287	332	0,47	0,598	587,34	3,335	0	256	366	0,251	0,694	591,181	3,78	0	51	265	348
25883	1299	293	332	0,471	0,599	587,34	3,338	0	257	365	0,251	0,694	591,181	3,724	0	51	265	348
25903	1300	332	306	0,47	0,599	587,34	3,294	0	307	357	0,251	0,694	591,181	3,73	0	52	363	319
25922	1301	364	301	0,469	0,599	587,34	3,319	0	331	357	0,251	0,694	591,181	3,681	0	52	363	319
25942	1302	367	299	0,47	0,599	587,34	3,341	0	339	346	0,251	0,694	591,181	3,807	0	52	363	319
25962	1303	369	298	0,469	0,599	587,362	3,326	0	347	342	0,251	0,694	592,139	3,811	0	52	363	319
25982	1304	369	302	0,47	0,6	587,362	3,3	0	331	350	0,251	0,694	592,139	3,747	0	52	363	319
26002	1305	370	297	0,47	0,6	587,362	3,337	0	331	346	0,251	0,694	592,139	3,722	0	52	363	319
26022	1306	365	289	0,47	0,6	587,362	3,327	0	336	343	0,251	0,695	592,139	3,785	0	52	363	319
26042	1307	356	298	0,47	0,6	587,362	3,297	0	331	343	0,251	0,695	592,139	3,795	0	52	363	319
26062	1308	355	296	0,47	0,6	587,077	3,311	0	332	343	0,251	0,694	591,432	3,8	0	52	363	319
26082	1309	354	301	0,47	0,6	587,077	3,27	0	335	344	0,25	0,695	591,432	3,731	0	52	363	319
26102	1310	355	298	0,47	0,6	587,077	3,25	0	332	345	0,25	0,695	591,432	3,747	0	52	363	319
26122	1311	366	305	0,47	0,601	587,077	3,324	0	334	341	0,25	0,695	591,432	3,762	0	52	363	319
26142	1312	358	308	0,47	0,601	587,077	3,203	0	334	340	0,25	0,695	591,432	3,76	0	52	363	319
26162	1313	362	309	0,47	0,6	586,374	3,202	0	334	337	0,25	0,695	594,303	3,775	0	52	363	319
26182	1314	353	302	0,47	0,601	586,374	3,216	0	334	345	0,25	0,695	594,303	3,728	0	52	363	319
26201	1315	373	290	0,47	0,601	586,374	3,208	0	344	338	0,25	0,695	594,303	3,772	0	52	363	319
26222	1316	374	294	0,47	0,601	586,374	3,188	0	350	336	0,25	0,695	594,303	3,711	0	52	363	319
26241	1317	375	295	0,47	0,601	586,374	3,192	0	357	333	0,25	0,695	594,303	3,675	0	52	363	319
26261	1318	376	297	0,47	0,6	586,295	3,194	0	363	331	0,25	0,695	593,004	3,67	0	52	363	319
26281	1319	382	292	0,47	0,601	586,295	3,178	0	352	335	0,25	0,695	593,004	3,64	0	52	363	319
26301	1320	378	292	0,47	0,601	586,295	3,169	0	349	332	0,251	0,694	593,004	3,683	0	52	363	319
26321	1321	367	307	0,47	0,6	586,295	3,154	0	355	328	0,251	0,694	593,004	3,637	0	52	363	319
26341	1322	381	300	0,47	0,6	586,295	3,162	0	356	344	0,251	0,694	593,004	3,641	0	52	363	319
26361	1323	376	306	0,47	0,6	584,447	3,145	0	356	342	0,251	0,693	593,359	3,654	0	52	363	319
26381	1324	375	297	0,471	0,6	584,447	3,117	0	359	327	0,251	0,693	593,359	3,601	0	52	363	319
26401	1325	377	290	0,471	0,6	584,447	3,125	0	359	332	0,251	0,693	593,359	3,652	0	52	363	319
26421	1326	376	296	0,471	0,6	584,447	3,113	0	364	334	0,251	0,693	593,359	3,649	0	52	363	319
26441	1327	375	306	0,471	0,6	584,447	3,159	0	359	341	0,251	0,693	593,359	3,666	0	52	363	319
26461	1328	376	303	0,471	0,599	585,636	3,17	0	360	345	0,251	0,692	592,701	3,665	0	52	363	319
26481	1329	375	294	0,471	0,599	585,636	3,165	0	369	330	0,251	0,692	592,701	3,623	0	52	363	319
26501	1330	378	298	0,471	0,599	585,636	3,197	0	360	341	0,251	0,692	592,701	3,59	0	52	363	319
26521	1331	383	306	0,471	0,599	585,636	3,226	0	361	334	0,251	0,692	592,701	3,591	0	52	363	319
26540	1332	371	298	0,471	0,598	585,636	3,114	0	355	333	0,251	0,691	592,701	3,588	0	52	363	319
26560	1333	373	302	0,471	0,598	584,834	3,128	0	353	334	0,251	0,691	591,802	3,583	0	52	363	319
26580	1334	381	293	0,471	0,598	584,834	3,153	0	357	334	0,251	0,691	591,802	3,646	0	52	363	319
26600	1335	375	302	0,472	0,598	584,834	3,156	0	360	330	0,252	0,69	591,802	3,612	0	52	363	319
26620	1336	374	298	0,472	0,598	584,834	3,108	0	353	348	0,252	0,69	591,802	3,555	0	52	363	319
26640	1337	379	309	0,472	0,597	584,834	3,114	0	351	332	0,252	0,689	591,802	3,545	0	52	363	319
26660	1338	376	309	0,472	0,597	586,103	3,125	0	350	334	0,252	0,689	591,698	3,534	0	52	363	319
26680	1339	375	296	0,472	0,597	586,103	3,128	0	365	334	0,252	0,689	591,698	3,587	0	52	363	319
26700	1340	366	305	0,473	0,597	586,103	3,167	0	357	338	0,252	0,688	591,698	3,593	0	52	363	319
26720	1341	379	299	0,473	0,596	586,103	3,134	0	360	341	0,252	0,688	591,698	3,596	0	52	363	319
26740	1342	376	308	0,473	0,596	586,103	3,07	0	359	336	0,252	0,688	591,698	3,587	0	52	363	319
26760	1343	375	307	0,473	0,596	585,303	3,072	0	362	338	0,252	0,687	593,428	3,601	0	52	363	319
26780	1344	382	303	0,473	0,596	585,303	3,093	0	361	334	0,252	0,688	593,428	3,506	0	52	363	319
26800	1345	383	300	0,473	0,596	585,303	3,161	0	358	339	0,252	0,688	593,428	3,637	0	52	363	319
26819	1346	376	304	0,473	0,596	585,303	3,135	0	357	337	0,252	0,688	593,428	3,562	0	52	363	319
26839	1347	378	299	0,472	0,596	585,303	3,149	0	353	337	0,252	0,688	593,428	3,553	0	52	363	319
26859	1348	376	299	0,472	0,596	585,561	3,138	0	351	339	0,252	0,688	591,303	3,531	0	52	363	319
26879	1349	385	310	0,472	0,596	585,561	3,164	0	354	338	0,252	0,688	591,303	3,642	0	52	363	319
26899	1350	384	299	0,472	0,596	585,561	3,1	0	353	345	0,252	0,688	591,303	3,652	0	52	363	319
26919	1351	386	308	0,472	0,596	585,561	3,198	0	354	347	0,252	0,688	591,303	3,658	0	52	363	319
26939	1352	380	306	0,472	0,596	585,561	3,175	0	358	341	0,252	0,688	591,303	3,56	0	52	363	319
26959	1353	379	303	0,472	0,596	585,452	3,168	0	358	344	0,252	0,688	592,668	3,567	0	52	363	319
26979	1354	376	295	0,473	0,597	585,452	3,146	0	355	343	0,252	0,688	592,668	3,587	0	52	363	319
26999	1355	381	306	0,473	0,597	585,452	3,106	0	355	344	0,252	0,688	592,668	3,638	0	52	363	319
27019	1356	373	298	0,472	0,597	585,452	3,142	0	351	339	0,252	0,688	592,668	3,669	0	52	363	319
27039	1357	385	296	0,472	0,597	585,452	3,123	0	356	335	0,252	0,688	592,668	3,647	0	52	363	319
27059	1358	384	299	0,472	0,597	586,214	3,114	0	354	333	0,251	0,688	592,307	3,658	0	52	363	319
27079	1359	382	309	0,472	0,597	586,214	3,102	0	353	336	0,251	0,689	592,307	3,599	0	52	363	319
27099	1360	377	290	0,472	0,598	586,214	3,163	0	354	346	0,251	0,689	592,307	3,664	0	52	363	319
27118	1361	381	291	0,472	0,598	586,214	3,15	0	356	340	0,251	0,689	592,307	3,68	0	52	363	319
27138	1362	383	299	0,472	0,598	586,214	3,147	0	355	335	0,251	0,689	592,307	3,644	0	52	363	319
27158	1363	382	290	0,472	0,597	585,437	3,139	0	355	339	0,251	0,689	590,884	3,634	0	52	363	319
27178	1364	381	300	0,472	0,598	585,437	3,255	0	351	337	0,251	0,689	590,884	3,679	0	52	363	319
27198	1365	385	303	0,472	0,598	585,437	3,221	0	348	335	0,251	0,69	590,884	3,69	0	52	363	319
27218	1366	375	306	0,471	0,598	585,437	3,225	0	360	341	0,251	0,69	590,884	3,636	0	52	363	319
27238	1367	379	291	0,471	0,598	585,437	3,276	0	354	338	0,251	0,69	590,884	3,646	0	52	363	319
27258	1368	378	292	0,471	0,598	585,248	3,26	0	357	337	0,251	0,689	592,363	3,665	0	52	363	319
27278	1369	386	294	0,471	0,598	585,248	3,169	0	353	336	0,251	0,69	592,363	3,711	0	52	363	319
27298	1370	381	300	0,471	0,598	585,248	3,161	0	355	345	0,251	0,69	592,363	3,735	0	52	363	319
27318	1371	384	306	0,471	0,599	585,248	3,162	0	351	346	0,251	0,69	592,363	3,704	0	52	363	319
27338	1372	397	303	0,471	0,598	585,248	3,239	0	355	338	0,251	0,69	592,363	3,69	0	52	363	319
27358	1373	397	306	0,472	0,598	585,408	3,242	0	353	343	0,251	0,689	591,523	3,688	0	52	363	319
27378	1374	379	307	0,472	0,598	585,408	3,188	0	349	339	0,252	0,688	591,523	3,708	0	52	363	319
27397	1375	381	301	0,473	0,598	585,408	3,302	0	350	344	0,252	0,688	591,523	3,773	0	52	363	319
27417	1376	376	297	0,474	0,598	585,408	3,269	0	353	332	0,253	0,688	591,523	3,714	0	52	363	319
27437	1377	379	295	0,474	0,597	585,408	3,247	0	348	338	0,253	0,687	591,523	3,733	0	52	363	319
27457	1378	379	292	0,475	0,597	586,029	3,304	0	349	337	0,254	0,687	592,322	3,758	0	52	363	319
27477	1379	378	318	0,475	0,598	586,029	3,212	0	354	340	0,254	0,687	592,322	3,789	0	52	363	319
27497	1380	376	292	0,475	0,598	586,029	3,32	0	352	343	0,254	0,687	592,322	3,696	0	52	363	319
27517	1381	383	296	0,475	0,598	586,029	3,269	0	349	339	0,254	0,688	592,322	3,784	0	52	363	319
27537	1382	383	306	0,474	0,598	586,029	3,267	0	348	340	0,253	0,688	592,322	3,758	0	52	363	319
27557	1383	384	292	0,474	0,598	586,805	3,27	0	347	341	0,253	0,688	592,175	3,73	0	52	363	319
27577	1384	376	299	0,473	0,598	586,805	3,276	0	348	333	0,253	0,688	592,175	3,81	0	52	363	319
27597	1385	384	293	0,473	0,599	586,805	3,329	0	348	343	0,252	0,689	592,175	3,746	0	52	363	319
27617	1386	379	298	0,472	0,599	586,805	3,267	0	346	343	0,252	0,689	592,175	3,798	0	52	363	319
27637	1387	380	299	0,472	0,599	586,805	3,278	0	350	339	0,252	0,689	592,175	3,803	0	52	363	319
27657	1388	383	298	0,472	0,599	585,939	3,285	0	350	343	0,252	0,689	593,885	3,794	0	52	363	319
27677	1389	380	304	0,472	0,599	585,939	3,243	0	354	335	0,252	0,69	593,885	3,785	0	52	363	319
27697	1390	383	306	0,472	0,599	585,939	3,237	0	352	335	0,252	0,69	593,885	3,774	0	52	363	319
27716	1391	375	291	0,472	0,599	585,939	3,315	0	346	334	0,252	0,689	593,885	3,753	0	52	363	319
27736	1392	385	292	0,473	0,599	585,939	3,338	0	349	337	0,252	0,689	593,885	3,772	0	52	363	319
27756	1393	383	294	0,473	0,598	585,292	3,357	0	346	339	0,252	0,689	592,102	3,753	0	52	363	319
27776	1394	428	307	0,472	0,599	585,292	3,31	0	400	353	0,251	0,689	592,102	3,843	0	53	428	332
27796	1395	439	311	0,471	0,599	585,292	3,336	0	409	341	0,251	0,689	592,102	3,817	0	53	428	332
27816	1396	446	317	0,471	0,599	585,292	3,356	0	422	350	0,251	0,69	592,102	3,783	0	53	428	332
27836	1397	440	310	0,471	0,6	585,292	3,379	0	408	361	0,25	0,69	592,102	3,88	0	53	428	332
27856	1398	443	310	0,471	0,599	586,336	3,406	0	413	357	0,25	0,69	592,885	3,867	0	53	428	332
27876	1399	442	311	0,471	0,6	586,336	3,318	0	417	347	0,25	0,691	592,885	3,863	0	53	428	332
27896	1400	448	316	0,471	0,6	586,336	3,291	0	416	355	0,25	0,691	592,885	3,9	0	53	428	332
27916	1401	445	316	0,471	0,6	586,336	3,304	0	411	358	0,25	0,691	592,885	3,838	0	53	428	332
27936	1402	449	316	0,471	0,6	586,336	3,415	0	415	359	0,25	0,691	592,885	3,812	0	53	428	332
27956	1403	448	316	0,471	0,6	585,989	3,411	0	413	360	0,25	0,691	592,983	3,812	0	53	428	332
27976	1404	442	317	0,471	0,601	585,989	3,367	0	417	350	0,25	0,691	592,983	3,828	0	53	428	332
27995	1405	437	302	0,47	0,601	585,989	3,365	0	418	346	0,25	0,691	592,983	3,818	0	53	428	332
28015	1406	435	311	0,47	0,601	585,989	3,398	0	414	354	0,25	0,692	592,983	3,851	0	53	428	332
28035	1407	442	307	0,47	0,601	585,989	3,354	0	412	356	0,25	0,692	592,983	3,865	0	53	428	332
28055	1408	439	311	0,47	0,601	586,614	3,363	0	410	358	0,25	0,692	592,15	3,866	0	53	428	332
28075	1409	461	355	0,47	0,603	586,614	3,464	0	441	380	0,25	0,693	592,15	3,871	0	54	449	357
28095	1410	458	340	0,47	0,603	586,614	3,419	0	437	376	0,25	0,694	592,15	3,844	0	54	449	357
28115	1411	463	342	0,47	0,603	586,614	3,423	0	443	381	0,25	0,694	592,15	3,915	0	54	449	357
28135	1412	457	339	0,47	0,603	586,614	3,432	0	436	382	0,25	0,694	592,15	3,899	0	54	449	357
28155	1413	458	338	0,47	0,603	587,004	3,44	0	437	382	0,25	0,694	591,233	3,9	0	54	449	357
28175	1414	452	335	0,47	0,603	587,004	3,427	0	440	380	0,25	0,694	591,233	3,92	0	54	449	357
28195	1415	458	339	0,47	0,603	587,004	3,38	0	439	380	0,25	0,694	591,233	3,818	0	54	449	357
28215	1416	460	337	0,47	0,603	587,004	3,412	0	436	381	0,25	0,694	591,233	3,863	0	54	449	357
28235	1417	463	339	0,469	0,603	587,004	3,406	0	439	382	0,249	0,694	591,233	3,898	0	54	449	357
28255	1418	465	337	0,469	0,602	587,764	3,405	0	438	382	0,249	0,693	591,208	3,856	0	54	449	357
28275	1419	461	342	0,469	0,603	587,764	3,441	0	435	379	0,249	0,693	591,208	3,891	0	54	449	357
28295	1420	459	339	0,47	0,602	587,764	3,43	0	438	374	0,25	0,693	591,208	3,922	0	54	449	357
28314	1421	457	328	0,47	0,602	587,764	3,394	0	443	382	0,25	0,693	591,208	3,867	0	54	449	357
28334	1422	462	337	0,47	0,602	587,764	3,391	0	440	380	0,25	0,693	591,208	3,905	0	54	449	357
28354	1423	460	334	0,47	0,601	586,089	3,379	0	444	378	0,249	0,692	592,903	3,919	0	54	449	357
28374	1424	459	340	0,47	0,602	586,089	3,41	0	439	379	0,25	0,693	592,903	3,919	0	54	449	357
28394	1425	467	334	0,469	0,602	586,089	3,431	0	438	376	0,249	0,693	592,903	3,928	0	54	449	357
28414	1426	460	328	0,469	0,602	586,089	3,368	0	439	374	0,249	0,693	592,903	3,917	0	54	449	357
28434	1427	462	340	0,469	0,602	586,089	3,42	0	439	373	0,249	0,693	592,903	3,944	0	54	449	357
28454	1428	464	335	0,468	0,601	586,244	3,416	0	439	372	0,249	0,693	593,234	3,948	0	54	449	357
28474	1429	455	336	0,468	0,602	586,244	3,394	0	436	377	0,248	0,694	593,234	3,896	0	54	449	357
28494	1430	468	338	0,468	0,602	586,244	3,404	0	443	381	0,248	0,694	593,234	3,874	0	54	449	357
28514	1431	457	344	0,467	0,602	586,244	3,486	0	433	381	0,248	0,694	593,234	3,905	0	54	449	357
28534	1432	459	330	0,467	0,602	586,244	3,372	0	442	374	0,247	0,694	593,234	3,871	0	54	449	357
28554	1433	463	334	0,467	0,601	584,941	3,389	0	438	376	0,247	0,694	592,186	3,874	0	54	449	357
28573	1434	459	337	0,467	0,602	584,941	3,437	0	442	373	0,247	0,694	592,186	3,91	0	54	449	357
28593	1435	414	334	0,468	0,602	584,941	3,34	0	383	376	0,248	0,694	592,186	3,841	0
28613	1436	381	329	0,469	0,602	584,941	3,415	0	356	352	0,249	0,694	592,186	3,875	0	55	359	339
28633	1437	374	316	0,469	0,602	584,941	3,386	0	355	356	0,25	0,694	592,186	3,895	0	55	359	339
28653	1438	367	310	0,469	0,602	586,431	3,36	0	354	360	0,249	0,694	593,522	3,876	0	55	359	339
28673	1439	368	316	0,469	0,602	586,431	3,381	0	356	353	0,249	0,694	593,522	3,962	0	55	359	339
28693	1440	382	327	0,469	0,602	586,431	3,414	0	351	359	0,249	0,694	593,522	3,912	0	55	359	339
28713	1441	370	322	0,468	0,602	586,431	3,392	0	353	355	0,249	0,694	593,522	3,927	0	55	359	339
28733	1442	370	327	0,468	0,602	586,431	3,43	0	353	360	0,249	0,695	593,522	3,952	0	55	359	339
28753	1443	370	324	0,468	0,602	586,843	3,431	0	351	359	0,249	0,694	593,122	3,927	0	55	359	339
28773	1444	368	324	0,468	0,602	586,843	3,446	0	346	357	0,249	0,695	593,122	3,911	0	55	359	339
28793	1445	368	325	0,468	0,602	586,843	3,434	0	352	358	0,249	0,695	593,122	3,914	0	55	359	339
28813	1446	374	321	0,468	0,602	586,843	3,469	0	354	357	0,249	0,695	593,122	3,879	0	55	359	339
28833	1447	364	317	0,468	0,602	586,843	3,417	0	354	357	0,249	0,695	593,122	3,941	0	55	359	339
28853	1448	365	314	0,468	0,601	588,047	3,43	0	355	358	0,248	0,694	591,612	3,927	0	55	359	339
28873	1449	368	313	0,468	0,602	588,047	3,478	0	348	357	0,248	0,695	591,612	3,934	0	55	359	339
28893	1450	364	322	0,468	0,602	588,047	3,433	0	347	355	0,249	0,695	591,612	3,915	0	55	359	339
28912	1451	377	333	0,469	0,602	588,047	3,451	0	346	357	0,249	0,695	591,612	3,922	0	55	359	339
28932	1452	362	321	0,469	0,602	588,047	3,508	0	348	355	0,249	0,695	591,612	3,864	0	55	359	339
28952	1453	367	326	0,469	0,602	586,786	3,485	0	347	356	0,249	0,695	591,172	3,848	0	55	359	339
28972	1454	366	312	0,469	0,602	586,786	3,367	0	347	355	0,249	0,695	591,172	3,875	0	55	359	339
28992	1455	371	318	0,469	0,602	586,786	3,375	0	344	356	0,249	0,695	591,172	3,852	0	55	359	339
29012	1456	365	322	0,468	0,602	586,786	3,339	0	349	352	0,249	0,695	591,172	3,784	0	55	359	339
29032	1457	374	335	0,468	0,602	586,786	3,379	0	347	358	0,249	0,695	591,172	3,82	0	55	359	339
29052	1458	374	341	0,468	0,602	586,605	3,367	0	347	357	0,248	0,695	591,787	3,791	0	55	359	339
29072	1459	369	316	0,468	0,603	586,605	3,321	0	344	358	0,248	0,696	591,787	3,83	0	55	359	339
29092	1460	372	326	0,468	0,603	586,605	3,285	0	339	351	0,248	0,696	591,787	3,83	0	55	359	339
29112	1461	371	321	0,468	0,603	586,605	3,315	0	347	353	0,248	0,696	591,787	3,775	0	55	359	339
29132	1462	366	270	0,467	0,602	586,605	3,242	0	367	303	0,248	0,695	591,787	3,725	0
29152	1463	368	275	0,467	0,6	582,162	3,214	0	368	298	0,248	0,693	589,135	3,687	0
29172	1464	392	166	0,467	0,601	582,162	3,201	0	380	201	0,249	0,693	589,135	3,609	0	56	393	178
29191	1465	388	169	0,467	0,601	582,162	3,153	0	386	192	0,249	0,693	589,135	3,608	0	56	393	178
29211	1466	393	168	0,468	0,601	582,162	3,197	0	390	193	0,249	0,693	589,135	3,599	0	56	393	178
29231	1467	400	164	0,468	0,601	582,162	3,194	0	383	189	0,249	0,693	589,135	3,612	0	56	393	178
29251	1468	400	169	0,468	0,6	579,654	3,167	0	387	191	0,249	0,693	587,773	3,601	0	56	393	178
29271	1469	395	178	0,468	0,601	579,654	3,136	0	380	201	0,249	0,693	587,773	3,578	0	56	393	178
29291	1470	390	174	0,468	0,6	579,654	3,205	0	379	202	0,249	0,693	587,773	3,621	0	56	393	178
29311	1471	394	171	0,468	0,6	579,654	3,157	0	388	196	0,249	0,693	587,773	3,588	0	56	393	178
29331	1472	387	163	0,468	0,6	579,654	3,099	0	392	189	0,249	0,692	587,773	3,578	0	56	393	178
29351	1473	388	159	0,468	0,6	579,903	3,12	0	395	185	0,249	0,692	589	3,598	0	56	393	178
29371	1474	395	162	0,468	0,6	579,903	3,15	0	-800	-600	0,468	0,6	-1	-1	4	56	393	178
29391	1475	400	173	0,469	0,599	579,903	3,201	0	379	199	0,249	0,692	589	3,605	0	56	393	178
29411	1476	394	163	0,469	0,599	579,903	3,151	0	391	186	0,249	0,691	589	3,561	0	56	393	178
29431	1477	404	165	0,469	0,599	579,903	3,218	0	395	186	0,249	0,691	589	3,598	0	56	393	178
29451	1478	404	168	0,469	0,598	580,069	3,208	0	399	185	0,249	0,691	589,656	3,585	0	56	393	178
29471	1479	399	179	0,469	0,599	580,069	3,147	0	393	192	0,25	0,691	589,656	3,586	0	56	393	178
29491	1480	391	168	0,47	0,598	580,069	3,075	0	388	191	0,25	0,69	589,656	3,496	0	56	393	178
29510	1481	403	157	0,47	0,598	580,069	2,987	0	396	188	0,25	0,69	589,656	3,487	0	56	393	178
29530	1482	408	170	0,47	0,598	580,069	3,013	0	386	193	0,25	0,69	589,656	3,42	0	56	393	178
29550	1483	408	168	0,471	0,597	579,309	3,035	0	388	194	0,251	0,689	588,166	3,395	0	56	393	178
29570	1484	401	159	0,471	0,597	579,309	3,084	0	399	197	0,251	0,689	588,166	3,444	0	56	393	178
29590	1485	398	169	0,471	0,597	579,309	3,076	0	398	184	0,251	0,689	588,166	3,462	0	56	393	178
29610	1486	397	172	0,471	0,597	579,309	3,118	0	398	188	0,251	0,689	588,166	3,447	0	56	393	178
29630	1487	398	159	0,471	0,597	579,309	3,036	0	392	188	0,251	0,688	588,166	3,432	0	56	393	178
29650	1488	398	162	0,471	0,596	580,664	3,046	0	390	189	0,251	0,688	588,026	3,436	0	56	393	178
29670	1489	349	246	0,471	0,598	580,664	3,092	0	325	262	0,252	0,689	588,026	3,408	0
29690	1490	304	315	0,472	0,599	580,664	3,114	0	278	361	0,253	0,691	588,026	3,517	0	57	291	342
29710	1491	309	329	0,472	0,599	580,664	3,085	0	280	362	0,253	0,691	588,026	3,57	0	57	291	342
29730	1492	303	331	0,472	0,599	580,664	3,155	0	281	363	0,253	0,691	588,026	3,547	0	57	291	342
29750	1493	300	324	0,472	0,599	589,544	3,206	0	283	361	0,253	0,691	591,178	3,593	0	57	291	342
29769	1494	311	321	0,472	0,599	589,544	3,09	0	282	353	0,252	0,691	591,178	3,589	0	57	291	342
29789	1495	294	320	0,472	0,599	589,544	3,109	0	277	355	0,252	0,691	591,178	3,552	0	57	291	342
29810	1496	309	325	0,472	0,599	589,544	3,17	0	273	369	0,252	0,692	591,178	3,548	0	57	291	342
29829	1497	313	327	0,472	0,599	589,544	3,154	0	276	363	0,252	0,692	591,178	3,551	0	57	291	342
29849	1498	310	332	0,471	0,599	585,935	3,119	0	275	367	0,252	0,692	592,637	3,558	0	57	291	342
29869	1499	308	325	0,472	0,6	585,935	3,147	0	284	357	0,252	0,692	592,637	3,607	0	57	291	342
29889	1500	309	324	0,472	0,6	585,935	3,17	0	281	354	0,252	0,692	592,637	3,626	0	57	291	342
29909	1501	309	322	0,471	0,6	585,935	3,148	0	282	367	0,252	0,693	592,637	3,607	0	57	291	342
29929	1502	301	317	0,471	0,6	585,935	3,184	0	277	366	0,251	0,693	592,637	3,598	0	57	291	342
29949	1503	300	314	0,471	0,6	587,26	3,189	0	277	367	0,251	0,692	592,368	3,6	0	57	291	342
29969	1504	299	308	0,471	0,6	587,26	3,18	0	276	363	0,251	0,693	592,368	3,561	0	57	291	342
29989	1505	303	320	0,471	0,6	587,26	3,168	0	277	364	0,251	0,693	592,368	3,627	0	57	291	342
30009	1506	301	322	0,471	0,6	587,26	3,188	0	277	359	0,251	0,693	592,368	3,69	0	57	291	342
30029	1507	302	330	0,471	0,6	587,26	3,196	0	282	358	0,251	0,693	592,368	3,642	0	57	291	342
30049	1508	302	336	0,47	0,6	585,889	3,189	0	283	357	0,251	0,693	592,619	3,67	0	57	291	342
30069	1509	355	310	0,47	0,6	585,889	3,133	0	322	345	0,25	0,693	592,619	3,657	0	58	341	316
30088	1510	355	298	0,47	0,6	585,889	3,21	0	332	332	0,25	0,693	592,619	3,624	0	58	341	316
30108	1511	370	315	0,469	0,6	585,889	3,298	0	325	348	0,25	0,693	592,619	3,615	0	58	341	316
30128	1512	360	294	0,469	0,6	585,889	3,116	0	326	348	0,25	0,694	592,619	3,634	0	58	341	316
30148	1513	363	298	0,469	0,6	586,284	3,177	0	326	347	0,249	0,693	593,256	3,638	0	58	341	316
30168	1514	358	305	0,469	0,6	586,284	3,091	0	-800	-600	0,469	0,6	-1	-1	4	58	341	316
30188	1515	360	305	0,469	0,601	586,284	3,176	0	325	340	0,25	0,694	593,256	3,645	0	58	341	316
30208	1516	358	300	0,469	0,601	586,284	3,119	0	322	341	0,25	0,694	593,256	3,646	0	58	341	316
30228	1517	358	294	0,469	0,601	586,284	3,188	0	319	341	0,25	0,694	593,256	3,703	0	58	341	316
30248	1518	358	292	0,469	0,601	586,723	3,176	0	316	341	0,25	0,694	593,476	3,724	0	58	341	316
30268	1519	356	302	0,469	0,601	586,723	3,16	0	329	336	0,25	0,695	593,476	3,726	0	58	341	316
30288	1520	357	312	0,469	0,601	586,723	3,219	0	323	337	0,25	0,695	593,476	3,732	0	58	341	316
30308	1521	357	293	0,469	0,601	586,723	3,207	0	324	337	0,25	0,695	593,476	3,716	0	58	341	316
30328	1522	360	307	0,469	0,601	586,723	3,193	0	327	327	0,25	0,695	593,476	3,785	0	58	341	316
30348	1523	361	308	0,469	0,601	586,513	3,222	0	324	327	0,249	0,695	593,587	3,79	0	58	341	316
30367	1524	354	292	0,469	0,602	586,513	3,231	0	328	331	0,249	0,695	593,587	3,786	0	58	341	316
30387	1525	358	298	0,469	0,602	586,513	3,361	0	326	337	0,249	0,695	593,587	3,78	0	58	341	316
30407	1526	359	296	0,468	0,602	586,513	3,2	0	327	334	0,249	0,695	593,587	3,781	0	58	341	316
30427	1527	358	298	0,468	0,602	586,513	3,263	0	327	337	0,249	0,695	593,587	3,776	0	58	341	316
30447	1528	358	299	0,468	0,601	585,842	3,287	0	327	336	0,249	0,695	593,557	3,775	0	58	341	316
30467	1529	350	300	0,469	0,601	585,842	3,232	0	323	329	0,249	0,695	593,557	3,796	0	58	341	316
30487	1530	354	291	0,469	0,601	585,842	3,218	0	331	327	0,249	0,695	593,557	3,827	0	58	341	316
30507	1531	356	306	0,469	0,601	585,842	3,181	0	330	338	0,25	0,695	593,557	3,773	0	58	341	316
30527	1532	352	298	0,469	0,601	585,842	3,261	0	331	332	0,25	0,695	593,557	3,799	0	58	341	316
30547	1533	355	297	0,469	0,601	585,927	3,248	0	331	333	0,249	0,695	594,109	3,805	0	58	341	316
30567	1534	349	286	0,469	0,602	585,927	3,227	0	331	339	0,249	0,696	594,109	3,74	0	58	341	316
30587	1535	353	298	0,469	0,602	585,927	3,289	0	330	337	0,249	0,696	594,109	3,76	0	58	341	316
30607	1536	366	303	0,469	0,603	585,927	3,307	0	333	333	0,249	0,696	594,109	3,784	0	58	341	316
30627	1537	354	298	0,469	0,603	585,927	3,213	0	329	337	0,249	0,696	594,109	3,762	0	58	341	316
30647	1538	358	299	0,469	0,602	585,994	3,247	0	329	335	0,249	0,696	593,963	3,77	0	58	341	316
30667	1539	340	285	0,469	0,603	585,994	3,311	0	309	335	0,25	0,696	593,963	3,806	0	58	341	316
30686	1540	280	294	0,47	0,603	585,994	3,254	0	252	322	0,251	0,696	593,963	3,767	0	59	261	308
30706	1541	278	284	0,47	0,603	585,994	3,283	0	254	325	0,251	0,696	593,963	3,779	0	59	261	308
30726	1542	280	286	0,471	0,603	585,994	3,296	0	249	317	0,251	0,696	593,963	3,829	0	59	261	308
30746	1543	279	289	0,471	0,602	586,068	3,274	0	249	319	0,251	0,695	590,972	3,796	0	59	261	308
30766	1544	267	285	0,471	0,603	586,068	3,304	0	251	324	0,252	0,696	590,972	3,761	0	59	261	308
30786	1545	269	288	0,471	0,603	586,068	3,309	0	260	328	0,252	0,696	590,972	3,775	0	59	261	308
30806	1546	276	295	0,472	0,602	586,068	3,297	0	256	325	0,252	0,695	590,972	3,773	0	59	261	308
30826	1547	272	301	0,472	0,602	586,068	3,36	0	250	329	0,253	0,695	590,972	3,716	0	59	261	308
30846	1548	275	305	0,472	0,602	586,694	3,367	0	253	329	0,253	0,695	590,877	3,719	0	59	261	308
30866	1549	251	299	0,472	0,602	586,694	3,285	0	234	329	0,253	0,695	590,877	3,729	0	59	261	308
30886	1550	221	329	0,473	0,602	586,694	3,362	0	187	342	0,254	0,695	590,877	3,8	0	60	204	345
30906	1551	222	326	0,473	0,602	586,694	3,338	0	192	352	0,254	0,695	590,877	3,743	0	60	204	345
30926	1552	219	318	0,473	0,602	586,694	3,353	0	188	348	0,254	0,695	590,877	3,748	0	60	204	345
30946	1553	219	314	0,473	0,601	586,504	3,34	0	190	353	0,253	0,694	592,257	3,761	0	60	204	345
30965	1554	214	321	0,473	0,602	586,504	3,346	0	198	342	0,254	0,694	592,257	3,833	0	60	204	345
30986	1555	221	331	0,473	0,601	586,504	3,358	0	184	348	0,253	0,694	592,257	3,765	0	60	204	345
31005	1556	215	322	0,473	0,601	586,504	3,359	0	191	344	0,253	0,694	592,257	3,764	0	60	204	345
31026	1557	219	331	0,473	0,601	586,504	3,358	0	184	348	0,253	0,694	592,257	3,749	0	60	204	345
31045	1558	216	329	0,473	0,6	586,119	3,356	0	187	347	0,253	0,693	590,968	3,735	0	60	204	345
31066	1559	215	326	0,473	0,601	586,119	3,387	0	196	348	0,254	0,693	590,968	3,714	0	60	204	345
31085	1560	216	327	0,474	0,6	586,119	3,335	0	190	348	0,254	0,693	590,968	3,755	0	60	204	345
31106	1561	211	330	0,474	0,6	586,119	3,347	0	190	356	0,254	0,693	590,968	3,721	0	60	204	345
31125	1562	211	314	0,474	0,6	586,119	3,299	0	193	359	0,255	0,693	590,968	3,684	0	60	204	345
31146	1563	212	315	0,474	0,599	585,437	3,288	0	189	360	0,254	0,692	593,274	3,707	0	60	204	345
31165	1564	214	319	0,474	0,6	585,437	3,261	0	193	352	0,255	0,692	593,274	3,727	0	60	204	345
31186	1565	221	334	0,474	0,599	585,437	3,318	0	188	351	0,254	0,692	593,274	3,7	0	60	204	345
31205	1566	212	328	0,474	0,599	585,437	3,202	0	191	352	0,254	0,692	593,274	3,641	0	60	204	345
31226	1567	217	317	0,474	0,599	585,437	3,276	0	187	361	0,254	0,692	593,274	3,654	0	60	204	345
31245	1568	219	323	0,474	0,599	585,94	3,279	0	189	363	0,254	0,692	592,126	3,66	0	60	204	345
31266	1569	215	337	0,474	0,6	585,94	3,271	0	191	365	0,254	0,692	592,126	3,611	0	60	204	345
31284	1570	215	340	0,474	0,6	585,94	3,208	0	194	361	0,254	0,692	592,126	3,667	0	60	204	345
31306	1571	214	335	0,474	0,6	585,94	3,209	0	193	362	0,254	0,692	592,126	3,616	0	60	204	345
31324	1572	211	330	0,474	0,6	585,94	3,265	0	189	367	0,254	0,693	592,126	3,574	0	60	204	345
31346	1573	211	330	0,474	0,6	585,917	3,233	0	190	364	0,254	0,692	593,044	3,591	0	60	204	345
31364	1574	225	338	0,474	0,6	585,917	3,179	0	187	367	0,254	0,693	593,044	3,621	0	60	204	345
31384	1575	213	338	0,473	0,6	585,917	3,231	0	193	366	0,254	0,693	593,044	3,631	0	60	204	345
31404	1576	215	336	0,473	0,6	585,917	3,247	0	198	362	0,254	0,693	593,044	3,7	0	60	204	345
31424	1577	213	338	0,473	0,6	585,917	3,249	0	197	362	0,254	0,693	593,044	3,633	0	60	204	345
31444	1578	214	338	0,473	0,6	585,607	3,25	0	196	363	0,254	0,693	592,07	3,651	0	60	204	345
31464	1579	219	332	0,473	0,6	585,607	3,22	0	195	364	0,254	0,693	592,07	3,676	0	60	204	345
31484	1580	219	338	0,473	0,601	585,607	3,21	0	189	359	0,253	0,694	592,07	3,624	0	60	204	345
31504	1581	218	343	0,473	0,601	585,607	3,162	0	193	366	0,253	0,694	592,07	3,687	0	60	204	345
31524	1582	224	348	0,472	0,601	585,607	3,208	0	193	367	0,253	0,694	592,07	3,675	0	60	204	345
31544	1583	225	353	0,472	0,6	585,211	3,189	0	193	368	0,253	0,694	591,363	3,66	0	60	204	345
31564	1584	208	337	0,472	0,601	585,211	3,257	0	193	366	0,253	0,694	591,363	3,613	0	60	204	345
31583	1585	217	326	0,473	0,601	585,211	3,271	0	198	364	0,253	0,694	591,363	3,711	0	60	204	345
31603	1586	219	331	0,473	0,601	585,211	3,226	0	192	362	0,253	0,694	591,363	3,681	0	60	204	345
31623	1587	227	337	0,473	0,601	585,211	3,165	0	193	362	0,253	0,694	591,363	3,649	0	60	204	345
31643	1588	231	332	0,473	0,601	586,053	3,158	0	193	360	0,253	0,694	593,085	3,703	0	60	204	345
31663	1589	214	324	0,473	0,601	586,053	3,193	0	196	360	0,253	0,694	593,085	3,669	0	60	204	345
31683	1590	218	336	0,473	0,601	586,053	3,224	0	198	360	0,253	0,694	593,085	3,732	0	60	204	345
31703	1591	221	345	0,472	0,601	586,053	3,259	0	193	366	0,253	0,694	593,085	3,691	0	60	204	345
31723	1592	222	333	0,472	0,601	586,053	3,176	0	186	372	0,253	0,695	593,085	3,654	0	60	204	345
31743	1593	223	337	0,472	0,601	585,062	3,193	0	186	375	0,253	0,694	591,969	3,668	0	60	204	345
31763	1594	224	341	0,472	0,601	585,062	3,204	0	188	365	0,253	0,695	591,969	3,653	0	60	204	345
31783	1595	226	343	0,472	0,601	585,062	3,146	0	194	362	0,252	0,695	591,969	3,688	0	60	204	345
31803	1596	221	335	0,472	0,602	585,062	3,22	0	198	367	0,252	0,695	591,969	3,663	0	60	204	345
31823	1597	230	332	0,472	0,602	585,062	3,212	0	192	373	0,252	0,696	591,969	3,679	0	60	204	345
31843	1598	230	329	0,471	0,602	585,756	3,206	0	194	373	0,252	0,696	591,588	3,666	0	60	204	345
31863	1599	221	336	0,471	0,602	585,756	3,221	0	192	363	0,252	0,696	591,588	3,713	0	60	204	345
31882	1600	219	334	0,471	0,602	585,756	3,2	0	193	361	0,252	0,696	591,588	3,692	0	60	204	345
31902	1601	241	233	0,471	0,601	585,756	3,215	0	227	269	0,252	0,695	591,588	3,661	0	61	239	249
31922	1602	244	245	0,471	0,601	585,756	3,13	0	216	266	0,252	0,695	591,588	3,66	0	61	239	249
31942	1603	249	260	0,471	0,601	583,129	3,103	0	224	265	0,252	0,695	590,834	3,654	0	61	239	249
31962	1604	248	239	0,471	0,602	583,129	3,219	0	221	262	0,252	0,696	590,834	3,688	0	61	239	249
31982	1605	251	229	0,471	0,602	583,129	3,18	0	229	266	0,252	0,696	590,834	3,741	0	61	239	249
32002	1606	250	238	0,471	0,602	583,129	3,187	0	229	264	0,252	0,696	590,834	3,726	0	61	239	249
32022	1607	247	226	0,471	0,602	583,129	3,166	0	226	264	0,252	0,696	590,834	3,769	0	61	239	249
32042	1608	249	230	0,471	0,601	582,222	3,159	0	230	264	0,252	0,695	590,719	3,773	0	61	239	249
32062	1609	254	238	0,472	0,602	582,222	3,185	0	221	267	0,252	0,695	590,719	3,655	0	61	239	249
32082	1610	248	233	0,472	0,601	582,222	3,234	0	223	259	0,253	0,695	590,719	3,666	0	61	239	249
32102	1611	255	239	0,472	0,601	582,222	3,225	0	226	268	0,253	0,695	590,719	3,701	0	61	239	249
32122	1612	244	224	0,473	0,601	582,222	3,227	0	226	265	0,253	0,695	590,719	3,665	0	61	239	249
32141	1613	244	220	0,473	0,601	583,727	3,236	0	226	262	0,253	0,694	591,599	3,682	0	61	239	249
32161	1614	249	225	0,473	0,601	583,727	3,205	0	223	261	0,253	0,694	591,599	3,66	0	61	239	249
32181	1615	253	226	0,473	0,601	583,727	3,164	0	223	270	0,254	0,694	591,599	3,685	0	61	239	249
32201	1616	243	224	0,473	0,6	583,727	3,171	0	220	265	0,254	0,694	591,599	3,628	0	61	239	249
32221	1617	248	228	0,474	0,6	583,727	3,166	0	219	256	0,254	0,693	591,599	3,584	0	61	239	249
32241	1618	248	229	0,473	0,6	583,094	3,166	0	218	261	0,253	0,693	589,293	3,562	0	61	239	249
32261	1619	254	239	0,474	0,6	583,094	3,074	0	223	273	0,254	0,693	589,293	3,528	0	61	239	249
32281	1620	254	239	0,473	0,6	583,094	3,017	0	219	273	0,253	0,693	589,293	3,5	0	61	239	249
32301	1621	251	231	0,473	0,6	583,094	3,021	0	226	265	0,253	0,692	589,293	3,517	0	61	239	249
32321	1622	255	232	0,473	0,6	583,094	3,089	0	222	260	0,253	0,692	589,293	3,48	0	61	239	249
32341	1623	254	233	0,474	0,599	583,089	3,063	0	222	256	0,254	0,692	589,261	3,479	0	61	239	249
32361	1624	246	235	0,474	0,599	583,089	3,073	0	229	270	0,254	0,692	589,261	3,484	0	61	239	249
32381	1625	250	223	0,474	0,599	583,089	3,109	0	230	263	0,254	0,691	589,261	3,503	0	61	239	249
32401	1626	247	228	0,474	0,599	583,089	3,03	0	227	267	0,254	0,691	589,261	3,478	0	61	239	249
32421	1627	247	231	0,474	0,599	583,089	3,08	0	232	266	0,254	0,691	589,261	3,505	0	61	239	249
32441	1628	246	226	0,474	0,598	583,416	3,081	0	231	262	0,254	0,69	590,316	3,504	0	61	239	249
32460	1629	259	232	0,474	0,599	583,416	3,092	0	226	280	0,254	0,691	590,316	3,481	0	61	239	249
32480	1630	251	233	0,474	0,598	583,416	3,04	0	220	271	0,254	0,691	590,316	3,517	0	61	239	249
32500	1631	249	231	0,474	0,598	583,416	3,135	0	225	270	0,254	0,691	590,316	3,49	0	61	239	249
32520	1632	255	236	0,474	0,598	583,416	3,062	0	223	277	0,254	0,691	590,316	3,495	0	61	239	249
32540	1633	250	237	0,474	0,598	583,004	3,055	0	223	272	0,254	0,69	591,431	3,514	0	61	239	249
32560	1634	252	243	0,474	0,599	583,004	3,074	0	234	271	0,254	0,691	591,431	3,514	0	61	239	249
32580	1635	260	244	0,474	0,599	583,004	3,031	0	229	263	0,254	0,691	591,431	3,536	0	61	239	249
32600	1636	255	224	0,473	0,599	583,004	3,161	0	227	257	0,253	0,691	591,431	3,496	0	61	239	249
32620	1637	264	242	0,473	0,599	583,004	3,118	0	229	269	0,253	0,692	591,431	3,545	0	61	239	249
32640	1638	265	239	0,473	0,598	582,034	3,127	0	229	263	0,253	0,691	591,639	3,536	0	61	239	249
32660	1639	267	239	0,473	0,599	582,034	3,108	0	228	276	0,253	0,692	591,639	3,574	0	61	239	249
32680	1640	254	229	0,473	0,599	582,034	3,155	0	228	269	0,253	0,692	591,639	3,588	0	61	239	249
32700	1641	269	233	0,474	0,599	582,034	3,075	0	230	263	0,253	0,692	591,639	3,535	0	61	239	249
32720	1642	264	238	0,474	0,599	582,034	3,097	0	228	265	0,254	0,692	591,639	3,484	0	61	239	249
32739	1643	261	232	0,473	0,599	583,096	3,105	0	229	267	0,253	0,692	590,415	3,466	0	61	239	249
32759	1644	286	283	0,473	0,599	583,096	2,991	0	232	272	0,253	0,692	590,415	3,591	0
32779	1645	315	247	0,472	0,599	583,096	3,104	0	293	273	0,252	0,692	590,415	3,495	0
32799	1646	383	253	0,471	0,599	583,096	3,17	0	354	277	0,251	0,692	590,415	3,48	0	62	372	266
32819	1647	378	252	0,471	0,6	583,096	3,114	0	365	283	0,251	0,693	590,415	3,511	0	62	372	266
32839	1648	372	249	0,47	0,599	585,113	3,15	0	376	284	0,251	0,692	589,393	3,505	0	62	372	266
32859	1649	377	249	0,47	0,6	585,113	3,061	0	353	292	0,25	0,693	589,393	3,529	0	62	372	266
32879	1650	391	230	0,47	0,6	585,113	3,129	0	357	289	0,25	0,693	589,393	3,506	0	62	372	266
32899	1651	391	242	0,47	0,6	585,113	3,112	0	354	281	0,25	0,693	589,393	3,552	0	62	372	266
32919	1652	387	252	0,47	0,6	585,113	3,198	0	354	289	0,25	0,693	589,393	3,58	0	62	372	266
32939	1653	386	243	0,47	0,6	586,672	3,223	0	355	286	0,25	0,693	590,205	3,589	0	62	372	266
32959	1654	391	235	0,47	0,6	586,672	3,231	0	355	282	0,251	0,693	590,205	3,584	0	62	372	266
32979	1655	380	245	0,471	0,6	586,672	3,181	0	360	283	0,251	0,693	590,205	3,661	0	62	372	266
32999	1656	391	250	0,471	0,6	586,672	3,128	0	355	288	0,251	0,693	590,205	3,543	0	62	372	266
33019	1657	384	230	0,471	0,6	586,672	3,196	0	357	280	0,251	0,693	590,205	3,531	0	62	372	266
33039	1658	389	237	0,47	0,6	585,993	3,179	0	358	282	0,25	0,693	589,676	3,515	0	62	372	266
33059	1659	385	259	0,47	0,6	585,993	3,203	0	361	294	0,25	0,694	589,676	3,626	0	62	372	266
33078	1660	386	239	0,47	0,601	585,993	3,196	0	362	290	0,25	0,694	589,676	3,565	0	62	372	266
33098	1661	386	242	0,47	0,601	585,993	3,195	0	360	288	0,25	0,694	589,676	3,559	0	62	372	266
33118	1662	382	241	0,47	0,601	585,993	3,128	0	357	292	0,25	0,694	589,676	3,648	0	62	372	266
33138	1663	382	242	0,47	0,6	586,108	3,119	0	356	288	0,25	0,693	591,004	3,626	0	62	372	266
33158	1664	387	241	0,47	0,6	586,108	3,201	0	361	292	0,25	0,694	591,004	3,534	0	62	372	266
33178	1665	390	254	0,47	0,6	586,108	3,176	0	360	285	0,25	0,694	591,004	3,596	0	62	372	266
33198	1666	394	242	0,47	0,601	586,108	3,222	0	363	287	0,25	0,694	591,004	3,543	0	62	372	266
33218	1667	383	245	0,47	0,601	586,108	3,224	0	358	298	0,25	0,694	591,004	3,529	0	62	372	266
33238	1668	385	251	0,47	0,6	585,009	3,221	0	358	296	0,25	0,693	590,826	3,545	0	62	372	266
33258	1669	388	251	0,47	0,601	585,009	3,154	0	358	294	0,25	0,694	590,826	3,606	0	62	372	266
33278	1670	393	312	0,47	0,602	585,009	3,151	0	347	368	0,25	0,695	590,826	3,596	0	63	378	341
33298	1671	391	319	0,47	0,602	585,009	3,229	0	360	342	0,25	0,695	590,826	3,689	0	63	378	341
33318	1672	388	330	0,47	0,602	585,009	3,204	0	359	363	0,25	0,695	590,826	3,669	0	63	378	341
33337	1673	390	337	0,47	0,602	586,55	3,235	0	361	351	0,25	0,695	592,871	3,662	0	63	378	341
33357	1674	395	325	0,47	0,603	586,55	3,252	0	356	360	0,25	0,695	592,871	3,713	0	63	378	341
33377	1675	396	321	0,47	0,603	586,55	3,236	0	361	360	0,25	0,695	592,871	3,755	0	63	378	341
33397	1676	387	320	0,47	0,603	586,55	3,195	0	363	358	0,25	0,695	592,871	3,741	0	63	378	341
33417	1677	386	326	0,47	0,603	586,55	3,181	0	367	351	0,25	0,695	592,871	3,746	0	63	378	341
33437	1678	385	326	0,47	0,602	584,963	3,159	0	369	351	0,25	0,695	591,49	3,73	0	63	378	341
33457	1679	399	319	0,471	0,602	584,963	3,244	0	355	361	0,251	0,695	591,49	3,692	0	63	378	341
33477	1680	391	329	0,471	0,602	584,963	3,271	0	364	366	0,251	0,695	591,49	3,812	0	63	378	341
33497	1681	397	330	0,471	0,602	584,963	3,223	0	361	361	0,251	0,695	591,49	3,796	0	63	378	341
33517	1682	389	324	0,471	0,602	584,963	3,26	0	360	368	0,251	0,695	591,49	3,766	0	63	378	341
33537	1683	391	328	0,471	0,602	586,115	3,269	0	360	367	0,251	0,694	592,712	3,753	0	63	378	341
33557	1684	397	321	0,471	0,602	586,115	3,234	0	363	356	0,251	0,694	592,712	3,769	0	63	378	341
33577	1685	394	317	0,471	0,602	586,115	3,267	0	365	353	0,251	0,694	592,712	3,783	0	63	378	341
33597	1686	392	308	0,471	0,602	586,115	3,293	0	362	357	0,251	0,694	592,712	3,734	0	63	378	341
33617	1687	395	322	0,471	0,602	586,115	3,225	0	362	358	0,251	0,694	592,712	3,738	0	63	378	341
33637	1688	395	319	0,471	0,601	584,811	3,24	0	362	357	0,251	0,694	593,307	3,746	0	63	378	341
33656	1689	394	329	0,471	0,601	584,811	3,289	0	370	365	0,251	0,694	593,307	3,796	0	63	378	341
33676	1690	393	324	0,471	0,601	584,811	3,297	0	368	356	0,251	0,694	593,307	3,773	0	63	378	341
33696	1691	401	327	0,471	0,601	584,811	3,283	0	367	359	0,251	0,693	593,307	3,804	0	63	378	341
33716	1692	392	316	0,472	0,601	584,811	3,295	0	365	358	0,252	0,693	593,307	3,84	0	63	378	341
33736	1693	394	314	0,472	0,6	585,561	3,293	0	364	360	0,252	0,692	593,334	3,841	0	63	378	341
33756	1694	395	340	0,472	0,6	585,561	3,443	0	369	357	0,252	0,692	593,334	3,772	0	63	378	341
33776	1695	394	324	0,473	0,6	585,561	3,32	0	365	363	0,253	0,692	593,334	3,836	0	63	378	341
33796	1696	403	324	0,473	0,6	585,561	3,311	0	361	357	0,253	0,691	593,334	3,835	0	63	378	341
33816	1697	394	324	0,473	0,6	585,561	3,383	0	368	362	0,253	0,691	593,334	3,808	0	63	378	341
33836	1698	397	325	0,473	0,599	585,33	3,313	0	365	360	0,253	0,69	592,258	3,837	0	63	378	341
33856	1699	442	317	0,473	0,599	585,33	3,328	0	426	341	0,253	0,691	592,258	3,759	0	64	439	328
33876	1700	442	314	0,472	0,599	585,33	3,296	0	423	346	0,252	0,69	592,258	3,715	0	64	439	328
33896	1701	452	312	0,472	0,599	585,33	3,279	0	431	338	0,252	0,69	592,258	3,724	0	64	439	328
33916	1702	451	319	0,473	0,6	585,33	3,391	0	432	344	0,252	0,69	592,258	3,723	0	64	439	328
33936	1703	449	317	0,473	0,599	586,033	3,379	0	433	344	0,252	0,689	592,851	3,726	0	64	439	328
33955	1704	449	310	0,473	0,6	586,033	3,324	0	428	341	0,253	0,69	592,851	3,807	0	64	439	328
33975	1705	453	316	0,474	0,6	586,033	3,366	0	433	346	0,253	0,69	592,851	3,794	0	64	439	328
33995	1706	449	314	0,474	0,6	586,033	3,357	0	434	345	0,253	0,689	592,851	3,777	0	64	439	328
34015	1707	450	307	0,474	0,6	586,033	3,378	0	422	346	0,253	0,69	592,851	3,78	0	64	439	328
34035	1708	452	308	0,474	0,6	587,078	3,386	0	423	346	0,253	0,689	591,767	3,777	0	64	439	328
34055	1709	501	338	0,473	0,601	587,078	3,463	0	485	371	0,253	0,69	591,767	3,732	0	65	510	367
34075	1710	507	330	0,472	0,601	587,078	3,358	0	487	372	0,252	0,691	591,767	3,812	0	65	510	367
34095	1711	512	338	0,472	0,601	587,078	3,315	0	495	376	0,252	0,691	591,767	3,768	0	65	510	367
34115	1712	507	348	0,471	0,601	587,078	3,491	0	496	378	0,251	0,692	591,767	3,722	0	65	510	367
34135	1713	508	348	0,47	0,601	585,279	3,42	0	497	380	0,25	0,692	592,028	3,752	0	65	510	367
34155	1714	510	348	0,47	0,602	585,279	3,424	0	483	380	0,25	0,693	592,028	3,767	0	65	510	367
34175	1715	515	340	0,469	0,602	585,279	3,368	0	506	374	0,249	0,693	592,028	3,752	0	65	510	367
34195	1716	518	340	0,469	0,602	585,279	3,413	0	485	378	0,249	0,693	592,028	3,786	0	65	510	367
34215	1717	510	343	0,469	0,602	585,279	3,414	0	486	379	0,249	0,693	592,028	3,771	0	65	510	367
34235	1718	513	343	0,469	0,602	586,017	3,418	0	486	378	0,249	0,693	590,853	3,765	0	65	510	367
34254	1719	519	337	0,469	0,602	586,017	3,421	0	488	381	0,249	0,693	590,853	3,737	0	65	510	367
34274	1720	516	343	0,469	0,602	586,017	3,337	0	494	369	0,249	0,693	590,853	3,718	0	65	510	367
34294	1721	508	338	0,47	0,602	586,017	3,328	0	495	379	0,25	0,693	590,853	3,717	0	65	510	367
34314	1722	506	339	0,47	0,602	586,017	3,426	0	492	380	0,25	0,693	590,853	3,71	0	65	510	367
34334	1723	505	340	0,47	0,602	586,317	3,384	0	492	375	0,249	0,693	592,299	3,716	0	65	510	367
34354	1724	516	334	0,469	0,602	586,317	3,362	0	496	383	0,25	0,694	592,299	3,712	0	65	510	367
34374	1725	511	347	0,469	0,602	586,317	3,378	0	489	385	0,249	0,694	592,299	3,704	0	65	510	367
34394	1726	510	337	0,469	0,602	586,317	3,392	0	482	382	0,249	0,694	592,299	3,694	0	65	510	367
34414	1727	514	349	0,469	0,602	586,317	3,409	0	491	388	0,249	0,694	592,299	3,663	0	65	510	367
34434	1728	511	347	0,468	0,602	585,685	3,42	0	487	390	0,248	0,694	588,884	3,632	0	65	510	367
34454	1729	509	342	0,468	0,602	585,685	3,305	0	484	381	0,248	0,694	588,884	3,679	0	65	510	367
34474	1730	516	346	0,468	0,602	585,685	3,288	0	483	384	0,248	0,694	588,884	3,641	0	65	510	367
34494	1731	514	347	0,468	0,603	585,685	3,257	0	478	388	0,248	0,695	588,884	3,628	0	65	510	367
34513	1732	511	340	0,468	0,603	585,685	3,261	0	489	381	0,249	0,695	588,884	3,643	0	65	510	367
34533	1733	515	341	0,468	0,602	586,351	3,269	0	488	382	0,249	0,695	589,943	3,646	0	65	510	367
34553	1734	516	338	0,468	0,603	586,351	3,322	0	494	386	0,249	0,695	589,943	3,686	0	65	510	367
34573	1735	517	343	0,468	0,603	586,351	3,304	0	491	386	0,249	0,695	589,943	3,666	0	65	510	367
34593	1736	517	342	0,469	0,603	586,351	3,284	0	493	389	0,249	0,695	589,943	3,653	0	65	510	367
34613	1737	519	356	0,469	0,603	586,351	3,397	0	487	383	0,249	0,695	589,943	3,635	0	65	510	367
34633	1738	519	360	0,468	0,603	585,607	3,385	0	487	383	0,249	0,695	590,957	3,626	0	65	510	367
34653	1739	536	348	0,468	0,604	585,607	3,26	0	509	393	0,249	0,695	590,957	3,726	0	65	510	367
34673	1740	540	352	0,468	0,603	585,607	3,306	0	513	400	0,249	0,695	590,957	3,735	0	65	510	367
34693	1741	534	356	0,468	0,603	585,607	3,392	0	510	397	0,249	0,695	590,957	3,726	0	65	510	367
34713	1742	538	357	0,468	0,603	585,607	3,301	0	505	394	0,249	0,695	590,957	3,729	0	65	510	367
34733	1743	538	357	0,468	0,603	585,899	3,33	0	506	397	0,249	0,695	590,618	3,73	0	65	510	367
34753	1744	535	358	0,468	0,603	585,899	3,375	0	510	391	0,249	0,695	590,618	3,745	0	65	510	367
34773	1745	544	354	0,469	0,603	585,899	3,379	0	513	398	0,249	0,695	590,618	3,78	0	65	510	367
34793	1746	534	352	0,469	0,603	585,899	3,386	0	508	398	0,249	0,695	590,618	3,784	0	65	510	367
34813	1747	542	352	0,469	0,603	585,899	3,312	0	509	394	0,249	0,694	590,618	3,82	0	65	510	367
34832	1748	538	352	0,469	0,602	586,505	3,314	0	509	398	0,249	0,694	590,644	3,835	0	65	510	367
34852	1749	531	359	0,469	0,602	586,505	3,368	0	510	389	0,249	0,694	590,644	3,754	0	65	510	367
34872	1750	536	362	0,469	0,602	586,505	3,428	0	507	400	0,249	0,694	590,644	3,772	0	65	510	367
34892	1751	531	354	0,469	0,602	586,505	3,431	0	508	396	0,249	0,693	590,644	3,727	0	65	510	367
34912	1752	535	359	0,469	0,602	586,505	3,355	0	503	393	0,249	0,693	590,644	3,752	0	65	510	367
34932	1753	533	359	0,469	0,601	585,891	3,382	0	502	398	0,249	0,692	590,432	3,749	0	65	510	367
34952	1754	537	364	0,469	0,601	585,891	3,406	0	504	396	0,249	0,692	590,432	3,712	0	65	510	367
34972	1755	539	365	0,469	0,6	585,891	3,376	0	505	400	0,249	0,691	590,432	3,763	0	65	510	367
34992	1756	543	357	0,469	0,6	585,891	3,448	0	514	392	0,249	0,69	590,432	3,754	0	65	510	367
35012	1757	535	358	0,47	0,599	585,891	3,35	0	502	391	0,249	0,688	590,432	3,73	0	65	510	367
35032	1758	537	359	0,47	0,598	585,645	3,363	0	505	390	0,249	0,687	590,76	3,757	0	65	510	367
35052	1759	541	357	0,471	0,598	585,645	3,377	0	513	395	0,25	0,687	590,76	3,678	0	65	510	367
35072	1760	536	357	0,471	0,598	585,645	3,374	0	510	389	0,25	0,687	590,76	3,716	0	65	510	367
35092	1761	491	363	0,472	0,598	585,645	3,354	0	456	395	0,252	0,686	590,76	3,751	0
35112	1762	428	346	0,474	0,598	585,645	3,381	0	394	385	0,253	0,686	590,76	3,844	0	66	366	359
35131	1763	405	343	0,474	0,598	588,349	3,39	0	370	385	0,253	0,685	591,83	3,892	0	66	366	359
35151	1764	410	346	0,474	0,598	588,349	3,309	0	382	380	0,253	0,686	591,83	3,735	0	66	366	359
35171	1765	413	347	0,474	0,598	588,349	3,321	0	394	382	0,253	0,686	591,83	3,812	0	66	366	359
35191	1766	413	355	0,473	0,599	588,349	3,349	0	379	388	0,253	0,686	591,83	3,724	0	66	366	359
35211	1767	415	351	0,473	0,599	588,349	3,341	0	392	386	0,252	0,686	591,83	3,774	0	66	366	359
35231	1768	416	355	0,473	0,599	587,591	3,328	0	387	388	0,252	0,686	592,928	3,8	0	66	366	359
35251	1769	415	360	0,472	0,599	587,591	3,338	0	386	390	0,252	0,687	592,928	3,801	0	66	366	359
35271	1770	410	345	0,472	0,6	587,591	3,319	0	389	381	0,251	0,688	592,928	3,794	0	66	366	359
35291	1771	422	348	0,471	0,6	587,591	3,297	0	391	390	0,251	0,688	592,928	3,721	0	66	366	359
35311	1772	413	343	0,471	0,6	587,591	3,285	0	385	395	0,25	0,688	592,928	3,718	0	66	366	359
35331	1773	414	343	0,471	0,6	587,734	3,273	0	387	393	0,25	0,688	593,115	3,716	0	66	366	359
35351	1774	417	355	0,471	0,6	587,734	3,412	0	389	389	0,25	0,688	593,115	3,718	0	66	366	359
35371	1775	415	351	0,471	0,6	587,734	3,342	0	384	391	0,25	0,688	593,115	3,781	0	66	366	359
35391	1776	403	354	0,471	0,6	587,734	3,351	0	366	383	0,25	0,688	593,115	3,754	0	66	366	359
35411	1777	371	351	0,472	0,6	587,734	3,334	0	346	376	0,251	0,688	593,115	3,748	0	66	366	359
35431	1778	363	352	0,472	0,6	586,98	3,331	0	335	374	0,251	0,688	593,349	3,743	0	66	366	359
35450	1779	366	333	0,472	0,6	586,98	3,277	0	339	379	0,251	0,688	593,349	3,692	0	66	366	359
35470	1780	370	342	0,472	0,6	586,98	3,334	0	346	376	0,251	0,688	593,349	3,729	0	66	366	359
35490	1781	370	343	0,472	0,6	586,98	3,258	0	347	366	0,251	0,688	593,349	3,758	0	66	366	359
35510	1782	383	349	0,471	0,6	586,98	3,39	0	346	377	0,251	0,688	593,349	3,724	0	66	366	359
35530	1783	386	353	0,471	0,6	586,181	3,378	0	346	376	0,25	0,688	591,459	3,721	0	66	366	359
35550	1784	370	338	0,471	0,601	586,181	3,232	0	346	374	0,25	0,689	591,459	3,619	0	66	366	359
35570	1785	371	343	0,471	0,601	586,181	3,254	0	353	380	0,25	0,689	591,459	3,635	0	66	366	359
35590	1786	376	338	0,471	0,601	586,181	3,266	0	347	379	0,25	0,689	591,459	3,608	0	66	366	359
35610	1787	370	337	0,471	0,601	586,181	3,228	0	351	381	0,25	0,689	591,459	3,701	0	66	366	359
35630	1788	371	337	0,471	0,601	587,214	3,248	0	348	381	0,25	0,689	591,911	3,712	0	66	366	359
35650	1789	384	338	0,471	0,601	587,214	3,24	0	351	382	0,25	0,689	591,911	3,686	0	66	366	359
35670	1790	381	351	0,471	0,601	587,214	3,155	0	347	379	0,25	0,689	591,911	3,683	0	66	366	359
35690	1791	372	340	0,471	0,601	587,214	3,245	0	351	380	0,25	0,689	591,911	3,656	0	66	366	359
35709	1792	367	333	0,471	0,601	587,214	3,19	0	344	375	0,25	0,689	591,911	3,633	0	66	366	359
35730	1793	362	339	0,471	0,601	584,99	3,154	0	345	374	0,25	0,689	591,385	3,617	0	66	366	359
35749	1794	365	327	0,471	0,602	584,99	3,124	0	345	374	0,25	0,689	591,385	3,622	0	66	366	359
35769	1795	376	343	0,471	0,602	584,99	3,208	0	344	372	0,25	0,689	591,385	3,582	0	66	366	359
35789	1796	369	335	0,471	0,602	584,99	3,133	0	346	375	0,25	0,689	591,385	3,563	0	66	366	359
35809	1797	376	351	0,471	0,602	584,99	3,191	0	349	376	0,25	0,689	591,385	3,623	0	66	366	359
35829	1798	374	350	0,471	0,601	586,471	3,168	0	349	376	0,25	0,689	591,671	3,6	0	66	366	359
35849	1799	384	343	0,471	0,602	586,471	3,17	0	345	369	0,25	0,69	591,671	3,533	0	66	366	359
35869	1800	374	340	0,471	0,602	586,471	3,168	0	338	375	0,25	0,69	591,671	3,571	0	66	366	359
35889	1801	378	342	0,471	0,602	586,471	3,106	0	345	379	0,25	0,69	591,671	3,511	0	66	366	359
35909	1802	377	337	0,471	0,602	586,471	3,149	0	346	375	0,25	0,69	591,671	3,474	0	66	366	359
35929	1803	376	335	0,471	0,602	587,464	3,135	0	345	376	0,25	0,689	593,005	3,48	0	66	366	359
35949	1804	366	351	0,471	0,602	587,464	3,142	0	352	375	0,25	0,69	593,005	3,605	0	66	366	359
35969	1805	371	352	0,471	0,602	587,464	3,15	0	346	375	0,25	0,69	593,005	3,586	0	66	366	359
35989	1806	373	345	0,471	0,602	587,464	3,195	0	350	375	0,25	0,69	593,005	3,593	0	66	366	359
36009	1807	369	337	0,471	0,602	587,464	3,207	0	353	373	0,25	0,689	593,005	3,574	0	66	366	359
36028	1808	370	337	0,471	0,601	585,417	3,208	0	351	372	0,25	0,689	593,477	3,575	0	66	366	359
36048	1809	377	349	0,471	0,601	585,417	3,101	0	348	372	0,25	0,689	593,477	3,561	0	66	366	359
36068	1810	382	339	0,471	0,601	585,417	3,079	0	344	377	0,25	0,689	593,477	3,572	0	66	366	359
36088	1811	379	349	0,472	0,601	585,417	3,114	0	339	378	0,25	0,689	593,477	3,55	0	66	366	359
36108	1812	380	337	0,472	0,601	585,417	3,101	0	340	375	0,25	0,689	593,477	3,572	0	66	366	359
36128	1813	380	338	0,471	0,601	587,014	3,107	0	341	376	0,25	0,688	592,861	3,561	0	66	366	359
36148	1814	378	339	0,472	0,601	587,014	3,108	0	340	374	0,25	0,689	592,861	3,622	0	66	366	359
36168	1815	372	330	0,472	0,601	587,014	3,096	0	340	366	0,251	0,688	592,861	3,429	0	66	366	359
36188	1816	370	348	0,472	0,601	587,014	3,108	0	350	381	0,251	0,688	592,861	3,53	0	66	366	359
36208	1817	374	337	0,472	0,601	587,014	3,121	0	347	377	0,251	0,688	592,861	3,576	0	66	366	359
36228	1818	374	337	0,472	0,6	586,366	3,116	0	350	376	0,251	0,687	593,203	3,503	0	66	366	359
36248	1819	377	330	0,472	0,6	586,366	3,087	0	343	373	0,251	0,688	593,203	3,494	0	66	366	359
36268	1820	377	330	0,472	0,6	586,366	3,061	0	341	374	0,251	0,688	593,203	3,455	0	66	366	359
36287	1821	379	341	0,472	0,6	586,366	3,115	0	343	374	0,251	0,687	593,203	3,623	0	66	366	359
36307	1822	382	343	0,472	0,599	586,366	3,189	0	347	379	0,251	0,687	593,203	3,514	0	66	366	359
36327	1823	382	345	0,472	0,599	585,637	3,195	0	348	379	0,251	0,686	593,557	3,54	0	66	366	359
36347	1824	380	338	0,472	0,599	585,637	3,108	0	354	365	0,251	0,687	593,557	3,487	0	66	366	359
36367	1825	376	343	0,472	0,599	585,637	3,201	0	349	377	0,251	0,687	593,557	3,511	0	66	366	359
36387	1826	371	344	0,472	0,599	585,637	3,128	0	344	374	0,251	0,687	593,557	3,532	0	66	366	359
36407	1827	378	338	0,472	0,599	585,637	3,072	0	348	372	0,251	0,686	593,557	3,551	0	66	366	359
36427	1828	375	340	0,472	0,598	586,031	3,099	0	347	370	0,251	0,685	593,314	3,567	0	66	366	359
36447	1829	378	342	0,472	0,598	586,031	3,087	0	350	371	0,251	0,686	593,314	3,539	0	66	366	359
36467	1830	385	334	0,472	0,598	586,031	3,107	0	347	366	0,251	0,685	593,314	3,547	0	66	366	359
36487	1831	376	330	0,473	0,598	586,031	3,18	0	353	373	0,252	0,685	593,314	3,485	0	66	366	359
36507	1832	373	347	0,473	0,598	586,031	3,155	0	338	374	0,252	0,685	593,314	3,557	0	66	366	359
36527	1833	374	342	0,473	0,597	586,252	3,189	0	337	373	0,252	0,684	593,462	3,541	0	66	366	359
36547	1834	369	343	0,473	0,598	586,252	3,104	0	349	367	0,252	0,685	593,462	3,518	0	66	366	359
36567	1835	369	347	0,473	0,598	586,252	3,213	0	347	372	0,252	0,685	593,462	3,592	0	66	366	359
36587	1836	379	345	0,473	0,598	586,252	3,097	0	348	375	0,252	0,685	593,462	3,567	0	66	366	359
36607	1837	375	339	0,473	0,598	586,252	3,164	0	349	375	0,252	0,686	593,462	3,562	0	66	366	359
36626	1838	378	340	0,472	0,598	586,644	3,196	0	348	376	0,251	0,686	592,942	3,555	0	66	366	359
36646	1839	377	341	0,472	0,599	586,644	3,136	0	341	375	0,251	0,686	592,942	3,591	0	66	366	359
36666	1840	370	337	0,472	0,599	586,644	3,137	0	349	371	0,251	0,687	592,942	3,591	0	66	366	359
36686	1841	381	346	0,472	0,599	586,644	3,179	0	344	380	0,251	0,687	592,942	3,593	0	66	366	359
36706	1842	372	340	0,472	0,599	586,644	3,101	0	352	372	0,251	0,688	592,942	3,594	0	66	366	359
36726	1843	377	342	0,472	0,599	585,381	3,103	0	352	374	0,251	0,687	594,761	3,605	0	66	366	359
36746	1844	365	337	0,472	0,6	585,381	3,15	0	-800	-600	0,472	0,6	-1	-1	4	66	366	359
36766	1845	372	333	0,472	0,6	585,381	3,139	0	347	376	0,251	0,688	594,761	3,635	0	66	366	359
36786	1846	383	340	0,472	0,6	585,381	3,122	0	346	367	0,251	0,688	594,761	3,628	0	66	366	359
36806	1847	380	356	0,472	0,6	585,381	3,2	0	351	370	0,251	0,689	594,761	3,554	0	66	366	359
36826	1848	376	357	0,472	0,6	586,359	3,2	0	352	366	0,251	0,688	593,742	3,528	0	66	366	359
36846	1849	374	332	0,472	0,601	586,359	3,214	0	344	375	0,251	0,689	593,742	3,599	0	66	366	359
36867	1850	377	342	0,471	0,601	586,359	3,146	0	347	376	0,251	0,689	593,742	3,624	0	66	366	359
36886	1851	378	343	0,471	0,601	586,359	3,183	0	343	377	0,25	0,689	593,742	3,652	0	66	366	359
36906	1852	374	341	0,471	0,601	586,359	3,212	0	351	378	0,25	0,689	593,742	3,564	0	66	366	359
36925	1853	376	341	0,471	0,6	586,269	3,187	0	352	379	0,25	0,689	593,596	3,58	0	66	366	359
36946	1854	366	336	0,471	0,601	586,269	3,214	0	350	384	0,25	0,689	593,596	3,671	0	66	366	359
36965	1855	371	337	0,471	0,601	586,269	3,193	0	351	375	0,25	0,689	593,596	3,717	0	66	366	359
36986	1856	303	310	0,472	0,601	586,269	3,203	0	283	341	0,252	0,689	593,596	3,704	0	67	266	313
37005	1857	288	289	0,473	0,6	586,269	3,212	0	259	331	0,253	0,688	593,596	3,657	0	67	266	313
37026	1858	272	278	0,473	0,6	586,276	3,204	0	237	323	0,253	0,688	589,801	3,653	0	67	266	313
37045	1859	285	297	0,473	0,6	586,276	3,281	0	256	336	0,253	0,688	589,801	3,679	0	67	266	313
37066	1860	282	307	0,473	0,6	586,276	3,288	0	253	331	0,253	0,688	589,801	3,76	0	67	266	313
37085	1861	282	298	0,473	0,6	586,276	3,262	0	253	337	0,253	0,688	589,801	3,726	0	67	266	313
37107	1862	272	299	0,473	0,601	586,276	3,248	0	260	334	0,252	0,689	589,801	3,783	0	67	266	313
37125	1863	269	302	0,473	0,6	587,219	3,247	0	259	331	0,252	0,688	592,103	3,793	0	67	266	313
37146	1864	287	297	0,473	0,601	587,219	3,298	0	252	329	0,252	0,689	592,103	3,834	0	67	266	313
37165	1865	275	289	0,473	0,601	587,219	3,4	0	249	332	0,252	0,689	592,103	3,806	0	67	266	313
37187	1866	286	293	0,473	0,601	587,219	3,322	0	250	331	0,252	0,689	592,103	3,808	0	67	266	313
37205	1867	236	323	0,473	0,602	587,219	3,391	0	211	342	0,253	0,69	592,103	3,757	0
37226	1868	229	323	0,474	0,602	586,445	3,358	0	206	345	0,254	0,69	590,921	3,733	0
37244	1869	172	337	0,474	0,602	586,445	3,451	0	135	365	0,254	0,69	590,921	3,803	0	68	142	357
37266	1870	181	339	0,475	0,602	586,445	3,405	0	146	353	0,254	0,69	590,921	3,811	0	68	142	357
37284	1871	170	340	0,475	0,602	586,445	3,369	0	141	360	0,254	0,691	590,921	3,847	0	68	142	357
37304	1872	174	346	0,475	0,602	586,445	3,397	0	143	359	0,254	0,691	590,921	3,837	0	68	142	357
37324	1873	179	351	0,474	0,602	583,27	3,365	0	141	356	0,254	0,691	592,047	3,835	0	68	142	357
37344	1874	174	336	0,474	0,603	583,27	3,376	0	145	356	0,254	0,691	592,047	3,817	0	68	142	357
37364	1875	164	336	0,474	0,603	583,27	3,281	0	148	353	0,254	0,691	592,047	3,807	0	68	142	357
37384	1876	173	338	0,474	0,603	583,27	3,355	0	146	356	0,254	0,692	592,047	3,843	0	68	142	357
37404	1877	181	343	0,474	0,603	583,27	3,348	0	145	357	0,253	0,692	592,047	3,817	0	68	142	357
37424	1878	180	345	0,474	0,603	582,847	3,338	0	146	357	0,253	0,692	592,142	3,822	0	68	142	357
37444	1879	174	333	0,474	0,604	582,847	3,382	0	154	352	0,253	0,692	592,142	3,798	0	68	142	357
37464	1880	178	338	0,474	0,604	582,847	3,388	0	151	357	0,253	0,692	592,142	3,8	0	68	142	357
37484	1881	175	342	0,474	0,604	582,847	3,364	0	142	359	0,253	0,692	592,142	3,812	0	68	142	357
37503	1882	178	345	0,474	0,603	582,847	3,331	0	153	364	0,254	0,692	592,142	3,767	0	68	142	357
37523	1883	176	345	0,475	0,603	584,557	3,333	0	150	368	0,254	0,691	591,189	3,763	0	68	142	357
37543	1884	165	357	0,475	0,604	584,557	3,279	0	130	374	0,255	0,692	591,189	3,754	0	68	142	357
37563	1885	145	344	0,476	0,604	584,557	3,339	0	122	377	0,255	0,692	591,189	3,73	0	68	142	357
37583	1886	139	346	0,476	0,604	584,557	3,337	0	116	379	0,255	0,692	591,189	3,773	0	68	142	357
37603	1887	148	352	0,476	0,604	584,557	3,29	0	113	380	0,256	0,691	591,189	3,711	0	68	142	357
37623	1888	147	347	0,476	0,603	583,995	3,318	0	111	383	0,255	0,691	590,081	3,713	0	68	142	357
37643	1889	150	353	0,476	0,603	583,995	3,346	0	115	375	0,256	0,691	590,081	3,707	0	68	142	357
37663	1890	140	350	0,476	0,603	583,995	3,32	0	124	386	0,255	0,691	590,081	3,719	0	68	142	357
37683	1891	141	355	0,476	0,603	583,995	3,316	0	115	381	0,255	0,691	590,081	3,727	0	68	142	357
37703	1892	142	339	0,476	0,603	583,995	3,342	0	114	377	0,255	0,691	590,081	3,74	0	68	142	357
37723	1893	141	337	0,476	0,602	585,734	3,337	0	115	380	0,255	0,69	591,212	3,757	0	68	142	357
37743	1894	148	341	0,477	0,603	585,734	3,389	0	117	374	0,256	0,691	591,212	3,712	0	68	142	357
37763	1895	140	336	0,477	0,603	585,734	3,315	0	120	368	0,256	0,69	591,212	3,708	0	68	142	357
37783	1896	151	352	0,477	0,603	585,734	3,293	0	123	377	0,256	0,69	591,212	3,797	0	68	142	357
37802	1897	147	348	0,477	0,602	585,734	3,331	0	123	380	0,256	0,69	591,212	3,759	0	68	142	357
37822	1898	145	350	0,477	0,602	585,503	3,328	0	122	379	0,256	0,689	591,053	3,782	0	68	142	357
37842	1899	140	348	0,477	0,602	585,503	3,381	0	133	370	0,257	0,689	591,053	3,792	0	68	142	357
37862	1900	143	345	0,478	0,602	585,503	3,391	0	127	371	0,257	0,689	591,053	3,806	0	68	142	357
37882	1901	147	343	0,478	0,602	585,503	3,373	0	123	370	0,257	0,689	591,053	3,795	0	68	142	357
37902	1902	145	352	0,478	0,601	585,503	3,341	0	131	376	0,257	0,689	591,053	3,824	0	68	142	357
37922	1903	147	350	0,478	0,601	585,062	3,336	0	127	377	0,257	0,688	590,906	3,826	0	68	142	357
37942	1904	153	352	0,478	0,601	585,062	3,359	0	125	373	0,257	0,688	590,906	3,838	0	68	142	357
37962	1905	147	355	0,478	0,601	585,062	3,388	0	129	374	0,257	0,688	590,906	3,813	0	68	142	357
37982	1906	152	347	0,478	0,601	585,062	3,39	0	124	373	0,257	0,688	590,906	3,797	0	68	142	357
38002	1907	155	350	0,478	0,601	585,062	3,421	0	126	373	0,257	0,688	590,906	3,783	0	68	142	357
38022	1908	153	349	0,478	0,6	585,301	3,435	0	126	373	0,257	0,687	591,237	3,771	0	68	142	357
38042	1909	146	347	0,479	0,6	585,301	3,321	0	118	375	0,257	0,687	591,237	3,79	0	68	142	357
38062	1910	150	338	0,479	0,6	585,301	3,427	0	129	368	0,258	0,687	591,237	3,776	0	68	142	357
38081	1911	141	351	0,479	0,6	585,301	3,37	0	121	371	0,258	0,687	591,237	3,77	0	68	142	357
38101	1912	143	348	0,479	0,6	585,301	3,349	0	122	370	0,258	0,687	591,237	3,799	0	68	142	357
38121	1913	142	347	0,479	0,6	585,629	3,392	0	122	370	0,258	0,687	590,609	3,787	0	68	142	357
38141	1914	153	356	0,479	0,6	585,629	3,348	0	120	369	0,258	0,688	590,609	3,731	0	68	142	357
38161	1915	146	341	0,479	0,601	585,629	3,302	0	121	370	0,258	0,688	590,609	3,767	0	68	142	357
38181	1916	152	347	0,479	0,601	585,629	3,355	0	131	370	0,257	0,688	590,609	3,768	0	68	142	357
38201	1917	149	350	0,478	0,601	585,629	3,36	0	129	371	0,257	0,688	590,609	3,777	0	68	142	357
38221	1918	151	343	0,477	0,599	586,5	3,356	0	127	370	0,256	0,687	591,646	3,787	0	68	142	357
38241	1919	240	233	0,476	0,599	586,5	3,309	0	228	270	0,256	0,686	591,646	3,7	0	69	244	243
38261	1920	247	217	0,476	0,599	586,5	3,295	0	241	247	0,255	0,687	591,646	3,76	0	69	244	243
38281	1921	243	225	0,476	0,6	586,5	3,281	0	236	256	0,255	0,687	591,646	3,742	0	69	244	243
38301	1922	249	222	0,476	0,6	586,5	3,264	0	235	255	0,255	0,687	591,646	3,665	0	69	244	243
38321	1923	251	231	0,476	0,599	582,794	3,231	0	234	256	0,255	0,687	590,256	3,679	0	69	244	243
38341	1924	255	237	0,476	0,6	582,794	3,239	0	236	257	0,255	0,687	590,256	3,675	0	69	244	243
38361	1925	253	227	0,476	0,6	582,794	3,222	0	232	255	0,255	0,688	590,256	3,669	0	69	244	243
38381	1926	263	241	0,476	0,6	582,794	3,248	0	234	262	0,255	0,688	590,256	3,633	0	69	244	243
38400	1927	256	237	0,476	0,6	582,794	3,249	0	239	260	0,255	0,688	590,256	3,653	0	69	244	243
38420	1928	257	233	0,476	0,6	584,916	3,26	0	238	262	0,255	0,688	589,866	3,637	0	69	244	243
38440	1929	255	230	0,476	0,6	584,916	3,221	0	234	259	0,255	0,688	589,866	3,68	0	69	244	243
38460	1930	252	227	0,476	0,6	584,916	3,24	0	232	256	0,255	0,688	589,866	3,655	0	69	244	243
38480	1931	258	225	0,476	0,6	584,916	3,205	0	232	263	0,255	0,688	589,866	3,721	0	69	244	243
38500	1932	248	227	0,476	0,6	584,916	3,24	0	235	253	0,255	0,689	589,866	3,655	0	69	244	243
38520	1933	249	227	0,475	0,6	583,765	3,223	0	234	254	0,254	0,688	589,929	3,678	0	69	244	243
38540	1934	249	225	0,475	0,6	583,765	3,26	0	234	256	0,254	0,689	589,929	3,68	0	69	244	243
38560	1935	250	252	0,475	0,6	583,765	3,136	0	231	259	0,254	0,689	589,929	3,597	0	69	244	243
38580	1936	251	232	0,475	0,6	583,765	3,15	0	228	255	0,254	0,689	589,929	3,658	0	69	244	243
38600	1937	249	225	0,475	0,6	583,765	3,171	0	231	254	0,254	0,689	589,929	3,533	0	69	244	243
38620	1938	249	232	0,475	0,6	584,293	3,191	0	229	254	0,254	0,688	590,725	3,537	0	69	244	243
38640	1939	249	225	0,475	0,601	584,293	3,146	0	234	266	0,254	0,689	590,725	3,582	0	69	244	243
38660	1940	250	230	0,475	0,601	584,293	3,122	0	237	256	0,254	0,689	590,725	3,581	0	69	244	243
38679	1941	263	232	0,475	0,601	584,293	3,104	0	237	262	0,254	0,689	590,725	3,563	0	69	244	243
38699	1942	254	233	0,475	0,601	584,293	3,063	0	234	264	0,254	0,689	590,725	3,518	0	69	244	243
38719	1943	259	235	0,475	0,6	583,192	3,034	0	236	260	0,254	0,689	591,339	3,511	0	69	244	243
38739	1944	250	225	0,475	0,601	583,192	3,098	0	235	242	0,254	0,689	591,339	3,543	0	69	244	243
38759	1945	255	223	0,475	0,601	583,192	3,105	0	233	258	0,254	0,689	591,339	3,549	0	69	244	243
38779	1946	261	237	0,475	0,601	583,192	3,064	0	236	253	0,254	0,69	591,339	3,518	0	69	244	243
38799	1947	256	237	0,475	0,601	583,192	2,999	0	242	253	0,254	0,69	591,339	3,555	0	69	244	243
38819	1948	257	235	0,475	0,601	584,937	2,993	0	243	253	0,254	0,689	591,037	3,546	0	69	244	243
38839	1949	258	226	0,475	0,601	584,937	3,183	0	234	266	0,254	0,69	591,037	3,529	0	69	244	243
38859	1950	264	245	0,475	0,601	584,937	3,238	0	242	260	0,254	0,69	591,037	3,512	0	69	244	243
38879	1951	260	218	0,475	0,601	584,937	3,113	0	244	263	0,254	0,69	591,037	3,585	0	69	244	243
38899	1952	260	229	0,474	0,601	584,937	3,137	0	242	262	0,254	0,69	591,037	3,585	0	69	244	243
38919	1953	261	233	0,474	0,601	584,035	3,125	0	243	262	0,253	0,689	590,273	3,58	0	69	244	243
38939	1954	254	223	0,474	0,601	584,035	3,158	0	231	260	0,253	0,69	590,273	3,593	0	69	244	243
38959	1955	252	234	0,474	0,601	584,035	3,215	0	241	262	0,253	0,69	590,273	3,596	0	69	244	243
38979	1956	256	228	0,474	0,601	584,035	3,144	0	237	262	0,253	0,69	590,273	3,62	0	69	244	243
38998	1957	356	238	0,472	0,601	584,035	3,239	0	352	275	0,252	0,69	590,273	3,539	0
39018	1958	363	235	0,472	0,601	585,439	3,231	0	365	278	0,251	0,689	589,5	3,537	0
39038	1959	405	258	0,472	0,601	585,439	3,195	0	386	270	0,252	0,69	589,5	3,566	0	70	387	265
39058	1960	394	237	0,472	0,601	585,439	3,209	0	384	275	0,252	0,689	589,5	3,541	0	70	387	265
39078	1961	403	246	0,473	0,601	585,439	3,172	0	386	274	0,252	0,689	589,5	3,549	0	70	387	265
39098	1962	400	259	0,473	0,6	585,439	3,153	0	388	285	0,252	0,688	589,5	3,493	0	70	387	265
39118	1963	397	250	0,473	0,6	585,935	3,15	0	388	288	0,252	0,687	589,186	3,478	0	70	387	265
39138	1964	401	239	0,474	0,6	585,935	3,214	0	380	289	0,252	0,687	589,186	3,554	0	70	387	265
39158	1965	396	243	0,474	0,6	585,935	3,167	0	375	289	0,253	0,687	589,186	3,511	0	70	387	265
39178	1966	401	251	0,474	0,6	585,935	3,214	0	380	287	0,253	0,687	589,186	3,549	0	70	387	265
39198	1967	402	250	0,474	0,6	585,935	3,174	0	375	287	0,253	0,687	589,186	3,48	0	70	387	265
39218	1968	401	249	0,474	0,6	585,916	3,192	0	377	286	0,253	0,687	589,546	3,484	0	70	387	265
39238	1969	389	250	0,474	0,6	585,916	3,108	0	377	285	0,253	0,687	589,546	3,506	0	70	387	265
39258	1970	400	245	0,474	0,6	585,916	3,155	0	374	287	0,253	0,687	589,546	3,492	0	70	387	265
39278	1971	396	247	0,474	0,6	585,916	3,188	0	379	278	0,253	0,687	589,546	3,509	0	70	387	265
39297	1972	400	247	0,474	0,6	585,916	3,077	0	367	286	0,253	0,687	589,546	3,527	0	70	387	265
39317	1973	398	247	0,474	0,6	586,11	3,107	0	366	284	0,253	0,687	589,634	3,526	0	70	387	265
39337	1974	398	257	0,474	0,6	586,11	3,153	0	374	280	0,253	0,688	589,634	3,511	0	70	387	265
39357	1975	393	244	0,474	0,6	586,11	3,117	0	376	279	0,253	0,688	589,634	3,48	0	70	387	265
39377	1976	395	249	0,474	0,6	586,11	3,128	0	372	285	0,253	0,687	589,634	3,505	0	70	387	265
39397	1977	435	302	0,473	0,601	586,11	3,113	0	412	333	0,252	0,688	589,634	3,503	0
39417	1978	436	301	0,472	0,601	585,524	3,113	0	416	336	0,251	0,689	591,708	3,512	0
39437	1979	468	332	0,472	0,601	585,524	3,195	0	448	374	0,251	0,689	591,708	3,534	0	71	457	351
39457	1980	476	318	0,471	0,601	585,524	3,115	0	444	362	0,251	0,689	591,708	3,532	0	71	457	351
39477	1981	469	327	0,471	0,601	585,524	3,118	0	444	362	0,25	0,69	591,708	3,554	0	71	457	351
39497	1982	467	332	0,47	0,601	585,524	3,113	0	451	362	0,25	0,69	591,708	3,502	0	71	457	351
39517	1983	470	327	0,47	0,6	586,477	3,119	0	449	362	0,249	0,69	591,778	3,504	0	71	457	351
39537	1984	473	331	0,47	0,601	586,477	3,17	0	442	368	0,249	0,69	591,778	3,53	0	71	457	351
[truncated: 6,790 more rows]
