# Supplementary material for: Perception of Individual and Joint Action in Infants and Adults
Source: PLoS One. 2014 Sep 9;9(9):e107450. doi: 10.1371/journal.pone.0107450 (PMC4174902; doi:10.1371/journal.pone.0107450)
Supplement: Data S1 — Raw files of eye tracking data of all participants. (ZIP) [file pone.0107450.s001.zip › Turm2012b_09_14.csv]

Data properties:
Recording date: 08.08.2012
Recording time : 11:21:30:171 (corresponds to time 0)
Study: Turmbau2012b
Subject: Turm2012b_09_14
Recording: Turm2012b_09_14
Screen resolution: 800 x 600
Coordinate unit: Pixels
Filter settings:
Eye: Average
Fixation radius: 30
Min duration: 100
Timestamp	Number	GazepointX (L)	GazepointY (L)	CamX (L)	CamY (L)	Distance (L)	Pupil (L)	Validity (L)	GazepointX (R)	GazepointY (R)	CamX (R)	CamY (R)	Distance (R)	Pupil (R)	Validity (R)	Fixation	GazepointX	GazepointY	Event	Event Key	Data 1	Data 2	Description
8	1	-800	-600	-1	-1	-1	-1	4	-800	-600	-1	-1	-1	-1	4
27	2	-800	-600	-1	-1	-1	-1	4	-800	-600	-1	-1	-1	-1	4
50	3	-800	-600	-1	-1	-1	-1	4	-800	-600	-1	-1	-1	-1	4
66	4	-800	-600	-1	-1	-1	-1	4	-800	-600	-1	-1	-1	-1	4
88	5	-800	-600	-1	-1	-1	-1	4	-800	-600	-1	-1	-1	-1	4
106	6	-800	-600	-1	-1	-1	-1	4	-800	-600	-1	-1	-1	-1	4
126	7	-800	-600	-1	-1	-1	-1	4	-800	-600	-1	-1	-1	-1	4
146	8	-800	-600	-1	-1	-1	-1	4	-800	-600	-1	-1	-1	-1	4
166	9	-800	-600	-1	-1	-1	-1	4	-800	-600	-1	-1	-1	-1	4
188	10	-800	-600	-1	-1	-1	-1	4	-800	-600	-1	-1	-1	-1	4
206	11	-800	-600	-1	-1	-1	-1	4	-800	-600	-1	-1	-1	-1	4
226	12	-800	-600	-1	-1	-1	-1	4	-800	-600	-1	-1	-1	-1	4
246	13	-800	-600	-1	-1	-1	-1	4	-800	-600	-1	-1	-1	-1	4
266	14	-800	-600	-1	-1	-1	-1	4	-800	-600	-1	-1	-1	-1	4
286	15	-800	-600	-1	-1	-1	-1	4	-800	-600	-1	-1	-1	-1	4
306	16	-800	-600	-1	-1	-1	-1	4	-800	-600	-1	-1	-1	-1	4
326	17	-800	-600	-1	-1	-1	-1	4	-800	-600	-1	-1	-1	-1	4
335								5							5				ShowAVI	8	0	0	atFish.avi
345	18	-800	-600	-1	-1	-1	-1	4	-800	-600	-1	-1	-1	-1	4
365	19	-800	-600	-1	-1	-1	-1	4	-800	-600	-1	-1	-1	-1	4
385	20	-800	-600	-1	-1	-1	-1	4	-800	-600	-1	-1	-1	-1	4
405	21	-800	-600	-1	-1	-1	-1	4	-800	-600	-1	-1	-1	-1	4
425	22	-800	-600	-1	-1	-1	-1	4	-800	-600	-1	-1	-1	-1	4
445	23	-800	-600	-1	-1	-1	-1	4	-800	-600	-1	-1	-1	-1	4
465	24	-800	-600	-1	-1	-1	-1	4	-800	-600	-1	-1	-1	-1	4
485	25	-800	-600	-1	-1	-1	-1	4	-800	-600	-1	-1	-1	-1	4
505	26	-800	-600	-1	-1	-1	-1	4	-800	-600	-1	-1	-1	-1	4
525	27	-800	-600	-1	-1	-1	-1	4	-800	-600	-1	-1	-1	-1	4
545	28	-800	-600	-1	-1	-1	-1	4	-800	-600	-1	-1	-1	-1	4
565	29	-800	-600	-1	-1	-1	-1	4	-800	-600	-1	-1	-1	-1	4
585	30	-800	-600	-1	-1	-1	-1	4	-800	-600	-1	-1	-1	-1	4
605	31	-800	-600	-1	-1	-1	-1	4	-800	-600	-1	-1	-1	-1	4
625	32	-800	-600	-1	-1	-1	-1	4	-800	-600	-1	-1	-1	-1	4
645	33	-800	-600	-1	-1	-1	-1	4	-800	-600	-1	-1	-1	-1	4
664	34	-800	-600	-1	-1	-1	-1	4	-800	-600	-1	-1	-1	-1	4
684	35	-800	-600	-1	-1	-1	-1	4	-800	-600	-1	-1	-1	-1	4
704	36	-800	-600	-1	-1	-1	-1	4	-800	-600	-1	-1	-1	-1	4
724	37	-800	-600	-1	-1	-1	-1	4	-800	-600	-1	-1	-1	-1	4
744	38	-800	-600	-1	-1	-1	-1	4	-800	-600	-1	-1	-1	-1	4
764	39	-800	-600	0,409	0,498	-1	-1	4	-800	-600	0,409	0,498	-1	-1	4
784	40	-800	-600	-1	-1	-1	-1	4	-800	-600	-1	-1	-1	-1	4
804	41	-800	-600	0,602	0,458	-1	-1	4	-800	-600	0,393	0,517	-1	-1	4
824	42	164	295	0,603	0,466	499,728	3,685	0	222	291	0,391	0,527	499,728	3,873	0
844	43	143	237	0,604	0,472	538,435	3,958	0	264	254	0,39	0,536	518,951	4,041	0
864	44	159	221	0,605	0,478	538,435	3,882	0	207	235	0,387	0,545	518,951	4,081	0
884	45	166	260	0,604	0,484	538,435	3,949	0	212	230	0,383	0,554	518,951	4,173	0
904	46	-800	-600	0,376	0,561	-1	-1	4	221	228	0,376	0,561	518,951	4,078	0
923	47	-800	-600	-1	-1	-1	-1	4	-800	-600	-1	-1	-1	-1	4
943	48	-800	-600	0,586	0,491	-1	-1	4	-800	-600	0,358	0,564	-1	-1	4
963	49	207	221	0,577	0,485	536,998	4,559	0	238	248	0,347	0,56	529,31	4,459	0
983	50	219	208	0,566	0,477	536,998	4,166	0	244	200	0,337	0,552	529,31	4,089	0
1003	51	225	232	0,556	0,468	536,998	4,272	0	233	243	0,327	0,544	529,31	3,861	0
1023	52	242	212	0,547	0,46	536,998	4,058	0	244	237	0,32	0,536	529,31	3,663	0
1043	53	248	196	0,542	0,454	552,477	4,169	0	230	189	0,315	0,529	549,713	3,594	0
1063	54	251	219	0,541	0,452	552,477	4,221	0	241	235	0,315	0,524	549,713	4,038	0	1	256	208
1083	55	235	195	0,544	0,457	552,477	4,267	0	243	216	0,318	0,526	549,713	4,123	0	1	256	208
1103	56	247	210	0,55	0,467	552,477	4,236	0	261	218	0,323	0,532	549,713	4,038	0	1	256	208
1123	57	241	198	0,557	0,475	552,477	4,18	0	235	216	0,329	0,539	549,713	4	0	1	256	208
1143	58	235	204	0,562	0,48	551,939	4,188	0	245	224	0,334	0,543	544,934	3,985	0	1	256	208
1163	59	244	193	0,566	0,481	551,939	4,316	0	259	217	0,338	0,543	544,934	3,842	0	1	256	208
1183	60	262	195	0,568	0,48	551,939	4,115	0	265	214	0,34	0,54	544,934	3,927	0	1	256	208
1203	61	255	216	0,569	0,477	551,939	4,269	0	286	225	0,341	0,537	544,934	3,987	0	1	256	208
1223	62	266	216	0,57	0,474	551,939	4,146	0	273	219	0,343	0,534	544,934	4,215	0	1	256	208
1242	63	263	211	0,571	0,472	554,97	4,23	0	282	215	0,344	0,531	548,387	4,329	0	1	256	208
1262	64	254	184	0,573	0,472	554,97	4,059	0	265	229	0,345	0,531	548,387	4,132	0	1	256	208
1282	65	264	179	0,574	0,474	554,97	4,109	0	269	200	0,346	0,532	548,387	4,161	0	1	256	208
1302	66	375	209	0,572	0,476	554,97	4,43	0	385	253	0,345	0,533	548,387	4,215	0	2	408	229
1322	67	397	234	0,57	0,478	554,97	4,41	0	405	233	0,343	0,534	548,387	4,165	0	2	408	229
1342	68	418	241	0,569	0,48	555,722	4,396	0	425	230	0,341	0,535	548,757	4,187	0	2	408	229
1362	69	416	204	0,567	0,481	555,722	4,498	0	402	259	0,339	0,536	548,757	4,525	0	2	408	229
1382	70	405	232	0,565	0,482	555,722	4,367	0	402	220	0,336	0,538	548,757	4,041	0	2	408	229
1402	71	391	219	0,562	0,482	555,722	4,638	0	427	217	0,333	0,539	548,757	4,121	0	2	408	229
1422	72	-800	-600	0,33	0,54	-1	-1	4	419	278	0,33	0,54	548,757	4,392	0
1442	73	-800	-600	0,555	0,482	-1	-1	4	417	259	0,327	0,542	548,907	4,16	0
1462	74	407	198	0,552	0,484	556,903	4,352	0	424	276	0,323	0,545	548,907	4,513	0
1482	75	398	195	0,549	0,485	556,903	4,529	0	406	290	0,32	0,547	548,907	4,395	0
1502	76	395	204	0,547	0,486	556,903	4,363	0	438	257	0,318	0,549	548,907	4,31	0
1521	77	-800	-600	0,316	0,551	-1	-1	4	421	288	0,316	0,551	548,907	4,406	0
1542	78	-800	-600	0,541	0,492	-1	-1	4	420	275	0,313	0,554	549,468	4,385	0
1561	79	500	319	0,541	0,494	554,186	4,355	0	518	375	0,312	0,556	549,468	4,392	0
1581	80	-800	-600	0,312	0,559	-1	-1	4	539	338	0,312	0,559	549,468	4,478	0
1601	81	-800	-600	0,313	0,561	-1	-1	4	506	400	0,313	0,561	549,468	4,375	0
1621	82	518	251	0,542	0,502	554,186	4,152	0	511	343	0,313	0,562	549,468	4,447	0
1641	83	518	248	0,543	0,504	555,967	4,165	0	513	365	0,314	0,563	550,328	4,409	0
1661	84	510	342	0,545	0,506	555,967	4,497	0	512	368	0,315	0,564	550,328	4,554	0
1681	85	-800	-600	0,316	0,565	-1	-1	4	528	354	0,316	0,565	550,328	4,305	0
1701	86	-800	-600	0,317	0,566	-1	-1	4	459	218	0,317	0,566	550,328	3,795	0
1721	87	-800	-600	0,318	0,567	-1	-1	4	534	279	0,318	0,567	550,328	4,144	0
1741	88	-800	-600	0,548	0,512	-1	-1	4	512	232	0,318	0,567	549,165	3,912	0
1761	89	-800	-600	-1	-1	-1	-1	4	-800	-600	-1	-1	-1	-1	4
1781	90	-800	-600	0,316	0,569	-1	-1	4	518	382	0,316	0,569	549,165	4,495	0
1801	91	-800	-600	-1	-1	-1	-1	4	-800	-600	-1	-1	-1	-1	4
1821	92	-800	-600	0,312	0,573	-1	-1	4	537	277	0,312	0,573	549,165	4,304	0
1840	93	-800	-600	0,541	0,519	-1	-1	4	537	277	0,311	0,574	549,483	4,306	0
1860	94	-800	-600	0,309	0,576	-1	-1	4	545	319	0,309	0,576	549,483	4,249	0
1880	95	-800	-600	0,307	0,578	-1	-1	4	527	311	0,307	0,578	549,483	4,437	0
1900	96	-800	-600	-1	-1	-1	-1	4	-800	-600	-1	-1	-1	-1	4
1920	97	-800	-600	0,307	0,581	-1	-1	4	499	307	0,307	0,581	549,483	4,248	0
1940	98	-800	-600	0,539	0,524	-1	-1	4	485	305	0,308	0,582	549,904	4,313	0
1960	99	-800	-600	-1	-1	-1	-1	4	-800	-600	-1	-1	-1	-1	4
1980	100	-800	-600	0,315	0,583	-1	-1	4	515	376	0,315	0,583	549,904	4,607	0
2000	101	-800	-600	0,32	0,583	-1	-1	4	530	322	0,32	0,583	549,904	4,52	0
2020	102	-800	-600	-1	-1	-1	-1	4	-800	-600	-1	-1	-1	-1	4
2040	103	-800	-600	0,555	0,515	-1	-1	4	-800	-600	0,328	0,58	-1	-1	4
2060	104	-800	-600	0,331	0,579	-1	-1	4	513	394	0,331	0,579	548,753	4,693	0
2080	105	-800	-600	0,335	0,577	-1	-1	4	478	309	0,335	0,577	548,753	4,149	0
2099	106	355	202	0,565	0,51	558,949	4,734	0	-800	-600	0,565	0,51	-1	-1	4
2119	107	-800	-600	0,341	0,573	-1	-1	4	367	182	0,341	0,573	548,753	4,818	0
2140	108	-800	-600	0,569	0,509	-1	-1	4	366	187	0,343	0,572	545,313	4,789	0
2159	109	-800	-600	-1	-1	-1	-1	4	-800	-600	-1	-1	-1	-1	4
2179	110	360	182	0,57	0,508	553,588	4,628	0	-800	-600	0,57	0,508	-1	-1	4
2199	111	-800	-600	0,345	0,568	-1	-1	4	358	210	0,345	0,568	545,313	4,231	0
2219	112	-800	-600	-1	-1	-1	-1	4	-800	-600	-1	-1	-1	-1	4
2239	113	-800	-600	0,571	0,508	-1	-1	4	-800	-600	0,344	0,569	-1	-1	4
2259	114	-800	-600	0,344	0,569	-1	-1	4	355	229	0,344	0,569	545,243	4,291	0
2279	115	-800	-600	-1	-1	-1	-1	4	-800	-600	-1	-1	-1	-1	4
2299	116	-800	-600	-1	-1	-1	-1	4	-800	-600	-1	-1	-1	-1	4
2319	117	-800	-600	-1	-1	-1	-1	4	-800	-600	-1	-1	-1	-1	4
2339	118	-800	-600	0,565	0,512	-1	-1	4	-800	-600	0,338	0,573	-1	-1	4
2359	119	340	193	0,563	0,513	554,365	4,649	0	347	182	0,336	0,574	546,976	4,352	0
2379	120	349	200	0,562	0,513	554,365	4,177	0	-800	-600	0,562	0,513	-1	-1	4
2399	121	325	181	0,56	0,514	554,365	4,418	0	350	176	0,333	0,577	546,976	4,162	0
2419	122	-800	-600	-1	-1	-1	-1	4	-800	-600	-1	-1	-1	-1	4
2438	123	-800	-600	0,558	0,514	-1	-1	4	-800	-600	0,331	0,578	-1	-1	4
2458	124	348	185	0,558	0,514	554,087	4,226	0	-800	-600	0,558	0,514	-1	-1	4
2478	125	-800	-600	0,33	0,578	-1	-1	4	366	184	0,33	0,578	546,825	4,191	0
2498	126	-800	-600	0,33	0,578	-1	-1	4	446	262	0,33	0,578	546,825	3,968	0
2515								5							5				Keyboard	3	39	0	Right
2519	127	-800	-600	0,33	0,578	-1	-1	4	467	299	0,33	0,578	546,825	4,099	0
2538	128	-800	-600	0,559	0,515	-1	-1	4	489	333	0,331	0,578	547,879	4,002	0
2558	129	464	245	0,56	0,515	556,28	4,333	0	-800	-600	0,56	0,515	-1	-1	4
2578	130	-800	-600	0,333	0,577	-1	-1	4	496	256	0,333	0,577	547,879	4,005	0	3	471	260
2598	131	-800	-600	0,334	0,577	-1	-1	4	487	268	0,334	0,577	547,879	3,958	0	3	471	260
2618	132	473	265	0,562	0,515	556,28	4,124	0	463	279	0,335	0,577	547,879	3,953	0	3	471	260
2638	133	473	265	0,563	0,516	555,847	4,121	0	449	289	0,335	0,577	548,217	3,95	0	3	471	260
2658	134	449	244	0,563	0,516	555,847	4,184	0	468	256	0,335	0,578	548,217	3,884	0	3	471	260
2678	135	-800	-600	0,334	0,578	-1	-1	4	483	236	0,334	0,578	548,217	4,114	0	3	471	260
2698	136	-800	-600	0,334	0,578	-1	-1	4	491	289	0,334	0,578	548,217	4,047	0	4	471	299
2717	137	-800	-600	0,333	0,579	-1	-1	4	466	305	0,333	0,579	548,217	3,988	0	4	471	299
2737	138	-800	-600	0,561	0,518	-1	-1	4	475	321	0,333	0,579	547,978	4,094	0	4	471	299
2758	139	-800	-600	0,332	0,58	-1	-1	4	475	302	0,332	0,58	547,978	4,018	0	4	471	299
2777	140	-800	-600	0,332	0,58	-1	-1	4	482	275	0,332	0,58	547,978	3,918	0	4	471	299
2797	141	-800	-600	0,332	0,58	-1	-1	4	461	294	0,332	0,58	547,978	4,084	0	4	471	299
2817	142	-800	-600	0,331	0,581	-1	-1	4	496	259	0,331	0,581	547,978	4,131	0
2837	143	-800	-600	0,56	0,519	-1	-1	4	495	257	0,332	0,58	549,919	4,146	0
2857	144	449	220	0,56	0,519	554,647	4,14	0	485	249	0,332	0,58	549,919	3,883	0
2877	145	-800	-600	0,332	0,58	-1	-1	4	469	267	0,332	0,58	549,919	3,87	0
2897	146	-800	-600	0,332	0,579	-1	-1	4	484	283	0,332	0,579	549,919	3,986	0
2917	147	-800	-600	0,332	0,579	-1	-1	4	466	287	0,332	0,579	549,919	4,011	0
2937	148	-800	-600	0,561	0,519	-1	-1	4	470	292	0,332	0,579	548,591	4,027	0
2957	149	452	231	0,561	0,519	553,627	4,055	0	499	285	0,333	0,579	548,591	4,258	0
2977	150	457	237	0,561	0,519	553,627	4,162	0	489	273	0,333	0,578	548,591	4,166	0
2997	151	-800	-600	0,333	0,578	-1	-1	4	474	300	0,333	0,578	548,591	4,072	0
3017	152	445	256	0,562	0,519	553,627	4,249	0	468	295	0,334	0,578	548,591	4,068	0	5	465	273
3036	153	445	256	0,562	0,519	553,815	4,25	0	461	295	0,334	0,578	549,719	4,072	0	5	465	273
3056	154	438	247	0,562	0,519	553,815	4,447	0	463	281	0,334	0,578	549,719	4,233	0	5	465	273
3076	155	435	235	0,562	0,519	553,815	4,257	0	477	286	0,334	0,578	549,719	4,224	0	5	465	273
3096	156	446	245	0,562	0,519	553,815	4,409	0	477	306	0,334	0,578	549,719	4,253	0	5	465	273
3116	157	-800	-600	0,333	0,578	-1	-1	4	465	277	0,333	0,578	549,719	4,001	0	5	465	273
3136	158	-800	-600	0,562	0,519	-1	-1	4	472	283	0,333	0,577	550,197	3,988	0	5	465	273
3156	159	-800	-600	0,332	0,577	-1	-1	4	498	275	0,332	0,577	550,197	4,116	0	5	465	273
3176	160	448	250	0,561	0,519	557,701	4,266	0	473	277	0,332	0,578	550,197	4,398	0
3196	161	-800	-600	0,331	0,578	-1	-1	4	475	268	0,331	0,578	550,197	4,219	0
3216	162	466	275	0,559	0,52	557,701	4,202	0	469	284	0,33	0,578	550,197	4,231	0
3223								5							5				ShowAVI	8	0	0	Interactive.avi
3236	163	465	276	0,558	0,519	556,836	4,196	0	469	283	0,328	0,578	550,624	4,245	0
3256	164	225	314	0,557	0,518	556,836	2,384	0	-800	-600	0,557	0,518	-1	-1	4
3276	165	-800	-600	-1	-1	-1	-1	4	-800	-600	-1	-1	-1	-1	4
3295	166	-800	-600	-1	-1	-1	-1	4	-800	-600	-1	-1	-1	-1	4
3315	167	-800	-600	-1	-1	-1	-1	4	-800	-600	-1	-1	-1	-1	4
3335	168	-800	-600	-1	-1	-1	-1	4	-800	-600	-1	-1	-1	-1	4
3355	169	-800	-600	-1	-1	-1	-1	4	-800	-600	-1	-1	-1	-1	4
3375	170	-800	-600	-1	-1	-1	-1	4	-800	-600	-1	-1	-1	-1	4
3395	171	-800	-600	-1	-1	-1	-1	4	-800	-600	-1	-1	-1	-1	4
3415	172	-800	-600	-1	-1	-1	-1	4	-800	-600	-1	-1	-1	-1	4
3435	173	-800	-600	-1	-1	-1	-1	4	-800	-600	-1	-1	-1	-1	4
3455	174	-800	-600	-1	-1	-1	-1	4	-800	-600	-1	-1	-1	-1	4
3475	175	-800	-600	-1	-1	-1	-1	4	-800	-600	-1	-1	-1	-1	4
3495	176	447	673	0,543	0,534	556,836	4,14	2	294	651	0,543	0,534	550,624	4,096	2
3515	177	-800	-600	0,312	0,598	-1	-1	4	-800	-600	0,312	0,598	-1	-1	4
3535	178	-800	-600	-1	-1	-1	-1	4	-800	-600	-1	-1	-1	-1	4
3555	179	457	654	0,543	0,537	553,775	4,335	0	471	657	0,312	0,599	553,775	4,41	0	6	462	651
3575	180	484	661	0,544	0,537	553,775	4,338	0	459	654	0,312	0,599	553,775	4,177	0	6	462	651
3595	181	475	656	0,544	0,538	553,775	4,319	0	448	650	0,313	0,599	553,775	4,354	0	6	462	651
3614	182	467	659	0,544	0,538	554,422	4,32	0	442	647	0,313	0,599	549,063	4,23	0	6	462	651
3634	183	477	644	0,544	0,538	554,422	4,372	0	441	645	0,313	0,599	549,063	4,316	0	6	462	651
3654	184	472	653	0,545	0,538	554,422	4,452	0	455	639	0,314	0,599	549,063	4,254	0	6	462	651
3674	185	437	596	0,545	0,537	554,422	4,48	0	440	599	0,314	0,598	549,063	4,365	0
3694	186	364	411	0,545	0,534	554,422	4,218	0	402	382	0,316	0,595	549,063	4,156	0
3714	187	344	381	0,545	0,533	556,605	4,268	0	402	344	0,316	0,594	552,537	4,185	0
3734	188	376	331	0,545	0,533	556,605	4,388	0	366	236	0,316	0,594	552,537	3,75	0
3754	189	386	301	0,545	0,532	556,605	4,498	0	385	203	0,315	0,593	552,537	3,593	0
3774	190	382	324	0,545	0,532	556,605	4,579	0	401	316	0,315	0,592	552,537	4,29	0
3794	191	359	316	0,545	0,531	556,605	4,281	0	-800	-600	0,545	0,531	-1	-1	4
3814	192	360	304	0,546	0,531	558,025	4,358	0	-800	-600	0,316	0,591	-1	-1	4
3834	193	372	291	0,546	0,531	558,025	4,481	0	390	329	0,316	0,59	552,003	4,656	0
3854	194	361	335	0,547	0,531	558,025	4,33	0	-800	-600	0,547	0,531	-1	-1	4	7	382	325
3874	195	369	307	0,548	0,531	558,025	4,26	0	398	331	0,318	0,59	552,003	4,246	0	7	382	325
3893	196	-800	-600	0,318	0,59	-1	-1	4	397	329	0,318	0,59	552,003	4,5	0	7	382	325
3913	197	-800	-600	0,549	0,531	-1	-1	4	397	330	0,319	0,589	551,436	4,496	0	7	382	325
3933	198	356	301	0,549	0,531	558,508	4,264	0	386	350	0,319	0,589	551,436	4,487	0	7	382	325
3953	199	356	288	0,549	0,531	558,508	4,454	0	402	351	0,319	0,59	551,436	4,085	0	7	382	325
3973	200	381	311	0,549	0,531	558,508	4,19	0	399	356	0,318	0,59	551,436	4,257	0	7	382	325
3993	201	354	283	0,548	0,531	558,508	4,13	0	389	341	0,318	0,59	551,436	4,091	0	7	382	325
4013	202	360	290	0,548	0,53	557,014	4,137	0	397	342	0,318	0,59	551,257	4,15	0	7	382	325
4033	203	351	305	0,547	0,53	557,014	4,345	0	399	376	0,317	0,59	551,257	4,234	0	7	382	325
4053	204	385	279	0,546	0,53	557,014	4,104	0	405	272	0,317	0,589	551,257	3,949	0
4073	205	434	247	0,545	0,528	557,014	4,364	0	490	232	0,316	0,587	551,257	3,87	0
4093	206	452	169	0,545	0,527	557,014	4,189	0	-800	-600	0,545	0,527	-1	-1	4
4113	207	470	144	0,545	0,527	552,297	4,269	0	-800	-600	0,316	0,586	-1	-1	4
4133	208	-800	-600	-1	-1	-1	-1	4	-800	-600	-1	-1	-1	-1	4
4153	209	-800	-600	0,316	0,584	-1	-1	4	445	173	0,316	0,584	546,346	4,222	0
4173	210	-800	-600	-1	-1	-1	-1	4	-800	-600	-1	-1	-1	-1	4
4193	211	-800	-600	-1	-1	-1	-1	4	-800	-600	-1	-1	-1	-1	4
4212	212	-800	-600	0,546	0,524	-1	-1	4	-800	-600	0,316	0,582	-1	-1	4
4232	213	-800	-600	-1	-1	-1	-1	4	-800	-600	-1	-1	-1	-1	4
4252	214	-800	-600	-1	-1	-1	-1	4	-800	-600	-1	-1	-1	-1	4
4272	215	-800	-600	0,317	0,581	-1	-1	4	479	150	0,317	0,581	545,428	4,205	0
4292	216	-800	-600	0,317	0,581	-1	-1	4	475	149	0,317	0,581	545,428	3,68	0
4312	217	-800	-600	0,546	0,523	-1	-1	4	475	147	0,316	0,581	546,428	3,687	0
4332	218	-800	-600	-1	-1	-1	-1	4	-800	-600	-1	-1	-1	-1	4
4352	219	437	164	0,546	0,523	550,615	3,855	0	485	158	0,316	0,581	546,428	3,612	0
4372	220	-800	-600	-1	-1	-1	-1	4	-800	-600	-1	-1	-1	-1	4
4392	221	-800	-600	0,316	0,581	-1	-1	4	460	166	0,316	0,581	546,428	3,785	0
4412	222	-800	-600	0,546	0,523	-1	-1	4	460	167	0,316	0,58	546,352	3,784	0
4432	223	-800	-600	0,316	0,58	-1	-1	4	473	150	0,316	0,58	546,352	3,354	0
4452	224	-800	-600	-1	-1	-1	-1	4	-800	-600	-1	-1	-1	-1	4
4472	225	-800	-600	-1	-1	-1	-1	4	-800	-600	-1	-1	-1	-1	4
4491	226	348	148	0,547	0,523	551,708	3,548	0	-800	-600	0,547	0,523	-1	-1	4
4511	227	349	152	0,547	0,523	549,711	3,536	0	-800	-600	0,317	0,58	-1	-1	4
4531	228	342	152	0,547	0,523	549,711	3,56	0	-800	-600	0,547	0,523	-1	-1	4
4551	229	-800	-600	0,317	0,58	-1	-1	4	352	153	0,317	0,58	547,52	3,88	0
4571	230	336	152	0,547	0,523	549,711	4,026	0	-800	-600	0,547	0,523	-1	-1	4
4591	231	377	142	0,547	0,523	549,711	3,658	0	-800	-600	0,547	0,523	-1	-1	4
4611	232	377	141	0,547	0,523	550,361	3,662	0	-800	-600	0,317	0,579	-1	-1	4
4631	233	-800	-600	-1	-1	-1	-1	4	-800	-600	-1	-1	-1	-1	4
4651	234	337	153	0,547	0,523	550,361	3,665	0	365	153	0,317	0,578	547,205	4,057	0	8	350	148
4671	235	328	145	0,547	0,523	550,361	3,987	0	-800	-600	0,547	0,523	-1	-1	4	8	350	148
4691	236	339	147	0,547	0,523	550,361	4,252	0	-800	-600	0,547	0,523	-1	-1	4	8	350	148
4711	237	337	147	0,547	0,523	551,558	4,527	0	-800	-600	0,317	0,578	-1	-1	4	8	350	148
4731	238	348	150	0,547	0,522	551,558	4,037	0	375	152	0,317	0,577	547,45	3,993	0	8	350	148
4751	239	340	152	0,547	0,522	551,558	4,167	0	369	146	0,317	0,577	547,45	4,145	0	8	350	148
4771	240	-800	-600	0,316	0,577	-1	-1	4	362	143	0,316	0,577	547,45	4,174	0	8	350	148
4791	241	349	150	0,546	0,522	551,558	4,119	0	362	141	0,315	0,577	547,45	4,098	0	8	350	148
4810	242	349	151	0,545	0,522	550,81	4,113	0	361	143	0,315	0,576	545,7	4,08	0	8	350	148
4830	243	347	169	0,545	0,521	550,81	3,869	0	366	153	0,315	0,576	545,7	4,065	0	8	350	148
4850	244	321	136	0,545	0,521	550,81	4,481	0	364	122	0,315	0,576	545,7	4,175	0
4870	245	295	123	0,545	0,522	550,81	4,117	0	328	131	0,315	0,576	545,7	3,968	0
4890	246	264	126	0,546	0,522	550,81	4,25	0	-800	-600	0,546	0,522	-1	-1	4
4910	247	239	126	0,546	0,522	546,814	4,023	0	-800	-600	0,316	0,576	-1	-1	4
4930	248	271	143	0,547	0,522	546,814	4,123	0	-800	-600	0,547	0,522	-1	-1	4	9	296	137
4950	249	300	140	0,547	0,522	546,814	4,162	0	-800	-600	0,547	0,522	-1	-1	4	9	296	137
4970	250	280	138	0,548	0,522	546,814	3,908	0	309	133	0,317	0,575	545,304	4,284	0	9	296	137
4990	251	299	145	0,548	0,522	546,814	4,332	0	-800	-600	0,548	0,522	-1	-1	4	9	296	137
5010	252	292	138	0,549	0,523	549,189	4,324	0	-800	-600	0,318	0,575	-1	-1	4	9	296	137
5030	253	301	129	0,549	0,523	549,189	4,298	0	-800	-600	0,549	0,523	-1	-1	4	9	296	137
5050	254	294	135	0,549	0,523	549,189	4,277	0	-800	-600	0,549	0,523	-1	-1	4	9	296	137
5070	255	292	136	0,549	0,523	549,189	4,418	0	-800	-600	0,549	0,523	-1	-1	4	9	296	137
5089	256	325	136	0,548	0,523	549,189	4,381	0	-800	-600	0,548	0,523	-1	-1	4
5109	257	323	133	0,545	0,524	550,417	4,423	0	-800	-600	0,315	0,576	-1	-1	4
5129	258	-800	-600	0,313	0,576	-1	-1	4	556	182	0,313	0,576	544,733	4,346	0
5149	259	-800	-600	0,312	0,577	-1	-1	4	526	165	0,312	0,577	544,733	4,128	0
5169	260	-800	-600	0,311	0,577	-1	-1	4	556	190	0,311	0,577	544,733	4,2	0	10	544	176
5189	261	-800	-600	0,31	0,577	-1	-1	4	542	174	0,31	0,577	544,733	4,288	0	10	544	176
5209	262	-800	-600	0,54	0,524	-1	-1	4	533	169	0,31	0,577	545,747	4,199	0	10	544	176
5229	263	-800	-600	0,309	0,577	-1	-1	4	541	182	0,309	0,577	545,747	4,191	0	10	544	176
5249	264	-800	-600	0,309	0,577	-1	-1	4	552	177	0,309	0,577	545,747	4,173	0	10	544	176
5269	265	-800	-600	0,309	0,577	-1	-1	4	553	178	0,309	0,577	545,747	4,169	0	10	544	176
5289	266	-800	-600	-1	-1	-1	-1	4	-800	-600	-1	-1	-1	-1	4
5309	267	-800	-600	0,54	0,523	-1	-1	4	-800	-600	0,309	0,577	-1	-1	4
5329	268	502	147	0,54	0,523	551,447	4,399	0	571	183	0,309	0,576	544,971	4,422	0	11	538	167
5349	269	535	150	0,54	0,523	551,447	4,115	0	558	184	0,309	0,576	544,971	4,309	0	11	538	167
5369	270	-800	-600	0,309	0,575	-1	-1	4	537	159	0,309	0,575	544,971	4,091	0	11	538	167
5388	271	-800	-600	0,31	0,575	-1	-1	4	535	165	0,31	0,575	544,971	4,177	0	11	538	167
5409	272	-800	-600	0,541	0,522	-1	-1	4	533	173	0,31	0,575	544,1	4,054	0	11	538	167
5428	273	-800	-600	0,31	0,574	-1	-1	4	539	170	0,31	0,574	544,1	4,125	0	11	538	167
5449	274	514	160	0,541	0,522	550,221	4,236	0	561	183	0,31	0,574	544,1	4,208	0	11	538	167
5468	275	-800	-600	-1	-1	-1	-1	4	-800	-600	-1	-1	-1	-1	4
5489	276	-800	-600	-1	-1	-1	-1	4	-800	-600	-1	-1	-1	-1	4
5508	277	-800	-600	0,541	0,521	-1	-1	4	-800	-600	0,311	0,574	-1	-1	4
5529	278	-800	-600	0,311	0,574	-1	-1	4	554	165	0,311	0,574	544,21	4,184	0
5548	279	-800	-600	-1	-1	-1	-1	4	-800	-600	-1	-1	-1	-1	4
5569	280	-800	-600	0,31	0,574	-1	-1	4	548	168	0,31	0,574	544,21	4,196	0
5588	281	-800	-600	0,31	0,574	-1	-1	4	572	188	0,31	0,574	544,21	4,2	0
5609	282	-800	-600	0,539	0,524	-1	-1	4	573	186	0,31	0,576	547,432	4,228	0
5628	283	-800	-600	0,309	0,578	-1	-1	4	622	390	0,309	0,578	547,432	4,236	0
5649	284	585	421	0,539	0,525	555,065	4,43	0	617	431	0,309	0,578	547,432	4,194	0
5667	285	-800	-600	0,309	0,579	-1	-1	4	589	423	0,309	0,579	547,432	4,24	0
5689	286	581	418	0,539	0,525	555,065	4,431	0	609	422	0,309	0,579	547,432	4,158	0
5707	287	582	416	0,539	0,526	556,915	4,445	0	598	421	0,308	0,58	548,964	4,173	0
5729	288	-800	-600	0,308	0,58	-1	-1	4	622	381	0,308	0,58	548,964	4,06	0
5747	289	593	385	0,539	0,526	556,915	4,516	0	629	389	0,309	0,58	548,964	4,33	0
5769	290	632	363	0,539	0,526	556,915	4,414	0	630	429	0,309	0,58	548,964	4,347	0
5787	291	581	353	0,54	0,526	556,915	4,313	0	630	351	0,309	0,58	548,964	4,252	0
5809	292	590	340	0,54	0,526	556,603	4,21	0	630	363	0,309	0,58	548,754	4,23	0
5827	293	-800	-600	0,309	0,58	-1	-1	4	626	390	0,309	0,58	548,754	4,255	0
5849	294	-800	-600	0,309	0,581	-1	-1	4	634	410	0,309	0,581	548,754	4,301	0
5867	295	-800	-600	0,309	0,581	-1	-1	4	599	438	0,309	0,581	548,754	4,27	0
5889	296	-800	-600	-1	-1	-1	-1	4	-800	-600	-1	-1	-1	-1	4
5907	297	-800	-600	0,54	0,527	-1	-1	4	-800	-600	0,309	0,581	-1	-1	4
5929	298	-800	-600	0,309	0,582	-1	-1	4	591	429	0,309	0,582	549,389	4,189	0
5947	299	602	415	0,54	0,527	558,408	4,369	0	606	431	0,309	0,582	549,389	4,272	0
5967	300	-800	-600	0,309	0,582	-1	-1	4	608	441	0,309	0,582	549,389	4,282	0
5987	301	601	320	0,539	0,527	558,408	4,25	0	600	440	0,308	0,582	549,389	4,5	0
6006	302	601	320	0,539	0,528	558,409	4,25	0	599	438	0,308	0,582	548,675	4,565	0
6026	303	620	392	0,539	0,528	558,409	4,421	0	637	393	0,308	0,583	548,675	4,074	0
6046	304	611	368	0,538	0,528	558,409	4,068	0	603	440	0,307	0,583	548,675	4,178	0
6066	305	-800	-600	-1	-1	-1	-1	4	-800	-600	-1	-1	-1	-1	4
6086	306	627	325	0,538	0,529	558,409	4,177	0	629	373	0,307	0,584	548,675	3,906	0
6106	307	624	307	0,538	0,529	555,623	4,211	0	616	385	0,307	0,584	548,272	3,901	0
6126	308	605	393	0,538	0,529	555,623	4,427	0	598	448	0,307	0,584	548,272	4,166	0	12	606	439
6146	309	-800	-600	0,307	0,584	-1	-1	4	596	450	0,307	0,584	548,272	4,105	0	12	606	439
6166	310	615	422	0,538	0,53	555,623	4,397	0	583	464	0,307	0,585	548,272	4,316	0	12	606	439
6186	311	-800	-600	0,307	0,585	-1	-1	4	606	428	0,307	0,585	548,272	4,227	0	12	606	439
6206	312	-800	-600	0,538	0,531	-1	-1	4	602	431	0,306	0,586	547,881	4,252	0	12	606	439
6226	313	-800	-600	0,306	0,586	-1	-1	4	589	449	0,306	0,586	547,881	4,262	0	12	606	439
6246	314	-800	-600	0,306	0,586	-1	-1	4	616	440	0,306	0,586	547,881	4,294	0	12	606	439
6265	315	-800	-600	0,306	0,586	-1	-1	4	605	452	0,306	0,586	547,881	4,398	0	12	606	439
6285	316	-800	-600	0,306	0,586	-1	-1	4	620	453	0,306	0,586	547,881	4,278	0	12	606	439
6305	317	-800	-600	0,536	0,531	-1	-1	4	618	452	0,305	0,587	548,307	4,325	0	12	606	439
6325	318	-800	-600	0,305	0,587	-1	-1	4	603	432	0,305	0,587	548,307	4,111	0	12	606	439
6345	319	610	374	0,536	0,532	558,555	4,139	0	614	444	0,305	0,588	548,307	4,169	0	12	606	439
6365	320	610	327	0,535	0,532	558,555	4,12	0	614	381	0,304	0,588	548,307	4,174	0
6385	321	627	402	0,535	0,533	558,555	4,293	0	601	447	0,304	0,588	548,307	4,221	0
6405	322	631	398	0,535	0,533	556,471	4,323	0	607	427	0,304	0,588	548,571	4,241	0
6425	323	-800	-600	0,304	0,589	-1	-1	4	621	430	0,304	0,589	548,571	4,199	0
6445	324	-800	-600	0,303	0,589	-1	-1	4	606	444	0,303	0,589	548,571	4,247	0
6465	325	529	387	0,535	0,532	556,471	3,993	0	599	321	0,304	0,588	548,571	4,197	0
6485	326	540	370	0,535	0,532	556,471	4,046	0	519	368	0,305	0,587	548,571	4,301	0	13	524	350
6505	327	541	368	0,536	0,531	558,317	4,059	0	501	337	0,305	0,587	550,66	4,318	0	13	524	350
6525	328	497	301	0,536	0,531	558,317	4,321	0	539	360	0,305	0,587	550,66	3,908	0	13	524	350
6545	329	515	307	0,536	0,531	558,317	4,455	0	521	355	0,305	0,586	550,66	4,064	0	13	524	350
6565	330	521	319	0,537	0,531	558,317	4,255	0	544	376	0,306	0,586	550,66	4,164	0	13	524	350
6585	331	519	361	0,537	0,531	558,317	4,086	0	539	369	0,306	0,585	550,66	4,103	0	13	524	350
6604	332	523	374	0,537	0,531	556,427	4,07	0	536	375	0,306	0,585	547,939	4,13	0	13	524	350
6624	333	-800	-600	0,306	0,585	-1	-1	4	505	396	0,306	0,585	547,939	4,164	0	14	521	372
6644	334	525	366	0,537	0,531	556,427	4,167	0	495	408	0,306	0,584	547,939	4,15	0	14	521	372
6664	335	-800	-600	0,306	0,585	-1	-1	4	531	370	0,306	0,585	547,939	3,998	0	14	521	372
6684	336	525	334	0,537	0,531	556,427	4,331	0	490	400	0,305	0,585	547,939	4,069	0	14	521	372
6704	337	526	332	0,536	0,532	558,257	4,344	0	499	395	0,305	0,587	549,984	4,03	0	14	521	372
6724	338	488	328	0,535	0,533	558,257	3,754	0	555	430	0,304	0,587	549,984	4,415	0	14	521	372
6744	339	526	398	0,535	0,533	558,257	3,959	0	569	341	0,304	0,588	549,984	3,722	0	14	521	372
6764	340	541	375	0,534	0,534	558,257	4,088	0	530	438	0,303	0,589	549,984	4,177	0	15	531	410
6784	341	518	411	0,534	0,534	558,257	4,136	0	555	419	0,303	0,589	549,984	4,073	0	15	531	410
6804	342	519	409	0,534	0,534	557,94	4,181	0	553	397	0,302	0,59	550,599	3,973	0	15	531	410
6824	343	520	408	0,533	0,535	557,94	4,277	0	555	390	0,302	0,59	550,599	4,184	0	15	531	410
6844	344	540	435	0,533	0,535	557,94	4,189	0	529	410	0,302	0,591	550,599	3,906	0	15	531	410
6863	345	507	389	0,533	0,535	557,94	3,951	0	542	437	0,302	0,591	550,599	4,224	0	15	531	410
6884	346	519	397	0,533	0,535	557,94	4,184	0	554	427	0,302	0,591	550,599	4,03	0	15	531	410
6903	347	522	396	0,533	0,535	559,155	4,112	0	544	442	0,302	0,591	550,514	3,957	0	15	531	410
6923	348	533	369	0,534	0,535	559,155	4,207	0	497	434	0,302	0,591	550,514	4,158	0	15	531	410
6943	349	456	331	0,534	0,535	559,155	3,993	0	464	375	0,303	0,591	550,514	3,673	0
6963	350	356	331	0,536	0,535	559,155	4,114	0	391	440	0,306	0,59	550,514	4,175	0	16	356	411
6983	351	346	436	0,536	0,535	559,155	4,369	0	376	389	0,306	0,59	550,514	4,204	0	16	356	411
7003	352	334	423	0,537	0,535	557,578	4,294	0	357	416	0,306	0,59	550,777	4,093	0	16	356	411
7023	353	361	419	0,537	0,535	557,578	4,275	0	378	396	0,306	0,59	550,777	4,041	0	16	356	411
7043	354	344	433	0,537	0,535	557,578	4,416	0	374	393	0,306	0,59	550,777	4,023	0	16	356	411
7063	355	339	420	0,537	0,535	557,578	4,373	0	348	427	0,306	0,59	550,777	4,288	0	16	356	411
7083	356	345	424	0,537	0,535	557,578	4,368	0	376	378	0,306	0,59	550,777	4,029	0	16	356	411
7103	357	343	428	0,537	0,535	558,597	4,371	0	366	382	0,306	0,59	551,852	4,127	0	16	356	411
7123	358	371	443	0,537	0,535	558,597	4,554	0	370	428	0,306	0,59	551,852	4,266	0
7143	359	356	412	0,537	0,535	558,597	4,411	0	353	446	0,306	0,59	551,852	4,295	0
7163	360	380	415	0,537	0,536	558,597	4,484	0	381	389	0,306	0,591	551,852	4,284	0
7182	361	342	369	0,537	0,536	558,597	4,35	0	361	414	0,306	0,591	551,852	4,155	0
7202	362	344	355	0,537	0,536	558,33	4,352	0	372	406	0,306	0,591	552,514	4,162	0
7222	363	343	399	0,537	0,536	558,33	4,187	0	370	368	0,306	0,591	552,514	3,98	0
7242	364	353	431	0,537	0,536	558,33	4,461	0	369	438	0,305	0,591	552,514	4,239	0
7262	365	340	412	0,537	0,536	558,33	4,373	0	375	412	0,305	0,591	552,514	4,074	0
7282	366	338	418	0,537	0,536	558,33	4,216	0	370	416	0,305	0,591	552,514	4,103	0
7302	367	338	424	0,536	0,537	557,713	4,329	0	372	419	0,305	0,591	552,329	4,129	0
7322	368	373	415	0,536	0,537	557,713	4,209	0	391	445	0,305	0,592	552,329	4,269	0
7342	369	371	393	0,536	0,537	557,713	4,403	0	408	385	0,305	0,592	552,329	3,921	0
7362	370	362	442	0,536	0,538	557,713	4,425	0	379	434	0,305	0,592	552,329	4,323	0	17	373	407
7382	371	350	390	0,536	0,538	557,713	4,137	0	395	448	0,305	0,593	552,329	4,254	0	17	373	407
7402	372	346	407	0,536	0,538	556,018	4,221	0	396	432	0,305	0,593	551,583	4,175	0	17	373	407
7422	373	361	370	0,536	0,538	556,018	4,232	0	398	433	0,305	0,593	551,583	4,207	0	17	373	407
7442	374	353	380	0,536	0,539	556,018	4,06	0	394	435	0,304	0,593	551,583	4,07	0	17	373	407
7461	375	357	345	0,536	0,539	556,018	4,027	0	383	433	0,304	0,594	551,583	4,147	0	17	373	407
7481	376	369	407	0,536	0,539	556,018	4,156	0	396	427	0,304	0,594	551,583	3,95	0	18	373	401
7501	377	366	406	0,536	0,54	556,52	4,059	0	392	426	0,304	0,595	552,745	3,943	0	18	373	401
7521	378	340	415	0,536	0,54	556,52	4,234	0	411	374	0,304	0,595	552,745	3,977	0	18	373	401
7541	379	343	325	0,535	0,54	556,52	4,143	0	397	435	0,304	0,595	552,745	4,129	0	18	373	401
7561	380	342	381	0,535	0,54	556,52	3,982	0	392	419	0,304	0,595	552,745	4,166	0	18	373	401
7581	381	339	358	0,535	0,54	556,52	3,905	0	410	448	0,304	0,595	552,745	4,331	0	18	373	401
7601	382	341	387	0,536	0,54	557,452	3,835	0	403	448	0,304	0,595	552,211	4,407	0	18	373	401
7621	383	362	424	0,536	0,54	557,452	4,036	0	324	315	0,305	0,595	552,211	3,692	0
7641	384	375	452	0,536	0,541	557,452	4,199	0	401	387	0,305	0,596	552,211	4,044	0
7661	385	323	395	0,536	0,541	557,452	4,034	0	407	393	0,305	0,596	552,211	3,877	0	19	360	418
7681	386	330	397	0,536	0,541	557,452	3,962	0	371	423	0,305	0,596	552,211	3,896	0	19	360	418
7701	387	338	402	0,536	0,541	554,831	3,978	0	363	437	0,305	0,596	552,446	3,916	0	19	360	418
7721	388	341	407	0,536	0,541	554,831	4,015	0	384	395	0,305	0,596	552,446	4,27	0	19	360	418
7741	389	378	408	0,536	0,541	554,831	3,973	0	372	443	0,304	0,596	552,446	3,996	0	19	360	418
7761	390	365	445	0,536	0,541	554,831	4,226	0	373	420	0,304	0,596	552,446	4,045	0	19	360	418
7780	391	327	444	0,536	0,541	554,831	4,207	0	378	388	0,304	0,596	552,446	4,131	0	19	360	418
7800	392	340	441	0,536	0,541	558,961	4,218	0	379	406	0,304	0,597	552,619	3,995	0	19	360	418
7820	393	366	359	0,536	0,541	558,961	3,949	0	388	417	0,305	0,597	552,619	4,071	0
7840	394	385	376	0,535	0,541	558,961	3,983	0	421	392	0,304	0,597	552,619	3,957	0
7860	395	510	405	0,533	0,542	558,961	4,155	0	511	423	0,302	0,597	552,619	3,84	0	20	516	401
7880	396	500	380	0,533	0,542	558,961	4,086	0	506	403	0,302	0,598	552,619	3,755	0	20	516	401
7900	397	490	394	0,533	0,542	556,684	4,141	0	497	417	0,302	0,598	551,216	3,66	0	20	516	401
7920	398	499	398	0,533	0,542	556,684	4,159	0	525	448	0,302	0,598	551,216	4,033	0	20	516	401
7940	399	499	410	0,533	0,542	556,684	3,974	0	538	404	0,302	0,598	551,216	3,764	0	20	516	401
7960	400	507	376	0,533	0,543	556,684	3,983	0	550	398	0,302	0,599	551,216	3,89	0	20	516	401
7980	401	516	379	0,533	0,543	556,684	3,878	0	539	427	0,302	0,599	551,216	4,154	0	20	516	401
8000	402	519	382	0,533	0,543	556,373	3,847	0	543	404	0,302	0,599	549,699	4,05	0	20	516	401
8020	403	503	397	0,533	0,543	556,373	3,931	0	511	436	0,302	0,6	549,699	3,95	0
8040	404	521	383	0,533	0,543	556,373	3,837	0	519	376	0,302	0,6	549,699	4,005	0	21	499	403
8059	405	485	376	0,533	0,543	556,373	3,859	0	521	427	0,302	0,6	549,699	4,005	0	21	499	403
8079	406	490	419	0,533	0,543	556,373	4,137	0	507	413	0,302	0,599	549,699	3,804	0	21	499	403
8100	407	494	411	0,533	0,543	557,429	4,12	0	511	392	0,302	0,599	551,271	3,83	0	21	499	403
8119	408	509	408	0,534	0,543	557,429	3,853	0	499	382	0,302	0,599	551,271	3,67	0	21	499	403
8139	409	487	367	0,534	0,543	557,429	4,178	0	491	444	0,302	0,599	551,271	3,951	0	21	499	403
8159	410	513	476	0,534	0,543	557,429	4,341	0	514	414	0,302	0,599	551,271	3,707	0
8179	411	558	395	0,533	0,542	557,429	3,911	0	579	395	0,302	0,598	551,271	3,977	0
8199	412	558	400	0,531	0,541	558,299	4,126	0	587	421	0,301	0,597	549,417	3,892	0
8219	413	-800	-600	0,3	0,596	-1	-1	4	623	363	0,3	0,596	549,417	3,891	0
8239	414	602	337	0,531	0,54	558,299	4,105	0	622	357	0,3	0,596	549,417	3,831	0
8259	415	614	334	0,531	0,54	558,299	4,209	0	625	359	0,3	0,595	549,417	3,739	0
8279	416	-800	-600	0,3	0,595	-1	-1	4	595	369	0,3	0,595	549,417	3,855	0
8299	417	-800	-600	0,531	0,54	-1	-1	4	592	368	0,3	0,595	547,743	3,821	0
8319	418	-800	-600	0,299	0,595	-1	-1	4	627	350	0,299	0,595	547,743	3,971	0
8339	419	-800	-600	0,299	0,595	-1	-1	4	614	332	0,299	0,595	547,743	3,904	0
8359	420	-800	-600	0,299	0,595	-1	-1	4	602	343	0,299	0,595	547,743	3,807	0
8378	421	602	354	0,53	0,539	553,17	3,901	0	622	342	0,298	0,595	547,743	3,838	0
8398	422	602	352	0,53	0,538	554,571	3,911	0	611	343	0,299	0,593	546,236	3,858	0
8418	423	-800	-600	0,299	0,592	-1	-1	4	582	231	0,299	0,592	546,236	3,702	0
8438	424	-800	-600	0,3	0,591	-1	-1	4	616	203	0,3	0,591	546,236	4,002	0
8458	425	-800	-600	-1	-1	-1	-1	4	-800	-600	-1	-1	-1	-1	4
8478	426	-800	-600	0,3	0,59	-1	-1	4	596	177	0,3	0,59	546,236	4,065	0
8498	427	-800	-600	0,53	0,534	-1	-1	4	611	165	0,299	0,589	545,048	4,088	0
8518	428	561	182	0,53	0,534	549,388	4,043	0	-800	-600	0,53	0,534	-1	-1	4
8538	429	-800	-600	0,299	0,589	-1	-1	4	604	172	0,299	0,589	545,048	4,063	0
8558	430	-800	-600	-1	-1	-1	-1	4	-800	-600	-1	-1	-1	-1	4
8578	431	-800	-600	0,299	0,589	-1	-1	4	588	175	0,299	0,589	545,048	3,71	0
8598	432	-800	-600	0,531	0,534	-1	-1	4	588	178	0,299	0,589	543,458	3,699	0
8618	433	-800	-600	0,299	0,589	-1	-1	4	619	182	0,299	0,589	543,458	4,079	0
8637	434	-800	-600	-1	-1	-1	-1	4	-800	-600	-1	-1	-1	-1	4
8657	435	-800	-600	0,299	0,588	-1	-1	4	601	188	0,299	0,588	543,458	3,821	0
8677	436	-800	-600	0,299	0,588	-1	-1	4	610	183	0,299	0,588	543,458	3,803	0
8697	437	-800	-600	0,53	0,534	-1	-1	4	602	186	0,299	0,588	543,165	3,783	0
8717	438	-800	-600	0,299	0,588	-1	-1	4	602	174	0,299	0,588	543,165	3,892	0
8737	439	-800	-600	0,3	0,587	-1	-1	4	566	176	0,3	0,587	543,165	3,839	0
8757	440	-800	-600	0,303	0,587	-1	-1	4	399	150	0,303	0,587	543,165	3,984	0
8777	441	300	136	0,535	0,533	549,468	3,676	0	336	139	0,305	0,587	543,165	3,722	0
8797	442	300	136	0,536	0,533	549,434	3,675	0	268	116	0,305	0,586	548,192	3,75	0
8817	443	307	144	0,536	0,533	549,434	3,676	0	-800	-600	0,536	0,533	-1	-1	4
8837	444	302	138	0,537	0,533	549,434	3,84	0	-800	-600	0,537	0,533	-1	-1	4
8857	445	-800	-600	-1	-1	-1	-1	4	-800	-600	-1	-1	-1	-1	4
8877	446	319	150	0,539	0,532	549,434	4,176	0	-800	-600	0,539	0,532	-1	-1	4
8897	447	320	150	0,539	0,532	548,922	4,338	0	-800	-600	0,308	0,583	-1	-1	4
8917	448	314	153	0,54	0,531	548,922	3,958	0	-800	-600	0,54	0,531	-1	-1	4
8937	449	297	155	0,541	0,531	548,922	4,127	0	-800	-600	0,541	0,531	-1	-1	4
8956	450	332	156	0,541	0,531	548,922	4,174	0	-800	-600	0,541	0,531	-1	-1	4
8976	451	-800	-600	-1	-1	-1	-1	4	-800	-600	-1	-1	-1	-1	4
8996	452	-800	-600	0,541	0,531	-1	-1	4	-800	-600	0,31	0,581	-1	-1	4
9016	453	297	147	0,541	0,531	548,637	3,923	0	-800	-600	0,541	0,531	-1	-1	4
9036	454	316	152	0,541	0,53	548,637	4,068	0	-800	-600	0,541	0,53	-1	-1	4
9056	455	-800	-600	-1	-1	-1	-1	4	-800	-600	-1	-1	-1	-1	4
9076	456	305	153	0,54	0,53	548,637	3,794	0	-800	-600	0,54	0,53	-1	-1	4
9096	457	312	152	0,54	0,53	549,974	3,822	0	-800	-600	0,308	0,581	-1	-1	4
9116	458	192	258	0,54	0,533	549,974	3,684	0	184	303	0,31	0,583	546,337	3,999	0
9136	459	194	427	0,539	0,535	549,974	4,133	0	198	429	0,31	0,585	546,337	3,999	0
9156	460	178	478	0,54	0,535	549,974	4,181	0	205	474	0,31	0,586	546,337	4	0
9176	461	140	487	0,541	0,536	549,974	4,009	0	192	510	0,31	0,586	546,337	3,996	0
9196	462	128	493	0,541	0,536	554,883	4,019	0	186	543	0,311	0,586	552,282	4,038	0
9216	463	144	490	0,542	0,536	554,883	4,127	0	159	461	0,311	0,586	552,282	4,042	0
9236	464	164	484	0,543	0,535	554,883	4,072	0	177	481	0,312	0,586	552,282	4,126	0
9255	465	166	494	0,543	0,535	554,883	4,029	0	178	473	0,312	0,585	552,282	4,046	0
9275	466	86	479	0,544	0,535	554,883	4,129	0	186	489	0,313	0,585	552,282	4,205	0
9295	467	90	481	0,544	0,535	555,826	4,098	0	190	490	0,313	0,585	552,007	4,202	0
9315	468	168	489	0,545	0,536	555,826	4,127	0	178	463	0,314	0,586	552,007	4,024	0
9335	469	168	486	0,545	0,536	555,826	4,202	0	202	472	0,314	0,586	552,007	4,137	0
9355	470	165	431	0,545	0,535	555,826	4,036	0	167	395	0,315	0,585	552,007	3,931	0	22	164	414
9375	471	117	420	0,545	0,535	555,826	4,136	0	186	411	0,315	0,585	552,007	4,01	0	22	164	414
9395	472	112	412	0,546	0,535	553,244	4,115	0	187	427	0,315	0,585	551,213	4,008	0	22	164	414
9415	473	157	424	0,545	0,535	553,244	4,02	0	187	412	0,315	0,585	551,213	4,115	0	22	164	414
9435	474	132	424	0,545	0,535	553,244	4,3	0	158	391	0,315	0,585	551,213	4,191	0	22	164	414
9455	475	163	425	0,545	0,535	553,244	4,173	0	167	385	0,315	0,585	551,213	4,073	0	22	164	414
9475	476	172	418	0,546	0,535	553,244	4,121	0	168	417	0,315	0,585	551,213	4,089	0	22	164	414
9495	477	169	417	0,546	0,535	553,574	4,24	0	172	406	0,315	0,585	551,686	4,098	0	22	164	414
9515	478	142	430	0,546	0,535	553,574	4,137	0	164	410	0,316	0,585	551,686	4,077	0	22	164	414
9535	479	158	424	0,547	0,535	553,574	4,07	0	172	417	0,316	0,585	551,686	4,052	0	22	164	414
9555	480	181	439	0,547	0,535	553,574	4,148	0	165	405	0,316	0,585	551,686	4,109	0	22	164	414
9574	481	175	404	0,547	0,535	553,574	4,19	0	187	424	0,316	0,586	551,686	4,248	0	22	164	414
9594	482	166	400	0,547	0,535	555,847	4,197	0	190	424	0,316	0,586	550,525	4,256	0	22	164	414
9614	483	141	374	0,547	0,536	555,847	4,203	0	180	424	0,316	0,586	550,525	4,072	0	22	164	414
9634	484	172	425	0,547	0,536	555,847	4,179	0	139	418	0,316	0,586	550,525	4,119	0	22	164	414
9654	485	161	438	0,547	0,536	555,847	4,162	0	169	402	0,316	0,587	550,525	4,348	0	22	164	414
9674	486	166	421	0,547	0,537	555,847	4,249	0	187	410	0,316	0,587	550,525	4,102	0	22	164	414
9694	487	160	425	0,547	0,537	554,725	4,229	0	174	401	0,316	0,587	551,905	4,183	0	22	164	414
9714	488	291	402	0,545	0,536	554,725	4,268	0	303	377	0,314	0,587	551,905	3,992	0	23	307	374
9734	489	304	389	0,544	0,537	554,725	4,178	0	313	380	0,313	0,587	551,905	4,052	0	23	307	374
9754	490	313	402	0,544	0,537	554,725	4,162	0	303	378	0,313	0,587	551,905	3,849	0	23	307	374
9774	491	305	342	0,544	0,537	554,725	4,458	0	314	380	0,313	0,587	551,905	4,129	0	23	307	374
9794	492	309	331	0,544	0,537	556,366	4,437	0	309	379	0,313	0,587	552,864	4,094	0	23	307	374
9814	493	291	393	0,544	0,537	556,366	4,725	0	316	366	0,313	0,587	552,864	4,011	0	23	307	374
9833	494	334	400	0,544	0,537	556,366	4,597	0	340	390	0,313	0,587	552,864	4,099	0
9853	495	345	427	0,545	0,537	556,366	4,239	0	333	419	0,313	0,587	552,864	4,153	0
9873	496	323	397	0,545	0,537	556,366	4,332	0	312	321	0,314	0,587	552,864	3,759	0
9893	497	322	406	0,545	0,537	557,157	4,431	0	322	337	0,314	0,588	552,716	3,794	0
9913	498	312	378	0,545	0,537	557,157	3,952	0	322	413	0,314	0,588	552,716	4,144	0
9933	499	329	369	0,545	0,537	557,157	4,284	0	323	364	0,313	0,588	552,716	3,975	0
9953	500	330	410	0,545	0,538	557,157	4,291	0	308	387	0,313	0,588	552,716	4,002	0	24	330	372
9973	501	319	413	0,545	0,538	557,157	4,31	0	342	350	0,313	0,588	552,716	4,048	0	24	330	372
9993	502	327	417	0,545	0,538	556,218	4,314	0	338	354	0,313	0,588	551,977	3,957	0	24	330	372
10013	503	323	385	0,545	0,538	556,218	4,01	0	336	373	0,313	0,588	551,977	4,217	0	24	330	372
10033	504	305	378	0,545	0,538	556,218	4,16	0	328	383	0,313	0,588	551,977	4,169	0	24	330	372
10053	505	-800	-600	0,313	0,588	-1	-1	4	325	367	0,313	0,588	551,977	4,099	0	24	330	372
10073	506	331	337	0,544	0,538	556,218	4,303	0	351	374	0,313	0,588	551,977	3,858	0	24	330	372
10093	507	331	336	0,543	0,539	556,787	4,308	0	348	375	0,312	0,589	552,143	3,788	0	24	330	372
10113	508	384	443	0,543	0,539	556,787	4,037	0	375	439	0,312	0,589	552,143	4,084	0
10133	509	364	317	0,543	0,539	556,787	3,939	0	390	396	0,312	0,59	552,143	3,927	0
10152	510	391	399	0,543	0,539	556,787	4,083	0	374	403	0,312	0,59	552,143	3,948	0
10172	511	367	429	0,543	0,539	556,787	4,034	0	396	426	0,312	0,59	552,143	4,09	0
10192	512	375	385	0,543	0,54	556,972	4,022	0	394	405	0,312	0,59	551,512	4,013	0
10212	513	358	365	0,543	0,54	556,972	3,962	0	375	408	0,312	0,59	551,512	3,897	0
10232	514	365	364	0,543	0,54	556,972	4,106	0	390	393	0,312	0,591	551,512	4,113	0
10252	515	-800	-600	0,312	0,591	-1	-1	4	401	384	0,312	0,591	551,512	4,151	0
10272	516	366	336	0,543	0,54	556,972	4,029	0	371	423	0,311	0,591	551,512	4,122	0
10292	517	367	333	0,543	0,541	559,173	4,045	0	381	414	0,312	0,591	552,24	4,143	0
10312	518	366	331	0,543	0,541	559,173	4,163	0	378	355	0,312	0,592	552,24	4,182	0	25	387	390
10332	519	344	359	0,543	0,541	559,173	4,289	0	398	370	0,312	0,592	552,24	4,073	0	25	387	390
10352	520	385	376	0,543	0,541	559,173	4,201	0	381	396	0,312	0,592	552,24	4,033	0	25	387	390
10372	521	380	369	0,543	0,541	559,173	4,253	0	413	415	0,312	0,592	552,24	4,054	0	25	387	390
10392	522	380	377	0,543	0,542	559,508	4,213	0	413	434	0,312	0,593	552,332	4,035	0	25	387	390
10412	523	375	395	0,543	0,542	559,508	4,314	0	406	409	0,311	0,593	552,332	4,021	0	25	387	390
10431	524	372	356	0,543	0,542	559,508	4,13	0	-800	-600	0,543	0,542	-1	-1	4
10451	525	363	350	0,543	0,542	559,508	4,353	0	358	316	0,311	0,593	552,332	3,863	0
10471	526	380	428	0,543	0,542	559,508	4,447	0	415	390	0,311	0,593	552,332	4,101	0
10491	527	376	411	0,543	0,542	558,879	4,417	0	415	390	0,312	0,594	551,954	4,098	0
10511	528	408	434	0,543	0,543	558,879	4,087	0	394	403	0,312	0,594	551,954	4,074	0
10531	529	352	375	0,543	0,543	558,879	4,261	0	413	377	0,312	0,594	551,954	4,16	0
10551	530	347	346	0,543	0,543	558,879	4,095	0	369	399	0,311	0,595	551,954	4,043	0
10571	531	392	423	0,543	0,543	558,879	4,276	0	405	396	0,311	0,595	551,954	4,208	0
10591	532	362	385	0,542	0,544	559,644	4,23	0	404	388	0,311	0,595	552,737	4,191	0
10611	533	414	467	0,542	0,544	559,644	4,794	0	408	441	0,311	0,595	552,737	4,46	0
10631	534	370	411	0,542	0,544	559,644	4,605	0	386	449	0,311	0,595	552,737	4,581	0
10651	535	400	416	0,542	0,544	559,644	4,179	0	410	450	0,311	0,595	552,737	4,503	0
10671	536	375	409	0,542	0,544	559,644	4,169	0	408	439	0,311	0,596	552,737	4,38	0
10691	537	387	413	0,542	0,544	557,241	4,142	0	402	444	0,311	0,596	552,606	4,414	0
10711	538	385	447	0,542	0,545	557,241	4,545	0	402	426	0,31	0,596	552,606	4,423	0
10731	539	379	333	0,542	0,545	557,241	4,101	0	398	431	0,31	0,596	552,606	4,26	0
10750	540	393	395	0,542	0,545	557,241	4,262	0	400	404	0,31	0,597	552,606	4,119	0
10771	541	391	375	0,541	0,545	557,241	4,215	0	391	302	0,31	0,597	552,606	3,798	0
10790	542	388	351	0,542	0,545	559,534	4,185	0	387	286	0,31	0,597	553,2	3,633	0
10810	543	381	393	0,542	0,545	559,534	4,115	0	411	410	0,31	0,597	553,2	4,074	0
10830	544	380	392	0,542	0,545	559,534	4,174	0	358	278	0,31	0,597	553,2	3,497	0
10850	545	405	369	0,542	0,545	559,534	4,244	0	-800	-600	0,542	0,545	-1	-1	4
10870	546	393	369	0,541	0,545	559,534	3,912	0	412	412	0,31	0,597	553,2	4,186	0
10890	547	400	368	0,541	0,545	559,764	3,944	0	412	413	0,31	0,596	552,642	4,181	0
10910	548	315	327	0,542	0,543	559,764	4,191	0	332	310	0,311	0,595	552,642	4,07	0
10930	549	314	306	0,542	0,543	559,764	4,176	0	314	269	0,312	0,594	552,642	4,082	0
10950	550	303	294	0,543	0,543	559,764	4,071	0	307	265	0,312	0,595	552,642	3,939	0
10970	551	278	294	0,543	0,543	559,764	4,058	0	306	273	0,312	0,595	552,642	3,885	0
10990	552	271	297	0,543	0,543	557,794	4,031	0	307	275	0,312	0,595	551,722	3,825	0
11009	553	274	261	0,543	0,543	557,794	4,104	0	301	286	0,312	0,594	551,722	3,967	0
11029	554	319	340	0,543	0,542	557,794	4,059	0	304	285	0,312	0,594	551,722	3,791	0	26	290	305
11049	555	292	327	0,543	0,542	557,794	4,187	0	284	306	0,312	0,594	551,722	3,796	0	26	290	305
11069	556	268	328	0,543	0,542	557,794	4,104	0	300	283	0,312	0,594	551,722	3,838	0	26	290	305
11089	557	284	332	0,543	0,542	556,276	4,102	0	295	290	0,312	0,594	551,75	3,856	0	26	290	305
11109	558	293	273	0,544	0,542	556,276	3,832	0	297	316	0,312	0,594	551,75	3,903	0	26	290	305
11129	559	290	338	0,544	0,542	556,276	4,227	0	305	267	0,313	0,594	551,75	3,711	0	26	290	305
11149	560	289	281	0,544	0,541	556,276	3,992	0	318	322	0,313	0,594	551,75	3,954	0	26	290	305
11169	561	285	309	0,545	0,541	556,276	3,963	0	284	278	0,313	0,594	551,75	3,754	0	26	290	305
11189	562	286	333	0,545	0,541	553,804	3,916	0	287	300	0,314	0,594	552,258	3,852	0	26	290	305
11209	563	211	316	0,545	0,541	553,804	4,026	0	229	302	0,315	0,594	552,258	3,794	0
11229	564	174	313	0,546	0,541	553,804	3,989	0	195	283	0,316	0,593	552,258	3,934	0
11249	565	177	329	0,546	0,541	553,804	3,843	0	188	242	0,315	0,593	552,258	3,746	0
11269	566	163	351	0,546	0,541	553,804	4,19	0	194	309	0,315	0,593	552,258	3,821	0	27	183	315
11289	567	160	355	0,546	0,541	555,489	4,161	0	191	293	0,315	0,593	551,709	3,843	0	27	183	315
11309	568	178	349	0,546	0,541	555,489	3,996	0	168	279	0,315	0,593	551,709	3,79	0	27	183	315
11329	569	175	345	0,546	0,541	555,489	4,091	0	188	309	0,315	0,593	551,709	3,766	0	27	183	315
11348	570	171	336	0,546	0,541	555,489	4	0	211	298	0,315	0,593	551,709	3,767	0	27	183	315
11369	571	178	341	0,546	0,541	555,489	3,788	0	178	294	0,315	0,593	551,709	3,803	0	27	183	315
11388	572	177	339	0,546	0,541	553,159	3,78	0	196	294	0,315	0,593	551,218	3,79	0	27	183	315
11409	573	182	334	0,545	0,541	553,159	4,017	0	213	309	0,314	0,593	551,218	3,942	0	27	183	315
11428	574	170	332	0,545	0,541	553,159	3,994	0	202	278	0,314	0,593	551,218	3,753	0	27	183	315
11449	575	168	333	0,545	0,541	553,159	3,965	0	193	300	0,315	0,593	551,218	3,662	0	27	183	315
11468	576	167	327	0,546	0,541	553,159	3,93	0	200	282	0,315	0,593	551,218	3,876	0	27	183	315
11489	577	166	326	0,546	0,541	553,892	3,91	0	196	290	0,315	0,593	551,957	3,758	0	27	183	315
11508	578	194	331	0,546	0,541	553,892	3,967	0	188	307	0,315	0,593	551,957	3,968	0	27	183	315
11529	579	149	341	0,546	0,541	553,892	4,181	0	178	259	0,315	0,593	551,957	3,838	0
11548	580	177	342	0,546	0,541	553,892	4,116	0	182	310	0,315	0,593	551,957	3,847	0	28	177	317
11569	581	154	330	0,545	0,541	553,892	3,986	0	-800	-600	0,545	0,541	-1	-1	4	28	177	317
11588	582	165	337	0,545	0,541	554,058	4,08	0	-800	-600	0,314	0,594	-1	-1	4	28	177	317
11609	583	190	353	0,545	0,541	554,058	4,279	0	197	308	0,314	0,594	549,797	3,885	0	28	177	317
11627	584	171	330	0,545	0,541	554,058	4,037	0	196	289	0,314	0,594	549,797	3,811	0	28	177	317
11649	585	184	264	0,545	0,541	554,058	4,207	0	194	297	0,314	0,594	549,797	3,882	0	28	177	317
11667	586	166	326	0,545	0,541	554,058	4,235	0	198	319	0,314	0,594	549,797	3,905	0	29	181	321
11689	587	167	300	0,545	0,541	556,006	4,167	0	197	311	0,314	0,593	550,507	3,892	0	29	181	321
11707	588	180	332	0,545	0,541	556,006	3,997	0	179	299	0,314	0,593	550,507	4,138	0	29	181	321
11729	589	169	352	0,545	0,541	556,006	4,239	0	211	303	0,314	0,593	550,507	4,124	0	29	181	321
11747	590	165	333	0,545	0,541	556,006	4,273	0	201	299	0,314	0,593	550,507	3,727	0	29	181	321
11769	591	160	337	0,546	0,54	556,006	4,136	0	196	323	0,314	0,593	550,507	4,007	0	29	181	321
11787	592	156	344	0,546	0,54	554,572	4,266	0	192	324	0,314	0,592	551,46	4,018	0	29	181	321
11809	593	300	247	0,543	0,539	554,572	4,242	0	345	268	0,312	0,591	551,46	3,861	0
11827	594	-800	-600	0,31	0,591	-1	-1	4	444	315	0,31	0,591	551,46	4,168	0
11847	595	-800	-600	0,308	0,592	-1	-1	4	551	280	0,308	0,592	551,46	4,131	0
11867	596	-800	-600	0,307	0,592	-1	-1	4	564	257	0,307	0,592	551,46	3,999	0
11887	597	-800	-600	0,538	0,54	-1	-1	4	575	272	0,307	0,592	549,228	4,138	0
11907	598	-800	-600	0,306	0,592	-1	-1	4	551	253	0,306	0,592	549,228	3,907	0	30	551	263
11926	599	-800	-600	0,306	0,593	-1	-1	4	574	255	0,306	0,593	549,228	3,926	0	30	551	263
11946	600	-800	-600	0,306	0,593	-1	-1	4	545	255	0,306	0,593	549,228	3,876	0	30	551	263
11966	601	-800	-600	0,306	0,594	-1	-1	4	547	263	0,306	0,594	549,228	3,867	0	30	551	263
11986	602	-800	-600	0,538	0,541	-1	-1	4	550	269	0,307	0,595	546,751	3,841	0	30	551	263
12006	603	-800	-600	0,307	0,595	-1	-1	4	554	280	0,307	0,595	546,751	4,05	0	30	551	263
12026	604	-800	-600	0,307	0,596	-1	-1	4	562	258	0,307	0,596	546,751	4,204	0	30	551	263
12046	605	-800	-600	0,307	0,596	-1	-1	4	555	264	0,307	0,596	546,751	4,106	0	30	551	263
12066	606	-800	-600	0,308	0,597	-1	-1	4	537	269	0,308	0,597	546,751	3,956	0	30	551	263
12086	607	-800	-600	0,539	0,543	-1	-1	4	537	256	0,308	0,597	548,227	4,011	0	30	551	263
12106	608	-800	-600	0,307	0,598	-1	-1	4	569	296	0,307	0,598	548,227	3,954	0
12126	609	-800	-600	0,307	0,6	-1	-1	4	562	391	0,307	0,6	548,227	4,027	0
12146	610	-800	-600	0,307	0,601	-1	-1	4	532	409	0,307	0,601	548,227	3,944	0
12166	611	559	367	0,538	0,547	555,737	4,256	0	581	402	0,307	0,602	548,227	4,149	0
12186	612	560	366	0,537	0,548	556,966	4,265	0	572	409	0,306	0,602	550,514	4,179	0
12205	613	543	413	0,537	0,548	556,966	4,158	0	556	402	0,306	0,603	550,514	3,936	0
12226	614	533	350	0,537	0,549	556,966	4,021	0	568	377	0,306	0,603	550,514	4,076	0
12245	615	-800	-600	0,305	0,603	-1	-1	4	565	402	0,305	0,603	550,514	3,995	0
12265	616	586	376	0,537	0,549	556,966	4,261	0	552	405	0,305	0,603	550,514	4,14	0
12285	617	588	373	0,536	0,548	559,471	4,279	0	557	399	0,305	0,603	550,365	4,133	0
12305	618	-800	-600	-1	-1	-1	-1	4	-800	-600	-1	-1	-1	-1	4
12325	619	559	368	0,536	0,548	559,471	4,118	0	556	412	0,305	0,603	550,365	3,806	0
12345	620	548	399	0,536	0,548	559,471	4,029	0	515	437	0,305	0,603	550,365	4,164	0
12365	621	561	380	0,537	0,548	559,471	4,135	0	583	358	0,305	0,602	550,365	4,203	0
12385	622	558	395	0,537	0,548	558,761	4,106	0	578	349	0,306	0,602	550,662	4,244	0
12405	623	542	371	0,537	0,548	558,761	4,303	0	572	402	0,306	0,602	550,662	4,094	0
12425	624	567	398	0,537	0,548	558,761	4,19	0	534	448	0,306	0,602	550,662	4,17	0
12445	625	554	375	0,537	0,548	558,761	4,209	0	589	369	0,306	0,603	550,662	4,014	0
12465	626	540	414	0,537	0,549	558,761	4,135	0	551	349	0,306	0,603	550,662	3,633	0
12485	627	548	413	0,537	0,549	557,146	4,111	0	573	350	0,305	0,603	548,749	3,582	0
12505	628	533	413	0,537	0,549	557,146	4,23	0	546	462	0,305	0,603	548,749	4,321	0
12524	629	547	447	0,537	0,549	557,146	4,15	0	558	416	0,305	0,603	548,749	4,112	0
12544	630	564	415	0,537	0,549	557,146	4,285	0	567	425	0,306	0,603	548,749	4,04	0
12564	631	558	384	0,537	0,549	557,146	4,463	0	576	397	0,306	0,603	548,749	3,843	0
12584	632	554	392	0,537	0,549	556,81	4,473	0	586	392	0,306	0,603	551,164	3,745	0
12604	633	527	414	0,537	0,55	556,81	4,061	0	560	451	0,306	0,604	551,164	4,293	0
12624	634	559	379	0,537	0,55	556,81	4,237	0	590	421	0,306	0,604	551,164	4,104	0
12644	635	561	363	0,537	0,55	556,81	4,172	0	568	354	0,306	0,604	551,164	4,007	0
12664	636	-800	-600	0,305	0,604	-1	-1	4	557	408	0,305	0,604	551,164	4,09	0
12684	637	-800	-600	0,536	0,55	-1	-1	4	566	382	0,305	0,604	550,761	4,05	0
12704	638	559	383	0,536	0,549	559,427	4,397	0	541	437	0,305	0,604	550,761	4,225	0
12724	639	-800	-600	0,306	0,603	-1	-1	4	550	366	0,306	0,603	550,761	4,104	0
12744	640	504	368	0,537	0,548	559,427	4,555	0	479	443	0,306	0,602	550,761	4,513	0
12764	641	505	350	0,537	0,548	559,427	4,271	0	-800	-600	0,537	0,548	-1	-1	4
12784	642	504	353	0,537	0,548	556,962	4,253	0	-800	-600	0,306	0,602	-1	-1	4
12803	643	511	367	0,538	0,548	556,962	4,726	0	509	365	0,306	0,602	551,065	4,281	0
12823	644	494	342	0,537	0,548	556,962	4,46	0	502	378	0,306	0,602	551,065	4,235	0
12843	645	499	385	0,537	0,548	556,962	4,233	0	571	292	0,306	0,602	551,065	3,641	0
12863	646	519	354	0,537	0,548	556,962	4,386	0	538	316	0,306	0,602	551,065	3,719	0
12883	647	511	351	0,537	0,548	557,147	4,286	0	554	298	0,306	0,603	550,282	3,792	0
12903	648	490	341	0,538	0,548	557,147	4,488	0	500	399	0,306	0,603	550,282	4,024	0
12923	649	503	364	0,537	0,548	557,147	4,295	0	512	400	0,306	0,603	550,282	4,086	0
12943	650	500	367	0,537	0,548	557,147	4,209	0	479	331	0,306	0,603	550,282	4,022	0
12963	651	486	336	0,537	0,548	557,147	4,473	0	511	352	0,305	0,603	550,282	4,092	0
12983	652	491	348	0,536	0,548	557,395	4,356	0	499	332	0,305	0,603	549,29	4,065	0
13003	653	452	339	0,536	0,548	557,395	4,008	0	446	392	0,305	0,603	549,29	4,167	0
13023	654	410	332	0,537	0,548	557,395	3,998	0	431	373	0,306	0,603	549,29	3,994	0
13043	655	-800	-600	0,306	0,602	-1	-1	4	464	280	0,306	0,602	549,29	3,75	0
13063	656	393	341	0,537	0,548	557,395	4,22	0	423	396	0,306	0,602	549,29	4,132	0
13083	657	393	340	0,538	0,548	557,985	4,224	0	432	361	0,307	0,602	552,137	4,001	0
13103	658	399	335	0,538	0,547	557,985	4,228	0	393	233	0,307	0,602	552,137	3,681	0
13122	659	-800	-600	0,307	0,601	-1	-1	4	401	354	0,307	0,601	552,137	4,096	0
13142	660	392	301	0,538	0,547	557,985	4,239	0	-800	-600	0,538	0,547	-1	-1	4	31	411	342
13162	661	383	301	0,538	0,548	557,985	4,066	0	429	348	0,306	0,602	552,137	4,188	0	31	411	342
13182	662	383	300	0,538	0,548	559,338	4,075	0	429	349	0,307	0,602	551,21	4,181	0	31	411	342
13202	663	416	335	0,538	0,548	559,338	4,363	0	420	358	0,307	0,602	551,21	4,327	0	31	411	342
13222	664	421	341	0,538	0,548	559,338	4,232	0	419	366	0,307	0,602	551,21	4,353	0	31	411	342
13242	665	400	324	0,538	0,548	559,338	4,398	0	409	399	0,307	0,602	551,21	4,187	0	31	411	342
13262	666	365	386	0,539	0,548	559,338	4,338	0	325	269	0,308	0,602	551,21	3,948	0
13282	667	358	390	0,538	0,548	557,518	4,299	0	313	271	0,307	0,602	552,741	3,898	0
13302	668	-800	-600	0,307	0,602	-1	-1	4	360	404	0,307	0,602	552,741	4,661	0
13322	669	360	337	0,538	0,549	557,518	4,295	0	372	383	0,307	0,602	552,741	4,308	0
13342	670	343	360	0,538	0,549	557,518	4,294	0	-800	-600	0,538	0,549	-1	-1	4
13362	671	353	335	0,539	0,549	557,518	4,409	0	362	300	0,307	0,603	552,741	4,077	0
13381	672	346	343	0,539	0,549	556,758	4,441	0	362	300	0,308	0,603	552,71	4,077	0
13401	673	350	358	0,539	0,549	556,758	4,377	0	363	423	0,308	0,603	552,71	4,66	0
13421	674	353	374	0,539	0,549	556,758	4,578	0	376	342	0,308	0,603	552,71	4,415	0	32	376	366
13442	675	380	365	0,539	0,549	556,758	4,395	0	-800	-600	0,539	0,549	-1	-1	4	32	376	366
13461	676	372	365	0,539	0,549	556,758	4,399	0	394	379	0,307	0,603	552,71	4,384	0	32	376	366
13481	677	366	364	0,538	0,549	558,422	4,415	0	394	379	0,307	0,603	552,45	4,382	0	32	376	366
13501	678	361	331	0,539	0,549	558,422	4,359	0	378	398	0,307	0,603	552,45	4,81	0	32	376	366
13521	679	370	333	0,539	0,549	558,422	4,73	0	376	403	0,307	0,603	552,45	4,599	0	32	376	366
13541	680	360	295	0,539	0,549	558,422	4,288	0	381	423	0,307	0,603	552,45	4,688	0	32	376	366
13561	681	-800	-600	0,307	0,603	-1	-1	4	384	414	0,307	0,603	552,45	4,823	0	33	371	402
13581	682	-800	-600	0,538	0,549	-1	-1	4	386	424	0,307	0,603	552,198	4,739	0	33	371	402
13601	683	381	421	0,538	0,549	558,071	4,622	0	353	423	0,307	0,603	552,198	4,777	0	33	371	402
13621	684	382	407	0,538	0,549	558,071	4,607	0	373	385	0,306	0,603	552,198	4,634	0	33	371	402
13641	685	363	389	0,538	0,549	558,071	4,598	0	371	420	0,306	0,603	552,198	4,789	0	33	371	402
13661	686	366	384	0,538	0,549	558,071	4,538	0	368	384	0,306	0,603	552,198	4,619	0	33	371	402
13681	687	369	379	0,538	0,549	557,107	4,514	0	365	395	0,306	0,603	552,424	4,668	0	33	371	402
13701	688	389	440	0,538	0,549	557,107	5,001	0	361	430	0,306	0,604	552,424	4,702	0	34	368	417
13720	689	389	440	0,538	0,549	557,107	4,993	0	350	411	0,306	0,604	552,424	4,758	0	34	368	417
13740	690	380	444	0,538	0,549	557,107	4,871	0	378	411	0,306	0,604	552,424	4,788	0	34	368	417
13760	691	379	421	0,538	0,549	557,107	4,644	0	366	420	0,306	0,604	552,424	4,566	0	34	368	417
13780	692	377	419	0,537	0,549	557,988	4,587	0	368	411	0,306	0,604	550,883	4,578	0	34	368	417
13800	693	374	429	0,537	0,549	557,988	5,019	0	361	421	0,306	0,604	550,883	4,831	0	34	368	417
13820	694	365	412	0,537	0,549	557,988	4,844	0	364	420	0,306	0,604	550,883	4,723	0	34	368	417
13840	695	343	387	0,537	0,549	557,988	4,676	0	366	405	0,306	0,604	550,883	4,702	0	34	368	417
13860	696	375	397	0,537	0,549	557,988	4,666	0	393	367	0,306	0,604	550,883	4,422	0
13880	697	364	383	0,537	0,549	558,02	4,656	0	398	358	0,306	0,604	551,172	4,331	0
13900	698	355	405	0,537	0,55	558,02	4,368	0	384	369	0,306	0,604	551,172	3,895	0
13920	699	366	326	0,537	0,55	558,02	4,381	0	366	381	0,306	0,604	551,172	4,416	0
13940	700	-800	-600	0,305	0,604	-1	-1	4	414	388	0,305	0,604	551,172	4,284	0
13960	701	426	334	0,535	0,55	558,02	4,257	0	442	417	0,304	0,604	551,172	4,275	0
13980	702	426	333	0,536	0,549	558,186	4,259	0	450	428	0,304	0,604	551,923	4,272	0
13999	703	442	412	0,536	0,549	558,186	4,511	0	455	403	0,305	0,604	551,923	4,369	0
14019	704	-800	-600	0,305	0,604	-1	-1	4	447	377	0,305	0,604	551,923	4,374	0	35	436	345
14039	705	430	329	0,536	0,549	558,186	4,276	0	434	405	0,305	0,604	551,923	4,286	0	35	436	345
14059	706	-800	-600	0,305	0,604	-1	-1	4	443	354	0,305	0,604	551,923	4,338	0	35	436	345
14079	707	-800	-600	0,536	0,549	-1	-1	4	437	357	0,305	0,604	550,915	4,309	0	35	436	345
14099	708	429	290	0,536	0,549	556,983	4,127	0	436	386	0,304	0,604	550,915	4,256	0	35	436	345
14119	709	437	312	0,536	0,549	556,983	4,175	0	-800	-600	0,536	0,549	-1	-1	4	35	436	345
14139	710	461	399	0,536	0,549	556,983	4,461	0	451	375	0,305	0,604	550,915	4,269	0
14159	711	430	327	0,536	0,549	556,983	4,239	0	444	406	0,305	0,604	550,915	4,181	0
14179	712	441	360	0,537	0,549	557,542	4,36	0	445	407	0,305	0,604	550,454	4,178	0
14199	713	428	344	0,537	0,549	557,542	4,234	0	443	373	0,305	0,604	550,454	4,161	0
14219	714	514	322	0,536	0,549	557,542	4,21	0	537	318	0,305	0,603	550,454	4,139	0
14239	715	-800	-600	0,303	0,603	-1	-1	4	586	335	0,303	0,603	550,454	4,079	0
14259	716	-800	-600	0,303	0,603	-1	-1	4	592	342	0,303	0,603	550,454	4,189	0
14279	717	-800	-600	0,533	0,549	-1	-1	4	597	353	0,302	0,603	547,155	4,142	0
14299	718	-800	-600	0,302	0,603	-1	-1	4	614	327	0,302	0,603	547,155	3,915	0
14318	719	-800	-600	0,302	0,603	-1	-1	4	604	319	0,302	0,603	547,155	4,151	0
14338	720	-800	-600	0,302	0,603	-1	-1	4	583	338	0,302	0,603	547,155	4,06	0
14358	721	-800	-600	0,302	0,603	-1	-1	4	601	307	0,302	0,603	547,155	4,156	0
14378	722	-800	-600	0,532	0,549	-1	-1	4	594	308	0,301	0,603	548,72	4,138	0
14398	723	-800	-600	0,301	0,603	-1	-1	4	626	301	0,301	0,603	548,72	4,123	0
14418	724	-800	-600	0,301	0,603	-1	-1	4	597	315	0,301	0,603	548,72	4,098	0
14438	725	-800	-600	0,301	0,603	-1	-1	4	617	309	0,301	0,603	548,72	3,968	0
14458	726	-800	-600	0,301	0,604	-1	-1	4	596	315	0,301	0,604	548,72	3,992	0
14478	727	-800	-600	0,533	0,549	-1	-1	4	602	314	0,301	0,604	548,307	4,013	0
14498	728	-800	-600	0,301	0,604	-1	-1	4	637	348	0,301	0,604	548,307	4,065	0	36	633	343
14518	729	-800	-600	0,301	0,604	-1	-1	4	654	350	0,301	0,604	548,307	4,21	0	36	633	343
14538	730	-800	-600	0,301	0,604	-1	-1	4	640	334	0,301	0,604	548,307	4,13	0	36	633	343
14558	731	-800	-600	0,3	0,604	-1	-1	4	641	336	0,3	0,604	548,307	4,021	0	36	633	343
14577	732	-800	-600	0,531	0,549	-1	-1	4	641	340	0,3	0,604	547,365	4,063	0	36	633	343
14597	733	-800	-600	0,3	0,604	-1	-1	4	617	357	0,3	0,604	547,365	4,003	0	36	633	343
14617	734	-800	-600	0,3	0,604	-1	-1	4	624	350	0,3	0,604	547,365	4,072	0	36	633	343
14637	735	-800	-600	0,3	0,604	-1	-1	4	645	348	0,3	0,604	547,365	3,904	0	36	633	343
14657	736	-800	-600	0,3	0,604	-1	-1	4	632	353	0,3	0,604	547,365	4,085	0	36	633	343
14677	737	-800	-600	0,531	0,548	-1	-1	4	642	349	0,3	0,603	547,497	4,035	0	36	633	343
14697	738	-800	-600	0,299	0,603	-1	-1	4	625	342	0,299	0,603	547,497	3,732	0	36	633	343
14717	739	-800	-600	0,299	0,603	-1	-1	4	612	343	0,299	0,603	547,497	4,036	0	36	633	343
14737	740	639	349	0,531	0,548	552,116	4,154	0	617	342	0,299	0,604	547,497	3,973	0	36	633	343
14757	741	-800	-600	0,299	0,604	-1	-1	4	633	345	0,299	0,604	547,497	4,103	0	36	633	343
14777	742	-800	-600	0,531	0,549	-1	-1	4	629	345	0,3	0,604	548,042	4,109	0	36	633	343
14797	743	-800	-600	0,3	0,603	-1	-1	4	635	345	0,3	0,603	548,042	4,157	0	36	633	343
14817	744	-800	-600	0,3	0,603	-1	-1	4	640	339	0,3	0,603	548,042	4,237	0	36	633	343
14837	745	-800	-600	0,299	0,604	-1	-1	4	639	326	0,299	0,604	548,042	4,081	0	36	633	343
14857	746	-800	-600	0,299	0,604	-1	-1	4	641	356	0,299	0,604	548,042	4,053	0
14877	747	-800	-600	0,53	0,549	-1	-1	4	640	351	0,298	0,604	547,422	4,019	0
14897	748	-800	-600	0,298	0,604	-1	-1	4	631	354	0,298	0,604	547,422	3,893	0
14916	749	-800	-600	0,299	0,604	-1	-1	4	635	345	0,299	0,604	547,422	4,114	0
14936	750	-800	-600	0,299	0,604	-1	-1	4	628	359	0,299	0,604	547,422	4,195	0
14956	751	-800	-600	0,3	0,604	-1	-1	4	529	364	0,3	0,604	547,422	4,109	0
14976	752	-800	-600	0,534	0,549	-1	-1	4	521	360	0,304	0,604	551,019	4,161	0
14996	753	339	333	0,535	0,549	556,695	4,149	0	334	437	0,304	0,604	551,019	4,56	0
15016	754	329	373	0,535	0,549	556,695	4,355	0	335	343	0,304	0,604	551,019	4,032	0
15036	755	317	349	0,535	0,549	556,695	4,336	0	326	297	0,304	0,604	551,019	3,61	0
15056	756	316	405	0,535	0,549	556,695	4,28	0	287	291	0,304	0,604	551,019	3,652	0
15076	757	315	409	0,536	0,549	555,738	4,242	0	275	282	0,305	0,604	554,15	3,715	0
15096	758	286	387	0,537	0,549	555,738	4,146	0	344	374	0,305	0,603	554,15	4,04	0	37	325	376
15116	759	297	434	0,537	0,549	555,738	4,339	0	345	350	0,306	0,603	554,15	4,372	0	37	325	376
15136	760	325	355	0,537	0,549	555,738	4,478	0	311	375	0,305	0,603	554,15	4,234	0	37	325	376
15156	761	291	384	0,536	0,549	555,738	4,498	0	355	377	0,305	0,604	554,15	4,267	0	37	325	376
15175	762	304	386	0,536	0,549	557,8	4,533	0	349	379	0,304	0,604	552,57	4,288	0	37	325	376
15195	763	331	396	0,536	0,549	557,8	4,398	0	346	329	0,304	0,604	552,57	4,169	0	37	325	376
15215	764	-800	-600	0,304	0,604	-1	-1	4	358	391	0,304	0,604	552,57	4,219	0
15235	765	323	411	0,536	0,55	557,8	4,365	0	313	342	0,304	0,604	552,57	4,044	0
15255	766	-800	-600	0,304	0,604	-1	-1	4	348	357	0,304	0,604	552,57	4,165	0
15275	767	-800	-600	0,536	0,55	-1	-1	4	343	378	0,305	0,604	552,514	4,146	0
15295	768	254	425	0,537	0,55	555,478	4,39	0	273	389	0,305	0,604	552,514	4,203	0
15315	769	255	339	0,537	0,55	555,478	4,126	0	282	351	0,305	0,604	552,514	4,003	0
15335	770	-800	-600	0,305	0,604	-1	-1	4	264	415	0,305	0,604	552,514	4,261	0	38	262	416
15355	771	232	409	0,537	0,55	555,478	4,365	0	259	387	0,305	0,604	552,514	3,988	0	38	262	416
15375	772	231	407	0,537	0,55	557,838	4,383	0	258	383	0,306	0,605	553,089	4,073	0	38	262	416
15395	773	250	421	0,537	0,551	557,838	4,725	0	293	388	0,306	0,605	553,089	4,142	0	38	262	416
15415	774	264	444	0,537	0,551	557,838	4,619	0	265	379	0,306	0,605	553,089	4,07	0	38	262	416
15435	775	273	423	0,537	0,551	557,838	4,666	0	262	424	0,306	0,605	553,089	4,382	0	38	262	416
15455	776	263	434	0,537	0,551	557,838	4,676	0	277	425	0,306	0,605	553,089	4,134	0	38	262	416
15475	777	265	441	0,537	0,551	557,163	4,68	0	263	425	0,306	0,604	552,319	4,17	0	38	262	416
15494	778	236	427	0,537	0,551	557,163	4,771	0	284	424	0,305	0,605	552,319	4,816	0	38	262	416
15514	779	274	419	0,537	0,551	557,163	4,499	0	271	431	0,305	0,605	552,319	4,516	0	38	262	416
15534	780	222	427	0,537	0,551	557,163	4,488	0	218	405	0,306	0,605	552,319	4,198	0
15554	781	228	397	0,538	0,551	557,163	4,263	0	249	409	0,306	0,605	552,319	4,183	0
15574	782	234	393	0,538	0,551	556,439	4,176	0	223	409	0,306	0,605	553,916	4,179	0
15594	783	237	453	0,537	0,552	556,439	4,439	0	242	423	0,306	0,605	553,916	4,569	0
15614	784	236	428	0,537	0,552	556,439	4,371	0	242	377	0,306	0,606	553,916	4,287	0
15634	785	254	385	0,538	0,552	556,439	4,305	0	257	338	0,306	0,606	553,916	4,159	0
15654	786	-800	-600	0,307	0,605	-1	-1	4	251	419	0,307	0,605	553,916	4,294	0
15674	787	-800	-600	0,538	0,552	-1	-1	4	254	388	0,307	0,605	551,735	4,238	0
15694	788	201	410	0,538	0,552	554,642	4,325	0	239	403	0,307	0,605	551,735	4,335	0
15714	789	204	346	0,538	0,552	554,642	4,153	0	247	409	0,307	0,605	551,735	4,245	0
15734	790	248	453	0,538	0,551	554,642	4,512	0	252	339	0,306	0,605	551,735	4,009	0
15753	791	248	428	0,537	0,551	554,642	4,885	0	262	424	0,306	0,605	551,735	4,581	0
15773	792	247	423	0,535	0,55	555,858	4,946	0	268	410	0,304	0,604	552,435	4,503	0
15793	793	386	355	0,534	0,55	555,858	4,681	0	423	374	0,303	0,604	552,435	4,415	0
15813	794	-800	-600	0,304	0,604	-1	-1	4	415	351	0,304	0,604	552,435	4,313	0
15833	795	-800	-600	0,304	0,603	-1	-1	4	404	307	0,304	0,603	552,435	4,355	0
15853	796	393	326	0,536	0,55	555,858	4,41	0	413	354	0,304	0,603	552,435	4,264	0	39	390	357
15873	797	393	327	0,536	0,55	554,684	4,401	0	408	341	0,305	0,603	552,085	4,26	0	39	390	357
15893	798	369	375	0,536	0,55	554,684	4,697	0	384	320	0,305	0,603	552,085	4,176	0	39	390	357
15913	799	361	354	0,536	0,55	554,684	4,373	0	411	354	0,305	0,603	552,085	4,404	0	39	390	357
15933	800	370	369	0,536	0,55	554,684	4,305	0	389	360	0,305	0,603	552,085	4,306	0	39	390	357
15953	801	401	352	0,536	0,55	554,684	4,404	0	400	387	0,305	0,603	552,085	4,413	0	39	390	357
15973	802	401	355	0,536	0,55	555,837	4,4	0	390	400	0,305	0,603	551,715	4,38	0	39	390	357
15993	803	-800	-600	0,305	0,603	-1	-1	4	427	357	0,305	0,603	551,715	4,168	0
16013	804	366	357	0,537	0,55	555,837	4,237	0	407	360	0,305	0,603	551,715	4,012	0	40	353	369
16033	805	343	388	0,537	0,55	555,837	4,524	0	381	345	0,306	0,604	551,715	4,278	0	40	353	369
16053	806	357	379	0,537	0,55	555,837	4,05	0	376	386	0,306	0,604	551,715	4,199	0	40	353	369
16073	807	346	369	0,537	0,55	556,287	4,086	0	372	387	0,305	0,604	551,754	4,191	0	40	353	369
16092	808	335	369	0,537	0,551	556,287	4,195	0	363	375	0,305	0,604	551,754	3,995	0	40	353	369
16113	809	351	389	0,537	0,551	556,287	4,133	0	359	369	0,305	0,604	551,754	4,033	0	40	353	369
16132	810	361	366	0,537	0,551	556,287	4,262	0	339	373	0,305	0,604	551,754	4,135	0	40	353	369
16152	811	333	377	0,537	0,55	556,287	4,268	0	358	346	0,306	0,604	551,754	4,131	0	40	353	369
16172	812	344	380	0,537	0,551	557,251	4,281	0	351	341	0,306	0,604	551,751	4,127	0	40	353	369
16192	813	318	362	0,538	0,551	557,251	4,287	0	369	353	0,306	0,604	551,751	4,146	0	40	353	369
16212	814	354	421	0,537	0,55	557,251	4,453	0	366	385	0,306	0,604	551,751	4,181	0
16232	815	341	345	0,537	0,55	557,251	4,149	0	344	382	0,306	0,604	551,751	4,006	0
16252	816	348	382	0,537	0,551	557,251	4,202	0	351	397	0,305	0,604	551,751	4,108	0
16272	817	343	395	0,537	0,55	556,226	4,194	0	343	401	0,305	0,604	550,742	4,072	0
16292	818	334	327	0,537	0,55	556,226	4,199	0	351	354	0,305	0,604	550,742	3,982	0
16312	819	388	276	0,536	0,55	556,226	4,214	0	394	363	0,305	0,604	550,742	4,02	0
16332	820	-800	-600	0,305	0,604	-1	-1	4	413	344	0,305	0,604	550,742	4,226	0
16352	821	384	323	0,537	0,549	556,226	4,201	0	409	348	0,306	0,603	550,742	4,208	0
16371	822	384	323	0,538	0,549	556,559	4,204	0	405	347	0,306	0,603	550,469	4,187	0
16391	823	363	330	0,538	0,549	556,559	4,478	0	399	355	0,306	0,603	550,469	4,139	0
16411	824	390	323	0,538	0,549	556,559	4,172	0	398	344	0,306	0,603	550,469	4,111	0
16431	825	-800	-600	0,306	0,603	-1	-1	4	379	379	0,306	0,603	550,469	4,184	0
16451	826	380	339	0,538	0,549	556,559	4,531	0	400	367	0,306	0,603	550,469	4,447	0
16471	827	380	340	0,538	0,549	556,083	4,528	0	393	368	0,306	0,603	553,597	4,502	0
16491	828	380	306	0,537	0,549	556,083	4,266	0	366	315	0,306	0,603	553,597	4,182	0
16511	829	-800	-600	0,305	0,603	-1	-1	4	401	358	0,305	0,603	553,597	4,242	0
16531	830	363	367	0,537	0,55	556,083	4,342	0	403	361	0,305	0,603	553,597	4,433	0
16551	831	360	293	0,537	0,55	556,083	4,21	0	355	277	0,305	0,604	553,597	3,947	0
16571	832	360	292	0,536	0,551	557,171	4,218	0	373	300	0,304	0,604	551,079	3,987	0
16591	833	382	297	0,535	0,551	557,171	4,337	0	411	379	0,303	0,605	551,079	4,227	0
16611	834	377	330	0,535	0,552	557,171	4,506	0	389	393	0,302	0,605	551,079	4,454	0
16631	835	377	318	0,534	0,553	557,171	4,415	0	422	365	0,302	0,606	551,079	4,373	0
16651	836	379	372	0,533	0,553	557,171	4,367	0	366	263	0,301	0,606	551,079	3,891	0
16670	837	376	382	0,533	0,553	556,733	4,428	0	367	252	0,3	0,607	551,755	3,961	0
16690	838	392	400	0,532	0,554	556,733	4,971	0	372	270	0,3	0,607	551,755	3,861	0
16710	839	380	406	0,531	0,554	556,733	4,89	0	411	379	0,299	0,607	551,755	4,518	0	41	383	398
16730	840	368	396	0,53	0,554	556,733	4,767	0	392	384	0,298	0,608	551,755	4,341	0	41	383	398
16750	841	399	416	0,53	0,555	556,733	4,867	0	396	353	0,298	0,608	551,755	4,23	0	41	383	398
16770	842	390	416	0,53	0,555	556,807	4,819	0	399	346	0,297	0,609	552,745	4,127	0	41	383	398
16790	843	392	411	0,529	0,555	556,807	4,927	0	390	399	0,297	0,609	552,745	4,688	0	41	383	398
16810	844	373	388	0,529	0,555	556,807	4,772	0	-800	-600	0,529	0,555	-1	-1	4	41	383	398
16830	845	369	391	0,53	0,555	556,807	4,892	0	414	410	0,297	0,609	552,745	4,939	0	41	383	398
16850	846	376	400	0,529	0,555	556,807	4,761	0	387	418	0,297	0,609	552,745	4,695	0	41	383	398
16870	847	377	387	0,529	0,555	557,737	4,806	0	386	417	0,297	0,609	554,225	4,707	0	41	383	398
16890	848	386	403	0,53	0,555	557,737	4,705	0	382	375	0,297	0,608	554,225	4,61	0	41	383	398
16910	849	374	409	0,53	0,555	557,737	4,823	0	376	403	0,297	0,608	554,225	4,518	0	41	383	398
16930	850	380	411	0,53	0,555	557,737	4,703	0	363	437	0,297	0,608	554,225	4,773	0	41	383	398
16949	851	359	385	0,53	0,555	557,737	4,918	0	434	398	0,298	0,608	554,225	4,615	0
16969	852	355	387	0,53	0,555	557,219	4,905	0	433	407	0,298	0,608	553,65	4,629	0
16989	853	386	417	0,53	0,555	557,219	4,727	0	384	409	0,298	0,608	553,65	4,431	0
17009	854	382	315	0,53	0,555	557,219	4,134	0	390	373	0,297	0,609	553,65	4,58	0
17029	855	369	362	0,53	0,556	557,219	4,189	0	410	368	0,297	0,609	553,65	4,311	0
17049	856	344	335	0,529	0,556	557,219	4,231	0	396	363	0,297	0,609	553,65	3,851	0
17069	857	338	357	0,529	0,556	557,993	4,279	0	403	359	0,297	0,608	553,214	3,807	0
17089	858	343	397	0,53	0,555	557,993	4,366	0	344	391	0,298	0,608	553,214	4,201	0
17109	859	226	346	0,531	0,555	557,993	4,166	0	248	301	0,3	0,608	553,214	3,742	0	42	251	334
17129	860	223	360	0,532	0,555	557,993	4,348	0	271	340	0,3	0,608	553,214	4,009	0	42	251	334
17149	861	259	335	0,532	0,555	557,993	4,388	0	-800	-600	0,532	0,555	-1	-1	4	42	251	334
17170	862	269	336	0,532	0,555	557,391	4,331	0	-800	-600	0,301	0,608	-1	-1	4	42	251	334
17189	863	221	353	0,532	0,555	557,391	3,979	0	259	316	0,301	0,608	551,988	4,223	0	42	251	334
17209	864	239	356	0,532	0,555	557,391	4,224	0	249	294	0,301	0,607	551,988	3,896	0	42	251	334
17229	865	243	370	0,532	0,555	557,391	4,217	0	252	285	0,301	0,607	551,988	3,987	0	42	251	334
17249	866	236	390	0,532	0,555	557,391	4,377	0	246	329	0,301	0,608	551,988	4,107	0	43	234	344
17268	867	236	400	0,533	0,555	554,838	4,406	0	247	317	0,301	0,608	552,503	3,96	0	43	234	344
17290	868	227	351	0,532	0,556	554,838	4,114	0	263	310	0,3	0,608	552,503	3,863	0	43	234	344
17308	869	215	342	0,532	0,556	554,838	4,042	0	236	342	0,3	0,608	552,503	3,755	0	43	234	344
17329	870	233	303	0,532	0,556	554,838	3,951	0	239	351	0,3	0,608	552,503	3,908	0	43	234	344
17348	871	214	381	0,531	0,556	554,838	3,983	0	250	323	0,299	0,608	552,503	3,749	0	43	234	344
17369	872	220	371	0,531	0,556	553,547	3,924	0	236	343	0,299	0,608	552,227	3,795	0	43	234	344
17388	873	179	310	0,531	0,556	553,547	3,946	0	210	260	0,3	0,607	552,227	3,755	0
17409	874	188	345	0,532	0,555	553,547	3,876	0	226	317	0,301	0,607	552,227	3,948	0	44	188	321
17428	875	175	329	0,532	0,555	553,547	4,013	0	204	289	0,301	0,607	552,227	3,79	0	44	188	321
17449	876	189	335	0,533	0,555	553,547	3,925	0	210	281	0,301	0,607	552,227	3,943	0	44	188	321
17468	877	187	341	0,533	0,555	551,604	3,909	0	215	304	0,301	0,607	552,557	3,891	0	44	188	321
17489	878	170	340	0,533	0,555	551,604	4,058	0	214	302	0,301	0,607	552,557	3,865	0	44	188	321
17508	879	178	326	0,533	0,555	551,604	3,945	0	-800	-600	0,533	0,555	-1	-1	4	44	188	321
17529	880	168	340	0,533	0,555	551,604	4,016	0	-800	-600	0,533	0,555	-1	-1	4	44	188	321
17547	881	176	324	0,533	0,555	551,604	3,785	0	212	316	0,301	0,607	552,557	3,942	0	45	185	300
17569	882	170	325	0,533	0,555	553,769	3,769	0	212	318	0,301	0,607	551,294	3,933	0	45	185	300
17587	883	174	328	0,533	0,555	553,769	3,936	0	192	285	0,301	0,607	551,294	3,599	0	45	185	300
17609	884	155	317	0,533	0,555	553,769	3,985	0	225	283	0,301	0,607	551,294	3,655	0	45	185	300
17627	885	169	332	0,533	0,555	553,769	3,813	0	213	277	0,301	0,607	551,294	3,746	0	45	185	300
17649	886	139	314	0,532	0,555	553,769	4,029	0	209	256	0,301	0,607	551,294	3,88	0	45	185	300
17667	887	139	319	0,532	0,555	553,114	3,982	0	224	249	0,301	0,607	552,257	3,961	0	45	185	300
17689	888	171	343	0,532	0,555	553,114	3,917	0	204	292	0,301	0,607	552,257	3,808	0
17707	889	181	329	0,533	0,556	553,114	3,928	0	206	296	0,301	0,607	552,257	3,747	0
17727	890	194	322	0,533	0,556	553,114	4,006	0	191	283	0,301	0,607	552,257	3,781	0
17747	891	180	321	0,533	0,556	553,114	4,134	0	203	315	0,301	0,607	552,257	3,957	0
17767	892	184	320	0,533	0,555	554,23	4,186	0	199	315	0,301	0,607	553,069	3,953	0
17787	893	190	347	0,533	0,556	554,23	4,15	0	-800	-600	0,533	0,556	-1	-1	4
17807	894	187	344	0,533	0,556	554,23	4,032	0	203	249	0,301	0,607	553,069	3,922	0
17827	895	158	340	0,533	0,556	554,23	4,353	0	193	303	0,301	0,607	553,069	3,836	0
17847	896	158	318	0,533	0,555	554,23	3,96	0	221	265	0,301	0,607	553,069	3,876	0	46	195	301
17866	897	155	310	0,533	0,555	556,699	4,06	0	226	292	0,301	0,607	550,843	3,817	0	46	195	301
17886	898	172	319	0,533	0,555	556,699	3,955	0	189	290	0,301	0,607	550,843	3,81	0	46	195	301
17906	899	191	332	0,533	0,555	556,699	4,089	0	206	301	0,301	0,607	550,843	3,862	0	46	195	301
17926	900	165	331	0,533	0,555	556,699	4,177	0	209	265	0,301	0,607	550,843	3,868	0	46	195	301
17946	901	174	312	0,533	0,555	556,699	4,19	0	235	273	0,301	0,607	550,843	4,11	0	46	195	301
17966	902	181	320	0,531	0,555	554,021	4,183	0	244	277	0,299	0,606	553,674	4,183	0	46	195	301
17986	903	444	287	0,528	0,554	554,021	4,106	0	456	297	0,297	0,606	553,674	4,026	0
18006	904	-800	-600	0,295	0,606	-1	-1	4	529	264	0,295	0,606	553,674	3,925	0
18026	905	-800	-600	0,295	0,606	-1	-1	4	526	293	0,295	0,606	553,674	3,927	0
18046	906	493	233	0,527	0,554	554,021	4,105	0	566	262	0,295	0,606	553,674	4,064	0
18066	907	494	232	0,527	0,554	554,197	4,106	0	575	274	0,295	0,605	550,972	3,998	0
18086	908	-800	-600	0,295	0,605	-1	-1	4	557	272	0,295	0,605	550,972	4,037	0
18106	909	-800	-600	0,294	0,605	-1	-1	4	571	285	0,294	0,605	550,972	4,008	0
18126	910	-800	-600	0,294	0,605	-1	-1	4	551	285	0,294	0,605	550,972	4,043	0
18145	911	-800	-600	0,294	0,606	-1	-1	4	520	317	0,294	0,606	550,972	4,094	0
18165	912	-800	-600	0,526	0,554	-1	-1	4	519	327	0,294	0,605	551,282	4,095	0
18185	913	516	295	0,526	0,554	553,99	4,303	0	540	298	0,294	0,605	551,282	4,144	0	47	535	299
18205	914	-800	-600	0,294	0,605	-1	-1	4	545	298	0,294	0,605	551,282	4,069	0	47	535	299
18225	915	538	270	0,527	0,554	553,99	4,245	0	543	293	0,294	0,605	551,282	4,098	0	47	535	299
18245	916	507	291	0,527	0,554	553,99	4,162	0	548	311	0,295	0,605	551,282	4,103	0	47	535	299
18265	917	507	290	0,527	0,554	554,392	4,165	0	548	312	0,295	0,605	550,546	4,103	0	47	535	299
18285	918	530	314	0,527	0,554	554,392	4,367	0	529	298	0,295	0,605	550,546	3,926	0	47	535	299
18305	919	538	328	0,527	0,554	554,392	4,317	0	546	293	0,295	0,605	550,546	4,083	0	47	535	299
18325	920	452	342	0,527	0,555	554,392	4,068	0	459	387	0,296	0,607	550,546	4,288	0
18345	921	445	406	0,527	0,557	554,392	4,073	0	433	465	0,296	0,608	550,546	4,061	0
18365	922	437	422	0,527	0,556	556,517	4,093	0	407	500	0,295	0,608	552,426	4,135	0
18385	923	458	482	0,527	0,557	556,517	4,338	0	446	440	0,295	0,608	552,426	4,07	0
18405	924	439	364	0,527	0,556	556,517	4,006	0	454	455	0,295	0,608	552,426	4,275	0
18425	925	415	328	0,527	0,556	556,517	4,011	0	442	448	0,295	0,608	552,426	4,21	0
18445	926	413	455	0,528	0,556	556,517	4,241	0	431	469	0,295	0,608	552,426	4,157	0
18464	927	407	384	0,528	0,556	557,234	4,073	0	431	473	0,295	0,608	550,584	4,237	0	48	426	437
18484	928	417	451	0,528	0,557	557,234	4,293	0	445	435	0,295	0,608	550,584	4,034	0	48	426	437
18504	929	439	429	0,528	0,557	557,234	4,181	0	434	455	0,296	0,608	550,584	4,107	0	48	426	437
18524	930	408	438	0,528	0,557	557,234	4,227	0	452	455	0,296	0,608	550,584	4,184	0	48	426	437
18544	931	418	424	0,529	0,557	557,234	4,227	0	417	429	0,296	0,608	550,584	4,056	0	48	426	437
18564	932	421	426	0,529	0,556	556,007	4,217	0	416	435	0,297	0,607	554,256	4,14	0	48	426	437
18584	933	375	449	0,529	0,556	556,007	4,647	0	406	381	0,297	0,607	554,256	4,184	0
18604	934	373	441	0,529	0,556	556,007	4,307	0	421	393	0,296	0,607	554,256	4,416	0
18624	935	376	360	0,529	0,556	556,007	4,181	0	401	408	0,296	0,607	554,256	4,141	0	49	377	403
18644	936	364	382	0,528	0,556	556,007	4,08	0	386	425	0,296	0,607	554,256	4,21	0	49	377	403
18664	937	362	404	0,528	0,556	556,048	3,979	0	386	441	0,296	0,607	551,887	4,242	0	49	377	403
18684	938	364	397	0,528	0,556	556,048	4,328	0	405	425	0,296	0,607	551,887	4,15	0	49	377	403
18704	939	385	365	0,528	0,556	556,048	4,121	0	368	443	0,296	0,607	551,887	4,279	0	49	377	403
18724	940	351	327	0,528	0,556	556,048	4,157	0	402	427	0,296	0,608	551,887	4,287	0	49	377	403
18743	941	410	380	0,529	0,557	556,048	4,407	0	411	404	0,296	0,608	551,887	4,208	0
18763	942	407	352	0,529	0,557	557,606	4,331	0	402	406	0,296	0,608	553,339	4,291	0
18784	943	365	365	0,529	0,557	557,606	4,371	0	403	431	0,296	0,608	553,339	4,315	0
18803	944	386	368	0,529	0,557	557,606	4,131	0	410	375	0,297	0,608	553,339	4,146	0	50	396	388
18823	945	389	396	0,529	0,557	557,606	4,475	0	391	389	0,297	0,609	553,339	4,495	0	50	396	388
18843	946	388	298	0,529	0,557	557,606	4,123	0	399	435	0,297	0,609	553,339	4,342	0	50	396	388
18863	947	389	303	0,529	0,557	555,865	4,222	0	397	412	0,297	0,609	552,488	4,341	0	50	396	388
18883	948	407	364	0,529	0,557	555,865	4,434	0	401	392	0,296	0,609	552,488	4,194	0	50	396	388
18903	949	369	404	0,529	0,557	555,865	4,373	0	429	368	0,296	0,609	552,488	4,139	0	50	396	388
18923	950	373	394	0,528	0,557	555,865	4,301	0	406	399	0,296	0,609	552,488	4,441	0	50	396	388
18943	951	404	387	0,528	0,557	555,865	4,444	0	408	415	0,296	0,609	552,488	4,201	0	50	396	388
18963	952	386	381	0,528	0,557	555,734	4,395	0	416	414	0,296	0,609	551,206	4,24	0	50	396	388
18983	953	382	422	0,528	0,558	555,734	4,592	0	404	379	0,296	0,609	551,206	4,162	0	50	396	388
19003	954	381	415	0,529	0,558	555,734	4,481	0	421	408	0,296	0,609	551,206	4,248	0	50	396	388
19023	955	379	376	0,529	0,558	555,734	4,314	0	412	391	0,296	0,609	551,206	3,963	0	50	396	388
19043	956	404	286	0,529	0,558	555,734	3,773	0	408	408	0,296	0,609	551,206	4,314	0
19062	957	407	258	0,529	0,558	558,352	3,624	0	415	400	0,296	0,609	553,884	4,26	0
19082	958	354	343	0,528	0,557	558,352	4,287	0	394	370	0,297	0,608	553,884	4,063	0
19102	959	368	318	0,529	0,557	558,352	4,563	0	411	381	0,296	0,608	553,884	4,541	0
19122	960	371	313	0,528	0,557	558,352	4,355	0	408	363	0,296	0,609	553,884	4,29	0
19142	961	387	364	0,528	0,558	558,352	4,375	0	400	350	0,296	0,609	553,884	4,062	0
19162	962	393	354	0,528	0,558	556,453	4,381	0	408	351	0,296	0,609	552,414	4,227	0
19182	963	411	397	0,528	0,558	556,453	4,518	0	416	363	0,296	0,609	552,414	4,115	0	51	403	382
19202	964	-800	-600	0,296	0,609	-1	-1	4	393	396	0,296	0,609	552,414	4,333	0	51	403	382
19222	965	400	343	0,528	0,558	556,453	4,164	0	401	404	0,296	0,609	552,414	4,193	0	51	403	382
19242	966	405	402	0,528	0,558	556,453	4,376	0	430	353	0,295	0,609	552,414	4,137	0	51	403	382
19262	967	405	401	0,528	0,558	557,367	4,383	0	422	371	0,295	0,61	551,813	4,209	0	51	403	382
19282	968	400	369	0,528	0,558	557,367	4,612	0	391	385	0,295	0,609	551,813	4,506	0	51	403	382
19302	969	386	295	0,528	0,558	557,367	4,263	0	396	361	0,296	0,609	551,813	4,209	0
19321	970	368	300	0,528	0,557	557,367	4,274	0	428	297	0,296	0,608	551,813	4,115	0
19341	971	370	312	0,528	0,557	557,367	4,406	0	412	346	0,296	0,608	551,813	4,209	0	52	379	331
19361	972	372	319	0,529	0,557	556,656	4,212	0	425	320	0,297	0,608	551,756	4,177	0	52	379	331
19381	973	387	281	0,529	0,557	556,656	4,369	0	390	337	0,297	0,608	551,756	4,483	0	52	379	331
19401	974	356	304	0,529	0,557	556,656	4,3	0	409	347	0,297	0,609	551,756	4,493	0	52	379	331
19421	975	369	304	0,529	0,557	556,656	4,366	0	376	342	0,297	0,609	551,756	4,174	0	52	379	331
19441	976	374	322	0,529	0,558	556,656	4,118	0	389	353	0,296	0,609	551,756	4,158	0	52	379	331
19461	977	362	329	0,528	0,558	555,914	4,073	0	390	354	0,296	0,609	552,608	4,148	0	52	379	331
19481	978	369	355	0,528	0,558	555,914	4,47	0	395	335	0,296	0,609	552,608	4,434	0	52	379	331
19501	979	369	318	0,528	0,558	555,914	4,42	0	401	367	0,296	0,61	552,608	4,331	0	52	379	331
19521	980	369	336	0,528	0,558	555,914	4,388	0	-800	-600	0,528	0,558	-1	-1	4	52	379	331
19541	981	368	322	0,528	0,558	555,914	4,6	0	390	348	0,296	0,61	552,608	4,357	0	52	379	331
19561	982	368	329	0,528	0,558	555,594	4,576	0	390	349	0,296	0,61	552,271	4,354	0	52	379	331
19581	983	374	335	0,529	0,558	555,594	4,406	0	389	348	0,296	0,61	552,271	4,434	0	52	379	331
19601	984	375	316	0,529	0,559	555,594	4,307	0	-800	-600	0,529	0,559	-1	-1	4	52	379	331
19621	985	367	333	0,53	0,559	555,594	4,552	0	-800	-600	0,53	0,559	-1	-1	4	52	379	331
19640	986	366	357	0,53	0,559	555,594	4,479	0	376	376	0,298	0,611	552,271	4,163	0
19660	987	364	351	0,53	0,559	558,056	4,516	0	375	374	0,298	0,611	553,918	4,175	0
19680	988	354	287	0,53	0,559	558,056	4,431	0	369	357	0,298	0,611	553,918	4,219	0
19700	989	-800	-600	-1	-1	-1	-1	4	-800	-600	-1	-1	-1	-1	4
19720	990	359	351	0,53	0,559	558,056	4,427	0	349	306	0,297	0,611	553,918	4,31	0
19740	991	-800	-600	0,297	0,611	-1	-1	4	370	301	0,297	0,611	553,918	4,081	0
19760	992	-800	-600	0,529	0,559	-1	-1	4	363	295	0,296	0,611	553,641	4,095	0
19780	993	351	386	0,529	0,559	555,993	4,687	0	-800	-600	0,529	0,559	-1	-1	4
19800	994	385	368	0,528	0,559	555,993	4,507	0	365	380	0,296	0,611	553,641	4,387	0
19820	995	399	274	0,529	0,559	555,993	4,407	0	-800	-600	0,529	0,559	-1	-1	4
19840	996	-800	-600	0,296	0,611	-1	-1	4	373	386	0,296	0,611	553,641	4,699	0	53	369	388
19860	997	-800	-600	0,529	0,559	-1	-1	4	373	385	0,296	0,611	554,434	4,706	0	53	369	388
19880	998	370	407	0,529	0,559	555,818	4,89	0	376	375	0,297	0,611	554,434	5,024	0	53	369	388
19900	999	358	395	0,529	0,559	555,818	4,764	0	365	374	0,297	0,611	554,434	4,896	0	53	369	388
19920	1000	369	397	0,529	0,559	555,818	4,786	0	367	391	0,297	0,611	554,434	4,867	0	53	369	388
19939	1001	367	404	0,53	0,559	555,818	4,927	0	352	373	0,297	0,611	554,434	4,634	0	53	369	388
19959	1002	363	398	0,53	0,559	556,504	4,878	0	348	377	0,297	0,611	553,631	4,524	0	53	369	388
19979	1003	342	400	0,529	0,559	556,504	4,864	0	385	387	0,297	0,611	553,631	4,722	0	53	369	388
19999	1004	360	414	0,529	0,56	556,504	4,981	0	380	394	0,297	0,611	553,631	4,765	0	53	369	388
20019	1005	356	415	0,529	0,56	556,504	4,875	0	360	370	0,296	0,611	553,631	4,907	0	53	369	388
20039	1006	389	405	0,528	0,56	556,504	4,934	0	378	363	0,296	0,611	553,631	4,789	0	53	369	388
20059	1007	398	413	0,528	0,56	556,878	4,975	0	370	357	0,296	0,611	552,703	4,837	0	53	369	388
20079	1008	387	390	0,528	0,56	556,878	4,977	0	384	365	0,295	0,612	552,703	4,291	0	53	369	388
20099	1009	408	410	0,528	0,56	556,878	4,754	0	399	391	0,295	0,612	552,703	4,582	0
20119	1010	372	341	0,528	0,56	556,878	4,713	0	382	361	0,295	0,612	552,703	4,12	0
20139	1011	376	295	0,528	0,56	556,878	4,268	0	398	346	0,296	0,612	552,703	4,634	0
20159	1012	377	281	0,528	0,56	555,878	4,081	0	391	350	0,296	0,612	552,267	4,494	0
20179	1013	404	286	0,529	0,56	555,878	4,009	0	362	320	0,296	0,612	552,267	3,946	0
20199	1014	418	373	0,529	0,56	555,878	4,353	0	400	355	0,296	0,612	552,267	4,172	0
20219	1015	364	309	0,529	0,56	555,878	4,474	0	406	350	0,296	0,611	552,267	4,296	0
20239	1016	368	357	0,529	0,56	555,878	4,343	0	367	278	0,296	0,611	552,267	4,043	0
20258	1017	371	329	0,528	0,56	556,528	4,384	0	389	291	0,296	0,611	552,335	4,196	0
20278	1018	508	341	0,526	0,559	556,528	4,318	0	538	310	0,294	0,61	552,335	4,21	0
20298	1019	-800	-600	0,293	0,61	-1	-1	4	561	336	0,293	0,61	552,335	4,077	0
20318	1020	599	307	0,525	0,559	556,528	4,245	0	573	323	0,293	0,61	552,335	4,145	0	54	573	311
20338	1021	-800	-600	0,293	0,61	-1	-1	4	584	325	0,293	0,61	552,335	4,236	0	54	573	311
20358	1022	-800	-600	0,525	0,559	-1	-1	4	595	329	0,293	0,61	550,675	4,176	0	54	573	311
20378	1023	-800	-600	0,292	0,61	-1	-1	4	571	315	0,292	0,61	550,675	4,07	0	54	573	311
20398	1024	546	267	0,525	0,559	555,299	4,049	0	581	307	0,293	0,61	550,675	3,937	0	54	573	311
20418	1025	567	300	0,525	0,559	555,299	4,339	0	574	317	0,293	0,61	550,675	4,092	0	54	573	311
20438	1026	569	273	0,525	0,559	555,299	3,983	0	568	347	0,293	0,61	550,675	4,118	0	54	573	311
20458	1027	572	284	0,526	0,559	556,847	4,068	0	571	350	0,293	0,61	549,552	4,086	0	54	573	311
20478	1028	546	305	0,526	0,559	556,847	4,058	0	570	315	0,293	0,61	549,552	3,885	0	54	573	311
20498	1029	559	303	0,526	0,56	556,847	4,294	0	596	305	0,293	0,611	549,552	3,801	0	54	573	311
20517	1030	540	345	0,526	0,56	556,847	4,005	0	583	318	0,293	0,611	549,552	4,039	0
20537	1031	-800	-600	0,293	0,611	-1	-1	4	583	313	0,293	0,611	549,552	3,993	0
20557	1032	-800	-600	0,524	0,56	-1	-1	4	583	313	0,292	0,611	548,299	4,01	0
20577	1033	-800	-600	0,292	0,611	-1	-1	4	618	329	0,292	0,611	548,299	3,878	0
20597	1034	-800	-600	0,291	0,611	-1	-1	4	651	332	0,291	0,611	548,299	3,943	0
20617	1035	-800	-600	0,291	0,611	-1	-1	4	620	339	0,291	0,611	548,299	3,747	0	55	629	336
20637	1036	-800	-600	0,291	0,611	-1	-1	4	616	350	0,291	0,611	548,299	3,715	0	55	629	336
20657	1037	-800	-600	0,523	0,56	-1	-1	4	625	356	0,291	0,611	547,349	3,685	0	55	629	336
20677	1038	-800	-600	0,291	0,611	-1	-1	4	632	334	0,291	0,611	547,349	3,9	0	55	629	336
20697	1039	-800	-600	0,291	0,611	-1	-1	4	630	324	0,291	0,611	547,349	3,704	0	55	629	336
20717	1040	-800	-600	0,292	0,611	-1	-1	4	642	319	0,292	0,611	547,349	3,731	0	55	629	336
20737	1041	-800	-600	0,292	0,611	-1	-1	4	611	346	0,292	0,611	547,349	3,773	0	56	621	339
20757	1042	-800	-600	0,524	0,56	-1	-1	4	612	340	0,292	0,611	548,479	3,813	0	56	621	339
20777	1043	-800	-600	0,292	0,611	-1	-1	4	631	333	0,292	0,611	548,479	3,786	0	56	621	339
20797	1044	-800	-600	0,292	0,611	-1	-1	4	623	330	0,292	0,611	548,479	3,8	0	56	621	339
20817	1045	613	345	0,525	0,56	554,635	4,028	0	626	342	0,292	0,611	548,479	4,209	0	56	621	339
20836	1046	-800	-600	0,292	0,611	-1	-1	4	629	336	0,292	0,611	548,479	3,837	0	56	621	339
20856	1047	-800	-600	0,524	0,56	-1	-1	4	625	339	0,292	0,611	547,504	3,944	0	56	621	339
20876	1048	-800	-600	0,292	0,611	-1	-1	4	621	342	0,292	0,611	547,504	3,861	0	56	621	339
20896	1049	-800	-600	0,291	0,611	-1	-1	4	610	353	0,291	0,611	547,504	3,749	0	56	621	339
20916	1050	-800	-600	0,291	0,611	-1	-1	4	633	332	0,291	0,611	547,504	3,757	0	57	638	329
20936	1051	-800	-600	0,291	0,611	-1	-1	4	623	321	0,291	0,611	547,504	3,756	0	57	638	329
20956	1052	-800	-600	0,524	0,56	-1	-1	4	624	320	0,291	0,611	547,312	3,754	0	57	638	329
20976	1053	640	324	0,524	0,56	552,552	4,298	0	626	336	0,292	0,611	547,312	3,992	0	57	638	329
20996	1054	-800	-600	0,292	0,611	-1	-1	4	633	332	0,292	0,611	547,312	3,918	0	57	638	329
21016	1055	-800	-600	0,292	0,611	-1	-1	4	647	349	0,292	0,611	547,312	4,003	0	57	638	329
21036	1056	-800	-600	0,292	0,611	-1	-1	4	655	327	0,292	0,611	547,312	3,747	0	57	638	329
21056	1057	-800	-600	0,525	0,56	-1	-1	4	662	330	0,292	0,611	547,512	3,712	0	57	638	329
21076	1058	-800	-600	0,292	0,611	-1	-1	4	633	323	0,292	0,611	547,512	3,891	0	57	638	329
21096	1059	-800	-600	0,293	0,611	-1	-1	4	583	342	0,293	0,611	547,512	3,93	0
21115	1060	383	336	0,527	0,56	551,853	4,17	0	419	376	0,296	0,612	547,512	3,984	0
21135	1061	370	327	0,528	0,56	551,853	4,166	0	363	351	0,297	0,612	547,512	4,044	0
21155	1062	371	324	0,528	0,561	554,957	4,189	0	302	358	0,296	0,612	553,002	4,129	0
21175	1063	360	366	0,528	0,561	554,957	4,249	0	383	366	0,296	0,612	553,002	3,872	0
21195	1064	363	387	0,528	0,561	554,957	4,311	0	365	327	0,296	0,612	553,002	4,005	0
21215	1065	339	402	0,529	0,561	554,957	4,333	0	357	376	0,296	0,612	553,002	4,063	0
21235	1066	352	342	0,529	0,561	554,957	3,913	0	382	350	0,297	0,613	553,002	3,935	0	58	362	347
21255	1067	347	353	0,529	0,561	555,991	3,928	0	371	344	0,297	0,613	551,047	4,007	0	58	362	347
21275	1068	353	368	0,529	0,561	555,991	4,221	0	359	385	0,297	0,613	551,047	4,122	0	58	362	347
21295	1069	362	342	0,529	0,561	555,991	4,208	0	352	362	0,297	0,613	551,047	4,038	0	58	362	347
21315	1070	364	332	0,529	0,561	555,991	4,025	0	373	381	0,297	0,613	551,047	3,956	0	58	362	347
21335	1071	368	293	0,529	0,561	555,991	3,969	0	365	377	0,296	0,613	551,047	4,031	0	58	362	347
21355	1072	371	271	0,528	0,561	558,023	3,927	0	366	368	0,296	0,613	552,064	4,008	0	58	362	347
21375	1073	371	396	0,528	0,562	558,023	4,284	0	367	381	0,296	0,613	552,064	4,033	0
21395	1074	367	310	0,528	0,562	558,023	4,152	0	374	344	0,296	0,613	552,064	4,134	0
21415	1075	341	346	0,528	0,562	558,023	4,396	0	348	391	0,295	0,613	552,064	4,15	0
21434	1076	346	344	0,528	0,562	558,023	4,045	0	385	391	0,295	0,613	552,064	4,242	0
21455	1077	352	343	0,528	0,562	557,518	4,086	0	384	391	0,295	0,613	551,317	4,277	0
21474	1078	350	324	0,528	0,562	557,518	4,212	0	405	302	0,295	0,613	551,317	4,194	0
21494	1079	346	362	0,528	0,562	557,518	4,246	0	384	380	0,296	0,614	551,317	4,203	0
21514	1080	343	385	0,529	0,562	557,518	4,313	0	373	336	0,296	0,614	551,317	4,26	0
21534	1081	-800	-600	0,297	0,614	-1	-1	4	337	401	0,297	0,614	551,317	3,975	0
21554	1082	-800	-600	0,53	0,563	-1	-1	4	321	394	0,297	0,614	551,05	3,974	0
21574	1083	294	435	0,53	0,563	555,223	4,295	0	307	423	0,297	0,615	551,05	4,166	0	59	304	401
21594	1084	306	432	0,53	0,563	555,223	4,335	0	309	395	0,297	0,615	551,05	4,196	0	59	304	401
21614	1085	284	401	0,53	0,564	555,223	4,158	0	322	449	0,297	0,615	551,05	4,253	0	59	304	401
21634	1086	276	423	0,529	0,564	555,223	4,357	0	331	395	0,297	0,615	551,05	4,095	0	59	304	401
21654	1087	275	411	0,529	0,564	556,123	4,312	0	335	411	0,297	0,615	551,766	4,124	0	59	304	401
21674	1088	280	441	0,529	0,564	556,123	4,396	0	309	406	0,296	0,615	551,766	4,186	0	59	304	401
21694	1089	312	436	0,529	0,564	556,123	4,563	0	286	399	0,296	0,616	551,766	4,31	0	59	304	401
21713	1090	288	382	0,529	0,564	556,123	4,195	0	306	401	0,296	0,616	551,766	4,246	0	59	304	401
21733	1091	280	431	0,529	0,564	556,123	4,395	0	323	372	0,296	0,616	551,766	4,048	0	59	304	401
21753	1092	291	411	0,529	0,564	556,622	4,39	0	318	365	0,296	0,616	552,503	4,088	0	59	304	401
21773	1093	316	375	0,529	0,565	556,622	4,114	0	322	365	0,296	0,616	552,503	4,174	0	59	304	401
21793	1094	304	334	0,529	0,565	556,622	4,281	0	318	398	0,296	0,616	552,503	4,304	0	59	304	401
21813	1095	285	412	0,529	0,565	556,622	4,39	0	306	384	0,296	0,616	552,503	4,176	0	60	302	433
21833	1096	299	449	0,529	0,565	556,622	4,866	0	307	404	0,297	0,616	552,503	4,191	0	60	302	433
21853	1097	291	456	0,529	0,565	554,116	5,017	0	310	402	0,296	0,617	552,832	4,228	0	60	302	433
21873	1098	278	456	0,529	0,565	554,116	4,719	0	314	443	0,296	0,617	552,832	4,651	0	60	302	433
21893	1099	285	418	0,529	0,566	554,116	4,629	0	306	426	0,296	0,617	552,832	4,682	0	60	302	433
21913	1100	290	419	0,528	0,566	554,116	4,65	0	299	447	0,296	0,616	552,832	4,85	0	60	302	433
21933	1101	313	429	0,528	0,566	554,116	4,761	0	302	449	0,296	0,616	552,832	4,786	0	60	302	433
21953	1102	320	433	0,528	0,566	554	4,724	0	299	451	0,296	0,616	553,092	4,857	0	60	302	433
21973	1103	310	445	0,528	0,565	554	4,796	0	309	435	0,295	0,616	553,092	4,775	0	60	302	433
21993	1104	298	411	0,528	0,565	554	4,86	0	322	425	0,295	0,615	553,092	4,648	0	60	302	433
22013	1105	-800	-600	0,294	0,613	-1	-1	4	479	315	0,294	0,613	553,092	4,727	0
22032	1106	515	321	0,525	0,563	554	5,103	0	534	296	0,293	0,613	553,092	4,485	0
22052	1107	516	317	0,525	0,563	557,213	5,131	0	589	280	0,293	0,613	550,939	4,44	0
22072	1108	-800	-600	0,293	0,613	-1	-1	4	493	321	0,293	0,613	550,939	4,87	0
22092	1109	-800	-600	0,293	0,613	-1	-1	4	513	305	0,293	0,613	550,939	4,454	0
22112	1110	502	276	0,525	0,563	557,213	4,586	0	505	292	0,293	0,613	550,939	4,26	0
22132	1111	-800	-600	-1	-1	-1	-1	4	-800	-600	-1	-1	-1	-1	4
22152	1112	-800	-600	0,525	0,564	-1	-1	4	-800	-600	0,293	0,613	-1	-1	4
22172	1113	-800	-600	0,292	0,613	-1	-1	4	481	317	0,292	0,613	551,096	4,23	0
22192	1114	-800	-600	0,292	0,613	-1	-1	4	492	324	0,292	0,613	551,096	4,474	0
22212	1115	-800	-600	0,292	0,613	-1	-1	4	495	283	0,292	0,613	551,096	4,535	0
22232	1116	-800	-600	-1	-1	-1	-1	4	-800	-600	-1	-1	-1	-1	4
22252	1117	-800	-600	0,527	0,565	-1	-1	4	-800	-600	0,295	0,614	-1	-1	4
22272	1118	361	263	0,528	0,565	555,855	4,336	0	377	361	0,296	0,614	552,503	4,593	0
22292	1119	355	309	0,529	0,565	555,855	4,45	0	395	351	0,296	0,613	552,503	4,459	0
22311	1120	358	311	0,529	0,565	555,855	4,408	0	410	340	0,296	0,613	552,503	4,52	0
22331	1121	-800	-600	0,297	0,613	-1	-1	4	400	345	0,297	0,613	552,503	4,385	0
22351	1122	-800	-600	0,529	0,564	-1	-1	4	406	339	0,297	0,612	552,205	4,379	0
22371	1123	361	341	0,529	0,563	558,496	4,758	0	384	343	0,296	0,611	552,205	4,119	0
22391	1124	-800	-600	0,296	0,611	-1	-1	4	379	355	0,296	0,611	552,205	4,369	0
22411	1125	369	312	0,528	0,56	558,496	4,437	0	382	322	0,296	0,61	552,205	4,133	0
22431	1126	363	303	0,528	0,559	558,496	4,514	0	404	325	0,295	0,609	552,205	4,355	0
22451	1127	365	307	0,528	0,559	555,821	4,493	0	403	325	0,295	0,61	554,021	4,286	0
22471	1128	360	364	0,527	0,56	555,821	4,553	0	388	333	0,295	0,61	554,021	4,44	0
22491	1129	358	330	0,527	0,56	555,821	4,353	0	372	335	0,295	0,611	554,021	4,292	0
22511	1130	-800	-600	0,294	0,612	-1	-1	4	405	260	0,294	0,612	554,021	3,994	0
22531	1131	381	322	0,527	0,561	555,821	4,329	0	374	354	0,294	0,612	554,021	4,259	0
22551	1132	381	322	0,527	0,562	555,466	4,326	0	384	339	0,294	0,613	553,292	4,144	0
22571	1133	338	358	0,527	0,562	555,466	4,491	0	382	329	0,294	0,613	553,292	4,231	0
22591	1134	396	360	0,527	0,562	555,466	4,495	0	387	334	0,294	0,613	553,292	4,527	0	61	390	352
22611	1135	389	379	0,527	0,562	555,466	4,465	0	393	336	0,294	0,613	553,292	4,401	0	61	390	352
22630	1136	364	338	0,527	0,562	555,466	4,679	0	402	367	0,294	0,614	553,292	4,433	0	61	390	352
22650	1137	392	341	0,527	0,562	556,88	4,701	0	409	374	0,294	0,614	552,92	4,461	0	61	390	352
22670	1138	374	349	0,526	0,562	556,88	4,708	0	407	359	0,294	0,614	552,92	4,461	0	61	390	352
22690	1139	-800	-600	0,293	0,614	-1	-1	4	387	343	0,293	0,614	552,92	4,569	0	61	390	352
22710	1140	373	300	0,526	0,562	556,88	4,41	0	395	322	0,293	0,614	552,92	4,51	0
22730	1141	386	244	0,525	0,562	556,88	4,313	0	384	323	0,293	0,615	552,92	4,163	0
22750	1142	386	244	0,525	0,562	556,849	4,313	0	384	324	0,293	0,615	553,15	4,179	0
22770	1143	351	288	0,525	0,562	556,849	4,351	0	400	336	0,292	0,615	553,15	4,563	0
22790	1144	-800	-600	-1	-1	-1	-1	4	-800	-600	-1	-1	-1	-1	4
22810	1145	371	260	0,525	0,562	556,849	4,545	0	388	351	0,292	0,615	553,15	4,467	0
22830	1146	-800	-600	0,292	0,615	-1	-1	4	402	364	0,292	0,615	553,15	4,435	0	62	387	376
22850	1147	-800	-600	0,524	0,562	-1	-1	4	399	374	0,292	0,615	551,402	4,389	0	62	387	376
22870	1148	377	381	0,524	0,562	557,02	5,123	0	396	384	0,292	0,615	551,402	4,912	0	62	387	376
22890	1149	393	396	0,524	0,562	557,02	4,982	0	-800	-600	0,524	0,562	-1	-1	4	62	387	376
22910	1150	376	366	0,524	0,562	557,02	4,94	0	401	372	0,292	0,614	551,402	4,737	0	62	387	376
22930	1151	377	386	0,524	0,562	557,02	4,986	0	400	333	0,292	0,614	551,402	4,918	0	62	387	376
22949	1152	376	386	0,524	0,562	556,832	4,972	0	400	331	0,291	0,614	553,631	4,937	0	62	387	376
22970	1153	392	377	0,524	0,562	556,832	5,025	0	388	366	0,291	0,614	553,631	4,916	0	62	387	376
22989	1154	-800	-600	0,291	0,614	-1	-1	4	382	400	0,291	0,614	553,631	4,927	0	62	387	376
23009	1155	381	377	0,524	0,562	556,832	4,894	0	389	390	0,291	0,614	553,631	4,695	0	62	387	376
23029	1156	391	390	0,524	0,562	556,832	4,993	0	397	365	0,291	0,614	553,631	4,651	0	62	387	376
23050	1157	391	391	0,524	0,562	555,56	4,982	0	396	380	0,291	0,614	552,775	4,601	0	62	387	376
23069	1158	389	389	0,524	0,562	555,56	4,893	0	-800	-600	0,524	0,562	-1	-1	4	62	387	376
23090	1159	391	388	0,524	0,562	555,56	4,959	0	393	344	0,291	0,614	552,775	4,641	0	62	387	376
23109	1160	387	372	0,524	0,562	555,56	5,015	0	390	339	0,291	0,614	552,775	4,831	0	62	387	376
23130	1161	388	364	0,524	0,562	555,56	4,865	0	375	385	0,291	0,614	552,775	4,841	0	62	387	376
23149	1162	387	355	0,524	0,562	556,842	4,92	0	369	397	0,291	0,614	553,079	4,854	0	62	387	376
23169	1163	365	372	0,524	0,562	556,842	5,043	0	394	358	0,291	0,614	553,079	4,688	0	62	387	376
23189	1164	370	374	0,524	0,562	556,842	4,881	0	377	399	0,291	0,614	553,079	4,75	0	62	387	376
23209	1165	365	315	0,524	0,562	556,842	4,344	0	396	209	0,291	0,614	553,079	3,675	0
23228	1166	381	326	0,524	0,562	556,842	4,7	0	412	318	0,291	0,614	553,079	4,423	0
23250	1167	384	339	0,524	0,562	556,502	4,458	0	409	286	0,291	0,614	554,646	4,175	0
23268	1168	284	327	0,525	0,561	556,502	4,527	0	-800	-600	0,525	0,561	-1	-1	4
23289	1169	-800	-600	-1	-1	-1	-1	4	-800	-600	-1	-1	-1	-1	4
23308	1170	252	298	0,525	0,561	556,502	4,623	0	273	238	0,293	0,612	554,646	4,2	0
23330	1171	-800	-600	-1	-1	-1	-1	4	-800	-600	-1	-1	-1	-1	4
23348	1172	-800	-600	0,526	0,561	-1	-1	4	-800	-600	0,293	0,612	-1	-1	4
23369	1173	249	316	0,526	0,561	553,995	4,804	0	-800	-600	0,526	0,561	-1	-1	4
23388	1174	-800	-600	0,293	0,613	-1	-1	4	296	216	0,293	0,613	553,993	4,159	0
23409	1175	272	259	0,526	0,561	553,995	4,412	0	-800	-600	0,526	0,561	-1	-1	4
23428	1176	246	229	0,526	0,562	553,995	4,39	0	275	249	0,293	0,613	553,993	4,285	0
23449	1177	246	229	0,526	0,562	553,777	4,389	0	274	249	0,293	0,613	554,484	4,289	0
23468	1178	252	284	0,525	0,562	553,777	4,389	0	-800	-600	0,525	0,562	-1	-1	4
23489	1179	273	228	0,525	0,562	553,777	4,444	0	-800	-600	0,525	0,562	-1	-1	4
23507	1180	267	237	0,525	0,562	553,777	4,227	0	-800	-600	0,525	0,562	-1	-1	4
23530	1181	-800	-600	-1	-1	-1	-1	4	-800	-600	-1	-1	-1	-1	4
23547	1182	-800	-600	0,524	0,563	-1	-1	4	-800	-600	0,291	0,615	-1	-1	4
23567	1183	248	263	0,524	0,563	551,901	4,485	0	286	248	0,291	0,615	554,279	4,275	0
23587	1184	-800	-600	0,291	0,615	-1	-1	4	260	300	0,291	0,615	554,279	4,325	0
23607	1185	258	287	0,524	0,563	551,901	4,224	0	-800	-600	0,524	0,563	-1	-1	4
23627	1186	209	291	0,525	0,563	551,901	4,321	0	222	276	0,292	0,615	554,279	4,208	0	63	212	282
23647	1187	208	289	0,525	0,563	553,292	4,332	0	224	278	0,293	0,615	552,374	4,194	0	63	212	282
23667	1188	214	244	0,525	0,563	553,292	4,245	0	239	319	0,293	0,615	552,374	4,213	0	63	212	282
23687	1189	187	304	0,525	0,563	553,292	4,431	0	230	293	0,293	0,615	552,374	4,138	0	63	212	282
23707	1190	209	313	0,525	0,563	553,292	4,437	0	232	264	0,293	0,615	552,374	4,24	0	63	212	282
23727	1191	183	301	0,525	0,563	553,292	4,188	0	223	247	0,293	0,615	552,374	3,955	0	63	212	282
23747	1192	191	305	0,525	0,563	551,67	4,266	0	220	229	0,293	0,615	553,078	3,926	0	63	212	282
23767	1193	197	302	0,525	0,563	551,67	4,223	0	221	264	0,293	0,615	553,078	3,838	0	63	212	282
23787	1194	189	318	0,525	0,563	551,67	4,289	0	223	314	0,293	0,615	553,078	4,206	0
23806	1195	206	305	0,525	0,563	551,67	4,203	0	-800	-600	0,525	0,563	-1	-1	4
23826	1196	204	330	0,525	0,563	551,67	4,148	0	-800	-600	0,525	0,563	-1	-1	4
23846	1197	203	327	0,525	0,563	553,482	4,166	0	-800	-600	0,293	0,615	-1	-1	4
23866	1198	186	281	0,525	0,564	553,482	4,361	0	237	268	0,293	0,616	552,5	4,11	0
23886	1199	188	318	0,526	0,564	553,482	4,211	0	-800	-600	0,526	0,564	-1	-1	4
23906	1200	205	291	0,526	0,564	553,482	4,05	0	-800	-600	0,526	0,564	-1	-1	4	64	192	303
23926	1201	182	303	0,526	0,564	553,482	4,217	0	-800	-600	0,526	0,564	-1	-1	4	64	192	303
23946	1202	188	316	0,526	0,564	553,73	4,167	0	-800	-600	0,293	0,616	-1	-1	4	64	192	303
23966	1203	179	305	0,526	0,564	553,73	4,376	0	-800	-600	0,526	0,564	-1	-1	4	64	192	303
23986	1204	193	299	0,526	0,564	553,73	4,237	0	-800	-600	0,526	0,564	-1	-1	4	64	192	303
24006	1205	210	302	0,526	0,564	553,73	4,099	0	-800	-600	0,526	0,564	-1	-1	4	64	192	303
24026	1206	190	313	0,526	0,564	553,73	4,43	0	-800	-600	0,526	0,564	-1	-1	4	64	192	303
24046	1207	192	308	0,526	0,563	556,476	4,351	0	-800	-600	0,294	0,615	-1	-1	4	64	192	303
24066	1208	189	284	0,527	0,562	556,476	4,226	0	220	282	0,294	0,614	553,687	4,273	0	64	192	303
24085	1209	323	315	0,525	0,562	556,476	4,351	0	-800	-600	0,525	0,562	-1	-1	4
24105	1210	364	373	0,525	0,561	556,476	4,268	0	365	297	0,293	0,612	553,687	4,069	0
24125	1211	346	304	0,526	0,559	556,476	4,451	0	-800	-600	0,526	0,559	-1	-1	4
24145	1212	368	333	0,526	0,558	556,745	4,459	0	-800	-600	0,294	0,609	-1	-1	4	65	359	311
24165	1213	350	315	0,527	0,557	556,745	4,194	0	382	328	0,295	0,608	552,748	4,128	0	65	359	311
24185	1214	348	271	0,528	0,556	556,745	4,386	0	375	319	0,295	0,606	552,748	4,302	0	65	359	311
24205	1215	337	280	0,528	0,556	556,745	4,137	0	373	332	0,296	0,606	552,748	4,289	0	65	359	311
24225	1216	338	316	0,529	0,556	556,745	4,426	0	376	328	0,296	0,606	552,748	4,2	0	65	359	311
24245	1217	338	297	0,529	0,556	555,891	4,35	0	377	326	0,296	0,605	553,312	4,294	0	65	359	311
24265	1218	345	333	0,529	0,556	555,891	4,261	0	341	231	0,296	0,606	553,312	4,056	0
24285	1219	338	291	0,529	0,556	555,891	4,336	0	377	327	0,296	0,606	553,312	4,209	0
24305	1220	346	334	0,528	0,556	555,891	4,356	0	371	331	0,296	0,606	553,312	4,259	0
24325	1221	354	340	0,528	0,557	555,891	4,334	0	369	342	0,295	0,607	553,312	4,319	0
24345	1222	353	331	0,528	0,557	555,223	4,335	0	368	347	0,295	0,607	554,403	4,381	0
24365	1223	360	315	0,527	0,557	555,223	4,403	0	359	289	0,295	0,607	554,403	3,946	0
24385	1224	364	312	0,527	0,557	555,223	4,496	0	364	314	0,294	0,607	554,403	4,167	0
24404	1225	340	312	0,527	0,557	555,223	4,302	0	387	316	0,294	0,608	554,403	4,329	0
24424	1226	399	287	0,526	0,558	555,223	4,14	0	396	321	0,294	0,608	554,403	4,182	0
24444	1227	397	284	0,526	0,558	554,811	4,114	0	406	326	0,293	0,608	553,19	4,233	0
24464	1228	349	310	0,526	0,558	554,811	4,24	0	392	353	0,293	0,608	553,19	4,381	0
24484	1229	347	296	0,526	0,558	554,811	4,501	0	-800	-600	0,526	0,558	-1	-1	4
24504	1230	-800	-600	0,293	0,608	-1	-1	4	366	282	0,293	0,608	553,19	3,946	0
24524	1231	351	324	0,526	0,558	554,811	4,449	0	-800	-600	0,526	0,558	-1	-1	4
24544	1232	352	325	0,526	0,558	553,755	4,44	0	-800	-600	0,293	0,608	-1	-1	4
24564	1233	358	302	0,526	0,558	553,755	4,383	0	365	335	0,293	0,608	551,337	4,272	0
24584	1234	359	374	0,527	0,558	553,755	4,413	0	-800	-600	0,527	0,558	-1	-1	4
24604	1235	356	311	0,527	0,557	553,755	4,426	0	372	303	0,294	0,607	551,337	3,942	0
24624	1236	348	275	0,527	0,557	553,755	4,393	0	404	297	0,294	0,607	551,337	4,167	0
24644	1237	346	290	0,528	0,556	556,317	4,432	0	404	297	0,295	0,607	551,964	4,172	0
24663	1238	356	286	0,528	0,555	556,317	4,28	0	342	249	0,295	0,607	551,964	3,711	0
24683	1239	354	344	0,528	0,554	556,317	4,533	0	361	323	0,295	0,606	551,964	4,2	0
24703	1240	336	369	0,527	0,552	556,317	4,536	0	350	286	0,293	0,604	551,964	4,233	0
24723	1241	339	353	0,524	0,548	556,317	4,565	0	360	331	0,291	0,601	551,964	4,495	0
24743	1242	347	369	0,521	0,543	552,306	4,545	0	357	322	0,287	0,596	551,185	4,598	0
24763	1243	338	323	0,516	0,535	552,306	4,622	0	365	262	0,282	0,59	551,185	4,103	0	66	363	323
24783	1244	330	330	0,51	0,525	552,306	4,492	0	373	285	0,276	0,58	551,185	4,257	0	66	363	323
24803	1245	324	292	0,503	0,512	552,306	4,413	0	376	348	0,269	0,57	551,185	4,329	0	66	363	323
24823	1246	347	334	0,495	0,5	552,306	4,48	0	391	334	0,26	0,559	551,185	4,287	0	66	363	323
24843	1247	346	332	0,486	0,49	544,682	4,39	0	402	325	0,252	0,552	547,483	4,293	0	66	363	323
24863	1248	365	315	0,478	0,483	544,682	4,275	0	381	333	0,243	0,547	547,483	4,449	0	66	363	323
24883	1249	344	358	0,469	0,478	544,682	4,648	0	385	372	0,235	0,546	547,483	4,482	0
24903	1250	322	350	0,46	0,476	544,682	4,845	0	383	323	0,227	0,547	547,483	4,663	0
24923	1251	328	339	0,451	0,476	544,682	4,868	0	372	302	0,219	0,551	547,483	4,376	0
24943	1252	338	375	0,442	0,476	530,784	4,773	0	376	316	0,21	0,556	540,019	4,374	0
24963	1253	-800	-600	0,2	0,561	-1	-1	4	380	316	0,2	0,561	540,019	4,276	0
24982	1254	-800	-600	-1	-1	-1	-1	4	-800	-600	-1	-1	-1	-1	4
25002	1255	-800	-600	-1	-1	-1	-1	4	-800	-600	-1	-1	-1	-1	4
25022	1256	-800	-600	-1	-1	-1	-1	4	-800	-600	-1	-1	-1	-1	4
25042	1257	-800	-600	-1	-1	-1	-1	4	-800	-600	-1	-1	-1	-1	4
25062	1258	-800	-600	0,118	0,602	-1	-1	4	1054	597	0,118	0,602	540,019	4,574	0
25082	1259	-800	-600	-1	-1	-1	-1	4	-800	-600	-1	-1	-1	-1	4
25102	1260	-800	-600	-1	-1	-1	-1	4	-800	-600	-1	-1	-1	-1	4
25122	1261	-800	-600	-1	-1	-1	-1	4	-800	-600	-1	-1	-1	-1	4
25142	1262	-800	-600	-1	-1	-1	-1	4	-800	-600	-1	-1	-1	-1	4
25162	1263	-800	-600	-1	-1	-1	-1	4	-800	-600	-1	-1	-1	-1	4
25182	1264	-800	-600	-1	-1	-1	-1	4	-800	-600	-1	-1	-1	-1	4
25202	1265	-800	-600	-1	-1	-1	-1	4	-800	-600	-1	-1	-1	-1	4
25222	1266	-800	-600	-1	-1	-1	-1	4	-800	-600	-1	-1	-1	-1	4
25242	1267	-800	-600	-1	-1	-1	-1	4	-800	-600	-1	-1	-1	-1	4
25261	1268	-800	-600	-1	-1	-1	-1	4	-800	-600	-1	-1	-1	-1	4
25281	1269	-800	-600	-1	-1	-1	-1	4	-800	-600	-1	-1	-1	-1	4
25301	1270	-800	-600	-1	-1	-1	-1	4	-800	-600	-1	-1	-1	-1	4
25321	1271	-800	-600	-1	-1	-1	-1	4	-800	-600	-1	-1	-1	-1	4
25341	1272	-800	-600	-1	-1	-1	-1	4	-800	-600	-1	-1	-1	-1	4
25361	1273	-800	-600	-1	-1	-1	-1	4	-800	-600	-1	-1	-1	-1	4
25381	1274	-800	-600	-1	-1	-1	-1	4	-800	-600	-1	-1	-1	-1	4
25401	1275	-800	-600	-1	-1	-1	-1	4	-800	-600	-1	-1	-1	-1	4
25421	1276	-800	-600	-1	-1	-1	-1	4	-800	-600	-1	-1	-1	-1	4
25441	1277	-800	-600	-1	-1	-1	-1	4	-800	-600	-1	-1	-1	-1	4
25461	1278	-800	-600	-1	-1	-1	-1	4	-800	-600	-1	-1	-1	-1	4
25481	1279	-800	-600	-1	-1	-1	-1	4	-800	-600	-1	-1	-1	-1	4
25501	1280	-800	-600	-1	-1	-1	-1	4	-800	-600	-1	-1	-1	-1	4
25521	1281	-800	-600	-1	-1	-1	-1	4	-800	-600	-1	-1	-1	-1	4
25541	1282	-800	-600	-1	-1	-1	-1	4	-800	-600	-1	-1	-1	-1	4
25561	1283	-800	-600	-1	-1	-1	-1	4	-800	-600	-1	-1	-1	-1	4
25581	1284	-800	-600	-1	-1	-1	-1	4	-800	-600	-1	-1	-1	-1	4
25600	1285	-800	-600	-1	-1	-1	-1	4	-800	-600	-1	-1	-1	-1	4
25620	1286	-800	-600	-1	-1	-1	-1	4	-800	-600	-1	-1	-1	-1	4
25640	1287	-800	-600	-1	-1	-1	-1	4	-800	-600	-1	-1	-1	-1	4
25660	1288	-800	-600	-1	-1	-1	-1	4	-800	-600	-1	-1	-1	-1	4
25680	1289	-800	-600	-1	-1	-1	-1	4	-800	-600	-1	-1	-1	-1	4
25700	1290	-800	-600	-1	-1	-1	-1	4	-800	-600	-1	-1	-1	-1	4
25720	1291	-800	-600	-1	-1	-1	-1	4	-800	-600	-1	-1	-1	-1	4
25740	1292	-800	-600	-1	-1	-1	-1	4	-800	-600	-1	-1	-1	-1	4
25760	1293	-800	-600	-1	-1	-1	-1	4	-800	-600	-1	-1	-1	-1	4
25780	1294	-800	-600	-1	-1	-1	-1	4	-800	-600	-1	-1	-1	-1	4
25800	1295	-800	-600	-1	-1	-1	-1	4	-800	-600	-1	-1	-1	-1	4
25820	1296	-800	-600	-1	-1	-1	-1	4	-800	-600	-1	-1	-1	-1	4
25840	1297	-800	-600	-1	-1	-1	-1	4	-800	-600	-1	-1	-1	-1	4
25859	1298	-800	-600	-1	-1	-1	-1	4	-800	-600	-1	-1	-1	-1	4
25879	1299	-800	-600	0,348	0,456	-1	-1	4	-800	-600	0,348	0,456	-1	-1	4
25900	1300	-800	-600	-1	-1	-1	-1	4	-800	-600	-1	-1	-1	-1	4
25919	1301	436	265	0,348	0,451	433,81	4,203	1	335	249	0,348	0,451	433,81	4,203	3
25939	1302	324	239	0,606	0,359	433,81	4,284	1	224	223	0,606	0,359	433,81	4,284	3
25959	1303	455	257	0,339	0,448	433,81	4,367	3	354	242	0,339	0,448	433,81	4,367	1
25979	1304	-800	-600	0,595	0,353	-1	-1	4	-800	-600	0,595	0,353	-1	-1	4
25999	1305	319	221	0,587	0,349	444,896	4,65	0	355	221	0,324	0,442	444,896	4,735	0
26019	1306	-800	-600	0,314	0,441	-1	-1	4	348	218	0,314	0,441	444,896	4,611	0
26039	1307	326	216	0,567	0,342	444,896	4,597	0	334	215	0,304	0,44	444,896	4,646	0
26059	1308	333	221	0,557	0,34	444,896	4,585	0	347	220	0,293	0,441	444,896	4,822	0
26079	1309	334	221	0,547	0,34	445,224	4,589	0	347	231	0,283	0,441	438,276	4,708	0
26099	1310	-800	-600	-1	-1	-1	-1	4	-800	-600	-1	-1	-1	-1	4
26119	1311	-800	-600	-1	-1	-1	-1	4	-800	-600	-1	-1	-1	-1	4
26139	1312	-800	-600	-1	-1	-1	-1	4	-800	-600	-1	-1	-1	-1	4
26159	1313	337	225	0,518	0,346	445,224	4,771	0	-800	-600	0,518	0,346	-1	-1	4
26178	1314	333	216	0,515	0,346	449,689	4,816	0	-800	-600	0,25	0,452	-1	-1	4
26198	1315	-800	-600	-1	-1	-1	-1	4	-800	-600	-1	-1	-1	-1	4
26218	1316	-800	-600	-1	-1	-1	-1	4	-800	-600	-1	-1	-1	-1	4
26238	1317	-800	-600	0,245	0,446	-1	-1	4	357	232	0,245	0,446	440,525	4,575	0
26258	1318	-800	-600	0,245	0,444	-1	-1	4	375	235	0,245	0,444	440,525	4,522	0
26278	1319	-800	-600	0,509	0,345	-1	-1	4	371	221	0,245	0,446	447,888	4,594	0
26298	1320	353	346	0,51	0,348	458,537	4,932	0	371	363	0,247	0,448	447,888	4,745	0
26318	1321	-800	-600	-1	-1	-1	-1	4	-800	-600	-1	-1	-1	-1	4
26338	1322	367	372	0,518	0,356	458,537	4,832	0	373	378	0,252	0,453	447,888	4,708	0
26358	1323	342	364	0,523	0,36	458,537	4,963	0	372	358	0,256	0,456	447,888	4,543	0
26378	1324	346	374	0,529	0,364	458,935	4,937	0	374	361	0,261	0,457	448,843	4,518	0
26398	1325	353	366	0,535	0,368	458,935	4,862	0	364	362	0,267	0,458	448,843	4,476	0
26418	1326	365	382	0,543	0,37	458,935	4,96	0	365	358	0,274	0,458	448,843	4,635	0
26438	1327	352	322	0,55	0,373	458,935	4,719	0	375	319	0,281	0,458	448,843	4,441	0
26458	1328	352	366	0,558	0,375	458,935	4,86	0	376	353	0,288	0,458	448,843	4,426	0
26477	1329	355	361	0,567	0,377	457,548	4,834	0	379	338	0,296	0,458	448,965	4,413	0
26497	1330	353	364	0,576	0,379	457,548	4,746	0	369	364	0,303	0,458	448,965	4,75	0
26517	1331	-800	-600	0,311	0,458	-1	-1	4	376	366	0,311	0,458	448,965	4,704	0
26537	1332	339	361	0,592	0,384	457,548	4,729	0	353	358	0,319	0,459	448,965	4,543	0
26557	1333	341	365	0,6	0,387	457,548	4,78	0	-800	-600	0,6	0,387	-1	-1	4
26577	1334	341	366	0,607	0,39	456,782	4,772	0	-800	-600	0,332	0,461	-1	-1	4
26597	1335	-800	-600	-1	-1	-1	-1	4	-800	-600	-1	-1	-1	-1	4
26617	1336	362	363	0,619	0,394	456,782	4,709	0	367	356	0,343	0,462	442,332	4,624	0
26637	1337	356	380	0,623	0,394	456,782	4,89	0	-800	-600	0,623	0,394	-1	-1	4
26657	1338	-800	-600	0,351	0,46	-1	-1	4	360	322	0,351	0,46	442,332	4,276	0
26677	1339	-800	-600	0,63	0,393	-1	-1	4	359	322	0,354	0,458	442,061	4,274	0
26697	1340	-800	-600	-1	-1	-1	-1	4	-800	-600	-1	-1	-1	-1	4
26717	1341	337	405	0,636	0,391	453,654	4,717	0	-800	-600	0,636	0,391	-1	-1	4
26737	1342	-800	-600	0,365	0,456	-1	-1	4	256	299	0,365	0,456	442,061	4,478	0
26757	1343	-800	-600	0,369	0,458	-1	-1	4	231	319	0,369	0,458	442,061	4,609	0
26776	1344	-800	-600	0,646	0,397	-1	-1	4	231	319	0,372	0,461	442,504	4,613	0
26796	1345	182	314	0,649	0,4	455,114	4,653	0	-800	-600	0,649	0,4	-1	-1	4
26816	1346	-800	-600	0,38	0,465	-1	-1	4	213	293	0,38	0,465	442,504	4,717	0
26836	1347	-800	-600	-1	-1	-1	-1	4	-800	-600	-1	-1	-1	-1	4
26856	1348	192	321	0,66	0,405	455,114	4,652	0	221	329	0,388	0,465	442,504	4,619	0
26876	1349	189	315	0,664	0,405	459,74	4,697	0	220	322	0,392	0,463	447,289	4,666	0
26896	1350	196	328	0,667	0,404	459,74	4,8	0	214	307	0,395	0,461	447,289	4,669	0
26916	1351	-800	-600	-1	-1	-1	-1	4	-800	-600	-1	-1	-1	-1	4
26936	1352	-800	-600	0,391	0,459	-1	-1	4	76	318	0,391	0,459	447,289	4,315	0
26956	1353	-800	-600	-1	-1	-1	-1	4	-800	-600	-1	-1	-1	-1	4
26976	1354	-800	-600	0,672	0,405	-1	-1	4	-800	-600	0,4	0,459	-1	-1	4
26996	1355	328	401	0,673	0,406	464,811	4,852	0	332	379	0,4	0,459	453,728	4,71	0
27016	1356	-800	-600	-1	-1	-1	-1	4	-800	-600	-1	-1	-1	-1	4
27036	1357	334	400	0,672	0,408	464,811	4,879	0	331	429	0,397	0,46	453,728	4,657	0
27055	1358	330	416	0,671	0,41	464,811	4,833	0	332	400	0,396	0,462	453,728	4,49	0
27075	1359	333	422	0,669	0,411	459,982	4,792	0	330	418	0,394	0,464	454,117	4,506	0
27095	1360	-800	-600	-1	-1	-1	-1	4	-800	-600	-1	-1	-1	-1	4
27115	1361	325	420	0,666	0,416	459,982	4,691	0	324	416	0,39	0,468	454,117	4,636	0
27135	1362	315	429	0,664	0,418	459,982	4,646	0	-800	-600	0,664	0,418	-1	-1	4
27155	1363	-800	-600	0,386	0,473	-1	-1	4	322	326	0,386	0,473	454,117	4,416	0
27175	1364	-800	-600	0,66	0,421	-1	-1	4	323	328	0,383	0,476	452,938	4,405	0
27195	1365	332	338	0,657	0,423	462,097	4,1	0	325	423	0,38	0,478	452,938	4,5	0
27215	1366	-800	-600	0,375	0,48	-1	-1	4	355	377	0,375	0,48	452,938	4,494	0
27235	1367	362	382	0,646	0,422	462,097	4,52	0	-800	-600	0,646	0,422	-1	-1	4
27255	1368	-800	-600	0,363	0,48	-1	-1	4	369	338	0,363	0,48	452,938	4,283	0
27275	1369	-800	-600	0,635	0,418	-1	-1	4	371	343	0,355	0,48	449,097	4,248	0
27295	1370	370	366	0,628	0,415	455,202	4,451	0	-800	-600	0,628	0,415	-1	-1	4
27315	1371	-800	-600	-1	-1	-1	-1	4	-800	-600	-1	-1	-1	-1	4
27335	1372	372	358	0,614	0,407	455,202	4,719	0	-800	-600	0,614	0,407	-1	-1	4
27355	1373	-800	-600	0,324	0,465	-1	-1	4	368	325	0,324	0,465	449,097	4,236	0
27374	1374	-800	-600	0,602	0,394	-1	-1	4	372	336	0,317	0,459	441,534	4,168	0
27394	1375	-800	-600	0,31	0,452	-1	-1	4	392	345	0,31	0,452	441,534	4,334	0
27414	1376	-800	-600	0,304	0,445	-1	-1	4	386	359	0,304	0,445	441,534	4,565	0
27434	1377	-800	-600	-1	-1	-1	-1	4	-800	-600	-1	-1	-1	-1	4
27454	1378	-800	-600	0,295	0,428	-1	-1	4	377	361	0,295	0,428	441,534	4,47	0
27474	1379	-800	-600	0,584	0,351	-1	-1	4	379	374	0,292	0,419	432,194	4,486	0
27494	1380	-800	-600	0,29	0,411	-1	-1	4	394	355	0,29	0,411	432,194	4,472	0
27514	1381	-800	-600	0,289	0,404	-1	-1	4	378	387	0,289	0,404	432,194	4,402	0
27534	1382	-800	-600	0,288	0,397	-1	-1	4	388	334	0,288	0,397	432,194	4,275	0
27554	1383	-800	-600	0,289	0,389	-1	-1	4	375	372	0,289	0,389	432,194	4,533	0
27574	1384	-800	-600	-1	-1	-1	-1	4	-800	-600	-1	-1	-1	-1	4
27594	1385	375	331	0,594	0,306	432,98	4,658	0	372	337	0,293	0,372	432,194	4,401	0
27614	1386	-800	-600	0,296	0,363	-1	-1	4	370	348	0,296	0,363	432,194	4,428	0
27634	1387	-800	-600	-1	-1	-1	-1	4	-800	-600	-1	-1	-1	-1	4
27654	1388	385	274	0,607	0,277	432,98	4,628	0	-800	-600	0,607	0,277	-1	-1	4
27673	1389	-800	-600	-1	-1	-1	-1	4	-800	-600	-1	-1	-1	-1	4
27693	1390	-800	-600	-1	-1	-1	-1	4	-800	-600	-1	-1	-1	-1	4
27713	1391	-800	-600	-1	-1	-1	-1	4	-800	-600	-1	-1	-1	-1	4
27733	1392	-800	-600	-1	-1	-1	-1	4	-800	-600	-1	-1	-1	-1	4
27753	1393	-800	-600	-1	-1	-1	-1	4	-800	-600	-1	-1	-1	-1	4
27773	1394	-800	-600	-1	-1	-1	-1	4	-800	-600	-1	-1	-1	-1	4
27793	1395	-800	-600	-1	-1	-1	-1	4	-800	-600	-1	-1	-1	-1	4
27813	1396	-800	-600	-1	-1	-1	-1	4	-800	-600	-1	-1	-1	-1	4
27833	1397	-800	-600	-1	-1	-1	-1	4	-800	-600	-1	-1	-1	-1	4
27853	1398	-800	-600	-1	-1	-1	-1	4	-800	-600	-1	-1	-1	-1	4
27873	1399	-800	-600	-1	-1	-1	-1	4	-800	-600	-1	-1	-1	-1	4
27893	1400	-800	-600	-1	-1	-1	-1	4	-800	-600	-1	-1	-1	-1	4
27913	1401	-800	-600	-1	-1	-1	-1	4	-800	-600	-1	-1	-1	-1	4
27933	1402	-800	-600	-1	-1	-1	-1	4	-800	-600	-1	-1	-1	-1	4
27953	1403	-800	-600	-1	-1	-1	-1	4	-800	-600	-1	-1	-1	-1	4
27972	1404	-800	-600	-1	-1	-1	-1	4	-800	-600	-1	-1	-1	-1	4
27992	1405	-800	-600	-1	-1	-1	-1	4	-800	-600	-1	-1	-1	-1	4
28012	1406	-800	-600	-1	-1	-1	-1	4	-800	-600	-1	-1	-1	-1	4
28032	1407	-800	-600	0,676	0,209	-1	-1	4	-800	-600	0,676	0,209	-1	-1	4
28052	1408	-800	-600	-1	-1	-1	-1	4	-800	-600	-1	-1	-1	-1	4
28072	1409	-800	-600	-1	-1	-1	-1	4	-800	-600	-1	-1	-1	-1	4
28092	1410	-800	-600	-1	-1	-1	-1	4	-800	-600	-1	-1	-1	-1	4
28112	1411	-800	-600	-1	-1	-1	-1	4	-800	-600	-1	-1	-1	-1	4
28132	1412	-800	-600	-1	-1	-1	-1	4	-800	-600	-1	-1	-1	-1	4
28152	1413	-800	-600	0,679	0,218	-1	-1	4	-800	-600	0,679	0,218	-1	-1	4
28172	1414	-800	-600	-1	-1	-1	-1	4	-800	-600	-1	-1	-1	-1	4
28192	1415	-800	-600	-1	-1	-1	-1	4	-800	-600	-1	-1	-1	-1	4
28212	1416	-800	-600	-1	-1	-1	-1	4	-800	-600	-1	-1	-1	-1	4
28231	1417	-800	-600	-1	-1	-1	-1	4	-800	-600	-1	-1	-1	-1	4
28252	1418	-800	-600	-1	-1	-1	-1	4	-800	-600	-1	-1	-1	-1	4
28271	1419	-800	-600	-1	-1	-1	-1	4	-800	-600	-1	-1	-1	-1	4
28291	1420	-800	-600	-1	-1	-1	-1	4	-800	-600	-1	-1	-1	-1	4
28311	1421	-800	-600	-1	-1	-1	-1	4	-800	-600	-1	-1	-1	-1	4
28331	1422	-800	-600	-1	-1	-1	-1	4	-800	-600	-1	-1	-1	-1	4
28351	1423	-800	-600	-1	-1	-1	-1	4	-800	-600	-1	-1	-1	-1	4
28371	1424	-800	-600	-1	-1	-1	-1	4	-800	-600	-1	-1	-1	-1	4
28391	1425	-800	-600	-1	-1	-1	-1	4	-800	-600	-1	-1	-1	-1	4
28411	1426	-800	-600	-1	-1	-1	-1	4	-800	-600	-1	-1	-1	-1	4
28431	1427	-800	-600	-1	-1	-1	-1	4	-800	-600	-1	-1	-1	-1	4
28451	1428	-800	-600	0,394	0,275	-1	-1	4	-800	-600	0,394	0,275	-1	-1	4
28471	1429	-800	-600	-1	-1	-1	-1	4	-800	-600	-1	-1	-1	-1	4
28491	1430	-800	-600	0,386	0,281	-1	-1	4	-800	-600	0,386	0,281	-1	-1	4
28511	1431	-800	-600	0,701	0,226	-1	-1	4	-800	-600	0,388	0,287	-1	-1	4
28531	1432	-800	-600	-1	-1	-1	-1	4	-800	-600	-1	-1	-1	-1	4
28551	1433	-800	-600	0,406	0,299	-1	-1	4	-800	-600	0,406	0,299	-1	-1	4
28570	1434	-800	-600	-1	-1	-1	-1	4	-800	-600	-1	-1	-1	-1	4
28590	1435	-800	-600	-1	-1	-1	-1	4	-800	-600	-1	-1	-1	-1	4
28610	1436	-800	-600	-1	-1	-1	-1	4	-800	-600	-1	-1	-1	-1	4
28630	1437	-800	-600	-1	-1	-1	-1	4	-800	-600	-1	-1	-1	-1	4
28650	1438	-800	-600	-1	-1	-1	-1	4	-800	-600	-1	-1	-1	-1	4
28670	1439	-800	-600	-1	-1	-1	-1	4	-800	-600	-1	-1	-1	-1	4
28690	1440	-800	-600	-1	-1	-1	-1	4	-800	-600	-1	-1	-1	-1	4
28710	1441	-800	-600	-1	-1	-1	-1	4	-800	-600	-1	-1	-1	-1	4
28730	1442	-800	-600	-1	-1	-1	-1	4	-800	-600	-1	-1	-1	-1	4
28750	1443	-800	-600	-1	-1	-1	-1	4	-800	-600	-1	-1	-1	-1	4
28770	1444	-800	-600	-1	-1	-1	-1	4	-800	-600	-1	-1	-1	-1	4
28790	1445	-800	-600	-1	-1	-1	-1	4	-800	-600	-1	-1	-1	-1	4
28810	1446	-800	-600	-1	-1	-1	-1	4	-800	-600	-1	-1	-1	-1	4
28829	1447	-800	-600	-1	-1	-1	-1	4	-800	-600	-1	-1	-1	-1	4
28850	1448	-800	-600	-1	-1	-1	-1	4	-800	-600	-1	-1	-1	-1	4
28869	1449	-800	-600	-1	-1	-1	-1	4	-800	-600	-1	-1	-1	-1	4
28890	1450	-800	-600	-1	-1	-1	-1	4	-800	-600	-1	-1	-1	-1	4
28909	1451	-800	-600	-1	-1	-1	-1	4	-800	-600	-1	-1	-1	-1	4
28930	1452	-800	-600	-1	-1	-1	-1	4	-800	-600	-1	-1	-1	-1	4
28949	1453	-800	-600	-1	-1	-1	-1	4	-800	-600	-1	-1	-1	-1	4
28970	1454	-800	-600	-1	-1	-1	-1	4	-800	-600	-1	-1	-1	-1	4
28989	1455	-800	-600	-1	-1	-1	-1	4	-800	-600	-1	-1	-1	-1	4
29010	1456	-800	-600	-1	-1	-1	-1	4	-800	-600	-1	-1	-1	-1	4
29029	1457	-800	-600	-1	-1	-1	-1	4	-800	-600	-1	-1	-1	-1	4
29050	1458	-800	-600	-1	-1	-1	-1	4	-800	-600	-1	-1	-1	-1	4
29069	1459	-800	-600	-1	-1	-1	-1	4	-800	-600	-1	-1	-1	-1	4
29090	1460	-800	-600	-1	-1	-1	-1	4	-800	-600	-1	-1	-1	-1	4
29109	1461	-800	-600	-1	-1	-1	-1	4	-800	-600	-1	-1	-1	-1	4
29130	1462	-800	-600	-1	-1	-1	-1	4	-800	-600	-1	-1	-1	-1	4
29148	1463	-800	-600	-1	-1	-1	-1	4	-800	-600	-1	-1	-1	-1	4
29170	1464	-800	-600	-1	-1	-1	-1	4	-800	-600	-1	-1	-1	-1	4
29188	1465	-800	-600	-1	-1	-1	-1	4	-800	-600	-1	-1	-1	-1	4
29210	1466	-800	-600	-1	-1	-1	-1	4	-800	-600	-1	-1	-1	-1	4
29228	1467	-800	-600	-1	-1	-1	-1	4	-800	-600	-1	-1	-1	-1	4
29250	1468	-800	-600	-1	-1	-1	-1	4	-800	-600	-1	-1	-1	-1	4
29268	1469	-800	-600	-1	-1	-1	-1	4	-800	-600	-1	-1	-1	-1	4
29290	1470	-800	-600	-1	-1	-1	-1	4	-800	-600	-1	-1	-1	-1	4
29308	1471	-800	-600	-1	-1	-1	-1	4	-800	-600	-1	-1	-1	-1	4
29330	1472	-800	-600	-1	-1	-1	-1	4	-800	-600	-1	-1	-1	-1	4
29348	1473	-800	-600	-1	-1	-1	-1	4	-800	-600	-1	-1	-1	-1	4
29370	1474	-800	-600	-1	-1	-1	-1	4	-800	-600	-1	-1	-1	-1	4
29388	1475	-800	-600	-1	-1	-1	-1	4	-800	-600	-1	-1	-1	-1	4
29410	1476	-800	-600	-1	-1	-1	-1	4	-800	-600	-1	-1	-1	-1	4
29427	1477	-800	-600	-1	-1	-1	-1	4	-800	-600	-1	-1	-1	-1	4
29447	1478	-800	-600	-1	-1	-1	-1	4	-800	-600	-1	-1	-1	-1	4
29467	1479	-800	-600	-1	-1	-1	-1	4	-800	-600	-1	-1	-1	-1	4
29487	1480	-800	-600	-1	-1	-1	-1	4	-800	-600	-1	-1	-1	-1	4
29507	1481	-800	-600	-1	-1	-1	-1	4	-800	-600	-1	-1	-1	-1	4
29527	1482	-800	-600	-1	-1	-1	-1	4	-800	-600	-1	-1	-1	-1	4
29547	1483	-800	-600	-1	-1	-1	-1	4	-800	-600	-1	-1	-1	-1	4
29567	1484	-800	-600	-1	-1	-1	-1	4	-800	-600	-1	-1	-1	-1	4
29587	1485	-800	-600	-1	-1	-1	-1	4	-800	-600	-1	-1	-1	-1	4
29607	1486	-800	-600	-1	-1	-1	-1	4	-800	-600	-1	-1	-1	-1	4
29627	1487	-800	-600	-1	-1	-1	-1	4	-800	-600	-1	-1	-1	-1	4
29647	1488	-800	-600	-1	-1	-1	-1	4	-800	-600	-1	-1	-1	-1	4
29667	1489	-800	-600	-1	-1	-1	-1	4	-800	-600	-1	-1	-1	-1	4
29687	1490	-800	-600	-1	-1	-1	-1	4	-800	-600	-1	-1	-1	-1	4
29707	1491	-800	-600	-1	-1	-1	-1	4	-800	-600	-1	-1	-1	-1	4
29727	1492	-800	-600	-1	-1	-1	-1	4	-800	-600	-1	-1	-1	-1	4
29746	1493	-800	-600	-1	-1	-1	-1	4	-800	-600	-1	-1	-1	-1	4
29766	1494	-800	-600	-1	-1	-1	-1	4	-800	-600	-1	-1	-1	-1	4
29786	1495	-800	-600	-1	-1	-1	-1	4	-800	-600	-1	-1	-1	-1	4
29806	1496	-800	-600	-1	-1	-1	-1	4	-800	-600	-1	-1	-1	-1	4
29826	1497	-800	-600	-1	-1	-1	-1	4	-800	-600	-1	-1	-1	-1	4
29846	1498	-800	-600	-1	-1	-1	-1	4	-800	-600	-1	-1	-1	-1	4
29866	1499	-800	-600	-1	-1	-1	-1	4	-800	-600	-1	-1	-1	-1	4
29886	1500	-800	-600	-1	-1	-1	-1	4	-800	-600	-1	-1	-1	-1	4
29906	1501	-800	-600	-1	-1	-1	-1	4	-800	-600	-1	-1	-1	-1	4
29926	1502	-800	-600	-1	-1	-1	-1	4	-800	-600	-1	-1	-1	-1	4
29946	1503	-800	-600	-1	-1	-1	-1	4	-800	-600	-1	-1	-1	-1	4
29966	1504	-800	-600	-1	-1	-1	-1	4	-800	-600	-1	-1	-1	-1	4
29986	1505	-800	-600	-1	-1	-1	-1	4	-800	-600	-1	-1	-1	-1	4
30006	1506	-800	-600	-1	-1	-1	-1	4	-800	-600	-1	-1	-1	-1	4
30025	1507	-800	-600	-1	-1	-1	-1	4	-800	-600	-1	-1	-1	-1	4
30045	1508	-800	-600	-1	-1	-1	-1	4	-800	-600	-1	-1	-1	-1	4
30065	1509	-800	-600	-1	-1	-1	-1	4	-800	-600	-1	-1	-1	-1	4
30085	1510	-800	-600	-1	-1	-1	-1	4	-800	-600	-1	-1	-1	-1	4
30105	1511	-800	-600	-1	-1	-1	-1	4	-800	-600	-1	-1	-1	-1	4
30125	1512	-800	-600	-1	-1	-1	-1	4	-800	-600	-1	-1	-1	-1	4
30145	1513	-800	-600	-1	-1	-1	-1	4	-800	-600	-1	-1	-1	-1	4
30165	1514	-800	-600	-1	-1	-1	-1	4	-800	-600	-1	-1	-1	-1	4
30185	1515	-800	-600	-1	-1	-1	-1	4	-800	-600	-1	-1	-1	-1	4
30205	1516	-800	-600	-1	-1	-1	-1	4	-800	-600	-1	-1	-1	-1	4
30225	1517	-800	-600	-1	-1	-1	-1	4	-800	-600	-1	-1	-1	-1	4
30245	1518	-800	-600	-1	-1	-1	-1	4	-800	-600	-1	-1	-1	-1	4
30265	1519	-800	-600	-1	-1	-1	-1	4	-800	-600	-1	-1	-1	-1	4
30285	1520	-800	-600	-1	-1	-1	-1	4	-800	-600	-1	-1	-1	-1	4
30305	1521	-800	-600	-1	-1	-1	-1	4	-800	-600	-1	-1	-1	-1	4
30324	1522	-800	-600	-1	-1	-1	-1	4	-800	-600	-1	-1	-1	-1	4
30344	1523	-800	-600	-1	-1	-1	-1	4	-800	-600	-1	-1	-1	-1	4
30364	1524	-800	-600	-1	-1	-1	-1	4	-800	-600	-1	-1	-1	-1	4
30384	1525	-800	-600	-1	-1	-1	-1	4	-800	-600	-1	-1	-1	-1	4
30404	1526	-800	-600	-1	-1	-1	-1	4	-800	-600	-1	-1	-1	-1	4
30424	1527	-800	-600	-1	-1	-1	-1	4	-800	-600	-1	-1	-1	-1	4
30444	1528	-800	-600	-1	-1	-1	-1	4	-800	-600	-1	-1	-1	-1	4
30464	1529	-800	-600	-1	-1	-1	-1	4	-800	-600	-1	-1	-1	-1	4
30484	1530	-800	-600	-1	-1	-1	-1	4	-800	-600	-1	-1	-1	-1	4
30504	1531	-800	-600	-1	-1	-1	-1	4	-800	-600	-1	-1	-1	-1	4
30524	1532	-800	-600	-1	-1	-1	-1	4	-800	-600	-1	-1	-1	-1	4
30544	1533	-800	-600	-1	-1	-1	-1	4	-800	-600	-1	-1	-1	-1	4
30564	1534	-800	-600	-1	-1	-1	-1	4	-800	-600	-1	-1	-1	-1	4
30584	1535	-800	-600	-1	-1	-1	-1	4	-800	-600	-1	-1	-1	-1	4
30603	1536	-800	-600	-1	-1	-1	-1	4	-800	-600	-1	-1	-1	-1	4
30623	1537	-800	-600	-1	-1	-1	-1	4	-800	-600	-1	-1	-1	-1	4
30643	1538	-800	-600	-1	-1	-1	-1	4	-800	-600	-1	-1	-1	-1	4
30663	1539	-800	-600	-1	-1	-1	-1	4	-800	-600	-1	-1	-1	-1	4
30683	1540	-800	-600	-1	-1	-1	-1	4	-800	-600	-1	-1	-1	-1	4
30703	1541	-800	-600	-1	-1	-1	-1	4	-800	-600	-1	-1	-1	-1	4
30723	1542	-800	-600	-1	-1	-1	-1	4	-800	-600	-1	-1	-1	-1	4
30743	1543	-800	-600	-1	-1	-1	-1	4	-800	-600	-1	-1	-1	-1	4
30763	1544	-800	-600	-1	-1	-1	-1	4	-800	-600	-1	-1	-1	-1	4
30783	1545	-800	-600	-1	-1	-1	-1	4	-800	-600	-1	-1	-1	-1	4
30803	1546	-800	-600	-1	-1	-1	-1	4	-800	-600	-1	-1	-1	-1	4
30823	1547	-800	-600	-1	-1	-1	-1	4	-800	-600	-1	-1	-1	-1	4
30843	1548	-800	-600	-1	-1	-1	-1	4	-800	-600	-1	-1	-1	-1	4
30863	1549	-800	-600	-1	-1	-1	-1	4	-800	-600	-1	-1	-1	-1	4
30883	1550	-800	-600	-1	-1	-1	-1	4	-800	-600	-1	-1	-1	-1	4
30903	1551	-800	-600	-1	-1	-1	-1	4	-800	-600	-1	-1	-1	-1	4
30923	1552	-800	-600	-1	-1	-1	-1	4	-800	-600	-1	-1	-1	-1	4
30942	1553	-800	-600	-1	-1	-1	-1	4	-800	-600	-1	-1	-1	-1	4
30962	1554	-800	-600	-1	-1	-1	-1	4	-800	-600	-1	-1	-1	-1	4
30982	1555	-800	-600	-1	-1	-1	-1	4	-800	-600	-1	-1	-1	-1	4
31002	1556	-800	-600	-1	-1	-1	-1	4	-800	-600	-1	-1	-1	-1	4
31022	1557	-800	-600	-1	-1	-1	-1	4	-800	-600	-1	-1	-1	-1	4
31042	1558	-800	-600	-1	-1	-1	-1	4	-800	-600	-1	-1	-1	-1	4
31062	1559	-800	-600	-1	-1	-1	-1	4	-800	-600	-1	-1	-1	-1	4
31082	1560	-800	-600	-1	-1	-1	-1	4	-800	-600	-1	-1	-1	-1	4
31102	1561	-800	-600	-1	-1	-1	-1	4	-800	-600	-1	-1	-1	-1	4
31122	1562	-800	-600	-1	-1	-1	-1	4	-800	-600	-1	-1	-1	-1	4
31142	1563	-800	-600	-1	-1	-1	-1	4	-800	-600	-1	-1	-1	-1	4
31162	1564	-800	-600	-1	-1	-1	-1	4	-800	-600	-1	-1	-1	-1	4
31182	1565	-800	-600	-1	-1	-1	-1	4	-800	-600	-1	-1	-1	-1	4
31201	1566	-800	-600	-1	-1	-1	-1	4	-800	-600	-1	-1	-1	-1	4
31221	1567	-800	-600	-1	-1	-1	-1	4	-800	-600	-1	-1	-1	-1	4
31241	1568	-800	-600	-1	-1	-1	-1	4	-800	-600	-1	-1	-1	-1	4
31261	1569	-800	-600	-1	-1	-1	-1	4	-800	-600	-1	-1	-1	-1	4
31281	1570	-800	-600	-1	-1	-1	-1	4	-800	-600	-1	-1	-1	-1	4
31301	1571	-800	-600	-1	-1	-1	-1	4	-800	-600	-1	-1	-1	-1	4
31321	1572	-800	-600	-1	-1	-1	-1	4	-800	-600	-1	-1	-1	-1	4
31341	1573	-800	-600	-1	-1	-1	-1	4	-800	-600	-1	-1	-1	-1	4
31361	1574	-800	-600	-1	-1	-1	-1	4	-800	-600	-1	-1	-1	-1	4
31381	1575	-800	-600	-1	-1	-1	-1	4	-800	-600	-1	-1	-1	-1	4
31401	1576	-800	-600	-1	-1	-1	-1	4	-800	-600	-1	-1	-1	-1	4
31421	1577	-800	-600	-1	-1	-1	-1	4	-800	-600	-1	-1	-1	-1	4
31441	1578	-800	-600	-1	-1	-1	-1	4	-800	-600	-1	-1	-1	-1	4
31461	1579	-800	-600	-1	-1	-1	-1	4	-800	-600	-1	-1	-1	-1	4
31481	1580	-800	-600	-1	-1	-1	-1	4	-800	-600	-1	-1	-1	-1	4
31501	1581	-800	-600	-1	-1	-1	-1	4	-800	-600	-1	-1	-1	-1	4
31520	1582	-800	-600	-1	-1	-1	-1	4	-800	-600	-1	-1	-1	-1	4
31540	1583	-800	-600	-1	-1	-1	-1	4	-800	-600	-1	-1	-1	-1	4
31560	1584	-800	-600	-1	-1	-1	-1	4	-800	-600	-1	-1	-1	-1	4
31580	1585	-800	-600	-1	-1	-1	-1	4	-800	-600	-1	-1	-1	-1	4
31600	1586	-800	-600	-1	-1	-1	-1	4	-800	-600	-1	-1	-1	-1	4
31620	1587	-800	-600	-1	-1	-1	-1	4	-800	-600	-1	-1	-1	-1	4
31640	1588	-800	-600	-1	-1	-1	-1	4	-800	-600	-1	-1	-1	-1	4
31660	1589	-800	-600	-1	-1	-1	-1	4	-800	-600	-1	-1	-1	-1	4
31680	1590	-800	-600	-1	-1	-1	-1	4	-800	-600	-1	-1	-1	-1	4
31700	1591	-800	-600	-1	-1	-1	-1	4	-800	-600	-1	-1	-1	-1	4
31720	1592	-800	-600	-1	-1	-1	-1	4	-800	-600	-1	-1	-1	-1	4
31740	1593	-800	-600	-1	-1	-1	-1	4	-800	-600	-1	-1	-1	-1	4
31760	1594	-800	-600	-1	-1	-1	-1	4	-800	-600	-1	-1	-1	-1	4
31780	1595	-800	-600	-1	-1	-1	-1	4	-800	-600	-1	-1	-1	-1	4
31799	1596	-800	-600	-1	-1	-1	-1	4	-800	-600	-1	-1	-1	-1	4
31819	1597	-800	-600	-1	-1	-1	-1	4	-800	-600	-1	-1	-1	-1	4
31839	1598	-800	-600	-1	-1	-1	-1	4	-800	-600	-1	-1	-1	-1	4
31859	1599	-800	-600	-1	-1	-1	-1	4	-800	-600	-1	-1	-1	-1	4
31879	1600	-800	-600	-1	-1	-1	-1	4	-800	-600	-1	-1	-1	-1	4
31899	1601	-800	-600	-1	-1	-1	-1	4	-800	-600	-1	-1	-1	-1	4
31919	1602	-800	-600	-1	-1	-1	-1	4	-800	-600	-1	-1	-1	-1	4
31939	1603	-800	-600	-1	-1	-1	-1	4	-800	-600	-1	-1	-1	-1	4
31959	1604	-800	-600	-1	-1	-1	-1	4	-800	-600	-1	-1	-1	-1	4
31979	1605	-800	-600	-1	-1	-1	-1	4	-800	-600	-1	-1	-1	-1	4
31999	1606	-800	-600	-1	-1	-1	-1	4	-800	-600	-1	-1	-1	-1	4
32019	1607	-800	-600	-1	-1	-1	-1	4	-800	-600	-1	-1	-1	-1	4
32039	1608	-800	-600	-1	-1	-1	-1	4	-800	-600	-1	-1	-1	-1	4
32059	1609	-800	-600	-1	-1	-1	-1	4	-800	-600	-1	-1	-1	-1	4
32079	1610	-800	-600	-1	-1	-1	-1	4	-800	-600	-1	-1	-1	-1	4
32099	1611	-800	-600	-1	-1	-1	-1	4	-800	-600	-1	-1	-1	-1	4
32118	1612	-800	-600	-1	-1	-1	-1	4	-800	-600	-1	-1	-1	-1	4
32138	1613	-800	-600	-1	-1	-1	-1	4	-800	-600	-1	-1	-1	-1	4
32158	1614	-800	-600	-1	-1	-1	-1	4	-800	-600	-1	-1	-1	-1	4
32178	1615	-800	-600	-1	-1	-1	-1	4	-800	-600	-1	-1	-1	-1	4
32198	1616	-800	-600	-1	-1	-1	-1	4	-800	-600	-1	-1	-1	-1	4
32218	1617	-800	-600	-1	-1	-1	-1	4	-800	-600	-1	-1	-1	-1	4
32238	1618	-800	-600	-1	-1	-1	-1	4	-800	-600	-1	-1	-1	-1	4
32258	1619	-800	-600	-1	-1	-1	-1	4	-800	-600	-1	-1	-1	-1	4
32278	1620	-800	-600	-1	-1	-1	-1	4	-800	-600	-1	-1	-1	-1	4
32298	1621	-800	-600	-1	-1	-1	-1	4	-800	-600	-1	-1	-1	-1	4
32318	1622	-800	-600	-1	-1	-1	-1	4	-800	-600	-1	-1	-1	-1	4
32338	1623	-800	-600	-1	-1	-1	-1	4	-800	-600	-1	-1	-1	-1	4
32358	1624	-800	-600	-1	-1	-1	-1	4	-800	-600	-1	-1	-1	-1	4
32378	1625	-800	-600	-1	-1	-1	-1	4	-800	-600	-1	-1	-1	-1	4
32397	1626	-800	-600	-1	-1	-1	-1	4	-800	-600	-1	-1	-1	-1	4
32417	1627	-800	-600	-1	-1	-1	-1	4	-800	-600	-1	-1	-1	-1	4
32437	1628	-800	-600	-1	-1	-1	-1	4	-800	-600	-1	-1	-1	-1	4
32457	1629	-800	-600	-1	-1	-1	-1	4	-800	-600	-1	-1	-1	-1	4
32477	1630	-800	-600	-1	-1	-1	-1	4	-800	-600	-1	-1	-1	-1	4
32497	1631	-800	-600	-1	-1	-1	-1	4	-800	-600	-1	-1	-1	-1	4
32517	1632	-800	-600	-1	-1	-1	-1	4	-800	-600	-1	-1	-1	-1	4
32537	1633	-800	-600	-1	-1	-1	-1	4	-800	-600	-1	-1	-1	-1	4
32557	1634	-800	-600	-1	-1	-1	-1	4	-800	-600	-1	-1	-1	-1	4
32577	1635	-800	-600	-1	-1	-1	-1	4	-800	-600	-1	-1	-1	-1	4
32597	1636	-800	-600	-1	-1	-1	-1	4	-800	-600	-1	-1	-1	-1	4
32617	1637	-800	-600	-1	-1	-1	-1	4	-800	-600	-1	-1	-1	-1	4
32637	1638	-800	-600	-1	-1	-1	-1	4	-800	-600	-1	-1	-1	-1	4
32657	1639	-800	-600	-1	-1	-1	-1	4	-800	-600	-1	-1	-1	-1	4
32677	1640	-800	-600	-1	-1	-1	-1	4	-800	-600	-1	-1	-1	-1	4
32696	1641	-800	-600	-1	-1	-1	-1	4	-800	-600	-1	-1	-1	-1	4
32716	1642	-800	-600	-1	-1	-1	-1	4	-800	-600	-1	-1	-1	-1	4
32736	1643	-800	-600	-1	-1	-1	-1	4	-800	-600	-1	-1	-1	-1	4
32756	1644	-800	-600	-1	-1	-1	-1	4	-800	-600	-1	-1	-1	-1	4
32776	1645	-800	-600	-1	-1	-1	-1	4	-800	-600	-1	-1	-1	-1	4
32796	1646	-800	-600	-1	-1	-1	-1	4	-800	-600	-1	-1	-1	-1	4
32816	1647	-800	-600	-1	-1	-1	-1	4	-800	-600	-1	-1	-1	-1	4
32836	1648	-800	-600	-1	-1	-1	-1	4	-800	-600	-1	-1	-1	-1	4
32856	1649	-800	-600	-1	-1	-1	-1	4	-800	-600	-1	-1	-1	-1	4
32876	1650	-800	-600	-1	-1	-1	-1	4	-800	-600	-1	-1	-1	-1	4
32896	1651	-800	-600	-1	-1	-1	-1	4	-800	-600	-1	-1	-1	-1	4
32916	1652	-800	-600	-1	-1	-1	-1	4	-800	-600	-1	-1	-1	-1	4
32936	1653	-800	-600	-1	-1	-1	-1	4	-800	-600	-1	-1	-1	-1	4
32956	1654	-800	-600	-1	-1	-1	-1	4	-800	-600	-1	-1	-1	-1	4
32976	1655	-800	-600	-1	-1	-1	-1	4	-800	-600	-1	-1	-1	-1	4
32995	1656	-800	-600	-1	-1	-1	-1	4	-800	-600	-1	-1	-1	-1	4
33015	1657	-800	-600	-1	-1	-1	-1	4	-800	-600	-1	-1	-1	-1	4
33035	1658	-800	-600	-1	-1	-1	-1	4	-800	-600	-1	-1	-1	-1	4
33055	1659	-800	-600	-1	-1	-1	-1	4	-800	-600	-1	-1	-1	-1	4
33075	1660	-800	-600	-1	-1	-1	-1	4	-800	-600	-1	-1	-1	-1	4
33095	1661	-800	-600	-1	-1	-1	-1	4	-800	-600	-1	-1	-1	-1	4
33115	1662	-800	-600	-1	-1	-1	-1	4	-800	-600	-1	-1	-1	-1	4
33135	1663	-800	-600	-1	-1	-1	-1	4	-800	-600	-1	-1	-1	-1	4
33155	1664	-800	-600	-1	-1	-1	-1	4	-800	-600	-1	-1	-1	-1	4
33175	1665	-800	-600	-1	-1	-1	-1	4	-800	-600	-1	-1	-1	-1	4
33195	1666	-800	-600	-1	-1	-1	-1	4	-800	-600	-1	-1	-1	-1	4
33215	1667	-800	-600	-1	-1	-1	-1	4	-800	-600	-1	-1	-1	-1	4
33235	1668	-800	-600	-1	-1	-1	-1	4	-800	-600	-1	-1	-1	-1	4
33255	1669	-800	-600	-1	-1	-1	-1	4	-800	-600	-1	-1	-1	-1	4
33275	1670	-800	-600	-1	-1	-1	-1	4	-800	-600	-1	-1	-1	-1	4
33295	1671	-800	-600	-1	-1	-1	-1	4	-800	-600	-1	-1	-1	-1	4
33314	1672	-800	-600	-1	-1	-1	-1	4	-800	-600	-1	-1	-1	-1	4
33334	1673	-800	-600	-1	-1	-1	-1	4	-800	-600	-1	-1	-1	-1	4
33354	1674	-800	-600	-1	-1	-1	-1	4	-800	-600	-1	-1	-1	-1	4
33374	1675	-800	-600	-1	-1	-1	-1	4	-800	-600	-1	-1	-1	-1	4
33394	1676	-800	-600	-1	-1	-1	-1	4	-800	-600	-1	-1	-1	-1	4
33414	1677	-800	-600	-1	-1	-1	-1	4	-800	-600	-1	-1	-1	-1	4
33434	1678	-800	-600	-1	-1	-1	-1	4	-800	-600	-1	-1	-1	-1	4
33454	1679	-800	-600	-1	-1	-1	-1	4	-800	-600	-1	-1	-1	-1	4
33474	1680	-800	-600	-1	-1	-1	-1	4	-800	-600	-1	-1	-1	-1	4
33494	1681	-800	-600	-1	-1	-1	-1	4	-800	-600	-1	-1	-1	-1	4
33514	1682	-800	-600	-1	-1	-1	-1	4	-800	-600	-1	-1	-1	-1	4
33534	1683	-800	-600	-1	-1	-1	-1	4	-800	-600	-1	-1	-1	-1	4
33554	1684	-800	-600	-1	-1	-1	-1	4	-800	-600	-1	-1	-1	-1	4
33574	1685	-800	-600	-1	-1	-1	-1	4	-800	-600	-1	-1	-1	-1	4
33594	1686	-800	-600	-1	-1	-1	-1	4	-800	-600	-1	-1	-1	-1	4
33613	1687	-800	-600	-1	-1	-1	-1	4	-800	-600	-1	-1	-1	-1	4
33633	1688	-800	-600	-1	-1	-1	-1	4	-800	-600	-1	-1	-1	-1	4
33653	1689	-800	-600	-1	-1	-1	-1	4	-800	-600	-1	-1	-1	-1	4
33673	1690	-800	-600	-1	-1	-1	-1	4	-800	-600	-1	-1	-1	-1	4
33693	1691	-800	-600	-1	-1	-1	-1	4	-800	-600	-1	-1	-1	-1	4
33713	1692	-800	-600	-1	-1	-1	-1	4	-800	-600	-1	-1	-1	-1	4
33733	1693	-800	-600	-1	-1	-1	-1	4	-800	-600	-1	-1	-1	-1	4
33753	1694	-800	-600	-1	-1	-1	-1	4	-800	-600	-1	-1	-1	-1	4
33773	1695	-800	-600	-1	-1	-1	-1	4	-800	-600	-1	-1	-1	-1	4
33793	1696	-800	-600	-1	-1	-1	-1	4	-800	-600	-1	-1	-1	-1	4
33813	1697	-800	-600	-1	-1	-1	-1	4	-800	-600	-1	-1	-1	-1	4
33833	1698	-800	-600	-1	-1	-1	-1	4	-800	-600	-1	-1	-1	-1	4
33853	1699	-800	-600	-1	-1	-1	-1	4	-800	-600	-1	-1	-1	-1	4
33873	1700	-800	-600	-1	-1	-1	-1	4	-800	-600	-1	-1	-1	-1	4
33892	1701	-800	-600	-1	-1	-1	-1	4	-800	-600	-1	-1	-1	-1	4
33912	1702	-800	-600	-1	-1	-1	-1	4	-800	-600	-1	-1	-1	-1	4
33932	1703	-800	-600	0,455	0,054	-1	-1	4	-800	-600	0,455	0,054	-1	-1	4
33952	1704	-800	-600	-1	-1	-1	-1	4	-800	-600	-1	-1	-1	-1	4
33972	1705	-800	-600	-1	-1	-1	-1	4	-800	-600	-1	-1	-1	-1	4
33992	1706	-800	-600	-1	-1	-1	-1	4	-800	-600	-1	-1	-1	-1	4
34012	1707	-800	-600	-1	-1	-1	-1	4	-800	-600	-1	-1	-1	-1	4
34032	1708	-800	-600	-1	-1	-1	-1	4	-800	-600	-1	-1	-1	-1	4
34052	1709	-800	-600	-1	-1	-1	-1	4	-800	-600	-1	-1	-1	-1	4
34072	1710	-800	-600	-1	-1	-1	-1	4	-800	-600	-1	-1	-1	-1	4
34092	1711	-800	-600	-1	-1	-1	-1	4	-800	-600	-1	-1	-1	-1	4
34112	1712	-800	-600	-1	-1	-1	-1	4	-800	-600	-1	-1	-1	-1	4
34132	1713	-800	-600	-1	-1	-1	-1	4	-800	-600	-1	-1	-1	-1	4
34152	1714	-800	-600	-1	-1	-1	-1	4	-800	-600	-1	-1	-1	-1	4
34171	1715	-800	-600	-1	-1	-1	-1	4	-800	-600	-1	-1	-1	-1	4
34191	1716	-800	-600	-1	-1	-1	-1	4	-800	-600	-1	-1	-1	-1	4
34211	1717	-800	-600	-1	-1	-1	-1	4	-800	-600	-1	-1	-1	-1	4
34231	1718	-800	-600	-1	-1	-1	-1	4	-800	-600	-1	-1	-1	-1	4
34251	1719	-800	-600	-1	-1	-1	-1	4	-800	-600	-1	-1	-1	-1	4
34271	1720	-800	-600	-1	-1	-1	-1	4	-800	-600	-1	-1	-1	-1	4
34291	1721	-800	-600	-1	-1	-1	-1	4	-800	-600	-1	-1	-1	-1	4
34311	1722	-800	-600	-1	-1	-1	-1	4	-800	-600	-1	-1	-1	-1	4
34331	1723	-800	-600	-1	-1	-1	-1	4	-800	-600	-1	-1	-1	-1	4
34351	1724	-800	-600	-1	-1	-1	-1	4	-800	-600	-1	-1	-1	-1	4
34371	1725	-800	-600	-1	-1	-1	-1	4	-800	-600	-1	-1	-1	-1	4
34391	1726	-800	-600	-1	-1	-1	-1	4	-800	-600	-1	-1	-1	-1	4
34411	1727	-800	-600	-1	-1	-1	-1	4	-800	-600	-1	-1	-1	-1	4
34431	1728	-800	-600	-1	-1	-1	-1	4	-800	-600	-1	-1	-1	-1	4
34451	1729	-800	-600	-1	-1	-1	-1	4	-800	-600	-1	-1	-1	-1	4
34471	1730	-800	-600	-1	-1	-1	-1	4	-800	-600	-1	-1	-1	-1	4
34490	1731	-800	-600	-1	-1	-1	-1	4	-800	-600	-1	-1	-1	-1	4
34510	1732	-800	-600	-1	-1	-1	-1	4	-800	-600	-1	-1	-1	-1	4
34530	1733	-800	-600	-1	-1	-1	-1	4	-800	-600	-1	-1	-1	-1	4
34550	1734	-800	-600	-1	-1	-1	-1	4	-800	-600	-1	-1	-1	-1	4
34570	1735	-800	-600	-1	-1	-1	-1	4	-800	-600	-1	-1	-1	-1	4
34590	1736	-800	-600	-1	-1	-1	-1	4	-800	-600	-1	-1	-1	-1	4
34611	1737	-800	-600	-1	-1	-1	-1	4	-800	-600	-1	-1	-1	-1	4
34630	1738	-800	-600	-1	-1	-1	-1	4	-800	-600	-1	-1	-1	-1	4
34650	1739	-800	-600	-1	-1	-1	-1	4	-800	-600	-1	-1	-1	-1	4
34670	1740	-800	-600	-1	-1	-1	-1	4	-800	-600	-1	-1	-1	-1	4
34690	1741	-800	-600	-1	-1	-1	-1	4	-800	-600	-1	-1	-1	-1	4
34710	1742	-800	-600	-1	-1	-1	-1	4	-800	-600	-1	-1	-1	-1	4
34730	1743	-800	-600	-1	-1	-1	-1	4	-800	-600	-1	-1	-1	-1	4
34750	1744	-800	-600	-1	-1	-1	-1	4	-800	-600	-1	-1	-1	-1	4
34770	1745	-800	-600	-1	-1	-1	-1	4	-800	-600	-1	-1	-1	-1	4
34789	1746	-800	-600	-1	-1	-1	-1	4	-800	-600	-1	-1	-1	-1	4
34810	1747	-800	-600	-1	-1	-1	-1	4	-800	-600	-1	-1	-1	-1	4
34829	1748	-800	-600	-1	-1	-1	-1	4	-800	-600	-1	-1	-1	-1	4
34850	1749	-800	-600	-1	-1	-1	-1	4	-800	-600	-1	-1	-1	-1	4
34869	1750	-800	-600	-1	-1	-1	-1	4	-800	-600	-1	-1	-1	-1	4
34890	1751	-800	-600	-1	-1	-1	-1	4	-800	-600	-1	-1	-1	-1	4
34909	1752	-800	-600	-1	-1	-1	-1	4	-800	-600	-1	-1	-1	-1	4
34930	1753	-800	-600	-1	-1	-1	-1	4	-800	-600	-1	-1	-1	-1	4
34949	1754	-800	-600	-1	-1	-1	-1	4	-800	-600	-1	-1	-1	-1	4
34970	1755	-800	-600	-1	-1	-1	-1	4	-800	-600	-1	-1	-1	-1	4
34989	1756	-800	-600	-1	-1	-1	-1	4	-800	-600	-1	-1	-1	-1	4
35010	1757	-800	-600	-1	-1	-1	-1	4	-800	-600	-1	-1	-1	-1	4
35029	1758	-800	-600	-1	-1	-1	-1	4	-800	-600	-1	-1	-1	-1	4
35050	1759	-800	-600	-1	-1	-1	-1	4	-800	-600	-1	-1	-1	-1	4
35069	1760	-800	-600	-1	-1	-1	-1	4	-800	-600	-1	-1	-1	-1	4
35091	1761	-800	-600	-1	-1	-1	-1	4	-800	-600	-1	-1	-1	-1	4
35108	1762	-800	-600	-1	-1	-1	-1	4	-800	-600	-1	-1	-1	-1	4
35130	1763	-800	-600	-1	-1	-1	-1	4	-800	-600	-1	-1	-1	-1	4
35148	1764	-800	-600	-1	-1	-1	-1	4	-800	-600	-1	-1	-1	-1	4
35170	1765	-800	-600	-1	-1	-1	-1	4	-800	-600	-1	-1	-1	-1	4
35188	1766	-800	-600	-1	-1	-1	-1	4	-800	-600	-1	-1	-1	-1	4
35210	1767	-800	-600	-1	-1	-1	-1	4	-800	-600	-1	-1	-1	-1	4
35228	1768	-800	-600	-1	-1	-1	-1	4	-800	-600	-1	-1	-1	-1	4
35250	1769	-800	-600	-1	-1	-1	-1	4	-800	-600	-1	-1	-1	-1	4
35268	1770	-800	-600	-1	-1	-1	-1	4	-800	-600	-1	-1	-1	-1	4
35290	1771	-800	-600	-1	-1	-1	-1	4	-800	-600	-1	-1	-1	-1	4
35308	1772	-800	-600	-1	-1	-1	-1	4	-800	-600	-1	-1	-1	-1	4
35328	1773	-800	-600	-1	-1	-1	-1	4	-800	-600	-1	-1	-1	-1	4
35348	1774	-800	-600	-1	-1	-1	-1	4	-800	-600	-1	-1	-1	-1	4
35368	1775	-800	-600	-1	-1	-1	-1	4	-800	-600	-1	-1	-1	-1	4
35387	1776	-800	-600	-1	-1	-1	-1	4	-800	-600	-1	-1	-1	-1	4
35407	1777	-800	-600	-1	-1	-1	-1	4	-800	-600	-1	-1	-1	-1	4
35427	1778	-800	-600	-1	-1	-1	-1	4	-800	-600	-1	-1	-1	-1	4
35447	1779	-800	-600	-1	-1	-1	-1	4	-800	-600	-1	-1	-1	-1	4
35467	1780	-800	-600	-1	-1	-1	-1	4	-800	-600	-1	-1	-1	-1	4
35487	1781	-800	-600	-1	-1	-1	-1	4	-800	-600	-1	-1	-1	-1	4
35507	1782	-800	-600	-1	-1	-1	-1	4	-800	-600	-1	-1	-1	-1	4
35527	1783	-800	-600	-1	-1	-1	-1	4	-800	-600	-1	-1	-1	-1	4
35547	1784	-800	-600	-1	-1	-1	-1	4	-800	-600	-1	-1	-1	-1	4
35567	1785	-800	-600	-1	-1	-1	-1	4	-800	-600	-1	-1	-1	-1	4
35587	1786	-800	-600	-1	-1	-1	-1	4	-800	-600	-1	-1	-1	-1	4
35607	1787	-800	-600	-1	-1	-1	-1	4	-800	-600	-1	-1	-1	-1	4
35627	1788	-800	-600	-1	-1	-1	-1	4	-800	-600	-1	-1	-1	-1	4
35647	1789	-800	-600	-1	-1	-1	-1	4	-800	-600	-1	-1	-1	-1	4
35666	1790	-800	-600	-1	-1	-1	-1	4	-800	-600	-1	-1	-1	-1	4
35686	1791	-800	-600	-1	-1	-1	-1	4	-800	-600	-1	-1	-1	-1	4
35706	1792	-800	-600	-1	-1	-1	-1	4	-800	-600	-1	-1	-1	-1	4
35726	1793	-800	-600	-1	-1	-1	-1	4	-800	-600	-1	-1	-1	-1	4
35746	1794	-800	-600	-1	-1	-1	-1	4	-800	-600	-1	-1	-1	-1	4
35766	1795	-800	-600	-1	-1	-1	-1	4	-800	-600	-1	-1	-1	-1	4
35786	1796	-800	-600	-1	-1	-1	-1	4	-800	-600	-1	-1	-1	-1	4
35806	1797	-800	-600	-1	-1	-1	-1	4	-800	-600	-1	-1	-1	-1	4
35826	1798	-800	-600	-1	-1	-1	-1	4	-800	-600	-1	-1	-1	-1	4
35846	1799	-800	-600	-1	-1	-1	-1	4	-800	-600	-1	-1	-1	-1	4
35866	1800	-800	-600	-1	-1	-1	-1	4	-800	-600	-1	-1	-1	-1	4
35886	1801	-800	-600	-1	-1	-1	-1	4	-800	-600	-1	-1	-1	-1	4
35906	1802	-800	-600	-1	-1	-1	-1	4	-800	-600	-1	-1	-1	-1	4
35926	1803	-800	-600	-1	-1	-1	-1	4	-800	-600	-1	-1	-1	-1	4
35945	1804	-800	-600	-1	-1	-1	-1	4	-800	-600	-1	-1	-1	-1	4
35965	1805	-800	-600	-1	-1	-1	-1	4	-800	-600	-1	-1	-1	-1	4
35985	1806	-800	-600	-1	-1	-1	-1	4	-800	-600	-1	-1	-1	-1	4
36005	1807	-800	-600	-1	-1	-1	-1	4	-800	-600	-1	-1	-1	-1	4
36025	1808	-800	-600	-1	-1	-1	-1	4	-800	-600	-1	-1	-1	-1	4
36045	1809	-800	-600	-1	-1	-1	-1	4	-800	-600	-1	-1	-1	-1	4
36065	1810	-800	-600	-1	-1	-1	-1	4	-800	-600	-1	-1	-1	-1	4
36085	1811	-800	-600	-1	-1	-1	-1	4	-800	-600	-1	-1	-1	-1	4
36105	1812	-800	-600	-1	-1	-1	-1	4	-800	-600	-1	-1	-1	-1	4
36125	1813	-800	-600	-1	-1	-1	-1	4	-800	-600	-1	-1	-1	-1	4
36145	1814	-800	-600	-1	-1	-1	-1	4	-800	-600	-1	-1	-1	-1	4
36165	1815	-800	-600	-1	-1	-1	-1	4	-800	-600	-1	-1	-1	-1	4
36185	1816	-800	-600	-1	-1	-1	-1	4	-800	-600	-1	-1	-1	-1	4
36205	1817	-800	-600	-1	-1	-1	-1	4	-800	-600	-1	-1	-1	-1	4
36225	1818	-800	-600	-1	-1	-1	-1	4	-800	-600	-1	-1	-1	-1	4
36245	1819	-800	-600	-1	-1	-1	-1	4	-800	-600	-1	-1	-1	-1	4
36265	1820	-800	-600	-1	-1	-1	-1	4	-800	-600	-1	-1	-1	-1	4
36284	1821	-800	-600	-1	-1	-1	-1	4	-800	-600	-1	-1	-1	-1	4
36304	1822	-800	-600	-1	-1	-1	-1	4	-800	-600	-1	-1	-1	-1	4
36324	1823	-800	-600	-1	-1	-1	-1	4	-800	-600	-1	-1	-1	-1	4
36344	1824	-800	-600	-1	-1	-1	-1	4	-800	-600	-1	-1	-1	-1	4
36364	1825	-800	-600	-1	-1	-1	-1	4	-800	-600	-1	-1	-1	-1	4
36384	1826	-800	-600	-1	-1	-1	-1	4	-800	-600	-1	-1	-1	-1	4
36404	1827	-800	-600	-1	-1	-1	-1	4	-800	-600	-1	-1	-1	-1	4
36424	1828	-800	-600	-1	-1	-1	-1	4	-800	-600	-1	-1	-1	-1	4
36444	1829	-800	-600	-1	-1	-1	-1	4	-800	-600	-1	-1	-1	-1	4
36464	1830	-800	-600	-1	-1	-1	-1	4	-800	-600	-1	-1	-1	-1	4
36484	1831	-800	-600	-1	-1	-1	-1	4	-800	-600	-1	-1	-1	-1	4
36504	1832	-800	-600	-1	-1	-1	-1	4	-800	-600	-1	-1	-1	-1	4
36524	1833	-800	-600	-1	-1	-1	-1	4	-800	-600	-1	-1	-1	-1	4
36544	1834	-800	-600	-1	-1	-1	-1	4	-800	-600	-1	-1	-1	-1	4
36563	1835	-800	-600	-1	-1	-1	-1	4	-800	-600	-1	-1	-1	-1	4
36583	1836	-800	-600	-1	-1	-1	-1	4	-800	-600	-1	-1	-1	-1	4
36603	1837	-800	-600	-1	-1	-1	-1	4	-800	-600	-1	-1	-1	-1	4
36623	1838	-800	-600	-1	-1	-1	-1	4	-800	-600	-1	-1	-1	-1	4
36643	1839	-800	-600	-1	-1	-1	-1	4	-800	-600	-1	-1	-1	-1	4
36663	1840	-800	-600	-1	-1	-1	-1	4	-800	-600	-1	-1	-1	-1	4
36683	1841	-800	-600	-1	-1	-1	-1	4	-800	-600	-1	-1	-1	-1	4
36703	1842	-800	-600	-1	-1	-1	-1	4	-800	-600	-1	-1	-1	-1	4
36723	1843	-800	-600	-1	-1	-1	-1	4	-800	-600	-1	-1	-1	-1	4
36743	1844	-800	-600	-1	-1	-1	-1	4	-800	-600	-1	-1	-1	-1	4
36763	1845	-800	-600	-1	-1	-1	-1	4	-800	-600	-1	-1	-1	-1	4
36783	1846	-800	-600	-1	-1	-1	-1	4	-800	-600	-1	-1	-1	-1	4
36803	1847	-800	-600	0,822	0,124	-1	-1	4	-800	-600	0,822	0,124	-1	-1	4
36823	1848	-800	-600	-1	-1	-1	-1	4	-800	-600	-1	-1	-1	-1	4
36843	1849	-800	-600	-1	-1	-1	-1	4	-800	-600	-1	-1	-1	-1	4
36862	1850	-800	-600	-1	-1	-1	-1	4	-800	-600	-1	-1	-1	-1	4
36882	1851	-800	-600	-1	-1	-1	-1	4	-800	-600	-1	-1	-1	-1	4
36902	1852	-800	-600	-1	-1	-1	-1	4	-800	-600	-1	-1	-1	-1	4
36922	1853	-800	-600	-1	-1	-1	-1	4	-800	-600	-1	-1	-1	-1	4
36942	1854	-800	-600	-1	-1	-1	-1	4	-800	-600	-1	-1	-1	-1	4
36962	1855	-800	-600	-1	-1	-1	-1	4	-800	-600	-1	-1	-1	-1	4
36982	1856	-800	-600	-1	-1	-1	-1	4	-800	-600	-1	-1	-1	-1	4
37002	1857	-800	-600	-1	-1	-1	-1	4	-800	-600	-1	-1	-1	-1	4
37022	1858	-800	-600	-1	-1	-1	-1	4	-800	-600	-1	-1	-1	-1	4
37042	1859	-800	-600	-1	-1	-1	-1	4	-800	-600	-1	-1	-1	-1	4
37062	1860	-800	-600	-1	-1	-1	-1	4	-800	-600	-1	-1	-1	-1	4
37082	1861	-800	-600	-1	-1	-1	-1	4	-800	-600	-1	-1	-1	-1	4
37102	1862	-800	-600	-1	-1	-1	-1	4	-800	-600	-1	-1	-1	-1	4
37122	1863	-800	-600	-1	-1	-1	-1	4	-800	-600	-1	-1	-1	-1	4
37141	1864	-800	-600	-1	-1	-1	-1	4	-800	-600	-1	-1	-1	-1	4
37161	1865	-800	-600	-1	-1	-1	-1	4	-800	-600	-1	-1	-1	-1	4
37181	1866	-800	-600	-1	-1	-1	-1	4	-800	-600	-1	-1	-1	-1	4
37201	1867	-800	-600	-1	-1	-1	-1	4	-800	-600	-1	-1	-1	-1	4
37221	1868	-800	-600	-1	-1	-1	-1	4	-800	-600	-1	-1	-1	-1	4
37241	1869	-800	-600	-1	-1	-1	-1	4	-800	-600	-1	-1	-1	-1	4
37261	1870	-800	-600	-1	-1	-1	-1	4	-800	-600	-1	-1	-1	-1	4
37281	1871	-800	-600	-1	-1	-1	-1	4	-800	-600	-1	-1	-1	-1	4
37301	1872	-800	-600	-1	-1	-1	-1	4	-800	-600	-1	-1	-1	-1	4
37321	1873	-800	-600	-1	-1	-1	-1	4	-800	-600	-1	-1	-1	-1	4
37341	1874	-800	-600	-1	-1	-1	-1	4	-800	-600	-1	-1	-1	-1	4
37361	1875	-800	-600	-1	-1	-1	-1	4	-800	-600	-1	-1	-1	-1	4
37381	1876	-800	-600	-1	-1	-1	-1	4	-800	-600	-1	-1	-1	-1	4
37401	1877	-800	-600	-1	-1	-1	-1	4	-800	-600	-1	-1	-1	-1	4
37421	1878	-800	-600	-1	-1	-1	-1	4	-800	-600	-1	-1	-1	-1	4
37441	1879	-800	-600	-1	-1	-1	-1	4	-800	-600	-1	-1	-1	-1	4
37460	1880	-800	-600	-1	-1	-1	-1	4	-800	-600	-1	-1	-1	-1	4
37480	1881	-800	-600	-1	-1	-1	-1	4	-800	-600	-1	-1	-1	-1	4
37500	1882	-800	-600	-1	-1	-1	-1	4	-800	-600	-1	-1	-1	-1	4
37520	1883	-800	-600	-1	-1	-1	-1	4	-800	-600	-1	-1	-1	-1	4
37540	1884	-800	-600	-1	-1	-1	-1	4	-800	-600	-1	-1	-1	-1	4
37560	1885	-800	-600	-1	-1	-1	-1	4	-800	-600	-1	-1	-1	-1	4
37580	1886	-800	-600	-1	-1	-1	-1	4	-800	-600	-1	-1	-1	-1	4
37600	1887	-800	-600	-1	-1	-1	-1	4	-800	-600	-1	-1	-1	-1	4
37620	1888	-800	-600	-1	-1	-1	-1	4	-800	-600	-1	-1	-1	-1	4
37640	1889	-800	-600	-1	-1	-1	-1	4	-800	-600	-1	-1	-1	-1	4
37660	1890	-800	-600	-1	-1	-1	-1	4	-800	-600	-1	-1	-1	-1	4
37680	1891	-800	-600	-1	-1	-1	-1	4	-800	-600	-1	-1	-1	-1	4
37700	1892	-800	-600	-1	-1	-1	-1	4	-800	-600	-1	-1	-1	-1	4
37720	1893	-800	-600	-1	-1	-1	-1	4	-800	-600	-1	-1	-1	-1	4
37739	1894	-800	-600	-1	-1	-1	-1	4	-800	-600	-1	-1	-1	-1	4
37759	1895	-800	-600	0,487	0,184	-1	-1	4	-800	-600	0,487	0,184	-1	-1	4
37779	1896	-800	-600	-1	-1	-1	-1	4	-800	-600	-1	-1	-1	-1	4
37799	1897	-800	-600	0,788	0,156	-1	-1	4	-800	-600	0,788	0,156	-1	-1	4
37819	1898	384	384	0,785	0,163	421,182	4,612	0	401	374	0,483	0,202	421,182	4,193	0
37839	1899	390	372	0,782	0,17	421,182	3,769	0	-800	-600	0,782	0,17	-1	-1	4
37859	1900	361	384	0,779	0,171	421,182	4,565	0	-800	-600	0,779	0,171	-1	-1	4
37879	1901	-800	-600	-1	-1	-1	-1	4	-800	-600	-1	-1	-1	-1	4
37899	1902	-800	-600	0,772	0,169	-1	-1	4	-800	-600	0,772	0,169	-1	-1	4
37919	1903	-800	-600	-1	-1	-1	-1	4	-800	-600	-1	-1	-1	-1	4
37939	1904	271	331	0,765	0,163	423,918	3,884	0	-800	-600	0,765	0,163	-1	-1	4
37959	1905	250	369	0,762	0,156	423,918	4,56	0	-800	-600	0,762	0,156	-1	-1	4
37979	1906	-800	-600	-1	-1	-1	-1	4	-800	-600	-1	-1	-1	-1	4
37999	1907	-800	-600	0,758	0,147	-1	-1	4	-800	-600	0,758	0,147	-1	-1	4
38019	1908	-800	-600	-1	-1	-1	-1	4	-800	-600	-1	-1	-1	-1	4
38038	1909	-800	-600	-1	-1	-1	-1	4	-800	-600	-1	-1	-1	-1	4
38058	1910	-800	-600	-1	-1	-1	-1	4	-800	-600	-1	-1	-1	-1	4
38078	1911	-800	-600	-1	-1	-1	-1	4	-800	-600	-1	-1	-1	-1	4
38098	1912	-800	-600	-1	-1	-1	-1	4	-800	-600	-1	-1	-1	-1	4
38118	1913	-800	-600	-1	-1	-1	-1	4	-800	-600	-1	-1	-1	-1	4
38138	1914	-800	-600	-1	-1	-1	-1	4	-800	-600	-1	-1	-1	-1	4
38158	1915	-800	-600	-1	-1	-1	-1	4	-800	-600	-1	-1	-1	-1	4
38178	1916	-800	-600	-1	-1	-1	-1	4	-800	-600	-1	-1	-1	-1	4
38198	1917	-800	-600	-1	-1	-1	-1	4	-800	-600	-1	-1	-1	-1	4
38218	1918	-800	-600	-1	-1	-1	-1	4	-800	-600	-1	-1	-1	-1	4
38238	1919	-800	-600	-1	-1	-1	-1	4	-800	-600	-1	-1	-1	-1	4
38258	1920	-800	-600	-1	-1	-1	-1	4	-800	-600	-1	-1	-1	-1	4
38278	1921	-800	-600	-1	-1	-1	-1	4	-800	-600	-1	-1	-1	-1	4
38298	1922	-800	-600	-1	-1	-1	-1	4	-800	-600	-1	-1	-1	-1	4
38318	1923	-800	-600	-1	-1	-1	-1	4	-800	-600	-1	-1	-1	-1	4
38337	1924	-800	-600	-1	-1	-1	-1	4	-800	-600	-1	-1	-1	-1	4
38357	1925	-800	-600	-1	-1	-1	-1	4	-800	-600	-1	-1	-1	-1	4
38377	1926	-800	-600	-1	-1	-1	-1	4	-800	-600	-1	-1	-1	-1	4
38397	1927	-800	-600	-1	-1	-1	-1	4	-800	-600	-1	-1	-1	-1	4
38417	1928	-800	-600	-1	-1	-1	-1	4	-800	-600	-1	-1	-1	-1	4
38437	1929	-800	-600	-1	-1	-1	-1	4	-800	-600	-1	-1	-1	-1	4
38457	1930	-800	-600	-1	-1	-1	-1	4	-800	-600	-1	-1	-1	-1	4
38477	1931	-800	-600	-1	-1	-1	-1	4	-800	-600	-1	-1	-1	-1	4
38497	1932	-800	-600	-1	-1	-1	-1	4	-800	-600	-1	-1	-1	-1	4
38517	1933	-800	-600	-1	-1	-1	-1	4	-800	-600	-1	-1	-1	-1	4
38537	1934	-800	-600	0,67	0,2	-1	-1	4	-800	-600	0,382	0,262	-1	-1	4
38557	1935	-800	-600	-1	-1	-1	-1	4	-800	-600	-1	-1	-1	-1	4
38577	1936	-800	-600	0,662	0,209	-1	-1	4	-800	-600	0,377	0,273	-1	-1	4
38597	1937	399	357	0,659	0,215	444,949	4,207	0	393	416	0,375	0,28	444,577	4,25	0
38617	1938	395	377	0,656	0,226	444,949	3,591	0	-800	-600	0,656	0,226	-1	-1	4
38636	1939	-800	-600	-1	-1	-1	-1	4	-800	-600	-1	-1	-1	-1	4
38656	1940	395	385	0,653	0,249	444,949	3,585	0	391	377	0,375	0,315	444,577	3,498	0
38676	1941	394	371	0,651	0,263	459,456	3,693	0	393	358	0,375	0,329	459,966	3,613	0
38696	1942	-800	-600	0,377	0,347	-1	-1	4	409	416	0,377	0,347	459,966	4,221	0
38716	1943	-800	-600	-1	-1	-1	-1	4	-800	-600	-1	-1	-1	-1	4
38736	1944	410	467	0,651	0,305	459,456	4,453	0	406	408	0,382	0,374	459,966	4,101	0
38756	1945	-800	-600	0,384	0,382	-1	-1	4	397	380	0,384	0,382	459,966	3,416	0
38776	1946	-800	-600	0,652	0,317	-1	-1	4	398	356	0,387	0,385	481,141	3,43	0
38796	1947	377	379	0,652	0,319	480,211	4,405	0	424	422	0,389	0,387	481,141	4,235	0
38816	1948	380	448	0,652	0,32	480,211	4,497	0	404	398	0,391	0,388	481,141	4,233	0
38836	1949	380	449	0,651	0,32	480,211	4,482	0	390	428	0,393	0,388	481,141	4,122	0
38856	1950	386	479	0,65	0,319	480,211	4,566	0	411	414	0,394	0,388	481,141	4,123	0
38876	1951	396	474	0,649	0,318	500,505	4,769	0	408	386	0,395	0,387	502,497	4,298	0
38896	1952	378	375	0,648	0,32	500,505	4,586	0	429	381	0,397	0,387	502,497	4,242	0
38916	1953	393	266	0,647	0,323	500,505	4,637	0	429	253	0,398	0,39	502,497	4,079	0
38936	1954	400	269	0,646	0,33	500,505	4,54	0	428	229	0,399	0,398	502,497	4,144	0
38955	1955	399	254	0,645	0,34	500,505	4,7	0	443	264	0,4	0,409	502,497	3,919	0
38975	1956	392	221	0,643	0,35	518,262	4,847	0	438	232	0,4	0,422	520,054	4,017	0
38995	1957	420	256	0,64	0,362	518,262	4,967	0	430	265	0,4	0,435	520,054	4,568	0	67	417	261
39015	1958	394	246	0,636	0,373	518,262	4,75	0	446	294	0,398	0,448	520,054	4,484	0	67	417	261
39035	1959	404	272	0,631	0,38	518,262	4,501	0	-800	-600	0,631	0,38	-1	-1	4	67	417	261
39055	1960	402	287	0,627	0,385	518,262	4,443	0	440	278	0,394	0,464	520,054	4,289	0	67	417	261
39075	1961	396	264	0,623	0,385	537,124	4,537	0	437	245	0,392	0,466	542,532	4,466	0	67	417	261
39095	1962	414	234	0,62	0,384	537,124	4,744	0	432	226	0,391	0,466	542,532	4,363	0	67	417	261
39115	1963	429	289	0,618	0,382	537,124	4,565	0	449	236	0,39	0,465	542,532	4,239	0
39135	1964	441	267	0,617	0,38	537,124	4,766	0	-800	-600	0,617	0,38	-1	-1	4
39155	1965	418	260	0,618	0,38	537,124	4,742	0	-800	-600	0,618	0,38	-1	-1	4
39175	1966	424	233	0,62	0,379	550,61	4,815	0	-800	-600	0,62	0,379	-1	-1	4
39195	1967	441	257	0,622	0,38	550,61	4,882	0	-800	-600	0,622	0,38	-1	-1	4
39215	1968	412	266	0,625	0,382	550,61	4,802	0	-800	-600	0,625	0,382	-1	-1	4	68	416	258
39234	1969	399	246	0,628	0,385	550,61	4,545	0	-800	-600	0,628	0,385	-1	-1	4	68	416	258
39254	1970	415	263	0,632	0,387	550,61	5,096	0	-800	-600	0,632	0,387	-1	-1	4	68	416	258
39274	1971	411	259	0,636	0,389	548,376	4,99	0	-800	-600	0,408	0,46	-1	-1	4	68	416	258
39294	1972	422	265	0,64	0,391	548,376	4,408	0	441	261	0,412	0,461	554,692	4,302	0	68	416	258
39314	1973	401	256	0,644	0,394	548,376	4,559	0	442	266	0,416	0,461	554,692	4,687	0	68	416	258
39334	1974	413	252	0,647	0,397	548,376	4,358	0	433	263	0,418	0,462	554,692	4,613	0	68	416	258
39354	1975	390	261	0,65	0,401	548,376	4,446	0	442	266	0,421	0,464	554,692	4,401	0	68	416	258
39374	1976	389	251	0,653	0,405	551,759	4,501	0	440	262	0,423	0,466	556,228	4,595	0	68	416	258
39394	1977	342	368	0,656	0,41	551,759	4,74	0	376	381	0,427	0,469	556,228	4,575	0	69	358	408
39414	1978	338	388	0,658	0,414	551,759	4,655	0	366	355	0,428	0,47	556,228	4,185	0	69	358	408
39434	1979	346	418	0,66	0,417	551,759	5,003	0	378	382	0,43	0,472	556,228	4,433	0	69	358	408
39454	1980	344	432	0,662	0,42	551,759	4,698	0	383	411	0,431	0,474	556,228	4,37	0	69	358	408
39474	1981	344	444	0,663	0,423	554,48	4,762	0	380	405	0,432	0,475	559,844	4,334	0	69	358	408
39494	1982	369	445	0,665	0,425	554,48	4,769	0	369	401	0,433	0,476	559,844	4,696	0	69	358	408
39514	1983	347	402	0,666	0,427	554,48	4,922	0	358	403	0,434	0,477	559,844	4,637	0	69	358	408
39533	1984	346	410	0,667	0,428	554,48	4,772	0	348	428	0,436	0,478	559,844	4,601	0	69	358	408
[truncated: 7,008 more rows]
