# Supplementary material for: Perception of Individual and Joint Action in Infants and Adults
Source: PLoS One. 2014 Sep 9;9(9):e107450. doi: 10.1371/journal.pone.0107450 (PMC4174902; doi:10.1371/journal.pone.0107450)
Supplement: Data S1 — Raw files of eye tracking data of all participants. (ZIP) [file pone.0107450.s001.zip › Turm2012b_09_15.csv]

Data properties:
Recording date: 08.08.2012
Recording time : 14:12:01:453 (corresponds to time 0)
Study: Turmbau2012b
Subject: Turm2012b_09_15
Recording: Turm2012b_09_15
Screen resolution: 800 x 600
Coordinate unit: Pixels
Filter settings:
Eye: Average
Fixation radius: 30
Min duration: 100
Timestamp	Number	GazepointX (L)	GazepointY (L)	CamX (L)	CamY (L)	Distance (L)	Pupil (L)	Validity (L)	GazepointX (R)	GazepointY (R)	CamX (R)	CamY (R)	Distance (R)	Pupil (R)	Validity (R)	Fixation	GazepointX	GazepointY	Event	Event Key	Data 1	Data 2	Description
12	1	452	347	0,526	0,513	574,503	3,253	0	445	378	0,319	0,631	571,745	3,29	0
31	2	461	346	0,526	0,513	574,503	3,124	0	430	437	0,319	0,631	571,745	3,901	0
51	3	453	375	0,526	0,513	574,503	3,076	0	457	363	0,32	0,631	571,745	3,186	0
71	4	451	344	0,526	0,513	574,503	3,086	0	437	328	0,32	0,631	571,745	3,201	0	1	445	364
91	5	456	344	0,526	0,513	574,503	3,153	0	438	350	0,32	0,631	571,745	3,18	0	1	445	364
111	6	452	347	0,526	0,513	572,777	3,125	0	439	335	0,32	0,631	570,643	3,177	0	1	445	364
131	7	455	339	0,526	0,513	572,777	3,07	0	443	377	0,32	0,631	570,643	3,184	0	1	445	364
151	8	449	380	0,526	0,513	572,777	3,189	0	436	367	0,32	0,632	570,643	3,08	0	1	445	364
171	9	441	382	0,525	0,514	572,777	3,37	0	432	351	0,319	0,632	570,643	3,078	0	1	445	364
191	10	445	354	0,525	0,514	572,777	3,109	0	432	379	0,319	0,633	570,643	3,124	0	1	445	364
211	11	442	373	0,525	0,514	576,181	3,236	0	432	368	0,318	0,633	572,413	3,075	0	1	445	364
231	12	448	356	0,525	0,514	576,181	3,07	0	444	374	0,318	0,633	572,413	3,09	0	1	445	364
251	13	459	349	0,524	0,515	576,181	3,044	0	450	404	0,318	0,634	572,413	3,353	0	1	445	364
271	14	449	354	0,525	0,515	576,181	3,146	0	434	375	0,318	0,634	572,413	3,135	0	1	445	364
291	15	449	337	0,525	0,515	576,181	3,158	0	460	408	0,318	0,635	572,413	3,408	0	1	445	364
310	16	452	335	0,524	0,515	573,899	3,157	0	459	399	0,318	0,635	572,549	3,355	0	1	445	364
330	17	421	357	0,525	0,516	573,899	3,106	0	430	337	0,319	0,635	572,549	3,341	0	2	408	343
350	18	413	325	0,524	0,516	573,899	3,189	0	402	335	0,318	0,635	572,549	3,129	0	2	408	343
370	19	419	348	0,524	0,516	573,899	3,043	0	410	330	0,318	0,635	572,549	3,16	0	2	408	343
390	20	415	310	0,524	0,516	573,899	3,306	0	413	357	0,318	0,636	572,549	3,205	0	2	408	343
410	21	418	313	0,524	0,516	573,632	3,295	0	418	357	0,318	0,636	572,009	3,237	0	2	408	343
430	22	415	337	0,524	0,517	573,632	3,09	0	399	341	0,318	0,636	572,009	3,096	0	2	408	343
450	23	399	360	0,524	0,517	573,632	3,171	0	413	356	0,318	0,636	572,009	3,013	0	2	408	343
470	24	422	364	0,524	0,517	573,632	3,083	0	409	325	0,318	0,637	572,009	3,169	0	2	408	343
490	25	416	338	0,524	0,518	573,632	3,262	0	428	359	0,317	0,637	572,009	3,261	0	2	408	343
510	26	414	351	0,523	0,518	573,061	3,26	0	430	347	0,317	0,637	574,583	3,286	0	2	408	343
530	27	410	354	0,523	0,518	573,061	3,218	0	402	335	0,317	0,638	574,583	3,16	0	2	408	343
550	28	420	337	0,523	0,519	573,061	3,121	0	397	373	0,317	0,638	574,583	3,055	0	2	408	343
570	29	425	329	0,523	0,519	573,061	3,074	0	415	387	0,317	0,638	574,583	3,327	0	2	408	343
590	30	434	353	0,523	0,519	573,061	3,073	0	385	363	0,317	0,638	574,583	3,087	0	2	408	343
610	31	441	339	0,523	0,519	575,51	3,085	0	386	365	0,317	0,638	574,637	3,189	0	2	408	343
629	32	424	344	0,523	0,519	575,51	3,138	0	398	338	0,317	0,638	574,637	3,129	0	2	408	343
649	33	413	334	0,523	0,519	575,51	3,154	0	407	355	0,317	0,638	574,637	3,193	0	2	408	343
669	34	389	329	0,523	0,519	575,51	3,134	0	393	344	0,317	0,638	574,637	3,138	0	2	408	343
689	35	411	328	0,524	0,519	575,51	3,047	0	391	338	0,318	0,638	574,637	3,034	0	2	408	343
708								5							5				ShowAVI	8	0	0	atFish.avi
709	36	403	328	0,524	0,519	575,184	3,041	0	391	346	0,318	0,638	572,961	3,036	0	2	408	343
729	37	397	351	0,524	0,519	575,184	3,078	0	404	341	0,318	0,638	572,961	3,079	0	2	408	343
749	38	415	355	0,524	0,519	575,184	3,053	0	381	344	0,318	0,638	572,961	3,076	0	2	408	343
769	39	412	338	0,524	0,519	575,184	3,127	0	402	332	0,318	0,638	572,961	3,172	0	2	408	343
789	40	403	321	0,524	0,519	575,184	3,091	0	396	353	0,318	0,638	572,961	3,094	0	2	408	343
809	41	412	320	0,524	0,519	572,621	3,085	0	387	351	0,318	0,638	574,458	3,125	0	2	408	343
829	42	409	327	0,524	0,52	572,621	2,99	0	418	400	0,318	0,638	574,458	3,514	0	3	401	344
849	43	408	371	0,524	0,52	572,621	3,214	0	399	337	0,317	0,638	574,458	3,109	0	3	401	344
869	44	412	324	0,523	0,519	572,621	3,121	0	377	335	0,317	0,638	574,458	3,168	0	3	401	344
889	45	415	355	0,523	0,519	572,621	3,079	0	406	349	0,317	0,638	574,458	3,133	0	3	401	344
908	46	415	332	0,523	0,519	574,222	3,184	0	391	353	0,317	0,638	573,235	3,153	0	3	401	344
928	47	402	332	0,523	0,519	574,222	3,128	0	395	332	0,317	0,638	573,235	3,183	0	3	401	344
948	48	417	342	0,523	0,52	574,222	3,121	0	399	375	0,317	0,638	573,235	3,117	0	3	401	344
968	49	405	355	0,523	0,52	574,222	3,211	0	382	337	0,317	0,638	573,235	2,987	0	3	401	344
988	50	399	353	0,523	0,52	574,222	3,058	0	395	324	0,317	0,638	573,235	3,004	0	3	401	344
1008	51	403	352	0,523	0,52	574,282	3,072	0	392	335	0,317	0,638	573,585	3,022	0	3	401	344
1028	52	430	332	0,523	0,519	574,282	2,947	0	391	358	0,317	0,638	573,585	3,15	0	3	401	344
1048	53	396	331	0,524	0,519	574,282	3,019	0	383	299	0,317	0,638	573,585	3,099	0
1068	54	407	351	0,524	0,519	574,282	3,223	0	397	359	0,318	0,638	573,585	3,102	0	4	404	341
1088	55	394	338	0,524	0,519	574,282	3,222	0	407	360	0,318	0,638	573,585	3,205	0	4	404	341
1108	56	397	344	0,524	0,519	573,342	3,216	0	405	361	0,318	0,638	572,586	3,18	0	4	404	341
1128	57	417	361	0,524	0,519	573,342	3,03	0	390	334	0,318	0,638	572,586	3,081	0	4	404	341
1148	58	404	339	0,524	0,519	573,342	3,184	0	395	328	0,318	0,638	572,586	3,041	0	4	404	341
1168	59	393	335	0,524	0,519	573,342	3,227	0	384	309	0,318	0,638	572,586	3,219	0	4	404	341
1188	60	399	339	0,524	0,52	573,342	3,156	0	390	333	0,318	0,638	572,586	3,086	0	4	404	341
1208	61	394	338	0,524	0,52	573,694	3,163	0	389	324	0,317	0,638	574,257	3,119	0	4	404	341
1227	62	407	336	0,523	0,52	573,694	3,134	0	409	340	0,317	0,638	574,257	3,323	0	4	404	341
1247	63	388	372	0,523	0,52	573,694	3,355	0	404	305	0,317	0,639	574,257	3,27	0	4	404	341
1267	64	409	336	0,523	0,52	573,694	3,032	0	396	377	0,317	0,639	574,257	3,395	0	4	404	341
1287	65	405	318	0,523	0,52	573,694	3,156	0	413	372	0,317	0,639	574,257	3,456	0	4	404	341
1307	66	401	324	0,523	0,52	574,799	3,194	0	410	369	0,317	0,639	572,383	3,461	0	4	404	341
1327	67	401	336	0,523	0,52	574,799	3,28	0	397	360	0,317	0,638	572,383	3,184	0	4	404	341
1347	68	408	332	0,524	0,52	574,799	3,406	0	405	364	0,318	0,638	572,383	3,25	0	4	404	341
1367	69	404	353	0,524	0,52	574,799	3,242	0	406	329	0,318	0,638	572,383	3,231	0	4	404	341
1387	70	416	327	0,524	0,52	574,799	3,151	0	411	312	0,318	0,638	572,383	3,116	0	4	404	341
1407	71	418	335	0,524	0,52	572,356	3,149	0	415	301	0,318	0,637	573,008	3,142	0	4	404	341
1427	72	400	340	0,524	0,52	572,356	3,178	0	400	336	0,318	0,637	573,008	3,192	0	4	404	341
1447	73	422	345	0,524	0,52	572,356	3,06	0	404	334	0,318	0,637	573,008	3,114	0	4	404	341
1467	74	403	338	0,524	0,52	572,356	3,16	0	401	327	0,318	0,637	573,008	3,175	0	4	404	341
1487	75	417	340	0,524	0,52	572,356	3,117	0	405	336	0,318	0,638	573,008	3,214	0	4	404	341
1506	76	408	339	0,524	0,52	574,21	3,088	0	404	334	0,317	0,638	572,933	3,192	0	4	404	341
1527	77	415	339	0,524	0,52	574,21	3,159	0	418	321	0,317	0,638	572,933	3,077	0	4	404	341
1546	78	422	328	0,524	0,52	574,21	3,204	0	408	343	0,317	0,638	572,933	3,201	0	4	404	341
1566	79	401	344	0,524	0,521	574,21	3,237	0	404	346	0,317	0,638	572,933	3,306	0	4	404	341
1586	80	405	339	0,524	0,521	574,21	3,068	0	402	375	0,317	0,638	572,933	3,261	0	4	404	341
1606	81	402	336	0,524	0,521	574,899	3,094	0	400	388	0,317	0,639	572,17	3,312	0	4	404	341
1626	82	417	331	0,524	0,521	574,899	3,125	0	402	364	0,317	0,639	572,17	3,223	0	4	404	341
1646	83	396	341	0,524	0,521	574,899	3,368	0	409	388	0,317	0,639	572,17	3,324	0	4	404	341
1666	84	427	320	0,524	0,522	574,899	3,252	0	407	353	0,317	0,639	572,17	3,185	0	5	406	343
1686	85	410	327	0,523	0,522	574,899	3,32	0	405	368	0,317	0,639	572,17	3,225	0	5	406	343
1706	86	407	327	0,523	0,522	574,964	3,266	0	409	371	0,317	0,64	573,057	3,245	0	5	406	343
1726	87	393	346	0,523	0,522	574,964	3,194	0	391	332	0,317	0,64	573,057	3,345	0	5	406	343
1746	88	402	332	0,523	0,522	574,964	3,236	0	402	316	0,317	0,64	573,057	3,326	0	5	406	343
1766	89	414	330	0,523	0,522	574,964	3,306	0	410	339	0,317	0,639	573,057	3,298	0	5	406	343
1786	90	405	328	0,523	0,522	574,964	3,307	0	407	340	0,317	0,639	573,057	3,436	0	5	406	343
1806	91	411	328	0,523	0,522	573,472	3,3	0	404	339	0,317	0,639	573,806	3,432	0	5	406	343
1825	92	420	342	0,524	0,522	573,472	3,238	0	409	358	0,317	0,639	573,806	3,522	0	5	406	343
1845	93	403	343	0,524	0,522	573,472	3,453	0	409	311	0,317	0,639	573,806	3,34	0	5	406	343
1865	94	399	339	0,524	0,522	573,472	3,415	0	411	351	0,318	0,639	573,806	3,401	0	5	406	343
1885	95	415	370	0,524	0,522	573,472	3,467	0	408	366	0,318	0,639	573,806	3,505	0	5	406	343
1905	96	405	373	0,524	0,522	573,092	3,457	0	408	354	0,318	0,639	572,782	3,465	0	5	406	343
1925	97	403	331	0,524	0,522	573,092	3,44	0	414	335	0,317	0,639	572,782	3,495	0
1945	98	404	337	0,524	0,522	573,092	3,426	0	414	335	0,317	0,639	572,782	3,481	0
1965	99	406	350	0,524	0,522	573,092	3,468	0	409	374	0,317	0,639	572,782	3,671	0
1985	100	408	334	0,524	0,522	573,092	3,604	0	406	384	0,317	0,639	572,782	3,753	0
2005	101	408	340	0,524	0,522	573,326	3,623	0	406	395	0,317	0,639	572,01	3,829	0
2025	102	407	304	0,524	0,523	573,326	3,484	0	407	342	0,317	0,64	572,01	3,552	0	6	404	336
2045	103	400	334	0,523	0,523	573,326	3,555	0	388	317	0,317	0,64	572,01	3,505	0	6	404	336
2065	104	411	349	0,523	0,523	573,326	3,577	0	415	320	0,316	0,64	572,01	3,634	0	6	404	336
2084	105	411	332	0,523	0,523	573,326	3,676	0	404	350	0,316	0,64	572,01	3,721	0	6	404	336
2104	106	410	336	0,523	0,523	573,803	3,727	0	402	336	0,317	0,64	574,206	3,758	0	6	404	336
2124	107	406	301	0,524	0,523	573,803	3,522	0	402	384	0,317	0,64	574,206	3,865	0	6	404	336
2144	108	350	290	0,524	0,523	573,803	3,713	0	360	293	0,318	0,639	574,206	3,705	0
2164	109	238	212	0,525	0,523	573,803	3,806	0	264	240	0,32	0,638	574,206	3,779	0	7	244	215
2184	110	240	208	0,526	0,523	573,803	3,694	0	250	208	0,321	0,638	574,206	3,872	0	7	244	215
2204	111	242	209	0,527	0,522	570,888	3,7	0	234	183	0,321	0,638	569,872	3,783	0	7	244	215
2224	112	238	215	0,527	0,522	570,888	3,636	0	235	189	0,321	0,637	569,872	3,738	0	7	244	215
2244	113	248	228	0,528	0,522	570,888	3,548	0	258	203	0,322	0,637	569,872	3,803	0	7	244	215
2264	114	248	203	0,528	0,522	570,888	3,805	0	236	221	0,322	0,636	569,872	3,85	0	7	244	215
2284	115	249	199	0,528	0,522	570,888	3,756	0	258	226	0,322	0,636	569,872	3,725	0	7	244	215
2304	116	249	200	0,528	0,522	567,799	3,766	0	252	232	0,322	0,637	567,932	3,774	0	7	244	215
2324	117	247	199	0,528	0,522	567,799	3,798	0	244	233	0,322	0,637	567,932	3,872	0	7	244	215
2344	118	237	208	0,528	0,522	567,799	3,679	0	238	233	0,321	0,637	567,932	3,834	0	7	244	215
2364	119	245	227	0,527	0,523	567,799	3,739	0	251	220	0,321	0,638	567,932	3,945	0	7	244	215
2384	120	235	227	0,527	0,523	567,799	3,793	0	241	229	0,321	0,638	567,932	3,733	0	7	244	215
2404	121	235	229	0,527	0,523	567,326	3,745	0	246	226	0,321	0,639	567,802	3,73	0	7	244	215
2423	122	231	215	0,527	0,523	567,326	3,738	0	249	197	0,321	0,639	567,802	3,83	0	7	244	215
2443	123	233	213	0,527	0,523	567,326	3,753	0	255	201	0,321	0,639	567,802	3,65	0	7	244	215
2463	124	251	222	0,527	0,523	567,326	3,725	0	268	220	0,321	0,639	567,802	3,753	0	7	244	215
2483	125	222	229	0,527	0,523	567,326	3,679	0	266	225	0,321	0,639	567,802	3,833	0	7	244	215
2503	126	225	230	0,528	0,524	568,332	3,681	0	267	229	0,321	0,639	567,794	3,768	0	7	244	215
2523	127	159	294	0,528	0,524	568,332	4,13	0	150	207	0,322	0,639	567,794	3,459	0	8	171	265
2543	128	174	274	0,528	0,524	568,332	4,005	0	164	231	0,322	0,64	567,794	3,932	0	8	171	265
2563	129	163	297	0,528	0,524	568,332	3,798	0	186	241	0,322	0,64	567,794	3,744	0	8	171	265
2583	130	178	295	0,528	0,524	568,332	3,913	0	193	225	0,321	0,64	567,794	3,785	0	8	171	265
2603	131	174	287	0,528	0,524	570,633	3,829	0	196	223	0,321	0,64	568,954	3,834	0	8	171	265
2623	132	146	302	0,528	0,525	570,633	3,989	0	171	213	0,321	0,64	568,954	3,869	0	8	171	265
2643	133	171	280	0,528	0,525	570,633	3,78	0	186	228	0,321	0,641	568,954	3,778	0	8	171	265
2663	134	169	298	0,528	0,525	570,633	3,936	0	157	207	0,321	0,641	568,954	3,578	0	8	171	265
2683	135	149	299	0,528	0,525	570,633	4,024	0	189	245	0,321	0,641	568,954	3,875	0	8	171	265
2702	136	161	291	0,528	0,525	571,616	3,968	0	181	244	0,321	0,641	568,553	3,777	0	8	171	265
2722	137	156	311	0,528	0,525	571,616	4,131	0	163	199	0,322	0,641	568,553	3,593	0	8	171	265
2742	138	161	311	0,528	0,525	571,616	4,002	0	194	219	0,322	0,641	568,553	3,913	0	8	171	265
2762	139	170	299	0,528	0,525	571,616	3,972	0	184	240	0,322	0,641	568,553	3,951	0	8	171	265
2782	140	157	300	0,528	0,525	571,616	3,915	0	182	244	0,322	0,641	568,553	4,021	0	8	171	265
2802	141	162	300	0,528	0,525	572,127	3,879	0	181	249	0,321	0,641	568,414	4,069	0	8	171	265
2822	142	158	295	0,528	0,525	572,127	4,036	0	179	266	0,321	0,64	568,414	3,942	0	8	171	265
2842	143	153	293	0,528	0,524	572,127	4,084	0	176	278	0,321	0,64	568,414	3,898	0	8	171	265
2862	144	241	311	0,527	0,524	572,127	4,094	0	259	254	0,32	0,64	568,414	4,132	0
2882	145	-800	-600	0,318	0,639	-1	-1	4	467	387	0,318	0,639	568,414	4,787	0
2902	146	-800	-600	-1	-1	-1	-1	4	-800	-600	-1	-1	-1	-1	4
2922	147	-800	-600	-1	-1	-1	-1	4	-800	-600	-1	-1	-1	-1	4
2942	148	-800	-600	0,316	0,638	-1	-1	4	474	313	0,316	0,638	568,414	3,945	0	9	473	299
2962	149	-800	-600	0,316	0,639	-1	-1	4	474	314	0,316	0,639	567,836	3,941	0	9	473	299
2982	150	461	293	0,522	0,522	567,836	3,764	0	482	292	0,316	0,639	567,836	3,91	0	9	473	299
3001	151	444	289	0,522	0,522	564,941	3,93	0	498	310	0,316	0,639	567,836	4,039	0	9	473	299
3002								5							5				Keyboard	3	39	0	Right
3021	152	458	299	0,522	0,522	563,855	3,743	0	489	284	0,315	0,639	567,836	3,977	0	9	473	299
3041	153	466	303	0,522	0,521	563,986	3,769	0	496	310	0,315	0,638	567,836	3,942	0	9	473	299
3061	154	463	291	0,522	0,521	571,575	3,868	0	493	302	0,316	0,638	567,387	3,99	0	9	473	299
3081	155	455	290	0,522	0,521	571,575	3,964	0	481	329	0,316	0,638	567,387	3,95	0	9	473	299
3101	156	459	260	0,522	0,521	571,575	3,825	0	476	308	0,316	0,638	567,387	3,856	0	9	473	299
3121	157	489	311	0,522	0,521	571,575	3,879	0	494	308	0,316	0,638	567,387	3,922	0	10	477	286
3141	158	472	276	0,522	0,521	571,575	3,632	0	481	315	0,316	0,638	567,387	3,997	0	10	477	286
3161	159	483	269	0,522	0,521	573,998	3,599	0	481	317	0,315	0,639	567,846	3,974	0	10	477	286
3181	160	448	274	0,521	0,521	573,998	3,845	0	508	287	0,315	0,639	567,846	3,963	0	10	477	286
3201	161	465	273	0,521	0,522	573,998	3,733	0	477	303	0,315	0,64	567,846	3,798	0	10	477	286
3221	162	472	258	0,521	0,522	573,998	3,667	0	490	289	0,315	0,64	567,846	3,755	0	10	477	286
3241	163	456	284	0,521	0,522	573,998	3,712	0	487	308	0,315	0,641	567,846	3,743	0	10	477	286
3261	164	468	284	0,521	0,522	571,473	3,667	0	486	306	0,315	0,641	567,533	3,73	0	10	477	286
3280	165	463	248	0,52	0,522	571,473	3,707	0	501	296	0,314	0,641	567,533	3,787	0	10	477	286
3300	166	477	305	0,52	0,522	571,473	3,812	0	487	319	0,314	0,641	567,533	3,868	0	11	475	301
3320	167	464	296	0,52	0,522	571,473	3,735	0	482	313	0,314	0,641	567,533	3,785	0	11	475	301
3340	168	459	299	0,52	0,522	571,473	3,802	0	484	325	0,314	0,641	567,533	3,837	0	11	475	301
3360	169	461	293	0,52	0,522	572,052	3,777	0	481	325	0,314	0,641	567,85	3,801	0	11	475	301
3380	170	480	273	0,52	0,522	572,052	3,82	0	496	297	0,314	0,641	567,85	3,869	0	11	475	301
3400	171	469	266	0,52	0,522	572,052	3,923	0	485	332	0,314	0,641	567,85	3,937	0	11	475	301
3420	172	469	291	0,52	0,522	572,052	3,847	0	496	306	0,314	0,641	567,85	3,778	0	11	475	301
3440	173	458	296	0,521	0,522	572,052	3,847	0	490	321	0,314	0,64	567,85	3,898	0	11	475	301
3460	174	455	302	0,521	0,522	571,709	3,845	0	487	308	0,314	0,64	567,486	3,892	0	11	475	301
3480	175	468	274	0,521	0,522	571,709	3,898	0	491	312	0,315	0,64	567,486	3,888	0	11	475	301
3500	176	463	259	0,521	0,522	571,709	3,847	0	502	326	0,315	0,64	567,486	3,834	0	11	475	301
3520	177	464	267	0,521	0,522	571,709	3,918	0	480	327	0,315	0,64	567,486	3,797	0	11	475	301
3540	178	455	295	0,521	0,522	571,709	3,873	0	484	307	0,315	0,64	567,486	3,795	0	11	475	301
3560	179	452	290	0,521	0,522	572,221	3,867	0	485	313	0,314	0,64	567,631	3,793	0	11	475	301
3580	180	460	272	0,521	0,522	572,221	3,952	0	490	322	0,314	0,64	567,631	4,205	0	11	475	301
3596								5							5				ShowAVI	8	0	0	single.avi
3599	181	452	308	0,521	0,522	572,221	3,895	0	485	318	0,314	0,64	567,631	3,908	0	11	475	301
3619	182	401	182	0,521	0,521	572,221	3,896	0	448	244	0,315	0,639	567,631	3,905	0
3639	183	375	103	0,521	0,522	572,221	3,851	0	418	150	0,316	0,638	567,631	3,947	0
3659	184	348	97	0,521	0,522	561,264	3,765	0	403	120	0,316	0,638	564,279	3,937	0
3679	185	383	124	0,521	0,522	561,264	3,764	0	405	152	0,316	0,639	564,279	3,907	0	12	397	134
3699	186	400	132	0,521	0,522	561,264	3,856	0	406	131	0,316	0,639	564,279	4,029	0	12	397	134
3719	187	377	127	0,522	0,522	561,264	3,833	0	416	133	0,316	0,638	564,279	4,02	0	12	397	134
3739	188	389	120	0,522	0,522	561,264	3,926	0	-800	-600	0,522	0,522	-1	-1	4	12	397	134
3759	189	392	121	0,522	0,522	561,569	3,944	0	-800	-600	0,316	0,638	-1	-1	4	12	397	134
3779	190	393	134	0,522	0,522	561,569	3,84	0	411	151	0,316	0,638	562,976	4,04	0	12	397	134
3799	191	-800	-600	0,316	0,638	-1	-1	4	409	152	0,316	0,638	562,976	3,922	0	12	397	134
3819	192	374	132	0,522	0,522	561,569	4,009	0	412	151	0,316	0,638	562,976	3,868	0	12	397	134
3839	193	445	108	0,52	0,522	561,569	4,054	0	490	128	0,315	0,638	562,976	3,915	0
3859	194	445	110	0,518	0,522	560,737	4,049	0	497	144	0,314	0,638	553,354	3,831	0
3878	195	639	95	0,517	0,522	560,737	3,895	0	671	124	0,313	0,639	553,354	3,962	0	13	656	109
3898	196	646	96	0,517	0,522	560,737	3,823	0	672	121	0,313	0,639	553,354	3,888	0	13	656	109
3918	197	641	94	0,517	0,522	560,737	3,832	0	671	113	0,312	0,639	553,354	3,821	0	13	656	109
3938	198	653	97	0,517	0,521	560,737	3,904	0	667	115	0,312	0,639	553,354	3,884	0	13	656	109
3958	199	654	97	0,517	0,521	560,94	3,873	0	664	123	0,312	0,639	550,105	3,838	0	13	656	109
3978	200	646	105	0,517	0,521	560,94	3,75	0	663	125	0,312	0,639	550,105	3,73	0	13	656	109
3998	201	648	95	0,517	0,521	560,94	3,866	0	653	124	0,312	0,639	550,105	3,804	0	13	656	109
4018	202	650	94	0,517	0,521	560,94	3,852	0	660	126	0,312	0,639	550,105	3,79	0	13	656	109
4038	203	653	87	0,517	0,521	560,94	3,878	0	672	126	0,312	0,639	550,105	3,754	0	13	656	109
4058	204	653	88	0,517	0,521	559,54	3,868	0	670	125	0,312	0,639	550,644	3,793	0	13	656	109
4078	205	644	92	0,517	0,521	559,54	3,818	0	674	129	0,312	0,639	550,644	3,942	0	13	656	109
4098	206	659	107	0,517	0,521	559,54	3,921	0	660	124	0,312	0,639	550,644	3,943	0	13	656	109
4118	207	646	76	0,517	0,521	559,54	3,822	0	665	130	0,311	0,639	550,644	3,916	0	13	656	109
4138	208	633	103	0,517	0,521	559,54	3,872	0	670	133	0,311	0,639	550,644	3,89	0	13	656	109
4158	209	638	88	0,517	0,521	560,375	3,909	0	664	130	0,311	0,639	551,305	3,884	0	13	656	109
4178	210	674	-1	0,516	0,521	560,375	3,774	0	702	74	0,311	0,638	551,305	3,897	0
4198	211	719	-35	0,515	0,52	560,375	3,893	0	-800	-600	0,515	0,52	-1	-1	4	14	713	-16
4217	212	720	-30	0,515	0,52	560,375	3,746	0	-800	-600	0,515	0,52	-1	-1	4	14	713	-16
4238	213	722	-31	0,516	0,52	560,375	3,761	0	-800	-600	0,516	0,52	-1	-1	4	14	713	-16
4257	214	714	-13	0,516	0,52	553,242	3,736	0	-800	-600	0,516	0,52	-1	-1	4	14	713	-16
4277	215	718	-16	0,516	0,52	553,242	3,813	0	-800	-600	0,516	0,52	-1	-1	4	14	713	-16
4297	216	712	-13	0,516	0,519	553,242	3,816	0	-800	-600	0,516	0,519	-1	-1	4	14	713	-16
4317	217	707	-6	0,516	0,519	553,242	3,948	0	-800	-600	0,516	0,519	-1	-1	4	14	713	-16
4337	218	708	-7	0,516	0,519	553,242	3,75	0	-800	-600	0,516	0,519	-1	-1	4	14	713	-16
4357	219	711	-11	0,516	0,519	554,6	3,789	0	-800	-600	0,516	0,519	-1	-1	4	14	713	-16
4377	220	711	-22	0,516	0,519	554,6	3,826	0	-800	-600	0,516	0,519	-1	-1	4	14	713	-16
4397	221	488	124	0,518	0,521	554,6	3,959	0	-800	-600	0,518	0,521	-1	-1	4
4417	222	340	242	0,52	0,521	554,6	3,954	0	382	233	0,316	0,636	554,6	4,014	0
4437	223	316	297	0,521	0,521	554,6	3,951	0	-800	-600	0,521	0,521	-1	-1	4
4456	224	267	327	0,523	0,521	574,752	4,086	0	-800	-600	0,317	0,635	-1	-1	4
4478	225	312	321	0,525	0,52	574,752	4,105	0	328	292	0,319	0,634	570,116	4,028	0	15	313	288
4496	226	304	290	0,527	0,52	574,752	4,135	0	325	293	0,32	0,633	570,116	4,108	0	15	313	288
4517	227	279	293	0,528	0,519	574,752	4,121	0	316	290	0,321	0,632	570,116	4,197	0	15	313	288
4536	228	295	287	0,529	0,519	574,752	4,155	0	320	276	0,322	0,63	570,116	4,018	0	15	313	288
4557	229	286	288	0,53	0,518	574,143	4,152	0	322	274	0,323	0,63	570,876	4,084	0	15	313	288
4576	230	309	279	0,53	0,518	574,143	3,909	0	337	296	0,323	0,629	570,876	4,379	0	15	313	288
4597	231	290	299	0,53	0,518	574,143	4,025	0	339	272	0,322	0,629	570,876	4,192	0	15	313	288
4616	232	293	261	0,529	0,518	574,143	4,191	0	339	282	0,322	0,63	570,876	3,994	0	15	313	288
4637	233	290	283	0,528	0,518	574,143	4,105	0	338	289	0,321	0,631	570,876	4,043	0	15	313	288
4656	234	291	286	0,528	0,519	572,87	4,178	0	338	281	0,32	0,631	569,888	4,084	0	15	313	288
4677	235	301	261	0,527	0,519	572,87	4,043	0	320	268	0,32	0,632	569,888	3,834	0	15	313	288
4696	236	307	274	0,527	0,519	572,87	4,01	0	337	276	0,319	0,632	569,888	4,01	0	15	313	288
4717	237	299	306	0,526	0,519	572,87	3,921	0	338	298	0,319	0,632	569,888	4,206	0	15	313	288
4736	238	300	295	0,527	0,519	572,87	4,061	0	336	319	0,319	0,632	569,888	4,084	0	15	313	288
4757	239	299	313	0,526	0,519	572,563	4,022	0	335	335	0,32	0,632	567,11	4,154	0	15	313	288
4776	240	353	134	0,526	0,519	572,563	3,996	0	383	171	0,32	0,631	567,11	3,867	0	16	371	177
4797	241	369	146	0,526	0,519	572,563	4,024	0	379	161	0,32	0,631	567,11	4,081	0	16	371	177
4815	242	362	148	0,526	0,519	572,563	4,096	0	373	170	0,32	0,631	567,11	3,866	0	16	371	177
4837	243	349	149	0,527	0,518	572,563	3,902	0	377	182	0,32	0,63	567,11	3,802	0	16	371	177
4855	244	360	163	0,527	0,519	565,195	3,878	0	374	177	0,32	0,63	568,572	3,86	0	16	371	177
4875	245	346	144	0,527	0,519	565,195	3,994	0	364	170	0,319	0,631	568,572	3,809	0	16	371	177
4895	246	346	161	0,526	0,519	565,195	4,184	0	371	210	0,319	0,631	568,572	4,141	0	16	371	177
4915	247	362	155	0,526	0,519	565,195	4	0	389	176	0,319	0,631	568,572	3,972	0	16	371	177
4935	248	360	162	0,526	0,519	565,195	3,879	0	354	170	0,319	0,631	568,572	3,883	0	16	371	177
4955	249	356	154	0,526	0,519	568,16	3,938	0	361	182	0,319	0,631	568,098	4,01	0	16	371	177
4975	250	365	150	0,526	0,519	568,16	3,879	0	373	175	0,319	0,631	568,098	3,848	0	16	371	177
4995	251	358	153	0,526	0,519	568,16	4,047	0	383	172	0,319	0,631	568,098	3,854	0	16	371	177
5015	252	364	176	0,526	0,519	568,16	3,83	0	354	182	0,319	0,631	568,098	3,693	0	16	371	177
5035	253	353	176	0,527	0,519	568,16	3,959	0	386	191	0,319	0,631	568,098	4,018	0	16	371	177
5054	254	352	176	0,527	0,519	567,974	3,994	0	378	194	0,319	0,631	567,093	3,988	0	16	371	177
5074	255	353	163	0,527	0,519	567,974	3,946	0	374	182	0,319	0,631	567,093	3,722	0	16	371	177
5094	256	374	163	0,527	0,519	567,974	3,859	0	388	199	0,319	0,631	567,093	3,827	0	16	371	177
5114	257	367	171	0,527	0,519	567,974	3,825	0	366	191	0,319	0,631	567,093	3,677	0	16	371	177
5134	258	359	180	0,527	0,519	567,974	3,795	0	388	182	0,319	0,631	567,093	3,596	0	16	371	177
5154	259	368	186	0,526	0,519	566,963	3,758	0	379	186	0,319	0,632	568,801	3,611	0	16	371	177
5174	260	355	157	0,526	0,519	566,963	3,902	0	374	178	0,319	0,632	568,801	3,716	0	16	371	177
5194	261	368	184	0,526	0,519	566,963	3,647	0	383	189	0,319	0,632	568,801	3,698	0	16	371	177
5214	262	363	185	0,526	0,519	566,963	3,587	0	383	179	0,319	0,632	568,801	3,693	0	16	371	177
5234	263	363	182	0,526	0,519	566,963	3,736	0	393	192	0,319	0,632	568,801	3,809	0	16	371	177
5254	264	362	180	0,526	0,519	568,127	3,754	0	396	190	0,319	0,632	568,419	3,804	0	16	371	177
5274	265	344	173	0,526	0,519	568,127	3,851	0	380	175	0,319	0,632	568,419	3,837	0	16	371	177
5294	266	-800	-600	0,319	0,632	-1	-1	4	376	186	0,319	0,632	568,419	3,775	0	16	371	177
5314	267	371	169	0,526	0,519	568,127	3,666	0	377	175	0,319	0,632	568,419	3,732	0	16	371	177
5334	268	365	166	0,526	0,519	568,127	3,713	0	384	178	0,319	0,632	568,419	3,877	0	16	371	177
5354	269	365	166	0,526	0,519	568,461	3,715	0	382	181	0,319	0,632	568,194	3,838	0	16	371	177
5373	270	369	150	0,526	0,52	568,461	3,749	0	380	173	0,319	0,632	568,194	3,839	0	16	371	177
5393	271	361	176	0,526	0,52	568,461	3,729	0	378	177	0,319	0,632	568,194	3,718	0	16	371	177
5413	272	374	163	0,526	0,52	568,461	3,731	0	380	192	0,319	0,632	568,194	3,769	0	16	371	177
5433	273	369	171	0,526	0,52	568,461	3,761	0	379	192	0,319	0,632	568,194	3,789	0	16	371	177
5453	274	367	163	0,526	0,52	569,464	3,759	0	379	194	0,319	0,632	567,503	3,733	0	16	371	177
5473	275	374	183	0,526	0,52	569,464	3,734	0	373	202	0,318	0,632	567,503	3,779	0	16	371	177
5493	276	371	183	0,526	0,52	569,464	3,833	0	366	196	0,318	0,632	567,503	3,732	0	16	371	177
5513	277	376	173	0,526	0,52	569,464	3,641	0	365	177	0,318	0,632	567,503	3,776	0	16	371	177
5533	278	361	177	0,526	0,52	569,464	3,714	0	380	184	0,318	0,632	567,503	3,62	0	16	371	177
5553	279	359	171	0,526	0,52	570,794	3,722	0	376	189	0,318	0,632	568,057	3,598	0	16	371	177
5573	280	364	148	0,526	0,52	570,794	3,764	0	382	204	0,318	0,632	568,057	3,681	0	16	371	177
5593	281	360	156	0,526	0,52	570,794	3,74	0	381	179	0,318	0,632	568,057	3,723	0	16	371	177
5613	282	362	162	0,526	0,52	570,794	3,771	0	384	189	0,318	0,632	568,057	3,668	0	16	371	177
5633	283	363	178	0,526	0,52	570,794	3,68	0	391	180	0,318	0,632	568,057	3,849	0	16	371	177
5653	284	362	187	0,526	0,52	569,906	3,664	0	392	184	0,318	0,632	567,879	3,869	0	16	371	177
5672	285	364	178	0,526	0,52	569,906	3,716	0	399	189	0,318	0,632	567,879	3,732	0	16	371	177
5692	286	356	147	0,526	0,52	569,906	3,726	0	396	191	0,318	0,632	567,879	3,848	0	16	371	177
5712	287	362	170	0,526	0,52	569,906	3,672	0	386	208	0,318	0,632	567,879	3,721	0	16	371	177
5732	288	363	184	0,526	0,52	569,906	3,748	0	384	199	0,318	0,632	567,879	3,699	0	16	371	177
5752	289	361	173	0,526	0,52	570,863	3,749	0	381	202	0,318	0,632	569,976	3,735	0	16	371	177
5772	290	367	164	0,526	0,52	570,863	3,784	0	383	193	0,318	0,632	569,976	3,913	0	16	371	177
5792	291	358	182	0,526	0,52	570,863	3,72	0	376	201	0,318	0,633	569,976	3,7	0	16	371	177
5812	292	366	188	0,526	0,52	570,863	3,593	0	382	199	0,318	0,633	569,976	3,655	0	16	371	177
5832	293	360	157	0,526	0,52	570,863	3,651	0	388	199	0,318	0,633	569,976	3,664	0	16	371	177
5852	294	358	170	0,526	0,52	569,188	3,576	0	388	203	0,318	0,633	568,185	3,661	0	16	371	177
5872	295	-800	-600	0,318	0,633	-1	-1	4	396	181	0,318	0,633	568,185	3,686	0	16	371	177
5892	296	368	169	0,526	0,52	569,188	3,688	0	379	188	0,318	0,633	568,185	3,696	0	16	371	177
5912	297	364	163	0,526	0,52	569,188	3,736	0	377	181	0,318	0,633	568,185	3,644	0	16	371	177
5932	298	366	173	0,526	0,52	569,188	3,548	0	375	189	0,318	0,633	568,185	3,709	0	16	371	177
5952	299	363	167	0,526	0,52	572,61	3,537	0	373	186	0,318	0,633	569,249	3,702	0	16	371	177
5971	300	487	316	0,524	0,523	572,61	3,724	0	485	359	0,318	0,635	569,249	3,729	0
5991	301	524	365	0,523	0,523	572,61	3,793	0	509	407	0,316	0,635	569,249	3,708	0	17	525	387
6011	302	511	363	0,523	0,523	572,61	3,713	0	511	423	0,316	0,636	569,249	3,799	0	17	525	387
6031	303	518	366	0,522	0,524	572,61	3,637	0	533	439	0,315	0,636	569,249	3,868	0	17	525	387
6051	304	513	361	0,522	0,524	576,03	3,665	0	545	450	0,315	0,637	574,814	3,929	0	17	525	387
6071	305	493	382	0,521	0,524	576,03	3,735	0	529	429	0,314	0,637	574,814	3,827	0	17	525	387
6091	306	505	379	0,52	0,524	576,03	3,848	0	523	410	0,313	0,638	574,814	3,734	0	17	525	387
6111	307	523	379	0,52	0,524	576,03	3,639	0	538	406	0,313	0,638	574,814	3,77	0	17	525	387
6131	308	514	367	0,52	0,524	576,03	3,686	0	533	409	0,313	0,637	574,814	3,762	0	17	525	387
6151	309	523	367	0,521	0,523	573,958	3,673	0	532	408	0,313	0,637	573,212	3,744	0	17	525	387
6171	310	509	363	0,521	0,523	573,958	3,691	0	544	400	0,314	0,637	573,212	3,785	0	17	525	387
6191	311	512	377	0,522	0,523	573,958	3,696	0	541	419	0,314	0,637	573,212	3,796	0	17	525	387
6211	312	527	390	0,523	0,523	573,958	3,798	0	538	401	0,315	0,636	573,212	3,776	0	17	525	387
6231	313	521	386	0,523	0,523	573,958	3,838	0	545	396	0,315	0,636	573,212	3,713	0	17	525	387
6250	314	519	384	0,523	0,523	573,494	3,875	0	543	401	0,315	0,636	573,116	3,707	0	17	525	387
6270	315	503	402	0,522	0,523	573,494	3,783	0	535	377	0,315	0,636	573,116	3,713	0	17	525	387
6290	316	518	358	0,522	0,523	573,494	3,638	0	541	378	0,314	0,636	573,116	3,675	0	17	525	387
6310	317	517	353	0,522	0,523	573,494	3,684	0	542	401	0,314	0,636	573,116	3,637	0	17	525	387
6330	318	531	356	0,521	0,523	573,494	3,64	0	529	409	0,313	0,636	573,116	3,739	0	17	525	387
6350	319	536	351	0,521	0,523	575,438	3,668	0	532	416	0,313	0,637	573,387	3,714	0	17	525	387
6370	320	514	361	0,521	0,523	575,438	3,69	0	548	391	0,313	0,637	573,387	3,682	0	17	525	387
6390	321	514	372	0,521	0,523	575,438	3,901	0	532	378	0,313	0,637	573,387	3,578	0	17	525	387
6410	322	517	368	0,522	0,523	575,438	3,801	0	543	379	0,314	0,637	573,387	3,652	0	17	525	387
6430	323	514	366	0,522	0,523	575,438	3,812	0	520	391	0,314	0,637	573,387	3,582	0	17	525	387
6450	324	514	375	0,522	0,523	572,221	3,802	0	519	386	0,314	0,637	571,985	3,599	0	17	525	387
6470	325	538	361	0,522	0,523	572,221	3,711	0	535	406	0,314	0,637	571,985	3,538	0	17	525	387
6490	326	535	458	0,522	0,525	572,221	3,863	0	558	489	0,315	0,638	571,985	3,878	0
6510	327	593	482	0,521	0,526	572,221	3,958	0	591	497	0,314	0,639	571,985	3,865	0	18	591	492
6530	328	571	494	0,52	0,526	572,221	3,912	0	600	496	0,313	0,64	571,985	3,773	0	18	591	492
6550	329	586	505	0,52	0,527	575,082	3,98	0	612	495	0,313	0,641	572,917	3,74	0	18	591	492
6569	330	575	492	0,52	0,527	575,082	4,069	0	603	499	0,312	0,641	572,917	3,9	0	18	591	492
6589	331	581	481	0,519	0,527	575,082	3,992	0	607	512	0,312	0,642	572,917	4,04	0	18	591	492
6609	332	577	490	0,519	0,528	575,082	3,956	0	605	488	0,312	0,643	572,917	3,871	0	18	591	492
6629	333	599	475	0,519	0,528	575,082	3,815	0	585	497	0,311	0,643	572,917	3,854	0	18	591	492
6649	334	602	475	0,519	0,529	574,321	3,77	0	584	498	0,311	0,644	571,153	3,866	0	18	591	492
6669	335	579	481	0,519	0,529	574,321	3,875	0	597	506	0,312	0,644	571,153	3,946	0	18	591	492
6689	336	587	481	0,519	0,529	574,321	3,881	0	601	502	0,312	0,643	571,153	3,856	0	18	591	492
6709	337	593	480	0,52	0,528	574,321	3,793	0	613	502	0,312	0,643	571,153	3,864	0	18	591	492
6729	338	584	483	0,52	0,528	574,321	3,963	0	590	507	0,313	0,643	571,153	3,919	0	18	591	492
6749	339	588	482	0,521	0,528	575,101	3,957	0	595	504	0,313	0,643	572,974	3,885	0	18	591	492
6769	340	569	488	0,521	0,528	575,101	3,97	0	583	495	0,314	0,643	572,974	3,914	0	18	591	492
6789	341	604	478	0,521	0,528	575,101	3,891	0	603	499	0,313	0,643	572,974	3,989	0	18	591	492
6809	342	582	486	0,521	0,528	575,101	3,995	0	597	491	0,313	0,643	572,974	3,887	0	18	591	492
6829	343	528	468	0,521	0,528	575,101	3,817	0	545	500	0,314	0,643	572,974	4,137	0	19	520	486
6848	344	535	464	0,521	0,529	577,412	3,842	0	549	496	0,314	0,643	575,478	4,17	0	19	520	486
6869	345	510	485	0,521	0,529	577,412	3,849	0	525	489	0,313	0,643	575,478	4,084	0	19	520	486
6888	346	502	483	0,521	0,529	577,412	4,194	0	531	484	0,313	0,643	575,478	4,09	0	19	520	486
6908	347	502	487	0,521	0,529	577,412	3,95	0	527	494	0,313	0,643	575,478	4,092	0	19	520	486
6928	348	523	481	0,521	0,529	577,412	3,963	0	509	505	0,313	0,643	575,478	3,976	0	19	520	486
6948	349	521	482	0,521	0,529	577,265	3,975	0	509	507	0,313	0,643	574,442	3,964	0	19	520	486
6968	350	525	469	0,521	0,529	577,265	4,152	0	528	512	0,313	0,643	574,442	4,115	0	19	520	486
6988	351	506	469	0,521	0,529	577,265	4,101	0	521	502	0,314	0,643	574,442	3,988	0	19	520	486
7008	352	508	482	0,521	0,529	577,265	4,2	0	530	487	0,314	0,643	574,442	4,203	0	19	520	486
7028	353	525	471	0,521	0,529	577,265	4,02	0	522	499	0,314	0,644	574,442	4,056	0	19	520	486
7048	354	516	475	0,521	0,529	576,009	4,018	0	525	493	0,314	0,644	574,84	4,044	0	19	520	486
7068	355	523	467	0,521	0,529	576,009	3,977	0	510	489	0,313	0,644	574,84	4,047	0	19	520	486
7088	356	443	468	0,522	0,529	576,009	4,103	0	445	485	0,314	0,643	574,84	4,09	0
7108	357	379	457	0,523	0,529	576,009	4,169	0	392	467	0,316	0,643	574,84	4,077	0
7128	358	369	448	0,523	0,529	576,009	4,128	0	381	406	0,316	0,643	574,84	3,917	0	20	364	448
7147	359	360	444	0,523	0,529	576,795	4,164	0	369	392	0,316	0,643	575,547	3,929	0	20	364	448
7167	360	352	444	0,523	0,529	576,795	4,12	0	369	426	0,316	0,642	575,547	3,989	0	20	364	448
7187	361	355	457	0,524	0,528	576,795	4,05	0	365	438	0,316	0,642	575,547	4,012	0	20	364	448
7207	362	358	454	0,524	0,528	576,795	4,094	0	383	425	0,316	0,642	575,547	4,322	0	20	364	448
7227	363	363	449	0,524	0,528	576,795	4,084	0	374	464	0,317	0,642	575,547	4,236	0	20	364	448
7247	364	366	455	0,524	0,529	577,201	4,077	0	378	469	0,317	0,642	576,384	4,352	0	20	364	448
7267	365	365	455	0,524	0,528	577,201	4,077	0	374	455	0,317	0,642	576,384	4,002	0	20	364	448
7287	366	365	462	0,524	0,528	577,201	4,134	0	375	449	0,317	0,642	576,384	4,198	0	20	364	448
7307	367	365	452	0,524	0,528	577,201	4,181	0	345	444	0,316	0,642	576,384	4,049	0	20	364	448
7327	368	351	462	0,524	0,528	577,201	4,198	0	373	453	0,316	0,642	576,384	4,183	0	20	364	448
7347	369	351	459	0,524	0,528	577,16	4,214	0	363	448	0,316	0,642	576,206	4,127	0	20	364	448
7367	370	377	461	0,523	0,528	577,16	4,13	0	353	448	0,316	0,642	576,206	4,062	0	20	364	448
7387	371	337	308	0,523	0,527	577,16	4,094	0	377	333	0,316	0,64	576,206	4,132	0
7407	372	374	161	0,522	0,526	577,16	4,004	0	430	240	0,317	0,638	576,206	4,493	0
7427	373	453	53	0,522	0,526	577,16	3,99	0	459	97	0,317	0,638	576,206	3,873	0
7446	374	442	-17	0,522	0,526	560,164	3,863	0	485	22	0,316	0,638	557,705	3,859	0
7466	375	454	87	0,522	0,526	560,164	3,853	0	469	122	0,316	0,638	557,705	3,858	0	21	457	107
7486	376	462	93	0,523	0,526	560,164	3,909	0	468	117	0,316	0,638	557,705	3,933	0	21	457	107
7506	377	438	84	0,523	0,526	560,164	3,801	0	456	119	0,316	0,638	557,705	3,948	0	21	457	107
7526	378	459	101	0,523	0,526	560,164	3,787	0	461	120	0,316	0,638	557,705	3,762	0	21	457	107
7546	379	452	100	0,523	0,526	560,63	3,776	0	465	124	0,316	0,638	554,835	3,776	0	21	457	107
7566	380	445	94	0,523	0,526	560,63	3,916	0	469	129	0,316	0,638	554,835	3,88	0	21	457	107
7586	381	454	81	0,523	0,526	560,63	3,938	0	477	123	0,316	0,638	554,835	3,873	0	21	457	107
7606	382	449	94	0,523	0,526	560,63	3,877	0	460	127	0,316	0,638	554,835	3,939	0	21	457	107
7626	383	441	97	0,523	0,526	560,63	3,968	0	471	124	0,316	0,638	554,835	3,845	0	21	457	107
7646	384	445	90	0,523	0,527	562,763	3,971	0	468	109	0,316	0,638	563,563	3,913	0	21	457	107
7666	385	406	138	0,523	0,527	562,763	3,929	0	437	145	0,316	0,639	563,563	4,033	0	22	418	148
7686	386	422	139	0,523	0,527	562,763	3,975	0	427	154	0,316	0,639	563,563	4,054	0	22	418	148
7706	387	409	152	0,523	0,527	562,763	4,11	0	432	152	0,316	0,639	563,563	3,993	0	22	418	148
7726	388	420	138	0,523	0,527	562,763	4,004	0	432	152	0,316	0,639	563,563	3,961	0	22	418	148
7745	389	414	144	0,524	0,527	561,561	4,05	0	431	152	0,316	0,639	562,596	3,943	0	22	418	148
7765	390	407	145	0,524	0,527	561,561	3,958	0	438	160	0,316	0,639	562,596	4,154	0	22	418	148
7785	391	403	149	0,524	0,527	561,561	4,063	0	430	160	0,316	0,639	562,596	3,993	0	22	418	148
7805	392	397	150	0,524	0,527	561,561	4,099	0	435	163	0,316	0,639	562,596	4,042	0	22	418	148
7825	393	412	136	0,524	0,527	561,561	4,203	0	447	161	0,316	0,639	562,596	4,168	0	22	418	148
7845	394	409	138	0,524	0,527	561,624	4,262	0	445	161	0,316	0,639	563,093	4,104	0	22	418	148
7865	395	400	138	0,524	0,527	561,624	4,105	0	424	150	0,316	0,639	563,093	4,085	0	22	418	148
7885	396	397	135	0,524	0,527	561,624	4,122	0	435	147	0,316	0,639	563,093	4,074	0	22	418	148
7905	397	426	136	0,523	0,527	561,624	3,958	0	428	174	0,316	0,639	563,093	4,032	0	22	418	148
7925	398	416	133	0,523	0,527	561,624	4,184	0	417	166	0,316	0,639	563,093	4,081	0	22	418	148
7945	399	422	131	0,523	0,527	562,596	4,165	0	420	174	0,316	0,639	562,086	4,058	0	22	418	148
7965	400	418	137	0,523	0,527	562,596	4,027	0	414	170	0,316	0,639	562,086	3,94	0	22	418	148
7985	401	417	148	0,523	0,527	562,596	3,974	0	427	180	0,316	0,639	562,086	3,934	0	22	418	148
8005	402	414	145	0,523	0,527	562,596	4,029	0	432	149	0,316	0,639	562,086	4,159	0	22	418	148
8024	403	414	137	0,523	0,527	562,596	4,075	0	416	165	0,316	0,639	562,086	4,019	0	22	418	148
8044	404	413	144	0,524	0,527	561,668	4,06	0	424	159	0,316	0,639	563,527	4,089	0	22	418	148
8064	405	409	122	0,524	0,526	561,668	4,073	0	423	167	0,316	0,639	563,527	4,075	0	22	418	148
8084	406	413	126	0,524	0,526	561,668	4,202	0	420	165	0,316	0,639	563,527	4,03	0	22	418	148
8104	407	389	141	0,524	0,526	561,668	4,049	0	438	146	0,316	0,639	563,527	4,118	0	22	418	148
8124	408	405	117	0,524	0,526	561,668	4,022	0	418	145	0,316	0,639	563,527	4,016	0	22	418	148
8144	409	401	120	0,523	0,526	562,849	4,052	0	423	147	0,316	0,639	561,926	4,029	0	22	418	148
8164	410	409	141	0,523	0,526	562,849	3,996	0	434	162	0,316	0,638	561,926	4,005	0	22	418	148
8184	411	379	139	0,523	0,526	562,849	4,232	0	416	167	0,316	0,639	561,926	4,033	0	22	418	148
8204	412	408	124	0,523	0,526	562,849	4,149	0	-800	-600	0,523	0,526	-1	-1	4
8224	413	414	134	0,523	0,526	562,849	3,979	0	424	177	0,315	0,639	561,926	4,065	0	23	417	148
8244	414	407	133	0,523	0,526	560,682	4,06	0	423	174	0,315	0,639	563,404	4,075	0	23	417	148
8264	415	416	154	0,523	0,526	560,682	3,987	0	430	146	0,315	0,639	563,404	3,928	0	23	417	148
8284	416	414	143	0,523	0,526	560,682	3,984	0	411	139	0,316	0,639	563,404	4,1	0	23	417	148
8304	417	403	152	0,523	0,526	560,682	3,893	0	425	151	0,316	0,639	563,404	3,775	0	23	417	148
8324	418	403	141	0,523	0,526	560,682	3,985	0	432	155	0,316	0,639	563,404	4,034	0	23	417	148
8343	419	404	141	0,524	0,526	562,428	3,966	0	428	158	0,316	0,639	562,244	3,896	0	23	417	148
8363	420	410	133	0,524	0,526	562,428	4,057	0	431	151	0,316	0,639	562,244	3,863	0	23	417	148
8383	421	407	145	0,523	0,526	562,428	3,99	0	439	158	0,316	0,639	562,244	4,012	0	23	417	148
8403	422	383	169	0,523	0,527	562,428	3,895	0	390	182	0,316	0,639	562,244	3,909	0	24	397	166
8423	423	399	160	0,523	0,526	562,428	3,874	0	402	177	0,316	0,639	562,244	3,8	0	24	397	166
8443	424	387	169	0,523	0,526	564,717	3,867	0	392	165	0,315	0,639	565,675	3,866	0	24	397	166
8463	425	395	162	0,523	0,526	564,717	3,902	0	409	153	0,315	0,639	565,675	3,821	0	24	397	166
8483	426	399	164	0,523	0,526	564,717	3,907	0	391	166	0,315	0,639	565,675	3,878	0	24	397	166
8503	427	401	164	0,523	0,526	564,717	3,879	0	402	180	0,316	0,639	565,675	3,773	0	24	397	166
8523	428	390	164	0,523	0,526	564,717	3,859	0	406	158	0,316	0,639	565,675	3,907	0	24	397	166
8543	429	392	161	0,523	0,526	566,012	3,859	0	401	171	0,316	0,639	564,356	3,873	0	24	397	166
8563	430	394	150	0,523	0,527	566,012	3,772	0	397	171	0,316	0,639	564,356	3,682	0	24	397	166
8583	431	385	170	0,523	0,527	566,012	3,733	0	403	188	0,316	0,64	564,356	3,849	0	24	397	166
8603	432	458	274	0,522	0,528	566,012	3,881	0	474	330	0,315	0,641	564,356	3,9	0
8623	433	489	352	0,521	0,528	566,012	3,732	0	487	394	0,314	0,64	564,356	3,747	0
8642	434	519	394	0,521	0,527	576,362	3,848	0	516	451	0,314	0,64	575,199	3,92	0
8662	435	489	353	0,521	0,527	576,362	3,837	0	510	378	0,313	0,64	575,199	3,92	0
8682	436	488	381	0,521	0,527	576,362	3,974	0	499	395	0,313	0,641	575,199	3,809	0
8702	437	482	330	0,521	0,528	576,362	3,93	0	497	372	0,313	0,641	575,199	3,896	0	25	495	370
8722	438	494	357	0,521	0,528	576,362	3,918	0	510	385	0,313	0,641	575,199	3,794	0	25	495	370
8742	439	492	359	0,521	0,528	575,206	3,899	0	502	390	0,313	0,641	572,707	3,801	0	25	495	370
8762	440	487	350	0,521	0,527	575,206	3,921	0	496	390	0,313	0,641	572,707	3,9	0	25	495	370
8782	441	495	343	0,521	0,527	575,206	3,58	0	496	401	0,313	0,641	572,707	3,755	0	25	495	370
8802	442	478	344	0,522	0,528	575,206	3,835	0	523	385	0,314	0,641	572,707	3,901	0	25	495	370
8822	443	486	350	0,522	0,527	575,206	3,753	0	490	394	0,314	0,641	572,707	3,716	0	25	495	370
8842	444	485	348	0,522	0,527	573,872	3,624	0	496	396	0,314	0,641	572,605	3,751	0	25	495	370
8862	445	513	350	0,522	0,527	573,872	3,826	0	487	384	0,314	0,641	572,605	3,836	0	25	495	370
8882	446	377	372	0,523	0,528	573,872	3,997	0	408	413	0,316	0,641	572,605	4,003	0
8902	447	254	392	0,525	0,529	573,872	3,985	0	268	392	0,319	0,641	572,605	3,909	0	26	241	391
8922	448	238	397	0,526	0,529	573,872	3,854	0	265	402	0,319	0,641	572,605	3,765	0	26	241	391
8941	449	223	401	0,526	0,529	575,406	3,949	0	264	390	0,319	0,641	575,696	3,839	0	26	241	391
8961	450	238	377	0,526	0,528	575,406	3,924	0	258	381	0,319	0,641	575,696	3,72	0	26	241	391
8981	451	247	397	0,526	0,528	575,406	3,909	0	233	379	0,319	0,641	575,696	3,778	0	26	241	391
9001	452	250	416	0,526	0,528	575,406	4,077	0	249	397	0,319	0,641	575,696	3,898	0	26	241	391
9021	453	238	384	0,526	0,528	575,406	3,86	0	243	385	0,319	0,641	575,696	3,833	0	26	241	391
9041	454	244	401	0,526	0,528	574,474	3,883	0	250	390	0,319	0,641	575,798	3,892	0	26	241	391
9061	455	241	404	0,526	0,528	574,474	3,973	0	235	372	0,319	0,641	575,798	3,92	0	26	241	391
9081	456	235	380	0,526	0,528	574,474	3,865	0	245	406	0,319	0,641	575,798	3,779	0	26	241	391
9101	457	243	396	0,526	0,529	574,474	3,918	0	245	399	0,319	0,642	575,798	3,709	0	26	241	391
9121	458	223	383	0,526	0,529	574,474	3,963	0	245	388	0,319	0,642	575,798	3,757	0	26	241	391
9141	459	223	389	0,526	0,529	574,79	3,924	0	243	405	0,318	0,642	575,058	3,723	0	26	241	391
9161	460	224	381	0,526	0,529	574,79	3,884	0	244	372	0,318	0,642	575,058	3,96	0	26	241	391
9181	461	232	391	0,526	0,529	574,79	4,004	0	256	421	0,318	0,642	575,058	3,848	0
9201	462	242	407	0,526	0,529	574,79	4,008	0	244	403	0,318	0,642	575,058	3,858	0
9220	463	211	395	0,526	0,529	574,79	3,829	0	253	404	0,318	0,642	575,058	3,804	0
9240	464	214	402	0,526	0,53	575,171	3,888	0	246	404	0,32	0,642	575,87	3,799	0
9260	465	167	452	0,527	0,53	575,171	3,907	0	158	423	0,32	0,642	575,87	3,786	0
9280	466	173	479	0,527	0,53	575,171	3,947	0	225	495	0,319	0,642	575,87	4,098	0
9300	467	153	464	0,527	0,53	575,171	4,068	0	194	437	0,319	0,642	575,87	3,784	0	27	180	464
9320	468	147	468	0,526	0,53	575,171	3,955	0	201	481	0,319	0,642	575,87	4,17	0	27	180	464
9340	469	144	474	0,526	0,53	574,549	3,994	0	183	456	0,319	0,642	577,055	4,098	0	27	180	464
9360	470	156	478	0,526	0,53	574,549	3,803	0	188	465	0,319	0,642	577,055	3,818	0	27	180	464
9380	471	162	478	0,527	0,529	574,549	3,822	0	174	444	0,319	0,642	577,055	3,853	0	27	180	464
9400	472	171	474	0,527	0,529	574,549	3,894	0	206	480	0,319	0,642	577,055	3,891	0	27	180	464
9420	473	175	476	0,528	0,529	574,549	3,809	0	197	486	0,32	0,642	577,055	3,96	0	27	180	464
9440	474	177	474	0,528	0,529	575,685	3,844	0	199	491	0,32	0,642	577,478	4,001	0	27	180	464
9460	475	171	477	0,528	0,529	575,685	3,798	0	179	442	0,32	0,642	577,478	3,577	0	27	180	464
9480	476	177	480	0,527	0,529	575,685	3,832	0	193	456	0,319	0,642	577,478	3,805	0	27	180	464
9500	477	146	460	0,527	0,53	575,685	3,88	0	193	473	0,319	0,642	577,478	3,995	0	27	180	464
9520	478	175	478	0,526	0,53	575,685	3,775	0	164	455	0,318	0,642	577,478	3,834	0	27	180	464
9540	479	165	477	0,526	0,53	573,71	3,789	0	171	462	0,318	0,643	576,047	3,897	0	27	180	464
9559	480	160	470	0,527	0,53	573,71	3,932	0	200	472	0,319	0,643	576,047	3,783	0	27	180	464
9579	481	149	456	0,527	0,53	573,71	3,917	0	200	444	0,319	0,643	576,047	3,793	0	27	180	464
9599	482	172	468	0,527	0,53	573,71	3,895	0	196	448	0,32	0,642	576,047	3,75	0	27	180	464
9619	483	190	475	0,528	0,53	573,71	3,926	0	205	471	0,32	0,642	576,047	3,764	0	27	180	464
9639	484	193	470	0,527	0,53	576,173	3,929	0	204	457	0,319	0,642	577,222	3,764	0	27	180	464
9659	485	191	472	0,527	0,53	576,173	3,862	0	185	452	0,319	0,642	577,222	3,749	0	27	180	464
9679	486	177	452	0,527	0,53	576,173	3,804	0	180	453	0,319	0,643	577,222	3,872	0	27	180	464
9699	487	168	455	0,527	0,53	576,173	3,714	0	188	441	0,319	0,643	577,222	3,798	0	27	180	464
9719	488	175	468	0,527	0,53	576,173	3,76	0	200	478	0,32	0,643	577,222	3,864	0	27	180	464
9739	489	170	460	0,528	0,53	575,041	3,707	0	201	478	0,32	0,642	576,189	3,83	0	27	180	464
9759	490	178	456	0,528	0,53	575,041	3,757	0	201	450	0,32	0,643	576,189	3,619	0	27	180	464
9779	491	193	462	0,527	0,53	575,041	3,846	0	197	470	0,319	0,642	576,189	3,955	0	27	180	464
9799	492	189	466	0,527	0,53	575,041	3,736	0	176	442	0,319	0,642	576,189	3,752	0	27	180	464
9818	493	163	454	0,527	0,53	575,041	3,897	0	188	460	0,319	0,642	576,189	3,852	0	27	180	464
9838	494	168	457	0,527	0,53	575,932	3,882	0	179	464	0,318	0,642	575,846	3,748	0	27	180	464
9858	495	160	473	0,527	0,53	575,932	3,754	0	181	447	0,319	0,642	575,846	3,687	0	27	180	464
9878	496	187	471	0,527	0,529	575,932	3,68	0	204	452	0,319	0,642	575,846	3,799	0	27	180	464
9898	497	158	450	0,528	0,529	575,932	3,906	0	186	455	0,319	0,642	575,846	3,744	0	27	180	464
9918	498	242	382	0,527	0,529	575,932	3,697	0	278	410	0,319	0,641	575,846	3,892	0
9938	499	250	369	0,525	0,529	574,798	3,77	0	293	411	0,319	0,641	574,882	3,898	0
9958	500	299	355	0,526	0,529	574,798	3,637	0	309	325	0,318	0,641	574,882	3,552	0
9978	501	297	385	0,526	0,529	574,798	3,692	0	323	415	0,318	0,641	574,882	4,089	0
9998	502	303	361	0,526	0,529	574,798	3,6	0	310	334	0,318	0,641	574,882	3,643	0	28	306	366
10018	503	302	372	0,526	0,529	574,798	3,627	0	312	368	0,318	0,641	574,882	3,631	0	28	306	366
10038	504	301	381	0,526	0,529	576,812	3,643	0	316	396	0,318	0,641	574,963	3,62	0	28	306	366
10058	505	304	375	0,526	0,528	576,812	3,775	0	309	360	0,318	0,641	574,963	3,723	0	28	306	366
10078	506	303	374	0,526	0,528	576,812	3,758	0	311	348	0,318	0,641	574,963	3,629	0	28	306	366
10098	507	295	349	0,526	0,528	576,812	3,616	0	311	338	0,318	0,641	574,963	3,708	0	28	306	366
10118	508	301	380	0,526	0,528	576,812	3,613	0	321	377	0,318	0,641	574,963	3,657	0
10137	509	298	376	0,525	0,529	575,316	3,602	0	323	368	0,317	0,641	575,883	3,699	0
10158	510	306	387	0,525	0,528	575,316	3,827	0	320	394	0,317	0,641	575,883	3,684	0
10177	511	302	385	0,525	0,528	575,316	3,732	0	328	345	0,317	0,641	575,883	3,783	0
10197	512	308	364	0,525	0,529	575,316	3,761	0	356	411	0,317	0,642	575,883	3,899	0
10217	513	362	479	0,524	0,53	575,316	3,945	0	393	488	0,317	0,643	575,883	3,897	0	29	384	474
10238	514	366	478	0,525	0,53	578,941	3,938	0	410	487	0,317	0,643	576,726	3,9	0	29	384	474
10257	515	376	465	0,524	0,53	578,941	3,837	0	387	464	0,317	0,643	576,726	3,881	0	29	384	474
10278	516	379	469	0,524	0,53	578,941	3,942	0	372	482	0,316	0,643	576,726	3,907	0	29	384	474
10297	517	385	467	0,524	0,53	578,941	3,897	0	392	476	0,316	0,644	576,726	4,045	0	29	384	474
10318	518	383	472	0,524	0,531	578,941	3,92	0	410	492	0,316	0,644	576,726	4,076	0	29	384	474
10337	519	386	473	0,524	0,531	576,972	3,885	0	410	492	0,316	0,644	577,22	4,109	0	29	384	474
10357	520	377	487	0,524	0,531	576,972	4,023	0	381	484	0,316	0,644	577,22	4,223	0	29	384	474
10377	521	383	490	0,524	0,531	576,972	3,838	0	383	467	0,316	0,644	577,22	3,824	0	29	384	474
10399	522	375	450	0,524	0,531	576,972	3,786	0	384	471	0,316	0,644	577,22	4,045	0	29	384	474
10417	523	383	454	0,524	0,531	576,972	3,733	0	380	484	0,316	0,644	577,22	4,102	0	29	384	474
10438	524	383	458	0,524	0,531	576,835	3,68	0	381	477	0,316	0,644	576,231	3,941	0	29	384	474
10456	525	397	257	0,523	0,529	576,835	3,585	0	441	296	0,317	0,641	576,231	4,033	0
10478	526	425	190	0,522	0,528	576,835	3,825	0	452	177	0,317	0,64	576,231	3,958	0
10496	527	459	151	0,523	0,528	576,835	3,866	0	469	162	0,317	0,64	576,231	3,821	0	30	455	163
10518	528	452	128	0,523	0,528	576,835	4	0	468	166	0,317	0,64	576,231	3,957	0	30	455	163
10536	529	444	131	0,524	0,528	563,276	3,981	0	471	191	0,317	0,64	563,302	3,827	0	30	455	163
10558	530	474	158	0,524	0,528	563,276	3,911	0	467	160	0,317	0,641	563,302	3,941	0	30	455	163
10576	531	442	161	0,524	0,528	563,276	3,78	0	469	166	0,317	0,641	563,302	3,817	0	30	455	163
10598	532	446	178	0,524	0,528	563,276	3,783	0	470	177	0,317	0,64	563,302	3,833	0	30	455	163
10616	533	440	151	0,524	0,528	563,276	3,768	0	469	186	0,316	0,64	563,302	3,987	0	30	455	163
10638	534	441	158	0,524	0,528	561,936	3,757	0	469	195	0,316	0,64	562,652	3,928	0	30	455	163
10656	535	452	145	0,524	0,528	561,936	3,752	0	466	173	0,316	0,64	562,652	3,941	0	30	455	163
10678	536	461	159	0,524	0,528	561,936	3,741	0	459	161	0,316	0,64	562,652	3,892	0	30	455	163
10696	537	448	147	0,524	0,528	561,936	3,774	0	472	171	0,316	0,64	562,652	3,837	0	30	455	163
10717	538	452	148	0,524	0,528	561,936	3,664	0	462	187	0,316	0,641	562,652	3,805	0	30	455	163
10735	539	454	146	0,524	0,528	562,865	3,665	0	467	186	0,316	0,641	561,776	3,767	0	30	455	163
10755	540	442	165	0,523	0,528	562,865	3,868	0	463	183	0,316	0,641	561,776	3,821	0	30	455	163
10775	541	456	161	0,523	0,528	562,865	3,72	0	459	182	0,316	0,641	561,776	3,934	0	30	455	163
10795	542	451	164	0,524	0,528	562,865	3,868	0	459	188	0,316	0,641	561,776	3,913	0	30	455	163
10815	543	449	154	0,524	0,528	562,865	3,782	0	450	155	0,316	0,641	561,776	3,757	0	30	455	163
10835	544	448	149	0,524	0,528	565,287	3,753	0	446	153	0,316	0,641	562,163	3,805	0	30	455	163
10855	545	436	153	0,524	0,529	565,287	3,857	0	-800	-600	0,524	0,529	-1	-1	4	30	455	163
10875	546	453	153	0,524	0,529	565,287	3,835	0	460	187	0,316	0,641	562,163	3,818	0	30	455	163
10895	547	449	152	0,524	0,529	565,287	3,749	0	467	173	0,316	0,641	562,163	3,973	0	30	455	163
10915	548	448	154	0,523	0,529	565,287	3,878	0	457	174	0,316	0,641	562,163	3,895	0	30	455	163
10935	549	448	154	0,523	0,529	565,464	3,848	0	457	173	0,315	0,641	563,768	3,984	0	30	455	163
10955	550	455	159	0,524	0,529	565,464	3,834	0	464	181	0,316	0,641	563,768	3,833	0	30	455	163
10975	551	437	138	0,524	0,529	565,464	3,959	0	479	163	0,316	0,641	563,768	3,963	0	30	455	163
10995	552	448	156	0,524	0,529	565,464	3,847	0	447	175	0,317	0,641	563,768	3,819	0	30	455	163
11014	553	453	138	0,524	0,529	565,464	3,808	0	451	176	0,316	0,641	563,768	3,925	0	30	455	163
11034	554	448	148	0,524	0,529	563,397	3,826	0	450	180	0,316	0,641	561,664	3,85	0	30	455	163
11054	555	398	220	0,524	0,529	563,397	3,758	0	408	207	0,317	0,642	561,664	3,705	0
11074	556	284	352	0,525	0,531	563,397	3,851	0	291	309	0,319	0,642	561,664	3,853	0
11094	557	262	380	0,525	0,531	563,397	3,861	0	280	398	0,318	0,642	561,664	3,922	0	31	274	395
11114	558	266	401	0,525	0,53	563,397	3,915	0	276	423	0,318	0,642	561,664	4,026	0	31	274	395
11134	559	269	413	0,526	0,529	574,85	4,016	0	265	436	0,318	0,641	577,381	4,217	0	31	274	395
11154	560	264	398	0,526	0,529	574,85	4,057	0	271	402	0,319	0,641	577,381	4,135	0	31	274	395
11174	561	276	386	0,526	0,529	574,85	4,001	0	268	382	0,318	0,641	577,381	4,061	0	31	274	395
11194	562	268	411	0,526	0,529	574,85	4,119	0	282	413	0,318	0,641	577,381	4,068	0	31	274	395
11214	563	276	405	0,526	0,53	574,85	4,031	0	271	398	0,318	0,642	577,381	4,038	0	31	274	395
11234	564	273	406	0,526	0,53	574,109	4,026	0	273	397	0,318	0,642	575,609	4,021	0	31	274	395
11254	565	267	383	0,526	0,53	574,109	4,094	0	293	427	0,318	0,642	575,609	4,1	0	31	274	395
11274	566	280	357	0,527	0,53	574,109	3,745	0	299	413	0,318	0,642	575,609	4,112	0	31	274	395
11294	567	267	397	0,527	0,53	574,109	4,029	0	269	367	0,319	0,642	575,609	3,994	0	31	274	395
11313	568	282	368	0,527	0,53	574,109	3,692	0	280	388	0,319	0,642	575,609	3,973	0	31	274	395
11333	569	279	363	0,527	0,53	574,934	3,774	0	274	364	0,319	0,641	575,436	3,951	0	31	274	395
11353	570	271	404	0,527	0,529	574,934	4,047	0	290	414	0,318	0,641	575,436	3,971	0	32	280	404
11373	571	273	395	0,526	0,529	574,934	4,021	0	277	388	0,318	0,642	575,436	3,897	0	32	280	404
11393	572	267	392	0,526	0,53	574,934	4,002	0	276	402	0,318	0,642	575,436	3,955	0	32	280	404
11413	573	268	399	0,527	0,53	574,934	4,033	0	277	409	0,318	0,642	575,436	3,966	0	32	280	404
11433	574	265	393	0,527	0,53	575,725	4,019	0	279	399	0,318	0,642	576,259	3,948	0	32	280	404
11453	575	269	411	0,527	0,53	575,725	3,968	0	295	417	0,318	0,642	576,259	3,975	0	32	280	404
11473	576	287	412	0,527	0,53	575,725	4,031	0	301	443	0,318	0,642	576,259	4,197	0	32	280	404
11493	577	273	398	0,527	0,53	575,725	3,831	0	291	409	0,318	0,642	576,259	3,941	0	32	280	404
11513	578	277	381	0,526	0,53	575,725	3,921	0	292	426	0,318	0,642	576,259	3,975	0	32	280	404
11533	579	283	375	0,526	0,53	576,035	3,901	0	293	432	0,318	0,642	575,722	4,018	0	32	280	404
11553	580	275	403	0,526	0,53	576,035	4,029	0	271	401	0,318	0,642	575,722	3,943	0	32	280	404
11573	581	259	395	0,527	0,53	576,035	4,018	0	281	416	0,318	0,642	575,722	4,053	0	32	280	404
11592	582	288	402	0,527	0,53	576,035	4,135	0	287	393	0,319	0,642	575,722	3,917	0	32	280	404
11612	583	275	413	0,527	0,53	576,035	4,175	0	293	397	0,319	0,642	575,722	3,946	0	32	280	404
11632	584	273	410	0,527	0,53	576,824	4,22	0	297	398	0,318	0,642	575,6	3,967	0	32	280	404
11652	585	324	478	0,525	0,531	576,824	4,05	0	345	508	0,318	0,643	575,6	4,11	0
11672	586	382	507	0,524	0,531	576,824	4,048	0	394	494	0,317	0,644	575,6	4,034	0	33	390	505
11692	587	387	505	0,524	0,531	576,824	4,008	0	407	507	0,316	0,644	575,6	3,916	0	33	390	505
11712	588	385	487	0,524	0,531	576,824	3,958	0	409	532	0,316	0,644	575,6	4,163	0	33	390	505
11732	589	386	501	0,524	0,531	577,979	3,947	0	411	529	0,316	0,644	578,587	4,12	0	33	390	505
11752	590	383	518	0,524	0,531	577,979	4,11	0	393	511	0,316	0,644	578,587	3,976	0	33	390	505
11772	591	384	510	0,524	0,531	577,979	4,042	0	389	519	0,316	0,645	578,587	3,983	0	33	390	505
11792	592	352	498	0,524	0,532	577,979	4,015	0	389	519	0,316	0,645	578,587	3,928	0	33	390	505
11812	593	387	502	0,524	0,532	577,979	4,029	0	401	502	0,316	0,645	578,587	3,925	0	33	390	505
11832	594	381	506	0,523	0,531	577,676	4,013	0	399	505	0,315	0,645	578,563	3,922	0	33	390	505
11852	595	373	497	0,523	0,531	577,676	4,015	0	396	530	0,315	0,645	578,563	4,071	0	33	390	505
11872	596	386	508	0,523	0,532	577,676	3,893	0	414	518	0,315	0,645	578,563	3,933	0	33	390	505
11892	597	387	504	0,524	0,532	577,676	3,875	0	395	507	0,315	0,645	578,563	3,957	0	33	390	505
11911	598	376	507	0,524	0,532	577,676	3,855	0	392	499	0,315	0,645	578,563	3,908	0	33	390	505
11931	599	382	505	0,524	0,532	576,87	3,831	0	396	492	0,315	0,645	578,045	3,905	0	33	390	505
11951	600	387	530	0,523	0,532	576,87	4,04	0	401	503	0,315	0,645	578,045	3,848	0	33	390	505
11971	601	372	496	0,523	0,532	576,87	3,942	0	402	517	0,315	0,645	578,045	3,921	0	33	390	505
11991	602	371	493	0,523	0,532	576,87	3,821	0	421	508	0,314	0,645	578,045	3,937	0	33	390	505
12011	603	371	474	0,523	0,532	576,87	3,919	0	398	499	0,314	0,646	578,045	3,784	0	33	390	505
12031	604	372	466	0,523	0,532	576,465	3,868	0	404	503	0,315	0,646	578,307	3,821	0	33	390	505
12051	605	395	498	0,523	0,532	576,465	3,903	0	388	518	0,315	0,646	578,307	3,958	0	33	390	505
12071	606	374	449	0,523	0,532	576,465	3,713	0	388	481	0,315	0,646	578,307	3,927	0
12091	607	381	458	0,523	0,532	576,465	3,652	0	390	472	0,315	0,646	578,307	3,889	0
12111	608	370	396	0,523	0,532	576,465	3,631	0	395	490	0,315	0,646	578,307	3,883	0
12131	609	371	379	0,523	0,532	577,935	3,619	0	394	490	0,315	0,646	576,692	3,866	0
12151	610	397	380	0,523	0,532	577,935	3,514	0	385	449	0,315	0,646	576,692	3,642	0
12171	611	382	427	0,523	0,532	577,935	3,515	0	376	480	0,315	0,645	576,692	4,045	0
12190	612	378	468	0,523	0,531	577,935	3,738	0	381	464	0,315	0,645	576,692	3,803	0
12211	613	369	470	0,523	0,532	577,935	3,867	0	378	476	0,315	0,645	576,692	3,615	0
12230	614	364	474	0,523	0,532	575,94	3,94	0	379	469	0,315	0,646	576,574	3,753	0
12250	615	380	393	0,523	0,532	575,94	3,663	0	386	479	0,315	0,646	576,574	3,755	0
12270	616	380	372	0,523	0,532	575,94	3,631	0	387	464	0,314	0,646	576,574	3,648	0
12290	617	377	425	0,523	0,532	575,94	3,575	0	392	480	0,314	0,646	576,574	3,853	0
12310	618	372	456	0,523	0,532	575,94	3,621	0	391	415	0,314	0,646	576,574	3,588	0
12330	619	370	464	0,523	0,532	575,843	3,598	0	393	407	0,314	0,645	576,28	3,635	0
12350	620	373	288	0,523	0,531	575,843	3,401	0	390	303	0,316	0,644	576,28	3,453	0
12370	621	383	220	0,522	0,53	575,843	3,52	0	404	211	0,316	0,642	576,28	3,426	0
12390	622	381	175	0,523	0,529	575,843	3,467	0	383	184	0,317	0,641	576,28	3,728	0	34	389	202
12410	623	382	180	0,523	0,529	575,843	3,428	0	406	182	0,316	0,641	576,28	3,443	0	34	389	202
12430	624	385	190	0,523	0,529	573,144	3,461	0	404	192	0,316	0,641	568,954	3,462	0	34	389	202
12450	625	377	183	0,523	0,529	573,144	3,506	0	410	192	0,316	0,641	568,954	3,389	0	34	389	202
12470	626	387	193	0,523	0,528	573,144	3,494	0	396	207	0,316	0,641	568,954	3,422	0	34	389	202
12490	627	380	207	0,523	0,528	573,144	3,484	0	389	214	0,315	0,641	568,954	3,333	0	34	389	202
12509	628	366	203	0,523	0,528	573,144	3,495	0	391	207	0,315	0,641	568,954	3,501	0	34	389	202
12529	629	369	200	0,523	0,529	572,456	3,488	0	388	211	0,315	0,642	568,534	3,503	0	34	389	202
12549	630	380	200	0,523	0,529	572,456	3,377	0	399	198	0,315	0,642	568,534	3,424	0	34	389	202
12569	631	392	189	0,523	0,529	572,456	3,318	0	400	219	0,315	0,642	568,534	3,429	0	34	389	202
12589	632	373	191	0,523	0,529	572,456	3,522	0	389	227	0,315	0,642	568,534	3,533	0	34	389	202
12609	633	392	197	0,522	0,529	572,456	3,469	0	389	196	0,314	0,642	568,534	3,387	0	34	389	202
12629	634	388	195	0,522	0,529	570,141	3,485	0	390	209	0,314	0,642	567,849	3,409	0	34	389	202
12649	635	395	190	0,522	0,529	570,141	3,452	0	394	206	0,314	0,642	567,849	3,562	0	34	389	202
12669	636	382	194	0,523	0,529	570,141	3,523	0	390	205	0,315	0,642	567,849	3,27	0	34	389	202
12689	637	375	192	0,523	0,529	570,141	3,33	0	405	216	0,315	0,642	567,849	3,477	0	34	389	202
12709	638	389	205	0,523	0,529	570,141	3,414	0	392	212	0,315	0,642	567,849	3,392	0	34	389	202
12729	639	379	208	0,523	0,529	570,185	3,399	0	397	213	0,315	0,642	569,082	3,291	0	34	389	202
12749	640	391	177	0,523	0,529	570,185	3,458	0	389	210	0,315	0,642	569,082	3,473	0	34	389	202
12769	641	388	182	0,522	0,529	570,185	3,425	0	378	214	0,314	0,642	569,082	3,355	0	34	389	202
12789	642	383	194	0,522	0,529	570,185	3,475	0	399	211	0,314	0,642	569,082	3,603	0	34	389	202
12808	643	392	195	0,522	0,529	570,185	3,44	0	393	211	0,314	0,642	569,082	3,443	0	34	389	202
12828	644	389	193	0,522	0,529	572,377	3,447	0	394	213	0,314	0,642	568,628	3,44	0	34	389	202
12848	645	388	201	0,523	0,529	572,377	3,509	0	401	202	0,315	0,642	568,628	3,482	0	34	389	202
12868	646	386	193	0,523	0,529	572,377	3,385	0	402	220	0,315	0,642	568,628	3,41	0	34	389	202
12888	647	396	202	0,523	0,529	572,377	3,404	0	384	203	0,315	0,642	568,628	3,441	0	34	389	202
12908	648	383	199	0,523	0,528	572,377	3,47	0	397	206	0,315	0,642	568,628	3,413	0	34	389	202
12928	649	386	201	0,523	0,528	569,845	3,394	0	392	211	0,315	0,642	568,645	3,425	0	34	389	202
12948	650	389	198	0,523	0,528	569,845	3,369	0	391	193	0,315	0,642	568,645	3,63	0	34	389	202
12968	651	388	204	0,523	0,528	569,845	3,552	0	387	191	0,314	0,642	568,645	3,697	0	34	389	202
12988	652	388	204	0,523	0,528	569,845	3,452	0	396	214	0,315	0,642	568,645	3,452	0	34	389	202
13008	653	373	213	0,523	0,528	569,845	3,555	0	400	213	0,315	0,642	568,645	3,511	0	34	389	202
13028	654	372	216	0,523	0,528	570,085	3,524	0	401	212	0,315	0,642	569,071	3,476	0	34	389	202
13048	655	382	210	0,523	0,528	570,085	3,478	0	381	202	0,315	0,642	569,071	3,516	0	34	389	202
13068	656	382	207	0,523	0,528	570,085	3,615	0	395	211	0,315	0,642	569,071	3,477	0	34	389	202
13087	657	377	204	0,523	0,529	570,085	3,39	0	397	201	0,315	0,642	569,071	3,564	0	34	389	202
13107	658	378	194	0,523	0,529	570,085	3,43	0	389	207	0,315	0,642	569,071	3,519	0	34	389	202
13127	659	379	190	0,523	0,529	569,994	3,438	0	397	210	0,315	0,642	568,604	3,518	0	34	389	202
13147	660	379	205	0,523	0,529	569,994	3,57	0	396	218	0,315	0,642	568,604	3,715	0	34	389	202
13167	661	390	205	0,523	0,529	569,994	3,534	0	394	203	0,315	0,642	568,604	3,54	0	34	389	202
13187	662	390	192	0,523	0,529	569,994	3,514	0	390	212	0,315	0,642	568,604	3,558	0	34	389	202
13207	663	387	211	0,523	0,529	569,994	3,447	0	390	196	0,315	0,642	568,604	3,601	0	34	389	202
13227	664	392	204	0,523	0,529	572,529	3,429	0	388	196	0,315	0,642	569,27	3,632	0	34	389	202
13247	665	385	195	0,523	0,529	572,529	3,595	0	406	199	0,315	0,642	569,27	3,703	0	34	389	202
13267	666	389	194	0,523	0,529	572,529	3,566	0	390	204	0,315	0,642	569,27	3,618	0	34	389	202
13287	667	382	206	0,523	0,529	572,529	3,687	0	390	198	0,315	0,642	569,27	3,638	0	34	389	202
13307	668	369	290	0,523	0,531	572,529	3,578	0	390	319	0,316	0,643	569,27	3,648	0
13327	669	369	295	0,523	0,532	576,328	3,615	0	391	322	0,316	0,643	576,371	3,702	0
13347	670	363	358	0,523	0,531	576,328	3,555	0	377	440	0,316	0,643	576,371	3,901	0
13367	671	372	365	0,523	0,531	576,328	3,674	0	368	413	0,316	0,643	576,371	3,725	0
13386	672	379	419	0,523	0,531	576,328	3,714	0	380	418	0,315	0,644	576,371	3,669	0	35	374	410
13406	673	361	387	0,523	0,531	576,328	3,59	0	386	411	0,315	0,644	576,371	3,79	0	35	374	410
13426	674	367	407	0,523	0,531	576,31	3,662	0	383	411	0,315	0,644	576,661	3,795	0	35	374	410
13446	675	329	407	0,523	0,531	576,31	3,81	0	392	438	0,315	0,644	576,661	4,025	0	35	374	410
13466	676	355	381	0,523	0,531	576,31	3,61	0	379	425	0,315	0,644	576,661	3,952	0	35	374	410
13486	677	354	424	0,523	0,531	576,31	3,797	0	380	413	0,315	0,644	576,661	3,861	0	35	374	410
13506	678	366	405	0,523	0,531	576,31	3,783	0	401	403	0,315	0,644	576,661	3,963	0	35	374	410
13526	679	369	401	0,523	0,531	577,774	3,737	0	395	394	0,315	0,644	575,932	3,932	0	35	374	410
13546	680	359	377	0,523	0,531	577,774	3,805	0	376	418	0,315	0,645	575,932	3,948	0	35	374	410
13566	681	381	401	0,523	0,531	577,774	3,778	0	378	401	0,315	0,645	575,932	3,767	0	35	374	410
13586	682	357	411	0,523	0,531	577,774	3,787	0	400	423	0,315	0,645	575,932	3,86	0	35	374	410
13606	683	368	410	0,523	0,531	577,774	3,824	0	381	441	0,315	0,645	575,932	4,079	0	35	374	410
13626	684	372	410	0,523	0,531	576,068	3,804	0	387	439	0,315	0,645	575,643	4,021	0	35	374	410
13646	685	368	397	0,523	0,532	576,068	3,995	0	377	409	0,315	0,645	575,643	3,856	0	35	374	410
13666	686	351	399	0,523	0,532	576,068	3,932	0	376	403	0,315	0,645	575,643	3,795	0	35	374	410
13685	687	351	396	0,523	0,532	576,068	4,096	0	387	406	0,315	0,646	575,643	3,735	0	35	374	410
13705	688	365	410	0,523	0,532	576,068	3,954	0	395	423	0,315	0,646	575,643	3,886	0	35	374	410
13725	689	356	413	0,523	0,532	575,27	4,01	0	399	422	0,315	0,646	575,728	3,884	0	35	374	410
13745	690	372	403	0,522	0,532	575,27	3,998	0	391	445	0,314	0,646	575,728	4,056	0	35	374	410
13765	691	359	497	0,522	0,533	575,27	4,013	0	380	476	0,315	0,647	575,728	3,975	0	36	388	474
13785	692	355	477	0,522	0,533	575,27	4,115	0	397	496	0,314	0,647	575,728	4,069	0	36	388	474
13805	693	350	505	0,522	0,533	575,27	4,032	0	387	512	0,314	0,647	575,728	4,021	0	36	388	474
13825	694	346	499	0,522	0,533	578,517	4,095	0	384	527	0,314	0,647	578,294	4,018	0	36	388	474
13845	695	360	484	0,522	0,533	578,517	4,062	0	380	505	0,314	0,647	578,294	4,088	0	36	388	474
13865	696	380	506	0,522	0,533	578,517	4,194	0	387	499	0,314	0,647	578,294	4,226	0	36	388	474
13885	697	369	490	0,522	0,533	578,517	4,21	0	375	498	0,314	0,647	578,294	4,103	0	36	388	474
13905	698	382	502	0,522	0,533	578,517	4,192	0	391	497	0,314	0,647	578,294	4,218	0	36	388	474
13925	699	380	495	0,522	0,533	577,789	4,192	0	387	497	0,314	0,647	577,07	4,166	0	36	388	474
13945	700	370	510	0,522	0,533	577,789	4,169	0	393	488	0,314	0,648	577,07	4,221	0	36	388	474
13965	701	388	504	0,522	0,533	577,789	4,109	0	390	493	0,314	0,648	577,07	4,33	0	36	388	474
13985	702	371	494	0,521	0,534	577,789	4,202	0	375	495	0,314	0,648	577,07	4,256	0	36	388	474
14004	703	376	486	0,521	0,534	577,789	4,323	0	398	496	0,313	0,648	577,07	4,074	0	36	388	474
14024	704	382	480	0,521	0,534	576,573	4,321	0	394	497	0,313	0,648	577,294	4,099	0	36	388	474
14044	705	360	483	0,521	0,534	576,573	4,047	0	398	501	0,313	0,649	577,294	4,198	0	36	388	474
14064	706	377	491	0,521	0,534	576,573	4,143	0	390	500	0,313	0,649	577,294	4,21	0	36	388	474
14084	707	381	507	0,521	0,534	576,573	4,099	0	378	494	0,313	0,649	577,294	4,141	0	36	388	474
14104	708	388	514	0,521	0,534	576,573	4,369	0	389	499	0,313	0,649	577,294	4,185	0	36	388	474
14124	709	391	522	0,521	0,535	576,554	4,432	0	385	497	0,313	0,649	576,883	4,169	0	36	388	474
14144	710	392	490	0,521	0,535	576,554	4,091	0	405	505	0,313	0,649	576,883	4,154	0	36	388	474
14164	711	381	470	0,52	0,534	576,554	4,086	0	401	468	0,313	0,649	576,883	4,356	0	36	388	474
14184	712	377	474	0,521	0,534	576,554	4,077	0	393	484	0,313	0,649	576,883	4,255	0	36	388	474
14204	713	376	460	0,521	0,534	576,554	4,111	0	384	460	0,313	0,649	576,883	4,094	0	36	388	474
14224	714	376	459	0,521	0,534	576,922	4,111	0	378	463	0,313	0,649	576,842	4,165	0	36	388	474
14244	715	388	472	0,521	0,534	576,922	4,119	0	397	459	0,313	0,649	576,842	3,864	0	36	388	474
14264	716	385	467	0,521	0,534	576,922	3,997	0	385	479	0,313	0,649	576,842	4,06	0	36	388	474
14283	717	388	455	0,52	0,535	576,922	4,177	0	404	460	0,313	0,649	576,842	3,978	0	36	388	474
14303	718	396	469	0,52	0,535	576,922	4,123	0	386	470	0,312	0,649	576,842	4,021	0	36	388	474
14323	719	396	465	0,52	0,535	577,953	4,115	0	393	477	0,312	0,649	575,985	3,974	0	36	388	474
14343	720	378	447	0,52	0,535	577,953	3,904	0	413	470	0,312	0,649	575,985	3,975	0	36	388	474
14363	721	396	464	0,52	0,535	577,953	4,049	0	396	474	0,312	0,649	575,985	4,106	0	36	388	474
14383	722	384	459	0,52	0,535	577,953	4,007	0	398	480	0,312	0,649	575,985	3,977	0	36	388	474
14403	723	393	455	0,52	0,535	577,953	3,838	0	395	438	0,312	0,649	575,985	3,884	0	36	388	474
14423	724	388	465	0,52	0,535	576,26	3,884	0	395	439	0,312	0,649	575,717	3,908	0	36	388	474
14443	725	398	473	0,52	0,535	576,26	3,901	0	387	463	0,312	0,648	575,717	3,8	0	36	388	474
14463	726	384	469	0,52	0,534	576,26	4,01	0	392	478	0,312	0,648	575,717	3,923	0	36	388	474
14483	727	395	444	0,52	0,534	576,26	3,748	0	426	490	0,312	0,648	575,717	4,119	0	36	388	474
14503	728	392	464	0,52	0,534	576,26	3,917	0	392	445	0,312	0,648	575,717	3,659	0	36	388	474
14523	729	387	455	0,52	0,534	575,508	3,902	0	404	453	0,312	0,647	576,622	3,764	0	36	388	474
14543	730	389	466	0,52	0,534	575,508	3,959	0	396	456	0,312	0,648	576,622	3,867	0	36	388	474
14563	731	404	454	0,52	0,534	575,508	3,767	0	396	468	0,312	0,648	576,622	3,911	0	36	388	474
14583	732	385	453	0,52	0,534	575,508	3,715	0	399	470	0,312	0,648	576,622	3,789	0	36	388	474
14602	733	384	467	0,52	0,534	575,508	3,658	0	405	447	0,312	0,648	576,622	3,726	0	36	388	474
14622	734	384	460	0,52	0,534	576,499	3,61	0	406	453	0,312	0,648	576,138	3,703	0	36	388	474
14642	735	366	458	0,52	0,534	576,499	3,973	0	397	457	0,312	0,648	576,138	3,837	0	36	388	474
14662	736	400	454	0,52	0,535	576,499	3,586	0	387	482	0,311	0,649	576,138	3,774	0	36	388	474
14682	737	391	453	0,519	0,535	576,499	3,536	0	378	476	0,311	0,649	576,138	3,711	0	36	388	474
14702	738	418	456	0,519	0,535	576,499	3,734	0	408	456	0,311	0,649	576,138	3,769	0	36	388	474
14722	739	421	454	0,519	0,535	576,36	3,765	0	402	467	0,311	0,649	575,544	3,743	0	36	388	474
14742	740	380	468	0,519	0,535	576,36	3,806	0	414	467	0,311	0,649	575,544	4,005	0	36	388	474
14762	741	389	458	0,52	0,535	576,36	3,678	0	391	474	0,311	0,649	575,544	3,702	0	36	388	474
14782	742	370	485	0,52	0,534	576,36	3,86	0	398	475	0,311	0,649	575,544	3,743	0	36	388	474
14802	743	378	444	0,52	0,534	576,36	3,607	0	407	479	0,311	0,649	575,544	3,852	0	36	388	474
14822	744	378	448	0,519	0,534	576,394	3,644	0	397	480	0,311	0,649	577,411	3,71	0	36	388	474
14842	745	394	431	0,519	0,534	576,394	3,692	0	394	460	0,311	0,649	577,411	3,673	0	36	388	474
14862	746	396	429	0,519	0,534	576,394	3,501	0	407	453	0,311	0,649	577,411	3,723	0	36	388	474
14881	747	393	458	0,519	0,534	576,394	3,478	0	388	470	0,311	0,649	577,411	3,746	0	36	388	474
14901	748	370	408	0,519	0,535	576,394	3,695	0	392	419	0,311	0,649	577,411	3,638	0
14921	749	369	414	0,519	0,535	575,277	3,588	0	393	417	0,311	0,649	576,237	3,659	0
14941	750	306	368	0,52	0,534	575,277	3,566	0	332	358	0,312	0,648	576,237	3,704	0
14961	751	285	340	0,52	0,534	575,277	3,561	0	290	351	0,313	0,648	576,237	3,446	0	37	293	344
14981	752	282	350	0,52	0,534	575,277	3,656	0	301	328	0,313	0,648	576,237	3,493	0	37	293	344
15001	753	305	364	0,521	0,534	575,277	3,411	0	287	330	0,313	0,648	576,237	3,338	0	37	293	344
15021	754	291	353	0,521	0,534	574,916	3,417	0	292	336	0,313	0,648	573,687	3,304	0	37	293	344
15041	755	278	324	0,521	0,534	574,916	3,448	0	291	331	0,313	0,648	573,687	3,403	0	37	293	344
15061	756	305	349	0,521	0,534	574,916	3,482	0	299	344	0,313	0,648	573,687	3,495	0	37	293	344
15081	757	289	370	0,521	0,533	574,916	3,554	0	297	328	0,313	0,648	573,687	3,426	0	37	293	344
15101	758	291	329	0,521	0,533	574,916	3,572	0	295	335	0,313	0,647	573,687	3,569	0	37	293	344
15121	759	300	348	0,521	0,533	574,155	3,585	0	296	338	0,313	0,647	573,771	3,571	0	37	293	344
15141	760	296	363	0,521	0,532	574,155	3,551	0	287	334	0,313	0,646	573,771	3,585	0	37	293	344
15161	761	303	361	0,521	0,532	574,155	3,54	0	295	348	0,313	0,646	573,771	3,603	0	37	293	344
15181	762	296	370	0,522	0,532	574,155	3,432	0	290	341	0,313	0,646	573,771	3,461	0	37	293	344
15200	763	253	474	0,522	0,533	574,155	3,744	0	264	457	0,315	0,646	573,771	3,586	0
15220	764	250	484	0,523	0,534	574,748	3,732	0	263	470	0,315	0,647	577,429	3,708	0
15240	765	250	445	0,523	0,534	574,748	3,499	0	245	445	0,315	0,647	577,429	3,574	0	38	242	458
15260	766	252	497	0,523	0,534	574,748	3,865	0	242	441	0,315	0,647	577,429	3,635	0	38	242	458
15280	767	234	465	0,523	0,534	574,748	3,527	0	251	473	0,315	0,648	577,429	3,511	0	38	242	458
15300	768	254	473	0,522	0,535	574,748	3,603	0	260	464	0,314	0,648	577,429	3,567	0	38	242	458
15320	769	246	479	0,522	0,535	576,141	3,719	0	263	470	0,314	0,649	578,335	3,572	0	38	242	458
15340	770	242	453	0,522	0,535	576,141	3,69	0	251	444	0,314	0,649	578,335	3,525	0	38	242	458
15360	771	257	449	0,522	0,535	576,141	3,573	0	238	452	0,314	0,649	578,335	3,564	0	38	242	458
15380	772	237	456	0,522	0,535	576,141	3,58	0	232	442	0,314	0,649	578,335	3,529	0	38	242	458
15400	773	229	442	0,522	0,535	576,141	3,556	0	226	454	0,314	0,649	578,335	3,422	0	38	242	458
15420	774	230	442	0,523	0,535	575,493	3,549	0	220	452	0,315	0,649	576,929	3,416	0	38	242	458
15440	775	215	501	0,523	0,535	575,493	3,74	0	204	479	0,315	0,649	576,929	3,469	0
15460	776	193	501	0,523	0,535	575,493	3,581	0	199	472	0,315	0,649	576,929	3,513	0
15479	777	224	494	0,523	0,535	575,493	3,557	0	232	487	0,315	0,648	576,929	3,639	0	39	213	488
15499	778	198	516	0,523	0,534	575,493	3,663	0	211	479	0,315	0,648	576,929	3,478	0	39	213	488
15519	779	208	516	0,523	0,534	576,107	3,575	0	216	478	0,315	0,648	578,479	3,541	0	39	213	488
15539	780	200	501	0,523	0,534	576,107	3,726	0	218	459	0,315	0,648	578,479	3,743	0	39	213	488
15559	781	219	512	0,524	0,534	576,107	3,703	0	206	478	0,316	0,648	578,479	3,575	0	39	213	488
15579	782	212	518	0,523	0,535	576,107	3,623	0	215	484	0,315	0,648	578,479	3,678	0	39	213	488
15599	783	184	487	0,523	0,535	576,107	3,802	0	201	484	0,315	0,648	578,479	3,582	0	39	213	488
15619	784	191	494	0,523	0,535	574,851	3,768	0	204	485	0,315	0,648	577,732	3,614	0	39	213	488
15639	785	221	498	0,522	0,535	574,851	3,606	0	234	488	0,314	0,648	577,732	3,744	0	39	213	488
15659	786	207	497	0,522	0,535	574,851	3,619	0	221	469	0,314	0,649	577,732	3,65	0	39	213	488
15679	787	218	503	0,523	0,535	574,851	3,854	0	215	472	0,314	0,649	577,732	3,587	0	39	213	488
15699	788	220	483	0,523	0,535	574,851	3,736	0	226	484	0,315	0,649	577,732	3,589	0	39	213	488
15719	789	214	481	0,523	0,535	576,664	3,823	0	218	475	0,315	0,649	577,365	3,589	0	39	213	488
15739	790	222	510	0,523	0,535	576,664	3,68	0	209	474	0,315	0,649	577,365	3,619	0	39	213	488
15759	791	209	486	0,523	0,535	576,664	3,733	0	224	474	0,315	0,649	577,365	3,524	0	39	213	488
15779	792	229	483	0,523	0,535	576,664	3,681	0	230	491	0,315	0,648	577,365	3,661	0	39	213	488
15798	793	222	505	0,523	0,535	576,664	3,751	0	179	421	0,315	0,648	577,365	3,49	0
15818	794	219	492	0,522	0,534	576,51	3,738	0	185	420	0,314	0,647	578,628	3,531	0
15838	795	349	411	0,52	0,534	576,51	3,344	0	367	431	0,313	0,647	578,628	3,502	0	40	380	444
15858	796	367	412	0,521	0,534	576,51	3,473	0	379	434	0,313	0,647	578,628	3,561	0	40	380	444
15878	797	370	400	0,521	0,534	576,51	3,562	0	377	463	0,313	0,647	578,628	3,692	0	40	380	444
15898	798	372	437	0,521	0,534	576,51	3,431	0	400	463	0,313	0,647	578,628	3,921	0	40	380	444
15918	799	373	435	0,521	0,534	578,463	3,458	0	408	463	0,313	0,647	576,626	4,005	0	40	380	444
15938	800	391	494	0,521	0,534	578,463	3,77	0	370	445	0,313	0,647	576,626	3,526	0	40	380	444
15959	801	388	431	0,521	0,534	578,463	3,558	0	379	427	0,313	0,647	576,626	3,513	0
15978	802	375	454	0,521	0,534	578,463	3,677	0	383	413	0,313	0,648	576,626	3,623	0
15998	803	381	409	0,521	0,534	578,463	3,433	0	373	476	0,313	0,648	576,626	3,827	0
16018	804	374	410	0,521	0,534	577,984	3,429	0	378	466	0,313	0,648	576,461	3,872	0
16038	805	368	442	0,522	0,534	577,984	3,675	0	376	427	0,313	0,647	576,461	3,552	0
16057	806	375	434	0,522	0,534	577,984	3,49	0	379	430	0,314	0,647	576,461	3,543	0
16078	807	372	444	0,522	0,534	577,984	3,672	0	385	487	0,313	0,647	576,461	3,793	0
16097	808	364	423	0,521	0,534	577,984	3,619	0	389	439	0,313	0,647	576,461	3,72	0
16118	809	366	422	0,521	0,534	577,549	3,565	0	390	456	0,313	0,647	576,203	3,79	0
16137	810	362	445	0,521	0,534	577,549	3,7	0	370	465	0,313	0,647	576,203	3,898	0
16158	811	366	403	0,521	0,534	577,549	3,636	0	418	500	0,312	0,647	576,203	4,182	0
16177	812	345	474	0,521	0,534	577,549	4,158	0	378	464	0,313	0,647	576,203	3,675	0
16198	813	384	445	0,521	0,533	577,549	3,708	0	404	450	0,313	0,647	576,203	3,697	0	41	375	442
16217	814	383	442	0,521	0,533	576,454	3,801	0	385	457	0,313	0,647	576,985	3,723	0	41	375	442
16238	815	380	445	0,521	0,533	576,454	3,688	0	390	455	0,313	0,647	576,985	4,045	0	41	375	442
16257	816	359	474	0,521	0,533	576,454	3,873	0	395	427	0,313	0,647	576,985	3,612	0	41	375	442
16278	817	365	438	0,521	0,533	576,454	3,6	0	388	441	0,312	0,647	576,985	3,689	0	41	375	442
16297	818	347	425	0,52	0,533	576,454	3,675	0	385	431	0,312	0,647	576,985	3,691	0	41	375	442
16318	819	344	432	0,519	0,532	571,417	3,667	0	388	443	0,313	0,644	568,721	3,643	0	41	375	442
16337	820	448	126	0,519	0,532	571,417	3,655	0	465	145	0,313	0,643	568,721	3,517	0	42	454	146
16358	821	448	124	0,519	0,531	571,417	3,524	0	472	144	0,313	0,644	568,721	3,575	0	42	454	146
16376	822	451	131	0,519	0,531	571,417	3,7	0	477	142	0,313	0,643	568,721	3,652	0	42	454	146
16399	823	446	121	0,519	0,53	571,417	3,531	0	458	143	0,313	0,643	568,721	3,648	0	42	454	146
16416	824	441	146	0,519	0,53	559,493	3,52	0	464	159	0,312	0,643	559,547	3,587	0	42	454	146
16438	825	453	136	0,519	0,53	559,493	3,528	0	453	163	0,312	0,643	559,547	3,539	0	42	454	146
16456	826	450	126	0,519	0,53	559,493	3,557	0	458	161	0,312	0,642	559,547	3,646	0	42	454	146
16477	827	455	136	0,52	0,53	559,493	3,579	0	454	164	0,312	0,642	559,547	3,556	0	42	454	146
16496	828	454	146	0,52	0,529	559,493	3,638	0	452	158	0,313	0,642	559,547	3,577	0	42	454	146
16518	829	452	140	0,521	0,529	561,445	3,679	0	455	159	0,314	0,642	559,003	3,608	0	42	454	146
16536	830	457	142	0,521	0,529	561,445	3,562	0	470	157	0,314	0,642	559,003	3,739	0	42	454	146
16558	831	444	144	0,522	0,529	561,445	3,602	0	463	168	0,314	0,641	559,003	3,693	0	42	454	146
16576	832	435	150	0,521	0,529	561,445	3,661	0	465	165	0,314	0,641	559,003	3,675	0	42	454	146
16599	833	450	146	0,521	0,529	561,445	3,628	0	453	142	0,313	0,641	559,003	3,707	0	42	454	146
16616	834	441	149	0,52	0,529	561,358	3,656	0	449	142	0,313	0,642	561,034	3,719	0	42	454	146
16636	835	455	130	0,52	0,529	561,358	3,703	0	450	156	0,312	0,642	561,034	3,667	0	42	454	146
16655	836	452	135	0,52	0,529	561,358	3,719	0	466	155	0,312	0,642	561,034	3,644	0	42	454	146
16675	837	454	141	0,52	0,529	561,358	3,574	0	451	156	0,313	0,642	561,034	3,68	0	42	454	146
16695	838	455	141	0,52	0,529	561,358	3,705	0	472	154	0,313	0,642	561,034	3,752	0	42	454	146
16715	839	454	144	0,52	0,529	560,231	3,67	0	470	155	0,313	0,642	560,059	3,75	0	42	454	146
16735	840	447	147	0,52	0,529	560,231	3,742	0	462	162	0,312	0,643	560,059	3,715	0	42	454	146
16755	841	457	153	0,52	0,53	560,231	3,56	0	447	161	0,312	0,643	560,059	3,662	0	42	454	146
16775	842	461	152	0,52	0,53	560,231	3,704	0	456	160	0,312	0,643	560,059	3,587	0	42	454	146
16795	843	449	118	0,52	0,53	560,231	3,634	0	461	150	0,312	0,643	560,059	3,664	0	42	454	146
16815	844	454	116	0,52	0,53	561,287	3,577	0	455	147	0,313	0,643	561,022	3,646	0	42	454	146
16835	845	461	137	0,52	0,53	561,287	3,769	0	448	153	0,313	0,643	561,022	3,646	0	42	454	146
16855	846	450	147	0,52	0,53	561,287	3,82	0	472	145	0,313	0,643	561,022	3,775	0	42	454	146
16875	847	453	143	0,52	0,53	561,287	3,742	0	467	154	0,313	0,644	561,022	3,914	0	42	454	146
16895	848	453	135	0,52	0,53	561,287	3,683	0	-800	-600	0,52	0,53	-1	-1	4	42	454	146
16915	849	453	140	0,519	0,53	560,535	3,678	0	-800	-600	0,312	0,644	-1	-1	4	42	454	146
16935	850	443	127	0,519	0,53	560,535	4,021	0	459	149	0,312	0,644	560,989	3,774	0	42	454	146
16955	851	446	183	0,519	0,53	560,535	3,895	0	459	141	0,312	0,644	560,989	3,78	0	42	454	146
16974	852	447	146	0,519	0,53	560,535	3,839	0	-800	-600	0,519	0,53	-1	-1	4	42	454	146
16994	853	448	139	0,52	0,53	560,535	3,823	0	462	146	0,312	0,644	560,989	3,837	0	42	454	146
17014	854	448	156	0,52	0,53	561,576	3,813	0	462	146	0,313	0,644	560,911	3,836	0	42	454	146
17034	855	447	147	0,52	0,53	561,576	3,928	0	479	151	0,313	0,644	560,911	3,921	0	42	454	146
17054	856	442	159	0,52	0,53	561,576	4,014	0	464	153	0,313	0,644	560,911	3,856	0	42	454	146
17074	857	456	147	0,52	0,53	561,576	3,935	0	482	144	0,313	0,644	560,911	4,079	0	42	454	146
17094	858	442	152	0,52	0,53	561,576	3,939	0	445	145	0,312	0,643	560,911	3,755	0	42	454	146
17114	859	447	157	0,52	0,53	560,255	3,954	0	445	147	0,313	0,643	560,9	3,796	0	42	454	146
17134	860	451	149	0,52	0,53	560,255	3,881	0	479	142	0,312	0,643	560,9	3,911	0	42	454	146
17154	861	444	144	0,52	0,53	560,255	3,828	0	469	144	0,312	0,643	560,9	3,948	0	42	454	146
17174	862	440	139	0,52	0,53	560,255	3,869	0	462	158	0,312	0,643	560,9	3,766	0	42	454	146
17194	863	438	139	0,52	0,53	560,255	3,892	0	453	150	0,312	0,643	560,9	3,905	0	42	454	146
17214	864	434	133	0,52	0,53	563,085	3,896	0	446	159	0,312	0,643	559,027	3,865	0	42	454	146
17234	865	453	149	0,52	0,53	563,085	3,791	0	457	152	0,312	0,643	559,027	3,787	0	42	454	146
17253	866	447	148	0,519	0,53	563,085	3,961	0	462	166	0,312	0,643	559,027	3,868	0	42	454	146
17273	867	444	149	0,519	0,53	563,085	3,86	0	478	148	0,312	0,644	559,027	3,792	0	42	454	146
17293	868	537	80	0,517	0,53	563,085	3,884	0	584	129	0,311	0,643	559,027	3,92	0
17313	869	540	95	0,516	0,53	553,418	3,844	0	585	158	0,31	0,643	543,679	3,809	0
17333	870	742	-21	0,515	0,529	553,418	3,614	0	751	13	0,31	0,642	543,679	3,51	0	43	758	-24
17353	871	751	-26	0,515	0,529	553,418	3,565	0	-800	-600	0,515	0,529	-1	-1	4	43	758	-24
17373	872	749	-25	0,515	0,529	553,418	3,693	0	-800	-600	0,515	0,529	-1	-1	4	43	758	-24
17393	873	762	-13	0,515	0,528	553,418	3,604	0	749	5	0,308	0,641	543,679	3,484	0	43	758	-24
17413	874	762	-10	0,514	0,528	552,081	3,603	0	770	-52	0,308	0,641	565,704	3,62	0	43	758	-24
17433	875	750	-6	0,514	0,527	552,081	3,605	0	771	-48	0,307	0,641	565,073	3,698	0	43	758	-24
17453	876	745	-14	0,513	0,527	552,081	3,541	0	778	-49	0,306	0,64	565,069	3,752	0	43	758	-24
17473	877	749	-11	0,513	0,527	552,081	3,589	0	775	-39	0,307	0,64	565,065	3,725	0	43	758	-24
17493	878	742	-8	0,514	0,527	552,081	3,575	0	779	-44	0,307	0,64	565,063	3,694	0	43	758	-24
17513	879	744	-15	0,514	0,527	553,083	3,558	0	748	40	0,308	0,64	532,682	3,51	0	44	754	0
17533	880	746	3	0,515	0,526	553,083	3,6	0	741	20	0,308	0,64	532,682	3,472	0	44	754	0
17553	881	763	-17	0,515	0,526	553,083	3,57	0	749	27	0,308	0,64	532,682	3,383	0	44	754	0
17572	882	769	-22	0,515	0,526	553,083	3,575	0	744	34	0,308	0,64	532,682	3,416	0	44	754	0
17592	883	756	-8	0,514	0,526	553,083	3,504	0	747	25	0,307	0,64	532,682	3,35	0	44	754	0
17612	884	757	-18	0,514	0,527	552,973	3,481	0	750	26	0,307	0,64	532,535	3,35	0	44	754	0
17632	885	740	-5	0,514	0,527	552,973	3,673	0	746	31	0,307	0,64	532,535	3,278	0	44	754	0
17652	886	751	-23	0,515	0,527	552,973	3,49	0	754	24	0,308	0,64	532,535	3,32	0	44	754	0
17672	887	761	-20	0,515	0,526	552,973	3,514	0	752	37	0,308	0,64	532,535	3,358	0	44	754	0
17692	888	746	-13	0,515	0,526	552,973	3,465	0	745	37	0,308	0,639	532,535	3,384	0	44	754	0
17712	889	749	-22	0,515	0,526	553,497	3,467	0	750	33	0,308	0,64	533,938	3,419	0	44	754	0
17732	890	741	-13	0,515	0,527	553,497	3,521	0	751	32	0,308	0,639	533,938	3,365	0	44	754	0
17752	891	770	-6	0,515	0,527	553,497	3,464	0	744	37	0,308	0,639	533,938	3,346	0	44	754	0
17772	892	770	-20	0,515	0,526	553,497	3,453	0	753	30	0,308	0,639	533,938	3,374	0	44	754	0
17792	893	760	-20	0,515	0,526	553,497	3,508	0	745	34	0,308	0,639	533,938	3,393	0	44	754	0
17812	894	755	-16	0,515	0,526	552,972	3,473	0	763	-6	0,308	0,639	550,39	3,493	0	44	754	0
17832	895	744	-28	0,515	0,526	552,972	3,6	0	779	-18	0,308	0,639	550,39	3,522	0	44	754	0
17851	896	762	-23	0,515	0,526	552,972	3,495	0	765	-16	0,308	0,639	550,39	3,518	0	44	754	0
17871	897	761	-21	0,515	0,526	552,972	3,397	0	755	-9	0,308	0,639	550,39	3,461	0	44	754	0
17891	898	754	-18	0,515	0,526	552,972	3,49	0	771	-5	0,308	0,639	550,39	3,408	0	44	754	0
17911	899	758	-25	0,516	0,527	556,214	3,475	0	764	-10	0,309	0,64	553,693	3,402	0	44	754	0
17931	900	434	208	0,518	0,527	556,214	3,541	0	459	189	0,312	0,638	553,693	3,52	0
17951	901	381	246	0,519	0,526	556,214	3,586	0	374	230	0,313	0,636	553,693	3,481	0	45	381	222
17971	902	376	243	0,521	0,525	556,214	3,487	0	378	233	0,314	0,635	553,693	3,522	0	45	381	222
17991	903	397	237	0,524	0,524	556,214	3,474	0	401	239	0,315	0,633	553,693	3,438	0	45	381	222
18011	904	400	210	0,526	0,524	570,756	3,548	0	403	218	0,317	0,632	569,114	3,529	0	45	381	222
18031	905	390	223	0,527	0,524	570,756	3,641	0	396	198	0,318	0,631	569,114	3,636	0	45	381	222
18051	906	383	232	0,528	0,524	570,756	3,527	0	397	214	0,319	0,631	569,114	3,476	0	45	381	222
18071	907	371	215	0,528	0,524	570,756	3,629	0	391	239	0,319	0,631	569,114	3,788	0	45	381	222
18091	908	385	224	0,528	0,524	570,756	3,651	0	380	225	0,319	0,631	569,114	3,617	0	45	381	222
18111	909	380	223	0,527	0,524	571,523	3,625	0	378	237	0,318	0,632	568,957	3,613	0	45	381	222
18131	910	373	240	0,526	0,525	571,523	3,606	0	376	208	0,317	0,633	568,957	3,531	0	45	381	222
18151	911	355	213	0,525	0,525	571,523	3,812	0	377	206	0,316	0,635	568,957	3,531	0	45	381	222
18170	912	369	211	0,524	0,526	571,523	3,699	0	375	213	0,315	0,636	568,957	3,646	0	45	381	222
18190	913	378	202	0,522	0,526	571,523	3,69	0	372	233	0,314	0,637	568,957	3,591	0	45	381	222
18210	914	374	202	0,521	0,527	569,078	3,664	0	371	235	0,313	0,638	568,889	3,624	0	45	381	222
18230	915	380	212	0,521	0,527	569,078	3,559	0	392	231	0,312	0,638	568,889	3,688	0	45	381	222
18250	916	373	216	0,521	0,527	569,078	3,549	0	385	236	0,312	0,638	568,889	3,661	0	45	381	222
18270	917	377	231	0,521	0,527	569,078	3,772	0	372	208	0,313	0,638	568,889	3,673	0	45	381	222
18290	918	372	224	0,522	0,527	569,078	3,532	0	391	241	0,313	0,638	568,889	3,641	0	45	381	222
18310	919	373	224	0,522	0,529	573,499	3,628	0	381	224	0,314	0,639	575,158	3,678	0	45	381	222
18330	920	391	523	0,521	0,53	573,499	3,961	0	405	498	0,314	0,64	575,158	3,779	0	46	400	526
18350	921	403	531	0,522	0,53	573,499	3,852	0	403	520	0,314	0,64	575,158	3,754	0	46	400	526
18370	922	400	527	0,521	0,531	573,499	3,794	0	400	536	0,313	0,64	575,158	3,975	0	46	400	526
18390	923	413	525	0,521	0,531	573,499	3,833	0	386	531	0,313	0,641	575,158	3,917	0	46	400	526
18410	924	416	521	0,521	0,531	579,338	3,845	0	383	524	0,312	0,641	579,444	4	0	46	400	526
18430	925	401	527	0,521	0,531	579,338	3,909	0	401	527	0,312	0,641	579,444	4,106	0	46	400	526
18449	926	398	522	0,521	0,531	579,338	3,936	0	407	532	0,312	0,641	579,444	3,948	0	46	400	526
18469	927	387	520	0,521	0,531	579,338	3,946	0	399	532	0,313	0,641	579,444	3,883	0	46	400	526
18489	928	395	521	0,522	0,531	579,338	4,16	0	398	537	0,313	0,642	579,444	3,987	0	46	400	526
18509	929	392	521	0,522	0,531	578,699	4,193	0	398	539	0,313	0,642	578,454	3,973	0	46	400	526
18529	930	415	524	0,522	0,531	578,699	3,873	0	412	534	0,313	0,642	578,454	4,059	0	46	400	526
18549	931	405	522	0,521	0,531	578,699	3,981	0	396	520	0,312	0,642	578,454	4,067	0	46	400	526
18569	932	396	525	0,521	0,531	578,699	4,037	0	398	518	0,312	0,642	578,454	4,069	0	46	400	526
18589	933	404	524	0,522	0,531	578,699	4,02	0	405	533	0,312	0,642	578,454	3,929	0	46	400	526
18609	934	401	525	0,522	0,531	578,429	4,001	0	397	526	0,312	0,642	578,713	3,925	0	46	400	526
18629	935	398	526	0,522	0,531	578,429	4,209	0	402	530	0,313	0,642	578,713	4,103	0	46	400	526
18649	936	361	460	0,522	0,53	578,429	3,982	0	382	470	0,313	0,641	578,713	3,892	0	47	381	478
18669	937	375	484	0,521	0,53	578,429	3,969	0	391	491	0,313	0,641	578,713	4,037	0	47	381	478
18689	938	371	456	0,521	0,53	578,429	4,046	0	397	468	0,312	0,641	578,713	3,969	0	47	381	478
18709	939	367	463	0,521	0,53	577,853	4,058	0	386	474	0,312	0,641	577,419	4,034	0	47	381	478
18729	940	377	484	0,521	0,53	577,853	4,059	0	384	481	0,312	0,641	577,419	4,083	0	47	381	478
18748	941	386	491	0,522	0,53	577,853	3,959	0	385	480	0,313	0,641	577,419	4,028	0	47	381	478
18768	942	381	489	0,522	0,531	577,853	3,955	0	382	490	0,313	0,641	577,419	4,067	0	47	381	478
18788	943	378	465	0,523	0,531	577,853	3,894	0	388	498	0,314	0,641	577,419	4,121	0	47	381	478
18808	944	381	468	0,523	0,531	576,418	3,861	0	387	502	0,314	0,641	576,922	4,103	0	47	381	478
18828	945	374	489	0,522	0,531	576,418	4,039	0	385	473	0,313	0,642	576,922	3,997	0	47	381	478
18848	946	370	445	0,522	0,531	576,418	3,767	0	375	474	0,313	0,642	576,922	4,009	0	47	381	478
18868	947	391	482	0,522	0,531	576,418	4,085	0	403	484	0,312	0,642	576,922	3,907	0
18888	948	380	485	0,521	0,531	576,418	4,091	0	387	485	0,312	0,642	576,922	4,087	0
18908	949	384	470	0,521	0,532	578,014	4,108	0	391	485	0,312	0,642	577,285	4,077	0
18928	950	386	493	0,521	0,532	578,014	3,946	0	383	492	0,312	0,642	577,285	3,959	0
18948	951	387	411	0,522	0,531	578,014	3,662	0	376	477	0,313	0,642	577,285	3,944	0
18968	952	376	474	0,522	0,531	578,014	3,852	0	394	489	0,313	0,642	577,285	3,929	0
18988	953	370	466	0,522	0,531	578,014	3,83	0	370	470	0,313	0,642	577,285	3,815	0
19008	954	369	458	0,522	0,531	578,458	3,811	0	374	472	0,313	0,642	577,486	3,793	0
19028	955	406	483	0,522	0,531	578,458	4	0	387	503	0,313	0,642	577,486	3,936	0	48	382	471
19048	956	387	490	0,522	0,531	578,458	3,888	0	405	475	0,313	0,642	577,486	3,791	0	48	382	471
19067	957	386	485	0,522	0,531	578,458	3,858	0	397	488	0,313	0,642	577,486	3,956	0	48	382	471
19087	958	372	454	0,522	0,531	578,458	3,66	0	397	474	0,313	0,642	577,486	3,94	0	48	382	471
19107	959	366	454	0,522	0,531	578,218	3,566	0	397	478	0,313	0,641	576,959	3,905	0	48	382	471
19127	960	376	423	0,522	0,531	578,218	3,661	0	395	468	0,313	0,641	576,959	3,806	0	48	382	471
19147	961	366	470	0,522	0,531	578,218	3,897	0	386	473	0,313	0,641	576,959	3,748	0	48	382	471
19167	962	381	465	0,522	0,531	578,218	3,752	0	396	479	0,313	0,641	576,959	3,93	0	48	382	471
19187	963	380	498	0,522	0,531	578,218	4,023	0	377	471	0,312	0,641	576,959	3,821	0	48	382	471
19207	964	380	506	0,522	0,531	578,236	4,017	0	379	472	0,312	0,641	577,287	3,841	0	48	382	471
19227	965	387	471	0,522	0,531	578,236	3,891	0	375	457	0,313	0,641	577,287	3,905	0	48	382	471
19247	966	381	466	0,522	0,531	578,236	3,746	0	382	484	0,313	0,641	577,287	3,863	0	48	382	471
19267	967	368	467	0,523	0,531	578,236	3,853	0	397	448	0,313	0,641	577,287	3,784	0	48	382	471
19287	968	371	474	0,523	0,531	578,236	3,839	0	368	473	0,313	0,641	577,287	3,984	0	48	382	471
19307	969	365	473	0,523	0,531	576,627	3,815	0	374	478	0,313	0,641	576,829	3,947	0	48	382	471
19327	970	378	456	0,522	0,531	576,627	3,688	0	393	485	0,313	0,641	576,829	3,916	0	48	382	471
19346	971	365	466	0,522	0,531	576,627	3,955	0	396	481	0,313	0,641	576,829	3,867	0	48	382	471
19366	972	374	440	0,522	0,531	576,627	3,54	0	387	487	0,313	0,641	576,829	3,812	0	48	382	471
19386	973	380	465	0,522	0,53	576,627	3,702	0	391	485	0,313	0,641	576,829	3,921	0	48	382	471
19406	974	376	456	0,522	0,53	577,699	3,74	0	390	484	0,313	0,641	576,684	3,882	0	48	382	471
19426	975	364	374	0,522	0,53	577,699	3,469	0	403	483	0,313	0,64	576,684	3,946	0
19446	976	368	479	0,523	0,53	577,699	3,934	0	389	462	0,313	0,64	576,684	3,689	0	49	381	464
19466	977	375	442	0,523	0,53	577,699	3,604	0	400	483	0,313	0,64	576,684	3,934	0	49	381	464
19486	978	366	466	0,523	0,53	577,699	3,794	0	385	472	0,313	0,64	576,684	3,957	0	49	381	464
19506	979	369	450	0,522	0,53	578,167	3,842	0	388	466	0,313	0,64	577,51	3,896	0	49	381	464
19526	980	380	464	0,522	0,53	578,167	4,055	0	378	466	0,313	0,64	577,51	3,706	0	49	381	464
19546	981	386	451	0,522	0,53	578,167	3,76	0	387	489	0,313	0,64	577,51	4,09	0	49	381	464
19566	982	366	411	0,523	0,53	578,167	3,586	0	397	444	0,313	0,64	577,51	3,684	0
19586	983	378	452	0,523	0,53	578,167	3,83	0	386	466	0,313	0,64	577,51	3,856	0	50	382	466
19606	984	376	440	0,523	0,53	577,13	3,789	0	390	467	0,313	0,64	577,181	3,957	0	50	382	466
19625	985	366	459	0,523	0,53	577,13	3,848	0	394	477	0,313	0,64	577,181	3,953	0	50	382	466
19645	986	377	469	0,523	0,53	577,13	3,893	0	402	473	0,313	0,64	577,181	3,784	0	50	382	466
19665	987	374	453	0,522	0,53	577,13	3,727	0	401	473	0,313	0,64	577,181	3,779	0	50	382	466
19685	988	366	467	0,523	0,53	577,13	3,981	0	389	476	0,313	0,64	577,181	3,879	0	50	382	466
19705	989	371	461	0,523	0,53	577,066	3,955	0	392	474	0,313	0,64	576,976	3,786	0	50	382	466
19725	990	364	477	0,523	0,53	577,066	3,972	0	402	466	0,313	0,64	576,976	3,798	0	50	382	466
19745	991	369	479	0,523	0,53	577,066	3,888	0	372	446	0,313	0,641	576,976	3,723	0	50	382	466
19765	992	394	466	0,523	0,531	577,066	3,791	0	389	453	0,313	0,641	576,976	3,841	0	50	382	466
19785	993	381	462	0,523	0,531	577,066	3,847	0	365	470	0,313	0,641	576,976	3,91	0	50	382	466
19805	994	391	457	0,523	0,53	577,024	3,801	0	370	462	0,313	0,641	576,762	3,91	0	50	382	466
19825	995	380	470	0,522	0,53	577,024	3,854	0	396	472	0,313	0,641	576,762	3,921	0	50	382	466
19845	996	374	467	0,522	0,53	577,024	3,824	0	397	483	0,313	0,64	576,762	4,008	0	50	382	466
19865	997	380	425	0,522	0,53	577,024	3,63	0	377	453	0,313	0,641	576,762	3,645	0
19885	998	376	470	0,522	0,53	577,024	3,921	0	387	477	0,313	0,641	576,762	3,77	0	51	380	466
19905	999	374	457	0,522	0,53	578,181	3,871	0	381	475	0,313	0,641	576,246	3,707	0	51	380	466
19925	1000	371	475	0,522	0,53	578,181	3,969	0	394	469	0,313	0,641	576,246	4,05	0	51	380	466
19944	1001	378	473	0,522	0,53	578,181	4,029	0	388	471	0,313	0,641	576,246	3,854	0	51	380	466
19964	1002	378	465	0,522	0,531	578,181	3,8	0	378	465	0,313	0,641	576,246	3,889	0	51	380	466
19984	1003	365	446	0,522	0,531	578,181	3,819	0	381	462	0,313	0,641	576,246	3,727	0	51	380	466
20004	1004	369	441	0,522	0,531	578,176	3,838	0	382	460	0,313	0,641	576,809	3,7	0	51	380	466
20024	1005	373	479	0,522	0,53	578,176	3,953	0	390	468	0,313	0,641	576,809	3,848	0	51	380	466
20044	1006	374	472	0,522	0,53	578,176	3,977	0	398	448	0,313	0,641	576,809	3,791	0	51	380	466
20064	1007	378	468	0,522	0,531	578,176	3,893	0	389	492	0,313	0,641	576,809	3,935	0	51	380	466
20084	1008	390	417	0,522	0,53	578,176	3,868	0	387	372	0,313	0,641	576,809	3,593	0
20104	1009	393	409	0,522	0,53	576,246	3,831	0	389	366	0,313	0,641	576,067	3,575	0
20124	1010	362	422	0,522	0,53	576,246	3,759	0	402	449	0,313	0,641	576,067	3,804	0	52	387	411
20144	1011	372	387	0,522	0,531	576,246	3,631	0	398	450	0,312	0,641	576,067	3,851	0	52	387	411
20164	1012	376	349	0,522	0,531	576,246	3,616	0	398	458	0,312	0,641	576,067	3,862	0	52	387	411
20184	1013	379	369	0,521	0,531	576,246	3,588	0	406	460	0,312	0,641	576,067	3,994	0	52	387	411
20204	1014	383	351	0,522	0,531	575,843	3,567	0	403	461	0,312	0,641	576,226	4,037	0	52	387	411
20224	1015	367	386	0,522	0,531	575,843	3,739	0	394	446	0,312	0,641	576,226	3,802	0	52	387	411
20243	1016	383	401	0,522	0,531	575,843	3,696	0	368	368	0,313	0,641	576,226	3,664	0
20263	1017	373	431	0,522	0,53	575,843	3,782	0	388	452	0,313	0,641	576,226	3,775	0	53	382	420
20283	1018	380	439	0,522	0,531	575,843	3,714	0	380	420	0,313	0,641	576,226	3,662	0	53	382	420
20303	1019	376	448	0,522	0,531	576,62	3,794	0	372	400	0,313	0,641	576,329	3,699	0	53	382	420
20323	1020	378	417	0,522	0,53	576,62	3,675	0	384	443	0,313	0,641	576,329	3,745	0	53	382	420
20343	1021	391	387	0,522	0,53	576,62	3,651	0	366	429	0,313	0,641	576,329	3,714	0	53	382	420
20363	1022	385	418	0,522	0,53	576,62	3,697	0	384	451	0,312	0,641	576,329	3,858	0	53	382	420
20383	1023	384	352	0,522	0,531	576,62	3,472	0	393	467	0,312	0,641	576,329	3,901	0	53	382	420
20403	1024	383	350	0,522	0,531	577,42	3,459	0	388	468	0,312	0,641	576,091	3,942	0	53	382	420
20423	1025	378	402	0,522	0,531	577,42	3,631	0	385	438	0,312	0,642	576,091	3,638	0	53	382	420
20443	1026	380	402	0,522	0,531	577,42	3,573	0	401	452	0,312	0,642	576,091	3,84	0	53	382	420
20463	1027	381	406	0,521	0,531	577,42	3,701	0	379	420	0,312	0,642	576,091	3,525	0	53	382	420
20483	1028	378	363	0,521	0,531	577,42	3,567	0	399	406	0,312	0,642	576,091	3,638	0
20503	1029	380	362	0,521	0,531	576,267	3,6	0	391	402	0,312	0,642	576,134	3,66	0
20523	1030	377	366	0,522	0,532	576,267	3,659	0	389	350	0,312	0,643	576,134	3,605	0
20542	1031	369	409	0,522	0,532	576,267	3,595	0	400	412	0,313	0,643	576,134	3,546	0
20562	1032	382	411	0,522	0,532	576,267	3,531	0	392	390	0,313	0,643	576,134	3,675	0
20582	1033	397	459	0,522	0,532	576,267	4,009	0	400	410	0,313	0,643	576,134	3,756	0
20602	1034	397	475	0,522	0,532	578,05	4,002	0	398	403	0,313	0,644	575,319	3,766	0
20622	1035	394	448	0,521	0,532	578,05	3,85	0	383	454	0,312	0,644	575,319	3,739	0
20642	1036	385	415	0,521	0,533	578,05	3,65	0	392	459	0,312	0,644	575,319	3,876	0
20662	1037	386	409	0,521	0,532	578,05	3,573	0	341	350	0,312	0,644	575,319	3,267	0
20682	1038	392	380	0,521	0,532	578,05	3,534	0	402	465	0,312	0,643	575,319	4,006	0
20702	1039	389	366	0,521	0,532	578,201	3,496	0	386	430	0,312	0,643	575,93	3,85	0
20722	1040	397	399	0,521	0,532	578,201	3,647	0	401	456	0,312	0,643	575,93	4,016	0
20742	1041	383	427	0,521	0,532	578,201	3,696	0	394	422	0,312	0,643	575,93	3,551	0
20762	1042	397	436	0,521	0,532	578,201	3,593	0	359	352	0,312	0,643	575,93	3,567	0
20782	1043	370	436	0,521	0,531	578,201	3,823	0	381	448	0,312	0,642	575,93	3,75	0
20802	1044	369	438	0,522	0,531	576,057	3,823	0	368	412	0,312	0,642	576,003	3,5	0
20822	1045	398	386	0,522	0,531	576,057	3,487	0	403	449	0,312	0,642	576,003	3,723	0
20841	1046	375	404	0,522	0,531	576,057	3,509	0	389	453	0,312	0,642	576,003	3,697	0
20861	1047	386	321	0,521	0,531	576,057	3,499	0	406	335	0,313	0,641	576,003	3,544	0
20881	1048	396	219	0,521	0,529	576,057	3,443	0	430	226	0,313	0,639	576,003	3,367	0	54	415	202
20901	1049	388	201	0,521	0,528	570,817	3,418	0	432	194	0,313	0,638	566,934	3,237	0	54	415	202
20921	1050	410	197	0,52	0,527	570,817	3,298	0	427	204	0,312	0,638	566,934	3,393	0	54	415	202
20941	1051	419	189	0,521	0,527	570,817	3,394	0	417	226	0,312	0,638	566,934	3,31	0	54	415	202
20961	1052	414	201	0,521	0,527	570,817	3,329	0	417	212	0,312	0,638	566,934	3,341	0	54	415	202
20981	1053	407	213	0,521	0,527	570,817	3,421	0	417	215	0,312	0,638	566,934	3,406	0	54	415	202
21001	1054	410	212	0,521	0,528	571,758	3,414	0	415	214	0,312	0,638	568,913	3,385	0	54	415	202
21021	1055	416	221	0,522	0,528	571,758	3,412	0	424	223	0,313	0,638	568,913	3,381	0	54	415	202
21041	1056	425	212	0,522	0,527	571,758	3,425	0	421	206	0,313	0,638	568,913	3,386	0	54	415	202
21061	1057	414	194	0,522	0,527	571,758	3,403	0	416	194	0,313	0,638	568,913	3,328	0	54	415	202
21081	1058	415	188	0,522	0,527	571,758	3,478	0	411	219	0,313	0,638	568,913	3,318	0	54	415	202
21101	1059	415	181	0,522	0,527	572,191	3,487	0	409	211	0,313	0,638	566,615	3,295	0	54	415	202
21120	1060	422	208	0,522	0,527	572,191	3,332	0	417	216	0,313	0,638	566,615	3,367	0	54	415	202
21140	1061	419	190	0,522	0,527	572,191	3,351	0	427	217	0,313	0,638	566,615	3,379	0	54	415	202
21160	1062	424	192	0,522	0,527	572,191	3,363	0	416	204	0,313	0,638	566,615	3,341	0	54	415	202
21180	1063	411	201	0,522	0,527	572,191	3,387	0	410	203	0,313	0,638	566,615	3,252	0	54	415	202
21200	1064	410	190	0,522	0,527	573,668	3,412	0	411	201	0,313	0,638	566,242	3,237	0	54	415	202
21220	1065	415	185	0,522	0,527	573,668	3,457	0	416	223	0,313	0,638	566,242	3,358	0	54	415	202
21240	1066	420	194	0,522	0,527	573,668	3,407	0	409	231	0,313	0,638	566,242	3,438	0	54	415	202
21260	1067	412	189	0,522	0,527	573,668	3,49	0	419	210	0,313	0,638	566,242	3,364	0	54	415	202
21280	1068	421	180	0,521	0,527	573,668	3,289	0	418	194	0,312	0,638	566,242	3,401	0	54	415	202
21300	1069	418	188	0,521	0,527	571,34	3,258	0	416	186	0,312	0,638	568,417	3,439	0	54	415	202
21320	1070	403	196	0,521	0,527	571,34	3,449	0	404	203	0,312	0,638	568,417	3,275	0	54	415	202
21340	1071	421	197	0,522	0,527	571,34	3,382	0	416	210	0,313	0,638	568,417	3,3	0	54	415	202
21360	1072	407	185	0,522	0,527	571,34	3,469	0	419	217	0,313	0,639	568,417	3,467	0	54	415	202
21380	1073	412	192	0,522	0,528	571,34	3,328	0	409	212	0,313	0,639	568,417	3,455	0	54	415	202
21399	1074	416	186	0,522	0,53	573,299	3,35	0	414	206	0,315	0,64	574,121	3,476	0	54	415	202
21420	1075	319	408	0,522	0,531	573,299	3,465	0	325	446	0,315	0,64	574,121	3,671	0	55	309	401
21439	1076	320	400	0,522	0,53	573,299	3,464	0	305	407	0,314	0,64	574,121	3,351	0	55	309	401
21459	1077	329	406	0,522	0,53	573,299	3,393	0	296	426	0,314	0,64	574,121	3,525	0	55	309	401
21479	1078	321	414	0,523	0,53	573,299	3,39	0	291	407	0,314	0,64	574,121	3,448	0	55	309	401
21499	1079	325	409	0,523	0,53	576,23	3,403	0	283	411	0,314	0,64	576,715	3,554	0	55	309	401
21519	1080	315	416	0,523	0,53	576,23	3,519	0	310	391	0,314	0,64	576,715	3,475	0	55	309	401
21539	1081	293	407	0,523	0,53	576,23	3,546	0	310	423	0,314	0,64	576,715	3,739	0	55	309	401
21559	1082	314	391	0,523	0,53	576,23	3,558	0	324	415	0,314	0,64	576,715	3,446	0	55	309	401
21579	1083	312	401	0,523	0,53	576,23	3,594	0	304	401	0,314	0,64	576,715	3,522	0	55	309	401
21599	1084	311	392	0,522	0,53	577,141	3,62	0	306	416	0,314	0,64	576,614	3,584	0	55	309	401
21619	1085	320	395	0,523	0,53	577,141	3,45	0	303	412	0,314	0,64	576,614	3,528	0	55	309	401
21639	1086	324	398	0,523	0,53	577,141	3,697	0	304	372	0,314	0,641	576,614	3,469	0	55	309	401
21659	1087	307	417	0,523	0,53	577,141	3,569	0	316	392	0,314	0,641	576,614	3,638	0	55	309	401
21679	1088	310	367	0,523	0,531	577,141	3,519	0	305	391	0,314	0,641	576,614	3,584	0	55	309	401
21699	1089	308	371	0,523	0,531	577,089	3,616	0	309	389	0,314	0,641	577,807	3,609	0	55	309	401
21719	1090	323	421	0,523	0,531	577,089	3,714	0	302	444	0,314	0,641	577,807	3,741	0	56	323	426
21738	1091	296	410	0,523	0,531	577,089	3,738	0	325	435	0,314	0,641	577,807	3,764	0	56	323	426
21758	1092	321	431	0,523	0,531	577,089	3,826	0	335	438	0,313	0,641	577,807	3,827	0	56	323	426
21778	1093	342	434	0,522	0,531	577,089	3,683	0	328	421	0,313	0,642	577,807	3,741	0	56	323	426
21798	1094	335	436	0,522	0,531	577,119	3,715	0	332	418	0,313	0,642	576,527	3,76	0	56	323	426
21818	1095	332	429	0,523	0,531	577,119	3,813	0	318	402	0,313	0,642	576,527	3,63	0	56	323	426
21838	1096	309	412	0,523	0,53	577,119	3,795	0	306	389	0,313	0,642	576,527	3,577	0	56	323	426
21858	1097	324	400	0,523	0,531	577,119	3,716	0	339	416	0,313	0,642	576,527	3,66	0	56	323	426
21878	1098	310	434	0,523	0,531	577,119	3,939	0	324	431	0,313	0,642	576,527	3,686	0	56	323	426
21898	1099	317	424	0,523	0,531	575,329	3,909	0	327	434	0,313	0,642	576,783	3,687	0	56	323	426
21918	1100	307	419	0,523	0,531	575,329	3,823	0	338	442	0,313	0,642	576,783	4,028	0	56	323	426
21938	1101	313	384	0,523	0,531	575,329	3,632	0	331	426	0,313	0,642	576,783	3,846	0	56	323	426
21958	1102	319	401	0,523	0,531	575,329	3,695	0	345	461	0,314	0,642	576,783	4,073	0	56	323	426
21978	1103	307	387	0,523	0,531	575,329	3,802	0	336	469	0,314	0,642	576,783	4,018	0	56	323	426
21998	1104	312	394	0,523	0,531	575,099	3,718	0	336	477	0,313	0,642	577,019	3,984	0	56	323	426
22017	1105	311	417	0,523	0,531	575,099	3,939	0	305	417	0,313	0,642	577,019	3,671	0	56	323	426
22038	1106	310	388	0,523	0,531	575,099	3,786	0	313	427	0,313	0,642	577,019	3,873	0	56	323	426
22057	1107	329	416	0,522	0,531	575,099	3,879	0	304	433	0,313	0,642	577,019	3,856	0	56	323	426
22078	1108	306	432	0,522	0,531	575,099	4,008	0	334	451	0,313	0,642	577,019	3,88	0	56	323	426
22097	1109	311	423	0,522	0,531	577,411	3,975	0	338	460	0,313	0,642	576,997	3,877	0	56	323	426
22118	1110	321	421	0,523	0,532	577,411	3,847	0	319	415	0,313	0,643	576,997	3,862	0	56	323	426
22137	1111	322	430	0,523	0,532	577,411	3,967	0	328	449	0,314	0,643	576,997	4,122	0	56	323	426
22158	1112	327	416	0,523	0,532	577,411	3,947	0	341	454	0,314	0,643	576,997	4,026	0	56	323	426
22177	1113	322	433	0,523	0,532	577,411	4,001	0	338	456	0,314	0,643	576,997	4,103	0	56	323	426
22198	1114	324	431	0,523	0,532	575,488	3,993	0	335	457	0,313	0,643	577,957	4,071	0	56	323	426
22217	1115	359	458	0,522	0,532	575,488	4,093	0	358	440	0,313	0,643	577,957	4,011	0	57	382	445
22238	1116	370	439	0,522	0,532	575,488	4,122	0	379	436	0,313	0,643	577,957	3,976	0	57	382	445
22257	1117	376	432	0,522	0,532	575,488	3,946	0	401	438	0,313	0,643	577,957	3,992	0	57	382	445
22278	1118	378	435	0,522	0,532	575,488	3,835	0	386	454	0,313	0,643	577,957	3,974	0	57	382	445
22297	1119	381	431	0,522	0,532	576,654	3,791	0	397	454	0,313	0,642	576,433	3,968	0	57	382	445
22318	1120	369	444	0,522	0,531	576,654	4,121	0	366	464	0,313	0,642	576,433	3,999	0	57	382	445
22336	1121	372	450	0,522	0,531	576,654	3,868	0	389	445	0,313	0,642	576,433	3,995	0	57	382	445
22358	1122	378	439	0,522	0,531	576,654	3,942	0	388	458	0,313	0,642	576,433	3,866	0	57	382	445
22376	1123	380	462	0,522	0,531	576,654	3,992	0	385	449	0,313	0,642	576,433	4,059	0	57	382	445
22398	1124	383	462	0,522	0,531	576,691	3,874	0	381	456	0,313	0,642	575,13	4,021	0	57	382	445
22416	1125	356	446	0,522	0,531	576,691	4,176	0	389	422	0,313	0,642	575,13	3,766	0	57	382	445
22438	1126	392	447	0,522	0,531	576,691	3,828	0	397	436	0,313	0,642	575,13	3,802	0	57	382	445
22456	1127	370	431	0,522	0,531	576,691	3,904	0	390	442	0,313	0,642	575,13	3,871	0	57	382	445
22476	1128	379	448	0,522	0,531	576,691	3,925	0	391	411	0,313	0,642	575,13	3,824	0	57	382	445
22496	1129	367	444	0,522	0,531	577,317	3,949	0	391	417	0,313	0,642	576,826	3,866	0	57	382	445
22516	1130	361	468	0,522	0,531	577,317	4,175	0	385	449	0,313	0,642	576,826	3,768	0	57	382	445
22536	1131	388	441	0,522	0,531	577,317	3,94	0	395	456	0,313	0,642	576,826	3,954	0	57	382	445
22556	1132	366	441	0,522	0,531	577,317	3,942	0	395	428	0,313	0,642	576,826	3,69	0	57	382	445
22576	1133	372	430	0,522	0,531	577,317	3,708	0	382	425	0,313	0,642	576,826	3,721	0	57	382	445
22595	1134	382	427	0,522	0,531	577,149	3,63	0	388	424	0,313	0,642	576,024	3,739	0	57	382	445
22615	1135	357	425	0,522	0,531	577,149	3,715	0	395	451	0,313	0,642	576,024	3,893	0	57	382	445
22635	1136	376	446	0,522	0,531	577,149	3,78	0	401	455	0,313	0,642	576,024	3,862	0	57	382	445
22655	1137	383	467	0,522	0,531	577,149	3,824	0	382	469	0,313	0,642	576,024	3,884	0	57	382	445
22675	1138	372	443	0,522	0,531	577,149	3,88	0	410	461	0,313	0,642	576,024	3,898	0	57	382	445
22695	1139	373	449	0,522	0,531	576,934	3,927	0	406	467	0,313	0,642	577,138	3,896	0	57	382	445
22715	1140	370	462	0,522	0,531	576,934	3,939	0	397	444	0,313	0,642	577,138	3,886	0	57	382	445
22735	1141	373	463	0,522	0,531	576,934	4,124	0	393	463	0,313	0,642	577,138	3,982	0	57	382	445
22755	1142	380	425	0,522	0,531	576,934	3,686	0	383	435	0,313	0,642	577,138	3,838	0
22775	1143	370	392	0,522	0,531	576,934	3,593	0	386	350	0,313	0,642	577,138	3,617	0
22795	1144	373	378	0,522	0,531	576,141	3,495	0	386	347	0,313	0,642	576,008	3,6	0
22815	1145	395	453	0,522	0,531	576,141	3,822	0	394	443	0,313	0,641	576,008	3,958	0	58	383	437
22835	1146	376	418	0,522	0,531	576,141	3,701	0	391	426	0,313	0,641	576,008	3,71	0	58	383	437
22855	1147	371	441	0,522	0,531	576,141	3,809	0	399	420	0,313	0,641	576,008	3,785	0	58	383	437
22875	1148	402	448	0,522	0,531	576,141	3,833	0	386	461	0,313	0,641	576,008	3,9	0	58	383	437
22895	1149	391	436	0,522	0,531	575,991	3,8	0	387	453	0,313	0,641	576,981	3,796	0	58	383	437
22914	1150	383	409	0,522	0,531	575,991	3,699	0	380	434	0,313	0,641	576,981	3,898	0	58	383	437
22934	1151	373	428	0,522	0,531	575,991	3,782	0	388	460	0,313	0,641	576,981	3,839	0	58	383	437
22954	1152	370	437	0,522	0,531	575,991	3,664	0	381	457	0,313	0,642	576,981	3,975	0	58	383	437
22974	1153	367	417	0,522	0,531	575,991	3,806	0	394	447	0,313	0,642	576,981	3,838	0	58	383	437
22994	1154	365	429	0,522	0,531	576,776	3,78	0	391	461	0,313	0,642	576,635	3,88	0	58	383	437
23014	1155	372	391	0,522	0,531	576,776	3,615	0	405	429	0,313	0,642	576,635	3,81	0	59	384	421
23034	1156	372	425	0,522	0,531	576,776	3,796	0	399	436	0,313	0,642	576,635	3,895	0	59	384	421
23054	1157	375	422	0,522	0,531	576,776	3,727	0	401	436	0,313	0,642	576,635	3,814	0	59	384	421
23074	1158	372	411	0,522	0,531	576,776	3,658	0	387	432	0,313	0,642	576,635	3,816	0	59	384	421
23094	1159	373	406	0,522	0,531	576,893	3,736	0	384	436	0,313	0,642	576,692	3,817	0	59	384	421
23114	1160	373	436	0,522	0,531	576,893	3,809	0	402	449	0,313	0,642	576,692	3,998	0	59	384	421
23134	1161	370	407	0,522	0,532	576,893	3,675	0	380	423	0,313	0,643	576,692	3,644	0	59	384	421
23154	1162	376	409	0,522	0,532	576,893	3,543	0	399	448	0,313	0,643	576,692	3,839	0	59	384	421
23174	1163	379	367	0,522	0,532	576,893	3,575	0	396	448	0,313	0,643	576,692	3,877	0	59	384	421
23193	1164	378	355	0,522	0,532	576,235	3,603	0	390	441	0,313	0,643	576,853	3,916	0	59	384	421
23213	1165	367	415	0,522	0,532	576,235	3,618	0	401	428	0,313	0,643	576,853	3,82	0	59	384	421
23233	1166	354	404	0,522	0,532	576,235	3,595	0	403	439	0,313	0,643	576,853	3,876	0	59	384	421
23253	1167	384	442	0,522	0,532	576,235	3,918	0	401	410	0,313	0,643	576,853	3,947	0	59	384	421
23273	1168	380	386	0,522	0,531	576,235	3,591	0	390	406	0,313	0,643	576,853	3,728	0
23293	1169	381	392	0,522	0,531	576,272	3,697	0	390	403	0,313	0,643	576,076	3,761	0
23313	1170	370	442	0,522	0,531	576,272	3,759	0	379	447	0,313	0,642	576,076	3,935	0
23333	1171	380	465	0,522	0,531	576,272	3,961	0	374	372	0,313	0,642	576,076	3,737	0
23353	1172	374	353	0,522	0,531	576,272	3,668	0	405	372	0,313	0,642	576,076	3,756	0
23373	1173	365	353	0,522	0,531	576,272	3,532	0	391	388	0,313	0,642	576,076	3,657	0
23393	1174	369	352	0,522	0,531	576,465	3,542	0	396	392	0,313	0,642	576,645	3,64	0
23413	1175	372	375	0,522	0,531	576,465	3,491	0	397	398	0,313	0,642	576,645	3,733	0
23433	1176	374	350	0,522	0,531	576,465	3,59	0	382	382	0,313	0,642	576,645	3,665	0
23453	1177	390	383	0,522	0,531	576,465	3,554	0	394	416	0,313	0,642	576,645	3,857	0
23473	1178	371	368	0,522	0,531	576,465	3,457	0	383	389	0,313	0,642	576,645	3,568	0
23493	1179	375	365	0,522	0,531	574,823	3,485	0	387	402	0,313	0,642	576,543	3,598	0
23512	1180	377	358	0,522	0,531	574,823	3,746	0	395	404	0,313	0,642	576,543	3,562	0
23532	1181	390	417	0,522	0,531	574,823	3,699	0	402	427	0,313	0,642	576,543	3,768	0
23552	1182	371	370	0,522	0,531	574,823	3,53	0	374	391	0,313	0,642	576,543	3,5	0	60	379	369
23572	1183	375	373	0,522	0,531	574,823	3,56	0	383	361	0,313	0,642	576,543	3,498	0	60	379	369
23592	1184	378	375	0,522	0,532	576,335	3,598	0	379	362	0,313	0,643	574,882	3,487	0	60	379	369
23612	1185	372	369	0,522	0,532	576,335	3,519	0	390	415	0,313	0,643	574,882	3,62	0	60	379	369
23632	1186	374	382	0,522	0,532	576,335	3,545	0	373	368	0,313	0,643	574,882	3,428	0	60	379	369
23652	1187	381	380	0,522	0,532	576,335	3,491	0	372	369	0,313	0,643	574,882	3,603	0	60	379	369
23672	1188	387	367	0,522	0,532	576,335	3,406	0	386	393	0,313	0,643	574,882	3,539	0	60	379	369
23692	1189	392	372	0,522	0,532	576,801	3,398	0	376	367	0,313	0,643	575,905	3,486	0	60	379	369
23712	1190	393	322	0,522	0,532	576,801	3,421	0	397	417	0,313	0,643	575,905	3,658	0	60	379	369
23732	1191	386	360	0,522	0,532	576,801	3,426	0	360	377	0,313	0,643	575,905	3,306	0	60	379	369
23752	1192	374	358	0,522	0,532	576,801	3,567	0	370	386	0,313	0,643	575,905	3,345	0	60	379	369
23772	1193	381	354	0,522	0,532	576,801	3,348	0	375	351	0,313	0,643	575,905	3,408	0	60	379	369
23791	1194	375	353	0,522	0,532	575,006	3,369	0	378	344	0,313	0,643	576,419	3,458	0	60	379	369
23811	1195	387	359	0,522	0,532	575,006	3,46	0	373	361	0,313	0,643	576,419	3,426	0	60	379	369
23831	1196	399	360	0,522	0,531	575,006	3,398	0	398	438	0,312	0,643	576,419	3,581	0
23851	1197	371	387	0,522	0,53	575,006	3,453	0	397	403	0,312	0,642	576,419	3,514	0
23871	1198	-800	-600	-1	-1	-1	-1	4	-800	-600	-1	-1	-1	-1	4
23891	1199	-800	-600	-1	-1	-1	-1	4	-800	-600	-1	-1	-1	-1	4
23911	1200	-800	-600	-1	-1	-1	-1	4	-800	-600	-1	-1	-1	-1	4
23931	1201	-800	-600	-1	-1	-1	-1	4	-800	-600	-1	-1	-1	-1	4
23951	1202	-800	-600	-1	-1	-1	-1	4	-800	-600	-1	-1	-1	-1	4
23971	1203	-800	-600	-1	-1	-1	-1	4	-800	-600	-1	-1	-1	-1	4
23991	1204	-800	-600	-1	-1	-1	-1	4	-800	-600	-1	-1	-1	-1	4
24011	1205	-800	-600	0,312	0,636	-1	-1	4	-800	-600	0,312	0,636	-1	-1	4
24031	1206	439	218	0,521	0,526	564,574	3,437	0	454	235	0,313	0,635	564,574	3,477	0	61	433	238
24051	1207	424	246	0,522	0,525	567,429	3,302	0	450	244	0,313	0,634	564,574	3,205	0	61	433	238
24071	1208	422	242	0,522	0,524	568,312	3,287	0	437	264	0,313	0,633	564,574	3,33	0	61	433	238
24091	1209	436	248	0,522	0,523	568,315	3,247	0	438	264	0,313	0,632	564,574	3,307	0	61	433	238
24110	1210	428	248	0,523	0,522	568,94	3,224	0	434	258	0,313	0,631	568,603	3,306	0	61	433	238
24130	1211	436	224	0,523	0,522	568,94	3,321	0	442	245	0,314	0,63	568,603	3,532	0	61	433	238
24150	1212	429	236	0,524	0,521	568,94	3,334	0	418	226	0,314	0,63	568,603	3,464	0	61	433	238
24170	1213	430	227	0,524	0,521	568,94	3,341	0	438	226	0,315	0,629	568,603	3,493	0	61	433	238
24190	1214	434	235	0,524	0,52	568,94	3,473	0	438	234	0,315	0,629	568,603	3,44	0	61	433	238
24210	1215	430	230	0,524	0,52	569,628	3,498	0	438	223	0,314	0,629	569,157	3,446	0	61	433	238
24230	1216	440	229	0,524	0,52	569,628	3,501	0	431	229	0,314	0,629	569,157	3,321	0	61	433	238
24250	1217	422	214	0,524	0,521	569,628	3,457	0	430	268	0,314	0,629	569,157	3,382	0	61	433	238
24270	1218	432	221	0,523	0,521	569,628	3,558	0	439	238	0,314	0,63	569,157	3,508	0	61	433	238
24290	1219	443	224	0,523	0,521	569,628	3,313	0	426	248	0,314	0,63	569,157	3,495	0	61	433	238
24310	1220	437	223	0,523	0,521	565,912	3,28	0	429	266	0,314	0,63	565,742	3,462	0	61	433	238
24330	1221	420	140	0,523	0,522	565,912	3,179	0	425	164	0,315	0,63	565,742	3,561	0	62	421	162
24350	1222	407	143	0,523	0,522	565,912	3,353	0	417	158	0,315	0,63	565,742	3,497	0	62	421	162
24370	1223	418	151	0,524	0,522	565,912	3,288	0	419	162	0,315	0,631	565,742	3,451	0	62	421	162
24390	1224	428	149	0,524	0,522	565,912	3,289	0	430	176	0,315	0,631	565,742	3,428	0	62	421	162
24409	1225	423	153	0,524	0,522	562,605	3,272	0	425	179	0,315	0,631	563,503	3,391	0	62	421	162
24429	1226	422	151	0,524	0,522	562,605	3,317	0	409	184	0,315	0,631	563,503	3,347	0	62	421	162
24449	1227	410	159	0,523	0,522	562,605	3,38	0	408	169	0,314	0,631	563,503	3,526	0	62	421	162
24469	1228	402	156	0,523	0,522	562,605	3,267	0	414	174	0,314	0,631	563,503	3,461	0	62	421	162
24489	1229	433	159	0,522	0,522	562,605	3,348	0	426	159	0,313	0,631	563,503	3,523	0	62	421	162
24509	1230	424	160	0,522	0,522	561,916	3,35	0	429	152	0,313	0,631	566,213	3,517	0	62	421	162
24529	1231	421	154	0,522	0,523	561,916	3,405	0	416	164	0,313	0,632	566,213	3,609	0	62	421	162
24549	1232	427	169	0,522	0,523	561,916	3,363	0	424	171	0,313	0,632	566,213	3,448	0	62	421	162
24569	1233	419	157	0,523	0,523	561,916	3,257	0	420	178	0,314	0,632	566,213	3,439	0	62	421	162
24589	1234	424	155	0,523	0,523	561,916	3,409	0	406	164	0,314	0,632	566,213	3,406	0	62	421	162
24609	1235	425	160	0,524	0,523	561,789	3,361	0	408	170	0,315	0,632	565,59	3,386	0	62	421	162
24629	1236	404	157	0,524	0,523	561,789	3,298	0	423	171	0,315	0,632	565,59	3,462	0	62	421	162
24649	1237	415	152	0,524	0,523	561,789	3,378	0	421	146	0,315	0,632	565,59	3,44	0	62	421	162
24669	1238	429	153	0,524	0,523	561,789	3,237	0	427	175	0,315	0,632	565,59	3,475	0	62	421	162
24688	1239	431	150	0,523	0,523	561,789	3,3	0	430	177	0,314	0,632	565,59	3,417	0	62	421	162
24708	1240	433	149	0,523	0,523	562,377	3,309	0	431	174	0,314	0,632	564,83	3,417	0	62	421	162
24728	1241	428	160	0,523	0,523	562,377	3,337	0	427	185	0,314	0,632	564,83	3,34	0	62	421	162
24748	1242	416	158	0,522	0,523	562,377	3,261	0	419	184	0,314	0,632	564,83	3,388	0	62	421	162
24768	1243	415	159	0,522	0,523	562,377	3,217	0	420	157	0,313	0,632	564,83	3,246	0	62	421	162
24788	1244	429	146	0,522	0,523	562,377	3,322	0	429	165	0,313	0,632	564,83	3,397	0	62	421	162
24808	1245	423	145	0,522	0,524	562,194	3,271	0	425	158	0,313	0,633	563,971	3,347	0	62	421	162
24828	1246	414	165	0,523	0,524	562,194	3,317	0	429	180	0,314	0,633	563,971	3,326	0	62	421	162
24848	1247	414	156	0,523	0,524	562,194	3,246	0	442	163	0,314	0,633	563,971	3,452	0	62	421	162
24868	1248	413	161	0,523	0,524	562,194	3,244	0	427	183	0,314	0,633	563,971	3,441	0	62	421	162
24888	1249	420	148	0,523	0,524	562,194	3,302	0	419	183	0,314	0,633	563,971	3,403	0	62	421	162
24908	1250	421	151	0,521	0,524	559,657	3,25	0	418	191	0,314	0,633	559,594	3,357	0	62	421	162
24928	1251	674	-13	0,519	0,524	559,657	3,302	0	724	39	0,313	0,633	559,594	3,427	0
24948	1252	777	-50	0,517	0,524	559,657	3,183	0	795	-38	0,311	0,633	559,594	3,248	0	63	779	-28
24968	1253	772	-54	0,517	0,524	559,657	3,368	0	784	-23	0,311	0,633	559,594	3,305	0	63	779	-28
24988	1254	778	-33	0,517	0,524	559,657	3,222	0	775	-11	0,31	0,633	559,594	3,367	0	63	779	-28
25007	1255	763	-23	0,517	0,524	551,591	3,252	0	777	-26	0,31	0,633	570,602	3,349	0	63	779	-28
25027	1256	765	-31	0,517	0,524	551,591	3,228	0	789	-52	0,31	0,634	568,217	3,397	0	63	779	-28
25047	1257	767	-9	0,517	0,523	551,591	3,238	0	799	-36	0,31	0,634	568,245	3,64	0	63	779	-28
25067	1258	773	-12	0,518	0,523	551,591	3,287	0	811	-32	0,31	0,634	568,269	3,582	0	63	779	-28
25087	1259	769	-10	0,518	0,523	551,591	3,128	0	787	-49	0,31	0,633	568,291	3,506	0	63	779	-28
25107	1260	769	-9	0,518	0,523	551,173	3,135	0	761	44	0,311	0,634	534,759	3,417	0	64	761	4
25127	1261	756	-14	0,518	0,523	551,173	3,375	0	764	40	0,31	0,633	534,759	3,347	0	64	761	4
25147	1262	763	-15	0,518	0,523	551,173	3,169	0	752	30	0,31	0,634	534,759	3,27	0	64	761	4
25167	1263	752	-11	0,518	0,523	551,173	3,365	0	757	34	0,31	0,634	534,759	3,172	0	64	761	4
25187	1264	758	-16	0,518	0,523	551,173	3,364	0	763	39	0,31	0,634	534,759	3,247	0	64	761	4
25207	1265	758	-13	0,518	0,523	550,617	3,359	0	771	2	0,31	0,634	548,152	3,283	0	64	761	4
25227	1266	758	-14	0,518	0,523	550,617	3,382	0	768	7	0,31	0,634	548,152	3,374	0	64	761	4
25247	1267	750	-16	0,517	0,523	550,617	3,341	0	768	6	0,309	0,634	548,152	3,421	0	64	761	4
25267	1268	752	-5	0,517	0,524	550,617	3,273	0	772	9	0,309	0,634	548,152	3,536	0	64	761	4
25286	1269	768	-8	0,517	0,524	550,617	3,383	0	764	4	0,309	0,634	548,152	3,486	0	64	761	4
25306	1270	770	-12	0,517	0,524	551,994	3,354	0	757	27	0,309	0,634	538,94	3,489	0	64	761	4
25326	1271	756	-4	0,517	0,524	551,994	3,43	0	770	24	0,309	0,634	538,94	3,37	0	64	761	4
25346	1272	555	119	0,519	0,525	551,994	3,494	0	585	154	0,312	0,634	538,94	3,386	0
25366	1273	434	250	0,521	0,525	551,994	3,494	0	429	251	0,314	0,633	538,94	3,415	0
25386	1274	416	267	0,522	0,525	551,994	3,467	0	410	289	0,314	0,633	538,94	3,482	0	65	403	254
25406	1275	398	256	0,523	0,525	571,596	3,622	0	421	290	0,315	0,632	568,383	3,691	0	65	403	254
25426	1276	402	257	0,524	0,525	571,596	3,684	0	421	262	0,315	0,632	568,383	3,725	0	65	403	254
25446	1277	385	234	0,525	0,524	571,596	3,654	0	406	251	0,316	0,632	568,383	3,573	0	65	403	254
25466	1278	397	246	0,526	0,524	571,596	3,692	0	421	245	0,316	0,631	568,383	3,55	0	65	403	254
25486	1279	387	249	0,526	0,524	571,596	3,682	0	430	260	0,317	0,631	568,383	3,736	0	65	403	254
25506	1280	393	242	0,526	0,524	570,088	3,667	0	427	253	0,316	0,631	567,985	3,653	0	65	403	254
25526	1281	401	267	0,525	0,524	570,088	3,687	0	409	246	0,316	0,632	567,985	3,458	0	65	403	254
25546	1282	404	256	0,525	0,524	570,088	3,542	0	406	243	0,315	0,632	567,985	3,576	0	65	403	254
25565	1283	385	262	0,524	0,524	570,088	3,682	0	410	266	0,314	0,633	567,985	3,627	0	65	403	254
25585	1284	391	263	0,523	0,524	570,088	3,634	0	416	258	0,313	0,634	567,985	3,66	0	65	403	254
25605	1285	386	261	0,522	0,525	572,218	3,605	0	418	262	0,313	0,634	569,43	3,703	0	65	403	254
25625	1286	399	249	0,521	0,525	572,218	3,495	0	417	263	0,312	0,635	569,43	3,63	0	65	403	254
25645	1287	397	267	0,521	0,526	572,218	3,557	0	410	248	0,312	0,636	569,43	3,686	0	65	403	254
25665	1288	388	255	0,521	0,526	572,218	3,697	0	395	263	0,312	0,636	569,43	3,653	0	65	403	254
25685	1289	395	257	0,521	0,526	572,218	3,606	0	405	228	0,312	0,637	569,43	3,697	0	65	403	254
25705	1290	394	261	0,521	0,527	571,248	3,663	0	400	223	0,313	0,637	571,409	3,702	0	65	403	254
25725	1291	320	485	0,521	0,529	571,248	3,856	0	322	466	0,314	0,638	571,409	3,993	0	66	323	480
25745	1292	320	485	0,521	0,529	571,248	4,041	0	328	470	0,314	0,638	571,409	3,902	0	66	323	480
25765	1293	320	486	0,521	0,529	571,248	3,818	0	337	495	0,313	0,638	571,409	3,844	0	66	323	480
25785	1294	323	481	0,521	0,529	571,248	3,745	0	315	464	0,313	0,638	571,409	3,72	0	66	323	480
25805	1295	319	477	0,521	0,528	576,625	3,807	0	315	468	0,313	0,638	577,789	3,676	0	66	323	480
25825	1296	318	488	0,521	0,528	576,625	3,894	0	334	478	0,313	0,638	577,789	3,908	0	66	323	480
25845	1297	332	490	0,522	0,527	576,625	4,027	0	332	468	0,313	0,637	577,789	4,016	0	66	323	480
25865	1298	304	482	0,522	0,527	576,625	3,977	0	334	494	0,313	0,637	577,789	4,134	0	66	323	480
25884	1299	307	474	0,523	0,526	576,625	3,95	0	294	448	0,314	0,636	577,789	3,854	0	67	315	469
25904	1300	304	472	0,524	0,526	577,162	4,012	0	291	450	0,315	0,635	578,72	3,939	0	67	315	469
25924	1301	299	474	0,525	0,526	577,162	4,028	0	344	475	0,316	0,635	578,72	4,07	0	67	315	469
25944	1302	315	456	0,526	0,526	577,162	3,899	0	318	476	0,317	0,635	578,72	4,042	0	67	315	469
25964	1303	312	486	0,527	0,526	577,162	4,108	0	338	481	0,317	0,635	578,72	4,004	0	67	315	469
25984	1304	287	487	0,527	0,526	577,162	4,141	0	337	433	0,318	0,636	578,72	4,035	0	67	315	469
26004	1305	291	486	0,527	0,526	579,333	4,189	0	328	431	0,318	0,636	579,231	4,023	0	67	315	469
26024	1306	309	484	0,526	0,527	579,333	4,13	0	325	465	0,317	0,637	579,231	4,098	0	67	315	469
26044	1307	300	482	0,526	0,527	579,333	3,971	0	334	474	0,317	0,637	579,231	4,214	0	67	315	469
26064	1308	328	484	0,525	0,527	579,333	4,089	0	322	456	0,316	0,638	579,231	4,046	0	67	315	469
26084	1309	342	452	0,524	0,528	579,333	3,97	0	380	483	0,315	0,638	579,231	4,224	0	68	363	476
26104	1310	347	451	0,524	0,528	576,918	3,993	0	386	481	0,315	0,639	577,959	4,163	0	68	363	476
26124	1311	362	481	0,524	0,528	576,918	4,152	0	358	481	0,315	0,639	577,959	4,292	0	68	363	476
26144	1312	355	473	0,524	0,528	576,918	4,118	0	367	488	0,315	0,639	577,959	4,143	0	68	363	476
26163	1313	363	470	0,524	0,528	576,918	4,124	0	370	467	0,315	0,639	577,959	4,215	0	68	363	476
26183	1314	358	466	0,524	0,528	576,918	4,097	0	356	450	0,316	0,64	577,959	4,084	0	68	363	476
26203	1315	361	462	0,525	0,528	578,575	4,103	0	360	445	0,316	0,64	577,853	4,087	0	68	363	476
26223	1316	361	482	0,525	0,529	578,575	4,127	0	380	473	0,316	0,64	577,853	4,349	0	68	363	476
26243	1317	358	483	0,525	0,529	578,575	4,259	0	378	496	0,316	0,64	577,853	4,352	0	68	363	476
26263	1318	362	492	0,525	0,529	578,575	4,279	0	360	474	0,316	0,64	577,853	4,268	0	68	363	476
26283	1319	351	481	0,525	0,529	578,575	4,274	0	369	480	0,316	0,64	577,853	4,129	0	68	363	476
26303	1320	352	484	0,525	0,529	578,534	4,269	0	364	486	0,316	0,64	578,566	4,096	0	68	363	476
26323	1321	369	483	0,524	0,529	578,534	4,28	0	373	486	0,316	0,64	578,566	4,178	0	68	363	476
26343	1322	347	466	0,524	0,529	578,534	4,182	0	374	486	0,316	0,64	578,566	4,328	0	68	363	476
26363	1323	348	464	0,524	0,529	578,534	4,247	0	380	493	0,315	0,64	578,566	4,315	0	68	363	476
26383	1324	374	424	0,523	0,528	578,534	4,086	0	396	450	0,315	0,639	578,566	4,193	0	69	384	437
26403	1325	364	413	0,523	0,529	576,802	4,064	0	397	450	0,315	0,64	576,848	4,254	0	69	384	437
26423	1326	378	434	0,524	0,529	576,802	4,012	0	397	477	0,315	0,64	576,848	4,439	0	69	384	437
26443	1327	378	439	0,524	0,529	576,802	4,083	0	396	456	0,315	0,64	576,848	4,319	0	69	384	437
26462	1328	378	425	0,524	0,529	576,802	3,933	0	396	433	0,316	0,64	576,848	4,083	0	69	384	437
26482	1329	365	409	0,524	0,529	576,802	4,024	0	401	466	0,316	0,64	576,848	4,196	0	69	384	437
26502	1330	363	405	0,525	0,529	578,086	4,032	0	401	448	0,316	0,64	577,163	4,079	0	69	384	437
26522	1331	379	430	0,525	0,529	578,086	3,986	0	399	520	0,316	0,64	577,163	4,766	0
26542	1332	380	421	0,525	0,529	578,086	4,015	0	391	459	0,316	0,64	577,163	4,163	0	70	381	435
26562	1333	366	449	0,525	0,529	578,086	4,12	0	387	439	0,316	0,641	577,163	4,007	0	70	381	435
26582	1334	379	454	0,524	0,529	578,086	4,158	0	382	436	0,316	0,641	577,163	4,03	0	70	381	435
26602	1335	376	461	0,524	0,529	576,585	4,185	0	378	434	0,316	0,641	575,708	4,043	0	70	381	435
26622	1336	381	439	0,524	0,53	576,585	4	0	385	457	0,315	0,641	575,708	4,219	0	70	381	435
26642	1337	375	429	0,524	0,53	576,585	3,856	0	409	439	0,315	0,641	575,708	3,943	0	70	381	435
26662	1338	378	434	0,524	0,53	576,585	3,895	0	384	467	0,315	0,642	575,708	4,016	0	70	381	435
26682	1339	367	415	0,524	0,53	576,585	3,819	0	378	435	0,315	0,642	575,708	3,883	0	70	381	435
26702	1340	365	412	0,523	0,53	576,722	3,82	0	382	443	0,315	0,642	576,604	3,894	0	70	381	435
26722	1341	350	379	0,524	0,53	576,722	3,764	0	391	454	0,315	0,642	576,604	4,01	0	70	381	435
26742	1342	378	441	0,524	0,53	576,722	3,818	0	374	451	0,315	0,642	576,604	3,94	0	70	381	435
26761	1343	387	418	0,524	0,53	576,722	3,737	0	396	440	0,315	0,642	576,604	3,87	0	70	381	435
26781	1344	387	424	0,524	0,53	576,722	3,719	0	398	423	0,316	0,642	576,604	3,695	0	70	381	435
26801	1345	389	429	0,525	0,531	578,156	3,731	0	399	416	0,316	0,642	576,672	3,617	0	70	381	435
26821	1346	369	461	0,525	0,531	578,156	3,93	0	376	457	0,316	0,642	576,672	3,883	0
26841	1347	361	424	0,524	0,531	578,156	3,773	0	378	432	0,316	0,642	576,672	3,755	0
26861	1348	373	429	0,524	0,531	578,156	3,77	0	377	489	0,315	0,642	576,672	4,081	0
26881	1349	367	411	0,524	0,531	578,156	3,837	0	389	465	0,315	0,642	576,672	4,073	0
26901	1350	365	409	0,523	0,531	577,725	3,747	0	391	467	0,314	0,642	576,36	4,063	0
26921	1351	317	465	0,523	0,531	577,725	3,795	0	331	486	0,315	0,643	576,36	3,815	0
26941	1352	311	493	0,524	0,532	577,725	3,81	0	316	474	0,315	0,643	576,36	3,775	0
26961	1353	321	495	0,524	0,532	577,725	3,749	0	319	491	0,315	0,643	576,36	3,797	0
26981	1354	303	485	0,524	0,532	577,725	3,943	0	296	463	0,316	0,643	576,36	3,691	0
27001	1355	304	484	0,524	0,532	576,332	3,938	0	289	463	0,316	0,643	578,674	3,68	0
27021	1356	325	494	0,525	0,532	576,332	3,752	0	314	492	0,316	0,643	578,674	3,826	0	71	308	477
27041	1357	304	479	0,525	0,532	576,332	3,841	0	333	485	0,316	0,644	578,674	4,035	0	71	308	477
27061	1358	300	499	0,525	0,532	576,332	3,71	0	303	482	0,316	0,644	578,674	3,654	0	71	308	477
27080	1359	301	488	0,524	0,533	576,332	3,704	0	318	475	0,316	0,644	578,674	3,854	0	71	308	477
27100	1360	300	486	0,524	0,533	575,652	3,695	0	321	471	0,315	0,644	578,285	3,863	0	71	308	477
27120	1361	301	467	0,524	0,533	575,652	3,699	0	301	444	0,315	0,644	578,285	3,711	0	71	308	477
27140	1362	314	491	0,523	0,533	575,652	3,863	0	316	495	0,315	0,645	578,285	3,747	0
27160	1363	298	485	0,523	0,533	575,652	3,766	0	295	484	0,314	0,645	578,285	3,738	0
27180	1364	307	494	0,523	0,533	575,652	3,753	0	291	479	0,314	0,645	578,285	3,589	0
27200	1365	311	493	0,523	0,533	576,619	3,746	0	296	474	0,314	0,645	579,51	3,602	0
27220	1366	309	507	0,523	0,533	576,619	3,722	0	298	502	0,314	0,645	579,51	3,763	0
27240	1367	296	500	0,523	0,533	576,619	3,697	0	274	451	0,314	0,645	579,51	3,514	0
27260	1368	306	502	0,523	0,533	576,619	3,682	0	322	497	0,314	0,645	579,51	3,763	0
27280	1369	310	513	0,524	0,533	576,619	3,664	0	303	403	0,315	0,645	579,51	3,343	0
27300	1370	307	510	0,524	0,533	576,568	3,648	0	301	402	0,315	0,645	579,564	3,369	0
27320	1371	305	480	0,524	0,534	576,568	3,742	0	308	508	0,315	0,645	579,564	3,792	0	72	299	488
27339	1372	296	495	0,524	0,534	576,568	3,769	0	276	478	0,315	0,646	579,564	3,86	0	72	299	488
27360	1373	300	480	0,524	0,534	576,568	3,444	0	290	483	0,315	0,646	579,564	3,686	0	72	299	488
27379	1374	301	510	0,524	0,534	576,568	3,661	0	276	454	0,315	0,646	579,564	3,692	0	72	299	488
27399	1375	303	509	0,524	0,534	577,491	3,592	0	281	449	0,315	0,646	578,949	3,693	0	72	299	488
27419	1376	315	501	0,523	0,534	577,491	3,85	0	315	495	0,315	0,646	578,949	3,695	0	72	299	488
27439	1377	291	495	0,523	0,534	577,491	3,712	0	319	500	0,314	0,646	578,949	3,807	0	72	299	488
27459	1378	297	487	0,523	0,534	577,491	3,577	0	306	513	0,314	0,646	578,949	3,717	0	72	299	488
27479	1379	315	492	0,523	0,534	577,491	3,702	0	306	489	0,314	0,646	578,949	3,824	0	72	299	488
27499	1380	305	489	0,523	0,535	576,076	3,644	0	305	495	0,314	0,646	578,288	3,796	0	72	299	488
27519	1381	300	504	0,523	0,535	576,076	3,739	0	288	497	0,314	0,646	578,288	3,751	0	72	299	488
27539	1382	315	501	0,524	0,535	576,076	3,811	0	307	488	0,315	0,646	578,288	3,749	0	72	299	488
27559	1383	320	489	0,524	0,535	576,076	3,667	0	291	507	0,315	0,646	578,288	3,833	0	72	299	488
27579	1384	301	498	0,524	0,534	576,076	3,733	0	290	468	0,315	0,646	578,288	3,478	0	72	299	488
27599	1385	309	492	0,524	0,534	578,254	3,746	0	296	465	0,316	0,646	579,642	3,483	0	72	299	488
27619	1386	301	474	0,524	0,534	578,254	3,664	0	278	461	0,316	0,646	579,642	3,6	0	72	299	488
27639	1387	311	483	0,524	0,534	578,254	3,515	0	284	486	0,315	0,646	579,642	3,667	0	72	299	488
27658	1388	304	496	0,524	0,534	578,254	3,68	0	299	497	0,315	0,645	579,642	3,648	0	72	299	488
27678	1389	312	495	0,524	0,534	578,254	3,545	0	296	494	0,315	0,645	579,642	3,716	0	72	299	488
27698	1390	310	495	0,524	0,534	575,98	3,597	0	293	491	0,315	0,645	578,756	3,721	0	72	299	488
27718	1391	295	504	0,523	0,533	575,98	3,702	0	296	508	0,314	0,645	578,756	3,69	0	72	299	488
27738	1392	318	504	0,523	0,534	575,98	3,681	0	297	487	0,314	0,645	578,756	3,651	0	72	299	488
27760	1393	299	490	0,524	0,534	575,98	3,698	0	298	491	0,315	0,646	578,756	3,577	0	72	299	488
27778	1394	296	475	0,524	0,534	575,98	3,457	0	281	471	0,315	0,646	578,756	3,718	0	72	299	488
27798	1395	303	469	0,524	0,534	576,245	3,432	0	279	468	0,315	0,646	579,149	3,684	0	72	299	488
27818	1396	366	378	0,522	0,533	576,245	3,369	0	384	424	0,314	0,645	579,149	3,496	0
27838	1397	390	355	0,522	0,533	576,245	3,325	0	384	370	0,314	0,645	579,149	3,467	0	73	386	380
27858	1398	398	389	0,522	0,533	576,245	3,391	0	399	371	0,314	0,645	579,149	3,52	0	73	386	380
27878	1399	381	382	0,523	0,534	576,245	3,333	0	381	372	0,314	0,646	579,149	3,323	0	73	386	380
27898	1400	396	381	0,523	0,534	574,815	3,349	0	387	377	0,314	0,646	574,884	3,284	0	73	386	380
27918	1401	398	380	0,523	0,533	574,815	3,43	0	381	372	0,314	0,646	574,884	3,369	0	73	386	380
27938	1402	377	382	0,523	0,533	574,815	3,358	0	370	376	0,314	0,646	574,884	3,373	0	73	386	380
27958	1403	382	371	0,523	0,533	574,815	3,49	0	379	372	0,314	0,645	574,884	3,403	0	73	386	380
27977	1404	381	371	0,523	0,533	574,815	3,394	0	395	410	0,314	0,646	574,884	3,479	0	73	386	380
27998	1405	384	369	0,523	0,533	576,227	3,397	0	393	414	0,314	0,646	575,378	3,501	0	73	386	380
28017	1406	385	364	0,523	0,533	576,227	3,4	0	383	358	0,314	0,646	575,378	3,396	0
28038	1407	415	395	0,522	0,533	576,227	3,303	0	419	411	0,314	0,645	575,378	3,617	0
28057	1408	396	362	0,522	0,533	576,227	3,327	0	383	389	0,313	0,645	575,378	3,537	0	74	386	374
28078	1409	397	386	0,522	0,533	576,227	3,427	0	387	395	0,313	0,645	575,378	3,562	0	74	386	374
28097	1410	398	372	0,522	0,533	576,152	3,386	0	397	400	0,314	0,645	575,426	3,588	0	74	386	374
28118	1411	384	365	0,523	0,533	576,152	3,394	0	410	383	0,314	0,645	575,426	3,494	0	74	386	374
28137	1412	412	368	0,523	0,533	576,152	3,377	0	395	383	0,314	0,645	575,426	3,388	0	74	386	374
28158	1413	375	371	0,523	0,533	576,152	3,534	0	400	381	0,314	0,645	575,426	3,583	0	74	386	374
28177	1414	399	355	0,523	0,533	576,152	3,629	0	344	364	0,314	0,646	575,426	3,394	0	74	386	374
28198	1415	384	357	0,523	0,533	575,737	3,676	0	331	361	0,314	0,646	575,997	3,464	0	74	386	374
28217	1416	394	347	0,523	0,533	575,737	3,506	0	426	397	0,314	0,646	575,997	3,557	0	75	399	391
28238	1417	403	370	0,522	0,534	575,737	3,447	0	392	398	0,314	0,646	575,997	3,451	0	75	399	391
28256	1418	392	350	0,522	0,534	575,737	3,532	0	401	396	0,313	0,646	575,997	3,535	0	75	399	391
28278	1419	378	363	0,522	0,534	575,737	3,639	0	395	421	0,313	0,647	575,997	3,804	0	75	399	391
28296	1420	379	354	0,522	0,534	576,225	3,645	0	400	423	0,313	0,647	575,812	3,792	0	75	399	391
28318	1421	417	347	0,522	0,534	576,225	3,532	0	402	412	0,313	0,647	575,812	3,527	0	75	399	391
28336	1422	381	359	0,522	0,534	576,225	3,388	0	398	419	0,313	0,647	575,812	3,641	0	75	399	391
28356	1423	396	412	0,522	0,534	576,225	3,718	0	410	408	0,313	0,647	575,812	3,567	0	75	399	391
28376	1424	402	396	0,522	0,534	576,225	3,562	0	415	397	0,313	0,646	575,812	3,557	0	75	399	391
28396	1425	404	421	0,522	0,534	573,972	3,562	0	418	398	0,313	0,646	574,62	3,591	0	75	399	391
28416	1426	383	377	0,522	0,534	573,972	3,632	0	392	381	0,314	0,646	574,62	3,476	0	76	403	387
28436	1427	399	380	0,522	0,533	573,972	3,481	0	402	399	0,314	0,646	574,62	3,487	0	76	403	387
28456	1428	412	356	0,522	0,533	573,972	3,29	0	405	439	0,314	0,646	574,62	3,743	0	76	403	387
28476	1429	407	370	0,522	0,533	573,972	3,601	0	404	398	0,313	0,646	574,62	3,663	0	76	403	387
28496	1430	415	363	0,522	0,533	575,3	3,483	0	406	411	0,313	0,646	575,495	3,754	0	76	403	387
28516	1431	378	365	0,522	0,533	575,3	3,5	0	406	393	0,313	0,646	575,495	3,447	0	76	403	387
28536	1432	396	387	0,522	0,533	575,3	3,62	0	391	431	0,313	0,646	575,495	3,846	0
28556	1433	397	368	0,522	0,533	575,3	3,45	0	397	340	0,313	0,646	575,495	3,515	0
28575	1434	386	403	0,522	0,533	575,3	3,648	0	423	406	0,313	0,646	575,495	3,719	0
28595	1435	398	401	0,522	0,534	576,712	3,609	0	419	403	0,313	0,646	575,626	3,567	0
28615	1436	401	436	0,522	0,534	576,712	3,812	0	400	437	0,313	0,646	575,626	3,831	0
28635	1437	397	379	0,522	0,534	576,712	3,628	0	390	367	0,313	0,646	575,626	3,631	0
28655	1438	454	389	0,521	0,534	576,712	3,7	0	466	396	0,313	0,646	575,626	3,547	0	77	462	423
28675	1439	474	370	0,521	0,534	576,712	3,473	0	439	458	0,313	0,647	575,626	3,851	0	77	462	423
28695	1440	495	370	0,521	0,534	577,598	3,45	0	458	433	0,313	0,647	573,903	3,721	0	77	462	423
28715	1441	447	406	0,521	0,534	577,598	3,697	0	472	426	0,313	0,647	573,903	3,518	0	77	462	423
28735	1442	450	418	0,521	0,534	577,598	3,652	0	491	421	0,313	0,647	573,903	3,716	0	77	462	423
28755	1443	473	411	0,521	0,534	577,598	3,665	0	464	455	0,313	0,647	573,903	3,738	0	77	462	423
28775	1444	457	406	0,521	0,534	577,598	3,787	0	462	437	0,312	0,647	573,903	3,792	0	77	462	423
28795	1445	464	413	0,521	0,534	575,578	3,762	0	463	444	0,312	0,647	573,781	3,823	0	77	462	423
28815	1446	473	412	0,52	0,534	575,578	3,564	0	460	446	0,312	0,647	573,781	3,788	0	77	462	423
28834	1447	458	440	0,52	0,534	575,578	3,725	0	451	433	0,311	0,647	573,781	3,69	0	77	462	423
28854	1448	463	420	0,52	0,534	575,578	3,668	0	470	445	0,311	0,647	573,781	3,753	0	77	462	423
28874	1449	453	403	0,519	0,534	575,578	3,727	0	459	443	0,311	0,647	573,781	3,867	0	77	462	423
28894	1450	453	411	0,519	0,534	575,693	3,71	0	460	439	0,311	0,647	573,703	3,84	0	77	462	423
28914	1451	428	290	0,519	0,534	575,693	3,698	0	466	392	0,311	0,646	573,703	3,772	0
28934	1452	424	222	0,519	0,533	575,693	3,597	0	429	210	0,312	0,644	573,703	3,56	0
28954	1453	374	181	0,519	0,532	575,693	3,669	0	386	204	0,313	0,643	573,703	3,739	0	78	401	189
28974	1454	384	183	0,519	0,532	575,693	3,822	0	379	191	0,312	0,643	573,703	3,69	0	78	401	189
28994	1455	387	192	0,52	0,532	571,724	3,774	0	372	191	0,312	0,642	568,427	3,59	0	78	401	189
29014	1456	385	188	0,52	0,531	571,724	3,666	0	398	192	0,312	0,642	568,427	3,675	0	78	401	189
29034	1457	390	192	0,52	0,531	571,724	3,692	0	394	213	0,312	0,642	568,427	3,621	0	78	401	189
29054	1458	390	182	0,52	0,531	571,724	3,597	0	397	201	0,312	0,642	568,427	3,731	0	78	401	189
29074	1459	385	194	0,52	0,531	571,724	3,671	0	393	210	0,312	0,642	568,427	3,669	0	78	401	189
29094	1460	387	191	0,52	0,531	572,049	3,664	0	393	205	0,312	0,642	568,406	3,669	0	78	401	189
29114	1461	392	190	0,52	0,531	572,049	3,744	0	396	204	0,312	0,642	568,406	3,76	0	78	401	189
29133	1462	388	213	0,52	0,531	572,049	3,699	0	387	206	0,311	0,642	568,406	3,622	0	78	401	189
29153	1463	385	184	0,52	0,531	572,049	3,765	0	404	195	0,311	0,642	568,406	3,798	0	78	401	189
29173	1464	388	198	0,52	0,531	572,049	3,833	0	396	213	0,311	0,642	568,406	3,737	0	78	401	189
29194	1465	387	203	0,52	0,531	571,603	3,832	0	395	211	0,311	0,642	569,097	3,714	0	78	401	189
29213	1466	384	211	0,52	0,531	571,603	3,83	0	385	220	0,311	0,642	569,097	3,837	0	78	401	189
29233	1467	392	213	0,52	0,531	571,603	3,735	0	395	203	0,312	0,642	569,097	3,79	0	78	401	189
29253	1468	382	216	0,52	0,531	571,603	3,669	0	403	205	0,312	0,642	569,097	3,83	0	78	401	189
29273	1469	382	211	0,52	0,531	571,603	3,766	0	403	192	0,312	0,642	569,097	3,761	0	78	401	189
29293	1470	383	215	0,52	0,531	570,518	3,748	0	403	189	0,312	0,642	569,024	3,765	0	78	401	189
29313	1471	393	204	0,52	0,531	570,518	3,732	0	384	205	0,311	0,642	569,024	3,88	0	78	401	189
29333	1472	377	171	0,52	0,531	570,518	3,86	0	422	193	0,311	0,641	569,024	3,877	0	78	401	189
29353	1473	397	179	0,519	0,531	570,518	3,749	0	409	170	0,311	0,641	569,024	3,843	0	78	401	189
29373	1474	399	173	0,519	0,531	570,518	3,727	0	411	168	0,311	0,641	569,024	3,804	0	78	401	189
29393	1475	404	181	0,519	0,531	568,123	3,748	0	414	169	0,311	0,641	567,03	3,775	0	78	401	189
29413	1476	396	168	0,519	0,531	568,123	3,795	0	396	197	0,311	0,641	567,03	3,672	0	78	401	189
29432	1477	404	203	0,52	0,531	568,123	3,789	0	405	186	0,311	0,641	567,03	3,726	0	78	401	189
29452	1478	388	186	0,52	0,531	568,123	3,877	0	412	168	0,311	0,641	567,03	3,731	0	78	401	189
29472	1479	402	185	0,52	0,53	568,123	3,829	0	421	198	0,312	0,641	567,03	3,736	0	78	401	189
29492	1480	396	183	0,52	0,53	569,108	3,858	0	428	187	0,312	0,641	568,065	3,748	0	78	401	189
29512	1481	407	174	0,52	0,53	569,108	3,912	0	400	186	0,312	0,641	568,065	3,708	0	78	401	189
29532	1482	405	171	0,52	0,53	569,108	3,731	0	405	183	0,312	0,641	568,065	3,794	0	78	401	189
29552	1483	404	203	0,52	0,53	569,108	3,976	0	413	198	0,312	0,641	568,065	3,824	0	78	401	189
29572	1484	400	187	0,52	0,53	569,108	3,756	0	406	186	0,312	0,641	568,065	3,755	0	78	401	189
29592	1485	398	194	0,52	0,53	569,552	3,849	0	409	189	0,312	0,641	568,109	3,809	0	78	401	189
29612	1486	397	186	0,52	0,53	569,552	3,827	0	412	178	0,312	0,641	568,109	3,808	0	78	401	189
29632	1487	390	183	0,52	0,53	569,552	3,854	0	399	190	0,312	0,641	568,109	3,684	0	78	401	189
29652	1488	397	164	0,52	0,53	569,552	3,879	0	413	165	0,312	0,641	568,109	3,697	0	78	401	189
29672	1489	402	167	0,52	0,53	569,552	3,786	0	416	173	0,312	0,641	568,109	3,895	0	78	401	189
29692	1490	401	170	0,521	0,53	569,672	3,804	0	414	175	0,312	0,641	566,766	3,835	0	78	401	189
29712	1491	398	199	0,521	0,53	569,672	3,728	0	407	190	0,312	0,641	566,766	3,734	0	78	401	189
29732	1492	392	199	0,521	0,53	569,672	3,71	0	399	192	0,312	0,641	566,766	3,686	0	78	401	189
29752	1493	398	180	0,521	0,53	569,672	3,742	0	418	194	0,312	0,641	566,766	3,737	0	78	401	189
29771	1494	397	188	0,521	0,53	569,672	3,946	0	433	186	0,312	0,641	566,766	3,743	0	78	401	189
29791	1495	395	183	0,521	0,53	569,457	3,962	0	435	186	0,312	0,641	567,23	3,736	0	78	401	189
29811	1496	393	190	0,521	0,53	569,457	3,796	0	408	178	0,312	0,641	567,23	3,835	0	78	401	189
29831	1497	397	181	0,521	0,53	569,457	3,867	0	405	183	0,312	0,641	567,23	3,817	0	78	401	189
29851	1498	403	184	0,521	0,53	569,457	3,691	0	419	182	0,312	0,641	567,23	3,776	0	78	401	189
29871	1499	404	185	0,521	0,53	569,457	3,79	0	406	186	0,312	0,641	567,23	3,66	0	78	401	189
29891	1500	402	186	0,521	0,53	569,12	3,779	0	409	189	0,312	0,642	565,695	3,617	0	78	401	189
29911	1501	402	193	0,521	0,53	569,12	3,67	0	425	191	0,312	0,642	565,695	3,729	0	78	401	189
29931	1502	422	203	0,521	0,53	569,12	3,796	0	417	201	0,312	0,642	565,695	3,804	0	78	401	189
29951	1503	407	194	0,521	0,53	569,12	3,727	0	425	184	0,312	0,642	565,695	3,785	0	78	401	189
29971	1504	407	187	0,521	0,53	569,12	3,651	0	404	189	0,312	0,642	565,695	3,583	0	78	401	189
29991	1505	406	188	0,521	0,53	569,941	3,7	0	399	190	0,313	0,642	565,458	3,603	0	78	401	189
30011	1506	408	193	0,521	0,53	569,941	3,884	0	394	203	0,313	0,642	565,458	3,752	0	78	401	189
30030	1507	401	185	0,522	0,53	569,941	3,948	0	420	197	0,313	0,642	565,458	3,707	0	78	401	189
30050	1508	398	185	0,522	0,53	569,941	3,911	0	413	201	0,313	0,642	565,458	3,729	0	78	401	189
30070	1509	416	189	0,521	0,53	569,941	3,788	0	422	186	0,313	0,642	565,458	3,604	0	78	401	189
30090	1510	413	185	0,521	0,53	570,025	3,803	0	421	183	0,313	0,642	565,704	3,576	0	78	401	189
30110	1511	409	174	0,521	0,53	570,025	3,835	0	416	187	0,312	0,642	565,704	3,754	0	78	401	189
30130	1512	402	174	0,521	0,53	570,025	3,739	0	416	181	0,312	0,642	565,704	3,613	0	78	401	189
30150	1513	527	93	0,519	0,531	570,025	3,766	0	545	148	0,312	0,641	565,704	3,662	0
30170	1514	680	-5	0,517	0,53	570,025	3,713	0	732	64	0,311	0,641	565,704	3,845	0
30190	1515	722	-5	0,515	0,53	553,266	3,608	0	776	83	0,31	0,641	544,786	3,659	0
30210	1516	769	-11	0,516	0,53	553,266	3,724	0	-800	-600	0,516	0,53	-1	-1	4	79	784	-6
30230	1517	786	-30	0,516	0,53	553,266	3,627	0	780	7	0,309	0,641	544,786	3,458	0	79	784	-6
30250	1518	783	-31	0,516	0,53	553,266	3,684	0	802	47	0,309	0,641	544,786	3,696	0	79	784	-6
30270	1519	781	-19	0,516	0,529	553,266	3,51	0	800	38	0,309	0,641	544,786	3,709	0	79	784	-6
30290	1520	774	-19	0,516	0,529	550,298	3,472	0	805	13	0,309	0,641	551,46	3,765	0	79	784	-6
30310	1521	772	-19	0,516	0,529	550,298	3,565	0	-800	-600	0,516	0,529	-1	-1	4	79	784	-6
30330	1522	787	-13	0,516	0,529	550,298	3,641	0	-800	-600	0,516	0,529	-1	-1	4	79	784	-6
30349	1523	785	-15	0,517	0,529	550,298	3,59	0	-800	-600	0,517	0,529	-1	-1	4	79	784	-6
30369	1524	774	-7	0,517	0,529	550,298	3,49	0	-800	-600	0,517	0,529	-1	-1	4	79	784	-6
30389	1525	783	-10	0,516	0,529	551,119	3,514	0	-800	-600	0,516	0,529	-1	-1	4	79	784	-6
30409	1526	730	4	0,516	0,529	551,119	3,544	0	-800	-600	0,516	0,529	-1	-1	4	80	745	-21
30429	1527	743	-18	0,516	0,53	551,119	3,538	0	-800	-600	0,516	0,53	-1	-1	4	80	745	-21
30449	1528	740	-22	0,516	0,53	551,119	3,4	0	-800	-600	0,516	0,53	-1	-1	4	80	745	-21
30469	1529	745	-9	0,516	0,53	551,119	3,467	0	-800	-600	0,516	0,53	-1	-1	4	80	745	-21
30489	1530	745	-26	0,516	0,53	553,154	3,435	0	-800	-600	0,516	0,53	-1	-1	4	80	745	-21
30509	1531	738	-26	0,516	0,53	553,154	3,596	0	-800	-600	0,516	0,53	-1	-1	4	80	745	-21
30529	1532	750	-30	0,517	0,53	553,154	3,443	0	-800	-600	0,517	0,53	-1	-1	4	80	745	-21
30549	1533	742	-19	0,517	0,53	553,154	3,322	0	-800	-600	0,517	0,53	-1	-1	4	80	745	-21
30569	1534	747	-21	0,517	0,53	553,154	3,424	0	-800	-600	0,517	0,53	-1	-1	4	80	745	-21
30589	1535	743	-22	0,517	0,53	552,906	3,376	0	-800	-600	0,517	0,53	-1	-1	4	80	745	-21
30609	1536	741	-28	0,517	0,53	552,906	3,401	0	-800	-600	0,517	0,53	-1	-1	4	80	745	-21
30628	1537	742	-8	0,517	0,53	552,906	3,338	0	-800	-600	0,517	0,53	-1	-1	4	80	745	-21
30648	1538	756	-22	0,517	0,53	552,906	3,292	0	-800	-600	0,517	0,53	-1	-1	4	80	745	-21
30668	1539	751	-25	0,517	0,53	552,906	3,29	0	-800	-600	0,517	0,53	-1	-1	4	80	745	-21
30688	1540	757	-22	0,517	0,53	554,239	3,295	0	-800	-600	0,517	0,53	-1	-1	4	80	745	-21
30708	1541	738	-31	0,517	0,53	554,239	3,406	0	-800	-600	0,517	0,53	-1	-1	4	80	745	-21
30728	1542	745	-19	0,517	0,53	554,239	3,313	0	-800	-600	0,517	0,53	-1	-1	4	80	745	-21
30748	1543	542	94	0,518	0,53	554,239	3,408	0	-800	-600	0,518	0,53	-1	-1	4
30768	1544	425	194	0,52	0,53	554,239	3,52	0	435	182	0,313	0,639	554,239	3,364	0
30788	1545	344	209	0,522	0,529	571,242	3,61	0	435	156	0,315	0,638	568,964	3,45	0
30808	1546	350	228	0,524	0,528	571,242	3,522	0	-800	-600	0,524	0,528	-1	-1	4
30828	1547	-800	-600	-1	-1	-1	-1	4	-800	-600	-1	-1	-1	-1	4
30848	1548	268	305	0,528	0,529	571,242	3,363	0	252	301	0,319	0,635	568,964	3,218	0
30868	1549	215	521	0,53	0,531	571,242	3,679	0	192	485	0,322	0,635	568,964	3,493	0
30888	1550	165	579	0,532	0,532	576,828	3,677	0	189	477	0,324	0,636	580,863	3,563	0
30908	1551	176	626	0,534	0,532	576,828	3,482	0	174	603	0,325	0,635	580,863	3,61	0	81	178	623
30928	1552	183	631	0,535	0,532	576,828	3,473	0	174	613	0,325	0,635	580,863	3,545	0	81	178	623
30947	1553	184	635	0,535	0,532	576,828	3,449	0	183	608	0,326	0,635	580,863	3,569	0	81	178	623
30967	1554	174	631	0,535	0,532	576,828	3,529	0	180	601	0,325	0,636	580,863	3,471	0	81	178	623
30987	1555	177	632	0,534	0,532	575,648	3,516	0	184	605	0,324	0,636	578,138	3,438	0	81	178	623
31007	1556	180	643	0,533	0,533	575,648	3,542	0	196	620	0,323	0,638	578,138	3,793	0	81	178	623
31027	1557	173	624	0,532	0,533	575,648	3,503	0	195	620	0,322	0,639	578,138	3,736	0	81	178	623
31047	1558	177	626	0,531	0,534	575,648	3,627	0	177	623	0,321	0,64	578,138	3,649	0	81	178	623
31067	1559	179	627	0,53	0,534	575,648	3,535	0	161	620	0,32	0,642	578,138	3,844	0	81	178	623
31087	1560	179	627	0,529	0,535	575,924	3,547	0	152	620	0,32	0,643	579,994	3,81	0	81	178	623
31107	1561	150	634	0,529	0,536	575,924	3,669	0	202	627	0,319	0,644	579,994	3,843	0	81	178	623
31127	1562	169	631	0,529	0,536	575,924	3,672	0	207	624	0,319	0,645	579,994	3,808	0	81	178	623
31147	1563	170	622	0,529	0,537	575,924	3,624	0	179	626	0,32	0,646	579,994	3,791	0	81	178	623
31167	1564	186	634	0,529	0,537	575,924	3,663	0	225	643	0,32	0,647	579,994	4,121	0	82	189	623
31187	1565	190	630	0,529	0,537	577,579	3,662	0	223	643	0,32	0,647	578,516	4,113	0	82	189	623
31207	1566	172	628	0,529	0,538	577,579	3,641	0	194	626	0,32	0,647	578,516	3,844	0	82	189	623
31226	1567	184	621	0,529	0,538	577,579	3,726	0	179	620	0,32	0,648	578,516	3,745	0	82	189	623
31246	1568	206	633	0,529	0,538	577,579	3,705	0	175	629	0,319	0,648	578,516	3,872	0	82	189	623
31266	1569	165	615	0,528	0,538	577,579	3,765	0	177	622	0,319	0,648	578,516	3,794	0	82	189	623
31286	1570	177	617	0,528	0,538	577,43	3,77	0	174	625	0,319	0,649	579,28	3,776	0	82	189	623
31306	1571	180	622	0,528	0,538	577,43	3,781	0	193	625	0,319	0,649	579,28	3,886	0	82	189	623
31326	1572	192	619	0,528	0,538	577,43	3,815	0	213	617	0,319	0,649	579,28	4	0	82	189	623
31346	1573	187	619	0,528	0,538	577,43	3,818	0	230	622	0,319	0,649	579,28	4,03	0	82	189	623
31366	1574	339	391	0,526	0,537	577,43	3,536	0	337	499	0,318	0,647	579,28	4,072	0
31386	1575	356	374	0,525	0,536	574,772	3,517	0	359	490	0,318	0,645	574,238	4,072	0
31406	1576	390	313	0,525	0,535	574,772	3,635	0	399	336	0,318	0,645	574,238	3,778	0
31426	1577	410	290	0,526	0,535	574,772	3,843	0	398	311	0,318	0,645	574,238	3,702	0
31446	1578	390	310	0,526	0,535	574,772	3,743	0	399	386	0,318	0,645	574,238	4,016	0
31466	1579	395	293	0,526	0,535	574,772	3,643	0	402	329	0,318	0,644	574,238	3,765	0	83	388	326
31486	1580	400	299	0,526	0,534	575,806	3,73	0	401	334	0,317	0,644	574,566	3,807	0	83	388	326
31506	1581	383	333	0,526	0,534	575,806	3,788	0	412	330	0,317	0,644	574,566	3,881	0	83	388	326
31526	1582	399	334	0,526	0,534	575,806	3,772	0	390	340	0,317	0,644	574,566	3,973	0	83	388	326
31545	1583	390	321	0,526	0,534	575,806	3,996	0	382	315	0,317	0,644	574,566	3,769	0	83	388	326
31565	1584	374	327	0,526	0,534	575,806	3,925	0	369	332	0,317	0,644	574,566	3,796	0	83	388	326
31585	1585	380	326	0,526	0,534	574,024	3,973	0	360	332	0,317	0,644	573,879	3,818	0	83	388	326
31605	1586	390	325	0,526	0,534	574,024	3,927	0	386	322	0,317	0,644	573,879	3,75	0	83	388	326
31625	1587	392	327	0,526	0,534	574,024	3,844	0	395	344	0,317	0,645	573,879	3,951	0	83	388	326
31645	1588	395	299	0,526	0,534	574,024	3,772	0	401	320	0,317	0,645	573,879	3,864	0	83	388	326
31665	1589	388	328	0,526	0,535	574,024	3,937	0	382	340	0,317	0,645	573,879	3,75	0	83	388	326
31685	1590	390	320	0,526	0,535	573,681	3,876	0	388	330	0,317	0,645	574,712	3,834	0	83	388	326
31705	1591	342	350	0,526	0,535	573,681	3,846	0	355	334	0,317	0,645	574,712	3,758	0
31725	1592	268	470	0,527	0,536	573,681	3,972	0	269	429	0,319	0,646	574,712	3,932	0
31745	1593	254	443	0,527	0,536	573,681	3,723	0	247	421	0,319	0,646	574,712	3,778	0
31765	1594	271	453	0,527	0,536	573,681	3,93	0	276	452	0,319	0,646	574,712	3,932	0	84	257	450
31785	1595	266	437	0,527	0,536	576,111	3,848	0	270	455	0,318	0,646	577,846	3,901	0	84	257	450
31804	1596	250	471	0,527	0,536	576,111	4,011	0	262	442	0,318	0,646	577,846	3,956	0	84	257	450
31824	1597	257	462	0,527	0,536	576,111	3,95	0	264	439	0,318	0,646	577,846	4,059	0	84	257	450
31844	1598	247	443	0,527	0,536	576,111	3,89	0	253	451	0,318	0,646	577,846	4,076	0	84	257	450
31864	1599	260	443	0,527	0,536	576,111	3,874	0	249	436	0,318	0,646	577,846	4,022	0	84	257	450
31884	1600	257	443	0,527	0,536	577,27	3,865	0	246	440	0,318	0,646	577,952	4,016	0	84	257	450
31904	1601	251	441	0,527	0,536	577,27	3,857	0	252	426	0,318	0,646	577,952	3,961	0	84	257	450
31924	1602	252	459	0,528	0,536	577,27	3,998	0	265	458	0,318	0,646	577,952	4,04	0	84	257	450
31944	1603	260	459	0,528	0,536	577,27	3,87	0	267	468	0,318	0,646	577,952	4,066	0	84	257	450
31964	1604	222	448	0,528	0,536	577,27	4,057	0	286	473	0,318	0,646	577,952	4,116	0	84	257	450
31984	1605	222	457	0,528	0,536	577,725	4,037	0	294	477	0,318	0,646	578,71	4,221	0	84	257	450
32004	1606	268	456	0,527	0,536	577,725	3,993	0	252	434	0,318	0,646	578,71	4,036	0	84	257	450
32024	1607	231	490	0,527	0,537	577,725	4,028	0	229	462	0,319	0,646	578,71	3,958	0	85	242	480
32044	1608	232	480	0,527	0,537	577,725	4,012	0	232	453	0,318	0,647	578,71	3,971	0	85	242	480
32064	1609	248	495	0,527	0,537	577,725	4,154	0	234	459	0,318	0,647	578,71	4,052	0	85	242	480
32084	1610	229	495	0,527	0,537	575,629	4,165	0	237	456	0,318	0,647	578,389	4,016	0	85	242	480
32104	1611	256	491	0,527	0,537	575,629	4,091	0	230	453	0,318	0,647	578,389	3,929	0	85	242	480
32124	1612	230	483	0,527	0,537	575,629	4,215	0	245	482	0,318	0,647	578,389	4,085	0	85	242	480
32143	1613	223	485	0,527	0,537	575,629	4,142	0	248	490	0,318	0,647	578,389	4,147	0	85	242	480
32163	1614	238	488	0,527	0,537	575,629	4,172	0	248	474	0,318	0,647	578,389	4,042	0	85	242	480
32183	1615	222	483	0,527	0,537	577,619	4,148	0	249	474	0,318	0,647	577,83	4,044	0	85	242	480
32203	1616	242	487	0,528	0,537	577,619	4,038	0	259	501	0,319	0,647	577,83	4,427	0	85	242	480
32223	1617	235	489	0,528	0,537	577,619	4,204	0	243	461	0,319	0,647	577,83	3,984	0	85	242	480
32243	1618	232	483	0,528	0,537	577,619	4,157	0	257	483	0,319	0,647	577,83	4,067	0	85	242	480
32263	1619	240	476	0,528	0,537	577,619	4,048	0	246	483	0,319	0,647	577,83	4,02	0	85	242	480
32283	1620	236	475	0,528	0,537	577,027	4,115	0	252	483	0,318	0,647	577,031	4,054	0	85	242	480
32303	1621	229	477	0,527	0,537	577,027	4,124	0	270	450	0,318	0,646	577,031	4,252	0	85	242	480
32323	1622	240	484	0,527	0,537	577,027	4,12	0	255	466	0,318	0,646	577,031	4,092	0	85	242	480
32343	1623	225	494	0,527	0,537	577,027	4,146	0	242	462	0,318	0,646	577,031	4,114	0	85	242	480
32363	1624	227	477	0,527	0,536	577,027	4,156	0	258	464	0,318	0,646	577,031	4,107	0	85	242	480
32383	1625	228	484	0,527	0,536	576,297	4,161	0	253	461	0,318	0,645	578,262	4,109	0	85	242	480
32403	1626	225	491	0,527	0,536	576,297	4,094	0	254	488	0,318	0,645	578,262	4,123	0	85	242	480
32422	1627	225	482	0,527	0,536	576,297	4,166	0	280	485	0,318	0,645	578,262	4,355	0	85	242	480
32442	1628	245	491	0,528	0,536	576,297	4,168	0	247	490	0,318	0,645	578,262	4,129	0	85	242	480
32462	1629	241	490	0,528	0,536	576,297	4,173	0	257	500	0,318	0,645	578,262	4,172	0	85	242	480
32482	1630	240	488	0,528	0,536	575,501	4,17	0	263	501	0,318	0,645	577,737	4,232	0	85	242	480
32502	1631	230	490	0,528	0,536	575,501	4,078	0	228	461	0,319	0,645	577,737	4,076	0	85	242	480
32522	1632	223	464	0,528	0,536	575,501	4,006	0	279	513	0,319	0,645	577,737	4,348	0	85	242	480
32542	1633	227	482	0,528	0,536	575,501	4,056	0	264	502	0,319	0,645	577,737	4,074	0	85	242	480
32562	1634	206	483	0,528	0,536	575,501	4,295	0	224	474	0,319	0,645	577,737	3,986	0
32582	1635	203	474	0,528	0,536	574,845	4,285	0	246	498	0,318	0,645	578,597	4,052	0
32602	1636	229	486	0,528	0,536	574,845	4,037	0	262	498	0,318	0,645	578,597	4,187	0
32622	1637	232	492	0,527	0,536	574,845	4,092	0	264	503	0,318	0,645	578,597	3,948	0
32642	1638	244	464	0,527	0,536	574,845	4,09	0	273	494	0,318	0,645	578,597	4,228	0
32662	1639	317	452	0,525	0,536	574,845	4,089	0	363	467	0,317	0,645	578,597	3,938	0	86	356	466
32682	1640	329	444	0,525	0,536	576,096	4,097	0	375	466	0,317	0,645	577,319	4,02	0	86	356	466
32702	1641	352	460	0,525	0,536	576,096	4,109	0	369	459	0,317	0,645	577,319	4,107	0	86	356	466
32721	1642	339	466	0,525	0,536	576,096	4,09	0	379	477	0,317	0,645	577,319	4,165	0	86	356	466
32741	1643	353	460	0,526	0,536	576,096	4,094	0	386	488	0,317	0,645	577,319	4,214	0	86	356	466
32761	1644	338	465	0,526	0,536	576,096	4,098	0	353	473	0,317	0,645	577,319	4,045	0	86	356	466
32781	1645	341	461	0,526	0,536	577,861	4,101	0	360	476	0,317	0,645	576,925	4,078	0	86	356	466
32801	1646	360	460	0,526	0,536	577,861	4,025	0	365	466	0,317	0,645	576,925	4,215	0	86	356	466
32821	1647	351	451	0,526	0,536	577,861	3,935	0	373	466	0,317	0,645	576,925	4,044	0	86	356	466
32841	1648	350	465	0,526	0,535	577,861	3,927	0	365	477	0,317	0,645	576,925	4,198	0	86	356	466
32861	1649	344	468	0,526	0,535	577,861	4,108	0	357	476	0,316	0,645	576,925	4,088	0	86	356	466
32881	1650	342	468	0,525	0,535	577,943	4,068	0	358	476	0,316	0,645	576,776	4,152	0	86	356	466
32901	1651	350	457	0,525	0,535	577,943	3,914	0	358	473	0,316	0,645	576,776	4,079	0	86	356	466
32921	1652	360	460	0,525	0,535	577,943	3,841	0	379	479	0,316	0,645	576,776	4,079	0	86	356	466
32941	1653	348	469	0,525	0,535	577,943	3,994	0	361	465	0,316	0,645	576,776	3,836	0	86	356	466
32961	1654	394	449	0,525	0,536	577,943	3,709	0	433	491	0,316	0,645	576,776	3,873	0	87	411	460
32981	1655	401	454	0,525	0,536	575,412	3,701	0	446	492	0,316	0,645	577,327	3,914	0	87	411	460
33000	1656	412	460	0,525	0,536	575,412	3,903	0	430	481	0,316	0,645	577,327	3,862	0	87	411	460
33020	1657	385	417	0,525	0,536	575,412	3,693	0	431	472	0,316	0,645	577,327	3,911	0	87	411	460
33040	1658	385	459	0,525	0,536	575,412	3,786	0	423	479	0,316	0,645	577,327	4,007	0	87	411	460
33060	1659	407	436	0,525	0,536	575,412	3,87	0	420	493	0,316	0,645	577,327	3,997	0	87	411	460
33080	1660	393	423	0,525	0,536	575,365	3,785	0	419	491	0,316	0,645	577,417	3,987	0	87	411	460
33100	1661	418	465	0,525	0,536	575,365	3,856	0	412	478	0,316	0,645	577,417	3,856	0	87	411	460
33120	1662	401	462	0,525	0,536	575,365	3,919	0	419	477	0,316	0,645	577,417	3,839	0	87	411	460
33140	1663	398	448	0,525	0,536	575,365	3,733	0	417	488	0,315	0,645	577,417	3,831	0	87	411	460
33160	1664	401	457	0,525	0,536	575,365	3,87	0	431	424	0,315	0,645	577,417	3,538	0	87	411	460
33180	1665	400	450	0,525	0,536	577,545	3,87	0	433	422	0,315	0,645	577,23	3,5	0	87	411	460
33200	1666	388	477	0,525	0,536	577,545	3,923	0	410	414	0,315	0,645	577,23	3,748	0	87	411	460
33220	1667	410	457	0,525	0,536	577,545	3,654	0	402	488	0,315	0,645	577,23	3,81	0	87	411	460
33240	1668	378	379	0,525	0,536	577,545	3,657	0	425	419	0,315	0,646	577,23	3,696	0
33260	1669	415	475	0,525	0,536	577,545	3,931	0	427	410	0,315	0,646	577,23	3,825	0
33280	1670	406	447	0,525	0,536	575,376	3,784	0	428	430	0,316	0,646	577,164	3,791	0
33300	1671	409	459	0,525	0,536	575,376	3,667	0	424	478	0,316	0,646	577,164	3,919	0
33319	1672	399	430	0,525	0,537	575,376	3,563	0	437	482	0,316	0,646	577,164	3,948	0
33339	1673	386	437	0,526	0,537	575,376	3,529	0	382	480	0,316	0,646	577,164	3,86	0
33359	1674	384	349	0,526	0,537	575,376	3,368	0	396	436	0,316	0,646	577,164	3,626	0
33379	1675	383	325	0,525	0,537	577,268	3,303	0	387	433	0,316	0,646	577,759	3,598	0
33399	1676	385	407	0,525	0,537	577,268	3,453	0	375	463	0,316	0,646	577,759	3,667	0
33419	1677	365	477	0,525	0,537	577,268	3,719	0	390	398	0,316	0,646	577,759	3,633	0
33439	1678	379	464	0,525	0,537	577,268	3,694	0	372	416	0,315	0,646	577,759	3,588	0
33459	1679	400	414	0,525	0,537	577,268	3,61	0	380	434	0,316	0,646	577,759	3,385	0
33479	1680	395	446	0,525	0,537	577,034	3,749	0	384	404	0,316	0,646	577,255	3,33	0
33499	1681	362	444	0,525	0,537	577,034	3,73	0	382	455	0,316	0,646	577,255	3,651	0
33519	1682	411	413	0,525	0,536	577,034	3,465	0	389	433	0,316	0,646	577,255	3,588	0
33539	1683	381	439	0,526	0,536	577,034	3,648	0	394	455	0,316	0,645	577,255	3,647	0
33560	1684	367	459	0,526	0,536	577,034	3,739	0	402	484	0,316	0,645	577,255	3,843	0
33579	1685	385	451	0,526	0,536	577,127	3,654	0	408	481	0,316	0,645	576,925	3,84	0
33599	1686	376	476	0,526	0,536	577,127	3,634	0	382	477	0,316	0,645	576,925	3,712	0
33618	1687	357	386	0,526	0,536	577,127	3,536	0	395	436	0,316	0,645	576,925	3,488	0
33639	1688	386	459	0,526	0,536	577,127	3,492	0	392	491	0,316	0,645	576,925	3,748	0
33658	1689	387	491	0,526	0,536	577,127	3,748	0	383	420	0,316	0,644	576,925	3,522	0
33679	1690	389	467	0,527	0,536	575,03	3,684	0	390	433	0,317	0,643	577,037	3,621	0
33698	1691	380	318	0,526	0,534	575,03	3,51	0	398	366	0,317	0,641	577,037	3,584	0
33719	1692	368	218	0,526	0,533	575,03	3,385	0	404	246	0,318	0,638	577,037	3,531	0
33738	1693	389	140	0,527	0,532	575,03	3,335	0	393	143	0,319	0,636	577,037	3,401	0
33759	1694	393	160	0,528	0,531	575,03	3,285	0	409	153	0,319	0,634	577,037	3,326	0
33778	1695	391	191	0,529	0,53	567,995	3,258	0	411	183	0,319	0,632	564,509	3,183	0	88	395	180
33799	1696	385	179	0,531	0,529	567,995	3,276	0	402	174	0,32	0,63	564,509	3,26	0	88	395	180
33818	1697	396	179	0,532	0,529	567,995	3,43	0	414	185	0,321	0,629	564,509	3,397	0	88	395	180
33839	1698	387	178	0,533	0,528	567,995	3,354	0	404	194	0,321	0,628	564,509	3,332	0	88	395	180
33858	1699	389	192	0,533	0,528	567,995	3,311	0	405	175	0,322	0,628	564,509	3,398	0	88	395	180
33879	1700	393	193	0,534	0,528	568,385	3,374	0	404	182	0,322	0,627	564,758	3,378	0	88	395	180
33898	1701	406	189	0,533	0,528	568,385	3,238	0	408	187	0,322	0,627	564,758	3,314	0	88	395	180
33919	1702	396	183	0,533	0,528	568,385	3,28	0	390	173	0,321	0,628	564,758	3,208	0	88	395	180
33937	1703	388	179	0,532	0,528	568,385	3,401	0	392	179	0,321	0,629	564,758	3,341	0	88	395	180
33959	1704	405	198	0,531	0,529	568,385	3,188	0	400	162	0,32	0,629	564,758	3,246	0	88	395	180
33977	1705	398	195	0,53	0,529	567,66	3,23	0	392	162	0,319	0,63	563,705	3,297	0	88	395	180
33999	1706	410	188	0,529	0,529	567,66	3,27	0	407	185	0,318	0,631	563,705	3,327	0	88	395	180
34017	1707	381	184	0,529	0,53	567,66	3,317	0	400	169	0,318	0,631	563,705	3,382	0	88	395	180
34039	1708	386	189	0,529	0,53	567,66	3,262	0	409	193	0,317	0,632	563,705	3,272	0	88	395	180
34057	1709	390	177	0,529	0,53	567,66	3,274	0	395	177	0,318	0,632	563,705	3,226	0	88	395	180
34079	1710	395	176	0,529	0,53	567,614	3,284	0	396	170	0,318	0,631	566,427	3,232	0	88	395	180
34097	1711	-800	-600	0,319	0,631	-1	-1	4	398	176	0,319	0,631	566,427	3,284	0	88	395	180
34119	1712	394	172	0,53	0,529	567,614	3,309	0	398	180	0,319	0,631	566,427	3,446	0	88	395	180
34137	1713	384	184	0,531	0,529	567,614	3,181	0	395	182	0,319	0,631	566,427	3,365	0	88	395	180
34160	1714	385	179	0,531	0,529	567,614	3,238	0	397	184	0,319	0,631	566,427	3,389	0	88	395	180
34177	1715	386	183	0,53	0,53	568,71	3,184	0	395	190	0,319	0,631	564,708	3,404	0	88	395	180
34199	1716	379	177	0,53	0,53	568,71	3,308	0	407	178	0,319	0,631	564,708	3,426	0	88	395	180
34216	1717	390	166	0,53	0,53	568,71	3,319	0	394	185	0,318	0,632	564,708	3,36	0	88	395	180
34236	1718	400	171	0,529	0,53	568,71	3,323	0	407	182	0,318	0,632	564,708	3,391	0	88	395	180
34256	1719	402	180	0,529	0,53	568,71	3,272	0	390	184	0,318	0,632	564,708	3,313	0	88	395	180
34276	1720	405	176	0,529	0,53	568,521	3,274	0	393	181	0,318	0,632	564,954	3,309	0	88	395	180
34296	1721	388	170	0,529	0,53	568,521	3,376	0	410	157	0,318	0,632	564,954	3,488	0	88	395	180
34316	1722	395	187	0,53	0,53	568,521	3,284	0	406	167	0,318	0,632	564,954	3,26	0	88	395	180
34336	1723	394	174	0,53	0,53	568,521	3,315	0	388	173	0,319	0,631	564,954	3,38	0	88	395	180
34356	1724	370	184	0,53	0,53	568,521	3,327	0	413	176	0,319	0,631	564,954	3,566	0	88	395	180
34376	1725	372	180	0,53	0,529	568,084	3,337	0	407	179	0,319	0,631	565,217	3,489	0	88	395	180
34396	1726	397	194	0,53	0,529	568,084	3,256	0	386	186	0,319	0,631	565,217	3,416	0	88	395	180
34416	1727	386	189	0,53	0,529	568,084	3,316	0	399	191	0,319	0,631	565,217	3,395	0	88	395	180
34436	1728	387	195	0,53	0,529	568,084	3,418	0	394	176	0,318	0,631	565,217	3,535	0	88	395	180
34456	1729	384	188	0,529	0,529	568,084	3,312	0	387	175	0,318	0,631	565,217	3,461	0	88	395	180
34476	1730	383	186	0,529	0,529	570,342	3,358	0	392	173	0,318	0,631	566,552	3,497	0	88	395	180
34496	1731	392	300	0,528	0,531	570,342	3,313	0	385	323	0,318	0,632	566,552	3,461	0
34515	1732	391	396	0,527	0,532	570,342	3,36	0	367	487	0,318	0,633	566,552	3,822	0
34536	1733	376	460	0,528	0,531	570,342	3,481	0	387	498	0,318	0,633	566,552	4,037	0
34555	1734	382	469	0,528	0,532	570,342	3,611	0	382	479	0,317	0,634	566,552	3,675	0
34575	1735	376	473	0,528	0,532	577,526	3,735	0	379	473	0,317	0,635	576,321	3,992	0
34595	1736	373	410	0,527	0,532	577,526	3,496	0	361	444	0,317	0,635	576,321	3,592	0
34615	1737	356	387	0,527	0,532	577,526	3,516	0	386	503	0,316	0,636	576,321	4,111	0
34635	1738	382	480	0,526	0,533	577,526	3,813	0	371	403	0,316	0,636	576,321	3,418	0
34655	1739	370	386	0,526	0,533	577,526	3,638	0	381	464	0,315	0,637	576,321	3,843	0
34675	1740	369	416	0,526	0,533	578,102	3,738	0	372	469	0,315	0,637	577,367	3,957	0
34695	1741	383	459	0,526	0,533	578,102	3,665	0	397	486	0,315	0,637	577,367	3,893	0
34715	1742	382	412	0,526	0,533	578,102	3,678	0	379	477	0,315	0,637	577,367	3,88	0
34735	1743	365	458	0,526	0,533	578,102	3,805	0	381	474	0,316	0,637	577,367	3,816	0
34755	1744	387	459	0,527	0,533	578,102	3,754	0	377	429	0,316	0,637	577,367	3,541	0
34775	1745	383	448	0,526	0,533	576,959	3,792	0	376	419	0,316	0,637	577,322	3,489	0
34794	1746	363	460	0,526	0,533	576,959	3,862	0	388	511	0,315	0,637	577,322	4,191	0	89	377	459
34814	1747	380	464	0,526	0,533	576,959	3,807	0	378	472	0,315	0,637	577,322	3,876	0	89	377	459
34834	1748	366	468	0,526	0,533	576,959	3,839	0	382	484	0,315	0,637	577,322	3,949	0	89	377	459
34854	1749	357	458	0,526	0,533	576,959	3,767	0	390	468	0,315	0,638	577,322	3,94	0	89	377	459
34874	1750	362	461	0,526	0,533	577,304	3,766	0	385	471	0,315	0,638	576,952	3,929	0	89	377	459
34894	1751	382	497	0,526	0,533	577,304	3,979	0	371	437	0,315	0,638	576,952	3,684	0	89	377	459
34914	1752	386	442	0,526	0,533	577,304	3,843	0	372	460	0,315	0,638	576,952	3,805	0	89	377	459
34934	1753	373	450	0,526	0,534	577,304	3,813	0	403	400	0,315	0,638	576,952	3,885	0	89	377	459
34954	1754	370	464	0,526	0,534	577,304	4,076	0	373	466	0,315	0,638	576,952	4,051	0
34974	1755	367	436	0,526	0,534	577,544	4,01	0	384	447	0,315	0,638	577,819	4,168	0
34994	1756	512	409	0,524	0,534	577,544	3,871	0	535	457	0,314	0,638	577,819	4,076	0
35014	1757	546	471	0,523	0,534	577,544	3,928	0	555	475	0,313	0,638	577,819	3,951	0	90	554	493
35034	1758	550	462	0,523	0,534	577,544	3,931	0	551	473	0,313	0,638	577,819	3,981	0	90	554	493
35054	1759	563	454	0,523	0,534	577,544	3,894	0	567	467	0,313	0,638	577,819	3,895	0	90	554	493
35074	1760	567	449	0,523	0,534	573,535	3,899	0	569	479	0,313	0,638	573,716	3,86	0	90	554	493
35093	1761	545	464	0,523	0,534	573,535	3,77	0	557	480	0,313	0,638	573,716	4,139	0	90	554	493
35113	1762	545	437	0,523	0,534	573,535	3,869	0	575	483	0,313	0,638	573,716	4,07	0	90	554	493
35133	1763	516	471	0,523	0,533	573,535	4,205	0	570	472	0,313	0,638	573,716	4,027	0	90	554	493
35153	1764	555	452	0,523	0,533	573,535	3,932	0	569	477	0,313	0,638	573,716	3,892	0	90	554	493
35173	1765	549	444	0,523	0,533	576,183	4,084	0	570	475	0,313	0,638	573,76	3,826	0	90	554	493
35193	1766	551	441	0,523	0,533	576,183	3,901	0	551	471	0,313	0,638	573,76	4,014	0	90	554	493
35213	1767	554	446	0,523	0,533	576,183	3,96	0	576	466	0,313	0,638	573,76	3,903	0	90	554	493
35233	1768	544	463	0,523	0,533	576,183	3,9	0	563	483	0,313	0,638	573,76	4,084	0	90	554	493
35253	1769	526	464	0,523	0,533	576,183	3,999	0	548	485	0,313	0,638	573,76	3,949	0	90	554	493
35273	1770	524	464	0,523	0,533	576,924	3,997	0	557	487	0,313	0,638	573,731	3,933	0	90	554	493
35293	1771	535	480	0,523	0,533	576,924	4,149	0	560	472	0,313	0,638	573,731	3,926	0	90	554	493
35313	1772	563	449	0,523	0,533	576,924	3,874	0	561	487	0,313	0,639	573,731	4,02	0	90	554	493
35333	1773	538	473	0,523	0,533	576,924	3,921	0	565	480	0,312	0,639	573,731	4,031	0	90	554	493
35353	1774	548	464	0,523	0,533	576,924	3,857	0	562	482	0,312	0,639	573,731	4,096	0	90	554	493
35373	1775	557	454	0,523	0,533	575,357	3,856	0	562	483	0,312	0,639	575,037	4,135	0	90	554	493
35392	1776	551	471	0,523	0,533	575,357	4,16	0	576	473	0,312	0,639	575,037	4,07	0	90	554	493
35412	1777	549	459	0,523	0,533	575,357	3,893	0	584	466	0,312	0,639	575,037	4,097	0	90	554	493
35432	1778	556	475	0,523	0,533	575,357	3,894	0	565	474	0,313	0,639	575,037	4,043	0	90	554	493
35452	1779	556	449	0,523	0,533	575,357	3,956	0	578	470	0,313	0,639	575,037	3,975	0	90	554	493
35472	1780	557	452	0,523	0,533	574,188	3,97	0	578	470	0,313	0,639	573,325	3,956	0	90	554	493
35492	1781	548	461	0,523	0,533	574,188	4,056	0	562	475	0,313	0,639	573,325	4,032	0	90	554	493
35512	1782	549	467	0,523	0,533	574,188	4,114	0	583	488	0,312	0,639	573,325	4,146	0	90	554	493
35532	1783	537	472	0,523	0,533	574,188	4,078	0	566	491	0,312	0,639	573,325	4,02	0	90	554	493
35552	1784	557	466	0,522	0,533	574,188	3,953	0	562	492	0,312	0,639	573,325	4,122	0	90	554	493
35572	1785	555	468	0,522	0,533	575,023	3,97	0	569	493	0,312	0,639	573,629	4,074	0	90	554	493
35592	1786	533	487	0,522	0,534	575,023	4,066	0	555	493	0,312	0,64	573,629	4,055	0	90	554	493
35612	1787	554	502	0,522	0,534	575,023	4,092	0	555	513	0,312	0,641	573,629	4,064	0	90	554	493
35632	1788	545	512	0,522	0,534	575,023	4,038	0	541	513	0,312	0,641	573,629	4,072	0	90	554	493
35652	1789	540	505	0,522	0,535	575,023	3,979	0	557	512	0,312	0,641	573,629	4,028	0	90	554	493
35672	1790	546	508	0,522	0,535	576,689	3,982	0	552	510	0,312	0,642	574,871	4,041	0	90	554	493
35691	1791	535	503	0,522	0,535	576,689	4,007	0	581	521	0,312	0,642	574,871	4,13	0	90	554	493
35711	1792	531	508	0,522	0,535	576,689	4,091	0	564	516	0,312	0,642	574,871	4,119	0	90	554	493
35731	1793	548	523	0,521	0,535	576,689	4,144	0	572	513	0,312	0,642	574,871	4,116	0	90	554	493
35751	1794	529	506	0,521	0,535	576,689	4,137	0	567	499	0,312	0,642	574,871	3,994	0	90	554	493
35771	1795	534	513	0,521	0,535	575,195	4,12	0	571	493	0,312	0,642	575,503	3,981	0	90	554	493
35791	1796	548	516	0,521	0,535	575,195	4,153	0	552	519	0,311	0,642	575,503	4,103	0	90	554	493
35811	1797	526	515	0,521	0,535	575,195	4,07	0	543	519	0,311	0,642	575,503	4,022	0	90	554	493
35831	1798	548	508	0,521	0,535	575,195	4,086	0	547	512	0,311	0,642	575,503	4,012	0	90	554	493
35851	1799	545	497	0,521	0,535	575,195	4,074	0	554	522	0,311	0,642	575,503	4,136	0	90	554	493
35871	1800	540	493	0,521	0,535	576,41	4,09	0	550	521	0,311	0,642	574,15	4,087	0	90	554	493
35891	1801	520	490	0,521	0,535	576,41	4,098	0	548	508	0,311	0,642	574,15	4,035	0	90	554	493
35911	1802	549	500	0,521	0,535	576,41	4,188	0	551	516	0,311	0,642	574,15	4,074	0	90	554	493
35931	1803	524	493	0,521	0,535	576,41	4,08	0	531	517	0,311	0,642	574,15	4,007	0	90	554	493
35951	1804	541	501	0,521	0,535	576,41	4,075	0	555	513	0,311	0,642	574,15	3,962	0	90	554	493
35970	1805	533	499	0,521	0,535	575,359	4,064	0	551	518	0,311	0,643	573,418	3,954	0	90	554	493
35991	1806	518	519	0,521	0,536	575,359	4,078	0	577	517	0,311	0,643	573,418	3,942	0	90	554	493
36010	1807	546	499	0,521	0,536	575,359	3,992	0	545	522	0,311	0,643	573,418	3,84	0	90	554	493
36030	1808	527	504	0,521	0,536	575,359	3,988	0	555	518	0,311	0,643	573,418	4,003	0	90	554	493
36050	1809	549	496	0,52	0,536	575,359	3,917	0	558	518	0,311	0,643	573,418	3,929	0	90	554	493
36070	1810	545	496	0,52	0,536	576,438	3,898	0	563	518	0,311	0,643	575,376	3,931	0	90	554	493
36090	1811	548	489	0,52	0,536	576,438	3,915	0	559	517	0,31	0,643	575,376	4,144	0	90	554	493
36110	1812	556	519	0,52	0,536	576,438	4,005	0	575	519	0,31	0,643	575,376	3,901	0	90	554	493
36130	1813	554	493	0,52	0,536	576,438	3,98	0	561	510	0,311	0,643	575,376	3,909	0	90	554	493
36150	1814	545	488	0,52	0,536	576,438	3,969	0	577	519	0,311	0,643	575,376	3,96	0	90	554	493
36170	1815	548	498	0,52	0,536	574,322	3,943	0	573	516	0,31	0,643	574,356	3,977	0	90	554	493
36190	1816	563	498	0,52	0,536	574,322	3,802	0	575	528	0,31	0,643	574,356	4,023	0	90	554	493
36210	1817	565	500	0,52	0,536	574,322	3,681	0	567	516	0,31	0,643	574,356	3,923	0	90	554	493
36230	1818	538	491	0,52	0,536	574,322	3,786	0	563	514	0,311	0,643	574,356	3,807	0	90	554	493
36250	1819	526	505	0,52	0,536	574,322	4,065	0	570	520	0,311	0,643	574,356	3,801	0	90	554	493
36270	1820	517	504	0,521	0,536	575,21	4,059	0	566	520	0,311	0,643	574,123	3,794	0	90	554	493
36289	1821	554	504	0,52	0,536	575,21	3,714	0	566	502	0,311	0,644	574,123	3,766	0	90	554	493
36309	1822	549	505	0,52	0,536	575,21	3,899	0	557	516	0,311	0,644	574,123	3,777	0	90	554	493
36329	1823	561	497	0,52	0,536	575,21	3,648	0	566	515	0,31	0,644	574,123	3,789	0	90	554	493
36349	1824	541	497	0,52	0,537	575,21	3,786	0	575	520	0,31	0,644	574,123	3,756	0	90	554	493
36369	1825	541	499	0,52	0,537	573,432	3,81	0	573	521	0,31	0,644	575,855	3,775	0	90	554	493
36389	1826	555	486	0,52	0,537	573,432	3,655	0	561	513	0,31	0,644	575,855	3,793	0	90	554	493
36409	1827	557	489	0,52	0,537	573,432	3,71	0	568	526	0,31	0,644	575,855	3,746	0	90	554	493
36429	1828	573	510	0,52	0,536	573,432	3,636	0	567	519	0,31	0,644	575,855	3,875	0	90	554	493
36449	1829	564	513	0,52	0,536	573,432	3,634	0	570	513	0,31	0,644	575,855	3,675	0	90	554	493
36469	1830	570	515	0,52	0,536	575,649	3,646	0	569	519	0,31	0,643	574,308	3,685	0	90	554	493
36489	1831	559	499	0,52	0,536	575,649	3,586	0	573	506	0,31	0,643	574,308	3,623	0	90	554	493
36509	1832	565	497	0,52	0,536	575,649	3,611	0	566	523	0,31	0,643	574,308	3,736	0	90	554	493
36529	1833	478	417	0,521	0,535	575,649	3,6	0	513	463	0,312	0,642	574,308	3,769	0
36549	1834	382	308	0,523	0,534	575,649	3,44	0	385	325	0,314	0,64	574,308	3,436	0
36568	1835	349	276	0,523	0,534	572,604	3,42	0	355	306	0,315	0,64	571,396	3,468	0	91	338	303
36588	1836	344	322	0,524	0,534	572,604	3,42	0	336	315	0,315	0,64	571,396	3,501	0	91	338	303
36608	1837	341	319	0,524	0,533	572,604	3,401	0	351	297	0,315	0,64	571,396	3,561	0	91	338	303
36628	1838	340	320	0,524	0,533	572,604	3,505	0	336	305	0,315	0,64	571,396	3,305	0	91	338	303
36648	1839	344	294	0,524	0,533	572,604	3,493	0	337	289	0,315	0,64	571,396	3,568	0	91	338	303
36668	1840	342	291	0,524	0,533	572,185	3,478	0	341	289	0,315	0,64	572,034	3,489	0	91	338	303
36688	1841	335	302	0,524	0,533	572,185	3,414	0	332	302	0,314	0,64	572,034	3,523	0	91	338	303
36708	1842	324	280	0,524	0,533	572,185	3,519	0	334	299	0,315	0,64	572,034	3,437	0	91	338	303
36728	1843	342	277	0,524	0,533	572,185	3,533	0	349	325	0,315	0,64	572,034	3,536	0	91	338	303
36748	1844	347	309	0,524	0,533	572,185	3,478	0	330	293	0,315	0,64	572,034	3,487	0	91	338	303
36768	1845	348	299	0,524	0,533	571,784	3,467	0	334	297	0,315	0,64	572,664	3,47	0	91	338	303
36788	1846	342	302	0,524	0,533	571,784	3,41	0	339	308	0,314	0,64	572,664	3,529	0	91	338	303
36808	1847	353	287	0,524	0,533	571,784	3,365	0	325	306	0,314	0,64	572,664	3,398	0	91	338	303
36828	1848	338	317	0,525	0,532	571,784	3,407	0	343	312	0,315	0,639	572,664	3,493	0	91	338	303
36848	1849	325	282	0,525	0,532	571,784	3,628	0	341	297	0,315	0,639	572,664	3,484	0	91	338	303
36868	1850	326	291	0,525	0,532	571,246	3,631	0	338	298	0,315	0,639	571,412	3,467	0	91	338	303
36887	1851	337	325	0,525	0,532	571,246	3,453	0	344	308	0,315	0,638	571,412	3,382	0	91	338	303
36907	1852	346	312	0,525	0,531	571,246	3,357	0	334	303	0,315	0,638	571,412	3,44	0	91	338	303
36927	1853	342	307	0,525	0,532	571,246	3,429	0	326	307	0,315	0,638	571,412	3,339	0	91	338	303
36947	1854	339	305	0,525	0,532	571,246	3,417	0	333	329	0,314	0,639	571,412	3,532	0	91	338	303
36967	1855	343	303	0,524	0,532	571,224	3,384	0	332	330	0,314	0,639	571,633	3,531	0	91	338	303
36987	1856	346	286	0,524	0,532	571,224	3,498	0	340	302	0,314	0,639	571,633	3,522	0	91	338	303
37007	1857	350	324	0,524	0,532	571,224	3,503	0	346	312	0,314	0,639	571,633	3,427	0	91	338	303
37027	1858	311	302	0,524	0,532	571,224	3,596	0	334	300	0,314	0,639	571,633	3,446	0
37047	1859	334	320	0,524	0,532	571,224	3,512	0	342	329	0,314	0,639	571,633	3,478	0
37067	1860	325	307	0,525	0,532	574,102	3,563	0	338	330	0,314	0,64	571,464	3,431	0
37087	1861	342	305	0,525	0,532	574,102	3,394	0	336	308	0,314	0,64	571,464	3,352	0
37107	1862	355	306	0,525	0,532	574,102	3,384	0	346	329	0,314	0,64	571,464	3,518	0
37127	1863	333	278	0,525	0,532	574,102	3,685	0	336	295	0,314	0,64	571,464	3,487	0
37147	1864	334	325	0,524	0,533	574,102	3,407	0	339	324	0,314	0,64	571,464	3,429	0
37166	1865	333	316	0,524	0,534	577,365	3,497	0	331	304	0,315	0,64	577,607	3,547	0
37186	1866	367	422	0,524	0,534	577,365	3,525	0	364	444	0,314	0,64	577,607	3,604	0	92	354	446
37207	1867	367	432	0,524	0,534	577,365	3,597	0	345	422	0,314	0,639	577,607	3,614	0	92	354	446
37226	1868	337	439	0,525	0,533	577,365	3,617	0	-800	-600	0,525	0,533	-1	-1	4	92	354	446
37246	1869	361	464	0,527	0,532	577,365	3,679	0	356	446	0,316	0,636	577,607	3,639	0	92	354	446
37266	1870	354	474	0,529	0,531	577,592	3,714	0	356	447	0,317	0,633	576,335	3,631	0	92	354	446
37286	1871	358	414	0,532	0,529	577,592	3,563	0	362	460	0,32	0,629	576,335	3,733	0	92	354	446
37306	1872	354	457	0,537	0,527	577,592	3,754	0	361	456	0,324	0,624	576,335	3,65	0	92	354	446
37326	1873	350	401	0,542	0,524	577,592	3,616	0	353	424	0,329	0,619	576,335	3,655	0
37346	1874	371	411	0,547	0,522	577,592	3,53	0	364	421	0,334	0,614	576,335	3,682	0
37366	1875	369	416	0,553	0,519	579,402	3,599	0	362	417	0,34	0,61	576,618	3,696	0
37386	1876	363	443	0,559	0,517	579,402	3,73	0	362	466	0,345	0,605	576,618	4,008	0
37406	1877	-800	-600	0,35	0,6	-1	-1	4	376	499	0,35	0,6	576,618	4,109	0
37426	1878	339	414	0,569	0,513	579,402	3,531	0	377	466	0,355	0,595	576,618	4,027	0
37446	1879	327	438	0,573	0,512	579,402	3,778	0	373	465	0,359	0,591	576,618	3,858	0
37466	1880	327	437	0,577	0,51	581,036	3,788	0	371	473	0,363	0,588	575,115	3,866	0
37485	1881	342	405	0,581	0,508	581,036	3,598	0	352	423	0,366	0,585	575,115	3,588	0
37505	1882	359	398	0,583	0,507	581,036	3,645	0	369	351	0,369	0,583	575,115	3,585	0
37525	1883	359	444	0,585	0,506	581,036	3,734	0	334	430	0,371	0,581	575,115	3,737	0	93	355	427
37545	1884	356	422	0,586	0,505	581,036	3,752	0	381	480	0,372	0,58	575,115	3,997	0	93	355	427
37565	1885	355	430	0,586	0,504	582,767	3,781	0	376	468	0,372	0,579	576,744	4,078	0	93	355	427
37585	1886	334	429	0,586	0,503	582,767	3,825	0	371	430	0,372	0,578	576,744	3,721	0	93	355	427
37605	1887	368	428	0,586	0,502	582,767	3,779	0	376	387	0,372	0,576	576,744	3,824	0	93	355	427
37625	1888	351	422	0,586	0,501	582,767	3,827	0	355	390	0,372	0,574	576,744	3,743	0	93	355	427
37645	1889	347	444	0,587	0,499	582,767	3,824	0	357	422	0,373	0,571	576,744	3,656	0	93	355	427
37665	1890	344	443	0,59	0,497	582,725	3,813	0	356	402	0,376	0,567	575,295	3,672	0	93	355	427
37685	1891	325	399	0,594	0,494	582,725	3,568	0	366	435	0,38	0,561	575,295	3,863	0	93	355	427
37705	1892	352	480	0,598	0,492	582,725	4,126	0	334	389	0,385	0,555	575,295	3,736	0	93	355	427
37725	1893	357	456	0,604	0,489	582,725	3,971	0	353	397	0,391	0,55	575,295	3,629	0	93	355	427
37745	1894	338	394	0,61	0,487	582,725	3,683	0	368	454	0,398	0,545	575,295	3,896	0	93	355	427
37764	1895	352	425	0,616	0,486	586,232	3,956	0	355	435	0,405	0,541	574,787	3,805	0	93	355	427
37784	1896	362	353	0,621	0,485	586,232	3,722	0	376	431	0,411	0,537	574,787	4,054	0
37804	1897	357	411	0,626	0,485	586,232	3,71	0	381	455	0,416	0,535	574,787	3,87	0
37824	1898	361	424	0,63	0,485	586,232	3,636	0	371	440	0,421	0,534	574,787	3,837	0
37844	1899	365	433	0,633	0,485	586,232	3,863	0	354	450	0,423	0,534	574,787	3,882	0
37864	1900	364	441	0,633	0,486	587,148	3,856	0	353	443	0,424	0,535	576,003	3,883	0
37884	1901	342	404	0,632	0,487	587,148	3,733	0	359	414	0,423	0,537	576,003	3,886	0
37904	1902	340	406	0,629	0,488	587,148	3,743	0	349	428	0,42	0,54	576,003	3,888	0
37924	1903	344	364	0,625	0,49	587,148	3,477	0	372	406	0,415	0,544	576,003	3,922	0
37944	1904	351	403	0,62	0,491	587,148	3,562	0	355	377	0,409	0,547	576,003	3,718	0
37964	1905	352	396	0,614	0,492	585,075	3,475	0	365	376	0,402	0,55	575,842	3,713	0
37984	1906	335	418	0,608	0,493	585,075	3,508	0	365	422	0,396	0,554	575,842	3,793	0
38004	1907	306	418	0,602	0,494	585,075	3,877	0	325	378	0,39	0,556	575,842	3,649	0
38024	1908	213	374	0,598	0,494	585,075	3,738	0	247	422	0,387	0,558	575,842	3,923	0
38044	1909	237	420	0,595	0,495	585,075	3,988	0	243	392	0,384	0,561	575,842	3,848	0
38064	1910	262	412	0,593	0,495	581,907	3,958	0	233	413	0,382	0,562	574,378	3,84	0
38083	1911	218	382	0,593	0,495	581,907	3,698	0	225	391	0,382	0,563	574,378	3,805	0	94	226	398
38103	1912	208	388	0,594	0,495	581,907	3,586	0	239	411	0,383	0,563	574,378	3,856	0	94	226	398
38123	1913	221	431	0,596	0,496	581,907	4,017	0	226	394	0,384	0,563	574,378	3,793	0	94	226	398
38143	1914	231	422	0,598	0,496	581,907	3,86	0	253	403	0,386	0,562	574,378	3,699	0	94	226	398
38163	1915	229	413	0,599	0,496	582,634	3,93	0	252	408	0,388	0,562	575,273	3,705	0	94	226	398
38183	1916	229	410	0,6	0,496	582,634	3,654	0	216	371	0,389	0,562	575,273	3,693	0	94	226	398
38203	1917	213	420	0,601	0,496	582,634	3,717	0	245	385	0,389	0,562	575,273	3,692	0	94	226	398
38223	1918	209	401	0,601	0,496	582,634	3,802	0	226	387	0,389	0,562	575,273	3,909	0	94	226	398
38243	1919	216	396	0,6	0,497	582,634	3,774	0	222	366	0,388	0,563	575,273	3,817	0	94	226	398
38263	1920	212	396	0,599	0,497	582,083	3,744	0	233	374	0,387	0,563	574,904	3,879	0	94	226	398
38283	1921	132	473	0,598	0,498	582,083	3,832	0	152	442	0,388	0,564	574,904	4,129	0
38303	1922	170	459	0,597	0,498	582,083	3,629	0	134	442	0,386	0,565	574,904	4,009	0
38323	1923	177	463	0,597	0,498	582,083	3,81	0	180	481	0,386	0,566	574,904	3,822	0	95	168	473
38342	1924	147	486	0,596	0,499	582,083	3,734	0	154	463	0,385	0,566	574,904	4,029	0	95	168	473
38362	1925	169	481	0,596	0,499	582,422	3,672	0	156	472	0,385	0,566	578,313	3,996	0	95	168	473
38382	1926	164	484	0,596	0,499	582,422	3,853	0	152	459	0,385	0,567	578,313	4,046	0	95	168	473
38402	1927	154	475	0,597	0,499	582,422	3,789	0	167	457	0,385	0,567	578,313	4,077	0	95	168	473
38422	1928	151	464	0,597	0,499	582,422	3,683	0	164	466	0,385	0,567	578,313	3,987	0	95	168	473
38442	1929	172	490	0,597	0,5	582,422	3,819	0	161	455	0,385	0,567	578,313	3,968	0	95	168	473
38462	1930	165	483	0,597	0,5	583,031	3,761	0	170	458	0,385	0,568	578,862	3,952	0	95	168	473
38482	1931	152	474	0,596	0,5	583,031	3,903	0	169	472	0,385	0,568	578,862	4,087	0	95	168	473
38502	1932	157	480	0,596	0,5	583,031	3,813	0	194	472	0,384	0,568	578,862	3,892	0	95	168	473
38522	1933	158	469	0,596	0,5	583,031	3,798	0	191	479	0,384	0,568	578,862	4,025	0	95	168	473
38542	1934	165	487	0,596	0,5	583,031	3,981	0	187	481	0,384	0,568	578,862	4,067	0	95	168	473
38562	1935	169	487	0,595	0,5	581,086	3,926	0	184	484	0,383	0,568	578,168	3,996	0	95	168	473
38582	1936	174	471	0,596	0,5	581,086	4,041	0	160	475	0,384	0,568	578,168	3,934	0	95	168	473
38602	1937	177	491	0,596	0,5	581,086	4,008	0	172	459	0,384	0,568	578,168	4,097	0	95	168	473
38622	1938	162	493	0,596	0,5	581,086	3,901	0	172	462	0,384	0,567	578,168	4,201	0	95	168	473
38642	1939	160	493	0,597	0,5	581,086	3,817	0	190	464	0,384	0,567	578,168	4,113	0	95	168	473
38662	1940	156	493	0,597	0,499	580,59	3,752	0	197	465	0,385	0,567	578,827	4,158	0	95	168	473
38681	1941	163	475	0,597	0,499	580,59	3,864	0	177	457	0,385	0,567	578,827	4,085	0	95	168	473
38701	1942	151	484	0,597	0,499	580,59	3,887	0	174	452	0,385	0,567	578,827	4,106	0	95	168	473
38721	1943	172	472	0,597	0,5	580,59	3,92	0	164	471	0,385	0,567	578,827	4,099	0	95	168	473
38741	1944	176	477	0,596	0,5	580,59	4,071	0	176	458	0,384	0,568	578,827	4,096	0	95	168	473
38761	1945	175	477	0,595	0,5	582,028	4,118	0	170	460	0,383	0,568	578,549	4,091	0	95	168	473
38781	1946	324	504	0,592	0,501	582,028	4,056	0	368	463	0,381	0,569	578,549	4,069	0
38801	1947	412	458	0,591	0,501	582,028	3,809	0	408	467	0,38	0,57	578,549	4,059	0	96	420	481
38821	1948	405	463	0,591	0,501	582,028	4,002	0	445	477	0,379	0,57	578,549	4,153	0	96	420	481
38841	1949	417	484	0,59	0,501	582,028	4,094	0	427	489	0,379	0,57	578,549	4,273	0	96	420	481
38861	1950	416	460	0,59	0,502	583,447	4,031	0	444	497	0,378	0,571	575,853	4,289	0	96	420	481
38881	1951	388	506	0,59	0,502	583,447	4,146	0	428	449	0,378	0,571	575,853	4,05	0	96	420	481
38901	1952	402	494	0,59	0,502	583,447	4,096	0	420	492	0,378	0,57	575,853	4,264	0	96	420	481
38921	1953	409	480	0,59	0,502	583,447	4,125	0	440	490	0,378	0,57	575,853	4,258	0	96	420	481
38941	1954	419	439	0,59	0,503	583,447	3,807	0	423	450	0,378	0,57	575,853	4,068	0
38960	1955	427	425	0,591	0,503	583,158	3,759	0	429	470	0,378	0,569	576,393	4,179	0
38980	1956	408	428	0,591	0,503	583,158	3,811	0	416	478	0,378	0,568	576,393	4,145	0
39000	1957	390	487	0,592	0,504	583,158	3,975	0	407	469	0,379	0,568	576,393	4,119	0
39020	1958	403	443	0,592	0,504	583,158	3,804	0	422	483	0,379	0,567	576,393	3,955	0
39040	1959	408	505	0,593	0,504	583,158	4,202	0	425	494	0,379	0,567	576,393	4,242	0
39060	1960	402	496	0,593	0,504	583,216	4,221	0	425	494	0,379	0,566	576,465	4,197	0
39080	1961	390	478	0,593	0,504	583,216	3,872	0	420	493	0,379	0,566	576,465	4,081	0
39100	1962	389	471	0,593	0,504	583,216	4,137	0	419	498	0,38	0,565	576,465	4,047	0
39120	1963	416	430	0,593	0,504	583,216	3,721	0	404	475	0,38	0,565	576,465	3,873	0	97	414	463
39140	1964	398	436	0,593	0,504	583,216	3,68	0	429	466	0,38	0,564	576,465	3,838	0	97	414	463
39160	1965	406	441	0,594	0,504	583,899	3,643	0	425	460	0,38	0,564	576,7	3,805	0	97	414	463
39180	1966	402	499	0,594	0,503	583,899	3,951	0	443	436	0,38	0,564	576,7	3,871	0	97	414	463
39200	1967	401	488	0,594	0,503	583,899	4,012	0	414	459	0,38	0,563	576,7	3,837	0	97	414	463
39220	1968	401	474	0,594	0,503	583,899	3,844	0	418	475	0,381	0,563	576,7	3,922	0	97	414	463
39240	1969	403	416	0,594	0,503	583,899	4,038	0	420	467	0,381	0,563	576,7	3,905	0
39259	1970	402	401	0,594	0,503	583,748	3,99	0	422	476	0,381	0,563	576,495	3,911	0
39279	1971	407	490	0,594	0,502	583,748	3,759	0	412	483	0,38	0,563	576,495	4,146	0	98	391	493
39299	1972	403	461	0,594	0,502	583,748	3,72	0	414	462	0,38	0,563	576,495	3,929	0	98	391	493
39319	1973	407	496	0,594	0,503	583,748	3,975	0	417	483	0,38	0,563	576,495	3,918	0	98	391	493
39339	1974	395	498	0,593	0,503	583,748	4,01	0	410	473	0,38	0,564	576,495	3,97	0	98	391	493
39359	1975	394	492	0,593	0,503	584,187	4,048	0	411	466	0,38	0,564	577,749	3,989	0	98	391	493
39379	1976	382	522	0,593	0,503	584,187	3,991	0	400	488	0,38	0,565	577,749	4,044	0	98	391	493
39399	1977	360	502	0,593	0,504	584,187	3,959	0	383	505	0,38	0,565	577,749	3,806	0	98	391	493
39419	1978	367	519	0,593	0,504	584,187	4,035	0	385	517	0,38	0,565	577,749	4,093	0	98	391	493
39439	1979	382	512	0,593	0,504	584,187	3,989	0	390	497	0,38	0,565	577,749	4,027	0	98	391	493
39459	1980	372	505	0,594	0,504	585,323	3,999	0	393	509	0,38	0,565	577,322	3,976	0	98	391	493
39479	1981	383	470	0,594	0,504	585,323	3,746	0	386	491	0,38	0,565	577,322	4,021	0	98	391	493
39499	1982	384	543	0,594	0,504	585,323	4,271	0	379	502	0,381	0,565	577,322	3,828	0
39519	1983	378	512	0,594	0,504	585,323	4,019	0	379	502	0,381	0,565	577,322	3,958	0
39538	1984	378	497	0,595	0,504	585,323	3,833	0	391	507	0,381	0,565	577,322	4,014	0
[truncated: 6,938 more rows]
