# Supplementary material for: Perception of Individual and Joint Action in Infants and Adults
Source: PLoS One. 2014 Sep 9;9(9):e107450. doi: 10.1371/journal.pone.0107450 (PMC4174902; doi:10.1371/journal.pone.0107450)
Supplement: Data S1 — Raw files of eye tracking data of all participants. (ZIP) [file pone.0107450.s001.zip › Turm2012b_09_16.csv]

Data properties:
Recording date: 09.08.2012
Recording time : 9:13:29:703 (corresponds to time 0)
Study: Turmbau2012b
Subject: Turm2012b_09_16
Recording: Turm2012b_09_16
Screen resolution: 800 x 600
Coordinate unit: Pixels
Filter settings:
Eye: Average
Fixation radius: 30
Min duration: 100
Timestamp	Number	GazepointX (L)	GazepointY (L)	CamX (L)	CamY (L)	Distance (L)	Pupil (L)	Validity (L)	GazepointX (R)	GazepointY (R)	CamX (R)	CamY (R)	Distance (R)	Pupil (R)	Validity (R)	Fixation	GazepointX	GazepointY	Event	Event Key	Data 1	Data 2	Description
20	1	-800	-600	-1	-1	-1	-1	4	-800	-600	-1	-1	-1	-1	4
40	2	-800	-600	-1	-1	-1	-1	4	-800	-600	-1	-1	-1	-1	4
60	3	-800	-600	-1	-1	-1	-1	4	-800	-600	-1	-1	-1	-1	4
80	4	-800	-600	0,336	0,589	-1	-1	4	-800	-600	0,336	0,589	-1	-1	4
100	5	-800	-600	-1	-1	-1	-1	4	-800	-600	-1	-1	-1	-1	4
120	6	568	340	0,334	0,591	543,152	3,379	1	415	345	0,334	0,591	543,152	3,379	3
140	7	-800	-600	-1	-1	-1	-1	4	-800	-600	-1	-1	-1	-1	4
160	8	552	377	0,336	0,592	543,152	3,182	1	397	381	0,336	0,592	543,152	3,182	3
180	9	553	374	0,337	0,593	545,405	3,195	1	399	378	0,337	0,593	545,405	3,195	3
200	10	548	387	0,338	0,593	545,405	3,323	1	393	391	0,338	0,593	545,405	3,323	3
220	11	543	393	0,339	0,593	545,405	3,433	1	387	396	0,339	0,593	545,405	3,433	3
240	12	569	281	0,339	0,595	545,405	3,284	1	418	289	0,339	0,595	545,405	3,284	3	1	578	266
260	13	583	258	0,339	0,595	545,405	3,13	1	433	268	0,339	0,595	545,405	3,13	3	1	578	266
280	14	584	238	0,339	0,596	543,763	3,123	1	436	250	0,339	0,596	543,763	3,123	3	1	578	266
300	15	568	263	0,338	0,597	543,763	3,341	1	419	272	0,338	0,597	543,763	3,341	3	1	578	266
320	16	576	269	0,337	0,598	543,763	3,259	1	427	278	0,337	0,598	543,763	3,259	3	1	578	266
339	17	582	268	0,337	0,599	543,763	3,467	1	432	278	0,337	0,599	543,763	3,467	3	1	578	266
359	18	575	270	0,336	0,6	543,763	3,307	1	425	279	0,336	0,6	543,763	3,307	3	1	578	266
379	19	576	272	0,337	0,602	541,931	3,304	1	427	281	0,337	0,602	541,931	3,304	3	1	578	266
399	20	590	291	0,337	0,602	541,931	3,309	1	439	300	0,337	0,602	541,931	3,309	3	1	578	266
419	21	573	276	0,337	0,603	541,931	3,509	1	423	285	0,337	0,603	541,931	3,509	3	1	578	266
439	22	572	258	0,337	0,603	541,931	3,275	1	423	268	0,337	0,603	541,931	3,275	3	1	578	266
459	23	583	283	0,337	0,603	541,931	3,523	1	433	292	0,337	0,603	541,931	3,523	3	1	578	266
479	24	586	267	0,338	0,604	543,644	3,46	1	436	277	0,338	0,604	543,644	3,46	3	1	578	266
499	25	579	244	0,338	0,604	543,644	3,478	1	430	255	0,338	0,604	543,644	3,478	3	1	578	266
519	26	584	267	0,338	0,605	543,644	3,316	1	434	277	0,338	0,605	543,644	3,316	3	1	578	266
539	27	571	269	0,338	0,606	543,644	3,46	1	422	278	0,338	0,606	543,644	3,46	3	1	578	266
559	28	555	330	0,338	0,606	543,644	3,565	1	403	336	0,338	0,606	543,644	3,565	3
579	29	-800	-600	0,546	0,553	-1	-1	4	-800	-600	0,338	0,606	-1	-1	4
598								5							5				ShowAVI	8	0	0	atFish.avi
599	30	-800	-600	0,338	0,607	-1	-1	4	414	297	0,338	0,607	548,203	3,464	0	2	413	299
619	31	408	296	0,546	0,555	550,995	3,588	0	421	289	0,338	0,608	548,203	3,39	0	2	413	299
638	32	395	309	0,546	0,555	550,995	3,501	0	397	309	0,338	0,608	548,203	3,361	0	2	413	299
658	33	400	316	0,546	0,556	550,995	3,661	0	414	300	0,338	0,609	548,203	3,448	0	2	413	299
678	34	395	322	0,545	0,557	550,998	3,657	0	412	299	0,337	0,609	549,626	3,41	0	2	413	299
698	35	413	299	0,545	0,557	550,998	3,51	0	423	292	0,337	0,61	549,626	3,613	0	2	413	299
718	36	409	291	0,545	0,557	550,998	3,465	0	418	295	0,337	0,61	549,626	3,248	0	2	413	299
738	37	408	304	0,545	0,558	550,998	3,467	0	417	301	0,336	0,61	549,626	3,451	0	2	413	299
758	38	400	307	0,545	0,558	550,998	3,828	0	445	274	0,336	0,611	549,626	3,476	0	2	413	299
778	39	395	306	0,544	0,559	551,539	3,836	0	443	277	0,336	0,612	548,309	3,492	0	2	413	299
798	40	401	308	0,544	0,56	551,539	3,537	0	419	288	0,336	0,612	548,309	3,473	0	2	413	299
818	41	427	302	0,544	0,56	551,539	3,626	0	431	286	0,336	0,613	548,309	3,46	0	2	413	299
838	42	408	293	0,544	0,56	551,539	3,572	0	399	280	0,336	0,613	548,309	3,283	0	2	413	299
858	43	415	315	0,544	0,561	551,539	3,658	0	404	302	0,336	0,614	548,309	3,44	0	2	413	299
878	44	422	313	0,544	0,562	549,901	3,64	0	399	304	0,336	0,614	545,543	3,359	0	2	413	299
897	45	411	330	0,544	0,562	549,901	3,785	0	428	300	0,335	0,615	545,543	3,393	0	2	413	299
917	46	424	315	0,544	0,562	549,901	3,563	0	406	325	0,335	0,615	545,543	3,548	0	2	413	299
937	47	401	293	0,544	0,562	549,901	3,562	0	398	320	0,335	0,615	545,543	3,61	0	2	413	299
957	48	417	294	0,544	0,563	549,901	3,561	0	432	319	0,335	0,615	545,543	3,616	0	2	413	299
977	49	407	293	0,544	0,563	552,369	3,575	0	421	316	0,335	0,616	546,534	3,628	0	2	413	299
997	50	409	292	0,544	0,563	552,369	3,588	0	428	303	0,335	0,616	546,534	3,503	0	2	413	299
1017	51	416	299	0,544	0,563	552,369	3,754	0	417	299	0,335	0,616	546,534	3,572	0	2	413	299
1037	52	406	291	0,543	0,563	552,369	3,655	0	404	284	0,335	0,616	546,534	3,49	0	2	413	299
1057	53	421	298	0,543	0,563	552,369	3,62	0	414	271	0,335	0,616	546,534	3,526	0	2	413	299
1077	54	419	296	0,543	0,563	552,058	3,679	0	408	263	0,335	0,616	546,573	3,543	0	2	413	299
1097	55	406	289	0,543	0,563	552,058	3,72	0	411	358	0,334	0,616	546,573	3,833	0	3	410	306
1117	56	413	280	0,543	0,563	552,058	3,504	0	411	318	0,334	0,616	546,573	3,529	0	3	410	306
1137	57	405	286	0,543	0,563	552,058	3,625	0	414	318	0,334	0,616	546,573	3,526	0	3	410	306
1157	58	426	328	0,543	0,564	552,058	3,774	0	393	313	0,334	0,616	546,573	3,585	0	3	410	306
1177	59	426	330	0,543	0,564	551,18	3,695	0	393	312	0,334	0,617	546,761	3,604	0	3	410	306
1197	60	404	290	0,543	0,563	551,18	3,65	0	409	306	0,334	0,616	546,761	3,621	0	3	410	306
1217	61	402	301	0,543	0,563	551,18	3,746	0	399	310	0,334	0,616	546,761	3,66	0	3	410	306
1237	62	428	303	0,543	0,563	551,18	3,64	0	409	345	0,334	0,617	546,761	3,667	0	3	410	306
1256	63	417	307	0,542	0,564	551,18	3,744	0	414	310	0,334	0,617	546,761	3,536	0	3	410	306
1277	64	424	311	0,542	0,564	550,939	3,707	0	411	321	0,334	0,617	547,007	3,552	0	3	410	306
1296	65	417	319	0,542	0,564	550,939	3,663	0	421	308	0,334	0,617	547,007	3,569	0	3	410	306
1317	66	408	310	0,542	0,564	550,939	3,764	0	431	277	0,334	0,617	547,007	3,551	0	3	410	306
1336	67	405	295	0,542	0,564	550,939	3,645	0	-800	-600	0,542	0,564	-1	-1	4	3	410	306
1357	68	410	298	0,542	0,564	550,939	3,688	0	400	313	0,334	0,617	547,007	3,618	0	3	410	306
1376	69	409	297	0,542	0,565	553,39	3,727	0	400	313	0,334	0,617	546,971	3,617	0	3	410	306
1397	70	406	309	0,543	0,565	553,39	3,82	0	399	298	0,334	0,617	546,971	3,518	0	3	410	306
1416	71	419	285	0,543	0,565	553,39	3,93	0	399	346	0,334	0,617	546,971	3,727	0	3	410	306
1437	72	405	278	0,543	0,565	553,39	3,857	0	421	299	0,334	0,617	546,971	3,695	0	3	410	306
1456	73	394	294	0,543	0,565	553,39	4,028	0	403	336	0,334	0,618	546,971	3,549	0	4	403	311
1477	74	397	298	0,543	0,565	551,608	4,024	0	411	316	0,334	0,618	547,464	3,65	0	4	403	311
1495	75	403	291	0,542	0,565	551,608	3,88	0	399	308	0,334	0,618	547,464	3,753	0	4	403	311
1517	76	418	284	0,542	0,566	551,608	3,924	0	441	313	0,334	0,618	547,464	3,89	0	4	403	311
1535	77	406	285	0,542	0,566	551,608	4,056	0	411	341	0,333	0,618	547,464	3,697	0	4	403	311
1557	78	401	280	0,542	0,566	551,608	3,974	0	389	349	0,333	0,618	547,464	3,846	0	4	403	311
1575	79	406	279	0,542	0,566	551,874	4,036	0	402	357	0,333	0,619	548,467	3,774	0	4	403	311
1597	80	402	296	0,542	0,566	551,874	4,076	0	401	310	0,333	0,619	548,467	3,576	0	4	403	311
1615	81	395	289	0,542	0,566	551,874	3,911	0	412	314	0,333	0,619	548,467	3,886	0	4	403	311
1637	82	398	316	0,542	0,566	551,874	3,945	0	380	333	0,333	0,619	548,467	3,822	0	4	403	311
1655	83	405	287	0,542	0,566	551,874	3,965	0	396	330	0,333	0,619	548,467	3,666	0	4	403	311
1675	84	403	294	0,542	0,566	552,852	3,991	0	394	326	0,333	0,619	548,566	3,813	0	4	403	311
1695	85	419	292	0,542	0,566	552,852	3,918	0	400	336	0,333	0,619	548,566	3,929	0	4	403	311
1715	86	413	292	0,542	0,566	552,852	4,162	0	402	317	0,333	0,619	548,566	3,854	0	4	403	311
1735	87	405	300	0,541	0,566	552,852	4,071	0	387	357	0,333	0,619	548,566	3,929	0	4	403	311
1755	88	410	300	0,541	0,566	552,852	3,844	0	399	340	0,333	0,619	548,566	3,897	0	4	403	311
1775	89	406	304	0,54	0,568	550,199	3,918	0	396	342	0,331	0,621	547,101	3,9	0	4	403	311
1795	90	551	318	0,538	0,568	550,199	4,234	0	560	342	0,33	0,621	547,101	3,82	0
1814	91	568	336	0,537	0,568	550,199	3,946	0	562	338	0,329	0,622	547,101	3,882	0
1834	92	549	374	0,537	0,568	550,199	4,157	0	539	372	0,329	0,622	547,101	3,831	0
1854	93	544	346	0,536	0,568	550,199	3,948	0	552	345	0,328	0,623	547,101	3,799	0
1874	94	546	362	0,536	0,568	549,162	4,012	0	545	354	0,328	0,623	545,112	3,802	0
1894	95	530	342	0,536	0,568	549,162	4,072	0	543	357	0,328	0,623	545,112	3,733	0
1914	96	561	342	0,536	0,568	549,162	4,115	0	561	354	0,328	0,623	545,112	3,932	0
1934	97	572	302	0,536	0,569	549,162	4,158	0	555	334	0,328	0,623	545,112	3,952	0
1954	98	544	350	0,536	0,569	549,162	4,041	0	568	353	0,328	0,623	545,112	3,819	0	5	549	364
1974	99	564	340	0,537	0,569	549,492	4,074	0	564	348	0,328	0,623	543,116	3,916	0	5	549	364
1994	100	-800	-600	0,329	0,623	-1	-1	4	564	354	0,329	0,623	543,116	3,853	0	5	549	364
2014	101	542	342	0,537	0,569	549,492	3,991	0	552	350	0,329	0,623	543,116	3,97	0	5	549	364
2034	102	525	379	0,537	0,569	549,492	4,145	0	549	350	0,329	0,623	543,116	3,904	0	5	549	364
2054	103	542	390	0,537	0,569	549,492	4,396	0	561	376	0,328	0,623	543,116	3,899	0	5	549	364
2074	104	536	400	0,537	0,569	550,626	4,592	0	553	376	0,328	0,623	542,395	3,89	0	5	549	364
2093	105	547	351	0,536	0,569	550,626	4,112	0	536	372	0,328	0,623	542,395	3,861	0	5	549	364
2113	106	533	389	0,536	0,569	550,626	4,212	0	561	355	0,328	0,623	542,395	3,741	0	5	549	364
2133	107	576	329	0,536	0,569	550,626	3,81	0	551	361	0,328	0,623	542,395	3,741	0
2153	108	532	376	0,536	0,569	550,626	4,117	0	556	370	0,328	0,623	542,395	3,868	0	6	544	368
2173	109	546	351	0,536	0,569	550,988	4,069	0	552	361	0,328	0,623	543,565	3,816	0	6	544	368
2193	110	532	374	0,537	0,569	550,988	3,97	0	545	383	0,328	0,623	543,565	3,779	0	6	544	368
2213	111	530	389	0,537	0,569	550,988	4,301	0	547	369	0,328	0,623	543,565	3,876	0	6	544	368
2233	112	557	347	0,537	0,569	550,988	3,971	0	540	383	0,328	0,623	543,565	3,731	0	6	544	368
2253	113	-800	-600	0,328	0,623	-1	-1	4	542	382	0,328	0,623	543,565	3,919	0	6	544	368
2273	114	-800	-600	0,537	0,569	-1	-1	4	541	379	0,328	0,623	542,892	3,881	0	6	544	368
2293	115	552	365	0,536	0,568	550,732	4,191	0	532	370	0,328	0,623	542,892	3,702	0	6	544	368
2313	116	528	330	0,536	0,568	550,732	3,846	0	563	375	0,328	0,623	542,892	3,803	0	6	544	368
2333	117	547	365	0,536	0,569	550,732	3,967	0	538	387	0,328	0,623	542,892	3,724	0	6	544	368
2353	118	-800	-600	0,328	0,623	-1	-1	4	550	360	0,328	0,623	542,892	3,765	0	6	544	368
2373	119	-800	-600	0,536	0,569	-1	-1	4	561	363	0,328	0,623	543,646	3,732	0	6	544	368
2393	120	540	367	0,536	0,569	550,602	4,122	0	547	373	0,328	0,623	543,646	3,857	0	6	544	368
2412	121	544	348	0,536	0,569	550,602	4,015	0	543	361	0,328	0,623	543,646	3,824	0	6	544	368
2432	122	542	346	0,536	0,569	550,602	4,149	0	541	394	0,328	0,623	543,646	3,839	0	6	544	368
2452	123	547	362	0,536	0,569	550,602	4,191	0	540	382	0,328	0,623	543,646	3,88	0	6	544	368
2472	124	545	351	0,536	0,569	550,405	4,175	0	540	384	0,328	0,623	544,163	3,872	0	6	544	368
2492	125	545	334	0,536	0,569	550,405	3,901	0	558	362	0,328	0,623	544,163	3,747	0	6	544	368
2512	126	556	347	0,536	0,569	550,405	4,061	0	543	356	0,328	0,623	544,163	3,899	0	6	544	368
2532	127	545	378	0,536	0,568	550,405	3,99	0	551	366	0,327	0,623	544,163	3,958	0	6	544	368
2535								5							5				Keyboard	3	39	0	Right
2552	128	562	350	0,536	0,568	550,405	4,019	0	522	392	0,327	0,623	544,163	3,883	0	6	544	368
2572	129	559	362	0,535	0,569	550,521	3,983	0	518	395	0,327	0,623	543,366	3,892	0	6	544	368
2592	130	535	378	0,535	0,569	550,521	4,149	0	539	365	0,327	0,624	543,366	3,629	0	6	544	368
2612	131	553	347	0,535	0,569	550,521	3,965	0	556	365	0,327	0,624	543,366	3,614	0	6	544	368
2632	132	538	381	0,535	0,569	550,521	3,965	0	545	371	0,327	0,624	543,366	3,787	0	6	544	368
2652	133	537	388	0,535	0,568	550,521	4,246	0	531	384	0,327	0,624	543,366	3,965	0	6	544	368
2672	134	542	381	0,535	0,569	550,836	4,164	0	537	385	0,327	0,624	545,612	4,045	0	6	544	368
2691	135	564	340	0,535	0,569	550,836	3,811	0	543	362	0,327	0,624	545,612	3,753	0
2711	136	544	356	0,535	0,568	550,836	4,11	0	536	371	0,327	0,624	545,612	3,665	0
2731	137	543	370	0,535	0,568	550,836	4,102	0	535	394	0,327	0,624	545,612	3,738	0
2751	138	531	367	0,535	0,568	550,836	3,867	0	525	397	0,326	0,623	545,612	3,762	0
2771	139	526	365	0,535	0,568	550,409	4,016	0	523	402	0,326	0,623	544,219	3,795	0
2791	140	566	347	0,535	0,568	550,409	3,983	0	546	379	0,326	0,624	544,219	3,767	0	7	540	374
2811	141	551	357	0,535	0,568	550,409	3,841	0	533	350	0,326	0,624	544,219	3,749	0	7	540	374
2831	142	549	367	0,534	0,568	550,409	3,959	0	560	359	0,326	0,624	544,219	3,792	0	7	540	374
2851	143	564	364	0,534	0,568	550,409	3,826	0	533	371	0,326	0,624	544,219	3,712	0	7	540	374
2871	144	555	362	0,534	0,568	550,96	3,863	0	543	358	0,326	0,624	544,311	3,71	0	7	540	374
2891	145	542	362	0,534	0,568	550,96	3,881	0	524	391	0,326	0,624	544,311	3,884	0	7	540	374
2911	146	556	346	0,534	0,568	550,96	3,865	0	548	389	0,325	0,624	544,311	3,809	0	7	540	374
2931	147	544	395	0,534	0,568	550,96	4,177	0	534	376	0,325	0,624	544,311	3,851	0	7	540	374
2951	148	510	429	0,534	0,568	550,96	4,397	0	541	365	0,325	0,624	544,311	3,643	0	7	540	374
2971	149	512	439	0,534	0,568	550,887	4,51	0	534	358	0,326	0,624	544,941	3,6	0	7	540	374
2987								5							5				ShowAVI	8	0	0	Interactive.avi
2991	150	535	378	0,534	0,568	550,887	4,165	0	543	351	0,326	0,623	544,941	3,719	0	8	540	366
3010	151	529	346	0,535	0,568	550,887	3,895	0	543	363	0,326	0,623	544,941	3,778	0	8	540	366
3030	152	534	383	0,535	0,568	550,887	3,886	0	554	350	0,326	0,623	544,941	3,56	0	8	540	366
3050	153	534	373	0,535	0,569	550,887	4,033	0	540	378	0,326	0,623	544,941	3,875	0	8	540	366
3070	154	533	366	0,535	0,569	550,437	3,882	0	543	379	0,327	0,623	545,317	3,838	0	8	540	366
3090	155	555	346	0,535	0,569	550,437	3,952	0	544	378	0,327	0,623	545,317	3,86	0	8	540	366
3110	156	530	409	0,535	0,569	550,437	4,128	0	532	380	0,327	0,623	545,317	3,567	0	9	539	381
3130	157	535	381	0,535	0,569	550,437	3,876	0	548	372	0,326	0,623	545,317	3,805	0	9	539	381
3150	158	540	388	0,535	0,569	550,437	3,851	0	550	379	0,326	0,623	545,317	3,912	0	9	539	381
3170	159	544	394	0,535	0,569	550,446	3,827	0	552	378	0,327	0,623	544,535	3,824	0	9	539	381
3190	160	521	377	0,535	0,569	550,446	3,845	0	532	366	0,327	0,623	544,535	3,799	0	9	539	381
3210	161	530	374	0,535	0,569	550,446	3,93	0	546	377	0,327	0,623	544,535	3,824	0	9	539	381
3230	162	527	408	0,535	0,569	550,446	4,202	0	550	375	0,327	0,623	544,535	3,717	0	9	539	381
3250	163	547	335	0,535	0,569	550,446	3,86	0	538	364	0,327	0,623	544,535	3,737	0
3270	164	551	339	0,535	0,569	550,177	3,969	0	546	369	0,327	0,623	544,108	3,754	0
3290	165	549	382	0,535	0,569	550,177	3,9	0	530	390	0,326	0,623	544,108	3,793	0	10	539	374
3309	166	540	390	0,535	0,569	550,177	3,947	0	547	366	0,326	0,624	544,108	3,741	0	10	539	374
3329	167	544	382	0,535	0,569	550,177	3,899	0	526	405	0,326	0,624	544,108	3,694	0	10	539	374
3349	168	542	360	0,535	0,569	550,177	3,957	0	532	373	0,326	0,624	544,108	3,664	0	10	539	374
3369	169	541	358	0,534	0,569	551,753	3,955	0	534	388	0,326	0,623	543,573	3,631	0	10	539	374
3389	170	546	365	0,534	0,569	551,753	3,813	0	534	376	0,325	0,623	543,573	3,833	0	10	539	374
3409	171	544	372	0,534	0,569	551,753	4,065	0	547	384	0,325	0,623	543,573	3,704	0	10	539	374
3429	172	551	345	0,535	0,569	551,753	3,862	0	518	375	0,326	0,624	543,573	3,62	0	10	539	374
3449	173	532	400	0,535	0,569	551,753	4,024	0	534	384	0,326	0,624	543,573	3,818	0
3469	174	532	400	0,535	0,569	551,335	3,94	0	534	380	0,326	0,624	544,018	3,734	0
3489	175	562	399	0,535	0,57	551,335	3,824	0	544	426	0,326	0,624	544,018	3,639	0
3509	176	562	402	0,534	0,57	551,335	3,823	0	551	421	0,326	0,625	544,018	3,59	0
3529	177	574	341	0,534	0,57	551,335	4	0	563	386	0,325	0,625	544,018	3,543	0
3549	178	543	422	0,534	0,57	551,335	3,932	0	540	423	0,325	0,625	544,018	3,562	0
3569	179	545	410	0,534	0,57	551,747	3,988	0	546	412	0,325	0,625	543,594	3,534	0
3588	180	588	351	0,533	0,57	551,747	3,86	0	543	422	0,325	0,625	543,594	3,518	0
3608	181	558	421	0,533	0,57	551,747	3,867	0	560	405	0,325	0,625	543,594	3,628	0
3628	182	560	388	0,533	0,57	551,747	3,722	0	558	416	0,325	0,625	543,594	3,52	0
3648	183	621	337	0,533	0,57	551,747	3,66	0	558	416	0,324	0,625	543,594	3,611	0
3668	184	610	363	0,533	0,57	551,347	3,596	0	559	414	0,324	0,625	545,022	3,578	0
3688	185	559	416	0,533	0,57	551,347	3,934	0	547	456	0,324	0,625	545,022	3,657	0	11	561	404
3708	186	549	430	0,533	0,57	551,347	3,943	0	564	398	0,324	0,626	545,022	3,627	0	11	561	404
3728	187	571	369	0,533	0,57	551,347	3,617	0	558	427	0,325	0,626	545,022	3,54	0	11	561	404
3748	188	565	408	0,533	0,57	551,347	3,68	0	566	403	0,325	0,626	545,022	3,522	0	11	561	404
3768	189	567	399	0,534	0,57	551,92	3,746	0	564	415	0,325	0,626	544,09	3,499	0	11	561	404
3788	190	562	433	0,534	0,57	551,92	3,844	0	568	407	0,325	0,626	544,09	3,544	0	11	561	404
3808	191	559	398	0,534	0,57	551,92	3,841	0	561	404	0,325	0,626	544,09	3,675	0	11	561	404
3828	192	588	373	0,533	0,57	551,92	3,785	0	563	414	0,324	0,626	544,09	3,551	0	11	561	404
3848	193	538	398	0,533	0,57	551,92	3,876	0	569	397	0,324	0,625	544,09	3,56	0	11	561	404
3868	194	542	390	0,533	0,57	551,879	3,863	0	565	398	0,324	0,625	543,626	3,593	0	11	561	404
3888	195	546	409	0,533	0,57	551,879	3,884	0	570	419	0,324	0,625	543,626	3,635	0	11	561	404
3908	196	570	386	0,533	0,57	551,879	3,793	0	561	425	0,324	0,625	543,626	3,522	0	11	561	404
3927	197	558	411	0,533	0,57	551,879	3,641	0	553	402	0,324	0,625	543,626	3,684	0	11	561	404
3947	198	506	314	0,534	0,568	551,879	3,79	0	508	318	0,326	0,623	543,626	3,382	0
3967	199	506	311	0,535	0,567	544,861	3,693	0	494	310	0,327	0,621	541,109	3,375	0
3987	200	457	170	0,535	0,566	544,861	3,632	0	466	184	0,327	0,62	541,109	3,47	0	12	468	191
4007	201	473	172	0,535	0,565	544,861	3,706	0	474	177	0,327	0,62	541,109	3,514	0	12	468	191
4027	202	468	178	0,535	0,565	544,861	3,671	0	480	205	0,326	0,62	541,109	3,467	0	12	468	191
4047	203	477	175	0,536	0,565	544,861	3,65	0	456	195	0,327	0,62	541,109	3,428	0	12	468	191
4067	204	476	175	0,536	0,565	546,112	3,688	0	464	200	0,327	0,62	540,664	3,432	0	12	468	191
4087	205	462	160	0,536	0,565	546,112	3,649	0	470	194	0,327	0,62	540,664	3,458	0	12	468	191
4107	206	476	178	0,535	0,565	546,112	3,634	0	476	187	0,326	0,62	540,664	3,49	0	12	468	191
4127	207	471	188	0,535	0,565	546,112	3,689	0	475	191	0,326	0,62	540,664	3,492	0	12	468	191
4147	208	476	193	0,535	0,565	546,112	3,63	0	483	191	0,326	0,62	540,664	3,421	0	12	468	191
4167	209	476	196	0,535	0,566	546,626	3,65	0	485	192	0,326	0,62	540,237	3,432	0	12	468	191
4186	210	463	183	0,535	0,565	546,611	3,763	0	474	199	0,326	0,62	540,237	3,444	0	12	468	191
4206	211	465	181	0,535	0,565	548,853	3,653	0	476	192	0,326	0,62	540,237	3,578	0	12	468	191
4226	212	-800	-600	0,326	0,62	-1	-1	4	466	199	0,326	0,62	540,237	3,632	0	12	468	191
4246	213	-800	-600	0,326	0,62	-1	-1	4	461	188	0,326	0,62	540,237	3,513	0	12	468	191
4266	214	-800	-600	0,535	0,566	-1	-1	4	455	188	0,327	0,62	540,581	3,601	0	12	468	191
4286	215	467	193	0,535	0,565	543,173	3,57	0	474	211	0,326	0,62	540,581	3,769	0	12	468	191
4306	216	463	202	0,535	0,565	543,173	3,638	0	467	203	0,326	0,619	540,581	3,626	0	12	468	191
4326	217	464	195	0,535	0,565	543,173	3,725	0	472	217	0,326	0,619	540,581	3,586	0	12	468	191
4346	218	455	195	0,535	0,565	543,173	3,632	0	470	213	0,326	0,619	540,581	3,568	0	12	468	191
4366	219	453	195	0,535	0,566	544,465	3,667	0	472	215	0,327	0,62	539,621	3,544	0	12	468	191
4386	220	516	321	0,534	0,568	544,465	3,75	0	531	332	0,326	0,622	539,621	3,364	0
4406	221	555	389	0,533	0,569	544,465	3,622	0	555	391	0,325	0,624	539,621	3,531	0
4426	222	550	420	0,533	0,57	544,465	3,643	0	555	445	0,325	0,625	539,621	3,478	0
4446	223	564	407	0,533	0,57	544,465	3,557	0	552	431	0,325	0,626	539,621	3,428	0
4466	224	568	417	0,533	0,57	551,948	3,589	0	557	413	0,325	0,626	544,342	3,533	0
4486	225	561	397	0,533	0,57	551,948	3,84	0	560	395	0,324	0,626	544,342	3,417	0
4505	226	575	378	0,533	0,57	551,948	3,648	0	557	397	0,325	0,626	544,342	3,579	0
4525	227	553	428	0,534	0,57	551,948	3,735	0	568	410	0,325	0,626	544,342	3,453	0
4545	228	580	384	0,534	0,571	551,948	3,585	0	559	427	0,325	0,626	544,342	3,538	0
4565	229	571	405	0,534	0,571	549,828	3,58	0	561	434	0,325	0,626	544,921	3,487	0
4585	230	552	437	0,534	0,571	549,828	3,736	0	562	424	0,325	0,626	544,921	3,644	0
4605	231	557	399	0,534	0,571	549,828	3,662	0	565	393	0,325	0,626	544,921	3,443	0	13	558	415
4625	232	557	412	0,534	0,571	549,828	3,599	0	552	425	0,325	0,626	544,921	3,349	0	13	558	415
4645	233	572	386	0,534	0,571	549,828	3,566	0	547	409	0,325	0,626	544,921	3,461	0	13	558	415
4665	234	579	383	0,534	0,571	552,122	3,546	0	543	401	0,326	0,626	544,076	3,431	0	13	558	415
4685	235	552	409	0,534	0,571	552,122	3,605	0	568	405	0,326	0,627	544,076	3,292	0	13	558	415
4705	236	609	348	0,535	0,571	552,122	3,62	0	539	415	0,326	0,627	544,076	3,38	0	13	558	415
4725	237	560	417	0,535	0,572	552,122	3,618	0	566	396	0,326	0,627	544,076	3,43	0	13	558	415
4745	238	538	430	0,535	0,572	552,122	3,609	0	559	410	0,326	0,627	544,076	3,602	0	13	558	415
4765	239	554	420	0,534	0,572	550,609	3,607	0	552	410	0,326	0,627	544,655	3,687	0	13	558	415
4784	240	583	399	0,534	0,572	550,609	3,561	0	537	427	0,326	0,627	544,655	3,409	0	13	558	415
4804	241	556	411	0,535	0,572	550,609	3,576	0	534	430	0,326	0,627	544,655	3,401	0	13	558	415
4824	242	555	440	0,535	0,572	550,609	3,692	0	560	408	0,326	0,627	544,655	3,33	0	13	558	415
4844	243	554	427	0,535	0,572	550,609	3,606	0	559	408	0,326	0,627	544,655	3,486	0	13	558	415
4864	244	554	442	0,535	0,572	550,657	3,647	0	557	410	0,326	0,627	543,448	3,463	0	13	558	415
4884	245	565	422	0,534	0,572	550,657	3,51	0	550	423	0,325	0,627	543,448	3,454	0	13	558	415
4904	246	555	413	0,534	0,572	550,657	3,577	0	560	417	0,325	0,627	543,448	3,418	0	13	558	415
4924	247	560	419	0,534	0,571	550,657	3,558	0	554	424	0,325	0,628	543,448	3,487	0	13	558	415
4944	248	589	392	0,533	0,571	550,657	3,619	0	538	431	0,324	0,628	543,448	3,269	0	13	558	415
4964	249	588	387	0,533	0,571	551,061	3,63	0	541	430	0,324	0,628	544,087	3,256	0	13	558	415
4984	250	558	409	0,533	0,571	551,061	3,465	0	564	409	0,324	0,628	544,087	3,415	0	13	558	415
5004	251	568	410	0,532	0,571	551,061	3,635	0	545	430	0,324	0,628	544,087	3,403	0	13	558	415
5024	252	552	454	0,532	0,571	551,061	3,738	0	568	417	0,323	0,627	544,087	3,577	0	13	558	415
5044	253	551	447	0,532	0,571	551,061	3,601	0	534	444	0,323	0,627	544,087	3,42	0	13	558	415
5064	254	550	440	0,533	0,571	550,611	3,621	0	541	444	0,324	0,626	544,515	3,461	0	13	558	415
5084	255	555	438	0,533	0,571	550,611	3,691	0	564	421	0,324	0,625	544,515	3,444	0	13	558	415
5103	256	566	426	0,534	0,571	550,611	3,669	0	544	441	0,325	0,624	544,515	3,509	0	13	558	415
5123	257	573	409	0,536	0,57	550,611	3,542	0	550	409	0,327	0,623	544,515	3,505	0	13	558	415
5143	258	567	406	0,538	0,57	550,611	3,457	0	575	403	0,328	0,621	544,515	3,417	0	13	558	415
5163	259	569	401	0,54	0,57	551,246	3,416	0	567	400	0,331	0,62	544,002	3,443	0	13	558	415
5183	260	568	414	0,542	0,57	551,246	3,505	0	561	450	0,333	0,619	544,002	3,407	0
5203	261	558	400	0,544	0,57	551,246	3,496	0	550	441	0,334	0,618	544,002	3,456	0
5223	262	584	375	0,545	0,57	551,246	3,486	0	561	419	0,335	0,617	544,002	3,511	0
5243	263	616	366	0,545	0,57	551,246	3,619	0	583	397	0,335	0,616	544,002	3,441	0
5263	264	-800	-600	-1	-1	-1	-1	4	-800	-600	-1	-1	-1	-1	4
5283	265	663	336	0,543	0,568	551,246	3,697	0	-800	-600	0,543	0,568	-1	-1	4	14	651	330
5303	266	663	321	0,542	0,568	551,246	3,756	0	-800	-600	0,542	0,568	-1	-1	4	14	651	330
5323	267	668	307	0,541	0,568	551,081	3,796	0	-800	-600	0,332	0,616	-1	-1	4	14	651	330
5343	268	670	326	0,541	0,568	551,081	3,877	0	633	326	0,332	0,616	535,976	3,388	0	14	651	330
5363	269	686	315	0,54	0,567	551,081	3,773	0	632	325	0,331	0,616	535,976	3,443	0	14	651	330
5382	270	676	350	0,54	0,567	551,081	3,761	0	631	336	0,33	0,616	535,976	3,479	0	14	651	330
5402	271	668	313	0,54	0,567	551,081	3,778	0	628	346	0,331	0,616	535,976	3,575	0	14	651	330
5422	272	675	322	0,54	0,567	551,4	3,778	0	630	348	0,331	0,616	537,751	3,638	0	14	651	330
5442	273	675	321	0,541	0,566	551,4	3,878	0	634	341	0,331	0,615	537,751	3,499	0	14	651	330
5462	274	661	301	0,541	0,566	551,4	3,733	0	618	338	0,332	0,614	537,751	3,593	0	14	651	330
5482	275	656	321	0,542	0,566	551,4	3,735	0	641	358	0,332	0,614	537,751	3,558	0	14	651	330
5502	276	682	322	0,542	0,566	551,4	3,675	0	632	344	0,333	0,614	537,751	3,614	0	14	651	330
5522	277	672	319	0,542	0,566	550,843	3,653	0	629	348	0,333	0,614	538,094	3,612	0	14	651	330
5542	278	671	305	0,542	0,566	550,843	3,864	0	622	341	0,332	0,614	538,094	3,423	0	14	651	330
5562	279	679	300	0,541	0,566	550,843	3,867	0	635	357	0,332	0,614	538,094	3,506	0	14	651	330
5582	280	691	311	0,541	0,566	550,843	3,611	0	633	375	0,332	0,614	538,094	3,628	0	14	651	330
5602	281	673	295	0,541	0,566	550,843	3,588	0	625	349	0,331	0,614	538,094	3,509	0	14	651	330
5622	282	678	299	0,54	0,566	549,292	3,556	0	631	363	0,331	0,615	537,858	3,549	0	14	651	330
5642	283	681	310	0,54	0,566	549,292	3,923	0	633	353	0,331	0,614	537,858	3,532	0	14	651	330
5662	284	685	322	0,539	0,566	549,292	3,763	0	634	354	0,33	0,615	537,858	3,489	0	14	651	330
5681	285	663	313	0,539	0,566	549,292	3,725	0	611	361	0,33	0,615	537,858	3,495	0	14	651	330
5702	286	668	297	0,539	0,566	549,292	4,043	0	620	366	0,33	0,615	537,858	3,463	0	14	651	330
5721	287	663	299	0,539	0,567	549,11	3,962	0	613	370	0,33	0,615	536,974	3,451	0	14	651	330
5741	288	680	304	0,539	0,567	549,11	3,787	0	622	360	0,33	0,615	536,974	3,58	0	14	651	330
5761	289	673	314	0,539	0,567	549,11	3,785	0	636	359	0,33	0,615	536,974	3,524	0	14	651	330
5781	290	669	319	0,539	0,567	549,11	3,807	0	622	365	0,33	0,615	536,974	3,619	0	14	651	330
5801	291	678	301	0,539	0,567	549,11	3,819	0	631	353	0,33	0,616	536,974	3,653	0	14	651	330
5821	292	669	312	0,539	0,568	545,841	3,804	0	630	349	0,329	0,616	541,093	3,682	0	14	651	330
5841	293	659	326	0,538	0,568	545,841	3,826	0	627	358	0,329	0,616	541,093	3,649	0	14	651	330
5861	294	666	328	0,538	0,568	545,841	3,781	0	632	342	0,329	0,616	541,093	3,613	0	14	651	330
5881	295	675	300	0,538	0,568	545,841	3,85	0	628	361	0,328	0,616	541,093	3,535	0	14	651	330
5901	296	672	297	0,538	0,568	545,841	3,946	0	640	353	0,328	0,616	541,093	3,584	0	14	651	330
5921	297	675	288	0,538	0,568	549,929	3,979	0	643	349	0,328	0,617	541,81	3,553	0	14	651	330
5941	298	655	298	0,537	0,568	549,384	4,118	0	626	359	0,328	0,616	541,81	3,689	0	14	651	330
5960	299	712	287	0,537	0,568	549,388	3,711	0	638	344	0,328	0,616	541,81	3,616	0	15	634	332
5980	300	670	283	0,537	0,568	549,749	3,637	0	629	362	0,328	0,617	541,81	3,635	0	15	634	332
6000	301	671	289	0,537	0,568	549,756	3,837	0	620	355	0,327	0,617	541,81	3,554	0	15	634	332
6020	302	666	298	0,537	0,569	541,477	3,798	0	622	352	0,327	0,617	541,063	3,536	0	15	634	332
6040	303	671	287	0,537	0,568	541,477	3,851	0	632	350	0,327	0,617	541,063	3,689	0	15	634	332
6060	304	662	307	0,537	0,568	541,477	3,794	0	617	354	0,327	0,617	541,063	3,575	0	15	634	332
6080	305	654	322	0,537	0,568	541,477	3,881	0	628	343	0,328	0,618	541,063	3,544	0	15	634	332
6100	306	673	310	0,537	0,569	541,477	3,831	0	631	372	0,328	0,618	541,063	3,64	0	15	634	332
6120	307	672	313	0,537	0,569	543,785	3,838	0	620	377	0,328	0,619	536,541	3,542	0	15	634	332
6140	308	661	303	0,537	0,569	543,785	3,914	0	620	355	0,328	0,619	536,541	3,617	0	15	634	332
6160	309	658	318	0,537	0,569	543,785	3,833	0	610	358	0,328	0,619	536,541	3,704	0	15	634	332
6180	310	662	307	0,538	0,57	543,785	3,964	0	615	376	0,328	0,619	536,541	3,669	0	15	634	332
6200	311	641	323	0,538	0,57	543,785	4,077	0	593	349	0,328	0,62	536,541	3,582	0	15	634	332
6220	312	642	317	0,537	0,571	547,161	4,106	0	600	346	0,328	0,621	543,744	3,66	0	15	634	332
6240	313	645	311	0,537	0,571	547,161	3,862	0	619	341	0,328	0,621	543,744	3,691	0	15	634	332
6260	314	662	296	0,537	0,571	547,161	3,847	0	604	364	0,328	0,621	543,744	3,762	0	15	634	332
6280	315	633	319	0,537	0,571	547,161	3,839	0	617	366	0,328	0,621	543,744	3,725	0	15	634	332
6299	316	625	321	0,537	0,571	547,161	3,857	0	611	343	0,327	0,621	543,744	3,777	0	15	634	332
6319	317	625	323	0,536	0,571	546,873	3,845	0	605	355	0,327	0,622	544,097	3,772	0	15	634	332
6339	318	627	314	0,536	0,571	546,873	4,05	0	603	336	0,327	0,622	544,097	3,714	0	15	634	332
6359	319	516	327	0,537	0,571	546,873	3,957	0	568	344	0,328	0,623	544,097	3,685	0
6379	320	509	346	0,538	0,571	546,873	3,86	0	524	344	0,329	0,623	544,097	3,726	0
6399	321	480	348	0,537	0,571	546,873	3,973	0	497	371	0,329	0,623	544,097	3,748	0
6419	322	463	346	0,537	0,572	550,37	3,971	0	472	378	0,329	0,623	544,369	3,749	0
6439	323	481	380	0,537	0,572	550,37	4,104	0	490	381	0,328	0,623	544,369	3,73	0
6459	324	481	347	0,537	0,572	550,37	3,928	0	510	356	0,328	0,623	544,369	3,899	0
6479	325	492	373	0,537	0,572	550,37	3,988	0	494	394	0,328	0,623	544,369	3,852	0	16	493	360
6499	326	487	366	0,537	0,572	550,37	3,913	0	489	379	0,328	0,623	544,369	3,944	0	16	493	360
6519	327	490	354	0,537	0,572	551,102	3,933	0	494	377	0,328	0,623	543,477	3,937	0	16	493	360
6539	328	481	390	0,538	0,572	551,102	4,209	0	506	348	0,328	0,623	543,477	3,835	0	16	493	360
6559	329	483	333	0,538	0,572	551,102	4,083	0	492	364	0,328	0,623	543,477	3,835	0	16	493	360
6578	330	503	343	0,538	0,572	551,102	4,033	0	508	352	0,328	0,624	543,477	3,906	0	16	493	360
6598	331	484	369	0,537	0,573	551,102	4,092	0	484	378	0,328	0,624	543,477	3,863	0
6618	332	490	342	0,537	0,573	550,7	4,076	0	487	377	0,328	0,624	544,736	3,892	0
6638	333	509	389	0,537	0,573	550,7	4,054	0	475	393	0,328	0,624	544,736	3,837	0
6658	334	507	381	0,537	0,573	550,7	4,097	0	464	385	0,328	0,624	544,736	3,805	0
6678	335	488	397	0,537	0,573	550,7	4,028	0	497	367	0,328	0,624	544,736	3,639	0
6698	336	398	418	0,538	0,573	550,7	3,87	0	396	380	0,329	0,625	544,736	3,631	0
6718	337	381	417	0,539	0,573	553,333	3,876	0	392	372	0,33	0,625	545,226	3,626	0
6738	338	421	388	0,539	0,573	553,333	3,733	0	394	375	0,33	0,624	545,226	3,647	0
6758	339	389	402	0,539	0,573	553,333	3,794	0	399	401	0,33	0,624	545,226	3,678	0
6778	340	380	385	0,539	0,573	553,333	3,948	0	385	381	0,33	0,625	545,226	3,648	0
6798	341	409	422	0,539	0,573	553,333	3,927	0	403	420	0,33	0,625	545,226	3,812	0
6818	342	389	424	0,539	0,573	552,532	3,9	0	400	420	0,33	0,624	545,244	3,834	0
6838	343	434	316	0,539	0,573	552,532	3,361	0	387	407	0,33	0,625	545,244	3,762	0
6858	344	387	384	0,539	0,573	552,532	3,946	0	392	412	0,33	0,625	545,244	3,675	0	17	391	405
6877	345	382	386	0,539	0,573	552,532	3,911	0	403	413	0,33	0,625	545,244	3,915	0	17	391	405
6897	346	394	418	0,539	0,573	552,532	3,891	0	361	392	0,33	0,625	545,244	3,621	0	17	391	405
6917	347	395	430	0,539	0,573	552,432	3,902	0	364	392	0,33	0,625	546,456	3,691	0	17	391	405
6937	348	380	410	0,538	0,573	552,432	3,982	0	383	423	0,329	0,625	546,456	3,945	0	17	391	405
6957	349	391	413	0,538	0,573	552,432	3,817	0	388	407	0,329	0,625	546,456	3,766	0	17	391	405
6977	350	394	398	0,538	0,573	552,432	3,882	0	385	404	0,329	0,625	546,456	3,609	0	17	391	405
6997	351	388	422	0,538	0,573	552,432	3,885	0	411	392	0,329	0,625	546,456	3,681	0	17	391	405
7017	352	388	421	0,538	0,573	551,722	3,882	0	415	388	0,329	0,625	545,017	3,591	0	17	391	405
7038	353	384	402	0,538	0,573	551,722	3,801	0	397	420	0,329	0,625	545,017	3,789	0	17	391	405
7057	354	386	402	0,538	0,573	551,722	3,818	0	397	413	0,329	0,625	545,017	3,789	0	17	391	405
7077	355	389	412	0,538	0,573	551,722	4,015	0	384	418	0,329	0,625	545,017	3,783	0	17	391	405
7097	356	389	425	0,539	0,573	551,722	3,79	0	403	384	0,329	0,625	545,017	3,5	0	17	391	405
7117	357	391	429	0,539	0,573	552,445	3,852	0	400	378	0,329	0,625	545,554	3,477	0	17	391	405
7137	358	381	418	0,539	0,573	552,445	3,742	0	401	387	0,329	0,625	545,554	3,558	0	17	391	405
7157	359	379	404	0,538	0,573	552,445	3,82	0	391	397	0,329	0,625	545,554	3,602	0	17	391	405
7176	360	400	428	0,538	0,573	552,445	3,938	0	406	379	0,329	0,625	545,554	3,8	0	17	391	405
7197	361	388	396	0,538	0,573	552,445	3,709	0	398	403	0,329	0,625	545,554	3,752	0	17	391	405
7216	362	393	400	0,538	0,573	552,479	3,775	0	397	398	0,329	0,625	545,955	3,706	0	17	391	405
7237	363	393	431	0,538	0,573	552,479	3,925	0	394	426	0,328	0,626	545,955	3,795	0	18	391	419
7256	364	371	405	0,537	0,573	552,479	3,871	0	400	415	0,328	0,626	545,955	3,725	0	18	391	419
7278	365	395	427	0,537	0,573	552,479	3,848	0	406	420	0,328	0,625	545,955	3,77	0	18	391	419
7296	366	392	440	0,537	0,573	552,479	3,821	0	390	413	0,328	0,625	545,955	3,73	0	18	391	419
7317	367	388	434	0,538	0,573	551,068	3,787	0	393	414	0,328	0,625	545,653	3,744	0	18	391	419
7336	368	408	422	0,538	0,573	551,068	3,858	0	399	421	0,329	0,626	545,653	3,712	0	18	391	419
7357	369	393	431	0,538	0,573	551,068	3,874	0	370	412	0,329	0,626	545,653	3,646	0	18	391	419
7376	370	404	399	0,538	0,573	551,068	3,898	0	391	406	0,329	0,626	545,653	3,531	0	18	391	419
7397	371	379	404	0,539	0,573	551,068	3,911	0	385	443	0,329	0,625	545,653	3,919	0	18	391	419
7416	372	379	398	0,539	0,573	551,959	3,931	0	375	439	0,329	0,625	545,768	3,875	0	18	391	419
7437	373	376	400	0,538	0,573	551,959	3,916	0	386	412	0,329	0,626	545,768	3,573	0	18	391	419
7456	374	403	462	0,538	0,573	551,959	4,049	0	398	397	0,328	0,626	545,768	3,592	0	18	391	419
7477	375	404	428	0,538	0,573	551,959	3,826	0	391	444	0,328	0,625	545,768	3,727	0	18	391	419
7495	376	396	406	0,538	0,573	551,959	3,753	0	381	409	0,328	0,625	545,768	3,604	0	18	391	419
7517	377	395	430	0,537	0,573	551,391	3,746	0	384	413	0,328	0,625	545,251	3,651	0	18	391	419
7535	378	391	416	0,538	0,573	551,391	3,846	0	406	427	0,328	0,625	545,251	3,72	0	18	391	419
7557	379	376	394	0,538	0,573	551,391	3,827	0	390	417	0,328	0,625	545,251	3,676	0	18	391	419
7575	380	391	401	0,538	0,573	551,391	3,915	0	386	433	0,328	0,625	545,251	3,827	0	18	391	419
7595	381	399	432	0,538	0,573	551,391	3,906	0	402	419	0,328	0,626	545,251	3,669	0	18	391	419
7615	382	396	425	0,538	0,573	550,463	3,892	0	393	424	0,328	0,626	545,916	3,722	0	18	391	419
7635	383	485	316	0,536	0,573	550,463	4,109	0	499	363	0,327	0,625	545,916	3,751	0
7655	384	608	265	0,533	0,572	550,463	3,874	0	-800	-600	0,533	0,572	-1	-1	4
7675	385	618	268	0,533	0,572	550,463	3,805	0	-800	-600	0,533	0,572	-1	-1	4
7695	386	640	226	0,532	0,572	550,463	3,728	0	-800	-600	0,532	0,572	-1	-1	4
7715	387	647	221	0,531	0,572	546,092	3,628	0	-800	-600	0,323	0,626	-1	-1	4
7735	388	609	274	0,53	0,572	546,092	3,756	0	586	291	0,321	0,627	540,25	3,537	0	19	603	272
7755	389	605	250	0,529	0,572	546,092	3,667	0	574	285	0,32	0,627	540,25	3,534	0	19	603	272
7775	390	615	270	0,528	0,572	546,092	3,853	0	578	291	0,319	0,627	540,25	3,693	0	19	603	272
7794	391	605	284	0,528	0,572	546,092	3,881	0	586	277	0,319	0,627	540,25	3,644	0	19	603	272
7814	392	609	274	0,528	0,573	549,043	3,929	0	582	274	0,319	0,627	542,28	3,705	0	19	603	272
7834	393	610	238	0,529	0,572	549,043	3,758	0	596	275	0,32	0,627	542,28	3,635	0	19	603	272
7854	394	629	264	0,529	0,572	549,043	3,933	0	589	280	0,32	0,626	542,28	3,484	0	19	603	272
7874	395	633	264	0,53	0,572	549,043	3,757	0	604	290	0,321	0,626	542,28	3,607	0	19	603	272
7894	396	619	256	0,531	0,572	549,043	3,748	0	601	289	0,321	0,626	542,28	3,73	0	19	603	272
7914	397	630	253	0,531	0,573	548,866	3,789	0	601	290	0,321	0,627	539,915	3,678	0	19	603	272
7934	398	698	294	0,53	0,574	548,869	3,912	0	629	324	0,321	0,627	539,915	3,656	0	20	666	316
7954	399	716	268	0,529	0,573	548,866	3,922	0	653	346	0,32	0,628	539,915	3,685	0	20	666	316
7974	400	697	306	0,529	0,574	548,863	3,922	0	654	333	0,32	0,628	539,915	3,586	0	20	666	316
7994	401	698	282	0,529	0,574	548,428	3,808	0	632	328	0,32	0,628	539,915	3,616	0	20	666	316
8014	402	698	281	0,528	0,575	545,611	3,786	0	643	341	0,32	0,629	535,983	3,578	0	20	666	316
8034	403	669	291	0,528	0,574	545,611	3,97	0	642	328	0,319	0,628	535,983	3,542	0	20	666	316
8054	404	676	286	0,528	0,574	545,611	3,993	0	645	368	0,319	0,628	535,983	3,722	0	20	666	316
8073	405	663	312	0,529	0,574	545,611	3,932	0	641	355	0,32	0,628	535,983	3,607	0	20	666	316
8093	406	712	277	0,529	0,574	545,611	3,703	0	641	325	0,32	0,628	535,983	3,575	0	21	660	320
8113	407	707	291	0,529	0,575	540,022	3,641	0	643	339	0,32	0,628	537,867	3,651	0	21	660	320
8133	408	663	317	0,529	0,574	540,022	3,847	0	643	324	0,32	0,628	537,867	3,574	0	21	660	320
8153	409	670	287	0,53	0,574	540,022	3,794	0	643	339	0,321	0,628	537,867	3,556	0	21	660	320
8173	410	673	276	0,53	0,574	540,022	3,786	0	641	344	0,321	0,628	537,867	3,652	0	21	660	320
8193	411	675	280	0,529	0,575	540,022	3,685	0	645	338	0,32	0,629	537,867	3,612	0	21	660	320
8213	412	681	269	0,529	0,575	543,711	3,667	0	644	341	0,32	0,629	537,225	3,626	0	21	660	320
8233	413	680	305	0,529	0,575	543,711	3,884	0	633	344	0,32	0,629	537,225	3,492	0	21	660	320
8253	414	688	287	0,529	0,575	543,711	3,853	0	632	340	0,319	0,629	537,225	3,53	0	21	660	320
8273	415	687	310	0,528	0,575	543,711	3,851	0	650	350	0,319	0,629	537,225	3,61	0	21	660	320
8293	416	678	320	0,529	0,575	543,711	3,731	0	631	347	0,319	0,629	537,225	3,467	0	21	660	320
8313	417	684	315	0,529	0,576	545,708	3,715	0	634	348	0,32	0,63	536,407	3,498	0	21	660	320
8333	418	700	312	0,529	0,575	545,708	3,65	0	625	347	0,32	0,629	536,407	3,423	0	21	660	320
8353	419	680	313	0,529	0,576	545,708	3,878	0	633	344	0,32	0,63	536,407	3,462	0	21	660	320
8372	420	680	291	0,529	0,576	545,708	3,991	0	644	348	0,32	0,629	536,407	3,479	0	21	660	320
8392	421	671	324	0,529	0,576	545,708	3,581	0	647	326	0,32	0,629	536,407	3,493	0	21	660	320
8412	422	669	317	0,53	0,576	547,211	3,727	0	651	323	0,321	0,629	537,636	3,515	0	21	660	320
8432	423	701	283	0,53	0,575	547,211	3,606	0	636	339	0,321	0,629	537,636	3,529	0	21	660	320
8452	424	666	297	0,53	0,575	547,211	3,791	0	635	350	0,321	0,629	537,636	3,574	0	21	660	320
8472	425	677	317	0,531	0,575	547,211	3,784	0	647	328	0,322	0,629	537,636	3,487	0	21	660	320
8492	426	694	306	0,531	0,575	547,211	3,794	0	631	330	0,322	0,628	537,636	3,555	0	21	660	320
8512	427	677	319	0,532	0,576	545,863	3,784	0	635	332	0,322	0,628	536,525	3,55	0	21	660	320
8532	428	697	303	0,532	0,576	545,863	3,775	0	625	347	0,323	0,628	536,525	3,444	0	21	660	320
8552	429	529	312	0,534	0,576	545,863	3,917	0	563	342	0,324	0,627	536,525	3,583	0
8572	430	-800	-600	0,328	0,627	-1	-1	4	399	292	0,328	0,627	536,525	3,461	0
8592	431	-800	-600	0,331	0,627	-1	-1	4	240	269	0,331	0,627	536,525	3,501	0
8612	432	-800	-600	0,542	0,578	-1	-1	4	121	231	0,333	0,626	544,298	3,594	0
8632	433	230	298	0,544	0,578	543,421	3,815	0	241	279	0,335	0,625	544,298	3,66	0	22	219	299
8652	434	219	302	0,546	0,578	543,421	3,802	0	244	274	0,337	0,624	544,298	3,517	0	22	219	299
8671	435	199	302	0,548	0,577	543,421	3,713	0	235	292	0,338	0,623	544,298	3,719	0	22	219	299
8691	436	212	314	0,548	0,577	543,421	3,753	0	226	299	0,339	0,623	544,298	3,727	0	22	219	299
8711	437	204	315	0,549	0,577	545,769	3,735	0	225	304	0,339	0,623	543,9	3,733	0	22	219	299
8731	438	190	300	0,548	0,577	545,769	3,979	0	221	270	0,339	0,623	543,9	3,677	0	22	219	299
8751	439	187	317	0,548	0,577	545,769	3,926	0	234	300	0,338	0,623	543,9	3,595	0	22	219	299
8771	440	194	293	0,547	0,577	545,769	3,92	0	236	289	0,337	0,624	543,9	3,731	0	22	219	299
8791	441	206	297	0,546	0,577	545,769	3,852	0	232	304	0,336	0,624	543,9	3,654	0	22	219	299
8811	442	208	301	0,546	0,577	544,309	3,815	0	236	310	0,336	0,625	537,647	3,605	0	22	219	299
8831	443	204	316	0,545	0,577	544,309	3,853	0	223	283	0,335	0,624	537,647	3,658	0	22	219	299
8851	444	205	307	0,545	0,577	544,309	3,902	0	230	273	0,335	0,624	537,647	3,56	0	22	219	299
8871	445	221	322	0,545	0,577	544,309	4,004	0	258	287	0,335	0,624	537,647	3,787	0	22	219	299
8891	446	216	325	0,545	0,577	544,309	3,822	0	222	296	0,336	0,623	537,647	3,448	0	22	219	299
8911	447	217	320	0,546	0,578	548,093	3,895	0	231	285	0,337	0,624	545,322	3,534	0	22	219	299
8931	448	146	403	0,547	0,577	548,093	3,704	0	142	324	0,338	0,624	545,322	3,316	0	23	153	372
8951	449	149	402	0,548	0,577	548,093	3,853	0	167	348	0,338	0,623	545,322	3,415	0	23	153	372
8970	450	146	411	0,548	0,577	548,093	3,763	0	156	322	0,339	0,623	545,322	3,471	0	23	153	372
8990	451	150	392	0,548	0,577	548,093	3,788	0	152	338	0,338	0,623	545,322	3,481	0	23	153	372
9010	452	150	392	0,548	0,577	548,98	3,819	0	161	344	0,338	0,623	546,092	3,496	0	23	153	372
9030	453	127	400	0,547	0,577	548,98	3,715	0	166	358	0,337	0,623	546,092	3,347	0	23	153	372
9050	454	135	394	0,546	0,577	548,98	3,675	0	169	361	0,336	0,623	546,092	3,676	0	23	153	372
9070	455	149	393	0,546	0,577	548,98	3,641	0	167	373	0,336	0,623	546,092	3,478	0	23	153	372
9090	456	139	399	0,546	0,577	548,98	3,626	0	163	335	0,336	0,623	546,092	3,423	0	23	153	372
9110	457	146	396	0,546	0,577	548,216	3,607	0	164	339	0,336	0,623	544,973	3,537	0	23	153	372
9130	458	-800	-600	0,336	0,624	-1	-1	4	141	333	0,336	0,624	544,973	3,641	0
9150	459	146	388	0,546	0,577	548,216	3,775	0	161	350	0,336	0,624	544,973	3,568	0
9170	460	139	396	0,546	0,578	548,216	3,712	0	167	382	0,336	0,624	544,973	3,516	0
9190	461	141	401	0,546	0,578	548,216	3,599	0	158	363	0,336	0,624	544,973	3,53	0
9210	462	143	405	0,546	0,578	547,87	3,517	0	159	377	0,336	0,624	546,175	3,551	0
9230	463	149	402	0,546	0,578	547,87	3,83	0	126	327	0,336	0,624	546,175	3,312	0
9250	464	135	406	0,546	0,579	547,87	3,53	0	163	379	0,336	0,624	546,175	3,525	0	24	160	382
9269	465	139	401	0,546	0,579	547,87	3,684	0	172	351	0,336	0,624	546,175	3,572	0	24	160	382
9289	466	165	394	0,546	0,579	547,87	3,636	0	174	393	0,336	0,624	546,175	3,663	0	24	160	382
9309	467	160	394	0,546	0,579	548,522	3,593	0	180	388	0,336	0,624	545,29	3,719	0	24	160	382
9329	468	150	387	0,546	0,579	548,522	3,648	0	184	377	0,336	0,624	545,29	3,481	0	24	160	382
9349	469	143	385	0,546	0,579	548,522	3,636	0	160	364	0,335	0,624	545,29	3,488	0	24	160	382
9369	470	144	389	0,545	0,579	548,522	3,652	0	154	367	0,335	0,625	545,29	3,318	0	24	160	382
9389	471	173	351	0,545	0,579	548,522	3,57	0	205	333	0,335	0,625	545,29	3,624	0
9409	472	171	348	0,543	0,579	548,723	3,562	0	199	329	0,334	0,625	540,556	3,567	0
9429	473	250	370	0,544	0,579	548,723	3,923	0	268	313	0,334	0,625	540,556	3,594	0	25	264	345
9449	474	255	363	0,544	0,578	548,723	3,727	0	260	353	0,334	0,625	540,556	3,566	0	25	264	345
9469	475	265	371	0,544	0,578	548,723	3,906	0	265	330	0,334	0,624	540,556	3,559	0	25	264	345
9489	476	258	357	0,543	0,578	548,723	3,875	0	272	344	0,334	0,625	540,556	3,591	0	25	264	345
9509	477	263	358	0,543	0,578	548,085	3,813	0	271	330	0,333	0,625	543,225	3,592	0	25	264	345
9529	478	251	336	0,543	0,578	548,085	3,867	0	269	335	0,333	0,624	543,225	3,618	0	25	264	345
9549	479	269	366	0,544	0,578	548,085	3,99	0	273	300	0,333	0,624	543,225	3,637	0	25	264	345
9568	480	278	383	0,544	0,578	548,085	3,953	0	276	356	0,333	0,624	543,225	3,543	0
9588	481	256	340	0,544	0,579	548,085	3,888	0	281	315	0,334	0,624	543,225	3,778	0	26	271	339
9608	482	267	357	0,544	0,579	550,378	3,958	0	280	311	0,334	0,625	542,183	3,771	0	26	271	339
9628	483	271	346	0,544	0,579	550,378	3,799	0	237	300	0,334	0,625	542,183	3,621	0	26	271	339
9648	484	261	340	0,544	0,579	550,378	3,885	0	298	329	0,333	0,625	542,183	3,675	0	26	271	339
9668	485	266	372	0,544	0,579	550,378	3,85	0	281	332	0,334	0,625	542,183	3,625	0	26	271	339
9688	486	264	357	0,544	0,579	550,378	3,89	0	264	333	0,334	0,625	542,183	3,761	0	26	271	339
9708	487	266	363	0,544	0,579	551,045	3,884	0	293	336	0,334	0,625	543,365	3,781	0	26	271	339
9728	488	379	410	0,543	0,579	551,045	3,992	0	366	358	0,333	0,626	543,365	3,702	0
9748	489	379	371	0,542	0,579	551,045	3,891	0	384	309	0,332	0,626	543,365	3,522	0
9768	490	378	367	0,542	0,579	551,045	3,798	0	398	383	0,332	0,626	543,365	3,668	0	27	378	386
9788	491	363	367	0,542	0,579	551,045	3,901	0	384	402	0,332	0,626	543,365	3,648	0	27	378	386
9808	492	362	367	0,542	0,579	550,795	3,872	0	391	399	0,332	0,627	543,76	3,593	0	27	378	386
9828	493	405	387	0,542	0,579	550,795	3,902	0	391	377	0,332	0,626	543,76	3,716	0	27	378	386
9848	494	370	383	0,542	0,579	550,795	3,852	0	395	354	0,332	0,626	543,76	3,541	0	27	378	386
9867	495	359	378	0,541	0,579	550,795	4,002	0	377	376	0,332	0,626	543,76	3,497	0	27	378	386
9887	496	374	391	0,542	0,579	550,795	4,016	0	388	393	0,332	0,626	543,76	3,717	0	27	378	386
9907	497	372	389	0,542	0,579	549,846	4,024	0	385	388	0,332	0,626	544,175	3,621	0	27	378	386
9927	498	379	387	0,542	0,579	549,846	3,962	0	367	374	0,332	0,626	544,175	3,624	0	27	378	386
9947	499	368	385	0,542	0,579	549,846	3,93	0	378	403	0,332	0,626	544,175	3,628	0	27	378	386
9967	500	372	393	0,542	0,579	549,846	3,999	0	380	420	0,332	0,626	544,175	3,953	0	27	378	386
9987	501	376	381	0,542	0,579	549,846	3,901	0	377	389	0,332	0,626	544,175	3,638	0	27	378	386
10007	502	370	380	0,542	0,579	552,144	3,93	0	375	410	0,332	0,626	543,521	3,718	0	27	378	386
10027	503	377	373	0,542	0,579	552,144	3,885	0	384	420	0,332	0,626	543,521	3,86	0	27	378	386
10047	504	372	372	0,541	0,579	552,144	3,894	0	398	364	0,332	0,627	543,521	3,594	0	27	378	386
10067	505	391	398	0,541	0,579	552,144	3,934	0	396	376	0,331	0,627	543,521	3,623	0	27	378	386
10087	506	369	389	0,541	0,579	552,144	3,859	0	375	388	0,331	0,627	543,521	3,663	0	27	378	386
10107	507	376	397	0,541	0,579	551,759	3,868	0	380	360	0,331	0,627	544,156	3,7	0	27	378	386
10127	508	359	388	0,541	0,579	551,759	3,99	0	384	344	0,331	0,627	544,156	3,679	0	27	378	386
10147	509	378	411	0,541	0,579	551,759	3,787	0	382	371	0,331	0,626	544,156	3,695	0	27	378	386
10166	510	380	410	0,541	0,579	551,759	4,131	0	386	385	0,331	0,626	544,156	3,633	0	27	378	386
10186	511	361	380	0,541	0,579	551,759	3,786	0	391	406	0,331	0,626	544,156	3,813	0	27	378	386
10206	512	371	391	0,541	0,579	551,027	3,895	0	392	423	0,331	0,626	543,632	3,813	0	27	378	386
10226	513	380	378	0,542	0,579	551,027	3,736	0	385	372	0,332	0,627	543,632	3,586	0	28	379	401
10246	514	383	405	0,542	0,579	551,027	3,97	0	374	383	0,332	0,627	543,632	3,613	0	28	379	401
10266	515	384	396	0,542	0,579	551,027	3,954	0	391	393	0,332	0,627	543,632	3,534	0	28	379	401
10286	516	368	395	0,541	0,579	551,027	4,035	0	385	398	0,331	0,627	543,632	3,776	0	28	379	401
10306	517	368	394	0,541	0,579	550,58	4,047	0	385	402	0,331	0,627	544,398	3,791	0	28	379	401
10326	518	377	408	0,541	0,579	550,58	3,981	0	379	420	0,331	0,627	544,398	3,757	0	28	379	401
10346	519	371	403	0,541	0,579	550,58	3,957	0	394	414	0,331	0,627	544,398	3,798	0	28	379	401
10366	520	371	394	0,541	0,579	550,58	3,904	0	377	315	0,331	0,627	544,398	3,562	0
10386	521	377	362	0,541	0,579	550,58	3,701	0	374	368	0,331	0,627	544,398	3,702	0
10406	522	374	354	0,541	0,579	550,778	3,654	0	376	337	0,331	0,627	544,134	3,657	0
10426	523	367	407	0,541	0,579	550,778	3,988	0	394	403	0,331	0,627	544,134	3,777	0	29	378	396
10445	524	365	391	0,541	0,579	550,778	3,891	0	395	381	0,331	0,627	544,134	3,732	0	29	378	396
10465	525	363	394	0,541	0,579	550,778	3,816	0	390	370	0,331	0,627	544,134	3,488	0	29	378	396
10485	526	381	407	0,541	0,579	550,778	3,88	0	383	400	0,331	0,627	544,134	3,676	0	29	378	396
10506	527	382	400	0,541	0,579	550,06	3,846	0	382	387	0,331	0,627	542,953	3,569	0	29	378	396
10525	528	368	392	0,541	0,579	550,06	3,836	0	378	362	0,33	0,627	542,953	3,726	0	29	378	396
10545	529	378	405	0,541	0,579	550,06	3,928	0	388	398	0,331	0,627	542,953	3,809	0	29	378	396
10565	530	383	414	0,541	0,579	550,06	3,858	0	380	402	0,331	0,627	542,953	3,657	0	29	378	396
10585	531	367	426	0,542	0,579	550,06	3,965	0	375	375	0,332	0,627	542,953	3,627	0	29	378	396
10605	532	372	435	0,543	0,579	550,176	3,955	0	379	394	0,333	0,626	544,076	3,603	0	29	378	396
10625	533	287	344	0,543	0,578	550,176	3,885	0	291	308	0,333	0,626	544,076	3,516	0	30	273	329
10645	534	272	336	0,543	0,578	550,176	3,978	0	290	312	0,333	0,625	544,076	3,677	0	30	273	329
10665	535	270	355	0,543	0,578	550,176	3,89	0	275	325	0,333	0,625	544,076	3,647	0	30	273	329
10685	536	262	338	0,543	0,578	550,176	3,863	0	284	318	0,333	0,625	544,076	3,651	0	30	273	329
10705	537	260	346	0,543	0,578	548,836	3,876	0	279	323	0,333	0,625	544,505	3,658	0	30	273	329
10725	538	251	324	0,543	0,578	548,836	3,953	0	293	317	0,333	0,625	544,505	3,66	0	30	273	329
10745	539	291	367	0,544	0,578	548,836	3,945	0	290	326	0,334	0,625	544,505	3,666	0	31	280	340
10764	540	297	368	0,544	0,578	548,836	3,806	0	286	328	0,334	0,624	544,505	3,713	0	31	280	340
10784	541	266	337	0,544	0,578	548,836	3,894	0	273	320	0,334	0,625	544,505	3,491	0	31	280	340
10804	542	289	360	0,544	0,578	548,232	3,846	0	269	325	0,334	0,625	544,954	3,495	0	31	280	340
10824	543	292	376	0,544	0,579	548,232	4,073	0	283	330	0,334	0,625	544,954	3,631	0	31	280	340
10844	544	277	337	0,544	0,579	548,232	3,871	0	271	325	0,334	0,625	544,954	3,665	0	31	280	340
10864	545	188	300	0,545	0,579	548,232	3,923	0	243	297	0,335	0,625	544,954	3,718	0	32	189	317
10884	546	203	315	0,545	0,58	548,232	3,77	0	223	325	0,335	0,625	544,954	3,652	0	32	189	317
10904	547	222	304	0,546	0,58	543,02	3,719	0	207	315	0,336	0,625	545,336	3,669	0	32	189	317
10924	548	179	314	0,546	0,58	543,02	3,831	0	220	307	0,336	0,625	545,336	3,525	0	32	189	317
10944	549	208	314	0,547	0,58	543,02	3,86	0	197	322	0,336	0,625	545,336	3,648	0	32	189	317
10964	550	205	315	0,547	0,58	543,02	3,862	0	203	297	0,336	0,625	545,336	3,539	0	32	189	317
10984	551	185	290	0,547	0,58	543,02	3,584	0	196	326	0,336	0,625	545,336	3,669	0	32	189	317
11004	552	198	287	0,547	0,581	544,299	3,586	0	198	319	0,337	0,625	545,166	3,639	0	32	189	317
11024	553	189	326	0,547	0,581	544,299	3,763	0	191	309	0,337	0,625	545,166	3,643	0	32	189	317
11044	554	190	321	0,547	0,581	544,299	3,695	0	199	297	0,337	0,625	545,166	3,577	0	32	189	317
11063	555	195	310	0,547	0,581	544,299	3,998	0	187	315	0,337	0,626	545,166	3,569	0	32	189	317
11083	556	191	313	0,547	0,581	544,299	3,798	0	204	320	0,337	0,626	545,166	3,691	0	32	189	317
11103	557	193	316	0,547	0,581	544,585	3,845	0	203	317	0,337	0,626	546,858	3,671	0	32	189	317
11123	558	174	323	0,547	0,581	544,585	3,817	0	214	317	0,337	0,626	546,858	3,553	0	32	189	317
11143	559	181	323	0,547	0,581	544,585	3,732	0	207	309	0,337	0,626	546,858	3,563	0	32	189	317
11163	560	195	314	0,547	0,581	544,585	3,788	0	216	321	0,336	0,626	546,858	3,568	0	32	189	317
11183	561	200	323	0,547	0,581	544,585	3,636	0	201	301	0,337	0,626	546,858	3,437	0	32	189	317
11203	562	204	318	0,547	0,581	546,379	3,634	0	202	304	0,337	0,626	546,331	3,431	0	32	189	317
11223	563	182	323	0,548	0,581	546,379	3,737	0	188	284	0,338	0,626	546,331	3,481	0	32	189	317
11243	564	185	314	0,548	0,581	546,379	3,763	0	196	322	0,338	0,626	546,331	3,557	0	32	189	317
11263	565	173	320	0,548	0,582	546,379	3,755	0	217	330	0,338	0,626	546,331	3,457	0	32	189	317
11283	566	182	309	0,548	0,582	546,379	3,851	0	210	339	0,338	0,626	546,331	3,592	0	32	189	317
11303	567	180	311	0,548	0,582	545,393	3,864	0	220	348	0,338	0,626	545,996	3,567	0	32	189	317
11323	568	180	315	0,548	0,582	545,393	3,7	0	204	292	0,338	0,626	545,996	3,521	0	32	189	317
11343	569	176	326	0,548	0,582	545,393	3,755	0	191	294	0,338	0,626	545,996	3,605	0	32	189	317
11362	570	179	313	0,548	0,582	545,393	3,76	0	198	307	0,338	0,627	545,996	3,493	0	32	189	317
11382	571	179	325	0,549	0,582	545,393	3,827	0	206	306	0,338	0,627	545,996	3,458	0	32	189	317
11402	572	178	318	0,549	0,582	546,725	3,861	0	201	304	0,339	0,627	545,99	3,466	0	32	189	317
11422	573	184	319	0,549	0,582	546,725	3,603	0	221	331	0,338	0,627	545,99	3,489	0	32	189	317
11442	574	186	331	0,548	0,582	546,725	3,569	0	211	311	0,338	0,627	545,99	3,483	0	32	189	317
11462	575	180	318	0,548	0,583	546,725	3,619	0	193	325	0,338	0,627	545,99	3,541	0	32	189	317
11482	576	189	322	0,548	0,583	546,725	3,581	0	205	328	0,338	0,627	545,99	3,611	0	32	189	317
11502	577	187	327	0,548	0,582	545,309	3,593	0	198	323	0,338	0,627	544,872	3,626	0	32	189	317
11522	578	183	331	0,548	0,583	545,309	3,711	0	210	286	0,338	0,628	544,872	3,448	0	32	189	317
11542	579	174	318	0,549	0,583	545,309	3,606	0	204	302	0,339	0,628	544,872	3,591	0	32	189	317
11562	580	192	333	0,549	0,583	545,309	3,635	0	193	299	0,339	0,628	544,872	3,673	0	32	189	317
11582	581	188	325	0,549	0,582	545,309	3,478	0	195	321	0,338	0,627	544,872	3,524	0	32	189	317
11602	582	186	321	0,549	0,582	545,579	3,446	0	189	327	0,338	0,627	543,776	3,615	0	32	189	317
11621	583	176	329	0,549	0,582	545,579	3,66	0	208	301	0,338	0,627	543,776	3,451	0	32	189	317
11641	584	173	315	0,549	0,582	545,579	3,756	0	172	307	0,339	0,627	543,776	3,493	0	32	189	317
11661	585	160	329	0,549	0,582	545,579	3,707	0	184	285	0,339	0,627	543,776	3,502	0	32	189	317
11681	586	163	336	0,549	0,582	545,579	3,69	0	172	294	0,339	0,626	543,776	3,301	0	32	189	317
11701	587	164	335	0,549	0,582	544,157	3,718	0	175	291	0,339	0,626	544,877	3,319	0	32	189	317
11721	588	185	341	0,549	0,582	544,157	3,666	0	176	317	0,339	0,626	544,877	3,541	0	32	189	317
11741	589	166	332	0,549	0,582	544,157	3,571	0	186	300	0,339	0,626	544,877	3,47	0	32	189	317
11761	590	179	326	0,549	0,582	544,157	3,711	0	196	303	0,338	0,627	544,877	3,499	0	32	189	317
11781	591	173	323	0,548	0,582	544,157	3,717	0	188	304	0,338	0,627	544,877	3,42	0	32	189	317
11801	592	179	320	0,548	0,582	543,762	3,721	0	191	305	0,338	0,626	544,607	3,411	0	32	189	317
11821	593	180	328	0,548	0,582	543,762	3,526	0	200	299	0,338	0,626	544,607	3,404	0	32	189	317
11841	594	171	318	0,549	0,581	543,762	3,771	0	185	307	0,338	0,626	544,607	3,513	0	32	189	317
11861	595	171	326	0,549	0,581	543,762	3,64	0	200	324	0,339	0,626	544,607	3,498	0	32	189	317
11881	596	181	347	0,549	0,582	543,762	3,551	0	196	314	0,339	0,626	544,607	3,411	0	32	189	317
11901	597	176	345	0,549	0,582	544,45	3,648	0	192	322	0,339	0,626	544,765	3,462	0	32	189	317
11921	598	174	335	0,549	0,582	544,45	3,592	0	191	307	0,338	0,626	544,765	3,485	0	32	189	317
11941	599	171	337	0,548	0,582	544,45	3,706	0	169	309	0,338	0,626	544,765	3,527	0	32	189	317
11960	600	168	330	0,548	0,581	544,45	3,565	0	192	304	0,338	0,626	544,765	3,601	0	32	189	317
11980	601	166	330	0,548	0,581	544,45	3,646	0	189	361	0,338	0,626	544,765	3,519	0	32	189	317
12000	602	162	329	0,546	0,581	546,383	3,684	0	183	366	0,336	0,627	544,508	3,54	0	32	189	317
12020	603	410	331	0,542	0,582	546,383	3,61	0	-800	-600	0,542	0,582	-1	-1	4
12040	604	594	315	0,539	0,582	546,383	3,461	0	565	354	0,33	0,629	544,508	3,405	0	33	586	354
12060	605	585	349	0,537	0,581	546,383	3,495	0	576	371	0,328	0,629	544,508	3,574	0	33	586	354
12080	606	601	308	0,536	0,581	546,383	3,361	0	578	357	0,326	0,631	544,508	3,343	0	33	586	354
12100	607	600	313	0,534	0,581	549,743	3,359	0	580	366	0,325	0,631	543,136	3,37	0	33	586	354
12120	608	628	309	0,533	0,581	549,743	3,403	0	574	370	0,323	0,632	543,136	3,364	0	33	586	354
12140	609	604	325	0,532	0,581	549,743	3,6	0	579	376	0,322	0,633	543,136	3,352	0	33	586	354
12160	610	585	359	0,531	0,581	549,743	3,687	0	571	386	0,322	0,633	543,136	3,499	0	33	586	354
12180	611	596	368	0,532	0,581	549,743	3,773	0	580	366	0,322	0,633	543,136	3,464	0	33	586	354
12200	612	586	376	0,532	0,581	551,657	3,872	0	577	372	0,323	0,633	543,076	3,502	0	33	586	354
12220	613	593	354	0,534	0,581	551,657	3,511	0	567	359	0,324	0,632	543,076	3,297	0	33	586	354
12240	614	638	255	0,535	0,58	551,657	3,303	0	572	382	0,325	0,631	543,076	3,423	0
12259	615	-800	-600	0,327	0,631	-1	-1	4	580	376	0,327	0,631	543,076	3,422	0	34	577	354
12279	616	581	331	0,539	0,58	551,657	3,56	0	590	383	0,329	0,63	543,076	3,675	0	34	577	354
12299	617	581	331	0,54	0,58	551,704	3,561	0	597	382	0,331	0,63	543,193	3,76	0	34	577	354
12319	618	571	357	0,541	0,581	551,704	3,796	0	570	359	0,332	0,631	543,193	3,504	0	34	577	354
12339	619	587	360	0,541	0,581	551,704	3,564	0	572	379	0,332	0,631	543,193	3,465	0	34	577	354
12359	620	571	355	0,541	0,582	551,704	3,567	0	575	360	0,332	0,631	543,193	3,497	0	34	577	354
12379	621	585	330	0,541	0,582	551,704	3,353	0	560	378	0,331	0,632	543,193	3,371	0	34	577	354
12399	622	581	329	0,54	0,582	551,547	3,283	0	561	372	0,331	0,633	542,445	3,344	0	34	577	354
12419	623	580	327	0,54	0,583	551,547	3,561	0	570	345	0,33	0,634	542,445	3,625	0	34	577	354
12439	624	577	381	0,539	0,583	551,547	3,861	0	573	360	0,33	0,634	542,445	3,556	0	35	573	360
12459	625	605	337	0,539	0,583	551,547	3,668	0	568	383	0,33	0,634	542,445	3,621	0	35	573	360
12479	626	564	355	0,539	0,583	551,547	3,544	0	568	349	0,33	0,634	542,445	3,476	0	35	573	360
12499	627	573	374	0,539	0,583	549,967	3,634	0	568	365	0,33	0,635	540,66	3,46	0	35	573	360
12519	628	576	345	0,539	0,583	549,967	3,635	0	568	364	0,33	0,634	540,66	3,364	0	35	573	360
12538	629	587	343	0,54	0,584	549,967	3,507	0	562	386	0,33	0,634	540,66	3,447	0	35	573	360
12558	630	543	355	0,541	0,584	549,967	3,548	0	538	353	0,331	0,634	540,66	3,52	0
12578	631	484	356	0,542	0,584	549,967	3,671	0	510	353	0,333	0,634	540,66	3,377	0	36	486	356
12598	632	470	358	0,542	0,584	549,334	3,616	0	498	350	0,333	0,634	543,367	3,455	0	36	486	356
12618	633	476	356	0,542	0,584	549,334	3,654	0	493	358	0,333	0,635	543,367	3,464	0	36	486	356
12638	634	492	361	0,542	0,584	549,334	3,903	0	493	359	0,333	0,635	543,367	3,543	0	36	486	356
12658	635	476	342	0,542	0,584	549,334	3,84	0	483	358	0,332	0,635	543,367	3,576	0	36	486	356
12678	636	483	364	0,542	0,584	549,334	3,661	0	497	355	0,332	0,635	543,367	3,707	0	36	486	356
12698	637	488	358	0,542	0,584	549,317	3,77	0	495	355	0,333	0,635	543,368	3,776	0	36	486	356
12718	638	463	366	0,542	0,584	549,317	3,738	0	450	405	0,333	0,635	543,368	3,803	0
12738	639	473	410	0,542	0,584	549,317	4,028	0	476	375	0,333	0,635	543,368	3,731	0
12758	640	474	327	0,542	0,584	549,317	3,624	0	455	378	0,333	0,635	543,368	3,623	0
12778	641	466	359	0,542	0,584	549,317	3,611	0	465	381	0,333	0,635	543,368	3,579	0
12798	642	471	357	0,542	0,584	551,439	3,613	0	474	382	0,332	0,635	545,252	3,547	0
12818	643	474	372	0,542	0,585	551,439	3,925	0	457	367	0,332	0,635	545,252	3,528	0
12838	644	417	364	0,542	0,585	551,439	3,702	0	434	371	0,333	0,635	545,252	3,594	0
12858	645	399	401	0,543	0,585	551,439	3,84	0	399	406	0,334	0,636	545,252	3,777	0	37	402	390
12878	646	399	398	0,543	0,585	551,439	3,922	0	410	392	0,334	0,636	545,252	3,552	0	37	402	390
12897	647	400	395	0,543	0,585	551,377	3,844	0	419	408	0,334	0,636	542,884	3,618	0	37	402	390
12918	648	405	404	0,544	0,585	551,377	3,734	0	413	355	0,334	0,636	542,884	3,496	0	37	402	390
12937	649	407	363	0,543	0,585	551,377	3,609	0	410	398	0,334	0,636	542,884	3,549	0	37	402	390
12958	650	405	379	0,543	0,585	551,377	3,653	0	409	396	0,334	0,636	542,884	3,576	0	37	402	390
12977	651	403	373	0,543	0,585	551,377	3,891	0	388	415	0,333	0,636	542,884	3,849	0	37	402	390
12998	652	405	382	0,543	0,585	551,319	3,852	0	385	420	0,333	0,636	542,539	3,91	0	37	402	390
13017	653	405	399	0,543	0,585	551,319	3,714	0	419	404	0,333	0,636	542,539	3,633	0	37	402	390
13038	654	384	383	0,543	0,585	551,319	3,727	0	406	397	0,333	0,636	542,539	3,603	0	37	402	390
13057	655	410	415	0,543	0,585	551,319	3,924	0	405	397	0,333	0,636	542,539	3,592	0	37	402	390
13078	656	399	426	0,543	0,585	551,319	3,841	0	407	373	0,333	0,636	542,539	3,492	0	37	402	390
13097	657	396	428	0,542	0,585	551,8	3,911	0	407	366	0,333	0,636	544,355	3,473	0	37	402	390
13118	658	394	375	0,542	0,585	551,8	3,711	0	386	435	0,333	0,635	544,355	3,841	0	37	402	390
13136	659	410	387	0,542	0,584	551,8	3,765	0	402	378	0,333	0,635	544,355	3,629	0	37	402	390
13158	660	402	404	0,543	0,584	551,8	3,711	0	400	408	0,333	0,635	544,355	3,654	0	37	402	390
13176	661	406	376	0,543	0,584	551,8	3,653	0	386	406	0,333	0,635	544,355	3,587	0	37	402	390
13198	662	403	386	0,543	0,584	552,162	3,664	0	392	405	0,334	0,635	544,231	3,581	0	37	402	390
13216	663	402	407	0,543	0,584	552,162	3,782	0	408	419	0,333	0,635	544,231	3,776	0	37	402	390
13238	664	389	381	0,543	0,584	552,162	3,666	0	397	399	0,333	0,635	544,231	3,694	0	37	402	390
13256	665	390	403	0,542	0,584	552,162	3,865	0	402	404	0,333	0,635	544,231	3,589	0	37	402	390
13278	666	413	385	0,542	0,584	552,162	3,756	0	421	387	0,333	0,635	544,231	3,52	0	37	402	390
13296	667	408	394	0,542	0,584	551,654	3,742	0	417	385	0,333	0,635	543,716	3,449	0	37	402	390
13318	668	413	375	0,542	0,584	551,654	3,645	0	413	375	0,333	0,635	543,716	3,576	0	37	402	390
13336	669	397	401	0,542	0,584	551,654	3,667	0	403	353	0,333	0,635	543,716	3,473	0	37	402	390
13357	670	398	383	0,543	0,584	551,654	3,719	0	405	383	0,333	0,635	543,716	3,469	0	37	402	390
13376	671	380	348	0,543	0,584	551,654	3,704	0	402	400	0,333	0,635	543,716	3,679	0	37	402	390
13398	672	375	355	0,542	0,584	551,677	3,689	0	402	397	0,333	0,635	544,323	3,639	0	37	402	390
13416	673	399	404	0,542	0,584	551,677	3,849	0	396	366	0,333	0,635	544,323	3,555	0	37	402	390
13436	674	413	319	0,542	0,584	551,677	3,442	0	409	418	0,333	0,635	544,323	3,719	0	37	402	390
13455	675	407	393	0,542	0,584	551,677	3,807	0	396	404	0,333	0,635	544,323	3,638	0	38	392	402
13475	676	393	423	0,542	0,584	551,677	3,888	0	384	425	0,333	0,635	544,323	3,743	0	38	392	402
13495	677	399	401	0,543	0,584	550,531	3,772	0	387	421	0,333	0,635	546,094	3,736	0	38	392	402
13515	678	392	393	0,543	0,584	550,531	3,731	0	409	402	0,333	0,635	546,094	3,667	0	38	392	402
13535	679	374	406	0,543	0,584	550,531	3,914	0	397	394	0,333	0,635	546,094	3,603	0	38	392	402
13555	680	401	378	0,542	0,584	550,531	3,617	0	393	383	0,333	0,635	546,094	3,533	0	38	392	402
13575	681	388	412	0,542	0,584	550,531	3,807	0	394	409	0,332	0,634	546,094	3,718	0
13595	682	386	405	0,542	0,584	550,664	3,832	0	392	403	0,332	0,634	545,324	3,668	0
13615	683	387	393	0,542	0,584	550,664	3,75	0	394	396	0,332	0,634	545,324	3,674	0
13635	684	397	393	0,542	0,584	550,664	3,729	0	407	399	0,332	0,634	545,324	3,788	0
13655	685	412	403	0,542	0,583	550,664	3,789	0	419	366	0,333	0,634	545,324	3,485	0
13675	686	395	425	0,542	0,583	550,664	3,938	0	399	409	0,333	0,634	545,324	3,779	0	39	400	398
13695	687	398	428	0,542	0,584	553,717	3,979	0	409	405	0,333	0,634	543,628	3,663	0	39	400	398
13715	688	392	408	0,542	0,584	553,717	3,959	0	415	387	0,332	0,634	543,628	3,603	0	39	400	398
13734	689	385	412	0,542	0,584	553,717	3,887	0	396	407	0,332	0,634	543,628	3,614	0	39	400	398
13754	690	399	373	0,542	0,583	553,717	3,613	0	405	399	0,332	0,634	543,628	3,582	0	39	400	398
13774	691	411	394	0,542	0,583	553,717	3,723	0	391	386	0,332	0,634	543,628	3,494	0	39	400	398
13794	692	413	387	0,541	0,583	552,066	3,588	0	392	392	0,332	0,634	544,992	3,491	0	39	400	398
13814	693	527	315	0,539	0,583	552,066	3,851	0	537	334	0,33	0,634	544,992	3,552	0
13834	694	603	265	0,537	0,583	552,066	3,762	0	584	304	0,329	0,634	544,992	3,554	0	40	603	307
13854	695	605	265	0,537	0,583	552,066	3,67	0	597	306	0,328	0,634	544,992	3,591	0	40	603	307
13874	696	603	295	0,536	0,583	552,066	3,738	0	604	314	0,327	0,635	544,992	3,73	0	40	603	307
13894	697	599	277	0,535	0,583	547,92	3,672	0	610	321	0,326	0,635	542,492	3,738	0	40	603	307
13914	698	614	265	0,535	0,583	547,92	3,771	0	581	338	0,325	0,635	542,492	3,626	0	40	603	307
13934	699	610	306	0,534	0,584	547,92	3,686	0	597	312	0,325	0,636	542,492	3,584	0	40	603	307
13954	700	611	307	0,535	0,584	547,92	3,755	0	597	326	0,325	0,636	542,492	3,525	0	40	603	307
13974	701	609	288	0,535	0,584	547,92	3,734	0	584	341	0,326	0,636	542,492	3,534	0	40	603	307
13994	702	612	309	0,535	0,584	548,994	3,712	0	593	331	0,326	0,636	543,43	3,549	0	40	603	307
14014	703	608	315	0,536	0,584	548,994	3,649	0	592	324	0,326	0,636	543,43	3,532	0	40	603	307
14033	704	625	283	0,536	0,584	548,994	3,822	0	609	321	0,326	0,636	543,43	3,582	0	40	603	307
14053	705	608	295	0,536	0,584	548,994	3,67	0	603	332	0,326	0,636	543,43	3,618	0	40	603	307
14073	706	667	300	0,535	0,585	548,994	3,861	0	633	326	0,326	0,637	543,43	3,509	0	41	662	320
14093	707	671	290	0,535	0,585	545,749	3,802	0	632	333	0,326	0,637	539,297	3,516	0	41	662	320
14113	708	670	311	0,535	0,585	545,749	3,721	0	653	333	0,326	0,637	539,297	3,388	0	41	662	320
14133	709	673	305	0,535	0,585	545,749	3,796	0	647	333	0,325	0,637	539,297	3,569	0	41	662	320
14153	710	684	323	0,535	0,585	545,749	3,524	0	653	327	0,325	0,637	539,297	3,633	0	41	662	320
14173	711	684	316	0,534	0,585	545,749	3,804	0	641	318	0,325	0,637	539,297	3,457	0	41	662	320
14193	712	685	315	0,534	0,585	547,945	3,731	0	640	316	0,325	0,638	539,333	3,569	0	41	662	320
14213	713	692	311	0,534	0,585	547,945	3,703	0	655	326	0,325	0,637	539,333	3,406	0	41	662	320
14233	714	675	319	0,535	0,585	547,945	3,716	0	639	350	0,325	0,637	539,333	3,494	0	41	662	320
14253	715	678	281	0,535	0,585	547,945	3,745	0	654	328	0,326	0,637	539,333	3,557	0	42	660	329
14273	716	693	324	0,535	0,585	547,945	3,866	0	640	333	0,326	0,637	539,333	3,5	0	42	660	329
14293	717	683	314	0,535	0,585	547,433	3,889	0	645	341	0,326	0,638	538,742	3,519	0	42	660	329
14312	718	689	324	0,535	0,585	547,433	3,615	0	641	326	0,326	0,638	538,742	3,592	0	42	660	329
14332	719	680	309	0,535	0,585	547,433	3,618	0	639	323	0,326	0,638	538,742	3,387	0	42	660	329
14352	720	668	326	0,535	0,585	547,433	3,788	0	633	323	0,326	0,638	538,742	3,436	0	42	660	329
14372	721	703	313	0,535	0,585	547,433	3,674	0	653	342	0,326	0,638	538,742	3,518	0	42	660	329
14392	722	698	322	0,534	0,586	545,886	3,713	0	652	340	0,325	0,638	539,761	3,428	0	42	660	329
14412	723	671	328	0,534	0,585	545,886	3,628	0	651	342	0,325	0,638	539,761	3,377	0	42	660	329
14432	724	677	323	0,534	0,585	545,886	3,611	0	640	323	0,325	0,638	539,761	3,283	0	42	660	329
14452	725	670	324	0,534	0,585	545,886	3,636	0	634	340	0,325	0,638	539,761	3,621	0	42	660	329
14472	726	656	325	0,534	0,585	545,886	3,611	0	644	328	0,325	0,638	539,761	3,44	0	42	660	329
14492	727	657	323	0,534	0,585	547,499	3,63	0	643	336	0,325	0,638	539,53	3,482	0	42	660	329
14512	728	685	313	0,535	0,585	547,499	3,726	0	636	342	0,326	0,638	539,53	3,366	0	42	660	329
14532	729	667	300	0,535	0,585	547,499	3,622	0	643	341	0,326	0,638	539,53	3,504	0	42	660	329
14552	730	692	313	0,535	0,585	547,499	3,683	0	656	343	0,326	0,638	539,53	3,414	0	42	660	329
14572	731	681	321	0,535	0,585	547,499	3,646	0	643	339	0,325	0,638	539,53	3,4	0	42	660	329
14592	732	678	318	0,534	0,584	547,869	3,677	0	649	339	0,325	0,638	539,605	3,449	0	42	660	329
14612	733	669	317	0,534	0,584	547,869	3,546	0	631	349	0,325	0,638	539,605	3,436	0	42	660	329
14632	734	675	325	0,534	0,584	547,869	3,666	0	636	357	0,324	0,638	539,605	3,498	0	42	660	329
14651	735	673	315	0,533	0,584	547,869	3,79	0	644	337	0,324	0,638	539,605	3,403	0	42	660	329
14671	736	678	323	0,534	0,584	547,869	3,69	0	642	359	0,324	0,637	539,605	3,416	0	42	660	329
14691	737	680	318	0,534	0,584	548,744	3,746	0	640	354	0,325	0,638	538,398	3,414	0	42	660	329
14711	738	686	302	0,534	0,584	548,744	3,66	0	622	359	0,325	0,637	538,398	3,476	0	42	660	329
14731	739	587	324	0,535	0,584	548,744	3,734	0	569	337	0,326	0,637	538,398	3,508	0
14751	740	383	304	0,539	0,585	548,744	3,647	0	411	335	0,33	0,637	538,398	3,43	0
14771	741	238	309	0,542	0,586	548,744	3,603	0	274	337	0,333	0,637	538,398	3,47	0
14791	742	88	306	0,543	0,586	546,738	3,601	0	175	325	0,334	0,636	544,968	3,507	0
14811	743	232	328	0,545	0,587	546,738	3,778	0	260	311	0,336	0,635	544,968	3,524	0	43	228	363
14831	744	229	320	0,547	0,587	546,738	3,667	0	246	336	0,337	0,634	544,968	3,454	0	43	228	363
14851	745	233	333	0,549	0,586	546,738	3,668	0	249	296	0,339	0,633	544,968	3,401	0	43	228	363
14871	746	231	338	0,55	0,586	546,738	3,463	0	254	325	0,34	0,632	544,968	3,503	0	43	228	363
14891	747	231	337	0,55	0,586	548,035	3,403	0	247	328	0,34	0,632	545,056	3,476	0	43	228	363
14910	748	227	322	0,549	0,585	548,035	3,684	0	245	304	0,34	0,632	545,056	3,592	0	43	228	363
14930	749	248	335	0,549	0,585	548,035	3,655	0	256	319	0,339	0,633	545,056	3,637	0	43	228	363
14950	750	249	352	0,548	0,585	548,035	3,878	0	270	319	0,338	0,633	545,056	3,729	0	43	228	363
14970	751	231	320	0,546	0,585	548,035	3,737	0	252	326	0,337	0,634	545,056	3,507	0	43	228	363
14990	752	240	327	0,545	0,585	550,933	3,801	0	255	332	0,336	0,635	542,013	3,526	0	43	228	363
15010	753	237	346	0,544	0,585	550,933	3,781	0	254	278	0,335	0,635	542,013	3,407	0	43	228	363
15030	754	230	333	0,544	0,585	550,933	3,811	0	260	333	0,334	0,635	542,013	3,543	0	43	228	363
15050	755	230	359	0,544	0,584	550,933	3,688	0	263	324	0,334	0,635	542,013	3,562	0	43	228	363
15070	756	211	356	0,544	0,584	550,933	3,883	0	253	366	0,335	0,635	542,013	3,579	0	43	228	363
15090	757	205	354	0,545	0,584	550,187	3,871	0	256	369	0,335	0,635	546,831	3,627	0	43	228	363
15110	758	219	398	0,546	0,584	550,187	3,656	0	221	355	0,336	0,634	546,831	3,586	0	43	228	363
15130	759	190	406	0,546	0,584	550,187	3,74	0	220	378	0,337	0,634	546,831	3,684	0	43	228	363
15150	760	192	397	0,547	0,584	550,187	3,755	0	213	394	0,337	0,634	546,831	3,563	0	43	228	363
15170	761	196	417	0,547	0,584	550,187	3,706	0	210	385	0,337	0,634	546,831	3,56	0	43	228	363
15190	762	201	417	0,547	0,584	549,911	3,754	0	207	392	0,337	0,634	547,55	3,562	0	43	228	363
15210	763	211	414	0,546	0,584	549,911	3,863	0	228	410	0,336	0,634	547,55	3,648	0	43	228	363
15230	764	192	403	0,545	0,585	549,911	3,867	0	225	382	0,336	0,635	547,55	3,564	0	43	228	363
15249	765	211	403	0,545	0,585	549,911	3,823	0	241	423	0,335	0,635	547,55	3,586	0	43	228	363
15269	766	196	411	0,545	0,585	549,911	3,653	0	215	402	0,335	0,636	547,55	3,45	0	43	228	363
15289	767	204	406	0,545	0,585	549,923	3,626	0	218	398	0,335	0,636	547,907	3,422	0	43	228	363
15309	768	227	435	0,545	0,585	549,923	3,756	0	216	401	0,335	0,636	547,907	3,601	0	43	228	363
15329	769	218	412	0,545	0,586	549,923	3,759	0	237	383	0,335	0,636	547,907	3,617	0	43	228	363
15349	770	185	415	0,545	0,586	549,923	3,908	0	211	412	0,335	0,636	547,907	3,582	0	44	211	403
15369	771	180	405	0,545	0,586	549,923	3,88	0	226	387	0,335	0,636	547,907	3,393	0	44	211	403
15389	772	177	405	0,545	0,586	549,413	3,849	0	230	399	0,335	0,636	547,727	3,374	0	44	211	403
15409	773	182	405	0,545	0,586	549,413	3,864	0	214	375	0,335	0,636	547,727	3,467	0	44	211	403
15429	774	209	417	0,545	0,586	549,413	3,765	0	213	398	0,336	0,636	547,727	3,662	0	44	211	403
15449	775	192	401	0,546	0,587	549,413	3,91	0	231	409	0,336	0,637	547,727	3,594	0	44	211	403
15469	776	238	432	0,546	0,587	549,413	3,753	0	199	381	0,336	0,637	547,727	3,644	0	44	211	403
15489	777	245	433	0,546	0,587	547,81	3,787	0	201	396	0,336	0,637	548,06	3,617	0	44	211	403
15509	778	216	421	0,545	0,587	547,81	3,805	0	227	398	0,335	0,637	548,06	3,613	0	44	211	403
15528	779	303	403	0,544	0,587	547,81	3,777	0	287	353	0,335	0,637	548,06	3,653	0	45	306	375
15548	780	312	411	0,543	0,586	547,81	3,824	0	297	339	0,334	0,637	548,06	3,31	0	45	306	375
15568	781	300	383	0,543	0,586	547,81	3,761	0	302	368	0,334	0,637	548,06	3,587	0	45	306	375
15588	782	302	376	0,543	0,586	550,422	3,789	0	309	373	0,334	0,638	543,131	3,489	0	45	306	375
15608	783	297	389	0,543	0,586	550,422	3,767	0	315	374	0,334	0,637	543,131	3,505	0	45	306	375
15628	784	301	390	0,543	0,586	550,422	3,839	0	301	364	0,334	0,637	543,131	3,722	0	45	306	375
15648	785	301	401	0,543	0,586	550,422	3,838	0	285	375	0,334	0,637	543,131	3,631	0	45	306	375
15668	786	304	393	0,543	0,587	550,422	3,916	0	305	341	0,334	0,638	543,131	3,466	0	45	306	375
15688	787	306	397	0,543	0,587	549,385	3,935	0	301	335	0,334	0,638	544,067	3,554	0	45	306	375
15708	788	287	396	0,544	0,587	549,385	3,772	0	289	340	0,334	0,637	544,067	3,64	0	45	306	375
15728	789	315	398	0,544	0,586	549,385	3,942	0	310	368	0,334	0,637	544,067	3,493	0	45	306	375
15748	790	299	394	0,544	0,586	549,385	3,815	0	325	379	0,334	0,637	544,067	3,746	0	45	306	375
15768	791	320	396	0,544	0,587	549,385	3,706	0	326	357	0,334	0,637	544,067	3,642	0	45	306	375
15788	792	316	394	0,544	0,587	551,18	3,766	0	325	374	0,334	0,638	543,705	3,63	0	45	306	375
15808	793	311	391	0,543	0,587	551,18	3,997	0	311	332	0,334	0,638	543,705	3,64	0	45	306	375
15827	794	317	394	0,543	0,587	551,18	3,953	0	311	351	0,333	0,638	543,705	3,554	0	45	306	375
15848	795	342	375	0,542	0,587	551,18	3,962	0	347	357	0,332	0,638	543,705	3,489	0	46	360	374
15867	796	349	368	0,542	0,587	551,18	3,976	0	352	354	0,332	0,638	543,705	3,597	0	46	360	374
15887	797	358	364	0,542	0,587	549,102	3,94	0	357	355	0,332	0,638	545,425	3,545	0	46	360	374
15907	798	361	400	0,542	0,587	549,102	3,975	0	368	372	0,333	0,637	545,425	3,623	0	46	360	374
15927	799	370	403	0,542	0,586	549,102	3,963	0	340	373	0,333	0,637	545,425	3,708	0	46	360	374
15947	800	374	397	0,543	0,586	549,102	3,958	0	352	370	0,333	0,637	545,425	3,577	0	46	360	374
15967	801	364	376	0,543	0,586	549,102	3,799	0	371	383	0,334	0,636	545,425	3,68	0	46	360	374
15987	802	370	373	0,543	0,586	550,046	3,783	0	360	385	0,334	0,636	545,051	3,624	0	46	360	374
16007	803	346	373	0,543	0,586	550,046	3,82	0	369	379	0,334	0,636	545,051	3,565	0	46	360	374
16027	804	355	369	0,543	0,586	550,046	3,795	0	358	365	0,334	0,636	545,051	3,507	0	46	360	374
16047	805	365	377	0,543	0,585	550,046	3,776	0	351	349	0,334	0,636	545,051	3,435	0	46	360	374
16067	806	377	392	0,543	0,585	550,046	3,893	0	343	347	0,334	0,636	545,051	3,582	0	46	360	374
16087	807	387	394	0,543	0,585	550,412	3,884	0	338	344	0,333	0,636	544,871	3,535	0	46	360	374
16106	808	357	365	0,542	0,585	550,412	3,718	0	373	383	0,333	0,636	544,871	3,644	0	46	360	374
16126	809	368	383	0,542	0,585	550,412	3,956	0	361	375	0,332	0,636	544,871	3,665	0	46	360	374
16146	810	349	383	0,542	0,585	550,412	3,842	0	358	366	0,332	0,636	544,871	3,705	0	46	360	374
16166	811	364	384	0,542	0,585	550,412	4,009	0	374	367	0,332	0,636	544,871	3,6	0	46	360	374
16186	812	357	386	0,542	0,585	548,724	3,977	0	367	367	0,332	0,636	544,979	3,617	0	46	360	374
16206	813	352	380	0,542	0,585	548,724	3,892	0	369	365	0,333	0,636	544,979	3,645	0	46	360	374
16226	814	347	397	0,542	0,585	548,724	3,936	0	353	416	0,333	0,636	544,979	3,783	0	47	369	388
16246	815	368	379	0,542	0,585	548,724	3,699	0	361	404	0,333	0,636	544,979	3,671	0	47	369	388
16266	816	372	408	0,542	0,585	548,724	3,854	0	374	378	0,333	0,636	544,979	3,554	0	47	369	388
16286	817	374	404	0,542	0,586	550,745	3,828	0	368	402	0,333	0,637	544,374	3,583	0	47	369	388
16306	818	367	384	0,542	0,586	550,745	3,739	0	370	389	0,332	0,637	544,374	3,614	0	47	369	388
16326	819	369	410	0,542	0,586	550,745	3,892	0	368	360	0,332	0,637	544,374	3,598	0	47	369	388
16346	820	362	388	0,542	0,586	550,745	3,919	0	367	396	0,332	0,637	544,374	3,7	0	47	369	388
16366	821	372	397	0,541	0,586	550,745	3,911	0	394	357	0,332	0,637	544,374	3,591	0	47	369	388
16386	822	371	406	0,541	0,586	549,583	3,894	0	393	368	0,332	0,637	544,139	3,621	0	47	369	388
16405	823	349	386	0,541	0,586	549,583	3,859	0	379	386	0,332	0,637	544,139	3,454	0	47	369	388
16425	824	369	407	0,541	0,586	549,583	4,041	0	378	366	0,331	0,638	544,139	3,515	0	47	369	388
16445	825	365	395	0,541	0,586	549,583	3,888	0	363	382	0,331	0,638	544,139	3,624	0	47	369	388
16465	826	374	366	0,541	0,586	549,583	3,851	0	369	373	0,331	0,638	544,139	3,579	0	47	369	388
16485	827	375	371	0,541	0,586	550,794	3,911	0	364	380	0,332	0,638	544,707	3,64	0	47	369	388
16505	828	372	381	0,541	0,586	550,794	3,826	0	374	397	0,332	0,638	544,707	3,666	0	47	369	388
16525	829	373	398	0,541	0,586	550,794	3,915	0	365	403	0,332	0,638	544,707	3,656	0	47	369	388
16545	830	367	394	0,541	0,586	550,794	3,853	0	380	386	0,332	0,638	544,707	3,6	0	47	369	388
16565	831	363	406	0,541	0,586	550,794	3,923	0	367	384	0,332	0,638	544,707	3,629	0	47	369	388
16585	832	359	406	0,541	0,586	551,165	3,908	0	371	383	0,331	0,638	544,642	3,607	0	47	369	388
16605	833	354	395	0,541	0,586	551,165	3,949	0	363	411	0,331	0,638	544,642	3,85	0	47	369	388
16625	834	362	367	0,541	0,586	551,165	4,12	0	358	401	0,331	0,638	544,642	3,794	0	47	369	388
16645	835	367	389	0,541	0,587	551,165	3,874	0	376	367	0,331	0,638	544,642	3,635	0	47	369	388
16665	836	365	401	0,541	0,587	551,165	3,828	0	413	491	0,331	0,638	544,642	4,608	0
16685	837	368	394	0,541	0,587	550,304	3,837	0	419	484	0,331	0,638	544,464	4,602	0
16704	838	375	330	0,541	0,587	550,304	3,477	0	366	385	0,331	0,639	544,464	3,604	0	48	369	397
16724	839	366	418	0,541	0,587	550,304	3,976	0	384	356	0,331	0,639	544,464	3,623	0	48	369	397
16744	840	372	404	0,541	0,587	550,304	3,978	0	367	422	0,332	0,639	544,464	3,935	0	48	369	397
16764	841	370	401	0,542	0,588	550,304	3,842	0	371	422	0,332	0,639	544,464	3,838	0	48	369	397
16784	842	369	398	0,542	0,588	550,46	3,799	0	377	422	0,332	0,639	543,843	3,941	0	48	369	397
16804	843	378	412	0,542	0,588	550,46	3,819	0	361	409	0,332	0,639	543,843	3,715	0	48	369	397
16824	844	366	405	0,542	0,588	550,46	3,869	0	389	387	0,332	0,639	543,843	3,576	0	48	369	397
16844	845	372	407	0,542	0,588	550,46	4,033	0	371	367	0,332	0,639	543,843	3,493	0	48	369	397
16864	846	366	396	0,542	0,588	550,46	3,957	0	353	375	0,332	0,639	543,843	3,451	0	48	369	397
16884	847	368	396	0,543	0,588	548,062	4,024	0	360	363	0,334	0,639	545,452	3,419	0	48	369	397
16904	848	240	303	0,544	0,588	548,062	3,712	0	270	317	0,334	0,638	545,452	3,728	0	49	254	315
16924	849	252	303	0,544	0,588	548,062	3,723	0	269	326	0,335	0,638	545,452	3,532	0	49	254	315
16944	850	263	320	0,545	0,589	548,062	3,872	0	254	303	0,335	0,639	545,452	3,659	0	49	254	315
16964	851	256	312	0,545	0,589	548,062	3,88	0	257	328	0,335	0,639	545,452	3,556	0	49	254	315
16984	852	260	316	0,545	0,59	548,774	3,893	0	253	322	0,335	0,64	544,384	3,6	0	49	254	315
17004	853	241	310	0,545	0,59	548,774	3,749	0	263	303	0,335	0,64	544,384	3,537	0	49	254	315
17023	854	248	320	0,545	0,59	548,774	3,694	0	262	318	0,335	0,64	544,384	3,603	0	49	254	315
17043	855	257	318	0,545	0,59	548,774	3,819	0	261	328	0,335	0,64	544,384	3,612	0	49	254	315
17063	856	240	305	0,545	0,59	548,774	3,725	0	252	304	0,335	0,64	544,384	3,636	0	49	254	315
17083	857	245	310	0,545	0,59	548,498	3,725	0	251	314	0,335	0,64	544,37	3,65	0	49	254	315
17103	858	262	304	0,545	0,59	548,498	3,662	0	255	308	0,335	0,64	544,37	3,509	0	49	254	315
17123	859	258	308	0,545	0,59	548,498	3,65	0	259	314	0,336	0,64	544,37	3,51	0	49	254	315
17143	860	245	324	0,545	0,59	548,498	3,695	0	245	318	0,335	0,64	544,37	3,596	0	49	254	315
17163	861	257	335	0,545	0,59	548,498	3,694	0	256	305	0,335	0,64	544,37	3,552	0	49	254	315
17183	862	251	339	0,545	0,59	551,86	3,715	0	255	309	0,335	0,64	544,156	3,576	0	49	254	315
17203	863	185	311	0,546	0,59	551,86	3,752	0	232	337	0,336	0,64	544,156	3,651	0	50	194	318
17223	864	202	329	0,546	0,59	551,86	3,624	0	216	330	0,337	0,64	544,156	3,528	0	50	194	318
17243	865	186	313	0,547	0,59	551,86	3,789	0	235	314	0,337	0,64	544,156	3,379	0	50	194	318
17263	866	198	313	0,547	0,59	551,86	3,827	0	228	340	0,337	0,64	544,156	3,67	0	50	194	318
17283	867	193	319	0,547	0,59	546,819	3,777	0	225	337	0,338	0,64	541,044	3,553	0	50	194	318
17303	868	188	322	0,547	0,59	546,819	3,75	0	216	331	0,338	0,64	541,044	3,472	0	50	194	318
17322	869	198	316	0,547	0,59	546,819	3,684	0	217	302	0,337	0,64	541,044	3,55	0	50	194	318
17342	870	194	303	0,547	0,59	546,819	3,656	0	218	305	0,337	0,64	541,044	3,504	0	50	194	318
17362	871	193	328	0,547	0,59	546,819	3,78	0	227	302	0,337	0,64	541,044	3,384	0	50	194	318
17382	872	192	323	0,547	0,59	546,241	3,738	0	228	301	0,337	0,64	542,67	3,414	0	50	194	318
17402	873	211	315	0,547	0,59	546,241	3,607	0	226	300	0,337	0,64	542,67	3,456	0	50	194	318
17422	874	216	329	0,547	0,59	546,241	3,598	0	219	314	0,338	0,64	542,67	3,488	0	50	194	318
17442	875	206	345	0,547	0,59	546,241	3,737	0	217	317	0,338	0,64	542,67	3,544	0	50	194	318
17462	876	178	338	0,547	0,59	546,241	3,693	0	196	309	0,338	0,64	542,67	3,557	0	50	194	318
17482	877	176	348	0,547	0,59	546,212	3,73	0	190	309	0,338	0,64	541,92	3,566	0	50	194	318
17502	878	171	314	0,548	0,59	546,212	3,787	0	203	317	0,338	0,639	541,92	3,569	0	50	194	318
17522	879	179	330	0,548	0,59	546,212	3,619	0	181	307	0,338	0,639	541,92	3,474	0	50	194	318
17542	880	162	340	0,548	0,59	546,212	3,911	0	220	297	0,338	0,639	541,92	3,553	0	50	194	318
17562	881	175	328	0,548	0,59	546,212	3,664	0	197	300	0,339	0,639	541,92	3,412	0	50	194	318
17582	882	175	333	0,549	0,59	545,477	3,771	0	196	293	0,339	0,639	542,622	3,422	0	50	194	318
17602	883	190	346	0,549	0,59	545,477	3,612	0	181	290	0,339	0,639	542,622	3,442	0	50	194	318
17621	884	194	325	0,548	0,591	545,477	3,668	0	201	304	0,339	0,639	542,622	3,405	0	50	194	318
17641	885	188	329	0,548	0,591	545,477	3,708	0	186	299	0,339	0,639	542,622	3,618	0	50	194	318
17661	886	188	332	0,548	0,591	545,477	3,572	0	208	313	0,338	0,639	542,622	3,496	0	50	194	318
17681	887	188	334	0,548	0,591	547,351	3,619	0	205	314	0,338	0,639	542,784	3,536	0	50	194	318
17701	888	179	344	0,548	0,591	547,351	3,817	0	203	331	0,338	0,639	542,784	3,51	0	50	194	318
17721	889	173	336	0,548	0,591	547,351	3,729	0	196	329	0,339	0,64	542,784	3,54	0	50	194	318
17741	890	184	317	0,549	0,591	547,351	3,672	0	197	325	0,339	0,64	542,784	3,569	0	50	194	318
17761	891	184	335	0,549	0,591	547,351	3,624	0	210	300	0,339	0,64	542,784	3,385	0	50	194	318
17781	892	184	330	0,549	0,592	546,712	3,572	0	208	296	0,339	0,64	542,014	3,393	0	50	194	318
17801	893	181	336	0,548	0,592	546,712	3,775	0	219	309	0,339	0,641	542,014	3,54	0	50	194	318
17821	894	178	339	0,548	0,592	546,712	3,673	0	211	303	0,339	0,641	542,014	3,506	0	50	194	318
17841	895	193	324	0,548	0,592	546,712	3,723	0	204	282	0,338	0,641	542,014	3,568	0	50	194	318
17861	896	182	326	0,548	0,592	546,712	3,6	0	207	318	0,338	0,641	542,014	3,455	0	50	194	318
17881	897	184	327	0,548	0,592	546,738	3,593	0	203	311	0,338	0,641	541,246	3,453	0	50	194	318
17901	898	166	325	0,548	0,592	546,738	3,63	0	202	319	0,339	0,641	541,246	3,57	0	50	194	318
17920	899	183	327	0,549	0,592	546,738	3,768	0	203	305	0,339	0,641	541,246	3,434	0	50	194	318
17940	900	186	335	0,549	0,592	546,738	3,638	0	217	309	0,339	0,641	541,246	3,632	0	50	194	318
17960	901	166	323	0,549	0,592	546,738	3,719	0	200	314	0,339	0,641	541,246	3,627	0	50	194	318
17980	902	176	328	0,549	0,592	544,791	3,647	0	204	306	0,339	0,641	542,849	3,632	0	50	194	318
18000	903	179	334	0,549	0,592	544,791	3,752	0	193	315	0,339	0,641	542,849	3,575	0	50	194	318
18020	904	179	333	0,549	0,592	544,791	3,751	0	202	304	0,339	0,641	542,849	3,502	0	50	194	318
18040	905	169	330	0,549	0,592	544,791	3,624	0	203	291	0,339	0,641	542,849	3,629	0	50	194	318
18060	906	181	341	0,549	0,592	544,791	3,671	0	186	321	0,34	0,641	542,849	3,499	0	50	194	318
18080	907	176	339	0,55	0,592	546,297	3,641	0	191	314	0,34	0,641	541,77	3,533	0	50	194	318
18100	908	155	315	0,55	0,592	546,297	3,74	0	194	304	0,34	0,64	541,77	3,547	0	50	194	318
18120	909	171	328	0,55	0,592	546,297	3,747	0	189	289	0,34	0,64	541,77	3,638	0	50	194	318
18140	910	184	319	0,55	0,592	546,297	3,675	0	203	318	0,34	0,64	541,77	3,552	0	50	194	318
18160	911	182	330	0,549	0,592	546,297	3,768	0	201	325	0,34	0,64	541,77	3,445	0	50	194	318
18180	912	178	328	0,549	0,593	545,737	3,751	0	201	325	0,339	0,641	542,942	3,467	0	50	194	318
18199	913	181	333	0,549	0,593	545,737	3,698	0	209	311	0,339	0,641	542,942	3,513	0	50	194	318
18219	914	182	331	0,549	0,593	545,737	3,586	0	217	291	0,339	0,641	542,942	3,555	0	50	194	318
18239	915	188	352	0,55	0,593	545,737	3,685	0	196	295	0,34	0,641	542,942	3,549	0	50	194	318
18259	916	180	338	0,55	0,593	545,737	3,783	0	197	273	0,34	0,641	542,942	3,434	0	50	194	318
18279	917	181	342	0,55	0,593	546,034	3,761	0	196	268	0,34	0,641	543,877	3,453	0	50	194	318
18299	918	192	332	0,55	0,593	546,034	3,737	0	232	323	0,34	0,641	543,877	3,389	0
18319	919	340	367	0,547	0,594	546,034	3,721	0	361	329	0,337	0,642	543,877	3,355	0
18339	920	500	431	0,543	0,594	546,034	3,78	0	528	402	0,334	0,644	543,877	3,499	0
18359	921	567	370	0,541	0,594	546,034	3,524	0	524	406	0,332	0,646	543,877	3,424	0
18379	922	644	385	0,539	0,594	551,573	3,547	0	521	411	0,33	0,647	543,855	3,446	0
18399	923	603	380	0,537	0,594	551,573	3,574	0	533	412	0,328	0,649	543,855	3,492	0
18419	924	533	432	0,535	0,594	551,573	3,727	0	534	406	0,326	0,65	543,855	3,361	0
18439	925	574	385	0,533	0,595	551,573	3,226	0	554	421	0,324	0,651	543,855	3,614	0
18459	926	523	419	0,532	0,595	551,573	3,662	0	511	434	0,323	0,652	543,855	3,398	0
18479	927	535	401	0,532	0,595	550,18	3,612	0	515	436	0,323	0,652	544,446	3,498	0
18499	928	529	419	0,533	0,595	550,18	3,675	0	527	398	0,323	0,651	544,446	3,42	0
18519	929	518	396	0,534	0,595	550,18	3,647	0	535	396	0,325	0,65	544,446	3,324	0
18538	930	529	466	0,536	0,595	550,18	3,947	0	535	403	0,327	0,649	544,446	3,341	0	51	526	421
18558	931	534	450	0,539	0,594	550,18	3,738	0	511	410	0,329	0,649	544,446	3,355	0	51	526	421
18578	932	533	459	0,54	0,594	550,287	3,804	0	514	412	0,331	0,648	544,201	3,367	0	51	526	421
18598	933	540	395	0,542	0,594	550,287	3,547	0	522	425	0,332	0,647	544,201	3,403	0	51	526	421
18618	934	537	415	0,543	0,594	550,287	3,528	0	527	421	0,333	0,646	544,201	3,575	0	51	526	421
18638	935	527	439	0,543	0,594	550,287	3,707	0	534	412	0,333	0,645	544,201	3,418	0	51	526	421
18658	936	523	418	0,542	0,594	550,287	3,544	0	534	411	0,333	0,645	544,201	3,61	0	51	526	421
18678	937	519	428	0,542	0,594	549,487	3,574	0	535	409	0,332	0,645	544,793	3,573	0	51	526	421
18698	938	536	399	0,542	0,594	549,487	3,618	0	501	421	0,332	0,645	544,793	3,558	0	51	526	421
18718	939	514	474	0,542	0,594	549,487	4,157	0	537	386	0,332	0,646	544,793	3,483	0	51	526	421
18738	940	465	416	0,542	0,593	549,487	3,849	0	505	375	0,332	0,645	544,793	3,493	0
18758	941	473	383	0,542	0,593	549,487	3,703	0	456	399	0,332	0,645	544,793	3,655	0
18778	942	483	401	0,542	0,593	552,211	3,921	0	461	400	0,332	0,645	544,817	3,628	0
18798	943	452	373	0,542	0,593	552,211	3,519	0	459	372	0,332	0,645	544,817	3,649	0
18817	944	474	348	0,542	0,593	552,211	3,706	0	493	368	0,332	0,645	544,817	3,573	0
18838	945	457	347	0,542	0,593	552,211	3,665	0	465	373	0,333	0,644	544,817	3,467	0
18857	946	-800	-600	0,333	0,644	-1	-1	4	445	393	0,333	0,644	544,817	3,678	0
18878	947	-800	-600	0,543	0,593	-1	-1	4	453	395	0,333	0,644	543,826	3,61	0
18897	948	455	331	0,543	0,593	550,465	3,64	0	467	375	0,333	0,644	543,826	3,393	0
18918	949	451	330	0,542	0,593	550,465	3,629	0	461	376	0,333	0,644	543,826	3,608	0
18937	950	424	341	0,542	0,593	550,465	3,634	0	415	368	0,332	0,644	543,826	3,363	0	52	394	366
18958	951	407	341	0,542	0,593	550,465	3,582	0	391	397	0,332	0,644	543,826	3,608	0	52	394	366
18977	952	394	340	0,542	0,593	551,03	3,576	0	368	396	0,333	0,644	544,753	3,596	0	52	394	366
18998	953	406	368	0,542	0,593	551,03	3,559	0	392	383	0,333	0,644	544,753	3,541	0	52	394	366
19017	954	384	374	0,543	0,593	551,03	3,737	0	388	334	0,333	0,644	544,753	3,437	0	52	394	366
19038	955	406	352	0,543	0,593	551,03	3,682	0	403	364	0,333	0,644	544,753	3,478	0	52	394	366
19057	956	406	323	0,543	0,593	551,03	3,375	0	408	384	0,333	0,644	544,753	3,729	0	52	394	366
19078	957	399	317	0,542	0,593	551,625	3,439	0	411	369	0,333	0,644	543,114	3,692	0	52	394	366
19097	958	400	329	0,542	0,592	551,625	3,549	0	392	395	0,332	0,643	543,114	3,829	0	52	394	366
19118	959	405	376	0,541	0,592	551,625	3,946	0	395	387	0,332	0,643	543,114	3,606	0	52	394	366
19136	960	388	371	0,542	0,592	551,625	3,931	0	399	372	0,332	0,643	543,114	3,664	0	52	394	366
19158	961	383	362	0,542	0,592	551,625	3,953	0	383	401	0,332	0,643	543,114	3,898	0	52	394	366
19176	962	381	356	0,542	0,592	551,275	3,948	0	385	393	0,333	0,643	543,167	3,807	0	52	394	366
19198	963	387	338	0,542	0,592	551,275	3,673	0	409	401	0,333	0,643	543,167	3,871	0	52	394	366
19216	964	371	369	0,542	0,592	551,275	4,107	0	402	390	0,333	0,643	543,167	3,679	0	52	394	366
19238	965	401	332	0,542	0,592	551,275	3,614	0	396	376	0,332	0,643	543,167	3,706	0	52	394	366
19256	966	405	414	0,542	0,592	551,275	4,066	0	385	407	0,332	0,643	543,167	3,796	0	53	398	402
19278	967	407	417	0,542	0,593	550,948	3,886	0	378	397	0,332	0,643	544,943	3,712	0	53	398	402
19296	968	390	392	0,542	0,593	550,948	4,068	0	398	393	0,332	0,643	544,943	3,704	0	53	398	402
19316	969	390	352	0,542	0,593	550,948	3,865	0	387	414	0,333	0,643	544,943	3,918	0	53	398	402
19336	970	404	389	0,543	0,592	550,948	3,977	0	396	417	0,333	0,643	544,943	3,949	0	53	398	402
19356	971	412	435	0,543	0,592	550,948	4,213	0	405	418	0,333	0,643	544,943	3,803	0	53	398	402
19376	972	418	427	0,542	0,592	551,878	4,158	0	403	419	0,333	0,643	544,956	3,926	0	53	398	402
19395	973	407	395	0,542	0,592	551,878	4,023	0	400	401	0,332	0,643	544,956	3,774	0	53	398	402
19415	974	379	381	0,541	0,593	551,878	4,155	0	401	421	0,331	0,643	544,956	4,073	0	53	398	402
19435	975	405	378	0,541	0,593	551,878	4,194	0	387	392	0,331	0,643	544,956	3,801	0	53	398	402
19455	976	414	419	0,542	0,593	551,878	4,125	0	417	403	0,332	0,643	544,956	3,803	0	54	396	395
19475	977	407	414	0,542	0,593	550,912	4,121	0	416	406	0,332	0,643	545,592	3,808	0	54	396	395
19495	978	399	390	0,543	0,593	550,912	4,135	0	391	392	0,333	0,643	545,592	3,715	0	54	396	395
19515	979	399	389	0,543	0,593	550,912	4,15	0	399	404	0,333	0,643	545,592	3,888	0	54	396	395
19535	980	387	394	0,542	0,593	550,912	4,169	0	396	394	0,333	0,643	545,592	3,95	0	54	396	395
19555	981	397	372	0,542	0,593	550,912	4,085	0	390	404	0,332	0,643	545,592	3,815	0	54	396	395
19575	982	394	372	0,541	0,593	550,378	4,089	0	395	401	0,332	0,643	545,597	3,925	0	54	396	395
19595	983	406	387	0,541	0,593	550,378	3,972	0	394	387	0,332	0,643	545,597	3,692	0	54	396	395
19615	984	375	409	0,542	0,593	550,378	4,287	0	394	414	0,332	0,643	545,597	3,855	0	54	396	395
19635	985	405	380	0,542	0,593	550,378	4,091	0	381	375	0,332	0,643	545,597	3,851	0	55	391	388
19655	986	377	371	0,543	0,593	550,378	4,256	0	384	424	0,333	0,643	545,597	4,105	0	55	391	388
19675	987	388	372	0,543	0,593	551,234	4,187	0	381	414	0,333	0,643	545,735	4,188	0	55	391	388
19695	988	392	374	0,543	0,593	551,234	3,939	0	406	401	0,333	0,643	545,735	3,826	0	55	391	388
19714	989	401	394	0,542	0,593	551,234	3,962	0	374	413	0,332	0,643	545,735	4,181	0	55	391	388
19734	990	390	409	0,542	0,594	551,234	4,292	0	394	407	0,332	0,644	545,735	3,888	0	55	391	388
19754	991	368	374	0,542	0,594	551,234	4,026	0	398	414	0,332	0,644	545,735	3,957	0	55	391	388
19774	992	368	388	0,542	0,594	550,82	4,125	0	399	412	0,332	0,644	545,844	4,073	0	55	391	388
19794	993	383	370	0,542	0,594	550,82	3,998	0	403	378	0,333	0,644	545,844	3,71	0	55	391	388
19814	994	393	350	0,543	0,594	550,82	3,97	0	396	416	0,333	0,644	545,844	4,033	0	55	391	388
19834	995	397	377	0,543	0,594	550,82	4,004	0	386	401	0,333	0,644	545,844	3,964	0	55	391	388
19854	996	407	362	0,542	0,594	550,82	3,876	0	410	377	0,332	0,645	545,844	3,712	0	55	391	388
19874	997	413	358	0,542	0,594	550,429	3,858	0	405	393	0,332	0,645	545,395	3,853	0	55	391	388
19894	998	389	377	0,542	0,594	550,429	4,01	0	391	402	0,332	0,645	545,395	3,94	0	55	391	388
19914	999	394	361	0,542	0,594	550,429	3,841	0	386	376	0,332	0,645	545,395	3,774	0	55	391	388
19934	1000	425	368	0,541	0,594	550,429	3,876	0	426	386	0,332	0,645	545,395	4,044	0
19954	1001	534	315	0,539	0,595	550,429	3,836	0	553	326	0,33	0,646	545,395	3,841	0	56	568	319
19974	1002	555	306	0,538	0,594	547,998	3,829	0	573	311	0,329	0,645	544,026	3,808	0	56	568	319
19993	1003	582	292	0,537	0,594	547,998	3,849	0	565	335	0,328	0,646	544,026	3,583	0	56	568	319
20013	1004	566	324	0,537	0,594	547,998	3,959	0	562	319	0,327	0,646	544,026	3,589	0	56	568	319
20033	1005	587	316	0,536	0,594	547,998	3,95	0	565	320	0,326	0,646	544,026	3,692	0	56	568	319
20053	1006	569	308	0,536	0,594	547,998	3,873	0	563	324	0,326	0,646	544,026	3,689	0	56	568	319
20073	1007	579	322	0,536	0,593	548,182	3,929	0	562	329	0,326	0,646	541,337	3,668	0	56	568	319
20093	1008	576	333	0,536	0,593	548,182	3,788	0	557	333	0,326	0,646	541,337	3,715	0	56	568	319
20113	1009	583	281	0,537	0,593	548,182	3,652	0	556	325	0,327	0,646	541,337	3,688	0
20133	1010	582	306	0,537	0,593	548,182	3,67	0	569	347	0,327	0,646	541,337	3,786	0
20153	1011	580	294	0,537	0,593	548,182	3,699	0	562	331	0,327	0,646	541,337	3,715	0
20173	1012	582	304	0,537	0,593	550,401	3,736	0	567	331	0,327	0,645	541,915	3,729	0
20193	1013	617	293	0,536	0,593	550,401	3,788	0	601	334	0,326	0,645	541,915	3,683	0
20213	1014	649	291	0,535	0,593	550,401	3,67	0	635	347	0,326	0,646	541,915	3,825	0	57	642	319
20233	1015	664	317	0,535	0,593	550,401	3,632	0	626	342	0,326	0,646	541,915	3,54	0	57	642	319
20253	1016	665	286	0,535	0,593	550,401	3,777	0	642	336	0,325	0,646	541,915	3,594	0	57	642	319
20273	1017	667	295	0,535	0,593	548,233	3,694	0	634	348	0,325	0,646	536,919	3,555	0	57	642	319
20292	1018	660	292	0,534	0,593	548,233	3,599	0	623	348	0,325	0,646	536,919	3,517	0	57	642	319
20312	1019	670	284	0,534	0,593	548,233	3,96	0	636	342	0,325	0,646	536,919	3,719	0	57	642	319
20332	1020	658	290	0,534	0,593	548,233	3,745	0	617	344	0,324	0,646	536,919	3,52	0	57	642	319
20352	1021	667	294	0,534	0,593	548,233	3,79	0	622	326	0,324	0,646	536,919	3,546	0	57	642	319
20372	1022	662	292	0,534	0,593	548,498	3,838	0	628	319	0,324	0,646	539,593	3,617	0	57	642	319
20392	1023	656	292	0,534	0,593	548,498	3,732	0	618	318	0,324	0,646	539,593	3,556	0	57	642	319
20412	1024	665	304	0,534	0,593	548,498	3,711	0	639	332	0,324	0,646	539,593	3,583	0	57	642	319
20432	1025	636	332	0,534	0,593	548,498	3,744	0	630	341	0,324	0,646	539,593	3,603	0	57	642	319
20452	1026	674	306	0,533	0,593	548,498	3,865	0	631	334	0,324	0,646	539,593	3,74	0	57	642	319
20472	1027	666	317	0,533	0,593	547,831	3,869	0	631	338	0,324	0,646	538,92	3,769	0	57	642	319
20492	1028	666	306	0,533	0,593	547,831	3,748	0	620	335	0,324	0,646	538,92	3,558	0	57	642	319
20512	1029	651	314	0,533	0,593	547,831	3,7	0	628	342	0,323	0,646	538,92	3,57	0	57	642	319
20532	1030	665	297	0,533	0,593	547,831	3,581	0	625	322	0,323	0,646	538,92	3,463	0	57	642	319
20552	1031	645	289	0,533	0,593	547,831	3,482	0	618	337	0,323	0,646	538,92	3,571	0	57	642	319
20571	1032	649	286	0,533	0,593	547,95	3,407	0	622	335	0,323	0,646	539,118	3,537	0	57	642	319
20591	1033	664	297	0,533	0,593	547,95	3,771	0	638	345	0,323	0,646	539,118	3,55	0	57	642	319
20611	1034	668	301	0,533	0,593	547,95	3,587	0	607	355	0,323	0,646	539,118	3,681	0	57	642	319
20631	1035	673	293	0,533	0,593	547,95	3,83	0	620	353	0,323	0,647	539,118	3,651	0	57	642	319
20651	1036	647	308	0,533	0,593	547,95	3,617	0	624	342	0,323	0,647	539,118	3,588	0	57	642	319
20671	1037	647	308	0,533	0,593	547,162	3,703	0	611	346	0,323	0,647	539,247	3,65	0	57	642	319
20691	1038	642	315	0,533	0,593	547,162	3,8	0	630	345	0,323	0,646	539,247	3,53	0	57	642	319
20711	1039	667	289	0,533	0,593	547,162	3,551	0	625	354	0,323	0,646	539,247	3,59	0	57	642	319
20731	1040	633	340	0,532	0,593	547,162	3,744	0	607	366	0,323	0,646	539,247	3,758	0
20751	1041	673	297	0,532	0,593	547,162	3,769	0	618	347	0,323	0,646	539,247	3,52	0	58	634	326
20771	1042	665	316	0,532	0,593	547,91	3,695	0	609	353	0,323	0,646	539,731	3,594	0	58	634	326
20791	1043	671	280	0,532	0,593	547,91	3,474	0	622	355	0,323	0,646	539,731	3,587	0	58	634	326
20811	1044	646	277	0,533	0,593	547,91	3,49	0	616	371	0,323	0,646	539,731	3,703	0	58	634	326
20831	1045	629	329	0,533	0,593	547,91	3,7	0	612	339	0,324	0,646	539,731	3,708	0	58	634	326
20851	1046	663	311	0,533	0,593	547,91	3,607	0	618	330	0,324	0,646	539,731	3,685	0	58	634	326
20871	1047	647	325	0,533	0,593	547,887	3,679	0	615	329	0,323	0,646	538,889	3,675	0	58	634	326
20891	1048	511	335	0,534	0,593	547,887	4,021	0	549	338	0,325	0,646	538,889	3,699	0
20910	1049	329	335	0,537	0,594	547,887	4,003	0	376	296	0,328	0,645	538,889	3,606	0
20930	1050	174	306	0,54	0,594	547,887	3,765	0	214	303	0,331	0,645	538,889	3,563	0	59	188	299
20950	1051	185	297	0,542	0,594	547,887	3,798	0	205	290	0,333	0,644	538,889	3,68	0	59	188	299
20970	1052	191	290	0,544	0,594	547,044	3,826	0	195	292	0,334	0,644	540,362	3,631	0	59	188	299
20990	1053	184	318	0,545	0,594	547,044	3,886	0	188	286	0,335	0,643	540,362	3,652	0	59	188	299
21010	1054	174	312	0,546	0,594	547,044	3,822	0	204	268	0,336	0,642	540,362	3,618	0	59	188	299
21030	1055	165	316	0,546	0,594	547,044	3,956	0	202	276	0,336	0,642	540,362	3,69	0	59	188	299
21050	1056	165	304	0,546	0,594	547,044	3,87	0	186	280	0,336	0,641	540,362	3,653	0	59	188	299
21070	1057	163	302	0,546	0,594	547,419	3,872	0	193	272	0,336	0,642	540,924	3,657	0	59	188	299
21090	1058	174	321	0,545	0,594	547,419	3,835	0	202	307	0,335	0,642	540,924	3,566	0	59	188	299
21110	1059	181	319	0,545	0,594	547,419	3,878	0	203	285	0,335	0,643	540,924	3,661	0	59	188	299
21130	1060	181	323	0,545	0,594	547,419	3,893	0	206	311	0,335	0,643	540,924	3,652	0	59	188	299
21150	1061	178	322	0,544	0,594	547,419	3,868	0	200	267	0,334	0,643	540,924	3,604	0	59	188	299
21169	1062	178	322	0,544	0,594	547,696	3,872	0	200	267	0,334	0,643	542,751	3,665	0	59	188	299
21190	1063	192	326	0,543	0,595	547,696	3,93	0	207	313	0,333	0,643	542,751	3,728	0	59	188	299
21209	1064	275	372	0,541	0,596	547,696	3,855	0	282	319	0,331	0,644	542,751	3,569	0
21229	1065	251	353	0,541	0,596	547,696	3,945	0	285	324	0,331	0,645	542,751	3,614	0
21249	1066	240	370	0,542	0,596	547,696	3,846	0	250	360	0,331	0,645	542,751	3,683	0
21269	1067	228	361	0,542	0,596	550,469	3,892	0	238	364	0,332	0,645	545,107	3,626	0
21289	1068	261	388	0,543	0,596	550,469	3,953	0	289	337	0,333	0,645	545,107	3,668	0	60	292	372
21309	1069	276	381	0,543	0,596	550,469	3,789	0	289	344	0,333	0,645	545,107	3,658	0	60	292	372
21329	1070	280	380	0,543	0,596	550,469	3,816	0	286	358	0,333	0,645	545,107	3,604	0	60	292	372
21349	1071	305	392	0,542	0,596	550,469	3,838	0	291	343	0,332	0,645	545,107	3,802	0	60	292	372
21369	1072	318	391	0,542	0,597	548,4	3,847	0	290	348	0,332	0,646	544,448	3,791	0	60	292	372
21389	1073	315	423	0,542	0,597	548,4	4,106	0	271	366	0,331	0,646	544,448	3,784	0	60	292	372
21409	1074	274	371	0,542	0,597	548,4	3,878	0	285	338	0,332	0,646	544,448	3,569	0	61	277	361
21429	1075	265	396	0,542	0,597	548,4	3,98	0	292	344	0,332	0,647	544,448	3,559	0	61	277	361
21449	1076	267	384	0,542	0,597	548,4	3,863	0	281	336	0,332	0,647	544,448	3,674	0	61	277	361
21469	1077	269	395	0,542	0,597	549,051	3,897	0	288	338	0,332	0,647	543,955	3,552	0	61	277	361
21488	1078	282	374	0,542	0,597	549,051	3,677	0	281	337	0,332	0,647	543,955	3,502	0	61	277	361
21508	1079	264	379	0,542	0,597	549,051	3,973	0	295	352	0,332	0,647	543,955	3,502	0	61	277	361
21528	1080	291	399	0,542	0,597	549,051	3,881	0	292	338	0,332	0,647	543,955	3,465	0	61	277	361
21548	1081	280	377	0,542	0,597	549,051	3,826	0	271	331	0,332	0,647	543,955	3,756	0	61	277	361
21568	1082	277	384	0,543	0,597	549,286	3,965	0	277	336	0,333	0,647	542,876	3,761	0	61	277	361
21588	1083	250	367	0,543	0,598	549,286	3,879	0	297	347	0,333	0,647	542,876	3,731	0	61	277	361
21608	1084	264	393	0,544	0,598	549,286	3,905	0	270	324	0,334	0,647	542,876	3,433	0	61	277	361
21628	1085	357	397	0,543	0,598	549,286	3,867	0	382	353	0,333	0,647	542,876	3,625	0
21648	1086	382	455	0,542	0,598	549,286	4,215	0	382	367	0,332	0,647	542,876	3,38	0
21668	1087	405	475	0,541	0,598	550,666	4,257	0	381	364	0,331	0,647	543,437	3,43	0
21688	1088	383	427	0,541	0,598	550,666	3,985	0	418	363	0,331	0,647	543,437	3,651	0
21708	1089	386	421	0,541	0,598	550,666	4,003	0	403	420	0,331	0,648	543,437	3,792	0
21728	1090	394	403	0,542	0,598	550,666	4,064	0	386	371	0,332	0,648	543,437	3,559	0	62	392	388
21748	1091	395	391	0,542	0,598	550,666	3,884	0	391	406	0,332	0,648	543,437	3,764	0	62	392	388
21767	1092	398	379	0,542	0,599	551,252	3,904	0	382	383	0,332	0,648	544,981	3,688	0	62	392	388
21787	1093	403	393	0,542	0,599	551,252	3,695	0	384	408	0,332	0,649	544,981	3,779	0	62	392	388
21807	1094	378	378	0,542	0,599	551,252	3,996	0	412	392	0,332	0,649	544,981	3,755	0	62	392	388
21827	1095	389	391	0,541	0,599	551,252	3,762	0	395	391	0,331	0,649	544,981	3,738	0	62	392	388
21847	1096	388	400	0,541	0,599	551,252	3,687	0	395	368	0,331	0,649	544,981	3,555	0	62	392	388
21867	1097	388	398	0,542	0,599	550,382	3,773	0	393	359	0,332	0,649	544,636	3,518	0	62	392	388
21887	1098	408	454	0,542	0,599	550,382	4,144	0	411	370	0,332	0,649	544,636	3,644	0
21907	1099	357	404	0,543	0,599	550,382	3,954	0	396	386	0,333	0,649	544,636	3,524	0
21927	1100	374	410	0,543	0,599	550,382	3,842	0	392	365	0,333	0,649	544,636	3,489	0
21947	1101	387	412	0,542	0,599	550,382	4,123	0	396	394	0,332	0,649	544,636	3,667	0
21967	1102	365	413	0,541	0,599	550,226	3,998	0	394	389	0,332	0,649	544,95	3,602	0
21987	1103	388	376	0,541	0,599	550,226	3,918	0	402	365	0,331	0,649	544,95	3,552	0
22007	1104	407	404	0,541	0,599	550,226	4,062	0	383	406	0,331	0,649	544,95	3,743	0
22027	1105	377	396	0,541	0,599	550,226	4,105	0	391	432	0,331	0,648	544,95	3,911	0
22047	1106	375	335	0,542	0,599	550,226	3,824	0	361	281	0,332	0,648	544,95	3,575	0
22067	1107	375	345	0,543	0,598	549,05	3,891	0	350	300	0,333	0,647	545,247	3,716	0
22086	1108	368	339	0,543	0,598	549,05	3,91	0	371	373	0,333	0,647	545,247	3,773	0
22106	1109	355	358	0,543	0,598	549,05	4,093	0	371	409	0,333	0,647	545,247	3,883	0
22126	1110	366	374	0,543	0,599	549,05	4,076	0	357	410	0,333	0,647	545,247	4,058	0
22146	1111	367	381	0,543	0,599	549,05	4,252	0	374	369	0,333	0,647	545,247	3,777	0
22166	1112	368	389	0,543	0,599	548,293	4,294	0	369	388	0,333	0,647	544,964	3,874	0
22186	1113	371	362	0,544	0,599	548,293	3,982	0	352	346	0,334	0,647	544,964	3,851	0
22206	1114	372	348	0,546	0,6	548,293	3,997	0	372	373	0,336	0,646	544,964	4,04	0
22226	1115	351	361	0,547	0,6	548,293	3,993	0	368	327	0,337	0,646	544,964	3,97	0
22246	1116	368	357	0,548	0,6	548,293	4,097	0	355	321	0,338	0,646	544,964	3,815	0
22266	1117	363	352	0,548	0,6	549,092	4,119	0	366	318	0,338	0,646	543,156	3,877	0
22286	1118	341	358	0,548	0,601	549,092	4,141	0	361	369	0,338	0,646	543,156	3,772	0	63	367	350
22306	1119	365	361	0,548	0,601	549,092	4,126	0	376	362	0,338	0,647	543,156	3,858	0	63	367	350
22326	1120	381	363	0,548	0,601	549,092	4,107	0	355	323	0,338	0,647	543,156	3,69	0	63	367	350
22346	1121	368	349	0,548	0,601	549,092	3,958	0	370	367	0,338	0,647	543,156	3,737	0	63	367	350
22366	1122	373	348	0,548	0,601	550,792	3,942	0	361	351	0,338	0,647	544,732	3,745	0	63	367	350
22386	1123	356	346	0,548	0,601	550,792	3,872	0	369	334	0,338	0,648	544,732	3,514	0	63	367	350
22405	1124	-800	-600	0,337	0,648	-1	-1	4	366	394	0,337	0,648	544,732	4,098	0
22425	1125	384	340	0,546	0,602	550,792	3,648	0	393	375	0,336	0,649	544,732	3,803	0
22445	1126	388	339	0,546	0,602	550,792	3,854	0	398	375	0,336	0,649	544,732	3,84	0
22465	1127	388	339	0,545	0,602	551,206	3,857	0	403	377	0,335	0,649	544,032	3,872	0
22485	1128	375	394	0,545	0,602	551,206	4,104	0	401	358	0,335	0,649	544,032	3,763	0
22505	1129	400	349	0,546	0,602	551,206	3,868	0	376	361	0,336	0,649	544,032	3,658	0
22525	1130	409	284	0,546	0,602	551,206	3,935	0	402	361	0,336	0,649	544,032	3,726	0
22545	1131	390	360	0,547	0,602	551,206	3,947	0	392	360	0,336	0,649	544,032	3,588	0	64	391	349
22565	1132	390	343	0,547	0,601	550,749	3,955	0	386	360	0,337	0,649	544,032	3,587	0	64	391	349
22585	1133	394	332	0,546	0,602	550,749	3,483	0	383	370	0,336	0,649	544,032	3,781	0	64	391	349
22605	1134	389	374	0,546	0,602	550,749	3,825	0	395	323	0,336	0,649	544,032	3,528	0	64	391	349
22625	1135	393	345	0,545	0,602	550,749	3,915	0	407	362	0,335	0,649	544,032	3,723	0	64	391	349
22645	1136	383	357	0,545	0,602	550,749	3,83	0	400	332	0,335	0,65	544,032	3,773	0	64	391	349
22665	1137	384	373	0,545	0,602	550,305	3,859	0	405	348	0,335	0,65	543,668	3,693	0	64	391	349
22684	1138	393	350	0,545	0,602	550,305	3,738	0	372	325	0,335	0,65	543,668	3,643	0	64	391	349
22704	1139	389	356	0,546	0,602	550,305	3,763	0	404	375	0,336	0,65	543,668	3,827	0	65	389	359
22724	1140	389	351	0,546	0,603	550,305	3,725	0	397	355	0,336	0,65	543,668	3,622	0	65	389	359
22744	1141	385	363	0,546	0,603	550,305	3,992	0	396	382	0,336	0,65	543,668	3,777	0	65	389	359
22764	1142	384	364	0,546	0,603	549,803	4,013	0	396	379	0,336	0,65	542,214	3,683	0	65	389	359
22784	1143	387	365	0,545	0,603	549,803	3,774	0	382	381	0,335	0,65	542,214	3,748	0	65	389	359
22804	1144	381	372	0,545	0,603	549,803	4,113	0	391	358	0,335	0,651	542,214	3,728	0	65	389	359
22824	1145	389	378	0,545	0,603	549,803	3,917	0	397	348	0,335	0,651	542,214	3,674	0	65	389	359
22844	1146	391	339	0,545	0,603	549,803	3,517	0	385	355	0,335	0,651	542,214	3,603	0	65	389	359
22864	1147	391	341	0,546	0,603	550,305	3,619	0	392	350	0,336	0,651	543,027	3,572	0	65	389	359
22884	1148	398	324	0,546	0,603	550,305	3,628	0	387	358	0,336	0,651	543,027	3,518	0	65	389	359
22904	1149	381	389	0,546	0,604	550,305	3,879	0	396	357	0,336	0,651	543,027	3,59	0
22924	1150	392	340	0,546	0,604	550,305	3,727	0	393	337	0,336	0,651	543,027	3,529	0
22944	1151	404	325	0,546	0,604	550,305	3,636	0	400	337	0,336	0,651	543,027	3,567	0
22964	1152	399	345	0,546	0,604	549,94	3,722	0	399	338	0,336	0,651	542,531	3,536	0
22984	1153	395	316	0,546	0,603	549,94	3,604	0	395	348	0,336	0,651	542,531	3,501	0
23003	1154	386	357	0,546	0,603	549,94	3,764	0	377	371	0,336	0,651	542,531	3,645	0
23023	1155	340	321	0,546	0,603	549,94	4,151	0	405	354	0,336	0,651	542,531	3,526	0
23043	1156	397	388	0,547	0,603	549,94	3,859	0	395	361	0,336	0,651	542,531	3,586	0
23063	1157	381	387	0,546	0,603	549,868	4,02	0	392	368	0,336	0,651	543,613	3,642	0
23083	1158	393	328	0,546	0,603	549,868	3,62	0	386	335	0,336	0,65	543,613	3,651	0
23103	1159	373	365	0,546	0,603	549,868	3,751	0	380	396	0,336	0,65	543,613	4,054	0
23123	1160	338	273	0,548	0,602	549,868	3,645	0	356	313	0,338	0,648	543,613	3,699	0
23143	1161	277	299	0,549	0,602	549,868	4,04	0	289	293	0,339	0,648	543,613	3,823	0	66	272	291
23163	1162	248	294	0,55	0,602	547,854	4,1	0	274	301	0,34	0,648	542,578	3,943	0	66	272	291
23183	1163	284	285	0,55	0,601	547,854	3,909	0	275	283	0,341	0,647	542,578	3,771	0	66	272	291
23203	1164	283	303	0,551	0,601	547,854	3,761	0	290	261	0,341	0,647	542,578	3,639	0	66	272	291
23223	1165	273	305	0,551	0,601	547,854	3,689	0	294	290	0,341	0,647	542,578	3,667	0	66	272	291
23243	1166	247	296	0,551	0,601	547,854	3,795	0	278	295	0,341	0,647	542,578	3,71	0	66	272	291
23263	1167	241	291	0,551	0,601	549,524	3,794	0	287	291	0,341	0,647	543,386	3,651	0	66	272	291
23282	1168	282	260	0,55	0,601	549,524	3,878	0	292	280	0,34	0,647	543,386	3,661	0	67	278	286
23302	1169	273	290	0,549	0,601	549,524	3,889	0	281	274	0,339	0,647	543,386	3,699	0	67	278	286
23322	1170	252	271	0,549	0,601	549,524	3,763	0	276	290	0,339	0,647	543,386	3,773	0	67	278	286
23342	1171	281	277	0,549	0,601	549,524	3,823	0	286	300	0,339	0,648	543,386	3,691	0	67	278	286
23362	1172	271	285	0,548	0,601	547,05	3,776	0	279	303	0,338	0,648	543,379	3,712	0	67	278	286
23382	1173	288	294	0,548	0,601	547,05	3,802	0	269	304	0,338	0,648	543,379	3,653	0	67	278	286
23402	1174	290	266	0,549	0,601	547,05	3,603	0	290	284	0,338	0,648	543,379	3,667	0	67	278	286
23422	1175	235	283	0,549	0,601	547,05	3,868	0	254	282	0,339	0,647	543,379	3,609	0	68	217	315
23442	1176	233	290	0,549	0,601	547,05	3,842	0	225	293	0,339	0,647	543,379	3,572	0	68	217	315
23462	1177	227	279	0,549	0,601	547,787	3,817	0	223	282	0,339	0,647	543,048	3,555	0	68	217	315
23482	1178	229	317	0,549	0,601	547,787	3,81	0	241	288	0,339	0,647	543,048	3,648	0	68	217	315
23502	1179	227	306	0,55	0,601	547,787	3,631	0	233	304	0,339	0,647	543,048	3,649	0	68	217	315
23522	1180	222	308	0,55	0,601	547,787	3,611	0	210	283	0,34	0,647	543,048	3,782	0	68	217	315
23542	1181	194	322	0,55	0,601	547,787	3,795	0	222	267	0,339	0,647	543,048	3,7	0	68	217	315
23562	1182	189	316	0,55	0,601	549,075	3,707	0	211	268	0,339	0,647	542,904	3,736	0	68	217	315
23581	1183	212	297	0,549	0,601	549,075	3,806	0	231	288	0,339	0,646	542,904	3,572	0	68	217	315
23601	1184	192	315	0,548	0,601	549,075	3,916	0	231	298	0,338	0,646	542,904	3,526	0	68	217	315
23621	1185	200	312	0,548	0,601	549,075	4,01	0	231	305	0,338	0,646	542,904	3,669	0	68	217	315
23641	1186	220	330	0,548	0,601	549,075	3,809	0	228	297	0,338	0,646	542,904	3,641	0	68	217	315
23661	1187	213	336	0,548	0,601	547,575	3,878	0	227	299	0,338	0,647	543,495	3,664	0	68	217	315
23681	1188	215	318	0,549	0,602	547,575	3,81	0	241	296	0,338	0,647	543,495	3,688	0	68	217	315
23701	1189	204	303	0,549	0,602	547,575	3,953	0	235	315	0,339	0,647	543,495	3,659	0	68	217	315
23721	1190	225	309	0,55	0,602	547,575	3,789	0	234	295	0,339	0,647	543,495	3,529	0	68	217	315
23741	1191	200	316	0,55	0,602	547,575	3,844	0	229	298	0,339	0,647	543,495	3,765	0	68	217	315
23761	1192	205	307	0,549	0,602	548,984	3,887	0	226	303	0,339	0,647	543,296	3,723	0	68	217	315
23781	1193	206	320	0,549	0,602	548,984	3,745	0	236	314	0,339	0,647	543,296	3,611	0	68	217	315
23801	1194	187	337	0,549	0,602	548,984	3,806	0	224	315	0,338	0,647	543,296	3,553	0	68	217	315
23821	1195	218	323	0,549	0,602	548,984	4,068	0	225	304	0,338	0,647	543,296	3,588	0	68	217	315
23841	1196	193	336	0,549	0,602	548,984	4,085	0	227	324	0,338	0,647	543,296	3,628	0	68	217	315
23861	1197	206	334	0,548	0,602	547,124	4,089	0	222	322	0,338	0,647	543,997	3,613	0	68	217	315
23880	1198	206	338	0,548	0,602	547,124	3,842	0	232	327	0,338	0,647	543,997	3,565	0	68	217	315
23900	1199	191	326	0,548	0,602	547,124	3,851	0	213	304	0,338	0,647	543,997	3,66	0	68	217	315
23920	1200	210	325	0,548	0,602	547,124	3,78	0	219	328	0,338	0,647	543,997	3,704	0	68	217	315
23940	1201	192	335	0,548	0,603	547,124	4,043	0	228	297	0,338	0,647	543,997	3,572	0	68	217	315
23960	1202	200	329	0,548	0,603	546,249	4,04	0	219	302	0,338	0,647	543,661	3,629	0	68	217	315
23980	1203	196	322	0,549	0,602	546,249	3,84	0	225	326	0,338	0,647	543,661	3,665	0	68	217	315
24000	1204	204	349	0,549	0,602	546,249	4,006	0	225	303	0,339	0,647	543,661	3,787	0	68	217	315
24020	1205	199	341	0,549	0,602	546,249	4,056	0	219	294	0,339	0,647	543,661	3,614	0	68	217	315
24040	1206	217	337	0,549	0,603	546,249	4,053	0	229	317	0,338	0,647	543,661	3,931	0	68	217	315
24060	1207	220	333	0,548	0,603	546,088	4,049	0	228	304	0,338	0,647	542,492	3,913	0	68	217	315
24080	1208	221	325	0,548	0,603	546,088	3,844	0	242	310	0,337	0,647	542,492	3,645	0	68	217	315
24100	1209	183	314	0,547	0,603	546,088	3,855	0	230	318	0,337	0,647	542,492	3,526	0	68	217	315
24120	1210	219	321	0,547	0,603	546,088	3,79	0	226	323	0,337	0,647	542,492	3,651	0	68	217	315
24140	1211	212	321	0,548	0,603	546,088	3,836	0	224	352	0,337	0,647	542,492	3,973	0	68	217	315
24160	1212	201	319	0,548	0,603	547,789	3,836	0	221	359	0,338	0,648	544,128	3,984	0	68	217	315
24179	1213	212	313	0,549	0,603	547,789	4,077	0	233	327	0,338	0,648	544,128	3,658	0	68	217	315
24199	1214	194	342	0,549	0,603	547,789	3,921	0	236	320	0,338	0,648	544,128	3,6	0	68	217	315
24219	1215	204	326	0,549	0,603	547,789	3,818	0	224	298	0,338	0,648	544,128	3,861	0	68	217	315
24239	1216	205	332	0,549	0,603	547,789	3,793	0	224	322	0,338	0,648	544,128	3,567	0	68	217	315
24259	1217	207	324	0,549	0,603	547,213	3,763	0	227	314	0,338	0,648	544,845	3,648	0	68	217	315
24279	1218	231	332	0,548	0,603	547,213	3,667	0	225	341	0,338	0,648	544,845	3,663	0	68	217	315
24299	1219	222	338	0,548	0,603	547,213	3,849	0	243	309	0,338	0,648	544,845	3,631	0	68	217	315
24319	1220	262	339	0,548	0,603	547,213	3,851	0	261	307	0,337	0,648	544,845	3,546	0
24339	1221	269	343	0,547	0,604	547,213	3,956	0	310	355	0,336	0,649	544,845	3,622	0	69	303	336
24359	1222	273	344	0,546	0,604	548,045	3,998	0	331	341	0,336	0,649	543,961	3,585	0	69	303	336
24379	1223	301	341	0,546	0,604	548,045	3,761	0	286	330	0,336	0,649	543,961	3,598	0	69	303	336
24399	1224	291	356	0,546	0,604	548,045	3,974	0	299	332	0,335	0,649	543,961	3,656	0	69	303	336
24419	1225	-800	-600	0,335	0,649	-1	-1	4	304	330	0,335	0,649	543,961	3,55	0	69	303	336
24439	1226	301	363	0,546	0,604	548,045	3,933	0	297	328	0,336	0,649	543,961	3,555	0	69	303	336
24458	1227	301	362	0,547	0,604	548,893	3,939	0	298	328	0,336	0,649	543,946	3,56	0	69	303	336
24478	1228	318	359	0,547	0,604	548,893	3,911	0	297	306	0,337	0,649	543,946	3,77	0	69	303	336
24498	1229	304	335	0,548	0,604	548,893	3,705	0	314	321	0,337	0,649	543,946	3,583	0	69	303	336
24518	1230	311	359	0,548	0,604	548,893	3,739	0	310	322	0,337	0,649	543,946	3,447	0	69	303	336
24538	1231	308	354	0,547	0,604	548,893	3,854	0	292	310	0,337	0,649	543,946	3,475	0	69	303	336
24558	1232	307	350	0,547	0,604	547,14	3,743	0	299	319	0,336	0,649	543,65	3,501	0	69	303	336
24578	1233	318	342	0,546	0,604	547,14	3,773	0	314	322	0,336	0,649	543,65	3,599	0	69	303	336
24598	1234	368	349	0,545	0,604	547,14	3,864	0	357	339	0,335	0,649	543,65	3,469	0
24618	1235	365	317	0,545	0,604	547,14	3,62	0	354	300	0,335	0,649	543,65	3,52	0
24638	1236	364	324	0,545	0,604	547,14	3,982	0	358	321	0,334	0,649	543,65	3,408	0
24658	1237	363	319	0,545	0,603	547,07	3,939	0	356	319	0,335	0,649	543,83	3,406	0
24678	1238	382	309	0,545	0,604	547,07	3,532	0	342	333	0,335	0,649	543,83	3,424	0
24698	1239	348	326	0,545	0,604	547,07	3,555	0	327	293	0,335	0,649	543,83	3,479	0
24718	1240	363	356	0,545	0,604	547,07	3,734	0	364	311	0,335	0,649	543,83	3,318	0	70	362	339
24738	1241	365	371	0,546	0,604	547,07	3,943	0	368	327	0,335	0,649	543,83	3,473	0	70	362	339
24758	1242	365	384	0,546	0,604	549,509	4,051	0	374	312	0,336	0,649	543,322	3,414	0	70	362	339
24777	1243	360	371	0,546	0,604	549,509	3,826	0	350	325	0,336	0,649	543,322	3,553	0	70	362	339
24798	1244	367	332	0,546	0,604	549,509	3,712	0	353	348	0,336	0,649	543,322	3,447	0	70	362	339
24817	1245	364	331	0,546	0,604	549,509	3,617	0	371	322	0,335	0,649	543,322	3,529	0	70	362	339
24838	1246	361	364	0,545	0,604	549,509	3,868	0	358	326	0,335	0,649	543,322	3,485	0	70	362	339
24857	1247	364	344	0,545	0,604	549,306	3,789	0	364	330	0,334	0,649	543,55	3,526	0	70	362	339
24878	1248	355	375	0,544	0,604	549,306	4,029	0	363	324	0,334	0,649	543,55	3,327	0	70	362	339
24897	1249	357	346	0,544	0,604	549,306	3,673	0	361	334	0,334	0,649	543,55	3,503	0	70	362	339
24918	1250	372	334	0,544	0,604	549,306	3,339	0	362	324	0,334	0,649	543,55	3,49	0	70	362	339
24937	1251	357	341	0,545	0,604	549,306	3,52	0	365	327	0,334	0,649	543,55	3,506	0	70	362	339
24958	1252	362	335	0,545	0,604	549,668	3,36	0	365	331	0,335	0,649	543,268	3,502	0	70	362	339
24977	1253	366	326	0,546	0,604	549,668	3,461	0	362	344	0,335	0,649	543,268	3,681	0	70	362	339
24999	1254	355	294	0,546	0,604	549,668	3,634	0	338	299	0,335	0,649	543,268	3,448	0
25017	1255	353	357	0,546	0,604	549,668	3,6	0	369	358	0,335	0,649	543,268	3,643	0
25038	1256	363	354	0,546	0,604	549,668	3,595	0	367	363	0,335	0,649	543,268	3,606	0
25057	1257	358	354	0,546	0,603	547,474	3,577	0	366	367	0,335	0,649	544,346	3,539	0
25078	1258	356	343	0,545	0,603	547,474	3,913	0	356	323	0,335	0,649	544,346	3,486	0
25096	1259	361	384	0,545	0,603	547,474	3,835	0	368	347	0,335	0,648	544,346	3,406	0	71	357	343
25118	1260	352	355	0,545	0,603	547,474	3,766	0	358	334	0,335	0,648	544,346	3,645	0	71	357	343
25136	1261	362	317	0,545	0,603	547,474	3,697	0	367	382	0,335	0,648	544,346	3,85	0	71	357	343
25158	1262	359	328	0,545	0,603	547,677	3,63	0	361	389	0,334	0,649	544,245	3,9	0	71	357	343
25176	1263	368	371	0,545	0,603	547,677	3,942	0	356	329	0,334	0,649	544,245	3,49	0	71	357	343
25196	1264	356	365	0,545	0,603	547,677	3,766	0	357	315	0,334	0,649	544,245	3,696	0	71	357	343
25216	1265	352	353	0,545	0,604	547,677	3,779	0	338	304	0,334	0,649	544,245	3,48	0	71	357	343
25236	1266	365	345	0,545	0,604	547,677	3,68	0	353	335	0,334	0,649	544,245	3,501	0	71	357	343
25256	1267	358	335	0,545	0,604	548,983	3,664	0	349	326	0,335	0,649	544,132	3,549	0	71	357	343
25276	1268	349	366	0,545	0,604	548,983	3,921	0	360	384	0,335	0,649	544,132	3,842	0
25296	1269	360	334	0,545	0,603	548,983	3,666	0	371	379	0,335	0,649	544,132	3,799	0
25316	1270	362	364	0,545	0,603	548,983	3,913	0	380	344	0,335	0,648	544,132	3,534	0
25336	1271	364	353	0,545	0,603	548,983	3,914	0	357	334	0,335	0,648	544,132	3,498	0
25356	1272	364	342	0,545	0,604	550,104	3,923	0	363	323	0,335	0,649	545,07	3,467	0
25375	1273	330	412	0,545	0,604	550,104	3,87	0	312	358	0,335	0,65	545,07	3,641	0	72	313	367
25395	1274	310	375	0,545	0,605	550,104	4,168	0	323	343	0,334	0,65	545,07	3,678	0	72	313	367
25415	1275	320	396	0,544	0,605	550,104	3,988	0	318	362	0,334	0,65	545,07	3,686	0	72	313	367
25435	1276	312	393	0,544	0,605	550,104	3,992	0	302	340	0,333	0,651	545,07	3,623	0	72	313	367
25455	1277	317	391	0,543	0,605	548,717	3,987	0	306	347	0,333	0,651	543,627	3,632	0	72	313	367
25475	1278	313	402	0,543	0,605	548,717	4,022	0	310	326	0,333	0,651	543,627	3,867	0	72	313	367
25495	1279	298	390	0,543	0,604	548,717	4,041	0	315	426	0,333	0,65	543,627	3,875	0
25515	1280	302	390	0,544	0,604	548,717	3,886	0	315	346	0,333	0,65	543,627	3,509	0	73	310	379
25535	1281	303	400	0,544	0,604	548,717	3,786	0	303	345	0,333	0,65	543,627	3,631	0	73	310	379
25555	1282	303	393	0,544	0,604	549,409	3,741	0	306	345	0,334	0,649	543,747	3,524	0	73	310	379
25575	1283	324	400	0,544	0,604	549,409	3,968	0	307	382	0,334	0,649	543,747	3,852	0	73	310	379
25595	1284	299	386	0,544	0,604	549,409	4,069	0	317	392	0,334	0,65	543,747	3,677	0	73	310	379
25615	1285	313	391	0,544	0,604	549,409	3,993	0	314	363	0,333	0,65	543,747	3,697	0	73	310	379
25635	1286	324	402	0,544	0,604	549,409	3,885	0	311	374	0,333	0,65	543,747	3,67	0	73	310	379
25654	1287	316	398	0,543	0,604	547,931	3,899	0	315	372	0,333	0,65	542,991	3,669	0	73	310	379
25674	1288	298	390	0,543	0,604	547,931	3,947	0	310	331	0,332	0,65	542,991	3,718	0	73	310	379
25694	1289	445	285	0,54	0,604	547,931	4,036	0	464	336	0,33	0,65	542,991	3,755	0
25714	1290	590	241	0,537	0,604	547,931	3,964	0	583	287	0,328	0,65	542,991	3,665	0
25734	1291	637	286	0,535	0,603	547,931	3,757	0	621	308	0,326	0,649	542,991	3,596	0
25754	1292	679	277	0,534	0,603	544,52	3,745	0	661	296	0,324	0,65	541,184	3,571	0
25774	1293	660	303	0,533	0,603	544,52	3,939	0	623	332	0,323	0,651	541,184	3,85	0	74	642	294
25794	1294	628	278	0,532	0,603	544,52	3,747	0	663	309	0,322	0,651	541,184	3,869	0	74	642	294
25814	1295	644	285	0,531	0,603	544,52	3,631	0	623	322	0,321	0,652	541,184	3,674	0	74	642	294
25834	1296	647	281	0,531	0,603	544,52	3,746	0	634	314	0,321	0,653	541,184	3,891	0	74	642	294
25854	1297	649	286	0,531	0,604	544,123	3,704	0	642	320	0,321	0,653	540,595	3,829	0	74	642	294
25874	1298	635	283	0,531	0,604	544,123	3,863	0	612	327	0,321	0,653	540,595	3,791	0	74	642	294
25894	1299	643	265	0,531	0,604	544,123	3,917	0	632	321	0,321	0,653	540,595	3,699	0	74	642	294
25914	1300	655	260	0,532	0,604	544,123	3,78	0	630	307	0,321	0,653	540,595	3,609	0	74	642	294
25934	1301	659	250	0,532	0,604	544,123	3,765	0	626	315	0,322	0,652	540,595	3,879	0	74	642	294
25953	1302	665	240	0,532	0,603	546,481	3,765	0	623	310	0,322	0,652	539,425	3,81	0	74	642	294
25973	1303	650	283	0,533	0,603	546,481	3,745	0	654	299	0,323	0,652	539,425	3,823	0	74	642	294
25993	1304	656	278	0,534	0,603	546,481	3,696	0	629	309	0,324	0,652	539,425	3,66	0	74	642	294
26013	1305	632	313	0,534	0,603	546,481	3,812	0	645	307	0,324	0,652	539,425	3,64	0	74	642	294
26033	1306	667	294	0,534	0,603	546,481	3,892	0	628	295	0,324	0,652	539,425	3,589	0	74	642	294
26053	1307	663	300	0,534	0,603	547,705	3,917	0	633	300	0,324	0,652	538,442	3,552	0	74	642	294
26073	1308	658	295	0,534	0,603	547,705	3,983	0	640	301	0,323	0,652	538,442	3,817	0	74	642	294
26093	1309	661	285	0,534	0,603	547,705	3,883	0	635	281	0,323	0,652	538,442	3,616	0	74	642	294
26113	1310	674	271	0,534	0,603	547,705	3,787	0	629	312	0,324	0,652	538,442	3,684	0	74	642	294
26133	1311	645	286	0,534	0,603	547,705	3,902	0	626	318	0,324	0,652	538,442	3,654	0	74	642	294
26153	1312	649	282	0,535	0,603	547,986	3,878	0	624	318	0,324	0,652	538,148	3,688	0	74	642	294
26173	1313	578	279	0,536	0,604	547,986	3,84	0	600	318	0,325	0,652	538,148	3,593	0
26193	1314	400	392	0,538	0,605	547,986	4,143	0	394	379	0,328	0,652	538,148	3,978	0
26213	1315	347	432	0,54	0,605	547,986	3,92	0	349	406	0,33	0,652	538,148	3,691	0	75	331	425
26233	1316	325	410	0,54	0,605	547,986	4,074	0	332	427	0,33	0,652	538,148	3,857	0	75	331	425
26253	1317	303	428	0,54	0,605	549,396	3,987	0	320	441	0,33	0,652	545,793	3,772	0	75	331	425
26272	1318	340	440	0,541	0,605	549,396	4,169	0	334	397	0,331	0,651	545,793	4,074	0	75	331	425
26292	1319	325	402	0,542	0,605	549,396	3,979	0	334	409	0,331	0,651	545,793	3,845	0	75	331	425
26312	1320	351	420	0,542	0,605	549,396	3,858	0	334	429	0,332	0,651	545,793	3,929	0	75	331	425
26332	1321	349	426	0,543	0,605	549,396	3,898	0	321	451	0,332	0,651	545,793	4,184	0	75	331	425
26352	1322	346	409	0,543	0,605	551,453	3,845	0	321	466	0,333	0,651	545,351	4,096	0	75	331	425
26372	1323	347	428	0,543	0,605	551,453	4,17	0	355	390	0,332	0,651	545,351	3,758	0
26392	1324	324	420	0,542	0,604	551,453	4,08	0	334	415	0,332	0,651	545,351	3,921	0
26412	1325	329	406	0,542	0,604	551,453	4,243	0	333	387	0,331	0,651	545,351	3,647	0
26432	1326	327	406	0,541	0,604	551,453	4,09	0	325	358	0,331	0,651	545,351	3,739	0
26452	1327	328	407	0,541	0,604	549,252	4,131	0	321	361	0,331	0,651	545,464	3,751	0
26472	1328	325	430	0,541	0,604	549,252	4,116	0	331	399	0,331	0,651	545,464	3,784	0
26492	1329	348	426	0,541	0,604	549,252	4,01	0	350	415	0,331	0,651	545,464	3,802	0
26512	1330	334	408	0,541	0,604	549,252	4,08	0	339	376	0,331	0,651	545,464	3,941	0
26532	1331	359	424	0,541	0,604	549,252	3,827	0	337	446	0,331	0,651	545,464	4,228	0
26551	1332	357	415	0,541	0,604	550,531	3,798	0	339	448	0,331	0,65	546,091	4,314	0
26571	1333	329	428	0,542	0,604	550,531	3,849	0	297	375	0,331	0,65	546,091	3,773	0	76	310	415
26591	1334	307	417	0,542	0,604	550,531	3,922	0	315	446	0,331	0,65	546,091	4,007	0	76	310	415
26611	1335	314	424	0,542	0,604	550,531	4,05	0	328	398	0,332	0,65	546,091	3,598	0	76	310	415
26631	1336	318	430	0,543	0,603	550,531	3,925	0	315	410	0,332	0,65	546,091	3,678	0	76	310	415
26651	1337	322	428	0,543	0,603	548,476	3,955	0	315	436	0,332	0,65	546,283	3,686	0	76	310	415
26671	1338	325	428	0,542	0,603	548,476	3,95	0	311	408	0,332	0,65	546,283	3,613	0	76	310	415
26691	1339	333	436	0,542	0,604	548,476	4,12	0	295	373	0,331	0,65	546,283	3,489	0	76	310	415
26711	1340	302	430	0,542	0,604	548,476	3,971	0	305	404	0,331	0,65	546,283	3,66	0	76	310	415
26731	1341	314	427	0,541	0,604	548,476	3,83	0	290	379	0,331	0,65	546,283	3,769	0	76	310	415
26751	1342	309	428	0,541	0,604	550,5	3,882	0	291	390	0,331	0,65	547,341	3,77	0	76	310	415
26771	1343	330	434	0,542	0,604	550,5	4,006	0	294	391	0,331	0,65	547,341	3,886	0	76	310	415
26791	1344	300	419	0,542	0,604	550,5	4,054	0	318	419	0,331	0,65	547,341	3,66	0	76	310	415
26811	1345	278	422	0,542	0,604	550,5	4,118	0	308	398	0,332	0,65	547,341	3,74	0	76	310	415
26830	1346	300	436	0,542	0,604	550,5	3,938	0	323	395	0,332	0,65	547,341	3,571	0	76	310	415
26850	1347	293	430	0,542	0,604	549,272	3,963	0	321	404	0,332	0,65	546,265	3,562	0	76	310	415
26870	1348	309	434	0,542	0,604	549,272	3,93	0	302	395	0,332	0,65	546,265	3,575	0	76	310	415
26890	1349	323	422	0,543	0,604	549,272	3,921	0	332	421	0,332	0,65	546,265	3,725	0	76	310	415
26910	1350	301	420	0,543	0,604	549,272	4,103	0	303	373	0,332	0,65	546,265	3,608	0
26930	1351	261	394	0,544	0,604	549,272	4,114	0	272	304	0,333	0,649	546,265	3,686	0
26950	1352	260	388	0,545	0,603	545,044	4,095	0	279	302	0,335	0,648	543,253	3,615	0
26970	1353	177	329	0,545	0,603	545,044	3,984	0	209	317	0,335	0,648	543,253	3,717	0	77	190	322
26990	1354	193	330	0,546	0,603	545,044	3,632	0	207	290	0,335	0,647	543,253	3,406	0	77	190	322
27010	1355	172	324	0,546	0,603	545,044	3,761	0	196	275	0,335	0,647	543,253	3,625	0	77	190	322
27030	1356	186	330	0,546	0,603	545,044	3,822	0	195	297	0,336	0,647	543,253	3,499	0	77	190	322
27050	1357	189	328	0,546	0,603	546,357	3,673	0	196	295	0,336	0,647	543,458	3,604	0	77	190	322
27070	1358	187	335	0,547	0,603	546,357	3,837	0	196	336	0,336	0,646	543,458	3,536	0	77	190	322
27090	1359	185	331	0,547	0,603	546,357	3,874	0	205	340	0,336	0,646	543,458	3,544	0	77	190	322
27110	1360	171	329	0,547	0,603	546,357	3,806	0	187	306	0,336	0,647	543,458	3,529	0	77	190	322
27130	1361	176	340	0,547	0,603	546,357	3,813	0	209	315	0,336	0,647	543,458	3,516	0	77	190	322
27149	1362	171	339	0,547	0,604	545,151	3,811	0	204	307	0,336	0,647	543,399	3,514	0	77	190	322
27169	1363	177	333	0,547	0,604	545,151	3,783	0	200	296	0,336	0,647	543,399	3,529	0	77	190	322
27189	1364	189	336	0,547	0,604	545,151	3,649	0	208	334	0,336	0,647	543,399	3,63	0	77	190	322
27209	1365	183	342	0,546	0,604	545,151	3,774	0	205	327	0,336	0,647	543,399	3,517	0	77	190	322
27229	1366	167	335	0,546	0,604	545,151	3,766	0	210	306	0,336	0,648	543,399	3,587	0	77	190	322
27249	1367	170	334	0,545	0,604	547,637	3,746	0	207	323	0,335	0,648	544,083	3,618	0	77	190	322
27269	1368	421	290	0,542	0,604	547,637	3,628	0	453	344	0,332	0,649	544,083	3,712	0
27289	1369	502	312	0,54	0,604	547,637	3,591	0	511	320	0,33	0,649	544,083	3,58	0
27309	1370	540	338	0,538	0,604	547,637	3,75	0	517	344	0,328	0,65	544,083	3,683	0	78	514	332
27329	1371	523	351	0,537	0,604	547,637	3,759	0	521	341	0,327	0,651	544,083	3,638	0	78	514	332
27349	1372	542	365	0,536	0,604	546,951	3,763	0	522	338	0,325	0,652	541,508	3,575	0	78	514	332
27369	1373	516	329	0,534	0,604	546,951	3,615	0	522	330	0,324	0,653	541,508	3,532	0	78	514	332
27389	1374	527	352	0,534	0,604	546,951	3,827	0	531	316	0,323	0,654	541,508	3,501	0	78	514	332
27409	1375	525	311	0,534	0,604	546,951	3,56	0	527	325	0,323	0,654	541,508	3,454	0	78	514	332
27429	1376	511	324	0,534	0,604	546,951	3,654	0	515	312	0,324	0,654	541,508	3,418	0	78	514	332
27449	1377	517	324	0,535	0,604	547,941	3,703	0	515	317	0,324	0,654	539,445	3,37	0	78	514	332
27468	1378	503	341	0,536	0,604	547,941	3,832	0	503	352	0,325	0,653	539,445	3,564	0	78	514	332
27488	1379	510	356	0,537	0,604	547,941	3,964	0	499	337	0,326	0,652	539,445	3,609	0	78	514	332
27508	1380	518	307	0,538	0,604	547,941	3,662	0	521	336	0,327	0,651	539,445	3,447	0	78	514	332
27528	1381	513	356	0,538	0,604	547,941	3,712	0	516	333	0,328	0,651	539,445	3,557	0	78	514	332
27548	1382	517	341	0,539	0,604	546,575	3,683	0	522	331	0,329	0,651	539,829	3,541	0	78	514	332
27568	1383	505	343	0,539	0,604	546,575	3,755	0	511	336	0,329	0,65	539,829	3,472	0	78	514	332
27588	1384	509	346	0,54	0,604	546,575	3,667	0	512	320	0,329	0,65	539,829	3,378	0	78	514	332
27608	1385	516	313	0,539	0,604	546,575	3,742	0	492	341	0,329	0,651	539,829	3,625	0	78	514	332
27628	1386	505	317	0,539	0,604	546,575	3,565	0	510	330	0,328	0,651	539,829	3,436	0	78	514	332
27648	1387	508	319	0,538	0,604	548,173	3,566	0	505	326	0,328	0,651	540,216	3,45	0	78	514	332
27668	1388	511	338	0,538	0,604	548,173	3,619	0	513	334	0,327	0,651	540,216	3,506	0	78	514	332
27688	1389	479	275	0,538	0,604	548,173	3,506	0	450	407	0,328	0,651	540,216	4,035	0
27708	1390	413	333	0,54	0,604	548,173	3,419	0	393	422	0,33	0,651	540,216	3,867	0	79	393	379
27728	1391	386	412	0,54	0,604	548,173	3,844	0	409	354	0,33	0,651	540,216	3,576	0	79	393	379
27748	1392	357	398	0,541	0,604	549,932	3,796	0	421	391	0,33	0,651	544,72	3,834	0	79	393	379
27767	1393	389	393	0,541	0,604	549,932	3,725	0	405	408	0,331	0,65	544,72	3,59	0	79	393	379
27787	1394	379	417	0,541	0,604	549,932	3,951	0	420	374	0,331	0,65	544,72	3,637	0	79	393	379
27807	1395	385	409	0,541	0,604	549,932	3,864	0	397	361	0,331	0,65	544,72	3,393	0	79	393	379
27827	1396	397	360	0,541	0,604	549,932	3,547	0	396	377	0,33	0,65	544,72	3,494	0	79	393	379
27847	1397	394	367	0,541	0,604	550,676	3,628	0	396	375	0,33	0,65	544,623	3,448	0	79	393	379
27867	1398	387	357	0,541	0,604	550,676	3,61	0	395	381	0,33	0,65	544,623	3,447	0	79	393	379
27887	1399	374	357	0,541	0,604	550,676	3,59	0	416	372	0,33	0,65	544,623	3,595	0	79	393	379
27907	1400	395	359	0,54	0,604	550,676	3,483	0	384	384	0,33	0,651	544,623	3,677	0	79	393	379
27927	1401	398	387	0,54	0,605	550,676	3,571	0	377	387	0,33	0,651	544,623	3,631	0	79	393	379
27947	1402	401	389	0,54	0,605	551,499	3,535	0	379	386	0,33	0,651	544,414	3,669	0	79	393	379
27967	1403	393	378	0,54	0,605	551,499	3,609	0	397	388	0,33	0,651	544,414	3,686	0	79	393	379
27987	1404	397	396	0,54	0,604	551,499	3,724	0	394	320	0,33	0,651	544,414	3,381	0	79	393	379
28007	1405	379	371	0,54	0,604	551,499	3,71	0	394	417	0,33	0,65	544,414	3,785	0	80	414	357
28027	1406	384	381	0,54	0,604	551,499	3,952	0	394	363	0,33	0,65	544,414	3,614	0	80	414	357
28046	1407	381	386	0,54	0,604	549,906	4,012	0	392	351	0,33	0,65	544,522	3,557	0	80	414	357
28066	1408	386	343	0,54	0,604	549,906	3,713	0	406	377	0,33	0,65	544,522	3,643	0	80	414	357
28086	1409	414	328	0,54	0,604	549,906	3,632	0	414	384	0,329	0,65	544,522	3,513	0	80	414	357
28106	1410	431	342	0,539	0,604	549,906	3,636	0	424	364	0,329	0,65	544,522	3,782	0	80	414	357
28126	1411	428	326	0,539	0,604	549,906	3,6	0	453	365	0,329	0,65	544,522	3,592	0	80	414	357
28146	1412	426	329	0,539	0,603	551,228	3,6	0	464	367	0,328	0,65	542,956	3,58	0	80	414	357
28166	1413	421	317	0,539	0,604	551,228	3,781	0	426	333	0,328	0,65	542,956	3,554	0	81	429	348
28186	1414	419	309	0,539	0,604	551,228	3,826	0	432	377	0,329	0,65	542,956	3,568	0	81	429	348
28206	1415	408	335	0,539	0,604	551,228	3,71	0	434	380	0,329	0,65	542,956	3,749	0	81	429	348
28226	1416	414	340	0,539	0,604	551,228	3,652	0	454	332	0,329	0,65	542,956	3,621	0	81	429	348
28246	1417	411	348	0,539	0,604	549,492	3,623	0	459	354	0,329	0,65	543,8	3,684	0	81	429	348
28266	1418	423	324	0,539	0,604	549,492	3,698	0	429	362	0,328	0,65	543,8	3,693	0	81	429	348
28286	1419	443	328	0,539	0,604	549,492	3,635	0	441	362	0,328	0,65	543,8	3,64	0	81	429	348
28306	1420	412	353	0,539	0,604	549,492	3,85	0	433	378	0,328	0,65	543,8	3,741	0	81	429	348
28325	1421	424	333	0,539	0,604	549,492	3,727	0	437	357	0,328	0,65	543,8	3,606	0	81	429	348
28345	1422	426	342	0,538	0,604	550,057	3,755	0	441	360	0,328	0,651	543,776	3,628	0	81	429	348
28365	1423	478	360	0,538	0,605	550,057	3,8	0	488	389	0,328	0,651	543,776	3,513	0
28385	1424	506	421	0,537	0,605	550,057	3,796	0	483	429	0,327	0,652	543,776	3,783	0
28405	1425	505	379	0,537	0,605	550,057	3,907	0	496	396	0,327	0,652	543,776	3,526	0
28425	1426	516	352	0,537	0,605	550,057	3,654	0	482	420	0,327	0,652	543,776	3,689	0
28445	1427	521	370	0,537	0,605	551,447	3,677	0	486	406	0,327	0,652	543,366	3,569	0
28465	1428	500	409	0,537	0,605	551,447	3,685	0	483	450	0,327	0,652	543,366	3,874	0	82	501	413
28485	1429	497	412	0,537	0,605	551,447	3,776	0	506	415	0,327	0,652	543,366	3,497	0	82	501	413
28505	1430	489	445	0,537	0,605	551,447	4,194	0	503	412	0,327	0,652	543,366	3,7	0	82	501	413
28525	1431	483	412	0,537	0,605	551,447	3,9	0	510	419	0,327	0,652	543,366	3,72	0	82	501	413
28545	1432	476	424	0,537	0,605	550,254	4,072	0	511	418	0,327	0,652	544,969	3,751	0	82	501	413
28565	1433	492	390	0,537	0,605	550,254	3,769	0	501	417	0,327	0,652	544,969	3,597	0	82	501	413
28585	1434	515	412	0,537	0,605	550,254	3,949	0	502	415	0,327	0,652	544,969	3,809	0	82	501	413
28605	1435	502	432	0,537	0,605	550,254	4,091	0	494	411	0,327	0,652	544,969	3,545	0	82	501	413
28625	1436	506	419	0,537	0,606	550,254	3,848	0	509	403	0,327	0,652	544,969	3,599	0	82	501	413
28645	1437	515	427	0,537	0,605	550,788	3,984	0	509	400	0,327	0,652	544,897	3,639	0	82	501	413
28664	1438	509	443	0,537	0,606	550,788	4,173	0	503	388	0,327	0,652	544,897	3,477	0	82	501	413
28684	1439	516	391	0,537	0,606	550,788	3,854	0	488	416	0,327	0,653	544,897	3,63	0	82	501	413
28704	1440	-800	-600	0,327	0,653	-1	-1	4	517	405	0,327	0,653	544,897	3,633	0	82	501	413
28724	1441	494	406	0,537	0,606	550,788	3,724	0	494	424	0,327	0,653	544,897	3,665	0	82	501	413
28744	1442	494	405	0,537	0,606	551,402	3,728	0	505	423	0,327	0,653	545,037	3,678	0	82	501	413
28764	1443	501	400	0,537	0,607	551,402	3,697	0	491	402	0,327	0,653	545,037	3,67	0	82	501	413
28784	1444	503	410	0,537	0,607	551,402	3,951	0	507	405	0,327	0,653	545,037	3,681	0	82	501	413
28804	1445	510	399	0,537	0,607	551,402	3,735	0	506	403	0,327	0,653	545,037	3,684	0	82	501	413
28824	1446	502	431	0,537	0,607	551,402	3,965	0	485	403	0,327	0,653	545,037	3,606	0	82	501	413
28844	1447	504	438	0,537	0,607	549,109	3,882	0	492	404	0,326	0,654	544,978	3,606	0	82	501	413
28864	1448	509	394	0,537	0,607	549,109	3,733	0	501	418	0,326	0,654	544,978	3,551	0	82	501	413
28884	1449	498	443	0,537	0,607	549,109	3,992	0	495	405	0,326	0,654	544,978	3,756	0	82	501	413
28904	1450	518	412	0,537	0,608	549,109	3,775	0	522	384	0,326	0,654	544,978	3,694	0
28924	1451	519	403	0,537	0,608	549,109	3,884	0	480	435	0,326	0,654	544,978	3,655	0
28943	1452	520	420	0,537	0,608	549,836	3,976	0	482	425	0,326	0,654	544,511	3,748	0
28963	1453	506	436	0,537	0,608	549,836	4,147	0	512	427	0,327	0,654	544,511	3,67	0
28983	1454	506	425	0,537	0,607	549,836	3,961	0	475	440	0,327	0,654	544,511	3,657	0
29003	1455	501	385	0,537	0,607	549,836	3,692	0	510	397	0,327	0,654	544,511	3,629	0
29023	1456	487	424	0,537	0,607	549,836	4,031	0	516	382	0,327	0,654	544,511	3,449	0
29043	1457	484	410	0,537	0,608	550,495	3,97	0	506	375	0,327	0,654	543,687	3,412	0
29063	1458	489	444	0,538	0,608	550,495	4,174	0	512	409	0,327	0,655	543,687	3,586	0
29083	1459	489	440	0,538	0,608	550,495	4,041	0	491	409	0,327	0,655	543,687	3,644	0
29103	1460	502	423	0,538	0,608	550,495	4,032	0	491	408	0,327	0,655	543,687	3,617	0
29123	1461	490	464	0,537	0,608	550,495	4,05	0	475	425	0,327	0,656	543,687	3,621	0
29143	1462	492	460	0,537	0,608	549,683	4,044	0	470	425	0,327	0,656	545,306	3,635	0
29163	1463	484	441	0,537	0,608	549,683	3,927	0	520	386	0,327	0,656	545,306	3,663	0
29183	1464	491	438	0,537	0,608	549,683	3,975	0	478	415	0,327	0,656	545,306	3,696	0
29203	1465	496	457	0,537	0,608	549,683	3,935	0	500	418	0,327	0,656	545,306	3,647	0
29223	1466	524	369	0,537	0,608	549,683	3,76	0	503	421	0,327	0,656	545,306	3,663	0
29242	1467	532	366	0,537	0,608	549,627	3,76	0	506	425	0,327	0,656	544,074	3,66	0
29262	1468	492	443	0,537	0,608	549,627	4,061	0	450	464	0,327	0,656	544,074	3,836	0
29282	1469	500	404	0,537	0,608	549,627	3,907	0	489	444	0,327	0,656	544,074	3,62	0	83	486	440
29302	1470	472	448	0,537	0,608	549,627	4,01	0	502	416	0,327	0,656	544,074	3,562	0	83	486	440
29322	1471	497	450	0,537	0,608	549,627	3,997	0	476	440	0,327	0,656	544,074	3,755	0	83	486	440
29342	1472	495	452	0,537	0,608	549,838	3,986	0	477	428	0,327	0,656	545,073	3,632	0	83	486	440
29362	1473	485	472	0,537	0,608	549,838	4,06	0	503	416	0,327	0,656	545,073	3,66	0	83	486	440
29382	1474	495	463	0,537	0,608	549,838	4,105	0	481	429	0,327	0,656	545,073	3,527	0	83	486	440
29402	1475	485	446	0,537	0,608	549,838	4,083	0	470	425	0,327	0,656	545,073	3,617	0	83	486	440
29422	1476	500	413	0,537	0,608	549,838	3,737	0	521	392	0,327	0,655	545,073	3,51	0	84	495	427
29442	1477	498	399	0,537	0,608	550,22	3,729	0	509	396	0,327	0,655	544,974	3,534	0	84	495	427
29462	1478	501	392	0,537	0,608	550,22	3,724	0	512	437	0,327	0,655	544,974	3,706	0	84	495	427
29482	1479	491	444	0,537	0,608	550,22	3,942	0	511	422	0,327	0,655	544,974	3,571	0	84	495	427
29502	1480	510	418	0,537	0,607	550,22	4,017	0	491	441	0,327	0,655	544,974	3,698	0	84	495	427
29521	1481	482	463	0,537	0,607	550,22	4,252	0	480	431	0,327	0,655	544,974	3,626	0	84	495	427
29541	1482	485	461	0,537	0,607	549,223	4,373	0	472	426	0,327	0,655	546,848	3,596	0	84	495	427
29561	1483	493	446	0,537	0,607	549,223	3,818	0	498	389	0,327	0,655	546,848	3,482	0
29581	1484	502	434	0,537	0,607	549,223	3,878	0	495	415	0,327	0,655	546,848	3,595	0
29601	1485	487	473	0,537	0,607	549,223	4,071	0	523	370	0,327	0,655	546,848	3,341	0
29621	1486	486	455	0,537	0,607	549,223	4,134	0	496	426	0,327	0,655	546,848	3,677	0
29641	1487	485	459	0,537	0,607	549,06	4,196	0	505	416	0,326	0,654	545,253	3,61	0
29661	1488	477	371	0,537	0,607	549,06	3,614	0	472	443	0,326	0,655	545,253	3,638	0
29681	1489	488	459	0,537	0,607	549,06	3,886	0	473	438	0,326	0,655	545,253	3,577	0
29701	1490	499	475	0,537	0,607	549,06	4,006	0	488	442	0,326	0,655	545,253	3,671	0
29721	1491	485	412	0,537	0,607	549,06	3,662	0	485	404	0,326	0,655	545,253	3,532	0
29741	1492	490	463	0,537	0,607	549,222	3,833	0	482	400	0,326	0,655	544,554	3,544	0
29761	1493	483	447	0,537	0,607	549,222	4,091	0	479	414	0,326	0,655	544,554	3,508	0
29781	1494	483	415	0,537	0,607	549,222	3,922	0	491	438	0,326	0,655	544,554	3,728	0
29801	1495	481	427	0,537	0,607	549,222	3,706	0	520	355	0,326	0,655	544,554	3,5	0
29821	1496	487	399	0,537	0,607	549,222	3,678	0	499	401	0,326	0,655	544,554	3,567	0
29840	1497	489	395	0,537	0,607	551,901	3,667	0	510	390	0,326	0,655	545,434	3,631	0
29860	1498	480	512	0,537	0,607	551,901	4,468	0	475	447	0,326	0,655	545,434	3,656	0
29880	1499	466	433	0,537	0,608	551,901	3,866	0	506	415	0,326	0,655	545,434	3,552	0
29900	1500	485	404	0,537	0,608	551,901	3,893	0	462	425	0,326	0,655	545,434	3,643	0
29920	1501	478	426	0,537	0,608	551,901	3,648	0	484	427	0,326	0,655	545,434	3,562	0
29940	1502	476	415	0,537	0,608	551,771	3,584	0	489	429	0,326	0,655	545,437	3,596	0
29960	1503	480	466	0,536	0,608	551,771	4,014	0	478	444	0,326	0,655	545,437	3,627	0
29980	1504	479	423	0,536	0,608	551,771	3,719	0	490	416	0,326	0,655	545,437	3,596	0	85	485	418
30000	1505	470	381	0,536	0,608	551,771	3,63	0	482	419	0,325	0,655	545,437	3,57	0	85	485	418
30020	1506	480	453	0,536	0,608	551,771	3,754	0	501	399	0,325	0,655	545,437	3,548	0	85	485	418
30040	1507	475	421	0,536	0,608	550,165	3,726	0	502	394	0,325	0,655	545,47	3,525	0	85	485	418
30060	1508	472	435	0,536	0,607	550,165	3,808	0	489	428	0,325	0,655	545,47	3,625	0	85	485	418
30080	1509	486	435	0,536	0,607	550,165	3,846	0	505	400	0,325	0,655	545,47	3,481	0	85	485	418
30100	1510	480	410	0,537	0,607	550,165	3,476	0	480	441	0,326	0,655	545,47	3,538	0	85	485	418
30120	1511	467	355	0,537	0,608	550,165	3,716	0	477	414	0,326	0,655	545,47	3,707	0
30139	1512	473	341	0,537	0,608	551,184	3,641	0	474	409	0,326	0,655	545,124	3,654	0
30159	1513	479	372	0,536	0,608	551,184	3,489	0	470	431	0,326	0,655	545,124	3,41	0
30179	1514	498	420	0,536	0,608	551,184	3,601	0	464	457	0,325	0,655	545,124	3,431	0
30199	1515	503	424	0,536	0,608	551,184	3,672	0	488	413	0,325	0,656	545,124	3,451	0
30219	1516	515	489	0,536	0,608	551,184	4,007	0	490	424	0,325	0,656	545,124	3,486	0
30239	1517	522	515	0,536	0,608	549,64	4,113	0	492	425	0,325	0,656	545,898	3,513	0
30259	1518	484	428	0,536	0,608	549,64	3,606	0	507	383	0,325	0,656	545,898	3,459	0
30279	1519	468	379	0,536	0,608	549,64	3,597	0	493	394	0,325	0,656	545,898	3,516	0
30299	1520	468	396	0,536	0,608	549,64	3,462	0	500	395	0,325	0,656	545,898	3,517	0
30319	1521	465	385	0,536	0,608	549,64	3,564	0	483	412	0,325	0,656	545,898	3,438	0
30339	1522	464	394	0,536	0,608	548,476	3,515	0	481	419	0,325	0,656	545,228	3,46	0
30359	1523	457	461	0,537	0,608	548,476	4,165	0	468	420	0,326	0,656	545,228	3,52	0
30379	1524	358	407	0,538	0,608	548,476	3,766	0	382	367	0,328	0,655	545,228	3,545	0
30399	1525	309	361	0,54	0,608	548,476	3,761	0	314	334	0,33	0,655	545,228	3,534	0
30419	1526	302	329	0,54	0,608	548,476	3,663	0	298	327	0,33	0,655	545,228	3,476	0
30439	1527	296	298	0,54	0,608	547,785	3,623	0	281	321	0,329	0,655	543,885	3,474	0
30458	1528	315	355	0,54	0,608	547,785	3,829	0	321	312	0,329	0,655	543,885	3,472	0	86	312	346
30479	1529	303	357	0,539	0,608	547,785	3,808	0	319	344	0,329	0,655	543,885	3,498	0	86	312	346
30498	1530	310	370	0,539	0,607	547,785	3,724	0	306	312	0,328	0,655	543,885	3,42	0	86	312	346
30519	1531	303	364	0,539	0,607	547,785	3,747	0	304	317	0,328	0,654	543,885	3,61	0	86	312	346
30538	1532	305	367	0,539	0,607	548,99	3,778	0	302	326	0,328	0,654	543,298	3,611	0	86	312	346
30559	1533	320	369	0,539	0,607	548,99	3,822	0	302	331	0,328	0,654	543,298	3,533	0	86	312	346
30578	1534	320	355	0,539	0,607	548,99	3,634	0	300	334	0,329	0,654	543,298	3,693	0	86	312	346
30599	1535	306	358	0,54	0,607	548,99	3,815	0	313	307	0,329	0,654	543,298	3,605	0	86	312	346
30618	1536	321	386	0,54	0,607	548,99	3,838	0	314	324	0,329	0,654	543,298	3,539	0	86	312	346
30639	1537	318	381	0,54	0,607	548,935	3,79	0	316	317	0,329	0,654	544,151	3,603	0	86	312	346
30658	1538	312	339	0,54	0,607	548,935	3,644	0	312	334	0,329	0,654	544,151	3,488	0	86	312	346
30679	1539	319	377	0,54	0,607	548,935	3,715	0	330	303	0,33	0,654	544,151	3,473	0	86	312	346
30697	1540	307	370	0,54	0,607	548,935	3,764	0	313	315	0,329	0,655	544,151	3,442	0	86	312	346
30719	1541	316	377	0,54	0,607	548,935	3,836	0	313	322	0,329	0,655	544,151	3,387	0	86	312	346
30737	1542	316	374	0,54	0,607	549,596	3,897	0	319	309	0,329	0,654	543,782	3,362	0	86	312	346
30759	1543	329	363	0,539	0,607	549,596	3,728	0	306	332	0,328	0,654	543,782	3,658	0	86	312	346
30777	1544	314	365	0,539	0,606	549,596	3,729	0	303	329	0,328	0,654	543,782	3,618	0	86	312	346
30799	1545	313	374	0,539	0,606	549,596	3,632	0	320	331	0,328	0,654	543,782	3,6	0	86	312	346
30817	1546	313	374	0,539	0,607	549,596	3,783	0	318	346	0,328	0,654	543,782	3,459	0	86	312	346
30839	1547	314	374	0,539	0,607	548,756	3,759	0	318	345	0,328	0,654	544,353	3,422	0	86	312	346
30857	1548	315	375	0,539	0,607	548,756	3,637	0	305	325	0,329	0,654	544,353	3,451	0	86	312	346
30879	1549	317	353	0,54	0,606	548,756	3,559	0	307	340	0,329	0,654	544,353	3,478	0	86	312	346
30897	1550	306	385	0,54	0,606	548,756	3,643	0	332	371	0,329	0,654	544,353	3,566	0
30919	1551	309	341	0,54	0,606	548,756	3,579	0	313	313	0,33	0,654	544,353	3,614	0	87	314	355
30937	1552	307	347	0,54	0,606	549,186	3,617	0	322	327	0,329	0,654	544,87	3,665	0	87	314	355
30959	1553	317	394	0,54	0,606	549,186	3,809	0	301	335	0,329	0,654	544,87	3,555	0	87	314	355
30977	1554	312	371	0,54	0,606	549,186	3,711	0	310	336	0,329	0,653	544,87	3,44	0	87	314	355
30999	1555	304	388	0,539	0,606	549,186	3,71	0	317	336	0,328	0,653	544,87	3,507	0	87	314	355
31017	1556	322	374	0,539	0,606	549,186	3,717	0	316	329	0,328	0,653	544,87	3,504	0	87	314	355
31036	1557	318	380	0,539	0,606	549,728	3,723	0	315	330	0,328	0,653	543,817	3,495	0	87	314	355
31056	1558	321	381	0,539	0,606	549,728	3,768	0	295	329	0,328	0,654	543,817	3,52	0	87	314	355
31076	1559	326	367	0,539	0,606	549,728	3,537	0	311	341	0,328	0,654	543,817	3,477	0	87	314	355
31096	1560	332	393	0,539	0,606	549,728	3,697	0	320	341	0,328	0,654	543,817	3,545	0	87	314	355
31116	1561	305	360	0,54	0,606	549,728	3,723	0	297	334	0,329	0,653	543,817	3,43	0
31136	1562	309	367	0,54	0,606	548,891	3,638	0	307	340	0,329	0,653	543,759	3,437	0
31156	1563	307	347	0,54	0,606	548,891	3,57	0	309	346	0,329	0,653	543,759	3,613	0
31176	1564	319	298	0,54	0,606	548,891	3,639	0	310	344	0,33	0,653	543,759	3,492	0
31196	1565	303	351	0,54	0,606	548,891	3,519	0	315	353	0,33	0,653	543,759	3,562	0
31216	1566	295	345	0,54	0,606	548,891	3,683	0	302	301	0,329	0,653	543,759	3,538	0
31236	1567	297	333	0,54	0,606	548,954	3,658	0	303	297	0,329	0,653	544,672	3,582	0
31256	1568	297	349	0,54	0,606	548,954	3,786	0	318	318	0,329	0,653	544,672	3,508	0
31276	1569	302	359	0,539	0,606	548,954	3,692	0	312	326	0,329	0,653	544,672	3,419	0
31296	1570	300	352	0,539	0,606	548,954	3,733	0	311	337	0,329	0,653	544,672	3,551	0
31315	1571	333	403	0,539	0,606	548,954	3,955	0	313	347	0,329	0,653	544,672	3,692	0	88	311	358
31335	1572	337	411	0,539	0,606	549,246	3,935	0	309	356	0,329	0,653	544,811	3,697	0	88	311	358
31355	1573	318	409	0,54	0,606	549,246	3,964	0	307	351	0,329	0,653	544,811	3,562	0	88	311	358
31375	1574	309	391	0,54	0,606	549,246	3,882	0	319	322	0,329	0,653	544,811	3,544	0	88	311	358
31395	1575	316	364	0,54	0,606	549,246	3,733	0	309	330	0,33	0,653	544,811	3,606	0	88	311	358
31415	1576	301	374	0,54	0,606	549,246	3,639	0	320	321	0,33	0,653	544,811	3,534	0	88	311	358
31435	1577	302	362	0,541	0,606	547,581	3,535	0	318	325	0,33	0,653	543,511	3,543	0	88	311	358
31455	1578	296	369	0,54	0,606	547,581	3,821	0	300	341	0,33	0,653	543,511	3,549	0	88	311	358
31475	1579	232	370	0,541	0,607	547,581	3,7	0	268	355	0,33	0,653	543,511	3,446	0	89	243	376
31495	1580	236	397	0,541	0,607	547,581	3,795	0	269	349	0,33	0,653	543,511	3,642	0	89	243	376
31515	1581	258	391	0,541	0,607	547,581	3,77	0	256	343	0,33	0,653	543,511	3,67	0	89	243	376
31535	1582	223	383	0,541	0,607	548,105	3,733	0	249	347	0,33	0,653	545,71	3,712	0	89	243	376
31555	1583	240	391	0,541	0,607	548,105	3,747	0	240	349	0,33	0,653	545,71	3,693	0	89	243	376
31575	1584	224	403	0,541	0,607	548,105	3,816	0	242	386	0,33	0,653	545,71	3,499	0	89	243	376
31595	1585	239	402	0,541	0,607	548,105	3,798	0	246	380	0,33	0,653	545,71	3,711	0	89	243	376
31614	1586	220	383	0,541	0,608	548,105	3,783	0	236	335	0,33	0,653	545,71	3,51	0	90	230	384
31634	1587	224	388	0,542	0,608	547,935	3,814	0	237	350	0,331	0,653	546,32	3,589	0	90	230	384
31654	1588	214	397	0,542	0,608	547,935	3,764	0	236	348	0,331	0,653	546,32	3,673	0	90	230	384
31674	1589	213	411	0,542	0,608	547,935	3,913	0	236	376	0,331	0,653	546,32	3,607	0	90	230	384
31694	1590	223	406	0,542	0,608	547,935	3,772	0	249	356	0,332	0,654	546,32	3,734	0	90	230	384
31714	1591	215	396	0,542	0,608	547,935	3,787	0	238	392	0,332	0,654	546,32	3,674	0	90	230	384
31734	1592	217	403	0,542	0,608	546,979	3,821	0	242	390	0,331	0,654	546,517	3,674	0	90	230	384
31754	1593	246	404	0,542	0,608	546,979	3,668	0	242	374	0,331	0,654	546,517	3,586	0	90	230	384
31774	1594	220	385	0,542	0,608	546,979	3,855	0	233	369	0,331	0,654	546,517	3,767	0	90	230	384
31794	1595	242	402	0,541	0,609	546,979	3,794	0	237	415	0,33	0,654	546,517	3,787	0	91	233	399
31814	1596	229	400	0,541	0,609	546,979	3,824	0	250	403	0,33	0,654	546,517	3,733	0	91	233	399
31834	1597	239	394	0,541	0,609	547,931	3,8	0	249	415	0,33	0,654	545,947	3,725	0	91	233	399
31854	1598	251	406	0,542	0,609	547,931	3,81	0	242	395	0,331	0,655	545,947	3,787	0	91	233	399
31874	1599	239	413	0,542	0,609	547,931	3,795	0	241	391	0,331	0,655	545,947	3,62	0	91	233	399
31894	1600	264	420	0,542	0,609	547,931	3,738	0	227	388	0,331	0,655	545,947	3,609	0	91	233	399
31914	1601	218	410	0,542	0,609	547,931	3,798	0	234	398	0,332	0,655	545,947	3,671	0	91	233	399
31933	1602	220	411	0,543	0,609	548,182	3,781	0	229	395	0,332	0,654	546,157	3,686	0	91	233	399
31953	1603	230	417	0,543	0,609	548,182	3,72	0	230	380	0,332	0,655	546,157	3,684	0	91	233	399
31973	1604	217	396	0,543	0,609	548,182	3,8	0	229	388	0,332	0,655	546,157	3,646	0	91	233	399
31993	1605	243	406	0,543	0,609	548,182	3,816	0	246	402	0,332	0,655	546,157	3,646	0	91	233	399
32013	1606	227	428	0,543	0,609	548,182	3,744	0	243	400	0,332	0,655	546,157	3,626	0	91	233	399
32033	1607	226	420	0,542	0,609	549,005	3,796	0	239	397	0,332	0,655	547,609	3,684	0	91	233	399
32053	1608	244	411	0,542	0,609	549,005	3,869	0	236	396	0,331	0,655	547,609	3,544	0	91	233	399
32073	1609	229	382	0,542	0,609	549,005	3,767	0	236	381	0,331	0,655	547,609	3,76	0	91	233	399
32093	1610	227	409	0,542	0,609	549,005	3,84	0	232	396	0,331	0,655	547,609	3,566	0	91	233	399
32113	1611	229	406	0,541	0,609	549,005	3,959	0	231	375	0,331	0,655	547,609	3,718	0	91	233	399
32133	1612	231	400	0,541	0,609	546,999	3,92	0	230	380	0,331	0,656	546,646	3,633	0	91	233	399
32153	1613	202	393	0,541	0,609	546,999	3,821	0	233	391	0,331	0,656	546,646	3,613	0	91	233	399
32173	1614	243	437	0,541	0,609	546,999	3,813	0	230	411	0,331	0,656	546,646	3,681	0
32193	1615	226	405	0,541	0,609	546,999	3,801	0	231	374	0,331	0,655	546,646	3,694	0	92	236	402
32212	1616	256	430	0,541	0,608	546,999	3,839	0	244	364	0,331	0,655	546,646	3,538	0	92	236	402
32232	1617	255	416	0,541	0,608	547,701	3,839	0	244	363	0,331	0,655	546,172	3,567	0	92	236	402
32252	1618	242	410	0,541	0,608	547,701	3,769	0	255	387	0,331	0,655	546,172	3,662	0	92	236	402
32272	1619	224	419	0,541	0,608	547,701	3,806	0	256	413	0,331	0,655	546,172	3,729	0	92	236	402
32292	1620	220	403	0,541	0,608	547,701	3,889	0	227	383	0,33	0,655	546,172	3,621	0	92	236	402
32312	1621	216	404	0,541	0,608	547,701	3,957	0	245	408	0,33	0,655	546,172	3,731	0	92	236	402
32332	1622	210	403	0,541	0,608	549,347	4,024	0	238	397	0,33	0,655	546,412	3,697	0	92	236	402
32352	1623	246	416	0,541	0,608	549,347	3,797	0	235	372	0,33	0,655	546,412	3,774	0	92	236	402
32372	1624	253	422	0,541	0,608	549,347	4,032	0	236	381	0,33	0,655	546,412	3,515	0	92	236	402
32392	1625	260	412	0,541	0,608	549,347	3,851	0	238	354	0,33	0,655	546,412	3,683	0	92	236	402
32412	1626	226	408	0,541	0,608	549,347	3,952	0	239	388	0,33	0,655	546,412	3,718	0	92	236	402
32432	1627	229	407	0,541	0,607	550,036	3,869	0	240	382	0,33	0,654	546,709	3,628	0	92	236	402
32452	1628	225	413	0,541	0,607	550,036	3,78	0	243	385	0,33	0,654	546,709	3,751	0	92	236	402
32472	1629	236	406	0,541	0,607	550,036	3,834	0	235	400	0,331	0,654	546,709	3,9	0	92	236	402
32492	1630	248	424	0,542	0,607	550,036	4,045	0	227	397	0,331	0,653	546,709	3,848	0	92	236	402
32512	1631	233	420	0,542	0,607	550,036	3,945	0	251	422	0,331	0,653	546,709	3,832	0	92	236	402
32531	1632	236	422	0,541	0,607	549,401	4,034	0	245	427	0,331	0,653	547,045	3,819	0	92	236	402
32551	1633	223	413	0,541	0,607	549,401	3,911	0	223	394	0,331	0,653	547,045	3,629	0	92	236	402
32571	1634	237	417	0,541	0,607	549,401	3,922	0	236	398	0,33	0,653	547,045	3,733	0	92	236	402
32591	1635	222	410	0,541	0,607	549,401	4,043	0	228	386	0,33	0,653	547,045	3,707	0	92	236	402
32611	1636	231	395	0,541	0,606	549,401	3,956	0	234	410	0,33	0,653	547,045	3,695	0	92	236	402
32631	1637	236	397	0,542	0,606	546,092	3,971	0	233	413	0,332	0,652	543,62	3,66	0	92	236	402
32651	1638	177	337	0,542	0,605	546,092	3,997	0	194	336	0,332	0,651	543,62	3,644	0	93	176	336
32671	1639	167	337	0,543	0,605	546,092	3,958	0	178	350	0,332	0,651	543,62	3,789	0	93	176	336
32691	1640	152	345	0,543	0,605	546,092	3,967	0	188	342	0,332	0,651	543,62	3,795	0	93	176	336
32711	1641	160	333	0,543	0,605	546,092	3,906	0	189	338	0,333	0,65	543,62	3,712	0	93	176	336
32731	1642	153	337	0,543	0,605	545,078	3,885	0	188	343	0,333	0,65	544,473	3,798	0	93	176	336
32751	1643	152	319	0,543	0,606	545,078	3,992	0	200	363	0,333	0,65	544,473	3,796	0	93	176	336
32771	1644	166	337	0,543	0,606	545,078	3,934	0	196	361	0,332	0,651	544,473	3,858	0	93	176	336
32791	1645	178	343	0,543	0,606	545,078	4,023	0	170	311	0,332	0,651	544,473	3,566	0	93	176	336
32810	1646	150	340	0,543	0,606	545,078	4,216	0	184	319	0,332	0,651	544,473	3,769	0	93	176	336
32830	1647	159	338	0,543	0,606	545,238	4,229	0	172	326	0,332	0,651	544,322	3,723	0	93	176	336
32850	1648	149	336	0,543	0,607	545,238	3,963	0	174	325	0,332	0,651	544,322	3,677	0	93	176	336
32870	1649	173	348	0,543	0,607	545,238	3,87	0	188	347	0,332	0,652	544,322	3,878	0	93	176	336
32890	1650	172	339	0,543	0,607	545,238	3,959	0	193	335	0,332	0,652	544,322	3,631	0	93	176	336
32910	1651	173	340	0,543	0,607	545,238	3,888	0	195	316	0,332	0,652	544,322	3,631	0	93	176	336
32930	1652	172	344	0,543	0,607	545,329	3,925	0	195	322	0,332	0,652	544,556	3,634	0	93	176	336
32950	1653	164	342	0,543	0,608	545,329	3,752	0	168	329	0,332	0,652	544,556	3,672	0	93	176	336
32970	1654	165	354	0,543	0,608	545,329	3,857	0	188	339	0,332	0,652	544,556	3,706	0	93	176	336
32990	1655	161	336	0,543	0,608	545,329	3,9	0	180	342	0,333	0,652	544,556	3,8	0	93	176	336
33010	1656	170	338	0,544	0,608	545,329	3,848	0	175	316	0,333	0,652	544,556	3,566	0	93	176	336
33030	1657	170	339	0,544	0,608	545,47	3,86	0	183	321	0,333	0,652	544,183	3,595	0	93	176	336
33050	1658	166	330	0,544	0,608	545,47	3,76	0	186	341	0,333	0,652	544,183	3,581	0	93	176	336
33070	1659	172	337	0,543	0,608	545,47	3,825	0	199	353	0,332	0,652	544,183	3,606	0	93	176	336
33090	1660	179	356	0,544	0,608	545,47	3,789	0	183	326	0,332	0,652	544,183	3,691	0	93	176	336
33110	1661	169	345	0,544	0,607	545,47	3,686	0	181	333	0,332	0,652	544,183	3,667	0	93	176	336
33129	1662	173	355	0,544	0,607	545,293	3,702	0	181	331	0,333	0,652	544,492	3,646	0	93	176	336
33149	1663	159	348	0,544	0,607	545,293	3,765	0	187	337	0,333	0,651	544,492	3,805	0	93	176	336
33169	1664	162	349	0,544	0,607	545,293	3,77	0	180	329	0,333	0,651	544,492	3,613	0	93	176	336
33189	1665	155	349	0,544	0,607	545,293	3,861	0	189	309	0,333	0,651	544,492	3,513	0	93	176	336
33209	1666	189	356	0,544	0,606	545,293	3,619	0	177	314	0,333	0,651	544,492	3,641	0	93	176	336
33229	1667	192	358	0,544	0,606	544,742	3,628	0	179	320	0,333	0,651	543,989	3,613	0	93	176	336
33249	1668	164	338	0,544	0,606	544,742	3,803	0	176	339	0,333	0,651	543,989	3,542	0	93	176	336
33269	1669	175	330	0,544	0,606	544,742	3,778	0	189	326	0,333	0,651	543,989	3,49	0	93	176	336
33289	1670	160	339	0,544	0,606	544,742	3,755	0	178	310	0,333	0,651	543,989	3,509	0	93	176	336
33309	1671	183	342	0,544	0,606	544,742	3,708	0	186	318	0,333	0,65	543,989	3,496	0	93	176	336
33329	1672	180	339	0,544	0,605	545,982	3,69	0	182	311	0,333	0,65	543,303	3,5	0	93	176	336
33349	1673	166	340	0,544	0,605	545,982	3,804	0	191	364	0,333	0,65	543,303	3,659	0	93	176	336
33369	1674	180	348	0,544	0,605	545,982	3,784	0	214	349	0,333	0,649	543,303	3,62	0	93	176	336
33389	1675	161	348	0,545	0,605	545,982	3,843	0	185	303	0,333	0,648	543,303	3,559	0
33408	1676	289	305	0,544	0,604	545,982	3,725	0	295	302	0,333	0,647	543,303	3,605	0
33428	1677	299	302	0,541	0,604	549,683	3,748	0	308	298	0,331	0,646	541,018	3,565	0
33448	1678	620	279	0,539	0,604	549,683	3,724	0	594	313	0,329	0,646	541,018	3,524	0	94	580	305
33468	1679	606	307	0,539	0,603	549,683	3,764	0	593	315	0,328	0,646	541,018	3,641	0	94	580	305
33488	1680	579	297	0,538	0,603	549,683	3,677	0	586	310	0,328	0,646	541,018	3,54	0	94	580	305
33508	1681	605	277	0,537	0,603	549,683	3,613	0	606	314	0,327	0,646	541,018	3,666	0	94	580	305
33528	1682	596	288	0,537	0,603	548,972	3,597	0	605	313	0,326	0,646	541,81	3,646	0	94	580	305
33548	1683	607	278	0,536	0,603	548,972	3,556	0	606	320	0,325	0,646	541,81	3,597	0	94	580	305
33568	1684	606	277	0,536	0,603	548,972	3,753	0	595	315	0,325	0,646	541,81	3,488	0	94	580	305
33588	1685	592	306	0,536	0,603	548,972	3,659	0	608	308	0,325	0,646	541,81	3,564	0	94	580	305
33608	1686	611	287	0,536	0,603	548,972	3,655	0	584	334	0,325	0,645	541,81	3,597	0	94	580	305
33628	1687	608	295	0,537	0,603	547,98	3,644	0	586	329	0,326	0,645	543,03	3,569	0	94	580	305
33648	1688	607	300	0,538	0,603	547,98	3,57	0	597	330	0,327	0,644	543,03	3,679	0	94	580	305
33668	1689	596	296	0,539	0,603	547,98	3,613	0	589	317	0,328	0,643	543,03	3,64	0	94	580	305
33688	1690	605	297	0,54	0,603	547,98	3,577	0	588	340	0,329	0,643	543,03	3,596	0	94	580	305
33707	1691	591	284	0,54	0,603	547,98	3,625	0	584	329	0,329	0,643	543,03	3,568	0	94	580	305
33727	1692	592	279	0,54	0,603	549,233	3,625	0	578	330	0,329	0,643	541,028	3,527	0	94	580	305
33747	1693	604	294	0,54	0,603	549,233	3,751	0	584	320	0,329	0,643	541,028	3,62	0	94	580	305
33767	1694	597	278	0,54	0,603	549,233	3,581	0	583	318	0,329	0,644	541,028	3,501	0	94	580	305
33787	1695	616	285	0,54	0,604	549,233	3,643	0	584	308	0,329	0,644	541,028	3,506	0	94	580	305
33807	1696	589	303	0,54	0,605	549,233	3,592	0	573	325	0,329	0,645	541,028	3,526	0	94	580	305
33827	1697	590	299	0,54	0,606	547,604	3,607	0	572	322	0,33	0,646	540,663	3,533	0	94	580	305
33847	1698	587	304	0,541	0,606	547,604	3,708	0	574	306	0,33	0,647	540,663	3,445	0	94	580	305
33867	1699	586	309	0,541	0,607	547,604	3,741	0	574	312	0,33	0,647	540,663	3,661	0	94	580	305
33887	1700	602	309	0,542	0,607	547,604	3,703	0	573	321	0,331	0,647	540,663	3,55	0	94	580	305
33907	1701	579	308	0,542	0,607	547,604	3,786	0	575	329	0,331	0,648	540,663	3,545	0	94	580	305
33927	1702	581	308	0,543	0,607	547,114	3,786	0	573	338	0,332	0,648	539,089	3,55	0	94	580	305
33947	1703	582	298	0,543	0,607	547,114	3,782	0	567	326	0,332	0,648	539,089	3,551	0	94	580	305
33967	1704	586	306	0,543	0,607	547,114	3,679	0	572	299	0,333	0,648	539,089	3,495	0	94	580	305
33986	1705	580	291	0,543	0,607	547,114	3,613	0	576	336	0,333	0,649	539,089	3,598	0	94	580	305
34006	1706	575	266	0,543	0,608	547,114	3,682	0	575	317	0,332	0,649	539,089	3,541	0	94	580	305
34026	1707	575	263	0,543	0,608	547,5	3,664	0	574	313	0,332	0,649	538,898	3,536	0	94	580	305
34046	1708	564	280	0,543	0,608	547,5	3,668	0	557	318	0,332	0,649	538,898	3,541	0	94	580	305
34066	1709	556	323	0,542	0,608	547,5	3,763	0	548	317	0,332	0,65	538,898	3,543	0	94	580	305
34086	1710	555	291	0,542	0,608	547,5	3,671	0	556	304	0,332	0,65	538,898	3,412	0	94	580	305
34106	1711	559	310	0,542	0,608	547,5	3,669	0	550	302	0,331	0,65	538,898	3,595	0	94	580	305
34126	1712	559	295	0,542	0,608	547,647	3,695	0	553	298	0,331	0,65	539,478	3,571	0	94	580	305
34146	1713	565	294	0,542	0,608	547,647	3,557	0	553	323	0,331	0,65	539,478	3,558	0	94	580	305
34166	1714	567	297	0,541	0,608	547,647	3,45	0	557	299	0,331	0,65	539,478	3,419	0	94	580	305
34186	1715	584	248	0,541	0,608	547,647	3,545	0	551	319	0,33	0,651	539,478	3,53	0	94	580	305
34206	1716	586	280	0,541	0,608	547,647	3,433	0	542	326	0,33	0,651	539,478	3,476	0	94	580	305
34226	1717	588	268	0,541	0,609	548,345	3,463	0	544	316	0,33	0,651	541,31	3,439	0	94	580	305
34246	1718	574	299	0,541	0,609	548,345	3,664	0	568	297	0,33	0,651	541,31	3,467	0	94	580	305
34266	1719	-800	-600	0,33	0,652	-1	-1	4	565	319	0,33	0,652	541,31	3,593	0	94	580	305
34286	1720	524	345	0,54	0,609	548,345	3,986	0	546	306	0,33	0,652	541,31	3,423	0	95	561	310
34305	1721	565	300	0,54	0,609	548,345	3,677	0	545	307	0,329	0,652	541,31	3,616	0	95	561	310
34325	1722	565	301	0,54	0,61	547,47	3,671	0	544	309	0,329	0,652	541,013	3,565	0	95	561	310
34345	1723	558	309	0,54	0,61	547,47	3,674	0	547	329	0,329	0,653	541,013	3,739	0	95	561	310
34365	1724	548	322	0,54	0,61	547,47	3,695	0	557	319	0,329	0,653	541,013	3,49	0	95	561	310
34385	1725	575	299	0,54	0,61	547,47	3,539	0	562	328	0,329	0,653	541,013	3,543	0	95	561	310
34405	1726	575	309	0,54	0,61	547,47	3,649	0	562	311	0,329	0,653	541,013	3,51	0	95	561	310
34425	1727	574	311	0,54	0,61	547,102	3,617	0	561	312	0,329	0,653	540,535	3,532	0	95	561	310
34445	1728	588	296	0,54	0,61	547,102	3,583	0	559	315	0,329	0,653	540,535	3,483	0	95	561	310
34465	1729	549	311	0,54	0,61	547,102	3,885	0	553	319	0,329	0,653	540,535	3,545	0	95	561	310
34485	1730	590	278	0,539	0,61	547,102	3,666	0	561	326	0,329	0,653	540,535	3,578	0	95	561	310
34505	1731	576	307	0,539	0,61	547,102	3,688	0	553	321	0,328	0,653	540,535	3,481	0	95	561	310
34525	1732	566	296	0,539	0,61	546,686	3,707	0	556	325	0,328	0,653	540,128	3,518	0	95	561	310
34545	1733	542	350	0,539	0,61	546,686	3,888	0	524	329	0,329	0,653	540,128	3,587	0
34565	1734	490	448	0,54	0,611	546,686	4,101	0	504	377	0,33	0,654	540,128	3,672	0
34584	1735	480	376	0,54	0,611	546,686	3,615	0	494	369	0,33	0,654	540,128	3,513	0	96	487	390
34604	1736	488	393	0,54	0,611	546,686	3,781	0	487	370	0,33	0,654	540,128	3,506	0	96	487	390
34624	1737	488	424	0,54	0,611	549,823	3,778	0	479	367	0,33	0,654	543,547	3,519	0	96	487	390
34644	1738	495	369	0,54	0,611	549,823	3,637	0	492	374	0,33	0,654	543,547	3,666	0	96	487	390
34664	1739	490	386	0,54	0,611	549,823	3,834	0	500	395	0,329	0,654	543,547	3,804	0	96	487	390
34684	1740	488	407	0,54	0,61	549,823	3,975	0	507	388	0,329	0,654	543,547	3,836	0	96	487	390
34704	1741	474	393	0,54	0,61	549,823	3,846	0	485	402	0,329	0,653	543,547	3,677	0	96	487	390
34724	1742	469	402	0,54	0,61	550,22	3,9	0	492	402	0,329	0,653	544,45	3,76	0	96	487	390
34744	1743	474	430	0,539	0,61	550,22	4,152	0	461	436	0,329	0,654	544,45	3,92	0
34764	1744	494	358	0,539	0,61	550,22	3,886	0	506	379	0,328	0,653	544,45	3,829	0
34784	1745	479	402	0,539	0,61	550,22	3,891	0	473	424	0,328	0,653	544,45	3,88	0
34804	1746	469	394	0,539	0,61	550,22	3,848	0	461	395	0,328	0,653	544,45	3,782	0
34824	1747	475	386	0,538	0,609	550,048	3,837	0	473	415	0,328	0,653	543,773	3,778	0
34844	1748	559	395	0,537	0,61	550,048	3,82	0	538	400	0,327	0,654	543,773	3,676	0
34864	1749	583	383	0,536	0,61	550,048	3,689	0	545	414	0,326	0,654	543,773	3,653	0
34884	1750	577	402	0,536	0,61	550,048	3,747	0	566	415	0,325	0,654	543,773	3,679	0
34903	1751	536	458	0,536	0,61	550,048	4,148	0	557	443	0,325	0,654	543,773	3,729	0
34923	1752	544	462	0,536	0,61	549,299	4,119	0	566	454	0,325	0,654	543,023	3,724	0
34943	1753	581	383	0,535	0,61	549,299	3,913	0	551	450	0,324	0,654	543,023	3,642	0	97	565	422
34963	1754	588	415	0,535	0,61	549,299	3,838	0	571	424	0,324	0,654	543,023	3,634	0	97	565	422
34983	1755	585	396	0,535	0,61	549,299	3,872	0	565	432	0,324	0,654	543,023	3,683	0	97	565	422
35003	1756	564	410	0,535	0,61	549,299	3,964	0	559	419	0,324	0,654	543,023	3,659	0	97	565	422
35023	1757	564	401	0,535	0,61	549,753	3,943	0	568	420	0,324	0,654	543,836	3,674	0	97	565	422
35043	1758	571	407	0,535	0,609	549,753	3,899	0	554	432	0,324	0,654	543,836	3,748	0	97	565	422
35063	1759	584	418	0,535	0,609	549,753	3,815	0	565	421	0,324	0,654	543,836	3,625	0	97	565	422
35083	1760	565	431	0,535	0,609	549,753	3,956	0	567	421	0,324	0,654	543,836	3,651	0	97	565	422
35103	1761	558	433	0,535	0,609	549,753	4,059	0	560	418	0,324	0,654	543,836	3,725	0	97	565	422
35123	1762	559	432	0,535	0,609	551,95	4,081	0	566	417	0,324	0,654	544,001	3,668	0	97	565	422
35143	1763	564	408	0,534	0,609	551,95	3,936	0	556	427	0,323	0,654	544,001	3,716	0	97	565	422
35163	1764	569	444	0,534	0,609	551,95	3,862	0	560	428	0,323	0,654	544,001	3,784	0	97	565	422
35183	1765	569	420	0,534	0,609	551,95	3,893	0	564	426	0,323	0,654	544,001	3,716	0	97	565	422
35202	1766	577	414	0,534	0,609	551,95	3,749	0	560	422	0,323	0,654	544,001	3,527	0	97	565	422
35222	1767	579	428	0,534	0,609	550,846	3,715	0	561	422	0,323	0,654	543,228	3,523	0	97	565	422
35242	1768	561	453	0,534	0,609	550,846	3,96	0	556	443	0,323	0,654	543,228	3,724	0	97	565	422
35262	1769	563	415	0,534	0,609	550,846	3,883	0	548	452	0,322	0,654	543,228	3,545	0	97	565	422
35282	1770	563	408	0,533	0,61	550,846	3,878	0	549	439	0,322	0,655	543,228	3,777	0	97	565	422
35302	1771	574	419	0,533	0,61	550,846	3,863	0	568	433	0,322	0,655	543,228	3,784	0	97	565	422
35322	1772	575	420	0,533	0,61	549,373	3,845	0	566	432	0,322	0,655	544,733	3,802	0	97	565	422
35342	1773	581	412	0,533	0,61	549,373	3,948	0	556	431	0,322	0,655	544,733	3,747	0	97	565	422
35362	1774	559	421	0,533	0,61	549,373	3,819	0	557	439	0,322	0,655	544,733	3,711	0	97	565	422
35382	1775	588	402	0,533	0,61	549,373	3,905	0	561	411	0,322	0,655	544,733	3,625	0	97	565	422
35402	1776	573	414	0,533	0,61	549,373	3,785	0	542	440	0,322	0,655	544,733	3,668	0	97	565	422
35422	1777	571	412	0,533	0,61	551,906	3,819	0	543	431	0,322	0,655	544,065	3,621	0	97	565	422
35442	1778	584	408	0,533	0,61	551,906	3,883	0	568	418	0,322	0,655	544,065	3,653	0	97	565	422
35462	1779	550	425	0,533	0,61	551,906	3,944	0	552	447	0,322	0,655	544,065	3,644	0	98	567	427
35482	1780	577	418	0,533	0,61	551,906	3,89	0	564	435	0,322	0,655	544,065	3,835	0	98	567	427
35501	1781	581	415	0,533	0,61	551,906	3,834	0	567	443	0,322	0,655	544,065	3,775	0	98	567	427
35521	1782	569	415	0,533	0,61	550,515	3,838	0	563	438	0,322	0,655	544,022	3,828	0	98	567	427
35541	1783	558	417	0,533	0,61	550,515	3,89	0	533	466	0,322	0,655	544,022	3,69	0	98	567	427
35561	1784	573	434	0,533	0,61	550,515	3,826	0	573	443	0,322	0,655	544,022	3,634	0	98	567	427
35581	1785	597	422	0,533	0,61	550,515	3,774	0	559	429	0,322	0,655	544,022	3,784	0	98	567	427
35601	1786	575	386	0,533	0,61	550,515	3,939	0	553	441	0,322	0,655	544,022	3,742	0	98	567	427
35621	1787	585	389	0,533	0,61	550,608	3,899	0	547	435	0,322	0,655	544,269	3,758	0	98	567	427
35641	1788	571	437	0,533	0,61	550,608	3,926	0	561	444	0,322	0,655	544,269	3,762	0	98	567	427
35661	1789	582	400	0,533	0,61	550,608	3,86	0	552	452	0,322	0,655	544,269	3,749	0	98	567	427
35681	1790	604	355	0,532	0,61	550,608	3,969	0	593	385	0,321	0,655	544,269	3,732	0
35701	1791	641	311	0,531	0,61	550,608	3,64	0	607	357	0,321	0,655	544,269	3,7	0
35721	1792	658	274	0,531	0,61	547,406	3,591	0	615	334	0,321	0,655	539,967	3,657	0
35741	1793	652	314	0,531	0,61	547,406	3,633	0	614	364	0,321	0,655	539,967	3,565	0	99	628	349
35761	1794	620	334	0,531	0,61	547,406	3,786	0	599	347	0,321	0,655	539,967	3,633	0	99	628	349
35780	1795	633	336	0,531	0,61	547,406	3,759	0	619	357	0,321	0,656	539,967	3,615	0	99	628	349
35800	1796	619	346	0,531	0,61	547,406	3,929	0	607	342	0,321	0,656	539,967	3,594	0	99	628	349
35820	1797	624	350	0,532	0,61	547,529	3,968	0	603	343	0,321	0,656	540,132	3,627	0	99	628	349
35840	1798	616	333	0,532	0,61	547,529	3,954	0	617	344	0,321	0,656	540,132	3,69	0	99	628	349
35860	1799	624	356	0,532	0,61	547,529	3,837	0	622	371	0,321	0,656	540,132	3,795	0	99	628	349
35880	1800	615	323	0,532	0,61	547,529	3,806	0	610	369	0,322	0,656	540,132	3,645	0	99	628	349
35900	1801	634	328	0,533	0,61	547,529	3,681	0	612	347	0,322	0,656	540,132	3,638	0	99	628	349
35920	1802	635	333	0,533	0,61	546,056	3,608	0	613	361	0,322	0,656	539,322	3,627	0	99	628	349
35940	1803	636	319	0,533	0,609	546,056	3,798	0	620	367	0,322	0,656	539,322	3,703	0	99	628	349
35960	1804	620	357	0,533	0,609	546,056	3,94	0	605	366	0,322	0,655	539,322	3,778	0	99	628	349
35980	1805	620	342	0,533	0,609	546,056	3,81	0	616	353	0,322	0,655	539,322	3,657	0	99	628	349
36000	1806	627	346	0,533	0,609	546,056	3,72	0	622	355	0,322	0,655	539,322	3,594	0	99	628	349
36020	1807	631	334	0,532	0,608	548,898	3,77	0	617	357	0,322	0,655	539,728	3,595	0	99	628	349
36040	1808	656	328	0,532	0,608	548,898	3,737	0	630	380	0,321	0,655	539,728	3,473	0	99	628	349
36060	1809	666	340	0,532	0,608	548,898	3,716	0	648	366	0,321	0,655	539,728	3,737	0	99	628	349
36079	1810	672	333	0,531	0,608	548,898	3,698	0	644	369	0,321	0,655	539,728	3,538	0	99	628	349
36099	1811	665	332	0,531	0,608	548,898	3,73	0	642	379	0,32	0,655	539,728	3,551	0	99	628	349
36119	1812	666	334	0,531	0,608	547,057	3,703	0	641	372	0,32	0,655	540,322	3,568	0	99	628	349
36139	1813	641	369	0,531	0,608	547,057	3,94	0	630	365	0,32	0,655	540,322	3,487	0	99	628	349
36159	1814	664	347	0,531	0,608	547,057	3,71	0	651	341	0,32	0,655	540,322	3,54	0	100	653	350
36179	1815	650	339	0,531	0,608	547,057	3,717	0	632	375	0,32	0,655	540,322	3,42	0	100	653	350
36199	1816	656	354	0,531	0,608	547,057	3,597	0	649	370	0,32	0,655	540,322	3,672	0	100	653	350
36219	1817	650	353	0,531	0,608	547,861	3,567	0	642	368	0,32	0,655	539,626	3,679	0	100	653	350
36239	1818	651	331	0,531	0,608	547,861	3,639	0	639	365	0,32	0,655	539,626	3,541	0	100	653	350
36259	1819	665	337	0,531	0,608	547,861	3,609	0	644	381	0,32	0,655	539,626	3,507	0	100	653	350
36279	1820	670	319	0,531	0,608	547,861	3,737	0	646	365	0,32	0,655	539,626	3,428	0	100	653	350
36299	1821	676	324	0,531	0,608	547,861	3,801	0	636	369	0,32	0,655	539,626	3,535	0	100	653	350
36319	1822	681	321	0,531	0,608	548,489	3,836	0	639	374	0,32	0,655	539,73	3,499	0	100	653	350
36339	1823	668	335	0,531	0,608	548,489	3,679	0	627	384	0,32	0,655	539,73	3,434	0	100	653	350
36359	1824	668	333	0,531	0,608	548,489	3,745	0	646	352	0,32	0,655	539,73	3,445	0	100	653	350
36379	1825	673	329	0,531	0,608	548,489	3,641	0	647	357	0,32	0,655	539,73	3,413	0	100	653	350
36399	1826	692	330	0,53	0,608	548,489	3,583	0	643	364	0,32	0,655	539,73	3,443	0	100	653	350
36418	1827	695	329	0,53	0,608	547,591	3,576	0	640	371	0,32	0,655	538,134	3,423	0	100	653	350
36439	1828	672	338	0,53	0,608	547,591	3,553	0	644	360	0,32	0,654	538,134	3,357	0	100	653	350
36458	1829	667	336	0,531	0,608	547,591	3,701	0	643	373	0,32	0,654	538,134	3,498	0	100	653	350
36479	1830	653	349	0,531	0,608	547,591	3,775	0	638	365	0,32	0,654	538,134	3,472	0	100	653	350
36498	1831	666	348	0,531	0,608	547,591	3,644	0	652	365	0,32	0,654	538,134	3,541	0	100	653	350
36519	1832	662	349	0,531	0,608	547,371	3,648	0	651	365	0,32	0,654	539,79	3,558	0	100	653	350
36538	1833	643	344	0,531	0,608	547,371	3,739	0	641	360	0,32	0,654	539,79	3,515	0	100	653	350
36559	1834	676	316	0,531	0,608	547,371	3,626	0	633	371	0,32	0,654	539,79	3,554	0	100	653	350
36578	1835	652	334	0,532	0,608	547,371	3,578	0	646	355	0,321	0,654	539,79	3,433	0	100	653	350
36599	1836	671	325	0,532	0,608	547,371	3,67	0	640	353	0,321	0,653	539,79	3,621	0	100	653	350
36618	1837	663	334	0,533	0,608	547,652	3,671	0	639	352	0,322	0,653	539,308	3,6	0	100	653	350
36639	1838	418	312	0,536	0,608	547,652	3,612	0	458	321	0,325	0,652	539,308	3,624	0
36658	1839	325	309	0,538	0,608	547,652	3,555	0	353	346	0,328	0,652	539,308	3,762	0
36680	1840	316	304	0,539	0,608	547,652	3,764	0	313	302	0,328	0,651	539,308	3,667	0	101	317	311
36697	1841	313	302	0,54	0,608	547,652	3,745	0	320	308	0,329	0,651	539,308	3,602	0	101	317	311
36719	1842	310	299	0,541	0,608	549,044	3,735	0	325	305	0,33	0,651	543,797	3,674	0	101	317	311
36737	1843	329	333	0,542	0,608	549,044	3,903	0	308	287	0,33	0,65	543,797	3,727	0	101	317	311
36759	1844	314	302	0,542	0,608	549,044	3,761	0	322	300	0,331	0,65	543,797	3,532	0	101	317	311
36777	1845	315	287	0,542	0,608	549,044	3,693	0	323	309	0,33	0,65	543,797	3,63	0	101	317	311
36799	1846	324	322	0,541	0,608	549,044	3,851	0	300	318	0,33	0,65	543,797	3,527	0	101	317	311
36817	1847	316	302	0,54	0,606	548,769	3,757	0	308	327	0,328	0,649	544,336	3,561	0	101	317	311
36839	1848	337	308	0,537	0,605	548,769	3,735	0	319	318	0,326	0,648	544,336	3,737	0	101	317	311
36857	1849	326	349	0,534	0,603	548,769	4,059	0	311	330	0,323	0,646	544,336	3,776	0	101	317	311
36879	1850	316	316	0,531	0,601	548,769	3,809	0	334	298	0,32	0,645	544,336	3,575	0	102	325	320
36897	1851	330	318	0,529	0,6	548,769	3,783	0	323	306	0,317	0,644	544,336	3,485	0	102	325	320
36917	1852	323	322	0,527	0,599	546,959	3,874	0	325	305	0,315	0,643	543,159	3,426	0	102	325	320
36937	1853	340	333	0,526	0,598	546,959	3,774	0	318	321	0,314	0,643	543,159	3,742	0	102	325	320
36957	1854	330	359	0,525	0,597	546,959	3,949	0	297	289	0,314	0,642	543,159	3,538	0	102	325	320
36976	1855	333	351	0,525	0,597	546,959	3,849	0	326	305	0,313	0,642	543,159	3,663	0	102	325	320
36996	1856	339	353	0,525	0,596	546,959	3,897	0	328	272	0,313	0,641	543,159	3,464	0	102	325	320
37016	1857	335	354	0,525	0,595	547,358	3,849	0	326	267	0,313	0,64	545,635	3,496	0	102	325	320
37036	1858	333	316	0,525	0,595	547,358	3,666	0	335	335	0,313	0,64	545,635	3,662	0	102	325	320
37056	1859	324	343	0,526	0,595	547,358	4,051	0	336	331	0,314	0,64	545,635	3,674	0	102	325	320
37076	1860	320	352	0,526	0,596	547,358	3,936	0	314	319	0,314	0,64	545,635	3,654	0	102	325	320
37096	1861	319	302	0,527	0,596	547,358	3,792	0	320	323	0,315	0,64	545,635	3,582	0	102	325	320
37116	1862	319	318	0,527	0,596	546,404	3,959	0	313	326	0,315	0,64	545,362	3,575	0	102	325	320
37136	1863	321	347	0,527	0,596	546,404	3,96	0	334	304	0,315	0,64	545,362	3,651	0	102	325	320
37156	1864	326	322	0,527	0,597	546,404	3,822	0	332	295	0,315	0,641	545,362	3,663	0	102	325	320
37176	1865	325	344	0,527	0,597	546,404	3,83	0	321	380	0,315	0,641	545,362	4,115	0	103	324	330
37196	1866	327	319	0,527	0,597	546,404	3,767	0	332	349	0,315	0,641	545,362	3,738	0	103	324	330
37216	1867	327	323	0,527	0,598	547,715	3,76	0	329	369	0,315	0,642	545,22	3,864	0	103	324	330
37236	1868	320	340	0,527	0,598	547,715	3,755	0	316	333	0,315	0,642	545,22	3,619	0	103	324	330
37256	1869	319	338	0,527	0,598	547,715	3,848	0	335	333	0,316	0,642	545,22	3,688	0	103	324	330
37275	1870	344	359	0,527	0,598	547,715	3,886	0	315	306	0,316	0,642	545,22	3,6	0	103	324	330
37295	1871	337	339	0,527	0,598	547,715	3,865	0	314	336	0,316	0,643	545,22	3,718	0	103	324	330
37315	1872	346	345	0,528	0,598	546,698	3,876	0	315	331	0,316	0,643	544,082	3,692	0	103	324	330
37335	1873	320	343	0,527	0,598	546,698	3,831	0	336	297	0,316	0,643	544,082	3,752	0	103	324	330
37355	1874	329	341	0,527	0,599	546,698	3,821	0	322	320	0,316	0,643	544,082	3,605	0	103	324	330
37375	1875	335	324	0,528	0,599	546,698	3,78	0	336	336	0,316	0,643	544,082	3,611	0	103	324	330
37395	1876	316	334	0,528	0,599	546,698	3,801	0	322	329	0,316	0,644	544,082	3,63	0	103	324	330
37415	1877	320	326	0,528	0,599	548,708	3,794	0	325	337	0,316	0,644	544,527	3,643	0	103	324	330
37435	1878	313	357	0,528	0,599	548,708	4,019	0	338	321	0,317	0,644	544,527	3,765	0	103	324	330
37455	1879	331	344	0,528	0,599	548,708	3,721	0	312	320	0,317	0,644	544,527	3,565	0	103	324	330
37475	1880	331	327	0,529	0,599	548,708	3,84	0	320	319	0,317	0,644	544,527	3,642	0	103	324	330
37495	1881	317	333	0,529	0,599	548,708	3,814	0	311	289	0,317	0,644	544,527	3,574	0	103	324	330
37515	1882	327	324	0,529	0,599	547,884	3,783	0	313	286	0,317	0,644	544,655	3,603	0	103	324	330
37535	1883	325	347	0,529	0,599	547,884	3,714	0	308	310	0,317	0,644	544,655	3,428	0	103	324	330
37555	1884	333	392	0,529	0,599	547,884	4,144	0	321	335	0,318	0,644	544,655	3,557	0
37575	1885	305	342	0,529	0,599	547,884	3,939	0	315	298	0,318	0,644	544,655	3,632	0
37594	1886	304	348	0,529	0,599	547,884	4,007	0	342	338	0,317	0,644	544,655	3,781	0
37614	1887	304	359	0,529	0,599	546,937	4,068	0	346	326	0,317	0,644	544,438	3,879	0
37634	1888	235	356	0,529	0,599	546,937	3,908	0	251	335	0,318	0,644	544,438	3,695	0	104	229	350
37654	1889	222	343	0,529	0,599	546,937	3,8	0	244	345	0,318	0,644	544,438	3,694	0	104	229	350
37674	1890	228	357	0,529	0,599	546,937	3,916	0	253	361	0,318	0,644	544,438	3,651	0	104	229	350
37694	1891	221	359	0,53	0,599	546,937	3,894	0	240	345	0,318	0,644	544,438	3,57	0	104	229	350
37714	1892	222	356	0,53	0,599	547,385	3,871	0	240	348	0,318	0,644	545,5	3,555	0	104	229	350
37734	1893	217	376	0,53	0,599	547,385	3,837	0	224	348	0,319	0,644	545,5	3,768	0	104	229	350
37754	1894	237	313	0,53	0,6	547,385	3,601	0	240	373	0,319	0,644	545,5	3,827	0	104	229	350
37774	1895	229	355	0,531	0,6	547,385	3,787	0	238	351	0,319	0,644	545,5	3,744	0	104	229	350
37794	1896	207	354	0,531	0,6	547,385	3,853	0	235	339	0,319	0,644	545,5	3,667	0	104	229	350
37814	1897	214	353	0,531	0,6	549,215	3,795	0	232	345	0,319	0,644	545,14	3,665	0	104	229	350
37834	1898	219	349	0,531	0,6	549,215	3,964	0	249	333	0,32	0,644	545,14	3,688	0	104	229	350
37854	1899	235	370	0,531	0,6	549,215	4,006	0	233	342	0,32	0,644	545,14	3,685	0	104	229	350
37873	1900	217	362	0,531	0,6	549,215	3,929	0	223	341	0,32	0,644	545,14	3,678	0	104	229	350
37893	1901	158	396	0,532	0,601	549,215	3,831	0	169	364	0,32	0,645	545,14	3,864	0	105	161	384
37913	1902	159	406	0,532	0,601	547,235	3,809	0	150	370	0,32	0,645	545,456	3,877	0	105	161	384
37934	1903	172	394	0,532	0,601	547,235	3,841	0	186	362	0,321	0,645	545,456	3,527	0	105	161	384
37953	1904	146	381	0,533	0,602	547,235	3,878	0	181	354	0,321	0,645	545,456	3,529	0	105	161	384
37973	1905	152	399	0,533	0,602	547,235	3,828	0	170	372	0,322	0,645	545,456	3,638	0	105	161	384
37993	1906	146	392	0,534	0,602	547,235	3,934	0	170	392	0,322	0,645	545,456	3,757	0	105	161	384
38013	1907	149	391	0,534	0,602	547,061	3,935	0	170	395	0,323	0,645	546,301	3,81	0	105	161	384
38033	1908	143	408	0,535	0,603	547,061	3,851	0	168	363	0,323	0,645	546,301	3,555	0	105	161	384
38053	1909	183	425	0,535	0,603	547,061	3,832	0	175	399	0,324	0,645	546,301	3,712	0	106	163	379
38073	1910	158	410	0,536	0,603	547,061	3,77	0	174	398	0,324	0,645	546,301	3,671	0	106	163	379
38093	1911	161	398	0,536	0,603	547,061	3,914	0	168	401	0,324	0,645	546,301	3,644	0	106	163	379
38113	1912	175	403	0,536	0,603	546,001	3,887	0	174	402	0,324	0,645	546,502	3,618	0	106	163	379
38133	1913	160	412	0,536	0,604	546,001	3,866	0	170	371	0,324	0,645	546,502	3,866	0	106	163	379
38153	1914	161	422	0,536	0,604	546,001	3,8	0	162	396	0,324	0,645	546,502	3,695	0	106	163	379
38173	1915	158	415	0,536	0,603	546,001	3,948	0	163	396	0,324	0,645	546,502	3,702	0	106	163	379
38192	1916	170	404	0,534	0,601	546,001	3,882	0	170	392	0,323	0,643	546,502	3,793	0	106	163	379
38212	1917	169	405	0,532	0,596	546,828	3,893	0	168	391	0,32	0,638	546,136	3,701	0	106	163	379
38232	1918	164	401	0,528	0,589	546,828	3,754	0	161	360	0,317	0,631	546,136	3,474	0	106	163	379
38252	1919	145	384	0,525	0,582	546,828	3,824	0	169	326	0,313	0,624	546,136	3,628	0	106	163	379
38272	1920	157	375	0,522	0,577	546,828	3,631	0	171	363	0,31	0,619	546,136	3,463	0	106	163	379
38292	1921	151	382	0,52	0,575	546,828	3,596	0	169	339	0,308	0,618	546,136	3,317	0	106	163	379
38312	1922	151	380	0,519	0,575	545,592	3,553	0	168	354	0,308	0,618	548,216	3,352	0	106	163	379
38332	1923	145	394	0,519	0,576	545,592	3,776	0	180	350	0,307	0,619	548,216	3,67	0	106	163	379
38352	1924	158	403	0,519	0,577	545,592	3,759	0	163	314	0,307	0,62	548,216	3,338	0	106	163	379
38372	1925	158	364	0,52	0,578	545,592	3,612	0	157	331	0,308	0,62	548,216	3,478	0	106	163	379
38392	1926	158	370	0,52	0,578	545,592	3,712	0	179	349	0,309	0,619	548,216	3,633	0	106	163	379
38412	1927	156	375	0,521	0,577	546,484	3,667	0	171	336	0,309	0,619	547,741	3,496	0	106	163	379
38432	1928	159	405	0,522	0,576	546,484	3,74	0	159	385	0,31	0,618	547,741	3,451	0
38452	1929	142	378	0,522	0,575	546,484	3,506	0	188	356	0,31	0,618	547,741	3,641	0
38471	1930	154	376	0,522	0,574	546,484	3,438	0	167	325	0,31	0,618	547,741	3,199	0
38491	1931	152	406	0,521	0,573	546,484	3,727	0	128	325	0,309	0,618	547,741	3,343	0
38511	1932	152	393	0,519	0,572	546,311	3,591	0	130	326	0,308	0,618	549,372	3,327	0
38531	1933	173	401	0,518	0,572	546,311	3,657	0	195	331	0,306	0,618	549,372	3,566	0
38551	1934	156	374	0,517	0,571	546,311	3,679	0	150	328	0,305	0,618	549,372	3,541	0	107	163	375
38571	1935	138	390	0,515	0,571	546,311	3,705	0	144	312	0,304	0,619	549,372	3,434	0	107	163	375
38591	1936	163	406	0,514	0,571	546,311	3,612	0	161	335	0,303	0,619	549,372	3,414	0	107	163	375
38611	1937	150	398	0,514	0,571	545,715	3,622	0	164	334	0,302	0,62	547,608	3,383	0	107	163	375
38631	1938	159	387	0,514	0,572	545,715	3,746	0	179	357	0,302	0,62	547,608	3,503	0	107	163	375
38651	1939	161	408	0,514	0,572	545,715	3,723	0	155	340	0,302	0,619	547,608	3,418	0	107	163	375
38671	1940	158	401	0,514	0,572	545,715	3,539	0	190	363	0,303	0,619	547,608	3,577	0	107	163	375
38691	1941	175	429	0,515	0,572	545,715	3,478	0	178	361	0,303	0,619	547,608	3,49	0	107	163	375
38711	1942	176	434	0,516	0,572	546,078	3,419	0	173	359	0,304	0,619	548,966	3,495	0	107	163	375
38731	1943	151	262	0,516	0,572	546,078	3,512	0	180	319	0,305	0,616	548,966	3,5	0	108	161	285
38751	1944	176	287	0,517	0,572	546,078	3,562	0	131	279	0,306	0,616	548,966	3,439	0	108	161	285
38771	1945	157	299	0,518	0,573	546,078	3,541	0	147	299	0,307	0,616	548,966	3,528	0	108	161	285
38790	1946	156	287	0,519	0,573	546,078	3,564	0	163	263	0,307	0,616	548,966	3,391	0	108	161	285
38810	1947	161	299	0,519	0,573	541,158	3,528	0	146	265	0,307	0,615	546,65	3,391	0	108	161	285
38830	1948	170	292	0,519	0,573	541,158	3,376	0	151	269	0,308	0,615	546,65	3,586	0	108	161	285
38850	1949	158	298	0,52	0,574	541,158	3,405	0	131	268	0,308	0,615	546,65	3,499	0	108	161	285
38870	1950	157	291	0,52	0,574	541,158	3,461	0	148	286	0,308	0,615	546,65	3,449	0	108	161	285
38890	1951	179	301	0,52	0,574	541,158	3,448	0	163	285	0,308	0,615	546,65	3,631	0	108	161	285
38910	1952	173	297	0,519	0,574	542,516	3,443	0	161	286	0,307	0,615	544,644	3,567	0	108	161	285
38930	1953	162	289	0,519	0,574	542,516	3,518	0	166	280	0,307	0,616	544,644	3,489	0	108	161	285
38950	1954	161	294	0,519	0,574	542,516	3,436	0	140	274	0,307	0,616	544,644	3,565	0	108	161	285
38970	1955	152	293	0,519	0,575	542,516	3,481	0	164	288	0,307	0,616	544,644	3,447	0	108	161	285
38990	1956	168	297	0,519	0,575	542,516	3,404	0	133	268	0,307	0,616	544,644	3,302	0	108	161	285
39010	1957	166	298	0,519	0,575	542,448	3,408	0	138	271	0,307	0,616	544,511	3,295	0	108	161	285
39030	1958	175	288	0,52	0,575	542,448	3,501	0	168	272	0,307	0,616	544,511	3,307	0	108	161	285
39050	1959	171	293	0,52	0,575	542,448	3,49	0	124	250	0,308	0,616	544,511	3,483	0	108	161	285
39069	1960	156	294	0,52	0,575	542,448	3,473	0	165	270	0,308	0,616	544,511	3,506	0	108	161	285
39089	1961	159	309	0,52	0,575	542,448	3,561	0	191	276	0,308	0,617	544,511	3,697	0	108	161	285
39109	1962	160	313	0,52	0,576	543,082	3,561	0	181	270	0,308	0,617	544,647	3,778	0	108	161	285
39129	1963	168	309	0,52	0,576	543,082	3,565	0	151	284	0,307	0,617	544,647	3,382	0	108	161	285
39149	1964	180	297	0,519	0,576	543,082	3,684	0	157	263	0,307	0,617	544,647	3,55	0	108	161	285
39169	1965	165	304	0,519	0,576	543,082	3,639	0	181	278	0,307	0,617	544,647	3,637	0	108	161	285
39189	1966	170	287	0,519	0,577	543,082	3,501	0	156	279	0,307	0,618	544,647	3,459	0	108	161	285
39209	1967	174	288	0,519	0,577	542,099	3,537	0	165	273	0,307	0,618	544,379	3,57	0	108	161	285
39229	1968	174	293	0,519	0,577	542,099	3,39	0	167	260	0,307	0,618	544,379	3,324	0	108	161	285
39249	1969	184	294	0,519	0,577	542,099	3,39	0	173	291	0,307	0,618	544,379	3,519	0	108	161	285
39269	1970	170	320	0,519	0,577	542,099	3,49	0	150	269	0,307	0,618	544,379	3,53	0	108	161	285
39289	1971	171	302	0,519	0,577	542,099	3,535	0	134	270	0,307	0,618	544,379	3,57	0	108	161	285
39309	1972	172	310	0,519	0,577	541,565	3,577	0	128	270	0,307	0,618	545,316	3,596	0	108	161	285
39329	1973	198	303	0,519	0,577	541,565	3,523	0	156	262	0,307	0,618	545,316	3,537	0	108	161	285
39349	1974	173	298	0,52	0,577	541,565	3,573	0	151	281	0,308	0,618	545,316	3,48	0	108	161	285
39368	1975	182	291	0,52	0,577	541,565	3,541	0	124	268	0,308	0,618	545,316	3,507	0	108	161	285
39388	1976	172	295	0,519	0,576	541,565	3,54	0	162	276	0,307	0,618	545,316	3,468	0	108	161	285
39408	1977	169	283	0,517	0,576	547,649	3,577	0	154	269	0,305	0,617	546,28	3,479	0	108	161	285
39428	1978	452	258	0,513	0,575	547,649	3,694	0	482	290	0,302	0,618	546,28	3,591	0
39448	1979	591	281	0,51	0,575	547,649	3,651	0	583	287	0,299	0,618	546,28	3,549	0	109	588	290
39468	1980	603	293	0,508	0,574	547,649	3,689	0	588	293	0,297	0,619	546,28	3,578	0	109	588	290
39488	1981	610	286	0,505	0,573	547,649	3,673	0	598	289	0,295	0,62	546,28	3,561	0	109	588	290
39508	1982	617	297	0,503	0,573	543,85	3,635	0	606	295	0,292	0,621	542,216	3,549	0	109	588	290
39528	1983	590	253	0,501	0,574	543,85	3,761	0	592	298	0,29	0,622	542,216	3,519	0	109	588	290
39548	1984	577	242	0,499	0,574	543,85	3,633	0	580	323	0,288	0,623	542,216	3,529	0	109	588	290
[truncated: 6,889 more rows]
