# Supplementary material for: Perception of Individual and Joint Action in Infants and Adults
Source: PLoS One. 2014 Sep 9;9(9):e107450. doi: 10.1371/journal.pone.0107450 (PMC4174902; doi:10.1371/journal.pone.0107450)
Supplement: Data S1 — Raw files of eye tracking data of all participants. (ZIP) [file pone.0107450.s001.zip › Turm2012b_09_17.csv]

Data properties:
Recording date: 09.08.2012
Recording time : 10:29:50:859 (corresponds to time 0)
Study: Turmbau2012b
Subject: Turm2012b_09_17
Recording: Turm2012b_09_17
Screen resolution: 800 x 600
Coordinate unit: Pixels
Filter settings:
Eye: Average
Fixation radius: 30
Min duration: 100
Timestamp	Number	GazepointX (L)	GazepointY (L)	CamX (L)	CamY (L)	Distance (L)	Pupil (L)	Validity (L)	GazepointX (R)	GazepointY (R)	CamX (R)	CamY (R)	Distance (R)	Pupil (R)	Validity (R)	Fixation	GazepointX	GazepointY	Event	Event Key	Data 1	Data 2	Description
7	1	-800	-600	-1	-1	-1	-1	4	-800	-600	-1	-1	-1	-1	4
27	2	-800	-600	-1	-1	-1	-1	4	-800	-600	-1	-1	-1	-1	4
47	3	-800	-600	-1	-1	-1	-1	4	-800	-600	-1	-1	-1	-1	4
67	4	-800	-600	-1	-1	-1	-1	4	-800	-600	-1	-1	-1	-1	4
87	5	-800	-600	-1	-1	-1	-1	4	-800	-600	-1	-1	-1	-1	4
107	6	-800	-600	-1	-1	-1	-1	4	-800	-600	-1	-1	-1	-1	4
127	7	-800	-600	-1	-1	-1	-1	4	-800	-600	-1	-1	-1	-1	4
147	8	-800	-600	-1	-1	-1	-1	4	-800	-600	-1	-1	-1	-1	4
167	9	-800	-600	-1	-1	-1	-1	4	-800	-600	-1	-1	-1	-1	4
187	10	-800	-600	-1	-1	-1	-1	4	-800	-600	-1	-1	-1	-1	4
207	11	-800	-600	-1	-1	-1	-1	4	-800	-600	-1	-1	-1	-1	4
227	12	-800	-600	-1	-1	-1	-1	4	-800	-600	-1	-1	-1	-1	4
247	13	-800	-600	-1	-1	-1	-1	4	-800	-600	-1	-1	-1	-1	4
267	14	-800	-600	-1	-1	-1	-1	4	-800	-600	-1	-1	-1	-1	4
287	15	-800	-600	-1	-1	-1	-1	4	-800	-600	-1	-1	-1	-1	4
305								5							5				ShowAVI	8	0	0	atFish.avi
306	16	-800	-600	-1	-1	-1	-1	4	-800	-600	-1	-1	-1	-1	4
326	17	-800	-600	-1	-1	-1	-1	4	-800	-600	-1	-1	-1	-1	4
346	18	-800	-600	-1	-1	-1	-1	4	-800	-600	-1	-1	-1	-1	4
366	19	-800	-600	-1	-1	-1	-1	4	-800	-600	-1	-1	-1	-1	4
386	20	-800	-600	-1	-1	-1	-1	4	-800	-600	-1	-1	-1	-1	4
406	21	-800	-600	-1	-1	-1	-1	4	-800	-600	-1	-1	-1	-1	4
426	22	-800	-600	-1	-1	-1	-1	4	-800	-600	-1	-1	-1	-1	4
446	23	-800	-600	-1	-1	-1	-1	4	-800	-600	-1	-1	-1	-1	4
466	24	-800	-600	-1	-1	-1	-1	4	-800	-600	-1	-1	-1	-1	4
486	25	-800	-600	-1	-1	-1	-1	4	-800	-600	-1	-1	-1	-1	4
506	26	-800	-600	-1	-1	-1	-1	4	-800	-600	-1	-1	-1	-1	4
526	27	-800	-600	-1	-1	-1	-1	4	-800	-600	-1	-1	-1	-1	4
546	28	-800	-600	-1	-1	-1	-1	4	-800	-600	-1	-1	-1	-1	4
566	29	-800	-600	-1	-1	-1	-1	4	-800	-600	-1	-1	-1	-1	4
585	30	-800	-600	-1	-1	-1	-1	4	-800	-600	-1	-1	-1	-1	4
605	31	-800	-600	-1	-1	-1	-1	4	-800	-600	-1	-1	-1	-1	4
625	32	-800	-600	-1	-1	-1	-1	4	-800	-600	-1	-1	-1	-1	4
645	33	-800	-600	-1	-1	-1	-1	4	-800	-600	-1	-1	-1	-1	4
665	34	-800	-600	-1	-1	-1	-1	4	-800	-600	-1	-1	-1	-1	4
685	35	-800	-600	-1	-1	-1	-1	4	-800	-600	-1	-1	-1	-1	4
705	36	-800	-600	-1	-1	-1	-1	4	-800	-600	-1	-1	-1	-1	4
725	37	-800	-600	-1	-1	-1	-1	4	-800	-600	-1	-1	-1	-1	4
745	38	-800	-600	-1	-1	-1	-1	4	-800	-600	-1	-1	-1	-1	4
765	39	-800	-600	-1	-1	-1	-1	4	-800	-600	-1	-1	-1	-1	4
785	40	-800	-600	-1	-1	-1	-1	4	-800	-600	-1	-1	-1	-1	4
805	41	-800	-600	-1	-1	-1	-1	4	-800	-600	-1	-1	-1	-1	4
825	42	-800	-600	-1	-1	-1	-1	4	-800	-600	-1	-1	-1	-1	4
845	43	-800	-600	-1	-1	-1	-1	4	-800	-600	-1	-1	-1	-1	4
865	44	-800	-600	-1	-1	-1	-1	4	-800	-600	-1	-1	-1	-1	4
884	45	-800	-600	-1	-1	-1	-1	4	-800	-600	-1	-1	-1	-1	4
904	46	-800	-600	-1	-1	-1	-1	4	-800	-600	-1	-1	-1	-1	4
924	47	-800	-600	-1	-1	-1	-1	4	-800	-600	-1	-1	-1	-1	4
944	48	-800	-600	-1	-1	-1	-1	4	-800	-600	-1	-1	-1	-1	4
964	49	-800	-600	-1	-1	-1	-1	4	-800	-600	-1	-1	-1	-1	4
984	50	-800	-600	-1	-1	-1	-1	4	-800	-600	-1	-1	-1	-1	4
1004	51	-800	-600	-1	-1	-1	-1	4	-800	-600	-1	-1	-1	-1	4
1024	52	-800	-600	-1	-1	-1	-1	4	-800	-600	-1	-1	-1	-1	4
1044	53	-800	-600	-1	-1	-1	-1	4	-800	-600	-1	-1	-1	-1	4
1064	54	-800	-600	-1	-1	-1	-1	4	-800	-600	-1	-1	-1	-1	4
1084	55	-800	-600	-1	-1	-1	-1	4	-800	-600	-1	-1	-1	-1	4
1104	56	-800	-600	-1	-1	-1	-1	4	-800	-600	-1	-1	-1	-1	4
1124	57	-800	-600	-1	-1	-1	-1	4	-800	-600	-1	-1	-1	-1	4
1144	58	-800	-600	-1	-1	-1	-1	4	-800	-600	-1	-1	-1	-1	4
1163	59	-800	-600	-1	-1	-1	-1	4	-800	-600	-1	-1	-1	-1	4
1183	60	-800	-600	-1	-1	-1	-1	4	-800	-600	-1	-1	-1	-1	4
1203	61	-800	-600	-1	-1	-1	-1	4	-800	-600	-1	-1	-1	-1	4
1223	62	-800	-600	-1	-1	-1	-1	4	-800	-600	-1	-1	-1	-1	4
1243	63	-800	-600	-1	-1	-1	-1	4	-800	-600	-1	-1	-1	-1	4
1263	64	-800	-600	0,512	0,483	-1	-1	4	-800	-600	0,302	0,583	-1	-1	4
1283	65	-800	-600	-1	-1	-1	-1	4	-800	-600	-1	-1	-1	-1	4
1303	66	-800	-600	0,312	0,579	-1	-1	4	473	413	0,312	0,579	553,847	3,26	0
1323	67	-800	-600	0,315	0,578	-1	-1	4	427	323	0,315	0,578	553,847	2,755	0
1343	68	440	351	0,527	0,482	562,399	2,998	0	432	340	0,317	0,576	553,847	3,206	0
1363	69	440	349	0,528	0,483	565,106	3,012	0	437	309	0,318	0,576	554,384	3,023	0
1383	70	-800	-600	-1	-1	-1	-1	4	-800	-600	-1	-1	-1	-1	4
1403	71	447	366	0,526	0,485	565,106	2,998	0	408	344	0,316	0,577	554,384	3,022	0
1423	72	-800	-600	0,315	0,578	-1	-1	4	410	343	0,315	0,578	554,384	2,769	0
1443	73	458	354	0,524	0,487	565,106	2,891	0	414	312	0,313	0,579	554,384	3,344	0
1463	74	458	354	0,524	0,489	564,943	2,89	0	416	317	0,313	0,58	554,017	3,364	0
1482	75	-800	-600	0,314	0,582	-1	-1	4	418	341	0,314	0,582	554,017	2,863	0
1502	76	452	407	0,525	0,49	564,943	2,985	0	410	345	0,314	0,581	554,017	3,298	0
1522	77	-800	-600	0,315	0,582	-1	-1	4	436	328	0,315	0,582	554,017	2,921	0
1542	78	429	385	0,527	0,49	564,943	3,122	0	426	344	0,316	0,58	554,017	3,377	0
1562	79	429	386	0,527	0,489	563,267	3,113	0	430	353	0,317	0,579	553,954	3,277	0
1582	80	-800	-600	0,317	0,579	-1	-1	4	425	335	0,317	0,579	553,954	2,84	0
1602	81	420	415	0,528	0,489	563,267	3,386	0	418	337	0,317	0,578	553,954	3,059	0
1622	82	-800	-600	0,318	0,579	-1	-1	4	422	340	0,318	0,579	553,954	2,763	0
1642	83	427	391	0,528	0,489	563,267	3,205	0	394	348	0,318	0,578	553,954	3,08	0
1662	84	427	390	0,529	0,489	565,121	3,215	0	389	369	0,318	0,578	553,844	2,987	0
1682	85	431	343	0,529	0,489	565,121	3,458	0	410	342	0,318	0,578	553,844	3,183	0
1702	86	406	364	0,529	0,489	565,121	3,233	0	424	354	0,318	0,578	553,844	3,369	0
1722	87	421	384	0,529	0,489	565,121	3,218	0	417	450	0,318	0,578	553,844	3,519	0
1742	88	409	353	0,53	0,489	565,121	3,096	0	410	347	0,319	0,577	553,844	3,235	0
1761	89	415	370	0,531	0,488	564,801	3,044	0	416	377	0,32	0,577	554,194	3,371	0
1781	90	-800	-600	-1	-1	-1	-1	4	-800	-600	-1	-1	-1	-1	4
1801	91	423	394	0,533	0,487	564,801	3,404	0	421	418	0,323	0,575	554,194	3,234	0
1821	92	424	316	0,534	0,487	564,801	3,202	0	-800	-600	0,534	0,487	-1	-1	4
1841	93	-800	-600	0,326	0,575	-1	-1	4	406	406	0,326	0,575	554,194	3,206	0
1861	94	-800	-600	0,536	0,486	-1	-1	4	406	406	0,327	0,575	554,92	3,21	0
1881	95	433	370	0,536	0,484	564,993	3,1	0	401	335	0,327	0,574	554,92	3,332	0
1901	96	400	270	0,537	0,482	564,993	3,162	0	402	255	0,328	0,571	554,92	3,154	0
1921	97	-800	-600	0,33	0,568	-1	-1	4	409	166	0,33	0,568	554,92	3,037	0
1941	98	-800	-600	-1	-1	-1	-1	4	-800	-600	-1	-1	-1	-1	4
1961	99	-800	-600	0,54	0,477	-1	-1	4	-800	-600	0,332	0,566	-1	-1	4
1981	100	371	190	0,541	0,476	559,241	3,006	0	388	178	0,333	0,564	544,766	3,169	0	1	385	176
2001	101	390	177	0,541	0,475	559,241	2,954	0	394	182	0,334	0,563	544,766	3,239	0	1	385	176
2021	102	390	184	0,542	0,475	559,241	2,949	0	386	188	0,334	0,562	544,766	3,044	0	1	385	176
2041	103	398	177	0,543	0,474	559,241	2,99	0	368	171	0,335	0,561	544,766	3,093	0	1	385	176
2061	104	399	178	0,543	0,474	560,268	2,966	0	370	165	0,335	0,562	550,157	3,101	0	1	385	176
2080	105	378	179	0,543	0,474	560,268	2,971	0	377	176	0,335	0,561	550,157	3,107	0	1	385	176
2100	106	390	183	0,543	0,474	560,268	3,031	0	381	162	0,334	0,562	550,157	3,152	0	1	385	176
2120	107	388	189	0,542	0,474	560,268	2,957	0	386	154	0,334	0,562	550,157	3,062	0	1	385	176
2140	108	379	178	0,542	0,475	560,268	2,964	0	370	157	0,334	0,562	550,157	3,339	0	1	385	176
2160	109	384	181	0,542	0,475	560,574	2,976	0	372	154	0,333	0,562	549,223	3,353	0	1	385	176
2180	110	384	188	0,541	0,475	560,574	3,032	0	373	176	0,333	0,563	549,223	3,195	0	1	385	176
2200	111	392	187	0,541	0,475	560,574	2,905	0	392	187	0,332	0,563	549,223	3,267	0	1	385	176
2220	112	399	187	0,541	0,475	560,574	2,917	0	390	166	0,332	0,564	549,223	3,169	0	1	385	176
2240	113	376	194	0,54	0,476	560,574	3,057	0	395	179	0,332	0,564	549,223	3,202	0	1	385	176
2260	114	382	196	0,54	0,476	559,222	2,992	0	393	180	0,331	0,565	548,921	3,213	0	1	385	176
2280	115	391	166	0,54	0,476	559,222	3,076	0	382	157	0,331	0,566	548,921	3,206	0	1	385	176
2300	116	391	183	0,539	0,477	559,222	3,345	0	389	157	0,331	0,567	548,921	3,186	0	1	385	176
2322	117	387	166	0,539	0,477	559,222	3,172	0	390	186	0,33	0,567	548,921	3,207	0	1	385	176
2340	118	455	286	0,536	0,48	559,222	3,152	0	467	305	0,328	0,57	548,921	3,261	0
2361	119	457	294	0,534	0,481	564,754	3,162	0	479	321	0,326	0,572	551,559	3,276	0
2379	120	497	365	0,534	0,481	564,754	3,257	0	483	351	0,325	0,573	551,559	3,298	0
2400	121	523	364	0,533	0,482	564,754	3,378	0	484	409	0,325	0,573	551,559	3,595	0
2419	122	504	322	0,533	0,482	564,754	3,294	0	495	322	0,325	0,574	551,559	3,415	0	2	502	351
2440	123	510	329	0,533	0,482	564,754	3,199	0	500	344	0,324	0,574	551,559	3,194	0	2	502	351
2459	124	520	337	0,533	0,482	564,263	3,231	0	504	350	0,324	0,574	551,886	3,291	0	2	502	351
2481	125	506	353	0,533	0,483	564,263	3,447	0	509	371	0,324	0,574	551,886	3,416	0	2	502	351
2499	126	484	366	0,534	0,483	564,263	3,513	0	517	319	0,324	0,573	551,886	3,463	0	2	502	351
2520	127	491	333	0,534	0,484	564,263	3,485	0	476	376	0,324	0,573	551,886	3,618	0	2	502	351
2539	128	507	364	0,534	0,484	564,263	3,559	0	494	322	0,324	0,572	551,886	3,31	0	2	502	351
2560	129	497	352	0,535	0,485	564,603	3,567	0	486	341	0,325	0,572	552,379	3,366	0	2	502	351
2579	130	527	314	0,535	0,485	564,603	3,466	0	498	335	0,324	0,572	552,379	3,443	0	2	502	351
2600	131	495	373	0,535	0,486	564,603	3,623	0	497	323	0,324	0,571	552,379	3,328	0	2	502	351
2619	132	512	355	0,535	0,486	564,603	3,246	0	497	340	0,324	0,571	552,379	3,65	0	2	502	351
2640	133	490	374	0,535	0,486	564,603	3,492	0	506	355	0,324	0,571	552,379	3,443	0	2	502	351
2659	134	493	370	0,535	0,486	563,103	3,469	0	506	356	0,323	0,57	552,252	3,465	0	2	502	351
2681	135	509	326	0,535	0,487	563,103	3,614	0	518	372	0,323	0,57	552,252	3,552	0	2	502	351
2698	136	540	347	0,535	0,487	563,103	3,524	0	495	360	0,323	0,57	552,252	3,421	0	2	502	351
2720	137	509	394	0,535	0,487	563,103	3,602	0	509	346	0,323	0,569	552,252	3,418	0	2	502	351
2738	138	508	362	0,535	0,487	563,103	3,639	0	473	371	0,323	0,569	552,252	3,604	0	2	502	351
2758	139	508	382	0,535	0,487	563,275	3,617	0	469	360	0,323	0,57	553,137	3,547	0	2	502	351
2778	140	505	342	0,535	0,488	563,275	3,334	0	488	355	0,323	0,57	553,137	3,403	0	2	502	351
2798	141	509	353	0,535	0,488	563,275	3,273	0	517	330	0,323	0,57	553,137	3,479	0	2	502	351
2818	142	476	383	0,534	0,488	563,275	3,573	0	482	309	0,322	0,57	553,137	3,516	0
2838	143	520	340	0,534	0,488	563,275	3,423	0	494	310	0,322	0,57	553,137	3,313	0
2858	144	513	351	0,534	0,489	564,809	3,483	0	500	311	0,322	0,571	552,341	3,348	0
2878	145	516	351	0,534	0,489	564,809	3,415	0	499	373	0,321	0,571	552,341	3,39	0
2898	146	549	289	0,534	0,49	564,809	3,196	0	501	326	0,321	0,571	552,341	3,429	0
2918	147	518	357	0,534	0,49	564,809	3,264	0	502	326	0,321	0,571	552,341	3,288	0
2938	148	493	332	0,533	0,49	564,809	3,091	0	504	319	0,321	0,572	552,341	3,518	0
2958	149	499	317	0,533	0,49	563,83	3,073	0	506	316	0,321	0,572	552,617	3,515	0
2978	150	509	328	0,534	0,491	563,83	3,284	0	500	337	0,321	0,571	552,617	3,304	0
2997	151	517	351	0,534	0,491	563,83	3,47	0	506	329	0,321	0,571	552,617	3,338	0
3018	152	471	286	0,534	0,49	563,83	3,382	0	472	330	0,322	0,57	552,617	3,427	0
3037	153	475	229	0,534	0,488	563,83	3,203	0	474	201	0,323	0,568	552,617	3,321	0	3	457	209
3057	154	484	207	0,535	0,488	569,513	3,299	0	477	187	0,323	0,568	551,372	3,355	0	3	457	209
3077	155	470	210	0,535	0,488	569,513	3,369	0	460	214	0,323	0,568	551,372	3,311	0	3	457	209
3097	156	463	238	0,536	0,487	569,513	3,351	0	451	193	0,324	0,567	551,372	3,385	0	3	457	209
3117	157	471	232	0,536	0,487	569,513	3,29	0	456	201	0,324	0,567	551,372	3,417	0	3	457	209
3137	158	468	234	0,536	0,487	569,513	3,324	0	459	220	0,324	0,566	551,372	3,332	0	3	457	209
3157	159	462	241	0,536	0,486	562,336	3,255	0	455	214	0,324	0,566	550,054	3,371	0	3	457	209
3177	160	-800	-600	0,324	0,566	-1	-1	4	458	206	0,324	0,566	550,054	3,332	0	3	457	209
3197	161	-800	-600	0,324	0,565	-1	-1	4	441	212	0,324	0,565	550,054	3,321	0	3	457	209
3217	162	-800	-600	0,324	0,565	-1	-1	4	463	202	0,324	0,565	550,054	3,431	0	3	457	209
3237	163	-800	-600	0,324	0,566	-1	-1	4	449	206	0,324	0,566	550,054	3,341	0	3	457	209
3257	164	-800	-600	0,324	0,566	-1	-1	4	446	205	0,324	0,566	551,442	3,372	0	3	457	209
3276	165	-800	-600	0,324	0,566	-1	-1	4	454	194	0,324	0,566	551,442	3,433	0	3	457	209
3296	166	-800	-600	0,324	0,566	-1	-1	4	446	207	0,324	0,566	551,442	3,372	0	3	457	209
3316	167	-800	-600	0,324	0,566	-1	-1	4	466	184	0,324	0,566	551,442	3,26	0
3336	168	-800	-600	0,324	0,566	-1	-1	4	467	204	0,324	0,566	551,442	3,314	0
3356	169	-800	-600	0,536	0,487	-1	-1	4	469	195	0,324	0,566	551,692	3,259	0
3376	170	-800	-600	0,324	0,566	-1	-1	4	456	230	0,324	0,566	551,692	3,281	0	4	455	214
3396	171	456	230	0,536	0,487	561,196	3,277	0	451	202	0,324	0,566	551,692	3,519	0	4	455	214
3416	172	474	241	0,536	0,487	561,196	3,112	0	441	197	0,324	0,566	551,692	3,221	0	4	455	214
3436	173	469	221	0,536	0,487	561,196	3,26	0	461	193	0,324	0,566	551,692	3,269	0	4	455	214
3456	174	464	224	0,536	0,488	559,44	3,19	0	459	189	0,324	0,566	551,71	3,313	0	4	455	214
3476	175	461	230	0,536	0,487	559,44	3,206	0	467	216	0,324	0,566	551,71	3,356	0	4	455	214
3496	176	463	227	0,536	0,487	559,44	3,238	0	463	229	0,324	0,566	551,71	3,219	0	4	455	214
3516	177	469	226	0,536	0,487	559,44	3,19	0	455	206	0,324	0,566	551,71	3,271	0	4	455	214
3528								5							5				Keyboard	3	39	0	Right
3536	178	449	216	0,536	0,487	559,44	3,153	0	454	193	0,324	0,566	551,71	3,477	0	4	455	214
3556	179	450	213	0,536	0,488	559,549	3,153	0	452	191	0,324	0,566	552,352	3,436	0	4	455	214
3575	180	458	212	0,536	0,487	559,549	3,227	0	454	211	0,323	0,566	552,352	3,256	0	4	455	214
3595	181	451	234	0,536	0,487	559,549	3,162	0	448	204	0,323	0,566	552,352	3,291	0	4	455	214
3615	182	426	231	0,536	0,486	559,549	3,404	0	429	217	0,324	0,565	552,352	3,38	0	4	455	214
3635	183	257	237	0,539	0,487	559,549	3,399	0	289	270	0,327	0,565	552,352	3,295	0
3655	184	229	238	0,54	0,487	557,733	3,383	0	268	278	0,328	0,565	549,669	3,311	0
3675	185	187	267	0,54	0,487	557,733	3,47	0	181	248	0,328	0,565	549,669	3,339	0	5	194	252
3695	186	214	274	0,54	0,487	557,733	3,169	0	188	264	0,328	0,565	549,669	3,345	0	5	194	252
3715	187	199	263	0,54	0,487	557,733	3,137	0	198	242	0,328	0,565	549,669	3,333	0	5	194	252
3735	188	208	263	0,541	0,487	557,733	3,162	0	180	259	0,328	0,565	549,669	3,281	0	5	194	252
3755	189	198	257	0,541	0,487	560,931	3,167	0	185	247	0,328	0,565	552,219	3,291	0	5	194	252
3775	190	194	280	0,541	0,487	560,931	3,4	0	185	267	0,328	0,565	552,219	3,342	0	5	194	252
3795	191	194	263	0,541	0,488	560,931	3,346	0	191	253	0,329	0,566	552,219	3,317	0	5	194	252
3815	192	195	257	0,541	0,488	560,931	3,173	0	184	259	0,329	0,566	552,219	3,499	0	5	194	252
3835	193	190	266	0,541	0,488	560,931	3,26	0	192	254	0,328	0,567	552,219	3,243	0	5	194	252
3854	194	189	262	0,541	0,488	562,65	3,184	0	191	256	0,328	0,567	552,415	3,269	0	5	194	252
3874	195	197	237	0,541	0,488	562,65	3,097	0	184	259	0,328	0,568	552,415	3,278	0	5	194	252
3894	196	185	252	0,541	0,488	562,65	3,223	0	195	247	0,328	0,568	552,415	3,246	0	5	194	252
3914	197	202	239	0,541	0,489	562,65	3,19	0	193	243	0,328	0,568	552,415	3,334	0	5	194	252
3934	198	203	245	0,541	0,489	562,65	2,911	0	188	238	0,328	0,569	552,415	3,246	0	5	194	252
3948								5							5				ShowAVI	8	0	0	single.avi
3954	199	202	250	0,541	0,489	562,7	2,951	0	193	234	0,328	0,569	552,936	3,279	0	5	194	252
3974	200	197	260	0,541	0,489	562,7	2,938	0	189	221	0,328	0,57	552,936	3,315	0	5	194	252
3994	201	192	239	0,54	0,489	562,7	3,22	0	204	243	0,328	0,571	552,936	3,269	0	5	194	252
4014	202	204	240	0,54	0,489	562,7	3,136	0	191	252	0,328	0,571	552,936	3,203	0	5	194	252
4034	203	321	339	0,537	0,492	562,7	3,119	0	294	355	0,326	0,574	552,936	3,329	0
4054	204	330	333	0,535	0,494	564,775	3,113	0	308	379	0,324	0,576	552,594	3,288	0
4074	205	433	395	0,534	0,494	564,775	3,32	0	412	394	0,323	0,577	552,594	3,064	0
4094	206	428	420	0,534	0,494	564,775	3,108	0	400	451	0,323	0,578	552,594	3,305	0
4114	207	430	436	0,534	0,494	564,775	3,255	0	409	413	0,322	0,579	552,594	3,004	0
4134	208	421	408	0,534	0,495	564,775	3	0	419	413	0,322	0,579	552,594	3,283	0
4154	209	420	426	0,533	0,495	564,874	3,013	0	416	412	0,322	0,58	554,078	3,184	0
4173	210	432	445	0,533	0,495	564,874	3,255	0	425	465	0,321	0,58	554,078	3,292	0
4193	211	430	407	0,533	0,495	564,874	3,354	0	430	466	0,321	0,581	554,078	3,366	0
4213	212	437	407	0,533	0,495	564,874	3,533	0	397	359	0,321	0,581	554,078	3,142	0
4233	213	435	360	0,533	0,495	564,874	3,378	0	427	393	0,321	0,581	554,078	3,365	0
4253	214	435	344	0,533	0,495	565,059	3,447	0	421	361	0,321	0,58	553,877	3,289	0
4273	215	420	421	0,533	0,495	565,059	3,129	0	427	420	0,321	0,58	553,877	3,353	0
4293	216	423	393	0,533	0,495	565,059	3,234	0	426	357	0,322	0,58	553,877	3,295	0
4313	217	424	406	0,533	0,495	565,059	3,25	0	-800	-600	0,533	0,495	-1	-1	4
4333	218	-800	-600	0,322	0,58	-1	-1	4	422	385	0,322	0,58	553,877	3,168	0
4353	219	-800	-600	0,534	0,494	-1	-1	4	422	385	0,322	0,579	554,328	3,171	0
4373	220	348	298	0,535	0,492	563,795	3,193	0	355	286	0,324	0,576	554,328	3,384	0
4393	221	311	217	0,535	0,491	563,795	3,288	0	295	221	0,325	0,576	554,328	3,355	0	6	318	226
4413	222	315	233	0,536	0,491	563,795	3,397	0	291	210	0,325	0,575	554,328	3,332	0	6	318	226
4433	223	312	222	0,536	0,491	563,795	3,313	0	306	207	0,325	0,575	554,328	3,476	0	6	318	226
4452	224	315	231	0,536	0,491	561,872	3,347	0	310	208	0,325	0,574	551,713	3,448	0	6	318	226
4472	225	322	200	0,536	0,491	561,872	3,33	0	337	241	0,324	0,574	551,713	3,578	0	6	318	226
4492	226	322	226	0,536	0,491	561,872	3,071	0	317	222	0,325	0,574	551,713	3,527	0	6	318	226
4512	227	329	247	0,536	0,491	561,872	3,306	0	329	245	0,325	0,574	551,713	3,254	0	6	318	226
4532	228	341	234	0,536	0,491	561,872	3,197	0	323	242	0,325	0,574	551,713	3,486	0	6	318	226
4552	229	341	250	0,536	0,492	557,301	3,09	0	330	240	0,324	0,574	551,166	3,378	0	6	318	226
4572	230	340	220	0,536	0,492	557,301	3,137	0	311	215	0,324	0,574	551,166	3,216	0	6	318	226
4592	231	307	216	0,536	0,492	557,301	3,434	0	309	221	0,324	0,574	551,166	3,311	0	6	318	226
4612	232	320	248	0,536	0,492	557,301	3,29	0	282	215	0,324	0,574	551,166	3,402	0	6	318	226
4632	233	329	220	0,536	0,492	557,301	3,189	0	338	220	0,324	0,575	551,166	3,33	0	7	322	218
4652	234	316	226	0,536	0,493	557,298	3,306	0	332	218	0,324	0,575	551,151	3,367	0	7	322	218
4672	235	330	218	0,536	0,493	557,298	3,101	0	327	239	0,324	0,575	551,151	3,334	0	7	322	218
4692	236	322	208	0,536	0,493	557,298	3,051	0	307	205	0,324	0,575	551,151	3,152	0	7	322	218
4712	237	320	225	0,536	0,493	557,298	3,065	0	316	204	0,324	0,575	551,151	3,151	0	7	322	218
4732	238	334	214	0,536	0,493	557,298	2,979	0	312	221	0,324	0,575	551,151	3,067	0	7	322	218
4752	239	329	211	0,536	0,493	558,313	2,965	0	317	203	0,324	0,575	551,252	3,039	0	7	322	218
4771	240	320	203	0,536	0,493	558,313	2,956	0	324	202	0,324	0,575	551,252	3,197	0	7	322	218
4791	241	329	232	0,536	0,493	558,313	2,966	0	311	222	0,323	0,575	551,252	2,92	0	7	322	218
4811	242	324	248	0,536	0,493	558,313	2,925	0	316	230	0,323	0,575	551,252	2,919	0	7	322	218
4831	243	339	212	0,536	0,493	558,313	2,97	0	309	217	0,323	0,575	551,252	3,082	0	7	322	218
4851	244	341	230	0,536	0,493	559,172	2,962	0	310	219	0,323	0,576	550,473	2,93	0	7	322	218
4871	245	393	276	0,534	0,494	559,172	2,885	0	395	263	0,322	0,576	550,473	3,094	0
4891	246	441	272	0,533	0,495	559,172	3,009	0	448	244	0,321	0,577	550,473	3,034	0	8	445	259
4911	247	462	289	0,533	0,495	559,172	2,86	0	439	275	0,321	0,577	550,473	3,067	0	8	445	259
4931	248	461	260	0,533	0,495	559,172	2,848	0	434	249	0,321	0,577	550,473	3,172	0	8	445	259
4951	249	460	254	0,533	0,495	563,791	2,859	0	428	259	0,32	0,577	552,124	3,166	0	8	445	259
4971	250	433	269	0,533	0,495	563,791	3,145	0	441	263	0,32	0,578	552,124	3,209	0	8	445	259
4991	251	444	259	0,533	0,495	563,791	3,067	0	450	245	0,32	0,578	552,124	3,111	0	8	445	259
5011	252	453	255	0,533	0,495	563,791	2,969	0	447	258	0,32	0,578	552,124	2,948	0	8	445	259
5031	253	448	255	0,533	0,495	563,791	3,07	0	438	237	0,32	0,578	552,124	3,061	0	8	445	259
5050	254	453	257	0,532	0,495	561,818	3,027	0	441	238	0,32	0,578	552,428	2,992	0	8	445	259
5070	255	446	281	0,532	0,495	561,818	2,985	0	438	243	0,32	0,578	552,428	3,206	0	8	445	259
5090	256	442	267	0,532	0,495	561,818	3,059	0	454	280	0,32	0,578	552,428	3,133	0	8	445	259
5110	257	480	254	0,532	0,495	561,818	2,924	0	447	241	0,32	0,578	552,428	3,192	0
5130	258	441	239	0,532	0,495	561,818	3,099	0	443	259	0,32	0,578	552,428	3,129	0
5150	259	453	223	0,532	0,495	563,036	3,074	0	449	271	0,319	0,578	551,327	3,141	0
5170	260	441	252	0,532	0,495	563,036	3,141	0	459	266	0,319	0,578	551,327	3,083	0
5190	261	444	233	0,532	0,495	563,036	3,328	0	431	229	0,319	0,578	551,327	3,327	0
5210	262	465	253	0,532	0,495	563,036	3,002	0	437	270	0,319	0,578	551,327	3,165	0
5230	263	435	262	0,532	0,495	563,036	3,261	0	466	267	0,319	0,578	551,327	3,313	0
5250	264	441	258	0,533	0,496	563,302	3,131	0	454	257	0,32	0,578	552,826	3,263	0
5270	265	298	440	0,534	0,498	563,302	3,402	0	252	389	0,323	0,579	552,826	3,385	0
5290	266	212	399	0,535	0,497	563,302	3,256	0	181	389	0,323	0,579	552,826	3,268	0
5310	267	181	433	0,535	0,497	563,302	3,413	0	212	449	0,323	0,579	552,826	3,339	0	9	194	409
5330	268	218	426	0,536	0,497	563,302	3,111	0	192	406	0,323	0,579	552,826	3,22	0	9	194	409
5349	269	212	416	0,536	0,498	561,532	3,105	0	206	425	0,323	0,579	552,283	3,224	0	9	194	409
5369	270	214	431	0,536	0,498	561,532	3,304	0	195	409	0,323	0,579	552,283	3,256	0	9	194	409
5389	271	197	417	0,536	0,498	561,532	3,129	0	170	401	0,323	0,58	552,283	3,374	0	9	194	409
5409	272	205	429	0,536	0,498	561,532	3,304	0	182	403	0,323	0,58	552,283	3,349	0	9	194	409
5429	273	201	395	0,536	0,499	561,532	3,079	0	178	432	0,323	0,58	552,283	3,454	0	9	194	409
5449	274	206	392	0,536	0,499	562,074	3,124	0	176	431	0,323	0,58	552,244	3,473	0	9	194	409
5469	275	215	428	0,535	0,499	562,074	3,282	0	144	408	0,323	0,581	552,244	3,44	0	9	194	409
5489	276	208	425	0,536	0,499	562,074	3,287	0	151	377	0,323	0,581	552,244	3,32	0	9	194	409
5509	277	201	396	0,536	0,499	562,074	3,113	0	185	380	0,323	0,581	552,244	3,33	0	9	194	409
5529	278	205	403	0,535	0,5	562,074	3,123	0	200	408	0,323	0,581	552,244	3,443	0	9	194	409
5549	279	201	411	0,535	0,5	561,177	3,129	0	216	394	0,322	0,581	551,245	3,38	0	9	194	409
5569	280	214	427	0,535	0,5	561,177	3,254	0	156	393	0,322	0,581	551,245	3,34	0	9	194	409
5589	281	214	433	0,535	0,5	561,177	3,376	0	181	415	0,322	0,581	551,245	3,357	0	9	194	409
5609	282	209	423	0,536	0,5	561,177	3,375	0	172	385	0,322	0,581	551,245	3,346	0	9	194	409
5628	283	228	411	0,536	0,5	561,177	3,46	0	183	401	0,323	0,582	551,245	3,441	0	9	194	409
5648	284	227	409	0,536	0,5	562,544	3,496	0	179	402	0,323	0,581	553,219	3,467	0	9	194	409
5668	285	200	406	0,536	0,5	562,544	3,258	0	164	394	0,323	0,582	553,219	3,523	0	9	194	409
5689	286	204	402	0,536	0,5	562,544	3,161	0	171	398	0,323	0,581	553,219	3,298	0	9	194	409
5708	287	220	422	0,536	0,5	562,544	3,227	0	191	402	0,322	0,581	553,219	3,439	0	9	194	409
5728	288	196	423	0,536	0,5	562,544	3,284	0	188	424	0,322	0,581	553,219	3,437	0	9	194	409
5748	289	-800	-600	-1	-1	-1	-1	4	-800	-600	-1	-1	-1	-1	4
5768	290	-800	-600	-1	-1	-1	-1	4	-800	-600	-1	-1	-1	-1	4
5788	291	-800	-600	-1	-1	-1	-1	4	-800	-600	-1	-1	-1	-1	4
5808	292	-800	-600	-1	-1	-1	-1	4	-800	-600	-1	-1	-1	-1	4
5828	293	-800	-600	-1	-1	-1	-1	4	-800	-600	-1	-1	-1	-1	4
5848	294	-800	-600	-1	-1	-1	-1	4	-800	-600	-1	-1	-1	-1	4
5868	295	-800	-600	-1	-1	-1	-1	4	-800	-600	-1	-1	-1	-1	4
5888	296	-800	-600	-1	-1	-1	-1	4	-800	-600	-1	-1	-1	-1	4
5908	297	-800	-600	0,319	0,574	-1	-1	4	406	97	0,319	0,574	553,219	3,224	0	10	392	140
5928	298	-800	-600	0,533	0,494	-1	-1	4	409	112	0,319	0,574	545,967	3,183	0	10	392	140
5948	299	403	143	0,533	0,494	557,809	3,104	0	417	129	0,319	0,574	545,967	3,244	0	10	392	140
5967	300	385	125	0,533	0,494	557,809	3,139	0	392	141	0,319	0,575	545,967	3,098	0	10	392	140
5987	301	-800	-600	0,319	0,575	-1	-1	4	381	151	0,319	0,575	545,967	3,167	0	10	392	140
6007	302	396	143	0,533	0,494	557,809	2,907	0	386	144	0,319	0,575	545,967	3,088	0	10	392	140
6027	303	396	143	0,533	0,495	557,843	2,907	0	381	145	0,319	0,575	547,419	3,115	0	10	392	140
6047	304	-800	-600	0,319	0,576	-1	-1	4	392	126	0,319	0,576	547,419	2,978	0	10	392	140
6067	305	401	142	0,533	0,495	557,843	2,863	0	388	140	0,318	0,576	547,419	3,097	0	10	392	140
6087	306	393	149	0,532	0,495	557,843	2,87	0	371	132	0,318	0,576	547,419	3,199	0	10	392	140
6107	307	396	142	0,532	0,495	557,843	2,884	0	399	138	0,318	0,576	547,419	3,028	0	10	392	140
6127	308	396	145	0,532	0,495	557,42	2,892	0	394	135	0,318	0,576	547,409	3,117	0	10	392	140
6147	309	-800	-600	0,318	0,576	-1	-1	4	402	143	0,318	0,576	547,409	3,162	0	10	392	140
6167	310	384	144	0,532	0,496	557,42	3,157	0	389	147	0,318	0,576	547,409	3,375	0	10	392	140
6187	311	385	148	0,532	0,496	557,42	2,958	0	388	124	0,317	0,577	547,409	2,923	0	10	392	140
6207	312	395	145	0,532	0,496	557,42	3,15	0	385	133	0,317	0,577	547,409	3,143	0	10	392	140
6227	313	398	142	0,532	0,496	559,514	3,093	0	383	129	0,317	0,577	547,277	3,134	0	10	392	140
6246	314	394	141	0,531	0,496	559,514	3,017	0	399	150	0,317	0,577	547,277	3,329	0	10	392	140
6266	315	387	143	0,531	0,496	559,514	2,954	0	384	155	0,317	0,577	547,277	3,212	0	10	392	140
6286	316	383	144	0,531	0,496	559,514	3,038	0	385	137	0,317	0,577	547,277	3,233	0	10	392	140
6306	317	383	145	0,531	0,496	559,514	2,963	0	402	145	0,317	0,577	547,277	3,186	0	10	392	140
6326	318	381	146	0,531	0,496	559,38	2,993	0	395	141	0,317	0,577	548,45	3,191	0	10	392	140
6346	319	395	141	0,531	0,496	559,38	3,171	0	406	134	0,316	0,577	548,45	3,191	0	10	392	140
6366	320	380	151	0,531	0,496	559,38	3,174	0	382	146	0,316	0,577	548,45	2,991	0	10	392	140
6386	321	387	144	0,53	0,496	559,38	3,023	0	407	140	0,316	0,577	548,45	3,21	0	10	392	140
6406	322	399	149	0,53	0,496	559,38	2,937	0	398	141	0,316	0,577	548,45	3,224	0	10	392	140
6426	323	393	145	0,529	0,498	560,426	2,886	0	392	140	0,315	0,579	548,868	3,184	0	10	392	140
6446	324	565	320	0,526	0,5	560,426	2,986	0	559	314	0,313	0,581	548,868	3,203	0	11	578	323
6466	325	579	315	0,526	0,5	560,426	2,919	0	573	319	0,312	0,581	548,868	3,127	0	11	578	323
6486	326	575	354	0,526	0,5	560,426	3,084	0	585	339	0,312	0,582	548,868	3,199	0	11	578	323
6506	327	575	317	0,525	0,5	560,426	2,871	0	561	333	0,312	0,582	548,868	3,18	0	11	578	323
6526	328	576	327	0,525	0,5	562,729	2,922	0	573	325	0,311	0,583	551,253	3,171	0	11	578	323
6545	329	565	339	0,525	0,5	562,729	3,063	0	581	261	0,311	0,583	551,253	2,803	0	11	578	323
6566	330	571	308	0,525	0,5	562,729	3,012	0	582	322	0,311	0,583	551,253	3,058	0	11	578	323
6585	331	586	320	0,525	0,501	562,729	3,059	0	582	326	0,311	0,583	551,253	3,041	0	11	578	323
6605	332	581	317	0,525	0,501	562,729	3,02	0	591	337	0,311	0,583	551,253	3,212	0	11	578	323
6625	333	578	314	0,525	0,501	561,658	3,033	0	593	343	0,311	0,583	551,572	3,26	0	11	578	323
6645	334	588	310	0,526	0,501	561,658	3,195	0	585	349	0,312	0,583	551,572	3,15	0	11	578	323
6665	335	566	300	0,526	0,501	561,658	3,063	0	563	309	0,312	0,583	551,572	3,042	0
6685	336	580	298	0,526	0,501	561,658	2,976	0	585	347	0,312	0,583	551,572	3,169	0
6705	337	569	347	0,526	0,501	561,658	3,081	0	592	323	0,312	0,583	551,572	3,189	0
6725	338	574	343	0,525	0,502	561,69	3,059	0	587	343	0,312	0,584	549,383	3,158	0
6745	339	657	370	0,525	0,502	561,69	3,183	0	631	385	0,311	0,585	549,383	3,008	0	12	632	384
6765	340	628	396	0,525	0,502	561,69	2,978	0	643	375	0,311	0,585	549,383	2,959	0	12	632	384
6785	341	631	369	0,525	0,502	561,69	3,257	0	636	402	0,311	0,585	549,383	3,048	0	12	632	384
6805	342	623	396	0,524	0,502	561,69	3,044	0	640	367	0,311	0,585	549,383	3,116	0	12	632	384
6824	343	621	388	0,525	0,502	561,932	3,16	0	637	372	0,311	0,585	550,341	3,128	0	12	632	384
6844	344	626	362	0,525	0,502	561,932	3,173	0	636	389	0,311	0,585	550,341	2,921	0	12	632	384
6864	345	627	382	0,525	0,502	561,932	3,029	0	622	395	0,311	0,585	550,341	3,108	0	12	632	384
6884	346	627	400	0,525	0,502	561,932	3,125	0	624	389	0,311	0,585	550,341	3,168	0	12	632	384
6904	347	640	380	0,525	0,502	561,932	3,143	0	647	388	0,311	0,586	550,341	3,129	0	12	632	384
6924	348	640	385	0,525	0,502	561,952	3,092	0	640	389	0,311	0,586	549,662	3,152	0	12	632	384
6944	349	628	389	0,525	0,502	561,952	3,15	0	631	355	0,311	0,586	549,662	3,088	0	12	632	384
6964	350	634	397	0,525	0,502	561,952	3,02	0	631	372	0,311	0,586	549,662	3,101	0	12	632	384
6984	351	636	381	0,525	0,502	561,952	3,13	0	637	399	0,311	0,586	549,662	3,134	0	12	632	384
7004	352	634	397	0,525	0,502	561,952	3,136	0	639	452	0,311	0,586	549,662	3,368	0
7024	353	635	391	0,525	0,502	562,46	3,1	0	641	475	0,311	0,586	550,395	3,413	0
7044	354	644	365	0,525	0,502	562,46	3,166	0	638	356	0,312	0,586	550,395	3,197	0
7064	355	643	365	0,525	0,502	562,46	3,158	0	616	394	0,312	0,586	550,395	3,246	0
7084	356	654	370	0,525	0,502	562,46	3,21	0	633	418	0,312	0,586	550,395	3,35	0
7104	357	655	360	0,526	0,502	562,46	3,269	0	643	365	0,312	0,586	550,395	3,106	0
7124	358	658	361	0,526	0,502	563,082	3,291	0	635	392	0,312	0,586	549,3	3,143	0
7143	359	646	369	0,526	0,502	563,082	3,254	0	631	374	0,312	0,585	549,3	3,217	0
7163	360	649	374	0,526	0,502	563,082	3,158	0	624	401	0,312	0,585	549,3	3,155	0
7183	361	623	396	0,526	0,502	563,082	3,164	0	645	361	0,312	0,585	549,3	3,397	0
7203	362	560	304	0,528	0,501	563,082	3,043	0	531	343	0,314	0,584	549,3	3,267	0
7223	363	547	307	0,528	0,501	562,783	3,005	0	525	341	0,315	0,583	551,799	3,315	0
7243	364	463	349	0,528	0,501	562,783	3,746	0	495	375	0,315	0,583	551,799	3,385	0
7263	365	517	349	0,528	0,5	562,783	3,202	0	514	309	0,315	0,583	551,799	3,113	0
7283	366	521	309	0,529	0,5	562,783	3,317	0	532	336	0,315	0,583	551,799	3,467	0
7303	367	517	330	0,529	0,501	562,783	3,244	0	508	394	0,315	0,583	551,799	3,643	0
7323	368	519	319	0,529	0,501	562,377	3,294	0	512	370	0,315	0,583	551,323	3,614	0
7343	369	505	340	0,529	0,501	562,377	3,613	0	506	403	0,315	0,583	551,323	3,667	0
7363	370	510	341	0,529	0,501	562,377	3,252	0	515	417	0,315	0,584	551,323	3,762	0
7383	371	482	383	0,529	0,501	562,377	3,647	0	488	323	0,315	0,584	551,323	3,351	0
7403	372	494	346	0,528	0,502	562,377	3,414	0	482	332	0,314	0,584	551,323	3,578	0
7422	373	489	356	0,529	0,502	564,361	3,364	0	478	340	0,315	0,585	552,57	3,523	0
7443	374	405	361	0,529	0,503	564,361	3,236	0	399	339	0,316	0,585	552,57	3,461	0
7462	375	383	325	0,529	0,503	564,361	3,057	0	361	371	0,316	0,586	552,57	3,351	0	13	380	353
7482	376	387	357	0,529	0,504	564,361	3,117	0	386	356	0,315	0,586	552,57	3,35	0	13	380	353
7502	377	390	333	0,529	0,504	564,361	3,222	0	379	381	0,315	0,586	552,57	3,384	0	13	380	353
7522	378	392	345	0,529	0,504	564,858	3,148	0	373	378	0,315	0,587	553,753	3,401	0	13	380	353
7542	379	378	342	0,529	0,504	564,858	3,227	0	370	338	0,315	0,587	553,753	3,345	0	13	380	353
7562	380	397	362	0,529	0,504	564,858	3,026	0	375	363	0,315	0,587	553,753	3,463	0	13	380	353
7582	381	381	373	0,528	0,505	564,858	3,203	0	356	317	0,315	0,588	553,753	3,271	0	13	380	353
7602	382	387	358	0,528	0,505	564,858	3,312	0	393	383	0,314	0,588	553,753	3,524	0
7622	383	393	363	0,528	0,505	563,112	3,253	0	395	375	0,314	0,588	553,162	3,477	0
7642	384	394	360	0,528	0,506	563,112	3,232	0	401	385	0,314	0,589	553,162	3,619	0
7662	385	395	463	0,528	0,506	563,112	3,887	0	375	378	0,314	0,589	553,162	3,458	0
7682	386	387	357	0,527	0,506	563,112	3,131	0	369	350	0,313	0,589	553,162	3,473	0
7702	387	370	389	0,527	0,506	563,112	3,321	0	374	339	0,313	0,59	553,162	3,455	0
7722	388	366	416	0,527	0,507	563,763	3,47	0	371	329	0,313	0,59	552,632	3,456	0
7741	389	362	337	0,527	0,507	563,763	3,308	0	367	346	0,313	0,59	552,632	3,38	0
7761	390	373	352	0,527	0,507	563,763	3,271	0	373	335	0,313	0,59	552,632	3,314	0
7781	391	385	437	0,527	0,508	563,763	3,508	0	379	385	0,313	0,591	552,632	3,411	0
7801	392	397	402	0,527	0,508	563,763	3,492	0	346	324	0,313	0,591	552,632	3,429	0	14	382	387
7821	393	409	436	0,527	0,509	564,049	3,479	0	347	337	0,312	0,591	553,686	3,43	0	14	382	387
7841	394	385	395	0,527	0,509	564,049	3,591	0	389	360	0,312	0,592	553,686	3,443	0	14	382	387
7861	395	409	388	0,527	0,509	564,049	3,461	0	367	365	0,312	0,592	553,686	3,539	0	14	382	387
7881	396	394	358	0,526	0,51	564,049	3,374	0	386	440	0,311	0,592	553,686	3,562	0	14	382	387
7901	397	377	421	0,526	0,51	564,049	3,481	0	367	368	0,311	0,592	553,686	3,454	0	14	382	387
7921	398	384	413	0,526	0,51	563,634	3,456	0	373	395	0,311	0,593	553,115	3,505	0	14	382	387
7941	399	370	333	0,526	0,51	563,634	3,396	0	390	416	0,311	0,593	553,115	3,426	0	14	382	387
7961	400	383	331	0,526	0,51	563,634	3,25	0	388	341	0,311	0,593	553,115	3,279	0
7981	401	-800	-600	0,311	0,592	-1	-1	4	385	365	0,311	0,592	553,115	3,453	0
8001	402	388	430	0,526	0,51	563,634	3,5	0	368	395	0,311	0,592	553,115	3,439	0
8021	403	388	431	0,526	0,51	563,133	3,497	0	365	362	0,311	0,592	552,48	3,406	0
8041	404	380	356	0,526	0,51	563,133	3,363	0	384	363	0,311	0,592	552,48	3,326	0
8060	405	384	353	0,526	0,509	563,133	3,089	0	383	372	0,312	0,592	552,48	3,706	0
8081	406	398	331	0,526	0,509	563,133	3,073	0	376	333	0,312	0,592	552,48	3,358	0
8100	407	394	369	0,526	0,509	563,133	3,105	0	383	336	0,312	0,592	552,48	3,375	0
8121	408	391	362	0,526	0,509	564,652	3,113	0	381	338	0,312	0,591	552,561	3,483	0
8140	409	407	398	0,527	0,509	564,652	3,622	0	379	367	0,312	0,591	552,561	3,462	0	15	376	358
8161	410	-800	-600	0,312	0,591	-1	-1	4	401	376	0,312	0,591	552,561	3,433	0	15	376	358
8180	411	382	369	0,527	0,508	564,652	3,141	0	397	351	0,312	0,591	552,561	3,48	0	15	376	358
8201	412	378	337	0,527	0,508	564,652	3,174	0	378	376	0,312	0,591	552,561	3,257	0	15	376	358
8220	413	378	338	0,527	0,508	562,91	3,164	0	387	366	0,312	0,59	553,51	3,242	0	15	376	358
8241	414	371	352	0,527	0,508	562,91	3,229	0	349	362	0,313	0,59	553,51	3,402	0	15	376	358
8260	415	365	375	0,527	0,508	562,91	3,183	0	371	381	0,313	0,59	553,51	3,49	0	15	376	358
8281	416	365	372	0,528	0,508	562,91	3,119	0	363	335	0,313	0,59	553,51	3,446	0	15	376	358
8300	417	384	337	0,528	0,508	562,91	2,955	0	368	353	0,313	0,59	553,51	3,328	0	15	376	358
8321	418	383	345	0,528	0,508	564,001	2,898	0	363	351	0,313	0,59	553,074	3,352	0	15	376	358
8339	419	379	406	0,528	0,508	564,001	3,203	0	384	426	0,313	0,59	553,074	3,467	0
8361	420	379	357	0,528	0,508	564,001	3,025	0	377	342	0,313	0,59	553,074	3,145	0
8379	421	345	328	0,528	0,508	564,001	3,306	0	387	380	0,313	0,59	553,074	3,272	0
8401	422	365	423	0,528	0,508	564,001	3,485	0	362	364	0,313	0,59	553,074	3,413	0	16	370	364
8419	423	356	393	0,528	0,508	563,124	3,484	0	360	385	0,313	0,59	552,268	3,275	0	16	370	364
8441	424	385	348	0,528	0,508	563,124	2,939	0	365	419	0,313	0,59	552,268	3,501	0	16	370	364
8459	425	379	358	0,528	0,508	563,124	3,146	0	380	358	0,313	0,59	552,268	3,156	0	16	370	364
8481	426	357	365	0,528	0,508	563,124	3,084	0	361	373	0,313	0,59	552,268	3,291	0	16	370	364
8499	427	383	349	0,528	0,508	563,124	2,896	0	368	350	0,313	0,59	552,268	3,261	0	16	370	364
8520	428	376	355	0,528	0,508	563,466	2,982	0	369	350	0,313	0,59	554,003	3,24	0	16	370	364
8539	429	364	349	0,527	0,508	563,466	3,239	0	378	345	0,313	0,59	554,003	3,256	0	16	370	364
8561	430	391	309	0,527	0,508	563,466	3,068	0	386	323	0,313	0,589	554,003	3,124	0
8579	431	464	273	0,526	0,507	563,466	2,828	0	443	289	0,312	0,588	554,003	3,157	0	17	451	275
8599	432	440	318	0,526	0,507	563,466	3,169	0	448	247	0,313	0,588	554,003	2,954	0	17	451	275
8619	433	418	310	0,526	0,506	562,985	3,015	0	454	223	0,313	0,588	551,059	2,894	0	17	451	275
8638	434	453	295	0,526	0,506	562,985	3,085	0	448	268	0,312	0,588	551,059	3,315	0	17	451	275
8658	435	453	259	0,526	0,506	562,985	3,076	0	460	289	0,312	0,588	551,059	3,017	0	17	451	275
8678	436	459	270	0,526	0,506	562,985	3,083	0	452	255	0,312	0,588	551,059	3,069	0	17	451	275
8698	437	453	268	0,526	0,506	562,985	2,986	0	457	294	0,312	0,588	551,059	3,168	0	17	451	275
8718	438	454	267	0,526	0,506	562,244	2,971	0	453	285	0,312	0,588	550,993	3,02	0	17	451	275
8738	439	454	291	0,526	0,506	562,244	3,036	0	451	284	0,311	0,588	550,993	3,179	0	17	451	275
8758	440	447	289	0,526	0,507	562,244	2,965	0	444	270	0,311	0,588	550,993	3,259	0	17	451	275
8778	441	476	255	0,525	0,507	562,244	2,939	0	438	290	0,311	0,588	550,993	3,113	0	17	451	275
8798	442	453	280	0,525	0,507	562,244	2,771	0	452	302	0,31	0,588	550,993	3,139	0	17	451	275
8818	443	457	270	0,525	0,507	561,937	2,705	0	446	300	0,31	0,588	552,135	3,145	0	17	451	275
8838	444	461	270	0,525	0,507	561,937	2,882	0	439	255	0,31	0,588	552,135	3,101	0	17	451	275
8858	445	473	250	0,525	0,507	561,937	2,834	0	439	255	0,31	0,588	552,135	3,188	0	17	451	275
8878	446	448	290	0,525	0,507	561,937	2,913	0	434	306	0,311	0,588	552,135	3,096	0
8898	447	477	261	0,525	0,507	561,937	2,733	0	425	275	0,311	0,588	552,135	3,078	0
8918	448	469	262	0,525	0,507	560,939	2,712	0	422	291	0,311	0,588	551,391	3,093	0
8937	449	455	272	0,525	0,507	560,939	3,019	0	441	278	0,31	0,588	551,391	3,133	0
8957	450	449	276	0,525	0,507	560,939	2,93	0	430	244	0,31	0,588	551,391	3,088	0
8977	451	440	166	0,525	0,506	560,939	2,787	0	464	176	0,311	0,587	551,391	3,071	0
8997	452	397	124	0,526	0,505	560,939	3,115	0	401	119	0,312	0,586	551,391	2,902	0
9017	453	386	91	0,525	0,505	555,964	3,017	0	404	83	0,311	0,586	545,193	2,825	0
9037	454	405	144	0,525	0,505	555,964	2,993	0	397	128	0,311	0,586	545,193	3,08	0	18	400	130
9057	455	390	132	0,525	0,505	555,964	3,032	0	397	128	0,311	0,586	545,193	3,05	0	18	400	130
9077	456	399	133	0,526	0,505	555,964	3,01	0	400	115	0,311	0,586	545,193	3,158	0	18	400	130
9097	457	397	130	0,526	0,505	555,964	2,899	0	418	131	0,311	0,586	545,193	3,023	0	18	400	130
9117	458	400	130	0,526	0,505	555,956	2,905	0	422	126	0,311	0,586	546,528	3,058	0	18	400	130
9137	459	398	133	0,526	0,505	555,956	2,927	0	406	127	0,311	0,586	546,528	3,158	0	18	400	130
9157	460	399	138	0,526	0,505	555,956	2,902	0	414	133	0,311	0,586	546,528	3,052	0	18	400	130
9177	461	403	132	0,526	0,505	555,956	2,843	0	412	134	0,311	0,586	546,528	3,178	0	18	400	130
9197	462	388	129	0,526	0,505	555,956	2,877	0	397	130	0,311	0,586	546,528	2,968	0	18	400	130
9217	463	388	127	0,526	0,505	557,543	2,857	0	400	130	0,311	0,586	546,9	2,984	0	18	400	130
9236	464	404	131	0,526	0,505	557,543	2,849	0	396	131	0,311	0,586	546,9	3,028	0	18	400	130
9256	465	400	134	0,526	0,505	557,543	2,821	0	406	129	0,31	0,586	546,9	3,141	0	18	400	130
9276	466	397	131	0,525	0,505	557,543	2,917	0	415	148	0,31	0,586	546,9	2,977	0	18	400	130
9296	467	388	126	0,525	0,505	557,543	2,948	0	404	143	0,31	0,586	546,9	2,901	0	18	400	130
9316	468	384	127	0,525	0,505	557,035	2,977	0	408	148	0,31	0,586	546,972	2,906	0	18	400	130
9336	469	401	127	0,526	0,505	557,035	2,92	0	403	126	0,31	0,586	546,972	2,937	0	18	400	130
9356	470	393	119	0,526	0,505	557,035	3,065	0	401	131	0,311	0,586	546,972	3,063	0	18	400	130
9376	471	409	123	0,526	0,505	557,035	2,804	0	394	139	0,311	0,586	546,972	2,958	0	18	400	130
9396	472	301	192	0,527	0,507	557,035	3,013	0	286	209	0,313	0,587	546,972	3,177	0
9416	473	292	187	0,528	0,509	561,686	2,932	0	271	211	0,315	0,59	552,834	3,213	0
9436	474	168	407	0,528	0,509	561,686	2,934	0	145	391	0,315	0,59	552,834	3,094	0	19	154	401
9456	475	167	398	0,529	0,509	561,686	2,996	0	158	399	0,315	0,59	552,834	3,257	0	19	154	401
9476	476	173	425	0,529	0,51	561,686	3,147	0	168	404	0,315	0,59	552,834	3,151	0	19	154	401
9496	477	142	427	0,529	0,51	561,686	3,274	0	147	392	0,315	0,59	552,834	3,131	0	19	154	401
9515	478	141	431	0,53	0,51	559,071	3,356	0	156	399	0,315	0,591	551,057	3,179	0	19	154	401
9535	479	164	410	0,53	0,51	559,071	3,066	0	147	411	0,315	0,591	551,057	3,345	0	19	154	401
9555	480	176	392	0,53	0,51	559,071	2,955	0	139	416	0,315	0,591	551,057	3,147	0	19	154	401
9576	481	170	409	0,53	0,51	559,071	3,034	0	124	388	0,315	0,591	551,057	3,184	0	19	154	401
9595	482	176	417	0,53	0,51	559,071	3,062	0	149	413	0,315	0,591	551,057	3,294	0	19	154	401
9615	483	176	413	0,53	0,51	559,165	3,026	0	140	407	0,315	0,591	553,152	3,212	0	19	154	401
9635	484	158	400	0,53	0,51	559,165	3,015	0	143	400	0,316	0,591	553,152	3,384	0	19	154	401
9655	485	158	409	0,531	0,51	559,165	3,271	0	166	403	0,316	0,591	553,152	3,29	0	19	154	401
9675	486	154	393	0,531	0,511	559,165	3,074	0	124	382	0,316	0,591	553,152	3,293	0	19	154	401
9695	487	172	401	0,531	0,511	559,165	3,042	0	128	378	0,316	0,591	553,152	3,338	0	19	154	401
9715	488	172	402	0,531	0,511	559,041	3,122	0	129	375	0,317	0,591	551,754	3,279	0	19	154	401
9735	489	174	419	0,531	0,51	559,041	3,142	0	155	403	0,317	0,59	551,754	3,276	0	19	154	401
9755	490	178	399	0,531	0,51	559,041	3,036	0	139	400	0,317	0,59	551,754	3,306	0	19	154	401
9775	491	145	407	0,531	0,51	559,041	3,327	0	141	386	0,317	0,59	551,754	3,395	0	19	154	401
9795	492	171	422	0,531	0,511	559,041	3,19	0	128	374	0,316	0,59	551,754	3,369	0	19	154	401
9815	493	165	414	0,531	0,51	559,242	3,215	0	124	366	0,316	0,59	552,72	3,349	0	19	154	401
9834	494	159	396	0,531	0,51	559,242	3,155	0	136	390	0,316	0,59	552,72	3,38	0	19	154	401
9854	495	165	413	0,531	0,51	559,242	3,175	0	138	378	0,316	0,59	552,72	3,268	0	19	154	401
9874	496	183	406	0,531	0,51	559,242	3,051	0	137	396	0,316	0,59	552,72	3,233	0	19	154	401
9894	497	163	416	0,532	0,51	559,242	3,224	0	145	388	0,317	0,59	552,72	3,196	0	19	154	401
9914	498	172	415	0,532	0,51	559,156	3,208	0	147	386	0,317	0,59	552,889	3,16	0	19	154	401
9934	499	187	405	0,532	0,51	559,156	3,03	0	173	410	0,317	0,59	552,889	3,268	0	19	154	401
9954	500	168	390	0,532	0,51	559,156	3,138	0	130	386	0,317	0,59	552,889	3,329	0
9974	501	176	417	0,532	0,51	559,156	3,15	0	148	408	0,317	0,59	552,889	3,299	0
9994	502	155	417	0,532	0,511	559,156	3,123	0	136	378	0,317	0,59	552,889	3,381	0
10014	503	156	417	0,532	0,511	558,813	3,12	0	142	383	0,317	0,59	552,999	3,389	0
10034	504	173	394	0,532	0,511	558,813	2,973	0	132	376	0,317	0,59	552,999	3,283	0
10054	505	168	416	0,531	0,511	558,813	3,106	0	159	426	0,316	0,59	552,999	3,271	0	20	158	409
10074	506	178	413	0,531	0,511	558,813	3,167	0	132	390	0,316	0,59	552,999	3,29	0	20	158	409
10094	507	163	412	0,531	0,511	558,813	3,144	0	132	381	0,316	0,591	552,999	3,297	0	20	158	409
10113	508	163	411	0,531	0,511	559,47	3,181	0	131	398	0,316	0,591	551,383	3,288	0	20	158	409
10133	509	175	407	0,531	0,511	559,47	3,09	0	147	402	0,316	0,591	551,383	3,259	0	20	158	409
10153	510	191	423	0,531	0,511	559,47	3,101	0	158	416	0,316	0,591	551,383	3,298	0	20	158	409
10173	511	170	417	0,531	0,511	559,47	3,003	0	152	409	0,316	0,591	551,383	3,205	0	20	158	409
10193	512	190	425	0,531	0,511	559,47	2,956	0	137	411	0,316	0,591	551,383	3,254	0	20	158	409
10213	513	183	424	0,531	0,511	560,198	2,93	0	140	408	0,316	0,591	551,87	3,252	0	20	158	409
10233	514	193	356	0,53	0,51	560,198	3,055	0	217	373	0,316	0,59	551,87	3,106	0
10253	515	301	301	0,529	0,51	560,198	2,917	0	279	273	0,315	0,589	551,87	3,134	0
10273	516	290	249	0,529	0,51	560,198	3,126	0	295	266	0,314	0,589	551,87	3,06	0
10293	517	290	279	0,528	0,51	560,198	2,997	0	298	273	0,314	0,59	551,87	3,023	0
10313	518	290	255	0,528	0,51	559,636	2,972	0	302	270	0,314	0,59	551,292	3,008	0
10333	519	291	259	0,528	0,51	559,636	2,967	0	279	264	0,313	0,59	551,292	3,059	0
10353	520	305	296	0,528	0,51	559,636	2,966	0	291	308	0,313	0,59	551,292	3,27	0
10373	521	-800	-600	0,313	0,59	-1	-1	4	285	264	0,313	0,59	551,292	3,334	0	21	304	284
10393	522	317	292	0,528	0,51	559,636	2,982	0	291	275	0,313	0,59	551,292	3,133	0	21	304	284
10413	523	317	289	0,528	0,51	561,7	2,992	0	288	284	0,313	0,59	553,271	3,272	0	21	304	284
10432	524	302	283	0,528	0,51	561,7	2,849	0	303	286	0,312	0,59	553,271	3,096	0	21	304	284
10452	525	308	270	0,528	0,51	561,7	2,891	0	303	318	0,312	0,591	553,271	3,059	0	21	304	284
10472	526	316	284	0,527	0,511	561,7	2,967	0	302	264	0,312	0,591	553,271	3,198	0	21	304	284
10492	527	351	363	0,526	0,512	561,7	2,952	0	339	314	0,311	0,592	553,271	3,253	0	22	364	334
10512	528	362	366	0,526	0,512	562,782	2,942	0	342	294	0,311	0,592	553,763	3,285	0	22	364	334
10532	529	362	322	0,526	0,512	562,782	2,847	0	354	342	0,311	0,593	553,763	2,913	0	22	364	334
10552	530	370	326	0,526	0,513	562,782	2,852	0	367	331	0,311	0,593	553,763	2,954	0	22	364	334
10572	531	393	333	0,526	0,512	562,782	2,744	0	363	359	0,311	0,593	553,763	2,979	0	22	364	334
10592	532	381	334	0,526	0,512	562,782	2,779	0	371	324	0,311	0,593	553,763	3,081	0	22	364	334
10612	533	393	334	0,526	0,512	562,234	2,747	0	371	331	0,311	0,592	554,058	3,123	0	22	364	334
10632	534	385	353	0,526	0,512	562,234	2,865	0	349	309	0,311	0,592	554,058	3,067	0	22	364	334
10652	535	371	344	0,526	0,513	562,234	2,831	0	362	334	0,311	0,592	554,058	2,854	0	22	364	334
10672	536	390	345	0,527	0,513	562,234	2,84	0	352	294	0,311	0,592	554,058	3,078	0	22	364	334
10692	537	372	326	0,527	0,513	562,234	2,834	0	351	346	0,311	0,592	554,058	3,088	0	22	364	334
10711	538	378	320	0,527	0,513	563,371	2,844	0	352	338	0,312	0,592	553,28	3,035	0	22	364	334
10731	539	360	329	0,527	0,513	563,371	3,047	0	346	328	0,312	0,592	553,28	3,026	0	22	364	334
10751	540	365	313	0,528	0,513	563,371	2,862	0	350	361	0,312	0,592	553,28	2,966	0	22	364	334
10771	541	366	341	0,528	0,513	563,371	2,949	0	356	326	0,312	0,592	553,28	3,254	0	22	364	334
10791	542	361	372	0,527	0,513	563,371	2,977	0	367	322	0,312	0,592	553,28	3,098	0	22	364	334
10811	543	363	375	0,527	0,513	563,012	2,899	0	372	330	0,312	0,592	552,424	3,142	0	22	364	334
10831	544	363	347	0,527	0,513	563,012	2,979	0	374	307	0,312	0,592	552,424	3,245	0	22	364	334
10851	545	346	342	0,528	0,513	563,012	3,112	0	368	335	0,312	0,593	552,424	3,118	0	22	364	334
10871	546	368	348	0,528	0,513	563,012	3,007	0	377	316	0,312	0,593	552,424	3,213	0	22	364	334
10891	547	361	314	0,528	0,513	563,012	3,168	0	352	353	0,312	0,593	552,424	3,113	0	22	364	334
10911	548	358	310	0,527	0,513	563,098	3,152	0	350	352	0,312	0,593	552,581	3,145	0	22	364	334
10931	549	347	377	0,527	0,514	563,098	3,179	0	348	354	0,312	0,593	552,581	3,147	0	23	354	356
10951	550	366	353	0,527	0,514	563,098	3,143	0	346	355	0,312	0,593	552,581	3,136	0	23	354	356
10971	551	359	361	0,528	0,514	563,098	3,058	0	366	357	0,312	0,593	552,581	3,243	0	23	354	356
10991	552	351	346	0,528	0,514	563,098	3,249	0	347	388	0,312	0,593	552,581	3,326	0	23	354	356
11011	553	359	346	0,528	0,514	563,694	3,219	0	351	394	0,312	0,593	551,297	3,355	0	23	354	356
11031	554	362	338	0,528	0,514	563,694	3,267	0	341	369	0,312	0,593	551,297	3,392	0	23	354	356
11050	555	334	360	0,528	0,514	563,694	3,438	0	363	396	0,312	0,593	551,297	3,344	0	23	354	356
11070	556	369	343	0,528	0,514	563,694	3,136	0	345	370	0,312	0,594	551,297	3,359	0	23	354	356
11090	557	354	338	0,527	0,514	563,694	3,163	0	354	351	0,312	0,594	551,297	3,233	0	23	354	356
11110	558	347	345	0,527	0,515	563,245	3,188	0	361	355	0,311	0,594	552,764	3,208	0	23	354	356
11130	559	354	334	0,527	0,515	563,245	3,264	0	352	383	0,311	0,595	552,764	3,38	0	23	354	356
11150	560	342	360	0,527	0,515	563,245	3,38	0	-800	-600	0,527	0,515	-1	-1	4	23	354	356
11170	561	345	359	0,526	0,515	563,245	3,15	0	359	369	0,31	0,595	552,764	3,286	0	23	354	356
11190	562	-800	-600	0,31	0,595	-1	-1	4	364	341	0,31	0,595	552,764	3,194	0	23	354	356
11210	563	-800	-600	0,526	0,516	-1	-1	4	365	342	0,31	0,595	551,869	3,189	0	23	354	356
11230	564	356	366	0,526	0,516	561,573	3,204	0	360	392	0,31	0,595	551,869	3,32	0
11250	565	-800	-600	0,31	0,595	-1	-1	4	342	382	0,31	0,595	551,869	3,321	0
11270	566	345	369	0,526	0,516	561,573	3,036	0	373	388	0,31	0,595	551,869	3,114	0
11290	567	371	352	0,526	0,516	561,573	3,057	0	361	363	0,31	0,595	551,869	3,313	0
11309	568	372	352	0,526	0,514	560,708	3,052	0	360	357	0,311	0,594	551,696	3,261	0
11329	569	338	275	0,526	0,514	560,708	3,192	0	332	276	0,311	0,593	551,696	3,16	0	24	335	282
11349	570	341	281	0,527	0,514	560,708	3,133	0	332	272	0,311	0,593	551,696	3,207	0	24	335	282
11369	571	338	270	0,527	0,513	560,708	3,064	0	329	267	0,311	0,593	551,696	3,243	0	24	335	282
11389	572	345	265	0,527	0,513	560,708	3,132	0	322	295	0,311	0,593	551,696	3,218	0	24	335	282
11409	573	347	263	0,527	0,513	561,669	3,115	0	320	293	0,311	0,592	551,673	3,234	0	24	335	282
11429	574	340	317	0,527	0,513	561,669	3,148	0	334	285	0,311	0,592	551,673	3,204	0	24	335	282
11449	575	335	273	0,528	0,513	561,669	3,184	0	342	310	0,312	0,592	551,673	3,211	0	24	335	282
11469	576	327	248	0,528	0,513	561,669	2,936	0	312	280	0,312	0,591	551,673	3,111	0
11489	577	341	288	0,528	0,513	561,669	3,029	0	346	284	0,312	0,591	551,673	3,35	0
11509	578	336	286	0,528	0,513	560,542	2,969	0	338	289	0,312	0,591	551,307	3,338	0
11529	579	328	257	0,528	0,513	560,542	2,961	0	322	257	0,312	0,591	551,307	3,167	0
11549	580	328	271	0,528	0,513	560,542	3,06	0	318	259	0,312	0,591	551,307	2,995	0
11569	581	328	258	0,528	0,513	560,542	3,055	0	317	281	0,312	0,591	551,307	3,308	0
11589	582	323	264	0,528	0,513	560,542	2,919	0	324	248	0,312	0,591	551,307	3,271	0
11608	583	323	268	0,528	0,513	560,674	2,965	0	322	254	0,312	0,591	550,919	3,27	0
11628	584	334	297	0,528	0,513	560,674	3,007	0	337	294	0,312	0,591	550,919	3,235	0
11648	585	322	261	0,528	0,513	560,674	2,926	0	306	275	0,312	0,591	550,919	3,115	0
11668	586	286	292	0,529	0,514	560,674	2,798	0	281	288	0,313	0,592	550,919	2,933	0
11688	587	288	273	0,529	0,514	560,674	2,888	0	285	324	0,313	0,592	550,919	3,094	0
11708	588	290	289	0,528	0,514	560,04	2,829	0	289	319	0,313	0,592	553,394	3,039	0
11728	589	271	264	0,528	0,514	560,04	2,868	0	261	270	0,312	0,592	553,394	3,113	0
11748	590	310	318	0,528	0,514	560,04	3,068	0	284	304	0,312	0,593	553,394	3,147	0	25	280	299
11768	591	301	286	0,528	0,514	560,04	2,858	0	268	291	0,312	0,593	553,394	3,231	0	25	280	299
11788	592	268	280	0,528	0,514	560,04	3,003	0	274	285	0,312	0,593	553,394	3,092	0	25	280	299
11808	593	285	274	0,528	0,514	560,944	2,917	0	284	301	0,312	0,593	552,122	3,122	0	25	280	299
11828	594	291	318	0,528	0,514	560,944	3,065	0	268	289	0,312	0,593	552,122	2,979	0	25	280	299
11848	595	267	289	0,528	0,514	560,944	3,008	0	294	324	0,312	0,593	552,122	3,286	0	25	280	299
11868	596	295	306	0,528	0,514	560,944	3,102	0	278	294	0,312	0,593	552,122	3,124	0	25	280	299
11888	597	285	302	0,528	0,514	560,944	2,992	0	278	313	0,312	0,593	552,122	3,098	0	25	280	299
11908	598	279	298	0,528	0,514	560,326	3,014	0	278	299	0,312	0,593	552,954	3,075	0	25	280	299
11927	599	274	315	0,528	0,514	560,326	3,119	0	288	306	0,312	0,593	552,954	3,271	0	25	280	299
11947	600	290	291	0,529	0,514	560,326	3,155	0	278	327	0,312	0,593	552,954	3,196	0	25	280	299
11967	601	287	288	0,529	0,514	560,326	3,127	0	278	305	0,313	0,593	552,954	3,222	0	25	280	299
11987	602	290	288	0,529	0,514	560,326	3,152	0	279	326	0,313	0,593	552,954	3,315	0	25	280	299
12007	603	289	288	0,529	0,514	561,346	3,147	0	279	320	0,313	0,594	551,942	3,282	0	25	280	299
12027	604	284	296	0,529	0,514	561,346	3,092	0	269	314	0,313	0,594	551,942	3,249	0	25	280	299
12047	605	277	308	0,528	0,514	561,346	3,26	0	269	299	0,312	0,594	551,942	3,386	0	25	280	299
12067	606	274	282	0,528	0,514	561,346	3,076	0	269	290	0,312	0,594	551,942	3,23	0	25	280	299
12087	607	290	297	0,528	0,514	561,346	3,265	0	274	298	0,312	0,594	551,942	3,281	0	25	280	299
12107	608	286	296	0,528	0,514	561,62	3,207	0	274	295	0,312	0,595	551,737	3,312	0	25	280	299
12127	609	360	269	0,526	0,514	561,62	3,32	0	377	300	0,31	0,595	551,737	3,334	0
12147	610	427	263	0,524	0,515	561,62	3,275	0	424	267	0,309	0,595	551,737	3,377	0	26	435	269
12167	611	433	273	0,525	0,515	561,62	3,343	0	417	271	0,309	0,595	551,737	3,446	0	26	435	269
12187	612	430	250	0,525	0,515	561,62	3,244	0	437	278	0,309	0,595	551,737	3,276	0	26	435	269
12206	613	432	249	0,525	0,515	560,859	3,252	0	439	286	0,309	0,595	549,336	3,296	0	26	435	269
12226	614	437	269	0,525	0,515	560,859	3,127	0	443	286	0,309	0,595	549,336	3,358	0	26	435	269
12247	615	444	259	0,525	0,515	560,859	3,198	0	431	288	0,309	0,595	549,336	3,402	0	26	435	269
12266	616	450	240	0,525	0,515	560,859	3,032	0	432	276	0,309	0,596	549,336	3,197	0	26	435	269
12286	617	435	284	0,525	0,515	560,859	3,087	0	431	294	0,309	0,596	549,336	3,417	0
12306	618	441	274	0,525	0,515	561,482	3,082	0	431	292	0,309	0,596	550,362	3,36	0
12326	619	439	278	0,525	0,514	561,482	3,255	0	434	266	0,309	0,595	550,362	3,433	0
12346	620	448	262	0,525	0,514	561,482	3,159	0	453	288	0,309	0,595	550,362	3,219	0
12366	621	412	300	0,525	0,514	561,482	3,378	0	430	272	0,309	0,595	550,362	3,324	0	27	433	274
12386	622	443	277	0,525	0,514	561,482	3,254	0	421	274	0,31	0,595	550,362	3,344	0	27	433	274
12406	623	438	280	0,525	0,514	559,677	3,25	0	425	276	0,31	0,595	550,082	3,363	0	27	433	274
12426	624	442	294	0,525	0,514	559,677	3,07	0	432	294	0,31	0,595	550,082	3,185	0	27	433	274
12446	625	441	261	0,525	0,514	559,677	3,107	0	423	297	0,31	0,595	550,082	3,303	0	27	433	274
12466	626	426	270	0,525	0,514	559,677	3,076	0	430	267	0,31	0,595	550,082	3,244	0	27	433	274
12486	627	437	266	0,525	0,514	559,677	3,034	0	443	264	0,31	0,595	550,082	3,216	0	27	433	274
12506	628	431	269	0,526	0,514	560,593	3,047	0	440	262	0,31	0,595	549,93	3,262	0	27	433	274
12525	629	439	274	0,526	0,514	560,593	3,148	0	448	316	0,31	0,595	549,93	3,167	0
12545	630	442	254	0,526	0,514	560,593	3,066	0	439	282	0,31	0,595	549,93	3,285	0
12565	631	419	287	0,526	0,514	560,593	3,296	0	426	297	0,31	0,595	549,93	3,207	0
12585	632	442	256	0,526	0,514	560,593	3,024	0	417	289	0,31	0,595	549,93	3,254	0
12605	633	434	267	0,525	0,515	560,301	3,086	0	407	294	0,31	0,596	552,367	3,231	0
12625	634	554	373	0,524	0,517	560,301	3,299	0	528	391	0,309	0,597	552,367	3,274	0
12645	635	544	349	0,524	0,517	560,301	3,617	0	507	410	0,308	0,598	552,367	3,605	0
12665	636	560	366	0,524	0,517	560,301	3,034	0	526	414	0,308	0,598	552,367	3,71	0
12685	637	583	343	0,524	0,516	560,301	3,028	0	529	394	0,308	0,598	552,367	3,778	0
12705	638	586	345	0,524	0,516	562,824	3,035	0	523	406	0,308	0,598	550,405	3,833	0
12725	639	544	400	0,524	0,516	562,824	3,151	0	527	411	0,308	0,598	550,405	3,577	0
12745	640	560	339	0,524	0,516	562,824	3,184	0	465	473	0,308	0,598	550,405	4,115	0
12765	641	566	379	0,524	0,516	562,824	3,006	0	540	402	0,308	0,598	550,405	3,522	0
12785	642	526	374	0,524	0,516	562,824	3,509	0	515	412	0,308	0,598	550,405	3,599	0
12804	643	534	370	0,524	0,516	561,682	3,504	0	503	425	0,308	0,598	550,817	3,724	0
12824	644	550	347	0,524	0,516	561,682	3,548	0	492	420	0,308	0,598	550,817	3,675	0
12844	645	512	383	0,524	0,516	561,682	3,449	0	494	439	0,308	0,598	550,817	3,617	0
12864	646	540	363	0,524	0,516	561,682	3,041	0	546	408	0,308	0,598	550,817	3,246	0
12884	647	538	374	0,524	0,516	561,682	3,225	0	532	372	0,308	0,598	550,817	3,275	0
12904	648	525	366	0,524	0,516	561,384	3,046	0	550	369	0,308	0,597	550,734	3,303	0
12924	649	550	386	0,524	0,516	561,384	3,184	0	523	413	0,308	0,597	550,734	3,306	0	28	527	400
12944	650	567	345	0,524	0,516	561,384	3,195	0	524	472	0,308	0,597	550,734	3,741	0	28	527	400
12964	651	553	374	0,524	0,516	561,384	3,137	0	510	415	0,308	0,597	550,734	3,335	0	28	527	400
12984	652	529	388	0,524	0,516	561,384	3,029	0	517	394	0,308	0,597	550,734	3,301	0	28	527	400
13004	653	531	375	0,524	0,516	561,248	3,006	0	513	409	0,308	0,597	549,354	3,409	0	28	527	400
13024	654	535	380	0,524	0,516	561,248	3,147	0	495	459	0,308	0,597	549,354	3,677	0	28	527	400
13044	655	-800	-600	0,308	0,597	-1	-1	4	549	355	0,308	0,597	549,354	3,335	0
13064	656	529	389	0,524	0,516	561,248	3,302	0	529	380	0,308	0,598	549,354	3,526	0
13084	657	547	383	0,524	0,516	561,248	2,966	0	556	347	0,308	0,598	549,354	3,342	0
13104	658	547	382	0,524	0,516	562,486	2,972	0	553	352	0,308	0,598	550,533	3,415	0
13123	659	508	374	0,524	0,516	562,486	3,512	0	558	356	0,308	0,598	550,533	3,268	0
13143	660	578	353	0,524	0,516	562,486	3,132	0	523	408	0,308	0,598	550,533	3,424	0
13163	661	494	437	0,524	0,516	562,486	3,607	0	512	412	0,308	0,598	550,533	3,38	0
13183	662	536	392	0,524	0,516	562,486	3,385	0	538	377	0,308	0,598	550,533	3,545	0	29	534	386
13203	663	552	403	0,524	0,516	563,075	3,307	0	516	406	0,308	0,598	549,766	3,566	0	29	534	386
13223	664	543	363	0,524	0,516	563,075	3,327	0	506	418	0,308	0,598	549,766	3,888	0	29	534	386
13243	665	512	414	0,524	0,516	563,075	3,547	0	547	377	0,308	0,597	549,766	3,334	0	29	534	386
13263	666	526	366	0,524	0,516	563,075	3,383	0	532	378	0,308	0,597	549,766	3,389	0	29	534	386
13283	667	574	356	0,524	0,516	563,075	3,111	0	514	389	0,308	0,597	549,766	3,413	0	29	534	386
13303	668	563	371	0,525	0,516	560,742	3,149	0	531	393	0,309	0,597	549,92	3,437	0	29	534	386
13323	669	451	392	0,525	0,515	560,742	3,452	0	469	358	0,31	0,597	549,92	3,399	0	30	453	341
13343	670	463	359	0,526	0,515	560,742	3,371	0	462	397	0,31	0,597	549,92	3,462	0	30	453	341
13363	671	466	346	0,526	0,515	560,742	3,292	0	463	354	0,31	0,597	549,92	3,442	0	30	453	341
13382	672	457	333	0,526	0,515	560,742	3,194	0	459	359	0,31	0,596	549,92	3,468	0	30	453	341
13402	673	457	318	0,526	0,515	562,571	3,122	0	458	367	0,31	0,596	550,617	3,467	0	30	453	341
13422	674	448	295	0,525	0,515	562,571	3,116	0	450	359	0,31	0,596	550,617	3,384	0	30	453	341
13442	675	455	374	0,525	0,515	562,571	3,239	0	445	316	0,31	0,596	550,617	3,28	0	30	453	341
13462	676	456	318	0,525	0,515	562,571	3,308	0	450	346	0,31	0,596	550,617	3,274	0	30	453	341
13482	677	442	363	0,525	0,515	562,571	3,451	0	447	316	0,31	0,596	550,617	3,434	0	30	453	341
13502	678	446	342	0,526	0,515	561,943	3,54	0	445	327	0,31	0,596	550,286	3,382	0	30	453	341
13522	679	453	330	0,526	0,515	561,943	3,182	0	469	338	0,31	0,596	550,286	3,503	0	30	453	341
13542	680	458	318	0,526	0,515	561,943	3,406	0	435	332	0,31	0,596	550,286	3,414	0	30	453	341
13562	681	-800	-600	0,31	0,596	-1	-1	4	476	405	0,31	0,596	550,286	3,618	0
13582	682	473	341	0,526	0,516	561,943	3,426	0	463	361	0,31	0,597	550,286	3,532	0
13602	683	473	340	0,526	0,516	563,131	3,433	0	457	377	0,31	0,597	551,469	3,549	0
13622	684	453	334	0,526	0,516	563,131	3,131	0	454	347	0,31	0,596	551,469	3,282	0
13642	685	421	201	0,526	0,514	563,131	2,994	0	464	205	0,311	0,594	551,469	3,272	0
13662	686	409	95	0,526	0,512	563,131	2,991	0	-800	-600	0,526	0,512	-1	-1	4
13682	687	418	109	0,526	0,512	563,131	3,118	0	-800	-600	0,526	0,512	-1	-1	4
13702	688	407	141	0,526	0,512	553,446	2,997	0	-800	-600	0,312	0,592	-1	-1	4	31	407	117
13721	689	405	125	0,526	0,511	553,446	2,957	0	431	126	0,311	0,591	545,379	3,101	0	31	407	117
13741	690	406	101	0,526	0,512	553,446	3,085	0	436	119	0,311	0,591	545,379	3,149	0	31	407	117
13761	691	412	103	0,526	0,511	553,446	3,053	0	414	123	0,311	0,591	545,379	3,263	0	31	407	117
13781	692	403	111	0,525	0,511	553,446	3,048	0	421	126	0,31	0,591	545,379	3,147	0	31	407	117
13801	693	405	119	0,526	0,512	550,839	3,028	0	411	123	0,311	0,591	545,378	3,184	0	31	407	117
13821	694	406	120	0,526	0,511	550,839	2,995	0	404	121	0,31	0,591	545,378	3,068	0	31	407	117
13841	695	410	128	0,526	0,511	550,839	3,035	0	417	127	0,31	0,591	545,378	3,263	0	31	407	117
13861	696	412	120	0,526	0,511	550,839	2,883	0	407	126	0,31	0,591	545,378	3,079	0	31	407	117
13881	697	406	120	0,526	0,511	550,839	2,88	0	419	123	0,31	0,591	545,378	3,136	0	31	407	117
13901	698	404	112	0,526	0,511	556,198	2,903	0	413	108	0,311	0,591	554,985	3,247	0	31	407	117
13921	699	399	114	0,526	0,51	556,198	2,87	0	414	107	0,31	0,59	554,985	2,966	0	31	407	117
13941	700	408	130	0,526	0,51	556,198	2,848	0	400	114	0,31	0,59	554,985	3,098	0	31	407	117
13961	701	413	121	0,526	0,51	556,198	2,853	0	395	107	0,31	0,59	554,985	3,025	0	31	407	117
13980	702	410	117	0,526	0,51	556,198	2,926	0	412	109	0,31	0,59	554,985	3,331	0	31	407	117
14002	703	410	119	0,526	0,51	558,846	2,934	0	397	105	0,311	0,59	557,604	3,4	0	31	407	117
14020	704	405	118	0,526	0,51	558,846	2,918	0	381	104	0,311	0,59	557,604	3,117	0	31	407	117
14041	705	410	116	0,526	0,51	558,846	2,867	0	389	97	0,31	0,59	557,604	3,027	0	31	407	117
14060	706	422	131	0,526	0,51	558,846	2,933	0	405	114	0,31	0,59	557,604	3,111	0	31	407	117
14081	707	389	122	0,526	0,51	558,846	2,979	0	-800	-600	0,526	0,51	-1	-1	4	31	407	117
14100	708	-800	-600	-1	-1	-1	-1	4	-800	-600	-1	-1	-1	-1	4
14121	709	-800	-600	-1	-1	-1	-1	4	-800	-600	-1	-1	-1	-1	4
14140	710	-800	-600	-1	-1	-1	-1	4	-800	-600	-1	-1	-1	-1	4
14161	711	-800	-600	-1	-1	-1	-1	4	-800	-600	-1	-1	-1	-1	4
14180	712	-800	-600	-1	-1	-1	-1	4	-800	-600	-1	-1	-1	-1	4
14201	713	-800	-600	-1	-1	-1	-1	4	-800	-600	-1	-1	-1	-1	4
14220	714	-800	-600	-1	-1	-1	-1	4	-800	-600	-1	-1	-1	-1	4
14241	715	-800	-600	-1	-1	-1	-1	4	-800	-600	-1	-1	-1	-1	4
14260	716	-800	-600	-1	-1	-1	-1	4	-800	-600	-1	-1	-1	-1	4
14282	717	-800	-600	-1	-1	-1	-1	4	-800	-600	-1	-1	-1	-1	4
14300	718	-800	-600	-1	-1	-1	-1	4	-800	-600	-1	-1	-1	-1	4
14320	719	-800	-600	-1	-1	-1	-1	4	-800	-600	-1	-1	-1	-1	4
14339	720	-800	-600	-1	-1	-1	-1	4	-800	-600	-1	-1	-1	-1	4
14361	721	-800	-600	-1	-1	-1	-1	4	-800	-600	-1	-1	-1	-1	4
14379	722	-800	-600	-1	-1	-1	-1	4	-800	-600	-1	-1	-1	-1	4
14401	723	-800	-600	-1	-1	-1	-1	4	-800	-600	-1	-1	-1	-1	4
14419	724	-800	-600	-1	-1	-1	-1	4	-800	-600	-1	-1	-1	-1	4
14441	725	-800	-600	-1	-1	-1	-1	4	-800	-600	-1	-1	-1	-1	4
14459	726	-800	-600	-1	-1	-1	-1	4	-800	-600	-1	-1	-1	-1	4
14481	727	-800	-600	-1	-1	-1	-1	4	-800	-600	-1	-1	-1	-1	4
14499	728	-800	-600	-1	-1	-1	-1	4	-800	-600	-1	-1	-1	-1	4
14519	729	-800	-600	-1	-1	-1	-1	4	-800	-600	-1	-1	-1	-1	4
14539	730	-800	-600	-1	-1	-1	-1	4	-800	-600	-1	-1	-1	-1	4
14559	731	-800	-600	-1	-1	-1	-1	4	-800	-600	-1	-1	-1	-1	4
14578	732	-800	-600	-1	-1	-1	-1	4	-800	-600	-1	-1	-1	-1	4
14598	733	-800	-600	-1	-1	-1	-1	4	-800	-600	-1	-1	-1	-1	4
14618	734	-800	-600	-1	-1	-1	-1	4	-800	-600	-1	-1	-1	-1	4
14638	735	-800	-600	-1	-1	-1	-1	4	-800	-600	-1	-1	-1	-1	4
14658	736	-800	-600	-1	-1	-1	-1	4	-800	-600	-1	-1	-1	-1	4
14678	737	-800	-600	-1	-1	-1	-1	4	-800	-600	-1	-1	-1	-1	4
14698	738	-800	-600	-1	-1	-1	-1	4	-800	-600	-1	-1	-1	-1	4
14718	739	-800	-600	-1	-1	-1	-1	4	-800	-600	-1	-1	-1	-1	4
14738	740	-800	-600	-1	-1	-1	-1	4	-800	-600	-1	-1	-1	-1	4
14758	741	-800	-600	-1	-1	-1	-1	4	-800	-600	-1	-1	-1	-1	4
14778	742	-800	-600	-1	-1	-1	-1	4	-800	-600	-1	-1	-1	-1	4
14798	743	-800	-600	-1	-1	-1	-1	4	-800	-600	-1	-1	-1	-1	4
14818	744	-800	-600	-1	-1	-1	-1	4	-800	-600	-1	-1	-1	-1	4
14838	745	-800	-600	-1	-1	-1	-1	4	-800	-600	-1	-1	-1	-1	4
14858	746	-800	-600	-1	-1	-1	-1	4	-800	-600	-1	-1	-1	-1	4
14878	747	-800	-600	-1	-1	-1	-1	4	-800	-600	-1	-1	-1	-1	4
14897	748	-800	-600	-1	-1	-1	-1	4	-800	-600	-1	-1	-1	-1	4
14918	749	-800	-600	-1	-1	-1	-1	4	-800	-600	-1	-1	-1	-1	4
14937	750	-800	-600	-1	-1	-1	-1	4	-800	-600	-1	-1	-1	-1	4
14957	751	-800	-600	-1	-1	-1	-1	4	-800	-600	-1	-1	-1	-1	4
14977	752	-800	-600	-1	-1	-1	-1	4	-800	-600	-1	-1	-1	-1	4
14997	753	-800	-600	-1	-1	-1	-1	4	-800	-600	-1	-1	-1	-1	4
15017	754	-800	-600	-1	-1	-1	-1	4	-800	-600	-1	-1	-1	-1	4
15037	755	-800	-600	-1	-1	-1	-1	4	-800	-600	-1	-1	-1	-1	4
15057	756	-800	-600	-1	-1	-1	-1	4	-800	-600	-1	-1	-1	-1	4
15077	757	-800	-600	-1	-1	-1	-1	4	-800	-600	-1	-1	-1	-1	4
15097	758	-800	-600	-1	-1	-1	-1	4	-800	-600	-1	-1	-1	-1	4
15117	759	-800	-600	-1	-1	-1	-1	4	-800	-600	-1	-1	-1	-1	4
15137	760	-800	-600	-1	-1	-1	-1	4	-800	-600	-1	-1	-1	-1	4
15157	761	-800	-600	-1	-1	-1	-1	4	-800	-600	-1	-1	-1	-1	4
15176	762	-800	-600	-1	-1	-1	-1	4	-800	-600	-1	-1	-1	-1	4
15196	763	-800	-600	-1	-1	-1	-1	4	-800	-600	-1	-1	-1	-1	4
15216	764	-800	-600	-1	-1	-1	-1	4	-800	-600	-1	-1	-1	-1	4
15236	765	-800	-600	-1	-1	-1	-1	4	-800	-600	-1	-1	-1	-1	4
15256	766	-800	-600	-1	-1	-1	-1	4	-800	-600	-1	-1	-1	-1	4
15276	767	-800	-600	-1	-1	-1	-1	4	-800	-600	-1	-1	-1	-1	4
15296	768	-800	-600	-1	-1	-1	-1	4	-800	-600	-1	-1	-1	-1	4
15316	769	-800	-600	-1	-1	-1	-1	4	-800	-600	-1	-1	-1	-1	4
15336	770	-800	-600	-1	-1	-1	-1	4	-800	-600	-1	-1	-1	-1	4
15356	771	-800	-600	-1	-1	-1	-1	4	-800	-600	-1	-1	-1	-1	4
15376	772	-800	-600	-1	-1	-1	-1	4	-800	-600	-1	-1	-1	-1	4
15396	773	-800	-600	-1	-1	-1	-1	4	-800	-600	-1	-1	-1	-1	4
15416	774	-800	-600	-1	-1	-1	-1	4	-800	-600	-1	-1	-1	-1	4
15436	775	-800	-600	-1	-1	-1	-1	4	-800	-600	-1	-1	-1	-1	4
15456	776	-800	-600	-1	-1	-1	-1	4	-800	-600	-1	-1	-1	-1	4
15476	777	-800	-600	-1	-1	-1	-1	4	-800	-600	-1	-1	-1	-1	4
15495	778	-800	-600	-1	-1	-1	-1	4	-800	-600	-1	-1	-1	-1	4
15515	779	-800	-600	-1	-1	-1	-1	4	-800	-600	-1	-1	-1	-1	4
15535	780	-800	-600	-1	-1	-1	-1	4	-800	-600	-1	-1	-1	-1	4
15555	781	-800	-600	-1	-1	-1	-1	4	-800	-600	-1	-1	-1	-1	4
15575	782	-800	-600	-1	-1	-1	-1	4	-800	-600	-1	-1	-1	-1	4
15595	783	-800	-600	-1	-1	-1	-1	4	-800	-600	-1	-1	-1	-1	4
15615	784	-800	-600	-1	-1	-1	-1	4	-800	-600	-1	-1	-1	-1	4
15635	785	-800	-600	-1	-1	-1	-1	4	-800	-600	-1	-1	-1	-1	4
15655	786	-800	-600	-1	-1	-1	-1	4	-800	-600	-1	-1	-1	-1	4
15675	787	-800	-600	-1	-1	-1	-1	4	-800	-600	-1	-1	-1	-1	4
15695	788	-800	-600	-1	-1	-1	-1	4	-800	-600	-1	-1	-1	-1	4
15715	789	-800	-600	-1	-1	-1	-1	4	-800	-600	-1	-1	-1	-1	4
15735	790	-800	-600	-1	-1	-1	-1	4	-800	-600	-1	-1	-1	-1	4
15755	791	-800	-600	-1	-1	-1	-1	4	-800	-600	-1	-1	-1	-1	4
15775	792	-800	-600	-1	-1	-1	-1	4	-800	-600	-1	-1	-1	-1	4
15794	793	-800	-600	-1	-1	-1	-1	4	-800	-600	-1	-1	-1	-1	4
15814	794	-800	-600	-1	-1	-1	-1	4	-800	-600	-1	-1	-1	-1	4
15834	795	-800	-600	-1	-1	-1	-1	4	-800	-600	-1	-1	-1	-1	4
15854	796	-800	-600	-1	-1	-1	-1	4	-800	-600	-1	-1	-1	-1	4
15874	797	-800	-600	-1	-1	-1	-1	4	-800	-600	-1	-1	-1	-1	4
15894	798	-800	-600	-1	-1	-1	-1	4	-800	-600	-1	-1	-1	-1	4
15914	799	-800	-600	-1	-1	-1	-1	4	-800	-600	-1	-1	-1	-1	4
15934	800	-800	-600	-1	-1	-1	-1	4	-800	-600	-1	-1	-1	-1	4
15954	801	-800	-600	-1	-1	-1	-1	4	-800	-600	-1	-1	-1	-1	4
15974	802	-800	-600	-1	-1	-1	-1	4	-800	-600	-1	-1	-1	-1	4
15994	803	-800	-600	-1	-1	-1	-1	4	-800	-600	-1	-1	-1	-1	4
16014	804	-800	-600	-1	-1	-1	-1	4	-800	-600	-1	-1	-1	-1	4
16034	805	-800	-600	-1	-1	-1	-1	4	-800	-600	-1	-1	-1	-1	4
16054	806	-800	-600	-1	-1	-1	-1	4	-800	-600	-1	-1	-1	-1	4
16074	807	-800	-600	-1	-1	-1	-1	4	-800	-600	-1	-1	-1	-1	4
16093	808	-800	-600	-1	-1	-1	-1	4	-800	-600	-1	-1	-1	-1	4
16113	809	-800	-600	-1	-1	-1	-1	4	-800	-600	-1	-1	-1	-1	4
16133	810	-800	-600	-1	-1	-1	-1	4	-800	-600	-1	-1	-1	-1	4
16153	811	-800	-600	-1	-1	-1	-1	4	-800	-600	-1	-1	-1	-1	4
16173	812	-800	-600	-1	-1	-1	-1	4	-800	-600	-1	-1	-1	-1	4
16193	813	-800	-600	-1	-1	-1	-1	4	-800	-600	-1	-1	-1	-1	4
16213	814	-800	-600	-1	-1	-1	-1	4	-800	-600	-1	-1	-1	-1	4
16233	815	-800	-600	-1	-1	-1	-1	4	-800	-600	-1	-1	-1	-1	4
16253	816	-800	-600	-1	-1	-1	-1	4	-800	-600	-1	-1	-1	-1	4
16273	817	-800	-600	-1	-1	-1	-1	4	-800	-600	-1	-1	-1	-1	4
16293	818	-800	-600	-1	-1	-1	-1	4	-800	-600	-1	-1	-1	-1	4
16313	819	-800	-600	-1	-1	-1	-1	4	-800	-600	-1	-1	-1	-1	4
16333	820	-800	-600	-1	-1	-1	-1	4	-800	-600	-1	-1	-1	-1	4
16353	821	-800	-600	-1	-1	-1	-1	4	-800	-600	-1	-1	-1	-1	4
16373	822	-800	-600	-1	-1	-1	-1	4	-800	-600	-1	-1	-1	-1	4
16392	823	-800	-600	-1	-1	-1	-1	4	-800	-600	-1	-1	-1	-1	4
16412	824	-800	-600	-1	-1	-1	-1	4	-800	-600	-1	-1	-1	-1	4
16432	825	-800	-600	-1	-1	-1	-1	4	-800	-600	-1	-1	-1	-1	4
16452	826	-800	-600	-1	-1	-1	-1	4	-800	-600	-1	-1	-1	-1	4
16472	827	-800	-600	-1	-1	-1	-1	4	-800	-600	-1	-1	-1	-1	4
16492	828	-800	-600	-1	-1	-1	-1	4	-800	-600	-1	-1	-1	-1	4
16512	829	-800	-600	-1	-1	-1	-1	4	-800	-600	-1	-1	-1	-1	4
16532	830	-800	-600	-1	-1	-1	-1	4	-800	-600	-1	-1	-1	-1	4
16552	831	-800	-600	-1	-1	-1	-1	4	-800	-600	-1	-1	-1	-1	4
16572	832	-800	-600	-1	-1	-1	-1	4	-800	-600	-1	-1	-1	-1	4
16592	833	-800	-600	-1	-1	-1	-1	4	-800	-600	-1	-1	-1	-1	4
16612	834	-800	-600	-1	-1	-1	-1	4	-800	-600	-1	-1	-1	-1	4
16632	835	-800	-600	-1	-1	-1	-1	4	-800	-600	-1	-1	-1	-1	4
16652	836	-800	-600	-1	-1	-1	-1	4	-800	-600	-1	-1	-1	-1	4
16671	837	-800	-600	-1	-1	-1	-1	4	-800	-600	-1	-1	-1	-1	4
16691	838	-800	-600	-1	-1	-1	-1	4	-800	-600	-1	-1	-1	-1	4
16711	839	-800	-600	-1	-1	-1	-1	4	-800	-600	-1	-1	-1	-1	4
16731	840	-800	-600	-1	-1	-1	-1	4	-800	-600	-1	-1	-1	-1	4
16751	841	-800	-600	-1	-1	-1	-1	4	-800	-600	-1	-1	-1	-1	4
16771	842	-800	-600	-1	-1	-1	-1	4	-800	-600	-1	-1	-1	-1	4
16791	843	-800	-600	-1	-1	-1	-1	4	-800	-600	-1	-1	-1	-1	4
16811	844	-800	-600	-1	-1	-1	-1	4	-800	-600	-1	-1	-1	-1	4
16831	845	-800	-600	-1	-1	-1	-1	4	-800	-600	-1	-1	-1	-1	4
16851	846	-800	-600	-1	-1	-1	-1	4	-800	-600	-1	-1	-1	-1	4
16871	847	-800	-600	-1	-1	-1	-1	4	-800	-600	-1	-1	-1	-1	4
16891	848	-800	-600	-1	-1	-1	-1	4	-800	-600	-1	-1	-1	-1	4
16911	849	-800	-600	-1	-1	-1	-1	4	-800	-600	-1	-1	-1	-1	4
16931	850	-800	-600	-1	-1	-1	-1	4	-800	-600	-1	-1	-1	-1	4
16951	851	-800	-600	-1	-1	-1	-1	4	-800	-600	-1	-1	-1	-1	4
16971	852	-800	-600	-1	-1	-1	-1	4	-800	-600	-1	-1	-1	-1	4
16991	853	-800	-600	-1	-1	-1	-1	4	-800	-600	-1	-1	-1	-1	4
17010	854	-800	-600	-1	-1	-1	-1	4	-800	-600	-1	-1	-1	-1	4
17030	855	-800	-600	-1	-1	-1	-1	4	-800	-600	-1	-1	-1	-1	4
17050	856	-800	-600	-1	-1	-1	-1	4	-800	-600	-1	-1	-1	-1	4
17070	857	-800	-600	-1	-1	-1	-1	4	-800	-600	-1	-1	-1	-1	4
17090	858	-800	-600	-1	-1	-1	-1	4	-800	-600	-1	-1	-1	-1	4
17110	859	-800	-600	-1	-1	-1	-1	4	-800	-600	-1	-1	-1	-1	4
17130	860	-800	-600	-1	-1	-1	-1	4	-800	-600	-1	-1	-1	-1	4
17150	861	-800	-600	-1	-1	-1	-1	4	-800	-600	-1	-1	-1	-1	4
17170	862	-800	-600	-1	-1	-1	-1	4	-800	-600	-1	-1	-1	-1	4
17190	863	-800	-600	-1	-1	-1	-1	4	-800	-600	-1	-1	-1	-1	4
17210	864	-800	-600	-1	-1	-1	-1	4	-800	-600	-1	-1	-1	-1	4
17230	865	-800	-600	-1	-1	-1	-1	4	-800	-600	-1	-1	-1	-1	4
17250	866	-800	-600	-1	-1	-1	-1	4	-800	-600	-1	-1	-1	-1	4
17270	867	-800	-600	0,534	0,455	-1	-1	4	-800	-600	0,324	0,534	-1	-1	4
17289	868	-800	-600	-1	-1	-1	-1	4	-800	-600	-1	-1	-1	-1	4
17309	869	368	331	0,533	0,457	564,722	2,86	0	-800	-600	0,533	0,457	-1	-1	4	32	371	322
17329	870	375	341	0,532	0,458	564,722	3,068	0	368	320	0,321	0,539	554,203	3,029	0	32	371	322
17349	871	368	343	0,532	0,459	564,722	3,004	0	-800	-600	0,532	0,459	-1	-1	4	32	371	322
17369	872	369	344	0,532	0,46	565,139	2,942	0	-800	-600	0,321	0,541	-1	-1	4	32	371	322
17389	873	382	351	0,532	0,462	565,139	2,913	0	367	309	0,321	0,542	553,894	2,966	0	32	371	322
17409	874	385	352	0,533	0,463	565,139	3,012	0	384	278	0,321	0,544	553,894	3,079	0	32	371	322
17429	875	385	301	0,533	0,464	565,139	2,857	0	381	297	0,322	0,545	553,894	2,975	0	32	371	322
17449	876	362	322	0,534	0,465	565,139	2,898	0	358	306	0,323	0,545	553,894	2,899	0	32	371	322
17469	877	363	306	0,536	0,466	565,677	2,91	0	364	297	0,324	0,545	551,905	2,914	0	32	371	322
17489	878	360	281	0,537	0,466	565,677	3,373	0	400	250	0,326	0,544	551,905	3,132	0
17509	879	-800	-600	-1	-1	-1	-1	4	-800	-600	-1	-1	-1	-1	4
17529	880	-800	-600	-1	-1	-1	-1	4	-800	-600	-1	-1	-1	-1	4
17549	881	-800	-600	-1	-1	-1	-1	4	-800	-600	-1	-1	-1	-1	4
17569	882	-800	-600	-1	-1	-1	-1	4	-800	-600	-1	-1	-1	-1	4
17589	883	-800	-600	-1	-1	-1	-1	4	-800	-600	-1	-1	-1	-1	4
17608	884	-800	-600	-1	-1	-1	-1	4	-800	-600	-1	-1	-1	-1	4
17628	885	-800	-600	-1	-1	-1	-1	4	-800	-600	-1	-1	-1	-1	4
17648	886	-800	-600	-1	-1	-1	-1	4	-800	-600	-1	-1	-1	-1	4
17668	887	-800	-600	-1	-1	-1	-1	4	-800	-600	-1	-1	-1	-1	4
17688	888	-800	-600	-1	-1	-1	-1	4	-800	-600	-1	-1	-1	-1	4
17708	889	-800	-600	-1	-1	-1	-1	4	-800	-600	-1	-1	-1	-1	4
17728	890	-800	-600	-1	-1	-1	-1	4	-800	-600	-1	-1	-1	-1	4
17748	891	-800	-600	-1	-1	-1	-1	4	-800	-600	-1	-1	-1	-1	4
17768	892	-800	-600	-1	-1	-1	-1	4	-800	-600	-1	-1	-1	-1	4
17788	893	-800	-600	-1	-1	-1	-1	4	-800	-600	-1	-1	-1	-1	4
17808	894	-800	-600	-1	-1	-1	-1	4	-800	-600	-1	-1	-1	-1	4
17828	895	-800	-600	-1	-1	-1	-1	4	-800	-600	-1	-1	-1	-1	4
17848	896	-800	-600	-1	-1	-1	-1	4	-800	-600	-1	-1	-1	-1	4
17867	897	-800	-600	-1	-1	-1	-1	4	-800	-600	-1	-1	-1	-1	4
17887	898	-800	-600	-1	-1	-1	-1	4	-800	-600	-1	-1	-1	-1	4
17907	899	-800	-600	-1	-1	-1	-1	4	-800	-600	-1	-1	-1	-1	4
17927	900	-800	-600	-1	-1	-1	-1	4	-800	-600	-1	-1	-1	-1	4
17947	901	-800	-600	-1	-1	-1	-1	4	-800	-600	-1	-1	-1	-1	4
17967	902	-800	-600	-1	-1	-1	-1	4	-800	-600	-1	-1	-1	-1	4
17987	903	-800	-600	-1	-1	-1	-1	4	-800	-600	-1	-1	-1	-1	4
18007	904	-800	-600	-1	-1	-1	-1	4	-800	-600	-1	-1	-1	-1	4
18027	905	-800	-600	-1	-1	-1	-1	4	-800	-600	-1	-1	-1	-1	4
18047	906	-800	-600	-1	-1	-1	-1	4	-800	-600	-1	-1	-1	-1	4
18067	907	-800	-600	-1	-1	-1	-1	4	-800	-600	-1	-1	-1	-1	4
18087	908	-800	-600	-1	-1	-1	-1	4	-800	-600	-1	-1	-1	-1	4
18107	909	-800	-600	-1	-1	-1	-1	4	-800	-600	-1	-1	-1	-1	4
18127	910	-800	-600	-1	-1	-1	-1	4	-800	-600	-1	-1	-1	-1	4
18147	911	-800	-600	-1	-1	-1	-1	4	-800	-600	-1	-1	-1	-1	4
18167	912	-800	-600	0,56	0,478	-1	-1	4	-800	-600	0,352	0,541	-1	-1	4
18186	913	-800	-600	-1	-1	-1	-1	4	-800	-600	-1	-1	-1	-1	4
18206	914	344	326	0,561	0,478	567,425	3,035	0	-800	-600	0,561	0,478	-1	-1	4	33	344	316
18226	915	351	338	0,561	0,478	567,425	3,224	0	339	289	0,351	0,541	551,844	3,247	0	33	344	316
18246	916	349	337	0,561	0,478	567,425	3,131	0	350	278	0,351	0,541	551,844	3,249	0	33	344	316
18266	917	353	337	0,561	0,478	566,767	3,223	0	350	279	0,351	0,541	551,426	3,247	0	33	344	316
18286	918	339	336	0,561	0,477	566,767	3,198	0	337	290	0,351	0,541	551,426	3,229	0	33	344	316
18306	919	341	342	0,561	0,477	566,767	3,115	0	-800	-600	0,561	0,477	-1	-1	4	33	344	316
18326	920	348	326	0,561	0,478	566,767	3,148	0	334	275	0,352	0,541	551,426	3,27	0	34	349	307
18346	921	364	356	0,562	0,478	566,767	3,185	0	358	281	0,352	0,541	551,426	3,217	0	34	349	307
18366	922	369	355	0,562	0,478	567,718	3,156	0	358	281	0,352	0,542	551,417	3,217	0	34	349	307
18386	923	367	326	0,562	0,478	567,718	3,218	0	335	281	0,352	0,542	551,417	3,121	0	34	349	307
18406	924	347	325	0,562	0,478	567,718	3,066	0	341	286	0,352	0,542	551,417	3,442	0	34	349	307
18426	925	347	306	0,562	0,478	567,718	3,152	0	345	295	0,352	0,542	551,417	3,358	0	34	349	307
18446	926	346	322	0,562	0,478	567,718	3,121	0	329	294	0,352	0,542	551,417	3,366	0	34	349	307
18465	927	347	317	0,562	0,478	567,34	3,167	0	331	290	0,352	0,542	553,974	3,389	0	34	349	307
18485	928	-800	-600	-1	-1	-1	-1	4	-800	-600	-1	-1	-1	-1	4
18505	929	356	334	0,561	0,479	567,34	3,318	0	347	323	0,351	0,542	553,974	3,293	0	35	347	338
18525	930	350	329	0,561	0,479	567,34	3,652	0	342	347	0,351	0,542	553,974	3,497	0	35	347	338
18545	931	328	323	0,561	0,479	567,34	3,616	0	352	342	0,351	0,543	553,974	3,341	0	35	347	338
18565	932	318	317	0,561	0,48	568,02	3,584	0	353	337	0,351	0,543	554,87	3,43	0	35	347	338
18585	933	348	348	0,561	0,48	568,02	3,161	0	339	342	0,351	0,543	554,87	3,405	0	35	347	338
18605	934	356	359	0,561	0,48	568,02	3,206	0	339	349	0,351	0,543	554,87	3,37	0	35	347	338
18625	935	365	332	0,56	0,48	568,02	3,366	0	353	342	0,35	0,543	554,87	3,559	0	35	347	338
18645	936	349	332	0,56	0,48	568,02	3,29	0	341	332	0,35	0,543	554,87	3,442	0	35	347	338
18665	937	355	331	0,56	0,48	568,879	3,376	0	345	332	0,35	0,543	555,78	3,48	0	35	347	338
18685	938	364	321	0,56	0,48	568,879	3,224	0	347	325	0,35	0,543	555,78	3,57	0	35	347	338
18705	939	357	351	0,56	0,48	568,879	3,175	0	338	336	0,35	0,543	555,78	3,384	0	35	347	338
18725	940	349	344	0,56	0,48	568,879	3,291	0	348	334	0,35	0,543	555,78	3,561	0	35	347	338
18745	941	355	335	0,56	0,481	568,879	3,249	0	338	328	0,35	0,543	555,78	3,569	0	35	347	338
18765	942	352	350	0,56	0,481	568,057	3,251	0	342	334	0,35	0,543	555,327	3,518	0	35	347	338
18784	943	366	357	0,56	0,481	568,057	3,404	0	340	341	0,35	0,543	555,327	3,514	0	35	347	338
18804	944	353	331	0,56	0,481	568,057	3,433	0	347	335	0,349	0,543	555,327	3,471	0	35	347	338
18824	945	351	306	0,56	0,481	568,057	3,509	0	344	334	0,349	0,543	555,327	3,555	0	35	347	338
18844	946	352	330	0,56	0,481	568,057	3,286	0	330	354	0,349	0,544	555,327	3,384	0	35	347	338
18864	947	352	320	0,56	0,481	569,333	3,317	0	333	352	0,349	0,544	555,768	3,375	0	35	347	338
18884	948	358	322	0,56	0,482	569,333	3,442	0	347	333	0,349	0,544	555,768	3,406	0	35	347	338
18904	949	366	327	0,56	0,482	569,333	3,226	0	349	346	0,349	0,544	555,768	3,311	0	35	347	338
18924	950	342	360	0,56	0,482	569,333	3,205	0	347	346	0,349	0,544	555,768	3,387	0	35	347	338
18944	951	349	356	0,56	0,482	569,333	3,19	0	346	360	0,349	0,544	555,768	3,315	0	35	347	338
18964	952	346	352	0,56	0,482	569,604	3,178	0	348	366	0,349	0,544	554,24	3,333	0	35	347	338
18984	953	328	325	0,56	0,483	569,604	3,58	0	345	339	0,349	0,544	554,24	3,316	0	35	347	338
19004	954	258	262	0,561	0,482	569,604	3,352	0	308	290	0,35	0,544	554,24	3,393	0	36	279	292
19024	955	284	304	0,561	0,482	569,604	3,3	0	287	289	0,35	0,544	554,24	3,19	0	36	279	292
19044	956	285	306	0,561	0,482	569,604	3,24	0	276	284	0,35	0,544	554,24	3,141	0	36	279	292
19063	957	289	312	0,561	0,482	566,37	3,167	0	268	283	0,35	0,544	552,685	3,083	0	36	279	292
19083	958	288	295	0,561	0,483	566,37	3,319	0	268	287	0,35	0,544	552,685	3,226	0	36	279	292
19103	959	272	290	0,561	0,483	566,37	3,531	0	283	280	0,35	0,544	552,685	3,215	0	36	279	292
19123	960	274	286	0,561	0,483	566,37	3,181	0	282	290	0,35	0,544	552,685	3,232	0	36	279	292
19143	961	296	340	0,561	0,483	566,37	3,172	0	294	300	0,35	0,544	552,685	3,353	0	37	301	317
19163	962	289	341	0,561	0,483	565,535	3,159	0	298	299	0,35	0,545	552,943	3,364	0	37	301	317
19183	963	293	304	0,561	0,483	565,535	3,048	0	280	289	0,349	0,545	552,943	3,18	0	37	301	317
19203	964	300	300	0,561	0,483	565,535	3,088	0	313	315	0,35	0,545	552,943	3,304	0	37	301	317
19223	965	297	294	0,561	0,484	565,535	3,131	0	319	342	0,349	0,545	552,943	3,168	0	37	301	317
19243	966	304	320	0,56	0,484	565,535	3,114	0	302	328	0,349	0,545	552,943	3,209	0	37	301	317
19263	967	305	318	0,56	0,484	565,762	3,138	0	319	341	0,349	0,546	553,352	3,241	0	37	301	317
19283	968	282	277	0,56	0,484	565,762	3,354	0	310	359	0,349	0,545	553,352	3,306	0	37	301	317
19303	969	293	298	0,56	0,484	565,762	3,116	0	329	361	0,349	0,545	553,352	3,395	0	37	301	317
19323	970	281	291	0,56	0,484	565,762	3,202	0	318	334	0,349	0,546	553,352	3,198	0	37	301	317
19343	971	343	299	0,559	0,485	565,762	3,281	0	365	302	0,348	0,547	553,352	3,342	0
19363	972	351	298	0,557	0,486	565,54	3,177	0	375	291	0,346	0,547	553,881	3,344	0
19382	973	425	341	0,557	0,485	565,54	3,36	0	410	308	0,346	0,548	553,881	3,172	0	38	406	328
19402	974	439	361	0,557	0,485	565,54	3,341	0	395	303	0,345	0,548	553,881	3,297	0	38	406	328
19422	975	430	320	0,557	0,486	565,54	3,395	0	398	339	0,345	0,548	553,881	3,291	0	38	406	328
19442	976	402	346	0,557	0,486	565,54	3,359	0	392	328	0,345	0,548	553,881	3,369	0	38	406	328
19462	977	405	345	0,557	0,486	566,419	3,368	0	392	336	0,346	0,548	553,952	3,391	0	38	406	328
19482	978	416	331	0,557	0,486	566,419	3,531	0	410	306	0,346	0,548	553,952	3,326	0	38	406	328
19502	979	422	320	0,557	0,486	566,419	3,235	0	391	312	0,346	0,548	553,952	3,431	0	38	406	328
19522	980	401	334	0,557	0,486	566,419	3,299	0	398	316	0,346	0,548	553,952	3,291	0	38	406	328
19542	981	419	334	0,557	0,486	566,419	3,342	0	407	318	0,346	0,548	553,952	3,234	0	38	406	328
19562	982	416	334	0,557	0,486	566,482	3,385	0	399	319	0,346	0,548	553,997	3,244	0	38	406	328
19582	983	415	370	0,557	0,486	566,482	3,28	0	394	307	0,346	0,548	553,997	3,314	0	38	406	328
19602	984	404	344	0,557	0,486	566,482	3,28	0	373	309	0,346	0,548	553,997	3,31	0	38	406	328
19622	985	424	316	0,557	0,486	566,482	3,234	0	398	332	0,346	0,549	553,997	3,228	0	38	406	328
19641	986	418	380	0,557	0,486	566,482	3,322	0	-800	-600	0,557	0,486	-1	-1	4
19661	987	419	360	0,557	0,487	566,583	3,314	0	-800	-600	0,346	0,549	-1	-1	4
19681	988	435	337	0,557	0,487	566,583	3,41	0	405	328	0,346	0,549	552,691	3,255	0
19701	989	422	326	0,557	0,487	566,583	3,189	0	388	315	0,346	0,549	552,691	3,327	0
19721	990	427	377	0,558	0,487	566,583	3,346	0	394	329	0,346	0,549	552,691	3,268	0	39	410	336
19741	991	416	331	0,558	0,487	566,583	3,085	0	408	359	0,346	0,549	552,691	3,148	0	39	410	336
19761	992	417	349	0,558	0,487	566,634	3,103	0	400	357	0,347	0,549	553,743	3,165	0	39	410	336
19781	993	407	326	0,558	0,487	566,634	3,179	0	410	322	0,347	0,549	553,743	3,212	0	39	410	336
19801	994	417	323	0,558	0,487	566,634	3,121	0	386	332	0,347	0,549	553,743	3,325	0	39	410	336
19821	995	441	334	0,558	0,487	566,634	2,951	0	403	334	0,347	0,549	553,743	3,243	0	39	410	336
19842	996	388	325	0,559	0,487	566,634	3,158	0	387	358	0,348	0,548	553,743	3,121	0
19861	997	397	327	0,559	0,487	566,42	3,083	0	394	366	0,349	0,548	553,961	3,151	0
19881	998	357	335	0,56	0,487	566,42	3,158	0	361	338	0,349	0,548	553,961	3,269	0	40	351	330
19901	999	364	316	0,56	0,487	566,42	3,086	0	343	325	0,349	0,548	553,961	3,221	0	40	351	330
19921	1000	360	319	0,56	0,487	566,42	3,229	0	346	325	0,35	0,548	553,961	3,175	0	40	351	330
19941	1001	345	326	0,56	0,487	566,42	3,064	0	352	349	0,35	0,549	553,961	3,245	0	40	351	330
19961	1002	346	314	0,561	0,488	568,587	3,116	0	343	343	0,35	0,549	553,982	3,208	0	40	351	330
19980	1003	339	319	0,561	0,488	568,587	3,313	0	349	339	0,35	0,549	553,982	3,251	0	40	351	330
20001	1004	354	341	0,56	0,488	568,587	2,966	0	347	343	0,35	0,549	553,982	3,26	0	40	351	330
20020	1005	358	304	0,56	0,488	568,587	3,031	0	349	328	0,35	0,549	553,982	3,205	0	40	351	330
20041	1006	358	322	0,56	0,488	568,587	3,083	0	358	357	0,35	0,549	553,982	3,21	0	40	351	330
20060	1007	359	327	0,56	0,488	566,459	3,124	0	359	357	0,349	0,55	553,638	3,212	0	40	351	330
20081	1008	339	313	0,56	0,488	566,459	3,405	0	331	336	0,349	0,55	553,638	3,349	0
20100	1009	364	296	0,56	0,488	566,459	3,118	0	361	380	0,349	0,55	553,638	3,273	0	41	353	332
20121	1010	363	292	0,56	0,488	566,459	3,195	0	345	368	0,349	0,55	553,638	3,291	0	41	353	332
20140	1011	364	314	0,56	0,488	566,459	3,272	0	331	351	0,349	0,55	553,638	3,331	0	41	353	332
20161	1012	363	303	0,56	0,489	567,246	3,141	0	344	372	0,349	0,55	552,602	3,29	0	41	353	332
20180	1013	356	309	0,56	0,489	567,246	3,221	0	354	350	0,349	0,55	552,602	3,189	0	41	353	332
20201	1014	366	313	0,56	0,489	567,246	3,006	0	345	352	0,349	0,55	552,602	3,368	0	41	353	332
20220	1015	363	341	0,56	0,489	567,246	3,021	0	344	348	0,349	0,55	552,602	3,284	0	41	353	332
20242	1016	365	330	0,56	0,489	567,246	3,066	0	346	325	0,349	0,55	552,602	3,408	0	41	353	332
20260	1017	366	340	0,56	0,489	568,13	3,096	0	345	322	0,349	0,551	553,51	3,399	0	41	353	332
20281	1018	367	312	0,56	0,489	568,13	3,065	0	344	351	0,349	0,551	553,51	3,271	0	41	353	332
20299	1019	358	349	0,56	0,49	568,13	3,234	0	347	338	0,348	0,551	553,51	3,425	0	41	353	332
20321	1020	356	306	0,559	0,49	568,13	3,257	0	336	374	0,348	0,551	553,51	3,377	0	41	353	332
20339	1021	360	318	0,559	0,49	568,13	3,246	0	340	333	0,348	0,551	553,51	3,357	0	41	353	332
20361	1022	361	327	0,559	0,49	567,669	3,255	0	341	343	0,348	0,552	553,322	3,335	0	41	353	332
20379	1023	373	329	0,559	0,49	567,669	3,1	0	348	292	0,348	0,552	553,322	3,278	0	41	353	332
20399	1024	357	349	0,559	0,49	567,669	3,26	0	327	354	0,348	0,552	553,322	3,43	0
20419	1025	352	345	0,559	0,49	567,669	3,294	0	356	375	0,348	0,552	553,322	3,292	0
20439	1026	399	379	0,559	0,49	567,669	3,585	0	354	330	0,348	0,552	553,322	3,277	0
20459	1027	394	388	0,559	0,49	567,742	3,715	0	353	370	0,348	0,552	552,823	3,315	0
20479	1028	364	337	0,559	0,49	567,742	3,083	0	339	321	0,348	0,552	552,823	3,484	0	42	354	315
20499	1029	366	325	0,559	0,49	567,742	3,385	0	355	303	0,348	0,552	552,823	3,378	0	42	354	315
20519	1030	372	294	0,559	0,49	567,742	3,419	0	341	332	0,347	0,552	552,823	3,39	0	42	354	315
20539	1031	335	313	0,559	0,49	567,742	3,692	0	373	306	0,347	0,552	552,823	3,506	0	42	354	315
20558	1032	334	298	0,559	0,491	567,501	3,804	0	374	316	0,347	0,552	553,258	3,46	0	42	354	315
20578	1033	353	320	0,559	0,491	567,501	3,305	0	368	304	0,347	0,552	553,258	3,276	0	42	354	315
20598	1034	355	332	0,558	0,491	567,501	3,152	0	357	342	0,347	0,552	553,258	3,14	0	42	354	315
20618	1035	358	334	0,558	0,491	567,501	3,315	0	355	326	0,347	0,552	553,258	3,363	0	42	354	315
20638	1036	361	292	0,558	0,491	567,501	3,217	0	350	321	0,347	0,552	553,258	3,404	0	42	354	315
20658	1037	363	295	0,558	0,491	568,106	3,177	0	346	316	0,347	0,552	553,74	3,448	0	42	354	315
20678	1038	340	342	0,558	0,491	568,106	3,503	0	331	305	0,347	0,552	553,74	3,483	0	42	354	315
20698	1039	408	327	0,557	0,49	568,106	3,366	0	435	292	0,346	0,552	553,74	3,35	0
20718	1040	468	287	0,556	0,49	568,106	3,095	0	434	278	0,345	0,551	553,74	3,385	0	43	455	268
20738	1041	472	279	0,556	0,49	568,106	3,171	0	442	275	0,345	0,552	553,74	3,416	0	43	455	268
20758	1042	476	274	0,556	0,491	565,673	3,234	0	436	278	0,345	0,552	549,319	3,327	0	43	455	268
20778	1043	464	276	0,556	0,49	565,673	3,267	0	445	273	0,345	0,552	549,319	3,35	0	43	455	268
20798	1044	470	246	0,556	0,49	565,673	3,32	0	434	273	0,345	0,552	549,319	3,24	0	43	455	268
20818	1045	463	267	0,556	0,49	565,673	3,373	0	455	257	0,345	0,552	549,319	3,305	0	43	455	268
20838	1046	462	252	0,556	0,491	565,673	3,102	0	440	278	0,344	0,552	549,319	3,262	0	43	455	268
20857	1047	463	259	0,556	0,491	566,415	3,132	0	440	275	0,344	0,552	548,958	3,289	0	43	455	268
20877	1048	464	267	0,556	0,491	566,415	3,229	0	447	256	0,344	0,552	548,958	3,263	0	43	455	268
20897	1049	469	265	0,556	0,491	566,415	3,248	0	460	289	0,344	0,553	548,958	3,255	0	43	455	268
20917	1050	485	259	0,556	0,491	566,415	3,21	0	451	246	0,344	0,553	548,958	3,23	0	43	455	268
20937	1051	454	286	0,556	0,491	566,415	3,316	0	443	253	0,344	0,553	548,958	3,196	0	43	455	268
20957	1052	459	286	0,556	0,491	566,047	3,321	0	446	251	0,344	0,553	553,954	3,208	0	43	455	268
20977	1053	426	292	0,556	0,491	566,047	3,381	0	447	256	0,344	0,553	553,954	3,227	0	43	455	268
20997	1054	476	267	0,556	0,491	566,047	3,078	0	435	277	0,344	0,553	553,954	3,15	0	43	455	268
21017	1055	459	261	0,556	0,491	566,047	3,046	0	432	269	0,344	0,553	553,954	3,473	0	43	455	268
21037	1056	461	281	0,556	0,491	566,047	3,065	0	437	252	0,344	0,553	553,954	3,187	0	43	455	268
21057	1057	463	265	0,556	0,491	567,026	3,056	0	437	264	0,344	0,553	551,451	3,212	0	43	455	268
21077	1058	480	281	0,556	0,491	567,026	3,414	0	445	256	0,344	0,553	551,451	3,262	0	43	455	268
21097	1059	468	256	0,556	0,491	567,026	3,193	0	445	264	0,344	0,553	551,451	3,281	0	43	455	268
21117	1060	473	294	0,556	0,491	567,026	3,337	0	450	277	0,344	0,553	551,451	3,034	0	43	455	268
21137	1061	470	303	0,556	0,492	567,026	3,181	0	445	253	0,344	0,553	551,451	3,299	0	43	455	268
21156	1062	470	302	0,556	0,492	566,974	3,225	0	446	258	0,344	0,553	552,604	3,229	0	43	455	268
21176	1063	475	270	0,557	0,492	566,974	3,004	0	461	246	0,344	0,554	552,604	3,32	0	43	455	268
21196	1064	452	263	0,557	0,492	566,974	3,281	0	453	275	0,344	0,554	552,604	3,203	0	43	455	268
21216	1065	488	286	0,557	0,492	566,974	3,691	0	438	253	0,345	0,554	552,604	3,066	0	43	455	268
21236	1066	480	253	0,557	0,492	566,974	3,611	0	451	241	0,345	0,554	552,604	3,465	0	43	455	268
21256	1067	478	258	0,557	0,492	566,854	3,531	0	443	252	0,345	0,554	551,146	3,375	0	43	455	268
21276	1068	447	262	0,557	0,492	566,854	3,692	0	457	271	0,345	0,553	551,146	3,318	0	43	455	268
21296	1069	462	277	0,558	0,492	566,854	3,572	0	451	289	0,345	0,553	551,146	3,256	0	43	455	268
21316	1070	462	271	0,558	0,492	566,854	3,382	0	445	268	0,346	0,553	551,146	3,463	0	43	455	268
21336	1071	451	291	0,559	0,493	566,854	3,263	0	440	260	0,347	0,552	551,146	3,569	0	43	455	268
21356	1072	461	290	0,561	0,494	569,584	3,159	0	434	260	0,349	0,55	553,058	3,623	0	43	455	268
21376	1073	-800	-600	-1	-1	-1	-1	4	-800	-600	-1	-1	-1	-1	4
21396	1074	-800	-600	-1	-1	-1	-1	4	-800	-600	-1	-1	-1	-1	4
21416	1075	-800	-600	-1	-1	-1	-1	4	-800	-600	-1	-1	-1	-1	4
21436	1076	-800	-600	-1	-1	-1	-1	4	-800	-600	-1	-1	-1	-1	4
21456	1077	-800	-600	-1	-1	-1	-1	4	-800	-600	-1	-1	-1	-1	4
21475	1078	-800	-600	-1	-1	-1	-1	4	-800	-600	-1	-1	-1	-1	4
21495	1079	-800	-600	-1	-1	-1	-1	4	-800	-600	-1	-1	-1	-1	4
21515	1080	-800	-600	-1	-1	-1	-1	4	-800	-600	-1	-1	-1	-1	4
21535	1081	-800	-600	-1	-1	-1	-1	4	-800	-600	-1	-1	-1	-1	4
21555	1082	-800	-600	-1	-1	-1	-1	4	-800	-600	-1	-1	-1	-1	4
21575	1083	-800	-600	-1	-1	-1	-1	4	-800	-600	-1	-1	-1	-1	4
21595	1084	-800	-600	-1	-1	-1	-1	4	-800	-600	-1	-1	-1	-1	4
21615	1085	-800	-600	-1	-1	-1	-1	4	-800	-600	-1	-1	-1	-1	4
21635	1086	-800	-600	-1	-1	-1	-1	4	-800	-600	-1	-1	-1	-1	4
21655	1087	-800	-600	-1	-1	-1	-1	4	-800	-600	-1	-1	-1	-1	4
21675	1088	-800	-600	-1	-1	-1	-1	4	-800	-600	-1	-1	-1	-1	4
21695	1089	-800	-600	-1	-1	-1	-1	4	-800	-600	-1	-1	-1	-1	4
21715	1090	-800	-600	-1	-1	-1	-1	4	-800	-600	-1	-1	-1	-1	4
21735	1091	-800	-600	-1	-1	-1	-1	4	-800	-600	-1	-1	-1	-1	4
21754	1092	-800	-600	-1	-1	-1	-1	4	-800	-600	-1	-1	-1	-1	4
21774	1093	-800	-600	-1	-1	-1	-1	4	-800	-600	-1	-1	-1	-1	4
21794	1094	-800	-600	-1	-1	-1	-1	4	-800	-600	-1	-1	-1	-1	4
21814	1095	-800	-600	-1	-1	-1	-1	4	-800	-600	-1	-1	-1	-1	4
21834	1096	-800	-600	-1	-1	-1	-1	4	-800	-600	-1	-1	-1	-1	4
21854	1097	-800	-600	-1	-1	-1	-1	4	-800	-600	-1	-1	-1	-1	4
21874	1098	-800	-600	-1	-1	-1	-1	4	-800	-600	-1	-1	-1	-1	4
21894	1099	-800	-600	-1	-1	-1	-1	4	-800	-600	-1	-1	-1	-1	4
21914	1100	-800	-600	-1	-1	-1	-1	4	-800	-600	-1	-1	-1	-1	4
21934	1101	-800	-600	-1	-1	-1	-1	4	-800	-600	-1	-1	-1	-1	4
21954	1102	-800	-600	-1	-1	-1	-1	4	-800	-600	-1	-1	-1	-1	4
21974	1103	-800	-600	-1	-1	-1	-1	4	-800	-600	-1	-1	-1	-1	4
21994	1104	-800	-600	-1	-1	-1	-1	4	-800	-600	-1	-1	-1	-1	4
22014	1105	-800	-600	-1	-1	-1	-1	4	-800	-600	-1	-1	-1	-1	4
22034	1106	-800	-600	-1	-1	-1	-1	4	-800	-600	-1	-1	-1	-1	4
22054	1107	-800	-600	-1	-1	-1	-1	4	-800	-600	-1	-1	-1	-1	4
22073	1108	-800	-600	-1	-1	-1	-1	4	-800	-600	-1	-1	-1	-1	4
22093	1109	-800	-600	-1	-1	-1	-1	4	-800	-600	-1	-1	-1	-1	4
22113	1110	-800	-600	-1	-1	-1	-1	4	-800	-600	-1	-1	-1	-1	4
22133	1111	-800	-600	-1	-1	-1	-1	4	-800	-600	-1	-1	-1	-1	4
22153	1112	-800	-600	-1	-1	-1	-1	4	-800	-600	-1	-1	-1	-1	4
22173	1113	-800	-600	-1	-1	-1	-1	4	-800	-600	-1	-1	-1	-1	4
22193	1114	-800	-600	-1	-1	-1	-1	4	-800	-600	-1	-1	-1	-1	4
22213	1115	-800	-600	-1	-1	-1	-1	4	-800	-600	-1	-1	-1	-1	4
22233	1116	-800	-600	-1	-1	-1	-1	4	-800	-600	-1	-1	-1	-1	4
22253	1117	-800	-600	-1	-1	-1	-1	4	-800	-600	-1	-1	-1	-1	4
22273	1118	-800	-600	-1	-1	-1	-1	4	-800	-600	-1	-1	-1	-1	4
22293	1119	-800	-600	-1	-1	-1	-1	4	-800	-600	-1	-1	-1	-1	4
22313	1120	-800	-600	-1	-1	-1	-1	4	-800	-600	-1	-1	-1	-1	4
22333	1121	-800	-600	-1	-1	-1	-1	4	-800	-600	-1	-1	-1	-1	4
22352	1122	-800	-600	-1	-1	-1	-1	4	-800	-600	-1	-1	-1	-1	4
22372	1123	-800	-600	-1	-1	-1	-1	4	-800	-600	-1	-1	-1	-1	4
22392	1124	-800	-600	-1	-1	-1	-1	4	-800	-600	-1	-1	-1	-1	4
22412	1125	-800	-600	-1	-1	-1	-1	4	-800	-600	-1	-1	-1	-1	4
22432	1126	-800	-600	-1	-1	-1	-1	4	-800	-600	-1	-1	-1	-1	4
22452	1127	-800	-600	-1	-1	-1	-1	4	-800	-600	-1	-1	-1	-1	4
22472	1128	-800	-600	-1	-1	-1	-1	4	-800	-600	-1	-1	-1	-1	4
22492	1129	-800	-600	-1	-1	-1	-1	4	-800	-600	-1	-1	-1	-1	4
22512	1130	-800	-600	-1	-1	-1	-1	4	-800	-600	-1	-1	-1	-1	4
22532	1131	-800	-600	-1	-1	-1	-1	4	-800	-600	-1	-1	-1	-1	4
22552	1132	-800	-600	-1	-1	-1	-1	4	-800	-600	-1	-1	-1	-1	4
22572	1133	-800	-600	-1	-1	-1	-1	4	-800	-600	-1	-1	-1	-1	4
22592	1134	-800	-600	-1	-1	-1	-1	4	-800	-600	-1	-1	-1	-1	4
22612	1135	-800	-600	-1	-1	-1	-1	4	-800	-600	-1	-1	-1	-1	4
22632	1136	-800	-600	-1	-1	-1	-1	4	-800	-600	-1	-1	-1	-1	4
22651	1137	-800	-600	-1	-1	-1	-1	4	-800	-600	-1	-1	-1	-1	4
22671	1138	-800	-600	-1	-1	-1	-1	4	-800	-600	-1	-1	-1	-1	4
22691	1139	-800	-600	-1	-1	-1	-1	4	-800	-600	-1	-1	-1	-1	4
22711	1140	-800	-600	-1	-1	-1	-1	4	-800	-600	-1	-1	-1	-1	4
22731	1141	-800	-600	-1	-1	-1	-1	4	-800	-600	-1	-1	-1	-1	4
22751	1142	-800	-600	-1	-1	-1	-1	4	-800	-600	-1	-1	-1	-1	4
22771	1143	-800	-600	-1	-1	-1	-1	4	-800	-600	-1	-1	-1	-1	4
22791	1144	-800	-600	-1	-1	-1	-1	4	-800	-600	-1	-1	-1	-1	4
22811	1145	-800	-600	-1	-1	-1	-1	4	-800	-600	-1	-1	-1	-1	4
22831	1146	-800	-600	-1	-1	-1	-1	4	-800	-600	-1	-1	-1	-1	4
22851	1147	-800	-600	-1	-1	-1	-1	4	-800	-600	-1	-1	-1	-1	4
22871	1148	-800	-600	-1	-1	-1	-1	4	-800	-600	-1	-1	-1	-1	4
22891	1149	-800	-600	-1	-1	-1	-1	4	-800	-600	-1	-1	-1	-1	4
22911	1150	-800	-600	-1	-1	-1	-1	4	-800	-600	-1	-1	-1	-1	4
22931	1151	-800	-600	-1	-1	-1	-1	4	-800	-600	-1	-1	-1	-1	4
22950	1152	-800	-600	-1	-1	-1	-1	4	-800	-600	-1	-1	-1	-1	4
22970	1153	-800	-600	-1	-1	-1	-1	4	-800	-600	-1	-1	-1	-1	4
22990	1154	-800	-600	-1	-1	-1	-1	4	-800	-600	-1	-1	-1	-1	4
23010	1155	-800	-600	-1	-1	-1	-1	4	-800	-600	-1	-1	-1	-1	4
23030	1156	-800	-600	-1	-1	-1	-1	4	-800	-600	-1	-1	-1	-1	4
23050	1157	-800	-600	-1	-1	-1	-1	4	-800	-600	-1	-1	-1	-1	4
23070	1158	-800	-600	-1	-1	-1	-1	4	-800	-600	-1	-1	-1	-1	4
23090	1159	-800	-600	-1	-1	-1	-1	4	-800	-600	-1	-1	-1	-1	4
23110	1160	-800	-600	-1	-1	-1	-1	4	-800	-600	-1	-1	-1	-1	4
23130	1161	-800	-600	-1	-1	-1	-1	4	-800	-600	-1	-1	-1	-1	4
23150	1162	-800	-600	-1	-1	-1	-1	4	-800	-600	-1	-1	-1	-1	4
23170	1163	-800	-600	-1	-1	-1	-1	4	-800	-600	-1	-1	-1	-1	4
23190	1164	-800	-600	-1	-1	-1	-1	4	-800	-600	-1	-1	-1	-1	4
23210	1165	-800	-600	-1	-1	-1	-1	4	-800	-600	-1	-1	-1	-1	4
23230	1166	-800	-600	-1	-1	-1	-1	4	-800	-600	-1	-1	-1	-1	4
23249	1167	-800	-600	-1	-1	-1	-1	4	-800	-600	-1	-1	-1	-1	4
23269	1168	-800	-600	-1	-1	-1	-1	4	-800	-600	-1	-1	-1	-1	4
23289	1169	-800	-600	-1	-1	-1	-1	4	-800	-600	-1	-1	-1	-1	4
23309	1170	-800	-600	-1	-1	-1	-1	4	-800	-600	-1	-1	-1	-1	4
23329	1171	-800	-600	-1	-1	-1	-1	4	-800	-600	-1	-1	-1	-1	4
23349	1172	-800	-600	-1	-1	-1	-1	4	-800	-600	-1	-1	-1	-1	4
23369	1173	-800	-600	-1	-1	-1	-1	4	-800	-600	-1	-1	-1	-1	4
23389	1174	-800	-600	-1	-1	-1	-1	4	-800	-600	-1	-1	-1	-1	4
23409	1175	-800	-600	-1	-1	-1	-1	4	-800	-600	-1	-1	-1	-1	4
23429	1176	-800	-600	-1	-1	-1	-1	4	-800	-600	-1	-1	-1	-1	4
23449	1177	-800	-600	-1	-1	-1	-1	4	-800	-600	-1	-1	-1	-1	4
23469	1178	-800	-600	-1	-1	-1	-1	4	-800	-600	-1	-1	-1	-1	4
23489	1179	-800	-600	-1	-1	-1	-1	4	-800	-600	-1	-1	-1	-1	4
23509	1180	-800	-600	-1	-1	-1	-1	4	-800	-600	-1	-1	-1	-1	4
23528	1181	-800	-600	-1	-1	-1	-1	4	-800	-600	-1	-1	-1	-1	4
23548	1182	-800	-600	-1	-1	-1	-1	4	-800	-600	-1	-1	-1	-1	4
23568	1183	-800	-600	-1	-1	-1	-1	4	-800	-600	-1	-1	-1	-1	4
23588	1184	-800	-600	-1	-1	-1	-1	4	-800	-600	-1	-1	-1	-1	4
23608	1185	-800	-600	-1	-1	-1	-1	4	-800	-600	-1	-1	-1	-1	4
23628	1186	-800	-600	-1	-1	-1	-1	4	-800	-600	-1	-1	-1	-1	4
23648	1187	-800	-600	-1	-1	-1	-1	4	-800	-600	-1	-1	-1	-1	4
23668	1188	-800	-600	-1	-1	-1	-1	4	-800	-600	-1	-1	-1	-1	4
23688	1189	-800	-600	-1	-1	-1	-1	4	-800	-600	-1	-1	-1	-1	4
23708	1190	-800	-600	-1	-1	-1	-1	4	-800	-600	-1	-1	-1	-1	4
23728	1191	-800	-600	-1	-1	-1	-1	4	-800	-600	-1	-1	-1	-1	4
23748	1192	-800	-600	-1	-1	-1	-1	4	-800	-600	-1	-1	-1	-1	4
23768	1193	-800	-600	-1	-1	-1	-1	4	-800	-600	-1	-1	-1	-1	4
23788	1194	-800	-600	-1	-1	-1	-1	4	-800	-600	-1	-1	-1	-1	4
23808	1195	-800	-600	-1	-1	-1	-1	4	-800	-600	-1	-1	-1	-1	4
23828	1196	-800	-600	-1	-1	-1	-1	4	-800	-600	-1	-1	-1	-1	4
23847	1197	-800	-600	-1	-1	-1	-1	4	-800	-600	-1	-1	-1	-1	4
23867	1198	-800	-600	-1	-1	-1	-1	4	-800	-600	-1	-1	-1	-1	4
23887	1199	-800	-600	-1	-1	-1	-1	4	-800	-600	-1	-1	-1	-1	4
23907	1200	-800	-600	-1	-1	-1	-1	4	-800	-600	-1	-1	-1	-1	4
23927	1201	-800	-600	-1	-1	-1	-1	4	-800	-600	-1	-1	-1	-1	4
23947	1202	-800	-600	-1	-1	-1	-1	4	-800	-600	-1	-1	-1	-1	4
23967	1203	-800	-600	-1	-1	-1	-1	4	-800	-600	-1	-1	-1	-1	4
23987	1204	-800	-600	-1	-1	-1	-1	4	-800	-600	-1	-1	-1	-1	4
24007	1205	-800	-600	-1	-1	-1	-1	4	-800	-600	-1	-1	-1	-1	4
24027	1206	-800	-600	-1	-1	-1	-1	4	-800	-600	-1	-1	-1	-1	4
24047	1207	-800	-600	-1	-1	-1	-1	4	-800	-600	-1	-1	-1	-1	4
24067	1208	-800	-600	-1	-1	-1	-1	4	-800	-600	-1	-1	-1	-1	4
24087	1209	-800	-600	-1	-1	-1	-1	4	-800	-600	-1	-1	-1	-1	4
24107	1210	-800	-600	-1	-1	-1	-1	4	-800	-600	-1	-1	-1	-1	4
24126	1211	-800	-600	-1	-1	-1	-1	4	-800	-600	-1	-1	-1	-1	4
24146	1212	-800	-600	-1	-1	-1	-1	4	-800	-600	-1	-1	-1	-1	4
24166	1213	-800	-600	-1	-1	-1	-1	4	-800	-600	-1	-1	-1	-1	4
24186	1214	-800	-600	-1	-1	-1	-1	4	-800	-600	-1	-1	-1	-1	4
24206	1215	-800	-600	-1	-1	-1	-1	4	-800	-600	-1	-1	-1	-1	4
24226	1216	-800	-600	-1	-1	-1	-1	4	-800	-600	-1	-1	-1	-1	4
24246	1217	-800	-600	-1	-1	-1	-1	4	-800	-600	-1	-1	-1	-1	4
24266	1218	-800	-600	-1	-1	-1	-1	4	-800	-600	-1	-1	-1	-1	4
24286	1219	-800	-600	-1	-1	-1	-1	4	-800	-600	-1	-1	-1	-1	4
24306	1220	-800	-600	-1	-1	-1	-1	4	-800	-600	-1	-1	-1	-1	4
24326	1221	-800	-600	-1	-1	-1	-1	4	-800	-600	-1	-1	-1	-1	4
24346	1222	-800	-600	-1	-1	-1	-1	4	-800	-600	-1	-1	-1	-1	4
24366	1223	-800	-600	-1	-1	-1	-1	4	-800	-600	-1	-1	-1	-1	4
24386	1224	-800	-600	-1	-1	-1	-1	4	-800	-600	-1	-1	-1	-1	4
24406	1225	-800	-600	-1	-1	-1	-1	4	-800	-600	-1	-1	-1	-1	4
24426	1226	-800	-600	-1	-1	-1	-1	4	-800	-600	-1	-1	-1	-1	4
24445	1227	-800	-600	-1	-1	-1	-1	4	-800	-600	-1	-1	-1	-1	4
24465	1228	-800	-600	-1	-1	-1	-1	4	-800	-600	-1	-1	-1	-1	4
24485	1229	-800	-600	-1	-1	-1	-1	4	-800	-600	-1	-1	-1	-1	4
24505	1230	-800	-600	-1	-1	-1	-1	4	-800	-600	-1	-1	-1	-1	4
24525	1231	-800	-600	-1	-1	-1	-1	4	-800	-600	-1	-1	-1	-1	4
24545	1232	-800	-600	-1	-1	-1	-1	4	-800	-600	-1	-1	-1	-1	4
24565	1233	-800	-600	-1	-1	-1	-1	4	-800	-600	-1	-1	-1	-1	4
24585	1234	-800	-600	-1	-1	-1	-1	4	-800	-600	-1	-1	-1	-1	4
24605	1235	-800	-600	-1	-1	-1	-1	4	-800	-600	-1	-1	-1	-1	4
24625	1236	-800	-600	-1	-1	-1	-1	4	-800	-600	-1	-1	-1	-1	4
24645	1237	-800	-600	-1	-1	-1	-1	4	-800	-600	-1	-1	-1	-1	4
24665	1238	-800	-600	-1	-1	-1	-1	4	-800	-600	-1	-1	-1	-1	4
24685	1239	-800	-600	-1	-1	-1	-1	4	-800	-600	-1	-1	-1	-1	4
24705	1240	-800	-600	-1	-1	-1	-1	4	-800	-600	-1	-1	-1	-1	4
24724	1241	-800	-600	-1	-1	-1	-1	4	-800	-600	-1	-1	-1	-1	4
24744	1242	-800	-600	-1	-1	-1	-1	4	-800	-600	-1	-1	-1	-1	4
24764	1243	-800	-600	-1	-1	-1	-1	4	-800	-600	-1	-1	-1	-1	4
24784	1244	-800	-600	-1	-1	-1	-1	4	-800	-600	-1	-1	-1	-1	4
24804	1245	-800	-600	-1	-1	-1	-1	4	-800	-600	-1	-1	-1	-1	4
24824	1246	-800	-600	-1	-1	-1	-1	4	-800	-600	-1	-1	-1	-1	4
24844	1247	-800	-600	-1	-1	-1	-1	4	-800	-600	-1	-1	-1	-1	4
24864	1248	-800	-600	-1	-1	-1	-1	4	-800	-600	-1	-1	-1	-1	4
24884	1249	-800	-600	-1	-1	-1	-1	4	-800	-600	-1	-1	-1	-1	4
24904	1250	-800	-600	-1	-1	-1	-1	4	-800	-600	-1	-1	-1	-1	4
24924	1251	-800	-600	-1	-1	-1	-1	4	-800	-600	-1	-1	-1	-1	4
24944	1252	-800	-600	-1	-1	-1	-1	4	-800	-600	-1	-1	-1	-1	4
24964	1253	-800	-600	-1	-1	-1	-1	4	-800	-600	-1	-1	-1	-1	4
24984	1254	-800	-600	-1	-1	-1	-1	4	-800	-600	-1	-1	-1	-1	4
25004	1255	-800	-600	-1	-1	-1	-1	4	-800	-600	-1	-1	-1	-1	4
25023	1256	-800	-600	-1	-1	-1	-1	4	-800	-600	-1	-1	-1	-1	4
25043	1257	-800	-600	-1	-1	-1	-1	4	-800	-600	-1	-1	-1	-1	4
25063	1258	-800	-600	-1	-1	-1	-1	4	-800	-600	-1	-1	-1	-1	4
25083	1259	-800	-600	-1	-1	-1	-1	4	-800	-600	-1	-1	-1	-1	4
25103	1260	-800	-600	-1	-1	-1	-1	4	-800	-600	-1	-1	-1	-1	4
25123	1261	-800	-600	-1	-1	-1	-1	4	-800	-600	-1	-1	-1	-1	4
25143	1262	-800	-600	-1	-1	-1	-1	4	-800	-600	-1	-1	-1	-1	4
25163	1263	-800	-600	-1	-1	-1	-1	4	-800	-600	-1	-1	-1	-1	4
25183	1264	-800	-600	-1	-1	-1	-1	4	-800	-600	-1	-1	-1	-1	4
25203	1265	-800	-600	-1	-1	-1	-1	4	-800	-600	-1	-1	-1	-1	4
25223	1266	-800	-600	-1	-1	-1	-1	4	-800	-600	-1	-1	-1	-1	4
25243	1267	-800	-600	-1	-1	-1	-1	4	-800	-600	-1	-1	-1	-1	4
25263	1268	-800	-600	-1	-1	-1	-1	4	-800	-600	-1	-1	-1	-1	4
25283	1269	-800	-600	-1	-1	-1	-1	4	-800	-600	-1	-1	-1	-1	4
25302	1270	-800	-600	-1	-1	-1	-1	4	-800	-600	-1	-1	-1	-1	4
25323	1271	-800	-600	-1	-1	-1	-1	4	-800	-600	-1	-1	-1	-1	4
25342	1272	-800	-600	-1	-1	-1	-1	4	-800	-600	-1	-1	-1	-1	4
25362	1273	-800	-600	-1	-1	-1	-1	4	-800	-600	-1	-1	-1	-1	4
25382	1274	-800	-600	-1	-1	-1	-1	4	-800	-600	-1	-1	-1	-1	4
25402	1275	-800	-600	-1	-1	-1	-1	4	-800	-600	-1	-1	-1	-1	4
25422	1276	-800	-600	-1	-1	-1	-1	4	-800	-600	-1	-1	-1	-1	4
25442	1277	-800	-600	-1	-1	-1	-1	4	-800	-600	-1	-1	-1	-1	4
25462	1278	-800	-600	-1	-1	-1	-1	4	-800	-600	-1	-1	-1	-1	4
25482	1279	-800	-600	-1	-1	-1	-1	4	-800	-600	-1	-1	-1	-1	4
25502	1280	-800	-600	-1	-1	-1	-1	4	-800	-600	-1	-1	-1	-1	4
25522	1281	-800	-600	-1	-1	-1	-1	4	-800	-600	-1	-1	-1	-1	4
25542	1282	-800	-600	-1	-1	-1	-1	4	-800	-600	-1	-1	-1	-1	4
25562	1283	-800	-600	-1	-1	-1	-1	4	-800	-600	-1	-1	-1	-1	4
25582	1284	-800	-600	-1	-1	-1	-1	4	-800	-600	-1	-1	-1	-1	4
25602	1285	-800	-600	-1	-1	-1	-1	4	-800	-600	-1	-1	-1	-1	4
25621	1286	-800	-600	-1	-1	-1	-1	4	-800	-600	-1	-1	-1	-1	4
25642	1287	-800	-600	-1	-1	-1	-1	4	-800	-600	-1	-1	-1	-1	4
25661	1288	-800	-600	-1	-1	-1	-1	4	-800	-600	-1	-1	-1	-1	4
25682	1289	-800	-600	-1	-1	-1	-1	4	-800	-600	-1	-1	-1	-1	4
25701	1290	-800	-600	-1	-1	-1	-1	4	-800	-600	-1	-1	-1	-1	4
25722	1291	-800	-600	-1	-1	-1	-1	4	-800	-600	-1	-1	-1	-1	4
25741	1292	-800	-600	-1	-1	-1	-1	4	-800	-600	-1	-1	-1	-1	4
25762	1293	-800	-600	-1	-1	-1	-1	4	-800	-600	-1	-1	-1	-1	4
25781	1294	-800	-600	-1	-1	-1	-1	4	-800	-600	-1	-1	-1	-1	4
25802	1295	-800	-600	-1	-1	-1	-1	4	-800	-600	-1	-1	-1	-1	4
25821	1296	-800	-600	-1	-1	-1	-1	4	-800	-600	-1	-1	-1	-1	4
25842	1297	-800	-600	-1	-1	-1	-1	4	-800	-600	-1	-1	-1	-1	4
25861	1298	-800	-600	-1	-1	-1	-1	4	-800	-600	-1	-1	-1	-1	4
25882	1299	-800	-600	-1	-1	-1	-1	4	-800	-600	-1	-1	-1	-1	4
25900	1300	-800	-600	-1	-1	-1	-1	4	-800	-600	-1	-1	-1	-1	4
25922	1301	-800	-600	-1	-1	-1	-1	4	-800	-600	-1	-1	-1	-1	4
25940	1302	-800	-600	-1	-1	-1	-1	4	-800	-600	-1	-1	-1	-1	4
25962	1303	-800	-600	-1	-1	-1	-1	4	-800	-600	-1	-1	-1	-1	4
25980	1304	-800	-600	-1	-1	-1	-1	4	-800	-600	-1	-1	-1	-1	4
26002	1305	-800	-600	-1	-1	-1	-1	4	-800	-600	-1	-1	-1	-1	4
26020	1306	-800	-600	-1	-1	-1	-1	4	-800	-600	-1	-1	-1	-1	4
26042	1307	-800	-600	-1	-1	-1	-1	4	-800	-600	-1	-1	-1	-1	4
26060	1308	-800	-600	-1	-1	-1	-1	4	-800	-600	-1	-1	-1	-1	4
26082	1309	-800	-600	-1	-1	-1	-1	4	-800	-600	-1	-1	-1	-1	4
26100	1310	-800	-600	-1	-1	-1	-1	4	-800	-600	-1	-1	-1	-1	4
26122	1311	-800	-600	-1	-1	-1	-1	4	-800	-600	-1	-1	-1	-1	4
26140	1312	-800	-600	-1	-1	-1	-1	4	-800	-600	-1	-1	-1	-1	4
26162	1313	-800	-600	-1	-1	-1	-1	4	-800	-600	-1	-1	-1	-1	4
26180	1314	-800	-600	-1	-1	-1	-1	4	-800	-600	-1	-1	-1	-1	4
26202	1315	-800	-600	-1	-1	-1	-1	4	-800	-600	-1	-1	-1	-1	4
26219	1316	-800	-600	-1	-1	-1	-1	4	-800	-600	-1	-1	-1	-1	4
26239	1317	-800	-600	-1	-1	-1	-1	4	-800	-600	-1	-1	-1	-1	4
26259	1318	-800	-600	-1	-1	-1	-1	4	-800	-600	-1	-1	-1	-1	4
26279	1319	-800	-600	-1	-1	-1	-1	4	-800	-600	-1	-1	-1	-1	4
26299	1320	-800	-600	-1	-1	-1	-1	4	-800	-600	-1	-1	-1	-1	4
26319	1321	-800	-600	-1	-1	-1	-1	4	-800	-600	-1	-1	-1	-1	4
26339	1322	-800	-600	-1	-1	-1	-1	4	-800	-600	-1	-1	-1	-1	4
26359	1323	-800	-600	-1	-1	-1	-1	4	-800	-600	-1	-1	-1	-1	4
26379	1324	-800	-600	-1	-1	-1	-1	4	-800	-600	-1	-1	-1	-1	4
26399	1325	-800	-600	-1	-1	-1	-1	4	-800	-600	-1	-1	-1	-1	4
26419	1326	-800	-600	-1	-1	-1	-1	4	-800	-600	-1	-1	-1	-1	4
26439	1327	-800	-600	-1	-1	-1	-1	4	-800	-600	-1	-1	-1	-1	4
26459	1328	-800	-600	-1	-1	-1	-1	4	-800	-600	-1	-1	-1	-1	4
26479	1329	-800	-600	-1	-1	-1	-1	4	-800	-600	-1	-1	-1	-1	4
26499	1330	-800	-600	-1	-1	-1	-1	4	-800	-600	-1	-1	-1	-1	4
26519	1331	-800	-600	-1	-1	-1	-1	4	-800	-600	-1	-1	-1	-1	4
26538	1332	-800	-600	-1	-1	-1	-1	4	-800	-600	-1	-1	-1	-1	4
26558	1333	-800	-600	-1	-1	-1	-1	4	-800	-600	-1	-1	-1	-1	4
26578	1334	-800	-600	-1	-1	-1	-1	4	-800	-600	-1	-1	-1	-1	4
26598	1335	-800	-600	-1	-1	-1	-1	4	-800	-600	-1	-1	-1	-1	4
26618	1336	-800	-600	-1	-1	-1	-1	4	-800	-600	-1	-1	-1	-1	4
26638	1337	-800	-600	-1	-1	-1	-1	4	-800	-600	-1	-1	-1	-1	4
26658	1338	-800	-600	-1	-1	-1	-1	4	-800	-600	-1	-1	-1	-1	4
26678	1339	-800	-600	-1	-1	-1	-1	4	-800	-600	-1	-1	-1	-1	4
26698	1340	-800	-600	-1	-1	-1	-1	4	-800	-600	-1	-1	-1	-1	4
26718	1341	-800	-600	-1	-1	-1	-1	4	-800	-600	-1	-1	-1	-1	4
26738	1342	-800	-600	-1	-1	-1	-1	4	-800	-600	-1	-1	-1	-1	4
26758	1343	-800	-600	-1	-1	-1	-1	4	-800	-600	-1	-1	-1	-1	4
26778	1344	-800	-600	-1	-1	-1	-1	4	-800	-600	-1	-1	-1	-1	4
26798	1345	-800	-600	-1	-1	-1	-1	4	-800	-600	-1	-1	-1	-1	4
26818	1346	-800	-600	-1	-1	-1	-1	4	-800	-600	-1	-1	-1	-1	4
26837	1347	-800	-600	-1	-1	-1	-1	4	-800	-600	-1	-1	-1	-1	4
26857	1348	-800	-600	-1	-1	-1	-1	4	-800	-600	-1	-1	-1	-1	4
26877	1349	-800	-600	-1	-1	-1	-1	4	-800	-600	-1	-1	-1	-1	4
26897	1350	-800	-600	-1	-1	-1	-1	4	-800	-600	-1	-1	-1	-1	4
26917	1351	-800	-600	-1	-1	-1	-1	4	-800	-600	-1	-1	-1	-1	4
26937	1352	-800	-600	0,265	0,684	-1	-1	4	-800	-600	0,265	0,684	-1	-1	4
26957	1353	-800	-600	-1	-1	-1	-1	4	-800	-600	-1	-1	-1	-1	4
26977	1354	-800	-600	-1	-1	-1	-1	4	-800	-600	-1	-1	-1	-1	4
26997	1355	-800	-600	0,296	0,664	-1	-1	4	-800	-600	0,296	0,664	-1	-1	4
27017	1356	223	684	0,309	0,656	553,528	3,49	1	217	703	0,309	0,656	553,528	3,49	3
27037	1357	-800	-600	-1	-1	-1	-1	4	-800	-600	-1	-1	-1	-1	4
27057	1358	252	678	0,325	0,644	553,528	3,605	1	247	697	0,325	0,644	553,528	3,605	3
27077	1359	-800	-600	-1	-1	-1	-1	4	-800	-600	-1	-1	-1	-1	4
27097	1360	280	696	0,544	0,564	553,528	3,153	0	249	707	0,326	0,637	553,528	3,435	0
27117	1361	276	697	0,539	0,563	561,859	3,199	0	247	708	0,322	0,636	556,521	3,453	0
27136	1362	-800	-600	-1	-1	-1	-1	4	-800	-600	-1	-1	-1	-1	4
27156	1363	-800	-600	0,308	0,638	-1	-1	4	230	717	0,308	0,638	556,521	3,345	0
27176	1364	-800	-600	-1	-1	-1	-1	4	-800	-600	-1	-1	-1	-1	4
27196	1365	314	690	0,512	0,567	561,859	3,424	0	289	722	0,292	0,643	556,521	3,576	0
27216	1366	315	689	0,506	0,568	553,687	3,376	0	292	721	0,286	0,646	549,229	3,531	0
27236	1367	-800	-600	-1	-1	-1	-1	4	-800	-600	-1	-1	-1	-1	4
27256	1368	307	716	0,499	0,571	553,687	3,387	0	245	715	0,279	0,651	549,229	3,34	0
27276	1369	-800	-600	-1	-1	-1	-1	4	-800	-600	-1	-1	-1	-1	4
27296	1370	314	726	0,497	0,571	553,687	3,34	0	248	715	0,277	0,653	549,229	3,314	0
27316	1371	314	726	0,497	0,571	552,577	3,334	0	248	715	0,278	0,652	549,177	3,313	0
27336	1372	-800	-600	-1	-1	-1	-1	4	-800	-600	-1	-1	-1	-1	4
27356	1373	293	645	0,499	0,566	552,577	3,537	0	312	669	0,279	0,647	549,177	3,467	0
27376	1374	-800	-600	0,281	0,642	-1	-1	4	324	391	0,281	0,642	549,177	3,217	0
27395	1375	298	274	0,5	0,559	552,577	3,451	0	305	263	0,282	0,638	549,177	3,384	0
27415	1376	297	273	0,501	0,559	553,284	3,455	0	303	74	0,282	0,636	551,967	3,289	0
27436	1377	300	191	0,502	0,559	553,284	3,055	0	-800	-600	0,502	0,559	-1	-1	4
27455	1378	296	239	0,504	0,557	553,284	3,312	0	305	270	0,284	0,63	551,967	3,564	0
27475	1379	-800	-600	-1	-1	-1	-1	4	-800	-600	-1	-1	-1	-1	4
27495	1380	292	231	0,51	0,554	553,284	3,373	0	285	267	0,289	0,623	551,967	3,492	0	44	304	248
27515	1381	290	228	0,513	0,553	554,56	3,411	0	283	264	0,292	0,621	553,992	3,504	0	44	304	248
27535	1382	305	232	0,515	0,551	554,56	3,509	0	308	253	0,294	0,619	553,992	3,778	0	44	304	248
27555	1383	311	240	0,517	0,55	554,56	3,454	0	309	245	0,296	0,618	553,992	3,655	0	44	304	248
27575	1384	311	264	0,518	0,55	554,56	3,437	0	300	255	0,297	0,617	553,992	3,513	0	44	304	248
27595	1385	299	235	0,518	0,549	554,56	3,468	0	289	244	0,297	0,617	553,992	3,521	0	44	304	248
27615	1386	299	242	0,518	0,549	557,422	3,484	0	286	247	0,297	0,616	553,574	3,527	0	44	304	248
27635	1387	303	254	0,518	0,549	557,422	3,372	0	292	234	0,297	0,616	553,574	3,624	0	44	304	248
27655	1388	314	247	0,518	0,549	557,422	3,396	0	318	270	0,296	0,617	553,574	3,564	0	44	304	248
27675	1389	314	233	0,517	0,549	557,422	3,606	0	283	249	0,296	0,617	553,574	3,483	0	44	304	248
27695	1390	308	240	0,516	0,549	557,422	3,413	0	307	262	0,295	0,618	553,574	3,449	0	44	304	248
27715	1391	314	235	0,516	0,549	556,117	3,481	0	313	255	0,295	0,618	552,489	3,409	0	44	304	248
27734	1392	306	237	0,516	0,549	556,117	3,464	0	316	288	0,295	0,619	552,489	3,693	0	44	304	248
27754	1393	308	246	0,516	0,549	556,117	3,461	0	299	250	0,295	0,619	552,489	3,678	0	44	304	248
27774	1394	317	242	0,516	0,55	556,117	3,409	0	320	266	0,295	0,619	552,489	3,577	0	44	304	248
27794	1395	434	308	0,515	0,551	556,117	3,474	0	419	307	0,294	0,62	552,489	3,456	0	45	443	310
27814	1396	451	313	0,515	0,551	559,846	3,483	0	423	292	0,294	0,621	553,836	3,412	0	45	443	310
27834	1397	415	321	0,515	0,551	559,846	3,674	0	441	322	0,295	0,621	553,836	3,723	0	45	443	310
27854	1398	445	305	0,515	0,552	559,846	3,478	0	441	335	0,295	0,622	553,836	3,63	0	45	443	310
27874	1399	457	287	0,515	0,552	559,846	3,602	0	445	309	0,295	0,622	553,836	3,601	0	45	443	310
27894	1400	456	298	0,515	0,553	559,846	3,69	0	452	312	0,295	0,623	553,836	3,708	0	45	443	310
27914	1401	455	290	0,516	0,554	559,986	3,625	0	453	314	0,295	0,625	554,134	3,655	0	45	443	310
27934	1402	458	308	0,516	0,556	559,986	3,455	0	430	295	0,295	0,626	554,134	3,661	0	45	443	310
27954	1403	438	293	0,516	0,557	559,986	3,403	0	454	364	0,295	0,628	554,134	3,758	0	45	443	310
27974	1404	446	302	0,516	0,558	559,986	3,435	0	428	332	0,295	0,629	554,134	3,742	0	45	443	310
27994	1405	444	275	0,516	0,559	559,986	3,439	0	417	279	0,295	0,629	554,134	3,564	0
28013	1406	443	274	0,516	0,56	558,279	3,432	0	422	306	0,294	0,63	552,752	3,592	0
28033	1407	450	298	0,515	0,56	558,279	3,416	0	440	323	0,294	0,63	552,752	3,728	0
28053	1408	443	290	0,515	0,561	558,279	3,633	0	429	317	0,294	0,631	552,752	3,576	0
28073	1409	428	301	0,515	0,562	558,279	3,556	0	443	308	0,294	0,631	552,752	3,474	0
28093	1410	451	347	0,516	0,562	558,279	3,473	0	432	322	0,294	0,632	552,752	3,615	0
28113	1411	444	351	0,516	0,563	557,243	3,56	0	437	317	0,295	0,632	552,862	3,595	0
28133	1412	418	293	0,517	0,563	557,243	3,674	0	435	328	0,295	0,631	552,862	3,646	0
28153	1413	463	336	0,518	0,563	557,243	3,434	0	433	340	0,296	0,631	552,862	3,608	0
28173	1414	447	299	0,518	0,563	557,243	3,45	0	441	275	0,297	0,63	552,862	3,613	0
28193	1415	450	328	0,519	0,563	557,243	3,406	0	426	300	0,297	0,63	552,862	3,573	0
28213	1416	453	312	0,52	0,563	558,333	3,408	0	427	286	0,298	0,629	553,261	3,566	0
28233	1417	457	314	0,521	0,562	558,333	3,413	0	427	324	0,299	0,629	553,261	3,498	0
28253	1418	444	266	0,521	0,562	558,333	3,484	0	444	325	0,299	0,628	553,261	3,543	0
28273	1419	431	252	0,521	0,561	558,333	3,439	0	437	268	0,3	0,627	553,261	3,405	0
28293	1420	420	149	0,521	0,56	558,333	3,47	0	426	149	0,301	0,625	553,261	3,541	0	46	416	127
28312	1421	405	118	0,522	0,56	552,187	3,415	0	436	132	0,301	0,624	547,018	3,456	0	46	416	127
28332	1422	421	127	0,522	0,56	552,187	3,178	0	413	134	0,301	0,624	547,018	3,526	0	46	416	127
28352	1423	419	137	0,522	0,56	552,187	3,248	0	407	137	0,3	0,624	547,018	3,43	0	46	416	127
28372	1424	414	152	0,522	0,559	552,187	3,478	0	426	142	0,3	0,623	547,018	3,52	0	46	416	127
28392	1425	408	135	0,522	0,559	552,187	3,402	0	410	123	0,3	0,623	547,018	3,332	0	46	416	127
28412	1426	405	138	0,522	0,559	552,788	3,517	0	418	124	0,3	0,622	547,659	3,333	0	46	416	127
28432	1427	414	145	0,522	0,559	552,788	3,38	0	422	134	0,3	0,623	547,659	3,476	0	46	416	127
28452	1428	397	130	0,523	0,56	552,788	3,306	0	423	119	0,3	0,623	547,659	3,635	0	46	416	127
28472	1429	432	126	0,523	0,56	552,788	3,226	0	409	112	0,3	0,623	547,659	3,478	0	46	416	127
28492	1430	400	111	0,523	0,56	552,788	3,863	0	424	140	0,301	0,622	547,659	3,503	0	46	416	127
28512	1431	413	105	0,523	0,56	551,786	3,839	0	421	132	0,301	0,622	546,718	3,54	0	46	416	127
28532	1432	424	145	0,524	0,559	551,786	3,204	0	441	127	0,301	0,622	546,718	3,707	0	46	416	127
28552	1433	414	143	0,524	0,559	551,786	3,329	0	425	102	0,301	0,622	546,718	3,809	0	46	416	127
28572	1434	428	137	0,524	0,56	551,786	3,325	0	420	118	0,302	0,622	546,718	3,624	0	46	416	127
28591	1435	405	134	0,524	0,56	551,786	3,194	0	414	116	0,302	0,622	546,718	3,749	0	46	416	127
28611	1436	407	129	0,525	0,56	552,608	3,26	0	409	114	0,302	0,622	546,74	3,757	0	46	416	127
28631	1437	412	134	0,525	0,56	552,608	3,266	0	409	106	0,303	0,622	546,74	3,818	0	46	416	127
28651	1438	415	114	0,525	0,56	552,608	3,63	0	425	121	0,303	0,622	546,74	3,573	0	46	416	127
28671	1439	-800	-600	0,303	0,622	-1	-1	4	426	116	0,303	0,622	546,74	3,49	0	46	416	127
28691	1440	429	227	0,525	0,563	552,608	3,639	0	405	247	0,304	0,624	546,74	3,768	0
28711	1441	428	215	0,525	0,564	560,549	3,69	0	409	253	0,304	0,626	554,837	3,672	0
28731	1442	415	381	0,525	0,565	560,549	3,7	0	428	489	0,304	0,626	554,837	4,48	0
28751	1443	405	282	0,525	0,565	560,549	3,349	0	433	407	0,304	0,627	554,837	3,881	0
28771	1444	-800	-600	0,304	0,627	-1	-1	4	403	419	0,304	0,627	554,837	3,691	0
28791	1445	406	371	0,525	0,566	560,549	3,35	0	375	345	0,303	0,627	554,837	3,622	0	47	396	343
28811	1446	406	370	0,525	0,566	561,315	3,354	0	366	331	0,303	0,627	553,007	3,541	0	47	396	343
28831	1447	397	365	0,526	0,566	561,315	3,325	0	402	346	0,303	0,627	553,007	3,551	0	47	396	343
28851	1448	419	358	0,526	0,565	561,315	3,223	0	388	338	0,303	0,627	553,007	3,364	0	47	396	343
28871	1449	402	312	0,526	0,565	561,315	3,432	0	404	377	0,303	0,627	553,007	3,477	0	47	396	343
28891	1450	401	326	0,526	0,565	561,315	3,201	0	401	347	0,304	0,626	553,007	3,45	0	47	396	343
28911	1451	405	309	0,526	0,565	560,376	3,257	0	397	351	0,304	0,626	554,507	3,431	0	47	396	343
28930	1452	411	340	0,526	0,565	560,376	3,557	0	356	339	0,304	0,626	554,507	3,523	0	47	396	343
28950	1453	391	335	0,526	0,565	560,376	3,527	0	402	349	0,304	0,627	554,507	3,499	0	47	396	343
28970	1454	413	356	0,526	0,565	560,376	3,527	0	402	418	0,304	0,627	554,507	3,735	0
28990	1455	402	361	0,526	0,565	560,376	3,482	0	399	369	0,304	0,627	554,507	3,604	0
29010	1456	411	367	0,526	0,565	560,187	3,466	0	398	394	0,303	0,627	553,59	3,652	0
29030	1457	407	369	0,526	0,565	560,187	3,586	0	393	352	0,303	0,627	553,59	3,702	0
29050	1458	402	317	0,526	0,565	560,187	3,303	0	381	358	0,303	0,627	553,59	3,637	0
29070	1459	409	389	0,526	0,565	560,187	3,498	0	402	421	0,303	0,627	553,59	3,73	0
29090	1460	395	344	0,526	0,566	560,187	3,578	0	398	398	0,303	0,627	553,59	3,73	0	48	399	382
29110	1461	395	334	0,526	0,566	560,413	3,486	0	397	421	0,303	0,627	553,849	3,732	0	48	399	382
29130	1462	408	363	0,526	0,566	560,413	3,593	0	405	380	0,303	0,627	553,849	3,669	0	48	399	382
29150	1463	420	425	0,526	0,566	560,413	3,971	0	404	349	0,304	0,627	553,849	3,598	0	48	399	382
29170	1464	387	343	0,526	0,566	560,413	3,628	0	411	419	0,304	0,627	553,849	3,869	0	48	399	382
29189	1465	402	350	0,527	0,566	560,413	3,575	0	393	405	0,304	0,627	553,849	3,799	0	48	399	382
29209	1466	399	358	0,527	0,566	560,78	3,679	0	394	408	0,304	0,627	554,362	3,845	0	48	399	382
29229	1467	386	408	0,527	0,566	560,78	3,668	0	398	359	0,305	0,627	554,362	3,618	0	48	399	382
29249	1468	389	375	0,527	0,567	560,78	3,632	0	404	428	0,305	0,627	554,362	3,94	0	48	399	382
29269	1469	388	373	0,527	0,567	560,78	3,644	0	391	350	0,305	0,627	554,362	3,716	0
29289	1470	390	424	0,527	0,567	560,78	3,755	0	384	443	0,305	0,627	554,362	4,04	0
29309	1471	390	408	0,527	0,567	561,279	3,75	0	384	421	0,304	0,628	554,866	4,002	0
29329	1472	462	404	0,526	0,567	561,279	3,531	0	452	378	0,303	0,628	554,866	3,579	0	49	472	390
29349	1473	472	389	0,525	0,567	561,279	3,61	0	464	387	0,303	0,628	554,866	3,626	0	49	472	390
29369	1474	478	380	0,525	0,567	561,279	3,415	0	468	392	0,303	0,628	554,866	3,734	0	49	472	390
29389	1475	459	380	0,525	0,567	561,279	3,489	0	471	374	0,303	0,628	554,866	3,686	0	49	472	390
29409	1476	465	379	0,525	0,567	561,508	3,478	0	474	381	0,303	0,628	552,836	3,729	0	49	472	390
29429	1477	490	376	0,525	0,567	561,508	3,393	0	480	411	0,303	0,628	552,836	3,843	0	49	472	390
29449	1478	475	419	0,526	0,567	561,508	3,789	0	470	421	0,303	0,628	552,836	3,548	0	49	472	390
29469	1479	486	352	0,526	0,567	561,508	3,375	0	501	440	0,304	0,628	552,836	3,931	0
29489	1480	446	447	0,526	0,567	561,508	3,681	0	423	462	0,304	0,628	552,836	3,968	0
29508	1481	440	433	0,527	0,567	561,4	3,507	0	421	476	0,304	0,628	552,602	4,005	0
29528	1482	485	388	0,527	0,567	561,4	3,249	0	460	439	0,305	0,628	552,602	3,527	0
29548	1483	444	446	0,527	0,567	561,4	3,682	0	476	400	0,305	0,628	552,602	3,565	0
29568	1484	492	379	0,527	0,567	561,4	3,388	0	472	416	0,305	0,628	552,602	3,49	0
29588	1485	498	372	0,527	0,567	561,4	3,307	0	487	387	0,305	0,628	552,602	3,475	0
29608	1486	491	383	0,527	0,568	561,719	3,456	0	488	386	0,305	0,628	554,477	3,472	0
29628	1487	466	334	0,527	0,568	561,719	3,372	0	475	388	0,305	0,629	554,477	3,336	0
29648	1488	461	402	0,527	0,568	561,719	3,44	0	479	407	0,305	0,629	554,477	3,453	0
29668	1489	469	427	0,527	0,568	561,719	3,317	0	476	408	0,305	0,629	554,477	3,403	0
29688	1490	470	392	0,528	0,567	561,719	3,281	0	472	416	0,305	0,629	554,477	3,321	0
29708	1491	469	396	0,528	0,568	562,08	3,279	0	473	420	0,306	0,629	554,334	3,364	0
29728	1492	463	366	0,528	0,568	562,08	3,531	0	468	413	0,306	0,629	554,334	3,503	0
29748	1493	465	421	0,528	0,568	562,08	3,392	0	456	432	0,306	0,629	554,334	3,607	0
29768	1494	459	372	0,529	0,568	562,08	3,235	0	467	400	0,307	0,629	554,334	3,32	0	50	467	414
29787	1495	479	404	0,529	0,567	562,08	3,302	0	445	414	0,307	0,629	554,334	3,39	0	50	467	414
29807	1496	479	383	0,529	0,567	561,003	3,214	0	446	417	0,307	0,629	552,862	3,352	0	50	467	414
29827	1497	473	419	0,529	0,568	561,003	3,215	0	435	373	0,307	0,629	552,862	3,35	0	50	467	414
29847	1498	478	381	0,529	0,567	561,003	3,162	0	464	418	0,307	0,629	552,862	3,497	0	50	467	414
29867	1499	493	392	0,529	0,567	561,003	3,394	0	459	405	0,307	0,629	552,862	3,495	0	50	467	414
29887	1500	464	428	0,529	0,567	561,003	3,435	0	488	420	0,307	0,629	552,862	3,421	0	50	467	414
29907	1501	470	412	0,529	0,567	561,771	3,48	0	494	415	0,307	0,629	554,238	3,507	0	50	467	414
29927	1502	479	440	0,529	0,567	561,771	3,467	0	466	437	0,307	0,629	554,238	3,339	0	50	467	414
29947	1503	464	473	0,529	0,567	561,771	3,672	0	442	432	0,307	0,629	554,238	3,426	0	50	467	414
29967	1504	467	425	0,529	0,567	561,771	3,316	0	479	395	0,307	0,628	554,238	3,354	0
29987	1505	475	418	0,529	0,567	561,771	3,429	0	476	450	0,307	0,628	554,238	3,464	0
30007	1506	467	410	0,529	0,567	561,893	3,44	0	475	440	0,307	0,628	552,871	3,445	0
30027	1507	461	407	0,529	0,567	561,893	3,357	0	463	420	0,307	0,629	552,871	3,495	0
30047	1508	460	424	0,529	0,567	561,893	3,395	0	474	392	0,307	0,629	552,871	3,37	0
30067	1509	494	371	0,529	0,567	561,893	3,411	0	493	395	0,307	0,628	552,871	3,298	0
30087	1510	454	410	0,529	0,566	561,893	3,41	0	468	420	0,307	0,628	552,871	3,388	0
30106	1511	462	407	0,528	0,565	560,434	3,4	0	479	406	0,307	0,626	553,537	3,374	0
30126	1512	489	294	0,528	0,565	560,434	3,337	0	477	264	0,307	0,626	553,537	3,529	0
30146	1513	491	282	0,528	0,564	560,434	3,397	0	483	230	0,307	0,626	553,537	3,434	0
30166	1514	522	290	0,528	0,564	560,434	3,077	0	480	281	0,307	0,626	553,537	3,549	0
30186	1515	498	258	0,528	0,564	560,434	3,217	0	477	268	0,306	0,626	553,537	3,621	0
30206	1516	507	255	0,528	0,564	559,214	3,151	0	478	265	0,306	0,626	552,665	3,605	0
30226	1517	493	300	0,528	0,564	559,214	3,247	0	488	331	0,307	0,626	552,665	3,576	0
30246	1518	514	222	0,528	0,565	559,214	3,128	0	490	247	0,307	0,626	552,665	3,456	0
30266	1519	498	307	0,529	0,565	559,214	3,273	0	489	263	0,307	0,626	552,665	3,551	0
30286	1520	517	270	0,529	0,565	559,214	3,265	0	502	287	0,307	0,626	552,665	3,42	0
30306	1521	512	247	0,529	0,565	561,604	3,256	0	504	244	0,307	0,626	553,684	3,446	0	51	497	264
30326	1522	499	280	0,529	0,564	561,604	3,154	0	471	237	0,306	0,626	553,684	3,492	0	51	497	264
30346	1523	478	272	0,528	0,565	561,604	3,224	0	505	298	0,306	0,626	553,684	3,488	0	51	497	264
30366	1524	498	270	0,528	0,564	561,604	3,247	0	484	291	0,306	0,626	553,684	3,24	0	51	497	264
30386	1525	513	268	0,528	0,564	561,604	3,39	0	489	275	0,306	0,626	553,684	3,563	0	51	497	264
30405	1526	508	266	0,528	0,564	562,043	3,453	0	495	266	0,306	0,626	552,455	3,497	0	51	497	264
30425	1527	528	222	0,528	0,564	562,043	2,978	0	491	271	0,306	0,626	552,455	3,368	0	51	497	264
30445	1528	496	239	0,528	0,565	562,043	3,085	0	511	239	0,305	0,626	552,455	3,537	0	51	497	264
30465	1529	507	278	0,528	0,565	562,043	3,271	0	492	262	0,305	0,626	552,455	3,226	0
30485	1530	550	210	0,528	0,565	562,043	3,026	0	505	272	0,305	0,626	552,455	3,453	0
30505	1531	537	229	0,528	0,565	560,605	3,123	0	496	262	0,305	0,626	553,021	3,47	0
30525	1532	502	294	0,528	0,565	560,605	3,144	0	493	279	0,306	0,627	553,021	3,267	0
30545	1533	442	247	0,529	0,565	560,605	3,424	0	444	248	0,306	0,626	553,021	3,43	0
30565	1534	445	258	0,529	0,565	560,605	3,252	0	453	254	0,307	0,626	553,021	3,216	0
30585	1535	463	247	0,529	0,565	560,605	3,186	0	465	282	0,307	0,627	553,021	3,405	0
30605	1536	471	249	0,529	0,565	561,381	3,291	0	440	268	0,306	0,627	553,535	3,329	0
30625	1537	500	203	0,528	0,565	561,381	2,936	0	448	255	0,306	0,627	553,535	3,374	0
30645	1538	421	302	0,528	0,566	561,381	3,6	0	440	271	0,306	0,627	553,535	3,313	0
30665	1539	452	264	0,528	0,566	561,381	3,135	0	436	249	0,306	0,627	553,535	3,387	0
30684	1540	435	253	0,528	0,566	561,381	3,229	0	442	250	0,306	0,627	553,535	3,383	0
30704	1541	451	242	0,528	0,566	560,797	3,319	0	442	253	0,306	0,627	551,591	3,361	0
30724	1542	439	256	0,528	0,566	560,797	3,281	0	443	260	0,306	0,627	551,591	3,28	0
30744	1543	461	275	0,528	0,566	560,797	3,051	0	458	273	0,306	0,627	551,591	3,31	0
30764	1544	434	191	0,529	0,565	560,797	3,314	0	456	193	0,307	0,626	551,591	3,27	0
30784	1545	403	155	0,529	0,565	560,797	3,275	0	403	140	0,308	0,626	551,591	3,325	0
30804	1546	405	146	0,529	0,565	554,642	3,191	0	405	120	0,308	0,626	549,541	3,305	0
30824	1547	411	170	0,53	0,565	554,642	2,987	0	424	170	0,308	0,626	549,541	3,236	0	52	412	162
30844	1548	420	160	0,53	0,565	554,642	2,914	0	411	172	0,308	0,626	549,541	3,122	0	52	412	162
30864	1549	418	169	0,53	0,565	554,642	3,036	0	382	149	0,308	0,626	549,541	3,327	0	52	412	162
30884	1550	406	163	0,53	0,565	554,642	2,981	0	404	151	0,307	0,626	549,541	3,312	0	52	412	162
30904	1551	409	168	0,53	0,565	554,044	2,972	0	390	153	0,307	0,626	549,301	3,295	0	52	412	162
30924	1552	415	171	0,53	0,565	554,044	3,152	0	420	160	0,307	0,625	549,301	3,096	0	52	412	162
30944	1553	425	171	0,53	0,565	554,044	2,922	0	420	157	0,307	0,625	549,301	3,33	0	52	412	162
30964	1554	433	164	0,53	0,565	554,044	2,909	0	404	166	0,308	0,625	549,301	3,212	0	52	412	162
30983	1555	410	162	0,53	0,565	554,044	3,03	0	421	155	0,308	0,625	549,301	3,189	0	52	412	162
31003	1556	416	158	0,531	0,565	554,942	2,905	0	417	157	0,308	0,625	549,44	3,167	0	52	412	162
31023	1557	421	148	0,532	0,565	554,942	3,035	0	426	172	0,309	0,624	549,44	3,265	0	52	412	162
31043	1558	414	171	0,534	0,566	554,942	3,038	0	417	173	0,311	0,623	549,44	3,11	0	52	412	162
31063	1559	409	166	0,537	0,567	554,942	3,002	0	399	166	0,314	0,62	549,44	3,233	0	52	412	162
31083	1560	407	164	0,544	0,566	554,942	3,003	0	405	168	0,321	0,614	549,44	3,24	0	52	412	162
31103	1561	-800	-600	-1	-1	-1	-1	4	-800	-600	-1	-1	-1	-1	4
31123	1562	-800	-600	-1	-1	-1	-1	4	-800	-600	-1	-1	-1	-1	4
31143	1563	-800	-600	-1	-1	-1	-1	4	-800	-600	-1	-1	-1	-1	4
31163	1564	-800	-600	-1	-1	-1	-1	4	-800	-600	-1	-1	-1	-1	4
31183	1565	-800	-600	-1	-1	-1	-1	4	-800	-600	-1	-1	-1	-1	4
31203	1566	-800	-600	-1	-1	-1	-1	4	-800	-600	-1	-1	-1	-1	4
31223	1567	-800	-600	-1	-1	-1	-1	4	-800	-600	-1	-1	-1	-1	4
31243	1568	-800	-600	-1	-1	-1	-1	4	-800	-600	-1	-1	-1	-1	4
31263	1569	-800	-600	-1	-1	-1	-1	4	-800	-600	-1	-1	-1	-1	4
31283	1570	-800	-600	-1	-1	-1	-1	4	-800	-600	-1	-1	-1	-1	4
31302	1571	-800	-600	-1	-1	-1	-1	4	-800	-600	-1	-1	-1	-1	4
31322	1572	-800	-600	-1	-1	-1	-1	4	-800	-600	-1	-1	-1	-1	4
31342	1573	-800	-600	-1	-1	-1	-1	4	-800	-600	-1	-1	-1	-1	4
31362	1574	-800	-600	-1	-1	-1	-1	4	-800	-600	-1	-1	-1	-1	4
31382	1575	-800	-600	-1	-1	-1	-1	4	-800	-600	-1	-1	-1	-1	4
31402	1576	-800	-600	-1	-1	-1	-1	4	-800	-600	-1	-1	-1	-1	4
31422	1577	-800	-600	-1	-1	-1	-1	4	-800	-600	-1	-1	-1	-1	4
31442	1578	-800	-600	-1	-1	-1	-1	4	-800	-600	-1	-1	-1	-1	4
31462	1579	-800	-600	-1	-1	-1	-1	4	-800	-600	-1	-1	-1	-1	4
31482	1580	-800	-600	-1	-1	-1	-1	4	-800	-600	-1	-1	-1	-1	4
31502	1581	-800	-600	-1	-1	-1	-1	4	-800	-600	-1	-1	-1	-1	4
31522	1582	-800	-600	-1	-1	-1	-1	4	-800	-600	-1	-1	-1	-1	4
31542	1583	-800	-600	-1	-1	-1	-1	4	-800	-600	-1	-1	-1	-1	4
31562	1584	-800	-600	-1	-1	-1	-1	4	-800	-600	-1	-1	-1	-1	4
31582	1585	-800	-600	-1	-1	-1	-1	4	-800	-600	-1	-1	-1	-1	4
31602	1586	-800	-600	-1	-1	-1	-1	4	-800	-600	-1	-1	-1	-1	4
31621	1587	-800	-600	-1	-1	-1	-1	4	-800	-600	-1	-1	-1	-1	4
31642	1588	-800	-600	-1	-1	-1	-1	4	-800	-600	-1	-1	-1	-1	4
31661	1589	-800	-600	-1	-1	-1	-1	4	-800	-600	-1	-1	-1	-1	4
31682	1590	-800	-600	-1	-1	-1	-1	4	-800	-600	-1	-1	-1	-1	4
31701	1591	-800	-600	-1	-1	-1	-1	4	-800	-600	-1	-1	-1	-1	4
31723	1592	-800	-600	-1	-1	-1	-1	4	-800	-600	-1	-1	-1	-1	4
31741	1593	-800	-600	-1	-1	-1	-1	4	-800	-600	-1	-1	-1	-1	4
31762	1594	-800	-600	-1	-1	-1	-1	4	-800	-600	-1	-1	-1	-1	4
31781	1595	-800	-600	-1	-1	-1	-1	4	-800	-600	-1	-1	-1	-1	4
31802	1596	-800	-600	-1	-1	-1	-1	4	-800	-600	-1	-1	-1	-1	4
31821	1597	-800	-600	-1	-1	-1	-1	4	-800	-600	-1	-1	-1	-1	4
31842	1598	-800	-600	-1	-1	-1	-1	4	-800	-600	-1	-1	-1	-1	4
31861	1599	-800	-600	-1	-1	-1	-1	4	-800	-600	-1	-1	-1	-1	4
31882	1600	-800	-600	-1	-1	-1	-1	4	-800	-600	-1	-1	-1	-1	4
31900	1601	-800	-600	-1	-1	-1	-1	4	-800	-600	-1	-1	-1	-1	4
31922	1602	-800	-600	-1	-1	-1	-1	4	-800	-600	-1	-1	-1	-1	4
31940	1603	-800	-600	-1	-1	-1	-1	4	-800	-600	-1	-1	-1	-1	4
31962	1604	-800	-600	-1	-1	-1	-1	4	-800	-600	-1	-1	-1	-1	4
31980	1605	-800	-600	-1	-1	-1	-1	4	-800	-600	-1	-1	-1	-1	4
32002	1606	-800	-600	-1	-1	-1	-1	4	-800	-600	-1	-1	-1	-1	4
32020	1607	-800	-600	-1	-1	-1	-1	4	-800	-600	-1	-1	-1	-1	4
32042	1608	-800	-600	-1	-1	-1	-1	4	-800	-600	-1	-1	-1	-1	4
32060	1609	-800	-600	-1	-1	-1	-1	4	-800	-600	-1	-1	-1	-1	4
32080	1610	-800	-600	-1	-1	-1	-1	4	-800	-600	-1	-1	-1	-1	4
32100	1611	-800	-600	-1	-1	-1	-1	4	-800	-600	-1	-1	-1	-1	4
32120	1612	-800	-600	-1	-1	-1	-1	4	-800	-600	-1	-1	-1	-1	4
32140	1613	-800	-600	-1	-1	-1	-1	4	-800	-600	-1	-1	-1	-1	4
32160	1614	-800	-600	-1	-1	-1	-1	4	-800	-600	-1	-1	-1	-1	4
32180	1615	-800	-600	-1	-1	-1	-1	4	-800	-600	-1	-1	-1	-1	4
32199	1616	-800	-600	-1	-1	-1	-1	4	-800	-600	-1	-1	-1	-1	4
32219	1617	-800	-600	-1	-1	-1	-1	4	-800	-600	-1	-1	-1	-1	4
32239	1618	-800	-600	-1	-1	-1	-1	4	-800	-600	-1	-1	-1	-1	4
32259	1619	-800	-600	-1	-1	-1	-1	4	-800	-600	-1	-1	-1	-1	4
32279	1620	-800	-600	-1	-1	-1	-1	4	-800	-600	-1	-1	-1	-1	4
32299	1621	-800	-600	-1	-1	-1	-1	4	-800	-600	-1	-1	-1	-1	4
32319	1622	-800	-600	-1	-1	-1	-1	4	-800	-600	-1	-1	-1	-1	4
32339	1623	-800	-600	-1	-1	-1	-1	4	-800	-600	-1	-1	-1	-1	4
32359	1624	-800	-600	-1	-1	-1	-1	4	-800	-600	-1	-1	-1	-1	4
32379	1625	-800	-600	-1	-1	-1	-1	4	-800	-600	-1	-1	-1	-1	4
32399	1626	-800	-600	-1	-1	-1	-1	4	-800	-600	-1	-1	-1	-1	4
32419	1627	-800	-600	-1	-1	-1	-1	4	-800	-600	-1	-1	-1	-1	4
32439	1628	-800	-600	-1	-1	-1	-1	4	-800	-600	-1	-1	-1	-1	4
32459	1629	-800	-600	-1	-1	-1	-1	4	-800	-600	-1	-1	-1	-1	4
32478	1630	-800	-600	-1	-1	-1	-1	4	-800	-600	-1	-1	-1	-1	4
32498	1631	-800	-600	-1	-1	-1	-1	4	-800	-600	-1	-1	-1	-1	4
32518	1632	-800	-600	-1	-1	-1	-1	4	-800	-600	-1	-1	-1	-1	4
32538	1633	-800	-600	-1	-1	-1	-1	4	-800	-600	-1	-1	-1	-1	4
32558	1634	-800	-600	-1	-1	-1	-1	4	-800	-600	-1	-1	-1	-1	4
32578	1635	-800	-600	-1	-1	-1	-1	4	-800	-600	-1	-1	-1	-1	4
32598	1636	-800	-600	-1	-1	-1	-1	4	-800	-600	-1	-1	-1	-1	4
32618	1637	-800	-600	-1	-1	-1	-1	4	-800	-600	-1	-1	-1	-1	4
32638	1638	-800	-600	-1	-1	-1	-1	4	-800	-600	-1	-1	-1	-1	4
32658	1639	-800	-600	-1	-1	-1	-1	4	-800	-600	-1	-1	-1	-1	4
32678	1640	-800	-600	-1	-1	-1	-1	4	-800	-600	-1	-1	-1	-1	4
32698	1641	-800	-600	-1	-1	-1	-1	4	-800	-600	-1	-1	-1	-1	4
32718	1642	-800	-600	-1	-1	-1	-1	4	-800	-600	-1	-1	-1	-1	4
32738	1643	-800	-600	-1	-1	-1	-1	4	-800	-600	-1	-1	-1	-1	4
32758	1644	-800	-600	-1	-1	-1	-1	4	-800	-600	-1	-1	-1	-1	4
32778	1645	-800	-600	-1	-1	-1	-1	4	-800	-600	-1	-1	-1	-1	4
32797	1646	-800	-600	-1	-1	-1	-1	4	-800	-600	-1	-1	-1	-1	4
32817	1647	-800	-600	-1	-1	-1	-1	4	-800	-600	-1	-1	-1	-1	4
32837	1648	-800	-600	-1	-1	-1	-1	4	-800	-600	-1	-1	-1	-1	4
32857	1649	-800	-600	-1	-1	-1	-1	4	-800	-600	-1	-1	-1	-1	4
32877	1650	-800	-600	-1	-1	-1	-1	4	-800	-600	-1	-1	-1	-1	4
32897	1651	-800	-600	-1	-1	-1	-1	4	-800	-600	-1	-1	-1	-1	4
32917	1652	-800	-600	-1	-1	-1	-1	4	-800	-600	-1	-1	-1	-1	4
32937	1653	-800	-600	-1	-1	-1	-1	4	-800	-600	-1	-1	-1	-1	4
32957	1654	-800	-600	-1	-1	-1	-1	4	-800	-600	-1	-1	-1	-1	4
32977	1655	-800	-600	-1	-1	-1	-1	4	-800	-600	-1	-1	-1	-1	4
32997	1656	-800	-600	-1	-1	-1	-1	4	-800	-600	-1	-1	-1	-1	4
33017	1657	-800	-600	-1	-1	-1	-1	4	-800	-600	-1	-1	-1	-1	4
33037	1658	-800	-600	-1	-1	-1	-1	4	-800	-600	-1	-1	-1	-1	4
33056	1659	-800	-600	-1	-1	-1	-1	4	-800	-600	-1	-1	-1	-1	4
33076	1660	-800	-600	-1	-1	-1	-1	4	-800	-600	-1	-1	-1	-1	4
33096	1661	-800	-600	-1	-1	-1	-1	4	-800	-600	-1	-1	-1	-1	4
33116	1662	-800	-600	-1	-1	-1	-1	4	-800	-600	-1	-1	-1	-1	4
33136	1663	-800	-600	-1	-1	-1	-1	4	-800	-600	-1	-1	-1	-1	4
33156	1664	-800	-600	-1	-1	-1	-1	4	-800	-600	-1	-1	-1	-1	4
33176	1665	-800	-600	-1	-1	-1	-1	4	-800	-600	-1	-1	-1	-1	4
33196	1666	-800	-600	-1	-1	-1	-1	4	-800	-600	-1	-1	-1	-1	4
33216	1667	-800	-600	-1	-1	-1	-1	4	-800	-600	-1	-1	-1	-1	4
33236	1668	-800	-600	-1	-1	-1	-1	4	-800	-600	-1	-1	-1	-1	4
33256	1669	-800	-600	-1	-1	-1	-1	4	-800	-600	-1	-1	-1	-1	4
33276	1670	-800	-600	-1	-1	-1	-1	4	-800	-600	-1	-1	-1	-1	4
33296	1671	-800	-600	-1	-1	-1	-1	4	-800	-600	-1	-1	-1	-1	4
33316	1672	-800	-600	-1	-1	-1	-1	4	-800	-600	-1	-1	-1	-1	4
33336	1673	-800	-600	-1	-1	-1	-1	4	-800	-600	-1	-1	-1	-1	4
33356	1674	-800	-600	-1	-1	-1	-1	4	-800	-600	-1	-1	-1	-1	4
33375	1675	-800	-600	-1	-1	-1	-1	4	-800	-600	-1	-1	-1	-1	4
33395	1676	-800	-600	-1	-1	-1	-1	4	-800	-600	-1	-1	-1	-1	4
33415	1677	-800	-600	-1	-1	-1	-1	4	-800	-600	-1	-1	-1	-1	4
33435	1678	-800	-600	-1	-1	-1	-1	4	-800	-600	-1	-1	-1	-1	4
33455	1679	-800	-600	-1	-1	-1	-1	4	-800	-600	-1	-1	-1	-1	4
33475	1680	-800	-600	-1	-1	-1	-1	4	-800	-600	-1	-1	-1	-1	4
33495	1681	-800	-600	-1	-1	-1	-1	4	-800	-600	-1	-1	-1	-1	4
33515	1682	-800	-600	-1	-1	-1	-1	4	-800	-600	-1	-1	-1	-1	4
33535	1683	-800	-600	-1	-1	-1	-1	4	-800	-600	-1	-1	-1	-1	4
33555	1684	-800	-600	-1	-1	-1	-1	4	-800	-600	-1	-1	-1	-1	4
33575	1685	-800	-600	-1	-1	-1	-1	4	-800	-600	-1	-1	-1	-1	4
33595	1686	-800	-600	-1	-1	-1	-1	4	-800	-600	-1	-1	-1	-1	4
33615	1687	-800	-600	-1	-1	-1	-1	4	-800	-600	-1	-1	-1	-1	4
33635	1688	-800	-600	-1	-1	-1	-1	4	-800	-600	-1	-1	-1	-1	4
33654	1689	-800	-600	-1	-1	-1	-1	4	-800	-600	-1	-1	-1	-1	4
33674	1690	-800	-600	-1	-1	-1	-1	4	-800	-600	-1	-1	-1	-1	4
33694	1691	-800	-600	-1	-1	-1	-1	4	-800	-600	-1	-1	-1	-1	4
33714	1692	-800	-600	-1	-1	-1	-1	4	-800	-600	-1	-1	-1	-1	4
33734	1693	-800	-600	-1	-1	-1	-1	4	-800	-600	-1	-1	-1	-1	4
33754	1694	-800	-600	-1	-1	-1	-1	4	-800	-600	-1	-1	-1	-1	4
33774	1695	-800	-600	-1	-1	-1	-1	4	-800	-600	-1	-1	-1	-1	4
33794	1696	-800	-600	-1	-1	-1	-1	4	-800	-600	-1	-1	-1	-1	4
33814	1697	-800	-600	-1	-1	-1	-1	4	-800	-600	-1	-1	-1	-1	4
33834	1698	-800	-600	-1	-1	-1	-1	4	-800	-600	-1	-1	-1	-1	4
33854	1699	-800	-600	-1	-1	-1	-1	4	-800	-600	-1	-1	-1	-1	4
33874	1700	-800	-600	-1	-1	-1	-1	4	-800	-600	-1	-1	-1	-1	4
33894	1701	-800	-600	-1	-1	-1	-1	4	-800	-600	-1	-1	-1	-1	4
33914	1702	-800	-600	-1	-1	-1	-1	4	-800	-600	-1	-1	-1	-1	4
33934	1703	-800	-600	-1	-1	-1	-1	4	-800	-600	-1	-1	-1	-1	4
33954	1704	-800	-600	-1	-1	-1	-1	4	-800	-600	-1	-1	-1	-1	4
33973	1705	-800	-600	-1	-1	-1	-1	4	-800	-600	-1	-1	-1	-1	4
33994	1706	-800	-600	-1	-1	-1	-1	4	-800	-600	-1	-1	-1	-1	4
34013	1707	-800	-600	-1	-1	-1	-1	4	-800	-600	-1	-1	-1	-1	4
34033	1708	-800	-600	-1	-1	-1	-1	4	-800	-600	-1	-1	-1	-1	4
34053	1709	-800	-600	-1	-1	-1	-1	4	-800	-600	-1	-1	-1	-1	4
34073	1710	-800	-600	-1	-1	-1	-1	4	-800	-600	-1	-1	-1	-1	4
34093	1711	-800	-600	-1	-1	-1	-1	4	-800	-600	-1	-1	-1	-1	4
34113	1712	-800	-600	-1	-1	-1	-1	4	-800	-600	-1	-1	-1	-1	4
34133	1713	-800	-600	-1	-1	-1	-1	4	-800	-600	-1	-1	-1	-1	4
34153	1714	-800	-600	-1	-1	-1	-1	4	-800	-600	-1	-1	-1	-1	4
34173	1715	-800	-600	-1	-1	-1	-1	4	-800	-600	-1	-1	-1	-1	4
34193	1716	-800	-600	-1	-1	-1	-1	4	-800	-600	-1	-1	-1	-1	4
34213	1717	-800	-600	-1	-1	-1	-1	4	-800	-600	-1	-1	-1	-1	4
34233	1718	-800	-600	-1	-1	-1	-1	4	-800	-600	-1	-1	-1	-1	4
34252	1719	-800	-600	-1	-1	-1	-1	4	-800	-600	-1	-1	-1	-1	4
34272	1720	-800	-600	-1	-1	-1	-1	4	-800	-600	-1	-1	-1	-1	4
34292	1721	-800	-600	-1	-1	-1	-1	4	-800	-600	-1	-1	-1	-1	4
34312	1722	-800	-600	-1	-1	-1	-1	4	-800	-600	-1	-1	-1	-1	4
34332	1723	-800	-600	-1	-1	-1	-1	4	-800	-600	-1	-1	-1	-1	4
34352	1724	-800	-600	-1	-1	-1	-1	4	-800	-600	-1	-1	-1	-1	4
34372	1725	-800	-600	-1	-1	-1	-1	4	-800	-600	-1	-1	-1	-1	4
34392	1726	-800	-600	-1	-1	-1	-1	4	-800	-600	-1	-1	-1	-1	4
34412	1727	-800	-600	-1	-1	-1	-1	4	-800	-600	-1	-1	-1	-1	4
34432	1728	-800	-600	-1	-1	-1	-1	4	-800	-600	-1	-1	-1	-1	4
34452	1729	-800	-600	-1	-1	-1	-1	4	-800	-600	-1	-1	-1	-1	4
34472	1730	-800	-600	-1	-1	-1	-1	4	-800	-600	-1	-1	-1	-1	4
34492	1731	-800	-600	-1	-1	-1	-1	4	-800	-600	-1	-1	-1	-1	4
34512	1732	-800	-600	-1	-1	-1	-1	4	-800	-600	-1	-1	-1	-1	4
34532	1733	-800	-600	-1	-1	-1	-1	4	-800	-600	-1	-1	-1	-1	4
34552	1734	-800	-600	-1	-1	-1	-1	4	-800	-600	-1	-1	-1	-1	4
34571	1735	-800	-600	-1	-1	-1	-1	4	-800	-600	-1	-1	-1	-1	4
34591	1736	-800	-600	-1	-1	-1	-1	4	-800	-600	-1	-1	-1	-1	4
34611	1737	-800	-600	-1	-1	-1	-1	4	-800	-600	-1	-1	-1	-1	4
34631	1738	-800	-600	-1	-1	-1	-1	4	-800	-600	-1	-1	-1	-1	4
34651	1739	-800	-600	-1	-1	-1	-1	4	-800	-600	-1	-1	-1	-1	4
34671	1740	-800	-600	-1	-1	-1	-1	4	-800	-600	-1	-1	-1	-1	4
34691	1741	-800	-600	-1	-1	-1	-1	4	-800	-600	-1	-1	-1	-1	4
34711	1742	-800	-600	-1	-1	-1	-1	4	-800	-600	-1	-1	-1	-1	4
34731	1743	-800	-600	-1	-1	-1	-1	4	-800	-600	-1	-1	-1	-1	4
34751	1744	-800	-600	-1	-1	-1	-1	4	-800	-600	-1	-1	-1	-1	4
34771	1745	-800	-600	-1	-1	-1	-1	4	-800	-600	-1	-1	-1	-1	4
34791	1746	-800	-600	-1	-1	-1	-1	4	-800	-600	-1	-1	-1	-1	4
34811	1747	-800	-600	-1	-1	-1	-1	4	-800	-600	-1	-1	-1	-1	4
34831	1748	-800	-600	-1	-1	-1	-1	4	-800	-600	-1	-1	-1	-1	4
34850	1749	-800	-600	-1	-1	-1	-1	4	-800	-600	-1	-1	-1	-1	4
34870	1750	-800	-600	-1	-1	-1	-1	4	-800	-600	-1	-1	-1	-1	4
34890	1751	-800	-600	-1	-1	-1	-1	4	-800	-600	-1	-1	-1	-1	4
34910	1752	-800	-600	-1	-1	-1	-1	4	-800	-600	-1	-1	-1	-1	4
34930	1753	-800	-600	-1	-1	-1	-1	4	-800	-600	-1	-1	-1	-1	4
34950	1754	-800	-600	-1	-1	-1	-1	4	-800	-600	-1	-1	-1	-1	4
34970	1755	-800	-600	-1	-1	-1	-1	4	-800	-600	-1	-1	-1	-1	4
34990	1756	-800	-600	-1	-1	-1	-1	4	-800	-600	-1	-1	-1	-1	4
35010	1757	-800	-600	-1	-1	-1	-1	4	-800	-600	-1	-1	-1	-1	4
35030	1758	-800	-600	-1	-1	-1	-1	4	-800	-600	-1	-1	-1	-1	4
35050	1759	-800	-600	-1	-1	-1	-1	4	-800	-600	-1	-1	-1	-1	4
35070	1760	-800	-600	-1	-1	-1	-1	4	-800	-600	-1	-1	-1	-1	4
35090	1761	-800	-600	-1	-1	-1	-1	4	-800	-600	-1	-1	-1	-1	4
35110	1762	-800	-600	-1	-1	-1	-1	4	-800	-600	-1	-1	-1	-1	4
35130	1763	-800	-600	0,474	0,616	-1	-1	4	-800	-600	0,256	0,697	-1	-1	4
35150	1764	-800	-600	0,257	0,694	-1	-1	4	-800	-600	0,257	0,694	-1	-1	4
35169	1765	-800	-600	0,479	0,612	-1	-1	4	450	574	0,26	0,69	559,537	3,82	0
35189	1766	520	544	0,484	0,61	557,343	3,71	0	475	555	0,265	0,687	559,537	3,809	0	53	483	544
35209	1767	498	533	0,49	0,608	557,343	3,614	0	465	547	0,27	0,684	559,537	3,899	0	53	483	544
35229	1768	471	546	0,495	0,606	557,343	3,926	0	470	551	0,275	0,68	559,537	3,868	0	53	483	544
35249	1769	511	542	0,5	0,604	557,343	3,718	0	481	553	0,28	0,677	559,537	3,842	0	53	483	544
35269	1770	492	540	0,505	0,602	558,514	3,757	0	479	550	0,284	0,675	558,94	3,878	0	53	483	544
35289	1771	488	529	0,508	0,601	558,514	3,863	0	469	541	0,287	0,672	558,94	3,785	0	53	483	544
35309	1772	497	536	0,51	0,6	558,514	3,779	0	463	543	0,289	0,67	558,94	3,787	0	53	483	544
35329	1773	493	542	0,511	0,6	558,514	3,811	0	477	539	0,29	0,669	558,94	4,03	0	53	483	544
35349	1774	487	557	0,512	0,6	558,514	3,821	0	481	545	0,29	0,669	558,94	3,834	0	53	483	544
35369	1775	491	564	0,512	0,601	558,914	3,834	0	485	545	0,291	0,669	558,127	3,895	0	53	483	544
35389	1776	513	513	0,512	0,601	558,914	3,731	0	500	524	0,29	0,668	558,127	4,18	0
35409	1777	497	377	0,512	0,599	558,914	4,03	0	502	387	0,291	0,666	558,127	3,768	0	54	495	381
35429	1778	512	374	0,511	0,599	558,914	3,807	0	480	385	0,29	0,665	558,127	3,716	0	54	495	381
35449	1779	493	393	0,512	0,598	558,914	3,83	0	482	379	0,29	0,663	558,127	3,857	0	54	495	381
35468	1780	496	397	0,513	0,598	559,237	3,856	0	486	374	0,291	0,661	559,084	3,876	0	54	495	381
35488	1781	500	399	0,515	0,597	559,237	3,851	0	505	366	0,293	0,659	559,084	3,856	0	54	495	381
35508	1782	503	366	0,517	0,596	559,237	3,924	0	497	381	0,295	0,657	559,084	4,011	0	54	495	381
35528	1783	496	395	0,52	0,595	559,237	3,8	0	487	427	0,297	0,655	559,084	3,91	0	55	494	380
35548	1784	488	363	0,522	0,595	559,237	3,9	0	503	420	0,299	0,654	559,084	4,071	0	55	494	380
35568	1785	487	370	0,525	0,594	559,819	3,854	0	497	412	0,301	0,652	559,774	4,063	0	55	494	380
35588	1786	484	357	0,527	0,593	559,819	3,854	0	482	375	0,303	0,65	559,774	3,926	0	55	494	380
35608	1787	470	395	0,528	0,592	559,819	3,993	0	496	386	0,304	0,649	559,774	3,823	0	55	494	380
35628	1788	498	338	0,529	0,591	559,819	3,937	0	491	407	0,305	0,648	559,774	3,99	0	55	494	380
35648	1789	515	363	0,53	0,591	559,819	3,794	0	495	382	0,306	0,647	559,774	3,719	0	55	494	380
35668	1790	519	367	0,529	0,591	561,754	3,857	0	493	390	0,305	0,648	557,707	3,727	0	55	494	380
35688	1791	546	445	0,528	0,592	561,754	3,67	0	547	440	0,304	0,648	557,707	3,81	0
35708	1792	546	409	0,527	0,592	561,754	3,801	0	560	410	0,303	0,649	557,707	3,556	0	56	548	437
35728	1793	564	424	0,526	0,593	561,754	3,85	0	551	424	0,302	0,649	557,707	3,55	0	56	548	437
35747	1794	527	451	0,525	0,594	561,754	4,028	0	543	431	0,301	0,65	557,707	3,642	0	56	548	437
35767	1795	531	438	0,524	0,595	560,914	4,114	0	546	419	0,301	0,651	557,276	3,666	0	56	548	437
35787	1796	538	424	0,524	0,595	560,914	3,803	0	571	412	0,3	0,652	557,276	3,804	0	56	548	437
35807	1797	572	452	0,524	0,596	560,914	3,652	0	560	435	0,3	0,652	557,276	3,765	0	56	548	437
35827	1798	525	477	0,524	0,597	560,914	4,036	0	561	415	0,3	0,653	557,276	3,693	0	56	548	437
35847	1799	549	423	0,524	0,598	560,914	3,65	0	552	442	0,3	0,653	557,276	3,718	0	56	548	437
35867	1800	555	445	0,525	0,598	558,911	3,765	0	553	438	0,3	0,653	556,644	3,675	0	56	548	437
35887	1801	544	423	0,525	0,598	558,911	3,805	0	540	441	0,301	0,653	556,644	3,778	0	56	548	437
35907	1802	525	435	0,526	0,598	558,911	3,824	0	559	458	0,301	0,653	556,644	3,836	0	56	548	437
35927	1803	540	462	0,526	0,598	558,911	3,927	0	565	463	0,302	0,653	556,644	3,789	0	56	548	437
35947	1804	588	430	0,526	0,598	558,911	3,864	0	558	444	0,302	0,652	556,644	3,789	0	57	558	436
35967	1805	585	438	0,527	0,598	559,829	3,911	0	559	454	0,302	0,652	557,255	3,793	0	57	558	436
35987	1806	540	438	0,527	0,599	559,829	3,707	0	567	455	0,302	0,652	557,255	3,948	0	57	558	436
36007	1807	551	414	0,526	0,599	559,829	3,68	0	560	429	0,302	0,652	557,255	3,648	0	57	558	436
36027	1808	538	449	0,526	0,599	559,829	3,681	0	557	432	0,302	0,652	557,255	3,742	0	57	558	436
36047	1809	553	434	0,526	0,599	559,829	3,708	0	568	450	0,301	0,652	557,255	3,799	0	57	558	436
36066	1810	549	431	0,525	0,599	559,418	3,692	0	562	438	0,301	0,653	556,526	3,656	0	57	558	436
36086	1811	575	417	0,525	0,599	559,418	3,541	0	549	440	0,3	0,653	556,526	3,696	0	57	558	436
36106	1812	524	378	0,525	0,599	559,418	3,813	0	548	420	0,3	0,652	556,526	3,77	0
36126	1813	516	281	0,525	0,597	559,418	3,704	0	534	263	0,301	0,651	556,526	3,545	0	58	516	252
36146	1814	533	248	0,525	0,598	559,418	3,604	0	506	281	0,301	0,651	556,526	3,738	0	58	516	252
36166	1815	533	221	0,525	0,598	554,87	3,688	0	498	301	0,301	0,651	554,423	3,708	0	58	516	252
36186	1816	505	247	0,525	0,598	554,87	3,644	0	519	277	0,301	0,65	554,423	3,687	0	58	516	252
36206	1817	514	198	0,526	0,598	554,87	3,557	0	514	269	0,301	0,649	554,423	3,627	0	58	516	252
36226	1818	512	239	0,526	0,597	554,87	3,564	0	522	273	0,302	0,649	554,423	3,754	0	58	516	252
36246	1819	525	246	0,527	0,597	554,87	3,36	0	515	265	0,302	0,648	554,423	3,688	0	58	516	252
36266	1820	529	232	0,528	0,598	554,056	3,29	0	518	264	0,303	0,648	555,634	3,698	0	58	516	252
36286	1821	509	228	0,529	0,598	554,056	3,509	0	508	244	0,304	0,648	555,634	3,805	0	58	516	252
36306	1822	486	253	0,53	0,598	554,056	3,511	0	522	279	0,305	0,648	555,634	3,653	0
36326	1823	509	226	0,53	0,598	554,056	3,397	0	519	239	0,305	0,648	555,634	3,579	0
36346	1824	494	253	0,531	0,598	554,056	3,375	0	532	247	0,305	0,648	555,634	3,604	0
36365	1825	505	241	0,531	0,598	555,859	3,364	0	533	255	0,305	0,648	555,164	3,56	0
36385	1826	508	194	0,531	0,598	555,859	3,393	0	511	222	0,305	0,648	555,164	3,428	0	59	518	236
36405	1827	512	204	0,53	0,598	555,859	3,41	0	529	252	0,305	0,648	555,164	3,603	0	59	518	236
36425	1828	498	222	0,53	0,598	555,859	3,531	0	548	240	0,305	0,648	555,164	3,508	0	59	518	236
36445	1829	525	213	0,53	0,598	555,859	3,399	0	512	254	0,304	0,648	555,164	3,551	0	59	518	236
36465	1830	524	220	0,53	0,598	557,571	3,449	0	527	249	0,304	0,648	555,573	3,504	0	59	518	236
36485	1831	518	211	0,529	0,598	557,571	3,266	0	522	273	0,304	0,648	555,573	3,4	0	59	518	236
36505	1832	504	234	0,529	0,597	557,571	3,393	0	532	278	0,304	0,648	555,573	3,623	0	59	518	236
36525	1833	500	235	0,53	0,597	557,571	3,463	0	510	229	0,304	0,648	555,573	3,351	0	59	518	236
36545	1834	458	341	0,53	0,598	557,571	3,624	0	464	356	0,305	0,648	555,573	3,482	0
36565	1835	446	361	0,531	0,598	559,949	3,74	0	460	351	0,306	0,649	557,554	3,544	0
36585	1836	448	309	0,532	0,598	559,949	3,378	0	479	406	0,306	0,649	557,554	3,84	0
36605	1837	469	334	0,532	0,598	559,949	3,303	0	463	324	0,307	0,649	557,554	3,374	0
36625	1838	470	333	0,532	0,598	559,949	3,199	0	458	354	0,307	0,648	557,554	3,548	0
36645	1839	504	293	0,533	0,598	559,949	3,319	0	470	321	0,307	0,648	557,554	3,316	0
36665	1840	516	303	0,533	0,598	560,581	3,293	0	458	329	0,308	0,648	557,735	3,356	0
36684	1841	455	350	0,533	0,597	560,581	3,512	0	481	374	0,308	0,648	557,735	3,661	0
36704	1842	487	323	0,533	0,597	560,581	3,455	0	466	342	0,308	0,648	557,735	3,438	0	60	478	342
36724	1843	470	373	0,534	0,598	560,581	3,483	0	484	325	0,308	0,648	557,735	3,629	0	60	478	342
36744	1844	464	331	0,534	0,598	560,581	3,507	0	481	343	0,308	0,649	557,735	3,566	0	60	478	342
36764	1845	477	350	0,533	0,598	559,35	3,478	0	478	338	0,308	0,649	557,539	3,493	0	60	478	342
36784	1846	470	338	0,533	0,598	559,35	3,424	0	483	359	0,308	0,649	557,539	3,587	0	60	478	342
36804	1847	469	346	0,533	0,598	559,35	3,471	0	479	347	0,308	0,649	557,539	3,519	0	60	478	342
36824	1848	473	327	0,533	0,598	559,35	3,51	0	464	370	0,308	0,649	557,539	3,716	0	60	478	342
36844	1849	487	338	0,533	0,598	559,35	3,545	0	490	330	0,308	0,65	557,539	3,472	0	60	478	342
36864	1850	490	336	0,534	0,598	560,7	3,588	0	485	333	0,308	0,65	556,556	3,516	0	60	478	342
36884	1851	459	369	0,534	0,598	560,7	3,593	0	457	308	0,309	0,65	556,556	3,546	0	61	477	331
36904	1852	456	348	0,534	0,598	560,7	3,676	0	491	336	0,309	0,65	556,556	3,467	0	61	477	331
36924	1853	477	374	0,535	0,598	560,7	3,513	0	472	321	0,309	0,65	556,556	3,436	0	61	477	331
36943	1854	473	331	0,535	0,598	560,7	3,486	0	482	345	0,31	0,65	556,556	3,521	0	61	477	331
36963	1855	471	334	0,535	0,598	561,748	3,465	0	474	344	0,31	0,649	556,412	3,471	0	61	477	331
36983	1856	500	302	0,535	0,598	561,748	3,573	0	484	348	0,31	0,649	556,412	3,687	0	61	477	331
37004	1857	475	332	0,536	0,598	561,748	3,47	0	471	315	0,31	0,65	556,412	3,427	0	61	477	331
37023	1858	500	338	0,536	0,598	561,748	3,763	0	481	320	0,31	0,65	556,412	3,719	0	61	477	331
37043	1859	462	322	0,536	0,598	561,748	3,522	0	470	350	0,31	0,65	556,412	3,582	0	61	477	331
37063	1860	466	323	0,536	0,598	559,858	3,528	0	473	334	0,31	0,65	557,354	3,522	0	61	477	331
37084	1861	473	335	0,535	0,598	559,858	3,567	0	493	329	0,31	0,65	557,354	3,66	0	61	477	331
37103	1862	476	306	0,535	0,598	559,858	3,665	0	491	322	0,309	0,651	557,354	3,663	0	61	477	331
37123	1863	461	342	0,534	0,598	559,858	3,48	0	483	328	0,309	0,651	557,354	3,58	0	61	477	331
37143	1864	468	334	0,534	0,598	559,858	3,682	0	493	336	0,308	0,652	557,354	3,688	0	61	477	331
37163	1865	465	328	0,533	0,599	560,632	3,631	0	491	336	0,308	0,653	556,045	3,662	0	61	477	331
37183	1866	492	295	0,532	0,599	560,632	3,711	0	478	326	0,307	0,654	556,045	3,637	0	61	477	331
37203	1867	487	342	0,531	0,6	560,632	3,449	0	483	361	0,306	0,655	556,045	3,655	0
37223	1868	477	352	0,53	0,6	560,632	3,495	0	477	337	0,305	0,656	556,045	3,498	0
37243	1869	448	337	0,529	0,601	560,632	3,563	0	468	328	0,304	0,656	556,045	3,597	0
37262	1870	440	339	0,528	0,601	560,826	3,432	0	469	339	0,303	0,657	556,128	3,563	0
37282	1871	475	338	0,527	0,601	560,826	3,429	0	470	392	0,302	0,657	556,128	3,695	0
37302	1872	490	328	0,526	0,601	560,826	3,569	0	491	342	0,301	0,657	556,128	3,556	0
37322	1873	482	328	0,525	0,601	560,826	3,549	0	482	381	0,3	0,657	556,128	3,644	0
37342	1874	492	326	0,525	0,601	560,826	3,521	0	490	375	0,3	0,657	556,128	3,562	0
37362	1875	491	326	0,525	0,602	560,407	3,496	0	486	358	0,3	0,658	556,056	3,593	0
37382	1876	422	306	0,526	0,602	560,407	3,409	0	427	407	0,301	0,658	556,056	3,773	0
37402	1877	358	327	0,527	0,602	560,407	3,428	0	347	332	0,303	0,658	556,056	3,333	0	62	353	326
37422	1878	360	320	0,528	0,602	560,407	3,238	0	345	363	0,303	0,658	556,056	3,298	0	62	353	326
37442	1879	360	285	0,529	0,602	560,407	3,413	0	337	348	0,304	0,657	556,056	3,379	0	62	353	326
37462	1880	360	292	0,53	0,602	559,993	3,374	0	331	360	0,305	0,657	559,362	3,402	0	62	353	326
37482	1881	367	297	0,531	0,602	559,993	3,145	0	349	364	0,306	0,657	559,362	3,478	0	62	353	326
37502	1882	351	306	0,532	0,602	559,993	3,204	0	345	357	0,306	0,656	559,362	3,474	0	62	353	326
37522	1883	334	315	0,533	0,602	559,993	3,299	0	361	313	0,307	0,656	559,362	3,511	0	62	353	326
37541	1884	351	349	0,533	0,602	559,993	3,31	0	354	320	0,308	0,655	559,362	3,342	0	62	353	326
37562	1885	347	359	0,534	0,602	560,465	3,325	0	358	331	0,309	0,655	556,501	3,321	0	62	353	326
37581	1886	366	310	0,535	0,602	560,465	3,304	0	345	327	0,31	0,655	556,501	3,443	0	62	353	326
37604	1887	355	331	0,535	0,602	560,465	3,243	0	354	348	0,31	0,655	556,501	3,272	0	62	353	326
37621	1888	360	331	0,536	0,602	560,465	3,283	0	361	333	0,31	0,655	556,501	3,499	0	62	353	326
37642	1889	361	302	0,536	0,603	560,465	3,182	0	348	335	0,311	0,655	556,501	3,371	0	62	353	326
37661	1890	357	314	0,536	0,603	559,16	3,168	0	354	336	0,311	0,655	557,58	3,342	0	62	353	326
37682	1891	365	308	0,536	0,603	559,16	3,24	0	354	348	0,311	0,655	557,58	3,269	0	62	353	326
37701	1892	366	319	0,537	0,603	559,16	3,185	0	356	318	0,312	0,655	557,58	3,318	0	62	353	326
37722	1893	351	315	0,537	0,603	559,16	3,35	0	348	304	0,312	0,655	557,58	3,378	0	62	353	326
37741	1894	358	321	0,537	0,603	559,16	3,29	0	338	373	0,312	0,655	557,58	3,403	0
37762	1895	354	318	0,537	0,604	561,291	3,319	0	336	357	0,312	0,656	556,454	3,42	0
37781	1896	384	354	0,537	0,605	561,291	3,306	0	353	405	0,312	0,656	556,454	3,498	0
37802	1897	378	365	0,537	0,605	561,291	3,206	0	377	377	0,312	0,656	556,454	3,371	0
37821	1898	399	382	0,538	0,605	561,291	3,231	0	395	423	0,313	0,656	556,454	3,521	0
37842	1899	387	356	0,538	0,605	561,291	3,195	0	384	375	0,313	0,656	556,454	3,433	0
37860	1900	390	366	0,538	0,606	561,289	3,2	0	393	391	0,313	0,656	555,798	3,398	0
37882	1901	399	394	0,539	0,606	561,289	3,396	0	379	431	0,314	0,656	555,798	3,462	0
37900	1902	341	368	0,539	0,606	561,289	3,453	0	363	368	0,314	0,656	555,798	3,402	0
37922	1903	387	352	0,54	0,606	561,289	3,271	0	383	384	0,315	0,656	555,798	3,382	0
37940	1904	387	353	0,54	0,606	561,289	3,171	0	388	441	0,315	0,656	555,798	3,566	0
37960	1905	387	352	0,54	0,606	563,387	3,147	0	386	413	0,315	0,656	556,969	3,547	0
37980	1906	396	373	0,541	0,606	563,387	3,364	0	385	366	0,316	0,656	556,969	3,357	0
38000	1907	397	383	0,541	0,606	563,387	3,385	0	370	369	0,316	0,656	556,969	3,235	0
38020	1908	-800	-600	0,316	0,656	-1	-1	4	381	435	0,316	0,656	556,969	3,447	0
38040	1909	387	373	0,541	0,606	563,387	3,283	0	398	436	0,316	0,656	556,969	3,502	0
38060	1910	387	375	0,541	0,606	561,134	3,27	0	393	435	0,316	0,657	557,069	3,507	0
38080	1911	-800	-600	0,316	0,657	-1	-1	4	361	383	0,316	0,657	557,069	3,508	0	63	380	379
38100	1912	370	363	0,541	0,606	561,134	3,334	0	392	400	0,316	0,657	557,069	3,408	0	63	380	379
38120	1913	393	397	0,541	0,607	561,134	3,354	0	365	339	0,316	0,657	557,069	3,327	0	63	380	379
38139	1914	400	366	0,541	0,607	561,134	3,065	0	370	396	0,316	0,657	557,069	3,399	0	63	380	379
38159	1915	406	380	0,541	0,607	560,747	2,98	0	381	376	0,316	0,657	556,074	3,363	0	63	380	379
38179	1916	395	358	0,542	0,607	560,747	3,338	0	378	422	0,316	0,657	556,074	3,417	0	63	380	379
38199	1917	389	349	0,542	0,607	560,747	3,434	0	373	381	0,317	0,657	556,074	3,277	0	63	380	379
38219	1918	360	383	0,542	0,607	560,747	3,581	0	372	374	0,317	0,657	556,074	3,301	0	63	380	379
38239	1919	-800	-600	0,317	0,656	-1	-1	4	377	401	0,317	0,656	556,074	3,464	0	63	380	379
38259	1920	-800	-600	0,542	0,606	-1	-1	4	374	376	0,317	0,656	557,39	3,412	0	63	380	379
38279	1921	384	379	0,542	0,605	561,248	3,359	0	384	439	0,317	0,655	557,39	3,547	0
38299	1922	391	343	0,542	0,605	561,248	3,286	0	376	410	0,317	0,655	557,39	3,337	0
38319	1923	409	366	0,542	0,604	561,248	3,315	0	370	384	0,317	0,655	557,39	3,368	0
38339	1924	356	346	0,542	0,604	561,248	3,406	0	348	370	0,317	0,654	557,39	3,434	0
38359	1925	362	357	0,544	0,604	559,705	3,372	0	338	353	0,319	0,654	558,957	3,336	0
38379	1926	263	353	0,544	0,604	559,705	3,43	0	236	359	0,32	0,654	558,957	3,646	0	64	256	357
38399	1927	265	372	0,545	0,604	559,705	3,49	0	245	355	0,32	0,653	558,957	3,54	0	64	256	357
38419	1928	261	334	0,545	0,603	559,705	3,411	0	272	360	0,32	0,653	558,957	3,708	0	64	256	357
38439	1929	257	333	0,546	0,603	559,705	3,318	0	267	377	0,321	0,653	558,957	3,547	0	64	256	357
38459	1930	256	333	0,546	0,603	559,315	3,317	0	265	378	0,321	0,652	558,531	3,602	0	64	256	357
38478	1931	249	382	0,547	0,603	559,315	3,499	0	261	362	0,322	0,652	558,531	3,664	0	64	256	357
38498	1932	259	362	0,548	0,603	559,315	3,41	0	237	373	0,323	0,652	558,531	3,557	0	64	256	357
38518	1933	256	328	0,548	0,603	559,315	3,378	0	236	355	0,323	0,652	558,531	3,648	0	64	256	357
38538	1934	256	367	0,549	0,603	559,315	3,497	0	256	383	0,324	0,651	558,531	3,703	0	65	254	378
38558	1935	254	357	0,549	0,603	560,359	3,451	0	243	381	0,324	0,651	557,756	3,671	0	65	254	378
38578	1936	245	358	0,549	0,602	560,359	3,444	0	261	386	0,324	0,65	557,756	3,589	0	65	254	378
38598	1937	237	376	0,549	0,602	560,359	3,576	0	251	372	0,324	0,65	557,756	3,67	0	65	254	378
38618	1938	261	359	0,549	0,602	560,359	3,409	0	242	389	0,324	0,65	557,756	3,618	0	65	254	378
38638	1939	263	374	0,548	0,602	560,359	3,433	0	271	412	0,323	0,65	557,756	3,701	0	65	254	378
38658	1940	267	368	0,548	0,603	559,626	3,452	0	264	412	0,323	0,651	556,268	3,684	0	65	254	378
38678	1941	181	420	0,549	0,603	559,626	3,369	0	158	443	0,325	0,651	556,268	3,665	0	66	150	408
38698	1942	174	413	0,55	0,603	559,626	3,576	0	155	407	0,325	0,651	556,268	3,638	0	66	150	408
38718	1943	146	395	0,55	0,603	559,626	3,469	0	140	405	0,325	0,651	556,268	3,642	0	66	150	408
38737	1944	169	398	0,55	0,603	559,626	3,398	0	147	415	0,325	0,651	556,268	3,764	0	66	150	408
38757	1945	160	403	0,551	0,604	557,496	3,465	0	139	417	0,326	0,651	557,269	3,766	0	66	150	408
38777	1946	182	423	0,551	0,604	557,496	3,601	0	137	423	0,326	0,65	557,269	3,644	0	66	150	408
38797	1947	163	418	0,552	0,604	557,496	3,449	0	141	393	0,327	0,65	557,269	3,592	0	66	150	408
38817	1948	164	392	0,552	0,604	557,496	3,527	0	132	403	0,327	0,65	557,269	3,734	0	66	150	408
38837	1949	154	429	0,552	0,604	557,496	3,464	0	130	400	0,327	0,649	557,269	3,684	0	66	150	408
38857	1950	151	419	0,553	0,604	559,12	3,505	0	133	398	0,328	0,649	555,388	3,685	0	66	150	408
38877	1951	146	396	0,553	0,604	559,12	3,426	0	165	418	0,328	0,648	555,388	3,764	0	66	150	408
38897	1952	174	420	0,553	0,604	559,12	3,389	0	108	406	0,328	0,649	555,388	3,639	0	66	150	408
38917	1953	175	421	0,554	0,604	559,12	3,552	0	155	450	0,329	0,649	555,388	3,732	0	67	148	415
38937	1954	137	402	0,554	0,605	559,12	3,493	0	167	445	0,329	0,649	555,388	3,763	0	67	148	415
38957	1955	151	415	0,554	0,605	558,362	3,516	0	150	439	0,329	0,649	556,525	3,731	0	67	148	415
38977	1956	158	393	0,554	0,605	558,362	3,449	0	142	427	0,329	0,649	556,525	3,595	0	67	148	415
38997	1957	135	390	0,554	0,605	558,362	3,361	0	171	444	0,329	0,65	556,525	3,707	0	67	148	415
39017	1958	139	378	0,554	0,605	558,362	3,44	0	132	425	0,329	0,65	556,525	3,717	0	67	148	415
39037	1959	185	436	0,554	0,606	558,362	3,423	0	159	429	0,329	0,65	556,525	3,652	0
39056	1960	179	437	0,554	0,606	556,551	3,386	0	144	432	0,329	0,651	556,318	3,715	0
39076	1961	146	404	0,554	0,606	556,551	3,331	0	143	418	0,329	0,651	556,318	3,631	0
39096	1962	201	438	0,554	0,606	556,551	3,518	0	138	439	0,329	0,651	556,318	3,59	0
39116	1963	142	386	0,554	0,607	556,551	3,303	0	132	419	0,329	0,652	556,318	3,701	0	68	149	412
39136	1964	160	413	0,554	0,607	556,551	3,266	0	142	414	0,329	0,652	556,318	3,589	0	68	149	412
39156	1965	174	417	0,554	0,607	557,148	3,304	0	137	419	0,329	0,652	557,108	3,631	0	68	149	412
39176	1966	167	411	0,554	0,607	557,148	3,407	0	135	418	0,329	0,652	557,108	3,702	0	68	149	412
39196	1967	144	407	0,554	0,607	557,148	3,417	0	144	401	0,329	0,652	557,108	3,516	0	68	149	412
39216	1968	168	426	0,554	0,607	557,148	3,303	0	123	395	0,329	0,652	557,108	3,752	0	68	149	412
39236	1969	177	404	0,554	0,606	557,148	3,326	0	172	432	0,329	0,652	557,108	3,46	0	69	145	430
39256	1970	171	408	0,554	0,606	558,503	3,356	0	176	425	0,329	0,652	555,714	3,511	0	69	145	430
39276	1971	141	389	0,554	0,606	558,503	3,334	0	179	449	0,329	0,652	555,714	3,52	0	69	145	430
39296	1972	138	385	0,554	0,606	558,503	3,354	0	197	443	0,329	0,653	555,714	3,676	0	69	145	430
39315	1973	139	417	0,554	0,607	558,503	3,387	0	159	446	0,329	0,653	555,714	3,491	0	69	145	430
39336	1974	145	437	0,554	0,607	558,503	3,139	0	145	448	0,329	0,653	555,714	3,411	0	69	145	430
39355	1975	144	447	0,554	0,607	558,677	3,142	0	141	444	0,329	0,654	558,489	3,45	0	69	145	430
39375	1976	149	433	0,554	0,607	558,677	3,367	0	121	450	0,329	0,653	558,489	3,585	0	69	145	430
39395	1977	132	412	0,554	0,607	558,677	3,182	0	138	435	0,329	0,654	558,489	3,52	0	69	145	430
39415	1978	126	412	0,554	0,607	558,677	3,138	0	135	434	0,329	0,654	558,489	3,374	0	69	145	430
39435	1979	138	427	0,554	0,607	558,677	3,171	0	133	450	0,329	0,654	558,489	3,528	0	69	145	430
39455	1980	139	417	0,555	0,607	558,077	3,15	0	130	442	0,33	0,653	559,533	3,488	0	69	145	430
39475	1981	144	429	0,555	0,607	558,077	3,258	0	133	431	0,33	0,653	559,533	3,536	0	69	145	430
39495	1982	147	425	0,555	0,607	558,077	3,099	0	147	452	0,33	0,653	559,533	3,46	0	69	145	430
39515	1983	192	309	0,554	0,605	558,077	3,284	0	210	361	0,33	0,651	559,533	3,565	0
39535	1984	283	264	0,552	0,604	558,077	3,363	0	307	285	0,328	0,65	559,533	3,454	0
[truncated: 7,242 more rows]
