# Supplementary material for: Perception of Individual and Joint Action in Infants and Adults
Source: PLoS One. 2014 Sep 9;9(9):e107450. doi: 10.1371/journal.pone.0107450 (PMC4174902; doi:10.1371/journal.pone.0107450)
Supplement: Data S1 — Raw files of eye tracking data of all participants. (ZIP) [file pone.0107450.s001.zip › Turm2012b_09_18.csv]

Data properties:
Recording date: 09.08.2012
Recording time : 11:17:53:828 (corresponds to time 0)
Study: Turmbau2012b
Subject: Turm2012b_09_18
Recording: Turm2012b_09_18
Screen resolution: 800 x 600
Coordinate unit: Pixels
Filter settings:
Eye: Average
Fixation radius: 30
Min duration: 100
Timestamp	Number	GazepointX (L)	GazepointY (L)	CamX (L)	CamY (L)	Distance (L)	Pupil (L)	Validity (L)	GazepointX (R)	GazepointY (R)	CamX (R)	CamY (R)	Distance (R)	Pupil (R)	Validity (R)	Fixation	GazepointX	GazepointY	Event	Event Key	Data 1	Data 2	Description
2	1	-800	-600	-1	-1	-1	-1	4	-800	-600	-1	-1	-1	-1	4
22	2	-800	-600	-1	-1	-1	-1	4	-800	-600	-1	-1	-1	-1	4
41	3	-800	-600	-1	-1	-1	-1	4	-800	-600	-1	-1	-1	-1	4
61	4	-800	-600	-1	-1	-1	-1	4	-800	-600	-1	-1	-1	-1	4
81	5	-800	-600	-1	-1	-1	-1	4	-800	-600	-1	-1	-1	-1	4
101	6	-800	-600	-1	-1	-1	-1	4	-800	-600	-1	-1	-1	-1	4
121	7	-800	-600	-1	-1	-1	-1	4	-800	-600	-1	-1	-1	-1	4
141	8	-800	-600	-1	-1	-1	-1	4	-800	-600	-1	-1	-1	-1	4
161	9	-800	-600	-1	-1	-1	-1	4	-800	-600	-1	-1	-1	-1	4
181	10	-800	-600	-1	-1	-1	-1	4	-800	-600	-1	-1	-1	-1	4
201	11	-800	-600	-1	-1	-1	-1	4	-800	-600	-1	-1	-1	-1	4
221	12	-800	-600	-1	-1	-1	-1	4	-800	-600	-1	-1	-1	-1	4
241	13	-800	-600	-1	-1	-1	-1	4	-800	-600	-1	-1	-1	-1	4
261	14	-800	-600	-1	-1	-1	-1	4	-800	-600	-1	-1	-1	-1	4
281	15	-800	-600	-1	-1	-1	-1	4	-800	-600	-1	-1	-1	-1	4
301	16	-800	-600	-1	-1	-1	-1	4	-800	-600	-1	-1	-1	-1	4
309								5							5				ShowAVI	8	0	0	atFish.avi
321	17	-800	-600	-1	-1	-1	-1	4	-800	-600	-1	-1	-1	-1	4
341	18	-800	-600	-1	-1	-1	-1	4	-800	-600	-1	-1	-1	-1	4
360	19	-800	-600	-1	-1	-1	-1	4	-800	-600	-1	-1	-1	-1	4
380	20	-800	-600	-1	-1	-1	-1	4	-800	-600	-1	-1	-1	-1	4
400	21	-800	-600	-1	-1	-1	-1	4	-800	-600	-1	-1	-1	-1	4
420	22	-800	-600	-1	-1	-1	-1	4	-800	-600	-1	-1	-1	-1	4
440	23	-800	-600	-1	-1	-1	-1	4	-800	-600	-1	-1	-1	-1	4
460	24	-800	-600	-1	-1	-1	-1	4	-800	-600	-1	-1	-1	-1	4
480	25	-800	-600	-1	-1	-1	-1	4	-800	-600	-1	-1	-1	-1	4
500	26	-800	-600	-1	-1	-1	-1	4	-800	-600	-1	-1	-1	-1	4
520	27	-800	-600	-1	-1	-1	-1	4	-800	-600	-1	-1	-1	-1	4
540	28	-800	-600	-1	-1	-1	-1	4	-800	-600	-1	-1	-1	-1	4
560	29	-800	-600	-1	-1	-1	-1	4	-800	-600	-1	-1	-1	-1	4
580	30	-800	-600	-1	-1	-1	-1	4	-800	-600	-1	-1	-1	-1	4
600	31	-800	-600	-1	-1	-1	-1	4	-800	-600	-1	-1	-1	-1	4
620	32	-800	-600	-1	-1	-1	-1	4	-800	-600	-1	-1	-1	-1	4
639	33	-800	-600	-1	-1	-1	-1	4	-800	-600	-1	-1	-1	-1	4
659	34	-800	-600	0,691	0,583	-1	-1	4	-800	-600	0,691	0,583	-1	-1	4
679	35	-800	-600	-1	-1	-1	-1	4	-800	-600	-1	-1	-1	-1	4
699	36	-800	-600	-1	-1	-1	-1	4	-800	-600	-1	-1	-1	-1	4
719	37	-800	-600	-1	-1	-1	-1	4	-800	-600	-1	-1	-1	-1	4
739	38	-800	-600	-1	-1	-1	-1	4	-800	-600	-1	-1	-1	-1	4
759	39	-800	-600	0,694	0,588	-1	-1	4	-800	-600	0,694	0,588	-1	-1	4
779	40	-800	-600	-1	-1	-1	-1	4	-800	-600	-1	-1	-1	-1	4
799	41	-800	-600	-1	-1	-1	-1	4	-800	-600	-1	-1	-1	-1	4
819	42	-800	-600	-1	-1	-1	-1	4	-800	-600	-1	-1	-1	-1	4
839	43	-800	-600	-1	-1	-1	-1	4	-800	-600	-1	-1	-1	-1	4
859	44	-800	-600	0,694	0,59	-1	-1	4	-800	-600	0,469	0,566	-1	-1	4
879	45	-800	-600	-1	-1	-1	-1	4	-800	-600	-1	-1	-1	-1	4
899	46	-800	-600	-1	-1	-1	-1	4	-800	-600	-1	-1	-1	-1	4
919	47	-800	-600	-1	-1	-1	-1	4	-800	-600	-1	-1	-1	-1	4
939	48	-800	-600	-1	-1	-1	-1	4	-800	-600	-1	-1	-1	-1	4
958	49	-800	-600	0,689	0,591	-1	-1	4	-800	-600	0,464	0,569	-1	-1	4
998	50	-800	-600	-1	-1	-1	-1	4	-800	-600	-1	-1	-1	-1	4
1018	51	416	362	0,687	0,591	551,75	3,163	0	-800	-600	0,687	0,591	-1	-1	4
1038	52	413	350	0,686	0,591	551,75	3,273	0	420	311	0,461	0,57	549,76	3,298	0	1	417	335
1078	53	417	356	0,686	0,591	551,75	3,387	0	417	304	0,461	0,571	549,76	3,337	0	1	417	335
1098	54	417	350	0,687	0,591	552,596	3,503	0	417	301	0,461	0,57	552,079	3,35	0	1	417	335
1118	55	427	353	0,687	0,593	552,596	3,326	0	415	302	0,462	0,572	552,079	3,308	0	1	417	335
1138	56	408	355	0,688	0,593	552,596	3,399	0	413	306	0,462	0,572	552,079	3,388	0	1	417	335
1158	57	424	356	0,688	0,593	552,596	3,293	0	409	302	0,463	0,572	552,079	3,428	0	1	417	335
1178	58	422	353	0,689	0,593	552,596	3,366	0	417	309	0,464	0,572	552,079	3,412	0	1	417	335
1198	59	416	356	0,689	0,593	551,031	3,37	0	415	309	0,464	0,571	551,739	3,432	0	1	417	335
1218	60	419	369	0,69	0,593	551,031	3,288	0	409	303	0,464	0,572	551,739	3,432	0	1	417	335
1237	61	429	359	0,69	0,594	551,031	3,309	0	417	305	0,464	0,572	551,739	3,384	0	1	417	335
1257	62	419	357	0,689	0,594	551,031	3,319	0	409	308	0,464	0,572	551,739	3,337	0	1	417	335
1277	63	422	370	0,689	0,595	551,031	3,301	0	408	314	0,464	0,573	551,739	3,32	0	1	417	335
1297	64	424	364	0,689	0,594	551,638	3,318	0	410	318	0,464	0,572	550,498	3,295	0	1	417	335
1317	65	425	357	0,689	0,595	551,638	3,251	0	410	305	0,464	0,573	550,498	3,295	0	1	417	335
1337	66	420	362	0,689	0,595	551,638	3,341	0	412	304	0,464	0,573	550,498	3,267	0	1	417	335
1357	67	415	362	0,689	0,595	551,638	3,314	0	407	304	0,464	0,573	550,498	3,262	0	1	417	335
1377	68	422	355	0,69	0,595	551,638	3,227	0	411	312	0,464	0,573	550,498	3,266	0	1	417	335
1397	69	421	358	0,69	0,594	550,96	3,26	0	411	312	0,464	0,572	550,315	3,263	0	1	417	335
1417	70	417	366	0,69	0,595	550,96	3,233	0	412	312	0,465	0,573	550,315	3,266	0	1	417	335
1437	71	420	362	0,69	0,595	550,96	3,286	0	412	311	0,465	0,573	550,315	3,344	0	1	417	335
1457	72	421	359	0,69	0,595	550,96	3,353	0	415	310	0,464	0,573	550,315	3,225	0	1	417	335
1477	73	427	356	0,69	0,595	550,96	3,149	0	410	310	0,464	0,573	550,315	3,276	0	1	417	335
1497	74	429	353	0,69	0,594	552,124	3,191	0	410	311	0,464	0,572	549,181	3,279	0	1	417	335
1517	75	421	365	0,69	0,595	552,124	3,358	0	410	310	0,464	0,574	549,181	3,285	0	1	417	335
1536	76	428	360	0,69	0,595	552,124	3,28	0	406	315	0,464	0,574	549,181	3,241	0	1	417	335
1556	77	424	365	0,69	0,595	552,124	3,263	0	403	310	0,464	0,574	549,181	3,296	0	1	417	335
1576	78	427	365	0,69	0,595	552,124	3,226	0	416	312	0,464	0,574	549,181	3,212	0	1	417	335
1596	79	425	364	0,69	0,594	552,707	3,216	0	414	311	0,464	0,573	550,836	3,229	0	1	417	335
1616	80	425	362	0,69	0,595	552,707	3,26	0	410	309	0,464	0,574	550,836	3,241	0	1	417	335
1636	81	422	371	0,69	0,595	552,707	3,269	0	407	319	0,464	0,574	550,836	3,21	0	1	417	335
1656	82	427	358	0,69	0,595	552,707	3,237	0	414	310	0,464	0,574	550,836	3,219	0	1	417	335
1676	83	423	365	0,69	0,595	552,707	3,249	0	415	319	0,464	0,574	550,836	3,25	0	1	417	335
1696	84	425	367	0,69	0,595	552,361	3,242	0	416	316	0,464	0,574	550,612	3,236	0	1	417	335
1716	85	426	365	0,69	0,595	552,361	3,226	0	411	310	0,464	0,575	550,612	3,313	0	1	417	335
1736	86	423	356	0,69	0,596	552,361	3,3	0	413	316	0,464	0,575	550,612	3,285	0	1	417	335
1756	87	431	367	0,69	0,596	552,361	3,219	0	408	323	0,464	0,575	550,612	3,327	0	1	417	335
1776	88	422	355	0,689	0,596	552,361	3,279	0	405	313	0,464	0,575	550,612	3,295	0	1	417	335
1796	89	425	359	0,689	0,595	551,903	3,243	0	404	317	0,463	0,575	551,043	3,315	0	1	417	335
1816	90	496	442	0,687	0,597	551,903	3,279	0	476	415	0,462	0,577	551,043	3,319	0	2	481	438
1836	91	485	439	0,687	0,598	551,903	3,252	0	476	420	0,462	0,578	551,043	3,362	0	2	481	438
1855	92	490	460	0,687	0,597	551,903	3,329	0	479	433	0,462	0,578	551,043	3,363	0	2	481	438
1875	93	494	454	0,687	0,597	551,903	3,236	0	474	429	0,462	0,577	551,043	3,32	0	2	481	438
1895	94	490	458	0,687	0,596	553,752	3,266	0	474	427	0,461	0,577	548,576	3,327	0	2	481	438
1915	95	484	440	0,687	0,597	553,752	3,295	0	473	422	0,461	0,578	548,576	3,352	0	2	481	438
1935	96	496	453	0,686	0,597	553,752	3,267	0	470	427	0,461	0,578	548,576	3,359	0	2	481	438
1955	97	485	446	0,686	0,596	553,752	3,337	0	476	428	0,461	0,578	548,576	3,33	0	2	481	438
1975	98	492	445	0,686	0,596	553,752	3,313	0	478	418	0,461	0,578	548,576	3,361	0	2	481	438
1995	99	487	443	0,686	0,595	553,773	3,318	0	478	421	0,46	0,577	547,701	3,347	0	2	481	438
2015	100	485	448	0,685	0,595	553,773	3,4	0	484	427	0,46	0,578	547,701	3,44	0	2	481	438
2035	101	486	457	0,685	0,595	553,773	3,317	0	471	416	0,459	0,578	547,701	3,436	0	2	481	438
2055	102	496	463	0,685	0,595	553,773	3,323	0	469	431	0,459	0,578	547,701	3,39	0	2	481	438
2075	103	491	445	0,684	0,594	553,773	3,36	0	477	427	0,458	0,578	547,701	3,471	0	2	481	438
2095	104	494	451	0,684	0,594	554,002	3,318	0	469	425	0,458	0,578	548,34	3,464	0	2	481	438
2115	105	485	463	0,683	0,595	554,002	3,328	0	481	421	0,458	0,579	548,34	3,45	0	2	481	438
2135	106	492	449	0,683	0,595	554,002	3,362	0	473	428	0,457	0,579	548,34	3,534	0	2	481	438
2154	107	484	452	0,683	0,595	554,002	3,427	0	476	425	0,457	0,579	548,34	3,508	0	2	481	438
2174	108	487	445	0,683	0,595	554,002	3,452	0	468	434	0,457	0,579	548,34	3,534	0	2	481	438
2194	109	489	446	0,683	0,594	552,324	3,467	0	468	435	0,457	0,578	548,618	3,527	0	2	481	438
2214	110	485	457	0,683	0,595	552,324	3,385	0	473	426	0,458	0,579	548,618	3,486	0	2	481	438
2234	111	492	454	0,683	0,595	552,324	3,332	0	477	420	0,457	0,579	548,618	3,512	0	2	481	438
2254	112	491	456	0,683	0,595	552,324	3,421	0	471	428	0,457	0,579	548,618	3,536	0	2	481	438
2274	113	493	464	0,683	0,595	552,324	3,452	0	474	425	0,457	0,58	548,618	3,505	0	2	481	438
2294	114	493	463	0,683	0,594	553,483	3,46	0	475	423	0,457	0,579	549,825	3,518	0	2	481	438
2314	115	420	370	0,684	0,593	553,483	3,361	0	410	340	0,459	0,578	549,825	3,577	0
2334	116	350	324	0,685	0,593	553,483	3,322	0	349	293	0,46	0,578	549,825	3,462	0	3	337	300
2354	117	350	311	0,685	0,593	553,483	3,361	0	337	285	0,46	0,578	549,825	3,474	0	3	337	300
2374	118	346	311	0,685	0,593	553,483	3,276	0	331	293	0,46	0,578	549,825	3,436	0	3	337	300
2394	119	347	315	0,686	0,592	549,842	3,254	0	325	289	0,46	0,577	550,78	3,436	0	3	337	300
2414	120	347	301	0,686	0,593	549,842	3,16	0	332	285	0,461	0,578	550,78	3,306	0	3	337	300
2434	121	336	326	0,686	0,593	549,842	3,247	0	334	270	0,461	0,578	550,78	3,252	0	3	337	300
2453	122	335	323	0,687	0,593	549,842	3,106	0	345	284	0,461	0,578	550,78	3,168	0	3	337	300
2473	123	340	331	0,687	0,593	549,842	3,143	0	325	291	0,462	0,578	550,78	3,278	0	3	337	300
2493	124	341	331	0,688	0,592	550,47	3,153	0	328	289	0,462	0,577	549,764	3,222	0	3	337	300
2513	125	338	312	0,688	0,593	550,47	3,18	0	329	276	0,462	0,578	549,764	3,169	0	3	337	300
2533	126	347	307	0,688	0,593	550,47	3,063	0	331	296	0,462	0,578	549,764	3,179	0	3	337	300
2553	127	338	309	0,688	0,593	550,47	3,048	0	342	292	0,462	0,578	549,764	3,195	0	3	337	300
2573	128	342	314	0,687	0,593	550,47	2,944	0	328	298	0,462	0,578	549,764	3,114	0	3	337	300
2593	129	344	308	0,687	0,592	553,425	2,914	0	332	298	0,461	0,577	548,814	3,113	0	3	337	300
2613	130	340	306	0,687	0,593	553,425	2,988	0	337	286	0,461	0,578	548,814	2,955	0	3	337	300
2633	131	337	304	0,687	0,593	553,425	3,032	0	336	289	0,461	0,578	548,814	2,936	0	3	337	300
2653	132	338	315	0,687	0,593	553,425	2,878	0	327	275	0,461	0,579	548,814	2,884	0	3	337	300
2673	133	-800	-600	-1	-1	-1	-1	4	-800	-600	-1	-1	-1	-1	4
2693	134	-800	-600	0,687	0,592	-1	-1	4	-800	-600	0,461	0,578	-1	-1	4
2713	135	346	312	0,687	0,593	550,624	3,003	0	332	281	0,461	0,578	550,052	2,958	0	4	335	306
2732	136	336	317	0,687	0,593	550,624	3,016	0	338	288	0,461	0,578	550,052	2,97	0	4	335	306
2752	137	331	307	0,687	0,593	550,624	2,906	0	333	289	0,462	0,578	550,052	3,028	0	4	335	306
2772	138	347	304	0,688	0,593	550,624	2,9	0	342	285	0,462	0,578	550,052	3,117	0	4	335	306
2792	139	341	303	0,688	0,592	550,938	2,896	0	342	290	0,462	0,577	549,127	3,146	0	4	335	306
2812	140	338	324	0,688	0,593	550,938	3,058	0	332	291	0,462	0,578	549,127	2,993	0	4	335	306
2832	141	341	321	0,688	0,593	550,938	3,082	0	331	294	0,462	0,578	549,127	3,063	0	4	335	306
2852	142	346	318	0,688	0,593	550,938	2,976	0	330	295	0,462	0,578	549,127	3,076	0	4	335	306
2872	143	335	302	0,688	0,593	550,938	2,988	0	327	298	0,462	0,578	549,127	3,196	0	4	335	306
2892	144	338	299	0,688	0,592	550,389	2,998	0	326	299	0,462	0,577	549,458	3,247	0	4	335	306
2912	145	332	320	0,688	0,593	550,389	3,035	0	339	282	0,462	0,578	549,458	3,026	0	4	335	306
2932	146	332	322	0,688	0,593	550,389	3,069	0	337	297	0,462	0,578	549,458	3,063	0	4	335	306
2952	147	338	318	0,688	0,593	550,389	3,086	0	328	294	0,462	0,578	549,458	3,07	0	4	335	306
2972	148	331	333	0,688	0,593	550,389	3,183	0	340	291	0,462	0,578	549,458	3,022	0	4	335	306
2992	149	332	333	0,688	0,592	551,229	3,222	0	336	299	0,462	0,577	548,201	3,035	0	4	335	306
3012	150	329	328	0,688	0,593	551,229	3,062	0	347	279	0,462	0,578	548,201	3,144	0	4	335	306
3032	151	337	335	0,688	0,593	551,229	3,062	0	332	299	0,462	0,579	548,201	3,106	0	4	335	306
3051	152	334	320	0,688	0,593	551,229	3,066	0	324	289	0,462	0,579	548,201	3,078	0	4	335	306
3071	153	338	326	0,688	0,593	551,229	3,091	0	331	295	0,462	0,579	548,201	3,081	0	4	335	306
3091	154	337	325	0,688	0,592	552,009	3,098	0	327	290	0,462	0,578	548,9	3,087	0	4	335	306
3111	155	339	328	0,688	0,593	552,009	3,196	0	330	303	0,462	0,579	548,9	3,137	0	4	335	306
3131	156	337	311	0,687	0,593	552,009	3,197	0	330	295	0,462	0,579	548,9	3,092	0	4	335	306
3151	157	327	321	0,687	0,593	552,009	3,15	0	332	286	0,461	0,579	548,9	3,129	0	4	335	306
3171	158	347	336	0,687	0,592	552,009	3,258	0	335	295	0,461	0,579	548,9	3,15	0	4	335	306
3191	159	345	332	0,687	0,591	551,351	3,248	0	336	293	0,461	0,578	548,031	3,133	0	4	335	306
3211	160	407	402	0,685	0,593	551,351	3,119	0	396	362	0,46	0,58	548,031	3,192	0
3231	161	422	423	0,685	0,594	551,351	3,163	0	397	403	0,459	0,581	548,031	3,169	0	5	407	409
3251	162	425	431	0,685	0,593	551,351	3,107	0	394	401	0,459	0,581	548,031	3,173	0	5	407	409
3271	163	406	427	0,684	0,593	551,351	3,14	0	401	392	0,459	0,581	548,031	3,128	0	5	407	409
3291	164	414	430	0,684	0,592	552,256	3,155	0	402	385	0,458	0,58	550,395	3,129	0	5	407	409
3311	165	413	431	0,684	0,592	552,256	3,113	0	394	404	0,458	0,581	550,395	3,182	0	5	407	409
3330	166	427	427	0,683	0,592	552,256	3,128	0	392	393	0,458	0,581	550,395	3,097	0	5	407	409
3350	167	415	421	0,683	0,592	552,256	3,098	0	402	403	0,457	0,581	550,395	3,05	0	5	407	409
3370	168	427	437	0,683	0,592	552,256	3,153	0	395	391	0,457	0,581	550,395	3,047	0	5	407	409
3390	169	423	434	0,683	0,591	553,233	3,157	0	396	393	0,457	0,581	550,302	3,044	0	5	407	409
3410	170	419	438	0,682	0,592	553,233	3,181	0	401	404	0,457	0,581	550,302	3,078	0	5	407	409
3430	171	418	429	0,683	0,592	553,233	3,136	0	396	399	0,457	0,581	550,302	3,138	0	5	407	409
3450	172	419	435	0,683	0,592	553,233	3,138	0	406	394	0,457	0,582	550,302	3,169	0	5	407	409
3470	173	-800	-600	0,457	0,582	-1	-1	4	404	389	0,457	0,582	550,302	3,162	0	5	407	409
3490	174	-800	-600	0,683	0,591	-1	-1	4	403	386	0,457	0,581	548,777	3,146	0	5	407	409
3510	175	420	430	0,684	0,592	553,448	3,203	0	401	419	0,458	0,582	548,777	3,164	0	6	411	409
3530	176	417	433	0,684	0,592	553,448	3,108	0	402	387	0,458	0,582	548,777	3,086	0	6	411	409
3549								5							5				Keyboard	3	39	0	Right
3550	177	422	421	0,684	0,592	553,448	3,071	0	409	395	0,458	0,582	548,777	3,085	0	6	411	409
3570	178	420	425	0,684	0,593	553,448	3,164	0	396	402	0,458	0,582	548,777	3,174	0	6	411	409
3590	179	420	422	0,685	0,592	555,084	3,112	0	398	387	0,458	0,581	548,675	3,136	0	6	411	409
3610	180	410	425	0,684	0,593	555,084	3,134	0	402	398	0,458	0,582	548,675	3,106	0	6	411	409
3629	181	420	420	0,684	0,593	555,084	3,111	0	396	393	0,458	0,582	548,675	3,117	0	6	411	409
3649	182	424	424	0,684	0,592	555,084	3,168	0	410	394	0,458	0,582	548,675	3,105	0	6	411	409
3669	183	425	421	0,684	0,592	555,084	3,148	0	406	404	0,457	0,582	548,675	3,174	0	6	411	409
3689	184	427	424	0,683	0,591	553,437	3,143	0	408	401	0,457	0,581	550,387	3,191	0	6	411	409
3709	185	416	423	0,683	0,592	553,437	3,131	0	400	385	0,457	0,582	550,387	3,127	0	6	411	409
3729	186	423	432	0,682	0,592	553,437	3,176	0	406	381	0,456	0,582	550,387	3,185	0	6	411	409
3749	187	417	423	0,682	0,591	553,437	3,162	0	398	404	0,456	0,582	550,387	3,239	0	6	411	409
3769	188	421	424	0,682	0,591	553,437	3,149	0	407	391	0,456	0,582	550,387	3,141	0	6	411	409
3789	189	420	429	0,681	0,59	550,585	3,154	0	405	396	0,456	0,58	549,787	3,181	0	6	411	409
3809	190	396	304	0,681	0,59	550,585	3,081	0	410	264	0,456	0,58	549,787	3,067	0	7	405	284
3829	191	398	300	0,681	0,59	550,585	3,024	0	409	259	0,456	0,581	549,787	3,067	0	7	405	284
3849	192	399	298	0,681	0,59	550,585	3,008	0	422	261	0,456	0,58	549,787	3,046	0	7	405	284
3869	193	403	285	0,681	0,59	550,585	3,078	0	413	271	0,456	0,58	549,787	3,142	0	7	405	284
3889	194	404	278	0,681	0,588	552,149	3,054	0	415	270	0,456	0,579	549,522	3,142	0	7	405	284
3909	195	397	294	0,681	0,59	552,149	2,971	0	404	258	0,456	0,581	549,522	3,04	0	7	405	284
3928	196	411	291	0,681	0,59	552,149	3,154	0	408	270	0,456	0,581	549,522	2,92	0	7	405	284
3948	197	416	301	0,681	0,59	552,149	3,148	0	408	264	0,456	0,581	549,522	3,009	0	7	405	284
3968	198	398	288	0,682	0,59	552,149	3,036	0	410	264	0,456	0,581	549,522	3,114	0	7	405	284
3970								5							5				ShowAVI	8	0	0	Interactive.avi
3988	199	406	288	0,682	0,589	553,18	3,137	0	410	263	0,456	0,58	549,673	3,082	0	7	405	284
4008	200	395	300	0,682	0,59	553,18	3,104	0	401	265	0,456	0,581	549,673	2,968	0	7	405	284
4028	201	389	311	0,682	0,59	553,18	2,984	0	399	281	0,456	0,581	549,673	3,051	0	7	405	284
4048	202	404	303	0,682	0,59	553,18	3,037	0	411	281	0,456	0,581	549,673	3,02	0	7	405	284
4068	203	401	295	0,682	0,591	553,18	3,057	0	408	273	0,456	0,581	549,673	2,961	0	7	405	284
4088	204	403	300	0,683	0,59	551,681	2,998	0	411	284	0,456	0,58	548,498	2,988	0	7	405	284
4108	205	396	318	0,683	0,591	551,681	3,043	0	407	280	0,457	0,581	548,498	3,026	0	7	405	284
4128	206	399	307	0,683	0,591	551,681	3,094	0	396	276	0,457	0,581	548,498	3,172	0	7	405	284
4148	207	402	320	0,683	0,591	551,681	3,101	0	410	281	0,457	0,581	548,498	2,985	0	7	405	284
4168	208	330	376	0,685	0,593	551,681	3,173	0	323	330	0,459	0,582	548,498	2,989	0
4188	209	328	382	0,686	0,593	549,029	3,187	0	314	333	0,461	0,582	549,405	2,997	0
4208	210	288	412	0,687	0,594	549,029	3,119	0	279	378	0,462	0,582	549,405	3,069	0	8	291	387
4228	211	282	403	0,688	0,594	549,029	3,066	0	292	371	0,462	0,582	549,405	3,129	0	8	291	387
4247	212	295	413	0,689	0,595	549,029	3,057	0	284	381	0,463	0,582	549,405	3,091	0	8	291	387
4267	213	302	406	0,689	0,595	549,029	3,112	0	282	378	0,463	0,582	549,405	3,128	0	8	291	387
4287	214	302	409	0,69	0,594	550,149	3,088	0	288	378	0,464	0,581	548,961	3,113	0	8	291	387
4307	215	292	404	0,69	0,595	550,149	3,057	0	290	362	0,464	0,582	548,961	3,104	0	8	291	387
4327	216	297	397	0,69	0,595	550,149	3,13	0	286	377	0,464	0,582	548,961	3,121	0	8	291	387
4347	217	299	403	0,689	0,595	550,149	3,018	0	292	368	0,464	0,582	548,961	3,109	0	8	291	387
4367	218	295	400	0,689	0,595	550,149	3,038	0	283	375	0,463	0,582	548,961	3,079	0	8	291	387
4387	219	296	404	0,689	0,594	549,019	3,039	0	284	371	0,463	0,581	549,331	3,084	0	8	291	387
4407	220	292	399	0,688	0,594	549,019	3,055	0	281	376	0,462	0,582	549,331	3,194	0	8	291	387
4427	221	292	404	0,687	0,594	549,019	2,964	0	282	371	0,461	0,582	549,331	3,011	0	8	291	387
4447	222	287	385	0,687	0,594	549,019	2,95	0	291	372	0,461	0,582	549,331	2,982	0	8	291	387
4467	223	-800	-600	0,46	0,582	-1	-1	4	278	392	0,46	0,582	549,331	2,907	0	8	291	387
4487	224	-800	-600	0,686	0,593	-1	-1	4	280	389	0,46	0,582	550,436	2,868	0	8	291	387
4506	225	321	399	0,686	0,594	549,43	2,885	0	292	361	0,46	0,582	550,436	2,947	0	8	291	387
4526	226	301	394	0,687	0,594	549,43	2,863	0	293	365	0,461	0,582	550,436	2,996	0	8	291	387
4546	227	296	404	0,687	0,594	549,43	2,877	0	287	359	0,461	0,582	550,436	2,858	0	8	291	387
4566	228	300	399	0,688	0,595	549,43	2,81	0	-800	-600	0,688	0,595	-1	-1	4	8	291	387
4586	229	297	396	0,687	0,593	551,321	2,805	0	-800	-600	0,462	0,581	-1	-1	4	8	291	387
4606	230	-800	-600	0,463	0,581	-1	-1	4	364	194	0,463	0,581	549,778	2,86	0
4626	231	363	221	0,688	0,594	551,321	2,803	0	362	178	0,463	0,581	549,778	2,793	0
4646	232	-800	-600	-1	-1	-1	-1	4	-800	-600	-1	-1	-1	-1	4
4666	233	353	220	0,689	0,593	551,321	2,867	0	378	177	0,464	0,58	549,778	2,87	0
4686	234	355	227	0,689	0,592	547,212	2,847	0	380	182	0,463	0,579	546,556	2,834	0
4706	235	359	227	0,689	0,593	547,212	2,754	0	368	199	0,463	0,58	546,556	2,815	0
4726	236	341	237	0,688	0,593	547,212	2,743	0	380	180	0,463	0,58	546,556	2,664	0
4746	237	-800	-600	-1	-1	-1	-1	4	-800	-600	-1	-1	-1	-1	4
4766	238	364	224	0,688	0,592	547,212	2,917	0	368	193	0,462	0,58	546,556	2,661	0	9	361	210
4786	239	359	227	0,687	0,591	547	2,949	0	371	186	0,461	0,579	546,288	2,658	0	9	361	210
4806	240	356	222	0,687	0,592	547	2,971	0	383	190	0,461	0,58	546,288	2,771	0	9	361	210
4825	241	-800	-600	0,461	0,58	-1	-1	4	377	210	0,461	0,58	546,288	2,638	0	9	361	210
4845	242	361	231	0,686	0,591	547	2,819	0	368	197	0,46	0,58	546,288	2,754	0	9	361	210
4865	243	354	229	0,686	0,591	547	2,915	0	359	194	0,46	0,58	546,288	2,781	0	9	361	210
4885	244	353	228	0,685	0,59	547,241	2,916	0	352	202	0,459	0,58	545,878	2,768	0	9	361	210
4905	245	350	236	0,685	0,591	547,241	2,868	0	354	190	0,459	0,582	545,878	2,9	0	9	361	210
4925	246	350	236	0,685	0,592	547,241	3	0	368	192	0,459	0,582	545,878	2,941	0	9	361	210
4945	247	350	223	0,684	0,592	547,241	3,028	0	366	197	0,459	0,583	545,878	2,917	0	9	361	210
4965	248	352	232	0,684	0,591	547,241	3,006	0	363	191	0,458	0,583	545,878	2,92	0	9	361	210
4985	249	352	229	0,684	0,59	546,838	3,014	0	361	192	0,458	0,581	546,345	2,925	0	9	361	210
5005	250	348	234	0,683	0,591	546,838	2,882	0	366	192	0,458	0,582	546,345	2,938	0	9	361	210
5025	251	363	237	0,683	0,59	546,838	2,958	0	351	181	0,457	0,582	546,345	2,855	0	9	361	210
5045	252	364	237	0,683	0,59	546,838	3,054	0	374	183	0,457	0,582	546,345	2,905	0	9	361	210
5065	253	350	230	0,683	0,59	546,838	3,039	0	374	186	0,457	0,583	546,345	2,851	0	9	361	210
5085	254	358	231	0,683	0,589	546,959	3,025	0	374	188	0,457	0,582	546,026	2,865	0	9	361	210
5105	255	277	191	0,683	0,591	546,959	2,891	0	291	157	0,458	0,583	546,026	2,971	0
5126	256	211	142	0,684	0,592	546,959	3,045	0	-800	-600	0,684	0,592	-1	-1	4	10	225	133
5144	257	200	138	0,684	0,591	546,959	3,035	0	235	105	0,46	0,582	546,026	3,114	0	10	225	133
5165	258	202	137	0,685	0,591	546,959	2,979	0	243	110	0,46	0,582	546,026	3,047	0	10	225	133
5184	259	211	150	0,685	0,589	539,42	3,021	0	245	121	0,46	0,58	540,93	3,02	0	10	225	133
5205	260	220	140	0,686	0,591	539,42	2,877	0	228	112	0,461	0,581	540,93	3,044	0	10	225	133
5224	261	213	169	0,686	0,591	539,42	2,825	0	242	120	0,461	0,581	540,93	2,963	0	10	225	133
5245	262	213	149	0,687	0,591	539,42	2,926	0	253	105	0,461	0,581	540,93	2,97	0	10	225	133
5264	263	203	158	0,687	0,592	539,42	2,951	0	248	120	0,462	0,581	540,93	3,01	0	10	225	133
5285	264	199	147	0,687	0,59	539,592	2,976	0	253	117	0,462	0,579	539,552	2,961	0	10	225	133
5304	265	-800	-600	0,462	0,58	-1	-1	4	236	116	0,462	0,58	539,552	3,001	0	10	225	133
5325	266	202	149	0,687	0,591	539,592	2,933	0	244	116	0,462	0,58	539,552	2,955	0	10	225	133
5344	267	218	162	0,687	0,591	539,592	2,936	0	239	114	0,462	0,58	539,552	2,939	0	10	225	133
5365	268	203	152	0,687	0,591	539,592	3,032	0	239	126	0,462	0,58	539,552	3,031	0	10	225	133
5384	269	209	158	0,687	0,589	539,351	3,064	0	238	125	0,461	0,579	540,28	3,01	0	10	225	133
5405	270	209	155	0,687	0,591	539,351	3,08	0	232	119	0,461	0,58	540,28	2,966	0	10	225	133
5423	271	214	159	0,687	0,591	539,351	3,017	0	241	113	0,461	0,58	540,28	3,018	0	10	225	133
5445	272	211	159	0,686	0,591	539,351	3,06	0	234	116	0,461	0,58	540,28	3,013	0	10	225	133
5463	273	-800	-600	0,461	0,58	-1	-1	4	249	120	0,461	0,58	540,28	2,969	0
5485	274	-800	-600	0,687	0,589	-1	-1	4	250	120	0,461	0,579	539,094	2,987	0
5503	275	212	156	0,687	0,591	541,341	3,002	0	244	127	0,461	0,58	539,094	3,112	0
5525	276	197	157	0,687	0,591	541,341	3,033	0	244	129	0,462	0,58	539,094	2,981	0
5543	277	211	152	0,687	0,592	541,341	2,974	0	260	122	0,462	0,58	539,094	2,773	0
5565	278	205	157	0,688	0,592	541,341	3,036	0	-800	-600	0,688	0,592	-1	-1	4	11	226	139
5583	279	201	156	0,688	0,59	541,132	3,017	0	-800	-600	0,463	0,578	-1	-1	4	11	226	139
5605	280	195	160	0,688	0,592	541,132	2,941	0	250	124	0,463	0,58	539,765	3,017	0	11	226	139
5623	281	216	166	0,689	0,592	541,132	2,946	0	240	123	0,463	0,58	539,765	3,021	0	11	226	139
5645	282	212	151	0,689	0,592	541,132	2,955	0	237	127	0,464	0,58	539,765	3,084	0	11	226	139
5663	283	208	159	0,689	0,592	541,132	2,987	0	236	122	0,464	0,579	539,765	2,932	0	11	226	139
5685	284	205	159	0,689	0,59	540,66	2,993	0	234	124	0,464	0,578	538,926	2,938	0	11	226	139
5703	285	216	161	0,689	0,592	540,66	2,847	0	249	113	0,463	0,579	538,926	2,774	0	11	226	139
5725	286	223	152	0,688	0,592	540,66	2,891	0	242	121	0,463	0,579	538,926	2,839	0	11	226	139
5742	287	213	147	0,688	0,592	540,66	2,774	0	240	125	0,463	0,579	538,926	2,838	0	11	226	139
5762	288	-800	-600	0,463	0,579	-1	-1	4	236	130	0,463	0,579	538,926	2,782	0	11	226	139
5782	289	-800	-600	0,688	0,589	-1	-1	4	234	135	0,462	0,578	539,035	2,816	0	11	226	139
5802	290	227	149	0,688	0,591	539,222	2,78	0	242	123	0,462	0,579	539,035	2,901	0	11	226	139
5822	291	213	164	0,688	0,591	539,222	3,023	0	234	126	0,462	0,579	539,035	2,942	0	11	226	139
5842	292	220	159	0,688	0,591	539,222	2,808	0	246	122	0,462	0,579	539,035	2,853	0	11	226	139
5862	293	-800	-600	-1	-1	-1	-1	4	-800	-600	-1	-1	-1	-1	4
5882	294	-800	-600	0,688	0,59	-1	-1	4	-800	-600	0,463	0,578	-1	-1	4
5902	295	208	161	0,688	0,591	540,108	3,083	0	250	123	0,463	0,579	539,827	2,748	0
5922	296	269	116	0,687	0,592	540,108	2,667	0	334	68	0,462	0,579	539,827	2,817	0
5942	297	-800	-600	-1	-1	-1	-1	4	-800	-600	-1	-1	-1	-1	4
5962	298	456	85	0,685	0,591	540,108	2,853	0	-800	-600	0,685	0,591	-1	-1	4
5982	299	533	69	0,684	0,589	538,67	2,656	0	-800	-600	0,459	0,578	-1	-1	4	12	526	53
6002	300	488	71	0,684	0,591	538,67	2,748	0	560	40	0,459	0,58	529,572	2,679	0	12	526	53
6021	301	494	89	0,683	0,591	538,67	2,988	0	540	43	0,459	0,58	529,572	2,796	0	12	526	53
6041	302	492	71	0,683	0,591	538,67	2,986	0	551	33	0,458	0,58	529,572	2,729	0	12	526	53
6061	303	507	91	0,682	0,591	538,67	2,844	0	542	28	0,458	0,58	529,572	2,653	0	12	526	53
6081	304	510	85	0,682	0,589	538,862	2,973	0	547	24	0,457	0,578	529,999	2,694	0	12	526	53
6101	305	-800	-600	0,457	0,58	-1	-1	4	546	33	0,457	0,58	529,999	2,696	0	12	526	53
6121	306	493	77	0,682	0,59	538,862	2,879	0	-800	-600	0,682	0,59	-1	-1	4
6141	307	493	91	0,681	0,589	538,862	3,04	0	537	18	0,456	0,58	529,999	2,678	0
6161	308	483	92	0,681	0,589	538,862	2,877	0	529	23	0,456	0,58	529,999	2,72	0
6181	309	479	90	0,681	0,587	540,028	2,937	0	529	24	0,456	0,578	529,632	2,718	0
6201	310	-800	-600	0,456	0,58	-1	-1	4	525	40	0,456	0,58	529,632	2,672	0
6221	311	496	78	0,681	0,589	540,028	2,959	0	-800	-600	0,681	0,589	-1	-1	4
6241	312	-800	-600	0,455	0,58	-1	-1	4	558	24	0,455	0,58	529,632	2,652	0
6261	313	-800	-600	-1	-1	-1	-1	4	-800	-600	-1	-1	-1	-1	4
6281	314	-800	-600	0,681	0,586	-1	-1	4	-800	-600	0,455	0,578	-1	-1	4
6300	315	494	72	0,68	0,588	538,487	2,905	0	539	36	0,455	0,58	529,019	2,755	0
6321	316	489	91	0,68	0,588	538,487	2,822	0	554	46	0,455	0,58	529,019	2,723	0
6340	317	497	125	0,679	0,588	538,487	2,723	0	582	88	0,454	0,58	529,019	2,791	0
6360	318	629	302	0,677	0,589	538,487	2,852	0	651	265	0,453	0,581	529,019	2,897	0
6380	319	647	322	0,677	0,589	550,025	2,888	0	688	284	0,453	0,58	537,855	2,957	0	13	648	322
6400	320	653	339	0,677	0,59	550,025	2,98	0	652	308	0,452	0,582	537,855	2,869	0	13	648	322
6420	321	640	331	0,677	0,59	550,025	3,069	0	640	316	0,452	0,582	537,855	2,969	0	13	648	322
6440	322	648	337	0,676	0,589	550,025	2,994	0	653	306	0,452	0,582	537,855	2,98	0	13	648	322
6460	323	659	345	0,676	0,589	550,025	2,918	0	656	303	0,451	0,582	537,855	3,007	0	13	648	322
6480	324	654	343	0,676	0,588	549,412	2,935	0	654	304	0,45	0,581	538,128	3,025	0	13	648	322
6500	325	656	339	0,675	0,589	549,412	3,066	0	647	300	0,45	0,582	538,128	3,04	0	13	648	322
6520	326	642	346	0,675	0,589	549,412	3,036	0	649	298	0,45	0,582	538,128	2,98	0	13	648	322
6540	327	642	348	0,675	0,589	549,412	3,094	0	659	310	0,45	0,582	538,128	2,995	0	13	648	322
6560	328	647	327	0,675	0,589	549,412	3,07	0	647	305	0,45	0,582	538,128	3,102	0	13	648	322
6580	329	641	327	0,675	0,588	551,195	3,08	0	651	307	0,45	0,581	538,734	3,084	0	13	648	322
6599	330	645	332	0,675	0,589	551,195	3,127	0	647	308	0,45	0,582	538,734	3,06	0	13	648	322
6619	331	652	331	0,675	0,589	551,195	3,1	0	642	312	0,45	0,582	538,734	3,046	0	13	648	322
6639	332	644	339	0,676	0,589	551,195	3,027	0	641	320	0,45	0,582	538,734	3,154	0	13	648	322
6659	333	643	422	0,676	0,59	551,195	3,12	0	623	415	0,451	0,583	538,734	3,201	0
6679	334	645	431	0,676	0,591	551,474	3,089	0	621	424	0,451	0,584	542,008	3,251	0
6699	335	642	489	0,676	0,591	551,474	3,116	0	605	458	0,451	0,584	542,008	3,114	0	14	616	465
6719	336	622	477	0,676	0,591	551,474	3,162	0	604	449	0,451	0,584	542,008	3,148	0	14	616	465
6739	337	634	480	0,676	0,591	551,474	3,102	0	615	447	0,451	0,584	542,008	3,09	0	14	616	465
6759	338	635	474	0,676	0,591	551,474	3,044	0	604	451	0,45	0,584	542,008	3,16	0	14	616	465
6779	339	636	475	0,676	0,59	551,247	3,045	0	607	452	0,45	0,583	541,535	3,142	0	14	616	465
6799	340	628	489	0,675	0,59	551,247	3,134	0	602	464	0,45	0,584	541,535	3,152	0	14	616	465
6819	341	635	482	0,675	0,59	551,247	3,075	0	612	448	0,45	0,584	541,535	3,112	0	14	616	465
6839	342	638	470	0,675	0,59	551,247	3,186	0	604	454	0,449	0,584	541,535	3,246	0	14	616	465
6859	343	625	487	0,675	0,59	551,247	3,181	0	594	471	0,449	0,584	541,535	3,264	0	14	616	465
6879	344	629	480	0,675	0,589	551,549	3,178	0	597	464	0,449	0,583	542,312	3,287	0	14	616	465
6899	345	627	488	0,674	0,59	551,549	3,16	0	618	445	0,448	0,584	542,312	3,202	0	14	616	465
6919	346	639	466	0,674	0,59	551,549	3,174	0	610	450	0,448	0,584	542,312	3,204	0	14	616	465
6938	347	631	474	0,673	0,589	551,549	3,178	0	614	451	0,448	0,584	542,312	3,215	0	14	616	465
6958	348	627	487	0,673	0,589	551,549	3,132	0	602	460	0,448	0,584	542,312	3,189	0	14	616	465
6978	349	631	479	0,673	0,588	550,978	3,135	0	601	464	0,447	0,583	542,706	3,193	0	14	616	465
6998	350	612	484	0,673	0,589	550,978	3,182	0	601	450	0,448	0,584	542,706	3,235	0	14	616	465
7018	351	623	473	0,673	0,589	550,978	3,149	0	596	454	0,448	0,584	542,706	3,264	0	14	616	465
7038	352	628	482	0,673	0,589	550,978	3,197	0	606	448	0,447	0,584	542,706	3,207	0	14	616	465
7058	353	628	483	0,673	0,588	550,978	3,147	0	593	447	0,447	0,584	542,706	3,237	0	14	616	465
7078	354	629	479	0,672	0,588	552,705	3,172	0	594	447	0,447	0,583	541,834	3,233	0	14	616	465
7098	355	617	472	0,672	0,588	552,705	3,198	0	597	444	0,446	0,584	541,834	3,137	0	14	616	465
7118	356	629	488	0,671	0,588	552,705	3,2	0	604	441	0,446	0,584	541,834	3,161	0	14	616	465
7138	357	612	427	0,671	0,587	552,705	3,139	0	594	408	0,446	0,583	541,834	3,196	0	15	595	412
7158	358	615	427	0,671	0,587	552,705	3,235	0	597	404	0,446	0,583	541,834	3,211	0	15	595	412
7178	359	616	427	0,671	0,587	551,498	3,217	0	600	398	0,446	0,583	543,679	3,237	0	15	595	412
7198	360	605	434	0,671	0,587	551,498	3,205	0	586	404	0,446	0,583	543,679	3,212	0	15	595	412
7217	361	595	426	0,671	0,587	551,498	3,172	0	606	394	0,446	0,583	543,679	3,179	0	15	595	412
7237	362	609	432	0,671	0,587	551,498	3,227	0	589	404	0,446	0,583	543,679	3,212	0	15	595	412
7257	363	598	430	0,671	0,587	551,498	3,053	0	576	399	0,446	0,584	543,679	3,141	0	15	595	412
7277	364	603	426	0,672	0,587	551,934	3,04	0	581	397	0,446	0,583	543,443	3,137	0	15	595	412
7297	365	600	417	0,672	0,587	551,934	3,194	0	596	391	0,446	0,584	543,443	3,085	0	15	595	412
7317	366	610	428	0,672	0,587	551,934	3,137	0	589	402	0,446	0,584	543,443	3,232	0	15	595	412
7337	367	592	435	0,672	0,587	551,934	3,214	0	596	395	0,446	0,584	543,443	3,16	0	15	595	412
7357	368	608	423	0,672	0,587	551,934	3,191	0	582	393	0,446	0,584	543,443	3,116	0	15	595	412
7377	369	600	424	0,672	0,587	551,712	3,18	0	582	396	0,446	0,583	544,087	3,177	0	15	595	412
7397	370	595	434	0,672	0,588	551,712	3,232	0	585	394	0,446	0,584	544,087	3,194	0	15	595	412
7417	371	610	420	0,672	0,588	551,712	3,199	0	579	405	0,446	0,584	544,087	3,236	0	15	595	412
7437	372	604	430	0,672	0,588	551,712	3,165	0	584	399	0,446	0,584	544,087	3,164	0	15	595	412
7457	373	593	429	0,672	0,588	551,712	3,146	0	579	394	0,446	0,584	544,087	3,128	0	15	595	412
7477	374	599	426	0,674	0,587	553,452	3,136	0	584	394	0,448	0,583	548,108	3,148	0	15	595	412
7497	375	465	408	0,675	0,588	553,452	3,231	0	448	376	0,45	0,583	548,108	3,172	0	16	438	391
7516	376	445	397	0,676	0,588	553,452	3,254	0	445	368	0,45	0,583	548,108	3,198	0	16	438	391
7536	377	454	401	0,676	0,588	553,452	3,263	0	438	386	0,45	0,583	548,108	3,116	0	16	438	391
7556	378	447	390	0,676	0,588	553,452	3,221	0	438	379	0,451	0,583	548,108	3,261	0	16	438	391
7576	379	451	390	0,676	0,587	552,426	3,228	0	438	380	0,451	0,582	548,485	3,263	0	16	438	391
7596	380	451	400	0,677	0,587	552,426	3,265	0	429	378	0,451	0,583	548,485	3,252	0	16	438	391
7616	381	447	397	0,677	0,588	552,426	3,333	0	422	385	0,451	0,582	548,485	3,27	0	16	438	391
7636	382	448	396	0,677	0,588	552,426	3,274	0	427	378	0,451	0,583	548,485	3,291	0	16	438	391
7656	383	448	400	0,677	0,588	552,426	3,315	0	428	382	0,451	0,583	548,485	3,337	0	16	438	391
7676	384	448	397	0,677	0,587	553,35	3,295	0	426	382	0,451	0,582	549,83	3,366	0	16	438	391
7696	385	441	407	0,677	0,588	553,35	3,236	0	425	381	0,451	0,582	549,83	3,381	0	16	438	391
7716	386	447	412	0,677	0,588	553,35	3,286	0	424	382	0,451	0,582	549,83	3,252	0	16	438	391
7736	387	446	407	0,678	0,588	553,35	3,3	0	426	383	0,451	0,582	549,83	3,366	0	16	438	391
7756	388	445	408	0,678	0,588	553,35	3,286	0	429	385	0,452	0,582	549,83	3,331	0	16	438	391
7776	389	444	411	0,678	0,587	552,045	3,283	0	429	388	0,452	0,582	548,776	3,285	0	16	438	391
7795	390	440	405	0,679	0,588	552,045	3,245	0	427	385	0,453	0,583	548,776	3,436	0	16	438	391
7815	391	384	414	0,68	0,589	552,045	3,197	0	367	431	0,454	0,583	548,776	3,44	0	17	382	429
7835	392	390	444	0,68	0,589	552,045	3,288	0	368	415	0,454	0,583	548,776	3,295	0	17	382	429
7855	393	393	434	0,68	0,589	552,045	3,288	0	368	422	0,454	0,583	548,776	3,425	0	17	382	429
7875	394	396	448	0,68	0,588	551,79	3,286	0	369	413	0,454	0,583	550,443	3,399	0	17	382	429
7895	395	394	444	0,68	0,589	551,79	3,277	0	370	406	0,454	0,583	550,443	3,227	0	17	382	429
7915	396	394	436	0,68	0,589	551,79	3,204	0	369	419	0,454	0,583	550,443	3,377	0	17	382	429
7935	397	395	445	0,68	0,59	551,79	3,264	0	366	418	0,454	0,583	550,443	3,37	0	17	382	429
7955	398	391	444	0,681	0,59	551,79	3,279	0	371	425	0,455	0,583	550,443	3,405	0	17	382	429
7975	399	390	441	0,681	0,589	552,935	3,264	0	370	427	0,455	0,583	550,034	3,41	0	17	382	429
7995	400	392	438	0,681	0,59	552,935	3,385	0	369	412	0,455	0,583	550,034	3,335	0	17	382	429
8015	401	394	441	0,681	0,59	552,935	3,385	0	371	420	0,455	0,583	550,034	3,404	0	17	382	429
8035	402	393	438	0,681	0,59	552,935	3,363	0	369	413	0,456	0,583	550,034	3,359	0	17	382	429
8055	403	388	443	0,682	0,589	552,935	3,252	0	373	415	0,456	0,583	550,034	3,34	0	17	382	429
8075	404	388	444	0,682	0,589	551,594	3,244	0	373	418	0,456	0,582	549,89	3,363	0	17	382	429
8095	405	391	450	0,682	0,589	551,594	3,255	0	376	412	0,456	0,583	549,89	3,252	0	17	382	429
8114	406	387	443	0,682	0,589	551,594	3,296	0	378	407	0,456	0,583	549,89	3,328	0	17	382	429
8134	407	383	437	0,682	0,589	551,594	3,234	0	370	412	0,456	0,583	549,89	3,316	0	17	382	429
8154	408	389	449	0,682	0,589	551,594	3,253	0	375	415	0,456	0,583	549,89	3,243	0	17	382	429
8174	409	386	444	0,681	0,588	551,695	3,258	0	374	414	0,455	0,582	549,738	3,276	0	17	382	429
8194	410	387	450	0,681	0,589	551,695	3,129	0	379	417	0,455	0,583	549,738	3,238	0	17	382	429
8214	411	384	438	0,681	0,589	551,695	3,206	0	371	420	0,455	0,583	549,738	3,219	0	17	382	429
8234	412	391	450	0,681	0,589	551,695	3,223	0	368	412	0,456	0,583	549,738	3,237	0	17	382	429
8254	413	389	447	0,682	0,589	551,695	3,166	0	374	419	0,456	0,583	549,738	3,269	0	17	382	429
8274	414	390	443	0,682	0,588	552,83	3,219	0	374	418	0,456	0,582	549,346	3,264	0	17	382	429
8294	415	389	446	0,681	0,589	552,83	3,188	0	365	425	0,456	0,583	549,346	3,301	0	17	382	429
8314	416	390	444	0,681	0,589	552,83	3,148	0	371	414	0,455	0,583	549,346	3,209	0	17	382	429
8334	417	394	451	0,681	0,589	552,83	3,207	0	375	402	0,455	0,583	549,346	3,225	0	17	382	429
8354	418	398	446	0,68	0,589	552,83	3,045	0	377	431	0,454	0,583	549,346	3,347	0	17	382	429
8374	419	400	448	0,68	0,588	551,363	3,02	0	380	422	0,454	0,582	549,351	3,309	0	17	382	429
8393	420	396	440	0,68	0,588	551,363	3,055	0	379	413	0,454	0,583	549,351	3,219	0	17	382	429
8413	421	393	442	0,68	0,588	551,363	3,06	0	373	410	0,454	0,583	549,351	3,197	0	17	382	429
8433	422	388	446	0,68	0,588	551,363	3,097	0	381	413	0,454	0,583	549,351	3,199	0	17	382	429
8453	423	396	439	0,68	0,588	551,363	3,032	0	376	410	0,454	0,583	549,351	3,004	0	17	382	429
8473	424	394	441	0,679	0,587	551,321	3,041	0	375	411	0,453	0,582	549,544	2,976	0	17	382	429
8493	425	391	441	0,679	0,588	551,321	3,073	0	371	416	0,453	0,583	549,544	3,118	0	17	382	429
8513	426	390	433	0,679	0,587	551,321	3,116	0	368	422	0,453	0,583	549,544	3,181	0	17	382	429
8533	427	393	448	0,679	0,587	551,321	3,097	0	382	404	0,453	0,583	549,544	3,064	0	17	382	429
8553	428	392	441	0,679	0,587	551,321	3,002	0	381	402	0,453	0,582	549,544	3,062	0	17	382	429
8573	429	392	441	0,679	0,586	551,384	3,013	0	379	399	0,453	0,582	550,259	3,065	0	17	382	429
8593	430	394	452	0,679	0,586	551,384	3,073	0	378	429	0,453	0,582	550,259	3,162	0	17	382	429
8613	431	381	436	0,678	0,586	551,384	3,089	0	381	409	0,452	0,582	550,259	3,115	0	17	382	429
8633	432	391	441	0,678	0,586	551,384	3,063	0	368	427	0,452	0,582	550,259	3,155	0	17	382	429
8653	433	379	447	0,677	0,586	551,384	3,005	0	376	417	0,451	0,582	550,259	3,127	0	17	382	429
8673	434	382	441	0,677	0,585	550,775	2,997	0	374	411	0,451	0,582	550,262	3,144	0	17	382	429
8693	435	388	448	0,677	0,586	550,775	3,074	0	378	428	0,451	0,582	550,262	3,098	0	17	382	429
8712	436	402	452	0,677	0,586	550,775	3,053	0	374	429	0,451	0,583	550,262	3,058	0	17	382	429
8732	437	401	457	0,677	0,586	550,775	3,121	0	367	419	0,451	0,583	550,262	3,029	0	17	382	429
8752	438	382	442	0,676	0,586	550,775	3,077	0	383	403	0,451	0,583	550,262	3,057	0	17	382	429
8772	439	388	443	0,676	0,585	552,447	3,094	0	380	398	0,45	0,582	550,431	3,048	0	17	382	429
8792	440	396	462	0,676	0,585	552,447	3,091	0	376	424	0,45	0,583	550,431	3,132	0	17	382	429
8812	441	381	442	0,675	0,585	552,447	3,046	0	375	438	0,449	0,583	550,431	3,158	0	17	382	429
8832	442	397	447	0,675	0,585	552,447	3,071	0	387	406	0,449	0,583	550,431	3,053	0	17	382	429
8852	443	504	398	0,672	0,584	552,447	3,081	0	521	373	0,447	0,583	550,431	3,02	0
8872	444	509	384	0,67	0,583	552,424	3,064	0	531	375	0,445	0,583	544,106	2,954	0
8892	445	607	385	0,669	0,583	552,424	3,065	0	600	354	0,444	0,584	544,106	3,044	0	18	599	376
8912	446	590	375	0,667	0,582	552,424	3,012	0	608	357	0,442	0,585	544,106	2,976	0	18	599	376
8932	447	601	377	0,666	0,582	552,424	3,044	0	606	356	0,441	0,585	544,106	3,073	0	18	599	376
8952	448	606	396	0,664	0,581	552,424	3,12	0	612	358	0,439	0,586	544,106	3,099	0	18	599	376
8972	449	600	392	0,662	0,58	551,983	3,104	0	612	359	0,437	0,585	544,065	3,094	0	18	599	376
8991	450	602	389	0,661	0,58	551,983	3,094	0	607	368	0,435	0,586	544,065	3,109	0	18	599	376
9011	451	601	401	0,659	0,579	551,983	3,056	0	606	365	0,434	0,587	544,065	3,015	0	18	599	376
9031	452	589	394	0,658	0,579	551,983	3,06	0	599	371	0,432	0,587	544,065	3,109	0	18	599	376
9051	453	603	387	0,657	0,578	551,983	3,096	0	593	361	0,431	0,587	544,065	3,147	0	18	599	376
9071	454	599	392	0,656	0,577	550,877	3,073	0	590	361	0,43	0,587	544,83	3,131	0	18	599	376
9091	455	599	391	0,655	0,578	550,877	3,05	0	601	366	0,429	0,588	544,83	3,132	0	18	599	376
9111	456	603	386	0,654	0,577	550,877	2,955	0	593	359	0,428	0,589	544,83	2,99	0	18	599	376
9131	457	-800	-600	0,428	0,589	-1	-1	4	594	384	0,428	0,589	544,83	3,1	0	18	599	376
9151	458	593	379	0,652	0,577	550,877	2,915	0	598	371	0,427	0,59	544,83	3,039	0	18	599	376
9171	459	593	378	0,652	0,576	551,634	2,919	0	594	373	0,426	0,589	545,084	3,094	0	18	599	376
9191	460	596	384	0,651	0,577	551,634	3,057	0	606	371	0,426	0,59	545,084	3,038	0	18	599	376
9211	461	597	384	0,651	0,577	551,634	3,013	0	600	364	0,425	0,59	545,084	2,962	0	18	599	376
9231	462	608	399	0,65	0,577	551,634	3,049	0	587	370	0,425	0,59	545,084	3	0	18	599	376
9251	463	597	389	0,65	0,577	551,634	3,025	0	591	365	0,424	0,59	545,084	2,96	0	18	599	376
9271	464	601	393	0,65	0,577	551,991	3,043	0	597	365	0,425	0,59	546,643	2,98	0	18	599	376
9291	465	537	458	0,651	0,579	551,991	3,093	0	517	425	0,426	0,591	546,643	3,037	0	19	524	449
9310	466	534	455	0,652	0,58	551,991	3,031	0	510	440	0,427	0,59	546,643	3,031	0	19	524	449
9331	467	530	479	0,654	0,581	551,991	3,134	0	507	438	0,428	0,589	546,643	3,065	0	19	524	449
9350	468	527	459	0,656	0,583	551,991	3,11	0	503	446	0,43	0,588	546,643	3,087	0	19	524	449
9370	469	527	462	0,659	0,584	553,431	3,114	0	500	447	0,434	0,586	546,724	3,097	0	19	524	449
9390	470	523	463	0,663	0,587	553,431	3,095	0	517	438	0,438	0,585	546,724	3,104	0	19	524	449
9410	471	526	455	0,668	0,59	553,431	2,964	0	509	449	0,442	0,584	546,724	3,129	0	19	524	449
9430	472	524	493	0,673	0,592	553,431	3,172	0	515	431	0,448	0,583	546,724	3,102	0	19	524	449
9450	473	536	472	0,679	0,594	553,431	3,1	0	513	433	0,453	0,582	546,724	3,084	0	19	524	449
9470	474	538	479	0,684	0,595	552,87	3,084	0	511	434	0,459	0,581	546,957	3,09	0	19	524	449
9490	475	528	471	0,689	0,598	552,87	3,099	0	521	427	0,463	0,581	546,957	3,129	0	19	524	449
9510	476	538	460	0,693	0,599	552,87	3,159	0	509	439	0,468	0,58	546,957	3,007	0	19	524	449
9530	477	535	461	0,696	0,601	552,87	3,176	0	518	448	0,471	0,58	546,957	3,042	0	19	524	449
9550	478	528	466	0,698	0,602	552,87	3,137	0	505	435	0,473	0,58	546,957	3,192	0	19	524	449
9569	479	532	460	0,7	0,602	553,33	3,138	0	505	438	0,475	0,579	545,655	3,138	0	19	524	449
9589	480	529	474	0,7	0,603	553,33	3,092	0	522	431	0,475	0,58	545,655	3,109	0	19	524	449
9609	481	532	473	0,7	0,603	553,33	3,059	0	521	443	0,475	0,58	545,655	3,069	0	19	524	449
9629	482	528	477	0,699	0,603	553,33	3,041	0	510	436	0,474	0,58	545,655	3,078	0	19	524	449
9649	483	527	466	0,698	0,602	553,33	3,02	0	505	435	0,472	0,58	545,655	3,196	0	19	524	449
9669	484	527	466	0,696	0,6	553,344	3,007	0	501	439	0,47	0,579	546,674	3,192	0	19	524	449
9689	485	518	471	0,694	0,6	553,344	3,027	0	507	445	0,468	0,58	546,674	3,076	0	19	524	449
9709	486	532	451	0,692	0,599	553,344	3,061	0	525	430	0,466	0,58	546,674	3,069	0	19	524	449
9729	487	535	465	0,689	0,598	553,344	3,019	0	523	440	0,464	0,58	546,674	3,09	0	19	524	449
9749	488	548	451	0,688	0,597	553,344	3,145	0	532	432	0,462	0,58	546,674	3,16	0	19	524	449
9769	489	553	455	0,686	0,596	553,17	3,16	0	533	436	0,46	0,58	546,303	3,166	0	19	524	449
9789	490	530	468	0,685	0,596	553,17	3,017	0	520	435	0,459	0,58	546,303	2,953	0	19	524	449
9809	491	536	471	0,684	0,596	553,17	3,11	0	524	439	0,458	0,58	546,303	2,982	0	19	524	449
9829	492	544	442	0,684	0,596	553,17	3,008	0	521	430	0,458	0,58	546,303	2,963	0	19	524	449
9849	493	539	450	0,684	0,596	553,17	2,879	0	537	426	0,458	0,58	546,303	2,874	0	19	524	449
9869	494	544	442	0,684	0,595	553,435	2,89	0	540	425	0,458	0,579	546,045	2,876	0	19	524	449
9889	495	539	447	0,685	0,595	553,435	2,927	0	531	412	0,459	0,58	546,045	2,821	0	19	524	449
9908	496	542	461	0,686	0,596	553,435	2,889	0	525	421	0,46	0,58	546,045	2,894	0	19	524	449
9928	497	351	451	0,689	0,597	553,435	2,796	0	377	418	0,464	0,58	546,045	2,791	0
9948	498	-800	-600	-1	-1	-1	-1	4	-800	-600	-1	-1	-1	-1	4
9968	499	-800	-600	0,695	0,597	-1	-1	4	-800	-600	0,471	0,578	-1	-1	4
9988	500	214	468	0,697	0,599	545,521	2,878	0	190	421	0,473	0,578	549,342	2,957	0
10008	501	230	471	0,7	0,6	545,521	2,818	0	196	432	0,475	0,577	549,342	2,964	0
10028	502	221	470	0,702	0,601	545,521	2,775	0	198	441	0,477	0,577	549,342	2,865	0
10048	503	224	472	0,704	0,602	545,521	2,626	0	-800	-600	0,704	0,602	-1	-1	4
10068	504	219	471	0,705	0,602	546,442	2,685	0	-800	-600	0,481	0,576	-1	-1	4
10088	505	208	467	0,706	0,603	546,442	2,841	0	188	424	0,482	0,576	547,641	2,915	0	20	212	449
10108	506	228	461	0,707	0,603	546,442	2,817	0	199	452	0,483	0,576	547,641	2,927	0	20	212	449
10128	507	211	466	0,708	0,603	546,442	2,849	0	195	440	0,483	0,576	547,641	2,926	0	20	212	449
10148	508	216	476	0,708	0,603	546,442	2,785	0	193	439	0,483	0,576	547,641	2,807	0	20	212	449
10168	509	224	477	0,708	0,602	545,13	2,779	0	198	437	0,483	0,575	548,454	2,808	0	20	212	449
10188	510	233	467	0,707	0,602	545,13	2,805	0	201	440	0,482	0,576	548,454	2,891	0	20	212	449
10207	511	229	473	0,706	0,602	545,13	2,797	0	193	432	0,481	0,576	548,454	2,869	0	20	212	449
10227	512	223	469	0,704	0,601	545,13	2,767	0	200	427	0,479	0,577	548,454	3,001	0	20	212	449
10247	513	211	459	0,703	0,601	545,13	2,898	0	194	426	0,478	0,577	548,454	2,948	0	20	212	449
10267	514	205	460	0,702	0,599	545,434	2,895	0	197	426	0,477	0,576	547,844	2,971	0	20	212	449
10287	515	226	470	0,701	0,599	545,434	2,938	0	191	428	0,476	0,577	547,844	2,864	0	20	212	449
10307	516	226	458	0,7	0,599	545,434	2,881	0	211	434	0,475	0,577	547,844	2,952	0	20	212	449
10327	517	231	456	0,7	0,599	545,434	2,808	0	204	442	0,475	0,577	547,844	2,968	0	20	212	449
10347	518	224	468	0,7	0,599	545,434	2,853	0	190	432	0,475	0,577	547,844	2,989	0	20	212	449
10367	519	226	461	0,7	0,598	545,34	2,82	0	199	434	0,475	0,576	548,406	3,01	0	20	212	449
10387	520	249	471	0,7	0,599	545,34	2,947	0	206	437	0,476	0,577	548,406	3,014	0	20	212	449
10407	521	235	437	0,701	0,599	545,34	2,838	0	224	423	0,476	0,576	548,406	3,148	0	20	212	449
10427	522	258	416	0,701	0,599	545,34	2,978	0	236	386	0,477	0,576	548,406	3,127	0	21	250	394
10447	523	247	413	0,702	0,599	545,34	2,844	0	232	384	0,478	0,576	548,406	3,07	0	21	250	394
10467	524	245	408	0,703	0,598	547,539	2,904	0	230	383	0,478	0,575	547,672	3,133	0	21	250	394
10486	525	245	396	0,703	0,599	547,539	2,933	0	242	371	0,479	0,576	547,672	3,02	0	21	250	394
10506	526	258	404	0,703	0,599	547,539	3,006	0	251	371	0,478	0,576	547,672	2,955	0	21	250	394
10526	527	244	401	0,703	0,599	547,539	2,956	0	227	368	0,478	0,576	547,672	3,049	0	21	250	394
10547	528	265	416	0,702	0,598	547,539	2,903	0	243	384	0,477	0,576	547,672	3,11	0	21	250	394
10566	529	262	419	0,701	0,597	547,775	2,925	0	242	384	0,476	0,575	547,794	3,109	0	21	250	394
10586	530	257	401	0,7	0,598	547,775	2,95	0	251	379	0,475	0,576	547,794	2,96	0	21	250	394
10606	531	264	412	0,7	0,597	547,775	2,959	0	241	380	0,474	0,577	547,794	3,013	0	21	250	394
10626	532	253	409	0,699	0,597	547,775	3,003	0	244	386	0,474	0,577	547,794	3,017	0	21	250	394
10646	533	278	427	0,698	0,597	547,775	3,063	0	250	373	0,473	0,577	547,794	2,949	0	21	250	394
10666	534	280	431	0,697	0,595	547,947	3,089	0	246	372	0,472	0,577	549,356	2,984	0	21	250	394
10686	535	261	405	0,697	0,596	547,947	2,918	0	241	380	0,471	0,577	549,356	3,096	0	21	250	394
10706	536	259	417	0,696	0,595	547,947	2,942	0	245	386	0,471	0,578	549,356	3,013	0	21	250	394
10726	537	304	417	0,695	0,595	547,947	2,918	0	295	376	0,469	0,578	549,356	2,953	0
10746	538	-800	-600	0,468	0,579	-1	-1	4	373	376	0,468	0,579	549,356	2,892	0
10765	539	-800	-600	0,692	0,595	-1	-1	4	398	374	0,467	0,578	548,975	2,83	0
10786	540	399	434	0,692	0,595	550,749	3,068	0	381	379	0,466	0,579	548,975	2,991	0
10805	541	386	423	0,691	0,595	550,749	3,031	0	370	370	0,466	0,579	548,975	2,94	0
10825	542	400	443	0,69	0,594	550,749	2,957	0	-800	-600	0,69	0,594	-1	-1	4
10845	543	-800	-600	0,464	0,579	-1	-1	4	377	383	0,464	0,579	548,975	3,017	0
10865	544	-800	-600	0,69	0,593	-1	-1	4	377	383	0,464	0,578	549,653	3,02	0
10885	545	397	442	0,689	0,593	553,174	2,975	0	364	399	0,463	0,579	549,653	3,043	0	22	379	414
10905	546	365	415	0,689	0,593	553,174	2,967	0	380	390	0,463	0,579	549,653	3,046	0	22	379	414
10927	547	392	435	0,688	0,593	553,174	3,035	0	380	397	0,463	0,579	549,653	3,057	0	22	379	414
10945	548	386	428	0,688	0,593	553,174	3,097	0	368	402	0,462	0,58	549,653	3,024	0	22	379	414
10965	549	376	419	0,688	0,592	553,209	3,12	0	376	400	0,462	0,579	548,547	3,021	0	22	379	414
10985	550	390	443	0,688	0,593	553,209	3,051	0	372	390	0,462	0,58	548,547	2,986	0	22	379	414
11005	551	395	436	0,688	0,593	553,209	3,064	0	374	414	0,462	0,58	548,547	3,156	0	22	379	414
11025	552	392	444	0,687	0,592	553,209	3,217	0	374	384	0,462	0,58	548,547	2,987	0	22	379	414
11045	553	394	446	0,687	0,592	553,209	3,043	0	368	388	0,461	0,58	548,547	2,925	0	22	379	414
11065	554	392	446	0,687	0,592	552,366	3,082	0	369	391	0,461	0,58	549,427	2,967	0	22	379	414
11085	555	387	440	0,686	0,593	552,366	2,924	0	372	390	0,461	0,581	549,427	2,89	0	22	379	414
11104	556	386	432	0,686	0,593	552,366	3,029	0	360	394	0,46	0,581	549,427	2,88	0	22	379	414
11125	557	409	450	0,686	0,593	552,366	2,957	0	379	431	0,46	0,582	549,427	3,055	0	23	398	434
11144	558	413	444	0,686	0,593	552,366	2,992	0	394	401	0,46	0,582	549,427	2,996	0	23	398	434
11165	559	418	445	0,686	0,593	552,559	2,956	0	395	415	0,46	0,581	549,288	3,042	0	23	398	434
11184	560	401	452	0,686	0,593	552,559	2,928	0	387	425	0,46	0,582	549,288	2,878	0	23	398	434
11205	561	402	457	0,686	0,593	552,559	2,849	0	386	419	0,461	0,582	549,288	2,846	0	23	398	434
11224	562	408	459	0,686	0,593	552,559	3,022	0	390	412	0,461	0,582	549,288	2,837	0	23	398	434
11246	563	399	435	0,686	0,593	552,559	3,024	0	389	419	0,461	0,582	549,288	2,889	0	23	398	434
11264	564	402	438	0,686	0,592	551,45	3,02	0	390	416	0,46	0,581	550,431	2,877	0	23	398	434
11285	565	404	444	0,686	0,593	551,45	2,843	0	380	424	0,46	0,582	550,431	3,058	0	23	398	434
11304	566	407	461	0,686	0,593	551,45	2,934	0	384	414	0,46	0,582	550,431	2,931	0	23	398	434
11325	567	412	450	0,685	0,592	551,45	2,865	0	-800	-600	0,685	0,592	-1	-1	4	23	398	434
11344	568	-800	-600	0,459	0,581	-1	-1	4	383	423	0,459	0,581	550,431	2,913	0	24	393	421
11367	569	-800	-600	0,684	0,591	-1	-1	4	383	424	0,458	0,581	549,598	2,909	0	24	393	421
11384	570	394	431	0,684	0,592	552,309	2,735	0	388	405	0,458	0,581	549,598	2,75	0	24	393	421
11405	571	417	460	0,684	0,592	552,309	2,814	0	386	400	0,458	0,581	549,598	2,733	0	24	393	421
11423	572	411	463	0,684	0,592	552,309	2,915	0	391	406	0,458	0,581	549,598	2,855	0	24	393	421
11445	573	413	458	0,684	0,591	552,309	2,785	0	389	413	0,458	0,581	549,598	2,856	0	24	393	421
11463	574	410	458	0,684	0,591	552,874	2,812	0	390	412	0,458	0,58	549,518	2,858	0	24	393	421
11485	575	417	456	0,684	0,591	552,874	2,875	0	374	418	0,458	0,581	549,518	2,859	0	24	393	421
11503	576	393	448	0,683	0,591	552,874	2,837	0	388	406	0,458	0,581	549,518	2,858	0	24	393	421
11525	577	394	455	0,683	0,591	552,874	3,059	0	392	380	0,457	0,581	549,518	2,874	0	24	393	421
11543	578	408	438	0,683	0,591	552,874	3,019	0	381	400	0,457	0,581	549,518	2,862	0	24	393	421
11565	579	395	437	0,683	0,59	552,941	2,979	0	390	388	0,457	0,581	550,662	2,871	0	24	393	421
11583	580	406	441	0,682	0,591	552,941	2,93	0	384	398	0,456	0,581	550,662	2,856	0	24	393	421
11603	581	408	460	0,682	0,591	552,941	3,14	0	381	411	0,456	0,581	550,662	2,823	0	24	393	421
11623	582	395	429	0,682	0,59	552,941	2,906	0	369	411	0,456	0,581	550,662	2,891	0	24	393	421
11643	583	399	433	0,681	0,59	552,941	2,897	0	384	405	0,456	0,581	550,662	2,766	0	24	393	421
11662	584	397	434	0,681	0,59	552,262	2,885	0	379	412	0,455	0,581	550,364	2,768	0	24	393	421
11682	585	401	440	0,681	0,591	552,262	2,819	0	382	370	0,455	0,582	550,364	2,831	0	24	393	421
11702	586	410	439	0,681	0,591	552,262	2,839	0	386	404	0,455	0,582	550,364	2,782	0	24	393	421
11722	587	387	438	0,681	0,591	552,262	2,809	0	378	393	0,455	0,582	550,364	2,833	0	24	393	421
11742	588	398	439	0,681	0,591	552,262	2,777	0	390	377	0,455	0,582	550,364	2,665	0	24	393	421
11762	589	397	439	0,681	0,59	551,497	2,772	0	388	392	0,455	0,581	549,682	2,636	0	24	393	421
11782	590	388	423	0,681	0,59	551,497	2,619	0	417	378	0,456	0,582	549,682	2,574	0	24	393	421
11802	591	404	439	0,682	0,59	551,497	2,738	0	377	417	0,456	0,582	549,682	2,565	0	24	393	421
11822	592	366	423	0,682	0,59	551,497	2,838	0	364	375	0,457	0,582	549,682	2,707	0
11842	593	272	326	0,684	0,59	551,497	2,682	0	262	291	0,459	0,581	549,682	2,724	0
11862	594	264	327	0,685	0,589	546,953	2,75	0	227	293	0,46	0,58	548,243	2,734	0
11882	595	239	305	0,685	0,59	546,953	2,62	0	234	256	0,461	0,58	548,243	2,844	0	25	227	278
11902	596	229	290	0,686	0,59	546,953	2,779	0	239	266	0,461	0,58	548,243	2,732	0	25	227	278
11922	597	226	297	0,687	0,59	546,953	2,643	0	241	251	0,462	0,58	548,243	2,663	0	25	227	278
11942	598	222	282	0,688	0,59	546,953	2,785	0	-800	-600	0,688	0,59	-1	-1	4	25	227	278
11962	599	219	282	0,688	0,589	547,111	2,743	0	-800	-600	0,463	0,579	-1	-1	4	25	227	278
11982	600	223	294	0,689	0,59	547,111	2,714	0	236	255	0,463	0,58	548,673	2,639	0	25	227	278
12001	601	234	303	0,689	0,59	547,111	2,773	0	233	257	0,464	0,579	548,673	2,651	0	25	227	278
12021	602	238	293	0,689	0,59	547,111	2,699	0	232	259	0,464	0,579	548,673	2,743	0	25	227	278
12041	603	-800	-600	0,464	0,579	-1	-1	4	230	270	0,464	0,579	548,673	2,656	0	25	227	278
12061	604	-800	-600	0,69	0,589	-1	-1	4	229	272	0,464	0,579	549,138	2,691	0	25	227	278
12081	605	225	289	0,689	0,59	547,78	2,757	0	227	260	0,464	0,579	549,138	2,775	0	25	227	278
12101	606	212	304	0,689	0,59	547,78	2,668	0	200	285	0,464	0,58	549,138	2,761	0	25	227	278
12121	607	-800	-600	0,464	0,58	-1	-1	4	176	299	0,464	0,58	549,138	2,655	0
12141	608	208	349	0,689	0,591	547,78	2,788	0	188	309	0,463	0,58	549,138	2,657	0
12161	609	211	353	0,689	0,59	544,985	2,775	0	177	318	0,463	0,58	549,205	2,659	0
12181	610	-800	-600	0,463	0,581	-1	-1	4	199	290	0,463	0,581	549,205	2,677	0
12201	611	-800	-600	0,463	0,58	-1	-1	4	194	291	0,463	0,58	549,205	2,59	0
12221	612	-800	-600	-1	-1	-1	-1	4	-800	-600	-1	-1	-1	-1	4
12241	613	208	357	0,69	0,591	544,985	2,615	0	200	285	0,464	0,58	549,205	2,808	0	26	202	323
12261	614	208	356	0,69	0,59	545,47	2,617	0	199	285	0,464	0,579	547,916	2,801	0	26	202	323
12280	615	208	347	0,69	0,591	545,47	2,873	0	202	296	0,465	0,58	547,916	2,803	0	26	202	323
12300	616	210	349	0,69	0,591	545,47	2,728	0	185	304	0,465	0,58	547,916	2,769	0	26	202	323
12320	617	202	346	0,69	0,591	545,47	2,742	0	194	309	0,465	0,58	547,916	2,741	0	26	202	323
12340	618	217	338	0,691	0,591	545,47	2,795	0	190	305	0,465	0,58	547,916	2,718	0	26	202	323
12360	619	216	337	0,691	0,59	545,914	2,722	0	195	307	0,465	0,579	548,085	2,695	0	26	202	323
12380	620	198	347	0,69	0,591	545,914	2,87	0	192	307	0,465	0,58	548,085	2,9	0	26	202	323
12400	621	208	349	0,69	0,59	545,914	2,762	0	216	292	0,464	0,58	548,085	2,636	0	26	202	323
12420	622	221	353	0,69	0,59	545,914	2,708	0	-800	-600	0,69	0,59	-1	-1	4
12440	623	194	349	0,689	0,59	545,914	2,747	0	195	299	0,464	0,58	548,085	2,922	0
12460	624	204	352	0,689	0,589	544,55	2,718	0	195	297	0,463	0,58	549,101	2,927	0
12480	625	213	345	0,689	0,59	544,55	2,923	0	199	288	0,463	0,58	549,101	2,818	0
12500	626	225	364	0,688	0,59	544,55	2,817	0	201	296	0,463	0,58	549,101	2,682	0
12520	627	326	252	0,686	0,589	544,55	2,599	0	350	193	0,461	0,58	549,101	2,742	0
12540	628	-800	-600	-1	-1	-1	-1	4	-800	-600	-1	-1	-1	-1	4
12560	629	-800	-600	0,682	0,588	-1	-1	4	-800	-600	0,458	0,58	-1	-1	4
12579	630	-800	-600	0,457	0,581	-1	-1	4	530	118	0,457	0,581	535,275	2,644	0
12599	631	485	164	0,681	0,588	542,43	2,858	0	531	132	0,456	0,582	535,275	2,691	0
12619	632	481	171	0,68	0,587	542,43	2,788	0	528	127	0,455	0,582	535,275	2,601	0
12639	633	-800	-600	-1	-1	-1	-1	4	-800	-600	-1	-1	-1	-1	4
12659	634	-800	-600	0,678	0,585	-1	-1	4	-800	-600	0,453	0,58	-1	-1	4
12679	635	490	158	0,677	0,586	544,269	2,781	0	524	134	0,452	0,582	536,378	2,804	0	27	510	140
12699	636	491	160	0,677	0,586	544,269	2,742	0	510	108	0,452	0,582	536,378	2,572	0	27	510	140
12719	637	481	151	0,676	0,585	544,269	2,604	0	544	130	0,451	0,582	536,378	2,492	0	27	510	140
12739	638	-800	-600	0,451	0,582	-1	-1	4	517	142	0,451	0,582	536,378	2,535	0	27	510	140
12759	639	-800	-600	0,676	0,584	-1	-1	4	518	134	0,45	0,58	536,924	2,499	0	27	510	140
12779	640	490	161	0,676	0,585	544,346	2,792	0	532	121	0,45	0,581	536,924	2,545	0	27	510	140
12799	641	480	166	0,676	0,585	544,346	2,707	0	526	117	0,45	0,581	536,924	2,795	0	27	510	140
12819	642	492	164	0,676	0,585	544,346	2,781	0	525	130	0,45	0,581	536,924	2,836	0	27	510	140
12839	643	-800	-600	0,451	0,581	-1	-1	4	517	100	0,451	0,581	536,924	2,734	0
12858	644	-800	-600	0,676	0,583	-1	-1	4	515	98	0,451	0,58	537,741	2,73	0
12878	645	484	154	0,676	0,585	543,414	2,696	0	525	127	0,451	0,581	537,741	2,706	0	28	504	139
12898	646	467	155	0,676	0,584	543,414	2,719	0	535	99	0,45	0,581	537,741	2,713	0	28	504	139
12918	647	495	167	0,675	0,584	543,414	2,785	0	513	111	0,45	0,581	537,741	2,922	0	28	504	139
12938	648	487	158	0,674	0,584	543,414	2,726	0	519	118	0,449	0,581	537,741	2,845	0	28	504	139
12958	649	486	162	0,674	0,583	543,156	2,749	0	518	109	0,448	0,58	536,828	2,908	0	28	504	139
12978	650	482	165	0,674	0,584	543,156	2,787	0	524	112	0,448	0,582	536,828	2,883	0	28	504	139
12998	651	490	162	0,674	0,584	543,156	2,694	0	530	114	0,448	0,582	536,828	2,831	0	28	504	139
13018	652	489	173	0,674	0,584	543,156	2,833	0	520	148	0,448	0,582	536,828	2,803	0	28	504	139
13038	653	521	384	0,673	0,586	543,156	2,906	0	507	355	0,448	0,584	536,828	2,848	0
13058	654	529	394	0,672	0,588	551,651	2,993	0	514	369	0,448	0,585	549,972	2,911	0
13078	655	-800	-600	0,448	0,586	-1	-1	4	494	551	0,448	0,586	549,972	2,937	0
13098	656	-800	-600	0,447	0,587	-1	-1	4	512	536	0,447	0,587	549,972	2,949	0
13118	657	-800	-600	0,446	0,587	-1	-1	4	503	536	0,446	0,587	549,972	2,87	0
13138	658	516	582	0,671	0,589	551,651	2,965	0	490	560	0,446	0,587	549,972	2,812	0	29	494	568
13158	659	517	582	0,671	0,588	553,321	2,974	0	497	553	0,446	0,586	551,349	2,795	0	29	494	568
13177	660	511	582	0,671	0,588	553,321	2,982	0	-800	-600	0,671	0,588	-1	-1	4	29	494	568
13197	661	530	581	0,67	0,587	553,321	2,871	0	490	565	0,445	0,586	551,349	2,813	0	29	494	568
13217	662	-800	-600	0,444	0,586	-1	-1	4	493	555	0,444	0,586	551,349	3,009	0	29	494	568
13237	663	-800	-600	0,442	0,587	-1	-1	4	474	568	0,442	0,587	551,349	3,224	0	29	494	568
13257	664	-800	-600	0,666	0,585	-1	-1	4	469	567	0,441	0,587	550,564	3,422	0	29	494	568
13277	665	524	584	0,665	0,586	551,435	2,939	0	496	545	0,439	0,588	550,564	3,148	0
13297	666	-800	-600	0,438	0,588	-1	-1	4	472	579	0,438	0,588	550,564	3,245	0
13317	667	-800	-600	0,438	0,589	-1	-1	4	505	512	0,438	0,589	550,564	2,959	0
13337	668	528	483	0,662	0,585	551,435	2,945	0	519	442	0,437	0,589	550,564	2,809	0	30	531	450
13357	669	528	483	0,661	0,584	551,933	2,947	0	516	436	0,436	0,589	547,501	2,749	0	30	531	450
13377	670	522	450	0,66	0,585	551,933	2,842	0	522	429	0,435	0,59	547,501	2,834	0	30	531	450
13397	671	550	455	0,659	0,585	551,933	2,939	0	520	448	0,434	0,591	547,501	2,954	0	30	531	450
13417	672	546	469	0,659	0,586	551,933	2,997	0	533	436	0,433	0,592	547,501	2,825	0	30	531	450
13437	673	546	456	0,658	0,586	551,933	3,068	0	527	427	0,433	0,592	547,501	3,044	0	30	531	450
13456	674	547	461	0,658	0,586	552,101	3,131	0	529	434	0,432	0,593	546,846	3,028	0	30	531	450
13476	675	535	479	0,657	0,587	552,101	2,956	0	515	447	0,432	0,594	546,846	3,04	0	30	531	450
13496	676	538	486	0,657	0,587	552,101	3,027	0	531	436	0,431	0,594	546,846	2,913	0	30	531	450
13516	677	536	477	0,656	0,588	552,101	2,998	0	525	434	0,431	0,595	546,846	2,994	0	30	531	450
13536	678	533	465	0,656	0,588	552,101	3,026	0	535	429	0,43	0,595	546,846	3,008	0	30	531	450
13556	679	534	466	0,656	0,587	551,733	3,014	0	536	425	0,43	0,594	547,982	2,968	0	30	531	450
13576	680	530	453	0,655	0,588	551,733	3,133	0	525	433	0,43	0,595	547,982	3,101	0	30	531	450
13596	681	537	464	0,656	0,587	551,733	3,067	0	518	423	0,43	0,595	547,982	3,001	0	30	531	450
13616	682	529	473	0,656	0,587	551,733	3,013	0	523	433	0,431	0,595	547,982	2,941	0	30	531	450
13636	683	484	445	0,657	0,587	551,733	3,019	0	476	417	0,432	0,594	547,982	2,964	0	31	463	432
13656	684	482	451	0,659	0,587	552,187	3,028	0	470	416	0,433	0,593	549,371	2,939	0	31	463	432
13676	685	464	442	0,659	0,587	552,187	3,079	0	445	405	0,434	0,594	549,371	3,019	0	31	463	432
13696	686	477	462	0,659	0,587	552,187	3,069	0	459	419	0,434	0,594	549,371	3,025	0	31	463	432
13716	687	464	444	0,66	0,587	552,187	3,11	0	456	428	0,434	0,593	549,371	3,083	0	31	463	432
13736	688	471	437	0,66	0,588	552,187	3,112	0	457	417	0,434	0,593	549,371	3,1	0	31	463	432
13756	689	475	442	0,66	0,587	551,613	3,11	0	458	420	0,434	0,592	548,702	3,113	0	31	463	432
13775	690	462	438	0,66	0,587	551,613	3,106	0	450	409	0,434	0,593	548,702	3,068	0	31	463	432
13795	691	469	438	0,661	0,587	551,613	3,146	0	453	428	0,435	0,593	548,702	3,116	0	31	463	432
13815	692	475	448	0,661	0,587	551,613	3,034	0	453	421	0,435	0,593	548,702	3,131	0	31	463	432
13835	693	479	453	0,661	0,587	551,613	3,095	0	457	409	0,435	0,593	548,702	3,197	0	31	463	432
13855	694	484	457	0,661	0,586	552,899	3,093	0	458	417	0,435	0,593	548,802	3,23	0	31	463	432
13875	695	468	441	0,66	0,587	552,899	3,199	0	450	433	0,434	0,594	548,802	3,172	0	31	463	432
13895	696	474	442	0,659	0,587	552,899	3,152	0	461	410	0,434	0,594	548,802	3,074	0	31	463	432
13915	697	469	434	0,659	0,586	552,899	3,12	0	449	421	0,433	0,594	548,802	2,966	0	31	463	432
13935	698	472	444	0,658	0,587	552,899	3,05	0	462	422	0,432	0,595	548,802	3,032	0	31	463	432
13955	699	470	442	0,657	0,586	552,506	3,004	0	458	422	0,431	0,595	548,349	2,98	0	31	463	432
13975	700	466	446	0,656	0,587	552,506	3,089	0	453	417	0,431	0,595	548,349	2,958	0	31	463	432
13995	701	471	441	0,656	0,588	552,506	3,152	0	457	425	0,43	0,596	548,349	3,126	0	31	463	432
14015	702	477	451	0,655	0,589	552,506	3,093	0	461	419	0,429	0,596	548,349	3,117	0	31	463	432
14035	703	461	455	0,655	0,589	552,506	3,087	0	448	410	0,429	0,596	548,349	3,119	0	31	463	432
14054	704	465	455	0,656	0,589	553,712	3,11	0	451	410	0,43	0,595	551,191	3,136	0	31	463	432
14074	705	405	420	0,657	0,59	553,712	3,249	0	394	408	0,431	0,595	551,191	3,054	0	32	403	410
14094	706	414	427	0,658	0,59	553,712	3,135	0	398	398	0,432	0,595	551,191	3,138	0	32	403	410
14114	707	409	420	0,66	0,59	553,712	3,083	0	395	380	0,434	0,595	551,191	3,08	0	32	403	410
14134	708	413	426	0,662	0,59	553,712	3,089	0	391	403	0,436	0,594	551,191	3,093	0	32	403	410
14154	709	412	426	0,663	0,59	551,868	3,085	0	392	394	0,437	0,593	550,412	3,12	0	32	403	410
14174	710	417	432	0,664	0,59	551,868	3,082	0	400	403	0,438	0,593	550,412	3,037	0	32	403	410
14194	711	418	436	0,664	0,591	551,868	3,139	0	395	401	0,438	0,593	550,412	2,984	0	32	403	410
14214	712	410	437	0,665	0,591	551,868	2,954	0	393	399	0,439	0,593	550,412	3,05	0	32	403	410
14234	713	420	441	0,665	0,59	551,868	3,033	0	384	408	0,439	0,593	550,412	3,069	0	32	403	410
14254	714	418	441	0,664	0,589	553,825	3,021	0	380	407	0,438	0,592	550,264	3,062	0	32	403	410
14274	715	412	460	0,664	0,59	553,825	2,682	0	386	404	0,438	0,593	550,264	2,927	0	32	403	410
14294	716	411	430	0,664	0,589	553,825	3,044	0	394	405	0,437	0,593	550,264	2,945	0	32	403	410
14314	717	410	430	0,663	0,589	553,825	2,952	0	386	396	0,437	0,593	550,264	2,937	0	32	403	410
14334	718	408	432	0,661	0,588	553,825	2,93	0	388	398	0,435	0,594	550,264	2,902	0	32	403	410
14354	719	407	433	0,66	0,587	552,64	2,903	0	390	400	0,433	0,593	549,671	2,904	0	32	403	410
14373	720	419	434	0,657	0,586	552,64	2,918	0	391	389	0,431	0,594	549,671	2,834	0	32	403	410
14393	721	402	431	0,656	0,585	552,64	2,917	0	388	406	0,43	0,595	549,671	2,843	0	32	403	410
14413	722	418	430	0,654	0,584	552,64	2,879	0	405	397	0,428	0,596	549,671	2,745	0	32	403	410
14433	723	411	432	0,651	0,583	552,64	2,841	0	393	395	0,426	0,597	549,671	2,768	0	32	403	410
14453	724	406	432	0,649	0,581	552,96	2,826	0	397	392	0,423	0,597	550,801	2,747	0	32	403	410
14473	725	396	434	0,646	0,581	552,96	2,775	0	399	392	0,42	0,598	550,801	2,842	0	32	403	410
14493	726	404	423	0,643	0,58	552,96	2,967	0	401	396	0,417	0,599	550,801	2,862	0	32	403	410
14513	727	415	434	0,64	0,58	552,96	2,969	0	399	391	0,414	0,599	550,801	2,875	0	32	403	410
14533	728	408	416	0,637	0,58	552,96	2,92	0	398	385	0,412	0,6	550,801	2,817	0	32	403	410
14553	729	414	418	0,636	0,579	552,919	2,905	0	398	385	0,41	0,6	550,515	2,827	0	32	403	410
14573	730	411	430	0,635	0,579	552,919	2,838	0	390	385	0,41	0,601	550,515	2,912	0	32	403	410
14593	731	403	429	0,635	0,579	552,919	2,867	0	389	373	0,41	0,601	550,515	2,777	0	32	403	410
14613	732	410	431	0,636	0,579	552,919	2,814	0	390	394	0,411	0,601	550,515	2,817	0	32	403	410
14632	733	398	428	0,637	0,58	552,919	2,703	0	396	394	0,412	0,601	550,515	2,786	0	32	403	410
14652	734	399	429	0,638	0,579	551,791	2,688	0	396	394	0,413	0,6	549,814	2,799	0	32	403	410
14672	735	414	431	0,639	0,58	551,791	2,792	0	392	414	0,414	0,601	549,814	3,032	0	32	403	410
14692	736	407	437	0,64	0,58	551,791	2,745	0	387	389	0,414	0,6	549,814	2,727	0	32	403	410
14712	737	407	430	0,64	0,58	551,791	2,914	0	398	386	0,415	0,6	549,814	2,789	0	32	403	410
14732	738	401	433	0,641	0,579	551,791	2,858	0	391	395	0,415	0,599	549,814	2,825	0	32	403	410
14752	739	401	436	0,64	0,577	550,653	2,877	0	391	395	0,415	0,597	550,448	2,863	0	32	403	410
14772	740	403	435	0,639	0,574	550,653	2,807	0	396	393	0,413	0,595	550,448	2,797	0	32	403	410
14792	741	416	423	0,637	0,57	550,653	2,821	0	408	376	0,411	0,591	550,448	2,889	0	32	403	410
14812	742	423	431	0,634	0,566	550,653	2,845	0	402	385	0,408	0,589	550,448	2,773	0	32	403	410
14832	743	432	435	0,63	0,563	550,653	2,848	0	398	387	0,405	0,587	550,448	2,9	0	32	403	410
14852	744	439	429	0,626	0,561	552,839	2,863	0	403	382	0,401	0,587	548,79	2,856	0	32	403	410
14872	745	414	416	0,623	0,562	552,839	2,793	0	407	380	0,398	0,589	548,79	2,702	0	32	403	410
14892	746	415	412	0,62	0,563	552,839	2,81	0	393	385	0,395	0,592	548,79	2,835	0	32	403	410
14912	747	422	418	0,618	0,564	552,839	2,953	0	415	374	0,393	0,595	548,79	2,761	0	32	403	410
14932	748	424	420	0,617	0,566	552,839	2,958	0	386	407	0,391	0,598	548,79	2,865	0	32	403	410
14952	749	427	424	0,616	0,568	549,02	2,944	0	391	412	0,39	0,6	545,275	2,833	0	32	403	410
14971	750	408	405	0,615	0,569	549,02	2,796	0	390	380	0,389	0,602	545,275	2,812	0	32	403	410
14991	751	401	424	0,615	0,569	549,02	2,902	0	400	383	0,389	0,602	545,275	2,881	0	32	403	410
15011	752	427	421	0,615	0,568	549,02	2,856	0	389	390	0,388	0,6	545,275	3,033	0	32	403	410
15031	753	411	420	0,614	0,567	549,02	2,849	0	409	385	0,387	0,598	545,275	2,929	0	32	403	410
15051	754	415	422	0,611	0,565	544,335	2,818	0	405	401	0,384	0,597	533,349	2,934	0	32	403	410
15071	755	640	402	0,607	0,564	544,335	2,814	0	656	386	0,381	0,597	533,349	3,12	0	33	648	383
15091	756	642	387	0,604	0,562	544,335	2,901	0	644	388	0,377	0,597	533,349	2,922	0	33	648	383
15111	757	640	387	0,6	0,559	544,335	2,961	0	657	396	0,372	0,597	533,349	2,742	0	33	648	383
15131	758	662	382	0,594	0,557	544,335	2,885	0	652	360	0,366	0,598	533,349	2,777	0	33	648	383
15151	759	657	392	0,588	0,555	533,755	2,845	0	630	382	0,359	0,598	515,54	2,722	0	33	648	383
15171	760	644	380	0,582	0,554	533,755	2,95	0	651	378	0,352	0,601	515,54	2,73	0	33	648	383
15191	761	639	374	0,575	0,554	533,755	2,839	0	662	402	0,344	0,604	515,54	2,729	0	33	648	383
15211	762	-800	-600	-1	-1	-1	-1	4	-800	-600	-1	-1	-1	-1	4
15231	763	643	376	0,564	0,555	533,755	3,02	0	650	367	0,331	0,611	515,54	2,862	0
15251	764	631	395	0,559	0,555	517,991	2,914	0	637	389	0,325	0,614	501,679	2,817	0
15270	765	643	447	0,554	0,558	517,991	3,333	0	642	365	0,319	0,62	501,679	2,931	0
15290	766	-800	-600	-1	-1	-1	-1	4	-800	-600	-1	-1	-1	-1	4
15310	767	656	436	0,546	0,565	517,991	3,221	0	-800	-600	0,546	0,565	-1	-1	4
15330	768	650	385	0,543	0,571	517,991	2,765	0	-800	-600	0,543	0,571	-1	-1	4
15350	769	636	391	0,542	0,578	503,451	2,593	0	-800	-600	0,303	0,649	-1	-1	4
15370	770	-800	-600	-1	-1	-1	-1	4	-800	-600	-1	-1	-1	-1	4
15390	771	-800	-600	-1	-1	-1	-1	4	-800	-600	-1	-1	-1	-1	4
15410	772	-800	-600	0,298	0,682	-1	-1	4	654	359	0,298	0,682	487,026	2,886	0
15430	773	-800	-600	-1	-1	-1	-1	4	-800	-600	-1	-1	-1	-1	4
15450	774	-800	-600	0,537	0,622	-1	-1	4	-800	-600	0,294	0,7	-1	-1	4
15470	775	-800	-600	-1	-1	-1	-1	4	-800	-600	-1	-1	-1	-1	4
15490	776	-800	-600	0,293	0,719	-1	-1	4	655	373	0,293	0,719	478,689	3,016	0
15510	777	-800	-600	-1	-1	-1	-1	4	-800	-600	-1	-1	-1	-1	4
15530	778	-800	-600	0,293	0,733	-1	-1	4	652	355	0,293	0,733	478,689	2,961	0
15549	779	-800	-600	0,54	0,655	-1	-1	4	646	362	0,294	0,737	473,363	2,93	0
15569	780	-800	-600	0,295	0,743	-1	-1	4	649	363	0,295	0,743	473,363	3,029	0
15589	781	-800	-600	0,298	0,747	-1	-1	4	535	488	0,298	0,747	473,363	3,165	0
15609	782	-800	-600	-1	-1	-1	-1	4	-800	-600	-1	-1	-1	-1	4
15629	783	-800	-600	-1	-1	-1	-1	4	-800	-600	-1	-1	-1	-1	4
15649	784	-800	-600	-1	-1	-1	-1	4	-800	-600	-1	-1	-1	-1	4
15669	785	-800	-600	-1	-1	-1	-1	4	-800	-600	-1	-1	-1	-1	4
15689	786	-800	-600	-1	-1	-1	-1	4	-800	-600	-1	-1	-1	-1	4
15709	787	-800	-600	-1	-1	-1	-1	4	-800	-600	-1	-1	-1	-1	4
15729	788	-800	-600	-1	-1	-1	-1	4	-800	-600	-1	-1	-1	-1	4
15749	789	-800	-600	-1	-1	-1	-1	4	-800	-600	-1	-1	-1	-1	4
15769	790	-800	-600	-1	-1	-1	-1	4	-800	-600	-1	-1	-1	-1	4
15789	791	-800	-600	-1	-1	-1	-1	4	-800	-600	-1	-1	-1	-1	4
15809	792	-800	-600	-1	-1	-1	-1	4	-800	-600	-1	-1	-1	-1	4
15828	793	-800	-600	-1	-1	-1	-1	4	-800	-600	-1	-1	-1	-1	4
15848	794	-800	-600	-1	-1	-1	-1	4	-800	-600	-1	-1	-1	-1	4
15868	795	-800	-600	-1	-1	-1	-1	4	-800	-600	-1	-1	-1	-1	4
15888	796	-800	-600	-1	-1	-1	-1	4	-800	-600	-1	-1	-1	-1	4
15908	797	-800	-600	-1	-1	-1	-1	4	-800	-600	-1	-1	-1	-1	4
15928	798	-800	-600	-1	-1	-1	-1	4	-800	-600	-1	-1	-1	-1	4
15948	799	-800	-600	-1	-1	-1	-1	4	-800	-600	-1	-1	-1	-1	4
15968	800	-800	-600	-1	-1	-1	-1	4	-800	-600	-1	-1	-1	-1	4
15988	801	-800	-600	-1	-1	-1	-1	4	-800	-600	-1	-1	-1	-1	4
16008	802	-800	-600	-1	-1	-1	-1	4	-800	-600	-1	-1	-1	-1	4
16028	803	-800	-600	-1	-1	-1	-1	4	-800	-600	-1	-1	-1	-1	4
16048	804	-800	-600	-1	-1	-1	-1	4	-800	-600	-1	-1	-1	-1	4
16068	805	-800	-600	-1	-1	-1	-1	4	-800	-600	-1	-1	-1	-1	4
16088	806	-800	-600	-1	-1	-1	-1	4	-800	-600	-1	-1	-1	-1	4
16108	807	-800	-600	-1	-1	-1	-1	4	-800	-600	-1	-1	-1	-1	4
16128	808	-800	-600	-1	-1	-1	-1	4	-800	-600	-1	-1	-1	-1	4
16147	809	-800	-600	-1	-1	-1	-1	4	-800	-600	-1	-1	-1	-1	4
16167	810	-800	-600	-1	-1	-1	-1	4	-800	-600	-1	-1	-1	-1	4
16187	811	-800	-600	-1	-1	-1	-1	4	-800	-600	-1	-1	-1	-1	4
16207	812	-800	-600	-1	-1	-1	-1	4	-800	-600	-1	-1	-1	-1	4
16227	813	-800	-600	-1	-1	-1	-1	4	-800	-600	-1	-1	-1	-1	4
16247	814	-800	-600	-1	-1	-1	-1	4	-800	-600	-1	-1	-1	-1	4
16267	815	-800	-600	-1	-1	-1	-1	4	-800	-600	-1	-1	-1	-1	4
16287	816	-800	-600	-1	-1	-1	-1	4	-800	-600	-1	-1	-1	-1	4
16307	817	-800	-600	-1	-1	-1	-1	4	-800	-600	-1	-1	-1	-1	4
16327	818	-800	-600	-1	-1	-1	-1	4	-800	-600	-1	-1	-1	-1	4
16347	819	-800	-600	-1	-1	-1	-1	4	-800	-600	-1	-1	-1	-1	4
16367	820	-800	-600	-1	-1	-1	-1	4	-800	-600	-1	-1	-1	-1	4
16387	821	-800	-600	-1	-1	-1	-1	4	-800	-600	-1	-1	-1	-1	4
16407	822	-800	-600	-1	-1	-1	-1	4	-800	-600	-1	-1	-1	-1	4
16426	823	-800	-600	-1	-1	-1	-1	4	-800	-600	-1	-1	-1	-1	4
16447	824	-800	-600	-1	-1	-1	-1	4	-800	-600	-1	-1	-1	-1	4
16466	825	-800	-600	-1	-1	-1	-1	4	-800	-600	-1	-1	-1	-1	4
16486	826	-800	-600	-1	-1	-1	-1	4	-800	-600	-1	-1	-1	-1	4
16506	827	-800	-600	-1	-1	-1	-1	4	-800	-600	-1	-1	-1	-1	4
16526	828	-800	-600	-1	-1	-1	-1	4	-800	-600	-1	-1	-1	-1	4
16546	829	-800	-600	-1	-1	-1	-1	4	-800	-600	-1	-1	-1	-1	4
16566	830	-800	-600	-1	-1	-1	-1	4	-800	-600	-1	-1	-1	-1	4
16586	831	-800	-600	-1	-1	-1	-1	4	-800	-600	-1	-1	-1	-1	4
16606	832	-800	-600	-1	-1	-1	-1	4	-800	-600	-1	-1	-1	-1	4
16626	833	-800	-600	-1	-1	-1	-1	4	-800	-600	-1	-1	-1	-1	4
16646	834	-800	-600	0,611	0,561	-1	-1	4	-800	-600	0,611	0,561	-1	-1	4
16666	835	-800	-600	0,407	0,595	-1	-1	4	-800	-600	0,407	0,595	-1	-1	4
16686	836	109	8	0,622	0,571	525,708	2,962	3	-86	-53	0,622	0,571	525,708	2,962	1
16706	837	334	56	0,413	0,605	525,708	3,072	3	152	14	0,413	0,605	525,708	3,072	1
16726	838	112	23	0,626	0,581	525,708	2,861	1	-83	-36	0,626	0,581	525,708	2,861	3
16745	839	100	41	0,625	0,583	525,708	2,847	0	150	19	0,412	0,609	525,708	3,133	0
16765	840	103	47	0,623	0,583	523,273	2,834	0	148	12	0,41	0,607	528,454	3,148	0
16785	841	197	118	0,62	0,582	523,273	2,957	0	262	138	0,408	0,606	528,454	3,103	0
16805	842	377	267	0,616	0,579	523,273	3,031	0	358	264	0,404	0,604	528,454	3,182	0
16825	843	372	290	0,613	0,575	523,273	2,904	0	368	273	0,4	0,602	528,454	3,153	0
16845	844	381	289	0,609	0,572	523,273	3,032	0	375	266	0,396	0,603	528,454	3,226	0
16865	845	371	241	0,605	0,57	554,95	3,163	0	383	248	0,391	0,604	541,913	3,31	0	34	379	241
16885	846	371	233	0,6	0,57	554,95	3,083	0	382	254	0,386	0,609	541,913	3,203	0	34	379	241
16905	847	384	229	0,594	0,571	554,95	3,223	0	379	249	0,38	0,614	541,913	3,279	0	34	379	241
16925	848	376	233	0,589	0,572	554,95	3,212	0	370	246	0,375	0,619	541,913	3,209	0	34	379	241
16945	849	380	237	0,584	0,572	554,95	3,3	0	374	250	0,37	0,623	541,913	3,228	0	34	379	241
16965	850	377	242	0,58	0,571	551,072	3,299	0	369	253	0,366	0,624	539,859	3,239	0	34	379	241
16985	851	378	239	0,576	0,57	551,072	3,097	0	378	250	0,362	0,626	539,859	3,188	0	34	379	241
17005	852	382	237	0,572	0,569	551,072	3,079	0	381	260	0,358	0,627	539,859	3,171	0	34	379	241
17025	853	399	234	0,568	0,568	551,072	2,858	0	368	242	0,354	0,627	539,859	3,232	0	34	379	241
17045	854	384	240	0,564	0,566	551,072	3,047	0	378	241	0,351	0,627	539,859	3,213	0	34	379	241
17064	855	389	235	0,561	0,564	553,151	2,974	0	376	239	0,347	0,627	540,653	3,226	0	34	379	241
17085	856	385	237	0,558	0,565	553,151	3,023	0	380	241	0,344	0,629	540,653	3,174	0	34	379	241
17104	857	393	283	0,555	0,566	553,151	3,057	0	394	289	0,341	0,632	540,653	3,28	0
17125	858	396	405	0,552	0,57	553,151	2,977	0	371	414	0,339	0,636	540,653	3,132	0
17144	859	401	442	0,55	0,572	553,151	3,052	0	373	448	0,336	0,639	540,653	3,196	0
17165	860	402	475	0,548	0,572	557,407	3,046	0	377	480	0,334	0,639	545,382	3,241	0
17184	861	397	419	0,547	0,573	557,407	3,017	0	365	429	0,333	0,641	545,382	3,142	0	35	383	415
17205	862	414	438	0,546	0,574	557,407	2,881	0	374	420	0,332	0,642	545,382	3,147	0	35	383	415
17224	863	409	438	0,546	0,575	557,407	2,99	0	375	432	0,332	0,643	545,382	3,146	0	35	383	415
17245	864	-800	-600	0,332	0,644	-1	-1	4	375	426	0,332	0,644	545,382	3,14	0	35	383	415
17264	865	-800	-600	0,549	0,579	-1	-1	4	375	423	0,334	0,644	546,428	3,148	0	35	383	415
17285	866	410	430	0,551	0,583	558,829	2,868	0	381	425	0,336	0,646	546,428	3,102	0	35	383	415
17304	867	411	430	0,554	0,587	558,829	3,095	0	377	430	0,339	0,648	546,428	3,125	0	35	383	415
17325	868	405	428	0,558	0,59	558,829	2,963	0	372	433	0,343	0,649	546,428	3,158	0	35	383	415
17344	869	411	411	0,561	0,593	558,829	3,082	0	378	444	0,346	0,649	546,428	3,164	0	35	383	415
17365	870	409	410	0,564	0,594	558,104	3,03	0	374	449	0,349	0,648	546,188	3,17	0	35	383	415
17383	871	399	451	0,567	0,595	558,104	3,158	0	377	428	0,352	0,648	546,188	3,204	0	35	383	415
17405	872	393	425	0,569	0,596	558,104	3,168	0	373	442	0,354	0,647	546,188	3,233	0	35	383	415
17423	873	406	433	0,569	0,596	558,104	3,139	0	370	446	0,355	0,646	546,188	3,265	0	35	383	415
17445	874	406	438	0,569	0,597	558,104	3,279	0	376	426	0,355	0,646	546,188	3,327	0	35	383	415
17463	875	406	440	0,568	0,597	560,653	3,302	0	373	433	0,354	0,645	547,439	3,366	0	35	383	415
17483	876	392	417	0,567	0,599	560,653	3,078	0	383	433	0,353	0,646	547,439	3,367	0	35	383	415
17503	877	397	411	0,565	0,601	560,653	3,237	0	372	426	0,35	0,647	547,439	3,294	0	35	383	415
17523	878	403	402	0,563	0,601	560,653	3,207	0	381	398	0,349	0,647	547,439	3,37	0	35	383	415
17543	879	379	394	0,562	0,603	560,653	3,19	0	367	420	0,347	0,648	547,439	3,413	0	35	383	415
17563	880	382	388	0,561	0,603	558,948	3,164	0	368	408	0,346	0,648	548,446	3,405	0	35	383	415
17583	881	387	397	0,561	0,603	558,948	3,299	0	361	417	0,346	0,649	548,446	3,371	0	35	383	415
17603	882	393	417	0,562	0,603	558,948	3,265	0	366	415	0,347	0,649	548,446	3,365	0	35	383	415
17623	883	385	410	0,563	0,603	558,948	3,182	0	367	405	0,349	0,649	548,446	3,441	0	35	383	415
17643	884	392	404	0,565	0,602	558,948	3,165	0	370	416	0,35	0,649	548,446	3,409	0	35	383	415
17662	885	389	411	0,566	0,601	560,593	3,156	0	371	413	0,352	0,648	547,586	3,423	0	35	383	415
17682	886	380	407	0,569	0,602	560,593	3,244	0	370	406	0,355	0,648	547,586	3,431	0	35	383	415
17702	887	385	394	0,571	0,601	560,593	3,145	0	368	396	0,358	0,648	547,586	3,354	0	35	383	415
17722	888	388	404	0,573	0,601	560,593	3,157	0	368	407	0,36	0,647	547,586	3,329	0	35	383	415
17742	889	397	413	0,575	0,601	560,593	3,122	0	377	412	0,362	0,647	547,586	3,303	0	35	383	415
17762	890	401	410	0,577	0,6	560,874	3,119	0	376	411	0,364	0,646	547,69	3,278	0	35	383	415
17782	891	407	407	0,578	0,601	560,874	3,201	0	366	411	0,365	0,646	547,69	3,221	0	35	383	415
17802	892	387	408	0,578	0,601	560,874	3,05	0	372	400	0,365	0,645	547,69	3,244	0	35	383	415
17822	893	388	408	0,579	0,601	560,874	3,06	0	372	398	0,366	0,644	547,69	3,164	0	35	383	415
17842	894	391	396	0,579	0,601	560,874	3,101	0	372	396	0,366	0,644	547,69	3,159	0	35	383	415
17862	895	393	395	0,579	0,6	561,124	3,123	0	372	396	0,366	0,643	546,38	3,147	0	35	383	415
17882	896	394	402	0,579	0,601	561,124	3,052	0	371	406	0,366	0,643	546,38	3,133	0	35	383	415
17902	897	381	399	0,58	0,601	561,124	3,027	0	357	398	0,367	0,644	546,38	3,072	0	35	383	415
17922	898	-800	-600	0,367	0,644	-1	-1	4	368	391	0,367	0,644	546,38	3,158	0	35	383	415
17941	899	300	353	0,581	0,6	561,124	2,934	0	319	354	0,369	0,643	546,38	3,215	0
17961	900	304	361	0,582	0,599	554,21	2,9	0	311	345	0,37	0,642	545,375	3,207	0
17981	901	260	327	0,582	0,6	554,21	2,95	0	250	330	0,37	0,642	545,375	3,224	0
18001	902	255	331	0,583	0,599	554,21	2,951	0	258	338	0,371	0,641	545,375	3,203	0
18021	903	264	306	0,583	0,599	554,21	2,921	0	251	334	0,371	0,641	545,375	3,108	0
18041	904	-800	-600	-1	-1	-1	-1	4	-800	-600	-1	-1	-1	-1	4
18061	905	-800	-600	0,584	0,597	-1	-1	4	-800	-600	0,372	0,639	-1	-1	4
18081	906	-800	-600	0,372	0,639	-1	-1	4	252	332	0,372	0,639	544,784	3,134	0	36	250	330
18101	907	262	329	0,584	0,597	553,82	2,962	0	251	346	0,372	0,639	544,784	3,203	0	36	250	330
18121	908	255	322	0,584	0,596	553,82	2,862	0	247	329	0,372	0,638	544,784	3,157	0	36	250	330
18141	909	256	333	0,584	0,596	553,82	2,886	0	241	343	0,371	0,638	544,784	3,094	0	36	250	330
18161	910	253	328	0,584	0,595	557,253	2,927	0	240	336	0,371	0,638	545,036	3,115	0	36	250	330
18181	911	251	319	0,584	0,596	557,253	3,024	0	249	314	0,372	0,639	545,036	3,106	0	36	250	330
18201	912	196	303	0,584	0,596	557,253	2,923	0	188	317	0,373	0,639	545,036	3,083	0	37	193	327
18221	913	203	306	0,585	0,596	557,253	2,911	0	207	329	0,373	0,639	545,036	3,214	0	37	193	327
18241	914	206	311	0,585	0,596	557,253	2,969	0	193	321	0,373	0,639	545,036	3,131	0	37	193	327
18260	915	211	308	0,585	0,595	553,859	2,893	0	201	326	0,373	0,638	545,063	3,155	0	37	193	327
18280	916	211	310	0,585	0,595	553,859	2,923	0	211	333	0,373	0,638	545,063	3,136	0	37	193	327
18300	917	195	305	0,585	0,595	553,859	2,987	0	197	323	0,373	0,638	545,063	3,153	0	37	193	327
18320	918	204	316	0,585	0,595	553,859	2,928	0	196	318	0,373	0,638	545,063	3,177	0	37	193	327
18340	919	218	324	0,586	0,595	553,859	2,964	0	205	326	0,374	0,638	545,063	3,192	0	37	193	327
18360	920	213	327	0,586	0,594	553,023	2,937	0	198	325	0,374	0,638	544,269	3,202	0	37	193	327
18380	921	207	316	0,586	0,595	553,023	3,034	0	187	334	0,374	0,638	544,269	3,224	0	37	193	327
18400	922	205	308	0,586	0,595	553,023	2,984	0	192	319	0,374	0,639	544,269	3,201	0	37	193	327
18420	923	205	315	0,585	0,595	553,023	3,034	0	197	328	0,373	0,639	544,269	3,189	0	37	193	327
18440	924	201	310	0,585	0,595	553,023	3,044	0	190	307	0,373	0,639	544,269	3,23	0	37	193	327
18460	925	201	315	0,585	0,594	551,803	3,026	0	194	306	0,373	0,639	544,668	3,218	0	37	193	327
18480	926	195	321	0,585	0,595	551,803	3,038	0	185	319	0,373	0,64	544,668	3,263	0	37	193	327
18500	927	197	341	0,585	0,595	551,803	3,048	0	184	337	0,373	0,64	544,668	3,282	0	37	193	327
18519	928	194	336	0,585	0,595	551,803	3,072	0	175	336	0,373	0,64	544,668	3,234	0	37	193	327
18539	929	196	335	0,585	0,595	551,803	3,054	0	179	330	0,373	0,64	544,668	3,211	0	37	193	327
18560	930	195	333	0,585	0,594	552,046	3,065	0	176	326	0,373	0,639	545,494	3,209	0	37	193	327
18579	931	194	334	0,585	0,595	552,046	3,073	0	180	337	0,373	0,64	545,494	3,257	0	37	193	327
18599	932	196	343	0,585	0,595	552,046	3,059	0	182	336	0,373	0,64	545,494	3,22	0	37	193	327
18619	933	189	331	0,584	0,594	552,046	3,023	0	179	339	0,373	0,639	545,494	3,232	0	37	193	327
18639	934	198	328	0,584	0,594	552,046	2,963	0	175	337	0,372	0,639	545,494	3,193	0	37	193	327
18659	935	197	330	0,584	0,593	551,523	2,936	0	175	337	0,372	0,638	545,001	3,185	0	37	193	327
18679	936	199	332	0,584	0,594	551,523	3,016	0	181	343	0,372	0,639	545,001	3,296	0	37	193	327
18699	937	204	340	0,584	0,594	551,523	2,996	0	179	343	0,372	0,639	545,001	3,164	0	37	193	327
18719	938	198	337	0,584	0,594	551,523	3,032	0	180	342	0,372	0,639	545,001	3,142	0	37	193	327
18739	939	202	338	0,583	0,594	551,523	2,96	0	178	336	0,371	0,639	545,001	3,238	0	37	193	327
18759	940	199	335	0,583	0,593	553,155	2,968	0	177	335	0,371	0,639	545,417	3,163	0	37	193	327
18779	941	195	328	0,583	0,594	553,155	3,057	0	172	329	0,371	0,639	545,417	3,189	0	37	193	327
18799	942	194	338	0,583	0,593	553,155	2,995	0	187	335	0,37	0,64	545,417	3,169	0	37	193	327
18819	943	196	333	0,582	0,593	553,155	2,944	0	193	347	0,37	0,64	545,417	3,159	0	37	193	327
18838	944	331	366	0,579	0,594	553,155	2,811	0	356	376	0,366	0,641	545,417	3,119	0
18858	945	339	365	0,576	0,594	560,467	2,781	0	379	385	0,363	0,641	545,462	3,101	0
18878	946	436	391	0,575	0,595	560,467	3,072	0	409	389	0,362	0,642	545,462	3,061	0	38	404	400
18898	947	406	387	0,574	0,595	560,467	3,017	0	396	391	0,361	0,643	545,462	3,125	0	38	404	400
18918	948	418	399	0,573	0,595	560,467	3,114	0	400	402	0,36	0,643	545,462	3,154	0	38	404	400
18938	949	414	397	0,572	0,595	560,467	3,14	0	387	404	0,359	0,644	545,462	3,158	0	38	404	400
18958	950	420	398	0,571	0,595	559,815	3,138	0	385	408	0,358	0,645	544,135	3,155	0	38	404	400
18978	951	417	415	0,571	0,596	559,815	3,185	0	395	403	0,357	0,646	544,135	3,096	0	38	404	400
18998	952	410	396	0,571	0,597	559,815	3,084	0	398	394	0,357	0,647	544,135	3,176	0	38	404	400
19018	953	398	384	0,57	0,598	559,815	3,135	0	394	410	0,356	0,648	544,135	3,127	0	38	404	400
19038	954	417	409	0,57	0,598	559,815	3,225	0	389	407	0,356	0,649	544,135	3,204	0	38	404	400
19058	955	410	395	0,57	0,598	560,725	3,196	0	390	406	0,356	0,649	544,767	3,201	0	38	404	400
19078	956	414	400	0,57	0,599	560,725	3,042	0	388	405	0,357	0,65	544,767	3,081	0	38	404	400
19098	957	421	396	0,571	0,599	560,725	3,056	0	395	402	0,357	0,65	544,767	3,142	0	38	404	400
19118	958	397	396	0,571	0,599	560,725	3,075	0	396	398	0,357	0,65	544,767	3,222	0	38	404	400
19138	959	419	400	0,571	0,599	560,725	3,106	0	396	403	0,357	0,65	544,767	3,217	0	38	404	400
19157	960	410	399	0,571	0,599	559,152	3,115	0	396	401	0,357	0,649	545,598	3,215	0	38	404	400
19177	961	418	412	0,571	0,599	559,152	3,123	0	401	403	0,357	0,65	545,598	3,198	0	38	404	400
19197	962	416	407	0,571	0,599	559,152	3,12	0	400	407	0,358	0,65	545,598	3,191	0	38	404	400
19217	963	410	408	0,571	0,599	559,152	3,083	0	397	394	0,358	0,65	545,598	3,172	0	38	404	400
19237	964	422	409	0,572	0,598	559,152	3,142	0	407	392	0,358	0,65	545,598	3,204	0	38	404	400
19257	965	419	405	0,572	0,597	560,421	3,14	0	407	390	0,359	0,649	546,028	3,198	0	38	404	400
19277	966	465	432	0,572	0,598	560,421	3,166	0	450	445	0,359	0,65	546,028	3,197	0	39	457	433
19297	967	468	430	0,572	0,597	560,421	3,15	0	450	439	0,36	0,651	546,028	3,203	0	39	457	433
19317	968	455	428	0,573	0,597	560,421	3,088	0	446	429	0,36	0,651	546,028	3,078	0	39	457	433
19337	969	470	431	0,573	0,597	560,421	3,162	0	448	441	0,36	0,651	546,028	3,177	0	39	457	433
19357	970	466	430	0,573	0,596	560,575	3,139	0	448	437	0,36	0,651	547,498	3,155	0	39	457	433
19377	971	466	429	0,572	0,596	560,575	3,133	0	453	432	0,36	0,652	547,498	3,173	0	39	457	433
19397	972	465	442	0,572	0,596	560,575	3,09	0	466	419	0,359	0,651	547,498	3,023	0	39	457	433
19417	973	-800	-600	0,359	0,651	-1	-1	4	445	432	0,359	0,651	547,498	3,235	0	39	457	433
19436	974	462	438	0,571	0,595	560,575	3,093	0	453	437	0,358	0,65	547,498	3,172	0	39	457	433
19456	975	462	438	0,57	0,593	560,552	3,093	0	454	435	0,357	0,647	546,773	3,146	0	39	457	433
19476	976	476	442	0,57	0,592	560,552	3,127	0	448	431	0,357	0,646	546,773	3,097	0	39	457	433
19496	977	470	429	0,569	0,59	560,552	3,096	0	464	433	0,356	0,644	546,773	3,094	0	39	457	433
19516	978	469	450	0,569	0,587	560,552	3,04	0	457	428	0,356	0,641	546,773	3,07	0	39	457	433
19536	979	455	426	0,569	0,585	560,552	2,95	0	452	441	0,356	0,639	546,773	3,027	0	39	457	433
19556	980	451	433	0,569	0,583	559,438	2,9	0	458	441	0,356	0,637	547,487	3,017	0	39	457	433
19576	981	473	461	0,57	0,584	559,438	3,009	0	450	430	0,357	0,639	547,487	3,033	0	39	457	433
19596	982	468	443	0,57	0,585	559,438	2,955	0	447	443	0,357	0,64	547,487	3,139	0	39	457	433
19616	983	465	428	0,57	0,586	559,438	2,952	0	444	439	0,358	0,641	547,487	3,08	0	39	457	433
19636	984	460	427	0,57	0,585	559,438	3,017	0	453	421	0,358	0,641	547,487	2,991	0	39	457	433
19656	985	457	425	0,57	0,584	560,828	2,997	0	450	426	0,357	0,639	546,771	3,021	0	39	457	433
19676	986	467	433	0,569	0,585	560,828	2,924	0	450	427	0,357	0,64	546,771	2,885	0	39	457	433
19696	987	456	439	0,569	0,585	560,828	2,956	0	452	427	0,356	0,641	546,771	3,079	0	39	457	433
19716	988	468	439	0,569	0,586	560,828	2,989	0	452	444	0,356	0,642	546,771	3,128	0	39	457	433
19735	989	467	442	0,569	0,587	560,828	3,067	0	453	410	0,356	0,644	546,771	3,07	0	39	457	433
19755	990	464	445	0,569	0,588	559,286	3,095	0	453	413	0,356	0,645	547,106	3,085	0	39	457	433
19775	991	470	423	0,569	0,589	559,286	3,055	0	450	436	0,356	0,647	547,106	3,151	0	39	457	433
19795	992	466	421	0,569	0,589	559,286	3,181	0	456	436	0,357	0,647	547,106	3,183	0	39	457	433
19815	993	460	426	0,569	0,589	559,286	3,075	0	451	446	0,357	0,647	547,106	3,296	0	39	457	433
19835	994	459	383	0,57	0,588	559,286	3,156	0	450	383	0,358	0,646	547,106	3,213	0	40	406	385
19855	995	460	379	0,57	0,587	559,465	3,113	0	452	383	0,359	0,645	545,592	3,251	0	40	406	385
19875	996	451	375	0,571	0,588	559,465	3,189	0	437	394	0,359	0,645	545,592	3,382	0	40	406	385
19895	997	451	380	0,571	0,588	559,465	3,278	0	430	377	0,359	0,645	545,592	3,294	0	40	406	385
19915	998	451	373	0,571	0,587	559,465	3,124	0	429	381	0,359	0,644	545,592	3,232	0	40	406	385
19935	999	447	371	0,571	0,588	559,465	3,278	0	429	385	0,359	0,644	545,592	3,221	0	40	406	385
19955	1000	446	371	0,571	0,587	559,773	3,228	0	429	377	0,358	0,644	545,231	3,207	0	40	406	385
19975	1001	441	372	0,571	0,588	559,773	3,274	0	428	379	0,358	0,644	545,231	3,315	0	40	406	385
19995	1002	448	376	0,57	0,588	559,773	3,207	0	432	382	0,358	0,645	545,231	3,301	0	40	406	385
20015	1003	441	374	0,57	0,587	559,773	3,187	0	427	388	0,358	0,645	545,231	3,239	0	40	406	385
20034	1004	447	374	0,57	0,587	559,773	3,165	0	427	394	0,358	0,645	545,231	3,211	0	40	406	385
20054	1005	445	374	0,57	0,587	559,284	3,141	0	427	397	0,358	0,644	545,861	3,189	0	40	406	385
20074	1006	452	377	0,57	0,587	559,284	3,253	0	431	387	0,358	0,645	545,861	3,222	0	40	406	385
20094	1007	446	373	0,57	0,588	559,284	3,244	0	435	391	0,358	0,645	545,861	3,259	0	40	406	385
20114	1008	440	381	0,57	0,588	559,284	3,177	0	428	387	0,358	0,645	545,861	3,308	0	40	406	385
20134	1009	414	380	0,571	0,588	559,284	3,263	0	399	407	0,358	0,646	545,861	3,395	0	40	406	385
20154	1010	406	380	0,571	0,588	559,142	3,242	0	397	409	0,359	0,646	546,717	3,446	0	40	406	385
20174	1011	391	387	0,571	0,589	559,142	3,185	0	383	395	0,359	0,646	546,717	3,275	0	40	406	385
20194	1012	405	387	0,571	0,589	559,142	3,234	0	384	390	0,359	0,646	546,717	3,313	0	40	406	385
20214	1013	411	395	0,572	0,589	559,142	3,249	0	382	399	0,359	0,647	546,717	3,273	0	40	406	385
20234	1014	399	395	0,572	0,589	559,142	3,263	0	385	390	0,36	0,647	546,717	3,356	0	40	406	385
20254	1015	408	394	0,572	0,589	560,061	3,283	0	384	394	0,359	0,646	545,998	3,352	0	40	406	385
20274	1016	409	391	0,572	0,59	560,061	3,268	0	381	394	0,36	0,647	545,998	3,345	0	40	406	385
20294	1017	400	391	0,572	0,59	560,061	3,262	0	390	399	0,359	0,647	545,998	3,321	0	40	406	385
20313	1018	402	386	0,572	0,59	560,061	3,303	0	382	404	0,359	0,647	545,998	3,385	0	40	406	385
20333	1019	400	397	0,572	0,59	560,061	3,255	0	382	393	0,359	0,648	545,998	3,341	0	40	406	385
20353	1020	400	396	0,572	0,589	559,921	3,266	0	384	397	0,359	0,647	546,017	3,345	0	40	406	385
20373	1021	395	392	0,572	0,59	559,921	3,265	0	377	402	0,359	0,648	546,017	3,325	0	40	406	385
20393	1022	401	400	0,571	0,59	559,921	3,139	0	379	399	0,359	0,648	546,017	3,249	0	40	406	385
20413	1023	407	383	0,571	0,59	559,921	3,121	0	378	407	0,359	0,649	546,017	3,248	0	40	406	385
20433	1024	400	400	0,571	0,59	559,921	3,241	0	384	392	0,359	0,649	546,017	3,283	0	40	406	385
20453	1025	402	395	0,571	0,59	559,408	3,169	0	385	392	0,359	0,648	545,293	3,237	0	40	406	385
20473	1026	400	393	0,571	0,591	559,408	3,191	0	383	401	0,359	0,649	545,293	3,219	0	40	406	385
20493	1027	403	391	0,571	0,591	559,408	3,172	0	381	387	0,359	0,649	545,293	3,156	0	40	406	385
20513	1028	401	393	0,571	0,591	559,408	3,123	0	384	395	0,359	0,649	545,293	3,122	0	40	406	385
20533	1029	412	397	0,571	0,591	559,408	3,085	0	385	385	0,359	0,649	545,293	3,204	0	40	406	385
20553	1030	414	396	0,571	0,59	560,404	3,059	0	385	386	0,359	0,649	546,57	3,17	0	40	406	385
20573	1031	417	395	0,571	0,591	560,404	3,106	0	383	381	0,359	0,649	546,57	3,126	0	40	406	385
20593	1032	406	380	0,571	0,591	560,404	3,067	0	378	384	0,359	0,65	546,57	3,12	0	40	406	385
20612	1033	402	348	0,571	0,591	560,404	2,915	0	386	389	0,359	0,65	546,57	3,096	0	40	406	385
20632	1034	396	365	0,571	0,591	560,404	2,999	0	382	373	0,359	0,65	546,57	3,022	0	40	406	385
20652	1035	392	351	0,571	0,591	559,137	2,92	0	381	376	0,359	0,65	546,264	3,003	0	40	406	385
20672	1036	408	388	0,571	0,591	559,137	3,044	0	383	388	0,359	0,65	546,264	3,041	0	40	406	385
20692	1037	403	383	0,571	0,591	559,137	3,007	0	387	368	0,359	0,65	546,264	2,985	0	40	406	385
20712	1038	410	384	0,571	0,592	559,137	2,829	0	387	378	0,359	0,651	546,264	3,007	0	40	406	385
20732	1039	-800	-600	0,359	0,651	-1	-1	4	389	373	0,359	0,651	546,264	2,974	0	40	406	385
20752	1040	-800	-600	0,571	0,591	-1	-1	4	390	379	0,359	0,65	545,709	2,976	0	40	406	385
20772	1041	396	383	0,571	0,592	559,607	3,043	0	391	368	0,359	0,651	545,709	2,984	0	40	406	385
20792	1042	410	377	0,571	0,592	559,607	2,971	0	384	378	0,359	0,651	545,709	2,806	0	40	406	385
20812	1043	-800	-600	0,359	0,651	-1	-1	4	377	394	0,359	0,651	545,709	2,931	0	40	406	385
20832	1044	421	375	0,571	0,592	559,607	2,875	0	392	370	0,359	0,651	545,709	2,86	0	41	393	378
20852	1045	421	376	0,571	0,591	559,136	2,873	0	387	380	0,359	0,65	545,525	2,919	0	41	393	378
20872	1046	394	376	0,571	0,592	559,136	2,8	0	377	386	0,359	0,651	545,525	2,943	0	41	393	378
20892	1047	413	390	0,571	0,592	559,136	2,943	0	385	369	0,359	0,651	545,525	2,938	0	41	393	378
20911	1048	404	380	0,571	0,592	559,136	2,855	0	379	369	0,359	0,651	545,525	2,934	0	41	393	378
20931	1049	417	396	0,571	0,592	559,136	2,929	0	380	378	0,359	0,651	545,525	2,871	0	41	393	378
20951	1050	416	395	0,571	0,591	558,678	2,892	0	383	369	0,358	0,651	546,022	2,864	0	41	393	378
20971	1051	407	384	0,57	0,592	558,678	2,945	0	381	375	0,358	0,652	546,022	2,858	0	41	393	378
20991	1052	399	377	0,57	0,592	558,678	3,028	0	378	383	0,358	0,652	546,022	3,11	0	41	393	378
21011	1053	400	384	0,57	0,592	558,678	2,977	0	377	381	0,357	0,652	546,022	3,14	0	41	393	378
21031	1054	391	370	0,57	0,593	558,678	3,023	0	391	368	0,357	0,652	546,022	3,025	0	41	393	378
21051	1055	389	371	0,569	0,592	558,185	3,002	0	390	372	0,356	0,652	544,862	3,002	0	41	393	378
21071	1056	534	315	0,566	0,592	558,185	3,062	0	539	321	0,355	0,653	544,862	2,982	0
21091	1057	586	304	0,566	0,593	558,185	2,945	0	610	303	0,354	0,653	544,862	2,922	0	42	588	316
21111	1058	582	308	0,566	0,593	558,185	3,103	0	584	316	0,354	0,653	544,862	2,984	0	42	588	316
21131	1059	577	317	0,566	0,592	558,185	2,951	0	586	305	0,354	0,654	544,862	2,966	0	42	588	316
21151	1060	572	313	0,565	0,591	558,331	3,006	0	582	318	0,353	0,653	538,238	2,916	0	42	588	316
21171	1061	579	318	0,565	0,592	558,331	2,974	0	588	322	0,353	0,654	538,238	2,912	0	42	588	316
21191	1062	591	314	0,564	0,592	558,331	3,082	0	583	323	0,352	0,654	538,238	2,978	0	42	588	316
21210	1063	589	316	0,564	0,592	558,331	3,012	0	584	322	0,352	0,655	538,238	2,969	0	42	588	316
21231	1064	587	307	0,563	0,592	558,331	3,02	0	583	325	0,351	0,655	538,238	2,93	0	42	588	316
21250	1065	586	303	0,562	0,591	560,067	3,038	0	583	324	0,35	0,653	538,96	2,965	0	42	588	316
21270	1066	586	311	0,561	0,591	560,067	3,063	0	585	314	0,349	0,654	538,96	2,875	0	42	588	316
21290	1067	583	299	0,561	0,591	560,067	3,103	0	594	324	0,348	0,654	538,96	2,921	0	42	588	316
21310	1068	580	310	0,56	0,591	560,067	3,066	0	587	323	0,347	0,654	538,96	2,925	0	42	588	316
21330	1069	608	314	0,559	0,591	560,067	2,974	0	611	332	0,346	0,654	538,96	2,971	0	42	588	316
21350	1070	606	314	0,558	0,59	557,557	2,965	0	613	336	0,346	0,653	537,788	2,982	0	42	588	316
21370	1071	636	332	0,558	0,591	557,557	2,989	0	638	348	0,345	0,654	537,788	2,964	0	43	623	343
21390	1072	622	337	0,558	0,59	557,557	2,941	0	624	346	0,345	0,653	537,788	2,986	0	43	623	343
21410	1073	639	336	0,558	0,59	557,557	2,95	0	626	346	0,345	0,653	537,788	2,928	0	43	623	343
21430	1074	624	346	0,558	0,59	557,557	2,946	0	621	348	0,345	0,652	537,788	3,033	0	43	623	343
21450	1075	631	349	0,558	0,589	557,831	2,952	0	620	347	0,345	0,65	537,324	3,033	0	43	623	343
21470	1076	620	339	0,558	0,589	557,831	2,925	0	627	349	0,345	0,651	537,324	3,055	0	43	623	343
21490	1077	615	350	0,558	0,589	557,831	2,92	0	609	352	0,345	0,65	537,324	3,026	0	43	623	343
21510	1078	623	352	0,558	0,589	557,831	2,989	0	619	353	0,345	0,65	537,324	2,979	0	43	623	343
21529	1079	630	338	0,558	0,589	557,831	3,091	0	622	343	0,345	0,65	537,324	2,932	0	43	623	343
21549	1080	630	343	0,559	0,588	558,546	3,123	0	615	344	0,345	0,648	538,095	2,9	0	43	623	343
21569	1081	625	329	0,559	0,589	558,546	2,892	0	626	336	0,346	0,649	538,095	2,979	0	43	623	343
21589	1082	615	330	0,559	0,588	558,546	2,894	0	621	352	0,346	0,649	538,095	2,943	0	43	623	343
21609	1083	627	325	0,559	0,588	558,546	2,884	0	623	352	0,346	0,648	538,095	2,962	0	43	623	343
21629	1084	616	344	0,559	0,587	558,546	2,968	0	623	349	0,346	0,647	538,095	2,86	0	43	623	343
21649	1085	620	344	0,559	0,586	558,132	2,971	0	624	347	0,346	0,645	538,575	2,839	0	43	623	343
21669	1086	457	352	0,561	0,586	558,132	2,878	0	461	359	0,348	0,644	538,575	2,871	0
21689	1087	322	370	0,564	0,585	558,132	2,88	0	332	381	0,352	0,643	538,575	2,983	0	44	304	382
21709	1088	315	378	0,565	0,585	558,132	2,974	0	309	392	0,353	0,641	538,575	2,915	0	44	304	382
21729	1089	312	380	0,566	0,584	558,132	2,934	0	292	389	0,354	0,64	538,575	2,917	0	44	304	382
21749	1090	309	383	0,568	0,583	557,747	2,961	0	273	377	0,355	0,638	546,233	2,959	0	44	304	382
21769	1091	307	382	0,569	0,583	557,747	2,873	0	298	396	0,356	0,637	546,233	3,022	0	44	304	382
21789	1092	320	385	0,571	0,582	557,747	2,871	0	296	377	0,358	0,636	546,233	2,948	0	44	304	382
21808	1093	-800	-600	0,359	0,634	-1	-1	4	301	381	0,359	0,634	546,233	2,913	0	44	304	382
21828	1094	-800	-600	0,36	0,633	-1	-1	4	303	382	0,36	0,633	546,233	2,95	0	44	304	382
21848	1095	-800	-600	0,573	0,579	-1	-1	4	303	384	0,36	0,631	546,327	2,94	0	44	304	382
21868	1096	-800	-600	0,361	0,632	-1	-1	4	293	371	0,361	0,632	546,327	2,921	0	44	304	382
21888	1097	318	386	0,574	0,579	558,296	2,873	0	296	392	0,361	0,631	546,327	2,998	0	44	304	382
21908	1098	312	384	0,573	0,579	558,296	2,815	0	289	403	0,361	0,632	546,327	3,096	0	44	304	382
21928	1099	311	382	0,573	0,579	558,296	2,911	0	302	382	0,36	0,632	546,327	3,025	0	44	304	382
21948	1100	310	379	0,572	0,578	559,235	2,909	0	300	395	0,36	0,632	547,173	3,071	0	44	304	382
21968	1101	309	375	0,572	0,579	559,235	3,007	0	299	366	0,359	0,633	547,173	2,977	0	44	304	382
21988	1102	312	390	0,572	0,58	559,235	2,892	0	295	389	0,359	0,634	547,173	3,075	0	44	304	382
22008	1103	312	386	0,572	0,581	559,235	2,898	0	293	384	0,359	0,635	547,173	3,01	0	44	304	382
22028	1104	323	373	0,572	0,582	559,235	2,893	0	296	377	0,359	0,637	547,173	3,061	0	44	304	382
22048	1105	325	379	0,572	0,582	559,403	2,896	0	296	388	0,359	0,637	547,128	3,035	0	44	304	382
22068	1106	315	399	0,572	0,584	559,403	2,982	0	298	390	0,359	0,639	547,128	3,033	0	44	304	382
22088	1107	312	381	0,572	0,584	559,403	2,953	0	293	370	0,359	0,639	547,128	3,065	0	44	304	382
22108	1108	323	386	0,572	0,585	559,403	2,987	0	294	377	0,359	0,64	547,128	2,97	0	44	304	382
22127	1109	312	374	0,573	0,585	559,403	3,011	0	296	384	0,36	0,64	547,128	3,013	0	44	304	382
22147	1110	317	375	0,573	0,584	558,094	3	0	294	376	0,36	0,639	546,893	3,002	0	44	304	382
22167	1111	306	380	0,573	0,585	558,094	3,027	0	295	390	0,361	0,64	546,893	3,035	0	44	304	382
22187	1112	330	390	0,574	0,586	558,094	2,937	0	296	372	0,361	0,64	546,893	3,029	0	44	304	382
22207	1113	-800	-600	0,362	0,64	-1	-1	4	291	374	0,362	0,64	546,893	3,079	0	44	304	382
22227	1114	325	392	0,575	0,587	558,094	3,04	0	301	379	0,362	0,64	546,893	3,193	0	44	304	382
22247	1115	325	392	0,575	0,586	557,86	3,038	0	300	382	0,363	0,64	547,157	3,217	0	44	304	382
22267	1116	305	380	0,576	0,587	557,86	3,051	0	285	395	0,363	0,641	547,157	3,174	0	44	304	382
22287	1117	341	422	0,576	0,588	557,86	3,278	0	298	392	0,364	0,642	547,157	3,054	0
22307	1118	306	381	0,577	0,588	557,86	3,036	0	300	384	0,364	0,642	547,157	3,021	0	45	297	409
22327	1119	304	377	0,577	0,589	557,86	3	0	292	414	0,365	0,643	547,157	3,061	0	45	297	409
22347	1120	313	388	0,577	0,588	557,81	3,049	0	299	412	0,365	0,642	547,292	3,053	0	45	297	409
22367	1121	307	410	0,577	0,589	557,81	2,934	0	286	418	0,365	0,643	547,292	3,047	0	45	297	409
22386	1122	299	396	0,577	0,589	557,81	2,997	0	282	419	0,365	0,644	547,292	3,091	0	45	297	409
22406	1123	319	408	0,577	0,589	557,81	2,961	0	289	414	0,364	0,644	547,292	3,029	0	45	297	409
22426	1124	-800	-600	0,364	0,644	-1	-1	4	283	405	0,364	0,644	547,292	3,094	0	45	297	409
22446	1125	-800	-600	0,576	0,589	-1	-1	4	285	402	0,364	0,644	548,463	3,08	0	45	297	409
22466	1126	298	400	0,576	0,59	556,336	2,973	0	284	422	0,364	0,645	548,463	3,067	0	45	297	409
22486	1127	304	418	0,576	0,59	556,336	2,969	0	289	406	0,364	0,645	548,463	3,111	0	45	297	409
22506	1128	307	419	0,576	0,59	556,336	3,021	0	288	411	0,364	0,645	548,463	3,107	0	45	297	409
22526	1129	296	411	0,576	0,59	556,336	3,088	0	284	408	0,364	0,646	548,463	3,105	0	45	297	409
22546	1130	299	419	0,576	0,59	557,236	3,113	0	286	410	0,364	0,645	548,147	3,101	0	45	297	409
22566	1131	318	417	0,577	0,59	557,236	2,943	0	288	413	0,364	0,646	548,147	3,105	0	45	297	409
22586	1132	312	410	0,577	0,59	557,236	3,012	0	284	418	0,364	0,646	548,147	3,101	0	45	297	409
22606	1133	307	405	0,577	0,59	557,236	3,038	0	293	421	0,365	0,645	548,147	3,154	0	45	297	409
22626	1134	308	406	0,577	0,59	557,236	3,019	0	288	409	0,365	0,645	548,147	3,196	0	45	297	409
22646	1135	308	406	0,577	0,59	557,344	3,03	0	288	413	0,365	0,645	547,295	3,211	0	45	297	409
22666	1136	300	417	0,577	0,59	557,344	3,092	0	282	414	0,365	0,646	547,295	3,179	0	45	297	409
22686	1137	297	413	0,577	0,591	557,344	3,107	0	292	413	0,365	0,646	547,295	3,202	0	45	297	409
22706	1138	306	422	0,577	0,591	557,344	3,1	0	293	424	0,365	0,646	547,295	3,326	0	45	297	409
22726	1139	307	410	0,577	0,591	557,344	3,133	0	294	419	0,365	0,646	547,295	3,26	0	45	297	409
22745	1140	309	412	0,577	0,59	557,086	3,137	0	295	422	0,365	0,646	546,993	3,308	0	45	297	409
22765	1141	304	408	0,577	0,591	557,086	3,153	0	287	414	0,365	0,647	546,993	3,273	0	45	297	409
22785	1142	304	410	0,577	0,591	557,086	3,207	0	297	423	0,365	0,647	546,993	3,419	0	45	297	409
22805	1143	302	404	0,577	0,591	557,086	3,228	0	295	417	0,365	0,647	546,993	3,41	0	45	297	409
22825	1144	308	403	0,577	0,591	557,086	3,222	0	300	406	0,365	0,647	546,993	3,354	0	45	297	409
22846	1145	306	400	0,577	0,591	558,947	3,227	0	300	407	0,365	0,647	547,796	3,436	0	45	297	409
22865	1146	303	405	0,576	0,591	558,947	3,203	0	291	407	0,365	0,648	547,796	3,388	0	45	297	409
22885	1147	308	404	0,576	0,591	558,947	3,243	0	297	404	0,364	0,648	547,796	3,359	0	45	297	409
22905	1148	306	397	0,576	0,591	558,947	3,234	0	296	398	0,364	0,648	547,796	3,358	0	45	297	409
22926	1149	334	359	0,575	0,591	558,947	3,254	0	334	363	0,364	0,647	547,796	3,404	0	46	348	355
22945	1150	339	352	0,575	0,59	559,453	3,257	0	340	359	0,364	0,647	545,422	3,376	0	46	348	355
22966	1151	338	349	0,575	0,59	559,453	3,227	0	323	369	0,364	0,647	545,422	3,348	0	46	348	355
22984	1152	341	358	0,576	0,59	559,453	3,287	0	322	352	0,364	0,647	545,422	3,375	0	46	348	355
23005	1153	338	355	0,576	0,59	559,453	3,321	0	329	369	0,364	0,647	545,422	3,356	0	46	348	355
23024	1154	336	353	0,576	0,589	559,453	3,308	0	327	357	0,364	0,647	545,422	3,267	0	46	348	355
23046	1155	336	358	0,576	0,589	559,323	3,325	0	328	363	0,364	0,646	545,693	3,27	0	46	348	355
23064	1156	334	343	0,576	0,589	559,323	3,205	0	334	357	0,365	0,646	545,693	3,327	0	46	348	355
23085	1157	333	347	0,576	0,589	559,323	3,176	0	330	363	0,365	0,646	545,693	3,355	0	46	348	355
23104	1158	332	346	0,576	0,589	559,323	3,143	0	335	356	0,365	0,646	545,693	3,29	0	46	348	355
23126	1159	336	345	0,577	0,589	559,323	3,165	0	335	355	0,365	0,646	545,693	3,337	0	46	348	355
23144	1160	336	347	0,577	0,588	559,074	3,15	0	334	357	0,365	0,646	545,119	3,333	0	46	348	355
23166	1161	329	348	0,577	0,589	559,074	3,171	0	330	361	0,365	0,646	545,119	3,285	0	46	348	355
23184	1162	334	358	0,577	0,589	559,074	3,143	0	329	368	0,365	0,646	545,119	3,309	0	46	348	355
23206	1163	340	353	0,576	0,589	559,074	3,079	0	338	360	0,365	0,647	545,119	3,351	0	46	348	355
23224	1164	367	351	0,576	0,589	559,074	3,098	0	359	360	0,364	0,647	545,119	3,291	0	46	348	355
23246	1165	374	355	0,576	0,589	559,218	3,118	0	363	361	0,364	0,647	544,782	3,312	0	46	348	355
23264	1166	354	350	0,576	0,59	559,218	3,107	0	358	357	0,364	0,647	544,782	3,166	0	46	348	355
23286	1167	364	353	0,576	0,59	559,218	3,174	0	358	351	0,364	0,647	544,782	3,25	0	46	348	355
23304	1168	356	348	0,576	0,59	559,218	3,142	0	358	360	0,364	0,647	544,782	3,261	0	46	348	355
23323	1169	362	359	0,576	0,589	559,218	3,155	0	353	360	0,364	0,647	544,782	3,23	0	46	348	355
23343	1170	359	361	0,576	0,589	558,757	3,135	0	353	359	0,364	0,647	546,429	3,236	0	46	348	355
23363	1171	366	358	0,576	0,589	558,757	3,153	0	356	355	0,364	0,647	546,429	3,165	0	46	348	355
23383	1172	359	350	0,576	0,59	558,757	3,238	0	362	351	0,364	0,648	546,429	3,232	0	46	348	355
23403	1173	359	353	0,576	0,59	558,757	3,098	0	355	360	0,364	0,648	546,429	3,19	0	46	348	355
23423	1174	364	358	0,576	0,589	558,757	3,044	0	356	342	0,364	0,648	546,429	3,208	0	46	348	355
23443	1175	361	357	0,576	0,589	557,415	3,035	0	355	342	0,364	0,647	545,674	3,181	0	46	348	355
23463	1176	361	349	0,576	0,589	557,415	3,019	0	350	349	0,364	0,648	545,674	3,148	0	46	348	355
23483	1177	358	354	0,575	0,589	557,415	3,051	0	356	362	0,364	0,648	545,674	3,041	0	46	348	355
23503	1178	-800	-600	0,364	0,648	-1	-1	4	340	352	0,364	0,648	545,674	3,066	0	46	348	355
23523	1179	358	347	0,575	0,589	557,415	3,001	0	360	353	0,364	0,648	545,674	3,038	0	46	348	355
23543	1180	358	346	0,576	0,589	558,462	3,007	0	355	353	0,364	0,647	545,739	3,046	0	46	348	355
23563	1181	360	355	0,576	0,59	558,462	3,001	0	357	354	0,364	0,648	545,739	3,018	0	46	348	355
23582	1182	384	381	0,575	0,59	558,462	2,906	0	377	365	0,364	0,649	545,739	2,873	0	46	348	355
23602	1183	-800	-600	0,364	0,649	-1	-1	4	370	350	0,364	0,649	545,739	2,8	0	46	348	355
23622	1184	401	394	0,575	0,59	558,462	2,864	0	368	371	0,364	0,649	545,739	2,98	0	47	372	370
23642	1185	401	395	0,575	0,589	558,168	2,863	0	367	368	0,364	0,648	545,629	2,885	0	47	372	370
23662	1186	379	388	0,575	0,59	558,168	2,925	0	367	361	0,364	0,649	545,629	2,96	0	47	372	370
23682	1187	388	351	0,576	0,59	558,168	2,845	0	360	367	0,364	0,649	545,629	2,936	0	47	372	370
23702	1188	395	384	0,576	0,59	558,168	3,154	0	359	378	0,364	0,649	545,629	2,929	0	47	372	370
23722	1189	383	404	0,576	0,59	558,168	3,212	0	374	372	0,364	0,649	545,629	3,054	0	47	372	370
23742	1190	389	394	0,576	0,589	559,407	3,277	0	371	377	0,364	0,648	545,611	3,048	0	47	372	370
23762	1191	377	368	0,576	0,59	559,407	2,952	0	370	369	0,365	0,649	545,611	3,008	0	47	372	370
23782	1192	381	370	0,576	0,59	559,407	2,887	0	370	374	0,365	0,649	545,611	2,983	0	47	372	370
23802	1193	365	363	0,576	0,59	559,407	2,962	0	379	364	0,365	0,649	545,611	2,922	0	47	372	370
23822	1194	373	371	0,576	0,59	559,407	2,834	0	369	355	0,365	0,649	545,611	2,907	0	47	372	370
23842	1195	370	369	0,576	0,589	559,703	2,843	0	371	355	0,364	0,648	545,248	2,889	0	47	372	370
23862	1196	373	383	0,576	0,59	559,703	2,873	0	367	367	0,364	0,649	545,248	2,859	0	47	372	370
23882	1197	364	367	0,575	0,589	559,703	2,694	0	379	367	0,364	0,649	545,248	2,848	0	47	372	370
23902	1198	369	369	0,575	0,589	559,703	2,797	0	364	350	0,364	0,649	545,248	2,788	0	47	372	370
23921	1199	-800	-600	0,364	0,649	-1	-1	4	365	372	0,364	0,649	545,248	2,786	0	47	372	370
23941	1200	-800	-600	0,575	0,589	-1	-1	4	366	368	0,363	0,648	545,495	2,785	0	47	372	370
23961	1201	383	377	0,575	0,59	559,827	2,931	0	368	364	0,364	0,649	545,495	2,726	0	47	372	370
23981	1202	-800	-600	0,364	0,649	-1	-1	4	358	365	0,364	0,649	545,495	2,759	0	47	372	370
24001	1203	-800	-600	0,364	0,649	-1	-1	4	388	366	0,364	0,649	545,495	2,83	0	48	368	367
24021	1204	-800	-600	0,364	0,649	-1	-1	4	364	365	0,364	0,649	545,495	2,871	0	48	368	367
24041	1205	-800	-600	0,575	0,589	-1	-1	4	366	366	0,364	0,648	544,739	2,908	0	48	368	367
24061	1206	370	372	0,575	0,589	559,889	2,662	0	367	366	0,364	0,649	544,739	2,909	0	48	368	367
24081	1207	378	384	0,575	0,59	559,889	2,85	0	364	351	0,364	0,649	544,739	2,902	0	48	368	367
24101	1208	371	373	0,575	0,59	559,889	2,821	0	361	370	0,364	0,649	544,739	2,887	0	48	368	367
24121	1209	382	377	0,576	0,59	559,889	2,731	0	362	352	0,364	0,649	544,739	2,641	0	48	368	367
24141	1210	382	383	0,576	0,589	558,434	2,816	0	362	358	0,364	0,648	545,13	2,613	0	48	368	367
24161	1211	391	369	0,576	0,59	558,434	2,856	0	363	371	0,364	0,649	545,13	2,852	0	48	368	367
24180	1212	360	370	0,576	0,59	558,434	2,803	0	363	363	0,364	0,649	545,13	2,735	0	48	368	367
24200	1213	318	314	0,576	0,589	558,434	2,765	0	-800	-600	0,576	0,589	-1	-1	4
24220	1214	-800	-600	0,367	0,648	-1	-1	4	234	266	0,367	0,648	545,13	2,711	0	49	215	264
24240	1215	-800	-600	0,578	0,588	-1	-1	4	234	266	0,368	0,647	545,265	2,712	0	49	215	264
24260	1216	213	270	0,578	0,589	550,837	2,671	0	211	261	0,368	0,647	545,265	2,806	0	49	215	264
24280	1217	207	274	0,579	0,589	550,837	2,703	0	210	249	0,368	0,647	545,265	2,802	0	49	215	264
24300	1218	221	269	0,579	0,589	550,837	2,69	0	196	274	0,368	0,647	545,265	2,926	0	49	215	264
24320	1219	225	261	0,579	0,589	550,837	2,647	0	210	260	0,368	0,647	545,265	2,861	0	49	215	264
24340	1220	229	262	0,58	0,588	550,463	2,656	0	206	262	0,369	0,646	544,497	2,89	0	49	215	264
24360	1221	211	264	0,58	0,589	550,463	2,687	0	204	271	0,369	0,647	544,497	2,937	0	49	215	264
24380	1222	202	271	0,58	0,589	550,463	2,625	0	219	263	0,369	0,647	544,497	2,824	0	49	215	264
24400	1223	225	258	0,58	0,589	550,463	2,784	0	216	256	0,369	0,647	544,497	2,745	0	49	215	264
24420	1224	-800	-600	-1	-1	-1	-1	4	-800	-600	-1	-1	-1	-1	4
24440	1225	-800	-600	0,58	0,588	-1	-1	4	-800	-600	0,369	0,646	-1	-1	4
24460	1226	226	282	0,58	0,589	551,904	2,6	0	207	259	0,369	0,647	544,112	2,774	0
24480	1227	200	267	0,58	0,589	551,904	2,772	0	211	269	0,369	0,647	544,112	2,853	0
24499	1228	208	277	0,579	0,589	551,904	2,776	0	202	269	0,368	0,648	544,112	2,888	0
24519	1229	200	273	0,579	0,589	551,904	2,773	0	208	261	0,368	0,648	544,112	2,83	0
24539	1230	202	267	0,579	0,589	552,024	2,775	0	207	265	0,368	0,647	544,412	2,836	0
24559	1231	225	303	0,579	0,59	552,024	2,768	0	197	306	0,369	0,648	544,412	2,795	0	50	206	310
24579	1232	192	307	0,58	0,59	552,024	2,743	0	199	311	0,369	0,649	544,412	3,039	0	50	206	310
24599	1233	215	309	0,58	0,59	552,024	2,911	0	203	324	0,369	0,649	544,412	3,031	0	50	206	310
24619	1234	211	312	0,58	0,59	552,024	2,885	0	207	301	0,369	0,648	544,412	2,952	0	50	206	310
24639	1235	206	311	0,58	0,589	554,296	2,87	0	208	305	0,369	0,648	545,104	2,924	0	50	206	310
24659	1236	210	300	0,58	0,59	554,296	2,929	0	217	313	0,369	0,648	545,104	3,042	0	50	206	310
24679	1237	208	313	0,58	0,59	554,296	2,742	0	200	311	0,369	0,648	545,104	2,965	0	50	206	310
24699	1238	216	304	0,58	0,59	554,296	3,03	0	191	309	0,369	0,648	545,104	3,02	0	50	206	310
24719	1239	214	306	0,58	0,59	554,296	2,99	0	202	322	0,369	0,648	545,104	3,03	0	50	206	310
24739	1240	215	311	0,58	0,589	553,916	2,972	0	201	323	0,369	0,648	544,432	3,001	0	50	206	310
24759	1241	206	298	0,58	0,59	553,916	2,835	0	211	302	0,369	0,648	544,432	2,976	0	50	206	310
24778	1242	204	313	0,58	0,59	553,916	2,762	0	201	331	0,369	0,648	544,432	2,943	0	50	206	310
24798	1243	209	305	0,58	0,59	553,916	2,812	0	193	318	0,369	0,648	544,432	3,009	0	50	206	310
24818	1244	219	304	0,58	0,59	553,916	2,949	0	210	321	0,369	0,649	544,432	3,03	0	50	206	310
24838	1245	219	302	0,58	0,589	554,406	2,937	0	203	322	0,369	0,648	545,006	3,038	0	50	206	310
24858	1246	208	314	0,58	0,59	554,406	2,747	0	197	307	0,369	0,649	545,006	2,86	0	50	206	310
24878	1247	208	304	0,58	0,59	554,406	2,814	0	194	316	0,369	0,649	545,006	3	0	50	206	310
24898	1248	207	301	0,58	0,59	554,406	2,763	0	206	308	0,369	0,649	545,006	2,777	0	50	206	310
24918	1249	-800	-600	-1	-1	-1	-1	4	-800	-600	-1	-1	-1	-1	4
24938	1250	-800	-600	0,581	0,589	-1	-1	4	-800	-600	0,369	0,648	-1	-1	4
24958	1251	214	301	0,58	0,591	552,055	2,818	0	207	330	0,369	0,649	543,973	2,948	0	51	215	319
24978	1252	216	307	0,58	0,591	552,055	2,898	0	202	311	0,369	0,649	543,973	3,012	0	51	215	319
24998	1253	221	317	0,58	0,591	552,055	2,872	0	213	329	0,369	0,649	543,973	3,001	0	51	215	319
25018	1254	210	306	0,58	0,59	552,055	2,854	0	205	309	0,369	0,649	543,973	2,906	0	51	215	319
25038	1255	210	306	0,58	0,589	554,636	2,904	0	204	313	0,369	0,648	545,299	2,938	0	51	215	319
25058	1256	217	305	0,58	0,59	554,636	2,998	0	203	315	0,369	0,648	545,299	3,113	0	51	215	319
25078	1257	218	306	0,58	0,589	554,636	2,998	0	211	326	0,369	0,647	545,299	3,064	0	51	215	319
25097	1258	219	321	0,58	0,589	554,636	2,978	0	210	318	0,368	0,647	545,299	3,046	0	51	215	319
25117	1259	216	317	0,58	0,588	554,636	2,893	0	211	315	0,368	0,647	545,299	2,994	0	51	215	319
25137	1260	218	316	0,58	0,587	553,3	2,873	0	211	320	0,368	0,646	544,268	2,96	0	51	215	319
25157	1261	221	304	0,58	0,588	553,3	2,916	0	208	306	0,368	0,646	544,268	2,977	0	51	215	319
25177	1262	226	321	0,58	0,587	553,3	2,976	0	211	325	0,369	0,645	544,268	3,045	0	51	215	319
25197	1263	213	315	0,58	0,587	553,3	2,935	0	209	334	0,369	0,645	544,268	3,076	0	51	215	319
25217	1264	-800	-600	0,369	0,644	-1	-1	4	208	322	0,369	0,644	544,268	3,163	0	51	215	319
25237	1265	-800	-600	0,58	0,585	-1	-1	4	209	324	0,369	0,642	544,798	3,215	0	51	215	319
25257	1266	218	313	0,58	0,585	553,471	2,992	0	214	329	0,369	0,642	544,798	3,042	0	51	215	319
25277	1267	216	313	0,581	0,585	553,471	2,934	0	216	338	0,369	0,64	544,798	3,272	0	51	215	319
25297	1268	224	315	0,582	0,586	553,471	3,026	0	212	326	0,37	0,638	544,798	3,359	0	51	215	319
25317	1269	230	319	0,584	0,586	553,471	3,035	0	220	327	0,372	0,634	544,798	3,166	0	51	215	319
25337	1270	230	317	0,587	0,585	555,618	3,056	0	219	327	0,375	0,628	545,056	3,315	0	51	215	319
25357	1271	226	328	0,593	0,586	555,618	3,152	0	218	341	0,381	0,622	545,056	3,365	0	51	215	319
25376	1272	-800	-600	0,391	0,614	-1	-1	4	234	317	0,391	0,614	545,056	2,872	0	51	215	319
25396	1273	230	332	0,612	0,588	555,618	3,001	0	218	343	0,403	0,607	545,056	3,101	0	51	215	319
25416	1274	241	320	0,626	0,591	555,618	3,563	0	174	284	0,419	0,6	545,056	3,348	0
25436	1275	-800	-600	-1	-1	-1	-1	4	-800	-600	-1	-1	-1	-1	4
25456	1276	242	311	0,658	0,6	555,618	2,92	0	-800	-600	0,658	0,6	-1	-1	4
25476	1277	221	331	0,675	0,606	555,618	2,818	0	-800	-600	0,675	0,606	-1	-1	4
25496	1278	-800	-600	-1	-1	-1	-1	4	-800	-600	-1	-1	-1	-1	4
25516	1279	-800	-600	-1	-1	-1	-1	4	-800	-600	-1	-1	-1	-1	4
25536	1280	-800	-600	-1	-1	-1	-1	4	-800	-600	-1	-1	-1	-1	4
25556	1281	-800	-600	-1	-1	-1	-1	4	-800	-600	-1	-1	-1	-1	4
25576	1282	-800	-600	-1	-1	-1	-1	4	-800	-600	-1	-1	-1	-1	4
25596	1283	-800	-600	-1	-1	-1	-1	4	-800	-600	-1	-1	-1	-1	4
25616	1284	-800	-600	-1	-1	-1	-1	4	-800	-600	-1	-1	-1	-1	4
25636	1285	-800	-600	-1	-1	-1	-1	4	-800	-600	-1	-1	-1	-1	4
25656	1286	-800	-600	-1	-1	-1	-1	4	-800	-600	-1	-1	-1	-1	4
25676	1287	-800	-600	-1	-1	-1	-1	4	-800	-600	-1	-1	-1	-1	4
25695	1288	-800	-600	-1	-1	-1	-1	4	-800	-600	-1	-1	-1	-1	4
25715	1289	-800	-600	-1	-1	-1	-1	4	-800	-600	-1	-1	-1	-1	4
25735	1290	-800	-600	-1	-1	-1	-1	4	-800	-600	-1	-1	-1	-1	4
25755	1291	-800	-600	-1	-1	-1	-1	4	-800	-600	-1	-1	-1	-1	4
25775	1292	-800	-600	-1	-1	-1	-1	4	-800	-600	-1	-1	-1	-1	4
25795	1293	-800	-600	-1	-1	-1	-1	4	-800	-600	-1	-1	-1	-1	4
25815	1294	-800	-600	-1	-1	-1	-1	4	-800	-600	-1	-1	-1	-1	4
25835	1295	-800	-600	-1	-1	-1	-1	4	-800	-600	-1	-1	-1	-1	4
25855	1296	-800	-600	-1	-1	-1	-1	4	-800	-600	-1	-1	-1	-1	4
25875	1297	-800	-600	-1	-1	-1	-1	4	-800	-600	-1	-1	-1	-1	4
25895	1298	-800	-600	-1	-1	-1	-1	4	-800	-600	-1	-1	-1	-1	4
25915	1299	-800	-600	-1	-1	-1	-1	4	-800	-600	-1	-1	-1	-1	4
25935	1300	-800	-600	-1	-1	-1	-1	4	-800	-600	-1	-1	-1	-1	4
25955	1301	-800	-600	-1	-1	-1	-1	4	-800	-600	-1	-1	-1	-1	4
25974	1302	-800	-600	-1	-1	-1	-1	4	-800	-600	-1	-1	-1	-1	4
25995	1303	-800	-600	-1	-1	-1	-1	4	-800	-600	-1	-1	-1	-1	4
26014	1304	-800	-600	-1	-1	-1	-1	4	-800	-600	-1	-1	-1	-1	4
26034	1305	-800	-600	-1	-1	-1	-1	4	-800	-600	-1	-1	-1	-1	4
26054	1306	-800	-600	-1	-1	-1	-1	4	-800	-600	-1	-1	-1	-1	4
26074	1307	-800	-600	-1	-1	-1	-1	4	-800	-600	-1	-1	-1	-1	4
26094	1308	-800	-600	-1	-1	-1	-1	4	-800	-600	-1	-1	-1	-1	4
26114	1309	-800	-600	-1	-1	-1	-1	4	-800	-600	-1	-1	-1	-1	4
26134	1310	-800	-600	-1	-1	-1	-1	4	-800	-600	-1	-1	-1	-1	4
26154	1311	-800	-600	-1	-1	-1	-1	4	-800	-600	-1	-1	-1	-1	4
26174	1312	-800	-600	-1	-1	-1	-1	4	-800	-600	-1	-1	-1	-1	4
26194	1313	-800	-600	-1	-1	-1	-1	4	-800	-600	-1	-1	-1	-1	4
26214	1314	-800	-600	-1	-1	-1	-1	4	-800	-600	-1	-1	-1	-1	4
26234	1315	-800	-600	-1	-1	-1	-1	4	-800	-600	-1	-1	-1	-1	4
26254	1316	-800	-600	-1	-1	-1	-1	4	-800	-600	-1	-1	-1	-1	4
26274	1317	-800	-600	-1	-1	-1	-1	4	-800	-600	-1	-1	-1	-1	4
26293	1318	-800	-600	-1	-1	-1	-1	4	-800	-600	-1	-1	-1	-1	4
26313	1319	-800	-600	-1	-1	-1	-1	4	-800	-600	-1	-1	-1	-1	4
26333	1320	-800	-600	-1	-1	-1	-1	4	-800	-600	-1	-1	-1	-1	4
26353	1321	-800	-600	-1	-1	-1	-1	4	-800	-600	-1	-1	-1	-1	4
26373	1322	-800	-600	-1	-1	-1	-1	4	-800	-600	-1	-1	-1	-1	4
26393	1323	-800	-600	-1	-1	-1	-1	4	-800	-600	-1	-1	-1	-1	4
26413	1324	-800	-600	-1	-1	-1	-1	4	-800	-600	-1	-1	-1	-1	4
26433	1325	-800	-600	-1	-1	-1	-1	4	-800	-600	-1	-1	-1	-1	4
26453	1326	-800	-600	-1	-1	-1	-1	4	-800	-600	-1	-1	-1	-1	4
26473	1327	-800	-600	-1	-1	-1	-1	4	-800	-600	-1	-1	-1	-1	4
26493	1328	-800	-600	-1	-1	-1	-1	4	-800	-600	-1	-1	-1	-1	4
26513	1329	-800	-600	-1	-1	-1	-1	4	-800	-600	-1	-1	-1	-1	4
26533	1330	-800	-600	-1	-1	-1	-1	4	-800	-600	-1	-1	-1	-1	4
26553	1331	-800	-600	-1	-1	-1	-1	4	-800	-600	-1	-1	-1	-1	4
26573	1332	-800	-600	-1	-1	-1	-1	4	-800	-600	-1	-1	-1	-1	4
26592	1333	-800	-600	-1	-1	-1	-1	4	-800	-600	-1	-1	-1	-1	4
26612	1334	-800	-600	-1	-1	-1	-1	4	-800	-600	-1	-1	-1	-1	4
26632	1335	-800	-600	-1	-1	-1	-1	4	-800	-600	-1	-1	-1	-1	4
26652	1336	-800	-600	-1	-1	-1	-1	4	-800	-600	-1	-1	-1	-1	4
26672	1337	-800	-600	-1	-1	-1	-1	4	-800	-600	-1	-1	-1	-1	4
26692	1338	-800	-600	-1	-1	-1	-1	4	-800	-600	-1	-1	-1	-1	4
26712	1339	-800	-600	-1	-1	-1	-1	4	-800	-600	-1	-1	-1	-1	4
26732	1340	-800	-600	-1	-1	-1	-1	4	-800	-600	-1	-1	-1	-1	4
26752	1341	-800	-600	-1	-1	-1	-1	4	-800	-600	-1	-1	-1	-1	4
26772	1342	-800	-600	-1	-1	-1	-1	4	-800	-600	-1	-1	-1	-1	4
26792	1343	-800	-600	-1	-1	-1	-1	4	-800	-600	-1	-1	-1	-1	4
26812	1344	-800	-600	0,52	0,554	-1	-1	4	-800	-600	0,52	0,554	-1	-1	4
26832	1345	663	391	0,292	0,6	554,473	3,582	1	454	380	0,292	0,6	554,473	3,582	3
26852	1346	432	413	0,512	0,557	554,473	3,339	0	436	380	0,29	0,603	554,473	3,454	0	52	423	391
26871	1347	433	397	0,514	0,559	554,473	3,313	0	441	380	0,292	0,605	554,473	3,416	0	52	423	391
26891	1348	428	404	0,518	0,559	554,473	3,276	0	433	371	0,296	0,604	554,473	3,477	0	52	423	391
26911	1349	426	393	0,524	0,559	557,01	3,261	0	430	380	0,303	0,602	545,834	3,42	0	52	423	391
26931	1350	427	404	0,531	0,559	557,01	3,205	0	421	391	0,31	0,6	545,834	3,343	0	52	423	391
26951	1351	426	400	0,538	0,558	557,01	3,268	0	415	369	0,318	0,597	545,834	3,379	0	52	423	391
26971	1352	432	413	0,546	0,559	557,01	3,238	0	413	386	0,325	0,595	545,834	3,343	0	52	423	391
26991	1353	430	406	0,552	0,559	557,01	3,342	0	416	378	0,332	0,594	545,834	3,246	0	52	423	391
27011	1354	431	407	0,557	0,56	557,742	3,36	0	412	384	0,337	0,594	547,771	3,258	0	52	423	391
27031	1355	429	400	0,561	0,561	557,742	3,289	0	418	375	0,341	0,595	547,771	3,302	0	52	423	391
27051	1356	421	395	0,563	0,562	557,742	3,346	0	399	393	0,344	0,597	547,771	3,363	0	52	423	391
27071	1357	399	417	0,563	0,564	557,742	3,191	0	373	430	0,345	0,599	547,771	3,387	0	53	386	420
27091	1358	396	426	0,563	0,564	557,742	3,209	0	373	420	0,344	0,6	547,771	3,277	0	53	386	420
27111	1359	392	430	0,561	0,563	558,913	3,232	0	372	412	0,342	0,601	546,004	3,302	0	53	386	420
27131	1360	405	429	0,559	0,564	558,913	3,18	0	369	420	0,34	0,602	546,004	3,34	0	53	386	420
27151	1361	406	430	0,558	0,565	558,913	3,248	0	371	421	0,339	0,603	546,004	3,292	0	53	386	420
27171	1362	403	418	0,556	0,565	558,913	3,155	0	357	430	0,338	0,605	546,004	3,294	0	53	386	420
27190	1363	401	420	0,556	0,566	558,913	3,087	0	372	419	0,337	0,606	546,004	3,2	0	53	386	420
27210	1364	401	422	0,556	0,567	558,202	3,086	0	368	422	0,338	0,607	546,316	3,172	0	53	386	420
27230	1365	397	424	0,557	0,569	558,202	3,158	0	376	426	0,339	0,608	546,316	3,274	0	53	386	420
27250	1366	401	425	0,559	0,569	558,202	3,037	0	364	422	0,341	0,609	546,316	3,254	0	53	386	420
27270	1367	403	430	0,561	0,569	558,202	3,087	0	369	416	0,343	0,609	546,316	3,27	0	53	386	420
27290	1368	404	417	0,564	0,569	558,202	2,956	0	383	404	0,346	0,609	546,316	3,228	0	53	386	420
27310	1369	406	417	0,566	0,568	558,866	2,949	0	379	398	0,349	0,609	546,779	3,227	0	53	386	420
27330	1370	392	437	0,568	0,567	558,866	3,042	0	368	398	0,351	0,609	546,779	3,235	0	53	386	420
27350	1371	406	438	0,57	0,567	558,866	2,931	0	385	415	0,353	0,609	546,779	3,124	0	53	386	420
27370	1372	405	429	0,571	0,568	558,866	3,063	0	389	405	0,355	0,61	546,779	3,178	0	53	386	420
27390	1373	395	425	0,571	0,568	558,866	3,007	0	362	422	0,355	0,611	546,779	3,221	0	53	386	420
27410	1374	402	422	0,572	0,569	558,745	2,981	0	372	420	0,356	0,612	547,989	3,185	0	53	386	420
27430	1375	320	435	0,572	0,572	558,745	3,005	0	300	412	0,356	0,614	547,989	3,147	0	54	311	430
27449	1376	330	441	0,572	0,573	558,745	2,946	0	295	431	0,356	0,615	547,989	3,063	0	54	311	430
27469	1377	321	427	0,572	0,574	558,745	2,892	0	295	420	0,356	0,615	547,989	2,957	0	54	311	430
27489	1378	330	445	0,572	0,575	558,745	2,896	0	307	432	0,356	0,615	547,989	3,027	0	54	311	430
27509	1379	328	443	0,573	0,575	557,466	2,893	0	306	427	0,357	0,615	548,972	2,985	0	54	311	430
27529	1380	311	422	0,574	0,575	557,466	2,905	0	300	432	0,358	0,616	548,972	3,078	0	54	311	430
27549	1381	319	429	0,575	0,574	557,466	2,956	0	289	412	0,359	0,616	548,972	3,013	0	54	311	430
27569	1382	316	432	0,575	0,573	557,466	2,827	0	296	427	0,36	0,617	548,972	3,076	0	54	311	430
27589	1383	328	429	0,575	0,573	557,466	2,947	0	295	417	0,36	0,619	548,972	2,863	0	54	311	430
27609	1384	330	428	0,574	0,573	559,237	2,91	0	294	425	0,36	0,62	548,094	2,824	0	54	311	430
27629	1385	334	427	0,573	0,574	559,237	2,866	0	306	421	0,359	0,623	548,094	3,011	0	54	311	430
27649	1386	313	419	0,572	0,575	559,237	2,729	0	299	462	0,357	0,624	548,094	3,191	0	54	311	430
27669	1387	337	434	0,57	0,575	559,237	3,029	0	306	435	0,355	0,625	548,094	2,977	0	54	311	430
27689	1388	-800	-600	-1	-1	-1	-1	4	-800	-600	-1	-1	-1	-1	4
27709	1389	-800	-600	0,567	0,575	-1	-1	4	-800	-600	0,352	0,625	-1	-1	4
27729	1390	325	431	0,567	0,576	557,598	2,84	0	298	423	0,351	0,626	547,552	2,959	0	55	312	432
27749	1391	327	435	0,567	0,576	557,598	2,888	0	299	408	0,351	0,626	547,552	3,002	0	55	312	432
27769	1392	321	435	0,567	0,576	557,598	2,888	0	300	423	0,352	0,626	547,552	2,961	0	55	312	432
27788	1393	330	446	0,568	0,576	557,598	2,894	0	292	438	0,353	0,626	547,552	2,99	0	55	312	432
27808	1394	329	449	0,569	0,576	558,044	2,908	0	292	435	0,354	0,624	548,079	2,975	0	55	312	432
27828	1395	320	426	0,571	0,577	558,044	2,887	0	302	425	0,355	0,625	548,079	3,089	0	55	312	432
27848	1396	319	427	0,572	0,577	558,044	2,841	0	298	429	0,356	0,624	548,079	3,067	0	55	312	432
27868	1397	337	445	0,573	0,577	558,044	3,046	0	307	430	0,358	0,624	548,079	2,999	0	55	312	432
27888	1398	416	396	0,571	0,577	558,044	2,883	0	425	388	0,357	0,624	548,079	3,044	0
27908	1399	428	397	0,569	0,576	559,167	2,916	0	434	391	0,355	0,623	544,389	2,994	0
27928	1400	520	356	0,569	0,577	559,167	3,032	0	514	357	0,355	0,624	544,389	2,996	0	56	510	353
27948	1401	523	354	0,57	0,577	559,167	3,032	0	509	359	0,356	0,625	544,389	3,003	0	56	510	353
27968	1402	528	355	0,571	0,577	559,167	3,023	0	506	346	0,357	0,627	544,389	2,943	0	56	510	353
27988	1403	530	343	0,573	0,578	559,167	3,072	0	517	349	0,36	0,629	544,389	3,068	0	56	510	353
28008	1404	531	344	0,577	0,578	557,457	3,064	0	514	347	0,363	0,629	543,686	3,059	0	56	510	353
28028	1405	519	348	0,58	0,579	557,457	3,005	0	510	361	0,368	0,631	543,686	3,097	0	56	510	353
28048	1406	528	358	0,583	0,578	557,457	3,049	0	521	346	0,372	0,63	543,686	3,045	0	56	510	353
28067	1407	531	350	0,586	0,576	557,457	3,087	0	510	343	0,374	0,628	543,686	3,074	0	56	510	353
28087	1408	513	365	0,587	0,574	557,457	2,976	0	505	353	0,376	0,625	543,686	3,012	0	56	510	353
28107	1409	518	362	0,587	0,573	558,721	3,012	0	508	343	0,375	0,622	544,203	3,014	0	56	510	353
28127	1410	521	352	0,586	0,573	558,721	3,152	0	519	340	0,374	0,622	544,203	3,064	0	56	510	353
28147	1411	521	365	0,583	0,573	558,721	2,997	0	508	342	0,371	0,621	544,203	3,052	0	56	510	353
28167	1412	510	322	0,58	0,573	558,721	2,985	0	513	353	0,366	0,62	544,203	3,106	0	56	510	353
28187	1413	522	346	0,575	0,573	558,721	2,977	0	509	368	0,361	0,619	544,203	3,111	0	56	510	353
28207	1414	519	341	0,571	0,571	559,002	2,971	0	511	374	0,356	0,617	544,072	3,115	0	56	510	353
28227	1415	520	358	0,567	0,57	559,002	3,042	0	499	358	0,352	0,618	544,072	3,085	0	56	510	353
28247	1416	507	353	0,563	0,569	559,002	2,977	0	513	356	0,348	0,618	544,072	3,041	0	56	510	353
28267	1417	518	341	0,561	0,569	559,002	3,094	0	506	360	0,346	0,619	544,072	3,101	0	56	510	353
28287	1418	513	353	0,56	0,568	559,002	3,14	0	507	352	0,344	0,619	544,072	3,132	0	56	510	353
28307	1419	508	353	0,56	0,568	556,477	3,131	0	508	352	0,344	0,619	544,451	3,131	0	56	510	353
28327	1420	511	357	0,56	0,568	556,477	3,088	0	505	361	0,345	0,62	544,451	3,069	0	56	510	353
28347	1421	508	356	0,561	0,568	556,477	3,091	0	495	348	0,346	0,62	544,451	3,194	0	56	510	353
28367	1422	520	360	0,562	0,569	556,477	3,143	0	496	348	0,347	0,62	544,451	3,281	0	56	510	353
28386	1423	507	354	0,563	0,569	556,477	3,161	0	494	349	0,348	0,621	544,451	3,185	0	56	510	353
28406	1424	511	352	0,563	0,569	557,854	3,186	0	494	349	0,348	0,62	544,983	3,213	0	56	510	353
28426	1425	513	356	0,563	0,57	557,854	3,167	0	502	343	0,348	0,621	544,983	3,182	0	56	510	353
28446	1426	510	363	0,563	0,571	557,854	3,151	0	502	347	0,348	0,621	544,983	3,254	0	56	510	353
28466	1427	507	353	0,562	0,571	557,854	3,22	0	498	350	0,347	0,621	544,983	3,189	0	56	510	353
28486	1428	504	367	0,562	0,571	557,854	3,22	0	498	356	0,346	0,621	544,983	3,122	0	56	510	353
28506	1429	501	363	0,561	0,571	558,572	3,224	0	499	360	0,345	0,621	544,68	3,135	0	56	510	353
28526	1430	481	363	0,56	0,572	558,572	3,175	0	476	360	0,344	0,622	544,68	3,127	0	56	510	353
28546	1431	434	387	0,56	0,572	558,572	3,165	0	421	382	0,344	0,623	544,68	3,15	0	57	409	388
28566	1432	431	386	0,559	0,572	558,572	3,078	0	414	372	0,344	0,623	544,68	3,184	0	57	409	388
28586	1433	423	367	0,559	0,572	558,572	3,188	0	411	376	0,343	0,623	544,68	3,074	0	57	409	388
28606	1434	419	379	0,559	0,572	557,759	3,158	0	409	369	0,343	0,622	546,467	3,1	0	57	409	388
28626	1435	422	383	0,559	0,573	557,759	3,053	0	420	366	0,343	0,623	546,467	3,16	0	57	409	388
28646	1436	421	392	0,56	0,573	557,759	3,11	0	418	383	0,344	0,622	546,467	3,068	0	57	409	388
28665	1437	429	377	0,561	0,572	557,759	3,017	0	401	376	0,345	0,622	546,467	3,048	0	57	409	388
28686	1438	427	392	0,561	0,572	557,759	3,012	0	403	376	0,345	0,621	546,467	3,127	0	57	409	388
28705	1439	429	387	0,561	0,571	558,693	3,012	0	405	376	0,345	0,62	545,346	3,068	0	57	409	388
28726	1440	420	399	0,561	0,572	558,693	3,023	0	400	394	0,345	0,621	545,346	3,062	0	57	409	388
28745	1441	426	385	0,561	0,572	558,693	3,046	0	406	378	0,344	0,621	545,346	3,099	0	57	409	388
28766	1442	420	377	0,56	0,573	558,693	3,079	0	403	374	0,343	0,621	545,346	3,02	0	57	409	388
28785	1443	427	397	0,559	0,573	558,693	3,01	0	401	382	0,342	0,622	545,346	2,961	0	57	409	388
28806	1444	424	389	0,558	0,573	558,385	3,027	0	403	381	0,341	0,622	547,137	2,96	0	57	409	388
28825	1445	436	405	0,557	0,574	558,385	2,932	0	414	380	0,34	0,623	547,137	2,974	0	57	409	388
28846	1446	418	377	0,556	0,574	558,385	2,972	0	416	375	0,339	0,623	547,137	3,027	0	57	409	388
28865	1447	423	386	0,556	0,574	558,385	2,989	0	416	389	0,339	0,623	547,137	3,067	0	57	409	388
28886	1448	418	393	0,555	0,573	558,385	2,972	0	408	383	0,338	0,623	547,137	3,097	0	57	409	388
28905	1449	418	380	0,555	0,573	558,698	3,024	0	408	385	0,338	0,622	546,038	3,121	0	57	409	388
28926	1450	426	385	0,555	0,573	558,698	3,07	0	408	378	0,338	0,622	546,038	3,078	0	57	409	388
28945	1451	419	391	0,555	0,572	558,698	3,132	0	404	386	0,338	0,622	546,038	3,066	0	57	409	388
28966	1452	423	382	0,555	0,572	558,698	3,123	0	400	389	0,339	0,621	546,038	3,036	0	57	409	388
28984	1453	419	382	0,556	0,572	558,698	3,14	0	417	382	0,339	0,621	546,038	2,993	0	57	409	388
29006	1454	421	383	0,556	0,571	558,605	3,139	0	415	387	0,339	0,62	546,109	2,973	0	57	409	388
29024	1455	434	390	0,557	0,572	558,605	3,101	0	421	384	0,34	0,621	546,109	3	0	57	409	388
29046	1456	423	375	0,557	0,571	558,605	2,991	0	425	368	0,341	0,62	546,109	3,056	0	57	409	388
29064	1457	420	386	0,558	0,571	558,605	2,973	0	411	378	0,341	0,62	546,109	3,137	0	57	409	388
29086	1458	406	373	0,558	0,571	558,605	3,063	0	405	391	0,342	0,62	546,109	3,123	0	57	409	388
29104	1459	399	375	0,558	0,571	558,758	3,001	0	402	386	0,342	0,62	546,053	3,109	0	57	409	388
29126	1460	418	398	0,559	0,572	558,758	3,02	0	393	400	0,342	0,621	546,053	3,041	0	57	409	388
29144	1461	407	391	0,559	0,572	558,758	2,97	0	393	393	0,342	0,621	546,053	2,985	0	57	409	388
29166	1462	411	409	0,559	0,573	558,758	2,999	0	398	395	0,342	0,621	546,053	2,989	0	57	409	388
29184	1463	419	401	0,559	0,575	558,758	2,979	0	400	391	0,343	0,622	546,053	2,982	0	57	409	388
29206	1464	414	402	0,56	0,576	558,449	2,99	0	401	390	0,343	0,623	547,325	2,988	0	57	409	388
29224	1465	408	392	0,561	0,579	558,449	2,977	0	408	382	0,344	0,625	547,325	2,851	0	57	409	388
29244	1466	417	402	0,562	0,581	558,449	2,911	0	383	393	0,345	0,626	547,325	3,088	0	57	409	388
29263	1467	398	409	0,563	0,583	558,449	2,936	0	405	402	0,347	0,627	547,325	3,024	0	57	409	388
29283	1468	413	394	0,565	0,584	558,449	3,098	0	399	390	0,348	0,627	547,325	3,033	0	57	409	388
29303	1469	413	400	0,566	0,583	560,216	3,091	0	392	392	0,35	0,626	547,416	3,042	0	57	409	388
29323	1470	401	395	0,568	0,584	560,216	2,953	0	404	411	0,351	0,626	547,416	2,995	0	57	409	388
29343	1471	416	414	0,569	0,585	560,216	2,966	0	404	361	0,352	0,625	547,416	2,981	0	57	409	388
29363	1472	409	402	0,57	0,586	560,216	2,909	0	395	367	0,354	0,625	547,416	2,828	0	57	409	388
29383	1473	395	385	0,571	0,586	560,216	2,965	0	395	387	0,355	0,626	547,416	2,91	0	57	409	388
29403	1474	401	391	0,572	0,587	559,774	2,943	0	398	361	0,355	0,626	547,332	2,857	0	57	409	388
29423	1475	403	387	0,572	0,588	559,774	2,958	0	398	401	0,356	0,627	547,332	2,944	0	57	409	388
29443	1476	413	394	0,572	0,588	559,774	2,969	0	402	387	0,356	0,627	547,332	2,895	0	57	409	388
29463	1477	406	416	0,572	0,588	559,774	2,906	0	399	396	0,356	0,627	547,332	2,879	0	57	409	388
29483	1478	410	412	0,572	0,588	559,774	2,939	0	392	390	0,355	0,628	547,332	2,772	0	57	409	388
29503	1479	406	408	0,572	0,587	560,394	2,93	0	392	395	0,355	0,627	545,873	2,722	0	57	409	388
29523	1480	406	414	0,571	0,587	560,394	2,912	0	392	398	0,355	0,628	545,873	2,856	0	57	409	388
29543	1481	411	413	0,571	0,587	560,394	2,867	0	391	391	0,355	0,627	545,873	2,966	0	57	409	388
29562	1482	396	396	0,571	0,586	560,394	2,941	0	389	389	0,355	0,627	545,873	2,886	0	57	409	388
29582	1483	402	402	0,571	0,585	560,394	2,849	0	398	400	0,355	0,627	545,873	2,818	0	57	409	388
29602	1484	401	395	0,57	0,585	561,387	2,873	0	398	395	0,354	0,627	546,838	2,854	0	57	409	388
29622	1485	474	423	0,569	0,586	561,387	2,811	0	464	432	0,354	0,627	546,838	2,833	0
29642	1486	480	435	0,57	0,585	561,387	2,96	0	468	427	0,354	0,627	546,838	2,823	0
29662	1487	476	433	0,57	0,585	561,387	2,845	0	448	422	0,354	0,627	546,838	2,767	0
29682	1488	-800	-600	-1	-1	-1	-1	4	-800	-600	-1	-1	-1	-1	4
29702	1489	-800	-600	0,569	0,583	-1	-1	4	-800	-600	0,353	0,626	-1	-1	4
29722	1490	477	427	0,569	0,585	561,541	2,874	0	463	418	0,353	0,628	545,408	2,752	0	58	467	431
29742	1491	468	442	0,569	0,585	561,541	2,797	0	464	413	0,353	0,629	545,408	2,619	0	58	467	431
29762	1492	480	411	0,568	0,586	561,541	2,764	0	452	429	0,352	0,63	545,408	2,74	0	58	467	431
29782	1493	480	434	0,568	0,587	561,541	2,709	0	459	447	0,352	0,63	545,408	2,698	0	58	467	431
29802	1494	479	436	0,567	0,587	559,287	2,659	0	455	451	0,35	0,63	544,497	2,653	0	58	467	431
29822	1495	473	426	0,566	0,587	559,287	2,748	0	461	438	0,349	0,63	544,497	2,633	0	58	467	431
29841	1496	477	426	0,565	0,586	559,287	2,738	0	465	421	0,347	0,629	544,497	2,775	0	58	467	431
29862	1497	486	440	0,563	0,585	559,287	2,695	0	454	414	0,346	0,628	544,497	2,924	0	58	467	431
29881	1498	482	416	0,562	0,584	559,287	2,884	0	461	428	0,344	0,626	544,497	2,673	0	58	467	431
29901	1499	480	420	0,561	0,582	558,163	2,874	0	460	417	0,343	0,624	544,632	2,785	0	58	467	431
29921	1500	476	416	0,561	0,581	558,163	2,718	0	471	426	0,343	0,624	544,632	2,733	0	58	467	431
29941	1501	482	440	0,561	0,581	558,163	2,647	0	460	435	0,344	0,624	544,632	2,843	0	58	467	431
29961	1502	473	428	0,562	0,581	558,163	2,761	0	460	438	0,345	0,624	544,632	2,773	0	58	467	431
29981	1503	463	422	0,563	0,582	558,163	2,79	0	461	410	0,346	0,625	544,632	2,743	0	58	467	431
30001	1504	463	430	0,564	0,582	559,973	2,798	0	461	414	0,347	0,625	544,757	2,782	0	58	467	431
30021	1505	475	441	0,565	0,584	559,973	2,729	0	468	420	0,348	0,626	544,757	2,663	0	58	467	431
30041	1506	476	445	0,566	0,585	559,973	2,736	0	460	439	0,349	0,627	544,757	2,806	0	58	467	431
30061	1507	484	429	0,567	0,586	559,973	2,892	0	464	437	0,349	0,628	544,757	2,988	0	58	467	431
30081	1508	468	446	0,567	0,587	559,973	2,829	0	464	419	0,349	0,629	544,757	2,851	0	58	467	431
30101	1509	470	442	0,566	0,588	558,417	2,872	0	464	427	0,348	0,63	545,816	2,932	0	58	467	431
30121	1510	481	436	0,565	0,59	558,417	2,896	0	457	437	0,348	0,632	545,816	2,858	0	58	467	431
30141	1511	475	456	0,564	0,59	558,417	2,954	0	456	421	0,346	0,634	545,816	2,901	0	58	467	431
30160	1512	480	430	0,563	0,591	558,417	2,878	0	462	433	0,345	0,635	545,816	2,906	0	58	467	431
30180	1513	479	432	0,562	0,591	558,417	2,858	0	462	430	0,344	0,636	545,816	2,857	0	58	467	431
30200	1514	477	434	0,562	0,59	559,196	2,869	0	462	426	0,344	0,636	544,282	2,873	0	58	467	431
30220	1515	462	436	0,562	0,591	559,196	2,892	0	460	431	0,344	0,637	544,282	2,828	0	58	467	431
30240	1516	473	428	0,562	0,591	559,196	2,963	0	463	420	0,344	0,637	544,282	2,873	0	58	467	431
30260	1517	467	424	0,563	0,591	559,196	2,896	0	464	442	0,346	0,638	544,282	2,894	0	58	467	431
30280	1518	482	436	0,564	0,592	559,196	2,887	0	470	442	0,347	0,638	544,282	2,892	0	58	467	431
30300	1519	483	432	0,566	0,592	558,023	2,899	0	472	442	0,348	0,638	544,377	2,891	0	58	467	431
30320	1520	475	436	0,567	0,593	558,023	2,857	0	469	427	0,35	0,639	544,377	2,88	0	58	467	431
30340	1521	474	423	0,568	0,594	558,023	2,922	0	457	437	0,351	0,639	544,377	2,836	0	58	467	431
30360	1522	475	433	0,569	0,594	558,023	2,911	0	453	427	0,352	0,639	544,377	2,904	0	58	467	431
30380	1523	470	437	0,569	0,594	558,023	2,906	0	447	455	0,352	0,639	544,377	3,039	0	58	467	431
30400	1524	469	431	0,569	0,593	559,818	2,911	0	443	458	0,353	0,638	545,526	3,053	0	58	467	431
30420	1525	473	419	0,57	0,592	559,818	2,931	0	466	437	0,354	0,638	545,526	2,932	0	58	467	431
30440	1526	466	440	0,571	0,591	559,818	2,981	0	454	447	0,355	0,638	545,526	3,039	0	58	467	431
30460	1527	519	390	0,571	0,59	559,818	2,956	0	529	413	0,356	0,638	545,526	2,983	0
30479	1528	590	358	0,572	0,591	559,818	2,958	0	592	363	0,358	0,64	545,526	3,01	0	59	607	356
30499	1529	609	352	0,574	0,592	558,135	2,952	0	610	359	0,36	0,642	539,555	2,95	0	59	607	356
30519	1530	599	351	0,575	0,595	558,135	3,024	0	614	354	0,362	0,645	539,555	3,008	0	59	607	356
30539	1531	611	344	0,575	0,595	558,135	3,066	0	605	350	0,361	0,645	539,555	3,03	0	59	607	356
30559	1532	613	349	0,573	0,594	558,135	2,963	0	605	358	0,359	0,644	539,555	3,091	0	59	607	356
30579	1533	605	363	0,57	0,592	558,135	3,016	0	607	354	0,356	0,643	539,555	3,108	0	59	607	356
30599	1534	612	363	0,568	0,591	557,164	3,005	0	607	355	0,353	0,642	538,808	3,122	0	59	607	356
30619	1535	602	356	0,565	0,592	557,164	3,032	0	608	360	0,351	0,646	538,808	3,057	0	59	607	356
30639	1536	603	349	0,564	0,595	557,164	3,081	0	608	370	0,349	0,649	538,808	3,065	0	59	607	356
30659	1537	596	359	0,564	0,597	557,164	3,07	0	616	364	0,349	0,652	538,808	3,134	0	59	607	356
30679	1538	601	361	0,564	0,598	557,164	3,096	0	610	356	0,35	0,653	538,808	3,103	0	59	607	356
30699	1539	600	359	0,565	0,598	558,007	3,102	0	612	359	0,351	0,653	539,003	3,129	0	59	607	356
30719	1540	599	357	0,566	0,599	558,007	3,101	0	620	359	0,352	0,654	539,003	3,089	0	59	607	356
30738	1541	605	345	0,568	0,599	558,007	2,982	0	608	361	0,354	0,654	539,003	3,004	0	59	607	356
30758	1542	609	361	0,57	0,599	558,007	2,954	0	614	363	0,356	0,654	539,003	3,055	0	59	607	356
30778	1543	638	342	0,571	0,6	558,007	2,996	0	656	367	0,358	0,655	539,003	3,103	0	60	639	363
30798	1544	646	346	0,573	0,6	557,898	2,991	0	650	374	0,36	0,654	535,549	3,056	0	60	639	363
30818	1545	642	370	0,574	0,601	557,898	2,992	0	644	368	0,361	0,655	535,549	3,042	0	60	639	363
30838	1546	652	355	0,575	0,601	557,898	3,052	0	634	370	0,362	0,655	535,549	3,116	0	60	639	363
30858	1547	647	359	0,574	0,6	557,898	3,124	0	645	372	0,361	0,655	535,549	3,067	0	60	639	363
30878	1548	634	357	0,573	0,6	557,898	2,996	0	634	364	0,36	0,655	535,549	2,982	0	60	639	363
30898	1549	638	360	0,571	0,599	556,818	3,039	0	639	364	0,358	0,654	536,126	3,005	0	60	639	363
30918	1550	637	362	0,569	0,599	556,818	3,023	0	646	372	0,356	0,656	536,126	3,05	0	60	639	363
30938	1551	633	361	0,567	0,599	556,818	2,998	0	640	364	0,354	0,657	536,126	3,053	0	60	639	363
30958	1552	644	369	0,566	0,6	556,818	3,023	0	638	362	0,352	0,658	536,126	3,051	0	60	639	363
30978	1553	641	369	0,564	0,601	556,818	3,063	0	636	374	0,351	0,659	536,126	3,127	0	60	639	363
30998	1554	643	367	0,564	0,601	557,909	3,066	0	635	369	0,35	0,659	536,622	3,137	0	60	639	363
31018	1555	633	355	0,564	0,602	557,909	3,022	0	659	363	0,35	0,661	536,622	3,171	0	60	639	363
31038	1556	636	362	0,564	0,603	557,909	3,132	0	635	363	0,35	0,662	536,622	3,056	0	60	639	363
31058	1557	641	356	0,564	0,603	557,909	3,063	0	643	360	0,351	0,662	536,622	2,893	0	60	639	363
31077	1558	618	356	0,565	0,604	557,909	2,871	0	631	372	0,351	0,662	536,622	3,061	0	60	639	363
31097	1559	619	360	0,566	0,603	556,562	2,89	0	632	372	0,353	0,661	536,296	3,006	0	60	639	363
31117	1560	639	357	0,567	0,604	556,562	2,954	0	648	368	0,354	0,662	536,296	2,862	0	60	639	363
31137	1561	505	271	0,57	0,603	556,562	2,869	0	550	310	0,357	0,661	536,296	2,874	0
31157	1562	-800	-600	0,361	0,66	-1	-1	4	436	222	0,361	0,66	536,296	2,826	0
31177	1563	-800	-600	0,363	0,659	-1	-1	4	336	192	0,363	0,659	536,296	2,864	0
31197	1564	-800	-600	0,577	0,602	-1	-1	4	233	151	0,364	0,658	540,324	2,879	0
31217	1565	307	150	0,577	0,604	551,196	3,026	0	331	171	0,365	0,658	540,324	2,862	0
31237	1566	-800	-600	0,366	0,658	-1	-1	4	327	193	0,366	0,658	540,324	2,905	0
31257	1567	295	144	0,579	0,604	551,196	2,771	0	328	173	0,367	0,657	540,324	2,998	0	61	319	166
31277	1568	297	147	0,58	0,604	551,196	2,825	0	327	186	0,368	0,657	540,324	2,845	0	61	319	166
31297	1569	296	145	0,582	0,603	552,066	2,829	0	328	176	0,369	0,657	541,087	2,893	0	61	319	166
31317	1570	-800	-600	0,37	0,658	-1	-1	4	325	176	0,37	0,658	541,087	2,901	0	61	319	166
31336	1571	-800	-600	0,371	0,658	-1	-1	4	337	164	0,371	0,658	541,087	2,76	0	61	319	166
31356	1572	305	166	0,584	0,606	552,066	2,714	0	330	183	0,372	0,658	541,087	2,833	0	61	319	166
31376	1573	309	149	0,585	0,607	552,066	2,797	0	317	166	0,373	0,658	541,087	2,834	0	61	319	166
31396	1574	310	149	0,586	0,605	551,609	2,795	0	319	174	0,374	0,658	540,696	2,833	0	61	319	166
31416	1575	-800	-600	0,375	0,658	-1	-1	4	328	176	0,375	0,658	540,696	2,827	0	61	319	166
31436	1576	-800	-600	0,375	0,658	-1	-1	4	324	164	0,375	0,658	540,696	2,782	0	61	319	166
31456	1577	308	155	0,588	0,607	551,609	2,688	0	322	165	0,376	0,658	540,696	2,774	0	61	319	166
31476	1578	305	194	0,589	0,607	551,609	2,706	0	318	214	0,377	0,658	540,696	2,725	0
31496	1579	301	180	0,589	0,608	559,212	2,741	0	316	206	0,378	0,659	544,05	2,72	0
31516	1580	309	357	0,589	0,609	559,212	2,844	0	296	372	0,378	0,66	544,05	2,926	0	62	308	374
31536	1581	309	371	0,59	0,609	559,212	2,878	0	307	369	0,378	0,66	544,05	2,847	0	62	308	374
31556	1582	315	381	0,59	0,609	559,212	2,833	0	306	367	0,378	0,66	544,05	2,929	0	62	308	374
31576	1583	318	371	0,59	0,609	559,212	2,887	0	299	374	0,379	0,66	544,05	2,958	0	62	308	374
31596	1584	320	374	0,59	0,608	559,09	2,873	0	304	371	0,379	0,66	544,72	2,946	0	62	308	374
31616	1585	319	372	0,59	0,608	559,09	2,922	0	303	372	0,379	0,66	544,72	2,931	0	62	308	374
31636	1586	312	381	0,59	0,608	559,09	2,94	0	307	376	0,379	0,66	544,72	2,903	0	62	308	374
31655	1587	310	373	0,59	0,608	559,09	2,881	0	317	369	0,378	0,66	544,72	2,895	0	62	308	374
31675	1588	311	368	0,59	0,607	559,09	2,98	0	299	383	0,378	0,659	544,72	3,023	0	62	308	374
31695	1589	311	373	0,59	0,606	557,343	2,971	0	303	384	0,378	0,659	544,927	3,016	0	62	308	374
31715	1590	301	372	0,59	0,606	557,343	2,903	0	306	388	0,378	0,659	544,927	2,998	0	62	308	374
31735	1591	318	376	0,59	0,606	557,343	2,973	0	304	374	0,378	0,658	544,927	3	0	62	308	374
31755	1592	374	413	0,588	0,606	557,343	2,973	0	377	396	0,377	0,659	544,927	2,939	0
31775	1593	409	428	0,588	0,606	557,343	2,798	0	382	396	0,376	0,659	544,927	2,919	0
31795	1594	444	439	0,587	0,605	561,138	2,842	0	387	396	0,376	0,658	544,898	2,9	0
31815	1595	400	398	0,587	0,605	561,138	2,96	0	394	385	0,375	0,659	544,898	2,98	0	63	383	402
31835	1596	392	405	0,587	0,605	561,138	2,96	0	384	395	0,375	0,659	544,898	2,981	0	63	383	402
31855	1597	392	402	0,586	0,605	561,138	3,096	0	379	414	0,375	0,66	544,898	2,955	0	63	383	402
31875	1598	392	398	0,586	0,605	561,138	3,034	0	381	419	0,374	0,66	544,898	3,037	0	63	383	402
31895	1599	392	401	0,586	0,605	561,088	3,074	0	380	424	0,374	0,66	545,433	3,039	0	63	383	402
31915	1600	391	414	0,586	0,605	561,088	3,065	0	378	405	0,374	0,66	545,433	3,064	0	63	383	402
31934	1601	390	395	0,586	0,605	561,088	3,243	0	377	401	0,374	0,66	545,433	3,087	0	63	383	402
31954	1602	391	397	0,586	0,605	561,088	3,163	0	377	412	0,374	0,66	545,433	3,183	0	63	383	402
31974	1603	391	397	0,586	0,605	561,088	3,132	0	374	402	0,374	0,66	545,433	3,111	0	63	383	402
31994	1604	391	397	0,587	0,605	560,938	3,206	0	373	406	0,375	0,659	546,19	3,155	0	63	383	402
32014	1605	396	410	0,587	0,605	560,938	3,142	0	379	409	0,375	0,66	546,19	3,074	0	63	383	402
32034	1606	394	402	0,587	0,605	560,938	3,027	0	377	407	0,375	0,66	546,19	3,075	0	63	383	402
32054	1607	-800	-600	0,376	0,659	-1	-1	4	375	414	0,376	0,659	546,19	3,148	0	63	383	402
32074	1608	400	418	0,587	0,605	560,938	3,116	0	373	408	0,376	0,659	546,19	3,115	0	63	383	402
32094	1609	400	418	0,588	0,604	560,904	3,115	0	371	411	0,376	0,659	545,629	3,134	0	63	383	402
32114	1610	392	402	0,587	0,605	560,904	3,069	0	383	394	0,376	0,659	545,629	3,007	0	63	383	402
32134	1611	399	389	0,587	0,605	560,904	2,963	0	366	417	0,375	0,659	545,629	3,101	0	63	383	402
32154	1612	391	406	0,587	0,605	560,904	3,114	0	381	398	0,375	0,659	545,629	3,1	0	63	383	402
32174	1613	392	397	0,587	0,605	560,904	3,134	0	363	410	0,375	0,659	545,629	3,191	0	63	383	402
32194	1614	393	394	0,587	0,604	560,876	3,153	0	367	402	0,375	0,659	546,072	3,222	0	63	383	402
32214	1615	396	394	0,587	0,605	560,876	2,988	0	375	393	0,374	0,659	546,072	3,001	0	63	383	402
32234	1616	389	392	0,586	0,605	560,876	3,049	0	372	406	0,374	0,659	546,072	3,071	0	63	383	402
32253	1617	398	405	0,586	0,605	560,876	3,035	0	381	391	0,374	0,659	546,072	3,03	0	63	383	402
32273	1618	401	410	0,587	0,605	560,876	3,013	0	380	405	0,374	0,659	546,072	2,972	0	63	383	402
32293	1619	400	416	0,587	0,604	560,45	3,04	0	380	401	0,375	0,659	545,593	2,992	0	63	383	402
32313	1620	395	403	0,587	0,605	560,45	2,931	0	388	393	0,375	0,66	545,593	2,961	0	63	383	402
32333	1621	376	381	0,587	0,605	560,45	2,865	0	372	420	0,375	0,66	545,593	3,124	0	63	383	402
32353	1622	406	399	0,587	0,605	560,45	2,933	0	378	391	0,375	0,66	545,593	2,981	0	63	383	402
32373	1623	-800	-600	0,375	0,66	-1	-1	4	370	393	0,375	0,66	545,593	2,892	0	63	383	402
32393	1624	-800	-600	0,587	0,604	-1	-1	4	369	400	0,375	0,659	544,992	2,929	0	63	383	402
32413	1625	391	404	0,587	0,605	560,563	2,829	0	370	397	0,375	0,66	544,992	2,949	0	63	383	402
32433	1626	390	397	0,587	0,605	560,563	2,796	0	369	392	0,375	0,659	544,992	2,928	0	63	383	402
32453	1627	277	385	0,589	0,605	560,563	2,796	0	277	394	0,377	0,66	544,992	2,959	0	64	264	398
32473	1628	281	392	0,589	0,606	560,563	2,795	0	268	404	0,378	0,66	544,992	2,839	0	64	264	398
32493	1629	287	390	0,59	0,605	556,78	2,777	0	259	402	0,378	0,659	546,26	2,833	0	64	264	398
32513	1630	277	397	0,59	0,606	556,78	2,845	0	252	385	0,379	0,659	546,26	2,927	0	64	264	398
32533	1631	274	406	0,591	0,606	556,78	2,8	0	253	413	0,379	0,659	546,26	2,904	0	64	264	398
32552	1632	-800	-600	0,38	0,658	-1	-1	4	258	396	0,38	0,658	546,26	2,792	0	64	264	398
32572	1633	266	388	0,592	0,606	556,78	2,846	0	249	401	0,381	0,658	546,26	2,854	0	64	264	398
32592	1634	267	389	0,593	0,605	556,023	2,842	0	250	405	0,381	0,657	547,045	2,812	0	64	264	398
32612	1635	275	396	0,593	0,606	556,023	2,874	0	250	418	0,382	0,657	547,045	3,115	0	64	264	398
32632	1636	276	393	0,594	0,606	556,023	2,656	0	260	408	0,382	0,657	547,045	2,996	0	64	264	398
32652	1637	-800	-600	0,383	0,657	-1	-1	4	268	394	0,383	0,657	547,045	2,956	0	64	264	398
32672	1638	267	402	0,595	0,606	556,023	2,768	0	252	398	0,383	0,657	547,045	3,056	0	64	264	398
32692	1639	266	400	0,595	0,605	558,013	2,778	0	258	402	0,383	0,657	547,205	2,983	0	64	264	398
32712	1640	263	404	0,595	0,606	558,013	2,873	0	258	385	0,383	0,657	547,205	2,961	0	64	264	398
32732	1641	245	421	0,595	0,606	558,013	2,849	0	231	431	0,384	0,658	547,205	3,036	0	65	243	423
32752	1642	243	405	0,595	0,607	558,013	2,858	0	246	445	0,384	0,658	547,205	3,307	0	65	243	423
32772	1643	246	412	0,595	0,607	558,013	2,959	0	233	445	0,384	0,658	547,205	3,381	0	65	243	423
32792	1644	245	416	0,595	0,606	559,277	2,963	0	238	446	0,384	0,657	547,641	3,458	0	65	243	423
32812	1645	244	423	0,596	0,607	559,277	2,895	0	244	442	0,384	0,658	547,641	3,106	0	65	243	423
32832	1646	255	416	0,596	0,607	559,277	2,899	0	241	416	0,385	0,658	547,641	3,1	0	65	243	423
32851	1647	264	409	0,596	0,608	559,277	3,178	0	244	426	0,385	0,659	547,641	3,182	0	65	243	423
32871	1648	254	415	0,596	0,608	559,277	3,053	0	239	431	0,385	0,659	547,641	3,182	0	65	243	423
32891	1649	258	414	0,596	0,607	557,639	3,129	0	240	420	0,385	0,658	547,438	3,181	0	65	243	423
32911	1650	254	437	0,596	0,608	557,639	3,065	0	240	415	0,385	0,659	547,438	3,108	0	65	243	423
32931	1651	255	427	0,596	0,608	557,639	2,948	0	239	426	0,385	0,659	547,438	3,107	0	65	243	423
32951	1652	256	423	0,596	0,608	557,639	2,877	0	245	425	0,385	0,659	547,438	3,07	0	65	243	423
32971	1653	261	423	0,596	0,608	557,639	2,924	0	238	423	0,385	0,66	547,438	3,1	0	65	243	423
32991	1654	261	423	0,596	0,607	558,016	2,895	0	239	420	0,385	0,659	548,544	3,095	0	65	243	423
33011	1655	251	432	0,596	0,608	558,016	2,994	0	233	428	0,384	0,66	548,544	3,043	0	65	243	423
33031	1656	243	421	0,596	0,608	558,016	2,913	0	234	426	0,384	0,66	548,544	2,99	0	65	243	423
33051	1657	250	422	0,596	0,608	558,016	2,902	0	-800	-600	0,596	0,608	-1	-1	4	65	243	423
33071	1658	-800	-600	0,384	0,659	-1	-1	4	231	431	0,384	0,659	548,544	2,965	0	65	243	423
33091	1659	-800	-600	0,596	0,607	-1	-1	4	231	431	0,385	0,658	549,01	2,968	0	65	243	423
33111	1660	245	436	0,597	0,608	559,181	2,839	0	229	425	0,385	0,659	549,01	3,093	0	65	243	423
33131	1661	246	416	0,597	0,608	559,181	2,804	0	221	405	0,386	0,659	549,01	3,067	0	65	243	423
33150	1662	254	425	0,598	0,608	559,181	2,843	0	237	437	0,387	0,658	549,01	3,098	0	65	243	423
33170	1663	244	398	0,599	0,608	559,181	2,805	0	240	427	0,387	0,658	549,01	3,009	0	65	243	423
33190	1664	246	395	0,599	0,607	559,749	2,821	0	243	426	0,388	0,656	547,683	2,99	0	65	243	423
33210	1665	252	423	0,6	0,608	559,749	2,762	0	235	425	0,389	0,657	547,683	3,024	0	65	243	423
33230	1666	244	416	0,601	0,609	559,749	2,851	0	235	421	0,39	0,657	547,683	2,909	0	65	243	423
33250	1667	-800	-600	-1	-1	-1	-1	4	-800	-600	-1	-1	-1	-1	4
33270	1668	258	432	0,602	0,609	559,749	2,952	0	228	408	0,392	0,656	547,683	2,956	0	66	236	431
33290	1669	255	431	0,603	0,608	560,413	3,006	0	227	403	0,392	0,655	547,826	2,903	0	66	236	431
33310	1670	250	424	0,604	0,609	560,413	2,825	0	243	426	0,393	0,656	547,826	2,962	0	66	236	431
33330	1671	255	428	0,604	0,609	560,413	2,835	0	243	425	0,394	0,655	547,826	2,894	0	66	236	431
33350	1672	-800	-600	0,394	0,655	-1	-1	4	236	435	0,394	0,655	547,826	2,948	0	66	236	431
33370	1673	249	433	0,605	0,609	560,413	2,893	0	223	433	0,395	0,655	547,826	2,955	0	66	236	431
33390	1674	250	433	0,605	0,609	560,104	2,892	0	219	430	0,395	0,654	549,412	2,942	0	66	236	431
33410	1675	246	438	0,606	0,609	560,104	2,813	0	228	433	0,395	0,655	549,412	2,938	0	66	236	431
33429	1676	235	431	0,606	0,609	560,104	2,886	0	237	428	0,395	0,655	549,412	2,927	0	66	236	431
33449	1677	255	434	0,605	0,609	560,104	2,838	0	232	449	0,395	0,654	549,412	3,054	0	66	236	431
33469	1678	246	429	0,605	0,609	560,104	2,837	0	229	433	0,395	0,654	549,412	2,975	0	66	236	431
33489	1679	247	431	0,605	0,608	557,305	2,823	0	232	437	0,394	0,653	548,484	3	0	66	236	431
33509	1680	255	437	0,605	0,609	557,305	2,897	0	235	440	0,394	0,654	548,484	3,018	0	66	236	431
33529	1681	245	429	0,605	0,609	557,305	2,787	0	235	435	0,394	0,654	548,484	2,987	0	66	236	431
33549	1682	-800	-600	0,394	0,654	-1	-1	4	230	431	0,394	0,654	548,484	3,03	0	66	236	431
33569	1683	236	428	0,605	0,608	557,305	2,762	0	231	443	0,394	0,654	548,484	3,08	0	66	236	431
33589	1684	235	427	0,605	0,608	558,558	2,768	0	229	439	0,394	0,653	549,031	3,083	0	66	236	431
33609	1685	236	435	0,605	0,608	558,558	2,733	0	219	442	0,395	0,653	549,031	2,977	0	66	236	431
33629	1686	243	429	0,606	0,608	558,558	2,73	0	227	428	0,395	0,653	549,031	3,014	0	66	236	431
33649	1687	240	430	0,606	0,608	558,558	2,729	0	231	425	0,395	0,653	549,031	2,879	0	66	236	431
33669	1688	-800	-600	0,396	0,653	-1	-1	4	230	430	0,396	0,653	549,031	2,897	0	66	236	431
33689	1689	-800	-600	0,606	0,608	-1	-1	4	230	429	0,395	0,653	549,058	2,914	0	66	236	431
33709	1690	-800	-600	0,396	0,654	-1	-1	4	226	434	0,396	0,654	549,058	2,902	0	66	236	431
33728	1691	244	420	0,606	0,608	560,746	2,679	0	230	430	0,396	0,654	549,058	2,904	0	66	236	431
33748	1692	-800	-600	-1	-1	-1	-1	4	-800	-600	-1	-1	-1	-1	4
33768	1693	243	419	0,605	0,608	560,746	2,664	0	236	441	0,395	0,655	549,058	2,896	0
33788	1694	246	423	0,605	0,608	556,226	2,643	0	240	442	0,395	0,655	548,905	2,895	0
33808	1695	-800	-600	0,395	0,657	-1	-1	4	231	423	0,395	0,657	548,905	2,829	0
33828	1696	251	421	0,604	0,609	556,226	2,762	0	231	452	0,394	0,658	548,905	2,876	0
33848	1697	261	434	0,604	0,61	556,226	2,73	0	235	441	0,394	0,659	548,905	2,94	0
33868	1698	238	402	0,603	0,609	556,226	2,727	0	228	414	0,393	0,659	548,905	3,014	0
33888	1699	240	403	0,602	0,609	553,962	2,713	0	230	428	0,393	0,659	546,193	3,055	0
33908	1700	234	381	0,601	0,609	553,962	2,677	0	221	389	0,392	0,66	546,193	2,914	0
33928	1701	229	373	0,601	0,609	553,962	2,639	0	226	378	0,391	0,661	546,193	2,771	0
33948	1702	-800	-600	-1	-1	-1	-1	4	-800	-600	-1	-1	-1	-1	4
33968	1703	228	393	0,599	0,609	553,962	2,719	0	224	449	0,389	0,662	546,193	3,455	0	67	220	395
33988	1704	228	394	0,598	0,608	553,208	2,712	0	225	459	0,388	0,661	545,251	3,522	0	67	220	395
34008	1705	-800	-600	0,386	0,663	-1	-1	4	209	419	0,386	0,663	545,251	3,003	0	67	220	395
34028	1706	240	389	0,595	0,609	553,208	2,58	0	197	412	0,384	0,663	545,251	2,955	0	67	220	395
34047	1707	224	379	0,592	0,608	553,208	2,697	0	-800	-600	0,592	0,608	-1	-1	4	67	220	395
34067	1708	-800	-600	0,374	0,661	-1	-1	4	225	354	0,374	0,661	545,251	2,757	0	67	220	395
34087	1709	-800	-600	0,576	0,604	-1	-1	4	-800	-600	0,576	0,604	-1	-1	4
34107	1710	-800	-600	0,347	0,656	-1	-1	4	564	374	0,347	0,656	559,119	2,897	0
34127	1711	-800	-600	0,333	0,651	-1	-1	4	572	392	0,333	0,651	559,119	3,026	0
34147	1712	555	402	0,535	0,585	559,119	2,81	0	591	370	0,318	0,647	559,119	2,869	0
34167	1713	-800	-600	0,303	0,645	-1	-1	4	607	378	0,303	0,645	559,119	2,596	0	68	573	399
34187	1714	-800	-600	0,509	0,576	-1	-1	4	601	402	0,29	0,646	539,5	2,509	0	68	573	399
34207	1715	596	449	0,497	0,578	554,472	3,371	0	568	398	0,279	0,651	539,5	2,596	0	68	573	399
34227	1716	569	412	0,487	0,581	554,472	2,842	0	580	409	0,269	0,658	539,5	2,698	0	68	573	399
34247	1717	564	384	0,479	0,584	554,472	2,837	0	569	394	0,261	0,666	539,5	2,774	0	68	573	399
34267	1718	576	361	0,473	0,588	554,472	2,94	0	574	400	0,255	0,672	539,5	2,692	0	68	573	399
34287	1719	576	342	0,469	0,59	551,537	2,955	0	580	399	0,252	0,675	542,113	2,728	0	68	573	399
34307	1720	566	381	0,468	0,591	551,537	2,854	0	565	403	0,25	0,678	542,113	2,912	0	68	573	399
34326	1721	565	405	0,469	0,591	551,537	2,833	0	570	403	0,251	0,677	542,113	2,859	0	68	573	399
34347	1722	-800	-600	0,254	0,675	-1	-1	4	571	405	0,254	0,675	542,113	2,875	0	68	573	399
34366	1723	572	404	0,475	0,588	551,537	2,822	0	567	428	0,257	0,672	542,113	2,77	0	68	573	399
34386	1724	572	403	0,478	0,586	552,589	2,827	0	567	431	0,26	0,669	542,159	2,746	0	68	573	399
34407	1725	575	420	0,481	0,585	552,589	2,863	0	555	402	0,263	0,667	542,159	2,819	0	68	573	399
34426	1726	582	361	0,483	0,584	552,589	2,776	0	551	412	0,265	0,664	542,159	2,903	0	68	573	399
34446	1727	580	379	0,484	0,584	552,589	3,012	0	563	401	0,266	0,663	542,159	2,969	0	68	573	399
34466	1728	591	318	0,483	0,583	552,589	2,931	0	604	317	0,266	0,661	542,159	2,903	0	69	589	303
34486	1729	593	310	0,482	0,583	552,399	2,951	0	606	317	0,264	0,66	538,584	2,906	0	69	589	303
34506	1730	600	307	0,481	0,584	552,399	2,851	0	597	313	0,263	0,661	538,584	2,923	0	69	589	303
34526	1731	596	294	0,48	0,584	552,399	2,963	0	597	312	0,262	0,662	538,584	2,894	0	69	589	303
34546	1732	598	291	0,479	0,584	552,399	2,971	0	607	304	0,26	0,662	538,584	2,981	0	69	589	303
34567	1733	608	294	0,478	0,584	552,399	3,028	0	599	302	0,26	0,662	538,584	2,789	0	69	589	303
34586	1734	607	294	0,478	0,584	552,194	3,051	0	602	300	0,259	0,661	538,82	2,786	0	69	589	303
34606	1735	606	299	0,479	0,585	552,194	3,045	0	596	313	0,26	0,662	538,82	2,995	0	69	589	303
34626	1736	600	299	0,48	0,585	552,194	3	0	602	312	0,262	0,662	538,82	2,998	0	69	589	303
34647	1737	594	297	0,482	0,585	552,194	3,06	0	613	299	0,264	0,662	538,82	2,928	0	69	589	303
34665	1738	590	288	0,484	0,585	552,194	3,003	0	588	302	0,266	0,661	538,82	3,029	0	69	589	303
34686	1739	586	286	0,486	0,584	552,642	3,027	0	592	306	0,267	0,659	538,324	3,014	0	69	589	303
34705	1740	593	304	0,488	0,584	552,642	3,084	0	591	322	0,269	0,659	538,324	3,052	0	69	589	303
34726	1741	595	297	0,49	0,584	552,642	3,147	0	588	306	0,271	0,658	538,324	2,989	0	69	589	303
34745	1742	592	299	0,491	0,583	552,642	3,096	0	587	309	0,272	0,657	538,324	2,908	0	69	589	303
34766	1743	586	308	0,492	0,583	552,642	3,099	0	583	305	0,273	0,656	538,324	2,934	0	69	589	303
34785	1744	586	303	0,492	0,582	554,527	3,113	0	581	304	0,273	0,654	539,005	2,964	0	69	589	303
34806	1745	588	291	0,493	0,582	554,527	3,027	0	591	308	0,274	0,654	539,005	2,971	0	69	589	303
34825	1746	582	298	0,493	0,581	554,527	2,994	0	587	310	0,274	0,654	539,005	2,89	0	69	589	303
34846	1747	582	303	0,493	0,58	554,527	3,068	0	589	308	0,274	0,653	539,005	3,01	0	69	589	303
34865	1748	581	303	0,492	0,579	554,527	2,984	0	589	314	0,274	0,652	539,005	2,959	0	69	589	303
34886	1749	580	303	0,493	0,577	554,365	3,005	0	589	315	0,274	0,65	539,122	2,949	0	69	589	303
34905	1750	579	296	0,493	0,577	554,365	3,021	0	576	320	0,274	0,649	539,122	2,934	0	69	589	303
34926	1751	587	305	0,494	0,575	554,365	3,09	0	581	314	0,275	0,648	539,122	3,025	0	69	589	303
34944	1752	573	291	0,494	0,574	554,365	3,044	0	584	301	0,276	0,647	539,122	2,906	0	69	589	303
34966	1753	583	298	0,495	0,573	554,365	3,114	0	580	310	0,277	0,646	539,122	2,898	0	69	589	303
34984	1754	584	300	0,495	0,572	553,363	3,101	0	581	302	0,277	0,644	540,128	2,895	0	69	589	303
35006	1755	580	316	0,496	0,572	553,363	3,072	0	589	299	0,278	0,644	540,128	2,911	0	69	589	303
35024	1756	585	308	0,497	0,572	553,363	2,995	0	581	301	0,278	0,643	540,128	2,919	0	69	589	303
35046	1757	563	282	0,497	0,571	553,363	2,937	0	577	303	0,279	0,643	540,128	2,883	0	69	589	303
35064	1758	571	200	0,498	0,57	553,363	2,989	0	587	193	0,28	0,642	540,128	2,937	0
35084	1759	564	194	0,498	0,569	544,91	2,924	0	581	195	0,281	0,639	534,731	2,906	0
35104	1760	-800	-600	0,282	0,639	-1	-1	4	539	146	0,282	0,639	534,731	2,796	0	70	541	155
35124	1761	532	150	0,5	0,568	544,91	2,881	0	560	153	0,282	0,638	534,731	2,907	0	70	541	155
35144	1762	532	139	0,5	0,567	544,91	3,025	0	554	161	0,282	0,637	534,731	2,718	0	70	541	155
35164	1763	527	142	0,501	0,566	544,91	2,794	0	549	166	0,283	0,636	534,731	2,933	0	70	541	155
35184	1764	525	145	0,501	0,565	545,055	2,814	0	559	170	0,283	0,634	535,029	2,88	0	70	541	155
35204	1765	519	147	0,502	0,565	545,055	2,854	0	557	176	0,284	0,634	535,029	2,768	0	70	541	155
35223	1766	531	144	0,502	0,565	545,055	2,824	0	468	154	0,284	0,634	535,029	2,309	0
35243	1767	514	149	0,502	0,564	545,055	2,695	0	562	146	0,284	0,633	535,029	2,712	0	71	541	159
35263	1768	528	148	0,503	0,564	545,055	2,816	0	567	170	0,285	0,633	535,029	2,649	0	71	541	159
35283	1769	522	147	0,503	0,563	545,857	2,775	0	547	156	0,285	0,631	535,238	2,511	0	71	541	159
35303	1770	535	138	0,504	0,564	545,857	2,739	0	551	145	0,286	0,633	535,238	2,95	0	71	541	159
35323	1771	510	167	0,504	0,564	545,857	2,556	0	565	173	0,286	0,633	535,238	2,716	0	71	541	159
35343	1772	-800	-600	0,287	0,633	-1	-1	4	547	176	0,287	0,633	535,238	2,765	0	71	541	159
35363	1773	438	311	0,507	0,565	545,857	2,649	0	428	348	0,29	0,634	535,238	2,703	0
35383	1774	437	294	0,508	0,566	558,18	2,706	0	425	364	0,292	0,634	548,226	2,778	0
35403	1775	436	425	0,511	0,566	558,18	2,75	0	406	402	0,294	0,635	548,226	2,807	0	72	416	417
35423	1776	420	417	0,513	0,566	558,18	2,815	0	408	406	0,296	0,635	548,226	2,74	0	72	416	417
35443	1777	399	418	0,515	0,566	558,18	2,851	0	414	422	0,299	0,635	548,226	2,831	0	72	416	417
35463	1778	407	410	0,517	0,564	558,18	2,777	0	402	407	0,3	0,633	548,226	2,796	0	72	416	417
35483	1779	396	408	0,518	0,562	558,119	2,821	0	404	414	0,301	0,63	547,099	2,778	0	72	416	417
35503	1780	423	428	0,518	0,56	558,119	2,774	0	402	431	0,302	0,628	547,099	2,82	0	72	416	417
35523	1781	432	436	0,519	0,557	558,119	2,869	0	417	411	0,302	0,625	547,099	2,914	0	72	416	417
35542	1782	425	421	0,519	0,555	558,119	2,779	0	398	419	0,302	0,622	547,099	2,83	0	72	416	417
35562	1783	426	421	0,519	0,552	558,119	2,915	0	434	418	0,302	0,618	547,099	2,857	0	72	416	417
35582	1784	427	422	0,519	0,549	558,099	2,899	0	433	416	0,302	0,614	546,968	2,885	0	72	416	417
35602	1785	423	424	0,519	0,547	558,099	2,99	0	416	408	0,302	0,611	546,968	2,887	0	72	416	417
35622	1786	436	418	0,52	0,546	558,099	2,939	0	415	405	0,302	0,609	546,968	2,797	0	72	416	417
35642	1787	416	436	0,521	0,546	558,099	3,255	0	388	431	0,303	0,609	546,968	2,899	0	73	417	423
35662	1788	429	422	0,522	0,548	558,099	3,038	0	408	416	0,304	0,61	546,968	2,908	0	73	417	423
35682	1789	431	424	0,522	0,55	557,693	3,094	0	400	421	0,305	0,612	547,303	2,892	0	73	417	423
35702	1790	430	427	0,523	0,553	557,693	3,096	0	-800	-600	0,523	0,553	-1	-1	4	73	417	423
35722	1791	423	425	0,523	0,554	557,693	3,031	0	386	430	0,305	0,617	547,303	3,083	0	73	417	423
35742	1792	428	428	0,522	0,554	557,693	3,15	0	399	438	0,305	0,617	547,303	3,167	0	73	417	423
35762	1793	427	434	0,522	0,553	557,693	3,087	0	408	418	0,304	0,617	547,303	3,063	0	73	417	423
35782	1794	424	435	0,521	0,551	557,151	3,081	0	417	416	0,303	0,616	547,803	3,087	0	73	417	423
35802	1795	415	425	0,52	0,551	557,151	3,117	0	412	416	0,303	0,616	547,803	3,118	0	73	417	423
35821	1796	432	411	0,519	0,55	557,151	3,117	0	421	412	0,302	0,615	547,803	3,248	0	73	417	423
35841	1797	530	427	0,517	0,549	557,151	3,166	0	522	429	0,3	0,614	547,803	3,184	0	74	527	431
35861	1798	537	413	0,516	0,548	557,151	3,2	0	508	446	0,299	0,613	547,803	3,19	0	74	527	431
35881	1799	545	418	0,516	0,548	558,824	3,229	0	492	454	0,299	0,613	544,735	3,179	0	74	527	431
35901	1800	542	427	0,517	0,548	558,824	3,189	0	521	443	0,299	0,613	544,735	3,162	0	74	527	431
35921	1801	536	430	0,517	0,546	558,824	3,159	0	523	444	0,3	0,611	544,735	3,122	0	74	527	431
35941	1802	536	425	0,518	0,545	558,824	3,125	0	523	441	0,3	0,609	544,735	3,157	0	74	527	431
35961	1803	543	429	0,518	0,543	558,824	3,1	0	508	452	0,301	0,607	544,735	3,109	0	74	527	431
35981	1804	539	428	0,52	0,541	557,246	3,066	0	508	453	0,302	0,604	544,254	3,113	0	74	527	431
36001	1805	526	433	0,521	0,541	557,246	2,961	0	519	432	0,304	0,604	544,254	3,067	0	74	527	431
36021	1806	539	429	0,522	0,542	557,246	2,968	0	512	452	0,305	0,604	544,254	3,013	0	74	527	431
36041	1807	535	430	0,524	0,544	557,246	2,936	0	514	443	0,307	0,606	544,254	3,006	0	74	527	431
36061	1808	529	425	0,525	0,546	557,246	2,911	0	519	437	0,308	0,609	544,254	2,963	0	74	527	431
36081	1809	535	424	0,526	0,548	557,915	2,905	0	515	446	0,309	0,611	542,999	2,937	0	74	527	431
36101	1810	542	417	0,526	0,551	557,915	2,95	0	-800	-600	0,526	0,551	-1	-1	4	74	527	431
36121	1811	545	431	0,526	0,553	557,915	2,984	0	514	451	0,309	0,617	542,999	3,062	0	74	527	431
36140	1812	-800	-600	0,309	0,619	-1	-1	4	507	442	0,309	0,619	542,999	2,962	0	74	527	431
36160	1813	539	421	0,525	0,553	557,915	2,937	0	520	433	0,308	0,619	542,999	2,933	0	74	527	431
36180	1814	539	422	0,524	0,552	556,251	2,929	0	520	422	0,307	0,618	544,67	2,913	0	74	527	431
36200	1815	536	426	0,523	0,552	556,251	2,804	0	-800	-600	0,523	0,552	-1	-1	4	74	527	431
36220	1816	529	407	0,522	0,552	556,251	2,723	0	516	442	0,306	0,618	544,67	2,958	0	74	527	431
36240	1817	583	381	0,522	0,552	556,251	2,828	0	514	445	0,305	0,618	544,67	2,907	0	74	527	431
36260	1818	536	438	0,522	0,551	556,251	2,936	0	504	446	0,305	0,617	544,67	2,969	0
36280	1819	547	421	0,523	0,551	558,401	2,943	0	499	446	0,306	0,617	544,395	2,954	0
36300	1820	558	436	0,524	0,553	558,401	2,972	0	-800	-600	0,524	0,553	-1	-1	4
36320	1821	537	423	0,525	0,554	558,401	2,87	0	518	441	0,308	0,62	544,395	3,016	0	75	526	437
36340	1822	542	418	0,526	0,554	558,401	2,82	0	512	455	0,309	0,619	544,395	2,973	0	75	526	437
36360	1823	534	434	0,527	0,553	558,401	2,743	0	522	429	0,31	0,619	544,395	2,936	0	75	526	437
36380	1824	534	427	0,528	0,552	557,504	2,701	0	521	431	0,311	0,618	543,488	2,895	0	75	526	437
36399	1825	534	428	0,529	0,553	557,504	2,852	0	-800	-600	0,529	0,553	-1	-1	4	75	526	437
36419	1826	538	434	0,53	0,554	557,504	2,826	0	514	447	0,313	0,62	543,488	2,926	0	75	526	437
36439	1827	533	424	0,531	0,557	557,504	2,824	0	521	429	0,314	0,623	543,488	2,787	0	75	526	437
36459	1828	522	457	0,531	0,561	557,504	2,866	0	518	448	0,315	0,627	543,488	2,888	0	75	526	437
36479	1829	521	460	0,532	0,565	557,473	2,854	0	521	443	0,316	0,632	542,963	2,826	0	75	526	437
36499	1830	-800	-600	-1	-1	-1	-1	4	-800	-600	-1	-1	-1	-1	4
36519	1831	531	411	0,532	0,573	557,473	2,833	0	515	446	0,316	0,642	542,963	2,875	0	76	526	421
36539	1832	529	421	0,531	0,574	557,473	2,772	0	527	440	0,316	0,643	542,963	2,963	0	76	526	421
36559	1833	530	424	0,531	0,573	557,473	2,805	0	521	425	0,315	0,643	542,963	2,861	0	76	526	421
36579	1834	528	429	0,53	0,572	556,404	2,771	0	527	416	0,314	0,642	543,333	2,887	0	76	526	421
36599	1835	530	417	0,53	0,572	556,404	2,708	0	-800	-600	0,53	0,572	-1	-1	4	76	526	421
36619	1836	525	396	0,53	0,571	556,404	2,617	0	521	425	0,314	0,64	543,333	2,979	0	76	526	421
36639	1837	528	441	0,53	0,57	556,404	2,777	0	516	440	0,314	0,639	543,333	2,894	0
36659	1838	529	441	0,531	0,569	556,404	2,833	0	515	436	0,315	0,637	543,333	2,769	0
36679	1839	527	443	0,532	0,568	555,53	2,834	0	513	432	0,315	0,636	543,029	2,761	0
36699	1840	528	427	0,533	0,569	555,53	2,79	0	510	445	0,316	0,636	543,029	2,812	0
36719	1841	496	408	0,534	0,568	555,53	2,873	0	481	397	0,318	0,634	543,029	2,766	0
36738	1842	-800	-600	0,32	0,634	-1	-1	4	505	375	0,32	0,634	543,029	2,895	0
36758	1843	544	349	0,536	0,568	555,53	2,872	0	564	347	0,32	0,633	543,029	2,911	0	77	568	346
36778	1844	543	349	0,536	0,567	554,951	2,869	0	559	324	0,321	0,632	541,902	2,921	0	77	568	346
36798	1845	579	334	0,537	0,567	554,951	2,882	0	572	335	0,322	0,632	541,902	2,819	0	77	568	346
36818	1846	573	341	0,537	0,566	554,951	2,724	0	579	353	0,322	0,631	541,902	2,881	0	77	568	346
36838	1847	573	336	0,538	0,565	554,951	2,823	0	553	366	0,322	0,631	541,902	2,962	0	77	568	346
36858	1848	563	345	0,538	0,565	554,951	2,835	0	567	359	0,322	0,631	541,902	2,924	0	77	568	346
36878	1849	560	345	0,537	0,565	555,203	2,848	0	564	364	0,321	0,63	542,171	2,966	0	77	568	346
36898	1850	572	339	0,537	0,566	555,203	2,871	0	577	339	0,321	0,633	542,171	2,925	0	77	568	346
36918	1851	565	345	0,537	0,567	555,203	2,779	0	561	349	0,321	0,634	542,171	2,927	0	77	568	346
36938	1852	573	346	0,536	0,568	555,203	2,87	0	574	351	0,32	0,636	542,171	2,977	0	77	568	346
36958	1853	563	352	0,535	0,569	555,203	2,869	0	576	342	0,32	0,637	542,171	2,908	0	77	568	346
36978	1854	565	354	0,535	0,57	555,771	2,849	0	572	347	0,319	0,637	542,285	2,921	0	77	568	346
36997	1855	576	333	0,535	0,571	555,771	2,868	0	567	362	0,319	0,639	542,285	2,988	0	77	568	346
37017	1856	573	340	0,534	0,572	555,771	2,897	0	584	353	0,319	0,641	542,285	2,994	0	77	568	346
37037	1857	621	353	0,533	0,573	555,771	2,797	0	626	366	0,318	0,642	542,285	2,912	0	78	631	354
37057	1858	635	339	0,534	0,573	555,771	2,848	0	639	357	0,318	0,643	542,285	2,819	0	78	631	354
37077	1859	650	344	0,534	0,573	556,107	2,837	0	647	360	0,318	0,642	538,557	2,77	0	78	631	354
37097	1860	624	329	0,534	0,574	556,107	2,799	0	633	360	0,319	0,644	538,557	2,898	0	78	631	354
37117	1861	636	350	0,535	0,574	556,107	2,856	0	633	366	0,319	0,644	538,557	2,893	0	78	631	354
37137	1862	632	337	0,535	0,575	556,107	2,921	0	638	362	0,32	0,645	538,557	2,935	0	78	631	354
37157	1863	628	347	0,535	0,576	556,107	2,794	0	637	372	0,32	0,646	538,557	2,871	0	78	631	354
37177	1864	634	339	0,535	0,576	557,528	2,845	0	637	373	0,32	0,646	538,509	2,877	0	78	631	354
37197	1865	638	337	0,535	0,577	557,528	2,866	0	637	367	0,319	0,648	538,509	2,966	0	78	631	354
37217	1866	624	351	0,534	0,576	557,528	3,033	0	632	368	0,319	0,648	538,509	2,947	0	78	631	354
37237	1867	630	352	0,533	0,575	557,528	2,985	0	636	362	0,318	0,647	538,509	2,876	0	78	631	354
37257	1868	635	328	0,532	0,574	557,528	2,865	0	626	368	0,316	0,646	538,509	2,917	0	78	631	354
37277	1869	629	336	0,53	0,572	555,537	2,927	0	623	369	0,315	0,643	536,593	2,873	0	78	631	354
37297	1870	644	341	0,529	0,571	555,537	2,958	0	630	363	0,314	0,643	536,593	2,948	0	78	631	354
37316	1871	630	356	0,529	0,57	555,537	2,86	0	622	356	0,313	0,642	536,593	2,962	0	78	631	354
37336	1872	622	354	0,528	0,569	555,537	2,864	0	620	355	0,313	0,64	536,593	2,828	0	78	631	354
37356	1873	633	359	0,529	0,568	555,537	2,987	0	626	367	0,313	0,639	536,593	2,827	0	78	631	354
37376	1874	631	359	0,529	0,567	555,96	2,943	0	621	364	0,313	0,637	536,608	2,826	0	78	631	354
37396	1875	635	345	0,53	0,567	555,96	2,966	0	638	364	0,314	0,638	536,608	3,096	0	78	631	354
37416	1876	617	356	0,53	0,567	555,96	2,843	0	633	366	0,314	0,637	536,608	2,889	0	78	631	354
37436	1877	629	333	0,531	0,568	555,96	2,947	0	627	358	0,315	0,637	536,608	2,867	0	78	631	354
37456	1878	624	354	0,531	0,568	555,96	2,877	0	625	372	0,314	0,637	536,608	2,823	0	78	631	354
37476	1879	631	345	0,53	0,568	556,862	2,928	0	624	370	0,313	0,635	537,617	2,799	0	78	631	354
37496	1880	639	344	0,529	0,569	556,862	2,878	0	634	358	0,312	0,635	537,617	2,882	0	78	631	354
37516	1881	636	354	0,528	0,568	556,862	2,983	0	632	366	0,311	0,633	537,617	2,869	0	78	631	354
37536	1882	635	349	0,527	0,568	556,862	3,042	0	632	365	0,309	0,632	537,617	2,935	0	78	631	354
37556	1883	525	340	0,527	0,568	556,862	2,864	0	555	377	0,31	0,631	537,617	3,028	0
37576	1884	513	342	0,529	0,567	558,396	2,938	0	554	371	0,312	0,629	545,865	3,095	0
37596	1885	405	372	0,53	0,567	558,396	2,875	0	401	376	0,312	0,629	545,865	2,883	0	79	396	386
37615	1886	396	375	0,53	0,567	558,396	2,928	0	407	381	0,313	0,627	545,865	3	0	79	396	386
37635	1887	402	380	0,532	0,566	558,396	2,973	0	393	379	0,314	0,625	545,865	2,934	0	79	396	386
37655	1888	400	401	0,533	0,565	558,396	3,056	0	384	388	0,315	0,623	545,865	3,028	0	79	396	386
37675	1889	404	407	0,534	0,562	556,95	3,101	0	382	389	0,316	0,619	546,386	3,018	0	79	396	386
37695	1890	404	396	0,536	0,56	556,95	2,948	0	395	389	0,318	0,617	546,386	2,949	0	79	396	386
37715	1891	412	399	0,538	0,558	556,95	2,924	0	399	378	0,32	0,614	546,386	2,98	0	79	396	386
37735	1892	408	382	0,539	0,556	556,95	2,83	0	393	380	0,322	0,612	546,386	2,966	0	79	396	386
37755	1893	391	384	0,54	0,554	556,95	2,971	0	390	395	0,322	0,609	546,386	3,02	0	79	396	386
37775	1894	393	386	0,54	0,551	556,885	2,937	0	390	389	0,322	0,606	547,309	3,033	0	79	396	386
37795	1895	409	390	0,539	0,55	556,885	2,961	0	387	388	0,321	0,605	547,309	2,972	0	79	396	386
37815	1896	394	383	0,538	0,55	556,885	2,924	0	385	384	0,32	0,604	547,309	2,947	0	79	396	386
37835	1897	417	396	0,537	0,551	556,885	3,021	0	395	365	0,32	0,605	547,309	3,051	0	79	396	386
37855	1898	414	395	0,538	0,552	556,885	3,051	0	391	381	0,32	0,607	547,309	3,035	0	79	396	386
37875	1899	412	392	0,538	0,553	558,572	3,074	0	392	374	0,321	0,608	546,675	3,015	0	79	396	386
37895	1900	405	389	0,539	0,552	558,572	2,971	0	385	380	0,322	0,608	546,675	3,086	0	79	396	386
37914	1901	396	378	0,54	0,55	558,572	3,008	0	381	397	0,322	0,606	546,675	3,072	0	79	396	386
37934	1902	399	389	0,54	0,546	558,572	3,02	0	387	386	0,323	0,603	546,675	3,012	0	79	396	386
37954	1903	397	390	0,541	0,543	558,572	3,022	0	384	386	0,324	0,6	546,675	3,002	0	79	396	386
37974	1904	398	387	0,541	0,54	558,871	3,025	0	384	385	0,325	0,597	547,766	2,997	0	79	396	386
37994	1905	398	427	0,542	0,541	558,871	3,039	0	371	441	0,326	0,598	547,766	3,172	0	80	375	423
38014	1906	401	424	0,542	0,54	558,871	3,097	0	370	415	0,326	0,597	547,766	3,075	0	80	375	423
38034	1907	379	408	0,543	0,539	558,871	3,102	0	366	443	0,327	0,596	547,766	3,091	0	80	375	423
38054	1908	387	433	0,543	0,539	558,871	3,115	0	364	426	0,327	0,596	547,766	3,152	0	80	375	423
38074	1909	382	428	0,543	0,538	559,239	3,125	0	363	418	0,326	0,594	548,548	3,11	0	80	375	423
38094	1910	385	430	0,542	0,538	559,239	3,005	0	375	414	0,326	0,595	548,548	3,161	0	80	375	423
38114	1911	389	424	0,542	0,538	559,239	3,077	0	366	427	0,326	0,595	548,548	3,115	0	80	375	423
38134	1912	394	436	0,542	0,538	559,239	3,073	0	364	426	0,326	0,594	548,548	3,132	0	80	375	423
38154	1913	397	443	0,542	0,538	559,239	3,045	0	368	414	0,326	0,594	548,548	2,99	0	80	375	423
38174	1914	401	444	0,542	0,538	559,264	3,084	0	368	419	0,325	0,594	549,984	2,965	0	80	375	423
38193	1915	388	430	0,542	0,539	559,264	3,093	0	365	425	0,325	0,596	549,984	3,112	0	80	375	423
38213	1916	392	420	0,542	0,54	559,264	2,938	0	375	413	0,325	0,596	549,984	2,935	0	80	375	423
38233	1917	387	420	0,542	0,541	559,264	3,038	0	359	415	0,325	0,597	549,984	3,033	0	80	375	423
38253	1918	390	419	0,542	0,542	559,264	3,06	0	366	422	0,325	0,598	549,984	2,959	0	80	375	423
38273	1919	390	419	0,542	0,542	559,934	3,008	0	367	416	0,325	0,598	550,468	3,003	0	80	375	423
38293	1920	375	397	0,542	0,543	559,934	2,86	0	363	439	0,325	0,599	550,468	3,117	0	80	375	423
38313	1921	385	424	0,542	0,544	559,934	2,87	0	359	423	0,325	0,599	550,468	3,094	0	80	375	423
38333	1922	405	428	0,543	0,544	559,934	3,049	0	364	420	0,326	0,599	550,468	2,916	0	80	375	423
38353	1923	381	416	0,544	0,544	559,934	2,955	0	367	424	0,327	0,598	550,468	2,903	0	80	375	423
38373	1924	387	415	0,545	0,543	560,317	3,015	0	366	423	0,328	0,596	550,484	2,89	0	80	375	423
38393	1925	390	421	0,547	0,544	560,317	2,955	0	355	446	0,33	0,596	550,484	3,221	0	80	375	423
38413	1926	384	418	0,549	0,544	560,317	2,862	0	375	408	0,332	0,595	550,484	2,92	0	80	375	423
38433	1927	-800	-600	0,334	0,594	-1	-1	4	373	418	0,334	0,594	550,484	2,912	0	80	375	423
38453	1928	401	439	0,553	0,544	560,317	2,899	0	375	408	0,336	0,593	550,484	2,858	0	80	375	423
38473	1929	401	439	0,556	0,542	560,48	2,9	0	374	413	0,339	0,591	549,371	2,829	0	80	375	423
38493	1930	391	429	0,558	0,542	560,48	2,841	0	364	435	0,341	0,589	549,371	2,942	0	80	375	423
38512	1931	375	411	0,559	0,54	560,48	2,775	0	353	428	0,343	0,587	549,371	3,031	0	80	375	423
38532	1932	380	419	0,561	0,539	560,48	2,9	0	364	427	0,344	0,585	549,371	2,865	0	80	375	423
38552	1933	-800	-600	0,345	0,584	-1	-1	4	363	423	0,345	0,584	549,371	2,95	0	80	375	423
38572	1934	-800	-600	0,562	0,538	-1	-1	4	360	419	0,345	0,583	550,834	2,962	0	80	375	423
38592	1935	389	423	0,563	0,54	560,487	2,783	0	372	419	0,346	0,584	550,834	2,89	0	80	375	423
38612	1936	362	412	0,563	0,542	560,487	2,882	0	357	422	0,346	0,586	550,834	2,903	0	80	375	423
38632	1937	380	414	0,563	0,543	560,487	2,889	0	355	428	0,346	0,587	550,834	2,92	0	80	375	423
38652	1938	395	423	0,563	0,544	560,487	2,868	0	370	435	0,346	0,587	550,834	3,108	0	80	375	423
38672	1939	387	419	0,562	0,543	559,719	2,862	0	362	440	0,345	0,587	550,83	3,137	0	80	375	423
38692	1940	-800	-600	-1	-1	-1	-1	4	-800	-600	-1	-1	-1	-1	4
38712	1941	267	389	0,564	0,544	559,719	2,802	0	-800	-600	0,564	0,544	-1	-1	4
38732	1942	239	377	0,564	0,546	559,719	2,998	0	228	393	0,348	0,589	550,83	3,099	0	81	249	398
38752	1943	259	396	0,565	0,547	559,719	2,868	0	244	388	0,348	0,59	550,83	3,034	0	81	249	398
38772	1944	252	401	0,565	0,549	553,255	2,922	0	244	390	0,348	0,591	548,965	3,024	0	81	249	398
38791	1945	250	385	0,565	0,551	553,255	2,773	0	245	401	0,348	0,593	548,965	3	0	81	249	398
38811	1946	263	392	0,565	0,552	553,255	2,805	0	241	384	0,348	0,595	548,965	2,946	0	81	249	398
38831	1947	-800	-600	0,349	0,596	-1	-1	4	245	402	0,349	0,596	548,965	2,908	0	81	249	398
38851	1948	256	395	0,566	0,555	553,255	2,888	0	241	412	0,349	0,598	548,965	2,955	0	81	249	398
38871	1949	255	394	0,566	0,556	554,326	2,893	0	244	411	0,349	0,599	547,646	2,938	0	81	249	398
38891	1950	251	397	0,567	0,559	554,326	2,888	0	253	392	0,35	0,602	547,646	2,915	0	81	249	398
38911	1951	265	404	0,567	0,561	554,326	2,928	0	238	425	0,35	0,604	547,646	3,125	0	81	249	398
38931	1952	187	414	0,567	0,564	554,326	2,839	0	180	426	0,351	0,607	547,646	3,038	0	82	185	430
38951	1953	200	406	0,567	0,566	554,326	2,919	0	173	417	0,351	0,609	547,646	3,072	0	82	185	430
38971	1954	214	413	0,567	0,566	552,596	2,877	0	164	415	0,35	0,61	548,951	3,032	0	82	185	430
38991	1955	-800	-600	0,35	0,612	-1	-1	4	195	410	0,35	0,612	548,951	3,043	0	82	185	430
39011	1956	190	430	0,567	0,568	552,596	2,92	0	175	403	0,35	0,613	548,951	3,035	0	82	185	430
39031	1957	186	424	0,566	0,568	552,596	2,824	0	184	447	0,35	0,614	548,951	3,151	0	82	185	430
39051	1958	186	420	0,567	0,569	552,596	2,92	0	186	427	0,35	0,614	548,951	3,135	0	82	185	430
39071	1959	186	417	0,567	0,568	551,746	2,883	0	187	438	0,351	0,615	547,988	3,115	0	82	185	430
39091	1960	195	412	0,568	0,569	551,746	3,033	0	190	460	0,352	0,617	547,988	3,114	0	82	185	430
39110	1961	197	432	0,569	0,569	551,746	2,864	0	182	440	0,353	0,617	547,988	3,183	0	82	185	430
39130	1962	193	425	0,57	0,569	551,746	2,936	0	183	428	0,354	0,618	547,988	3,106	0	82	185	430
39150	1963	200	425	0,57	0,568	551,746	2,972	0	180	429	0,355	0,618	547,988	3,212	0	82	185	430
39170	1964	199	424	0,571	0,567	552,298	2,903	0	178	430	0,355	0,616	548,648	3,199	0	82	185	430
39190	1965	197	431	0,571	0,567	552,298	2,974	0	165	429	0,356	0,616	548,648	3,173	0	82	185	430
39210	1966	194	433	0,571	0,566	552,298	2,955	0	189	425	0,356	0,616	548,648	3,095	0	82	185	430
39230	1967	191	446	0,571	0,566	552,298	2,996	0	-800	-600	0,571	0,566	-1	-1	4	82	185	430
39250	1968	187	418	0,571	0,566	552,298	2,964	0	171	436	0,356	0,614	548,648	3,125	0	82	185	430
39270	1969	184	422	0,571	0,564	551,676	2,961	0	171	436	0,356	0,612	548,683	3,125	0	82	185	430
39290	1970	197	427	0,571	0,565	551,676	2,954	0	172	468	0,356	0,612	548,683	3,283	0	82	185	430
39310	1971	192	426	0,571	0,565	551,676	2,828	0	172	422	0,356	0,612	548,683	3,135	0	82	185	430
39330	1972	195	435	0,572	0,565	551,676	2,877	0	177	414	0,357	0,611	548,683	2,994	0	82	185	430
39350	1973	199	432	0,572	0,565	551,676	2,956	0	174	410	0,357	0,61	548,683	3,066	0	82	185	430
39370	1974	197	433	0,573	0,565	553,135	2,913	0	176	407	0,357	0,608	548,301	2,995	0	82	185	430
39390	1975	187	421	0,574	0,566	553,135	2,809	0	177	464	0,358	0,608	548,301	3,31	0	82	185	430
39410	1976	192	422	0,575	0,567	553,135	2,782	0	184	406	0,36	0,606	548,301	3,017	0	82	185	430
39429	1977	198	431	0,576	0,567	553,135	2,827	0	178	405	0,361	0,605	548,301	3,351	0	82	185	430
39449	1978	203	435	0,578	0,567	553,135	2,756	0	194	411	0,363	0,604	548,301	2,969	0	82	185	430
39469	1979	207	438	0,579	0,566	553,513	2,765	0	195	412	0,364	0,602	548,29	3,065	0	82	185	430
39489	1980	196	429	0,581	0,567	553,513	2,782	0	175	417	0,366	0,602	548,29	3,181	0	82	185	430
39509	1981	199	434	0,582	0,567	553,513	2,786	0	164	437	0,367	0,601	548,29	3,068	0	82	185	430
39529	1982	-800	-600	0,368	0,6	-1	-1	4	171	436	0,368	0,6	548,29	2,975	0	82	185	430
39549	1983	188	438	0,583	0,566	553,513	2,78	0	182	431	0,368	0,599	548,29	3,024	0	82	185	430
39569	1984	190	439	0,583	0,565	551,908	2,772	0	179	427	0,368	0,598	549,646	2,985	0	82	185	430
[truncated: 7,132 more rows]
