# Supplementary material for: Perception of Individual and Joint Action in Infants and Adults
Source: PLoS One. 2014 Sep 9;9(9):e107450. doi: 10.1371/journal.pone.0107450 (PMC4174902; doi:10.1371/journal.pone.0107450)
Supplement: Data S1 — Raw files of eye tracking data of all participants. (ZIP) [file pone.0107450.s001.zip › Turm2012b_09_19.csv]

Data properties:
Recording date: 09.08.2012
Recording time : 14:10:26:187 (corresponds to time 0)
Study: Turmbau2012b
Subject: Turm2012b_09_19
Recording: Turm2012b_09_19
Screen resolution: 800 x 600
Coordinate unit: Pixels
Filter settings:
Eye: Average
Fixation radius: 30
Min duration: 100
Timestamp	Number	GazepointX (L)	GazepointY (L)	CamX (L)	CamY (L)	Distance (L)	Pupil (L)	Validity (L)	GazepointX (R)	GazepointY (R)	CamX (R)	CamY (R)	Distance (R)	Pupil (R)	Validity (R)	Fixation	GazepointX	GazepointY	Event	Event Key	Data 1	Data 2	Description
4	1	402	302	0,588	0,389	580,499	3,201	0	433	299	0,375	0,442	570,27	3,344	0
26	2	400	318	0,587	0,39	580,499	3,359	0	440	320	0,374	0,445	570,27	3,474	0
44	3	423	306	0,585	0,392	580,499	3,463	0	433	275	0,372	0,448	570,27	3,087	0
64	4	409	327	0,584	0,394	580,499	3,295	0	420	360	0,371	0,451	570,27	3,526	0
84	5	414	348	0,584	0,396	580,499	3,332	0	416	366	0,37	0,453	570,27	3,565	0
106	6	418	348	0,583	0,398	582,551	3,352	0	412	371	0,37	0,456	570,551	3,49	0
123	7	391	314	0,582	0,399	582,551	3,469	0	422	350	0,369	0,458	570,551	3,627	0
144	8	410	328	0,582	0,4	582,551	3,331	0	430	338	0,369	0,459	570,551	3,692	0
163	9	421	274	0,581	0,401	582,551	2,956	0	437	323	0,368	0,461	570,551	3,552	0
187	10	399	317	0,581	0,402	582,551	3,223	0	412	361	0,368	0,463	570,551	3,552	0	1	412	342
203	11	413	314	0,58	0,404	579,41	3,046	0	417	353	0,368	0,465	569,663	3,547	0	1	412	342
224	12	415	333	0,58	0,405	579,41	3,22	0	410	367	0,367	0,467	569,663	3,511	0	1	412	342
243	13	399	308	0,579	0,406	579,41	3,129	0	443	346	0,367	0,469	569,663	3,56	0	1	412	342
264	14	402	325	0,579	0,407	579,41	3,279	0	417	376	0,366	0,47	569,663	3,573	0	1	412	342
283	15	401	316	0,579	0,408	579,41	3,234	0	412	375	0,366	0,471	569,663	3,624	0	1	412	342
305	16	402	323	0,579	0,409	580,482	3,233	0	422	375	0,366	0,472	569,271	3,647	0	1	412	342
323	17	347	363	0,579	0,409	580,482	3,753	0	428	370	0,366	0,473	569,271	3,636	0
341								5							5				ShowAVI	8	0	0	atFish.avi
343	18	399	260	0,579	0,41	580,482	3,195	0	406	318	0,367	0,474	569,271	3,607	0
363	19	402	268	0,579	0,41	580,482	3,428	0	418	314	0,367	0,474	569,271	3,556	0
384	20	409	285	0,579	0,411	580,482	3,534	0	411	319	0,367	0,475	569,271	3,754	0
402	21	413	299	0,58	0,411	577,488	3,278	0	416	319	0,367	0,475	568,698	3,734	0
424	22	423	284	0,58	0,412	577,488	3,435	0	383	248	0,368	0,475	568,698	3,205	0
442	23	397	303	0,58	0,412	577,488	3,5	0	405	308	0,368	0,476	568,698	3,512	0
464	24	427	272	0,58	0,412	577,488	3,228	0	405	283	0,368	0,476	568,698	3,711	0
482	25	368	290	0,58	0,413	577,488	3,65	0	382	375	0,368	0,476	568,698	3,942	0
505	26	368	292	0,58	0,413	577,573	3,633	0	394	387	0,368	0,477	569,874	4,16	0
522	27	398	297	0,58	0,414	577,573	3,634	0	390	328	0,368	0,478	569,874	3,564	0
544	28	392	267	0,58	0,414	577,573	3,302	0	429	267	0,368	0,478	569,874	3,66	0	2	409	293
562	29	387	280	0,58	0,415	577,573	3,805	0	438	300	0,368	0,479	569,874	3,625	0	2	409	293
582	30	400	295	0,58	0,415	577,573	3,451	0	417	315	0,367	0,48	569,874	3,868	0	2	409	293
602	31	397	284	0,58	0,415	577,097	3,392	0	417	292	0,367	0,48	569,34	3,929	0	2	409	293
622	32	411	264	0,579	0,416	577,097	3,93	0	407	319	0,367	0,481	569,34	3,681	0	2	409	293
642	33	414	300	0,579	0,416	577,097	3,387	0	406	248	0,367	0,481	569,34	3,376	0	2	409	293
662	34	408	286	0,579	0,416	577,097	3,473	0	406	296	0,367	0,481	569,34	3,629	0	2	409	293
681	35	408	306	0,579	0,416	577,097	3,371	0	-800	-600	0,579	0,416	-1	-1	4	2	409	293
701	36	407	302	0,579	0,416	578,101	3,4	0	-800	-600	0,366	0,481	-1	-1	4	2	409	293
722	37	406	288	0,579	0,417	578,101	3,539	0	434	281	0,366	0,481	568,458	3,57	0	2	409	293
741	38	394	294	0,579	0,417	578,101	3,398	0	415	272	0,366	0,481	568,458	3,492	0	2	409	293
761	39	383	290	0,579	0,417	578,101	3,565	0	464	298	0,367	0,481	568,458	3,855	0	2	409	293
781	40	387	284	0,58	0,417	578,101	3,476	0	426	312	0,367	0,481	568,458	3,767	0	2	409	293
801	41	381	285	0,581	0,417	578,711	3,445	0	428	314	0,368	0,48	570,686	3,85	0	2	409	293
821	42	401	286	0,581	0,417	578,711	3,518	0	409	291	0,369	0,48	570,686	3,868	0	2	409	293
841	43	404	284	0,582	0,417	578,711	3,468	0	407	339	0,369	0,48	570,686	3,989	0	2	409	293
861	44	458	256	0,581	0,417	578,711	3,867	0	508	267	0,369	0,48	570,686	3,926	0	3	519	238
881	45	491	223	0,58	0,417	578,711	3,599	0	527	272	0,368	0,48	570,686	3,778	0	3	519	238
901	46	514	211	0,58	0,417	577,292	3,672	0	547	284	0,368	0,48	565,361	3,781	0	3	519	238
921	47	495	251	0,58	0,417	577,292	3,582	0	533	258	0,368	0,48	565,361	3,953	0	3	519	238
941	48	491	252	0,58	0,417	577,292	3,67	0	531	248	0,368	0,481	565,361	3,76	0	3	519	238
961	49	516	213	0,58	0,417	577,292	3,428	0	517	254	0,368	0,481	565,361	3,83	0	3	519	238
981	50	522	208	0,579	0,417	577,292	3,567	0	529	243	0,367	0,481	565,361	3,777	0	3	519	238
1001	51	529	204	0,579	0,417	577,109	3,548	0	526	242	0,367	0,481	566,412	3,813	0	3	519	238
1020	52	488	231	0,579	0,417	577,109	3,574	0	515	246	0,367	0,481	566,412	3,725	0	3	519	238
1040	53	511	222	0,579	0,417	577,109	3,436	0	514	248	0,367	0,481	566,412	3,799	0	3	519	238
1060	54	510	220	0,579	0,417	577,109	3,475	0	574	244	0,367	0,481	566,412	3,974	0	3	519	238
1080	55	493	241	0,58	0,417	577,109	3,77	0	521	272	0,368	0,481	566,412	3,706	0
1100	56	505	236	0,581	0,417	577,476	3,729	0	536	274	0,368	0,48	566,45	3,786	0
1120	57	515	203	0,581	0,417	577,476	3,424	0	527	225	0,369	0,48	566,45	3,793	0
1140	58	501	240	0,582	0,417	577,476	3,237	0	551	248	0,369	0,48	566,45	3,782	0	4	522	243
1160	59	510	233	0,582	0,417	577,476	3,376	0	532	262	0,369	0,48	566,45	3,727	0	4	522	243
1180	60	505	241	0,581	0,417	577,476	3,528	0	542	259	0,369	0,48	566,45	3,871	0	4	522	243
1200	61	509	240	0,581	0,417	577,124	3,476	0	533	258	0,369	0,48	564,922	3,848	0	4	522	243
1220	62	500	235	0,581	0,417	577,124	3,516	0	536	253	0,368	0,481	564,922	3,863	0	4	522	243
1240	63	505	221	0,58	0,417	577,124	3,26	0	518	244	0,368	0,481	564,922	3,625	0	4	522	243
1260	64	496	238	0,58	0,417	577,124	3,391	0	561	258	0,367	0,481	564,922	3,854	0	4	522	243
1280	65	510	224	0,579	0,417	577,124	3,299	0	543	253	0,367	0,482	564,922	3,787	0	4	522	243
1299	66	509	231	0,579	0,418	577,029	3,356	0	547	251	0,366	0,482	565,911	3,725	0	4	522	243
1319	67	514	269	0,578	0,418	577,029	3,314	0	538	279	0,366	0,483	565,911	3,589	0
1339	68	534	241	0,578	0,418	577,029	3,379	0	546	287	0,366	0,483	565,911	3,623	0
1359	69	515	284	0,578	0,418	577,029	3,515	0	543	302	0,366	0,483	565,911	3,726	0
1379	70	511	288	0,578	0,418	577,029	3,444	0	525	297	0,366	0,483	565,911	3,733	0
1399	71	516	288	0,578	0,419	578,78	3,521	0	528	305	0,366	0,483	565,628	3,739	0
1419	72	524	243	0,578	0,419	578,78	3,177	0	574	300	0,366	0,484	565,628	3,657	0
1439	73	510	275	0,578	0,419	578,78	3,494	0	545	271	0,366	0,484	565,628	3,553	0
1459	74	525	224	0,578	0,419	578,78	3,435	0	537	274	0,365	0,484	565,628	3,597	0
1479	75	527	266	0,577	0,419	578,78	3,245	0	574	293	0,365	0,484	565,628	3,633	0
1499	76	527	243	0,577	0,419	581,35	3,409	0	558	278	0,365	0,484	566,237	3,594	0
1519	77	512	219	0,577	0,419	581,35	3,351	0	563	296	0,364	0,484	566,237	3,674	0
1539	78	510	250	0,577	0,419	581,35	3,235	0	545	302	0,364	0,484	566,237	3,507	0
1559	79	507	303	0,576	0,42	581,35	3,271	0	550	339	0,364	0,485	566,237	3,762	0
1579	80	531	269	0,576	0,42	581,35	3,15	0	534	354	0,364	0,485	566,237	3,424	0
1598	81	531	293	0,577	0,42	581,654	3,136	0	532	365	0,364	0,485	569,298	3,5	0
1618	82	519	380	0,577	0,42	581,654	3,346	0	560	337	0,364	0,486	569,298	3,684	0
1638	83	516	295	0,576	0,42	581,654	3,319	0	549	333	0,364	0,486	569,298	3,624	0	5	532	330
1658	84	501	302	0,576	0,421	581,654	3,333	0	571	360	0,364	0,486	569,298	3,737	0	5	532	330
1678	85	523	304	0,576	0,421	581,654	3,108	0	524	333	0,364	0,486	569,298	3,642	0	5	532	330
1698	86	520	309	0,576	0,421	579,197	3,065	0	520	344	0,364	0,487	567,019	3,672	0	5	532	330
1718	87	524	302	0,576	0,421	579,197	3,132	0	571	373	0,363	0,487	567,019	3,754	0	5	532	330
1738	88	501	331	0,576	0,421	579,197	3,388	0	543	357	0,363	0,487	567,019	3,569	0	5	532	330
1758	89	529	306	0,576	0,421	579,197	3,345	0	552	339	0,363	0,487	567,019	3,419	0	5	532	330
1778	90	530	309	0,576	0,421	579,197	3,016	0	560	352	0,363	0,487	567,019	3,925	0	5	532	330
1798	91	531	316	0,575	0,421	580,623	3,131	0	547	343	0,363	0,487	567,875	3,814	0	5	532	330
1818	92	502	314	0,575	0,421	580,623	3,279	0	538	343	0,363	0,487	567,875	3,555	0	5	532	330
1838	93	524	322	0,576	0,421	580,623	3,251	0	539	347	0,363	0,487	567,875	3,599	0	5	532	330
1858	94	515	321	0,576	0,421	580,623	3,254	0	553	360	0,363	0,488	567,875	3,497	0	5	532	330
1877	95	512	352	0,576	0,421	580,623	3,529	0	515	392	0,363	0,488	567,875	3,521	0
1897	96	522	356	0,576	0,421	582,887	3,55	0	518	400	0,363	0,488	569,007	3,521	0
1917	97	516	312	0,576	0,421	582,887	3,399	0	535	369	0,363	0,488	569,007	3,539	0
1937	98	520	379	0,576	0,421	582,887	3,456	0	533	381	0,363	0,488	569,007	3,316	0
1957	99	539	354	0,576	0,421	582,887	3,301	0	539	372	0,363	0,489	569,007	3,54	0
1977	100	510	295	0,575	0,421	582,887	3,235	0	526	355	0,363	0,489	569,007	3,373	0
1997	101	515	325	0,575	0,421	579,651	3,194	0	527	357	0,363	0,489	569,208	3,467	0
2017	102	523	361	0,575	0,421	579,651	3,09	0	531	360	0,363	0,489	569,208	3,51	0
2037	103	515	365	0,575	0,421	579,651	3,43	0	559	382	0,362	0,489	569,208	3,579	0
2057	104	543	290	0,575	0,421	579,651	3,062	0	529	378	0,362	0,489	569,208	3,463	0
2077	105	551	345	0,575	0,421	579,651	3,438	0	547	361	0,362	0,49	569,208	3,555	0
2097	106	555	325	0,574	0,421	581,347	3,328	0	533	372	0,362	0,49	569,108	3,508	0
2117	107	515	388	0,574	0,422	581,347	3,662	0	557	375	0,362	0,49	569,108	3,601	0
2137	108	520	374	0,574	0,422	581,347	3,539	0	547	361	0,362	0,491	569,108	3,608	0
2157	109	536	286	0,573	0,422	581,347	3,433	0	578	351	0,362	0,491	569,108	3,356	0
2177	110	578	274	0,573	0,422	581,347	3,192	0	581	329	0,361	0,491	569,108	3,639	0
2196	111	591	264	0,573	0,422	580,516	3,061	0	582	319	0,361	0,492	566,468	3,566	0
2216	112	552	335	0,572	0,422	580,516	3,512	0	571	325	0,36	0,492	566,468	3,438	0
2236	113	590	301	0,572	0,422	580,516	3,282	0	573	338	0,36	0,492	566,468	3,497	0
2256	114	604	246	0,571	0,422	580,516	2,959	0	564	362	0,359	0,493	566,468	3,369	0
2276	115	553	366	0,57	0,423	580,516	3,438	0	577	362	0,358	0,494	566,468	3,513	0
2296	116	576	338	0,57	0,423	579,823	3,232	0	576	361	0,357	0,494	567,71	3,483	0
2316	117	582	268	0,569	0,423	579,823	3,203	0	570	355	0,357	0,495	567,71	3,386	0
2336	118	583	271	0,569	0,423	579,823	2,906	0	569	359	0,356	0,495	567,71	3,328	0
2356	119	579	294	0,568	0,423	579,823	3,154	0	568	328	0,356	0,495	567,71	3,161	0
2376	120	616	324	0,568	0,424	579,823	3,027	0	606	366	0,356	0,496	567,71	3,375	0	6	600	346
2396	121	619	336	0,568	0,424	579,571	2,924	0	608	359	0,356	0,496	567,041	3,3	0	6	600	346
2416	122	588	337	0,568	0,424	579,571	3,287	0	597	366	0,356	0,496	567,041	3,371	0	6	600	346
2436	123	610	353	0,568	0,424	579,571	3,254	0	593	365	0,356	0,496	567,041	3,258	0	6	600	346
2456	124	592	342	0,568	0,424	579,571	3,281	0	587	361	0,356	0,496	567,041	3,464	0	6	600	346
2476	125	617	313	0,568	0,424	579,571	3,167	0	595	369	0,356	0,496	567,041	3,315	0	6	600	346
2495	126	615	317	0,568	0,424	579,351	3,147	0	592	369	0,355	0,496	565,835	3,299	0	6	600	346
2515	127	618	284	0,567	0,424	579,351	3,042	0	587	367	0,355	0,496	565,835	3,369	0	6	600	346
2535	128	615	318	0,567	0,424	579,351	3,057	0	580	383	0,355	0,496	565,835	3,25	0	6	600	346
2555	129	622	309	0,567	0,424	579,351	3,152	0	612	325	0,355	0,497	565,835	3,31	0
2558								5							5				Keyboard	3	39	0	Right
2575	130	596	281	0,567	0,424	579,351	2,983	0	578	338	0,354	0,497	565,835	3,154	0
2595	131	593	297	0,567	0,424	578,582	3,005	0	588	327	0,355	0,497	567,587	3,151	0
2615	132	573	318	0,567	0,424	578,582	3,297	0	575	345	0,354	0,497	567,587	3,401	0
2635	133	567	340	0,566	0,424	578,582	3,425	0	565	356	0,354	0,497	567,587	3,252	0
2655	134	596	318	0,566	0,424	578,582	3,087	0	568	344	0,354	0,497	567,587	3,364	0
2675	135	577	253	0,566	0,424	578,582	3,015	0	566	343	0,354	0,497	567,587	3,321	0
2695	136	582	251	0,567	0,424	580,504	2,952	0	568	343	0,354	0,498	567,942	3,27	0
2715	137	567	323	0,567	0,424	580,504	3,23	0	557	345	0,354	0,498	567,942	3,389	0
2735	138	572	311	0,567	0,424	580,504	3,156	0	572	355	0,355	0,498	567,942	3,364	0
2755	139	-800	-600	0,354	0,498	-1	-1	4	583	321	0,354	0,498	567,942	3,354	0
2774	140	540	310	0,567	0,424	580,504	3,356	0	565	357	0,354	0,498	567,942	3,327	0
2794	141	540	311	0,567	0,424	580,235	3,355	0	567	345	0,354	0,498	568,964	3,317	0
2814	142	584	322	0,567	0,425	580,235	3,445	0	576	342	0,355	0,498	568,964	3,345	0
2834	143	567	316	0,567	0,425	580,235	3,196	0	593	337	0,355	0,498	568,964	3,354	0
2854	144	-800	-600	0,355	0,498	-1	-1	4	573	359	0,355	0,498	568,964	3,428	0
2874	145	573	340	0,567	0,425	580,235	3,593	0	572	363	0,355	0,498	568,964	3,427	0
2894	146	573	340	0,567	0,425	580,384	3,594	0	572	367	0,355	0,499	568,594	3,423	0
2914	147	553	341	0,567	0,425	580,384	3,55	0	552	368	0,355	0,499	568,594	3,385	0
2934	148	576	280	0,567	0,425	580,384	3,076	0	573	325	0,355	0,499	568,594	3,275	0
2954	149	566	303	0,567	0,425	580,384	3,349	0	588	355	0,355	0,499	568,594	3,489	0
2974	150	590	265	0,567	0,425	580,384	2,803	0	563	371	0,355	0,499	568,594	3,395	0
2994	151	591	268	0,567	0,425	580,218	2,802	0	578	359	0,355	0,5	566,656	3,384	0
3014	152	540	298	0,567	0,425	580,218	3,145	0	568	339	0,355	0,5	566,656	3,4	0
3034	153	559	269	0,567	0,425	580,218	3,202	0	558	362	0,355	0,5	566,656	3,482	0
3054	154	550	354	0,567	0,425	580,218	3,424	0	568	369	0,355	0,5	566,656	3,308	0
3073	155	551	243	0,567	0,425	580,218	3,325	0	579	346	0,355	0,5	566,656	3,53	0
3092								5							5				ShowAVI	8	0	0	single.avi
3093	156	546	264	0,567	0,425	579,392	3,419	0	577	358	0,355	0,5	568,708	3,5	0
3113	157	531	346	0,568	0,425	579,392	3,498	0	532	377	0,356	0,5	568,708	3,582	0
3133	158	347	263	0,57	0,426	579,392	3,417	0	375	285	0,359	0,5	568,708	3,296	0
3153	159	210	336	0,573	0,426	579,392	3,529	0	190	272	0,362	0,5	568,708	3,186	0
3173	160	200	326	0,574	0,426	579,392	3,649	0	191	254	0,362	0,5	568,708	3,142	0
3193	161	194	308	0,574	0,426	572,675	3,609	0	187	243	0,363	0,499	569,617	3,103	0
3213	162	196	355	0,575	0,426	572,675	3,657	0	-800	-600	0,575	0,426	-1	-1	4
3233	163	205	343	0,575	0,427	572,675	3,615	0	241	306	0,363	0,499	569,617	3,447	0
3253	164	200	333	0,576	0,427	572,675	3,217	0	190	256	0,364	0,499	569,617	3,102	0
3273	165	206	341	0,576	0,427	572,675	3,585	0	236	310	0,364	0,499	569,617	3,337	0
3293	166	203	336	0,577	0,427	572,984	3,445	0	217	292	0,364	0,499	571,582	3,196	0
3313	167	217	360	0,577	0,427	572,984	3,541	0	188	306	0,364	0,499	571,582	3,412	0
3333	168	194	357	0,577	0,427	572,984	3,936	0	192	314	0,364	0,499	571,582	3,515	0
3353	169	174	367	0,576	0,427	572,984	3,761	0	218	311	0,364	0,499	571,582	3,453	0
3372	170	251	357	0,575	0,428	572,984	3,83	0	261	306	0,363	0,5	571,582	3,53	0
3393	171	236	355	0,574	0,428	578,103	3,768	0	278	309	0,362	0,5	571,984	3,517	0
3412	172	291	331	0,574	0,428	578,103	3,689	0	295	275	0,362	0,5	571,984	3,563	0
3432	173	283	335	0,574	0,428	578,103	3,724	0	285	280	0,361	0,501	571,984	3,221	0
3452	174	289	365	0,573	0,428	578,103	3,573	0	302	274	0,361	0,501	571,984	3,589	0
3472	175	264	330	0,573	0,428	578,103	3,43	0	263	300	0,361	0,501	571,984	3,429	0	7	274	319
3492	176	262	342	0,573	0,428	576,339	3,378	0	260	305	0,361	0,501	570,417	3,33	0	7	274	319
3512	177	271	314	0,574	0,429	576,339	3,266	0	266	341	0,361	0,501	570,417	3,264	0	7	274	319
3532	178	267	328	0,574	0,429	576,339	3,307	0	288	283	0,361	0,501	570,417	3,577	0	7	274	319
3552	179	256	338	0,574	0,429	576,339	3,464	0	289	311	0,362	0,501	570,417	3,458	0	7	274	319
3572	180	285	322	0,574	0,429	576,339	3,472	0	277	324	0,362	0,501	570,417	3,179	0	7	274	319
3592	181	279	333	0,575	0,429	575,418	3,475	0	289	300	0,362	0,501	571,101	3,302	0	7	274	319
3612	182	160	402	0,576	0,431	575,418	3,505	0	145	277	0,364	0,502	571,101	2,963	0
3632	183	148	413	0,576	0,431	575,418	3,571	0	174	303	0,365	0,502	571,101	3,131	0
3652	184	149	455	0,577	0,431	575,418	3,604	0	147	318	0,365	0,502	571,101	3,095	0
3672	185	121	441	0,577	0,432	575,418	3,411	0	-800	-600	0,577	0,432	-1	-1	4
3691	186	116	465	0,577	0,432	569,467	3,41	0	-800	-600	0,365	0,502	-1	-1	4
3711	187	152	439	0,577	0,432	569,467	3,587	0	140	387	0,365	0,502	569,274	3,248	0
3731	188	172	425	0,578	0,432	569,467	3,097	0	136	292	0,366	0,502	569,274	2,83	0
3751	189	158	452	0,578	0,432	569,467	3,446	0	133	377	0,366	0,502	569,274	3,098	0
3771	190	155	422	0,578	0,432	569,467	3,399	0	114	297	0,366	0,502	569,274	2,928	0
3791	191	161	430	0,578	0,431	570,528	3,357	0	106	326	0,366	0,501	570,037	3,054	0
3811	192	137	416	0,578	0,431	570,528	3,298	0	133	371	0,366	0,501	570,037	3,134	0
3831	193	306	247	0,576	0,43	570,528	3,212	0	340	253	0,365	0,499	570,037	3,399	0
3851	194	383	173	0,574	0,428	570,528	3,044	0	386	181	0,364	0,498	570,037	3,232	0
3871	195	397	139	0,574	0,428	570,528	3,099	0	396	146	0,363	0,498	570,037	3,284	0
3891	196	411	104	0,574	0,427	570,714	3,156	0	409	123	0,363	0,498	563,086	3,347	0
3911	197	409	152	0,574	0,427	570,714	3,263	0	409	153	0,363	0,498	563,086	3,249	0	8	400	153
3931	198	410	158	0,574	0,427	570,714	3,149	0	402	152	0,363	0,498	563,086	3,159	0	8	400	153
3951	199	389	155	0,574	0,427	570,714	3,231	0	418	156	0,363	0,498	563,086	3,234	0	8	400	153
3970	200	379	152	0,574	0,427	570,714	3,113	0	422	153	0,363	0,498	563,086	3,123	0	8	400	153
3990	201	370	155	0,575	0,426	570,614	3,129	0	425	154	0,363	0,498	562,456	3,133	0	8	400	153
4010	202	394	154	0,575	0,426	570,614	3,167	0	427	153	0,363	0,498	562,456	3,175	0	8	400	153
4030	203	378	155	0,575	0,426	570,614	3,257	0	394	148	0,364	0,498	562,456	3,23	0	8	400	153
4050	204	408	143	0,576	0,426	570,614	3,044	0	403	155	0,364	0,498	562,456	3,153	0	8	400	153
4070	205	400	161	0,576	0,426	570,614	3,223	0	392	154	0,364	0,498	562,456	3,14	0	8	400	153
4090	206	400	157	0,576	0,426	571,642	3,146	0	393	150	0,364	0,498	564,335	3,156	0	8	400	153
4110	207	387	152	0,576	0,426	571,642	3,14	0	408	160	0,364	0,498	564,335	3,29	0	8	400	153
4130	208	403	145	0,576	0,426	571,642	3,089	0	404	150	0,364	0,498	564,335	3,395	0	8	400	153
4150	209	385	156	0,576	0,426	571,642	3,266	0	410	158	0,364	0,498	564,335	3,136	0	8	400	153
4170	210	396	151	0,575	0,426	571,642	3,226	0	416	145	0,363	0,498	564,335	3,055	0	8	400	153
4190	211	400	150	0,575	0,426	571,421	3,25	0	416	147	0,363	0,499	563,366	3,018	0	8	400	153
4210	212	385	160	0,574	0,426	571,421	3,09	0	403	148	0,363	0,499	563,366	2,951	0	8	400	153
4230	213	378	154	0,574	0,426	571,421	3,421	0	381	150	0,362	0,499	563,366	3,1	0	8	400	153
4249	214	394	162	0,574	0,426	571,421	3,336	0	412	153	0,362	0,499	563,366	3,202	0	8	400	153
4269	215	409	143	0,574	0,427	571,421	3,006	0	410	158	0,362	0,499	563,366	3,272	0	8	400	153
4289	216	411	140	0,574	0,426	572,201	3,147	0	408	164	0,362	0,499	561,4	3,331	0	8	400	153
4309	217	398	157	0,574	0,427	572,201	3,225	0	409	160	0,362	0,499	561,4	3,11	0	8	400	153
4329	218	354	293	0,573	0,429	572,201	2,927	0	350	263	0,363	0,501	561,4	3,015	0
4349	219	361	382	0,573	0,43	572,201	3,233	0	403	388	0,363	0,502	561,4	3,533	0
4369	220	377	354	0,573	0,43	572,201	3,128	0	391	374	0,363	0,502	561,4	3,546	0
4389	221	349	317	0,574	0,431	580,589	3,091	0	377	351	0,362	0,502	570,92	3,616	0
4409	222	342	392	0,574	0,431	580,589	3,872	0	363	289	0,362	0,502	570,92	3,016	0
4429	223	385	362	0,574	0,431	580,589	3,607	0	375	357	0,362	0,502	570,92	3,226	0
4449	224	378	353	0,574	0,431	580,589	3,331	0	382	291	0,362	0,503	570,92	3,131	0
4469	225	379	391	0,574	0,431	580,589	3,518	0	-800	-600	0,574	0,431	-1	-1	4	9	387	376
4489	226	379	373	0,574	0,431	580,784	3,397	0	-800	-600	0,362	0,503	-1	-1	4	9	387	376
4509	227	375	351	0,574	0,431	580,784	3,467	0	411	383	0,362	0,503	571,677	3,614	0	9	387	376
4529	228	390	317	0,573	0,431	580,784	3,013	0	382	437	0,361	0,503	571,677	3,946	0	9	387	376
4549	229	369	366	0,573	0,431	580,784	3,466	0	421	355	0,361	0,503	571,677	3,851	0	9	387	376
4568	230	401	372	0,574	0,431	580,784	3,549	0	396	399	0,361	0,503	571,677	3,962	0	9	387	376
4588	231	397	379	0,574	0,431	580,18	3,439	0	390	408	0,362	0,503	570,636	3,929	0	9	387	376
4608	232	333	385	0,574	0,431	580,18	3,971	0	400	381	0,362	0,503	570,636	3,945	0	9	387	376
4628	233	373	393	0,574	0,431	580,18	3,519	0	424	363	0,362	0,503	570,636	3,852	0
4648	234	333	417	0,574	0,431	580,18	3,713	0	405	373	0,362	0,503	570,636	4,075	0
4668	235	366	380	0,574	0,432	580,18	3,723	0	401	409	0,362	0,503	570,636	3,982	0
4688	236	351	389	0,574	0,432	581,046	3,739	0	409	405	0,362	0,503	570,67	3,995	0
4708	237	485	444	0,572	0,433	581,046	3,743	0	545	433	0,36	0,504	570,67	3,716	0
4728	238	-800	-600	0,358	0,505	-1	-1	4	589	434	0,358	0,505	570,67	3,333	0
4748	239	641	394	0,57	0,433	581,046	3,069	0	615	434	0,358	0,505	570,67	3,737	0
4768	240	621	379	0,569	0,433	581,046	3,058	0	620	433	0,358	0,505	570,67	3,477	0
4788	241	621	379	0,569	0,433	581,08	3,058	0	621	438	0,358	0,506	566,023	3,63	0
4808	242	607	458	0,569	0,433	581,08	3,674	0	639	440	0,357	0,506	566,023	3,778	0
4828	243	640	357	0,569	0,434	581,08	2,968	0	564	447	0,357	0,506	566,023	3,612	0
4848	244	-800	-600	-1	-1	-1	-1	4	-800	-600	-1	-1	-1	-1	4
4867	245	563	477	0,569	0,434	581,08	3,926	0	625	443	0,357	0,507	566,023	3,52	0
4887	246	562	448	0,569	0,434	580,475	3,743	0	596	446	0,357	0,507	565,321	3,47	0
4907	247	638	357	0,569	0,434	580,475	2,908	0	605	425	0,357	0,507	565,321	3,569	0
4927	248	603	406	0,57	0,434	580,475	3,457	0	606	454	0,358	0,507	565,321	3,553	0	10	589	427
4947	249	602	392	0,57	0,434	580,475	3,266	0	615	448	0,358	0,507	565,321	3,787	0	10	589	427
4967	250	586	389	0,571	0,434	580,475	3,466	0	579	474	0,359	0,506	565,321	3,742	0	10	589	427
4987	251	580	387	0,571	0,434	579,543	3,4	0	580	478	0,359	0,506	566,293	3,703	0	10	589	427
5007	252	581	405	0,571	0,433	579,543	3,272	0	601	430	0,359	0,506	566,293	3,621	0	10	589	427
5027	253	584	412	0,571	0,433	579,543	3,1	0	588	457	0,359	0,505	566,293	3,479	0	10	589	427
5047	254	549	446	0,572	0,435	579,543	3,557	0	579	477	0,36	0,506	566,293	3,49	0
5067	255	353	677	0,575	0,441	579,543	3,759	0	371	662	0,365	0,511	566,293	3,624	0
5087	256	-800	-600	-1	-1	-1	-1	4	-800	-600	-1	-1	-1	-1	4
5107	257	-800	-600	-1	-1	-1	-1	4	-800	-600	-1	-1	-1	-1	4
5127	258	-800	-600	-1	-1	-1	-1	4	-800	-600	-1	-1	-1	-1	4
5147	259	-800	-600	-1	-1	-1	-1	4	-800	-600	-1	-1	-1	-1	4
5166	260	-800	-600	-1	-1	-1	-1	4	-800	-600	-1	-1	-1	-1	4
5186	261	-800	-600	-1	-1	-1	-1	4	-800	-600	-1	-1	-1	-1	4
5206	262	-800	-600	-1	-1	-1	-1	4	-800	-600	-1	-1	-1	-1	4
5226	263	-800	-600	-1	-1	-1	-1	4	-800	-600	-1	-1	-1	-1	4
5246	264	-800	-600	-1	-1	-1	-1	4	-800	-600	-1	-1	-1	-1	4
5266	265	-800	-600	-1	-1	-1	-1	4	-800	-600	-1	-1	-1	-1	4
5286	266	-800	-600	-1	-1	-1	-1	4	-800	-600	-1	-1	-1	-1	4
5306	267	-800	-600	-1	-1	-1	-1	4	-800	-600	-1	-1	-1	-1	4
5326	268	-800	-600	-1	-1	-1	-1	4	-800	-600	-1	-1	-1	-1	4
5346	269	-800	-600	-1	-1	-1	-1	4	-800	-600	-1	-1	-1	-1	4
5366	270	-800	-600	-1	-1	-1	-1	4	-800	-600	-1	-1	-1	-1	4
5386	271	-800	-600	-1	-1	-1	-1	4	-800	-600	-1	-1	-1	-1	4
5406	272	-800	-600	-1	-1	-1	-1	4	-800	-600	-1	-1	-1	-1	4
5426	273	-800	-600	-1	-1	-1	-1	4	-800	-600	-1	-1	-1	-1	4
5446	274	-800	-600	-1	-1	-1	-1	4	-800	-600	-1	-1	-1	-1	4
5466	275	-800	-600	-1	-1	-1	-1	4	-800	-600	-1	-1	-1	-1	4
5485	276	-800	-600	-1	-1	-1	-1	4	-800	-600	-1	-1	-1	-1	4
5505	277	-800	-600	-1	-1	-1	-1	4	-800	-600	-1	-1	-1	-1	4
5525	278	-800	-600	-1	-1	-1	-1	4	-800	-600	-1	-1	-1	-1	4
5545	279	-800	-600	-1	-1	-1	-1	4	-800	-600	-1	-1	-1	-1	4
5565	280	-800	-600	-1	-1	-1	-1	4	-800	-600	-1	-1	-1	-1	4
5585	281	-800	-600	-1	-1	-1	-1	4	-800	-600	-1	-1	-1	-1	4
5605	282	-800	-600	-1	-1	-1	-1	4	-800	-600	-1	-1	-1	-1	4
5625	283	-800	-600	-1	-1	-1	-1	4	-800	-600	-1	-1	-1	-1	4
5645	284	-800	-600	-1	-1	-1	-1	4	-800	-600	-1	-1	-1	-1	4
5665	285	-800	-600	-1	-1	-1	-1	4	-800	-600	-1	-1	-1	-1	4
5685	286	-800	-600	-1	-1	-1	-1	4	-800	-600	-1	-1	-1	-1	4
5705	287	-800	-600	-1	-1	-1	-1	4	-800	-600	-1	-1	-1	-1	4
5725	288	-800	-600	-1	-1	-1	-1	4	-800	-600	-1	-1	-1	-1	4
5745	289	-800	-600	-1	-1	-1	-1	4	-800	-600	-1	-1	-1	-1	4
5764	290	-800	-600	-1	-1	-1	-1	4	-800	-600	-1	-1	-1	-1	4
5784	291	-800	-600	-1	-1	-1	-1	4	-800	-600	-1	-1	-1	-1	4
5804	292	-800	-600	-1	-1	-1	-1	4	-800	-600	-1	-1	-1	-1	4
5824	293	-800	-600	-1	-1	-1	-1	4	-800	-600	-1	-1	-1	-1	4
5844	294	-800	-600	-1	-1	-1	-1	4	-800	-600	-1	-1	-1	-1	4
5865	295	-800	-600	-1	-1	-1	-1	4	-800	-600	-1	-1	-1	-1	4
5884	296	-800	-600	-1	-1	-1	-1	4	-800	-600	-1	-1	-1	-1	4
5904	297	-800	-600	-1	-1	-1	-1	4	-800	-600	-1	-1	-1	-1	4
5924	298	-800	-600	-1	-1	-1	-1	4	-800	-600	-1	-1	-1	-1	4
5944	299	-800	-600	-1	-1	-1	-1	4	-800	-600	-1	-1	-1	-1	4
5964	300	-800	-600	-1	-1	-1	-1	4	-800	-600	-1	-1	-1	-1	4
5984	301	-800	-600	-1	-1	-1	-1	4	-800	-600	-1	-1	-1	-1	4
6004	302	-800	-600	-1	-1	-1	-1	4	-800	-600	-1	-1	-1	-1	4
6025	303	-800	-600	-1	-1	-1	-1	4	-800	-600	-1	-1	-1	-1	4
6044	304	-800	-600	-1	-1	-1	-1	4	-800	-600	-1	-1	-1	-1	4
6064	305	-800	-600	-1	-1	-1	-1	4	-800	-600	-1	-1	-1	-1	4
6083	306	-800	-600	-1	-1	-1	-1	4	-800	-600	-1	-1	-1	-1	4
6104	307	-800	-600	-1	-1	-1	-1	4	-800	-600	-1	-1	-1	-1	4
6123	308	-800	-600	-1	-1	-1	-1	4	-800	-600	-1	-1	-1	-1	4
6144	309	-800	-600	-1	-1	-1	-1	4	-800	-600	-1	-1	-1	-1	4
6163	310	-800	-600	-1	-1	-1	-1	4	-800	-600	-1	-1	-1	-1	4
6184	311	-800	-600	-1	-1	-1	-1	4	-800	-600	-1	-1	-1	-1	4
6203	312	-800	-600	-1	-1	-1	-1	4	-800	-600	-1	-1	-1	-1	4
6225	313	-800	-600	-1	-1	-1	-1	4	-800	-600	-1	-1	-1	-1	4
6243	314	-800	-600	-1	-1	-1	-1	4	-800	-600	-1	-1	-1	-1	4
6264	315	-800	-600	-1	-1	-1	-1	4	-800	-600	-1	-1	-1	-1	4
6283	316	-800	-600	-1	-1	-1	-1	4	-800	-600	-1	-1	-1	-1	4
6304	317	-800	-600	-1	-1	-1	-1	4	-800	-600	-1	-1	-1	-1	4
6323	318	-800	-600	-1	-1	-1	-1	4	-800	-600	-1	-1	-1	-1	4
6345	319	-800	-600	-1	-1	-1	-1	4	-800	-600	-1	-1	-1	-1	4
6362	320	-800	-600	-1	-1	-1	-1	4	-800	-600	-1	-1	-1	-1	4
6384	321	-800	-600	-1	-1	-1	-1	4	-800	-600	-1	-1	-1	-1	4
6402	322	-800	-600	-1	-1	-1	-1	4	-800	-600	-1	-1	-1	-1	4
6424	323	-800	-600	-1	-1	-1	-1	4	-800	-600	-1	-1	-1	-1	4
6442	324	-800	-600	-1	-1	-1	-1	4	-800	-600	-1	-1	-1	-1	4
6462	325	-800	-600	-1	-1	-1	-1	4	-800	-600	-1	-1	-1	-1	4
6482	326	-800	-600	-1	-1	-1	-1	4	-800	-600	-1	-1	-1	-1	4
6502	327	-800	-600	-1	-1	-1	-1	4	-800	-600	-1	-1	-1	-1	4
6522	328	-800	-600	-1	-1	-1	-1	4	-800	-600	-1	-1	-1	-1	4
6542	329	-800	-600	-1	-1	-1	-1	4	-800	-600	-1	-1	-1	-1	4
6562	330	-800	-600	-1	-1	-1	-1	4	-800	-600	-1	-1	-1	-1	4
6582	331	-800	-600	-1	-1	-1	-1	4	-800	-600	-1	-1	-1	-1	4
6602	332	-800	-600	-1	-1	-1	-1	4	-800	-600	-1	-1	-1	-1	4
6622	333	-800	-600	-1	-1	-1	-1	4	-800	-600	-1	-1	-1	-1	4
6642	334	-800	-600	-1	-1	-1	-1	4	-800	-600	-1	-1	-1	-1	4
6661	335	-800	-600	-1	-1	-1	-1	4	-800	-600	-1	-1	-1	-1	4
6681	336	-800	-600	-1	-1	-1	-1	4	-800	-600	-1	-1	-1	-1	4
6701	337	-800	-600	-1	-1	-1	-1	4	-800	-600	-1	-1	-1	-1	4
6721	338	-800	-600	-1	-1	-1	-1	4	-800	-600	-1	-1	-1	-1	4
6741	339	-800	-600	-1	-1	-1	-1	4	-800	-600	-1	-1	-1	-1	4
6761	340	-800	-600	-1	-1	-1	-1	4	-800	-600	-1	-1	-1	-1	4
6781	341	-800	-600	-1	-1	-1	-1	4	-800	-600	-1	-1	-1	-1	4
6801	342	-800	-600	-1	-1	-1	-1	4	-800	-600	-1	-1	-1	-1	4
6821	343	-800	-600	-1	-1	-1	-1	4	-800	-600	-1	-1	-1	-1	4
6841	344	-800	-600	-1	-1	-1	-1	4	-800	-600	-1	-1	-1	-1	4
6861	345	-800	-600	-1	-1	-1	-1	4	-800	-600	-1	-1	-1	-1	4
6881	346	-800	-600	-1	-1	-1	-1	4	-800	-600	-1	-1	-1	-1	4
6901	347	-800	-600	-1	-1	-1	-1	4	-800	-600	-1	-1	-1	-1	4
6921	348	-800	-600	-1	-1	-1	-1	4	-800	-600	-1	-1	-1	-1	4
6940	349	-800	-600	-1	-1	-1	-1	4	-800	-600	-1	-1	-1	-1	4
6960	350	-800	-600	-1	-1	-1	-1	4	-800	-600	-1	-1	-1	-1	4
6980	351	-800	-600	-1	-1	-1	-1	4	-800	-600	-1	-1	-1	-1	4
7000	352	-800	-600	-1	-1	-1	-1	4	-800	-600	-1	-1	-1	-1	4
7020	353	-800	-600	-1	-1	-1	-1	4	-800	-600	-1	-1	-1	-1	4
7040	354	-800	-600	-1	-1	-1	-1	4	-800	-600	-1	-1	-1	-1	4
7060	355	-800	-600	-1	-1	-1	-1	4	-800	-600	-1	-1	-1	-1	4
7080	356	-800	-600	-1	-1	-1	-1	4	-800	-600	-1	-1	-1	-1	4
7100	357	-800	-600	-1	-1	-1	-1	4	-800	-600	-1	-1	-1	-1	4
7120	358	-800	-600	-1	-1	-1	-1	4	-800	-600	-1	-1	-1	-1	4
7140	359	-800	-600	-1	-1	-1	-1	4	-800	-600	-1	-1	-1	-1	4
7160	360	-800	-600	-1	-1	-1	-1	4	-800	-600	-1	-1	-1	-1	4
7180	361	-800	-600	-1	-1	-1	-1	4	-800	-600	-1	-1	-1	-1	4
7200	362	-800	-600	-1	-1	-1	-1	4	-800	-600	-1	-1	-1	-1	4
7220	363	-800	-600	-1	-1	-1	-1	4	-800	-600	-1	-1	-1	-1	4
7240	364	-800	-600	-1	-1	-1	-1	4	-800	-600	-1	-1	-1	-1	4
7259	365	-800	-600	-1	-1	-1	-1	4	-800	-600	-1	-1	-1	-1	4
7280	366	-800	-600	-1	-1	-1	-1	4	-800	-600	-1	-1	-1	-1	4
7299	367	-800	-600	-1	-1	-1	-1	4	-800	-600	-1	-1	-1	-1	4
7319	368	-800	-600	-1	-1	-1	-1	4	-800	-600	-1	-1	-1	-1	4
7339	369	-800	-600	-1	-1	-1	-1	4	-800	-600	-1	-1	-1	-1	4
7359	370	-800	-600	-1	-1	-1	-1	4	-800	-600	-1	-1	-1	-1	4
7379	371	-800	-600	-1	-1	-1	-1	4	-800	-600	-1	-1	-1	-1	4
7399	372	-800	-600	-1	-1	-1	-1	4	-800	-600	-1	-1	-1	-1	4
7419	373	-800	-600	-1	-1	-1	-1	4	-800	-600	-1	-1	-1	-1	4
7439	374	-800	-600	-1	-1	-1	-1	4	-800	-600	-1	-1	-1	-1	4
7459	375	-800	-600	-1	-1	-1	-1	4	-800	-600	-1	-1	-1	-1	4
7479	376	-800	-600	-1	-1	-1	-1	4	-800	-600	-1	-1	-1	-1	4
7499	377	-800	-600	-1	-1	-1	-1	4	-800	-600	-1	-1	-1	-1	4
7519	378	-800	-600	-1	-1	-1	-1	4	-800	-600	-1	-1	-1	-1	4
7538	379	-800	-600	-1	-1	-1	-1	4	-800	-600	-1	-1	-1	-1	4
7558	380	-800	-600	0,885	0,474	-1	-1	4	-800	-600	0,673	0,468	-1	-1	4
7578	381	-800	-600	-1	-1	-1	-1	4	-800	-600	-1	-1	-1	-1	4
7598	382	-800	-600	0,877	0,458	-1	-1	4	-800	-600	0,665	0,446	-1	-1	4
7618	383	-800	-600	0,662	0,44	-1	-1	4	265	526	0,662	0,44	531,338	4,214	0
7638	384	317	547	0,867	0,451	551,615	4,087	0	-800	-600	0,867	0,451	-1	-1	4
7658	385	299	543	0,862	0,449	551,615	4,204	0	278	423	0,654	0,434	531,338	3,797	0
7678	386	326	541	0,857	0,449	551,615	3,966	0	-800	-600	0,857	0,449	-1	-1	4
7698	387	318	532	0,851	0,447	565,794	4,063	0	-800	-600	0,644	0,431	-1	-1	4
7718	388	257	436	0,845	0,443	565,794	4,145	0	256	329	0,638	0,427	540,871	3,594	0
7738	389	304	402	0,839	0,439	565,794	3,988	0	258	273	0,633	0,423	540,871	3,564	0
7758	390	297	385	0,834	0,434	565,794	3,881	0	266	334	0,627	0,418	540,871	3,703	0
7778	391	294	278	0,828	0,429	565,794	3,317	0	270	372	0,621	0,413	540,871	3,964	0
7798	392	291	236	0,823	0,425	571,825	3,175	0	269	355	0,616	0,408	548,046	4,066	0
7818	393	255	381	0,819	0,421	571,825	4,24	0	296	356	0,612	0,403	548,046	3,956	0
7838	394	275	384	0,814	0,418	571,825	4,176	0	301	381	0,607	0,4	548,046	4,165	0
7857	395	305	263	0,81	0,416	571,825	3,342	0	249	286	0,603	0,397	548,046	3,61	0
7877	396	292	296	0,806	0,414	571,825	3,158	0	-800	-600	0,806	0,414	-1	-1	4
7897	397	308	256	0,802	0,412	574,531	2,987	0	-800	-600	0,595	0,392	-1	-1	4
7917	398	253	384	0,798	0,409	574,531	3,918	0	266	308	0,592	0,388	560,528	3,845	0
7937	399	-800	-600	0,588	0,385	-1	-1	4	286	305	0,588	0,385	560,528	4,109	0
7957	400	-800	-600	0,585	0,383	-1	-1	4	301	352	0,585	0,383	560,528	4,234	0
7977	401	-800	-600	0,582	0,381	-1	-1	4	299	364	0,582	0,381	560,528	4,091	0
7997	402	-800	-600	0,783	0,402	-1	-1	4	300	365	0,578	0,379	571,48	4,205	0
8017	403	321	319	0,78	0,401	584,721	3,64	0	271	347	0,575	0,378	571,48	4,045	0
8037	404	403	215	0,776	0,4	584,721	4,041	0	324	202	0,571	0,377	571,48	3,744	0
8057	405	-800	-600	0,566	0,378	-1	-1	4	394	194	0,566	0,378	571,48	3,907	0	11	391	206
8077	406	393	247	0,766	0,399	584,721	4,041	0	391	189	0,56	0,379	571,48	3,676	0	11	391	206
8097	407	392	249	0,762	0,4	583,205	4,031	0	393	189	0,554	0,381	567,84	3,685	0	11	391	206
8117	408	381	229	0,757	0,401	583,205	3,937	0	397	190	0,548	0,385	567,84	3,912	0	11	391	206
8136	409	381	201	0,753	0,403	583,205	3,574	0	406	212	0,542	0,388	567,84	4,018	0	11	391	206
8156	410	410	211	0,749	0,404	583,205	3,737	0	418	183	0,538	0,391	567,84	4,141	0	11	391	206
8176	411	409	200	0,747	0,405	583,205	3,873	0	389	223	0,535	0,393	567,84	3,741	0	11	391	206
8196	412	412	204	0,746	0,406	583,515	3,729	0	396	214	0,534	0,394	569,6	3,821	0	11	391	206
8216	413	401	227	0,746	0,407	583,515	3,999	0	371	179	0,534	0,395	569,6	3,829	0	11	391	206
8236	414	385	225	0,747	0,408	583,515	3,892	0	372	203	0,535	0,396	569,6	3,718	0	11	391	206
8256	415	404	235	0,749	0,41	583,515	3,556	0	395	186	0,536	0,397	569,6	3,783	0	11	391	206
8276	416	399	195	0,75	0,413	583,515	3,556	0	375	193	0,538	0,399	569,6	3,63	0	11	391	206
8296	417	394	194	0,752	0,415	583,372	3,555	0	381	202	0,54	0,401	569,461	3,621	0	11	391	206
8316	418	378	224	0,753	0,416	583,372	3,547	0	367	195	0,541	0,402	569,461	3,681	0	11	391	206
8336	419	385	209	0,755	0,418	583,372	3,536	0	382	176	0,543	0,403	569,461	3,837	0	11	391	206
8356	420	268	328	0,757	0,42	583,372	3,888	0	259	260	0,547	0,405	569,461	3,617	0
8376	421	244	345	0,76	0,422	583,372	3,613	0	223	300	0,549	0,406	569,461	3,529	0
8396	422	224	364	0,761	0,424	581,858	3,692	0	184	315	0,551	0,407	574,305	3,568	0
8416	423	229	332	0,763	0,426	581,858	3,685	0	231	281	0,553	0,408	574,305	3,664	0
8436	424	218	353	0,765	0,428	581,858	3,707	0	-800	-600	0,765	0,428	-1	-1	4	12	223	331
8455	425	214	356	0,766	0,43	581,858	3,626	0	238	302	0,556	0,41	574,305	3,739	0	12	223	331
8475	426	229	376	0,768	0,431	581,858	3,726	0	204	272	0,558	0,41	574,305	3,438	0	12	223	331
8495	427	222	384	0,769	0,432	582,461	3,708	0	204	271	0,56	0,41	574,802	3,441	0	12	223	331
8515	428	209	363	0,771	0,433	582,461	3,751	0	219	310	0,561	0,41	574,802	3,611	0	12	223	331
8535	429	246	388	0,772	0,434	582,461	3,686	0	227	281	0,562	0,41	574,802	3,469	0	12	223	331
8555	430	228	361	0,773	0,435	582,461	3,815	0	235	311	0,564	0,41	574,802	3,66	0	12	223	331
8575	431	228	315	0,774	0,436	582,461	3,441	0	213	288	0,565	0,41	574,802	3,521	0
8595	432	228	317	0,775	0,437	581,46	3,409	0	217	303	0,566	0,411	572,64	3,59	0
8615	433	238	397	0,776	0,438	581,46	3,842	0	142	267	0,567	0,411	572,64	3,263	0
8635	434	155	441	0,777	0,44	581,46	3,896	0	123	350	0,569	0,413	572,64	3,592	0
8655	435	170	427	0,777	0,441	581,46	3,689	0	158	344	0,57	0,413	572,64	3,838	0
8675	436	153	431	0,778	0,442	581,46	3,718	0	129	386	0,57	0,414	572,64	3,646	0
8695	437	157	436	0,779	0,444	580,153	3,738	0	129	394	0,571	0,414	573,991	3,754	0
8714	438	163	429	0,779	0,445	580,153	3,735	0	139	414	0,571	0,415	573,991	3,737	0
8735	439	166	439	0,779	0,446	580,153	3,861	0	138	406	0,572	0,415	573,991	3,636	0
8754	440	154	426	0,78	0,447	580,153	3,525	0	99	273	0,572	0,416	573,991	3,159	0
8774	441	141	445	0,78	0,448	580,153	3,643	0	113	268	0,572	0,416	573,991	2,84	0
8794	442	138	443	0,78	0,448	580,982	3,619	0	98	263	0,572	0,416	573,737	2,594	0
8814	443	152	432	0,78	0,448	580,982	3,841	0	153	286	0,573	0,417	573,737	3,423	0
8834	444	160	444	0,78	0,448	580,982	3,704	0	153	404	0,573	0,417	573,737	3,829	0
8854	445	165	418	0,78	0,448	580,982	3,814	0	124	371	0,573	0,418	573,737	3,648	0
8874	446	150	430	0,78	0,448	580,982	3,808	0	171	407	0,572	0,419	573,737	3,805	0
8894	447	156	432	0,779	0,447	577,714	3,782	0	167	397	0,572	0,419	572,763	3,73	0
8914	448	147	441	0,778	0,447	577,714	3,782	0	137	315	0,57	0,419	572,763	3,653	0
8934	449	121	438	0,777	0,446	577,714	3,921	0	129	285	0,569	0,42	572,763	3,546	0
8954	450	136	453	0,775	0,446	577,714	3,756	0	-800	-600	0,775	0,446	-1	-1	4
8974	451	152	447	0,773	0,445	577,714	3,693	0	171	369	0,565	0,42	572,763	3,71	0
8994	452	143	450	0,772	0,445	577,574	3,712	0	171	369	0,564	0,42	572,895	3,711	0
9014	453	176	440	0,771	0,445	577,574	3,718	0	-800	-600	0,771	0,445	-1	-1	4
9034	454	138	439	0,769	0,445	577,574	3,874	0	98	407	0,561	0,421	572,895	3,818	0
9053	455	181	439	0,768	0,445	577,574	3,573	0	192	274	0,56	0,422	572,895	3,512	0
9073	456	143	449	0,768	0,445	577,574	3,904	0	164	351	0,559	0,422	572,895	3,772	0
9093	457	160	447	0,767	0,445	579,86	3,828	0	144	286	0,558	0,422	572,947	3,655	0
9113	458	190	458	0,766	0,445	579,86	3,996	0	159	378	0,557	0,422	572,947	4,5	0
9133	459	156	434	0,765	0,445	579,86	3,728	0	149	387	0,557	0,422	572,947	4,002	0
9153	460	152	460	0,765	0,444	579,86	4,001	0	-800	-600	0,765	0,444	-1	-1	4
9173	461	138	426	0,764	0,444	579,86	3,989	0	-800	-600	0,764	0,444	-1	-1	4
9193	462	128	429	0,764	0,444	582,675	3,942	0	-800	-600	0,554	0,422	-1	-1	4
9213	463	127	452	0,763	0,444	582,675	4,252	0	189	381	0,554	0,422	572,57	4,372	0
9233	464	162	440	0,763	0,444	582,675	4,207	0	192	426	0,553	0,423	572,57	4,293	0
9253	465	163	436	0,762	0,443	582,675	4,161	0	174	423	0,553	0,423	572,57	3,943	0
9273	466	167	456	0,762	0,443	582,675	4,215	0	194	401	0,552	0,423	572,57	4,027	0
9293	467	170	448	0,76	0,443	584,01	4,212	0	187	423	0,55	0,423	573,847	4,119	0
9313	468	283	394	0,758	0,442	584,01	4,131	0	277	278	0,549	0,423	573,847	4,021	0
9333	469	248	404	0,757	0,442	584,01	4,281	0	281	331	0,548	0,424	573,847	3,864	0
9352	470	267	387	0,756	0,442	584,01	4,138	0	271	288	0,546	0,424	573,847	3,419	0
9372	471	257	379	0,755	0,442	584,01	4,183	0	237	294	0,545	0,424	573,847	3,566	0
9392	472	267	378	0,754	0,441	584,602	4,231	0	234	310	0,543	0,425	575,13	3,72	0
9412	473	263	375	0,753	0,441	584,602	3,812	0	307	317	0,542	0,425	575,13	4,192	0
9432	474	260	379	0,751	0,441	584,602	4,094	0	248	286	0,54	0,426	575,13	3,793	0
9452	475	285	416	0,75	0,44	584,602	4,111	0	253	307	0,539	0,426	575,13	3,699	0	13	264	336
9472	476	251	383	0,748	0,44	584,602	4,349	0	284	289	0,537	0,426	575,13	3,711	0	13	264	336
9492	477	257	399	0,747	0,44	582,237	4,423	0	252	297	0,536	0,427	574,166	3,717	0	13	264	336
9512	478	239	366	0,746	0,44	582,237	3,942	0	307	302	0,534	0,427	574,166	4,25	0	13	264	336
9532	479	216	364	0,745	0,439	582,237	4,174	0	309	312	0,533	0,427	574,166	4,106	0	13	264	336
9552	480	252	392	0,744	0,439	582,237	4,083	0	275	277	0,532	0,427	574,166	3,733	0	13	264	336
9572	481	266	381	0,743	0,439	582,237	4,041	0	271	280	0,531	0,428	574,166	3,916	0	13	264	336
9592	482	266	388	0,742	0,438	582,962	4,147	0	264	285	0,53	0,428	573,756	3,726	0	13	264	336
9612	483	273	392	0,742	0,438	582,962	4,262	0	305	362	0,529	0,428	573,756	4,174	0
9631	484	289	379	0,741	0,438	582,962	3,645	0	312	315	0,528	0,428	573,756	4,281	0
9651	485	380	321	0,739	0,438	582,962	3,655	0	414	353	0,527	0,428	573,756	4,384	0
9671	486	360	363	0,738	0,438	582,962	3,631	0	368	348	0,526	0,429	573,756	4,184	0
9691	487	336	335	0,738	0,438	586,642	3,651	0	402	334	0,525	0,429	572,376	4,254	0
9711	488	324	384	0,737	0,438	586,642	4,155	0	390	347	0,524	0,429	572,376	4,394	0
9731	489	314	397	0,736	0,438	586,642	4,214	0	382	338	0,523	0,429	572,376	4,179	0
9751	490	349	374	0,736	0,438	586,642	3,964	0	412	320	0,523	0,43	572,376	4,457	0
9771	491	328	360	0,735	0,438	586,642	3,93	0	372	370	0,522	0,43	572,376	4,511	0
9791	492	332	361	0,735	0,438	584,912	3,885	0	380	361	0,522	0,43	573,295	4,49	0
9811	493	333	418	0,734	0,438	584,912	4,023	0	356	374	0,521	0,43	573,295	4,015	0
9831	494	345	300	0,734	0,437	584,912	3,575	0	352	339	0,52	0,43	573,295	3,836	0
9851	495	359	348	0,733	0,436	584,912	3,401	0	357	364	0,52	0,43	573,295	4,047	0
9871	496	339	370	0,732	0,436	584,912	3,753	0	370	334	0,518	0,43	573,295	3,741	0
9891	497	349	321	0,731	0,435	583,297	3,745	0	372	340	0,517	0,43	574,237	3,786	0
9911	498	354	277	0,73	0,434	583,297	3,313	0	356	349	0,516	0,429	574,237	4,011	0
9931	499	388	342	0,729	0,434	583,297	3,368	0	391	304	0,515	0,429	574,237	3,99	0
9950	500	349	329	0,728	0,434	583,297	3,486	0	372	331	0,514	0,429	574,237	4,085	0
9970	501	-800	-600	-1	-1	-1	-1	4	-800	-600	-1	-1	-1	-1	4
9990	502	-800	-600	0,727	0,434	-1	-1	4	-800	-600	0,513	0,429	-1	-1	4
10010	503	344	390	0,726	0,435	586,417	4,113	0	401	368	0,513	0,429	572,66	3,875	0
10030	504	370	436	0,726	0,435	586,417	3,849	0	392	415	0,513	0,429	572,66	4,091	0
10050	505	406	335	0,727	0,435	586,417	3,345	0	415	397	0,514	0,428	572,66	4,155	0
10070	506	-800	-600	0,515	0,428	-1	-1	4	377	416	0,515	0,428	572,66	3,852	0
10090	507	-800	-600	0,729	0,434	-1	-1	4	378	409	0,516	0,427	573,757	3,981	0
10110	508	363	480	0,73	0,434	585,374	4,439	0	406	379	0,516	0,427	573,757	4,337	0
10130	509	383	460	0,731	0,434	585,374	4,187	0	423	413	0,517	0,426	573,757	4,421	0
10150	510	351	442	0,731	0,434	585,374	4,315	0	366	412	0,517	0,426	573,757	4,028	0
10170	511	352	427	0,731	0,434	585,374	4,381	0	412	392	0,518	0,426	573,757	3,968	0
10190	512	354	413	0,731	0,434	584,453	4,275	0	405	410	0,518	0,426	573,943	3,909	0
10210	513	377	474	0,731	0,434	584,453	4,31	0	432	391	0,518	0,426	573,943	4,221	0
10229	514	-800	-600	0,518	0,426	-1	-1	4	411	345	0,518	0,426	573,943	4,245	0
10249	515	-800	-600	0,518	0,426	-1	-1	4	417	396	0,518	0,426	573,943	4,366	0
10269	516	380	492	0,732	0,434	584,453	4,389	0	412	374	0,518	0,426	573,943	4,182	0
10289	517	379	490	0,732	0,434	586,595	4,404	0	414	363	0,519	0,426	572,562	4,211	0
10309	518	364	437	0,732	0,435	586,595	4,285	0	393	368	0,519	0,426	572,562	4,044	0
10329	519	362	447	0,732	0,435	586,595	4,184	0	423	380	0,519	0,426	572,562	4,279	0
10349	520	375	442	0,733	0,435	586,595	4,203	0	420	359	0,519	0,427	572,562	4,434	0
10369	521	398	317	0,733	0,435	586,595	3,418	0	428	353	0,52	0,427	572,562	4,203	0
10389	522	404	311	0,733	0,435	585,576	3,295	0	429	350	0,52	0,427	574,642	4,245	0
10409	523	357	395	0,734	0,435	585,576	4,069	0	388	322	0,52	0,427	574,642	3,342	0
10429	524	383	396	0,734	0,436	585,576	3,929	0	413	370	0,521	0,427	574,642	3,987	0
10449	525	391	396	0,734	0,436	585,576	3,615	0	388	329	0,521	0,427	574,642	3,653	0
10469	526	361	321	0,734	0,436	585,576	3,273	0	383	355	0,521	0,427	574,642	3,633	0
10489	527	376	317	0,734	0,436	584,11	3,051	0	389	336	0,521	0,427	574,835	3,615	0
10509	528	357	345	0,735	0,436	584,11	3,728	0	382	278	0,521	0,427	574,835	3,54	0
10529	529	357	324	0,735	0,436	584,11	3,58	0	358	330	0,522	0,427	574,835	3,449	0
10548	530	361	339	0,735	0,436	584,11	3,411	0	401	343	0,522	0,427	574,835	3,867	0
10568	531	348	388	0,735	0,436	584,11	3,714	0	404	354	0,521	0,427	574,835	3,781	0
10588	532	348	383	0,734	0,436	584,92	3,602	0	406	367	0,521	0,427	572,68	3,846	0
10608	533	394	300	0,734	0,437	584,92	3,314	0	410	361	0,521	0,427	572,68	3,809	0
10628	534	368	402	0,734	0,437	584,92	3,541	0	414	355	0,521	0,427	572,68	3,899	0
10648	535	382	349	0,734	0,437	584,92	3,372	0	382	375	0,521	0,427	572,68	3,582	0
10668	536	303	249	0,734	0,436	584,92	3,507	0	299	243	0,522	0,426	572,68	3,546	0
10688	537	286	289	0,734	0,435	579,459	3,409	0	284	239	0,522	0,425	569,747	3,493	0
10708	538	323	235	0,734	0,435	579,459	3,359	0	320	238	0,522	0,426	569,747	3,823	0	14	306	226
10728	539	297	240	0,734	0,435	579,459	3,428	0	307	205	0,522	0,425	569,747	3,546	0	14	306	226
10748	540	303	245	0,735	0,435	579,459	3,436	0	297	204	0,522	0,425	569,747	3,51	0	14	306	226
10768	541	310	242	0,735	0,435	579,459	3,67	0	300	214	0,522	0,425	569,747	3,449	0	14	306	226
10788	542	297	244	0,735	0,435	579,796	3,734	0	303	218	0,522	0,425	569,167	3,401	0	14	306	226
10807	543	288	228	0,735	0,435	579,796	3,375	0	328	230	0,522	0,425	569,167	3,552	0	14	306	226
10827	544	312	226	0,735	0,435	579,796	3,471	0	336	214	0,522	0,425	569,167	3,87	0	14	306	226
10847	545	305	248	0,735	0,435	579,796	3,7	0	289	213	0,522	0,425	569,167	3,489	0	14	306	226
10867	546	311	228	0,735	0,435	579,796	3,339	0	-800	-600	0,735	0,435	-1	-1	4	14	306	226
10887	547	308	229	0,735	0,435	581,643	3,452	0	-800	-600	0,522	0,425	-1	-1	4	14	306	226
10907	548	332	179	0,735	0,435	581,643	3,549	0	333	178	0,522	0,424	572,076	3,403	0
10927	549	335	104	0,734	0,435	581,643	3,497	0	369	99	0,522	0,424	572,076	3,288	0
10947	550	364	112	0,734	0,435	581,643	3,267	0	370	93	0,522	0,424	572,076	3,396	0
10967	551	359	90	0,734	0,435	581,643	3,509	0	378	83	0,521	0,424	572,076	3,459	0
10987	552	355	100	0,734	0,434	575,629	3,402	0	378	92	0,521	0,424	564,45	3,389	0
11007	553	360	128	0,734	0,435	575,629	3,279	0	370	88	0,521	0,424	564,45	3,395	0
11027	554	333	147	0,734	0,435	575,629	3,318	0	347	116	0,521	0,425	564,45	3,27	0	15	361	114
11047	555	371	127	0,734	0,435	575,629	3,097	0	358	121	0,521	0,425	564,45	3,295	0	15	361	114
11067	556	352	112	0,734	0,435	575,629	3,291	0	371	115	0,52	0,425	564,45	3,216	0	15	361	114
11087	557	347	117	0,733	0,435	574,798	3,252	0	362	114	0,52	0,425	565,314	3,21	0	15	361	114
11107	558	357	133	0,733	0,435	574,798	3,336	0	376	106	0,52	0,425	565,314	3,384	0	15	361	114
11127	559	343	118	0,733	0,435	574,798	3,35	0	362	92	0,52	0,425	565,314	3,162	0	15	361	114
11146	560	361	128	0,733	0,435	574,798	3,263	0	349	100	0,52	0,425	565,314	3,24	0	15	361	114
11166	561	358	118	0,733	0,435	574,798	3,311	0	370	107	0,52	0,425	565,314	3,161	0	15	361	114
11186	562	357	121	0,733	0,435	575,375	3,297	0	360	106	0,52	0,425	563,192	3,175	0	15	361	114
11206	563	342	130	0,733	0,436	575,375	3,355	0	387	131	0,52	0,426	563,192	3,546	0	15	361	114
11226	564	360	108	0,733	0,436	575,375	3,164	0	363	117	0,52	0,426	563,192	3,43	0	15	361	114
11246	565	342	116	0,733	0,436	575,375	3,105	0	364	109	0,519	0,426	563,192	3,247	0	15	361	114
11266	566	374	117	0,733	0,436	575,375	3,127	0	372	119	0,519	0,426	563,192	3,351	0	15	361	114
11286	567	373	121	0,733	0,436	574,643	3,09	0	375	112	0,52	0,426	566,089	3,28	0	15	361	114
11306	568	369	111	0,733	0,436	574,643	3,16	0	365	102	0,52	0,426	566,089	3,104	0	15	361	114
11326	569	373	114	0,733	0,436	574,643	3,043	0	361	120	0,52	0,426	566,089	3,552	0	15	361	114
11346	570	351	101	0,733	0,436	574,643	3,063	0	382	103	0,52	0,426	566,089	3,219	0	15	361	114
11366	571	355	132	0,733	0,436	574,643	3,113	0	347	99	0,52	0,426	566,089	3,047	0	15	361	114
11386	572	359	132	0,733	0,437	574,437	3,054	0	348	105	0,52	0,426	565,077	3,178	0	15	361	114
11406	573	320	144	0,734	0,437	574,437	3,44	0	323	107	0,52	0,426	565,077	3,317	0	16	315	131
11425	574	313	125	0,734	0,437	574,437	3,18	0	332	103	0,52	0,426	565,077	3,418	0	16	315	131
11445	575	310	127	0,734	0,437	574,437	3,058	0	325	114	0,521	0,426	565,077	3,412	0	16	315	131
11465	576	317	156	0,734	0,437	574,437	3,255	0	318	118	0,521	0,426	565,077	3,313	0	16	315	131
11485	577	313	148	0,734	0,437	574,35	3,239	0	321	121	0,521	0,426	564,958	3,36	0	16	315	131
11505	578	314	129	0,734	0,437	574,35	3,253	0	308	119	0,521	0,426	564,958	3,289	0	16	315	131
11525	579	303	139	0,734	0,437	574,35	3,35	0	308	119	0,521	0,426	564,958	3,297	0	16	315	131
11545	580	315	140	0,734	0,437	574,35	3,327	0	316	112	0,521	0,426	564,958	3,395	0	16	315	131
11565	581	307	130	0,734	0,437	574,35	3,277	0	318	134	0,521	0,425	564,958	3,515	0	16	315	131
11585	582	313	135	0,734	0,437	574,932	3,325	0	321	135	0,521	0,425	564,308	3,558	0	16	315	131
11605	583	310	150	0,734	0,438	574,932	3,437	0	327	143	0,521	0,426	564,308	3,439	0	16	315	131
11625	584	322	138	0,734	0,438	574,932	3,279	0	315	113	0,521	0,426	564,308	3,532	0	16	315	131
11645	585	311	151	0,735	0,438	574,932	3,592	0	328	121	0,521	0,426	564,308	3,785	0	16	315	131
11665	586	304	146	0,735	0,438	574,932	3,351	0	304	125	0,521	0,426	564,308	3,366	0	16	315	131
11685	587	307	141	0,735	0,438	575,941	3,348	0	305	127	0,521	0,426	565,293	3,475	0	16	315	131
11705	588	313	141	0,735	0,438	575,941	3,337	0	325	117	0,521	0,426	565,293	3,585	0	16	315	131
11724	589	298	137	0,735	0,438	575,941	3,527	0	303	134	0,521	0,426	565,293	3,324	0	16	315	131
11745	590	303	138	0,735	0,438	575,941	3,39	0	340	123	0,521	0,426	565,293	3,835	0	16	315	131
11764	591	309	122	0,734	0,438	575,941	3,327	0	329	114	0,521	0,426	565,293	3,265	0	16	315	131
11785	592	302	120	0,734	0,438	575,129	3,382	0	329	125	0,521	0,426	562,419	3,399	0	16	315	131
11804	593	309	142	0,734	0,438	575,129	3,386	0	330	131	0,521	0,426	562,419	3,514	0	16	315	131
11825	594	307	151	0,733	0,438	575,129	3,41	0	323	138	0,52	0,427	562,419	3,53	0	16	315	131
11844	595	333	160	0,733	0,438	575,129	3,351	0	335	152	0,519	0,427	562,419	3,472	0	16	315	131
11865	596	514	381	0,729	0,441	575,129	3,746	0	499	347	0,517	0,43	562,419	3,756	0
11884	597	544	399	0,727	0,443	585,567	3,839	0	516	364	0,515	0,432	569,642	3,816	0
11905	598	549	353	0,727	0,443	585,567	3,347	0	579	430	0,515	0,433	569,642	3,748	0
11924	599	565	402	0,726	0,443	585,567	3,338	0	573	418	0,513	0,434	569,642	3,458	0
11945	600	585	385	0,725	0,443	585,567	3,059	0	573	448	0,512	0,434	569,642	3,385	0
11964	601	-800	-600	0,51	0,435	-1	-1	4	560	411	0,51	0,435	569,642	3,429	0
11985	602	-800	-600	0,723	0,443	-1	-1	4	555	420	0,509	0,436	568,399	3,388	0
12004	603	566	398	0,721	0,442	584,613	3,301	0	564	470	0,507	0,436	568,399	3,486	0
12025	604	574	370	0,72	0,442	584,613	3,109	0	561	431	0,505	0,436	568,399	3,489	0
12043	605	577	369	0,719	0,441	584,613	3,31	0	551	462	0,504	0,437	568,399	3,598	0
12066	606	586	365	0,718	0,441	584,613	3,355	0	568	438	0,503	0,437	568,399	3,511	0
12083	607	592	361	0,716	0,44	586,5	3,324	0	567	448	0,502	0,437	571,465	3,56	0
12105	608	587	360	0,715	0,44	586,5	3,295	0	556	398	0,501	0,437	571,465	3,628	0
12123	609	613	349	0,715	0,439	586,5	3,253	0	551	399	0,5	0,437	571,465	3,531	0
12145	610	526	384	0,714	0,439	586,5	3,761	0	552	423	0,5	0,437	571,465	3,581	0
12163	611	589	349	0,714	0,439	586,5	3,336	0	574	373	0,499	0,438	571,465	3,449	0
12185	612	580	361	0,713	0,438	584,33	3,433	0	574	376	0,499	0,438	571,601	3,44	0
12203	613	-800	-600	-1	-1	-1	-1	4	-800	-600	-1	-1	-1	-1	4
12225	614	575	403	0,712	0,438	584,33	3,349	0	575	382	0,498	0,439	571,601	3,61	0
12243	615	560	393	0,712	0,438	584,33	3,587	0	602	368	0,497	0,439	571,601	3,648	0
12265	616	578	396	0,711	0,438	584,33	3,338	0	574	392	0,496	0,439	571,601	3,677	0
12283	617	575	400	0,71	0,438	584,021	3,412	0	584	390	0,495	0,439	571,54	3,706	0
12303	618	566	395	0,709	0,437	584,021	3,439	0	556	394	0,494	0,439	571,54	3,662	0
12322	619	553	324	0,708	0,437	584,021	3,1	0	566	374	0,493	0,439	571,54	3,591	0
12342	620	554	343	0,708	0,437	584,021	3,326	0	533	414	0,493	0,439	571,54	3,611	0
12362	621	529	463	0,708	0,437	584,021	3,959	0	582	380	0,493	0,44	571,54	3,656	0
12382	622	520	435	0,708	0,437	586,535	3,906	0	573	396	0,493	0,44	570,754	3,62	0
12402	623	534	278	0,708	0,437	586,535	2,831	0	536	400	0,493	0,44	570,754	3,555	0
12422	624	576	380	0,708	0,437	586,535	3,363	0	573	411	0,493	0,44	570,754	3,824	0
12442	625	484	300	0,709	0,437	586,535	3,65	0	526	317	0,494	0,439	570,754	3,591	0
12462	626	501	299	0,709	0,437	586,535	3,338	0	495	345	0,494	0,44	570,754	3,473	0
12482	627	495	301	0,71	0,437	585,293	3,419	0	497	323	0,494	0,44	570,331	3,54	0
12502	628	504	323	0,71	0,437	585,293	3,199	0	510	360	0,495	0,44	570,331	3,689	0
12522	629	492	318	0,71	0,437	585,293	3,58	0	517	331	0,495	0,439	570,331	3,725	0
12542	630	442	320	0,711	0,437	585,293	3,762	0	498	333	0,495	0,439	570,331	3,632	0
12562	631	455	323	0,711	0,437	585,293	3,563	0	509	331	0,495	0,439	570,331	3,639	0
12582	632	433	320	0,71	0,437	585,727	3,62	0	510	329	0,495	0,439	572,791	3,662	0
12601	633	485	395	0,71	0,437	585,727	3,631	0	505	364	0,495	0,439	572,791	3,802	0
12622	634	466	344	0,71	0,437	585,727	3,33	0	485	327	0,495	0,439	572,791	3,511	0
12641	635	502	302	0,71	0,438	585,727	3,269	0	501	325	0,495	0,439	572,791	3,705	0
12661	636	485	340	0,71	0,438	585,727	3,417	0	514	333	0,495	0,439	572,791	3,684	0
12681	637	483	327	0,711	0,438	584,477	3,419	0	509	336	0,495	0,439	571,791	3,656	0
12701	638	415	309	0,712	0,438	584,477	3,239	0	427	357	0,497	0,439	571,791	3,773	0	17	404	343
12721	639	398	333	0,712	0,438	584,477	3,38	0	404	372	0,497	0,439	571,791	3,602	0	17	404	343
12741	640	384	345	0,712	0,438	584,477	3,433	0	425	348	0,497	0,44	571,791	3,543	0	17	404	343
12761	641	399	300	0,712	0,438	584,477	3,427	0	402	372	0,497	0,44	571,791	3,739	0	17	404	343
12781	642	395	314	0,712	0,438	585,055	3,425	0	408	364	0,497	0,44	571,401	3,634	0	17	404	343
12801	643	408	334	0,712	0,438	585,055	3,361	0	423	338	0,497	0,439	571,401	3,639	0	17	404	343
12821	644	408	332	0,713	0,438	585,055	3,248	0	403	364	0,497	0,439	571,401	3,631	0	17	404	343
12841	645	400	307	0,712	0,438	585,055	3,444	0	-800	-600	0,712	0,438	-1	-1	4
12861	646	414	329	0,712	0,438	585,055	3,361	0	398	354	0,497	0,439	571,401	3,455	0
12881	647	411	323	0,712	0,438	584,152	3,349	0	399	352	0,497	0,439	573,132	3,465	0
12901	648	402	319	0,711	0,438	584,152	3,465	0	416	360	0,496	0,439	573,132	3,896	0
12920	649	413	288	0,711	0,438	584,152	3,295	0	413	324	0,496	0,439	573,132	3,69	0
12940	650	397	333	0,711	0,438	584,152	3,372	0	442	328	0,496	0,44	573,132	3,808	0
12960	651	380	330	0,712	0,438	584,152	3,444	0	394	312	0,496	0,44	573,132	3,447	0
12980	652	380	328	0,712	0,438	583,318	3,371	0	398	311	0,497	0,44	572,317	3,401	0
13000	653	380	361	0,712	0,438	583,318	3,335	0	407	351	0,497	0,439	572,317	3,68	0
13020	654	399	343	0,712	0,438	583,318	3,418	0	414	316	0,497	0,439	572,317	3,509	0
13040	655	404	314	0,712	0,438	583,318	3,265	0	427	321	0,497	0,44	572,317	3,551	0
13060	656	403	341	0,712	0,438	583,318	3,274	0	421	296	0,497	0,439	572,317	3,368	0
13080	657	401	331	0,712	0,438	583,232	3,282	0	428	289	0,497	0,439	573,738	3,343	0
13100	658	409	362	0,712	0,439	583,232	3,542	0	397	394	0,497	0,439	573,738	3,766	0
13120	659	409	308	0,712	0,439	583,232	3,475	0	440	332	0,497	0,439	573,738	3,856	0
13140	660	406	311	0,713	0,439	583,232	3,335	0	468	313	0,498	0,439	573,738	3,621	0
13160	661	388	330	0,713	0,439	583,232	3,374	0	417	347	0,498	0,439	573,738	3,819	0
13180	662	386	335	0,714	0,439	585,645	3,427	0	447	347	0,498	0,439	572,61	3,802	0
13199	663	423	316	0,714	0,439	585,645	3,171	0	402	403	0,499	0,439	572,61	3,909	0
13219	664	399	351	0,714	0,439	585,645	3,583	0	436	362	0,499	0,439	572,61	3,993	0
13239	665	407	334	0,715	0,44	585,645	3,528	0	460	347	0,5	0,439	572,61	4,064	0
13259	666	390	330	0,715	0,44	585,645	3,382	0	402	371	0,5	0,439	572,61	3,929	0
13279	667	390	328	0,715	0,44	583,663	3,58	0	423	370	0,5	0,439	572,19	3,988	0
13299	668	392	363	0,716	0,44	583,663	3,635	0	455	362	0,501	0,439	572,19	4,271	0
13319	669	383	307	0,716	0,44	583,663	3,722	0	438	362	0,501	0,439	572,19	4,081	0
13340	670	333	411	0,716	0,441	583,663	4,091	0	412	354	0,501	0,439	572,19	3,99	0
13359	671	350	403	0,716	0,441	583,663	3,838	0	420	396	0,501	0,439	572,19	4,109	0
13379	672	329	398	0,716	0,441	581,947	3,988	0	430	395	0,501	0,439	574,211	4,101	0
13399	673	353	414	0,715	0,441	581,947	3,966	0	402	367	0,501	0,439	574,211	4,182	0
13419	674	366	425	0,716	0,441	581,947	3,992	0	432	393	0,501	0,439	574,211	4,247	0
13439	675	366	374	0,716	0,441	581,947	3,529	0	403	367	0,501	0,439	574,211	3,934	0
13459	676	361	343	0,716	0,441	581,947	3,654	0	404	357	0,501	0,439	574,211	4,084	0
13479	677	361	329	0,716	0,441	582,94	3,532	0	412	363	0,501	0,439	574,124	4,03	0
13499	678	318	406	0,716	0,441	582,94	4,278	0	400	453	0,501	0,439	574,124	4,299	0
13518	679	370	340	0,717	0,441	582,94	3,55	0	354	389	0,501	0,439	574,124	3,924	0
13538	680	352	397	0,717	0,441	582,94	3,989	0	397	387	0,501	0,439	574,124	4,048	0
13558	681	336	400	0,717	0,441	582,94	4,024	0	380	388	0,501	0,439	574,124	4,114	0
13579	682	359	379	0,717	0,441	584,847	4,071	0	366	387	0,502	0,439	574,871	3,947	0
13598	683	368	320	0,717	0,441	584,847	3,363	0	430	379	0,501	0,439	574,871	4,206	0
13618	684	362	375	0,716	0,441	584,847	3,804	0	442	383	0,501	0,439	574,871	4,142	0
13638	685	334	383	0,716	0,441	584,847	3,95	0	393	424	0,501	0,439	574,871	4,155	0
13658	686	345	403	0,716	0,441	584,847	3,962	0	430	395	0,501	0,439	574,871	3,985	0
13678	687	332	416	0,715	0,441	583,648	3,967	0	424	410	0,5	0,439	574,382	3,935	0
13698	688	371	398	0,715	0,441	583,648	3,736	0	407	363	0,5	0,439	574,382	4,122	0	18	386	365
13718	689	348	388	0,715	0,441	583,648	3,898	0	389	355	0,5	0,439	574,382	3,822	0	18	386	365
13738	690	363	347	0,716	0,441	583,648	3,49	0	402	373	0,501	0,439	574,382	3,815	0	18	386	365
13758	691	378	337	0,716	0,441	583,648	3,409	0	419	375	0,501	0,439	574,382	4,002	0	18	386	365
13778	692	372	328	0,716	0,441	583,547	3,327	0	415	378	0,501	0,439	574,307	3,841	0	18	386	365
13797	693	380	341	0,716	0,441	583,547	3,61	0	386	397	0,501	0,439	574,307	3,915	0	18	386	365
13818	694	355	343	0,716	0,441	583,547	3,557	0	408	378	0,501	0,439	574,307	4,125	0	18	386	365
13837	695	362	344	0,716	0,44	583,547	3,646	0	414	371	0,501	0,439	574,307	4,263	0	18	386	365
13857	696	379	402	0,716	0,44	583,547	3,703	0	399	361	0,5	0,439	574,307	3,928	0	18	386	365
13877	697	368	407	0,715	0,44	584,587	3,713	0	413	351	0,5	0,439	575,602	4,078	0	18	386	365
13897	698	340	330	0,715	0,44	584,587	3,373	0	406	379	0,5	0,439	575,602	3,892	0
13917	699	383	332	0,715	0,44	584,587	3,042	0	388	401	0,5	0,439	575,602	3,975	0
13937	700	392	311	0,715	0,44	584,587	3,213	0	389	388	0,5	0,439	575,602	3,754	0
13957	701	350	233	0,715	0,439	584,587	3,157	0	363	209	0,501	0,437	575,602	3,635	0
13977	702	373	233	0,714	0,437	576,079	3,058	0	355	218	0,501	0,436	566,273	3,544	0
13997	703	367	39	0,714	0,437	576,079	3,44	0	375	34	0,501	0,436	566,273	3,418	0	19	366	60
14017	704	355	56	0,715	0,437	576,079	3,335	0	397	35	0,501	0,436	566,273	3,128	0	19	366	60
14037	705	379	49	0,715	0,437	576,079	3,083	0	363	48	0,501	0,436	566,273	3,183	0	19	366	60
14057	706	347	21	0,715	0,437	576,079	3,3	0	374	58	0,501	0,435	566,273	3,388	0	19	366	60
14077	707	351	43	0,716	0,437	568,149	3,162	0	376	72	0,501	0,435	562,053	3,231	0	19	366	60
14097	708	369	46	0,716	0,436	568,149	3,208	0	369	67	0,501	0,435	562,053	3,204	0	19	366	60
14116	709	348	72	0,716	0,436	568,149	3,291	0	377	67	0,501	0,435	562,053	3,279	0	19	366	60
14136	710	364	56	0,715	0,436	568,149	3,238	0	360	50	0,501	0,435	562,053	3,214	0	19	366	60
14156	711	360	65	0,715	0,436	568,149	3,209	0	384	77	0,5	0,434	562,053	3,234	0	19	366	60
14176	712	352	59	0,715	0,436	567,875	3,235	0	381	76	0,5	0,434	560,942	3,252	0	19	366	60
14196	713	352	60	0,715	0,436	567,875	3,364	0	372	73	0,5	0,434	560,942	3,375	0	19	366	60
14216	714	351	55	0,715	0,436	567,875	3,245	0	360	67	0,5	0,433	560,942	3,161	0	19	366	60
14236	715	340	72	0,716	0,435	567,875	3,238	0	385	59	0,501	0,433	560,942	3,073	0	19	366	60
14256	716	358	89	0,716	0,435	567,875	3,248	0	396	67	0,501	0,433	560,942	3,358	0	19	366	60
14276	717	354	79	0,716	0,436	575,049	3,286	0	396	52	0,501	0,433	566,878	3,261	0	19	366	60
14296	718	383	147	0,716	0,436	575,049	3,298	0	405	152	0,501	0,433	566,878	3,304	0	20	378	158
14316	719	385	157	0,716	0,435	575,049	3,227	0	374	153	0,502	0,432	566,878	3,252	0	20	378	158
14336	720	386	156	0,717	0,435	575,049	3,132	0	383	145	0,502	0,432	566,878	3,367	0	20	378	158
14356	721	377	149	0,717	0,435	575,049	3,301	0	393	163	0,502	0,431	566,878	3,319	0	20	378	158
14376	722	379	151	0,718	0,434	576,168	3,248	0	380	162	0,503	0,43	567,735	3,328	0	20	378	158
14396	723	371	148	0,718	0,434	576,168	3,258	0	409	152	0,503	0,43	567,735	3,365	0	20	378	158
14416	724	363	174	0,718	0,434	576,168	3,231	0	404	156	0,503	0,429	567,735	3,283	0	20	378	158
14435	725	374	157	0,718	0,433	576,168	3,124	0	358	139	0,503	0,428	567,735	3,303	0	20	378	158
14455	726	374	153	0,719	0,433	576,168	3,259	0	371	153	0,503	0,427	567,735	3,241	0	20	378	158
14475	727	374	161	0,719	0,433	576,37	3,219	0	382	153	0,504	0,426	566,961	3,229	0	20	378	158
14495	728	368	158	0,719	0,432	576,37	3,359	0	390	146	0,504	0,425	566,961	3,244	0	20	378	158
14515	729	365	167	0,72	0,432	576,37	3,349	0	385	148	0,505	0,424	566,961	3,122	0	20	378	158
14535	730	372	155	0,721	0,431	576,37	3,417	0	370	155	0,506	0,423	566,961	3,248	0	20	378	158
14555	731	350	164	0,722	0,431	576,37	3,454	0	409	156	0,507	0,422	566,961	3,592	0	20	378	158
14575	732	348	170	0,723	0,43	573,676	3,458	0	406	160	0,508	0,42	565,711	3,583	0	20	378	158
14595	733	366	166	0,724	0,429	573,676	3,147	0	389	139	0,51	0,419	565,711	3,191	0	20	378	158
14615	734	363	169	0,725	0,429	573,676	3,206	0	394	150	0,51	0,417	565,711	3,35	0	20	378	158
14635	735	359	174	0,726	0,428	573,676	3,317	0	396	147	0,511	0,416	565,711	3,418	0	20	378	158
14655	736	354	163	0,727	0,428	573,676	3,296	0	406	154	0,512	0,415	565,711	3,684	0	20	378	158
14675	737	351	162	0,728	0,427	575,645	3,286	0	410	154	0,513	0,413	566,578	3,827	0	20	378	158
14694	738	382	169	0,728	0,425	575,645	3,254	0	393	153	0,514	0,41	566,578	3,423	0	20	378	158
14714	739	378	158	0,729	0,422	575,645	3,303	0	408	160	0,514	0,405	566,578	3,554	0	20	378	158
14734	740	394	154	0,731	0,417	575,645	3,444	0	382	152	0,516	0,398	566,578	3,302	0	20	378	158
14754	741	377	167	0,734	0,412	575,645	3,339	0	386	142	0,519	0,391	566,578	3,54	0	20	378	158
14774	742	378	162	0,738	0,408	574,751	3,393	0	387	145	0,523	0,384	565,206	3,443	0	20	378	158
14794	743	375	178	0,743	0,406	574,751	3,332	0	397	163	0,528	0,379	565,206	3,22	0	20	378	158
14814	744	383	150	0,748	0,404	574,751	3,536	0	375	150	0,533	0,376	565,206	3,802	0	20	378	158
14834	745	359	166	0,753	0,403	574,751	3,308	0	383	153	0,538	0,373	565,206	3,468	0	20	378	158
14854	746	344	182	0,758	0,403	574,751	3,467	0	387	157	0,543	0,371	565,206	3,628	0	20	378	158
14874	747	343	177	0,762	0,402	571,767	3,351	0	377	155	0,547	0,369	562,492	3,443	0	20	378	158
14894	748	377	172	0,766	0,4	571,767	3,422	0	391	147	0,551	0,366	562,492	3,652	0	20	378	158
14914	749	366	183	0,77	0,398	571,767	3,632	0	383	163	0,553	0,364	562,492	3,399	0	20	378	158
14934	750	369	149	0,773	0,396	571,767	3,298	0	398	155	0,556	0,362	562,492	3,589	0	20	378	158
14954	751	362	153	0,776	0,394	571,767	3,499	0	389	153	0,557	0,361	562,492	3,525	0	20	378	158
14974	752	358	176	0,779	0,393	560,177	3,458	0	391	174	0,559	0,36	553,564	3,383	0	20	378	158
14994	753	277	378	0,782	0,395	560,177	3,308	0	310	307	0,561	0,362	553,564	3,577	0
15013	754	348	465	0,783	0,399	560,177	3,415	0	351	386	0,562	0,367	553,564	3,059	0
15034	755	424	703	0,784	0,407	560,177	3,597	0	365	709	0,562	0,375	553,564	3,609	0
15053	756	-800	-600	-1	-1	-1	-1	4	-800	-600	-1	-1	-1	-1	4
15073	757	-800	-600	-1	-1	-1	-1	4	-800	-600	-1	-1	-1	-1	4
15093	758	-800	-600	-1	-1	-1	-1	4	-800	-600	-1	-1	-1	-1	4
15113	759	-800	-600	-1	-1	-1	-1	4	-800	-600	-1	-1	-1	-1	4
15133	760	-800	-600	-1	-1	-1	-1	4	-800	-600	-1	-1	-1	-1	4
15153	761	-800	-600	-1	-1	-1	-1	4	-800	-600	-1	-1	-1	-1	4
15173	762	-800	-600	-1	-1	-1	-1	4	-800	-600	-1	-1	-1	-1	4
15193	763	-800	-600	-1	-1	-1	-1	4	-800	-600	-1	-1	-1	-1	4
15213	764	-800	-600	-1	-1	-1	-1	4	-800	-600	-1	-1	-1	-1	4
15233	765	-800	-600	-1	-1	-1	-1	4	-800	-600	-1	-1	-1	-1	4
15253	766	-800	-600	-1	-1	-1	-1	4	-800	-600	-1	-1	-1	-1	4
15273	767	-800	-600	-1	-1	-1	-1	4	-800	-600	-1	-1	-1	-1	4
15293	768	-800	-600	-1	-1	-1	-1	4	-800	-600	-1	-1	-1	-1	4
15312	769	-800	-600	-1	-1	-1	-1	4	-800	-600	-1	-1	-1	-1	4
15332	770	-800	-600	-1	-1	-1	-1	4	-800	-600	-1	-1	-1	-1	4
15352	771	-800	-600	-1	-1	-1	-1	4	-800	-600	-1	-1	-1	-1	4
15372	772	-800	-600	-1	-1	-1	-1	4	-800	-600	-1	-1	-1	-1	4
15392	773	-800	-600	-1	-1	-1	-1	4	-800	-600	-1	-1	-1	-1	4
15412	774	-800	-600	-1	-1	-1	-1	4	-800	-600	-1	-1	-1	-1	4
15432	775	-800	-600	-1	-1	-1	-1	4	-800	-600	-1	-1	-1	-1	4
15452	776	-800	-600	-1	-1	-1	-1	4	-800	-600	-1	-1	-1	-1	4
15472	777	-800	-600	-1	-1	-1	-1	4	-800	-600	-1	-1	-1	-1	4
15492	778	-800	-600	-1	-1	-1	-1	4	-800	-600	-1	-1	-1	-1	4
15512	779	-800	-600	-1	-1	-1	-1	4	-800	-600	-1	-1	-1	-1	4
15532	780	-800	-600	-1	-1	-1	-1	4	-800	-600	-1	-1	-1	-1	4
15552	781	-800	-600	-1	-1	-1	-1	4	-800	-600	-1	-1	-1	-1	4
15572	782	-800	-600	-1	-1	-1	-1	4	-800	-600	-1	-1	-1	-1	4
15592	783	-800	-600	-1	-1	-1	-1	4	-800	-600	-1	-1	-1	-1	4
15611	784	-800	-600	-1	-1	-1	-1	4	-800	-600	-1	-1	-1	-1	4
15631	785	-800	-600	-1	-1	-1	-1	4	-800	-600	-1	-1	-1	-1	4
15651	786	-800	-600	-1	-1	-1	-1	4	-800	-600	-1	-1	-1	-1	4
15671	787	-800	-600	-1	-1	-1	-1	4	-800	-600	-1	-1	-1	-1	4
15691	788	-800	-600	-1	-1	-1	-1	4	-800	-600	-1	-1	-1	-1	4
15711	789	-800	-600	-1	-1	-1	-1	4	-800	-600	-1	-1	-1	-1	4
15731	790	-800	-600	-1	-1	-1	-1	4	-800	-600	-1	-1	-1	-1	4
15751	791	-800	-600	-1	-1	-1	-1	4	-800	-600	-1	-1	-1	-1	4
15771	792	-800	-600	-1	-1	-1	-1	4	-800	-600	-1	-1	-1	-1	4
15791	793	-800	-600	-1	-1	-1	-1	4	-800	-600	-1	-1	-1	-1	4
15811	794	-800	-600	-1	-1	-1	-1	4	-800	-600	-1	-1	-1	-1	4
15831	795	-800	-600	-1	-1	-1	-1	4	-800	-600	-1	-1	-1	-1	4
15851	796	-800	-600	-1	-1	-1	-1	4	-800	-600	-1	-1	-1	-1	4
15871	797	-800	-600	-1	-1	-1	-1	4	-800	-600	-1	-1	-1	-1	4
15890	798	-800	-600	-1	-1	-1	-1	4	-800	-600	-1	-1	-1	-1	4
15910	799	-800	-600	-1	-1	-1	-1	4	-800	-600	-1	-1	-1	-1	4
15930	800	-800	-600	-1	-1	-1	-1	4	-800	-600	-1	-1	-1	-1	4
15950	801	-800	-600	-1	-1	-1	-1	4	-800	-600	-1	-1	-1	-1	4
15970	802	-800	-600	-1	-1	-1	-1	4	-800	-600	-1	-1	-1	-1	4
15990	803	-800	-600	-1	-1	-1	-1	4	-800	-600	-1	-1	-1	-1	4
16010	804	-800	-600	-1	-1	-1	-1	4	-800	-600	-1	-1	-1	-1	4
16030	805	-800	-600	-1	-1	-1	-1	4	-800	-600	-1	-1	-1	-1	4
16050	806	-800	-600	-1	-1	-1	-1	4	-800	-600	-1	-1	-1	-1	4
16070	807	-800	-600	-1	-1	-1	-1	4	-800	-600	-1	-1	-1	-1	4
16090	808	-800	-600	-1	-1	-1	-1	4	-800	-600	-1	-1	-1	-1	4
16110	809	-800	-600	-1	-1	-1	-1	4	-800	-600	-1	-1	-1	-1	4
16130	810	-800	-600	-1	-1	-1	-1	4	-800	-600	-1	-1	-1	-1	4
16150	811	-800	-600	-1	-1	-1	-1	4	-800	-600	-1	-1	-1	-1	4
16170	812	-800	-600	-1	-1	-1	-1	4	-800	-600	-1	-1	-1	-1	4
16190	813	-800	-600	-1	-1	-1	-1	4	-800	-600	-1	-1	-1	-1	4
16209	814	-800	-600	-1	-1	-1	-1	4	-800	-600	-1	-1	-1	-1	4
16229	815	-800	-600	-1	-1	-1	-1	4	-800	-600	-1	-1	-1	-1	4
16250	816	-800	-600	-1	-1	-1	-1	4	-800	-600	-1	-1	-1	-1	4
16269	817	-800	-600	-1	-1	-1	-1	4	-800	-600	-1	-1	-1	-1	4
16289	818	-800	-600	-1	-1	-1	-1	4	-800	-600	-1	-1	-1	-1	4
16309	819	-800	-600	-1	-1	-1	-1	4	-800	-600	-1	-1	-1	-1	4
16329	820	-800	-600	-1	-1	-1	-1	4	-800	-600	-1	-1	-1	-1	4
16349	821	-800	-600	-1	-1	-1	-1	4	-800	-600	-1	-1	-1	-1	4
16369	822	-800	-600	-1	-1	-1	-1	4	-800	-600	-1	-1	-1	-1	4
16389	823	-800	-600	-1	-1	-1	-1	4	-800	-600	-1	-1	-1	-1	4
16409	824	-800	-600	-1	-1	-1	-1	4	-800	-600	-1	-1	-1	-1	4
16429	825	-800	-600	-1	-1	-1	-1	4	-800	-600	-1	-1	-1	-1	4
16449	826	-800	-600	-1	-1	-1	-1	4	-800	-600	-1	-1	-1	-1	4
16469	827	-800	-600	-1	-1	-1	-1	4	-800	-600	-1	-1	-1	-1	4
16488	828	-800	-600	-1	-1	-1	-1	4	-800	-600	-1	-1	-1	-1	4
16508	829	-800	-600	-1	-1	-1	-1	4	-800	-600	-1	-1	-1	-1	4
16528	830	-800	-600	-1	-1	-1	-1	4	-800	-600	-1	-1	-1	-1	4
16548	831	-800	-600	-1	-1	-1	-1	4	-800	-600	-1	-1	-1	-1	4
16568	832	-800	-600	-1	-1	-1	-1	4	-800	-600	-1	-1	-1	-1	4
16588	833	-800	-600	-1	-1	-1	-1	4	-800	-600	-1	-1	-1	-1	4
16608	834	-800	-600	-1	-1	-1	-1	4	-800	-600	-1	-1	-1	-1	4
16628	835	-800	-600	-1	-1	-1	-1	4	-800	-600	-1	-1	-1	-1	4
16648	836	-800	-600	-1	-1	-1	-1	4	-800	-600	-1	-1	-1	-1	4
16668	837	-800	-600	-1	-1	-1	-1	4	-800	-600	-1	-1	-1	-1	4
16688	838	-800	-600	-1	-1	-1	-1	4	-800	-600	-1	-1	-1	-1	4
16708	839	-800	-600	-1	-1	-1	-1	4	-800	-600	-1	-1	-1	-1	4
16728	840	-800	-600	-1	-1	-1	-1	4	-800	-600	-1	-1	-1	-1	4
16748	841	-800	-600	-1	-1	-1	-1	4	-800	-600	-1	-1	-1	-1	4
16768	842	-800	-600	-1	-1	-1	-1	4	-800	-600	-1	-1	-1	-1	4
16787	843	-800	-600	-1	-1	-1	-1	4	-800	-600	-1	-1	-1	-1	4
16807	844	-800	-600	-1	-1	-1	-1	4	-800	-600	-1	-1	-1	-1	4
16827	845	-800	-600	-1	-1	-1	-1	4	-800	-600	-1	-1	-1	-1	4
16847	846	-800	-600	-1	-1	-1	-1	4	-800	-600	-1	-1	-1	-1	4
16867	847	-800	-600	-1	-1	-1	-1	4	-800	-600	-1	-1	-1	-1	4
16887	848	-800	-600	-1	-1	-1	-1	4	-800	-600	-1	-1	-1	-1	4
16907	849	-800	-600	-1	-1	-1	-1	4	-800	-600	-1	-1	-1	-1	4
16927	850	-800	-600	-1	-1	-1	-1	4	-800	-600	-1	-1	-1	-1	4
16947	851	-800	-600	-1	-1	-1	-1	4	-800	-600	-1	-1	-1	-1	4
16967	852	-800	-600	-1	-1	-1	-1	4	-800	-600	-1	-1	-1	-1	4
16987	853	-800	-600	-1	-1	-1	-1	4	-800	-600	-1	-1	-1	-1	4
17007	854	-800	-600	-1	-1	-1	-1	4	-800	-600	-1	-1	-1	-1	4
17027	855	-800	-600	-1	-1	-1	-1	4	-800	-600	-1	-1	-1	-1	4
17047	856	-800	-600	-1	-1	-1	-1	4	-800	-600	-1	-1	-1	-1	4
17066	857	-800	-600	-1	-1	-1	-1	4	-800	-600	-1	-1	-1	-1	4
17086	858	-800	-600	-1	-1	-1	-1	4	-800	-600	-1	-1	-1	-1	4
17106	859	-800	-600	-1	-1	-1	-1	4	-800	-600	-1	-1	-1	-1	4
17126	860	-800	-600	-1	-1	-1	-1	4	-800	-600	-1	-1	-1	-1	4
17146	861	-800	-600	-1	-1	-1	-1	4	-800	-600	-1	-1	-1	-1	4
17166	862	-800	-600	-1	-1	-1	-1	4	-800	-600	-1	-1	-1	-1	4
17186	863	-800	-600	-1	-1	-1	-1	4	-800	-600	-1	-1	-1	-1	4
17206	864	-800	-600	-1	-1	-1	-1	4	-800	-600	-1	-1	-1	-1	4
17226	865	-800	-600	-1	-1	-1	-1	4	-800	-600	-1	-1	-1	-1	4
17246	866	-800	-600	-1	-1	-1	-1	4	-800	-600	-1	-1	-1	-1	4
17266	867	-800	-600	-1	-1	-1	-1	4	-800	-600	-1	-1	-1	-1	4
17286	868	-800	-600	-1	-1	-1	-1	4	-800	-600	-1	-1	-1	-1	4
17306	869	-800	-600	-1	-1	-1	-1	4	-800	-600	-1	-1	-1	-1	4
17326	870	-800	-600	-1	-1	-1	-1	4	-800	-600	-1	-1	-1	-1	4
17346	871	-800	-600	-1	-1	-1	-1	4	-800	-600	-1	-1	-1	-1	4
17366	872	-800	-600	-1	-1	-1	-1	4	-800	-600	-1	-1	-1	-1	4
17386	873	-800	-600	-1	-1	-1	-1	4	-800	-600	-1	-1	-1	-1	4
17405	874	-800	-600	-1	-1	-1	-1	4	-800	-600	-1	-1	-1	-1	4
17425	875	-800	-600	-1	-1	-1	-1	4	-800	-600	-1	-1	-1	-1	4
17445	876	-800	-600	-1	-1	-1	-1	4	-800	-600	-1	-1	-1	-1	4
17465	877	-800	-600	-1	-1	-1	-1	4	-800	-600	-1	-1	-1	-1	4
17485	878	-800	-600	-1	-1	-1	-1	4	-800	-600	-1	-1	-1	-1	4
17505	879	-800	-600	-1	-1	-1	-1	4	-800	-600	-1	-1	-1	-1	4
17525	880	-800	-600	-1	-1	-1	-1	4	-800	-600	-1	-1	-1	-1	4
17545	881	-800	-600	-1	-1	-1	-1	4	-800	-600	-1	-1	-1	-1	4
17565	882	-800	-600	-1	-1	-1	-1	4	-800	-600	-1	-1	-1	-1	4
17585	883	-800	-600	-1	-1	-1	-1	4	-800	-600	-1	-1	-1	-1	4
17605	884	-800	-600	-1	-1	-1	-1	4	-800	-600	-1	-1	-1	-1	4
17625	885	-800	-600	-1	-1	-1	-1	4	-800	-600	-1	-1	-1	-1	4
17645	886	-800	-600	-1	-1	-1	-1	4	-800	-600	-1	-1	-1	-1	4
17665	887	-800	-600	-1	-1	-1	-1	4	-800	-600	-1	-1	-1	-1	4
17684	888	-800	-600	-1	-1	-1	-1	4	-800	-600	-1	-1	-1	-1	4
17705	889	-800	-600	-1	-1	-1	-1	4	-800	-600	-1	-1	-1	-1	4
17724	890	-800	-600	-1	-1	-1	-1	4	-800	-600	-1	-1	-1	-1	4
17745	891	-800	-600	-1	-1	-1	-1	4	-800	-600	-1	-1	-1	-1	4
17764	892	-800	-600	-1	-1	-1	-1	4	-800	-600	-1	-1	-1	-1	4
17785	893	-800	-600	-1	-1	-1	-1	4	-800	-600	-1	-1	-1	-1	4
17804	894	-800	-600	-1	-1	-1	-1	4	-800	-600	-1	-1	-1	-1	4
17825	895	-800	-600	-1	-1	-1	-1	4	-800	-600	-1	-1	-1	-1	4
17844	896	-800	-600	-1	-1	-1	-1	4	-800	-600	-1	-1	-1	-1	4
17865	897	-800	-600	-1	-1	-1	-1	4	-800	-600	-1	-1	-1	-1	4
17884	898	-800	-600	-1	-1	-1	-1	4	-800	-600	-1	-1	-1	-1	4
17905	899	-800	-600	-1	-1	-1	-1	4	-800	-600	-1	-1	-1	-1	4
17924	900	-800	-600	-1	-1	-1	-1	4	-800	-600	-1	-1	-1	-1	4
17945	901	-800	-600	-1	-1	-1	-1	4	-800	-600	-1	-1	-1	-1	4
17964	902	-800	-600	-1	-1	-1	-1	4	-800	-600	-1	-1	-1	-1	4
17985	903	-800	-600	-1	-1	-1	-1	4	-800	-600	-1	-1	-1	-1	4
18003	904	-800	-600	-1	-1	-1	-1	4	-800	-600	-1	-1	-1	-1	4
18025	905	-800	-600	-1	-1	-1	-1	4	-800	-600	-1	-1	-1	-1	4
18043	906	-800	-600	-1	-1	-1	-1	4	-800	-600	-1	-1	-1	-1	4
18065	907	-800	-600	-1	-1	-1	-1	4	-800	-600	-1	-1	-1	-1	4
18083	908	-800	-600	-1	-1	-1	-1	4	-800	-600	-1	-1	-1	-1	4
18105	909	-800	-600	-1	-1	-1	-1	4	-800	-600	-1	-1	-1	-1	4
18123	910	-800	-600	-1	-1	-1	-1	4	-800	-600	-1	-1	-1	-1	4
18143	911	-800	-600	-1	-1	-1	-1	4	-800	-600	-1	-1	-1	-1	4
18163	912	-800	-600	-1	-1	-1	-1	4	-800	-600	-1	-1	-1	-1	4
18183	913	-800	-600	-1	-1	-1	-1	4	-800	-600	-1	-1	-1	-1	4
18203	914	-800	-600	-1	-1	-1	-1	4	-800	-600	-1	-1	-1	-1	4
18223	915	-800	-600	-1	-1	-1	-1	4	-800	-600	-1	-1	-1	-1	4
18243	916	-800	-600	-1	-1	-1	-1	4	-800	-600	-1	-1	-1	-1	4
18262	917	-800	-600	-1	-1	-1	-1	4	-800	-600	-1	-1	-1	-1	4
18282	918	-800	-600	-1	-1	-1	-1	4	-800	-600	-1	-1	-1	-1	4
18302	919	-800	-600	-1	-1	-1	-1	4	-800	-600	-1	-1	-1	-1	4
18322	920	-800	-600	-1	-1	-1	-1	4	-800	-600	-1	-1	-1	-1	4
18342	921	-800	-600	-1	-1	-1	-1	4	-800	-600	-1	-1	-1	-1	4
18362	922	-800	-600	-1	-1	-1	-1	4	-800	-600	-1	-1	-1	-1	4
18382	923	-800	-600	-1	-1	-1	-1	4	-800	-600	-1	-1	-1	-1	4
18402	924	-800	-600	-1	-1	-1	-1	4	-800	-600	-1	-1	-1	-1	4
18422	925	-800	-600	-1	-1	-1	-1	4	-800	-600	-1	-1	-1	-1	4
18442	926	-800	-600	-1	-1	-1	-1	4	-800	-600	-1	-1	-1	-1	4
18462	927	-800	-600	-1	-1	-1	-1	4	-800	-600	-1	-1	-1	-1	4
18482	928	-800	-600	-1	-1	-1	-1	4	-800	-600	-1	-1	-1	-1	4
18502	929	-800	-600	-1	-1	-1	-1	4	-800	-600	-1	-1	-1	-1	4
18522	930	-800	-600	-1	-1	-1	-1	4	-800	-600	-1	-1	-1	-1	4
18542	931	-800	-600	-1	-1	-1	-1	4	-800	-600	-1	-1	-1	-1	4
18562	932	-800	-600	-1	-1	-1	-1	4	-800	-600	-1	-1	-1	-1	4
18581	933	-800	-600	-1	-1	-1	-1	4	-800	-600	-1	-1	-1	-1	4
18601	934	-800	-600	-1	-1	-1	-1	4	-800	-600	-1	-1	-1	-1	4
18621	935	-800	-600	-1	-1	-1	-1	4	-800	-600	-1	-1	-1	-1	4
18641	936	-800	-600	-1	-1	-1	-1	4	-800	-600	-1	-1	-1	-1	4
18661	937	-800	-600	-1	-1	-1	-1	4	-800	-600	-1	-1	-1	-1	4
18681	938	-800	-600	-1	-1	-1	-1	4	-800	-600	-1	-1	-1	-1	4
18701	939	-800	-600	-1	-1	-1	-1	4	-800	-600	-1	-1	-1	-1	4
18721	940	-800	-600	-1	-1	-1	-1	4	-800	-600	-1	-1	-1	-1	4
18741	941	-800	-600	-1	-1	-1	-1	4	-800	-600	-1	-1	-1	-1	4
18761	942	-800	-600	-1	-1	-1	-1	4	-800	-600	-1	-1	-1	-1	4
18781	943	-800	-600	-1	-1	-1	-1	4	-800	-600	-1	-1	-1	-1	4
18801	944	-800	-600	-1	-1	-1	-1	4	-800	-600	-1	-1	-1	-1	4
18821	945	-800	-600	-1	-1	-1	-1	4	-800	-600	-1	-1	-1	-1	4
18841	946	-800	-600	-1	-1	-1	-1	4	-800	-600	-1	-1	-1	-1	4
18860	947	-800	-600	-1	-1	-1	-1	4	-800	-600	-1	-1	-1	-1	4
18881	948	-800	-600	-1	-1	-1	-1	4	-800	-600	-1	-1	-1	-1	4
18900	949	-800	-600	-1	-1	-1	-1	4	-800	-600	-1	-1	-1	-1	4
18921	950	-800	-600	-1	-1	-1	-1	4	-800	-600	-1	-1	-1	-1	4
18940	951	-800	-600	-1	-1	-1	-1	4	-800	-600	-1	-1	-1	-1	4
18960	952	-800	-600	-1	-1	-1	-1	4	-800	-600	-1	-1	-1	-1	4
18980	953	-800	-600	-1	-1	-1	-1	4	-800	-600	-1	-1	-1	-1	4
19000	954	-800	-600	-1	-1	-1	-1	4	-800	-600	-1	-1	-1	-1	4
19020	955	-800	-600	-1	-1	-1	-1	4	-800	-600	-1	-1	-1	-1	4
19040	956	-800	-600	-1	-1	-1	-1	4	-800	-600	-1	-1	-1	-1	4
19060	957	-800	-600	-1	-1	-1	-1	4	-800	-600	-1	-1	-1	-1	4
19080	958	-800	-600	-1	-1	-1	-1	4	-800	-600	-1	-1	-1	-1	4
19100	959	-800	-600	-1	-1	-1	-1	4	-800	-600	-1	-1	-1	-1	4
19120	960	-800	-600	-1	-1	-1	-1	4	-800	-600	-1	-1	-1	-1	4
19140	961	-800	-600	-1	-1	-1	-1	4	-800	-600	-1	-1	-1	-1	4
19159	962	-800	-600	-1	-1	-1	-1	4	-800	-600	-1	-1	-1	-1	4
19179	963	-800	-600	-1	-1	-1	-1	4	-800	-600	-1	-1	-1	-1	4
19199	964	-800	-600	-1	-1	-1	-1	4	-800	-600	-1	-1	-1	-1	4
19219	965	-800	-600	-1	-1	-1	-1	4	-800	-600	-1	-1	-1	-1	4
19239	966	-800	-600	-1	-1	-1	-1	4	-800	-600	-1	-1	-1	-1	4
19259	967	-800	-600	-1	-1	-1	-1	4	-800	-600	-1	-1	-1	-1	4
19279	968	-800	-600	-1	-1	-1	-1	4	-800	-600	-1	-1	-1	-1	4
19299	969	-800	-600	-1	-1	-1	-1	4	-800	-600	-1	-1	-1	-1	4
19319	970	-800	-600	-1	-1	-1	-1	4	-800	-600	-1	-1	-1	-1	4
19339	971	-800	-600	-1	-1	-1	-1	4	-800	-600	-1	-1	-1	-1	4
19359	972	-800	-600	-1	-1	-1	-1	4	-800	-600	-1	-1	-1	-1	4
19379	973	-800	-600	-1	-1	-1	-1	4	-800	-600	-1	-1	-1	-1	4
19399	974	-800	-600	-1	-1	-1	-1	4	-800	-600	-1	-1	-1	-1	4
19419	975	-800	-600	-1	-1	-1	-1	4	-800	-600	-1	-1	-1	-1	4
19439	976	-800	-600	-1	-1	-1	-1	4	-800	-600	-1	-1	-1	-1	4
19459	977	-800	-600	-1	-1	-1	-1	4	-800	-600	-1	-1	-1	-1	4
19479	978	-800	-600	-1	-1	-1	-1	4	-800	-600	-1	-1	-1	-1	4
19498	979	-800	-600	-1	-1	-1	-1	4	-800	-600	-1	-1	-1	-1	4
19518	980	-800	-600	-1	-1	-1	-1	4	-800	-600	-1	-1	-1	-1	4
19538	981	-800	-600	-1	-1	-1	-1	4	-800	-600	-1	-1	-1	-1	4
19558	982	-800	-600	-1	-1	-1	-1	4	-800	-600	-1	-1	-1	-1	4
19578	983	-800	-600	-1	-1	-1	-1	4	-800	-600	-1	-1	-1	-1	4
19598	984	-800	-600	-1	-1	-1	-1	4	-800	-600	-1	-1	-1	-1	4
19618	985	-800	-600	-1	-1	-1	-1	4	-800	-600	-1	-1	-1	-1	4
19638	986	-800	-600	-1	-1	-1	-1	4	-800	-600	-1	-1	-1	-1	4
19658	987	-800	-600	-1	-1	-1	-1	4	-800	-600	-1	-1	-1	-1	4
19678	988	-800	-600	-1	-1	-1	-1	4	-800	-600	-1	-1	-1	-1	4
19698	989	-800	-600	-1	-1	-1	-1	4	-800	-600	-1	-1	-1	-1	4
19718	990	-800	-600	-1	-1	-1	-1	4	-800	-600	-1	-1	-1	-1	4
19738	991	-800	-600	-1	-1	-1	-1	4	-800	-600	-1	-1	-1	-1	4
19758	992	-800	-600	-1	-1	-1	-1	4	-800	-600	-1	-1	-1	-1	4
19777	993	-800	-600	-1	-1	-1	-1	4	-800	-600	-1	-1	-1	-1	4
19797	994	-800	-600	-1	-1	-1	-1	4	-800	-600	-1	-1	-1	-1	4
19817	995	-800	-600	-1	-1	-1	-1	4	-800	-600	-1	-1	-1	-1	4
19837	996	-800	-600	-1	-1	-1	-1	4	-800	-600	-1	-1	-1	-1	4
19857	997	-800	-600	-1	-1	-1	-1	4	-800	-600	-1	-1	-1	-1	4
19877	998	-800	-600	-1	-1	-1	-1	4	-800	-600	-1	-1	-1	-1	4
19897	999	-800	-600	-1	-1	-1	-1	4	-800	-600	-1	-1	-1	-1	4
19917	1000	-800	-600	-1	-1	-1	-1	4	-800	-600	-1	-1	-1	-1	4
19937	1001	-800	-600	-1	-1	-1	-1	4	-800	-600	-1	-1	-1	-1	4
19957	1002	-800	-600	-1	-1	-1	-1	4	-800	-600	-1	-1	-1	-1	4
19977	1003	-800	-600	-1	-1	-1	-1	4	-800	-600	-1	-1	-1	-1	4
19997	1004	-800	-600	-1	-1	-1	-1	4	-800	-600	-1	-1	-1	-1	4
20017	1005	-800	-600	-1	-1	-1	-1	4	-800	-600	-1	-1	-1	-1	4
20037	1006	-800	-600	-1	-1	-1	-1	4	-800	-600	-1	-1	-1	-1	4
20057	1007	-800	-600	-1	-1	-1	-1	4	-800	-600	-1	-1	-1	-1	4
20077	1008	-800	-600	-1	-1	-1	-1	4	-800	-600	-1	-1	-1	-1	4
20096	1009	-800	-600	-1	-1	-1	-1	4	-800	-600	-1	-1	-1	-1	4
20116	1010	-800	-600	-1	-1	-1	-1	4	-800	-600	-1	-1	-1	-1	4
20136	1011	-800	-600	-1	-1	-1	-1	4	-800	-600	-1	-1	-1	-1	4
20156	1012	-800	-600	-1	-1	-1	-1	4	-800	-600	-1	-1	-1	-1	4
20176	1013	-800	-600	-1	-1	-1	-1	4	-800	-600	-1	-1	-1	-1	4
20196	1014	-800	-600	-1	-1	-1	-1	4	-800	-600	-1	-1	-1	-1	4
20216	1015	-800	-600	-1	-1	-1	-1	4	-800	-600	-1	-1	-1	-1	4
20236	1016	-800	-600	-1	-1	-1	-1	4	-800	-600	-1	-1	-1	-1	4
20256	1017	-800	-600	-1	-1	-1	-1	4	-800	-600	-1	-1	-1	-1	4
20276	1018	-800	-600	-1	-1	-1	-1	4	-800	-600	-1	-1	-1	-1	4
20296	1019	-800	-600	-1	-1	-1	-1	4	-800	-600	-1	-1	-1	-1	4
20316	1020	-800	-600	-1	-1	-1	-1	4	-800	-600	-1	-1	-1	-1	4
20336	1021	-800	-600	-1	-1	-1	-1	4	-800	-600	-1	-1	-1	-1	4
20356	1022	-800	-600	-1	-1	-1	-1	4	-800	-600	-1	-1	-1	-1	4
20376	1023	-800	-600	-1	-1	-1	-1	4	-800	-600	-1	-1	-1	-1	4
20395	1024	-800	-600	-1	-1	-1	-1	4	-800	-600	-1	-1	-1	-1	4
20415	1025	-800	-600	-1	-1	-1	-1	4	-800	-600	-1	-1	-1	-1	4
20435	1026	-800	-600	-1	-1	-1	-1	4	-800	-600	-1	-1	-1	-1	4
20455	1027	-800	-600	-1	-1	-1	-1	4	-800	-600	-1	-1	-1	-1	4
20475	1028	-800	-600	-1	-1	-1	-1	4	-800	-600	-1	-1	-1	-1	4
20495	1029	-800	-600	-1	-1	-1	-1	4	-800	-600	-1	-1	-1	-1	4
20515	1030	-800	-600	-1	-1	-1	-1	4	-800	-600	-1	-1	-1	-1	4
20535	1031	-800	-600	-1	-1	-1	-1	4	-800	-600	-1	-1	-1	-1	4
20555	1032	-800	-600	-1	-1	-1	-1	4	-800	-600	-1	-1	-1	-1	4
20575	1033	-800	-600	-1	-1	-1	-1	4	-800	-600	-1	-1	-1	-1	4
20595	1034	-800	-600	-1	-1	-1	-1	4	-800	-600	-1	-1	-1	-1	4
20615	1035	-800	-600	-1	-1	-1	-1	4	-800	-600	-1	-1	-1	-1	4
20635	1036	-800	-600	-1	-1	-1	-1	4	-800	-600	-1	-1	-1	-1	4
20655	1037	-800	-600	-1	-1	-1	-1	4	-800	-600	-1	-1	-1	-1	4
20674	1038	-800	-600	-1	-1	-1	-1	4	-800	-600	-1	-1	-1	-1	4
20694	1039	-800	-600	-1	-1	-1	-1	4	-800	-600	-1	-1	-1	-1	4
20714	1040	-800	-600	-1	-1	-1	-1	4	-800	-600	-1	-1	-1	-1	4
20734	1041	-800	-600	-1	-1	-1	-1	4	-800	-600	-1	-1	-1	-1	4
20754	1042	-800	-600	-1	-1	-1	-1	4	-800	-600	-1	-1	-1	-1	4
20774	1043	-800	-600	-1	-1	-1	-1	4	-800	-600	-1	-1	-1	-1	4
20794	1044	-800	-600	-1	-1	-1	-1	4	-800	-600	-1	-1	-1	-1	4
20814	1045	-800	-600	-1	-1	-1	-1	4	-800	-600	-1	-1	-1	-1	4
20834	1046	-800	-600	-1	-1	-1	-1	4	-800	-600	-1	-1	-1	-1	4
20854	1047	-800	-600	-1	-1	-1	-1	4	-800	-600	-1	-1	-1	-1	4
20874	1048	-800	-600	-1	-1	-1	-1	4	-800	-600	-1	-1	-1	-1	4
20894	1049	-800	-600	-1	-1	-1	-1	4	-800	-600	-1	-1	-1	-1	4
20914	1050	-800	-600	-1	-1	-1	-1	4	-800	-600	-1	-1	-1	-1	4
20934	1051	-800	-600	-1	-1	-1	-1	4	-800	-600	-1	-1	-1	-1	4
20953	1052	-800	-600	-1	-1	-1	-1	4	-800	-600	-1	-1	-1	-1	4
20973	1053	-800	-600	-1	-1	-1	-1	4	-800	-600	-1	-1	-1	-1	4
20993	1054	-800	-600	-1	-1	-1	-1	4	-800	-600	-1	-1	-1	-1	4
21013	1055	-800	-600	-1	-1	-1	-1	4	-800	-600	-1	-1	-1	-1	4
21033	1056	-800	-600	-1	-1	-1	-1	4	-800	-600	-1	-1	-1	-1	4
21053	1057	-800	-600	-1	-1	-1	-1	4	-800	-600	-1	-1	-1	-1	4
21073	1058	-800	-600	-1	-1	-1	-1	4	-800	-600	-1	-1	-1	-1	4
21093	1059	-800	-600	-1	-1	-1	-1	4	-800	-600	-1	-1	-1	-1	4
21113	1060	-800	-600	-1	-1	-1	-1	4	-800	-600	-1	-1	-1	-1	4
21133	1061	-800	-600	-1	-1	-1	-1	4	-800	-600	-1	-1	-1	-1	4
21153	1062	-800	-600	-1	-1	-1	-1	4	-800	-600	-1	-1	-1	-1	4
21173	1063	-800	-600	-1	-1	-1	-1	4	-800	-600	-1	-1	-1	-1	4
21193	1064	-800	-600	-1	-1	-1	-1	4	-800	-600	-1	-1	-1	-1	4
21213	1065	-800	-600	-1	-1	-1	-1	4	-800	-600	-1	-1	-1	-1	4
21233	1066	-800	-600	-1	-1	-1	-1	4	-800	-600	-1	-1	-1	-1	4
21253	1067	-800	-600	-1	-1	-1	-1	4	-800	-600	-1	-1	-1	-1	4
21272	1068	-800	-600	-1	-1	-1	-1	4	-800	-600	-1	-1	-1	-1	4
21292	1069	-800	-600	-1	-1	-1	-1	4	-800	-600	-1	-1	-1	-1	4
21312	1070	-800	-600	-1	-1	-1	-1	4	-800	-600	-1	-1	-1	-1	4
21332	1071	-800	-600	-1	-1	-1	-1	4	-800	-600	-1	-1	-1	-1	4
21352	1072	-800	-600	-1	-1	-1	-1	4	-800	-600	-1	-1	-1	-1	4
21372	1073	-800	-600	-1	-1	-1	-1	4	-800	-600	-1	-1	-1	-1	4
21392	1074	-800	-600	-1	-1	-1	-1	4	-800	-600	-1	-1	-1	-1	4
21412	1075	-800	-600	-1	-1	-1	-1	4	-800	-600	-1	-1	-1	-1	4
21432	1076	-800	-600	-1	-1	-1	-1	4	-800	-600	-1	-1	-1	-1	4
21452	1077	-800	-600	-1	-1	-1	-1	4	-800	-600	-1	-1	-1	-1	4
21472	1078	-800	-600	-1	-1	-1	-1	4	-800	-600	-1	-1	-1	-1	4
21492	1079	-800	-600	-1	-1	-1	-1	4	-800	-600	-1	-1	-1	-1	4
21512	1080	-800	-600	-1	-1	-1	-1	4	-800	-600	-1	-1	-1	-1	4
21531	1081	-800	-600	-1	-1	-1	-1	4	-800	-600	-1	-1	-1	-1	4
21551	1082	-800	-600	-1	-1	-1	-1	4	-800	-600	-1	-1	-1	-1	4
21571	1083	-800	-600	-1	-1	-1	-1	4	-800	-600	-1	-1	-1	-1	4
21592	1084	-800	-600	-1	-1	-1	-1	4	-800	-600	-1	-1	-1	-1	4
21611	1085	-800	-600	-1	-1	-1	-1	4	-800	-600	-1	-1	-1	-1	4
21631	1086	-800	-600	-1	-1	-1	-1	4	-800	-600	-1	-1	-1	-1	4
21651	1087	-800	-600	-1	-1	-1	-1	4	-800	-600	-1	-1	-1	-1	4
21671	1088	-800	-600	-1	-1	-1	-1	4	-800	-600	-1	-1	-1	-1	4
21691	1089	-800	-600	-1	-1	-1	-1	4	-800	-600	-1	-1	-1	-1	4
21711	1090	-800	-600	-1	-1	-1	-1	4	-800	-600	-1	-1	-1	-1	4
21731	1091	-800	-600	-1	-1	-1	-1	4	-800	-600	-1	-1	-1	-1	4
21751	1092	-800	-600	-1	-1	-1	-1	4	-800	-600	-1	-1	-1	-1	4
21771	1093	-800	-600	-1	-1	-1	-1	4	-800	-600	-1	-1	-1	-1	4
21791	1094	-800	-600	-1	-1	-1	-1	4	-800	-600	-1	-1	-1	-1	4
21811	1095	-800	-600	-1	-1	-1	-1	4	-800	-600	-1	-1	-1	-1	4
21831	1096	-800	-600	-1	-1	-1	-1	4	-800	-600	-1	-1	-1	-1	4
21851	1097	-800	-600	-1	-1	-1	-1	4	-800	-600	-1	-1	-1	-1	4
21870	1098	-800	-600	-1	-1	-1	-1	4	-800	-600	-1	-1	-1	-1	4
21890	1099	-800	-600	-1	-1	-1	-1	4	-800	-600	-1	-1	-1	-1	4
21910	1100	-800	-600	-1	-1	-1	-1	4	-800	-600	-1	-1	-1	-1	4
21930	1101	-800	-600	-1	-1	-1	-1	4	-800	-600	-1	-1	-1	-1	4
21950	1102	-800	-600	-1	-1	-1	-1	4	-800	-600	-1	-1	-1	-1	4
21970	1103	-800	-600	-1	-1	-1	-1	4	-800	-600	-1	-1	-1	-1	4
21990	1104	-800	-600	-1	-1	-1	-1	4	-800	-600	-1	-1	-1	-1	4
22010	1105	-800	-600	-1	-1	-1	-1	4	-800	-600	-1	-1	-1	-1	4
22030	1106	-800	-600	-1	-1	-1	-1	4	-800	-600	-1	-1	-1	-1	4
22050	1107	-800	-600	-1	-1	-1	-1	4	-800	-600	-1	-1	-1	-1	4
22070	1108	-800	-600	-1	-1	-1	-1	4	-800	-600	-1	-1	-1	-1	4
22090	1109	-800	-600	-1	-1	-1	-1	4	-800	-600	-1	-1	-1	-1	4
22110	1110	-800	-600	-1	-1	-1	-1	4	-800	-600	-1	-1	-1	-1	4
22130	1111	-800	-600	-1	-1	-1	-1	4	-800	-600	-1	-1	-1	-1	4
22149	1112	-800	-600	-1	-1	-1	-1	4	-800	-600	-1	-1	-1	-1	4
22169	1113	-800	-600	-1	-1	-1	-1	4	-800	-600	-1	-1	-1	-1	4
22189	1114	-800	-600	-1	-1	-1	-1	4	-800	-600	-1	-1	-1	-1	4
22209	1115	-800	-600	-1	-1	-1	-1	4	-800	-600	-1	-1	-1	-1	4
22229	1116	-800	-600	-1	-1	-1	-1	4	-800	-600	-1	-1	-1	-1	4
22249	1117	-800	-600	-1	-1	-1	-1	4	-800	-600	-1	-1	-1	-1	4
22269	1118	-800	-600	-1	-1	-1	-1	4	-800	-600	-1	-1	-1	-1	4
22289	1119	-800	-600	-1	-1	-1	-1	4	-800	-600	-1	-1	-1	-1	4
22309	1120	-800	-600	-1	-1	-1	-1	4	-800	-600	-1	-1	-1	-1	4
22329	1121	-800	-600	-1	-1	-1	-1	4	-800	-600	-1	-1	-1	-1	4
22349	1122	-800	-600	-1	-1	-1	-1	4	-800	-600	-1	-1	-1	-1	4
22369	1123	-800	-600	-1	-1	-1	-1	4	-800	-600	-1	-1	-1	-1	4
22389	1124	-800	-600	-1	-1	-1	-1	4	-800	-600	-1	-1	-1	-1	4
22409	1125	-800	-600	-1	-1	-1	-1	4	-800	-600	-1	-1	-1	-1	4
22429	1126	-800	-600	-1	-1	-1	-1	4	-800	-600	-1	-1	-1	-1	4
22449	1127	-800	-600	-1	-1	-1	-1	4	-800	-600	-1	-1	-1	-1	4
22468	1128	-800	-600	-1	-1	-1	-1	4	-800	-600	-1	-1	-1	-1	4
22488	1129	-800	-600	-1	-1	-1	-1	4	-800	-600	-1	-1	-1	-1	4
22508	1130	-800	-600	-1	-1	-1	-1	4	-800	-600	-1	-1	-1	-1	4
22528	1131	-800	-600	-1	-1	-1	-1	4	-800	-600	-1	-1	-1	-1	4
22548	1132	-800	-600	-1	-1	-1	-1	4	-800	-600	-1	-1	-1	-1	4
22568	1133	-800	-600	-1	-1	-1	-1	4	-800	-600	-1	-1	-1	-1	4
22588	1134	-800	-600	-1	-1	-1	-1	4	-800	-600	-1	-1	-1	-1	4
22608	1135	-800	-600	-1	-1	-1	-1	4	-800	-600	-1	-1	-1	-1	4
22628	1136	-800	-600	-1	-1	-1	-1	4	-800	-600	-1	-1	-1	-1	4
22648	1137	-800	-600	-1	-1	-1	-1	4	-800	-600	-1	-1	-1	-1	4
22668	1138	-800	-600	-1	-1	-1	-1	4	-800	-600	-1	-1	-1	-1	4
22688	1139	-800	-600	-1	-1	-1	-1	4	-800	-600	-1	-1	-1	-1	4
22708	1140	-800	-600	-1	-1	-1	-1	4	-800	-600	-1	-1	-1	-1	4
22728	1141	-800	-600	-1	-1	-1	-1	4	-800	-600	-1	-1	-1	-1	4
22747	1142	-800	-600	-1	-1	-1	-1	4	-800	-600	-1	-1	-1	-1	4
22767	1143	-800	-600	-1	-1	-1	-1	4	-800	-600	-1	-1	-1	-1	4
22787	1144	-800	-600	-1	-1	-1	-1	4	-800	-600	-1	-1	-1	-1	4
22807	1145	-800	-600	-1	-1	-1	-1	4	-800	-600	-1	-1	-1	-1	4
22827	1146	-800	-600	-1	-1	-1	-1	4	-800	-600	-1	-1	-1	-1	4
22847	1147	-800	-600	-1	-1	-1	-1	4	-800	-600	-1	-1	-1	-1	4
22867	1148	-800	-600	-1	-1	-1	-1	4	-800	-600	-1	-1	-1	-1	4
22887	1149	-800	-600	-1	-1	-1	-1	4	-800	-600	-1	-1	-1	-1	4
22907	1150	-800	-600	-1	-1	-1	-1	4	-800	-600	-1	-1	-1	-1	4
22927	1151	-800	-600	-1	-1	-1	-1	4	-800	-600	-1	-1	-1	-1	4
22947	1152	-800	-600	-1	-1	-1	-1	4	-800	-600	-1	-1	-1	-1	4
22967	1153	-800	-600	-1	-1	-1	-1	4	-800	-600	-1	-1	-1	-1	4
22987	1154	-800	-600	-1	-1	-1	-1	4	-800	-600	-1	-1	-1	-1	4
23007	1155	-800	-600	-1	-1	-1	-1	4	-800	-600	-1	-1	-1	-1	4
23027	1156	-800	-600	-1	-1	-1	-1	4	-800	-600	-1	-1	-1	-1	4
23046	1157	-800	-600	-1	-1	-1	-1	4	-800	-600	-1	-1	-1	-1	4
23066	1158	-800	-600	-1	-1	-1	-1	4	-800	-600	-1	-1	-1	-1	4
23086	1159	-800	-600	-1	-1	-1	-1	4	-800	-600	-1	-1	-1	-1	4
23106	1160	-800	-600	-1	-1	-1	-1	4	-800	-600	-1	-1	-1	-1	4
23126	1161	-800	-600	-1	-1	-1	-1	4	-800	-600	-1	-1	-1	-1	4
23146	1162	-800	-600	-1	-1	-1	-1	4	-800	-600	-1	-1	-1	-1	4
23166	1163	-800	-600	-1	-1	-1	-1	4	-800	-600	-1	-1	-1	-1	4
23186	1164	-800	-600	-1	-1	-1	-1	4	-800	-600	-1	-1	-1	-1	4
23206	1165	-800	-600	-1	-1	-1	-1	4	-800	-600	-1	-1	-1	-1	4
23226	1166	-800	-600	-1	-1	-1	-1	4	-800	-600	-1	-1	-1	-1	4
23246	1167	-800	-600	-1	-1	-1	-1	4	-800	-600	-1	-1	-1	-1	4
23266	1168	-800	-600	-1	-1	-1	-1	4	-800	-600	-1	-1	-1	-1	4
23286	1169	-800	-600	-1	-1	-1	-1	4	-800	-600	-1	-1	-1	-1	4
23306	1170	-800	-600	-1	-1	-1	-1	4	-800	-600	-1	-1	-1	-1	4
23325	1171	-800	-600	-1	-1	-1	-1	4	-800	-600	-1	-1	-1	-1	4
23346	1172	-800	-600	-1	-1	-1	-1	4	-800	-600	-1	-1	-1	-1	4
23365	1173	-800	-600	-1	-1	-1	-1	4	-800	-600	-1	-1	-1	-1	4
23385	1174	-800	-600	-1	-1	-1	-1	4	-800	-600	-1	-1	-1	-1	4
23405	1175	-800	-600	-1	-1	-1	-1	4	-800	-600	-1	-1	-1	-1	4
23425	1176	-800	-600	-1	-1	-1	-1	4	-800	-600	-1	-1	-1	-1	4
23445	1177	-800	-600	-1	-1	-1	-1	4	-800	-600	-1	-1	-1	-1	4
23465	1178	-800	-600	-1	-1	-1	-1	4	-800	-600	-1	-1	-1	-1	4
23485	1179	-800	-600	-1	-1	-1	-1	4	-800	-600	-1	-1	-1	-1	4
23505	1180	-800	-600	-1	-1	-1	-1	4	-800	-600	-1	-1	-1	-1	4
23525	1181	-800	-600	-1	-1	-1	-1	4	-800	-600	-1	-1	-1	-1	4
23546	1182	-800	-600	-1	-1	-1	-1	4	-800	-600	-1	-1	-1	-1	4
23565	1183	-800	-600	-1	-1	-1	-1	4	-800	-600	-1	-1	-1	-1	4
23585	1184	-800	-600	-1	-1	-1	-1	4	-800	-600	-1	-1	-1	-1	4
23605	1185	-800	-600	-1	-1	-1	-1	4	-800	-600	-1	-1	-1	-1	4
23625	1186	-800	-600	-1	-1	-1	-1	4	-800	-600	-1	-1	-1	-1	4
23644	1187	-800	-600	-1	-1	-1	-1	4	-800	-600	-1	-1	-1	-1	4
23665	1188	-800	-600	-1	-1	-1	-1	4	-800	-600	-1	-1	-1	-1	4
23684	1189	-800	-600	-1	-1	-1	-1	4	-800	-600	-1	-1	-1	-1	4
23705	1190	-800	-600	-1	-1	-1	-1	4	-800	-600	-1	-1	-1	-1	4
23724	1191	-800	-600	-1	-1	-1	-1	4	-800	-600	-1	-1	-1	-1	4
23745	1192	-800	-600	-1	-1	-1	-1	4	-800	-600	-1	-1	-1	-1	4
23764	1193	-800	-600	-1	-1	-1	-1	4	-800	-600	-1	-1	-1	-1	4
23785	1194	-800	-600	-1	-1	-1	-1	4	-800	-600	-1	-1	-1	-1	4
23804	1195	-800	-600	-1	-1	-1	-1	4	-800	-600	-1	-1	-1	-1	4
23825	1196	-800	-600	-1	-1	-1	-1	4	-800	-600	-1	-1	-1	-1	4
23844	1197	-800	-600	-1	-1	-1	-1	4	-800	-600	-1	-1	-1	-1	4
23865	1198	-800	-600	-1	-1	-1	-1	4	-800	-600	-1	-1	-1	-1	4
23884	1199	-800	-600	-1	-1	-1	-1	4	-800	-600	-1	-1	-1	-1	4
23905	1200	-800	-600	-1	-1	-1	-1	4	-800	-600	-1	-1	-1	-1	4
23924	1201	-800	-600	-1	-1	-1	-1	4	-800	-600	-1	-1	-1	-1	4
23945	1202	-800	-600	-1	-1	-1	-1	4	-800	-600	-1	-1	-1	-1	4
23963	1203	-800	-600	-1	-1	-1	-1	4	-800	-600	-1	-1	-1	-1	4
23985	1204	-800	-600	-1	-1	-1	-1	4	-800	-600	-1	-1	-1	-1	4
24003	1205	-800	-600	-1	-1	-1	-1	4	-800	-600	-1	-1	-1	-1	4
24023	1206	-800	-600	-1	-1	-1	-1	4	-800	-600	-1	-1	-1	-1	4
24043	1207	-800	-600	-1	-1	-1	-1	4	-800	-600	-1	-1	-1	-1	4
24063	1208	-800	-600	-1	-1	-1	-1	4	-800	-600	-1	-1	-1	-1	4
24083	1209	-800	-600	-1	-1	-1	-1	4	-800	-600	-1	-1	-1	-1	4
24103	1210	-800	-600	-1	-1	-1	-1	4	-800	-600	-1	-1	-1	-1	4
24123	1211	-800	-600	-1	-1	-1	-1	4	-800	-600	-1	-1	-1	-1	4
24143	1212	-800	-600	-1	-1	-1	-1	4	-800	-600	-1	-1	-1	-1	4
24163	1213	-800	-600	-1	-1	-1	-1	4	-800	-600	-1	-1	-1	-1	4
24183	1214	-800	-600	-1	-1	-1	-1	4	-800	-600	-1	-1	-1	-1	4
24203	1215	-800	-600	-1	-1	-1	-1	4	-800	-600	-1	-1	-1	-1	4
24223	1216	-800	-600	-1	-1	-1	-1	4	-800	-600	-1	-1	-1	-1	4
24242	1217	-800	-600	-1	-1	-1	-1	4	-800	-600	-1	-1	-1	-1	4
24263	1218	-800	-600	-1	-1	-1	-1	4	-800	-600	-1	-1	-1	-1	4
24282	1219	-800	-600	-1	-1	-1	-1	4	-800	-600	-1	-1	-1	-1	4
24302	1220	-800	-600	-1	-1	-1	-1	4	-800	-600	-1	-1	-1	-1	4
24322	1221	-800	-600	-1	-1	-1	-1	4	-800	-600	-1	-1	-1	-1	4
24342	1222	-800	-600	-1	-1	-1	-1	4	-800	-600	-1	-1	-1	-1	4
24362	1223	-800	-600	-1	-1	-1	-1	4	-800	-600	-1	-1	-1	-1	4
24382	1224	-800	-600	-1	-1	-1	-1	4	-800	-600	-1	-1	-1	-1	4
24402	1225	-800	-600	-1	-1	-1	-1	4	-800	-600	-1	-1	-1	-1	4
24422	1226	-800	-600	-1	-1	-1	-1	4	-800	-600	-1	-1	-1	-1	4
24442	1227	-800	-600	-1	-1	-1	-1	4	-800	-600	-1	-1	-1	-1	4
24462	1228	-800	-600	-1	-1	-1	-1	4	-800	-600	-1	-1	-1	-1	4
24482	1229	-800	-600	-1	-1	-1	-1	4	-800	-600	-1	-1	-1	-1	4
24502	1230	-800	-600	-1	-1	-1	-1	4	-800	-600	-1	-1	-1	-1	4
24522	1231	-800	-600	0,8	0,497	-1	-1	4	-800	-600	0,8	0,497	-1	-1	4
24542	1232	-800	-600	-1	-1	-1	-1	4	-800	-600	-1	-1	-1	-1	4
24561	1233	480	649	0,581	0,471	558,734	2,88	3	291	659	0,581	0,471	558,734	2,88	1
24581	1234	-800	-600	-1	-1	-1	-1	4	-800	-600	-1	-1	-1	-1	4
24601	1235	-800	-600	-1	-1	-1	-1	4	-800	-600	-1	-1	-1	-1	4
24621	1236	-800	-600	0,806	0,5	-1	-1	4	-800	-600	0,587	0,469	-1	-1	4
24641	1237	446	663	0,807	0,5	571,429	4,221	0	439	597	0,589	0,468	573,698	4,312	0
24661	1238	-800	-600	-1	-1	-1	-1	4	-800	-600	-1	-1	-1	-1	4
24681	1239	462	665	0,812	0,501	571,429	3,823	0	419	587	0,593	0,468	573,698	4,322	0
24701	1240	434	565	0,814	0,502	571,429	2,963	0	390	532	0,594	0,469	573,698	3,26	0
24721	1241	434	564	0,815	0,502	576,556	2,84	0	379	528	0,596	0,468	573,117	3,144	0
24741	1242	456	673	0,817	0,502	576,556	4,032	0	422	600	0,597	0,468	573,117	4,239	0
24761	1243	-800	-600	0,598	0,469	-1	-1	4	387	537	0,598	0,469	573,117	3,202	0
24781	1244	455	669	0,818	0,502	576,556	3,88	0	397	592	0,599	0,468	573,117	3,938	0
24801	1245	-800	-600	0,599	0,469	-1	-1	4	403	542	0,599	0,469	573,117	3,325	0
24821	1246	-800	-600	0,819	0,502	-1	-1	4	407	539	0,599	0,469	573,478	3,613	0
24840	1247	456	669	0,819	0,502	573,528	3,743	0	407	619	0,599	0,469	573,478	3,907	0
24860	1248	-800	-600	-1	-1	-1	-1	4	-800	-600	-1	-1	-1	-1	4
24880	1249	470	668	0,818	0,502	573,528	3,739	0	396	592	0,599	0,468	573,478	3,95	0
24900	1250	-800	-600	0,598	0,469	-1	-1	4	395	541	0,598	0,469	573,478	3,309	0
24920	1251	-800	-600	0,817	0,502	-1	-1	4	391	539	0,598	0,469	573,007	3,255	0
24940	1252	457	660	0,817	0,501	574,842	4,098	0	414	567	0,598	0,468	573,007	3,989	0
24960	1253	348	368	0,816	0,499	574,842	3,76	0	351	292	0,599	0,466	573,007	4,24	0
24980	1254	339	313	0,816	0,498	574,842	3,685	0	345	254	0,599	0,465	573,007	3,924	0	21	331	262
25000	1255	330	278	0,817	0,497	574,842	3,777	0	339	255	0,598	0,465	573,007	3,953	0	21	331	262
25020	1256	322	241	0,817	0,497	576,142	3,766	0	332	260	0,598	0,464	571,083	3,984	0	21	331	262
25040	1257	330	244	0,818	0,496	576,142	3,7	0	329	257	0,599	0,463	571,083	3,936	0	21	331	262
25060	1258	311	264	0,818	0,495	576,142	3,769	0	319	242	0,599	0,462	571,083	3,656	0	21	331	262
25080	1259	322	280	0,818	0,495	576,142	3,628	0	351	212	0,599	0,461	571,083	4,03	0	21	331	262
25100	1260	321	281	0,819	0,495	576,142	3,823	0	320	245	0,599	0,461	571,083	3,799	0	21	331	262
25120	1261	321	283	0,819	0,495	575,919	3,792	0	330	232	0,6	0,461	573,71	3,758	0	21	331	262
25140	1262	339	289	0,819	0,496	575,919	3,553	0	345	262	0,6	0,462	573,71	4,134	0	21	331	262
25159	1263	353	331	0,82	0,496	575,919	3,813	0	344	264	0,6	0,462	573,71	4,065	0	21	331	262
25179	1264	322	332	0,82	0,497	575,919	3,636	0	306	216	0,601	0,462	573,71	3,949	0
25199	1265	313	312	0,82	0,498	575,919	3,769	0	334	288	0,601	0,462	573,71	3,811	0
25219	1266	312	335	0,82	0,498	576,229	3,697	0	323	280	0,601	0,462	572,653	3,714	0
25239	1267	309	296	0,821	0,499	576,229	3,836	0	362	258	0,602	0,463	572,653	4,13	0
25259	1268	312	301	0,821	0,5	576,229	4,014	0	364	259	0,602	0,463	572,653	4,425	0
25279	1269	310	408	0,822	0,502	576,229	3,984	0	299	312	0,603	0,465	572,653	3,86	0
25299	1270	305	423	0,822	0,503	576,229	4,061	0	323	320	0,604	0,465	572,653	3,893	0
25319	1271	305	438	0,823	0,503	577,679	4,077	0	304	325	0,605	0,465	575,25	3,943	0
25339	1272	305	398	0,824	0,504	577,679	3,832	0	336	369	0,605	0,465	575,25	4,138	0
25359	1273	277	420	0,825	0,505	577,679	4,186	0	311	337	0,606	0,465	575,25	4,093	0
25379	1274	317	411	0,825	0,505	577,679	4,163	0	330	362	0,607	0,466	575,25	4,145	0
25399	1275	299	377	0,826	0,505	577,679	3,887	0	311	387	0,607	0,466	575,25	4,178	0
25419	1276	294	382	0,826	0,506	579,251	4,073	0	318	378	0,608	0,466	575,815	4,176	0
25438	1277	291	409	0,826	0,506	579,251	4,216	0	331	352	0,608	0,466	575,815	4,223	0
25458	1278	262	366	0,826	0,506	579,251	4,014	0	324	327	0,608	0,466	575,815	4,194	0
25479	1279	289	379	0,826	0,506	579,251	3,781	0	334	378	0,608	0,466	575,815	3,907	0
25498	1280	301	425	0,826	0,506	579,251	3,949	0	290	377	0,608	0,466	575,815	3,785	0
25518	1281	295	409	0,826	0,506	577,148	3,836	0	286	378	0,608	0,465	574,401	3,654	0
25538	1282	312	419	0,827	0,506	577,148	3,976	0	349	359	0,608	0,465	574,401	4,109	0
25558	1283	293	353	0,827	0,506	577,148	3,854	0	317	356	0,608	0,465	574,401	3,973	0	22	303	373
25578	1284	304	407	0,827	0,505	577,148	3,926	0	305	349	0,609	0,464	574,401	3,848	0	22	303	373
25598	1285	307	387	0,828	0,505	577,148	3,904	0	328	351	0,609	0,464	574,401	3,981	0	22	303	373
25618	1286	298	364	0,828	0,504	577,797	3,886	0	328	351	0,61	0,464	575,889	3,951	0	22	303	373
25638	1287	299	434	0,828	0,504	577,797	3,841	0	278	305	0,61	0,463	575,889	3,658	0	22	303	373
25658	1288	302	418	0,829	0,503	577,797	3,967	0	277	303	0,61	0,463	575,889	3,418	0	22	303	373
25678	1289	288	382	0,829	0,502	577,797	4,098	0	-800	-600	0,829	0,502	-1	-1	4	22	303	373
25698	1290	294	394	0,829	0,502	577,797	3,762	0	290	319	0,611	0,461	575,889	3,626	0	22	303	373
25718	1291	292	405	0,829	0,502	578,55	3,856	0	290	321	0,611	0,461	574,092	3,615	0	22	303	373
25738	1292	278	366	0,829	0,501	578,55	3,94	0	328	399	0,611	0,461	574,092	4,306	0	22	303	373
25757	1293	299	397	0,83	0,501	578,55	4,165	0	305	359	0,611	0,46	574,092	3,914	0	22	303	373
25777	1294	292	412	0,83	0,501	578,55	4,007	0	349	342	0,611	0,46	574,092	4,455	0	22	303	373
25797	1295	300	421	0,83	0,501	578,55	4,077	0	313	361	0,612	0,46	574,092	4,064	0	22	303	373
25817	1296	296	430	0,831	0,501	577,427	3,988	0	331	356	0,612	0,46	574,019	4,294	0	22	303	373
25837	1297	307	399	0,831	0,5	577,427	3,787	0	329	349	0,613	0,46	574,019	4,283	0	22	303	373
25857	1298	305	298	0,832	0,5	577,427	3,405	0	-800	-600	0,832	0,5	-1	-1	4
25877	1299	286	432	0,832	0,5	577,427	4,186	0	-800	-600	0,832	0,5	-1	-1	4
25897	1300	291	390	0,832	0,5	577,427	4,122	0	325	395	0,614	0,459	574,019	4,192	0
25917	1301	284	373	0,832	0,501	577,162	4,057	0	325	395	0,614	0,459	573,974	4,192	0
25937	1302	298	415	0,832	0,501	577,162	4,224	0	328	332	0,613	0,459	573,974	4,36	0
25957	1303	293	398	0,832	0,501	577,162	4,161	0	337	318	0,613	0,459	573,974	4,115	0
25977	1304	277	324	0,831	0,5	577,162	4,085	0	308	255	0,614	0,459	573,974	4,068	0	23	294	289
25997	1305	286	363	0,831	0,5	577,162	4,099	0	310	232	0,613	0,459	573,974	3,936	0	23	294	289
26016	1306	280	331	0,831	0,5	577,275	4,114	0	314	209	0,613	0,459	573,362	3,857	0	23	294	289
26036	1307	298	336	0,831	0,5	577,275	4,186	0	310	243	0,613	0,459	573,362	4,156	0	23	294	289
26056	1308	281	318	0,831	0,5	577,275	4,111	0	317	293	0,613	0,459	573,362	4,184	0	23	294	289
26076	1309	265	297	0,831	0,5	577,275	4,037	0	295	267	0,612	0,459	573,362	4,024	0	23	294	289
26096	1310	291	337	0,831	0,501	577,275	4,185	0	303	242	0,613	0,459	573,362	3,989	0	23	294	289
26116	1311	277	321	0,831	0,501	579,129	4,141	0	300	261	0,613	0,459	573,033	3,953	0	23	294	289
26136	1312	281	288	0,831	0,501	579,129	3,992	0	331	237	0,613	0,459	573,033	4,2	0
26156	1313	306	235	0,831	0,501	579,129	3,479	0	295	259	0,612	0,459	573,033	3,768	0
26176	1314	288	227	0,831	0,501	579,129	3,469	0	306	244	0,612	0,459	573,033	3,956	0
26196	1315	278	273	0,831	0,501	579,129	3,672	0	305	253	0,612	0,459	573,033	3,793	0
26216	1316	286	246	0,831	0,502	576,85	3,719	0	307	246	0,612	0,459	573,349	3,867	0
26236	1317	313	326	0,831	0,502	576,85	3,716	0	323	219	0,612	0,46	573,349	3,757	0
26256	1318	314	234	0,831	0,502	576,85	3,454	0	309	230	0,612	0,46	573,349	4,071	0
26276	1319	304	237	0,831	0,502	576,85	3,558	0	321	316	0,613	0,46	573,349	4,014	0
26296	1320	286	262	0,831	0,502	576,85	3,695	0	329	284	0,613	0,46	573,349	3,859	0
26316	1321	286	274	0,831	0,502	575,622	3,581	0	325	316	0,613	0,46	573,432	4,011	0
26335	1322	293	229	0,831	0,502	575,622	3,377	0	305	238	0,613	0,46	573,432	3,878	0
26355	1323	326	220	0,832	0,502	575,622	3,327	0	315	271	0,613	0,46	573,432	3,917	0
26375	1324	290	272	0,832	0,503	575,622	3,409	0	308	244	0,613	0,46	573,432	3,898	0
26395	1325	289	285	0,832	0,502	575,622	3,706	0	315	226	0,614	0,46	573,432	3,82	0
26415	1326	296	296	0,832	0,502	576,565	3,735	0	311	233	0,614	0,459	575,046	3,84	0
26435	1327	290	361	0,833	0,503	576,565	4,045	0	320	255	0,614	0,459	575,046	4,118	0
26455	1328	291	329	0,833	0,503	576,565	3,981	0	-800	-600	0,833	0,503	-1	-1	4
26475	1329	295	343	0,833	0,503	576,565	3,9	0	326	246	0,615	0,459	575,046	3,925	0
26495	1330	284	334	0,833	0,503	576,565	4,006	0	295	265	0,615	0,459	575,046	3,434	0
26515	1331	287	343	0,833	0,503	575,069	3,977	0	295	263	0,615	0,459	576,378	3,441	0
26535	1332	304	338	0,833	0,503	575,069	4,021	0	347	265	0,615	0,459	576,378	4,086	0
26555	1333	325	390	0,833	0,504	575,069	4,049	0	-800	-600	0,833	0,504	-1	-1	4
26575	1334	311	376	0,833	0,504	575,069	3,761	0	339	282	0,615	0,46	576,378	3,952	0
26595	1335	274	350	0,833	0,504	575,069	4,171	0	286	302	0,615	0,46	576,378	3,863	0
26614	1336	278	371	0,833	0,505	577,174	4,14	0	287	305	0,615	0,46	574,002	3,848	0
26634	1337	294	387	0,833	0,505	577,174	4,072	0	329	318	0,614	0,46	574,002	4,068	0
26654	1338	287	385	0,832	0,505	577,174	4,105	0	300	275	0,614	0,461	574,002	4,026	0
26674	1339	305	368	0,831	0,505	577,174	4,007	0	318	261	0,613	0,461	574,002	3,891	0
26694	1340	325	389	0,831	0,505	577,174	4,065	0	299	318	0,613	0,461	574,002	3,728	0
26714	1341	329	384	0,831	0,505	577,276	4,057	0	305	294	0,613	0,461	573,761	3,644	0
26734	1342	-800	-600	0,612	0,462	-1	-1	4	394	346	0,612	0,462	573,761	3,769	0
26754	1343	408	284	0,829	0,507	577,276	3,414	0	413	338	0,612	0,461	573,761	4,03	0
26774	1344	416	304	0,829	0,507	577,276	3,265	0	405	379	0,611	0,462	573,761	3,921	0
26794	1345	363	384	0,829	0,507	577,276	3,761	0	415	350	0,611	0,462	573,761	3,952	0
26814	1346	352	422	0,828	0,507	579,682	3,842	0	413	355	0,61	0,462	575,426	3,994	0
26834	1347	393	429	0,828	0,508	579,682	3,996	0	416	374	0,61	0,462	575,426	3,843	0
26854	1348	-800	-600	0,609	0,462	-1	-1	4	400	340	0,609	0,462	575,426	4,097	0
26874	1349	394	422	0,828	0,508	579,682	3,975	0	-800	-600	0,828	0,508	-1	-1	4
26894	1350	395	469	0,828	0,508	579,682	4,26	0	415	384	0,61	0,462	575,426	3,9	0
26913	1351	395	470	0,828	0,508	578,451	4,251	0	415	384	0,61	0,462	575,243	3,899	0
26934	1352	405	457	0,829	0,508	578,451	3,948	0	409	346	0,611	0,462	575,243	4,125	0
26953	1353	397	440	0,829	0,509	578,451	4,054	0	417	391	0,611	0,462	575,243	4,154	0
26973	1354	394	407	0,829	0,509	578,451	3,922	0	412	365	0,61	0,462	575,243	4,117	0	24	402	400
26993	1355	410	432	0,828	0,509	578,451	3,906	0	412	353	0,61	0,462	575,243	4,316	0	24	402	400
27013	1356	406	417	0,828	0,509	579,217	3,928	0	410	372	0,61	0,462	572,901	4,321	0	24	402	400
27033	1357	363	441	0,828	0,509	579,217	4,095	0	432	344	0,61	0,462	572,901	4,327	0	24	402	400
27053	1358	392	436	0,828	0,509	579,217	4,041	0	396	391	0,61	0,462	572,901	3,83	0	24	402	400
27073	1359	394	465	0,829	0,509	579,217	4,21	0	421	361	0,61	0,462	572,901	3,939	0	24	402	400
27093	1360	390	433	0,829	0,51	579,217	3,852	0	409	380	0,61	0,462	572,901	3,988	0	24	402	400
27113	1361	390	441	0,828	0,51	579,671	3,85	0	422	366	0,61	0,462	573,586	4,041	0	24	402	400
27133	1362	372	424	0,828	0,51	579,671	3,912	0	411	352	0,61	0,462	573,586	4,126	0	24	402	400
27153	1363	379	442	0,828	0,51	579,671	4,094	0	-800	-600	0,828	0,51	-1	-1	4
27173	1364	372	438	0,828	0,51	579,671	3,958	0	423	351	0,61	0,463	573,586	3,848	0	25	400	397
27193	1365	374	390	0,828	0,51	579,671	3,966	0	412	349	0,61	0,463	573,586	3,96	0	25	400	397
27212	1366	372	396	0,829	0,51	578,086	3,962	0	412	349	0,61	0,463	573,534	3,96	0	25	400	397
27232	1367	395	441	0,829	0,51	578,086	3,813	0	416	354	0,611	0,463	573,534	4,108	0	25	400	397
27252	1368	396	397	0,829	0,51	578,086	3,848	0	409	391	0,611	0,463	573,534	4,092	0	25	400	397
27272	1369	362	439	0,828	0,51	578,086	3,817	0	429	365	0,61	0,463	573,534	3,766	0	25	400	397
27292	1370	399	456	0,828	0,51	578,086	3,956	0	421	396	0,61	0,463	573,534	3,709	0	25	400	397
27312	1371	386	446	0,828	0,51	577,86	3,976	0	423	388	0,61	0,462	573,68	3,653	0	25	400	397
27332	1372	344	381	0,828	0,51	577,86	3,823	0	397	348	0,61	0,462	573,68	4,084	0
27352	1373	365	327	0,828	0,51	577,86	3,546	0	386	324	0,61	0,462	573,68	3,598	0
27372	1374	372	380	0,828	0,51	577,86	3,798	0	356	328	0,61	0,463	573,68	3,515	0
27392	1375	358	394	0,828	0,51	577,86	3,786	0	377	347	0,61	0,463	573,68	3,479	0
27412	1376	372	383	0,828	0,51	576,878	3,768	0	366	337	0,611	0,463	573,049	3,439	0
27432	1377	382	375	0,828	0,511	576,878	3,799	0	388	324	0,61	0,463	573,049	3,601	0
27452	1378	365	395	0,828	0,511	576,878	3,801	0	402	353	0,61	0,463	573,049	3,898	0
27472	1379	395	330	0,828	0,511	576,878	3,305	0	414	323	0,61	0,463	573,049	3,836	0
27492	1380	367	389	0,829	0,511	576,878	3,883	0	412	342	0,611	0,463	573,049	3,744	0
27512	1381	378	365	0,829	0,511	577,254	3,769	0	410	327	0,611	0,463	574,896	3,901	0
27531	1382	370	420	0,829	0,511	577,254	3,792	0	384	349	0,611	0,463	574,896	3,712	0
27551	1383	384	393	0,83	0,511	577,254	3,756	0	415	316	0,612	0,463	574,896	3,846	0	26	388	364
27571	1384	370	406	0,829	0,511	577,254	4,056	0	399	326	0,612	0,463	574,896	3,816	0	26	388	364
27591	1385	357	397	0,829	0,511	577,254	3,814	0	421	339	0,611	0,463	574,896	4,131	0	26	388	364
27611	1386	362	403	0,829	0,511	575,51	3,862	0	419	325	0,611	0,463	573,897	4,218	0	26	388	364
27631	1387	395	443	0,828	0,511	575,51	4,083	0	424	306	0,611	0,463	573,897	3,94	0	26	388	364
27651	1388	372	386	0,829	0,511	575,51	3,569	0	406	323	0,611	0,463	573,897	3,871	0	26	388	364
27671	1389	373	412	0,829	0,511	575,51	3,948	0	405	335	0,611	0,462	573,897	3,991	0	26	388	364
27691	1390	391	365	0,829	0,511	575,51	3,553	0	395	359	0,611	0,462	573,897	4,031	0	26	388	364
27711	1391	381	363	0,829	0,51	579,068	3,696	0	389	373	0,611	0,462	575,113	4,042	0	26	388	364
27731	1392	351	374	0,829	0,51	579,068	3,704	0	418	353	0,611	0,462	575,113	3,855	0	26	388	364
27751	1393	340	379	0,829	0,51	579,068	3,971	0	402	321	0,611	0,462	575,113	4,098	0	26	388	364
27771	1394	378	417	0,828	0,51	579,068	3,735	0	417	344	0,61	0,462	575,113	3,976	0
27791	1395	390	444	0,829	0,511	579,068	4,227	0	397	310	0,61	0,462	575,113	3,834	0
27811	1396	400	463	0,829	0,511	577,377	4,222	0	398	316	0,611	0,462	574,237	3,917	0
27830	1397	340	374	0,829	0,511	577,377	3,882	0	418	339	0,611	0,462	574,237	3,963	0
27850	1398	376	388	0,829	0,511	577,377	3,645	0	420	318	0,611	0,462	574,237	3,687	0
27870	1399	382	416	0,829	0,511	577,377	3,936	0	402	353	0,611	0,462	574,237	3,618	0
27890	1400	371	370	0,829	0,511	577,377	3,863	0	382	308	0,611	0,462	574,237	3,43	0
27910	1401	372	384	0,828	0,511	577,27	3,815	0	374	317	0,611	0,462	573,204	3,315	0
27930	1402	368	410	0,828	0,511	577,27	3,946	0	401	368	0,61	0,462	573,204	3,835	0
27950	1403	411	296	0,828	0,511	577,27	3,105	0	404	338	0,611	0,463	573,204	3,983	0	27	377	354
27970	1404	373	324	0,829	0,511	577,27	3,48	0	397	341	0,611	0,463	573,204	4,053	0	27	377	354
27990	1405	388	344	0,829	0,511	577,27	3,307	0	381	333	0,611	0,463	573,204	4,003	0	27	377	354
28010	1406	406	364	0,829	0,512	577,608	3,502	0	380	332	0,611	0,463	573,444	4,035	0	27	377	354
28030	1407	358	338	0,829	0,512	577,608	3,596	0	394	327	0,611	0,463	573,444	4,03	0	27	377	354
28050	1408	349	366	0,829	0,512	577,608	3,97	0	389	328	0,611	0,463	573,444	3,905	0	27	377	354
28070	1409	362	374	0,829	0,512	577,608	3,694	0	391	351	0,611	0,463	573,444	3,95	0	27	377	354
28090	1410	343	419	0,829	0,512	577,608	3,897	0	391	343	0,611	0,463	573,444	3,823	0	27	377	354
28110	1411	345	443	0,829	0,512	575,913	3,77	0	390	351	0,611	0,463	574,115	3,828	0	27	377	354
28129	1412	455	336	0,828	0,512	575,913	3,473	0	472	351	0,61	0,463	574,115	4,101	0
28150	1413	463	332	0,827	0,512	575,913	3,484	0	494	332	0,61	0,463	574,115	3,801	0
28169	1414	501	388	0,827	0,512	575,913	3,911	0	495	327	0,61	0,463	574,115	3,8	0
28189	1415	463	376	0,827	0,512	575,913	3,58	0	494	337	0,609	0,463	574,115	3,718	0
28209	1416	474	359	0,827	0,512	578,868	3,719	0	495	338	0,609	0,463	573,578	3,687	0
28229	1417	475	373	0,827	0,512	578,868	3,7	0	490	335	0,609	0,463	573,578	3,827	0
28249	1418	483	403	0,827	0,512	578,868	3,739	0	516	340	0,609	0,463	573,578	4,065	0
28269	1419	467	311	0,827	0,512	578,868	3,592	0	506	316	0,609	0,463	573,578	3,871	0
28289	1420	488	411	0,827	0,512	578,868	4,084	0	471	352	0,609	0,463	573,578	3,699	0
28309	1421	484	384	0,827	0,512	577,166	4,087	0	480	347	0,609	0,463	573,553	3,759	0
28329	1422	475	279	0,828	0,512	577,166	3,613	0	493	347	0,61	0,463	573,553	4,085	0
28349	1423	446	312	0,827	0,512	577,166	3,869	0	545	325	0,609	0,463	573,553	4,185	0
28369	1424	460	378	0,827	0,512	577,166	3,887	0	497	331	0,609	0,463	573,553	4,05	0
28389	1425	466	318	0,827	0,512	577,166	3,831	0	527	327	0,609	0,463	573,553	4,099	0
28409	1426	453	341	0,827	0,512	578,985	3,836	0	505	328	0,609	0,463	574,465	4,123	0
28428	1427	464	335	0,827	0,512	578,985	3,764	0	494	346	0,609	0,463	574,465	4,132	0
28448	1428	498	425	0,826	0,513	578,985	3,684	0	533	396	0,609	0,464	574,465	4,043	0
28468	1429	494	404	0,827	0,513	578,985	3,728	0	546	351	0,609	0,464	574,465	4,128	0	28	514	384
28488	1430	479	415	0,827	0,513	578,985	3,825	0	547	358	0,609	0,464	574,465	4,154	0	28	514	384
28508	1431	492	405	0,827	0,513	578,934	3,801	0	548	374	0,609	0,464	574,552	4,133	0	28	514	384
28528	1432	507	379	0,827	0,513	578,934	3,761	0	529	365	0,609	0,464	574,552	3,96	0	28	514	384
28548	1433	504	445	0,827	0,513	578,934	3,889	0	519	354	0,609	0,464	574,552	3,638	0	28	514	384
28568	1434	509	387	0,827	0,513	578,934	3,563	0	516	361	0,609	0,464	574,552	3,743	0	28	514	384
28588	1435	491	454	0,827	0,513	578,934	3,996	0	536	365	0,609	0,464	574,552	3,765	0
28608	1436	489	437	0,827	0,513	579,358	3,926	0	530	362	0,609	0,464	573,877	3,783	0
28628	1437	509	369	0,827	0,513	579,358	3,597	0	552	360	0,609	0,464	573,877	4,1	0
28648	1438	494	338	0,827	0,513	579,358	3,502	0	546	378	0,609	0,464	573,877	4,064	0
28668	1439	487	367	0,827	0,513	579,358	3,607	0	530	353	0,609	0,464	573,877	3,913	0
28688	1440	489	399	0,827	0,513	579,358	3,833	0	511	360	0,609	0,464	573,877	3,749	0
28707	1441	488	394	0,827	0,513	578,024	3,823	0	500	363	0,609	0,464	573,423	3,661	0
28727	1442	497	385	0,826	0,513	578,024	3,526	0	559	362	0,609	0,464	573,423	4,088	0
28747	1443	501	454	0,827	0,513	578,024	4,057	0	551	346	0,609	0,464	573,423	4,07	0
28767	1444	502	385	0,827	0,513	578,024	3,835	0	533	334	0,609	0,464	573,423	3,923	0
28787	1445	-800	-600	0,609	0,464	-1	-1	4	525	380	0,609	0,464	573,423	3,937	0
28807	1446	-800	-600	0,827	0,513	-1	-1	4	514	371	0,609	0,464	573,395	3,95	0
28827	1447	-800	-600	0,609	0,464	-1	-1	4	541	344	0,609	0,464	573,395	3,8	0
28847	1448	526	281	0,827	0,513	579,263	3,304	0	597	341	0,609	0,464	573,395	4,255	0
28867	1449	512	412	0,827	0,512	579,263	3,636	0	524	378	0,609	0,464	573,395	3,928	0
28887	1450	488	406	0,827	0,512	579,263	3,549	0	521	369	0,609	0,464	573,395	3,962	0
28907	1451	464	401	0,827	0,513	578,844	3,459	0	520	380	0,609	0,464	572,488	3,991	0
28927	1452	495	309	0,827	0,513	578,844	3,298	0	520	362	0,609	0,464	572,488	4,081	0
28947	1453	498	358	0,827	0,513	578,844	3,661	0	527	376	0,609	0,464	572,488	3,803	0
28967	1454	477	434	0,827	0,513	578,844	4,006	0	519	387	0,609	0,464	572,488	3,799	0
28987	1455	457	441	0,827	0,513	578,844	3,671	0	518	369	0,609	0,464	572,488	3,752	0
29007	1456	447	450	0,827	0,513	577,003	3,778	0	518	378	0,609	0,464	573,812	3,742	0
29027	1457	483	432	0,827	0,513	577,003	3,685	0	525	377	0,609	0,464	573,812	3,812	0
29046	1458	464	499	0,827	0,513	577,003	4,336	0	530	390	0,609	0,464	573,812	3,938	0	29	492	438
29066	1459	480	506	0,827	0,513	577,003	3,953	0	530	377	0,609	0,464	573,812	3,783	0	29	492	438
29086	1460	482	452	0,827	0,513	577,003	3,727	0	506	401	0,61	0,464	573,812	3,721	0	29	492	438
29107	1461	477	488	0,827	0,513	579,553	3,977	0	505	400	0,61	0,464	573,204	3,733	0	29	492	438
29126	1462	487	453	0,827	0,513	579,553	3,745	0	495	431	0,61	0,464	573,204	4,027	0	29	492	438
29146	1463	467	494	0,827	0,512	579,553	3,986	0	497	381	0,609	0,463	573,204	3,744	0	29	492	438
29166	1464	473	436	0,827	0,512	579,553	3,83	0	523	370	0,609	0,463	573,204	3,879	0
29186	1465	432	368	0,827	0,512	579,553	3,606	0	538	360	0,609	0,463	573,204	4,146	0
29206	1466	429	367	0,827	0,512	579,489	3,675	0	552	349	0,609	0,463	574,057	4,054	0
29226	1467	467	430	0,827	0,512	579,489	3,783	0	528	368	0,609	0,463	574,057	3,957	0
29246	1468	420	459	0,827	0,512	579,489	4,036	0	537	407	0,609	0,463	574,057	4,217	0
29266	1469	478	465	0,827	0,512	579,489	4,127	0	537	385	0,609	0,463	574,057	4,041	0
29286	1470	446	533	0,827	0,513	579,489	4,488	0	516	362	0,609	0,463	574,057	3,645	0
29306	1471	473	557	0,826	0,512	579,145	4,667	0	519	376	0,609	0,464	573,835	3,704	0
29325	1472	481	375	0,826	0,512	579,145	3,701	0	502	392	0,609	0,463	573,835	4,045	0
29346	1473	464	486	0,826	0,512	579,145	3,996	0	519	385	0,608	0,464	573,835	4,173	0
29365	1474	493	406	0,826	0,512	579,145	3,737	0	512	361	0,608	0,464	573,835	4,079	0
29386	1475	457	442	0,826	0,513	579,145	3,902	0	485	401	0,608	0,464	573,835	3,648	0
29405	1476	465	401	0,826	0,513	578,422	3,78	0	491	391	0,608	0,464	574,777	3,662	0
29426	1477	501	415	0,826	0,513	578,422	3,874	0	512	360	0,608	0,464	574,777	3,93	0
29445	1478	473	469	0,826	0,513	578,422	3,897	0	491	377	0,608	0,464	574,777	3,63	0
29466	1479	531	356	0,826	0,513	578,422	3,43	0	540	370	0,608	0,464	574,777	3,773	0
29485	1480	476	471	0,826	0,513	578,422	3,906	0	494	358	0,608	0,464	574,777	3,566	0
29506	1481	495	434	0,826	0,513	579,293	3,759	0	511	365	0,608	0,464	573,819	3,586	0
29525	1482	480	428	0,826	0,513	579,293	3,567	0	500	412	0,608	0,464	573,819	3,873	0
29546	1483	478	461	0,826	0,513	579,293	3,978	0	497	371	0,608	0,464	573,819	3,852	0
29565	1484	485	420	0,826	0,513	579,293	3,639	0	490	406	0,608	0,464	573,819	3,703	0
29586	1485	447	346	0,826	0,512	579,293	3,539	0	490	308	0,609	0,463	573,819	3,739	0
29605	1486	445	349	0,826	0,511	575,219	3,632	0	491	300	0,609	0,462	573,105	3,771	0
29626	1487	421	217	0,826	0,511	575,219	3,603	0	425	163	0,609	0,462	573,105	3,778	0	30	413	190
29644	1488	380	196	0,826	0,511	575,219	3,797	0	424	173	0,609	0,462	573,105	3,466	0	30	413	190
29666	1489	409	194	0,826	0,511	575,219	3,815	0	419	173	0,609	0,462	573,105	3,418	0	30	413	190
29684	1490	407	204	0,826	0,511	575,219	3,669	0	429	178	0,609	0,462	573,105	3,453	0	30	413	190
29706	1491	404	195	0,826	0,511	573,208	3,763	0	428	184	0,609	0,462	570,109	3,415	0	30	413	190
29724	1492	435	203	0,826	0,511	573,208	3,684	0	407	169	0,609	0,462	570,109	3,44	0	30	413	190
29746	1493	407	206	0,827	0,511	573,208	3,816	0	414	173	0,609	0,462	570,109	3,354	0	30	413	190
29764	1494	423	227	0,827	0,511	573,208	3,781	0	420	181	0,609	0,462	570,109	3,491	0	30	413	190
29786	1495	407	194	0,827	0,511	573,208	3,652	0	405	187	0,609	0,462	570,109	3,366	0	30	413	190
29804	1496	413	196	0,827	0,511	575,225	3,719	0	409	192	0,609	0,462	570,453	3,417	0	30	413	190
29826	1497	421	231	0,827	0,511	575,225	3,707	0	465	167	0,609	0,462	570,453	3,94	0
29844	1498	430	197	0,827	0,511	575,225	3,643	0	428	187	0,609	0,462	570,453	3,499	0
29864	1499	408	178	0,827	0,511	575,225	3,707	0	420	179	0,609	0,462	570,453	3,273	0
29883	1500	421	204	0,827	0,511	575,225	3,755	0	412	174	0,609	0,462	570,453	3,313	0
29903	1501	421	197	0,827	0,513	577,051	3,754	0	404	181	0,61	0,464	571,007	3,356	0
29923	1502	366	391	0,827	0,514	577,051	3,702	0	387	365	0,61	0,465	571,007	3,772	0
29943	1503	385	377	0,827	0,514	577,051	3,375	0	417	368	0,61	0,464	571,007	3,866	0
29963	1504	385	427	0,828	0,514	577,051	3,734	0	408	380	0,61	0,464	571,007	3,763	0
29983	1505	355	356	0,828	0,514	577,051	3,722	0	397	368	0,61	0,465	571,007	3,908	0
30003	1506	363	363	0,828	0,514	578,91	3,661	0	411	368	0,61	0,465	574,03	3,908	0
30023	1507	353	421	0,828	0,514	578,91	3,802	0	392	383	0,61	0,465	574,03	3,771	0
30043	1508	363	434	0,828	0,514	578,91	3,843	0	392	357	0,61	0,465	574,03	3,699	0
30063	1509	350	378	0,828	0,514	578,91	3,788	0	381	323	0,61	0,465	574,03	3,29	0
30083	1510	344	420	0,828	0,514	578,91	3,79	0	340	305	0,61	0,464	574,03	3,509	0
30103	1511	345	413	0,828	0,514	578,732	3,791	0	333	286	0,61	0,464	575,666	3,358	0
30123	1512	333	419	0,827	0,514	578,732	3,842	0	398	383	0,61	0,464	575,666	3,925	0
30143	1513	353	428	0,827	0,513	578,732	3,843	0	403	354	0,609	0,464	575,666	3,97	0
30163	1514	375	423	0,827	0,513	578,732	3,565	0	444	343	0,609	0,463	575,666	4,005	0
30183	1515	360	415	0,827	0,513	578,732	3,811	0	398	388	0,609	0,463	575,666	4,055	0	31	390	375
30203	1516	372	419	0,827	0,513	578,054	3,735	0	411	373	0,609	0,463	574,067	4,084	0	31	390	375
30222	1517	393	398	0,827	0,513	578,054	3,538	0	428	363	0,609	0,463	574,067	4,245	0	31	390	375
30242	1518	360	434	0,827	0,513	578,054	3,803	0	416	360	0,609	0,463	574,067	3,849	0	31	390	375
30262	1519	383	456	0,827	0,513	578,054	3,804	0	396	339	0,609	0,463	574,067	3,919	0	31	390	375
30282	1520	362	398	0,827	0,513	578,054	3,618	0	401	356	0,609	0,463	574,067	4,014	0	31	390	375
30302	1521	372	420	0,827	0,513	578,164	3,758	0	405	348	0,609	0,463	573,997	3,813	0	31	390	375
30322	1522	341	419	0,827	0,513	578,164	4,145	0	412	374	0,609	0,463	573,997	3,978	0	31	390	375
30342	1523	357	398	0,827	0,513	578,164	3,557	0	425	344	0,609	0,463	573,997	3,915	0	31	390	375
30362	1524	384	362	0,827	0,513	578,164	3,618	0	415	325	0,609	0,463	573,997	3,841	0	31	390	375
30382	1525	370	339	0,827	0,513	578,164	3,389	0	394	365	0,609	0,463	573,997	3,878	0	31	390	375
30402	1526	383	314	0,827	0,513	579,08	3,358	0	398	345	0,609	0,463	573,362	3,836	0	31	390	375
30422	1527	393	383	0,827	0,513	579,08	3,506	0	393	342	0,609	0,463	573,362	4,051	0
30442	1528	373	389	0,827	0,513	579,08	3,665	0	413	360	0,609	0,463	573,362	4,156	0
30462	1529	378	377	0,827	0,513	579,08	3,653	0	388	296	0,609	0,463	573,362	3,733	0
30482	1530	382	361	0,827	0,513	579,08	3,517	0	408	339	0,609	0,463	573,362	3,9	0
30501	1531	372	361	0,827	0,513	577,082	3,582	0	397	329	0,609	0,463	575,428	3,847	0
30521	1532	386	311	0,827	0,513	577,082	3,368	0	334	304	0,609	0,463	575,428	3,55	0
30541	1533	361	361	0,827	0,513	577,082	3,543	0	395	352	0,609	0,463	575,428	3,94	0
30561	1534	337	354	0,827	0,513	577,082	3,853	0	417	357	0,609	0,463	575,428	3,999	0
30581	1535	389	379	0,827	0,513	577,082	3,691	0	413	335	0,609	0,463	575,428	3,637	0
30601	1536	368	383	0,827	0,513	576,45	3,839	0	410	332	0,609	0,463	574,297	3,847	0
30621	1537	351	429	0,827	0,513	576,45	4,156	0	390	346	0,609	0,463	574,297	3,86	0
30641	1538	391	309	0,827	0,513	576,45	3,281	0	423	344	0,609	0,463	574,297	3,881	0
30661	1539	388	338	0,827	0,513	576,45	3,401	0	396	342	0,609	0,463	574,297	3,859	0
30681	1540	376	293	0,827	0,513	576,45	3,289	0	379	341	0,609	0,463	574,297	3,744	0
30701	1541	370	297	0,827	0,513	577,391	3,337	0	387	337	0,609	0,463	575,601	3,747	0
30721	1542	365	322	0,827	0,513	577,391	3,449	0	380	319	0,609	0,463	575,601	3,783	0
30741	1543	390	342	0,827	0,513	577,391	3,326	0	405	359	0,609	0,463	575,601	3,847	0
30761	1544	339	344	0,827	0,513	577,391	3,66	0	381	303	0,609	0,463	575,601	3,875	0
30781	1545	352	409	0,827	0,513	577,391	3,649	0	391	368	0,609	0,463	575,601	3,761	0
30800	1546	351	427	0,827	0,513	576,413	3,633	0	399	354	0,609	0,463	574,284	3,79	0
30821	1547	362	382	0,827	0,513	576,413	3,758	0	410	344	0,609	0,463	574,284	4,212	0
30840	1548	353	365	0,827	0,513	576,413	3,618	0	405	341	0,609	0,463	574,284	3,908	0
30860	1549	390	380	0,827	0,513	576,413	3,43	0	397	321	0,609	0,463	574,284	3,768	0
30880	1550	360	347	0,827	0,514	576,413	3,626	0	425	348	0,609	0,464	574,284	4,251	0
30900	1551	365	346	0,827	0,514	576,88	3,569	0	422	342	0,609	0,464	574,586	4,069	0
30920	1552	394	325	0,827	0,514	576,88	3,121	0	378	344	0,609	0,464	574,586	3,901	0
30940	1553	370	360	0,827	0,514	576,88	3,814	0	386	376	0,609	0,464	574,586	3,814	0
30960	1554	377	373	0,827	0,514	576,88	3,531	0	421	344	0,609	0,464	574,586	4,214	0
30980	1555	362	348	0,827	0,514	576,88	3,491	0	401	340	0,609	0,464	574,586	3,855	0
31000	1556	361	349	0,827	0,514	575,886	3,445	0	416	347	0,609	0,464	574,487	3,907	0
31020	1557	371	322	0,827	0,514	575,886	3,652	0	404	349	0,609	0,464	574,487	3,924	0
31040	1558	386	386	0,827	0,514	575,886	3,688	0	397	366	0,609	0,464	574,487	4,036	0
31060	1559	352	420	0,827	0,514	575,886	4,041	0	368	365	0,609	0,464	574,487	3,819	0
31080	1560	324	382	0,828	0,514	575,886	3,713	0	355	334	0,61	0,464	574,487	4,045	0
31099	1561	317	389	0,828	0,514	577,491	3,849	0	342	343	0,611	0,464	573,568	3,97	0
31119	1562	293	367	0,828	0,514	577,491	3,796	0	307	282	0,611	0,464	573,568	3,809	0
31139	1563	282	365	0,829	0,514	577,491	3,931	0	337	313	0,611	0,464	573,568	4,04	0
31159	1564	325	333	0,829	0,514	577,491	3,494	0	293	344	0,611	0,464	573,568	3,718	0
31179	1565	302	392	0,829	0,514	577,491	4,036	0	-800	-600	0,829	0,514	-1	-1	4
31199	1566	308	386	0,829	0,514	575,48	3,912	0	-800	-600	0,611	0,464	-1	-1	4
31219	1567	270	362	0,829	0,514	575,48	3,787	0	314	296	0,611	0,464	574,663	4,047	0
31239	1568	301	402	0,829	0,514	575,48	3,98	0	297	293	0,611	0,464	574,663	3,877	0
31259	1569	286	409	0,829	0,514	575,48	4,02	0	327	279	0,611	0,464	574,663	4,008	0
31279	1570	302	383	0,829	0,514	575,48	3,74	0	310	343	0,611	0,464	574,663	3,932	0
31299	1571	298	406	0,829	0,514	576,397	3,848	0	309	343	0,611	0,464	573,817	3,989	0
31319	1572	227	431	0,83	0,515	576,397	3,998	0	258	324	0,612	0,465	573,817	3,607	0
31339	1573	203	395	0,83	0,515	576,397	3,804	0	260	319	0,613	0,465	573,817	3,738	0
31359	1574	224	453	0,83	0,515	576,397	3,897	0	225	328	0,613	0,465	573,817	3,477	0
31379	1575	210	441	0,831	0,515	576,397	4,096	0	217	314	0,613	0,465	573,817	3,383	0
31398	1576	219	440	0,831	0,515	573,735	4,012	0	207	314	0,613	0,465	574,57	3,368	0
31418	1577	248	449	0,831	0,515	573,735	3,906	0	267	339	0,613	0,465	574,57	4,094	0
31438	1578	241	438	0,831	0,515	573,735	3,866	0	257	414	0,613	0,465	574,57	4,059	0
31458	1579	216	461	0,831	0,515	573,735	4,129	0	211	330	0,613	0,465	574,57	3,632	0
31478	1580	235	424	0,83	0,515	573,735	3,852	0	236	316	0,613	0,465	574,57	3,707	0
31498	1581	225	427	0,83	0,515	573,459	3,933	0	217	331	0,613	0,465	573,779	3,776	0
31518	1582	219	443	0,83	0,515	573,459	4,075	0	235	295	0,613	0,465	573,779	3,733	0
31538	1583	236	448	0,831	0,515	573,459	3,983	0	261	349	0,613	0,465	573,779	4,167	0
31558	1584	233	472	0,831	0,515	573,459	4,095	0	230	321	0,613	0,465	573,779	3,91	0
31578	1585	222	451	0,831	0,515	573,459	3,875	0	-800	-600	0,831	0,515	-1	-1	4
31598	1586	229	459	0,83	0,515	574,816	3,886	0	-800	-600	0,613	0,465	-1	-1	4
31618	1587	228	455	0,831	0,515	574,816	3,866	0	262	306	0,613	0,465	573,951	3,875	0
31638	1588	199	430	0,831	0,515	574,816	4,056	0	216	329	0,613	0,465	573,951	3,371	0
31658	1589	232	429	0,831	0,515	574,816	3,909	0	-800	-600	0,831	0,515	-1	-1	4
31677	1590	245	464	0,831	0,515	574,816	3,826	0	222	313	0,613	0,465	573,951	3,285	0
31697	1591	240	451	0,831	0,515	574,869	3,881	0	221	312	0,613	0,465	574,634	3,288	0
31717	1592	191	404	0,831	0,515	574,869	3,853	0	242	309	0,613	0,465	574,634	3,375	0
31737	1593	226	468	0,831	0,515	574,869	3,849	0	223	333	0,613	0,465	574,634	3,625	0
31757	1594	215	431	0,831	0,515	574,869	3,939	0	216	329	0,613	0,465	574,634	3,463	0
31777	1595	205	450	0,831	0,515	574,869	4,13	0	225	320	0,613	0,465	574,634	3,534	0
31797	1596	221	431	0,831	0,515	574,78	4,173	0	224	333	0,613	0,465	574,097	3,447	0
31817	1597	200	444	0,831	0,515	574,78	4,042	0	222	314	0,614	0,465	574,097	3,748	0
31837	1598	237	463	0,831	0,515	574,78	4,132	0	253	336	0,614	0,465	574,097	4,009	0
31857	1599	229	465	0,831	0,515	574,78	4,088	0	285	371	0,614	0,465	574,097	4,043	0
31877	1600	228	452	0,831	0,515	574,78	3,96	0	266	380	0,614	0,465	574,097	3,96	0
31897	1601	228	462	0,831	0,515	574,499	3,986	0	282	390	0,614	0,465	573,744	3,953	0
31917	1602	-800	-600	0,614	0,465	-1	-1	4	235	322	0,614	0,465	573,744	3,839	0
31937	1603	186	434	0,831	0,515	574,499	4,088	0	220	335	0,614	0,465	573,744	3,612	0
31957	1604	243	424	0,831	0,515	574,499	3,983	0	216	340	0,614	0,465	573,744	3,803	0
31977	1605	251	479	0,831	0,515	574,499	4,138	0	211	325	0,614	0,465	573,744	3,473	0
31996	1606	258	493	0,831	0,515	571,261	4,097	0	205	332	0,614	0,465	574,813	3,497	0
32016	1607	209	426	0,831	0,515	571,261	3,828	0	232	329	0,614	0,464	574,813	3,852	0
32036	1608	224	443	0,832	0,515	571,261	3,987	0	265	457	0,614	0,464	574,813	4,311	0
32056	1609	236	459	0,832	0,515	571,261	4,026	0	254	410	0,614	0,464	574,813	3,971	0
32076	1610	211	452	0,832	0,515	571,261	4,03	0	234	350	0,614	0,464	574,813	3,701	0
32096	1611	221	459	0,832	0,515	573,089	4,047	0	248	404	0,614	0,464	574,196	3,829	0
32116	1612	255	465	0,832	0,515	573,089	4,098	0	-800	-600	0,832	0,515	-1	-1	4
32136	1613	224	449	0,832	0,515	573,089	3,968	0	268	334	0,614	0,464	574,196	3,883	0
32156	1614	241	461	0,832	0,515	573,089	4,005	0	229	342	0,614	0,464	574,196	3,415	0
32176	1615	214	452	0,832	0,515	573,089	4,174	0	237	326	0,614	0,465	574,196	3,599	0
32196	1616	213	456	0,832	0,515	574,805	4,137	0	245	328	0,614	0,464	572,423	3,339	0
32216	1617	256	286	0,831	0,514	574,805	3,737	0	271	238	0,614	0,463	572,423	3,901	0
32236	1618	262	314	0,831	0,514	574,805	3,856	0	285	254	0,614	0,463	572,423	3,597	0
32256	1619	258	266	0,831	0,514	574,805	3,708	0	275	232	0,614	0,463	572,423	3,916	0
32276	1620	255	284	0,831	0,514	574,805	3,813	0	256	280	0,614	0,463	572,423	3,716	0	32	263	280
32295	1621	258	287	0,831	0,514	573,794	3,743	0	257	280	0,614	0,463	573,719	3,871	0	32	263	280
32315	1622	245	301	0,831	0,514	573,794	3,739	0	282	273	0,614	0,463	573,719	4,132	0	32	263	280
32335	1623	237	292	0,831	0,514	573,794	3,811	0	261	257	0,614	0,463	573,719	3,989	0	32	263	280
32355	1624	248	305	0,831	0,514	573,794	3,949	0	290	247	0,614	0,463	573,719	3,854	0	32	263	280
32375	1625	276	319	0,831	0,514	573,794	3,784	0	264	270	0,614	0,463	573,719	3,75	0	32	263	280
32395	1626	278	318	0,831	0,514	574,516	3,826	0	276	264	0,614	0,464	570,968	3,63	0	32	263	280
32415	1627	260	306	0,831	0,514	574,516	4,217	0	274	231	0,614	0,463	570,968	3,915	0	32	263	280
32435	1628	254	307	0,831	0,514	574,516	3,89	0	261	231	0,614	0,463	570,968	4,051	0	32	263	280
32455	1629	280	345	0,831	0,514	574,516	3,828	0	268	268	0,614	0,463	570,968	3,739	0
32475	1630	251	285	0,831	0,514	574,516	3,676	0	285	253	0,614	0,463	570,968	3,609	0
32495	1631	260	295	0,831	0,514	572,606	3,573	0	281	263	0,614	0,463	572,567	3,584	0
32515	1632	299	265	0,831	0,514	572,606	3,326	0	257	228	0,614	0,463	572,567	3,95	0
32535	1633	263	243	0,831	0,514	572,606	3,627	0	276	232	0,614	0,463	572,567	3,582	0
32555	1634	233	327	0,832	0,514	572,606	3,89	0	281	236	0,614	0,463	572,567	3,742	0
32575	1635	262	273	0,832	0,514	572,606	3,627	0	277	230	0,614	0,463	572,567	3,61	0
32594	1636	251	281	0,832	0,514	574,066	3,724	0	279	234	0,614	0,464	571,941	3,668	0
32614	1637	265	301	0,832	0,514	574,066	3,742	0	291	249	0,614	0,464	571,941	3,787	0
32634	1638	234	246	0,832	0,514	574,066	3,41	0	270	234	0,614	0,464	571,941	3,7	0
32654	1639	264	326	0,831	0,515	574,066	3,843	0	262	259	0,614	0,464	571,941	3,638	0
32674	1640	325	414	0,83	0,516	574,066	3,866	0	368	338	0,613	0,465	571,941	3,562	0
32694	1641	322	412	0,83	0,516	578,571	3,919	0	362	342	0,613	0,465	573,609	3,504	0
32714	1642	326	421	0,83	0,516	578,571	3,889	0	348	397	0,613	0,465	573,609	3,809	0
32734	1643	354	403	0,83	0,517	578,571	3,566	0	385	354	0,612	0,466	573,609	4,08	0	33	363	359
32754	1644	363	373	0,83	0,517	578,571	3,544	0	388	343	0,612	0,466	573,609	4,002	0	33	363	359
32774	1645	337	388	0,83	0,517	578,571	3,547	0	392	359	0,612	0,466	573,609	4,349	0	33	363	359
32794	1646	356	376	0,83	0,517	574,721	3,527	0	396	355	0,613	0,466	575,11	4,424	0	33	363	359
32814	1647	357	381	0,83	0,516	574,721	3,495	0	381	335	0,612	0,466	575,11	3,855	0	33	363	359
32834	1648	347	374	0,83	0,517	574,721	3,477	0	375	332	0,612	0,466	575,11	4,178	0	33	363	359
32854	1649	332	345	0,83	0,517	574,721	3,611	0	394	352	0,612	0,466	575,11	4,128	0	33	363	359
32874	1650	324	385	0,83	0,517	574,721	3,599	0	379	340	0,612	0,466	575,11	4,097	0	33	363	359
32893	1651	312	374	0,83	0,517	575,811	3,593	0	380	344	0,613	0,466	575,337	4,067	0	33	363	359
32913	1652	329	425	0,83	0,517	575,811	4,021	0	377	380	0,613	0,465	575,337	4,094	0
32933	1653	332	407	0,83	0,516	575,811	3,917	0	367	369	0,613	0,465	575,337	4,172	0
32953	1654	348	371	0,83	0,516	575,811	3,501	0	362	357	0,613	0,465	575,337	4,192	0
32973	1655	338	289	0,83	0,516	575,811	3,07	0	405	351	0,613	0,465	575,337	4,236	0
32993	1656	331	256	0,83	0,516	579,204	2,851	0	403	346	0,613	0,465	574,776	4,26	0
33013	1657	354	319	0,831	0,516	579,204	3,286	0	402	356	0,613	0,465	574,776	3,786	0
33033	1658	357	333	0,831	0,516	579,204	3,285	0	391	347	0,613	0,465	574,776	3,876	0
33053	1659	318	334	0,831	0,516	579,204	3,255	0	389	375	0,613	0,464	574,776	4,056	0
33073	1660	332	432	0,831	0,516	579,204	3,766	0	363	366	0,613	0,464	574,776	3,779	0
33093	1661	342	450	0,831	0,516	577,503	3,787	0	356	368	0,613	0,464	575,657	3,874	0
33113	1662	386	432	0,831	0,516	577,503	3,773	0	408	372	0,613	0,464	575,657	3,783	0
33133	1663	353	387	0,831	0,516	577,503	3,713	0	406	365	0,613	0,464	575,657	4,188	0	34	373	361
33153	1664	367	372	0,831	0,516	577,503	3,681	0	410	369	0,613	0,464	575,657	4,032	0	34	373	361
33172	1665	342	393	0,83	0,516	577,503	3,786	0	408	341	0,613	0,464	575,657	3,984	0	34	373	361
33192	1666	342	388	0,83	0,516	579,344	3,761	0	408	337	0,613	0,464	574,023	3,925	0	34	373	361
33212	1667	351	334	0,83	0,516	579,344	3,771	0	375	352	0,613	0,464	574,023	3,85	0	34	373	361
33232	1668	337	401	0,83	0,516	579,344	3,782	0	401	336	0,613	0,464	574,023	4,055	0	34	373	361
33252	1669	389	322	0,83	0,516	579,344	3,304	0	355	384	0,613	0,464	574,023	3,78	0	34	373	361
33272	1670	395	423	0,83	0,516	579,344	3,763	0	381	373	0,613	0,464	574,023	3,733	0
33292	1671	392	405	0,831	0,516	577,862	3,64	0	383	378	0,613	0,464	575,006	3,763	0
33312	1672	355	425	0,831	0,516	577,862	3,961	0	409	349	0,614	0,463	575,006	4,033	0
33332	1673	360	411	0,831	0,516	577,862	3,939	0	413	365	0,614	0,463	575,006	4,078	0
33352	1674	376	385	0,832	0,516	577,862	3,708	0	409	372	0,614	0,463	575,006	4,056	0
33372	1675	355	446	0,832	0,515	577,862	4,083	0	387	369	0,615	0,463	575,006	3,938	0
33392	1676	361	433	0,832	0,515	578,11	4,027	0	386	373	0,615	0,462	573,852	3,939	0
33412	1677	357	410	0,832	0,515	578,11	3,886	0	-800	-600	0,832	0,515	-1	-1	4
33432	1678	352	335	0,833	0,513	578,11	3,716	0	385	350	0,616	0,46	573,852	3,965	0
33452	1679	376	380	0,833	0,512	578,11	3,604	0	418	371	0,616	0,459	573,852	4,031	0	35	387	374
33472	1680	362	374	0,833	0,511	578,11	3,863	0	430	357	0,616	0,458	573,852	4,076	0	35	387	374
33492	1681	368	369	0,834	0,51	576,471	3,737	0	442	366	0,616	0,457	574,124	4,122	0	35	387	374
33511	1682	380	393	0,834	0,51	576,471	3,653	0	388	358	0,616	0,457	574,124	4,193	0	35	387	374
33531	1683	362	368	0,834	0,51	576,471	3,73	0	413	360	0,616	0,457	574,124	4,135	0	35	387	374
33551	1684	366	426	0,833	0,51	576,471	3,897	0	401	359	0,616	0,457	574,124	4,026	0	35	387	374
33571	1685	391	420	0,833	0,511	576,471	3,705	0	391	340	0,616	0,458	574,124	4,191	0	35	387	374
33591	1686	384	415	0,833	0,511	577,591	3,76	0	401	339	0,616	0,458	574,165	4,135	0	35	387	374
33611	1687	343	403	0,833	0,511	577,591	3,959	0	410	339	0,616	0,458	574,165	3,793	0	35	387	374
33631	1688	368	396	0,833	0,511	577,591	3,736	0	396	332	0,616	0,458	574,165	4,013	0	35	387	374
33651	1689	366	416	0,833	0,512	577,591	3,874	0	381	361	0,616	0,458	574,165	3,741	0	35	387	374
33671	1690	343	392	0,833	0,512	577,591	3,646	0	345	383	0,616	0,459	574,165	3,621	0
33691	1691	352	395	0,833	0,512	579,769	3,676	0	330	391	0,616	0,459	573,759	3,646	0
33711	1692	372	324	0,833	0,512	579,769	3,438	0	376	352	0,616	0,459	573,759	3,895	0
33731	1693	361	388	0,833	0,513	579,769	3,71	0	388	372	0,616	0,459	573,759	3,925	0
33751	1694	367	403	0,833	0,512	579,769	3,557	0	404	371	0,616	0,459	573,759	3,76	0
33771	1695	373	418	0,833	0,512	579,769	3,633	0	388	371	0,615	0,459	573,759	3,756	0
33790	1696	366	432	0,832	0,512	579,397	3,554	0	392	371	0,615	0,459	573,755	3,753	0
33810	1697	358	350	0,832	0,512	579,397	3,482	0	370	378	0,615	0,459	573,755	3,897	0	36	368	370
33830	1698	345	352	0,832	0,512	579,397	3,485	0	397	369	0,615	0,459	573,755	4,085	0	36	368	370
33850	1699	358	388	0,832	0,512	579,397	3,815	0	388	379	0,615	0,459	573,755	3,816	0	36	368	370
33870	1700	322	386	0,832	0,512	579,397	3,653	0	387	362	0,615	0,459	573,755	3,848	0	36	368	370
33890	1701	318	382	0,832	0,512	579,288	3,751	0	385	363	0,615	0,459	574,076	3,873	0	36	368	370
33910	1702	359	386	0,832	0,512	579,288	3,812	0	393	359	0,615	0,459	574,076	3,827	0	36	368	370
33930	1703	390	355	0,832	0,513	579,288	3,089	0	378	362	0,615	0,459	574,076	3,724	0	36	368	370
33950	1704	389	298	0,832	0,512	579,288	2,978	0	391	334	0,615	0,459	574,076	3,994	0
33970	1705	411	332	0,832	0,512	579,288	3,133	0	390	358	0,615	0,459	574,076	4,157	0
33990	1706	417	307	0,832	0,513	578,577	3,107	0	390	353	0,615	0,459	574,274	4,202	0
34010	1707	330	452	0,832	0,513	578,577	4	0	390	338	0,615	0,459	574,274	4,129	0
34030	1708	324	363	0,832	0,513	578,577	3,651	0	416	364	0,615	0,459	574,274	3,939	0
34050	1709	378	326	0,832	0,513	578,577	3,254	0	391	358	0,615	0,459	574,274	4,088	0
34070	1710	381	417	0,832	0,513	578,577	3,777	0	389	357	0,615	0,459	574,274	4,042	0
34089	1711	374	362	0,832	0,513	577,44	3,679	0	397	357	0,615	0,46	574,399	3,979	0
34109	1712	376	461	0,833	0,513	577,44	3,99	0	382	381	0,615	0,46	574,399	3,781	0
34129	1713	-800	-600	0,615	0,46	-1	-1	4	399	343	0,615	0,46	574,399	4,06	0
34149	1714	370	388	0,832	0,513	577,44	3,606	0	408	358	0,615	0,46	574,399	4,137	0
34169	1715	353	375	0,832	0,513	577,44	3,638	0	-800	-600	0,832	0,513	-1	-1	4
34189	1716	352	372	0,832	0,513	580,044	3,654	0	-800	-600	0,615	0,46	-1	-1	4
34209	1717	359	411	0,832	0,513	580,044	3,98	0	370	386	0,615	0,46	574,13	3,685	0
34229	1718	361	434	0,832	0,513	580,044	3,922	0	380	302	0,614	0,46	574,13	3,5	0
34249	1719	493	395	0,83	0,513	580,044	3,976	0	500	323	0,613	0,46	574,13	3,69	0
34269	1720	587	309	0,829	0,513	580,044	3,38	0	521	322	0,612	0,46	574,13	3,637	0
34289	1721	641	301	0,829	0,513	579,042	3,309	0	542	322	0,613	0,46	572,542	3,579	0
34309	1722	524	415	0,829	0,513	579,042	3,887	0	553	362	0,613	0,46	572,542	3,962	0	37	532	356
34329	1723	514	396	0,829	0,513	579,042	3,747	0	555	336	0,613	0,46	572,542	4,081	0	37	532	356
34349	1724	528	363	0,829	0,512	579,042	3,582	0	532	346	0,613	0,459	572,542	3,95	0	37	532	356
34368	1725	557	375	0,829	0,512	579,042	3,917	0	504	357	0,613	0,459	572,542	3,72	0	37	532	356
34388	1726	558	356	0,83	0,512	580,39	3,817	0	496	345	0,613	0,459	573,165	3,731	0	37	532	356
34408	1727	541	396	0,829	0,512	580,39	3,929	0	544	336	0,612	0,459	573,165	3,978	0	37	532	356
34428	1728	520	351	0,829	0,512	580,39	3,689	0	557	349	0,612	0,459	573,165	3,96	0	37	532	356
34448	1729	506	354	0,829	0,512	580,39	3,794	0	543	325	0,612	0,459	573,165	4,15	0	37	532	356
34468	1730	534	395	0,829	0,512	580,39	3,852	0	549	353	0,612	0,459	573,165	4,011	0	38	541	357
34488	1731	520	374	0,829	0,512	579,56	3,747	0	552	347	0,612	0,459	573,09	4,052	0	38	541	357
34508	1732	522	342	0,829	0,512	579,56	3,739	0	582	358	0,612	0,459	573,09	4,242	0	38	541	357
34528	1733	552	338	0,829	0,512	579,56	3,835	0	555	351	0,612	0,459	573,09	4,058	0	38	541	357
34548	1734	549	347	0,829	0,512	579,56	3,544	0	556	363	0,612	0,459	573,09	3,991	0	38	541	357
34568	1735	509	399	0,829	0,512	579,56	3,956	0	543	335	0,612	0,459	573,09	4,233	0	38	541	357
34588	1736	523	402	0,83	0,511	580,845	3,908	0	539	334	0,612	0,459	573,072	4,123	0	38	541	357
34608	1737	563	430	0,829	0,511	580,845	3,912	0	547	372	0,612	0,459	573,072	3,827	0
34628	1738	560	458	0,829	0,512	580,845	3,884	0	572	397	0,612	0,46	573,072	4,176	0
34648	1739	540	467	0,829	0,512	580,845	3,827	0	545	402	0,612	0,46	573,072	3,913	0
34668	1740	565	462	0,829	0,512	580,845	3,86	0	594	391	0,612	0,46	573,072	4,157	0	39	566	440
34687	1741	559	466	0,828	0,512	580,237	3,83	0	591	391	0,612	0,46	572,59	4,06	0	39	566	440
34707	1742	560	458	0,828	0,512	580,237	3,934	0	591	393	0,611	0,46	572,59	4,178	0	39	566	440
34727	1743	543	469	0,828	0,512	580,237	3,8	0	557	399	0,611	0,46	572,59	3,947	0	39	566	440
34747	1744	550	480	0,828	0,512	580,237	3,92	0	591	395	0,611	0,46	572,59	4,084	0	39	566	440
34767	1745	545	496	0,828	0,512	580,237	4,144	0	568	412	0,611	0,46	572,59	3,987	0	39	566	440
34787	1746	548	507	0,828	0,512	580,531	4,126	0	582	415	0,611	0,46	572,881	4,049	0	39	566	440
34807	1747	561	470	0,828	0,512	580,531	3,904	0	579	412	0,611	0,46	572,881	3,868	0	39	566	440
34827	1748	598	417	0,829	0,513	580,531	3,748	0	572	411	0,611	0,46	572,881	3,903	0
34847	1749	531	508	0,829	0,512	580,531	4,11	0	571	399	0,612	0,46	572,881	4,129	0
34867	1750	556	437	0,829	0,512	580,531	3,846	0	573	412	0,612	0,46	572,881	4,02	0
34887	1751	560	472	0,829	0,512	580,871	3,856	0	573	409	0,612	0,46	573,037	4,108	0
34907	1752	571	453	0,829	0,512	580,871	3,905	0	545	402	0,612	0,46	573,037	3,932	0
34927	1753	585	428	0,828	0,512	580,871	3,976	0	556	361	0,611	0,46	573,037	3,852	0
34947	1754	536	495	0,828	0,512	580,871	4,191	0	531	398	0,611	0,46	573,037	3,478	0
34966	1755	540	468	0,828	0,512	580,871	3,893	0	552	396	0,611	0,461	573,037	3,667	0
34986	1756	548	473	0,828	0,513	580,541	3,979	0	552	395	0,61	0,461	572,423	3,507	0
35006	1757	533	472	0,827	0,513	580,541	3,898	0	583	386	0,61	0,461	572,423	3,918	0
35026	1758	537	469	0,827	0,513	580,541	4,03	0	576	391	0,61	0,461	572,423	3,717	0
35046	1759	570	419	0,828	0,513	580,541	3,598	0	595	378	0,61	0,461	572,423	3,981	0
35066	1760	569	413	0,828	0,513	580,541	3,921	0	605	371	0,61	0,461	572,423	3,983	0
35086	1761	568	410	0,828	0,513	578,486	3,868	0	608	368	0,611	0,461	572,87	3,987	0
35106	1762	552	477	0,828	0,513	578,486	4,034	0	547	408	0,611	0,461	572,87	3,745	0	40	573	420
35126	1763	544	447	0,828	0,513	578,486	3,874	0	585	394	0,611	0,461	572,87	3,935	0	40	573	420
35146	1764	565	420	0,828	0,513	578,486	3,534	0	566	399	0,611	0,461	572,87	3,875	0	40	573	420
35166	1765	568	455	0,828	0,513	578,486	3,823	0	599	397	0,611	0,461	572,87	3,814	0	40	573	420
35187	1766	567	450	0,828	0,513	578,066	3,69	0	597	397	0,611	0,461	572,972	3,901	0	40	573	420
35206	1767	580	446	0,828	0,513	578,066	3,574	0	564	396	0,61	0,461	572,972	3,751	0	40	573	420
35226	1768	532	474	0,828	0,513	578,066	3,798	0	-800	-600	0,828	0,513	-1	-1	4
35246	1769	523	485	0,827	0,513	578,066	3,719	0	562	408	0,61	0,461	572,972	3,688	0
35266	1770	550	500	0,827	0,513	578,066	3,813	0	547	422	0,61	0,461	572,972	3,773	0
35285	1771	554	511	0,827	0,513	580,921	3,809	0	546	423	0,61	0,461	572,439	3,769	0
35306	1772	555	434	0,827	0,513	580,921	3,849	0	577	381	0,61	0,461	572,439	3,636	0
35325	1773	552	493	0,828	0,513	580,921	4,094	0	564	406	0,61	0,461	572,439	3,715	0
35346	1774	572	426	0,828	0,513	580,921	3,661	0	577	398	0,61	0,461	572,439	3,869	0
35365	1775	533	463	0,828	0,513	580,921	3,581	0	518	390	0,61	0,461	572,439	3,288	0
35386	1776	535	479	0,828	0,512	580,165	3,497	0	509	403	0,611	0,46	571,224	3,33	0
35405	1777	486	257	0,828	0,511	580,165	3,477	0	547	291	0,611	0,46	571,224	3,761	0	41	506	272
35426	1778	497	282	0,828	0,511	580,165	3,586	0	509	273	0,611	0,46	571,224	3,208	0	41	506	272
35445	1779	485	252	0,828	0,511	580,165	3,579	0	525	282	0,611	0,46	571,224	3,658	0	41	506	272
35466	1780	497	256	0,828	0,511	580,165	3,601	0	506	288	0,611	0,46	571,224	3,294	0	41	506	272
35485	1781	494	264	0,828	0,511	578,487	3,594	0	510	282	0,611	0,46	570,236	3,468	0	41	506	272
35506	1782	489	263	0,828	0,511	578,487	3,747	0	548	280	0,61	0,46	570,236	3,644	0	41	506	272
35525	1783	499	302	0,828	0,511	578,487	3,459	0	513	305	0,61	0,46	570,236	3,387	0
35546	1784	494	299	0,828	0,511	578,487	3,557	0	516	295	0,61	0,46	570,236	3,475	0
35564	1785	476	282	0,828	0,511	578,487	3,472	0	532	279	0,61	0,46	570,236	3,437	0
35587	1786	478	302	0,828	0,511	578,819	3,511	0	514	287	0,611	0,459	571,405	3,49	0
35604	1787	507	376	0,828	0,511	578,819	3,826	0	549	288	0,611	0,459	571,405	3,727	0
35626	1788	498	300	0,828	0,51	578,819	3,463	0	543	284	0,611	0,459	571,405	3,837	0
35644	1789	534	235	0,829	0,51	578,819	3,217	0	536	276	0,611	0,459	571,405	3,703	0
35666	1790	504	282	0,829	0,51	578,819	3,409	0	517	286	0,611	0,459	571,405	3,554	0
35684	1791	513	253	0,829	0,51	580,467	3,317	0	508	287	0,611	0,459	569,113	3,547	0
35706	1792	509	312	0,829	0,51	580,467	3,534	0	518	293	0,611	0,459	569,113	3,562	0
35724	1793	511	268	0,829	0,51	580,467	3,864	0	506	312	0,611	0,459	569,113	3,42	0
35746	1794	491	254	0,829	0,51	580,467	3,534	0	522	312	0,611	0,458	569,113	3,609	0
35764	1795	488	289	0,829	0,511	580,467	3,11	0	500	339	0,612	0,46	569,113	3,705	0
35784	1796	483	263	0,83	0,512	579,108	3,151	0	504	343	0,613	0,46	574,645	3,728	0
35804	1797	436	464	0,83	0,512	579,108	3,472	0	522	376	0,613	0,46	574,645	3,787	0
35824	1798	436	427	0,83	0,512	579,108	3,471	0	455	407	0,613	0,46	574,645	3,588	0
35844	1799	454	423	0,83	0,512	579,108	3,778	0	479	390	0,613	0,46	574,645	3,676	0
35864	1800	450	489	0,83	0,512	579,108	3,889	0	450	377	0,613	0,46	574,645	3,364	0
35883	1801	457	470	0,831	0,511	580,172	4,007	0	456	388	0,613	0,459	573,797	3,314	0
35903	1802	433	434	0,831	0,511	580,172	3,579	0	468	403	0,613	0,459	573,797	3,823	0
35923	1803	446	386	0,831	0,51	580,172	3,302	0	457	387	0,614	0,458	573,797	3,573	0
35943	1804	473	496	0,831	0,509	580,172	3,966	0	495	388	0,614	0,456	573,797	3,802	0
35963	1805	428	429	0,831	0,506	580,172	3,866	0	468	382	0,614	0,453	573,797	3,645	0
35983	1806	440	433	0,831	0,501	578,978	3,911	0	472	381	0,614	0,448	573,253	3,742	0
36003	1807	472	339	0,831	0,495	578,978	3,331	0	483	393	0,614	0,442	573,253	3,826	0
36023	1808	439	473	0,831	0,487	578,978	3,938	0	450	407	0,614	0,433	573,253	3,778	0
36043	1809	425	451	0,832	0,478	578,978	3,954	0	467	401	0,614	0,423	573,253	3,749	0
36063	1810	-800	-600	-1	-1	-1	-1	4	-800	-600	-1	-1	-1	-1	4
36083	1811	-800	-600	0,831	0,458	-1	-1	4	-800	-600	0,614	0,405	-1	-1	4
36103	1812	452	431	0,831	0,449	575,029	3,802	0	450	387	0,613	0,397	570,102	3,424	0
36123	1813	451	449	0,83	0,443	575,029	3,674	0	462	401	0,611	0,392	570,102	3,667	0
36143	1814	-800	-600	0,61	0,388	-1	-1	4	477	341	0,61	0,388	570,102	3,385	0
36163	1815	449	412	0,827	0,432	575,029	3,483	0	464	361	0,608	0,384	570,102	3,367	0
36182	1816	450	415	0,825	0,427	571,759	3,464	0	469	355	0,606	0,379	567,118	3,332	0
36202	1817	444	371	0,824	0,42	571,759	3,309	0	504	370	0,604	0,375	567,118	3,598	0
36222	1818	455	428	0,823	0,413	571,759	3,539	0	467	397	0,602	0,37	567,118	3,466	0
36242	1819	405	359	0,823	0,406	571,759	3,274	0	428	371	0,601	0,365	567,118	3,628	0	42	405	340
36262	1820	422	335	0,821	0,401	571,759	3,385	0	401	342	0,599	0,362	567,118	3,406	0	42	405	340
36282	1821	409	352	0,82	0,397	564,348	3,397	0	373	350	0,597	0,36	562,585	3,414	0	42	405	340
36302	1822	404	350	0,817	0,393	564,348	3,334	0	-800	-600	0,817	0,393	-1	-1	4	42	405	340
36322	1823	397	307	0,815	0,389	564,348	3,245	0	421	364	0,59	0,355	562,585	3,637	0	42	405	340
36342	1824	399	346	0,812	0,384	564,348	3,246	0	425	313	0,587	0,351	562,585	3,63	0	42	405	340
36362	1825	383	383	0,808	0,378	564,348	3,276	0	390	346	0,582	0,346	562,585	3,464	0	43	396	348
36382	1826	377	383	0,804	0,373	555,116	3,236	0	381	329	0,578	0,341	557,614	3,375	0	43	396	348
36402	1827	404	362	0,8	0,368	555,116	3,474	0	381	340	0,572	0,337	557,614	3,565	0	43	396	348
36422	1828	394	337	0,795	0,364	555,116	3,373	0	404	375	0,567	0,335	557,614	3,653	0	43	396	348
36442	1829	381	343	0,79	0,362	555,116	3,306	0	-800	-600	0,79	0,362	-1	-1	4	43	396	348
36461	1830	386	345	0,784	0,361	555,116	3,49	0	412	321	0,554	0,334	557,614	3,198	0	43	396	348
36481	1831	379	359	0,778	0,359	544,353	3,361	0	411	332	0,547	0,334	547,897	3,144	0	43	396	348
36501	1832	423	358	0,772	0,358	544,353	3,427	0	412	368	0,541	0,333	547,897	3,568	0	43	396	348
36521	1833	401	363	0,767	0,357	544,353	3,22	0	416	314	0,535	0,333	547,897	3,434	0	43	396	348
36541	1834	387	362	0,762	0,358	544,353	3,414	0	402	374	0,529	0,334	547,897	3,526	0
36561	1835	415	308	0,757	0,359	544,353	3,145	0	407	368	0,524	0,337	547,897	3,471	0
36581	1836	400	314	0,754	0,361	538,21	3,151	0	408	367	0,52	0,341	537,807	3,452	0
36601	1837	429	277	0,752	0,364	538,21	2,708	0	401	298	0,517	0,345	537,807	3,065	0
36621	1838	434	361	0,752	0,368	538,21	3,09	0	431	330	0,515	0,35	537,807	3,486	0
36641	1839	378	306	0,753	0,372	538,21	3,196	0	386	375	0,515	0,356	537,807	3,373	0
36661	1840	396	379	0,756	0,379	538,21	3,432	0	421	335	0,517	0,363	537,807	3,479	0
36681	1841	402	383	0,762	0,389	522,532	3,481	0	406	366	0,521	0,371	525,122	3,362	0
36701	1842	-800	-600	0,527	0,383	-1	-1	4	421	325	0,527	0,383	525,122	3,331	0
36721	1843	-800	-600	-1	-1	-1	-1	4	-800	-600	-1	-1	-1	-1	4
36740	1844	-800	-600	0,541	0,412	-1	-1	4	438	325	0,541	0,412	525,122	3,715	0
36761	1845	-800	-600	0,548	0,428	-1	-1	4	416	321	0,548	0,428	525,122	3,49	0
36780	1846	-800	-600	0,554	0,445	-1	-1	4	428	347	0,554	0,445	503,85	3,494	0
36800	1847	-800	-600	-1	-1	-1	-1	4	-800	-600	-1	-1	-1	-1	4
36820	1848	-800	-600	-1	-1	-1	-1	4	-800	-600	-1	-1	-1	-1	4
36840	1849	369	375	0,813	0,512	503,85	3,611	0	416	335	0,56	0,478	503,85	3,285	0
36860	1850	-800	-600	0,558	0,487	-1	-1	4	431	375	0,558	0,487	503,85	3,884	0
36880	1851	-800	-600	-1	-1	-1	-1	4	-800	-600	-1	-1	-1	-1	4
36900	1852	-800	-600	0,551	0,502	-1	-1	4	430	387	0,551	0,502	503,85	3,876	0
36920	1853	-800	-600	0,547	0,509	-1	-1	4	444	372	0,547	0,509	503,85	3,791	0
36940	1854	-800	-600	-1	-1	-1	-1	4	-800	-600	-1	-1	-1	-1	4
36960	1855	400	439	0,795	0,537	486,344	3,584	0	-800	-600	0,795	0,537	-1	-1	4
36980	1856	-800	-600	0,535	0,514	-1	-1	4	389	433	0,535	0,514	486,397	3,686	0
37000	1857	-800	-600	-1	-1	-1	-1	4	-800	-600	-1	-1	-1	-1	4
37020	1858	-800	-600	0,533	0,509	-1	-1	4	422	439	0,533	0,509	482,953	3,712	0
37040	1859	-800	-600	-1	-1	-1	-1	4	-800	-600	-1	-1	-1	-1	4
37059	1860	-800	-600	0,79	0,513	-1	-1	4	-800	-600	0,534	0,498	-1	-1	4
37079	1861	-800	-600	-1	-1	-1	-1	4	-800	-600	-1	-1	-1	-1	4
37099	1862	-800	-600	-1	-1	-1	-1	4	-800	-600	-1	-1	-1	-1	4
37119	1863	-800	-600	-1	-1	-1	-1	4	-800	-600	-1	-1	-1	-1	4
37139	1864	-800	-600	-1	-1	-1	-1	4	-800	-600	-1	-1	-1	-1	4
37159	1865	-800	-600	-1	-1	-1	-1	4	-800	-600	-1	-1	-1	-1	4
37179	1866	-800	-600	-1	-1	-1	-1	4	-800	-600	-1	-1	-1	-1	4
37199	1867	-800	-600	-1	-1	-1	-1	4	-800	-600	-1	-1	-1	-1	4
37219	1868	-800	-600	-1	-1	-1	-1	4	-800	-600	-1	-1	-1	-1	4
37239	1869	-800	-600	-1	-1	-1	-1	4	-800	-600	-1	-1	-1	-1	4
37259	1870	-800	-600	-1	-1	-1	-1	4	-800	-600	-1	-1	-1	-1	4
37279	1871	-800	-600	-1	-1	-1	-1	4	-800	-600	-1	-1	-1	-1	4
37299	1872	-800	-600	-1	-1	-1	-1	4	-800	-600	-1	-1	-1	-1	4
37319	1873	-800	-600	-1	-1	-1	-1	4	-800	-600	-1	-1	-1	-1	4
37339	1874	-800	-600	-1	-1	-1	-1	4	-800	-600	-1	-1	-1	-1	4
37358	1875	-800	-600	-1	-1	-1	-1	4	-800	-600	-1	-1	-1	-1	4
37378	1876	-800	-600	-1	-1	-1	-1	4	-800	-600	-1	-1	-1	-1	4
37398	1877	-800	-600	-1	-1	-1	-1	4	-800	-600	-1	-1	-1	-1	4
37418	1878	-800	-600	-1	-1	-1	-1	4	-800	-600	-1	-1	-1	-1	4
37438	1879	-800	-600	-1	-1	-1	-1	4	-800	-600	-1	-1	-1	-1	4
37458	1880	-800	-600	-1	-1	-1	-1	4	-800	-600	-1	-1	-1	-1	4
37478	1881	-800	-600	-1	-1	-1	-1	4	-800	-600	-1	-1	-1	-1	4
37498	1882	-800	-600	-1	-1	-1	-1	4	-800	-600	-1	-1	-1	-1	4
37518	1883	-800	-600	-1	-1	-1	-1	4	-800	-600	-1	-1	-1	-1	4
37538	1884	-800	-600	-1	-1	-1	-1	4	-800	-600	-1	-1	-1	-1	4
37558	1885	-800	-600	-1	-1	-1	-1	4	-800	-600	-1	-1	-1	-1	4
37578	1886	-800	-600	-1	-1	-1	-1	4	-800	-600	-1	-1	-1	-1	4
37598	1887	-800	-600	-1	-1	-1	-1	4	-800	-600	-1	-1	-1	-1	4
37618	1888	-800	-600	-1	-1	-1	-1	4	-800	-600	-1	-1	-1	-1	4
37638	1889	-800	-600	-1	-1	-1	-1	4	-800	-600	-1	-1	-1	-1	4
37657	1890	-800	-600	-1	-1	-1	-1	4	-800	-600	-1	-1	-1	-1	4
37677	1891	-800	-600	-1	-1	-1	-1	4	-800	-600	-1	-1	-1	-1	4
37697	1892	-800	-600	-1	-1	-1	-1	4	-800	-600	-1	-1	-1	-1	4
37717	1893	-800	-600	-1	-1	-1	-1	4	-800	-600	-1	-1	-1	-1	4
37737	1894	-800	-600	-1	-1	-1	-1	4	-800	-600	-1	-1	-1	-1	4
37757	1895	-800	-600	0,81	0,429	-1	-1	4	-800	-600	0,559	0,424	-1	-1	4
37777	1896	-800	-600	-1	-1	-1	-1	4	-800	-600	-1	-1	-1	-1	4
37797	1897	-800	-600	-1	-1	-1	-1	4	-800	-600	-1	-1	-1	-1	4
37817	1898	-800	-600	-1	-1	-1	-1	4	-800	-600	-1	-1	-1	-1	4
37837	1899	-800	-600	-1	-1	-1	-1	4	-800	-600	-1	-1	-1	-1	4
37857	1900	-800	-600	0,836	0,453	-1	-1	4	-800	-600	0,836	0,453	-1	-1	4
37877	1901	-800	-600	-1	-1	-1	-1	4	-800	-600	-1	-1	-1	-1	4
37897	1902	-800	-600	-1	-1	-1	-1	4	-800	-600	-1	-1	-1	-1	4
37917	1903	-800	-600	-1	-1	-1	-1	4	-800	-600	-1	-1	-1	-1	4
37937	1904	-800	-600	-1	-1	-1	-1	4	-800	-600	-1	-1	-1	-1	4
37956	1905	-800	-600	0,605	0,448	-1	-1	4	-800	-600	0,605	0,448	-1	-1	4
37976	1906	-800	-600	0,608	0,45	-1	-1	4	171	373	0,608	0,45	493,686	4,178	0
37996	1907	137	445	0,863	0,474	493,686	4,448	0	-800	-600	0,863	0,474	-1	-1	4
38016	1908	35	439	0,865	0,477	493,686	3,775	0	156	412	0,613	0,455	493,686	4,226	0
38036	1909	160	438	0,867	0,48	493,686	4,149	0	150	405	0,615	0,458	493,686	4,434	0
38056	1910	131	429	0,868	0,484	498,925	3,863	0	152	410	0,616	0,462	488,934	4,393	0
38076	1911	-800	-600	0,617	0,466	-1	-1	4	193	373	0,617	0,466	488,934	4,382	0
38096	1912	151	437	0,869	0,49	498,925	4,051	0	-800	-600	0,869	0,49	-1	-1	4
38116	1913	151	437	0,868	0,493	498,925	4,201	0	-800	-600	0,868	0,493	-1	-1	4
38136	1914	-800	-600	0,615	0,475	-1	-1	4	206	356	0,615	0,475	488,934	4,177	0
38156	1915	-800	-600	0,865	0,496	-1	-1	4	206	358	0,613	0,477	487,246	4,164	0
38176	1916	139	444	0,864	0,498	497,392	4,186	0	184	425	0,611	0,48	487,246	4,461	0
38196	1917	-800	-600	-1	-1	-1	-1	4	-800	-600	-1	-1	-1	-1	4
38216	1918	141	436	0,859	0,502	497,392	4,118	0	171	417	0,606	0,487	487,246	4,188	0
38236	1919	134	461	0,856	0,504	497,392	4,398	0	175	382	0,603	0,491	487,246	4,417	0
38255	1920	145	473	0,854	0,508	480,653	4,258	0	170	374	0,601	0,495	487,561	4,324	0
38275	1921	138	478	0,851	0,508	480,654	4,34	0	-800	-600	0,851	0,508	-1	-1	4
38295	1922	134	470	0,849	0,508	480,586	4,096	0	170	433	0,596	0,5	487,561	4,148	0
38315	1923	151	466	0,847	0,508	481,35	3,845	0	-800	-600	0,847	0,508	-1	-1	4
38335	1924	164	467	0,844	0,508	480,524	3,947	0	179	386	0,591	0,502	487,561	4,224	0
38355	1925	170	467	0,84	0,509	480,376	3,811	0	178	383	0,587	0,503	490,417	4,248	0
38375	1926	341	411	0,834	0,508	481,139	3,502	0	428	405	0,581	0,503	490,417	4,104	0
38395	1927	-800	-600	-1	-1	-1	-1	4	-800	-600	-1	-1	-1	-1	4
38415	1928	388	424	0,829	0,507	482,48	3,705	0	-800	-600	0,829	0,507	-1	-1	4
38435	1929	-800	-600	0,572	0,502	-1	-1	4	414	413	0,572	0,502	490,417	3,895	0
38455	1930	-800	-600	0,569	0,502	-1	-1	4	415	413	0,569	0,502	490,826	3,898	0
38475	1931	-800	-600	0,566	0,501	-1	-1	4	428	377	0,566	0,501	490,826	4,016	0
38495	1932	-800	-600	-1	-1	-1	-1	4	-800	-600	-1	-1	-1	-1	4
38515	1933	-800	-600	-1	-1	-1	-1	4	-800	-600	-1	-1	-1	-1	4
38535	1934	-800	-600	0,562	0,5	-1	-1	4	427	410	0,562	0,5	490,826	4,036	0
38554	1935	-800	-600	0,814	0,501	-1	-1	4	429	407	0,561	0,499	493,699	4,059	0
38574	1936	-800	-600	-1	-1	-1	-1	4	-800	-600	-1	-1	-1	-1	4
38594	1937	-800	-600	0,56	0,498	-1	-1	4	445	391	0,56	0,498	493,699	3,83	0
38614	1938	-800	-600	0,56	0,497	-1	-1	4	410	407	0,56	0,497	493,699	4,088	0
38634	1939	-800	-600	-1	-1	-1	-1	4	-800	-600	-1	-1	-1	-1	4
38654	1940	-800	-600	0,814	0,499	-1	-1	4	-800	-600	0,561	0,495	-1	-1	4
38674	1941	-800	-600	0,562	0,494	-1	-1	4	409	398	0,562	0,494	497,498	4,233	0
38694	1942	-800	-600	0,564	0,494	-1	-1	4	413	380	0,564	0,494	497,498	4,249	0
38714	1943	379	400	0,816	0,501	507,57	4,016	0	394	406	0,565	0,495	497,498	4,286	0
38734	1944	378	421	0,817	0,502	507,57	3,876	0	406	387	0,566	0,496	497,498	3,952	0
38754	1945	378	419	0,819	0,504	510,491	3,897	0	403	395	0,568	0,496	500,892	3,972	0
38774	1946	-800	-600	0,569	0,497	-1	-1	4	399	392	0,569	0,497	500,892	4,089	0
38794	1947	-800	-600	-1	-1	-1	-1	4	-800	-600	-1	-1	-1	-1	4
38814	1948	-800	-600	0,573	0,494	-1	-1	4	413	376	0,573	0,494	500,892	4,125	0	44	398	389
38834	1949	-800	-600	0,574	0,491	-1	-1	4	411	391	0,574	0,491	500,892	4,397	0	44	398	389
38853	1950	-800	-600	0,826	0,501	-1	-1	4	410	379	0,576	0,488	506,055	4,487	0	44	398	389
38873	1951	-800	-600	0,579	0,484	-1	-1	4	407	391	0,579	0,484	506,055	4,434	0	44	398	389
38893	1952	-800	-600	0,581	0,481	-1	-1	4	406	403	0,581	0,481	506,055	4,382	0	44	398	389
38913	1953	-800	-600	0,584	0,479	-1	-1	4	404	378	0,584	0,479	506,055	4,269	0	44	398	389
38933	1954	-800	-600	0,587	0,476	-1	-1	4	392	391	0,587	0,476	506,055	4,245	0	44	398	389
38953	1955	-800	-600	0,837	0,495	-1	-1	4	388	392	0,589	0,475	505,291	4,214	0	44	398	389
38973	1956	-800	-600	0,592	0,473	-1	-1	4	366	393	0,592	0,473	505,291	4,406	0	44	398	389
38993	1957	256	330	0,842	0,492	514,832	4,441	0	314	284	0,596	0,471	505,291	4,188	0
39013	1958	-800	-600	0,597	0,47	-1	-1	4	285	291	0,597	0,47	505,291	4,252	0
39033	1959	257	316	0,845	0,493	514,832	4,067	0	279	279	0,598	0,469	505,291	4,32	0
39053	1960	259	322	0,846	0,493	510,545	4,035	0	278	285	0,599	0,469	502,532	4,198	0
39073	1961	270	300	0,847	0,493	510,545	3,833	0	281	286	0,6	0,469	502,532	4,114	0
39093	1962	-800	-600	0,6	0,468	-1	-1	4	291	326	0,6	0,468	502,532	4,284	0
39113	1963	-800	-600	0,6	0,467	-1	-1	4	291	285	0,6	0,467	502,532	4,161	0
39133	1964	-800	-600	-1	-1	-1	-1	4	-800	-600	-1	-1	-1	-1	4
39152	1965	-800	-600	0,848	0,489	-1	-1	4	-800	-600	0,6	0,462	-1	-1	4
39172	1966	-800	-600	0,599	0,459	-1	-1	4	293	277	0,599	0,459	503,162	4,089	0
39192	1967	269	298	0,847	0,483	508,879	3,933	0	286	294	0,599	0,456	503,162	3,895	0
39212	1968	292	337	0,847	0,481	508,879	4,159	0	289	300	0,599	0,453	503,162	4,306	0
39232	1969	-800	-600	0,599	0,45	-1	-1	4	297	316	0,599	0,45	503,162	4,051	0
39252	1970	-800	-600	0,847	0,476	-1	-1	4	295	327	0,599	0,448	501,099	4,038	0
39272	1971	255	290	0,848	0,475	503,115	3,665	0	279	286	0,599	0,446	501,099	4,406	0
39292	1972	-800	-600	-1	-1	-1	-1	4	-800	-600	-1	-1	-1	-1	4
39312	1973	278	302	0,848	0,471	503,115	3,982	0	-800	-600	0,848	0,471	-1	-1	4
39332	1974	-800	-600	-1	-1	-1	-1	4	-800	-600	-1	-1	-1	-1	4
39352	1975	-800	-600	0,849	0,466	-1	-1	4	-800	-600	0,6	0,438	-1	-1	4
39372	1976	-800	-600	0,6	0,436	-1	-1	4	297	264	0,6	0,436	500,357	4,025	0
39392	1977	264	341	0,85	0,461	501,531	4,273	0	286	280	0,601	0,434	500,357	3,847	0
39412	1978	-800	-600	0,602	0,433	-1	-1	4	282	276	0,602	0,433	500,357	3,933	0
39431	1979	-800	-600	-1	-1	-1	-1	4	-800	-600	-1	-1	-1	-1	4
39451	1980	-800	-600	0,852	0,46	-1	-1	4	-800	-600	0,602	0,436	-1	-1	4
39471	1981	-800	-600	0,601	0,44	-1	-1	4	285	311	0,601	0,44	494,399	3,859	0
39491	1982	-800	-600	-1	-1	-1	-1	4	-800	-600	-1	-1	-1	-1	4
39511	1983	-800	-600	-1	-1	-1	-1	4	-800	-600	-1	-1	-1	-1	4
39531	1984	248	336	0,848	0,478	504,474	4,079	0	-800	-600	0,848	0,478	-1	-1	4
[truncated: 7,190 more rows]
