# Supplementary material for: Perception of Individual and Joint Action in Infants and Adults
Source: PLoS One. 2014 Sep 9;9(9):e107450. doi: 10.1371/journal.pone.0107450 (PMC4174902; doi:10.1371/journal.pone.0107450)
Supplement: Data S1 — Raw files of eye tracking data of all participants. (ZIP) [file pone.0107450.s001.zip › Turm2012b_09_20.csv]

Data properties:
Recording date: 13.08.2012
Recording time : 10:46:36:031 (corresponds to time 0)
Study: Turmbau2012b
Subject: Turm2012b_09_20
Recording: Turm2012b_09_20
Screen resolution: 800 x 600
Coordinate unit: Pixels
Filter settings:
Eye: Average
Fixation radius: 30
Min duration: 100
Timestamp	Number	GazepointX (L)	GazepointY (L)	CamX (L)	CamY (L)	Distance (L)	Pupil (L)	Validity (L)	GazepointX (R)	GazepointY (R)	CamX (R)	CamY (R)	Distance (R)	Pupil (R)	Validity (R)	Fixation	GazepointX	GazepointY	Event	Event Key	Data 1	Data 2	Description
6	1	359	265	0,793	0,475	590,149	2,961	0	370	237	0,586	0,51	588,581	2,559	0	1	364	245
25	2	357	259	0,793	0,475	590,149	2,709	0	368	237	0,586	0,51	588,581	2,644	0	1	364	245
46	3	355	255	0,793	0,475	590,149	2,779	0	375	254	0,586	0,51	588,581	2,789	0	1	364	245
65	4	361	263	0,793	0,475	589,571	2,788	0	372	258	0,586	0,51	589,24	2,731	0	1	364	245
86	5	333	251	0,793	0,475	589,571	2,931	0	366	250	0,586	0,51	589,24	2,888	0	1	364	245
105	6	-800	-600	0,586	0,51	-1	-1	4	365	246	0,586	0,51	589,24	2,697	0	1	364	245
126	7	369	237	0,793	0,475	589,571	2,594	0	357	234	0,586	0,51	589,24	2,874	0	1	364	245
145	8	362	242	0,793	0,475	589,571	2,942	0	390	233	0,586	0,509	589,24	2,747	0	1	364	245
166	9	362	240	0,793	0,475	590,934	2,948	0	390	232	0,586	0,509	588,567	2,819	0	1	364	245
185	10	339	232	0,793	0,475	590,934	2,794	0	383	245	0,586	0,509	588,567	2,927	0	1	364	245
206	11	346	245	0,793	0,475	590,934	2,847	0	363	230	0,586	0,509	588,567	2,857	0	1	364	245
225	12	-800	-600	0,586	0,509	-1	-1	4	369	257	0,586	0,509	588,567	2,851	0	1	364	245
247	13	-800	-600	0,586	0,509	-1	-1	4	386	203	0,586	0,509	588,567	2,794	0
265	14	-800	-600	0,793	0,474	-1	-1	4	378	204	0,586	0,509	588,532	2,771	0
286	15	339	232	0,793	0,474	589,865	2,853	0	378	232	0,586	0,508	588,532	2,799	0
305	16	330	262	0,793	0,474	589,865	2,878	0	379	222	0,586	0,508	588,532	2,743	0
325	17	346	245	0,793	0,474	589,865	2,972	0	357	228	0,586	0,508	588,532	2,807	0
344	18	-800	-600	0,586	0,508	-1	-1	4	415	262	0,586	0,508	588,532	2,991	0	2	396	273
366	19	-800	-600	0,793	0,473	-1	-1	4	414	258	0,585	0,507	591,227	3,009	0	2	396	273
369								5							5				ShowAVI	8	0	0	atFish.avi
384	20	373	295	0,793	0,472	591,839	2,905	0	402	245	0,585	0,506	591,227	2,633	0	2	396	273
406	21	374	305	0,792	0,471	591,839	2,791	0	397	236	0,585	0,506	591,227	2,818	0	2	396	273
424	22	378	296	0,792	0,471	591,839	2,734	0	397	254	0,585	0,505	591,227	2,774	0	2	396	273
446	23	398	293	0,792	0,47	591,839	2,948	0	414	232	0,585	0,505	591,227	2,618	0	2	396	273
464	24	400	299	0,792	0,47	589,705	2,87	0	412	235	0,585	0,505	592,105	2,702	0	2	396	273
485	25	388	307	0,792	0,47	589,705	2,646	0	395	251	0,585	0,505	592,105	2,81	0	2	396	273
504	26	365	291	0,792	0,47	589,705	2,942	0	405	277	0,585	0,505	592,105	2,773	0	2	396	273
526	27	377	313	0,792	0,47	589,705	2,749	0	421	245	0,585	0,505	592,105	2,642	0	2	396	273
544	28	398	304	0,792	0,47	589,705	2,739	0	399	262	0,585	0,505	592,105	2,733	0	2	396	273
566	29	390	301	0,792	0,47	590,493	2,733	0	409	268	0,585	0,505	592,358	2,678	0	2	396	273
584	30	397	285	0,792	0,47	590,493	2,67	0	402	237	0,585	0,505	592,358	2,631	0	2	396	273
604	31	379	310	0,792	0,469	590,493	2,963	0	407	251	0,585	0,505	592,358	2,72	0	2	396	273
624	32	415	295	0,792	0,469	590,493	2,774	0	386	346	0,585	0,504	592,358	3,341	0
643	33	408	309	0,792	0,469	590,493	2,925	0	411	290	0,585	0,504	592,358	3,044	0
663	34	408	301	0,792	0,469	592,775	2,86	0	404	327	0,585	0,504	590,911	3,27	0
683	35	389	299	0,792	0,468	592,775	2,754	0	403	272	0,585	0,503	590,911	3,099	0
703	36	364	275	0,792	0,468	592,775	2,618	0	390	266	0,585	0,503	590,911	2,919	0
723	37	396	285	0,792	0,467	592,775	2,927	0	414	322	0,585	0,502	590,911	2,96	0	3	390	287
743	38	392	300	0,792	0,466	592,775	3,058	0	405	291	0,585	0,501	590,911	2,968	0	3	390	287
763	39	389	291	0,792	0,466	591,698	3,087	0	405	305	0,584	0,501	589,789	2,97	0	3	390	287
783	40	368	313	0,791	0,465	591,698	2,98	0	395	278	0,584	0,5	589,789	3,013	0	3	390	287
803	41	369	320	0,791	0,464	591,698	3,154	0	406	271	0,584	0,499	589,789	2,902	0	3	390	287
823	42	410	270	0,791	0,464	591,698	2,765	0	386	278	0,583	0,499	589,789	2,922	0	3	390	287
843	43	359	301	0,79	0,463	591,698	3,098	0	411	251	0,583	0,499	589,789	2,802	0	3	390	287
863	44	368	294	0,79	0,463	589,635	2,94	0	406	249	0,583	0,499	588,311	2,769	0	3	390	287
883	45	374	277	0,79	0,463	589,635	3,107	0	410	292	0,583	0,498	588,311	2,916	0	3	390	287
903	46	390	298	0,79	0,462	589,635	3	0	388	303	0,583	0,498	588,311	3,008	0	3	390	287
923	47	377	282	0,79	0,462	589,635	3,065	0	408	257	0,583	0,498	588,311	2,921	0
942	48	425	232	0,789	0,462	589,635	2,83	0	418	279	0,582	0,498	588,311	2,861	0
962	49	435	233	0,789	0,462	590,547	2,8	0	413	268	0,582	0,498	590,469	2,892	0
983	50	383	312	0,789	0,462	590,547	3,09	0	417	249	0,582	0,498	590,469	2,878	0	4	404	286
1002	51	390	317	0,789	0,462	590,547	2,939	0	411	242	0,582	0,498	590,469	2,972	0	4	404	286
1022	52	402	295	0,789	0,462	590,547	2,833	0	402	292	0,582	0,499	590,469	3,174	0	4	404	286
1042	53	395	293	0,788	0,462	590,547	3,026	0	413	287	0,581	0,499	590,469	2,947	0	4	404	286
1062	54	401	290	0,788	0,463	589,9	2,916	0	407	281	0,581	0,499	591,306	3,01	0	4	404	286
1082	55	-800	-600	0,581	0,499	-1	-1	4	410	283	0,581	0,499	591,306	2,989	0	4	404	286
1102	56	441	210	0,787	0,462	589,9	2,972	0	457	225	0,581	0,498	591,306	3,095	0
1122	57	436	238	0,786	0,461	589,9	3	0	453	233	0,58	0,498	591,306	3,018	0
1142	58	438	219	0,786	0,461	589,9	2,906	0	464	192	0,58	0,498	591,306	3,016	0	5	452	214
1162	59	440	231	0,786	0,461	589,894	2,893	0	466	188	0,58	0,498	587,956	2,998	0	5	452	214
1182	60	431	242	0,786	0,461	589,894	2,997	0	459	201	0,58	0,498	587,956	2,921	0	5	452	214
1202	61	442	235	0,786	0,462	589,894	2,988	0	456	212	0,58	0,498	587,956	2,86	0	5	452	214
1222	62	447	224	0,786	0,462	589,894	2,946	0	454	211	0,58	0,499	587,956	2,808	0	5	452	214
1241	63	458	205	0,786	0,462	589,894	2,788	0	453	218	0,58	0,499	587,956	2,872	0	5	452	214
1261	64	465	195	0,786	0,462	591,014	2,76	0	452	220	0,579	0,498	587,17	2,855	0	5	452	214
1281	65	451	220	0,786	0,462	591,014	2,766	0	444	196	0,579	0,499	587,17	2,959	0	5	452	214
1301	66	434	218	0,786	0,462	591,014	2,856	0	455	219	0,579	0,499	587,17	2,9	0	5	452	214
1321	67	465	203	0,786	0,462	591,014	2,682	0	455	210	0,579	0,499	587,17	2,861	0	5	452	214
1341	68	464	210	0,786	0,462	591,014	2,767	0	452	229	0,579	0,499	587,17	2,852	0	5	452	214
1361	69	462	204	0,786	0,462	590,926	2,768	0	452	231	0,579	0,499	586,352	2,839	0	5	452	214
1381	70	451	211	0,786	0,462	590,926	2,681	0	467	214	0,58	0,499	586,352	2,943	0	5	452	214
1401	71	439	215	0,786	0,462	590,926	2,889	0	458	209	0,58	0,499	586,352	2,845	0	5	452	214
1421	72	472	271	0,785	0,464	590,926	2,997	0	495	294	0,579	0,501	586,352	3,011	0
1441	73	474	323	0,785	0,464	590,926	3,06	0	485	310	0,579	0,501	586,352	3,025	0
1461	74	475	351	0,785	0,464	588,402	3,11	0	491	327	0,579	0,501	585,874	3,037	0
1481	75	453	285	0,785	0,464	588,402	3,068	0	485	265	0,579	0,501	585,874	2,94	0
1501	76	-800	-600	0,579	0,501	-1	-1	4	495	314	0,579	0,501	585,874	3,064	0	6	487	290
1520	77	-800	-600	0,578	0,501	-1	-1	4	499	293	0,578	0,501	585,874	3,091	0	6	487	290
1540	78	458	278	0,784	0,464	588,402	3,118	0	492	294	0,578	0,501	585,874	3,161	0	6	487	290
1560	79	457	281	0,784	0,464	586,356	3,108	0	494	292	0,578	0,501	587,442	3,211	0	6	487	290
1580	80	473	258	0,784	0,464	586,356	3,097	0	518	271	0,578	0,501	587,442	3,104	0	6	487	290
1600	81	-800	-600	0,578	0,502	-1	-1	4	513	287	0,578	0,502	587,442	3,248	0	6	487	290
1620	82	473	306	0,784	0,464	586,356	3,097	0	501	290	0,578	0,502	587,442	3,039	0	6	487	290
1640	83	472	285	0,784	0,464	586,356	3,27	0	496	309	0,578	0,502	587,442	3,324	0	6	487	290
1660	84	472	282	0,785	0,465	589,059	3,285	0	490	317	0,578	0,502	587,095	3,278	0	6	487	290
1680	85	468	324	0,785	0,465	589,059	3,314	0	505	283	0,578	0,502	587,095	3,282	0	6	487	290
1700	86	463	285	0,785	0,465	589,059	2,976	0	493	299	0,578	0,502	587,095	3,254	0	6	487	290
1720	87	490	256	0,785	0,465	589,059	3,074	0	499	264	0,578	0,502	587,095	3,232	0
1740	88	476	287	0,785	0,465	589,059	3,096	0	508	323	0,578	0,502	587,095	3,271	0
1760	89	483	272	0,784	0,465	594,176	3,144	0	504	318	0,578	0,503	588,291	3,257	0
1780	90	488	347	0,784	0,466	594,176	2,986	0	498	367	0,578	0,503	588,291	2,987	0	7	495	389
1800	91	491	334	0,784	0,466	594,176	2,724	0	496	380	0,578	0,503	588,291	3,208	0	7	495	389
1820	92	500	393	0,784	0,466	594,176	3,12	0	511	375	0,577	0,503	588,291	3,053	0	7	495	389
1839	93	504	413	0,784	0,466	594,176	3,04	0	493	389	0,577	0,504	588,291	3,132	0	7	495	389
1859	94	508	432	0,784	0,466	595,117	3,017	0	498	386	0,577	0,504	594,43	3,085	0	7	495	389
1879	95	486	386	0,784	0,466	595,117	3,159	0	482	405	0,577	0,504	594,43	3,156	0	7	495	389
1899	96	494	373	0,784	0,467	595,117	3,114	0	511	390	0,577	0,504	594,43	3,174	0	7	495	389
1919	97	486	393	0,784	0,467	595,117	2,927	0	493	392	0,577	0,504	594,43	3,055	0	7	495	389
1939	98	-800	-600	0,577	0,504	-1	-1	4	484	397	0,577	0,504	594,43	3,062	0	7	495	389
1959	99	-800	-600	0,784	0,467	-1	-1	4	494	387	0,578	0,504	598,088	3,088	0	7	495	389
1979	100	-800	-600	0,578	0,504	-1	-1	4	497	391	0,578	0,504	598,088	3,231	0	7	495	389
1999	101	498	387	0,785	0,467	595,312	3,195	0	504	399	0,578	0,504	598,088	3,238	0	7	495	389
2019	102	523	378	0,784	0,466	595,312	3,052	0	522	337	0,578	0,504	598,088	3,147	0
2039	103	501	434	0,784	0,466	595,312	3,432	0	540	326	0,578	0,504	598,088	3,268	0
2059	104	511	445	0,784	0,466	596,791	3,471	0	549	326	0,578	0,504	588,782	3,203	0
2079	105	564	331	0,783	0,466	596,791	2,864	0	524	317	0,577	0,504	588,782	3,218	0	8	527	341
2099	106	531	345	0,783	0,466	596,791	2,912	0	527	346	0,577	0,504	588,782	3,016	0	8	527	341
2119	107	560	350	0,783	0,466	596,791	2,841	0	520	323	0,577	0,504	588,782	2,965	0	8	527	341
2138	108	511	368	0,783	0,466	596,791	2,975	0	524	334	0,577	0,504	588,782	3,045	0	8	527	341
2158	109	514	379	0,784	0,466	594,448	2,962	0	523	323	0,577	0,504	587,902	3,033	0	8	527	341
2178	110	527	354	0,784	0,466	594,448	2,958	0	516	348	0,577	0,504	587,902	3,096	0	8	527	341
2198	111	512	371	0,784	0,466	594,448	2,907	0	548	321	0,577	0,504	587,902	3,092	0	8	527	341
2218	112	515	337	0,784	0,466	594,448	2,854	0	530	337	0,577	0,504	587,902	2,987	0	8	527	341
2238	113	536	314	0,784	0,466	594,448	2,869	0	523	357	0,577	0,504	587,902	2,9	0	8	527	341
2258	114	531	307	0,784	0,466	597,954	2,901	0	536	348	0,577	0,504	588,938	2,86	0	8	527	341
2278	115	549	324	0,784	0,466	597,954	3,017	0	509	349	0,577	0,504	588,938	3,144	0	8	527	341
2298	116	567	337	0,783	0,466	597,954	2,759	0	559	335	0,576	0,505	588,938	3,064	0
2318	117	582	381	0,782	0,466	597,954	3,054	0	584	340	0,576	0,505	588,938	2,986	0	9	587	358
2338	118	614	368	0,782	0,466	597,954	2,856	0	575	337	0,576	0,505	588,938	2,953	0	9	587	358
2358	119	630	355	0,782	0,466	598,907	2,991	0	585	342	0,575	0,505	586,617	2,909	0	9	587	358
2378	120	606	370	0,782	0,466	598,907	2,875	0	558	343	0,575	0,505	586,617	2,933	0	9	587	358
2397	121	606	367	0,782	0,466	598,907	2,716	0	578	347	0,575	0,505	586,617	2,905	0	9	587	358
2418	122	584	356	0,782	0,466	598,907	2,834	0	581	370	0,575	0,505	586,617	2,928	0	9	587	358
2438	123	574	375	0,782	0,466	598,907	2,909	0	582	353	0,576	0,505	586,617	3,103	0	9	587	358
2457	124	566	373	0,782	0,466	596,464	2,85	0	585	364	0,576	0,505	586,585	3,108	0	9	587	358
2477	125	646	379	0,782	0,466	596,464	2,629	0	579	338	0,576	0,505	586,585	2,955	0
2497	126	596	357	0,782	0,466	596,464	2,807	0	582	362	0,576	0,505	586,585	2,804	0
2517	127	605	355	0,782	0,466	596,464	2,805	0	590	351	0,576	0,505	586,585	2,923	0
2537	128	600	375	0,782	0,466	596,464	2,85	0	563	316	0,575	0,505	586,585	2,81	0
2557	129	603	361	0,782	0,466	597,113	2,867	0	565	324	0,575	0,505	586,643	2,853	0
2572								5							5				Keyboard	3	39	0	Right
2577	130	550	408	0,782	0,466	597,113	3,139	0	557	348	0,576	0,505	586,643	2,931	0
2597	131	579	313	0,782	0,466	597,113	2,597	0	561	335	0,576	0,505	586,643	2,936	0	10	563	353
2617	132	585	332	0,782	0,466	597,113	2,819	0	561	346	0,576	0,505	586,643	3,008	0	10	563	353
2637	133	571	369	0,782	0,466	597,113	2,626	0	559	338	0,576	0,505	586,643	2,974	0	10	563	353
2657	134	565	327	0,782	0,466	594,395	2,697	0	562	341	0,576	0,505	587,919	3,005	0	10	563	353
2677	135	580	353	0,782	0,466	594,395	2,787	0	550	360	0,575	0,505	587,919	2,847	0	10	563	353
2697	136	568	369	0,782	0,466	594,395	2,71	0	565	335	0,575	0,505	587,919	2,96	0	10	563	353
2716	137	571	373	0,782	0,466	594,395	2,819	0	545	354	0,575	0,505	587,919	3,003	0	10	563	353
2736	138	558	383	0,782	0,466	594,395	2,984	0	560	340	0,575	0,505	587,919	2,966	0	10	563	353
2756	139	557	387	0,782	0,466	595,577	2,995	0	553	347	0,575	0,505	588,966	2,987	0	10	563	353
2776	140	572	314	0,782	0,466	595,577	2,669	0	560	329	0,575	0,505	588,966	2,975	0
2796	141	573	319	0,782	0,466	595,577	2,728	0	559	341	0,575	0,505	588,966	2,81	0
2816	142	543	408	0,782	0,466	595,577	3,115	0	558	328	0,575	0,505	588,966	2,821	0
2836	143	572	334	0,781	0,466	595,577	2,722	0	549	356	0,575	0,505	588,966	2,982	0
2856	144	564	360	0,781	0,466	595,739	2,849	0	548	355	0,575	0,505	589,475	2,906	0
2876	145	566	320	0,781	0,466	595,739	2,75	0	578	335	0,575	0,505	589,475	2,861	0
2896	146	592	318	0,781	0,466	595,739	2,407	0	542	342	0,574	0,505	589,475	2,886	0
2916	147	594	307	0,781	0,466	595,739	2,662	0	543	325	0,574	0,505	589,475	3,015	0
2936	148	441	261	0,782	0,465	595,739	3,028	0	486	254	0,576	0,503	589,475	3,039	0
2956	149	440	263	0,782	0,464	588,079	2,907	0	471	254	0,577	0,502	583,385	3,033	0
2976	150	393	131	0,782	0,463	588,079	2,897	0	420	149	0,577	0,501	583,385	2,954	0	11	406	148
2995	151	403	132	0,782	0,463	588,079	2,68	0	412	155	0,577	0,501	583,385	2,929	0	11	406	148
3016	152	409	120	0,782	0,463	588,079	2,749	0	412	162	0,577	0,5	583,385	3,089	0	11	406	148
3035	153	407	124	0,782	0,462	588,079	2,767	0	407	153	0,577	0,5	583,385	2,98	0	11	406	148
3055	154	411	121	0,782	0,462	587,991	2,784	0	408	151	0,576	0,5	586,192	3,024	0	11	406	148
3056								5							5				ShowAVI	8	0	0	Interactive.avi
3075	155	387	134	0,782	0,461	587,991	2,861	0	392	157	0,576	0,5	586,192	2,888	0	11	406	148
3095	156	397	136	0,782	0,461	587,991	2,978	0	401	151	0,576	0,499	586,192	2,854	0	11	406	148
3115	157	395	149	0,782	0,46	587,991	2,866	0	407	160	0,576	0,499	586,192	2,883	0	11	406	148
3135	158	406	144	0,782	0,46	587,991	3,054	0	409	151	0,576	0,499	586,192	2,937	0	11	406	148
3155	159	407	148	0,782	0,46	588,434	3,044	0	412	154	0,576	0,499	586,211	2,932	0	11	406	148
3175	160	397	159	0,782	0,459	588,434	3,06	0	403	166	0,576	0,499	586,211	3,123	0	11	406	148
3195	161	394	130	0,782	0,459	588,434	2,978	0	422	159	0,575	0,498	586,211	3,049	0	11	406	148
3215	162	414	155	0,781	0,459	588,434	3,011	0	421	166	0,575	0,498	586,211	3,018	0	11	406	148
3235	163	406	144	0,781	0,459	588,434	2,942	0	418	149	0,575	0,498	586,211	3,154	0	11	406	148
3255	164	410	136	0,781	0,459	587,766	2,937	0	417	149	0,575	0,498	586,088	3,111	0	11	406	148
3275	165	407	149	0,781	0,459	587,766	3,132	0	400	160	0,575	0,498	586,088	3,017	0	11	406	148
3295	166	388	138	0,781	0,458	587,766	3,189	0	407	157	0,575	0,498	586,088	3,144	0	11	406	148
3314	167	403	159	0,781	0,459	587,766	3,11	0	427	157	0,575	0,498	586,088	3,087	0	11	406	148
3334	168	485	192	0,78	0,46	587,766	3,333	0	478	179	0,574	0,5	586,088	3,165	0	12	482	209
3354	169	489	189	0,779	0,459	591,469	3,38	0	490	186	0,574	0,5	581,544	3,129	0	12	482	209
3374	170	-800	-600	0,573	0,5	-1	-1	4	471	202	0,573	0,5	581,544	3,067	0	12	482	209
3394	171	462	195	0,779	0,459	591,469	3,359	0	486	215	0,573	0,499	581,544	3,214	0	12	482	209
3414	172	504	200	0,779	0,459	591,469	2,843	0	478	233	0,573	0,499	581,544	3,112	0	12	482	209
3434	173	477	204	0,779	0,459	591,469	3,08	0	497	218	0,573	0,499	581,544	3,153	0	12	482	209
3454	174	494	210	0,779	0,459	587,56	2,798	0	499	217	0,573	0,499	587,392	3,239	0	12	482	209
3474	175	464	212	0,779	0,459	587,56	3,029	0	496	215	0,573	0,499	587,392	3,232	0	12	482	209
3494	176	-800	-600	0,573	0,499	-1	-1	4	484	229	0,573	0,499	587,392	3,155	0	12	482	209
3514	177	475	203	0,779	0,458	587,56	3,043	0	493	200	0,573	0,498	587,392	3,076	0	12	482	209
3534	178	479	203	0,78	0,458	587,56	2,878	0	472	222	0,574	0,498	587,392	3,104	0	12	482	209
3554	179	480	200	0,78	0,457	589,841	2,889	0	472	221	0,574	0,498	587,784	3,062	0	12	482	209
3574	180	360	138	0,782	0,457	589,841	2,827	0	377	163	0,576	0,497	587,784	2,935	0
3594	181	277	153	0,783	0,456	589,841	2,842	0	295	159	0,578	0,496	587,784	3,033	0	13	297	166
3613	182	293	152	0,783	0,456	589,841	2,831	0	318	142	0,578	0,496	587,784	3,042	0	13	297	166
3633	183	283	152	0,783	0,456	589,841	2,809	0	306	154	0,578	0,496	587,784	2,899	0	13	297	166
3654	184	295	162	0,783	0,455	583,888	2,785	0	318	149	0,578	0,496	586,429	2,941	0	13	297	166
3673	185	283	168	0,783	0,455	583,888	2,715	0	307	166	0,578	0,496	586,429	2,769	0	13	297	166
3693	186	276	170	0,783	0,455	583,888	2,755	0	320	172	0,578	0,495	586,429	2,827	0	13	297	166
3713	187	287	158	0,783	0,455	583,888	2,701	0	308	170	0,577	0,495	586,429	2,823	0	13	297	166
3733	188	289	153	0,783	0,455	583,888	2,638	0	296	164	0,577	0,495	586,429	2,702	0	13	297	166
3753	189	288	148	0,783	0,455	585,229	2,644	0	299	168	0,577	0,495	585,243	2,719	0	13	297	166
3773	190	280	180	0,783	0,454	585,229	2,669	0	322	186	0,578	0,495	585,243	2,779	0	13	297	166
3793	191	286	183	0,784	0,454	585,229	2,682	0	313	179	0,578	0,495	585,243	2,763	0	13	297	166
3813	192	301	167	0,784	0,454	585,229	2,571	0	310	182	0,578	0,495	585,243	2,82	0	13	297	166
3833	193	283	159	0,784	0,454	585,229	2,568	0	307	176	0,578	0,495	585,243	2,693	0	13	297	166
3853	194	289	155	0,784	0,454	585,215	2,564	0	305	172	0,578	0,495	587,676	2,703	0	13	297	166
3873	195	271	160	0,783	0,454	585,215	2,769	0	302	171	0,578	0,495	587,676	2,838	0	13	297	166
3893	196	282	165	0,783	0,454	585,215	2,745	0	299	163	0,577	0,495	587,676	2,801	0	13	297	166
3912	197	279	180	0,783	0,454	585,215	2,585	0	298	171	0,577	0,495	587,676	2,771	0	13	297	166
3932	198	281	167	0,783	0,454	585,215	2,776	0	307	169	0,577	0,495	587,676	2,827	0	13	297	166
3952	199	278	169	0,783	0,454	587,704	2,736	0	306	170	0,577	0,495	585,745	2,792	0	13	297	166
3972	200	287	163	0,783	0,454	587,704	2,812	0	305	168	0,577	0,495	585,745	2,847	0	13	297	166
3992	201	298	176	0,783	0,454	587,704	2,629	0	307	178	0,577	0,495	585,745	2,947	0	13	297	166
4012	202	290	168	0,783	0,454	587,704	2,731	0	300	159	0,577	0,495	585,745	2,724	0	13	297	166
4032	203	293	161	0,783	0,454	587,704	2,693	0	318	176	0,577	0,495	585,745	2,844	0	13	297	166
4052	204	289	171	0,783	0,454	584,715	2,735	0	319	167	0,577	0,495	587,147	2,844	0	13	297	166
4072	205	280	176	0,783	0,453	584,715	2,806	0	316	158	0,577	0,495	587,147	2,804	0	13	297	166
4092	206	301	156	0,783	0,453	584,715	2,594	0	293	153	0,577	0,494	587,147	2,649	0	13	297	166
4112	207	330	156	0,782	0,453	584,715	2,683	0	330	163	0,577	0,494	587,147	2,726	0
4132	208	409	172	0,781	0,453	584,715	2,604	0	398	156	0,576	0,495	587,147	2,914	0
4152	209	438	156	0,781	0,453	587,383	2,648	0	404	167	0,575	0,495	582,074	2,841	0
4172	210	390	175	0,781	0,453	587,383	2,813	0	407	209	0,575	0,494	582,074	2,755	0	14	400	180
4192	211	376	176	0,781	0,453	587,383	2,972	0	406	205	0,575	0,494	582,074	2,7	0	14	400	180
4211	212	388	163	0,781	0,453	587,383	2,763	0	384	210	0,575	0,494	582,074	2,744	0	14	400	180
4231	213	388	162	0,78	0,453	587,383	2,917	0	402	209	0,575	0,494	582,074	2,813	0	14	400	180
4251	214	387	168	0,781	0,453	584,083	2,813	0	398	205	0,575	0,495	584,189	2,811	0	14	400	180
4271	215	404	168	0,781	0,453	584,083	2,607	0	406	199	0,575	0,494	584,189	2,778	0	14	400	180
4291	216	404	165	0,781	0,453	584,083	2,655	0	420	182	0,575	0,494	584,189	2,79	0	14	400	180
4311	217	402	165	0,781	0,453	584,083	2,761	0	402	184	0,575	0,494	584,189	2,682	0	14	400	180
4331	218	404	180	0,781	0,453	584,083	2,672	0	403	179	0,575	0,494	584,189	2,765	0	14	400	180
4351	219	403	179	0,781	0,453	584,154	2,714	0	405	174	0,575	0,495	587,266	2,757	0	14	400	180
4371	220	394	184	0,78	0,453	584,154	2,723	0	414	172	0,574	0,494	587,266	2,754	0	14	400	180
4391	221	402	170	0,78	0,453	584,154	2,876	0	414	181	0,574	0,494	587,266	2,754	0	14	400	180
4411	222	386	181	0,78	0,453	584,154	2,837	0	412	188	0,574	0,494	587,266	2,72	0	14	400	180
4431	223	386	161	0,78	0,453	584,154	2,743	0	422	182	0,574	0,494	587,266	2,839	0	14	400	180
4451	224	387	158	0,78	0,453	586,109	2,821	0	420	187	0,574	0,494	585,503	2,83	0	14	400	180
4471	225	396	181	0,78	0,453	586,109	2,594	0	398	176	0,574	0,494	585,503	2,807	0	14	400	180
4491	226	393	173	0,78	0,453	586,109	2,765	0	408	190	0,574	0,494	585,503	2,75	0	14	400	180
4510	227	473	139	0,779	0,453	586,109	2,476	0	460	151	0,573	0,495	585,503	2,753	0
4530	228	513	137	0,778	0,452	586,109	2,769	0	512	135	0,573	0,494	585,503	2,627	0
4550	229	550	133	0,778	0,452	586,55	2,676	0	538	127	0,572	0,494	586,603	2,588	0
4570	230	537	141	0,778	0,452	586,55	2,676	0	516	186	0,572	0,493	586,603	2,758	0	15	525	143
4590	231	522	150	0,777	0,452	586,55	2,586	0	532	153	0,572	0,494	586,603	2,809	0	15	525	143
4610	232	524	167	0,777	0,452	586,55	2,761	0	530	139	0,572	0,494	586,603	2,833	0	15	525	143
4630	233	528	138	0,777	0,452	586,55	2,63	0	514	136	0,571	0,494	586,603	2,614	0	15	525	143
4650	234	531	144	0,777	0,451	587,945	2,631	0	519	133	0,571	0,494	585,966	2,632	0	15	525	143
4670	235	535	141	0,777	0,451	587,945	2,685	0	520	134	0,571	0,494	585,966	2,673	0	15	525	143
4690	236	541	158	0,777	0,451	587,945	2,886	0	507	191	0,571	0,492	585,966	2,742	0	16	516	162
4710	237	531	159	0,777	0,451	587,945	2,925	0	518	176	0,571	0,492	585,966	2,734	0	16	516	162
4730	238	518	137	0,777	0,451	587,945	2,705	0	494	195	0,571	0,493	585,966	2,801	0	16	516	162
4750	239	518	144	0,777	0,451	588,713	2,82	0	493	192	0,571	0,494	585,546	2,816	0	16	516	162
4770	240	551	155	0,777	0,452	588,713	2,71	0	518	168	0,571	0,493	585,546	2,788	0	16	516	162
4789	241	507	148	0,777	0,451	588,713	2,868	0	517	164	0,571	0,493	585,546	2,83	0	16	516	162
4809	242	524	142	0,778	0,451	588,713	2,76	0	509	169	0,571	0,493	585,546	2,802	0	16	516	162
4829	243	441	139	0,779	0,451	588,713	3,005	0	456	160	0,573	0,493	585,546	2,71	0
4849	244	423	142	0,78	0,451	584,195	2,992	0	448	160	0,575	0,493	585,414	2,717	0
4869	245	306	123	0,781	0,451	584,195	2,678	0	-800	-600	0,781	0,451	-1	-1	4
4889	246	314	117	0,781	0,451	584,195	2,74	0	-800	-600	0,781	0,451	-1	-1	4
4909	247	282	118	0,781	0,451	584,195	2,804	0	-800	-600	0,781	0,451	-1	-1	4	17	312	124
4929	248	298	126	0,781	0,451	584,195	2,958	0	-800	-600	0,781	0,451	-1	-1	4	17	312	124
4949	249	294	125	0,78	0,451	583,413	3,024	0	-800	-600	0,575	0,493	-1	-1	4	17	312	124
4969	250	290	138	0,78	0,451	583,413	2,995	0	347	115	0,575	0,493	582,297	3,015	0	17	312	124
4989	251	296	132	0,78	0,451	583,413	2,874	0	330	112	0,574	0,493	582,297	2,907	0	17	312	124
5009	252	287	132	0,78	0,45	583,413	2,874	0	325	133	0,574	0,492	582,297	2,814	0	17	312	124
5029	253	291	132	0,78	0,45	583,413	2,919	0	330	116	0,575	0,492	582,297	3,036	0	17	312	124
5049	254	292	129	0,781	0,45	585,286	2,942	0	328	117	0,575	0,492	584,223	2,97	0	17	312	124
5069	255	302	121	0,781	0,45	585,286	2,94	0	331	109	0,575	0,492	584,223	2,995	0	17	312	124
5089	256	296	122	0,781	0,45	585,286	2,846	0	323	117	0,575	0,492	584,223	2,868	0	17	312	124
5109	257	303	135	0,781	0,449	585,286	2,804	0	333	122	0,575	0,491	584,223	2,859	0	17	312	124
5128	258	320	119	0,781	0,449	585,286	2,869	0	334	126	0,575	0,491	584,223	2,846	0	17	312	124
5148	259	319	122	0,781	0,449	585,894	2,865	0	334	132	0,575	0,491	583,017	2,831	0	17	312	124
5168	260	285	122	0,781	0,449	585,894	2,846	0	329	114	0,575	0,491	583,017	3,036	0	17	312	124
5188	261	303	140	0,781	0,448	585,894	3,028	0	326	121	0,575	0,491	583,017	2,955	0	17	312	124
5208	262	385	167	0,779	0,449	585,894	3,102	0	432	184	0,573	0,491	583,017	2,938	0
5228	263	577	282	0,776	0,451	585,894	3,021	0	590	281	0,571	0,493	583,017	3,106	0
5248	264	641	303	0,775	0,451	591,413	3,072	0	644	309	0,57	0,493	585,746	3,081	0	18	619	283
5268	265	629	265	0,775	0,451	591,413	2,892	0	617	303	0,57	0,493	585,746	2,911	0	18	619	283
5288	266	611	296	0,775	0,451	591,413	3,125	0	611	289	0,57	0,492	585,746	2,899	0	18	619	283
5308	267	629	232	0,775	0,45	591,413	3,081	0	613	297	0,57	0,492	585,746	3,098	0	18	619	283
5328	268	637	268	0,775	0,45	591,413	2,889	0	608	306	0,57	0,492	585,746	2,845	0	18	619	283
5348	269	629	274	0,776	0,45	587,136	2,974	0	605	303	0,57	0,493	584,763	2,879	0	18	619	283
5368	270	624	280	0,776	0,451	587,136	2,939	0	595	296	0,57	0,493	584,763	2,905	0	18	619	283
5388	271	631	300	0,776	0,451	587,136	2,933	0	612	287	0,57	0,493	584,763	2,958	0	18	619	283
5407	272	629	281	0,776	0,451	587,136	2,888	0	620	278	0,57	0,493	584,763	2,958	0	18	619	283
5427	273	628	242	0,776	0,451	587,136	2,973	0	608	287	0,57	0,493	584,763	2,847	0	18	619	283
5447	274	629	244	0,776	0,45	587,777	2,965	0	609	283	0,57	0,493	585,293	2,871	0	18	619	283
5467	275	631	295	0,775	0,451	587,777	2,941	0	631	275	0,569	0,493	585,293	2,962	0	18	619	283
5487	276	608	289	0,775	0,451	587,777	2,946	0	637	273	0,569	0,493	585,293	2,963	0	18	619	283
5507	277	644	297	0,775	0,451	587,777	2,909	0	607	302	0,569	0,494	585,293	2,965	0	18	619	283
5527	278	625	295	0,775	0,451	587,777	2,834	0	611	287	0,569	0,494	585,293	2,945	0	18	619	283
5547	279	625	290	0,775	0,451	590,525	2,831	0	607	295	0,569	0,494	584,421	2,94	0	18	619	283
5567	280	613	257	0,775	0,451	590,525	3,113	0	624	296	0,57	0,494	584,421	2,959	0	18	619	283
5587	281	651	428	0,775	0,453	590,525	2,779	0	615	418	0,57	0,496	584,421	2,991	0	19	629	411
5607	282	663	402	0,776	0,453	590,525	2,869	0	613	428	0,57	0,496	584,421	3,063	0	19	629	411
5627	283	662	415	0,776	0,453	590,525	2,744	0	600	410	0,57	0,496	584,421	3,016	0	19	629	411
5647	284	662	399	0,776	0,454	594,557	2,78	0	597	405	0,57	0,496	592,334	3,088	0	19	629	411
5667	285	665	406	0,776	0,454	594,557	2,83	0	610	427	0,57	0,496	592,334	2,924	0	19	629	411
5687	286	654	363	0,776	0,454	594,557	2,534	0	603	436	0,57	0,496	592,334	3,036	0	19	629	411
5706	287	652	404	0,776	0,454	594,557	2,962	0	609	430	0,569	0,496	592,334	3,047	0	19	629	411
5726	288	633	388	0,775	0,454	594,557	2,984	0	608	434	0,569	0,496	592,334	3,079	0	19	629	411
5746	289	624	375	0,775	0,454	595,5	3,011	0	604	431	0,569	0,497	591,351	3,092	0	19	629	411
5766	290	663	400	0,775	0,454	595,5	2,981	0	591	449	0,569	0,497	591,351	3,121	0	19	629	411
5786	291	655	399	0,775	0,454	595,5	2,97	0	618	430	0,569	0,497	591,351	2,979	0	19	629	411
5806	292	614	463	0,775	0,455	595,5	3,187	0	591	438	0,569	0,497	591,351	3,098	0	20	613	433
5826	293	-800	-600	0,569	0,497	-1	-1	4	593	446	0,569	0,497	591,351	3,113	0	20	613	433
5846	294	-800	-600	0,776	0,455	-1	-1	4	600	438	0,569	0,497	591,061	3,069	0	20	613	433
5866	295	658	408	0,776	0,455	592,043	3,059	0	595	447	0,569	0,497	591,061	3,062	0	20	613	433
5886	296	649	430	0,776	0,455	592,043	2,92	0	602	432	0,569	0,497	591,061	2,984	0	20	613	433
5906	297	635	407	0,776	0,455	592,043	3,065	0	606	440	0,569	0,497	591,061	3,141	0	20	613	433
5926	298	686	362	0,776	0,455	592,043	2,603	0	596	423	0,569	0,497	591,061	3,013	0
5946	299	683	361	0,776	0,455	594,397	2,542	0	601	421	0,57	0,497	592,938	3,085	0
5967	300	573	336	0,776	0,455	594,397	2,717	0	578	424	0,57	0,497	592,938	3,093	0
5986	301	615	415	0,776	0,455	594,397	2,791	0	556	418	0,57	0,497	592,938	2,851	0
6006	302	597	413	0,776	0,455	594,397	3,014	0	573	427	0,57	0,497	592,938	3,01	0
6025	303	-800	-600	0,57	0,497	-1	-1	4	579	394	0,57	0,497	592,938	2,981	0
6046	304	-800	-600	0,776	0,455	-1	-1	4	572	389	0,57	0,497	593,857	2,957	0
6065	305	493	492	0,776	0,455	593,117	3,833	0	566	411	0,57	0,497	593,857	3,045	0
6086	306	559	442	0,776	0,455	593,117	3,432	0	542	414	0,57	0,497	593,857	3,287	0
6105	307	606	377	0,776	0,455	593,117	2,729	0	568	406	0,57	0,497	593,857	3,146	0
6126	308	577	445	0,776	0,455	593,117	2,924	0	591	408	0,57	0,497	593,857	3,07	0
6145	309	600	422	0,776	0,455	595,547	3,13	0	587	406	0,569	0,497	595,184	3,164	0
6166	310	539	476	0,776	0,455	595,547	3,184	0	584	413	0,569	0,497	595,184	3,127	0
6185	311	612	399	0,776	0,455	595,547	2,998	0	589	393	0,569	0,497	595,184	3,094	0	21	590	400
6206	312	591	434	0,776	0,455	595,547	2,881	0	582	395	0,569	0,497	595,184	3,202	0	21	590	400
6225	313	622	378	0,776	0,455	595,547	2,974	0	556	422	0,569	0,497	595,184	3,021	0	21	590	400
6246	314	616	385	0,776	0,455	593,293	2,916	0	555	415	0,569	0,497	593,397	3,014	0	21	590	400
6265	315	614	388	0,776	0,455	593,293	2,993	0	559	424	0,569	0,497	593,397	2,863	0	21	590	400
6287	316	628	379	0,776	0,455	593,293	2,619	0	574	382	0,569	0,497	593,397	3,041	0	21	590	400
6304	317	582	416	0,776	0,455	593,293	2,866	0	575	398	0,569	0,497	593,397	3,091	0
6326	318	602	380	0,776	0,455	593,293	3,049	0	538	454	0,569	0,497	593,397	3,286	0
6344	319	597	392	0,775	0,455	593,649	2,93	0	544	440	0,569	0,497	593,708	3,386	0
6366	320	555	417	0,775	0,455	593,649	2,925	0	561	400	0,569	0,497	593,708	3,096	0
6384	321	515	473	0,776	0,454	593,649	3,412	0	555	391	0,57	0,496	593,708	3,046	0
6406	322	504	273	0,776	0,453	593,649	2,602	0	505	329	0,571	0,496	593,708	3,075	0
6424	323	465	306	0,776	0,453	593,649	2,73	0	478	331	0,571	0,496	593,708	3,024	0
6444	324	456	336	0,776	0,453	595,051	2,761	0	449	335	0,571	0,496	591,629	3,016	0
6464	325	465	305	0,776	0,453	595,051	3,011	0	484	319	0,571	0,496	591,629	3,231	0
6484	326	440	320	0,776	0,453	595,051	2,991	0	468	352	0,571	0,496	591,629	3,141	0
6504	327	425	341	0,776	0,453	595,051	3,029	0	482	331	0,57	0,496	591,629	2,993	0
6524	328	463	334	0,776	0,453	595,051	2,794	0	478	330	0,57	0,496	591,629	2,969	0
6544	329	446	328	0,776	0,453	596,429	2,781	0	472	330	0,57	0,496	591,898	2,947	0
6564	330	482	246	0,777	0,453	596,429	2,664	0	467	325	0,57	0,496	591,898	2,958	0
6584	331	453	337	0,777	0,453	596,429	2,903	0	481	350	0,57	0,496	591,898	3,116	0
6603	332	-800	-600	0,57	0,496	-1	-1	4	490	327	0,57	0,496	591,898	3,155	0
6623	333	462	317	0,777	0,453	596,429	2,87	0	449	354	0,57	0,496	591,898	3,082	0
6643	334	462	317	0,776	0,453	596,601	2,871	0	459	344	0,57	0,496	595,264	3,1	0
6663	335	380	354	0,777	0,454	596,601	3,04	0	404	359	0,571	0,497	595,264	3,193	0
6683	336	396	395	0,777	0,454	596,601	3,073	0	399	375	0,571	0,496	595,264	3,098	0
6703	337	390	389	0,777	0,454	596,601	3,215	0	401	395	0,571	0,496	595,264	3,171	0
6723	338	401	402	0,777	0,454	596,601	2,921	0	413	337	0,571	0,496	595,264	3,063	0
6743	339	402	403	0,777	0,454	596,189	2,962	0	411	344	0,571	0,496	600,062	3,099	0
6763	340	376	355	0,777	0,454	596,189	3,062	0	410	310	0,571	0,496	600,062	2,857	0
6783	341	411	413	0,777	0,454	596,189	3,032	0	442	324	0,571	0,496	600,062	2,971	0	22	398	354
6803	342	-800	-600	0,571	0,497	-1	-1	4	402	365	0,571	0,497	600,062	3,224	0	22	398	354
6823	343	384	324	0,777	0,454	596,189	3,126	0	405	369	0,571	0,497	600,062	3,126	0	22	398	354
6843	344	384	322	0,777	0,454	597,652	3,134	0	411	376	0,571	0,497	597,715	3,249	0	22	398	354
6863	345	363	339	0,777	0,454	597,652	3,057	0	408	389	0,571	0,497	597,715	3,206	0	22	398	354
6882	346	368	358	0,777	0,453	597,652	2,871	0	432	325	0,571	0,497	597,715	2,963	0	22	398	354
6902	347	399	349	0,777	0,453	597,652	2,732	0	417	376	0,571	0,497	597,715	3,212	0	22	398	354
6922	348	-800	-600	0,571	0,497	-1	-1	4	403	396	0,571	0,497	597,715	3,124	0
6942	349	-800	-600	0,777	0,454	-1	-1	4	410	375	0,571	0,496	599,989	3,069	0
6962	350	378	327	0,777	0,454	597,808	3,079	0	402	393	0,571	0,497	599,989	2,989	0
6982	351	-800	-600	0,571	0,497	-1	-1	4	431	371	0,571	0,497	599,989	2,989	0
7002	352	-800	-600	0,571	0,497	-1	-1	4	413	395	0,571	0,497	599,989	3,234	0
7022	353	342	340	0,778	0,454	597,808	3,011	0	357	391	0,572	0,497	599,989	3,372	0
7042	354	343	341	0,778	0,454	596,301	3,004	0	364	388	0,571	0,497	597,346	3,451	0
7062	355	-800	-600	0,571	0,497	-1	-1	4	388	424	0,571	0,497	597,346	3,158	0
7082	356	-800	-600	0,571	0,497	-1	-1	4	379	404	0,571	0,497	597,346	3,256	0
7102	357	-800	-600	0,572	0,497	-1	-1	4	392	415	0,572	0,497	597,346	3,262	0
7122	358	337	403	0,778	0,454	596,301	2,984	0	397	391	0,572	0,497	597,346	3,214	0
7142	359	337	403	0,778	0,454	595,938	2,982	0	396	390	0,572	0,497	597,805	3,272	0
7162	360	-800	-600	0,572	0,497	-1	-1	4	385	367	0,572	0,497	597,805	3,204	0
7182	361	385	383	0,778	0,454	595,938	3,065	0	344	474	0,571	0,497	597,805	3,503	0
7201	362	338	394	0,777	0,454	595,938	3,331	0	376	361	0,571	0,497	597,805	2,796	0
7221	363	385	365	0,777	0,454	595,938	2,849	0	435	356	0,571	0,497	597,805	3,006	0
7241	364	371	362	0,777	0,454	595,982	2,865	0	428	381	0,571	0,497	596,808	2,958	0
7261	365	371	394	0,777	0,454	595,982	3,029	0	351	326	0,571	0,497	596,808	2,774	0
7281	366	-800	-600	0,571	0,497	-1	-1	4	381	418	0,571	0,497	596,808	3,122	0
7301	367	371	391	0,778	0,454	595,982	3,062	0	394	368	0,571	0,497	596,808	3,072	0
7321	368	371	348	0,778	0,454	595,982	2,714	0	393	321	0,571	0,497	596,808	2,901	0
7341	369	370	346	0,777	0,454	597,806	2,722	0	390	354	0,571	0,497	597,737	3,078	0
7361	370	362	352	0,777	0,454	597,806	2,844	0	-800	-600	0,777	0,454	-1	-1	4
7381	371	359	384	0,777	0,454	597,806	2,893	0	388	387	0,57	0,497	597,737	3,173	0
7401	372	376	396	0,777	0,454	597,806	2,909	0	407	402	0,57	0,497	597,737	3,306	0
7421	373	354	420	0,777	0,454	597,806	3,174	0	-800	-600	0,777	0,454	-1	-1	4
7441	374	359	437	0,777	0,454	597,398	3,228	0	-800	-600	0,571	0,497	-1	-1	4
7461	375	330	387	0,777	0,454	597,398	3,052	0	387	467	0,571	0,497	598,169	3,29	0
7480	376	368	369	0,777	0,454	597,398	2,832	0	406	396	0,571	0,497	598,169	2,83	0
7500	377	379	379	0,777	0,454	597,398	2,738	0	383	408	0,571	0,497	598,169	3,14	0
7520	378	374	374	0,777	0,454	597,398	2,908	0	-800	-600	0,777	0,454	-1	-1	4
7540	379	376	381	0,777	0,454	595,869	2,895	0	-800	-600	0,57	0,497	-1	-1	4
7560	380	335	412	0,777	0,454	595,869	3,207	0	390	388	0,57	0,497	599,628	3,063	0
7580	381	363	382	0,777	0,454	595,869	2,938	0	401	300	0,57	0,497	599,628	2,456	0
7600	382	362	376	0,777	0,454	595,869	3,02	0	379	275	0,57	0,497	599,628	2,393	0
7620	383	369	383	0,777	0,454	595,869	2,99	0	366	429	0,57	0,497	599,628	3,104	0
7640	384	372	382	0,777	0,453	595,563	3,033	0	365	383	0,57	0,496	598,282	2,783	0
7660	385	458	299	0,775	0,452	595,563	2,979	0	500	310	0,569	0,495	598,282	3,107	0
7680	386	524	270	0,774	0,452	595,563	3,1	0	535	305	0,568	0,495	598,282	3	0
7700	387	528	276	0,773	0,452	595,563	2,985	0	554	302	0,568	0,495	598,282	3,141	0
7720	388	541	278	0,773	0,452	595,563	2,951	0	521	280	0,568	0,495	598,282	2,955	0
7740	389	543	285	0,773	0,452	591,037	2,959	0	527	288	0,567	0,495	587,292	2,934	0
7760	390	526	291	0,773	0,452	591,037	2,964	0	563	296	0,567	0,496	587,292	3,315	0
7780	391	524	230	0,773	0,452	591,037	2,771	0	535	274	0,567	0,496	587,292	2,856	0
7799	392	557	273	0,773	0,452	591,037	2,8	0	548	275	0,567	0,496	587,292	2,872	0	23	540	266
7819	393	534	233	0,773	0,452	591,037	2,87	0	527	278	0,567	0,496	587,292	2,88	0	23	540	266
7839	394	544	250	0,773	0,452	590,365	2,769	0	527	282	0,567	0,496	586,029	2,883	0	23	540	266
7859	395	575	275	0,773	0,452	590,365	2,875	0	535	291	0,567	0,496	586,029	3,011	0	23	540	266
7879	396	538	248	0,773	0,452	590,365	2,597	0	548	293	0,567	0,496	586,029	3,043	0	23	540	266
7899	397	541	232	0,773	0,452	590,365	2,835	0	538	278	0,567	0,496	586,029	2,946	0	23	540	266
7919	398	607	361	0,772	0,452	590,365	2,858	0	602	312	0,567	0,496	586,029	2,875	0	24	620	338
7939	399	594	348	0,772	0,453	592,975	2,789	0	613	311	0,566	0,496	586,02	2,855	0	24	620	338
7959	400	626	337	0,772	0,453	592,975	2,804	0	618	315	0,566	0,497	586,02	2,804	0	24	620	338
7979	401	645	339	0,772	0,453	592,975	2,881	0	606	333	0,566	0,497	586,02	2,873	0	24	620	338
7999	402	635	332	0,772	0,453	592,975	2,887	0	598	337	0,566	0,497	586,02	2,77	0	24	620	338
8019	403	647	341	0,772	0,453	592,975	2,676	0	606	346	0,566	0,497	586,02	2,787	0	24	620	338
8039	404	646	338	0,772	0,453	593,592	2,708	0	605	350	0,566	0,496	587,032	2,799	0	24	620	338
8059	405	626	357	0,771	0,453	593,592	2,862	0	630	324	0,565	0,496	587,032	3,017	0	24	620	338
8078	406	620	356	0,771	0,453	593,592	3,025	0	613	347	0,565	0,496	587,032	2,876	0	24	620	338
8098	407	625	286	0,771	0,453	593,592	2,918	0	620	332	0,565	0,496	587,032	2,831	0	25	618	335
8118	408	614	348	0,771	0,453	593,592	3,018	0	616	325	0,565	0,496	587,032	2,771	0	25	618	335
8138	409	615	328	0,772	0,452	594,595	2,985	0	620	330	0,566	0,496	589,066	2,73	0	25	618	335
8158	410	623	352	0,772	0,452	594,595	2,925	0	615	311	0,566	0,496	589,066	2,835	0	25	618	335
8178	411	631	353	0,772	0,452	594,595	2,831	0	628	326	0,566	0,496	589,066	2,951	0	25	618	335
8198	412	632	343	0,772	0,453	594,595	2,982	0	617	331	0,566	0,496	589,066	2,831	0	25	618	335
8218	413	-800	-600	0,566	0,496	-1	-1	4	626	345	0,566	0,496	589,066	2,845	0	25	618	335
8238	414	-800	-600	0,772	0,452	-1	-1	4	621	352	0,566	0,496	588,856	2,873	0	25	618	335
8258	415	631	328	0,772	0,452	591,111	2,923	0	617	331	0,566	0,495	588,856	2,851	0	25	618	335
8278	416	624	337	0,772	0,452	591,111	2,893	0	632	336	0,565	0,495	588,856	2,966	0	25	618	335
8298	417	606	357	0,772	0,452	591,111	3,019	0	615	332	0,565	0,495	588,856	2,854	0	25	618	335
8318	418	622	329	0,772	0,452	591,111	3,036	0	598	332	0,565	0,496	588,856	2,918	0	25	618	335
8338	419	617	335	0,772	0,452	593,562	3,065	0	599	334	0,566	0,495	588,463	2,951	0	25	618	335
8358	420	610	292	0,772	0,452	593,562	2,912	0	606	333	0,566	0,495	588,463	3,017	0	25	618	335
8377	421	635	363	0,772	0,452	593,562	2,976	0	601	346	0,566	0,495	588,463	3,019	0	26	618	335
8397	422	645	322	0,772	0,452	593,562	2,837	0	593	356	0,566	0,495	588,463	3,113	0	26	618	335
8417	423	644	318	0,772	0,452	593,562	3,011	0	621	319	0,566	0,496	588,463	3,014	0	26	618	335
8437	424	644	313	0,772	0,452	595,041	2,984	0	619	327	0,566	0,496	588,725	3,04	0	26	618	335
8457	425	637	293	0,772	0,452	595,041	2,787	0	589	353	0,566	0,496	588,725	3,066	0	26	618	335
8477	426	629	349	0,773	0,452	595,041	2,901	0	607	341	0,566	0,495	588,725	2,934	0	26	618	335
8497	427	613	362	0,773	0,452	595,041	3,024	0	613	321	0,567	0,495	588,725	2,962	0	26	618	335
8517	428	623	343	0,773	0,452	595,041	3,102	0	608	344	0,567	0,495	588,725	2,86	0	26	618	335
8537	429	616	347	0,773	0,452	593,809	3,174	0	611	338	0,567	0,495	588,138	2,842	0	26	618	335
8557	430	623	326	0,773	0,452	593,809	2,847	0	608	335	0,566	0,495	588,138	2,904	0	26	618	335
8577	431	616	366	0,773	0,452	593,809	2,951	0	606	334	0,567	0,495	588,138	3,017	0	26	618	335
8597	432	647	305	0,773	0,452	593,809	2,682	0	613	345	0,567	0,495	588,138	2,974	0
8617	433	454	278	0,774	0,452	593,809	3,218	0	523	299	0,568	0,495	588,138	3,023	0
8637	434	443	284	0,777	0,451	588,978	3,209	0	516	289	0,571	0,494	596,29	3,051	0
8657	435	212	273	0,778	0,451	588,978	3,013	0	232	259	0,573	0,494	596,29	3,151	0	27	225	271
8676	436	225	265	0,779	0,451	588,978	2,868	0	230	241	0,573	0,493	596,29	3,164	0	27	225	271
8696	437	219	264	0,779	0,451	588,978	2,904	0	234	282	0,573	0,493	596,29	3,031	0	27	225	271
8716	438	213	295	0,78	0,451	588,978	2,868	0	228	253	0,574	0,493	596,29	3,09	0	27	225	271
8736	439	219	293	0,78	0,451	588,538	2,878	0	228	254	0,574	0,493	595,312	3,053	0	27	225	271
8756	440	204	281	0,78	0,451	588,538	2,839	0	234	283	0,574	0,493	595,312	3,005	0	27	225	271
8776	441	210	275	0,78	0,451	588,538	2,805	0	235	286	0,574	0,493	595,312	2,994	0	27	225	271
8796	442	203	276	0,78	0,451	588,538	2,776	0	237	276	0,574	0,494	595,312	2,886	0	27	225	271
8816	443	232	266	0,779	0,451	588,538	2,839	0	233	270	0,573	0,494	595,312	2,908	0	27	225	271
8836	444	235	265	0,779	0,451	587,092	2,808	0	233	267	0,573	0,494	595,842	2,932	0	27	225	271
8856	445	191	286	0,779	0,451	587,092	2,882	0	218	257	0,573	0,494	595,842	2,883	0
8876	446	198	281	0,779	0,451	587,092	2,73	0	232	281	0,573	0,494	595,842	2,962	0
8896	447	202	342	0,779	0,452	587,092	2,8	0	197	254	0,573	0,495	595,842	2,923	0
8916	448	138	411	0,78	0,453	587,092	2,805	0	140	358	0,574	0,496	595,842	2,868	0	28	141	414
8936	449	135	433	0,78	0,453	589,629	2,821	0	131	373	0,574	0,496	594,385	2,89	0	28	141	414
8956	450	155	446	0,78	0,453	589,629	2,922	0	133	368	0,574	0,497	594,385	2,854	0	28	141	414
8975	451	142	428	0,78	0,453	589,629	2,994	0	142	396	0,574	0,497	594,385	2,958	0	28	141	414
8995	452	134	431	0,78	0,454	589,629	2,957	0	156	406	0,574	0,497	594,385	3,024	0	28	141	414
9015	453	110	437	0,78	0,453	589,629	2,853	0	197	439	0,574	0,497	594,385	3,226	0	28	141	414
9035	454	97	428	0,781	0,453	589,712	2,875	0	211	458	0,574	0,497	593,547	3,321	0	28	141	414
9055	455	131	428	0,781	0,454	589,712	2,98	0	141	416	0,574	0,497	593,547	2,854	0	28	141	414
9075	456	135	443	0,78	0,454	589,712	3,095	0	164	381	0,574	0,497	593,547	2,866	0	28	141	414
9095	457	127	443	0,78	0,454	589,712	3,012	0	147	386	0,574	0,497	593,547	2,72	0	28	141	414
9115	458	135	436	0,78	0,454	589,712	2,958	0	143	380	0,573	0,497	593,547	2,981	0	28	141	414
9135	459	133	444	0,779	0,454	589,499	2,992	0	151	382	0,573	0,497	593,337	2,96	0	28	141	414
9155	460	140	423	0,78	0,454	589,499	2,902	0	141	399	0,573	0,497	593,337	2,997	0	28	141	414
9175	461	143	442	0,78	0,454	589,499	2,934	0	140	350	0,573	0,497	593,337	2,789	0	28	141	414
9195	462	120	432	0,78	0,454	589,499	2,964	0	130	365	0,573	0,497	593,337	3,086	0	28	141	414
9215	463	132	441	0,78	0,454	589,499	2,932	0	187	384	0,574	0,498	593,337	3,088	0
9235	464	126	436	0,78	0,454	590,744	2,948	0	187	360	0,574	0,498	596,294	3,105	0
9254	465	120	424	0,78	0,454	590,744	3,047	0	151	386	0,574	0,498	596,294	2,933	0
9274	466	130	437	0,781	0,454	590,744	3,042	0	125	367	0,574	0,498	596,294	2,856	0
9294	467	154	457	0,781	0,454	590,744	2,955	0	184	427	0,574	0,498	596,294	3,266	0
9314	468	150	438	0,781	0,454	590,744	2,94	0	125	363	0,574	0,498	596,294	2,762	0
9334	469	146	445	0,781	0,454	589,819	2,921	0	143	382	0,574	0,498	595,695	2,864	0
9354	470	144	443	0,78	0,454	589,819	2,904	0	146	372	0,574	0,498	595,695	2,792	0
9374	471	131	436	0,78	0,454	589,819	2,82	0	157	401	0,574	0,498	595,695	2,841	0
9394	472	121	442	0,78	0,454	589,819	2,937	0	160	375	0,573	0,498	595,695	2,916	0
9414	473	107	448	0,779	0,455	589,819	3,055	0	137	322	0,573	0,498	595,695	2,721	0
9434	474	96	447	0,779	0,455	588,883	3,05	0	143	329	0,573	0,498	593,416	2,748	0
9454	475	179	431	0,779	0,454	588,883	2,985	0	217	443	0,572	0,498	593,416	3,33	0
9474	476	249	355	0,777	0,454	588,883	3,083	0	273	308	0,572	0,497	593,416	3,052	0
9494	477	258	377	0,778	0,453	588,883	3,247	0	264	316	0,572	0,497	593,416	3,219	0
9514	478	285	411	0,778	0,453	588,883	3,066	0	288	309	0,572	0,497	593,416	3,117	0
9534	479	297	370	0,778	0,453	596,098	3,152	0	287	310	0,572	0,497	595,621	3,205	0
9554	480	261	402	0,778	0,453	596,098	3,401	0	280	326	0,572	0,497	595,621	2,916	0
9573	481	280	394	0,778	0,453	596,098	3,017	0	269	311	0,572	0,497	595,621	3,035	0
9593	482	272	342	0,778	0,453	596,098	2,942	0	313	380	0,572	0,497	595,621	3,422	0
9613	483	274	364	0,778	0,453	596,098	3,169	0	269	306	0,572	0,497	595,621	3,063	0	29	278	335
9633	484	274	344	0,778	0,453	596,71	3,197	0	282	326	0,572	0,497	596,008	3,203	0	29	278	335
9653	485	266	360	0,778	0,453	596,71	3,141	0	294	290	0,572	0,496	596,008	2,962	0	29	278	335
9673	486	287	363	0,778	0,453	596,71	2,96	0	281	287	0,572	0,496	596,008	2,998	0	29	278	335
9693	487	270	355	0,778	0,453	596,71	2,918	0	293	334	0,571	0,496	596,008	2,929	0	29	278	335
9713	488	284	378	0,777	0,453	596,71	3,118	0	268	298	0,571	0,496	596,008	2,93	0	29	278	335
9733	489	278	381	0,777	0,453	594,144	3,002	0	267	308	0,571	0,497	597,028	2,935	0	29	278	335
9753	490	351	377	0,776	0,454	594,144	2,963	0	359	359	0,57	0,497	597,028	3,027	0
9773	491	347	406	0,776	0,454	594,144	3,085	0	385	369	0,57	0,497	597,028	3,059	0
9793	492	335	362	0,776	0,454	594,144	3,024	0	378	388	0,57	0,497	597,028	3,347	0
9813	493	337	343	0,777	0,454	594,144	3,041	0	375	344	0,571	0,497	597,028	3,029	0
9833	494	333	344	0,777	0,454	594,222	3,059	0	371	352	0,571	0,497	597,684	3,121	0
9852	495	374	361	0,777	0,454	594,222	2,99	0	382	381	0,571	0,497	597,684	3,382	0
9872	496	354	388	0,777	0,454	594,222	3,061	0	362	402	0,571	0,497	597,684	3,049	0
9892	497	329	365	0,777	0,454	594,222	3,106	0	358	376	0,57	0,497	597,684	3,097	0
9912	498	-800	-600	0,57	0,497	-1	-1	4	349	367	0,57	0,497	597,684	3,078	0
9932	499	-800	-600	0,776	0,454	-1	-1	4	343	371	0,57	0,497	596,652	3,099	0
9952	500	335	332	0,776	0,454	595,566	2,714	0	382	384	0,57	0,497	596,652	3,187	0
9972	501	345	345	0,776	0,454	595,566	3,002	0	361	457	0,57	0,497	596,652	3,313	0
9992	502	356	322	0,776	0,454	595,566	3,048	0	371	404	0,57	0,497	596,652	3,347	0
10012	503	372	332	0,776	0,454	595,566	2,749	0	362	401	0,57	0,497	596,652	3,279	0
10032	504	382	330	0,776	0,454	597,951	2,918	0	365	395	0,57	0,497	600,007	3,296	0
10052	505	339	314	0,776	0,454	597,951	3,069	0	360	397	0,57	0,497	600,007	3,154	0
10072	506	-800	-600	0,57	0,497	-1	-1	4	350	405	0,57	0,497	600,007	3,079	0
10092	507	324	349	0,776	0,454	597,951	2,809	0	361	394	0,57	0,497	600,007	3,095	0
10112	508	350	380	0,776	0,454	597,951	2,999	0	342	416	0,57	0,497	600,007	3,241	0
10132	509	352	384	0,776	0,454	594,639	2,983	0	346	418	0,57	0,497	597,762	3,203	0
10152	510	396	412	0,776	0,454	594,639	2,898	0	374	430	0,57	0,497	597,762	3,351	0
10171	511	370	337	0,776	0,454	594,639	2,843	0	393	415	0,57	0,497	597,762	3,112	0
10191	512	363	411	0,776	0,454	594,639	3,156	0	390	362	0,57	0,497	597,762	2,997	0
10211	513	385	397	0,776	0,454	594,639	3,061	0	373	417	0,569	0,497	597,762	3,106	0
10231	514	370	378	0,776	0,454	594,131	3,123	0	381	400	0,569	0,497	597,976	3,067	0
10251	515	366	340	0,775	0,454	594,131	3,065	0	399	394	0,569	0,497	597,976	3,102	0
10271	516	-800	-600	0,569	0,497	-1	-1	4	395	396	0,569	0,497	597,976	3,064	0
10291	517	-800	-600	0,569	0,497	-1	-1	4	401	396	0,569	0,497	597,976	2,95	0
10311	518	368	392	0,775	0,454	594,131	3,149	0	400	368	0,569	0,497	597,976	3,07	0
10331	519	368	392	0,776	0,453	594,056	3,148	0	400	367	0,569	0,497	598,63	3,037	0
10351	520	378	359	0,776	0,453	594,056	2,851	0	400	345	0,57	0,497	598,63	3,088	0
10371	521	-800	-600	0,57	0,497	-1	-1	4	420	363	0,57	0,497	598,63	3,01	0
10391	522	374	378	0,777	0,453	594,056	2,914	0	441	372	0,57	0,497	598,63	3,218	0
10411	523	356	356	0,777	0,453	594,056	2,819	0	374	412	0,57	0,496	598,63	3,243	0
10431	524	356	356	0,776	0,453	594,311	2,82	0	388	430	0,57	0,496	598,263	3,266	0
10451	525	362	374	0,776	0,453	594,311	3,142	0	357	424	0,57	0,496	598,263	3,409	0
10470	526	327	372	0,776	0,453	594,311	2,98	0	357	343	0,57	0,496	598,263	2,994	0
10490	527	346	393	0,776	0,453	594,311	3,081	0	373	388	0,569	0,496	598,263	3,123	0
10510	528	-800	-600	0,57	0,496	-1	-1	4	384	349	0,57	0,496	598,263	3,209	0
10530	529	-800	-600	0,776	0,453	-1	-1	4	389	364	0,57	0,496	599,907	3,026	0
10550	530	430	306	0,776	0,453	597,542	2,42	0	370	396	0,57	0,496	599,907	3,126	0
10570	531	345	385	0,776	0,453	597,542	2,96	0	355	363	0,57	0,496	599,907	2,977	0
10590	532	375	319	0,776	0,453	597,542	2,521	0	362	336	0,57	0,496	599,907	2,974	0
10610	533	352	357	0,776	0,453	597,542	2,823	0	385	348	0,57	0,496	599,907	2,891	0
10630	534	366	329	0,776	0,453	594,415	2,619	0	381	336	0,57	0,496	598,137	2,854	0
10650	535	343	386	0,776	0,453	594,415	3,028	0	381	371	0,57	0,496	598,137	2,93	0
10670	536	-800	-600	0,57	0,496	-1	-1	4	374	379	0,57	0,496	598,137	3,098	0
10690	537	-800	-600	0,57	0,496	-1	-1	4	388	351	0,57	0,496	598,137	2,716	0
10710	538	320	358	0,777	0,452	594,415	2,683	0	342	292	0,57	0,496	598,137	2,839	0
10730	539	322	364	0,777	0,451	589,007	2,659	0	341	289	0,572	0,495	592,735	2,795	0
10749	540	224	279	0,777	0,451	589,007	3,07	0	229	271	0,572	0,494	592,735	2,886	0	30	234	271
10769	541	221	293	0,777	0,452	589,007	2,939	0	256	268	0,571	0,495	592,735	2,906	0	30	234	271
10789	542	226	267	0,777	0,452	589,007	2,778	0	253	264	0,571	0,495	592,735	2,928	0	30	234	271
10809	543	215	280	0,777	0,452	589,007	2,843	0	263	260	0,571	0,495	592,735	2,946	0	30	234	271
10829	544	216	281	0,777	0,452	588,366	2,755	0	266	253	0,571	0,495	595,552	2,977	0	30	234	271
10849	545	222	280	0,778	0,452	588,366	2,905	0	244	259	0,572	0,495	595,552	2,865	0	30	234	271
10869	546	221	269	0,778	0,451	588,366	2,675	0	257	255	0,572	0,495	595,552	2,965	0	30	234	271
10889	547	224	275	0,778	0,451	588,366	2,746	0	245	256	0,572	0,494	595,552	2,84	0	30	234	271
10909	548	224	284	0,778	0,451	588,366	2,862	0	248	282	0,572	0,494	595,552	2,827	0	30	234	271
10929	549	224	281	0,778	0,451	587,909	2,76	0	251	282	0,572	0,494	595,392	2,842	0	30	234	271
10949	550	199	264	0,778	0,452	587,909	2,841	0	242	260	0,571	0,494	595,392	2,882	0	30	234	271
10969	551	223	286	0,778	0,452	587,909	2,733	0	248	237	0,571	0,495	595,392	2,833	0	30	234	271
10989	552	233	289	0,778	0,452	587,909	2,74	0	224	263	0,572	0,495	595,392	3,014	0	30	234	271
11009	553	220	284	0,778	0,452	587,909	2,674	0	241	268	0,571	0,495	595,392	2,792	0	30	234	271
11028	554	223	286	0,778	0,452	586,626	2,651	0	239	265	0,571	0,495	594,83	2,836	0	30	234	271
11048	555	159	308	0,778	0,452	586,626	2,83	0	181	283	0,572	0,495	594,83	2,98	0
11068	556	142	342	0,778	0,452	586,626	2,825	0	159	305	0,572	0,495	594,83	2,831	0
11088	557	147	310	0,778	0,452	586,626	2,733	0	159	263	0,572	0,495	594,83	2,851	0	31	162	292
11108	558	157	315	0,778	0,452	586,626	2,699	0	167	273	0,572	0,495	594,83	2,717	0	31	162	292
11128	559	150	325	0,778	0,452	586,738	2,665	0	163	277	0,572	0,495	591,086	2,669	0	31	162	292
11148	560	162	300	0,779	0,452	586,738	2,673	0	155	251	0,572	0,495	591,086	2,75	0	31	162	292
11168	561	156	315	0,779	0,452	586,738	2,811	0	182	293	0,573	0,495	591,086	2,775	0	31	162	292
11188	562	159	301	0,779	0,452	586,738	2,679	0	168	272	0,573	0,495	591,086	2,776	0	31	162	292
11208	563	-800	-600	0,573	0,495	-1	-1	4	193	312	0,573	0,495	591,086	2,973	0
11228	564	-800	-600	0,779	0,452	-1	-1	4	192	310	0,573	0,495	592,584	3,011	0
11248	565	143	329	0,779	0,452	586,629	2,704	0	169	289	0,572	0,495	592,584	2,691	0	32	158	303
11268	566	167	339	0,778	0,452	586,629	2,76	0	164	271	0,572	0,495	592,584	2,802	0	32	158	303
11288	567	135	326	0,778	0,452	586,629	2,623	0	152	261	0,572	0,495	592,584	2,845	0	32	158	303
11308	568	160	304	0,778	0,452	586,629	2,632	0	167	288	0,572	0,495	592,584	2,766	0	32	158	303
11328	569	147	306	0,778	0,452	584,891	2,634	0	160	278	0,572	0,495	591,915	2,766	0	32	158	303
11347	570	167	340	0,778	0,452	584,891	2,839	0	161	280	0,572	0,495	591,915	2,905	0	32	158	303
11367	571	169	319	0,778	0,452	584,891	2,821	0	164	290	0,572	0,495	591,915	2,67	0	32	158	303
11387	572	152	337	0,778	0,452	584,891	2,682	0	170	261	0,572	0,495	591,915	2,698	0	32	158	303
11407	573	136	343	0,778	0,452	584,891	2,773	0	158	257	0,572	0,495	591,915	2,891	0	32	158	303
11427	574	131	337	0,778	0,452	585,329	2,725	0	161	255	0,572	0,495	591,533	2,778	0	32	158	303
11447	575	150	326	0,779	0,452	585,329	2,871	0	171	267	0,572	0,495	591,533	2,849	0	32	158	303
11467	576	158	334	0,779	0,452	585,329	2,857	0	173	257	0,573	0,495	591,533	2,935	0	32	158	303
11487	577	158	344	0,779	0,452	585,329	2,884	0	177	270	0,573	0,495	591,533	2,82	0	32	158	303
11507	578	158	345	0,779	0,452	585,329	2,814	0	162	301	0,573	0,495	591,533	2,907	0	32	158	303
11527	579	158	345	0,779	0,452	586,036	2,812	0	163	302	0,572	0,495	591,489	2,859	0	32	158	303
11547	580	143	320	0,778	0,452	586,036	2,883	0	161	265	0,572	0,495	591,489	2,79	0
11567	581	153	341	0,778	0,452	586,036	2,822	0	157	248	0,571	0,495	591,489	2,762	0
11587	582	148	348	0,777	0,452	586,036	2,973	0	184	286	0,571	0,495	591,489	2,968	0
11607	583	148	353	0,777	0,452	586,036	3,032	0	160	269	0,571	0,495	591,489	2,849	0
11626	584	145	350	0,775	0,453	593,815	3,091	0	157	261	0,57	0,496	599,442	2,929	0
11647	585	375	369	0,774	0,454	593,815	3,006	0	382	399	0,568	0,497	599,442	2,9	0
11666	586	380	364	0,774	0,453	593,815	2,677	0	411	369	0,568	0,497	599,442	3,051	0
11686	587	346	388	0,775	0,453	593,815	3,188	0	379	383	0,568	0,496	599,442	2,884	0
11706	588	-800	-600	0,568	0,496	-1	-1	4	417	366	0,568	0,496	599,442	2,971	0
11726	589	-800	-600	0,775	0,453	-1	-1	4	409	373	0,568	0,496	596,511	2,997	0
11746	590	358	362	0,775	0,453	595,507	2,925	0	360	431	0,569	0,496	596,511	3,136	0
11766	591	-800	-600	0,569	0,496	-1	-1	4	423	367	0,569	0,496	596,511	3,065	0
11786	592	-800	-600	0,569	0,496	-1	-1	4	396	410	0,569	0,496	596,511	3,144	0
11807	593	377	372	0,775	0,453	595,507	2,896	0	373	424	0,569	0,496	596,511	3,174	0
11826	594	378	373	0,775	0,453	594,213	2,89	0	398	401	0,568	0,496	597,398	3,165	0
11846	595	-800	-600	0,568	0,496	-1	-1	4	392	430	0,568	0,496	597,398	2,993	0
11866	596	379	384	0,774	0,453	594,213	2,791	0	403	387	0,568	0,496	597,398	3,115	0
11886	597	380	399	0,774	0,453	594,213	2,879	0	-800	-600	0,774	0,453	-1	-1	4
11906	598	435	386	0,773	0,453	594,213	2,853	0	471	348	0,567	0,496	597,398	2,963	0
11926	599	454	392	0,772	0,452	594,167	2,827	0	471	353	0,566	0,496	592,21	2,938	0
11945	600	578	380	0,772	0,452	594,167	2,789	0	570	371	0,567	0,496	592,21	2,924	0
11966	601	582	400	0,773	0,452	594,167	2,93	0	550	412	0,567	0,496	592,21	3,087	0
11985	602	587	363	0,773	0,452	594,167	2,841	0	544	371	0,567	0,496	592,21	2,881	0
12006	603	-800	-600	0,567	0,496	-1	-1	4	556	369	0,567	0,496	592,21	3,054	0
12025	604	-800	-600	0,772	0,453	-1	-1	4	542	381	0,566	0,496	590,406	2,966	0
12046	605	583	341	0,772	0,453	597,126	2,765	0	571	359	0,566	0,496	590,406	2,868	0
12065	606	571	432	0,772	0,453	597,126	3,028	0	552	378	0,566	0,496	590,406	2,989	0
12086	607	625	371	0,772	0,453	597,126	2,774	0	526	397	0,566	0,497	590,406	2,874	0
12105	608	574	399	0,772	0,453	597,126	2,927	0	530	357	0,566	0,496	590,406	2,742	0
12126	609	574	370	0,772	0,453	595,781	2,803	0	534	371	0,566	0,496	589,352	2,758	0
12145	610	635	339	0,771	0,452	595,781	2,699	0	549	394	0,565	0,496	589,352	3,03	0
12166	611	593	383	0,771	0,453	595,781	2,848	0	555	372	0,565	0,496	589,352	3,039	0
12185	612	536	431	0,771	0,453	595,781	3,231	0	559	365	0,565	0,496	589,352	3,119	0
12206	613	550	436	0,772	0,453	595,781	3,069	0	538	383	0,566	0,496	589,352	3,038	0
12224	614	564	441	0,772	0,453	594,836	3,265	0	543	364	0,566	0,497	594,593	3,091	0
12246	615	535	494	0,773	0,453	594,836	3,263	0	548	453	0,567	0,497	594,593	2,957	0
12264	616	552	412	0,773	0,454	594,836	3,052	0	560	416	0,567	0,497	594,593	2,835	0	33	563	424
12287	617	594	396	0,773	0,454	594,836	2,818	0	541	448	0,566	0,497	594,593	2,916	0	33	563	424
12304	618	545	435	0,772	0,454	594,836	2,903	0	545	434	0,566	0,497	594,593	3,01	0	33	563	424
12324	619	570	436	0,772	0,454	596,204	2,782	0	546	420	0,565	0,497	596,921	2,985	0	33	563	424
12344	620	559	438	0,771	0,454	596,204	3,356	0	558	406	0,565	0,497	596,921	3,19	0	33	563	424
12364	621	640	389	0,771	0,454	596,204	2,782	0	534	445	0,565	0,497	596,921	3,026	0	33	563	424
12384	622	-800	-600	0,565	0,497	-1	-1	4	551	397	0,565	0,497	596,921	3,032	0	34	567	423
12404	623	582	425	0,771	0,454	596,204	3,039	0	547	422	0,565	0,497	596,921	3,03	0	34	567	423
12424	624	579	428	0,771	0,454	593,41	3,025	0	538	432	0,565	0,497	595,055	3,019	0	34	567	423
12444	625	568	444	0,771	0,454	593,41	3,005	0	543	433	0,565	0,497	595,055	3,163	0	34	567	423
12464	626	569	426	0,771	0,454	593,41	2,817	0	559	430	0,565	0,498	595,055	3,024	0	34	567	423
12484	627	573	443	0,771	0,454	593,41	3,062	0	551	407	0,565	0,498	595,055	2,952	0	34	567	423
12504	628	611	391	0,771	0,454	593,41	2,872	0	545	435	0,565	0,498	595,055	3,203	0	34	567	423
12524	629	620	383	0,772	0,454	596,806	2,988	0	552	427	0,565	0,498	597,026	3,129	0	34	567	423
12543	630	565	385	0,772	0,454	596,806	2,905	0	523	445	0,565	0,498	597,026	3,065	0
12563	631	537	411	0,772	0,454	596,806	3,125	0	529	405	0,566	0,497	597,026	3,021	0
12583	632	460	366	0,773	0,453	596,806	3,007	0	521	345	0,567	0,497	597,026	3,176	0
12603	633	469	339	0,772	0,453	596,806	2,928	0	468	344	0,566	0,497	597,026	3,027	0
12623	634	480	337	0,772	0,453	594,517	2,999	0	462	342	0,566	0,497	597,163	3,082	0
12643	635	451	356	0,772	0,453	594,517	3,073	0	470	362	0,565	0,497	597,163	3,16	0
12663	636	-800	-600	0,565	0,497	-1	-1	4	484	335	0,565	0,497	597,163	3,078	0
12683	637	446	322	0,771	0,453	594,517	2,943	0	478	319	0,565	0,497	597,163	2,975	0
12703	638	-800	-600	0,565	0,497	-1	-1	4	505	340	0,565	0,497	597,163	3,237	0
12723	639	-800	-600	0,771	0,453	-1	-1	4	509	339	0,565	0,497	594,53	3,163	0
12743	640	437	387	0,772	0,453	594,588	3,497	0	492	325	0,565	0,497	594,53	3,133	0
12763	641	458	361	0,772	0,453	594,588	3,029	0	472	349	0,565	0,497	594,53	3,096	0
12783	642	-800	-600	-1	-1	-1	-1	4	-800	-600	-1	-1	-1	-1	4
12803	643	458	425	0,772	0,453	594,588	3,341	0	460	371	0,566	0,497	594,53	3,171	0
12822	644	457	423	0,772	0,453	597,378	3,165	0	457	379	0,566	0,497	597,871	3,184	0
12842	645	459	386	0,772	0,453	597,378	3,398	0	489	366	0,566	0,497	597,871	3,202	0
12862	646	383	324	0,773	0,453	597,378	3,161	0	408	357	0,567	0,497	597,871	3,309	0
12882	647	375	326	0,773	0,453	597,378	2,942	0	383	432	0,567	0,497	597,871	3,46	0
12902	648	341	353	0,773	0,453	597,378	3,138	0	374	303	0,567	0,497	597,871	3,15	0
12922	649	325	319	0,772	0,453	597,136	3,055	0	365	309	0,566	0,497	599,626	3,246	0
12942	650	350	320	0,772	0,453	597,136	3,032	0	384	343	0,566	0,497	599,626	3,264	0
12962	651	365	362	0,772	0,453	597,136	3,244	0	357	384	0,566	0,497	599,626	3,26	0
12982	652	367	327	0,772	0,453	597,136	3,006	0	376	376	0,566	0,497	599,626	3,217	0
13002	653	368	340	0,772	0,453	597,136	3,011	0	349	303	0,566	0,497	599,626	2,843	0
13022	654	370	355	0,773	0,453	596,012	3,011	0	354	319	0,566	0,497	598,229	2,788	0
13042	655	349	346	0,773	0,453	596,012	3,1	0	402	364	0,566	0,497	598,229	3,228	0
13062	656	353	361	0,773	0,453	596,012	3,12	0	368	340	0,566	0,498	598,229	3,192	0
13082	657	-800	-600	0,566	0,498	-1	-1	4	365	405	0,566	0,498	598,229	3,333	0
13102	658	353	358	0,773	0,454	596,012	3,097	0	365	374	0,566	0,498	598,229	3,211	0
13122	659	353	358	0,772	0,454	596,652	3,101	0	365	379	0,566	0,498	598,779	3,229	0
13141	660	-800	-600	0,566	0,498	-1	-1	4	371	326	0,566	0,498	598,779	3,101	0
13161	661	370	364	0,772	0,454	596,652	3,16	0	367	407	0,566	0,498	598,779	3,261	0
13181	662	387	365	0,772	0,454	596,652	3,02	0	372	387	0,565	0,498	598,779	3,22	0
13201	663	363	379	0,772	0,454	596,652	3,112	0	350	346	0,565	0,498	598,779	2,998	0
13221	664	366	386	0,771	0,454	594,931	3,041	0	347	384	0,565	0,498	597,696	3,054	0
13241	665	-800	-600	0,565	0,498	-1	-1	4	372	349	0,565	0,498	597,696	3,144	0
13261	666	356	375	0,772	0,454	594,931	3,019	0	385	378	0,565	0,498	597,696	3,131	0
13281	667	349	347	0,772	0,454	594,931	2,964	0	352	401	0,566	0,498	597,696	3,168	0
13301	668	358	326	0,772	0,453	594,931	2,885	0	400	356	0,566	0,497	597,696	3,418	0
13321	669	355	305	0,773	0,454	594,257	2,819	0	395	377	0,566	0,498	597,237	3,441	0
13341	670	359	373	0,773	0,454	594,257	2,997	0	372	406	0,567	0,498	597,237	3,159	0
13361	671	372	359	0,773	0,454	594,257	2,921	0	401	371	0,567	0,498	597,237	3,101	0
13381	672	-800	-600	0,566	0,497	-1	-1	4	376	370	0,566	0,497	597,237	3,25	0
13401	673	383	365	0,773	0,453	594,257	2,922	0	397	372	0,566	0,497	597,237	3,324	0
13420	674	382	362	0,772	0,453	597,475	2,937	0	387	370	0,566	0,497	598,924	3,355	0
13440	675	373	376	0,772	0,453	597,475	3,035	0	390	331	0,566	0,497	598,924	2,857	0
13460	676	374	371	0,772	0,453	597,475	2,947	0	366	409	0,566	0,497	598,924	3,167	0
13480	677	348	348	0,772	0,453	597,475	3,019	0	364	375	0,565	0,497	598,924	3,07	0	35	368	370
13500	678	-800	-600	0,565	0,497	-1	-1	4	369	388	0,565	0,497	598,924	3,096	0	35	368	370
13520	679	-800	-600	0,772	0,453	-1	-1	4	370	368	0,565	0,497	600,689	3,13	0	35	368	370
13540	680	352	359	0,772	0,454	597,31	3,029	0	372	364	0,565	0,498	600,689	2,994	0	35	368	370
13560	681	346	327	0,772	0,454	597,31	2,897	0	400	392	0,565	0,498	600,689	3,201	0	35	368	370
13580	682	371	368	0,772	0,454	597,31	2,983	0	394	374	0,566	0,498	600,689	3,017	0	35	368	370
13600	683	381	384	0,773	0,453	597,31	2,972	0	358	306	0,566	0,497	600,689	2,927	0	35	368	370
13620	684	390	381	0,773	0,453	596,263	2,956	0	370	313	0,567	0,497	598,183	2,967	0	35	368	370
13640	685	373	367	0,773	0,453	596,263	3,073	0	381	376	0,567	0,497	598,183	3,11	0	35	368	370
13660	686	345	384	0,773	0,453	596,263	3,079	0	403	350	0,566	0,497	598,183	3,106	0	35	368	370
13680	687	352	353	0,772	0,453	596,263	2,737	0	366	379	0,566	0,497	598,183	2,868	0	35	368	370
13700	688	367	352	0,772	0,453	596,263	2,618	0	362	416	0,566	0,497	598,183	3,048	0	35	368	370
13719	689	354	354	0,772	0,453	595,157	2,494	0	356	414	0,565	0,497	598,478	2,982	0	35	368	370
13739	690	346	416	0,772	0,453	595,157	2,875	0	373	384	0,565	0,497	598,478	2,904	0	35	368	370
13759	691	-800	-600	-1	-1	-1	-1	4	-800	-600	-1	-1	-1	-1	4
13779	692	374	363	0,772	0,453	595,157	2,918	0	-800	-600	0,772	0,453	-1	-1	4
13799	693	-800	-600	0,565	0,497	-1	-1	4	414	338	0,565	0,497	598,478	2,814	0
13819	694	-800	-600	0,772	0,452	-1	-1	4	414	336	0,565	0,497	600,331	2,822	0
13839	695	373	367	0,772	0,452	595,403	2,665	0	383	359	0,565	0,497	600,331	2,931	0
13859	696	387	344	0,772	0,452	595,403	2,95	0	424	336	0,565	0,496	600,331	2,924	0
13879	697	480	284	0,77	0,452	595,403	2,715	0	483	311	0,565	0,496	600,331	2,84	0
13899	698	545	294	0,77	0,451	595,403	2,574	0	549	327	0,564	0,496	600,331	2,959	0
13919	699	593	303	0,77	0,451	596,336	2,654	0	596	327	0,564	0,496	588,66	2,882	0
13939	700	543	282	0,77	0,451	596,336	2,6	0	538	339	0,564	0,496	588,66	2,814	0
13959	701	574	281	0,77	0,451	596,336	2,456	0	548	323	0,564	0,496	588,66	2,766	0
13979	702	556	284	0,769	0,451	596,336	2,937	0	541	320	0,563	0,496	588,66	2,941	0
13998	703	570	294	0,769	0,452	596,336	2,812	0	547	321	0,563	0,496	588,66	3,089	0
14018	704	562	298	0,769	0,452	595,106	2,873	0	544	316	0,563	0,496	592,933	3,154	0
14038	705	555	345	0,769	0,452	595,106	2,739	0	543	352	0,563	0,496	592,933	2,776	0	36	542	308
14058	706	-800	-600	0,563	0,496	-1	-1	4	542	320	0,563	0,496	592,933	2,873	0	36	542	308
14078	707	553	321	0,769	0,452	595,106	2,61	0	545	317	0,563	0,496	592,933	2,87	0	36	542	308
14098	708	-800	-600	0,563	0,496	-1	-1	4	542	303	0,563	0,496	592,933	2,665	0	36	542	308
14118	709	-800	-600	0,769	0,452	-1	-1	4	542	299	0,563	0,496	591,151	2,696	0	36	542	308
14138	710	534	296	0,769	0,452	597,523	2,695	0	538	304	0,563	0,496	591,151	2,826	0	36	542	308
14158	711	625	297	0,768	0,452	597,523	2,799	0	613	317	0,562	0,496	591,151	2,893	0
14178	712	641	332	0,768	0,452	597,523	2,788	0	607	349	0,562	0,496	591,151	2,661	0
14198	713	650	307	0,768	0,452	597,523	2,884	0	602	334	0,562	0,497	591,151	2,726	0
14218	714	663	324	0,768	0,452	595,925	2,901	0	601	353	0,562	0,497	588,685	2,682	0
14238	715	611	369	0,768	0,452	595,925	3,075	0	621	338	0,562	0,497	588,685	2,794	0
14258	716	666	313	0,767	0,452	595,925	2,831	0	636	352	0,562	0,497	588,685	2,782	0	37	635	345
14278	717	648	317	0,767	0,452	595,925	3,09	0	638	318	0,561	0,497	588,685	2,693	0	37	635	345
14298	718	613	360	0,767	0,452	595,925	2,881	0	641	317	0,561	0,497	588,685	2,75	0	37	635	345
14318	719	635	336	0,766	0,452	592,586	2,967	0	646	315	0,56	0,497	588,716	2,718	0	37	635	345
14337	720	634	352	0,766	0,452	592,586	2,717	0	629	344	0,56	0,497	588,716	2,707	0	37	635	345
14357	721	652	350	0,767	0,452	592,586	2,711	0	631	330	0,561	0,497	588,716	2,716	0	37	635	345
14377	722	638	357	0,767	0,452	592,586	2,783	0	605	355	0,561	0,497	588,716	2,752	0	37	635	345
14397	723	638	357	0,768	0,452	592,586	2,947	0	624	351	0,562	0,497	588,716	2,75	0	37	635	345
14417	724	639	356	0,768	0,452	592,595	2,981	0	618	351	0,562	0,497	588,095	2,746	0	37	635	345
14437	725	644	367	0,767	0,452	592,595	2,852	0	622	353	0,561	0,497	588,095	2,84	0	37	635	345
14457	726	647	336	0,767	0,453	592,595	2,749	0	632	352	0,561	0,497	588,095	2,881	0	37	635	345
14477	727	664	340	0,767	0,453	592,595	2,621	0	625	331	0,561	0,497	588,095	2,785	0	37	635	345
14497	728	641	329	0,767	0,453	592,595	2,832	0	609	368	0,561	0,497	588,095	2,801	0	37	635	345
14517	729	648	324	0,767	0,452	595,779	2,761	0	609	364	0,561	0,497	587,308	2,79	0	37	635	345
14537	730	632	351	0,767	0,452	595,779	2,766	0	634	333	0,561	0,497	587,308	2,867	0	37	635	345
14557	731	634	374	0,767	0,452	595,779	3,135	0	612	351	0,561	0,497	587,308	2,697	0	37	635	345
14577	732	633	362	0,767	0,452	595,779	2,864	0	649	350	0,561	0,497	587,308	2,89	0	37	635	345
14596	733	646	354	0,766	0,452	595,779	2,9	0	638	360	0,56	0,497	587,308	2,786	0	37	635	345
14616	734	648	362	0,766	0,453	595,993	2,938	0	636	364	0,56	0,497	586,998	2,741	0	37	635	345
14636	735	659	356	0,766	0,453	595,993	2,851	0	621	324	0,56	0,497	586,998	2,986	0	37	635	345
14656	736	661	343	0,767	0,453	595,993	2,753	0	623	342	0,561	0,497	586,998	2,86	0	37	635	345
14676	737	652	320	0,767	0,452	595,993	3,023	0	624	350	0,562	0,497	586,998	2,843	0	37	635	345
14696	738	649	335	0,768	0,452	595,993	3,062	0	637	353	0,562	0,497	586,998	2,972	0	37	635	345
14716	739	647	325	0,769	0,452	596,139	3,102	0	642	352	0,563	0,497	590,429	2,92	0	37	635	345
14736	740	383	416	0,771	0,453	596,139	2,809	0	414	358	0,565	0,497	590,429	2,809	0
14756	741	-800	-600	0,565	0,498	-1	-1	4	366	386	0,565	0,498	590,429	2,831	0
14776	742	342	358	0,77	0,453	596,139	3,032	0	375	387	0,565	0,498	590,429	3,033	0
14796	743	374	339	0,771	0,453	596,139	2,623	0	-800	-600	0,771	0,453	-1	-1	4
14816	744	374	338	0,771	0,453	596,596	2,625	0	-800	-600	0,565	0,497	-1	-1	4
14836	745	367	396	0,771	0,453	596,596	3,021	0	381	339	0,565	0,497	596,024	2,973	0
14856	746	341	385	0,771	0,452	596,596	3,039	0	367	370	0,565	0,497	596,024	2,972	0
14876	747	365	377	0,77	0,453	596,596	2,893	0	382	363	0,564	0,497	596,024	2,886	0
14895	748	370	353	0,77	0,453	596,596	2,823	0	348	293	0,564	0,497	596,024	2,667	0
14915	749	364	344	0,77	0,453	594,697	2,771	0	345	300	0,564	0,497	598,767	2,631	0
14935	750	384	355	0,77	0,453	594,697	2,945	0	368	374	0,564	0,497	598,767	2,986	0	38	370	372
14955	751	370	402	0,771	0,453	594,697	2,894	0	367	345	0,565	0,497	598,767	2,824	0	38	370	372
14975	752	-800	-600	0,566	0,497	-1	-1	4	376	355	0,566	0,497	598,767	2,944	0	38	370	372
14995	753	362	389	0,772	0,452	594,697	2,925	0	383	368	0,566	0,497	598,767	2,867	0	38	370	372
15015	754	362	388	0,772	0,452	595,636	2,929	0	386	356	0,566	0,497	598,059	2,918	0	38	370	372
15035	755	333	393	0,772	0,452	595,636	3,089	0	388	375	0,565	0,497	598,059	2,924	0	38	370	372
15055	756	-800	-600	0,566	0,497	-1	-1	4	264	313	0,566	0,497	598,059	2,76	0
15075	757	280	455	0,772	0,453	595,636	3,14	0	242	301	0,566	0,497	598,059	2,887	0
15095	758	228	327	0,772	0,453	595,636	2,708	0	238	328	0,566	0,497	598,059	2,765	0
15115	759	229	329	0,772	0,453	593,9	2,701	0	234	331	0,566	0,497	595,993	2,8	0
15135	760	250	420	0,773	0,453	593,9	3,134	0	264	371	0,567	0,497	595,993	2,993	0
15155	761	252	431	0,773	0,453	593,9	3,129	0	252	340	0,567	0,497	595,993	2,956	0
15175	762	228	389	0,773	0,453	593,9	2,942	0	251	344	0,567	0,498	595,993	3,061	0
15194	763	214	398	0,773	0,453	593,9	3,197	0	248	346	0,567	0,498	595,993	2,85	0
15214	764	205	391	0,773	0,453	594,834	3,158	0	248	347	0,567	0,498	597,573	2,853	0
15234	765	-800	-600	-1	-1	-1	-1	4	-800	-600	-1	-1	-1	-1	4
15254	766	243	442	0,774	0,453	594,834	3,157	0	266	297	0,568	0,498	597,573	2,868	0
15274	767	236	418	0,774	0,453	594,834	3,097	0	247	354	0,568	0,498	597,573	3,303	0
15294	768	235	381	0,774	0,453	594,834	3,045	0	236	323	0,568	0,498	597,573	2,902	0	39	233	374
15314	769	233	353	0,774	0,453	594,348	2,989	0	225	351	0,568	0,498	597,397	3,057	0	39	233	374
15334	770	226	374	0,773	0,453	594,348	3,004	0	268	356	0,567	0,498	597,397	2,827	0	39	233	374
15354	771	221	421	0,773	0,453	594,348	3,139	0	238	351	0,566	0,498	597,397	2,995	0	39	233	374
15374	772	246	398	0,772	0,453	594,348	3,015	0	234	336	0,566	0,498	597,397	2,872	0	39	233	374
15394	773	217	423	0,772	0,453	594,348	2,969	0	233	345	0,566	0,498	597,397	2,839	0	39	233	374
15414	774	225	418	0,773	0,453	591,501	2,989	0	232	340	0,566	0,498	595,258	2,884	0	39	233	374
15434	775	234	420	0,773	0,453	591,501	3,12	0	232	354	0,567	0,498	595,258	2,761	0	39	233	374
15454	776	282	485	0,773	0,453	591,501	3,352	0	264	356	0,567	0,498	595,258	3,138	0
15474	777	236	430	0,773	0,453	591,501	3,074	0	251	363	0,567	0,498	595,258	3,285	0
15493	778	227	432	0,773	0,454	591,501	3,078	0	246	412	0,567	0,498	595,258	3,322	0
15513	779	238	434	0,773	0,454	591,798	3,083	0	241	418	0,567	0,498	596,962	3,368	0
15533	780	214	408	0,773	0,454	591,798	3,067	0	254	331	0,567	0,498	596,962	2,921	0
15553	781	261	463	0,773	0,454	591,798	3,13	0	213	377	0,567	0,499	596,962	3,076	0
15573	782	267	445	0,774	0,454	591,798	3,301	0	263	404	0,567	0,499	596,962	3,267	0
15593	783	217	411	0,774	0,454	591,798	3,109	0	274	464	0,567	0,499	596,962	3,454	0
15613	784	241	433	0,773	0,454	593,927	3,17	0	269	501	0,567	0,499	599,273	3,637	0
15633	785	206	431	0,772	0,454	593,927	3,56	0	207	279	0,566	0,499	599,273	2,592	0
15653	786	235	403	0,772	0,454	593,927	3,22	0	250	333	0,566	0,499	599,273	3,082	0
15673	787	294	286	0,771	0,454	593,927	2,808	0	296	346	0,565	0,499	599,273	3,181	0
15693	788	312	325	0,771	0,454	593,927	2,843	0	331	329	0,565	0,499	599,273	3,051	0
15713	789	326	269	0,771	0,454	596,995	2,893	0	371	334	0,565	0,499	596,991	3,062	0
15733	790	361	378	0,771	0,454	596,995	3,211	0	322	318	0,565	0,499	596,991	3,106	0	40	324	361
15753	791	326	341	0,772	0,454	596,995	2,962	0	323	382	0,565	0,499	596,991	3,105	0	40	324	361
15773	792	314	368	0,772	0,454	596,995	3,063	0	317	322	0,565	0,499	596,991	3,093	0	40	324	361
15793	793	331	374	0,771	0,454	596,995	3,231	0	324	316	0,565	0,499	596,991	3,08	0	40	324	361
15812	794	328	363	0,771	0,454	595,459	3,126	0	322	332	0,565	0,499	597,103	3,075	0	40	324	361
15832	795	335	375	0,771	0,454	595,459	3,134	0	326	375	0,565	0,499	597,103	3,136	0	40	324	361
15852	796	-800	-600	0,565	0,499	-1	-1	4	324	391	0,565	0,499	597,103	3,139	0	40	324	361
15872	797	-800	-600	0,565	0,499	-1	-1	4	333	332	0,565	0,499	597,103	3,233	0
15892	798	316	395	0,771	0,454	595,459	3,196	0	341	367	0,565	0,499	597,103	3,245	0
15912	799	315	394	0,771	0,454	596,566	3,202	0	342	356	0,565	0,498	600,321	3,273	0
15932	800	-800	-600	0,564	0,499	-1	-1	4	327	350	0,564	0,499	600,321	3,258	0
15952	801	306	342	0,77	0,454	596,566	3,025	0	309	355	0,564	0,499	600,321	3,061	0
15972	802	343	335	0,77	0,454	596,566	3,047	0	354	405	0,564	0,499	600,321	3,492	0
15992	803	343	367	0,77	0,454	596,566	2,987	0	321	407	0,564	0,499	600,321	3,142	0
16012	804	344	373	0,77	0,454	596,05	2,979	0	324	410	0,564	0,499	599,969	3,286	0
16032	805	334	348	0,771	0,454	596,05	2,993	0	330	406	0,564	0,499	599,969	3,207	0
16052	806	342	329	0,771	0,454	596,05	2,901	0	329	398	0,565	0,499	599,969	3,184	0
16072	807	-800	-600	0,565	0,499	-1	-1	4	331	409	0,565	0,499	599,969	3,315	0
16091	808	360	324	0,77	0,453	596,05	3,132	0	358	392	0,564	0,498	599,969	3,262	0
16111	809	359	323	0,77	0,453	597,394	3,139	0	359	396	0,563	0,498	596,619	3,27	0
16131	810	360	356	0,769	0,453	597,394	3,027	0	394	372	0,563	0,499	596,619	3,2	0
16151	811	383	339	0,769	0,453	597,394	2,962	0	379	354	0,562	0,499	596,619	3,06	0
16171	812	367	351	0,769	0,453	597,394	3,113	0	369	397	0,562	0,499	596,619	3,187	0
16191	813	-800	-600	0,562	0,499	-1	-1	4	358	389	0,562	0,499	596,619	3,313	0
16211	814	-800	-600	0,769	0,453	-1	-1	4	347	391	0,563	0,499	598,077	3,292	0
16231	815	373	331	0,769	0,453	597,948	3	0	368	350	0,563	0,499	598,077	3,078	0
16251	816	-800	-600	0,563	0,499	-1	-1	4	367	400	0,563	0,499	598,077	3,111	0
16271	817	358	366	0,769	0,454	597,948	3,097	0	366	378	0,563	0,498	598,077	3,154	0
16291	818	366	362	0,769	0,453	597,948	2,938	0	344	473	0,563	0,498	598,077	3,944	0
16311	819	367	366	0,768	0,453	594,411	2,921	0	341	490	0,562	0,498	596,736	4,035	0
16331	820	365	330	0,768	0,453	594,411	3,107	0	358	370	0,562	0,498	596,736	2,923	0	41	372	369
16351	821	384	346	0,768	0,453	594,411	2,709	0	367	401	0,561	0,498	596,736	3,214	0	41	372	369
16371	822	-800	-600	0,561	0,498	-1	-1	4	370	378	0,561	0,498	596,736	3,134	0	41	372	369
16390	823	-800	-600	0,561	0,497	-1	-1	4	379	368	0,561	0,497	596,736	3,029	0	41	372	369
16410	824	-800	-600	0,767	0,453	-1	-1	4	384	377	0,561	0,497	598,308	3,171	0	41	372	369
16430	825	356	343	0,767	0,453	596,394	3,12	0	366	386	0,561	0,497	598,308	3,285	0	41	372	369
16450	826	340	348	0,767	0,453	596,394	3,055	0	384	357	0,561	0,497	598,308	3,428	0	41	372	369
16470	827	362	358	0,767	0,453	596,394	2,833	0	365	407	0,561	0,497	598,308	3,226	0	42	373	370
16490	828	359	378	0,768	0,453	596,394	2,833	0	401	372	0,561	0,497	598,308	3,345	0	42	373	370
16510	829	357	384	0,768	0,453	597,593	2,839	0	400	368	0,562	0,497	599,295	3,376	0	42	373	370
16530	830	357	356	0,768	0,453	597,593	3,038	0	379	343	0,562	0,497	599,295	3,322	0	42	373	370
16550	831	370	370	0,768	0,453	597,593	3,04	0	379	363	0,562	0,497	599,295	3,216	0	42	373	370
16570	832	375	346	0,768	0,452	597,593	2,94	0	359	429	0,562	0,497	599,295	3,363	0	42	373	370
16590	833	360	323	0,768	0,452	597,593	2,838	0	374	383	0,562	0,496	599,295	3,217	0	43	366	366
16610	834	368	322	0,768	0,452	597,656	2,798	0	368	411	0,562	0,496	600,096	3,271	0	43	366	366
16630	835	347	353	0,768	0,452	597,656	3,002	0	372	382	0,562	0,496	600,096	3,218	0	43	366	366
16650	836	345	325	0,768	0,452	597,656	2,957	0	381	372	0,562	0,496	600,096	3,153	0	43	366	366
16670	837	353	340	0,768	0,452	597,656	2,785	0	372	409	0,561	0,496	600,096	3,16	0	43	366	366
16689	838	339	344	0,768	0,452	597,656	3,096	0	379	391	0,561	0,496	600,096	3,284	0	43	366	366
16709	839	340	335	0,768	0,452	595,858	3,03	0	382	398	0,561	0,496	597,986	3,247	0	43	366	366
16729	840	377	364	0,768	0,451	595,858	2,885	0	375	356	0,562	0,495	597,986	2,961	0	43	366	366
16749	841	-800	-600	0,562	0,495	-1	-1	4	384	381	0,562	0,495	597,986	2,921	0	43	366	366
16769	842	352	358	0,769	0,451	595,858	2,966	0	352	336	0,562	0,495	597,986	2,876	0
16789	843	-800	-600	0,564	0,494	-1	-1	4	288	286	0,564	0,494	597,986	2,951	0
16809	844	-800	-600	0,77	0,45	-1	-1	4	277	281	0,564	0,494	597,884	2,918	0
16829	845	270	376	0,77	0,45	588,364	3,172	0	287	267	0,564	0,494	597,884	2,965	0
16849	846	259	333	0,77	0,45	588,364	2,872	0	266	250	0,564	0,494	597,884	2,908	0	44	262	304
16869	847	258	288	0,77	0,45	588,364	2,751	0	258	295	0,563	0,494	597,884	2,918	0	44	262	304
16889	848	261	320	0,77	0,45	588,364	2,82	0	269	309	0,563	0,494	597,884	2,693	0	44	262	304
16909	849	261	297	0,77	0,45	590,525	2,772	0	268	325	0,563	0,494	595,706	2,666	0	44	262	304
16929	850	253	326	0,77	0,45	590,525	2,797	0	268	287	0,563	0,494	595,706	3,073	0	44	262	304
16949	851	261	309	0,77	0,45	590,525	2,889	0	269	285	0,563	0,494	595,706	2,914	0	44	262	304
16968	852	246	333	0,769	0,45	590,525	2,843	0	274	323	0,563	0,494	595,706	2,901	0
16988	853	269	301	0,769	0,45	590,525	2,649	0	278	276	0,563	0,494	595,706	2,705	0	45	259	299
17008	854	265	305	0,769	0,45	592,172	2,678	0	281	285	0,563	0,494	594,783	2,626	0	45	259	299
17028	855	241	304	0,769	0,45	592,172	2,68	0	269	297	0,563	0,494	594,783	2,769	0	45	259	299
17048	856	252	276	0,769	0,45	592,172	2,835	0	281	306	0,563	0,494	594,783	2,824	0	45	259	299
17068	857	252	306	0,77	0,45	592,172	2,723	0	263	324	0,563	0,494	594,783	2,795	0	45	259	299
17088	858	234	292	0,77	0,45	592,172	2,874	0	263	298	0,564	0,494	594,783	2,713	0	45	259	299
17108	859	239	284	0,77	0,45	592,348	2,85	0	263	308	0,564	0,494	594,104	2,725	0	45	259	299
17128	860	235	310	0,77	0,449	592,348	2,786	0	264	296	0,564	0,493	594,104	2,797	0	45	259	299
17148	861	260	320	0,77	0,449	592,348	2,521	0	285	285	0,564	0,493	594,104	2,941	0	45	259	299
17168	862	214	311	0,771	0,449	592,348	2,759	0	227	293	0,565	0,493	594,104	2,696	0
17188	863	174	314	0,771	0,449	592,348	2,881	0	181	262	0,565	0,493	594,104	2,792	0
17208	864	173	325	0,771	0,449	585,24	2,783	0	170	255	0,565	0,493	595,442	2,809	0
17228	865	152	334	0,771	0,449	585,24	3,032	0	196	319	0,565	0,493	595,442	2,984	0
17248	866	165	311	0,771	0,449	585,24	2,883	0	185	287	0,565	0,493	595,442	2,902	0
17268	867	165	327	0,771	0,449	585,24	2,734	0	170	274	0,565	0,493	595,442	2,899	0
17287	868	-800	-600	0,565	0,493	-1	-1	4	149	273	0,565	0,493	595,442	2,89	0
17307	869	-800	-600	0,771	0,45	-1	-1	4	137	275	0,565	0,493	593,579	2,876	0
17327	870	154	348	0,771	0,45	586,403	2,938	0	212	292	0,565	0,493	593,579	2,989	0	46	170	310
17347	871	158	333	0,772	0,45	586,403	2,968	0	182	270	0,565	0,493	593,579	2,961	0	46	170	310
17367	872	162	337	0,772	0,45	586,403	2,88	0	170	264	0,565	0,494	593,579	2,913	0	46	170	310
17387	873	154	349	0,772	0,45	586,403	2,886	0	202	303	0,565	0,494	593,579	2,963	0	46	170	310
17407	874	155	340	0,772	0,45	588,72	2,904	0	182	289	0,565	0,494	595,474	2,957	0	46	170	310
17427	875	168	337	0,772	0,45	588,72	3,078	0	173	286	0,565	0,493	595,474	2,862	0	46	170	310
17447	876	171	323	0,771	0,449	588,72	2,57	0	189	283	0,565	0,493	595,474	2,872	0	46	170	310
17467	877	169	353	0,771	0,45	588,72	2,8	0	155	271	0,565	0,493	595,474	2,775	0	46	170	310
17487	878	223	357	0,77	0,45	588,72	2,868	0	255	321	0,564	0,494	595,474	2,918	0
17507	879	227	353	0,768	0,452	595,145	2,967	0	261	318	0,562	0,495	596,968	2,91	0
17527	880	399	372	0,768	0,452	595,145	2,773	0	436	357	0,562	0,495	596,968	2,812	0
17546	881	408	379	0,768	0,452	595,145	2,966	0	380	415	0,561	0,495	596,968	2,922	0
17567	882	391	390	0,768	0,452	595,145	2,853	0	416	385	0,561	0,495	596,968	2,811	0
17586	883	410	367	0,768	0,452	595,145	2,964	0	428	355	0,561	0,495	596,968	2,871	0
17607	884	404	374	0,768	0,452	593,867	2,919	0	408	377	0,561	0,495	596,652	2,902	0
17626	885	-800	-600	0,561	0,495	-1	-1	4	449	374	0,561	0,495	596,652	2,9	0
17647	886	382	373	0,768	0,452	593,867	2,836	0	378	411	0,561	0,495	596,652	3,142	0
17666	887	-800	-600	0,561	0,495	-1	-1	4	420	332	0,561	0,495	596,652	2,732	0
17687	888	389	377	0,768	0,452	593,867	2,798	0	405	360	0,561	0,495	596,652	3,034	0
17706	889	389	377	0,768	0,452	594,581	2,801	0	427	357	0,561	0,496	596,676	3,063	0
17727	890	404	353	0,768	0,452	594,581	3,034	0	444	386	0,561	0,496	596,676	3,141	0
17746	891	381	365	0,767	0,452	594,581	2,895	0	397	414	0,561	0,496	596,676	2,95	0
17767	892	388	353	0,767	0,452	594,581	2,914	0	413	349	0,561	0,496	596,676	2,791	0
17786	893	402	399	0,767	0,452	594,581	2,904	0	430	396	0,561	0,496	596,676	2,915	0
17807	894	392	405	0,768	0,452	594,929	2,915	0	408	393	0,561	0,496	598,437	2,858	0
17826	895	385	377	0,768	0,452	594,929	3,093	0	377	432	0,561	0,496	598,437	3,19	0
17847	896	390	354	0,768	0,452	594,929	2,77	0	387	410	0,562	0,496	598,437	3,175	0
17866	897	-800	-600	0,562	0,496	-1	-1	4	384	459	0,562	0,496	598,437	3,371	0
17887	898	386	359	0,768	0,452	594,929	2,842	0	-800	-600	0,768	0,452	-1	-1	4
17905	899	386	358	0,768	0,452	595,62	2,845	0	-800	-600	0,561	0,496	-1	-1	4
17927	900	415	312	0,768	0,452	595,62	2,777	0	437	350	0,561	0,496	597,162	2,909	0
17945	901	-800	-600	0,561	0,496	-1	-1	4	414	361	0,561	0,496	597,162	2,882	0
17967	902	496	356	0,766	0,451	595,62	2,814	0	509	328	0,561	0,495	597,162	3,128	0
17985	903	562	295	0,765	0,451	595,62	2,662	0	543	309	0,56	0,495	597,162	3,022	0
18007	904	562	295	0,765	0,451	595,283	2,661	0	569	315	0,56	0,495	585,869	3,023	0
18025	905	519	260	0,765	0,451	595,283	2,807	0	537	318	0,559	0,495	585,869	2,948	0
18047	906	603	266	0,765	0,451	595,283	2,758	0	554	310	0,559	0,495	585,869	3,035	0
18065	907	559	210	0,765	0,451	595,283	2,604	0	570	312	0,559	0,495	585,869	3,039	0
18087	908	572	326	0,765	0,451	595,283	2,888	0	534	333	0,559	0,495	585,869	3,039	0
18105	909	578	320	0,765	0,451	597,438	2,841	0	548	329	0,559	0,495	587,032	3,045	0
18127	910	570	321	0,765	0,451	597,438	2,949	0	539	324	0,56	0,495	587,032	3,024	0
18144	911	571	296	0,766	0,45	597,438	2,811	0	538	332	0,56	0,494	587,032	2,951	0
18164	912	582	282	0,766	0,45	597,438	2,743	0	536	326	0,56	0,494	587,032	2,969	0
18184	913	538	378	0,766	0,451	597,438	3,104	0	536	339	0,56	0,494	587,032	3,016	0
18204	914	540	367	0,766	0,451	596,109	3,024	0	537	331	0,56	0,495	594,925	3,022	0
18224	915	-800	-600	0,562	0,496	-1	-1	4	462	381	0,562	0,496	594,925	3,004	0
18244	916	382	377	0,767	0,453	596,109	2,991	0	457	375	0,561	0,496	594,925	2,928	0
18264	917	422	345	0,767	0,453	596,109	2,6	0	459	390	0,561	0,496	594,925	2,962	0
18284	918	401	440	0,767	0,453	596,109	3,197	0	457	374	0,562	0,496	594,925	2,903	0
18304	919	422	451	0,768	0,453	594,793	3,129	0	462	375	0,562	0,496	599,478	2,928	0
18324	920	422	366	0,768	0,453	594,793	2,778	0	464	395	0,562	0,496	599,478	2,894	0
18344	921	425	430	0,768	0,453	594,793	2,944	0	443	414	0,562	0,497	599,478	3,101	0
18364	922	-800	-600	0,561	0,497	-1	-1	4	451	433	0,561	0,497	599,478	2,879	0
18384	923	-800	-600	0,561	0,497	-1	-1	4	450	411	0,561	0,497	599,478	2,898	0
18404	924	-800	-600	0,767	0,453	-1	-1	4	451	418	0,561	0,497	598,353	2,94	0
18424	925	402	367	0,767	0,453	597,098	2,811	0	445	433	0,561	0,497	598,353	3,092	0
18444	926	394	385	0,767	0,453	597,098	2,981	0	461	404	0,561	0,497	598,353	3,135	0
18464	927	-800	-600	0,561	0,497	-1	-1	4	440	381	0,561	0,497	598,353	3,008	0
18483	928	-800	-600	0,561	0,497	-1	-1	4	459	411	0,561	0,497	598,353	3,037	0
18503	929	-800	-600	0,767	0,453	-1	-1	4	452	406	0,561	0,497	598,518	3,023	0
18523	930	469	445	0,767	0,453	596,696	3,188	0	458	427	0,56	0,496	598,518	3,208	0
18543	931	459	370	0,766	0,453	596,696	3,061	0	474	381	0,56	0,497	598,518	3,05	0
18563	932	-800	-600	0,56	0,497	-1	-1	4	487	390	0,56	0,497	598,518	3,127	0
18583	933	-800	-600	0,56	0,497	-1	-1	4	459	420	0,56	0,497	598,518	3,171	0
18603	934	-800	-600	0,767	0,453	-1	-1	4	470	400	0,561	0,497	597,303	3,102	0
18623	935	477	377	0,767	0,453	593,689	2,808	0	474	391	0,561	0,497	597,303	3,051	0
18643	936	446	389	0,767	0,453	593,689	3,233	0	469	410	0,561	0,497	597,303	3,23	0
18663	937	467	386	0,767	0,453	593,689	3,168	0	476	386	0,561	0,497	597,303	3,064	0
18683	938	475	305	0,767	0,453	593,689	2,539	0	476	398	0,56	0,497	597,303	3,031	0
18703	939	466	301	0,767	0,453	597,274	2,73	0	476	400	0,56	0,497	599,018	3,086	0
18723	940	474	378	0,766	0,453	597,274	3,379	0	456	413	0,56	0,497	599,018	3,226	0
18742	941	458	376	0,766	0,454	597,274	3,23	0	432	433	0,56	0,497	599,018	3,455	0
18762	942	437	334	0,766	0,453	597,274	2,801	0	474	366	0,56	0,497	599,018	3,111	0
18782	943	462	357	0,766	0,453	597,274	3,099	0	477	409	0,56	0,497	599,018	3,496	0
18802	944	456	343	0,766	0,453	596,698	2,91	0	479	402	0,56	0,497	599,042	3,395	0
18822	945	444	416	0,767	0,453	596,698	3,203	0	479	382	0,56	0,497	599,042	3,121	0
18842	946	447	451	0,767	0,454	596,698	3,298	0	460	400	0,56	0,497	599,042	3,214	0
18862	947	423	348	0,767	0,454	596,698	3,158	0	450	414	0,56	0,497	599,042	3,233	0
18882	948	390	319	0,767	0,453	596,698	3,077	0	443	342	0,561	0,497	599,042	3,228	0
18902	949	379	292	0,768	0,452	594,9	3,07	0	436	354	0,562	0,496	596,239	3,209	0
18922	950	390	345	0,768	0,452	594,9	3,087	0	382	344	0,562	0,496	596,239	3,234	0	47	383	345
18942	951	375	315	0,768	0,452	594,9	3,152	0	406	336	0,562	0,496	596,239	3,39	0	47	383	345
18962	952	378	323	0,767	0,452	594,9	3,228	0	386	355	0,562	0,496	596,239	3,419	0	47	383	345
18982	953	391	325	0,767	0,452	594,9	3,266	0	400	364	0,561	0,496	596,239	3,487	0	47	383	345
19002	954	385	327	0,767	0,452	595,428	3,306	0	391	365	0,561	0,496	598,179	3,54	0	47	383	345
19022	955	-800	-600	0,561	0,496	-1	-1	4	391	362	0,561	0,496	598,179	3,404	0	47	383	345
19042	956	384	347	0,767	0,452	595,428	3,171	0	386	337	0,56	0,496	598,179	3,364	0	47	383	345
19061	957	383	342	0,767	0,452	595,428	3,404	0	393	363	0,561	0,496	598,179	3,43	0	47	383	345
19081	958	373	368	0,767	0,452	595,428	3,178	0	382	349	0,561	0,496	598,179	3,264	0	47	383	345
19101	959	369	370	0,767	0,452	598,403	3,274	0	382	341	0,561	0,496	598,389	3,25	0	47	383	345
19121	960	356	367	0,767	0,452	598,403	3,501	0	372	333	0,561	0,496	598,389	3,141	0	47	383	345
19141	961	373	329	0,768	0,452	598,403	3,083	0	385	328	0,561	0,496	598,389	3,426	0	47	383	345
19161	962	-800	-600	0,561	0,496	-1	-1	4	372	367	0,561	0,496	598,389	3,352	0
19181	963	367	368	0,767	0,452	598,403	3,22	0	400	350	0,561	0,496	598,389	3,379	0
19201	964	367	370	0,767	0,452	596,872	3,212	0	401	361	0,561	0,496	596,807	3,33	0
19221	965	351	305	0,767	0,452	596,872	3,346	0	394	301	0,561	0,496	596,807	3,272	0
19241	966	393	287	0,767	0,452	596,872	2,867	0	387	344	0,561	0,496	596,807	3,321	0
19261	967	370	355	0,767	0,452	596,872	3,214	0	385	348	0,561	0,496	596,807	3,311	0
19281	968	382	359	0,767	0,452	596,872	3,112	0	380	338	0,561	0,496	596,807	3,308	0
19301	969	368	364	0,767	0,452	598,1	2,945	0	377	336	0,561	0,496	597,859	3,311	0
19321	970	370	341	0,767	0,452	598,1	3,208	0	405	303	0,561	0,496	597,859	3,249	0
19340	971	390	294	0,767	0,452	598,1	3,049	0	383	353	0,561	0,496	597,859	3,285	0
19360	972	372	345	0,767	0,452	598,1	3,216	0	388	366	0,561	0,496	597,859	3,096	0	48	381	349
19380	973	381	370	0,767	0,452	598,1	3,026	0	375	332	0,561	0,496	597,859	3,222	0	48	381	349
19400	974	388	363	0,768	0,452	596,016	3,064	0	375	363	0,561	0,496	597,073	3,187	0	48	381	349
19420	975	369	368	0,768	0,452	596,016	2,978	0	381	327	0,562	0,496	597,073	3,3	0	48	381	349
19440	976	369	328	0,768	0,452	596,016	3	0	398	364	0,562	0,496	597,073	3,105	0	48	381	349
19460	977	377	345	0,768	0,452	596,016	3,044	0	400	337	0,562	0,496	597,073	3,084	0	48	381	349
19480	978	365	373	0,768	0,452	596,016	3,021	0	378	379	0,562	0,496	597,073	3,258	0
19500	979	366	359	0,768	0,452	594,909	3,038	0	387	375	0,561	0,496	597,667	3,155	0
19520	980	374	343	0,768	0,452	594,909	3,041	0	362	456	0,561	0,496	597,667	3,674	0
19540	981	364	354	0,767	0,452	594,909	2,993	0	372	372	0,561	0,496	597,667	3,111	0
19560	982	372	359	0,767	0,452	594,909	3,088	0	396	358	0,561	0,496	597,667	3,235	0
19580	983	350	375	0,767	0,452	594,909	3,162	0	397	383	0,561	0,495	597,667	3,399	0
19600	984	347	382	0,767	0,452	597,55	3,185	0	398	381	0,561	0,495	599,419	3,134	0
19620	985	364	309	0,767	0,452	597,55	3,19	0	379	355	0,561	0,495	599,419	3,093	0	49	378	361
19640	986	366	324	0,767	0,452	597,55	3,101	0	373	379	0,561	0,495	599,419	3,109	0	49	378	361
19659	987	-800	-600	0,561	0,495	-1	-1	4	379	354	0,561	0,495	599,419	3,253	0	49	378	361
19679	988	379	347	0,768	0,452	597,55	3,147	0	376	357	0,561	0,495	599,419	3,035	0	49	378	361
19699	989	380	350	0,768	0,452	595,171	3,135	0	375	365	0,561	0,495	597,479	3,065	0	49	378	361
19719	990	385	357	0,768	0,452	595,171	3,173	0	390	396	0,562	0,496	597,479	3,183	0	49	378	361
19739	991	377	391	0,768	0,452	595,171	3,043	0	380	367	0,561	0,496	597,479	3,29	0	49	378	361
19759	992	369	325	0,768	0,452	595,171	3,034	0	369	332	0,561	0,496	597,479	3,285	0
19779	993	370	352	0,767	0,452	595,171	3,21	0	374	378	0,561	0,496	597,479	3,234	0
19799	994	369	352	0,767	0,452	595,928	3,149	0	370	370	0,561	0,495	597,173	3,29	0
19819	995	381	364	0,767	0,451	595,928	3,015	0	396	366	0,56	0,495	597,173	3,003	0
19839	996	384	351	0,767	0,451	595,928	3,062	0	398	393	0,56	0,495	597,173	3,166	0
19859	997	451	252	0,766	0,45	595,928	3,161	0	482	240	0,56	0,494	597,173	3,023	0
19879	998	540	131	0,764	0,448	595,928	2,976	0	-800	-600	0,764	0,448	-1	-1	4
19899	999	566	100	0,764	0,449	583,778	2,962	0	-800	-600	0,559	0,492	-1	-1	4	50	574	122
19919	1000	596	100	0,764	0,449	583,778	2,731	0	575	117	0,559	0,492	579,681	2,802	0	50	574	122
19938	1001	583	106	0,764	0,449	583,778	2,848	0	577	133	0,558	0,492	579,681	2,777	0	50	574	122
19959	1002	585	107	0,763	0,449	583,778	2,877	0	581	142	0,558	0,492	579,681	2,764	0	50	574	122
19978	1003	567	104	0,763	0,448	583,778	2,891	0	563	130	0,558	0,492	579,681	2,787	0	50	574	122
19998	1004	560	109	0,763	0,448	583,199	2,903	0	565	125	0,558	0,492	583,528	2,788	0	50	574	122
20018	1005	572	107	0,763	0,448	583,199	2,879	0	572	151	0,558	0,492	583,528	2,782	0	50	574	122
20038	1006	581	109	0,763	0,448	583,199	2,849	0	579	134	0,558	0,492	583,528	2,802	0	50	574	122
20058	1007	583	113	0,763	0,448	583,199	2,955	0	571	145	0,558	0,492	583,528	2,926	0	50	574	122
20078	1008	571	104	0,763	0,448	583,199	2,916	0	565	122	0,558	0,492	583,528	2,904	0	50	574	122
20098	1009	578	103	0,763	0,448	584,745	2,938	0	566	119	0,558	0,492	585,046	2,89	0	50	574	122
20118	1010	559	106	0,763	0,448	584,745	2,93	0	578	137	0,558	0,492	585,046	2,821	0	50	574	122
20138	1011	585	121	0,763	0,449	584,745	2,963	0	575	141	0,557	0,492	585,046	2,863	0	50	574	122
20158	1012	580	129	0,763	0,449	584,745	2,941	0	572	125	0,558	0,492	585,046	3,078	0	50	574	122
20178	1013	566	118	0,763	0,449	584,745	2,867	0	582	141	0,558	0,492	585,046	2,963	0	50	574	122
20198	1014	575	122	0,763	0,448	582,256	2,861	0	580	137	0,558	0,492	584,945	3,05	0	50	574	122
20218	1015	566	110	0,763	0,449	582,256	3,043	0	566	136	0,558	0,492	584,945	3,077	0	50	574	122
20238	1016	539	139	0,764	0,449	582,256	2,996	0	559	165	0,558	0,492	584,945	2,882	0
20257	1017	441	129	0,765	0,449	582,256	3,092	0	429	163	0,56	0,491	584,945	2,93	0	51	435	127
20277	1018	432	121	0,765	0,449	582,256	3,115	0	431	159	0,56	0,491	584,945	2,95	0	51	435	127
20297	1019	426	119	0,765	0,449	588,493	3,17	0	441	140	0,56	0,492	594,575	3,017	0	51	435	127
20317	1020	435	98	0,765	0,449	588,493	2,902	0	432	141	0,56	0,492	594,575	2,933	0	51	435	127
20337	1021	416	105	0,765	0,449	588,493	3,084	0	450	146	0,56	0,492	594,575	3,165	0	51	435	127
20357	1022	434	116	0,765	0,449	588,493	3,193	0	437	136	0,56	0,492	594,575	2,979	0	51	435	127
20377	1023	427	113	0,765	0,449	588,493	2,998	0	438	145	0,56	0,492	594,575	3,092	0	51	435	127
20397	1024	420	117	0,765	0,449	584,804	3,106	0	444	140	0,559	0,492	595,604	3,011	0	51	435	127
20417	1025	430	118	0,765	0,449	584,804	3,002	0	442	135	0,559	0,492	595,604	2,993	0	51	435	127
20437	1026	404	114	0,765	0,449	584,804	3,211	0	458	136	0,559	0,492	595,604	3,011	0	51	435	127
20457	1027	417	117	0,765	0,449	584,804	3,127	0	450	141	0,559	0,492	595,604	3,195	0	51	435	127
20477	1028	442	109	0,765	0,449	584,804	2,993	0	440	139	0,56	0,492	595,604	2,972	0	51	435	127
20497	1029	434	105	0,765	0,448	587,598	3,09	0	445	141	0,56	0,492	595,795	3,026	0	51	435	127
20517	1030	439	122	0,765	0,449	587,598	2,867	0	445	144	0,559	0,493	595,795	2,935	0	51	435	127
20536	1031	579	267	0,762	0,451	587,598	2,916	0	581	283	0,558	0,496	595,795	3,034	0
20556	1032	609	337	0,762	0,452	587,598	3,175	0	597	338	0,557	0,496	595,795	3,083	0	52	595	347
20576	1033	589	354	0,762	0,452	587,598	2,968	0	588	339	0,557	0,496	595,795	3,069	0	52	595	347
20596	1034	602	364	0,762	0,452	592,612	3,097	0	596	342	0,557	0,496	592,14	3,038	0	52	595	347
20616	1035	633	335	0,762	0,452	592,612	2,883	0	584	346	0,557	0,496	592,14	3,046	0	52	595	347
20636	1036	625	361	0,762	0,452	592,612	2,882	0	573	359	0,557	0,496	592,14	3,047	0	52	595	347
20656	1037	596	361	0,762	0,452	592,612	3,026	0	581	354	0,557	0,496	592,14	3,094	0	52	595	347
20676	1038	605	334	0,763	0,452	592,612	2,978	0	594	356	0,557	0,496	592,14	3,028	0	52	595	347
20696	1039	590	346	0,763	0,452	593,205	3,025	0	589	356	0,557	0,496	590,177	3,028	0	52	595	347
20716	1040	614	342	0,763	0,452	593,205	2,878	0	589	327	0,557	0,496	590,177	3,172	0	52	595	347
20736	1041	614	327	0,763	0,452	593,205	2,85	0	594	341	0,557	0,496	590,177	3,094	0	52	595	347
20756	1042	587	331	0,763	0,452	593,205	3,053	0	571	369	0,557	0,496	590,177	3,011	0	52	595	347
20776	1043	638	337	0,762	0,452	593,205	3,088	0	576	387	0,557	0,496	590,177	3,187	0
20796	1044	634	329	0,762	0,452	594,319	3,129	0	582	403	0,557	0,496	591,796	3,136	0
20816	1045	620	322	0,762	0,452	594,319	2,92	0	594	338	0,557	0,496	591,796	3	0
20836	1046	-800	-600	0,557	0,496	-1	-1	4	603	321	0,557	0,496	591,796	3,033	0
20855	1047	589	383	0,762	0,452	594,319	3,113	0	583	345	0,557	0,496	591,796	3,11	0
20875	1048	582	393	0,762	0,452	594,319	3,071	0	569	356	0,556	0,496	591,796	3,18	0
20895	1049	582	392	0,762	0,452	596,017	3,08	0	567	357	0,556	0,496	590,124	3,222	0
20915	1050	608	347	0,762	0,451	596,017	2,908	0	589	372	0,557	0,496	590,124	3,197	0
20935	1051	524	399	0,763	0,452	596,017	3,393	0	560	346	0,557	0,496	590,124	3,257	0
20955	1052	384	341	0,765	0,452	596,017	3,152	0	385	386	0,56	0,496	590,124	3,027	0
20975	1053	-800	-600	0,561	0,496	-1	-1	4	385	354	0,561	0,496	590,124	3,274	0
20995	1054	-800	-600	0,766	0,452	-1	-1	4	390	362	0,561	0,496	595,877	3,232	0
21015	1055	339	403	0,766	0,452	592,559	3,214	0	373	352	0,561	0,496	595,877	2,855	0
21035	1056	-800	-600	0,56	0,496	-1	-1	4	367	395	0,56	0,496	595,877	3,259	0
21055	1057	345	385	0,766	0,452	592,559	2,913	0	369	421	0,56	0,496	595,877	3,308	0
21075	1058	353	363	0,766	0,452	592,559	3,143	0	383	433	0,56	0,496	595,877	3,477	0
21095	1059	353	362	0,766	0,452	593,142	3,146	0	381	444	0,56	0,496	597,924	3,578	0
21115	1060	354	377	0,766	0,451	593,142	3,327	0	389	328	0,56	0,496	597,924	3,132	0
21134	1061	-800	-600	0,56	0,496	-1	-1	4	373	361	0,56	0,496	597,924	3,17	0
21154	1062	352	372	0,766	0,451	593,142	3,103	0	371	407	0,56	0,496	597,924	3,2	0
21174	1063	362	371	0,766	0,452	593,142	3,03	0	374	413	0,56	0,496	597,924	3,19	0
21194	1064	362	371	0,766	0,452	593,476	3,032	0	373	418	0,56	0,496	599,475	3,188	0
21214	1065	372	382	0,766	0,452	593,476	3,09	0	378	391	0,56	0,496	599,475	3,271	0
21234	1066	358	354	0,767	0,452	593,476	2,819	0	382	344	0,56	0,496	599,475	3,187	0
21254	1067	352	350	0,767	0,452	593,476	3,13	0	380	390	0,56	0,496	599,475	3,007	0
21274	1068	352	403	0,767	0,452	593,476	3,169	0	367	409	0,56	0,496	599,475	3,066	0
21294	1069	349	388	0,767	0,452	594,229	3,122	0	367	399	0,56	0,496	599,01	3,122	0
21314	1070	325	382	0,766	0,452	594,229	3,262	0	382	382	0,56	0,496	599,01	3,141	0
21334	1071	-800	-600	0,56	0,496	-1	-1	4	354	339	0,56	0,496	599,01	3,265	0
21354	1072	359	395	0,766	0,452	594,229	2,973	0	371	408	0,56	0,496	599,01	3,329	0
21374	1073	349	357	0,766	0,452	594,229	2,931	0	375	412	0,56	0,496	599,01	3,337	0
21394	1074	349	358	0,766	0,452	592,791	2,924	0	364	418	0,56	0,496	596,845	3,334	0
21414	1075	276	386	0,767	0,452	592,791	3,19	0	-800	-600	0,767	0,452	-1	-1	4
21434	1076	274	391	0,767	0,452	592,791	3,206	0	292	350	0,561	0,496	596,845	3,154	0
21453	1077	256	367	0,767	0,452	592,791	3,164	0	278	305	0,561	0,496	596,845	3,016	0
21473	1078	-800	-600	0,561	0,497	-1	-1	4	295	340	0,561	0,497	596,845	3,038	0
21493	1079	-800	-600	0,767	0,452	-1	-1	4	292	321	0,561	0,496	597,072	3,061	0
21513	1080	272	417	0,767	0,452	594,095	3,205	0	288	348	0,561	0,496	597,072	3,089	0
21533	1081	275	389	0,767	0,452	594,095	3,275	0	305	289	0,561	0,496	597,072	2,9	0
21553	1082	266	419	0,767	0,452	594,095	3,276	0	-800	-600	0,767	0,452	-1	-1	4
21573	1083	258	377	0,767	0,452	594,095	3,025	0	318	389	0,561	0,496	597,072	3,244	0	53	287	383
21593	1084	256	383	0,767	0,452	593,829	3,044	0	318	388	0,561	0,496	598,646	3,252	0	53	287	383
21613	1085	297	402	0,767	0,452	593,829	3,007	0	283	332	0,561	0,496	598,646	2,998	0	53	287	383
21633	1086	266	405	0,767	0,452	593,829	2,993	0	295	309	0,561	0,496	598,646	3,035	0	53	287	383
21653	1087	285	429	0,767	0,452	593,829	3,242	0	291	330	0,561	0,496	598,646	2,809	0	53	287	383
21673	1088	294	402	0,767	0,452	593,829	3,167	0	-800	-600	0,767	0,452	-1	-1	4	53	287	383
21693	1089	283	411	0,767	0,452	592,424	3,228	0	-800	-600	0,561	0,497	-1	-1	4	53	287	383
21712	1090	278	365	0,767	0,452	592,424	3,117	0	-800	-600	0,767	0,452	-1	-1	4
21732	1091	283	406	0,767	0,452	592,424	3,138	0	288	322	0,561	0,497	597,725	2,944	0
21752	1092	279	347	0,767	0,452	592,424	2,82	0	281	310	0,561	0,497	597,725	2,885	0
21772	1093	264	396	0,767	0,452	592,424	2,978	0	283	321	0,561	0,497	597,725	3,057	0
21792	1094	262	370	0,767	0,452	594,866	2,909	0	285	315	0,561	0,497	599,033	3,081	0
21812	1095	282	407	0,767	0,452	594,866	3,152	0	286	343	0,561	0,497	599,033	2,752	0
21832	1096	267	382	0,767	0,452	594,866	3,124	0	280	358	0,561	0,497	599,033	3,055	0
21852	1097	258	346	0,767	0,452	594,866	2,908	0	321	401	0,561	0,497	599,033	3,205	0
21872	1098	282	422	0,767	0,452	594,866	2,972	0	301	377	0,561	0,497	599,033	3,14	0
21892	1099	273	403	0,766	0,452	592,721	2,879	0	310	397	0,56	0,497	598,503	3,215	0
21912	1100	357	374	0,765	0,453	592,721	2,927	0	378	377	0,56	0,497	598,503	3,136	0
21932	1101	359	348	0,765	0,453	592,721	3	0	355	399	0,56	0,497	598,503	3,268	0
21952	1102	349	345	0,765	0,453	592,721	3,016	0	379	359	0,559	0,497	598,503	3,327	0
21972	1103	362	368	0,766	0,453	592,721	3,099	0	385	372	0,559	0,497	598,503	3,163	0
21992	1104	359	352	0,766	0,452	594,673	3,147	0	379	372	0,56	0,497	599,767	3,252	0
22012	1105	356	404	0,766	0,452	594,673	3,105	0	370	403	0,56	0,497	599,767	3,28	0
22031	1106	327	360	0,766	0,452	594,673	2,999	0	367	364	0,56	0,497	599,767	3,274	0	54	357	354
22051	1107	344	323	0,766	0,452	594,673	3,002	0	362	377	0,56	0,497	599,767	3,407	0	54	357	354
22071	1108	330	354	0,766	0,452	594,673	3,1	0	372	376	0,56	0,497	599,767	3,207	0	54	357	354
22091	1109	336	339	0,766	0,452	595,488	3,052	0	368	375	0,56	0,497	599,782	3,231	0	54	357	354
22111	1110	336	348	0,766	0,452	595,488	3,18	0	363	346	0,559	0,497	599,782	3,15	0	54	357	354
22131	1111	366	332	0,766	0,452	595,488	3,143	0	376	368	0,559	0,497	599,782	3,164	0	54	357	354
22151	1112	379	302	0,765	0,452	595,488	2,859	0	353	413	0,559	0,497	599,782	3,295	0	54	357	354
22171	1113	343	340	0,766	0,452	595,488	3,131	0	369	379	0,559	0,497	599,782	3,391	0	54	357	354
22191	1114	361	324	0,766	0,452	595,18	3,03	0	371	397	0,559	0,497	600,159	3,453	0	54	357	354
22211	1115	354	314	0,766	0,451	595,18	3,097	0	346	368	0,56	0,496	600,159	3,564	0	54	357	354
22231	1116	339	286	0,766	0,451	595,18	3,262	0	350	302	0,56	0,496	600,159	3,06	0	55	347	302
22251	1117	322	293	0,766	0,451	595,18	3,232	0	351	276	0,56	0,496	600,159	3,23	0	55	347	302
22271	1118	323	310	0,766	0,451	595,18	3,13	0	362	315	0,56	0,496	600,159	3,167	0	55	347	302
22291	1119	323	296	0,766	0,451	595,948	3,212	0	367	316	0,56	0,496	594,612	3,231	0	55	347	302
22310	1120	360	314	0,766	0,451	595,948	2,949	0	363	327	0,56	0,496	594,612	3,097	0	55	347	302
22330	1121	359	295	0,766	0,451	595,948	2,924	0	363	291	0,56	0,496	594,612	3,249	0	55	347	302
22350	1122	-800	-600	0,56	0,496	-1	-1	4	335	298	0,56	0,496	594,612	3,218	0	55	347	302
22370	1123	367	319	0,766	0,451	595,948	2,901	0	359	304	0,56	0,496	594,612	3,124	0
22390	1124	366	320	0,766	0,451	594,453	2,894	0	350	307	0,56	0,496	597,361	3,209	0
22410	1125	356	331	0,765	0,451	594,453	3,015	0	360	348	0,559	0,496	597,361	3,352	0
22430	1126	338	332	0,765	0,451	594,453	3,015	0	349	270	0,56	0,496	597,361	3,032	0
22450	1127	355	353	0,766	0,451	594,453	3,018	0	362	309	0,56	0,496	597,361	3,129	0
22470	1128	346	272	0,766	0,451	594,453	2,845	0	360	305	0,56	0,496	597,361	3,179	0
22490	1129	341	268	0,766	0,451	597,934	2,847	0	359	303	0,56	0,496	596,741	3,225	0
22510	1130	362	305	0,766	0,451	597,934	3,106	0	359	342	0,56	0,496	596,741	3,12	0
22530	1131	352	326	0,766	0,451	597,934	3,163	0	371	325	0,56	0,496	596,741	3,204	0
22550	1132	355	326	0,765	0,452	597,934	3,003	0	331	306	0,56	0,496	596,741	2,983	0
22570	1133	-800	-600	0,559	0,496	-1	-1	4	382	373	0,559	0,496	596,741	3,082	0
22590	1134	-800	-600	0,765	0,451	-1	-1	4	375	362	0,559	0,496	597,112	3,068	0
22610	1135	347	325	0,765	0,451	596,479	3,027	0	370	328	0,559	0,496	597,112	3,116	0
22629	1136	362	319	0,765	0,45	596,479	3,172	0	370	355	0,559	0,495	597,112	3,169	0
22649	1137	348	335	0,765	0,45	596,479	3,122	0	339	346	0,559	0,495	597,112	3,02	0
22669	1138	346	313	0,765	0,45	596,479	2,965	0	388	326	0,559	0,495	597,112	3,133	0
22689	1139	350	319	0,765	0,45	594,394	3,009	0	381	335	0,559	0,495	599,596	3,136	0
22709	1140	353	353	0,765	0,45	594,394	3,197	0	381	386	0,559	0,495	599,596	3,207	0
22729	1141	363	339	0,765	0,45	594,394	3,004	0	383	326	0,559	0,495	599,596	2,955	0	56	367	332
22749	1142	351	339	0,765	0,45	594,394	3,124	0	379	310	0,559	0,495	599,596	3,113	0	56	367	332
22769	1143	347	314	0,766	0,45	594,394	3,121	0	396	350	0,559	0,495	599,596	3,349	0	56	367	332
22789	1144	349	303	0,766	0,45	596,733	3,129	0	397	353	0,56	0,495	598,749	3,27	0	56	367	332
22809	1145	356	335	0,766	0,45	596,733	3,17	0	370	334	0,56	0,494	598,749	3,118	0	56	367	332
22829	1146	352	354	0,766	0,449	596,733	3,099	0	373	333	0,56	0,494	598,749	3,149	0	56	367	332
22849	1147	370	284	0,766	0,449	596,733	2,816	0	374	322	0,56	0,494	598,749	3,067	0
22869	1148	374	315	0,767	0,449	596,733	2,885	0	377	358	0,56	0,494	598,749	3,153	0
22889	1149	377	305	0,767	0,449	597,21	2,956	0	379	358	0,56	0,494	598,032	3,124	0
22908	1150	363	322	0,767	0,449	597,21	3,056	0	353	389	0,561	0,494	598,032	3,217	0
22928	1151	355	329	0,767	0,449	597,21	3,184	0	374	351	0,561	0,494	598,032	3,121	0
22948	1152	363	323	0,767	0,45	597,21	2,999	0	369	305	0,561	0,494	598,032	2,906	0
22968	1153	341	332	0,767	0,45	597,21	2,981	0	421	323	0,561	0,494	598,032	3,174	0
22988	1154	340	334	0,767	0,45	594,054	2,948	0	435	300	0,561	0,494	596,647	3,062	0
23008	1155	370	368	0,767	0,449	594,054	3,016	0	371	356	0,561	0,494	596,647	3,092	0
23028	1156	273	221	0,768	0,448	594,054	3,029	0	308	196	0,563	0,493	596,647	2,956	0
23048	1157	245	159	0,768	0,447	594,054	3,003	0	290	162	0,563	0,491	596,647	3,107	0	57	266	162
23068	1158	249	157	0,769	0,447	594,054	2,995	0	273	163	0,563	0,491	596,647	3,188	0	57	266	162
23088	1159	256	171	0,769	0,447	584,414	2,947	0	259	167	0,564	0,491	593,704	3,151	0	57	266	162
23108	1160	248	157	0,769	0,447	584,414	2,959	0	278	167	0,563	0,491	593,704	2,966	0	57	266	162
23128	1161	265	157	0,769	0,447	584,414	2,831	0	263	159	0,563	0,491	593,704	2,962	0	57	266	162
23148	1162	266	143	0,768	0,448	584,414	2,701	0	284	176	0,563	0,491	593,704	2,922	0	57	266	162
23168	1163	255	157	0,768	0,448	584,414	2,699	0	290	165	0,563	0,491	593,704	3,07	0	57	266	162
23188	1164	265	157	0,768	0,448	581,628	2,685	0	291	163	0,562	0,491	595,048	3,073	0	57	266	162
23208	1165	254	132	0,768	0,448	581,628	2,89	0	265	170	0,562	0,491	595,048	2,906	0	57	266	162
23227	1166	244	154	0,768	0,448	581,628	2,911	0	280	167	0,562	0,491	595,048	3,056	0	57	266	162
23247	1167	251	161	0,768	0,448	581,628	2,896	0	269	183	0,562	0,491	595,048	2,995	0	57	266	162
23267	1168	254	164	0,768	0,448	581,628	2,738	0	287	183	0,562	0,491	595,048	2,911	0	57	266	162
23287	1169	249	165	0,768	0,448	582,173	2,735	0	288	181	0,562	0,492	596,26	2,978	0	57	266	162
23307	1170	258	166	0,768	0,448	582,173	2,813	0	283	159	0,563	0,491	596,26	2,974	0	57	266	162
23327	1171	259	157	0,768	0,448	582,173	2,834	0	270	172	0,563	0,491	596,26	2,815	0	57	266	162
23347	1172	243	166	0,768	0,448	582,173	2,902	0	275	170	0,563	0,492	596,26	3,049	0	57	266	162
23367	1173	262	153	0,768	0,448	582,173	2,795	0	274	158	0,563	0,492	596,26	3,086	0	57	266	162
23387	1174	259	159	0,768	0,448	579,833	2,81	0	272	166	0,563	0,492	594,796	3,068	0	57	266	162
23407	1175	260	151	0,768	0,448	579,833	2,671	0	282	169	0,562	0,492	594,796	2,993	0	57	266	162
23427	1176	222	243	0,768	0,449	579,833	2,827	0	265	249	0,563	0,494	594,796	3,214	0
23447	1177	207	305	0,768	0,45	579,833	2,842	0	229	285	0,563	0,495	594,796	2,845	0	58	211	304
23467	1178	217	312	0,768	0,45	579,833	2,811	0	211	279	0,563	0,495	594,796	2,894	0	58	211	304
23487	1179	207	309	0,768	0,45	588,907	2,852	0	194	269	0,562	0,495	597,855	2,918	0	58	211	304
23506	1180	189	299	0,768	0,45	588,907	2,916	0	228	273	0,562	0,495	597,855	3,02	0	58	211	304
23527	1181	204	297	0,768	0,45	588,907	2,962	0	217	306	0,563	0,495	597,855	2,971	0	58	211	304
23546	1182	198	310	0,768	0,45	588,907	3,027	0	236	297	0,563	0,495	597,855	2,998	0	58	211	304
23567	1183	200	313	0,769	0,45	588,907	2,965	0	231	332	0,563	0,495	597,855	3,139	0	58	211	304
23586	1184	201	314	0,769	0,45	591,026	2,998	0	232	339	0,563	0,495	596,911	3,126	0	58	211	304
23607	1185	200	311	0,769	0,45	591,026	2,882	0	230	339	0,563	0,495	596,911	3,08	0	58	211	304
23626	1186	207	296	0,769	0,45	591,026	2,814	0	220	296	0,563	0,495	596,911	3,024	0	58	211	304
23647	1187	188	319	0,769	0,45	591,026	3,127	0	220	292	0,563	0,495	596,911	3,015	0	58	211	304
23666	1188	198	301	0,768	0,45	591,026	2,958	0	224	301	0,563	0,495	596,911	3,087	0	58	211	304
23687	1189	197	311	0,768	0,45	589,934	3,003	0	217	300	0,562	0,495	598,125	3,063	0	58	211	304
23706	1190	232	297	0,768	0,45	589,934	3,003	0	211	304	0,562	0,495	598,125	3,092	0	58	211	304
23727	1191	204	276	0,768	0,45	589,934	2,932	0	205	267	0,562	0,495	598,125	2,999	0
23746	1192	198	302	0,768	0,45	589,934	2,919	0	222	303	0,562	0,495	598,125	3,151	0
23767	1193	217	328	0,768	0,45	589,934	2,886	0	226	307	0,562	0,495	598,125	2,888	0
23786	1194	200	324	0,768	0,45	591,936	2,876	0	233	302	0,562	0,495	594,504	2,885	0
23807	1195	197	333	0,768	0,45	591,936	2,95	0	227	276	0,562	0,495	594,504	2,963	0
23825	1196	306	354	0,767	0,451	591,936	3,015	0	290	353	0,561	0,496	594,504	3,161	0
23847	1197	355	341	0,766	0,451	591,936	2,828	0	349	419	0,561	0,496	594,504	3,166	0
23865	1198	348	361	0,766	0,451	591,936	3,02	0	360	432	0,561	0,496	594,504	3,206	0
23887	1199	338	356	0,767	0,451	595,468	2,976	0	370	443	0,561	0,496	597,286	3,238	0
23905	1200	338	407	0,767	0,451	595,468	3,261	0	383	399	0,561	0,496	597,286	3,077	0
23927	1201	366	344	0,766	0,451	595,468	2,951	0	381	375	0,561	0,496	597,286	3,195	0
23945	1202	364	356	0,766	0,451	595,468	3,066	0	374	403	0,56	0,496	597,286	3,305	0
23967	1203	355	354	0,766	0,452	595,468	3,083	0	358	355	0,56	0,496	597,286	3,265	0
23985	1204	371	349	0,766	0,452	596,404	3,104	0	353	357	0,56	0,496	597,871	3,328	0
24007	1205	361	351	0,766	0,452	596,404	3,013	0	353	340	0,56	0,497	597,871	3,258	0
24025	1206	-800	-600	0,56	0,497	-1	-1	4	367	375	0,56	0,497	597,871	3,106	0
24045	1207	353	322	0,766	0,452	596,404	3,043	0	366	347	0,56	0,497	597,871	3,089	0
24065	1208	359	342	0,766	0,453	596,404	2,792	0	343	354	0,56	0,497	597,871	3,251	0
24084	1209	359	344	0,766	0,453	594,694	2,784	0	347	365	0,56	0,497	598,454	3,173	0
24104	1210	316	387	0,767	0,452	594,694	3,543	0	364	365	0,561	0,497	598,454	3,367	0
24124	1211	356	359	0,767	0,452	594,694	3,13	0	360	410	0,561	0,497	598,454	3,094	0
24144	1212	368	353	0,767	0,452	594,694	3,088	0	354	357	0,561	0,497	598,454	3,352	0
24164	1213	356	360	0,767	0,452	594,694	2,839	0	338	429	0,561	0,497	598,454	3,533	0
24184	1214	360	357	0,767	0,452	596,433	2,736	0	332	417	0,561	0,497	598,44	3,475	0
24204	1215	358	352	0,767	0,452	596,433	3,066	0	377	410	0,561	0,497	598,44	3,424	0
24224	1216	364	340	0,767	0,452	596,433	3,168	0	383	361	0,561	0,497	598,44	3,301	0
24244	1217	-800	-600	0,561	0,497	-1	-1	4	370	403	0,561	0,497	598,44	3,073	0
24264	1218	336	327	0,767	0,452	596,433	2,926	0	370	393	0,56	0,497	598,44	3,114	0	59	359	367
24284	1219	336	329	0,766	0,453	594,88	2,918	0	371	376	0,56	0,497	600,723	3,167	0	59	359	367
24304	1220	-800	-600	0,56	0,497	-1	-1	4	368	370	0,56	0,497	600,723	3,066	0	59	359	367
24324	1221	346	360	0,766	0,453	594,88	3,103	0	366	357	0,56	0,497	600,723	3,212	0	59	359	367
24344	1222	342	347	0,767	0,452	594,88	3,067	0	354	373	0,56	0,497	600,723	3,347	0	59	359	367
24364	1223	348	372	0,767	0,452	594,88	2,997	0	-800	-600	0,767	0,452	-1	-1	4	59	359	367
24384	1224	348	373	0,767	0,453	593,166	2,942	0	-800	-600	0,561	0,497	-1	-1	4	59	359	367
24403	1225	358	373	0,767	0,453	593,166	3,053	0	381	363	0,561	0,497	598,922	3,019	0	59	359	367
24423	1226	382	383	0,767	0,453	593,166	3,036	0	-800	-600	0,767	0,453	-1	-1	4	59	359	367
24443	1227	-800	-600	-1	-1	-1	-1	4	-800	-600	-1	-1	-1	-1	4
24463	1228	359	376	0,767	0,453	593,166	2,935	0	386	357	0,561	0,498	598,922	3,195	0
24483	1229	367	379	0,766	0,453	594,476	2,91	0	385	356	0,56	0,498	600,407	3,202	0
24503	1230	345	349	0,766	0,453	594,476	3,104	0	389	357	0,56	0,498	600,407	3,142	0
24523	1231	345	297	0,766	0,452	594,476	3,06	0	339	296	0,56	0,497	600,407	2,994	0
24543	1232	355	266	0,765	0,452	594,476	2,896	0	382	219	0,56	0,497	600,407	3,156	0
24563	1233	-800	-600	0,56	0,497	-1	-1	4	363	233	0,56	0,497	600,407	3,068	0
24583	1234	-800	-600	0,765	0,451	-1	-1	4	371	263	0,56	0,497	588,477	2,97	0	60	344	261
24603	1235	339	281	0,765	0,451	592,887	3,254	0	356	246	0,56	0,497	588,477	3,091	0	60	344	261
24623	1236	334	259	0,765	0,451	592,887	3,014	0	348	230	0,56	0,497	588,477	3,178	0	60	344	261
24643	1237	345	260	0,765	0,451	592,887	3,185	0	345	288	0,56	0,497	588,477	3,164	0	60	344	261
24663	1238	364	271	0,765	0,451	592,887	3,002	0	330	238	0,56	0,497	588,477	2,884	0	60	344	261
24683	1239	366	263	0,765	0,452	590,064	3,041	0	321	235	0,56	0,497	595	2,937	0	60	344	261
24702	1240	333	276	0,765	0,452	590,064	3,119	0	342	250	0,56	0,497	595	3,098	0	60	344	261
24722	1241	349	271	0,765	0,452	590,064	2,99	0	335	283	0,559	0,497	595	3,248	0	60	344	261
24742	1242	349	269	0,764	0,452	590,064	2,985	0	355	228	0,559	0,497	595	3,01	0	60	344	261
24762	1243	336	270	0,764	0,452	590,064	3,217	0	352	268	0,558	0,497	595	2,968	0	60	344	261
24782	1244	345	267	0,763	0,452	591,78	3,168	0	350	273	0,557	0,497	595,018	2,925	0	60	344	261
24802	1245	354	364	0,762	0,453	591,78	2,997	0	383	355	0,556	0,499	595,018	3,058	0	61	370	347
24822	1246	364	385	0,761	0,453	591,78	3,247	0	372	326	0,556	0,499	595,018	3,066	0	61	370	347
24842	1247	355	319	0,761	0,453	591,78	3,021	0	371	347	0,555	0,499	595,018	3,096	0	61	370	347
24862	1248	360	339	0,761	0,453	591,78	3,048	0	368	349	0,555	0,499	595,018	2,996	0	61	370	347
24882	1249	357	325	0,761	0,453	596,976	3,147	0	367	337	0,555	0,499	596,98	3,012	0	61	370	347
24902	1250	348	353	0,761	0,453	596,976	3,168	0	400	329	0,555	0,499	596,98	2,986	0	61	370	347
24922	1251	370	378	0,761	0,454	596,976	3,106	0	366	343	0,555	0,499	596,98	3,012	0	61	370	347
24942	1252	342	389	0,761	0,454	596,976	3,151	0	378	306	0,555	0,499	596,98	3,219	0	61	370	347
24962	1253	386	333	0,761	0,454	596,976	3,18	0	384	366	0,555	0,499	596,98	3,05	0	61	370	347
24982	1254	383	346	0,761	0,454	596,847	3,16	0	390	362	0,555	0,499	597,247	3,133	0	61	370	347
25001	1255	363	345	0,761	0,454	596,847	3,115	0	371	338	0,555	0,499	597,247	3,013	0	61	370	347
25021	1256	392	352	0,761	0,454	596,847	3,07	0	361	367	0,555	0,5	597,247	3,269	0	61	370	347
25041	1257	378	301	0,761	0,454	596,847	3,044	0	382	353	0,555	0,5	597,247	3,092	0
25061	1258	373	342	0,76	0,454	596,847	3,19	0	375	373	0,554	0,499	597,247	3,246	0	62	369	348
25081	1259	384	333	0,76	0,454	596,192	3,164	0	376	370	0,554	0,5	597,825	3,182	0	62	369	348
25101	1260	365	320	0,76	0,454	596,192	3,172	0	365	346	0,554	0,5	597,825	3,236	0	62	369	348
25121	1261	350	357	0,76	0,454	596,192	3,169	0	368	347	0,554	0,5	597,825	3,209	0	62	369	348
25141	1262	372	338	0,76	0,454	596,192	3,119	0	380	371	0,554	0,5	597,825	3,25	0	62	369	348
25161	1263	367	345	0,761	0,454	596,192	3,198	0	377	335	0,554	0,5	597,825	3,362	0	62	369	348
25181	1264	364	336	0,761	0,454	595,348	3,182	0	375	339	0,555	0,5	599,659	3,379	0	62	369	348
25201	1265	371	329	0,761	0,454	595,348	3,311	0	364	372	0,555	0,5	599,659	3,445	0	62	369	348
25221	1266	366	374	0,761	0,454	595,348	3,202	0	374	364	0,555	0,5	599,659	3,215	0	62	369	348
25241	1267	341	334	0,761	0,454	595,348	3,13	0	365	346	0,555	0,5	599,659	3,348	0
25261	1268	355	337	0,761	0,454	595,348	3,068	0	368	332	0,555	0,5	599,659	3,39	0
25280	1269	346	349	0,761	0,454	596,055	3,01	0	371	323	0,555	0,5	597,379	3,291	0
25300	1270	360	336	0,761	0,454	596,055	3,352	0	405	351	0,555	0,5	597,379	3,417	0
25320	1271	358	324	0,761	0,454	596,055	3,205	0	358	409	0,555	0,5	597,379	3,58	0
25340	1272	372	360	0,761	0,454	596,055	3,433	0	369	368	0,554	0,5	597,379	3,451	0
25360	1273	366	318	0,76	0,454	596,055	3,205	0	375	350	0,554	0,5	597,379	3,344	0
25380	1274	369	328	0,76	0,454	596,162	3,282	0	380	368	0,554	0,5	597,728	3,39	0
25400	1275	350	347	0,761	0,454	596,162	3,147	0	363	355	0,555	0,5	597,728	3,375	0
25420	1276	286	386	0,762	0,454	596,162	3,152	0	282	341	0,556	0,5	597,728	3,202	0
25440	1277	-800	-600	0,556	0,5	-1	-1	4	268	324	0,556	0,5	597,728	3,278	0
25460	1278	274	405	0,762	0,454	596,162	3,253	0	277	347	0,556	0,5	597,728	3,144	0
25480	1279	276	407	0,763	0,454	593,776	3,24	0	271	334	0,557	0,5	599,695	3,16	0
25500	1280	269	374	0,763	0,454	593,776	3,141	0	260	319	0,557	0,5	599,695	3,34	0
25520	1281	272	390	0,763	0,454	593,776	3,012	0	268	315	0,557	0,5	599,695	3,131	0
25540	1282	-800	-600	0,557	0,5	-1	-1	4	274	389	0,557	0,5	599,695	3,324	0
25560	1283	-800	-600	0,556	0,5	-1	-1	4	271	312	0,556	0,5	599,695	3,027	0	63	274	349
25580	1284	-800	-600	0,762	0,454	-1	-1	4	274	337	0,556	0,5	597,428	3,045	0	63	274	349
25599	1285	263	375	0,762	0,454	593,928	3,338	0	250	315	0,556	0,5	597,428	3,177	0	63	274	349
25619	1286	256	390	0,762	0,454	593,928	3,189	0	277	326	0,556	0,5	597,428	3,112	0	63	274	349
25639	1287	272	358	0,762	0,454	593,928	2,959	0	-800	-600	0,762	0,454	-1	-1	4	63	274	349
25659	1288	295	401	0,762	0,454	593,928	3,22	0	276	301	0,556	0,499	597,428	3,026	0	63	274	349
25679	1289	298	393	0,762	0,454	595,29	3,161	0	277	302	0,556	0,499	596,535	3,022	0	63	274	349
25699	1290	278	393	0,762	0,454	595,29	3,059	0	234	295	0,556	0,499	596,535	3,031	0
25719	1291	286	366	0,762	0,454	595,29	2,855	0	312	355	0,556	0,5	596,535	2,963	0
25739	1292	304	423	0,762	0,454	595,29	3,001	0	291	385	0,556	0,5	596,535	3,014	0
25759	1293	287	452	0,762	0,454	595,29	3,126	0	319	387	0,556	0,5	596,535	3,046	0
25779	1294	295	458	0,762	0,454	594,536	3,062	0	315	389	0,556	0,5	597,3	3,03	0
25799	1295	-800	-600	-1	-1	-1	-1	4	-800	-600	-1	-1	-1	-1	4
25819	1296	260	352	0,762	0,454	594,536	2,864	0	310	321	0,556	0,5	597,3	2,846	0
25839	1297	311	393	0,762	0,454	594,536	3,098	0	297	325	0,556	0,5	597,3	2,752	0
25859	1298	285	402	0,762	0,454	594,536	3,043	0	333	344	0,556	0,5	597,3	2,962	0
25878	1299	309	414	0,762	0,454	591,655	2,973	0	336	352	0,556	0,5	599,7	2,981	0
25898	1300	273	456	0,762	0,454	591,655	3,41	0	299	360	0,556	0,5	599,7	3,029	0
25918	1301	277	393	0,762	0,454	591,655	3,147	0	318	345	0,556	0,5	599,7	3,139	0
25938	1302	-800	-600	0,556	0,5	-1	-1	4	286	362	0,556	0,5	599,7	3,259	0
25958	1303	273	397	0,762	0,454	591,655	3,184	0	328	359	0,556	0,5	599,7	3,169	0
25978	1304	273	396	0,762	0,454	593,435	3,193	0	320	357	0,556	0,5	598,547	3,212	0
25998	1305	255	365	0,762	0,455	593,435	2,6	0	281	363	0,556	0,5	598,547	2,969	0
26018	1306	293	393	0,762	0,455	593,435	2,988	0	347	357	0,556	0,5	598,547	3,277	0
26038	1307	278	384	0,762	0,455	593,435	2,994	0	309	409	0,556	0,5	598,547	3,143	0
26058	1308	-800	-600	0,556	0,5	-1	-1	4	326	383	0,556	0,5	598,547	3,382	0
26078	1309	-800	-600	0,762	0,454	-1	-1	4	306	396	0,556	0,5	597,052	3,365	0
26098	1310	329	415	0,761	0,454	594,329	3,132	0	341	398	0,555	0,5	597,052	3,327	0
26118	1311	-800	-600	0,555	0,5	-1	-1	4	293	372	0,555	0,5	597,052	3,277	0
26138	1312	311	470	0,761	0,455	594,329	3,254	0	303	380	0,555	0,5	597,052	2,95	0
26158	1313	-800	-600	0,555	0,5	-1	-1	4	323	400	0,555	0,5	597,052	3,161	0
26178	1314	-800	-600	0,761	0,454	-1	-1	4	301	388	0,555	0,5	597,762	3,044	0
26197	1315	285	383	0,761	0,455	593,119	2,944	0	345	365	0,555	0,5	597,762	3,239	0
26217	1316	-800	-600	0,555	0,5	-1	-1	4	298	454	0,555	0,5	597,762	3,421	0
26237	1317	285	461	0,761	0,455	593,119	3,199	0	291	379	0,555	0,5	597,762	3,246	0
26257	1318	-800	-600	0,555	0,5	-1	-1	4	294	389	0,555	0,5	597,762	2,881	0
26277	1319	-800	-600	0,761	0,455	-1	-1	4	289	415	0,555	0,501	599,715	3,029	0
26297	1320	290	418	0,761	0,455	591,517	3,148	0	317	433	0,555	0,501	599,715	3,316	0
26317	1321	285	387	0,761	0,455	591,517	2,936	0	310	405	0,555	0,501	599,715	3,109	0
26337	1322	269	397	0,761	0,455	591,517	3,128	0	307	457	0,555	0,501	599,715	3,272	0
26357	1323	-800	-600	0,555	0,5	-1	-1	4	302	373	0,555	0,5	599,715	3,157	0
26377	1324	-800	-600	0,761	0,455	-1	-1	4	298	381	0,555	0,5	597,596	3,216	0
26397	1325	258	419	0,761	0,455	592,88	3,391	0	297	401	0,555	0,501	597,596	3,064	0
26417	1326	282	431	0,761	0,455	592,88	3,108	0	298	384	0,555	0,501	597,596	3,181	0
26437	1327	270	385	0,761	0,455	592,88	2,944	0	301	393	0,555	0,501	597,596	3,092	0
26456	1328	279	438	0,761	0,455	592,88	3,21	0	316	361	0,555	0,501	597,596	2,956	0
26476	1329	274	424	0,761	0,455	593,187	3,19	0	319	356	0,555	0,501	597,851	2,984	0
26496	1330	251	429	0,761	0,455	593,187	3,253	0	-800	-600	0,761	0,455	-1	-1	4
26516	1331	284	446	0,761	0,455	593,187	3,219	0	274	323	0,555	0,501	597,851	2,888	0	64	283	411
26536	1332	271	439	0,761	0,455	593,187	3,091	0	269	379	0,555	0,501	597,851	3,203	0	64	283	411
26556	1333	294	462	0,761	0,455	593,187	3,165	0	280	350	0,555	0,501	597,851	3,089	0	64	283	411
26576	1334	293	466	0,761	0,455	592,59	3,101	0	280	378	0,555	0,501	598,501	3,265	0	64	283	411
26596	1335	271	460	0,761	0,455	592,59	3,09	0	298	368	0,555	0,501	598,501	3,017	0	64	283	411
26616	1336	271	459	0,761	0,455	592,59	3,076	0	310	375	0,555	0,501	598,501	3,064	0	64	283	411
26636	1337	283	402	0,761	0,455	592,59	2,973	0	-800	-600	0,761	0,455	-1	-1	4	64	283	411
26656	1338	283	418	0,761	0,455	592,59	3,14	0	258	329	0,555	0,5	598,501	2,871	0
26676	1339	283	400	0,761	0,455	593,066	3,114	0	258	331	0,555	0,5	596,694	2,863	0
26696	1340	260	440	0,761	0,455	593,066	3,067	0	272	379	0,555	0,501	596,694	2,957	0
26716	1341	273	362	0,761	0,455	593,066	2,772	0	284	396	0,555	0,501	596,694	3,083	0
26736	1342	274	440	0,761	0,455	593,066	3,079	0	283	385	0,555	0,501	596,694	2,843	0
26756	1343	299	448	0,761	0,455	593,066	3,193	0	267	360	0,555	0,5	596,694	3,125	0
26775	1344	306	430	0,761	0,455	591,455	3,125	0	272	361	0,555	0,5	599,344	3,072	0
26795	1345	279	434	0,761	0,454	591,455	3,138	0	290	324	0,555	0,5	599,344	2,885	0
26815	1346	270	399	0,762	0,454	591,455	2,96	0	-800	-600	0,762	0,454	-1	-1	4
26835	1347	253	402	0,762	0,454	591,455	3,084	0	295	302	0,555	0,5	599,344	2,693	0
26855	1348	290	479	0,762	0,454	591,455	3,211	0	291	349	0,556	0,5	599,344	3,023	0
26875	1349	281	465	0,762	0,455	593,14	3,168	0	292	352	0,556	0,5	596,354	3,009	0
26895	1350	284	427	0,762	0,454	593,14	2,924	0	-800	-600	0,762	0,454	-1	-1	4
26915	1351	269	453	0,762	0,455	593,14	3,059	0	293	382	0,556	0,5	596,354	2,833	0
26935	1352	222	401	0,762	0,454	593,14	3,08	0	280	329	0,555	0,5	596,354	2,915	0
26955	1353	-800	-600	0,555	0,5	-1	-1	4	273	345	0,555	0,5	596,354	2,835	0
26975	1354	-800	-600	0,759	0,453	-1	-1	4	266	366	0,554	0,5	592,643	2,846	0
26995	1355	539	288	0,757	0,453	597,838	2,967	0	560	278	0,553	0,499	592,643	3,032	0	65	568	288
27015	1356	578	292	0,757	0,453	597,838	2,747	0	566	304	0,552	0,499	592,643	2,915	0	65	568	288
27035	1357	581	258	0,757	0,453	597,838	2,9	0	563	299	0,552	0,499	592,643	2,867	0	65	568	288
27054	1358	576	257	0,757	0,453	597,838	2,917	0	551	298	0,552	0,499	592,643	2,979	0	65	568	288
27074	1359	573	263	0,757	0,453	591,821	2,814	0	552	304	0,552	0,499	586,921	2,877	0	65	568	288
27094	1360	557	264	0,758	0,453	591,821	2,845	0	567	305	0,552	0,499	586,921	2,89	0	65	568	288
27114	1361	590	295	0,758	0,453	591,821	2,785	0	567	312	0,552	0,499	586,921	2,866	0	65	568	288
27134	1362	575	255	0,758	0,453	591,821	2,774	0	564	309	0,552	0,499	586,921	2,942	0	65	568	288
27154	1363	589	274	0,758	0,453	591,821	2,773	0	560	300	0,552	0,499	586,921	2,945	0	65	568	288
27174	1364	589	277	0,758	0,452	595,238	2,787	0	559	301	0,552	0,499	587,186	2,95	0	65	568	288
27194	1365	565	314	0,758	0,452	595,238	2,738	0	555	296	0,552	0,499	587,186	3,009	0	65	568	288
27214	1366	565	326	0,758	0,452	595,238	2,878	0	565	301	0,552	0,499	587,186	2,882	0	65	568	288
27234	1367	569	284	0,758	0,452	595,238	2,859	0	565	287	0,552	0,499	587,186	2,83	0	65	568	288
27254	1368	567	276	0,758	0,452	595,238	2,876	0	557	281	0,552	0,498	587,186	2,832	0	65	568	288
27274	1369	565	272	0,758	0,452	591,869	2,853	0	562	278	0,553	0,498	587,503	2,835	0	65	568	288
27294	1370	589	291	0,758	0,452	591,869	2,876	0	560	293	0,553	0,499	587,503	2,991	0	65	568	288
27314	1371	553	375	0,759	0,452	591,869	3,243	0	558	294	0,553	0,499	587,503	2,783	0
27334	1372	424	358	0,76	0,453	591,869	2,919	0	434	314	0,555	0,499	587,503	2,835	0
27354	1373	367	323	0,761	0,453	591,869	2,857	0	358	327	0,556	0,499	587,503	2,82	0
27374	1374	312	355	0,761	0,453	597,112	2,983	0	304	320	0,556	0,499	599,933	2,863	0
27393	1375	358	361	0,762	0,453	597,112	2,996	0	-800	-600	0,762	0,453	-1	-1	4
27413	1376	355	336	0,762	0,453	597,112	2,834	0	344	389	0,556	0,499	599,933	3,031	0
27433	1377	306	322	0,761	0,453	597,112	3,102	0	-800	-600	0,761	0,453	-1	-1	4
27453	1378	325	352	0,761	0,453	597,112	3,033	0	363	335	0,556	0,499	599,933	3,199	0	66	345	361
27473	1379	311	339	0,761	0,453	593,388	3,003	0	363	336	0,555	0,499	598,737	3,193	0	66	345	361
27493	1380	337	377	0,761	0,453	593,388	3,032	0	337	308	0,555	0,499	598,737	3,014	0	66	345	361
27513	1381	333	358	0,761	0,453	593,388	2,818	0	337	359	0,555	0,499	598,737	3,011	0	66	345	361
27533	1382	349	352	0,761	0,453	593,388	2,979	0	360	366	0,555	0,499	598,737	3,228	0	66	345	361
27553	1383	346	372	0,761	0,453	593,388	3,203	0	354	325	0,555	0,499	598,737	3,065	0	66	345	361
27573	1384	348	361	0,761	0,453	593,538	3,151	0	361	353	0,555	0,499	599,919	3,128	0	66	345	361
27593	1385	347	341	0,761	0,453	593,538	3,062	0	342	358	0,555	0,499	599,919	3,206	0	66	345	361
27613	1386	330	371	0,761	0,453	593,538	3,231	0	372	384	0,555	0,499	599,919	3,329	0	66	345	361
27633	1387	347	412	0,761	0,453	593,538	3,273	0	346	349	0,555	0,499	599,919	3,07	0	66	345	361
27652	1388	335	373	0,761	0,453	593,538	2,954	0	340	383	0,555	0,499	599,919	3,217	0	66	345	361
27672	1389	342	387	0,761	0,453	593,462	3,04	0	348	371	0,555	0,499	600,422	3,218	0	66	345	361
27692	1390	348	375	0,761	0,453	593,462	2,972	0	357	370	0,555	0,499	600,422	3,134	0	66	345	361
27712	1391	315	366	0,761	0,453	593,462	3,115	0	330	330	0,555	0,499	600,422	2,995	0
27732	1392	332	402	0,761	0,453	593,462	2,9	0	356	368	0,555	0,499	600,422	3,251	0
27752	1393	384	350	0,761	0,453	593,462	3,019	0	381	364	0,555	0,499	600,422	3,261	0
27772	1394	375	357	0,76	0,453	594,211	3,045	0	376	353	0,555	0,499	599,631	3,266	0
27792	1395	335	357	0,761	0,453	594,211	3,185	0	388	329	0,555	0,499	599,631	3,173	0
27812	1396	349	328	0,761	0,453	594,211	3,106	0	373	400	0,555	0,499	599,631	3,369	0
27832	1397	372	367	0,761	0,453	594,211	3,067	0	371	362	0,555	0,499	599,631	3,24	0
27852	1398	374	340	0,761	0,453	594,211	3,01	0	362	324	0,555	0,499	599,631	3,25	0	67	365	366
27872	1399	377	334	0,761	0,453	593,989	2,964	0	356	349	0,555	0,499	599,916	3,261	0	67	365	366
27892	1400	362	357	0,761	0,453	593,989	3,042	0	370	374	0,555	0,5	599,916	3,201	0	67	365	366
27912	1401	338	331	0,761	0,454	593,989	2,685	0	383	346	0,555	0,5	599,916	3,167	0	67	365	366
27932	1402	380	355	0,761	0,454	593,989	3,021	0	371	357	0,555	0,5	599,916	3,236	0	67	365	366
27952	1403	351	352	0,761	0,454	593,989	3,148	0	377	352	0,555	0,5	599,916	3,009	0	67	365	366
27971	1404	349	343	0,76	0,454	594,442	3,065	0	381	357	0,555	0,5	600,29	2,995	0	67	365	366
27991	1405	369	353	0,76	0,454	594,442	3,119	0	396	353	0,554	0,5	600,29	3,154	0	67	365	366
28011	1406	359	380	0,76	0,454	594,442	3,099	0	353	355	0,554	0,5	600,29	3,081	0	67	365	366
28031	1407	352	364	0,76	0,454	594,442	3,08	0	373	392	0,554	0,5	600,29	3,108	0	67	365	366
28051	1408	360	426	0,76	0,454	594,442	3,209	0	350	364	0,554	0,5	600,29	3,215	0	67	365	366
28071	1409	358	434	0,76	0,454	595,771	3,209	0	357	376	0,554	0,5	597,865	3,178	0	67	365	366
28091	1410	376	343	0,76	0,454	595,771	3,104	0	385	445	0,554	0,5	597,865	3,559	0	67	365	366
28111	1411	371	364	0,76	0,454	595,771	3,153	0	399	319	0,554	0,5	597,865	3,08	0
28131	1412	346	359	0,76	0,454	595,771	3,084	0	355	388	0,554	0,5	597,865	3,386	0	68	358	360
28151	1413	340	351	0,76	0,454	595,771	3,04	0	363	354	0,554	0,5	597,865	3,242	0	68	358	360
28171	1414	335	359	0,76	0,454	597,22	3,049	0	356	388	0,554	0,5	598,291	3,401	0	68	358	360
28191	1415	353	346	0,76	0,454	597,22	3,151	0	373	373	0,554	0,5	598,291	3,194	0	68	358	360
28211	1416	371	331	0,76	0,454	597,22	2,982	0	372	365	0,554	0,5	598,291	3,08	0	68	358	360
28231	1417	359	399	0,76	0,454	597,22	3,178	0	356	339	0,554	0,5	598,291	3,256	0	68	358	360
28250	1418	356	344	0,76	0,454	597,22	3,101	0	399	343	0,554	0,5	598,291	3,347	0	69	366	363
28270	1419	356	357	0,76	0,454	593,767	3,045	0	396	346	0,554	0,5	599,711	3,355	0	69	366	363
28290	1420	373	356	0,76	0,454	593,767	3,03	0	386	342	0,554	0,5	599,711	2,996	0	69	366	363
28310	1421	366	359	0,76	0,453	593,767	3,023	0	381	369	0,554	0,5	599,711	3,132	0	69	366	363
28330	1422	348	371	0,759	0,453	593,767	3,262	0	376	372	0,554	0,5	599,711	3,214	0	69	366	363
28350	1423	362	348	0,759	0,453	593,767	3,18	0	353	389	0,554	0,5	599,711	3,124	0	69	366	363
28370	1424	355	351	0,758	0,454	593,931	3,25	0	347	401	0,553	0,5	595,677	3,129	0	69	366	363
28390	1425	448	364	0,758	0,454	593,931	3,038	0	490	365	0,552	0,5	595,677	3,327	0
28410	1426	428	342	0,758	0,454	593,931	3,084	0	479	355	0,552	0,5	595,677	2,917	0
28430	1427	-800	-600	0,552	0,5	-1	-1	4	488	342	0,552	0,5	595,677	2,973	0
28450	1428	464	304	0,758	0,454	593,931	2,889	0	471	373	0,552	0,5	595,677	3,169	0
28470	1429	464	300	0,758	0,454	596,83	2,902	0	471	363	0,552	0,5	598,717	2,979	0
28490	1430	435	354	0,758	0,454	596,83	3,187	0	474	364	0,552	0,501	598,717	3	0
28510	1431	456	292	0,758	0,454	596,83	2,76	0	455	384	0,552	0,501	598,717	3,016	0
28530	1432	454	376	0,758	0,454	596,83	3,101	0	469	360	0,552	0,501	598,717	3,126	0	70	471	368
28550	1433	472	353	0,758	0,454	596,83	3,181	0	475	364	0,552	0,501	598,717	2,912	0	70	471	368
28569	1434	472	346	0,758	0,454	593,74	3,038	0	470	369	0,552	0,501	596,77	2,931	0	70	471	368
28589	1435	475	341	0,758	0,454	593,74	3,043	0	464	363	0,552	0,501	596,77	2,773	0	70	471	368
28609	1436	444	381	0,758	0,454	593,74	2,981	0	478	376	0,552	0,501	596,77	3,107	0	70	471	368
28629	1437	467	348	0,758	0,455	593,74	2,84	0	476	374	0,552	0,501	596,77	3,027	0	70	471	368
28649	1438	-800	-600	0,552	0,501	-1	-1	4	472	386	0,552	0,501	596,77	2,999	0	70	471	368
28669	1439	-800	-600	0,758	0,455	-1	-1	4	479	386	0,552	0,501	598,591	2,979	0	70	471	368
28689	1440	-800	-600	0,552	0,501	-1	-1	4	470	332	0,552	0,501	598,591	2,941	0
28709	1441	469	438	0,758	0,455	594,206	3,003	0	-800	-600	0,758	0,455	-1	-1	4
28729	1442	-800	-600	0,552	0,502	-1	-1	4	465	379	0,552	0,502	598,591	2,994	0
28749	1443	-800	-600	0,552	0,502	-1	-1	4	502	438	0,552	0,502	598,591	3,252	0
28769	1444	-800	-600	0,758	0,456	-1	-1	4	502	439	0,552	0,502	597,89	3,248	0
28789	1445	465	358	0,758	0,457	596,682	3,055	0	481	438	0,552	0,503	597,89	3,218	0
28809	1446	-800	-600	0,552	0,503	-1	-1	4	476	475	0,552	0,503	597,89	3,24	0
28829	1447	475	409	0,758	0,457	596,682	3,287	0	496	445	0,552	0,503	597,89	3,342	0
28848	1448	-800	-600	0,553	0,503	-1	-1	4	485	437	0,553	0,503	597,89	3,126	0
28868	1449	-800	-600	0,759	0,458	-1	-1	4	489	449	0,553	0,503	596,352	3,147	0
28888	1450	472	450	0,759	0,458	597,082	3,187	0	484	450	0,553	0,504	596,352	3,282	0
28908	1451	487	371	0,759	0,458	597,082	2,879	0	505	419	0,553	0,504	596,352	3,195	0	71	485	422
28928	1452	471	396	0,759	0,459	597,082	3,149	0	478	425	0,553	0,504	596,352	3,251	0	71	485	422
28948	1453	472	442	0,759	0,459	597,082	3,231	0	501	406	0,553	0,504	596,352	3,164	0	71	485	422
28968	1454	472	411	0,759	0,459	593,84	3,131	0	491	402	0,553	0,504	599,261	3,187	0	71	485	422
28988	1455	-800	-600	0,553	0,504	-1	-1	4	492	431	0,553	0,504	599,261	3,258	0	71	485	422
29008	1456	-800	-600	0,553	0,504	-1	-1	4	480	435	0,553	0,504	599,261	3,243	0	71	485	422
29028	1457	-800	-600	0,553	0,503	-1	-1	4	496	426	0,553	0,503	599,261	3,19	0	71	485	422
29048	1458	454	358	0,759	0,457	593,84	2,735	0	480	456	0,553	0,503	599,261	3,471	0
29068	1459	454	356	0,759	0,456	596,178	2,745	0	484	459	0,552	0,502	597,755	3,459	0
29088	1460	-800	-600	0,552	0,501	-1	-1	4	496	434	0,552	0,501	597,755	3,309	0
29108	1461	469	449	0,758	0,454	596,178	3,275	0	481	449	0,552	0,5	597,755	3,274	0
29128	1462	-800	-600	0,552	0,5	-1	-1	4	465	436	0,552	0,5	597,755	3,238	0
29147	1463	451	326	0,758	0,454	596,178	2,846	0	498	447	0,552	0,5	597,755	3,325	0
29167	1464	451	327	0,758	0,454	594,797	2,839	0	485	444	0,552	0,5	596,029	3,29	0
29187	1465	490	423	0,758	0,455	594,797	3,273	0	484	421	0,552	0,501	596,029	3,242	0
29207	1466	442	371	0,758	0,455	594,797	3,115	0	481	371	0,552	0,501	596,029	2,804	0
29227	1467	482	377	0,759	0,455	594,797	2,907	0	499	373	0,552	0,501	596,029	2,938	0
29247	1468	-800	-600	-1	-1	-1	-1	4	-800	-600	-1	-1	-1	-1	4
29267	1469	-800	-600	0,759	0,456	-1	-1	4	-800	-600	0,553	0,502	-1	-1	4
29287	1470	472	384	0,759	0,457	594,818	2,911	0	502	370	0,553	0,503	596,167	2,982	0
29307	1471	447	372	0,759	0,457	594,818	3,025	0	478	411	0,553	0,503	596,167	3,06	0
29327	1472	432	363	0,759	0,457	594,818	2,79	0	498	375	0,553	0,504	596,167	3,087	0
29347	1473	435	426	0,76	0,457	594,818	3,06	0	473	389	0,554	0,504	596,167	3,007	0
29367	1474	434	422	0,76	0,458	593,176	2,986	0	479	400	0,554	0,504	598,428	3,066	0
29387	1475	445	396	0,76	0,458	593,176	3,052	0	484	356	0,554	0,504	598,428	2,895	0
29407	1476	-800	-600	0,554	0,504	-1	-1	4	503	382	0,554	0,504	598,428	2,871	0
29426	1477	442	449	0,76	0,458	593,176	3,19	0	481	393	0,554	0,504	598,428	3,097	0
29447	1478	458	381	0,76	0,458	593,176	2,958	0	501	401	0,554	0,504	598,428	3,282	0
29466	1479	458	381	0,76	0,458	592,555	2,955	0	494	409	0,554	0,504	599,693	3,366	0
29487	1480	473	389	0,76	0,457	592,555	2,985	0	496	358	0,554	0,504	599,693	3,127	0
29506	1481	451	382	0,76	0,457	592,555	3,215	0	471	427	0,554	0,504	599,693	3,08	0	72	470	402
29527	1482	452	430	0,76	0,457	592,555	3,042	0	491	390	0,554	0,504	599,693	3,099	0	72	470	402
29546	1483	461	388	0,76	0,457	592,555	2,967	0	473	422	0,554	0,504	599,693	3,111	0	72	470	402
29567	1484	449	395	0,76	0,457	594,904	3,05	0	480	409	0,554	0,504	598,202	3,084	0	72	470	402
29586	1485	459	388	0,76	0,457	594,904	3,121	0	480	390	0,554	0,504	598,202	3,136	0	72	470	402
29607	1486	469	376	0,76	0,457	594,904	2,668	0	473	408	0,554	0,504	598,202	3,134	0	72	470	402
29626	1487	462	444	0,76	0,457	594,904	3,27	0	499	384	0,554	0,504	598,202	3,185	0	72	470	402
29647	1488	443	430	0,76	0,457	594,904	3,123	0	459	402	0,554	0,504	598,202	3,269	0
29666	1489	445	445	0,76	0,457	594,313	3,044	0	463	390	0,554	0,504	600,109	3,302	0
29687	1490	-800	-600	0,554	0,504	-1	-1	4	478	383	0,554	0,504	600,109	3,12	0
29706	1491	447	365	0,76	0,457	594,313	2,952	0	492	380	0,554	0,504	600,109	3,167	0
29727	1492	-800	-600	0,554	0,504	-1	-1	4	484	374	0,554	0,504	600,109	2,986	0
29745	1493	449	433	0,76	0,457	594,313	2,937	0	484	415	0,554	0,504	600,109	3,223	0
29767	1494	449	434	0,76	0,457	593,561	2,934	0	484	416	0,554	0,504	598,696	3,174	0
29785	1495	442	447	0,76	0,457	593,561	3,177	0	467	452	0,554	0,504	598,696	3,395	0
29807	1496	454	381	0,76	0,457	593,561	3,083	0	470	402	0,554	0,504	598,696	3,155	0
29825	1497	446	406	0,76	0,457	593,561	3,145	0	488	413	0,554	0,504	598,696	3,095	0
29847	1498	445	389	0,76	0,457	593,561	2,825	0	469	386	0,554	0,504	598,696	2,899	0
29865	1499	446	398	0,76	0,457	595,269	2,772	0	475	386	0,554	0,504	596,631	2,785	0
29887	1500	444	391	0,76	0,457	595,269	3,091	0	475	459	0,554	0,504	596,631	3,135	0
29905	1501	-800	-600	0,554	0,505	-1	-1	4	482	407	0,554	0,505	596,631	2,909	0
29925	1502	387	393	0,761	0,457	595,269	2,911	0	371	446	0,555	0,505	596,631	3,315	0
29945	1503	-800	-600	-1	-1	-1	-1	4	-800	-600	-1	-1	-1	-1	4
29965	1504	-800	-600	0,762	0,458	-1	-1	4	-800	-600	0,557	0,505	-1	-1	4
29985	1505	281	415	0,762	0,458	592,849	3,16	0	331	346	0,557	0,505	597,182	2,994	0
30005	1506	310	441	0,762	0,458	592,849	3,148	0	320	392	0,557	0,505	597,182	3,08	0
30024	1507	-800	-600	0,557	0,505	-1	-1	4	326	334	0,557	0,505	597,182	3,109	0
30044	1508	277	380	0,763	0,458	592,849	2,809	0	306	342	0,557	0,505	597,182	3,047	0
30064	1509	277	380	0,763	0,458	593,221	2,811	0	304	348	0,557	0,505	599,72	3,058	0
30084	1510	260	399	0,762	0,458	593,221	3,424	0	308	372	0,557	0,505	599,72	3,004	0
30104	1511	281	435	0,762	0,458	593,221	3,201	0	327	396	0,557	0,505	599,72	3,303	0
30124	1512	304	360	0,763	0,458	593,221	2,879	0	307	373	0,557	0,505	599,72	3,077	0	73	310	387
30144	1513	-800	-600	0,557	0,505	-1	-1	4	326	385	0,557	0,505	599,72	3,126	0	73	310	387
30164	1514	-800	-600	0,763	0,458	-1	-1	4	320	392	0,557	0,505	599,467	3,228	0	73	310	387
30184	1515	298	428	0,763	0,458	591,919	3,154	0	327	394	0,557	0,505	599,467	3,303	0	73	310	387
30204	1516	305	383	0,763	0,458	591,919	3,009	0	311	382	0,557	0,505	599,467	3,028	0	73	310	387
30224	1517	298	379	0,763	0,457	591,919	3,235	0	308	397	0,557	0,505	599,467	3,308	0	73	310	387
30244	1518	307	361	0,763	0,457	591,919	2,99	0	298	397	0,557	0,504	599,467	3,229	0	73	310	387
30264	1519	305	349	0,763	0,457	594,145	3,07	0	293	397	0,557	0,504	597,605	3,145	0	73	310	387
30284	1520	311	448	0,763	0,457	594,145	3,231	0	315	445	0,557	0,504	597,605	3,26	0
30304	1521	-800	-600	0,557	0,504	-1	-1	4	316	424	0,557	0,504	597,605	3,042	0
30324	1522	-800	-600	0,557	0,504	-1	-1	4	329	429	0,557	0,504	597,605	3,178	0
30343	1523	295	411	0,763	0,457	594,145	3,09	0	-800	-600	0,763	0,457	-1	-1	4
30363	1524	295	411	0,763	0,458	594,488	3,091	0	-800	-600	0,557	0,504	-1	-1	4
30383	1525	315	411	0,763	0,458	594,488	2,932	0	346	354	0,557	0,505	597,266	3,17	0
30403	1526	-800	-600	0,557	0,505	-1	-1	4	311	373	0,557	0,505	597,266	3,178	0
30423	1527	279	388	0,763	0,458	594,488	3,028	0	302	349	0,557	0,504	597,266	2,876	0
30443	1528	303	336	0,763	0,458	594,488	2,893	0	321	352	0,557	0,504	597,266	3,146	0
30463	1529	303	335	0,763	0,458	594,861	2,894	0	321	355	0,557	0,504	597,527	3,073	0
30483	1530	285	364	0,763	0,458	594,861	2,994	0	318	377	0,557	0,504	597,527	3,013	0
30503	1531	-800	-600	0,557	0,504	-1	-1	4	339	351	0,557	0,504	597,527	3,041	0
30523	1532	299	454	0,763	0,457	594,861	3,097	0	338	366	0,557	0,504	597,527	3,222	0
30543	1533	-800	-600	0,557	0,504	-1	-1	4	297	344	0,557	0,504	597,527	2,852	0
30563	1534	-800	-600	0,763	0,457	-1	-1	4	306	347	0,557	0,504	596,411	2,893	0
30583	1535	315	388	0,762	0,457	595,469	3,187	0	325	342	0,557	0,504	596,411	2,87	0
30603	1536	349	389	0,762	0,456	595,469	3,084	0	386	345	0,557	0,503	596,411	3,298	0
30623	1537	-800	-600	0,557	0,503	-1	-1	4	368	387	0,557	0,503	596,411	3,187	0
30643	1538	-800	-600	0,557	0,503	-1	-1	4	367	351	0,557	0,503	596,411	3,051	0
30662	1539	-800	-600	0,762	0,456	-1	-1	4	365	359	0,557	0,503	600,841	3,276	0
30682	1540	348	393	0,762	0,456	597,124	3,307	0	352	340	0,557	0,503	600,841	3,179	0
30702	1541	-800	-600	0,557	0,503	-1	-1	4	369	345	0,557	0,503	600,841	3,044	0
30722	1542	340	347	0,762	0,456	597,124	3,117	0	340	361	0,557	0,503	600,841	3,141	0
30742	1543	346	341	0,762	0,456	597,124	2,935	0	348	401	0,557	0,503	600,841	3,202	0
30762	1544	346	341	0,762	0,456	596,833	2,934	0	349	413	0,557	0,503	600,662	3,159	0
30782	1545	344	361	0,762	0,456	596,833	3,004	0	376	408	0,557	0,503	600,662	3,32	0
30802	1546	345	364	0,762	0,456	596,833	2,89	0	346	339	0,557	0,503	600,662	3,192	0
30822	1547	338	332	0,763	0,456	596,833	2,941	0	337	445	0,557	0,503	600,662	3,532	0	74	361	365
30842	1548	372	363	0,763	0,456	596,833	3,098	0	336	367	0,557	0,504	600,662	2,92	0	74	361	365
30862	1549	373	355	0,763	0,456	593,479	3,044	0	335	357	0,557	0,504	598,976	2,9	0	74	361	365
30882	1550	357	384	0,763	0,456	593,479	2,957	0	357	338	0,557	0,504	598,976	3,025	0	74	361	365
30902	1551	359	384	0,762	0,456	593,479	3,121	0	357	377	0,557	0,504	598,976	3,023	0	74	361	365
30922	1552	363	362	0,762	0,456	593,479	3,157	0	384	353	0,557	0,504	598,976	3,083	0	74	361	365
30941	1553	374	381	0,762	0,456	593,479	2,974	0	356	359	0,556	0,504	598,976	3,029	0	74	361	365
30961	1554	376	374	0,762	0,456	594,979	3,073	0	362	366	0,556	0,503	598,567	3,041	0	74	361	365
30981	1555	354	344	0,762	0,456	594,979	3,032	0	-800	-600	0,762	0,456	-1	-1	4
31001	1556	361	368	0,762	0,456	594,979	3,067	0	350	351	0,556	0,504	598,567	2,917	0
31021	1557	355	335	0,762	0,456	594,979	2,949	0	369	411	0,556	0,504	598,567	3,147	0
31041	1558	307	372	0,762	0,456	594,979	3,144	0	338	375	0,556	0,504	598,567	3,033	0
31061	1559	304	361	0,762	0,456	596,179	3,148	0	339	402	0,556	0,504	600,407	3,158	0
31081	1560	353	377	0,762	0,456	596,179	3,165	0	375	327	0,556	0,504	600,407	3,21	0
31101	1561	-800	-600	0,556	0,504	-1	-1	4	354	390	0,556	0,504	600,407	3,141	0
31121	1562	-800	-600	0,556	0,504	-1	-1	4	372	330	0,556	0,504	600,407	3,187	0
31141	1563	361	345	0,762	0,456	596,179	2,842	0	372	357	0,556	0,504	600,407	3,139	0
31161	1564	361	345	0,762	0,456	596,929	2,845	0	367	377	0,556	0,504	598,512	3,144	0
31181	1565	357	342	0,762	0,456	596,929	3,263	0	363	285	0,556	0,504	598,512	2,6	0
31201	1566	341	333	0,761	0,456	596,929	3,033	0	369	329	0,556	0,504	598,512	3,054	0
31220	1567	349	402	0,761	0,456	596,929	3,117	0	348	350	0,555	0,504	598,512	2,918	0
31240	1568	335	370	0,761	0,456	596,929	2,984	0	381	338	0,555	0,504	598,512	3,326	0
31260	1569	335	389	0,761	0,456	593,423	2,979	0	380	349	0,555	0,504	597,85	3,367	0
31280	1570	357	313	0,761	0,456	593,423	2,799	0	353	308	0,555	0,504	597,85	3,056	0
31300	1571	347	350	0,761	0,456	593,423	2,989	0	374	348	0,555	0,504	597,85	3,1	0
31320	1572	364	366	0,761	0,456	593,423	3,005	0	376	402	0,555	0,504	597,85	3,403	0
31340	1573	332	369	0,761	0,456	593,423	3,134	0	354	335	0,555	0,504	597,85	2,838	0
31360	1574	332	368	0,761	0,457	597,38	3,208	0	365	347	0,555	0,504	599,997	2,928	0
31380	1575	347	361	0,761	0,456	597,38	3,114	0	345	344	0,555	0,504	599,997	3,261	0
31400	1576	332	369	0,761	0,456	597,38	2,956	0	327	287	0,556	0,504	599,997	2,968	0
31420	1577	297	343	0,762	0,456	597,38	3,044	0	266	320	0,557	0,503	599,997	2,934	0
31440	1578	270	364	0,762	0,456	597,38	3,033	0	251	356	0,557	0,503	599,997	3,19	0
31460	1579	246	365	0,762	0,456	594,499	3,009	0	240	340	0,557	0,504	597,372	3,016	0
31480	1580	249	385	0,762	0,456	594,499	3,071	0	262	335	0,557	0,503	597,372	3,192	0
31500	1581	272	394	0,762	0,456	594,499	3,038	0	252	352	0,557	0,503	597,372	3,152	0
31519	1582	272	369	0,762	0,456	594,499	2,867	0	257	323	0,557	0,503	597,372	3,099	0
31539	1583	256	399	0,762	0,456	594,499	3,094	0	276	358	0,556	0,503	597,372	3,096	0
31559	1584	268	392	0,762	0,456	593,922	3,034	0	272	350	0,556	0,503	597,612	3,094	0
31579	1585	282	418	0,762	0,456	593,922	3,249	0	259	324	0,556	0,503	597,612	2,936	0
31599	1586	213	353	0,762	0,456	593,922	2,833	0	233	325	0,556	0,504	597,612	2,942	0
31619	1587	250	382	0,762	0,456	593,922	3,144	0	247	350	0,556	0,504	597,612	2,802	0
31639	1588	241	354	0,762	0,456	593,922	2,695	0	246	362	0,556	0,504	597,612	3,002	0
31659	1589	233	365	0,762	0,456	592,291	2,745	0	247	375	0,556	0,504	596,631	2,971	0
31679	1590	236	410	0,762	0,456	592,291	3,256	0	254	333	0,556	0,504	596,631	2,908	0
31699	1591	248	443	0,763	0,457	592,291	3,066	0	287	403	0,557	0,504	596,631	3,396	0
31719	1592	189	405	0,763	0,457	592,291	3,052	0	225	321	0,557	0,504	596,631	2,882	0
31739	1593	182	380	0,763	0,457	592,291	2,868	0	233	447	0,557	0,504	596,631	3,234	0
31759	1594	176	386	0,763	0,457	591,264	2,793	0	231	434	0,557	0,504	597,755	3,014	0
31779	1595	223	390	0,763	0,457	591,264	3,051	0	238	334	0,557	0,504	597,755	2,951	0
31798	1596	195	384	0,763	0,457	591,264	3,056	0	229	385	0,557	0,504	597,755	3,032	0
31818	1597	216	424	0,763	0,457	591,264	3,038	0	217	399	0,557	0,504	597,755	3,057	0
31838	1598	190	374	0,763	0,457	591,264	2,807	0	223	344	0,557	0,504	597,755	2,819	0
31858	1599	195	384	0,763	0,457	591,424	2,785	0	217	375	0,557	0,504	596,414	2,916	0
31878	1600	235	446	0,763	0,457	591,424	3,259	0	237	408	0,557	0,504	596,414	3,338	0
31898	1601	235	414	0,763	0,457	591,424	3,017	0	227	366	0,557	0,504	596,414	2,926	0
31918	1602	222	447	0,763	0,457	591,424	3,185	0	227	411	0,557	0,504	596,414	3,06	0
31938	1603	208	441	0,763	0,457	591,424	3,087	0	226	409	0,557	0,504	596,414	3,128	0
31958	1604	203	434	0,763	0,457	590,324	3,16	0	227	401	0,557	0,504	594,886	3,188	0
31978	1605	263	420	0,763	0,456	590,324	3,097	0	-800	-600	0,763	0,456	-1	-1	4
31998	1606	228	433	0,763	0,456	590,324	3,026	0	229	334	0,557	0,504	594,886	2,976	0
32018	1607	-800	-600	0,557	0,503	-1	-1	4	312	279	0,557	0,503	594,886	2,797	0
32038	1608	392	234	0,76	0,454	590,324	2,954	0	410	233	0,555	0,501	594,886	2,917	0
32058	1609	390	242	0,759	0,454	584,665	2,927	0	499	192	0,555	0,5	590,007	2,816	0
32078	1610	443	170	0,759	0,454	584,665	3,093	0	460	184	0,554	0,5	590,007	2,953	0	75	455	166
32098	1611	443	174	0,759	0,454	584,665	3,078	0	464	157	0,554	0,5	590,007	2,987	0	75	455	166
32117	1612	444	173	0,759	0,454	584,665	3	0	441	168	0,554	0,5	590,007	2,808	0	75	455	166
32137	1613	461	156	0,759	0,454	584,665	2,934	0	451	178	0,554	0,5	590,007	2,919	0	75	455	166
32157	1614	462	157	0,759	0,454	584,776	2,894	0	447	164	0,554	0,5	591,284	2,894	0	75	455	166
32177	1615	447	155	0,759	0,454	584,776	3,031	0	460	165	0,554	0,5	591,284	2,941	0	75	455	166
32197	1616	446	164	0,759	0,454	584,776	2,859	0	466	181	0,554	0,5	591,284	3,067	0	75	455	166
32217	1617	451	179	0,759	0,454	584,776	2,853	0	463	180	0,554	0,5	591,284	2,935	0	75	455	166
32237	1618	454	148	0,759	0,453	584,776	2,979	0	470	165	0,554	0,5	591,284	2,938	0	75	455	166
32257	1619	455	156	0,759	0,453	584,577	2,887	0	471	171	0,554	0,5	592,336	2,973	0	75	455	166
32277	1620	452	172	0,759	0,453	584,577	2,859	0	455	161	0,554	0,5	592,336	2,889	0	75	455	166
32297	1621	319	327	0,76	0,455	584,577	3,083	0	334	250	0,556	0,502	592,336	2,812	0
32317	1622	264	371	0,761	0,456	584,577	2,614	0	297	408	0,557	0,503	592,336	3,073	0
32337	1623	228	440	0,762	0,456	584,577	3,039	0	243	379	0,557	0,503	592,336	3,01	0
32357	1624	190	488	0,762	0,456	591,786	2,902	0	196	342	0,557	0,503	599,119	3,08	0
32377	1625	255	495	0,762	0,456	591,786	3,249	0	275	350	0,556	0,503	599,119	2,864	0
32396	1626	254	457	0,762	0,456	591,786	3,218	0	245	415	0,556	0,503	599,119	2,989	0
32416	1627	241	460	0,762	0,456	591,786	3,113	0	288	451	0,556	0,503	599,119	3,316	0
32436	1628	245	444	0,762	0,456	591,786	3,044	0	205	361	0,556	0,503	599,119	3,034	0
32456	1629	241	442	0,762	0,456	591,255	2,983	0	204	405	0,556	0,503	597,497	3,15	0
32476	1630	255	475	0,762	0,456	591,255	3,12	0	202	332	0,556	0,503	597,497	2,652	0
32496	1631	266	455	0,762	0,456	591,255	3,242	0	245	435	0,556	0,503	597,497	3,304	0
32516	1632	224	429	0,762	0,456	591,255	3,133	0	-800	-600	0,762	0,456	-1	-1	4
32536	1633	255	467	0,762	0,456	591,255	3,018	0	250	421	0,556	0,503	597,497	2,992	0
32556	1634	250	450	0,762	0,456	591,146	3,042	0	250	421	0,556	0,503	598,08	2,995	0
32576	1635	228	419	0,762	0,456	591,146	3,061	0	249	378	0,556	0,504	598,08	3,115	0
32596	1636	246	405	0,762	0,456	591,146	2,87	0	231	358	0,556	0,504	598,08	2,88	0
32616	1637	244	432	0,762	0,457	591,146	2,82	0	269	425	0,556	0,504	598,08	3,065	0
32636	1638	221	425	0,762	0,457	591,146	3,063	0	267	346	0,556	0,504	598,08	2,887	0
32656	1639	228	425	0,762	0,457	591,054	2,954	0	263	362	0,556	0,504	598,62	2,953	0
32676	1640	260	424	0,762	0,457	591,054	3,036	0	237	401	0,556	0,504	598,62	3,052	0
32696	1641	213	415	0,762	0,457	591,054	3,075	0	-800	-600	0,762	0,457	-1	-1	4
32715	1642	250	434	0,762	0,457	591,054	3,019	0	-800	-600	0,762	0,457	-1	-1	4
32735	1643	250	453	0,762	0,457	591,054	3,227	0	-800	-600	0,762	0,457	-1	-1	4
32755	1644	251	455	0,762	0,457	591,378	3,25	0	-800	-600	0,556	0,504	-1	-1	4
32775	1645	264	466	0,762	0,457	591,378	3,031	0	241	425	0,556	0,504	599,267	3,216	0
32795	1646	253	466	0,762	0,457	591,378	3,156	0	243	422	0,556	0,504	599,267	3,203	0
32815	1647	248	437	0,762	0,457	591,378	3,15	0	238	370	0,556	0,504	599,267	3,135	0
32835	1648	282	458	0,762	0,457	591,378	3,064	0	239	416	0,556	0,504	599,267	3,301	0
32855	1649	277	450	0,762	0,457	591,727	3,129	0	238	397	0,556	0,504	599,529	3,286	0
32875	1650	237	454	0,762	0,457	591,727	3,159	0	233	394	0,556	0,504	599,529	3,354	0
32895	1651	212	430	0,762	0,457	591,727	3,042	0	230	381	0,556	0,504	599,529	3,067	0
32915	1652	233	414	0,762	0,457	591,727	3,155	0	-800	-600	0,762	0,457	-1	-1	4
32935	1653	233	426	0,762	0,457	591,727	2,913	0	198	337	0,556	0,504	599,529	2,728	0
32955	1654	232	418	0,762	0,457	592,454	2,911	0	199	339	0,556	0,504	597,508	2,719	0
32975	1655	225	474	0,762	0,457	592,454	3,107	0	225	455	0,556	0,504	597,508	3,48	0
32994	1656	216	457	0,762	0,457	592,454	3,234	0	232	435	0,556	0,504	597,508	3,129	0
33014	1657	184	423	0,762	0,457	592,454	3,181	0	-800	-600	0,762	0,457	-1	-1	4
33034	1658	211	439	0,762	0,457	592,454	3,093	0	222	431	0,556	0,504	597,508	3,176	0
33054	1659	198	421	0,762	0,457	593,572	3,148	0	222	431	0,556	0,504	597,583	3,176	0
33074	1660	259	477	0,762	0,457	593,572	3,266	0	230	376	0,556	0,504	597,583	2,778	0
33094	1661	199	441	0,762	0,457	593,572	3,038	0	220	409	0,556	0,504	597,583	3,123	0
33114	1662	-800	-600	0,556	0,504	-1	-1	4	231	412	0,556	0,504	597,583	3,07	0
33134	1663	174	436	0,762	0,457	593,572	2,959	0	-800	-600	0,762	0,457	-1	-1	4
33154	1664	174	437	0,762	0,457	592,489	2,954	0	-800	-600	0,556	0,504	-1	-1	4
33174	1665	192	472	0,762	0,457	592,489	3,288	0	236	380	0,556	0,504	597,955	3,087	0
33194	1666	224	465	0,762	0,457	592,489	3,078	0	-800	-600	0,762	0,457	-1	-1	4
33214	1667	197	348	0,763	0,457	592,489	2,633	0	225	428	0,557	0,504	597,955	3,073	0
33234	1668	-800	-600	0,557	0,504	-1	-1	4	221	443	0,557	0,504	597,955	3,172	0
33254	1669	-800	-600	0,763	0,457	-1	-1	4	220	442	0,557	0,504	599,5	3,18	0
33274	1670	233	448	0,763	0,457	590,569	2,954	0	213	364	0,557	0,504	599,5	2,561	0
33294	1671	243	471	0,763	0,457	590,569	3,11	0	210	341	0,557	0,504	599,5	2,67	0
33313	1672	263	496	0,763	0,457	590,569	3,314	0	197	384	0,557	0,504	599,5	3,073	0
33333	1673	275	483	0,763	0,457	590,569	3,147	0	248	394	0,557	0,504	599,5	3,243	0
33353	1674	287	495	0,763	0,457	590,861	3,23	0	247	405	0,557	0,504	596,366	3,395	0
33373	1675	217	422	0,763	0,457	590,861	3,09	0	215	335	0,557	0,504	596,366	2,781	0
33393	1676	216	450	0,763	0,457	590,861	2,839	0	-800	-600	0,763	0,457	-1	-1	4
33413	1677	220	454	0,763	0,457	590,861	3,235	0	-800	-600	0,763	0,457	-1	-1	4
33433	1678	214	440	0,763	0,457	590,861	3,033	0	209	340	0,557	0,504	596,366	2,707	0
33453	1679	214	437	0,763	0,457	593,039	3,013	0	208	340	0,557	0,504	596,605	2,708	0
33473	1680	221	425	0,763	0,457	593,039	2,877	0	224	394	0,557	0,504	596,605	2,885	0
33493	1681	361	335	0,761	0,456	593,039	2,938	0	405	377	0,556	0,503	596,605	3,125	0
33513	1682	493	308	0,758	0,456	593,039	2,838	0	550	334	0,554	0,503	596,605	3,009	0
33533	1683	537	306	0,758	0,456	593,039	2,858	0	545	323	0,553	0,503	596,605	2,894	0
33553	1684	583	299	0,758	0,455	597,264	2,882	0	532	319	0,553	0,503	590,486	2,957	0
33573	1685	536	347	0,758	0,455	597,264	2,952	0	545	323	0,553	0,503	590,486	3,042	0
33592	1686	546	350	0,758	0,456	597,264	2,796	0	539	333	0,553	0,503	590,486	2,907	0
33612	1687	535	366	0,758	0,456	597,264	2,957	0	542	337	0,553	0,504	590,486	2,953	0
33632	1688	521	359	0,758	0,456	597,264	2,929	0	532	330	0,553	0,504	590,486	2,861	0
33652	1689	520	367	0,758	0,456	596,007	2,883	0	532	331	0,553	0,504	590,44	2,86	0
33672	1690	579	314	0,758	0,456	596,007	2,524	0	548	322	0,553	0,504	590,44	2,991	0
33692	1691	523	368	0,758	0,456	596,007	3,131	0	517	358	0,553	0,504	590,44	3,008	0
33712	1692	524	315	0,758	0,456	596,007	2,914	0	529	306	0,553	0,504	590,44	3,015	0
33732	1693	413	322	0,759	0,457	596,007	2,922	0	466	364	0,554	0,504	590,44	2,904	0
33752	1694	380	337	0,76	0,458	593,906	2,921	0	452	340	0,555	0,505	598,983	2,948	0
33772	1695	379	380	0,76	0,458	593,906	2,918	0	428	375	0,555	0,505	598,983	3,056	0	76	390	377
33792	1696	396	355	0,76	0,458	593,906	2,759	0	383	411	0,555	0,505	598,983	3,103	0	76	390	377
33812	1697	393	370	0,76	0,458	593,906	2,853	0	393	390	0,555	0,505	598,983	2,991	0	76	390	377
33832	1698	383	380	0,76	0,457	593,906	2,863	0	390	376	0,554	0,505	598,983	3,058	0	76	390	377
33852	1699	391	371	0,76	0,458	593,635	2,872	0	395	389	0,554	0,505	599,76	3,057	0	76	390	377
33872	1700	385	391	0,76	0,458	593,635	3,034	0	391	382	0,554	0,505	599,76	3,042	0	76	390	377
33892	1701	392	372	0,76	0,458	593,635	2,844	0	382	389	0,554	0,505	599,76	3,094	0	76	390	377
33911	1702	374	373	0,76	0,457	593,635	2,93	0	416	363	0,554	0,505	599,76	3,248	0	76	390	377
33931	1703	393	386	0,76	0,457	593,635	3,082	0	382	386	0,554	0,505	599,76	3,242	0	76	390	377
33951	1704	386	375	0,76	0,457	595,146	3,02	0	393	377	0,554	0,505	599,408	3,235	0	76	390	377
33971	1705	375	322	0,76	0,457	595,146	3,079	0	414	383	0,554	0,505	599,408	3,259	0	76	390	377
33991	1706	362	396	0,76	0,457	595,146	3,149	0	374	394	0,554	0,505	599,408	3,126	0	77	393	387
34011	1707	-800	-600	0,554	0,505	-1	-1	4	394	394	0,554	0,505	599,408	3,253	0	77	393	387
34031	1708	391	370	0,76	0,457	595,146	3,068	0	406	398	0,554	0,505	599,408	2,998	0	77	393	387
34051	1709	391	371	0,76	0,458	594,557	3,065	0	390	399	0,554	0,505	600,623	3,003	0	77	393	387
34071	1710	-800	-600	0,554	0,505	-1	-1	4	387	363	0,554	0,505	600,623	3,277	0	77	393	387
34091	1711	385	382	0,76	0,458	594,557	3,071	0	394	384	0,554	0,505	600,623	3,178	0	77	393	387
34111	1712	-800	-600	0,554	0,505	-1	-1	4	398	377	0,554	0,505	600,623	3,107	0	77	393	387
34131	1713	-800	-600	0,554	0,505	-1	-1	4	396	404	0,554	0,505	600,623	3,182	0	77	393	387
34151	1714	-800	-600	0,76	0,458	-1	-1	4	398	408	0,554	0,505	601,162	3,162	0	77	393	387
34171	1715	341	344	0,76	0,457	595,388	3,156	0	397	347	0,554	0,505	601,162	3,214	0
34190	1716	380	352	0,76	0,458	595,388	2,908	0	350	374	0,554	0,505	601,162	3,093	0
34210	1717	358	362	0,76	0,458	595,388	3,16	0	366	326	0,554	0,505	601,162	3,029	0
34230	1718	355	339	0,76	0,458	595,388	2,796	0	369	298	0,554	0,505	601,162	2,752	0
34250	1719	352	348	0,76	0,458	592,993	2,832	0	372	298	0,554	0,505	598,754	2,627	0
34270	1720	372	395	0,76	0,458	592,993	3,108	0	366	427	0,554	0,505	598,754	3,316	0
34290	1721	359	363	0,76	0,458	592,993	3,024	0	385	379	0,554	0,505	598,754	3,196	0	78	371	387
34310	1722	364	390	0,76	0,458	592,993	3,194	0	360	368	0,554	0,505	598,754	3,292	0	78	371	387
34330	1723	366	375	0,76	0,458	592,993	3,118	0	405	350	0,554	0,505	598,754	3,171	0	78	371	387
34350	1724	361	386	0,76	0,458	595,42	3,132	0	404	336	0,554	0,505	600,179	3,202	0	78	371	387
34370	1725	367	352	0,76	0,458	595,42	3,127	0	379	360	0,554	0,505	600,179	3,292	0	78	371	387
34390	1726	354	368	0,76	0,458	595,42	3,096	0	371	375	0,554	0,505	600,179	3,228	0	78	371	387
34410	1727	349	341	0,76	0,458	595,42	2,834	0	372	435	0,554	0,505	600,179	3,295	0	78	371	387
34430	1728	345	362	0,76	0,458	595,42	3,015	0	383	391	0,554	0,505	600,179	3,327	0	78	371	387
34450	1729	341	365	0,76	0,458	594,217	2,919	0	380	415	0,554	0,505	600,842	3,318	0	78	371	387
34470	1730	337	355	0,76	0,458	594,217	3,2	0	369	411	0,554	0,505	600,842	3,173	0	78	371	387
34490	1731	374	376	0,759	0,457	594,217	2,895	0	352	432	0,554	0,505	600,842	3,382	0	78	371	387
34509	1732	-800	-600	0,554	0,505	-1	-1	4	380	424	0,554	0,505	600,842	3,197	0	78	371	387
34529	1733	-800	-600	0,554	0,505	-1	-1	4	389	414	0,554	0,505	600,842	3,163	0	78	371	387
34549	1734	-800	-600	0,759	0,457	-1	-1	4	391	424	0,554	0,505	599,363	3,213	0	78	371	387
34569	1735	373	370	0,759	0,457	596,737	3,036	0	389	358	0,554	0,505	599,363	3,157	0
34589	1736	387	373	0,759	0,457	596,737	2,873	0	387	397	0,554	0,505	599,363	3,351	0
34609	1737	447	314	0,758	0,457	596,737	2,855	0	444	277	0,553	0,505	599,363	2,934	0
34629	1738	-800	-600	0,552	0,505	-1	-1	4	479	368	0,552	0,505	599,363	3,103	0
34649	1739	-800	-600	0,758	0,457	-1	-1	4	501	361	0,552	0,505	595,674	3,073	0
34669	1740	486	393	0,757	0,457	593,844	3,015	0	481	338	0,552	0,505	595,674	2,94	0
34689	1741	444	354	0,757	0,457	593,844	2,998	0	497	352	0,552	0,505	595,674	3,002	0
34709	1742	-800	-600	0,552	0,505	-1	-1	4	498	367	0,552	0,505	595,674	3,05	0	79	483	378
34729	1743	468	399	0,758	0,457	593,844	2,983	0	489	349	0,552	0,505	595,674	3,032	0	79	483	378
34749	1744	468	398	0,758	0,457	594,649	2,987	0	488	353	0,552	0,505	595,194	3,056	0	79	483	378
34769	1745	498	375	0,758	0,457	594,649	2,973	0	481	364	0,552	0,505	595,194	3,08	0	79	483	378
34788	1746	498	368	0,758	0,457	594,649	2,921	0	483	376	0,552	0,505	595,194	2,916	0	79	483	378
34808	1747	462	436	0,758	0,457	594,649	3,343	0	500	363	0,552	0,505	595,194	2,922	0	79	483	378
34828	1748	450	340	0,758	0,457	594,649	3,039	0	488	335	0,552	0,504	595,194	2,945	0
34848	1749	445	347	0,758	0,457	597,055	3,136	0	494	334	0,552	0,504	596,451	2,962	0
34868	1750	508	444	0,758	0,458	597,055	3,375	0	530	411	0,552	0,505	596,451	3,053	0
34888	1751	546	375	0,758	0,458	597,055	2,911	0	557	376	0,552	0,505	596,451	3,173	0
34908	1752	547	351	0,758	0,458	597,055	2,81	0	532	382	0,552	0,504	596,451	3,014	0
34928	1753	513	384	0,758	0,458	597,055	3,16	0	522	374	0,552	0,504	596,451	2,969	0
34948	1754	534	379	0,758	0,458	595,756	2,879	0	529	374	0,552	0,504	595,915	2,979	0
34968	1755	546	392	0,758	0,458	595,756	2,986	0	530	406	0,552	0,504	595,915	3,039	0
34988	1756	559	343	0,758	0,458	595,756	2,89	0	-800	-600	0,758	0,458	-1	-1	4
35008	1757	-800	-600	0,553	0,504	-1	-1	4	549	383	0,553	0,504	595,915	3,047	0
35028	1758	-800	-600	0,553	0,504	-1	-1	4	523	405	0,553	0,504	595,915	3,133	0
35048	1759	-800	-600	0,758	0,457	-1	-1	4	522	407	0,553	0,504	593,484	3,121	0
35068	1760	519	439	0,758	0,457	593,409	3,397	0	531	371	0,553	0,504	593,484	2,864	0
35087	1761	503	440	0,758	0,457	593,409	3,228	0	526	403	0,552	0,504	593,484	3,028	0
35107	1762	508	442	0,758	0,457	593,409	3,215	0	504	441	0,552	0,504	593,484	3,236	0
35127	1763	544	361	0,758	0,457	593,409	2,922	0	518	403	0,552	0,504	593,484	3,001	0
35147	1764	540	353	0,758	0,457	595,515	2,826	0	508	413	0,552	0,504	596,591	3,076	0
35167	1765	577	356	0,758	0,457	595,515	2,912	0	529	389	0,552	0,504	596,591	3,191	0
35187	1766	555	321	0,758	0,457	595,515	2,842	0	547	358	0,552	0,504	596,591	3,172	0
35208	1767	-800	-600	0,552	0,505	-1	-1	4	497	434	0,552	0,505	596,591	3,045	0
35227	1768	-800	-600	0,552	0,505	-1	-1	4	521	368	0,552	0,505	596,591	2,863	0
35247	1769	-800	-600	0,757	0,458	-1	-1	4	518	397	0,552	0,505	595,372	2,789	0
35267	1770	571	360	0,757	0,458	593,493	2,877	0	543	364	0,552	0,505	595,372	2,899	0
35288	1771	517	426	0,757	0,458	593,493	3,06	0	540	384	0,552	0,505	595,372	2,981	0
35307	1772	485	331	0,757	0,458	593,493	2,887	0	538	363	0,552	0,505	595,372	2,998	0
35327	1773	561	291	0,757	0,458	593,493	2,479	0	532	400	0,552	0,505	595,372	3,066	0
35347	1774	526	295	0,758	0,458	594,005	2,497	0	529	399	0,552	0,505	595,152	3,099	0
35367	1775	512	409	0,758	0,458	594,005	3,235	0	522	385	0,552	0,505	595,152	2,996	0
35386	1776	508	420	0,757	0,458	594,005	3,333	0	520	415	0,552	0,505	595,152	3,15	0
35408	1777	547	377	0,757	0,458	594,005	2,829	0	521	379	0,552	0,505	595,152	3,037	0
35426	1778	522	307	0,757	0,458	594,005	2,778	0	504	417	0,552	0,505	595,152	3,027	0
35447	1779	532	293	0,757	0,458	594,194	2,728	0	501	405	0,552	0,505	596,377	3,084	0
35466	1780	510	401	0,757	0,458	594,194	3,272	0	525	414	0,552	0,505	596,377	2,933	0
35487	1781	542	466	0,757	0,458	594,194	3,241	0	529	393	0,552	0,505	596,377	2,928	0
35506	1782	532	408	0,757	0,458	594,194	3,26	0	535	414	0,552	0,505	596,377	3,305	0
35527	1783	502	415	0,757	0,458	594,194	2,913	0	530	414	0,552	0,505	596,377	3,065	0
35546	1784	516	433	0,757	0,458	596,048	2,881	0	532	414	0,552	0,505	596,419	3,167	0
35568	1785	555	413	0,757	0,458	596,048	3,052	0	536	386	0,551	0,505	596,419	3,044	0
35586	1786	-800	-600	0,551	0,505	-1	-1	4	512	390	0,551	0,505	596,419	3,038	0
35607	1787	529	450	0,757	0,458	596,048	3,08	0	526	404	0,552	0,505	596,419	2,993	0
35626	1788	545	417	0,757	0,458	596,048	2,907	0	528	399	0,552	0,505	596,419	3,18	0
35647	1789	543	419	0,758	0,458	593,398	2,894	0	520	404	0,552	0,505	597,51	3,182	0
35666	1790	477	383	0,758	0,458	593,398	3,199	0	491	327	0,553	0,505	597,51	3,038	0
35687	1791	359	214	0,759	0,456	593,398	2,981	0	368	243	0,555	0,503	597,51	3,137	0
35705	1792	-800	-600	0,556	0,502	-1	-1	4	340	158	0,556	0,502	597,51	3,021	0
35727	1793	290	198	0,76	0,456	593,398	2,92	0	341	183	0,555	0,502	597,51	3,076	0	80	316	197
35745	1794	293	207	0,76	0,456	587,973	2,894	0	343	212	0,555	0,502	594,894	3,086	0	80	316	197
35765	1795	307	186	0,76	0,456	587,973	3,092	0	315	190	0,555	0,502	594,894	2,926	0	80	316	197
35785	1796	302	189	0,76	0,456	587,973	3,083	0	326	199	0,555	0,502	594,894	2,977	0	80	316	197
35805	1797	313	172	0,76	0,456	587,973	2,962	0	340	205	0,555	0,502	594,894	3,168	0	80	316	197
35825	1798	305	183	0,76	0,456	587,973	3,124	0	337	215	0,555	0,502	594,894	3,125	0	80	316	197
35845	1799	306	182	0,76	0,456	586,709	3,086	0	332	222	0,555	0,502	595,008	3,083	0	80	316	197
35865	1800	302	164	0,76	0,456	586,709	3,05	0	325	210	0,555	0,502	595,008	3,003	0	80	316	197
35885	1801	314	192	0,76	0,456	586,709	3,059	0	323	191	0,555	0,502	595,008	3,165	0	80	316	197
35905	1802	295	189	0,76	0,456	586,709	3,218	0	326	199	0,555	0,502	595,008	2,979	0	80	316	197
35925	1803	297	180	0,76	0,456	586,709	2,952	0	335	221	0,555	0,502	595,008	3,194	0	80	316	197
35945	1804	297	196	0,76	0,456	585,601	2,982	0	335	214	0,555	0,502	594,77	3,14	0	80	316	197
35964	1805	301	192	0,76	0,456	585,601	2,96	0	335	210	0,555	0,502	594,77	3,019	0	80	316	197
35984	1806	309	180	0,76	0,456	585,601	2,943	0	326	219	0,555	0,502	594,77	3,142	0	80	316	197
36004	1807	300	191	0,76	0,456	585,601	3,073	0	331	203	0,555	0,502	594,77	2,998	0	80	316	197
36024	1808	298	195	0,76	0,456	585,601	3,075	0	321	206	0,555	0,502	594,77	3,039	0	80	316	197
36044	1809	300	194	0,76	0,456	583,978	3,07	0	320	210	0,555	0,502	591,925	3,052	0	80	316	197
36064	1810	288	194	0,76	0,456	583,978	3,162	0	336	206	0,555	0,502	591,925	3	0	80	316	197
36084	1811	314	181	0,76	0,455	583,978	2,987	0	346	202	0,555	0,502	591,925	3,266	0	80	316	197
36104	1812	312	184	0,761	0,455	583,978	3,222	0	315	232	0,555	0,502	591,925	3,036	0	80	316	197
36124	1813	376	254	0,76	0,457	583,978	3,12	0	385	232	0,555	0,503	591,925	2,788	0
36144	1814	401	236	0,758	0,458	595,643	3,148	0	388	228	0,554	0,505	595,286	2,861	0
36164	1815	466	341	0,758	0,458	595,643	3,248	0	481	372	0,554	0,505	595,286	2,885	0
36184	1816	-800	-600	0,553	0,505	-1	-1	4	515	325	0,553	0,505	595,286	3,029	0
36204	1817	444	350	0,759	0,458	595,643	3,245	0	499	351	0,553	0,505	595,286	3,226	0
36224	1818	454	325	0,759	0,458	595,643	2,969	0	489	391	0,553	0,505	595,286	3,212	0
36244	1819	455	323	0,759	0,458	597,411	2,977	0	502	377	0,554	0,505	593,675	3,19	0
36264	1820	457	318	0,759	0,458	597,411	2,86	0	501	338	0,554	0,505	593,675	3,203	0
36283	1821	469	385	0,759	0,458	597,411	3,079	0	478	346	0,554	0,505	593,675	3,201	0
36303	1822	-800	-600	0,554	0,505	-1	-1	4	492	355	0,554	0,505	593,675	3,123	0
36323	1823	479	333	0,759	0,458	597,411	2,852	0	481	352	0,554	0,505	593,675	3,044	0
36343	1824	478	337	0,759	0,458	593,705	2,835	0	486	354	0,554	0,505	596,71	3,025	0
36363	1825	447	328	0,759	0,458	593,705	3,064	0	471	339	0,554	0,505	596,71	3,008	0
36383	1826	431	188	0,759	0,457	593,705	3,143	0	474	165	0,555	0,503	596,71	3,075	0
36403	1827	410	61	0,759	0,454	593,705	3,025	0	-800	-600	0,759	0,454	-1	-1	4
36423	1828	408	-7	0,759	0,454	593,705	2,935	0	-800	-600	0,759	0,454	-1	-1	4
36443	1829	398	-44	0,759	0,454	579,839	2,869	0	-800	-600	0,759	0,454	-1	-1	4
36463	1830	422	33	0,759	0,454	579,839	2,987	0	-800	-600	0,759	0,454	-1	-1	4	81	415	28
36483	1831	415	33	0,759	0,454	579,839	2,935	0	-800	-600	0,759	0,454	-1	-1	4	81	415	28
36503	1832	418	21	0,759	0,454	579,839	2,866	0	-800	-600	0,759	0,454	-1	-1	4	81	415	28
36523	1833	414	32	0,759	0,454	579,839	2,921	0	-800	-600	0,759	0,454	-1	-1	4	81	415	28
36543	1834	417	23	0,759	0,454	582,774	2,908	0	-800	-600	0,759	0,454	-1	-1	4	81	415	28
36562	1835	416	22	0,759	0,454	582,774	3,019	0	-800	-600	0,759	0,454	-1	-1	4	81	415	28
36582	1836	414	41	0,759	0,454	582,774	2,891	0	-800	-600	0,759	0,454	-1	-1	4	81	415	28
36602	1837	422	11	0,76	0,454	582,774	2,923	0	-800	-600	0,76	0,454	-1	-1	4	82	415	22
36622	1838	422	22	0,76	0,454	582,774	2,897	0	-800	-600	0,76	0,454	-1	-1	4	82	415	22
36642	1839	422	25	0,76	0,454	582,627	2,909	0	-800	-600	0,76	0,454	-1	-1	4	82	415	22
36662	1840	422	24	0,759	0,454	582,627	2,825	0	-800	-600	0,759	0,454	-1	-1	4	82	415	22
36682	1841	410	29	0,759	0,454	582,627	2,909	0	-800	-600	0,759	0,454	-1	-1	4	82	415	22
36702	1842	419	20	0,76	0,454	582,627	2,837	0	-800	-600	0,76	0,454	-1	-1	4	82	415	22
36722	1843	425	21	0,76	0,454	582,627	2,851	0	-800	-600	0,76	0,454	-1	-1	4	82	415	22
36742	1844	421	20	0,76	0,454	583,203	2,88	0	-800	-600	0,76	0,454	-1	-1	4	82	415	22
36762	1845	400	20	0,759	0,454	583,203	3,077	0	-800	-600	0,759	0,454	-1	-1	4	82	415	22
36782	1846	399	18	0,759	0,454	583,203	3,031	0	-800	-600	0,759	0,454	-1	-1	4	82	415	22
36802	1847	433	36	0,759	0,454	583,203	2,981	0	-800	-600	0,759	0,454	-1	-1	4	83	428	23
36822	1848	433	25	0,759	0,454	583,203	2,96	0	-800	-600	0,759	0,454	-1	-1	4	83	428	23
36842	1849	432	27	0,759	0,454	584,504	2,946	0	-800	-600	0,759	0,454	-1	-1	4	83	428	23
36862	1850	418	9	0,759	0,454	584,504	2,931	0	-800	-600	0,759	0,454	-1	-1	4	83	428	23
36881	1851	426	18	0,759	0,454	584,504	2,955	0	-800	-600	0,759	0,454	-1	-1	4	83	428	23
36902	1852	411	37	0,759	0,454	584,504	2,896	0	-800	-600	0,759	0,454	-1	-1	4	83	428	23
36921	1853	436	31	0,759	0,454	584,504	2,958	0	-800	-600	0,759	0,454	-1	-1	4	83	428	23
36941	1854	433	27	0,759	0,454	584,45	2,939	0	-800	-600	0,759	0,454	-1	-1	4	83	428	23
36961	1855	442	10	0,759	0,453	584,45	2,889	0	-800	-600	0,759	0,453	-1	-1	4	83	428	23
36981	1856	-800	-600	-1	-1	-1	-1	4	-800	-600	-1	-1	-1	-1	4
37001	1857	-800	-600	-1	-1	-1	-1	4	-800	-600	-1	-1	-1	-1	4
37021	1858	-800	-600	-1	-1	-1	-1	4	-800	-600	-1	-1	-1	-1	4
37041	1859	-800	-600	-1	-1	-1	-1	4	-800	-600	-1	-1	-1	-1	4
37061	1860	-800	-600	-1	-1	-1	-1	4	-800	-600	-1	-1	-1	-1	4
37081	1861	-800	-600	-1	-1	-1	-1	4	-800	-600	-1	-1	-1	-1	4
37101	1862	-800	-600	-1	-1	-1	-1	4	-800	-600	-1	-1	-1	-1	4
37121	1863	-800	-600	-1	-1	-1	-1	4	-800	-600	-1	-1	-1	-1	4
37141	1864	-800	-600	-1	-1	-1	-1	4	-800	-600	-1	-1	-1	-1	4
37160	1865	-800	-600	-1	-1	-1	-1	4	-800	-600	-1	-1	-1	-1	4
37180	1866	-800	-600	-1	-1	-1	-1	4	-800	-600	-1	-1	-1	-1	4
37200	1867	-800	-600	-1	-1	-1	-1	4	-800	-600	-1	-1	-1	-1	4
37220	1868	-800	-600	-1	-1	-1	-1	4	-800	-600	-1	-1	-1	-1	4
37240	1869	-800	-600	-1	-1	-1	-1	4	-800	-600	-1	-1	-1	-1	4
37260	1870	-800	-600	-1	-1	-1	-1	4	-800	-600	-1	-1	-1	-1	4
37280	1871	-800	-600	-1	-1	-1	-1	4	-800	-600	-1	-1	-1	-1	4
37300	1872	-800	-600	-1	-1	-1	-1	4	-800	-600	-1	-1	-1	-1	4
37320	1873	-800	-600	-1	-1	-1	-1	4	-800	-600	-1	-1	-1	-1	4
37340	1874	-800	-600	-1	-1	-1	-1	4	-800	-600	-1	-1	-1	-1	4
37360	1875	-800	-600	-1	-1	-1	-1	4	-800	-600	-1	-1	-1	-1	4
37380	1876	-800	-600	-1	-1	-1	-1	4	-800	-600	-1	-1	-1	-1	4
37400	1877	-800	-600	-1	-1	-1	-1	4	-800	-600	-1	-1	-1	-1	4
37420	1878	-800	-600	-1	-1	-1	-1	4	-800	-600	-1	-1	-1	-1	4
37440	1879	-800	-600	-1	-1	-1	-1	4	-800	-600	-1	-1	-1	-1	4
37459	1880	-800	-600	-1	-1	-1	-1	4	-800	-600	-1	-1	-1	-1	4
37479	1881	-800	-600	-1	-1	-1	-1	4	-800	-600	-1	-1	-1	-1	4
37499	1882	-800	-600	0,76	0,455	-1	-1	4	-800	-600	0,555	0,503	-1	-1	4
37519	1883	-800	-600	-1	-1	-1	-1	4	-800	-600	-1	-1	-1	-1	4
37539	1884	-800	-600	-1	-1	-1	-1	4	-800	-600	-1	-1	-1	-1	4
37559	1885	-800	-600	0,76	0,456	-1	-1	4	-800	-600	0,555	0,503	-1	-1	4
37579	1886	374	278	0,76	0,456	591,579	3,138	0	396	259	0,555	0,503	593,25	3,102	0
37599	1887	380	279	0,76	0,456	591,579	3,192	0	405	222	0,555	0,503	593,25	3,092	0
37619	1888	357	266	0,76	0,456	591,579	3,016	0	381	279	0,555	0,503	593,25	3,271	0
37639	1889	373	268	0,76	0,456	591,579	3,096	0	379	217	0,555	0,503	593,25	3,059	0
37659	1890	384	264	0,76	0,456	591,579	3,005	0	382	231	0,555	0,503	593,25	3,003	0
37679	1891	379	256	0,761	0,456	598,244	3,06	0	383	242	0,556	0,504	595,317	3,042	0
37699	1892	275	364	0,762	0,456	598,244	3,266	0	269	293	0,557	0,504	595,317	3,161	0
37719	1893	253	326	0,762	0,456	598,244	3,125	0	269	266	0,557	0,504	595,317	3,142	0	84	253	325
37739	1894	235	327	0,762	0,456	598,244	3,284	0	267	290	0,557	0,504	595,317	3,153	0	84	253	325
37758	1895	222	346	0,762	0,456	598,244	3,221	0	267	296	0,557	0,504	595,317	3,138	0	84	253	325
37778	1896	211	330	0,762	0,456	593,824	3,164	0	264	285	0,557	0,504	598,683	3,157	0	84	253	325
37798	1897	259	349	0,762	0,456	593,824	3,405	0	258	307	0,556	0,504	598,683	3,238	0	84	253	325
37818	1898	241	347	0,762	0,456	593,824	3,215	0	248	312	0,556	0,504	598,683	3,123	0	84	253	325
37838	1899	261	361	0,762	0,456	593,824	3,217	0	263	267	0,556	0,505	598,683	2,988	0	84	253	325
37858	1900	269	388	0,761	0,456	593,824	3,273	0	244	292	0,556	0,505	598,683	3,063	0	84	253	325
37878	1901	267	396	0,761	0,457	591,271	3,279	0	248	285	0,556	0,505	596,286	2,987	0	84	253	325
37898	1902	262	378	0,761	0,457	591,271	3,399	0	268	298	0,556	0,505	596,286	3,07	0	84	253	325
37918	1903	256	362	0,761	0,456	591,271	3,111	0	263	306	0,556	0,505	596,286	3,364	0	84	253	325
37938	1904	244	336	0,761	0,456	591,271	3,425	0	252	294	0,556	0,505	596,286	3,158	0	84	253	325
37958	1905	226	374	0,762	0,457	591,271	3,143	0	177	328	0,557	0,505	596,286	2,855	0
37978	1906	218	362	0,762	0,458	588,914	3,245	0	163	331	0,557	0,505	596,286	2,932	0
37998	1907	153	415	0,762	0,458	588,914	3,369	0	210	398	0,557	0,505	596,286	3,09	0
38018	1908	166	426	0,762	0,458	588,914	3,357	0	176	369	0,557	0,505	596,286	3,215	0
38038	1909	-800	-600	0,557	0,506	-1	-1	4	224	415	0,557	0,506	596,286	3,215	0
38058	1910	179	403	0,762	0,458	588,914	3,336	0	216	398	0,557	0,506	596,286	3,402	0
38077	1911	178	402	0,762	0,458	590,147	3,343	0	212	394	0,557	0,506	597,342	3,47	0
38097	1912	188	411	0,762	0,458	590,147	3,2	0	212	434	0,557	0,506	597,342	3,261	0
38117	1913	182	389	0,762	0,458	590,147	3,043	0	204	398	0,557	0,506	597,342	3,211	0
38137	1914	161	416	0,762	0,458	590,147	3,406	0	192	323	0,557	0,506	597,342	3,126	0
38157	1915	195	419	0,762	0,458	590,147	3,134	0	256	455	0,557	0,506	597,342	3,606	0
38177	1916	187	421	0,762	0,458	589,877	3,139	0	255	419	0,557	0,506	596,584	3,585	0
38197	1917	198	409	0,762	0,458	589,877	3,107	0	180	357	0,556	0,506	596,584	3,052	0
38217	1918	157	452	0,762	0,458	589,877	3,112	0	160	366	0,557	0,506	596,584	3,076	0	85	144	405
38237	1919	135	433	0,763	0,458	589,877	3,091	0	151	368	0,557	0,506	596,584	3,03	0	85	144	405
38257	1920	136	421	0,763	0,458	589,877	3,235	0	182	385	0,557	0,506	596,584	3,22	0	85	144	405
38277	1921	136	442	0,763	0,459	587,257	3,229	0	169	391	0,557	0,506	597,253	3,238	0	85	144	405
38297	1922	137	448	0,763	0,458	587,257	3,19	0	170	396	0,557	0,506	597,253	3,094	0	85	144	405
38317	1923	134	434	0,763	0,458	587,257	3,03	0	172	374	0,557	0,506	597,253	3,218	0	85	144	405
38336	1924	133	445	0,763	0,459	587,257	3,077	0	158	377	0,557	0,506	597,253	3,087	0	85	144	405
38356	1925	135	445	0,763	0,459	587,257	3,12	0	178	385	0,557	0,506	597,253	3,011	0	85	144	405
38376	1926	134	446	0,763	0,459	587,025	3,045	0	177	375	0,557	0,506	595,629	3,025	0	85	144	405
38396	1927	141	453	0,763	0,459	587,025	3,237	0	130	356	0,557	0,506	595,629	2,857	0	85	144	405
38416	1928	149	454	0,763	0,459	587,025	2,987	0	128	380	0,557	0,506	595,629	2,816	0	85	144	405
38436	1929	117	448	0,763	0,459	587,025	3,119	0	153	342	0,557	0,506	595,629	2,83	0	85	144	405
38456	1930	121	431	0,763	0,458	587,025	3,035	0	151	357	0,557	0,506	595,629	2,897	0	85	144	405
38476	1931	126	428	0,763	0,459	587,828	3,099	0	149	358	0,557	0,506	596,899	2,889	0	85	144	405
38496	1932	116	423	0,763	0,458	587,828	3,003	0	130	354	0,557	0,506	596,899	2,975	0	85	144	405
38516	1933	149	436	0,763	0,458	587,828	2,928	0	-800	-600	0,763	0,458	-1	-1	4
38536	1934	136	443	0,763	0,458	587,828	3,1	0	171	374	0,557	0,506	596,899	2,856	0
38556	1935	145	438	0,763	0,458	587,828	3,106	0	185	406	0,557	0,506	596,899	3,168	0
38576	1936	139	441	0,763	0,458	588,638	3,117	0	186	406	0,557	0,506	596,567	3,166	0
38596	1937	152	452	0,763	0,458	588,638	2,962	0	170	369	0,558	0,506	596,567	2,823	0
38616	1938	136	431	0,764	0,458	588,638	3,021	0	103	348	0,558	0,506	596,567	2,852	0
38636	1939	133	447	0,764	0,458	588,638	2,98	0	-800	-600	0,764	0,458	-1	-1	4
38655	1940	122	443	0,764	0,458	588,638	3,145	0	145	325	0,558	0,506	596,567	2,828	0
38675	1941	116	436	0,764	0,458	588,576	3,179	0	145	325	0,558	0,506	596,424	2,827	0
38695	1942	118	432	0,764	0,458	588,576	2,956	0	150	369	0,558	0,506	596,424	3,268	0
38715	1943	95	445	0,764	0,458	588,576	3,144	0	109	370	0,558	0,506	596,424	3,111	0
38735	1944	122	421	0,764	0,458	588,576	3,265	0	138	399	0,558	0,506	596,424	2,878	0
38755	1945	123	443	0,764	0,458	588,576	3,183	0	139	373	0,558	0,506	596,424	3,21	0
38775	1946	124	434	0,764	0,458	588,603	3,237	0	137	384	0,558	0,506	594,827	3,061	0
38795	1947	99	437	0,764	0,458	588,603	3,389	0	-800	-600	0,764	0,458	-1	-1	4
38815	1948	121	410	0,764	0,458	588,603	3,063	0	160	350	0,558	0,505	594,827	2,852	0
38835	1949	146	301	0,763	0,456	588,603	2,96	0	197	267	0,559	0,504	594,827	3,31	0
38855	1950	154	274	0,763	0,456	588,603	3,108	0	166	242	0,558	0,503	594,827	3,06	0
38875	1951	163	255	0,763	0,456	583,272	3,062	0	170	212	0,558	0,503	598,785	3,303	0
38895	1952	157	280	0,763	0,456	583,272	3,04	0	186	259	0,558	0,503	598,785	3,097	0
38915	1953	150	277	0,763	0,456	583,272	2,789	0	166	246	0,558	0,504	598,785	3,03	0
38934	1954	170	272	0,763	0,456	583,272	2,718	0	180	262	0,558	0,504	598,785	2,995	0
38954	1955	156	284	0,763	0,456	583,272	2,844	0	181	270	0,558	0,503	598,785	3,142	0
38974	1956	157	282	0,763	0,456	583,125	2,838	0	182	268	0,558	0,504	598,92	3,104	0
38994	1957	169	269	0,763	0,456	583,125	2,828	0	164	221	0,558	0,504	598,92	2,868	0	86	174	257
39014	1958	184	271	0,764	0,456	583,125	2,869	0	163	245	0,558	0,504	598,92	2,939	0	86	174	257
39034	1959	155	279	0,764	0,456	583,125	2,765	0	181	229	0,558	0,503	598,92	3,134	0	86	174	257
39054	1960	182	268	0,764	0,456	583,125	2,684	0	181	231	0,558	0,503	598,92	3,109	0	86	174	257
39074	1961	171	272	0,764	0,456	582,37	2,663	0	184	234	0,558	0,503	597,869	3,079	0	86	174	257
39094	1962	157	279	0,764	0,456	582,37	2,819	0	171	249	0,558	0,503	597,869	3,081	0	86	174	257
39114	1963	186	274	0,764	0,456	582,37	2,572	0	172	254	0,558	0,503	597,869	2,992	0	86	174	257
39134	1964	169	276	0,764	0,456	582,37	2,941	0	178	271	0,559	0,503	597,869	2,905	0	86	174	257
39154	1965	176	266	0,764	0,456	582,37	2,737	0	177	232	0,559	0,504	597,869	2,94	0	86	174	257
39174	1966	166	259	0,764	0,457	586,472	2,718	0	180	242	0,559	0,505	593,986	2,875	0	86	174	257
39194	1967	122	386	0,764	0,457	586,472	3,164	0	153	322	0,559	0,505	593,986	3,024	0	87	145	341
39214	1968	120	372	0,764	0,457	586,472	3,01	0	183	335	0,559	0,505	593,986	3,031	0	87	145	341
39234	1969	140	378	0,764	0,457	586,472	2,998	0	139	287	0,559	0,505	593,986	3,139	0	87	145	341
39253	1970	132	366	0,764	0,457	586,472	3,036	0	165	309	0,559	0,505	593,986	3,069	0	87	145	341
39273	1971	135	363	0,764	0,457	589,995	3,059	0	170	301	0,559	0,505	594,66	3,107	0	87	145	341
39293	1972	126	374	0,764	0,457	589,995	3,201	0	125	288	0,559	0,505	594,66	2,712	0	87	145	341
39313	1973	132	383	0,764	0,457	589,995	3,128	0	144	323	0,559	0,505	594,66	2,977	0	87	145	341
39333	1974	135	360	0,764	0,457	589,995	3,204	0	159	326	0,559	0,505	594,66	2,993	0	87	145	341
39353	1975	143	362	0,764	0,457	589,995	3,166	0	150	314	0,559	0,505	594,66	3,018	0	87	145	341
39373	1976	148	362	0,764	0,457	591,13	3,151	0	156	311	0,559	0,505	595,567	3,041	0	87	145	341
39393	1977	138	354	0,764	0,457	591,13	2,957	0	162	344	0,559	0,505	595,567	3,17	0	87	145	341
39413	1978	135	389	0,764	0,457	591,13	3,231	0	158	312	0,559	0,505	595,567	2,942	0	87	145	341
39433	1979	137	369	0,764	0,457	591,13	3,003	0	160	313	0,559	0,505	595,567	3,082	0	87	145	341
39453	1980	127	363	0,764	0,457	591,13	3,188	0	125	267	0,559	0,505	595,567	2,834	0
39473	1981	126	378	0,764	0,457	589,51	3,089	0	120	251	0,559	0,505	596,174	2,848	0
39493	1982	134	373	0,764	0,456	589,51	2,979	0	163	315	0,559	0,505	596,174	3,179	0
39513	1983	149	365	0,764	0,456	589,51	3,055	0	139	287	0,559	0,504	596,174	3,043	0
39532	1984	115	352	0,764	0,456	589,51	3,299	0	144	268	0,559	0,504	596,174	3,019	0
[truncated: 6,887 more rows]
