# Supplementary material for: Perception of Individual and Joint Action in Infants and Adults
Source: PLoS One. 2014 Sep 9;9(9):e107450. doi: 10.1371/journal.pone.0107450 (PMC4174902; doi:10.1371/journal.pone.0107450)
Supplement: Data S1 — Raw files of eye tracking data of all participants. (ZIP) [file pone.0107450.s001.zip › Turm2012b_09_21.csv]

Data properties:
Recording date: 13.08.2012
Recording time : 11:30:33:906 (corresponds to time 0)
Study: Turmbau2012b
Subject: Turm2012b_09_21
Recording: Turm2012b_09_21
Screen resolution: 800 x 600
Coordinate unit: Pixels
Filter settings:
Eye: Average
Fixation radius: 30
Min duration: 100
Timestamp	Number	GazepointX (L)	GazepointY (L)	CamX (L)	CamY (L)	Distance (L)	Pupil (L)	Validity (L)	GazepointX (R)	GazepointY (R)	CamX (R)	CamY (R)	Distance (R)	Pupil (R)	Validity (R)	Fixation	GazepointX	GazepointY	Event	Event Key	Data 1	Data 2	Description
10	1	180	-328	0,699	0,482	507,947	3,201	0	272	-322	0,463	0,464	505,561	3,221	0	1	225	-333
29	2	173	-341	0,699	0,481	507,947	3,156	0	273	-346	0,462	0,463	505,561	3,102	0	1	225	-333
49	3	176	-341	0,698	0,481	507,947	3,15	0	294	-326	0,461	0,463	505,561	3,198	0	1	225	-333
69	4	162	-316	0,697	0,48	507,947	3,046	0	276	-350	0,46	0,463	505,561	2,898	0	1	225	-333
89	5	166	-339	0,696	0,48	507,947	3,088	0	267	-322	0,459	0,463	505,561	2,934	0	1	225	-333
109	6	163	-331	0,696	0,48	507,396	3,05	0	273	-330	0,459	0,462	506,504	2,976	0	1	225	-333
129	7	193	-321	0,696	0,48	507,396	2,963	0	287	-335	0,459	0,462	506,504	2,986	0	1	225	-333
149	8	162	-317	0,697	0,479	507,396	3,164	0	-800	-600	0,697	0,479	-1	-1	4
169	9	182	-321	0,696	0,479	507,396	2,931	0	283	-311	0,459	0,461	506,504	3,087	0
189	10	-800	-600	0,459	0,461	-1	-1	4	292	-356	0,459	0,461	506,504	2,953	0
209	11	-800	-600	0,696	0,479	-1	-1	4	292	-361	0,459	0,46	507,756	2,96	0
229	12	175	-330	0,697	0,478	507,537	2,907	0	283	-353	0,46	0,46	507,756	2,882	0
249	13	-800	-600	-1	-1	-1	-1	4	-800	-600	-1	-1	-1	-1	4
269	14	180	-343	0,697	0,478	507,537	2,892	0	283	-346	0,46	0,459	507,756	2,927	0
279								5							5				ShowAVI	8	0	0	atFish.avi
288	15	-800	-600	-1	-1	-1	-1	4	-800	-600	-1	-1	-1	-1	4
309	16	-800	-600	0,697	0,479	-1	-1	4	-800	-600	0,46	0,459	-1	-1	4
328	17	182	-345	0,697	0,479	507,244	2,845	0	291	-350	0,46	0,46	508,848	3,025	0
348	18	180	-330	0,698	0,479	507,244	2,937	0	-800	-600	0,698	0,479	-1	-1	4
368	19	-800	-600	-1	-1	-1	-1	4	-800	-600	-1	-1	-1	-1	4
388	20	296	-31	0,694	0,48	507,244	3,038	0	359	-58	0,458	0,462	508,848	3,041	0
408	21	335	-59	0,692	0,482	542,572	3,294	0	365	-129	0,456	0,465	533,607	3,183	0
428	22	391	298	0,691	0,485	542,572	3,031	0	384	210	0,455	0,469	533,607	2,828	0
448	23	386	312	0,691	0,487	542,572	3,001	0	413	327	0,453	0,471	533,607	3,175	0	2	376	327
468	24	363	335	0,69	0,488	542,572	3,031	0	398	334	0,451	0,472	533,607	3,157	0	2	376	327
488	25	366	335	0,689	0,488	542,572	3,034	0	395	329	0,45	0,473	533,607	3,12	0	2	376	327
508	26	371	328	0,687	0,488	548,425	3,057	0	390	324	0,448	0,474	541,369	3,139	0	2	376	327
528	27	388	315	0,686	0,488	548,425	2,913	0	366	331	0,447	0,474	541,369	3,062	0	2	376	327
548	28	375	345	0,685	0,488	548,425	2,994	0	359	298	0,446	0,474	541,369	3,001	0	2	376	327
568	29	359	389	0,685	0,488	548,425	3,27	0	381	328	0,446	0,474	541,369	2,959	0
588	30	387	331	0,685	0,488	548,425	2,932	0	386	297	0,445	0,474	541,369	3,051	0	3	384	322
607	31	376	360	0,685	0,488	547,515	3,039	0	392	305	0,445	0,474	541,86	3,012	0	3	384	322
627	32	392	305	0,685	0,488	547,515	2,852	0	387	360	0,446	0,474	541,86	3,25	0	3	384	322
647	33	370	313	0,686	0,488	547,515	3,015	0	361	370	0,446	0,474	541,86	3,244	0	3	384	322
667	34	360	322	0,686	0,488	547,515	3,137	0	384	315	0,447	0,474	541,86	3,103	0	3	384	322
687	35	-800	-600	0,447	0,475	-1	-1	4	399	328	0,447	0,475	541,86	3,128	0	3	384	322
707	36	-800	-600	0,687	0,489	-1	-1	4	393	318	0,448	0,475	541,192	3,15	0	3	384	322
727	37	391	307	0,688	0,49	547,276	2,966	0	401	305	0,449	0,475	541,192	3,179	0	3	384	322
747	38	380	312	0,689	0,49	547,276	3,237	0	373	298	0,449	0,476	541,192	3,171	0	3	384	322
767	39	393	321	0,689	0,491	547,276	3,025	0	374	321	0,45	0,476	541,192	3,148	0	3	384	322
787	40	403	353	0,689	0,492	547,276	3,296	0	366	374	0,45	0,476	541,192	3,349	0
807	41	401	362	0,69	0,492	546,906	3,243	0	366	383	0,45	0,477	540,286	3,348	0
827	42	400	328	0,69	0,493	546,906	3,018	0	376	315	0,45	0,477	540,286	3,271	0	4	384	315
847	43	396	305	0,69	0,493	546,906	2,93	0	386	323	0,45	0,477	540,286	3,256	0	4	384	315
867	44	401	312	0,69	0,493	546,906	2,903	0	384	294	0,45	0,477	540,286	3,339	0	4	384	315
887	45	379	292	0,69	0,493	546,906	3,133	0	382	298	0,45	0,477	540,286	3,546	0	4	384	315
907	46	375	292	0,69	0,493	545,106	3,082	0	381	301	0,45	0,477	540,767	3,585	0	4	384	315
926	47	390	340	0,69	0,493	545,106	3,25	0	375	302	0,45	0,477	540,767	3,441	0	4	384	315
946	48	385	333	0,69	0,493	545,106	3,231	0	384	315	0,45	0,477	540,767	3,453	0	4	384	315
966	49	380	358	0,689	0,493	545,106	3,422	0	413	293	0,45	0,477	540,767	3,607	0	4	384	315
986	50	345	307	0,689	0,493	545,106	3,445	0	401	341	0,449	0,477	540,767	3,482	0	4	384	315
1006	51	337	307	0,689	0,493	545,685	3,471	0	416	346	0,449	0,477	540,187	3,527	0	4	384	315
1026	52	391	295	0,688	0,492	545,685	3,601	0	396	356	0,449	0,477	540,187	3,658	0	4	384	315
1046	53	344	340	0,688	0,492	545,685	3,643	0	379	344	0,448	0,477	540,187	3,494	0
1066	54	369	310	0,687	0,493	545,685	3,42	0	390	307	0,448	0,477	540,187	3,599	0
1086	55	390	298	0,687	0,492	545,685	3,463	0	389	339	0,448	0,477	540,187	3,697	0
1106	56	374	312	0,687	0,491	547,429	3,517	0	391	326	0,447	0,476	539,801	3,642	0
1126	57	-800	-600	0,447	0,475	-1	-1	4	383	340	0,447	0,475	539,801	3,456	0
1146	58	-800	-600	-1	-1	-1	-1	4	-800	-600	-1	-1	-1	-1	4
1166	59	-800	-600	-1	-1	-1	-1	4	-800	-600	-1	-1	-1	-1	4
1186	60	-800	-600	0,445	0,475	-1	-1	4	456	259	0,445	0,475	539,801	3,57	0
1205	61	-800	-600	0,684	0,489	-1	-1	4	457	264	0,444	0,476	536,269	3,547	0
1225	62	457	202	0,683	0,49	545,419	3,428	0	431	236	0,444	0,477	536,269	3,639	0	5	440	217
1245	63	444	244	0,683	0,49	545,419	3,629	0	445	209	0,443	0,477	536,269	3,677	0	5	440	217
1265	64	441	218	0,682	0,49	545,419	3,668	0	452	226	0,442	0,478	536,269	3,666	0	5	440	217
1285	65	444	217	0,681	0,49	545,419	3,812	0	457	191	0,441	0,478	536,269	3,775	0	5	440	217
1305	66	444	220	0,68	0,489	543,029	3,87	0	460	190	0,44	0,478	537,253	3,81	0	5	440	217
1325	67	444	232	0,68	0,489	543,029	3,726	0	461	190	0,44	0,477	537,253	3,706	0	5	440	217
1345	68	428	217	0,679	0,488	543,029	4,015	0	455	189	0,439	0,477	537,253	3,801	0	5	440	217
1365	69	446	209	0,679	0,488	543,029	3,785	0	439	192	0,439	0,477	537,253	3,746	0	5	440	217
1385	70	427	196	0,678	0,488	543,029	3,925	0	439	236	0,438	0,477	537,253	3,794	0	5	440	217
1405	71	433	186	0,678	0,488	543,462	3,821	0	438	239	0,438	0,477	537,244	3,772	0	5	440	217
1425	72	414	206	0,678	0,488	543,462	3,92	0	448	172	0,438	0,477	537,244	3,859	0	5	440	217
1445	73	449	213	0,678	0,488	543,462	3,756	0	449	204	0,438	0,477	537,244	3,825	0	5	440	217
1465	74	446	193	0,678	0,488	543,462	3,678	0	430	231	0,438	0,477	537,244	3,755	0	5	440	217
1485	75	446	218	0,678	0,488	543,462	3,763	0	452	195	0,438	0,477	537,244	3,835	0	5	440	217
1505	76	444	212	0,678	0,488	543,52	3,741	0	447	202	0,438	0,478	536,389	3,81	0	5	440	217
1524	77	428	238	0,679	0,489	543,52	3,84	0	457	217	0,439	0,478	536,389	3,806	0	5	440	217
1544	78	448	222	0,679	0,489	543,52	3,799	0	453	211	0,439	0,478	536,389	3,772	0	5	440	217
1564	79	435	207	0,679	0,489	543,52	3,771	0	440	205	0,439	0,478	536,389	3,758	0	5	440	217
1584	80	449	226	0,68	0,49	543,52	3,799	0	436	196	0,44	0,478	536,389	3,635	0	5	440	217
1604	81	445	222	0,68	0,491	543,459	3,79	0	432	189	0,44	0,479	537,179	3,605	0	5	440	217
1624	82	433	214	0,681	0,491	543,459	3,714	0	448	208	0,441	0,479	537,179	3,819	0	5	440	217
1644	83	423	232	0,681	0,492	543,459	4,035	0	453	212	0,441	0,479	537,179	3,832	0	5	440	217
1664	84	445	227	0,682	0,492	543,459	3,741	0	423	235	0,442	0,479	537,179	3,851	0	5	440	217
1684	85	439	230	0,683	0,493	543,459	3,626	0	431	227	0,443	0,48	537,179	3,713	0	5	440	217
1704	86	439	228	0,684	0,495	543,116	3,703	0	437	238	0,443	0,481	535,835	3,706	0	5	440	217
1724	87	424	254	0,684	0,496	543,116	3,758	0	441	211	0,444	0,482	535,835	3,841	0	5	440	217
1744	88	433	216	0,685	0,498	543,116	3,675	0	439	242	0,445	0,483	535,835	3,734	0	5	440	217
1764	89	439	240	0,686	0,499	543,116	3,623	0	427	263	0,445	0,484	535,835	3,7	0	5	440	217
1783	90	447	191	0,686	0,501	543,116	3,581	0	423	255	0,446	0,486	535,835	3,69	0	5	440	217
1805	91	452	193	0,687	0,503	541,722	3,531	0	418	267	0,446	0,488	535,609	3,678	0	5	440	217
1823	92	435	240	0,687	0,504	541,722	3,631	0	430	232	0,446	0,489	535,609	3,598	0	5	440	217
1844	93	435	200	0,687	0,506	541,722	3,62	0	438	198	0,445	0,491	535,609	3,545	0	6	444	224
1863	94	428	221	0,686	0,507	541,722	3,654	0	450	182	0,445	0,493	535,609	3,428	0	6	444	224
1884	95	454	219	0,686	0,508	541,722	3,553	0	428	190	0,444	0,494	535,609	3,424	0	6	444	224
1903	96	455	221	0,685	0,508	540,179	3,54	0	435	184	0,444	0,494	533,682	3,41	0	6	444	224
1925	97	432	233	0,685	0,508	540,179	3,551	0	463	198	0,443	0,495	533,682	3,571	0	6	444	224
1943	98	460	223	0,684	0,507	540,179	3,492	0	442	226	0,442	0,495	533,682	3,53	0	6	444	224
1965	99	446	227	0,683	0,506	540,179	3,551	0	448	238	0,441	0,494	533,682	3,53	0	6	444	224
1983	100	445	242	0,682	0,505	540,179	3,643	0	436	271	0,44	0,493	533,682	3,552	0	6	444	224
2004	101	446	235	0,681	0,503	543,05	3,654	0	435	289	0,439	0,492	535,107	3,538	0	6	444	224
2023	102	-800	-600	-1	-1	-1	-1	4	-800	-600	-1	-1	-1	-1	4
2044	103	-800	-600	-1	-1	-1	-1	4	-800	-600	-1	-1	-1	-1	4
2063	104	-800	-600	-1	-1	-1	-1	4	-800	-600	-1	-1	-1	-1	4
2085	105	-800	-600	-1	-1	-1	-1	4	-800	-600	-1	-1	-1	-1	4
2103	106	-800	-600	-1	-1	-1	-1	4	-800	-600	-1	-1	-1	-1	4
2124	107	-800	-600	-1	-1	-1	-1	4	-800	-600	-1	-1	-1	-1	4
2142	108	-800	-600	-1	-1	-1	-1	4	-800	-600	-1	-1	-1	-1	4
2165	109	-800	-600	-1	-1	-1	-1	4	-800	-600	-1	-1	-1	-1	4
2182	110	409	246	0,674	0,502	543,05	3,568	0	455	266	0,432	0,496	535,107	3,423	0	7	437	263
2205	111	434	245	0,674	0,504	543,05	3,482	0	447	254	0,432	0,497	535,107	3,465	0	7	437	263
2222	112	434	247	0,674	0,505	541,416	3,472	0	447	253	0,432	0,498	535,619	3,468	0	7	437	263
2244	113	445	220	0,674	0,506	541,416	3,496	0	440	265	0,432	0,499	535,619	3,638	0	7	437	263
2262	114	425	250	0,675	0,507	541,416	3,695	0	431	286	0,433	0,5	535,619	3,808	0	7	437	263
2284	115	420	235	0,675	0,508	541,416	3,429	0	426	278	0,433	0,501	535,619	3,684	0	7	437	263
2302	116	431	288	0,675	0,509	541,416	3,576	0	455	254	0,433	0,502	535,619	3,631	0	7	437	263
2324	117	434	299	0,676	0,509	538,726	3,65	0	449	263	0,433	0,502	534,433	3,677	0	7	437	263
2342	118	448	314	0,676	0,51	538,726	3,712	0	435	263	0,433	0,502	534,433	3,717	0	7	437	263
2362	119	438	263	0,676	0,51	538,726	3,64	0	457	234	0,434	0,502	534,433	3,638	0
2382	120	435	310	0,676	0,51	538,726	3,707	0	447	229	0,434	0,503	534,433	3,803	0
2401	121	411	248	0,676	0,51	538,726	3,791	0	458	233	0,434	0,502	534,433	3,526	0
2421	122	403	256	0,676	0,51	540,745	3,792	0	455	231	0,434	0,502	534,313	3,544	0
2441	123	448	271	0,676	0,51	540,745	3,742	0	459	258	0,434	0,502	534,313	3,795	0
2461	124	404	243	0,676	0,509	540,745	3,808	0	451	257	0,434	0,502	534,313	3,67	0
2481	125	438	236	0,676	0,509	540,745	3,627	0	459	265	0,434	0,501	534,313	3,777	0
2501	126	415	236	0,676	0,508	540,745	3,754	0	451	251	0,434	0,501	534,313	3,828	0
2521	127	431	235	0,676	0,508	541,304	3,747	0	453	252	0,434	0,501	533,862	3,792	0
2541	128	424	278	0,675	0,508	541,304	3,84	0	418	219	0,433	0,501	533,862	3,271	0
2561	129	497	341	0,674	0,508	541,304	3,862	0	506	276	0,432	0,502	533,862	3,577	0
2571								5							5				Keyboard	3	39	0	Right
2581	130	549	329	0,672	0,509	541,304	3,818	0	568	314	0,43	0,502	533,862	3,779	0
2601	131	589	217	0,671	0,508	541,304	3,189	0	562	341	0,43	0,502	533,862	3,602	0
2621	132	637	240	0,671	0,508	541,348	3,135	0	556	368	0,429	0,502	533,548	3,675	0
2641	133	572	309	0,67	0,508	541,348	3,593	0	554	318	0,428	0,502	533,548	3,512	0
2661	134	556	321	0,67	0,508	541,348	3,575	0	553	324	0,428	0,502	533,548	3,652	0
2681	135	542	334	0,669	0,508	541,348	3,594	0	567	295	0,427	0,502	533,548	3,572	0
2700	136	550	299	0,669	0,507	541,348	3,467	0	553	316	0,427	0,502	533,548	3,476	0
2720	137	544	306	0,669	0,507	542,363	3,459	0	555	312	0,427	0,502	532,993	3,519	0
2740	138	593	246	0,669	0,507	542,363	3,32	0	563	323	0,427	0,502	532,993	3,517	0
2760	139	536	295	0,669	0,507	542,363	3,615	0	571	309	0,427	0,502	532,993	3,511	0
2780	140	552	268	0,669	0,507	542,363	3,707	0	559	303	0,427	0,502	532,993	3,411	0
2800	141	552	276	0,669	0,507	542,363	3,369	0	542	323	0,427	0,502	532,993	3,546	0
2820	142	550	286	0,669	0,507	541,043	3,535	0	542	315	0,427	0,502	532,161	3,515	0
2840	143	545	356	0,669	0,507	541,043	3,535	0	551	333	0,427	0,502	532,161	3,506	0
2860	144	574	275	0,67	0,507	541,043	3,234	0	558	314	0,428	0,501	532,161	3,476	0
2880	145	540	347	0,67	0,507	541,043	3,584	0	538	341	0,428	0,501	532,161	3,344	0
2900	146	438	305	0,672	0,507	541,043	3,416	0	472	271	0,43	0,501	532,161	3,441	0
2920	147	439	336	0,675	0,508	540,222	3,338	0	464	256	0,434	0,501	537,639	3,418	0
2940	148	290	350	0,676	0,508	540,222	3,535	0	277	258	0,435	0,501	537,639	3,412	0
2960	149	259	334	0,677	0,508	540,222	3,705	0	284	228	0,436	0,501	537,639	3,255	0
2980	150	283	400	0,678	0,509	540,222	3,618	0	268	261	0,437	0,501	537,639	3,297	0	8	279	316
2999	151	274	371	0,679	0,509	540,222	3,546	0	284	278	0,438	0,501	537,639	3,483	0	8	279	316
3019	152	261	380	0,68	0,51	542,449	3,625	0	279	271	0,439	0,501	538,929	3,428	0	8	279	316
3039	153	263	359	0,681	0,51	542,449	3,635	0	293	269	0,44	0,501	538,929	3,328	0	8	279	316
3059	154	275	377	0,682	0,512	542,449	3,71	0	270	280	0,441	0,502	538,929	3,4	0	8	279	316
3077								5							5				ShowAVI	8	0	0	single.avi
3079	155	295	363	0,683	0,513	542,449	3,494	0	291	271	0,442	0,503	538,929	3,551	0	8	279	316
3099	156	278	356	0,684	0,514	542,449	3,662	0	292	257	0,443	0,503	538,929	3,237	0	8	279	316
3119	157	286	362	0,686	0,515	542,292	3,647	0	286	261	0,444	0,504	537,998	3,298	0	8	279	316
3139	158	284	390	0,687	0,516	542,292	3,769	0	276	256	0,445	0,504	537,998	3,257	0	8	279	316
3159	159	260	346	0,688	0,517	542,292	3,74	0	274	260	0,446	0,505	537,998	3,441	0	8	279	316
3179	160	288	355	0,689	0,518	542,292	3,526	0	273	270	0,447	0,505	537,998	3,196	0	8	279	316
3199	161	277	280	0,69	0,519	542,292	3,198	0	257	227	0,448	0,505	537,998	3,462	0
3219	162	272	259	0,69	0,519	543,893	3,091	0	254	226	0,449	0,505	539,518	3,396	0
3239	163	248	333	0,691	0,52	543,893	3,654	0	279	292	0,45	0,505	539,518	3,612	0
3259	164	253	335	0,692	0,52	543,893	3,698	0	265	262	0,451	0,505	539,518	3,447	0
3279	165	307	376	0,693	0,52	543,893	3,753	0	260	299	0,452	0,504	539,518	3,5	0
3298	166	274	376	0,693	0,52	543,893	3,803	0	272	230	0,453	0,504	539,518	3,418	0
3318	167	291	375	0,694	0,52	544,953	3,859	0	273	231	0,453	0,504	540,55	3,433	0
3338	168	269	360	0,694	0,521	544,953	3,869	0	307	317	0,453	0,504	540,55	4,107	0
3358	169	260	311	0,694	0,521	544,953	3,843	0	296	332	0,453	0,505	540,55	3,936	0
3378	170	292	373	0,694	0,522	544,953	3,794	0	292	350	0,453	0,505	540,55	4,018	0
3398	171	286	277	0,694	0,522	544,953	3,596	0	285	349	0,453	0,505	540,55	3,837	0
3418	172	284	289	0,694	0,522	542,963	3,536	0	281	348	0,453	0,506	539,518	3,888	0
3438	173	294	322	0,693	0,522	542,963	3,704	0	280	238	0,453	0,505	539,518	3,845	0	9	273	279
3458	174	264	324	0,693	0,522	542,963	3,832	0	253	248	0,453	0,506	539,518	3,565	0	9	273	279
3478	175	282	319	0,693	0,522	542,963	3,849	0	266	218	0,453	0,506	539,518	3,711	0	9	273	279
3498	176	281	292	0,693	0,523	542,963	3,486	0	263	236	0,453	0,506	539,518	3,605	0	9	273	279
3518	177	282	292	0,694	0,523	541,135	3,525	0	261	236	0,453	0,507	538,24	3,659	0	9	273	279
3538	178	262	306	0,694	0,523	541,135	3,722	0	266	246	0,454	0,507	538,24	3,729	0	9	273	279
3558	179	272	316	0,694	0,523	541,135	3,762	0	281	260	0,454	0,507	538,24	3,765	0	9	273	279
3577	180	281	327	0,695	0,523	541,135	3,662	0	278	234	0,454	0,507	538,24	3,695	0	9	273	279
3597	181	276	322	0,696	0,523	541,135	3,736	0	281	224	0,455	0,507	538,24	3,479	0	9	273	279
3617	182	281	326	0,696	0,524	542,132	3,739	0	280	224	0,456	0,507	536,712	3,45	0	9	273	279
3637	183	279	312	0,697	0,524	542,132	3,498	0	279	231	0,456	0,507	536,712	3,486	0	9	273	279
3657	184	279	318	0,697	0,525	542,132	3,728	0	286	274	0,457	0,507	536,712	3,665	0	9	273	279
3677	185	267	334	0,698	0,525	542,132	3,78	0	278	229	0,458	0,507	536,712	3,484	0	9	273	279
3697	186	246	313	0,699	0,525	542,132	3,897	0	286	259	0,458	0,507	536,712	3,594	0	9	273	279
3717	187	241	321	0,7	0,526	541,27	3,965	0	282	238	0,459	0,507	537,744	3,653	0	9	273	279
3737	188	287	280	0,7	0,526	541,27	3,688	0	275	270	0,46	0,507	537,744	3,746	0	9	273	279
3757	189	287	364	0,701	0,527	541,27	3,803	0	276	238	0,461	0,508	537,744	3,73	0	9	273	279
3777	190	268	295	0,702	0,528	541,27	3,378	0	261	236	0,462	0,508	537,744	3,689	0
3797	191	298	373	0,702	0,528	541,27	3,771	0	258	270	0,462	0,508	537,744	3,561	0
3817	192	293	355	0,703	0,529	539,129	3,605	0	259	254	0,463	0,508	536,898	3,522	0
3837	193	230	332	0,704	0,529	539,129	3,813	0	271	252	0,463	0,508	536,898	3,485	0
3857	194	265	344	0,704	0,529	539,129	3,521	0	274	300	0,464	0,508	536,898	3,557	0
3877	195	258	338	0,704	0,529	539,129	3,562	0	252	245	0,464	0,508	536,898	3,425	0
3896	196	251	339	0,705	0,529	539,129	3,544	0	248	322	0,464	0,508	536,898	3,657	0
3916	197	244	339	0,705	0,529	540,613	3,575	0	246	310	0,464	0,508	537,719	3,652	0
3936	198	253	328	0,705	0,529	540,613	3,536	0	261	271	0,465	0,508	537,719	3,486	0
3956	199	227	339	0,705	0,529	540,613	3,828	0	269	232	0,465	0,507	537,719	3,736	0
3976	200	259	356	0,705	0,528	540,613	3,701	0	274	304	0,464	0,507	537,719	3,808	0
3996	201	276	345	0,704	0,528	540,613	3,789	0	272	254	0,464	0,507	537,719	3,666	0
4016	202	273	353	0,704	0,528	540,337	3,732	0	274	251	0,464	0,507	537,864	3,668	0
4036	203	248	319	0,704	0,527	540,337	3,787	0	258	291	0,464	0,506	537,864	3,643	0
4056	204	243	350	0,704	0,527	540,337	3,699	0	250	282	0,464	0,506	537,864	3,544	0
4076	205	269	344	0,704	0,527	540,337	3,614	0	266	227	0,464	0,506	537,864	3,773	0
4096	206	266	368	0,704	0,527	540,337	3,893	0	218	214	0,463	0,506	537,864	3,356	0
4116	207	264	371	0,703	0,527	541,18	3,842	0	214	202	0,463	0,506	538,447	3,373	0
4136	208	312	431	0,702	0,528	541,18	3,776	0	332	388	0,462	0,508	538,447	3,904	0
4156	209	385	435	0,701	0,528	541,18	3,737	0	350	410	0,461	0,508	538,447	3,733	0
4175	210	358	424	0,701	0,528	541,18	3,643	0	362	385	0,46	0,508	538,447	3,652	0
4195	211	371	444	0,7	0,528	541,18	3,881	0	349	410	0,46	0,508	538,447	3,818	0
4215	212	358	439	0,7	0,528	547,134	3,887	0	354	403	0,46	0,509	537,483	3,699	0
4235	213	-800	-600	-1	-1	-1	-1	4	-800	-600	-1	-1	-1	-1	4
4255	214	365	420	0,7	0,529	547,134	3,795	0	375	360	0,459	0,509	537,483	3,861	0
4275	215	374	427	0,7	0,529	547,134	3,687	0	359	426	0,459	0,509	537,483	3,842	0
4295	216	369	446	0,7	0,529	547,134	3,815	0	349	402	0,459	0,509	537,483	3,999	0
4315	217	373	458	0,7	0,529	546,155	3,779	0	334	439	0,459	0,509	536,996	4,034	0
4335	218	352	419	0,7	0,529	546,155	3,947	0	364	411	0,46	0,509	536,996	3,829	0	10	360	413
4355	219	331	425	0,701	0,529	546,155	3,972	0	364	413	0,46	0,509	536,996	3,757	0	10	360	413
4375	220	357	445	0,701	0,529	546,155	4,029	0	373	406	0,46	0,509	536,996	3,735	0	10	360	413
4395	221	362	431	0,701	0,529	546,155	3,835	0	367	390	0,46	0,509	536,996	3,857	0	10	360	413
4415	222	358	440	0,702	0,529	545,898	3,85	0	370	387	0,461	0,509	537,658	3,822	0	10	360	413
4435	223	349	424	0,702	0,529	545,898	3,946	0	348	416	0,461	0,509	537,658	3,837	0	10	360	413
4455	224	341	421	0,702	0,529	545,898	4,005	0	351	414	0,461	0,508	537,658	3,912	0	10	360	413
4475	225	340	430	0,702	0,529	545,898	3,769	0	375	372	0,461	0,508	537,658	3,695	0	10	360	413
4494	226	364	437	0,702	0,529	545,898	3,765	0	372	393	0,461	0,508	537,658	3,749	0	10	360	413
4514	227	362	439	0,702	0,529	545,698	3,76	0	369	380	0,461	0,508	537,867	3,727	0	10	360	413
4534	228	342	425	0,702	0,529	545,698	3,91	0	387	374	0,461	0,508	537,867	3,96	0	10	360	413
4554	229	374	448	0,702	0,529	545,698	3,837	0	377	390	0,461	0,508	537,867	3,566	0	10	360	413
4574	230	340	422	0,702	0,529	545,698	3,864	0	368	401	0,461	0,508	537,867	3,771	0	10	360	413
4594	231	370	428	0,702	0,529	545,698	3,711	0	385	343	0,461	0,509	537,867	3,595	0
4614	232	357	433	0,702	0,529	545,436	3,676	0	378	351	0,461	0,509	538,094	3,674	0
4634	233	351	321	0,702	0,53	545,436	3,371	0	379	361	0,461	0,509	538,094	3,706	0
4654	234	296	335	0,703	0,529	545,436	3,635	0	326	311	0,463	0,508	538,094	3,8	0
4674	235	272	296	0,703	0,527	545,436	3,904	0	287	234	0,464	0,507	538,094	3,753	0	11	274	265
4694	236	267	321	0,704	0,527	545,436	3,879	0	277	265	0,464	0,507	538,094	3,768	0	11	274	265
4714	237	261	322	0,704	0,527	541,755	3,829	0	272	227	0,464	0,507	536,358	3,771	0	11	274	265
4734	238	264	314	0,704	0,527	541,755	3,644	0	279	207	0,465	0,507	536,358	3,724	0	11	274	265
4754	239	291	303	0,705	0,527	541,755	3,663	0	258	243	0,465	0,506	536,358	3,821	0	11	274	265
4774	240	265	322	0,705	0,527	541,755	3,835	0	302	223	0,465	0,506	536,358	3,481	0	11	274	265
4793	241	293	279	0,705	0,527	541,755	3,814	0	279	223	0,465	0,506	536,358	3,791	0	11	274	265
4813	242	284	274	0,705	0,527	542,479	3,798	0	280	222	0,465	0,506	537,622	3,676	0	11	274	265
4833	243	250	250	0,705	0,527	542,479	3,686	0	268	244	0,465	0,506	537,622	3,701	0	11	274	265
4853	244	289	370	0,705	0,527	542,479	4,068	0	281	270	0,465	0,506	537,622	3,676	0
4873	245	258	327	0,705	0,527	542,479	4,005	0	261	274	0,465	0,506	537,622	3,584	0
4893	246	273	291	0,705	0,527	542,479	3,957	0	267	247	0,465	0,506	537,622	3,714	0
4913	247	260	342	0,705	0,527	542,812	3,91	0	269	261	0,465	0,506	537,553	3,679	0
4933	248	272	302	0,705	0,527	542,812	3,704	0	286	222	0,465	0,506	537,553	3,857	0	12	272	291
4953	249	284	322	0,705	0,527	542,812	3,618	0	271	231	0,465	0,506	537,553	3,64	0	12	272	291
4973	250	257	279	0,705	0,527	542,812	3,667	0	269	251	0,465	0,505	537,553	3,726	0	12	272	291
4993	251	277	347	0,705	0,526	542,812	3,752	0	289	227	0,465	0,505	537,553	3,726	0	12	272	291
5013	252	276	342	0,704	0,527	541,291	3,716	0	281	235	0,465	0,506	538,243	3,73	0	12	272	291
5033	253	274	342	0,704	0,527	541,291	3,534	0	263	270	0,465	0,505	538,243	3,471	0	12	272	291
5053	254	282	368	0,704	0,526	541,291	3,62	0	278	259	0,464	0,505	538,243	3,744	0	12	272	291
5072	255	274	335	0,704	0,526	541,291	3,613	0	284	256	0,464	0,505	538,243	3,497	0	12	272	291
5092	256	284	320	0,704	0,526	541,291	3,462	0	273	275	0,464	0,504	538,243	3,313	0	12	272	291
5112	257	283	323	0,703	0,525	541,46	3,498	0	274	268	0,464	0,504	539,069	3,38	0	12	272	291
5132	258	249	283	0,703	0,525	541,46	3,18	0	262	274	0,463	0,504	539,069	3,521	0	12	272	291
5152	259	256	352	0,703	0,525	541,46	3,568	0	276	259	0,463	0,504	539,069	3,493	0	12	272	291
5172	260	253	317	0,702	0,525	541,46	3,845	0	276	258	0,462	0,504	539,069	3,392	0	12	272	291
5192	261	260	375	0,702	0,525	541,46	3,979	0	270	304	0,462	0,504	539,069	3,629	0	13	268	305
5212	262	259	371	0,702	0,525	542,698	4,121	0	268	297	0,462	0,504	540,125	3,606	0	13	268	305
5232	263	282	330	0,702	0,525	542,698	3,589	0	-800	-600	0,702	0,525	-1	-1	4	13	268	305
5252	264	266	345	0,702	0,524	542,698	3,56	0	298	262	0,462	0,504	540,125	3,765	0	13	268	305
5272	265	269	323	0,702	0,524	542,698	3,779	0	256	273	0,462	0,504	540,125	3,778	0	13	268	305
5292	266	275	330	0,702	0,525	542,698	3,609	0	276	243	0,462	0,504	540,125	3,664	0	13	268	305
5312	267	267	333	0,702	0,525	542,489	3,649	0	257	242	0,462	0,504	539,153	3,628	0	13	268	305
5332	268	249	326	0,702	0,525	542,489	3,841	0	275	257	0,462	0,504	539,153	3,724	0	13	268	305
5352	269	256	363	0,703	0,525	542,489	3,897	0	256	267	0,463	0,504	539,153	3,613	0	13	268	305
5371	270	291	366	0,703	0,525	542,489	3,806	0	281	229	0,463	0,504	539,153	3,572	0
5391	271	244	337	0,703	0,525	542,489	3,69	0	286	285	0,463	0,504	539,153	3,651	0
5411	272	256	358	0,704	0,526	542,271	3,681	0	284	279	0,464	0,504	538,331	3,645	0
5431	273	241	320	0,704	0,526	542,271	3,641	0	247	264	0,464	0,504	538,331	3,587	0
5451	274	262	313	0,704	0,526	542,271	3,713	0	252	266	0,464	0,504	538,331	3,375	0
5471	275	266	354	0,704	0,526	542,271	3,683	0	287	277	0,464	0,504	538,331	3,688	0
5491	276	263	348	0,705	0,526	542,271	3,827	0	271	270	0,465	0,504	538,331	3,488	0
5511	277	264	341	0,705	0,526	542,048	3,854	0	283	272	0,464	0,505	539,346	3,458	0
5531	278	270	345	0,704	0,526	542,048	3,825	0	264	224	0,464	0,504	539,346	3,373	0
5551	279	250	358	0,704	0,526	542,048	3,791	0	259	277	0,464	0,504	539,346	3,748	0
5571	280	295	359	0,704	0,526	542,048	3,726	0	272	280	0,464	0,504	539,346	3,92	0
5591	281	251	345	0,704	0,526	542,048	3,823	0	279	265	0,464	0,504	539,346	3,812	0
5611	282	266	353	0,704	0,525	541,583	3,786	0	284	261	0,463	0,504	539,221	3,89	0
5631	283	271	336	0,703	0,525	541,583	3,565	0	271	254	0,463	0,504	539,221	3,753	0
5651	284	300	369	0,703	0,525	541,583	3,751	0	292	279	0,463	0,504	539,221	3,745	0
5670	285	388	442	0,7	0,527	541,583	3,701	0	409	360	0,461	0,506	539,221	3,846	0
5691	286	455	459	0,698	0,527	541,583	3,586	0	435	440	0,459	0,506	539,221	3,685	0
5710	287	511	475	0,698	0,527	545,722	3,695	0	464	488	0,459	0,506	538,542	3,696	0
5730	288	452	436	0,698	0,526	545,722	3,752	0	451	425	0,458	0,506	538,542	3,739	0	14	449	440
5750	289	446	458	0,698	0,526	545,722	3,802	0	454	410	0,458	0,506	538,542	3,608	0	14	449	440
5770	290	416	457	0,698	0,526	545,722	3,826	0	433	442	0,458	0,506	538,542	3,886	0	14	449	440
5790	291	466	442	0,697	0,526	545,722	3,718	0	440	443	0,457	0,506	538,542	3,664	0	14	449	440
5810	292	456	454	0,697	0,526	544,73	3,739	0	436	443	0,457	0,506	538,886	3,664	0	14	449	440
5830	293	437	450	0,697	0,526	544,73	3,635	0	452	415	0,457	0,506	538,886	3,732	0	14	449	440
5850	294	452	459	0,697	0,526	544,73	3,63	0	439	431	0,457	0,506	538,886	3,74	0	14	449	440
5870	295	451	449	0,698	0,526	544,73	3,919	0	444	426	0,457	0,506	538,886	3,786	0	14	449	440
5890	296	478	424	0,698	0,526	544,73	3,584	0	445	446	0,458	0,506	538,886	3,756	0	14	449	440
5910	297	488	423	0,698	0,526	545,746	3,655	0	445	449	0,458	0,506	538,937	3,774	0	14	449	440
5930	298	531	432	0,696	0,525	545,746	3,734	0	562	424	0,457	0,505	538,937	3,761	0
5949	299	654	421	0,695	0,525	545,746	3,777	0	626	388	0,456	0,505	538,937	3,861	0	15	634	406
5969	300	630	431	0,695	0,525	545,746	3,551	0	626	415	0,456	0,505	538,937	3,691	0	15	634	406
5989	301	639	395	0,694	0,524	545,746	3,49	0	599	436	0,455	0,505	538,937	3,86	0	15	634	406
6009	302	626	392	0,693	0,524	546,582	3,434	0	632	430	0,454	0,505	533,158	3,764	0	15	634	406
6029	303	604	432	0,692	0,523	546,582	3,511	0	632	411	0,453	0,505	533,158	3,728	0	15	634	406
6049	304	641	426	0,691	0,522	546,582	3,595	0	617	397	0,452	0,505	533,158	3,628	0	15	634	406
6069	305	648	381	0,689	0,522	546,582	3,292	0	617	410	0,451	0,505	533,158	3,665	0	15	634	406
6089	306	674	374	0,688	0,521	546,582	3,364	0	642	408	0,449	0,505	533,158	3,788	0	15	634	406
6109	307	690	367	0,687	0,521	546,353	3,316	0	636	403	0,448	0,505	534,688	3,763	0	15	634	406
6129	308	608	440	0,687	0,52	546,353	3,691	0	633	395	0,448	0,505	534,688	3,721	0	16	619	420
6149	309	644	383	0,686	0,52	546,353	3,402	0	620	425	0,448	0,505	534,688	3,874	0	16	619	420
6169	310	629	434	0,686	0,52	546,353	3,633	0	621	414	0,448	0,505	534,688	3,794	0	16	619	420
6189	311	606	449	0,687	0,52	546,353	3,718	0	611	402	0,448	0,505	534,688	3,737	0	16	619	420
6209	312	620	433	0,687	0,521	546,612	3,636	0	610	414	0,449	0,505	534,284	3,792	0	16	619	420
6229	313	615	438	0,688	0,521	546,612	3,725	0	616	413	0,45	0,505	534,284	3,789	0	16	619	420
6249	314	652	414	0,689	0,521	546,612	3,48	0	633	399	0,45	0,504	534,284	3,815	0
6268	315	608	409	0,69	0,521	546,612	3,566	0	601	430	0,451	0,504	534,284	3,819	0
6288	316	639	407	0,691	0,521	546,612	3,448	0	617	421	0,452	0,504	534,284	3,683	0
6308	317	620	408	0,693	0,52	547,724	3,473	0	618	422	0,455	0,503	535,289	3,695	0
6328	318	384	212	0,696	0,519	547,724	3,629	0	415	237	0,459	0,501	535,289	3,839	0
6348	319	356	252	0,697	0,519	547,724	3,627	0	360	223	0,46	0,5	535,289	3,742	0
6368	320	335	203	0,698	0,519	547,724	3,896	0	357	220	0,461	0,5	535,289	3,82	0
6388	321	352	237	0,699	0,519	547,724	3,775	0	367	169	0,462	0,499	535,289	3,885	0
6408	322	343	217	0,699	0,518	546,65	3,847	0	369	152	0,462	0,499	537,393	3,875	0
6428	323	353	240	0,699	0,518	546,65	3,692	0	353	214	0,462	0,499	537,393	3,548	0	17	353	219
6448	324	328	229	0,699	0,518	546,65	3,784	0	361	202	0,462	0,499	537,393	3,696	0	17	353	219
6468	325	340	235	0,699	0,518	546,65	3,758	0	376	180	0,461	0,499	537,393	3,789	0	17	353	219
6488	326	347	241	0,698	0,518	546,65	3,707	0	356	219	0,461	0,499	537,393	3,728	0	17	353	219
6508	327	337	237	0,698	0,517	546,045	3,744	0	363	205	0,46	0,498	539,253	3,783	0	17	353	219
6527	328	351	260	0,697	0,517	546,045	3,753	0	356	208	0,46	0,498	539,253	3,962	0	17	353	219
6547	329	349	223	0,697	0,517	546,045	3,739	0	373	197	0,459	0,498	539,253	3,98	0	17	353	219
6567	330	356	250	0,697	0,517	546,045	3,762	0	368	240	0,459	0,498	539,253	3,757	0
6587	331	366	282	0,696	0,518	546,045	3,733	0	382	325	0,459	0,5	539,253	3,985	0
6607	332	368	269	0,696	0,52	548,058	3,752	0	384	337	0,459	0,501	542,357	3,933	0
6627	333	388	428	0,696	0,52	548,058	3,854	0	400	373	0,459	0,501	542,357	3,816	0
6647	334	402	437	0,696	0,52	548,058	3,971	0	423	380	0,459	0,501	542,357	4,037	0
6667	335	403	427	0,696	0,52	548,058	3,962	0	409	383	0,459	0,502	542,357	3,897	0
6687	336	404	408	0,696	0,52	548,058	3,788	0	445	377	0,459	0,501	542,357	3,965	0
6707	337	405	409	0,697	0,52	547,321	3,834	0	447	382	0,459	0,501	541,773	3,89	0
6727	338	387	395	0,697	0,52	547,321	3,78	0	405	369	0,459	0,501	541,773	4,054	0	18	404	395
6747	339	381	413	0,697	0,52	547,321	3,897	0	407	375	0,459	0,501	541,773	3,905	0	18	404	395
6767	340	401	416	0,697	0,52	547,321	3,929	0	417	377	0,459	0,501	541,773	3,905	0	18	404	395
6787	341	405	396	0,697	0,52	547,321	3,989	0	411	370	0,459	0,501	541,773	3,87	0	18	404	395
6807	342	408	406	0,698	0,52	547,844	4,034	0	415	373	0,46	0,501	541,768	3,858	0	18	404	395
6827	343	406	410	0,698	0,52	547,844	3,933	0	409	371	0,46	0,501	541,768	3,915	0	18	404	395
6847	344	397	413	0,698	0,52	547,844	3,844	0	400	387	0,46	0,501	541,768	4,037	0	18	404	395
6866	345	405	413	0,698	0,52	547,844	3,801	0	410	376	0,46	0,501	541,768	3,932	0	18	404	395
6886	346	-800	-600	0,46	0,501	-1	-1	4	401	403	0,46	0,501	541,768	3,991	0	18	404	395
6906	347	-800	-600	0,698	0,52	-1	-1	4	405	405	0,46	0,501	541,181	3,937	0	18	404	395
6926	348	390	410	0,698	0,52	548,076	3,962	0	404	394	0,46	0,501	541,181	3,906	0	18	404	395
6946	349	364	427	0,698	0,52	548,076	3,912	0	363	428	0,46	0,501	541,181	4,031	0	19	381	424
6966	350	366	436	0,698	0,52	548,076	3,815	0	386	390	0,46	0,501	541,181	3,953	0	19	381	424
6986	351	385	446	0,698	0,52	548,076	3,773	0	379	408	0,46	0,501	541,181	3,889	0	19	381	424
7006	352	371	455	0,698	0,52	547,881	3,73	0	373	417	0,46	0,501	541,913	3,936	0	19	381	424
7026	353	379	446	0,697	0,52	547,881	3,889	0	386	422	0,459	0,501	541,913	4,119	0	19	381	424
7046	354	402	430	0,697	0,52	547,881	3,823	0	396	428	0,459	0,501	541,913	4,174	0	19	381	424
7066	355	369	455	0,697	0,52	547,881	3,97	0	386	420	0,459	0,501	541,913	3,968	0	19	381	424
7086	356	379	434	0,697	0,52	547,881	3,963	0	368	427	0,459	0,501	541,913	4,137	0	19	381	424
7106	357	383	443	0,697	0,52	548,779	3,962	0	368	424	0,459	0,501	541,442	4,111	0	19	381	424
7126	358	379	443	0,697	0,52	548,779	3,871	0	357	424	0,458	0,501	541,442	4,031	0	19	381	424
7146	359	368	433	0,696	0,52	548,779	3,894	0	383	412	0,458	0,501	541,442	3,949	0	19	381	424
7165	360	370	424	0,696	0,52	548,779	4,003	0	380	428	0,458	0,501	541,442	4,056	0	19	381	424
7185	361	406	442	0,696	0,52	548,779	3,889	0	384	402	0,458	0,501	541,442	3,987	0	19	381	424
7205	362	402	435	0,696	0,52	548,271	3,92	0	383	403	0,458	0,501	542,117	3,973	0	19	381	424
7225	363	371	418	0,697	0,52	548,271	4,089	0	389	410	0,458	0,501	542,117	4,136	0	19	381	424
7245	364	372	457	0,697	0,52	548,271	3,84	0	401	408	0,458	0,501	542,117	4,116	0	19	381	424
7265	365	394	425	0,697	0,52	548,271	3,861	0	383	429	0,459	0,501	542,117	4,018	0	19	381	424
7285	366	388	438	0,697	0,52	548,271	3,854	0	389	404	0,459	0,501	542,117	3,981	0	19	381	424
7305	367	396	451	0,697	0,52	548,634	3,85	0	391	408	0,459	0,501	542,295	3,946	0	19	381	424
7325	368	373	448	0,697	0,52	548,634	4,044	0	377	422	0,459	0,501	542,295	3,929	0	19	381	424
7345	369	378	430	0,697	0,52	548,634	3,877	0	376	402	0,459	0,501	542,295	3,904	0	19	381	424
7365	370	363	429	0,697	0,52	548,634	3,779	0	369	402	0,459	0,501	542,295	3,918	0	19	381	424
7385	371	381	422	0,697	0,52	548,634	3,864	0	400	397	0,459	0,501	542,295	3,919	0	19	381	424
7405	372	379	419	0,697	0,521	548,454	3,825	0	400	396	0,459	0,501	542,364	3,92	0	19	381	424
7425	373	395	435	0,697	0,521	548,454	3,825	0	378	441	0,459	0,502	542,364	4,036	0
7445	374	384	416	0,697	0,521	548,454	3,794	0	367	409	0,459	0,502	542,364	4,047	0
7464	375	374	437	0,697	0,521	548,454	4,007	0	380	423	0,458	0,502	542,364	3,963	0
7484	376	372	431	0,697	0,521	548,454	3,827	0	360	418	0,458	0,502	542,364	4,07	0
7504	377	371	426	0,695	0,519	548,147	3,863	0	362	415	0,458	0,501	540,621	4,036	0
7524	378	437	300	0,694	0,518	548,147	3,9	0	448	271	0,457	0,499	540,621	4,017	0
7544	379	425	281	0,694	0,517	548,147	3,774	0	436	303	0,457	0,499	540,621	4,051	0
7564	380	423	241	0,694	0,517	548,147	3,783	0	448	267	0,456	0,499	540,621	4,032	0
7584	381	414	291	0,694	0,517	548,147	3,763	0	449	305	0,456	0,499	540,621	3,955	0	20	437	273
7604	382	411	273	0,694	0,517	546,401	3,751	0	448	295	0,456	0,499	539,927	3,958	0	20	437	273
7624	383	432	284	0,694	0,517	546,401	3,618	0	443	283	0,456	0,499	539,927	3,854	0	20	437	273
7644	384	424	251	0,694	0,517	546,401	3,747	0	451	299	0,456	0,499	539,927	4,007	0	20	437	273
7664	385	444	296	0,694	0,517	546,401	3,558	0	437	265	0,456	0,499	539,927	3,97	0	20	437	273
7684	386	443	235	0,693	0,517	546,401	3,489	0	435	281	0,456	0,499	539,927	3,925	0	20	437	273
7704	387	447	245	0,693	0,517	546,401	3,496	0	434	281	0,455	0,499	539,526	3,995	0	20	437	273
7724	388	421	256	0,693	0,516	546,401	3,699	0	436	264	0,455	0,499	539,526	3,887	0	20	437	273
7743	389	436	257	0,693	0,516	546,401	3,585	0	444	274	0,455	0,499	539,526	3,836	0	20	437	273
7764	390	449	249	0,693	0,516	546,401	3,617	0	424	283	0,455	0,499	539,526	3,892	0	20	437	273
7783	391	449	285	0,692	0,516	546,401	3,601	0	447	269	0,454	0,498	539,526	3,738	0	20	437	273
7804	392	447	287	0,692	0,516	546,192	3,616	0	442	276	0,454	0,498	540,239	3,728	0	20	437	273
7823	393	440	277	0,692	0,516	546,192	3,737	0	434	304	0,454	0,498	540,239	4,044	0	20	437	273
7844	394	432	267	0,691	0,515	546,192	3,754	0	448	260	0,453	0,498	540,239	3,833	0	20	437	273
7863	395	432	259	0,691	0,516	546,192	3,652	0	420	294	0,453	0,499	540,239	3,703	0	20	437	273
7884	396	493	413	0,689	0,518	546,192	3,733	0	463	411	0,452	0,501	540,239	3,878	0
7903	397	494	415	0,689	0,518	549,315	3,736	0	458	405	0,452	0,501	542,184	3,863	0
7924	398	456	438	0,689	0,518	549,315	3,981	0	474	403	0,451	0,501	542,184	3,928	0
7943	399	481	337	0,688	0,518	549,315	3,559	0	468	425	0,45	0,501	542,184	3,928	0	21	477	400
7964	400	472	384	0,688	0,518	549,315	3,613	0	481	418	0,45	0,502	542,184	3,906	0	21	477	400
7983	401	498	385	0,688	0,518	549,315	3,634	0	472	399	0,45	0,502	542,184	3,782	0	21	477	400
8004	402	499	386	0,687	0,518	549,817	3,659	0	472	407	0,45	0,502	542,226	3,764	0	21	477	400
8023	403	465	416	0,687	0,518	549,817	3,775	0	481	404	0,449	0,502	542,226	3,849	0	21	477	400
8046	404	476	390	0,687	0,518	549,817	3,52	0	489	407	0,45	0,502	542,226	3,976	0	21	477	400
8062	405	455	416	0,688	0,519	549,817	3,816	0	469	388	0,45	0,503	542,226	3,731	0	21	477	400
8084	406	496	388	0,689	0,52	549,817	3,518	0	463	318	0,451	0,503	542,226	3,558	0
8102	407	496	396	0,689	0,521	550,588	3,621	0	456	308	0,452	0,504	542,209	3,536	0
8124	408	469	403	0,691	0,522	550,588	3,773	0	454	419	0,453	0,504	542,209	3,645	0
8142	409	471	425	0,692	0,523	550,588	3,599	0	458	408	0,454	0,504	542,209	3,658	0
8164	410	-800	-600	0,456	0,504	-1	-1	4	475	421	0,456	0,504	542,209	3,967	0
8182	411	468	412	0,695	0,525	550,588	3,502	0	462	415	0,458	0,504	542,209	3,85	0
8202	412	468	413	0,696	0,525	550,438	3,501	0	470	413	0,459	0,504	541,549	3,947	0
8222	413	444	456	0,697	0,526	550,438	3,949	0	476	421	0,46	0,504	541,549	3,722	0
8242	414	496	369	0,699	0,526	550,438	3,561	0	463	436	0,462	0,504	541,549	3,88	0
8262	415	481	334	0,7	0,527	550,438	3,519	0	481	407	0,463	0,504	541,549	3,803	0
8282	416	465	448	0,701	0,527	550,438	3,817	0	484	392	0,464	0,504	541,549	3,667	0
8302	417	488	394	0,701	0,528	550,604	3,603	0	482	390	0,465	0,504	541,174	3,72	0
8321	418	469	423	0,702	0,528	550,604	3,625	0	485	409	0,466	0,504	541,174	3,84	0
8341	419	488	370	0,703	0,528	550,604	3,424	0	475	407	0,466	0,504	541,174	3,712	0
8361	420	422	450	0,703	0,528	550,604	3,977	0	465	411	0,466	0,503	541,174	3,787	0
8381	421	475	350	0,703	0,528	550,604	3,467	0	479	405	0,467	0,503	541,174	3,918	0
8401	422	471	368	0,703	0,529	550,812	3,667	0	476	406	0,466	0,504	541,248	3,88	0
8421	423	435	390	0,703	0,528	550,812	3,6	0	418	426	0,467	0,503	541,248	3,942	0
8441	424	316	395	0,705	0,528	550,812	3,877	0	347	341	0,469	0,503	541,248	3,867	0
8461	425	302	408	0,706	0,528	550,812	3,676	0	294	303	0,47	0,503	541,248	3,714	0	22	294	370
8481	426	292	372	0,706	0,528	550,812	3,67	0	301	365	0,47	0,503	541,248	3,727	0	22	294	370
8501	427	280	372	0,706	0,528	554,102	3,685	0	309	359	0,47	0,503	542,991	3,753	0	22	294	370
8521	428	291	396	0,706	0,528	554,102	3,863	0	302	346	0,47	0,503	542,991	3,62	0	22	294	370
8541	429	308	402	0,706	0,528	554,102	3,752	0	274	326	0,47	0,503	542,991	3,547	0	22	294	370
8561	430	278	390	0,706	0,528	554,102	3,795	0	303	342	0,471	0,503	542,991	3,712	0	22	294	370
8581	431	276	404	0,707	0,528	554,102	3,915	0	310	340	0,471	0,503	542,991	3,735	0	22	294	370
8601	432	273	400	0,707	0,528	553,949	3,873	0	305	334	0,471	0,502	543,091	3,759	0	22	294	370
8621	433	307	389	0,707	0,528	553,949	3,731	0	-800	-600	0,707	0,528	-1	-1	4	22	294	370
8640	434	272	417	0,708	0,528	553,949	3,79	0	294	298	0,472	0,502	543,091	3,593	0
8660	435	292	398	0,708	0,528	553,949	3,807	0	307	369	0,472	0,502	543,091	3,658	0
8680	436	271	377	0,708	0,528	553,949	3,669	0	290	337	0,472	0,502	543,091	3,694	0
8700	437	278	385	0,708	0,528	554,564	3,702	0	294	374	0,472	0,502	542,79	3,728	0
8720	438	220	425	0,709	0,528	554,564	3,807	0	238	399	0,474	0,502	542,79	3,898	0
8740	439	141	389	0,71	0,529	554,564	3,812	0	-800	-600	0,71	0,529	-1	-1	4
8760	440	179	403	0,711	0,529	554,564	3,509	0	161	380	0,475	0,502	542,79	3,618	0
8780	441	152	379	0,711	0,529	554,564	3,365	0	153	369	0,476	0,502	542,79	3,656	0
8800	442	170	387	0,711	0,529	547,046	3,18	0	152	368	0,476	0,502	543,289	3,659	0
8820	443	183	428	0,711	0,529	547,046	3,443	0	187	309	0,476	0,501	543,289	3,497	0
8840	444	201	445	0,711	0,529	547,046	3,52	0	-800	-600	0,711	0,529	-1	-1	4
8860	445	186	424	0,712	0,529	547,046	3,642	0	145	211	0,476	0,501	543,289	3,024	0
8880	446	166	419	0,712	0,529	547,046	3,531	0	166	268	0,476	0,501	543,289	3,35	0
8900	447	170	422	0,712	0,529	546,362	3,571	0	166	268	0,476	0,501	543,327	3,35	0
8919	448	205	441	0,712	0,529	546,362	3,599	0	196	323	0,477	0,501	543,327	3,492	0
8939	449	163	405	0,712	0,529	546,362	3,663	0	-800	-600	0,712	0,529	-1	-1	4
8959	450	166	425	0,712	0,529	546,362	3,62	0	215	421	0,477	0,501	543,327	3,882	0
8979	451	122	418	0,712	0,529	546,362	3,993	0	156	390	0,477	0,501	543,327	3,807	0
8999	452	108	410	0,713	0,53	547,156	4,053	0	156	390	0,477	0,501	543,287	3,806	0
9019	453	184	420	0,713	0,53	547,156	3,638	0	177	365	0,477	0,501	543,287	3,838	0
9039	454	145	415	0,713	0,53	547,156	3,759	0	159	348	0,478	0,501	543,287	3,712	0
9059	455	166	438	0,713	0,53	547,156	3,714	0	182	365	0,478	0,501	543,287	3,771	0
9079	456	160	404	0,713	0,53	547,156	3,568	0	188	381	0,478	0,5	543,287	3,921	0
9099	457	153	406	0,713	0,53	546,818	3,609	0	185	377	0,478	0,5	544,547	3,888	0
9119	458	148	404	0,713	0,53	546,818	3,625	0	189	289	0,477	0,5	544,547	3,463	0
9139	459	175	420	0,713	0,529	546,818	3,595	0	-800	-600	0,713	0,529	-1	-1	4
9159	460	200	436	0,712	0,529	546,818	3,658	0	-800	-600	0,712	0,529	-1	-1	4
9179	461	189	398	0,712	0,529	546,818	3,518	0	-800	-600	0,712	0,529	-1	-1	4	23	191	402
9199	462	201	408	0,711	0,529	547,405	3,513	0	-800	-600	0,476	0,5	-1	-1	4	23	191	402
9219	463	181	425	0,711	0,529	547,405	3,548	0	223	409	0,475	0,5	543,733	4,03	0	23	191	402
9238	464	174	439	0,71	0,528	547,405	3,808	0	194	378	0,474	0,5	543,733	3,841	0	23	191	402
9258	465	146	425	0,709	0,528	547,405	3,714	0	231	405	0,474	0,5	543,733	4,06	0	23	191	402
9278	466	186	407	0,709	0,528	547,405	3,691	0	192	398	0,473	0,5	543,733	3,926	0	23	191	402
9298	467	177	409	0,708	0,527	546,862	3,664	0	204	388	0,472	0,5	544,473	3,883	0	23	191	402
9318	468	188	440	0,706	0,527	546,862	3,724	0	173	360	0,47	0,5	544,473	3,904	0	23	191	402
9338	469	221	429	0,705	0,526	546,862	3,892	0	173	344	0,469	0,5	544,473	3,781	0	23	191	402
9358	470	179	416	0,703	0,526	546,862	3,881	0	206	358	0,467	0,501	544,473	3,873	0	23	191	402
9378	471	305	352	0,699	0,525	546,862	3,686	0	332	357	0,463	0,501	544,473	3,873	0
9398	472	320	334	0,697	0,524	549,606	3,782	0	353	352	0,461	0,501	545,169	3,877	0
9418	473	374	287	0,695	0,523	549,606	3,224	0	337	291	0,458	0,501	545,169	3,82	0
9438	474	329	407	0,693	0,522	549,606	3,948	0	342	289	0,456	0,501	545,169	3,879	0
9458	475	322	406	0,691	0,522	549,606	4,01	0	346	332	0,454	0,501	545,169	3,59	0
9478	476	313	357	0,69	0,521	549,606	3,697	0	346	351	0,453	0,501	545,169	3,937	0
9498	477	309	422	0,689	0,521	550,102	3,638	0	346	370	0,452	0,501	545,622	3,948	0
9517	478	365	349	0,688	0,52	550,102	3,474	0	357	352	0,45	0,501	545,622	3,86	0
9537	479	329	377	0,687	0,52	550,102	3,739	0	363	327	0,45	0,501	545,622	3,892	0
9557	480	291	386	0,687	0,519	550,102	4,004	0	-800	-600	0,687	0,519	-1	-1	4
9577	481	329	389	0,686	0,519	550,102	3,889	0	370	332	0,449	0,5	545,622	3,905	0
9597	482	316	392	0,686	0,519	551,433	4,037	0	370	332	0,449	0,5	545,48	3,904	0
9617	483	331	359	0,687	0,519	551,433	3,77	0	347	291	0,449	0,5	545,48	3,47	0
9637	484	338	347	0,687	0,519	551,433	3,803	0	337	360	0,45	0,5	545,48	3,644	0
9657	485	352	373	0,688	0,519	551,433	3,459	0	328	348	0,451	0,5	545,48	3,64	0
9677	486	326	327	0,689	0,519	551,433	3,724	0	310	250	0,451	0,499	545,48	3,225	0
9697	487	332	325	0,689	0,52	553,967	3,666	0	300	277	0,452	0,5	545,543	3,291	0
9717	488	378	384	0,689	0,52	553,967	3,621	0	383	402	0,453	0,5	545,543	3,749	0
9737	489	381	420	0,69	0,521	553,967	3,678	0	408	357	0,454	0,5	545,543	3,543	0
9757	490	394	408	0,691	0,521	553,967	3,583	0	397	367	0,455	0,5	545,543	3,573	0
9777	491	398	421	0,692	0,521	553,967	3,65	0	413	431	0,455	0,5	545,543	4,012	0
9797	492	400	419	0,693	0,521	551,035	3,639	0	410	412	0,456	0,5	546,497	3,946	0
9817	493	380	412	0,693	0,521	551,035	3,753	0	398	394	0,456	0,5	546,497	3,729	0
9836	494	375	420	0,693	0,521	551,035	3,696	0	416	326	0,457	0,5	546,497	3,543	0
9856	495	385	440	0,694	0,521	551,035	3,681	0	395	406	0,457	0,5	546,497	3,73	0	24	385	395
9876	496	365	405	0,694	0,521	551,035	3,584	0	402	400	0,457	0,5	546,497	3,662	0	24	385	395
9896	497	365	413	0,693	0,521	551,086	3,542	0	406	386	0,457	0,5	546,679	3,611	0	24	385	395
9916	498	354	408	0,693	0,521	551,086	3,68	0	394	361	0,457	0,499	546,679	3,712	0	24	385	395
9936	499	396	419	0,693	0,52	551,086	3,488	0	382	363	0,457	0,499	546,679	3,582	0	24	385	395
9956	500	375	388	0,693	0,52	551,086	3,621	0	385	395	0,456	0,499	546,679	3,781	0	24	385	395
9976	501	398	373	0,693	0,52	551,086	3,467	0	364	392	0,456	0,499	546,679	3,692	0	24	385	395
9996	502	392	368	0,693	0,52	550,843	3,503	0	360	391	0,456	0,499	546,389	3,672	0	24	385	395
10016	503	389	424	0,693	0,52	550,843	3,634	0	403	365	0,456	0,499	546,389	3,502	0	24	385	395
10036	504	371	419	0,693	0,52	550,843	3,652	0	407	367	0,456	0,499	546,389	3,866	0	24	385	395
10056	505	370	354	0,693	0,52	550,843	3,442	0	400	409	0,456	0,499	546,389	3,844	0	24	385	395
10076	506	385	434	0,693	0,52	550,843	3,613	0	392	374	0,456	0,499	546,389	3,703	0	24	385	395
10096	507	376	415	0,693	0,52	551,249	3,569	0	391	387	0,457	0,499	546,333	3,896	0	24	385	395
10116	508	404	446	0,694	0,52	551,249	3,741	0	400	374	0,457	0,499	546,333	3,58	0	24	385	395
10135	509	394	427	0,694	0,52	551,249	3,597	0	381	408	0,457	0,499	546,333	3,907	0	24	385	395
10155	510	359	415	0,694	0,52	551,249	3,724	0	383	359	0,458	0,499	546,333	3,432	0	25	387	384
10175	511	369	408	0,695	0,52	551,249	3,539	0	407	330	0,458	0,499	546,333	3,612	0	25	387	384
10195	512	379	401	0,695	0,52	551,877	3,566	0	399	331	0,458	0,499	546,517	3,66	0	25	387	384
10215	513	387	410	0,695	0,52	551,877	3,658	0	412	340	0,458	0,499	546,517	3,623	0	25	387	384
10235	514	397	425	0,695	0,52	551,877	3,756	0	375	364	0,458	0,499	546,517	3,535	0	25	387	384
10255	515	400	440	0,695	0,52	551,877	3,762	0	366	378	0,458	0,499	546,517	3,657	0	25	387	384
10275	516	378	404	0,695	0,521	551,877	3,714	0	396	368	0,458	0,499	546,517	3,695	0	25	387	384
10295	517	383	415	0,695	0,521	551,854	3,769	0	374	373	0,458	0,499	546,707	3,689	0	25	387	384
10315	518	421	439	0,695	0,521	551,854	3,652	0	-800	-600	0,695	0,521	-1	-1	4
10335	519	401	377	0,695	0,521	551,854	3,546	0	393	342	0,458	0,499	546,707	3,648	0
10355	520	375	377	0,695	0,521	551,854	3,749	0	381	405	0,458	0,499	546,707	3,594	0
10375	521	403	443	0,695	0,521	551,854	3,731	0	357	433	0,459	0,499	546,707	3,92	0
10395	522	393	411	0,695	0,521	552,601	3,717	0	342	463	0,459	0,499	546,416	3,991	0
10414	523	379	436	0,696	0,521	552,601	3,803	0	416	351	0,459	0,499	546,416	3,47	0
10434	524	381	428	0,696	0,521	552,601	3,623	0	390	398	0,459	0,499	546,416	3,51	0
10454	525	397	425	0,696	0,522	552,601	3,741	0	376	336	0,46	0,499	546,416	3,528	0
10474	526	385	431	0,696	0,522	552,601	3,586	0	380	361	0,46	0,499	546,416	3,498	0
10494	527	392	426	0,697	0,523	551,881	3,608	0	372	370	0,46	0,5	546,096	3,498	0
10514	528	397	431	0,697	0,523	551,881	3,574	0	377	401	0,461	0,5	546,096	3,713	0
10534	529	403	409	0,698	0,524	551,881	3,564	0	387	363	0,461	0,501	546,096	3,521	0
10554	530	360	353	0,699	0,525	551,881	3,664	0	416	372	0,462	0,501	546,096	3,766	0
10574	531	393	399	0,7	0,525	551,881	3,622	0	380	401	0,463	0,501	546,096	3,646	0
10594	532	382	383	0,701	0,525	545,519	3,606	0	392	386	0,464	0,501	545,349	3,601	0
10614	533	-800	-600	0,465	0,501	-1	-1	4	369	372	0,465	0,501	545,349	3,466	0
10634	534	-800	-600	-1	-1	-1	-1	4	-800	-600	-1	-1	-1	-1	4
10654	535	-800	-600	-1	-1	-1	-1	4	-800	-600	-1	-1	-1	-1	4
10674	536	-800	-600	-1	-1	-1	-1	4	-800	-600	-1	-1	-1	-1	4
10694	537	-800	-600	-1	-1	-1	-1	4	-800	-600	-1	-1	-1	-1	4
10713	538	-800	-600	-1	-1	-1	-1	4	-800	-600	-1	-1	-1	-1	4
10733	539	-800	-600	-1	-1	-1	-1	4	-800	-600	-1	-1	-1	-1	4
10753	540	-800	-600	-1	-1	-1	-1	4	-800	-600	-1	-1	-1	-1	4
10773	541	-800	-600	-1	-1	-1	-1	4	-800	-600	-1	-1	-1	-1	4
10793	542	-800	-600	-1	-1	-1	-1	4	-800	-600	-1	-1	-1	-1	4
10813	543	-800	-600	-1	-1	-1	-1	4	-800	-600	-1	-1	-1	-1	4
10833	544	-800	-600	-1	-1	-1	-1	4	-800	-600	-1	-1	-1	-1	4
10853	545	-800	-600	-1	-1	-1	-1	4	-800	-600	-1	-1	-1	-1	4
10873	546	-800	-600	-1	-1	-1	-1	4	-800	-600	-1	-1	-1	-1	4
10893	547	-800	-600	-1	-1	-1	-1	4	-800	-600	-1	-1	-1	-1	4
10913	548	-800	-600	-1	-1	-1	-1	4	-800	-600	-1	-1	-1	-1	4
10933	549	-800	-600	-1	-1	-1	-1	4	-800	-600	-1	-1	-1	-1	4
10953	550	-800	-600	-1	-1	-1	-1	4	-800	-600	-1	-1	-1	-1	4
10973	551	303	797	0,72	0,579	541,566	3,782	0	-800	-600	0,72	0,579	-1	-1	4
10993	552	-800	-600	0,478	0,567	-1	-1	4	-800	-600	0,478	0,567	-1	-1	4
11012	553	-800	-600	-1	-1	-1	-1	4	-800	-600	-1	-1	-1	-1	4
11033	554	-800	-600	0,475	0,573	-1	-1	4	307	781	0,475	0,573	511,632	3,572	0
11052	555	-800	-600	-1	-1	-1	-1	4	-800	-600	-1	-1	-1	-1	4
11072	556	-800	-600	-1	-1	-1	-1	4	-800	-600	-1	-1	-1	-1	4
11092	557	-800	-600	0,47	0,581	-1	-1	4	-800	-600	0,47	0,581	-1	-1	4
11112	558	-800	-600	-1	-1	-1	-1	4	-800	-600	-1	-1	-1	-1	4
11132	559	-800	-600	-1	-1	-1	-1	4	-800	-600	-1	-1	-1	-1	4
11152	560	-800	-600	-1	-1	-1	-1	4	-800	-600	-1	-1	-1	-1	4
11172	561	-800	-600	-1	-1	-1	-1	4	-800	-600	-1	-1	-1	-1	4
11192	562	-800	-600	0,466	0,588	-1	-1	4	-800	-600	0,466	0,588	-1	-1	4
11212	563	-800	-600	-1	-1	-1	-1	4	-800	-600	-1	-1	-1	-1	4
11232	564	-800	-600	-1	-1	-1	-1	4	-800	-600	-1	-1	-1	-1	4
11252	565	-800	-600	-1	-1	-1	-1	4	-800	-600	-1	-1	-1	-1	4
11272	566	-800	-600	-1	-1	-1	-1	4	-800	-600	-1	-1	-1	-1	4
11291	567	-800	-600	-1	-1	-1	-1	4	-800	-600	-1	-1	-1	-1	4
11311	568	-800	-600	-1	-1	-1	-1	4	-800	-600	-1	-1	-1	-1	4
11331	569	-800	-600	-1	-1	-1	-1	4	-800	-600	-1	-1	-1	-1	4
11351	570	-800	-600	-1	-1	-1	-1	4	-800	-600	-1	-1	-1	-1	4
11371	571	-800	-600	-1	-1	-1	-1	4	-800	-600	-1	-1	-1	-1	4
11391	572	-800	-600	-1	-1	-1	-1	4	-800	-600	-1	-1	-1	-1	4
11411	573	-800	-600	0,431	0,617	-1	-1	4	-800	-600	0,431	0,617	-1	-1	4
11431	574	-800	-600	-1	-1	-1	-1	4	-800	-600	-1	-1	-1	-1	4
11451	575	486	442	0,673	0,628	509,218	3,629	0	432	460	0,423	0,619	509,218	3,677	0
11471	576	-800	-600	-1	-1	-1	-1	4	-800	-600	-1	-1	-1	-1	4
11491	577	-800	-600	-1	-1	-1	-1	4	-800	-600	-1	-1	-1	-1	4
11511	578	-800	-600	0,665	0,636	-1	-1	4	-800	-600	0,414	0,626	-1	-1	4
11531	579	412	265	0,662	0,638	517,634	3,388	0	398	300	0,411	0,628	514,25	3,857	0
11551	580	427	253	0,66	0,639	517,634	3,614	0	398	293	0,408	0,629	514,25	3,777	0
11571	581	405	288	0,657	0,639	517,634	3,675	0	408	319	0,406	0,629	514,25	3,86	0	26	407	285
11591	582	390	294	0,656	0,639	517,634	3,802	0	418	289	0,404	0,63	514,25	3,675	0	26	407	285
11610	583	390	304	0,654	0,639	513,842	3,858	0	422	299	0,402	0,629	512,575	3,657	0	26	407	285
11630	584	419	269	0,653	0,637	513,842	3,619	0	409	298	0,401	0,628	512,575	3,845	0	26	407	285
11650	585	410	267	0,652	0,636	513,842	3,629	0	415	293	0,4	0,627	512,575	3,806	0	26	407	285
11670	586	401	317	0,651	0,634	513,842	3,848	0	421	278	0,4	0,626	512,575	3,77	0	26	407	285
11690	587	402	259	0,651	0,632	513,842	3,84	0	411	296	0,399	0,624	512,575	3,727	0	26	407	285
11710	588	405	268	0,65	0,63	514,969	3,84	0	415	288	0,399	0,623	514,192	3,7	0	26	407	285
11730	589	390	278	0,65	0,628	514,969	3,765	0	394	312	0,399	0,621	514,192	3,97	0	26	407	285
11750	590	401	272	0,65	0,627	514,969	3,766	0	402	297	0,399	0,62	514,192	3,746	0	26	407	285
11770	591	402	284	0,651	0,626	514,969	3,643	0	427	294	0,4	0,619	514,192	3,845	0	26	407	285
11790	592	392	262	0,652	0,626	514,969	3,913	0	421	285	0,4	0,618	514,192	3,89	0	26	407	285
11810	593	397	264	0,653	0,626	514,716	3,894	0	414	277	0,402	0,618	515,63	3,806	0	26	407	285
11830	594	401	279	0,654	0,627	514,716	3,692	0	426	298	0,403	0,618	515,63	3,801	0	26	407	285
11850	595	-800	-600	0,402	0,62	-1	-1	4	505	397	0,402	0,62	515,63	3,864	0
11870	596	517	411	0,653	0,631	514,716	3,928	0	528	391	0,402	0,622	515,63	3,874	0
11889	597	514	475	0,655	0,633	514,716	4,192	0	521	414	0,403	0,622	515,63	3,929	0	27	522	426
11909	598	515	473	0,656	0,634	516,622	4,207	0	515	419	0,404	0,623	515,057	3,95	0	27	522	426
11929	599	520	435	0,656	0,635	516,622	3,906	0	500	421	0,404	0,624	515,057	4,015	0	27	522	426
11949	600	517	438	0,657	0,636	516,622	4,016	0	529	409	0,405	0,624	515,057	4,032	0	27	522	426
11969	601	528	420	0,658	0,637	516,622	4,032	0	537	410	0,406	0,624	515,057	4,013	0	27	522	426
11989	602	531	423	0,659	0,637	516,622	4,028	0	514	404	0,407	0,624	515,057	4,186	0	27	522	426
12009	603	534	426	0,66	0,638	516,315	4,021	0	530	403	0,408	0,624	514,219	4,197	0	27	522	426
12029	604	536	427	0,661	0,637	516,315	4,128	0	522	431	0,409	0,623	514,219	3,969	0	27	522	426
12049	605	523	431	0,662	0,637	516,315	3,987	0	513	432	0,41	0,622	514,219	4,119	0	27	522	426
12069	606	554	435	0,663	0,636	516,315	3,966	0	518	415	0,411	0,621	514,219	4,14	0	27	522	426
12089	607	518	432	0,664	0,635	516,315	4,028	0	512	418	0,411	0,619	514,219	4,125	0	27	522	426
12109	608	528	434	0,664	0,634	515,602	4,029	0	514	420	0,412	0,618	514,851	4,139	0	27	522	426
12129	609	519	454	0,665	0,632	515,602	4,094	0	516	425	0,413	0,616	514,851	3,869	0	27	522	426
12149	610	540	388	0,665	0,63	515,602	3,665	0	532	405	0,413	0,614	514,851	3,896	0
12169	611	515	443	0,666	0,629	515,602	3,913	0	512	425	0,414	0,612	514,851	3,997	0	28	517	418
12189	612	521	430	0,666	0,627	515,602	3,968	0	525	396	0,414	0,611	514,851	3,964	0	28	517	418
12208	613	525	406	0,666	0,625	518,335	3,825	0	530	400	0,415	0,609	515,198	4,013	0	28	517	418
12228	614	512	395	0,667	0,623	518,335	3,935	0	534	412	0,415	0,607	515,198	3,953	0	28	517	418
12248	615	538	434	0,667	0,621	518,335	3,931	0	510	421	0,416	0,605	515,198	3,936	0	28	517	418
12268	616	-800	-600	0,416	0,603	-1	-1	4	533	408	0,416	0,603	515,198	4,035	0	28	517	418
12288	617	507	439	0,668	0,618	518,335	3,783	0	521	409	0,417	0,602	515,198	4,041	0	28	517	418
12308	618	507	438	0,669	0,617	520,312	3,797	0	514	410	0,418	0,6	515,766	4,052	0	28	517	418
12328	619	521	411	0,669	0,615	520,312	3,763	0	522	426	0,418	0,599	515,766	4,031	0	28	517	418
12348	620	506	434	0,669	0,614	520,312	4,039	0	529	400	0,419	0,597	515,766	3,903	0	28	517	418
12368	621	493	430	0,67	0,613	520,312	4,106	0	521	423	0,419	0,596	515,766	3,886	0	28	517	418
12388	622	528	434	0,67	0,612	520,312	3,911	0	516	407	0,419	0,595	515,766	4,107	0	28	517	418
12408	623	517	433	0,67	0,611	519,846	4,075	0	516	415	0,419	0,594	517,466	4,058	0	28	517	418
12428	624	514	432	0,669	0,61	519,846	3,925	0	519	410	0,419	0,593	517,466	4,135	0	28	517	418
12448	625	505	418	0,669	0,609	519,846	4,065	0	526	400	0,418	0,592	517,466	4,041	0	28	517	418
12468	626	522	436	0,668	0,608	519,846	3,998	0	502	428	0,418	0,591	517,466	4,053	0	28	517	418
12488	627	491	442	0,668	0,607	519,846	4,186	0	529	428	0,417	0,59	517,466	4,152	0	28	517	418
12507	628	491	440	0,667	0,606	521,315	4,215	0	522	427	0,416	0,59	518,944	4,12	0	28	517	418
12527	629	495	422	0,666	0,605	521,315	3,962	0	500	413	0,416	0,589	518,944	4,147	0	28	517	418
12547	630	497	424	0,665	0,604	521,315	4,115	0	516	425	0,415	0,588	518,944	4,276	0	28	517	418
12567	631	511	436	0,664	0,603	521,315	4,136	0	521	405	0,414	0,587	518,944	4,152	0	28	517	418
12587	632	522	412	0,663	0,602	521,315	4,195	0	520	426	0,413	0,586	518,944	4,031	0	28	517	418
12607	633	528	416	0,663	0,6	521,334	4,228	0	522	419	0,413	0,585	520,466	4,066	0	28	517	418
12627	634	522	432	0,662	0,599	521,334	4,119	0	514	408	0,412	0,585	520,466	4,107	0	28	517	418
12647	635	539	406	0,661	0,598	521,334	4,025	0	510	404	0,411	0,584	520,466	4,185	0	28	517	418
12667	636	519	430	0,66	0,596	521,334	4,201	0	516	409	0,411	0,583	520,466	4,309	0	28	517	418
12687	637	521	429	0,66	0,595	521,334	4,206	0	525	407	0,41	0,582	520,466	4,309	0	28	517	418
12707	638	525	426	0,659	0,594	523,498	4,228	0	525	405	0,409	0,581	522,142	4,323	0	28	517	418
12727	639	498	436	0,659	0,593	523,498	4,267	0	497	422	0,409	0,58	522,142	4,175	0
12747	640	506	435	0,658	0,592	523,498	4,209	0	512	418	0,408	0,58	522,142	4,181	0
12767	641	517	424	0,658	0,591	523,498	4,09	0	501	415	0,408	0,579	522,142	4,281	0
12787	642	435	381	0,659	0,589	523,498	4,192	0	451	336	0,41	0,578	522,142	4,116	0
12806	643	433	374	0,66	0,588	522,298	4,137	0	452	327	0,411	0,576	521,89	4,137	0
12826	644	367	336	0,66	0,588	522,298	4,304	0	385	309	0,411	0,576	521,89	4,219	0
12846	645	383	342	0,66	0,588	522,298	4,066	0	387	322	0,411	0,576	521,89	4,208	0
12866	646	339	309	0,661	0,588	522,298	4,306	0	369	335	0,412	0,576	521,89	4,201	0
12886	647	418	271	0,661	0,589	522,298	3,825	0	371	320	0,412	0,576	521,89	4,029	0
12906	648	419	257	0,662	0,589	524,301	3,839	0	370	321	0,413	0,576	523,987	4,021	0
12926	649	381	354	0,663	0,59	524,301	4,132	0	369	319	0,414	0,577	523,987	4,158	0	29	373	332
12946	650	366	368	0,663	0,59	524,301	4,306	0	349	349	0,414	0,577	523,987	4,251	0	29	373	332
12966	651	383	344	0,664	0,591	524,301	4,041	0	339	333	0,415	0,577	523,987	4,049	0	29	373	332
12986	652	380	338	0,665	0,591	524,301	4,005	0	384	323	0,416	0,577	523,987	4,252	0	29	373	332
13006	653	376	337	0,665	0,591	524,002	3,968	0	375	335	0,416	0,577	523,232	4,18	0	29	373	332
13026	654	383	339	0,666	0,592	524,002	4,049	0	388	287	0,417	0,577	523,232	4,24	0	29	373	332
13046	655	361	322	0,666	0,592	524,002	3,865	0	391	307	0,417	0,577	523,232	3,922	0	29	373	332
13066	656	360	331	0,666	0,592	524,002	4,133	0	373	311	0,417	0,576	523,232	4,081	0	29	373	332
13086	657	375	358	0,666	0,592	524,002	3,994	0	379	310	0,417	0,576	523,232	4,039	0	29	373	332
13105	658	364	353	0,666	0,592	524,191	3,966	0	375	311	0,418	0,576	523,889	4,002	0	29	373	332
13125	659	-800	-600	0,418	0,575	-1	-1	4	385	353	0,418	0,575	523,889	4,19	0	29	373	332
13145	660	344	314	0,667	0,591	524,191	4,214	0	382	319	0,418	0,574	523,889	4,101	0
13165	661	372	230	0,667	0,591	524,191	3,486	0	370	354	0,418	0,574	523,889	4,127	0
13185	662	394	340	0,667	0,59	524,191	3,969	0	377	327	0,418	0,574	523,889	4,214	0
13205	663	410	319	0,667	0,591	525,093	3,837	0	369	339	0,419	0,574	526,017	4,194	0
13225	664	404	431	0,668	0,591	525,093	4,079	0	366	392	0,419	0,574	526,017	4,045	0	30	383	428
13245	665	379	455	0,668	0,591	525,093	4,277	0	378	422	0,42	0,574	526,017	4,21	0	30	383	428
13265	666	375	448	0,669	0,591	525,093	4,289	0	372	408	0,42	0,573	526,017	4,104	0	30	383	428
13285	667	393	440	0,669	0,591	525,093	4,107	0	365	411	0,42	0,573	526,017	4,123	0	30	383	428
13305	668	379	452	0,67	0,591	523,804	4,202	0	369	414	0,421	0,573	525,567	4,14	0	30	383	428
13325	669	392	442	0,67	0,591	523,804	4,287	0	395	411	0,421	0,573	525,567	4,336	0	30	383	428
13345	670	398	434	0,67	0,592	523,804	4,159	0	395	396	0,422	0,573	525,567	4,141	0	30	383	428
13365	671	405	443	0,671	0,592	523,804	4,202	0	372	418	0,422	0,573	525,567	4,22	0	30	383	428
13385	672	407	379	0,671	0,592	523,804	3,824	0	411	410	0,422	0,574	525,567	4,273	0
13404	673	411	370	0,671	0,593	525,716	3,746	0	406	408	0,423	0,574	525,859	4,193	0
13424	674	369	439	0,672	0,593	525,716	4,279	0	358	427	0,423	0,574	525,859	4,369	0
13444	675	401	429	0,672	0,594	525,716	4,114	0	372	401	0,424	0,574	525,859	4,028	0	31	395	422
13464	676	385	439	0,673	0,594	525,716	4,216	0	383	412	0,424	0,574	525,859	4,129	0	31	395	422
13485	677	401	421	0,674	0,594	525,716	4,018	0	394	421	0,425	0,574	525,859	4,155	0	31	395	422
13504	678	396	422	0,674	0,594	525,229	4,016	0	404	411	0,425	0,574	525,992	4,181	0	31	395	422
13524	679	370	445	0,675	0,594	525,229	4,202	0	409	380	0,426	0,574	525,992	4,011	0	31	395	422
13544	680	390	435	0,675	0,594	525,229	4,153	0	404	406	0,427	0,573	525,992	4,111	0	31	395	422
13564	681	386	432	0,676	0,594	525,229	4,004	0	414	408	0,427	0,573	525,992	4,16	0	31	395	422
13584	682	399	451	0,677	0,593	525,229	4,049	0	382	406	0,428	0,572	525,992	3,984	0	31	395	422
13604	683	399	446	0,677	0,593	524,828	4,092	0	380	408	0,429	0,571	525,178	4,038	0	31	395	422
13624	684	414	441	0,678	0,592	524,828	3,975	0	406	420	0,429	0,571	525,178	4,087	0	31	395	422
13644	685	405	322	0,678	0,59	524,828	3,838	0	406	371	0,43	0,569	525,178	3,975	0
13664	686	461	263	0,677	0,587	524,828	3,802	0	456	281	0,43	0,566	525,178	3,943	0
13684	687	450	216	0,677	0,586	524,828	3,754	0	472	283	0,43	0,565	525,178	4,023	0
13703	688	437	170	0,677	0,586	523,537	3,706	0	487	290	0,43	0,564	522,192	3,932	0
13724	689	457	253	0,678	0,584	523,537	3,961	0	481	272	0,431	0,563	522,192	3,939	0	32	469	278
13743	690	484	266	0,678	0,583	523,537	3,748	0	464	298	0,431	0,562	522,192	3,92	0	32	469	278
13764	691	485	251	0,678	0,582	523,537	3,743	0	449	284	0,431	0,56	522,192	3,91	0	32	469	278
13783	692	456	301	0,678	0,581	523,537	4,083	0	483	285	0,431	0,559	522,192	4,001	0	32	469	278
13805	693	470	304	0,679	0,579	526,197	4,005	0	471	282	0,431	0,558	525,704	4,02	0	32	469	278
13823	694	450	274	0,679	0,578	526,197	4,101	0	479	255	0,431	0,557	525,704	4,201	0	32	469	278
13844	695	446	246	0,679	0,577	526,197	3,969	0	496	293	0,431	0,556	525,704	3,974	0	32	469	278
13863	696	464	299	0,678	0,576	526,197	3,899	0	469	267	0,431	0,555	525,704	3,851	0	32	469	278
13884	697	461	222	0,678	0,575	526,197	3,539	0	471	276	0,431	0,554	525,704	3,979	0
13903	698	461	233	0,678	0,574	525,773	3,406	0	473	291	0,431	0,553	524,994	3,935	0
13924	699	480	345	0,677	0,574	525,773	3,983	0	480	347	0,431	0,554	524,994	3,871	0
13943	700	489	318	0,677	0,574	525,773	3,77	0	489	330	0,431	0,554	524,994	3,848	0
13965	701	482	370	0,677	0,574	525,773	3,75	0	531	336	0,431	0,554	524,994	3,885	0
13982	702	478	373	0,677	0,573	525,773	3,908	0	485	350	0,43	0,554	524,994	3,833	0
14004	703	482	370	0,676	0,573	530,42	3,822	0	500	342	0,43	0,554	526,374	3,85	0
14022	704	501	355	0,676	0,573	530,42	3,67	0	501	326	0,429	0,554	526,374	3,97	0
14044	705	490	325	0,675	0,573	530,42	4,011	0	486	271	0,429	0,554	526,374	3,625	0
14062	706	491	359	0,675	0,574	530,42	3,893	0	488	359	0,429	0,555	526,374	3,829	0
14082	707	475	312	0,675	0,574	530,42	3,862	0	495	315	0,429	0,555	526,374	3,822	0	33	491	337
14102	708	471	319	0,675	0,574	530,258	3,829	0	487	310	0,429	0,555	525,435	3,807	0	33	491	337
14122	709	476	328	0,675	0,574	530,258	3,787	0	505	348	0,429	0,555	525,435	4,026	0	33	491	337
14142	710	500	341	0,676	0,574	530,258	3,881	0	502	365	0,429	0,555	525,435	3,975	0	33	491	337
14162	711	488	382	0,676	0,574	530,258	3,883	0	504	326	0,43	0,555	525,435	3,979	0	33	491	337
14182	712	484	319	0,676	0,575	530,258	3,886	0	494	338	0,43	0,555	525,435	3,963	0	33	491	337
14202	713	494	335	0,677	0,575	530,828	3,892	0	492	334	0,431	0,555	526,454	3,967	0	33	491	337
14222	714	497	334	0,678	0,575	530,828	3,625	0	490	345	0,431	0,555	526,454	3,907	0	33	491	337
14242	715	493	389	0,678	0,576	530,828	3,926	0	504	355	0,432	0,555	526,454	4,02	0
14261	716	494	348	0,679	0,576	530,828	3,921	0	518	327	0,433	0,555	526,454	3,975	0
14281	717	486	354	0,68	0,577	530,828	3,78	0	543	329	0,433	0,555	526,454	4,053	0
14301	718	486	360	0,681	0,577	530,481	3,94	0	557	331	0,434	0,555	526,283	4,048	0
14321	719	461	375	0,681	0,577	530,481	3,888	0	497	345	0,435	0,555	526,283	4,12	0
14341	720	495	340	0,682	0,577	530,481	3,831	0	537	325	0,435	0,555	526,283	4,21	0
14361	721	476	331	0,682	0,577	530,481	3,802	0	502	325	0,435	0,555	526,283	4	0
14381	722	501	348	0,682	0,577	530,481	4,023	0	485	358	0,435	0,554	526,283	3,935	0
14401	723	494	353	0,679	0,578	525,912	3,966	0	495	354	0,433	0,556	522,576	3,886	0
14421	724	828	650	0,674	0,581	525,545	3,275	0	-800	-600	0,674	0,581	-1	-1	4
14441	725	923	712	0,669	0,586	524,826	3,697	0	917	771	0,425	0,563	522,576	3,472	0
14461	726	-800	-600	-1	-1	-1	-1	4	-800	-600	-1	-1	-1	-1	4
14481	727	-800	-600	-1	-1	-1	-1	4	-800	-600	-1	-1	-1	-1	4
14501	728	-800	-600	-1	-1	-1	-1	4	-800	-600	-1	-1	-1	-1	4
14521	729	-800	-600	-1	-1	-1	-1	4	-800	-600	-1	-1	-1	-1	4
14541	730	-800	-600	-1	-1	-1	-1	4	-800	-600	-1	-1	-1	-1	4
14561	731	-800	-600	-1	-1	-1	-1	4	-800	-600	-1	-1	-1	-1	4
14580	732	-800	-600	-1	-1	-1	-1	4	-800	-600	-1	-1	-1	-1	4
14600	733	-800	-600	-1	-1	-1	-1	4	-800	-600	-1	-1	-1	-1	4
14620	734	-800	-600	-1	-1	-1	-1	4	-800	-600	-1	-1	-1	-1	4
14640	735	-800	-600	-1	-1	-1	-1	4	-800	-600	-1	-1	-1	-1	4
14660	736	-800	-600	-1	-1	-1	-1	4	-800	-600	-1	-1	-1	-1	4
14680	737	-800	-600	-1	-1	-1	-1	4	-800	-600	-1	-1	-1	-1	4
14700	738	-800	-600	-1	-1	-1	-1	4	-800	-600	-1	-1	-1	-1	4
14720	739	-800	-600	-1	-1	-1	-1	4	-800	-600	-1	-1	-1	-1	4
14740	740	-800	-600	-1	-1	-1	-1	4	-800	-600	-1	-1	-1	-1	4
14760	741	-800	-600	-1	-1	-1	-1	4	-800	-600	-1	-1	-1	-1	4
14780	742	-800	-600	-1	-1	-1	-1	4	-800	-600	-1	-1	-1	-1	4
14800	743	-800	-600	-1	-1	-1	-1	4	-800	-600	-1	-1	-1	-1	4
14820	744	-800	-600	-1	-1	-1	-1	4	-800	-600	-1	-1	-1	-1	4
14840	745	-800	-600	-1	-1	-1	-1	4	-800	-600	-1	-1	-1	-1	4
14859	746	-800	-600	-1	-1	-1	-1	4	-800	-600	-1	-1	-1	-1	4
14879	747	-800	-600	-1	-1	-1	-1	4	-800	-600	-1	-1	-1	-1	4
14899	748	-800	-600	-1	-1	-1	-1	4	-800	-600	-1	-1	-1	-1	4
14919	749	-800	-600	-1	-1	-1	-1	4	-800	-600	-1	-1	-1	-1	4
14939	750	-800	-600	-1	-1	-1	-1	4	-800	-600	-1	-1	-1	-1	4
14959	751	-800	-600	-1	-1	-1	-1	4	-800	-600	-1	-1	-1	-1	4
14979	752	-800	-600	-1	-1	-1	-1	4	-800	-600	-1	-1	-1	-1	4
14999	753	-800	-600	-1	-1	-1	-1	4	-800	-600	-1	-1	-1	-1	4
15019	754	-800	-600	-1	-1	-1	-1	4	-800	-600	-1	-1	-1	-1	4
15039	755	-800	-600	-1	-1	-1	-1	4	-800	-600	-1	-1	-1	-1	4
15059	756	-800	-600	-1	-1	-1	-1	4	-800	-600	-1	-1	-1	-1	4
15079	757	-800	-600	-1	-1	-1	-1	4	-800	-600	-1	-1	-1	-1	4
15099	758	-800	-600	-1	-1	-1	-1	4	-800	-600	-1	-1	-1	-1	4
15119	759	-800	-600	-1	-1	-1	-1	4	-800	-600	-1	-1	-1	-1	4
15139	760	-800	-600	-1	-1	-1	-1	4	-800	-600	-1	-1	-1	-1	4
15159	761	-800	-600	-1	-1	-1	-1	4	-800	-600	-1	-1	-1	-1	4
15178	762	-800	-600	-1	-1	-1	-1	4	-800	-600	-1	-1	-1	-1	4
15198	763	-800	-600	-1	-1	-1	-1	4	-800	-600	-1	-1	-1	-1	4
15218	764	-800	-600	-1	-1	-1	-1	4	-800	-600	-1	-1	-1	-1	4
15238	765	-800	-600	-1	-1	-1	-1	4	-800	-600	-1	-1	-1	-1	4
15258	766	-800	-600	-1	-1	-1	-1	4	-800	-600	-1	-1	-1	-1	4
15278	767	-800	-600	-1	-1	-1	-1	4	-800	-600	-1	-1	-1	-1	4
15298	768	-800	-600	-1	-1	-1	-1	4	-800	-600	-1	-1	-1	-1	4
15318	769	-800	-600	-1	-1	-1	-1	4	-800	-600	-1	-1	-1	-1	4
15338	770	-800	-600	-1	-1	-1	-1	4	-800	-600	-1	-1	-1	-1	4
15358	771	-800	-600	-1	-1	-1	-1	4	-800	-600	-1	-1	-1	-1	4
15378	772	-800	-600	-1	-1	-1	-1	4	-800	-600	-1	-1	-1	-1	4
15398	773	-800	-600	-1	-1	-1	-1	4	-800	-600	-1	-1	-1	-1	4
15418	774	-800	-600	-1	-1	-1	-1	4	-800	-600	-1	-1	-1	-1	4
15438	775	-800	-600	-1	-1	-1	-1	4	-800	-600	-1	-1	-1	-1	4
15458	776	-800	-600	-1	-1	-1	-1	4	-800	-600	-1	-1	-1	-1	4
15477	777	-800	-600	-1	-1	-1	-1	4	-800	-600	-1	-1	-1	-1	4
15497	778	-800	-600	-1	-1	-1	-1	4	-800	-600	-1	-1	-1	-1	4
15517	779	-800	-600	-1	-1	-1	-1	4	-800	-600	-1	-1	-1	-1	4
15537	780	-800	-600	-1	-1	-1	-1	4	-800	-600	-1	-1	-1	-1	4
15557	781	-800	-600	-1	-1	-1	-1	4	-800	-600	-1	-1	-1	-1	4
15577	782	-800	-600	-1	-1	-1	-1	4	-800	-600	-1	-1	-1	-1	4
15597	783	-800	-600	-1	-1	-1	-1	4	-800	-600	-1	-1	-1	-1	4
15617	784	-800	-600	-1	-1	-1	-1	4	-800	-600	-1	-1	-1	-1	4
15637	785	-800	-600	-1	-1	-1	-1	4	-800	-600	-1	-1	-1	-1	4
15657	786	-800	-600	-1	-1	-1	-1	4	-800	-600	-1	-1	-1	-1	4
15677	787	-800	-600	-1	-1	-1	-1	4	-800	-600	-1	-1	-1	-1	4
15697	788	-800	-600	0,344	0,607	-1	-1	4	-800	-600	0,344	0,607	-1	-1	4
15717	789	-800	-600	-1	-1	-1	-1	4	-800	-600	-1	-1	-1	-1	4
15737	790	-800	-600	-1	-1	-1	-1	4	-800	-600	-1	-1	-1	-1	4
15756	791	-800	-600	-1	-1	-1	-1	4	-800	-600	-1	-1	-1	-1	4
15776	792	-800	-600	-1	-1	-1	-1	4	-800	-600	-1	-1	-1	-1	4
15796	793	-800	-600	-1	-1	-1	-1	4	-800	-600	-1	-1	-1	-1	4
15816	794	-800	-600	-1	-1	-1	-1	4	-800	-600	-1	-1	-1	-1	4
15836	795	-800	-600	-1	-1	-1	-1	4	-800	-600	-1	-1	-1	-1	4
15856	796	-800	-600	-1	-1	-1	-1	4	-800	-600	-1	-1	-1	-1	4
15876	797	-800	-600	-1	-1	-1	-1	4	-800	-600	-1	-1	-1	-1	4
15896	798	-800	-600	-1	-1	-1	-1	4	-800	-600	-1	-1	-1	-1	4
15916	799	-800	-600	-1	-1	-1	-1	4	-800	-600	-1	-1	-1	-1	4
15936	800	-800	-600	-1	-1	-1	-1	4	-800	-600	-1	-1	-1	-1	4
15956	801	-800	-600	-1	-1	-1	-1	4	-800	-600	-1	-1	-1	-1	4
15976	802	-800	-600	-1	-1	-1	-1	4	-800	-600	-1	-1	-1	-1	4
15996	803	-800	-600	-1	-1	-1	-1	4	-800	-600	-1	-1	-1	-1	4
16016	804	-800	-600	-1	-1	-1	-1	4	-800	-600	-1	-1	-1	-1	4
16036	805	-800	-600	-1	-1	-1	-1	4	-800	-600	-1	-1	-1	-1	4
16056	806	-800	-600	-1	-1	-1	-1	4	-800	-600	-1	-1	-1	-1	4
16075	807	-800	-600	-1	-1	-1	-1	4	-800	-600	-1	-1	-1	-1	4
16095	808	-800	-600	-1	-1	-1	-1	4	-800	-600	-1	-1	-1	-1	4
16115	809	-800	-600	-1	-1	-1	-1	4	-800	-600	-1	-1	-1	-1	4
16135	810	-800	-600	-1	-1	-1	-1	4	-800	-600	-1	-1	-1	-1	4
16155	811	-800	-600	0,342	0,613	-1	-1	4	-800	-600	0,342	0,613	-1	-1	4
16175	812	-800	-600	-1	-1	-1	-1	4	-800	-600	-1	-1	-1	-1	4
16195	813	-800	-600	-1	-1	-1	-1	4	-800	-600	-1	-1	-1	-1	4
16215	814	-800	-600	-1	-1	-1	-1	4	-800	-600	-1	-1	-1	-1	4
16235	815	-800	-600	-1	-1	-1	-1	4	-800	-600	-1	-1	-1	-1	4
16255	816	-800	-600	-1	-1	-1	-1	4	-800	-600	-1	-1	-1	-1	4
16275	817	-800	-600	-1	-1	-1	-1	4	-800	-600	-1	-1	-1	-1	4
16295	818	-800	-600	-1	-1	-1	-1	4	-800	-600	-1	-1	-1	-1	4
16315	819	-800	-600	-1	-1	-1	-1	4	-800	-600	-1	-1	-1	-1	4
16335	820	-800	-600	-1	-1	-1	-1	4	-800	-600	-1	-1	-1	-1	4
16355	821	-800	-600	-1	-1	-1	-1	4	-800	-600	-1	-1	-1	-1	4
16374	822	-800	-600	-1	-1	-1	-1	4	-800	-600	-1	-1	-1	-1	4
16394	823	-800	-600	-1	-1	-1	-1	4	-800	-600	-1	-1	-1	-1	4
16415	824	-800	-600	-1	-1	-1	-1	4	-800	-600	-1	-1	-1	-1	4
16434	825	-800	-600	-1	-1	-1	-1	4	-800	-600	-1	-1	-1	-1	4
16454	826	-800	-600	-1	-1	-1	-1	4	-800	-600	-1	-1	-1	-1	4
16474	827	333	320	0,605	0,595	520,8	3,827	0	351	329	0,358	0,601	520,8	3,791	0
16494	828	-800	-600	-1	-1	-1	-1	4	-800	-600	-1	-1	-1	-1	4
16514	829	322	249	0,608	0,594	520,8	3,795	0	362	300	0,36	0,6	520,8	3,696	0
16534	830	340	323	0,609	0,593	520,8	3,87	0	364	314	0,36	0,6	520,8	3,938	0
16554	831	336	303	0,61	0,592	517,988	3,844	0	365	301	0,361	0,599	521,728	3,93	0
16574	832	352	327	0,61	0,591	517,988	3,764	0	358	275	0,362	0,597	521,728	3,684	0
16594	833	352	266	0,611	0,59	517,988	3,664	0	373	328	0,363	0,596	521,728	3,846	0
16614	834	346	307	0,612	0,589	517,988	3,835	0	326	279	0,364	0,595	521,728	3,528	0
16633	835	362	322	0,612	0,588	517,988	3,76	0	374	284	0,364	0,593	521,728	3,855	0
16653	836	362	300	0,613	0,587	519,145	3,761	0	359	297	0,365	0,592	523,498	3,764	0
16673	837	338	281	0,614	0,586	519,145	3,647	0	353	324	0,366	0,591	523,498	3,736	0
16693	838	323	275	0,615	0,585	519,145	3,496	0	358	287	0,367	0,59	523,498	3,785	0
16713	839	357	322	0,616	0,584	519,145	3,571	0	357	335	0,368	0,589	523,498	3,964	0
16733	840	356	323	0,617	0,583	519,145	3,738	0	370	293	0,369	0,588	523,498	3,608	0
16753	841	354	320	0,617	0,583	521,477	3,705	0	371	311	0,369	0,588	523,489	3,666	0
16773	842	-800	-600	0,369	0,589	-1	-1	4	394	345	0,369	0,589	523,489	3,709	0
16793	843	390	434	0,618	0,585	521,477	3,957	0	411	372	0,37	0,589	523,489	3,636	0
16813	844	407	431	0,618	0,585	521,477	3,96	0	369	287	0,37	0,588	523,489	3,258	0
16833	845	367	407	0,618	0,585	521,477	3,956	0	375	396	0,37	0,588	523,489	3,696	0
16853	846	365	397	0,618	0,584	521,199	3,954	0	372	374	0,37	0,588	525,295	3,575	0
16873	847	405	425	0,619	0,584	521,199	3,94	0	378	395	0,37	0,588	525,295	3,914	0	34	393	417
16893	848	393	424	0,619	0,584	521,199	4,004	0	378	394	0,37	0,588	525,295	3,922	0	34	393	417
16913	849	376	409	0,619	0,584	521,199	3,841	0	379	415	0,371	0,587	525,295	3,984	0	34	393	417
16933	850	379	436	0,619	0,584	521,199	4,186	0	371	397	0,371	0,587	525,295	4,039	0	34	393	417
16952	851	384	431	0,62	0,583	522,601	4,209	0	372	403	0,371	0,586	524,469	4,063	0	34	393	417
16972	852	387	440	0,62	0,583	522,601	4,005	0	412	420	0,371	0,586	524,469	3,981	0	34	393	417
16992	853	395	416	0,62	0,582	522,601	4,047	0	399	393	0,372	0,585	524,469	3,951	0	34	393	417
17012	854	377	429	0,621	0,581	522,601	4,101	0	399	407	0,372	0,584	524,469	3,924	0	34	393	417
17032	855	388	413	0,621	0,58	522,601	3,988	0	398	410	0,372	0,584	524,469	3,991	0	34	393	417
17052	856	387	417	0,621	0,579	522,164	4,018	0	396	411	0,372	0,582	525,172	3,975	0	34	393	417
17072	857	406	435	0,621	0,578	522,164	4,055	0	388	416	0,372	0,581	525,172	3,981	0	34	393	417
17092	858	397	418	0,621	0,577	522,164	3,976	0	401	423	0,373	0,58	525,172	4,03	0	34	393	417
17112	859	394	418	0,621	0,576	522,164	3,857	0	401	419	0,373	0,579	525,172	3,866	0	34	393	417
17132	860	384	421	0,622	0,575	522,164	4,074	0	399	412	0,373	0,578	525,172	3,978	0	34	393	417
17152	861	379	421	0,622	0,574	523,82	4,018	0	398	414	0,374	0,577	525,857	3,966	0	34	393	417
17172	862	392	424	0,623	0,573	523,82	4,077	0	412	412	0,375	0,576	525,857	4,21	0	34	393	417
17192	863	376	428	0,623	0,572	523,82	4,005	0	387	398	0,375	0,575	525,857	3,778	0	34	393	417
17212	864	-800	-600	0,376	0,575	-1	-1	4	393	407	0,376	0,575	525,857	3,942	0	34	393	417
17231	865	381	427	0,624	0,571	523,82	4,072	0	399	376	0,376	0,574	525,857	3,849	0	34	393	417
17251	866	381	425	0,625	0,571	525,645	4,085	0	385	369	0,376	0,574	527,42	3,938	0	34	393	417
17271	867	407	418	0,625	0,572	525,645	3,927	0	398	398	0,377	0,575	527,42	4,166	0	34	393	417
17291	868	402	443	0,625	0,572	525,645	4,264	0	416	430	0,377	0,575	527,42	4,253	0	34	393	417
17311	869	403	440	0,625	0,572	525,645	4,108	0	397	406	0,377	0,575	527,42	4,031	0	34	393	417
17331	870	397	448	0,625	0,572	525,645	4,033	0	425	432	0,377	0,575	527,42	4,276	0	34	393	417
17351	871	395	449	0,625	0,572	525,742	4,172	0	421	424	0,376	0,575	527,166	4,207	0	34	393	417
17371	872	-800	-600	0,376	0,575	-1	-1	4	405	407	0,376	0,575	527,166	4,075	0	34	393	417
17391	873	407	428	0,625	0,572	525,742	4,013	0	394	401	0,376	0,576	527,166	3,888	0	34	393	417
17411	874	382	450	0,626	0,571	525,742	4,154	0	397	429	0,377	0,575	527,166	4,093	0	34	393	417
17431	875	-800	-600	0,38	0,574	-1	-1	4	384	363	0,38	0,574	527,166	3,617	0
17451	876	-800	-600	-1	-1	-1	-1	4	-800	-600	-1	-1	-1	-1	4
17471	877	-800	-600	-1	-1	-1	-1	4	-800	-600	-1	-1	-1	-1	4
17491	878	-800	-600	-1	-1	-1	-1	4	-800	-600	-1	-1	-1	-1	4
17511	879	-800	-600	-1	-1	-1	-1	4	-800	-600	-1	-1	-1	-1	4
17531	880	-800	-600	-1	-1	-1	-1	4	-800	-600	-1	-1	-1	-1	4
17550	881	-800	-600	-1	-1	-1	-1	4	-800	-600	-1	-1	-1	-1	4
17570	882	-800	-600	-1	-1	-1	-1	4	-800	-600	-1	-1	-1	-1	4
17590	883	-800	-600	-1	-1	-1	-1	4	-800	-600	-1	-1	-1	-1	4
17610	884	-800	-600	-1	-1	-1	-1	4	-800	-600	-1	-1	-1	-1	4
17630	885	-800	-600	-1	-1	-1	-1	4	-800	-600	-1	-1	-1	-1	4
17650	886	-800	-600	-1	-1	-1	-1	4	-800	-600	-1	-1	-1	-1	4
17670	887	-800	-600	-1	-1	-1	-1	4	-800	-600	-1	-1	-1	-1	4
17690	888	-800	-600	-1	-1	-1	-1	4	-800	-600	-1	-1	-1	-1	4
17710	889	-800	-600	-1	-1	-1	-1	4	-800	-600	-1	-1	-1	-1	4
17730	890	-800	-600	-1	-1	-1	-1	4	-800	-600	-1	-1	-1	-1	4
17750	891	-800	-600	-1	-1	-1	-1	4	-800	-600	-1	-1	-1	-1	4
17770	892	-800	-600	-1	-1	-1	-1	4	-800	-600	-1	-1	-1	-1	4
17790	893	-800	-600	-1	-1	-1	-1	4	-800	-600	-1	-1	-1	-1	4
17810	894	-800	-600	-1	-1	-1	-1	4	-800	-600	-1	-1	-1	-1	4
17830	895	-800	-600	-1	-1	-1	-1	4	-800	-600	-1	-1	-1	-1	4
17849	896	-800	-600	-1	-1	-1	-1	4	-800	-600	-1	-1	-1	-1	4
17869	897	-800	-600	-1	-1	-1	-1	4	-800	-600	-1	-1	-1	-1	4
17889	898	-800	-600	-1	-1	-1	-1	4	-800	-600	-1	-1	-1	-1	4
17909	899	-800	-600	-1	-1	-1	-1	4	-800	-600	-1	-1	-1	-1	4
17929	900	-800	-600	-1	-1	-1	-1	4	-800	-600	-1	-1	-1	-1	4
17949	901	-800	-600	-1	-1	-1	-1	4	-800	-600	-1	-1	-1	-1	4
17969	902	-800	-600	-1	-1	-1	-1	4	-800	-600	-1	-1	-1	-1	4
17989	903	-800	-600	-1	-1	-1	-1	4	-800	-600	-1	-1	-1	-1	4
18009	904	-800	-600	-1	-1	-1	-1	4	-800	-600	-1	-1	-1	-1	4
18029	905	-800	-600	-1	-1	-1	-1	4	-800	-600	-1	-1	-1	-1	4
18049	906	-800	-600	-1	-1	-1	-1	4	-800	-600	-1	-1	-1	-1	4
18069	907	-800	-600	-1	-1	-1	-1	4	-800	-600	-1	-1	-1	-1	4
18089	908	-800	-600	-1	-1	-1	-1	4	-800	-600	-1	-1	-1	-1	4
18109	909	-800	-600	-1	-1	-1	-1	4	-800	-600	-1	-1	-1	-1	4
18129	910	-800	-600	-1	-1	-1	-1	4	-800	-600	-1	-1	-1	-1	4
18148	911	-800	-600	-1	-1	-1	-1	4	-800	-600	-1	-1	-1	-1	4
18168	912	-800	-600	-1	-1	-1	-1	4	-800	-600	-1	-1	-1	-1	4
18188	913	-800	-600	-1	-1	-1	-1	4	-800	-600	-1	-1	-1	-1	4
18208	914	-800	-600	-1	-1	-1	-1	4	-800	-600	-1	-1	-1	-1	4
18228	915	-800	-600	-1	-1	-1	-1	4	-800	-600	-1	-1	-1	-1	4
18248	916	-800	-600	-1	-1	-1	-1	4	-800	-600	-1	-1	-1	-1	4
18268	917	-800	-600	-1	-1	-1	-1	4	-800	-600	-1	-1	-1	-1	4
18288	918	-800	-600	-1	-1	-1	-1	4	-800	-600	-1	-1	-1	-1	4
18308	919	-800	-600	-1	-1	-1	-1	4	-800	-600	-1	-1	-1	-1	4
18328	920	-800	-600	-1	-1	-1	-1	4	-800	-600	-1	-1	-1	-1	4
18348	921	-800	-600	-1	-1	-1	-1	4	-800	-600	-1	-1	-1	-1	4
18368	922	-800	-600	-1	-1	-1	-1	4	-800	-600	-1	-1	-1	-1	4
18388	923	-800	-600	-1	-1	-1	-1	4	-800	-600	-1	-1	-1	-1	4
18408	924	-800	-600	-1	-1	-1	-1	4	-800	-600	-1	-1	-1	-1	4
18427	925	-800	-600	-1	-1	-1	-1	4	-800	-600	-1	-1	-1	-1	4
18447	926	-800	-600	-1	-1	-1	-1	4	-800	-600	-1	-1	-1	-1	4
18467	927	-800	-600	-1	-1	-1	-1	4	-800	-600	-1	-1	-1	-1	4
18487	928	-800	-600	-1	-1	-1	-1	4	-800	-600	-1	-1	-1	-1	4
18507	929	-800	-600	-1	-1	-1	-1	4	-800	-600	-1	-1	-1	-1	4
18527	930	-800	-600	-1	-1	-1	-1	4	-800	-600	-1	-1	-1	-1	4
18547	931	-800	-600	-1	-1	-1	-1	4	-800	-600	-1	-1	-1	-1	4
18567	932	-800	-600	-1	-1	-1	-1	4	-800	-600	-1	-1	-1	-1	4
18587	933	-800	-600	-1	-1	-1	-1	4	-800	-600	-1	-1	-1	-1	4
18607	934	-800	-600	-1	-1	-1	-1	4	-800	-600	-1	-1	-1	-1	4
18627	935	-800	-600	-1	-1	-1	-1	4	-800	-600	-1	-1	-1	-1	4
18647	936	-800	-600	-1	-1	-1	-1	4	-800	-600	-1	-1	-1	-1	4
18667	937	-800	-600	-1	-1	-1	-1	4	-800	-600	-1	-1	-1	-1	4
18687	938	-800	-600	-1	-1	-1	-1	4	-800	-600	-1	-1	-1	-1	4
18707	939	-800	-600	-1	-1	-1	-1	4	-800	-600	-1	-1	-1	-1	4
18726	940	-800	-600	-1	-1	-1	-1	4	-800	-600	-1	-1	-1	-1	4
18746	941	-800	-600	-1	-1	-1	-1	4	-800	-600	-1	-1	-1	-1	4
18766	942	-800	-600	-1	-1	-1	-1	4	-800	-600	-1	-1	-1	-1	4
18786	943	-800	-600	-1	-1	-1	-1	4	-800	-600	-1	-1	-1	-1	4
18806	944	-800	-600	-1	-1	-1	-1	4	-800	-600	-1	-1	-1	-1	4
18826	945	-800	-600	-1	-1	-1	-1	4	-800	-600	-1	-1	-1	-1	4
18846	946	-800	-600	-1	-1	-1	-1	4	-800	-600	-1	-1	-1	-1	4
18866	947	-800	-600	-1	-1	-1	-1	4	-800	-600	-1	-1	-1	-1	4
18886	948	-800	-600	-1	-1	-1	-1	4	-800	-600	-1	-1	-1	-1	4
18906	949	-800	-600	-1	-1	-1	-1	4	-800	-600	-1	-1	-1	-1	4
18926	950	-800	-600	-1	-1	-1	-1	4	-800	-600	-1	-1	-1	-1	4
18946	951	-800	-600	-1	-1	-1	-1	4	-800	-600	-1	-1	-1	-1	4
18966	952	-800	-600	0,721	0,579	-1	-1	4	-800	-600	0,721	0,579	-1	-1	4
18986	953	-800	-600	-1	-1	-1	-1	4	-800	-600	-1	-1	-1	-1	4
19005	954	-800	-600	-1	-1	-1	-1	4	-800	-600	-1	-1	-1	-1	4
19025	955	-800	-600	0,451	0,632	-1	-1	4	-800	-600	0,451	0,632	-1	-1	4
19045	956	-800	-600	0,679	0,578	-1	-1	4	-800	-600	0,439	0,634	-1	-1	4
19065	957	470	596	0,669	0,579	501,31	3,55	0	491	624	0,428	0,635	496,952	3,655	0	35	490	619
19085	958	461	611	0,661	0,575	501,31	4,049	0	520	634	0,418	0,636	496,952	3,625	0	35	490	619
19105	959	487	603	0,653	0,574	501,31	3,84	0	486	616	0,409	0,638	496,952	3,769	0	35	490	619
19125	960	471	612	0,645	0,573	501,31	3,953	0	494	636	0,401	0,64	496,952	3,883	0	35	490	619
19145	961	496	607	0,638	0,573	501,31	3,611	0	501	643	0,393	0,643	496,952	3,681	0	35	490	619
19165	962	497	604	0,63	0,573	507,768	3,616	0	504	640	0,385	0,647	497,049	3,787	0	35	490	619
19185	963	473	611	0,622	0,574	507,768	3,828	0	514	639	0,377	0,65	497,049	3,904	0	35	490	619
19205	964	491	604	0,614	0,576	507,768	3,806	0	504	629	0,368	0,654	497,049	3,789	0	35	490	619
19225	965	482	608	0,607	0,578	507,768	3,871	0	499	612	0,361	0,658	497,049	3,729	0	35	490	619
19245	966	474	616	0,601	0,58	507,768	3,8	0	490	629	0,354	0,662	497,049	3,87	0	35	490	619
19265	967	481	613	0,596	0,581	512,295	3,851	0	483	623	0,349	0,666	496,542	3,791	0	35	490	619
19285	968	479	609	0,592	0,583	512,295	3,816	0	473	625	0,345	0,668	496,542	3,802	0	35	490	619
19305	969	507	618	0,589	0,584	512,295	3,592	0	463	624	0,342	0,671	496,542	3,734	0	35	490	619
19325	970	498	612	0,587	0,585	512,295	3,809	0	501	630	0,34	0,672	496,542	3,878	0	35	490	619
19344	971	495	607	0,586	0,585	512,295	3,705	0	486	634	0,339	0,673	496,542	3,773	0	35	490	619
19364	972	492	611	0,586	0,585	506,079	3,64	0	492	635	0,339	0,674	497,426	3,779	0	35	490	619
19384	973	493	603	0,586	0,585	506,079	3,869	0	510	620	0,34	0,673	497,426	3,799	0	35	490	619
19405	974	487	622	0,587	0,584	506,079	3,847	0	502	620	0,34	0,673	497,426	3,987	0	35	490	619
19424	975	511	616	0,587	0,583	506,079	3,84	0	480	640	0,341	0,671	497,426	4,038	0	35	490	619
19445	976	491	617	0,588	0,582	506,079	3,946	0	485	610	0,341	0,67	497,426	3,85	0	35	490	619
19464	977	494	617	0,588	0,581	508,698	3,959	0	491	615	0,342	0,669	498,459	3,969	0	35	490	619
19484	978	473	615	0,589	0,581	508,698	4,036	0	482	631	0,343	0,668	498,459	3,896	0	35	490	619
19504	979	386	710	0,591	0,583	508,698	3,834	0	320	671	0,347	0,669	498,459	4,183	0	36	344	685
19525	980	373	715	0,593	0,582	508,698	3,999	0	324	671	0,348	0,668	498,459	3,921	0	36	344	685
19544	981	358	705	0,593	0,581	508,698	3,886	0	324	673	0,348	0,667	498,459	3,98	0	36	344	685
19566	982	345	703	0,594	0,58	503,198	3,917	0	325	673	0,348	0,667	493,565	4,026	0	36	344	685
19584	983	376	717	0,594	0,58	503,198	3,898	0	323	674	0,349	0,666	493,565	4,064	0	36	344	685
19605	984	358	704	0,594	0,58	503,198	3,934	0	321	668	0,349	0,666	493,565	3,864	0	36	344	685
19623	985	358	697	0,594	0,58	503,198	3,968	0	321	674	0,349	0,666	493,565	4,024	0	36	344	685
19645	986	348	714	0,594	0,58	503,198	3,907	0	320	670	0,349	0,666	493,565	4,013	0	36	344	685
19663	987	345	707	0,595	0,58	503,722	3,938	0	319	669	0,349	0,666	496,188	4,022	0	36	344	685
19685	988	367	703	0,595	0,58	503,722	3,937	0	319	671	0,35	0,667	496,188	4,141	0	36	344	685
19703	989	356	706	0,595	0,581	503,722	3,883	0	321	667	0,35	0,667	496,188	4,039	0	36	344	685
19725	990	351	723	0,595	0,581	503,722	3,844	0	318	671	0,35	0,668	496,188	3,887	0	36	344	685
19743	991	353	706	0,595	0,581	503,722	3,948	0	318	672	0,35	0,668	496,188	4,015	0	36	344	685
19765	992	350	711	0,594	0,582	502,91	3,906	0	318	671	0,349	0,669	496,485	3,958	0	36	344	685
19783	993	374	679	0,593	0,582	502,91	3,829	0	329	667	0,348	0,669	496,485	4,018	0	36	344	685
19805	994	376	692	0,592	0,582	502,91	3,787	0	329	663	0,347	0,67	496,485	3,857	0	36	344	685
19823	995	383	693	0,591	0,583	502,91	3,889	0	326	661	0,347	0,671	496,485	3,845	0	36	344	685
19845	996	396	688	0,591	0,583	502,91	3,728	0	321	664	0,346	0,672	496,485	3,949	0	36	344	685
19863	997	445	661	0,591	0,584	506,491	3,768	0	320	664	0,346	0,672	495,091	3,849	0	36	344	685
19885	998	373	694	0,591	0,584	506,491	3,882	0	326	666	0,346	0,673	495,091	3,931	0	37	356	680
19903	999	374	689	0,591	0,585	506,491	3,801	0	324	669	0,346	0,674	495,091	3,967	0	37	356	680
19922	1000	379	691	0,592	0,586	506,491	3,796	0	327	665	0,347	0,674	495,091	3,851	0	37	356	680
19942	1001	372	688	0,593	0,586	506,491	3,847	0	326	666	0,348	0,674	495,091	3,974	0	37	356	680
19962	1002	374	688	0,594	0,586	506,603	3,803	0	325	667	0,349	0,674	494,599	3,934	0	37	356	680
19982	1003	394	705	0,595	0,587	506,603	3,727	0	331	667	0,35	0,674	494,599	3,939	0	37	356	680
20002	1004	398	697	0,597	0,587	506,603	3,865	0	329	668	0,351	0,674	494,599	3,897	0	37	356	680
20022	1005	394	693	0,598	0,587	506,603	3,879	0	322	664	0,353	0,674	494,599	3,897	0	37	356	680
20042	1006	395	698	0,599	0,588	506,603	3,891	0	327	666	0,354	0,674	494,599	3,884	0	37	356	680
20062	1007	396	697	0,601	0,588	505,158	3,893	0	324	666	0,355	0,673	495,268	3,885	0	37	356	680
20082	1008	388	684	0,602	0,588	505,158	3,875	0	324	665	0,356	0,673	495,268	3,868	0	37	356	680
20102	1009	385	701	0,603	0,588	505,158	3,901	0	326	668	0,357	0,672	495,268	3,935	0	37	356	680
20122	1010	443	661	0,605	0,588	505,158	3,82	0	326	666	0,358	0,672	495,268	4,097	0
20142	1011	444	661	0,606	0,589	505,158	3,828	0	322	667	0,36	0,672	495,268	3,983	0
20162	1012	445	663	0,607	0,589	505,874	3,842	0	323	667	0,361	0,672	496,212	4,061	0
20182	1013	385	698	0,608	0,589	505,874	3,934	0	328	669	0,361	0,671	496,212	3,997	0
20201	1014	374	683	0,609	0,589	505,874	3,983	0	327	664	0,362	0,671	496,212	3,991	0
20221	1015	371	702	0,61	0,59	505,874	3,996	0	326	664	0,363	0,671	496,212	3,899	0
20241	1016	388	699	0,61	0,59	505,874	3,798	0	324	662	0,363	0,671	496,212	3,942	0
20261	1017	382	697	0,611	0,59	506,093	3,816	0	323	661	0,363	0,671	497,666	3,922	0
20281	1018	453	780	0,609	0,592	506,093	4,039	0	-800	-600	0,609	0,592	-1	-1	4
20301	1019	-800	-600	-1	-1	-1	-1	4	-800	-600	-1	-1	-1	-1	4
20321	1020	-800	-600	-1	-1	-1	-1	4	-800	-600	-1	-1	-1	-1	4
20341	1021	-800	-600	-1	-1	-1	-1	4	-800	-600	-1	-1	-1	-1	4
20361	1022	-800	-600	-1	-1	-1	-1	4	-800	-600	-1	-1	-1	-1	4
20381	1023	-800	-600	-1	-1	-1	-1	4	-800	-600	-1	-1	-1	-1	4
20401	1024	-800	-600	-1	-1	-1	-1	4	-800	-600	-1	-1	-1	-1	4
20421	1025	-800	-600	-1	-1	-1	-1	4	-800	-600	-1	-1	-1	-1	4
20441	1026	-800	-600	-1	-1	-1	-1	4	-800	-600	-1	-1	-1	-1	4
20461	1027	-800	-600	-1	-1	-1	-1	4	-800	-600	-1	-1	-1	-1	4
20481	1028	-800	-600	-1	-1	-1	-1	4	-800	-600	-1	-1	-1	-1	4
20501	1029	-800	-600	-1	-1	-1	-1	4	-800	-600	-1	-1	-1	-1	4
20520	1030	-800	-600	-1	-1	-1	-1	4	-800	-600	-1	-1	-1	-1	4
20540	1031	-800	-600	-1	-1	-1	-1	4	-800	-600	-1	-1	-1	-1	4
20560	1032	-800	-600	-1	-1	-1	-1	4	-800	-600	-1	-1	-1	-1	4
20580	1033	-800	-600	-1	-1	-1	-1	4	-800	-600	-1	-1	-1	-1	4
20600	1034	-800	-600	-1	-1	-1	-1	4	-800	-600	-1	-1	-1	-1	4
20620	1035	-800	-600	-1	-1	-1	-1	4	-800	-600	-1	-1	-1	-1	4
20640	1036	-800	-600	-1	-1	-1	-1	4	-800	-600	-1	-1	-1	-1	4
20660	1037	-800	-600	-1	-1	-1	-1	4	-800	-600	-1	-1	-1	-1	4
20680	1038	-800	-600	-1	-1	-1	-1	4	-800	-600	-1	-1	-1	-1	4
20700	1039	-800	-600	-1	-1	-1	-1	4	-800	-600	-1	-1	-1	-1	4
20720	1040	-800	-600	-1	-1	-1	-1	4	-800	-600	-1	-1	-1	-1	4
20740	1041	-800	-600	-1	-1	-1	-1	4	-800	-600	-1	-1	-1	-1	4
20760	1042	-800	-600	-1	-1	-1	-1	4	-800	-600	-1	-1	-1	-1	4
20780	1043	-800	-600	-1	-1	-1	-1	4	-800	-600	-1	-1	-1	-1	4
20799	1044	-800	-600	-1	-1	-1	-1	4	-800	-600	-1	-1	-1	-1	4
20819	1045	-800	-600	-1	-1	-1	-1	4	-800	-600	-1	-1	-1	-1	4
20839	1046	-800	-600	-1	-1	-1	-1	4	-800	-600	-1	-1	-1	-1	4
20859	1047	-800	-600	-1	-1	-1	-1	4	-800	-600	-1	-1	-1	-1	4
20879	1048	-800	-600	-1	-1	-1	-1	4	-800	-600	-1	-1	-1	-1	4
20899	1049	-800	-600	-1	-1	-1	-1	4	-800	-600	-1	-1	-1	-1	4
20919	1050	-800	-600	-1	-1	-1	-1	4	-800	-600	-1	-1	-1	-1	4
20939	1051	-800	-600	-1	-1	-1	-1	4	-800	-600	-1	-1	-1	-1	4
20959	1052	-800	-600	-1	-1	-1	-1	4	-800	-600	-1	-1	-1	-1	4
20979	1053	-800	-600	-1	-1	-1	-1	4	-800	-600	-1	-1	-1	-1	4
20999	1054	-800	-600	-1	-1	-1	-1	4	-800	-600	-1	-1	-1	-1	4
21019	1055	-800	-600	-1	-1	-1	-1	4	-800	-600	-1	-1	-1	-1	4
21039	1056	-800	-600	-1	-1	-1	-1	4	-800	-600	-1	-1	-1	-1	4
21059	1057	-800	-600	-1	-1	-1	-1	4	-800	-600	-1	-1	-1	-1	4
21079	1058	-800	-600	-1	-1	-1	-1	4	-800	-600	-1	-1	-1	-1	4
21099	1059	-800	-600	-1	-1	-1	-1	4	-800	-600	-1	-1	-1	-1	4
21118	1060	-800	-600	-1	-1	-1	-1	4	-800	-600	-1	-1	-1	-1	4
21138	1061	-800	-600	-1	-1	-1	-1	4	-800	-600	-1	-1	-1	-1	4
21158	1062	-800	-600	-1	-1	-1	-1	4	-800	-600	-1	-1	-1	-1	4
21178	1063	-800	-600	-1	-1	-1	-1	4	-800	-600	-1	-1	-1	-1	4
21198	1064	-800	-600	-1	-1	-1	-1	4	-800	-600	-1	-1	-1	-1	4
21218	1065	-800	-600	-1	-1	-1	-1	4	-800	-600	-1	-1	-1	-1	4
21238	1066	-800	-600	-1	-1	-1	-1	4	-800	-600	-1	-1	-1	-1	4
21258	1067	-800	-600	-1	-1	-1	-1	4	-800	-600	-1	-1	-1	-1	4
21278	1068	-800	-600	-1	-1	-1	-1	4	-800	-600	-1	-1	-1	-1	4
21298	1069	-800	-600	-1	-1	-1	-1	4	-800	-600	-1	-1	-1	-1	4
21318	1070	-800	-600	-1	-1	-1	-1	4	-800	-600	-1	-1	-1	-1	4
21338	1071	-800	-600	-1	-1	-1	-1	4	-800	-600	-1	-1	-1	-1	4
21358	1072	-800	-600	-1	-1	-1	-1	4	-800	-600	-1	-1	-1	-1	4
21378	1073	-800	-600	0,379	0,666	-1	-1	4	-800	-600	0,379	0,666	-1	-1	4
21397	1074	-800	-600	-1	-1	-1	-1	4	-800	-600	-1	-1	-1	-1	4
21417	1075	-800	-600	-1	-1	-1	-1	4	-800	-600	-1	-1	-1	-1	4
21437	1076	-800	-600	-1	-1	-1	-1	4	-800	-600	-1	-1	-1	-1	4
21457	1077	-800	-600	-1	-1	-1	-1	4	-800	-600	-1	-1	-1	-1	4
21477	1078	-800	-600	-1	-1	-1	-1	4	-800	-600	-1	-1	-1	-1	4
21497	1079	-800	-600	-1	-1	-1	-1	4	-800	-600	-1	-1	-1	-1	4
21517	1080	-800	-600	-1	-1	-1	-1	4	-800	-600	-1	-1	-1	-1	4
21537	1081	-800	-600	-1	-1	-1	-1	4	-800	-600	-1	-1	-1	-1	4
21557	1082	-800	-600	-1	-1	-1	-1	4	-800	-600	-1	-1	-1	-1	4
21577	1083	-800	-600	-1	-1	-1	-1	4	-800	-600	-1	-1	-1	-1	4
21597	1084	-800	-600	-1	-1	-1	-1	4	-800	-600	-1	-1	-1	-1	4
21617	1085	-800	-600	-1	-1	-1	-1	4	-800	-600	-1	-1	-1	-1	4
21637	1086	-800	-600	-1	-1	-1	-1	4	-800	-600	-1	-1	-1	-1	4
21657	1087	-800	-600	-1	-1	-1	-1	4	-800	-600	-1	-1	-1	-1	4
21677	1088	-800	-600	-1	-1	-1	-1	4	-800	-600	-1	-1	-1	-1	4
21697	1089	-800	-600	-1	-1	-1	-1	4	-800	-600	-1	-1	-1	-1	4
21716	1090	-800	-600	-1	-1	-1	-1	4	-800	-600	-1	-1	-1	-1	4
21736	1091	-800	-600	-1	-1	-1	-1	4	-800	-600	-1	-1	-1	-1	4
21756	1092	-800	-600	-1	-1	-1	-1	4	-800	-600	-1	-1	-1	-1	4
21776	1093	-800	-600	-1	-1	-1	-1	4	-800	-600	-1	-1	-1	-1	4
21796	1094	-800	-600	-1	-1	-1	-1	4	-800	-600	-1	-1	-1	-1	4
21816	1095	-800	-600	0,629	0,605	-1	-1	4	-800	-600	0,629	0,605	-1	-1	4
21836	1096	-800	-600	-1	-1	-1	-1	4	-800	-600	-1	-1	-1	-1	4
21856	1097	-800	-600	0,634	0,596	-1	-1	4	-800	-600	0,634	0,596	-1	-1	4
21876	1098	291	369	0,636	0,593	510,764	3,892	0	254	245	0,391	0,652	510,764	3,606	0
21896	1099	229	261	0,638	0,591	514,921	3,906	0	254	246	0,393	0,65	510,456	3,604	0
21916	1100	264	279	0,641	0,591	514,921	4,139	0	249	233	0,395	0,648	510,456	3,804	0
21936	1101	263	257	0,643	0,591	514,921	4,01	0	263	223	0,397	0,647	510,456	3,67	0
21956	1102	272	303	0,645	0,59	514,921	4,038	0	262	249	0,399	0,646	510,456	3,909	0	38	270	267
21975	1103	269	308	0,647	0,59	514,921	4,078	0	250	232	0,401	0,644	510,456	3,812	0	38	270	267
21995	1104	273	312	0,648	0,59	515,832	4,022	0	260	242	0,403	0,643	505,166	3,768	0	38	270	267
22015	1105	275	286	0,65	0,589	515,832	3,923	0	272	253	0,404	0,642	505,166	4,027	0	38	270	267
22035	1106	282	303	0,651	0,589	515,832	3,994	0	274	247	0,405	0,641	505,166	4,084	0	38	270	267
22055	1107	279	298	0,652	0,589	515,832	3,958	0	269	249	0,406	0,64	505,166	4,002	0	38	270	267
22075	1108	277	259	0,653	0,589	515,832	3,817	0	278	235	0,407	0,64	505,166	3,759	0	38	270	267
22095	1109	277	264	0,654	0,59	515,724	3,834	0	278	231	0,408	0,639	505,694	3,749	0	38	270	267
22115	1110	277	300	0,655	0,59	515,724	4,038	0	262	240	0,409	0,639	505,694	3,749	0	38	270	267
22135	1111	285	268	0,656	0,59	515,724	3,761	0	246	268	0,41	0,638	505,694	3,711	0	38	270	267
22155	1112	264	291	0,656	0,59	515,724	3,984	0	255	271	0,41	0,638	505,694	3,603	0	38	270	267
22175	1113	289	308	0,657	0,59	515,724	3,897	0	289	246	0,411	0,638	505,694	3,918	0
22195	1114	284	297	0,656	0,593	516,557	3,809	0	285	262	0,41	0,64	505,61	3,886	0
22215	1115	357	356	0,656	0,593	516,557	3,918	0	367	283	0,41	0,64	505,61	3,505	0
22235	1116	377	383	0,656	0,593	516,557	3,831	0	399	412	0,41	0,639	505,61	4,248	0	39	382	390
22255	1117	365	354	0,657	0,593	516,557	3,863	0	391	422	0,41	0,639	505,61	4,105	0	39	382	390
22275	1118	380	397	0,658	0,593	516,557	3,855	0	397	388	0,411	0,638	505,61	4,027	0	39	382	390
22294	1119	377	392	0,658	0,593	516,673	3,848	0	395	383	0,411	0,638	506,204	3,955	0	39	382	390
22314	1120	370	376	0,658	0,593	516,673	4,012	0	389	374	0,411	0,637	506,204	4,106	0	39	382	390
22334	1121	386	408	0,658	0,592	516,673	3,969	0	384	370	0,411	0,636	506,204	4,054	0	39	382	390
22354	1122	372	405	0,658	0,592	516,673	4,077	0	382	413	0,411	0,635	506,204	4,347	0	39	382	390
22374	1123	400	415	0,658	0,591	516,673	3,987	0	349	262	0,411	0,635	506,204	3,389	0
22394	1124	400	415	0,658	0,59	518,082	4,009	0	342	259	0,411	0,634	508,153	3,389	0
22414	1125	393	405	0,658	0,59	518,082	4,094	0	386	409	0,411	0,634	508,153	4,268	0	40	388	396
22434	1126	380	404	0,658	0,589	518,082	4,126	0	-800	-600	0,658	0,589	-1	-1	4	40	388	396
22454	1127	388	409	0,657	0,589	518,082	3,962	0	413	379	0,41	0,633	508,153	4,155	0	40	388	396
22474	1128	384	367	0,657	0,588	518,082	3,92	0	385	380	0,41	0,632	508,153	4,055	0	40	388	396
22494	1129	382	365	0,656	0,587	518,12	3,878	0	386	382	0,409	0,632	506,113	4,04	0	40	388	396
22514	1130	370	392	0,656	0,587	518,12	3,849	0	399	370	0,409	0,632	506,113	4,191	0	40	388	396
22534	1131	382	417	0,655	0,586	518,12	4	0	387	385	0,408	0,631	506,113	3,974	0	40	388	396
22554	1132	386	409	0,655	0,586	518,12	3,928	0	389	402	0,408	0,631	506,113	3,914	0	40	388	396
22573	1133	399	411	0,655	0,585	518,12	4,005	0	389	400	0,408	0,631	506,113	3,946	0	40	388	396
22593	1134	405	413	0,654	0,584	517,948	3,981	0	391	397	0,408	0,63	507,568	3,928	0	40	388	396
22613	1135	384	441	0,654	0,584	517,948	4,034	0	390	396	0,408	0,63	507,568	3,86	0	40	388	396
22633	1136	370	350	0,654	0,583	517,948	3,806	0	402	338	0,408	0,629	507,568	3,907	0
22653	1137	379	249	0,653	0,581	517,948	3,777	0	358	358	0,408	0,628	507,568	4,014	0
22673	1138	365	303	0,654	0,581	517,948	3,895	0	360	327	0,408	0,627	507,568	3,978	0
22693	1139	365	252	0,654	0,58	518,525	3,919	0	358	330	0,409	0,627	507,788	4,039	0
22713	1140	368	270	0,654	0,58	518,525	4,046	0	390	321	0,409	0,627	507,788	4,211	0
22733	1141	369	312	0,655	0,58	518,525	3,865	0	401	313	0,41	0,627	507,788	4,194	0
22753	1142	380	337	0,655	0,58	518,525	3,957	0	386	352	0,411	0,626	507,788	4,108	0
22773	1143	382	315	0,656	0,579	518,525	4,026	0	371	311	0,411	0,626	507,788	4,192	0	41	370	311
22793	1144	386	321	0,656	0,579	521,189	3,977	0	371	325	0,411	0,625	506,377	4,151	0	41	370	311
22813	1145	351	295	0,656	0,579	521,189	3,94	0	396	335	0,411	0,625	506,377	4,2	0	41	370	311
22833	1146	363	313	0,655	0,578	521,189	4,031	0	345	306	0,411	0,624	506,377	3,965	0	41	370	311
22853	1147	370	299	0,655	0,577	521,189	3,899	0	387	301	0,411	0,623	506,377	3,93	0	41	370	311
22873	1148	345	312	0,655	0,576	521,189	4,138	0	385	335	0,411	0,622	506,377	4,175	0	41	370	311
22892	1149	353	309	0,656	0,576	519,862	4,12	0	386	316	0,411	0,621	509,086	4,067	0	41	370	311
22912	1150	373	279	0,656	0,574	519,862	3,929	0	393	337	0,411	0,619	509,086	4,104	0	41	370	311
22932	1151	357	297	0,656	0,573	519,862	3,858	0	370	297	0,411	0,618	509,086	3,865	0	41	370	311
22952	1152	380	351	0,655	0,572	519,862	4,065	0	382	302	0,411	0,617	509,086	4,131	0
22972	1153	377	325	0,655	0,571	519,862	3,822	0	378	319	0,411	0,615	509,086	3,932	0
22992	1154	379	353	0,655	0,57	519,861	3,879	0	374	298	0,411	0,614	509,839	4,048	0
23012	1155	370	253	0,655	0,569	519,861	3,641	0	388	305	0,411	0,613	509,839	4,001	0
23032	1156	354	318	0,655	0,568	519,861	4	0	381	319	0,411	0,612	509,839	4,086	0	42	367	305
23052	1157	366	278	0,655	0,568	519,861	3,78	0	379	311	0,411	0,612	509,839	3,876	0	42	367	305
23072	1158	347	292	0,655	0,567	519,861	3,975	0	375	348	0,412	0,611	509,839	4,039	0	42	367	305
23092	1159	349	267	0,655	0,567	522,303	3,91	0	373	354	0,412	0,611	509,987	4,034	0	42	367	305
23112	1160	379	295	0,655	0,567	522,303	3,73	0	371	334	0,412	0,61	509,987	3,938	0	42	367	305
23132	1161	353	281	0,655	0,567	522,303	3,837	0	384	296	0,411	0,61	509,987	3,964	0	42	367	305
23152	1162	362	297	0,655	0,567	522,303	3,902	0	381	351	0,412	0,61	509,987	4,083	0
23171	1163	369	190	0,655	0,565	522,303	3,807	0	366	203	0,412	0,608	509,987	3,907	0
23191	1164	357	189	0,655	0,565	516,026	3,775	0	372	193	0,412	0,606	505,853	3,917	0
23211	1165	364	117	0,656	0,565	516,026	3,74	0	382	121	0,413	0,606	505,853	3,932	0	43	373	125
23231	1166	359	115	0,656	0,565	516,026	3,617	0	364	128	0,413	0,605	505,853	3,783	0	43	373	125
23251	1167	362	109	0,657	0,565	516,026	3,412	0	367	132	0,414	0,604	505,853	3,909	0	43	373	125
23271	1168	341	110	0,657	0,564	516,026	3,743	0	389	132	0,413	0,602	505,853	4,006	0	43	373	125
23291	1169	341	116	0,656	0,564	514,184	3,617	0	380	134	0,413	0,6	505,652	3,967	0	43	373	125
23311	1170	365	119	0,656	0,563	514,184	3,688	0	388	137	0,413	0,598	505,652	4,1	0	43	373	125
23331	1171	359	130	0,657	0,562	514,184	3,726	0	388	117	0,413	0,595	505,652	3,876	0	43	373	125
23351	1172	361	119	0,657	0,561	514,184	3,614	0	382	129	0,413	0,592	505,652	3,799	0	43	373	125
23371	1173	358	121	0,658	0,559	514,184	3,596	0	363	130	0,413	0,589	505,652	3,822	0	43	373	125
23391	1174	357	119	0,659	0,557	516,543	3,594	0	357	125	0,415	0,585	508,494	3,865	0	43	373	125
23411	1175	364	122	0,66	0,554	516,543	3,599	0	369	129	0,416	0,58	508,494	3,638	0	43	373	125
23431	1176	355	95	0,662	0,552	516,543	3,592	0	375	136	0,418	0,576	508,494	3,604	0	43	373	125
23451	1177	358	115	0,663	0,55	516,543	3,635	0	378	129	0,419	0,572	508,494	3,794	0	43	373	125
23471	1178	349	129	0,665	0,547	516,543	3,51	0	381	134	0,421	0,568	508,494	3,725	0	43	373	125
23490	1179	348	115	0,667	0,545	519,872	3,532	0	381	122	0,423	0,564	512,929	3,795	0	43	373	125
23510	1180	364	110	0,668	0,543	519,872	3,682	0	386	135	0,425	0,56	512,929	3,636	0	43	373	125
23530	1181	362	108	0,669	0,541	519,872	3,716	0	379	119	0,426	0,557	512,929	3,617	0	43	373	125
23550	1182	360	140	0,67	0,539	519,872	3,567	0	381	134	0,427	0,554	512,929	3,705	0	43	373	125
23570	1183	366	139	0,67	0,537	519,872	3,369	0	380	134	0,427	0,552	512,929	3,82	0	43	373	125
23590	1184	365	132	0,669	0,535	522,383	3,338	0	381	130	0,426	0,549	514,764	3,861	0	43	373	125
23610	1185	370	121	0,668	0,534	522,383	3,66	0	412	133	0,424	0,547	514,764	3,821	0	43	373	125
23630	1186	372	113	0,666	0,532	522,383	3,477	0	381	125	0,422	0,546	514,764	3,602	0	43	373	125
23650	1187	367	111	0,664	0,531	522,383	3,568	0	397	125	0,42	0,545	514,764	3,696	0	43	373	125
23670	1188	378	125	0,662	0,53	522,383	3,603	0	388	129	0,418	0,545	514,764	3,596	0	43	373	125
23690	1189	378	120	0,659	0,529	522,882	3,533	0	395	125	0,415	0,544	515,022	3,627	0	43	373	125
23710	1190	369	133	0,657	0,528	522,882	3,777	0	399	127	0,413	0,543	515,022	3,554	0	43	373	125
23730	1191	387	118	0,654	0,526	522,882	3,458	0	382	132	0,41	0,542	515,022	3,573	0	43	373	125
23749	1192	372	132	0,652	0,524	522,882	3,426	0	401	137	0,407	0,541	515,022	3,495	0	43	373	125
23769	1193	368	139	0,649	0,522	522,882	3,647	0	383	128	0,405	0,539	515,022	3,493	0	43	373	125
23789	1194	373	139	0,647	0,52	521,274	3,459	0	389	129	0,403	0,537	516,339	3,499	0	43	373	125
23809	1195	365	124	0,645	0,518	521,274	3,635	0	405	124	0,401	0,535	516,339	3,533	0	43	373	125
23829	1196	362	133	0,644	0,515	521,274	3,667	0	408	125	0,4	0,532	516,339	3,665	0	43	373	125
23849	1197	379	101	0,643	0,512	521,274	3,512	0	381	137	0,399	0,529	516,339	3,48	0	43	373	125
23869	1198	337	-53	0,642	0,508	521,274	3,399	0	376	-18	0,399	0,524	516,339	3,51	0
23889	1199	334	-45	0,641	0,503	511,342	3,295	0	370	5	0,4	0,52	503,874	3,447	0
23909	1200	272	-186	0,642	0,498	511,342	3,358	0	287	-251	0,401	0,515	503,874	3,166	0	44	270	-206
23929	1201	261	-181	0,642	0,495	511,342	3,288	0	275	-263	0,401	0,511	503,874	3,013	0	44	270	-206
23949	1202	251	-177	0,643	0,491	511,342	3,4	0	280	-270	0,402	0,507	503,874	3,202	0	44	270	-206
23969	1203	249	-216	0,644	0,489	511,342	3,302	0	290	-249	0,403	0,502	503,874	3,305	0	44	270	-206
23989	1204	247	-204	0,645	0,486	508,17	3,324	0	284	-242	0,405	0,498	500,208	3,265	0	44	270	-206
24009	1205	270	-173	0,647	0,482	508,17	3,422	0	290	-231	0,406	0,493	500,208	3,209	0	44	270	-206
24029	1206	266	-179	0,648	0,479	508,17	3,279	0	275	-217	0,408	0,489	500,208	3,086	0	44	270	-206
24049	1207	267	-163	0,649	0,476	508,17	3,278	0	276	-232	0,409	0,485	500,208	2,969	0	44	270	-206
24069	1208	266	-172	0,65	0,473	508,17	3,362	0	285	-211	0,411	0,481	500,208	3,444	0	44	270	-206
24088	1209	253	-205	0,651	0,47	518,173	3,347	0	279	-232	0,412	0,477	504,83	3,403	0	44	270	-206
24108	1210	261	-178	0,652	0,467	518,173	3,306	0	290	-222	0,413	0,473	504,83	3,299	0	44	270	-206
24128	1211	256	-165	0,653	0,465	518,173	3,373	0	278	-210	0,415	0,469	504,83	3,219	0	44	270	-206
24148	1212	261	-186	0,654	0,462	518,173	3,31	0	276	-224	0,416	0,465	504,83	3,125	0	44	270	-206
24168	1213	248	-177	0,655	0,46	518,173	3,222	0	305	-202	0,418	0,462	504,83	3,378	0	44	270	-206
24188	1214	242	-191	0,656	0,458	522,608	3,259	0	303	-228	0,42	0,459	511,222	3,361	0	44	270	-206
24208	1215	252	-194	0,657	0,456	522,608	3,479	0	287	-204	0,421	0,456	511,222	3,244	0	44	270	-206
24228	1216	253	-196	0,658	0,455	522,608	3,265	0	278	-216	0,422	0,453	511,222	3,4	0	44	270	-206
24248	1217	285	-115	0,658	0,456	522,608	3,163	0	319	-69	0,423	0,453	511,222	3,442	0
24268	1218	395	139	0,656	0,457	522,608	3,321	0	398	120	0,423	0,453	511,222	3,309	0
24288	1219	426	140	0,657	0,458	544,954	3,441	0	407	126	0,422	0,454	534,516	3,552	0
24308	1220	397	167	0,657	0,459	544,954	3,397	0	398	149	0,422	0,455	534,516	3,348	0	45	401	167
24328	1221	404	186	0,657	0,459	544,954	3,317	0	407	170	0,421	0,456	534,516	3,568	0	45	401	167
24347	1222	387	190	0,657	0,46	544,954	3,564	0	402	143	0,42	0,457	534,516	3,431	0	45	401	167
24367	1223	401	159	0,656	0,461	544,954	3,396	0	414	162	0,419	0,458	534,516	3,523	0	45	401	167
24387	1224	402	174	0,655	0,462	542,055	3,399	0	416	154	0,418	0,46	532,585	3,45	0	45	401	167
24407	1225	403	178	0,654	0,463	542,055	3,449	0	398	150	0,416	0,461	532,585	3,483	0	45	401	167
24427	1226	395	186	0,653	0,463	542,055	3,444	0	419	154	0,415	0,462	532,585	3,409	0	45	401	167
24447	1227	401	158	0,652	0,464	542,055	3,37	0	395	165	0,414	0,463	532,585	3,41	0	45	401	167
24467	1228	388	167	0,652	0,464	542,055	3,423	0	394	149	0,413	0,463	532,585	3,325	0	45	401	167
24487	1229	389	164	0,651	0,465	541,55	3,396	0	394	156	0,413	0,464	531,327	3,291	0	45	401	167
24507	1230	388	178	0,651	0,465	541,55	3,463	0	393	159	0,412	0,464	531,327	3,225	0	45	401	167
24527	1231	407	174	0,65	0,465	541,55	3,259	0	414	141	0,412	0,465	531,327	3,383	0	45	401	167
24547	1232	398	184	0,65	0,464	541,55	3,275	0	422	165	0,411	0,464	531,327	3,162	0	45	401	167
24567	1233	413	183	0,649	0,464	541,55	3,051	0	401	155	0,411	0,464	531,327	3,097	0	45	401	167
24587	1234	411	185	0,649	0,463	540,358	2,98	0	414	151	0,41	0,464	532,099	3,115	0	45	401	167
24607	1235	397	177	0,648	0,463	540,358	3,067	0	396	167	0,41	0,463	532,099	3,192	0	45	401	167
24627	1236	403	193	0,648	0,463	540,358	3,085	0	387	182	0,41	0,463	532,099	3,247	0	45	401	167
24647	1237	378	328	0,648	0,466	540,358	3,087	0	367	308	0,411	0,467	532,099	3,228	0
24667	1238	371	374	0,648	0,467	540,358	3,223	0	368	419	0,411	0,468	532,099	3,555	0
24686	1239	361	417	0,648	0,468	545,868	3,277	0	367	478	0,411	0,468	536,928	3,639	0
24706	1240	359	417	0,649	0,468	545,868	3,323	0	351	430	0,411	0,469	536,928	3,485	0
24726	1241	338	387	0,649	0,469	545,868	3,306	0	-800	-600	0,649	0,469	-1	-1	4
24746	1242	358	354	0,65	0,47	545,868	3,065	0	325	332	0,412	0,47	536,928	3,116	0
24766	1243	368	360	0,651	0,471	545,868	3,228	0	365	375	0,412	0,471	536,928	3,344	0
24786	1244	366	368	0,652	0,472	545,295	3,148	0	365	377	0,413	0,472	535,292	3,334	0
24806	1245	359	374	0,652	0,473	545,295	3,243	0	367	431	0,413	0,474	535,292	3,633	0
24826	1246	357	377	0,653	0,474	545,295	3,275	0	366	390	0,414	0,475	535,292	3,496	0
24846	1247	359	339	0,653	0,475	545,295	3,447	0	389	369	0,414	0,476	535,292	3,585	0	46	362	367
24866	1248	363	339	0,654	0,477	545,295	3,242	0	374	352	0,414	0,477	535,292	3,572	0	46	362	367
24886	1249	362	343	0,654	0,478	541,995	3,282	0	378	338	0,414	0,479	532,938	3,543	0	46	362	367
24906	1250	378	392	0,654	0,479	541,995	3,605	0	364	328	0,414	0,48	532,938	3,286	0	46	362	367
24926	1251	381	370	0,655	0,48	541,995	3,338	0	355	384	0,414	0,481	532,938	3,458	0	46	362	367
24945	1252	368	377	0,655	0,481	541,995	3,338	0	347	378	0,415	0,482	532,938	3,526	0	46	362	367
24965	1253	364	376	0,655	0,481	541,995	3,451	0	347	369	0,415	0,483	532,938	3,616	0	46	362	367
24985	1254	361	376	0,655	0,482	540,791	3,297	0	347	365	0,415	0,484	530,093	3,672	0	46	362	367
25005	1255	350	339	0,655	0,482	540,791	3,747	0	359	390	0,415	0,484	530,093	3,514	0	46	362	367
25025	1256	359	381	0,655	0,482	540,791	3,872	0	349	381	0,415	0,484	530,093	3,443	0	46	362	367
25045	1257	349	379	0,655	0,483	540,791	3,606	0	-800	-600	0,655	0,483	-1	-1	4	46	362	367
25065	1258	365	361	0,655	0,483	540,791	3,658	0	-800	-600	0,655	0,483	-1	-1	4	46	362	367
25086	1259	365	383	0,655	0,483	539,737	3,64	0	-800	-600	0,655	0,483	-1	-1	4	46	362	367
25105	1260	374	391	0,654	0,483	539,737	3,712	0	-800	-600	0,654	0,483	-1	-1	4	46	362	367
25125	1261	363	365	0,654	0,483	539,737	3,655	0	-800	-600	0,654	0,483	-1	-1	4	46	362	367
25145	1262	367	345	0,653	0,483	539,737	3,66	0	-800	-600	0,653	0,483	-1	-1	4	46	362	367
25165	1263	-800	-600	-1	-1	-1	-1	4	-800	-600	-1	-1	-1	-1	4
25185	1264	-800	-600	0,651	0,483	-1	-1	4	-800	-600	0,651	0,483	-1	-1	4
25205	1265	360	305	0,651	0,484	537,176	3,695	0	-800	-600	0,651	0,484	-1	-1	4	47	352	298
25225	1266	349	283	0,65	0,485	537,176	3,72	0	-800	-600	0,65	0,485	-1	-1	4	47	352	298
25245	1267	356	307	0,649	0,485	537,176	3,726	0	-800	-600	0,649	0,485	-1	-1	4	47	352	298
25264	1268	344	287	0,649	0,486	537,176	3,702	0	-800	-600	0,649	0,486	-1	-1	4	47	352	298
25285	1269	348	302	0,649	0,488	532,849	3,688	0	-800	-600	0,649	0,488	-1	-1	4	47	352	298
25304	1270	343	284	0,649	0,489	532,849	3,889	0	-800	-600	0,649	0,489	-1	-1	4	47	352	298
25326	1271	356	298	0,65	0,49	532,849	3,646	0	-800	-600	0,65	0,49	-1	-1	4	47	352	298
25344	1272	353	298	0,65	0,491	532,849	3,787	0	-800	-600	0,65	0,491	-1	-1	4	47	352	298
25365	1273	360	312	0,651	0,492	532,849	3,951	0	-800	-600	0,651	0,492	-1	-1	4	47	352	298
25384	1274	363	316	0,651	0,494	533,585	3,874	0	-800	-600	0,651	0,494	-1	-1	4	47	352	298
25405	1275	339	295	0,651	0,495	533,585	3,803	0	-800	-600	0,651	0,495	-1	-1	4
25424	1276	353	339	0,651	0,496	533,585	3,793	0	-800	-600	0,651	0,496	-1	-1	4	48	370	311
25445	1277	360	323	0,651	0,496	533,585	3,782	0	-800	-600	0,651	0,496	-1	-1	4	48	370	311
25464	1278	355	308	0,65	0,497	533,585	3,658	0	-800	-600	0,65	0,497	-1	-1	4	48	370	311
25485	1279	359	328	0,649	0,497	532,819	3,633	0	-800	-600	0,649	0,497	-1	-1	4	48	370	311
25504	1280	347	320	0,648	0,497	532,819	3,633	0	-800	-600	0,648	0,497	-1	-1	4	48	370	311
25525	1281	354	326	0,646	0,496	532,819	3,713	0	-800	-600	0,646	0,496	-1	-1	4	48	370	311
25543	1282	374	327	0,644	0,495	532,819	3,603	0	-800	-600	0,644	0,495	-1	-1	4	48	370	311
25565	1283	382	308	0,642	0,494	532,819	3,756	0	-800	-600	0,642	0,494	-1	-1	4	48	370	311
25583	1284	390	312	0,639	0,494	530,946	3,721	0	-800	-600	0,639	0,494	-1	-1	4	48	370	311
25605	1285	399	294	0,636	0,492	530,946	3,843	0	-800	-600	0,636	0,492	-1	-1	4	48	370	311
25623	1286	387	297	0,633	0,49	530,946	3,598	0	-800	-600	0,633	0,49	-1	-1	4	48	370	311
25645	1287	371	279	0,631	0,489	530,946	3,722	0	-800	-600	0,631	0,489	-1	-1	4	48	370	311
25663	1288	-800	-600	-1	-1	-1	-1	4	-800	-600	-1	-1	-1	-1	4
25685	1289	-800	-600	-1	-1	-1	-1	4	-800	-600	-1	-1	-1	-1	4
25703	1290	-800	-600	-1	-1	-1	-1	4	-800	-600	-1	-1	-1	-1	4
25725	1291	-800	-600	-1	-1	-1	-1	4	-800	-600	-1	-1	-1	-1	4
25743	1292	-800	-600	-1	-1	-1	-1	4	-800	-600	-1	-1	-1	-1	4
25765	1293	-800	-600	-1	-1	-1	-1	4	-800	-600	-1	-1	-1	-1	4
25783	1294	-800	-600	-1	-1	-1	-1	4	-800	-600	-1	-1	-1	-1	4
25805	1295	-800	-600	-1	-1	-1	-1	4	-800	-600	-1	-1	-1	-1	4
25823	1296	-800	-600	-1	-1	-1	-1	4	-800	-600	-1	-1	-1	-1	4
25842	1297	-800	-600	-1	-1	-1	-1	4	-800	-600	-1	-1	-1	-1	4
25862	1298	-800	-600	-1	-1	-1	-1	4	-800	-600	-1	-1	-1	-1	4
25883	1299	-800	-600	-1	-1	-1	-1	4	-800	-600	-1	-1	-1	-1	4
25902	1300	-800	-600	-1	-1	-1	-1	4	-800	-600	-1	-1	-1	-1	4
25922	1301	-800	-600	-1	-1	-1	-1	4	-800	-600	-1	-1	-1	-1	4
25942	1302	-800	-600	-1	-1	-1	-1	4	-800	-600	-1	-1	-1	-1	4
25962	1303	-800	-600	-1	-1	-1	-1	4	-800	-600	-1	-1	-1	-1	4
25982	1304	-800	-600	-1	-1	-1	-1	4	-800	-600	-1	-1	-1	-1	4
26002	1305	-800	-600	-1	-1	-1	-1	4	-800	-600	-1	-1	-1	-1	4
26022	1306	-800	-600	-1	-1	-1	-1	4	-800	-600	-1	-1	-1	-1	4
26042	1307	-800	-600	0,647	0,485	-1	-1	4	-800	-600	0,647	0,485	-1	-1	4
26062	1308	-800	-600	-1	-1	-1	-1	4	-800	-600	-1	-1	-1	-1	4
26082	1309	366	371	0,648	0,483	541,549	4,171	0	371	322	0,409	0,498	541,549	4,292	0
26102	1310	-800	-600	-1	-1	-1	-1	4	-800	-600	-1	-1	-1	-1	4
26122	1311	362	391	0,648	0,478	541,549	4,227	0	388	317	0,409	0,494	541,549	4,231	0	49	374	370
26141	1312	362	389	0,647	0,476	543,073	4,238	0	383	329	0,408	0,491	530,827	4,151	0	49	374	370
26161	1313	363	374	0,646	0,474	543,073	4,043	0	392	355	0,407	0,489	530,827	4,268	0	49	374	370
26181	1314	361	350	0,645	0,472	543,073	3,936	0	372	383	0,407	0,487	530,827	4,3	0	49	374	370
26201	1315	370	384	0,644	0,47	543,073	4,019	0	370	360	0,405	0,486	530,827	4,129	0	49	374	370
26221	1316	375	373	0,642	0,468	543,073	4,015	0	371	379	0,404	0,485	530,827	4,294	0	49	374	370
26241	1317	379	367	0,64	0,468	545,907	4,031	0	369	368	0,402	0,484	533,642	4,256	0	49	374	370
26261	1318	362	395	0,639	0,467	545,907	4,15	0	390	338	0,401	0,484	533,642	4,325	0	49	374	370
26281	1319	404	395	0,638	0,467	545,907	4,078	0	371	393	0,4	0,485	533,642	4,257	0	49	374	370
26301	1320	-800	-600	0,399	0,485	-1	-1	4	373	360	0,399	0,485	533,642	3,983	0
26321	1321	-800	-600	0,398	0,485	-1	-1	4	361	378	0,398	0,485	533,642	4,172	0
26341	1322	-800	-600	-1	-1	-1	-1	4	-800	-600	-1	-1	-1	-1	4
26361	1323	-800	-600	0,399	0,485	-1	-1	4	328	186	0,399	0,485	533,642	3,769	0
26381	1324	-800	-600	0,399	0,486	-1	-1	4	365	54	0,399	0,486	533,642	3,872	0
26401	1325	-800	-600	0,635	0,469	-1	-1	4	358	-27	0,398	0,487	522,517	3,63	0
26421	1326	366	9	0,635	0,47	528,333	3,776	0	387	14	0,398	0,489	522,517	3,826	0	50	376	-5
26440	1327	352	-21	0,636	0,471	528,333	3,661	0	403	-3	0,398	0,49	522,517	3,935	0	50	376	-5
26460	1328	365	-20	0,636	0,472	528,333	3,719	0	387	-16	0,399	0,49	522,517	3,761	0	50	376	-5
26480	1329	367	-6	0,636	0,471	528,333	3,743	0	400	-14	0,399	0,49	522,517	3,585	0	50	376	-5
26500	1330	365	-15	0,636	0,471	525,456	3,678	0	403	-6	0,399	0,489	519,816	3,558	0	50	376	-5
26520	1331	373	-8	0,636	0,47	525,456	3,584	0	391	-21	0,399	0,488	519,816	3,64	0	50	376	-5
26540	1332	360	-2	0,636	0,469	525,456	3,712	0	394	-6	0,399	0,487	519,816	3,735	0	50	376	-5
26560	1333	350	5	0,635	0,468	525,456	3,667	0	391	-9	0,398	0,486	519,816	3,624	0	50	376	-5
26580	1334	363	8	0,635	0,469	525,456	3,526	0	382	-16	0,398	0,486	519,816	3,448	0	50	376	-5
26600	1335	359	4	0,635	0,47	527,854	3,59	0	378	-11	0,398	0,487	520,608	3,457	0	50	376	-5
26620	1336	361	7	0,634	0,473	527,854	3,522	0	391	-3	0,398	0,49	520,608	3,472	0	50	376	-5
26640	1337	356	-6	0,634	0,476	527,854	3,555	0	393	14	0,398	0,493	520,608	3,671	0	50	376	-5
26660	1338	364	0	0,635	0,479	527,854	3,487	0	390	-6	0,398	0,496	520,608	3,63	0	50	376	-5
26680	1339	361	-1	0,635	0,483	527,854	3,484	0	390	1	0,398	0,5	520,608	3,411	0	50	376	-5
26700	1340	361	-2	0,635	0,487	527,145	3,476	0	391	0	0,398	0,503	522,479	3,507	0	50	376	-5
26719	1341	351	7	0,636	0,491	527,145	3,28	0	398	0	0,399	0,507	522,479	3,487	0	50	376	-5
26739	1342	360	-21	0,637	0,495	527,145	3,407	0	393	-17	0,399	0,511	522,479	3,168	0	50	376	-5
26759	1343	364	-1	0,638	0,499	527,145	3,324	0	384	9	0,4	0,515	522,479	3,506	0	50	376	-5
26779	1344	318	147	0,641	0,506	527,145	3,284	0	332	136	0,403	0,522	522,479	3,387	0
26799	1345	318	128	0,643	0,513	538,946	3,398	0	317	133	0,406	0,529	528,993	3,342	0
26819	1346	293	475	0,646	0,522	538,946	3,514	0	-800	-600	0,646	0,522	-1	-1	4
26839	1347	290	540	0,649	0,529	538,946	3,462	0	247	522	0,41	0,543	528,993	3,638	0	51	272	523
26859	1348	278	535	0,652	0,536	538,946	3,441	0	250	530	0,412	0,549	528,993	3,677	0	51	272	523
26879	1349	285	533	0,655	0,542	538,946	3,533	0	269	520	0,415	0,555	528,993	3,75	0	51	272	523
26899	1350	281	531	0,658	0,549	536,548	3,489	0	277	523	0,417	0,561	524,962	3,773	0	51	272	523
26919	1351	273	522	0,662	0,555	536,548	3,338	0	243	518	0,42	0,567	524,962	3,634	0	51	272	523
26939	1352	288	524	0,665	0,561	536,548	3,503	0	235	513	0,423	0,572	524,962	3,695	0	51	272	523
26959	1353	288	519	0,668	0,567	536,548	3,503	0	250	516	0,426	0,578	524,962	3,785	0	51	272	523
26979	1354	287	528	0,672	0,573	536,548	3,728	0	251	514	0,428	0,583	524,962	3,645	0	51	272	523
26999	1355	293	531	0,675	0,578	528,063	3,745	0	253	518	0,431	0,587	521,293	3,674	0	51	272	523
27019	1356	284	534	0,678	0,583	528,063	3,515	0	255	511	0,433	0,591	521,293	3,603	0	51	272	523
27038	1357	293	530	0,681	0,588	528,063	3,511	0	279	519	0,436	0,596	521,293	3,62	0	51	272	523
27058	1358	261	511	0,684	0,592	528,063	3,419	0	276	519	0,438	0,6	521,293	3,71	0	51	272	523
27078	1359	291	511	0,686	0,596	528,063	3,444	0	251	520	0,441	0,603	521,293	3,663	0	51	272	523
27098	1360	285	515	0,689	0,6	522,46	3,379	0	264	525	0,442	0,606	514,729	3,654	0	51	272	523
27118	1361	280	535	0,69	0,603	522,46	3,549	0	262	518	0,444	0,61	514,729	3,751	0	51	272	523
27138	1362	289	537	0,692	0,607	522,46	3,566	0	254	520	0,445	0,613	514,729	3,64	0	51	272	523
27158	1363	284	527	0,693	0,61	522,46	3,679	0	265	526	0,446	0,616	514,729	3,708	0	51	272	523
27178	1364	282	518	0,693	0,613	522,46	3,881	0	270	512	0,446	0,619	514,729	3,748	0	51	272	523
27198	1365	285	517	0,694	0,616	518,917	3,92	0	271	515	0,446	0,623	512,133	3,691	0	51	272	523
27218	1366	290	530	0,694	0,619	518,917	3,814	0	264	530	0,446	0,626	512,133	3,845	0	51	272	523
27238	1367	287	540	0,694	0,622	518,917	3,857	0	278	539	0,446	0,631	512,133	3,921	0	51	272	523
27258	1368	438	665	0,691	0,629	518,917	3,694	0	333	730	0,444	0,638	512,133	3,929	0	52	408	690
27278	1369	447	665	0,689	0,632	518,917	3,647	0	366	720	0,441	0,642	512,133	3,97	0	52	408	690
27298	1370	456	666	0,687	0,636	515,934	3,581	0	394	707	0,439	0,646	499,748	3,897	0	52	408	690
27318	1371	445	669	0,686	0,637	514,976	3,827	0	369	730	0,436	0,65	499,748	3,859	0	52	408	690
27337	1372	443	668	0,684	0,64	515,242	3,853	0	359	718	0,434	0,653	499,748	3,884	0	52	408	690
27357	1373	442	669	0,682	0,642	513,976	3,859	0	376	726	0,431	0,656	499,748	3,847	0	52	408	690
27377	1374	443	671	0,68	0,643	513,057	3,955	0	369	702	0,429	0,659	499,748	3,901	0	52	408	690
27397	1375	442	671	0,679	0,645	502,555	3,905	0	368	700	0,427	0,662	498,691	3,886	0	52	408	690
27417	1376	443	671	0,677	0,646	502,555	3,924	0	371	704	0,425	0,664	498,691	3,91	0	52	408	690
27437	1377	442	670	0,676	0,647	502,555	3,865	0	326	665	0,424	0,666	498,691	3,961	0
27457	1378	443	671	0,674	0,648	502,555	3,99	0	352	721	0,422	0,668	498,691	3,907	0	53	406	693
27477	1379	442	667	0,673	0,65	502,555	3,788	0	372	714	0,421	0,67	498,691	3,946	0	53	406	693
27497	1380	442	666	0,672	0,651	507,307	3,838	0	366	719	0,42	0,673	500,074	3,934	0	53	406	693
27517	1381	445	669	0,672	0,654	507,307	4,018	0	363	721	0,419	0,676	500,074	3,99	0	53	406	693
27537	1382	444	667	0,672	0,656	507,307	3,913	0	374	719	0,419	0,679	500,074	3,983	0	53	406	693
27557	1383	444	668	0,672	0,658	507,307	3,976	0	367	721	0,418	0,681	500,074	4,057	0	53	406	693
27577	1384	442	669	0,672	0,661	507,307	3,967	0	369	725	0,418	0,684	500,074	4,049	0	53	406	693
27597	1385	441	668	0,672	0,663	506,704	3,955	0	326	670	0,418	0,687	494,218	3,996	0
27617	1386	442	665	0,673	0,665	506,704	4,076	0	328	668	0,418	0,689	494,218	4,01	0
27636	1387	445	669	0,673	0,668	506,704	3,951	0	324	668	0,418	0,691	494,218	3,983	0
27656	1388	442	665	0,673	0,669	506,704	3,936	0	323	668	0,419	0,693	494,218	4,001	0
27676	1389	445	660	0,674	0,67	506,704	4,067	0	383	698	0,419	0,694	494,218	4,009	0
27696	1390	445	661	0,674	0,672	505,848	3,993	0	329	664	0,42	0,695	492,86	3,989	0
27716	1391	446	667	0,675	0,672	505,848	4,016	0	328	664	0,42	0,696	492,86	4,057	0
27736	1392	443	665	0,675	0,672	505,848	4,109	0	328	662	0,42	0,696	492,86	4,022	0
27756	1393	449	662	0,675	0,672	505,848	4,116	0	385	697	0,42	0,695	492,86	4,028	0
27776	1394	448	665	0,675	0,671	505,848	4,035	0	330	663	0,42	0,695	492,86	4,111	0
27796	1395	448	664	0,675	0,671	502,674	4,06	0	330	663	0,42	0,694	492,261	4,094	0
27816	1396	450	663	0,675	0,67	502,674	4,01	0	383	700	0,42	0,693	492,261	4,053	0
27836	1397	445	663	0,675	0,67	502,674	3,959	0	329	663	0,42	0,693	492,261	4,179	0
27856	1398	445	661	0,675	0,669	502,674	4,038	0	329	666	0,42	0,692	492,261	4,108	0
27876	1399	445	662	0,675	0,669	502,674	3,976	0	328	665	0,42	0,692	492,261	4,128	0
27896	1400	445	661	0,675	0,669	500,493	3,992	0	328	666	0,419	0,692	491,373	4,141	0
27915	1401	446	665	0,674	0,669	500,493	4,119	0	330	665	0,419	0,692	491,373	4,087	0
27935	1402	448	665	0,673	0,67	500,493	4,083	0	385	700	0,418	0,693	491,373	4,242	0
27955	1403	446	666	0,673	0,671	500,493	4,1	0	396	693	0,418	0,694	491,373	4,247	0
27975	1404	445	667	0,673	0,672	500,493	4,132	0	388	687	0,418	0,695	491,373	4,236	0
27995	1405	445	667	0,673	0,673	501,357	4,126	0	390	685	0,418	0,697	491,966	4,24	0
28015	1406	442	665	0,673	0,674	501,357	4,206	0	330	663	0,417	0,698	491,966	4,257	0
28035	1407	443	652	0,673	0,674	501,357	4,187	0	374	652	0,417	0,698	491,966	4,142	0
28055	1408	406	512	0,672	0,67	501,357	4,129	0	400	529	0,417	0,695	491,966	4,144	0
28075	1409	396	439	0,671	0,667	501,357	4,102	0	410	441	0,417	0,692	491,966	4,313	0
28095	1410	402	355	0,67	0,665	511,652	4,154	0	415	362	0,416	0,69	502,467	4,348	0
28115	1411	367	308	0,67	0,665	511,652	4,055	0	382	337	0,415	0,689	502,467	4,304	0
28135	1412	392	317	0,668	0,664	511,652	4,235	0	389	329	0,413	0,689	502,467	4,362	0
28155	1413	367	240	0,665	0,662	511,652	4,24	0	416	322	0,41	0,688	502,467	4,59	0
28175	1414	370	240	0,662	0,66	511,652	4,288	0	383	327	0,406	0,687	502,467	4,45	0
28195	1415	376	248	0,657	0,659	506,28	4,265	0	395	326	0,402	0,687	500,495	4,539	0
28215	1416	372	268	0,652	0,658	506,28	4,347	0	385	322	0,396	0,688	500,495	4,398	0
28234	1417	-800	-600	0,39	0,689	-1	-1	4	372	265	0,39	0,689	500,495	4,135	0
28254	1418	368	300	0,64	0,657	506,28	4,329	0	404	287	0,384	0,691	500,495	4,486	0
28274	1419	398	217	0,634	0,656	506,28	4,001	0	-800	-600	0,634	0,656	-1	-1	4
28294	1420	398	221	0,628	0,655	503,604	3,981	0	-800	-600	0,372	0,695	-1	-1	4
28314	1421	385	237	0,622	0,654	503,604	3,81	0	407	282	0,366	0,697	500,705	4,437	0
28334	1422	374	324	0,615	0,653	503,604	4,221	0	-800	-600	0,615	0,653	-1	-1	4
28354	1423	362	251	0,609	0,653	503,604	3,982	0	412	325	0,354	0,703	500,705	4,162	0
28374	1424	371	282	0,602	0,652	503,604	3,948	0	378	279	0,347	0,706	500,705	4,28	0
28394	1425	369	311	0,596	0,652	503,415	3,913	0	379	281	0,341	0,71	499,683	4,271	0
28414	1426	396	350	0,59	0,653	503,415	4,25	0	408	336	0,336	0,714	499,683	4,206	0
28434	1427	390	400	0,584	0,655	503,415	4,259	0	394	414	0,33	0,719	499,683	4,354	0	54	391	421
28454	1428	398	433	0,579	0,655	503,415	4,271	0	413	435	0,325	0,722	499,683	4,545	0	54	391	421
28474	1429	377	412	0,574	0,656	503,415	4,243	0	388	426	0,32	0,724	499,683	4,454	0	54	391	421
28494	1430	376	427	0,57	0,657	502,492	4,243	0	393	435	0,317	0,727	503,014	4,581	0	54	391	421
28513	1431	388	422	0,567	0,658	502,492	4,296	0	382	445	0,313	0,728	503,014	4,58	0	54	391	421
28533	1432	404	426	0,565	0,659	502,492	4,409	0	-800	-600	0,565	0,659	-1	-1	4	54	391	421
28553	1433	384	421	0,564	0,661	502,492	4,483	0	-800	-600	0,564	0,661	-1	-1	4	54	391	421
28573	1434	387	427	0,565	0,661	502,492	4,344	0	386	426	0,311	0,73	503,014	4,421	0	54	391	421
28593	1435	389	425	0,567	0,662	502,799	4,425	0	386	425	0,313	0,729	504,044	4,429	0	54	391	421
28613	1436	391	416	0,57	0,662	502,799	4,424	0	368	446	0,316	0,727	504,044	4,504	0	54	391	421
28633	1437	395	424	0,574	0,662	502,799	4,328	0	393	419	0,32	0,725	504,044	4,345	0	54	391	421
28653	1438	367	420	0,579	0,661	502,799	4,448	0	413	402	0,324	0,723	504,044	4,173	0	54	391	421
28673	1439	400	423	0,583	0,662	502,799	4,391	0	388	398	0,329	0,721	504,044	4,137	0	54	391	421
28693	1440	392	422	0,587	0,662	502,55	4,368	0	391	394	0,333	0,72	504,844	4,106	0	54	391	421
28713	1441	391	430	0,591	0,663	502,55	4,429	0	411	423	0,336	0,719	504,844	4,429	0	54	391	421
28733	1442	390	404	0,594	0,664	502,55	4,164	0	414	390	0,339	0,718	504,844	4,055	0	54	391	421
28753	1443	388	433	0,597	0,665	502,55	4,314	0	379	419	0,341	0,718	504,844	4,252	0
28773	1444	397	423	0,599	0,667	502,55	4,05	0	401	394	0,343	0,719	504,844	4,126	0
28793	1445	396	417	0,6	0,668	502,968	4,066	0	393	407	0,344	0,72	503,306	4,203	0
28812	1446	411	428	0,6	0,67	502,968	4,205	0	405	410	0,344	0,722	503,306	4,238	0
28833	1447	381	431	0,6	0,672	502,968	4,175	0	401	420	0,344	0,724	503,306	4,208	0
28852	1448	417	433	0,599	0,673	502,968	4,164	0	408	364	0,343	0,726	503,306	3,998	0	55	399	412
28872	1449	400	429	0,598	0,675	502,968	4,221	0	393	411	0,342	0,728	503,306	4,097	0	55	399	412
28892	1450	393	433	0,597	0,676	500,546	4,185	0	395	404	0,34	0,73	500,214	3,994	0	55	399	412
28912	1451	397	426	0,595	0,677	500,546	4,093	0	403	357	0,339	0,732	500,214	3,796	0	55	399	412
28932	1452	401	434	0,594	0,677	500,546	4,091	0	402	378	0,337	0,733	500,214	3,933	0	55	399	412
28952	1453	404	424	0,593	0,678	500,546	4,232	0	-800	-600	0,593	0,678	-1	-1	4	55	399	412
28972	1454	478	436	0,59	0,679	500,546	4,146	0	-800	-600	0,59	0,679	-1	-1	4
28992	1455	490	436	0,589	0,68	497,747	4,163	0	-800	-600	0,332	0,735	-1	-1	4
29012	1456	478	444	0,589	0,68	497,747	4,211	0	472	442	0,332	0,735	497,341	4,297	0
29032	1457	441	440	0,589	0,681	497,747	4,464	0	471	428	0,332	0,736	497,341	4,169	0
29052	1458	476	426	0,59	0,682	497,747	4,305	0	475	369	0,332	0,737	497,341	3,799	0
29072	1459	479	448	0,59	0,683	497,747	4,203	0	451	447	0,333	0,738	497,341	4,247	0
29092	1460	469	444	0,591	0,684	497,024	4,283	0	450	427	0,333	0,739	496,388	4,079	0
29111	1461	486	440	0,592	0,685	497,024	4,14	0	459	469	0,334	0,74	496,388	4,297	0
29131	1462	492	429	0,593	0,685	497,024	3,973	0	-800	-600	0,593	0,685	-1	-1	4	56	478	441
29151	1463	489	439	0,593	0,686	497,024	4,144	0	481	446	0,334	0,74	496,388	4,097	0	56	478	441
29171	1464	486	428	0,592	0,686	497,024	4,124	0	469	447	0,334	0,741	496,388	4,132	0	56	478	441
29191	1465	490	430	0,592	0,686	497,451	4,086	0	469	449	0,333	0,741	494,506	4,117	0	56	478	441
29211	1466	469	446	0,592	0,686	497,451	4,324	0	474	448	0,333	0,741	494,506	4,271	0	56	478	441
29231	1467	489	425	0,591	0,686	497,451	4,034	0	-800	-600	0,591	0,686	-1	-1	4	56	478	441
29251	1468	486	432	0,59	0,686	497,451	4,273	0	469	452	0,332	0,742	494,506	4,185	0	56	478	441
29271	1469	472	456	0,589	0,685	497,451	4,379	0	466	457	0,33	0,742	494,506	4,148	0	56	478	441
29291	1470	-800	-600	-1	-1	-1	-1	4	-800	-600	-1	-1	-1	-1	4
29311	1471	-800	-600	-1	-1	-1	-1	4	-800	-600	-1	-1	-1	-1	4
29331	1472	-800	-600	-1	-1	-1	-1	4	-800	-600	-1	-1	-1	-1	4
29351	1473	-800	-600	-1	-1	-1	-1	4	-800	-600	-1	-1	-1	-1	4
29371	1474	-800	-600	-1	-1	-1	-1	4	-800	-600	-1	-1	-1	-1	4
29391	1475	-800	-600	-1	-1	-1	-1	4	-800	-600	-1	-1	-1	-1	4
29410	1476	-800	-600	-1	-1	-1	-1	4	-800	-600	-1	-1	-1	-1	4
29430	1477	-800	-600	-1	-1	-1	-1	4	-800	-600	-1	-1	-1	-1	4
29450	1478	-800	-600	-1	-1	-1	-1	4	-800	-600	-1	-1	-1	-1	4
29470	1479	-800	-600	-1	-1	-1	-1	4	-800	-600	-1	-1	-1	-1	4
29490	1480	-800	-600	-1	-1	-1	-1	4	-800	-600	-1	-1	-1	-1	4
29510	1481	-800	-600	-1	-1	-1	-1	4	-800	-600	-1	-1	-1	-1	4
29530	1482	-800	-600	-1	-1	-1	-1	4	-800	-600	-1	-1	-1	-1	4
29550	1483	-800	-600	-1	-1	-1	-1	4	-800	-600	-1	-1	-1	-1	4
29570	1484	-800	-600	-1	-1	-1	-1	4	-800	-600	-1	-1	-1	-1	4
29590	1485	-800	-600	-1	-1	-1	-1	4	-800	-600	-1	-1	-1	-1	4
29610	1486	-800	-600	-1	-1	-1	-1	4	-800	-600	-1	-1	-1	-1	4
29630	1487	-800	-600	-1	-1	-1	-1	4	-800	-600	-1	-1	-1	-1	4
29650	1488	-800	-600	-1	-1	-1	-1	4	-800	-600	-1	-1	-1	-1	4
29670	1489	-800	-600	-1	-1	-1	-1	4	-800	-600	-1	-1	-1	-1	4
29690	1490	-800	-600	-1	-1	-1	-1	4	-800	-600	-1	-1	-1	-1	4
29709	1491	-800	-600	-1	-1	-1	-1	4	-800	-600	-1	-1	-1	-1	4
29729	1492	-800	-600	-1	-1	-1	-1	4	-800	-600	-1	-1	-1	-1	4
29749	1493	-800	-600	-1	-1	-1	-1	4	-800	-600	-1	-1	-1	-1	4
29769	1494	-800	-600	-1	-1	-1	-1	4	-800	-600	-1	-1	-1	-1	4
29789	1495	-800	-600	-1	-1	-1	-1	4	-800	-600	-1	-1	-1	-1	4
29809	1496	-800	-600	-1	-1	-1	-1	4	-800	-600	-1	-1	-1	-1	4
29829	1497	-800	-600	-1	-1	-1	-1	4	-800	-600	-1	-1	-1	-1	4
29849	1498	-800	-600	-1	-1	-1	-1	4	-800	-600	-1	-1	-1	-1	4
29869	1499	-800	-600	-1	-1	-1	-1	4	-800	-600	-1	-1	-1	-1	4
29889	1500	-800	-600	-1	-1	-1	-1	4	-800	-600	-1	-1	-1	-1	4
29909	1501	-800	-600	-1	-1	-1	-1	4	-800	-600	-1	-1	-1	-1	4
29929	1502	-800	-600	-1	-1	-1	-1	4	-800	-600	-1	-1	-1	-1	4
29949	1503	-800	-600	-1	-1	-1	-1	4	-800	-600	-1	-1	-1	-1	4
29969	1504	-800	-600	-1	-1	-1	-1	4	-800	-600	-1	-1	-1	-1	4
29989	1505	-800	-600	-1	-1	-1	-1	4	-800	-600	-1	-1	-1	-1	4
30008	1506	-800	-600	-1	-1	-1	-1	4	-800	-600	-1	-1	-1	-1	4
30028	1507	-800	-600	-1	-1	-1	-1	4	-800	-600	-1	-1	-1	-1	4
30048	1508	-800	-600	-1	-1	-1	-1	4	-800	-600	-1	-1	-1	-1	4
30068	1509	-800	-600	-1	-1	-1	-1	4	-800	-600	-1	-1	-1	-1	4
30088	1510	-800	-600	-1	-1	-1	-1	4	-800	-600	-1	-1	-1	-1	4
30108	1511	-800	-600	-1	-1	-1	-1	4	-800	-600	-1	-1	-1	-1	4
30128	1512	-800	-600	-1	-1	-1	-1	4	-800	-600	-1	-1	-1	-1	4
30148	1513	-800	-600	-1	-1	-1	-1	4	-800	-600	-1	-1	-1	-1	4
30168	1514	-800	-600	-1	-1	-1	-1	4	-800	-600	-1	-1	-1	-1	4
30188	1515	-800	-600	-1	-1	-1	-1	4	-800	-600	-1	-1	-1	-1	4
30208	1516	-800	-600	-1	-1	-1	-1	4	-800	-600	-1	-1	-1	-1	4
30228	1517	-800	-600	-1	-1	-1	-1	4	-800	-600	-1	-1	-1	-1	4
30248	1518	-800	-600	-1	-1	-1	-1	4	-800	-600	-1	-1	-1	-1	4
30268	1519	-800	-600	-1	-1	-1	-1	4	-800	-600	-1	-1	-1	-1	4
30287	1520	-800	-600	-1	-1	-1	-1	4	-800	-600	-1	-1	-1	-1	4
30307	1521	-800	-600	-1	-1	-1	-1	4	-800	-600	-1	-1	-1	-1	4
30327	1522	-800	-600	-1	-1	-1	-1	4	-800	-600	-1	-1	-1	-1	4
30347	1523	-800	-600	-1	-1	-1	-1	4	-800	-600	-1	-1	-1	-1	4
30367	1524	-800	-600	-1	-1	-1	-1	4	-800	-600	-1	-1	-1	-1	4
30387	1525	-800	-600	-1	-1	-1	-1	4	-800	-600	-1	-1	-1	-1	4
30407	1526	-800	-600	-1	-1	-1	-1	4	-800	-600	-1	-1	-1	-1	4
30427	1527	-800	-600	-1	-1	-1	-1	4	-800	-600	-1	-1	-1	-1	4
30447	1528	-800	-600	-1	-1	-1	-1	4	-800	-600	-1	-1	-1	-1	4
30467	1529	-800	-600	-1	-1	-1	-1	4	-800	-600	-1	-1	-1	-1	4
30487	1530	-800	-600	-1	-1	-1	-1	4	-800	-600	-1	-1	-1	-1	4
30507	1531	-800	-600	-1	-1	-1	-1	4	-800	-600	-1	-1	-1	-1	4
30527	1532	-800	-600	-1	-1	-1	-1	4	-800	-600	-1	-1	-1	-1	4
30547	1533	-800	-600	-1	-1	-1	-1	4	-800	-600	-1	-1	-1	-1	4
30567	1534	-800	-600	-1	-1	-1	-1	4	-800	-600	-1	-1	-1	-1	4
30587	1535	-800	-600	-1	-1	-1	-1	4	-800	-600	-1	-1	-1	-1	4
30606	1536	-800	-600	-1	-1	-1	-1	4	-800	-600	-1	-1	-1	-1	4
30626	1537	-800	-600	-1	-1	-1	-1	4	-800	-600	-1	-1	-1	-1	4
30646	1538	-800	-600	-1	-1	-1	-1	4	-800	-600	-1	-1	-1	-1	4
30666	1539	-800	-600	-1	-1	-1	-1	4	-800	-600	-1	-1	-1	-1	4
30686	1540	-800	-600	-1	-1	-1	-1	4	-800	-600	-1	-1	-1	-1	4
30706	1541	-800	-600	-1	-1	-1	-1	4	-800	-600	-1	-1	-1	-1	4
30726	1542	-800	-600	-1	-1	-1	-1	4	-800	-600	-1	-1	-1	-1	4
30746	1543	-800	-600	-1	-1	-1	-1	4	-800	-600	-1	-1	-1	-1	4
30766	1544	-800	-600	-1	-1	-1	-1	4	-800	-600	-1	-1	-1	-1	4
30786	1545	-800	-600	-1	-1	-1	-1	4	-800	-600	-1	-1	-1	-1	4
30806	1546	-800	-600	-1	-1	-1	-1	4	-800	-600	-1	-1	-1	-1	4
30826	1547	-800	-600	-1	-1	-1	-1	4	-800	-600	-1	-1	-1	-1	4
30846	1548	-800	-600	-1	-1	-1	-1	4	-800	-600	-1	-1	-1	-1	4
30866	1549	-800	-600	-1	-1	-1	-1	4	-800	-600	-1	-1	-1	-1	4
30885	1550	-800	-600	-1	-1	-1	-1	4	-800	-600	-1	-1	-1	-1	4
30905	1551	-800	-600	-1	-1	-1	-1	4	-800	-600	-1	-1	-1	-1	4
30925	1552	-800	-600	-1	-1	-1	-1	4	-800	-600	-1	-1	-1	-1	4
30945	1553	-800	-600	-1	-1	-1	-1	4	-800	-600	-1	-1	-1	-1	4
30965	1554	-800	-600	-1	-1	-1	-1	4	-800	-600	-1	-1	-1	-1	4
30985	1555	-800	-600	-1	-1	-1	-1	4	-800	-600	-1	-1	-1	-1	4
31005	1556	-800	-600	-1	-1	-1	-1	4	-800	-600	-1	-1	-1	-1	4
31025	1557	-800	-600	-1	-1	-1	-1	4	-800	-600	-1	-1	-1	-1	4
31045	1558	-800	-600	-1	-1	-1	-1	4	-800	-600	-1	-1	-1	-1	4
31065	1559	-800	-600	-1	-1	-1	-1	4	-800	-600	-1	-1	-1	-1	4
31085	1560	-800	-600	-1	-1	-1	-1	4	-800	-600	-1	-1	-1	-1	4
31105	1561	-800	-600	-1	-1	-1	-1	4	-800	-600	-1	-1	-1	-1	4
31125	1562	-800	-600	-1	-1	-1	-1	4	-800	-600	-1	-1	-1	-1	4
31145	1563	-800	-600	-1	-1	-1	-1	4	-800	-600	-1	-1	-1	-1	4
31165	1564	-800	-600	-1	-1	-1	-1	4	-800	-600	-1	-1	-1	-1	4
31185	1565	-800	-600	-1	-1	-1	-1	4	-800	-600	-1	-1	-1	-1	4
31205	1566	-800	-600	-1	-1	-1	-1	4	-800	-600	-1	-1	-1	-1	4
31225	1567	-800	-600	-1	-1	-1	-1	4	-800	-600	-1	-1	-1	-1	4
31245	1568	-800	-600	-1	-1	-1	-1	4	-800	-600	-1	-1	-1	-1	4
31264	1569	-800	-600	-1	-1	-1	-1	4	-800	-600	-1	-1	-1	-1	4
31285	1570	-800	-600	-1	-1	-1	-1	4	-800	-600	-1	-1	-1	-1	4
31304	1571	-800	-600	-1	-1	-1	-1	4	-800	-600	-1	-1	-1	-1	4
31325	1572	-800	-600	-1	-1	-1	-1	4	-800	-600	-1	-1	-1	-1	4
31344	1573	-800	-600	-1	-1	-1	-1	4	-800	-600	-1	-1	-1	-1	4
31365	1574	-800	-600	0,626	0,713	-1	-1	4	-800	-600	0,626	0,713	-1	-1	4
31384	1575	-800	-600	-1	-1	-1	-1	4	-800	-600	-1	-1	-1	-1	4
31405	1576	-800	-600	0,629	0,71	-1	-1	4	-800	-600	0,368	0,747	-1	-1	4
31424	1577	-800	-600	0,631	0,708	-1	-1	4	-800	-600	0,371	0,745	-1	-1	4
31445	1578	-800	-600	-1	-1	-1	-1	4	-800	-600	-1	-1	-1	-1	4
31464	1579	349	477	0,639	0,702	493,396	4,1	0	372	492	0,379	0,741	491,125	3,964	0	57	372	474
31485	1580	363	465	0,643	0,699	493,73	3,992	0	368	489	0,384	0,738	491,713	4,099	0	57	372	474
31503	1581	356	456	0,648	0,695	503,329	4,111	0	367	483	0,39	0,736	496,456	4,217	0	57	372	474
31525	1582	366	459	0,653	0,691	503,329	4,087	0	-800	-600	0,653	0,691	-1	-1	4	57	372	474
31543	1583	383	480	0,657	0,688	503,329	4,018	0	362	480	0,4	0,73	496,456	4,131	0	57	372	474
31565	1584	392	480	0,661	0,684	503,329	3,826	0	382	486	0,405	0,727	496,456	4,081	0	57	372	474
31583	1585	392	469	0,663	0,681	503,329	3,937	0	367	482	0,408	0,724	496,456	4,17	0	57	372	474
31605	1586	396	479	0,665	0,678	505,806	3,864	0	378	484	0,41	0,721	497,506	4,175	0	57	372	474
31623	1587	377	469	0,666	0,676	505,806	4,027	0	380	469	0,411	0,719	497,506	4,243	0	57	372	474
31645	1588	377	482	0,666	0,674	505,806	4,117	0	367	473	0,411	0,717	497,506	4,021	0	57	372	474
31663	1589	377	471	0,666	0,672	505,806	4,159	0	389	480	0,411	0,715	497,506	4,107	0	57	372	474
31683	1590	367	461	0,665	0,67	505,806	4,145	0	362	481	0,41	0,713	497,506	4,16	0	57	372	474
31703	1591	367	464	0,664	0,669	505,872	4,168	0	368	483	0,409	0,712	495,294	4,046	0	57	372	474
31723	1592	386	479	0,663	0,668	505,872	4,175	0	357	480	0,409	0,711	495,294	4,156	0	57	372	474
31743	1593	360	466	0,663	0,667	505,872	4,319	0	369	483	0,408	0,71	495,294	4,201	0	57	372	474
31763	1594	368	471	0,663	0,666	505,872	4,249	0	380	478	0,408	0,71	495,294	4,286	0	57	372	474
31783	1595	269	440	0,665	0,665	505,872	4,358	0	267	434	0,41	0,709	495,294	4,188	0
31802	1596	246	433	0,666	0,665	503,121	4,326	0	266	430	0,412	0,708	496,607	4,222	0
31822	1597	210	424	0,667	0,665	503,121	4,216	0	230	421	0,413	0,708	496,607	4,323	0	58	227	433
31842	1598	237	422	0,668	0,664	503,121	4,15	0	236	421	0,414	0,707	496,607	4,176	0	58	227	433
31862	1599	218	428	0,669	0,664	503,121	4,335	0	-800	-600	0,669	0,664	-1	-1	4	58	227	433
31882	1600	230	431	0,67	0,663	503,121	4,259	0	235	443	0,416	0,705	496,607	4,398	0	58	227	433
31902	1601	222	431	0,671	0,662	504,014	4,283	0	234	441	0,417	0,704	498,516	4,414	0	58	227	433
31922	1602	215	432	0,673	0,661	504,014	4,213	0	225	453	0,419	0,701	498,516	4,471	0	58	227	433
31942	1603	223	430	0,674	0,66	504,014	4,22	0	219	442	0,42	0,699	498,516	4,25	0	58	227	433
31962	1604	234	435	0,675	0,658	504,014	4,144	0	-800	-600	0,675	0,658	-1	-1	4	58	227	433
31982	1605	221	428	0,677	0,657	504,014	4,097	0	227	275	0,423	0,694	498,516	3,555	0
32002	1606	225	428	0,678	0,655	505,584	4,084	0	223	269	0,425	0,692	502,674	3,583	0
32022	1607	239	443	0,68	0,654	505,584	4,274	0	-800	-600	0,68	0,654	-1	-1	4
32042	1608	210	422	0,682	0,653	505,584	4,433	0	201	406	0,428	0,687	502,674	4,146	0	59	219	427
32062	1609	207	428	0,683	0,651	505,584	4,194	0	235	446	0,43	0,685	502,674	4,381	0	59	219	427
32081	1610	213	427	0,684	0,65	505,584	4,232	0	195	402	0,431	0,684	502,674	4,111	0	59	219	427
32101	1611	214	425	0,685	0,649	506,384	4,255	0	209	416	0,432	0,683	500,636	4,161	0	59	219	427
32121	1612	222	435	0,686	0,648	506,384	3,996	0	212	422	0,433	0,682	500,636	4,282	0	59	219	427
32141	1613	236	440	0,686	0,648	506,384	3,947	0	217	429	0,433	0,681	500,636	4,04	0	59	219	427
32161	1614	238	425	0,686	0,648	506,384	3,883	0	220	436	0,434	0,681	500,636	4,072	0	59	219	427
32181	1615	225	439	0,686	0,648	506,384	3,953	0	226	423	0,434	0,682	500,636	4,263	0	59	219	427
32201	1616	231	432	0,687	0,647	507,755	3,944	0	229	428	0,434	0,682	500,39	4,146	0	59	219	427
32221	1617	221	439	0,688	0,646	507,755	4,123	0	221	367	0,436	0,681	500,39	3,508	0	59	219	427
32241	1618	212	426	0,69	0,643	507,755	4,119	0	201	428	0,439	0,678	500,39	3,91	0	59	219	427
32261	1619	240	431	0,694	0,638	507,755	3,91	0	213	456	0,445	0,673	500,39	4,142	0	59	219	427
32281	1620	-800	-600	-1	-1	-1	-1	4	-800	-600	-1	-1	-1	-1	4
32301	1621	-800	-600	-1	-1	-1	-1	4	-800	-600	-1	-1	-1	-1	4
32321	1622	-800	-600	-1	-1	-1	-1	4	-800	-600	-1	-1	-1	-1	4
32341	1623	-800	-600	-1	-1	-1	-1	4	-800	-600	-1	-1	-1	-1	4
32361	1624	-800	-600	-1	-1	-1	-1	4	-800	-600	-1	-1	-1	-1	4
32380	1625	-800	-600	-1	-1	-1	-1	4	-800	-600	-1	-1	-1	-1	4
32400	1626	-800	-600	-1	-1	-1	-1	4	-800	-600	-1	-1	-1	-1	4
32420	1627	-800	-600	-1	-1	-1	-1	4	-800	-600	-1	-1	-1	-1	4
32440	1628	-800	-600	-1	-1	-1	-1	4	-800	-600	-1	-1	-1	-1	4
32460	1629	-800	-600	-1	-1	-1	-1	4	-800	-600	-1	-1	-1	-1	4
32480	1630	-800	-600	-1	-1	-1	-1	4	-800	-600	-1	-1	-1	-1	4
32500	1631	-800	-600	-1	-1	-1	-1	4	-800	-600	-1	-1	-1	-1	4
32520	1632	-800	-600	-1	-1	-1	-1	4	-800	-600	-1	-1	-1	-1	4
32540	1633	-800	-600	-1	-1	-1	-1	4	-800	-600	-1	-1	-1	-1	4
32560	1634	-800	-600	-1	-1	-1	-1	4	-800	-600	-1	-1	-1	-1	4
32580	1635	-800	-600	-1	-1	-1	-1	4	-800	-600	-1	-1	-1	-1	4
32600	1636	-800	-600	-1	-1	-1	-1	4	-800	-600	-1	-1	-1	-1	4
32620	1637	-800	-600	-1	-1	-1	-1	4	-800	-600	-1	-1	-1	-1	4
32640	1638	-800	-600	-1	-1	-1	-1	4	-800	-600	-1	-1	-1	-1	4
32660	1639	-800	-600	-1	-1	-1	-1	4	-800	-600	-1	-1	-1	-1	4
32679	1640	-800	-600	-1	-1	-1	-1	4	-800	-600	-1	-1	-1	-1	4
32699	1641	-800	-600	-1	-1	-1	-1	4	-800	-600	-1	-1	-1	-1	4
32719	1642	-800	-600	-1	-1	-1	-1	4	-800	-600	-1	-1	-1	-1	4
32739	1643	-800	-600	-1	-1	-1	-1	4	-800	-600	-1	-1	-1	-1	4
32759	1644	-800	-600	-1	-1	-1	-1	4	-800	-600	-1	-1	-1	-1	4
32779	1645	-800	-600	-1	-1	-1	-1	4	-800	-600	-1	-1	-1	-1	4
32799	1646	-800	-600	-1	-1	-1	-1	4	-800	-600	-1	-1	-1	-1	4
32819	1647	-800	-600	-1	-1	-1	-1	4	-800	-600	-1	-1	-1	-1	4
32839	1648	-800	-600	-1	-1	-1	-1	4	-800	-600	-1	-1	-1	-1	4
32859	1649	-800	-600	-1	-1	-1	-1	4	-800	-600	-1	-1	-1	-1	4
32879	1650	-800	-600	-1	-1	-1	-1	4	-800	-600	-1	-1	-1	-1	4
32899	1651	-800	-600	-1	-1	-1	-1	4	-800	-600	-1	-1	-1	-1	4
32919	1652	-800	-600	-1	-1	-1	-1	4	-800	-600	-1	-1	-1	-1	4
32939	1653	-800	-600	-1	-1	-1	-1	4	-800	-600	-1	-1	-1	-1	4
32959	1654	-800	-600	-1	-1	-1	-1	4	-800	-600	-1	-1	-1	-1	4
32979	1655	-800	-600	-1	-1	-1	-1	4	-800	-600	-1	-1	-1	-1	4
32998	1656	-800	-600	-1	-1	-1	-1	4	-800	-600	-1	-1	-1	-1	4
33018	1657	-800	-600	-1	-1	-1	-1	4	-800	-600	-1	-1	-1	-1	4
33038	1658	-800	-600	-1	-1	-1	-1	4	-800	-600	-1	-1	-1	-1	4
33058	1659	-800	-600	-1	-1	-1	-1	4	-800	-600	-1	-1	-1	-1	4
33078	1660	-800	-600	-1	-1	-1	-1	4	-800	-600	-1	-1	-1	-1	4
33098	1661	-800	-600	-1	-1	-1	-1	4	-800	-600	-1	-1	-1	-1	4
33118	1662	-800	-600	-1	-1	-1	-1	4	-800	-600	-1	-1	-1	-1	4
33138	1663	-800	-600	-1	-1	-1	-1	4	-800	-600	-1	-1	-1	-1	4
33158	1664	-800	-600	-1	-1	-1	-1	4	-800	-600	-1	-1	-1	-1	4
33178	1665	-800	-600	-1	-1	-1	-1	4	-800	-600	-1	-1	-1	-1	4
33198	1666	-800	-600	-1	-1	-1	-1	4	-800	-600	-1	-1	-1	-1	4
33218	1667	-800	-600	-1	-1	-1	-1	4	-800	-600	-1	-1	-1	-1	4
33238	1668	-800	-600	-1	-1	-1	-1	4	-800	-600	-1	-1	-1	-1	4
33258	1669	-800	-600	-1	-1	-1	-1	4	-800	-600	-1	-1	-1	-1	4
33277	1670	-800	-600	-1	-1	-1	-1	4	-800	-600	-1	-1	-1	-1	4
33297	1671	-800	-600	-1	-1	-1	-1	4	-800	-600	-1	-1	-1	-1	4
33317	1672	-800	-600	-1	-1	-1	-1	4	-800	-600	-1	-1	-1	-1	4
33337	1673	-800	-600	-1	-1	-1	-1	4	-800	-600	-1	-1	-1	-1	4
33357	1674	-800	-600	-1	-1	-1	-1	4	-800	-600	-1	-1	-1	-1	4
33377	1675	-800	-600	-1	-1	-1	-1	4	-800	-600	-1	-1	-1	-1	4
33397	1676	-800	-600	-1	-1	-1	-1	4	-800	-600	-1	-1	-1	-1	4
33417	1677	-800	-600	-1	-1	-1	-1	4	-800	-600	-1	-1	-1	-1	4
33437	1678	-800	-600	-1	-1	-1	-1	4	-800	-600	-1	-1	-1	-1	4
33457	1679	-800	-600	-1	-1	-1	-1	4	-800	-600	-1	-1	-1	-1	4
33477	1680	-800	-600	-1	-1	-1	-1	4	-800	-600	-1	-1	-1	-1	4
33497	1681	-800	-600	-1	-1	-1	-1	4	-800	-600	-1	-1	-1	-1	4
33517	1682	-800	-600	-1	-1	-1	-1	4	-800	-600	-1	-1	-1	-1	4
33537	1683	-800	-600	-1	-1	-1	-1	4	-800	-600	-1	-1	-1	-1	4
33557	1684	-800	-600	-1	-1	-1	-1	4	-800	-600	-1	-1	-1	-1	4
33576	1685	-800	-600	-1	-1	-1	-1	4	-800	-600	-1	-1	-1	-1	4
33596	1686	-800	-600	-1	-1	-1	-1	4	-800	-600	-1	-1	-1	-1	4
33616	1687	-800	-600	-1	-1	-1	-1	4	-800	-600	-1	-1	-1	-1	4
33636	1688	-800	-600	-1	-1	-1	-1	4	-800	-600	-1	-1	-1	-1	4
33656	1689	-800	-600	-1	-1	-1	-1	4	-800	-600	-1	-1	-1	-1	4
33676	1690	-800	-600	-1	-1	-1	-1	4	-800	-600	-1	-1	-1	-1	4
33696	1691	-800	-600	-1	-1	-1	-1	4	-800	-600	-1	-1	-1	-1	4
33716	1692	-800	-600	-1	-1	-1	-1	4	-800	-600	-1	-1	-1	-1	4
33736	1693	-800	-600	-1	-1	-1	-1	4	-800	-600	-1	-1	-1	-1	4
33756	1694	-800	-600	-1	-1	-1	-1	4	-800	-600	-1	-1	-1	-1	4
33776	1695	-800	-600	-1	-1	-1	-1	4	-800	-600	-1	-1	-1	-1	4
33796	1696	-800	-600	-1	-1	-1	-1	4	-800	-600	-1	-1	-1	-1	4
33816	1697	-800	-600	-1	-1	-1	-1	4	-800	-600	-1	-1	-1	-1	4
33836	1698	-800	-600	-1	-1	-1	-1	4	-800	-600	-1	-1	-1	-1	4
33855	1699	-800	-600	-1	-1	-1	-1	4	-800	-600	-1	-1	-1	-1	4
33875	1700	-800	-600	-1	-1	-1	-1	4	-800	-600	-1	-1	-1	-1	4
33896	1701	-800	-600	-1	-1	-1	-1	4	-800	-600	-1	-1	-1	-1	4
33915	1702	-800	-600	-1	-1	-1	-1	4	-800	-600	-1	-1	-1	-1	4
33935	1703	-800	-600	-1	-1	-1	-1	4	-800	-600	-1	-1	-1	-1	4
33955	1704	-800	-600	-1	-1	-1	-1	4	-800	-600	-1	-1	-1	-1	4
33975	1705	-800	-600	-1	-1	-1	-1	4	-800	-600	-1	-1	-1	-1	4
33995	1706	-800	-600	-1	-1	-1	-1	4	-800	-600	-1	-1	-1	-1	4
34015	1707	-800	-600	-1	-1	-1	-1	4	-800	-600	-1	-1	-1	-1	4
34035	1708	-800	-600	-1	-1	-1	-1	4	-800	-600	-1	-1	-1	-1	4
34055	1709	-800	-600	-1	-1	-1	-1	4	-800	-600	-1	-1	-1	-1	4
34075	1710	-800	-600	-1	-1	-1	-1	4	-800	-600	-1	-1	-1	-1	4
34095	1711	-800	-600	-1	-1	-1	-1	4	-800	-600	-1	-1	-1	-1	4
34115	1712	-800	-600	-1	-1	-1	-1	4	-800	-600	-1	-1	-1	-1	4
34135	1713	-800	-600	-1	-1	-1	-1	4	-800	-600	-1	-1	-1	-1	4
34155	1714	-800	-600	-1	-1	-1	-1	4	-800	-600	-1	-1	-1	-1	4
34174	1715	-800	-600	-1	-1	-1	-1	4	-800	-600	-1	-1	-1	-1	4
34194	1716	-800	-600	-1	-1	-1	-1	4	-800	-600	-1	-1	-1	-1	4
34214	1717	-800	-600	-1	-1	-1	-1	4	-800	-600	-1	-1	-1	-1	4
34234	1718	-800	-600	-1	-1	-1	-1	4	-800	-600	-1	-1	-1	-1	4
34254	1719	-800	-600	-1	-1	-1	-1	4	-800	-600	-1	-1	-1	-1	4
34274	1720	-800	-600	-1	-1	-1	-1	4	-800	-600	-1	-1	-1	-1	4
34294	1721	-800	-600	-1	-1	-1	-1	4	-800	-600	-1	-1	-1	-1	4
34314	1722	-800	-600	-1	-1	-1	-1	4	-800	-600	-1	-1	-1	-1	4
34334	1723	-800	-600	-1	-1	-1	-1	4	-800	-600	-1	-1	-1	-1	4
34354	1724	-800	-600	-1	-1	-1	-1	4	-800	-600	-1	-1	-1	-1	4
34374	1725	-800	-600	-1	-1	-1	-1	4	-800	-600	-1	-1	-1	-1	4
34394	1726	-800	-600	-1	-1	-1	-1	4	-800	-600	-1	-1	-1	-1	4
34414	1727	-800	-600	-1	-1	-1	-1	4	-800	-600	-1	-1	-1	-1	4
34433	1728	-800	-600	-1	-1	-1	-1	4	-800	-600	-1	-1	-1	-1	4
34453	1729	-800	-600	-1	-1	-1	-1	4	-800	-600	-1	-1	-1	-1	4
34473	1730	-800	-600	-1	-1	-1	-1	4	-800	-600	-1	-1	-1	-1	4
34493	1731	-800	-600	-1	-1	-1	-1	4	-800	-600	-1	-1	-1	-1	4
34513	1732	-800	-600	-1	-1	-1	-1	4	-800	-600	-1	-1	-1	-1	4
34533	1733	-800	-600	-1	-1	-1	-1	4	-800	-600	-1	-1	-1	-1	4
34553	1734	-800	-600	-1	-1	-1	-1	4	-800	-600	-1	-1	-1	-1	4
34573	1735	-800	-600	-1	-1	-1	-1	4	-800	-600	-1	-1	-1	-1	4
34593	1736	-800	-600	-1	-1	-1	-1	4	-800	-600	-1	-1	-1	-1	4
34613	1737	-800	-600	-1	-1	-1	-1	4	-800	-600	-1	-1	-1	-1	4
34633	1738	-800	-600	-1	-1	-1	-1	4	-800	-600	-1	-1	-1	-1	4
34653	1739	-800	-600	-1	-1	-1	-1	4	-800	-600	-1	-1	-1	-1	4
34673	1740	-800	-600	-1	-1	-1	-1	4	-800	-600	-1	-1	-1	-1	4
34693	1741	-800	-600	-1	-1	-1	-1	4	-800	-600	-1	-1	-1	-1	4
34713	1742	-800	-600	-1	-1	-1	-1	4	-800	-600	-1	-1	-1	-1	4
34733	1743	-800	-600	-1	-1	-1	-1	4	-800	-600	-1	-1	-1	-1	4
34753	1744	-800	-600	-1	-1	-1	-1	4	-800	-600	-1	-1	-1	-1	4
34772	1745	-800	-600	-1	-1	-1	-1	4	-800	-600	-1	-1	-1	-1	4
34792	1746	-800	-600	-1	-1	-1	-1	4	-800	-600	-1	-1	-1	-1	4
34812	1747	-800	-600	-1	-1	-1	-1	4	-800	-600	-1	-1	-1	-1	4
34832	1748	-800	-600	-1	-1	-1	-1	4	-800	-600	-1	-1	-1	-1	4
34852	1749	-800	-600	-1	-1	-1	-1	4	-800	-600	-1	-1	-1	-1	4
34872	1750	-800	-600	-1	-1	-1	-1	4	-800	-600	-1	-1	-1	-1	4
34892	1751	-800	-600	-1	-1	-1	-1	4	-800	-600	-1	-1	-1	-1	4
34912	1752	-800	-600	-1	-1	-1	-1	4	-800	-600	-1	-1	-1	-1	4
34932	1753	-800	-600	-1	-1	-1	-1	4	-800	-600	-1	-1	-1	-1	4
34952	1754	-800	-600	-1	-1	-1	-1	4	-800	-600	-1	-1	-1	-1	4
34972	1755	-800	-600	-1	-1	-1	-1	4	-800	-600	-1	-1	-1	-1	4
34992	1756	-800	-600	-1	-1	-1	-1	4	-800	-600	-1	-1	-1	-1	4
35012	1757	-800	-600	-1	-1	-1	-1	4	-800	-600	-1	-1	-1	-1	4
35032	1758	-800	-600	-1	-1	-1	-1	4	-800	-600	-1	-1	-1	-1	4
35051	1759	-800	-600	-1	-1	-1	-1	4	-800	-600	-1	-1	-1	-1	4
35071	1760	-800	-600	-1	-1	-1	-1	4	-800	-600	-1	-1	-1	-1	4
35091	1761	-800	-600	-1	-1	-1	-1	4	-800	-600	-1	-1	-1	-1	4
35111	1762	-800	-600	-1	-1	-1	-1	4	-800	-600	-1	-1	-1	-1	4
35131	1763	-800	-600	-1	-1	-1	-1	4	-800	-600	-1	-1	-1	-1	4
35151	1764	-800	-600	-1	-1	-1	-1	4	-800	-600	-1	-1	-1	-1	4
35171	1765	-800	-600	-1	-1	-1	-1	4	-800	-600	-1	-1	-1	-1	4
35191	1766	-800	-600	-1	-1	-1	-1	4	-800	-600	-1	-1	-1	-1	4
35211	1767	-800	-600	-1	-1	-1	-1	4	-800	-600	-1	-1	-1	-1	4
35231	1768	-800	-600	-1	-1	-1	-1	4	-800	-600	-1	-1	-1	-1	4
35251	1769	-800	-600	-1	-1	-1	-1	4	-800	-600	-1	-1	-1	-1	4
35271	1770	-800	-600	-1	-1	-1	-1	4	-800	-600	-1	-1	-1	-1	4
35291	1771	-800	-600	-1	-1	-1	-1	4	-800	-600	-1	-1	-1	-1	4
35311	1772	-800	-600	-1	-1	-1	-1	4	-800	-600	-1	-1	-1	-1	4
35331	1773	-800	-600	-1	-1	-1	-1	4	-800	-600	-1	-1	-1	-1	4
35351	1774	-800	-600	-1	-1	-1	-1	4	-800	-600	-1	-1	-1	-1	4
35370	1775	-800	-600	-1	-1	-1	-1	4	-800	-600	-1	-1	-1	-1	4
35390	1776	-800	-600	-1	-1	-1	-1	4	-800	-600	-1	-1	-1	-1	4
35410	1777	-800	-600	-1	-1	-1	-1	4	-800	-600	-1	-1	-1	-1	4
35430	1778	-800	-600	-1	-1	-1	-1	4	-800	-600	-1	-1	-1	-1	4
35450	1779	-800	-600	-1	-1	-1	-1	4	-800	-600	-1	-1	-1	-1	4
35470	1780	-800	-600	-1	-1	-1	-1	4	-800	-600	-1	-1	-1	-1	4
35490	1781	-800	-600	-1	-1	-1	-1	4	-800	-600	-1	-1	-1	-1	4
35510	1782	-800	-600	-1	-1	-1	-1	4	-800	-600	-1	-1	-1	-1	4
35530	1783	-800	-600	-1	-1	-1	-1	4	-800	-600	-1	-1	-1	-1	4
35550	1784	-800	-600	-1	-1	-1	-1	4	-800	-600	-1	-1	-1	-1	4
35570	1785	-800	-600	-1	-1	-1	-1	4	-800	-600	-1	-1	-1	-1	4
35590	1786	-800	-600	-1	-1	-1	-1	4	-800	-600	-1	-1	-1	-1	4
35610	1787	-800	-600	-1	-1	-1	-1	4	-800	-600	-1	-1	-1	-1	4
35630	1788	-800	-600	-1	-1	-1	-1	4	-800	-600	-1	-1	-1	-1	4
35650	1789	-800	-600	-1	-1	-1	-1	4	-800	-600	-1	-1	-1	-1	4
35669	1790	-800	-600	-1	-1	-1	-1	4	-800	-600	-1	-1	-1	-1	4
35689	1791	-800	-600	-1	-1	-1	-1	4	-800	-600	-1	-1	-1	-1	4
35709	1792	-800	-600	-1	-1	-1	-1	4	-800	-600	-1	-1	-1	-1	4
35729	1793	-800	-600	0,472	0,433	-1	-1	4	-800	-600	0,472	0,433	-1	-1	4
35749	1794	-800	-600	0,304	0,564	-1	-1	4	-800	-600	0,304	0,564	-1	-1	4
35769	1795	-800	-600	0,474	0,433	-1	-1	4	-800	-600	0,474	0,433	-1	-1	4
35789	1796	472	-190	0,301	0,56	523,012	2,848	3	358	-189	0,301	0,56	523,012	2,848	1
35809	1797	350	-191	0,477	0,433	523,012	2,834	1	236	-194	0,477	0,433	523,012	2,834	3
35829	1798	487	-185	0,298	0,559	523,012	2,794	3	372	-183	0,298	0,559	523,012	2,794	1
35849	1799	353	-198	0,478	0,435	523,012	2,747	1	239	-200	0,478	0,435	523,012	2,747	3
35869	1800	-800	-600	0,478	0,437	-1	-1	4	-800	-600	0,292	0,561	-1	-1	4
35889	1801	358	-192	0,477	0,439	523,142	2,846	0	-800	-600	0,477	0,439	-1	-1	4
35909	1802	-800	-600	0,283	0,566	-1	-1	4	376	-90	0,283	0,566	496,405	2,891	0
35929	1803	406	-78	0,472	0,446	523,142	2,901	0	-800	-600	0,472	0,446	-1	-1	4
35949	1804	425	85	0,468	0,451	523,142	2,753	0	385	119	0,27	0,576	496,405	2,812	0
35968	1805	427	77	0,464	0,455	527,299	2,774	0	374	59	0,267	0,58	524,014	2,961	0
35988	1806	404	67	0,461	0,459	527,299	2,945	0	401	94	0,256	0,588	524,014	3,082	0
36008	1807	390	73	0,457	0,463	527,299	2,897	0	-800	-600	0,457	0,463	-1	-1	4
36028	1808	396	93	0,454	0,467	527,299	3,075	0	413	156	0,245	0,598	497,544	3,096	0
36048	1809	401	82	0,452	0,47	527,299	3,153	0	-800	-600	0,452	0,47	-1	-1	4
36068	1810	-800	-600	0,238	0,603	-1	-1	4	-800	-600	0,238	0,603	-1	-1	4
36088	1811	397	98	0,45	0,474	518,063	2,981	0	-800	-600	0,45	0,474	-1	-1	4
36108	1812	-800	-600	0,235	0,604	-1	-1	4	419	137	0,235	0,604	508,406	3,275	0
36128	1813	384	99	0,45	0,475	515,007	3,137	0	-800	-600	0,45	0,475	-1	-1	4
36148	1814	-800	-600	0,235	0,602	-1	-1	4	407	141	0,235	0,602	508,406	2,973	0
36168	1815	-800	-600	0,452	0,475	-1	-1	4	-800	-600	0,452	0,475	-1	-1	4
36188	1816	-800	-600	0,235	0,599	-1	-1	4	396	140	0,235	0,599	506,142	3,264	0
36208	1817	390	80	0,454	0,474	525,69	3,266	0	-800	-600	0,454	0,474	-1	-1	4
36227	1818	-800	-600	0,236	0,596	-1	-1	4	391	148	0,236	0,596	505,843	3,316	0
36247	1819	399	97	0,454	0,474	525,69	3,052	0	-800	-600	0,454	0,474	-1	-1	4
36267	1820	396	87	0,454	0,476	530,612	3,079	0	-800	-600	0,236	0,597	-1	-1	4
36287	1821	387	304	0,453	0,479	530,612	3,144	0	-800	-600	0,453	0,479	-1	-1	4
36307	1822	355	342	0,452	0,48	530,612	3,122	0	359	331	0,235	0,6	514,814	3,384	0
36327	1823	351	361	0,452	0,48	530,612	3,259	0	306	379	0,234	0,601	514,814	3,321	0
36347	1824	364	333	0,451	0,481	530,612	3,231	0	345	337	0,233	0,603	514,814	3,292	0	60	349	365
36367	1825	367	332	0,45	0,482	534,107	3,222	0	321	351	0,231	0,605	518,927	3,288	0	60	349	365
36387	1826	358	363	0,448	0,483	534,107	3,217	0	352	368	0,23	0,606	518,927	3,494	0	60	349	365
36407	1827	358	372	0,447	0,484	534,107	3,399	0	335	378	0,229	0,608	518,927	3,439	0	60	349	365
36427	1828	361	379	0,446	0,485	534,107	3,514	0	347	390	0,227	0,609	518,927	3,429	0	60	349	365
36447	1829	349	361	0,445	0,486	534,107	3,296	0	-800	-600	0,445	0,486	-1	-1	4	60	349	365
36467	1830	348	368	0,444	0,486	533,415	3,418	0	-800	-600	0,226	0,611	-1	-1	4	60	349	365
36487	1831	358	379	0,445	0,487	533,415	3,445	0	323	299	0,226	0,612	518,573	3,112	0
36507	1832	-800	-600	0,227	0,612	-1	-1	4	353	291	0,227	0,612	518,573	3,315	0
36527	1833	346	320	0,446	0,487	533,415	3,346	0	343	397	0,228	0,611	518,573	3,611	0
36546	1834	345	376	0,447	0,487	533,415	3,446	0	323	349	0,229	0,611	518,573	3,504	0
36567	1835	345	375	0,449	0,486	534,27	3,451	0	335	374	0,231	0,61	519,747	3,673	0
36586	1836	352	325	0,45	0,486	534,27	3,257	0	352	336	0,232	0,609	519,747	3,563	0
36606	1837	358	358	0,451	0,486	534,27	3,295	0	336	365	0,234	0,609	519,747	3,567	0
36626	1838	363	336	0,452	0,485	534,27	3,372	0	328	364	0,235	0,608	519,747	3,437	0
36646	1839	367	416	0,452	0,485	534,27	3,449	0	323	352	0,235	0,608	519,747	3,348	0
36666	1840	369	428	0,452	0,485	534,807	3,507	0	318	369	0,236	0,608	518,886	3,294	0
36686	1841	373	402	0,452	0,486	534,807	3,527	0	-800	-600	0,452	0,486	-1	-1	4
36706	1842	363	368	0,451	0,486	534,807	3,459	0	352	349	0,234	0,61	518,886	3,677	0	61	351	367
36726	1843	365	380	0,45	0,487	534,807	3,494	0	-800	-600	0,45	0,487	-1	-1	4	61	351	367
36746	1844	352	325	0,449	0,488	534,807	3,424	0	344	390	0,232	0,613	518,886	3,773	0	61	351	367
36766	1845	347	316	0,447	0,489	533,843	3,418	0	343	388	0,23	0,615	520,431	3,784	0	61	351	367
36786	1846	345	360	0,446	0,49	533,843	3,545	0	347	392	0,229	0,617	520,431	3,807	0	61	351	367
36806	1847	348	350	0,444	0,491	533,843	3,448	0	348	392	0,227	0,619	520,431	3,721	0	61	351	367
36825	1848	332	374	0,443	0,492	533,843	3,738	0	348	353	0,225	0,621	520,431	3,867	0	61	351	367
36845	1849	352	390	0,441	0,492	533,843	3,637	0	366	349	0,224	0,622	520,431	3,722	0	61	351	367
36865	1850	348	394	0,44	0,493	533,105	3,664	0	367	347	0,223	0,624	518,325	3,756	0	61	351	367
36885	1851	361	402	0,439	0,494	533,105	3,738	0	329	398	0,222	0,624	518,325	3,84	0	62	342	357
36905	1852	347	361	0,439	0,494	533,105	3,807	0	324	386	0,221	0,625	518,325	3,633	0	62	342	357
36925	1853	340	358	0,439	0,494	533,105	3,757	0	342	370	0,221	0,624	518,325	3,691	0	62	342	357
36945	1854	334	356	0,439	0,493	533,105	3,749	0	357	364	0,221	0,623	518,325	3,877	0	62	342	357
36965	1855	330	353	0,439	0,493	533,926	3,778	0	361	357	0,221	0,622	518,154	3,789	0	62	342	357
36985	1856	-800	-600	0,222	0,62	-1	-1	4	341	333	0,222	0,62	518,154	3,55	0	62	342	357
37005	1857	357	394	0,44	0,491	533,926	3,664	0	355	412	0,222	0,619	518,154	3,79	0	63	348	381
37025	1858	333	381	0,441	0,491	533,926	3,742	0	347	403	0,223	0,617	518,154	3,845	0	63	348	381
37045	1859	355	379	0,442	0,49	533,926	3,662	0	351	389	0,224	0,615	518,154	3,78	0	63	348	381
37065	1860	347	377	0,443	0,489	535,043	3,694	0	347	377	0,225	0,614	519,214	3,803	0	63	348	381
37085	1861	336	370	0,444	0,488	535,043	3,856	0	359	440	0,226	0,613	519,214	4,131	0	63	348	381
37105	1862	346	353	0,445	0,487	535,043	3,819	0	343	451	0,227	0,612	519,214	4,169	0	63	348	381
37125	1863	343	380	0,446	0,487	535,043	3,873	0	363	399	0,228	0,611	519,214	3,743	0	63	348	381
37144	1864	352	373	0,446	0,486	535,043	3,74	0	-800	-600	0,446	0,486	-1	-1	4	63	348	381
37165	1865	354	370	0,446	0,486	536,409	3,735	0	-800	-600	0,228	0,61	-1	-1	4	63	348	381
37184	1866	355	363	0,445	0,486	536,409	3,619	0	343	397	0,228	0,61	521,586	3,865	0	63	348	381
37206	1867	-800	-600	0,228	0,61	-1	-1	4	351	360	0,228	0,61	521,586	3,835	0	63	348	381
37224	1868	349	376	0,445	0,485	536,409	3,621	0	342	346	0,228	0,61	521,586	3,819	0	63	348	381
37245	1869	350	376	0,444	0,485	536,409	3,801	0	344	402	0,227	0,61	521,586	3,995	0	63	348	381
37264	1870	350	376	0,444	0,485	536,199	3,799	0	347	382	0,227	0,61	520,04	3,976	0	63	348	381
37285	1871	326	332	0,443	0,485	536,199	3,844	0	336	333	0,226	0,61	520,04	3,736	0
37304	1872	335	405	0,443	0,485	536,199	3,999	0	322	304	0,226	0,61	520,04	3,661	0
37325	1873	343	360	0,443	0,485	536,199	3,91	0	322	410	0,226	0,61	520,04	4,018	0	64	351	401
37344	1874	338	326	0,443	0,484	536,199	3,824	0	340	410	0,226	0,61	520,04	3,924	0	64	351	401
37365	1875	340	351	0,443	0,484	535,936	3,875	0	335	410	0,226	0,61	519,77	3,993	0	64	351	401
37384	1876	336	375	0,444	0,484	535,936	3,962	0	350	422	0,227	0,609	519,77	3,985	0	64	351	401
37405	1877	343	389	0,444	0,484	535,936	3,868	0	347	414	0,227	0,609	519,77	4,05	0	64	351	401
37423	1878	345	376	0,444	0,484	535,936	3,882	0	338	431	0,227	0,608	519,77	4,005	0	64	351	401
37446	1879	381	409	0,444	0,484	535,936	3,873	0	347	397	0,227	0,608	519,77	3,923	0	64	351	401
37463	1880	388	411	0,444	0,483	536,579	3,884	0	343	394	0,227	0,608	520,315	3,943	0	64	351	401
37485	1881	362	422	0,444	0,483	536,579	3,872	0	371	431	0,227	0,607	520,315	4,118	0	64	351	401
37503	1882	360	413	0,444	0,482	536,579	4,028	0	367	444	0,227	0,607	520,315	4,159	0	64	351	401
37523	1883	-800	-600	0,228	0,607	-1	-1	4	370	373	0,228	0,607	520,315	3,771	0
37543	1884	374	379	0,444	0,482	536,579	3,871	0	375	427	0,228	0,606	520,315	4,177	0
37563	1885	374	378	0,445	0,482	537,183	3,875	0	374	414	0,228	0,606	521,685	4,064	0
37583	1886	374	403	0,445	0,481	537,183	3,752	0	345	370	0,229	0,606	521,685	3,976	0
37603	1887	370	402	0,445	0,481	537,183	3,927	0	384	399	0,229	0,606	521,685	3,943	0
37623	1888	381	391	0,446	0,481	537,183	3,835	0	349	354	0,229	0,606	521,685	3,815	0
37643	1889	362	372	0,446	0,481	537,183	3,934	0	-800	-600	0,446	0,481	-1	-1	4
37663	1890	362	366	0,446	0,481	537,306	3,907	0	-800	-600	0,23	0,605	-1	-1	4
37683	1891	368	398	0,446	0,481	537,306	3,914	0	344	290	0,23	0,605	520,626	3,166	0
37703	1892	-800	-600	0,23	0,605	-1	-1	4	390	247	0,23	0,605	520,626	3,03	0
37722	1893	364	388	0,447	0,481	537,306	3,705	0	374	453	0,23	0,604	520,626	4,035	0
37742	1894	364	392	0,447	0,481	537,306	3,766	0	340	444	0,23	0,604	520,626	4,092	0
37762	1895	364	390	0,447	0,481	538,936	3,777	0	361	435	0,23	0,604	521,947	4,158	0
37782	1896	361	408	0,447	0,48	538,936	3,954	0	361	379	0,231	0,604	521,947	3,939	0
37802	1897	381	379	0,447	0,48	538,936	3,619	0	360	398	0,231	0,603	521,947	3,958	0
37822	1898	273	396	0,449	0,48	538,936	3,819	0	202	347	0,234	0,603	521,947	3,743	0
37842	1899	193	375	0,451	0,48	538,936	3,633	0	154	397	0,236	0,602	521,947	3,895	0
37862	1900	160	384	0,451	0,48	533,63	3,67	0	107	383	0,237	0,601	522,48	3,85	0
37882	1901	152	353	0,452	0,479	533,63	3,822	0	172	391	0,237	0,601	522,48	3,925	0	65	162	378
37902	1902	174	380	0,453	0,479	533,63	3,679	0	138	377	0,238	0,6	522,48	3,909	0	65	162	378
37922	1903	203	392	0,453	0,478	533,63	3,78	0	150	383	0,238	0,6	522,48	4,167	0	65	162	378
37942	1904	151	365	0,453	0,478	533,63	3,797	0	177	371	0,238	0,599	522,48	3,982	0	65	162	378
37962	1905	170	383	0,453	0,478	533,401	3,748	0	163	368	0,238	0,599	522,607	4,044	0	65	162	378
37982	1906	160	381	0,453	0,478	533,401	3,697	0	146	387	0,238	0,598	522,607	3,943	0	65	162	378
38001	1907	172	366	0,453	0,478	533,401	3,697	0	172	396	0,238	0,598	522,607	3,83	0	65	162	378
38022	1908	174	370	0,453	0,477	533,401	3,684	0	157	383	0,238	0,598	522,607	3,808	0	65	162	378
38041	1909	153	350	0,452	0,477	533,401	3,679	0	164	394	0,237	0,598	522,607	3,989	0	65	162	378
38061	1910	159	346	0,452	0,477	533,684	3,677	0	157	391	0,237	0,598	521,172	3,921	0	65	162	378
38081	1911	173	375	0,451	0,477	533,684	3,551	0	158	393	0,236	0,598	521,172	3,765	0	65	162	378
38101	1912	161	364	0,451	0,477	533,684	3,581	0	157	379	0,235	0,598	521,172	3,932	0	65	162	378
38121	1913	181	377	0,451	0,477	533,684	3,69	0	171	405	0,235	0,598	521,172	3,807	0	65	162	378
38141	1914	158	365	0,45	0,477	533,684	3,563	0	142	402	0,235	0,598	521,172	3,64	0	65	162	378
38161	1915	165	371	0,45	0,477	532,701	3,6	0	143	400	0,235	0,598	522,091	3,688	0	65	162	378
38181	1916	169	357	0,45	0,477	532,701	3,528	0	161	384	0,235	0,597	522,091	3,844	0	65	162	378
38201	1917	146	350	0,45	0,477	532,701	3,679	0	117	390	0,235	0,597	522,091	3,756	0
38221	1918	167	370	0,451	0,477	532,701	3,491	0	117	350	0,235	0,597	522,091	3,745	0
38241	1919	106	420	0,451	0,478	532,701	3,659	0	161	470	0,235	0,598	522,091	3,982	0
38261	1920	100	428	0,451	0,478	531,501	3,582	0	140	473	0,235	0,598	518,516	3,921	0
38281	1921	131	413	0,451	0,479	531,501	3,686	0	138	423	0,235	0,598	518,516	3,728	0	66	134	412
38301	1922	95	413	0,451	0,479	531,501	3,787	0	142	438	0,235	0,597	518,516	3,661	0	66	134	412
38321	1923	131	386	0,451	0,479	531,501	3,55	0	123	416	0,235	0,597	518,516	3,645	0	66	134	412
38340	1924	130	397	0,451	0,479	531,501	3,422	0	149	423	0,235	0,597	518,516	3,807	0	66	134	412
38360	1925	130	389	0,451	0,479	532,143	3,396	0	142	424	0,235	0,597	519,798	3,786	0	66	134	412
38380	1926	127	384	0,451	0,479	532,143	3,579	0	128	430	0,235	0,597	519,798	3,66	0	66	134	412
38400	1927	134	373	0,451	0,479	532,143	3,578	0	132	440	0,235	0,597	519,798	3,861	0	66	134	412
38420	1928	127	404	0,451	0,479	532,143	3,72	0	145	422	0,235	0,597	519,798	3,74	0	66	134	412
38440	1929	145	394	0,451	0,479	532,143	3,538	0	119	419	0,235	0,597	519,798	3,753	0	66	134	412
38460	1930	146	397	0,452	0,479	532,464	3,572	0	124	418	0,235	0,597	520,134	3,769	0	66	134	412
38480	1931	132	391	0,452	0,479	532,464	3,648	0	156	426	0,236	0,597	520,134	3,854	0	66	134	412
38500	1932	150	401	0,452	0,479	532,464	3,462	0	133	434	0,236	0,597	520,134	3,887	0	66	134	412
38520	1933	152	400	0,452	0,479	532,464	3,607	0	123	422	0,236	0,597	520,134	3,707	0	66	134	412
38540	1934	141	408	0,451	0,479	532,464	3,531	0	136	448	0,235	0,597	520,134	3,695	0	66	134	412
38560	1935	152	410	0,451	0,479	532,329	3,601	0	133	449	0,235	0,597	519,208	3,678	0	66	134	412
38580	1936	218	318	0,45	0,478	532,329	3,583	0	193	291	0,235	0,595	519,208	3,742	0
38599	1937	273	221	0,448	0,476	532,329	3,44	0	250	223	0,233	0,594	519,208	3,363	0	67	280	225
38619	1938	295	236	0,448	0,476	532,329	3,454	0	258	221	0,233	0,594	519,208	3,745	0	67	280	225
38639	1939	282	214	0,448	0,476	532,329	3,674	0	302	224	0,233	0,594	519,208	3,743	0	67	280	225
38659	1940	291	211	0,448	0,476	536,238	3,639	0	321	224	0,232	0,594	519,718	3,652	0	67	280	225
38679	1941	277	211	0,448	0,476	536,238	3,616	0	288	202	0,232	0,594	519,718	3,716	0	67	280	225
38699	1942	289	216	0,448	0,476	536,238	3,557	0	290	224	0,232	0,594	519,718	3,525	0	67	280	225
38719	1943	287	195	0,448	0,476	536,238	3,528	0	289	220	0,232	0,595	519,718	3,723	0	67	280	225
38739	1944	280	231	0,448	0,476	536,238	3,524	0	273	234	0,232	0,595	519,718	3,74	0	67	280	225
38759	1945	286	232	0,448	0,476	534,997	3,511	0	273	237	0,232	0,595	519,464	3,694	0	67	280	225
38779	1946	285	223	0,447	0,476	534,997	3,358	0	276	230	0,232	0,595	519,464	3,778	0	67	280	225
38799	1947	283	243	0,447	0,476	534,997	3,565	0	265	238	0,232	0,595	519,464	3,684	0	67	280	225
38819	1948	292	243	0,447	0,476	534,997	3,384	0	286	219	0,232	0,596	519,464	3,673	0	67	280	225
38839	1949	268	223	0,447	0,476	534,997	3,507	0	276	227	0,232	0,596	519,464	3,474	0	67	280	225
38859	1950	266	230	0,447	0,476	536,35	3,436	0	276	225	0,231	0,596	519,966	3,402	0	67	280	225
38879	1951	300	205	0,447	0,476	536,35	3,414	0	275	268	0,231	0,596	519,966	3,591	0	67	280	225
38899	1952	275	221	0,447	0,476	536,35	3,444	0	262	233	0,232	0,596	519,966	3,756	0	67	280	225
38918	1953	267	215	0,447	0,476	536,35	3,576	0	282	259	0,232	0,597	519,966	3,639	0	67	280	225
38938	1954	299	230	0,447	0,476	536,35	3,429	0	286	252	0,232	0,597	519,966	3,514	0	67	280	225
38958	1955	284	232	0,447	0,477	535,455	3,474	0	284	239	0,232	0,597	520,308	3,563	0	67	280	225
38978	1956	269	213	0,447	0,476	535,455	3,412	0	300	204	0,232	0,597	520,308	3,241	0	67	280	225
38998	1957	274	232	0,447	0,476	535,455	3,372	0	274	198	0,232	0,597	520,308	3,334	0	67	280	225
39018	1958	291	220	0,447	0,476	535,455	3,426	0	269	252	0,232	0,597	520,308	3,375	0	67	280	225
39038	1959	282	217	0,447	0,476	535,455	3,449	0	247	209	0,231	0,597	520,308	3,36	0	67	280	225
39058	1960	289	224	0,447	0,476	535,246	3,445	0	236	217	0,231	0,597	522,178	3,394	0	67	280	225
39078	1961	288	228	0,446	0,476	535,246	3,348	0	258	237	0,231	0,598	522,178	3,382	0	67	280	225
39098	1962	324	362	0,445	0,479	535,246	3,385	0	307	289	0,231	0,6	522,178	3,641	0
39118	1963	339	357	0,444	0,48	535,246	3,307	0	331	315	0,23	0,601	522,178	3,402	0
39138	1964	324	366	0,444	0,48	535,246	3,444	0	319	321	0,23	0,601	522,178	3,468	0
39158	1965	330	363	0,445	0,48	537,931	3,454	0	311	329	0,23	0,601	521,185	3,539	0
39178	1966	339	396	0,445	0,48	537,931	3,416	0	375	314	0,23	0,601	521,185	3,68	0	68	340	366
39197	1967	335	337	0,445	0,48	537,931	3,495	0	341	386	0,23	0,601	521,185	3,753	0	68	340	366
39217	1968	342	355	0,445	0,48	537,931	3,494	0	331	357	0,23	0,601	521,185	3,579	0	68	340	366
39238	1969	333	365	0,445	0,479	537,931	3,394	0	350	396	0,23	0,601	521,185	3,739	0	68	340	366
39257	1970	335	338	0,445	0,479	538,036	3,432	0	348	390	0,23	0,601	521,24	3,677	0	68	340	366
39277	1971	349	356	0,445	0,479	538,036	3,411	0	332	379	0,23	0,601	521,24	3,572	0	68	340	366
39297	1972	371	307	0,446	0,479	538,036	3,208	0	309	334	0,231	0,601	521,24	3,193	0
39317	1973	347	324	0,446	0,479	538,036	3,335	0	322	342	0,231	0,601	521,24	3,482	0
39337	1974	366	375	0,446	0,479	538,036	3,448	0	331	346	0,231	0,6	521,24	3,54	0
39357	1975	357	356	0,446	0,478	538,106	3,382	0	319	347	0,231	0,6	522,579	3,429	0
39377	1976	341	361	0,446	0,478	538,106	3,668	0	307	405	0,231	0,6	522,579	3,487	0
39397	1977	336	372	0,446	0,478	538,106	3,615	0	356	321	0,232	0,6	522,579	3,433	0
39417	1978	350	364	0,446	0,478	538,106	3,309	0	356	360	0,232	0,6	522,579	3,662	0
39437	1979	338	361	0,447	0,478	538,106	3,56	0	314	324	0,232	0,6	522,579	3,45	0	69	334	359
39457	1980	339	362	0,447	0,478	540,26	3,453	0	337	339	0,232	0,6	522,713	3,534	0	69	334	359
39477	1981	341	370	0,447	0,478	540,26	3,45	0	307	306	0,232	0,6	522,713	3,137	0	69	334	359
39496	1982	349	381	0,447	0,478	540,26	3,488	0	325	315	0,232	0,6	522,713	3,211	0	69	334	359
39516	1983	335	370	0,447	0,478	540,26	3,627	0	326	358	0,232	0,6	522,713	3,374	0	69	334	359
39536	1984	345	357	0,447	0,478	540,26	3,565	0	338	321	0,232	0,6	522,713	3,404	0	69	334	359
[truncated: 6,870 more rows]
