# Supplementary material for: Perception of Individual and Joint Action in Infants and Adults
Source: PLoS One. 2014 Sep 9;9(9):e107450. doi: 10.1371/journal.pone.0107450 (PMC4174902; doi:10.1371/journal.pone.0107450)
Supplement: Data S1 — Raw files of eye tracking data of all participants. (ZIP) [file pone.0107450.s001.zip › Turm2012b_09_22.csv]

Data properties:
Recording date: 14.08.2012
Recording time : 9:50:16:875 (corresponds to time 0)
Study: Turmbau2012b
Subject: Turm2012b_09_22
Recording: Turm2012b_09_22
Screen resolution: 800 x 600
Coordinate unit: Pixels
Filter settings:
Eye: Average
Fixation radius: 30
Min duration: 100
Timestamp	Number	GazepointX (L)	GazepointY (L)	CamX (L)	CamY (L)	Distance (L)	Pupil (L)	Validity (L)	GazepointX (R)	GazepointY (R)	CamX (R)	CamY (R)	Distance (R)	Pupil (R)	Validity (R)	Fixation	GazepointX	GazepointY	Event	Event Key	Data 1	Data 2	Description
13	1	-800	-600	-1	-1	-1	-1	4	-800	-600	-1	-1	-1	-1	4
33	2	388	283	0,811	0,383	483,835	3,601	0	-800	-600	0,811	0,383	-1	-1	4
53	3	370	266	0,811	0,383	483,835	3,36	0	388	256	0,537	0,393	486,152	3,331	0
73	4	-800	-600	0,537	0,393	-1	-1	4	369	286	0,537	0,393	486,152	3,293	0
93	5	-800	-600	0,811	0,382	-1	-1	4	369	285	0,537	0,392	486,445	3,295	0
113	6	-800	-600	0,536	0,392	-1	-1	4	350	282	0,536	0,392	486,445	3,07	0
133	7	397	289	0,81	0,381	484,436	3,194	0	365	246	0,536	0,392	486,445	3,23	0
153	8	377	298	0,81	0,381	484,436	3,646	0	-800	-600	0,81	0,381	-1	-1	4
172	9	370	340	0,81	0,381	484,436	3,623	0	379	269	0,536	0,392	486,445	4,023	0
192	10	362	360	0,81	0,382	484,602	3,6	0	378	267	0,536	0,392	487,805	4,034	0
212	11	366	312	0,81	0,383	484,602	3,433	0	-800	-600	0,81	0,383	-1	-1	4
232	12	-800	-600	0,535	0,394	-1	-1	4	399	251	0,535	0,394	487,805	3,222	0
252	13	366	304	0,809	0,386	484,602	3,474	0	361	288	0,535	0,396	487,805	3,326	0
272	14	-800	-600	-1	-1	-1	-1	4	-800	-600	-1	-1	-1	-1	4
292	15	-800	-600	0,807	0,387	-1	-1	4	-800	-600	0,533	0,398	-1	-1	4
312	16	387	230	0,805	0,386	485,164	3,43	0	421	255	0,532	0,397	487,128	3,629	0
332	17	387	263	0,804	0,386	485,164	3,67	0	427	277	0,531	0,398	487,128	3,877	0
352	18	-800	-600	0,53	0,398	-1	-1	4	391	248	0,53	0,398	487,128	3,455	0
372	19	-800	-600	-1	-1	-1	-1	4	-800	-600	-1	-1	-1	-1	4
392	20	-800	-600	0,8	0,385	-1	-1	4	-800	-600	0,527	0,399	-1	-1	4
412	21	406	265	0,799	0,385	484,795	3,225	0	410	239	0,526	0,4	488,408	3,528	0
432	22	-800	-600	0,525	0,401	-1	-1	4	386	239	0,525	0,401	488,408	3,143	0
452	23	380	259	0,798	0,386	484,795	3,55	0	413	242	0,524	0,403	488,408	3,387	0
472	24	-800	-600	-1	-1	-1	-1	4	-800	-600	-1	-1	-1	-1	4
491	25	-800	-600	0,798	0,389	-1	-1	4	-800	-600	0,523	0,407	-1	-1	4
511	26	448	218	0,798	0,391	483,013	3,176	0	411	255	0,523	0,409	485,971	3,37	0	1	409	238
531	27	401	238	0,798	0,393	483,013	3,614	0	406	240	0,524	0,411	485,971	3,11	0	1	409	238
551	28	-800	-600	0,525	0,413	-1	-1	4	400	238	0,525	0,413	485,971	3,129	0	1	409	238
571	29	413	230	0,799	0,397	483,013	3,48	0	-800	-600	0,799	0,397	-1	-1	4	1	409	238
589								5							5				ShowAVI	8	0	0	atFish.avi
591	30	414	233	0,8	0,399	481,262	3,468	0	-800	-600	0,524	0,417	-1	-1	4	1	409	238
611	31	-800	-600	0,525	0,419	-1	-1	4	405	240	0,525	0,419	484,706	3,595	0	1	409	238
631	32	423	251	0,801	0,403	481,262	3,577	0	-800	-600	0,801	0,403	-1	-1	4	1	409	238
651	33	-800	-600	-1	-1	-1	-1	4	-800	-600	-1	-1	-1	-1	4
671	34	-800	-600	0,526	0,424	-1	-1	4	396	232	0,526	0,424	484,706	3,079	0
691	35	-800	-600	0,802	0,41	-1	-1	4	394	237	0,526	0,426	481,968	3,062	0
711	36	459	237	0,802	0,411	479,309	3,123	0	-800	-600	0,802	0,411	-1	-1	4
731	37	-800	-600	0,525	0,429	-1	-1	4	398	232	0,525	0,429	481,968	3,045	0
751	38	-800	-600	-1	-1	-1	-1	4	-800	-600	-1	-1	-1	-1	4
771	39	369	257	0,801	0,415	479,309	3,854	0	407	227	0,525	0,432	481,968	3,53	0
791	40	369	257	0,801	0,417	479,413	3,855	0	407	229	0,524	0,434	481,015	3,524	0
810	41	-800	-600	0,524	0,435	-1	-1	4	394	237	0,524	0,435	481,015	3,683	0
830	42	-800	-600	-1	-1	-1	-1	4	-800	-600	-1	-1	-1	-1	4
850	43	404	271	0,8	0,419	479,413	3,622	0	425	249	0,523	0,437	481,015	3,742	0
870	44	-800	-600	0,523	0,437	-1	-1	4	396	248	0,523	0,437	481,015	3,911	0
890	45	-800	-600	0,799	0,42	-1	-1	4	408	246	0,522	0,437	481,489	3,959	0
910	46	-800	-600	0,521	0,437	-1	-1	4	427	219	0,521	0,437	481,489	3,743	0
930	47	-800	-600	0,519	0,437	-1	-1	4	549	277	0,519	0,437	481,489	4,144	0
950	48	-800	-600	0,519	0,437	-1	-1	4	486	232	0,519	0,437	481,489	3,052	0
970	49	-800	-600	-1	-1	-1	-1	4	-800	-600	-1	-1	-1	-1	4
990	50	-800	-600	0,793	0,418	-1	-1	4	-800	-600	0,517	0,437	-1	-1	4
1010	51	-800	-600	0,516	0,437	-1	-1	4	471	229	0,516	0,437	479,708	3,216	0
1030	52	-800	-600	0,516	0,437	-1	-1	4	506	235	0,516	0,437	479,708	3,347	0
1050	53	519	217	0,791	0,417	478,233	3,181	0	509	234	0,516	0,437	479,708	3,128	0
1070	54	525	238	0,791	0,417	478,233	3,123	0	529	245	0,515	0,436	479,708	3,428	0
1089	55	526	235	0,791	0,416	479,61	3,132	0	540	245	0,515	0,436	480,904	3,39	0
1109	56	513	241	0,791	0,415	479,61	3,339	0	545	289	0,515	0,435	480,904	4,024	0
1129	57	-800	-600	-1	-1	-1	-1	4	-800	-600	-1	-1	-1	-1	4
1149	58	525	236	0,791	0,414	479,61	3,166	0	567	291	0,515	0,435	480,904	3,895	0
1169	59	493	239	0,79	0,414	479,61	3,081	0	522	239	0,515	0,434	480,904	3,7	0
1189	60	495	238	0,79	0,414	479,607	2,996	0	529	235	0,514	0,434	480,619	3,618	0
1209	61	-800	-600	0,514	0,434	-1	-1	4	549	271	0,514	0,434	480,619	3,795	0
1229	62	512	222	0,789	0,413	479,607	3,351	0	537	257	0,514	0,434	480,619	3,603	0
1249	63	517	247	0,789	0,412	479,607	3,083	0	488	265	0,514	0,434	480,619	3,323	0
1269	64	-800	-600	0,514	0,433	-1	-1	4	518	279	0,514	0,433	480,619	3,686	0
1289	65	-800	-600	0,788	0,411	-1	-1	4	496	274	0,513	0,433	480,962	3,513	0
1309	66	-800	-600	0,513	0,432	-1	-1	4	555	272	0,513	0,432	480,962	3,865	0
1329	67	-800	-600	-1	-1	-1	-1	4	-800	-600	-1	-1	-1	-1	4
1349	68	-800	-600	0,512	0,432	-1	-1	4	497	236	0,512	0,432	480,962	3,458	0
1368	69	516	253	0,787	0,408	480,357	3,366	0	477	232	0,512	0,431	480,962	3,263	0
1388	70	516	254	0,787	0,409	479,763	3,362	0	458	228	0,512	0,43	480,883	3,068	0
1408	71	-800	-600	-1	-1	-1	-1	4	-800	-600	-1	-1	-1	-1	4
1428	72	-800	-600	0,512	0,428	-1	-1	4	464	265	0,512	0,428	480,883	2,984	0
1448	73	-800	-600	-1	-1	-1	-1	4	-800	-600	-1	-1	-1	-1	4
1468	74	-800	-600	0,512	0,427	-1	-1	4	481	251	0,512	0,427	480,883	2,912	0
1488	75	-800	-600	0,787	0,404	-1	-1	4	482	246	0,513	0,426	483,539	2,928	0
1508	76	523	219	0,787	0,403	481,742	3,003	0	-800	-600	0,787	0,403	-1	-1	4
1528	77	510	239	0,787	0,402	481,742	3,091	0	497	238	0,513	0,424	483,539	3,103	0
1548	78	-800	-600	0,513	0,423	-1	-1	4	522	315	0,513	0,423	483,539	3,547	0
1568	79	527	233	0,788	0,4	481,742	3,31	0	-800	-600	0,788	0,4	-1	-1	4
1588	80	527	231	0,788	0,399	482,648	3,316	0	-800	-600	0,514	0,421	-1	-1	4
1608	81	523	218	0,788	0,398	482,648	3,085	0	511	272	0,514	0,42	483,658	3,234	0
1628	82	-800	-600	0,514	0,418	-1	-1	4	535	288	0,514	0,418	483,658	3,855	0
1648	83	509	233	0,788	0,395	482,648	3,178	0	-800	-600	0,788	0,395	-1	-1	4
1668	84	-800	-600	0,514	0,416	-1	-1	4	526	281	0,514	0,416	483,658	3,701	0
1687	85	-800	-600	0,788	0,393	-1	-1	4	527	278	0,515	0,415	485,538	3,715	0
1707	86	521	233	0,788	0,392	484,01	3,174	0	-800	-600	0,788	0,392	-1	-1	4
1727	87	-800	-600	0,515	0,412	-1	-1	4	504	245	0,515	0,412	485,538	3,346	0
1747	88	-800	-600	0,516	0,411	-1	-1	4	494	251	0,516	0,411	485,538	3,272	0
1767	89	-800	-600	0,516	0,41	-1	-1	4	514	274	0,516	0,41	485,538	3,312	0
1787	90	-800	-600	0,79	0,388	-1	-1	4	518	283	0,517	0,409	487,592	3,29	0
1807	91	-800	-600	-1	-1	-1	-1	4	-800	-600	-1	-1	-1	-1	4
1827	92	492	220	0,791	0,387	484,798	3,458	0	471	244	0,518	0,407	487,592	3,115	0
1847	93	-800	-600	0,519	0,406	-1	-1	4	505	319	0,519	0,406	487,592	3,705	0
1867	94	-800	-600	0,519	0,405	-1	-1	4	506	284	0,519	0,405	487,592	3,76	0
1887	95	-800	-600	0,792	0,385	-1	-1	4	507	322	0,52	0,404	487,455	3,813	0
1907	96	-800	-600	0,52	0,403	-1	-1	4	499	218	0,52	0,403	487,455	3,541	0
1927	97	-800	-600	0,521	0,403	-1	-1	4	479	202	0,521	0,403	487,455	3,342	0
1947	98	-800	-600	-1	-1	-1	-1	4	-800	-600	-1	-1	-1	-1	4
1966	99	-800	-600	0,521	0,402	-1	-1	4	505	216	0,521	0,402	487,455	3,471	0
1986	100	-800	-600	0,794	0,382	-1	-1	4	499	212	0,522	0,402	486,091	3,38	0
2006	101	498	214	0,794	0,382	486,956	3,542	0	502	239	0,522	0,402	486,091	3,615	0
2026	102	514	207	0,795	0,383	486,956	3,409	0	486	253	0,522	0,402	486,091	3,778	0
2046	103	499	203	0,795	0,383	486,956	3,208	0	517	243	0,522	0,402	486,091	3,699	0
2066	104	-800	-600	-1	-1	-1	-1	4	-800	-600	-1	-1	-1	-1	4
2086	105	-800	-600	0,794	0,384	-1	-1	4	-800	-600	0,522	0,404	-1	-1	4
2106	106	492	204	0,794	0,385	485,933	3,47	0	468	206	0,521	0,405	486,528	3,473	0
2126	107	-800	-600	-1	-1	-1	-1	4	-800	-600	-1	-1	-1	-1	4
2146	108	505	303	0,795	0,387	485,933	3,86	0	488	259	0,522	0,406	486,528	3,648	0
2166	109	538	228	0,795	0,387	485,933	3,323	0	456	204	0,522	0,407	486,528	3,318	0
2186	110	548	264	0,795	0,388	485,875	3,436	0	461	225	0,522	0,407	484,599	3,346	0
2206	111	-800	-600	-1	-1	-1	-1	4	-800	-600	-1	-1	-1	-1	4
2226	112	-800	-600	0,523	0,408	-1	-1	4	509	280	0,523	0,408	484,599	3,62	0
2246	113	-800	-600	0,523	0,408	-1	-1	4	481	234	0,523	0,408	484,599	3,487	0
2266	114	-800	-600	-1	-1	-1	-1	4	-800	-600	-1	-1	-1	-1	4
2285	115	-800	-600	0,797	0,389	-1	-1	4	-800	-600	0,523	0,408	-1	-1	4
2305	116	-800	-600	0,524	0,408	-1	-1	4	510	274	0,524	0,408	485,64	3,733	0
2325	117	-800	-600	-1	-1	-1	-1	4	-800	-600	-1	-1	-1	-1	4
2345	118	496	229	0,797	0,388	485,273	3,416	0	531	256	0,524	0,407	485,64	3,702	0
2365	119	-800	-600	0,524	0,406	-1	-1	4	462	211	0,524	0,406	485,64	3,262	0
2385	120	-800	-600	0,798	0,387	-1	-1	4	464	199	0,524	0,406	485,338	3,198	0
2405	121	491	207	0,797	0,387	486,368	3,537	0	-800	-600	0,797	0,387	-1	-1	4
2425	122	-800	-600	0,524	0,405	-1	-1	4	471	220	0,524	0,405	485,338	3,489	0
2445	123	-800	-600	0,524	0,405	-1	-1	4	515	239	0,524	0,405	485,338	3,88	0
2465	124	-800	-600	0,524	0,405	-1	-1	4	476	208	0,524	0,405	485,338	3,463	0
2485	125	-800	-600	0,797	0,386	-1	-1	4	492	209	0,524	0,405	486,517	3,593	0
2505	126	534	192	0,797	0,385	487,014	3,391	0	515	269	0,524	0,405	486,517	3,792	0
2525	127	-800	-600	-1	-1	-1	-1	4	-800	-600	-1	-1	-1	-1	4
2545	128	515	194	0,796	0,385	487,014	3,518	0	473	226	0,523	0,404	486,517	3,484	0
2564	129	465	201	0,796	0,384	487,014	3,641	0	489	290	0,523	0,404	486,517	3,78	0
2584	130	453	202	0,795	0,384	486,842	3,71	0	473	278	0,523	0,404	486,77	3,678	0
2604	131	-800	-600	-1	-1	-1	-1	4	-800	-600	-1	-1	-1	-1	4
2624	132	-800	-600	0,522	0,404	-1	-1	4	503	287	0,522	0,404	486,77	3,948	0
2644	133	-800	-600	0,522	0,404	-1	-1	4	505	242	0,522	0,404	486,77	3,619	0
2664	134	-800	-600	0,522	0,404	-1	-1	4	493	278	0,522	0,404	486,77	3,7	0
2684	135	-800	-600	0,795	0,384	-1	-1	4	489	260	0,522	0,404	486,791	3,782	0
2704	136	-800	-600	0,521	0,404	-1	-1	4	455	180	0,521	0,404	486,791	3,487	0
2724	137	-800	-600	0,521	0,404	-1	-1	4	493	255	0,521	0,404	486,791	3,753	0
2744	138	499	212	0,794	0,384	486,61	3,474	0	467	203	0,521	0,405	486,791	3,201	0
2764	139	-800	-600	0,521	0,405	-1	-1	4	482	249	0,521	0,405	486,791	3,549	0
2784	140	-800	-600	0,794	0,384	-1	-1	4	466	232	0,521	0,405	485,915	3,543	0
2804	141	511	214	0,794	0,384	487,424	3,304	0	-800	-600	0,794	0,384	-1	-1	4
2824	142	-800	-600	0,521	0,405	-1	-1	4	544	321	0,521	0,405	485,915	3,865	0
2844	143	-800	-600	0,52	0,406	-1	-1	4	551	279	0,52	0,406	485,915	3,604	0
2863	144	-800	-600	-1	-1	-1	-1	4	-800	-600	-1	-1	-1	-1	4
2883	145	-800	-600	0,792	0,386	-1	-1	4	-800	-600	0,52	0,407	-1	-1	4
2903	146	-800	-600	0,52	0,407	-1	-1	4	549	280	0,52	0,407	485,877	3,502	0
2923	147	561	237	0,793	0,386	486,324	3,178	0	-800	-600	0,793	0,386	-1	-1	4
2943	148	580	270	0,793	0,386	486,324	3,361	0	553	303	0,52	0,407	485,877	3,476	0
2963	149	603	235	0,792	0,386	486,324	3,183	0	579	309	0,52	0,407	485,877	3,57	0
2978								5							5				Keyboard	3	39	0	Right
2983	150	623	245	0,792	0,386	486,44	3,247	0	579	310	0,52	0,407	485,633	3,569	0
3003	151	572	238	0,792	0,387	486,44	3,305	0	575	334	0,519	0,407	485,633	3,737	0
3023	152	-800	-600	0,519	0,408	-1	-1	4	603	335	0,519	0,408	485,633	3,958	0
3043	153	581	238	0,792	0,387	486,44	3,325	0	-800	-600	0,792	0,387	-1	-1	4
3063	154	531	264	0,792	0,387	486,44	3,354	0	590	326	0,519	0,408	485,633	3,646	0
3083	155	531	265	0,792	0,387	485,85	3,35	0	590	326	0,519	0,408	485,619	3,646	0
3103	156	-800	-600	0,519	0,408	-1	-1	4	574	331	0,519	0,408	485,619	3,6	0
3123	157	-800	-600	0,519	0,408	-1	-1	4	541	351	0,519	0,408	485,619	3,601	0
3143	158	550	248	0,791	0,387	485,85	3,289	0	-800	-600	0,791	0,387	-1	-1	4
3162	159	543	251	0,791	0,387	485,85	3,139	0	547	276	0,518	0,408	485,619	3,283	0
3182	160	543	252	0,791	0,387	485,605	3,137	0	547	276	0,518	0,409	485,831	3,285	0
3202	161	521	209	0,791	0,387	485,605	2,955	0	544	271	0,518	0,408	485,831	3,157	0
3222	162	581	240	0,79	0,387	485,605	3,17	0	586	336	0,518	0,408	485,831	3,658	0
3242	163	-800	-600	0,518	0,408	-1	-1	4	561	314	0,518	0,408	485,831	3,445	0
3262	164	567	224	0,79	0,386	485,605	3,319	0	583	334	0,518	0,408	485,831	3,641	0
3282	165	567	224	0,79	0,386	485,597	3,319	0	574	326	0,518	0,408	485,872	3,564	0
3302	166	607	295	0,79	0,386	485,597	3,914	0	564	331	0,517	0,408	485,872	3,601	0
3322	167	600	253	0,79	0,385	485,597	3,304	0	-800	-600	0,79	0,385	-1	-1	4
3342	168	-800	-600	0,517	0,407	-1	-1	4	580	304	0,517	0,407	485,872	3,741	0
3362	169	544	240	0,79	0,386	485,597	3,358	0	594	301	0,517	0,408	485,872	3,908	0
3382	170	544	239	0,79	0,386	486,498	3,363	0	594	300	0,518	0,408	486,038	3,91	0
3402	171	-800	-600	0,518	0,408	-1	-1	4	579	336	0,518	0,408	486,038	3,794	0
3422	172	583	275	0,791	0,386	486,498	3,291	0	582	321	0,518	0,408	486,038	4,012	0
3442	173	-800	-600	0,519	0,408	-1	-1	4	526	268	0,519	0,408	486,038	3,559	0
3462	174	515	236	0,792	0,386	486,498	2,797	0	522	358	0,519	0,408	486,038	3,829	0
3482	175	515	237	0,793	0,386	486,149	2,795	0	519	337	0,519	0,408	486,718	3,832	0
3501	176	-800	-600	-1	-1	-1	-1	4	-800	-600	-1	-1	-1	-1	4
3521	177	-800	-600	-1	-1	-1	-1	4	-800	-600	-1	-1	-1	-1	4
3534								5							5				ShowAVI	8	0	0	Interactive.avi
3541	178	-800	-600	0,519	0,409	-1	-1	4	493	251	0,519	0,409	486,718	3,331	0
3561	179	-800	-600	-1	-1	-1	-1	4	-800	-600	-1	-1	-1	-1	4
3581	180	-800	-600	0,793	0,387	-1	-1	4	-800	-600	0,52	0,41	-1	-1	4
3602	181	-800	-600	0,52	0,411	-1	-1	4	540	313	0,52	0,411	487,247	3,595	0
3621	182	498	221	0,793	0,388	486,298	3,033	0	-800	-600	0,793	0,388	-1	-1	4
3642	183	-800	-600	-1	-1	-1	-1	4	-800	-600	-1	-1	-1	-1	4
3661	184	-800	-600	0,519	0,414	-1	-1	4	525	300	0,519	0,414	487,247	3,712	0
3682	185	-800	-600	0,793	0,391	-1	-1	4	524	302	0,519	0,416	485,554	3,7	0
3701	186	589	274	0,793	0,393	486,236	3,399	0	-800	-600	0,793	0,393	-1	-1	4
3722	187	472	274	0,792	0,394	486,236	3,407	0	509	293	0,518	0,419	485,554	3,753	0
3740	188	-800	-600	0,518	0,421	-1	-1	4	533	313	0,518	0,421	485,554	3,657	0
3762	189	-800	-600	-1	-1	-1	-1	4	-800	-600	-1	-1	-1	-1	4
3780	190	-800	-600	0,79	0,398	-1	-1	4	-800	-600	0,516	0,425	-1	-1	4
3802	191	507	361	0,789	0,399	485,588	4,006	0	542	343	0,514	0,426	485,739	3,919	0
3820	192	-800	-600	-1	-1	-1	-1	4	-800	-600	-1	-1	-1	-1	4
3842	193	-800	-600	-1	-1	-1	-1	4	-800	-600	-1	-1	-1	-1	4
3860	194	-800	-600	0,512	0,429	-1	-1	4	542	357	0,512	0,429	485,739	3,914	0
3882	195	-800	-600	0,786	0,401	-1	-1	4	542	357	0,512	0,429	485,383	3,911	0
3900	196	467	264	0,787	0,402	483,77	3,004	0	480	242	0,512	0,43	485,383	3,024	0
3922	197	-800	-600	-1	-1	-1	-1	4	-800	-600	-1	-1	-1	-1	4
3940	198	480	256	0,787	0,401	483,77	2,968	0	-800	-600	0,787	0,401	-1	-1	4
3963	199	-800	-600	0,513	0,43	-1	-1	4	423	229	0,513	0,43	485,383	2,727	0
3980	200	-800	-600	0,787	0,402	-1	-1	4	423	228	0,513	0,43	486,342	2,732	0
4002	201	-800	-600	0,513	0,429	-1	-1	4	436	242	0,513	0,429	486,342	2,611	0
4020	202	-800	-600	-1	-1	-1	-1	4	-800	-600	-1	-1	-1	-1	4
4040	203	-800	-600	-1	-1	-1	-1	4	-800	-600	-1	-1	-1	-1	4
4059	204	-800	-600	0,513	0,43	-1	-1	4	468	258	0,513	0,43	486,342	3,113	0
4079	205	-800	-600	0,787	0,402	-1	-1	4	468	259	0,513	0,43	486,079	3,111	0
4099	206	-800	-600	-1	-1	-1	-1	4	-800	-600	-1	-1	-1	-1	4
4119	207	-800	-600	0,512	0,431	-1	-1	4	453	269	0,512	0,431	486,079	2,713	0
4139	208	-800	-600	-1	-1	-1	-1	4	-800	-600	-1	-1	-1	-1	4
4159	209	470	303	0,786	0,402	483,83	3,04	0	449	270	0,511	0,431	486,079	2,73	0
4179	210	470	302	0,786	0,403	484,125	3,042	0	449	270	0,511	0,432	486,045	2,729	0
4199	211	442	433	0,785	0,403	484,125	3,667	0	465	307	0,511	0,432	486,045	3,063	0
4219	212	-800	-600	-1	-1	-1	-1	4	-800	-600	-1	-1	-1	-1	4
4239	213	-800	-600	-1	-1	-1	-1	4	-800	-600	-1	-1	-1	-1	4
4259	214	384	312	0,788	0,404	484,125	3,123	0	-800	-600	0,788	0,404	-1	-1	4
4279	215	384	312	0,788	0,404	483,915	3,122	0	-800	-600	0,514	0,433	-1	-1	4
4299	216	342	254	0,788	0,404	483,915	2,564	0	275	249	0,514	0,434	486,038	2,855	0
4319	217	341	409	0,788	0,405	483,915	3,436	0	-800	-600	0,788	0,405	-1	-1	4
4338	218	375	339	0,787	0,405	483,915	3,256	0	334	307	0,513	0,435	486,038	2,899	0
4358	219	-800	-600	0,512	0,436	-1	-1	4	329	351	0,512	0,436	486,038	3,25	0
4378	220	-800	-600	0,786	0,407	-1	-1	4	329	351	0,512	0,437	486,363	3,252	0
4398	221	-800	-600	-1	-1	-1	-1	4	-800	-600	-1	-1	-1	-1	4
4418	222	337	287	0,785	0,408	482,933	2,579	0	350	304	0,511	0,438	486,363	3,104	0
4438	223	360	368	0,785	0,409	482,933	3,126	0	336	321	0,51	0,439	486,363	3,092	0
4458	224	360	334	0,784	0,409	482,933	2,889	0	321	304	0,51	0,44	486,363	2,983	0
4478	225	362	377	0,785	0,41	481,971	3,168	0	305	311	0,51	0,441	485,25	2,932	0
4498	226	-800	-600	-1	-1	-1	-1	4	-800	-600	-1	-1	-1	-1	4
4518	227	301	325	0,785	0,412	481,971	3,282	0	300	317	0,51	0,444	485,25	3,566	0
4538	228	-800	-600	0,51	0,444	-1	-1	4	323	333	0,51	0,444	485,25	3,424	0
4558	229	308	303	0,784	0,413	481,971	3,093	0	-800	-600	0,784	0,413	-1	-1	4
4578	230	308	303	0,784	0,414	481,715	3,091	0	-800	-600	0,509	0,445	-1	-1	4
4598	231	-800	-600	-1	-1	-1	-1	4	-800	-600	-1	-1	-1	-1	4
4618	232	295	327	0,784	0,413	481,715	3,122	0	283	341	0,509	0,445	485,979	2,898	0
4638	233	-800	-600	0,509	0,444	-1	-1	4	286	366	0,509	0,444	485,979	3,208	0
4657	234	317	316	0,784	0,412	481,715	2,882	0	-800	-600	0,784	0,412	-1	-1	4
4677	235	317	315	0,785	0,411	482,182	2,885	0	-800	-600	0,51	0,442	-1	-1	4
4697	236	-800	-600	0,511	0,44	-1	-1	4	293	328	0,511	0,44	486,154	2,98	0
4717	237	289	307	0,786	0,407	482,182	2,998	0	-800	-600	0,786	0,407	-1	-1	4
4737	238	-800	-600	0,513	0,435	-1	-1	4	303	321	0,513	0,435	486,154	2,961	0
4757	239	292	361	0,787	0,402	482,182	3,377	0	-800	-600	0,787	0,402	-1	-1	4
4777	240	292	359	0,788	0,4	483,654	3,387	0	-800	-600	0,514	0,43	-1	-1	4
4797	241	-800	-600	0,515	0,428	-1	-1	4	289	337	0,515	0,428	487,776	3,398	0
4817	242	309	328	0,789	0,395	483,654	3,311	0	-800	-600	0,789	0,395	-1	-1	4
4837	243	-800	-600	0,516	0,423	-1	-1	4	297	321	0,516	0,423	487,776	3,03	0
4857	244	304	373	0,789	0,392	483,654	3,254	0	298	337	0,516	0,422	487,776	3,343	0
4877	245	305	371	0,788	0,39	485,531	3,266	0	298	335	0,516	0,42	488,864	3,35	0
4897	246	-800	-600	-1	-1	-1	-1	4	-800	-600	-1	-1	-1	-1	4
4917	247	315	333	0,787	0,386	485,531	3,251	0	300	329	0,515	0,417	488,864	3,36	0
4937	248	-800	-600	0,514	0,415	-1	-1	4	310	299	0,514	0,415	488,864	3,396	0
4956	249	422	306	0,782	0,381	485,531	3,36	0	-800	-600	0,782	0,381	-1	-1	4
4976	250	425	302	0,778	0,38	488,598	3,38	0	-800	-600	0,508	0,411	-1	-1	4
4996	251	-800	-600	0,507	0,411	-1	-1	4	495	249	0,507	0,411	487,799	3,105	0
5016	252	528	246	0,777	0,377	488,598	3,151	0	-800	-600	0,777	0,377	-1	-1	4
5036	253	557	252	0,776	0,376	488,598	3,236	0	548	330	0,505	0,409	487,799	3,54	0
5056	254	550	274	0,775	0,374	488,598	3,308	0	526	305	0,505	0,408	487,799	3,397	0
5076	255	544	288	0,775	0,373	488,579	3,38	0	526	304	0,504	0,407	488,878	3,404	0
5096	256	-800	-600	0,504	0,406	-1	-1	4	467	254	0,504	0,406	488,878	2,736	0
5116	257	533	210	0,774	0,372	488,579	2,982	0	-800	-600	0,774	0,372	-1	-1	4
5136	258	585	271	0,773	0,371	488,579	3,187	0	503	247	0,503	0,406	488,878	3,184	0
5156	259	-800	-600	0,502	0,405	-1	-1	4	516	280	0,502	0,405	488,878	3,263	0
5176	260	-800	-600	0,773	0,371	-1	-1	4	516	279	0,502	0,405	489,725	3,268	0
5196	261	-800	-600	0,502	0,405	-1	-1	4	507	283	0,502	0,405	489,725	3,297	0
5216	262	-800	-600	0,502	0,405	-1	-1	4	495	266	0,502	0,405	489,725	3,197	0
5236	263	545	243	0,773	0,371	490,485	3,153	0	-800	-600	0,773	0,371	-1	-1	4
5255	264	550	303	0,773	0,371	490,485	3,452	0	517	319	0,503	0,406	489,725	3,547	0
5275	265	550	305	0,774	0,372	488,897	3,441	0	517	319	0,503	0,406	489,668	3,547	0
5295	266	538	299	0,774	0,372	488,897	3,272	0	553	317	0,503	0,407	489,668	3,769	0
5315	267	-800	-600	0,503	0,407	-1	-1	4	536	304	0,503	0,407	489,668	3,403	0
5335	268	-800	-600	-1	-1	-1	-1	4	-800	-600	-1	-1	-1	-1	4
5355	269	529	288	0,774	0,374	488,897	3,306	0	559	314	0,503	0,409	489,668	3,474	0
5375	270	530	287	0,774	0,375	489,291	3,308	0	554	312	0,503	0,409	488,075	3,499	0
5395	271	-800	-600	0,502	0,41	-1	-1	4	526	321	0,502	0,41	488,075	3,452	0
5415	272	480	260	0,774	0,377	489,291	3,132	0	429	249	0,504	0,412	488,075	2,604	0
5435	273	-800	-600	0,504	0,413	-1	-1	4	465	278	0,504	0,413	488,075	2,875	0
5455	274	-800	-600	-1	-1	-1	-1	4	-800	-600	-1	-1	-1	-1	4
5475	275	-800	-600	0,774	0,379	-1	-1	4	-800	-600	0,502	0,414	-1	-1	4
5495	276	-800	-600	-1	-1	-1	-1	4	-800	-600	-1	-1	-1	-1	4
5515	277	420	384	0,773	0,38	489,272	3,633	0	-800	-600	0,773	0,38	-1	-1	4
5534	278	-800	-600	0,5	0,417	-1	-1	4	429	272	0,5	0,417	490,936	3,016	0
5554	279	-800	-600	0,5	0,417	-1	-1	4	465	356	0,5	0,417	490,936	3,758	0
5574	280	-800	-600	0,771	0,381	-1	-1	4	465	357	0,499	0,418	490,082	3,752	0
5594	281	444	366	0,771	0,381	487,994	3,687	0	-800	-600	0,771	0,381	-1	-1	4
5614	282	-800	-600	-1	-1	-1	-1	4	-800	-600	-1	-1	-1	-1	4
5634	283	428	366	0,77	0,382	487,994	3,34	0	413	422	0,498	0,419	490,082	3,666	0
5654	284	396	230	0,77	0,382	487,994	2,768	0	-800	-600	0,77	0,382	-1	-1	4
5674	285	385	216	0,77	0,382	487,419	2,547	0	-800	-600	0,498	0,42	-1	-1	4
5694	286	452	293	0,77	0,382	487,419	3,346	0	-800	-600	0,77	0,382	-1	-1	4
5714	287	-800	-600	-1	-1	-1	-1	4	-800	-600	-1	-1	-1	-1	4
5734	288	436	365	0,77	0,383	487,419	3,689	0	-800	-600	0,77	0,383	-1	-1	4
5754	289	428	329	0,77	0,383	487,419	3,381	0	-800	-600	0,77	0,383	-1	-1	4
5774	290	423	356	0,77	0,383	488,146	3,504	0	-800	-600	0,498	0,42	-1	-1	4
5794	291	-800	-600	-1	-1	-1	-1	4	-800	-600	-1	-1	-1	-1	4
5814	292	-800	-600	-1	-1	-1	-1	4	-800	-600	-1	-1	-1	-1	4
5833	293	432	367	0,77	0,383	488,146	3,264	0	-800	-600	0,77	0,383	-1	-1	4
5853	294	-800	-600	-1	-1	-1	-1	4	-800	-600	-1	-1	-1	-1	4
5873	295	-800	-600	0,77	0,383	-1	-1	4	-800	-600	0,498	0,421	-1	-1	4
5893	296	-800	-600	-1	-1	-1	-1	4	-800	-600	-1	-1	-1	-1	4
5913	297	-800	-600	0,497	0,422	-1	-1	4	405	291	0,497	0,422	490,904	3,041	0
5933	298	412	333	0,769	0,385	487,633	3,434	0	414	284	0,497	0,423	490,904	2,622	0
5953	299	475	345	0,769	0,385	487,633	3,349	0	416	261	0,497	0,423	490,904	2,527	0
5973	300	475	344	0,768	0,386	488,477	3,354	0	418	251	0,496	0,424	489,596	2,427	0
5993	301	-800	-600	0,495	0,425	-1	-1	4	398	263	0,495	0,425	489,596	2,785	0
6013	302	655	347	0,763	0,386	488,477	3,295	0	-800	-600	0,763	0,386	-1	-1	4
6033	303	-800	-600	0,491	0,425	-1	-1	4	554	239	0,491	0,425	489,596	2,824	0
6053	304	650	347	0,761	0,386	488,477	3,255	0	606	337	0,49	0,426	489,596	3,236	0
6073	305	648	350	0,76	0,387	486,431	3,242	0	605	342	0,489	0,427	486,038	3,213	0
6093	306	652	327	0,759	0,387	486,431	3,459	0	-800	-600	0,759	0,387	-1	-1	4
6112	307	632	331	0,759	0,387	486,431	3,378	0	600	367	0,488	0,428	486,038	3,547	0
6133	308	-800	-600	0,487	0,429	-1	-1	4	584	375	0,487	0,429	486,038	3,481	0
6152	309	625	334	0,758	0,387	486,431	3,49	0	-800	-600	0,758	0,387	-1	-1	4
6172	310	625	333	0,757	0,387	486,881	3,494	0	-800	-600	0,486	0,43	-1	-1	4
6192	311	650	319	0,756	0,387	486,881	3,547	0	644	398	0,486	0,43	485,274	3,617	0
6212	312	643	326	0,756	0,387	486,881	3,595	0	643	378	0,485	0,43	485,274	3,708	0
6232	313	624	361	0,755	0,387	486,881	3,55	0	613	383	0,485	0,43	485,274	3,354	0
6252	314	623	346	0,755	0,386	486,881	3,592	0	637	336	0,485	0,43	485,274	3,678	0
6272	315	623	360	0,755	0,386	485,955	3,57	0	625	323	0,484	0,43	485,007	3,548	0
6292	316	665	336	0,754	0,386	485,955	3,243	0	-800	-600	0,754	0,386	-1	-1	4
6312	317	-800	-600	-1	-1	-1	-1	4	-800	-600	-1	-1	-1	-1	4
6332	318	640	344	0,754	0,386	485,955	3,053	0	653	382	0,483	0,43	485,007	3,746	0
6352	319	-800	-600	0,483	0,43	-1	-1	4	619	368	0,483	0,43	485,007	3,527	0
6372	320	-800	-600	0,753	0,385	-1	-1	4	620	367	0,482	0,43	486,163	3,535	0
6392	321	634	317	0,753	0,385	486,141	3,334	0	-800	-600	0,753	0,385	-1	-1	4
6412	322	664	308	0,752	0,386	486,141	3,284	0	655	420	0,482	0,431	486,163	3,713	0
6431	323	-800	-600	0,482	0,431	-1	-1	4	639	398	0,482	0,431	486,163	3,431	0
6451	324	676	355	0,752	0,386	486,141	3,318	0	-800	-600	0,752	0,386	-1	-1	4
6471	325	677	354	0,752	0,386	486,986	3,324	0	-800	-600	0,482	0,431	-1	-1	4
6491	326	663	417	0,752	0,386	486,986	3,296	0	652	394	0,482	0,431	484,75	3,532	0
6511	327	647	384	0,752	0,386	486,986	3,398	0	621	418	0,482	0,431	484,75	3,491	0
6531	328	-800	-600	0,482	0,431	-1	-1	4	640	433	0,482	0,431	484,75	3,595	0
6551	329	632	426	0,752	0,386	486,986	3,585	0	-800	-600	0,752	0,386	-1	-1	4
6571	330	631	427	0,752	0,386	486,235	3,579	0	-800	-600	0,482	0,431	-1	-1	4
6591	331	646	350	0,752	0,386	486,235	3,392	0	632	408	0,482	0,431	484,23	3,271	0
6611	332	-800	-600	-1	-1	-1	-1	4	-800	-600	-1	-1	-1	-1	4
6631	333	634	265	0,751	0,386	486,235	3,097	0	637	425	0,481	0,431	484,23	3,631	0
6651	334	673	357	0,751	0,386	486,235	3,441	0	621	410	0,481	0,431	484,23	3,337	0
6671	335	673	328	0,751	0,386	487,387	3,356	0	620	415	0,481	0,431	485	3,47	0
6691	336	652	337	0,751	0,386	487,387	3,471	0	-800	-600	0,751	0,386	-1	-1	4
6710	337	666	382	0,751	0,386	487,387	3,483	0	608	445	0,48	0,432	485	3,738	0
6730	338	-800	-600	0,48	0,432	-1	-1	4	651	412	0,48	0,432	485	3,743	0
6750	339	-800	-600	-1	-1	-1	-1	4	-800	-600	-1	-1	-1	-1	4
6770	340	-800	-600	0,752	0,387	-1	-1	4	-800	-600	0,482	0,432	-1	-1	4
6790	341	544	243	0,752	0,387	487,574	3,046	0	554	351	0,482	0,433	488,951	3,481	0
6810	342	-800	-600	0,481	0,433	-1	-1	4	559	374	0,481	0,433	488,951	3,582	0
6830	343	560	234	0,751	0,388	487,574	2,698	0	-800	-600	0,751	0,388	-1	-1	4
6850	344	571	290	0,751	0,388	487,574	3,163	0	579	342	0,481	0,434	488,951	3,555	0
6870	345	570	291	0,751	0,389	487,218	3,161	0	579	343	0,481	0,434	488,377	3,551	0
6890	346	546	249	0,751	0,389	487,218	3,129	0	577	374	0,48	0,435	488,377	3,854	0
6910	347	-800	-600	-1	-1	-1	-1	4	-800	-600	-1	-1	-1	-1	4
6930	348	-800	-600	0,48	0,436	-1	-1	4	503	265	0,48	0,436	488,377	2,878	0
6950	349	-800	-600	0,48	0,437	-1	-1	4	558	300	0,48	0,437	488,377	3,258	0
6970	350	-800	-600	0,751	0,392	-1	-1	4	534	255	0,48	0,438	488,086	2,865	0
6990	351	587	248	0,751	0,392	486,813	3,129	0	543	312	0,48	0,438	488,086	3,111	0
7010	352	-800	-600	0,481	0,439	-1	-1	4	525	277	0,481	0,439	488,086	3,156	0
7029	353	-800	-600	-1	-1	-1	-1	4	-800	-600	-1	-1	-1	-1	4
7049	354	595	333	0,752	0,394	486,813	3,663	0	-800	-600	0,752	0,394	-1	-1	4
7069	355	595	332	0,752	0,394	487,648	3,669	0	-800	-600	0,481	0,439	-1	-1	4
7089	356	-800	-600	0,481	0,44	-1	-1	4	551	428	0,481	0,44	487,577	4,07	0
7109	357	613	314	0,753	0,394	487,648	3,697	0	-800	-600	0,753	0,394	-1	-1	4
7129	358	-800	-600	0,481	0,439	-1	-1	4	588	346	0,481	0,439	487,577	3,67	0
7149	359	463	396	0,754	0,394	487,648	4,116	0	-800	-600	0,754	0,394	-1	-1	4
7169	360	462	398	0,756	0,393	486,429	4,106	0	-800	-600	0,486	0,438	-1	-1	4
7189	361	408	382	0,757	0,393	486,429	3,893	0	380	294	0,486	0,438	490,115	3,424	0
7209	362	-800	-600	-1	-1	-1	-1	4	-800	-600	-1	-1	-1	-1	4
7229	363	-800	-600	-1	-1	-1	-1	4	-800	-600	-1	-1	-1	-1	4
7249	364	-800	-600	-1	-1	-1	-1	4	-800	-600	-1	-1	-1	-1	4
7269	365	-800	-600	0,759	0,393	-1	-1	4	-800	-600	0,487	0,437	-1	-1	4
7289	366	-800	-600	-1	-1	-1	-1	4	-800	-600	-1	-1	-1	-1	4
7308	367	-800	-600	0,487	0,437	-1	-1	4	371	269	0,487	0,437	489,679	3,469	0
7328	368	-800	-600	0,488	0,437	-1	-1	4	388	275	0,488	0,437	489,679	3,351	0
7348	369	404	295	0,759	0,393	485,544	3,638	0	371	280	0,488	0,437	489,679	3,514	0
7368	370	403	293	0,76	0,394	487,04	3,649	0	376	286	0,488	0,438	489,383	3,487	0
7388	371	392	345	0,76	0,394	487,04	3,839	0	-800	-600	0,76	0,394	-1	-1	4
7408	372	-800	-600	0,489	0,439	-1	-1	4	370	360	0,489	0,439	489,383	3,764	0
7428	373	404	303	0,76	0,395	487,04	3,699	0	364	284	0,489	0,439	489,383	3,394	0
7448	374	385	286	0,76	0,396	487,04	3,656	0	-800	-600	0,76	0,396	-1	-1	4
7468	375	386	286	0,76	0,396	486,556	3,653	0	-800	-600	0,489	0,44	-1	-1	4
7488	376	-800	-600	0,489	0,44	-1	-1	4	373	315	0,489	0,44	490,537	4,093	0
7508	377	394	348	0,761	0,397	486,556	3,731	0	-800	-600	0,761	0,397	-1	-1	4
7528	378	384	324	0,761	0,397	486,556	3,561	0	-800	-600	0,761	0,397	-1	-1	4
7548	379	-800	-600	0,489	0,442	-1	-1	4	348	284	0,489	0,442	490,537	3,539	0
7568	380	-800	-600	0,761	0,398	-1	-1	4	348	285	0,489	0,442	489,408	3,531	0
7588	381	370	347	0,761	0,398	485,975	3,651	0	-800	-600	0,761	0,398	-1	-1	4
7608	382	-800	-600	0,489	0,443	-1	-1	4	374	285	0,489	0,443	489,408	3,61	0
7627	383	374	321	0,76	0,399	485,975	3,628	0	314	286	0,489	0,443	489,408	3,333	0
7647	384	-800	-600	0,489	0,443	-1	-1	4	358	275	0,489	0,443	489,408	3,375	0
7667	385	-800	-600	0,761	0,398	-1	-1	4	333	273	0,489	0,442	489,059	3,415	0
7687	386	-800	-600	0,49	0,442	-1	-1	4	361	281	0,49	0,442	489,059	3,41	0
7707	387	-800	-600	0,49	0,442	-1	-1	4	348	277	0,49	0,442	489,059	3,528	0
7727	388	-800	-600	-1	-1	-1	-1	4	-800	-600	-1	-1	-1	-1	4
7747	389	-800	-600	0,491	0,442	-1	-1	4	356	320	0,491	0,442	489,059	3,519	0
7767	390	-800	-600	0,763	0,399	-1	-1	4	347	325	0,491	0,442	490,301	3,524	0
7787	391	-800	-600	-1	-1	-1	-1	4	-800	-600	-1	-1	-1	-1	4
7807	392	375	284	0,763	0,399	485,548	3,632	0	-800	-600	0,763	0,399	-1	-1	4
7827	393	379	310	0,763	0,399	485,548	3,661	0	358	349	0,491	0,442	490,301	3,435	0
7847	394	-800	-600	0,491	0,442	-1	-1	4	348	325	0,491	0,442	490,301	3,254	0
7867	395	-800	-600	0,763	0,398	-1	-1	4	348	326	0,491	0,442	489,572	3,249	0
7887	396	-800	-600	-1	-1	-1	-1	4	-800	-600	-1	-1	-1	-1	4
7906	397	-800	-600	0,491	0,443	-1	-1	4	344	319	0,491	0,443	489,572	3,6	0
7926	398	377	360	0,763	0,399	485,495	3,583	0	360	322	0,491	0,443	489,572	3,541	0
7946	399	389	380	0,763	0,399	485,495	3,401	0	345	281	0,491	0,443	489,572	2,949	0
7966	400	389	380	0,762	0,399	485,46	3,401	0	351	267	0,491	0,444	490,862	2,719	0
7986	401	-800	-600	0,49	0,444	-1	-1	4	360	268	0,49	0,444	490,862	2,874	0
8006	402	-800	-600	-1	-1	-1	-1	4	-800	-600	-1	-1	-1	-1	4
8026	403	-800	-600	-1	-1	-1	-1	4	-800	-600	-1	-1	-1	-1	4
8046	404	-800	-600	0,491	0,444	-1	-1	4	371	271	0,491	0,444	490,862	2,707	0
8066	405	-800	-600	0,763	0,399	-1	-1	4	371	275	0,491	0,444	488,611	2,695	0
8086	406	-800	-600	-1	-1	-1	-1	4	-800	-600	-1	-1	-1	-1	4
8106	407	-800	-600	0,492	0,444	-1	-1	4	358	284	0,492	0,444	488,611	2,487	0
8126	408	409	308	0,763	0,399	485,195	3,377	0	-800	-600	0,763	0,399	-1	-1	4
8146	409	375	375	0,764	0,399	485,195	3,467	0	356	315	0,492	0,443	488,611	3,124	0
8166	410	375	375	0,764	0,399	485,583	3,469	0	355	314	0,492	0,443	489,488	3,129	0
8186	411	351	320	0,764	0,398	485,583	3,518	0	371	307	0,492	0,443	489,488	3,276	0
8206	412	-800	-600	-1	-1	-1	-1	4	-800	-600	-1	-1	-1	-1	4
8225	413	-800	-600	0,492	0,442	-1	-1	4	336	325	0,492	0,442	489,488	3,095	0
8245	414	359	380	0,764	0,397	485,583	3,571	0	345	348	0,492	0,441	489,488	3,236	0
8265	415	359	378	0,76	0,396	487,865	3,587	0	332	361	0,489	0,44	487,32	3,158	0
8285	416	-800	-600	-1	-1	-1	-1	4	-800	-600	-1	-1	-1	-1	4
8305	417	-800	-600	0,487	0,438	-1	-1	4	558	344	0,487	0,438	487,32	3,538	0
8325	418	-800	-600	0,487	0,438	-1	-1	4	556	320	0,487	0,438	487,32	3,595	0
8345	419	556	248	0,757	0,393	487,865	3,343	0	511	251	0,486	0,438	487,32	3,143	0
8365	420	556	249	0,756	0,393	486,802	3,336	0	496	213	0,486	0,438	486,274	3,024	0
8385	421	-800	-600	-1	-1	-1	-1	4	-800	-600	-1	-1	-1	-1	4
8405	422	581	298	0,755	0,393	486,802	3,751	0	579	333	0,485	0,437	486,274	3,531	0	2	579	293
8425	423	-800	-600	0,485	0,437	-1	-1	4	604	306	0,485	0,437	486,274	3,783	0	2	579	293
8445	424	587	285	0,755	0,392	486,802	3,59	0	595	313	0,484	0,437	486,274	3,799	0	2	579	293
8465	425	587	286	0,755	0,392	485,908	3,583	0	586	320	0,484	0,437	486,459	3,816	0	2	579	293
8485	426	-800	-600	0,485	0,437	-1	-1	4	560	292	0,485	0,437	486,459	3,561	0	2	579	293
8504	427	-800	-600	0,486	0,436	-1	-1	4	557	265	0,486	0,436	486,459	3,251	0	2	579	293
8524	428	610	266	0,755	0,391	485,908	3,304	0	-800	-600	0,755	0,391	-1	-1	4
8544	429	558	216	0,755	0,391	485,908	3,192	0	560	337	0,484	0,436	486,459	3,524	0
8564	430	558	214	0,754	0,391	486,807	3,198	0	560	337	0,484	0,436	487,02	3,528	0
8584	431	-800	-600	0,483	0,436	-1	-1	4	618	313	0,483	0,436	487,02	3,609	0
8604	432	655	315	0,751	0,391	486,807	3,732	0	642	349	0,481	0,436	487,02	3,573	0
8624	433	-800	-600	0,481	0,436	-1	-1	4	648	358	0,481	0,436	487,02	3,584	0
8644	434	-800	-600	-1	-1	-1	-1	4	-800	-600	-1	-1	-1	-1	4
8664	435	-800	-600	0,75	0,391	-1	-1	4	-800	-600	0,481	0,436	-1	-1	4
8684	436	632	329	0,75	0,39	485,976	3,473	0	656	358	0,48	0,435	483,061	3,629	0
8704	437	667	323	0,75	0,39	485,976	3,804	0	654	326	0,48	0,436	483,061	3,42	0
8724	438	659	302	0,749	0,39	485,976	3,87	0	647	358	0,479	0,435	483,061	3,567	0
8744	439	-800	-600	0,479	0,435	-1	-1	4	650	342	0,479	0,435	483,061	3,509	0
8764	440	-800	-600	0,749	0,39	-1	-1	4	651	331	0,479	0,435	484,318	3,44	0
8784	441	-800	-600	-1	-1	-1	-1	4	-800	-600	-1	-1	-1	-1	4
8804	442	643	334	0,748	0,39	485,691	3,875	0	654	351	0,478	0,435	484,318	3,764	0
8823	443	678	324	0,748	0,39	485,691	3,648	0	649	358	0,478	0,436	484,318	3,66	0
8843	444	-800	-600	0,477	0,436	-1	-1	4	641	350	0,477	0,436	484,318	3,527	0
8863	445	-800	-600	0,747	0,39	-1	-1	4	617	353	0,477	0,436	483,699	3,409	0
8883	446	666	311	0,747	0,39	485,367	3,706	0	-800	-600	0,747	0,39	-1	-1	4
8903	447	-800	-600	0,476	0,436	-1	-1	4	635	350	0,476	0,436	483,699	3,536	0
8923	448	667	332	0,746	0,39	485,367	3,615	0	653	345	0,476	0,437	483,699	3,619	0
8943	449	645	338	0,746	0,39	485,367	3,686	0	-800	-600	0,746	0,39	-1	-1	4
8963	450	645	337	0,746	0,39	485,532	3,687	0	-800	-600	0,476	0,437	-1	-1	4
8983	451	-800	-600	0,476	0,437	-1	-1	4	640	350	0,476	0,437	484,415	3,707	0
9003	452	660	267	0,745	0,39	485,532	3,308	0	-800	-600	0,745	0,39	-1	-1	4
9023	453	-800	-600	0,476	0,437	-1	-1	4	654	339	0,476	0,437	484,415	3,572	0
9043	454	667	324	0,745	0,39	485,532	3,521	0	-800	-600	0,745	0,39	-1	-1	4
9063	455	667	325	0,744	0,389	485,384	3,52	0	-800	-600	0,475	0,437	-1	-1	4
9082	456	679	317	0,744	0,389	485,384	3,66	0	663	353	0,474	0,437	483,813	3,819	0
9102	457	-800	-600	0,474	0,436	-1	-1	4	653	358	0,474	0,436	483,813	3,652	0
9122	458	660	299	0,743	0,388	485,384	3,646	0	-800	-600	0,743	0,388	-1	-1	4
9142	459	-800	-600	0,473	0,435	-1	-1	4	631	358	0,473	0,435	483,813	3,679	0
9162	460	-800	-600	0,744	0,387	-1	-1	4	631	357	0,474	0,435	484,503	3,684	0
9182	461	430	265	0,748	0,386	486,195	3,499	0	484	251	0,478	0,433	484,503	3,117	0
9202	462	266	295	0,754	0,385	486,195	3,468	0	306	349	0,483	0,432	484,503	3,446	0
9222	463	143	332	0,758	0,383	486,195	3,614	0	-800	-600	0,758	0,383	-1	-1	4
9242	464	144	355	0,759	0,382	486,195	3,265	0	-800	-600	0,759	0,382	-1	-1	4
9262	465	148	380	0,761	0,383	485,164	3,259	0	-800	-600	0,49	0,429	-1	-1	4
9282	466	142	305	0,764	0,384	485,164	3,554	0	186	336	0,493	0,429	491,238	3,717	0
9302	467	-800	-600	0,495	0,429	-1	-1	4	153	263	0,495	0,429	491,238	3,513	0
9322	468	162	312	0,769	0,384	485,164	3,666	0	-800	-600	0,769	0,384	-1	-1	4
9342	469	148	264	0,771	0,384	485,164	3,468	0	140	264	0,5	0,428	491,238	3,426	0
9362	470	147	263	0,772	0,384	485,537	3,47	0	140	265	0,501	0,427	490,794	3,423	0
9382	471	-800	-600	0,503	0,427	-1	-1	4	139	273	0,503	0,427	490,794	3,047	0
9402	472	175	260	0,775	0,384	485,537	3,335	0	-800	-600	0,775	0,384	-1	-1	4
9421	473	203	247	0,775	0,385	485,537	3,175	0	159	268	0,504	0,427	490,794	3,453	0
9442	474	156	267	0,776	0,385	485,537	3,145	0	139	256	0,505	0,427	490,794	3,151	0
9461	475	159	264	0,776	0,385	486,401	3,12	0	141	260	0,505	0,426	488,412	3,136	0
9482	476	-800	-600	0,506	0,426	-1	-1	4	159	321	0,506	0,426	488,412	3,529	0
9501	477	101	372	0,778	0,386	486,401	3,812	0	-800	-600	0,778	0,386	-1	-1	4
9525	478	84	395	0,779	0,386	486,401	3,647	0	117	290	0,508	0,427	488,412	2,801	0
9541	479	115	371	0,78	0,386	486,401	3,608	0	111	277	0,509	0,427	488,412	2,918	0
9562	480	116	381	0,78	0,386	483,835	3,55	0	111	276	0,509	0,426	489,295	2,923	0
9581	481	-800	-600	0,51	0,426	-1	-1	4	74	303	0,51	0,426	489,295	3,171	0
9602	482	138	329	0,781	0,385	483,835	3,176	0	-800	-600	0,781	0,385	-1	-1	4
9621	483	157	293	0,781	0,385	483,835	2,686	0	93	286	0,511	0,424	489,295	2,94	0
9642	484	-800	-600	0,511	0,424	-1	-1	4	144	243	0,511	0,424	489,295	2,876	0
9661	485	-800	-600	0,783	0,384	-1	-1	4	143	242	0,512	0,423	490,074	2,88	0
9682	486	-800	-600	-1	-1	-1	-1	4	-800	-600	-1	-1	-1	-1	4
9700	487	167	274	0,785	0,383	485,147	2,837	0	46	309	0,514	0,422	490,074	3,035	0
9722	488	-800	-600	-1	-1	-1	-1	4	-800	-600	-1	-1	-1	-1	4
9740	489	-800	-600	0,516	0,421	-1	-1	4	116	275	0,516	0,421	490,074	3,165	0
9762	490	-800	-600	0,787	0,382	-1	-1	4	116	276	0,517	0,42	489,735	3,163	0
9780	491	117	396	0,788	0,381	485,213	3,758	0	-800	-600	0,788	0,381	-1	-1	4
9802	492	153	277	0,788	0,381	485,213	2,934	0	79	350	0,518	0,418	489,735	3,363	0
9820	493	93	403	0,789	0,38	485,213	3,84	0	92	304	0,519	0,418	489,735	3,201	0
9842	494	-800	-600	0,519	0,417	-1	-1	4	98	283	0,519	0,417	489,735	2,958	0
9860	495	-800	-600	0,789	0,379	-1	-1	4	101	261	0,519	0,416	489,833	2,769	0
9882	496	107	403	0,789	0,378	486,645	3,878	0	-800	-600	0,789	0,378	-1	-1	4
9900	497	167	329	0,789	0,378	486,645	2,991	0	-800	-600	0,789	0,378	-1	-1	4
9920	498	264	464	0,786	0,378	486,645	3,985	0	-800	-600	0,786	0,378	-1	-1	4
9940	499	-800	-600	0,515	0,415	-1	-1	4	260	353	0,515	0,415	489,833	3,371	0
9960	500	-800	-600	0,784	0,377	-1	-1	4	259	351	0,514	0,414	491,151	3,38	0
9980	501	302	305	0,784	0,377	490,868	3,116	0	297	302	0,514	0,414	491,151	3,294	0
9999	502	303	316	0,784	0,376	490,868	3,274	0	302	299	0,515	0,414	491,151	3,278	0
10019	503	-800	-600	-1	-1	-1	-1	4	-800	-600	-1	-1	-1	-1	4
10039	504	-800	-600	0,515	0,413	-1	-1	4	298	318	0,515	0,413	491,151	3,297	0
10059	505	-800	-600	0,785	0,376	-1	-1	4	300	320	0,515	0,413	491,934	3,298	0
10079	506	288	379	0,785	0,375	490,975	3,731	0	259	337	0,516	0,412	491,934	3,441	0
10099	507	296	361	0,786	0,375	490,975	3,677	0	295	377	0,516	0,412	491,934	3,731	0
10119	508	-800	-600	0,517	0,411	-1	-1	4	296	265	0,517	0,411	491,934	3,298	0
10139	509	302	340	0,787	0,375	490,975	3,486	0	-800	-600	0,787	0,375	-1	-1	4
10159	510	302	339	0,787	0,374	491,623	3,49	0	-800	-600	0,518	0,41	-1	-1	4
10179	511	306	344	0,788	0,374	491,623	3,746	0	-800	-600	0,788	0,374	-1	-1	4
10199	512	-800	-600	0,518	0,408	-1	-1	4	287	341	0,518	0,408	493,052	3,582	0
10219	513	-800	-600	0,519	0,407	-1	-1	4	291	324	0,519	0,407	493,052	3,498	0
10239	514	288	228	0,788	0,372	491,623	2,69	0	-800	-600	0,788	0,372	-1	-1	4
10259	515	287	226	0,788	0,371	492,835	2,697	0	-800	-600	0,519	0,406	-1	-1	4
10278	516	-800	-600	0,519	0,405	-1	-1	4	284	313	0,519	0,405	493,058	3,62	0
10298	517	-800	-600	0,519	0,404	-1	-1	4	272	311	0,519	0,404	493,058	3,625	0
10318	518	291	294	0,788	0,369	492,835	3,281	0	-800	-600	0,788	0,369	-1	-1	4
10338	519	306	274	0,787	0,368	492,835	2,826	0	288	354	0,519	0,402	493,058	3,453	0
10358	520	305	272	0,787	0,367	494,115	2,833	0	288	353	0,518	0,402	494,182	3,461	0
10378	521	-800	-600	-1	-1	-1	-1	4	-800	-600	-1	-1	-1	-1	4
10398	522	-800	-600	0,516	0,401	-1	-1	4	337	272	0,516	0,401	494,182	3,221	0
10418	523	375	288	0,784	0,365	494,115	3,844	0	385	387	0,516	0,4	494,182	3,805	0
10438	524	430	225	0,784	0,364	494,115	3,142	0	-800	-600	0,784	0,364	-1	-1	4
10458	525	430	221	0,784	0,363	496,421	3,156	0	-800	-600	0,516	0,398	-1	-1	4
10478	526	-800	-600	0,516	0,397	-1	-1	4	350	254	0,516	0,397	494,914	3,07	0
10498	527	370	291	0,783	0,361	496,421	3,555	0	-800	-600	0,783	0,361	-1	-1	4
10518	528	-800	-600	0,515	0,396	-1	-1	4	346	307	0,515	0,396	494,914	3,513	0
10538	529	395	369	0,783	0,36	496,421	3,815	0	-800	-600	0,783	0,36	-1	-1	4
10558	530	395	369	0,783	0,36	496,485	3,816	0	-800	-600	0,515	0,395	-1	-1	4
10578	531	-800	-600	0,515	0,395	-1	-1	4	350	318	0,515	0,395	495,006	3,648	0
10597	532	-800	-600	0,515	0,394	-1	-1	4	344	318	0,515	0,394	495,006	3,14	0
10617	533	-800	-600	0,515	0,394	-1	-1	4	323	299	0,515	0,394	495,006	3,366	0
10637	534	384	310	0,783	0,358	496,485	3,882	0	-800	-600	0,783	0,358	-1	-1	4
10657	535	384	310	0,783	0,358	496,258	3,88	0	-800	-600	0,515	0,393	-1	-1	4
10677	536	368	333	0,783	0,358	496,258	3,828	0	360	386	0,515	0,392	497,201	3,947	0
10697	537	372	344	0,783	0,357	496,258	3,861	0	-800	-600	0,783	0,357	-1	-1	4
10717	538	-800	-600	0,515	0,391	-1	-1	4	381	396	0,515	0,391	497,201	3,987	0
10737	539	384	379	0,783	0,357	496,258	3,861	0	363	365	0,515	0,391	497,201	3,631	0
10757	540	384	379	0,783	0,357	496,429	3,862	0	363	365	0,515	0,391	497,331	3,632	0
10777	541	-800	-600	-1	-1	-1	-1	4	-800	-600	-1	-1	-1	-1	4
10797	542	366	307	0,783	0,357	496,429	3,61	0	352	287	0,515	0,391	497,331	3,211	0
10817	543	-800	-600	0,515	0,391	-1	-1	4	359	280	0,515	0,391	497,331	3,4	0
10837	544	-800	-600	-1	-1	-1	-1	4	-800	-600	-1	-1	-1	-1	4
10857	545	-800	-600	0,782	0,357	-1	-1	4	-800	-600	0,515	0,391	-1	-1	4
10876	546	-800	-600	0,515	0,391	-1	-1	4	361	278	0,515	0,391	497,404	3,341	0
10897	547	375	277	0,782	0,356	497,567	3,136	0	-800	-600	0,782	0,356	-1	-1	4
10916	548	390	243	0,782	0,356	497,567	2,964	0	347	264	0,515	0,39	497,404	2,613	0
10936	549	367	304	0,782	0,356	497,567	3,553	0	393	263	0,515	0,39	497,404	3,124	0
10956	550	369	300	0,782	0,356	498,109	3,638	0	393	265	0,515	0,39	496,491	3,119	0
10976	551	-800	-600	0,515	0,39	-1	-1	4	377	273	0,515	0,39	496,491	3,009	0
10996	552	406	232	0,782	0,356	498,109	2,75	0	367	275	0,515	0,39	496,491	2,96	0
11016	553	-800	-600	0,515	0,39	-1	-1	4	346	277	0,515	0,39	496,491	3,051	0
11036	554	384	372	0,782	0,356	498,109	3,681	0	358	307	0,514	0,39	496,491	3,413	0
11056	555	384	372	0,782	0,356	497,703	3,678	0	348	311	0,514	0,39	496,915	3,448	0
11076	556	400	262	0,782	0,355	497,703	3,181	0	325	328	0,514	0,389	496,915	3,288	0
11096	557	-800	-600	0,515	0,389	-1	-1	4	366	248	0,515	0,389	496,915	2,987	0
11116	558	384	342	0,782	0,354	497,703	3,368	0	-800	-600	0,782	0,354	-1	-1	4
11136	559	378	289	0,782	0,354	497,703	2,823	0	365	365	0,515	0,388	496,915	3,607	0
11156	560	378	289	0,782	0,353	497,918	2,824	0	365	365	0,515	0,387	497,21	3,609	0
11175	561	383	330	0,782	0,353	497,918	3,738	0	353	264	0,515	0,386	497,21	3,054	0
11195	562	-800	-600	-1	-1	-1	-1	4	-800	-600	-1	-1	-1	-1	4
11215	563	398	277	0,781	0,352	497,918	2,68	0	337	351	0,514	0,385	497,21	3,361	0
11235	564	358	326	0,781	0,351	497,918	3,812	0	337	340	0,514	0,385	497,21	3,253	0
11255	565	357	308	0,781	0,351	497,856	3,467	0	336	328	0,515	0,384	498,417	3,385	0
11275	566	361	380	0,781	0,351	497,856	3,524	0	363	327	0,515	0,384	498,417	3,015	0
11295	567	352	355	0,781	0,35	497,856	3,497	0	371	306	0,515	0,384	498,417	3,107	0
11315	568	-800	-600	-1	-1	-1	-1	4	-800	-600	-1	-1	-1	-1	4
11335	569	195	247	0,785	0,348	497,856	3,256	0	166	272	0,52	0,381	498,417	3,519	0
11355	570	155	207	0,785	0,348	497,889	3,188	0	123	255	0,52	0,381	498,566	3,663	0
11375	571	195	219	0,786	0,348	497,889	2,976	0	123	285	0,52	0,381	498,566	3,249	0
11395	572	193	270	0,786	0,348	497,889	3,158	0	175	278	0,52	0,381	498,566	3,322	0
11415	573	-800	-600	0,521	0,381	-1	-1	4	152	245	0,521	0,381	498,566	3,302	0
11435	574	-800	-600	0,521	0,381	-1	-1	4	123	236	0,521	0,381	498,566	2,999	0
11455	575	-800	-600	0,788	0,348	-1	-1	4	140	232	0,522	0,381	498,154	3,007	0
11475	576	175	268	0,788	0,348	496,981	3,155	0	153	250	0,522	0,381	498,154	3,077	0
11494	577	-800	-600	0,522	0,38	-1	-1	4	186	261	0,522	0,38	498,154	3,314	0
11514	578	208	253	0,789	0,348	496,981	3,153	0	-800	-600	0,789	0,348	-1	-1	4
11534	579	189	259	0,79	0,347	496,981	3,434	0	151	263	0,523	0,38	498,154	3,091	0
11554	580	189	260	0,79	0,347	496,307	3,43	0	152	264	0,524	0,38	497,645	3,088	0
11574	581	205	259	0,791	0,347	496,307	3,242	0	166	251	0,525	0,38	497,645	2,774	0
11594	582	161	260	0,793	0,347	496,307	3,289	0	159	237	0,526	0,38	497,645	3,08	0
11614	583	205	256	0,794	0,347	496,307	3,063	0	167	254	0,527	0,38	497,645	3,144	0
11634	584	-800	-600	-1	-1	-1	-1	4	-800	-600	-1	-1	-1	-1	4
11654	585	-800	-600	0,796	0,348	-1	-1	4	-800	-600	0,53	0,38	-1	-1	4
11674	586	158	317	0,797	0,348	495,838	3,394	0	148	258	0,53	0,38	496,054	3,31	0
11694	587	165	295	0,798	0,349	495,838	3,198	0	-800	-600	0,798	0,349	-1	-1	4
11714	588	142	302	0,798	0,349	495,838	3,306	0	124	286	0,532	0,38	496,054	3,13	0
11734	589	150	267	0,799	0,349	495,838	3,294	0	129	263	0,532	0,381	496,054	3,309	0
11754	590	149	261	0,799	0,349	494,847	3,275	0	130	264	0,533	0,381	495,374	3,305	0
11773	591	-800	-600	0,533	0,381	-1	-1	4	126	263	0,533	0,381	495,374	3,304	0
11793	592	218	203	0,799	0,351	494,847	2,514	0	142	241	0,533	0,382	495,374	3,139	0
11813	593	139	286	0,799	0,351	494,847	3,529	0	147	262	0,533	0,382	495,374	3,42	0	3	156	257
11833	594	165	267	0,799	0,352	494,847	3,218	0	140	255	0,532	0,383	495,374	3,356	0	3	156	257
11853	595	191	247	0,798	0,353	495,569	3,083	0	142	246	0,532	0,384	496,159	3,353	0	3	156	257
11873	596	176	317	0,798	0,354	495,569	3,487	0	148	234	0,532	0,384	496,159	3,206	0	3	156	257
11893	597	174	275	0,798	0,354	495,569	3,3	0	146	237	0,532	0,384	496,159	3,217	0	3	156	257
11913	598	-800	-600	0,531	0,384	-1	-1	4	142	249	0,531	0,384	496,159	3,022	0	3	156	257
11933	599	122	313	0,798	0,353	495,569	3,492	0	137	273	0,532	0,383	496,159	3,332	0	4	144	284
11953	600	122	313	0,798	0,353	495,451	3,491	0	133	278	0,532	0,383	497,979	3,311	0	4	144	284
11973	601	156	316	0,798	0,353	495,451	3,483	0	123	232	0,532	0,382	497,979	3,136	0	4	144	284
11993	602	169	313	0,798	0,352	495,451	3,566	0	122	234	0,533	0,381	497,979	3,397	0	4	144	284
12013	603	166	279	0,799	0,352	495,451	3,268	0	115	299	0,533	0,38	497,979	3,409	0	4	144	284
12033	604	168	290	0,799	0,351	495,451	3,349	0	146	282	0,534	0,379	497,979	3,443	0	4	144	284
12053	605	165	274	0,8	0,351	497,781	3,32	0	145	302	0,535	0,378	498,912	3,468	0	4	144	284
12072	606	119	303	0,8	0,35	497,781	3,774	0	131	256	0,535	0,377	498,912	3,462	0
12092	607	-800	-600	0,536	0,375	-1	-1	4	166	280	0,536	0,375	498,912	3,399	0
12112	608	163	335	0,8	0,348	497,781	3,592	0	-800	-600	0,8	0,348	-1	-1	4
12132	609	149	325	0,8	0,347	497,781	3,518	0	133	247	0,536	0,373	498,912	3,515	0
12152	610	148	323	0,8	0,346	498,985	3,526	0	132	246	0,536	0,372	499,548	3,519	0
12172	611	141	284	0,8	0,345	498,985	3,5	0	-800	-600	0,8	0,345	-1	-1	4
12192	612	191	239	0,8	0,345	498,985	3,158	0	185	289	0,536	0,37	499,548	3,828	0
12212	613	175	238	0,8	0,344	498,985	3,025	0	122	270	0,536	0,369	499,548	3,41	0
12232	614	148	291	0,8	0,343	498,985	3,291	0	121	250	0,536	0,369	499,548	3,056	0
12252	615	169	267	0,8	0,343	500,443	3,3	0	121	231	0,536	0,369	500,858	2,709	0
12272	616	141	285	0,8	0,343	500,443	3,329	0	137	249	0,536	0,369	500,858	3,159	0
12292	617	174	345	0,8	0,344	500,443	3,625	0	127	243	0,536	0,369	500,858	3,219	0
12312	618	137	267	0,8	0,344	500,443	3,52	0	112	259	0,536	0,369	500,858	3,23	0
12332	619	164	285	0,799	0,344	500,443	3,303	0	143	239	0,535	0,37	500,858	3,004	0
12352	620	149	293	0,799	0,344	501,411	3,429	0	135	242	0,535	0,37	501,309	3,026	0
12372	621	244	270	0,795	0,345	501,411	3,649	0	278	300	0,531	0,371	501,309	3,22	0
12391	622	451	283	0,791	0,346	501,411	2,637	0	-800	-600	0,791	0,346	-1	-1	4
12411	623	-800	-600	0,523	0,374	-1	-1	4	480	268	0,523	0,374	501,309	2,842	0
12431	624	547	270	0,786	0,347	501,411	3,014	0	498	300	0,522	0,375	501,309	2,868	0
12451	625	549	265	0,784	0,347	504,872	3,034	0	498	300	0,52	0,375	500,948	2,866	0
12471	626	-800	-600	0,518	0,376	-1	-1	4	482	268	0,518	0,376	500,948	2,883	0
12491	627	548	229	0,78	0,347	504,872	2,585	0	-800	-600	0,78	0,347	-1	-1	4
12511	628	-800	-600	0,514	0,379	-1	-1	4	477	266	0,514	0,379	500,948	2,628	0
12531	629	-800	-600	0,513	0,379	-1	-1	4	540	333	0,513	0,379	500,948	3,224	0
12551	630	-800	-600	0,776	0,347	-1	-1	4	540	332	0,511	0,38	501,202	3,226	0
12571	631	563	251	0,775	0,347	503,198	2,918	0	-800	-600	0,775	0,347	-1	-1	4
12591	632	-800	-600	0,509	0,38	-1	-1	4	508	286	0,509	0,38	501,202	2,923	0
12611	633	-800	-600	0,508	0,381	-1	-1	4	514	282	0,508	0,381	501,202	3,262	0
12631	634	-800	-600	-1	-1	-1	-1	4	-800	-600	-1	-1	-1	-1	4
12651	635	-800	-600	0,77	0,345	-1	-1	4	-800	-600	0,505	0,381	-1	-1	4
12670	636	529	355	0,768	0,345	504,366	3,825	0	529	328	0,504	0,381	501,356	3,473	0
12690	637	571	328	0,767	0,344	504,366	3,143	0	516	295	0,503	0,381	501,356	3,206	0
12710	638	590	257	0,765	0,345	504,366	2,914	0	581	376	0,501	0,382	501,356	3,648	0
12730	639	-800	-600	-1	-1	-1	-1	4	-800	-600	-1	-1	-1	-1	4
12750	640	-800	-600	0,762	0,345	-1	-1	4	-800	-600	0,498	0,383	-1	-1	4
12770	641	-800	-600	0,497	0,383	-1	-1	4	532	354	0,497	0,383	501,031	2,927	0
12790	642	601	263	0,76	0,344	503,879	2,59	0	-800	-600	0,76	0,344	-1	-1	4
12810	643	593	327	0,759	0,344	503,879	3,003	0	561	376	0,495	0,383	501,031	3,291	0
12830	644	-800	-600	0,494	0,383	-1	-1	4	532	300	0,494	0,383	501,031	2,937	0
12850	645	-800	-600	0,758	0,343	-1	-1	4	532	299	0,494	0,383	501,891	2,942	0
12870	646	-800	-600	0,493	0,383	-1	-1	4	552	350	0,493	0,383	501,891	3,326	0
12890	647	-800	-600	0,493	0,383	-1	-1	4	567	384	0,493	0,383	501,891	3,288	0
12910	648	-800	-600	-1	-1	-1	-1	4	-800	-600	-1	-1	-1	-1	4
12930	649	624	310	0,756	0,343	503,526	3,101	0	545	379	0,493	0,383	501,891	3,378	0
12950	650	624	311	0,756	0,343	503,377	3,1	0	548	376	0,492	0,383	502,334	3,38	0
12969	651	597	315	0,755	0,343	503,377	3,157	0	-800	-600	0,755	0,343	-1	-1	4
12989	652	-800	-600	0,491	0,384	-1	-1	4	536	361	0,491	0,384	502,334	3,217	0
13009	653	620	288	0,754	0,342	503,377	3,157	0	573	334	0,491	0,384	502,334	3,263	0
13029	654	-800	-600	0,49	0,384	-1	-1	4	525	288	0,49	0,384	502,334	2,909	0
13049	655	-800	-600	0,753	0,342	-1	-1	4	532	253	0,49	0,384	503,475	2,827	0
13069	656	577	282	0,753	0,342	503,172	3,025	0	505	317	0,49	0,383	503,475	2,695	0
13089	657	579	281	0,753	0,341	503,172	2,689	0	543	297	0,49	0,383	503,475	2,532	0
13109	658	-800	-600	0,49	0,382	-1	-1	4	536	352	0,49	0,382	503,475	3,278	0
13129	659	482	283	0,754	0,339	503,172	3,222	0	480	277	0,491	0,381	503,475	2,939	0
13149	660	482	279	0,754	0,34	505,587	3,237	0	496	286	0,491	0,382	504,354	3,07	0
13169	661	441	327	0,754	0,339	505,587	3,706	0	458	243	0,491	0,381	504,354	3,051	0
13189	662	471	307	0,753	0,339	505,587	3,742	0	437	243	0,491	0,381	504,354	2,954	0
13209	663	474	271	0,753	0,339	505,587	3,602	0	428	294	0,49	0,381	504,354	3,241	0
13229	664	-800	-600	0,49	0,381	-1	-1	4	447	267	0,49	0,381	504,354	3,065	0
13249	665	-800	-600	0,752	0,338	-1	-1	4	435	281	0,489	0,381	505,021	3,093	0
13269	666	-800	-600	0,488	0,38	-1	-1	4	449	244	0,488	0,38	505,021	3,43	0
13288	667	470	303	0,751	0,337	505,134	3,556	0	-800	-600	0,751	0,337	-1	-1	4
13308	668	496	204	0,75	0,336	505,134	2,882	0	460	232	0,488	0,379	505,021	3,018	0
13328	669	-800	-600	0,487	0,379	-1	-1	4	463	274	0,487	0,379	505,021	3,188	0
13348	670	-800	-600	0,75	0,336	-1	-1	4	463	275	0,487	0,379	504,816	3,187	0
13368	671	-800	-600	0,487	0,378	-1	-1	4	450	400	0,487	0,378	504,816	3,804	0
13388	672	486	305	0,75	0,335	505,576	3,748	0	449	228	0,487	0,378	504,816	2,709	0
13408	673	484	298	0,749	0,334	505,576	3,501	0	438	229	0,487	0,378	504,816	3,085	0
13428	674	-800	-600	0,487	0,377	-1	-1	4	445	258	0,487	0,377	504,816	3,118	0
13448	675	-800	-600	0,749	0,333	-1	-1	4	441	267	0,487	0,376	505,784	3,156	0
13468	676	458	269	0,749	0,332	507,175	3,359	0	-800	-600	0,749	0,332	-1	-1	4
13488	677	398	285	0,75	0,331	507,175	3,843	0	-800	-600	0,75	0,331	-1	-1	4
13508	678	434	208	0,75	0,33	507,175	3,042	0	-800	-600	0,75	0,33	-1	-1	4
13528	679	404	293	0,75	0,329	507,175	3,638	0	-800	-600	0,75	0,329	-1	-1	4
13548	680	419	269	0,749	0,329	507,986	3,709	0	-800	-600	0,488	0,372	-1	-1	4
13567	681	402	275	0,749	0,328	507,986	3,425	0	376	255	0,487	0,372	508,791	3,162	0
13587	682	379	312	0,749	0,327	507,986	3,84	0	341	225	0,487	0,371	508,791	3,18	0
13607	683	-800	-600	-1	-1	-1	-1	4	-800	-600	-1	-1	-1	-1	4
13627	684	396	340	0,748	0,326	507,986	3,673	0	405	217	0,487	0,37	508,791	3,109	0
13647	685	387	354	0,748	0,325	508,815	3,873	0	399	213	0,487	0,369	509,311	3,106	0
13667	686	-800	-600	0,487	0,368	-1	-1	4	386	267	0,487	0,368	509,311	3,256	0
13687	687	409	326	0,749	0,324	508,815	3,615	0	-800	-600	0,749	0,324	-1	-1	4
13707	688	398	311	0,749	0,323	508,815	3,632	0	399	249	0,488	0,367	509,311	3,022	0
13727	689	424	212	0,748	0,323	508,815	3,083	0	-800	-600	0,748	0,323	-1	-1	4
13747	690	426	166	0,749	0,322	510,218	2,919	0	-800	-600	0,488	0,365	-1	-1	4
13767	691	409	329	0,749	0,321	510,218	3,291	0	363	319	0,488	0,364	509,962	3,193	0
13787	692	403	312	0,749	0,319	510,218	3,532	0	-800	-600	0,749	0,319	-1	-1	4
13807	693	-800	-600	0,489	0,36	-1	-1	4	341	290	0,489	0,36	509,962	2,98	0
13827	694	371	302	0,749	0,316	510,218	3,613	0	340	217	0,489	0,358	509,962	2,764	0
13847	695	369	298	0,749	0,315	513,131	3,632	0	337	210	0,489	0,355	514,344	2,787	0
13866	696	363	322	0,749	0,313	513,131	3,568	0	349	297	0,49	0,352	514,344	3,251	0	5	344	291
13886	697	-800	-600	0,491	0,349	-1	-1	4	359	292	0,491	0,349	514,344	3,318	0	5	344	291
13906	698	-800	-600	0,492	0,346	-1	-1	4	334	287	0,492	0,346	514,344	3,391	0	5	344	291
13926	699	-800	-600	0,493	0,343	-1	-1	4	349	293	0,493	0,343	514,344	3,336	0	5	344	291
13946	700	-800	-600	0,75	0,303	-1	-1	4	344	280	0,494	0,34	522,738	3,419	0	5	344	291
13966	701	-800	-600	0,495	0,337	-1	-1	4	337	305	0,495	0,337	522,738	3,195	0	5	344	291
13986	702	389	285	0,752	0,3	521,752	3,129	0	345	265	0,496	0,334	522,738	3,287	0
14006	703	-800	-600	-1	-1	-1	-1	4	-800	-600	-1	-1	-1	-1	4
14026	704	384	275	0,752	0,298	521,752	3,133	0	374	264	0,498	0,33	522,738	2,916	0
14046	705	382	268	0,753	0,297	525,934	3,157	0	382	257	0,499	0,329	527,063	2,908	0
14066	706	388	264	0,753	0,297	525,934	3,169	0	329	310	0,499	0,328	527,063	3,002	0
14086	707	-800	-600	0,5	0,328	-1	-1	4	307	305	0,5	0,328	527,063	3,179	0
14106	708	388	285	0,754	0,296	525,934	3,098	0	-800	-600	0,754	0,296	-1	-1	4
14126	709	-800	-600	0,5	0,328	-1	-1	4	337	312	0,5	0,328	527,063	2,915	0
14146	710	-800	-600	0,754	0,296	-1	-1	4	336	311	0,5	0,328	528,089	2,92	0
14165	711	390	293	0,754	0,297	527,796	3,362	0	355	300	0,5	0,328	528,089	3,138	0
14186	712	387	330	0,754	0,297	527,796	3,243	0	-800	-600	0,754	0,297	-1	-1	4
14205	713	-800	-600	0,499	0,329	-1	-1	4	376	294	0,499	0,329	528,089	2,995	0
14225	714	411	255	0,753	0,298	527,796	3,124	0	348	261	0,499	0,33	528,089	3,145	0
14245	715	412	259	0,752	0,298	525,521	3,111	0	348	260	0,498	0,331	528,163	3,145	0
14265	716	376	340	0,751	0,298	525,521	3,316	0	-800	-600	0,751	0,298	-1	-1	4
14285	717	405	249	0,75	0,298	525,521	2,965	0	339	340	0,496	0,331	528,163	2,945	0
14305	718	-800	-600	0,495	0,332	-1	-1	4	367	287	0,495	0,332	528,163	2,711	0
14325	719	385	286	0,748	0,298	525,521	3,021	0	348	291	0,495	0,332	528,163	2,849	0
14345	720	385	285	0,748	0,298	526,225	3,025	0	359	292	0,494	0,332	530,846	2,752	0
14365	721	366	339	0,747	0,298	526,225	3,181	0	-800	-600	0,747	0,298	-1	-1	4
14385	722	382	325	0,746	0,299	526,225	3,229	0	-800	-600	0,746	0,299	-1	-1	4
14405	723	461	201	0,745	0,301	526,225	2,308	0	370	297	0,494	0,336	530,846	2,933	0
14425	724	404	330	0,745	0,303	526,225	3,098	0	382	272	0,494	0,338	530,846	2,764	0
14445	725	439	280	0,745	0,304	534,166	2,927	0	380	264	0,495	0,339	536,172	2,79	0
14464	726	-800	-600	0,495	0,339	-1	-1	4	363	293	0,495	0,339	536,172	2,927	0
14484	727	-800	-600	0,496	0,34	-1	-1	4	391	286	0,496	0,34	536,172	2,546	0
14504	728	-800	-600	0,496	0,339	-1	-1	4	370	250	0,496	0,339	536,172	2,797	0
14524	729	359	324	0,746	0,305	534,166	3,199	0	-800	-600	0,746	0,305	-1	-1	4
14544	730	358	320	0,746	0,304	536,789	3,214	0	-800	-600	0,497	0,338	-1	-1	4
14564	731	365	302	0,747	0,305	536,789	3,222	0	370	289	0,498	0,338	538,052	2,946	0
14584	732	391	341	0,747	0,305	536,789	3,061	0	364	388	0,498	0,339	538,052	3,43	0
14604	733	367	309	0,747	0,307	536,789	3,232	0	312	268	0,497	0,341	538,052	2,668	0
14624	734	371	396	0,747	0,308	536,789	3,188	0	425	376	0,497	0,342	538,052	3,316	0
14644	735	379	404	0,744	0,309	535,88	3,142	0	415	337	0,495	0,345	534,576	3,005	0
14664	736	664	301	0,74	0,309	535,88	3,445	0	627	344	0,492	0,347	534,576	3,223	0
14684	737	677	305	0,739	0,31	535,88	3,445	0	-800	-600	0,739	0,31	-1	-1	4
14704	738	657	337	0,737	0,31	535,88	3,398	0	673	316	0,489	0,351	534,576	3,429	0
14724	739	652	314	0,736	0,311	535,88	3,207	0	651	327	0,488	0,353	534,576	3,427	0
14743	740	651	325	0,734	0,311	537,008	3,182	0	651	329	0,487	0,354	533,538	3,421	0
14763	741	658	311	0,733	0,311	537,008	3,576	0	618	311	0,485	0,355	533,538	3,254	0
14783	742	694	294	0,731	0,311	537,008	3,677	0	646	329	0,484	0,356	533,538	3,416	0
14803	743	646	265	0,731	0,311	537,008	3,396	0	610	325	0,483	0,357	533,538	3,066	0
14823	744	690	283	0,73	0,311	537,008	3,059	0	640	332	0,483	0,357	533,538	3,254	0
14843	745	671	272	0,73	0,311	535,814	2,99	0	626	332	0,482	0,358	533,447	3,247	0
14863	746	654	334	0,73	0,312	535,814	3,225	0	611	333	0,482	0,358	533,447	3,236	0
14883	747	664	302	0,73	0,312	535,814	2,979	0	-800	-600	0,73	0,312	-1	-1	4
14903	748	644	300	0,73	0,312	535,814	3,242	0	619	331	0,482	0,359	533,447	3,143	0
14923	749	647	331	0,73	0,312	535,814	3,113	0	664	345	0,483	0,359	533,447	3,356	0
14943	750	648	313	0,73	0,312	536,42	3,05	0	663	346	0,483	0,359	532,761	3,352	0
14963	751	653	259	0,731	0,312	536,42	3,108	0	581	321	0,484	0,359	532,761	2,969	0
14983	752	-800	-600	0,485	0,359	-1	-1	4	631	343	0,485	0,359	532,761	3,254	0
15003	753	-800	-600	0,485	0,359	-1	-1	4	662	333	0,485	0,359	532,761	3,32	0
15023	754	-800	-600	0,486	0,359	-1	-1	4	615	338	0,486	0,359	532,761	3,142	0
15043	755	-800	-600	0,734	0,313	-1	-1	4	620	333	0,487	0,359	532,958	3,127	0
15062	756	-800	-600	0,49	0,36	-1	-1	4	554	296	0,49	0,36	532,958	3,025	0
15082	757	276	317	0,742	0,316	536,487	3,257	0	-800	-600	0,742	0,316	-1	-1	4
15102	758	277	284	0,744	0,317	536,487	3,19	0	-800	-600	0,744	0,317	-1	-1	4
15122	759	-800	-600	0,498	0,36	-1	-1	4	242	304	0,498	0,36	532,958	3,013	0
15142	760	-800	-600	0,748	0,319	-1	-1	4	239	296	0,499	0,36	538,77	3,044	0
15163	761	292	263	0,75	0,319	535,589	2,918	0	274	277	0,501	0,359	538,77	2,845	0
15182	762	300	352	0,751	0,319	535,589	3,356	0	251	252	0,502	0,358	538,77	2,863	0
15202	763	-800	-600	0,503	0,358	-1	-1	4	290	275	0,503	0,358	538,77	3,07	0
15222	764	-800	-600	0,504	0,357	-1	-1	4	286	238	0,504	0,357	538,77	2,89	0
15242	765	-800	-600	0,754	0,319	-1	-1	4	285	242	0,505	0,356	537,88	2,963	0
15262	766	-800	-600	-1	-1	-1	-1	4	-800	-600	-1	-1	-1	-1	4
15282	767	295	257	0,755	0,319	535,501	3,087	0	-800	-600	0,755	0,319	-1	-1	4
15302	768	-800	-600	0,506	0,356	-1	-1	4	283	302	0,506	0,356	537,88	3,091	0
15322	769	380	265	0,754	0,32	535,501	3,065	0	318	273	0,504	0,356	537,88	2,614	0
15341	770	380	265	0,752	0,319	535,635	3,065	0	318	273	0,503	0,356	537,669	2,613	0
15362	771	403	389	0,752	0,319	535,635	3,315	0	-800	-600	0,752	0,319	-1	-1	4
15381	772	-800	-600	0,502	0,356	-1	-1	4	377	292	0,502	0,356	537,669	2,666	0
15402	773	-800	-600	0,501	0,356	-1	-1	4	401	255	0,501	0,356	537,669	2,5	0
15421	774	-800	-600	-1	-1	-1	-1	4	-800	-600	-1	-1	-1	-1	4
15442	775	-800	-600	0,75	0,319	-1	-1	4	-800	-600	0,5	0,355	-1	-1	4
15461	776	-800	-600	-1	-1	-1	-1	4	-800	-600	-1	-1	-1	-1	4
15482	777	-800	-600	-1	-1	-1	-1	4	-800	-600	-1	-1	-1	-1	4
15501	778	428	327	0,75	0,318	535,99	3,028	0	-800	-600	0,75	0,318	-1	-1	4
15522	779	-800	-600	0,501	0,354	-1	-1	4	368	290	0,501	0,354	538,551	2,966	0
15541	780	-800	-600	0,751	0,318	-1	-1	4	369	292	0,501	0,354	536,854	2,957	0
15562	781	-800	-600	0,505	0,353	-1	-1	4	259	297	0,505	0,353	536,854	2,958	0
15581	782	253	263	0,756	0,319	535,595	2,659	0	-800	-600	0,756	0,319	-1	-1	4
15602	783	-800	-600	0,507	0,353	-1	-1	4	215	338	0,507	0,353	536,854	3,172	0
15621	784	221	304	0,758	0,32	535,595	2,955	0	-800	-600	0,758	0,32	-1	-1	4
15642	785	223	306	0,759	0,32	533,622	2,944	0	-800	-600	0,509	0,352	-1	-1	4
15660	786	-800	-600	-1	-1	-1	-1	4	-800	-600	-1	-1	-1	-1	4
15682	787	285	291	0,76	0,319	533,622	2,557	0	220	285	0,51	0,35	536,568	2,522	0
15700	788	-800	-600	0,511	0,35	-1	-1	4	181	260	0,511	0,35	536,568	2,655	0
15722	789	-800	-600	-1	-1	-1	-1	4	-800	-600	-1	-1	-1	-1	4
15740	790	-800	-600	0,762	0,319	-1	-1	4	-800	-600	0,512	0,349	-1	-1	4
15762	791	-800	-600	0,512	0,348	-1	-1	4	210	259	0,512	0,348	536,349	2,667	0
15780	792	201	262	0,763	0,318	533,44	2,78	0	-800	-600	0,763	0,318	-1	-1	4
15800	793	-800	-600	0,513	0,345	-1	-1	4	180	235	0,513	0,345	536,349	2,708	0
15820	794	-800	-600	0,514	0,343	-1	-1	4	179	282	0,514	0,343	536,349	3,035	0
15840	795	-800	-600	0,766	0,317	-1	-1	4	181	283	0,515	0,342	535,222	3,029	0
15860	796	-800	-600	0,516	0,34	-1	-1	4	225	373	0,516	0,34	535,222	3,255	0
15880	797	-800	-600	-1	-1	-1	-1	4	-800	-600	-1	-1	-1	-1	4
15900	798	252	278	0,77	0,316	531,948	2,926	0	168	303	0,519	0,338	535,222	2,791	0
15920	799	-800	-600	-1	-1	-1	-1	4	-800	-600	-1	-1	-1	-1	4
15939	800	-800	-600	0,772	0,315	-1	-1	4	-800	-600	0,521	0,335	-1	-1	4
15959	801	260	349	0,773	0,315	533,655	3,366	0	203	296	0,522	0,334	535,668	3,211	0
15979	802	278	223	0,773	0,315	533,655	2,56	0	223	326	0,522	0,333	535,668	3,203	0
15999	803	220	264	0,773	0,314	533,655	3,002	0	175	261	0,522	0,332	535,668	2,784	0
16019	804	-800	-600	0,522	0,332	-1	-1	4	181	291	0,522	0,332	535,668	3,123	0
16039	805	-800	-600	0,773	0,314	-1	-1	4	177	291	0,522	0,332	534,321	2,999	0
16059	806	190	289	0,773	0,314	533,864	3,257	0	225	405	0,522	0,331	534,321	3,491	0
16079	807	258	234	0,773	0,314	533,864	2,879	0	179	262	0,522	0,331	534,321	2,636	0
16099	808	-800	-600	-1	-1	-1	-1	4	-800	-600	-1	-1	-1	-1	4
16119	809	241	233	0,772	0,314	533,864	2,836	0	-800	-600	0,772	0,314	-1	-1	4
16139	810	232	231	0,771	0,313	534,705	2,819	0	-800	-600	0,52	0,331	-1	-1	4
16159	811	-800	-600	0,52	0,331	-1	-1	4	284	325	0,52	0,331	536,579	3,156	0
16179	812	-800	-600	0,52	0,33	-1	-1	4	287	322	0,52	0,33	536,579	3,152	0
16199	813	301	259	0,77	0,312	534,705	3,076	0	298	264	0,519	0,331	536,579	3,053	0
16219	814	-800	-600	0,519	0,331	-1	-1	4	234	280	0,519	0,331	536,579	2,889	0
16239	815	-800	-600	0,77	0,312	-1	-1	4	235	261	0,519	0,331	535,778	2,836	0
16258	816	327	301	0,77	0,312	534,943	3,19	0	260	313	0,519	0,331	535,778	3,213	0	6	289	293
16278	817	328	315	0,77	0,312	534,943	3,369	0	296	274	0,518	0,331	535,778	3,325	0	6	289	293
16298	818	329	280	0,769	0,312	534,943	3,081	0	269	312	0,518	0,331	535,778	3,195	0	6	289	293
16318	819	-800	-600	0,518	0,331	-1	-1	4	279	277	0,518	0,331	535,778	3,055	0	6	289	293
16338	820	-800	-600	0,769	0,312	-1	-1	4	291	291	0,517	0,331	535,559	3,064	0	6	289	293
16358	821	309	366	0,768	0,312	534,136	3,446	0	227	253	0,517	0,331	535,559	3,135	0	6	289	293
16378	822	310	332	0,768	0,311	534,136	3,415	0	284	327	0,517	0,331	535,559	3,07	0
16398	823	314	379	0,769	0,311	534,136	3,622	0	282	269	0,517	0,331	535,559	3,015	0
16418	824	329	320	0,769	0,311	534,136	3,233	0	271	307	0,518	0,33	535,559	3,326	0
16438	825	332	331	0,769	0,311	534,482	3,254	0	265	281	0,518	0,33	535,907	3,297	0
16458	826	-800	-600	0,518	0,33	-1	-1	4	264	267	0,518	0,33	535,907	3,393	0
16478	827	288	306	0,77	0,311	534,482	3,436	0	279	297	0,519	0,329	535,907	3,217	0
16498	828	376	263	0,77	0,311	534,482	3,033	0	294	307	0,519	0,329	535,907	3,175	0
16518	829	324	278	0,771	0,311	534,482	3,045	0	253	224	0,519	0,329	535,907	2,747	0
16537	830	368	290	0,771	0,311	535,023	3,059	0	264	239	0,519	0,328	534,715	2,589	0
16557	831	368	368	0,771	0,311	535,023	3,247	0	297	287	0,519	0,328	534,715	2,934	0
16577	832	333	329	0,771	0,311	535,023	3,343	0	286	288	0,519	0,328	534,715	3,264	0
16597	833	317	306	0,771	0,311	535,023	3,227	0	281	292	0,52	0,328	534,715	3,396	0
16617	834	283	275	0,771	0,311	535,023	3,154	0	287	322	0,52	0,328	534,715	3,388	0
16637	835	260	252	0,771	0,311	533,389	3,156	0	288	326	0,519	0,328	535,169	3,382	0
16657	836	362	307	0,771	0,311	533,389	2,977	0	249	363	0,519	0,328	535,169	3,108	0
16677	837	-800	-600	0,519	0,328	-1	-1	4	254	305	0,519	0,328	535,169	3,064	0
16697	838	292	228	0,77	0,311	533,389	2,735	0	277	347	0,519	0,328	535,169	3,097	0
16717	839	-800	-600	0,518	0,328	-1	-1	4	250	251	0,518	0,328	535,169	2,836	0
16737	840	-800	-600	0,769	0,31	-1	-1	4	257	248	0,518	0,328	534,947	2,799	0
16757	841	323	325	0,769	0,31	532,818	3,267	0	275	317	0,518	0,328	534,947	2,827	0
16777	842	391	237	0,767	0,31	532,818	2,822	0	355	320	0,516	0,328	534,947	3,545	0
16797	843	-800	-600	0,514	0,328	-1	-1	4	422	216	0,514	0,328	534,947	2,872	0
16817	844	-800	-600	0,514	0,328	-1	-1	4	345	275	0,514	0,328	534,947	2,948	0
16837	845	-800	-600	0,765	0,308	-1	-1	4	363	247	0,513	0,328	534,217	3,145	0
16856	846	388	329	0,764	0,308	534,43	3,56	0	370	263	0,513	0,328	534,217	3,172	0
16876	847	424	224	0,764	0,308	534,43	3,053	0	351	300	0,513	0,328	534,217	3,168	0
16896	848	437	247	0,764	0,307	534,43	3,274	0	-800	-600	0,764	0,307	-1	-1	4
16916	849	443	223	0,764	0,307	534,43	3,088	0	353	206	0,513	0,328	534,217	2,85	0
16936	850	452	231	0,764	0,307	534,633	3,174	0	353	206	0,513	0,327	534,355	2,851	0
16956	851	410	283	0,764	0,307	534,633	3,232	0	349	267	0,513	0,327	534,355	3,212	0
16976	852	403	274	0,764	0,306	534,633	3,269	0	-800	-600	0,764	0,306	-1	-1	4
16996	853	-800	-600	0,512	0,327	-1	-1	4	369	210	0,512	0,327	534,355	2,858	0
17016	854	420	363	0,764	0,306	534,633	3,415	0	-800	-600	0,764	0,306	-1	-1	4
17036	855	420	364	0,764	0,306	534,282	3,412	0	-800	-600	0,512	0,326	-1	-1	4
17056	856	440	191	0,764	0,306	534,282	2,812	0	-800	-600	0,764	0,306	-1	-1	4
17076	857	-800	-600	-1	-1	-1	-1	4	-800	-600	-1	-1	-1	-1	4
17096	858	403	344	0,764	0,305	534,282	3,309	0	340	284	0,512	0,326	534,683	3,121	0
17116	859	390	283	0,764	0,305	534,282	3,382	0	340	196	0,512	0,326	534,683	2,522	0
17135	860	383	343	0,764	0,305	534,964	3,458	0	340	196	0,512	0,326	534,714	2,523	0
17155	861	-800	-600	0,512	0,326	-1	-1	4	365	264	0,512	0,326	534,714	2,846	0
17175	862	393	251	0,764	0,305	534,964	3,156	0	337	273	0,512	0,326	534,714	3,127	0
17195	863	411	344	0,764	0,305	534,964	3,667	0	-800	-600	0,764	0,305	-1	-1	4
17215	864	417	363	0,764	0,305	534,964	3,47	0	356	320	0,513	0,326	534,714	3,246	0
17235	865	426	381	0,764	0,305	535,408	3,748	0	356	320	0,513	0,325	534,42	3,244	0
17255	866	385	359	0,764	0,305	535,408	3,626	0	-800	-600	0,764	0,305	-1	-1	4
17275	867	-800	-600	0,513	0,325	-1	-1	4	370	241	0,513	0,325	534,42	2,868	0
17295	868	-800	-600	0,513	0,325	-1	-1	4	367	264	0,513	0,325	534,42	2,968	0
17315	869	393	282	0,764	0,305	535,408	3,214	0	352	288	0,512	0,325	534,42	2,937	0
17335	870	394	282	0,764	0,305	534,956	3,211	0	345	310	0,512	0,325	534,827	2,908	0
17355	871	423	273	0,763	0,305	534,956	3,117	0	360	290	0,512	0,325	534,827	3,139	0
17375	872	-800	-600	0,512	0,325	-1	-1	4	361	247	0,512	0,325	534,827	3,097	0
17395	873	380	285	0,763	0,304	534,956	3,225	0	-800	-600	0,763	0,304	-1	-1	4	7	373	267
17415	874	402	283	0,763	0,304	534,956	3,192	0	373	255	0,512	0,325	534,827	3,187	0	7	373	267
17435	875	402	284	0,763	0,305	534,284	3,188	0	372	253	0,512	0,326	536,278	3,196	0	7	373	267
17454	876	397	261	0,763	0,305	534,284	3,001	0	345	303	0,512	0,326	536,278	3,091	0	7	373	267
17474	877	-800	-600	0,512	0,326	-1	-1	4	350	262	0,512	0,326	536,278	3,178	0	7	373	267
17494	878	392	314	0,763	0,304	534,284	3,338	0	349	200	0,512	0,326	536,278	2,824	0	7	373	267
17514	879	-800	-600	0,512	0,326	-1	-1	4	334	275	0,512	0,326	536,278	3,205	0
17534	880	-800	-600	0,763	0,304	-1	-1	4	335	260	0,512	0,326	535,426	3,092	0
17554	881	410	367	0,763	0,304	536,253	3,531	0	386	284	0,512	0,326	535,426	2,914	0
17574	882	396	309	0,763	0,304	536,253	3,186	0	360	256	0,512	0,326	535,426	2,88	0
17594	883	-800	-600	-1	-1	-1	-1	4	-800	-600	-1	-1	-1	-1	4
17614	884	397	295	0,763	0,304	536,253	3,022	0	370	267	0,512	0,325	535,426	2,966	0
17634	885	390	287	0,764	0,304	536,04	2,939	0	375	254	0,512	0,325	535,732	2,968	0
17654	886	257	226	0,767	0,304	536,04	2,892	0	218	258	0,516	0,325	535,732	2,94	0
17674	887	152	265	0,768	0,303	536,04	3,191	0	153	257	0,518	0,324	535,732	3,049	0
17694	888	211	228	0,769	0,303	536,04	3,237	0	134	192	0,518	0,324	535,732	2,877	0
17713	889	176	253	0,769	0,303	536,04	3,173	0	95	293	0,518	0,323	535,732	2,986	0
17733	890	203	243	0,769	0,303	531,689	3,157	0	72	284	0,518	0,323	533,675	2,99	0
17753	891	-800	-600	0,518	0,323	-1	-1	4	118	217	0,518	0,323	533,675	2,88	0
17773	892	186	249	0,77	0,303	531,689	3,117	0	175	282	0,518	0,323	533,675	2,967	0
17793	893	160	274	0,77	0,303	531,689	3,053	0	101	263	0,519	0,323	533,675	2,67	0
17813	894	196	318	0,77	0,303	531,689	3,305	0	114	285	0,519	0,322	533,675	3,104	0
17833	895	190	350	0,77	0,303	531,047	3,342	0	124	282	0,519	0,322	534,147	3,053	0
17853	896	-800	-600	0,519	0,322	-1	-1	4	110	262	0,519	0,322	534,147	2,909	0
17873	897	156	241	0,771	0,303	531,047	3,133	0	148	238	0,519	0,322	534,147	2,863	0
17893	898	171	276	0,77	0,303	531,047	3,157	0	149	271	0,519	0,323	534,147	2,771	0
17913	899	169	280	0,77	0,303	531,047	3,364	0	115	265	0,519	0,323	534,147	2,981	0
17933	900	167	283	0,77	0,303	531,297	3,451	0	136	262	0,519	0,323	533,719	2,939	0
17953	901	192	281	0,77	0,303	531,297	3,168	0	152	276	0,519	0,322	533,719	2,844	0
17973	902	180	284	0,77	0,303	531,297	3,033	0	148	264	0,519	0,322	533,719	2,964	0
17993	903	171	272	0,771	0,303	531,297	3,189	0	105	318	0,519	0,322	533,719	3,249	0
18013	904	182	296	0,771	0,303	531,297	2,708	0	165	329	0,519	0,323	533,719	3,387	0
18032	905	181	295	0,772	0,303	531,229	2,641	0	153	336	0,52	0,323	533,463	3,523	0
18052	906	124	295	0,772	0,304	531,229	3,298	0	137	267	0,52	0,322	533,463	3,038	0
18072	907	216	202	0,772	0,304	531,229	2,657	0	130	311	0,521	0,322	533,463	3,516	0
18092	908	162	302	0,772	0,304	531,229	3,197	0	131	309	0,521	0,322	533,463	3,483	0
18112	909	-800	-600	0,521	0,322	-1	-1	4	116	305	0,521	0,322	533,463	3,156	0
18132	910	-800	-600	0,772	0,304	-1	-1	4	112	302	0,521	0,322	534,019	3,4	0
18152	911	152	314	0,773	0,304	530,778	3,306	0	96	255	0,521	0,322	534,019	3,042	0
18172	912	175	303	0,773	0,304	530,778	3,138	0	118	246	0,521	0,322	534,019	3,099	0
18192	913	181	242	0,773	0,304	530,778	3,006	0	93	258	0,521	0,322	534,019	2,866	0
18212	914	148	300	0,773	0,304	530,778	3,383	0	-800	-600	0,773	0,304	-1	-1	4
18232	915	160	279	0,773	0,304	531,178	3,275	0	-800	-600	0,521	0,322	-1	-1	4
18252	916	153	265	0,773	0,304	531,178	3,126	0	107	258	0,521	0,322	534,181	2,898	0
18272	917	-800	-600	0,52	0,323	-1	-1	4	198	250	0,52	0,323	534,181	2,694	0
18292	918	328	305	0,769	0,305	531,178	3,213	0	280	294	0,518	0,323	534,181	3,214	0
18311	919	330	298	0,768	0,305	531,178	3,276	0	316	305	0,517	0,323	534,181	3,218	0
18332	920	330	293	0,768	0,304	534,796	3,298	0	351	314	0,517	0,323	536,043	3,234	0
18351	921	342	314	0,768	0,304	534,796	3,438	0	317	274	0,517	0,323	536,043	3,01	0
18371	922	326	325	0,768	0,304	534,796	3,132	0	358	242	0,517	0,323	536,043	2,846	0
18391	923	432	220	0,768	0,304	534,796	2,717	0	337	338	0,517	0,323	536,043	3,21	0
18411	924	345	312	0,768	0,304	534,796	3,28	0	293	288	0,517	0,323	536,043	3,053	0
18431	925	365	289	0,768	0,304	536,077	3,017	0	306	296	0,517	0,323	536,928	3,07	0
18451	926	349	320	0,768	0,304	536,077	3,574	0	305	354	0,517	0,323	536,928	3,178	0
18471	927	358	312	0,769	0,304	536,077	3,09	0	255	227	0,517	0,323	536,928	2,705	0
18491	928	366	319	0,769	0,304	536,077	2,991	0	282	321	0,517	0,323	536,928	3,084	0
18511	929	350	350	0,769	0,304	536,077	3,145	0	-800	-600	0,769	0,304	-1	-1	4
18531	930	355	351	0,768	0,304	534,825	3,124	0	-800	-600	0,517	0,323	-1	-1	4
18551	931	359	264	0,768	0,304	534,825	3,114	0	-800	-600	0,768	0,304	-1	-1	4
18571	932	519	273	0,765	0,304	534,825	3,133	0	463	228	0,514	0,324	536,948	2,873	0
18591	933	-800	-600	-1	-1	-1	-1	4	-800	-600	-1	-1	-1	-1	4
18611	934	532	246	0,763	0,304	534,825	2,947	0	496	243	0,512	0,324	536,948	2,774	0
18630	935	539	248	0,763	0,303	535,528	2,92	0	495	250	0,512	0,324	532,835	2,753	0
18650	936	503	316	0,763	0,303	535,528	3,335	0	487	248	0,512	0,324	532,835	2,721	0
18670	937	555	184	0,763	0,303	535,528	2,749	0	463	234	0,512	0,324	532,835	2,773	0
18690	938	499	287	0,763	0,303	535,528	3,412	0	-800	-600	0,763	0,303	-1	-1	4
18710	939	-800	-600	0,512	0,324	-1	-1	4	510	263	0,512	0,324	532,835	3,034	0
18730	940	-800	-600	0,763	0,303	-1	-1	4	510	264	0,512	0,324	532,417	3,032	0
18750	941	553	304	0,763	0,303	535,89	3,27	0	529	311	0,512	0,324	532,417	3,251	0
18770	942	-800	-600	0,512	0,324	-1	-1	4	482	234	0,512	0,324	532,417	2,86	0
18790	943	542	228	0,763	0,303	535,89	2,671	0	525	306	0,512	0,324	532,417	3,217	0
18810	944	569	207	0,763	0,303	535,89	3,042	0	465	220	0,512	0,324	532,417	2,81	0
18830	945	568	209	0,763	0,303	534,54	3,035	0	471	239	0,512	0,324	533,243	2,916	0
18850	946	-800	-600	-1	-1	-1	-1	4	-800	-600	-1	-1	-1	-1	4
18870	947	523	208	0,762	0,303	534,54	2,595	0	475	231	0,511	0,324	533,243	2,748	0
18890	948	-800	-600	-1	-1	-1	-1	4	-800	-600	-1	-1	-1	-1	4
18910	949	527	341	0,762	0,303	534,54	3,696	0	500	252	0,511	0,324	533,243	3,026	0
18929	950	527	341	0,762	0,303	534,952	3,698	0	500	252	0,511	0,325	533,101	3,025	0
18949	951	-800	-600	-1	-1	-1	-1	4	-800	-600	-1	-1	-1	-1	4
18969	952	512	399	0,762	0,304	534,952	3,572	0	-800	-600	0,762	0,304	-1	-1	4
18989	953	553	233	0,762	0,304	534,952	2,441	0	463	256	0,511	0,326	533,101	2,568	0
19009	954	522	243	0,762	0,304	534,952	2,604	0	-800	-600	0,762	0,304	-1	-1	4
19029	955	546	250	0,761	0,304	534,877	2,766	0	-800	-600	0,51	0,326	-1	-1	4
19049	956	494	358	0,761	0,304	534,877	3,363	0	-800	-600	0,761	0,304	-1	-1	4
19069	957	-800	-600	-1	-1	-1	-1	4	-800	-600	-1	-1	-1	-1	4
19089	958	529	239	0,762	0,304	534,877	2,782	0	-800	-600	0,762	0,304	-1	-1	4
19109	959	539	345	0,762	0,304	534,877	3,397	0	515	438	0,511	0,326	534,494	3,738	0
19129	960	540	304	0,762	0,304	535,51	3,211	0	515	438	0,511	0,326	534,726	3,739	0
19149	961	-800	-600	-1	-1	-1	-1	4	-800	-600	-1	-1	-1	-1	4
19169	962	515	270	0,762	0,304	535,51	3,019	0	506	359	0,511	0,326	534,726	3,171	0
19189	963	495	312	0,762	0,303	535,51	3,428	0	501	291	0,511	0,325	534,726	3,01	0
19209	964	502	217	0,762	0,303	535,51	2,666	0	-800	-600	0,762	0,303	-1	-1	4
19228	965	488	214	0,762	0,303	535,869	2,686	0	-800	-600	0,511	0,325	-1	-1	4
19248	966	-800	-600	0,511	0,325	-1	-1	4	467	306	0,511	0,325	533,516	2,786	0
19268	967	463	458	0,762	0,303	535,869	3,757	0	-800	-600	0,762	0,303	-1	-1	4
19288	968	498	313	0,763	0,303	535,869	3,066	0	419	280	0,512	0,325	533,516	3,051	0
19308	969	-800	-600	0,512	0,325	-1	-1	4	476	460	0,512	0,325	533,516	3,885	0
19328	970	-800	-600	0,764	0,303	-1	-1	4	476	460	0,513	0,325	534,106	3,889	0
19348	971	-800	-600	-1	-1	-1	-1	4	-800	-600	-1	-1	-1	-1	4
19368	972	-800	-600	-1	-1	-1	-1	4	-800	-600	-1	-1	-1	-1	4
19388	973	407	337	0,765	0,303	534,772	3,706	0	-800	-600	0,765	0,303	-1	-1	4
19408	974	415	298	0,765	0,302	534,772	3,176	0	-800	-600	0,765	0,302	-1	-1	4
19428	975	415	297	0,765	0,302	535,351	3,179	0	-800	-600	0,514	0,324	-1	-1	4
19448	976	434	224	0,765	0,302	535,351	3,052	0	-800	-600	0,765	0,302	-1	-1	4
19468	977	370	282	0,765	0,302	535,351	3,354	0	374	278	0,514	0,324	535,61	2,89	0
19488	978	-800	-600	-1	-1	-1	-1	4	-800	-600	-1	-1	-1	-1	4
19507	979	444	246	0,766	0,302	535,351	3,015	0	360	252	0,515	0,324	535,61	3,049	0
19528	980	425	269	0,766	0,302	536,596	3,114	0	360	253	0,515	0,323	534,774	3,044	0
19547	981	-800	-600	-1	-1	-1	-1	4	-800	-600	-1	-1	-1	-1	4
19567	982	-800	-600	0,516	0,323	-1	-1	4	381	285	0,516	0,323	534,774	2,778	0
19587	983	421	233	0,767	0,302	536,596	3,093	0	344	228	0,516	0,323	534,774	2,885	0
19607	984	-800	-600	0,516	0,323	-1	-1	4	404	241	0,516	0,323	534,774	3,151	0
19627	985	-800	-600	0,767	0,302	-1	-1	4	396	253	0,517	0,323	535,845	3,318	0
19647	986	428	255	0,767	0,302	536,86	3,148	0	369	263	0,517	0,323	535,845	3,103	0
19667	987	383	284	0,767	0,302	536,86	3,379	0	357	262	0,517	0,323	535,845	3,215	0
19687	988	399	282	0,768	0,302	536,86	3,185	0	342	278	0,517	0,322	535,845	3,432	0
19707	989	-800	-600	0,517	0,322	-1	-1	4	353	274	0,517	0,322	535,845	3,243	0
19727	990	-800	-600	0,768	0,302	-1	-1	4	348	278	0,517	0,322	535,348	3,321	0
19747	991	401	298	0,768	0,302	535,699	3,508	0	375	256	0,517	0,322	535,348	2,98	0
19767	992	415	185	0,769	0,302	535,699	2,686	0	371	265	0,517	0,322	535,348	3,555	0
19787	993	434	244	0,769	0,302	535,699	3,075	0	331	239	0,518	0,322	535,348	3,072	0
19807	994	400	307	0,769	0,302	535,699	3,325	0	349	313	0,518	0,322	535,348	3,333	0
19826	995	412	266	0,77	0,302	535,594	2,995	0	334	315	0,518	0,322	536,141	3,103	0
19846	996	383	306	0,77	0,302	535,594	3,488	0	-800	-600	0,77	0,302	-1	-1	4
19866	997	401	263	0,77	0,302	535,594	3,199	0	363	253	0,519	0,322	536,141	2,875	0
19886	998	-800	-600	0,519	0,322	-1	-1	4	402	322	0,519	0,322	536,141	3,757	0
19906	999	412	292	0,77	0,302	535,594	3,552	0	362	288	0,519	0,321	536,141	3,436	0
19926	1000	412	291	0,77	0,302	536,503	3,557	0	375	323	0,519	0,321	535,978	3,916	0
19946	1001	-800	-600	-1	-1	-1	-1	4	-800	-600	-1	-1	-1	-1	4
19966	1002	388	297	0,769	0,302	536,503	3,848	0	-800	-600	0,769	0,302	-1	-1	4
19986	1003	390	330	0,769	0,302	536,503	3,59	0	-800	-600	0,769	0,302	-1	-1	4
20006	1004	424	275	0,77	0,302	536,503	3,201	0	386	311	0,518	0,321	535,978	3,357	0
20026	1005	437	279	0,77	0,302	536,313	2,898	0	386	311	0,519	0,321	536,021	3,357	0
20046	1006	-800	-600	0,519	0,322	-1	-1	4	361	289	0,519	0,322	536,021	3,229	0
20066	1007	400	286	0,77	0,302	536,313	2,93	0	366	228	0,519	0,322	536,021	2,683	0
20085	1008	393	285	0,77	0,302	536,313	3,451	0	363	283	0,519	0,322	536,021	3,089	0
20105	1009	-800	-600	-1	-1	-1	-1	4	-800	-600	-1	-1	-1	-1	4
20125	1010	-800	-600	0,77	0,302	-1	-1	4	-800	-600	0,519	0,322	-1	-1	4
20145	1011	400	283	0,77	0,302	536,14	3,296	0	338	295	0,519	0,322	536,06	3,13	0
20165	1012	-800	-600	-1	-1	-1	-1	4	-800	-600	-1	-1	-1	-1	4
20185	1013	385	305	0,77	0,302	536,14	3,529	0	-800	-600	0,77	0,302	-1	-1	4
20205	1014	357	270	0,769	0,302	536,14	3,38	0	358	262	0,518	0,321	536,06	3,15	0
20225	1015	347	277	0,769	0,302	535,821	3,465	0	358	262	0,518	0,321	535,99	3,15	0
20245	1016	-800	-600	-1	-1	-1	-1	4	-800	-600	-1	-1	-1	-1	4
20265	1017	402	284	0,769	0,302	535,821	3,406	0	332	306	0,518	0,321	535,99	3,057	0
20285	1018	411	279	0,769	0,302	535,821	3,097	0	357	220	0,518	0,321	535,99	3,046	0
20305	1019	379	291	0,769	0,301	535,821	3,376	0	305	232	0,518	0,321	535,99	2,903	0
20325	1020	376	293	0,769	0,301	534,975	3,257	0	303	246	0,518	0,321	536,112	2,849	0
20345	1021	390	305	0,769	0,301	534,975	3,249	0	357	265	0,518	0,321	536,112	3,176	0
20365	1022	-800	-600	0,518	0,321	-1	-1	4	358	222	0,518	0,321	536,112	2,833	0
20385	1023	-800	-600	0,518	0,321	-1	-1	4	370	243	0,518	0,321	536,112	3,07	0
20404	1024	404	266	0,769	0,301	534,975	3,134	0	342	300	0,518	0,321	536,112	3,117	0
20424	1025	404	265	0,769	0,301	535,662	3,138	0	344	286	0,517	0,321	536,86	3,004	0
20444	1026	402	288	0,769	0,301	535,662	3,303	0	332	284	0,517	0,321	536,86	3,217	0
20464	1027	383	340	0,768	0,301	535,662	3,582	0	398	230	0,517	0,322	536,86	3,013	0
20484	1028	405	265	0,768	0,302	535,662	2,847	0	343	270	0,517	0,322	536,86	3,036	0
20504	1029	-800	-600	0,517	0,322	-1	-1	4	340	269	0,517	0,322	536,86	3,248	0
20524	1030	-800	-600	0,768	0,302	-1	-1	4	356	272	0,517	0,323	534,855	3,143	0
20544	1031	-800	-600	0,518	0,323	-1	-1	4	374	257	0,518	0,323	534,855	2,797	0
20564	1032	382	310	0,769	0,303	535,019	3,148	0	375	270	0,518	0,323	534,855	2,77	0
20584	1033	-800	-600	0,519	0,323	-1	-1	4	350	237	0,519	0,323	534,855	2,526	0
20604	1034	394	308	0,77	0,303	535,019	3,189	0	342	306	0,519	0,323	534,855	3,181	0
20624	1035	394	308	0,771	0,303	535,379	3,191	0	334	308	0,519	0,322	535,243	3,141	0
20644	1036	-800	-600	0,52	0,323	-1	-1	4	347	258	0,52	0,323	535,243	3,023	0
20664	1037	375	359	0,771	0,303	535,379	3,256	0	359	307	0,52	0,323	535,243	3,022	0
20684	1038	396	292	0,77	0,302	535,379	3,193	0	344	233	0,519	0,323	535,243	3,1	0
20703	1039	388	198	0,77	0,302	535,379	2,504	0	325	255	0,519	0,323	535,243	2,863	0
20723	1040	382	118	0,769	0,302	536,6	2,237	0	324	260	0,518	0,323	535,908	2,872	0
20743	1041	377	278	0,768	0,302	536,6	3,249	0	354	290	0,517	0,323	535,908	3,136	0
20763	1042	408	315	0,767	0,302	536,6	3,25	0	-800	-600	0,767	0,302	-1	-1	4
20783	1043	403	284	0,767	0,302	536,6	3,017	0	340	323	0,516	0,324	535,908	3,27	0
20803	1044	360	288	0,766	0,302	536,6	3,446	0	345	244	0,515	0,324	535,908	2,857	0
20823	1045	373	301	0,766	0,302	535,751	3,399	0	345	243	0,515	0,325	536,477	2,86	0
20843	1046	404	295	0,766	0,302	535,751	2,884	0	337	265	0,515	0,325	536,477	2,938	0
20863	1047	392	348	0,765	0,302	535,751	3,381	0	-800	-600	0,765	0,302	-1	-1	4
20883	1048	-800	-600	-1	-1	-1	-1	4	-800	-600	-1	-1	-1	-1	4
20903	1049	362	314	0,765	0,302	535,751	3,516	0	369	258	0,514	0,326	536,477	2,799	0
20923	1050	349	336	0,765	0,302	535,387	3,581	0	369	259	0,514	0,326	535,665	2,795	0
20943	1051	351	316	0,765	0,302	535,387	3,814	0	371	254	0,514	0,326	535,665	2,891	0
20963	1052	437	238	0,765	0,302	535,387	2,865	0	-800	-600	0,765	0,302	-1	-1	4
20983	1053	373	206	0,765	0,302	535,387	2,909	0	401	245	0,514	0,326	535,665	3,123	0
21002	1054	382	359	0,765	0,302	535,387	3,35	0	345	306	0,514	0,326	535,665	3,114	0
21022	1055	385	315	0,764	0,301	535,986	2,851	0	345	305	0,514	0,326	536,471	3,118	0
21042	1056	-800	-600	0,513	0,326	-1	-1	4	381	289	0,513	0,326	536,471	2,995	0
21062	1057	-800	-600	0,513	0,326	-1	-1	4	343	355	0,513	0,326	536,471	3,048	0
21082	1058	-800	-600	0,513	0,326	-1	-1	4	350	292	0,513	0,326	536,471	2,885	0
21102	1059	414	294	0,763	0,301	535,986	3,06	0	447	231	0,512	0,326	536,471	2,49	0
21122	1060	414	294	0,759	0,3	535,937	3,059	0	436	249	0,509	0,326	533,127	2,419	0
21142	1061	653	327	0,757	0,299	535,937	3,146	0	642	341	0,507	0,325	533,127	3,175	0
21162	1062	711	303	0,757	0,299	535,937	3,077	0	640	351	0,507	0,325	533,127	3,149	0
21182	1063	645	313	0,757	0,299	535,937	3,203	0	640	351	0,507	0,325	533,127	3,214	0	8	636	342
21202	1064	656	367	0,757	0,299	535,937	3,412	0	643	324	0,507	0,326	533,127	2,995	0	8	636	342
21222	1065	668	362	0,756	0,299	535,488	3,429	0	642	330	0,506	0,326	530,99	2,972	0	8	636	342
21242	1066	658	336	0,756	0,299	535,488	3,299	0	618	354	0,506	0,326	530,99	3,334	0	8	636	342
21262	1067	658	338	0,756	0,299	535,488	3,386	0	606	386	0,505	0,326	530,99	3,224	0	8	636	342
21282	1068	657	333	0,755	0,299	535,488	3,485	0	614	339	0,505	0,326	530,99	2,949	0	8	636	342
21301	1069	652	324	0,755	0,299	535,488	3,28	0	599	327	0,505	0,326	530,99	3,14	0	8	636	342
21322	1070	650	323	0,755	0,299	534,899	3,343	0	600	327	0,504	0,326	531,749	3,025	0	8	636	342
21341	1071	661	336	0,754	0,299	534,899	3,227	0	620	354	0,504	0,326	531,749	3,248	0	8	636	342
21362	1072	663	329	0,754	0,299	534,899	3,356	0	581	373	0,504	0,326	531,749	3,283	0	8	636	342
21381	1073	667	306	0,754	0,299	534,899	3,533	0	620	347	0,504	0,326	531,749	3,259	0
21402	1074	667	310	0,754	0,299	534,899	3,385	0	622	316	0,504	0,326	531,749	3,161	0
21421	1075	667	314	0,754	0,299	534,818	3,452	0	614	316	0,504	0,326	532,08	3,167	0
21443	1076	660	339	0,755	0,299	534,818	3,202	0	670	321	0,504	0,326	532,08	3,216	0
21461	1077	655	319	0,755	0,299	534,818	3,378	0	615	335	0,504	0,327	532,08	3,053	0
21482	1078	658	306	0,754	0,299	534,818	3,26	0	615	356	0,504	0,327	532,08	3,364	0
21501	1079	653	375	0,754	0,299	534,818	3,66	0	601	334	0,504	0,327	532,08	3,072	0
21523	1080	651	365	0,754	0,299	534,973	3,716	0	599	341	0,504	0,327	531,176	3,177	0
21541	1081	664	279	0,754	0,299	534,973	3,463	0	622	357	0,504	0,327	531,176	3,348	0
21562	1082	663	295	0,753	0,299	534,973	3,26	0	631	333	0,503	0,327	531,176	3,273	0
21581	1083	629	368	0,753	0,299	534,973	3,397	0	629	332	0,503	0,327	531,176	3,134	0
21602	1084	660	327	0,752	0,299	534,973	3,243	0	623	319	0,503	0,327	531,176	3,272	0
21620	1085	652	361	0,752	0,299	535,225	3,284	0	627	313	0,502	0,327	531,55	3,227	0
21640	1086	655	326	0,752	0,299	535,225	3,564	0	644	349	0,502	0,327	531,55	3,531	0
21660	1087	678	326	0,752	0,299	535,225	3,362	0	626	363	0,502	0,327	531,55	3,342	0
21680	1088	663	314	0,753	0,299	535,225	3,355	0	592	324	0,503	0,328	531,55	3,245	0
21700	1089	-800	-600	0,506	0,329	-1	-1	4	509	247	0,506	0,329	531,55	2,996	0
21720	1090	-800	-600	0,761	0,301	-1	-1	4	487	224	0,51	0,329	538,262	2,883	0
21740	1091	-800	-600	-1	-1	-1	-1	4	-800	-600	-1	-1	-1	-1	4
21760	1092	279	317	0,763	0,302	535,636	3,096	0	296	301	0,513	0,329	538,262	3,208	0
21780	1093	-800	-600	0,514	0,328	-1	-1	4	305	263	0,514	0,328	538,262	2,601	0
21800	1094	263	246	0,764	0,302	535,636	2,731	0	198	259	0,514	0,328	538,262	2,592	0
21820	1095	264	248	0,765	0,302	534,526	2,726	0	168	258	0,515	0,328	537,217	2,577	0
21840	1096	-800	-600	0,515	0,327	-1	-1	4	264	325	0,515	0,327	537,217	3,432	0
21860	1097	-800	-600	0,515	0,327	-1	-1	4	284	350	0,515	0,327	537,217	3,439	0
21879	1098	303	311	0,766	0,302	534,526	3,07	0	-800	-600	0,766	0,302	-1	-1	4
21899	1099	270	314	0,765	0,302	534,526	3,234	0	-800	-600	0,765	0,302	-1	-1	4
21919	1100	270	315	0,765	0,302	534,178	3,232	0	-800	-600	0,514	0,327	-1	-1	4
21939	1101	244	269	0,764	0,302	534,178	2,882	0	231	268	0,514	0,328	537,401	2,91	0
21959	1102	263	324	0,764	0,302	534,178	2,933	0	208	336	0,514	0,328	537,401	3,063	0
21979	1103	-800	-600	0,513	0,328	-1	-1	4	189	263	0,513	0,328	537,401	2,661	0
21999	1104	-800	-600	0,514	0,328	-1	-1	4	207	315	0,514	0,328	537,401	2,853	0
22019	1105	-800	-600	0,764	0,302	-1	-1	4	201	284	0,514	0,328	537,437	2,825	0
22039	1106	-800	-600	-1	-1	-1	-1	4	-800	-600	-1	-1	-1	-1	4
22059	1107	290	348	0,766	0,302	535,033	3,124	0	-800	-600	0,766	0,302	-1	-1	4
22079	1108	280	310	0,766	0,303	535,033	3,173	0	250	303	0,516	0,328	537,437	2,94	0
22099	1109	-800	-600	-1	-1	-1	-1	4	-800	-600	-1	-1	-1	-1	4
22119	1110	-800	-600	0,766	0,303	-1	-1	4	-800	-600	0,516	0,328	-1	-1	4
22139	1111	-800	-600	0,516	0,328	-1	-1	4	255	339	0,516	0,328	536,624	3,022	0
22159	1112	310	301	0,766	0,303	533,927	3,048	0	-800	-600	0,766	0,303	-1	-1	4
22178	1113	278	258	0,766	0,302	533,927	2,906	0	206	277	0,515	0,328	536,624	3,004	0
22198	1114	-800	-600	0,515	0,328	-1	-1	4	206	275	0,515	0,328	536,624	2,965	0
22218	1115	-800	-600	0,765	0,302	-1	-1	4	205	273	0,514	0,328	537,737	2,971	0
22238	1116	260	345	0,764	0,302	535,203	3,387	0	235	301	0,514	0,328	537,737	3,324	0
22258	1117	-800	-600	0,513	0,328	-1	-1	4	254	364	0,513	0,328	537,737	3,475	0
22278	1118	258	328	0,763	0,302	535,203	3,259	0	263	290	0,513	0,328	537,737	3,184	0
22298	1119	-800	-600	-1	-1	-1	-1	4	-800	-600	-1	-1	-1	-1	4
22318	1120	-800	-600	0,761	0,302	-1	-1	4	-800	-600	0,511	0,329	-1	-1	4
22338	1121	349	285	0,761	0,302	536,293	3,651	0	339	275	0,511	0,329	538,553	3,038	0
22358	1122	364	270	0,761	0,302	536,293	3,473	0	323	297	0,511	0,328	538,553	3,273	0
22378	1123	420	246	0,761	0,302	536,293	3,198	0	323	304	0,511	0,328	538,553	3,153	0
22398	1124	357	308	0,761	0,302	536,293	3,38	0	-800	-600	0,761	0,302	-1	-1	4
22418	1125	380	296	0,762	0,302	536,447	3,258	0	-800	-600	0,511	0,328	-1	-1	4
22438	1126	-800	-600	0,512	0,328	-1	-1	4	350	264	0,512	0,328	537,678	3,159	0
22458	1127	372	299	0,762	0,302	536,447	3,531	0	366	270	0,512	0,327	537,678	3,056	0
22477	1128	413	170	0,763	0,302	536,447	2,706	0	-800	-600	0,763	0,302	-1	-1	4
22497	1129	349	329	0,763	0,303	536,447	3,526	0	355	255	0,512	0,328	537,678	2,947	0	9	365	279
22517	1130	355	295	0,763	0,303	536,9	3,252	0	355	254	0,512	0,328	538,242	2,95	0	9	365	279
22537	1131	387	299	0,763	0,303	536,9	3,219	0	340	292	0,512	0,328	538,242	3,353	0	9	365	279
22557	1132	370	293	0,763	0,303	536,9	3,526	0	343	289	0,513	0,328	538,242	2,947	0	9	365	279
22577	1133	385	295	0,763	0,303	536,9	3,511	0	339	282	0,513	0,328	538,242	3,166	0	9	365	279
22597	1134	403	227	0,763	0,304	536,9	3,105	0	354	304	0,513	0,328	538,242	3,266	0	9	365	279
22617	1135	400	219	0,763	0,304	537,098	3,247	0	357	303	0,513	0,328	537,318	3,105	0	9	365	279
22637	1136	271	239	0,765	0,303	537,098	3,397	0	284	279	0,515	0,327	537,318	3,199	0
22657	1137	317	261	0,765	0,303	537,098	3,396	0	210	218	0,515	0,327	537,318	2,943	0
22677	1138	336	204	0,766	0,303	537,098	3,203	0	268	226	0,516	0,327	537,318	3,015	0
22697	1139	296	282	0,766	0,303	537,098	3,646	0	267	254	0,516	0,327	537,318	3,284	0
22717	1140	325	270	0,766	0,303	536,373	3,614	0	269	225	0,516	0,327	536,504	3,176	0
22737	1141	296	256	0,767	0,303	536,373	3,328	0	257	211	0,517	0,326	536,504	3,143	0
22757	1142	274	228	0,768	0,303	536,373	3,325	0	251	295	0,517	0,326	536,504	3,204	0
22777	1143	294	302	0,768	0,303	536,373	3,443	0	255	272	0,518	0,326	536,504	3,373	0
22796	1144	297	329	0,768	0,304	536,373	3,606	0	270	262	0,518	0,326	536,504	3,243	0
22816	1145	297	340	0,769	0,304	535,908	3,654	0	270	252	0,518	0,326	537,003	3,316	0
22836	1146	270	304	0,769	0,304	535,908	3,683	0	269	256	0,518	0,326	537,003	3,312	0
22856	1147	-800	-600	0,518	0,326	-1	-1	4	247	254	0,518	0,326	537,003	3,118	0
22876	1148	299	258	0,768	0,304	535,908	3,337	0	260	273	0,518	0,326	537,003	3,17	0
22896	1149	-800	-600	0,517	0,326	-1	-1	4	292	233	0,517	0,326	537,003	3,289	0
22916	1150	-800	-600	0,767	0,304	-1	-1	4	286	236	0,517	0,326	535,877	3,196	0
22936	1151	348	279	0,767	0,303	535,473	3,541	0	307	267	0,517	0,326	535,877	3,251	0
22956	1152	360	278	0,767	0,303	535,473	3,424	0	312	292	0,517	0,326	535,877	3,237	0
22976	1153	345	345	0,767	0,303	535,473	3,614	0	316	278	0,517	0,326	535,877	3,274	0
22996	1154	333	272	0,767	0,304	535,473	3,455	0	360	216	0,517	0,326	535,877	3,244	0
23016	1155	334	285	0,767	0,304	537,306	3,54	0	368	220	0,517	0,326	536,333	3,249	0
23036	1156	367	289	0,767	0,303	537,306	3,505	0	319	321	0,517	0,326	536,333	3,373	0
23055	1157	384	254	0,768	0,303	537,306	3,407	0	302	290	0,517	0,326	536,333	3,493	0	10	334	276
23075	1158	357	312	0,768	0,303	537,306	3,454	0	333	236	0,518	0,326	536,333	3,512	0	10	334	276
23095	1159	343	313	0,769	0,303	537,306	3,574	0	304	276	0,518	0,325	536,333	3,281	0	10	334	276
23115	1160	343	315	0,769	0,303	536,509	3,537	0	315	253	0,519	0,325	536,022	3,337	0	10	334	276
23135	1161	338	246	0,769	0,303	536,509	3,441	0	322	295	0,519	0,325	536,022	3,445	0	10	334	276
23155	1162	360	280	0,769	0,303	536,509	3,45	0	328	243	0,518	0,325	536,022	3,3	0	10	334	276
23175	1163	390	315	0,768	0,303	536,509	3,378	0	331	284	0,518	0,326	536,022	3,284	0
23195	1164	388	316	0,767	0,303	536,509	3,344	0	342	285	0,517	0,326	536,022	3,392	0
23215	1165	383	318	0,767	0,303	536,297	3,338	0	348	284	0,517	0,326	536,26	3,312	0
23235	1166	432	241	0,767	0,303	536,297	2,989	0	355	233	0,517	0,326	536,26	3,307	0
23255	1167	469	222	0,767	0,303	536,297	2,728	0	325	248	0,517	0,326	536,26	2,942	0
23275	1168	389	288	0,767	0,303	536,297	3,541	0	343	288	0,517	0,326	536,26	3,295	0
23295	1169	468	190	0,767	0,303	536,297	2,573	0	338	286	0,517	0,326	536,26	3,257	0
23315	1170	441	200	0,767	0,303	537,332	2,798	0	326	282	0,517	0,326	536,927	3,162	0
23335	1171	385	285	0,767	0,303	537,332	3,268	0	-800	-600	0,767	0,303	-1	-1	4
23355	1172	-800	-600	0,517	0,326	-1	-1	4	367	303	0,517	0,326	536,927	3,87	0
23374	1173	381	340	0,767	0,303	537,332	3,757	0	347	278	0,517	0,326	536,927	3,419	0
23394	1174	386	253	0,767	0,303	537,332	2,873	0	-800	-600	0,767	0,303	-1	-1	4	11	381	265
23414	1175	386	254	0,767	0,303	536,522	2,869	0	-800	-600	0,517	0,326	-1	-1	4	11	381	265
23434	1176	393	304	0,767	0,303	536,522	3,382	0	340	244	0,517	0,326	536,198	3,139	0	11	381	265
23454	1177	415	317	0,767	0,303	536,522	3,274	0	324	216	0,517	0,326	536,198	2,957	0	11	381	265
23474	1178	408	279	0,767	0,303	536,522	3,1	0	346	273	0,517	0,326	536,198	3,125	0	11	381	265
23494	1179	421	266	0,767	0,303	536,522	3,098	0	367	256	0,517	0,326	536,198	3,038	0	11	381	265
23514	1180	423	260	0,767	0,303	536,769	3,097	0	366	256	0,517	0,326	536,867	2,985	0	11	381	265
23534	1181	385	263	0,767	0,303	536,769	3,147	0	317	297	0,517	0,326	536,867	2,959	0
23554	1182	394	230	0,767	0,303	536,769	3,306	0	360	320	0,517	0,326	536,867	3,18	0
23574	1183	372	258	0,767	0,303	536,769	3,234	0	319	303	0,517	0,326	536,867	3,183	0
23594	1184	-800	-600	-1	-1	-1	-1	4	-800	-600	-1	-1	-1	-1	4
23614	1185	-800	-600	0,767	0,303	-1	-1	4	-800	-600	0,517	0,326	-1	-1	4
23634	1186	419	242	0,767	0,303	537,537	3,109	0	365	300	0,517	0,326	535,901	3,173	0
23654	1187	452	220	0,767	0,303	537,537	2,986	0	369	257	0,517	0,326	535,901	3,024	0
23673	1188	393	292	0,767	0,303	537,537	3,476	0	397	227	0,517	0,326	535,901	2,756	0
23693	1189	410	276	0,767	0,303	537,537	3,11	0	351	289	0,517	0,326	535,901	3,397	0
23713	1190	411	288	0,767	0,303	536,299	3,164	0	358	258	0,517	0,326	536,395	3,277	0
23733	1191	395	294	0,767	0,303	536,299	3,523	0	362	360	0,517	0,326	536,395	3,508	0
23753	1192	450	192	0,767	0,303	536,299	2,612	0	369	249	0,517	0,326	536,395	3,104	0
23773	1193	421	251	0,768	0,303	536,299	3,334	0	338	260	0,517	0,326	536,395	3,037	0
23793	1194	402	269	0,768	0,303	536,299	3,362	0	356	267	0,517	0,326	536,395	2,966	0
23813	1195	422	229	0,768	0,303	536,861	3,394	0	350	274	0,517	0,326	536,7	2,9	0
23833	1196	361	321	0,767	0,303	536,861	3,611	0	350	281	0,517	0,326	536,7	3,096	0
23853	1197	427	250	0,767	0,304	536,861	3,225	0	363	246	0,517	0,326	536,7	2,947	0
23873	1198	388	348	0,767	0,303	536,861	3,442	0	371	237	0,517	0,326	536,7	2,821	0
23893	1199	382	332	0,768	0,303	536,861	3,342	0	367	238	0,517	0,326	536,7	3,032	0
23913	1200	377	323	0,768	0,303	536,972	3,454	0	371	241	0,517	0,326	536,149	2,918	0
23933	1201	390	266	0,767	0,304	536,972	3,181	0	-800	-600	0,767	0,304	-1	-1	4
23953	1202	437	264	0,767	0,304	536,972	3,16	0	369	225	0,517	0,326	536,149	2,791	0
23972	1203	389	310	0,767	0,303	536,972	3,098	0	380	243	0,517	0,326	536,149	2,877	0
23992	1204	382	311	0,767	0,303	536,972	3,197	0	-800	-600	0,767	0,303	-1	-1	4
24012	1205	392	313	0,767	0,303	536,303	3,168	0	-800	-600	0,517	0,326	-1	-1	4
24032	1206	253	223	0,77	0,303	536,303	3,235	0	297	295	0,52	0,326	536,709	3,19	0
24052	1207	180	264	0,772	0,303	536,303	3,381	0	161	254	0,522	0,326	536,709	2,906	0
24072	1208	194	271	0,773	0,303	536,303	3,272	0	177	254	0,523	0,325	536,709	3,236	0
24092	1209	186	221	0,773	0,303	536,303	3,198	0	162	235	0,523	0,325	536,709	2,956	0
24112	1210	194	249	0,773	0,303	533,303	3,224	0	169	230	0,523	0,325	536,044	3,08	0
24132	1211	157	268	0,773	0,303	533,303	3,274	0	174	329	0,523	0,325	536,044	3,352	0
24152	1212	201	237	0,773	0,303	533,303	2,973	0	137	233	0,523	0,325	536,044	2,846	0
24172	1213	162	247	0,773	0,303	533,303	3,225	0	147	201	0,523	0,325	536,044	2,92	0
24192	1214	244	202	0,773	0,303	533,303	2,802	0	141	243	0,523	0,325	536,044	3,049	0
24212	1215	245	194	0,773	0,303	533,683	2,832	0	145	236	0,523	0,325	535,648	2,786	0
24232	1216	191	273	0,773	0,303	533,683	3,248	0	157	233	0,523	0,325	535,648	3,016	0
24252	1217	184	259	0,773	0,303	533,683	3,536	0	149	229	0,523	0,325	535,648	3,231	0
24271	1218	175	297	0,773	0,303	533,683	3,285	0	122	249	0,523	0,325	535,648	2,987	0
24291	1219	147	250	0,773	0,303	533,683	3,473	0	175	223	0,523	0,325	535,648	2,808	0
24311	1220	137	259	0,773	0,303	534,047	3,371	0	166	225	0,523	0,325	535,929	2,838	0
24331	1221	209	248	0,773	0,303	534,047	3,074	0	150	238	0,523	0,325	535,929	3,031	0
24351	1222	187	267	0,773	0,303	534,047	3,106	0	157	263	0,523	0,325	535,929	3,011	0
24371	1223	177	301	0,774	0,303	534,047	3,114	0	113	271	0,523	0,325	535,929	3,004	0
24391	1224	199	275	0,774	0,303	534,047	3,29	0	127	230	0,523	0,325	535,929	2,608	0
24411	1225	185	289	0,774	0,303	533,794	3,324	0	116	243	0,523	0,325	536,476	2,564	0
24431	1226	-800	-600	0,523	0,325	-1	-1	4	229	377	0,523	0,325	536,476	3,901	0
24451	1227	183	276	0,774	0,304	533,794	3,34	0	144	280	0,523	0,325	536,476	3,187	0
24471	1228	211	226	0,774	0,304	533,794	3,243	0	-800	-600	0,774	0,304	-1	-1	4
24491	1229	206	241	0,774	0,304	533,794	3,175	0	153	227	0,523	0,325	536,476	3,001	0
24511	1230	202	256	0,773	0,303	533,851	3,107	0	155	229	0,523	0,325	535,134	2,994	0
24531	1231	174	310	0,773	0,303	533,851	3,35	0	145	226	0,523	0,325	535,134	2,801	0
24551	1232	210	286	0,773	0,303	533,851	3,305	0	137	243	0,523	0,325	535,134	2,932	0
24570	1233	184	259	0,773	0,304	533,851	3,201	0	-800	-600	0,773	0,304	-1	-1	4
24590	1234	193	281	0,773	0,304	533,851	3,263	0	156	223	0,523	0,326	535,134	2,845	0
24610	1235	205	271	0,773	0,304	533,943	3,215	0	155	223	0,523	0,326	535,641	2,848	0
24630	1236	223	213	0,773	0,303	533,943	2,919	0	173	207	0,523	0,326	535,641	2,672	0
24650	1237	187	308	0,773	0,303	533,943	3,253	0	145	245	0,523	0,326	535,641	2,928	0
24670	1238	-800	-600	0,523	0,326	-1	-1	4	170	250	0,523	0,326	535,641	2,901	0
24690	1239	156	273	0,774	0,304	533,943	3,291	0	175	230	0,523	0,326	535,641	2,892	0
24710	1240	153	269	0,772	0,304	536,972	3,309	0	166	249	0,521	0,327	537,159	2,89	0
24730	1241	358	287	0,769	0,304	536,972	3,395	0	-800	-600	0,769	0,304	-1	-1	4
24750	1242	389	318	0,769	0,304	536,972	3,251	0	-800	-600	0,769	0,304	-1	-1	4
24770	1243	375	324	0,769	0,304	536,972	3,098	0	336	271	0,519	0,327	537,159	2,999	0
24790	1244	384	308	0,769	0,305	536,972	3,152	0	354	305	0,519	0,327	537,159	2,965	0
24810	1245	377	306	0,769	0,305	537,075	3,068	0	353	305	0,519	0,327	537,449	2,967	0
24830	1246	398	268	0,769	0,305	537,075	3,067	0	341	305	0,519	0,327	537,449	3,016	0
24849	1247	368	349	0,77	0,305	537,075	3,396	0	345	283	0,519	0,327	537,449	3,166	0
24869	1248	-800	-600	-1	-1	-1	-1	4	-800	-600	-1	-1	-1	-1	4
24889	1249	-800	-600	-1	-1	-1	-1	4	-800	-600	-1	-1	-1	-1	4
24909	1250	-800	-600	0,77	0,305	-1	-1	4	-800	-600	0,52	0,327	-1	-1	4
24929	1251	357	331	0,77	0,305	537,037	3,367	0	327	310	0,52	0,327	537,193	2,863	0	12	362	297
24949	1252	381	336	0,77	0,304	537,037	3,194	0	324	262	0,52	0,327	537,193	2,9	0	12	362	297
24969	1253	393	293	0,77	0,304	537,037	3,324	0	319	304	0,52	0,327	537,193	2,741	0	12	362	297
24989	1254	385	313	0,77	0,304	537,037	3,257	0	347	267	0,52	0,327	537,193	3,29	0	12	362	297
25009	1255	391	304	0,77	0,304	536,723	3,32	0	343	283	0,52	0,327	537,343	3,305	0	12	362	297
25029	1256	386	337	0,771	0,304	536,723	3,238	0	356	274	0,52	0,327	537,343	3,125	0	12	362	297
25049	1257	-800	-600	0,52	0,327	-1	-1	4	338	282	0,52	0,327	537,343	3,107	0
25069	1258	366	330	0,77	0,304	536,723	3,407	0	360	258	0,52	0,327	537,343	2,893	0
25089	1259	402	270	0,77	0,304	536,723	3,115	0	316	247	0,52	0,327	537,343	2,556	0
25109	1260	401	268	0,77	0,304	538,123	3,123	0	316	242	0,52	0,327	537,968	2,448	0
25129	1261	371	282	0,77	0,304	538,123	3,242	0	379	251	0,52	0,327	537,968	3,037	0
25149	1262	439	190	0,77	0,304	538,123	2,872	0	349	291	0,52	0,327	537,968	3,089	0
25168	1263	376	312	0,77	0,304	538,123	3,315	0	366	309	0,52	0,327	537,968	3,189	0
25188	1264	383	282	0,77	0,305	538,123	3,317	0	344	242	0,52	0,327	537,968	3,069	0
25208	1265	402	269	0,77	0,305	536,602	3,311	0	350	268	0,52	0,327	536,349	3,087	0
25228	1266	439	241	0,77	0,305	536,602	3,135	0	406	209	0,52	0,327	536,349	2,569	0
25248	1267	380	319	0,77	0,305	536,602	3,302	0	-800	-600	0,77	0,305	-1	-1	4
25268	1268	385	290	0,77	0,305	536,602	3,475	0	366	237	0,52	0,327	536,349	2,943	0
25288	1269	368	322	0,77	0,305	536,602	3,386	0	-800	-600	0,77	0,305	-1	-1	4
25308	1270	366	313	0,77	0,305	537,171	3,475	0	-800	-600	0,52	0,327	-1	-1	4
25328	1271	363	287	0,77	0,305	537,171	3,369	0	342	288	0,52	0,327	537,336	2,964	0
25348	1272	-800	-600	-1	-1	-1	-1	4	-800	-600	-1	-1	-1	-1	4
25368	1273	-800	-600	-1	-1	-1	-1	4	-800	-600	-1	-1	-1	-1	4
25388	1274	369	309	0,77	0,305	537,171	3,253	0	-800	-600	0,77	0,305	-1	-1	4
25408	1275	370	309	0,77	0,305	536,644	3,25	0	-800	-600	0,52	0,328	-1	-1	4
25427	1276	369	317	0,77	0,305	536,644	3,209	0	348	252	0,52	0,328	537,086	3,028	0
25448	1277	-800	-600	0,52	0,328	-1	-1	4	319	317	0,52	0,328	537,086	3,207	0
25467	1278	-800	-600	-1	-1	-1	-1	4	-800	-600	-1	-1	-1	-1	4
25487	1279	390	295	0,77	0,305	536,644	3,127	0	344	296	0,52	0,328	537,086	3,212	0
25507	1280	390	294	0,77	0,305	537,392	3,132	0	336	285	0,519	0,328	537,233	3,216	0
25527	1281	392	274	0,77	0,305	537,392	3,275	0	331	305	0,519	0,328	537,233	3,117	0
25547	1282	378	284	0,77	0,305	537,392	3,169	0	344	252	0,519	0,328	537,233	2,921	0
25567	1283	379	291	0,77	0,305	537,392	3,348	0	323	339	0,519	0,328	537,233	3,231	0
25587	1284	378	303	0,77	0,305	537,392	3,26	0	344	267	0,519	0,328	537,233	2,977	0
25607	1285	378	311	0,77	0,305	537,53	3,251	0	339	300	0,519	0,327	537,279	3,1	0
25627	1286	-800	-600	0,519	0,327	-1	-1	4	347	263	0,519	0,327	537,279	2,791	0	13	367	300
25647	1287	412	269	0,77	0,305	537,53	2,936	0	314	301	0,519	0,328	537,279	3,095	0	13	367	300
25667	1288	387	325	0,77	0,305	537,53	3,242	0	341	265	0,519	0,328	537,279	2,925	0	13	367	300
25687	1289	376	291	0,77	0,305	537,53	3,336	0	-800	-600	0,77	0,305	-1	-1	4	13	367	300
25707	1290	367	317	0,77	0,305	537,4	3,429	0	-800	-600	0,519	0,327	-1	-1	4	13	367	300
25727	1291	396	311	0,77	0,305	537,4	3,207	0	364	311	0,519	0,327	537,107	3,065	0	13	367	300
25747	1292	355	301	0,771	0,305	537,4	3,458	0	-800	-600	0,771	0,305	-1	-1	4	13	367	300
25766	1293	326	306	0,771	0,305	537,4	3,384	0	312	260	0,521	0,327	537,107	3,322	0
25786	1294	340	257	0,771	0,305	537,4	3,271	0	284	272	0,521	0,327	537,107	3,097	0
25806	1295	325	249	0,771	0,305	537,06	3,381	0	285	273	0,521	0,327	536,651	3,094	0
25826	1296	315	293	0,771	0,305	537,06	3,434	0	304	291	0,521	0,327	536,651	2,92	0
25846	1297	337	283	0,771	0,305	537,06	3,298	0	274	300	0,521	0,327	536,651	2,977	0
25866	1298	-800	-600	0,521	0,327	-1	-1	4	293	288	0,521	0,327	536,651	3,204	0
25886	1299	348	321	0,771	0,305	537,06	3,203	0	278	303	0,521	0,327	536,651	3,192	0
25906	1300	348	321	0,771	0,305	537,413	3,205	0	287	299	0,521	0,327	537,851	3,187	0
25926	1301	323	285	0,771	0,305	537,413	3,358	0	289	291	0,521	0,327	537,851	3,331	0
25946	1302	371	275	0,771	0,305	537,413	3,366	0	263	293	0,521	0,327	537,851	2,955	0
25966	1303	340	337	0,771	0,305	537,413	3,472	0	-800	-600	0,771	0,305	-1	-1	4
25986	1304	311	222	0,771	0,305	537,413	3,094	0	339	213	0,521	0,327	537,851	2,887	0
26006	1305	327	229	0,771	0,305	536,68	3,098	0	338	212	0,521	0,327	538,774	2,891	0
26025	1306	309	296	0,772	0,306	536,68	3,341	0	256	298	0,522	0,328	538,774	3,354	0
26046	1307	-800	-600	0,522	0,328	-1	-1	4	245	305	0,522	0,328	538,774	3,288	0
26066	1308	317	344	0,772	0,306	536,68	3,348	0	217	327	0,522	0,328	538,774	3,072	0
26085	1309	310	370	0,772	0,306	536,68	3,182	0	250	314	0,522	0,328	538,774	3,046	0
26105	1310	311	370	0,772	0,306	536,224	3,18	0	238	326	0,522	0,328	537,39	3,011	0
26125	1311	-800	-600	0,522	0,328	-1	-1	4	257	313	0,522	0,328	537,39	3,439	0
26145	1312	260	263	0,772	0,306	536,224	3,028	0	267	321	0,522	0,328	537,39	3,051	0
26165	1313	324	280	0,772	0,306	536,224	3,219	0	243	340	0,522	0,328	537,39	3,435	0
26185	1314	-800	-600	0,522	0,328	-1	-1	4	250	326	0,522	0,328	537,39	3,414	0
26205	1315	-800	-600	0,772	0,306	-1	-1	4	248	333	0,522	0,328	538,073	3,318	0
26225	1316	313	338	0,772	0,306	535,988	3,643	0	196	269	0,522	0,328	538,073	3,235	0
26245	1317	287	324	0,772	0,306	535,988	3,348	0	248	359	0,522	0,328	538,073	3,392	0
26265	1318	261	272	0,772	0,306	535,988	2,995	0	246	339	0,522	0,328	538,073	3,273	0
26285	1319	-800	-600	-1	-1	-1	-1	4	-800	-600	-1	-1	-1	-1	4
26305	1320	-800	-600	0,773	0,307	-1	-1	4	-800	-600	0,522	0,328	-1	-1	4
26325	1321	-800	-600	0,522	0,328	-1	-1	4	197	244	0,522	0,328	537,592	2,893	0
26344	1322	308	332	0,773	0,307	535,718	3,269	0	238	328	0,522	0,328	537,592	2,976	0
26364	1323	334	233	0,773	0,307	535,718	2,727	0	269	295	0,523	0,328	537,592	3,031	0
26384	1324	-800	-600	0,523	0,328	-1	-1	4	252	350	0,523	0,328	537,592	3,335	0
26404	1325	-800	-600	0,773	0,307	-1	-1	4	266	347	0,523	0,328	537,736	3,428	0
26424	1326	-800	-600	0,523	0,328	-1	-1	4	266	331	0,523	0,328	537,736	3,264	0
26444	1327	-800	-600	-1	-1	-1	-1	4	-800	-600	-1	-1	-1	-1	4
26464	1328	-800	-600	0,523	0,328	-1	-1	4	245	302	0,523	0,328	537,736	3,173	0
26484	1329	297	243	0,773	0,307	535,948	3,029	0	226	336	0,523	0,328	537,736	3,341	0
26504	1330	297	243	0,773	0,307	535,862	3,029	0	215	326	0,523	0,329	537,484	3,318	0
26524	1331	-800	-600	0,523	0,329	-1	-1	4	276	356	0,523	0,329	537,484	3,539	0
26544	1332	-800	-600	0,523	0,329	-1	-1	4	264	315	0,523	0,329	537,484	3,334	0
26564	1333	323	365	0,773	0,307	535,862	3,461	0	247	346	0,523	0,329	537,484	3,129	0
26584	1334	302	325	0,773	0,307	535,862	3,469	0	282	363	0,523	0,329	537,484	3,2	0
26604	1335	302	325	0,773	0,307	536,018	3,47	0	272	351	0,523	0,329	537,61	3,088	0
26624	1336	-800	-600	0,523	0,329	-1	-1	4	284	309	0,523	0,329	537,61	3,113	0
26643	1337	329	293	0,773	0,307	536,018	3,163	0	-800	-600	0,773	0,307	-1	-1	4
26663	1338	299	294	0,773	0,308	536,018	3,361	0	-800	-600	0,773	0,308	-1	-1	4
26683	1339	310	278	0,773	0,308	536,018	3,116	0	261	321	0,523	0,329	537,61	2,942	0
26703	1340	293	273	0,773	0,308	536,265	3,168	0	261	320	0,523	0,329	538,338	2,946	0
26723	1341	-800	-600	0,523	0,329	-1	-1	4	284	307	0,523	0,329	538,338	3,182	0
26743	1342	-800	-600	0,524	0,329	-1	-1	4	268	302	0,524	0,329	538,338	3,061	0
26763	1343	307	311	0,774	0,308	536,265	3,277	0	262	360	0,524	0,329	538,338	3,195	0
26783	1344	313	351	0,774	0,308	536,265	3,457	0	271	335	0,524	0,329	538,338	3,243	0
26803	1345	313	352	0,774	0,308	535,914	3,455	0	271	350	0,524	0,329	537,832	3,217	0
26823	1346	352	255	0,774	0,308	535,914	2,895	0	255	294	0,524	0,329	537,832	3,111	0
26843	1347	-800	-600	0,524	0,329	-1	-1	4	259	346	0,524	0,329	537,832	3,434	0
26863	1348	-800	-600	0,524	0,329	-1	-1	4	261	333	0,524	0,329	537,832	3,162	0
26883	1349	-800	-600	0,524	0,328	-1	-1	4	247	321	0,524	0,328	537,832	3,285	0
26903	1350	-800	-600	0,774	0,307	-1	-1	4	249	345	0,524	0,328	538,423	3,397	0
26923	1351	-800	-600	0,524	0,328	-1	-1	4	275	378	0,524	0,328	538,423	3,356	0
26942	1352	288	289	0,774	0,307	536,271	3,008	0	-800	-600	0,774	0,307	-1	-1	4
26963	1353	-800	-600	-1	-1	-1	-1	4	-800	-600	-1	-1	-1	-1	4
26982	1354	242	322	0,774	0,307	536,271	3,211	0	216	213	0,524	0,328	538,423	2,443	0
27003	1355	241	321	0,774	0,307	536,901	3,215	0	216	214	0,524	0,328	538,018	2,442	0
27022	1356	334	206	0,774	0,307	536,901	2,439	0	-800	-600	0,774	0,307	-1	-1	4
27043	1357	-800	-600	0,524	0,328	-1	-1	4	254	370	0,524	0,328	538,018	3,066	0
27062	1358	-800	-600	-1	-1	-1	-1	4	-800	-600	-1	-1	-1	-1	4
27083	1359	289	246	0,774	0,307	536,901	2,763	0	-800	-600	0,774	0,307	-1	-1	4
27102	1360	289	247	0,774	0,307	536,4	2,76	0	-800	-600	0,524	0,329	-1	-1	4
27123	1361	-800	-600	0,524	0,329	-1	-1	4	251	353	0,524	0,329	537,836	3,197	0
27142	1362	-800	-600	0,524	0,328	-1	-1	4	253	354	0,524	0,328	537,836	2,877	0
27163	1363	-800	-600	0,524	0,329	-1	-1	4	298	297	0,524	0,329	537,836	3,059	0
27182	1364	315	341	0,774	0,307	536,4	3,165	0	-800	-600	0,774	0,307	-1	-1	4
27203	1365	315	342	0,775	0,307	536,06	3,163	0	-800	-600	0,525	0,328	-1	-1	4
27222	1366	172	260	0,777	0,306	536,06	3,002	0	177	255	0,527	0,327	537,706	2,7	0
27243	1367	-800	-600	0,528	0,327	-1	-1	4	123	258	0,528	0,327	537,706	2,984	0
27261	1368	146	289	0,777	0,306	536,06	3,329	0	128	250	0,528	0,327	537,706	3,102	0
27283	1369	157	301	0,778	0,306	536,06	3,278	0	97	227	0,528	0,327	537,706	2,802	0
27301	1370	159	303	0,778	0,306	534,744	3,27	0	90	228	0,528	0,327	536,173	2,974	0
27323	1371	140	319	0,778	0,306	534,744	3,38	0	123	323	0,528	0,327	536,173	3,352	0
27341	1372	194	253	0,778	0,306	534,744	2,997	0	105	262	0,528	0,327	536,173	2,977	0
27363	1373	143	282	0,778	0,306	534,744	3,432	0	-800	-600	0,778	0,306	-1	-1	4
27381	1374	171	311	0,778	0,306	534,744	3,207	0	137	267	0,528	0,327	536,173	3,155	0
27403	1375	147	284	0,778	0,306	534,678	3,11	0	137	267	0,528	0,327	536,214	3,155	0
27421	1376	166	291	0,778	0,306	534,678	2,983	0	153	247	0,528	0,327	536,214	2,84	0
27443	1377	202	229	0,778	0,306	534,678	2,885	0	-800	-600	0,778	0,306	-1	-1	4
27461	1378	161	280	0,777	0,306	534,678	2,973	0	123	261	0,527	0,327	536,214	2,976	0
27483	1379	150	285	0,777	0,306	534,678	3,026	0	147	262	0,527	0,327	536,214	2,815	0
27501	1380	157	267	0,777	0,306	533,996	2,999	0	147	262	0,527	0,327	536,151	2,815	0
27520	1381	159	333	0,777	0,306	533,996	3,273	0	76	298	0,527	0,327	536,151	2,866	0
27540	1382	-800	-600	0,527	0,327	-1	-1	4	132	267	0,527	0,327	536,151	2,919	0
27560	1383	135	332	0,778	0,306	533,996	3,351	0	117	252	0,527	0,327	536,151	2,84	0
27580	1384	139	347	0,778	0,306	533,996	3,535	0	-800	-600	0,778	0,306	-1	-1	4
27600	1385	139	347	0,778	0,306	534,336	3,537	0	-800	-600	0,527	0,327	-1	-1	4
27620	1386	-800	-600	0,527	0,327	-1	-1	4	119	259	0,527	0,327	536,346	2,998	0
27640	1387	174	254	0,778	0,306	534,336	3,081	0	162	233	0,527	0,327	536,346	3,013	0
27660	1388	147	319	0,778	0,306	534,336	3,134	0	99	282	0,527	0,327	536,346	3,051	0
27680	1389	150	312	0,778	0,306	534,336	3,357	0	125	256	0,527	0,327	536,346	3,046	0
27700	1390	152	306	0,778	0,306	534,366	3,467	0	132	256	0,527	0,327	535,804	3,038	0
27720	1391	188	263	0,778	0,306	534,366	3,257	0	117	262	0,527	0,327	535,804	2,973	0
27740	1392	240	249	0,776	0,307	534,366	3,152	0	244	278	0,526	0,328	535,804	2,922	0
27760	1393	377	325	0,773	0,307	534,366	3,212	0	346	383	0,523	0,328	535,804	3,498	0
27780	1394	-800	-600	0,522	0,328	-1	-1	4	345	289	0,522	0,328	535,804	3,179	0
27800	1395	-800	-600	0,772	0,307	-1	-1	4	341	324	0,522	0,328	537,262	3,324	0
27819	1396	385	350	0,772	0,307	537,631	3,285	0	359	269	0,522	0,328	537,262	2,982	0	14	376	292
27840	1397	376	322	0,772	0,307	537,631	3,159	0	368	284	0,522	0,328	537,262	2,931	0	14	376	292
27859	1398	397	317	0,773	0,307	537,631	3,313	0	362	262	0,522	0,328	537,262	2,995	0	14	376	292
27879	1399	408	333	0,773	0,307	537,631	3,193	0	341	279	0,522	0,328	537,262	3,046	0	14	376	292
27899	1400	411	316	0,773	0,307	538,079	3,258	0	343	270	0,522	0,328	536,745	3,039	0	14	376	292
27919	1401	410	281	0,772	0,307	538,079	2,999	0	345	263	0,522	0,328	536,745	2,995	0	14	376	292
27939	1402	379	322	0,772	0,307	538,079	3,271	0	-800	-600	0,772	0,307	-1	-1	4
27959	1403	398	253	0,772	0,307	538,079	3,327	0	347	268	0,522	0,328	536,745	2,83	0
27979	1404	404	285	0,772	0,307	538,079	3,247	0	-800	-600	0,772	0,307	-1	-1	4
27999	1405	393	291	0,772	0,307	536,699	3,249	0	-800	-600	0,522	0,328	-1	-1	4
28019	1406	361	313	0,772	0,307	536,699	3,186	0	-800	-600	0,772	0,307	-1	-1	4
28039	1407	-800	-600	0,522	0,328	-1	-1	4	307	286	0,522	0,328	537,657	2,765	0
28059	1408	407	318	0,773	0,307	536,699	3,283	0	339	252	0,522	0,328	537,657	2,796	0
28079	1409	394	337	0,773	0,307	536,699	3,177	0	352	289	0,522	0,328	537,657	3,102	0
28099	1410	394	336	0,773	0,307	537,573	3,182	0	366	279	0,522	0,328	537,127	3,221	0
28119	1411	377	308	0,773	0,307	537,573	3,401	0	-800	-600	0,773	0,307	-1	-1	4
28138	1412	378	295	0,772	0,307	537,573	3,09	0	371	297	0,522	0,328	537,127	2,9	0
28158	1413	383	350	0,772	0,307	537,573	3,301	0	317	354	0,522	0,328	537,127	3,623	0
28178	1414	-800	-600	0,522	0,328	-1	-1	4	349	270	0,522	0,328	537,127	2,773	0
28198	1415	-800	-600	0,772	0,307	-1	-1	4	322	279	0,522	0,328	537,582	2,974	0
28218	1416	-800	-600	0,522	0,328	-1	-1	4	365	243	0,522	0,328	537,582	2,801	0
28238	1417	397	343	0,772	0,307	537,333	3,284	0	334	276	0,522	0,329	537,582	3,084	0
28258	1418	346	295	0,772	0,307	537,333	3,526	0	370	282	0,522	0,329	537,582	2,83	0
28278	1419	385	309	0,772	0,307	537,333	3,497	0	337	293	0,522	0,329	537,582	3,038	0
28298	1420	366	323	0,772	0,307	537,747	3,471	0	348	301	0,522	0,329	537,627	2,938	0
28318	1421	-800	-600	0,523	0,329	-1	-1	4	343	288	0,523	0,329	537,627	3,311	0
28338	1422	402	326	0,773	0,307	537,747	3,177	0	351	268	0,523	0,329	537,627	2,916	0
28358	1423	433	251	0,773	0,307	537,747	2,984	0	-800	-600	0,773	0,307	-1	-1	4
28378	1424	380	295	0,773	0,307	537,747	3,39	0	-800	-600	0,773	0,307	-1	-1	4
28398	1425	384	260	0,772	0,307	537,955	3,398	0	-800	-600	0,522	0,329	-1	-1	4
28418	1426	394	318	0,772	0,307	537,955	3,154	0	345	313	0,522	0,329	537,025	3,029	0
28437	1427	390	276	0,772	0,307	537,955	3,18	0	324	288	0,522	0,329	537,025	2,889	0
28457	1428	376	333	0,772	0,307	537,955	3,327	0	338	287	0,522	0,329	537,025	2,751	0
28477	1429	378	312	0,772	0,307	537,955	3,32	0	353	259	0,522	0,329	537,025	2,719	0
28497	1430	381	306	0,772	0,307	536,856	3,306	0	347	248	0,521	0,329	537,567	2,689	0
28517	1431	376	341	0,772	0,307	536,856	3,074	0	-800	-600	0,772	0,307	-1	-1	4
28537	1432	381	331	0,772	0,307	536,856	3,025	0	337	262	0,521	0,329	537,567	2,824	0
28557	1433	-800	-600	0,522	0,329	-1	-1	4	328	250	0,522	0,329	537,567	2,704	0
28577	1434	394	308	0,772	0,307	536,856	2,951	0	352	295	0,522	0,329	537,567	2,907	0
28597	1435	393	306	0,772	0,307	538,089	2,957	0	354	301	0,522	0,329	537,973	2,897	0
28617	1436	399	295	0,772	0,307	538,089	3,041	0	382	266	0,522	0,329	537,973	2,86	0
28637	1437	-800	-600	0,522	0,328	-1	-1	4	371	265	0,522	0,328	537,973	3,061	0
28657	1438	394	308	0,772	0,306	538,089	3,196	0	417	262	0,522	0,328	537,973	3,203	0
28677	1439	432	299	0,771	0,306	538,089	3,208	0	385	236	0,522	0,328	537,973	3,119	0
28697	1440	432	299	0,771	0,306	537,891	3,207	0	388	235	0,522	0,328	536,639	3,179	0
28716	1441	-800	-600	-1	-1	-1	-1	4	-800	-600	-1	-1	-1	-1	4
28736	1442	432	276	0,771	0,306	537,891	3,079	0	425	280	0,521	0,328	536,639	3,218	0
28756	1443	401	262	0,771	0,306	537,891	3,29	0	386	230	0,521	0,328	536,639	2,872	0
28776	1444	421	259	0,771	0,306	537,891	3,043	0	374	284	0,521	0,328	536,639	3,241	0
28796	1445	407	257	0,771	0,306	538,017	3,102	0	364	268	0,521	0,328	537,175	3,137	0
28816	1446	392	254	0,771	0,306	538,017	3,307	0	-800	-600	0,771	0,306	-1	-1	4
28836	1447	-800	-600	-1	-1	-1	-1	4	-800	-600	-1	-1	-1	-1	4
28856	1448	543	282	0,769	0,307	538,017	3,32	0	468	232	0,52	0,33	537,175	2,804	0
28876	1449	-800	-600	0,52	0,33	-1	-1	4	526	449	0,52	0,33	537,175	4,169	0
28896	1450	-800	-600	0,77	0,307	-1	-1	4	526	449	0,52	0,329	536,833	4,166	0
28916	1451	512	430	0,77	0,307	538,649	4,142	0	-800	-600	0,77	0,307	-1	-1	4
28936	1452	-800	-600	-1	-1	-1	-1	4	-800	-600	-1	-1	-1	-1	4
28956	1453	-800	-600	-1	-1	-1	-1	4	-800	-600	-1	-1	-1	-1	4
28976	1454	523	359	0,769	0,307	538,649	3,708	0	-800	-600	0,769	0,307	-1	-1	4
28996	1455	523	360	0,769	0,307	538,164	3,705	0	-800	-600	0,519	0,329	-1	-1	4
29016	1456	-800	-600	-1	-1	-1	-1	4	-800	-600	-1	-1	-1	-1	4
29036	1457	583	275	0,769	0,307	538,164	2,995	0	488	216	0,519	0,33	536,849	2,58	0
29055	1458	-800	-600	-1	-1	-1	-1	4	-800	-600	-1	-1	-1	-1	4
29075	1459	-800	-600	0,519	0,33	-1	-1	4	467	229	0,519	0,33	536,849	2,983	0
29095	1460	-800	-600	0,769	0,307	-1	-1	4	467	231	0,519	0,33	536,108	2,979	0
29115	1461	-800	-600	0,519	0,33	-1	-1	4	437	239	0,519	0,33	536,108	2,824	0
29135	1462	-800	-600	-1	-1	-1	-1	4	-800	-600	-1	-1	-1	-1	4
29155	1463	491	423	0,769	0,307	538,232	3,938	0	468	352	0,519	0,331	536,108	3,078	0
29175	1464	598	248	0,768	0,307	538,232	2,949	0	-800	-600	0,768	0,307	-1	-1	4
29195	1465	598	248	0,768	0,307	538,46	2,95	0	-800	-600	0,518	0,331	-1	-1	4
29215	1466	-800	-600	-1	-1	-1	-1	4	-800	-600	-1	-1	-1	-1	4
29235	1467	519	350	0,768	0,307	538,46	3,831	0	-800	-600	0,768	0,307	-1	-1	4
29255	1468	492	423	0,768	0,307	538,46	3,978	0	-800	-600	0,768	0,307	-1	-1	4
29275	1469	610	309	0,768	0,307	538,46	3,256	0	-800	-600	0,768	0,307	-1	-1	4
29295	1470	633	320	0,768	0,307	538,652	3,114	0	-800	-600	0,518	0,331	-1	-1	4
29314	1471	512	281	0,768	0,307	538,652	2,973	0	434	261	0,518	0,331	537,023	2,667	0
29334	1472	-800	-600	0,518	0,331	-1	-1	4	495	439	0,518	0,331	537,023	3,882	0
29354	1473	-800	-600	-1	-1	-1	-1	4	-800	-600	-1	-1	-1	-1	4
29374	1474	-800	-600	-1	-1	-1	-1	4	-800	-600	-1	-1	-1	-1	4
29394	1475	-800	-600	0,768	0,307	-1	-1	4	-800	-600	0,518	0,331	-1	-1	4
29414	1476	538	252	0,768	0,307	539,785	2,897	0	-800	-600	0,768	0,307	-1	-1	4
29434	1477	-800	-600	-1	-1	-1	-1	4	-800	-600	-1	-1	-1	-1	4
29454	1478	548	404	0,767	0,307	539,785	3,831	0	-800	-600	0,767	0,307	-1	-1	4
29474	1479	581	336	0,767	0,307	539,785	3,215	0	-800	-600	0,767	0,307	-1	-1	4
29494	1480	589	398	0,767	0,307	538,416	3,553	0	-800	-600	0,517	0,332	-1	-1	4
29514	1481	599	359	0,767	0,307	538,416	3,711	0	-800	-600	0,767	0,307	-1	-1	4
29534	1482	532	387	0,767	0,307	538,416	3,267	0	-800	-600	0,767	0,307	-1	-1	4
29554	1483	514	330	0,767	0,308	538,416	3,135	0	-800	-600	0,767	0,308	-1	-1	4
29574	1484	-800	-600	-1	-1	-1	-1	4	-800	-600	-1	-1	-1	-1	4
29594	1485	-800	-600	0,766	0,308	-1	-1	4	-800	-600	0,517	0,332	-1	-1	4
29614	1486	-800	-600	0,516	0,332	-1	-1	4	470	482	0,516	0,332	536,617	3,876	0
29633	1487	-800	-600	-1	-1	-1	-1	4	-800	-600	-1	-1	-1	-1	4
29653	1488	555	381	0,766	0,308	537,792	3,507	0	-800	-600	0,766	0,308	-1	-1	4
29673	1489	-800	-600	-1	-1	-1	-1	4	-800	-600	-1	-1	-1	-1	4
29693	1490	-800	-600	0,767	0,308	-1	-1	4	-800	-600	0,517	0,333	-1	-1	4
29713	1491	514	242	0,767	0,308	537,927	2,809	0	-800	-600	0,767	0,308	-1	-1	4
29733	1492	-800	-600	-1	-1	-1	-1	4	-800	-600	-1	-1	-1	-1	4
29753	1493	-800	-600	-1	-1	-1	-1	4	-800	-600	-1	-1	-1	-1	4
29773	1494	531	404	0,766	0,308	537,927	3,746	0	-800	-600	0,766	0,308	-1	-1	4
29793	1495	532	402	0,766	0,308	539,112	3,754	0	-800	-600	0,516	0,333	-1	-1	4
29813	1496	526	429	0,766	0,308	539,112	3,621	0	-800	-600	0,766	0,308	-1	-1	4
29833	1497	566	260	0,766	0,308	539,112	2,785	0	-800	-600	0,766	0,308	-1	-1	4
29853	1498	-800	-600	-1	-1	-1	-1	4	-800	-600	-1	-1	-1	-1	4
29873	1499	501	308	0,766	0,308	539,112	3,183	0	-800	-600	0,766	0,308	-1	-1	4
29892	1500	516	329	0,766	0,308	539,242	2,808	0	-800	-600	0,516	0,333	-1	-1	4
29912	1501	469	372	0,766	0,308	539,242	3,37	0	-800	-600	0,766	0,308	-1	-1	4
29932	1502	-800	-600	-1	-1	-1	-1	4	-800	-600	-1	-1	-1	-1	4
29952	1503	-800	-600	-1	-1	-1	-1	4	-800	-600	-1	-1	-1	-1	4
29972	1504	-800	-600	-1	-1	-1	-1	4	-800	-600	-1	-1	-1	-1	4
29992	1505	-800	-600	0,766	0,308	-1	-1	4	-800	-600	0,516	0,333	-1	-1	4
30012	1506	483	402	0,766	0,308	538,831	3,509	0	-800	-600	0,766	0,308	-1	-1	4
30032	1507	484	353	0,766	0,308	538,831	3,202	0	-800	-600	0,766	0,308	-1	-1	4
30052	1508	-800	-600	-1	-1	-1	-1	4	-800	-600	-1	-1	-1	-1	4
30072	1509	-800	-600	-1	-1	-1	-1	4	-800	-600	-1	-1	-1	-1	4
30092	1510	-800	-600	0,765	0,308	-1	-1	4	-800	-600	0,515	0,333	-1	-1	4
30112	1511	-800	-600	0,515	0,333	-1	-1	4	452	472	0,515	0,333	536,003	3,789	0
30132	1512	547	411	0,765	0,308	539,533	3,685	0	-800	-600	0,765	0,308	-1	-1	4
30152	1513	474	408	0,765	0,308	539,533	3,873	0	-800	-600	0,765	0,308	-1	-1	4
30172	1514	571	376	0,763	0,307	539,533	3,636	0	-800	-600	0,763	0,307	-1	-1	4
30192	1515	554	366	0,76	0,306	537,919	3,672	0	-800	-600	0,511	0,332	-1	-1	4
30212	1516	677	318	0,76	0,306	537,919	3,397	0	629	351	0,511	0,332	532,975	3,221	0
30231	1517	710	241	0,76	0,306	537,919	3,268	0	635	331	0,511	0,332	532,975	3,412	0
30251	1518	687	307	0,76	0,306	537,919	3,396	0	630	359	0,511	0,332	532,975	3,257	0
30271	1519	674	312	0,76	0,306	537,919	3,566	0	-800	-600	0,76	0,306	-1	-1	4
30291	1520	684	291	0,76	0,306	537,391	3,544	0	-800	-600	0,511	0,333	-1	-1	4
30311	1521	685	275	0,76	0,306	537,391	3,329	0	694	329	0,511	0,333	531,983	3,995	0
30331	1522	675	316	0,76	0,306	537,391	3,444	0	663	344	0,511	0,333	531,983	3,599	0
30351	1523	-800	-600	0,51	0,333	-1	-1	4	623	329	0,51	0,333	531,983	3,495	0
30371	1524	672	313	0,76	0,306	537,391	3,354	0	630	331	0,51	0,333	531,983	3,191	0
30391	1525	672	314	0,76	0,306	536,961	3,351	0	636	334	0,51	0,333	531,345	3,017	0
30411	1526	701	294	0,76	0,306	536,961	3,512	0	656	364	0,51	0,333	531,345	3,21	0
30431	1527	-800	-600	0,51	0,333	-1	-1	4	625	320	0,51	0,333	531,345	3,202	0
30451	1528	677	319	0,76	0,306	536,961	3,133	0	633	342	0,51	0,333	531,345	3,191	0
30471	1529	-800	-600	0,51	0,333	-1	-1	4	629	333	0,51	0,333	531,345	3,12	0
30491	1530	-800	-600	0,76	0,306	-1	-1	4	629	345	0,51	0,333	531,087	3,105	0
30510	1531	688	308	0,76	0,306	536,398	3,231	0	656	360	0,51	0,333	531,087	3,311	0	15	658	317
30530	1532	687	320	0,759	0,307	536,398	3,219	0	639	329	0,51	0,333	531,087	3,305	0	15	658	317
30550	1533	677	330	0,759	0,307	536,398	3,192	0	657	330	0,51	0,333	531,087	3,045	0	15	658	317
30570	1534	677	258	0,759	0,307	536,398	2,935	0	627	354	0,51	0,334	531,087	3,281	0	15	658	317
30590	1535	676	261	0,759	0,307	536,827	2,9	0	630	335	0,509	0,334	533,381	3,224	0	15	658	317
30610	1536	683	288	0,759	0,307	536,827	3,166	0	640	354	0,509	0,334	533,381	3,096	0	15	658	317
30630	1537	-800	-600	0,51	0,334	-1	-1	4	653	327	0,51	0,334	533,381	3,142	0	15	658	317
30650	1538	634	237	0,76	0,307	536,827	3,054	0	606	346	0,51	0,334	533,381	3,391	0
30670	1539	439	342	0,764	0,309	536,827	3,047	0	472	333	0,514	0,335	533,381	2,997	0
30690	1540	439	340	0,766	0,309	537,987	3,054	0	453	332	0,517	0,335	537,851	3,098	0
30710	1541	-800	-600	0,517	0,335	-1	-1	4	348	318	0,517	0,335	537,851	2,8	0
30730	1542	388	278	0,767	0,31	537,987	2,793	0	334	269	0,518	0,335	537,851	2,761	0
30750	1543	434	253	0,768	0,31	537,987	2,411	0	368	278	0,518	0,335	537,851	2,684	0
30770	1544	-800	-600	-1	-1	-1	-1	4	-800	-600	-1	-1	-1	-1	4
30790	1545	-800	-600	0,769	0,311	-1	-1	4	-800	-600	0,519	0,335	-1	-1	4
30810	1546	-800	-600	0,519	0,335	-1	-1	4	363	369	0,519	0,335	538,432	3,085	0
30829	1547	-800	-600	-1	-1	-1	-1	4	-800	-600	-1	-1	-1	-1	4
30849	1548	421	292	0,769	0,311	538,566	2,925	0	304	352	0,519	0,336	538,432	3,066	0
30869	1549	458	241	0,768	0,311	538,566	2,367	0	-800	-600	0,768	0,311	-1	-1	4
30889	1550	458	241	0,768	0,312	538,285	2,366	0	-800	-600	0,518	0,337	-1	-1	4
30909	1551	458	269	0,767	0,312	538,285	2,687	0	358	294	0,517	0,337	538,398	2,765	0
30929	1552	372	324	0,767	0,312	538,285	3,25	0	352	412	0,517	0,337	538,398	3,498	0
30949	1553	338	291	0,768	0,312	538,285	3,092	0	292	343	0,518	0,338	538,398	2,99	0
30969	1554	-800	-600	0,518	0,337	-1	-1	4	280	262	0,518	0,337	538,398	2,508	0
30989	1555	-800	-600	0,768	0,312	-1	-1	4	266	300	0,518	0,337	538,936	2,729	0
31009	1556	284	250	0,768	0,312	537,147	2,923	0	209	256	0,518	0,337	538,936	2,553	0
31029	1557	285	242	0,769	0,312	537,147	2,709	0	293	328	0,519	0,337	538,936	3,017	0
31049	1558	278	301	0,769	0,312	537,147	2,965	0	-800	-600	0,769	0,312	-1	-1	4
31069	1559	277	324	0,77	0,312	537,147	3,327	0	250	320	0,52	0,337	538,936	3,052	0
31089	1560	275	346	0,77	0,312	537,668	3,321	0	251	321	0,52	0,337	538,291	3,048	0
31108	1561	335	200	0,77	0,312	537,668	2,576	0	247	305	0,52	0,337	538,291	3,172	0
31129	1562	303	276	0,77	0,311	537,668	2,898	0	247	342	0,52	0,336	538,291	3,076	0
31148	1563	315	307	0,77	0,311	537,668	3,16	0	256	333	0,52	0,336	538,291	3,243	0
31168	1564	299	361	0,769	0,31	537,668	3,17	0	284	300	0,519	0,336	538,291	2,835	0
31188	1565	302	400	0,768	0,31	536,85	3,309	0	290	316	0,518	0,336	538,023	2,799	0
31208	1566	314	325	0,767	0,31	536,85	3,085	0	249	330	0,517	0,337	538,023	3,355	0
31228	1567	-800	-600	0,517	0,337	-1	-1	4	256	348	0,517	0,337	538,023	3,23	0
31248	1568	340	286	0,766	0,31	536,85	2,963	0	294	311	0,516	0,338	538,023	3,292	0
31268	1569	-800	-600	0,516	0,338	-1	-1	4	260	224	0,516	0,338	538,023	2,474	0
31288	1570	-800	-600	0,766	0,31	-1	-1	4	271	212	0,516	0,338	540,058	2,363	0
31308	1571	347	331	0,765	0,31	537,04	3,427	0	-800	-600	0,765	0,31	-1	-1	4
31328	1572	371	334	0,765	0,31	537,04	3,191	0	350	311	0,516	0,338	540,058	2,993	0
31348	1573	382	328	0,766	0,31	537,04	3,066	0	330	362	0,517	0,337	540,058	3,302	0
31368	1574	389	326	0,767	0,31	537,04	3,282	0	347	249	0,517	0,337	540,058	2,834	0	16	374	312
31388	1575	396	324	0,767	0,31	538,232	3,277	0	340	247	0,518	0,337	538,809	2,878	0	16	374	312
31407	1576	415	311	0,767	0,31	538,232	3,002	0	343	308	0,518	0,337	538,809	3,127	0	16	374	312
31427	1577	374	336	0,767	0,31	538,232	3,462	0	349	300	0,518	0,337	538,809	3,023	0	16	374	312
31447	1578	389	355	0,767	0,31	538,232	3,374	0	347	293	0,518	0,337	538,809	2,973	0	16	374	312
31467	1579	385	311	0,767	0,31	538,232	3,258	0	-800	-600	0,767	0,31	-1	-1	4	16	374	312
31487	1580	384	328	0,766	0,31	538,274	3,488	0	-800	-600	0,517	0,337	-1	-1	4	16	374	312
31507	1581	447	242	0,766	0,31	538,274	2,589	0	334	281	0,516	0,337	538,305	3,084	0
31527	1582	437	250	0,765	0,31	538,274	2,952	0	339	302	0,516	0,337	538,305	2,876	0
31547	1583	385	301	0,765	0,31	538,274	3,243	0	387	267	0,516	0,338	538,305	2,893	0
31567	1584	376	315	0,765	0,311	538,274	3,206	0	-800	-600	0,765	0,311	-1	-1	4
31587	1585	366	330	0,764	0,31	537,658	3,165	0	-800	-600	0,515	0,338	-1	-1	4
31607	1586	362	277	0,764	0,31	537,658	3,131	0	344	268	0,515	0,338	538,82	2,963	0
31627	1587	426	217	0,764	0,31	537,658	2,914	0	336	280	0,515	0,338	538,82	2,991	0
31647	1588	-800	-600	-1	-1	-1	-1	4	-800	-600	-1	-1	-1	-1	4
31667	1589	-800	-600	-1	-1	-1	-1	4	-800	-600	-1	-1	-1	-1	4
31687	1590	-800	-600	0,765	0,311	-1	-1	4	-800	-600	0,515	0,338	-1	-1	4
31706	1591	413	282	0,765	0,311	538,83	3,271	0	340	321	0,515	0,338	539,272	3,209	0
31726	1592	-800	-600	0,516	0,338	-1	-1	4	379	231	0,516	0,338	539,272	2,572	0
31746	1593	-800	-600	-1	-1	-1	-1	4	-800	-600	-1	-1	-1	-1	4
31766	1594	408	244	0,765	0,311	538,83	3,049	0	343	259	0,516	0,337	539,272	3,019	0
31786	1595	408	245	0,765	0,311	538,235	3,046	0	356	272	0,516	0,337	540,082	2,768	0
31806	1596	371	308	0,765	0,311	538,235	3,199	0	-800	-600	0,765	0,311	-1	-1	4
31826	1597	394	297	0,765	0,311	538,235	3,057	0	-800	-600	0,765	0,311	-1	-1	4
31846	1598	376	277	0,765	0,311	538,235	3,191	0	-800	-600	0,765	0,311	-1	-1	4
31866	1599	383	266	0,765	0,311	538,235	3,211	0	-800	-600	0,765	0,311	-1	-1	4
31886	1600	389	254	0,765	0,31	538,14	3,174	0	-800	-600	0,516	0,336	-1	-1	4
31906	1601	-800	-600	0,516	0,336	-1	-1	4	345	275	0,516	0,336	538,916	3,237	0
31926	1602	-800	-600	0,516	0,336	-1	-1	4	306	257	0,516	0,336	538,916	3,205	0
31946	1603	364	283	0,766	0,311	538,14	3,178	0	-800	-600	0,766	0,311	-1	-1	4
31966	1604	393	304	0,766	0,311	538,14	3,587	0	317	257	0,517	0,336	538,916	3,053	0
31986	1605	393	304	0,766	0,311	538,378	3,588	0	317	256	0,517	0,336	539,556	3,056	0
32006	1606	-800	-600	0,519	0,336	-1	-1	4	274	297	0,519	0,336	539,556	3,197	0
32025	1607	220	279	0,771	0,312	538,378	3,268	0	-800	-600	0,771	0,312	-1	-1	4
32045	1608	-800	-600	0,522	0,335	-1	-1	4	130	253	0,522	0,335	539,556	2,769	0
32065	1609	206	369	0,772	0,312	538,378	3,402	0	-800	-600	0,772	0,312	-1	-1	4
32085	1610	207	371	0,772	0,312	536,847	3,393	0	-800	-600	0,523	0,335	-1	-1	4
32105	1611	210	292	0,773	0,312	536,847	3,197	0	175	246	0,523	0,335	538,66	2,92	0
32125	1612	-800	-600	-1	-1	-1	-1	4	-800	-600	-1	-1	-1	-1	4
32145	1613	223	296	0,774	0,312	536,847	3,179	0	187	331	0,524	0,334	538,66	3,438	0
32165	1614	-800	-600	0,525	0,334	-1	-1	4	193	306	0,525	0,334	538,66	3,404	0
32185	1615	-800	-600	0,775	0,313	-1	-1	4	196	340	0,525	0,334	539,491	3,374	0
32205	1616	218	265	0,775	0,313	537,369	3,182	0	115	284	0,525	0,334	539,491	2,987	0
32225	1617	221	282	0,775	0,313	537,369	3,165	0	163	231	0,526	0,334	539,491	2,843	0
32245	1618	248	216	0,775	0,313	537,369	2,564	0	167	203	0,526	0,334	539,491	2,679	0
32265	1619	192	300	0,775	0,313	537,369	3,115	0	146	270	0,526	0,334	539,491	2,933	0
32284	1620	198	286	0,775	0,313	536,053	2,944	0	146	235	0,526	0,334	538,544	2,811	0
32304	1621	-800	-600	0,526	0,334	-1	-1	4	186	329	0,526	0,334	538,544	3,326	0
32324	1622	232	258	0,775	0,314	536,053	3,124	0	-800	-600	0,775	0,314	-1	-1	4
32344	1623	-800	-600	0,525	0,335	-1	-1	4	166	231	0,525	0,335	538,544	2,666	0
32364	1624	224	211	0,775	0,314	536,053	2,584	0	-800	-600	0,775	0,314	-1	-1	4
32384	1625	224	212	0,775	0,314	535,68	2,582	0	-800	-600	0,525	0,335	-1	-1	4
32404	1626	229	260	0,775	0,314	535,68	2,975	0	167	418	0,525	0,335	538,843	3,77	0
32424	1627	206	247	0,775	0,314	535,68	2,618	0	-800	-600	0,775	0,314	-1	-1	4
32444	1628	246	252	0,775	0,314	535,68	2,85	0	160	267	0,525	0,335	538,843	2,607	0
32464	1629	214	301	0,775	0,314	535,68	2,801	0	-800	-600	0,775	0,314	-1	-1	4
32484	1630	230	300	0,776	0,314	535,728	2,752	0	-800	-600	0,526	0,335	-1	-1	4
32504	1631	-800	-600	0,526	0,335	-1	-1	4	150	361	0,526	0,335	539,865	3,428	0
32524	1632	-800	-600	0,526	0,336	-1	-1	4	175	273	0,526	0,336	539,865	3,043	0
32544	1633	209	453	0,776	0,315	535,728	3,751	0	186	274	0,526	0,336	539,865	3,109	0
32564	1634	231	402	0,776	0,315	535,728	3,535	0	218	278	0,527	0,336	539,865	3,285	0
32584	1635	231	403	0,776	0,315	535,237	3,532	0	236	282	0,527	0,336	538,087	3,087	0
32603	1636	206	414	0,776	0,315	535,237	3,846	0	162	298	0,527	0,336	538,087	2,993	0
32623	1637	143	319	0,776	0,315	535,237	3,586	0	235	335	0,527	0,336	538,087	3,639	0
32643	1638	-800	-600	0,527	0,336	-1	-1	4	187	435	0,527	0,336	538,087	3,642	0
32663	1639	226	272	0,777	0,315	535,237	2,932	0	179	287	0,527	0,336	538,087	3,232	0
32683	1640	226	271	0,777	0,315	535,881	2,935	0	206	329	0,527	0,336	538,163	3,577	0
32703	1641	-800	-600	-1	-1	-1	-1	4	-800	-600	-1	-1	-1	-1	4
32723	1642	-800	-600	-1	-1	-1	-1	4	-800	-600	-1	-1	-1	-1	4
32743	1643	216	292	0,777	0,316	535,881	3,116	0	199	328	0,528	0,336	538,163	3,372	0
32763	1644	241	261	0,777	0,316	535,881	2,941	0	164	300	0,528	0,336	538,163	3,017	0
32783	1645	241	261	0,778	0,316	536,073	2,942	0	163	298	0,528	0,336	539,175	3,023	0
32803	1646	-800	-600	0,528	0,336	-1	-1	4	125	415	0,528	0,336	539,175	3,792	0
32823	1647	200	267	0,778	0,316	536,073	2,948	0	208	310	0,528	0,336	539,175	3,29	0
32843	1648	-800	-600	0,528	0,336	-1	-1	4	143	246	0,528	0,336	539,175	2,835	0
32863	1649	258	268	0,778	0,315	536,073	2,7	0	-800	-600	0,778	0,315	-1	-1	4
32883	1650	258	268	0,778	0,316	536,153	2,701	0	-800	-600	0,528	0,336	-1	-1	4
32902	1651	235	291	0,778	0,316	536,153	2,885	0	183	299	0,528	0,336	538,008	2,918	0
32923	1652	-800	-600	0,528	0,336	-1	-1	4	145	266	0,528	0,336	538,008	2,523	0
32942	1653	-800	-600	-1	-1	-1	-1	4	-800	-600	-1	-1	-1	-1	4
32963	1654	-800	-600	0,528	0,336	-1	-1	4	217	226	0,528	0,336	538,008	2,515	0
32982	1655	-800	-600	0,778	0,316	-1	-1	4	212	203	0,528	0,336	538,278	2,512	0
33003	1656	-800	-600	-1	-1	-1	-1	4	-800	-600	-1	-1	-1	-1	4
33022	1657	-800	-600	0,528	0,336	-1	-1	4	205	311	0,528	0,336	538,278	2,834	0
33043	1658	-800	-600	-1	-1	-1	-1	4	-800	-600	-1	-1	-1	-1	4
33062	1659	220	397	0,778	0,316	536,172	3,297	0	-800	-600	0,778	0,316	-1	-1	4
33083	1660	220	397	0,778	0,316	535,917	3,295	0	-800	-600	0,528	0,336	-1	-1	4
33102	1661	209	301	0,778	0,316	535,917	3,123	0	-800	-600	0,778	0,316	-1	-1	4
33123	1662	-800	-600	-1	-1	-1	-1	4	-800	-600	-1	-1	-1	-1	4
33142	1663	-800	-600	-1	-1	-1	-1	4	-800	-600	-1	-1	-1	-1	4
33163	1664	-800	-600	-1	-1	-1	-1	4	-800	-600	-1	-1	-1	-1	4
33182	1665	-800	-600	0,778	0,316	-1	-1	4	-800	-600	0,528	0,336	-1	-1	4
33203	1666	251	226	0,778	0,316	535,227	2,544	0	141	323	0,528	0,336	539,129	3,299	0
33221	1667	-800	-600	-1	-1	-1	-1	4	-800	-600	-1	-1	-1	-1	4
33243	1668	-800	-600	0,528	0,336	-1	-1	4	151	310	0,528	0,336	539,129	3,014	0
33261	1669	-800	-600	0,528	0,336	-1	-1	4	160	293	0,528	0,336	539,129	2,832	0
33283	1670	-800	-600	0,778	0,316	-1	-1	4	165	285	0,528	0,336	538,951	2,684	0
33301	1671	-800	-600	0,528	0,336	-1	-1	4	178	245	0,528	0,336	538,951	2,443	0
33323	1672	211	315	0,778	0,316	535,369	2,97	0	-800	-600	0,778	0,316	-1	-1	4
33341	1673	235	269	0,778	0,316	535,369	2,852	0	151	290	0,528	0,336	538,951	2,687	0
33363	1674	232	274	0,778	0,316	535,369	3,009	0	-800	-600	0,778	0,316	-1	-1	4
33381	1675	229	278	0,778	0,316	535,732	2,985	0	-800	-600	0,528	0,336	-1	-1	4
33401	1676	-800	-600	0,528	0,336	-1	-1	4	130	286	0,528	0,336	538,856	2,5	0
33421	1677	218	270	0,778	0,316	535,732	2,584	0	155	275	0,528	0,336	538,856	2,748	0
33441	1678	-800	-600	0,528	0,336	-1	-1	4	165	297	0,528	0,336	538,856	2,607	0
33460	1679	232	228	0,778	0,316	535,732	2,568	0	226	332	0,528	0,336	538,856	2,892	0
33480	1680	232	228	0,778	0,316	535,974	2,569	0	249	335	0,528	0,336	538,143	2,889	0
33500	1681	-800	-600	0,529	0,336	-1	-1	4	186	376	0,529	0,336	538,143	3,379	0
33520	1682	-800	-600	0,529	0,336	-1	-1	4	165	338	0,529	0,336	538,143	3,215	0
33540	1683	-800	-600	0,529	0,336	-1	-1	4	204	280	0,529	0,336	538,143	2,862	0
33560	1684	-800	-600	-1	-1	-1	-1	4	-800	-600	-1	-1	-1	-1	4
33580	1685	-800	-600	0,778	0,316	-1	-1	4	-800	-600	0,528	0,336	-1	-1	4
33600	1686	244	272	0,778	0,316	535,978	2,829	0	151	317	0,528	0,336	538,423	3,25	0
33620	1687	181	314	0,778	0,317	535,978	3,058	0	147	307	0,528	0,336	538,423	2,593	0
33640	1688	-800	-600	-1	-1	-1	-1	4	-800	-600	-1	-1	-1	-1	4
33660	1689	154	396	0,779	0,316	535,978	3,265	0	148	257	0,529	0,336	538,423	2,607	0
33680	1690	140	439	0,779	0,315	534,923	3,362	0	150	242	0,53	0,335	537,195	2,609	0
33700	1691	152	271	0,779	0,315	534,923	3,118	0	-800	-600	0,779	0,315	-1	-1	4
33720	1692	182	284	0,78	0,315	534,923	2,957	0	112	260	0,53	0,335	537,195	2,952	0
33740	1693	188	272	0,78	0,315	534,923	2,853	0	107	264	0,53	0,335	537,195	2,824	0
33760	1694	156	334	0,78	0,315	534,923	3,044	0	134	237	0,53	0,335	537,195	2,949	0
33779	1695	173	342	0,78	0,315	535,191	2,932	0	139	231	0,53	0,334	537,439	2,907	0
33800	1696	-800	-600	0,53	0,334	-1	-1	4	153	246	0,53	0,334	537,439	2,511	0
33819	1697	174	231	0,78	0,315	535,191	2,717	0	93	280	0,53	0,334	537,439	2,941	0
33839	1698	140	263	0,78	0,315	535,191	2,866	0	105	283	0,53	0,334	537,439	2,962	0
33859	1699	280	303	0,778	0,315	535,191	3,157	0	249	298	0,528	0,335	537,439	2,959	0
33879	1700	301	334	0,775	0,316	538,69	3,375	0	231	299	0,526	0,336	539,805	2,969	0
33899	1701	332	322	0,775	0,315	538,69	3,062	0	351	329	0,525	0,336	539,805	3,067	0
33919	1702	-800	-600	0,525	0,336	-1	-1	4	302	302	0,525	0,336	539,805	2,838	0
33939	1703	344	344	0,775	0,315	538,69	3,33	0	314	341	0,525	0,336	539,805	3,217	0
33959	1704	366	313	0,775	0,315	538,69	3,028	0	-800	-600	0,775	0,315	-1	-1	4
33979	1705	366	314	0,775	0,315	538,409	3,027	0	-800	-600	0,525	0,336	-1	-1	4
33999	1706	375	358	0,775	0,315	538,409	3,126	0	326	315	0,525	0,335	539,55	2,944	0
34019	1707	-800	-600	0,525	0,335	-1	-1	4	316	349	0,525	0,335	539,55	3,017	0
34039	1708	338	331	0,775	0,315	538,409	3,279	0	-800	-600	0,775	0,315	-1	-1	4
34058	1709	-800	-600	-1	-1	-1	-1	4	-800	-600	-1	-1	-1	-1	4
34078	1710	-800	-600	0,776	0,315	-1	-1	4	-800	-600	0,526	0,335	-1	-1	4
34098	1711	366	355	0,776	0,315	538,403	3,116	0	311	292	0,526	0,335	538,775	3,086	0
34118	1712	-800	-600	0,526	0,335	-1	-1	4	316	346	0,526	0,335	538,775	3,11	0
34138	1713	415	250	0,776	0,315	538,403	2,529	0	277	310	0,526	0,336	538,775	3,111	0
34158	1714	357	337	0,775	0,315	538,403	3,192	0	303	295	0,526	0,336	538,775	2,931	0
34178	1715	357	336	0,773	0,315	539,409	3,198	0	297	313	0,524	0,336	539,136	2,932	0
34198	1716	-800	-600	0,523	0,336	-1	-1	4	398	323	0,523	0,336	539,136	3,209	0
34218	1717	500	305	0,772	0,315	539,409	3,016	0	-800	-600	0,772	0,315	-1	-1	4
34238	1718	-800	-600	-1	-1	-1	-1	4	-800	-600	-1	-1	-1	-1	4
34258	1719	507	355	0,772	0,315	539,409	3,22	0	-800	-600	0,772	0,315	-1	-1	4
34278	1720	507	355	0,773	0,315	539,646	3,222	0	-800	-600	0,523	0,336	-1	-1	4
34298	1721	466	375	0,773	0,315	539,646	3,321	0	-800	-600	0,773	0,315	-1	-1	4
34318	1722	477	353	0,773	0,315	539,646	3,361	0	-800	-600	0,773	0,315	-1	-1	4
34338	1723	453	334	0,773	0,315	539,646	3,137	0	-800	-600	0,773	0,315	-1	-1	4
34358	1724	459	374	0,773	0,315	539,646	3,365	0	-800	-600	0,773	0,315	-1	-1	4
34378	1725	458	358	0,773	0,315	539,829	3,294	0	-800	-600	0,523	0,336	-1	-1	4
34397	1726	519	230	0,773	0,315	539,829	2,499	0	416	237	0,523	0,336	536,598	2,582	0
34417	1727	-800	-600	-1	-1	-1	-1	4	-800	-600	-1	-1	-1	-1	4
34437	1728	476	402	0,773	0,315	539,829	3,466	0	-800	-600	0,773	0,315	-1	-1	4
34457	1729	463	416	0,773	0,315	539,829	3,488	0	-800	-600	0,773	0,315	-1	-1	4
34477	1730	450	430	0,773	0,315	539,25	3,507	0	-800	-600	0,523	0,336	-1	-1	4
34497	1731	456	217	0,772	0,315	539,25	2,683	0	-800	-600	0,772	0,315	-1	-1	4
34517	1732	438	350	0,772	0,315	539,25	3,175	0	-800	-600	0,772	0,315	-1	-1	4
34537	1733	447	387	0,772	0,315	539,25	3,453	0	-800	-600	0,772	0,315	-1	-1	4
34557	1734	-800	-600	-1	-1	-1	-1	4	-800	-600	-1	-1	-1	-1	4
34577	1735	-800	-600	0,772	0,315	-1	-1	4	-800	-600	0,523	0,337	-1	-1	4
34597	1736	-800	-600	-1	-1	-1	-1	4	-800	-600	-1	-1	-1	-1	4
34617	1737	-800	-600	-1	-1	-1	-1	4	-800	-600	-1	-1	-1	-1	4
34637	1738	532	242	0,772	0,315	539,77	2,644	0	-800	-600	0,772	0,315	-1	-1	4
34656	1739	470	289	0,772	0,315	539,77	3,225	0	-800	-600	0,772	0,315	-1	-1	4
34676	1740	470	289	0,772	0,315	539,494	3,224	0	-800	-600	0,523	0,337	-1	-1	4
34696	1741	490	401	0,772	0,315	539,494	3,578	0	-800	-600	0,772	0,315	-1	-1	4
34716	1742	531	206	0,772	0,315	539,494	2,492	0	-800	-600	0,772	0,315	-1	-1	4
34736	1743	-800	-600	-1	-1	-1	-1	4	-800	-600	-1	-1	-1	-1	4
34756	1744	-800	-600	-1	-1	-1	-1	4	-800	-600	-1	-1	-1	-1	4
34776	1745	-800	-600	0,775	0,315	-1	-1	4	-800	-600	0,525	0,336	-1	-1	4
34796	1746	338	311	0,775	0,315	538,771	3,464	0	361	286	0,525	0,336	539,043	3,268	0
34816	1747	363	359	0,775	0,315	538,771	3,378	0	368	272	0,525	0,336	539,043	3,02	0
34836	1748	380	313	0,775	0,315	538,771	3,044	0	-800	-600	0,775	0,315	-1	-1	4
34856	1749	342	305	0,775	0,315	538,771	3,368	0	331	356	0,525	0,336	539,043	3,3	0
34876	1750	359	317	0,774	0,315	538,727	3,253	0	331	356	0,525	0,336	538,932	3,299	0
34896	1751	351	314	0,774	0,315	538,727	3,187	0	342	292	0,525	0,336	538,932	3,111	0
34916	1752	-800	-600	0,525	0,336	-1	-1	4	343	335	0,525	0,336	538,932	3,119	0
34936	1753	398	274	0,774	0,315	538,727	3,145	0	-800	-600	0,774	0,315	-1	-1	4
34956	1754	368	294	0,774	0,315	538,727	3,07	0	384	271	0,525	0,336	538,932	3,017	0
34975	1755	368	294	0,774	0,315	538,526	3,069	0	384	271	0,525	0,336	538,873	3,016	0
34995	1756	347	323	0,774	0,315	538,526	3,362	0	333	299	0,525	0,336	538,873	2,891	0
35015	1757	380	323	0,774	0,315	538,526	3,22	0	333	303	0,525	0,336	538,873	3,225	0
35035	1758	-800	-600	0,525	0,336	-1	-1	4	330	328	0,525	0,336	538,873	3,088	0
35055	1759	393	267	0,775	0,315	538,526	3,203	0	-800	-600	0,775	0,315	-1	-1	4
35075	1760	393	266	0,775	0,315	539,259	3,207	0	-800	-600	0,525	0,336	-1	-1	4
35095	1761	376	276	0,775	0,315	539,259	3,199	0	-800	-600	0,775	0,315	-1	-1	4
35115	1762	383	346	0,775	0,315	539,259	3,37	0	334	311	0,525	0,336	539,358	3,103	0
35135	1763	412	266	0,775	0,315	539,259	3,107	0	-800	-600	0,775	0,315	-1	-1	4
35155	1764	412	209	0,775	0,315	539,259	2,681	0	304	346	0,525	0,336	539,358	3,256	0
35175	1765	416	219	0,775	0,315	538,787	2,656	0	304	346	0,525	0,336	539,59	3,257	0
35195	1766	385	334	0,775	0,315	538,787	3,754	0	350	313	0,525	0,336	539,59	3,201	0
35215	1767	369	262	0,775	0,315	538,787	3,091	0	330	310	0,525	0,336	539,59	2,897	0
35235	1768	389	317	0,775	0,314	538,787	3,288	0	317	322	0,525	0,336	539,59	3,168	0
35254	1769	359	334	0,775	0,314	538,787	3,509	0	-800	-600	0,775	0,314	-1	-1	4
35274	1770	359	311	0,775	0,314	539,927	3,212	0	-800	-600	0,525	0,336	-1	-1	4
35294	1771	354	260	0,775	0,314	539,927	3,301	0	346	274	0,525	0,336	538,616	3,153	0
35314	1772	423	257	0,775	0,314	539,927	2,951	0	330	258	0,525	0,336	538,616	3,03	0
35334	1773	402	275	0,774	0,314	539,927	3,167	0	314	305	0,525	0,335	538,616	2,99	0
35354	1774	380	349	0,774	0,314	539,927	3,494	0	305	328	0,525	0,335	538,616	3,057	0
35374	1775	412	361	0,774	0,314	538,608	3,381	0	296	335	0,525	0,335	539,574	3,059	0
35394	1776	-800	-600	0,525	0,335	-1	-1	4	347	271	0,525	0,335	539,574	2,949	0
35414	1777	-800	-600	0,524	0,336	-1	-1	4	369	261	0,524	0,336	539,574	2,842	0
35434	1778	-800	-600	-1	-1	-1	-1	4	-800	-600	-1	-1	-1	-1	4
35454	1779	554	217	0,77	0,314	538,608	2,677	0	565	360	0,521	0,336	539,574	3,461	0
35474	1780	554	216	0,769	0,314	539,224	2,68	0	623	379	0,52	0,336	535,852	3,516	0
35494	1781	586	372	0,769	0,314	539,224	3,713	0	-800	-600	0,769	0,314	-1	-1	4
35514	1782	570	412	0,769	0,314	539,224	3,65	0	-800	-600	0,769	0,314	-1	-1	4
35534	1783	-800	-600	0,52	0,336	-1	-1	4	554	345	0,52	0,336	535,852	3,038	0
35554	1784	601	313	0,769	0,314	539,224	3,156	0	-800	-600	0,769	0,314	-1	-1	4
35573	1785	600	314	0,77	0,314	538,916	3,154	0	-800	-600	0,52	0,336	-1	-1	4
35593	1786	629	353	0,77	0,314	538,916	3,49	0	556	380	0,521	0,336	536,163	3,312	0
35613	1787	543	388	0,77	0,314	538,916	3,664	0	546	331	0,521	0,336	536,163	3,017	0
35633	1788	635	322	0,77	0,314	538,916	3,406	0	543	395	0,521	0,336	536,163	3,168	0
35653	1789	537	362	0,771	0,314	538,916	3,28	0	558	376	0,522	0,336	536,163	3,242	0
35673	1790	567	361	0,771	0,314	538,321	3,282	0	552	368	0,522	0,336	535,528	3,123	0
35693	1791	-800	-600	0,523	0,336	-1	-1	4	544	313	0,523	0,336	535,528	3,07	0
35713	1792	-800	-600	0,523	0,337	-1	-1	4	533	354	0,523	0,337	535,528	2,956	0
35733	1793	-800	-600	-1	-1	-1	-1	4	-800	-600	-1	-1	-1	-1	4
35753	1794	-800	-600	-1	-1	-1	-1	4	-800	-600	-1	-1	-1	-1	4
35773	1795	-800	-600	0,773	0,314	-1	-1	4	-800	-600	0,524	0,338	-1	-1	4
35793	1796	596	360	0,773	0,314	540,015	3,285	0	509	277	0,524	0,338	536,229	2,575	0
35813	1797	579	269	0,773	0,314	540,015	2,913	0	-800	-600	0,773	0,314	-1	-1	4
35832	1798	612	308	0,773	0,314	540,015	2,881	0	-800	-600	0,773	0,314	-1	-1	4
35852	1799	628	301	0,773	0,314	540,015	3,118	0	-800	-600	0,773	0,314	-1	-1	4
35872	1800	633	296	0,772	0,314	539,541	2,907	0	-800	-600	0,523	0,34	-1	-1	4
35892	1801	-800	-600	0,523	0,34	-1	-1	4	518	313	0,523	0,34	536,715	2,787	0
35912	1802	549	260	0,772	0,314	539,541	2,898	0	563	398	0,523	0,341	536,715	3,428	0
35932	1803	-800	-600	0,523	0,341	-1	-1	4	532	383	0,523	0,341	536,715	3,006	0
35952	1804	-800	-600	-1	-1	-1	-1	4	-800	-600	-1	-1	-1	-1	4
35972	1805	-800	-600	0,772	0,314	-1	-1	4	-800	-600	0,523	0,341	-1	-1	4
35992	1806	625	316	0,772	0,314	539,328	3,154	0	547	340	0,523	0,342	535,92	3,175	0
36012	1807	611	332	0,772	0,314	539,328	3,187	0	548	358	0,523	0,342	535,92	3,241	0
36032	1808	-800	-600	0,523	0,342	-1	-1	4	532	281	0,523	0,342	535,92	2,816	0
36052	1809	-800	-600	-1	-1	-1	-1	4	-800	-600	-1	-1	-1	-1	4
36072	1810	-800	-600	0,772	0,315	-1	-1	4	-800	-600	0,523	0,343	-1	-1	4
36092	1811	604	364	0,772	0,315	540,43	3,441	0	-800	-600	0,772	0,315	-1	-1	4
36112	1812	614	342	0,772	0,315	540,43	3,232	0	-800	-600	0,772	0,315	-1	-1	4
36132	1813	-800	-600	-1	-1	-1	-1	4	-800	-600	-1	-1	-1	-1	4
36151	1814	-800	-600	-1	-1	-1	-1	4	-800	-600	-1	-1	-1	-1	4
36171	1815	-800	-600	0,772	0,315	-1	-1	4	-800	-600	0,523	0,343	-1	-1	4
36191	1816	574	234	0,772	0,315	540,351	2,57	0	550	379	0,523	0,343	537,154	3,035	0
36211	1817	639	367	0,772	0,315	540,351	3,242	0	-800	-600	0,772	0,315	-1	-1	4
36231	1818	-800	-600	-1	-1	-1	-1	4	-800	-600	-1	-1	-1	-1	4
36251	1819	610	293	0,772	0,315	540,351	3,05	0	-800	-600	0,772	0,315	-1	-1	4
36271	1820	641	350	0,772	0,314	541,142	2,958	0	-800	-600	0,523	0,343	-1	-1	4
36291	1821	631	357	0,772	0,314	541,142	3,323	0	552	462	0,523	0,343	536,131	3,375	0
36311	1822	-800	-600	0,523	0,343	-1	-1	4	522	311	0,523	0,343	536,131	2,792	0
36331	1823	599	350	0,772	0,314	541,142	3,191	0	570	370	0,523	0,343	536,131	3,185	0
36351	1824	-800	-600	-1	-1	-1	-1	4	-800	-600	-1	-1	-1	-1	4
36371	1825	-800	-600	0,772	0,314	-1	-1	4	-800	-600	0,523	0,343	-1	-1	4
36391	1826	-800	-600	-1	-1	-1	-1	4	-800	-600	-1	-1	-1	-1	4
36411	1827	613	389	0,772	0,314	541,421	3,285	0	564	445	0,523	0,343	537,408	3,619	0
36431	1828	641	383	0,772	0,314	541,421	3,612	0	561	384	0,523	0,343	537,408	3,208	0
36451	1829	599	253	0,772	0,314	541,421	2,71	0	562	382	0,523	0,343	537,408	3,007	0
36470	1830	605	207	0,772	0,314	540,608	2,624	0	561	380	0,523	0,343	536,469	2,802	0
36490	1831	614	345	0,772	0,314	540,608	3,055	0	577	342	0,523	0,343	536,469	2,923	0
36510	1832	-800	-600	-1	-1	-1	-1	4	-800	-600	-1	-1	-1	-1	4
36530	1833	585	253	0,771	0,314	540,608	2,751	0	541	364	0,523	0,343	536,469	2,912	0
36550	1834	-800	-600	0,523	0,343	-1	-1	4	586	391	0,523	0,343	536,469	3,302	0
36570	1835	-800	-600	0,771	0,314	-1	-1	4	575	404	0,522	0,343	535,851	3,336	0
36590	1836	622	341	0,771	0,314	541,245	3,14	0	513	251	0,522	0,343	535,851	2,485	0
36610	1837	635	326	0,771	0,315	541,245	3,204	0	-800	-600	0,771	0,315	-1	-1	4
36630	1838	-800	-600	-1	-1	-1	-1	4	-800	-600	-1	-1	-1	-1	4
36650	1839	606	420	0,771	0,314	541,245	3,332	0	576	395	0,521	0,344	535,851	3,201	0
36670	1840	-800	-600	-1	-1	-1	-1	4	-800	-600	-1	-1	-1	-1	4
36690	1841	-800	-600	-1	-1	-1	-1	4	-800	-600	-1	-1	-1	-1	4
36710	1842	-800	-600	-1	-1	-1	-1	4	-800	-600	-1	-1	-1	-1	4
36730	1843	-800	-600	-1	-1	-1	-1	4	-800	-600	-1	-1	-1	-1	4
36750	1844	-800	-600	-1	-1	-1	-1	4	-800	-600	-1	-1	-1	-1	4
36769	1845	-800	-600	-1	-1	-1	-1	4	-800	-600	-1	-1	-1	-1	4
36789	1846	-800	-600	-1	-1	-1	-1	4	-800	-600	-1	-1	-1	-1	4
36809	1847	-800	-600	-1	-1	-1	-1	4	-800	-600	-1	-1	-1	-1	4
36829	1848	681	323	0,753	0,351	541,245	3,358	0	-800	-600	0,753	0,351	-1	-1	4
36849	1849	675	342	0,752	0,356	525,805	3,266	0	-800	-600	0,498	0,401	-1	-1	4
36869	1850	619	341	0,751	0,361	525,805	3,471	0	591	437	0,496	0,407	527,124	3,579	0
36889	1851	610	289	0,75	0,367	525,805	3,241	0	-800	-600	0,75	0,367	-1	-1	4
36909	1852	-800	-600	0,494	0,419	-1	-1	4	589	362	0,494	0,419	527,124	3,456	0
36929	1853	622	295	0,751	0,378	525,805	3,221	0	589	331	0,494	0,425	527,124	3,427	0
36949	1854	614	313	0,753	0,384	513,175	3,147	0	587	343	0,495	0,43	516,894	3,363	0
36969	1855	-800	-600	0,496	0,434	-1	-1	4	539	404	0,496	0,434	516,894	3,545	0
36989	1856	-800	-600	0,497	0,438	-1	-1	4	566	390	0,497	0,438	516,894	3,704	0
37009	1857	583	238	0,759	0,398	513,175	2,696	0	566	388	0,498	0,441	516,894	3,65	0
37028	1858	592	228	0,761	0,403	513,175	2,936	0	567	364	0,5	0,445	516,894	3,513	0
37048	1859	587	244	0,764	0,408	503,771	2,884	0	567	362	0,502	0,449	509,943	3,53	0
37068	1860	-800	-600	0,504	0,454	-1	-1	4	463	258	0,504	0,454	509,943	2,894	0
37088	1861	-800	-600	-1	-1	-1	-1	4	-800	-600	-1	-1	-1	-1	4
37108	1862	479	244	0,768	0,424	503,771	2,97	0	468	249	0,503	0,463	509,943	2,829	0
37128	1863	-800	-600	0,501	0,467	-1	-1	4	417	308	0,501	0,467	509,943	3,034	0
37148	1864	-800	-600	0,767	0,433	-1	-1	4	405	324	0,5	0,472	499,44	2,968	0
37168	1865	-800	-600	-1	-1	-1	-1	4	-800	-600	-1	-1	-1	-1	4
37188	1866	-800	-600	0,496	0,485	-1	-1	4	474	260	0,496	0,485	499,44	2,818	0
37208	1867	-800	-600	-1	-1	-1	-1	4	-800	-600	-1	-1	-1	-1	4
37228	1868	-800	-600	-1	-1	-1	-1	4	-800	-600	-1	-1	-1	-1	4
37248	1869	-800	-600	0,763	0,467	-1	-1	4	-800	-600	0,491	0,509	-1	-1	4
37268	1870	-800	-600	-1	-1	-1	-1	4	-800	-600	-1	-1	-1	-1	4
37288	1871	-800	-600	-1	-1	-1	-1	4	-800	-600	-1	-1	-1	-1	4
37308	1872	-800	-600	-1	-1	-1	-1	4	-800	-600	-1	-1	-1	-1	4
37328	1873	-800	-600	0,487	0,51	-1	-1	4	488	303	0,487	0,51	490,154	3,312	0
37347	1874	-800	-600	0,762	0,468	-1	-1	4	489	301	0,488	0,505	491,346	3,32	0
37367	1875	460	350	0,765	0,466	479,981	3,581	0	-800	-600	0,765	0,466	-1	-1	4
37387	1876	-800	-600	0,494	0,497	-1	-1	4	443	279	0,494	0,497	491,346	2,85	0
37407	1877	-800	-600	-1	-1	-1	-1	4	-800	-600	-1	-1	-1	-1	4
37427	1878	-800	-600	-1	-1	-1	-1	4	-800	-600	-1	-1	-1	-1	4
37447	1879	-800	-600	0,78	0,464	-1	-1	4	-800	-600	0,509	0,494	-1	-1	4
37467	1880	-800	-600	-1	-1	-1	-1	4	-800	-600	-1	-1	-1	-1	4
37487	1881	426	269	0,787	0,462	486,245	3,728	0	-800	-600	0,787	0,462	-1	-1	4
37507	1882	-800	-600	-1	-1	-1	-1	4	-800	-600	-1	-1	-1	-1	4
37527	1883	-800	-600	-1	-1	-1	-1	4	-800	-600	-1	-1	-1	-1	4
37547	1884	-800	-600	0,793	0,439	-1	-1	4	-800	-600	0,528	0,468	-1	-1	4
37567	1885	-800	-600	-1	-1	-1	-1	4	-800	-600	-1	-1	-1	-1	4
37587	1886	-800	-600	-1	-1	-1	-1	4	-800	-600	-1	-1	-1	-1	4
37607	1887	303	204	0,791	0,41	495,81	3,665	0	-800	-600	0,791	0,41	-1	-1	4	17	286	204
37627	1888	283	229	0,79	0,404	495,81	3,852	0	298	217	0,527	0,434	499,614	3,62	0	17	286	204
37646	1889	284	215	0,79	0,403	504,249	3,915	0	296	207	0,528	0,433	505,481	3,66	0	17	286	204
37666	1890	-800	-600	0,528	0,436	-1	-1	4	276	192	0,528	0,436	505,481	3,537	0	17	286	204
37686	1891	266	198	0,789	0,409	504,249	3,839	0	277	220	0,527	0,441	505,481	3,607	0	17	286	204
37706	1892	280	201	0,787	0,413	504,249	3,922	0	-800	-600	0,787	0,413	-1	-1	4	17	286	204
37726	1893	-800	-600	0,523	0,45	-1	-1	4	297	197	0,523	0,45	505,481	3,784	0	17	286	204
37746	1894	-800	-600	0,782	0,414	-1	-1	4	297	199	0,52	0,451	504,41	3,776	0	17	286	204
37766	1895	-800	-600	0,516	0,451	-1	-1	4	295	250	0,516	0,451	504,41	3,926	0
37786	1896	-800	-600	-1	-1	-1	-1	4	-800	-600	-1	-1	-1	-1	4
37806	1897	-800	-600	0,512	0,449	-1	-1	4	267	224	0,512	0,449	504,41	3,714	0
37826	1898	273	193	0,777	0,412	502,074	3,696	0	272	226	0,512	0,45	504,41	3,718	0
37846	1899	272	203	0,78	0,415	496,461	3,657	0	278	242	0,514	0,453	496,149	3,664	0
37866	1900	-800	-600	-1	-1	-1	-1	4	-800	-600	-1	-1	-1	-1	4
37886	1901	-800	-600	-1	-1	-1	-1	4	-800	-600	-1	-1	-1	-1	4
37906	1902	298	215	0,79	0,426	496,461	3,977	0	265	211	0,522	0,461	496,149	3,521	0
37926	1903	-800	-600	-1	-1	-1	-1	4	-800	-600	-1	-1	-1	-1	4
37945	1904	-800	-600	0,798	0,427	-1	-1	4	-800	-600	0,529	0,46	-1	-1	4
37965	1905	289	206	0,803	0,427	489,02	3,679	0	-800	-600	0,803	0,427	-1	-1	4
37985	1906	-800	-600	-1	-1	-1	-1	4	-800	-600	-1	-1	-1	-1	4
38005	1907	268	179	0,812	0,428	489,02	3,874	0	265	230	0,543	0,456	490,25	3,816	0
38025	1908	-800	-600	-1	-1	-1	-1	4	-800	-600	-1	-1	-1	-1	4
38045	1909	-800	-600	0,821	0,43	-1	-1	4	-800	-600	0,552	0,454	-1	-1	4
38065	1910	-800	-600	-1	-1	-1	-1	4	-800	-600	-1	-1	-1	-1	4
38085	1911	-800	-600	-1	-1	-1	-1	4	-800	-600	-1	-1	-1	-1	4
38105	1912	-800	-600	-1	-1	-1	-1	4	-800	-600	-1	-1	-1	-1	4
38125	1913	-800	-600	-1	-1	-1	-1	4	-800	-600	-1	-1	-1	-1	4
38145	1914	-800	-600	0,833	0,427	-1	-1	4	-800	-600	0,564	0,446	-1	-1	4
38165	1915	297	230	0,832	0,426	491,717	4,124	0	258	225	0,563	0,445	493,758	3,824	0
38185	1916	-800	-600	0,562	0,445	-1	-1	4	270	231	0,562	0,445	493,758	4,097	0
38205	1917	-800	-600	0,559	0,445	-1	-1	4	272	226	0,559	0,445	493,758	3,777	0
38224	1918	276	225	0,825	0,426	491,717	4,07	0	-800	-600	0,825	0,426	-1	-1	4
38244	1919	276	225	0,821	0,426	491,715	4,07	0	-800	-600	0,552	0,447	-1	-1	4
38264	1920	-800	-600	-1	-1	-1	-1	4	-800	-600	-1	-1	-1	-1	4
38284	1921	222	192	0,815	0,431	491,715	3,451	0	-800	-600	0,815	0,431	-1	-1	4
38304	1922	170	259	0,812	0,433	491,715	4,121	0	165	352	0,542	0,457	493,158	4,245	0
38324	1923	182	219	0,808	0,436	491,715	3,418	0	-800	-600	0,808	0,436	-1	-1	4
38344	1924	203	260	0,805	0,439	486,38	3,593	0	-800	-600	0,535	0,465	-1	-1	4
38364	1925	161	246	0,802	0,441	486,38	3,614	0	-800	-600	0,802	0,441	-1	-1	4
38384	1926	-800	-600	-1	-1	-1	-1	4	-800	-600	-1	-1	-1	-1	4
38404	1927	168	253	0,799	0,446	486,38	3,707	0	-800	-600	0,799	0,446	-1	-1	4
38424	1928	-800	-600	-1	-1	-1	-1	4	-800	-600	-1	-1	-1	-1	4
38444	1929	-800	-600	0,797	0,451	-1	-1	4	-800	-600	0,525	0,481	-1	-1	4
38464	1930	-800	-600	-1	-1	-1	-1	4	-800	-600	-1	-1	-1	-1	4
38484	1931	199	265	0,797	0,456	483,231	3,798	0	-800	-600	0,797	0,456	-1	-1	4
38504	1932	-800	-600	-1	-1	-1	-1	4	-800	-600	-1	-1	-1	-1	4
38524	1933	-800	-600	-1	-1	-1	-1	4	-800	-600	-1	-1	-1	-1	4
38543	1934	-800	-600	0,798	0,465	-1	-1	4	-800	-600	0,525	0,497	-1	-1	4
38563	1935	155	375	0,799	0,467	481,196	4,287	0	-800	-600	0,799	0,467	-1	-1	4
38583	1936	-800	-600	-1	-1	-1	-1	4	-800	-600	-1	-1	-1	-1	4
38603	1937	-800	-600	-1	-1	-1	-1	4	-800	-600	-1	-1	-1	-1	4
38623	1938	-800	-600	-1	-1	-1	-1	4	-800	-600	-1	-1	-1	-1	4
38643	1939	-800	-600	0,805	0,476	-1	-1	4	-800	-600	0,531	0,505	-1	-1	4
38663	1940	-800	-600	-1	-1	-1	-1	4	-800	-600	-1	-1	-1	-1	4
38683	1941	-800	-600	-1	-1	-1	-1	4	-800	-600	-1	-1	-1	-1	4
38703	1942	-800	-600	-1	-1	-1	-1	4	-800	-600	-1	-1	-1	-1	4
38723	1943	124	393	0,816	0,485	479,659	4,182	0	-800	-600	0,816	0,485	-1	-1	4
38743	1944	125	394	0,819	0,485	478,352	4,172	0	-800	-600	0,545	0,509	-1	-1	4
38763	1945	-800	-600	-1	-1	-1	-1	4	-800	-600	-1	-1	-1	-1	4
38783	1946	-800	-600	-1	-1	-1	-1	4	-800	-600	-1	-1	-1	-1	4
38803	1947	143	261	0,829	0,487	478,352	3,553	0	-800	-600	0,829	0,487	-1	-1	4
38822	1948	-800	-600	-1	-1	-1	-1	4	-800	-600	-1	-1	-1	-1	4
38845	1949	-800	-600	0,833	0,49	-1	-1	4	-800	-600	0,558	0,513	-1	-1	4
38862	1950	-800	-600	-1	-1	-1	-1	4	-800	-600	-1	-1	-1	-1	4
38883	1951	-800	-600	0,557	0,514	-1	-1	4	284	311	0,557	0,514	476,358	3,718	0
38902	1952	-800	-600	-1	-1	-1	-1	4	-800	-600	-1	-1	-1	-1	4
38923	1953	-800	-600	0,559	0,514	-1	-1	4	294	334	0,559	0,514	476,358	3,698	0
38942	1954	-800	-600	0,835	0,498	-1	-1	4	295	336	0,559	0,513	475,334	3,691	0
38963	1955	-800	-600	-1	-1	-1	-1	4	-800	-600	-1	-1	-1	-1	4
38982	1956	-800	-600	-1	-1	-1	-1	4	-800	-600	-1	-1	-1	-1	4
39003	1957	-800	-600	-1	-1	-1	-1	4	-800	-600	-1	-1	-1	-1	4
39022	1958	313	322	0,842	0,503	477,374	3,811	0	298	285	0,564	0,518	475,334	3,527	0
39043	1959	317	328	0,844	0,505	473,386	3,781	0	301	291	0,566	0,52	471,504	3,5	0
39062	1960	-800	-600	-1	-1	-1	-1	4	-800	-600	-1	-1	-1	-1	4
39083	1961	-800	-600	-1	-1	-1	-1	4	-800	-600	-1	-1	-1	-1	4
39102	1962	-800	-600	0,572	0,519	-1	-1	4	279	269	0,572	0,519	471,504	3,463	0
39123	1963	-800	-600	-1	-1	-1	-1	4	-800	-600	-1	-1	-1	-1	4
39142	1964	-800	-600	0,857	0,505	-1	-1	4	-800	-600	0,577	0,514	-1	-1	4
39163	1965	-800	-600	-1	-1	-1	-1	4	-800	-600	-1	-1	-1	-1	4
39181	1966	-800	-600	-1	-1	-1	-1	4	-800	-600	-1	-1	-1	-1	4
39203	1967	-800	-600	-1	-1	-1	-1	4	-800	-600	-1	-1	-1	-1	4
39221	1968	-800	-600	0,588	0,503	-1	-1	4	279	277	0,588	0,503	468,18	3,73	0
39243	1969	-800	-600	0,872	0,491	-1	-1	4	279	283	0,59	0,499	464,364	3,701	0
39261	1970	-800	-600	-1	-1	-1	-1	4	-800	-600	-1	-1	-1	-1	4
39281	1971	-800	-600	-1	-1	-1	-1	4	-800	-600	-1	-1	-1	-1	4
39301	1972	285	334	0,874	0,47	468,336	4,384	0	326	263	0,589	0,486	464,364	4,016	0
39321	1973	-800	-600	-1	-1	-1	-1	4	-800	-600	-1	-1	-1	-1	4
39341	1974	-800	-600	0,872	0,456	-1	-1	4	-800	-600	0,584	0,476	-1	-1	4
39361	1975	315	320	0,872	0,45	456,018	3,997	0	315	296	0,583	0,472	458,27	3,718	0
39381	1976	-800	-600	-1	-1	-1	-1	4	-800	-600	-1	-1	-1	-1	4
39401	1977	-800	-600	-1	-1	-1	-1	4	-800	-600	-1	-1	-1	-1	4
39421	1978	-800	-600	0,583	0,46	-1	-1	4	337	365	0,583	0,46	458,27	4,169	0
39440	1979	-800	-600	0,88	0,436	-1	-1	4	335	372	0,585	0,457	452,492	4,119	0
39460	1980	-800	-600	-1	-1	-1	-1	4	-800	-600	-1	-1	-1	-1	4
39480	1981	-800	-600	-1	-1	-1	-1	4	-800	-600	-1	-1	-1	-1	4
39500	1982	-800	-600	-1	-1	-1	-1	4	-800	-600	-1	-1	-1	-1	4
39520	1983	-800	-600	0,594	0,446	-1	-1	4	556	276	0,594	0,446	452,492	4,041	0
39540	1984	-800	-600	-1	-1	-1	-1	4	-800	-600	-1	-1	-1	-1	4
[truncated: 7,037 more rows]
