# Supplementary material for: Perception of Individual and Joint Action in Infants and Adults
Source: PLoS One. 2014 Sep 9;9(9):e107450. doi: 10.1371/journal.pone.0107450 (PMC4174902; doi:10.1371/journal.pone.0107450)
Supplement: Data S1 — Raw files of eye tracking data of all participants. (ZIP) [file pone.0107450.s001.zip › Turm2012b_09_23.csv]

Data properties:
Recording date: 14.08.2012
Recording time : 10:43:18:109 (corresponds to time 0)
Study: Turmbau2012b
Subject: Turm2012b_09_23
Recording: Turm2012b_09_23
Screen resolution: 800 x 600
Coordinate unit: Pixels
Filter settings:
Eye: Average
Fixation radius: 30
Min duration: 100
Timestamp	Number	GazepointX (L)	GazepointY (L)	CamX (L)	CamY (L)	Distance (L)	Pupil (L)	Validity (L)	GazepointX (R)	GazepointY (R)	CamX (R)	CamY (R)	Distance (R)	Pupil (R)	Validity (R)	Fixation	GazepointX	GazepointY	Event	Event Key	Data 1	Data 2	Description
7	1	-800	-600	-1	-1	-1	-1	4	-800	-600	-1	-1	-1	-1	4
27	2	-800	-600	-1	-1	-1	-1	4	-800	-600	-1	-1	-1	-1	4
47	3	-800	-600	-1	-1	-1	-1	4	-800	-600	-1	-1	-1	-1	4
67	4	-800	-600	-1	-1	-1	-1	4	-800	-600	-1	-1	-1	-1	4
87	5	-800	-600	-1	-1	-1	-1	4	-800	-600	-1	-1	-1	-1	4
107	6	-800	-600	-1	-1	-1	-1	4	-800	-600	-1	-1	-1	-1	4
127	7	-800	-600	-1	-1	-1	-1	4	-800	-600	-1	-1	-1	-1	4
147	8	-800	-600	-1	-1	-1	-1	4	-800	-600	-1	-1	-1	-1	4
167	9	-800	-600	-1	-1	-1	-1	4	-800	-600	-1	-1	-1	-1	4
187	10	-800	-600	-1	-1	-1	-1	4	-800	-600	-1	-1	-1	-1	4
207	11	-800	-600	-1	-1	-1	-1	4	-800	-600	-1	-1	-1	-1	4
227	12	-800	-600	-1	-1	-1	-1	4	-800	-600	-1	-1	-1	-1	4
247	13	-800	-600	-1	-1	-1	-1	4	-800	-600	-1	-1	-1	-1	4
267	14	-800	-600	-1	-1	-1	-1	4	-800	-600	-1	-1	-1	-1	4
286	15	-800	-600	-1	-1	-1	-1	4	-800	-600	-1	-1	-1	-1	4
306	16	-800	-600	-1	-1	-1	-1	4	-800	-600	-1	-1	-1	-1	4
312								5							5				ShowAVI	8	0	0	atFish.avi
326	17	-800	-600	-1	-1	-1	-1	4	-800	-600	-1	-1	-1	-1	4
346	18	-800	-600	-1	-1	-1	-1	4	-800	-600	-1	-1	-1	-1	4
366	19	-800	-600	-1	-1	-1	-1	4	-800	-600	-1	-1	-1	-1	4
386	20	-800	-600	-1	-1	-1	-1	4	-800	-600	-1	-1	-1	-1	4
406	21	-800	-600	-1	-1	-1	-1	4	-800	-600	-1	-1	-1	-1	4
426	22	-800	-600	-1	-1	-1	-1	4	-800	-600	-1	-1	-1	-1	4
446	23	-800	-600	-1	-1	-1	-1	4	-800	-600	-1	-1	-1	-1	4
466	24	-800	-600	-1	-1	-1	-1	4	-800	-600	-1	-1	-1	-1	4
486	25	-800	-600	-1	-1	-1	-1	4	-800	-600	-1	-1	-1	-1	4
506	26	-800	-600	0,656	0,693	-1	-1	4	-800	-600	0,656	0,693	-1	-1	4
526	27	-800	-600	-1	-1	-1	-1	4	-800	-600	-1	-1	-1	-1	4
546	28	-800	-600	-1	-1	-1	-1	4	-800	-600	-1	-1	-1	-1	4
566	29	-800	-600	-1	-1	-1	-1	4	-800	-600	-1	-1	-1	-1	4
585	30	-800	-600	-1	-1	-1	-1	4	-800	-600	-1	-1	-1	-1	4
605	31	-800	-600	-1	-1	-1	-1	4	-800	-600	-1	-1	-1	-1	4
625	32	-800	-600	-1	-1	-1	-1	4	-800	-600	-1	-1	-1	-1	4
645	33	-800	-600	-1	-1	-1	-1	4	-800	-600	-1	-1	-1	-1	4
665	34	-800	-600	-1	-1	-1	-1	4	-800	-600	-1	-1	-1	-1	4
685	35	-800	-600	-1	-1	-1	-1	4	-800	-600	-1	-1	-1	-1	4
705	36	-800	-600	-1	-1	-1	-1	4	-800	-600	-1	-1	-1	-1	4
725	37	-800	-600	-1	-1	-1	-1	4	-800	-600	-1	-1	-1	-1	4
745	38	-800	-600	-1	-1	-1	-1	4	-800	-600	-1	-1	-1	-1	4
765	39	-800	-600	-1	-1	-1	-1	4	-800	-600	-1	-1	-1	-1	4
785	40	-800	-600	-1	-1	-1	-1	4	-800	-600	-1	-1	-1	-1	4
805	41	-800	-600	-1	-1	-1	-1	4	-800	-600	-1	-1	-1	-1	4
825	42	-800	-600	-1	-1	-1	-1	4	-800	-600	-1	-1	-1	-1	4
845	43	-800	-600	-1	-1	-1	-1	4	-800	-600	-1	-1	-1	-1	4
864	44	-800	-600	-1	-1	-1	-1	4	-800	-600	-1	-1	-1	-1	4
884	45	-800	-600	-1	-1	-1	-1	4	-800	-600	-1	-1	-1	-1	4
904	46	-800	-600	-1	-1	-1	-1	4	-800	-600	-1	-1	-1	-1	4
924	47	-800	-600	-1	-1	-1	-1	4	-800	-600	-1	-1	-1	-1	4
944	48	-800	-600	-1	-1	-1	-1	4	-800	-600	-1	-1	-1	-1	4
964	49	-800	-600	-1	-1	-1	-1	4	-800	-600	-1	-1	-1	-1	4
984	50	-800	-600	-1	-1	-1	-1	4	-800	-600	-1	-1	-1	-1	4
1004	51	-800	-600	-1	-1	-1	-1	4	-800	-600	-1	-1	-1	-1	4
1024	52	-800	-600	-1	-1	-1	-1	4	-800	-600	-1	-1	-1	-1	4
1044	53	-800	-600	-1	-1	-1	-1	4	-800	-600	-1	-1	-1	-1	4
1064	54	-800	-600	-1	-1	-1	-1	4	-800	-600	-1	-1	-1	-1	4
1084	55	-800	-600	-1	-1	-1	-1	4	-800	-600	-1	-1	-1	-1	4
1104	56	-800	-600	-1	-1	-1	-1	4	-800	-600	-1	-1	-1	-1	4
1124	57	-800	-600	-1	-1	-1	-1	4	-800	-600	-1	-1	-1	-1	4
1144	58	-800	-600	-1	-1	-1	-1	4	-800	-600	-1	-1	-1	-1	4
1163	59	-800	-600	-1	-1	-1	-1	4	-800	-600	-1	-1	-1	-1	4
1183	60	-800	-600	-1	-1	-1	-1	4	-800	-600	-1	-1	-1	-1	4
1203	61	-800	-600	-1	-1	-1	-1	4	-800	-600	-1	-1	-1	-1	4
1223	62	-800	-600	-1	-1	-1	-1	4	-800	-600	-1	-1	-1	-1	4
1243	63	-800	-600	0,69	0,483	-1	-1	4	-800	-600	0,451	0,522	-1	-1	4
1263	64	-800	-600	-1	-1	-1	-1	4	-800	-600	-1	-1	-1	-1	4
1283	65	136	434	0,695	0,465	541,232	5,002	0	254	499	0,457	0,502	556,391	5,767	0
1303	66	215	387	0,697	0,456	541,232	3,617	0	214	375	0,46	0,493	556,391	3,695	0
1323	67	-800	-600	-1	-1	-1	-1	4	-800	-600	-1	-1	-1	-1	4
1343	68	-800	-600	0,701	0,435	-1	-1	4	-800	-600	0,464	0,471	-1	-1	4
1363	69	216	375	0,702	0,426	549,604	3,635	0	206	373	0,466	0,462	561,645	3,776	0
1383	70	-800	-600	-1	-1	-1	-1	4	-800	-600	-1	-1	-1	-1	4
1403	71	217	382	0,7	0,408	549,604	3,508	0	200	366	0,466	0,444	561,645	3,599	0
1423	72	-800	-600	-1	-1	-1	-1	4	-800	-600	-1	-1	-1	-1	4
1443	73	-800	-600	0,696	0,394	-1	-1	4	-800	-600	0,463	0,429	-1	-1	4
1462	74	224	381	0,694	0,389	557,769	3,501	0	191	358	0,462	0,425	573,421	3,689	0
1482	75	-800	-600	-1	-1	-1	-1	4	-800	-600	-1	-1	-1	-1	4
1502	76	238	381	0,689	0,38	557,769	3,478	0	192	360	0,458	0,416	573,421	3,655	0
1522	77	-800	-600	-1	-1	-1	-1	4	-800	-600	-1	-1	-1	-1	4
1542	78	-800	-600	0,682	0,367	-1	-1	4	-800	-600	0,453	0,402	-1	-1	4
1562	79	396	254	0,681	0,362	573,623	3,512	0	352	264	0,452	0,396	575,979	3,617	0
1582	80	-800	-600	-1	-1	-1	-1	4	-800	-600	-1	-1	-1	-1	4
1602	81	405	268	0,679	0,351	573,623	3,492	0	353	268	0,451	0,383	575,979	3,569	0	1	377	259
1622	82	410	281	0,678	0,346	573,623	3,381	0	348	271	0,45	0,378	575,979	3,573	0	1	377	259
1642	83	413	280	0,678	0,343	581,094	3,403	0	348	266	0,451	0,374	581,723	3,612	0	1	377	259
1662	84	411	262	0,678	0,344	581,094	3,476	0	348	265	0,451	0,374	581,723	3,591	0	1	377	259
1682	85	409	260	0,678	0,346	581,094	3,413	0	348	263	0,451	0,376	581,723	3,552	0	1	377	259
1702	86	406	262	0,678	0,349	581,094	3,442	0	349	265	0,452	0,38	581,723	3,49	0	1	377	259
1722	87	411	263	0,678	0,353	581,094	3,422	0	347	261	0,451	0,385	581,723	3,504	0	1	377	259
1742	88	409	260	0,677	0,356	583,376	3,447	0	347	258	0,45	0,389	584,15	3,532	0	1	377	259
1761	89	413	261	0,675	0,361	583,376	3,344	0	346	263	0,449	0,394	584,15	3,476	0	1	377	259
1782	90	408	261	0,674	0,363	583,376	3,35	0	353	270	0,448	0,397	584,15	3,384	0	1	377	259
1801	91	409	254	0,673	0,364	583,376	3,323	0	346	260	0,447	0,398	584,15	3,418	0	1	377	259
1821	92	410	261	0,672	0,365	583,376	3,301	0	347	268	0,446	0,399	584,15	3,383	0	1	377	259
1841	93	407	255	0,672	0,364	585,961	3,308	0	350	262	0,446	0,398	586,369	3,406	0	1	377	259
1861	94	401	243	0,672	0,366	585,961	3,306	0	353	268	0,446	0,399	586,369	3,346	0	1	377	259
1881	95	407	248	0,673	0,366	585,961	3,215	0	350	260	0,446	0,398	586,369	3,362	0	1	377	259
1901	96	405	239	0,673	0,367	585,961	3,218	0	346	262	0,447	0,398	586,369	3,246	0	1	377	259
1921	97	405	250	0,674	0,368	585,961	3,227	0	343	259	0,447	0,399	586,369	3,334	0	1	377	259
1941	98	405	253	0,675	0,368	581,91	3,21	0	340	262	0,448	0,399	584,688	3,303	0	1	377	259
1961	99	400	255	0,677	0,37	581,91	3,12	0	352	254	0,449	0,401	584,688	3,248	0	1	377	259
1981	100	406	251	0,678	0,372	581,91	3,193	0	353	256	0,45	0,403	584,688	3,246	0	1	377	259
2001	101	404	247	0,679	0,375	581,91	3,224	0	346	260	0,45	0,405	584,688	3,268	0	1	377	259
2021	102	397	253	0,679	0,377	581,91	3,202	0	345	252	0,451	0,407	584,688	3,279	0	1	377	259
2041	103	400	258	0,68	0,378	576,877	3,188	0	343	262	0,451	0,408	577,548	3,247	0	1	377	259
2061	104	402	257	0,681	0,381	576,877	3,134	0	347	253	0,45	0,409	577,548	3,245	0	1	377	259
2080	105	419	228	0,681	0,381	576,877	3,182	0	374	237	0,45	0,409	577,548	3,111	0
2100	106	496	235	0,679	0,38	576,877	3,141	0	462	228	0,448	0,408	577,548	3,219	0	2	498	253
2120	107	510	231	0,679	0,38	576,877	3,123	0	485	237	0,447	0,406	577,548	3,203	0	2	498	253
2140	108	523	247	0,679	0,379	568,509	3,092	0	498	257	0,446	0,405	559,958	3,067	0	2	498	253
2160	109	517	233	0,678	0,381	568,509	3,078	0	471	253	0,445	0,405	559,958	3,041	0	2	498	253
2180	110	519	239	0,678	0,382	568,509	3,04	0	467	264	0,444	0,406	559,958	3,029	0	2	498	253
2200	111	517	243	0,676	0,383	568,509	3,087	0	478	258	0,443	0,408	559,958	3,056	0	2	498	253
2220	112	525	241	0,675	0,385	568,509	3,063	0	477	257	0,441	0,41	559,958	3,112	0	2	498	253
2240	113	526	246	0,673	0,386	566,715	3,044	0	474	260	0,438	0,412	556,537	3,1	0	2	498	253
2260	114	514	247	0,67	0,389	566,715	3,019	0	474	263	0,436	0,415	556,537	3,116	0	2	498	253
2280	115	520	259	0,667	0,39	566,715	3,018	0	476	261	0,433	0,418	556,537	2,987	0	2	498	253
2300	116	532	275	0,664	0,391	566,715	2,916	0	457	293	0,43	0,42	556,537	2,925	0	2	498	253
2320	117	-800	-600	0,427	0,422	-1	-1	4	471	258	0,427	0,422	556,537	3,098	0
2340	118	-800	-600	0,658	0,392	-1	-1	4	467	268	0,424	0,423	556,309	3,015	0
2359	119	525	257	0,656	0,394	563,133	3,004	0	479	261	0,422	0,426	556,309	2,99	0	3	495	253
2379	120	519	250	0,654	0,395	563,133	3,029	0	472	255	0,42	0,428	556,309	3,059	0	3	495	253
2399	121	516	246	0,653	0,396	563,133	3,064	0	469	260	0,419	0,43	556,309	3,051	0	3	495	253
2419	122	520	256	0,652	0,397	563,133	3,12	0	474	264	0,418	0,431	556,309	3,098	0	3	495	253
2439	123	519	248	0,652	0,396	564,971	3,16	0	473	261	0,417	0,431	557,378	3,114	0	3	495	253
2459	124	519	239	0,652	0,398	564,971	3,04	0	477	256	0,417	0,433	557,378	3,068	0	3	495	253
2479	125	511	245	0,652	0,398	564,971	3,07	0	470	257	0,418	0,433	557,378	3,076	0	3	495	253
2499	126	444	189	0,653	0,398	564,971	3,114	0	435	195	0,419	0,433	557,378	3,083	0
2519	127	-800	-600	0,422	0,432	-1	-1	4	385	126	0,422	0,432	557,378	3,092	0	4	349	116
2539	128	-800	-600	0,657	0,397	-1	-1	4	365	107	0,424	0,43	553,727	3,08	0	4	349	116
2559	129	353	125	0,659	0,398	550,204	3,003	0	348	118	0,425	0,431	553,727	3,138	0	4	349	116
2579	130	365	117	0,661	0,398	550,204	2,98	0	344	116	0,426	0,431	553,727	3,154	0	4	349	116
2599	131	360	128	0,662	0,399	550,204	3,119	0	337	113	0,428	0,431	553,727	3,039	0	4	349	116
2619	132	364	117	0,664	0,4	550,204	2,985	0	340	117	0,429	0,432	553,727	3,103	0	4	349	116
2639	133	361	117	0,665	0,4	552,135	3,044	0	337	119	0,431	0,431	551,748	3,069	0	4	349	116
2658	134	352	121	0,666	0,402	552,135	3,012	0	348	128	0,432	0,433	551,748	3,075	0	4	349	116
2679	135	362	109	0,667	0,403	552,135	2,982	0	345	117	0,433	0,434	551,748	3,124	0	4	349	116
2698	136	363	117	0,667	0,403	552,135	2,993	0	346	123	0,433	0,434	551,748	3,17	0	4	349	116
2719	137	360	110	0,668	0,403	552,135	3,026	0	340	111	0,434	0,434	551,748	3,089	0	4	349	116
2738	138	360	116	0,668	0,402	550,785	3,008	0	339	110	0,434	0,433	552,575	3,13	0	4	349	116
2759	139	361	117	0,669	0,403	550,785	2,9	0	340	125	0,435	0,433	552,575	3,15	0	4	349	116
2778	140	372	116	0,669	0,402	550,785	3,063	0	334	126	0,435	0,432	552,575	3,107	0	4	349	116
2799	141	363	122	0,67	0,401	550,785	3,037	0	338	115	0,436	0,431	552,575	3,111	0	4	349	116
2818	142	358	114	0,67	0,4	550,785	2,985	0	341	114	0,436	0,431	552,575	3,059	0	4	349	116
2839	143	361	111	0,671	0,399	552,801	3,078	0	340	111	0,437	0,429	553,731	3,051	0	4	349	116
2858	144	358	121	0,671	0,4	552,801	2,956	0	341	116	0,438	0,43	553,731	3,073	0	4	349	116
2879	145	360	122	0,672	0,4	552,801	2,852	0	338	114	0,438	0,43	553,731	3,086	0	4	349	116
2898	146	-800	-600	0,439	0,43	-1	-1	4	338	121	0,439	0,43	553,731	3,072	0	4	349	116
2919	147	360	101	0,673	0,4	552,801	3,122	0	336	116	0,439	0,43	553,731	3,079	0	4	349	116
2938	148	360	101	0,673	0,399	553,078	3,123	0	336	116	0,439	0,429	554,395	3,086	0	4	349	116
2959	149	360	117	0,673	0,4	553,078	2,993	0	333	125	0,44	0,43	554,395	2,986	0	4	349	116
2977	150	349	118	0,674	0,4	553,078	2,996	0	334	118	0,44	0,43	554,395	3,098	0	4	349	116
2999	151	364	124	0,674	0,4	553,078	3,012	0	-800	-600	0,674	0,4	-1	-1	4	4	349	116
3017	152	356	122	0,675	0,401	553,078	2,924	0	330	117	0,441	0,431	554,395	3,061	0	4	349	116
3039	153	354	123	0,675	0,401	553,715	2,927	0	330	117	0,441	0,431	553,997	3,059	0	4	349	116
3057	154	358	115	0,676	0,402	553,715	3,079	0	340	121	0,442	0,432	553,997	3,142	0	4	349	116
3079	155	353	110	0,676	0,403	553,715	3,028	0	333	120	0,442	0,433	553,997	3,048	0	4	349	116
3097	156	354	113	0,677	0,403	553,715	3,007	0	-800	-600	0,677	0,403	-1	-1	4	4	349	116
3120	157	441	174	0,675	0,404	553,715	3,048	0	409	192	0,442	0,434	553,997	3,098	0
3137	158	445	165	0,674	0,404	561,088	3,087	0	410	188	0,441	0,434	556,758	3,113	0
3157	159	499	227	0,674	0,405	561,088	3,051	0	465	231	0,441	0,435	556,758	3,087	0	5	479	224
3177	160	502	220	0,674	0,405	561,088	3,08	0	463	222	0,44	0,435	556,758	3,155	0	5	479	224
3197	161	513	227	0,674	0,406	561,088	3,147	0	469	218	0,44	0,436	556,758	3,096	0	5	479	224
3217	162	516	231	0,674	0,406	561,088	3,059	0	463	216	0,44	0,436	556,758	3,197	0	5	479	224
3237	163	518	228	0,674	0,406	562,141	3,097	0	465	211	0,44	0,436	558,329	3,201	0	5	479	224
3256	164	506	217	0,674	0,407	562,141	3,135	0	461	220	0,439	0,438	558,329	3,125	0	5	479	224
3276	165	508	218	0,674	0,408	562,141	3,148	0	464	221	0,439	0,438	558,329	3,124	0	5	479	224
3296	166	506	216	0,674	0,408	562,141	3,119	0	460	222	0,439	0,438	558,329	3,162	0	5	479	224
3316	167	500	221	0,674	0,407	562,141	3,149	0	462	218	0,44	0,437	558,329	3,176	0	5	479	224
3336	168	500	225	0,674	0,407	560,132	3,129	0	462	218	0,44	0,436	558,683	3,193	0	5	479	224
3349								5							5				Keyboard	3	39	0	Right
3356	169	504	225	0,675	0,407	560,132	3,133	0	459	224	0,44	0,437	558,683	3,16	0	5	479	224
3376	170	504	230	0,675	0,407	560,132	3,061	0	461	228	0,441	0,437	558,683	3,277	0	5	479	224
3396	171	498	219	0,676	0,408	560,132	3,088	0	465	228	0,441	0,437	558,683	3,099	0	5	479	224
3416	172	493	226	0,676	0,408	560,132	3,065	0	457	226	0,442	0,437	558,683	3,103	0	5	479	224
3436	173	490	226	0,677	0,408	559,733	3,074	0	459	229	0,442	0,436	557,947	3,103	0	5	479	224
3456	174	501	227	0,678	0,408	559,733	3,024	0	462	221	0,443	0,437	557,947	3,149	0	5	479	224
3476	175	499	239	0,678	0,409	559,733	2,946	0	457	232	0,444	0,437	557,947	3,063	0	5	479	224
3496	176	-800	-600	0,444	0,437	-1	-1	4	449	228	0,444	0,437	557,947	3,117	0	5	479	224
3516	177	497	227	0,68	0,409	559,733	2,957	0	448	225	0,445	0,437	557,947	3,078	0	5	479	224
3535	178	496	231	0,681	0,408	556,711	2,942	0	446	234	0,447	0,435	555,327	3,087	0	5	479	224
3555	179	366	123	0,682	0,409	556,711	3,072	0	354	138	0,449	0,436	555,327	2,997	0	6	350	134
3575	180	-800	-600	0,449	0,436	-1	-1	4	340	133	0,449	0,436	555,327	3,012	0	6	350	134
3595	181	364	121	0,684	0,409	556,711	3,011	0	344	137	0,45	0,435	555,327	3,083	0	6	350	134
3615	182	354	131	0,685	0,409	556,711	2,956	0	337	130	0,45	0,435	555,327	3,128	0	6	350	134
3635	183	354	133	0,685	0,408	556,036	2,952	0	337	124	0,451	0,433	558,694	3,183	0	6	350	134
3655	184	374	148	0,686	0,409	556,036	3,058	0	342	120	0,452	0,434	558,694	3,17	0	6	350	134
3675	185	364	134	0,687	0,409	556,036	2,903	0	345	119	0,452	0,434	558,694	3,225	0	6	350	134
3695	186	368	129	0,687	0,409	556,036	2,977	0	333	135	0,453	0,434	558,694	3,108	0	6	350	134
3715	187	368	131	0,687	0,409	556,036	2,984	0	345	143	0,453	0,434	558,694	3,114	0	6	350	134
3735	188	367	127	0,687	0,409	556,758	2,994	0	342	150	0,453	0,434	559,115	3,123	0	6	350	134
3755	189	358	122	0,687	0,41	556,758	2,947	0	341	139	0,453	0,435	559,115	3,109	0	6	350	134
3775	190	357	130	0,687	0,41	556,758	3,044	0	345	139	0,453	0,436	559,115	3,099	0	6	350	134
3779								5							5				ShowAVI	8	0	0	single.avi
3795	191	350	135	0,687	0,41	556,758	2,87	0	341	136	0,453	0,436	559,115	3,149	0	6	350	134
3815	192	364	137	0,687	0,41	556,758	2,996	0	338	141	0,453	0,436	559,115	3,121	0	6	350	134
3835	193	362	140	0,687	0,409	556,558	3,004	0	339	141	0,452	0,435	559,123	3,13	0	6	350	134
3854	194	364	134	0,686	0,41	556,558	2,984	0	339	141	0,452	0,436	559,123	3,088	0	6	350	134
3874	195	356	140	0,686	0,41	556,558	2,95	0	342	137	0,452	0,436	559,123	3,091	0	6	350	134
3894	196	356	141	0,686	0,41	556,558	2,996	0	342	145	0,452	0,436	559,123	3,039	0	6	350	134
3914	197	-800	-600	-1	-1	-1	-1	4	-800	-600	-1	-1	-1	-1	4
3934	198	-800	-600	0,686	0,408	-1	-1	4	-800	-600	0,452	0,435	-1	-1	4
3954	199	-800	-600	0,452	0,436	-1	-1	4	339	150	0,452	0,436	558,581	3,083	0	7	346	144
3974	200	363	139	0,685	0,409	556,161	3,12	0	345	147	0,452	0,436	558,581	3,14	0	7	346	144
3994	201	355	149	0,685	0,408	556,161	2,996	0	338	145	0,451	0,436	558,581	3,234	0	7	346	144
4014	202	363	141	0,685	0,408	556,161	3,011	0	337	145	0,451	0,436	558,581	3,235	0	7	346	144
4034	203	360	142	0,685	0,407	557,492	3,034	0	338	147	0,451	0,435	557,846	3,232	0	7	346	144
4054	204	357	139	0,684	0,408	557,492	3,178	0	344	150	0,45	0,436	557,846	3,228	0	7	346	144
4074	205	356	140	0,684	0,407	557,492	3,181	0	344	147	0,45	0,436	557,846	3,279	0	7	346	144
4094	206	362	139	0,683	0,407	557,492	3,174	0	343	147	0,45	0,436	557,846	3,339	0	7	346	144
4114	207	341	147	0,683	0,407	557,492	3,173	0	325	152	0,45	0,436	557,846	3,239	0	7	346	144
4133	208	340	143	0,683	0,406	560,794	3,19	0	323	143	0,45	0,436	562,92	3,309	0	7	346	144
4153	209	309	168	0,683	0,408	560,794	3,172	0	293	178	0,449	0,437	562,92	3,27	0	8	304	181
4173	210	314	176	0,683	0,408	560,794	3,22	0	293	186	0,449	0,437	562,92	3,323	0	8	304	181
4193	211	315	179	0,682	0,408	560,794	3,2	0	295	180	0,449	0,437	562,92	3,278	0	8	304	181
4213	212	314	180	0,682	0,408	560,794	3,12	0	293	183	0,448	0,437	562,92	3,332	0	8	304	181
4233	213	314	183	0,682	0,406	559,661	3,128	0	294	181	0,448	0,436	561,842	3,314	0	8	304	181
4253	214	320	182	0,682	0,408	559,661	3,146	0	287	189	0,448	0,437	561,842	3,177	0	8	304	181
4273	215	321	170	0,682	0,408	559,661	3,124	0	297	184	0,448	0,437	561,842	3,179	0	8	304	181
4293	216	312	173	0,682	0,408	559,661	3,158	0	290	190	0,448	0,437	561,842	3,233	0	8	304	181
4313	217	313	180	0,682	0,408	559,661	2,991	0	295	183	0,448	0,438	561,842	3,151	0	8	304	181
4333	218	314	175	0,682	0,407	559,406	2,975	0	292	184	0,449	0,437	562,32	3,166	0	8	304	181
4353	219	329	183	0,682	0,408	559,406	3,077	0	283	188	0,449	0,438	562,32	3,139	0	8	304	181
4373	220	330	145	0,682	0,408	559,406	3,009	0	314	159	0,449	0,437	562,32	3,254	0
4393	221	382	100	0,681	0,408	559,406	2,836	0	393	111	0,448	0,437	562,32	3,15	0
4413	222	429	99	0,681	0,408	559,406	2,984	0	407	114	0,449	0,436	562,32	3,041	0	9	421	121
4433	223	453	106	0,682	0,407	555,895	2,9	0	418	132	0,449	0,435	553,349	3,017	0	9	421	121
4453	224	432	120	0,683	0,408	555,895	3,008	0	407	130	0,45	0,435	553,349	2,913	0	9	421	121
4472	225	426	106	0,684	0,408	555,895	2,851	0	400	133	0,452	0,435	553,349	3,075	0	9	421	121
4492	226	440	109	0,686	0,408	555,895	2,985	0	399	130	0,453	0,434	553,349	2,914	0	9	421	121
4512	227	439	118	0,687	0,408	555,895	2,932	0	407	124	0,454	0,434	553,349	2,93	0	9	421	121
4532	228	436	109	0,688	0,407	557,206	2,887	0	403	121	0,455	0,433	555,192	2,981	0	9	421	121
4552	229	-800	-600	0,457	0,433	-1	-1	4	408	122	0,457	0,433	555,192	2,924	0	9	421	121
4572	230	452	138	0,691	0,408	557,206	2,775	0	411	129	0,458	0,433	555,192	3,032	0	9	421	121
4592	231	415	48	0,691	0,408	557,206	2,892	0	421	50	0,459	0,432	555,192	2,979	0	10	418	69
4612	232	434	69	0,692	0,408	557,206	2,92	0	410	64	0,46	0,432	555,192	2,917	0	10	418	69
4632	233	421	94	0,693	0,407	556,322	2,943	0	411	84	0,461	0,431	552,153	2,942	0	10	418	69
4652	234	429	51	0,694	0,408	556,322	2,847	0	409	82	0,461	0,431	552,153	2,916	0	10	418	69
4672	235	431	55	0,694	0,408	556,322	2,898	0	411	74	0,462	0,431	552,153	2,887	0	10	418	69
4692	236	-800	-600	0,463	0,43	-1	-1	4	409	73	0,463	0,43	552,153	2,887	0	10	418	69
4712	237	423	45	0,696	0,408	556,322	2,691	0	411	79	0,463	0,43	552,153	2,889	0	10	418	69
4731	238	423	47	0,696	0,407	555,765	2,688	0	410	73	0,464	0,429	552,462	2,891	0	10	418	69
4751	239	-800	-600	0,465	0,43	-1	-1	4	412	82	0,465	0,43	552,462	2,889	0	10	418	69
4771	240	429	59	0,698	0,409	555,765	2,672	0	406	91	0,465	0,431	552,462	2,797	0	10	418	69
4791	241	438	50	0,698	0,41	555,765	2,817	0	410	75	0,466	0,432	552,462	2,796	0	10	418	69
4811	242	440	64	0,698	0,411	555,765	2,761	0	412	71	0,466	0,433	552,462	2,809	0	10	418	69
4831	243	441	61	0,698	0,412	556,349	2,842	0	411	67	0,466	0,434	554,267	2,822	0	10	418	69
4851	244	-800	-600	0,466	0,436	-1	-1	4	407	76	0,466	0,436	554,267	2,869	0	10	418	69
4871	245	439	67	0,698	0,414	556,349	2,673	0	-800	-600	0,698	0,414	-1	-1	4
4891	246	-800	-600	-1	-1	-1	-1	4	-800	-600	-1	-1	-1	-1	4
4911	247	423	54	0,697	0,416	556,349	2,822	0	400	59	0,465	0,439	554,267	2,912	0
4931	248	423	52	0,697	0,415	557,083	2,826	0	400	60	0,464	0,438	553,657	2,909	0
4951	249	-800	-600	0,464	0,439	-1	-1	4	450	48	0,464	0,439	553,657	2,83	0	11	455	42
4971	250	467	35	0,696	0,417	557,083	2,781	0	439	44	0,463	0,44	553,657	2,808	0	11	455	42
4991	251	457	32	0,695	0,418	557,083	2,72	0	443	46	0,463	0,441	553,657	2,793	0	11	455	42
5011	252	457	46	0,696	0,419	557,083	2,724	0	446	51	0,463	0,442	553,657	2,943	0	11	455	42
5031	253	457	51	0,696	0,418	556,269	2,723	0	440	58	0,464	0,442	549,751	2,918	0	11	455	42
5050	254	454	35	0,696	0,42	556,269	2,743	0	-800	-600	0,696	0,42	-1	-1	4	11	455	42
5070	255	470	32	0,697	0,421	556,269	2,747	0	436	66	0,464	0,445	549,751	2,793	0	11	455	42
5090	256	470	40	0,697	0,421	556,269	2,776	0	-800	-600	0,697	0,421	-1	-1	4	11	455	42
5110	257	456	38	0,698	0,422	556,269	2,778	0	-800	-600	0,698	0,422	-1	-1	4	11	455	42
5130	258	464	38	0,698	0,422	556,963	2,784	0	-800	-600	0,466	0,447	-1	-1	4	11	455	42
5150	259	-800	-600	-1	-1	-1	-1	4	-800	-600	-1	-1	-1	-1	4
5170	260	470	12	0,699	0,425	556,963	2,935	0	-800	-600	0,699	0,425	-1	-1	4
5190	261	-800	-600	-1	-1	-1	-1	4	-800	-600	-1	-1	-1	-1	4
5230	262	-800	-600	-1	-1	-1	-1	4	-800	-600	-1	-1	-1	-1	4
5250	263	-800	-600	0,702	0,427	-1	-1	4	-800	-600	0,469	0,453	-1	-1	4
5270	264	462	31	0,703	0,428	556,112	2,878	0	-800	-600	0,703	0,428	-1	-1	4
5290	265	-800	-600	0,501	0,426	-1	-1	4	207	457	0,501	0,426	550,087	3,449	0
5310	266	-800	-600	-1	-1	-1	-1	4	-800	-600	-1	-1	-1	-1	4
5329	267	-800	-600	-1	-1	-1	-1	4	-800	-600	-1	-1	-1	-1	4
5349	268	-800	-600	0,704	0,43	-1	-1	4	-800	-600	0,472	0,459	-1	-1	4
5369	269	-800	-600	-1	-1	-1	-1	4	-800	-600	-1	-1	-1	-1	4
5389	270	-800	-600	-1	-1	-1	-1	4	-800	-600	-1	-1	-1	-1	4
5409	271	-800	-600	-1	-1	-1	-1	4	-800	-600	-1	-1	-1	-1	4
5429	272	-800	-600	-1	-1	-1	-1	4	-800	-600	-1	-1	-1	-1	4
5469	273	-800	-600	0,696	0,427	-1	-1	4	-800	-600	0,464	0,459	-1	-1	4
5509	274	-800	-600	-1	-1	-1	-1	4	-800	-600	-1	-1	-1	-1	4
5529	275	-800	-600	-1	-1	-1	-1	4	-800	-600	-1	-1	-1	-1	4
5569	276	-800	-600	-1	-1	-1	-1	4	-800	-600	-1	-1	-1	-1	4
5609	277	374	198	0,692	0,429	557,298	2,859	0	318	225	0,461	0,463	551,042	2,808	0
5648	278	372	186	0,693	0,429	564,648	2,895	0	317	201	0,461	0,463	567,642	2,889	0
5668	279	360	276	0,694	0,43	564,648	2,826	0	-800	-600	0,694	0,43	-1	-1	4
5688	280	363	280	0,695	0,431	564,648	2,94	0	303	271	0,463	0,465	567,642	2,979	0
5708	281	368	291	0,696	0,432	564,648	2,881	0	314	285	0,464	0,466	567,642	3,038	0
5728	282	362	286	0,697	0,434	564,648	2,881	0	314	271	0,465	0,466	567,642	2,981	0
5748	283	364	291	0,699	0,434	564,772	2,882	0	313	274	0,466	0,466	568,422	3,006	0
5768	284	-800	-600	0,467	0,468	-1	-1	4	305	275	0,467	0,468	568,422	2,949	0
5788	285	356	280	0,701	0,438	564,772	3,028	0	322	274	0,468	0,469	568,422	2,969	0	12	336	282
5808	286	358	295	0,703	0,439	564,772	3,022	0	314	275	0,469	0,469	568,422	2,97	0	12	336	282
5828	287	362	289	0,704	0,44	564,772	2,941	0	315	273	0,47	0,47	568,422	2,937	0	12	336	282
5848	288	364	297	0,705	0,441	564,656	2,909	0	316	274	0,471	0,471	566,842	2,938	0	12	336	282
5868	289	-800	-600	0,472	0,473	-1	-1	4	314	288	0,472	0,473	566,842	2,979	0	12	336	282
5888	290	356	291	0,706	0,444	564,656	2,893	0	311	280	0,473	0,474	566,842	2,986	0	12	336	282
5908	291	364	294	0,707	0,444	564,656	2,934	0	315	273	0,473	0,475	566,842	2,931	0	12	336	282
5927	292	354	278	0,706	0,445	564,656	2,889	0	317	278	0,473	0,476	566,842	3,012	0	12	336	282
5947	293	356	277	0,706	0,445	562,88	2,893	0	316	275	0,472	0,477	566,762	3,004	0	12	336	282
5967	294	364	292	0,705	0,445	562,88	2,883	0	313	270	0,471	0,478	566,762	2,995	0	12	336	282
5987	295	371	290	0,703	0,445	562,88	2,885	0	308	273	0,47	0,479	566,762	2,956	0	12	336	282
6007	296	363	293	0,702	0,445	562,88	2,838	0	317	274	0,468	0,48	566,762	2,991	0	12	336	282
6027	297	369	290	0,7	0,446	562,88	2,931	0	317	277	0,466	0,481	566,762	2,913	0	12	336	282
6047	298	366	290	0,698	0,446	563,285	2,926	0	316	278	0,465	0,481	567,472	2,914	0	12	336	282
6067	299	362	285	0,697	0,447	563,285	2,957	0	316	281	0,464	0,483	567,472	3,041	0	12	336	282
6087	300	413	179	0,695	0,446	563,285	2,904	0	404	199	0,462	0,483	567,472	3,068	0
6107	301	477	155	0,693	0,446	563,285	2,841	0	-800	-600	0,693	0,446	-1	-1	4
6127	302	-800	-600	0,46	0,485	-1	-1	4	445	167	0,46	0,485	567,472	2,926	0
6147	303	-800	-600	0,692	0,445	-1	-1	4	443	177	0,46	0,485	561,015	2,894	0
6167	304	-800	-600	0,459	0,487	-1	-1	4	450	186	0,459	0,487	561,015	2,966	0
6187	305	488	180	0,692	0,447	562,744	2,887	0	445	179	0,459	0,488	561,015	2,957	0
6207	306	486	165	0,692	0,448	562,744	2,875	0	448	191	0,459	0,489	561,015	2,903	0
6226	307	499	174	0,692	0,448	562,744	3,002	0	-800	-600	0,692	0,448	-1	-1	4
6246	308	502	168	0,692	0,448	562,293	3,033	0	-800	-600	0,459	0,489	-1	-1	4
6266	309	486	174	0,693	0,449	562,293	2,932	0	458	199	0,46	0,489	557,12	2,901	0
6286	310	493	170	0,693	0,45	562,293	2,926	0	448	197	0,46	0,489	557,12	2,951	0
6306	311	493	175	0,694	0,449	562,293	2,921	0	445	199	0,46	0,488	557,12	2,93	0
6326	312	490	181	0,694	0,449	562,293	2,867	0	457	203	0,46	0,488	557,12	2,931	0
6346	313	493	183	0,695	0,449	561,037	2,852	0	451	205	0,461	0,487	556,255	2,927	0
6366	314	609	306	0,693	0,453	561,037	2,992	0	529	351	0,46	0,49	556,255	3,148	0
6386	315	638	342	0,692	0,456	561,037	3,017	0	554	370	0,459	0,493	556,255	3,07	0	13	591	371
6406	316	632	359	0,692	0,458	561,037	2,993	0	566	374	0,458	0,495	556,255	3,079	0	13	591	371
6426	317	631	364	0,691	0,461	561,037	2,977	0	565	372	0,457	0,498	556,255	3,03	0	13	591	371
6446	318	631	367	0,689	0,462	563,552	2,995	0	559	379	0,455	0,499	551,152	2,993	0	13	591	371
6466	319	636	347	0,687	0,464	563,552	3,006	0	553	380	0,453	0,501	551,152	3,055	0	13	591	371
6486	320	627	375	0,685	0,465	563,552	2,997	0	565	381	0,451	0,501	551,152	3,017	0	13	591	371
6506	321	611	384	0,684	0,465	563,552	2,959	0	566	375	0,449	0,501	551,152	3,045	0	13	591	371
6525	322	622	363	0,682	0,464	563,552	3,089	0	563	378	0,448	0,501	551,152	3,046	0	13	591	371
6545	323	617	380	0,681	0,463	563,764	3,083	0	563	377	0,447	0,5	551,348	3,048	0	13	591	371
6565	324	619	363	0,68	0,463	563,764	3,092	0	564	381	0,446	0,5	551,348	3,083	0	13	591	371
6585	325	623	362	0,68	0,463	563,764	3,022	0	564	383	0,445	0,5	551,348	3,089	0	13	591	371
6605	326	628	372	0,679	0,463	563,764	3,068	0	561	381	0,445	0,5	551,348	3,158	0	13	591	371
6625	327	618	358	0,679	0,464	563,764	3,111	0	567	382	0,444	0,501	551,348	3,14	0	13	591	371
6645	328	620	361	0,678	0,464	562,478	3,083	0	566	382	0,444	0,501	551,326	3,122	0	13	591	371
6665	329	617	366	0,678	0,465	562,478	3,087	0	562	378	0,443	0,503	551,326	3,059	0	13	591	371
6685	330	605	376	0,677	0,466	562,478	3,106	0	563	379	0,443	0,505	551,326	3,07	0	13	591	371
6705	331	621	370	0,676	0,467	562,478	3,092	0	561	379	0,442	0,506	551,326	3,102	0	13	591	371
6725	332	626	361	0,675	0,467	562,478	3,122	0	565	381	0,44	0,508	551,326	3,126	0	13	591	371
6745	333	626	362	0,673	0,467	564,514	3,133	0	564	382	0,439	0,508	551,173	3,144	0	13	591	371
6765	334	611	378	0,672	0,468	564,514	3,127	0	553	386	0,437	0,509	551,173	3,242	0	13	591	371
6785	335	623	359	0,67	0,468	564,514	3,105	0	563	378	0,435	0,51	551,173	3,041	0	13	591	371
6805	336	614	361	0,668	0,468	564,514	3,121	0	559	373	0,434	0,509	551,173	3,072	0	13	591	371
6825	337	618	360	0,667	0,467	564,514	3,106	0	568	373	0,432	0,509	551,173	3,055	0	13	591	371
6844	338	622	362	0,666	0,465	563,249	3,104	0	567	374	0,431	0,507	549,517	3,061	0	13	591	371
6864	339	620	366	0,666	0,464	563,249	3,133	0	554	377	0,431	0,506	549,517	3,117	0	13	591	371
6884	340	617	347	0,666	0,462	563,249	3,154	0	561	374	0,431	0,504	549,517	3,131	0	13	591	371
6904	341	618	350	0,667	0,46	563,249	3,087	0	549	366	0,431	0,502	549,517	3,195	0	13	591	371
6924	342	496	254	0,668	0,456	563,249	3,104	0	509	264	0,433	0,499	549,517	3,222	0
6944	343	485	244	0,67	0,452	557,873	3,067	0	508	246	0,435	0,495	553,553	3,273	0
6964	344	417	164	0,67	0,452	557,873	3,151	0	-800	-600	0,67	0,452	-1	-1	4	14	412	171
6984	345	422	142	0,67	0,45	557,873	3,173	0	396	174	0,436	0,494	553,553	3,223	0	14	412	171
7004	346	423	166	0,67	0,449	557,873	3,092	0	401	178	0,435	0,494	553,553	3,242	0	14	412	171
7024	347	421	156	0,669	0,448	557,873	3,226	0	403	180	0,434	0,493	553,553	3,157	0	14	412	171
7044	348	420	156	0,668	0,446	554,449	3,203	0	405	183	0,433	0,491	552,565	3,137	0	14	412	171
7064	349	430	166	0,666	0,445	554,449	3,117	0	400	185	0,431	0,491	552,565	3,236	0	14	412	171
7084	350	424	165	0,663	0,445	554,449	3,129	0	396	187	0,429	0,491	552,565	3,277	0	14	412	171
7103	351	423	173	0,661	0,445	554,449	3,229	0	399	186	0,427	0,491	552,565	3,246	0	14	412	171
7123	352	426	168	0,659	0,444	554,449	3,212	0	397	189	0,425	0,49	552,565	3,217	0	14	412	171
7143	353	425	160	0,657	0,443	560,275	3,227	0	399	181	0,424	0,49	557,418	3,255	0	14	412	171
7163	354	427	164	0,655	0,444	560,275	3,24	0	400	173	0,422	0,49	557,418	3,345	0	14	412	171
7183	355	431	162	0,654	0,443	560,275	3,199	0	397	182	0,421	0,489	557,418	3,287	0	14	412	171
7203	356	426	166	0,654	0,442	560,275	3,235	0	401	184	0,421	0,488	557,418	3,345	0	14	412	171
7223	357	482	246	0,653	0,441	560,275	3,304	0	426	268	0,42	0,487	557,418	3,302	0
7243	358	488	247	0,652	0,441	564,682	3,323	0	430	272	0,421	0,487	564,706	3,368	0
7263	359	488	341	0,653	0,441	564,682	3,41	0	441	351	0,421	0,487	564,706	3,452	0	15	456	347
7283	360	480	332	0,654	0,441	564,682	3,342	0	435	350	0,422	0,487	564,706	3,479	0	15	456	347
7303	361	479	339	0,655	0,442	564,682	3,398	0	433	353	0,422	0,487	564,706	3,51	0	15	456	347
7323	362	479	344	0,656	0,443	564,682	3,397	0	434	350	0,423	0,487	564,706	3,464	0	15	456	347
7343	363	479	339	0,657	0,442	566,752	3,408	0	434	351	0,424	0,486	564,446	3,485	0	15	456	347
7363	364	480	337	0,659	0,443	566,752	3,438	0	435	354	0,426	0,487	564,446	3,518	0	15	456	347
7383	365	482	340	0,66	0,444	566,752	3,476	0	432	353	0,427	0,487	564,446	3,578	0	15	456	347
7403	366	482	339	0,662	0,445	566,752	3,468	0	431	354	0,429	0,487	564,446	3,615	0	15	456	347
7422	367	477	345	0,663	0,445	566,752	3,527	0	437	350	0,43	0,487	564,446	3,617	0	15	456	347
7442	368	478	349	0,665	0,446	564,399	3,528	0	435	350	0,432	0,487	563,358	3,613	0	15	456	347
7462	369	478	345	0,667	0,447	564,399	3,488	0	432	356	0,433	0,488	563,358	3,687	0	15	456	347
7482	370	482	345	0,668	0,448	564,399	3,488	0	429	358	0,435	0,488	563,358	3,65	0	15	456	347
7502	371	480	340	0,669	0,449	564,399	3,456	0	428	354	0,436	0,489	563,358	3,611	0	15	456	347
7522	372	478	341	0,67	0,45	564,399	3,476	0	429	356	0,437	0,489	563,358	3,618	0	15	456	347
7542	373	480	340	0,671	0,45	565,616	3,474	0	430	354	0,437	0,49	565,446	3,637	0	15	456	347
7562	374	405	363	0,672	0,451	565,616	3,516	0	356	359	0,439	0,491	565,446	3,636	0	16	366	359
7582	375	402	358	0,672	0,452	565,616	3,53	0	343	363	0,439	0,491	565,446	3,611	0	16	366	359
7602	376	390	356	0,672	0,452	565,616	3,449	0	339	367	0,438	0,491	565,446	3,656	0	16	366	359
7622	377	396	361	0,672	0,452	565,616	3,522	0	342	356	0,438	0,492	565,446	3,598	0	16	366	359
7642	378	391	361	0,672	0,452	562,509	3,49	0	341	354	0,438	0,491	570,583	3,64	0	16	366	359
7662	379	393	357	0,671	0,453	562,509	3,441	0	337	358	0,438	0,492	570,583	3,686	0	16	366	359
7682	380	393	359	0,671	0,453	562,509	3,487	0	343	356	0,437	0,493	570,583	3,712	0	16	366	359
7701	381	389	357	0,671	0,454	562,509	3,528	0	344	357	0,437	0,493	570,583	3,678	0	16	366	359
7721	382	390	360	0,671	0,454	562,509	3,556	0	341	360	0,437	0,493	570,583	3,738	0	16	366	359
7741	383	391	360	0,671	0,453	561,768	3,58	0	340	359	0,437	0,492	570,67	3,737	0	16	366	359
7761	384	393	365	0,671	0,454	561,768	3,632	0	342	362	0,438	0,493	570,67	3,73	0	16	366	359
7781	385	392	365	0,672	0,454	561,768	3,496	0	343	359	0,438	0,493	570,67	3,786	0	16	366	359
7801	386	392	366	0,672	0,455	561,768	3,614	0	343	355	0,438	0,493	570,67	3,738	0	16	366	359
7821	387	391	357	0,673	0,455	561,768	3,518	0	343	361	0,439	0,494	570,67	3,704	0	16	366	359
7841	388	391	357	0,674	0,455	561,053	3,56	0	343	360	0,44	0,493	569,227	3,709	0	16	366	359
7861	389	305	373	0,676	0,457	561,053	3,504	0	259	360	0,442	0,494	569,227	3,732	0	17	285	372
7881	390	305	378	0,677	0,457	561,053	3,558	0	256	369	0,443	0,494	569,227	3,765	0	17	285	372
7901	391	303	376	0,678	0,457	561,053	3,447	0	260	356	0,443	0,494	569,227	3,659	0	17	285	372
7921	392	308	375	0,679	0,458	561,053	3,504	0	260	369	0,445	0,494	569,227	3,724	0	17	285	372
7941	393	309	376	0,68	0,457	559,641	3,495	0	260	367	0,446	0,494	567,576	3,703	0	17	285	372
7961	394	309	379	0,681	0,458	559,641	3,519	0	252	368	0,447	0,495	567,576	3,63	0	17	285	372
7981	395	304	377	0,682	0,459	559,641	3,49	0	259	370	0,448	0,495	567,576	3,619	0	17	285	372
8001	396	312	377	0,683	0,459	559,641	3,495	0	260	366	0,448	0,495	567,576	3,648	0	17	285	372
8020	397	305	378	0,684	0,46	559,641	3,558	0	262	368	0,449	0,495	567,576	3,649	0	17	285	372
8040	398	308	377	0,684	0,46	559,956	3,55	0	264	367	0,449	0,495	567,535	3,649	0	17	285	372
8060	399	311	380	0,684	0,46	559,956	3,488	0	-800	-600	0,684	0,46	-1	-1	4	17	285	372
8080	400	309	374	0,685	0,461	559,956	3,438	0	259	368	0,45	0,496	567,535	3,643	0	17	285	372
8100	401	314	377	0,685	0,461	559,956	3,488	0	260	369	0,45	0,497	567,535	3,653	0	17	285	372
8120	402	311	379	0,684	0,462	559,956	3,468	0	257	371	0,45	0,497	567,535	3,656	0	17	285	372
8140	403	311	378	0,684	0,462	558,964	3,448	0	257	370	0,449	0,497	568,616	3,666	0	17	285	372
8160	404	305	377	0,683	0,463	558,964	3,433	0	258	367	0,449	0,498	568,616	3,604	0	17	285	372
8180	405	308	378	0,683	0,463	558,964	3,38	0	255	365	0,448	0,499	568,616	3,596	0	17	285	372
8200	406	394	323	0,681	0,464	558,964	3,423	0	359	345	0,447	0,499	568,616	3,486	0
8220	407	436	327	0,68	0,464	558,964	3,387	0	391	329	0,446	0,499	568,616	3,467	0
8240	408	479	325	0,68	0,464	563,245	3,429	0	422	326	0,446	0,499	562,637	3,413	0
8260	409	438	326	0,68	0,465	563,245	3,378	0	392	331	0,446	0,5	562,637	3,422	0	18	416	324
8280	410	440	321	0,681	0,465	563,245	3,384	0	397	334	0,446	0,501	562,637	3,428	0	18	416	324
8299	411	443	322	0,681	0,466	563,245	3,374	0	390	338	0,446	0,501	562,637	3,508	0	18	416	324
8319	412	442	317	0,681	0,466	563,245	3,341	0	387	335	0,446	0,502	562,637	3,435	0	18	416	324
8339	413	443	318	0,681	0,466	562,035	3,331	0	387	337	0,446	0,502	562,532	3,464	0	18	416	324
8359	414	443	324	0,681	0,467	562,035	3,341	0	390	340	0,447	0,503	562,532	3,507	0	18	416	324
8379	415	441	324	0,682	0,467	562,035	3,341	0	390	331	0,447	0,503	562,532	3,458	0	18	416	324
8399	416	443	324	0,682	0,468	562,035	3,343	0	386	328	0,447	0,504	562,532	3,395	0	18	416	324
8419	417	441	314	0,683	0,468	562,035	3,348	0	397	333	0,448	0,504	562,532	3,375	0	18	416	324
8439	418	440	313	0,683	0,467	562,242	3,351	0	396	332	0,448	0,503	562,96	3,357	0	18	416	324
8459	419	443	315	0,683	0,468	562,242	3,293	0	395	332	0,448	0,504	562,96	3,451	0	18	416	324
8479	420	446	323	0,684	0,467	562,242	3,31	0	398	331	0,449	0,504	562,96	3,373	0	18	416	324
8499	421	448	327	0,684	0,467	562,242	3,303	0	387	330	0,449	0,503	562,96	3,387	0	18	416	324
8519	422	434	300	0,685	0,466	562,242	3,216	0	394	315	0,45	0,502	562,96	3,421	0	18	416	324
8539	423	436	307	0,685	0,463	559,936	3,204	0	391	318	0,451	0,5	558,099	3,355	0	18	416	324
8559	424	389	138	0,686	0,464	559,936	3,188	0	401	152	0,452	0,5	558,099	3,276	0	19	390	161
8579	425	398	144	0,686	0,464	559,936	3,217	0	376	156	0,452	0,5	558,099	3,311	0	19	390	161
8599	426	398	142	0,686	0,463	559,936	3,205	0	379	162	0,452	0,499	558,099	3,315	0	19	390	161
8618	427	406	146	0,687	0,462	559,936	3,19	0	377	161	0,452	0,498	558,099	3,287	0	19	390	161
8639	428	409	152	0,687	0,461	556,511	3,183	0	378	163	0,452	0,497	556,814	3,299	0	19	390	161
8658	429	411	147	0,687	0,462	556,511	3,132	0	374	165	0,452	0,498	556,814	3,265	0	19	390	161
8679	430	408	146	0,687	0,461	556,511	3,256	0	365	167	0,452	0,498	556,814	3,28	0	19	390	161
8698	431	401	145	0,686	0,461	556,511	3,197	0	365	172	0,452	0,497	556,814	3,233	0	19	390	161
8719	432	408	151	0,686	0,461	556,511	3,242	0	375	167	0,452	0,497	556,814	3,259	0	19	390	161
8738	433	406	152	0,686	0,459	555,923	3,214	0	370	169	0,452	0,495	557,062	3,256	0	19	390	161
8759	434	413	144	0,686	0,46	555,923	3,158	0	377	167	0,452	0,496	557,062	3,337	0	19	390	161
8778	435	400	150	0,686	0,459	555,923	3,234	0	376	164	0,452	0,495	557,062	3,306	0	19	390	161
8799	436	399	142	0,687	0,459	555,923	3,231	0	375	167	0,452	0,495	557,062	3,311	0	19	390	161
8818	437	407	151	0,687	0,458	555,923	3,244	0	381	165	0,453	0,494	557,062	3,294	0	19	390	161
8839	438	399	153	0,688	0,457	554,04	3,237	0	380	165	0,453	0,492	557,625	3,296	0	19	390	161
8858	439	410	160	0,689	0,457	554,04	3,193	0	379	172	0,454	0,492	557,625	3,278	0	19	390	161
8879	440	405	158	0,69	0,456	554,04	3,221	0	378	169	0,455	0,491	557,625	3,23	0	19	390	161
8897	441	410	158	0,691	0,455	554,04	3,184	0	381	175	0,456	0,49	557,625	3,266	0	19	390	161
8919	442	407	162	0,691	0,455	554,04	3,124	0	377	168	0,457	0,488	557,625	3,245	0	19	390	161
8937	443	408	154	0,692	0,453	558,011	3,145	0	378	170	0,458	0,486	557,487	3,261	0	19	390	161
8959	444	406	154	0,693	0,453	558,011	3,172	0	383	170	0,459	0,485	557,487	3,264	0	19	390	161
8977	445	410	150	0,694	0,452	558,011	3,126	0	377	173	0,46	0,483	557,487	3,283	0	19	390	161
8999	446	417	166	0,696	0,45	558,011	3,037	0	382	169	0,461	0,482	557,487	3,34	0	19	390	161
9017	447	408	155	0,697	0,449	558,011	3,174	0	378	172	0,463	0,48	557,487	3,224	0	19	390	161
9039	448	410	156	0,699	0,448	558,167	3,129	0	379	173	0,464	0,478	557,019	3,242	0	19	390	161
9057	449	408	144	0,7	0,448	558,167	3,2	0	378	171	0,466	0,478	557,019	3,238	0	19	390	161
9077	450	408	165	0,701	0,448	558,167	3,078	0	376	173	0,467	0,478	557,019	3,244	0	19	390	161
9097	451	-800	-600	0,468	0,478	-1	-1	4	376	173	0,468	0,478	557,019	3,241	0	19	390	161
9117	452	406	154	0,703	0,448	558,167	3,145	0	373	179	0,469	0,478	557,019	3,164	0	19	390	161
9137	453	405	151	0,703	0,448	559,824	3,154	0	372	177	0,469	0,478	559,085	3,171	0	19	390	161
9157	454	410	157	0,703	0,449	559,824	3,155	0	377	172	0,469	0,479	559,085	3,167	0	19	390	161
9177	455	408	145	0,703	0,449	559,824	3,087	0	378	178	0,469	0,48	559,085	3,19	0	19	390	161
9196	456	402	161	0,702	0,45	559,824	3,078	0	369	174	0,469	0,48	559,085	3,218	0	19	390	161
9216	457	288	277	0,703	0,451	559,824	3,183	0	247	275	0,471	0,481	559,085	3,224	0
9236	458	275	284	0,704	0,452	559,669	3,148	0	231	274	0,471	0,482	569,196	3,285	0
9256	459	229	353	0,704	0,453	559,669	3,176	0	175	345	0,471	0,484	569,196	3,306	0	20	202	348
9276	460	221	348	0,704	0,455	559,669	3,145	0	182	336	0,471	0,485	569,196	3,309	0	20	202	348
9296	461	227	350	0,705	0,456	559,669	3,124	0	176	339	0,472	0,487	569,196	3,309	0	20	202	348
9316	462	220	345	0,705	0,458	559,669	3,143	0	177	340	0,472	0,489	569,196	3,312	0	20	202	348
9336	463	224	347	0,706	0,458	557,157	3,122	0	179	341	0,473	0,49	569,692	3,316	0	20	202	348
9356	464	225	352	0,707	0,46	557,157	3,146	0	179	337	0,473	0,492	569,692	3,357	0	20	202	348
9376	465	219	352	0,707	0,461	557,157	3,199	0	184	346	0,474	0,493	569,692	3,38	0	20	202	348
9396	466	224	353	0,707	0,463	557,157	3,256	0	178	336	0,474	0,495	569,692	3,356	0	20	202	348
9416	467	223	357	0,708	0,465	557,157	3,171	0	179	334	0,474	0,496	569,692	3,378	0	20	202	348
9436	468	224	359	0,708	0,466	555,145	3,203	0	181	338	0,474	0,497	567,536	3,357	0	20	202	348
9456	469	224	354	0,708	0,468	555,145	3,166	0	180	341	0,474	0,5	567,536	3,387	0	20	202	348
9475	470	226	359	0,708	0,47	555,145	3,141	0	181	345	0,474	0,501	567,536	3,407	0	20	202	348
9496	471	220	352	0,709	0,471	555,145	3,188	0	182	350	0,474	0,503	567,536	3,344	0	20	202	348
9515	472	228	361	0,709	0,472	555,145	3,173	0	178	339	0,475	0,504	567,536	3,324	0	20	202	348
9535	473	227	360	0,709	0,473	555,004	3,172	0	179	344	0,475	0,505	566,076	3,297	0	20	202	348
9555	474	221	357	0,709	0,475	555,004	3,168	0	181	346	0,475	0,507	566,076	3,352	0	20	202	348
9575	475	228	356	0,71	0,476	555,004	3,199	0	184	351	0,475	0,509	566,076	3,355	0	20	202	348
9595	476	221	361	0,71	0,478	555,004	3,212	0	182	337	0,475	0,511	566,076	3,358	0	20	202	348
9615	477	233	365	0,71	0,48	555,004	3,238	0	184	340	0,475	0,513	566,076	3,406	0	20	202	348
9635	478	234	367	0,71	0,481	554,381	3,252	0	183	339	0,475	0,514	565,877	3,411	0	20	202	348
9655	479	226	352	0,71	0,483	554,381	3,201	0	182	352	0,475	0,517	565,877	3,375	0	20	202	348
9675	480	226	361	0,709	0,485	554,381	3,196	0	179	331	0,475	0,518	565,877	3,397	0	20	202	348
9695	481	253	375	0,709	0,486	554,381	3,221	0	194	366	0,474	0,52	565,877	3,327	0	21	228	366
9715	482	248	372	0,708	0,488	554,381	3,206	0	192	357	0,473	0,522	565,877	3,355	0	21	228	366
9735	483	243	368	0,707	0,488	554,08	3,208	0	189	355	0,472	0,522	565,473	3,345	0	21	228	366
9755	484	249	370	0,707	0,489	554,08	3,255	0	203	367	0,471	0,524	565,473	3,38	0	21	228	366
9775	485	254	376	0,706	0,49	554,08	3,222	0	196	360	0,471	0,525	565,473	3,407	0	21	228	366
9794	486	250	372	0,706	0,491	554,08	3,271	0	203	359	0,471	0,526	565,473	3,424	0	21	228	366
9814	487	252	378	0,705	0,492	554,08	3,278	0	200	352	0,47	0,528	565,473	3,473	0	21	228	366
9834	488	254	379	0,705	0,493	553,096	3,28	0	198	350	0,47	0,528	564,148	3,491	0	21	228	366
9854	489	252	371	0,704	0,494	553,096	3,293	0	201	357	0,469	0,53	564,148	3,437	0	21	228	366
9874	490	252	373	0,704	0,495	553,096	3,281	0	203	356	0,469	0,531	564,148	3,406	0	21	228	366
9894	491	260	370	0,703	0,495	553,096	3,29	0	201	363	0,468	0,532	564,148	3,494	0	21	228	366
9914	492	255	370	0,702	0,496	553,096	3,322	0	202	360	0,467	0,532	564,148	3,467	0	21	228	366
9934	493	257	370	0,702	0,495	553,1	3,32	0	202	361	0,466	0,532	565,093	3,482	0	21	228	366
9954	494	257	376	0,701	0,496	553,1	3,225	0	206	354	0,466	0,533	565,093	3,429	0	21	228	366
9974	495	255	379	0,701	0,497	553,1	3,34	0	205	363	0,465	0,534	565,093	3,479	0	21	228	366
9994	496	260	370	0,7	0,497	553,1	3,213	0	213	358	0,465	0,534	565,093	3,467	0	21	228	366
10014	497	257	378	0,7	0,497	553,1	3,29	0	208	365	0,464	0,535	565,093	3,433	0	21	228	366
10034	498	257	375	0,699	0,497	552,671	3,319	0	211	364	0,464	0,534	564,072	3,449	0	21	228	366
10054	499	262	375	0,699	0,498	552,671	3,254	0	204	361	0,464	0,536	564,072	3,455	0	21	228	366
10074	500	264	378	0,699	0,498	552,671	3,224	0	210	356	0,463	0,536	564,072	3,38	0	21	228	366
10093	501	292	337	0,698	0,498	552,671	3,273	0	251	324	0,463	0,536	564,072	3,348	0	22	289	331
10113	502	312	342	0,698	0,498	552,671	3,271	0	254	327	0,463	0,536	564,072	3,378	0	22	289	331
10133	503	323	343	0,698	0,498	556,734	3,293	0	258	332	0,463	0,536	562,418	3,357	0	22	289	331
10153	504	312	337	0,699	0,498	556,734	3,239	0	264	331	0,463	0,536	562,418	3,395	0	22	289	331
10173	505	315	331	0,699	0,498	556,734	3,22	0	262	330	0,463	0,536	562,418	3,444	0	22	289	331
10193	506	308	333	0,699	0,498	556,734	3,219	0	266	323	0,464	0,537	562,418	3,407	0	22	289	331
10213	507	314	338	0,7	0,499	556,734	3,184	0	266	326	0,464	0,537	562,418	3,339	0	22	289	331
10233	508	312	336	0,7	0,498	556,078	3,169	0	265	323	0,464	0,537	562,204	3,348	0	22	289	331
10253	509	308	332	0,7	0,499	556,078	3,242	0	269	321	0,465	0,538	562,204	3,405	0	22	289	331
10273	510	315	332	0,7	0,499	556,078	3,249	0	265	327	0,465	0,538	562,204	3,354	0	22	289	331
10293	511	314	331	0,7	0,499	556,078	3,237	0	265	322	0,465	0,538	562,204	3,382	0	22	289	331
10313	512	320	341	0,7	0,499	556,078	3,174	0	262	326	0,465	0,538	562,204	3,413	0	22	289	331
10333	513	321	342	0,7	0,499	555,425	3,166	0	262	325	0,465	0,538	561,405	3,391	0	22	289	331
10353	514	314	331	0,7	0,499	555,425	3,177	0	269	327	0,465	0,538	561,405	3,34	0	22	289	331
10373	515	317	337	0,7	0,499	555,425	3,175	0	265	336	0,465	0,538	561,405	3,29	0	22	289	331
10392	516	311	336	0,7	0,499	555,425	3,19	0	270	329	0,465	0,538	561,405	3,336	0	22	289	331
10412	517	361	342	0,699	0,498	555,425	3,237	0	316	347	0,464	0,537	561,405	3,379	0	23	350	352
10432	518	364	340	0,699	0,498	559,533	3,268	0	320	348	0,464	0,537	561,095	3,367	0	23	350	352
10452	519	376	346	0,699	0,498	559,533	3,214	0	333	347	0,464	0,537	561,095	3,328	0	23	350	352
10472	520	379	347	0,699	0,498	559,533	3,241	0	326	349	0,464	0,538	561,095	3,387	0	23	350	352
10492	521	373	344	0,699	0,499	559,533	3,213	0	334	345	0,464	0,538	561,095	3,374	0	23	350	352
10512	522	373	341	0,699	0,499	559,533	3,268	0	329	352	0,464	0,538	561,095	3,362	0	23	350	352
10532	523	373	341	0,699	0,498	558,19	3,26	0	332	351	0,464	0,538	562,25	3,397	0	23	350	352
10552	524	373	348	0,699	0,499	558,19	3,254	0	329	358	0,464	0,538	562,25	3,436	0	23	350	352
10572	525	380	350	0,7	0,499	558,19	3,256	0	323	355	0,464	0,538	562,25	3,456	0	23	350	352
10592	526	380	350	0,7	0,499	558,19	3,281	0	327	349	0,464	0,538	562,25	3,373	0	23	350	352
10612	527	383	356	0,7	0,498	558,19	3,351	0	330	346	0,465	0,537	562,25	3,427	0	23	350	352
10632	528	384	358	0,7	0,498	559,042	3,371	0	328	342	0,465	0,537	562,603	3,418	0	23	350	352
10652	529	373	350	0,7	0,498	559,042	3,271	0	325	350	0,465	0,537	562,603	3,412	0	23	350	352
10671	530	370	347	0,7	0,498	559,042	3,308	0	327	347	0,464	0,537	562,603	3,328	0	23	350	352
10691	531	382	354	0,7	0,498	559,042	3,307	0	326	350	0,465	0,537	562,603	3,358	0	23	350	352
10711	532	375	356	0,7	0,498	559,042	3,281	0	324	352	0,465	0,537	562,603	3,368	0	23	350	352
10731	533	377	357	0,7	0,497	559,012	3,3	0	324	352	0,465	0,537	562,858	3,379	0	23	350	352
10751	534	375	355	0,7	0,498	559,012	3,349	0	323	350	0,465	0,537	562,858	3,301	0	23	350	352
10771	535	381	355	0,7	0,498	559,012	3,283	0	321	350	0,464	0,538	562,858	3,379	0	23	350	352
10791	536	376	345	0,7	0,498	559,012	3,242	0	321	358	0,464	0,538	562,858	3,352	0	23	350	352
10811	537	372	357	0,699	0,498	559,012	3,226	0	326	346	0,464	0,538	562,858	3,338	0	23	350	352
10831	538	374	355	0,699	0,498	558,6	3,208	0	326	349	0,464	0,537	562,347	3,371	0	23	350	352
10851	539	373	352	0,698	0,498	558,6	3,284	0	328	352	0,463	0,538	562,347	3,346	0	23	350	352
10871	540	381	361	0,698	0,498	558,6	3,322	0	320	356	0,463	0,538	562,347	3,438	0	23	350	352
10891	541	377	352	0,698	0,498	558,6	3,26	0	323	350	0,463	0,538	562,347	3,302	0	23	350	352
10911	542	378	356	0,698	0,498	558,6	3,238	0	324	356	0,462	0,538	562,347	3,365	0	23	350	352
10931	543	379	359	0,697	0,497	557,626	3,233	0	326	355	0,462	0,537	561,117	3,372	0	23	350	352
10951	544	372	358	0,697	0,498	557,626	3,273	0	327	347	0,462	0,538	561,117	3,384	0	23	350	352
10971	545	374	356	0,696	0,498	557,626	3,258	0	321	353	0,461	0,539	561,117	3,428	0	23	350	352
10990	546	378	354	0,696	0,498	557,626	3,291	0	330	353	0,461	0,539	561,117	3,414	0	23	350	352
11010	547	379	355	0,695	0,498	557,626	3,275	0	325	352	0,46	0,539	561,117	3,386	0	23	350	352
11030	548	379	352	0,695	0,497	559,54	3,286	0	324	351	0,459	0,539	561,918	3,409	0	23	350	352
11050	549	378	362	0,694	0,498	559,54	3,312	0	327	357	0,459	0,539	561,918	3,336	0	23	350	352
11070	550	378	361	0,693	0,498	559,54	3,338	0	324	354	0,458	0,54	561,918	3,383	0	23	350	352
11090	551	377	356	0,693	0,497	559,54	3,355	0	325	355	0,457	0,54	561,918	3,407	0	23	350	352
11110	552	378	354	0,692	0,497	559,54	3,36	0	324	358	0,457	0,54	561,918	3,378	0	23	350	352
11130	553	378	354	0,691	0,497	558,228	3,357	0	324	356	0,456	0,539	562,236	3,387	0	23	350	352
11150	554	376	360	0,691	0,497	558,228	3,304	0	323	355	0,455	0,54	562,236	3,416	0	23	350	352
11170	555	375	356	0,69	0,497	558,228	3,282	0	322	353	0,455	0,54	562,236	3,402	0	23	350	352
11190	556	329	267	0,69	0,495	558,228	3,333	0	317	249	0,456	0,538	562,236	3,357	0	24	292	256
11210	557	321	261	0,69	0,495	558,228	3,244	0	288	248	0,456	0,538	562,236	3,301	0	24	292	256
11230	558	314	257	0,69	0,494	556,958	3,242	0	282	250	0,456	0,538	560,065	3,261	0	24	292	256
11250	559	341	258	0,69	0,495	556,958	3,306	0	285	261	0,456	0,538	560,065	3,386	0	24	292	256
11269	560	321	255	0,69	0,494	556,958	3,226	0	280	248	0,455	0,538	560,065	3,369	0	24	292	256
11289	561	325	263	0,69	0,494	556,958	3,188	0	284	248	0,455	0,538	560,065	3,341	0	24	292	256
11309	562	328	260	0,69	0,494	556,958	3,273	0	282	251	0,455	0,538	560,065	3,284	0	24	292	256
11329	563	332	261	0,69	0,493	556,357	3,217	0	284	253	0,455	0,537	558,942	3,254	0	24	292	256
11349	564	323	257	0,69	0,494	556,357	3,156	0	279	255	0,456	0,538	558,942	3,32	0	24	292	256
11369	565	316	252	0,691	0,494	556,357	3,13	0	280	248	0,456	0,538	558,942	3,349	0	24	292	256
11389	566	329	250	0,691	0,494	556,357	3,209	0	286	244	0,456	0,538	558,942	3,289	0	24	292	256
11409	567	323	258	0,691	0,495	556,357	3,173	0	279	254	0,456	0,539	558,942	3,275	0	24	292	256
11429	568	323	257	0,692	0,494	555,63	3,177	0	281	247	0,457	0,538	560,654	3,271	0	24	292	256
11449	569	329	248	0,692	0,495	555,63	3,223	0	283	245	0,457	0,539	560,654	3,269	0	24	292	256
11469	570	327	259	0,693	0,496	555,63	3,075	0	278	247	0,458	0,539	560,654	3,262	0	24	292	256
11489	571	330	264	0,694	0,496	555,63	3,148	0	282	250	0,458	0,54	560,654	3,314	0	24	292	256
11509	572	314	251	0,694	0,497	555,63	3,165	0	284	242	0,459	0,54	560,654	3,268	0	24	292	256
11529	573	312	259	0,695	0,497	555,011	3,179	0	283	245	0,46	0,54	558,891	3,268	0	24	292	256
11549	574	322	258	0,696	0,498	555,011	3,142	0	279	252	0,46	0,541	558,891	3,309	0	24	292	256
11569	575	316	265	0,697	0,499	555,011	3,068	0	277	252	0,461	0,541	558,891	3,23	0	24	292	256
11588	576	319	259	0,698	0,499	555,011	3,215	0	280	259	0,462	0,541	558,891	3,361	0	24	292	256
11608	577	315	253	0,699	0,5	555,011	3,206	0	287	246	0,463	0,541	558,891	3,288	0	24	292	256
11628	578	316	257	0,7	0,499	553,404	3,189	0	287	247	0,464	0,54	559,581	3,283	0	24	292	256
11648	579	320	252	0,701	0,5	553,404	3,163	0	280	243	0,465	0,541	559,581	3,323	0	24	292	256
11668	580	296	261	0,702	0,499	553,404	3,201	0	259	251	0,466	0,54	559,581	3,181	0	24	292	256
11688	581	289	268	0,703	0,499	553,404	3,2	0	256	269	0,467	0,54	559,581	3,285	0	24	292	256
11708	582	289	270	0,703	0,499	553,404	3,159	0	253	251	0,467	0,539	559,581	3,481	0	24	292	256
11728	583	289	271	0,704	0,497	553,191	3,177	0	250	259	0,468	0,537	558,078	3,441	0	24	292	256
11748	584	292	271	0,704	0,497	553,191	3,101	0	256	262	0,468	0,537	558,078	3,344	0	24	292	256
11768	585	292	266	0,705	0,496	553,191	3,226	0	249	253	0,469	0,536	558,078	3,339	0	24	292	256
11788	586	284	265	0,705	0,495	553,191	3,174	0	250	266	0,469	0,535	558,078	3,37	0	24	292	256
11808	587	285	269	0,705	0,494	553,191	3,083	0	261	264	0,469	0,533	558,078	3,323	0	24	292	256
11828	588	287	266	0,705	0,492	552,717	3,129	0	259	263	0,469	0,531	557,907	3,325	0	24	292	256
11848	589	288	269	0,705	0,491	552,717	3,173	0	247	272	0,469	0,53	557,907	3,314	0	24	292	256
11867	590	297	274	0,705	0,489	552,717	3,159	0	244	262	0,469	0,527	557,907	3,259	0	24	292	256
11887	591	289	205	0,705	0,487	552,717	3,11	0	292	210	0,469	0,524	557,907	3,252	0
11907	592	-800	-600	0,468	0,52	-1	-1	4	347	123	0,468	0,52	557,907	3,221	0	25	355	91
11927	593	-800	-600	0,703	0,478	-1	-1	4	365	112	0,468	0,515	547,079	3,147	0	25	355	91
11947	594	-800	-600	0,467	0,512	-1	-1	4	355	87	0,467	0,512	547,079	3,18	0	25	355	91
11967	595	-800	-600	0,467	0,508	-1	-1	4	359	89	0,467	0,508	547,079	3,065	0	25	355	91
11987	596	-800	-600	0,466	0,503	-1	-1	4	356	94	0,466	0,503	547,079	3,124	0	25	355	91
12007	597	-800	-600	0,466	0,499	-1	-1	4	358	86	0,466	0,499	547,079	3,131	0	25	355	91
12027	598	-800	-600	0,701	0,458	-1	-1	4	357	87	0,465	0,494	547,259	3,14	0	25	355	91
12047	599	-800	-600	0,465	0,492	-1	-1	4	349	91	0,465	0,492	547,259	3,104	0	25	355	91
12067	600	-800	-600	0,464	0,49	-1	-1	4	348	91	0,464	0,49	547,259	3,082	0	25	355	91
12087	601	-800	-600	0,463	0,488	-1	-1	4	354	96	0,463	0,488	547,259	3,048	0	25	355	91
12107	602	-800	-600	0,463	0,486	-1	-1	4	355	93	0,463	0,486	547,259	3,002	0	25	355	91
12127	603	-800	-600	0,697	0,447	-1	-1	4	357	89	0,462	0,483	550,106	2,989	0	25	355	91
12147	604	-800	-600	0,461	0,482	-1	-1	4	348	86	0,461	0,482	550,106	3,032	0	25	355	91
12166	605	372	77	0,696	0,444	551,051	2,952	0	355	92	0,461	0,481	550,106	3,01	0	25	355	91
12186	606	-800	-600	0,46	0,48	-1	-1	4	351	93	0,46	0,48	550,106	3,098	0	25	355	91
12206	607	413	129	0,694	0,443	551,051	2,885	0	383	147	0,459	0,48	550,106	3,07	0
12226	608	412	109	0,692	0,445	561,969	2,94	0	390	142	0,458	0,481	558,096	3,127	0
12246	609	511	316	0,691	0,446	561,969	3,127	0	430	339	0,457	0,482	558,096	3,106	0	26	461	344
12266	610	494	330	0,691	0,447	561,969	3,049	0	437	340	0,456	0,483	558,096	3,033	0	26	461	344
12286	611	492	333	0,691	0,449	561,969	3,035	0	437	344	0,456	0,485	558,096	3,057	0	26	461	344
12306	612	487	337	0,691	0,45	561,969	3,006	0	429	357	0,456	0,486	558,096	3,072	0	26	461	344
12326	613	484	340	0,691	0,45	561,622	2,985	0	433	360	0,456	0,486	558,951	3,044	0	26	461	344
12346	614	490	334	0,692	0,451	561,622	2,98	0	436	348	0,456	0,487	558,951	3,023	0	26	461	344
12366	615	490	356	0,692	0,452	561,622	2,991	0	433	349	0,456	0,488	558,951	3,161	0	26	461	344
12386	616	486	331	0,692	0,454	561,622	3,026	0	439	338	0,457	0,489	558,951	3,02	0	26	461	344
12406	617	489	334	0,693	0,455	561,622	3,008	0	437	344	0,457	0,491	558,951	2,996	0	26	461	344
12426	618	488	339	0,694	0,456	560,6	3,021	0	437	343	0,457	0,492	557,805	3,021	0	26	461	344
12445	619	491	351	0,694	0,459	560,6	2,867	0	434	343	0,458	0,495	557,805	2,961	0	26	461	344
12466	620	494	336	0,694	0,461	560,6	3,036	0	435	351	0,458	0,497	557,805	3,13	0	26	461	344
12485	621	487	333	0,695	0,464	560,6	3,01	0	430	348	0,458	0,499	557,805	3,029	0	26	461	344
12505	622	489	361	0,695	0,466	560,6	2,987	0	427	356	0,459	0,501	557,805	3,113	0	26	461	344
12525	623	488	354	0,695	0,467	559,892	2,961	0	425	357	0,459	0,502	557,02	3,07	0	26	461	344
12545	624	491	342	0,695	0,469	559,892	2,987	0	430	348	0,459	0,505	557,02	2,974	0	26	461	344
12565	625	489	336	0,695	0,471	559,892	2,885	0	435	359	0,458	0,507	557,02	3,139	0	26	461	344
12585	626	540	374	0,694	0,473	559,892	2,93	0	477	381	0,457	0,509	557,02	3,014	0	27	505	383
12605	627	531	372	0,693	0,474	559,892	2,977	0	476	382	0,456	0,511	557,02	3,004	0	27	505	383
12625	628	522	372	0,692	0,475	557,651	2,925	0	473	385	0,455	0,512	554,361	3,043	0	27	505	383
12645	629	540	386	0,691	0,477	557,651	2,986	0	475	390	0,454	0,514	554,361	2,996	0	27	505	383
12665	630	538	376	0,69	0,478	557,651	3,013	0	485	386	0,453	0,516	554,361	2,988	0	27	505	383
12685	631	540	392	0,689	0,479	557,651	3,013	0	486	385	0,452	0,517	554,361	3,059	0	27	505	383
12705	632	537	385	0,687	0,48	557,651	3,017	0	480	392	0,45	0,519	554,361	3,132	0	27	505	383
12725	633	537	383	0,686	0,481	558,874	3,025	0	483	393	0,449	0,52	550,829	3,139	0	27	505	383
12745	634	539	384	0,685	0,483	558,874	3,108	0	480	386	0,448	0,522	550,829	3,071	0	27	505	383
12764	635	543	381	0,684	0,484	558,874	2,987	0	474	390	0,447	0,524	550,829	3,153	0	27	505	383
12784	636	533	382	0,683	0,486	558,874	3,162	0	480	378	0,446	0,525	550,829	3,088	0	27	505	383
12804	637	529	376	0,682	0,488	558,874	3,004	0	477	392	0,445	0,527	550,829	3,26	0	27	505	383
12824	638	527	376	0,681	0,489	556,562	3,056	0	475	389	0,444	0,529	550,188	3,27	0	27	505	383
12844	639	531	384	0,681	0,492	556,562	3,142	0	471	389	0,443	0,531	550,188	3,068	0	27	505	383
12864	640	535	390	0,68	0,494	556,562	3,178	0	478	389	0,443	0,533	550,188	3,181	0	27	505	383
12884	641	536	376	0,68	0,495	556,562	3,078	0	478	382	0,442	0,535	550,188	3,162	0	27	505	383
12904	642	538	375	0,68	0,497	556,562	3,183	0	480	387	0,442	0,537	550,188	3,155	0	27	505	383
12924	643	540	374	0,679	0,498	556,558	3,151	0	479	387	0,441	0,538	547,688	3,134	0	27	505	383
12944	644	530	386	0,679	0,5	556,558	3,027	0	480	388	0,441	0,54	547,688	3,052	0	27	505	383
12964	645	527	379	0,678	0,502	556,558	3,073	0	471	393	0,44	0,541	547,688	3,173	0	27	505	383
12984	646	534	389	0,677	0,503	556,558	3,272	0	474	389	0,439	0,543	547,688	3,206	0	27	505	383
13004	647	529	370	0,677	0,504	556,558	3,149	0	471	384	0,439	0,544	547,688	3,184	0	27	505	383
13024	648	529	372	0,677	0,504	554,53	3,23	0	474	382	0,438	0,544	551,415	3,219	0	27	505	383
13043	649	533	357	0,676	0,505	554,53	3,171	0	470	378	0,438	0,546	551,415	3,175	0	27	505	383
13063	650	483	312	0,677	0,504	554,53	3,139	0	452	310	0,438	0,545	551,415	3,08	0	28	445	309
13083	651	483	321	0,677	0,504	554,53	3,207	0	434	313	0,439	0,545	551,415	3,184	0	28	445	309
13103	652	474	302	0,677	0,504	554,53	3,192	0	430	309	0,439	0,544	551,415	3,142	0	28	445	309
13123	653	470	306	0,677	0,502	550,779	3,174	0	426	310	0,439	0,543	550,614	3,114	0	28	445	309
13143	654	470	309	0,677	0,502	550,779	3,132	0	428	318	0,439	0,543	550,614	3,175	0	28	445	309
13163	655	472	312	0,677	0,501	550,779	3,132	0	427	309	0,439	0,542	550,614	3,198	0	28	445	309
13183	656	466	300	0,677	0,5	550,779	3,135	0	423	313	0,439	0,542	550,614	3,166	0	28	445	309
13203	657	467	300	0,677	0,5	550,779	3,182	0	421	311	0,439	0,541	550,614	3,163	0	28	445	309
13223	658	467	293	0,677	0,499	557,528	3,225	0	419	311	0,439	0,54	552,345	3,169	0	28	445	309
13243	659	467	303	0,676	0,499	557,528	3,226	0	420	312	0,438	0,541	552,345	3,212	0	28	445	309
13263	660	465	312	0,676	0,499	557,528	3,168	0	421	315	0,438	0,541	552,345	3,199	0	28	445	309
13283	661	470	300	0,675	0,499	557,528	3,212	0	420	314	0,438	0,541	552,345	3,182	0	28	445	309
13303	662	466	312	0,675	0,499	557,528	3,173	0	418	319	0,437	0,541	552,345	3,253	0	28	445	309
13323	663	466	306	0,676	0,498	558,343	3,193	0	419	317	0,437	0,539	554,808	3,26	0	28	445	309
13343	664	464	301	0,676	0,498	558,343	3,195	0	425	310	0,438	0,539	554,808	3,236	0	28	445	309
13362	665	468	303	0,677	0,498	558,343	3,205	0	414	310	0,439	0,539	554,808	3,269	0	28	445	309
13382	666	457	310	0,678	0,498	558,343	3,262	0	417	310	0,44	0,539	554,808	3,238	0	28	445	309
13402	667	405	317	0,68	0,499	558,343	3,253	0	365	325	0,442	0,539	554,808	3,318	0	29	378	341
13422	668	400	326	0,681	0,498	553,457	3,217	0	355	326	0,443	0,538	554,64	3,323	0	29	378	341
13442	669	413	322	0,682	0,499	553,457	3,208	0	367	328	0,444	0,538	554,64	3,341	0	29	378	341
13462	670	412	333	0,683	0,499	553,457	3,235	0	364	330	0,445	0,538	554,64	3,335	0	29	378	341
13482	671	414	327	0,684	0,499	553,457	3,311	0	361	334	0,446	0,537	554,64	3,423	0	29	378	341
13502	672	416	332	0,684	0,499	553,457	3,301	0	363	328	0,446	0,537	554,64	3,416	0	29	378	341
13522	673	416	327	0,685	0,499	555,443	3,303	0	361	331	0,446	0,536	553,964	3,404	0	29	378	341
13542	674	409	330	0,685	0,499	555,443	3,311	0	363	336	0,447	0,537	553,964	3,413	0	29	378	341
13562	675	405	330	0,685	0,5	555,443	3,334	0	358	336	0,447	0,537	553,964	3,452	0	29	378	341
13582	676	409	326	0,685	0,5	555,443	3,306	0	362	335	0,447	0,537	553,964	3,452	0	29	378	341
13602	677	402	329	0,686	0,5	555,443	3,331	0	358	335	0,448	0,537	553,964	3,396	0	29	378	341
13622	678	402	328	0,686	0,499	554,087	3,313	0	359	334	0,448	0,537	554,4	3,418	0	29	378	341
13641	679	404	336	0,687	0,5	554,087	3,251	0	362	333	0,449	0,537	554,4	3,387	0	29	378	341
13661	680	408	335	0,687	0,501	554,087	3,309	0	367	332	0,449	0,537	554,4	3,399	0	29	378	341
13681	681	402	335	0,688	0,501	554,087	3,309	0	363	343	0,45	0,538	554,4	3,499	0	29	378	341
13701	682	407	331	0,688	0,502	554,087	3,323	0	362	335	0,45	0,538	554,4	3,366	0	29	378	341
13721	683	405	330	0,689	0,501	553,915	3,326	0	363	338	0,45	0,538	554,201	3,394	0	29	378	341
13741	684	399	339	0,689	0,502	553,915	3,362	0	364	337	0,451	0,538	554,201	3,362	0	29	378	341
13761	685	406	337	0,689	0,502	553,915	3,357	0	362	333	0,451	0,538	554,201	3,384	0	29	378	341
13781	686	405	333	0,69	0,502	553,915	3,299	0	359	347	0,451	0,538	554,201	3,472	0	29	378	341
13801	687	409	336	0,69	0,502	553,915	3,286	0	361	345	0,452	0,537	554,201	3,458	0	29	378	341
13821	688	409	334	0,691	0,502	554,99	3,28	0	360	342	0,452	0,537	554,493	3,445	0	29	378	341
13841	689	400	335	0,691	0,503	554,99	3,316	0	362	339	0,453	0,537	554,493	3,454	0	29	378	341
13861	690	392	341	0,692	0,503	554,99	3,381	0	343	354	0,453	0,537	554,493	3,518	0	29	378	341
13881	691	399	347	0,692	0,503	554,99	3,391	0	349	347	0,454	0,537	554,493	3,474	0	29	378	341
13901	692	394	340	0,693	0,504	554,99	3,376	0	346	348	0,455	0,538	554,493	3,465	0	29	378	341
13921	693	397	342	0,694	0,503	554,448	3,374	0	349	349	0,456	0,537	554,186	3,485	0	29	378	341
13941	694	402	352	0,694	0,504	554,448	3,395	0	351	348	0,456	0,538	554,186	3,464	0	29	378	341
13960	695	394	349	0,695	0,504	554,448	3,374	0	351	349	0,456	0,538	554,186	3,503	0	29	378	341
13980	696	400	345	0,695	0,504	554,448	3,355	0	354	352	0,456	0,538	554,186	3,54	0	29	378	341
14000	697	396	348	0,694	0,504	554,448	3,366	0	348	355	0,456	0,538	554,186	3,568	0	29	378	341
14020	698	399	346	0,694	0,503	554,663	3,358	0	349	356	0,456	0,538	555,069	3,602	0	29	378	341
14040	699	400	342	0,694	0,504	554,663	3,349	0	351	351	0,455	0,539	555,069	3,476	0	29	378	341
14060	700	399	349	0,694	0,505	554,663	3,354	0	351	347	0,455	0,539	555,069	3,543	0	29	378	341
14080	701	400	356	0,694	0,505	554,663	3,463	0	352	349	0,455	0,539	555,069	3,488	0	29	378	341
14100	702	399	357	0,694	0,505	554,663	3,369	0	347	356	0,455	0,54	555,069	3,555	0	29	378	341
14120	703	399	359	0,694	0,504	553,369	3,392	0	347	355	0,455	0,539	554,472	3,537	0	29	378	341
14140	704	398	345	0,694	0,505	553,369	3,325	0	348	353	0,455	0,54	554,472	3,433	0	29	378	341
14160	705	400	344	0,694	0,505	553,369	3,282	0	345	350	0,455	0,541	554,472	3,478	0	29	378	341
14180	706	395	348	0,694	0,506	553,369	3,287	0	350	349	0,455	0,541	554,472	3,417	0	29	378	341
14200	707	398	352	0,693	0,506	553,369	3,291	0	352	348	0,455	0,541	554,472	3,48	0	29	378	341
14219	708	398	353	0,693	0,505	553,244	3,294	0	352	347	0,454	0,541	554,073	3,459	0	29	378	341
14240	709	398	342	0,693	0,506	553,244	3,26	0	347	353	0,454	0,541	554,073	3,423	0	29	378	341
14259	710	397	347	0,693	0,506	553,244	3,239	0	355	362	0,454	0,541	554,073	3,393	0	29	378	341
14279	711	395	346	0,692	0,506	553,244	3,253	0	348	350	0,454	0,541	554,073	3,405	0	29	378	341
14299	712	398	347	0,692	0,505	553,244	3,301	0	346	350	0,453	0,541	554,073	3,377	0	29	378	341
14319	713	397	347	0,692	0,504	553,005	3,296	0	348	350	0,453	0,54	554,444	3,378	0	29	378	341
14339	714	393	350	0,691	0,505	553,005	3,25	0	355	345	0,453	0,541	554,444	3,39	0	29	378	341
14359	715	403	333	0,691	0,505	553,005	3,218	0	354	350	0,453	0,54	554,444	3,371	0	29	378	341
14379	716	445	281	0,69	0,503	553,005	3,259	0	422	296	0,452	0,539	554,444	3,314	0	30	457	286
14400	717	460	275	0,69	0,503	553,005	3,219	0	-800	-600	0,69	0,503	-1	-1	4	30	457	286
14419	718	475	267	0,69	0,502	554,54	3,241	0	-800	-600	0,452	0,537	-1	-1	4	30	457	286
14440	719	480	273	0,691	0,502	554,54	3,22	0	428	266	0,453	0,537	549,658	3,323	0	30	457	286
14459	720	471	273	0,691	0,502	554,54	3,275	0	434	278	0,453	0,536	549,658	3,309	0	30	457	286
14479	721	474	276	0,692	0,501	554,54	3,276	0	432	278	0,454	0,536	549,658	3,313	0	30	457	286
14499	722	474	272	0,693	0,501	554,54	3,248	0	440	285	0,454	0,535	549,658	3,283	0	30	457	286
14519	723	474	275	0,694	0,5	553,381	3,272	0	440	290	0,455	0,534	547,872	3,265	0	30	457	286
14538	724	469	277	0,694	0,501	553,381	3,21	0	433	279	0,456	0,534	547,872	3,315	0	30	457	286
14559	725	470	278	0,695	0,5	553,381	3,172	0	435	286	0,457	0,534	547,872	3,223	0	30	457	286
14578	726	475	274	0,696	0,5	553,381	3,182	0	438	285	0,457	0,533	547,872	3,244	0	30	457	286
14599	727	480	282	0,696	0,5	553,381	3,148	0	438	285	0,458	0,532	547,872	3,174	0	30	457	286
14618	728	482	282	0,697	0,499	553,736	3,145	0	439	282	0,458	0,531	550,224	3,177	0	30	457	286
14639	729	-800	-600	0,458	0,532	-1	-1	4	438	285	0,458	0,532	550,224	3,129	0	30	457	286
14658	730	468	281	0,697	0,499	553,736	3,055	0	440	289	0,459	0,532	550,224	3,154	0	30	457	286
14679	731	474	273	0,697	0,499	553,736	3,078	0	435	282	0,459	0,531	550,224	3,15	0	30	457	286
14698	732	477	277	0,698	0,499	553,736	3,046	0	434	286	0,459	0,531	550,224	3,079	0	30	457	286
14719	733	480	271	0,698	0,498	555,296	3,059	0	433	286	0,459	0,53	551,044	3,091	0	30	457	286
14738	734	467	283	0,697	0,498	555,296	3,013	0	433	281	0,459	0,531	551,044	3,064	0	30	457	286
14759	735	468	283	0,697	0,498	555,296	3,056	0	430	287	0,459	0,53	551,044	3,045	0	30	457	286
14778	736	-800	-600	0,459	0,53	-1	-1	4	436	288	0,459	0,53	551,044	3,131	0	30	457	286
14800	737	474	287	0,696	0,497	555,296	2,941	0	433	295	0,458	0,53	551,044	3,104	0	30	457	286
14817	738	474	288	0,696	0,496	555,005	2,939	0	434	297	0,458	0,529	551,922	3,124	0	30	457	286
14839	739	472	285	0,696	0,496	555,005	2,971	0	427	289	0,458	0,529	551,922	3,046	0	30	457	286
14857	740	471	276	0,695	0,496	555,005	2,992	0	437	295	0,457	0,529	551,922	3,065	0	30	457	286
14879	741	477	284	0,695	0,496	555,005	3,006	0	427	296	0,457	0,529	551,922	3,122	0	30	457	286
14897	742	469	281	0,695	0,495	555,005	2,998	0	434	289	0,457	0,529	551,922	3,111	0	30	457	286
14917	743	470	280	0,695	0,495	553,759	2,998	0	429	293	0,457	0,528	551,96	3,1	0	30	457	286
14937	744	473	295	0,694	0,495	553,759	3,037	0	443	288	0,456	0,529	551,96	3,144	0	30	457	286
14957	745	487	301	0,693	0,495	553,759	3,046	0	448	299	0,455	0,529	551,96	3,056	0	30	457	286
14977	746	-800	-600	0,455	0,529	-1	-1	4	449	305	0,455	0,529	551,96	3,041	0	30	457	286
14997	747	497	310	0,693	0,495	553,759	2,949	0	450	305	0,455	0,529	551,96	3,096	0	30	457	286
15017	748	497	311	0,693	0,494	552,894	2,944	0	451	303	0,455	0,529	553,258	3,085	0	30	457	286
15037	749	487	288	0,693	0,495	552,894	3,092	0	444	301	0,455	0,529	553,258	3,106	0	30	457	286
15057	750	490	293	0,693	0,495	552,894	3,138	0	447	309	0,455	0,529	553,258	3,138	0	30	457	286
15077	751	487	296	0,693	0,494	552,894	3,086	0	444	302	0,455	0,529	553,258	3,151	0	30	457	286
15097	752	493	301	0,693	0,494	552,894	3,002	0	451	295	0,455	0,529	553,258	3,117	0	30	457	286
15117	753	493	302	0,694	0,494	555,43	3,018	0	451	295	0,456	0,529	555,219	3,148	0	30	457	286
15137	754	391	351	0,694	0,495	555,43	3,186	0	341	358	0,457	0,53	555,219	3,245	0	31	362	356
15156	755	381	353	0,694	0,494	555,43	2,992	0	343	355	0,457	0,529	555,219	3,153	0	31	362	356
15176	756	387	358	0,695	0,494	555,43	3,068	0	343	361	0,457	0,529	555,219	3,15	0	31	362	356
15196	757	393	358	0,695	0,494	555,43	3,082	0	341	356	0,457	0,529	555,219	3,13	0	31	362	356
15216	758	389	358	0,695	0,493	554,625	3,092	0	342	356	0,457	0,528	557,059	3,131	0	31	362	356
15236	759	390	363	0,695	0,493	554,625	2,999	0	336	352	0,457	0,528	557,059	3,127	0	31	362	356
15256	760	397	362	0,695	0,492	554,625	3,201	0	340	358	0,457	0,528	557,059	3,242	0	31	362	356
15276	761	388	361	0,694	0,492	554,625	3,06	0	341	356	0,456	0,527	557,059	3,194	0	31	362	356
15296	762	393	359	0,694	0,491	554,625	3,04	0	344	349	0,456	0,527	557,059	3,121	0	31	362	356
15316	763	394	357	0,693	0,49	554,911	3,11	0	346	350	0,456	0,526	558,728	3,175	0	31	362	356
15336	764	386	356	0,693	0,491	554,911	3,006	0	337	351	0,455	0,526	558,728	3,19	0	31	362	356
15356	765	387	365	0,692	0,49	554,911	3,103	0	338	350	0,455	0,525	558,728	3,153	0	31	362	356
15376	766	384	359	0,692	0,49	554,911	3,038	0	337	363	0,454	0,525	558,728	3,278	0	31	362	356
15396	767	385	359	0,691	0,489	554,911	3,073	0	341	348	0,454	0,525	558,728	3,227	0	31	362	356
15415	768	385	360	0,691	0,488	555,37	3,044	0	342	350	0,453	0,523	560,004	3,25	0	31	362	356
15435	769	388	358	0,69	0,488	555,37	3,132	0	334	361	0,453	0,524	560,004	3,263	0	31	362	356
15455	770	392	363	0,69	0,488	555,37	3,041	0	338	350	0,452	0,524	560,004	3,149	0	31	362	356
15475	771	357	359	0,69	0,488	555,37	2,96	0	318	354	0,452	0,523	560,004	3,161	0	31	362	356
15495	772	282	366	0,69	0,487	555,37	3,01	0	239	351	0,454	0,523	560,004	3,174	0	32	257	370
15515	773	267	367	0,69	0,487	552,767	2,96	0	227	349	0,454	0,523	560,944	3,191	0	32	257	370
15535	774	281	372	0,69	0,487	552,767	3,035	0	228	356	0,453	0,523	560,944	3,192	0	32	257	370
15555	775	281	376	0,689	0,487	552,767	3,071	0	233	370	0,453	0,524	560,944	3,163	0	32	257	370
15575	776	283	378	0,689	0,487	552,767	3,045	0	236	364	0,452	0,524	560,944	3,226	0	32	257	370
15595	777	283	382	0,688	0,487	552,767	3,049	0	230	356	0,451	0,524	560,944	3,197	0	32	257	370
15615	778	283	384	0,688	0,487	552,714	3,053	0	233	360	0,451	0,524	562,492	3,207	0	32	257	370
15635	779	278	377	0,687	0,487	552,714	3,038	0	229	360	0,45	0,524	562,492	3,185	0	32	257	370
15655	780	283	379	0,687	0,488	552,714	3,087	0	231	362	0,45	0,524	562,492	3,177	0	32	257	370
15675	781	284	380	0,687	0,488	552,714	3,014	0	230	360	0,45	0,524	562,492	3,204	0	32	257	370
15695	782	282	383	0,687	0,488	552,714	3,032	0	238	372	0,45	0,524	562,492	3,175	0	32	257	370
15715	783	281	384	0,687	0,487	552,668	3,038	0	240	375	0,451	0,524	560,288	3,171	0	32	257	370
15734	784	280	380	0,688	0,488	552,668	2,992	0	234	367	0,451	0,524	560,288	3,181	0	32	257	370
15754	785	285	381	0,69	0,488	552,668	3,022	0	230	368	0,453	0,525	560,288	3,191	0	32	257	370
15774	786	280	380	0,691	0,489	552,668	3,033	0	225	362	0,454	0,525	560,288	3,155	0	32	257	370
15794	787	280	374	0,693	0,489	552,668	3,054	0	230	361	0,456	0,526	560,288	3,224	0	32	257	370
15814	788	281	374	0,694	0,489	552,29	3,066	0	227	358	0,457	0,525	561,399	3,23	0	32	257	370
15834	789	270	377	0,696	0,49	552,29	2,989	0	227	365	0,459	0,527	561,399	3,218	0	32	257	370
15854	790	281	379	0,697	0,491	552,29	3,077	0	232	356	0,46	0,527	561,399	3,214	0	32	257	370
15874	791	283	377	0,698	0,492	552,29	2,955	0	231	367	0,461	0,528	561,399	3,145	0	32	257	370
15894	792	290	392	0,699	0,493	552,29	3,022	0	236	356	0,462	0,528	561,399	3,141	0	32	257	370
15914	793	295	395	0,7	0,494	550,477	3,029	0	237	362	0,462	0,528	559,44	3,128	0	32	257	370
15934	794	281	380	0,701	0,495	550,477	2,997	0	235	363	0,463	0,53	559,44	3,216	0	32	257	370
15954	795	283	376	0,701	0,496	550,477	3,059	0	230	365	0,464	0,53	559,44	3,161	0	32	257	370
15974	796	283	374	0,701	0,497	550,477	2,999	0	233	360	0,464	0,531	559,44	3,19	0	32	257	370
15994	797	281	375	0,701	0,497	550,477	3,027	0	229	363	0,464	0,532	559,44	3,18	0	32	257	370
16014	798	282	373	0,701	0,497	551,022	3,048	0	230	364	0,463	0,531	557,767	3,188	0	32	257	370
16033	799	290	381	0,701	0,497	551,022	3,044	0	241	360	0,463	0,532	557,767	3,192	0	32	257	370
16053	800	292	384	0,7	0,497	551,022	3,047	0	237	370	0,463	0,531	557,767	3,205	0	32	257	370
16073	801	310	347	0,7	0,496	551,022	3,036	0	269	335	0,462	0,53	557,767	3,205	0	33	299	347
16093	802	318	354	0,699	0,496	551,022	3,005	0	266	350	0,462	0,53	557,767	3,209	0	33	299	347
16113	803	327	360	0,699	0,495	552,4	3,008	0	264	344	0,461	0,529	558,83	3,216	0	33	299	347
16133	804	324	351	0,699	0,495	552,4	3,1	0	275	343	0,461	0,529	558,83	3,261	0	33	299	347
16153	805	324	345	0,698	0,494	552,4	3,213	0	272	337	0,461	0,528	558,83	3,297	0	33	299	347
16173	806	323	345	0,698	0,493	552,4	3,112	0	273	343	0,461	0,527	558,83	3,296	0	33	299	347
16193	807	318	354	0,698	0,492	552,4	3,123	0	277	343	0,461	0,526	558,83	3,307	0	33	299	347
16213	808	317	350	0,699	0,491	552,982	3,159	0	276	343	0,461	0,525	559,338	3,313	0	33	299	347
16233	809	326	355	0,698	0,491	552,982	3,1	0	284	344	0,461	0,525	559,338	3,311	0	33	299	347
16253	810	324	350	0,698	0,49	552,982	3,121	0	278	337	0,461	0,524	559,338	3,272	0	33	299	347
16273	811	318	345	0,698	0,49	552,982	3,128	0	282	345	0,461	0,524	559,338	3,244	0	33	299	347
16293	812	331	359	0,698	0,489	552,982	3,133	0	282	347	0,461	0,523	559,338	3,309	0	33	299	347
16313	813	328	354	0,697	0,488	554,718	3,148	0	283	348	0,46	0,522	556,97	3,269	0	33	299	347
16332	814	388	325	0,696	0,489	554,718	3,022	0	332	316	0,459	0,522	556,97	3,227	0	34	362	326
16352	815	385	319	0,696	0,488	554,718	3,105	0	342	309	0,459	0,521	556,97	3,237	0	34	362	326
16372	816	392	319	0,697	0,488	554,718	3,18	0	347	318	0,46	0,521	556,97	3,202	0	34	362	326
16392	817	384	321	0,697	0,488	554,718	3,157	0	344	316	0,46	0,52	556,97	3,22	0	34	362	326
16412	818	385	316	0,698	0,487	556,27	3,142	0	346	315	0,46	0,519	556,849	3,215	0	34	362	326
16432	819	386	321	0,698	0,488	556,27	3,083	0	346	318	0,461	0,52	556,849	3,216	0	34	362	326
16452	820	392	317	0,699	0,488	556,27	3,144	0	338	316	0,462	0,52	556,849	3,208	0	34	362	326
16472	821	394	318	0,7	0,488	556,27	3,07	0	347	310	0,463	0,519	556,849	3,229	0	34	362	326
16492	822	394	319	0,7	0,488	556,27	3,097	0	346	326	0,463	0,519	556,849	3,278	0	34	362	326
16512	823	395	316	0,701	0,487	557,478	3,117	0	344	324	0,464	0,518	557,664	3,289	0	34	362	326
16532	824	385	322	0,702	0,488	557,478	3,137	0	344	311	0,465	0,519	557,664	3,183	0	34	362	326
16552	825	388	318	0,702	0,487	557,478	3,096	0	337	326	0,465	0,518	557,664	3,21	0	34	362	326
16572	826	390	321	0,703	0,487	557,478	3,214	0	340	321	0,466	0,518	557,664	3,212	0	34	362	326
16592	827	386	326	0,703	0,487	557,478	3,116	0	346	307	0,466	0,518	557,664	3,217	0	34	362	326
16612	828	388	326	0,703	0,486	556,801	3,12	0	343	312	0,466	0,517	558,204	3,223	0	34	362	326
16632	829	383	319	0,703	0,487	556,801	3,125	0	343	312	0,466	0,518	558,204	3,246	0	34	362	326
16651	830	396	330	0,703	0,487	556,801	3,084	0	338	321	0,466	0,518	558,204	3,164	0	34	362	326
16671	831	391	324	0,703	0,487	556,801	3,131	0	338	320	0,466	0,518	558,204	3,158	0	34	362	326
16691	832	386	321	0,703	0,487	556,801	3,106	0	345	316	0,466	0,518	558,204	3,175	0	34	362	326
16711	833	392	325	0,703	0,486	557,478	3,099	0	343	321	0,466	0,517	557,357	3,172	0	34	362	326
16731	834	384	322	0,703	0,486	557,478	3,089	0	344	323	0,466	0,518	557,357	3,207	0	34	362	326
16751	835	386	326	0,703	0,486	557,478	3,125	0	338	328	0,466	0,518	557,357	3,149	0	34	362	326
16771	836	384	321	0,702	0,487	557,478	3,123	0	342	330	0,465	0,518	557,357	3,234	0	34	362	326
16791	837	390	325	0,702	0,487	557,478	3,111	0	343	326	0,465	0,519	557,357	3,279	0	34	362	326
16811	838	392	325	0,702	0,487	555,993	3,122	0	341	325	0,465	0,519	558,763	3,285	0	34	362	326
16831	839	389	335	0,701	0,488	555,993	3,202	0	333	325	0,464	0,52	558,763	3,264	0	34	362	326
16851	840	386	325	0,701	0,489	555,993	3,23	0	337	319	0,464	0,521	558,763	3,303	0	34	362	326
16871	841	380	326	0,701	0,489	555,993	3,211	0	337	327	0,464	0,522	558,763	3,292	0	34	362	326
16891	842	386	332	0,701	0,49	555,993	3,183	0	339	327	0,464	0,523	558,763	3,352	0	34	362	326
16911	843	384	326	0,701	0,49	556,632	3,194	0	339	330	0,464	0,523	557,09	3,355	0	34	362	326
16930	844	382	330	0,701	0,491	556,632	3,25	0	337	333	0,464	0,524	557,09	3,393	0	34	362	326
16950	845	384	333	0,702	0,491	556,632	3,242	0	333	336	0,464	0,524	557,09	3,3	0	34	362	326
16970	846	388	332	0,702	0,492	556,632	3,255	0	333	329	0,465	0,525	557,09	3,329	0	34	362	326
16990	847	388	331	0,702	0,492	556,632	3,249	0	333	338	0,465	0,525	557,09	3,355	0	34	362	326
17010	848	388	333	0,703	0,492	555,701	3,243	0	332	337	0,465	0,525	557,314	3,314	0	34	362	326
17030	849	383	332	0,703	0,494	555,701	3,203	0	339	329	0,465	0,526	557,314	3,287	0	34	362	326
17050	850	387	333	0,703	0,494	555,701	3,251	0	336	329	0,466	0,527	557,314	3,302	0	34	362	326
17070	851	382	326	0,703	0,495	555,701	3,191	0	334	337	0,466	0,527	557,314	3,317	0	34	362	326
17090	852	385	331	0,703	0,495	555,701	3,164	0	338	333	0,466	0,527	557,314	3,329	0	34	362	326
17110	853	383	330	0,703	0,494	555,693	3,17	0	336	336	0,465	0,527	556,719	3,339	0	34	362	326
17130	854	388	334	0,703	0,495	555,693	3,271	0	338	334	0,465	0,527	556,719	3,332	0	34	362	326
17150	855	390	335	0,703	0,495	555,693	3,207	0	334	332	0,465	0,528	556,719	3,302	0	34	362	326
17170	856	381	333	0,703	0,495	555,693	3,133	0	338	330	0,465	0,528	556,719	3,311	0	34	362	326
17190	857	387	330	0,703	0,495	555,693	3,216	0	335	329	0,465	0,528	556,719	3,252	0	34	362	326
17210	858	386	330	0,703	0,494	555,522	3,193	0	337	328	0,465	0,527	557,598	3,244	0	34	362	326
17229	859	385	329	0,703	0,495	555,522	3,178	0	334	328	0,465	0,527	557,598	3,26	0	34	362	326
17249	860	387	332	0,702	0,495	555,522	3,203	0	332	339	0,465	0,527	557,598	3,282	0	34	362	326
17269	861	385	328	0,702	0,494	555,522	3,145	0	332	328	0,464	0,527	557,598	3,303	0	34	362	326
17289	862	387	328	0,702	0,494	555,522	3,12	0	340	333	0,464	0,527	557,598	3,332	0	34	362	326
17309	863	386	328	0,701	0,493	555,65	3,114	0	339	337	0,464	0,526	556,422	3,347	0	34	362	326
17329	864	389	335	0,701	0,493	555,65	3,179	0	331	336	0,463	0,526	556,422	3,14	0	34	362	326
17349	865	376	332	0,7	0,493	555,65	3,121	0	323	339	0,463	0,526	556,422	3,142	0	34	362	326
17369	866	390	333	0,7	0,492	555,65	3,133	0	334	337	0,463	0,526	556,422	3,165	0	34	362	326
17389	867	385	332	0,7	0,492	555,65	3,082	0	333	333	0,462	0,525	556,422	3,195	0	34	362	326
17409	868	382	333	0,699	0,49	555,104	3,07	0	332	332	0,462	0,524	557,901	3,214	0	34	362	326
17429	869	334	277	0,7	0,489	555,104	3,073	0	308	277	0,463	0,522	557,901	3,188	0	35	290	284
17449	870	324	267	0,7	0,488	555,104	3,025	0	282	274	0,463	0,522	557,901	3,222	0	35	290	284
17469	871	328	266	0,7	0,488	555,104	3,117	0	274	274	0,463	0,521	557,901	3,208	0	35	290	284
17489	872	310	267	0,7	0,487	555,104	3,007	0	279	278	0,463	0,52	557,901	3,208	0	35	290	284
17509	873	307	268	0,7	0,486	554,513	3,028	0	275	277	0,464	0,519	557,766	3,206	0	35	290	284
17528	874	318	270	0,701	0,486	554,513	3,048	0	274	278	0,464	0,519	557,766	3,215	0	35	290	284
17548	875	322	278	0,701	0,486	554,513	3,061	0	283	275	0,464	0,519	557,766	3,234	0	35	290	284
17568	876	324	273	0,701	0,485	554,513	3,07	0	276	274	0,465	0,518	557,766	3,064	0	35	290	284
17588	877	319	279	0,702	0,485	554,513	3,06	0	279	278	0,466	0,518	557,766	3,103	0	35	290	284
17608	878	321	277	0,703	0,485	554,726	3,063	0	283	277	0,466	0,518	557,216	3,058	0	35	290	284
17628	879	323	283	0,703	0,485	554,726	2,967	0	278	279	0,467	0,518	557,216	3,178	0	35	290	284
17648	880	327	284	0,704	0,485	554,726	2,992	0	276	277	0,468	0,518	557,216	3,144	0	35	290	284
17668	881	322	280	0,705	0,485	554,726	2,997	0	273	286	0,468	0,518	557,216	3,063	0	35	290	284
17688	882	321	281	0,706	0,486	554,726	2,96	0	278	285	0,469	0,518	557,216	3,149	0	35	290	284
17708	883	321	279	0,706	0,485	556,061	2,98	0	276	284	0,47	0,517	557,735	3,127	0	35	290	284
17728	884	323	289	0,707	0,486	556,061	2,973	0	271	284	0,471	0,518	557,735	3,061	0	35	290	284
17748	885	313	271	0,708	0,487	556,061	2,981	0	270	290	0,471	0,518	557,735	3,124	0	35	290	284
17768	886	319	276	0,709	0,487	556,061	2,933	0	268	279	0,472	0,518	557,735	3,093	0	35	290	284
17788	887	309	282	0,71	0,487	556,061	2,984	0	270	281	0,473	0,518	557,735	3,099	0	35	290	284
17808	888	309	275	0,711	0,487	554,377	2,96	0	269	280	0,474	0,518	558,486	3,109	0	35	290	284
17827	889	319	285	0,712	0,489	554,377	2,915	0	277	280	0,475	0,519	558,486	3,122	0	35	290	284
17847	890	320	287	0,712	0,489	554,377	2,93	0	275	283	0,476	0,519	558,486	3,142	0	35	290	284
17867	891	319	288	0,713	0,49	554,377	2,858	0	265	284	0,477	0,52	558,486	3,025	0	35	290	284
17887	892	-800	-600	0,477	0,52	-1	-1	4	274	285	0,477	0,52	558,486	3,153	0	35	290	284
17907	893	-800	-600	0,715	0,49	-1	-1	4	270	282	0,478	0,52	560,981	3,13	0	35	290	284
17927	894	320	284	0,715	0,491	554,205	2,915	0	276	276	0,479	0,521	560,981	3,101	0	35	290	284
17947	895	320	288	0,716	0,491	554,205	2,968	0	270	280	0,479	0,521	560,981	3,06	0	35	290	284
17967	896	297	292	0,717	0,491	554,205	2,924	0	251	289	0,48	0,521	560,981	3,1	0	35	290	284
17987	897	301	288	0,717	0,492	554,205	2,962	0	256	291	0,48	0,521	560,981	3,161	0	35	290	284
18007	898	305	288	0,717	0,491	555,626	2,952	0	260	294	0,48	0,52	560,789	3,154	0	35	290	284
18027	899	296	288	0,717	0,492	555,626	2,971	0	254	289	0,48	0,521	560,789	3,126	0	35	290	284
18047	900	304	290	0,717	0,492	555,626	2,95	0	249	292	0,48	0,521	560,789	3,136	0	35	290	284
18067	901	304	291	0,717	0,492	555,626	2,997	0	252	302	0,48	0,521	560,789	3,198	0	35	290	284
18087	902	295	288	0,716	0,492	555,626	2,977	0	258	284	0,48	0,522	560,789	3,134	0	35	290	284
18106	903	299	291	0,716	0,492	554,126	2,971	0	256	289	0,479	0,521	559,39	3,147	0	35	290	284
18126	904	295	298	0,715	0,492	554,126	3,02	0	256	295	0,479	0,522	559,39	3,146	0	35	290	284
18146	905	308	293	0,715	0,492	554,126	3,023	0	253	288	0,478	0,522	559,39	3,198	0	35	290	284
18166	906	299	290	0,714	0,492	554,126	2,974	0	252	293	0,477	0,522	559,39	3,141	0	35	290	284
18186	907	316	310	0,712	0,493	554,126	3,071	0	279	310	0,476	0,523	559,39	3,282	0	35	290	284
18206	908	313	303	0,71	0,493	558,314	3,087	0	279	308	0,474	0,523	561,239	3,302	0	35	290	284
18226	909	394	380	0,709	0,494	558,314	3,05	0	338	369	0,473	0,525	561,239	3,168	0	36	366	348
18246	910	393	382	0,708	0,494	558,314	3,071	0	336	371	0,472	0,525	561,239	3,155	0	36	366	348
18266	911	386	384	0,708	0,494	558,314	3,105	0	335	367	0,471	0,526	561,239	3,176	0	36	366	348
18286	912	394	375	0,707	0,494	558,314	3,047	0	336	356	0,47	0,526	561,239	3,108	0	36	366	348
18306	913	393	379	0,706	0,494	555,835	3,053	0	336	357	0,469	0,526	558,95	3,09	0	36	366	348
18326	914	390	384	0,705	0,494	555,835	2,908	0	335	370	0,468	0,527	558,95	3,213	0	36	366	348
18346	915	395	379	0,704	0,494	555,835	3,023	0	331	375	0,467	0,527	558,95	3,161	0	36	366	348
18366	916	389	383	0,703	0,494	555,835	2,992	0	335	372	0,466	0,527	558,95	3,133	0	36	366	348
18386	917	389	376	0,702	0,494	555,835	2,977	0	335	370	0,465	0,528	558,95	3,183	0	36	366	348
18405	918	389	375	0,701	0,494	556,624	2,967	0	334	372	0,464	0,528	559,178	3,149	0	36	366	348
18426	919	388	371	0,7	0,495	556,624	3,021	0	328	377	0,463	0,529	559,178	3,239	0	36	366	348
18445	920	392	375	0,698	0,495	556,624	3,035	0	332	378	0,461	0,529	559,178	3,145	0	36	366	348
18465	921	387	359	0,697	0,496	556,624	3,023	0	341	348	0,46	0,529	559,178	3,16	0	36	366	348
18485	922	392	333	0,696	0,496	556,624	3,052	0	346	333	0,459	0,529	559,178	3,159	0	36	366	348
18505	923	391	327	0,694	0,496	557,783	3,059	0	350	322	0,457	0,528	558,823	3,156	0	36	366	348
18525	924	398	336	0,694	0,497	557,783	3,009	0	336	338	0,456	0,529	558,823	3,067	0	36	366	348
18545	925	394	337	0,693	0,498	557,783	3,019	0	341	329	0,456	0,529	558,823	3,062	0	36	366	348
18565	926	393	338	0,693	0,498	557,783	2,984	0	344	339	0,456	0,53	558,823	3,094	0	36	366	348
18585	927	389	334	0,694	0,498	557,783	2,973	0	347	331	0,457	0,53	558,823	3,067	0	36	366	348
18605	928	388	335	0,695	0,498	557,503	2,961	0	351	336	0,458	0,529	557,414	3,065	0	36	366	348
18625	929	392	336	0,696	0,498	557,503	3,019	0	347	330	0,459	0,53	557,414	3,069	0	36	366	348
18645	930	392	334	0,697	0,498	557,503	2,932	0	339	335	0,46	0,53	557,414	3,094	0	36	366	348
18665	931	397	347	0,698	0,498	557,503	3,045	0	344	333	0,461	0,53	557,414	3,037	0	36	366	348
18685	932	400	357	0,699	0,498	557,503	2,949	0	341	327	0,462	0,53	557,414	3,087	0	36	366	348
18704	933	402	361	0,7	0,498	557,405	2,992	0	344	329	0,463	0,529	557,417	3,065	0	36	366	348
18724	934	391	350	0,7	0,499	557,405	3,013	0	352	330	0,463	0,53	557,417	3,129	0	36	366	348
18744	935	396	343	0,701	0,499	557,405	3,056	0	342	329	0,463	0,53	557,417	3,078	0	36	366	348
18764	936	382	330	0,701	0,5	557,405	3,018	0	345	331	0,464	0,53	557,417	3,018	0	36	366	348
18784	937	387	329	0,701	0,5	557,405	2,998	0	351	331	0,464	0,53	557,417	3,07	0	36	366	348
18804	938	386	326	0,701	0,5	558,852	3,016	0	347	332	0,464	0,53	556,54	3,043	0	36	366	348
18824	939	392	341	0,701	0,501	558,852	2,972	0	349	335	0,464	0,531	556,54	3,057	0	36	366	348
18844	940	394	334	0,701	0,501	558,852	2,928	0	341	335	0,464	0,531	556,54	3,031	0	36	366	348
18864	941	387	331	0,701	0,502	558,852	2,921	0	348	331	0,464	0,531	556,54	3,066	0	36	366	348
18884	942	386	341	0,701	0,502	558,852	2,989	0	339	337	0,464	0,532	556,54	3,036	0	36	366	348
18904	943	384	338	0,7	0,502	557,595	2,96	0	340	338	0,463	0,532	554,673	3,04	0	36	366	348
18924	944	473	381	0,699	0,503	557,595	3,084	0	420	376	0,462	0,533	554,673	3,108	0	37	450	372
18944	945	474	376	0,699	0,504	557,595	3,035	0	425	374	0,462	0,533	554,673	3,128	0	37	450	372
18964	946	484	380	0,699	0,504	557,595	3,008	0	425	367	0,461	0,534	554,673	3,047	0	37	450	372
18984	947	476	366	0,698	0,504	557,595	2,96	0	427	369	0,461	0,534	554,673	3,042	0	37	450	372
19004	948	479	363	0,698	0,504	558,341	2,954	0	428	366	0,46	0,534	554,419	3,036	0	37	450	372
19023	949	480	382	0,698	0,504	558,341	3,02	0	420	373	0,46	0,535	554,419	3,082	0	37	450	372
19043	950	473	373	0,697	0,505	558,341	2,995	0	425	371	0,46	0,535	554,419	3,071	0	37	450	372
19063	951	481	373	0,697	0,505	558,341	3,114	0	425	378	0,46	0,535	554,419	3,186	0	37	450	372
19083	952	477	376	0,697	0,505	558,341	3,063	0	425	376	0,46	0,536	554,419	3,226	0	37	450	372
19103	953	475	377	0,697	0,504	557,84	3,082	0	426	376	0,459	0,535	555,085	3,269	0	37	450	372
19123	954	471	379	0,697	0,505	557,84	2,998	0	422	373	0,459	0,536	555,085	3,137	0	37	450	372
19143	955	476	379	0,697	0,505	557,84	3,016	0	423	373	0,459	0,536	555,085	3,209	0	37	450	372
19163	956	476	376	0,697	0,505	557,84	2,985	0	424	374	0,459	0,536	555,085	3,221	0	37	450	372
19183	957	479	371	0,697	0,505	557,84	3,094	0	424	370	0,459	0,536	555,085	3,118	0	37	450	372
19203	958	480	371	0,697	0,504	557,683	3,102	0	424	371	0,459	0,535	554,252	3,151	0	37	450	372
19223	959	479	365	0,697	0,505	557,683	3,088	0	421	371	0,46	0,536	554,252	3,142	0	37	450	372
19243	960	478	369	0,698	0,505	557,683	2,995	0	416	372	0,46	0,536	554,252	3,163	0	37	450	372
19263	961	446	317	0,698	0,504	557,683	3,066	0	414	313	0,461	0,535	554,252	3,153	0	38	378	322
19282	962	448	312	0,699	0,504	557,683	3,029	0	400	299	0,462	0,535	554,252	3,05	0	38	378	322
19302	963	450	308	0,699	0,503	557	3,061	0	396	285	0,462	0,534	554,767	3,054	0	38	378	322
19322	964	446	300	0,7	0,503	557	3,022	0	404	300	0,463	0,534	554,767	3,144	0	38	378	322
19342	965	450	301	0,7	0,503	557	3,048	0	397	297	0,463	0,534	554,767	3,124	0	38	378	322
19362	966	449	303	0,701	0,502	557	3,041	0	401	296	0,464	0,533	554,767	3,119	0	38	378	322
19382	967	442	310	0,701	0,502	557	3,061	0	395	299	0,464	0,533	554,767	3,126	0	38	378	322
19402	968	443	310	0,702	0,501	558,549	3,072	0	396	295	0,465	0,531	556,789	3,145	0	38	378	322
19422	969	447	305	0,702	0,501	558,549	3,035	0	399	298	0,465	0,532	556,789	3,137	0	38	378	322
19442	970	449	298	0,702	0,501	558,549	3,081	0	402	295	0,465	0,531	556,789	3,167	0	38	378	322
19462	971	437	297	0,702	0,501	558,549	3,076	0	397	305	0,465	0,531	556,789	3,289	0	38	378	322
19482	972	442	305	0,703	0,501	558,549	3,115	0	397	296	0,466	0,531	556,789	3,166	0	38	378	322
19502	973	440	303	0,703	0,501	557,871	3,121	0	396	296	0,466	0,531	557,501	3,21	0	38	378	322
19522	974	440	307	0,703	0,502	557,871	3,111	0	393	293	0,466	0,533	557,501	3,213	0	38	378	322
19542	975	432	303	0,703	0,503	557,871	3,084	0	398	294	0,466	0,533	557,501	3,168	0	38	378	322
19562	976	440	302	0,704	0,504	557,871	3,099	0	397	296	0,467	0,534	557,501	3,153	0	38	378	322
19582	977	443	304	0,704	0,504	557,871	3,05	0	397	302	0,467	0,534	557,501	3,148	0	38	378	322
19602	978	441	300	0,704	0,504	559,547	3,052	0	397	304	0,467	0,533	556,953	3,14	0	38	378	322
19621	979	443	304	0,704	0,505	559,547	3,114	0	397	302	0,467	0,534	556,953	3,126	0	38	378	322
19641	980	441	311	0,705	0,505	559,547	3,108	0	394	301	0,467	0,534	556,953	3,167	0	38	378	322
19661	981	420	305	0,706	0,506	559,547	3,116	0	379	313	0,468	0,534	556,953	3,169	0	38	378	322
19681	982	403	317	0,707	0,507	559,547	3,056	0	352	315	0,469	0,535	556,953	3,195	0	38	378	322
19701	983	394	319	0,708	0,507	556,973	3,037	0	343	318	0,47	0,535	557,081	3,205	0	38	378	322
19721	984	404	321	0,708	0,509	556,973	3,111	0	360	316	0,47	0,537	557,081	3,188	0	38	378	322
19741	985	407	321	0,708	0,509	556,973	3,071	0	357	322	0,471	0,537	557,081	3,251	0	38	378	322
19761	986	400	327	0,708	0,51	556,973	3,111	0	351	324	0,471	0,538	557,081	3,332	0	38	378	322
19781	987	404	328	0,708	0,51	556,973	3,101	0	358	316	0,471	0,538	557,081	3,238	0	38	378	322
19801	988	403	329	0,708	0,51	556,401	3,089	0	356	321	0,47	0,538	556,31	3,256	0	38	378	322
19821	989	401	329	0,708	0,511	556,401	3,261	0	356	325	0,47	0,539	556,31	3,245	0	38	378	322
19841	990	399	321	0,708	0,511	556,401	3,149	0	357	327	0,471	0,539	556,31	3,338	0	38	378	322
19861	991	398	332	0,708	0,511	556,401	3,179	0	356	326	0,471	0,539	556,31	3,254	0	38	378	322
19881	992	399	320	0,708	0,511	556,401	3,136	0	353	321	0,471	0,539	556,31	3,266	0	38	378	322
19900	993	399	322	0,709	0,51	556,861	3,144	0	353	321	0,471	0,538	557,148	3,298	0	38	378	322
19920	994	399	329	0,708	0,51	556,861	3,158	0	352	329	0,471	0,539	557,148	3,297	0	38	378	322
19940	995	410	341	0,708	0,51	556,861	3,165	0	356	316	0,471	0,538	557,148	3,305	0	38	378	322
19960	996	404	331	0,708	0,509	556,861	3,15	0	359	317	0,47	0,538	557,148	3,301	0	38	378	322
19980	997	398	329	0,707	0,509	556,861	3,153	0	360	328	0,47	0,537	557,148	3,365	0	38	378	322
20000	998	402	332	0,707	0,508	557,656	3,156	0	362	322	0,469	0,537	556,965	3,373	0	38	378	322
20020	999	407	337	0,706	0,508	557,656	3,227	0	356	324	0,469	0,537	556,965	3,307	0	38	378	322
20040	1000	399	324	0,706	0,508	557,656	3,118	0	359	330	0,469	0,537	556,965	3,311	0	38	378	322
20060	1001	413	341	0,706	0,508	557,656	3,277	0	353	333	0,468	0,537	556,965	3,241	0	38	378	322
20080	1002	400	331	0,706	0,509	557,656	3,147	0	356	324	0,468	0,538	556,965	3,305	0	38	378	322
20100	1003	404	329	0,706	0,508	556,844	3,205	0	356	328	0,468	0,537	557,483	3,292	0	38	378	322
20120	1004	402	333	0,706	0,509	556,844	3,15	0	351	329	0,469	0,538	557,483	3,315	0	38	378	322
20140	1005	408	330	0,707	0,51	556,844	3,158	0	363	330	0,469	0,539	557,483	3,341	0	38	378	322
20160	1006	395	334	0,707	0,51	556,844	3,146	0	359	335	0,47	0,539	557,483	3,285	0	38	378	322
20180	1007	402	331	0,708	0,511	556,844	3,184	0	356	331	0,47	0,539	557,483	3,321	0	38	378	322
20200	1008	402	333	0,708	0,511	555,619	3,181	0	361	334	0,47	0,539	556,465	3,314	0	38	378	322
20219	1009	393	333	0,709	0,512	555,619	3,151	0	344	323	0,471	0,541	556,465	3,328	0	38	378	322
20240	1010	389	332	0,709	0,513	555,619	3,219	0	344	328	0,472	0,541	556,465	3,265	0	38	378	322
20259	1011	401	348	0,71	0,514	555,619	3,202	0	348	325	0,472	0,542	556,465	3,286	0	38	378	322
20280	1012	391	335	0,71	0,514	555,619	3,169	0	348	326	0,473	0,542	556,465	3,314	0	38	378	322
20299	1013	395	339	0,711	0,514	555,504	3,199	0	347	324	0,473	0,542	559,042	3,301	0	38	378	322
20320	1014	394	342	0,712	0,515	555,504	3,276	0	347	328	0,474	0,542	559,042	3,286	0	38	378	322
20339	1015	394	338	0,712	0,515	555,504	3,123	0	347	323	0,475	0,543	559,042	3,231	0	38	378	322
20360	1016	393	341	0,713	0,516	555,504	3,066	0	354	320	0,475	0,543	559,042	3,325	0	38	378	322
20379	1017	395	336	0,714	0,516	555,504	3,118	0	341	317	0,476	0,543	559,042	3,252	0	38	378	322
20400	1018	394	335	0,715	0,516	556,317	3,103	0	342	317	0,477	0,542	556,292	3,275	0	38	378	322
20419	1019	392	329	0,716	0,517	556,317	3,079	0	343	322	0,478	0,543	556,292	3,173	0	38	378	322
20440	1020	396	347	0,716	0,517	556,317	3,441	0	337	322	0,479	0,542	556,292	3,166	0	38	378	322
20459	1021	385	333	0,717	0,516	556,317	3,061	0	341	318	0,479	0,542	556,292	3,2	0	38	378	322
20480	1022	388	332	0,718	0,516	556,317	3,015	0	344	329	0,48	0,541	556,292	3,177	0	38	378	322
20498	1023	386	338	0,719	0,515	556,434	3,097	0	342	328	0,481	0,54	557,059	3,186	0	38	378	322
20520	1024	391	339	0,719	0,515	556,434	3,015	0	342	323	0,482	0,54	557,059	3,131	0	38	378	322
20538	1025	393	334	0,72	0,515	556,434	3,112	0	338	335	0,482	0,539	557,059	3,166	0	38	378	322
20560	1026	397	337	0,72	0,515	556,434	2,998	0	337	326	0,483	0,539	557,059	3,086	0	38	378	322
20578	1027	393	335	0,721	0,514	556,434	2,955	0	341	324	0,483	0,538	557,059	3,143	0	38	378	322
20600	1028	395	335	0,721	0,513	557,34	2,975	0	339	326	0,483	0,537	557,971	3,146	0	38	378	322
20618	1029	395	333	0,721	0,514	557,34	2,951	0	342	321	0,484	0,537	557,971	3,103	0	38	378	322
20640	1030	395	336	0,722	0,513	557,34	3,081	0	338	329	0,484	0,536	557,971	3,164	0	38	378	322
20658	1031	391	331	0,722	0,513	557,34	3,014	0	340	320	0,485	0,536	557,971	3,127	0	38	378	322
20680	1032	391	329	0,723	0,513	557,34	2,976	0	336	332	0,485	0,536	557,971	3,107	0	38	378	322
20698	1033	391	329	0,723	0,512	557,099	3,025	0	337	331	0,486	0,535	556,947	3,123	0	38	378	322
20720	1034	393	337	0,724	0,512	557,099	3,028	0	344	316	0,486	0,535	556,947	3,088	0	38	378	322
20738	1035	395	344	0,724	0,512	557,099	3,094	0	338	327	0,487	0,534	556,947	3,149	0	38	378	322
20758	1036	387	328	0,724	0,512	557,099	2,975	0	337	322	0,487	0,534	556,947	3,104	0	38	378	322
20778	1037	397	339	0,724	0,512	557,099	3,1	0	342	321	0,487	0,534	556,947	2,973	0	38	378	322
20797	1038	395	338	0,724	0,511	557,353	3,063	0	338	319	0,487	0,533	558,125	2,988	0	38	378	322
20817	1039	396	330	0,724	0,512	557,353	2,845	0	337	334	0,487	0,534	558,125	3,074	0	38	378	322
20837	1040	388	333	0,724	0,511	557,353	2,874	0	332	331	0,487	0,533	558,125	3,057	0	38	378	322
20857	1041	394	341	0,723	0,511	557,353	2,947	0	339	325	0,486	0,533	558,125	3,062	0	38	378	322
20877	1042	389	342	0,723	0,511	557,353	3,019	0	339	320	0,486	0,533	558,125	3,001	0	38	378	322
20897	1043	391	342	0,722	0,51	558,056	3,069	0	338	317	0,485	0,533	557,234	2,983	0	38	378	322
20917	1044	404	351	0,721	0,51	558,056	2,958	0	342	315	0,484	0,533	557,234	3,026	0	38	378	322
20937	1045	390	341	0,721	0,51	558,056	2,836	0	341	312	0,484	0,533	557,234	2,962	0	38	378	322
20957	1046	398	349	0,72	0,51	558,056	3,001	0	338	328	0,483	0,533	557,234	2,937	0	38	378	322
20977	1047	395	330	0,719	0,51	558,056	2,836	0	344	326	0,482	0,534	557,234	3,005	0	38	378	322
20997	1048	393	330	0,718	0,509	557,03	2,886	0	343	324	0,481	0,533	558,224	2,971	0	38	378	322
21017	1049	401	332	0,717	0,509	557,03	2,889	0	346	302	0,48	0,534	558,224	2,933	0	38	378	322
21037	1050	403	325	0,716	0,509	557,03	2,784	0	346	321	0,479	0,534	558,224	2,945	0	38	378	322
21057	1051	398	340	0,715	0,508	557,03	2,857	0	341	314	0,478	0,534	558,224	2,935	0	38	378	322
21076	1052	396	336	0,714	0,508	557,03	2,826	0	348	321	0,477	0,534	558,224	2,92	0	38	378	322
21096	1053	395	336	0,713	0,507	557,934	2,81	0	347	321	0,476	0,534	557,12	2,917	0	38	378	322
21116	1054	394	319	0,712	0,508	557,934	2,931	0	351	306	0,475	0,535	557,12	2,895	0	38	378	322
21136	1055	405	330	0,71	0,508	557,934	2,789	0	345	310	0,474	0,535	557,12	2,915	0	38	378	322
21156	1056	391	319	0,709	0,507	557,934	2,814	0	357	312	0,472	0,535	557,12	2,944	0	38	378	322
21176	1057	392	318	0,708	0,507	557,934	2,85	0	339	324	0,471	0,535	557,12	2,911	0	38	378	322
21196	1058	392	320	0,708	0,506	558,853	2,784	0	341	327	0,471	0,534	557,866	2,923	0	38	378	322
21216	1059	396	334	0,707	0,506	558,853	2,927	0	344	322	0,47	0,535	557,866	2,836	0	38	378	322
21236	1060	400	327	0,707	0,506	558,853	2,844	0	344	315	0,47	0,535	557,866	2,828	0	38	378	322
21256	1061	391	320	0,706	0,506	558,853	2,834	0	345	314	0,469	0,535	557,866	2,842	0	38	378	322
21276	1062	393	329	0,706	0,506	558,853	2,832	0	344	317	0,469	0,535	557,866	2,891	0	38	378	322
21296	1063	394	328	0,707	0,506	557,467	2,823	0	344	317	0,47	0,535	557,598	2,894	0	38	378	322
21316	1064	-800	-600	0,47	0,536	-1	-1	4	346	316	0,47	0,536	557,598	2,887	0	38	378	322
21336	1065	404	324	0,708	0,508	557,467	2,875	0	342	321	0,471	0,536	557,598	2,9	0	38	378	322
21356	1066	403	323	0,709	0,508	557,467	2,804	0	345	323	0,472	0,537	557,598	2,969	0	38	378	322
21376	1067	401	332	0,71	0,509	557,467	2,838	0	348	320	0,473	0,537	557,598	2,877	0	38	378	322
21395	1068	399	334	0,712	0,509	558,298	2,848	0	347	320	0,475	0,536	557,948	2,902	0	38	378	322
21415	1069	398	326	0,714	0,51	558,298	2,865	0	348	324	0,477	0,536	557,948	2,917	0	38	378	322
21435	1070	393	324	0,716	0,51	558,298	2,824	0	345	307	0,479	0,536	557,948	2,919	0	38	378	322
21455	1071	388	328	0,718	0,51	558,298	2,856	0	341	326	0,481	0,535	557,948	3,012	0	38	378	322
21475	1072	394	329	0,721	0,51	558,298	2,951	0	348	314	0,484	0,534	557,948	2,946	0	38	378	322
21495	1073	393	329	0,724	0,51	558,029	2,944	0	345	309	0,487	0,533	558,207	2,974	0	38	378	322
21515	1074	391	335	0,727	0,511	558,029	2,924	0	332	320	0,49	0,533	558,207	2,94	0	38	378	322
21535	1075	397	330	0,729	0,511	558,029	2,934	0	348	308	0,492	0,533	558,207	2,912	0	38	378	322
21555	1076	385	314	0,731	0,511	558,029	2,862	0	342	318	0,494	0,532	558,207	2,984	0	38	378	322
21575	1077	390	326	0,733	0,511	558,029	2,905	0	337	319	0,496	0,531	558,207	3,038	0	38	378	322
21595	1078	389	317	0,734	0,51	559,953	2,9	0	344	315	0,497	0,53	557,864	3,049	0	38	378	322
21615	1079	393	328	0,734	0,51	559,953	2,923	0	344	315	0,498	0,53	557,864	2,991	0	38	378	322
21635	1080	386	326	0,734	0,509	559,953	2,905	0	341	317	0,498	0,529	557,864	3,03	0	38	378	322
21655	1081	393	328	0,734	0,508	559,953	2,951	0	343	315	0,498	0,527	557,864	2,987	0	38	378	322
21674	1082	386	322	0,734	0,507	559,953	2,96	0	344	310	0,497	0,526	557,864	3,036	0	38	378	322
21694	1083	389	321	0,733	0,506	560,532	2,973	0	343	309	0,497	0,525	559,403	3,032	0	38	378	322
21714	1084	-800	-600	0,496	0,524	-1	-1	4	341	320	0,496	0,524	559,403	2,991	0	38	378	322
21734	1085	334	337	0,732	0,504	560,532	2,884	0	279	329	0,496	0,523	559,403	3,029	0	39	296	352
21754	1086	326	360	0,731	0,503	560,532	2,958	0	276	345	0,496	0,523	559,403	3,043	0	39	296	352
21774	1087	311	356	0,731	0,501	560,532	2,912	0	272	354	0,495	0,522	559,403	3	0	39	296	352
21794	1088	301	354	0,73	0,499	559,419	2,941	0	268	360	0,494	0,52	563,232	3,043	0	39	296	352
21814	1089	324	356	0,729	0,498	559,419	2,925	0	271	336	0,494	0,52	563,232	3,043	0	39	296	352
21834	1090	318	360	0,728	0,497	559,419	2,929	0	270	340	0,493	0,52	563,232	3,038	0	39	296	352
21854	1091	317	362	0,728	0,496	559,419	2,908	0	273	350	0,493	0,519	563,232	3,027	0	39	296	352
21874	1092	326	365	0,727	0,495	559,419	2,938	0	269	342	0,492	0,518	563,232	3,016	0	39	296	352
21894	1093	322	365	0,727	0,493	562,114	2,949	0	270	344	0,492	0,517	565,042	3,018	0	39	296	352
21914	1094	326	364	0,726	0,493	562,114	2,934	0	268	342	0,492	0,517	565,042	3,064	0	39	296	352
21934	1095	327	366	0,726	0,492	562,114	2,951	0	275	347	0,492	0,516	565,042	3,133	0	39	296	352
21954	1096	323	356	0,727	0,491	562,114	2,851	0	272	349	0,493	0,515	565,042	3,037	0	39	296	352
21974	1097	317	367	0,727	0,49	562,114	2,99	0	272	345	0,493	0,515	565,042	3,086	0	39	296	352
21993	1098	316	365	0,728	0,489	561,553	2,975	0	272	345	0,494	0,514	567,792	3,113	0	39	296	352
22013	1099	314	363	0,728	0,49	561,553	2,923	0	269	338	0,495	0,515	567,792	3,048	0	39	296	352
22033	1100	314	361	0,728	0,49	561,553	2,855	0	269	340	0,495	0,515	567,792	3,049	0	39	296	352
22053	1101	310	363	0,729	0,49	561,553	2,94	0	270	346	0,496	0,515	567,792	3,061	0	39	296	352
22073	1102	315	360	0,729	0,49	561,553	2,966	0	272	350	0,496	0,515	567,792	3,038	0	39	296	352
22093	1103	312	356	0,729	0,49	566,449	2,981	0	273	354	0,496	0,515	567,036	3,037	0	39	296	352
22113	1104	312	355	0,729	0,491	566,449	2,899	0	272	347	0,496	0,516	567,036	3,128	0	39	296	352
22133	1105	314	358	0,73	0,492	566,449	2,97	0	266	351	0,497	0,516	567,036	3,051	0	39	296	352
22153	1106	325	363	0,73	0,492	566,449	3,029	0	267	344	0,497	0,516	567,036	3,097	0	39	296	352
22173	1107	322	364	0,73	0,493	566,449	2,991	0	269	348	0,497	0,517	567,036	3,079	0	39	296	352
22193	1108	320	368	0,73	0,494	562,795	2,999	0	267	348	0,497	0,517	567,184	3,105	0	39	296	352
22213	1109	313	362	0,731	0,495	562,795	2,928	0	273	349	0,497	0,518	567,184	3,099	0	39	296	352
22233	1110	318	365	0,731	0,496	562,795	3,077	0	273	346	0,498	0,519	567,184	3,135	0	39	296	352
22253	1111	325	357	0,731	0,497	562,795	3,041	0	273	351	0,498	0,52	567,184	3,133	0	39	296	352
22272	1112	320	360	0,732	0,497	562,795	3,033	0	270	348	0,499	0,52	567,184	3,17	0	39	296	352
22292	1113	323	358	0,733	0,497	564,001	3,03	0	270	347	0,499	0,519	567,235	3,181	0	39	296	352
22312	1114	323	369	0,733	0,497	564,001	3,138	0	273	345	0,5	0,52	567,235	3,194	0	39	296	352
22332	1115	315	358	0,733	0,497	564,001	3,084	0	273	345	0,5	0,52	567,235	3,171	0	39	296	352
22352	1116	321	356	0,734	0,497	564,001	3,056	0	275	341	0,501	0,52	567,235	3,234	0	39	296	352
22372	1117	338	335	0,734	0,497	564,001	3,129	0	299	333	0,501	0,519	567,235	3,261	0	39	296	352
22392	1118	337	327	0,734	0,496	563,64	3,092	0	302	335	0,501	0,518	563,906	3,253	0	39	296	352
22412	1119	353	306	0,734	0,496	563,64	3,021	0	313	298	0,501	0,519	563,906	3,222	0	40	363	310
22432	1120	351	307	0,734	0,496	563,64	3,086	0	313	295	0,501	0,519	563,906	3,244	0	40	363	310
22452	1121	367	307	0,733	0,496	563,64	3,113	0	321	303	0,501	0,519	563,906	3,251	0	40	363	310
22472	1122	367	305	0,733	0,496	563,64	3,176	0	317	295	0,5	0,518	563,906	3,224	0	40	363	310
22492	1123	367	303	0,733	0,495	566,043	3,228	0	319	296	0,5	0,518	565,093	3,243	0	40	363	310
22512	1124	365	308	0,733	0,495	566,043	3,113	0	320	295	0,499	0,518	565,093	3,216	0	40	363	310
22532	1125	362	303	0,732	0,495	566,043	3,054	0	326	296	0,499	0,518	565,093	3,198	0	40	363	310
22552	1126	371	301	0,732	0,495	566,043	3,081	0	315	300	0,499	0,518	565,093	3,217	0	40	363	310
22571	1127	359	296	0,732	0,494	566,043	3,111	0	325	291	0,499	0,517	565,093	3,16	0	40	363	310
22591	1128	361	294	0,732	0,494	564,515	3,08	0	321	290	0,499	0,516	566,745	3,16	0	40	363	310
22611	1129	361	303	0,732	0,494	564,515	3,028	0	324	287	0,499	0,516	566,745	3,121	0	40	363	310
22631	1130	372	308	0,732	0,494	564,515	3,073	0	322	290	0,499	0,516	566,745	3,135	0	40	363	310
22651	1131	371	312	0,732	0,494	564,515	3,115	0	322	289	0,499	0,516	566,745	3,177	0	40	363	310
22671	1132	363	307	0,733	0,494	564,515	3,089	0	320	297	0,5	0,515	566,745	3,161	0	40	363	310
22691	1133	368	306	0,733	0,493	566,489	3,119	0	319	298	0,5	0,514	567,093	3,186	0	40	363	310
22711	1134	363	297	0,733	0,493	566,489	3,091	0	320	300	0,5	0,515	567,093	3,156	0	40	363	310
22731	1135	365	302	0,733	0,493	566,489	3,07	0	326	294	0,5	0,514	567,093	3,236	0	40	363	310
22751	1136	364	299	0,733	0,493	566,489	3,081	0	322	296	0,5	0,514	567,093	3,178	0	40	363	310
22771	1137	391	301	0,732	0,493	566,489	3,073	0	344	297	0,499	0,514	567,093	3,197	0	40	363	310
22791	1138	393	301	0,731	0,492	565,754	3,075	0	349	298	0,498	0,514	565,76	3,219	0	40	363	310
22811	1139	397	318	0,73	0,493	565,754	3,137	0	348	305	0,496	0,515	565,76	3,134	0	40	363	310
22831	1140	395	306	0,728	0,493	565,754	3,04	0	355	298	0,495	0,515	565,76	3,142	0	40	363	310
22851	1141	393	310	0,727	0,492	565,754	3,114	0	346	304	0,494	0,515	565,76	3,152	0	40	363	310
22870	1142	391	311	0,726	0,492	565,754	3,06	0	350	308	0,493	0,515	565,76	3,111	0	40	363	310
22890	1143	389	312	0,725	0,492	565,011	3,087	0	351	308	0,491	0,515	564,307	3,108	0	40	363	310
22910	1144	396	316	0,724	0,492	565,011	3,077	0	352	312	0,49	0,516	564,307	3,125	0	40	363	310
22930	1145	399	325	0,722	0,492	565,011	3,119	0	349	313	0,489	0,516	564,307	3,226	0	40	363	310
22950	1146	393	315	0,721	0,492	565,011	3,107	0	352	317	0,488	0,516	564,307	3,156	0	40	363	310
22970	1147	396	317	0,72	0,491	565,011	3,049	0	347	311	0,486	0,517	564,307	3,154	0	40	363	310
22990	1148	395	318	0,719	0,49	566,776	3,075	0	347	311	0,485	0,516	565,158	3,156	0	40	363	310
23010	1149	391	309	0,718	0,49	566,776	3,078	0	356	305	0,484	0,517	565,158	3,153	0	40	363	310
23030	1150	397	316	0,717	0,49	566,776	3,091	0	352	308	0,483	0,517	565,158	3,159	0	40	363	310
23050	1151	396	312	0,716	0,49	566,776	3,07	0	349	313	0,482	0,517	565,158	3,179	0	40	363	310
23070	1152	393	315	0,715	0,49	566,776	3,086	0	347	306	0,482	0,517	565,158	3,177	0	40	363	310
23090	1153	396	313	0,715	0,49	567,317	3,08	0	344	307	0,481	0,516	566,729	3,183	0	40	363	310
23110	1154	395	311	0,714	0,491	567,317	3,075	0	349	309	0,481	0,517	566,729	3,209	0	40	363	310
23130	1155	391	312	0,715	0,491	567,317	3,105	0	350	311	0,481	0,517	566,729	3,23	0	40	363	310
23150	1156	397	316	0,715	0,491	567,317	3,151	0	350	306	0,481	0,517	566,729	3,18	0	40	363	310
23170	1157	397	312	0,716	0,491	567,317	3,147	0	349	314	0,482	0,516	566,729	3,198	0	40	363	310
23189	1158	397	314	0,716	0,491	566,714	3,139	0	349	316	0,483	0,516	564,35	3,182	0	40	363	310
23209	1159	384	308	0,717	0,492	566,714	3,148	0	344	316	0,484	0,516	564,35	3,221	0	40	363	310
23229	1160	391	320	0,718	0,492	566,714	3,102	0	349	313	0,484	0,516	564,35	3,258	0	40	363	310
23249	1161	394	319	0,718	0,492	566,714	3,181	0	343	318	0,485	0,516	564,35	3,26	0	40	363	310
23269	1162	398	319	0,719	0,492	566,714	3,16	0	342	319	0,485	0,516	564,35	3,271	0	40	363	310
23289	1163	402	319	0,719	0,492	566,724	3,158	0	342	318	0,486	0,516	565,843	3,285	0	40	363	310
23309	1164	395	316	0,719	0,493	566,724	3,263	0	355	312	0,486	0,516	565,843	3,277	0	40	363	310
23329	1165	398	321	0,719	0,493	566,724	3,158	0	351	306	0,486	0,517	565,843	3,266	0	40	363	310
23349	1166	389	310	0,719	0,493	566,724	3,193	0	346	318	0,485	0,517	565,843	3,275	0	40	363	310
23369	1167	400	320	0,718	0,493	566,724	3,248	0	345	317	0,485	0,517	565,843	3,314	0	40	363	310
23389	1168	397	316	0,718	0,493	567,032	3,204	0	344	315	0,484	0,517	565,776	3,314	0	40	363	310
23409	1169	394	307	0,717	0,494	567,032	3,197	0	348	318	0,483	0,518	565,776	3,265	0	40	363	310
23429	1170	392	318	0,716	0,494	567,032	3,188	0	340	314	0,482	0,518	565,776	3,253	0	40	363	310
23449	1171	386	309	0,715	0,494	567,032	3,103	0	346	320	0,481	0,519	565,776	3,269	0	40	363	310
23468	1172	390	313	0,715	0,494	567,032	3,208	0	351	308	0,481	0,519	565,776	3,228	0	40	363	310
23488	1173	388	317	0,715	0,493	566,427	3,179	0	349	308	0,481	0,518	565,699	3,222	0	40	363	310
23508	1174	388	316	0,715	0,493	566,427	3,092	0	346	311	0,481	0,519	565,699	3,192	0	40	363	310
23528	1175	401	326	0,715	0,493	566,427	3,203	0	340	318	0,481	0,519	565,699	3,143	0	40	363	310
23548	1176	393	318	0,715	0,493	566,427	3,127	0	342	306	0,481	0,518	565,699	3,166	0	40	363	310
23568	1177	395	314	0,715	0,492	566,427	3,11	0	338	325	0,482	0,518	565,699	3,195	0	40	363	310
23588	1178	400	317	0,716	0,491	565,918	3,145	0	339	323	0,482	0,517	565,672	3,176	0	40	363	310
23608	1179	393	317	0,716	0,491	565,918	3,068	0	338	312	0,483	0,517	565,672	3,195	0	40	363	310
23628	1180	396	326	0,717	0,491	565,918	2,974	0	348	311	0,483	0,517	565,672	3,24	0	40	363	310
23648	1181	399	320	0,717	0,491	565,918	3,084	0	345	309	0,484	0,516	565,672	3,105	0	40	363	310
23668	1182	390	316	0,717	0,491	565,918	3,041	0	342	309	0,484	0,516	565,672	3,109	0	40	363	310
23688	1183	391	317	0,717	0,49	566,959	3,025	0	347	308	0,484	0,516	565,838	3,114	0	40	363	310
23708	1184	393	315	0,717	0,491	566,959	3,022	0	333	311	0,484	0,516	565,838	3,06	0	40	363	310
23728	1185	389	310	0,717	0,491	566,959	3,092	0	344	305	0,484	0,516	565,838	3,116	0	40	363	310
23748	1186	388	314	0,718	0,491	566,959	3,07	0	341	314	0,485	0,516	565,838	3,069	0	40	363	310
23767	1187	399	315	0,718	0,491	566,959	3,019	0	338	313	0,485	0,516	565,838	3,015	0	40	363	310
23787	1188	397	313	0,718	0,49	567,75	3,052	0	343	313	0,485	0,516	565,885	3,027	0	40	363	310
23807	1189	394	312	0,719	0,491	567,75	3,001	0	342	313	0,486	0,516	565,885	2,993	0	40	363	310
23827	1190	394	315	0,719	0,491	567,75	2,988	0	342	312	0,486	0,516	565,885	2,978	0	40	363	310
23847	1191	395	308	0,719	0,491	567,75	3,029	0	342	315	0,486	0,516	565,885	3,044	0	40	363	310
23867	1192	385	324	0,72	0,491	567,75	3,043	0	345	307	0,487	0,516	565,885	3,012	0	40	363	310
23887	1193	385	326	0,72	0,491	566,481	3,05	0	346	307	0,487	0,516	565,21	3,019	0	40	363	310
23907	1194	390	315	0,72	0,491	566,481	2,996	0	346	303	0,487	0,516	565,21	3,061	0	40	363	310
23927	1195	391	335	0,721	0,491	566,481	3,117	0	341	304	0,488	0,516	565,21	3,071	0	40	363	310
23947	1196	385	319	0,721	0,492	566,481	2,96	0	338	311	0,488	0,516	565,21	3,007	0	40	363	310
23967	1197	391	322	0,722	0,492	566,481	2,956	0	334	314	0,489	0,516	565,21	3,037	0	40	363	310
23987	1198	390	327	0,722	0,491	568,209	2,96	0	331	314	0,489	0,515	568,095	3,039	0	40	363	310
24007	1199	391	320	0,722	0,492	568,209	2,977	0	330	317	0,489	0,516	568,095	3,138	0	40	363	310
24027	1200	380	322	0,723	0,492	568,209	2,986	0	338	299	0,49	0,516	568,095	3,088	0	40	363	310
24046	1201	387	318	0,723	0,492	568,209	2,987	0	338	311	0,49	0,515	568,095	3,027	0	40	363	310
24067	1202	390	331	0,723	0,492	568,209	2,951	0	337	307	0,491	0,515	568,095	2,987	0	40	363	310
24086	1203	386	332	0,724	0,491	568,386	2,954	0	337	301	0,491	0,514	567,337	2,944	0	40	363	310
24107	1204	-800	-600	0,491	0,514	-1	-1	4	342	314	0,491	0,514	567,337	3,019	0	40	363	310
24126	1205	383	321	0,724	0,491	568,386	2,983	0	334	307	0,491	0,514	567,337	3,031	0	40	363	310
24146	1206	384	321	0,724	0,491	568,386	2,949	0	340	307	0,492	0,514	567,337	2,966	0	40	363	310
24166	1207	386	311	0,724	0,491	568,386	2,927	0	344	300	0,492	0,514	567,337	2,997	0	40	363	310
24186	1208	387	308	0,725	0,491	568,478	2,906	0	341	296	0,492	0,514	567,815	2,987	0	40	363	310
24206	1209	393	320	0,725	0,492	568,478	2,887	0	341	318	0,492	0,514	567,815	2,986	0	40	363	310
24226	1210	396	333	0,725	0,492	568,478	2,887	0	344	305	0,492	0,515	567,815	2,958	0	40	363	310
24246	1211	394	319	0,725	0,492	568,478	2,931	0	344	307	0,492	0,515	567,815	3,058	0	40	363	310
24266	1212	397	322	0,724	0,492	568,478	2,988	0	342	306	0,492	0,516	567,815	2,975	0	40	363	310
24286	1213	398	324	0,724	0,492	569,095	3,01	0	343	308	0,492	0,516	566,872	2,98	0	40	363	310
24306	1214	393	317	0,724	0,493	569,095	2,936	0	336	305	0,492	0,517	566,872	2,976	0	40	363	310
24326	1215	396	318	0,723	0,493	569,095	2,881	0	344	308	0,491	0,518	566,872	3,018	0	40	363	310
24346	1216	402	319	0,723	0,494	569,095	2,96	0	336	302	0,491	0,519	566,872	2,967	0	40	363	310
24365	1217	391	316	0,722	0,494	569,095	2,912	0	346	303	0,49	0,52	566,872	2,954	0	40	363	310
24385	1218	394	318	0,722	0,494	568,31	2,898	0	344	301	0,49	0,52	568,907	2,971	0	40	363	310
24405	1219	398	317	0,722	0,495	568,31	2,919	0	336	307	0,489	0,521	568,907	3,014	0	40	363	310
24425	1220	345	294	0,722	0,495	568,31	2,947	0	310	278	0,49	0,521	568,907	3,03	0
24445	1221	307	292	0,722	0,496	568,31	2,897	0	275	286	0,49	0,522	568,907	3,017	0	41	339	303
24465	1222	318	294	0,722	0,496	568,31	2,897	0	271	294	0,49	0,522	568,907	3,028	0	41	339	303
24485	1223	330	297	0,722	0,495	564,591	2,879	0	267	281	0,49	0,522	569,217	3,025	0	41	339	303
24505	1224	319	300	0,721	0,496	564,591	2,926	0	273	278	0,489	0,522	569,217	2,976	0	41	339	303
24525	1225	320	302	0,721	0,495	564,591	2,884	0	270	289	0,489	0,521	569,217	2,963	0	41	339	303
24545	1226	324	295	0,721	0,494	564,591	2,861	0	269	287	0,489	0,52	569,217	2,987	0	41	339	303
24565	1227	319	298	0,721	0,493	564,591	2,956	0	271	290	0,489	0,519	569,217	2,98	0	41	339	303
24585	1228	319	295	0,721	0,491	566,226	2,94	0	270	289	0,489	0,518	568,927	2,979	0	41	339	303
24605	1229	313	298	0,721	0,491	566,226	2,895	0	277	303	0,489	0,516	568,927	2,932	0	41	339	303
24625	1230	325	292	0,72	0,489	566,226	2,87	0	274	288	0,489	0,515	568,927	2,929	0	41	339	303
24644	1231	322	304	0,72	0,487	566,226	2,834	0	269	289	0,489	0,512	568,927	2,948	0	41	339	303
24664	1232	321	292	0,72	0,485	566,226	2,872	0	278	287	0,488	0,51	568,927	2,963	0	41	339	303
24684	1233	320	292	0,72	0,482	569,349	2,876	0	275	285	0,489	0,507	570,738	2,978	0	41	339	303
24704	1234	316	294	0,72	0,481	569,349	2,896	0	277	286	0,489	0,505	570,738	2,981	0	41	339	303
24724	1235	317	301	0,72	0,479	569,349	2,814	0	276	285	0,489	0,502	570,738	3,023	0	41	339	303
24744	1236	323	294	0,72	0,477	569,349	2,866	0	283	285	0,49	0,499	570,738	2,996	0	41	339	303
24764	1237	317	295	0,721	0,475	569,349	2,899	0	274	291	0,491	0,496	570,738	2,962	0	41	339	303
24784	1238	317	292	0,722	0,472	573,59	2,892	0	275	288	0,491	0,493	572,702	2,985	0	41	339	303
24804	1239	320	283	0,722	0,47	573,59	2,954	0	271	288	0,492	0,491	572,702	2,983	0	41	339	303
24824	1240	322	299	0,723	0,467	573,59	2,951	0	272	285	0,493	0,487	572,702	3,048	0	41	339	303
24844	1241	324	291	0,723	0,465	573,59	2,94	0	272	276	0,494	0,485	572,702	2,932	0	41	339	303
24864	1242	321	289	0,724	0,463	573,59	2,955	0	269	293	0,494	0,483	572,702	2,933	0	41	339	303
24884	1243	321	286	0,724	0,461	574,787	2,957	0	269	287	0,494	0,48	575,475	2,948	0	41	339	303
24904	1244	312	279	0,725	0,462	574,787	2,858	0	275	292	0,495	0,48	575,475	3,021	0	41	339	303
24924	1245	319	283	0,725	0,462	574,787	2,891	0	272	281	0,495	0,48	575,475	3,086	0	41	339	303
24944	1246	337	291	0,726	0,462	574,787	3,046	0	273	281	0,496	0,479	575,475	2,992	0	41	339	303
24963	1247	341	279	0,727	0,462	574,787	2,867	0	290	279	0,497	0,479	575,475	2,993	0	41	339	303
24983	1248	346	283	0,727	0,462	575,296	2,925	0	290	279	0,498	0,477	575,024	2,991	0	41	339	303
25003	1249	359	271	0,728	0,462	575,296	2,955	0	312	267	0,499	0,477	575,024	2,953	0	41	339	303
25023	1250	368	279	0,73	0,462	575,296	2,886	0	313	270	0,5	0,476	575,024	3,013	0	41	339	303
25043	1251	373	292	0,731	0,462	575,296	2,904	0	320	271	0,502	0,476	575,024	2,956	0	41	339	303
25063	1252	357	281	0,732	0,462	575,296	2,88	0	314	276	0,503	0,475	575,024	2,96	0	41	339	303
25083	1253	361	282	0,733	0,461	578,401	2,899	0	317	275	0,504	0,474	577,451	2,988	0	41	339	303
25103	1254	354	272	0,734	0,461	578,401	2,924	0	310	267	0,505	0,474	577,451	3,034	0	41	339	303
25123	1255	361	281	0,735	0,461	578,401	2,881	0	318	271	0,506	0,473	577,451	2,944	0	41	339	303
25143	1256	366	280	0,735	0,46	578,401	2,892	0	319	278	0,507	0,472	577,451	2,926	0	41	339	303
25163	1257	372	292	0,736	0,459	578,401	2,877	0	314	283	0,508	0,471	577,451	2,938	0	41	339	303
25183	1258	376	292	0,736	0,457	581,119	2,893	0	318	283	0,508	0,47	582,305	2,953	0	41	339	303
25203	1259	364	283	0,736	0,457	581,119	2,89	0	318	270	0,509	0,469	582,305	2,972	0	41	339	303
25223	1260	362	278	0,736	0,456	581,119	2,814	0	303	286	0,509	0,469	582,305	2,967	0	41	339	303
25242	1261	361	283	0,736	0,456	581,119	2,887	0	321	273	0,509	0,469	582,305	2,892	0	41	339	303
25262	1262	366	289	0,736	0,455	581,119	2,87	0	311	279	0,509	0,468	582,305	2,945	0	41	339	303
25282	1263	364	284	0,736	0,454	584,367	2,864	0	307	281	0,509	0,468	584,972	2,934	0	41	339	303
25302	1264	360	283	0,736	0,455	584,367	2,95	0	309	270	0,509	0,468	584,972	2,945	0	41	339	303
25322	1265	360	284	0,736	0,454	584,367	2,832	0	313	277	0,509	0,467	584,972	2,919	0	41	339	303
25342	1266	361	294	0,736	0,453	584,367	2,88	0	310	274	0,509	0,467	584,972	2,919	0	41	339	303
25362	1267	361	293	0,735	0,453	584,367	2,885	0	314	282	0,509	0,466	584,972	3,002	0	41	339	303
25382	1268	361	293	0,735	0,451	583,565	2,886	0	314	282	0,508	0,465	585,368	2,996	0	41	339	303
25402	1269	363	288	0,735	0,451	583,565	2,887	0	310	270	0,508	0,465	585,368	2,962	0	41	339	303
25422	1270	363	284	0,734	0,45	583,565	2,889	0	322	283	0,508	0,464	585,368	2,862	0	41	339	303
25442	1271	370	281	0,734	0,449	583,565	2,907	0	307	271	0,507	0,463	585,368	2,96	0	41	339	303
25462	1272	361	289	0,733	0,448	583,565	3,008	0	317	272	0,506	0,462	585,368	3,025	0	41	339	303
25482	1273	362	284	0,732	0,447	585,927	3,036	0	320	270	0,505	0,461	586,842	3,012	0	41	339	303
25502	1274	362	278	0,731	0,447	585,927	2,972	0	315	272	0,505	0,461	586,842	3,044	0	41	339	303
25522	1275	360	282	0,73	0,446	585,927	3,004	0	306	273	0,503	0,461	586,842	2,957	0	41	339	303
25541	1276	364	284	0,729	0,446	585,927	3,036	0	310	283	0,502	0,461	586,842	3,015	0	41	339	303
25561	1277	368	288	0,727	0,445	585,927	3,032	0	308	269	0,501	0,461	586,842	3,067	0	41	339	303
25581	1278	369	293	0,726	0,444	584,171	3,019	0	309	271	0,5	0,46	587,245	3,041	0	41	339	303
25601	1279	359	292	0,725	0,443	584,171	3,049	0	312	283	0,499	0,46	587,245	3,148	0	41	339	303
25621	1280	373	301	0,723	0,442	584,171	3,091	0	310	283	0,497	0,459	587,245	3,114	0	41	339	303
25641	1281	363	289	0,722	0,441	584,171	3,019	0	309	276	0,496	0,459	587,245	3,117	0	41	339	303
25661	1282	362	291	0,721	0,441	584,171	3,047	0	313	284	0,495	0,459	587,245	3,138	0	41	339	303
25681	1283	361	289	0,72	0,439	587,258	3,066	0	312	283	0,494	0,458	587,252	3,121	0	41	339	303
25701	1284	363	290	0,719	0,439	587,258	3,071	0	-800	-600	0,719	0,439	-1	-1	4	41	339	303
25721	1285	380	301	0,718	0,438	587,258	3,129	0	328	295	0,493	0,458	587,252	3,149	0	41	339	303
25741	1286	386	323	0,717	0,438	587,258	3,117	0	322	319	0,492	0,457	587,252	3,214	0	41	339	303
25761	1287	386	328	0,717	0,436	587,258	3,081	0	330	309	0,491	0,456	587,252	3,134	0	41	339	303
25781	1288	387	333	0,717	0,435	586,702	3,105	0	328	320	0,491	0,454	588,694	3,158	0	41	339	303
25801	1289	383	331	0,717	0,434	586,702	3,115	0	330	312	0,491	0,453	588,694	3,18	0	41	339	303
25820	1290	386	339	0,717	0,434	586,702	3,323	0	330	318	0,492	0,453	588,694	3,176	0	41	339	303
25840	1291	386	327	0,718	0,434	586,702	3,122	0	330	322	0,492	0,453	588,694	3,211	0	41	339	303
25860	1292	390	327	0,719	0,434	586,702	3,172	0	326	325	0,493	0,453	588,694	3,25	0	41	339	303
25880	1293	392	330	0,72	0,435	585,101	3,222	0	326	327	0,494	0,453	589,958	3,269	0	41	339	303
25900	1294	385	334	0,721	0,436	585,101	3,19	0	333	311	0,496	0,454	589,958	3,237	0	41	339	303
25920	1295	384	330	0,723	0,437	585,101	3,132	0	327	326	0,497	0,454	589,958	3,382	0	41	339	303
25940	1296	382	328	0,725	0,438	585,101	3,131	0	325	322	0,499	0,454	589,958	3,26	0	41	339	303
25960	1297	381	331	0,726	0,439	585,101	3,14	0	322	327	0,5	0,455	589,958	3,267	0	41	339	303
25980	1298	379	330	0,728	0,44	585,314	3,143	0	320	326	0,502	0,455	589,956	3,275	0	41	339	303
26000	1299	385	335	0,729	0,44	585,314	3,158	0	326	319	0,503	0,455	589,956	3,255	0	41	339	303
26020	1300	386	337	0,73	0,44	585,314	3,148	0	327	322	0,505	0,454	589,956	3,256	0	41	339	303
26040	1301	384	339	0,731	0,44	585,314	3,077	0	332	322	0,506	0,453	589,956	3,27	0	41	339	303
26060	1302	380	332	0,732	0,439	585,314	3,075	0	331	316	0,506	0,453	589,956	3,154	0	41	339	303
26080	1303	379	330	0,733	0,438	588,103	3,087	0	330	319	0,507	0,451	588,367	3,141	0	41	339	303
26100	1304	388	334	0,733	0,438	588,103	3,162	0	326	320	0,508	0,451	588,367	3,178	0	41	339	303
26120	1305	380	333	0,733	0,438	588,103	3,149	0	321	320	0,508	0,451	588,367	3,115	0	41	339	303
26139	1306	388	335	0,732	0,438	588,103	3,159	0	337	321	0,507	0,451	588,367	3,142	0	41	339	303
26160	1307	389	327	0,732	0,439	588,103	3,099	0	339	327	0,507	0,452	588,367	3,142	0	41	339	303
26179	1308	387	324	0,731	0,438	590,044	3,1	0	341	324	0,506	0,452	591,459	3,157	0	41	339	303
26200	1309	381	333	0,731	0,438	590,044	3,109	0	333	319	0,506	0,452	591,459	3,195	0	41	339	303
26219	1310	391	336	0,73	0,438	590,044	3,136	0	337	330	0,505	0,451	591,459	3,24	0	41	339	303
26240	1311	391	328	0,73	0,436	590,044	3,133	0	335	324	0,505	0,45	591,459	3,223	0	41	339	303
26259	1312	394	326	0,729	0,435	590,044	3,119	0	336	323	0,505	0,45	591,459	3,151	0	41	339	303
26280	1313	395	323	0,729	0,434	590,669	3,135	0	336	328	0,504	0,449	590,569	3,161	0	41	339	303
26299	1314	390	329	0,729	0,434	590,669	3,095	0	339	311	0,504	0,449	590,569	3,101	0	41	339	303
26320	1315	393	340	0,728	0,434	590,669	3,149	0	337	326	0,504	0,449	590,569	3,186	0	41	339	303
26339	1316	391	331	0,728	0,434	590,669	3,103	0	335	321	0,503	0,449	590,569	3,111	0	41	339	303
26360	1317	388	329	0,727	0,434	590,669	3,067	0	336	312	0,503	0,449	590,569	3,111	0	41	339	303
26379	1318	389	333	0,727	0,433	590,435	3,08	0	335	318	0,502	0,449	591,031	3,114	0	41	339	303
26400	1319	398	337	0,726	0,434	590,435	3,094	0	339	310	0,502	0,449	591,031	3,142	0	41	339	303
26418	1320	388	327	0,726	0,434	590,435	3,121	0	325	327	0,501	0,449	591,031	3,156	0	41	339	303
26440	1321	394	330	0,726	0,434	590,435	3,076	0	335	313	0,501	0,45	591,031	3,084	0	41	339	303
26458	1322	395	339	0,726	0,434	590,435	3,144	0	335	323	0,501	0,45	591,031	3,088	0	41	339	303
26480	1323	392	336	0,725	0,434	590,24	3,135	0	334	318	0,501	0,451	590,054	3,087	0	41	339	303
26498	1324	390	332	0,725	0,435	590,24	3,05	0	332	323	0,5	0,451	590,054	3,07	0	41	339	303
26520	1325	385	330	0,725	0,435	590,24	3,018	0	333	319	0,5	0,452	590,054	3,097	0	41	339	303
26538	1326	393	335	0,724	0,435	590,24	3,068	0	339	316	0,5	0,452	590,054	3,056	0	41	339	303
26560	1327	386	331	0,724	0,435	590,24	3,007	0	337	315	0,499	0,452	590,054	3,055	0	41	339	303
26578	1328	390	332	0,724	0,435	589,423	3,016	0	339	314	0,499	0,452	589,624	3,051	0	41	339	303
26600	1329	389	326	0,724	0,435	589,423	2,942	0	337	319	0,499	0,453	589,624	3,068	0	41	339	303
26618	1330	392	324	0,723	0,436	589,423	3,007	0	334	328	0,498	0,453	589,624	3,074	0	41	339	303
26638	1331	385	336	0,723	0,436	589,423	2,99	0	333	319	0,498	0,454	589,624	3,042	0	41	339	303
26658	1332	391	333	0,722	0,436	589,423	3,023	0	327	324	0,497	0,454	589,624	3,056	0	41	339	303
26678	1333	391	337	0,722	0,436	587,996	3,016	0	325	320	0,497	0,454	590,411	3,054	0	41	339	303
26698	1334	387	331	0,721	0,437	587,996	3,032	0	327	315	0,496	0,456	590,411	3,099	0	41	339	303
26718	1335	388	332	0,721	0,437	587,996	3,013	0	332	316	0,496	0,456	590,411	3,022	0	41	339	303
26737	1336	388	334	0,72	0,437	587,996	3,053	0	331	318	0,495	0,457	590,411	3,015	0	41	339	303
26757	1337	383	329	0,72	0,438	587,996	3,008	0	334	318	0,495	0,457	590,411	3,09	0	41	339	303
26777	1338	383	329	0,72	0,437	588,906	3,024	0	334	319	0,495	0,458	589,201	3,043	0	41	339	303
26797	1339	386	333	0,719	0,438	588,906	2,984	0	326	318	0,494	0,459	589,201	3,102	0	41	339	303
26817	1340	382	336	0,719	0,439	588,906	3,111	0	328	326	0,494	0,459	589,201	3,058	0	41	339	303
26837	1341	386	334	0,719	0,439	588,906	3,023	0	330	323	0,493	0,46	589,201	3,077	0	41	339	303
26857	1342	369	309	0,719	0,44	588,906	3,003	0	325	296	0,494	0,46	589,201	3,089	0	41	339	303
26877	1343	368	310	0,719	0,44	587,312	3,038	0	327	300	0,494	0,461	587,267	3,061	0	41	339	303
26897	1344	365	312	0,719	0,441	587,312	3,004	0	309	282	0,494	0,462	587,267	3,035	0	41	339	303
26917	1345	360	300	0,719	0,442	587,312	3,015	0	313	293	0,494	0,463	587,267	3,077	0	41	339	303
26937	1346	362	302	0,72	0,443	587,312	3,05	0	310	304	0,495	0,464	587,267	3,08	0	41	339	303
26957	1347	366	305	0,721	0,444	587,312	3,06	0	310	286	0,495	0,464	587,267	3,004	0	41	339	303
26977	1348	364	300	0,722	0,445	586,794	3,067	0	311	293	0,496	0,465	588,262	3,028	0	41	339	303
26997	1349	369	301	0,723	0,446	586,794	2,965	0	312	290	0,497	0,466	588,262	3,081	0	41	339	303
27016	1350	369	315	0,724	0,447	586,794	3,003	0	310	291	0,499	0,466	588,262	3,066	0	41	339	303
27036	1351	358	302	0,726	0,449	586,794	3,03	0	315	280	0,5	0,467	588,262	3,104	0	41	339	303
27056	1352	358	304	0,728	0,45	586,794	3,009	0	310	294	0,502	0,468	588,262	3,088	0	41	339	303
27076	1353	359	310	0,73	0,451	585,289	3,013	0	312	292	0,504	0,468	588,537	3,093	0	41	339	303
27096	1354	359	311	0,731	0,453	585,289	3,029	0	-800	-600	0,731	0,453	-1	-1	4	41	339	303
27116	1355	359	318	0,733	0,455	585,289	2,952	0	306	289	0,508	0,47	588,537	3,002	0	41	339	303
27136	1356	362	307	0,735	0,456	585,289	3,013	0	311	286	0,509	0,471	588,537	3,097	0	41	339	303
27156	1357	358	304	0,736	0,458	585,289	3,005	0	309	289	0,511	0,471	588,537	3,096	0	41	339	303
27176	1358	359	304	0,738	0,459	584,977	2,979	0	312	292	0,512	0,472	585,191	3,079	0	41	339	303
27196	1359	358	305	0,739	0,461	584,977	3,018	0	302	303	0,513	0,472	585,191	3,04	0	41	339	303
27216	1360	351	316	0,74	0,462	584,977	2,978	0	301	298	0,514	0,473	585,191	3,064	0	41	339	303
27236	1361	326	375	0,741	0,464	584,977	3,051	0	270	356	0,515	0,475	585,191	3,079	0
27256	1362	331	382	0,742	0,465	584,977	3,095	0	268	362	0,516	0,475	585,191	3,028	0
27276	1363	337	390	0,742	0,465	583,811	3,093	0	265	366	0,516	0,476	588,176	3,057	0
27296	1364	330	393	0,743	0,467	583,811	3,026	0	270	374	0,516	0,477	588,176	3,16	0
27316	1365	324	390	0,743	0,468	583,811	3,007	0	262	361	0,517	0,477	588,176	3,14	0
27335	1366	329	383	0,743	0,469	583,811	3,07	0	-800	-600	0,743	0,469	-1	-1	4
27355	1367	329	396	0,743	0,469	583,811	3,056	0	264	370	0,516	0,479	588,176	3,096	0	42	297	379
27375	1368	329	394	0,743	0,47	583,058	3,061	0	265	371	0,516	0,479	586,708	3,088	0	42	297	379
27395	1369	322	380	0,742	0,471	583,058	3,04	0	265	372	0,515	0,481	586,708	3,093	0	42	297	379
27415	1370	323	382	0,741	0,471	583,058	3,045	0	266	370	0,515	0,481	586,708	3,1	0	42	297	379
27435	1371	321	376	0,741	0,472	583,058	3,05	0	265	369	0,514	0,482	586,708	3,171	0	42	297	379
27455	1372	320	389	0,74	0,473	583,058	3,01	0	268	368	0,512	0,483	586,708	3,171	0	42	297	379
27475	1373	320	390	0,739	0,473	582,591	3,009	0	268	368	0,511	0,484	586,826	3,175	0	42	297	379
27495	1374	324	387	0,737	0,474	582,591	3,083	0	267	375	0,51	0,485	586,826	3,166	0	42	297	379
27515	1375	326	388	0,737	0,475	582,591	3,159	0	267	374	0,509	0,487	586,826	3,234	0	42	297	379
27535	1376	328	384	0,736	0,475	582,591	3,116	0	268	380	0,508	0,488	586,826	3,208	0	42	297	379
27555	1377	326	387	0,735	0,476	582,591	3,11	0	273	374	0,508	0,489	586,826	3,199	0	42	297	379
27575	1378	328	388	0,735	0,476	580,133	3,098	0	274	377	0,507	0,49	584,691	3,179	0	42	297	379
27595	1379	327	391	0,734	0,477	580,133	3,057	0	271	365	0,506	0,492	584,691	3,201	0	42	297	379
27614	1380	326	387	0,734	0,478	580,133	3,016	0	270	381	0,506	0,493	584,691	3,198	0	42	297	379
27634	1381	323	392	0,733	0,479	580,133	3,038	0	270	367	0,505	0,495	584,691	3,109	0	42	297	379
27654	1382	319	382	0,733	0,481	580,133	3,059	0	268	371	0,505	0,497	584,691	3,103	0	42	297	379
27674	1383	317	382	0,733	0,481	580,255	3,045	0	266	376	0,505	0,497	584,553	3,096	0	42	297	379
27694	1384	318	390	0,732	0,482	580,255	3,038	0	-800	-600	0,732	0,482	-1	-1	4	42	297	379
27714	1385	313	388	0,732	0,483	580,255	3,044	0	254	359	0,504	0,5	584,553	3,163	0	43	290	376
27734	1386	321	392	0,732	0,484	580,255	3,087	0	265	348	0,504	0,501	584,553	3,182	0	43	290	376
27754	1387	321	384	0,731	0,485	580,255	3,098	0	258	372	0,503	0,503	584,553	3,206	0	43	290	376
27774	1388	323	386	0,731	0,486	577,13	3,092	0	263	373	0,503	0,503	583,748	3,223	0	43	290	376
27794	1389	311	389	0,73	0,487	577,13	3,095	0	261	371	0,502	0,505	583,748	3,168	0	43	290	376
27814	1390	326	393	0,73	0,488	577,13	3,116	0	260	366	0,502	0,506	583,748	3,186	0	43	290	376
27834	1391	318	384	0,73	0,489	577,13	3,057	0	266	369	0,501	0,507	583,748	3,209	0	43	290	376
27854	1392	322	391	0,729	0,489	577,13	3,167	0	265	365	0,501	0,507	583,748	3,192	0	43	290	376
27874	1393	317	389	0,729	0,488	579,662	3,182	0	265	366	0,501	0,507	583,246	3,199	0	43	290	376
27894	1394	314	382	0,728	0,489	579,662	3,123	0	263	368	0,5	0,508	583,246	3,221	0	43	290	376
27914	1395	319	376	0,728	0,489	579,662	3,104	0	-800	-600	0,728	0,489	-1	-1	4
27933	1396	315	382	0,728	0,489	579,662	3,108	0	260	367	0,499	0,509	583,246	3,219	0
27953	1397	320	382	0,728	0,489	579,662	3,195	0	261	367	0,499	0,509	583,246	3,181	0
27973	1398	319	382	0,727	0,488	578,453	3,187	0	261	366	0,499	0,508	584,064	3,185	0
27993	1399	379	332	0,726	0,488	578,453	3,134	0	331	326	0,499	0,508	584,064	3,197	0	44	358	328
28013	1400	384	329	0,727	0,488	578,453	3,156	0	337	326	0,499	0,508	584,064	3,205	0	44	358	328
28033	1401	387	328	0,727	0,488	578,453	3,133	0	336	321	0,499	0,508	584,064	3,178	0	44	358	328
28053	1402	379	327	0,727	0,488	578,453	3,101	0	334	323	0,499	0,508	584,064	3,283	0	44	358	328
28073	1403	382	322	0,727	0,487	581,78	3,121	0	338	325	0,499	0,508	580,559	3,268	0	44	358	328
28093	1404	394	330	0,728	0,488	581,78	3,172	0	336	314	0,499	0,508	580,559	3,179	0	44	358	328
28113	1405	384	326	0,728	0,488	581,78	3,199	0	340	322	0,5	0,508	580,559	3,232	0	44	358	328
28133	1406	382	329	0,728	0,488	581,78	3,187	0	338	321	0,5	0,507	580,559	3,211	0	44	358	328
28153	1407	387	337	0,729	0,488	581,78	3,306	0	328	326	0,5	0,507	580,559	3,199	0	44	358	328
28173	1408	388	338	0,729	0,487	580,839	3,323	0	329	326	0,501	0,507	581,85	3,229	0	44	358	328
28193	1409	385	334	0,73	0,488	580,839	3,197	0	334	324	0,501	0,508	581,85	3,244	0	44	358	328
28212	1410	389	338	0,73	0,488	580,839	3,29	0	331	326	0,502	0,508	581,85	3,172	0	44	358	328
28233	1411	380	330	0,731	0,489	580,839	3,24	0	332	327	0,502	0,508	581,85	3,183	0	44	358	328
28252	1412	379	326	0,731	0,489	580,839	3,162	0	337	321	0,503	0,508	581,85	3,184	0	44	358	328
28272	1413	379	324	0,732	0,488	581,95	3,2	0	336	324	0,503	0,508	580,42	3,178	0	44	358	328
28292	1414	383	332	0,732	0,489	581,95	3,17	0	332	333	0,504	0,508	580,42	3,23	0	44	358	328
28312	1415	381	325	0,733	0,489	581,95	3,164	0	330	325	0,504	0,508	580,42	3,191	0	44	358	328
28332	1416	392	343	0,733	0,49	581,95	3,226	0	330	325	0,505	0,509	580,42	3,222	0	44	358	328
28352	1417	388	333	0,734	0,49	581,95	3,19	0	333	320	0,505	0,509	580,42	3,164	0	44	358	328
28372	1418	391	336	0,734	0,49	580,125	3,194	0	332	319	0,506	0,508	580,25	3,164	0	44	358	328
28392	1419	378	336	0,735	0,491	580,125	3,174	0	329	327	0,507	0,509	580,25	3,182	0	44	358	328
28412	1420	386	338	0,736	0,491	580,125	3,189	0	330	325	0,507	0,509	580,25	3,187	0	44	358	328
28432	1421	383	337	0,736	0,491	580,125	3,209	0	329	325	0,508	0,51	580,25	3,159	0	44	358	328
28452	1422	380	326	0,737	0,492	580,125	3,142	0	330	334	0,508	0,51	580,25	3,227	0	44	358	328
28472	1423	383	328	0,737	0,492	578,039	3,141	0	329	332	0,509	0,51	581,414	3,232	0	44	358	328
28492	1424	387	337	0,737	0,493	578,039	3,138	0	324	328	0,509	0,51	581,414	3,13	0	44	358	328
28511	1425	386	330	0,737	0,493	578,039	3,153	0	327	325	0,509	0,511	581,414	3,16	0	44	358	328
28531	1426	384	340	0,737	0,493	578,039	3,139	0	332	319	0,509	0,511	581,414	3,183	0	44	358	328
28551	1427	386	333	0,737	0,493	578,039	3,112	0	333	320	0,509	0,511	581,414	3,164	0	44	358	328
28571	1428	386	337	0,737	0,493	578,095	3,114	0	333	324	0,508	0,511	578,327	3,156	0	44	358	328
28591	1429	383	333	0,737	0,493	578,095	3,095	0	326	316	0,508	0,511	578,327	3,176	0	44	358	328
28611	1430	388	338	0,737	0,494	578,095	3,163	0	333	331	0,508	0,512	578,327	3,196	0	44	358	328
28631	1431	386	336	0,736	0,494	578,095	3,127	0	328	319	0,508	0,512	578,327	3,157	0	44	358	328
28651	1432	391	342	0,736	0,494	578,095	3,166	0	331	334	0,507	0,513	578,327	3,143	0	44	358	328
28671	1433	391	342	0,735	0,494	578,783	3,159	0	328	329	0,506	0,513	580,428	3,152	0	44	358	328
28691	1434	394	337	0,734	0,494	578,783	3,117	0	335	326	0,506	0,514	580,428	3,177	0	44	358	328
28711	1435	384	337	0,734	0,494	578,783	3,121	0	331	327	0,505	0,514	580,428	3,166	0	44	358	328
28731	1436	392	339	0,733	0,494	578,783	3,166	0	334	327	0,504	0,515	580,428	3,196	0	44	358	328
28751	1437	425	321	0,731	0,494	578,783	3,212	0	371	328	0,503	0,515	580,428	3,173	0	45	422	338
28771	1438	425	317	0,73	0,494	581,77	3,249	0	373	331	0,501	0,515	577,307	3,158	0	45	422	338
28791	1439	447	334	0,729	0,494	581,77	3,14	0	394	343	0,5	0,516	577,307	3,126	0	45	422	338
28811	1440	450	336	0,728	0,494	581,77	3,196	0	392	333	0,499	0,516	577,307	3,199	0	45	422	338
28830	1441	449	335	0,727	0,495	581,77	3,179	0	395	334	0,498	0,517	577,307	3,145	0	45	422	338
28850	1442	450	339	0,726	0,495	581,77	3,205	0	399	337	0,497	0,518	577,307	3,269	0	45	422	338
28870	1443	450	339	0,725	0,495	582,25	3,204	0	399	332	0,497	0,518	577,592	3,276	0	45	422	338
28890	1444	449	345	0,725	0,496	582,25	3,226	0	394	334	0,496	0,519	577,592	3,178	0	45	422	338
28910	1445	444	341	0,724	0,496	582,25	3,203	0	398	336	0,496	0,519	577,592	3,21	0	45	422	338
28930	1446	447	339	0,724	0,496	582,25	3,122	0	402	334	0,495	0,52	577,592	3,177	0	45	422	338
28950	1447	449	337	0,724	0,496	582,25	3,179	0	399	341	0,495	0,52	577,592	3,149	0	45	422	338
28970	1448	448	338	0,724	0,496	579,142	3,128	0	400	344	0,495	0,52	576,252	3,147	0	45	422	338
28990	1449	449	338	0,723	0,496	579,142	3,132	0	401	343	0,495	0,52	576,252	3,341	0	45	422	338
29010	1450	443	337	0,723	0,496	579,142	3,179	0	401	337	0,494	0,521	576,252	3,121	0	45	422	338
29030	1451	447	338	0,723	0,496	579,142	3,164	0	401	347	0,494	0,521	576,252	3,23	0	45	422	338
29050	1452	457	344	0,723	0,497	579,142	3,181	0	401	349	0,494	0,521	576,252	3,189	0	45	422	338
29070	1453	456	342	0,722	0,497	581,56	3,189	0	401	347	0,494	0,522	578,918	3,263	0	45	422	338
29090	1454	477	366	0,722	0,498	581,56	3,167	0	434	368	0,493	0,523	578,918	3,187	0	46	452	376
29109	1455	483	366	0,722	0,498	581,56	3,212	0	434	372	0,493	0,523	578,918	3,198	0	46	452	376
29129	1456	481	375	0,721	0,499	581,56	3,202	0	436	367	0,493	0,524	578,918	3,167	0	46	452	376
29149	1457	482	378	0,721	0,499	581,56	3,278	0	426	373	0,492	0,524	578,918	3,322	0	46	452	376
29169	1458	480	382	0,721	0,499	580,272	3,29	0	425	374	0,492	0,524	577,01	3,32	0	46	452	376
29189	1459	482	380	0,721	0,499	580,272	3,236	0	430	378	0,492	0,525	577,01	3,28	0	46	452	376
29209	1460	478	373	0,721	0,5	580,272	3,218	0	430	373	0,492	0,525	577,01	3,259	0	46	452	376
29229	1461	480	368	0,721	0,5	580,272	3,219	0	430	373	0,492	0,525	577,01	3,247	0	46	452	376
29249	1462	478	375	0,722	0,5	580,272	3,213	0	429	381	0,493	0,525	577,01	3,295	0	46	452	376
29269	1463	479	373	0,722	0,499	580,219	3,211	0	428	380	0,493	0,525	575,24	3,273	0	46	452	376
29289	1464	479	373	0,722	0,5	580,219	3,273	0	428	378	0,493	0,526	575,24	3,351	0	46	452	376
29309	1465	474	368	0,722	0,5	580,219	3,282	0	429	379	0,493	0,526	575,24	3,308	0	46	452	376
29329	1466	479	376	0,722	0,5	580,219	3,257	0	429	378	0,493	0,526	575,24	3,314	0	46	452	376
29349	1467	479	373	0,722	0,501	580,219	3,281	0	421	378	0,493	0,527	575,24	3,368	0	46	452	376
29369	1468	477	373	0,722	0,501	580,109	3,272	0	421	378	0,492	0,526	575,471	3,351	0	46	452	376
29388	1469	482	369	0,721	0,501	580,109	3,308	0	427	376	0,492	0,527	575,471	3,362	0	46	452	376
29408	1470	478	377	0,721	0,501	580,109	3,251	0	428	382	0,492	0,527	575,471	3,314	0	46	452	376
29428	1471	479	374	0,721	0,5	580,109	3,244	0	423	380	0,492	0,526	575,471	3,294	0	46	452	376
29449	1472	483	380	0,721	0,5	580,109	3,298	0	426	380	0,491	0,526	575,471	3,312	0	46	452	376
29468	1473	481	379	0,72	0,499	580,93	3,271	0	425	379	0,491	0,524	575,982	3,308	0	46	452	376
29488	1474	477	366	0,72	0,499	580,93	3,234	0	424	382	0,491	0,524	575,982	3,326	0	46	452	376
29508	1475	483	382	0,72	0,498	580,93	3,302	0	423	375	0,49	0,524	575,982	3,308	0	46	452	376
29528	1476	479	373	0,719	0,498	580,93	3,238	0	425	376	0,49	0,524	575,982	3,33	0	46	452	376
29548	1477	479	369	0,719	0,498	580,93	3,261	0	431	376	0,49	0,524	575,982	3,254	0	46	452	376
29568	1478	480	376	0,719	0,497	579,791	3,275	0	432	376	0,489	0,523	575,971	3,245	0	46	452	376
29588	1479	478	373	0,718	0,497	579,791	3,216	0	422	378	0,489	0,523	575,971	3,331	0	46	452	376
29608	1480	481	378	0,718	0,496	579,791	3,219	0	420	381	0,488	0,523	575,971	3,375	0	46	452	376
29628	1481	480	373	0,717	0,495	579,791	3,244	0	417	385	0,487	0,522	575,971	3,334	0	46	452	376
29648	1482	481	372	0,716	0,495	579,791	3,264	0	421	382	0,487	0,521	575,971	3,322	0	46	452	376
29668	1483	481	375	0,715	0,494	578,102	3,267	0	419	384	0,486	0,521	576,497	3,336	0	46	452	376
29688	1484	475	378	0,715	0,494	578,102	3,248	0	427	374	0,485	0,521	576,497	3,247	0	46	452	376
29707	1485	479	377	0,714	0,494	578,102	3,244	0	422	377	0,485	0,522	576,497	3,3	0	46	452	376
29727	1486	479	371	0,713	0,493	578,102	3,238	0	420	376	0,484	0,522	576,497	3,308	0	46	452	376
29747	1487	482	379	0,712	0,493	578,102	3,198	0	427	372	0,483	0,522	576,497	3,255	0	46	452	376
29767	1488	483	377	0,711	0,493	577,416	3,187	0	424	373	0,482	0,522	577,259	3,288	0	46	452	376
29787	1489	486	384	0,71	0,493	577,416	3,254	0	420	383	0,481	0,523	577,259	3,34	0	46	452	376
29807	1490	480	377	0,709	0,493	577,416	3,234	0	417	382	0,48	0,523	577,259	3,385	0	46	452	376
29827	1491	479	375	0,708	0,493	577,416	3,237	0	424	374	0,479	0,523	577,259	3,321	0	46	452	376
29847	1492	477	379	0,707	0,493	577,416	3,25	0	426	380	0,478	0,523	577,259	3,284	0	46	452	376
29867	1493	475	377	0,707	0,493	579,01	3,249	0	428	375	0,478	0,523	578,921	3,295	0	46	452	376
29887	1494	471	323	0,706	0,493	579,01	3,236	0	439	326	0,477	0,523	578,921	3,328	0
29907	1495	479	275	0,706	0,492	579,01	3,278	0	448	287	0,477	0,523	578,921	3,305	0	47	461	289
29927	1496	489	279	0,705	0,493	579,01	3,233	0	440	285	0,477	0,524	578,921	3,219	0	47	461	289
29947	1497	485	278	0,705	0,493	579,01	3,271	0	443	286	0,477	0,525	578,921	3,274	0	47	461	289
29967	1498	490	281	0,705	0,494	577,678	3,247	0	444	291	0,476	0,525	574,376	3,211	0	47	461	289
29986	1499	483	288	0,704	0,494	577,678	3,199	0	440	293	0,476	0,526	574,376	3,274	0	47	461	289
30007	1500	489	288	0,704	0,495	577,678	3,26	0	439	295	0,476	0,526	574,376	3,297	0	47	461	289
30026	1501	492	272	0,704	0,495	577,678	3,243	0	436	291	0,476	0,527	574,376	3,258	0	47	461	289
30046	1502	487	286	0,704	0,496	577,678	3,232	0	436	295	0,476	0,527	574,376	3,264	0	47	461	289
30066	1503	487	280	0,705	0,495	578,41	3,265	0	436	292	0,476	0,527	575,719	3,273	0	47	461	289
30086	1504	490	283	0,705	0,496	578,41	3,215	0	434	291	0,476	0,528	575,719	3,247	0	47	461	289
30106	1505	490	285	0,704	0,497	578,41	3,233	0	432	298	0,475	0,528	575,719	3,247	0	47	461	289
30126	1506	487	290	0,704	0,497	578,41	3,243	0	442	290	0,475	0,529	575,719	3,221	0	47	461	289
30146	1507	487	285	0,704	0,497	578,41	3,275	0	440	299	0,475	0,529	575,719	3,236	0	47	461	289
30166	1508	487	287	0,704	0,497	578,167	3,291	0	442	297	0,475	0,529	575,977	3,23	0	47	461	289
30186	1509	491	285	0,704	0,497	578,167	3,235	0	431	298	0,475	0,529	575,977	3,254	0	47	461	289
30206	1510	490	287	0,704	0,497	578,167	3,188	0	437	297	0,474	0,529	575,977	3,199	0	47	461	289
30226	1511	486	287	0,704	0,497	578,167	3,191	0	443	296	0,474	0,529	575,977	3,279	0	47	461	289
30246	1512	468	294	0,704	0,498	578,167	3,224	0	422	298	0,475	0,53	575,977	3,209	0	47	461	289
30266	1513	465	295	0,705	0,498	579,541	3,208	0	427	293	0,476	0,53	580,08	3,261	0	47	461	289
30285	1514	407	349	0,705	0,498	579,541	3,251	0	352	337	0,476	0,53	580,08	3,311	0	48	376	349
30305	1515	406	342	0,705	0,499	579,541	3,233	0	352	345	0,476	0,531	580,08	3,338	0	48	376	349
30325	1516	408	346	0,705	0,499	579,541	3,266	0	353	352	0,476	0,531	580,08	3,25	0	48	376	349
30345	1517	403	344	0,705	0,499	579,541	3,204	0	338	357	0,476	0,531	580,08	3,401	0	48	376	349
30365	1518	403	349	0,705	0,499	577,512	3,194	0	337	359	0,476	0,531	584,068	3,422	0	48	376	349
30385	1519	408	348	0,706	0,5	577,512	3,187	0	348	352	0,476	0,532	584,068	3,346	0	48	376	349
30405	1520	408	350	0,706	0,5	577,512	3,26	0	355	343	0,477	0,532	584,068	3,329	0	48	376	349
30425	1521	402	347	0,706	0,5	577,512	3,169	0	348	349	0,477	0,532	584,068	3,332	0	48	376	349
30445	1522	408	349	0,706	0,501	577,512	3,251	0	346	350	0,477	0,532	584,068	3,401	0	48	376	349
30465	1523	406	348	0,706	0,501	578,855	3,225	0	348	348	0,477	0,532	582,307	3,388	0	48	376	349
30485	1524	402	351	0,707	0,502	578,855	3,209	0	348	353	0,477	0,533	582,307	3,386	0	48	376	349
30505	1525	408	354	0,707	0,502	578,855	3,201	0	345	352	0,477	0,533	582,307	3,368	0	48	376	349
30525	1526	405	354	0,707	0,502	578,855	3,217	0	351	351	0,477	0,534	582,307	3,317	0	48	376	349
30545	1527	483	380	0,706	0,503	578,855	3,231	0	416	378	0,477	0,535	582,307	3,378	0	49	448	386
30565	1528	492	385	0,706	0,503	577,641	3,226	0	420	382	0,476	0,535	578,859	3,336	0	49	448	386
30584	1529	480	386	0,706	0,504	577,641	3,23	0	415	392	0,476	0,536	578,859	3,408	0	49	448	386
30604	1530	484	383	0,705	0,505	577,641	3,214	0	422	388	0,476	0,536	578,859	3,302	0	49	448	386
30624	1531	483	383	0,706	0,505	577,641	3,177	0	420	393	0,476	0,536	578,859	3,355	0	49	448	386
30644	1532	481	388	0,706	0,505	577,641	3,201	0	421	388	0,476	0,537	578,859	3,286	0	49	448	386
30664	1533	482	387	0,706	0,505	577,377	3,183	0	419	392	0,476	0,537	576,08	3,284	0	49	448	386
30684	1534	479	389	0,705	0,506	577,377	3,255	0	421	393	0,476	0,537	576,08	3,249	0	49	448	386
30704	1535	486	385	0,705	0,506	577,377	3,185	0	422	389	0,475	0,538	576,08	3,235	0	49	448	386
30724	1536	481	390	0,704	0,506	577,377	3,25	0	417	395	0,475	0,538	576,08	3,293	0	49	448	386
30744	1537	483	382	0,704	0,506	577,377	3,157	0	422	390	0,474	0,538	576,08	3,344	0	49	448	386
30764	1538	481	383	0,703	0,505	577,438	3,17	0	421	393	0,474	0,538	575,644	3,358	0	49	448	386
30784	1539	482	374	0,703	0,506	577,438	3,147	0	418	394	0,473	0,539	575,644	3,241	0	49	448	386
30804	1540	486	383	0,702	0,506	577,438	3,164	0	423	395	0,473	0,539	575,644	3,331	0	49	448	386
30824	1541	481	394	0,701	0,506	577,438	3,261	0	423	393	0,472	0,539	575,644	3,254	0	49	448	386
30844	1542	480	392	0,701	0,505	577,438	3,127	0	420	394	0,471	0,539	575,644	3,239	0	49	448	386
30864	1543	480	390	0,7	0,504	579,227	3,168	0	423	393	0,471	0,538	576,873	3,271	0	49	448	386
30884	1544	487	392	0,7	0,505	579,227	3,161	0	416	399	0,47	0,538	576,873	3,268	0	49	448	386
30904	1545	480	386	0,699	0,504	579,227	3,098	0	420	391	0,47	0,538	576,873	3,284	0	49	448	386
30923	1546	483	388	0,699	0,504	579,227	3,102	0	420	394	0,47	0,538	576,873	3,176	0	49	448	386
30943	1547	481	387	0,699	0,504	579,227	3,161	0	426	388	0,47	0,538	576,873	3,201	0	49	448	386
30963	1548	482	389	0,7	0,503	577,907	3,124	0	427	389	0,47	0,537	576,144	3,173	0	49	448	386
30983	1549	480	395	0,7	0,503	577,907	3,235	0	418	398	0,47	0,537	576,144	3,222	0	49	448	386
31003	1550	481	385	0,7	0,503	577,907	3,144	0	415	393	0,471	0,537	576,144	3,175	0	49	448	386
31023	1551	474	386	0,7	0,503	577,907	3,124	0	415	385	0,471	0,537	576,144	3,184	0	49	448	386
31043	1552	472	378	0,7	0,504	577,907	3,123	0	413	384	0,471	0,537	576,144	3,224	0	49	448	386
31063	1553	470	375	0,701	0,503	579,319	3,13	0	413	381	0,471	0,537	578,128	3,213	0	49	448	386
31083	1554	469	375	0,701	0,504	579,319	3,163	0	414	378	0,472	0,538	578,128	3,204	0	49	448	386
31103	1555	473	380	0,702	0,505	579,319	3,158	0	414	384	0,472	0,538	578,128	3,235	0	49	448	386
31123	1556	472	378	0,702	0,505	579,319	3,171	0	405	392	0,473	0,538	578,128	3,317	0	49	448	386
31143	1557	471	380	0,702	0,506	579,319	3,206	0	410	383	0,473	0,539	578,128	3,163	0	49	448	386
31163	1558	473	380	0,703	0,506	577,832	3,203	0	408	386	0,473	0,539	577,548	3,192	0	49	448	386
31183	1559	474	376	0,703	0,508	577,832	3,133	0	420	383	0,473	0,54	577,548	3,177	0	49	448	386
31202	1560	473	386	0,703	0,508	577,832	3,157	0	411	383	0,474	0,541	577,548	3,265	0	49	448	386
31222	1561	477	387	0,704	0,509	577,832	3,151	0	422	378	0,474	0,541	577,548	3,174	0	49	448	386
31242	1562	477	384	0,704	0,51	577,832	3,114	0	406	382	0,474	0,542	577,548	3,313	0	49	448	386
31262	1563	478	384	0,705	0,511	577,391	3,121	0	407	381	0,475	0,542	576,841	3,295	0	49	448	386
31282	1564	478	384	0,706	0,512	577,391	3,133	0	411	374	0,476	0,543	576,841	3,18	0	49	448	386
31302	1565	410	349	0,707	0,512	577,391	3,145	0	363	335	0,477	0,543	576,841	3,153	0	50	364	343
31322	1566	407	356	0,708	0,513	577,391	3,226	0	349	338	0,478	0,544	576,841	3,159	0	50	364	343
31342	1567	400	342	0,709	0,513	577,391	3,11	0	338	341	0,479	0,544	576,841	3,111	0	50	364	343
31362	1568	397	347	0,71	0,513	573,001	3,111	0	327	342	0,48	0,544	578,32	3,107	0	50	364	343
31382	1569	400	358	0,711	0,514	573,001	3,113	0	337	332	0,48	0,544	578,32	3,168	0	50	364	343
31402	1570	400	344	0,712	0,514	573,001	3,085	0	344	333	0,481	0,544	578,32	3,18	0	50	364	343
31422	1571	395	347	0,712	0,514	573,001	3,091	0	337	326	0,482	0,544	578,32	3,109	0	50	364	343
31442	1572	395	352	0,713	0,514	573,001	3,194	0	334	338	0,482	0,544	578,32	3,167	0	50	364	343
31462	1573	394	345	0,713	0,514	573,053	3,188	0	336	337	0,483	0,543	578,816	3,158	0	50	364	343
31481	1574	398	345	0,714	0,514	573,053	3,091	0	337	342	0,483	0,543	578,816	3,112	0	50	364	343
31501	1575	402	354	0,714	0,514	573,053	3,114	0	340	330	0,483	0,543	578,816	3,144	0	50	364	343
31521	1576	399	348	0,714	0,513	573,053	3,076	0	337	340	0,483	0,542	578,816	3,14	0	50	364	343
31541	1577	395	346	0,714	0,513	573,053	3,124	0	339	342	0,483	0,542	578,816	3,131	0	50	364	343
31561	1578	396	346	0,714	0,512	576,215	3,132	0	338	340	0,483	0,541	577,089	3,139	0	50	364	343
31581	1579	390	344	0,714	0,512	576,215	3,053	0	337	342	0,483	0,541	577,089	3,158	0	50	364	343
31601	1580	387	338	0,714	0,511	576,215	3,062	0	342	341	0,483	0,54	577,089	3,125	0	50	364	343
31621	1581	394	355	0,714	0,511	576,215	3,073	0	336	336	0,483	0,539	577,089	3,162	0	50	364	343
31641	1582	391	350	0,714	0,51	576,215	3,137	0	336	342	0,483	0,539	577,089	3,189	0	50	364	343
31661	1583	392	354	0,713	0,508	574,788	3,145	0	337	339	0,483	0,537	578,487	3,191	0	50	364	343
31681	1584	393	344	0,713	0,508	574,788	3,06	0	336	344	0,483	0,537	578,487	3,138	0	50	364	343
31701	1585	386	346	0,713	0,507	574,788	3,005	0	335	340	0,483	0,536	578,487	3,164	0	50	364	343
31721	1586	394	351	0,713	0,506	574,788	3,132	0	339	338	0,483	0,535	578,487	3,166	0	50	364	343
31741	1587	394	347	0,713	0,505	574,788	3,125	0	333	336	0,483	0,534	578,487	3,193	0	50	364	343
31761	1588	393	349	0,713	0,504	574,385	3,116	0	333	331	0,483	0,533	581,39	3,219	0	50	364	343
31781	1589	388	349	0,713	0,504	574,385	3,011	0	338	329	0,483	0,533	581,39	3,161	0	50	364	343
31800	1590	393	344	0,712	0,504	574,385	3,068	0	334	337	0,483	0,532	581,39	3,192	0	50	364	343
31820	1591	384	350	0,712	0,503	574,385	3,022	0	332	340	0,483	0,532	581,39	3,255	0	50	364	343
31840	1592	388	353	0,713	0,502	574,385	3,137	0	330	341	0,483	0,531	581,39	3,218	0	50	364	343
31860	1593	388	350	0,713	0,501	575,968	3,153	0	329	341	0,483	0,53	582,953	3,255	0	50	364	343
31880	1594	388	354	0,713	0,502	575,968	3,167	0	332	334	0,483	0,53	582,953	3,213	0	50	364	343
31900	1595	364	349	0,714	0,501	575,968	3,053	0	321	337	0,484	0,53	582,953	3,233	0	50	364	343
31920	1596	288	351	0,715	0,501	575,968	3,114	0	242	329	0,486	0,529	582,953	3,241	0	51	252	347
31940	1597	281	353	0,716	0,501	575,968	3,097	0	232	339	0,487	0,529	582,953	3,204	0	51	252	347
31960	1598	275	353	0,716	0,501	573,333	3,067	0	222	340	0,487	0,528	581,29	3,207	0	51	252	347
31980	1599	281	355	0,716	0,501	573,333	3,062	0	228	338	0,487	0,529	581,29	3,224	0	51	252	347
32000	1600	279	352	0,717	0,501	573,333	3,014	0	231	331	0,487	0,529	581,29	3,202	0	51	252	347
32020	1601	277	362	0,717	0,501	573,333	3,081	0	226	339	0,488	0,529	581,29	3,192	0	51	252	347
32040	1602	279	355	0,717	0,501	573,333	3,042	0	228	336	0,488	0,529	581,29	3,196	0	51	252	347
32060	1603	279	357	0,718	0,501	573,004	3,032	0	228	331	0,488	0,528	583,916	3,213	0	51	252	347
32080	1604	275	354	0,718	0,501	573,004	3,003	0	221	332	0,488	0,528	583,916	3,156	0	51	252	347
32099	1605	284	359	0,718	0,501	573,004	3,139	0	222	340	0,488	0,528	583,916	3,178	0	51	252	347
32120	1606	284	358	0,718	0,501	573,004	3,106	0	224	334	0,489	0,528	583,916	3,202	0	51	252	347
32139	1607	284	360	0,718	0,501	573,004	3,1	0	230	337	0,489	0,528	583,916	3,136	0	51	252	347
32160	1608	284	361	0,718	0,501	572,224	3,09	0	233	342	0,489	0,527	581,346	3,138	0	51	252	347
32179	1609	277	357	0,719	0,501	572,224	3,092	0	224	336	0,489	0,527	581,346	3,162	0	51	252	347
32200	1610	278	354	0,719	0,501	572,224	2,985	0	226	336	0,49	0,526	581,346	3,202	0	51	252	347
32219	1611	278	361	0,72	0,5	572,224	3,01	0	224	338	0,491	0,526	581,346	3,153	0	51	252	347
32240	1612	274	359	0,721	0,5	572,224	3,014	0	222	346	0,491	0,525	581,346	3,135	0	51	252	347
32259	1613	275	360	0,722	0,5	571,607	3,015	0	222	345	0,493	0,524	583,072	3,149	0	51	252	347
32280	1614	257	386	0,722	0,5	571,607	3,047	0	206	375	0,493	0,524	583,072	3,191	0	52	222	380
32299	1615	258	395	0,723	0,5	571,607	3,025	0	199	378	0,494	0,523	583,072	3,228	0	52	222	380
32320	1616	258	388	0,724	0,499	571,607	3,049	0	202	374	0,495	0,522	583,072	3,279	0	52	222	380
32339	1617	254	381	0,725	0,499	571,607	3,075	0	204	375	0,496	0,522	583,072	3,282	0	52	222	380
32360	1618	253	382	0,725	0,498	573,528	3,082	0	200	375	0,496	0,521	583,308	3,286	0	52	222	380
32378	1619	254	390	0,726	0,499	573,528	3,092	0	196	372	0,497	0,52	583,308	3,246	0	52	222	380
32400	1620	262	391	0,726	0,498	573,528	3,154	0	203	376	0,498	0,52	583,308	3,24	0	52	222	380
32418	1621	259	395	0,727	0,498	573,528	3,124	0	201	387	0,498	0,52	583,308	3,35	0	52	222	380
32440	1622	256	389	0,727	0,498	573,528	3,149	0	198	381	0,499	0,52	583,308	3,32	0	52	222	380
32458	1623	258	389	0,728	0,498	574,675	3,144	0	199	384	0,499	0,519	585,546	3,363	0	52	222	380
32480	1624	257	388	0,728	0,498	574,675	3,179	0	200	376	0,5	0,52	585,546	3,329	0	52	222	380
32498	1625	257	383	0,728	0,498	574,675	3,121	0	194	373	0,5	0,52	585,546	3,305	0	52	222	380
32518	1626	252	390	0,728	0,498	574,675	3,217	0	200	364	0,5	0,521	585,546	3,36	0	52	222	380
32538	1627	252	381	0,728	0,498	574,675	3,072	0	203	378	0,5	0,521	585,546	3,333	0	52	222	380
32558	1628	252	383	0,728	0,498	574,747	3,088	0	202	375	0,5	0,522	584,204	3,328	0	52	222	380
32578	1629	253	384	0,728	0,499	574,747	3,14	0	202	380	0,499	0,523	584,204	3,258	0	52	222	380
32598	1630	258	385	0,727	0,5	574,747	3,118	0	196	366	0,499	0,524	584,204	3,273	0	52	222	380
32618	1631	255	389	0,726	0,501	574,747	3,098	0	198	373	0,498	0,526	584,204	3,288	0	52	222	380
32638	1632	253	380	0,725	0,502	574,747	3,028	0	196	368	0,497	0,527	584,204	3,278	0	52	222	380
32658	1633	255	382	0,724	0,502	573,968	2,999	0	197	372	0,496	0,528	583,271	3,28	0	52	222	380
32677	1634	252	387	0,723	0,504	573,968	3,146	0	190	370	0,495	0,53	583,271	3,208	0	52	222	380
32697	1635	245	385	0,722	0,504	573,968	3,078	0	187	373	0,494	0,531	583,271	3,313	0	52	222	380
32717	1636	243	390	0,721	0,505	573,968	3,117	0	191	373	0,493	0,533	583,271	3,257	0	52	222	380
32737	1637	246	380	0,72	0,506	573,968	3,096	0	195	369	0,492	0,534	583,271	3,226	0	52	222	380
32757	1638	247	381	0,719	0,506	571,496	3,102	0	195	370	0,491	0,535	583,629	3,269	0	52	222	380
32777	1639	242	386	0,718	0,508	571,496	3,084	0	190	371	0,49	0,536	583,629	3,256	0	52	222	380
32797	1640	245	383	0,718	0,508	571,496	3,036	0	194	368	0,489	0,537	583,629	3,256	0	52	222	380
32817	1641	238	389	0,717	0,508	571,496	3,086	0	189	375	0,489	0,538	583,629	3,268	0	52	222	380
32837	1642	252	390	0,717	0,509	571,496	3,044	0	193	379	0,488	0,538	583,629	3,23	0	52	222	380
32857	1643	253	391	0,716	0,508	571,662	3,064	0	191	380	0,488	0,538	583,628	3,231	0	52	222	380
32877	1644	246	390	0,716	0,509	571,662	3,115	0	191	370	0,487	0,539	583,628	3,298	0	52	222	380
32897	1645	242	385	0,716	0,51	571,662	3,052	0	189	367	0,487	0,539	583,628	3,271	0	52	222	380
32917	1646	243	395	0,715	0,51	571,662	3,052	0	185	372	0,487	0,54	583,628	3,259	0	52	222	380
32937	1647	242	384	0,715	0,51	571,662	3,06	0	189	374	0,487	0,54	583,628	3,222	0	52	222	380
32957	1648	243	387	0,715	0,509	571,584	3,062	0	188	374	0,486	0,539	583,319	3,2	0	52	222	380
32976	1649	245	393	0,715	0,509	571,584	3,119	0	189	377	0,486	0,539	583,319	3,25	0	52	222	380
32996	1650	241	385	0,715	0,509	571,584	3,128	0	183	368	0,486	0,539	583,319	3,237	0	52	222	380
33016	1651	248	383	0,715	0,508	571,584	3,098	0	183	378	0,486	0,538	583,319	3,29	0	52	222	380
33036	1652	252	393	0,714	0,508	571,584	3,019	0	191	380	0,486	0,538	583,319	3,248	0	52	222	380
33056	1653	252	388	0,714	0,507	572,568	3,013	0	187	377	0,486	0,537	584,454	3,261	0	52	222	380
33076	1654	240	386	0,714	0,507	572,568	3,108	0	189	381	0,485	0,536	584,454	3,273	0	52	222	380
33096	1655	251	363	0,713	0,505	572,568	3,133	0	205	339	0,485	0,535	584,454	3,239	0
33116	1656	278	304	0,712	0,503	572,568	3,095	0	245	291	0,484	0,532	584,454	3,303	0	53	267	306
33136	1657	289	310	0,712	0,502	572,568	3,093	0	240	298	0,484	0,531	584,454	3,246	0	53	267	306
33156	1658	299	313	0,711	0,5	573,978	3,097	0	236	304	0,483	0,53	584,544	3,27	0	53	267	306
33176	1659	296	311	0,711	0,5	573,978	3,119	0	237	287	0,483	0,529	584,544	3,206	0	53	267	306
33196	1660	297	312	0,711	0,499	573,978	3,104	0	240	300	0,483	0,528	584,544	3,202	0	53	267	306
33216	1661	300	319	0,711	0,498	573,978	3,052	0	239	295	0,483	0,527	584,544	3,214	0	53	267	306
33236	1662	296	314	0,711	0,497	573,978	2,996	0	242	304	0,483	0,526	584,544	3,157	0	53	267	306
33256	1663	296	315	0,712	0,496	576,206	2,976	0	242	303	0,483	0,524	584,213	3,152	0	53	267	306
33275	1664	-800	-600	0,484	0,524	-1	-1	4	238	306	0,484	0,524	584,213	3,265	0
33295	1665	290	312	0,712	0,494	576,206	3,04	0	239	296	0,484	0,523	584,213	3,222	0
33315	1666	294	320	0,713	0,494	576,206	2,994	0	238	301	0,485	0,522	584,213	3,195	0
33335	1667	295	318	0,713	0,493	576,206	3,038	0	240	300	0,485	0,521	584,213	3,189	0
33355	1668	295	313	0,714	0,492	578,124	3,032	0	241	298	0,485	0,52	584,311	3,183	0
33375	1669	-800	-600	0,486	0,518	-1	-1	4	239	297	0,486	0,518	584,311	3,206	0
33395	1670	295	324	0,715	0,489	578,124	3,009	0	231	310	0,486	0,516	584,311	3,161	0	54	264	305
33415	1671	292	318	0,716	0,486	578,124	3,084	0	233	299	0,487	0,511	584,311	3,14	0	54	264	305
33435	1672	280	309	0,716	0,48	578,124	2,955	0	247	302	0,487	0,505	584,311	3,206	0	54	264	305
33455	1673	277	306	0,717	0,472	574,401	2,944	0	245	309	0,487	0,497	581,934	3,165	0	54	264	305
33475	1674	294	304	0,717	0,464	574,401	3,088	0	240	287	0,488	0,487	581,934	3,233	0	54	264	305
33495	1675	284	319	0,718	0,455	574,401	3,024	0	240	305	0,489	0,477	581,934	3,226	0	54	264	305
33515	1676	306	319	0,719	0,445	574,401	3,01	0	238	288	0,49	0,467	581,934	3,236	0	54	264	305
33535	1677	323	342	0,72	0,436	574,401	3,101	0	270	313	0,49	0,458	581,934	3,251	0
33554	1678	327	352	0,722	0,428	572,434	3,057	0	273	315	0,492	0,448	577,057	3,226	0
33574	1679	338	371	0,723	0,419	572,434	3,073	0	283	362	0,493	0,44	577,057	3,194	0	55	308	366
33594	1680	334	362	0,725	0,41	572,434	3,122	0	283	352	0,494	0,43	577,057	3,286	0	55	308	366
33614	1681	337	370	0,727	0,401	572,434	3,244	0	283	352	0,496	0,421	577,057	3,317	0	55	308	366
33634	1682	339	372	0,729	0,393	572,434	3,214	0	277	353	0,497	0,412	577,057	3,318	0	55	308	366
33654	1683	340	375	0,73	0,386	566,015	3,151	0	278	360	0,497	0,405	569,159	3,275	0	55	308	366
33674	1684	338	375	0,731	0,382	566,015	3,229	0	281	351	0,498	0,402	569,159	3,294	0	55	308	366
33694	1685	341	374	0,732	0,379	566,015	3,168	0	277	353	0,498	0,399	569,159	3,31	0	55	308	366
33714	1686	332	369	0,733	0,378	566,015	3,197	0	280	347	0,498	0,399	569,159	3,29	0	55	308	366
33734	1687	339	372	0,733	0,379	566,015	3,266	0	281	349	0,498	0,4	569,159	3,258	0	55	308	366
33754	1688	341	379	0,734	0,38	557,295	3,198	0	280	354	0,498	0,4	563,734	3,228	0	55	308	366
33774	1689	340	378	0,734	0,382	557,295	3,172	0	281	362	0,497	0,402	563,734	3,318	0	55	308	366
33794	1690	338	374	0,735	0,383	557,295	3,222	0	279	350	0,497	0,403	563,734	3,257	0	55	308	366
33814	1691	342	388	0,736	0,383	557,295	3,253	0	281	361	0,498	0,404	563,734	3,275	0	55	308	366
33834	1692	338	376	0,738	0,383	557,295	3,164	0	279	351	0,498	0,404	563,734	3,338	0	55	308	366
33854	1693	342	386	0,739	0,382	548,416	3,147	0	282	364	0,5	0,403	555,053	3,265	0	55	308	366
33873	1694	330	380	0,741	0,383	548,416	3,098	0	284	375	0,501	0,405	555,053	3,279	0	55	308	366
33893	1695	337	386	0,744	0,383	548,416	3,248	0	281	364	0,502	0,406	555,053	3,261	0	55	308	366
33913	1696	327	373	0,746	0,384	548,416	3,159	0	284	368	0,504	0,407	555,053	3,212	0	55	308	366
33933	1697	353	360	0,748	0,384	548,416	3,129	0	312	352	0,506	0,408	555,053	3,285	0
33953	1698	358	364	0,751	0,383	542,263	3,15	0	315	361	0,508	0,406	543,598	3,199	0
33973	1699	409	359	0,754	0,382	542,263	3,204	0	358	351	0,511	0,404	543,598	3,291	0	56	378	350
33993	1700	411	358	0,759	0,38	542,263	3,089	0	355	351	0,515	0,4	543,598	3,212	0	56	378	350
34013	1701	400	340	0,764	0,378	542,263	3,102	0	353	337	0,519	0,396	543,598	3,131	0	56	378	350
34033	1702	409	354	0,77	0,377	542,263	3,274	0	348	346	0,525	0,393	543,598	3,136	0	56	378	350
34053	1703	408	354	0,777	0,376	536,452	3,193	0	344	347	0,532	0,391	538,642	3,114	0	56	378	350
34073	1704	406	370	0,785	0,38	536,452	3,229	0	340	354	0,539	0,393	538,642	3,185	0	56	378	350
34093	1705	405	356	0,793	0,384	536,452	3,108	0	349	339	0,547	0,395	538,642	3,07	0	56	378	350
34113	1706	385	355	0,8	0,387	536,452	3,083	0	358	338	0,555	0,396	538,642	3,241	0	56	378	350
34133	1707	393	356	0,807	0,389	536,452	3,163	0	351	323	0,563	0,396	538,642	3,136	0	56	378	350
34153	1708	386	354	0,813	0,388	537,998	3,099	0	355	317	0,569	0,392	538,708	3,117	0	56	378	350
34172	1709	392	362	0,818	0,388	537,998	3,19	0	338	344	0,574	0,389	538,708	3,216	0	56	378	350
34192	1710	403	360	0,821	0,386	537,998	3,053	0	340	337	0,578	0,384	538,708	3,223	0	56	378	350
34212	1711	396	357	0,822	0,384	537,998	3,071	0	341	336	0,58	0,38	538,708	3,215	0	56	378	350
34232	1712	404	364	0,823	0,382	537,998	3,027	0	339	329	0,58	0,377	538,708	3,201	0	56	378	350
34252	1713	401	358	0,822	0,379	542,445	3,049	0	341	322	0,58	0,373	542,658	3,224	0	56	378	350
34272	1714	405	358	0,82	0,378	542,445	3,223	0	345	337	0,578	0,372	542,658	3,28	0	56	378	350
34292	1715	403	364	0,817	0,376	542,445	3,227	0	338	335	0,575	0,37	542,658	3,237	0	56	378	350
34312	1716	399	355	0,812	0,376	542,445	3,187	0	340	342	0,57	0,37	542,658	3,277	0	56	378	350
34332	1717	405	357	0,806	0,376	542,445	3,146	0	343	339	0,564	0,37	542,658	3,166	0	56	378	350
34352	1718	403	353	0,799	0,375	547,45	3,159	0	340	339	0,557	0,37	544,188	3,164	0	56	378	350
34372	1719	405	361	0,791	0,377	547,45	3,187	0	354	335	0,548	0,372	544,188	3,203	0	56	378	350
34392	1720	398	352	0,783	0,378	547,45	3,308	0	341	342	0,54	0,374	544,188	3,241	0	56	378	350
34412	1721	409	363	0,774	0,38	547,45	3,306	0	358	335	0,53	0,376	544,188	3,248	0	56	378	350
34432	1722	404	349	0,766	0,382	547,45	3,353	0	361	327	0,521	0,379	544,188	3,339	0	56	378	350
34451	1723	405	361	0,758	0,383	537,638	3,309	0	358	333	0,512	0,38	539,849	3,345	0	56	378	350
34471	1724	413	374	0,751	0,384	537,638	3,269	0	343	356	0,504	0,383	539,849	3,494	0	56	378	350
34491	1725	406	366	0,745	0,386	537,638	3,444	0	363	344	0,497	0,386	539,849	3,427	0	56	378	350
34511	1726	399	353	0,739	0,389	537,638	3,381	0	364	349	0,49	0,39	539,849	3,474	0	56	378	350
34531	1727	406	343	0,734	0,394	537,638	3,467	0	359	338	0,484	0,396	539,849	3,493	0	56	378	350
34551	1728	406	346	0,73	0,399	525,876	3,381	0	358	348	0,479	0,402	530,195	3,411	0	56	378	350
34571	1729	399	364	0,726	0,405	525,876	3,474	0	355	349	0,474	0,409	530,195	3,53	0	56	378	350
34591	1730	396	365	0,723	0,41	525,876	3,416	0	358	344	0,47	0,415	530,195	3,51	0	56	378	350
34611	1731	400	355	0,719	0,413	525,876	3,364	0	360	335	0,465	0,418	530,195	3,485	0	56	378	350
34631	1732	398	352	0,715	0,414	525,876	3,434	0	366	346	0,46	0,42	530,195	3,686	0	56	378	350
34651	1733	399	357	0,71	0,413	518,575	3,377	0	367	350	0,455	0,419	521,978	3,628	0	56	378	350
34671	1734	399	359	0,705	0,413	518,575	3,392	0	370	348	0,449	0,419	521,978	3,42	0	56	378	350
34691	1735	400	363	0,699	0,412	518,575	3,459	0	362	347	0,443	0,418	521,978	3,627	0	56	378	350
34711	1736	405	358	0,694	0,41	518,575	3,456	0	365	358	0,437	0,416	521,978	3,714	0	56	378	350
34731	1737	401	351	0,69	0,407	518,575	3,415	0	372	338	0,432	0,416	521,978	3,43	0	56	378	350
34751	1738	404	358	0,687	0,405	511,724	3,406	0	368	347	0,429	0,415	515,53	3,513	0	56	378	350
34770	1739	403	354	0,684	0,405	511,724	3,421	0	367	351	0,426	0,417	515,53	3,691	0	56	378	350
34791	1740	408	358	0,682	0,405	511,724	3,517	0	375	355	0,424	0,418	515,53	3,588	0	56	378	350
34810	1741	403	358	0,68	0,406	511,724	3,423	0	367	348	0,422	0,42	515,53	3,474	0	56	378	350
34830	1742	403	365	0,679	0,407	511,724	3,479	0	363	351	0,421	0,421	515,53	3,595	0	56	378	350
34850	1743	403	368	0,678	0,408	511,329	3,505	0	364	353	0,42	0,422	513,785	3,548	0	56	378	350
34870	1744	406	359	0,676	0,411	511,329	3,417	0	359	359	0,418	0,424	513,785	3,472	0	56	378	350
34890	1745	410	359	0,676	0,413	511,329	3,406	0	362	365	0,418	0,426	513,785	3,491	0	56	378	350
34910	1746	430	313	0,674	0,413	511,329	3,476	0	417	307	0,417	0,425	513,785	3,483	0	57	447	292
34930	1747	444	299	0,673	0,414	511,329	3,428	0	430	285	0,416	0,425	513,785	3,37	0	57	447	292
34950	1748	454	284	0,674	0,414	512,361	3,448	0	444	261	0,417	0,424	514,6	3,374	0	57	447	292
34970	1749	456	290	0,674	0,417	512,361	3,396	0	432	280	0,417	0,426	514,6	3,434	0	57	447	292
34990	1750	462	293	0,675	0,419	512,361	3,377	0	428	284	0,418	0,428	514,6	3,376	0	57	447	292
35010	1751	464	298	0,675	0,422	512,361	3,347	0	421	284	0,419	0,43	514,6	3,451	0	57	447	292
35030	1752	468	307	0,676	0,426	512,361	3,421	0	420	285	0,419	0,433	514,6	3,378	0	57	447	292
35049	1753	470	310	0,676	0,429	513,423	3,413	0	419	280	0,419	0,435	518,509	3,429	0	57	447	292
35069	1754	459	309	0,675	0,434	513,423	3,283	0	436	277	0,419	0,439	518,509	3,486	0	57	447	292
35089	1755	458	309	0,675	0,438	513,423	3,369	0	429	282	0,419	0,442	518,509	3,399	0	57	447	292
35109	1756	463	292	0,675	0,441	513,423	3,463	0	431	286	0,419	0,445	518,509	3,443	0	57	447	292
35129	1757	477	308	0,674	0,444	513,423	3,389	0	448	307	0,419	0,447	518,509	3,543	0	57	447	292
35149	1758	479	300	0,673	0,447	516,458	3,446	0	444	319	0,418	0,449	513,447	3,483	0	57	447	292
35169	1759	535	357	0,673	0,45	516,458	3,382	0	487	367	0,417	0,452	513,447	3,468	0	58	517	379
35189	1760	534	366	0,672	0,453	516,458	3,441	0	486	359	0,416	0,454	513,447	3,463	0	58	517	379
35209	1761	-800	-600	0,416	0,457	-1	-1	4	489	362	0,416	0,457	513,447	3,571	0	58	517	379
35229	1762	535	361	0,671	0,46	516,458	3,443	0	486	366	0,415	0,459	513,447	3,589	0	58	517	379
35249	1763	535	360	0,671	0,462	517,02	3,447	0	486	363	0,415	0,461	513,166	3,605	0	58	517	379
35269	1764	527	367	0,671	0,467	517,02	3,465	0	490	365	0,415	0,465	513,166	3,547	0	58	517	379
35289	1765	533	360	0,671	0,47	517,02	3,433	0	487	360	0,415	0,467	513,166	3,507	0	58	517	379
35309	1766	529	371	0,671	0,473	517,02	3,55	0	484	369	0,415	0,47	513,166	3,576	0	58	517	379
35329	1767	529	365	0,671	0,475	517,02	3,592	0	487	363	0,415	0,473	513,166	3,477	0	58	517	379
35349	1768	529	363	0,671	0,476	517,914	3,639	0	486	360	0,416	0,474	515,421	3,504	0	58	517	379
35368	1769	527	358	0,671	0,477	517,914	3,557	0	489	365	0,416	0,476	515,421	3,642	0	58	517	379
35388	1770	528	357	0,671	0,478	517,914	3,423	0	488	360	0,417	0,477	515,421	3,525	0	58	517	379
35408	1771	531	369	0,672	0,478	517,914	3,447	0	487	368	0,418	0,478	515,421	3,676	0	58	517	379
35428	1772	528	359	0,673	0,478	517,914	3,446	0	480	372	0,419	0,478	515,421	3,534	0	58	517	379
35448	1773	530	361	0,674	0,479	519,319	3,455	0	479	371	0,42	0,479	516,83	3,597	0	58	517	379
35468	1774	550	386	0,676	0,482	519,319	3,5	0	497	381	0,422	0,481	516,83	3,61	0	58	517	379
35488	1775	549	387	0,677	0,484	519,319	3,484	0	496	382	0,424	0,484	516,83	3,542	0	58	517	379
35508	1776	549	391	0,679	0,487	519,319	3,481	0	503	387	0,425	0,486	516,83	3,564	0	58	517	379
35528	1777	547	390	0,681	0,49	519,319	3,388	0	497	389	0,427	0,488	516,83	3,495	0	58	517	379
35548	1778	547	389	0,683	0,492	520,83	3,379	0	499	390	0,43	0,489	517,995	3,494	0	58	517	379
35568	1779	545	394	0,685	0,495	520,83	3,544	0	493	386	0,432	0,493	517,995	3,487	0	58	517	379
35588	1780	548	397	0,687	0,498	520,83	3,463	0	500	380	0,434	0,495	517,995	3,511	0	58	517	379
35608	1781	547	376	0,689	0,501	520,83	3,478	0	498	387	0,436	0,497	517,995	3,541	0	58	517	379
35627	1782	549	390	0,691	0,503	520,83	3,563	0	495	389	0,437	0,499	517,995	3,536	0	58	517	379
35647	1783	549	386	0,693	0,503	520,947	3,528	0	499	387	0,439	0,499	519,069	3,537	0	58	517	379
35667	1784	552	385	0,694	0,505	520,947	3,437	0	498	378	0,44	0,501	519,069	3,61	0	58	517	379
35687	1785	546	394	0,694	0,506	520,947	3,424	0	493	383	0,44	0,502	519,069	3,607	0	58	517	379
35707	1786	552	393	0,694	0,507	520,947	3,508	0	501	393	0,441	0,502	519,069	3,537	0	58	517	379
35727	1787	544	399	0,694	0,508	520,947	3,559	0	494	383	0,441	0,503	519,069	3,513	0	58	517	379
35747	1788	546	399	0,694	0,508	522,14	3,592	0	497	387	0,441	0,503	518,826	3,487	0	58	517	379
35767	1789	543	384	0,694	0,51	522,14	3,54	0	500	387	0,44	0,504	518,826	3,449	0	58	517	379
35787	1790	551	387	0,693	0,51	522,14	3,501	0	491	393	0,439	0,505	518,826	3,468	0	58	517	379
35807	1791	553	391	0,692	0,511	522,14	3,454	0	498	388	0,439	0,506	518,826	3,511	0	58	517	379
35827	1792	550	393	0,692	0,511	522,14	3,43	0	496	384	0,438	0,507	518,826	3,474	0	58	517	379
35847	1793	551	395	0,691	0,51	523,514	3,415	0	494	384	0,437	0,507	519,341	3,494	0	58	517	379
35867	1794	549	389	0,689	0,511	523,514	3,395	0	505	379	0,436	0,508	519,341	3,489	0	58	517	379
35887	1795	539	388	0,688	0,51	523,514	3,365	0	498	386	0,435	0,508	519,341	3,472	0	58	517	379
35907	1796	544	387	0,687	0,508	523,514	3,377	0	500	384	0,433	0,507	519,341	3,448	0	58	517	379
35927	1797	547	388	0,685	0,507	523,514	3,428	0	496	385	0,432	0,506	519,341	3,41	0	58	517	379
35946	1798	542	389	0,683	0,505	521,885	3,409	0	497	384	0,43	0,505	519,054	3,387	0	58	517	379
35966	1799	554	391	0,682	0,505	521,885	3,425	0	500	386	0,428	0,506	519,054	3,368	0	58	517	379
35986	1800	506	365	0,681	0,505	521,885	3,341	0	479	358	0,428	0,506	519,054	3,356	0
36006	1801	433	357	0,681	0,505	521,885	3,28	0	392	347	0,429	0,506	519,054	3,362	0	59	388	351
36026	1802	418	354	0,681	0,506	521,885	3,372	0	368	346	0,428	0,507	519,054	3,344	0	59	388	351
36046	1803	403	354	0,681	0,506	519,266	3,346	0	343	338	0,428	0,508	524,506	3,376	0	59	388	351
36066	1804	412	350	0,682	0,508	519,266	3,329	0	363	352	0,428	0,51	524,506	3,381	0	59	388	351
36086	1805	416	355	0,683	0,508	519,266	3,32	0	359	345	0,429	0,511	524,506	3,395	0	59	388	351
36106	1806	412	355	0,684	0,508	519,266	3,268	0	365	350	0,43	0,512	524,506	3,397	0	59	388	351
36126	1807	411	352	0,684	0,508	519,266	3,276	0	364	341	0,431	0,513	524,506	3,347	0	59	388	351
36146	1808	411	354	0,685	0,508	520,589	3,293	0	363	341	0,431	0,513	525,104	3,356	0	59	388	351
36166	1809	412	355	0,685	0,509	520,589	3,305	0	367	345	0,431	0,515	525,104	3,417	0	59	388	351
36186	1810	413	364	0,684	0,51	520,589	3,258	0	375	346	0,431	0,517	525,104	3,39	0	59	388	351
36206	1811	410	358	0,683	0,51	520,589	3,271	0	361	350	0,43	0,518	525,104	3,373	0	59	388	351
36226	1812	406	352	0,682	0,51	520,589	3,191	0	365	351	0,43	0,518	525,104	3,352	0	59	388	351
36246	1813	404	351	0,68	0,509	524,537	3,195	0	365	349	0,429	0,518	527,726	3,35	0	59	388	351
36265	1814	410	354	0,679	0,51	524,537	3,204	0	363	353	0,427	0,519	527,726	3,334	0	59	388	351
36285	1815	415	352	0,677	0,51	524,537	3,281	0	369	343	0,426	0,519	527,726	3,25	0	59	388	351
36305	1816	413	365	0,675	0,51	524,537	3,264	0	370	344	0,424	0,519	527,726	3,261	0	59	388	351
36325	1817	414	365	0,672	0,51	524,537	3,218	0	367	350	0,422	0,52	527,726	3,312	0	59	388	351
36345	1818	414	361	0,67	0,508	528,361	3,276	0	367	340	0,42	0,519	532,948	3,302	0	59	388	351
36365	1819	412	354	0,668	0,508	528,361	3,256	0	362	354	0,418	0,519	532,948	3,295	0	59	388	351
36385	1820	406	352	0,667	0,506	528,361	3,264	0	367	350	0,417	0,518	532,948	3,414	0	59	388	351
36405	1821	416	351	0,665	0,504	528,361	3,259	0	368	352	0,416	0,517	532,948	3,299	0	59	388	351
36425	1822	434	329	0,663	0,501	528,361	3,2	0	415	313	0,414	0,514	532,948	3,33	0
36445	1823	435	322	0,66	0,498	531,822	3,218	0	422	312	0,412	0,511	530,569	3,349	0
36465	1824	493	305	0,658	0,496	531,822	3,239	0	458	283	0,41	0,51	530,569	3,255	0	60	476	298
36485	1825	491	309	0,655	0,494	531,822	3,238	0	455	292	0,408	0,508	530,569	3,37	0	60	476	298
36505	1826	490	295	0,653	0,491	531,822	3,28	0	446	293	0,406	0,505	530,569	3,339	0	60	476	298
36525	1827	498	291	0,65	0,489	531,822	3,346	0	454	294	0,403	0,503	530,569	3,351	0	60	476	298
36544	1828	499	279	0,647	0,486	538,268	3,404	0	454	287	0,401	0,5	537,042	3,373	0	60	476	298
36564	1829	501	290	0,644	0,485	538,268	3,345	0	465	290	0,398	0,498	537,042	3,283	0	60	476	298
36584	1830	498	297	0,64	0,483	538,268	3,235	0	460	300	0,395	0,496	537,042	3,219	0	60	476	298
36604	1831	495	301	0,636	0,482	538,268	3,238	0	450	303	0,392	0,495	537,042	3,299	0	60	476	298
36624	1832	494	310	0,632	0,482	538,268	3,247	0	451	301	0,389	0,495	537,042	3,29	0	60	476	298
36644	1833	494	304	0,627	0,482	547,401	3,306	0	455	293	0,385	0,495	545,11	3,326	0	60	476	298
36664	1834	500	302	0,622	0,485	547,401	3,172	0	452	302	0,381	0,498	545,11	3,291	0	60	476	298
36684	1835	494	304	0,617	0,489	547,401	3,235	0	456	295	0,377	0,502	545,11	3,227	0	60	476	298
36704	1836	497	308	0,612	0,493	547,401	3,154	0	466	296	0,373	0,508	545,11	3,188	0	60	476	298
36724	1837	505	315	0,607	0,499	547,401	3,127	0	456	305	0,368	0,514	545,11	3,258	0	60	476	298
36744	1838	505	303	0,602	0,504	560,046	3,204	0	465	290	0,364	0,521	556,132	3,276	0	60	476	298
36764	1839	502	303	0,597	0,51	560,046	3,122	0	447	310	0,36	0,529	556,132	3,225	0	60	476	298
36784	1840	396	348	0,594	0,515	560,046	3,262	0	340	331	0,359	0,535	556,132	3,282	0	61	349	347
36804	1841	388	361	0,59	0,519	560,046	3,212	0	324	344	0,356	0,54	556,132	3,221	0	61	349	347
36823	1842	370	349	0,586	0,522	560,046	3,208	0	321	355	0,352	0,545	556,132	3,382	0	61	349	347
36843	1843	357	347	0,583	0,524	566,542	3,239	0	317	352	0,35	0,548	570,445	3,478	0	61	349	347
36863	1844	375	342	0,581	0,526	566,542	3,247	0	324	331	0,348	0,551	570,445	3,332	0	61	349	347
36883	1845	380	351	0,578	0,527	566,542	3,337	0	325	333	0,346	0,555	570,445	3,312	0	61	349	347
36903	1846	383	356	0,576	0,53	566,542	3,391	0	322	325	0,344	0,559	570,445	3,325	0	61	349	347
36923	1847	383	351	0,574	0,533	566,542	3,317	0	324	334	0,342	0,563	570,445	3,386	0	61	349	347
36943	1848	383	352	0,572	0,536	567,461	3,334	0	324	329	0,339	0,567	572,901	3,398	0	61	349	347
36963	1849	387	355	0,57	0,54	567,461	3,436	0	323	336	0,337	0,571	572,901	3,378	0	61	349	347
36983	1850	381	341	0,569	0,544	567,461	3,364	0	325	333	0,336	0,574	572,901	3,483	0	61	349	347
37003	1851	376	349	0,568	0,547	567,461	3,345	0	323	338	0,335	0,577	572,901	3,591	0	61	349	347
37023	1852	379	361	0,568	0,55	567,461	3,416	0	320	340	0,335	0,58	572,901	3,609	0	61	349	347
37043	1853	377	359	0,569	0,552	564,885	3,359	0	321	344	0,336	0,583	568,702	3,602	0	61	349	347
37063	1854	378	355	0,571	0,556	564,885	3,315	0	328	336	0,337	0,587	568,702	3,53	0	61	349	347
37083	1855	374	351	0,572	0,559	564,885	3,407	0	327	335	0,338	0,591	568,702	3,502	0	61	349	347
37103	1856	381	358	0,573	0,562	564,885	3,395	0	328	332	0,339	0,595	568,702	3,556	0	61	349	347
37123	1857	379	364	0,574	0,566	564,885	3,386	0	324	336	0,339	0,598	568,702	3,541	0	61	349	347
37142	1858	379	365	0,575	0,568	565,168	3,378	0	324	337	0,34	0,6	566,859	3,531	0	61	349	347
37162	1859	379	358	0,576	0,57	565,168	3,34	0	327	341	0,341	0,602	566,859	3,564	0	61	349	347
37182	1860	376	363	0,578	0,571	565,168	3,451	0	323	342	0,343	0,602	566,859	3,51	0	61	349	347
37202	1861	371	351	0,579	0,571	565,168	3,392	0	321	342	0,344	0,602	566,859	3,524	0	61	349	347
37222	1862	373	357	0,581	0,572	565,168	3,405	0	319	344	0,346	0,602	566,859	3,602	0	61	349	347
37242	1863	373	354	0,583	0,572	567,777	3,433	0	318	345	0,348	0,601	566,446	3,578	0	61	349	347
37262	1864	372	351	0,585	0,572	567,777	3,435	0	323	336	0,351	0,602	566,446	3,521	0	61	349	347
37282	1865	373	353	0,587	0,573	567,777	3,421	0	323	340	0,353	0,602	566,446	3,494	0	61	349	347
37302	1866	374	367	0,589	0,573	567,777	3,519	0	316	345	0,354	0,602	566,446	3,572	0	61	349	347
37322	1867	372	366	0,59	0,574	567,777	3,484	0	317	348	0,356	0,602	566,446	3,571	0	61	349	347
37342	1868	371	359	0,591	0,574	573,254	3,538	0	317	347	0,357	0,601	570,831	3,597	0	61	349	347
37362	1869	402	361	0,592	0,575	573,254	3,489	0	352	351	0,358	0,603	570,831	3,606	0	62	379	355
37382	1870	405	363	0,593	0,576	573,254	3,441	0	358	352	0,359	0,604	570,831	3,607	0	62	379	355
37402	1871	405	359	0,593	0,577	573,254	3,529	0	350	347	0,359	0,604	570,831	3,601	0	62	379	355
37421	1872	407	362	0,593	0,578	573,254	3,543	0	353	352	0,359	0,605	570,831	3,574	0	62	379	355
37441	1873	408	368	0,593	0,578	566,446	3,516	0	354	348	0,359	0,604	573,969	3,59	0	62	379	355
37462	1874	409	361	0,593	0,579	566,446	3,447	0	356	351	0,36	0,606	573,969	3,649	0	62	379	355
37481	1875	405	372	0,594	0,58	566,446	3,441	0	355	347	0,36	0,606	573,969	3,654	0	62	379	355
37501	1876	408	378	0,594	0,581	566,446	3,489	0	351	351	0,361	0,607	573,969	3,618	0	62	379	355
37521	1877	411	368	0,595	0,582	566,446	3,463	0	347	349	0,361	0,608	573,969	3,602	0	62	379	355
37541	1878	409	362	0,595	0,583	574,082	3,518	0	345	349	0,362	0,609	572,5	3,583	0	62	379	355
37561	1879	407	362	0,596	0,584	574,082	3,49	0	360	347	0,362	0,611	572,5	3,554	0	62	379	355
37581	1880	402	358	0,595	0,585	574,082	3,473	0	354	354	0,362	0,613	572,5	3,663	0	62	379	355
37601	1881	407	357	0,595	0,586	574,082	3,472	0	354	350	0,361	0,614	572,5	3,67	0	62	379	355
37621	1882	407	364	0,594	0,587	574,082	3,473	0	357	347	0,36	0,615	572,5	3,584	0	62	379	355
37641	1883	406	362	0,593	0,587	573,023	3,467	0	354	344	0,359	0,615	578,751	3,681	0	62	379	355
37661	1884	410	367	0,592	0,587	573,023	3,49	0	351	341	0,358	0,616	578,751	3,619	0	62	379	355
37681	1885	405	358	0,591	0,586	573,023	3,418	0	350	346	0,357	0,615	578,751	3,584	0	62	379	355
37701	1886	408	364	0,59	0,584	573,023	3,498	0	353	352	0,356	0,614	578,751	3,625	0	62	379	355
37721	1887	406	361	0,589	0,583	573,023	3,417	0	356	350	0,355	0,613	578,751	3,633	0	62	379	355
37740	1888	407	365	0,589	0,582	571,663	3,435	0	357	347	0,355	0,612	580,112	3,635	0	62	379	355
37761	1889	405	358	0,588	0,582	571,663	3,402	0	355	340	0,355	0,612	580,112	3,655	0	62	379	355
37780	1890	408	355	0,589	0,582	571,663	3,374	0	349	350	0,356	0,612	580,112	3,661	0	62	379	355
37800	1891	404	361	0,59	0,581	571,663	3,381	0	352	339	0,357	0,612	580,112	3,556	0	62	379	355
37820	1892	404	354	0,591	0,581	571,663	3,372	0	356	347	0,358	0,611	580,112	3,679	0	62	379	355
37840	1893	404	352	0,592	0,58	575,214	3,393	0	354	347	0,359	0,61	573,83	3,62	0	62	379	355
37860	1894	401	346	0,593	0,58	575,214	3,436	0	356	349	0,361	0,611	573,83	3,636	0	62	379	355
37880	1895	400	356	0,594	0,579	575,214	3,386	0	353	348	0,361	0,61	573,83	3,638	0	62	379	355
37900	1896	405	360	0,595	0,579	575,214	3,421	0	350	349	0,362	0,61	573,83	3,632	0	62	379	355
37921	1897	404	359	0,595	0,579	575,214	3,395	0	353	344	0,362	0,61	573,83	3,574	0	62	379	355
37940	1898	406	365	0,595	0,579	567,913	3,367	0	352	344	0,362	0,609	573,243	3,565	0	62	379	355
37960	1899	404	367	0,596	0,58	567,913	3,343	0	347	351	0,363	0,61	573,243	3,595	0	62	379	355
37980	1900	404	362	0,596	0,58	567,913	3,305	0	349	351	0,363	0,61	573,243	3,622	0	62	379	355
38000	1901	404	369	0,597	0,58	567,913	3,383	0	353	349	0,364	0,611	573,243	3,638	0	62	379	355
38019	1902	404	366	0,597	0,58	567,913	3,333	0	348	355	0,364	0,611	573,243	3,607	0	62	379	355
38040	1903	402	357	0,598	0,579	576,296	3,38	0	350	356	0,365	0,61	572,185	3,619	0	62	379	355
38059	1904	329	347	0,599	0,58	576,296	3,424	0	283	327	0,366	0,611	572,185	3,541	0	63	299	341
38081	1905	324	340	0,599	0,58	576,296	3,351	0	277	327	0,367	0,611	572,185	3,49	0	63	299	341
38099	1906	327	342	0,6	0,58	576,296	3,341	0	277	337	0,367	0,611	572,185	3,576	0	63	299	341
38120	1907	320	341	0,6	0,58	576,296	3,339	0	279	330	0,367	0,611	572,185	3,519	0	63	299	341
38139	1908	323	349	0,6	0,579	569,953	3,302	0	280	334	0,368	0,61	571,084	3,506	0	63	299	341
38160	1909	323	354	0,601	0,579	569,953	3,355	0	277	328	0,368	0,61	571,084	3,498	0	63	299	341
38179	1910	325	356	0,601	0,578	569,953	3,281	0	278	326	0,368	0,609	571,084	3,52	0	63	299	341
38201	1911	322	355	0,601	0,577	569,953	3,316	0	277	335	0,368	0,609	571,084	3,536	0	63	299	341
38219	1912	325	354	0,601	0,576	569,953	3,309	0	276	333	0,369	0,608	571,084	3,541	0	63	299	341
38240	1913	325	358	0,602	0,575	567,761	3,291	0	276	333	0,369	0,607	572,54	3,555	0	63	299	341
38259	1914	323	358	0,602	0,575	567,761	3,344	0	276	336	0,37	0,608	572,54	3,503	0	63	299	341
38280	1915	309	356	0,603	0,574	567,761	3,285	0	264	336	0,371	0,607	572,54	3,49	0	63	299	341
38299	1916	236	361	0,605	0,574	567,761	3,259	0	195	332	0,373	0,607	572,54	3,488	0	64	194	356
38321	1917	218	355	0,606	0,573	567,761	3,278	0	171	346	0,375	0,607	572,54	3,51	0	64	194	356
38338	1918	201	359	0,607	0,572	565,068	3,252	0	147	346	0,375	0,606	573,603	3,51	0	64	194	356
38360	1919	218	363	0,607	0,572	565,068	3,276	0	172	350	0,376	0,606	573,603	3,58	0	64	194	356
38378	1920	217	367	0,607	0,571	565,068	3,217	0	173	341	0,376	0,606	573,603	3,468	0	64	194	356
38398	1921	219	359	0,607	0,571	565,068	3,251	0	172	340	0,376	0,606	573,603	3,464	0	64	194	356
38418	1922	223	363	0,607	0,57	565,068	3,227	0	177	351	0,376	0,605	573,603	3,585	0	64	194	356
38438	1923	225	364	0,607	0,569	564,272	3,237	0	177	346	0,376	0,604	574,651	3,535	0	64	194	356
38458	1924	220	370	0,606	0,569	564,272	3,212	0	171	348	0,375	0,604	574,651	3,556	0	64	194	356
38478	1925	220	368	0,606	0,568	564,272	3,25	0	167	340	0,375	0,604	574,651	3,489	0	64	194	356
38498	1926	222	364	0,606	0,568	564,272	3,263	0	169	350	0,375	0,603	574,651	3,562	0	64	194	356
38518	1927	221	370	0,606	0,567	564,272	3,256	0	171	347	0,375	0,602	574,651	3,545	0	64	194	356
38538	1928	221	368	0,606	0,566	564,36	3,263	0	169	346	0,376	0,601	574,612	3,528	0	64	194	356
38558	1929	220	372	0,607	0,566	564,36	3,233	0	170	351	0,376	0,601	574,612	3,485	0	64	194	356
38578	1930	223	373	0,607	0,566	564,36	3,278	0	175	354	0,377	0,601	574,612	3,555	0	64	194	356
38597	1931	195	382	0,608	0,566	564,36	3,284	0	145	367	0,378	0,6	574,612	3,501	0	65	152	383
38617	1932	188	389	0,609	0,565	564,36	3,287	0	147	376	0,378	0,6	574,612	3,513	0	65	152	383
38637	1933	183	395	0,61	0,564	562,503	3,278	0	150	384	0,379	0,599	574,051	3,534	0	65	152	383
38657	1934	194	393	0,61	0,564	562,503	3,247	0	147	382	0,38	0,598	574,051	3,512	0	65	152	383
38677	1935	195	388	0,611	0,564	562,503	3,255	0	144	382	0,381	0,598	574,051	3,427	0	65	152	383
38697	1936	203	391	0,612	0,563	562,503	3,264	0	150	380	0,381	0,597	574,051	3,545	0	65	152	383
38717	1937	197	389	0,612	0,563	562,503	3,185	0	149	381	0,382	0,597	574,051	3,456	0	65	152	383
38737	1938	199	390	0,613	0,562	562,935	3,189	0	148	380	0,382	0,596	574,613	3,508	0	65	152	383
38757	1939	197	397	0,613	0,563	562,935	3,217	0	145	383	0,383	0,596	574,613	3,515	0	65	152	383
38777	1940	198	396	0,613	0,563	562,935	3,255	0	149	380	0,383	0,596	574,613	3,488	0	65	152	383
38797	1941	199	393	0,613	0,564	562,935	3,222	0	147	384	0,384	0,596	574,613	3,561	0	65	152	383
38817	1942	196	393	0,614	0,564	562,935	3,228	0	148	381	0,384	0,597	574,613	3,567	0	65	152	383
38837	1943	194	392	0,614	0,564	564,974	3,251	0	146	381	0,385	0,597	576,258	3,582	0	65	152	383
38857	1944	194	392	0,615	0,565	564,974	3,246	0	142	381	0,386	0,598	576,258	3,501	0	65	152	383
38877	1945	194	395	0,615	0,566	564,974	3,288	0	149	386	0,386	0,599	576,258	3,525	0	65	152	383
38897	1946	195	393	0,616	0,566	564,974	3,205	0	145	380	0,387	0,599	576,258	3,474	0	65	152	383
38917	1947	194	389	0,616	0,567	564,974	3,255	0	146	384	0,387	0,599	576,258	3,451	0	65	152	383
38936	1948	192	387	0,616	0,567	567,406	3,269	0	148	385	0,387	0,6	575,699	3,443	0	65	152	383
38956	1949	190	385	0,615	0,568	567,406	3,253	0	148	388	0,387	0,601	575,699	3,421	0	65	152	383
38976	1950	192	388	0,615	0,569	567,406	3,184	0	145	385	0,386	0,602	575,699	3,472	0	65	152	383
38996	1951	195	392	0,615	0,57	567,406	3,119	0	147	391	0,386	0,603	575,699	3,433	0	65	152	383
39016	1952	196	392	0,615	0,57	567,406	3,186	0	143	382	0,386	0,603	575,699	3,352	0	65	152	383
39036	1953	192	388	0,615	0,571	571,8	3,188	0	143	384	0,386	0,604	575,249	3,36	0	65	152	383
39056	1954	175	388	0,615	0,572	571,8	3,172	0	134	387	0,386	0,605	575,249	3,447	0	65	152	383
39076	1955	173	386	0,615	0,573	571,8	3,217	0	130	387	0,387	0,606	575,249	3,408	0	65	152	383
39096	1956	171	382	0,615	0,574	571,8	3,191	0	130	380	0,387	0,607	575,249	3,413	0	65	152	383
39116	1957	170	385	0,616	0,574	571,8	3,171	0	134	386	0,387	0,608	575,249	3,412	0	65	152	383
39136	1958	162	376	0,616	0,574	579,046	3,226	0	131	384	0,387	0,608	575,618	3,412	0	65	152	383
39156	1959	165	375	0,616	0,576	579,046	3,229	0	130	389	0,388	0,61	575,618	3,441	0	65	152	383
39176	1960	163	384	0,616	0,576	579,046	3,249	0	132	390	0,388	0,61	575,618	3,394	0	65	152	383
39196	1961	164	378	0,616	0,577	579,046	3,223	0	126	379	0,388	0,611	575,618	3,377	0	65	152	383
39215	1962	161	381	0,616	0,577	579,046	3,176	0	127	386	0,388	0,612	575,618	3,362	0	65	152	383
39235	1963	161	379	0,616	0,577	578,924	3,174	0	126	383	0,388	0,612	575,833	3,347	0	65	152	383
39255	1964	162	383	0,616	0,578	578,924	3,256	0	129	390	0,388	0,613	575,833	3,497	0	65	152	383
39275	1965	164	377	0,616	0,578	578,924	3,258	0	127	386	0,388	0,613	575,833	3,378	0	65	152	383
39295	1966	164	385	0,616	0,577	578,924	3,209	0	126	381	0,388	0,613	575,833	3,381	0	65	152	383
39315	1967	168	381	0,616	0,577	578,924	3,185	0	131	380	0,388	0,612	575,833	3,336	0	65	152	383
39335	1968	169	380	0,615	0,575	579,182	3,169	0	129	379	0,387	0,611	576,066	3,325	0	65	152	383
39355	1969	166	383	0,615	0,576	579,182	3,241	0	127	388	0,387	0,611	576,066	3,337	0	65	152	383
39375	1970	165	379	0,615	0,575	579,182	3,28	0	136	393	0,387	0,61	576,066	3,389	0	65	152	383
39395	1971	163	374	0,615	0,574	579,182	3,203	0	123	374	0,387	0,61	576,066	3,366	0	65	152	383
39415	1972	163	372	0,614	0,573	579,182	3,146	0	118	384	0,387	0,609	576,066	3,29	0	65	152	383
39435	1973	162	369	0,614	0,572	579,705	3,141	0	118	380	0,386	0,608	577,466	3,314	0	65	152	383
39455	1974	156	371	0,614	0,572	579,705	3,167	0	125	382	0,386	0,608	577,466	3,275	0	65	152	383
39475	1975	168	381	0,614	0,571	579,705	3,136	0	118	384	0,386	0,607	577,466	3,298	0	65	152	383
39495	1976	159	368	0,614	0,57	579,705	3,158	0	122	374	0,386	0,606	577,466	3,357	0	65	152	383
39514	1977	158	369	0,613	0,569	579,705	3,14	0	126	376	0,386	0,606	577,466	3,278	0	65	152	383
39534	1978	159	368	0,613	0,568	582,38	3,163	0	122	376	0,386	0,605	578,473	3,31	0	65	152	383
39554	1979	160	373	0,613	0,568	582,38	3,081	0	128	384	0,385	0,605	578,473	3,26	0	65	152	383
39574	1980	164	372	0,612	0,568	582,38	3,134	0	120	372	0,385	0,605	578,473	3,242	0	65	152	383
39594	1981	161	373	0,612	0,568	582,38	3,128	0	118	382	0,385	0,605	578,473	3,275	0	65	152	383
39614	1982	161	373	0,611	0,568	582,38	3,109	0	125	381	0,384	0,605	578,473	3,257	0	65	152	383
39634	1983	173	383	0,611	0,568	570,9	3,076	0	121	378	0,384	0,605	577,97	3,253	0	65	152	383
39654	1984	178	381	0,611	0,569	570,9	2,98	0	125	393	0,384	0,606	577,97	3,244	0	65	152	383
[truncated: 7,149 more rows]
