# Supplementary material for: Perception of Individual and Joint Action in Infants and Adults
Source: PLoS One. 2014 Sep 9;9(9):e107450. doi: 10.1371/journal.pone.0107450 (PMC4174902; doi:10.1371/journal.pone.0107450)
Supplement: Data S1 — Raw files of eye tracking data of all participants. (ZIP) [file pone.0107450.s001.zip › Turm2012b_09_24.csv]

Data properties:
Recording date: 14.08.2012
Recording time : 11:19:19:453 (corresponds to time 0)
Study: Turmbau2012b
Subject: Turm2012b_09_24
Recording: Turm2012b_09_24
Screen resolution: 800 x 600
Coordinate unit: Pixels
Filter settings:
Eye: Average
Fixation radius: 30
Min duration: 100
Timestamp	Number	GazepointX (L)	GazepointY (L)	CamX (L)	CamY (L)	Distance (L)	Pupil (L)	Validity (L)	GazepointX (R)	GazepointY (R)	CamX (R)	CamY (R)	Distance (R)	Pupil (R)	Validity (R)	Fixation	GazepointX	GazepointY	Event	Event Key	Data 1	Data 2	Description
19	1	-800	-600	-1	-1	-1	-1	4	-800	-600	-1	-1	-1	-1	4
39	2	-800	-600	-1	-1	-1	-1	4	-800	-600	-1	-1	-1	-1	4
59	3	-800	-600	-1	-1	-1	-1	4	-800	-600	-1	-1	-1	-1	4
79	4	-800	-600	-1	-1	-1	-1	4	-800	-600	-1	-1	-1	-1	4
99	5	-800	-600	-1	-1	-1	-1	4	-800	-600	-1	-1	-1	-1	4
119	6	-800	-600	-1	-1	-1	-1	4	-800	-600	-1	-1	-1	-1	4
138	7	-800	-600	-1	-1	-1	-1	4	-800	-600	-1	-1	-1	-1	4
159	8	-800	-600	-1	-1	-1	-1	4	-800	-600	-1	-1	-1	-1	4
178	9	-800	-600	-1	-1	-1	-1	4	-800	-600	-1	-1	-1	-1	4
199	10	-800	-600	-1	-1	-1	-1	4	-800	-600	-1	-1	-1	-1	4
218	11	-800	-600	-1	-1	-1	-1	4	-800	-600	-1	-1	-1	-1	4
239	12	-800	-600	-1	-1	-1	-1	4	-800	-600	-1	-1	-1	-1	4
258	13	-800	-600	-1	-1	-1	-1	4	-800	-600	-1	-1	-1	-1	4
279	14	-800	-600	-1	-1	-1	-1	4	-800	-600	-1	-1	-1	-1	4
298	15	-800	-600	-1	-1	-1	-1	4	-800	-600	-1	-1	-1	-1	4
310								5							5				ShowAVI	8	0	0	atFish.avi
319	16	-800	-600	-1	-1	-1	-1	4	-800	-600	-1	-1	-1	-1	4
338	17	-800	-600	-1	-1	-1	-1	4	-800	-600	-1	-1	-1	-1	4
359	18	-800	-600	-1	-1	-1	-1	4	-800	-600	-1	-1	-1	-1	4
378	19	-800	-600	-1	-1	-1	-1	4	-800	-600	-1	-1	-1	-1	4
399	20	-800	-600	-1	-1	-1	-1	4	-800	-600	-1	-1	-1	-1	4
418	21	-800	-600	-1	-1	-1	-1	4	-800	-600	-1	-1	-1	-1	4
439	22	-800	-600	-1	-1	-1	-1	4	-800	-600	-1	-1	-1	-1	4
457	23	-800	-600	-1	-1	-1	-1	4	-800	-600	-1	-1	-1	-1	4
479	24	-800	-600	-1	-1	-1	-1	4	-800	-600	-1	-1	-1	-1	4
497	25	-800	-600	-1	-1	-1	-1	4	-800	-600	-1	-1	-1	-1	4
519	26	-800	-600	-1	-1	-1	-1	4	-800	-600	-1	-1	-1	-1	4
537	27	-800	-600	-1	-1	-1	-1	4	-800	-600	-1	-1	-1	-1	4
559	28	-800	-600	-1	-1	-1	-1	4	-800	-600	-1	-1	-1	-1	4
577	29	-800	-600	-1	-1	-1	-1	4	-800	-600	-1	-1	-1	-1	4
599	30	-800	-600	-1	-1	-1	-1	4	-800	-600	-1	-1	-1	-1	4
617	31	-800	-600	-1	-1	-1	-1	4	-800	-600	-1	-1	-1	-1	4
639	32	-800	-600	-1	-1	-1	-1	4	-800	-600	-1	-1	-1	-1	4
657	33	-800	-600	-1	-1	-1	-1	4	-800	-600	-1	-1	-1	-1	4
679	34	-800	-600	-1	-1	-1	-1	4	-800	-600	-1	-1	-1	-1	4
697	35	-800	-600	-1	-1	-1	-1	4	-800	-600	-1	-1	-1	-1	4
717	36	-800	-600	-1	-1	-1	-1	4	-800	-600	-1	-1	-1	-1	4
736	37	-800	-600	-1	-1	-1	-1	4	-800	-600	-1	-1	-1	-1	4
756	38	-800	-600	-1	-1	-1	-1	4	-800	-600	-1	-1	-1	-1	4
776	39	-800	-600	-1	-1	-1	-1	4	-800	-600	-1	-1	-1	-1	4
796	40	-800	-600	-1	-1	-1	-1	4	-800	-600	-1	-1	-1	-1	4
816	41	-800	-600	-1	-1	-1	-1	4	-800	-600	-1	-1	-1	-1	4
836	42	-800	-600	-1	-1	-1	-1	4	-800	-600	-1	-1	-1	-1	4
856	43	-800	-600	-1	-1	-1	-1	4	-800	-600	-1	-1	-1	-1	4
876	44	-800	-600	-1	-1	-1	-1	4	-800	-600	-1	-1	-1	-1	4
896	45	-800	-600	-1	-1	-1	-1	4	-800	-600	-1	-1	-1	-1	4
916	46	-800	-600	-1	-1	-1	-1	4	-800	-600	-1	-1	-1	-1	4
936	47	-800	-600	-1	-1	-1	-1	4	-800	-600	-1	-1	-1	-1	4
956	48	-800	-600	-1	-1	-1	-1	4	-800	-600	-1	-1	-1	-1	4
976	49	-800	-600	-1	-1	-1	-1	4	-800	-600	-1	-1	-1	-1	4
996	50	-800	-600	-1	-1	-1	-1	4	-800	-600	-1	-1	-1	-1	4
1016	51	-800	-600	-1	-1	-1	-1	4	-800	-600	-1	-1	-1	-1	4
1036	52	-800	-600	-1	-1	-1	-1	4	-800	-600	-1	-1	-1	-1	4
1055	53	-800	-600	-1	-1	-1	-1	4	-800	-600	-1	-1	-1	-1	4
1075	54	-800	-600	-1	-1	-1	-1	4	-800	-600	-1	-1	-1	-1	4
1095	55	-800	-600	-1	-1	-1	-1	4	-800	-600	-1	-1	-1	-1	4
1115	56	-800	-600	-1	-1	-1	-1	4	-800	-600	-1	-1	-1	-1	4
1135	57	-800	-600	-1	-1	-1	-1	4	-800	-600	-1	-1	-1	-1	4
1155	58	-800	-600	-1	-1	-1	-1	4	-800	-600	-1	-1	-1	-1	4
1175	59	-800	-600	-1	-1	-1	-1	4	-800	-600	-1	-1	-1	-1	4
1195	60	-800	-600	-1	-1	-1	-1	4	-800	-600	-1	-1	-1	-1	4
1215	61	-800	-600	-1	-1	-1	-1	4	-800	-600	-1	-1	-1	-1	4
1235	62	-800	-600	-1	-1	-1	-1	4	-800	-600	-1	-1	-1	-1	4
1255	63	-800	-600	-1	-1	-1	-1	4	-800	-600	-1	-1	-1	-1	4
1275	64	-800	-600	-1	-1	-1	-1	4	-800	-600	-1	-1	-1	-1	4
1295	65	-800	-600	-1	-1	-1	-1	4	-800	-600	-1	-1	-1	-1	4
1315	66	-800	-600	-1	-1	-1	-1	4	-800	-600	-1	-1	-1	-1	4
1335	67	-800	-600	0,334	0,533	-1	-1	4	-800	-600	0,334	0,533	-1	-1	4
1354	68	-800	-600	-1	-1	-1	-1	4	-800	-600	-1	-1	-1	-1	4
1374	69	-800	-600	0,354	0,518	-1	-1	4	-800	-600	0,354	0,518	-1	-1	4
1394	70	-800	-600	-1	-1	-1	-1	4	-800	-600	-1	-1	-1	-1	4
1414	71	-800	-600	-1	-1	-1	-1	4	-800	-600	-1	-1	-1	-1	4
1434	72	-800	-600	-1	-1	-1	-1	4	-800	-600	-1	-1	-1	-1	4
1454	73	587	237	0,393	0,498	616,731	3,584	1	513	225	0,393	0,498	616,731	3,584	3
1474	74	-800	-600	-1	-1	-1	-1	4	-800	-600	-1	-1	-1	-1	4
1494	75	620	271	0,411	0,489	616,731	3,216	1	545	260	0,411	0,489	616,731	3,216	3
1514	76	620	249	0,419	0,486	616,731	3,4	1	546	239	0,419	0,486	616,731	3,4	3
1534	77	615	271	0,427	0,482	610,248	3,224	1	541	261	0,427	0,482	610,248	3,224	3
1554	78	719	338	0,257	0,603	610,248	3,556	3	646	329	0,257	0,603	610,248	3,556	1
1574	79	612	264	0,44	0,476	610,248	3,365	1	539	254	0,44	0,476	610,248	3,365	3
1594	80	608	370	0,446	0,474	610,248	3,531	0	659	251	0,266	0,594	610,248	3,54	0
1614	81	-800	-600	0,271	0,59	-1	-1	4	647	260	0,271	0,59	610,248	3,698	0
1633	82	-800	-600	0,456	0,469	-1	-1	4	648	253	0,275	0,586	615,835	3,731	0
1653	83	541	336	0,461	0,466	612,671	3,765	0	615	244	0,278	0,582	615,835	3,316	0
1673	84	-800	-600	0,282	0,578	-1	-1	4	652	265	0,282	0,578	615,835	3,588	0
1693	85	562	349	0,47	0,462	612,671	3,836	0	641	278	0,285	0,574	615,835	3,661	0
1713	86	557	240	0,475	0,46	612,671	3,341	0	580	232	0,29	0,57	615,835	3,153	0
1733	87	556	240	0,48	0,457	612,712	3,341	0	594	243	0,295	0,566	617,542	3,303	0
1753	88	-800	-600	0,298	0,563	-1	-1	4	434	291	0,298	0,563	617,542	3,67	0
1773	89	461	193	0,489	0,454	612,712	2,842	0	486	293	0,302	0,559	617,542	3,708	0
1793	90	450	240	0,493	0,452	612,712	3,134	0	444	282	0,305	0,556	617,542	3,618	0
1813	91	458	264	0,496	0,45	612,712	3,198	0	443	338	0,308	0,553	617,542	3,659	0
1833	92	451	287	0,499	0,449	613,916	3,269	0	443	340	0,311	0,55	617,978	3,657	0
1853	93	422	233	0,503	0,447	613,916	3,245	0	483	270	0,313	0,547	617,978	3,641	0
1873	94	-800	-600	0,316	0,545	-1	-1	4	456	321	0,316	0,545	617,978	3,644	0
1893	95	417	259	0,508	0,446	613,916	3,33	0	446	254	0,318	0,544	617,978	3,669	0
1912	96	-800	-600	0,321	0,542	-1	-1	4	472	265	0,321	0,542	617,978	3,698	0	1	451	269
1932	97	-800	-600	0,512	0,445	-1	-1	4	455	272	0,322	0,541	619,457	3,718	0	1	451	269
1952	98	423	236	0,514	0,444	614,964	3,437	0	449	311	0,324	0,54	619,457	3,575	0	1	451	269
1972	99	-800	-600	0,325	0,54	-1	-1	4	456	286	0,325	0,54	619,457	3,387	0	1	451	269
1992	100	-800	-600	0,326	0,539	-1	-1	4	454	268	0,326	0,539	619,457	3,707	0	1	451	269
2012	101	478	220	0,517	0,444	614,964	2,953	0	432	307	0,327	0,539	619,457	3,501	0	1	451	269
2032	102	478	219	0,516	0,444	615,702	2,956	0	433	293	0,326	0,539	617,135	3,469	0	1	451	269
2052	103	520	321	0,517	0,444	615,702	3,49	0	546	308	0,326	0,539	617,135	3,412	0
2072	104	-800	-600	0,327	0,538	-1	-1	4	569	322	0,327	0,538	617,135	3,635	0
2092	105	-800	-600	0,327	0,538	-1	-1	4	551	254	0,327	0,538	617,135	2,935	0
2112	106	-800	-600	0,327	0,538	-1	-1	4	559	265	0,327	0,538	617,135	3,32	0
2132	107	-800	-600	0,518	0,444	-1	-1	4	564	275	0,327	0,537	617,129	3,249	0
2152	108	531	321	0,518	0,444	619,722	3,506	0	584	282	0,327	0,537	617,129	3,437	0
2172	109	-800	-600	0,328	0,537	-1	-1	4	549	294	0,328	0,537	617,129	3,504	0
2192	110	-800	-600	0,328	0,537	-1	-1	4	552	344	0,328	0,537	617,129	3,487	0
2212	111	533	313	0,52	0,444	619,722	3,458	0	569	342	0,329	0,536	617,129	3,647	0
2231	112	533	314	0,52	0,444	619,558	3,457	0	552	340	0,329	0,536	617,967	3,699	0
2251	113	516	313	0,52	0,444	619,558	3,491	0	540	298	0,329	0,536	617,967	3,307	0
2271	114	549	296	0,521	0,445	619,558	3,047	0	553	344	0,329	0,536	617,967	3,43	0
2291	115	-800	-600	0,329	0,536	-1	-1	4	586	299	0,329	0,536	617,967	3,409	0
2311	116	-800	-600	0,329	0,537	-1	-1	4	571	327	0,329	0,537	617,967	3,448	0
2331	117	-800	-600	0,52	0,445	-1	-1	4	588	306	0,329	0,537	617,698	3,446	0
2351	118	488	346	0,52	0,446	616,361	3,48	0	572	284	0,328	0,538	617,698	3,419	0
2371	119	578	299	0,519	0,447	616,361	3,363	0	611	276	0,328	0,539	617,698	3,206	0
2391	120	539	324	0,518	0,447	616,361	3,328	0	606	301	0,327	0,539	617,698	3,28	0
2411	121	-800	-600	0,327	0,54	-1	-1	4	599	337	0,327	0,54	617,698	3,303	0
2431	122	-800	-600	0,517	0,448	-1	-1	4	591	346	0,326	0,54	615,997	3,318	0
2451	123	-800	-600	0,326	0,54	-1	-1	4	631	296	0,326	0,54	615,997	3,365	0
2471	124	-800	-600	0,326	0,541	-1	-1	4	628	260	0,326	0,541	615,997	3,254	0
2491	125	631	295	0,517	0,449	622,03	2,747	0	583	280	0,326	0,541	615,997	3,343	0
2510	126	-800	-600	0,326	0,541	-1	-1	4	589	321	0,326	0,541	615,997	3,173	0
2530	127	-800	-600	0,518	0,449	-1	-1	4	593	311	0,326	0,541	615,041	3,172	0
2550	128	-800	-600	-1	-1	-1	-1	4	-800	-600	-1	-1	-1	-1	4
2570	129	657	301	0,518	0,449	622,351	2,704	0	586	351	0,326	0,541	615,041	3,328	0
2590	130	-800	-600	0,326	0,541	-1	-1	4	588	335	0,326	0,541	615,041	3,428	0
2610	131	564	295	0,517	0,449	622,351	3,286	0	603	335	0,326	0,542	615,041	3,266	0
2630	132	562	298	0,517	0,449	619,521	3,272	0	610	336	0,326	0,542	614,622	3,276	0
2650	133	-800	-600	-1	-1	-1	-1	4	-800	-600	-1	-1	-1	-1	4
2670	134	-800	-600	0,325	0,542	-1	-1	4	592	290	0,325	0,542	614,622	3,393	0
2690	135	-800	-600	0,325	0,543	-1	-1	4	608	348	0,325	0,543	614,622	3,545	0
2710	136	496	418	0,515	0,45	619,521	3,933	0	558	308	0,324	0,543	614,622	3,232	0
2730	137	495	419	0,515	0,45	618,223	3,925	0	552	330	0,324	0,543	617,745	3,244	0
2750	138	-800	-600	0,324	0,544	-1	-1	4	557	342	0,324	0,544	617,745	3,547	0
2770	139	-800	-600	0,324	0,544	-1	-1	4	552	361	0,324	0,544	617,745	3,437	0
2790	140	-800	-600	0,324	0,544	-1	-1	4	593	263	0,324	0,544	617,745	2,984	0
2810	141	-800	-600	0,324	0,544	-1	-1	4	574	236	0,324	0,544	617,745	3,162	0
2829	142	-800	-600	0,515	0,45	-1	-1	4	582	209	0,324	0,544	617,441	2,96	0
2849	143	536	373	0,515	0,45	617,793	3,441	0	584	291	0,324	0,544	617,441	3,591	0
2869	144	-800	-600	-1	-1	-1	-1	4	-800	-600	-1	-1	-1	-1	4
2889	145	-800	-600	0,324	0,544	-1	-1	4	578	319	0,324	0,544	617,441	3,576	0
2909	146	565	312	0,514	0,451	617,793	3,353	0	590	310	0,323	0,544	617,441	3,422	0
2929	147	566	310	0,514	0,451	620,011	3,365	0	588	323	0,323	0,544	616,321	3,392	0
2949	148	581	291	0,514	0,451	620,011	3,361	0	-800	-600	0,514	0,451	-1	-1	4
2969	149	-800	-600	0,323	0,544	-1	-1	4	553	347	0,323	0,544	616,321	3,275	0	2	564	317
2989	150	507	377	0,514	0,451	620,011	3,777	0	603	291	0,323	0,544	616,321	3,4	0	2	564	317
3009	151	537	348	0,514	0,451	620,011	3,288	0	582	290	0,323	0,544	616,321	3,537	0	2	564	317
3029	152	536	350	0,514	0,451	617,953	3,278	0	609	287	0,323	0,544	616,171	3,666	0	2	564	317
3049	153	-800	-600	0,323	0,544	-1	-1	4	584	315	0,323	0,544	616,171	3,447	0	2	564	317
3069	154	-800	-600	0,323	0,545	-1	-1	4	559	318	0,323	0,545	616,171	3,371	0	2	564	317
3089	155	544	278	0,514	0,452	617,953	3,098	0	562	322	0,323	0,545	616,171	3,571	0	2	564	317
3108	156	544	296	0,514	0,452	617,953	3,424	0	622	286	0,323	0,545	616,171	3,539	0
3128	157	543	294	0,515	0,452	619,771	3,434	0	614	285	0,323	0,544	617,252	3,564	0
3148	158	414	208	0,516	0,45	619,771	3,388	0	480	217	0,325	0,543	617,252	3,51	0
3168	159	-800	-600	0,325	0,543	-1	-1	4	461	265	0,325	0,543	617,252	3,251	0
3188	160	450	265	0,516	0,451	619,771	2,94	0	460	311	0,325	0,543	617,252	3,599	0
3208	161	429	245	0,516	0,451	619,771	3,556	0	415	164	0,325	0,543	617,252	2,899	0
3228	162	429	246	0,516	0,451	619,624	3,555	0	400	199	0,325	0,543	614,798	2,886	0
3248	163	424	236	0,517	0,45	619,624	3,407	0	433	177	0,325	0,543	614,798	3,209	0
3268	164	-800	-600	0,326	0,543	-1	-1	4	474	283	0,326	0,543	614,798	3,69	0
3288	165	473	222	0,518	0,45	619,624	2,879	0	441	242	0,326	0,543	614,798	3,456	0
3308	166	417	232	0,518	0,45	619,624	3,11	0	465	209	0,326	0,543	614,798	3,38	0
3328	167	417	230	0,518	0,45	620,952	3,117	0	451	252	0,327	0,542	616,557	3,586	0
3348	168	425	240	0,518	0,45	620,952	3,403	0	453	218	0,327	0,542	616,557	3,243	0
3368	169	437	225	0,518	0,45	620,952	2,707	0	485	219	0,327	0,542	616,557	3,345	0
3388	170	395	272	0,518	0,45	620,952	3,564	0	445	222	0,327	0,542	616,557	3,15	0
3408	171	497	192	0,518	0,45	620,952	2,781	0	463	271	0,327	0,543	616,557	3,455	0
3427	172	500	190	0,518	0,45	621,986	3,096	0	469	277	0,327	0,543	615,725	3,423	0
3447	173	425	263	0,518	0,45	621,986	3,27	0	400	195	0,327	0,543	615,725	3,036	0
3467	174	-800	-600	0,326	0,543	-1	-1	4	534	273	0,326	0,543	615,725	3,281	0
3487	175	544	181	0,516	0,451	621,986	2,573	0	537	289	0,325	0,544	615,725	3,34	0
3507	176	-800	-600	0,325	0,545	-1	-1	4	571	245	0,325	0,545	615,725	3,507	0
3527	177	-800	-600	0,515	0,451	-1	-1	4	585	239	0,325	0,545	617,474	3,612	0
3537								5							5				Keyboard	3	39	0	Right
3547	178	562	229	0,515	0,451	618,63	2,921	0	524	310	0,324	0,545	617,474	3,456	0
3567	179	578	224	0,515	0,451	618,63	2,939	0	549	297	0,324	0,546	617,474	3,361	0
3587	180	595	200	0,515	0,451	618,63	2,715	0	559	266	0,324	0,546	617,474	3,338	0
3607	181	509	261	0,515	0,451	618,63	3,274	0	630	280	0,324	0,546	617,474	3,382	0
3627	182	516	258	0,515	0,45	616,658	3,246	0	651	265	0,324	0,546	615,954	3,373	0
3647	183	477	315	0,515	0,45	616,658	3,383	0	541	265	0,324	0,545	615,954	2,912	0
3667	184	535	220	0,515	0,45	616,658	2,976	0	584	307	0,324	0,545	615,954	3,398	0
3687	185	-800	-600	0,324	0,545	-1	-1	4	546	293	0,324	0,545	615,954	3,329	0
3706	186	-800	-600	0,324	0,544	-1	-1	4	480	351	0,324	0,544	615,954	3,353	0
3726	187	-800	-600	0,515	0,449	-1	-1	4	487	361	0,325	0,544	615,986	3,315	0
3746	188	497	247	0,515	0,448	613,719	3,186	0	558	258	0,325	0,543	615,986	3,208	0
3766	189	-800	-600	0,325	0,543	-1	-1	4	549	287	0,325	0,543	615,986	3,209	0
3786	190	485	280	0,516	0,447	613,719	3,277	0	574	298	0,326	0,542	615,986	3,307	0
3806	191	-800	-600	0,326	0,542	-1	-1	4	549	314	0,326	0,542	615,986	3,27	0
3826	192	-800	-600	0,517	0,447	-1	-1	4	557	328	0,327	0,541	615,277	3,296	0
3846	193	-800	-600	0,327	0,54	-1	-1	4	592	260	0,327	0,54	615,277	3,459	0
3866	194	424	246	0,519	0,445	614,894	3,31	0	464	279	0,329	0,539	615,277	3,257	0
3886	195	410	205	0,521	0,444	614,894	2,845	0	353	207	0,33	0,538	615,277	3,258	0
3906	196	-800	-600	0,331	0,538	-1	-1	4	378	187	0,331	0,538	615,277	3,248	0
3926	197	-800	-600	0,521	0,444	-1	-1	4	398	160	0,33	0,537	618,689	3,263	0
3946	198	385	192	0,521	0,444	621,734	3,335	0	414	194	0,33	0,538	618,689	3,419	0
3966	199	-800	-600	0,33	0,538	-1	-1	4	401	187	0,33	0,538	618,689	3,268	0
3986	200	-800	-600	0,329	0,539	-1	-1	4	401	224	0,329	0,539	618,689	3,349	0	3	384	216
4006	201	369	191	0,519	0,446	621,734	3,148	0	393	245	0,328	0,539	618,689	3,439	0	3	384	216
4012								5							5				ShowAVI	8	0	0	Interactive.avi
4025	202	369	191	0,518	0,447	621,775	3,148	0	391	254	0,328	0,54	619,01	3,387	0	3	384	216
4045	203	369	220	0,517	0,448	621,775	3,464	0	382	205	0,327	0,541	619,01	3,332	0	3	384	216
4065	204	388	234	0,517	0,448	621,775	3,275	0	406	198	0,326	0,542	619,01	3,412	0	3	384	216
4085	205	388	194	0,516	0,449	621,775	3,06	0	404	254	0,325	0,543	619,01	3,612	0	3	384	216
4105	206	369	181	0,515	0,449	621,775	2,874	0	394	236	0,325	0,543	619,01	3,446	0	3	384	216
4125	207	380	180	0,515	0,45	618,385	2,673	0	392	250	0,324	0,544	618,148	3,52	0	3	384	216
4145	208	384	210	0,515	0,45	618,385	3,073	0	376	226	0,324	0,544	618,148	3,278	0	3	384	216
4165	209	-800	-600	0,324	0,544	-1	-1	4	407	194	0,324	0,544	618,148	3,356	0
4185	210	-800	-600	0,324	0,544	-1	-1	4	431	240	0,324	0,544	618,148	3,566	0
4205	211	419	188	0,514	0,45	618,385	3,085	0	397	193	0,324	0,544	618,148	3,188	0
4225	212	418	185	0,515	0,45	620,734	3,097	0	402	208	0,324	0,544	617,671	3,269	0
4245	213	363	222	0,515	0,45	620,734	3,518	0	410	203	0,324	0,544	617,671	3,427	0
4265	214	410	173	0,515	0,45	620,734	2,966	0	382	192	0,324	0,545	617,671	3,252	0
4285	215	399	255	0,515	0,45	620,734	3,045	0	381	229	0,324	0,545	617,671	3,657	0
4305	216	386	199	0,515	0,45	620,734	3,158	0	410	288	0,324	0,545	617,671	3,422	0
4324	217	409	198	0,514	0,45	617,76	3,233	0	396	301	0,324	0,545	616,76	3,431	0
4344	218	379	223	0,514	0,451	617,76	3,206	0	-800	-600	0,514	0,451	-1	-1	4
4364	219	400	247	0,513	0,451	617,76	3,071	0	380	176	0,322	0,546	616,76	3,152	0
4384	220	-800	-600	0,32	0,547	-1	-1	4	595	256	0,32	0,547	616,76	3,356	0
4404	221	644	237	0,509	0,453	617,76	2,954	0	646	272	0,318	0,548	616,76	3,395	0
4424	222	642	239	0,508	0,453	615,611	2,944	0	699	290	0,318	0,548	614,795	3,423	0
4444	223	545	379	0,508	0,454	615,611	3,775	0	663	298	0,318	0,548	614,795	3,613	0
4464	224	649	257	0,508	0,454	615,611	2,91	0	637	309	0,318	0,549	614,795	3,498	0	4	634	296
4484	225	-800	-600	0,318	0,549	-1	-1	4	646	299	0,318	0,549	614,795	3,559	0	4	634	296
4504	226	614	279	0,508	0,454	615,611	3,248	0	644	308	0,318	0,549	614,795	3,696	0	4	634	296
4524	227	614	278	0,508	0,454	616,485	3,253	0	642	304	0,318	0,549	615,329	3,664	0	4	634	296
4544	228	626	294	0,508	0,454	616,485	3,377	0	638	305	0,318	0,549	615,329	3,285	0	4	634	296
4564	229	-800	-600	0,318	0,549	-1	-1	4	643	289	0,318	0,549	615,329	3,375	0	4	634	296
4584	230	-800	-600	0,317	0,549	-1	-1	4	630	306	0,317	0,549	615,329	3,495	0	4	634	296
4603	231	616	273	0,508	0,454	616,485	3,303	0	629	277	0,317	0,549	615,329	3,263	0
4623	232	616	273	0,507	0,454	616,548	3,303	0	627	278	0,317	0,549	615,313	3,337	0
4643	233	-800	-600	0,317	0,549	-1	-1	4	655	289	0,317	0,549	615,313	3,55	0
4663	234	-800	-600	0,317	0,549	-1	-1	4	646	293	0,317	0,549	615,313	3,16	0
4683	235	-800	-600	0,317	0,549	-1	-1	4	640	265	0,317	0,549	615,313	3,327	0
4703	236	-800	-600	0,317	0,549	-1	-1	4	638	297	0,317	0,549	615,313	3,477	0
4723	237	-800	-600	0,507	0,454	-1	-1	4	634	290	0,317	0,549	614,335	3,313	0
4743	238	650	265	0,507	0,454	613,638	2,934	0	661	288	0,316	0,549	614,335	3,365	0
4763	239	-800	-600	-1	-1	-1	-1	4	-800	-600	-1	-1	-1	-1	4
4783	240	601	297	0,507	0,454	613,638	3,036	0	655	265	0,316	0,549	614,335	3,499	0
4803	241	562	369	0,507	0,455	613,638	3,496	0	615	304	0,316	0,549	614,335	3,418	0
4823	242	536	390	0,507	0,455	615,681	3,604	0	609	299	0,316	0,549	613,257	3,462	0
4843	243	680	349	0,507	0,456	615,681	3,002	0	654	393	0,316	0,551	613,257	3,261	0
4863	244	-800	-600	0,317	0,551	-1	-1	4	638	435	0,317	0,551	613,257	3,454	0
4882	245	646	420	0,507	0,456	615,681	3,175	0	653	454	0,317	0,551	613,257	3,32	0
4903	246	577	385	0,507	0,456	615,681	3,33	0	-800	-600	0,507	0,456	-1	-1	4
4922	247	579	381	0,508	0,456	620,907	3,357	0	-800	-600	0,317	0,55	-1	-1	4
4942	248	-800	-600	0,317	0,55	-1	-1	4	635	406	0,317	0,55	617,742	3,469	0
4962	249	625	360	0,508	0,456	620,907	3,245	0	612	436	0,318	0,55	617,742	3,281	0
4982	250	-800	-600	0,318	0,55	-1	-1	4	590	442	0,318	0,55	617,742	3,234	0
5002	251	612	413	0,51	0,456	620,907	3,322	0	661	416	0,319	0,55	617,742	3,481	0
5022	252	613	412	0,51	0,456	622,417	3,33	0	649	432	0,319	0,55	619,11	3,383	0
5042	253	-800	-600	0,32	0,549	-1	-1	4	636	419	0,32	0,549	619,11	3,441	0
5062	254	601	416	0,511	0,456	622,417	3,284	0	622	398	0,32	0,549	619,11	3,232	0
5082	255	651	355	0,511	0,456	622,417	3,247	0	616	405	0,32	0,549	619,11	3,408	0
5102	256	-800	-600	-1	-1	-1	-1	4	-800	-600	-1	-1	-1	-1	4
5122	257	-800	-600	0,511	0,456	-1	-1	4	-800	-600	0,32	0,549	-1	-1	4
5142	258	-800	-600	-1	-1	-1	-1	4	-800	-600	-1	-1	-1	-1	4
5162	259	-800	-600	0,319	0,549	-1	-1	4	604	357	0,319	0,549	619,26	3,268	0
5182	260	503	377	0,51	0,456	619,77	3,391	0	562	369	0,319	0,549	619,26	3,385	0
5201	261	582	408	0,51	0,456	619,77	3,511	0	582	410	0,319	0,549	619,26	3,399	0
5221	262	583	407	0,51	0,456	620,46	3,515	0	560	431	0,319	0,549	620,088	3,418	0
5241	263	-800	-600	0,319	0,549	-1	-1	4	558	412	0,319	0,549	620,088	3,416	0
5261	264	557	343	0,51	0,455	620,46	3,204	0	570	431	0,319	0,549	620,088	3,329	0
5281	265	509	454	0,511	0,455	620,46	3,656	0	610	394	0,32	0,549	620,088	3,554	0
5301	266	610	320	0,511	0,454	620,46	2,793	0	-800	-600	0,511	0,454	-1	-1	4
5321	267	613	350	0,512	0,454	619,86	2,804	0	-800	-600	0,321	0,548	-1	-1	4
5341	268	-800	-600	0,321	0,548	-1	-1	4	608	389	0,321	0,548	620,433	3,574	0
5361	269	-800	-600	0,321	0,547	-1	-1	4	608	437	0,321	0,547	620,433	3,506	0
5381	270	-800	-600	0,321	0,547	-1	-1	4	612	346	0,321	0,547	620,433	3,38	0
5401	271	-800	-600	0,321	0,547	-1	-1	4	561	428	0,321	0,547	620,433	3,588	0
5421	272	-800	-600	0,512	0,453	-1	-1	4	557	394	0,321	0,547	620,633	3,525	0
5441	273	481	451	0,512	0,453	620,594	3,61	0	539	448	0,321	0,547	620,633	3,533	0
5461	274	469	325	0,512	0,452	620,594	3,523	0	511	331	0,322	0,546	620,633	3,292	0
5480	275	408	212	0,513	0,449	620,594	3,002	0	410	196	0,323	0,543	620,633	3,267	0
5500	276	438	181	0,513	0,449	620,594	2,87	0	416	159	0,324	0,542	620,633	3,286	0
5520	277	416	162	0,513	0,449	612,873	2,795	0	418	129	0,323	0,542	616,597	3,256	0
5540	278	390	173	0,513	0,449	612,873	3,247	0	414	138	0,323	0,542	616,597	3,343	0
5560	279	409	172	0,513	0,448	612,873	3,149	0	397	124	0,323	0,542	616,597	3,373	0
5580	280	450	156	0,514	0,448	612,873	2,99	0	435	159	0,323	0,542	616,597	3,326	0
5600	281	-800	-600	0,323	0,542	-1	-1	4	424	122	0,323	0,542	616,597	3,152	0
5620	282	-800	-600	0,514	0,448	-1	-1	4	425	137	0,323	0,542	614,093	3,127	0
5640	283	390	180	0,514	0,449	612,735	3,365	0	409	142	0,323	0,542	614,093	3,246	0
5660	284	412	158	0,514	0,449	612,735	2,908	0	404	136	0,323	0,542	614,093	3,205	0
5680	285	401	188	0,514	0,449	612,735	3,24	0	452	77	0,323	0,543	614,093	3,412	0
5700	286	442	156	0,514	0,449	612,735	2,867	0	404	149	0,323	0,543	614,093	3,241	0
5720	287	449	166	0,514	0,45	612,247	2,961	0	420	130	0,323	0,543	615,209	3,278	0
5740	288	466	292	0,512	0,451	612,247	3,01	0	525	214	0,322	0,545	615,209	3,268	0
5760	289	527	384	0,511	0,453	612,247	3,242	0	546	396	0,321	0,547	615,209	3,467	0
5780	290	-800	-600	0,321	0,547	-1	-1	4	552	369	0,321	0,547	615,209	3,131	0
5799	291	519	457	0,511	0,454	612,247	3,076	0	593	387	0,321	0,547	615,209	3,181	0
5819	292	518	453	0,511	0,454	618,836	3,108	0	612	371	0,321	0,548	618,742	3,207	0
5839	293	-800	-600	0,321	0,548	-1	-1	4	613	375	0,321	0,548	618,742	3,415	0
5859	294	554	387	0,512	0,454	618,836	3,159	0	533	432	0,321	0,548	618,742	3,402	0
5879	295	531	387	0,511	0,454	618,836	3,164	0	574	342	0,321	0,548	618,742	3,118	0
5899	296	-800	-600	0,32	0,549	-1	-1	4	532	419	0,32	0,549	618,742	3,187	0
5919	297	-800	-600	0,511	0,455	-1	-1	4	546	384	0,32	0,549	619,805	3,26	0
5939	298	-800	-600	0,32	0,549	-1	-1	4	553	443	0,32	0,549	619,805	3,425	0
5959	299	-800	-600	0,319	0,549	-1	-1	4	584	401	0,319	0,549	619,805	3,371	0
5979	300	608	322	0,51	0,455	621,904	2,743	0	562	344	0,319	0,55	619,805	3,047	0
6000	301	-800	-600	0,319	0,55	-1	-1	4	553	295	0,319	0,55	619,805	2,813	0
6019	302	-800	-600	0,51	0,455	-1	-1	4	560	248	0,319	0,55	619,616	2,653	0
6039	303	-800	-600	0,319	0,55	-1	-1	4	608	365	0,319	0,55	619,616	3,178	0
6059	304	-800	-600	0,319	0,55	-1	-1	4	587	369	0,319	0,55	619,616	3,37	0
6079	305	509	357	0,51	0,455	619,039	3,6	0	589	422	0,319	0,55	619,616	3,396	0
6098	306	542	424	0,509	0,455	619,039	3,45	0	539	419	0,319	0,55	619,616	3,402	0
6120	307	542	421	0,509	0,455	622,914	3,471	0	526	414	0,318	0,551	620,651	3,414	0
6138	308	517	411	0,509	0,456	622,914	3,637	0	582	364	0,318	0,551	620,651	3,413	0
6159	309	-800	-600	0,318	0,551	-1	-1	4	551	397	0,318	0,551	620,651	3,275	0
6178	310	-800	-600	0,317	0,552	-1	-1	4	573	425	0,317	0,552	620,651	3,469	0
6199	311	-800	-600	0,317	0,552	-1	-1	4	557	440	0,317	0,552	620,651	3,332	0
6218	312	-800	-600	0,507	0,457	-1	-1	4	564	456	0,316	0,553	619,04	3,296	0
6239	313	-800	-600	0,316	0,553	-1	-1	4	579	422	0,316	0,553	619,04	3,539	0
6258	314	-800	-600	0,316	0,553	-1	-1	4	590	438	0,316	0,553	619,04	3,467	0
6279	315	492	398	0,506	0,457	621,362	3,542	0	584	431	0,316	0,553	619,04	3,273	0
6298	316	-800	-600	0,316	0,553	-1	-1	4	572	405	0,316	0,553	619,04	3,374	0
6319	317	-800	-600	0,506	0,456	-1	-1	4	576	410	0,316	0,553	619,176	3,28	0
6338	318	518	339	0,506	0,456	622,407	3,598	0	561	437	0,316	0,553	619,176	3,6	0
6359	319	516	400	0,506	0,456	622,407	3,414	0	609	405	0,316	0,553	619,176	3,729	0
6378	320	-800	-600	0,316	0,553	-1	-1	4	613	415	0,316	0,553	619,176	3,607	0
6399	321	490	395	0,506	0,456	622,407	3,684	0	589	344	0,316	0,553	619,176	3,177	0
6417	322	491	397	0,506	0,457	619,536	3,668	0	619	325	0,316	0,554	620,611	3,183	0
6439	323	-800	-600	0,316	0,554	-1	-1	4	587	398	0,316	0,554	620,611	3,286	0
6457	324	514	367	0,505	0,457	619,536	3,666	0	557	429	0,316	0,554	620,611	3,719	0
6479	325	-800	-600	-1	-1	-1	-1	4	-800	-600	-1	-1	-1	-1	4
6497	326	528	478	0,505	0,456	619,536	3,647	0	567	412	0,315	0,555	620,611	3,537	0
6519	327	527	476	0,505	0,456	622,791	3,666	0	572	427	0,315	0,555	618,989	3,728	0
6537	328	-800	-600	0,315	0,555	-1	-1	4	542	446	0,315	0,555	618,989	3,633	0
6559	329	-800	-600	0,315	0,555	-1	-1	4	523	425	0,315	0,555	618,989	3,471	0
6577	330	569	331	0,504	0,456	622,791	3,52	0	622	376	0,314	0,554	618,989	3,456	0
6597	331	677	342	0,503	0,455	622,791	3,229	0	641	314	0,314	0,554	618,989	3,313	0
6617	332	676	344	0,504	0,455	621,316	3,222	0	658	283	0,315	0,554	617,546	3,248	0
6637	333	668	262	0,504	0,455	621,316	3,122	0	668	348	0,315	0,553	617,546	3,587	0
6657	334	635	339	0,505	0,455	621,316	3,155	0	698	317	0,315	0,553	617,546	3,431	0
6677	335	573	401	0,505	0,454	621,316	3,816	0	638	372	0,316	0,553	617,546	3,397	0
6696	336	-800	-600	0,316	0,552	-1	-1	4	609	398	0,316	0,552	617,546	3,322	0
6716	337	-800	-600	0,506	0,453	-1	-1	4	606	402	0,316	0,551	615,365	3,291	0
6736	338	668	275	0,506	0,453	621,789	3,396	0	668	394	0,316	0,551	615,365	3,534	0	5	653	347
6756	339	-800	-600	0,316	0,55	-1	-1	4	650	349	0,316	0,55	615,365	3,318	0	5	653	347
6776	340	681	358	0,506	0,452	621,789	3,189	0	676	338	0,317	0,55	615,365	3,353	0	5	653	347
6796	341	-800	-600	0,317	0,55	-1	-1	4	655	339	0,317	0,55	615,365	3,358	0	5	653	347
6816	342	-800	-600	0,507	0,452	-1	-1	4	650	340	0,317	0,55	616,083	3,366	0	5	653	347
6836	343	644	320	0,507	0,452	619,339	3,315	0	641	383	0,317	0,55	616,083	3,317	0	5	653	347
6856	344	665	379	0,507	0,452	619,339	3,184	0	621	338	0,317	0,55	616,083	3,283	0	5	653	347
6876	345	-800	-600	0,317	0,55	-1	-1	4	678	267	0,317	0,55	616,083	3,205	0
6896	346	-800	-600	0,317	0,55	-1	-1	4	648	326	0,317	0,55	616,083	3,16	0
6916	347	-800	-600	0,507	0,452	-1	-1	4	654	300	0,317	0,55	615,226	3,112	0
6936	348	-800	-600	0,317	0,55	-1	-1	4	669	335	0,317	0,55	615,226	3,427	0
6956	349	691	334	0,506	0,452	618,977	2,757	0	634	312	0,317	0,55	615,226	3,282	0
6976	350	602	395	0,506	0,453	618,977	3,625	0	673	400	0,316	0,55	615,226	3,618	0
6995	351	634	235	0,506	0,453	618,977	2,694	0	644	359	0,316	0,551	615,226	3,402	0
7015	352	586	221	0,505	0,454	619,682	2,965	0	659	370	0,315	0,552	616,519	3,419	0
7035	353	678	302	0,504	0,454	619,682	3,217	0	620	364	0,315	0,553	616,519	3,322	0
7055	354	675	325	0,504	0,454	619,682	2,992	0	696	341	0,314	0,553	616,519	3,547	0
7075	355	638	382	0,503	0,454	619,682	3,391	0	668	361	0,314	0,553	616,519	3,571	0
7095	356	-800	-600	0,314	0,553	-1	-1	4	622	385	0,314	0,553	616,519	3,366	0
7115	357	-800	-600	0,504	0,455	-1	-1	4	655	380	0,314	0,553	617,817	3,495	0
7135	358	601	351	0,505	0,455	621,751	3,557	0	668	327	0,315	0,553	617,817	3,419	0
7155	359	686	361	0,506	0,454	621,751	3,343	0	663	345	0,316	0,552	617,817	3,56	0
7175	360	661	330	0,506	0,454	621,751	3,162	0	658	335	0,317	0,552	617,817	3,467	0
7195	361	578	435	0,507	0,454	621,751	3,901	0	645	378	0,317	0,551	617,817	3,533	0
7215	362	611	440	0,507	0,454	622,184	3,78	0	638	389	0,317	0,551	614,897	3,477	0
7235	363	563	289	0,507	0,454	622,184	3,28	0	661	347	0,317	0,551	614,897	3,373	0
7254	364	557	305	0,507	0,454	622,184	3,612	0	624	333	0,317	0,551	614,897	3,688	0
7274	365	582	319	0,507	0,454	622,184	3,272	0	613	346	0,318	0,551	614,897	3,421	0
7294	366	-800	-600	0,317	0,551	-1	-1	4	589	341	0,317	0,551	614,897	3,673	0
7314	367	-800	-600	0,507	0,454	-1	-1	4	579	332	0,317	0,551	618,626	3,6	0
7334	368	-800	-600	0,317	0,551	-1	-1	4	616	326	0,317	0,551	618,626	3,68	0
7354	369	576	349	0,506	0,454	618,662	3,15	0	590	320	0,316	0,551	618,626	3,547	0
7374	370	554	378	0,506	0,454	618,662	3,585	0	534	375	0,316	0,551	618,626	3,534	0
7394	371	553	381	0,505	0,454	618,662	3,625	0	584	335	0,315	0,551	618,626	3,669	0
7414	372	553	384	0,505	0,454	617,924	3,661	0	566	345	0,315	0,551	620,236	3,607	0
7434	373	527	319	0,506	0,454	617,924	3,721	0	598	331	0,316	0,551	620,236	3,755	0
7454	374	-800	-600	-1	-1	-1	-1	4	-800	-600	-1	-1	-1	-1	4
7474	375	533	394	0,506	0,454	617,924	3,729	0	580	345	0,316	0,551	620,236	3,577	0
7494	376	561	341	0,506	0,454	617,924	3,9	0	599	362	0,316	0,551	620,236	3,576	0
7514	377	567	365	0,506	0,454	620,657	3,939	0	594	370	0,317	0,551	620,622	3,577	0
7534	378	484	333	0,506	0,455	620,657	3,438	0	480	288	0,316	0,551	620,622	3,564	0
7554	379	-800	-600	0,315	0,552	-1	-1	4	485	323	0,315	0,552	620,622	3,611	0
7573	380	445	313	0,504	0,455	620,657	3,526	0	485	335	0,314	0,552	620,622	3,582	0
7593	381	-800	-600	0,314	0,552	-1	-1	4	516	373	0,314	0,552	620,622	3,59	0
7613	382	-800	-600	0,504	0,455	-1	-1	4	522	395	0,314	0,552	618,688	3,587	0
7633	383	432	352	0,505	0,455	617,192	3,516	0	472	418	0,314	0,552	618,688	3,731	0
7653	384	436	294	0,505	0,455	617,192	3,177	0	-800	-600	0,505	0,455	-1	-1	4
7673	385	465	358	0,505	0,454	617,192	3,505	0	503	365	0,315	0,551	618,688	3,758	0
7693	386	-800	-600	0,315	0,551	-1	-1	4	461	420	0,315	0,551	618,688	3,758	0
7713	387	-800	-600	0,505	0,454	-1	-1	4	461	418	0,315	0,55	620,394	3,768	0
7733	388	-800	-600	0,315	0,55	-1	-1	4	492	358	0,315	0,55	620,394	3,675	0
7753	389	-800	-600	0,315	0,551	-1	-1	4	497	350	0,315	0,551	620,394	3,563	0
7773	390	516	341	0,504	0,455	620,874	3,549	0	522	413	0,314	0,551	620,394	3,588	0
7793	391	-800	-600	0,314	0,552	-1	-1	4	546	438	0,314	0,552	620,394	3,81	0
7813	392	-800	-600	0,504	0,455	-1	-1	4	560	464	0,314	0,552	618,495	3,76	0
7833	393	529	406	0,503	0,455	622,656	3,735	0	549	400	0,313	0,552	618,495	3,568	0
7852	394	500	302	0,503	0,456	622,656	3,484	0	539	432	0,313	0,552	618,495	3,657	0
7872	395	-800	-600	0,312	0,552	-1	-1	4	532	429	0,312	0,552	618,495	3,714	0	6	525	415
7892	396	510	430	0,502	0,456	622,656	3,869	0	542	421	0,312	0,552	618,495	3,737	0	6	525	415
7912	397	510	430	0,503	0,456	622,124	3,866	0	540	416	0,313	0,552	618,388	3,759	0	6	525	415
7932	398	-800	-600	0,313	0,552	-1	-1	4	539	430	0,313	0,552	618,388	3,772	0	6	525	415
7952	399	541	420	0,504	0,455	622,124	3,802	0	524	423	0,314	0,552	618,388	3,824	0	6	525	415
7972	400	521	401	0,504	0,455	622,124	3,484	0	547	398	0,314	0,552	618,388	3,796	0	6	525	415
7992	401	501	412	0,504	0,456	622,124	3,747	0	530	408	0,314	0,552	618,388	3,78	0	6	525	415
8012	402	483	406	0,504	0,456	617,532	3,597	0	528	396	0,314	0,551	618,987	3,803	0	6	525	415
8032	403	488	412	0,504	0,456	617,532	3,512	0	573	348	0,314	0,551	618,987	3,624	0
8052	404	516	389	0,504	0,455	617,532	3,597	0	511	425	0,314	0,551	618,987	3,696	0
8072	405	510	440	0,505	0,455	617,532	3,84	0	-800	-600	0,505	0,455	-1	-1	4
8092	406	-800	-600	0,316	0,551	-1	-1	4	416	433	0,316	0,551	618,987	3,785	0	7	397	435
8112	407	-800	-600	0,508	0,455	-1	-1	4	417	432	0,317	0,55	620,246	3,792	0	7	397	435
8132	408	-800	-600	0,317	0,55	-1	-1	4	405	448	0,317	0,55	620,246	3,827	0	7	397	435
8152	409	-800	-600	0,317	0,55	-1	-1	4	401	441	0,317	0,55	620,246	3,749	0	7	397	435
8172	410	-800	-600	0,317	0,55	-1	-1	4	382	445	0,317	0,55	620,246	3,636	0	7	397	435
8191	411	-800	-600	0,317	0,549	-1	-1	4	386	427	0,317	0,549	620,246	3,812	0	7	397	435
8211	412	-800	-600	0,508	0,455	-1	-1	4	391	422	0,318	0,549	621,905	3,753	0	7	397	435
8231	413	-800	-600	0,318	0,549	-1	-1	4	413	465	0,318	0,549	621,905	3,89	0
8251	414	-800	-600	0,318	0,549	-1	-1	4	379	450	0,318	0,549	621,905	3,916	0
8271	415	-800	-600	0,318	0,549	-1	-1	4	399	434	0,318	0,549	621,905	3,756	0
8291	416	-800	-600	0,318	0,55	-1	-1	4	389	447	0,318	0,55	621,905	3,773	0
8311	417	-800	-600	0,508	0,455	-1	-1	4	400	441	0,318	0,55	621,721	3,789	0
8331	418	-800	-600	0,317	0,55	-1	-1	4	388	468	0,317	0,55	621,721	3,76	0
8351	419	-800	-600	0,317	0,55	-1	-1	4	381	424	0,317	0,55	621,721	3,737	0
8371	420	-800	-600	0,317	0,55	-1	-1	4	376	445	0,317	0,55	621,721	3,723	0
8391	421	-800	-600	0,317	0,55	-1	-1	4	377	454	0,317	0,55	621,721	3,757	0
8411	422	-800	-600	0,509	0,455	-1	-1	4	378	437	0,318	0,55	621,838	3,742	0
8431	423	-800	-600	0,318	0,55	-1	-1	4	411	429	0,318	0,55	621,838	3,773	0
8450	424	-800	-600	0,318	0,55	-1	-1	4	412	410	0,318	0,55	621,838	3,536	0
8470	425	-800	-600	0,318	0,55	-1	-1	4	398	434	0,318	0,55	621,838	3,612	0
8490	426	-800	-600	0,318	0,549	-1	-1	4	395	391	0,318	0,549	621,838	3,78	0
8510	427	-800	-600	0,509	0,454	-1	-1	4	390	392	0,318	0,549	622,432	3,684	0
8530	428	-800	-600	0,318	0,549	-1	-1	4	366	445	0,318	0,549	622,432	3,699	0
8550	429	-800	-600	0,318	0,549	-1	-1	4	385	462	0,318	0,549	622,432	3,705	0
8570	430	-800	-600	0,319	0,549	-1	-1	4	400	500	0,319	0,549	622,432	3,825	0
8590	431	-800	-600	0,319	0,549	-1	-1	4	398	454	0,319	0,549	622,432	3,677	0
8610	432	-800	-600	0,51	0,453	-1	-1	4	394	473	0,319	0,549	621,528	3,703	0
8630	433	-800	-600	0,319	0,549	-1	-1	4	382	448	0,319	0,549	621,528	3,997	0
8650	434	-800	-600	0,319	0,548	-1	-1	4	391	385	0,319	0,548	621,528	3,627	0
8670	435	-800	-600	-1	-1	-1	-1	4	-800	-600	-1	-1	-1	-1	4
8690	436	-800	-600	0,319	0,548	-1	-1	4	414	408	0,319	0,548	621,528	3,587	0
8710	437	-800	-600	0,51	0,453	-1	-1	4	423	420	0,319	0,548	622,027	3,569	0
8730	438	345	296	0,51	0,452	620,086	3,255	0	357	425	0,319	0,548	622,027	3,684	0
8750	439	-800	-600	0,32	0,548	-1	-1	4	424	419	0,32	0,548	622,027	3,72	0
8769	440	-800	-600	0,32	0,548	-1	-1	4	418	490	0,32	0,548	622,027	3,794	0
8789	441	-800	-600	0,319	0,548	-1	-1	4	425	433	0,319	0,548	622,027	3,458	0
8809	442	-800	-600	0,506	0,451	-1	-1	4	424	450	0,317	0,547	619,784	3,516	0
8829	443	-800	-600	0,316	0,547	-1	-1	4	604	383	0,316	0,547	619,784	3,508	0
8849	444	660	266	0,505	0,451	619,242	3,158	0	618	342	0,315	0,547	619,784	3,754	0
8869	445	-800	-600	0,315	0,547	-1	-1	4	666	329	0,315	0,547	619,784	3,563	0
8889	446	609	337	0,505	0,451	619,242	3,466	0	-800	-600	0,505	0,451	-1	-1	4
8909	447	610	334	0,506	0,451	621,692	3,479	0	-800	-600	0,316	0,546	-1	-1	4
8929	448	576	394	0,507	0,45	621,692	3,733	0	627	382	0,316	0,546	615,341	3,626	0
8949	449	580	341	0,507	0,449	621,692	3,527	0	622	289	0,317	0,544	615,341	3,318	0
8969	450	677	276	0,508	0,449	621,692	3,321	0	616	322	0,318	0,543	615,341	3,426	0
8989	451	-800	-600	0,318	0,542	-1	-1	4	604	354	0,318	0,542	615,341	3,489	0
9009	452	-800	-600	0,51	0,448	-1	-1	4	600	313	0,319	0,542	615,609	3,352	0
9029	453	628	340	0,511	0,447	621,629	3,459	0	609	317	0,321	0,541	615,609	3,457	0
9049	454	578	353	0,513	0,447	621,629	3,562	0	619	327	0,322	0,54	615,609	3,402	0
9068	455	-800	-600	0,323	0,539	-1	-1	4	596	356	0,323	0,539	615,609	3,477	0
9088	456	-800	-600	0,323	0,539	-1	-1	4	667	317	0,323	0,539	615,609	3,462	0
9108	457	-800	-600	0,513	0,447	-1	-1	4	673	330	0,322	0,539	614,723	3,45	0
9128	458	685	290	0,513	0,447	619,108	3,301	0	635	328	0,322	0,539	614,723	3,332	0
9148	459	-800	-600	-1	-1	-1	-1	4	-800	-600	-1	-1	-1	-1	4
9168	460	-800	-600	0,321	0,539	-1	-1	4	678	353	0,321	0,539	614,723	3,575	0
9188	461	-800	-600	0,32	0,54	-1	-1	4	700	299	0,32	0,54	614,723	3,641	0
9208	462	-800	-600	0,511	0,447	-1	-1	4	721	305	0,32	0,54	614,333	3,706	0
9228	463	-800	-600	0,32	0,54	-1	-1	4	666	335	0,32	0,54	614,333	3,52	0
9248	464	-800	-600	0,319	0,541	-1	-1	4	667	334	0,319	0,541	614,333	3,686	0
9268	465	-800	-600	0,319	0,541	-1	-1	4	683	296	0,319	0,541	614,333	3,614	0
9288	466	699	245	0,509	0,448	622,124	2,973	0	653	313	0,318	0,542	614,333	3,453	0
9308	467	697	249	0,508	0,448	618,757	2,958	0	655	302	0,317	0,542	614,502	3,514	0
9328	468	-800	-600	0,317	0,542	-1	-1	4	698	344	0,317	0,542	614,502	3,48	0
9348	469	632	321	0,508	0,449	618,757	3,439	0	627	384	0,317	0,543	614,502	3,486	0
9367	470	656	313	0,508	0,449	618,757	3,116	0	693	298	0,318	0,543	614,502	3,677	0
9387	471	694	274	0,508	0,449	618,757	3,259	0	665	305	0,318	0,543	614,502	3,518	0
9407	472	723	253	0,508	0,449	621,033	3,102	0	647	312	0,317	0,543	614,779	3,573	0
9427	473	617	353	0,508	0,449	621,033	3,801	0	647	340	0,317	0,543	614,779	3,403	0
9447	474	664	316	0,507	0,449	621,033	3,206	0	662	280	0,316	0,543	614,779	3,297	0
9467	475	-800	-600	0,316	0,543	-1	-1	4	657	327	0,316	0,543	614,779	3,466	0
9487	476	668	265	0,507	0,449	621,033	3,283	0	-800	-600	0,507	0,449	-1	-1	4
9507	477	666	274	0,508	0,449	614,067	3,248	0	-800	-600	0,317	0,543	-1	-1	4
9527	478	-800	-600	0,317	0,543	-1	-1	4	642	380	0,317	0,543	613,392	3,522	0
9547	479	-800	-600	0,317	0,543	-1	-1	4	621	343	0,317	0,543	613,392	3,407	0
9567	480	-800	-600	0,317	0,543	-1	-1	4	676	332	0,317	0,543	613,392	3,549	0	8	666	321
9587	481	-800	-600	0,317	0,543	-1	-1	4	660	339	0,317	0,543	613,392	3,629	0	8	666	321
9607	482	-800	-600	0,507	0,449	-1	-1	4	664	336	0,316	0,543	611,996	3,608	0	8	666	321
9627	483	-800	-600	0,316	0,543	-1	-1	4	642	324	0,316	0,543	611,996	3,377	0	8	666	321
9646	484	-800	-600	0,316	0,544	-1	-1	4	653	321	0,316	0,544	611,996	3,566	0	8	666	321
9666	485	663	274	0,507	0,45	618,956	3,532	0	656	342	0,316	0,544	611,996	3,632	0	8	666	321
9686	486	687	311	0,507	0,45	618,956	3,377	0	673	319	0,317	0,544	611,996	3,703	0	8	666	321
9706	487	688	311	0,507	0,45	619,251	3,378	0	678	324	0,316	0,544	613,589	3,78	0	8	666	321
9726	488	-800	-600	0,316	0,544	-1	-1	4	692	309	0,316	0,544	613,589	3,481	0	8	666	321
9746	489	677	348	0,507	0,45	619,251	3,498	0	651	332	0,316	0,544	613,589	3,627	0
9766	490	681	300	0,507	0,45	619,251	3,293	0	671	293	0,316	0,544	613,589	3,461	0
9786	491	689	278	0,507	0,45	619,251	3,136	0	686	283	0,316	0,544	613,589	3,404	0
9806	492	693	260	0,508	0,449	616,372	2,965	0	672	277	0,317	0,543	612,35	3,422	0
9826	493	-800	-600	0,318	0,543	-1	-1	4	667	296	0,318	0,543	612,35	3,339	0
9846	494	-800	-600	0,319	0,543	-1	-1	4	638	349	0,319	0,543	612,35	3,409	0
9866	495	-800	-600	0,32	0,543	-1	-1	4	695	347	0,32	0,543	612,35	3,635	0
9886	496	640	323	0,511	0,449	616,372	3,41	0	668	311	0,32	0,542	612,35	3,403	0
9906	497	641	319	0,511	0,449	620,179	3,431	0	669	336	0,32	0,542	614,818	3,489	0
9926	498	661	281	0,512	0,448	620,179	3,15	0	660	319	0,321	0,542	614,818	3,325	0
9945	499	-800	-600	0,321	0,541	-1	-1	4	678	325	0,321	0,541	614,818	3,291	0
9965	500	-800	-600	0,322	0,541	-1	-1	4	675	341	0,322	0,541	614,818	3,324	0
9985	501	-800	-600	0,323	0,54	-1	-1	4	676	334	0,323	0,54	614,818	3,603	0
10005	502	-800	-600	0,514	0,447	-1	-1	4	676	342	0,323	0,54	614,625	3,617	0
10025	503	644	310	0,515	0,447	615,642	3,33	0	650	351	0,323	0,54	614,625	3,486	0
10045	504	638	330	0,515	0,447	615,642	3,416	0	695	341	0,323	0,54	614,625	3,617	0
10065	505	-800	-600	0,323	0,54	-1	-1	4	676	308	0,323	0,54	614,625	3,368	0
10085	506	-800	-600	0,323	0,54	-1	-1	4	646	314	0,323	0,54	614,625	3,444	0
10105	507	-800	-600	0,515	0,447	-1	-1	4	661	319	0,323	0,54	613,295	3,437	0
10125	508	673	262	0,515	0,447	619,869	3,117	0	674	318	0,324	0,54	613,295	3,466	0
10145	509	692	319	0,515	0,447	619,869	3,465	0	660	309	0,324	0,54	613,295	3,302	0
10165	510	663	286	0,515	0,447	619,869	3,237	0	671	299	0,324	0,54	613,295	3,231	0
10185	511	-800	-600	0,325	0,539	-1	-1	4	586	334	0,325	0,539	613,295	3,648	0
10205	512	-800	-600	0,519	0,446	-1	-1	4	579	322	0,328	0,538	619,205	3,597	0
10224	513	353	278	0,521	0,446	616,911	3,391	0	300	233	0,33	0,537	619,205	3,278	0
10244	514	-800	-600	-1	-1	-1	-1	4	-800	-600	-1	-1	-1	-1	4
10264	515	319	239	0,522	0,446	616,911	3,355	0	319	258	0,331	0,536	619,205	3,268	0
10284	516	-800	-600	-1	-1	-1	-1	4	-800	-600	-1	-1	-1	-1	4
10304	517	-800	-600	0,524	0,445	-1	-1	4	-800	-600	0,332	0,535	-1	-1	4
10324	518	318	261	0,525	0,444	613,596	3,448	0	322	192	0,333	0,534	619,615	3,185	0
10344	519	-800	-600	0,333	0,534	-1	-1	4	315	251	0,333	0,534	619,615	3,214	0
10364	520	-800	-600	-1	-1	-1	-1	4	-800	-600	-1	-1	-1	-1	4
10384	521	320	274	0,525	0,444	613,596	3,607	0	355	263	0,333	0,533	619,615	3,349	0
10404	522	319	270	0,525	0,444	616,639	3,624	0	361	267	0,333	0,533	620,427	3,4	0
10424	523	344	247	0,525	0,444	616,639	3,453	0	-800	-600	0,525	0,444	-1	-1	4
10444	524	335	185	0,525	0,444	616,639	2,823	0	335	260	0,333	0,533	620,427	3,147	0
10464	525	-800	-600	0,333	0,534	-1	-1	4	337	276	0,333	0,534	620,427	3,389	0	9	335	250
10484	526	351	287	0,524	0,444	616,639	3,351	0	302	234	0,332	0,534	620,427	3,459	0	9	335	250
10504	527	350	285	0,524	0,444	617,901	3,358	0	292	229	0,332	0,534	621,574	3,534	0	9	335	250
10524	528	-800	-600	0,331	0,535	-1	-1	4	335	237	0,331	0,535	621,574	3,311	0	9	335	250
10543	529	344	199	0,523	0,444	617,901	3,087	0	338	286	0,331	0,535	621,574	3,451	0	9	335	250
10563	530	-800	-600	0,331	0,535	-1	-1	4	353	257	0,331	0,535	621,574	3,293	0	9	335	250
10583	531	-800	-600	0,331	0,535	-1	-1	4	318	241	0,331	0,535	621,574	3,281	0
10603	532	-800	-600	0,522	0,445	-1	-1	4	320	259	0,331	0,535	621,536	3,309	0
10623	533	-800	-600	0,331	0,536	-1	-1	4	315	216	0,331	0,536	621,536	3,309	0
10643	534	-800	-600	0,33	0,536	-1	-1	4	323	219	0,33	0,536	621,536	3,189	0
10663	535	-800	-600	0,33	0,536	-1	-1	4	368	280	0,33	0,536	621,536	3,774	0
10683	536	338	278	0,522	0,445	617,752	3,465	0	363	340	0,33	0,536	621,536	3,957	0
10703	537	340	282	0,521	0,445	613,651	3,443	0	360	367	0,33	0,536	621,353	4,139	0
10723	538	346	234	0,521	0,446	613,651	3,288	0	333	235	0,329	0,537	621,353	3,367	0
10743	539	323	393	0,521	0,447	613,651	3,608	0	319	440	0,329	0,538	621,353	3,97	0
10763	540	-800	-600	0,329	0,538	-1	-1	4	351	436	0,329	0,538	621,353	3,696	0
10783	541	-800	-600	0,329	0,538	-1	-1	4	323	367	0,329	0,538	621,353	3,632	0
10803	542	-800	-600	0,52	0,447	-1	-1	4	334	341	0,329	0,539	621,84	3,584	0
10822	543	-800	-600	0,328	0,539	-1	-1	4	357	357	0,328	0,539	621,84	3,796	0
10843	544	285	340	0,519	0,448	621,107	3,459	0	354	401	0,328	0,539	621,84	3,725	0
10862	545	306	347	0,519	0,448	621,107	3,707	0	329	398	0,327	0,539	621,84	3,618	0
10882	546	-800	-600	0,327	0,54	-1	-1	4	340	428	0,327	0,54	621,84	3,939	0
10902	547	-800	-600	0,518	0,448	-1	-1	4	331	436	0,327	0,54	621,85	3,889	0
10922	548	306	362	0,518	0,448	617,5	3,772	0	358	409	0,327	0,541	621,85	3,842	0
10942	549	-800	-600	0,327	0,541	-1	-1	4	328	423	0,327	0,541	621,85	3,726	0
10962	550	-800	-600	0,326	0,541	-1	-1	4	298	369	0,326	0,541	621,85	3,617	0
10982	551	289	323	0,517	0,449	617,5	3,549	0	339	421	0,326	0,541	621,85	3,824	0
11002	552	289	320	0,517	0,449	620,901	3,568	0	333	402	0,325	0,541	623,002	3,744	0
11022	553	-800	-600	0,325	0,542	-1	-1	4	336	382	0,325	0,542	623,002	3,804	0
11042	554	-800	-600	0,324	0,542	-1	-1	4	383	425	0,324	0,542	623,002	3,869	0
11062	555	-800	-600	-1	-1	-1	-1	4	-800	-600	-1	-1	-1	-1	4
11082	556	-800	-600	0,324	0,542	-1	-1	4	376	417	0,324	0,542	623,002	3,839	0
11102	557	-800	-600	0,516	0,45	-1	-1	4	371	415	0,324	0,542	621,736	3,861	0
11122	558	-800	-600	0,324	0,543	-1	-1	4	363	468	0,324	0,543	621,736	3,844	0
11141	559	-800	-600	0,324	0,543	-1	-1	4	391	386	0,324	0,543	621,736	3,881	0
11161	560	-800	-600	0,324	0,543	-1	-1	4	382	481	0,324	0,543	621,736	4,123	0
11181	561	-800	-600	0,324	0,543	-1	-1	4	371	441	0,324	0,543	621,736	3,814	0
11201	562	-800	-600	0,515	0,45	-1	-1	4	384	421	0,324	0,543	622,207	3,893	0
11221	563	-800	-600	0,324	0,543	-1	-1	4	378	402	0,324	0,543	622,207	3,698	0
11241	564	-800	-600	0,324	0,543	-1	-1	4	370	417	0,324	0,543	622,207	3,7	0
11261	565	-800	-600	0,324	0,543	-1	-1	4	354	439	0,324	0,543	622,207	3,731	0
11281	566	-800	-600	0,323	0,543	-1	-1	4	402	449	0,323	0,543	622,207	3,934	0
11301	567	-800	-600	0,514	0,451	-1	-1	4	397	459	0,323	0,543	622,457	3,964	0
11321	568	-800	-600	0,323	0,543	-1	-1	4	365	387	0,323	0,543	622,457	3,608	0
11341	569	-800	-600	0,323	0,543	-1	-1	4	361	414	0,323	0,543	622,457	3,668	0
11361	570	-800	-600	0,323	0,544	-1	-1	4	397	356	0,323	0,544	622,457	3,898	0
11381	571	-800	-600	0,323	0,544	-1	-1	4	367	421	0,323	0,544	622,457	3,776	0
11401	572	-800	-600	0,515	0,451	-1	-1	4	375	405	0,324	0,544	622,17	3,887	0
11420	573	-800	-600	0,324	0,544	-1	-1	4	346	368	0,324	0,544	622,17	3,733	0
11441	574	-800	-600	-1	-1	-1	-1	4	-800	-600	-1	-1	-1	-1	4
11460	575	-800	-600	0,323	0,544	-1	-1	4	366	452	0,323	0,544	622,17	3,716	0
11480	576	-800	-600	0,323	0,544	-1	-1	4	375	440	0,323	0,544	622,17	3,853	0
11500	577	-800	-600	0,514	0,451	-1	-1	4	386	428	0,323	0,544	622,913	3,866	0
11520	578	379	316	0,514	0,451	620,536	3,183	0	-800	-600	0,514	0,451	-1	-1	4
11540	579	-800	-600	0,323	0,544	-1	-1	4	364	440	0,323	0,544	622,913	3,744	0
11560	580	-800	-600	0,323	0,544	-1	-1	4	368	471	0,323	0,544	622,913	3,913	0
11580	581	-800	-600	0,323	0,544	-1	-1	4	365	442	0,323	0,544	622,913	3,738	0
11600	582	-800	-600	0,514	0,451	-1	-1	4	365	453	0,322	0,544	623,105	3,793	0
11620	583	-800	-600	0,322	0,544	-1	-1	4	411	431	0,322	0,544	623,105	3,677	0
11640	584	354	346	0,514	0,452	622,353	3,668	0	382	349	0,323	0,544	623,105	3,421	0
11660	585	-800	-600	0,323	0,544	-1	-1	4	364	443	0,323	0,544	623,105	3,77	0
11680	586	323	283	0,514	0,452	622,353	3,551	0	379	494	0,323	0,545	623,105	3,981	0
11700	587	324	285	0,515	0,452	620,341	3,54	0	374	482	0,323	0,545	621,816	3,957	0
11720	588	-800	-600	0,323	0,545	-1	-1	4	363	425	0,323	0,545	621,816	3,732	0
11739	589	327	348	0,515	0,452	620,341	3,42	0	346	373	0,323	0,545	621,816	3,635	0
11760	590	-800	-600	0,323	0,545	-1	-1	4	360	433	0,323	0,545	621,816	3,571	0
11779	591	-800	-600	0,323	0,544	-1	-1	4	362	413	0,323	0,544	621,816	3,593	0
11799	592	-800	-600	0,515	0,452	-1	-1	4	363	400	0,323	0,544	622,934	3,62	0
11819	593	-800	-600	0,323	0,544	-1	-1	4	351	451	0,323	0,544	622,934	3,57	0
11839	594	-800	-600	0,324	0,544	-1	-1	4	386	430	0,324	0,544	622,934	3,686	0
11859	595	324	387	0,516	0,452	620,347	3,368	0	372	447	0,324	0,545	622,934	3,765	0
11879	596	401	300	0,516	0,452	620,347	2,806	0	344	396	0,324	0,545	622,934	3,368	0
11899	597	401	301	0,516	0,452	619,198	2,801	0	357	391	0,325	0,544	622,897	3,429	0
11919	598	-800	-600	0,325	0,544	-1	-1	4	310	367	0,325	0,544	622,897	3,481	0
11939	599	-800	-600	0,325	0,544	-1	-1	4	354	440	0,325	0,544	622,897	3,607	0
11959	600	-800	-600	0,325	0,544	-1	-1	4	363	451	0,325	0,544	622,897	3,56	0
11979	601	-800	-600	0,325	0,544	-1	-1	4	379	388	0,325	0,544	622,897	3,619	0
11999	602	-800	-600	0,517	0,451	-1	-1	4	389	429	0,326	0,543	621,29	3,598	0
12019	603	-800	-600	0,326	0,543	-1	-1	4	392	464	0,326	0,543	621,29	3,92	0
12039	604	-800	-600	0,326	0,543	-1	-1	4	392	372	0,326	0,543	621,29	3,615	0
12058	605	-800	-600	0,326	0,543	-1	-1	4	330	459	0,326	0,543	621,29	3,818	0
12079	606	-800	-600	0,326	0,543	-1	-1	4	360	427	0,326	0,543	621,29	3,429	0
12098	607	-800	-600	0,519	0,45	-1	-1	4	343	398	0,327	0,542	622,821	3,443	0
12119	608	-800	-600	-1	-1	-1	-1	4	-800	-600	-1	-1	-1	-1	4
12138	609	223	378	0,521	0,449	618,343	3,286	0	255	398	0,329	0,54	622,821	3,936	0
12159	610	233	232	0,521	0,449	618,343	2,798	0	174	287	0,33	0,54	622,821	3,349	0
12178	611	-800	-600	0,33	0,539	-1	-1	4	178	348	0,33	0,539	622,821	3,147	0
12199	612	-800	-600	0,523	0,448	-1	-1	4	188	299	0,331	0,539	622,211	2,943	0
12218	613	-800	-600	0,331	0,539	-1	-1	4	240	331	0,331	0,539	622,211	3,526	0
12239	614	165	328	0,524	0,448	614,315	3,467	0	232	317	0,332	0,538	622,211	3,48	0
12258	615	-800	-600	0,332	0,538	-1	-1	4	219	369	0,332	0,538	622,211	3,61	0
12279	616	219	238	0,524	0,447	614,315	2,833	0	214	317	0,332	0,538	622,211	3,437	0
12298	617	219	235	0,524	0,447	616,468	2,843	0	208	334	0,332	0,538	622,908	3,469	0
12319	618	-800	-600	-1	-1	-1	-1	4	-800	-600	-1	-1	-1	-1	4
12337	619	228	345	0,524	0,447	616,468	3,177	0	181	305	0,332	0,538	622,908	3,384	0
12360	620	-800	-600	0,332	0,538	-1	-1	4	197	351	0,332	0,538	622,908	3,379	0
12377	621	-800	-600	0,332	0,538	-1	-1	4	189	309	0,332	0,538	622,908	3,534	0
12399	622	-800	-600	0,523	0,447	-1	-1	4	197	326	0,332	0,538	622,208	3,578	0
12417	623	210	339	0,523	0,448	616,547	3,319	0	197	317	0,331	0,539	622,208	3,445	0
12440	624	149	230	0,523	0,448	616,547	2,79	0	147	296	0,331	0,539	622,208	3,356	0
12457	625	132	296	0,523	0,448	616,547	3,325	0	140	312	0,331	0,539	622,208	3,297	0
12477	626	-800	-600	0,331	0,54	-1	-1	4	168	335	0,331	0,54	622,208	3,402	0
12497	627	-800	-600	0,523	0,449	-1	-1	4	140	330	0,331	0,54	622,029	3,338	0
12517	628	133	304	0,522	0,449	615,949	3,304	0	239	364	0,331	0,54	622,029	3,827	0
12537	629	147	292	0,522	0,449	615,949	3,049	0	195	333	0,331	0,54	622,029	3,462	0
12557	630	-800	-600	0,33	0,54	-1	-1	4	126	302	0,33	0,54	622,029	3,22	0
12577	631	-800	-600	0,33	0,541	-1	-1	4	210	397	0,33	0,541	622,029	3,762	0
12597	632	-800	-600	0,52	0,449	-1	-1	4	194	378	0,328	0,541	621,592	3,511	0
12616	633	368	212	0,516	0,449	614,945	3,327	0	443	209	0,325	0,541	621,592	3,443	0
12636	634	612	164	0,513	0,449	614,945	3,078	0	578	213	0,322	0,541	621,592	3,445	0
12656	635	657	170	0,512	0,449	614,945	2,767	0	587	198	0,321	0,542	621,592	3,337	0
12676	636	545	232	0,511	0,45	614,945	3,284	0	612	229	0,321	0,542	621,592	3,719	0
12696	637	537	212	0,511	0,45	616,563	3,086	0	623	242	0,32	0,543	611,955	3,66	0
12716	638	544	247	0,51	0,45	616,563	3,404	0	576	221	0,319	0,543	611,955	3,195	0
12736	639	-800	-600	0,319	0,543	-1	-1	4	586	259	0,319	0,543	611,955	3,437	0
12756	640	-800	-600	0,318	0,544	-1	-1	4	624	230	0,318	0,544	611,955	3,472	0
12776	641	-800	-600	0,318	0,544	-1	-1	4	576	234	0,318	0,544	611,955	3,336	0
12796	642	-800	-600	0,509	0,45	-1	-1	4	592	235	0,318	0,544	613,036	3,483	0
12816	643	-800	-600	0,318	0,544	-1	-1	4	603	234	0,318	0,544	613,036	3,289	0
12836	644	-800	-600	0,318	0,544	-1	-1	4	611	250	0,318	0,544	613,036	3,481	0
12856	645	-800	-600	-1	-1	-1	-1	4	-800	-600	-1	-1	-1	-1	4
12876	646	514	251	0,509	0,45	617,253	3,601	0	611	236	0,318	0,544	613,036	3,563	0
12896	647	514	251	0,508	0,45	617,149	3,6	0	615	242	0,317	0,544	612,622	3,602	0
12915	648	533	191	0,508	0,45	617,149	3,284	0	597	256	0,317	0,544	612,622	3,571	0
12935	649	-800	-600	0,317	0,544	-1	-1	4	615	253	0,317	0,544	612,622	3,412	0
12955	650	601	157	0,508	0,45	617,149	2,703	0	588	211	0,317	0,545	612,622	3,208	0
12975	651	-800	-600	0,317	0,545	-1	-1	4	587	241	0,317	0,545	612,622	3,104	0
12995	652	-800	-600	0,507	0,451	-1	-1	4	586	226	0,317	0,546	613,413	3,004	0
13015	653	580	177	0,507	0,452	617,902	2,616	0	602	313	0,316	0,546	613,413	3,261	0
13035	654	578	333	0,507	0,452	617,902	3,524	0	615	300	0,316	0,546	613,413	3,158	0
13055	655	-800	-600	0,316	0,546	-1	-1	4	628	309	0,316	0,546	613,413	3,625	0
13075	656	558	311	0,506	0,452	617,902	3,498	0	614	258	0,315	0,546	613,413	3,347	0
13095	657	559	309	0,506	0,452	619,43	3,506	0	618	244	0,315	0,546	617,391	3,44	0
13115	658	601	318	0,506	0,452	619,43	3,462	0	625	270	0,315	0,546	617,391	3,49	0
13135	659	-800	-600	0,315	0,546	-1	-1	4	610	318	0,315	0,546	617,391	3,672	0
13155	660	-800	-600	-1	-1	-1	-1	4	-800	-600	-1	-1	-1	-1	4
13175	661	560	339	0,506	0,452	619,43	3,533	0	653	293	0,315	0,546	617,391	3,624	0
13194	662	559	342	0,506	0,452	616,811	3,519	0	653	318	0,315	0,546	613,39	3,578	0
13215	663	611	286	0,505	0,452	616,811	3,393	0	616	276	0,314	0,546	613,39	3,384	0
13234	664	-800	-600	0,314	0,546	-1	-1	4	635	310	0,314	0,546	613,39	3,757	0
13254	665	607	263	0,504	0,452	616,811	3,283	0	640	265	0,314	0,547	613,39	3,421	0
13274	666	-800	-600	0,314	0,548	-1	-1	4	605	363	0,314	0,548	613,39	3,759	0
13294	667	-800	-600	0,504	0,454	-1	-1	4	618	361	0,314	0,548	617,815	3,673	0
13314	668	547	364	0,505	0,453	623,029	3,371	0	567	433	0,314	0,548	617,815	3,45	0
13334	669	582	348	0,505	0,454	623,029	3,328	0	561	305	0,314	0,549	617,815	3,057	0
13354	670	-800	-600	-1	-1	-1	-1	4	-800	-600	-1	-1	-1	-1	4
13374	671	-800	-600	0,314	0,549	-1	-1	4	608	370	0,314	0,549	617,815	3,54	0
13394	672	-800	-600	0,504	0,454	-1	-1	4	617	312	0,314	0,549	620,234	3,442	0
13414	673	577	420	0,504	0,454	618,246	3,297	0	614	427	0,314	0,549	620,234	3,697	0
13434	674	-800	-600	0,314	0,549	-1	-1	4	616	422	0,314	0,549	620,234	3,636	0
13454	675	550	382	0,505	0,454	618,246	3,532	0	589	397	0,314	0,549	620,234	3,559	0
13474	676	-800	-600	0,314	0,549	-1	-1	4	593	410	0,314	0,549	620,234	3,616	0
13494	677	-800	-600	0,505	0,454	-1	-1	4	592	401	0,314	0,549	618,996	3,577	0
13513	678	516	439	0,505	0,454	619,318	3,725	0	587	406	0,314	0,549	618,996	3,7	0
13533	679	-800	-600	0,314	0,548	-1	-1	4	562	436	0,314	0,548	618,996	3,533	0
13553	680	540	390	0,505	0,454	619,318	3,599	0	602	397	0,315	0,548	618,996	3,578	0
13573	681	-800	-600	0,315	0,548	-1	-1	4	579	441	0,315	0,548	618,996	3,66	0
13593	682	-800	-600	0,507	0,453	-1	-1	4	577	429	0,316	0,547	619,655	3,588	0
13613	683	475	408	0,508	0,453	618,682	3,951	0	524	365	0,317	0,547	619,655	3,544	0
13633	684	464	333	0,508	0,453	618,682	3,338	0	524	366	0,318	0,547	619,655	3,675	0
13653	685	448	353	0,509	0,453	618,682	3,601	0	-800	-600	0,509	0,453	-1	-1	4
13673	686	471	382	0,508	0,453	618,682	3,684	0	518	377	0,318	0,547	619,655	3,602	0
13693	687	461	344	0,508	0,453	622,996	3,793	0	518	376	0,317	0,547	620,125	3,605	0
13713	688	-800	-600	0,317	0,547	-1	-1	4	516	397	0,317	0,547	620,125	3,727	0
13733	689	478	344	0,507	0,453	622,996	3,799	0	486	374	0,317	0,547	620,125	3,808	0
13753	690	-800	-600	-1	-1	-1	-1	4	-800	-600	-1	-1	-1	-1	4
13773	691	474	450	0,507	0,453	622,996	3,957	0	515	351	0,316	0,548	620,125	3,717	0
13793	692	475	452	0,506	0,453	619,741	3,937	0	502	339	0,316	0,549	620,297	3,743	0
13813	693	438	259	0,506	0,453	619,741	3,304	0	512	313	0,315	0,549	620,297	3,65	0
13832	694	480	351	0,506	0,453	619,741	3,399	0	519	342	0,315	0,549	620,297	3,755	0
13852	695	-800	-600	0,316	0,549	-1	-1	4	408	371	0,316	0,549	620,297	3,464	0
13872	696	-800	-600	0,316	0,549	-1	-1	4	442	394	0,316	0,549	620,297	3,665	0
13892	697	-800	-600	0,507	0,453	-1	-1	4	409	416	0,317	0,549	620,534	3,647	0
13912	698	423	391	0,508	0,453	617,867	3,774	0	436	401	0,317	0,549	620,534	3,986	0
13932	699	-800	-600	0,318	0,548	-1	-1	4	415	412	0,318	0,548	620,534	3,829	0
13952	700	422	315	0,509	0,452	617,867	3,327	0	434	363	0,318	0,548	620,534	3,572	0
13972	701	440	322	0,509	0,452	617,867	3,471	0	430	399	0,318	0,548	620,534	3,66	0
13992	702	441	317	0,509	0,452	622,334	3,495	0	425	392	0,318	0,548	620,686	3,518	0
14012	703	396	346	0,509	0,452	622,334	4,006	0	439	422	0,318	0,548	620,686	3,976	0
14032	704	439	341	0,508	0,451	622,334	3,606	0	422	423	0,318	0,548	620,686	3,873	0
14052	705	429	362	0,508	0,451	622,334	3,347	0	393	424	0,318	0,548	620,686	3,838	0
14072	706	-800	-600	0,318	0,548	-1	-1	4	413	422	0,318	0,548	620,686	3,81	0
14092	707	-800	-600	0,508	0,451	-1	-1	4	400	424	0,318	0,548	619,68	3,777	0
14111	708	-800	-600	0,318	0,548	-1	-1	4	397	456	0,318	0,548	619,68	3,801	0
14131	709	-800	-600	0,318	0,548	-1	-1	4	392	418	0,318	0,548	619,68	3,77	0
14151	710	-800	-600	0,318	0,548	-1	-1	4	404	422	0,318	0,548	619,68	3,829	0
14171	711	425	421	0,509	0,451	621,101	3,776	0	423	422	0,318	0,548	619,68	3,794	0
14191	712	425	421	0,509	0,451	621,161	3,776	0	426	422	0,319	0,547	620,788	3,799	0
14211	713	-800	-600	0,319	0,547	-1	-1	4	376	434	0,319	0,547	620,788	3,701	0
14231	714	-800	-600	0,319	0,547	-1	-1	4	393	421	0,319	0,547	620,788	3,844	0
14251	715	-800	-600	0,319	0,547	-1	-1	4	403	387	0,319	0,547	620,788	3,962	0
14271	716	-800	-600	0,319	0,547	-1	-1	4	386	471	0,319	0,547	620,788	4,141	0
14291	717	-800	-600	0,509	0,45	-1	-1	4	389	459	0,319	0,547	621,081	4,28	0
14311	718	-800	-600	0,318	0,547	-1	-1	4	407	422	0,318	0,547	621,081	3,752	0
14331	719	-800	-600	0,318	0,547	-1	-1	4	380	459	0,318	0,547	621,081	4,053	0
14351	720	392	438	0,508	0,451	617,589	3,753	0	409	336	0,318	0,547	621,081	3,52	0
14371	721	373	351	0,508	0,451	617,589	3,758	0	406	404	0,317	0,548	621,081	3,864	0
14391	722	373	351	0,508	0,451	617,904	3,759	0	400	390	0,317	0,548	620,82	3,889	0
14410	723	-800	-600	0,317	0,548	-1	-1	4	395	470	0,317	0,548	620,82	4,083	0
14430	724	-800	-600	0,317	0,549	-1	-1	4	378	473	0,317	0,549	620,82	3,937	0
14450	725	381	455	0,507	0,452	617,904	3,727	0	393	422	0,316	0,549	620,82	3,741	0
14470	726	-800	-600	0,316	0,549	-1	-1	4	422	441	0,316	0,549	620,82	3,923	0
14490	727	-800	-600	0,506	0,452	-1	-1	4	421	427	0,316	0,549	621,878	3,86	0
14510	728	-800	-600	0,316	0,55	-1	-1	4	410	429	0,316	0,55	621,878	3,789	0
14530	729	416	422	0,506	0,452	617,437	3,758	0	408	436	0,316	0,55	621,878	3,762	0
14550	730	-800	-600	0,315	0,55	-1	-1	4	408	463	0,315	0,55	621,878	3,886	0
14570	731	376	377	0,505	0,453	617,437	3,596	0	387	441	0,315	0,55	621,878	3,832	0
14590	732	377	373	0,505	0,453	622,243	3,623	0	383	451	0,315	0,55	622,011	3,854	0
14610	733	-800	-600	0,315	0,55	-1	-1	4	421	390	0,315	0,55	622,011	3,957	0
14630	734	-800	-600	0,315	0,55	-1	-1	4	395	460	0,315	0,55	622,011	3,865	0
14650	735	-800	-600	0,315	0,55	-1	-1	4	378	430	0,315	0,55	622,011	3,693	0
14670	736	353	397	0,505	0,453	622,243	3,783	0	401	421	0,315	0,55	622,011	3,938	0
14690	737	352	400	0,505	0,453	617,789	3,757	0	397	411	0,314	0,55	621,287	3,843	0
14709	738	380	318	0,505	0,453	617,789	3,3	0	398	425	0,314	0,55	621,287	3,629	0
14729	739	396	333	0,504	0,453	617,789	3,405	0	401	440	0,314	0,551	621,287	3,689	0
14749	740	-800	-600	0,314	0,551	-1	-1	4	408	386	0,314	0,551	621,287	3,659	0
14769	741	366	384	0,504	0,453	617,789	3,576	0	396	413	0,314	0,551	621,287	3,679	0
14789	742	366	382	0,504	0,453	619,783	3,587	0	397	407	0,313	0,551	620,281	3,659	0
14809	743	-800	-600	0,312	0,551	-1	-1	4	496	402	0,312	0,551	620,281	3,607	0
14829	744	530	318	0,5	0,453	619,783	3,479	0	-800	-600	0,5	0,453	-1	-1	4
14849	745	556	272	0,5	0,453	619,783	3,545	0	608	276	0,31	0,551	620,281	3,718	0
14869	746	-800	-600	0,309	0,551	-1	-1	4	620	273	0,309	0,551	620,281	3,661	0
14889	747	-800	-600	0,499	0,453	-1	-1	4	619	278	0,309	0,551	615,838	3,635	0
14909	748	-800	-600	0,309	0,551	-1	-1	4	633	278	0,309	0,551	615,838	3,623	0
14929	749	-800	-600	0,309	0,551	-1	-1	4	617	301	0,309	0,551	615,838	3,547	0
14949	750	534	335	0,498	0,453	617,292	3,447	0	563	262	0,309	0,551	615,838	3,306	0
14969	751	-800	-600	-1	-1	-1	-1	4	-800	-600	-1	-1	-1	-1	4
14989	752	-800	-600	0,498	0,453	-1	-1	4	-800	-600	0,309	0,551	-1	-1	4
15009	753	520	290	0,498	0,454	616,164	3,326	0	560	272	0,309	0,551	614,679	3,179	0
15028	754	-800	-600	0,308	0,551	-1	-1	4	577	318	0,308	0,551	614,679	3,443	0
15048	755	544	282	0,498	0,454	616,164	3,62	0	584	281	0,308	0,551	614,679	3,422	0
15068	756	541	359	0,498	0,454	616,164	3,434	0	601	276	0,308	0,551	614,679	3,357	0
15088	757	541	357	0,498	0,454	617,782	3,443	0	613	290	0,308	0,551	615,081	3,323	0
15108	758	598	308	0,496	0,454	617,782	3,509	0	647	308	0,307	0,552	615,081	3,389	0
15128	759	613	314	0,495	0,454	617,782	3,425	0	654	305	0,306	0,552	615,081	3,423	0
15148	760	-800	-600	0,306	0,552	-1	-1	4	646	344	0,306	0,552	615,081	3,389	0
15168	761	-800	-600	0,305	0,552	-1	-1	4	678	323	0,305	0,552	615,081	3,467	0
15188	762	-800	-600	0,495	0,454	-1	-1	4	683	332	0,305	0,552	616,127	3,476	0
15208	763	696	293	0,495	0,455	616,553	3,16	0	662	319	0,305	0,552	616,127	3,268	0
15228	764	-800	-600	0,305	0,553	-1	-1	4	677	341	0,305	0,553	616,127	3,49	0
15248	765	658	319	0,496	0,455	616,553	3,141	0	672	302	0,306	0,552	616,127	3,509	0
15268	766	666	297	0,496	0,455	616,553	3,28	0	649	305	0,306	0,552	616,127	3,489	0
15288	767	667	294	0,496	0,454	618,445	3,289	0	651	309	0,307	0,552	614,494	3,485	0
15307	768	-800	-600	0,307	0,552	-1	-1	4	674	307	0,307	0,552	614,494	3,4	0
15327	769	675	295	0,497	0,454	618,445	3,044	0	654	283	0,307	0,552	614,494	3,305	0
15347	770	-800	-600	0,308	0,552	-1	-1	4	655	333	0,308	0,552	614,494	3,047	0
15367	771	-800	-600	0,308	0,551	-1	-1	4	665	304	0,308	0,551	614,494	3,193	0
15387	772	-800	-600	0,498	0,454	-1	-1	4	666	306	0,308	0,551	612,569	3,061	0
15407	773	-800	-600	0,308	0,551	-1	-1	4	649	306	0,308	0,551	612,569	3,266	0
15427	774	-800	-600	0,308	0,551	-1	-1	4	651	328	0,308	0,551	612,569	3,382	0
15447	775	597	375	0,498	0,454	617,506	3,741	0	680	300	0,308	0,551	612,569	3,691	0
15467	776	664	325	0,498	0,454	617,506	3,224	0	595	179	0,308	0,551	612,569	2,613	0
15487	777	665	323	0,498	0,453	619,828	3,236	0	602	171	0,308	0,551	613,572	2,698	0
15507	778	-800	-600	0,308	0,551	-1	-1	4	664	334	0,308	0,551	613,572	3,4	0
15527	779	-800	-600	0,308	0,551	-1	-1	4	659	350	0,308	0,551	613,572	3,447	0
15547	780	-800	-600	0,308	0,551	-1	-1	4	623	314	0,308	0,551	613,572	3,281	0
15567	781	-800	-600	0,308	0,551	-1	-1	4	658	342	0,308	0,551	613,572	3,531	0
15587	782	-800	-600	0,498	0,453	-1	-1	4	647	340	0,308	0,551	614,395	3,508	0
15606	783	671	328	0,498	0,453	617,317	3,641	0	651	315	0,308	0,551	614,395	3,381	0
15626	784	678	344	0,498	0,453	617,317	3,509	0	674	305	0,308	0,551	614,395	3,614	0
15646	785	664	353	0,498	0,452	617,317	3,427	0	677	340	0,308	0,551	614,395	3,635	0
15666	786	614	298	0,498	0,452	617,317	3,36	0	666	344	0,308	0,551	614,395	3,36	0
15686	787	610	304	0,497	0,452	618,368	3,299	0	679	348	0,308	0,551	613,71	3,476	0
15706	788	599	313	0,497	0,452	618,368	3,692	0	633	383	0,308	0,551	613,71	3,582	0
15726	789	682	279	0,497	0,452	618,368	3,339	0	675	311	0,308	0,551	613,71	3,618	0
15746	790	618	351	0,498	0,452	618,368	3,707	0	646	352	0,308	0,551	613,71	3,575	0
15766	791	-800	-600	0,308	0,551	-1	-1	4	667	356	0,308	0,551	613,71	3,528	0
15786	792	-800	-600	0,497	0,452	-1	-1	4	658	358	0,308	0,551	615,957	3,543	0
15806	793	653	322	0,497	0,452	620,508	3,335	0	661	298	0,308	0,551	615,957	3,213	0
15826	794	-800	-600	0,307	0,552	-1	-1	4	665	318	0,307	0,552	615,957	3,508	0
15846	795	-800	-600	0,307	0,552	-1	-1	4	689	319	0,307	0,552	615,957	3,815	0
15866	796	646	320	0,495	0,452	620,508	3,53	0	647	340	0,306	0,552	615,957	3,48	0
15885	797	646	320	0,495	0,452	620,754	3,531	0	655	351	0,306	0,553	612,503	3,553	0
15905	798	-800	-600	0,305	0,553	-1	-1	4	659	349	0,305	0,553	612,503	3,554	0
15925	799	658	222	0,493	0,452	620,754	3,49	0	658	335	0,305	0,554	612,503	3,48	0
15945	800	690	318	0,493	0,452	620,754	3,274	0	684	318	0,304	0,554	612,503	3,506	0
15965	801	-800	-600	0,304	0,554	-1	-1	4	678	325	0,304	0,554	612,503	3,709	0
15985	802	-800	-600	0,492	0,452	-1	-1	4	677	316	0,304	0,554	613,017	3,694	0
16005	803	616	298	0,492	0,453	619,125	3,514	0	661	334	0,303	0,554	613,017	3,723	0
16025	804	653	307	0,492	0,453	619,125	3,595	0	701	343	0,303	0,554	613,017	3,668	0
16045	805	432	363	0,495	0,453	619,125	3,747	0	465	410	0,306	0,552	613,017	3,661	0
16065	806	-800	-600	0,309	0,55	-1	-1	4	287	409	0,309	0,55	613,017	3,476	0
16085	807	-800	-600	0,5	0,453	-1	-1	4	208	402	0,31	0,547	620,8	3,468	0
16105	808	198	344	0,502	0,452	620,886	3,44	0	296	368	0,311	0,544	620,8	3,806	0
16125	809	-800	-600	0,313	0,541	-1	-1	4	250	404	0,313	0,541	620,8	3,54	0
16145	810	-800	-600	0,315	0,538	-1	-1	4	266	435	0,315	0,538	620,8	3,545	0
16165	811	-800	-600	0,316	0,536	-1	-1	4	275	401	0,316	0,536	620,8	3,529	0
16185	812	-800	-600	0,511	0,447	-1	-1	4	255	409	0,318	0,533	622,187	3,535	0
16204	813	-800	-600	0,32	0,531	-1	-1	4	288	426	0,32	0,531	622,187	3,643	0
16224	814	287	383	0,514	0,446	618,29	3,429	0	286	453	0,321	0,53	622,187	3,838	0
16244	815	224	397	0,515	0,446	618,29	3,608	0	252	376	0,321	0,53	622,187	3,424	0
16264	816	261	397	0,515	0,446	618,29	3,537	0	256	445	0,321	0,53	622,187	3,544	0
16284	817	232	396	0,514	0,446	618,308	3,633	0	265	419	0,321	0,531	621,306	3,525	0
16304	818	-800	-600	0,319	0,532	-1	-1	4	245	376	0,319	0,532	621,306	3,296	0
16324	819	228	428	0,512	0,447	618,308	3,694	0	228	379	0,318	0,533	621,306	3,227	0
16344	820	-800	-600	-1	-1	-1	-1	4	-800	-600	-1	-1	-1	-1	4
16364	821	300	446	0,508	0,449	618,308	3,605	0	374	416	0,315	0,536	621,306	3,841	0
16384	822	299	446	0,506	0,449	619,562	3,612	0	397	425	0,313	0,537	621,814	3,942	0
16404	823	-800	-600	0,313	0,538	-1	-1	4	350	463	0,313	0,538	621,814	3,523	0
16424	824	346	421	0,505	0,449	619,562	3,674	0	341	464	0,312	0,538	621,814	3,606	0
16444	825	-800	-600	0,312	0,538	-1	-1	4	301	372	0,312	0,538	621,814	3,312	0
16464	826	-800	-600	0,312	0,538	-1	-1	4	347	454	0,312	0,538	621,814	3,684	0
16483	827	-800	-600	0,505	0,449	-1	-1	4	332	430	0,312	0,538	622,88	3,618	0
16503	828	-800	-600	-1	-1	-1	-1	4	-800	-600	-1	-1	-1	-1	4
16523	829	-800	-600	0,313	0,538	-1	-1	4	351	482	0,313	0,538	622,88	3,687	0
16543	830	-800	-600	0,314	0,538	-1	-1	4	352	442	0,314	0,538	622,88	3,596	0
16563	831	-800	-600	0,314	0,538	-1	-1	4	382	453	0,314	0,538	622,88	3,89	0
16583	832	-800	-600	0,507	0,449	-1	-1	4	392	466	0,314	0,538	621,54	3,919	0
16603	833	326	443	0,507	0,449	616,822	3,442	0	296	331	0,314	0,538	621,54	3,43	0
16623	834	-800	-600	0,314	0,538	-1	-1	4	353	462	0,314	0,538	621,54	3,647	0
16643	835	349	438	0,506	0,45	616,822	3,343	0	371	361	0,314	0,539	621,54	3,568	0
16663	836	-800	-600	0,314	0,539	-1	-1	4	344	416	0,314	0,539	621,54	3,61	0
16683	837	-800	-600	0,506	0,45	-1	-1	4	347	365	0,313	0,539	623,496	3,583	0
16703	838	-800	-600	0,313	0,54	-1	-1	4	326	387	0,313	0,54	623,496	3,783	0
16723	839	-800	-600	0,313	0,54	-1	-1	4	346	445	0,313	0,54	623,496	3,685	0
16743	840	-800	-600	0,313	0,54	-1	-1	4	292	269	0,313	0,54	623,496	3,268	0
16763	841	-800	-600	0,313	0,54	-1	-1	4	335	431	0,313	0,54	623,496	3,621	0
16783	842	-800	-600	0,506	0,451	-1	-1	4	335	369	0,314	0,54	621,315	3,449	0
16802	843	-800	-600	0,314	0,54	-1	-1	4	379	417	0,314	0,54	621,315	3,869	0
16822	844	-800	-600	0,315	0,54	-1	-1	4	335	398	0,315	0,54	621,315	3,468	0
16842	845	-800	-600	0,316	0,539	-1	-1	4	372	418	0,316	0,539	621,315	3,797	0
16862	846	-800	-600	0,316	0,539	-1	-1	4	325	356	0,316	0,539	621,315	3,656	0
16882	847	-800	-600	0,509	0,451	-1	-1	4	333	346	0,317	0,539	623,07	3,53	0
16902	848	-800	-600	0,317	0,539	-1	-1	4	336	380	0,317	0,539	623,07	3,801	0
16922	849	359	312	0,51	0,451	621,733	3,225	0	366	411	0,317	0,539	623,07	3,737	0
16942	850	-800	-600	0,317	0,539	-1	-1	4	357	407	0,317	0,539	623,07	3,801	0
16962	851	-800	-600	0,318	0,539	-1	-1	4	375	435	0,318	0,539	623,07	3,845	0
16982	852	-800	-600	0,51	0,451	-1	-1	4	374	442	0,317	0,539	623,182	3,833	0
17002	853	-800	-600	0,317	0,539	-1	-1	4	403	460	0,317	0,539	623,182	4,175	0
17022	854	-800	-600	0,317	0,539	-1	-1	4	355	457	0,317	0,539	623,182	3,869	0
17042	855	-800	-600	0,317	0,54	-1	-1	4	406	449	0,317	0,54	623,182	3,94	0
17062	856	-800	-600	0,317	0,539	-1	-1	4	395	407	0,317	0,539	623,182	3,869	0
17081	857	-800	-600	0,51	0,45	-1	-1	4	383	400	0,317	0,539	622,463	3,888	0
17101	858	-800	-600	0,318	0,539	-1	-1	4	367	427	0,318	0,539	622,463	3,836	0
17121	859	-800	-600	0,318	0,539	-1	-1	4	343	433	0,318	0,539	622,463	3,812	0
17141	860	-800	-600	0,318	0,539	-1	-1	4	384	432	0,318	0,539	622,463	3,755	0
17161	861	-800	-600	0,319	0,538	-1	-1	4	373	467	0,319	0,538	622,463	3,879	0
17181	862	-800	-600	0,511	0,449	-1	-1	4	373	473	0,319	0,538	622,789	3,859	0
17201	863	-800	-600	0,319	0,538	-1	-1	4	372	477	0,319	0,538	622,789	3,892	0
17221	864	-800	-600	0,319	0,538	-1	-1	4	382	428	0,319	0,538	622,789	3,683	0
17241	865	-800	-600	-1	-1	-1	-1	4	-800	-600	-1	-1	-1	-1	4
17261	866	-800	-600	0,32	0,537	-1	-1	4	369	438	0,32	0,537	622,789	3,742	0
17281	867	-800	-600	0,512	0,448	-1	-1	4	370	445	0,32	0,537	620,98	3,761	0
17301	868	-800	-600	0,32	0,537	-1	-1	4	381	439	0,32	0,537	620,98	3,855	0
17321	869	-800	-600	0,32	0,537	-1	-1	4	375	396	0,32	0,537	620,98	3,717	0
17341	870	-800	-600	-1	-1	-1	-1	4	-800	-600	-1	-1	-1	-1	4
17361	871	-800	-600	0,32	0,537	-1	-1	4	368	437	0,32	0,537	620,98	3,831	0
17381	872	-800	-600	0,513	0,447	-1	-1	4	366	422	0,32	0,537	621,516	3,783	0
17400	873	-800	-600	0,32	0,536	-1	-1	4	375	469	0,32	0,536	621,516	4,164	0
17420	874	-800	-600	0,32	0,536	-1	-1	4	361	422	0,32	0,536	621,516	3,785	0
17440	875	-800	-600	0,32	0,536	-1	-1	4	344	407	0,32	0,536	621,516	3,554	0
17460	876	-800	-600	0,32	0,536	-1	-1	4	348	385	0,32	0,536	621,516	3,505	0
17480	877	-800	-600	0,512	0,446	-1	-1	4	353	367	0,32	0,536	622,04	3,458	0
17500	878	-800	-600	0,32	0,536	-1	-1	4	374	449	0,32	0,536	622,04	4,208	0
17520	879	-800	-600	0,319	0,536	-1	-1	4	381	436	0,319	0,536	622,04	3,859	0
17540	880	-800	-600	0,319	0,536	-1	-1	4	382	421	0,319	0,536	622,04	3,592	0
17560	881	-800	-600	-1	-1	-1	-1	4	-800	-600	-1	-1	-1	-1	4
17580	882	-800	-600	0,511	0,447	-1	-1	4	-800	-600	0,319	0,537	-1	-1	4
17600	883	326	393	0,511	0,447	621,493	3,856	0	363	462	0,319	0,537	622,549	3,977	0
17620	884	-800	-600	0,318	0,537	-1	-1	4	378	421	0,318	0,537	622,549	3,697	0
17640	885	-800	-600	0,318	0,537	-1	-1	4	374	444	0,318	0,537	622,549	3,863	0
17660	886	-800	-600	0,318	0,537	-1	-1	4	383	459	0,318	0,537	622,549	3,894	0
17680	887	-800	-600	0,51	0,447	-1	-1	4	384	444	0,318	0,537	621,743	3,783	0
17699	888	-800	-600	0,318	0,537	-1	-1	4	385	362	0,318	0,537	621,743	3,62	0
17719	889	-800	-600	0,318	0,537	-1	-1	4	395	415	0,318	0,537	621,743	3,655	0
17739	890	-800	-600	0,318	0,537	-1	-1	4	383	450	0,318	0,537	621,743	3,738	0
17760	891	-800	-600	0,318	0,537	-1	-1	4	386	418	0,318	0,537	621,743	3,747	0
17779	892	-800	-600	0,51	0,447	-1	-1	4	389	430	0,318	0,537	621,528	3,755	0
17800	893	-800	-600	0,318	0,537	-1	-1	4	433	356	0,318	0,537	621,528	3,688	0
17819	894	442	262	0,509	0,446	619,758	3,426	0	485	265	0,318	0,536	621,528	3,672	0
17840	895	415	234	0,51	0,446	619,758	3,412	0	494	283	0,318	0,536	621,528	3,697	0
17859	896	-800	-600	0,319	0,535	-1	-1	4	502	288	0,319	0,535	621,528	3,749	0
17880	897	-800	-600	0,511	0,445	-1	-1	4	508	298	0,319	0,535	617,314	3,728	0
17899	898	-800	-600	0,32	0,535	-1	-1	4	485	287	0,32	0,535	617,314	3,363	0
17919	899	436	253	0,513	0,445	617,14	3,427	0	497	318	0,321	0,535	617,314	3,607	0
17939	900	437	258	0,513	0,445	617,14	3,338	0	463	327	0,321	0,535	617,314	3,558	0
17960	901	444	267	0,513	0,445	617,14	3,411	0	490	248	0,321	0,536	617,314	3,502	0
17978	902	448	273	0,513	0,445	618,238	3,382	0	489	260	0,321	0,536	619,223	3,634	0
18000	903	410	236	0,512	0,445	618,238	3,561	0	468	314	0,32	0,536	619,223	3,43	0
18018	904	-800	-600	0,319	0,537	-1	-1	4	479	241	0,319	0,537	619,223	3,542	0
18040	905	-800	-600	0,318	0,537	-1	-1	4	488	329	0,318	0,537	619,223	3,614	0
18058	906	-800	-600	0,317	0,538	-1	-1	4	446	272	0,317	0,538	619,223	3,474	0
18080	907	-800	-600	0,508	0,447	-1	-1	4	450	254	0,316	0,538	619,758	3,555	0
18098	908	465	302	0,507	0,448	616,926	3,491	0	497	308	0,315	0,539	619,758	3,829	0
18119	909	454	230	0,507	0,448	616,926	3,123	0	451	346	0,315	0,539	619,758	3,557	0
18138	910	-800	-600	-1	-1	-1	-1	4	-800	-600	-1	-1	-1	-1	4
18161	911	446	280	0,507	0,448	616,926	3,439	0	466	313	0,315	0,539	619,758	3,416	0
18178	912	442	251	0,507	0,448	617,303	3,307	0	445	327	0,315	0,539	619,894	3,346	0
18200	913	-800	-600	0,315	0,539	-1	-1	4	472	383	0,315	0,539	619,894	3,586	0
18218	914	424	297	0,507	0,448	617,303	3,47	0	479	307	0,315	0,539	619,894	3,44	0
18240	915	-800	-600	-1	-1	-1	-1	4	-800	-600	-1	-1	-1	-1	4
18258	916	409	250	0,507	0,449	617,303	3,419	0	445	307	0,315	0,539	619,894	3,245	0
18280	917	409	252	0,507	0,449	615,97	3,411	0	440	308	0,315	0,539	618,327	3,139	0
18297	918	449	293	0,507	0,449	615,97	3,18	0	462	294	0,315	0,539	618,327	3,589	0
18317	919	-800	-600	0,317	0,539	-1	-1	4	281	308	0,317	0,539	618,327	3,455	0
18337	920	284	245	0,51	0,449	615,97	3,056	0	248	319	0,318	0,539	618,327	3,291	0
18357	921	252	322	0,51	0,449	615,97	3,278	0	239	307	0,318	0,539	618,327	3,807	0
18377	922	249	319	0,51	0,449	619,195	3,295	0	230	308	0,318	0,539	621,773	3,737	0
18397	923	-800	-600	0,318	0,538	-1	-1	4	246	275	0,318	0,538	621,773	3,47	0
18417	924	202	243	0,511	0,449	619,195	2,82	0	250	326	0,319	0,538	621,773	3,523	0
18437	925	-800	-600	0,319	0,538	-1	-1	4	226	274	0,319	0,538	621,773	3,567	0
18457	926	265	262	0,512	0,449	619,195	3,324	0	251	300	0,319	0,538	621,773	3,446	0
18477	927	265	263	0,512	0,449	618,988	3,323	0	243	316	0,319	0,538	620,714	3,476	0
18497	928	217	265	0,512	0,449	618,988	3,473	0	245	291	0,319	0,538	620,714	3,471	0
18517	929	237	314	0,512	0,449	618,988	3,661	0	234	308	0,32	0,538	620,714	3,636	0
18537	930	-800	-600	0,32	0,539	-1	-1	4	247	305	0,32	0,539	620,714	3,603	0
18557	931	-800	-600	0,32	0,539	-1	-1	4	217	267	0,32	0,539	620,714	3,551	0
18577	932	-800	-600	0,512	0,45	-1	-1	4	212	272	0,32	0,539	621,764	3,637	0
18596	933	209	197	0,512	0,45	616,442	3,37	0	233	274	0,319	0,539	621,764	3,712	0
18616	934	226	298	0,512	0,45	616,442	3,559	0	240	262	0,319	0,539	621,764	3,57	0
18636	935	-800	-600	0,319	0,539	-1	-1	4	236	278	0,319	0,539	621,764	3,455	0
18656	936	-800	-600	0,319	0,539	-1	-1	4	264	308	0,319	0,539	621,764	3,501	0
18676	937	-800	-600	0,512	0,45	-1	-1	4	270	311	0,319	0,539	619,873	3,429	0
18696	938	239	276	0,512	0,45	617,211	3,294	0	272	333	0,319	0,539	619,873	3,741	0
18716	939	244	232	0,512	0,45	617,211	3,118	0	279	327	0,319	0,539	619,873	3,456	0
18736	940	-800	-600	0,317	0,539	-1	-1	4	476	287	0,317	0,539	619,873	3,6	0
18756	941	562	251	0,507	0,45	617,211	3,279	0	594	260	0,315	0,539	619,873	3,486	0
18776	942	563	249	0,506	0,45	618,583	3,286	0	670	244	0,315	0,539	614,74	3,517	0
18796	943	531	260	0,506	0,45	618,583	3,736	0	630	274	0,314	0,539	614,74	3,783	0	10	615	246
18816	944	601	292	0,506	0,45	618,583	3,446	0	617	230	0,314	0,539	614,74	3,439	0	10	615	246
18836	945	-800	-600	0,314	0,54	-1	-1	4	612	256	0,314	0,54	614,74	3,597	0	10	615	246
18856	946	-800	-600	0,314	0,54	-1	-1	4	626	236	0,314	0,54	614,74	3,458	0	10	615	246
18875	947	-800	-600	0,505	0,449	-1	-1	4	616	250	0,314	0,54	612,091	3,503	0	10	615	246
18895	948	627	204	0,505	0,449	615,186	3,499	0	604	257	0,313	0,54	612,091	3,251	0	10	615	246
18915	949	-800	-600	0,313	0,54	-1	-1	4	609	263	0,313	0,54	612,091	3,497	0
18935	950	-800	-600	0,313	0,54	-1	-1	4	578	249	0,313	0,54	612,091	3,22	0
18955	951	-800	-600	0,313	0,54	-1	-1	4	631	229	0,313	0,54	612,091	3,47	0
18975	952	-800	-600	0,504	0,449	-1	-1	4	630	223	0,313	0,54	614,26	3,381	0
18995	953	-800	-600	0,313	0,54	-1	-1	4	582	246	0,313	0,54	614,26	3,349	0
19015	954	-800	-600	0,313	0,54	-1	-1	4	585	283	0,313	0,54	614,26	3,469	0
19035	955	-800	-600	0,313	0,54	-1	-1	4	594	281	0,313	0,54	614,26	3,561	0
19055	956	-800	-600	0,313	0,54	-1	-1	4	620	247	0,313	0,54	614,26	3,532	0
19075	957	-800	-600	0,504	0,449	-1	-1	4	627	267	0,313	0,54	612,898	3,495	0
19095	958	596	269	0,504	0,449	619,394	3,301	0	610	250	0,313	0,54	612,898	3,405	0
19115	959	-800	-600	0,313	0,54	-1	-1	4	613	294	0,313	0,54	612,898	3,593	0
19135	960	-800	-600	-1	-1	-1	-1	4	-800	-600	-1	-1	-1	-1	4
19155	961	570	253	0,504	0,448	619,394	3,568	0	581	234	0,313	0,54	612,898	3,169	0
19174	962	570	251	0,504	0,448	621,146	3,577	0	575	246	0,313	0,54	612,144	3,176	0
19194	963	575	270	0,505	0,448	621,146	3,773	0	595	270	0,313	0,54	612,144	3,373	0
19214	964	556	345	0,505	0,448	621,146	3,773	0	588	286	0,313	0,539	612,144	3,495	0
19234	965	581	223	0,505	0,448	621,146	3,406	0	636	265	0,313	0,539	612,144	3,638	0
19254	966	-800	-600	0,313	0,539	-1	-1	4	622	250	0,313	0,539	612,144	3,743	0
19274	967	-800	-600	0,505	0,448	-1	-1	4	634	249	0,313	0,54	613,772	3,857	0
19294	968	564	314	0,504	0,448	619,831	3,537	0	607	237	0,313	0,54	613,772	3,685	0
19314	969	-800	-600	0,313	0,54	-1	-1	4	631	257	0,313	0,54	613,772	3,645	0
19334	970	-800	-600	0,313	0,541	-1	-1	4	623	291	0,313	0,541	613,772	3,677	0
19354	971	549	340	0,504	0,449	619,831	3,676	0	-800	-600	0,504	0,449	-1	-1	4
19374	972	549	344	0,503	0,449	616,218	3,655	0	-800	-600	0,312	0,542	-1	-1	4
19394	973	540	291	0,503	0,45	616,218	3,339	0	586	277	0,312	0,542	614,846	3,462	0
19414	974	550	330	0,503	0,45	616,218	3,464	0	632	288	0,311	0,542	614,846	3,621	0
19434	975	576	314	0,502	0,45	616,218	3,129	0	625	285	0,311	0,543	614,846	3,507	0
19453	976	-800	-600	0,311	0,543	-1	-1	4	632	261	0,311	0,543	614,846	3,6	0
19473	977	-800	-600	0,502	0,451	-1	-1	4	634	257	0,312	0,544	620,514	3,586	0
19493	978	453	412	0,503	0,452	620,473	3,867	0	509	463	0,312	0,545	620,514	3,673	0
19513	979	-800	-600	0,312	0,544	-1	-1	4	480	464	0,312	0,544	620,514	3,91	0
19533	980	-800	-600	-1	-1	-1	-1	4	-800	-600	-1	-1	-1	-1	4
19553	981	-800	-600	0,312	0,544	-1	-1	4	468	479	0,312	0,544	620,514	3,638	0
19573	982	-800	-600	0,503	0,451	-1	-1	4	462	482	0,312	0,543	622,121	3,718	0
19593	983	487	411	0,503	0,451	619,145	3,402	0	475	470	0,311	0,543	622,121	3,819	0	11	487	466
19613	984	-800	-600	0,311	0,544	-1	-1	4	473	464	0,311	0,544	622,121	3,688	0	11	487	466
19633	985	456	465	0,502	0,451	619,145	3,637	0	504	480	0,311	0,544	622,121	3,774	0	11	487	466
19653	986	-800	-600	0,311	0,544	-1	-1	4	480	452	0,311	0,544	622,121	3,685	0	11	487	466
19673	987	-800	-600	0,502	0,452	-1	-1	4	486	454	0,311	0,544	621,324	3,709	0	11	487	466
19693	988	-800	-600	0,311	0,545	-1	-1	4	493	464	0,311	0,545	621,324	3,772	0	11	487	466
19713	989	-800	-600	0,31	0,545	-1	-1	4	503	478	0,31	0,545	621,324	3,825	0	11	487	466
19733	990	-800	-600	0,31	0,545	-1	-1	4	499	478	0,31	0,545	621,324	3,729	0	11	487	466
19753	991	487	412	0,501	0,452	620,438	3,6	0	505	468	0,31	0,545	621,324	3,787	0
19772	992	487	412	0,501	0,452	620,655	3,601	0	503	476	0,31	0,545	620,747	3,787	0
19792	993	477	519	0,501	0,452	620,655	3,869	0	473	476	0,31	0,546	620,747	3,681	0
19812	994	401	295	0,502	0,452	620,655	3,364	0	456	401	0,31	0,545	620,747	3,773	0
19832	995	-800	-600	0,311	0,545	-1	-1	4	432	396	0,311	0,545	620,747	3,779	0
19852	996	-800	-600	0,311	0,545	-1	-1	4	449	467	0,311	0,545	620,747	4,035	0
19872	997	-800	-600	0,502	0,451	-1	-1	4	441	427	0,31	0,544	621,885	4,12	0
19892	998	-800	-600	0,31	0,545	-1	-1	4	429	353	0,31	0,545	621,885	3,571	0
19912	999	429	304	0,501	0,452	622,076	3,593	0	419	383	0,31	0,545	621,885	3,64	0
19932	1000	-800	-600	0,31	0,545	-1	-1	4	433	424	0,31	0,545	621,885	3,588	0
19952	1001	-800	-600	0,31	0,545	-1	-1	4	414	405	0,31	0,545	621,885	3,734	0
19972	1002	-800	-600	0,501	0,452	-1	-1	4	417	427	0,31	0,545	620,607	3,74	0
19992	1003	-800	-600	0,31	0,545	-1	-1	4	437	433	0,31	0,545	620,607	3,758	0
20012	1004	-800	-600	0,31	0,545	-1	-1	4	414	382	0,31	0,545	620,607	3,591	0
20032	1005	-800	-600	0,31	0,545	-1	-1	4	415	449	0,31	0,545	620,607	3,872	0
20051	1006	-800	-600	0,309	0,545	-1	-1	4	414	406	0,309	0,545	620,607	3,669	0
20072	1007	-800	-600	0,501	0,452	-1	-1	4	413	394	0,309	0,545	621,357	3,652	0
20091	1008	-800	-600	0,309	0,545	-1	-1	4	409	435	0,309	0,545	621,357	3,674	0
20111	1009	408	348	0,501	0,452	620,912	3,267	0	381	392	0,31	0,546	621,357	3,656	0
20131	1010	373	392	0,501	0,453	620,912	3,49	0	400	411	0,31	0,546	621,357	3,776	0
20151	1011	370	324	0,501	0,453	620,912	3,416	0	391	423	0,31	0,546	621,357	3,807	0
20171	1012	367	332	0,501	0,453	619,803	3,534	0	402	404	0,31	0,547	622,606	3,846	0
20191	1013	-800	-600	0,309	0,547	-1	-1	4	402	454	0,309	0,547	622,606	3,941	0
20211	1014	-800	-600	0,309	0,547	-1	-1	4	431	453	0,309	0,547	622,606	4,148	0
20231	1015	394	379	0,499	0,454	619,803	3,696	0	415	424	0,308	0,548	622,606	3,871	0
20251	1016	-800	-600	0,308	0,548	-1	-1	4	386	442	0,308	0,548	622,606	3,811	0
20271	1017	-800	-600	0,498	0,454	-1	-1	4	394	434	0,307	0,549	622,137	3,832	0
20291	1018	387	374	0,498	0,454	619,094	3,733	0	408	432	0,307	0,549	622,137	3,909	0
20311	1019	-800	-600	0,306	0,549	-1	-1	4	374	426	0,306	0,549	622,137	3,727	0
20331	1020	-800	-600	0,306	0,55	-1	-1	4	394	433	0,306	0,55	622,137	3,914	0
20351	1021	-800	-600	0,306	0,55	-1	-1	4	363	429	0,306	0,55	622,137	3,739	0
20370	1022	-800	-600	0,497	0,454	-1	-1	4	365	428	0,306	0,55	622,058	3,805	0
20390	1023	-800	-600	0,306	0,549	-1	-1	4	404	422	0,306	0,549	622,058	3,874	0
20410	1024	-800	-600	0,307	0,549	-1	-1	4	371	414	0,307	0,549	622,058	3,718	0
20430	1025	-800	-600	0,307	0,549	-1	-1	4	385	421	0,307	0,549	622,058	3,911	0
20450	1026	-800	-600	-1	-1	-1	-1	4	-800	-600	-1	-1	-1	-1	4
20470	1027	-800	-600	0,499	0,454	-1	-1	4	-800	-600	0,308	0,549	-1	-1	4
20490	1028	-800	-600	0,308	0,548	-1	-1	4	386	414	0,308	0,548	621,369	3,943	0
20510	1029	-800	-600	0,308	0,548	-1	-1	4	389	450	0,308	0,548	621,369	3,953	0
20530	1030	-800	-600	0,308	0,547	-1	-1	4	399	444	0,308	0,547	621,369	3,995	0
20550	1031	-800	-600	0,309	0,547	-1	-1	4	376	422	0,309	0,547	621,369	3,867	0
20570	1032	-800	-600	0,5	0,454	-1	-1	4	379	439	0,309	0,547	622,57	3,884	0
20590	1033	-800	-600	0,309	0,547	-1	-1	4	375	410	0,309	0,547	622,57	3,798	0
20610	1034	-800	-600	0,309	0,547	-1	-1	4	404	434	0,309	0,547	622,57	3,951	0
20629	1035	-800	-600	0,309	0,547	-1	-1	4	399	469	0,309	0,547	622,57	4,067	0
20649	1036	-800	-600	0,309	0,547	-1	-1	4	384	427	0,309	0,547	622,57	3,985	0
20669	1037	-800	-600	0,5	0,453	-1	-1	4	398	437	0,309	0,547	621,995	4,032	0
20689	1038	-800	-600	0,309	0,547	-1	-1	4	379	458	0,309	0,547	621,995	3,78	0
20709	1039	339	330	0,5	0,453	619,625	3,388	0	367	432	0,309	0,547	621,995	3,897	0
20729	1040	-800	-600	0,309	0,546	-1	-1	4	382	393	0,309	0,546	621,995	3,828	0
20749	1041	-800	-600	0,309	0,546	-1	-1	4	368	442	0,309	0,546	621,995	3,834	0
20769	1042	-800	-600	0,5	0,452	-1	-1	4	372	420	0,309	0,546	619,415	3,824	0
20789	1043	401	250	0,5	0,452	621,988	3,175	0	421	387	0,309	0,546	619,415	3,777	0
20809	1044	359	337	0,5	0,452	621,988	3,559	0	393	395	0,309	0,546	619,415	3,789	0
20829	1045	362	312	0,5	0,452	621,988	3,568	0	394	361	0,309	0,546	619,415	3,738	0
20849	1046	-800	-600	0,309	0,546	-1	-1	4	397	405	0,309	0,546	619,415	3,739	0
20869	1047	-800	-600	0,5	0,451	-1	-1	4	398	396	0,309	0,546	620,066	3,744	0
20889	1048	-800	-600	0,308	0,546	-1	-1	4	406	413	0,308	0,546	620,066	3,863	0
20909	1049	-800	-600	0,308	0,546	-1	-1	4	405	386	0,308	0,546	620,066	3,908	0
20929	1050	-800	-600	-1	-1	-1	-1	4	-800	-600	-1	-1	-1	-1	4
20949	1051	357	300	0,499	0,451	621,085	3,169	0	407	402	0,308	0,546	620,066	3,561	0
20968	1052	358	304	0,499	0,451	617,656	3,152	0	406	390	0,308	0,546	620,71	3,513	0
20988	1053	-800	-600	0,308	0,547	-1	-1	4	432	374	0,308	0,547	620,71	3,514	0
21008	1054	407	308	0,499	0,451	617,656	3,381	0	424	418	0,309	0,546	620,71	3,786	0
21028	1055	-800	-600	0,309	0,546	-1	-1	4	386	350	0,309	0,546	620,71	3,498	0
21048	1056	515	277	0,498	0,45	617,656	3,6	0	592	241	0,308	0,546	620,71	3,566	0
21068	1057	515	277	0,497	0,449	618,154	3,603	0	589	244	0,307	0,545	613,779	3,595	0
21088	1058	547	286	0,497	0,45	618,154	3,581	0	564	272	0,307	0,545	613,779	3,557	0
21108	1059	-800	-600	0,307	0,546	-1	-1	4	589	259	0,307	0,546	613,779	3,512	0
21128	1060	-800	-600	0,307	0,546	-1	-1	4	606	240	0,307	0,546	613,779	3,79	0
21148	1061	-800	-600	0,307	0,546	-1	-1	4	609	252	0,307	0,546	613,779	3,675	0
21168	1062	-800	-600	0,497	0,45	-1	-1	4	611	242	0,307	0,546	614,913	3,739	0
21188	1063	524	340	0,497	0,45	618,171	3,802	0	619	239	0,307	0,546	614,913	3,665	0
21208	1064	-800	-600	0,307	0,545	-1	-1	4	588	279	0,307	0,545	614,913	3,6	0
21228	1065	535	307	0,497	0,45	618,171	3,649	0	619	250	0,306	0,545	614,913	3,545	0
21247	1066	-800	-600	0,306	0,545	-1	-1	4	598	233	0,306	0,545	614,913	3,542	0
21267	1067	-800	-600	0,497	0,45	-1	-1	4	610	246	0,306	0,546	613,259	3,529	0
21287	1068	551	314	0,497	0,45	618,107	3,608	0	598	300	0,306	0,546	613,259	3,762	0
21307	1069	-800	-600	0,306	0,546	-1	-1	4	609	268	0,306	0,546	613,259	3,442	0
21327	1070	-800	-600	0,305	0,547	-1	-1	4	666	262	0,305	0,547	613,259	3,548	0
21347	1071	-800	-600	0,305	0,547	-1	-1	4	636	252	0,305	0,547	613,259	3,288	0
21367	1072	-800	-600	0,495	0,451	-1	-1	4	663	245	0,304	0,547	613,641	3,274	0
21387	1073	-800	-600	0,304	0,548	-1	-1	4	696	246	0,304	0,548	613,641	3,725	0
21407	1074	600	348	0,494	0,451	617,13	3,85	0	673	269	0,304	0,548	613,641	3,671	0
21427	1075	661	268	0,494	0,452	617,13	3,332	0	676	285	0,303	0,548	613,641	3,552	0
21447	1076	-800	-600	0,303	0,548	-1	-1	4	673	279	0,303	0,548	613,641	3,6	0
21467	1077	-800	-600	0,493	0,452	-1	-1	4	673	289	0,303	0,549	611,902	3,527	0
21487	1078	679	263	0,493	0,452	616,778	3,336	0	677	282	0,303	0,549	611,902	3,614	0
21507	1079	-800	-600	0,302	0,549	-1	-1	4	655	294	0,302	0,549	611,902	3,466	0
21527	1080	-800	-600	0,302	0,55	-1	-1	4	657	297	0,302	0,55	611,902	3,471	0
21546	1081	-800	-600	0,302	0,55	-1	-1	4	643	310	0,302	0,55	611,902	3,618	0
21566	1082	-800	-600	0,492	0,453	-1	-1	4	641	313	0,302	0,55	615,31	3,565	0
21586	1083	679	255	0,492	0,453	617,353	3,393	0	649	292	0,302	0,55	615,31	3,679	0
21606	1084	-800	-600	0,302	0,55	-1	-1	4	653	293	0,302	0,55	615,31	3,674	0
21626	1085	-800	-600	0,302	0,551	-1	-1	4	639	332	0,302	0,551	615,31	3,509	0
21646	1086	-800	-600	0,302	0,551	-1	-1	4	668	361	0,302	0,551	615,31	3,719	0
21666	1087	-800	-600	0,492	0,453	-1	-1	4	667	378	0,302	0,551	613,901	3,67	0
21686	1088	-800	-600	0,302	0,551	-1	-1	4	618	318	0,302	0,551	613,901	3,576	0
21706	1089	585	347	0,492	0,453	616,773	3,683	0	675	297	0,302	0,551	613,901	3,624	0
21726	1090	-800	-600	0,302	0,551	-1	-1	4	649	322	0,302	0,551	613,901	3,645	0
21746	1091	-800	-600	0,302	0,551	-1	-1	4	653	329	0,302	0,551	613,901	3,746	0
21766	1092	-800	-600	0,492	0,453	-1	-1	4	660	325	0,302	0,551	614,838	3,795	0
21786	1093	562	387	0,492	0,453	618,186	3,786	0	648	298	0,302	0,551	614,838	3,574	0
21806	1094	596	348	0,492	0,453	618,186	3,859	0	654	337	0,302	0,55	614,838	3,396	0
21825	1095	624	323	0,492	0,453	618,186	3,549	0	690	298	0,302	0,55	614,838	3,873	0
21845	1096	604	379	0,493	0,453	618,186	3,703	0	674	332	0,303	0,55	614,838	3,7	0
21865	1097	616	353	0,493	0,453	618,871	3,659	0	689	319	0,303	0,55	613,415	3,732	0
21885	1098	634	206	0,493	0,453	618,871	2,906	0	651	329	0,303	0,551	613,415	3,73	0
21905	1099	-800	-600	0,303	0,551	-1	-1	4	642	334	0,303	0,551	613,415	3,591	0	12	638	325
21925	1100	643	299	0,493	0,453	618,871	3,436	0	637	366	0,303	0,551	613,415	3,62	0	12	638	325
21945	1101	606	357	0,493	0,453	618,871	3,746	0	656	356	0,303	0,551	613,415	3,597	0	12	638	325
21965	1102	606	356	0,493	0,454	619,882	3,752	0	652	368	0,303	0,551	614,293	3,613	0	12	638	325
21985	1103	-800	-600	0,303	0,551	-1	-1	4	636	349	0,303	0,551	614,293	3,717	0	12	638	325
22005	1104	626	336	0,493	0,454	619,882	3,786	0	-800	-600	0,493	0,454	-1	-1	4	12	638	325
22025	1105	672	307	0,493	0,454	619,882	3,161	0	619	325	0,303	0,551	614,293	3,325	0	12	638	325
22045	1106	-800	-600	0,303	0,551	-1	-1	4	640	300	0,303	0,551	614,293	3,588	0	12	638	325
22065	1107	-800	-600	0,493	0,454	-1	-1	4	641	299	0,303	0,551	615,302	3,594	0	12	638	325
22085	1108	660	216	0,494	0,453	619,125	3,161	0	652	347	0,303	0,55	615,302	3,759	0	12	638	325
22105	1109	-800	-600	0,303	0,55	-1	-1	4	636	325	0,303	0,55	615,302	3,705	0
22125	1110	587	336	0,494	0,453	619,125	3,513	0	674	315	0,303	0,549	615,302	3,734	0
22144	1111	637	339	0,494	0,452	619,125	3,516	0	643	336	0,304	0,549	615,302	3,82	0
22164	1112	636	341	0,496	0,452	617,135	3,505	0	659	319	0,305	0,548	617,917	3,821	0
22184	1113	344	302	0,499	0,452	617,135	3,268	0	340	326	0,309	0,548	617,917	3,56	0
22204	1114	310	351	0,5	0,452	617,135	3,696	0	356	386	0,31	0,547	617,917	3,714	0
22224	1115	280	324	0,501	0,452	617,135	3,877	0	339	358	0,31	0,547	617,917	3,833	0	13	301	321
22244	1116	305	329	0,501	0,451	617,135	3,557	0	297	320	0,311	0,546	617,917	3,612	0	13	301	321
22264	1117	293	332	0,502	0,451	617,292	3,572	0	295	338	0,311	0,546	621,814	3,746	0	13	301	321
22284	1118	280	302	0,503	0,45	617,292	3,578	0	316	340	0,312	0,545	621,814	3,943	0	13	301	321
22304	1119	318	299	0,503	0,45	617,292	3,376	0	321	322	0,312	0,545	621,814	3,696	0	13	301	321
22324	1120	-800	-600	0,313	0,545	-1	-1	4	294	316	0,313	0,545	621,814	3,438	0	13	301	321
22344	1121	-800	-600	0,313	0,545	-1	-1	4	346	399	0,313	0,545	621,814	3,825	0
22364	1122	-800	-600	0,504	0,45	-1	-1	4	344	394	0,313	0,545	621,506	3,631	0
22384	1123	248	320	0,504	0,45	617,651	3,634	0	307	362	0,313	0,546	621,506	3,677	0
22403	1124	-800	-600	0,313	0,546	-1	-1	4	289	339	0,313	0,546	621,506	3,658	0
22423	1125	-800	-600	0,313	0,546	-1	-1	4	301	316	0,313	0,546	621,506	3,761	0
22444	1126	-800	-600	0,313	0,546	-1	-1	4	256	321	0,313	0,546	621,506	3,54	0
22463	1127	-800	-600	0,504	0,449	-1	-1	4	246	329	0,313	0,546	620,084	3,537	0
22483	1128	268	351	0,504	0,449	616,354	3,715	0	330	360	0,314	0,546	620,084	3,645	0
22503	1129	-800	-600	0,313	0,546	-1	-1	4	374	445	0,313	0,546	620,084	3,736	0
22523	1130	-800	-600	0,313	0,546	-1	-1	4	383	430	0,313	0,546	620,084	3,653	0
22543	1131	-800	-600	0,314	0,546	-1	-1	4	403	426	0,314	0,546	620,084	3,916	0
22563	1132	-800	-600	0,505	0,45	-1	-1	4	416	422	0,314	0,546	621,729	3,958	0
22583	1133	-800	-600	0,314	0,545	-1	-1	4	333	430	0,314	0,545	621,729	3,708	0
22603	1134	-800	-600	0,315	0,545	-1	-1	4	381	405	0,315	0,545	621,729	3,802	0
22623	1135	-800	-600	0,315	0,545	-1	-1	4	363	454	0,315	0,545	621,729	3,702	0
22643	1136	-800	-600	0,315	0,545	-1	-1	4	418	440	0,315	0,545	621,729	3,886	0
22663	1137	-800	-600	0,505	0,449	-1	-1	4	425	440	0,315	0,545	621,152	3,877	0
22683	1138	-800	-600	0,314	0,545	-1	-1	4	376	453	0,314	0,545	621,152	3,812	0
22703	1139	-800	-600	0,314	0,545	-1	-1	4	400	401	0,314	0,545	621,152	3,654	0
22723	1140	-800	-600	0,314	0,546	-1	-1	4	390	439	0,314	0,546	621,152	3,837	0
22742	1141	-800	-600	0,313	0,546	-1	-1	4	416	442	0,313	0,546	621,152	3,833	0
22762	1142	-800	-600	0,504	0,451	-1	-1	4	420	444	0,313	0,547	622,504	3,837	0
22782	1143	-800	-600	0,313	0,547	-1	-1	4	399	467	0,313	0,547	622,504	3,776	0
22802	1144	-800	-600	0,312	0,547	-1	-1	4	353	380	0,312	0,547	622,504	3,631	0
22822	1145	373	289	0,502	0,451	622,133	3,321	0	388	383	0,312	0,548	622,504	3,661	0
22842	1146	-800	-600	0,312	0,548	-1	-1	4	385	458	0,312	0,548	622,504	3,705	0
22862	1147	-800	-600	0,502	0,452	-1	-1	4	387	414	0,311	0,548	622,922	3,637	0
22882	1148	-800	-600	0,312	0,548	-1	-1	4	389	421	0,312	0,548	622,922	3,687	0
22902	1149	-800	-600	0,312	0,548	-1	-1	4	344	425	0,312	0,548	622,922	3,798	0
22922	1150	328	317	0,502	0,452	620,872	3,566	0	389	430	0,312	0,548	622,922	3,784	0
22942	1151	-800	-600	0,312	0,548	-1	-1	4	361	385	0,312	0,548	622,922	3,654	0
22962	1152	-800	-600	0,502	0,452	-1	-1	4	380	388	0,311	0,549	620,558	3,69	0
22982	1153	-800	-600	0,311	0,549	-1	-1	4	363	386	0,311	0,549	620,558	3,797	0
23002	1154	-800	-600	0,311	0,549	-1	-1	4	381	488	0,311	0,549	620,558	4,098	0
23021	1155	-800	-600	0,31	0,549	-1	-1	4	361	445	0,31	0,549	620,558	3,786	0
23041	1156	-800	-600	0,31	0,549	-1	-1	4	390	371	0,31	0,549	620,558	3,723	0
23061	1157	-800	-600	0,501	0,453	-1	-1	4	382	408	0,31	0,549	621,901	3,797	0
23081	1158	-800	-600	-1	-1	-1	-1	4	-800	-600	-1	-1	-1	-1	4
23101	1159	-800	-600	0,31	0,55	-1	-1	4	409	467	0,31	0,55	621,901	4,07	0
23121	1160	-800	-600	0,31	0,549	-1	-1	4	336	262	0,31	0,549	621,901	3,577	0
23141	1161	-800	-600	0,31	0,548	-1	-1	4	344	369	0,31	0,548	621,901	3,86	0
23161	1162	-800	-600	0,5	0,452	-1	-1	4	363	273	0,31	0,548	620,304	3,617	0
23181	1163	-800	-600	0,31	0,548	-1	-1	4	400	315	0,31	0,548	620,304	3,956	0
23201	1164	362	308	0,5	0,452	618,831	3,648	0	387	334	0,31	0,548	620,304	3,911	0
23221	1165	364	252	0,5	0,452	618,831	3,328	0	396	333	0,31	0,549	620,304	3,728	0
23241	1166	-800	-600	0,31	0,549	-1	-1	4	409	298	0,31	0,549	620,304	4,047	0
23261	1167	-800	-600	0,5	0,452	-1	-1	4	403	305	0,31	0,549	621,654	3,995	0
23281	1168	-800	-600	0,309	0,549	-1	-1	4	348	334	0,309	0,549	621,654	3,559	0
23301	1169	330	243	0,499	0,453	621,007	3,775	0	362	365	0,309	0,549	621,654	4,007	0
23321	1170	336	271	0,499	0,453	621,007	3,901	0	361	326	0,309	0,549	621,654	3,739	0
23340	1171	-800	-600	0,308	0,549	-1	-1	4	349	347	0,308	0,549	621,654	3,761	0
23360	1172	-800	-600	0,499	0,453	-1	-1	4	359	355	0,308	0,549	620,843	3,78	0
23380	1173	379	249	0,499	0,453	617,203	3,208	0	-800	-600	0,499	0,453	-1	-1	4
23400	1174	363	271	0,498	0,453	617,203	3,387	0	358	395	0,308	0,55	620,843	3,994	0
23420	1175	-800	-600	0,308	0,55	-1	-1	4	347	340	0,308	0,55	620,843	3,711	0
23440	1176	350	236	0,498	0,454	617,203	3,266	0	367	360	0,307	0,551	620,843	3,815	0
23460	1177	350	234	0,497	0,454	618,253	3,272	0	368	331	0,307	0,551	620,352	3,658	0
23480	1178	-800	-600	-1	-1	-1	-1	4	-800	-600	-1	-1	-1	-1	4
23500	1179	-800	-600	0,306	0,551	-1	-1	4	402	346	0,306	0,551	620,352	3,984	0
23520	1180	355	282	0,497	0,454	618,253	3,643	0	366	361	0,306	0,552	620,352	3,806	0
23540	1181	292	271	0,497	0,455	618,253	3,865	0	388	340	0,306	0,552	620,352	3,595	0
23560	1182	292	272	0,496	0,455	617,366	3,86	0	372	342	0,306	0,552	621,08	3,41	0
23580	1183	-800	-600	0,306	0,552	-1	-1	4	404	347	0,306	0,552	621,08	3,861	0
23600	1184	363	291	0,496	0,455	617,366	3,383	0	416	323	0,306	0,552	621,08	3,967	0
23619	1185	333	276	0,496	0,455	617,366	3,595	0	394	292	0,305	0,552	621,08	3,661	0
23640	1186	346	279	0,496	0,455	617,366	3,594	0	390	351	0,305	0,552	621,08	3,797	0
23659	1187	328	283	0,496	0,455	615,07	3,581	0	391	331	0,305	0,552	621,15	3,768	0
23680	1188	408	249	0,496	0,455	615,07	3,409	0	413	387	0,305	0,552	621,15	3,949	0
23699	1189	-800	-600	0,305	0,552	-1	-1	4	413	312	0,305	0,552	621,15	3,998	0
23720	1190	-800	-600	0,305	0,552	-1	-1	4	372	389	0,305	0,552	621,15	3,75	0
23739	1191	-800	-600	0,305	0,552	-1	-1	4	394	318	0,305	0,552	621,15	3,713	0
23760	1192	-800	-600	0,496	0,455	-1	-1	4	380	347	0,306	0,552	619,439	3,666	0
23779	1193	365	343	0,496	0,455	619,78	3,571	0	368	372	0,306	0,552	619,439	3,777	0
23800	1194	329	256	0,496	0,455	619,78	3,522	0	392	302	0,306	0,552	619,439	3,654	0
23819	1195	387	227	0,497	0,455	619,78	3,207	0	380	412	0,306	0,552	619,439	3,96	0
23840	1196	-800	-600	0,306	0,552	-1	-1	4	417	342	0,306	0,552	619,439	4,035	0
23859	1197	-800	-600	0,497	0,455	-1	-1	4	424	330	0,307	0,552	620,77	4,118	0
23880	1198	-800	-600	0,307	0,552	-1	-1	4	358	387	0,307	0,552	620,77	3,734	0
23899	1199	346	321	0,498	0,455	618,304	3,439	0	400	318	0,307	0,552	620,77	3,802	0
23920	1200	-800	-600	0,307	0,552	-1	-1	4	392	296	0,307	0,552	620,77	3,727	0
23938	1201	-800	-600	0,307	0,552	-1	-1	4	392	379	0,307	0,552	620,77	3,889	0
23960	1202	-800	-600	0,498	0,455	-1	-1	4	389	339	0,308	0,552	620,836	3,893	0
23978	1203	347	282	0,498	0,455	617,711	3,656	0	427	356	0,308	0,551	620,836	3,701	0
24000	1204	320	283	0,499	0,455	617,711	3,563	0	382	350	0,308	0,551	620,836	3,556	0
24018	1205	349	286	0,499	0,454	617,711	3,337	0	411	305	0,308	0,551	620,836	3,48	0
24040	1206	-800	-600	0,308	0,551	-1	-1	4	420	355	0,308	0,551	620,836	3,939	0
24058	1207	-800	-600	0,499	0,454	-1	-1	4	404	343	0,309	0,551	618,83	3,856	0
24080	1208	-800	-600	0,309	0,551	-1	-1	4	405	352	0,309	0,551	618,83	3,812	0
24098	1209	327	254	0,499	0,454	616,648	3,589	0	377	343	0,309	0,551	618,83	3,515	0
24120	1210	-800	-600	0,309	0,551	-1	-1	4	379	386	0,309	0,551	618,83	3,759	0
24138	1211	375	274	0,5	0,453	616,648	3,436	0	384	368	0,309	0,55	618,83	3,798	0
24160	1212	374	272	0,5	0,453	618	3,443	0	386	374	0,309	0,55	620,877	3,721	0
24178	1213	-800	-600	0,31	0,55	-1	-1	4	387	395	0,31	0,55	620,877	3,7	0
24200	1214	-800	-600	-1	-1	-1	-1	4	-800	-600	-1	-1	-1	-1	4
24217	1215	356	346	0,5	0,453	618	3,625	0	374	400	0,31	0,55	620,877	3,816	0
24237	1216	-800	-600	0,31	0,549	-1	-1	4	383	363	0,31	0,549	620,877	3,459	0
24257	1217	-800	-600	0,501	0,452	-1	-1	4	377	361	0,31	0,549	620,682	3,47	0
24277	1218	349	264	0,501	0,452	618,504	3,276	0	-800	-600	0,501	0,452	-1	-1	4
24297	1219	-800	-600	0,311	0,549	-1	-1	4	429	313	0,311	0,549	620,682	3,73	0
24317	1220	356	287	0,502	0,452	618,504	3,38	0	400	397	0,311	0,549	620,682	3,829	0
24337	1221	-800	-600	0,313	0,548	-1	-1	4	292	299	0,313	0,548	620,682	3,564	0
24357	1222	-800	-600	0,504	0,451	-1	-1	4	236	321	0,314	0,547	621,28	3,544	0
24377	1223	237	186	0,504	0,451	619,43	3,057	0	206	253	0,314	0,547	621,28	3,377	0
24397	1224	-800	-600	0,314	0,547	-1	-1	4	275	319	0,314	0,547	621,28	3,79	0
24417	1225	-800	-600	0,314	0,546	-1	-1	4	217	287	0,314	0,546	621,28	3,495	0
24437	1226	231	287	0,505	0,45	619,43	3,492	0	253	289	0,314	0,546	621,28	3,7	0
24457	1227	233	291	0,505	0,45	616,057	3,474	0	227	288	0,314	0,546	621,484	3,572	0
24477	1228	207	288	0,505	0,45	616,057	3,46	0	179	222	0,315	0,546	621,484	3,343	0
24497	1229	-800	-600	0,315	0,545	-1	-1	4	233	293	0,315	0,545	621,484	3,452	0
24516	1230	-800	-600	0,315	0,545	-1	-1	4	230	272	0,315	0,545	621,484	3,522	0
24536	1231	213	259	0,506	0,451	616,057	3,473	0	223	274	0,315	0,545	621,484	3,591	0
24556	1232	210	254	0,507	0,451	619,938	3,494	0	220	276	0,316	0,545	621,591	3,661	0
24576	1233	197	267	0,507	0,451	619,938	3,508	0	212	271	0,316	0,545	621,591	3,503	0
24596	1234	265	335	0,507	0,451	619,938	3,472	0	260	348	0,316	0,545	621,591	3,686	0
24616	1235	-800	-600	0,316	0,545	-1	-1	4	224	280	0,316	0,545	621,591	3,322	0
24636	1236	-800	-600	0,316	0,545	-1	-1	4	233	302	0,316	0,545	621,591	3,547	0
24656	1237	-800	-600	0,506	0,451	-1	-1	4	250	325	0,315	0,546	622,054	3,554	0
24676	1238	193	317	0,506	0,452	612,878	3,599	0	180	281	0,315	0,546	622,054	3,31	0
24696	1239	165	322	0,506	0,452	612,878	3,544	0	184	267	0,315	0,546	622,054	3,309	0
24716	1240	192	322	0,506	0,452	612,878	3,423	0	168	307	0,315	0,546	622,054	3,247	0
24736	1241	-800	-600	0,314	0,547	-1	-1	4	166	255	0,314	0,547	622,054	3,215	0
24756	1242	-800	-600	0,505	0,452	-1	-1	4	163	266	0,314	0,547	621,488	3,188	0
24776	1243	183	314	0,505	0,452	616,279	3,455	0	190	290	0,314	0,547	621,488	3,336	0
24795	1244	213	273	0,505	0,452	616,279	3,238	0	192	284	0,314	0,547	621,488	3,367	0
24815	1245	205	324	0,505	0,453	616,279	3,227	0	204	292	0,314	0,547	621,488	3,569	0
24835	1246	-800	-600	0,314	0,548	-1	-1	4	217	305	0,314	0,548	621,488	3,439	0
24855	1247	-800	-600	0,505	0,453	-1	-1	4	222	305	0,314	0,548	622,159	3,517	0
24875	1248	161	297	0,505	0,453	613,256	3,524	0	211	314	0,314	0,548	622,159	3,62	0
24895	1249	-800	-600	0,314	0,548	-1	-1	4	174	302	0,314	0,548	622,159	3,514	0
24915	1250	250	356	0,504	0,453	613,256	3,242	0	168	268	0,313	0,548	622,159	3,507	0
24935	1251	203	335	0,504	0,454	613,256	3,744	0	176	275	0,313	0,549	622,159	3,415	0
24955	1252	202	335	0,504	0,454	614,015	3,749	0	172	279	0,313	0,549	622,535	3,382	0
24975	1253	213	325	0,504	0,454	614,015	3,351	0	158	286	0,313	0,549	622,535	3,529	0
24995	1254	179	279	0,504	0,454	614,015	3,35	0	200	325	0,313	0,549	622,535	3,326	0
25015	1255	209	328	0,504	0,454	614,015	3,357	0	231	332	0,313	0,549	622,535	3,662	0
25035	1256	144	338	0,504	0,454	614,015	3,651	0	166	303	0,313	0,549	622,535	3,47	0
25055	1257	141	326	0,504	0,454	616,111	3,69	0	196	327	0,313	0,549	621,179	3,44	0
25075	1258	178	321	0,504	0,454	616,111	3,315	0	233	315	0,313	0,549	621,179	3,684	0
25095	1259	207	269	0,504	0,454	616,111	3,277	0	213	304	0,313	0,549	621,179	3,29	0
25114	1260	-800	-600	0,313	0,549	-1	-1	4	199	332	0,313	0,549	621,179	3,438	0	14	195	309
25134	1261	208	309	0,504	0,454	616,111	3,168	0	201	301	0,313	0,549	621,179	3,435	0	14	195	309
25154	1262	210	312	0,504	0,454	613,005	3,153	0	196	310	0,313	0,549	621,393	3,433	0	14	195	309
25174	1263	231	333	0,504	0,454	613,005	3,347	0	184	310	0,313	0,549	621,393	3,326	0	14	195	309
25194	1264	-800	-600	0,313	0,549	-1	-1	4	193	305	0,313	0,549	621,393	3,4	0	14	195	309
25214	1265	189	297	0,503	0,454	613,005	3,351	0	210	298	0,312	0,55	621,393	3,445	0	14	195	309
25234	1266	170	323	0,503	0,454	613,005	3,251	0	198	318	0,312	0,55	621,393	3,538	0	14	195	309
25254	1267	167	319	0,502	0,454	616,979	3,271	0	204	313	0,311	0,55	622,067	3,602	0	14	195	309
25274	1268	143	298	0,502	0,454	616,979	3,643	0	232	303	0,311	0,55	622,067	3,6	0	14	195	309
25294	1269	-800	-600	0,31	0,55	-1	-1	4	259	248	0,31	0,55	622,067	3,334	0
25314	1270	275	325	0,501	0,454	616,979	3,532	0	288	358	0,31	0,55	622,067	3,748	0
25334	1271	300	324	0,501	0,454	616,979	3,536	0	271	296	0,31	0,55	622,067	3,471	0
25354	1272	300	327	0,501	0,454	614,533	3,522	0	289	296	0,31	0,55	620,816	3,424	0
25374	1273	282	248	0,501	0,454	614,533	3,219	0	286	323	0,31	0,55	620,816	3,408	0
25393	1274	-800	-600	0,31	0,55	-1	-1	4	329	289	0,31	0,55	620,816	3,673	0
25413	1275	-800	-600	0,31	0,551	-1	-1	4	282	301	0,31	0,551	620,816	3,395	0
25433	1276	298	312	0,501	0,455	614,533	3,524	0	275	292	0,31	0,551	620,816	3,531	0
25453	1277	297	310	0,501	0,455	616,55	3,535	0	282	298	0,311	0,551	620,328	3,601	0
25473	1278	294	296	0,502	0,455	616,55	3,221	0	272	295	0,311	0,55	620,328	3,506	0
25493	1279	-800	-600	0,311	0,55	-1	-1	4	335	304	0,311	0,55	620,328	3,624	0
25513	1280	325	289	0,501	0,454	616,55	3,177	0	296	340	0,31	0,55	620,328	3,646	0
25533	1281	-800	-600	0,309	0,55	-1	-1	4	353	329	0,309	0,55	620,328	3,529	0
25553	1282	-800	-600	0,5	0,455	-1	-1	4	347	344	0,309	0,55	620,573	3,597	0
25573	1283	308	291	0,5	0,455	616,806	3,284	0	370	276	0,309	0,55	620,573	3,295	0
25593	1284	-800	-600	0,309	0,55	-1	-1	4	372	349	0,309	0,55	620,573	3,5	0
25613	1285	359	263	0,5	0,455	616,806	3,389	0	363	329	0,309	0,55	620,573	3,384	0
25633	1286	-800	-600	0,31	0,55	-1	-1	4	372	301	0,31	0,55	620,573	3,472	0
25653	1287	-800	-600	0,501	0,454	-1	-1	4	369	333	0,31	0,55	621,799	3,431	0
25673	1288	-800	-600	0,311	0,55	-1	-1	4	449	315	0,311	0,55	621,799	3,434	0
25693	1289	-800	-600	0,311	0,549	-1	-1	4	383	325	0,311	0,549	621,799	3,411	0
25712	1290	382	273	0,502	0,454	617,156	2,88	0	342	315	0,311	0,549	621,799	3,152	0
25732	1291	-800	-600	0,311	0,549	-1	-1	4	357	318	0,311	0,549	621,799	3,287	0
25752	1292	-800	-600	0,503	0,454	-1	-1	4	334	323	0,311	0,549	620,473	3,193	0
25772	1293	349	251	0,503	0,453	618,619	3,331	0	327	237	0,312	0,549	620,473	3,245	0
25792	1294	372	265	0,503	0,453	618,619	3,191	0	386	312	0,312	0,548	620,473	3,518	0
25812	1295	354	262	0,503	0,453	618,619	3,106	0	405	336	0,312	0,548	620,473	3,453	0
25832	1296	-800	-600	0,312	0,548	-1	-1	4	334	267	0,312	0,548	620,473	3,178	0
25852	1297	-800	-600	0,503	0,453	-1	-1	4	371	315	0,312	0,548	619,491	3,288	0
25872	1298	358	265	0,503	0,453	620,162	3,28	0	-800	-600	0,503	0,453	-1	-1	4
25892	1299	-800	-600	-1	-1	-1	-1	4	-800	-600	-1	-1	-1	-1	4
25912	1300	-800	-600	0,313	0,547	-1	-1	4	362	248	0,313	0,547	619,491	3,54	0
25932	1301	-800	-600	-1	-1	-1	-1	4	-800	-600	-1	-1	-1	-1	4
25952	1302	-800	-600	0,505	0,452	-1	-1	4	-800	-600	0,314	0,547	-1	-1	4
25972	1303	345	260	0,505	0,452	615,905	3,314	0	377	362	0,314	0,547	621	3,411	0
25991	1304	371	248	0,505	0,452	615,905	3,118	0	390	380	0,314	0,546	621	3,707	0
26011	1305	343	275	0,505	0,451	615,905	3,434	0	355	322	0,314	0,546	621	3,398	0
26031	1306	-800	-600	0,314	0,546	-1	-1	4	388	407	0,314	0,546	621	3,983	0
26051	1307	-800	-600	0,505	0,451	-1	-1	4	377	399	0,314	0,546	619,344	3,961	0
26071	1308	-800	-600	0,314	0,546	-1	-1	4	320	258	0,314	0,546	619,344	3,235	0
26091	1309	-800	-600	0,314	0,545	-1	-1	4	339	299	0,314	0,545	619,344	3,573	0
26111	1310	353	288	0,506	0,451	618,058	3,348	0	389	325	0,314	0,545	619,344	3,646	0
26131	1311	317	289	0,506	0,45	618,058	3,604	0	381	289	0,315	0,545	619,344	3,749	0
26151	1312	316	287	0,506	0,45	620,094	3,615	0	370	292	0,315	0,545	620,766	3,841	0
26171	1313	354	259	0,506	0,45	620,094	3,419	0	373	401	0,315	0,545	620,766	3,719	0
26191	1314	339	280	0,506	0,45	620,094	3,515	0	391	371	0,315	0,545	620,766	3,72	0
26211	1315	-800	-600	0,315	0,545	-1	-1	4	336	319	0,315	0,545	620,766	3,358	0
26231	1316	-800	-600	0,315	0,545	-1	-1	4	367	342	0,315	0,545	620,766	3,709	0
26251	1317	-800	-600	0,506	0,451	-1	-1	4	360	315	0,315	0,545	621,652	3,623	0
26271	1318	-800	-600	0,314	0,545	-1	-1	4	384	313	0,314	0,545	621,652	3,642	0
26291	1319	-800	-600	0,314	0,546	-1	-1	4	367	300	0,314	0,546	621,652	3,65	0
26310	1320	305	294	0,505	0,451	620,944	3,27	0	397	363	0,314	0,546	621,652	3,782	0
26330	1321	364	262	0,505	0,451	620,944	3,332	0	365	343	0,314	0,546	621,652	3,687	0
26350	1322	365	269	0,505	0,451	615,201	3,302	0	375	356	0,314	0,546	620,689	3,722	0
26370	1323	403	247	0,505	0,451	615,201	2,995	0	342	302	0,314	0,546	620,689	3,639	0
26390	1324	392	319	0,505	0,451	615,201	3,146	0	362	392	0,314	0,546	620,689	3,608	0
26410	1325	345	302	0,506	0,451	615,201	3,405	0	369	355	0,315	0,546	620,689	3,713	0
26430	1326	-800	-600	0,315	0,546	-1	-1	4	391	339	0,315	0,546	620,689	3,893	0
26450	1327	-800	-600	0,506	0,451	-1	-1	4	400	377	0,315	0,546	621,864	3,932	0
26470	1328	-800	-600	0,315	0,546	-1	-1	4	398	395	0,315	0,546	621,864	3,817	0
26490	1329	336	372	0,507	0,451	617,473	3,683	0	327	350	0,315	0,546	621,864	3,75	0
26510	1330	-800	-600	0,315	0,546	-1	-1	4	369	346	0,315	0,546	621,864	3,8	0
26530	1331	343	309	0,506	0,451	617,473	3,495	0	369	368	0,315	0,546	621,864	3,545	0
26550	1332	342	307	0,506	0,451	619,077	3,503	0	369	373	0,315	0,546	620,149	3,492	0
26570	1333	-800	-600	-1	-1	-1	-1	4	-800	-600	-1	-1	-1	-1	4
26589	1334	-800	-600	0,314	0,546	-1	-1	4	339	429	0,314	0,546	620,149	3,918	0
26609	1335	-800	-600	0,315	0,546	-1	-1	4	335	453	0,315	0,546	620,149	3,973	0
26630	1336	233	389	0,505	0,451	619,077	3,802	0	313	458	0,314	0,546	620,149	3,589	0
26649	1337	233	389	0,505	0,451	619,66	3,805	0	302	462	0,314	0,546	623,509	3,591	0
26669	1338	338	469	0,505	0,451	619,66	3,813	0	347	482	0,313	0,546	623,509	4,222	0
26689	1339	-800	-600	0,313	0,546	-1	-1	4	352	476	0,313	0,546	623,509	3,932	0
26709	1340	-800	-600	0,313	0,546	-1	-1	4	322	427	0,313	0,546	623,509	3,678	0
26729	1341	324	397	0,504	0,451	619,66	3,374	0	277	354	0,313	0,546	623,509	3,583	0
26749	1342	323	395	0,504	0,452	622,125	3,387	0	267	330	0,313	0,546	622,553	3,483	0
26769	1343	242	426	0,504	0,452	622,125	3,756	0	329	418	0,312	0,547	622,553	3,701	0
26789	1344	300	426	0,503	0,452	622,125	3,57	0	338	446	0,312	0,547	622,553	3,789	0
26809	1345	256	386	0,503	0,452	622,125	3,715	0	319	464	0,311	0,547	622,553	4,007	0
26829	1346	-800	-600	0,311	0,547	-1	-1	4	325	466	0,311	0,547	622,553	4,201	0
26849	1347	-800	-600	0,502	0,452	-1	-1	4	325	467	0,31	0,548	623,345	4,346	0
26869	1348	310	409	0,501	0,453	620,644	3,38	0	315	436	0,31	0,548	623,345	3,914	0
26888	1349	248	421	0,5	0,453	620,644	3,949	0	338	431	0,309	0,548	623,345	3,861	0
26908	1350	-800	-600	0,309	0,549	-1	-1	4	324	443	0,309	0,549	623,345	3,769	0
26928	1351	265	370	0,499	0,453	620,644	3,593	0	311	434	0,308	0,549	623,345	4,007	0
26948	1352	265	370	0,499	0,453	620,827	3,594	0	319	435	0,308	0,549	622,809	3,961	0
26968	1353	-800	-600	0,307	0,549	-1	-1	4	316	404	0,307	0,549	622,809	3,663	0
26988	1354	-800	-600	0,307	0,55	-1	-1	4	335	456	0,307	0,55	622,809	3,949	0
27008	1355	-800	-600	0,307	0,55	-1	-1	4	281	429	0,307	0,55	622,809	3,649	0
27028	1356	265	421	0,498	0,454	620,827	3,694	0	328	428	0,307	0,55	622,809	3,774	0
27048	1357	267	423	0,498	0,454	617,991	3,678	0	325	427	0,307	0,55	622,065	3,846	0
27068	1358	276	445	0,498	0,454	617,991	3,727	0	294	397	0,307	0,551	622,065	3,564	0
27088	1359	219	380	0,498	0,454	617,991	3,78	0	316	451	0,307	0,551	622,065	4,045	0
27108	1360	-800	-600	0,307	0,551	-1	-1	4	308	463	0,307	0,551	622,065	3,948	0
27128	1361	-800	-600	0,307	0,551	-1	-1	4	310	476	0,307	0,551	622,065	3,928	0
27148	1362	-800	-600	0,498	0,454	-1	-1	4	311	489	0,307	0,55	621,794	3,905	0
27167	1363	-800	-600	0,307	0,55	-1	-1	4	294	431	0,307	0,55	621,794	3,587	0	15	300	424
27187	1364	274	419	0,498	0,454	619,813	3,455	0	321	453	0,307	0,55	621,794	3,858	0	15	300	424
27207	1365	-800	-600	0,307	0,55	-1	-1	4	309	410	0,307	0,55	621,794	3,673	0	15	300	424
27227	1366	-800	-600	0,308	0,55	-1	-1	4	290	424	0,308	0,55	621,794	3,58	0	15	300	424
27247	1367	-800	-600	0,5	0,454	-1	-1	4	302	423	0,308	0,55	621,777	3,669	0	15	300	424
27267	1368	-800	-600	0,309	0,549	-1	-1	4	298	433	0,309	0,549	621,777	3,631	0	15	300	424
27287	1369	292	392	0,501	0,454	618,994	3,224	0	325	448	0,31	0,549	621,777	3,701	0	15	300	424
27307	1370	-800	-600	0,31	0,549	-1	-1	4	304	458	0,31	0,549	621,777	3,807	0
27327	1371	-800	-600	0,311	0,549	-1	-1	4	271	370	0,311	0,549	621,777	3,631	0
27347	1372	-800	-600	0,502	0,454	-1	-1	4	277	374	0,311	0,549	622,924	3,699	0
27367	1373	-800	-600	0,311	0,549	-1	-1	4	335	480	0,311	0,549	622,924	3,965	0
27387	1374	-800	-600	0,311	0,549	-1	-1	4	305	444	0,311	0,549	622,924	3,913	0
27407	1375	-800	-600	0,311	0,549	-1	-1	4	322	469	0,311	0,549	622,924	3,874	0
27427	1376	269	408	0,502	0,454	620,147	3,535	0	286	423	0,311	0,549	622,924	3,592	0
27447	1377	270	410	0,502	0,454	617,757	3,522	0	286	424	0,311	0,549	622,678	3,523	0
27467	1378	234	352	0,503	0,453	617,757	3,533	0	258	331	0,312	0,548	622,678	3,703	0
27486	1379	142	260	0,503	0,452	617,757	3,341	0	204	267	0,313	0,546	622,678	3,634	0
27506	1380	168	283	0,504	0,452	617,757	3,84	0	202	299	0,313	0,546	622,678	3,442	0
27526	1381	150	261	0,504	0,452	617,757	3,698	0	210	290	0,313	0,546	622,678	3,499	0
27546	1382	163	270	0,504	0,452	617,526	3,739	0	216	281	0,313	0,546	622,327	3,554	0
27566	1383	190	308	0,505	0,452	617,526	3,619	0	217	282	0,314	0,546	622,327	3,811	0
27586	1384	191	223	0,505	0,452	617,526	3,398	0	231	264	0,314	0,546	622,327	3,773	0
27606	1385	182	270	0,506	0,451	617,526	3,083	0	185	290	0,315	0,545	622,327	3,59	0
27626	1386	162	285	0,506	0,451	617,526	3,581	0	207	272	0,315	0,545	622,327	3,58	0
27646	1387	158	252	0,507	0,451	618,256	3,392	0	200	269	0,315	0,545	622,307	3,57	0
27666	1388	205	265	0,507	0,451	618,256	3,348	0	219	284	0,316	0,545	622,307	3,622	0
27686	1389	164	282	0,507	0,45	618,256	3,547	0	166	257	0,316	0,545	622,307	3,561	0
27706	1390	-800	-600	0,316	0,544	-1	-1	4	215	287	0,316	0,544	622,307	3,663	0
27726	1391	210	321	0,508	0,45	618,256	3,467	0	179	270	0,317	0,544	622,307	3,41	0
27746	1392	209	320	0,508	0,45	619,307	3,472	0	200	266	0,317	0,544	621,745	3,384	0
27765	1393	196	336	0,508	0,45	619,307	3,555	0	214	299	0,317	0,544	621,745	3,506	0
27785	1394	174	257	0,508	0,449	619,307	3,504	0	206	277	0,317	0,544	621,745	3,51	0
27805	1395	182	326	0,509	0,45	619,307	3,472	0	192	325	0,318	0,544	621,745	3,716	0	16	164	325
27825	1396	170	347	0,509	0,45	619,307	3,585	0	182	304	0,318	0,544	621,745	3,55	0	16	164	325
27845	1397	170	330	0,509	0,45	615,186	3,531	0	172	306	0,318	0,544	621,628	3,606	0	16	164	325
27865	1398	148	331	0,509	0,45	615,186	3,494	0	174	351	0,318	0,544	621,628	3,442	0	16	164	325
27885	1399	143	339	0,509	0,45	615,186	3,487	0	170	322	0,318	0,544	621,628	3,522	0	16	164	325
27905	1400	132	308	0,509	0,45	615,186	3,585	0	183	316	0,318	0,544	621,628	3,689	0	16	164	325
27925	1401	-800	-600	0,318	0,544	-1	-1	4	196	319	0,318	0,544	621,628	3,358	0
27945	1402	-800	-600	0,509	0,45	-1	-1	4	199	315	0,318	0,545	621,71	3,434	0
27965	1403	155	330	0,509	0,45	615,389	3,456	0	132	281	0,318	0,545	621,71	3,247	0
27985	1404	190	349	0,509	0,45	615,389	3,476	0	177	287	0,318	0,545	621,71	3,44	0
28005	1405	145	327	0,509	0,45	615,389	3,682	0	172	275	0,318	0,545	621,71	3,355	0
28025	1406	-800	-600	0,318	0,545	-1	-1	4	164	283	0,318	0,545	621,71	3,538	0
28045	1407	-800	-600	0,508	0,45	-1	-1	4	189	283	0,317	0,545	621,963	3,544	0
28065	1408	149	332	0,508	0,45	617,017	3,495	0	147	288	0,317	0,545	621,963	3,228	0
28085	1409	-800	-600	0,317	0,545	-1	-1	4	228	335	0,317	0,545	621,963	3,928	0
28104	1410	135	312	0,508	0,45	617,017	3,68	0	192	323	0,317	0,545	621,963	3,643	0
28124	1411	174	304	0,508	0,45	617,017	3,293	0	207	338	0,317	0,546	621,963	3,544	0
28144	1412	174	304	0,507	0,45	617,425	3,295	0	219	336	0,317	0,546	622,173	3,445	0
28164	1413	163	327	0,507	0,451	617,425	3,569	0	236	325	0,316	0,546	622,173	3,81	0
28184	1414	154	309	0,507	0,451	617,425	3,43	0	164	319	0,316	0,547	622,173	3,332	0
28204	1415	-800	-600	0,314	0,548	-1	-1	4	320	325	0,314	0,548	622,173	3,67	0
28224	1416	-800	-600	0,312	0,549	-1	-1	4	355	332	0,312	0,549	622,173	3,245	0
28244	1417	-800	-600	0,502	0,452	-1	-1	4	390	333	0,312	0,549	622,242	3,329	0
28264	1418	365	310	0,502	0,453	622,218	3,921	0	376	311	0,311	0,549	622,242	3,379	0
28284	1419	-800	-600	0,311	0,549	-1	-1	4	403	397	0,311	0,549	622,242	3,649	0
28304	1420	-800	-600	0,311	0,55	-1	-1	4	331	321	0,311	0,55	622,242	3,405	0
28324	1421	361	285	0,502	0,453	622,218	3,343	0	407	474	0,311	0,55	622,242	3,85	0
28344	1422	361	289	0,502	0,453	618,832	3,326	0	382	475	0,311	0,55	620,699	3,827	0
28363	1423	-800	-600	0,311	0,55	-1	-1	4	374	401	0,311	0,55	620,699	3,535	0
28383	1424	374	319	0,502	0,453	618,832	3,357	0	398	447	0,311	0,55	620,699	3,686	0
28403	1425	-800	-600	0,312	0,55	-1	-1	4	369	329	0,312	0,55	620,699	3,574	0
28423	1426	-800	-600	0,312	0,55	-1	-1	4	386	420	0,312	0,55	620,699	3,713	0
28443	1427	-800	-600	0,502	0,453	-1	-1	4	391	414	0,311	0,55	621,52	3,689	0
28463	1428	400	285	0,502	0,453	618,682	3,188	0	367	430	0,311	0,55	621,52	3,539	0
28483	1429	373	322	0,502	0,453	618,682	3,222	0	371	395	0,311	0,55	621,52	3,497	0
28503	1430	-800	-600	-1	-1	-1	-1	4	-800	-600	-1	-1	-1	-1	4
28523	1431	-800	-600	0,31	0,55	-1	-1	4	389	450	0,31	0,55	621,52	3,849	0
28543	1432	-800	-600	0,501	0,453	-1	-1	4	395	442	0,31	0,551	621,736	3,905	0
28563	1433	352	312	0,501	0,454	620,307	3,286	0	374	401	0,31	0,551	621,736	3,662	0
28583	1434	-800	-600	0,31	0,551	-1	-1	4	395	429	0,31	0,551	621,736	3,746	0
28603	1435	-800	-600	0,31	0,551	-1	-1	4	394	440	0,31	0,551	621,736	3,884	0
28623	1436	328	308	0,5	0,454	620,307	3,333	0	389	374	0,31	0,551	621,736	3,607	0
28643	1437	328	309	0,5	0,454	619,867	3,331	0	386	388	0,31	0,551	621,349	3,677	0
28663	1438	-800	-600	0,31	0,551	-1	-1	4	400	388	0,31	0,551	621,349	3,705	0
28682	1439	359	340	0,5	0,454	619,867	3,483	0	364	332	0,31	0,551	621,349	3,538	0
28702	1440	363	352	0,5	0,454	619,867	3,49	0	382	398	0,31	0,551	621,349	3,722	0
28722	1441	-800	-600	0,31	0,551	-1	-1	4	404	349	0,31	0,551	621,349	3,431	0
28742	1442	-800	-600	0,5	0,454	-1	-1	4	389	376	0,31	0,551	621,416	3,457	0
28762	1443	-800	-600	0,309	0,551	-1	-1	4	390	348	0,309	0,551	621,416	3,489	0
28782	1444	-800	-600	0,309	0,551	-1	-1	4	362	394	0,309	0,551	621,416	3,799	0
28802	1445	-800	-600	-1	-1	-1	-1	4	-800	-600	-1	-1	-1	-1	4
28822	1446	396	309	0,499	0,454	617,802	3,044	0	373	240	0,309	0,552	621,416	3,288	0
28842	1447	395	307	0,499	0,455	619,748	3,053	0	375	232	0,309	0,552	621,282	3,346	0
28862	1448	403	285	0,499	0,455	619,748	3,253	0	433	439	0,309	0,552	621,282	3,691	0
28882	1449	380	307	0,5	0,455	619,748	3,463	0	450	324	0,309	0,552	621,282	3,612	0
28902	1450	412	381	0,5	0,455	619,748	3,47	0	460	321	0,309	0,552	621,282	3,455	0
28922	1451	394	315	0,5	0,455	619,748	3,488	0	425	306	0,31	0,552	621,282	3,561	0
28942	1452	390	345	0,5	0,455	616,807	3,483	0	433	300	0,31	0,552	620,593	3,487	0
28962	1453	413	297	0,501	0,455	616,807	3,138	0	423	390	0,31	0,551	620,593	3,529	0
28981	1454	-800	-600	0,311	0,551	-1	-1	4	417	377	0,311	0,551	620,593	3,549	0
29001	1455	394	305	0,501	0,454	616,807	3,326	0	422	360	0,311	0,551	620,593	3,453	0
29021	1456	-800	-600	0,311	0,551	-1	-1	4	428	365	0,311	0,551	620,593	3,66	0
29041	1457	-800	-600	0,502	0,454	-1	-1	4	426	372	0,311	0,551	619,956	3,653	0
29061	1458	397	272	0,502	0,454	618,888	3,153	0	-800	-600	0,502	0,454	-1	-1	4
29081	1459	-800	-600	0,311	0,55	-1	-1	4	389	382	0,311	0,55	619,956	3,624	0
29101	1460	342	302	0,502	0,454	618,888	3,364	0	434	350	0,311	0,55	619,956	3,564	0
29121	1461	354	381	0,502	0,454	618,888	3,961	0	412	401	0,311	0,55	619,956	3,588	0
29141	1462	354	381	0,502	0,454	617,982	3,955	0	435	397	0,311	0,55	619,934	3,556	0
29161	1463	381	337	0,502	0,454	617,982	3,511	0	375	398	0,311	0,551	619,934	3,71	0
29181	1464	393	318	0,501	0,454	617,982	3,594	0	412	371	0,311	0,551	619,934	3,723	0
29201	1465	-800	-600	0,311	0,552	-1	-1	4	375	472	0,311	0,552	619,934	4,05	0
29221	1466	376	352	0,5	0,454	617,982	3,466	0	-800	-600	0,5	0,454	-1	-1	4
29241	1467	376	353	0,499	0,455	616,908	3,46	0	-800	-600	0,309	0,554	-1	-1	4
29260	1468	448	335	0,497	0,455	616,908	3,557	0	485	358	0,307	0,555	619,65	3,513	0
29280	1469	-800	-600	0,306	0,556	-1	-1	4	441	403	0,306	0,556	619,65	3,491	0
29300	1470	459	332	0,495	0,456	616,908	3,45	0	477	394	0,306	0,557	619,65	3,676	0
29320	1471	448	348	0,494	0,456	616,908	3,438	0	504	368	0,305	0,557	619,65	3,885	0
29340	1472	448	346	0,494	0,456	619,055	3,449	0	490	389	0,305	0,557	620,732	3,958	0
29360	1473	-800	-600	0,305	0,557	-1	-1	4	497	336	0,305	0,557	620,732	3,658	0
29380	1474	465	354	0,495	0,456	619,055	3,713	0	503	347	0,305	0,556	620,732	3,427	0
29400	1475	501	359	0,495	0,455	619,055	3,408	0	466	415	0,306	0,556	620,732	3,503	0
29420	1476	459	393	0,496	0,455	619,055	3,56	0	477	372	0,307	0,555	620,732	3,45	0
29440	1477	470	406	0,497	0,454	621,287	3,443	0	471	398	0,308	0,555	620,278	3,481	0
29460	1478	-800	-600	-1	-1	-1	-1	4	-800	-600	-1	-1	-1	-1	4
29480	1479	456	360	0,498	0,454	621,287	3,456	0	468	425	0,309	0,554	620,278	3,712	0
29500	1480	-800	-600	0,309	0,554	-1	-1	4	446	437	0,309	0,554	620,278	3,711	0
29520	1481	-800	-600	0,309	0,554	-1	-1	4	494	395	0,309	0,554	620,278	3,589	0
29540	1482	-800	-600	0,498	0,454	-1	-1	4	494	387	0,309	0,554	621,274	3,554	0
29560	1483	-800	-600	0,308	0,554	-1	-1	4	507	408	0,308	0,554	621,274	3,927	0
29579	1484	494	345	0,497	0,454	620,316	3,593	0	484	385	0,308	0,555	621,274	3,722	0
29600	1485	-800	-600	0,307	0,555	-1	-1	4	502	371	0,307	0,555	621,274	3,766	0
29619	1486	-800	-600	0,307	0,555	-1	-1	4	468	462	0,307	0,555	621,274	3,724	0
29640	1487	-800	-600	0,496	0,455	-1	-1	4	469	451	0,307	0,556	620,464	3,761	0
29659	1488	-800	-600	-1	-1	-1	-1	4	-800	-600	-1	-1	-1	-1	4
29680	1489	476	320	0,496	0,455	619,187	3,425	0	495	398	0,307	0,555	620,464	3,535	0
29699	1490	-800	-600	0,307	0,555	-1	-1	4	470	455	0,307	0,555	620,464	3,672	0
29720	1491	-800	-600	0,307	0,555	-1	-1	4	487	457	0,307	0,555	620,464	3,885	0
29739	1492	-800	-600	0,496	0,455	-1	-1	4	477	459	0,307	0,556	619,88	4,044	0
29760	1493	-800	-600	0,306	0,556	-1	-1	4	516	378	0,306	0,556	619,88	3,817	0
29779	1494	-800	-600	0,306	0,557	-1	-1	4	477	394	0,306	0,557	619,88	3,607	0
29800	1495	-800	-600	0,305	0,557	-1	-1	4	450	454	0,305	0,557	619,88	3,681	0
29819	1496	-800	-600	0,305	0,558	-1	-1	4	506	431	0,305	0,558	619,88	3,819	0
29840	1497	-800	-600	0,493	0,456	-1	-1	4	479	460	0,304	0,558	618,323	3,723	0
29858	1498	468	373	0,493	0,457	619,93	3,801	0	496	399	0,304	0,558	618,323	3,892	0
29880	1499	-800	-600	0,304	0,558	-1	-1	4	456	451	0,304	0,558	618,323	3,825	0
29898	1500	469	392	0,493	0,457	619,93	3,402	0	498	444	0,304	0,558	618,323	3,779	0
29920	1501	-800	-600	0,304	0,558	-1	-1	4	472	424	0,304	0,558	618,323	3,847	0
29938	1502	-800	-600	0,493	0,457	-1	-1	4	491	449	0,304	0,558	620,673	3,853	0
29960	1503	-800	-600	0,304	0,558	-1	-1	4	497	373	0,304	0,558	620,673	3,631	0
29978	1504	-800	-600	0,304	0,558	-1	-1	4	497	444	0,304	0,558	620,673	3,892	0
30000	1505	-800	-600	0,304	0,558	-1	-1	4	518	411	0,304	0,558	620,673	3,77	0
30018	1506	437	384	0,493	0,457	620,439	3,705	0	528	334	0,304	0,558	620,673	3,515	0
30038	1507	437	384	0,493	0,457	620,181	3,703	0	535	358	0,304	0,558	620,678	3,605	0
30058	1508	-800	-600	-1	-1	-1	-1	4	-800	-600	-1	-1	-1	-1	4
30078	1509	478	447	0,493	0,457	620,181	3,671	0	466	505	0,303	0,559	620,678	4,109	0
30098	1510	-800	-600	0,303	0,559	-1	-1	4	517	374	0,303	0,559	620,678	3,649	0
30118	1511	-800	-600	0,302	0,559	-1	-1	4	455	440	0,302	0,559	620,678	3,656	0
30137	1512	-800	-600	0,491	0,458	-1	-1	4	469	377	0,302	0,559	619,236	3,655	0
30158	1513	-800	-600	0,302	0,559	-1	-1	4	468	433	0,302	0,559	619,236	3,704	0
30177	1514	460	371	0,491	0,458	617,302	3,226	0	-800	-600	0,491	0,458	-1	-1	4
30197	1515	-800	-600	0,302	0,56	-1	-1	4	461	414	0,302	0,56	619,236	3,639	0
30217	1516	-800	-600	0,302	0,56	-1	-1	4	486	444	0,302	0,56	619,236	3,766	0
30237	1517	-800	-600	0,491	0,458	-1	-1	4	486	443	0,302	0,56	619,617	3,768	0
30257	1518	-800	-600	0,302	0,56	-1	-1	4	466	419	0,302	0,56	619,617	3,573	0
30277	1519	-800	-600	0,302	0,559	-1	-1	4	480	397	0,302	0,559	619,617	3,363	0
30297	1520	530	338	0,491	0,458	619,979	3,352	0	456	463	0,301	0,559	619,617	3,781	0
30317	1521	-800	-600	0,301	0,559	-1	-1	4	502	459	0,301	0,559	619,617	3,812	0
30337	1522	-800	-600	0,489	0,457	-1	-1	4	505	454	0,3	0,558	619,216	3,84	0
30357	1523	561	364	0,489	0,457	619,6	3,546	0	580	358	0,3	0,558	619,216	3,637	0
30377	1524	548	370	0,489	0,457	619,6	3,538	0	-800	-600	0,489	0,457	-1	-1	4
30397	1525	495	299	0,489	0,457	619,6	3,554	0	-800	-600	0,489	0,457	-1	-1	4
30417	1526	-800	-600	0,3	0,558	-1	-1	4	594	316	0,3	0,558	619,216	3,389	0
30437	1527	-800	-600	0,488	0,457	-1	-1	4	594	317	0,299	0,558	617,928	3,383	0
30456	1528	601	329	0,488	0,457	616,332	3,698	0	585	339	0,299	0,558	617,928	3,364	0
30476	1529	-800	-600	0,299	0,558	-1	-1	4	637	318	0,299	0,558	617,928	3,622	0
30496	1530	-800	-600	-1	-1	-1	-1	4	-800	-600	-1	-1	-1	-1	4
30516	1531	539	363	0,488	0,458	616,332	3,729	0	574	383	0,299	0,558	617,928	3,746	0
30536	1532	539	360	0,489	0,458	619,656	3,748	0	589	385	0,299	0,558	618,784	3,813	0
30556	1533	595	302	0,489	0,458	619,656	3,735	0	631	333	0,3	0,558	618,784	3,755	0
30576	1534	661	272	0,488	0,457	619,656	3,367	0	676	299	0,299	0,558	618,784	3,666	0
30596	1535	-800	-600	0,3	0,558	-1	-1	4	657	277	0,3	0,558	618,784	3,624	0
30616	1536	628	293	0,489	0,457	619,656	3,208	0	662	369	0,3	0,558	618,784	3,795	0
30636	1537	627	298	0,489	0,457	615,297	3,186	0	662	353	0,3	0,557	616,114	3,728	0
30656	1538	-800	-600	0,301	0,557	-1	-1	4	646	337	0,301	0,557	616,114	3,506	0
30676	1539	623	282	0,49	0,457	615,297	3,416	0	655	339	0,301	0,557	616,114	3,362	0
30696	1540	-800	-600	0,301	0,557	-1	-1	4	679	296	0,301	0,557	616,114	3,533	0
30716	1541	-800	-600	0,301	0,556	-1	-1	4	641	329	0,301	0,556	616,114	3,231	0
30736	1542	-800	-600	0,491	0,456	-1	-1	4	653	319	0,302	0,556	615,493	3,241	0
30756	1543	-800	-600	0,302	0,556	-1	-1	4	667	316	0,302	0,556	615,493	3,41	0
30775	1544	-800	-600	0,302	0,556	-1	-1	4	656	347	0,302	0,556	615,493	3,45	0
30795	1545	632	349	0,491	0,456	619,591	3,62	0	676	354	0,302	0,556	615,493	3,548	0
30815	1546	-800	-600	0,302	0,556	-1	-1	4	674	284	0,302	0,556	615,493	3,562	0
30835	1547	-800	-600	0,49	0,456	-1	-1	4	672	300	0,301	0,556	613,872	3,567	0
30855	1548	664	326	0,49	0,456	614,814	3,297	0	641	325	0,301	0,557	613,872	3,291	0
30875	1549	-800	-600	0,3	0,558	-1	-1	4	663	329	0,3	0,558	613,872	3,565	0
30895	1550	651	300	0,487	0,456	614,814	3,265	0	658	367	0,299	0,56	613,872	3,851	0
30915	1551	608	319	0,485	0,457	614,814	3,579	0	658	318	0,298	0,563	613,872	3,444	0
30935	1552	609	316	0,483	0,458	617,703	3,595	0	652	328	0,296	0,566	615,394	3,674	0
30955	1553	-800	-600	0,294	0,57	-1	-1	4	671	338	0,294	0,57	615,394	3,661	0
30975	1554	539	400	0,478	0,462	617,703	3,676	0	567	353	0,293	0,574	615,394	3,379	0
30995	1555	-800	-600	0,293	0,577	-1	-1	4	435	389	0,293	0,577	615,394	3,516	0
31015	1556	438	379	0,475	0,466	617,703	3,59	0	422	439	0,292	0,579	615,394	3,534	0
31035	1557	438	382	0,474	0,467	615,003	3,575	0	410	460	0,29	0,581	622,177	3,589	0
31054	1558	-800	-600	0,289	0,582	-1	-1	4	393	436	0,289	0,582	622,177	3,531	0
31074	1559	-800	-600	-1	-1	-1	-1	4	-800	-600	-1	-1	-1	-1	4
31094	1560	425	362	0,472	0,467	615,003	3,492	0	433	367	0,289	0,583	622,177	3,746	0
31114	1561	-800	-600	0,29	0,584	-1	-1	4	423	395	0,29	0,584	622,177	3,57	0
31134	1562	-800	-600	0,473	0,468	-1	-1	4	414	368	0,29	0,585	621,129	3,64	0
31154	1563	446	404	0,473	0,468	621,346	3,36	0	403	460	0,29	0,585	621,129	3,627	0
31174	1564	-800	-600	0,29	0,586	-1	-1	4	422	509	0,29	0,586	621,129	4,02	0
31194	1565	-800	-600	0,289	0,587	-1	-1	4	410	464	0,289	0,587	621,129	3,938	0
31214	1566	-800	-600	0,288	0,588	-1	-1	4	405	444	0,288	0,588	621,129	3,611	0
31234	1567	-800	-600	0,469	0,471	-1	-1	4	412	455	0,287	0,589	623,364	3,799	0
31254	1568	-800	-600	0,285	0,591	-1	-1	4	430	425	0,285	0,591	623,364	3,835	0
31274	1569	-800	-600	0,284	0,592	-1	-1	4	407	445	0,284	0,592	623,364	3,987	0
31294	1570	-800	-600	0,283	0,594	-1	-1	4	421	486	0,283	0,594	623,364	3,798	0
31314	1571	-800	-600	0,282	0,595	-1	-1	4	388	405	0,282	0,595	623,364	3,467	0
31334	1572	-800	-600	0,463	0,475	-1	-1	4	386	425	0,281	0,595	622,811	3,462	0
31353	1573	-800	-600	0,28	0,596	-1	-1	4	435	410	0,28	0,596	622,811	3,738	0
31373	1574	-800	-600	0,28	0,595	-1	-1	4	467	378	0,28	0,595	622,811	3,802	0
31393	1575	-800	-600	0,281	0,595	-1	-1	4	448	400	0,281	0,595	622,811	3,574	0
31413	1576	-800	-600	0,281	0,595	-1	-1	4	497	388	0,281	0,595	622,811	3,89	0
31433	1577	-800	-600	0,464	0,475	-1	-1	4	501	399	0,281	0,594	622,523	3,842	0
31453	1578	-800	-600	0,282	0,594	-1	-1	4	429	445	0,282	0,594	622,523	3,629	0
31473	1579	-800	-600	0,282	0,594	-1	-1	4	409	339	0,282	0,594	622,523	3,557	0
31493	1580	-800	-600	0,282	0,593	-1	-1	4	425	456	0,282	0,593	622,523	3,565	0
31513	1581	-800	-600	0,283	0,593	-1	-1	4	403	362	0,283	0,593	622,523	3,785	0
31533	1582	-800	-600	0,466	0,475	-1	-1	4	405	409	0,283	0,593	622,121	3,761	0
31553	1583	-800	-600	0,283	0,592	-1	-1	4	337	351	0,283	0,592	622,121	3,393	0
31573	1584	-800	-600	0,283	0,592	-1	-1	4	358	458	0,283	0,592	622,121	3,789	0
31593	1585	-800	-600	0,283	0,592	-1	-1	4	317	294	0,283	0,592	622,121	3,213	0
31613	1586	-800	-600	0,283	0,591	-1	-1	4	399	422	0,283	0,591	622,121	3,789	0
31633	1587	-800	-600	0,466	0,474	-1	-1	4	398	355	0,283	0,591	623,315	3,604	0
31652	1588	-800	-600	0,283	0,591	-1	-1	4	417	422	0,283	0,591	623,315	3,816	0
31672	1589	-800	-600	0,284	0,59	-1	-1	4	379	411	0,284	0,59	623,315	3,512	0
31692	1590	-800	-600	-1	-1	-1	-1	4	-800	-600	-1	-1	-1	-1	4
31712	1591	-800	-600	0,284	0,59	-1	-1	4	403	439	0,284	0,59	623,315	3,779	0
31732	1592	-800	-600	0,469	0,474	-1	-1	4	387	438	0,285	0,589	623,965	3,673	0
31752	1593	-800	-600	0,285	0,589	-1	-1	4	401	459	0,285	0,589	623,965	4,071	0
31772	1594	-800	-600	0,285	0,588	-1	-1	4	367	376	0,285	0,588	623,965	3,625	0
31792	1595	-800	-600	0,285	0,588	-1	-1	4	395	337	0,285	0,588	623,965	3,471	0
31812	1596	-800	-600	0,285	0,588	-1	-1	4	349	398	0,285	0,588	623,965	3,465	0
31832	1597	-800	-600	0,47	0,474	-1	-1	4	352	394	0,285	0,588	622,384	3,45	0
31852	1598	-800	-600	0,286	0,587	-1	-1	4	370	380	0,286	0,587	622,384	3,837	0
31872	1599	-800	-600	0,286	0,587	-1	-1	4	401	397	0,286	0,587	622,384	3,552	0
31892	1600	395	283	0,471	0,473	620,956	2,694	0	384	418	0,286	0,587	622,384	3,601	0
31912	1601	-800	-600	0,286	0,587	-1	-1	4	399	435	0,286	0,587	622,384	3,718	0
31932	1602	-800	-600	0,471	0,473	-1	-1	4	392	452	0,286	0,586	622,464	3,578	0
31951	1603	-800	-600	0,286	0,586	-1	-1	4	387	476	0,286	0,586	622,464	3,933	0
31972	1604	-800	-600	0,286	0,586	-1	-1	4	351	325	0,286	0,586	622,464	3,279	0
31991	1605	-800	-600	0,286	0,586	-1	-1	4	381	411	0,286	0,586	622,464	3,539	0
32011	1606	375	299	0,472	0,473	614,226	3,369	0	361	389	0,287	0,586	622,464	3,416	0
32031	1607	374	297	0,472	0,473	616,424	3,381	0	378	367	0,287	0,586	622,379	3,548	0
32051	1608	-800	-600	0,288	0,585	-1	-1	4	400	467	0,288	0,585	622,379	3,836	0
32071	1609	-800	-600	0,288	0,585	-1	-1	4	384	408	0,288	0,585	622,379	3,425	0
32091	1610	-800	-600	0,288	0,585	-1	-1	4	415	433	0,288	0,585	622,379	3,755	0	17	403	426
32111	1611	-800	-600	0,289	0,584	-1	-1	4	422	434	0,289	0,584	622,379	3,677	0	17	403	426
32131	1612	-800	-600	0,475	0,473	-1	-1	4	429	435	0,289	0,584	622,215	3,539	0	17	403	426
32151	1613	-800	-600	0,29	0,584	-1	-1	4	406	429	0,29	0,584	622,215	3,551	0	17	403	426
32171	1614	-800	-600	0,29	0,583	-1	-1	4	382	428	0,29	0,583	622,215	3,362	0	17	403	426
32191	1615	-800	-600	0,291	0,583	-1	-1	4	377	407	0,291	0,583	622,215	3,61	0	17	403	426
32211	1616	-800	-600	0,291	0,583	-1	-1	4	387	437	0,291	0,583	622,215	3,679	0
32231	1617	-800	-600	0,477	0,472	-1	-1	4	388	432	0,291	0,582	623,368	3,664	0
32250	1618	-800	-600	0,292	0,582	-1	-1	4	370	365	0,292	0,582	623,368	3,49	0
32270	1619	-800	-600	0,292	0,582	-1	-1	4	401	374	0,292	0,582	623,368	3,506	0
32290	1620	-800	-600	0,292	0,581	-1	-1	4	378	365	0,292	0,581	623,368	3,711	0
32310	1621	-800	-600	0,292	0,581	-1	-1	4	389	435	0,292	0,581	623,368	3,67	0
32330	1622	-800	-600	0,478	0,471	-1	-1	4	377	444	0,292	0,581	622,166	3,654	0
32350	1623	-800	-600	0,293	0,581	-1	-1	4	378	449	0,293	0,581	622,166	3,623	0
32370	1624	-800	-600	0,293	0,581	-1	-1	4	407	429	0,293	0,581	622,166	3,569	0
32390	1625	-800	-600	0,293	0,58	-1	-1	4	391	466	0,293	0,58	622,166	3,839	0
32410	1626	-800	-600	0,293	0,58	-1	-1	4	350	365	0,293	0,58	622,166	3,567	0
32430	1627	-800	-600	0,48	0,469	-1	-1	4	358	357	0,294	0,58	622,803	3,66	0
32450	1628	-800	-600	0,294	0,579	-1	-1	4	392	415	0,294	0,579	622,803	3,649	0
32470	1629	357	391	0,481	0,468	617,414	3,47	0	390	379	0,295	0,578	622,803	3,397	0
32490	1630	-800	-600	0,295	0,578	-1	-1	4	373	463	0,295	0,578	622,803	3,905	0
32510	1631	348	348	0,482	0,467	617,414	3,301	0	352	422	0,296	0,577	622,803	3,558	0
32530	1632	347	344	0,483	0,467	620,786	3,318	0	343	426	0,296	0,576	622,001	3,547	0
32549	1633	-800	-600	0,297	0,576	-1	-1	4	383	461	0,297	0,576	622,001	3,749	0
32569	1634	-800	-600	0,297	0,575	-1	-1	4	379	470	0,297	0,575	622,001	3,799	0
32589	1635	-800	-600	0,298	0,575	-1	-1	4	401	425	0,298	0,575	622,001	3,709	0
32609	1636	-800	-600	0,298	0,575	-1	-1	4	362	443	0,298	0,575	622,001	3,53	0
32629	1637	-800	-600	0,485	0,465	-1	-1	4	363	434	0,298	0,574	621,954	3,514	0
32649	1638	-800	-600	0,298	0,574	-1	-1	4	369	408	0,298	0,574	621,954	3,608	0
32669	1639	-800	-600	0,299	0,574	-1	-1	4	351	355	0,299	0,574	621,954	3,294	0
32689	1640	279	375	0,487	0,465	617,418	3,333	0	267	384	0,3	0,574	621,954	3,332	0
32709	1641	213	286	0,487	0,465	617,418	3,154	0	234	301	0,301	0,573	621,954	3,372	0
32729	1642	214	288	0,488	0,465	616,301	3,148	0	196	293	0,301	0,573	622,025	3,412	0
32749	1643	226	397	0,488	0,465	616,301	3,509	0	274	377	0,301	0,573	622,025	3,54	0
32769	1644	-800	-600	0,301	0,572	-1	-1	4	237	349	0,301	0,572	622,025	3,47	0
32789	1645	196	360	0,489	0,465	616,301	3,76	0	268	396	0,302	0,572	622,025	3,523	0
32809	1646	-800	-600	0,302	0,571	-1	-1	4	232	390	0,302	0,571	622,025	3,401	0
32828	1647	-800	-600	0,49	0,464	-1	-1	4	243	386	0,303	0,571	621,296	3,391	0
32848	1648	-800	-600	0,303	0,57	-1	-1	4	289	410	0,303	0,57	621,296	3,728	0
32868	1649	175	386	0,492	0,464	616,567	3,526	0	271	428	0,304	0,57	621,296	3,594	0
32888	1650	211	366	0,492	0,464	616,567	3,483	0	239	352	0,304	0,569	621,296	3,479	0
32908	1651	-800	-600	0,305	0,569	-1	-1	4	239	352	0,305	0,569	621,296	3,3	0
32928	1652	-800	-600	0,493	0,464	-1	-1	4	237	352	0,305	0,569	622,118	3,172	0
32948	1653	286	414	0,493	0,464	616,451	3,476	0	-800	-600	0,493	0,464	-1	-1	4
32968	1654	189	402	0,494	0,465	616,451	3,648	0	247	418	0,305	0,569	622,118	3,618	0
32988	1655	-800	-600	0,305	0,569	-1	-1	4	172	330	0,305	0,569	622,118	3,334	0
33008	1656	-800	-600	0,305	0,569	-1	-1	4	199	353	0,305	0,569	622,118	3,318	0
33028	1657	-800	-600	0,494	0,465	-1	-1	4	151	372	0,305	0,569	622,601	3,304	0
33048	1658	186	438	0,493	0,465	619,611	3,515	0	255	433	0,305	0,569	622,601	3,669	0
33068	1659	150	349	0,493	0,466	619,611	3,274	0	234	441	0,305	0,569	622,601	3,526	0
33088	1660	200	231	0,493	0,466	619,611	2,688	0	229	347	0,305	0,569	622,601	3,396	0
33108	1661	-800	-600	0,305	0,57	-1	-1	4	187	356	0,305	0,57	622,601	3,233	0
33128	1662	-800	-600	0,493	0,466	-1	-1	4	168	368	0,305	0,57	621,467	3,088	0
33147	1663	207	389	0,494	0,466	616,037	3,469	0	264	454	0,305	0,57	621,467	3,984	0
33167	1664	199	424	0,494	0,466	616,037	3,581	0	222	376	0,305	0,57	621,467	3,238	0
33187	1665	183	403	0,494	0,466	616,037	3,487	0	211	356	0,305	0,569	621,467	3,127	0
33207	1666	-800	-600	0,306	0,569	-1	-1	4	291	453	0,306	0,569	621,467	3,857	0
33227	1667	-800	-600	0,495	0,466	-1	-1	4	268	407	0,306	0,569	622,83	3,454	0
33247	1668	-800	-600	0,306	0,569	-1	-1	4	272	456	0,306	0,569	622,83	3,938	0
33267	1669	-800	-600	0,306	0,569	-1	-1	4	237	434	0,306	0,569	622,83	3,601	0
33287	1670	208	379	0,495	0,467	615,155	3,349	0	264	436	0,307	0,569	622,83	3,86	0
33307	1671	-800	-600	0,307	0,569	-1	-1	4	216	382	0,307	0,569	622,83	3,317	0
33327	1672	-800	-600	0,496	0,467	-1	-1	4	219	366	0,307	0,569	622,994	3,309	0
33347	1673	-800	-600	0,307	0,569	-1	-1	4	200	395	0,307	0,569	622,994	3,314	0
33367	1674	180	390	0,496	0,467	617,856	3,425	0	233	403	0,307	0,569	622,994	3,319	0
33387	1675	-800	-600	0,307	0,569	-1	-1	4	222	414	0,307	0,569	622,994	3,244	0
33407	1676	-800	-600	0,307	0,569	-1	-1	4	261	428	0,307	0,569	622,994	3,6	0
33427	1677	-800	-600	0,496	0,467	-1	-1	4	267	438	0,307	0,568	622,041	3,602	0
33446	1678	-800	-600	0,307	0,568	-1	-1	4	267	465	0,307	0,568	622,041	3,851	0
33466	1679	-800	-600	0,307	0,568	-1	-1	4	238	440	0,307	0,568	622,041	3,779	0
33486	1680	209	396	0,496	0,467	613,252	3,478	0	222	409	0,307	0,568	622,041	3,206	0	18	219	377
33506	1681	-800	-600	0,307	0,568	-1	-1	4	229	386	0,307	0,568	622,041	3,215	0	18	219	377
33526	1682	-800	-600	0,497	0,467	-1	-1	4	220	363	0,308	0,568	621,867	3,223	0	18	219	377
33546	1683	-800	-600	0,308	0,568	-1	-1	4	211	387	0,308	0,568	621,867	3,321	0	18	219	377
33566	1684	-800	-600	0,308	0,568	-1	-1	4	205	366	0,308	0,568	621,867	3,381	0	18	219	377
33586	1685	189	355	0,497	0,466	616,882	3,292	0	226	414	0,308	0,568	621,867	3,378	0	18	219	377
33606	1686	-800	-600	0,308	0,568	-1	-1	4	217	378	0,308	0,568	621,867	3,557	0	18	219	377
33626	1687	-800	-600	0,497	0,466	-1	-1	4	220	378	0,308	0,568	621,936	3,607	0	18	219	377
33646	1688	-800	-600	0,308	0,568	-1	-1	4	247	375	0,308	0,568	621,936	3,729	0	18	219	377
33666	1689	175	402	0,497	0,466	620,403	3,347	0	242	393	0,308	0,567	621,936	3,46	0
33686	1690	236	410	0,498	0,465	620,403	3,304	0	242	427	0,308	0,567	621,936	3,571	0
33706	1691	224	392	0,498	0,465	620,403	3,25	0	222	382	0,309	0,567	621,936	3,288	0
33726	1692	218	391	0,498	0,465	617,842	3,19	0	217	400	0,309	0,567	622,258	3,335	0
33745	1693	184	405	0,498	0,464	617,842	3,335	0	226	392	0,309	0,566	622,258	3,382	0
33765	1694	-800	-600	0,31	0,566	-1	-1	4	265	468	0,31	0,566	622,258	3,92	0
33785	1695	-800	-600	0,31	0,565	-1	-1	4	236	398	0,31	0,565	622,258	3,396	0
33805	1696	-800	-600	0,311	0,565	-1	-1	4	222	433	0,311	0,565	622,258	3,68	0
33825	1697	-800	-600	0,501	0,462	-1	-1	4	235	457	0,312	0,564	621,998	3,841	0
33845	1698	-800	-600	0,313	0,563	-1	-1	4	177	331	0,313	0,563	621,998	3,387	0
33865	1699	-800	-600	0,314	0,561	-1	-1	4	218	398	0,314	0,561	621,998	3,407	0
33885	1700	207	392	0,504	0,46	620,499	3,581	0	202	382	0,315	0,56	621,998	3,118	0
33905	1701	186	394	0,506	0,459	620,499	3,583	0	220	405	0,316	0,559	621,998	3,359	0
33925	1702	188	399	0,507	0,458	614,719	3,551	0	214	403	0,317	0,557	621,803	3,294	0
33945	1703	-800	-600	0,318	0,556	-1	-1	4	263	466	0,318	0,556	621,803	3,792	0
33965	1704	-800	-600	0,319	0,555	-1	-1	4	264	435	0,319	0,555	621,803	3,723	0
33985	1705	-800	-600	0,32	0,554	-1	-1	4	240	434	0,32	0,554	621,803	3,366	0
34004	1706	-800	-600	0,319	0,554	-1	-1	4	361	451	0,319	0,554	621,803	3,553	0
34024	1707	-800	-600	0,509	0,455	-1	-1	4	365	435	0,319	0,553	619,834	3,399	0
34044	1708	-800	-600	0,319	0,553	-1	-1	4	384	531	0,319	0,553	619,834	4,063	0
34064	1709	-800	-600	0,319	0,552	-1	-1	4	356	393	0,319	0,552	619,834	3,094	0
34084	1710	347	409	0,509	0,454	622,224	3,488	0	388	434	0,319	0,552	619,834	3,45	0
34104	1711	-800	-600	0,318	0,552	-1	-1	4	417	444	0,318	0,552	619,834	3,325	0
34124	1712	-800	-600	0,508	0,453	-1	-1	4	411	451	0,318	0,552	621,95	3,533	0
34144	1713	-800	-600	0,318	0,552	-1	-1	4	363	524	0,318	0,552	621,95	4,021	0
34164	1714	-800	-600	0,318	0,552	-1	-1	4	339	473	0,318	0,552	621,95	3,459	0
34184	1715	-800	-600	0,317	0,552	-1	-1	4	369	446	0,317	0,552	621,95	3,499	0
34204	1716	-800	-600	0,317	0,552	-1	-1	4	400	389	0,317	0,552	621,95	3,189	0
34224	1717	-800	-600	0,506	0,453	-1	-1	4	398	354	0,316	0,553	619,939	3,102	0
34244	1718	-800	-600	0,316	0,553	-1	-1	4	474	354	0,316	0,553	619,939	3,277	0
34264	1719	-800	-600	0,315	0,553	-1	-1	4	456	429	0,315	0,553	619,939	3,484	0
34284	1720	449	335	0,505	0,454	620,47	3,206	0	459	408	0,315	0,553	619,939	3,342	0
34304	1721	-800	-600	-1	-1	-1	-1	4	-800	-600	-1	-1	-1	-1	4
34323	1722	-800	-600	0,504	0,454	-1	-1	4	-800	-600	0,315	0,553	-1	-1	4
34343	1723	-800	-600	0,314	0,553	-1	-1	4	448	471	0,314	0,553	620,87	3,608	0
34363	1724	-800	-600	0,314	0,554	-1	-1	4	463	431	0,314	0,554	620,87	3,47	0
34383	1725	-800	-600	0,313	0,554	-1	-1	4	455	303	0,313	0,554	620,87	3,275	0
34403	1726	436	335	0,502	0,454	622,983	3,504	0	465	382	0,313	0,554	620,87	3,304	0
34423	1727	436	337	0,502	0,454	620,44	3,49	0	463	323	0,312	0,554	620,525	3,332	0
34443	1728	402	344	0,501	0,455	620,44	3,714	0	465	449	0,311	0,554	620,525	3,326	0
34463	1729	-800	-600	0,311	0,555	-1	-1	4	465	435	0,311	0,555	620,525	3,561	0
34483	1730	-800	-600	-1	-1	-1	-1	4	-800	-600	-1	-1	-1	-1	4
34503	1731	487	354	0,5	0,455	620,44	3,322	0	469	469	0,31	0,554	620,525	3,503	0
34523	1732	487	353	0,5	0,455	621,338	3,327	0	470	467	0,31	0,554	621,537	3,48	0
34543	1733	-800	-600	0,31	0,554	-1	-1	4	499	413	0,31	0,554	621,537	3,551	0
34563	1734	-800	-600	0,31	0,554	-1	-1	4	446	502	0,31	0,554	621,537	3,844	0
34583	1735	-800	-600	0,309	0,555	-1	-1	4	499	410	0,309	0,555	621,537	3,688	0
34602	1736	395	317	0,499	0,455	621,338	3,143	0	484	388	0,309	0,555	621,537	3,56	0
34622	1737	395	320	0,499	0,455	618,836	3,131	0	469	409	0,309	0,555	619,705	3,658	0
34643	1738	-800	-600	0,308	0,555	-1	-1	4	449	365	0,308	0,555	619,705	3,24	0
34662	1739	-800	-600	0,308	0,556	-1	-1	4	458	466	0,308	0,556	619,705	3,761	0
34682	1740	-800	-600	0,307	0,556	-1	-1	4	483	473	0,307	0,556	619,705	3,859	0
34702	1741	-800	-600	0,307	0,556	-1	-1	4	452	371	0,307	0,556	619,705	3,386	0
34722	1742	-800	-600	0,496	0,456	-1	-1	4	463	423	0,306	0,557	620,868	3,69	0
34742	1743	-800	-600	0,306	0,557	-1	-1	4	519	336	0,306	0,557	620,868	3,524	0
34762	1744	-800	-600	0,306	0,557	-1	-1	4	465	373	0,306	0,557	620,868	3,407	0
34782	1745	-800	-600	0,306	0,557	-1	-1	4	472	438	0,306	0,557	620,868	3,636	0
34802	1746	426	472	0,496	0,457	619,103	3,827	0	430	478	0,306	0,557	620,868	3,697	0
34822	1747	426	471	0,497	0,457	619,57	3,83	0	420	519	0,306	0,557	621,575	3,715	0
34842	1748	-800	-600	0,307	0,557	-1	-1	4	451	412	0,307	0,557	621,575	3,617	0
34862	1749	466	271	0,497	0,457	619,57	3,376	0	466	372	0,307	0,557	621,575	3,547	0
34882	1750	-800	-600	0,307	0,557	-1	-1	4	471	445	0,307	0,557	621,575	3,945	0
34902	1751	-800	-600	0,307	0,557	-1	-1	4	434	475	0,307	0,557	621,575	3,855	0
34921	1752	-800	-600	0,497	0,457	-1	-1	4	441	479	0,306	0,557	620,15	3,931	0
34941	1753	-800	-600	0,306	0,557	-1	-1	4	442	451	0,306	0,557	620,15	3,833	0
34961	1754	-800	-600	0,306	0,558	-1	-1	4	453	457	0,306	0,558	620,15	3,646	0
34981	1755	-800	-600	0,306	0,558	-1	-1	4	435	467	0,306	0,558	620,15	3,698	0
35001	1756	-800	-600	0,305	0,558	-1	-1	4	497	417	0,305	0,558	620,15	3,912	0
35021	1757	-800	-600	0,495	0,458	-1	-1	4	504	419	0,305	0,558	622,081	3,85	0
35041	1758	-800	-600	0,305	0,559	-1	-1	4	457	472	0,305	0,559	622,081	3,897	0
35061	1759	442	502	0,495	0,459	621,985	4,083	0	486	422	0,305	0,559	622,081	3,858	0
35081	1760	-800	-600	0,305	0,559	-1	-1	4	459	418	0,305	0,559	622,081	3,532	0
35101	1761	-800	-600	0,306	0,559	-1	-1	4	450	456	0,306	0,559	622,081	3,699	0
35121	1762	-800	-600	0,496	0,459	-1	-1	4	456	431	0,306	0,559	619,427	3,567	0
35141	1763	529	392	0,496	0,459	619,592	3,427	0	450	432	0,306	0,559	619,427	3,596	0
35161	1764	-800	-600	0,306	0,559	-1	-1	4	480	431	0,306	0,559	619,427	3,535	0
35181	1765	-800	-600	0,306	0,559	-1	-1	4	462	456	0,306	0,559	619,427	3,852	0
35200	1766	-800	-600	0,306	0,558	-1	-1	4	439	455	0,306	0,558	619,427	3,684	0
35220	1767	-800	-600	0,497	0,458	-1	-1	4	450	451	0,307	0,558	621,884	3,754	0
35241	1768	-800	-600	0,307	0,558	-1	-1	4	483	437	0,307	0,558	621,884	3,689	0
35260	1769	-800	-600	0,307	0,558	-1	-1	4	461	460	0,307	0,558	621,884	3,708	0
35280	1770	-800	-600	0,307	0,558	-1	-1	4	465	413	0,307	0,558	621,884	3,725	0
35300	1771	-800	-600	0,307	0,558	-1	-1	4	459	441	0,307	0,558	621,884	3,765	0
35320	1772	-800	-600	0,497	0,458	-1	-1	4	458	441	0,307	0,557	621,07	3,781	0
35340	1773	-800	-600	0,307	0,557	-1	-1	4	466	439	0,307	0,557	621,07	3,651	0
35360	1774	-800	-600	0,307	0,557	-1	-1	4	418	472	0,307	0,557	621,07	3,859	0
35380	1775	438	424	0,498	0,457	621,159	3,748	0	473	424	0,308	0,557	621,07	3,72	0
35400	1776	-800	-600	0,308	0,557	-1	-1	4	466	443	0,308	0,557	621,07	3,707	0
35420	1777	-800	-600	0,498	0,457	-1	-1	4	455	448	0,308	0,557	621,133	3,695	0
35440	1778	-800	-600	0,308	0,557	-1	-1	4	461	471	0,308	0,557	621,133	3,899	0
35460	1779	440	447	0,498	0,457	619,265	3,69	0	475	399	0,308	0,556	621,133	3,73	0
35480	1780	-800	-600	0,308	0,556	-1	-1	4	427	437	0,308	0,556	621,133	3,916	0
35500	1781	-800	-600	0,308	0,556	-1	-1	4	454	422	0,308	0,556	621,133	3,815	0
35520	1782	-800	-600	0,499	0,456	-1	-1	4	446	443	0,308	0,556	619,857	3,763	0
35539	1783	-800	-600	0,309	0,556	-1	-1	4	475	460	0,309	0,556	619,857	4	0
35560	1784	451	427	0,499	0,456	621,452	3,745	0	465	464	0,309	0,556	619,857	3,977	0
35579	1785	460	375	0,499	0,456	621,452	3,546	0	465	441	0,309	0,555	619,857	3,694	0
35600	1786	-800	-600	0,309	0,555	-1	-1	4	465	390	0,309	0,555	619,857	3,455	0
35619	1787	-800	-600	0,499	0,456	-1	-1	4	465	380	0,309	0,555	621,303	3,403	0
35640	1788	439	407	0,499	0,455	617,35	3,748	0	457	469	0,309	0,555	621,303	3,727	0
35659	1789	-800	-600	0,309	0,555	-1	-1	4	468	440	0,309	0,555	621,303	3,895	0
35681	1790	-800	-600	0,309	0,555	-1	-1	4	477	483	0,309	0,555	621,303	3,975	0
35699	1791	424	413	0,5	0,455	617,35	3,873	0	446	460	0,309	0,554	621,303	4,076	0
35720	1792	424	412	0,5	0,455	618,812	3,882	0	454	455	0,309	0,554	622,013	4,167	0
35739	1793	-800	-600	0,309	0,554	-1	-1	4	447	480	0,309	0,554	622,013	3,914	0
35761	1794	-800	-600	0,309	0,554	-1	-1	4	435	424	0,309	0,554	622,013	3,71	0
35779	1795	-800	-600	0,309	0,554	-1	-1	4	436	462	0,309	0,554	622,013	3,97	0
35800	1796	-800	-600	0,31	0,554	-1	-1	4	464	433	0,31	0,554	622,013	3,69	0
35818	1797	-800	-600	0,5	0,454	-1	-1	4	458	448	0,309	0,553	621,082	3,764	0
35840	1798	503	376	0,499	0,454	618,45	3,604	0	-800	-600	0,499	0,454	-1	-1	4
35858	1799	-800	-600	0,309	0,552	-1	-1	4	547	415	0,309	0,552	621,082	3,838	0
35880	1800	-800	-600	0,309	0,552	-1	-1	4	543	438	0,309	0,552	621,082	3,668	0
35898	1801	-800	-600	0,309	0,551	-1	-1	4	538	433	0,309	0,551	621,082	3,831	0
35918	1802	-800	-600	0,5	0,453	-1	-1	4	532	428	0,309	0,551	620,838	3,77	0
35938	1803	565	358	0,5	0,453	617,186	3,667	0	547	459	0,309	0,551	620,838	3,922	0
35958	1804	534	332	0,5	0,453	617,186	3,559	0	549	451	0,309	0,552	620,838	3,816	0
35978	1805	522	431	0,499	0,454	617,186	3,966	0	-800	-600	0,499	0,454	-1	-1	4
35998	1806	-800	-600	0,308	0,553	-1	-1	4	564	444	0,308	0,553	620,838	3,91	0
36018	1807	-800	-600	0,498	0,454	-1	-1	4	564	444	0,307	0,553	620,823	3,91	0
36038	1808	-800	-600	0,307	0,554	-1	-1	4	586	429	0,307	0,554	620,823	3,988	0
36058	1809	543	422	0,496	0,455	619,106	3,613	0	610	421	0,306	0,554	620,823	3,78	0
36078	1810	524	369	0,495	0,455	619,106	3,625	0	622	378	0,305	0,555	620,823	3,74	0
36098	1811	545	388	0,495	0,456	619,106	3,729	0	583	436	0,305	0,555	620,823	3,92	0
36117	1812	541	358	0,495	0,456	620,817	3,782	0	595	423	0,305	0,555	619,033	3,79	0
36137	1813	535	397	0,495	0,456	620,817	3,82	0	576	411	0,305	0,555	619,033	3,68	0
36157	1814	-800	-600	0,305	0,555	-1	-1	4	636	352	0,305	0,555	619,033	3,82	0
36177	1815	-800	-600	0,305	0,555	-1	-1	4	612	447	0,305	0,555	619,033	3,966	0
36197	1816	-800	-600	0,305	0,555	-1	-1	4	595	397	0,305	0,555	619,033	3,66	0
36217	1817	-800	-600	0,495	0,456	-1	-1	4	621	390	0,305	0,555	619,647	3,769	0
36237	1818	-800	-600	0,305	0,555	-1	-1	4	579	415	0,305	0,555	619,647	4,039	0
36257	1819	-800	-600	0,305	0,555	-1	-1	4	538	459	0,305	0,555	619,647	4,04	0
36277	1820	534	327	0,495	0,456	619,406	3,403	0	568	395	0,305	0,556	619,647	3,806	0
36297	1821	581	333	0,494	0,457	619,406	3,308	0	561	390	0,304	0,556	619,647	3,689	0
36317	1822	580	335	0,493	0,457	616,931	3,296	0	544	385	0,304	0,557	619,916	3,574	0
36337	1823	-800	-600	-1	-1	-1	-1	4	-800	-600	-1	-1	-1	-1	4
36357	1824	-800	-600	0,302	0,558	-1	-1	4	561	432	0,302	0,558	619,916	3,889	0
36377	1825	-800	-600	0,302	0,558	-1	-1	4	593	406	0,302	0,558	619,916	3,731	0
36397	1826	-800	-600	0,301	0,558	-1	-1	4	528	435	0,301	0,558	619,916	3,825	0
36416	1827	-800	-600	0,491	0,458	-1	-1	4	529	428	0,301	0,558	620,011	3,752	0
36436	1828	-800	-600	0,301	0,558	-1	-1	4	562	441	0,301	0,558	620,011	3,781	0
36456	1829	490	307	0,491	0,458	620,669	3,314	0	534	448	0,301	0,558	620,011	3,933	0
36476	1830	-800	-600	0,302	0,558	-1	-1	4	537	402	0,302	0,558	620,011	3,883	0
36496	1831	-800	-600	0,302	0,558	-1	-1	4	572	392	0,302	0,558	620,011	3,743	0
36516	1832	-800	-600	0,492	0,458	-1	-1	4	562	381	0,302	0,558	621,037	3,809	0
36536	1833	525	386	0,492	0,458	621,863	3,699	0	554	435	0,302	0,558	621,037	3,822	0
36556	1834	546	351	0,492	0,459	621,863	3,399	0	493	470	0,302	0,558	621,037	3,89	0
36576	1835	519	403	0,492	0,459	621,863	3,874	0	548	454	0,302	0,558	621,037	3,879	0
36596	1836	559	423	0,492	0,459	621,863	3,442	0	531	437	0,302	0,558	621,037	3,782	0
36616	1837	551	425	0,491	0,459	617,047	3,588	0	512	451	0,301	0,558	620,724	3,808	0
36636	1838	-800	-600	0,301	0,558	-1	-1	4	573	440	0,301	0,558	620,724	3,703	0
36656	1839	-800	-600	0,301	0,557	-1	-1	4	521	453	0,301	0,557	620,724	3,756	0
36676	1840	556	421	0,492	0,458	617,047	3,465	0	-800	-600	0,492	0,458	-1	-1	4
36695	1841	662	309	0,492	0,457	617,047	3,379	0	609	331	0,302	0,555	620,724	3,626	0
36715	1842	661	310	0,492	0,457	616,008	3,374	0	607	338	0,303	0,554	613,988	3,588	0
36735	1843	-800	-600	0,303	0,553	-1	-1	4	661	303	0,303	0,553	613,988	3,579	0
36755	1844	606	341	0,494	0,457	616,008	3,582	0	620	237	0,304	0,553	613,988	3,289	0
36775	1845	603	349	0,495	0,456	616,008	3,627	0	627	270	0,305	0,552	613,988	3,413	0
36795	1846	614	242	0,496	0,456	616,008	3,272	0	620	324	0,305	0,552	613,988	3,279	0
36815	1847	615	211	0,497	0,456	616,545	3,186	0	623	299	0,306	0,551	614,908	3,321	0
36835	1848	648	277	0,497	0,456	616,545	3,18	0	677	278	0,306	0,551	614,908	3,629	0
36855	1849	632	321	0,497	0,456	616,545	3,687	0	640	301	0,306	0,551	614,908	3,672	0
36875	1850	-800	-600	0,306	0,55	-1	-1	4	647	298	0,306	0,55	614,908	3,504	0
36895	1851	580	316	0,497	0,455	616,545	3,763	0	632	288	0,306	0,55	614,908	3,443	0
36915	1852	580	314	0,497	0,455	618,963	3,777	0	626	303	0,306	0,55	611,767	3,366	0
36935	1853	634	288	0,497	0,455	618,963	3,394	0	689	279	0,306	0,55	611,767	3,661	0
36955	1854	-800	-600	0,306	0,55	-1	-1	4	625	278	0,306	0,55	611,767	3,465	0
36975	1855	643	265	0,498	0,455	618,963	3,479	0	608	334	0,306	0,55	611,767	3,437	0
36994	1856	611	365	0,498	0,455	618,963	3,758	0	649	315	0,307	0,549	611,767	3,577	0
37014	1857	610	367	0,499	0,455	616,57	3,744	0	650	328	0,308	0,549	615,118	3,484	0
37034	1858	594	338	0,5	0,455	616,57	3,516	0	638	310	0,308	0,548	615,118	3,552	0
37054	1859	-800	-600	0,309	0,548	-1	-1	4	650	260	0,309	0,548	615,118	3,222	0
37074	1860	-800	-600	0,309	0,547	-1	-1	4	619	244	0,309	0,547	615,118	2,997	0
37094	1861	-800	-600	0,31	0,547	-1	-1	4	593	338	0,31	0,547	615,118	3,103	0
37114	1862	-800	-600	0,502	0,454	-1	-1	4	585	310	0,31	0,547	616,457	2,995	0
37134	1863	575	314	0,502	0,454	619,975	3,761	0	649	287	0,31	0,547	616,457	3,168	0
37154	1864	604	351	0,502	0,453	619,975	3,641	0	670	285	0,311	0,547	616,457	3,671	0
37174	1865	-800	-600	0,311	0,546	-1	-1	4	668	316	0,311	0,546	616,457	3,261	0
37194	1866	-800	-600	0,311	0,546	-1	-1	4	631	338	0,311	0,546	616,457	3,373	0
37214	1867	-800	-600	0,502	0,453	-1	-1	4	639	352	0,311	0,546	613,331	3,522	0
37234	1868	602	331	0,502	0,453	618,051	3,516	0	670	298	0,311	0,546	613,331	3,429	0
37254	1869	674	298	0,502	0,452	618,051	3,327	0	670	281	0,311	0,546	613,331	3,388	0
37274	1870	-800	-600	0,311	0,545	-1	-1	4	642	291	0,311	0,545	613,331	3,387	0
37293	1871	-800	-600	0,312	0,545	-1	-1	4	626	303	0,312	0,545	613,331	3,397	0
37314	1872	-800	-600	0,504	0,451	-1	-1	4	617	298	0,312	0,545	613,017	3,398	0
37333	1873	675	256	0,504	0,451	618,319	3,302	0	665	296	0,313	0,544	613,017	3,457	0
37353	1874	635	307	0,504	0,45	618,319	3,587	0	664	325	0,313	0,544	613,017	3,579	0
37373	1875	614	310	0,505	0,45	618,319	3,489	0	662	309	0,313	0,543	613,017	3,559	0
37393	1876	-800	-600	0,313	0,543	-1	-1	4	706	311	0,313	0,543	613,017	3,656	0
37413	1877	-800	-600	0,505	0,449	-1	-1	4	706	313	0,313	0,542	613,647	3,679	0
37433	1878	-800	-600	0,313	0,542	-1	-1	4	680	284	0,313	0,542	613,647	3,382	0
37453	1879	-800	-600	0,312	0,542	-1	-1	4	728	265	0,312	0,542	613,647	3,513	0
37473	1880	-800	-600	0,312	0,542	-1	-1	4	661	316	0,312	0,542	613,647	3,375	0
37493	1881	-800	-600	0,311	0,542	-1	-1	4	638	289	0,311	0,542	613,647	3,302	0
37513	1882	-800	-600	0,502	0,449	-1	-1	4	641	296	0,311	0,542	611,553	3,316	0
37533	1883	-800	-600	0,31	0,543	-1	-1	4	654	294	0,31	0,543	611,553	3,45	0
37553	1884	607	313	0,501	0,449	616,881	3,532	0	662	267	0,31	0,543	611,553	3,307	0
37572	1885	-800	-600	0,31	0,543	-1	-1	4	648	328	0,31	0,543	611,553	3,58	0
37592	1886	635	287	0,501	0,449	616,881	3,35	0	-800	-600	0,501	0,449	-1	-1	4
37612	1887	635	288	0,501	0,45	616,173	3,347	0	-800	-600	0,31	0,544	-1	-1	4
37632	1888	637	337	0,501	0,45	616,173	3,62	0	694	311	0,31	0,544	611,936	3,412	0
37652	1889	651	335	0,501	0,45	616,173	3,407	0	700	306	0,31	0,544	611,936	3,738	0
37672	1890	620	271	0,501	0,45	616,173	3,429	0	618	339	0,31	0,544	611,936	3,507	0
37692	1891	663	294	0,501	0,45	616,173	3,259	0	654	308	0,31	0,545	611,936	3,547	0
37712	1892	657	272	0,501	0,451	618,735	3,23	0	636	318	0,309	0,545	613,563	3,597	0
37732	1893	652	297	0,501	0,451	618,735	3,247	0	664	297	0,309	0,545	613,563	3,316	0
37752	1894	-800	-600	0,309	0,545	-1	-1	4	652	281	0,309	0,545	613,563	3,475	0
37772	1895	-800	-600	0,309	0,546	-1	-1	4	630	305	0,309	0,546	613,563	3,259	0
37792	1896	-800	-600	0,309	0,546	-1	-1	4	648	300	0,309	0,546	613,563	3,377	0
37812	1897	-800	-600	0,5	0,451	-1	-1	4	635	300	0,309	0,546	612,421	3,401	0
37832	1898	690	277	0,5	0,452	618,022	3,321	0	670	316	0,309	0,546	612,421	3,58	0
37852	1899	659	274	0,5	0,452	618,022	3,604	0	634	331	0,309	0,546	612,421	3,559	0
37872	1900	638	323	0,5	0,452	618,022	3,373	0	658	286	0,309	0,546	612,421	3,469	0
37891	1901	-800	-600	0,309	0,546	-1	-1	4	688	318	0,309	0,546	612,421	3,847	0
37911	1902	-800	-600	0,501	0,452	-1	-1	4	680	314	0,309	0,547	612,267	3,835	0
37931	1903	630	335	0,501	0,452	615,963	3,783	0	690	328	0,309	0,547	612,267	3,906	0
37951	1904	-800	-600	0,309	0,547	-1	-1	4	647	369	0,309	0,547	612,267	3,797	0
37971	1905	706	296	0,5	0,453	615,963	3,469	0	657	279	0,309	0,548	612,267	3,495	0
37991	1906	-800	-600	0,309	0,548	-1	-1	4	675	335	0,309	0,548	612,267	3,729	0
38011	1907	-800	-600	0,501	0,454	-1	-1	4	659	329	0,31	0,548	616,551	3,629	0
38031	1908	-800	-600	0,312	0,549	-1	-1	4	419	379	0,312	0,549	616,551	3,574	0
38051	1909	-800	-600	0,312	0,549	-1	-1	4	441	290	0,312	0,549	616,551	3,667	0
38071	1910	460	343	0,504	0,454	620,506	3,151	0	439	433	0,312	0,549	616,551	3,769	0
38091	1911	387	274	0,504	0,454	620,506	3,581	0	392	437	0,312	0,549	616,551	4,021	0
38111	1912	387	272	0,504	0,454	622,392	3,591	0	400	438	0,313	0,549	621,348	4,161	0
38131	1913	-800	-600	0,313	0,549	-1	-1	4	463	339	0,313	0,549	621,348	3,709	0
38151	1914	-800	-600	0,313	0,549	-1	-1	4	462	490	0,313	0,549	621,348	4,37	0
38171	1915	-800	-600	0,313	0,549	-1	-1	4	405	355	0,313	0,549	621,348	3,636	0
38190	1916	-800	-600	0,313	0,549	-1	-1	4	446	376	0,313	0,549	621,348	4,068	0
38210	1917	-800	-600	0,504	0,455	-1	-1	4	430	422	0,313	0,549	619,375	4,232	0
38230	1918	-800	-600	0,312	0,549	-1	-1	4	417	364	0,312	0,549	619,375	3,632	0
38250	1919	-800	-600	0,312	0,55	-1	-1	4	428	382	0,312	0,55	619,375	3,711	0
38270	1920	407	312	0,503	0,455	617,576	3,425	0	392	398	0,312	0,55	619,375	3,753	0
38290	1921	430	286	0,503	0,455	617,576	3,29	0	401	414	0,312	0,55	619,375	3,822	0
38310	1922	431	283	0,503	0,455	620,414	3,304	0	397	430	0,312	0,55	621,04	3,883	0
38330	1923	396	351	0,503	0,455	620,414	3,641	0	429	304	0,312	0,55	621,04	3,585	0
38350	1924	-800	-600	0,312	0,55	-1	-1	4	445	383	0,312	0,55	621,04	3,827	0
38370	1925	-800	-600	0,313	0,55	-1	-1	4	431	349	0,313	0,55	621,04	3,756	0
38390	1926	-800	-600	0,313	0,55	-1	-1	4	399	423	0,313	0,55	621,04	3,716	0
38410	1927	-800	-600	0,505	0,455	-1	-1	4	401	427	0,314	0,55	618,629	3,663	0
38430	1928	-800	-600	0,314	0,55	-1	-1	4	416	336	0,314	0,55	618,629	3,405	0
38450	1929	-800	-600	0,315	0,55	-1	-1	4	396	497	0,315	0,55	618,629	3,941	0
38470	1930	-800	-600	0,315	0,55	-1	-1	4	323	374	0,315	0,55	618,629	3,55	0
38489	1931	-800	-600	-1	-1	-1	-1	4	-800	-600	-1	-1	-1	-1	4
38509	1932	-800	-600	0,507	0,455	-1	-1	4	-800	-600	0,316	0,549	-1	-1	4
38529	1933	-800	-600	0,316	0,549	-1	-1	4	362	367	0,316	0,549	620,957	3,491	0
38549	1934	-800	-600	0,316	0,549	-1	-1	4	362	436	0,316	0,549	620,957	3,793	0
38569	1935	-800	-600	0,316	0,549	-1	-1	4	384	429	0,316	0,549	620,957	3,761	0
38589	1936	-800	-600	0,316	0,548	-1	-1	4	394	434	0,316	0,548	620,957	3,944	0
38609	1937	-800	-600	0,508	0,454	-1	-1	4	403	429	0,316	0,548	621,918	3,99	0
38629	1938	-800	-600	0,316	0,548	-1	-1	4	372	369	0,316	0,548	621,918	3,728	0
38649	1939	-800	-600	0,317	0,548	-1	-1	4	392	380	0,317	0,548	621,918	3,677	0
38669	1940	-800	-600	0,317	0,548	-1	-1	4	381	413	0,317	0,548	621,918	3,901	0	19	390	442
38689	1941	376	389	0,509	0,454	619,274	3,811	0	405	421	0,318	0,548	621,918	3,696	0	19	390	442
38709	1942	375	386	0,51	0,453	622,842	3,832	0	406	430	0,318	0,547	620,424	3,768	0	19	390	442
38729	1943	-800	-600	0,318	0,547	-1	-1	4	381	432	0,318	0,547	620,424	3,894	0	19	390	442
38749	1944	-800	-600	0,318	0,547	-1	-1	4	389	456	0,318	0,547	620,424	3,963	0	19	390	442
38769	1945	-800	-600	0,318	0,547	-1	-1	4	402	473	0,318	0,547	620,424	4,041	0	19	390	442
38788	1946	-800	-600	0,318	0,547	-1	-1	4	398	444	0,318	0,547	620,424	3,883	0	19	390	442
38808	1947	-800	-600	0,51	0,452	-1	-1	4	394	461	0,319	0,546	621,055	3,94	0	19	390	442
38828	1948	-800	-600	0,319	0,546	-1	-1	4	398	460	0,319	0,546	621,055	4,099	0	19	390	442
38848	1949	-800	-600	0,319	0,546	-1	-1	4	382	457	0,319	0,546	621,055	3,947	0	19	390	442
38868	1950	-800	-600	0,319	0,545	-1	-1	4	378	429	0,319	0,545	621,055	3,769	0	19	390	442
38888	1951	-800	-600	-1	-1	-1	-1	4	-800	-600	-1	-1	-1	-1	4
38908	1952	-800	-600	0,51	0,451	-1	-1	4	-800	-600	0,319	0,545	-1	-1	4
38928	1953	382	425	0,51	0,451	620,877	3,685	0	372	465	0,319	0,545	622,894	3,985	0
38948	1954	-800	-600	0,319	0,545	-1	-1	4	391	427	0,319	0,545	622,894	4,066	0
38968	1955	349	446	0,511	0,451	620,877	3,779	0	378	441	0,319	0,545	622,894	3,853	0
38988	1956	480	310	0,51	0,451	620,877	3,556	0	361	399	0,319	0,545	622,894	3,812	0
39008	1957	481	308	0,51	0,451	622,644	3,565	0	365	397	0,319	0,545	620,267	3,755	0
39028	1958	-800	-600	0,318	0,545	-1	-1	4	411	405	0,318	0,545	620,267	3,848	0
39048	1959	-800	-600	0,318	0,545	-1	-1	4	388	438	0,318	0,545	620,267	3,951	0
39068	1960	402	344	0,509	0,451	622,644	3,803	0	-800	-600	0,509	0,451	-1	-1	4
39087	1961	-800	-600	-1	-1	-1	-1	4	-800	-600	-1	-1	-1	-1	4
39107	1962	-800	-600	0,509	0,451	-1	-1	4	-800	-600	0,317	0,545	-1	-1	4
39127	1963	351	422	0,509	0,451	622,519	3,932	0	397	450	0,317	0,545	622,556	3,958	0
39147	1964	369	385	0,508	0,451	622,519	3,665	0	391	432	0,317	0,545	622,556	3,667	0
39167	1965	-800	-600	0,317	0,545	-1	-1	4	391	456	0,317	0,545	622,556	3,929	0
39187	1966	262	452	0,51	0,452	622,519	3,889	0	279	431	0,319	0,545	622,556	3,75	0
39207	1967	265	455	0,511	0,452	618,586	3,865	0	265	439	0,32	0,545	622,446	3,864	0
39227	1968	187	435	0,511	0,452	618,586	3,723	0	220	432	0,319	0,546	622,446	3,985	0
39247	1969	209	473	0,511	0,452	618,586	3,769	0	218	422	0,319	0,546	622,446	3,489	0
39267	1970	186	413	0,511	0,452	618,586	3,791	0	249	445	0,319	0,546	622,446	3,789	0
39287	1971	-800	-600	0,319	0,546	-1	-1	4	209	361	0,319	0,546	622,446	3,498	0
39307	1972	-800	-600	0,51	0,452	-1	-1	4	216	357	0,319	0,546	621,379	3,595	0
39327	1973	-800	-600	0,318	0,547	-1	-1	4	208	363	0,318	0,547	621,379	3,568	0
39346	1974	215	453	0,509	0,453	616,488	3,727	0	242	422	0,318	0,547	621,379	3,712	0
39366	1975	177	437	0,508	0,453	616,488	3,607	0	233	436	0,317	0,547	621,379	3,836	0
39386	1976	-800	-600	0,316	0,548	-1	-1	4	286	470	0,316	0,548	621,379	3,995	0
39406	1977	-800	-600	0,508	0,453	-1	-1	4	298	490	0,316	0,548	621,955	4,135	0
39426	1978	-800	-600	0,316	0,548	-1	-1	4	239	377	0,316	0,548	621,955	3,681	0
39446	1979	194	422	0,508	0,454	618,02	3,707	0	244	461	0,316	0,548	621,955	3,893	0
39466	1980	-800	-600	0,316	0,548	-1	-1	4	272	463	0,316	0,548	621,955	3,987	0
39486	1981	-800	-600	0,317	0,548	-1	-1	4	303	457	0,317	0,548	621,955	4,31	0
39506	1982	-800	-600	0,508	0,453	-1	-1	4	321	456	0,317	0,548	622,127	4,481	0
39526	1983	-800	-600	0,317	0,548	-1	-1	4	173	338	0,317	0,548	622,127	3,388	0
39546	1984	-800	-600	0,318	0,547	-1	-1	4	205	373	0,318	0,547	622,127	3,323	0
[truncated: 7,248 more rows]
