# Supplementary material for: Perception of Individual and Joint Action in Infants and Adults
Source: PLoS One. 2014 Sep 9;9(9):e107450. doi: 10.1371/journal.pone.0107450 (PMC4174902; doi:10.1371/journal.pone.0107450)
Supplement: Data S1 — Raw files of eye tracking data of all participants. (ZIP) [file pone.0107450.s001.zip › Turm2012b_09_25.csv]

Data properties:
Recording date: 15.08.2012
Recording time : 9:11:46:890 (corresponds to time 0)
Study: Turmbau2012b
Subject: Turm2012b_09_25
Recording: Turm2012b_09_25
Screen resolution: 800 x 600
Coordinate unit: Pixels
Filter settings:
Eye: Average
Fixation radius: 30
Min duration: 100
Timestamp	Number	GazepointX (L)	GazepointY (L)	CamX (L)	CamY (L)	Distance (L)	Pupil (L)	Validity (L)	GazepointX (R)	GazepointY (R)	CamX (R)	CamY (R)	Distance (R)	Pupil (R)	Validity (R)	Fixation	GazepointX	GazepointY	Event	Event Key	Data 1	Data 2	Description
19	1	423	271	0,58	0,52	533,75	3,562	0	419	301	0,345	0,517	534,261	3,757	0
39	2	414	269	0,58	0,52	533,75	3,621	0	421	308	0,345	0,518	534,261	3,64	0
58	3	422	270	0,58	0,522	535,128	3,638	0	421	311	0,346	0,519	537,675	3,704	0
78	4	345	530	0,58	0,524	535,128	3,632	0	324	518	0,348	0,522	537,675	3,742	0
98	5	339	667	0,58	0,527	535,128	3,592	0	342	650	0,348	0,525	537,675	3,647	0
118	6	365	722	0,58	0,53	535,128	3,613	0	339	735	0,348	0,527	537,675	3,642	0	1	351	733
138	7	356	742	0,58	0,531	535,128	3,621	0	336	745	0,348	0,528	537,675	3,595	0	1	351	733
158	8	365	762	0,58	0,533	533,242	3,594	0	335	753	0,347	0,53	534,733	3,557	0	1	351	733
178	9	361	737	0,58	0,534	533,242	3,588	0	330	748	0,347	0,531	534,733	3,657	0	1	351	733
198	10	363	739	0,58	0,535	533,242	3,592	0	340	739	0,347	0,531	534,733	3,676	0	1	351	733
218	11	357	740	0,58	0,535	533,242	3,549	0	339	738	0,346	0,532	534,733	3,629	0	1	351	733
238	12	358	733	0,58	0,535	533,242	3,64	0	348	739	0,346	0,532	534,733	3,653	0	1	351	733
258	13	358	732	0,58	0,535	528,566	3,605	0	350	738	0,346	0,532	535,115	3,653	0	1	351	733
278	14	359	737	0,579	0,536	528,566	3,547	0	331	742	0,346	0,532	535,115	3,721	0	1	351	733
297	15	359	733	0,579	0,536	528,566	3,597	0	345	741	0,346	0,533	535,115	3,673	0	1	351	733
317	16	346	741	0,579	0,537	528,566	3,578	0	344	740	0,345	0,533	535,115	3,672	0	1	351	733
337	17	361	732	0,579	0,537	528,566	3,587	0	345	729	0,345	0,534	535,115	3,713	0	1	351	733
357	18	358	734	0,579	0,538	527,519	3,57	0	345	727	0,345	0,534	533,555	3,678	0	1	351	733
377	19	365	740	0,579	0,538	527,519	3,625	0	349	727	0,345	0,534	533,555	3,652	0	1	351	733
397	20	361	729	0,579	0,538	527,519	3,532	0	351	734	0,345	0,534	533,555	3,623	0	1	351	733
417	21	360	731	0,579	0,538	527,519	3,525	0	341	733	0,345	0,534	533,555	3,626	0	1	351	733
437	22	360	725	0,579	0,538	527,519	3,574	0	342	728	0,345	0,534	533,555	3,614	0	1	351	733
457	23	360	724	0,579	0,538	528,09	3,525	0	341	732	0,345	0,534	533,615	3,612	0	1	351	733
477	24	360	737	0,579	0,538	528,09	3,497	0	350	732	0,345	0,535	533,615	3,651	0	1	351	733
497	25	353	733	0,579	0,538	528,09	3,566	0	345	725	0,345	0,535	533,615	3,6	0	1	351	733
517	26	367	717	0,579	0,538	528,09	3,611	0	351	732	0,345	0,535	533,615	3,68	0	1	351	733
537	27	360	724	0,579	0,538	528,09	3,58	0	347	708	0,345	0,535	533,615	3,624	0	1	351	733
557	28	359	718	0,578	0,537	532,338	3,628	0	346	709	0,344	0,534	536,728	3,636	0	1	351	733
577	29	406	686	0,578	0,537	532,338	3,648	0	357	690	0,344	0,534	536,728	3,746	0	2	383	684
579								5							5				ShowAVI	8	0	0	atFish.avi
597	30	398	663	0,578	0,537	532,338	3,628	0	358	688	0,344	0,534	536,728	3,703	0	2	383	684
616	31	410	688	0,578	0,537	532,338	3,646	0	362	689	0,344	0,533	536,728	3,8	0	2	383	684
636	32	411	688	0,578	0,537	532,338	3,659	0	358	686	0,344	0,533	536,728	3,758	0	2	383	684
656	33	411	688	0,578	0,536	534,789	3,67	0	359	686	0,344	0,533	537,313	3,766	0	2	383	684
676	34	394	664	0,578	0,536	534,789	3,659	0	360	685	0,344	0,533	537,313	3,752	0	2	383	684
696	35	411	689	0,578	0,536	534,789	3,653	0	356	688	0,344	0,533	537,313	3,782	0	2	383	684
716	36	411	686	0,577	0,535	534,789	3,782	0	362	688	0,344	0,532	537,313	3,81	0	2	383	684
736	37	411	687	0,577	0,535	534,789	3,768	0	358	686	0,343	0,532	537,313	3,802	0	2	383	684
756	38	411	688	0,577	0,533	537,25	3,77	0	357	687	0,343	0,53	539,332	3,809	0	2	383	684
776	39	430	417	0,576	0,529	537,25	3,709	0	437	431	0,344	0,526	539,332	3,787	0
796	40	428	336	0,575	0,527	537,25	3,784	0	447	367	0,343	0,524	539,332	3,813	0
816	41	442	398	0,575	0,526	537,25	3,942	0	439	366	0,343	0,524	539,332	3,86	0	3	440	360
836	42	431	364	0,575	0,526	537,25	3,706	0	437	362	0,343	0,523	539,332	3,799	0	3	440	360
856	43	431	397	0,575	0,525	534,582	3,765	0	438	364	0,343	0,523	536,155	3,804	0	3	440	360
876	44	437	376	0,575	0,525	534,582	3,755	0	443	359	0,342	0,523	536,155	3,822	0	3	440	360
895	45	442	360	0,575	0,524	534,582	3,784	0	440	368	0,342	0,522	536,155	3,898	0	3	440	360
916	46	442	343	0,575	0,524	534,582	3,662	0	449	363	0,342	0,522	536,155	3,857	0	3	440	360
935	47	444	349	0,576	0,523	534,582	3,792	0	445	358	0,342	0,521	536,155	3,814	0	3	440	360
955	48	445	354	0,576	0,523	535,038	3,757	0	447	361	0,342	0,521	536,666	3,844	0	3	440	360
975	49	440	358	0,576	0,522	535,038	3,733	0	442	371	0,343	0,52	536,666	3,883	0	3	440	360
995	50	438	355	0,576	0,522	535,038	3,777	0	442	366	0,343	0,52	536,666	3,94	0	3	440	360
1015	51	447	333	0,576	0,522	535,038	3,705	0	448	353	0,343	0,52	536,666	3,965	0	3	440	360
1035	52	441	341	0,576	0,522	535,038	3,762	0	453	356	0,343	0,52	536,666	3,895	0	3	440	360
1055	53	443	333	0,576	0,522	535,072	3,734	0	455	358	0,343	0,52	536,776	3,932	0	3	440	360
1075	54	442	355	0,576	0,522	535,072	3,757	0	438	372	0,343	0,52	536,776	3,855	0	3	440	360
1095	55	433	363	0,577	0,522	535,072	3,704	0	435	348	0,343	0,52	536,776	3,748	0	3	440	360
1115	56	439	365	0,577	0,522	535,072	3,718	0	443	377	0,343	0,52	536,776	3,783	0	3	440	360
1135	57	430	378	0,577	0,522	535,072	3,759	0	435	363	0,343	0,519	536,776	3,831	0	3	440	360
1155	58	431	385	0,577	0,521	533,8	3,728	0	438	358	0,343	0,519	536,172	3,781	0	3	440	360
1175	59	440	344	0,577	0,521	533,8	3,81	0	450	341	0,343	0,519	536,172	3,698	0	4	430	352
1195	60	436	350	0,577	0,521	533,8	3,651	0	445	353	0,343	0,519	536,172	3,764	0	4	430	352
1214	61	432	353	0,577	0,521	533,8	3,658	0	439	351	0,343	0,519	536,172	3,671	0	4	430	352
1234	62	425	347	0,576	0,521	533,8	3,693	0	436	364	0,343	0,519	536,172	3,596	0	4	430	352
1254	63	421	349	0,576	0,521	535,916	3,723	0	436	366	0,343	0,519	536,268	3,598	0	4	430	352
1274	64	433	357	0,577	0,521	535,916	3,65	0	439	365	0,343	0,518	536,268	3,682	0	4	430	352
1294	65	433	341	0,577	0,521	535,916	3,591	0	440	342	0,343	0,518	536,268	3,723	0	4	430	352
1314	66	439	348	0,577	0,521	535,916	3,711	0	432	361	0,343	0,518	536,268	3,659	0	4	430	352
1334	67	428	331	0,577	0,521	535,916	3,694	0	430	349	0,344	0,519	536,268	3,678	0	4	430	352
1354	68	431	330	0,577	0,521	535,608	3,696	0	428	357	0,344	0,519	536,322	3,682	0	4	430	352
1374	69	435	346	0,577	0,521	535,608	3,55	0	428	346	0,344	0,519	536,322	3,614	0	4	430	352
1394	70	440	339	0,577	0,521	535,608	3,745	0	429	342	0,344	0,519	536,322	3,643	0	4	430	352
1414	71	427	374	0,577	0,52	535,608	3,745	0	437	340	0,344	0,518	536,322	3,619	0	4	430	352
1434	72	427	333	0,577	0,52	535,608	3,575	0	438	361	0,344	0,518	536,322	3,678	0	4	430	352
1454	73	428	343	0,577	0,52	535,378	3,673	0	440	360	0,344	0,518	535,947	3,68	0	4	430	352
1474	74	418	349	0,577	0,52	535,378	3,568	0	433	356	0,344	0,518	535,947	3,655	0	4	430	352
1494	75	430	354	0,577	0,52	535,378	3,609	0	430	356	0,343	0,518	535,947	3,522	0	4	430	352
1514	76	423	334	0,577	0,52	535,378	3,561	0	426	356	0,343	0,518	535,947	3,638	0	4	430	352
1533	77	430	350	0,577	0,519	535,378	3,55	0	440	346	0,343	0,518	535,947	3,509	0	4	430	352
1553	78	427	351	0,577	0,519	533,109	3,543	0	438	345	0,343	0,518	535,978	3,544	0	4	430	352
1573	79	427	339	0,577	0,519	533,109	3,464	0	423	355	0,343	0,517	535,978	3,522	0	4	430	352
1593	80	426	349	0,578	0,519	533,109	3,572	0	442	380	0,344	0,517	535,978	3,664	0	4	430	352
1613	81	434	338	0,578	0,519	533,109	3,535	0	440	369	0,344	0,517	535,978	3,569	0	4	430	352
1633	82	430	336	0,578	0,519	533,109	3,621	0	430	363	0,344	0,518	535,978	3,488	0	4	430	352
1653	83	432	337	0,578	0,519	534,61	3,634	0	439	375	0,344	0,518	534,471	3,523	0	4	430	352
1673	84	421	350	0,577	0,519	534,61	3,571	0	431	370	0,344	0,517	534,471	3,571	0	4	430	352
1693	85	421	347	0,577	0,519	534,61	3,539	0	418	364	0,343	0,517	534,471	3,518	0	4	430	352
1713	86	425	347	0,577	0,519	534,61	3,54	0	427	363	0,343	0,517	534,471	3,531	0	4	430	352
1733	87	429	345	0,577	0,519	534,61	3,531	0	418	375	0,343	0,517	534,471	3,512	0	4	430	352
1753	88	430	345	0,577	0,519	534,31	3,526	0	420	371	0,344	0,517	534,947	3,518	0	4	430	352
1773	89	419	368	0,577	0,519	534,31	3,613	0	432	361	0,343	0,517	534,947	3,575	0	4	430	352
1793	90	412	346	0,577	0,52	534,31	3,672	0	445	360	0,343	0,518	534,947	3,624	0	4	430	352
1812	91	419	354	0,577	0,52	534,31	3,621	0	430	384	0,344	0,518	534,947	3,695	0	4	430	352
1832	92	429	341	0,577	0,52	534,31	3,588	0	437	360	0,344	0,518	534,947	3,672	0	4	430	352
1852	93	429	341	0,578	0,52	535,22	3,608	0	440	366	0,344	0,518	534,899	3,648	0	4	430	352
1872	94	427	347	0,578	0,52	535,22	3,683	0	428	357	0,344	0,518	534,899	3,737	0	4	430	352
1892	95	425	336	0,578	0,52	535,22	3,659	0	425	365	0,344	0,518	534,899	3,634	0	4	430	352
1912	96	454	222	0,577	0,518	535,22	3,706	0	482	243	0,344	0,516	534,899	3,764	0
1932	97	466	169	0,576	0,517	535,22	3,58	0	499	180	0,344	0,515	534,899	3,611	0
1952	98	481	122	0,576	0,517	531,665	3,548	0	519	141	0,344	0,515	532,943	3,634	0
1972	99	482	171	0,576	0,518	531,665	3,643	0	489	166	0,343	0,515	532,943	3,671	0	5	482	181
1992	100	477	165	0,576	0,518	531,665	3,505	0	481	180	0,343	0,515	532,943	3,64	0	5	482	181
2012	101	475	171	0,576	0,518	531,665	3,53	0	490	168	0,343	0,516	532,943	3,623	0	5	482	181
2032	102	490	170	0,576	0,519	531,665	3,508	0	477	176	0,343	0,516	532,943	3,456	0	5	482	181
2052	103	490	168	0,576	0,519	531,842	3,518	0	478	173	0,343	0,516	531,551	3,41	0	5	482	181
2072	104	484	180	0,577	0,52	531,842	3,62	0	499	165	0,343	0,517	531,551	3,707	0	5	482	181
2092	105	479	180	0,577	0,52	531,842	3,618	0	505	169	0,343	0,517	531,551	3,719	0	5	482	181
2112	106	476	183	0,577	0,52	531,842	3,662	0	488	190	0,343	0,517	531,551	3,612	0	5	482	181
2131	107	476	181	0,577	0,52	531,842	3,545	0	480	181	0,343	0,517	531,551	3,527	0	5	482	181
2151	108	478	186	0,577	0,52	529,176	3,532	0	477	190	0,343	0,517	531,419	3,49	0	5	482	181
2171	109	473	183	0,577	0,521	529,176	3,521	0	497	175	0,343	0,517	531,419	3,586	0	5	482	181
2191	110	488	183	0,577	0,52	529,176	3,4	0	482	185	0,343	0,517	531,419	3,56	0	5	482	181
2211	111	481	187	0,577	0,52	529,176	3,437	0	486	196	0,343	0,517	531,419	3,559	0	5	482	181
2231	112	474	191	0,577	0,52	529,176	3,531	0	489	180	0,343	0,517	531,419	3,528	0	5	482	181
2251	113	478	190	0,576	0,52	530,879	3,491	0	483	187	0,342	0,517	532,072	3,522	0	5	482	181
2271	114	469	181	0,576	0,52	530,879	3,583	0	475	190	0,342	0,517	532,072	3,525	0	5	482	181
2291	115	478	190	0,576	0,52	530,879	3,531	0	486	188	0,342	0,517	532,072	3,419	0	5	482	181
2311	116	474	180	0,576	0,521	530,879	3,484	0	484	192	0,342	0,517	532,072	3,572	0	5	482	181
2331	117	485	174	0,576	0,521	530,879	3,46	0	474	194	0,342	0,517	532,072	3,466	0	5	482	181
2351	118	486	175	0,576	0,522	531,299	3,439	0	480	190	0,343	0,519	534,227	3,46	0	5	482	181
2371	119	472	314	0,576	0,524	531,299	3,632	0	478	359	0,343	0,52	534,227	3,784	0	6	470	327
2391	120	468	330	0,577	0,524	531,299	3,674	0	483	327	0,343	0,52	534,227	3,575	0	6	470	327
2410	121	470	335	0,577	0,524	531,299	3,589	0	482	317	0,343	0,52	534,227	3,665	0	6	470	327
2430	122	461	341	0,577	0,524	531,299	3,647	0	470	337	0,343	0,52	534,227	3,675	0	6	470	327
2450	123	458	345	0,577	0,524	532,869	3,659	0	471	336	0,343	0,521	535,222	3,692	0	6	470	327
2470	124	474	328	0,577	0,524	532,869	3,635	0	475	320	0,343	0,52	535,222	3,732	0	6	470	327
2490	125	477	344	0,577	0,524	532,869	3,642	0	479	328	0,343	0,52	535,222	3,67	0	6	470	327
2510	126	471	331	0,576	0,523	532,869	3,66	0	463	343	0,343	0,52	535,222	3,72	0	6	470	327
2530	127	475	316	0,576	0,523	532,869	3,602	0	464	332	0,342	0,52	535,222	3,792	0	6	470	327
2550	128	473	319	0,576	0,523	533,334	3,61	0	466	339	0,342	0,52	535,348	3,78	0	6	470	327
2570	129	479	306	0,576	0,523	533,334	3,636	0	476	338	0,342	0,52	535,348	3,796	0	6	470	327
2590	130	463	334	0,576	0,523	533,334	3,695	0	469	321	0,342	0,52	535,348	3,807	0	6	470	327
2610	131	467	310	0,576	0,523	533,334	3,658	0	471	321	0,342	0,52	535,348	3,731	0	6	470	327
2630	132	465	336	0,576	0,523	533,334	3,766	0	462	321	0,342	0,52	535,348	3,825	0	6	470	327
2650	133	467	327	0,577	0,523	534,357	3,784	0	461	321	0,343	0,52	534,872	3,802	0	6	470	327
2670	134	464	316	0,577	0,523	534,357	3,661	0	466	333	0,343	0,52	534,872	3,839	0	6	470	327
2690	135	471	319	0,577	0,523	534,357	3,732	0	470	345	0,343	0,52	534,872	3,827	0	6	470	327
2710	136	476	318	0,577	0,523	534,357	3,641	0	468	339	0,343	0,52	534,872	3,764	0	6	470	327
2729	137	458	318	0,577	0,523	534,357	3,79	0	469	323	0,343	0,52	534,872	3,89	0	6	470	327
2750	138	462	319	0,577	0,523	534,347	3,779	0	470	326	0,343	0,52	534,78	3,872	0	6	470	327
2761								5							5				Keyboard	3	39	0	Right
2769	139	472	322	0,577	0,523	534,347	3,625	0	472	330	0,342	0,52	534,78	3,74	0	6	470	327
2789	140	473	325	0,576	0,523	534,347	3,602	0	469	333	0,342	0,52	534,78	3,722	0	6	470	327
2809	141	471	327	0,576	0,523	534,347	3,703	0	474	350	0,342	0,52	534,78	3,879	0	6	470	327
2829	142	481	313	0,576	0,523	534,347	3,709	0	484	313	0,342	0,52	534,78	3,778	0	6	470	327
2849	143	483	311	0,575	0,524	537,067	3,733	0	486	317	0,342	0,52	534,933	3,813	0	6	470	327
2869	144	518	357	0,575	0,524	537,067	3,827	0	538	343	0,342	0,52	534,933	3,719	0	7	532	344
2889	145	539	355	0,575	0,524	537,067	3,663	0	546	349	0,342	0,52	534,933	3,728	0	7	532	344
2909	146	534	358	0,575	0,524	537,067	3,684	0	528	355	0,342	0,521	534,933	3,739	0	7	532	344
2929	147	531	359	0,576	0,524	537,067	3,678	0	547	347	0,342	0,521	534,933	3,802	0	7	532	344
2949	148	528	360	0,576	0,524	536,235	3,666	0	541	349	0,342	0,521	534,981	3,817	0	7	532	344
2969	149	529	355	0,576	0,524	536,235	3,639	0	552	347	0,342	0,52	534,981	3,695	0	7	532	344
2989	150	532	327	0,576	0,524	536,235	3,589	0	540	348	0,342	0,52	534,981	3,631	0	7	532	344
3008	151	530	349	0,576	0,524	536,235	3,668	0	543	334	0,342	0,52	534,981	3,729	0	7	532	344
3028	152	534	342	0,576	0,524	536,235	3,627	0	536	340	0,342	0,52	534,981	3,683	0	7	532	344
3048	153	533	332	0,576	0,524	536,144	3,62	0	536	336	0,342	0,52	534,655	3,672	0	7	532	344
3068	154	529	361	0,575	0,524	536,144	3,692	0	543	341	0,341	0,52	534,655	3,702	0	7	532	344
3090	155	529	346	0,575	0,524	536,144	3,538	0	550	336	0,341	0,52	534,655	3,661	0	7	532	344
3108	156	523	333	0,575	0,523	536,144	3,691	0	530	346	0,341	0,52	534,655	3,602	0	7	532	344
3128	157	510	347	0,575	0,524	536,144	3,662	0	539	344	0,341	0,52	534,655	3,696	0	7	532	344
3148	158	506	342	0,576	0,524	535,919	3,619	0	538	345	0,341	0,52	534,781	3,662	0	7	532	344
3170	159	531	344	0,576	0,524	535,919	3,621	0	533	327	0,342	0,52	534,781	3,652	0	7	532	344
3188	160	517	347	0,576	0,523	535,919	3,736	0	535	331	0,342	0,52	534,781	3,655	0	7	532	344
3208	161	520	348	0,576	0,523	535,919	3,635	0	530	348	0,342	0,52	534,781	3,652	0	7	532	344
3228	162	528	335	0,576	0,523	535,919	3,634	0	537	334	0,342	0,52	534,781	3,784	0	7	532	344
3248	163	522	336	0,576	0,523	535,665	3,631	0	536	341	0,342	0,52	534,753	3,795	0	7	532	344
3268	164	450	330	0,577	0,523	535,665	3,616	0	479	349	0,343	0,52	534,753	3,696	0	8	460	346
3288	165	463	343	0,577	0,524	535,665	3,559	0	462	350	0,343	0,52	534,753	3,691	0	8	460	346
3308	166	449	327	0,577	0,524	535,665	3,639	0	464	344	0,343	0,52	534,753	3,656	0	8	460	346
3327	167	463	331	0,577	0,524	535,665	3,591	0	463	363	0,343	0,52	534,753	3,676	0	8	460	346
3347	168	458	333	0,577	0,524	535,852	3,581	0	464	363	0,343	0,52	535,073	3,665	0	8	460	346
3367	169	450	357	0,577	0,524	535,852	3,65	0	457	337	0,342	0,52	535,073	3,758	0	8	460	346
3387	170	457	340	0,577	0,524	535,852	3,69	0	462	350	0,342	0,52	535,073	3,761	0	8	460	346
3407	171	460	333	0,577	0,524	535,852	3,701	0	458	345	0,342	0,52	535,073	3,749	0	8	460	346
3408								5							5				ShowAVI	8	0	0	single.avi
3427	172	459	349	0,577	0,524	535,852	3,654	0	462	358	0,342	0,52	535,073	3,786	0	8	460	346
3447	173	460	339	0,577	0,524	535,197	3,673	0	461	358	0,343	0,52	535,664	3,791	0	8	460	346
3467	174	450	323	0,577	0,524	535,197	3,681	0	462	357	0,343	0,52	535,664	3,748	0	8	460	346
3487	175	457	329	0,577	0,524	535,197	3,735	0	460	350	0,343	0,52	535,664	3,756	0	8	460	346
3507	176	466	330	0,577	0,524	535,197	3,724	0	468	360	0,343	0,52	535,664	3,78	0	8	460	346
3527	177	462	347	0,577	0,524	535,197	3,703	0	467	350	0,342	0,52	535,664	3,816	0	8	460	346
3547	178	467	351	0,577	0,524	535,666	3,732	0	466	353	0,342	0,52	535,983	3,834	0	8	460	346
3567	179	455	323	0,577	0,524	535,666	3,713	0	463	363	0,342	0,52	535,983	3,857	0	8	460	346
3586	180	465	340	0,577	0,523	535,666	3,689	0	461	342	0,342	0,52	535,983	3,727	0	8	460	346
3606	181	459	351	0,577	0,523	535,666	3,759	0	464	350	0,342	0,519	535,983	3,891	0	8	460	346
3626	182	462	340	0,577	0,523	535,666	3,731	0	461	350	0,342	0,519	535,983	3,826	0	8	460	346
3646	183	459	344	0,577	0,523	535,105	3,734	0	462	350	0,342	0,519	535,005	3,792	0	8	460	346
3666	184	458	321	0,577	0,523	535,105	3,721	0	460	347	0,342	0,519	535,005	3,892	0	8	460	346
3686	185	459	330	0,577	0,523	535,105	3,794	0	467	353	0,342	0,519	535,005	3,87	0	8	460	346
3706	186	460	335	0,577	0,522	535,105	3,728	0	460	353	0,342	0,518	535,005	3,824	0	8	460	346
3726	187	464	347	0,577	0,522	535,105	3,765	0	455	362	0,343	0,518	535,005	3,899	0	8	460	346
3746	188	465	353	0,577	0,522	536,358	3,797	0	456	365	0,343	0,518	535,146	3,878	0	8	460	346
3766	189	468	340	0,577	0,522	536,358	3,712	0	463	355	0,343	0,518	535,146	3,787	0	8	460	346
3786	190	471	329	0,577	0,522	536,358	3,745	0	456	364	0,343	0,518	535,146	3,841	0	8	460	346
3806	191	463	343	0,577	0,522	536,358	3,782	0	454	365	0,343	0,518	535,146	3,803	0	8	460	346
3826	192	455	253	0,577	0,521	536,358	3,782	0	473	277	0,343	0,517	535,146	3,765	0	9	467	248
3846	193	451	251	0,576	0,521	531,611	3,751	0	470	277	0,343	0,516	534,237	3,774	0	9	467	248
3866	194	480	227	0,577	0,521	531,611	3,64	0	470	257	0,343	0,516	534,237	3,67	0	9	467	248
3886	195	451	255	0,577	0,521	531,611	3,614	0	473	259	0,344	0,516	534,237	3,667	0	9	467	248
3905	196	463	238	0,578	0,521	531,611	3,591	0	478	248	0,344	0,516	534,237	3,736	0	9	467	248
3925	197	448	245	0,579	0,521	531,611	3,599	0	472	260	0,345	0,516	534,237	3,619	0	9	467	248
3945	198	451	237	0,579	0,522	531,306	3,604	0	474	255	0,345	0,516	534,794	3,634	0	9	467	248
3967	199	465	233	0,579	0,522	531,306	3,484	0	472	262	0,345	0,516	534,794	3,673	0	9	467	248
3985	200	471	235	0,579	0,522	531,306	3,539	0	471	252	0,345	0,516	534,794	3,645	0	9	467	248
4005	201	458	235	0,579	0,522	531,306	3,515	0	483	250	0,345	0,516	534,794	3,655	0	9	467	248
4025	202	463	251	0,579	0,522	531,306	3,507	0	466	255	0,345	0,516	534,794	3,559	0	9	467	248
4045	203	463	253	0,579	0,522	531,78	3,502	0	467	256	0,345	0,516	533,961	3,533	0	9	467	248
4065	204	468	229	0,578	0,522	531,78	3,493	0	475	260	0,344	0,516	533,961	3,552	0	9	467	248
4085	205	470	234	0,578	0,522	531,78	3,477	0	476	249	0,344	0,516	533,961	3,537	0	9	467	248
4105	206	465	244	0,578	0,522	531,78	3,439	0	477	253	0,343	0,517	533,961	3,643	0	9	467	248
4125	207	456	246	0,577	0,522	531,78	3,433	0	473	256	0,343	0,517	533,961	3,532	0	9	467	248
4145	208	455	246	0,577	0,522	532,358	3,43	0	475	251	0,343	0,517	533,809	3,565	0	9	467	248
4165	209	483	331	0,576	0,524	532,358	3,453	0	488	319	0,343	0,519	533,809	3,477	0
4184	210	498	374	0,576	0,526	532,358	3,341	0	483	416	0,343	0,521	533,809	3,461	0	10	490	391
4204	211	489	375	0,576	0,526	532,358	3,365	0	497	385	0,343	0,521	533,809	3,406	0	10	490	391
4224	212	484	386	0,576	0,526	532,358	3,425	0	502	389	0,342	0,521	533,809	3,508	0	10	490	391
4244	213	491	389	0,576	0,526	534,307	3,385	0	505	391	0,342	0,521	536,231	3,504	0	10	490	391
4264	214	484	404	0,575	0,526	534,307	3,473	0	485	412	0,342	0,521	536,231	3,47	0	10	490	391
4286	215	489	416	0,575	0,526	534,307	3,458	0	491	392	0,342	0,522	536,231	3,436	0	10	490	391
4304	216	481	351	0,575	0,526	534,307	3,334	0	488	406	0,342	0,522	536,231	3,446	0	10	490	391
4326	217	491	413	0,575	0,526	534,307	3,476	0	501	399	0,342	0,522	536,231	3,555	0	11	486	403
4344	218	490	390	0,576	0,526	533,788	3,435	0	504	407	0,342	0,522	536,235	3,548	0	11	486	403
4366	219	486	394	0,576	0,526	533,788	3,363	0	480	418	0,342	0,522	536,235	3,478	0	11	486	403
4384	220	487	386	0,576	0,526	533,788	3,434	0	484	439	0,342	0,522	536,235	3,661	0	11	486	403
4404	221	490	397	0,576	0,526	533,788	3,432	0	484	404	0,342	0,522	536,235	3,596	0	11	486	403
4424	222	490	410	0,575	0,526	533,788	3,511	0	491	394	0,342	0,522	536,235	3,604	0	11	486	403
4444	223	492	409	0,575	0,526	534,314	3,539	0	493	394	0,341	0,522	536,254	3,611	0	11	486	403
4464	224	477	381	0,575	0,526	534,314	3,569	0	469	421	0,341	0,522	536,254	3,61	0	11	486	403
4484	225	463	311	0,575	0,524	534,314	3,482	0	467	313	0,342	0,52	536,254	3,583	0
4503	226	441	211	0,575	0,522	534,314	3,445	0	450	212	0,343	0,518	536,254	3,559	0
4524	227	431	169	0,576	0,521	534,314	3,441	0	440	168	0,343	0,517	536,254	3,495	0
4543	228	418	133	0,576	0,522	531,129	3,417	0	430	133	0,343	0,518	531,867	3,439	0
4564	229	430	181	0,576	0,522	531,129	3,494	0	437	179	0,343	0,518	531,867	3,478	0	12	431	173
4583	230	435	169	0,576	0,521	531,129	3,424	0	429	181	0,343	0,518	531,867	3,422	0	12	431	173
4604	231	439	173	0,576	0,521	531,129	3,569	0	437	179	0,342	0,518	531,867	3,513	0	12	431	173
4623	232	432	176	0,576	0,521	531,129	3,519	0	437	164	0,342	0,518	531,867	3,538	0	12	431	173
4644	233	436	170	0,576	0,521	531,554	3,525	0	435	163	0,342	0,518	532,19	3,54	0	12	431	173
4663	234	436	167	0,576	0,521	531,554	3,544	0	430	182	0,342	0,519	532,19	3,485	0	12	431	173
4683	235	429	180	0,575	0,521	531,554	3,541	0	424	170	0,342	0,519	532,19	3,459	0	12	431	173
4703	236	428	177	0,575	0,521	531,554	3,447	0	427	185	0,342	0,519	532,19	3,512	0	12	431	173
4725	237	434	174	0,575	0,521	531,554	3,477	0	422	175	0,342	0,519	532,19	3,506	0	12	431	173
4743	238	430	181	0,575	0,522	531,251	3,445	0	422	181	0,341	0,519	532,068	3,499	0	12	431	173
4765	239	431	173	0,575	0,521	531,251	3,481	0	429	178	0,341	0,52	532,068	3,498	0	12	431	173
4782	240	431	172	0,575	0,522	531,251	3,453	0	434	174	0,341	0,52	532,068	3,472	0	12	431	173
4805	241	421	158	0,575	0,522	531,251	3,547	0	440	176	0,341	0,52	532,068	3,482	0	12	431	173
4822	242	428	169	0,575	0,522	531,251	3,417	0	434	169	0,342	0,52	532,068	3,388	0	12	431	173
4844	243	427	162	0,576	0,522	532,659	3,445	0	435	170	0,342	0,52	530,637	3,36	0	12	431	173
4862	244	475	225	0,574	0,524	532,659	3,387	0	484	251	0,341	0,521	530,637	3,516	0
4882	245	491	399	0,573	0,526	532,659	3,662	0	503	385	0,341	0,524	530,637	3,425	0	13	490	412
4902	246	497	393	0,574	0,526	532,659	3,501	0	490	400	0,341	0,524	530,637	3,525	0	13	490	412
4922	247	491	414	0,574	0,526	532,659	3,487	0	488	424	0,341	0,524	530,637	3,422	0	13	490	412
4942	248	496	415	0,574	0,526	533,877	3,48	0	488	439	0,341	0,524	534,909	3,482	0	13	490	412
4962	249	488	399	0,574	0,526	533,877	3,526	0	495	422	0,341	0,524	534,909	3,525	0	13	490	412
4982	250	481	407	0,574	0,526	533,877	3,563	0	494	397	0,341	0,524	534,909	3,528	0	13	490	412
5002	251	488	410	0,574	0,526	533,877	3,594	0	491	431	0,341	0,524	534,909	3,529	0	13	490	412
5022	252	481	386	0,574	0,526	533,877	3,568	0	501	387	0,341	0,524	534,909	3,489	0	14	493	399
5042	253	484	389	0,574	0,525	534,257	3,582	0	500	395	0,341	0,523	535,353	3,491	0	14	493	399
5062	254	497	391	0,575	0,525	534,257	3,556	0	486	413	0,341	0,523	535,353	3,538	0	14	493	399
5082	255	494	397	0,575	0,525	534,257	3,446	0	503	382	0,341	0,523	535,353	3,445	0	14	493	399
5101	256	495	413	0,575	0,524	534,257	3,614	0	500	405	0,341	0,522	535,353	3,471	0	14	493	399
5121	257	485	387	0,575	0,524	534,257	3,54	0	487	409	0,341	0,522	535,353	3,512	0	14	493	399
5141	258	483	393	0,575	0,524	535,158	3,532	0	495	399	0,341	0,522	535,103	3,468	0	14	493	399
5161	259	491	411	0,575	0,524	535,158	3,742	0	496	419	0,341	0,522	535,103	3,609	0	14	493	399
5181	260	499	379	0,575	0,523	535,158	3,576	0	507	414	0,341	0,522	535,103	3,643	0	14	493	399
5201	261	477	322	0,575	0,522	535,158	3,529	0	470	385	0,341	0,52	535,103	3,761	0
5221	262	433	221	0,575	0,52	535,158	3,492	0	447	245	0,342	0,518	535,103	3,597	0
5241	263	426	181	0,575	0,52	531,364	3,43	0	439	221	0,342	0,517	534,162	3,637	0	15	426	215
5261	264	421	216	0,575	0,52	531,364	3,533	0	435	213	0,342	0,518	534,162	3,575	0	15	426	215
5281	265	422	212	0,575	0,52	531,364	3,573	0	429	217	0,342	0,518	534,162	3,508	0	15	426	215
5301	266	421	220	0,575	0,52	531,364	3,483	0	437	216	0,341	0,518	534,162	3,573	0	15	426	215
5321	267	426	215	0,575	0,52	531,364	3,58	0	429	217	0,341	0,518	534,162	3,552	0	15	426	215
5341	268	427	216	0,575	0,52	530,739	3,548	0	432	217	0,341	0,519	533,676	3,53	0	15	426	215
5361	269	426	215	0,575	0,52	530,739	3,54	0	437	218	0,341	0,519	533,676	3,529	0	15	426	215
5381	270	432	211	0,575	0,52	530,739	3,521	0	423	221	0,341	0,519	533,676	3,476	0	15	426	215
5400	271	425	208	0,574	0,52	530,739	3,445	0	426	224	0,341	0,519	533,676	3,471	0	15	426	215
5420	272	428	203	0,574	0,52	530,739	3,6	0	430	224	0,341	0,519	533,676	3,482	0	15	426	215
5440	273	429	201	0,574	0,521	529,718	3,569	0	423	224	0,34	0,519	533,496	3,481	0	15	426	215
5460	274	422	214	0,574	0,521	529,718	3,497	0	429	227	0,34	0,52	533,496	3,588	0	15	426	215
5480	275	421	208	0,574	0,521	529,718	3,497	0	435	217	0,34	0,52	533,496	3,533	0	15	426	215
5500	276	412	220	0,574	0,521	529,718	3,414	0	426	213	0,34	0,52	533,496	3,418	0	15	426	215
5520	277	381	158	0,574	0,521	529,718	3,48	0	401	157	0,341	0,52	533,496	3,519	0	16	384	133
5540	278	375	155	0,574	0,521	529,028	3,454	0	400	145	0,341	0,519	533,714	3,477	0	16	384	133
5560	279	379	141	0,574	0,521	529,028	3,335	0	387	128	0,341	0,52	533,714	3,411	0	16	384	133
5580	280	390	139	0,574	0,521	529,028	3,323	0	376	125	0,341	0,52	533,714	3,435	0	16	384	133
5600	281	378	141	0,574	0,521	529,028	3,318	0	385	130	0,341	0,52	533,714	3,37	0	16	384	133
5620	282	372	137	0,574	0,521	529,028	3,301	0	385	125	0,341	0,52	533,714	3,374	0	16	384	133
5640	283	374	135	0,574	0,521	529,947	3,298	0	385	126	0,341	0,52	533,681	3,379	0	16	384	133
5660	284	382	132	0,574	0,521	529,947	3,309	0	385	128	0,34	0,521	533,681	3,428	0	16	384	133
5680	285	384	130	0,574	0,521	529,947	3,337	0	392	131	0,34	0,521	533,681	3,436	0	16	384	133
5699	286	384	137	0,574	0,521	529,947	3,327	0	389	127	0,34	0,521	533,681	3,394	0	16	384	133
5719	287	380	128	0,574	0,521	529,947	3,259	0	391	126	0,34	0,521	533,681	3,386	0	16	384	133
5739	288	381	134	0,574	0,521	528,18	3,256	0	390	125	0,34	0,521	533,773	3,379	0	16	384	133
5759	289	382	132	0,574	0,521	528,18	3,257	0	387	129	0,34	0,521	533,773	3,321	0	16	384	133
5779	290	380	138	0,574	0,522	528,18	3,192	0	387	123	0,34	0,521	533,773	3,242	0	16	384	133
5799	291	377	139	0,574	0,522	528,18	3,326	0	389	136	0,34	0,521	533,773	3,383	0	16	384	133
5819	292	371	134	0,574	0,521	528,18	3,326	0	394	132	0,34	0,521	533,773	3,388	0	16	384	133
5839	293	368	136	0,574	0,521	529,084	3,331	0	395	135	0,34	0,521	532,518	3,386	0	16	384	133
5859	294	377	138	0,574	0,521	529,084	3,268	0	390	136	0,34	0,521	532,518	3,401	0	16	384	133
5879	295	389	136	0,574	0,521	529,084	3,293	0	383	125	0,34	0,521	532,518	3,344	0	16	384	133
5899	296	379	140	0,574	0,521	529,084	3,284	0	392	127	0,34	0,521	532,518	3,318	0	16	384	133
5919	297	383	138	0,574	0,521	529,084	3,253	0	391	133	0,34	0,521	532,518	3,325	0	16	384	133
5939	298	387	138	0,574	0,521	529,449	3,264	0	389	128	0,34	0,521	532,591	3,333	0	16	384	133
5959	299	381	148	0,573	0,522	529,449	3,298	0	393	138	0,34	0,521	532,591	3,37	0	16	384	133
5978	300	499	222	0,571	0,524	529,449	3,138	0	520	246	0,338	0,523	532,591	3,399	0
5999	301	595	359	0,569	0,527	529,449	3,342	0	584	378	0,337	0,526	532,591	3,434	0
6018	302	596	417	0,569	0,528	529,449	3,303	0	597	448	0,337	0,527	532,591	3,478	0
6038	303	601	473	0,569	0,528	534,942	3,308	0	613	517	0,337	0,527	535,846	3,531	0
6058	304	610	420	0,569	0,528	534,942	3,403	0	595	454	0,337	0,528	535,846	3,505	0	17	610	407
6078	305	604	432	0,569	0,529	534,942	3,371	0	604	434	0,337	0,528	535,846	3,476	0	17	610	407
6098	306	618	407	0,57	0,529	534,942	3,33	0	594	448	0,337	0,528	535,846	3,466	0	17	610	407
6118	307	617	435	0,57	0,529	534,942	3,411	0	606	445	0,337	0,528	535,846	3,43	0	17	610	407
6138	308	617	428	0,57	0,529	534,989	3,386	0	604	443	0,337	0,529	535,077	3,406	0	17	610	407
6158	309	605	430	0,57	0,53	534,989	3,492	0	602	462	0,337	0,529	535,077	3,553	0	17	610	407
6178	310	611	421	0,57	0,53	534,989	3,404	0	591	464	0,336	0,529	535,077	3,687	0	17	610	407
6198	311	600	436	0,57	0,53	534,989	3,516	0	597	449	0,336	0,529	535,077	3,693	0	17	610	407
6218	312	621	374	0,57	0,53	534,989	3,46	0	590	454	0,336	0,53	535,077	3,558	0	17	610	407
6238	313	621	370	0,57	0,53	534,022	3,436	0	592	450	0,336	0,53	536,02	3,633	0	17	610	407
6258	314	609	411	0,57	0,53	534,022	3,53	0	599	444	0,336	0,53	536,02	3,542	0	17	610	407
6277	315	609	390	0,569	0,53	534,022	3,613	0	617	410	0,336	0,529	536,02	3,658	0	17	610	407
6297	316	623	373	0,569	0,529	534,022	3,52	0	606	416	0,336	0,529	536,02	3,51	0	17	610	407
6317	317	625	383	0,569	0,53	534,022	3,478	0	614	411	0,336	0,529	536,02	3,639	0	17	610	407
6337	318	629	374	0,569	0,53	535,296	3,5	0	608	415	0,336	0,529	534,203	3,571	0	17	610	407
6357	319	621	382	0,569	0,53	535,296	3,402	0	612	400	0,336	0,53	534,203	3,427	0	17	610	407
6377	320	616	404	0,569	0,53	535,296	3,59	0	612	400	0,336	0,53	534,203	3,57	0	17	610	407
6397	321	618	384	0,569	0,53	535,296	3,421	0	609	402	0,336	0,53	534,203	3,594	0	17	610	407
6417	322	614	380	0,569	0,53	535,296	3,441	0	622	400	0,336	0,53	534,203	3,586	0	17	610	407
6437	323	615	386	0,569	0,53	534,71	3,492	0	623	400	0,336	0,53	534,602	3,602	0	17	610	407
6457	324	623	393	0,569	0,53	534,71	3,43	0	614	397	0,336	0,53	534,602	3,526	0	17	610	407
6477	325	628	375	0,569	0,53	534,71	3,46	0	610	405	0,336	0,53	534,602	3,537	0	17	610	407
6497	326	623	379	0,569	0,53	534,71	3,488	0	618	395	0,336	0,53	534,602	3,56	0	17	610	407
6517	327	613	392	0,569	0,53	534,71	3,479	0	600	417	0,336	0,53	534,602	3,58	0	17	610	407
6537	328	615	385	0,569	0,53	534,053	3,49	0	600	418	0,336	0,53	534,423	3,594	0	17	610	407
6557	329	623	374	0,569	0,53	534,053	3,516	0	610	397	0,336	0,53	534,423	3,588	0	17	610	407
6577	330	625	368	0,569	0,53	534,053	3,481	0	596	408	0,336	0,53	534,423	3,608	0	17	610	407
6596	331	607	374	0,569	0,53	534,053	3,472	0	595	400	0,336	0,53	534,423	3,585	0	17	610	407
6616	332	480	350	0,571	0,529	534,053	3,59	0	493	349	0,338	0,529	534,423	3,543	0	18	465	352
6636	333	465	349	0,571	0,529	531,64	3,561	0	476	345	0,339	0,529	536,462	3,557	0	18	465	352
6656	334	455	335	0,571	0,529	531,64	3,578	0	461	363	0,339	0,529	536,462	3,746	0	18	465	352
6676	335	469	336	0,571	0,529	531,64	3,581	0	473	351	0,338	0,529	536,462	3,763	0	18	465	352
6696	336	470	340	0,571	0,528	531,64	3,548	0	468	363	0,338	0,529	536,462	3,739	0	18	465	352
6716	337	466	334	0,571	0,528	531,64	3,566	0	468	364	0,338	0,528	536,462	3,681	0	18	465	352
6736	338	465	336	0,571	0,528	530,763	3,553	0	470	364	0,338	0,528	536,675	3,68	0	18	465	352
6756	339	465	350	0,571	0,528	530,763	3,577	0	473	352	0,338	0,528	536,675	3,741	0	18	465	352
6776	340	473	350	0,571	0,528	530,763	3,504	0	462	354	0,338	0,528	536,675	3,701	0	18	465	352
6796	341	465	357	0,571	0,527	530,763	3,609	0	468	355	0,338	0,528	536,675	3,874	0	18	465	352
6816	342	458	348	0,571	0,527	530,763	3,672	0	462	382	0,338	0,527	536,675	3,799	0	18	465	352
6836	343	460	348	0,571	0,527	532,654	3,682	0	464	386	0,338	0,527	536,007	3,823	0	18	465	352
6856	344	468	346	0,571	0,527	532,654	3,722	0	457	387	0,338	0,527	536,007	3,897	0	18	465	352
6876	345	458	330	0,571	0,526	532,654	3,686	0	472	361	0,338	0,526	536,007	3,815	0	18	465	352
6895	346	468	357	0,571	0,526	532,654	3,713	0	466	362	0,338	0,526	536,007	3,83	0	18	465	352
6915	347	457	344	0,571	0,526	532,654	3,804	0	466	350	0,338	0,526	536,007	3,759	0	18	465	352
6935	348	459	341	0,572	0,526	533,882	3,808	0	466	347	0,339	0,526	535,746	3,744	0	18	465	352
6955	349	404	400	0,572	0,527	533,882	3,735	0	398	386	0,339	0,527	535,746	3,826	0	19	375	383
6975	350	379	356	0,572	0,527	533,882	3,644	0	381	391	0,339	0,527	535,746	3,805	0	19	375	383
6995	351	377	362	0,572	0,527	533,882	3,759	0	386	399	0,339	0,527	535,746	3,803	0	19	375	383
7015	352	374	343	0,572	0,527	533,882	3,648	0	385	380	0,339	0,527	535,746	3,798	0	19	375	383
7035	353	372	340	0,572	0,527	534,312	3,691	0	383	385	0,339	0,527	536,011	3,798	0	19	375	383
7055	354	370	379	0,572	0,527	534,312	3,763	0	388	385	0,339	0,527	536,011	3,912	0	19	375	383
7075	355	371	375	0,572	0,527	534,312	3,75	0	381	412	0,339	0,527	536,011	3,916	0	19	375	383
7095	356	372	368	0,573	0,528	534,312	3,715	0	389	422	0,339	0,528	536,011	4,015	0	19	375	383
7115	357	372	364	0,573	0,529	534,312	3,662	0	381	397	0,339	0,529	536,011	3,888	0	19	375	383
7135	358	372	360	0,573	0,53	534,784	3,641	0	383	414	0,339	0,53	536,041	3,913	0	19	375	383
7155	359	368	368	0,573	0,531	534,784	3,773	0	396	394	0,339	0,531	536,041	3,962	0	19	375	383
7175	360	375	387	0,573	0,531	534,784	3,837	0	377	396	0,339	0,531	536,041	3,846	0	19	375	383
7194	361	374	381	0,573	0,531	534,784	3,681	0	378	400	0,339	0,531	536,041	3,729	0	19	375	383
7214	362	367	388	0,573	0,531	534,784	3,796	0	388	393	0,339	0,531	536,041	3,957	0	19	375	383
7234	363	370	385	0,573	0,53	535,926	3,799	0	378	394	0,339	0,531	536,44	3,873	0	19	375	383
7254	364	369	399	0,573	0,531	535,926	3,764	0	383	390	0,339	0,531	536,44	3,862	0	19	375	383
7274	365	378	372	0,573	0,531	535,926	3,744	0	388	402	0,339	0,531	536,44	3,844	0	19	375	383
7294	366	368	360	0,573	0,531	535,926	3,739	0	390	389	0,339	0,531	536,44	3,883	0	19	375	383
7314	367	360	369	0,573	0,531	535,926	3,69	0	385	398	0,339	0,531	536,44	3,868	0	19	375	383
7334	368	362	365	0,573	0,531	534,972	3,666	0	388	391	0,339	0,531	537,294	3,875	0	19	375	383
7354	369	355	381	0,573	0,531	534,972	3,689	0	354	374	0,339	0,531	537,294	3,802	0	19	375	383
7374	370	354	398	0,573	0,531	534,972	3,749	0	367	401	0,34	0,531	537,294	3,973	0	19	375	383
7394	371	349	367	0,573	0,531	534,972	3,623	0	361	369	0,34	0,531	537,294	3,754	0
7414	372	353	407	0,573	0,531	534,972	3,638	0	378	438	0,34	0,531	537,294	4,168	0
7434	373	351	400	0,573	0,531	535,32	3,655	0	379	439	0,34	0,531	537,34	4,161	0
7454	374	362	364	0,573	0,531	535,32	3,593	0	350	379	0,339	0,531	537,34	3,768	0
7473	375	358	372	0,573	0,531	535,32	3,698	0	359	427	0,339	0,531	537,34	3,884	0
7493	376	352	404	0,573	0,531	535,32	3,685	0	374	427	0,339	0,531	537,34	4,098	0
7513	377	343	388	0,573	0,531	535,32	3,657	0	345	421	0,339	0,531	537,34	3,859	0
7533	378	338	402	0,573	0,53	534,73	3,635	0	352	419	0,339	0,531	538,241	3,929	0
7553	379	347	380	0,573	0,53	534,73	3,727	0	344	373	0,339	0,531	538,241	3,749	0
7573	380	354	386	0,573	0,53	534,73	3,656	0	356	408	0,339	0,531	538,241	3,849	0
7593	381	349	384	0,573	0,53	534,73	3,635	0	358	442	0,34	0,531	538,241	3,945	0
7613	382	349	374	0,573	0,53	534,73	3,541	0	365	390	0,339	0,531	538,241	3,917	0
7633	383	349	375	0,573	0,53	534,881	3,496	0	368	418	0,339	0,53	537,43	3,884	0
7653	384	362	377	0,573	0,53	534,881	3,514	0	356	408	0,339	0,53	537,43	3,703	0
7673	385	352	359	0,573	0,53	534,881	3,652	0	349	387	0,339	0,53	537,43	3,644	0
7693	386	380	373	0,573	0,529	534,881	3,626	0	383	394	0,339	0,53	537,43	3,709	0	20	382	387
7713	387	380	377	0,572	0,529	534,881	3,582	0	385	429	0,339	0,529	537,43	3,823	0	20	382	387
7733	388	379	370	0,572	0,528	535,392	3,654	0	387	423	0,339	0,528	535,884	3,809	0	20	382	387
7753	389	378	376	0,572	0,527	535,392	3,476	0	390	405	0,339	0,528	535,884	3,667	0	20	382	387
7773	390	377	364	0,572	0,527	535,392	3,526	0	389	409	0,339	0,527	535,884	3,694	0	20	382	387
7792	391	387	354	0,572	0,526	535,392	3,498	0	393	426	0,339	0,526	535,884	3,87	0	20	382	387
7812	392	369	365	0,572	0,526	535,392	3,51	0	381	413	0,339	0,526	535,884	3,769	0	20	382	387
7832	393	371	361	0,572	0,525	535,836	3,498	0	381	420	0,339	0,525	536,112	3,837	0	20	382	387
7852	394	372	364	0,572	0,525	535,836	3,533	0	389	394	0,339	0,525	536,112	3,637	0	20	382	387
7872	395	378	382	0,572	0,524	535,836	3,53	0	386	407	0,339	0,524	536,112	3,613	0	20	382	387
7892	396	386	363	0,572	0,524	535,836	3,501	0	374	397	0,339	0,524	536,112	3,58	0	20	382	387
7912	397	378	369	0,572	0,523	535,836	3,433	0	395	403	0,339	0,523	536,112	3,722	0	20	382	387
7932	398	381	374	0,572	0,523	534,86	3,41	0	393	398	0,339	0,523	537,034	3,715	0	20	382	387
7952	399	380	354	0,572	0,524	534,86	3,558	0	393	431	0,339	0,524	537,034	3,692	0	20	382	387
7972	400	381	385	0,572	0,524	534,86	3,488	0	386	406	0,338	0,524	537,034	3,54	0	20	382	387
7992	401	373	357	0,572	0,524	534,86	3,576	0	398	431	0,338	0,524	537,034	3,872	0	20	382	387
8012	402	377	366	0,572	0,524	534,86	3,394	0	385	374	0,338	0,524	537,034	3,584	0	20	382	387
8032	403	375	374	0,572	0,524	535,506	3,395	0	389	371	0,338	0,524	537,249	3,71	0	20	382	387
8052	404	372	379	0,572	0,523	535,506	3,483	0	390	427	0,338	0,523	537,249	3,816	0	21	384	393
8071	405	378	374	0,572	0,523	535,506	3,432	0	398	409	0,338	0,523	537,249	3,684	0	21	384	393
8092	406	377	368	0,572	0,524	535,506	3,376	0	386	427	0,339	0,524	537,249	3,775	0	21	384	393
8111	407	385	388	0,572	0,524	535,506	3,437	0	388	405	0,339	0,524	537,249	3,605	0	21	384	393
8131	408	386	387	0,572	0,524	533,973	3,411	0	389	411	0,339	0,524	536,104	3,602	0	21	384	393
8151	409	374	369	0,572	0,524	533,973	3,455	0	384	400	0,339	0,524	536,104	3,563	0	21	384	393
8171	410	389	366	0,572	0,524	533,973	3,467	0	386	416	0,338	0,525	536,104	3,602	0	21	384	393
8191	411	443	338	0,571	0,524	533,973	3,552	0	456	350	0,338	0,524	536,104	3,559	0	22	454	343
8211	412	450	336	0,571	0,523	533,973	3,46	0	456	346	0,338	0,523	536,104	3,496	0	22	454	343
8231	413	461	335	0,571	0,524	532,276	3,477	0	457	344	0,338	0,524	535,849	3,498	0	22	454	343
8251	414	457	341	0,571	0,524	532,276	3,435	0	469	354	0,338	0,524	535,849	3,616	0	22	454	343
8271	415	451	314	0,571	0,525	532,276	3,464	0	458	362	0,338	0,525	535,849	3,578	0	22	454	343
8291	416	457	324	0,571	0,525	532,276	3,593	0	446	338	0,337	0,525	535,849	3,514	0	22	454	343
8311	417	448	339	0,571	0,525	532,276	3,48	0	456	350	0,337	0,526	535,849	3,449	0	22	454	343
8331	418	449	328	0,571	0,526	532,727	3,532	0	452	348	0,337	0,526	535,373	3,398	0	22	454	343
8351	419	452	337	0,571	0,526	532,727	3,492	0	451	356	0,337	0,526	535,373	3,591	0	22	454	343
8370	420	458	354	0,571	0,526	532,727	3,463	0	454	370	0,337	0,526	535,373	3,568	0	22	454	343
8390	421	461	320	0,571	0,526	532,727	3,441	0	454	343	0,337	0,526	535,373	3,486	0	23	463	344
8410	422	472	321	0,571	0,526	532,727	3,364	0	452	353	0,337	0,527	535,373	3,514	0	23	463	344
8430	423	478	321	0,571	0,526	532,791	3,333	0	453	354	0,337	0,527	535,018	3,474	0	23	463	344
8450	424	454	323	0,571	0,527	532,791	3,354	0	459	361	0,337	0,527	535,018	3,432	0	23	463	344
8470	425	455	356	0,571	0,527	532,791	3,481	0	462	350	0,337	0,527	535,018	3,51	0	23	463	344
8490	426	458	342	0,571	0,527	532,791	3,463	0	458	349	0,337	0,527	535,018	3,513	0	23	463	344
8510	427	479	326	0,571	0,527	532,791	3,349	0	463	357	0,337	0,527	535,018	3,553	0	23	463	344
8530	428	483	339	0,571	0,527	533,213	3,41	0	463	351	0,337	0,527	535,495	3,571	0	23	463	344
8550	429	461	336	0,571	0,527	533,213	3,461	0	463	357	0,337	0,527	535,495	3,514	0	23	463	344
8570	430	451	337	0,571	0,527	533,213	3,363	0	457	363	0,337	0,527	535,495	3,477	0	23	463	344
8590	431	460	327	0,571	0,527	533,213	3,414	0	461	342	0,337	0,527	535,495	3,497	0	23	463	344
8610	432	475	334	0,571	0,527	533,213	3,352	0	462	364	0,337	0,527	535,495	3,466	0	23	463	344
8630	433	473	336	0,571	0,527	529,529	3,342	0	460	357	0,337	0,527	535,144	3,466	0	23	463	344
8650	434	402	387	0,572	0,528	529,529	3,416	0	397	381	0,338	0,529	535,144	3,508	0	24	389	388
8669	435	389	361	0,572	0,528	529,529	3,313	0	394	416	0,339	0,529	535,144	3,491	0	24	389	388
8689	436	400	357	0,572	0,528	529,529	3,317	0	388	406	0,339	0,529	535,144	3,545	0	24	389	388
8709	437	396	396	0,572	0,528	529,529	3,387	0	402	401	0,338	0,529	535,144	3,584	0	24	389	388
8729	438	391	379	0,572	0,528	533,156	3,356	0	400	395	0,338	0,529	536,967	3,607	0	24	389	388
8749	439	375	361	0,572	0,528	533,156	3,422	0	386	374	0,338	0,529	536,967	3,362	0	24	389	388
8769	440	380	364	0,572	0,528	533,156	3,454	0	393	382	0,338	0,529	536,967	3,45	0	24	389	388
8789	441	383	382	0,572	0,528	533,156	3,405	0	384	422	0,338	0,529	536,967	3,604	0	24	389	388
8809	442	376	379	0,572	0,528	533,156	3,416	0	393	389	0,338	0,529	536,967	3,435	0	24	389	388
8829	443	379	376	0,572	0,528	533,528	3,421	0	391	404	0,338	0,529	537,195	3,483	0	24	389	388
8849	444	390	365	0,572	0,528	533,528	3,482	0	398	411	0,338	0,529	537,195	3,577	0	24	389	388
8869	445	390	382	0,572	0,528	533,528	3,516	0	391	403	0,338	0,529	537,195	3,597	0	24	389	388
8889	446	386	388	0,572	0,528	533,528	3,509	0	398	386	0,338	0,529	537,195	3,667	0	24	389	388
8909	447	385	390	0,572	0,529	533,528	3,514	0	387	415	0,338	0,529	537,195	3,69	0	24	389	388
8929	448	385	391	0,572	0,528	534,767	3,519	0	389	407	0,338	0,529	536,75	3,709	0	24	389	388
8949	449	333	375	0,573	0,529	534,767	3,611	0	344	387	0,339	0,529	536,75	3,57	0
8969	450	206	416	0,575	0,529	534,767	3,766	0	232	423	0,341	0,529	536,75	3,679	0
8988	451	150	407	0,576	0,529	534,767	3,574	0	159	420	0,343	0,529	536,75	3,7	0	25	148	413
9010	452	152	397	0,576	0,529	534,767	3,614	0	158	403	0,343	0,529	536,75	3,68	0	25	148	413
9028	453	156	421	0,576	0,529	532,823	3,631	0	153	425	0,343	0,529	537,076	3,69	0	25	148	413
9048	454	152	409	0,576	0,529	532,823	3,584	0	161	402	0,342	0,529	537,076	3,847	0	25	148	413
9068	455	156	415	0,576	0,529	532,823	3,635	0	146	404	0,342	0,529	537,076	3,74	0	25	148	413
9088	456	148	418	0,576	0,528	532,823	3,633	0	169	422	0,342	0,529	537,076	3,751	0	25	148	413
9108	457	151	404	0,576	0,528	532,823	3,678	0	157	411	0,342	0,529	537,076	3,756	0	25	148	413
9130	458	150	409	0,576	0,528	531,6	3,684	0	155	418	0,342	0,529	536,169	3,755	0	25	148	413
9148	459	160	417	0,576	0,528	531,6	3,63	0	157	412	0,342	0,529	536,169	3,747	0	25	148	413
9168	460	150	406	0,576	0,528	531,6	3,671	0	166	429	0,342	0,529	536,169	3,718	0	25	148	413
9188	461	164	415	0,576	0,528	531,6	3,582	0	168	421	0,342	0,528	536,169	3,692	0	25	148	413
9208	462	147	402	0,576	0,528	531,6	3,63	0	161	411	0,342	0,528	536,169	3,696	0	25	148	413
9228	463	151	405	0,576	0,528	531,046	3,624	0	166	417	0,342	0,528	536,226	3,7	0	25	148	413
9247	464	128	415	0,576	0,528	531,046	3,566	0	135	418	0,343	0,528	536,226	3,718	0	25	148	413
9267	465	143	422	0,576	0,528	531,046	3,506	0	132	405	0,343	0,528	536,226	3,628	0	25	148	413
9287	466	132	409	0,576	0,528	531,046	3,578	0	144	421	0,343	0,528	536,226	3,669	0	25	148	413
9307	467	133	413	0,576	0,528	531,046	3,532	0	137	421	0,343	0,528	536,226	3,703	0	25	148	413
9327	468	137	412	0,576	0,528	531,948	3,524	0	138	420	0,343	0,528	537,289	3,674	0	25	148	413
9347	469	132	408	0,576	0,528	531,948	3,47	0	154	432	0,343	0,528	537,289	3,655	0	25	148	413
9367	470	123	401	0,576	0,528	531,948	3,457	0	149	423	0,343	0,528	537,289	3,681	0	25	148	413
9387	471	135	411	0,576	0,528	531,948	3,634	0	140	394	0,343	0,528	537,289	3,666	0	25	148	413
9407	472	147	417	0,576	0,528	531,948	3,45	0	142	421	0,343	0,529	537,289	3,59	0	25	148	413
9427	473	147	416	0,576	0,529	532,111	3,508	0	137	410	0,342	0,528	537,793	3,597	0	25	148	413
9447	474	133	407	0,576	0,528	532,111	3,56	0	145	415	0,343	0,529	537,793	3,702	0	25	148	413
9467	475	151	415	0,576	0,528	532,111	3,497	0	155	440	0,343	0,528	537,793	3,635	0	25	148	413
9489	476	141	406	0,576	0,528	532,111	3,414	0	152	419	0,343	0,528	537,793	3,64	0	25	148	413
9507	477	152	412	0,576	0,528	532,111	3,504	0	144	406	0,343	0,528	537,793	3,594	0	25	148	413
9529	478	150	415	0,576	0,528	531,344	3,474	0	148	414	0,342	0,528	536,958	3,577	0	25	148	413
9547	479	168	416	0,576	0,527	531,344	3,636	0	158	422	0,342	0,528	536,958	3,626	0	25	148	413
9566	480	281	356	0,573	0,527	531,344	3,609	0	319	337	0,34	0,527	536,958	3,58	0	26	318	334
9586	481	313	358	0,573	0,526	531,344	3,598	0	302	311	0,34	0,527	536,958	3,642	0	26	318	334
9606	482	319	349	0,573	0,527	531,344	3,515	0	318	336	0,34	0,527	536,958	3,556	0	26	318	334
9626	483	325	343	0,573	0,526	533,862	3,504	0	312	327	0,34	0,526	537,686	3,574	0	26	318	334
9646	484	324	324	0,573	0,526	533,862	3,566	0	323	326	0,34	0,526	537,686	3,601	0	26	318	334
9666	485	323	321	0,573	0,526	533,862	3,539	0	324	346	0,339	0,526	537,686	3,642	0	26	318	334
9686	486	317	357	0,573	0,526	533,862	3,597	0	322	332	0,339	0,526	537,686	3,658	0	26	318	334
9706	487	324	323	0,573	0,526	533,862	3,479	0	316	328	0,34	0,526	537,686	3,656	0	26	318	334
9726	488	321	330	0,573	0,526	534,496	3,477	0	317	335	0,34	0,526	536,786	3,649	0	26	318	334
9746	489	314	372	0,573	0,525	534,496	3,597	0	327	356	0,34	0,526	536,786	3,688	0
9766	490	331	316	0,573	0,525	534,496	3,586	0	334	355	0,34	0,526	536,786	3,676	0	27	331	343
9786	491	318	354	0,573	0,524	534,496	3,558	0	329	343	0,34	0,526	536,786	3,578	0	27	331	343
9806	492	325	334	0,573	0,524	534,496	3,484	0	325	329	0,34	0,526	536,786	3,708	0	27	331	343
9826	493	320	353	0,573	0,524	533,358	3,456	0	326	324	0,34	0,526	536,328	3,676	0	27	331	343
9845	494	328	349	0,573	0,524	533,358	3,501	0	322	327	0,34	0,526	536,328	3,568	0	27	331	343
9865	495	332	342	0,573	0,524	533,358	3,577	0	329	348	0,34	0,526	536,328	3,607	0	27	331	343
9887	496	330	345	0,573	0,524	533,358	3,491	0	336	342	0,34	0,526	536,328	3,584	0	27	331	343
9905	497	328	343	0,573	0,524	533,358	3,471	0	341	347	0,34	0,526	536,328	3,65	0	27	331	343
9925	498	329	343	0,573	0,524	534,648	3,493	0	344	344	0,339	0,526	536,369	3,656	0	27	331	343
9945	499	328	350	0,573	0,524	534,648	3,499	0	335	337	0,339	0,526	536,369	3,599	0	27	331	343
9965	500	332	355	0,573	0,524	534,648	3,493	0	338	358	0,339	0,526	536,369	3,618	0	27	331	343
9985	501	341	340	0,573	0,524	534,648	3,473	0	333	345	0,339	0,526	536,369	3,585	0	27	331	343
10005	502	327	336	0,573	0,524	534,648	3,434	0	332	348	0,339	0,526	536,369	3,524	0	27	331	343
10025	503	331	333	0,573	0,524	534,446	3,42	0	332	349	0,339	0,526	537,659	3,527	0	27	331	343
10045	504	349	355	0,573	0,523	534,446	3,506	0	336	337	0,339	0,526	537,659	3,639	0	27	331	343
10065	505	338	350	0,573	0,523	534,446	3,54	0	325	354	0,339	0,526	537,659	3,559	0	27	331	343
10085	506	402	327	0,571	0,523	534,446	3,572	0	455	361	0,337	0,526	537,659	3,926	0
10105	507	563	326	0,568	0,522	534,446	3,569	0	620	343	0,334	0,525	537,659	3,661	0
10125	508	596	326	0,565	0,52	535,866	3,575	0	669	357	0,331	0,524	532,662	3,681	0
10145	509	-800	-600	-1	-1	-1	-1	4	-800	-600	-1	-1	-1	-1	4
10165	510	-800	-600	-1	-1	-1	-1	4	-800	-600	-1	-1	-1	-1	4
10184	511	-800	-600	-1	-1	-1	-1	4	-800	-600	-1	-1	-1	-1	4
10205	512	1171	434	0,549	0,515	535,866	3,032	0	-800	-600	0,549	0,515	-1	-1	4
10224	513	-800	-600	-1	-1	-1	-1	4	-800	-600	-1	-1	-1	-1	4
10244	514	1122	329	0,542	0,515	535,866	3,524	0	1179	347	0,313	0,525	532,662	3,291	0
10264	515	1117	329	0,54	0,515	535,866	3,676	0	1182	310	0,312	0,526	532,662	3,714	0
10286	516	1093	340	0,539	0,516	527,18	3,768	0	1133	337	0,31	0,526	513,703	3,587	0	28	1098	355
10304	517	1100	338	0,539	0,516	527,18	3,535	0	1118	360	0,31	0,527	513,703	3,457	0	28	1098	355
10326	518	1099	347	0,539	0,517	527,18	3,563	0	1118	353	0,311	0,527	513,703	3,478	0	28	1098	355
10344	519	1102	343	0,54	0,517	527,18	3,6	0	1117	346	0,312	0,527	513,703	3,529	0	28	1098	355
10365	520	1093	344	0,541	0,517	527,18	3,563	0	1115	350	0,313	0,527	513,703	3,488	0	28	1098	355
10384	521	1063	362	0,542	0,517	512,677	3,481	0	1100	355	0,312	0,527	507,127	3,465	0	28	1098	355
10405	522	1075	361	0,542	0,517	512,677	3,483	0	1109	359	0,313	0,527	507,127	3,404	0	28	1098	355
10424	523	1072	375	0,541	0,517	512,677	3,477	0	1110	360	0,313	0,527	507,127	3,507	0	28	1098	355
10445	524	1067	362	0,541	0,517	512,677	3,431	0	1113	363	0,312	0,527	507,127	3,484	0	28	1098	355
10463	525	1069	362	0,54	0,517	512,677	3,449	0	1108	359	0,312	0,527	507,127	3,383	0	28	1098	355
10485	526	1103	346	0,54	0,517	528,478	3,532	0	1115	360	0,31	0,527	507,474	3,429	0	28	1098	355
10503	527	1115	350	0,539	0,517	528,478	3,528	0	1102	357	0,311	0,527	507,474	3,447	0	28	1098	355
10525	528	1096	351	0,539	0,517	528,478	3,537	0	1095	357	0,312	0,527	507,474	3,426	0	28	1098	355
10543	529	1094	355	0,54	0,517	528,478	3,556	0	1104	366	0,312	0,527	507,474	3,433	0	28	1098	355
10565	530	1090	351	0,54	0,517	528,478	3,58	0	1101	360	0,312	0,527	507,474	3,429	0	28	1098	355
10583	531	1086	352	0,54	0,518	528,444	3,593	0	1095	364	0,311	0,527	505,682	3,421	0	28	1098	355
10605	532	1102	346	0,541	0,518	528,444	3,52	0	1108	363	0,313	0,526	505,682	3,462	0	28	1098	355
10623	533	919	325	0,543	0,517	528,444	3,505	0	929	365	0,313	0,525	505,682	3,378	0
10645	534	699	290	0,547	0,516	528,444	3,577	0	744	337	0,316	0,524	505,682	3,402	0
10663	535	544	264	0,55	0,517	528,444	3,643	0	565	335	0,32	0,523	505,682	3,462	0
10685	536	398	228	0,554	0,517	532,351	3,689	0	397	288	0,323	0,523	533,762	3,608	0
10703	537	254	252	0,556	0,518	532,351	3,542	0	299	286	0,326	0,523	533,762	3,603	0	29	281	267
10723	538	269	253	0,557	0,518	532,351	3,531	0	285	274	0,326	0,523	533,762	3,538	0	29	281	267
10743	539	271	272	0,557	0,518	532,351	3,434	0	278	270	0,326	0,523	533,762	3,528	0	29	281	267
10762	540	285	276	0,557	0,518	532,351	3,432	0	278	274	0,326	0,523	533,762	3,461	0	29	281	267
10782	541	289	282	0,557	0,518	529,975	3,415	0	277	270	0,326	0,522	535,694	3,444	0	29	281	267
10802	542	273	262	0,556	0,518	529,975	3,382	0	282	281	0,325	0,522	535,694	3,581	0	29	281	267
10822	543	276	273	0,556	0,517	529,975	3,522	0	271	266	0,325	0,522	535,694	3,55	0	29	281	267
10842	544	287	270	0,556	0,517	529,975	3,388	0	280	275	0,324	0,521	535,694	3,544	0	29	281	267
10862	545	280	268	0,555	0,517	529,975	3,498	0	276	260	0,324	0,521	535,694	3,514	0	29	281	267
10882	546	283	265	0,555	0,517	531,233	3,454	0	272	258	0,324	0,521	537,236	3,51	0	29	281	267
10902	547	272	262	0,555	0,517	531,233	3,486	0	288	275	0,324	0,52	537,236	3,443	0	29	281	267
10922	548	272	251	0,555	0,517	531,233	3,425	0	285	291	0,324	0,52	537,236	3,511	0	29	281	267
10942	549	279	268	0,555	0,516	531,233	3,537	0	287	277	0,324	0,52	537,236	3,458	0	29	281	267
10962	550	282	252	0,555	0,516	531,233	3,359	0	286	288	0,324	0,52	537,236	3,405	0	29	281	267
10982	551	286	258	0,555	0,516	530,827	3,372	0	285	281	0,324	0,52	538,594	3,431	0	29	281	267
11002	552	283	259	0,555	0,516	530,827	3,386	0	279	267	0,324	0,52	538,594	3,378	0	29	281	267
11022	553	283	266	0,555	0,516	530,827	3,349	0	288	282	0,324	0,52	538,594	3,473	0	29	281	267
11041	554	280	257	0,555	0,516	530,827	3,403	0	279	241	0,324	0,52	538,594	3,448	0	29	281	267
11062	555	287	275	0,555	0,516	530,827	3,359	0	287	253	0,324	0,52	538,594	3,543	0	29	281	267
11081	556	287	274	0,555	0,516	531,581	3,385	0	284	251	0,324	0,52	537,499	3,551	0	29	281	267
11101	557	275	264	0,556	0,516	531,581	3,428	0	290	272	0,324	0,52	537,499	3,547	0	29	281	267
11121	558	284	281	0,556	0,516	531,581	3,431	0	278	257	0,324	0,52	537,499	3,407	0	29	281	267
11141	559	274	257	0,556	0,516	531,581	3,369	0	288	289	0,324	0,52	537,499	3,48	0	29	281	267
11161	560	278	256	0,556	0,516	531,581	3,376	0	292	283	0,324	0,52	537,499	3,524	0	29	281	267
11181	561	280	256	0,556	0,517	530,765	3,379	0	288	286	0,324	0,52	536,737	3,465	0	29	281	267
11201	562	287	261	0,556	0,516	530,765	3,446	0	283	251	0,324	0,52	536,737	3,503	0	29	281	267
11221	563	289	249	0,556	0,516	530,765	3,39	0	288	268	0,324	0,52	536,737	3,47	0	29	281	267
11241	564	258	362	0,556	0,518	530,765	3,531	0	244	366	0,325	0,523	536,737	3,604	0
11261	565	272	419	0,556	0,519	530,765	3,459	0	254	416	0,326	0,523	536,737	3,574	0
11281	566	263	453	0,557	0,519	533,339	3,483	0	243	464	0,326	0,523	538,773	3,61	0	30	264	406
11301	567	266	440	0,557	0,519	533,339	3,619	0	279	445	0,326	0,524	538,773	3,783	0	30	264	406
11321	568	256	434	0,558	0,519	533,339	3,583	0	251	411	0,326	0,524	538,773	3,659	0	30	264	406
11340	569	262	431	0,558	0,519	533,339	3,601	0	250	420	0,327	0,524	538,773	3,589	0	30	264	406
11360	570	249	422	0,558	0,519	533,339	3,618	0	264	414	0,327	0,524	538,773	3,803	0	30	264	406
11380	571	248	417	0,558	0,519	533,921	3,608	0	248	417	0,327	0,524	539,298	3,729	0	30	264	406
11400	572	264	444	0,558	0,519	533,921	3,693	0	247	430	0,327	0,524	539,298	3,744	0	30	264	406
11420	573	256	408	0,558	0,519	533,921	3,579	0	264	439	0,326	0,524	539,298	3,726	0	30	264	406
11440	574	259	418	0,558	0,519	533,921	3,646	0	247	421	0,326	0,524	539,298	3,805	0	30	264	406
11460	575	262	436	0,558	0,519	533,921	3,708	0	267	432	0,326	0,524	539,298	3,805	0	30	264	406
11480	576	259	422	0,558	0,519	531,865	3,655	0	261	432	0,327	0,524	539,108	3,805	0	30	264	406
11500	577	270	404	0,558	0,518	531,865	3,609	0	266	404	0,327	0,523	539,108	3,645	0	30	264	406
11520	578	264	409	0,558	0,519	531,865	3,649	0	258	400	0,327	0,523	539,108	3,663	0	30	264	406
11540	579	270	410	0,558	0,519	531,865	3,748	0	276	408	0,326	0,524	539,108	3,692	0	30	264	406
11560	580	266	408	0,558	0,519	531,865	3,74	0	265	396	0,326	0,524	539,108	3,722	0	30	264	406
11580	581	263	406	0,557	0,519	533,746	3,744	0	266	397	0,326	0,524	539,736	3,749	0	30	264	406
11600	582	274	382	0,557	0,519	533,746	3,632	0	272	389	0,326	0,524	539,736	3,811	0	30	264	406
11620	583	278	402	0,557	0,52	533,746	3,572	0	266	392	0,325	0,524	539,736	3,654	0	30	264	406
11640	584	283	420	0,557	0,52	533,746	3,618	0	261	376	0,325	0,525	539,736	3,7	0	30	264	406
11660	585	275	403	0,557	0,52	533,746	3,638	0	258	395	0,325	0,525	539,736	3,694	0	30	264	406
11679	586	279	409	0,557	0,521	533,704	3,619	0	257	392	0,326	0,525	538,99	3,682	0	30	264	406
11699	587	262	406	0,558	0,521	533,704	3,702	0	262	389	0,326	0,525	538,99	3,711	0	30	264	406
11719	588	287	423	0,558	0,521	533,704	3,664	0	260	401	0,327	0,526	538,99	3,741	0	30	264	406
11739	589	280	386	0,559	0,521	533,704	3,665	0	260	387	0,327	0,526	538,99	3,62	0	30	264	406
11759	590	279	420	0,56	0,521	533,704	3,678	0	263	398	0,328	0,526	538,99	3,732	0	30	264	406
11779	591	274	407	0,56	0,521	533,484	3,681	0	264	392	0,328	0,525	538,841	3,687	0	30	264	406
11799	592	277	426	0,561	0,521	533,484	3,668	0	264	386	0,329	0,525	538,841	3,638	0	30	264	406
11819	593	283	435	0,562	0,521	533,484	3,727	0	267	397	0,329	0,525	538,841	3,741	0	30	264	406
11839	594	267	413	0,562	0,521	533,484	3,591	0	259	400	0,33	0,525	538,841	3,658	0	30	264	406
11859	595	271	428	0,563	0,521	533,484	3,627	0	247	385	0,33	0,525	538,841	3,674	0	30	264	406
11879	596	270	427	0,563	0,521	533,197	3,617	0	246	390	0,331	0,525	539	3,709	0	30	264	406
11899	597	270	413	0,563	0,521	533,197	3,593	0	269	400	0,331	0,525	539	3,698	0	30	264	406
11919	598	267	410	0,564	0,521	533,197	3,628	0	256	397	0,331	0,525	539	3,61	0	30	264	406
11939	599	262	395	0,564	0,521	533,197	3,571	0	269	408	0,331	0,525	539	3,596	0	30	264	406
11958	600	286	416	0,563	0,522	533,197	3,637	0	269	384	0,331	0,525	539	3,665	0	30	264	406
11978	601	283	409	0,563	0,522	535,111	3,634	0	266	385	0,331	0,525	537,569	3,606	0	30	264	406
11998	602	269	353	0,563	0,522	535,111	3,509	0	265	389	0,331	0,525	537,569	3,56	0	30	264	406
12018	603	270	400	0,563	0,522	535,111	3,617	0	262	385	0,331	0,525	537,569	3,666	0	30	264	406
12038	604	253	403	0,563	0,522	535,111	3,643	0	263	379	0,331	0,525	537,569	3,701	0	30	264	406
12058	605	260	389	0,563	0,522	535,111	3,482	0	261	408	0,331	0,525	537,569	3,694	0	30	264	406
12078	606	257	387	0,563	0,522	533,275	3,529	0	261	404	0,331	0,526	539,063	3,698	0	30	264	406
12098	607	299	417	0,563	0,523	533,275	3,548	0	278	389	0,33	0,526	539,063	3,502	0	31	286	397
12118	608	294	408	0,563	0,523	533,275	3,586	0	295	391	0,331	0,526	539,063	3,691	0	31	286	397
12138	609	304	417	0,563	0,523	533,275	3,614	0	272	400	0,331	0,526	539,063	3,615	0	31	286	397
12158	610	287	409	0,563	0,523	533,275	3,546	0	292	402	0,331	0,526	539,063	3,627	0	31	286	397
12178	611	287	413	0,563	0,523	533,029	3,57	0	286	403	0,331	0,526	538,583	3,636	0	31	286	397
12198	612	287	403	0,563	0,524	533,029	3,661	0	280	382	0,331	0,527	538,583	3,586	0	31	286	397
12218	613	289	410	0,563	0,524	533,029	3,554	0	291	371	0,331	0,527	538,583	3,574	0	31	286	397
12238	614	282	363	0,563	0,524	533,029	3,645	0	286	385	0,331	0,527	538,583	3,648	0	31	286	397
12257	615	290	421	0,563	0,524	533,029	3,7	0	271	373	0,331	0,527	538,583	3,665	0	31	286	397
12277	616	288	411	0,563	0,524	531,777	3,664	0	274	379	0,331	0,527	538,462	3,68	0	31	286	397
12297	617	282	400	0,563	0,524	531,777	3,675	0	286	392	0,331	0,527	538,462	3,678	0	31	286	397
12317	618	296	425	0,563	0,525	531,777	3,651	0	279	393	0,331	0,527	538,462	3,66	0	31	286	397
12337	619	269	352	0,563	0,525	531,777	3,508	0	288	380	0,331	0,528	538,462	3,634	0
12357	620	290	389	0,563	0,525	531,777	3,578	0	283	399	0,331	0,528	538,462	3,612	0
12377	621	290	379	0,563	0,526	534,253	3,538	0	280	397	0,331	0,528	538,988	3,594	0
12397	622	401	386	0,561	0,526	534,253	3,727	0	436	398	0,329	0,529	538,988	3,733	0
12417	623	452	406	0,56	0,526	534,253	3,674	0	447	415	0,328	0,529	538,988	3,743	0	32	450	405
12437	624	458	401	0,56	0,526	534,253	3,66	0	451	400	0,328	0,529	538,988	3,765	0	32	450	405
12457	625	458	388	0,56	0,526	534,253	3,758	0	446	408	0,328	0,529	538,988	3,766	0	32	450	405
12477	626	458	399	0,56	0,526	532,629	3,719	0	447	414	0,328	0,529	537,484	3,757	0	32	450	405
12497	627	455	390	0,56	0,526	532,629	3,714	0	444	393	0,328	0,529	537,484	3,602	0	32	450	405
12517	628	435	401	0,56	0,526	532,629	3,63	0	445	427	0,328	0,529	537,484	3,757	0	32	450	405
12536	629	445	409	0,56	0,526	532,629	3,724	0	462	410	0,328	0,529	537,484	3,818	0	32	450	405
12556	630	451	394	0,56	0,526	532,629	3,682	0	452	413	0,328	0,529	537,484	3,792	0	32	450	405
12576	631	443	401	0,56	0,526	533,753	3,669	0	459	414	0,328	0,529	538,291	3,829	0	32	450	405
12596	632	450	415	0,56	0,526	533,753	3,805	0	445	424	0,328	0,529	538,291	3,815	0	32	450	405
12616	633	455	393	0,56	0,526	533,753	3,749	0	452	407	0,328	0,529	538,291	3,803	0	32	450	405
12636	634	451	387	0,56	0,526	533,753	3,692	0	437	315	0,328	0,529	538,291	3,465	0
12656	635	453	399	0,56	0,527	533,753	3,688	0	449	437	0,328	0,529	538,291	3,84	0	33	447	399
12676	636	455	400	0,561	0,527	533,167	3,679	0	449	406	0,328	0,529	538,179	3,751	0	33	447	399
12696	637	435	359	0,561	0,527	533,167	3,663	0	446	452	0,328	0,53	538,179	3,953	0	33	447	399
12716	638	448	403	0,561	0,527	533,167	3,689	0	447	427	0,328	0,53	538,179	3,751	0	33	447	399
12736	639	443	376	0,561	0,527	533,167	3,637	0	445	423	0,328	0,53	538,179	3,628	0	33	447	399
12756	640	451	422	0,561	0,527	533,167	3,707	0	441	354	0,328	0,53	538,179	3,513	0	33	447	399
12776	641	450	418	0,561	0,527	534,453	3,705	0	440	333	0,328	0,53	537,782	3,395	0	33	447	399
12796	642	444	382	0,561	0,527	534,453	3,627	0	454	419	0,328	0,53	537,782	3,721	0	33	447	399
12816	643	437	403	0,561	0,527	534,453	3,655	0	462	427	0,328	0,53	537,782	3,821	0	33	447	399
12836	644	448	390	0,561	0,527	534,453	3,567	0	451	413	0,328	0,53	537,782	3,598	0	33	447	399
12855	645	443	393	0,561	0,527	534,453	3,657	0	452	397	0,328	0,53	537,782	3,605	0	33	447	399
12875	646	443	397	0,561	0,526	532,905	3,619	0	454	397	0,328	0,529	536,291	3,602	0	33	447	399
12895	647	434	356	0,561	0,525	532,905	3,703	0	421	377	0,329	0,528	536,291	3,608	0	34	432	369
12915	648	441	359	0,561	0,525	532,905	3,713	0	430	384	0,329	0,528	536,291	3,674	0	34	432	369
12935	649	438	357	0,561	0,525	532,905	3,667	0	435	369	0,329	0,528	536,291	3,677	0	34	432	369
12955	650	433	379	0,561	0,526	532,905	3,752	0	431	391	0,329	0,528	536,291	3,707	0	34	432	369
12975	651	436	381	0,561	0,526	533,634	3,754	0	433	386	0,329	0,528	538,47	3,734	0	34	432	369
12995	652	424	350	0,561	0,526	533,634	3,823	0	431	377	0,329	0,528	538,47	3,897	0	34	432	369
13015	653	425	352	0,561	0,526	533,634	3,643	0	432	343	0,329	0,528	538,47	3,812	0	34	432	369
13035	654	430	362	0,561	0,526	533,634	3,731	0	419	392	0,329	0,528	538,47	3,734	0
13055	655	428	356	0,562	0,526	533,634	3,704	0	428	338	0,329	0,528	538,47	3,747	0	35	422	370
13075	656	428	360	0,562	0,526	534,162	3,682	0	423	353	0,329	0,529	538,083	3,758	0	35	422	370
13095	657	423	359	0,562	0,526	534,162	3,708	0	428	364	0,329	0,529	538,083	3,734	0	35	422	370
13115	658	424	353	0,562	0,526	534,162	3,728	0	416	381	0,329	0,529	538,083	3,785	0	35	422	370
13134	659	424	372	0,562	0,526	534,162	3,695	0	419	375	0,329	0,529	538,083	3,72	0	35	422	370
13154	660	422	358	0,562	0,526	534,162	3,632	0	420	394	0,329	0,53	538,083	3,759	0	35	422	370
13174	661	422	361	0,561	0,526	533,655	3,624	0	420	395	0,329	0,53	538,023	3,771	0	35	422	370
13194	662	416	368	0,561	0,526	533,655	3,574	0	428	389	0,329	0,53	538,023	3,636	0	35	422	370
13214	663	366	372	0,561	0,526	533,655	3,674	0	370	386	0,33	0,531	538,023	3,721	0	36	368	373
13234	664	384	366	0,561	0,526	533,655	3,623	0	366	417	0,329	0,532	538,023	3,719	0	36	368	373
13254	665	360	357	0,561	0,526	533,655	3,685	0	367	399	0,329	0,532	538,023	3,75	0	36	368	373
13274	666	362	351	0,561	0,526	537,935	3,7	0	365	407	0,329	0,532	537,835	3,758	0	36	368	373
13294	667	374	363	0,561	0,526	537,935	3,662	0	386	418	0,329	0,532	537,835	3,82	0	36	368	373
13314	668	367	395	0,561	0,526	537,935	3,694	0	371	393	0,329	0,532	537,835	3,716	0	36	368	373
13334	669	366	354	0,561	0,526	537,935	3,637	0	360	386	0,329	0,532	537,835	3,61	0	36	368	373
13354	670	360	362	0,561	0,526	537,935	3,662	0	382	391	0,329	0,532	537,835	3,727	0	36	368	373
13374	671	356	367	0,561	0,526	538,371	3,666	0	370	388	0,329	0,532	537,246	3,691	0	36	368	373
13394	672	370	364	0,562	0,526	538,371	3,686	0	369	375	0,329	0,532	537,246	3,66	0	36	368	373
13414	673	368	347	0,562	0,526	538,371	3,733	0	376	398	0,329	0,532	537,246	3,778	0	36	368	373
13434	674	370	380	0,562	0,526	538,371	3,743	0	371	403	0,329	0,532	537,246	3,939	0	36	368	373
13453	675	362	359	0,562	0,527	538,371	3,791	0	374	417	0,33	0,532	537,246	3,713	0	36	368	373
13473	676	361	358	0,563	0,527	538,88	3,816	0	371	424	0,33	0,531	538,668	3,826	0	36	368	373
13493	677	358	373	0,563	0,527	538,88	3,652	0	363	379	0,33	0,532	538,668	3,686	0	36	368	373
13513	678	374	350	0,563	0,527	538,88	3,538	0	363	377	0,331	0,531	538,668	3,587	0	36	368	373
13533	679	365	392	0,564	0,527	538,88	3,67	0	366	366	0,331	0,531	538,668	3,516	0	36	368	373
13553	680	371	375	0,564	0,528	538,88	3,627	0	361	401	0,331	0,531	538,668	3,524	0	36	368	373
13573	681	367	374	0,564	0,528	539,012	3,602	0	360	399	0,331	0,531	538,891	3,533	0	36	368	373
13593	682	356	369	0,564	0,528	539,012	3,598	0	362	360	0,331	0,531	538,891	3,628	0	36	368	373
13613	683	352	358	0,564	0,528	539,012	3,622	0	372	372	0,331	0,532	538,891	3,6	0	36	368	373
13633	684	351	365	0,564	0,528	539,012	3,627	0	362	400	0,331	0,532	538,891	3,61	0	36	368	373
13653	685	353	387	0,564	0,528	539,012	3,728	0	370	398	0,331	0,532	538,891	3,672	0	36	368	373
13673	686	353	390	0,563	0,528	533,069	3,712	0	370	396	0,331	0,531	538,411	3,661	0	36	368	373
13693	687	351	345	0,563	0,528	533,069	3,672	0	377	386	0,331	0,532	538,411	3,674	0	36	368	373
13712	688	366	365	0,563	0,528	533,069	3,605	0	373	365	0,33	0,532	538,411	3,746	0	36	368	373
13732	689	360	372	0,563	0,528	533,069	3,506	0	374	362	0,33	0,532	538,411	3,567	0	36	368	373
13752	690	360	354	0,563	0,528	533,069	3,63	0	381	368	0,33	0,532	538,411	3,722	0	36	368	373
13772	691	360	367	0,563	0,528	532,67	3,603	0	379	369	0,33	0,532	538,346	3,654	0	36	368	373
13792	692	375	360	0,563	0,528	532,67	3,565	0	372	381	0,33	0,532	538,346	3,647	0	36	368	373
13812	693	360	365	0,563	0,528	532,67	3,482	0	374	408	0,33	0,532	538,346	3,702	0	36	368	373
13832	694	367	358	0,563	0,528	532,67	3,525	0	371	389	0,33	0,532	538,346	3,594	0	36	368	373
13852	695	371	367	0,563	0,528	532,67	3,45	0	378	394	0,33	0,532	538,346	3,685	0	36	368	373
13872	696	365	364	0,563	0,528	533,922	3,462	0	377	404	0,33	0,531	538,471	3,645	0	36	368	373
13892	697	377	353	0,563	0,528	533,922	3,437	0	372	385	0,33	0,532	538,471	3,569	0	36	368	373
13912	698	371	356	0,563	0,528	533,922	3,391	0	371	373	0,33	0,532	538,471	3,514	0	36	368	373
13932	699	372	354	0,563	0,528	533,922	3,489	0	370	341	0,33	0,532	538,471	3,391	0	36	368	373
13952	700	368	366	0,563	0,528	533,922	3,413	0	362	371	0,33	0,532	538,471	3,388	0	36	368	373
13972	701	367	368	0,563	0,528	533,843	3,411	0	361	360	0,33	0,531	538,059	3,383	0	36	368	373
13992	702	365	342	0,563	0,528	533,843	3,426	0	356	363	0,33	0,532	538,059	3,479	0	36	368	373
14012	703	375	367	0,563	0,528	533,843	3,398	0	376	370	0,33	0,532	538,059	3,458	0	36	368	373
14031	704	378	354	0,563	0,528	533,843	3,434	0	368	382	0,33	0,532	538,059	3,438	0	36	368	373
14051	705	363	340	0,563	0,528	533,843	3,522	0	378	386	0,33	0,532	538,059	3,518	0	36	368	373
14071	706	369	349	0,563	0,528	533,584	3,523	0	376	390	0,33	0,532	537,469	3,502	0	36	368	373
14091	707	371	355	0,563	0,528	533,584	3,497	0	372	361	0,33	0,532	537,469	3,426	0	36	368	373
14111	708	368	363	0,563	0,528	533,584	3,469	0	374	378	0,33	0,532	537,469	3,408	0	36	368	373
14131	709	373	350	0,563	0,529	533,584	3,354	0	371	365	0,33	0,532	537,469	3,429	0	36	368	373
14151	710	377	353	0,563	0,529	533,584	3,4	0	377	397	0,33	0,532	537,469	3,428	0	36	368	373
14171	711	377	354	0,564	0,529	533,31	3,347	0	378	400	0,33	0,532	536,251	3,418	0	36	368	373
14191	712	373	356	0,564	0,529	533,31	3,36	0	379	396	0,33	0,532	536,251	3,398	0	36	368	373
14211	713	371	361	0,564	0,529	533,31	3,431	0	366	407	0,33	0,532	536,251	3,461	0	36	368	373
14231	714	374	355	0,564	0,529	533,31	3,279	0	379	406	0,33	0,532	536,251	3,522	0	36	368	373
14251	715	376	344	0,564	0,529	533,31	3,483	0	375	375	0,33	0,532	536,251	3,335	0	36	368	373
14271	716	376	344	0,563	0,529	534,012	3,454	0	371	376	0,33	0,532	537,856	3,386	0	36	368	373
14291	717	505	322	0,561	0,528	534,012	3,454	0	506	338	0,329	0,531	537,856	3,469	0	37	504	327
14310	718	503	339	0,561	0,528	534,012	3,468	0	510	319	0,329	0,531	537,856	3,431	0	37	504	327
14330	719	505	324	0,561	0,528	534,012	3,328	0	517	305	0,329	0,531	537,856	3,395	0	37	504	327
14350	720	500	320	0,562	0,528	534,012	3,404	0	514	326	0,329	0,531	537,856	3,399	0	37	504	327
14370	721	500	324	0,562	0,528	534,93	3,377	0	512	327	0,329	0,531	535,185	3,386	0	37	504	327
14390	722	501	320	0,562	0,529	534,93	3,354	0	517	332	0,329	0,531	535,185	3,366	0	37	504	327
14410	723	516	319	0,562	0,529	534,93	3,435	0	502	350	0,329	0,531	535,185	3,425	0	37	504	327
14430	724	510	319	0,562	0,529	534,93	3,294	0	511	338	0,329	0,531	535,185	3,406	0	37	504	327
14450	725	490	337	0,562	0,529	534,93	3,562	0	513	318	0,329	0,531	535,185	3,533	0	37	504	327
14470	726	494	338	0,562	0,529	534,848	3,557	0	514	322	0,329	0,531	535,904	3,567	0	37	504	327
14490	727	502	327	0,562	0,529	534,848	3,378	0	509	330	0,329	0,531	535,904	3,353	0	37	504	327
14510	728	510	314	0,562	0,529	534,848	3,452	0	522	318	0,329	0,531	535,904	3,467	0	37	504	327
14530	729	518	301	0,562	0,529	534,848	3,51	0	514	331	0,329	0,531	535,904	3,432	0	37	504	327
14550	730	508	309	0,562	0,529	534,848	3,416	0	511	319	0,329	0,531	535,904	3,441	0	37	504	327
14570	731	514	304	0,562	0,529	533,431	3,462	0	516	324	0,329	0,531	536,329	3,453	0	37	504	327
14590	732	497	322	0,562	0,529	533,431	3,414	0	506	312	0,329	0,531	536,329	3,428	0	37	504	327
14610	733	493	336	0,562	0,529	533,431	3,51	0	508	328	0,329	0,531	536,329	3,452	0	37	504	327
14629	734	502	319	0,562	0,529	533,431	3,44	0	502	343	0,329	0,531	536,329	3,451	0	37	504	327
14649	735	498	319	0,562	0,529	533,431	3,456	0	516	327	0,329	0,531	536,329	3,468	0	37	504	327
14669	736	498	317	0,562	0,529	533,657	3,491	0	516	332	0,329	0,531	535,752	3,47	0	37	504	327
14689	737	502	354	0,562	0,529	533,657	3,518	0	493	337	0,329	0,531	535,752	3,4	0	37	504	327
14709	738	502	303	0,562	0,529	533,657	3,504	0	502	333	0,329	0,531	535,752	3,504	0	37	504	327
14729	739	496	326	0,562	0,529	533,657	3,462	0	516	309	0,329	0,531	535,752	3,43	0	37	504	327
14749	740	496	310	0,562	0,529	533,657	3,498	0	504	333	0,329	0,531	535,752	3,416	0	37	504	327
14769	741	495	319	0,562	0,529	533,873	3,482	0	510	324	0,329	0,531	535,999	3,452	0	37	504	327
14789	742	513	321	0,562	0,529	533,873	3,4	0	500	339	0,329	0,531	535,999	3,468	0	37	504	327
14809	743	500	326	0,562	0,529	533,873	3,468	0	505	329	0,329	0,531	535,999	3,61	0	37	504	327
14829	744	505	338	0,562	0,529	533,873	3,507	0	505	324	0,329	0,531	535,999	3,521	0	37	504	327
14849	745	504	340	0,562	0,529	533,873	3,524	0	500	328	0,329	0,531	535,999	3,522	0	37	504	327
14869	746	502	343	0,562	0,529	533,794	3,541	0	503	326	0,329	0,531	536,228	3,525	0	37	504	327
14889	747	500	311	0,562	0,529	533,794	3,64	0	505	319	0,329	0,531	536,228	3,682	0	37	504	327
14909	748	501	314	0,562	0,529	533,794	3,464	0	499	332	0,329	0,531	536,228	3,489	0	37	504	327
14928	749	505	322	0,562	0,529	533,794	3,58	0	491	346	0,329	0,531	536,228	3,57	0	37	504	327
14948	750	500	335	0,562	0,529	533,794	3,548	0	504	347	0,329	0,531	536,228	3,612	0	37	504	327
14968	751	502	341	0,562	0,529	534,035	3,483	0	499	348	0,329	0,531	536,214	3,53	0	37	504	327
14988	752	505	320	0,562	0,529	534,035	3,517	0	487	346	0,329	0,531	536,214	3,55	0	37	504	327
15011	753	505	322	0,562	0,529	534,035	3,572	0	487	357	0,329	0,531	536,214	3,685	0	37	504	327
15028	754	501	327	0,562	0,529	534,035	3,582	0	503	338	0,329	0,531	536,214	3,603	0	37	504	327
15048	755	510	316	0,562	0,529	534,035	3,624	0	506	334	0,329	0,531	536,214	3,634	0	37	504	327
15068	756	508	319	0,562	0,529	533,33	3,64	0	510	331	0,329	0,531	535,983	3,588	0	37	504	327
15088	757	493	338	0,562	0,529	533,33	3,664	0	488	344	0,329	0,531	535,983	3,718	0	37	504	327
15108	758	497	338	0,562	0,529	533,33	3,577	0	505	334	0,329	0,531	535,983	3,695	0	37	504	327
15128	759	487	340	0,562	0,53	533,33	3,587	0	507	327	0,329	0,531	535,983	3,614	0	37	504	327
15148	760	386	345	0,563	0,53	533,33	3,535	0	382	350	0,331	0,532	535,983	3,619	0
15168	761	376	345	0,565	0,531	534,003	3,528	0	381	341	0,333	0,532	538,535	3,64	0
15188	762	247	383	0,566	0,532	534,003	3,596	0	239	394	0,333	0,533	538,535	3,628	0	38	249	386
15208	763	239	393	0,565	0,532	534,003	3,581	0	254	381	0,333	0,533	538,535	3,565	0	38	249	386
15227	764	251	406	0,565	0,532	534,003	3,645	0	241	385	0,333	0,533	538,535	3,589	0	38	249	386
15247	765	250	387	0,565	0,532	534,003	3,617	0	249	401	0,333	0,533	538,535	3,645	0	38	249	386
15267	766	251	397	0,565	0,532	532,724	3,619	0	244	396	0,333	0,533	538,224	3,62	0	38	249	386
15287	767	262	410	0,565	0,532	532,724	3,61	0	250	395	0,333	0,533	538,224	3,585	0	38	249	386
15307	768	250	388	0,565	0,532	532,724	3,657	0	247	369	0,332	0,533	538,224	3,529	0	38	249	386
15327	769	251	402	0,565	0,532	532,724	3,699	0	237	381	0,332	0,533	538,224	3,714	0	38	249	386
15347	770	248	396	0,565	0,532	532,724	3,607	0	261	375	0,332	0,533	538,224	3,669	0	38	249	386
15367	771	247	402	0,565	0,532	533,059	3,643	0	258	382	0,332	0,533	536,541	3,683	0	38	249	386
15387	772	241	391	0,565	0,532	533,059	3,645	0	247	369	0,332	0,533	536,541	3,52	0	38	249	386
15407	773	239	382	0,565	0,532	533,059	3,603	0	254	398	0,332	0,533	536,541	3,762	0	38	249	386
15427	774	251	400	0,565	0,532	533,059	3,649	0	253	355	0,332	0,533	536,541	3,593	0	38	249	386
15447	775	246	404	0,565	0,532	533,059	3,684	0	249	362	0,332	0,533	536,541	3,496	0	38	249	386
15467	776	248	408	0,565	0,532	532,353	3,673	0	252	364	0,332	0,533	537,16	3,577	0	38	249	386
15487	777	241	378	0,565	0,532	532,353	3,559	0	243	377	0,332	0,533	537,16	3,6	0	38	249	386
15506	778	235	396	0,565	0,532	532,353	3,691	0	243	381	0,332	0,534	537,16	3,586	0	38	249	386
15527	779	246	408	0,565	0,532	532,353	3,744	0	240	374	0,332	0,534	537,16	3,556	0	38	249	386
15546	780	262	418	0,565	0,532	532,353	3,773	0	255	358	0,332	0,534	537,16	3,543	0	38	249	386
15567	781	264	427	0,565	0,532	532,497	3,803	0	256	358	0,332	0,534	536,717	3,529	0	38	249	386
15586	782	232	381	0,565	0,532	532,497	3,716	0	251	381	0,332	0,534	536,717	3,643	0	38	249	386
15606	783	257	391	0,565	0,532	532,497	3,683	0	241	390	0,332	0,534	536,717	3,648	0	38	249	386
15626	784	260	416	0,565	0,532	532,497	3,676	0	252	368	0,332	0,534	536,717	3,618	0	38	249	386
15646	785	250	384	0,565	0,532	532,497	3,727	0	246	360	0,332	0,534	536,717	3,671	0	38	249	386
15666	786	247	394	0,565	0,532	532,672	3,711	0	243	357	0,332	0,534	537,489	3,673	0	38	249	386
15686	787	260	388	0,565	0,532	532,672	3,556	0	270	390	0,332	0,534	537,489	3,794	0	38	249	386
15706	788	250	394	0,565	0,532	532,672	3,67	0	253	354	0,332	0,534	537,489	3,84	0	38	249	386
15728	789	255	379	0,565	0,532	532,672	3,642	0	245	369	0,332	0,534	537,489	3,76	0	38	249	386
15746	790	255	407	0,565	0,532	532,672	3,694	0	254	385	0,332	0,534	537,489	3,779	0	38	249	386
15766	791	251	408	0,565	0,532	532,216	3,689	0	253	370	0,332	0,534	537,86	3,784	0	38	249	386
15786	792	284	386	0,565	0,532	532,216	3,819	0	284	364	0,332	0,534	537,86	3,716	0
15808	793	305	357	0,564	0,531	532,216	3,732	0	323	338	0,331	0,534	537,86	3,737	0	39	323	341
15825	794	321	339	0,564	0,532	532,216	3,74	0	323	339	0,331	0,534	537,86	3,725	0	39	323	341
15845	795	311	349	0,564	0,532	532,216	3,784	0	323	349	0,331	0,535	537,86	3,858	0	39	323	341
15865	796	317	340	0,564	0,533	533,315	3,747	0	323	352	0,331	0,535	538,094	3,879	0	39	323	341
15885	797	311	354	0,564	0,533	533,315	3,884	0	327	323	0,331	0,535	538,094	3,738	0	39	323	341
15905	798	322	336	0,564	0,533	533,315	3,723	0	338	348	0,331	0,536	538,094	3,913	0	39	323	341
15925	799	316	353	0,564	0,533	533,315	3,761	0	325	311	0,331	0,536	538,094	3,895	0	39	323	341
15945	800	317	356	0,564	0,534	533,315	3,851	0	317	330	0,331	0,537	538,094	3,778	0	39	323	341
15965	801	317	352	0,564	0,534	533,276	3,777	0	318	334	0,331	0,537	538,104	3,865	0	39	323	341
15985	802	319	348	0,564	0,535	533,276	3,92	0	326	347	0,331	0,538	538,104	3,818	0	39	323	341
16005	803	319	355	0,564	0,535	533,276	3,808	0	326	364	0,331	0,538	538,104	3,878	0	39	323	341
16025	804	322	348	0,564	0,536	533,276	3,766	0	331	332	0,331	0,539	538,104	3,85	0	39	323	341
16045	805	321	348	0,564	0,536	533,276	3,909	0	320	316	0,331	0,539	538,104	3,81	0	39	323	341
16065	806	322	348	0,564	0,536	533,067	3,84	0	321	313	0,331	0,539	538,33	3,834	0	39	323	341
16085	807	320	359	0,565	0,536	533,067	3,871	0	329	338	0,331	0,539	538,33	3,878	0	39	323	341
16105	808	346	352	0,564	0,536	533,067	3,779	0	345	327	0,331	0,54	538,33	3,795	0	39	323	341
16125	809	373	331	0,564	0,537	533,067	3,802	0	384	376	0,331	0,54	538,33	3,987	0	40	377	359
16144	810	383	332	0,564	0,537	533,067	3,667	0	378	344	0,331	0,54	538,33	3,827	0	40	377	359
16166	811	395	332	0,564	0,537	533,699	3,641	0	371	351	0,331	0,54	537,804	3,898	0	40	377	359
16184	812	385	328	0,564	0,537	533,699	3,733	0	392	368	0,33	0,54	537,804	3,836	0	40	377	359
16206	813	375	334	0,564	0,537	533,699	3,804	0	387	369	0,33	0,54	537,804	3,865	0	40	377	359
16224	814	376	362	0,564	0,537	533,699	3,771	0	394	364	0,33	0,54	537,804	3,982	0	40	377	359
16246	815	381	346	0,564	0,538	533,699	3,725	0	383	360	0,331	0,54	537,804	3,869	0	40	377	359
16264	816	376	360	0,564	0,538	532,336	3,743	0	386	360	0,331	0,54	536,766	3,902	0	40	377	359
16286	817	379	335	0,564	0,538	532,336	3,699	0	385	351	0,331	0,54	536,766	3,757	0	40	377	359
16304	818	389	326	0,564	0,538	532,336	3,732	0	391	394	0,331	0,54	536,766	3,97	0	40	377	359
16324	819	371	336	0,564	0,538	532,336	3,641	0	382	376	0,331	0,54	536,766	3,858	0	40	377	359
16344	820	378	340	0,564	0,538	532,336	3,724	0	374	355	0,331	0,54	536,766	3,712	0	40	377	359
16365	821	379	338	0,564	0,538	532,795	3,694	0	374	372	0,331	0,541	536,192	3,783	0	40	377	359
16384	822	367	330	0,564	0,538	532,795	3,697	0	379	362	0,331	0,541	536,192	3,759	0	40	377	359
16405	823	364	350	0,564	0,538	532,795	3,567	0	377	383	0,331	0,541	536,192	3,751	0	40	377	359
16423	824	374	381	0,564	0,538	532,795	3,654	0	390	381	0,331	0,541	536,192	3,726	0	40	377	359
16445	825	362	350	0,564	0,539	532,795	3,694	0	374	366	0,331	0,541	536,192	3,608	0	40	377	359
16463	826	365	360	0,564	0,539	533,51	3,656	0	376	376	0,331	0,541	536,622	3,588	0	40	377	359
16485	827	360	356	0,564	0,539	533,51	3,59	0	381	375	0,331	0,541	536,622	3,734	0	40	377	359
16503	828	357	361	0,564	0,539	533,51	3,644	0	381	395	0,331	0,541	536,622	3,734	0	40	377	359
16525	829	372	360	0,565	0,539	533,51	3,661	0	393	394	0,331	0,541	536,622	3,938	0	40	377	359
16543	830	369	345	0,565	0,539	533,51	3,67	0	378	391	0,332	0,541	536,622	3,884	0	40	377	359
16565	831	370	347	0,565	0,539	533,415	3,678	0	382	388	0,332	0,541	537,139	3,951	0	40	377	359
16583	832	366	355	0,565	0,539	533,415	3,633	0	371	367	0,332	0,541	537,139	3,78	0	40	377	359
16605	833	369	356	0,565	0,538	533,415	3,6	0	376	387	0,332	0,541	537,139	3,798	0	40	377	359
16623	834	373	340	0,565	0,538	533,415	3,543	0	367	337	0,332	0,541	537,139	3,725	0
16643	835	371	340	0,565	0,538	533,415	3,674	0	371	352	0,332	0,54	537,139	3,703	0
16663	836	373	340	0,565	0,538	534,383	3,653	0	370	348	0,332	0,54	537,072	3,681	0
16683	837	381	370	0,565	0,538	534,383	3,577	0	376	386	0,332	0,54	537,072	3,749	0
16703	838	361	354	0,565	0,538	534,383	3,687	0	359	349	0,332	0,54	537,072	3,574	0	41	370	364
16722	839	362	343	0,565	0,538	534,383	3,486	0	378	380	0,332	0,54	537,072	3,756	0	41	370	364
16742	840	355	341	0,565	0,538	534,383	3,652	0	378	415	0,332	0,54	537,072	3,869	0	41	370	364
16762	841	354	340	0,565	0,538	533,335	3,567	0	374	407	0,332	0,539	536,721	3,835	0	41	370	364
16782	842	377	355	0,565	0,537	533,335	3,532	0	382	375	0,332	0,539	536,721	3,688	0	41	370	364
16802	843	361	351	0,565	0,537	533,335	3,594	0	372	365	0,332	0,539	536,721	3,628	0	41	370	364
16822	844	369	361	0,565	0,537	533,335	3,505	0	370	340	0,332	0,539	536,721	3,636	0	41	370	364
16842	845	371	381	0,565	0,537	533,335	3,525	0	371	339	0,332	0,539	536,721	3,476	0	41	370	364
16862	846	364	383	0,565	0,537	533,599	3,535	0	369	336	0,332	0,539	537,363	3,435	0	41	370	364
16882	847	372	370	0,565	0,537	533,599	3,461	0	383	379	0,332	0,539	537,363	3,722	0	41	370	364
16902	848	376	341	0,565	0,537	533,599	3,536	0	367	326	0,332	0,539	537,363	3,484	0
16922	849	366	362	0,565	0,537	533,599	3,466	0	368	355	0,332	0,539	537,363	3,56	0
16942	850	375	357	0,565	0,537	533,599	3,447	0	369	337	0,332	0,539	537,363	3,504	0
16962	851	373	346	0,565	0,537	534,214	3,47	0	367	351	0,332	0,539	536,401	3,53	0
16982	852	370	361	0,565	0,537	534,214	3,456	0	371	408	0,332	0,539	536,401	3,663	0
17001	853	366	349	0,565	0,537	534,214	3,539	0	372	360	0,332	0,539	536,401	3,495	0
17021	854	362	350	0,565	0,537	534,214	3,429	0	369	384	0,332	0,539	536,401	3,433	0
17041	855	371	375	0,565	0,538	534,214	3,489	0	370	369	0,332	0,539	536,401	3,45	0
17061	856	368	373	0,565	0,538	532,449	3,495	0	368	379	0,332	0,539	537,554	3,475	0
17081	857	362	341	0,565	0,538	532,449	3,448	0	363	345	0,332	0,539	537,554	3,438	0	42	381	353
17101	858	355	340	0,565	0,538	532,449	3,477	0	368	357	0,332	0,539	537,554	3,459	0	42	381	353
17121	859	381	353	0,565	0,538	532,449	3,441	0	395	370	0,332	0,539	537,554	3,486	0	42	381	353
17141	860	378	337	0,565	0,538	532,449	3,33	0	387	360	0,332	0,539	537,554	3,495	0	42	381	353
17161	861	376	337	0,565	0,538	534,568	3,339	0	398	367	0,332	0,539	536,708	3,498	0	42	381	353
17181	862	384	338	0,565	0,538	534,568	3,354	0	383	374	0,332	0,539	536,708	3,518	0	42	381	353
17201	863	379	347	0,565	0,538	534,568	3,465	0	376	381	0,332	0,539	536,708	3,37	0	42	381	353
17221	864	372	338	0,565	0,538	534,568	3,442	0	385	352	0,332	0,539	536,708	3,484	0	42	381	353
17241	865	374	338	0,565	0,538	534,568	3,314	0	380	339	0,332	0,539	536,708	3,406	0	42	381	353
17261	866	376	341	0,565	0,538	533,881	3,356	0	383	334	0,331	0,539	536,009	3,452	0	42	381	353
17281	867	381	359	0,565	0,538	533,881	3,426	0	378	353	0,331	0,539	536,009	3,336	0	42	381	353
17301	868	379	355	0,565	0,538	533,881	3,406	0	384	370	0,331	0,539	536,009	3,331	0	42	381	353
17320	869	378	346	0,565	0,538	533,881	3,392	0	384	340	0,331	0,539	536,009	3,312	0	42	381	353
17340	870	374	359	0,565	0,538	533,881	3,365	0	403	378	0,331	0,539	536,009	3,553	0	42	381	353
17360	871	372	356	0,565	0,538	533,102	3,341	0	409	369	0,331	0,539	536,651	3,568	0	42	381	353
17380	872	373	337	0,565	0,538	533,102	3,306	0	369	331	0,331	0,539	536,651	3,269	0	43	381	354
17400	873	379	352	0,565	0,538	533,102	3,282	0	384	335	0,331	0,539	536,651	3,344	0	43	381	354
17420	874	-800	-600	0,331	0,539	-1	-1	4	385	339	0,331	0,539	536,651	3,358	0	43	381	354
17440	875	378	354	0,565	0,538	533,102	3,319	0	379	342	0,331	0,539	536,651	3,242	0	43	381	354
17460	876	378	354	0,565	0,538	533,392	3,321	0	378	344	0,331	0,539	537,027	3,283	0	43	381	354
17480	877	381	350	0,565	0,538	533,392	3,274	0	387	356	0,331	0,539	537,027	3,325	0	43	381	354
17500	878	380	352	0,565	0,537	533,392	3,332	0	373	329	0,331	0,539	537,027	3,246	0	43	381	354
17520	879	388	351	0,564	0,537	533,392	3,379	0	383	335	0,331	0,539	537,027	3,325	0	43	381	354
17540	880	381	351	0,564	0,537	533,392	3,438	0	393	376	0,331	0,538	537,027	3,38	0	43	381	354
17560	881	382	351	0,564	0,537	533,666	3,491	0	389	367	0,331	0,538	536,692	3,362	0	43	381	354
17580	882	370	344	0,564	0,537	533,666	3,366	0	372	361	0,331	0,538	536,692	3,414	0	43	381	354
17599	883	387	349	0,564	0,537	533,666	3,368	0	386	350	0,331	0,538	536,692	3,456	0	43	381	354
17619	884	382	343	0,564	0,537	533,666	3,278	0	389	373	0,331	0,538	536,692	3,363	0	43	381	354
17639	885	386	355	0,564	0,537	533,666	3,345	0	385	361	0,331	0,538	536,692	3,339	0	43	381	354
17659	886	384	355	0,564	0,537	533,23	3,319	0	386	360	0,331	0,538	537,298	3,319	0	43	381	354
17679	887	372	337	0,564	0,537	533,23	3,347	0	380	359	0,331	0,538	537,298	3,328	0	43	381	354
17699	888	376	340	0,564	0,537	533,23	3,338	0	376	360	0,331	0,538	537,298	3,368	0	43	381	354
17719	889	381	345	0,564	0,536	533,23	3,397	0	384	375	0,331	0,538	537,298	3,407	0	43	381	354
17739	890	382	367	0,564	0,536	533,23	3,352	0	374	352	0,331	0,537	537,298	3,317	0	43	381	354
17759	891	384	372	0,564	0,536	533,549	3,365	0	376	356	0,331	0,537	537,643	3,348	0	43	381	354
17779	892	380	352	0,564	0,536	533,549	3,33	0	382	342	0,331	0,537	537,643	3,265	0	43	381	354
17799	893	387	353	0,564	0,536	533,549	3,256	0	383	352	0,331	0,537	537,643	3,309	0	43	381	354
17819	894	370	355	0,564	0,536	533,549	3,273	0	385	365	0,331	0,537	537,643	3,341	0	43	381	354
17839	895	389	354	0,564	0,536	533,549	3,366	0	393	391	0,331	0,537	537,643	3,465	0	43	381	354
17859	896	384	356	0,564	0,536	532,647	3,331	0	395	403	0,331	0,537	537,351	3,51	0	43	381	354
17879	897	379	360	0,564	0,536	532,647	3,299	0	381	360	0,331	0,537	537,351	3,373	0	43	381	354
17899	898	379	345	0,564	0,536	532,647	3,32	0	381	353	0,331	0,537	537,351	3,29	0	43	381	354
17918	899	383	363	0,564	0,536	532,647	3,334	0	386	365	0,331	0,537	537,351	3,456	0	43	381	354
17938	900	376	358	0,564	0,536	532,647	3,351	0	390	367	0,331	0,537	537,351	3,319	0	43	381	354
17958	901	377	355	0,564	0,536	532,551	3,365	0	392	369	0,331	0,537	537,123	3,383	0	43	381	354
17978	902	370	354	0,564	0,536	532,551	3,318	0	384	378	0,331	0,537	537,123	3,511	0	43	381	354
17998	903	378	342	0,564	0,536	532,551	3,288	0	370	368	0,331	0,537	537,123	3,325	0	43	381	354
18018	904	387	338	0,565	0,536	532,551	3,374	0	382	358	0,331	0,537	537,123	3,358	0	43	381	354
18038	905	381	350	0,565	0,536	532,551	3,362	0	378	336	0,331	0,537	537,123	3,341	0	43	381	354
18058	906	385	341	0,565	0,536	534,027	3,358	0	384	325	0,332	0,537	537,056	3,358	0	43	381	354
18078	907	374	363	0,565	0,536	534,027	3,483	0	383	393	0,332	0,537	537,056	3,388	0	44	370	378
18098	908	372	391	0,565	0,536	534,027	3,509	0	359	372	0,332	0,537	537,056	3,379	0	44	370	378
18118	909	376	350	0,565	0,536	534,027	3,413	0	368	381	0,332	0,537	537,056	3,449	0	44	370	378
18138	910	373	379	0,565	0,536	534,027	3,437	0	366	370	0,332	0,537	537,056	3,51	0	44	370	378
18158	911	373	385	0,565	0,536	533,333	3,417	0	371	372	0,332	0,537	537,267	3,534	0	44	370	378
18178	912	373	373	0,565	0,536	533,333	3,423	0	371	352	0,332	0,537	537,267	3,445	0	44	370	378
18197	913	364	351	0,565	0,536	533,333	3,521	0	376	410	0,332	0,537	537,267	3,588	0	44	370	378
18217	914	369	342	0,565	0,536	533,333	3,536	0	376	404	0,332	0,537	537,267	3,654	0	44	370	378
18237	915	375	358	0,565	0,536	533,333	3,427	0	369	376	0,332	0,537	537,267	3,405	0	44	370	378
18257	916	372	355	0,565	0,535	534,615	3,489	0	370	406	0,332	0,536	536,9	3,488	0	44	370	378
18277	917	375	357	0,565	0,535	534,615	3,631	0	369	369	0,332	0,536	536,9	3,579	0	44	370	378
18297	918	364	378	0,565	0,535	534,615	3,671	0	372	352	0,332	0,536	536,9	3,529	0	44	370	378
18317	919	366	360	0,565	0,535	534,615	3,579	0	371	373	0,332	0,536	536,9	3,468	0	44	370	378
18337	920	367	394	0,565	0,535	534,615	3,656	0	367	393	0,332	0,536	536,9	3,511	0	44	370	378
18357	921	367	395	0,565	0,535	533,274	3,612	0	367	391	0,332	0,536	537,342	3,487	0	44	370	378
18377	922	365	370	0,565	0,535	533,274	3,626	0	370	381	0,332	0,536	537,342	3,575	0	44	370	378
18397	923	369	366	0,565	0,535	533,274	3,572	0	364	408	0,332	0,536	537,342	3,819	0	44	370	378
18417	924	370	358	0,565	0,535	533,274	3,633	0	374	377	0,332	0,536	537,342	3,569	0	44	370	378
18437	925	379	387	0,565	0,535	533,274	3,535	0	375	399	0,332	0,536	537,342	3,576	0	44	370	378
18457	926	383	384	0,565	0,535	533,18	3,542	0	376	387	0,332	0,536	536,711	3,632	0	44	370	378
18477	927	372	364	0,565	0,535	533,18	3,447	0	362	369	0,332	0,536	536,711	3,527	0	44	370	378
18497	928	368	381	0,565	0,535	533,18	3,554	0	370	406	0,332	0,536	536,711	3,64	0	44	370	378
18516	929	375	393	0,565	0,535	533,18	3,565	0	377	411	0,332	0,537	536,711	3,739	0	44	370	378
18536	930	369	367	0,565	0,535	533,18	3,54	0	377	386	0,332	0,537	536,711	3,562	0	44	370	378
18556	931	371	378	0,565	0,535	533,66	3,542	0	375	407	0,332	0,537	536,571	3,646	0	44	370	378
18576	932	369	358	0,565	0,535	533,66	3,54	0	363	367	0,332	0,537	536,571	3,407	0	45	366	371
18596	933	361	356	0,565	0,535	533,66	3,471	0	359	378	0,332	0,537	536,571	3,423	0	45	366	371
18616	934	363	371	0,565	0,535	533,66	3,496	0	361	373	0,332	0,537	536,571	3,401	0	45	366	371
18636	935	371	367	0,565	0,535	533,66	3,435	0	350	356	0,332	0,537	536,571	3,412	0	45	366	371
18656	936	367	370	0,565	0,535	533,814	3,432	0	347	360	0,332	0,537	536,007	3,412	0	45	366	371
18676	937	370	372	0,566	0,535	533,814	3,458	0	376	398	0,332	0,537	536,007	3,552	0	45	366	371
18696	938	380	387	0,566	0,536	533,814	3,49	0	371	385	0,332	0,536	536,007	3,402	0	45	366	371
18716	939	369	351	0,566	0,536	533,814	3,462	0	365	390	0,333	0,536	536,007	3,514	0	45	366	371
18736	940	376	383	0,566	0,536	533,814	3,486	0	368	380	0,333	0,536	536,007	3,366	0	45	366	371
18756	941	373	372	0,567	0,537	532,511	3,467	0	366	379	0,334	0,536	536,972	3,397	0	45	366	371
18776	942	374	365	0,567	0,537	532,511	3,457	0	369	368	0,334	0,536	536,972	3,549	0	45	366	371
18795	943	364	362	0,568	0,537	532,511	3,408	0	361	354	0,334	0,536	536,972	3,34	0	45	366	371
18815	944	360	354	0,568	0,537	532,511	3,424	0	374	370	0,334	0,536	536,972	3,434	0	45	366	371
18835	945	458	327	0,566	0,536	532,511	3,502	0	485	360	0,333	0,535	536,972	3,511	0
18855	946	460	318	0,564	0,535	533,548	3,492	0	493	368	0,332	0,535	534,932	3,414	0
18875	947	519	312	0,564	0,534	533,548	3,646	0	530	325	0,332	0,536	534,932	3,562	0	46	523	322
18895	948	526	308	0,564	0,533	533,548	3,532	0	530	312	0,331	0,536	534,932	3,561	0	46	523	322
18915	949	527	302	0,563	0,532	533,548	3,629	0	534	319	0,331	0,536	534,932	3,549	0	46	523	322
18935	950	514	318	0,563	0,532	533,548	3,569	0	527	321	0,331	0,537	534,932	3,612	0	46	523	322
18955	951	517	315	0,563	0,532	533,384	3,612	0	528	315	0,33	0,537	534,85	3,612	0	46	523	322
18975	952	521	315	0,563	0,533	533,384	3,561	0	535	315	0,33	0,537	534,85	3,729	0	46	523	322
18995	953	504	345	0,563	0,533	533,384	3,866	0	539	316	0,33	0,538	534,85	3,775	0	46	523	322
19015	954	506	335	0,563	0,533	533,384	3,751	0	526	324	0,331	0,538	534,85	3,792	0	46	523	322
19035	955	520	331	0,563	0,534	533,384	3,751	0	530	326	0,331	0,538	534,85	3,742	0	46	523	322
19055	956	510	327	0,563	0,534	534,698	3,758	0	530	328	0,33	0,538	535,566	3,775	0	46	523	322
19075	957	510	341	0,563	0,535	534,698	3,736	0	520	332	0,33	0,538	535,566	3,731	0	46	523	322
19094	958	517	313	0,562	0,536	534,698	3,837	0	532	315	0,329	0,539	535,566	3,823	0	46	523	322
19114	959	519	323	0,561	0,537	534,698	3,787	0	528	328	0,329	0,54	535,566	3,69	0	46	523	322
19134	960	515	317	0,561	0,539	534,698	3,811	0	534	316	0,328	0,541	535,566	3,739	0	46	523	322
19154	961	515	322	0,56	0,54	534,052	3,781	0	533	321	0,327	0,542	535,499	3,753	0	46	523	322
19174	962	515	337	0,559	0,542	534,052	3,779	0	540	324	0,326	0,543	535,499	3,966	0	46	523	322
19194	963	516	332	0,558	0,543	534,052	3,865	0	529	316	0,325	0,545	535,499	3,822	0	46	523	322
19214	964	518	291	0,557	0,545	534,052	3,84	0	521	323	0,325	0,547	535,499	3,867	0	46	523	322
19234	965	520	324	0,557	0,547	534,052	3,901	0	529	333	0,324	0,548	535,499	3,837	0	46	523	322
19254	966	521	309	0,556	0,547	533,027	3,898	0	527	330	0,323	0,55	536,79	3,866	0	46	523	322
19274	967	525	325	0,555	0,548	533,027	3,848	0	525	325	0,323	0,551	536,79	3,884	0	46	523	322
19294	968	518	337	0,554	0,547	533,027	3,849	0	519	331	0,322	0,551	536,79	3,889	0	46	523	322
19314	969	531	321	0,553	0,547	533,027	3,868	0	582	333	0,32	0,552	536,79	4,038	0
19334	970	689	384	0,547	0,545	533,027	3,932	0	755	394	0,316	0,553	536,79	3,837	0
19354	971	702	396	0,542	0,543	527,308	3,904	0	774	417	0,311	0,554	521,696	3,768	0
19374	972	1015	419	0,534	0,54	527,308	3,825	0	1057	436	0,305	0,554	521,696	3,836	0
19393	973	1202	435	0,526	0,537	527,308	3,764	0	-800	-600	0,526	0,537	-1	-1	4
19413	974	1313	501	0,517	0,535	527,308	3,78	0	1357	698	0,292	0,555	521,696	3,648	0
19433	975	-800	-600	-1	-1	-1	-1	4	-800	-600	-1	-1	-1	-1	4
19454	976	-800	-600	-1	-1	-1	-1	4	-800	-600	-1	-1	-1	-1	4
19473	977	-800	-600	-1	-1	-1	-1	4	-800	-600	-1	-1	-1	-1	4
19493	978	-800	-600	-1	-1	-1	-1	4	-800	-600	-1	-1	-1	-1	4
19513	979	-800	-600	-1	-1	-1	-1	4	-800	-600	-1	-1	-1	-1	4
19533	980	-800	-600	-1	-1	-1	-1	4	-800	-600	-1	-1	-1	-1	4
19553	981	-800	-600	-1	-1	-1	-1	4	-800	-600	-1	-1	-1	-1	4
19573	982	-800	-600	-1	-1	-1	-1	4	-800	-600	-1	-1	-1	-1	4
19593	983	-800	-600	-1	-1	-1	-1	4	-800	-600	-1	-1	-1	-1	4
19613	984	-800	-600	-1	-1	-1	-1	4	-800	-600	-1	-1	-1	-1	4
19633	985	-800	-600	-1	-1	-1	-1	4	-800	-600	-1	-1	-1	-1	4
19653	986	-800	-600	-1	-1	-1	-1	4	-800	-600	-1	-1	-1	-1	4
19673	987	-800	-600	-1	-1	-1	-1	4	-800	-600	-1	-1	-1	-1	4
19693	988	-800	-600	-1	-1	-1	-1	4	-800	-600	-1	-1	-1	-1	4
19712	989	-800	-600	-1	-1	-1	-1	4	-800	-600	-1	-1	-1	-1	4
19732	990	-800	-600	-1	-1	-1	-1	4	-800	-600	-1	-1	-1	-1	4
19752	991	-800	-600	-1	-1	-1	-1	4	-800	-600	-1	-1	-1	-1	4
19772	992	-800	-600	-1	-1	-1	-1	4	-800	-600	-1	-1	-1	-1	4
19792	993	-800	-600	-1	-1	-1	-1	4	-800	-600	-1	-1	-1	-1	4
19812	994	-800	-600	-1	-1	-1	-1	4	-800	-600	-1	-1	-1	-1	4
19832	995	-800	-600	-1	-1	-1	-1	4	-800	-600	-1	-1	-1	-1	4
19852	996	-800	-600	-1	-1	-1	-1	4	-800	-600	-1	-1	-1	-1	4
19872	997	-800	-600	-1	-1	-1	-1	4	-800	-600	-1	-1	-1	-1	4
19892	998	-800	-600	-1	-1	-1	-1	4	-800	-600	-1	-1	-1	-1	4
19912	999	-800	-600	-1	-1	-1	-1	4	-800	-600	-1	-1	-1	-1	4
19932	1000	-800	-600	-1	-1	-1	-1	4	-800	-600	-1	-1	-1	-1	4
19952	1001	-800	-600	0,471	0,525	-1	-1	4	-800	-600	0,471	0,525	-1	-1	4
19972	1002	-800	-600	-1	-1	-1	-1	4	-800	-600	-1	-1	-1	-1	4
19991	1003	-800	-600	-1	-1	-1	-1	4	-800	-600	-1	-1	-1	-1	4
20011	1004	-800	-600	0,489	0,521	-1	-1	4	-800	-600	0,269	0,552	-1	-1	4
20031	1005	546	403	0,496	0,52	487,176	3,264	0	583	425	0,275	0,549	487,176	3,348	0
20051	1006	561	355	0,503	0,519	531,164	3,546	0	607	369	0,282	0,545	542,297	3,709	0
20071	1007	444	294	0,509	0,517	531,164	3,534	0	481	354	0,285	0,541	542,297	3,629	0	47	457	350
20091	1008	459	341	0,514	0,515	531,164	3,496	0	467	343	0,289	0,537	542,297	3,612	0	47	457	350
20111	1009	460	335	0,519	0,513	531,164	3,47	0	475	356	0,293	0,533	542,297	3,775	0	47	457	350
20131	1010	454	349	0,523	0,511	531,164	3,509	0	460	365	0,296	0,53	542,297	3,579	0	47	457	350
20151	1011	453	347	0,525	0,509	533,299	3,518	0	459	366	0,298	0,527	539,333	3,604	0	47	457	350
20171	1012	454	358	0,527	0,507	533,299	3,428	0	470	371	0,299	0,525	539,333	3,502	0	47	457	350
20191	1013	442	349	0,527	0,506	533,299	3,55	0	460	377	0,299	0,524	539,333	3,6	0	47	457	350
20211	1014	455	353	0,526	0,504	533,299	3,442	0	460	350	0,299	0,523	539,333	3,495	0	47	457	350
20231	1015	455	315	0,525	0,503	533,299	3,438	0	460	362	0,298	0,522	539,333	3,552	0	47	457	350
20251	1016	453	307	0,524	0,501	533,956	3,477	0	461	356	0,297	0,522	540,56	3,586	0	47	457	350
20271	1017	440	342	0,523	0,5	533,956	3,377	0	461	375	0,296	0,521	540,56	3,526	0	47	457	350
20291	1018	409	281	0,523	0,498	533,956	3,428	0	415	295	0,297	0,519	540,56	3,461	0	48	406	276
20310	1019	411	272	0,524	0,498	533,956	3,389	0	406	297	0,297	0,518	540,56	3,43	0	48	406	276
20330	1020	397	280	0,524	0,497	533,956	3,38	0	400	276	0,298	0,517	540,56	3,36	0	48	406	276
20350	1021	392	278	0,525	0,496	532,844	3,389	0	394	275	0,298	0,516	538,005	3,302	0	48	406	276
20370	1022	408	271	0,525	0,496	532,844	3,367	0	405	294	0,298	0,516	538,005	3,4	0	48	406	276
20390	1023	400	272	0,526	0,496	532,844	3,382	0	409	290	0,298	0,516	538,005	3,451	0	48	406	276
20410	1024	410	246	0,526	0,496	532,844	3,343	0	403	286	0,298	0,516	538,005	3,429	0	48	406	276
20430	1025	414	273	0,526	0,497	532,844	3,258	0	406	281	0,298	0,516	538,005	3,363	0	48	406	276
20450	1026	413	268	0,526	0,497	530,882	3,235	0	407	276	0,298	0,516	538,69	3,384	0	48	406	276
20470	1027	413	266	0,526	0,498	530,882	3,344	0	406	273	0,298	0,517	538,69	3,389	0	48	406	276
20490	1028	407	273	0,526	0,498	530,882	3,373	0	418	282	0,298	0,517	538,69	3,492	0	48	406	276
20510	1029	415	280	0,526	0,499	530,882	3,402	0	411	268	0,299	0,518	538,69	3,543	0	48	406	276
20530	1030	398	278	0,527	0,5	530,882	3,442	0	409	278	0,299	0,518	538,69	3,531	0	48	406	276
20550	1031	398	281	0,527	0,501	531,534	3,476	0	413	270	0,299	0,519	540,233	3,529	0	48	406	276
20570	1032	360	370	0,528	0,504	531,534	3,325	0	347	367	0,301	0,522	540,233	3,367	0	49	358	392
20589	1033	358	385	0,528	0,506	531,534	3,346	0	372	406	0,301	0,523	540,233	3,64	0	49	358	392
20609	1034	357	374	0,528	0,507	531,534	3,298	0	360	390	0,301	0,524	540,233	3,544	0	49	358	392
20629	1035	356	413	0,528	0,508	531,534	3,382	0	352	397	0,301	0,525	540,233	3,407	0	49	358	392
20649	1036	355	418	0,529	0,509	532,942	3,386	0	362	387	0,301	0,526	542,711	3,538	0	49	358	392
20669	1037	366	377	0,529	0,51	532,942	3,358	0	363	416	0,301	0,527	542,711	3,554	0	49	358	392
20689	1038	348	368	0,529	0,511	532,942	3,423	0	355	390	0,301	0,528	542,711	3,493	0	49	358	392
20709	1039	362	385	0,529	0,512	532,942	3,335	0	358	413	0,301	0,528	542,711	3,596	0	49	358	392
20729	1040	349	388	0,529	0,512	532,942	3,533	0	358	401	0,301	0,529	542,711	3,619	0	49	358	392
20749	1041	352	390	0,529	0,513	533,914	3,546	0	357	394	0,301	0,529	541,462	3,612	0	49	358	392
20769	1042	342	383	0,529	0,514	533,914	3,449	0	365	408	0,301	0,53	541,462	3,628	0	49	358	392
20789	1043	353	379	0,529	0,514	533,914	3,399	0	357	391	0,301	0,531	541,462	3,495	0	49	358	392
20809	1044	358	371	0,529	0,515	533,914	3,368	0	368	430	0,301	0,531	541,462	3,633	0	49	358	392
20829	1045	347	374	0,529	0,516	533,914	3,546	0	360	421	0,301	0,532	541,462	3,642	0	49	358	392
20849	1046	355	371	0,529	0,517	532,613	3,514	0	358	424	0,301	0,532	541,514	3,611	0	49	358	392
20869	1047	359	384	0,529	0,517	532,613	3,476	0	350	419	0,301	0,533	541,514	3,577	0	49	358	392
20888	1048	364	365	0,529	0,517	532,613	3,406	0	372	415	0,301	0,533	541,514	3,795	0	49	358	392
20909	1049	369	348	0,529	0,517	532,613	3,4	0	372	381	0,301	0,533	541,514	3,561	0	49	358	392
20928	1050	372	349	0,529	0,517	532,613	3,431	0	361	321	0,301	0,533	541,514	3,537	0
20948	1051	374	348	0,529	0,517	534,512	3,449	0	372	305	0,301	0,533	539,303	3,57	0
20968	1052	366	356	0,53	0,517	534,512	3,439	0	379	385	0,301	0,533	539,303	3,663	0	50	369	371
20988	1053	372	354	0,53	0,517	534,512	3,468	0	378	373	0,302	0,534	539,303	3,577	0	50	369	371
21008	1054	366	350	0,53	0,518	534,512	3,511	0	365	369	0,302	0,534	539,303	3,544	0	50	369	371
21028	1055	363	359	0,53	0,518	534,512	3,493	0	380	366	0,302	0,534	539,303	3,647	0	50	369	371
21048	1056	364	357	0,53	0,518	534,506	3,516	0	377	363	0,302	0,534	539,959	3,598	0	50	369	371
21068	1057	367	370	0,53	0,518	534,506	3,536	0	372	397	0,302	0,534	539,959	3,745	0	50	369	371
21088	1058	369	362	0,53	0,518	534,506	3,497	0	367	383	0,302	0,534	539,959	3,606	0	50	369	371
21108	1059	374	387	0,53	0,518	534,506	3,558	0	374	370	0,302	0,534	539,959	3,717	0	50	369	371
21128	1060	356	354	0,53	0,518	534,506	3,587	0	387	395	0,302	0,534	539,959	3,769	0	50	369	371
21148	1061	356	360	0,531	0,518	534,096	3,585	0	388	384	0,302	0,534	539,957	3,73	0	50	369	371
21168	1062	357	352	0,531	0,518	534,096	3,54	0	369	371	0,302	0,534	539,957	3,55	0	50	369	371
21188	1063	357	356	0,531	0,518	534,096	3,582	0	378	389	0,302	0,535	539,957	3,615	0	50	369	371
21207	1064	360	361	0,531	0,518	534,096	3,538	0	373	387	0,302	0,535	539,957	3,687	0	50	369	371
21227	1065	369	379	0,531	0,519	534,096	3,549	0	375	394	0,302	0,535	539,957	3,633	0	50	369	371
21247	1066	372	385	0,531	0,519	534,043	3,56	0	376	394	0,302	0,535	540,525	3,666	0	50	369	371
21267	1067	367	346	0,531	0,519	534,043	3,475	0	368	405	0,302	0,535	540,525	3,706	0	50	369	371
21287	1068	369	346	0,531	0,519	534,043	3,562	0	364	358	0,302	0,535	540,525	3,549	0	50	369	371
21307	1069	358	363	0,531	0,52	534,043	3,583	0	379	412	0,302	0,536	540,525	3,891	0	51	366	371
21327	1070	364	363	0,531	0,52	534,043	3,534	0	369	409	0,302	0,536	540,525	3,67	0	51	366	371
21347	1071	363	361	0,531	0,52	535,448	3,541	0	371	400	0,303	0,536	539,953	3,67	0	51	366	371
21369	1072	362	332	0,531	0,52	535,448	3,489	0	361	376	0,303	0,536	539,953	3,583	0	51	366	371
21387	1073	362	379	0,532	0,52	535,448	3,567	0	363	357	0,303	0,536	539,953	3,539	0	51	366	371
21407	1074	368	362	0,532	0,52	535,448	3,521	0	368	379	0,303	0,536	539,953	3,566	0	51	366	371
21427	1075	366	358	0,532	0,52	535,448	3,567	0	366	377	0,303	0,536	539,953	3,609	0	51	366	371
21447	1076	366	356	0,531	0,52	533,883	3,542	0	365	373	0,303	0,536	539,752	3,594	0	51	366	371
21467	1077	371	355	0,532	0,52	533,883	3,478	0	373	377	0,303	0,536	539,752	3,625	0	51	366	371
21486	1078	364	361	0,531	0,52	533,883	3,525	0	372	394	0,302	0,536	539,752	3,591	0	51	366	371
21506	1079	367	368	0,531	0,52	533,883	3,398	0	368	388	0,302	0,536	539,752	3,648	0	51	366	371
21526	1080	364	373	0,531	0,52	533,883	3,405	0	378	371	0,302	0,536	539,752	3,589	0	51	366	371
21546	1081	360	377	0,532	0,52	533,739	3,411	0	376	375	0,303	0,536	542,213	3,623	0	51	366	371
21566	1082	320	402	0,533	0,52	533,739	3,468	0	301	415	0,304	0,536	542,213	3,569	0	52	299	401
21586	1083	296	376	0,532	0,519	533,739	3,547	0	290	405	0,304	0,536	542,213	3,579	0	52	299	401
21606	1084	298	405	0,532	0,519	533,739	3,473	0	295	391	0,303	0,536	542,213	3,577	0	52	299	401
21626	1085	309	403	0,532	0,519	533,739	3,533	0	305	437	0,303	0,536	542,213	3,75	0	52	299	401
21646	1086	297	396	0,532	0,519	534,749	3,51	0	303	432	0,303	0,536	540,71	3,759	0	52	299	401
21666	1087	302	407	0,532	0,519	534,749	3,517	0	289	412	0,303	0,536	540,71	3,594	0	52	299	401
21686	1088	301	403	0,532	0,518	534,749	3,493	0	295	395	0,303	0,536	540,71	3,619	0	52	299	401
21706	1089	304	402	0,532	0,518	534,749	3,409	0	299	379	0,303	0,535	540,71	3,575	0	52	299	401
21728	1090	307	395	0,532	0,518	534,749	3,533	0	300	407	0,303	0,535	540,71	3,604	0	52	299	401
21746	1091	307	393	0,532	0,518	532,811	3,489	0	303	393	0,303	0,535	541,563	3,612	0	52	299	401
21768	1092	305	411	0,532	0,517	532,811	3,519	0	298	415	0,303	0,535	541,563	3,689	0	52	299	401
21786	1093	291	394	0,532	0,517	532,811	3,635	0	298	405	0,303	0,535	541,563	3,722	0	52	299	401
21807	1094	302	397	0,532	0,516	532,811	3,559	0	283	381	0,303	0,535	541,563	3,621	0	52	299	401
21825	1095	304	408	0,531	0,516	532,811	3,497	0	303	435	0,302	0,535	541,563	3,784	0
21845	1096	300	399	0,531	0,516	533,539	3,539	0	302	426	0,302	0,535	541,033	3,767	0
21865	1097	303	400	0,53	0,516	533,539	3,665	0	295	417	0,302	0,535	541,033	3,676	0
21885	1098	312	397	0,53	0,515	533,539	3,581	0	301	418	0,301	0,535	541,033	3,7	0
21905	1099	308	418	0,529	0,515	533,539	3,709	0	288	356	0,301	0,535	541,033	3,667	0
21925	1100	317	434	0,528	0,514	533,539	3,728	0	303	413	0,3	0,534	541,033	3,657	0	53	303	399
21945	1101	318	440	0,527	0,513	533,126	3,744	0	299	397	0,299	0,533	541,838	3,664	0	53	303	399
21965	1102	304	399	0,527	0,513	533,126	3,577	0	298	395	0,299	0,533	541,838	3,612	0	53	303	399
21985	1103	308	400	0,526	0,512	533,126	3,666	0	295	378	0,298	0,533	541,838	3,758	0	53	303	399
22005	1104	309	407	0,526	0,512	533,126	3,578	0	306	390	0,298	0,532	541,838	3,683	0	53	303	399
22025	1105	303	406	0,526	0,512	533,126	3,672	0	294	387	0,298	0,532	541,838	3,66	0	53	303	399
22045	1106	305	407	0,526	0,512	532,63	3,642	0	299	383	0,298	0,532	540,352	3,708	0	53	303	399
22064	1107	369	336	0,525	0,511	532,63	3,65	0	386	357	0,298	0,532	540,352	3,665	0	54	377	346
22085	1108	381	345	0,525	0,511	532,63	3,587	0	375	345	0,298	0,532	540,352	3,593	0	54	377	346
22104	1109	359	369	0,525	0,511	532,63	3,769	0	381	364	0,298	0,532	540,352	3,813	0	54	377	346
22125	1110	377	346	0,525	0,511	532,63	3,59	0	384	383	0,298	0,532	540,352	3,758	0	54	377	346
22144	1111	369	357	0,525	0,511	530,495	3,637	0	379	384	0,297	0,532	540,582	3,787	0	54	377	346
22164	1112	379	336	0,525	0,511	530,495	3,655	0	380	359	0,297	0,532	540,582	3,736	0	54	377	346
22184	1113	385	340	0,526	0,511	530,495	3,608	0	376	359	0,298	0,532	540,582	3,724	0	54	377	346
22205	1114	378	333	0,526	0,511	530,495	3,658	0	383	368	0,298	0,532	540,582	3,79	0	54	377	346
22224	1115	380	316	0,526	0,511	530,495	3,715	0	387	415	0,298	0,532	540,582	4,009	0	54	377	346
22247	1116	381	311	0,526	0,512	532,871	3,724	0	388	423	0,298	0,532	539,493	4,034	0	54	377	346
22264	1117	385	319	0,526	0,512	532,871	3,753	0	387	381	0,298	0,532	539,493	3,911	0	54	377	346
22286	1118	379	359	0,526	0,512	532,871	3,741	0	385	361	0,298	0,532	539,493	3,799	0	54	377	346
22304	1119	382	326	0,526	0,512	532,871	3,767	0	393	393	0,298	0,533	539,493	3,968	0	54	377	346
22326	1120	373	328	0,526	0,512	532,871	3,701	0	378	381	0,298	0,533	539,493	3,816	0	54	377	346
22344	1121	371	331	0,526	0,512	532,418	3,695	0	379	378	0,298	0,533	540,224	3,882	0	54	377	346
22366	1122	369	336	0,526	0,512	532,418	3,773	0	384	366	0,298	0,533	540,224	3,746	0	54	377	346
22383	1123	378	332	0,526	0,512	532,418	3,7	0	375	373	0,298	0,534	540,224	3,835	0	54	377	346
22405	1124	361	336	0,526	0,513	532,418	3,798	0	384	352	0,298	0,534	540,224	3,881	0	54	377	346
22423	1125	380	314	0,527	0,513	532,418	3,656	0	376	360	0,298	0,534	540,224	3,76	0	54	377	346
22445	1126	374	313	0,527	0,513	530,686	3,662	0	379	358	0,298	0,534	540,139	3,817	0	54	377	346
22463	1127	374	331	0,527	0,513	530,686	3,679	0	396	396	0,299	0,534	540,139	3,927	0	54	377	346
22483	1128	380	334	0,527	0,513	530,686	3,636	0	382	365	0,299	0,534	540,139	3,744	0	54	377	346
22503	1129	367	335	0,527	0,513	530,686	3,587	0	385	368	0,299	0,534	540,139	3,748	0	54	377	346
22523	1130	377	331	0,527	0,513	530,686	3,788	0	385	361	0,299	0,534	540,139	3,868	0	54	377	346
22543	1131	378	331	0,527	0,513	531,679	3,77	0	387	360	0,299	0,534	539,927	3,771	0	54	377	346
22563	1132	375	354	0,527	0,513	531,679	3,656	0	389	365	0,299	0,534	539,927	3,84	0	54	377	346
22583	1133	372	344	0,527	0,513	531,679	3,577	0	373	367	0,299	0,534	539,927	3,763	0	54	377	346
22603	1134	386	346	0,527	0,513	531,679	3,801	0	382	376	0,299	0,534	539,927	3,75	0	54	377	346
22623	1135	385	335	0,527	0,513	531,679	3,602	0	377	353	0,299	0,534	539,927	3,724	0	54	377	346
22643	1136	384	331	0,527	0,513	532,283	3,688	0	381	356	0,299	0,534	539,601	3,705	0	54	377	346
22663	1137	373	345	0,527	0,513	532,283	3,603	0	380	383	0,299	0,534	539,601	3,679	0	54	377	346
22682	1138	383	329	0,527	0,512	532,283	3,573	0	382	342	0,298	0,533	539,601	3,663	0	54	377	346
22702	1139	377	346	0,527	0,512	532,283	3,609	0	380	368	0,298	0,533	539,601	3,633	0	54	377	346
22722	1140	379	322	0,526	0,511	532,283	3,652	0	379	377	0,298	0,532	539,601	3,741	0	54	377	346
22742	1141	376	325	0,526	0,511	531,991	3,648	0	379	360	0,298	0,532	541,812	3,746	0	54	377	346
22762	1142	380	331	0,526	0,51	531,991	3,466	0	395	351	0,298	0,531	541,812	3,788	0	54	377	346
22782	1143	372	345	0,526	0,51	531,991	3,567	0	378	375	0,298	0,531	541,812	3,776	0	54	377	346
22802	1144	383	349	0,526	0,509	531,991	3,636	0	381	353	0,298	0,53	541,812	3,728	0	54	377	346
22822	1145	370	335	0,526	0,509	531,991	3,617	0	377	387	0,298	0,53	541,812	3,776	0	54	377	346
22842	1146	373	345	0,526	0,508	530,995	3,592	0	378	384	0,298	0,529	541,259	3,756	0	54	377	346
22862	1147	380	339	0,526	0,507	530,995	3,647	0	389	374	0,298	0,528	541,259	3,698	0	54	377	346
22882	1148	374	332	0,526	0,506	530,995	3,606	0	371	376	0,298	0,527	541,259	3,756	0	54	377	346
22902	1149	371	316	0,526	0,505	530,995	3,625	0	374	356	0,298	0,526	541,259	3,704	0	54	377	346
22922	1150	373	343	0,526	0,504	530,995	3,608	0	380	368	0,298	0,525	541,259	3,751	0	54	377	346
22942	1151	372	334	0,526	0,503	532,982	3,628	0	372	363	0,298	0,524	540,963	3,731	0	54	377	346
22962	1152	379	342	0,526	0,502	532,982	3,587	0	363	315	0,298	0,523	540,963	3,618	0	54	377	346
22982	1153	369	326	0,526	0,502	532,982	3,649	0	378	359	0,298	0,523	540,963	3,656	0	54	377	346
23001	1154	370	334	0,526	0,502	532,982	3,623	0	371	350	0,298	0,523	540,963	3,633	0	54	377	346
23021	1155	373	326	0,526	0,502	532,982	3,602	0	380	359	0,298	0,523	540,963	3,753	0	54	377	346
23041	1156	374	327	0,526	0,502	533,437	3,631	0	379	357	0,299	0,524	540,321	3,774	0	54	377	346
23061	1157	376	314	0,527	0,503	533,437	3,693	0	378	322	0,299	0,524	540,321	3,583	0	54	377	346
23081	1158	373	330	0,527	0,504	533,437	3,571	0	379	348	0,299	0,525	540,321	3,659	0	54	377	346
23101	1159	371	334	0,527	0,504	533,437	3,597	0	374	334	0,299	0,525	540,321	3,577	0	54	377	346
23121	1160	375	319	0,527	0,504	533,437	3,651	0	374	353	0,299	0,525	540,321	3,664	0	54	377	346
23141	1161	375	331	0,527	0,504	531,706	3,582	0	374	349	0,299	0,525	541,254	3,644	0	54	377	346
23161	1162	381	320	0,528	0,504	531,706	3,616	0	382	372	0,3	0,526	541,254	3,839	0	54	377	346
23181	1163	377	338	0,528	0,504	531,706	3,679	0	374	339	0,3	0,526	541,254	3,595	0	54	377	346
23201	1164	366	325	0,528	0,504	531,706	3,788	0	377	361	0,3	0,526	541,254	3,679	0	54	377	346
23221	1165	374	309	0,528	0,504	531,706	3,695	0	382	346	0,3	0,526	541,254	3,726	0	54	377	346
23241	1166	369	312	0,528	0,504	533,256	3,747	0	379	357	0,3	0,525	540,064	3,608	0	54	377	346
23260	1167	372	324	0,528	0,504	533,256	3,746	0	378	354	0,3	0,525	540,064	3,663	0	54	377	346
23280	1168	376	327	0,528	0,504	533,256	3,846	0	374	356	0,3	0,525	540,064	3,689	0	54	377	346
23300	1169	368	325	0,527	0,504	533,256	3,721	0	378	334	0,299	0,525	540,064	3,66	0	54	377	346
23320	1170	374	328	0,527	0,504	533,256	3,673	0	381	362	0,299	0,525	540,064	3,796	0	54	377	346
23341	1171	374	327	0,527	0,504	533,74	3,688	0	380	358	0,299	0,525	539,988	3,812	0	54	377	346
23360	1172	376	324	0,527	0,504	533,74	3,708	0	386	362	0,299	0,525	539,988	3,81	0	54	377	346
23380	1173	370	325	0,527	0,504	533,74	3,72	0	386	374	0,299	0,525	539,988	3,713	0	54	377	346
23400	1174	375	332	0,527	0,504	533,74	3,695	0	385	349	0,299	0,525	539,988	3,786	0	54	377	346
23420	1175	381	341	0,527	0,504	533,74	3,775	0	378	335	0,299	0,525	539,988	3,657	0	54	377	346
23440	1176	379	345	0,528	0,504	533,429	3,778	0	377	333	0,3	0,525	540,101	3,663	0	54	377	346
23460	1177	368	317	0,528	0,504	533,429	3,688	0	378	364	0,3	0,526	540,101	3,757	0	54	377	346
23480	1178	375	315	0,528	0,505	533,429	3,666	0	380	358	0,3	0,526	540,101	3,64	0	54	377	346
23500	1179	384	323	0,529	0,505	533,429	3,733	0	379	357	0,3	0,526	540,101	3,665	0	54	377	346
23520	1180	377	320	0,529	0,505	533,429	3,725	0	383	353	0,3	0,526	540,101	3,69	0	54	377	346
23540	1181	381	323	0,528	0,505	532,552	3,712	0	383	350	0,3	0,526	540,88	3,637	0	54	377	346
23560	1182	364	349	0,528	0,505	532,552	3,621	0	384	346	0,3	0,526	540,88	3,7	0	54	377	346
23579	1183	372	309	0,528	0,505	532,552	3,651	0	379	365	0,3	0,527	540,88	3,675	0	54	377	346
23599	1184	376	337	0,528	0,506	532,552	3,579	0	376	358	0,3	0,527	540,88	3,684	0	54	377	346
23619	1185	337	338	0,529	0,506	532,552	3,676	0	321	319	0,301	0,527	540,88	3,607	0
23639	1186	340	340	0,53	0,506	532,225	3,659	0	313	326	0,302	0,527	539,945	3,583	0
23659	1187	297	326	0,53	0,506	532,225	3,645	0	299	308	0,302	0,527	539,945	3,703	0	55	300	310
23679	1188	297	309	0,53	0,507	532,225	3,682	0	296	308	0,302	0,528	539,945	3,553	0	55	300	310
23699	1189	297	312	0,53	0,507	532,225	3,605	0	297	326	0,302	0,528	539,945	3,618	0	55	300	310
23719	1190	299	312	0,53	0,507	532,225	3,568	0	299	315	0,302	0,528	539,945	3,524	0	55	300	310
23739	1191	299	312	0,53	0,507	532,565	3,563	0	299	319	0,302	0,527	540,679	3,54	0	55	300	310
23759	1192	289	287	0,53	0,507	532,565	3,619	0	302	329	0,302	0,527	540,679	3,661	0	55	300	310
23779	1193	300	293	0,53	0,507	532,565	3,584	0	299	298	0,302	0,527	540,679	3,638	0	55	300	310
23799	1194	298	335	0,53	0,507	532,565	3,629	0	293	310	0,302	0,528	540,679	3,568	0	55	300	310
23819	1195	293	325	0,53	0,507	532,565	3,585	0	299	313	0,302	0,527	540,679	3,627	0	55	300	310
23839	1196	298	314	0,53	0,506	532,975	3,603	0	294	315	0,302	0,527	540,585	3,599	0	55	300	310
23858	1197	291	284	0,53	0,506	532,975	3,568	0	299	300	0,302	0,527	540,585	3,576	0	55	300	310
23878	1198	301	316	0,53	0,506	532,975	3,498	0	301	312	0,302	0,526	540,585	3,661	0	55	300	310
23898	1199	303	326	0,53	0,505	532,975	3,598	0	297	307	0,302	0,526	540,585	3,593	0	55	300	310
23918	1200	303	303	0,53	0,505	532,975	3,682	0	297	320	0,302	0,526	540,585	3,716	0	55	300	310
23938	1201	303	323	0,531	0,506	532,515	3,678	0	298	321	0,302	0,526	540,672	3,712	0	55	300	310
23958	1202	309	316	0,531	0,506	532,515	3,604	0	302	302	0,302	0,526	540,672	3,763	0	55	300	310
23978	1203	300	312	0,53	0,506	532,515	3,693	0	295	295	0,302	0,526	540,672	3,711	0	55	300	310
23998	1204	305	316	0,53	0,506	532,515	3,619	0	298	303	0,302	0,526	540,672	3,726	0	55	300	310
24018	1205	308	303	0,53	0,506	532,515	3,634	0	298	321	0,302	0,526	540,672	3,644	0	55	300	310
24038	1206	305	301	0,53	0,506	532,393	3,662	0	295	322	0,302	0,526	539,603	3,62	0	55	300	310
24058	1207	299	305	0,531	0,506	532,393	3,581	0	298	318	0,302	0,526	539,603	3,645	0	55	300	310
24078	1208	310	333	0,531	0,506	532,393	3,623	0	296	306	0,302	0,526	539,603	3,658	0	55	300	310
24098	1209	305	323	0,531	0,506	532,393	3,619	0	300	319	0,302	0,527	539,603	3,769	0	55	300	310
24118	1210	285	306	0,531	0,506	532,393	3,728	0	290	325	0,303	0,527	539,603	3,656	0	55	300	310
24138	1211	288	317	0,531	0,507	532,607	3,762	0	290	322	0,303	0,527	540,495	3,698	0	55	300	310
24158	1212	306	309	0,531	0,507	532,607	3,627	0	303	308	0,303	0,527	540,495	3,72	0	55	300	310
24177	1213	312	294	0,531	0,507	532,607	3,703	0	295	296	0,303	0,527	540,495	3,713	0	55	300	310
24197	1214	301	300	0,531	0,507	532,607	3,656	0	297	295	0,303	0,527	540,495	3,642	0	55	300	310
24217	1215	306	327	0,531	0,507	532,607	3,576	0	295	306	0,303	0,526	540,495	3,705	0	55	300	310
24237	1216	307	321	0,531	0,507	533,336	3,602	0	297	300	0,303	0,526	540,093	3,676	0	55	300	310
24257	1217	310	357	0,531	0,507	533,336	3,857	0	298	301	0,303	0,527	540,093	3,705	0	55	300	310
24277	1218	303	306	0,531	0,507	533,336	3,658	0	290	316	0,303	0,527	540,093	3,696	0	55	300	310
24297	1219	312	308	0,531	0,507	533,336	3,715	0	297	303	0,303	0,527	540,093	3,709	0	55	300	310
24317	1220	308	322	0,531	0,507	533,336	3,613	0	296	309	0,303	0,527	540,093	3,754	0	55	300	310
24337	1221	307	328	0,531	0,507	533,309	3,617	0	296	316	0,303	0,527	539,438	3,753	0	55	300	310
24357	1222	305	328	0,531	0,507	533,309	3,615	0	300	307	0,303	0,527	539,438	3,656	0	55	300	310
24377	1223	298	305	0,531	0,507	533,309	3,698	0	301	304	0,303	0,527	539,438	3,736	0	55	300	310
24397	1224	304	308	0,531	0,508	533,309	3,622	0	312	311	0,303	0,527	539,438	3,756	0	55	300	310
24417	1225	298	294	0,531	0,508	533,309	3,648	0	308	306	0,303	0,527	539,438	3,647	0	55	300	310
24437	1226	300	292	0,531	0,508	533,117	3,672	0	312	305	0,303	0,527	539,539	3,692	0	55	300	310
24456	1227	300	304	0,531	0,508	533,117	3,719	0	299	328	0,303	0,527	539,539	3,8	0	55	300	310
24476	1228	310	310	0,531	0,508	533,117	3,627	0	301	300	0,303	0,527	539,539	3,705	0	55	300	310
24496	1229	300	317	0,531	0,508	533,117	3,73	0	307	306	0,303	0,528	539,539	3,699	0	55	300	310
24516	1230	304	292	0,531	0,508	533,117	3,653	0	308	308	0,303	0,528	539,539	3,769	0	55	300	310
24536	1231	304	296	0,531	0,509	532,256	3,691	0	309	312	0,303	0,528	538,548	3,711	0	55	300	310
24556	1232	342	293	0,53	0,508	532,256	3,72	0	355	290	0,302	0,528	538,548	3,774	0	56	365	293
24576	1233	356	281	0,53	0,508	532,256	3,655	0	366	296	0,302	0,528	538,548	3,734	0	56	365	293
24596	1234	362	275	0,53	0,509	532,256	3,572	0	370	308	0,302	0,528	538,548	3,726	0	56	365	293
24616	1235	371	279	0,53	0,509	532,256	3,738	0	370	308	0,302	0,528	538,548	3,756	0	56	365	293
24636	1236	378	278	0,53	0,509	531,661	3,683	0	368	305	0,302	0,528	539,729	3,74	0	56	365	293
24656	1237	366	289	0,53	0,509	531,661	3,68	0	369	296	0,302	0,528	539,729	3,761	0	56	365	293
24676	1238	356	284	0,53	0,509	531,661	3,763	0	370	316	0,302	0,528	539,729	3,742	0	56	365	293
24696	1239	366	295	0,53	0,509	531,661	3,682	0	364	269	0,302	0,528	539,729	3,682	0	56	365	293
24716	1240	354	281	0,53	0,509	531,661	3,792	0	374	311	0,302	0,528	539,729	3,718	0	56	365	293
24736	1241	358	283	0,53	0,509	532,055	3,778	0	373	293	0,302	0,528	540,556	3,696	0	56	365	293
24755	1242	360	288	0,53	0,509	532,055	3,681	0	374	303	0,302	0,528	540,556	3,659	0	56	365	293
24775	1243	363	295	0,53	0,509	532,055	3,743	0	370	321	0,302	0,528	540,556	3,786	0	56	365	293
24796	1244	357	285	0,53	0,509	532,055	3,765	0	374	331	0,302	0,528	540,556	3,783	0	56	365	293
24815	1245	363	281	0,53	0,509	532,055	3,574	0	365	287	0,302	0,528	540,556	3,754	0	56	365	293
24835	1246	363	284	0,53	0,509	530,219	3,589	0	363	299	0,302	0,528	538,825	3,731	0	56	365	293
24855	1247	380	333	0,53	0,509	530,219	3,63	0	374	343	0,302	0,529	538,825	3,765	0	57	374	317
24875	1248	378	318	0,53	0,509	530,219	3,592	0	373	306	0,302	0,529	538,825	3,638	0	57	374	317
24895	1249	376	305	0,53	0,509	530,219	3,684	0	382	318	0,302	0,529	538,825	3,694	0	57	374	317
24915	1250	371	306	0,53	0,51	530,219	3,597	0	379	329	0,302	0,529	538,825	3,646	0	57	374	317
24935	1251	371	302	0,53	0,51	533,724	3,653	0	381	312	0,302	0,529	539,257	3,671	0	57	374	317
24955	1252	379	314	0,53	0,51	533,724	3,619	0	384	330	0,302	0,529	539,257	3,717	0	57	374	317
24975	1253	375	317	0,53	0,51	533,724	3,606	0	372	337	0,302	0,529	539,257	3,59	0	57	374	317
24995	1254	373	306	0,53	0,51	533,724	3,597	0	374	317	0,302	0,529	539,257	3,672	0	57	374	317
25015	1255	378	301	0,53	0,51	533,724	3,614	0	380	329	0,302	0,529	539,257	3,71	0	57	374	317
25034	1256	375	299	0,53	0,51	533,095	3,6	0	374	327	0,302	0,53	539,576	3,668	0	57	374	317
25055	1257	373	297	0,53	0,51	533,095	3,662	0	370	320	0,302	0,53	539,576	3,634	0	57	374	317
25074	1258	382	335	0,53	0,51	533,095	3,652	0	379	323	0,302	0,53	539,576	3,758	0	57	374	317
25094	1259	368	308	0,53	0,51	533,095	3,746	0	374	325	0,302	0,53	539,576	3,719	0	57	374	317
25114	1260	376	296	0,53	0,511	533,095	3,605	0	376	343	0,302	0,53	539,576	3,792	0	57	374	317
25134	1261	378	308	0,53	0,511	533,704	3,622	0	373	347	0,302	0,53	538,884	3,785	0	57	374	317
25154	1262	372	313	0,53	0,511	533,704	3,767	0	378	316	0,302	0,53	538,884	3,672	0	57	374	317
25174	1263	368	313	0,53	0,511	533,704	3,697	0	380	327	0,302	0,53	538,884	3,748	0	57	374	317
25194	1264	366	304	0,53	0,511	533,704	3,663	0	372	331	0,302	0,53	538,884	3,76	0	57	374	317
25214	1265	378	306	0,531	0,511	533,704	3,693	0	370	341	0,302	0,53	538,884	3,574	0	57	374	317
25234	1266	377	308	0,531	0,511	534,061	3,683	0	368	349	0,302	0,53	538,143	3,603	0	57	374	317
25254	1267	378	297	0,531	0,511	534,061	3,81	0	372	325	0,302	0,53	538,143	3,683	0	57	374	317
25274	1268	365	310	0,531	0,511	534,061	3,6	0	373	306	0,302	0,53	538,143	3,697	0	57	374	317
25294	1269	372	311	0,531	0,511	534,061	3,721	0	372	317	0,302	0,53	538,143	3,653	0	57	374	317
25314	1270	383	324	0,53	0,512	534,061	3,641	0	384	406	0,302	0,531	538,143	3,706	0	58	383	365
25334	1271	378	330	0,53	0,512	533,445	3,69	0	384	405	0,302	0,531	540,086	3,707	0	58	383	365
25353	1272	382	338	0,53	0,512	533,445	3,635	0	390	375	0,302	0,531	540,086	3,796	0	58	383	365
25373	1273	377	332	0,531	0,512	533,445	3,578	0	390	374	0,302	0,531	540,086	3,659	0	58	383	365
25393	1274	383	336	0,531	0,512	533,445	3,514	0	382	398	0,302	0,531	540,086	3,682	0	58	383	365
25413	1275	375	359	0,531	0,512	533,445	3,655	0	390	367	0,303	0,531	540,086	3,651	0	58	383	365
25433	1276	376	358	0,531	0,512	533,786	3,615	0	388	373	0,303	0,531	539,225	3,651	0	58	383	365
25453	1277	375	343	0,531	0,512	533,786	3,582	0	388	394	0,303	0,531	539,225	3,664	0	58	383	365
25473	1278	373	328	0,531	0,512	533,786	3,631	0	392	391	0,303	0,531	539,225	3,668	0	58	383	365
25493	1279	377	342	0,531	0,512	533,786	3,539	0	390	376	0,303	0,531	539,225	3,639	0	58	383	365
25513	1280	382	332	0,531	0,512	533,786	3,558	0	383	415	0,303	0,531	539,225	3,739	0	58	383	365
25533	1281	384	339	0,531	0,512	532,893	3,551	0	383	410	0,303	0,531	540,493	3,748	0	58	383	365
25553	1282	387	340	0,531	0,512	532,893	3,567	0	389	396	0,303	0,531	540,493	3,732	0	58	383	365
25573	1283	384	345	0,532	0,512	532,893	3,487	0	387	392	0,303	0,531	540,493	3,639	0	58	383	365
25593	1284	375	363	0,532	0,512	532,893	3,73	0	391	382	0,303	0,531	540,493	3,699	0	58	383	365
25613	1285	379	391	0,531	0,512	532,893	3,605	0	383	388	0,303	0,531	540,493	3,728	0	58	383	365
25633	1286	374	402	0,531	0,512	534,185	3,637	0	383	383	0,303	0,531	540,457	3,695	0	58	383	365
25653	1287	373	344	0,531	0,512	534,185	3,641	0	392	388	0,303	0,531	540,457	3,716	0	58	383	365
25673	1288	380	365	0,531	0,512	534,185	3,553	0	395	383	0,303	0,531	540,457	3,704	0	58	383	365
25692	1289	378	348	0,532	0,512	534,185	3,571	0	388	385	0,303	0,531	540,457	3,763	0	58	383	365
25712	1290	387	336	0,532	0,512	534,185	3,496	0	387	377	0,303	0,531	540,457	3,658	0	58	383	365
25732	1291	389	342	0,532	0,512	533,928	3,482	0	386	374	0,303	0,531	542,156	3,673	0	58	383	365
25752	1292	388	348	0,532	0,512	533,928	3,542	0	389	374	0,303	0,531	542,156	3,577	0	58	383	365
25772	1293	387	345	0,532	0,512	533,928	3,651	0	390	384	0,303	0,531	542,156	3,644	0	58	383	365
25792	1294	383	328	0,532	0,512	533,928	3,623	0	385	390	0,303	0,531	542,156	3,558	0	58	383	365
25812	1295	375	336	0,532	0,512	533,928	3,567	0	386	362	0,303	0,531	542,156	3,578	0	58	383	365
25832	1296	373	328	0,532	0,513	534,257	3,619	0	384	370	0,303	0,531	539,784	3,575	0	58	383	365
25852	1297	331	367	0,533	0,513	534,257	3,593	0	319	390	0,305	0,532	539,784	3,607	0	59	300	412
25872	1298	312	395	0,533	0,513	534,257	3,658	0	312	386	0,305	0,532	539,784	3,518	0	59	300	412
25892	1299	317	405	0,533	0,514	534,257	3,531	0	319	373	0,305	0,532	539,784	3,504	0	59	300	412
25912	1300	318	408	0,534	0,514	534,257	3,598	0	317	368	0,305	0,533	539,784	3,491	0	59	300	412
25932	1301	320	410	0,534	0,514	535,132	3,605	0	319	361	0,305	0,533	541,85	3,491	0	59	300	412
25952	1302	329	406	0,534	0,514	535,132	3,585	0	304	381	0,305	0,533	541,85	3,607	0	59	300	412
25971	1303	324	409	0,534	0,515	535,132	3,515	0	299	386	0,305	0,533	541,85	3,58	0	59	300	412
25991	1304	313	398	0,534	0,515	535,132	3,53	0	311	375	0,305	0,533	541,85	3,441	0	59	300	412
26011	1305	321	379	0,534	0,515	535,132	3,558	0	314	370	0,305	0,533	541,85	3,45	0	59	300	412
26031	1306	317	376	0,534	0,515	534,325	3,519	0	314	369	0,305	0,533	541,585	3,458	0	59	300	412
26051	1307	319	394	0,534	0,515	534,325	3,498	0	312	385	0,305	0,533	541,585	3,604	0	59	300	412
26071	1308	324	399	0,534	0,515	534,325	3,565	0	319	374	0,305	0,534	541,585	3,51	0	59	300	412
26091	1309	329	402	0,534	0,515	534,325	3,565	0	317	355	0,305	0,534	541,585	3,531	0	59	300	412
26111	1310	320	399	0,534	0,515	534,325	3,58	0	310	384	0,305	0,534	541,585	3,508	0	59	300	412
26131	1311	324	399	0,534	0,515	534,688	3,587	0	313	373	0,305	0,534	541,897	3,516	0	59	300	412
26151	1312	322	396	0,534	0,515	534,688	3,511	0	315	400	0,305	0,533	541,897	3,578	0	59	300	412
26171	1313	299	408	0,534	0,515	534,688	3,561	0	296	427	0,305	0,534	541,897	3,733	0	59	300	412
26191	1314	305	397	0,534	0,515	534,688	3,414	0	280	410	0,305	0,533	541,897	3,633	0	59	300	412
26211	1315	305	391	0,534	0,515	534,688	3,558	0	292	418	0,305	0,533	541,897	3,565	0	59	300	412
26231	1316	304	394	0,534	0,515	534,338	3,506	0	286	410	0,305	0,533	541,654	3,614	0	59	300	412
26251	1317	302	393	0,534	0,515	534,338	3,513	0	293	407	0,305	0,533	541,654	3,614	0	59	300	412
26270	1318	310	420	0,534	0,515	534,338	3,566	0	299	421	0,305	0,533	541,654	3,627	0	59	300	412
26290	1319	289	409	0,534	0,514	534,338	3,599	0	298	430	0,305	0,533	541,654	3,654	0	59	300	412
26310	1320	298	401	0,535	0,514	534,338	3,613	0	301	416	0,306	0,532	541,654	3,607	0	59	300	412
26330	1321	296	413	0,535	0,515	533,811	3,623	0	301	417	0,306	0,533	542,161	3,623	0	59	300	412
26350	1322	307	411	0,535	0,515	533,811	3,595	0	289	405	0,306	0,533	542,161	3,51	0	59	300	412
26370	1323	303	413	0,535	0,515	533,811	3,505	0	298	413	0,306	0,533	542,161	3,577	0	59	300	412
26390	1324	308	428	0,535	0,515	533,811	3,597	0	302	423	0,306	0,533	542,161	3,703	0	59	300	412
26410	1325	305	427	0,535	0,515	533,811	3,675	0	294	420	0,306	0,533	542,161	3,727	0	59	300	412
26430	1326	306	427	0,535	0,515	533,128	3,655	0	295	418	0,306	0,533	541,605	3,747	0	59	300	412
26452	1327	302	411	0,535	0,516	533,128	3,508	0	299	429	0,306	0,533	541,605	3,577	0	59	300	412
26470	1328	289	423	0,535	0,516	533,128	3,712	0	297	427	0,306	0,534	541,605	3,58	0	59	300	412
26490	1329	292	410	0,535	0,516	533,128	3,622	0	291	422	0,306	0,534	541,605	3,573	0	59	300	412
26510	1330	300	418	0,535	0,516	533,128	3,738	0	296	439	0,306	0,534	541,605	3,689	0	59	300	412
26530	1331	294	421	0,535	0,517	532,66	3,713	0	295	438	0,306	0,534	541,16	3,696	0	59	300	412
26549	1332	301	435	0,535	0,517	532,66	3,714	0	294	418	0,306	0,534	541,16	3,545	0	59	300	412
26569	1333	304	435	0,535	0,517	532,66	3,627	0	289	411	0,306	0,534	541,16	3,622	0	59	300	412
26589	1334	312	429	0,535	0,517	532,66	3,643	0	296	440	0,306	0,534	541,16	3,644	0	59	300	412
26609	1335	294	411	0,535	0,517	532,66	3,559	0	302	413	0,306	0,534	541,16	3,615	0	59	300	412
26629	1336	296	406	0,535	0,517	534,221	3,551	0	300	423	0,306	0,534	541,362	3,621	0	59	300	412
26649	1337	305	435	0,535	0,517	534,221	3,631	0	295	417	0,306	0,534	541,362	3,593	0	59	300	412
26669	1338	306	420	0,535	0,517	534,221	3,609	0	305	420	0,306	0,534	541,362	3,655	0	59	300	412
26689	1339	315	425	0,536	0,517	534,221	3,69	0	293	416	0,306	0,534	541,362	3,635	0	59	300	412
26709	1340	295	407	0,536	0,517	534,221	3,566	0	298	437	0,306	0,533	541,362	3,687	0	59	300	412
26729	1341	298	406	0,535	0,517	533,011	3,571	0	300	438	0,306	0,533	542,098	3,696	0	59	300	412
26749	1342	301	419	0,535	0,517	533,011	3,667	0	301	421	0,306	0,533	542,098	3,598	0	59	300	412
26769	1343	298	395	0,535	0,517	533,011	3,604	0	290	407	0,306	0,533	542,098	3,602	0	59	300	412
26789	1344	298	405	0,535	0,517	533,011	3,532	0	300	416	0,306	0,533	542,098	3,716	0	59	300	412
26809	1345	301	417	0,535	0,516	533,011	3,551	0	300	423	0,306	0,533	542,098	3,568	0	59	300	412
26829	1346	300	408	0,535	0,517	532,825	3,569	0	300	419	0,306	0,533	541,714	3,594	0	59	300	412
26849	1347	287	421	0,536	0,517	532,825	3,636	0	287	424	0,307	0,533	541,714	3,656	0	59	300	412
26868	1348	293	420	0,536	0,517	532,825	3,591	0	284	443	0,307	0,533	541,714	3,617	0	59	300	412
26888	1349	291	412	0,536	0,517	532,825	3,534	0	284	418	0,307	0,533	541,714	3,563	0	59	300	412
26908	1350	295	406	0,536	0,517	532,825	3,489	0	294	438	0,307	0,533	541,714	3,612	0	59	300	412
26930	1351	294	401	0,536	0,517	533,961	3,451	0	295	428	0,307	0,533	541,773	3,593	0	59	300	412
26948	1352	301	434	0,536	0,517	533,961	3,76	0	295	438	0,307	0,533	541,773	3,611	0	59	300	412
26968	1353	296	426	0,536	0,517	533,961	3,661	0	283	444	0,307	0,533	541,773	3,594	0	59	300	412
26988	1354	301	419	0,536	0,517	533,961	3,702	0	283	443	0,307	0,533	541,773	3,604	0	59	300	412
27008	1355	296	414	0,536	0,517	533,961	3,586	0	297	422	0,307	0,534	541,773	3,546	0	59	300	412
27028	1356	297	410	0,536	0,517	533,952	3,574	0	292	423	0,307	0,534	541,805	3,535	0	59	300	412
27048	1357	296	430	0,537	0,517	533,952	3,626	0	291	445	0,307	0,533	541,805	3,624	0	59	300	412
27068	1358	300	415	0,537	0,517	533,952	3,61	0	288	436	0,307	0,533	541,805	3,616	0	59	300	412
27088	1359	299	418	0,537	0,517	533,952	3,59	0	286	430	0,307	0,533	541,805	3,641	0	59	300	412
27108	1360	284	410	0,537	0,517	533,952	3,567	0	283	440	0,307	0,533	541,805	3,639	0	59	300	412
27128	1361	285	412	0,537	0,518	531,776	3,535	0	282	435	0,308	0,534	540,941	3,632	0	59	300	412
27147	1362	301	421	0,537	0,517	531,776	3,549	0	287	441	0,308	0,534	540,941	3,668	0	59	300	412
27167	1363	294	424	0,537	0,518	531,776	3,573	0	284	445	0,308	0,534	540,941	3,706	0	59	300	412
27187	1364	302	380	0,537	0,518	531,776	3,522	0	281	421	0,308	0,534	540,941	3,704	0
27207	1365	294	436	0,537	0,518	531,776	3,64	0	288	430	0,308	0,534	540,941	3,582	0	60	291	426
27227	1366	295	426	0,537	0,518	533,24	3,656	0	287	424	0,308	0,534	541,212	3,595	0	60	291	426
27247	1367	292	404	0,537	0,518	533,24	3,639	0	283	434	0,308	0,534	541,212	3,633	0	60	291	426
27267	1368	306	440	0,537	0,518	533,24	3,693	0	278	427	0,308	0,534	541,212	3,656	0	60	291	426
27287	1369	285	404	0,537	0,519	533,24	3,646	0	283	454	0,308	0,535	541,212	3,723	0	60	291	426
27307	1370	289	421	0,537	0,519	533,24	3,715	0	305	459	0,308	0,535	541,212	3,718	0	60	291	426
27327	1371	287	431	0,537	0,519	533,958	3,711	0	307	464	0,308	0,536	540,919	3,712	0	60	291	426
27347	1372	295	410	0,537	0,52	533,958	3,542	0	287	436	0,308	0,536	540,919	3,698	0	60	291	426
27367	1373	300	401	0,538	0,52	533,958	3,532	0	278	431	0,308	0,536	540,919	3,594	0	60	291	426
27387	1374	294	429	0,538	0,52	533,958	3,748	0	292	432	0,308	0,537	540,919	3,602	0	60	291	426
27407	1375	296	411	0,538	0,52	533,958	3,616	0	291	413	0,308	0,537	540,919	3,678	0	60	291	426
27427	1376	294	414	0,538	0,521	533,359	3,668	0	293	409	0,308	0,537	540,601	3,624	0	60	291	426
27447	1377	294	409	0,538	0,521	533,359	3,634	0	285	442	0,308	0,537	540,601	3,592	0	60	291	426
27467	1378	325	423	0,538	0,521	533,359	3,559	0	303	373	0,308	0,538	540,601	3,535	0
27486	1379	387	338	0,536	0,521	533,359	3,612	0	408	355	0,307	0,537	540,601	3,568	0	61	386	357
27506	1380	386	337	0,536	0,521	533,359	3,525	0	390	372	0,307	0,538	540,601	3,595	0	61	386	357
27527	1381	385	335	0,536	0,521	534,638	3,54	0	375	365	0,307	0,538	539,208	3,566	0	61	386	357
27546	1382	397	340	0,537	0,521	534,638	3,571	0	404	374	0,307	0,538	539,208	3,666	0	61	386	357
27566	1383	397	343	0,537	0,521	534,638	3,578	0	401	368	0,307	0,538	539,208	3,511	0	61	386	357
27586	1384	389	325	0,537	0,522	534,638	3,61	0	398	380	0,307	0,538	539,208	3,525	0	61	386	357
27606	1385	391	357	0,537	0,521	534,638	3,586	0	399	386	0,307	0,538	539,208	3,581	0	61	386	357
27626	1386	390	358	0,537	0,521	532,563	3,585	0	400	387	0,307	0,538	539,538	3,52	0	61	386	357
27646	1387	400	339	0,537	0,521	532,563	3,497	0	395	369	0,307	0,538	539,538	3,558	0	61	386	357
27666	1388	382	336	0,537	0,521	532,563	3,537	0	402	383	0,307	0,538	539,538	3,568	0	61	386	357
27686	1389	381	348	0,537	0,521	532,563	3,591	0	400	376	0,307	0,538	539,538	3,566	0	61	386	357
27706	1390	387	342	0,537	0,521	532,563	3,487	0	396	377	0,307	0,538	539,538	3,607	0	61	386	357
27728	1391	388	341	0,537	0,521	534,045	3,529	0	399	378	0,307	0,538	540,07	3,619	0	61	386	357
27745	1392	386	337	0,536	0,521	534,045	3,688	0	399	358	0,307	0,538	540,07	3,512	0	61	386	357
27765	1393	389	344	0,536	0,521	534,045	3,586	0	399	386	0,307	0,538	540,07	3,515	0	61	386	357
27785	1394	389	334	0,536	0,521	534,045	3,474	0	390	374	0,307	0,538	540,07	3,576	0	61	386	357
27807	1395	384	350	0,536	0,521	534,045	3,52	0	390	373	0,307	0,538	540,07	3,435	0	61	386	357
27825	1396	385	348	0,536	0,521	534,028	3,46	0	388	373	0,306	0,538	538,901	3,438	0	61	386	357
27847	1397	387	347	0,536	0,521	534,028	3,597	0	394	357	0,307	0,538	538,901	3,507	0	61	386	357
27865	1398	387	324	0,536	0,521	534,028	3,487	0	394	412	0,307	0,538	538,901	3,769	0	61	386	357
27887	1399	388	327	0,536	0,521	534,028	3,575	0	389	392	0,307	0,538	538,901	3,553	0	61	386	357
27905	1400	386	346	0,536	0,521	534,028	3,526	0	393	379	0,307	0,538	538,901	3,503	0	61	386	357
27926	1401	387	336	0,536	0,521	533,914	3,568	0	391	403	0,307	0,538	539,276	3,582	0	61	386	357
27945	1402	384	350	0,536	0,521	533,914	3,517	0	399	374	0,306	0,538	539,276	3,592	0	61	386	357
27965	1403	397	353	0,536	0,521	533,914	3,429	0	389	403	0,306	0,538	539,276	3,597	0	61	386	357
27985	1404	389	341	0,536	0,521	533,914	3,464	0	393	380	0,306	0,538	539,276	3,513	0	61	386	357
28006	1405	386	328	0,536	0,521	533,914	3,542	0	393	378	0,306	0,538	539,276	3,478	0	61	386	357
28025	1406	391	325	0,536	0,521	534,538	3,513	0	392	388	0,306	0,538	538,896	3,44	0	61	386	357
28046	1407	391	341	0,536	0,52	534,538	3,508	0	397	383	0,306	0,538	538,896	3,502	0	61	386	357
28064	1408	383	331	0,536	0,52	534,538	3,488	0	399	387	0,306	0,537	538,896	3,545	0	61	386	357
28086	1409	389	366	0,536	0,52	534,538	3,456	0	393	374	0,306	0,537	538,896	3,485	0	61	386	357
28104	1410	391	346	0,536	0,52	534,538	3,48	0	393	382	0,306	0,537	538,896	3,412	0	61	386	357
28125	1411	389	353	0,536	0,519	532,208	3,451	0	392	380	0,307	0,536	539,625	3,416	0	61	386	357
28144	1412	375	332	0,536	0,519	532,208	3,456	0	371	371	0,307	0,536	539,625	3,438	0	61	386	357
28166	1413	378	353	0,536	0,519	532,208	3,294	0	395	363	0,306	0,536	539,625	3,568	0	61	386	357
28184	1414	375	344	0,536	0,519	532,208	3,418	0	364	350	0,306	0,536	539,625	3,36	0	61	386	357
28206	1415	374	335	0,536	0,519	532,208	3,456	0	382	369	0,306	0,536	539,625	3,426	0	61	386	357
28224	1416	373	343	0,536	0,518	532,787	3,409	0	387	363	0,306	0,536	538,306	3,43	0	61	386	357
28246	1417	378	355	0,536	0,518	532,787	3,37	0	372	356	0,306	0,536	538,306	3,37	0	61	386	357
28264	1418	371	340	0,535	0,518	532,787	3,463	0	373	378	0,306	0,535	538,306	3,392	0	61	386	357
28286	1419	383	341	0,535	0,518	532,787	3,375	0	366	364	0,306	0,535	538,306	3,37	0	61	386	357
28304	1420	383	321	0,535	0,518	532,787	3,444	0	376	351	0,306	0,535	538,306	3,269	0	61	386	357
28326	1421	385	317	0,535	0,518	531,013	3,398	0	373	356	0,306	0,535	539,317	3,272	0	61	386	357
28343	1422	380	341	0,535	0,517	531,013	3,443	0	377	375	0,306	0,535	539,317	3,398	0	61	386	357
28363	1423	378	345	0,535	0,517	531,013	3,451	0	380	362	0,306	0,535	539,317	3,391	0	61	386	357
28383	1424	378	352	0,535	0,517	531,013	3,365	0	378	385	0,306	0,535	539,317	3,428	0	61	386	357
28403	1425	370	333	0,535	0,517	531,013	3,412	0	376	362	0,305	0,534	539,317	3,431	0	61	386	357
28423	1426	369	335	0,535	0,516	532,657	3,401	0	377	371	0,306	0,534	538,527	3,429	0	61	386	357
28443	1427	382	349	0,535	0,516	532,657	3,348	0	376	339	0,305	0,534	538,527	3,384	0	61	386	357
28463	1428	381	331	0,535	0,516	532,657	3,47	0	372	337	0,306	0,533	538,527	3,415	0	61	386	357
28483	1429	387	354	0,535	0,515	532,657	3,34	0	392	376	0,305	0,533	538,527	3,339	0
28503	1430	463	408	0,533	0,515	532,657	3,444	0	474	396	0,304	0,533	538,527	3,424	0	62	466	395
28523	1431	470	405	0,533	0,514	537,441	3,421	0	486	408	0,304	0,532	539,437	3,407	0	62	466	395
28543	1432	477	371	0,533	0,513	537,441	3,513	0	461	404	0,304	0,531	539,437	3,504	0	62	466	395
28563	1433	471	378	0,533	0,513	537,441	3,496	0	470	392	0,304	0,531	539,437	3,448	0	62	466	395
28583	1434	465	408	0,533	0,512	537,441	3,55	0	466	386	0,304	0,531	539,437	3,515	0	62	466	395
28603	1435	478	398	0,533	0,512	537,441	3,579	0	480	408	0,304	0,53	539,437	3,487	0	62	466	395
28623	1436	474	411	0,533	0,512	537,117	3,59	0	483	399	0,304	0,53	540,787	3,483	0	62	466	395
28643	1437	477	395	0,533	0,512	537,117	3,568	0	477	406	0,304	0,53	540,787	3,611	0	62	466	395
28662	1438	460	380	0,533	0,512	537,117	3,572	0	460	420	0,304	0,53	540,787	3,598	0	62	466	395
28682	1439	454	377	0,533	0,512	537,117	3,541	0	467	405	0,304	0,53	540,787	3,567	0	62	466	395
28702	1440	466	388	0,533	0,511	537,117	3,544	0	460	399	0,304	0,529	540,787	3,533	0	62	466	395
28722	1441	466	380	0,533	0,511	536,363	3,543	0	462	401	0,304	0,529	542,155	3,521	0	62	466	395
28742	1442	459	376	0,533	0,51	536,363	3,507	0	457	413	0,304	0,529	542,155	3,552	0	62	466	395
28762	1443	454	386	0,533	0,51	536,363	3,689	0	473	407	0,304	0,528	542,155	3,566	0	62	466	395
28782	1444	459	407	0,533	0,51	536,363	3,589	0	459	397	0,304	0,528	542,155	3,542	0	62	466	395
28802	1445	461	386	0,532	0,51	536,363	3,536	0	467	389	0,304	0,528	542,155	3,57	0	62	466	395
28822	1446	461	394	0,532	0,51	535,322	3,598	0	462	383	0,303	0,528	541,336	3,558	0	62	466	395
28842	1447	494	415	0,532	0,51	535,322	3,582	0	489	399	0,303	0,529	541,336	3,545	0	63	478	417
28862	1448	478	404	0,532	0,511	535,322	3,644	0	474	407	0,303	0,529	541,336	3,454	0	63	478	417
28882	1449	482	426	0,532	0,511	535,322	3,584	0	479	416	0,303	0,53	541,336	3,511	0	63	478	417
28902	1450	482	398	0,532	0,511	535,322	3,575	0	473	434	0,303	0,53	541,336	3,568	0	63	478	417
28922	1451	482	403	0,532	0,512	535,683	3,593	0	474	444	0,303	0,53	541,163	3,591	0	63	478	417
28942	1452	488	412	0,532	0,512	535,683	3,54	0	478	412	0,303	0,53	541,163	3,515	0	63	478	417
28961	1453	486	411	0,532	0,513	535,683	3,562	0	476	422	0,304	0,531	541,163	3,563	0	63	478	417
28981	1454	485	411	0,533	0,513	535,683	3,535	0	474	423	0,304	0,531	541,163	3,649	0	63	478	417
29001	1455	479	410	0,533	0,514	535,683	3,549	0	472	430	0,304	0,53	541,163	3,565	0	63	478	417
29021	1456	477	409	0,533	0,515	536,526	3,56	0	471	433	0,304	0,53	541,155	3,594	0	63	478	417
29041	1457	496	391	0,534	0,516	536,526	3,591	0	478	421	0,304	0,529	541,155	3,656	0	63	478	417
29061	1458	484	388	0,534	0,516	536,526	3,583	0	470	442	0,305	0,529	541,155	3,668	0	63	478	417
29081	1459	487	397	0,535	0,517	536,526	3,589	0	480	418	0,305	0,529	541,155	3,601	0	63	478	417
29101	1460	471	428	0,535	0,517	536,526	3,807	0	468	416	0,306	0,529	541,155	3,631	0	63	478	417
29121	1461	467	433	0,535	0,517	536,151	3,819	0	473	415	0,306	0,529	540,741	3,616	0	63	478	417
29141	1462	484	419	0,535	0,517	536,151	3,661	0	471	420	0,306	0,529	540,741	3,613	0	63	478	417
29161	1463	488	393	0,535	0,517	536,151	3,625	0	479	427	0,305	0,529	540,741	3,531	0	63	478	417
29181	1464	482	408	0,535	0,517	536,151	3,677	0	459	442	0,305	0,529	540,741	3,755	0	63	478	417
29201	1465	483	409	0,535	0,517	536,151	3,691	0	474	432	0,305	0,529	540,741	3,629	0	63	478	417
29221	1466	485	410	0,535	0,516	535,414	3,684	0	473	438	0,305	0,529	542,061	3,654	0	63	478	417
29240	1467	483	403	0,535	0,516	535,414	3,623	0	468	433	0,305	0,53	542,061	3,733	0	63	478	417
29260	1468	488	401	0,535	0,516	535,414	3,605	0	468	459	0,305	0,53	542,061	3,777	0	63	478	417
29280	1469	486	385	0,535	0,516	535,414	3,684	0	477	443	0,305	0,53	542,061	3,645	0	63	478	417
29300	1470	472	419	0,535	0,516	535,414	3,638	0	465	439	0,305	0,53	542,061	3,69	0	63	478	417
29320	1471	473	416	0,535	0,516	534,939	3,646	0	467	449	0,305	0,53	541,436	3,671	0	63	478	417
29340	1472	489	406	0,535	0,516	534,939	3,516	0	470	431	0,305	0,53	541,436	3,704	0	63	478	417
29360	1473	485	419	0,535	0,516	534,939	3,58	0	485	416	0,305	0,531	541,436	3,601	0	63	478	417
29380	1474	490	399	0,535	0,516	534,939	3,656	0	472	412	0,305	0,531	541,436	3,648	0	63	478	417
29400	1475	487	403	0,535	0,515	534,939	3,492	0	471	417	0,305	0,53	541,436	3,595	0	63	478	417
29420	1476	486	404	0,535	0,515	535,165	3,542	0	475	417	0,305	0,53	541,197	3,607	0	63	478	417
29440	1477	487	413	0,535	0,515	535,165	3,563	0	472	437	0,305	0,53	541,197	3,741	0	63	478	417
29460	1478	487	391	0,534	0,515	535,165	3,705	0	478	412	0,305	0,53	541,197	3,617	0	63	478	417
29480	1479	475	420	0,534	0,515	535,165	3,645	0	453	443	0,305	0,53	541,197	3,647	0	64	475	422
29500	1480	487	408	0,534	0,515	535,165	3,73	0	470	428	0,305	0,53	541,197	3,568	0	64	475	422
29519	1481	483	403	0,534	0,515	536,486	3,727	0	466	422	0,305	0,53	541,325	3,562	0	64	475	422
29539	1482	479	417	0,534	0,515	536,486	3,66	0	474	418	0,305	0,53	541,325	3,612	0	64	475	422
29559	1483	480	394	0,534	0,515	536,486	3,689	0	475	415	0,305	0,53	541,325	3,674	0	64	475	422
29579	1484	483	399	0,534	0,515	536,486	3,608	0	471	451	0,305	0,53	541,325	3,794	0	64	475	422
29599	1485	479	399	0,534	0,515	536,486	3,532	0	471	438	0,305	0,53	541,325	3,622	0	64	475	422
29619	1486	480	401	0,534	0,515	534,948	3,506	0	471	447	0,305	0,53	541,089	3,682	0	64	475	422
29639	1487	476	412	0,534	0,514	534,948	3,617	0	477	420	0,305	0,53	541,089	3,57	0	64	475	422
29659	1488	480	402	0,534	0,514	534,948	3,805	0	472	426	0,305	0,53	541,089	3,596	0	64	475	422
29679	1489	474	408	0,534	0,514	534,948	3,516	0	462	431	0,305	0,53	541,089	3,655	0	64	475	422
29699	1490	481	430	0,534	0,514	534,948	3,619	0	465	445	0,305	0,53	541,089	3,627	0	64	475	422
29719	1491	478	427	0,534	0,514	535,034	3,642	0	467	451	0,305	0,53	541,571	3,659	0	64	475	422
29739	1492	467	451	0,534	0,514	535,034	3,749	0	479	436	0,305	0,53	541,571	3,59	0	64	475	422
29759	1493	475	420	0,534	0,514	535,034	3,523	0	482	434	0,305	0,53	541,571	3,642	0	64	475	422
29779	1494	484	396	0,534	0,514	535,034	3,658	0	478	397	0,305	0,53	541,571	3,656	0
29799	1495	482	349	0,534	0,513	535,034	3,534	0	484	358	0,305	0,53	541,571	3,567	0
29819	1496	484	320	0,534	0,514	534,244	3,578	0	483	344	0,305	0,53	538,822	3,576	0
29838	1497	485	370	0,534	0,514	534,244	3,51	0	481	366	0,305	0,53	538,822	3,543	0	65	481	372
29858	1498	493	358	0,534	0,514	534,244	3,57	0	479	386	0,305	0,53	538,822	3,552	0	65	481	372
29878	1499	480	352	0,534	0,514	534,244	3,618	0	478	379	0,305	0,53	538,822	3,588	0	65	481	372
29898	1500	476	344	0,534	0,514	534,244	3,473	0	479	371	0,305	0,53	538,822	3,597	0	65	481	372
29918	1501	474	339	0,534	0,514	533,155	3,505	0	479	378	0,305	0,53	540,294	3,615	0	65	481	372
29938	1502	487	367	0,534	0,514	533,155	3,562	0	484	372	0,304	0,531	540,294	3,501	0	65	481	372
29958	1503	479	399	0,534	0,514	533,155	3,687	0	486	389	0,304	0,531	540,294	3,627	0	65	481	372
29978	1504	481	382	0,534	0,514	533,155	3,727	0	474	386	0,304	0,531	540,294	3,485	0	65	481	372
29998	1505	483	368	0,534	0,513	533,155	3,504	0	476	382	0,304	0,531	540,294	3,519	0	65	481	372
30018	1506	481	378	0,534	0,513	533,948	3,577	0	479	380	0,304	0,53	539,781	3,544	0	65	481	372
30038	1507	480	356	0,534	0,513	533,948	3,592	0	483	373	0,304	0,531	539,781	3,489	0	65	481	372
30058	1508	487	370	0,534	0,514	533,948	3,581	0	488	379	0,304	0,531	539,781	3,597	0	65	481	372
30078	1509	496	325	0,534	0,513	533,948	3,623	0	502	347	0,304	0,531	539,781	3,484	0	66	497	336
30098	1510	485	349	0,533	0,513	533,948	3,501	0	501	327	0,304	0,531	539,781	3,49	0	66	497	336
30118	1511	493	344	0,533	0,513	533,249	3,494	0	501	319	0,304	0,531	538,86	3,51	0	66	497	336
30138	1512	496	333	0,533	0,513	533,249	3,499	0	506	341	0,304	0,531	538,86	3,463	0	66	497	336
30157	1513	490	343	0,533	0,513	533,249	3,51	0	502	338	0,304	0,531	538,86	3,508	0	66	497	336
30177	1514	490	343	0,533	0,513	533,249	3,493	0	499	347	0,304	0,531	538,86	3,511	0	66	497	336
30197	1515	500	328	0,533	0,514	533,249	3,483	0	495	334	0,304	0,531	538,86	3,382	0	66	497	336
30217	1516	497	331	0,533	0,514	534,16	3,489	0	492	336	0,304	0,531	538,958	3,399	0	66	497	336
30237	1517	490	348	0,533	0,514	534,16	3,648	0	499	338	0,304	0,532	538,958	3,414	0	66	497	336
30257	1518	490	334	0,533	0,514	534,16	3,466	0	507	335	0,304	0,532	538,958	3,504	0	66	497	336
30277	1519	489	322	0,533	0,515	534,16	3,47	0	509	341	0,304	0,532	538,958	3,433	0	66	497	336
30297	1520	493	330	0,533	0,515	534,16	3,359	0	499	347	0,304	0,533	538,958	3,488	0	66	497	336
30317	1521	493	324	0,533	0,515	534,459	3,358	0	503	348	0,304	0,533	539,118	3,46	0	66	497	336
30337	1522	499	313	0,533	0,515	534,459	3,556	0	507	337	0,304	0,533	539,118	3,511	0	66	497	336
30357	1523	498	326	0,533	0,515	534,459	3,435	0	504	336	0,304	0,533	539,118	3,463	0	66	497	336
30377	1524	482	308	0,533	0,515	534,459	3,484	0	500	356	0,304	0,533	539,118	3,532	0	66	497	336
30397	1525	501	322	0,533	0,515	534,459	3,539	0	517	347	0,304	0,533	539,118	3,378	0	66	497	336
30416	1526	496	316	0,533	0,515	533,499	3,483	0	515	354	0,304	0,533	538,398	3,369	0	66	497	336
30436	1527	494	324	0,533	0,515	533,499	3,436	0	507	353	0,304	0,533	538,398	3,494	0	66	497	336
30456	1528	487	340	0,533	0,515	533,499	3,524	0	492	362	0,304	0,533	538,398	3,428	0	66	497	336
30476	1529	492	330	0,533	0,515	533,499	3,464	0	513	345	0,304	0,533	538,398	3,458	0	66	497	336
30496	1530	496	338	0,533	0,515	533,499	3,414	0	507	341	0,304	0,533	538,398	3,427	0	66	497	336
30516	1531	493	335	0,533	0,515	533,094	3,439	0	505	339	0,304	0,532	538,935	3,44	0	66	497	336
30536	1532	496	332	0,533	0,515	533,094	3,378	0	510	336	0,304	0,533	538,935	3,422	0	66	497	336
30556	1533	502	350	0,533	0,515	533,094	3,571	0	501	342	0,303	0,533	538,935	3,423	0	66	497	336
30576	1534	492	301	0,532	0,515	533,094	3,53	0	490	355	0,303	0,533	538,935	3,555	0	66	497	336
30596	1535	493	328	0,532	0,515	533,094	3,494	0	508	337	0,303	0,533	538,935	3,42	0	66	497	336
30616	1536	494	324	0,532	0,515	533,157	3,459	0	500	344	0,303	0,532	538,487	3,45	0	66	497	336
30636	1537	471	345	0,533	0,515	533,157	3,522	0	486	345	0,303	0,532	538,487	3,373	0	66	497	336
30656	1538	384	336	0,534	0,515	533,157	3,423	0	396	338	0,305	0,533	538,487	3,425	0
30676	1539	346	324	0,535	0,515	533,157	3,474	0	346	338	0,306	0,533	538,487	3,391	0	67	356	348
30696	1540	358	335	0,535	0,515	533,157	3,49	0	346	335	0,306	0,533	538,487	3,375	0	67	356	348
30716	1541	370	330	0,535	0,515	533,916	3,455	0	345	333	0,306	0,533	540,209	3,403	0	67	356	348
30735	1542	353	341	0,535	0,515	533,916	3,404	0	345	329	0,306	0,532	540,209	3,354	0	67	356	348
30755	1543	349	341	0,535	0,515	533,916	3,385	0	351	342	0,306	0,532	540,209	3,334	0	67	356	348
30775	1544	353	323	0,534	0,514	533,916	3,361	0	354	360	0,305	0,531	540,209	3,381	0	67	356	348
30795	1545	347	320	0,534	0,513	533,916	3,425	0	348	334	0,305	0,531	540,209	3,477	0	67	356	348
30815	1546	347	319	0,534	0,513	532,87	3,405	0	352	346	0,305	0,53	539,079	3,482	0	67	356	348
30835	1547	355	331	0,533	0,512	532,87	3,312	0	344	331	0,305	0,53	539,079	3,376	0	67	356	348
30855	1548	356	330	0,533	0,512	532,87	3,417	0	350	350	0,305	0,529	539,079	3,337	0	67	356	348
30875	1549	354	335	0,533	0,512	532,87	3,237	0	356	333	0,304	0,529	539,079	3,392	0	67	356	348
30895	1550	363	338	0,533	0,511	532,87	3,304	0	351	336	0,304	0,529	539,079	3,366	0	67	356	348
30915	1551	364	338	0,533	0,511	534,022	3,318	0	353	342	0,304	0,528	539,382	3,361	0	67	356	348
30935	1552	357	338	0,533	0,511	534,022	3,309	0	342	323	0,304	0,528	539,382	3,398	0	67	356	348
30955	1553	346	346	0,533	0,511	534,022	3,514	0	356	338	0,304	0,528	539,382	3,369	0	67	356	348
30975	1554	353	340	0,533	0,51	534,022	3,359	0	346	344	0,304	0,528	539,382	3,413	0	67	356	348
30995	1555	356	356	0,533	0,51	534,022	3,415	0	340	337	0,304	0,528	539,382	3,435	0	67	356	348
31014	1556	352	356	0,533	0,51	534,803	3,493	0	345	340	0,304	0,527	539,402	3,435	0	67	356	348
31034	1557	359	345	0,533	0,51	534,803	3,537	0	350	327	0,304	0,528	539,402	3,425	0	67	356	348
31054	1558	354	338	0,533	0,511	534,803	3,364	0	338	320	0,304	0,528	539,402	3,323	0	67	356	348
31074	1559	350	333	0,533	0,511	534,803	3,465	0	349	343	0,304	0,528	539,402	3,372	0	67	356	348
31094	1560	347	329	0,533	0,511	534,803	3,488	0	351	353	0,304	0,528	539,402	3,377	0	67	356	348
31114	1561	344	326	0,533	0,511	533,884	3,417	0	347	357	0,304	0,528	539,86	3,413	0	67	356	348
31134	1562	359	332	0,533	0,511	533,884	3,378	0	354	338	0,304	0,528	539,86	3,421	0	67	356	348
31154	1563	351	332	0,533	0,511	533,884	3,477	0	356	342	0,304	0,528	539,86	3,427	0	67	356	348
31174	1564	360	337	0,533	0,511	533,884	3,436	0	347	356	0,304	0,528	539,86	3,373	0	67	356	348
31194	1565	350	328	0,533	0,511	533,884	3,555	0	351	336	0,305	0,529	539,86	3,471	0	67	356	348
31214	1566	353	329	0,533	0,511	534,393	3,571	0	350	341	0,305	0,529	539,695	3,463	0	67	356	348
31234	1567	350	339	0,534	0,512	534,393	3,487	0	353	356	0,305	0,529	539,695	3,442	0	67	356	348
31254	1568	357	347	0,534	0,512	534,393	3,53	0	345	350	0,305	0,529	539,695	3,505	0	67	356	348
31274	1569	358	351	0,534	0,512	534,393	3,417	0	357	347	0,305	0,529	539,695	3,443	0	67	356	348
31294	1570	349	340	0,534	0,512	534,393	3,478	0	347	331	0,305	0,529	539,695	3,427	0	67	356	348
31314	1571	353	345	0,534	0,512	534,096	3,468	0	352	325	0,305	0,53	540,141	3,444	0	67	356	348
31333	1572	364	329	0,534	0,513	534,096	3,471	0	349	346	0,305	0,53	540,141	3,449	0	67	356	348
31353	1573	362	347	0,535	0,513	534,096	3,434	0	353	355	0,306	0,53	540,141	3,441	0	67	356	348
31373	1574	356	338	0,535	0,513	534,096	3,478	0	353	336	0,306	0,53	540,141	3,56	0	67	356	348
31393	1575	356	339	0,535	0,514	534,096	3,553	0	351	341	0,306	0,531	540,141	3,561	0	67	356	348
31413	1576	356	340	0,535	0,514	533,625	3,548	0	353	341	0,306	0,53	539,557	3,559	0	67	356	348
31433	1577	354	340	0,536	0,514	533,625	3,515	0	357	348	0,307	0,53	539,557	3,491	0	67	356	348
31453	1578	352	349	0,536	0,515	533,625	3,532	0	352	338	0,307	0,53	539,557	3,53	0	67	356	348
31473	1579	349	344	0,536	0,515	533,625	3,491	0	359	332	0,306	0,53	539,557	3,511	0	67	356	348
31493	1580	353	346	0,535	0,516	533,625	3,501	0	360	358	0,306	0,531	539,557	3,459	0	67	356	348
31513	1581	352	347	0,535	0,517	533,499	3,497	0	359	353	0,306	0,531	539,381	3,47	0	67	356	348
31533	1582	359	353	0,534	0,517	533,499	3,609	0	358	344	0,305	0,531	539,381	3,436	0	67	356	348
31553	1583	360	358	0,534	0,517	533,499	3,595	0	369	386	0,305	0,532	539,381	3,483	0	67	356	348
31573	1584	374	358	0,534	0,517	533,499	3,546	0	369	368	0,305	0,531	539,381	3,446	0	67	356	348
31593	1585	364	363	0,534	0,517	533,499	3,496	0	377	402	0,305	0,531	539,381	3,751	0	67	356	348
31613	1586	368	364	0,534	0,516	533,895	3,47	0	380	402	0,305	0,531	539,839	3,795	0	67	356	348
31632	1587	378	381	0,535	0,516	533,895	3,513	0	378	400	0,305	0,531	539,839	3,649	0	67	356	348
31652	1588	369	367	0,535	0,516	533,895	3,513	0	380	403	0,306	0,531	539,839	3,603	0	67	356	348
31672	1589	363	354	0,535	0,516	533,895	3,537	0	376	383	0,306	0,531	539,839	3,639	0	67	356	348
31692	1590	371	380	0,535	0,516	533,895	3,578	0	371	381	0,306	0,531	539,839	3,485	0	67	356	348
31712	1591	370	370	0,536	0,516	534,438	3,593	0	370	381	0,306	0,531	538,78	3,45	0	67	356	348
31732	1592	371	362	0,536	0,516	534,438	3,454	0	370	406	0,307	0,531	538,78	3,606	0	67	356	348
31752	1593	368	361	0,537	0,517	534,438	3,554	0	380	371	0,307	0,531	538,78	3,608	0	67	356	348
31772	1594	355	363	0,537	0,517	534,438	3,508	0	380	373	0,307	0,531	538,78	3,526	0	67	356	348
31792	1595	357	372	0,537	0,517	534,438	3,434	0	378	392	0,307	0,531	538,78	3,628	0	67	356	348
31812	1596	351	373	0,538	0,517	533,878	3,468	0	378	372	0,309	0,531	540,775	3,623	0	67	356	348
31832	1597	252	398	0,539	0,517	533,878	3,54	0	251	401	0,31	0,531	540,775	3,581	0	68	245	415
31852	1598	248	393	0,539	0,517	533,878	3,542	0	253	383	0,31	0,531	540,775	3,576	0	68	245	415
31872	1599	252	394	0,539	0,518	533,878	3,623	0	253	397	0,31	0,531	540,775	3,544	0	68	245	415
31892	1600	253	402	0,539	0,518	533,878	3,608	0	256	410	0,309	0,532	540,775	3,569	0	68	245	415
31912	1601	254	401	0,539	0,518	533,241	3,589	0	257	404	0,309	0,532	541,322	3,559	0	68	245	415
31931	1602	254	395	0,539	0,518	533,241	3,507	0	253	411	0,309	0,532	541,322	3,655	0	68	245	415
31951	1603	252	407	0,539	0,518	533,241	3,508	0	255	405	0,309	0,532	541,322	3,577	0	68	245	415
31971	1604	253	419	0,539	0,518	533,241	3,663	0	247	395	0,309	0,532	541,322	3,613	0	68	245	415
31991	1605	252	399	0,539	0,518	533,241	3,492	0	248	399	0,309	0,532	541,322	3,628	0	68	245	415
32011	1606	253	408	0,539	0,518	533,583	3,532	0	250	394	0,309	0,532	541,274	3,595	0	68	245	415
32031	1607	263	414	0,539	0,518	533,583	3,553	0	253	393	0,309	0,533	541,274	3,486	0	68	245	415
32051	1608	253	399	0,539	0,519	533,583	3,589	0	262	394	0,309	0,533	541,274	3,544	0	68	245	415
32071	1609	255	395	0,538	0,519	533,583	3,459	0	257	402	0,309	0,533	541,274	3,547	0	68	245	415
32091	1610	258	396	0,538	0,519	533,583	3,515	0	254	384	0,309	0,533	541,274	3,566	0	68	245	415
32111	1611	258	396	0,538	0,519	533,655	3,497	0	259	385	0,309	0,533	542,143	3,58	0	68	245	415
32131	1612	255	400	0,538	0,519	533,655	3,455	0	259	398	0,309	0,534	542,143	3,514	0	68	245	415
32151	1613	260	416	0,538	0,52	533,655	3,513	0	251	412	0,309	0,534	542,143	3,452	0	68	245	415
32171	1614	262	428	0,538	0,52	533,655	3,56	0	257	420	0,309	0,535	542,143	3,6	0	68	245	415
32191	1615	250	390	0,538	0,521	533,655	3,465	0	261	409	0,309	0,535	542,143	3,512	0	68	245	415
32211	1616	252	402	0,539	0,522	531,519	3,493	0	260	411	0,309	0,536	541,323	3,512	0	68	245	415
32230	1617	245	414	0,539	0,522	531,519	3,518	0	241	414	0,309	0,537	541,323	3,494	0	68	245	415
32250	1618	233	421	0,539	0,523	531,519	3,417	0	230	416	0,31	0,537	541,323	3,618	0	68	245	415
32270	1619	240	417	0,539	0,523	531,519	3,398	0	240	423	0,31	0,538	541,323	3,525	0	68	245	415
32290	1620	242	423	0,539	0,524	531,519	3,474	0	244	431	0,31	0,538	541,323	3,613	0	68	245	415
32310	1621	237	420	0,539	0,524	533,946	3,43	0	243	435	0,31	0,538	540,757	3,577	0	68	245	415
32330	1622	235	428	0,539	0,524	533,946	3,442	0	238	426	0,31	0,539	540,757	3,534	0	68	245	415
32350	1623	239	420	0,539	0,525	533,946	3,489	0	228	400	0,31	0,539	540,757	3,4	0	68	245	415
32370	1624	233	399	0,54	0,525	533,946	3,461	0	239	425	0,31	0,54	540,757	3,557	0	68	245	415
32390	1625	237	424	0,54	0,526	533,946	3,454	0	229	424	0,31	0,541	540,757	3,566	0	68	245	415
32410	1626	237	416	0,54	0,527	532,18	3,461	0	233	418	0,31	0,542	540,831	3,576	0	68	245	415
32430	1627	239	424	0,54	0,528	532,18	3,441	0	230	421	0,31	0,543	540,831	3,692	0	68	245	415
32450	1628	227	400	0,541	0,53	532,18	3,417	0	235	418	0,311	0,544	540,831	3,538	0	68	245	415
32470	1629	238	429	0,541	0,531	532,18	3,542	0	230	426	0,311	0,545	540,831	3,594	0	68	245	415
32490	1630	240	426	0,541	0,532	532,18	3,451	0	236	439	0,311	0,546	540,831	3,584	0	68	245	415
32510	1631	238	422	0,541	0,533	531,632	3,468	0	236	441	0,311	0,547	540,751	3,575	0	68	245	415
32529	1632	238	424	0,541	0,534	531,632	3,41	0	238	440	0,311	0,548	540,751	3,598	0	68	245	415
32549	1633	244	427	0,541	0,535	531,632	3,561	0	239	424	0,311	0,549	540,751	3,628	0	68	245	415
32569	1634	245	424	0,541	0,536	531,632	3,534	0	230	432	0,311	0,55	540,751	3,658	0	68	245	415
32589	1635	240	421	0,541	0,536	531,632	3,676	0	248	451	0,311	0,55	540,751	3,773	0	68	245	415
32609	1636	243	422	0,541	0,537	531,755	3,706	0	247	447	0,311	0,551	540,017	3,805	0	68	245	415
32629	1637	237	426	0,541	0,537	531,755	3,569	0	233	425	0,311	0,551	540,017	3,655	0	68	245	415
32649	1638	236	434	0,541	0,537	531,755	3,562	0	225	422	0,311	0,551	540,017	3,692	0	68	245	415
32669	1639	241	428	0,541	0,537	531,755	3,57	0	241	436	0,311	0,551	540,017	3,718	0	68	245	415
32689	1640	244	425	0,542	0,537	531,755	3,53	0	239	427	0,311	0,551	540,017	3,693	0	68	245	415
32709	1641	246	428	0,542	0,537	531,487	3,524	0	239	429	0,311	0,551	539,442	3,699	0	68	245	415
32729	1642	252	436	0,542	0,537	531,487	3,642	0	254	452	0,311	0,55	539,442	3,739	0	68	245	415
32749	1643	232	419	0,541	0,537	531,487	3,628	0	225	424	0,311	0,55	539,442	3,699	0	69	229	423
32769	1644	227	428	0,541	0,536	531,487	3,588	0	221	423	0,31	0,55	539,442	3,826	0	69	229	423
32789	1645	239	432	0,54	0,535	531,487	3,64	0	219	413	0,31	0,55	539,442	3,787	0	69	229	423
32809	1646	238	426	0,539	0,534	532,144	3,627	0	216	407	0,309	0,549	540,809	3,812	0	69	229	423
32828	1647	224	416	0,539	0,533	532,144	3,6	0	229	429	0,308	0,548	540,809	3,649	0	69	229	423
32848	1648	-800	-600	0,308	0,547	-1	-1	4	240	429	0,308	0,547	540,809	3,654	0	69	229	423
32868	1649	-800	-600	-1	-1	-1	-1	4	-800	-600	-1	-1	-1	-1	4
32888	1650	-800	-600	-1	-1	-1	-1	4	-800	-600	-1	-1	-1	-1	4
32908	1651	-800	-600	-1	-1	-1	-1	4	-800	-600	-1	-1	-1	-1	4
32928	1652	-800	-600	0,307	0,544	-1	-1	4	332	275	0,307	0,544	540,809	3,706	0	70	319	269
32948	1653	320	243	0,536	0,529	532,144	3,556	0	323	267	0,307	0,544	540,809	3,515	0	70	319	269
32968	1654	321	246	0,536	0,529	530,405	3,545	0	323	268	0,307	0,544	539,631	3,507	0	70	319	269
32988	1655	313	269	0,536	0,529	530,405	3,579	0	322	279	0,307	0,544	539,631	3,593	0	70	319	269
33008	1656	313	252	0,536	0,529	530,405	3,477	0	325	249	0,307	0,544	539,631	3,614	0	70	319	269
33028	1657	311	267	0,536	0,53	530,405	3,398	0	322	269	0,307	0,544	539,631	3,486	0	70	319	269
33048	1658	312	262	0,536	0,53	530,405	3,389	0	316	275	0,307	0,545	539,631	3,555	0	70	319	269
33068	1659	312	258	0,536	0,53	529,571	3,376	0	316	266	0,307	0,545	539,088	3,527	0	70	319	269
33088	1660	321	279	0,536	0,53	529,571	3,47	0	322	270	0,306	0,545	539,088	3,536	0	70	319	269
33108	1661	316	245	0,536	0,53	529,571	3,432	0	315	267	0,306	0,545	539,088	3,563	0	70	319	269
33127	1662	322	279	0,535	0,529	529,571	3,372	0	316	269	0,306	0,544	539,088	3,475	0	70	319	269
33147	1663	324	264	0,535	0,528	529,571	3,551	0	326	283	0,305	0,544	539,088	3,479	0	70	319	269
33167	1664	324	253	0,534	0,528	530,261	3,528	0	324	285	0,305	0,544	538,349	3,479	0	70	319	269
33187	1665	316	271	0,534	0,526	530,261	3,507	0	319	283	0,304	0,543	538,349	3,527	0	70	319	269
33207	1666	316	270	0,533	0,525	530,261	3,434	0	324	280	0,304	0,542	538,349	3,584	0	70	319	269
33227	1667	324	281	0,533	0,524	530,261	3,409	0	324	274	0,304	0,541	538,349	3,57	0	70	319	269
33249	1668	318	281	0,533	0,523	530,261	3,361	0	317	282	0,304	0,54	538,349	3,538	0	70	319	269
33267	1669	324	285	0,531	0,52	526,903	3,308	0	321	278	0,303	0,537	539,882	3,573	0	70	319	269
33289	1670	411	165	0,53	0,518	526,903	3,4	0	408	161	0,303	0,535	539,882	3,508	0	71	413	169
33307	1671	411	168	0,53	0,516	526,903	3,489	0	409	158	0,302	0,534	539,882	3,495	0	71	413	169
33327	1672	416	167	0,529	0,515	526,903	3,453	0	416	167	0,301	0,533	539,882	3,515	0	71	413	169
33347	1673	420	170	0,528	0,513	526,903	3,388	0	423	163	0,3	0,532	539,882	3,474	0	71	413	169
33367	1674	422	164	0,527	0,512	530,342	3,444	0	427	173	0,3	0,531	534,51	3,441	0	71	413	169
33387	1675	401	167	0,527	0,511	530,342	3,464	0	412	168	0,299	0,53	534,51	3,509	0	71	413	169
33406	1676	410	159	0,527	0,51	530,342	3,495	0	409	171	0,299	0,529	534,51	3,463	0	71	413	169
33426	1677	423	169	0,527	0,51	530,342	3,439	0	409	177	0,299	0,529	534,51	3,431	0	71	413	169
33446	1678	414	164	0,527	0,51	530,342	3,591	0	418	173	0,299	0,529	534,51	3,501	0	71	413	169
33466	1679	419	162	0,527	0,51	530,449	3,604	0	416	176	0,299	0,529	534,593	3,47	0	71	413	169
33486	1680	407	168	0,527	0,511	530,449	3,418	0	415	181	0,299	0,529	534,593	3,414	0	71	413	169
33506	1681	417	169	0,527	0,511	530,449	3,411	0	419	175	0,299	0,529	534,593	3,42	0	71	413	169
33526	1682	409	161	0,528	0,511	530,449	3,417	0	412	176	0,3	0,529	534,593	3,408	0	71	413	169
33546	1683	419	166	0,528	0,511	530,449	3,361	0	419	175	0,3	0,529	534,593	3,395	0	71	413	169
33566	1684	417	169	0,528	0,511	528,018	3,339	0	418	174	0,3	0,529	535,321	3,398	0	71	413	169
33586	1685	407	174	0,528	0,512	528,018	3,28	0	414	166	0,3	0,53	535,321	3,361	0	71	413	169
33606	1686	411	169	0,528	0,512	528,018	3,306	0	416	173	0,3	0,53	535,321	3,396	0	71	413	169
33626	1687	414	170	0,528	0,512	528,018	3,338	0	416	175	0,3	0,53	535,321	3,377	0	71	413	169
33648	1688	410	167	0,528	0,512	528,018	3,235	0	414	171	0,3	0,53	535,321	3,292	0	71	413	169
33666	1689	410	166	0,528	0,513	528,119	3,253	0	414	172	0,3	0,53	534,572	3,294	0	71	413	169
33688	1690	413	166	0,528	0,513	528,119	3,219	0	411	168	0,3	0,531	534,572	3,319	0	71	413	169
33705	1691	412	172	0,529	0,513	528,119	3,243	0	416	173	0,3	0,531	534,572	3,369	0	71	413	169
33726	1692	412	170	0,529	0,513	528,119	3,273	0	407	164	0,301	0,531	534,572	3,346	0	71	413	169
33745	1693	411	175	0,529	0,512	528,119	3,296	0	407	170	0,301	0,532	534,572	3,276	0	71	413	169
33766	1694	411	176	0,529	0,513	527,841	3,318	0	406	169	0,301	0,532	535,107	3,295	0	71	413	169
33785	1695	412	169	0,529	0,513	527,841	3,374	0	413	174	0,301	0,532	535,107	3,396	0	71	413	169
33805	1696	407	174	0,529	0,513	527,841	3,255	0	411	171	0,301	0,533	535,107	3,364	0	71	413	169
33825	1697	371	249	0,529	0,514	527,841	3,364	0	368	246	0,302	0,535	535,107	3,44	0
33845	1698	369	334	0,529	0,516	527,841	3,364	0	361	354	0,302	0,537	535,107	3,403	0	72	374	389
33865	1699	366	360	0,529	0,517	535,545	3,412	0	357	381	0,302	0,538	540,54	3,44	0	72	374	389
33886	1700	376	369	0,529	0,517	535,545	3,427	0	375	404	0,302	0,538	540,54	3,459	0	72	374	389
33905	1701	376	382	0,529	0,517	535,545	3,429	0	371	417	0,302	0,539	540,54	3,491	0	72	374	389
33926	1702	368	372	0,529	0,517	535,545	3,468	0	383	398	0,302	0,539	540,54	3,452	0	72	374	389
33945	1703	371	363	0,529	0,517	535,545	3,458	0	381	407	0,302	0,539	540,54	3,535	0	72	374	389
33966	1704	369	367	0,529	0,517	535,239	3,447	0	380	408	0,302	0,539	541,323	3,541	0	72	374	389
33985	1705	374	367	0,529	0,517	535,239	3,401	0	378	385	0,301	0,539	541,323	3,479	0	72	374	389
34007	1706	378	388	0,529	0,518	535,239	3,463	0	384	395	0,301	0,54	541,323	3,543	0	72	374	389
34024	1707	377	372	0,529	0,518	535,239	3,516	0	382	394	0,301	0,54	541,323	3,582	0	72	374	389
34044	1708	381	379	0,528	0,518	535,239	3,49	0	374	420	0,301	0,54	541,323	3,593	0	72	374	389
34064	1709	381	386	0,528	0,518	535,146	3,515	0	376	428	0,3	0,54	540,719	3,6	0	72	374	389
34086	1710	376	403	0,528	0,518	535,146	3,587	0	386	390	0,3	0,54	540,719	3,6	0	72	374	389
34104	1711	362	351	0,528	0,518	535,146	3,577	0	377	412	0,3	0,54	540,719	3,606	0	72	374	389
34126	1712	373	388	0,528	0,518	535,146	3,492	0	373	367	0,3	0,54	540,719	3,564	0	72	374	389
34144	1713	381	394	0,528	0,518	535,146	3,527	0	374	394	0,3	0,541	540,719	3,699	0	72	374	389
34166	1714	377	377	0,528	0,518	535,51	3,498	0	371	393	0,3	0,541	541,349	3,703	0	72	374	389
34184	1715	373	378	0,528	0,519	535,51	3,634	0	379	439	0,3	0,541	541,349	3,786	0	72	374	389
34206	1716	378	396	0,528	0,519	535,51	3,538	0	368	395	0,3	0,541	541,349	3,542	0	72	374	389
34224	1717	369	390	0,528	0,519	535,51	3,499	0	380	402	0,3	0,541	541,349	3,57	0	72	374	389
34244	1718	366	389	0,528	0,519	535,51	3,545	0	367	385	0,3	0,541	541,349	3,618	0	72	374	389
34264	1719	366	388	0,528	0,519	535,187	3,532	0	372	385	0,3	0,541	541,436	3,652	0	72	374	389
34284	1720	377	386	0,528	0,519	535,187	3,505	0	375	393	0,3	0,541	541,436	3,542	0	72	374	389
34303	1721	378	365	0,528	0,519	535,187	3,535	0	388	420	0,3	0,541	541,436	3,77	0	72	374	389
34323	1722	363	371	0,528	0,519	535,187	3,576	0	385	409	0,3	0,541	541,436	3,779	0	72	374	389
34343	1723	357	352	0,528	0,519	535,187	3,492	0	385	361	0,3	0,541	541,436	3,645	0
34363	1724	359	352	0,528	0,519	533,69	3,507	0	384	370	0,3	0,541	540,136	3,761	0
34383	1725	362	361	0,528	0,519	533,69	3,511	0	383	375	0,3	0,541	540,136	3,637	0
34403	1726	370	340	0,528	0,519	533,69	3,504	0	374	390	0,3	0,541	540,136	3,616	0
34423	1727	377	354	0,528	0,519	533,69	3,526	0	383	343	0,3	0,541	540,136	3,7	0
34443	1728	377	365	0,528	0,52	533,69	3,459	0	374	403	0,3	0,541	540,136	3,721	0	73	375	369
34463	1729	381	358	0,528	0,52	533,619	3,456	0	377	392	0,3	0,542	540,156	3,742	0	73	375	369
34483	1730	376	353	0,528	0,52	533,619	3,553	0	381	389	0,3	0,542	540,156	3,628	0	73	375	369
34503	1731	378	365	0,528	0,52	533,619	3,403	0	384	372	0,3	0,542	540,156	3,655	0	73	375	369
34523	1732	364	361	0,528	0,52	533,619	3,41	0	378	389	0,3	0,542	540,156	3,532	0	73	375	369
34543	1733	380	369	0,528	0,52	533,619	3,472	0	363	356	0,3	0,542	540,156	3,477	0	73	375	369
34563	1734	377	370	0,528	0,52	532,471	3,385	0	362	356	0,3	0,542	540,627	3,451	0	73	375	369
34582	1735	413	384	0,527	0,52	532,471	3,591	0	451	378	0,299	0,542	540,627	3,581	0
34602	1736	531	342	0,526	0,52	532,471	3,543	0	547	360	0,298	0,542	540,627	3,556	0	74	532	369
34622	1737	520	370	0,525	0,52	532,471	3,555	0	534	362	0,298	0,542	540,627	3,6	0	74	532	369
34642	1738	528	357	0,525	0,52	532,471	3,585	0	544	364	0,298	0,542	540,627	3,573	0	74	532	369
34662	1739	524	369	0,525	0,52	534,842	3,579	0	539	369	0,298	0,542	538,516	3,558	0	74	532	369
34682	1740	527	360	0,525	0,52	534,842	3,593	0	542	350	0,298	0,542	538,516	3,535	0	74	532	369
34702	1741	521	371	0,525	0,52	534,842	3,523	0	531	370	0,298	0,542	538,516	3,507	0	74	532	369
34722	1742	529	366	0,525	0,52	534,842	3,482	0	537	380	0,297	0,542	538,516	3,588	0	74	532	369
34742	1743	535	368	0,525	0,52	534,842	3,497	0	524	384	0,297	0,542	538,516	3,501	0	74	532	369
34762	1744	534	365	0,525	0,52	534,63	3,474	0	524	387	0,297	0,542	538,903	3,528	0	74	532	369
34782	1745	526	356	0,525	0,52	534,63	3,482	0	544	368	0,297	0,542	538,903	3,498	0	74	532	369
34802	1746	526	371	0,525	0,52	534,63	3,511	0	533	384	0,297	0,542	538,903	3,542	0	74	532	369
34822	1747	517	379	0,525	0,52	534,63	3,6	0	547	368	0,297	0,542	538,903	3,535	0	74	532	369
34842	1748	539	367	0,525	0,52	534,63	3,429	0	544	371	0,297	0,542	538,903	3,617	0	74	532	369
34862	1749	537	369	0,525	0,521	533,263	3,453	0	542	374	0,298	0,542	540,498	3,651	0	74	532	369
34882	1750	510	454	0,525	0,521	533,263	3,935	0	545	401	0,298	0,542	540,498	3,481	0	75	537	418
34901	1751	535	404	0,526	0,521	533,263	3,531	0	554	406	0,298	0,543	540,498	3,458	0	75	537	418
34921	1752	523	434	0,526	0,521	533,263	3,774	0	559	407	0,298	0,543	540,498	3,542	0	75	537	418
34941	1753	553	407	0,526	0,521	533,263	3,431	0	556	395	0,299	0,543	540,498	3,494	0	75	537	418
34961	1754	556	417	0,527	0,521	533,319	3,479	0	559	397	0,299	0,543	540,235	3,503	0	75	537	418
34981	1755	515	426	0,527	0,521	533,319	3,761	0	550	412	0,299	0,543	540,235	3,505	0	75	537	418
35001	1756	535	393	0,527	0,521	533,319	3,541	0	543	424	0,299	0,543	540,235	3,497	0	75	537	418
35021	1757	522	429	0,527	0,522	533,319	3,763	0	555	409	0,299	0,543	540,235	3,615	0	75	537	418
35041	1758	532	403	0,527	0,522	533,319	3,675	0	540	416	0,299	0,543	540,235	3,604	0	75	537	418
35061	1759	527	420	0,527	0,522	531,951	3,604	0	544	419	0,299	0,543	540,155	3,592	0	75	537	418
35081	1760	524	432	0,527	0,522	531,951	3,686	0	555	415	0,299	0,543	540,155	3,674	0	75	537	418
35101	1761	533	404	0,527	0,522	531,951	3,505	0	540	417	0,299	0,543	540,155	3,526	0	75	537	418
35121	1762	520	410	0,527	0,522	531,951	3,708	0	560	416	0,299	0,543	540,155	3,755	0	75	537	418
35141	1763	528	399	0,527	0,522	531,951	3,658	0	549	424	0,299	0,543	540,155	3,644	0	75	537	418
35161	1764	529	400	0,527	0,522	531,891	3,615	0	546	426	0,299	0,543	539,58	3,621	0	75	537	418
35181	1765	544	413	0,527	0,522	531,891	3,64	0	544	410	0,299	0,543	539,58	3,582	0	75	537	418
35201	1766	520	429	0,527	0,522	531,891	3,753	0	530	432	0,299	0,543	539,58	3,59	0	75	537	418
35220	1767	527	419	0,527	0,522	531,891	3,679	0	537	429	0,299	0,543	539,58	3,615	0	75	537	418
35240	1768	535	413	0,527	0,522	531,891	3,578	0	536	434	0,299	0,543	539,58	3,606	0	75	537	418
35260	1769	524	417	0,528	0,523	533,082	3,618	0	535	435	0,299	0,544	538,137	3,611	0	75	537	418
35280	1770	518	438	0,528	0,523	533,082	3,731	0	554	411	0,299	0,544	538,137	3,721	0	75	537	418
35300	1771	531	428	0,528	0,523	533,082	3,702	0	556	409	0,299	0,544	538,137	3,656	0	75	537	418
35320	1772	533	416	0,528	0,523	533,082	3,587	0	545	427	0,299	0,544	538,137	3,598	0	75	537	418
35340	1773	533	411	0,528	0,523	533,082	3,696	0	541	435	0,3	0,544	538,137	3,586	0	75	537	418
35360	1774	533	405	0,528	0,524	534,744	3,667	0	537	441	0,3	0,545	539,173	3,58	0	75	537	418
35380	1775	540	401	0,528	0,524	534,744	3,565	0	560	396	0,3	0,545	539,173	3,724	0	75	537	418
35400	1776	538	404	0,528	0,524	534,744	3,613	0	527	435	0,3	0,545	539,173	3,754	0	75	537	418
35420	1777	516	424	0,528	0,524	534,744	3,689	0	550	433	0,3	0,545	539,173	3,684	0	75	537	418
35440	1778	505	440	0,528	0,524	534,744	3,79	0	543	419	0,3	0,545	539,173	3,565	0	75	537	418
35460	1779	495	450	0,528	0,524	533,853	3,846	0	530	439	0,3	0,545	539,972	3,554	0	75	537	418
35480	1780	529	422	0,528	0,524	533,853	3,741	0	539	415	0,3	0,545	539,972	3,714	0
35499	1781	526	432	0,528	0,524	533,853	3,785	0	554	419	0,3	0,545	539,972	3,692	0
35520	1782	510	458	0,528	0,524	533,853	4,159	0	543	431	0,3	0,545	539,972	3,629	0
35539	1783	548	401	0,528	0,524	533,853	3,506	0	544	414	0,3	0,545	539,972	3,584	0	76	536	422
35559	1784	545	410	0,528	0,524	533,696	3,601	0	544	420	0,3	0,545	539,438	3,543	0	76	536	422
35579	1785	551	408	0,528	0,523	533,696	3,651	0	547	416	0,3	0,544	539,438	3,642	0	76	536	422
35599	1786	537	412	0,529	0,521	533,696	3,785	0	549	428	0,3	0,542	539,438	3,674	0	76	536	422
35619	1787	536	408	0,529	0,519	533,696	3,705	0	546	432	0,3	0,541	539,438	3,559	0	76	536	422
35639	1788	521	431	0,529	0,516	533,696	3,724	0	526	433	0,301	0,538	539,438	3,636	0	76	536	422
35659	1789	515	433	0,53	0,514	534,167	3,747	0	524	435	0,301	0,536	539,764	3,625	0	76	536	422
35679	1790	528	411	0,53	0,512	534,167	3,748	0	554	415	0,302	0,534	539,764	3,63	0	77	542	414
35699	1791	554	387	0,531	0,51	534,167	3,662	0	546	428	0,302	0,533	539,764	3,595	0	77	542	414
35719	1792	537	415	0,531	0,509	534,167	3,65	0	559	420	0,302	0,532	539,764	3,603	0	77	542	414
35739	1793	526	398	0,531	0,508	534,167	3,656	0	538	412	0,302	0,53	539,764	3,506	0	77	542	414
35759	1794	534	392	0,531	0,507	534,258	3,651	0	538	417	0,302	0,529	539,108	3,476	0	77	542	414
35779	1795	537	416	0,532	0,506	534,258	3,641	0	554	429	0,302	0,528	539,108	3,645	0	77	542	414
35798	1796	549	393	0,532	0,505	534,258	3,708	0	544	419	0,303	0,528	539,108	3,584	0	77	542	414
35818	1797	556	375	0,532	0,505	534,258	3,481	0	553	411	0,303	0,527	539,108	3,597	0	77	542	414
35838	1798	546	402	0,532	0,504	534,258	3,566	0	557	423	0,303	0,527	539,108	3,597	0	77	542	414
35858	1799	547	398	0,532	0,504	534,468	3,538	0	554	415	0,303	0,526	539,413	3,6	0	77	542	414
35878	1800	528	398	0,532	0,504	534,468	3,628	0	539	434	0,302	0,526	539,413	3,618	0	77	542	414
35898	1801	540	401	0,532	0,504	534,468	3,529	0	556	408	0,302	0,526	539,413	3,636	0	77	542	414
35918	1802	528	406	0,531	0,503	534,468	3,531	0	546	433	0,302	0,526	539,413	3,535	0	77	542	414
35938	1803	522	405	0,531	0,503	534,468	3,572	0	555	421	0,302	0,525	539,413	3,628	0	77	542	414
35958	1804	524	405	0,531	0,503	533,276	3,511	0	551	413	0,302	0,525	539,181	3,611	0	77	542	414
35978	1805	526	418	0,531	0,502	533,276	3,675	0	555	415	0,302	0,525	539,181	3,485	0	77	542	414
35998	1806	511	440	0,531	0,502	533,276	3,715	0	538	442	0,302	0,525	539,181	3,711	0	77	542	414
36018	1807	522	427	0,531	0,502	533,276	3,626	0	552	432	0,302	0,525	539,181	3,76	0	77	542	414
36038	1808	543	421	0,531	0,503	533,276	3,593	0	543	418	0,302	0,525	539,181	3,5	0	77	542	414
36058	1809	541	428	0,532	0,503	534,009	3,589	0	550	428	0,303	0,525	540,218	3,633	0	77	542	414
36078	1810	464	419	0,532	0,503	534,009	3,612	0	462	412	0,303	0,525	540,218	3,577	0	78	457	424
36097	1811	468	398	0,532	0,503	534,009	3,61	0	456	427	0,303	0,525	540,218	3,602	0	78	457	424
36117	1812	466	420	0,532	0,503	534,009	3,616	0	451	442	0,303	0,525	540,218	3,694	0	78	457	424
36137	1813	467	413	0,532	0,504	534,009	3,482	0	449	456	0,303	0,525	540,218	3,738	0	78	457	424
36157	1814	466	408	0,532	0,504	533,981	3,472	0	447	469	0,303	0,526	541,535	3,79	0	78	457	424
36177	1815	463	402	0,532	0,505	533,981	3,532	0	446	453	0,303	0,526	541,535	3,718	0	78	457	424
36197	1816	475	398	0,532	0,506	533,981	3,533	0	453	419	0,302	0,526	541,535	3,651	0	78	457	424
36217	1817	466	398	0,532	0,505	533,981	3,537	0	445	432	0,302	0,526	541,535	3,492	0	78	457	424
36237	1818	462	424	0,531	0,504	533,981	3,629	0	445	424	0,302	0,525	541,535	3,476	0	78	457	424
36257	1819	465	424	0,531	0,503	534,985	3,645	0	446	430	0,302	0,523	540,479	3,454	0	78	457	424
36277	1820	460	417	0,531	0,501	534,985	3,563	0	454	437	0,302	0,522	540,479	3,528	0	78	457	424
36297	1821	524	366	0,53	0,499	534,985	3,649	0	564	348	0,301	0,52	540,479	3,575	0
36317	1822	619	244	0,527	0,497	534,985	3,44	0	644	256	0,3	0,518	540,479	3,564	0
36337	1823	657	207	0,526	0,495	534,985	3,464	0	685	209	0,299	0,517	540,479	3,476	0
36357	1824	700	178	0,526	0,495	529,858	3,456	0	726	172	0,299	0,516	533,861	3,452	0
36377	1825	657	223	0,526	0,493	529,858	3,428	0	667	231	0,298	0,515	533,861	3,473	0	79	652	225
36396	1826	645	219	0,525	0,492	529,858	3,454	0	661	231	0,298	0,514	533,861	3,551	0	79	652	225
36416	1827	651	214	0,525	0,491	529,858	3,497	0	659	225	0,297	0,513	533,861	3,47	0	79	652	225
36436	1828	651	222	0,525	0,49	529,858	3,492	0	663	226	0,297	0,512	533,861	3,408	0	79	652	225
36456	1829	651	217	0,525	0,489	530,617	3,491	0	661	229	0,297	0,511	533,294	3,418	0	79	652	225
36476	1830	652	214	0,525	0,487	530,617	3,479	0	655	220	0,297	0,51	533,294	3,474	0	79	652	225
36496	1831	649	218	0,525	0,487	530,617	3,453	0	653	230	0,297	0,509	533,294	3,464	0	79	652	225
36516	1832	648	228	0,525	0,486	530,617	3,407	0	667	227	0,297	0,509	533,294	3,477	0	79	652	225
36536	1833	653	224	0,525	0,487	530,617	3,4	0	661	233	0,297	0,509	533,294	3,43	0	79	652	225
36556	1834	651	230	0,525	0,487	530,405	3,391	0	663	233	0,297	0,509	533,388	3,425	0	79	652	225
36576	1835	617	232	0,526	0,487	530,405	3,499	0	642	233	0,298	0,509	533,388	3,411	0	79	652	225
36596	1836	476	225	0,528	0,488	530,405	3,513	0	503	251	0,3	0,509	533,388	3,416	0
36616	1837	394	264	0,53	0,488	530,405	3,461	0	391	270	0,302	0,509	533,388	3,425	0	80	397	259
36636	1838	401	258	0,53	0,487	530,405	3,413	0	403	272	0,302	0,508	533,388	3,425	0	80	397	259
36656	1839	409	251	0,53	0,487	530,611	3,401	0	417	265	0,302	0,508	538,812	3,459	0	80	397	259
36675	1840	394	266	0,53	0,487	530,611	3,408	0	397	265	0,302	0,508	538,812	3,367	0	80	397	259
36696	1841	397	256	0,53	0,487	530,611	3,494	0	401	272	0,302	0,508	538,812	3,389	0	80	397	259
36715	1842	396	277	0,53	0,488	530,611	3,357	0	399	263	0,302	0,508	538,812	3,461	0	80	397	259
36735	1843	403	272	0,53	0,488	530,611	3,373	0	389	253	0,302	0,509	538,812	3,422	0	80	397	259
36755	1844	405	272	0,53	0,488	531,125	3,382	0	390	252	0,302	0,509	539,059	3,458	0	80	397	259
36775	1845	397	253	0,529	0,487	531,125	3,367	0	400	263	0,301	0,508	539,059	3,371	0	80	397	259
36795	1846	403	265	0,529	0,486	531,125	3,389	0	392	261	0,301	0,507	539,059	3,36	0	80	397	259
36815	1847	410	246	0,529	0,486	531,125	3,294	0	387	273	0,301	0,507	539,059	3,305	0	80	397	259
36835	1848	407	261	0,53	0,486	531,125	3,509	0	397	266	0,302	0,507	539,059	3,487	0	80	397	259
36855	1849	411	254	0,53	0,486	530,797	3,506	0	392	268	0,302	0,507	539,095	3,478	0	80	397	259
36875	1850	400	260	0,531	0,487	530,797	3,29	0	399	253	0,303	0,507	539,095	3,445	0	80	397	259
36895	1851	405	271	0,531	0,487	530,797	3,383	0	390	259	0,303	0,508	539,095	3,392	0	80	397	259
36915	1852	397	246	0,531	0,487	530,797	3,364	0	395	251	0,303	0,508	539,095	3,441	0	80	397	259
36935	1853	395	256	0,53	0,486	530,797	3,352	0	397	263	0,302	0,507	539,095	3,37	0	80	397	259
36955	1854	394	252	0,53	0,486	532,573	3,351	0	394	261	0,302	0,507	539,268	3,379	0	80	397	259
36975	1855	402	254	0,53	0,486	532,573	3,389	0	392	262	0,302	0,507	539,268	3,451	0	80	397	259
36994	1856	402	254	0,53	0,486	532,573	3,342	0	392	282	0,301	0,507	539,268	3,38	0	80	397	259
37014	1857	400	263	0,53	0,486	532,573	3,397	0	393	255	0,302	0,507	539,268	3,498	0	80	397	259
37034	1858	396	260	0,53	0,486	532,573	3,413	0	399	265	0,302	0,507	539,268	3,447	0	80	397	259
37054	1859	394	264	0,531	0,486	531,976	3,401	0	400	269	0,302	0,507	539,377	3,442	0	80	397	259
37074	1860	404	258	0,531	0,486	531,976	3,462	0	396	258	0,303	0,507	539,377	3,414	0	80	397	259
37094	1861	407	255	0,531	0,486	531,976	3,434	0	404	273	0,302	0,506	539,377	3,584	0	80	397	259
37114	1862	393	272	0,531	0,485	531,976	3,541	0	392	255	0,302	0,506	539,377	3,592	0	80	397	259
37134	1863	407	265	0,53	0,485	531,976	3,4	0	397	254	0,302	0,505	539,377	3,553	0	80	397	259
37154	1864	403	270	0,53	0,484	531,159	3,419	0	399	254	0,301	0,504	538,801	3,541	0	80	397	259
37174	1865	403	263	0,53	0,483	531,159	3,563	0	392	274	0,301	0,503	538,801	3,531	0	80	397	259
37194	1866	393	261	0,53	0,482	531,159	3,573	0	405	264	0,301	0,502	538,801	3,572	0	80	397	259
37214	1867	386	244	0,53	0,482	531,159	3,622	0	405	271	0,302	0,502	538,801	3,618	0	80	397	259
37234	1868	391	243	0,53	0,482	531,159	3,64	0	396	244	0,302	0,502	538,801	3,676	0	80	397	259
37254	1869	389	243	0,53	0,482	530,561	3,654	0	403	237	0,302	0,502	539,673	3,725	0	80	397	259
37273	1870	396	241	0,53	0,483	530,561	3,626	0	403	252	0,302	0,503	539,673	3,675	0	80	397	259
37293	1871	392	253	0,53	0,483	530,561	3,748	0	386	253	0,302	0,503	539,673	3,747	0	80	397	259
37313	1872	388	247	0,53	0,483	530,561	3,541	0	400	257	0,302	0,503	539,673	3,681	0	80	397	259
37333	1873	383	257	0,53	0,484	530,561	3,698	0	401	255	0,301	0,504	539,673	3,729	0	80	397	259
37353	1874	379	257	0,53	0,484	530,359	3,712	0	399	257	0,301	0,504	538,858	3,695	0	80	397	259
37373	1875	393	324	0,53	0,486	530,359	3,555	0	390	357	0,302	0,506	538,858	3,711	0
37393	1876	381	360	0,53	0,487	530,359	3,655	0	392	410	0,303	0,507	538,858	3,738	0	81	387	380
37413	1877	386	342	0,53	0,487	530,359	3,61	0	388	385	0,303	0,507	538,858	3,698	0	81	387	380
37433	1878	381	346	0,53	0,487	530,359	3,628	0	396	393	0,302	0,508	538,858	3,715	0	81	387	380
37453	1879	381	346	0,53	0,487	534,428	3,63	0	398	398	0,302	0,508	542,482	3,743	0	81	387	380
37473	1880	387	358	0,53	0,486	534,428	3,67	0	395	391	0,302	0,507	542,482	3,777	0	81	387	380
37493	1881	384	381	0,53	0,486	534,428	3,756	0	385	378	0,302	0,507	542,482	3,706	0	81	387	380
37513	1882	394	366	0,53	0,485	534,428	3,651	0	401	382	0,302	0,506	542,482	3,758	0	81	387	380
37533	1883	377	368	0,53	0,484	534,428	3,636	0	391	417	0,302	0,505	542,482	3,988	0	81	387	380
37553	1884	379	369	0,53	0,483	534,78	3,652	0	390	414	0,302	0,504	542,471	3,982	0	81	387	380
37573	1885	382	404	0,53	0,483	534,78	3,871	0	389	401	0,302	0,504	542,471	3,787	0	81	387	380
37592	1886	388	361	0,53	0,482	534,78	3,7	0	383	389	0,302	0,504	542,471	3,856	0	81	387	380
37612	1887	393	363	0,53	0,482	534,78	3,596	0	390	407	0,302	0,503	542,471	3,825	0	81	387	380
37632	1888	381	392	0,53	0,482	534,78	3,896	0	384	391	0,302	0,503	542,471	3,83	0	81	387	380
37652	1889	385	371	0,53	0,481	533,908	3,781	0	386	398	0,302	0,503	542,427	3,835	0	81	387	380
37672	1890	373	373	0,53	0,481	533,908	3,742	0	400	392	0,302	0,502	542,427	3,852	0	81	387	380
37692	1891	386	340	0,53	0,48	533,908	3,796	0	394	413	0,302	0,502	542,427	3,927	0	81	387	380
37712	1892	375	345	0,53	0,48	533,908	3,81	0	390	400	0,302	0,502	542,427	3,87	0	81	387	380
37732	1893	378	402	0,531	0,479	533,908	3,788	0	391	419	0,302	0,501	542,427	3,948	0	82	367	409
37752	1894	382	387	0,531	0,478	535,788	3,803	0	391	417	0,303	0,501	542,255	3,935	0	82	367	409
37772	1895	357	384	0,532	0,475	535,788	3,681	0	378	408	0,304	0,499	542,255	4,012	0	82	367	409
37792	1896	375	394	0,534	0,471	535,788	3,822	0	372	410	0,305	0,496	542,255	4,026	0	82	367	409
37812	1897	358	403	0,535	0,466	535,788	3,869	0	370	402	0,306	0,492	542,255	3,894	0	82	367	409
37832	1898	356	412	0,536	0,462	535,788	3,882	0	368	402	0,307	0,489	542,255	3,915	0	82	367	409
37852	1899	361	421	0,537	0,459	536,341	3,899	0	366	403	0,308	0,485	541,055	3,928	0	82	367	409
37871	1900	377	424	0,537	0,457	536,341	3,847	0	372	408	0,308	0,483	541,055	3,88	0	82	367	409
37891	1901	366	433	0,537	0,455	536,341	3,91	0	356	416	0,308	0,482	541,055	4,004	0	82	367	409
37911	1902	348	390	0,537	0,454	536,341	3,885	0	373	422	0,308	0,481	541,055	3,877	0	82	367	409
37931	1903	365	436	0,537	0,454	536,341	3,916	0	375	419	0,308	0,48	541,055	3,887	0	82	367	409
37951	1904	359	424	0,537	0,454	535,259	3,902	0	373	421	0,308	0,48	540,642	3,915	0	82	367	409
37971	1905	370	419	0,538	0,454	535,259	3,839	0	377	418	0,309	0,48	540,642	4,011	0	82	367	409
37991	1906	361	397	0,539	0,454	535,259	3,784	0	368	419	0,309	0,48	540,642	3,903	0	82	367	409
38011	1907	361	397	0,539	0,455	535,259	3,834	0	378	430	0,31	0,48	540,642	4,032	0	82	367	409
38031	1908	363	395	0,539	0,456	535,259	3,762	0	391	423	0,31	0,481	540,642	4,09	0	82	367	409
38051	1909	363	395	0,539	0,456	535,07	3,77	0	389	427	0,31	0,481	541,252	4,079	0	82	367	409
38071	1910	352	428	0,538	0,458	535,07	3,923	0	361	408	0,309	0,482	541,252	3,845	0	82	367	409
38091	1911	350	402	0,537	0,459	535,07	3,762	0	364	402	0,308	0,483	541,252	3,928	0	82	367	409
38111	1912	355	384	0,537	0,46	535,07	3,861	0	373	400	0,307	0,484	541,252	3,82	0	82	367	409
38131	1913	263	416	0,538	0,461	535,07	3,946	0	286	384	0,308	0,484	541,252	3,75	0
38151	1914	256	400	0,54	0,462	532,518	3,874	0	284	379	0,311	0,484	540,822	3,754	0
38171	1915	128	413	0,541	0,463	532,518	3,783	0	134	406	0,312	0,484	540,822	3,832	0	83	123	407
38190	1916	144	430	0,542	0,463	532,518	3,806	0	128	396	0,313	0,484	540,822	3,956	0	83	123	407
38210	1917	121	415	0,544	0,464	532,518	3,734	0	134	413	0,314	0,484	540,822	4,074	0	83	123	407
38230	1918	125	431	0,545	0,464	532,518	3,789	0	122	403	0,315	0,484	540,822	3,912	0	83	123	407
38250	1919	127	427	0,546	0,464	532,257	3,781	0	123	403	0,316	0,484	539,612	3,928	0	83	123	407
38270	1920	108	416	0,546	0,465	532,257	3,695	0	113	372	0,317	0,484	539,612	3,734	0	83	123	407
38290	1921	123	419	0,546	0,465	532,257	3,826	0	123	393	0,317	0,484	539,612	3,795	0	83	123	407
38310	1922	123	405	0,546	0,465	532,257	3,701	0	124	398	0,316	0,485	539,612	3,838	0	83	123	407
38330	1923	122	416	0,546	0,465	532,257	3,692	0	131	414	0,316	0,485	539,612	3,805	0	83	123	407
38350	1924	120	414	0,546	0,465	531,626	3,722	0	134	421	0,316	0,484	540,429	3,829	0	83	123	407
38370	1925	122	414	0,546	0,464	531,626	3,777	0	141	417	0,316	0,484	540,429	3,917	0	83	123	407
38390	1926	126	413	0,546	0,464	531,626	3,643	0	132	390	0,316	0,484	540,429	3,828	0	83	123	407
38410	1927	125	410	0,546	0,464	531,626	3,661	0	117	398	0,317	0,484	540,429	3,778	0	83	123	407
38430	1928	122	422	0,547	0,465	531,626	3,725	0	111	370	0,317	0,485	540,429	3,654	0	83	123	407
38450	1929	121	419	0,548	0,466	533,409	3,67	0	102	367	0,318	0,486	539,649	3,574	0	83	123	407
38469	1930	126	405	0,548	0,467	533,409	3,57	0	123	404	0,318	0,488	539,649	3,664	0	83	123	407
38493	1931	121	403	0,548	0,468	533,409	3,624	0	139	396	0,318	0,488	539,649	3,76	0	83	123	407
38509	1932	119	422	0,547	0,469	533,409	3,604	0	132	410	0,317	0,489	539,649	3,685	0	83	123	407
38529	1933	115	409	0,546	0,469	533,409	3,639	0	126	414	0,316	0,489	539,649	3,681	0	83	123	407
38549	1934	113	414	0,545	0,47	533,469	3,637	0	132	413	0,315	0,489	540,625	3,682	0	83	123	407
38569	1935	149	404	0,545	0,47	533,469	3,656	0	153	398	0,315	0,49	540,625	3,645	0	84	156	414
38589	1936	159	407	0,546	0,47	533,469	3,661	0	161	399	0,316	0,49	540,625	3,644	0	84	156	414
38609	1937	146	417	0,546	0,471	533,469	3,678	0	166	411	0,316	0,49	540,625	3,691	0	84	156	414
38629	1938	149	409	0,546	0,471	533,469	3,571	0	158	402	0,316	0,49	540,625	3,714	0	84	156	414
38649	1939	149	413	0,546	0,472	533,431	3,57	0	160	407	0,316	0,491	539,352	3,728	0	84	156	414
38669	1940	154	423	0,545	0,472	533,431	3,776	0	174	422	0,315	0,491	539,352	3,889	0	84	156	414
38689	1941	156	423	0,545	0,471	533,431	3,735	0	162	415	0,315	0,49	539,352	3,771	0	84	156	414
38709	1942	163	418	0,544	0,469	533,431	3,676	0	169	427	0,314	0,488	539,352	3,827	0	84	156	414
38729	1943	169	415	0,544	0,467	533,431	3,731	0	153	403	0,315	0,486	539,352	3,67	0	84	156	414
38749	1944	173	414	0,545	0,464	532,374	3,703	0	152	402	0,315	0,483	540,505	3,663	0	84	156	414
38769	1945	167	428	0,545	0,462	532,374	3,7	0	157	393	0,315	0,481	540,505	3,75	0	84	156	414
38788	1946	161	428	0,545	0,459	532,374	3,651	0	158	423	0,315	0,478	540,505	3,748	0	84	156	414
38808	1947	156	423	0,545	0,457	532,374	3,634	0	157	416	0,315	0,475	540,505	3,764	0	84	156	414
38828	1948	143	404	0,544	0,453	532,374	3,673	0	157	396	0,314	0,471	540,505	3,789	0	84	156	414
38848	1949	138	401	0,543	0,449	532,466	3,643	0	158	409	0,313	0,468	540,573	3,796	0	84	156	414
38868	1950	171	427	0,542	0,445	532,466	3,696	0	158	402	0,312	0,465	540,573	3,805	0	84	156	414
38890	1951	152	422	0,542	0,442	532,466	3,719	0	152	422	0,312	0,462	540,573	3,727	0	84	156	414
38908	1952	154	414	0,542	0,44	532,466	3,659	0	162	431	0,312	0,461	540,573	3,771	0	84	156	414
38928	1953	174	431	0,542	0,439	532,466	3,606	0	160	426	0,312	0,46	540,573	3,767	0	84	156	414
38948	1954	165	426	0,544	0,439	533,215	3,6	0	161	430	0,314	0,459	539,963	3,759	0	84	156	414
38968	1955	141	417	0,545	0,44	533,215	3,656	0	172	427	0,315	0,46	539,963	3,744	0	84	156	414
38988	1956	147	418	0,547	0,441	533,215	3,66	0	150	412	0,316	0,461	539,963	3,756	0	84	156	414
39008	1957	162	414	0,548	0,442	533,215	3,596	0	165	408	0,318	0,463	539,963	3,587	0	84	156	414
39028	1958	150	425	0,549	0,442	533,215	3,55	0	163	416	0,319	0,464	539,963	3,684	0	84	156	414
39048	1959	157	424	0,55	0,44	533,513	3,529	0	163	415	0,32	0,462	540,835	3,648	0	84	156	414
39068	1960	151	411	0,549	0,436	533,513	3,689	0	166	407	0,32	0,459	540,835	3,739	0	84	156	414
39088	1961	147	405	0,548	0,433	533,513	3,695	0	147	409	0,319	0,455	540,835	3,724	0	84	156	414
39107	1962	158	415	0,547	0,43	533,513	3,589	0	157	402	0,318	0,452	540,835	3,684	0	84	156	414
39127	1963	149	424	0,547	0,426	533,513	3,634	0	172	420	0,317	0,448	540,835	3,682	0	84	156	414
39147	1964	149	424	0,547	0,422	534,365	3,612	0	166	421	0,317	0,444	540,429	3,678	0	84	156	414
39167	1965	162	420	0,548	0,417	534,365	3,633	0	156	384	0,318	0,44	540,429	3,561	0	84	156	414
39187	1966	152	413	0,55	0,413	534,365	3,607	0	163	419	0,32	0,436	540,429	3,675	0	84	156	414
39207	1967	145	409	0,552	0,41	534,365	3,701	0	152	427	0,322	0,433	540,429	3,717	0	84	156	414
39227	1968	144	409	0,554	0,408	534,365	3,618	0	148	404	0,324	0,432	540,429	3,669	0	84	156	414
39249	1969	142	411	0,556	0,408	533,07	3,619	0	149	424	0,325	0,433	540,947	3,684	0	84	156	414
39267	1970	246	381	0,555	0,407	533,07	3,696	0	298	327	0,324	0,432	540,947	3,758	0
39287	1971	313	306	0,554	0,404	533,07	3,573	0	328	302	0,324	0,43	540,947	3,641	0	85	324	313
39307	1972	319	315	0,554	0,401	533,07	3,584	0	325	294	0,325	0,429	540,947	3,641	0	85	324	313
39327	1973	319	320	0,555	0,4	533,07	3,597	0	321	309	0,325	0,427	540,947	3,719	0	85	324	313
39347	1974	318	323	0,556	0,399	534,403	3,617	0	318	310	0,326	0,426	539,801	3,649	0	85	324	313
39367	1975	333	319	0,555	0,398	534,403	3,542	0	323	291	0,326	0,423	539,801	3,695	0	85	324	313
39386	1976	332	322	0,554	0,396	534,403	3,587	0	312	309	0,324	0,42	539,801	3,785	0	85	324	313
39406	1977	330	306	0,552	0,393	534,403	3,658	0	330	309	0,322	0,416	539,801	3,665	0	85	324	313
39426	1978	332	319	0,549	0,39	534,403	3,586	0	324	312	0,32	0,412	539,801	3,645	0	85	324	313
39446	1979	332	313	0,548	0,388	537,051	3,626	0	324	309	0,319	0,408	543,076	3,677	0	85	324	313
39466	1980	321	306	0,548	0,385	537,051	3,581	0	321	298	0,319	0,404	543,076	3,688	0	85	324	313
39486	1981	324	315	0,55	0,381	537,051	3,646	0	318	313	0,321	0,4	543,076	3,717	0	85	324	313
39506	1982	326	327	0,553	0,377	537,051	3,792	0	337	322	0,324	0,396	543,076	3,661	0	85	324	313
39526	1983	318	318	0,557	0,374	537,051	3,68	0	320	310	0,327	0,393	543,076	3,766	0	85	324	313
39546	1984	321	325	0,56	0,372	535,691	3,731	0	324	314	0,33	0,391	541,013	3,75	0	85	324	313
[truncated: 7,230 more rows]
