# Supplementary material for: Perception of Individual and Joint Action in Infants and Adults
Source: PLoS One. 2014 Sep 9;9(9):e107450. doi: 10.1371/journal.pone.0107450 (PMC4174902; doi:10.1371/journal.pone.0107450)
Supplement: Data S1 — Raw files of eye tracking data of all participants. (ZIP) [file pone.0107450.s001.zip › Turm2012b_09_26.csv]

Data properties:
Recording date: 15.08.2012
Recording time : 11:25:04:718 (corresponds to time 0)
Study: Turmbau2012b
Subject: Turm2012b_09_26
Recording: Turm2012b_09_26
Screen resolution: 800 x 600
Coordinate unit: Pixels
Filter settings:
Eye: Average
Fixation radius: 30
Min duration: 100
Timestamp	Number	GazepointX (L)	GazepointY (L)	CamX (L)	CamY (L)	Distance (L)	Pupil (L)	Validity (L)	GazepointX (R)	GazepointY (R)	CamX (R)	CamY (R)	Distance (R)	Pupil (R)	Validity (R)	Fixation	GazepointX	GazepointY	Event	Event Key	Data 1	Data 2	Description
11	1	356	287	0,626	0,565	535,949	3,584	0	377	280	0,377	0,486	530,933	3,468	0	1	357	312
31	2	363	316	0,626	0,565	535,949	3,567	0	361	284	0,377	0,485	530,933	3,404	0	1	357	312
51	3	370	329	0,626	0,565	535,949	3,588	0	368	290	0,378	0,485	530,933	3,519	0	1	357	312
71	4	353	325	0,626	0,565	535,949	3,467	0	358	262	0,378	0,485	530,933	3,521	0	1	357	312
91	5	349	317	0,627	0,565	535,949	3,448	0	-800	-600	0,627	0,565	-1	-1	4	1	357	312
111	6	348	322	0,627	0,565	536,314	3,431	0	-800	-600	0,378	0,485	-1	-1	4	1	357	312
131	7	358	332	0,627	0,565	536,314	3,545	0	-800	-600	0,627	0,565	-1	-1	4	1	357	312
151	8	353	321	0,627	0,565	536,314	3,569	0	368	269	0,379	0,485	531,303	3,436	0	2	353	306
171	9	353	334	0,627	0,565	536,314	3,498	0	369	284	0,379	0,485	531,303	3,552	0	2	353	306
191	10	342	314	0,628	0,565	536,314	3,692	0	358	285	0,379	0,485	531,303	3,491	0	2	353	306
211	11	341	315	0,628	0,565	537,146	3,704	0	357	285	0,379	0,485	531,51	3,549	0	2	353	306
231	12	360	306	0,628	0,565	537,146	3,437	0	342	293	0,379	0,485	531,51	3,537	0	2	353	306
251	13	354	327	0,628	0,565	537,146	3,49	0	-800	-600	0,628	0,565	-1	-1	4	2	353	306
270	14	380	312	0,627	0,565	537,146	3,507	0	394	302	0,379	0,485	531,51	3,585	0	3	397	315
290	15	396	342	0,627	0,566	537,146	3,435	0	411	289	0,378	0,486	531,51	3,299	0	3	397	315
310	16	403	339	0,627	0,565	539,439	3,479	0	411	292	0,378	0,486	529,755	3,288	0	3	397	315
330	17	383	331	0,627	0,566	539,439	3,556	0	398	287	0,379	0,486	529,755	3,642	0	3	397	315
350	18	389	308	0,627	0,566	539,439	3,434	0	391	315	0,379	0,486	529,755	3,266	0	3	397	315
370	19	383	333	0,627	0,566	539,439	3,412	0	383	286	0,379	0,486	529,755	3,323	0	3	397	315
389								5							5				ShowAVI	8	0	0	atFish.avi
390	20	381	350	0,628	0,566	539,439	3,386	0	420	286	0,379	0,486	529,755	3,514	0	3	397	315
410	21	384	347	0,628	0,566	539,014	3,36	0	417	285	0,38	0,486	530,073	3,331	0	3	397	315
430	22	400	332	0,628	0,566	539,014	3,428	0	414	302	0,38	0,486	530,073	3,276	0	3	397	315
450	23	392	312	0,628	0,566	539,014	3,652	0	391	318	0,38	0,486	530,073	3,335	0	3	397	315
470	24	406	333	0,628	0,566	539,014	3,575	0	403	303	0,379	0,486	530,073	3,327	0	3	397	315
490	25	395	329	0,628	0,566	539,014	3,651	0	385	309	0,379	0,486	530,073	3,345	0	3	397	315
510	26	395	323	0,628	0,566	540,479	3,635	0	386	315	0,379	0,486	529,599	3,343	0	3	397	315
530	27	394	343	0,627	0,566	540,479	3,409	0	389	294	0,379	0,486	529,599	3,408	0	3	397	315
549	28	392	334	0,627	0,566	540,479	3,391	0	400	298	0,379	0,486	529,599	3,16	0	3	397	315
569	29	398	332	0,627	0,566	540,479	3,478	0	413	311	0,379	0,486	529,599	3,362	0	3	397	315
589	30	392	345	0,627	0,566	540,479	3,343	0	406	294	0,379	0,486	529,599	3,092	0	3	397	315
609	31	394	342	0,627	0,566	539,042	3,342	0	413	299	0,379	0,487	529,587	3,137	0	3	397	315
629	32	392	351	0,627	0,566	539,042	3,47	0	387	291	0,379	0,487	529,587	3,333	0	3	397	315
649	33	405	320	0,628	0,566	539,042	3,606	0	418	307	0,379	0,487	529,587	3,417	0	3	397	315
669	34	394	324	0,628	0,566	539,042	3,54	0	410	317	0,379	0,487	529,587	3,108	0	3	397	315
689	35	384	303	0,628	0,566	539,042	3,711	0	409	309	0,38	0,487	529,587	3,507	0	3	397	315
709	36	387	299	0,628	0,566	539,442	3,727	0	407	311	0,379	0,487	530,773	3,442	0	3	397	315
729	37	383	317	0,628	0,566	539,442	3,699	0	-800	-600	0,628	0,566	-1	-1	4	3	397	315
749	38	406	303	0,628	0,566	539,442	3,452	0	405	298	0,379	0,487	530,773	3,665	0	3	397	315
769	39	383	339	0,627	0,566	539,442	3,736	0	-800	-600	0,627	0,566	-1	-1	4
789	40	378	325	0,627	0,566	539,442	3,51	0	423	304	0,379	0,486	530,773	3,349	0	4	394	326
809	41	383	330	0,627	0,566	537,833	3,614	0	423	305	0,379	0,487	530,088	3,345	0	4	394	326
829	42	398	325	0,627	0,566	537,833	3,376	0	380	314	0,379	0,487	530,088	3,436	0	4	394	326
848	43	387	331	0,627	0,566	537,833	3,432	0	-800	-600	0,627	0,566	-1	-1	4	4	394	326
868	44	395	327	0,627	0,566	537,833	3,513	0	-800	-600	0,627	0,566	-1	-1	4	4	394	326
888	45	381	334	0,627	0,566	537,833	3,464	0	404	320	0,379	0,487	530,088	3,428	0	4	394	326
908	46	381	333	0,627	0,566	538,971	3,508	0	404	321	0,379	0,487	529,234	3,423	0	4	394	326
928	47	381	321	0,628	0,566	538,971	3,494	0	413	313	0,379	0,487	529,234	3,373	0	4	394	326
948	48	397	346	0,628	0,566	538,971	3,417	0	-800	-600	0,628	0,566	-1	-1	4	4	394	326
968	49	381	312	0,628	0,566	538,971	3,453	0	-800	-600	0,628	0,566	-1	-1	4
988	50	397	358	0,628	0,566	538,971	3,614	0	416	306	0,38	0,486	529,234	3,693	0
1008	51	392	350	0,628	0,566	539,906	3,6	0	416	304	0,379	0,486	530,254	3,7	0
1028	52	372	330	0,627	0,566	539,906	3,617	0	379	292	0,379	0,486	530,254	3,387	0	5	384	326
1048	53	391	318	0,627	0,566	539,906	3,42	0	410	297	0,379	0,486	530,254	3,248	0	5	384	326
1068	54	385	335	0,627	0,566	539,906	3,456	0	387	314	0,378	0,486	530,254	3,555	0	5	384	326
1088	55	388	340	0,627	0,566	539,906	3,387	0	380	322	0,378	0,486	530,254	3,547	0	5	384	326
1108	56	386	342	0,627	0,565	537,766	3,375	0	390	330	0,379	0,486	529,715	3,536	0	5	384	326
1127	57	381	357	0,627	0,565	537,766	3,468	0	394	323	0,379	0,486	529,715	3,33	0	5	384	326
1147	58	370	329	0,627	0,565	537,766	3,545	0	402	306	0,379	0,486	529,715	3,31	0	5	384	326
1167	59	374	322	0,627	0,565	537,766	3,651	0	-800	-600	0,627	0,565	-1	-1	4	5	384	326
1187	60	382	339	0,627	0,565	537,766	3,443	0	364	311	0,378	0,486	529,715	3,411	0	5	384	326
1207	61	378	341	0,627	0,565	537,09	3,502	0	364	310	0,378	0,486	530,546	3,416	0	5	384	326
1227	62	382	330	0,627	0,565	537,09	3,71	0	373	347	0,378	0,486	530,546	3,756	0	5	384	326
1247	63	385	349	0,627	0,565	537,09	3,579	0	414	293	0,378	0,486	530,546	3,114	0	5	384	326
1267	64	391	351	0,627	0,565	537,09	3,598	0	-800	-600	0,627	0,565	-1	-1	4
1287	65	386	313	0,628	0,565	537,09	3,498	0	415	295	0,379	0,486	530,546	3,539	0	6	381	309
1307	66	387	321	0,628	0,565	537,916	3,482	0	415	295	0,38	0,486	530,951	3,541	0	6	381	309
1327	67	383	341	0,628	0,565	537,916	3,632	0	406	282	0,38	0,485	530,951	3,518	0	6	381	309
1347	68	382	323	0,628	0,565	537,916	3,575	0	386	327	0,38	0,485	530,951	3,627	0	6	381	309
1367	69	375	337	0,627	0,565	537,916	3,599	0	381	310	0,379	0,485	530,951	3,798	0	6	381	309
1387	70	380	328	0,627	0,565	537,916	3,69	0	387	306	0,379	0,485	530,951	3,573	0	6	381	309
1407	71	377	336	0,627	0,565	536,991	3,667	0	385	301	0,379	0,485	531,564	3,679	0	6	381	309
1427	72	383	324	0,627	0,565	536,991	3,611	0	390	284	0,379	0,485	531,564	3,79	0	6	381	309
1446	73	383	323	0,628	0,565	536,991	3,611	0	377	297	0,379	0,485	531,564	3,599	0	6	381	309
1466	74	377	305	0,628	0,565	536,991	3,831	0	365	291	0,379	0,485	531,564	3,687	0	6	381	309
1486	75	367	314	0,628	0,565	536,991	3,654	0	377	273	0,38	0,485	531,564	3,512	0	6	381	309
1506	76	364	308	0,628	0,565	537,857	3,719	0	372	279	0,38	0,485	530,258	3,505	0	6	381	309
1526	77	381	338	0,627	0,565	537,857	3,839	0	382	322	0,379	0,485	530,258	3,787	0
1546	78	380	315	0,627	0,565	537,857	3,754	0	385	273	0,379	0,485	530,258	3,702	0	7	381	318
1566	79	402	315	0,627	0,565	537,857	3,749	0	-800	-600	0,627	0,565	-1	-1	4	7	381	318
1586	80	378	329	0,628	0,565	537,857	3,865	0	383	289	0,379	0,485	530,258	3,729	0	7	381	318
1606	81	383	318	0,628	0,565	536,999	3,818	0	383	290	0,38	0,485	529,822	3,726	0	7	381	318
1626	82	391	314	0,628	0,565	536,999	3,969	0	374	328	0,38	0,485	529,822	3,8	0	7	381	318
1646	83	379	309	0,628	0,565	536,999	3,925	0	404	338	0,379	0,485	529,822	3,895	0	7	381	318
1666	84	366	305	0,628	0,565	536,999	3,902	0	369	315	0,379	0,485	529,822	4,108	0	7	381	318
1686	85	374	335	0,627	0,565	536,999	3,882	0	-800	-600	0,627	0,565	-1	-1	4	7	381	318
1706	86	368	329	0,627	0,566	540,373	3,886	0	-800	-600	0,379	0,486	-1	-1	4	7	381	318
1725	87	-800	-600	0,378	0,488	-1	-1	4	534	412	0,378	0,488	530,062	3,932	0
1746	88	-800	-600	0,378	0,488	-1	-1	4	514	443	0,378	0,488	530,062	3,896	0
1765	89	484	280	0,624	0,568	540,373	3,309	0	519	408	0,378	0,488	530,062	4,087	0
1785	90	502	254	0,625	0,568	540,373	2,906	0	-800	-600	0,625	0,568	-1	-1	4
1805	91	502	255	0,625	0,568	539,491	2,901	0	-800	-600	0,378	0,488	-1	-1	4
1825	92	511	280	0,624	0,568	539,491	3,267	0	-800	-600	0,624	0,568	-1	-1	4
1845	93	524	276	0,624	0,568	539,491	3,024	0	-800	-600	0,624	0,568	-1	-1	4
1865	94	-800	-600	-1	-1	-1	-1	4	-800	-600	-1	-1	-1	-1	4
1885	95	498	277	0,624	0,568	539,491	3,132	0	-800	-600	0,624	0,568	-1	-1	4
1905	96	499	279	0,625	0,568	538,526	3,016	0	-800	-600	0,377	0,488	-1	-1	4
1925	97	-800	-600	0,378	0,488	-1	-1	4	523	322	0,378	0,488	529,474	3,774	0
1945	98	530	244	0,625	0,568	538,526	3,169	0	531	400	0,378	0,489	529,474	4,037	0
1965	99	-800	-600	0,378	0,489	-1	-1	4	526	399	0,378	0,489	529,474	3,961	0
1985	100	488	313	0,625	0,567	538,526	3,54	0	524	435	0,377	0,488	529,474	4,076	0
2005	101	487	309	0,624	0,567	541,095	3,556	0	527	448	0,377	0,488	527,922	4,053	0
2025	102	-800	-600	-1	-1	-1	-1	4	-800	-600	-1	-1	-1	-1	4
2045	103	-800	-600	-1	-1	-1	-1	4	-800	-600	-1	-1	-1	-1	4
2064	104	-800	-600	0,378	0,489	-1	-1	4	510	443	0,378	0,489	527,922	4,056	0
2084	105	-800	-600	-1	-1	-1	-1	4	-800	-600	-1	-1	-1	-1	4
2104	106	-800	-600	0,625	0,568	-1	-1	4	-800	-600	0,378	0,489	-1	-1	4
2124	107	-800	-600	-1	-1	-1	-1	4	-800	-600	-1	-1	-1	-1	4
2144	108	-800	-600	0,378	0,489	-1	-1	4	560	360	0,378	0,489	528,36	4,024	0
2164	109	516	252	0,625	0,568	540,794	3,141	0	-800	-600	0,625	0,568	-1	-1	4
2184	110	-800	-600	-1	-1	-1	-1	4	-800	-600	-1	-1	-1	-1	4
2204	111	-800	-600	0,625	0,568	-1	-1	4	-800	-600	0,377	0,489	-1	-1	4
2224	112	504	250	0,624	0,567	541,554	3,371	0	559	397	0,376	0,489	528,242	4,156	0
2244	113	599	277	0,623	0,567	541,554	3,773	0	609	381	0,376	0,489	528,242	3,991	0
2264	114	570	262	0,623	0,568	541,554	3,556	0	583	388	0,376	0,489	528,242	4,016	0
2284	115	-800	-600	0,376	0,489	-1	-1	4	590	406	0,376	0,489	528,242	4,164	0
2304	116	-800	-600	0,623	0,567	-1	-1	4	596	403	0,376	0,489	525,833	4,071	0
2324	117	542	253	0,623	0,567	541,888	3,581	0	599	396	0,376	0,489	525,833	4,092	0
2343	118	-800	-600	-1	-1	-1	-1	4	-800	-600	-1	-1	-1	-1	4
2363	119	587	275	0,623	0,567	541,888	3,565	0	591	395	0,376	0,489	525,833	4,09	0
2383	120	-800	-600	-1	-1	-1	-1	4	-800	-600	-1	-1	-1	-1	4
2403	121	-800	-600	0,623	0,567	-1	-1	4	-800	-600	0,375	0,489	-1	-1	4
2423	122	584	253	0,623	0,567	542,864	3,502	0	591	392	0,375	0,489	525,54	3,816	0
2443	123	-800	-600	-1	-1	-1	-1	4	-800	-600	-1	-1	-1	-1	4
2463	124	551	258	0,622	0,567	542,864	3,155	0	570	419	0,375	0,489	525,54	3,839	0
2483	125	572	276	0,623	0,567	542,864	3,403	0	586	400	0,375	0,489	525,54	3,795	0
2503	126	561	279	0,623	0,567	543,808	3,282	0	579	409	0,375	0,489	526,857	3,809	0
2523	127	-800	-600	-1	-1	-1	-1	4	-800	-600	-1	-1	-1	-1	4
2543	128	535	333	0,624	0,567	543,808	4,074	0	563	392	0,376	0,489	526,857	3,935	0
2563	129	-800	-600	0,376	0,489	-1	-1	4	549	401	0,376	0,489	526,857	3,868	0
2583	130	562	253	0,624	0,567	543,808	3,047	0	554	407	0,376	0,489	526,857	3,741	0
2603	131	562	254	0,624	0,567	543,25	3,044	0	546	412	0,376	0,489	527,446	3,658	0
2623	132	549	263	0,623	0,567	543,25	3,409	0	548	402	0,375	0,489	527,446	4,05	0
2642	133	518	308	0,623	0,567	543,25	3,316	0	556	385	0,375	0,489	527,446	3,68	0
2662	134	591	265	0,623	0,567	543,25	3,467	0	559	401	0,375	0,489	527,446	3,725	0
2682	135	530	275	0,623	0,567	543,25	3,266	0	550	377	0,375	0,489	527,446	3,737	0
2702	136	531	288	0,623	0,567	542,801	3,297	0	555	379	0,375	0,489	527,851	3,752	0
2722	137	543	307	0,623	0,566	542,801	3,615	0	556	372	0,375	0,489	527,851	3,838	0
2742	138	521	255	0,623	0,566	542,801	3,146	0	-800	-600	0,623	0,566	-1	-1	4
2762	139	516	280	0,623	0,566	542,801	3,109	0	-800	-600	0,623	0,566	-1	-1	4
2782	140	517	272	0,623	0,566	542,801	3,476	0	-800	-600	0,623	0,566	-1	-1	4
2802	141	518	264	0,623	0,566	543,07	3,223	0	-800	-600	0,375	0,489	-1	-1	4
2822	142	525	256	0,623	0,566	543,07	3,208	0	551	401	0,375	0,489	528,687	4,013	0
2842	143	-800	-600	0,375	0,488	-1	-1	4	541	404	0,375	0,488	528,687	3,853	0
2862	144	-800	-600	0,374	0,488	-1	-1	4	560	384	0,374	0,488	528,687	3,815	0
2882	145	512	270	0,623	0,565	543,07	3,331	0	555	371	0,374	0,488	528,687	3,68	0
2902	146	512	269	0,622	0,566	544,068	3,337	0	556	364	0,374	0,489	528,65	3,61	0
2921	147	-800	-600	0,374	0,489	-1	-1	4	548	396	0,374	0,489	528,65	3,857	0
2941	148	515	289	0,622	0,566	544,068	3,31	0	539	386	0,374	0,488	528,65	3,791	0
2961	149	519	276	0,622	0,566	544,068	3,027	0	531	388	0,374	0,488	528,65	3,721	0
2966								5							5				Keyboard	3	39	0	Right
2981	150	-800	-600	0,374	0,488	-1	-1	4	533	403	0,374	0,488	528,65	3,678	0
3001	151	-800	-600	0,623	0,566	-1	-1	4	534	399	0,374	0,488	527,646	3,628	0
3021	152	516	280	0,623	0,566	543,047	3,23	0	529	371	0,374	0,488	527,646	3,735	0
3043	153	500	285	0,623	0,566	543,047	3,407	0	538	398	0,374	0,488	527,646	3,737	0
3061	154	-800	-600	0,375	0,488	-1	-1	4	520	394	0,375	0,488	527,646	3,639	0
3083	155	499	263	0,623	0,566	543,047	3,281	0	525	397	0,375	0,488	527,646	3,846	0
3101	156	499	260	0,623	0,566	545,303	3,294	0	526	394	0,375	0,488	528,325	3,836	0
3123	157	502	266	0,624	0,566	545,303	3,491	0	527	387	0,375	0,488	528,325	3,754	0
3141	158	-800	-600	-1	-1	-1	-1	4	-800	-600	-1	-1	-1	-1	4
3162	159	459	266	0,624	0,566	545,303	3,616	0	519	371	0,376	0,488	528,325	3,875	0
3181	160	382	266	0,625	0,564	545,303	3,745	0	462	235	0,378	0,486	528,325	3,535	0
3201	161	361	273	0,625	0,564	539,434	3,776	0	451	216	0,378	0,486	526,236	3,538	0
3221	162	406	276	0,626	0,564	539,434	3,765	0	-800	-600	0,626	0,564	-1	-1	4
3241	163	395	244	0,626	0,564	539,434	3,471	0	431	243	0,378	0,486	526,236	3,73	0	8	411	255
3260	164	412	268	0,626	0,564	539,434	3,635	0	432	238	0,378	0,486	526,236	3,344	0	8	411	255
3281	165	391	255	0,626	0,564	539,434	3,633	0	418	251	0,378	0,486	526,236	3,457	0	8	411	255
3300	166	394	265	0,626	0,563	540,425	3,638	0	414	255	0,378	0,485	524,432	3,557	0	8	411	255
3320	167	406	246	0,626	0,563	540,425	3,899	0	417	242	0,378	0,485	524,432	3,542	0	8	411	255
3340	168	408	266	0,627	0,564	540,425	3,584	0	438	229	0,378	0,486	524,432	3,538	0	8	411	255
3361	169	400	267	0,627	0,564	540,425	3,702	0	413	252	0,378	0,486	524,432	3,316	0	8	411	255
3380	170	403	252	0,627	0,564	540,425	3,846	0	420	245	0,378	0,486	524,432	3,282	0	8	411	255
3401	171	404	263	0,627	0,564	540,325	3,713	0	423	242	0,378	0,486	526,148	3,258	0	8	411	255
3414								5							5				ShowAVI	8	0	0	Interactive.avi
3420	172	400	263	0,627	0,564	540,325	3,717	0	-800	-600	0,627	0,564	-1	-1	4	8	411	255
3442	173	398	282	0,627	0,564	540,325	3,601	0	426	274	0,378	0,485	526,148	3,437	0	8	411	255
3460	174	403	269	0,627	0,564	540,325	3,777	0	430	268	0,378	0,486	526,148	3,49	0	8	411	255
3482	175	402	252	0,627	0,564	540,325	3,713	0	422	253	0,378	0,485	526,148	3,448	0	8	411	255
3500	176	402	259	0,626	0,566	539,226	3,691	0	424	235	0,379	0,487	531,152	3,501	0	8	411	255
3522	177	342	360	0,627	0,568	539,226	3,403	0	374	439	0,38	0,49	531,152	3,409	0
3539	178	362	402	0,627	0,569	539,226	3,4	0	-800	-600	0,627	0,569	-1	-1	4
3561	179	343	453	0,627	0,569	539,226	3,693	0	-800	-600	0,627	0,569	-1	-1	4
3579	180	344	456	0,627	0,569	539,226	3,576	0	-800	-600	0,627	0,569	-1	-1	4
3601	181	348	459	0,627	0,568	540,107	3,668	0	-800	-600	0,38	0,49	-1	-1	4
3619	182	328	428	0,627	0,568	540,107	3,494	0	341	457	0,38	0,49	532,365	3,784	0
3639	183	334	366	0,628	0,568	540,107	3,279	0	-800	-600	0,628	0,568	-1	-1	4
3659	184	335	393	0,628	0,568	540,107	3,343	0	-800	-600	0,628	0,568	-1	-1	4
3679	185	333	463	0,628	0,568	540,107	3,861	0	-800	-600	0,628	0,568	-1	-1	4
3699	186	333	441	0,628	0,568	540,639	3,803	0	-800	-600	0,379	0,49	-1	-1	4
3719	187	364	431	0,628	0,567	540,639	3,472	0	-800	-600	0,628	0,567	-1	-1	4
3739	188	-800	-600	-1	-1	-1	-1	4	-800	-600	-1	-1	-1	-1	4
3759	189	-800	-600	-1	-1	-1	-1	4	-800	-600	-1	-1	-1	-1	4
3779	190	346	346	0,628	0,568	540,639	3,238	0	-800	-600	0,628	0,568	-1	-1	4
3799	191	346	346	0,628	0,568	540,806	3,239	0	-800	-600	0,379	0,49	-1	-1	4
3818	192	425	296	0,626	0,565	540,806	3,765	0	441	303	0,378	0,488	531,438	3,658	0
3838	193	431	220	0,624	0,564	540,806	3,641	0	468	305	0,377	0,487	531,438	3,803	0	9	458	271
3858	194	430	230	0,625	0,564	540,806	3,465	0	478	312	0,377	0,487	531,438	3,821	0	9	458	271
3878	195	432	239	0,625	0,564	540,806	3,719	0	474	302	0,377	0,487	531,438	3,862	0	9	458	271
3898	196	433	251	0,625	0,564	538,694	3,596	0	478	309	0,377	0,487	528,499	3,867	0	9	458	271
3918	197	426	245	0,625	0,564	538,694	3,64	0	482	299	0,377	0,487	528,499	3,896	0	9	458	271
3938	198	475	224	0,625	0,565	538,694	3,333	0	481	300	0,377	0,487	528,499	3,868	0	9	458	271
3958	199	432	279	0,625	0,565	538,694	3,754	0	460	250	0,377	0,487	528,499	3,694	0	10	456	277
3978	200	427	249	0,625	0,565	538,694	3,672	0	470	322	0,377	0,487	528,499	3,718	0	10	456	277
3998	201	440	252	0,625	0,565	539,201	3,629	0	465	313	0,377	0,487	527,472	3,735	0	10	456	277
4018	202	433	269	0,625	0,565	539,201	3,808	0	469	286	0,377	0,487	527,472	3,944	0	10	456	277
4038	203	421	265	0,625	0,565	539,201	3,717	0	480	301	0,377	0,487	527,472	3,729	0	10	456	277
4058	204	447	247	0,625	0,565	539,201	3,597	0	485	298	0,377	0,487	527,472	4,139	0	10	456	277
4078	205	445	239	0,625	0,565	539,201	3,733	0	479	302	0,377	0,487	527,472	4,07	0	10	456	277
4098	206	443	231	0,626	0,565	539,119	3,697	0	480	301	0,377	0,487	528,436	4,083	0	10	456	277
4117	207	429	282	0,626	0,565	539,119	3,676	0	-800	-600	0,626	0,565	-1	-1	4
4137	208	469	209	0,626	0,564	539,119	3,442	0	476	330	0,377	0,487	528,436	3,903	0
4157	209	429	244	0,626	0,564	539,119	3,567	0	468	287	0,377	0,487	528,436	3,933	0
4177	210	432	256	0,626	0,564	539,119	3,612	0	477	278	0,377	0,487	528,436	4,092	0
4197	211	442	226	0,626	0,564	538,957	3,519	0	474	270	0,378	0,486	527,273	4,155	0
4217	212	353	198	0,627	0,562	538,957	3,694	0	370	188	0,38	0,486	527,273	3,726	0
4237	213	346	141	0,627	0,562	538,957	3,798	0	351	176	0,38	0,485	527,273	3,859	0	11	346	167
4257	214	333	145	0,627	0,562	538,957	3,519	0	349	172	0,38	0,485	527,273	3,667	0	11	346	167
4277	215	-800	-600	0,38	0,485	-1	-1	4	348	164	0,38	0,485	527,273	3,674	0	11	346	167
4297	216	-800	-600	0,627	0,562	-1	-1	4	350	171	0,379	0,485	521,145	3,641	0	11	346	167
4317	217	344	164	0,627	0,562	530,443	3,671	0	352	180	0,379	0,485	521,145	3,68	0	11	346	167
4337	218	329	167	0,627	0,562	530,443	3,673	0	346	184	0,379	0,485	521,145	3,536	0	11	346	167
4357	219	325	164	0,627	0,562	530,443	3,716	0	366	173	0,379	0,485	521,145	3,535	0	11	346	167
4377	220	320	156	0,627	0,562	530,443	3,584	0	364	166	0,379	0,485	521,145	3,757	0	11	346	167
4397	221	314	158	0,627	0,562	529,061	3,579	0	367	169	0,379	0,485	518,518	3,673	0	11	346	167
4417	222	337	151	0,627	0,563	529,061	3,494	0	361	171	0,379	0,485	518,518	3,607	0	11	346	167
4436	223	331	168	0,627	0,563	529,061	3,426	0	362	176	0,379	0,485	518,518	3,481	0	11	346	167
4456	224	338	162	0,627	0,563	529,061	3,589	0	360	178	0,379	0,485	518,518	3,412	0	11	346	167
4476	225	344	162	0,627	0,563	529,061	3,377	0	360	174	0,379	0,485	518,518	3,562	0	11	346	167
4496	226	343	161	0,628	0,563	530,256	3,423	0	360	173	0,38	0,485	519,492	3,484	0	11	346	167
4516	227	212	179	0,63	0,563	530,256	3,327	0	239	161	0,382	0,485	519,492	3,432	0	12	225	172
4536	228	218	171	0,63	0,563	530,256	3,375	0	231	168	0,382	0,485	519,492	3,435	0	12	225	172
4556	229	217	186	0,63	0,563	530,256	3,577	0	220	179	0,382	0,485	519,492	3,437	0	12	225	172
4576	230	212	172	0,63	0,563	530,256	3,415	0	228	172	0,382	0,485	519,492	3,506	0	12	225	172
4596	231	212	182	0,63	0,563	527,527	3,478	0	219	172	0,382	0,485	521,798	3,529	0	12	225	172
4616	232	207	174	0,63	0,563	527,527	3,368	0	244	168	0,382	0,485	521,798	3,535	0	12	225	172
4636	233	232	169	0,63	0,563	527,527	3,328	0	238	174	0,382	0,485	521,798	3,505	0	12	225	172
4656	234	215	179	0,63	0,563	527,527	3,334	0	233	162	0,382	0,485	521,798	3,459	0	12	225	172
4676	235	227	179	0,63	0,562	527,527	3,389	0	228	172	0,381	0,484	521,798	3,313	0	12	225	172
4696	236	220	179	0,63	0,562	527,13	3,37	0	223	166	0,381	0,484	522,624	3,273	0	12	225	172
4716	237	221	177	0,63	0,562	527,13	3,515	0	221	166	0,381	0,484	522,624	3,232	0	12	225	172
4735	238	210	170	0,63	0,562	527,13	3,275	0	232	170	0,381	0,484	522,624	3,445	0	12	225	172
4755	239	222	178	0,63	0,562	527,13	3,296	0	229	168	0,381	0,484	522,624	3,207	0	12	225	172
4775	240	230	178	0,63	0,562	527,13	3,385	0	233	163	0,381	0,484	522,624	3,466	0	12	225	172
4795	241	228	175	0,63	0,562	527,483	3,262	0	232	164	0,381	0,484	522,685	3,394	0	12	225	172
4815	242	231	171	0,629	0,562	527,483	3,324	0	251	169	0,38	0,485	522,685	3,375	0	12	225	172
4835	243	397	178	0,625	0,562	527,483	3,313	0	421	206	0,377	0,485	522,685	3,253	0
4855	244	492	213	0,623	0,561	527,483	3,307	0	502	213	0,375	0,485	522,685	3,362	0	13	485	207
4875	245	456	205	0,623	0,561	527,483	3,25	0	500	203	0,374	0,485	522,685	3,289	0	13	485	207
4895	246	507	178	0,622	0,561	535,665	3,285	0	497	209	0,374	0,485	520,435	3,324	0	13	485	207
4915	247	488	197	0,622	0,561	535,665	3,355	0	505	215	0,374	0,485	520,435	3,462	0	13	485	207
4935	248	474	200	0,622	0,561	535,665	3,276	0	483	220	0,374	0,485	520,435	3,425	0	13	485	207
4955	249	490	215	0,622	0,561	535,665	3,159	0	511	217	0,374	0,485	520,435	3,297	0	13	485	207
4975	250	482	186	0,623	0,561	535,665	3,433	0	502	217	0,374	0,485	520,435	3,385	0	13	485	207
4995	251	475	203	0,623	0,562	528,852	3,33	0	497	216	0,374	0,485	520,482	3,33	0	13	485	207
5014	252	462	223	0,623	0,561	528,852	3,374	0	494	220	0,375	0,485	520,482	3,305	0	13	485	207
5034	253	477	210	0,623	0,561	528,852	3,278	0	494	213	0,375	0,485	520,482	3,349	0	13	485	207
5054	254	465	213	0,623	0,561	528,852	3,229	0	488	220	0,375	0,485	520,482	3,489	0	13	485	207
5074	255	461	212	0,624	0,561	528,852	3,257	0	479	201	0,375	0,484	520,482	3,233	0	13	485	207
5094	256	470	201	0,623	0,561	534,975	3,27	0	477	201	0,375	0,484	519,6	3,278	0	13	485	207
5114	257	481	196	0,623	0,56	534,975	3,343	0	499	213	0,374	0,484	519,6	3,303	0	13	485	207
5134	258	467	197	0,623	0,56	534,975	3,356	0	510	213	0,374	0,484	519,6	3,317	0	13	485	207
5154	259	497	174	0,623	0,56	534,975	3,36	0	510	182	0,374	0,484	519,6	3,27	0
5174	260	508	132	0,622	0,56	534,975	3,38	0	546	147	0,374	0,484	519,6	3,406	0
5194	261	513	131	0,622	0,56	530,238	3,361	0	553	149	0,374	0,484	511,786	3,36	0
5214	262	491	160	0,623	0,56	530,238	3,389	0	526	162	0,374	0,484	511,786	3,419	0	14	514	155
5234	263	507	135	0,623	0,56	530,238	3,217	0	536	160	0,375	0,484	511,786	3,313	0	14	514	155
5254	264	490	150	0,623	0,56	530,238	3,388	0	526	170	0,375	0,484	511,786	3,266	0	14	514	155
5274	265	504	149	0,623	0,56	530,238	3,412	0	537	162	0,374	0,485	511,786	3,308	0	14	514	155
5294	266	497	152	0,623	0,56	528,707	3,362	0	534	163	0,374	0,485	512,262	3,293	0	14	514	155
5313	267	499	145	0,623	0,56	528,707	3,336	0	535	155	0,374	0,484	512,262	3,372	0	14	514	155
5333	268	500	158	0,623	0,56	528,707	3,371	0	541	155	0,374	0,484	512,262	3,354	0	14	514	155
5353	269	503	163	0,623	0,56	528,707	3,302	0	527	153	0,374	0,485	512,262	3,197	0	14	514	155
5373	270	504	156	0,623	0,56	528,707	3,391	0	539	156	0,375	0,485	512,262	3,321	0	14	514	155
5393	271	503	157	0,623	0,56	529,287	3,378	0	538	157	0,375	0,485	511,409	3,252	0	14	514	155
5413	272	509	149	0,623	0,56	529,287	3,401	0	534	160	0,375	0,485	511,409	3,491	0	14	514	155
5433	273	491	149	0,623	0,56	529,287	3,291	0	543	169	0,375	0,485	511,409	3,389	0	14	514	155
5453	274	510	151	0,623	0,56	529,287	3,341	0	530	154	0,375	0,485	511,409	3,445	0	14	514	155
5473	275	521	147	0,623	0,56	529,287	3,301	0	528	155	0,374	0,485	511,409	3,271	0	14	514	155
5493	276	517	151	0,623	0,56	528,053	3,314	0	527	156	0,374	0,485	511,31	3,25	0	14	514	155
5513	277	492	146	0,623	0,56	528,053	3,29	0	520	166	0,374	0,484	511,31	3,292	0	14	514	155
5533	278	488	150	0,623	0,56	528,053	3,286	0	536	166	0,375	0,484	511,31	3,305	0	14	514	155
5553	279	490	147	0,623	0,56	528,053	3,487	0	530	161	0,375	0,484	511,31	3,272	0	14	514	155
5573	280	486	159	0,623	0,56	528,053	3,326	0	534	153	0,374	0,484	511,31	3,104	0	14	514	155
5593	281	486	159	0,623	0,56	529,084	3,383	0	532	152	0,374	0,484	510,995	3,085	0	14	514	155
5612	282	505	145	0,623	0,56	529,084	3,189	0	536	169	0,374	0,484	510,995	3,377	0	14	514	155
5632	283	495	151	0,623	0,56	529,084	3,496	0	539	161	0,374	0,484	510,995	3,485	0	14	514	155
5652	284	487	141	0,623	0,56	529,084	3,322	0	514	165	0,374	0,484	510,995	3,284	0	14	514	155
5672	285	497	159	0,623	0,56	529,084	3,244	0	533	162	0,374	0,484	510,995	3,24	0	14	514	155
5692	286	494	158	0,623	0,56	529,581	3,362	0	527	163	0,375	0,484	511,069	3,195	0	14	514	155
5712	287	505	155	0,624	0,56	529,581	3,32	0	523	142	0,375	0,484	511,069	3,266	0	14	514	155
5732	288	493	153	0,623	0,56	529,581	3,348	0	512	162	0,374	0,484	511,069	3,282	0	14	514	155
5752	289	491	155	0,623	0,56	529,581	3,405	0	531	173	0,374	0,485	511,069	3,405	0	14	514	155
5772	290	594	251	0,62	0,562	529,581	3,552	0	623	318	0,373	0,486	511,069	3,452	0
5792	291	600	240	0,619	0,564	541,788	3,679	0	637	333	0,372	0,488	520,169	3,559	0
5812	292	634	304	0,619	0,563	541,788	3,429	0	612	384	0,372	0,488	520,169	3,487	0	15	632	339
5832	293	634	284	0,619	0,563	541,788	3,259	0	631	357	0,372	0,488	520,169	3,567	0	15	632	339
5852	294	650	307	0,62	0,563	541,788	3,385	0	635	383	0,372	0,488	520,169	3,458	0	15	632	339
5872	295	639	323	0,62	0,563	541,788	3,501	0	625	377	0,372	0,488	520,169	3,307	0	15	632	339
5892	296	644	320	0,62	0,563	541,796	3,454	0	626	369	0,372	0,488	521,031	3,31	0	15	632	339
5912	297	642	271	0,62	0,563	541,796	3,355	0	627	372	0,372	0,488	521,031	3,503	0	15	632	339
5931	298	632	312	0,62	0,563	541,796	3,392	0	638	361	0,372	0,488	521,031	3,41	0	15	632	339
5951	299	657	285	0,62	0,563	541,796	3,435	0	614	375	0,372	0,488	521,031	3,549	0	15	632	339
5971	300	634	329	0,62	0,563	541,796	3,577	0	631	367	0,372	0,488	521,031	3,508	0	15	632	339
5991	301	643	325	0,62	0,563	542,184	3,627	0	622	364	0,372	0,488	521,074	3,497	0	15	632	339
6011	302	610	283	0,62	0,563	542,184	3,404	0	625	381	0,372	0,488	521,074	3,604	0	15	632	339
6031	303	629	296	0,62	0,565	542,184	3,252	0	619	419	0,372	0,489	521,074	3,704	0	15	632	339
6051	304	-800	-600	-1	-1	-1	-1	4	-800	-600	-1	-1	-1	-1	4
6071	305	-800	-600	0,372	0,49	-1	-1	4	596	525	0,372	0,49	521,074	3,688	0
6091	306	-800	-600	0,62	0,566	-1	-1	4	586	569	0,372	0,49	524,316	3,701	0
6111	307	590	382	0,62	0,566	538,975	3,4	0	592	493	0,372	0,49	524,316	3,595	0
6131	308	-800	-600	0,372	0,49	-1	-1	4	604	490	0,372	0,49	524,316	3,672	0
6151	309	-800	-600	0,372	0,49	-1	-1	4	598	495	0,372	0,49	524,316	3,592	0
6171	310	-800	-600	0,372	0,49	-1	-1	4	583	501	0,372	0,49	524,316	3,656	0
6191	311	-800	-600	0,62	0,566	-1	-1	4	589	500	0,372	0,49	526,208	3,636	0
6210	312	572	348	0,62	0,566	537,987	3,444	0	596	512	0,371	0,491	526,208	3,693	0
6230	313	-800	-600	0,371	0,491	-1	-1	4	585	495	0,371	0,491	526,208	3,687	0
6250	314	573	372	0,62	0,566	537,987	3,221	0	599	504	0,371	0,491	526,208	3,776	0
6270	315	-800	-600	0,371	0,491	-1	-1	4	690	384	0,371	0,491	526,208	2,977	0
6290	316	-800	-600	0,62	0,566	-1	-1	4	696	368	0,371	0,491	525,781	2,934	0
6310	317	-800	-600	0,371	0,491	-1	-1	4	593	499	0,371	0,491	525,781	3,812	0
6330	318	-800	-600	0,371	0,491	-1	-1	4	591	514	0,371	0,491	525,781	3,74	0
6350	319	-800	-600	0,371	0,491	-1	-1	4	599	495	0,371	0,491	525,781	3,787	0
6370	320	-800	-600	0,371	0,491	-1	-1	4	601	471	0,371	0,491	525,781	3,686	0
6390	321	-800	-600	0,619	0,565	-1	-1	4	603	471	0,371	0,491	526,377	3,688	0
6410	322	-800	-600	0,371	0,491	-1	-1	4	588	514	0,371	0,491	526,377	3,799	0
6430	323	-800	-600	0,371	0,491	-1	-1	4	589	497	0,371	0,491	526,377	3,821	0
6450	324	-800	-600	0,371	0,491	-1	-1	4	597	506	0,371	0,491	526,377	3,83	0
6470	325	-800	-600	0,371	0,491	-1	-1	4	580	497	0,371	0,491	526,377	3,723	0
6490	326	-800	-600	0,619	0,565	-1	-1	4	582	500	0,371	0,491	526,372	3,73	0
6509	327	-800	-600	-1	-1	-1	-1	4	-800	-600	-1	-1	-1	-1	4
6529	328	-800	-600	-1	-1	-1	-1	4	-800	-600	-1	-1	-1	-1	4
6549	329	636	343	0,619	0,564	539,232	3,635	0	584	513	0,37	0,49	526,372	3,91	0
6569	330	-800	-600	0,371	0,49	-1	-1	4	587	492	0,371	0,49	526,372	3,939	0	16	584	489
6589	331	-800	-600	0,62	0,564	-1	-1	4	587	492	0,371	0,49	525,931	3,936	0	16	584	489
6609	332	-800	-600	0,371	0,49	-1	-1	4	578	486	0,371	0,49	525,931	3,9	0	16	584	489
6629	333	-800	-600	0,371	0,49	-1	-1	4	586	481	0,371	0,49	525,931	3,894	0	16	584	489
6649	334	-800	-600	0,371	0,49	-1	-1	4	582	507	0,371	0,49	525,931	3,843	0	16	584	489
6669	335	-800	-600	0,371	0,49	-1	-1	4	588	484	0,371	0,49	525,931	3,884	0	16	584	489
6689	336	-800	-600	0,619	0,564	-1	-1	4	588	488	0,37	0,49	526,175	3,866	0	16	584	489
6709	337	-800	-600	-1	-1	-1	-1	4	-800	-600	-1	-1	-1	-1	4
6729	338	-800	-600	0,371	0,49	-1	-1	4	584	478	0,371	0,49	526,175	3,882	0
6749	339	-800	-600	0,371	0,49	-1	-1	4	588	473	0,371	0,49	526,175	3,949	0
6769	340	-800	-600	-1	-1	-1	-1	4	-800	-600	-1	-1	-1	-1	4
6789	341	-800	-600	0,622	0,562	-1	-1	4	-800	-600	0,373	0,489	-1	-1	4
6808	342	-800	-600	0,374	0,488	-1	-1	4	489	349	0,374	0,488	529,145	3,723	0
6828	343	419	337	0,623	0,562	542,661	3,729	0	470	382	0,374	0,488	529,145	3,986	0
6849	344	440	267	0,623	0,562	542,661	3,719	0	471	373	0,374	0,488	529,145	3,916	0
6868	345	424	313	0,623	0,562	542,661	3,825	0	483	372	0,375	0,488	529,145	3,827	0
6888	346	424	287	0,623	0,562	538,5	3,825	0	473	370	0,375	0,488	529,539	3,952	0
6908	347	414	392	0,624	0,562	538,5	4,128	0	457	333	0,375	0,488	529,539	3,821	0
6928	348	440	323	0,623	0,562	538,5	3,697	0	470	312	0,375	0,488	529,539	3,665	0
6948	349	433	287	0,623	0,562	538,5	3,584	0	-800	-600	0,623	0,562	-1	-1	4
6968	350	467	282	0,623	0,562	538,5	3,543	0	-800	-600	0,623	0,562	-1	-1	4
6988	351	475	276	0,623	0,562	538,619	3,502	0	-800	-600	0,374	0,488	-1	-1	4
7008	352	436	310	0,623	0,562	538,619	3,664	0	478	384	0,374	0,488	530,073	3,989	0
7028	353	445	269	0,623	0,562	538,619	3,355	0	474	348	0,374	0,489	530,073	3,827	0
7048	354	376	352	0,624	0,563	538,619	3,719	0	-800	-600	0,624	0,563	-1	-1	4
7068	355	-800	-600	-1	-1	-1	-1	4	-800	-600	-1	-1	-1	-1	4
7088	356	-800	-600	0,624	0,563	-1	-1	4	-800	-600	0,376	0,489	-1	-1	4
7107	357	-800	-600	0,375	0,489	-1	-1	4	363	305	0,375	0,489	530,734	3,333	0
7127	358	-800	-600	-1	-1	-1	-1	4	-800	-600	-1	-1	-1	-1	4
7147	359	-800	-600	0,375	0,489	-1	-1	4	368	398	0,375	0,489	530,734	3,704	0
7167	360	-800	-600	-1	-1	-1	-1	4	-800	-600	-1	-1	-1	-1	4
7187	361	-800	-600	0,624	0,562	-1	-1	4	-800	-600	0,375	0,489	-1	-1	4
7207	362	373	392	0,624	0,563	542,117	3,988	0	-800	-600	0,624	0,563	-1	-1	4
7227	363	-800	-600	-1	-1	-1	-1	4	-800	-600	-1	-1	-1	-1	4
7247	364	340	353	0,624	0,563	542,117	3,664	0	401	285	0,375	0,489	531,626	3,048	0
7267	365	379	374	0,624	0,563	542,117	3,705	0	-800	-600	0,624	0,563	-1	-1	4
7287	366	370	360	0,624	0,563	541,086	3,738	0	-800	-600	0,375	0,49	-1	-1	4
7307	367	-800	-600	0,375	0,49	-1	-1	4	386	272	0,375	0,49	531,386	3,032	0
7327	368	311	355	0,624	0,563	541,086	3,81	0	406	272	0,375	0,49	531,386	3,11	0
7347	369	-800	-600	-1	-1	-1	-1	4	-800	-600	-1	-1	-1	-1	4
7367	370	384	393	0,624	0,563	541,086	3,803	0	-800	-600	0,624	0,563	-1	-1	4
7386	371	384	394	0,624	0,564	540,616	3,8	0	-800	-600	0,376	0,491	-1	-1	4
7406	372	-800	-600	-1	-1	-1	-1	4	-800	-600	-1	-1	-1	-1	4
7426	373	355	473	0,624	0,564	540,616	4,033	0	-800	-600	0,624	0,564	-1	-1	4
7446	374	363	425	0,624	0,564	540,616	4,025	0	-800	-600	0,624	0,564	-1	-1	4
7466	375	385	504	0,624	0,564	540,616	4,063	0	352	453	0,375	0,49	534,233	3,855	0
7486	376	397	497	0,624	0,564	541,765	4,079	0	352	453	0,376	0,49	533,492	3,85	0
7506	377	342	496	0,624	0,564	541,765	4,097	0	-800	-600	0,624	0,564	-1	-1	4
7526	378	354	464	0,625	0,564	541,765	4,037	0	-800	-600	0,625	0,564	-1	-1	4
7546	379	354	464	0,625	0,564	541,765	3,967	0	-800	-600	0,625	0,564	-1	-1	4
7566	380	358	482	0,624	0,564	541,765	4,196	0	-800	-600	0,624	0,564	-1	-1	4
7586	381	359	465	0,624	0,564	541,74	4,156	0	-800	-600	0,375	0,49	-1	-1	4
7606	382	360	424	0,624	0,564	541,74	3,991	0	-800	-600	0,624	0,564	-1	-1	4
7626	383	-800	-600	0,375	0,491	-1	-1	4	363	398	0,375	0,491	533,5	3,861	0
7646	384	354	433	0,624	0,564	541,74	4,112	0	-800	-600	0,624	0,564	-1	-1	4
7666	385	363	461	0,624	0,564	541,74	3,945	0	380	457	0,375	0,491	533,5	4,203	0
7686	386	363	462	0,624	0,564	540,791	3,939	0	380	457	0,375	0,49	533,831	4,206	0
7705	387	378	422	0,624	0,563	540,791	3,829	0	-800	-600	0,624	0,563	-1	-1	4
7725	388	377	445	0,624	0,564	540,791	3,922	0	-800	-600	0,624	0,564	-1	-1	4
7745	389	360	506	0,624	0,564	540,791	4,076	0	-800	-600	0,624	0,564	-1	-1	4
7765	390	370	403	0,624	0,564	540,791	3,866	0	365	418	0,375	0,491	533,831	3,66	0
7785	391	363	428	0,624	0,564	541,518	3,96	0	365	419	0,375	0,491	533,51	3,658	0
7805	392	370	461	0,624	0,564	541,518	4,013	0	-800	-600	0,624	0,564	-1	-1	4
7825	393	366	457	0,624	0,564	541,518	4,094	0	-800	-600	0,624	0,564	-1	-1	4
7845	394	370	496	0,625	0,564	541,518	3,934	0	-800	-600	0,625	0,564	-1	-1	4
7865	395	370	349	0,625	0,564	541,518	2,999	0	-800	-600	0,625	0,564	-1	-1	4
7885	396	370	348	0,625	0,564	540,961	2,912	0	-800	-600	0,375	0,491	-1	-1	4
7905	397	387	388	0,624	0,564	540,961	3,626	0	385	457	0,375	0,491	531,998	3,661	0
7925	398	376	406	0,624	0,564	540,961	3,898	0	-800	-600	0,624	0,564	-1	-1	4
7945	399	377	435	0,624	0,564	540,961	3,678	0	-800	-600	0,624	0,564	-1	-1	4
7965	400	363	484	0,624	0,564	540,961	3,902	0	-800	-600	0,624	0,564	-1	-1	4
7984	401	357	508	0,624	0,564	541,635	3,908	0	-800	-600	0,375	0,491	-1	-1	4
8004	402	349	504	0,624	0,563	541,635	3,959	0	-800	-600	0,624	0,563	-1	-1	4
8024	403	-800	-600	0,374	0,491	-1	-1	4	427	344	0,374	0,491	532,335	3,178	0
8044	404	386	443	0,624	0,563	541,635	3,898	0	368	416	0,374	0,491	532,335	3,705	0
8064	405	-800	-600	-1	-1	-1	-1	4	-800	-600	-1	-1	-1	-1	4
8084	406	-800	-600	0,623	0,563	-1	-1	4	-800	-600	0,374	0,491	-1	-1	4
8104	407	356	516	0,623	0,563	541,061	3,868	0	369	450	0,374	0,491	533,19	3,704	0
8124	408	362	382	0,623	0,563	541,061	3,364	0	366	447	0,373	0,49	533,19	3,786	0
8144	409	500	332	0,62	0,56	541,061	3,607	0	534	366	0,371	0,489	533,19	3,835	0
8166	410	503	234	0,619	0,559	541,061	3,391	0	547	318	0,37	0,488	533,19	3,692	0
8184	411	519	172	0,619	0,56	538,851	3,468	0	561	294	0,37	0,488	526,584	3,7	0
8204	412	-800	-600	0,369	0,488	-1	-1	4	546	353	0,369	0,488	526,584	4,021	0
8224	413	529	230	0,618	0,559	538,851	3,594	0	549	340	0,368	0,488	526,584	3,848	0	17	539	290
8244	414	512	243	0,618	0,559	538,851	3,339	0	561	325	0,368	0,488	526,584	3,789	0	17	539	290
8264	415	516	242	0,617	0,559	538,851	3,211	0	573	329	0,368	0,488	526,584	3,877	0	17	539	290
8284	416	520	241	0,618	0,56	538	3,078	0	579	334	0,368	0,488	525,156	3,858	0	17	539	290
8304	417	518	228	0,618	0,56	538	3,047	0	555	338	0,368	0,488	525,156	3,721	0	17	539	290
8323	418	515	239	0,618	0,56	538	3,011	0	553	348	0,369	0,489	525,156	3,629	0	17	539	290
8343	419	516	242	0,619	0,56	538	3,14	0	555	323	0,369	0,489	525,156	3,651	0	17	539	290
8363	420	520	236	0,619	0,56	538	3,016	0	543	361	0,369	0,488	525,156	3,694	0	17	539	290
8383	421	519	237	0,618	0,56	537,858	3,06	0	542	354	0,369	0,488	526,768	3,662	0	17	539	290
8403	422	534	246	0,617	0,56	537,858	3,021	0	577	353	0,368	0,489	526,768	3,588	0	17	539	290
8423	423	610	265	0,615	0,56	537,858	3,523	0	652	353	0,367	0,489	526,768	3,628	0
8443	424	634	278	0,615	0,56	537,858	3,452	0	648	338	0,366	0,489	526,768	3,578	0
8463	425	639	268	0,615	0,56	537,858	3,297	0	665	334	0,366	0,489	526,768	3,495	0
8483	426	645	274	0,615	0,56	537,744	3,553	0	663	339	0,366	0,489	519,154	3,446	0
8503	427	638	297	0,615	0,56	537,744	3,544	0	630	367	0,366	0,489	519,154	3,596	0	18	630	305
8523	428	627	278	0,615	0,56	537,744	3,64	0	635	352	0,366	0,489	519,154	3,378	0	18	630	305
8543	429	593	273	0,615	0,56	537,744	3,297	0	669	348	0,366	0,489	519,154	3,594	0	18	630	305
8565	430	647	258	0,615	0,56	537,744	3,287	0	630	353	0,366	0,489	519,154	3,567	0	18	630	305
8582	431	634	253	0,615	0,56	536,358	3,269	0	640	352	0,366	0,489	520,045	3,515	0	18	630	305
8602	432	622	268	0,616	0,56	536,358	3,326	0	625	362	0,366	0,489	520,045	3,729	0	18	630	305
8622	433	598	216	0,616	0,56	536,358	2,966	0	649	355	0,366	0,489	520,045	3,51	0	18	630	305
8642	434	633	273	0,616	0,559	536,358	3,528	0	645	352	0,366	0,489	520,045	3,697	0
8662	435	627	272	0,616	0,559	536,358	3,471	0	645	349	0,366	0,489	520,045	3,718	0
8682	436	625	261	0,616	0,559	536,018	3,442	0	645	346	0,366	0,489	519,336	3,65	0
8702	437	620	263	0,615	0,559	536,018	3,492	0	652	342	0,366	0,489	519,336	3,704	0
8722	438	642	277	0,615	0,559	536,018	3,516	0	639	357	0,365	0,489	519,336	3,505	0
8742	439	490	172	0,616	0,556	536,018	3,376	0	551	197	0,367	0,487	519,336	3,463	0
8762	440	-800	-600	0,368	0,486	-1	-1	4	559	140	0,368	0,486	519,336	3,519	0
8782	441	-800	-600	0,617	0,556	-1	-1	4	563	99	0,368	0,486	511,583	3,459	0
8802	442	498	129	0,618	0,556	523,819	3,435	0	549	147	0,369	0,486	511,583	3,251	0	19	513	136
8822	443	503	132	0,618	0,556	523,819	3,318	0	533	146	0,369	0,486	511,583	3,477	0	19	513	136
8842	444	498	130	0,618	0,556	523,819	3,509	0	538	147	0,368	0,486	511,583	3,346	0	19	513	136
8862	445	489	117	0,618	0,556	523,819	3,419	0	531	150	0,368	0,486	511,583	3,381	0	19	513	136
8882	446	489	115	0,617	0,556	524,605	3,412	0	532	152	0,368	0,486	510,496	3,41	0	19	513	136
8901	447	483	126	0,617	0,556	524,605	3,505	0	534	141	0,367	0,486	510,496	3,599	0	19	513	136
8922	448	502	128	0,618	0,556	524,605	3,262	0	524	143	0,368	0,486	510,496	3,246	0	19	513	136
8941	449	483	126	0,618	0,556	524,605	3,282	0	532	133	0,368	0,486	510,496	3,348	0	19	513	136
8962	450	500	131	0,618	0,556	524,605	3,421	0	536	150	0,368	0,486	510,496	3,285	0	19	513	136
8981	451	509	134	0,618	0,556	523,105	3,288	0	533	149	0,368	0,485	511,037	3,335	0	19	513	136
9002	452	343	200	0,621	0,556	523,105	3,497	0	397	193	0,37	0,486	511,037	3,285	0
9021	453	240	216	0,622	0,557	523,105	3,401	0	287	227	0,373	0,486	511,037	3,497	0	20	257	208
9044	454	234	217	0,622	0,557	523,105	3,408	0	277	229	0,373	0,486	511,037	3,182	0	20	257	208
9061	455	253	202	0,623	0,558	523,105	3,295	0	275	224	0,373	0,486	511,037	3,253	0	20	257	208
9081	456	256	202	0,623	0,558	528,745	3,295	0	265	200	0,373	0,486	523,981	3,357	0	20	257	208
9101	457	251	212	0,624	0,557	528,745	3,461	0	270	211	0,373	0,486	523,981	3,314	0	20	257	208
9123	458	243	199	0,624	0,557	528,745	3,366	0	261	204	0,374	0,486	523,981	3,506	0	20	257	208
9141	459	248	197	0,624	0,557	528,745	3,394	0	269	212	0,374	0,486	523,981	3,426	0	20	257	208
9161	460	241	205	0,624	0,557	528,745	3,4	0	256	213	0,374	0,486	523,981	3,311	0	20	257	208
9181	461	243	196	0,624	0,557	529,366	3,41	0	257	212	0,373	0,486	523,874	3,386	0	20	257	208
9201	462	249	199	0,624	0,558	529,366	3,364	0	265	215	0,374	0,486	523,874	3,392	0	20	257	208
9220	463	255	206	0,624	0,558	529,366	3,392	0	283	208	0,374	0,486	523,874	3,538	0	20	257	208
9242	464	242	203	0,624	0,558	529,366	3,453	0	258	200	0,374	0,486	523,874	3,509	0	20	257	208
9260	465	244	203	0,624	0,558	529,366	3,57	0	294	213	0,374	0,486	523,874	3,43	0	20	257	208
9280	466	243	203	0,624	0,558	529,754	3,619	0	290	208	0,374	0,486	523,335	3,496	0	20	257	208
9300	467	241	195	0,624	0,558	529,754	3,315	0	270	220	0,374	0,486	523,335	3,479	0	20	257	208
9322	468	244	206	0,624	0,558	529,754	3,567	0	271	205	0,374	0,486	523,335	3,371	0	20	257	208
9340	469	252	209	0,624	0,558	529,754	3,476	0	287	210	0,374	0,486	523,335	3,336	0	20	257	208
9362	470	242	211	0,624	0,558	529,754	3,402	0	264	214	0,374	0,486	523,335	3,481	0	20	257	208
9380	471	246	213	0,624	0,558	529,674	3,512	0	268	204	0,374	0,486	524,946	3,429	0	20	257	208
9402	472	237	222	0,624	0,558	529,674	3,365	0	282	206	0,374	0,486	524,946	3,366	0	20	257	208
9420	473	246	209	0,625	0,559	529,674	3,52	0	269	206	0,375	0,486	524,946	3,525	0	20	257	208
9442	474	245	215	0,625	0,559	529,674	3,438	0	273	223	0,375	0,486	524,946	3,441	0	20	257	208
9460	475	235	200	0,625	0,558	529,674	3,497	0	259	208	0,375	0,486	524,946	3,477	0	20	257	208
9482	476	239	199	0,625	0,558	530,214	3,465	0	261	216	0,375	0,486	523,215	3,422	0	20	257	208
9499	477	246	239	0,625	0,559	530,214	3,419	0	-800	-600	0,625	0,559	-1	-1	4
9519	478	114	424	0,625	0,563	530,214	3,712	0	180	315	0,378	0,49	523,215	3,263	0
9539	479	160	524	0,626	0,564	530,214	3,504	0	-800	-600	0,626	0,564	-1	-1	4
9559	480	121	528	0,627	0,564	530,214	3,533	0	-800	-600	0,627	0,564	-1	-1	4
9579	481	142	532	0,627	0,564	533,241	3,581	0	-800	-600	0,379	0,491	-1	-1	4
9599	482	120	523	0,627	0,564	533,241	3,495	0	-800	-600	0,627	0,564	-1	-1	4
9619	483	118	512	0,628	0,564	533,241	3,456	0	-800	-600	0,628	0,564	-1	-1	4
9639	484	113	515	0,628	0,564	533,241	3,353	0	106	397	0,379	0,491	530,99	3,37	0
9659	485	105	511	0,628	0,564	533,241	3,572	0	-800	-600	0,628	0,564	-1	-1	4
9679	486	101	511	0,628	0,564	533,795	3,537	0	-800	-600	0,379	0,491	-1	-1	4
9699	487	132	507	0,628	0,564	533,795	3,511	0	-800	-600	0,628	0,564	-1	-1	4
9719	488	128	511	0,628	0,564	533,795	3,352	0	-800	-600	0,628	0,564	-1	-1	4
9739	489	125	512	0,628	0,564	533,795	3,493	0	-800	-600	0,628	0,564	-1	-1	4
9759	490	129	508	0,628	0,564	533,795	3,442	0	-800	-600	0,628	0,564	-1	-1	4
9778	491	126	509	0,628	0,564	535,581	3,403	0	-800	-600	0,379	0,491	-1	-1	4
9798	492	212	339	0,626	0,563	535,581	2,972	0	237	345	0,377	0,491	530,522	3,335	0
9818	493	213	465	0,625	0,563	535,581	3,59	0	-800	-600	0,625	0,563	-1	-1	4
9838	494	223	470	0,626	0,564	535,581	3,665	0	-800	-600	0,626	0,564	-1	-1	4
9858	495	258	476	0,626	0,564	535,581	3,585	0	-800	-600	0,626	0,564	-1	-1	4
9878	496	265	479	0,626	0,564	537,944	3,624	0	-800	-600	0,377	0,491	-1	-1	4
9898	497	230	473	0,627	0,564	537,944	3,637	0	-800	-600	0,627	0,564	-1	-1	4
9918	498	249	498	0,627	0,564	537,944	3,769	0	-800	-600	0,627	0,564	-1	-1	4
9938	499	251	454	0,627	0,564	537,944	3,704	0	-800	-600	0,627	0,564	-1	-1	4
9958	500	241	462	0,627	0,564	537,944	3,696	0	-800	-600	0,627	0,564	-1	-1	4
9978	501	240	461	0,626	0,564	539,152	3,696	0	-800	-600	0,377	0,49	-1	-1	4
9998	502	236	461	0,627	0,564	539,152	3,668	0	-800	-600	0,627	0,564	-1	-1	4
10018	503	236	490	0,627	0,564	539,152	3,877	0	-800	-600	0,627	0,564	-1	-1	4
10038	504	264	487	0,627	0,564	539,152	3,775	0	229	384	0,378	0,49	532,681	3,48	0
10058	505	249	494	0,627	0,563	539,152	3,853	0	-800	-600	0,627	0,563	-1	-1	4
10077	506	256	494	0,627	0,563	538,978	3,811	0	-800	-600	0,377	0,49	-1	-1	4
10097	507	244	488	0,626	0,563	538,978	3,812	0	250	392	0,377	0,49	532,272	3,597	0
10117	508	235	457	0,626	0,564	538,978	3,783	0	-800	-600	0,626	0,564	-1	-1	4
10137	509	236	458	0,626	0,564	538,978	3,906	0	-800	-600	0,626	0,564	-1	-1	4
10157	510	232	452	0,626	0,564	538,978	3,851	0	-800	-600	0,626	0,564	-1	-1	4
10177	511	232	451	0,627	0,564	538,67	3,868	0	-800	-600	0,377	0,491	-1	-1	4
10197	512	310	458	0,625	0,564	538,67	3,954	0	333	323	0,376	0,491	532,962	3,455	0
10217	513	342	388	0,624	0,564	538,67	3,544	0	-800	-600	0,624	0,564	-1	-1	4
10237	514	388	309	0,624	0,564	538,67	3,276	0	364	411	0,375	0,49	532,962	3,824	0
10257	515	362	347	0,624	0,564	538,67	3,614	0	-800	-600	0,624	0,564	-1	-1	4
10277	516	382	307	0,624	0,564	539,039	3,55	0	-800	-600	0,375	0,491	-1	-1	4
10297	517	355	349	0,624	0,564	539,039	3,784	0	399	338	0,375	0,491	530,169	3,444	0
10317	518	359	354	0,624	0,564	539,039	3,898	0	382	334	0,375	0,491	530,169	3,753	0
10337	519	370	389	0,624	0,564	539,039	3,669	0	367	423	0,375	0,491	530,169	3,816	0
10357	520	377	340	0,624	0,564	539,039	3,712	0	353	440	0,375	0,491	530,169	3,761	0
10377	521	383	349	0,624	0,564	539,968	3,712	0	340	457	0,375	0,491	531,578	3,8	0
10396	522	350	358	0,624	0,564	539,968	3,836	0	-800	-600	0,624	0,564	-1	-1	4
10416	523	323	360	0,624	0,564	539,968	3,729	0	385	317	0,375	0,491	531,578	3,173	0
10436	524	-800	-600	-1	-1	-1	-1	4	-800	-600	-1	-1	-1	-1	4
10456	525	366	338	0,624	0,564	539,968	3,735	0	-800	-600	0,624	0,564	-1	-1	4
10476	526	361	335	0,624	0,564	539,842	3,738	0	-800	-600	0,375	0,491	-1	-1	4
10496	527	-800	-600	-1	-1	-1	-1	4	-800	-600	-1	-1	-1	-1	4
10516	528	368	328	0,624	0,564	539,842	3,049	0	383	435	0,375	0,49	531,888	3,905	0
10536	529	-800	-600	0,375	0,49	-1	-1	4	386	357	0,375	0,49	531,888	3,431	0
10556	530	-800	-600	0,375	0,491	-1	-1	4	377	278	0,375	0,491	531,888	2,716	0
10576	531	-800	-600	0,624	0,564	-1	-1	4	377	200	0,375	0,491	531,364	2,16	0
10596	532	378	441	0,624	0,564	539,783	3,715	0	-800	-600	0,624	0,564	-1	-1	4
10616	533	363	361	0,624	0,563	539,783	3,672	0	-800	-600	0,624	0,563	-1	-1	4
10636	534	351	388	0,624	0,564	539,783	3,428	0	-800	-600	0,624	0,564	-1	-1	4
10656	535	385	392	0,623	0,564	539,783	3,7	0	-800	-600	0,623	0,564	-1	-1	4
10675	536	374	393	0,623	0,564	542,913	3,637	0	-800	-600	0,374	0,491	-1	-1	4
10695	537	370	371	0,623	0,563	542,913	3,615	0	385	296	0,374	0,491	532,031	3,147	0
10715	538	361	417	0,623	0,564	542,913	3,675	0	-800	-600	0,623	0,564	-1	-1	4
10735	539	388	387	0,623	0,564	542,913	3,729	0	441	318	0,374	0,491	532,031	3,133	0
10755	540	396	379	0,623	0,564	542,913	3,617	0	-800	-600	0,623	0,564	-1	-1	4
10775	541	400	396	0,623	0,564	542,304	3,657	0	-800	-600	0,374	0,491	-1	-1	4
10795	542	371	454	0,623	0,564	542,304	3,985	0	-800	-600	0,623	0,564	-1	-1	4
10815	543	366	447	0,623	0,564	542,304	3,801	0	413	378	0,374	0,491	531,353	3,457	0
10835	544	388	446	0,623	0,564	542,304	3,855	0	-800	-600	0,623	0,564	-1	-1	4
10855	545	356	413	0,623	0,564	542,304	3,797	0	-800	-600	0,623	0,564	-1	-1	4
10875	546	360	404	0,623	0,564	543,94	3,825	0	-800	-600	0,373	0,491	-1	-1	4
10895	547	368	438	0,622	0,564	543,94	3,917	0	373	393	0,373	0,491	532,104	3,598	0
10915	548	381	423	0,623	0,564	543,94	3,858	0	-800	-600	0,623	0,564	-1	-1	4
10935	549	364	426	0,623	0,564	543,94	3,907	0	397	290	0,374	0,491	532,104	2,965	0
10955	550	374	450	0,623	0,564	543,94	3,861	0	-800	-600	0,623	0,564	-1	-1	4
10975	551	377	445	0,623	0,563	543,091	3,873	0	-800	-600	0,374	0,491	-1	-1	4
10994	552	390	440	0,623	0,563	543,091	3,99	0	-800	-600	0,623	0,563	-1	-1	4
11014	553	-800	-600	-1	-1	-1	-1	4	-800	-600	-1	-1	-1	-1	4
11034	554	380	452	0,623	0,563	543,091	3,93	0	380	448	0,373	0,491	532,148	3,73	0
11054	555	-800	-600	-1	-1	-1	-1	4	-800	-600	-1	-1	-1	-1	4
11074	556	-800	-600	0,623	0,563	-1	-1	4	-800	-600	0,373	0,491	-1	-1	4
11094	557	380	500	0,623	0,563	543,986	4,064	0	-800	-600	0,623	0,563	-1	-1	4
11114	558	381	436	0,623	0,563	543,986	3,758	0	386	376	0,373	0,491	532,16	3,638	0
11134	559	358	378	0,623	0,563	543,986	3,709	0	-800	-600	0,623	0,563	-1	-1	4
11154	560	-800	-600	0,373	0,491	-1	-1	4	357	343	0,373	0,491	532,16	3,654	0
11174	561	-800	-600	0,623	0,563	-1	-1	4	357	345	0,374	0,49	530,844	3,646	0
11194	562	183	339	0,625	0,561	537,234	3,859	0	225	306	0,377	0,488	530,844	3,744	0
11214	563	161	297	0,626	0,561	537,234	3,764	0	186	268	0,378	0,488	530,844	3,576	0	21	169	295
11234	564	170	297	0,627	0,561	537,234	3,788	0	-800	-600	0,627	0,561	-1	-1	4	21	169	295
11253	565	165	302	0,627	0,561	537,234	3,777	0	192	285	0,379	0,488	530,844	3,611	0	21	169	295
11273	566	172	313	0,628	0,561	530,791	3,746	0	192	288	0,379	0,488	528,797	3,598	0	21	169	295
11293	567	149	328	0,628	0,561	530,791	3,829	0	202	291	0,379	0,488	528,797	3,582	0	21	169	295
11313	568	153	317	0,628	0,561	530,791	3,592	0	176	298	0,379	0,488	528,797	3,652	0	21	169	295
11333	569	156	318	0,628	0,561	530,791	3,667	0	170	269	0,379	0,488	528,797	3,564	0	21	169	295
11353	570	155	306	0,628	0,561	530,791	3,621	0	168	253	0,379	0,487	528,797	3,504	0	21	169	295
11373	571	154	302	0,628	0,561	531,321	3,659	0	167	247	0,379	0,487	528,869	3,511	0	21	169	295
11393	572	170	307	0,628	0,561	531,321	3,723	0	173	277	0,379	0,487	528,869	3,512	0	21	169	295
11413	573	172	320	0,628	0,561	531,321	3,645	0	195	272	0,379	0,487	528,869	3,713	0	21	169	295
11433	574	165	297	0,628	0,561	531,321	3,739	0	193	294	0,379	0,487	528,869	3,521	0	21	169	295
11453	575	151	315	0,628	0,561	531,321	3,721	0	167	280	0,379	0,487	528,869	3,479	0	21	169	295
11473	576	149	305	0,628	0,561	532,069	3,711	0	178	284	0,378	0,487	528,955	3,529	0	21	169	295
11493	577	156	328	0,628	0,561	532,069	3,636	0	191	285	0,379	0,487	528,955	3,655	0	21	169	295
11513	578	155	313	0,628	0,561	532,069	3,717	0	197	266	0,379	0,487	528,955	3,501	0	21	169	295
11533	579	153	331	0,629	0,561	532,069	3,604	0	185	290	0,379	0,487	528,955	3,611	0	21	169	295
11553	580	163	304	0,629	0,561	532,069	3,525	0	174	272	0,379	0,487	528,955	3,469	0	21	169	295
11573	581	163	307	0,629	0,561	531,958	3,527	0	174	267	0,379	0,487	529,183	3,496	0	21	169	295
11592	582	148	306	0,629	0,561	531,958	3,569	0	-800	-600	0,629	0,561	-1	-1	4	21	169	295
11612	583	159	355	0,628	0,562	531,958	3,635	0	180	300	0,379	0,489	529,183	3,483	0	22	165	330
11632	584	166	338	0,628	0,562	531,958	3,527	0	183	311	0,379	0,489	529,183	3,636	0	22	165	330
11652	585	151	349	0,628	0,563	531,958	3,453	0	177	300	0,379	0,489	529,183	3,596	0	22	165	330
11672	586	163	343	0,628	0,563	530,92	3,443	0	177	300	0,379	0,489	531,544	3,57	0	22	165	330
11692	587	141	362	0,629	0,563	530,92	3,647	0	190	328	0,38	0,489	531,544	3,476	0	22	165	330
11712	588	139	353	0,629	0,563	530,92	3,427	0	171	323	0,38	0,489	531,544	3,799	0	22	165	330
11732	589	169	363	0,629	0,563	530,92	3,638	0	152	288	0,38	0,489	531,544	3,457	0	22	165	330
11752	590	163	366	0,629	0,563	530,92	3,53	0	-800	-600	0,629	0,563	-1	-1	4	23	160	341
11772	591	158	364	0,629	0,563	531,234	3,465	0	-800	-600	0,38	0,489	-1	-1	4	23	160	341
11792	592	134	357	0,628	0,563	531,234	3,733	0	187	335	0,379	0,489	530,604	3,697	0	23	160	341
11812	593	145	344	0,629	0,563	531,234	3,467	0	172	322	0,38	0,489	530,604	3,491	0	23	160	341
11832	594	149	358	0,629	0,564	531,234	3,57	0	144	281	0,381	0,489	530,604	3,079	0	23	160	341
11852	595	157	356	0,63	0,564	531,234	3,541	0	180	304	0,381	0,489	530,604	3,485	0	23	160	341
11871	596	163	352	0,63	0,563	531,558	3,515	0	166	284	0,381	0,489	530,768	3,347	0	23	160	341
11891	597	145	359	0,63	0,563	531,558	3,714	0	172	324	0,381	0,489	530,768	3,621	0	23	160	341
11911	598	155	383	0,63	0,563	531,558	3,615	0	175	336	0,381	0,489	530,768	3,566	0	23	160	341
11931	599	145	354	0,629	0,563	531,558	3,67	0	175	375	0,38	0,489	530,768	3,537	0	23	160	341
11951	600	144	365	0,629	0,563	531,558	3,384	0	212	308	0,38	0,489	530,768	3,528	0
11971	601	142	369	0,629	0,563	531,883	3,323	0	217	323	0,38	0,489	530,572	3,517	0
11991	602	320	329	0,626	0,561	531,883	3,572	0	358	278	0,377	0,488	530,572	3,518	0
12011	603	464	242	0,622	0,559	531,883	3,364	0	508	291	0,374	0,487	530,572	3,507	0
12031	604	525	222	0,621	0,559	531,883	3,511	0	548	268	0,372	0,487	530,572	3,591	0	24	523	242
12051	605	534	228	0,62	0,558	531,883	3,313	0	520	256	0,371	0,487	530,572	3,533	0	24	523	242
12071	606	545	210	0,619	0,558	536,932	3,376	0	537	269	0,37	0,487	520,513	3,485	0	24	523	242
12091	607	532	223	0,619	0,558	536,932	3,561	0	536	272	0,37	0,487	520,513	3,535	0	24	523	242
12111	608	516	227	0,619	0,559	536,932	3,36	0	531	260	0,37	0,487	520,513	3,51	0	24	523	242
12131	609	507	206	0,62	0,559	536,932	3,31	0	527	281	0,371	0,487	520,513	3,471	0	24	523	242
12151	610	515	215	0,621	0,559	536,932	3,425	0	520	272	0,371	0,487	520,513	3,557	0	24	523	242
12170	611	512	212	0,622	0,559	535,9	3,424	0	515	272	0,372	0,487	520,131	3,534	0	24	523	242
12190	612	502	219	0,622	0,56	535,9	3,579	0	520	258	0,372	0,487	520,131	3,459	0	24	523	242
12210	613	489	216	0,621	0,56	535,9	3,509	0	-800	-600	0,621	0,56	-1	-1	4
12230	614	503	216	0,621	0,56	535,9	3,495	0	537	286	0,372	0,487	520,131	3,595	0	25	514	248
12250	615	491	224	0,621	0,56	535,9	3,622	0	516	299	0,371	0,487	520,131	3,656	0	25	514	248
12270	616	496	221	0,621	0,56	536,237	3,589	0	516	298	0,371	0,487	521,431	3,665	0	25	514	248
12290	617	499	223	0,621	0,56	536,237	3,486	0	533	304	0,371	0,487	521,431	3,661	0	25	514	248
12310	618	512	215	0,621	0,56	536,237	3,316	0	532	277	0,372	0,487	521,431	3,665	0	25	514	248
12330	619	517	239	0,621	0,56	536,237	3,326	0	534	270	0,372	0,487	521,431	3,516	0	25	514	248
12350	620	519	228	0,621	0,559	536,237	3,484	0	527	265	0,372	0,487	521,431	3,681	0	25	514	248
12370	621	522	229	0,621	0,559	537,365	3,408	0	527	259	0,372	0,487	521,732	3,65	0	25	514	248
12390	622	503	239	0,621	0,559	537,365	3,615	0	521	275	0,372	0,487	521,732	3,492	0	25	514	248
12410	623	503	227	0,621	0,559	537,365	3,496	0	532	260	0,372	0,487	521,732	3,319	0	25	514	248
12430	624	501	217	0,621	0,559	537,365	3,572	0	556	236	0,372	0,487	521,732	3,052	0	25	514	248
12450	625	486	231	0,622	0,559	537,365	3,403	0	567	242	0,372	0,487	521,732	3,5	0	25	514	248
12470	626	485	227	0,622	0,559	538,711	3,406	0	576	249	0,372	0,487	521,209	3,344	0	25	514	248
12489	627	491	209	0,622	0,559	538,711	3,347	0	518	262	0,372	0,487	521,209	3,59	0	25	514	248
12509	628	501	244	0,621	0,559	538,711	3,555	0	505	279	0,371	0,487	521,209	3,533	0	25	514	248
12529	629	489	219	0,621	0,559	538,711	3,661	0	522	272	0,371	0,487	521,209	3,586	0	25	514	248
12549	630	479	229	0,62	0,559	538,711	3,599	0	521	257	0,371	0,487	521,209	3,351	0	25	514	248
12569	631	480	241	0,62	0,559	538,669	3,649	0	519	263	0,371	0,487	521,315	3,317	0	25	514	248
12589	632	501	242	0,62	0,56	538,669	3,632	0	511	264	0,371	0,487	521,315	3,227	0	25	514	248
12609	633	513	299	0,62	0,563	538,669	2,796	0	-800	-600	0,62	0,563	-1	-1	4
12629	634	514	333	0,62	0,564	538,669	3,143	0	-800	-600	0,62	0,564	-1	-1	4
12649	635	504	353	0,621	0,564	538,669	3,23	0	528	440	0,373	0,491	521,315	3,352	0
12669	636	507	374	0,62	0,564	537,973	3,313	0	530	432	0,372	0,491	529,987	3,406	0
12689	637	532	345	0,62	0,564	537,973	3,123	0	495	426	0,371	0,491	529,987	3,448	0
12709	638	549	333	0,62	0,564	537,973	3,095	0	-800	-600	0,62	0,564	-1	-1	4
12729	639	-800	-600	0,371	0,491	-1	-1	4	505	403	0,371	0,491	529,987	3,369	0
12749	640	476	417	0,62	0,564	537,973	3,515	0	523	462	0,371	0,491	529,987	3,554	0
12769	641	477	416	0,62	0,564	538,935	3,521	0	523	462	0,372	0,491	529,865	3,553	0
12788	642	518	379	0,621	0,564	538,935	3,376	0	520	450	0,372	0,491	529,865	3,428	0
12808	643	541	352	0,621	0,564	538,935	3,218	0	516	425	0,372	0,491	529,865	3,209	0
12828	644	-800	-600	0,371	0,491	-1	-1	4	520	460	0,371	0,491	529,865	3,455	0
12848	645	521	391	0,62	0,564	538,935	3,29	0	502	459	0,371	0,491	529,865	3,538	0
12868	646	520	391	0,62	0,564	538,396	3,287	0	499	457	0,371	0,491	531,084	3,507	0
12888	647	467	467	0,62	0,563	538,396	3,647	0	-800	-600	0,62	0,563	-1	-1	4
12908	648	537	381	0,621	0,563	538,396	3,193	0	492	450	0,371	0,491	531,084	3,497	0
12928	649	495	385	0,621	0,563	538,396	3,384	0	510	439	0,372	0,49	531,084	3,451	0
12948	650	475	410	0,622	0,563	538,396	3,596	0	526	438	0,372	0,49	531,084	3,505	0
12968	651	501	421	0,621	0,563	536,919	3,403	0	542	439	0,372	0,49	528,745	3,477	0
12988	652	502	367	0,621	0,563	536,919	3,297	0	513	426	0,372	0,49	528,745	3,533	0
13008	653	479	400	0,621	0,563	536,919	3,413	0	525	428	0,371	0,49	528,745	3,592	0
13028	654	484	398	0,62	0,563	536,919	3,513	0	505	431	0,371	0,49	528,745	3,703	0
13048	655	486	388	0,621	0,563	536,919	3,474	0	513	417	0,371	0,49	528,745	3,537	0
13068	656	491	381	0,621	0,563	538,482	3,537	0	515	417	0,372	0,49	529,541	3,6	0
13087	657	450	406	0,622	0,563	538,482	3,78	0	496	369	0,373	0,49	529,541	3,562	0
13107	658	401	340	0,623	0,562	538,482	3,632	0	443	364	0,374	0,489	529,541	3,619	0
13127	659	414	344	0,624	0,562	538,482	3,701	0	419	390	0,375	0,489	529,541	3,549	0
13147	660	408	359	0,623	0,562	538,482	3,694	0	436	406	0,375	0,489	529,541	3,797	0
13167	661	417	367	0,623	0,562	538,733	3,69	0	426	412	0,374	0,489	530,175	3,832	0
13187	662	437	358	0,623	0,562	538,733	3,599	0	418	336	0,374	0,489	530,175	3,449	0
13207	663	413	333	0,623	0,562	538,733	3,761	0	424	327	0,374	0,489	530,175	3,547	0
13227	664	393	365	0,623	0,562	538,733	3,783	0	438	333	0,374	0,489	530,175	3,564	0
13247	665	401	341	0,623	0,562	538,733	3,706	0	419	314	0,374	0,489	530,175	3,404	0
13267	666	390	356	0,624	0,562	537,781	3,689	0	426	311	0,374	0,489	530,245	3,454	0
13287	667	398	353	0,623	0,562	537,781	3,678	0	410	394	0,374	0,489	530,245	3,757	0
13307	668	400	343	0,623	0,562	537,781	3,843	0	410	408	0,374	0,489	530,245	3,718	0
13327	669	403	349	0,623	0,561	537,781	3,795	0	411	328	0,373	0,489	530,245	3,461	0
13347	670	393	358	0,623	0,561	537,781	3,763	0	404	363	0,373	0,488	530,245	3,773	0
13366	671	396	353	0,623	0,562	539,253	3,851	0	404	348	0,374	0,489	530,083	3,69	0
13386	672	-800	-600	-1	-1	-1	-1	4	-800	-600	-1	-1	-1	-1	4
13406	673	353	400	0,625	0,562	539,253	3,686	0	-800	-600	0,625	0,562	-1	-1	4
13426	674	385	336	0,625	0,562	539,253	3,274	0	-800	-600	0,625	0,562	-1	-1	4
13446	675	368	386	0,625	0,562	539,253	3,597	0	357	275	0,376	0,489	530,083	2,851	0
13466	676	382	360	0,625	0,562	539,406	3,43	0	357	274	0,375	0,49	531,21	2,856	0
13486	677	343	379	0,624	0,562	539,406	3,727	0	370	306	0,375	0,49	531,21	3,288	0
13506	678	377	328	0,624	0,563	539,406	3,489	0	384	286	0,375	0,49	531,21	3,008	0
13526	679	374	344	0,624	0,563	539,406	3,53	0	-800	-600	0,624	0,563	-1	-1	4
13546	680	-800	-600	0,375	0,49	-1	-1	4	415	290	0,375	0,49	531,21	2,965	0
13566	681	-800	-600	0,624	0,563	-1	-1	4	415	289	0,375	0,49	531,566	2,967	0
13586	682	359	410	0,625	0,563	539,979	3,932	0	390	286	0,375	0,49	531,566	3,086	0
13606	683	347	356	0,625	0,563	539,979	3,719	0	-800	-600	0,625	0,563	-1	-1	4
13626	684	-800	-600	0,376	0,49	-1	-1	4	370	335	0,376	0,49	531,566	3,565	0
13645	685	-800	-600	0,375	0,49	-1	-1	4	357	436	0,375	0,49	531,566	3,803	0
13666	686	-800	-600	0,624	0,564	-1	-1	4	357	437	0,375	0,49	530,604	3,797	0
13685	687	-800	-600	-1	-1	-1	-1	4	-800	-600	-1	-1	-1	-1	4
13705	688	384	348	0,625	0,564	539,027	3,449	0	-800	-600	0,625	0,564	-1	-1	4
13725	689	-800	-600	-1	-1	-1	-1	4	-800	-600	-1	-1	-1	-1	4
13745	690	357	469	0,625	0,564	539,027	3,906	0	-800	-600	0,625	0,564	-1	-1	4
13765	691	356	468	0,625	0,564	539,99	3,913	0	-800	-600	0,376	0,491	-1	-1	4
13785	692	369	345	0,625	0,564	539,99	3,403	0	413	281	0,376	0,49	530,466	3,029	0
13805	693	-800	-600	0,376	0,49	-1	-1	4	376	422	0,376	0,49	530,466	3,857	0
13825	694	364	430	0,624	0,563	539,99	3,605	0	-800	-600	0,624	0,563	-1	-1	4
13845	695	359	357	0,624	0,564	539,99	3,613	0	386	397	0,375	0,49	530,466	3,961	0
13865	696	358	356	0,624	0,564	541,357	3,622	0	386	396	0,375	0,49	531,192	3,966	0
13885	697	357	477	0,624	0,564	541,357	4,181	0	-800	-600	0,624	0,564	-1	-1	4
13905	698	373	338	0,625	0,563	541,357	3,568	0	403	328	0,375	0,49	531,192	3,532	0
13925	699	-800	-600	0,375	0,49	-1	-1	4	377	439	0,375	0,49	531,192	3,619	0
13945	700	364	363	0,625	0,564	541,357	3,468	0	-800	-600	0,625	0,564	-1	-1	4
13964	701	364	364	0,625	0,564	540,002	3,46	0	-800	-600	0,375	0,491	-1	-1	4
13984	702	-800	-600	-1	-1	-1	-1	4	-800	-600	-1	-1	-1	-1	4
14004	703	395	423	0,625	0,564	540,002	3,775	0	381	310	0,375	0,491	530,893	3,096	0
14024	704	399	406	0,625	0,564	540,002	3,825	0	-800	-600	0,625	0,564	-1	-1	4
14044	705	-800	-600	-1	-1	-1	-1	4	-800	-600	-1	-1	-1	-1	4
14064	706	-800	-600	0,625	0,564	-1	-1	4	-800	-600	0,376	0,491	-1	-1	4
14084	707	371	378	0,625	0,564	541,01	3,626	0	-800	-600	0,625	0,564	-1	-1	4	26	381	379
14104	708	375	385	0,625	0,564	541,01	3,778	0	-800	-600	0,625	0,564	-1	-1	4	26	381	379
14124	709	391	378	0,624	0,564	541,01	3,661	0	-800	-600	0,624	0,564	-1	-1	4	26	381	379
14144	710	374	371	0,624	0,564	541,01	3,577	0	-800	-600	0,624	0,564	-1	-1	4	26	381	379
14164	711	379	372	0,623	0,564	541,421	3,623	0	-800	-600	0,374	0,491	-1	-1	4	26	381	379
14184	712	-800	-600	0,374	0,491	-1	-1	4	384	370	0,374	0,491	530,969	3,526	0	26	381	379
14204	713	371	393	0,623	0,564	541,421	3,623	0	-800	-600	0,623	0,564	-1	-1	4	26	381	379
14224	714	380	370	0,624	0,564	541,421	3,504	0	395	434	0,375	0,491	530,969	3,539	0	26	381	379
14244	715	384	376	0,624	0,564	541,421	3,456	0	-800	-600	0,624	0,564	-1	-1	4	26	381	379
14264	716	386	382	0,624	0,564	541,232	3,408	0	-800	-600	0,375	0,491	-1	-1	4	26	381	379
14283	717	365	357	0,624	0,564	541,232	3,383	0	397	382	0,375	0,491	531,631	3,473	0	26	381	379
14303	718	-800	-600	-1	-1	-1	-1	4	-800	-600	-1	-1	-1	-1	4
14323	719	389	407	0,623	0,564	541,232	3,61	0	458	342	0,374	0,491	531,631	3,174	0
14343	720	384	390	0,623	0,564	541,232	3,281	0	383	445	0,373	0,491	531,631	3,608	0
14363	721	394	411	0,623	0,564	540,434	3,341	0	402	439	0,373	0,491	531,009	3,528	0
14383	722	490	353	0,62	0,563	540,434	3,537	0	536	393	0,371	0,491	531,009	3,569	0
14403	723	568	266	0,618	0,563	540,434	3,307	0	558	390	0,37	0,491	531,009	3,375	0
14423	724	534	280	0,619	0,562	540,434	3,238	0	547	392	0,369	0,49	531,009	3,519	0
14443	725	554	269	0,618	0,562	540,434	3,023	0	592	269	0,369	0,49	531,009	2,723	0
14463	726	539	274	0,618	0,562	540,828	2,907	0	596	266	0,368	0,49	525,885	2,568	0
14483	727	572	328	0,618	0,562	540,828	3,578	0	561	388	0,368	0,49	525,885	3,627	0
14503	728	551	281	0,618	0,562	540,828	3,102	0	569	386	0,368	0,49	525,885	3,711	0
14523	729	-800	-600	-1	-1	-1	-1	4	-800	-600	-1	-1	-1	-1	4
14542	730	-800	-600	0,369	0,49	-1	-1	4	564	400	0,369	0,49	525,885	3,498	0
14564	731	-800	-600	0,619	0,562	-1	-1	4	568	402	0,369	0,49	525,825	3,497	0
14582	732	-800	-600	0,369	0,491	-1	-1	4	549	385	0,369	0,491	525,825	3,476	0
14604	733	-800	-600	0,369	0,491	-1	-1	4	563	369	0,369	0,491	525,825	3,488	0
14622	734	-800	-600	0,369	0,49	-1	-1	4	553	392	0,369	0,49	525,825	3,393	0
14642	735	536	253	0,618	0,562	541,339	2,989	0	535	408	0,368	0,49	525,825	3,565	0
14662	736	536	254	0,618	0,562	540,274	2,983	0	539	408	0,368	0,49	525,681	3,554	0
14682	737	502	291	0,618	0,562	540,274	3,115	0	-800	-600	0,618	0,562	-1	-1	4
14702	738	-800	-600	0,368	0,49	-1	-1	4	555	395	0,368	0,49	525,681	3,466	0
14722	739	556	308	0,618	0,561	540,274	3,15	0	564	384	0,368	0,49	525,681	3,38	0
14742	740	553	277	0,618	0,561	540,274	2,791	0	563	382	0,368	0,49	525,681	3,399	0
14762	741	553	278	0,618	0,561	539,755	2,789	0	561	380	0,368	0,49	526,505	3,422	0
14782	742	552	303	0,618	0,561	539,755	2,781	0	542	392	0,368	0,49	526,505	3,42	0
14802	743	523	290	0,617	0,561	539,755	3,023	0	573	379	0,367	0,489	526,505	3,615	0
14822	744	612	289	0,617	0,561	539,755	3,228	0	563	389	0,367	0,489	526,505	3,433	0
14842	745	545	301	0,618	0,56	539,755	3,163	0	566	397	0,367	0,489	526,505	3,288	0
14861	746	551	293	0,618	0,56	540,967	3,105	0	569	394	0,368	0,489	526,715	3,33	0
14882	747	-800	-600	0,368	0,489	-1	-1	4	559	388	0,368	0,489	526,715	3,444	0
14901	748	543	274	0,618	0,56	540,967	2,966	0	553	405	0,368	0,489	526,715	3,307	0
14921	749	522	292	0,618	0,56	540,967	2,998	0	-800	-600	0,618	0,56	-1	-1	4
14941	750	468	272	0,619	0,56	540,967	3,3	0	472	285	0,369	0,488	526,715	2,865	0
14963	751	429	283	0,623	0,559	536,093	3,393	0	471	283	0,373	0,487	528,054	2,872	0
14981	752	235	320	0,624	0,559	536,093	3,444	0	287	301	0,374	0,487	528,054	3,449	0	27	253	284
15003	753	234	288	0,624	0,559	536,093	3,146	0	274	304	0,374	0,487	528,054	3,535	0	27	253	284
15021	754	253	314	0,625	0,559	536,093	3,395	0	282	275	0,375	0,487	528,054	3,332	0	27	253	284
15043	755	239	287	0,625	0,559	536,093	3,395	0	275	278	0,375	0,487	528,054	3,422	0	27	253	284
15061	756	242	293	0,625	0,559	537,538	3,404	0	280	279	0,375	0,487	529,814	3,423	0	27	253	284
15083	757	229	270	0,624	0,559	537,538	3,454	0	258	299	0,375	0,487	529,814	3,36	0	27	253	284
15101	758	252	286	0,624	0,559	537,538	3,382	0	-800	-600	0,624	0,559	-1	-1	4	27	253	284
15121	759	222	265	0,624	0,559	537,538	3,379	0	277	288	0,374	0,487	529,814	3,455	0	27	253	284
15141	760	223	267	0,624	0,558	537,538	3,414	0	284	290	0,374	0,486	529,814	3,521	0	27	253	284
15162	761	224	268	0,625	0,558	538,232	3,378	0	285	290	0,374	0,486	530,157	3,523	0	27	253	284
15180	762	242	269	0,625	0,558	538,232	3,3	0	249	287	0,375	0,486	530,157	3,5	0	27	253	284
15202	763	211	269	0,626	0,558	538,232	3,381	0	293	286	0,376	0,486	530,157	3,42	0	27	253	284
15220	764	246	281	0,626	0,558	538,232	3,325	0	266	293	0,376	0,485	530,157	3,437	0	27	253	284
15242	765	238	276	0,626	0,558	538,232	3,48	0	254	294	0,376	0,485	530,157	3,412	0	27	253	284
15260	766	232	277	0,626	0,558	539,658	3,503	0	271	297	0,376	0,485	529,976	3,414	0	27	253	284
15282	767	215	248	0,626	0,558	539,658	3,374	0	-800	-600	0,626	0,558	-1	-1	4
15300	768	-800	-600	0,375	0,486	-1	-1	4	271	280	0,375	0,486	529,976	3,397	0
15322	769	234	255	0,625	0,559	539,658	3,422	0	282	278	0,375	0,486	529,976	3,642	0
15340	770	232	261	0,626	0,559	539,658	3,204	0	271	286	0,375	0,486	529,976	3,357	0
15362	771	233	263	0,626	0,559	538,195	3,196	0	275	288	0,376	0,486	529,438	3,422	0
15380	772	-800	-600	0,376	0,486	-1	-1	4	278	284	0,376	0,486	529,438	3,457	0
15400	773	241	272	0,626	0,559	538,195	3,468	0	253	319	0,376	0,486	529,438	3,528	0
15420	774	282	282	0,626	0,559	538,195	3,516	0	281	287	0,376	0,486	529,438	3,605	0
15440	775	270	308	0,626	0,56	538,195	3,367	0	244	297	0,376	0,486	529,438	3,496	0
15459	776	292	322	0,626	0,56	539,113	3,355	0	249	308	0,376	0,487	530,045	3,558	0
15479	777	246	392	0,626	0,562	539,113	3,635	0	-800	-600	0,626	0,562	-1	-1	4
15499	778	240	492	0,626	0,563	539,113	3,645	0	268	329	0,378	0,491	530,045	3,103	0
15519	779	244	485	0,626	0,563	539,113	3,624	0	-800	-600	0,626	0,563	-1	-1	4	28	229	490
15539	780	235	497	0,626	0,563	539,113	3,696	0	-800	-600	0,626	0,563	-1	-1	4	28	229	490
15559	781	233	497	0,626	0,563	538,579	3,697	0	-800	-600	0,377	0,49	-1	-1	4	28	229	490
15579	782	232	502	0,626	0,563	538,579	3,696	0	-800	-600	0,626	0,563	-1	-1	4	28	229	490
15599	783	231	489	0,626	0,563	538,579	3,628	0	-800	-600	0,626	0,563	-1	-1	4	28	229	490
15619	784	224	488	0,626	0,563	538,579	3,732	0	-800	-600	0,626	0,563	-1	-1	4	28	229	490
15639	785	225	480	0,626	0,563	538,579	3,749	0	-800	-600	0,626	0,563	-1	-1	4	28	229	490
15659	786	227	477	0,626	0,563	538,522	3,765	0	-800	-600	0,377	0,49	-1	-1	4	28	229	490
15679	787	237	491	0,626	0,563	538,522	3,74	0	251	347	0,377	0,49	531,035	3,466	0
15699	788	233	494	0,626	0,563	538,522	3,674	0	-800	-600	0,626	0,563	-1	-1	4
15719	789	231	488	0,626	0,563	538,522	3,727	0	-800	-600	0,626	0,563	-1	-1	4
15738	790	226	500	0,626	0,563	538,522	3,708	0	-800	-600	0,626	0,563	-1	-1	4
15758	791	223	501	0,626	0,563	539,169	3,69	0	-800	-600	0,377	0,49	-1	-1	4
15778	792	244	483	0,627	0,563	539,169	3,667	0	225	378	0,377	0,49	531,357	3,513	0
15798	793	239	445	0,627	0,564	539,169	3,586	0	-800	-600	0,627	0,564	-1	-1	4
15818	794	235	479	0,627	0,564	539,169	3,582	0	-800	-600	0,627	0,564	-1	-1	4
15838	795	235	467	0,627	0,564	539,169	3,642	0	-800	-600	0,627	0,564	-1	-1	4
15858	796	233	455	0,627	0,564	539,013	3,598	0	-800	-600	0,377	0,49	-1	-1	4
15878	797	234	478	0,626	0,564	539,013	3,846	0	-800	-600	0,626	0,564	-1	-1	4
15898	798	248	484	0,626	0,564	539,013	3,762	0	-800	-600	0,626	0,564	-1	-1	4
15918	799	253	497	0,626	0,564	539,013	3,739	0	-800	-600	0,626	0,564	-1	-1	4
15938	800	211	481	0,626	0,564	539,013	3,915	0	-800	-600	0,626	0,564	-1	-1	4
15958	801	215	487	0,627	0,564	539,023	3,873	0	-800	-600	0,377	0,49	-1	-1	4
15978	802	244	487	0,627	0,563	539,023	3,725	0	-800	-600	0,627	0,563	-1	-1	4
15998	803	218	463	0,627	0,563	539,023	3,795	0	-800	-600	0,627	0,563	-1	-1	4
16018	804	-800	-600	-1	-1	-1	-1	4	-800	-600	-1	-1	-1	-1	4
16038	805	272	439	0,626	0,563	539,023	3,852	0	297	322	0,376	0,49	531,906	3,229	0
16057	806	271	427	0,625	0,563	538,353	3,876	0	297	324	0,375	0,49	530,311	3,22	0
16077	807	-800	-600	0,375	0,49	-1	-1	4	340	345	0,375	0,49	530,311	3,399	0
16097	808	302	464	0,625	0,563	538,353	3,928	0	-800	-600	0,625	0,563	-1	-1	4
16117	809	309	386	0,625	0,563	538,353	3,474	0	-800	-600	0,625	0,563	-1	-1	4
16137	810	312	427	0,625	0,563	538,353	3,854	0	-800	-600	0,625	0,563	-1	-1	4
16157	811	318	390	0,625	0,563	538,172	3,678	0	-800	-600	0,376	0,49	-1	-1	4
16177	812	294	448	0,625	0,563	538,172	4,002	0	319	398	0,376	0,49	531,48	3,759	0
16197	813	305	388	0,625	0,563	538,172	3,653	0	-800	-600	0,625	0,563	-1	-1	4
16217	814	307	367	0,625	0,563	538,172	3,486	0	332	401	0,376	0,49	531,48	3,735	0
16237	815	-800	-600	0,376	0,49	-1	-1	4	306	431	0,376	0,49	531,48	3,804	0
16257	816	-800	-600	0,625	0,563	-1	-1	4	306	430	0,376	0,49	531,625	3,805	0
16277	817	323	380	0,625	0,563	538,733	3,647	0	-800	-600	0,625	0,563	-1	-1	4
16297	818	-800	-600	0,375	0,49	-1	-1	4	359	301	0,375	0,49	531,625	3,262	0
16317	819	346	433	0,624	0,563	538,733	3,775	0	-800	-600	0,624	0,563	-1	-1	4
16336	820	371	322	0,624	0,563	538,733	3,497	0	359	407	0,375	0,49	531,625	3,77	0
16357	821	371	321	0,623	0,563	539,772	3,504	0	359	407	0,374	0,49	531,406	3,768	0
16376	822	364	436	0,623	0,563	539,772	3,802	0	-800	-600	0,623	0,563	-1	-1	4
16396	823	-800	-600	-1	-1	-1	-1	4	-800	-600	-1	-1	-1	-1	4
16416	824	357	412	0,624	0,563	539,772	3,662	0	-800	-600	0,624	0,563	-1	-1	4
16436	825	346	390	0,624	0,563	539,772	3,703	0	-800	-600	0,624	0,563	-1	-1	4
16456	826	342	378	0,624	0,563	538,394	3,636	0	-800	-600	0,375	0,49	-1	-1	4
16476	827	-800	-600	-1	-1	-1	-1	4	-800	-600	-1	-1	-1	-1	4
16496	828	-800	-600	-1	-1	-1	-1	4	-800	-600	-1	-1	-1	-1	4
16516	829	359	382	0,624	0,563	538,394	3,455	0	351	356	0,374	0,489	531,753	3,345	0
16536	830	380	322	0,624	0,563	538,394	3,494	0	-800	-600	0,624	0,563	-1	-1	4
16556	831	380	322	0,624	0,563	538,848	3,497	0	-800	-600	0,374	0,49	-1	-1	4
16576	832	387	398	0,624	0,563	538,848	3,534	0	-800	-600	0,624	0,563	-1	-1	4
16596	833	375	360	0,624	0,563	538,848	3,261	0	-800	-600	0,624	0,563	-1	-1	4
16616	834	346	359	0,624	0,563	538,848	3,772	0	-800	-600	0,624	0,563	-1	-1	4
16636	835	-800	-600	-1	-1	-1	-1	4	-800	-600	-1	-1	-1	-1	4
16655	836	-800	-600	0,624	0,563	-1	-1	4	-800	-600	0,374	0,49	-1	-1	4
16675	837	375	360	0,623	0,563	538,921	3,552	0	-800	-600	0,623	0,563	-1	-1	4
16695	838	354	391	0,623	0,563	538,921	3,423	0	-800	-600	0,623	0,563	-1	-1	4
16715	839	-800	-600	-1	-1	-1	-1	4	-800	-600	-1	-1	-1	-1	4
16735	840	350	339	0,624	0,563	538,921	3,473	0	-800	-600	0,624	0,563	-1	-1	4
16755	841	348	343	0,625	0,563	540,34	3,508	0	-800	-600	0,375	0,49	-1	-1	4
16775	842	354	366	0,625	0,564	540,34	3,299	0	-800	-600	0,625	0,564	-1	-1	4
16795	843	328	365	0,625	0,564	540,34	3,507	0	-800	-600	0,625	0,564	-1	-1	4
16815	844	-800	-600	-1	-1	-1	-1	4	-800	-600	-1	-1	-1	-1	4
16835	845	376	368	0,624	0,563	540,34	3,471	0	-800	-600	0,624	0,563	-1	-1	4
16855	846	373	370	0,624	0,563	538,086	3,439	0	-800	-600	0,375	0,49	-1	-1	4
16875	847	360	358	0,624	0,563	538,086	3,48	0	398	339	0,375	0,49	530,113	3,415	0
16895	848	366	342	0,624	0,563	538,086	3,576	0	364	295	0,375	0,49	530,113	3,151	0
16915	849	373	379	0,625	0,563	538,086	3,578	0	-800	-600	0,625	0,563	-1	-1	4
16935	850	366	385	0,625	0,563	538,086	3,424	0	-800	-600	0,625	0,563	-1	-1	4
16954	851	367	390	0,624	0,563	538,012	3,468	0	-800	-600	0,375	0,49	-1	-1	4
16974	852	-800	-600	-1	-1	-1	-1	4	-800	-600	-1	-1	-1	-1	4
16994	853	-800	-600	0,375	0,49	-1	-1	4	358	313	0,375	0,49	530,717	3,171	0
17014	854	372	330	0,624	0,563	538,012	3,376	0	393	399	0,375	0,49	530,717	3,527	0
17034	855	377	387	0,625	0,563	538,012	3,193	0	388	300	0,375	0,49	530,717	3,127	0
17054	856	377	386	0,625	0,563	538,87	3,198	0	378	324	0,375	0,49	529,833	3,226	0
17074	857	-800	-600	-1	-1	-1	-1	4	-800	-600	-1	-1	-1	-1	4
17094	858	376	300	0,625	0,563	538,87	2,995	0	-800	-600	0,625	0,563	-1	-1	4
17114	859	368	351	0,625	0,563	538,87	3,291	0	-800	-600	0,625	0,563	-1	-1	4
17134	860	-800	-600	0,375	0,49	-1	-1	4	372	390	0,375	0,49	529,833	3,508	0
17154	861	-800	-600	0,624	0,563	-1	-1	4	372	389	0,375	0,49	531,516	3,518	0
17174	862	353	377	0,624	0,563	538,181	3,642	0	369	330	0,375	0,49	531,516	3,241	0
17194	863	381	354	0,625	0,563	538,181	3,268	0	379	430	0,375	0,49	531,516	3,606	0
17214	864	-800	-600	0,375	0,49	-1	-1	4	394	362	0,375	0,49	531,516	3,431	0
17233	865	347	352	0,625	0,563	538,181	3,431	0	410	343	0,376	0,49	531,516	3,365	0
17253	866	347	352	0,625	0,564	538,823	3,435	0	422	377	0,376	0,49	531,708	3,516	0
17273	867	357	372	0,625	0,564	538,823	3,417	0	-800	-600	0,625	0,564	-1	-1	4
17293	868	-800	-600	0,376	0,489	-1	-1	4	411	314	0,376	0,489	531,708	3,168	0
17313	869	366	355	0,626	0,564	538,823	3,359	0	-800	-600	0,626	0,564	-1	-1	4
17333	870	-800	-600	0,376	0,489	-1	-1	4	400	416	0,376	0,489	531,708	3,542	0
17353	871	-800	-600	0,626	0,563	-1	-1	4	400	418	0,377	0,488	528,944	3,524	0
17373	872	207	338	0,628	0,562	539,58	3,472	0	233	313	0,38	0,487	528,944	3,422	0
17393	873	195	284	0,629	0,562	539,58	3,423	0	184	296	0,381	0,487	528,944	3,335	0	29	194	324
17413	874	195	290	0,629	0,562	539,58	3,36	0	205	309	0,381	0,487	528,944	3,423	0	29	194	324
17433	875	179	326	0,629	0,562	539,58	3,781	0	187	292	0,38	0,487	528,944	3,43	0	29	194	324
17453	876	175	306	0,629	0,562	534,925	3,735	0	192	290	0,38	0,487	532,488	3,431	0	29	194	324
17473	877	177	320	0,629	0,562	534,925	3,562	0	172	275	0,38	0,486	532,488	3,427	0	29	194	324
17493	878	202	310	0,629	0,562	534,925	3,545	0	190	322	0,38	0,486	532,488	3,389	0	29	194	324
17513	879	191	337	0,63	0,562	534,925	3,43	0	212	310	0,38	0,487	532,488	3,548	0	29	194	324
17532	880	205	339	0,63	0,562	534,925	3,386	0	220	321	0,381	0,487	532,488	3,406	0	29	194	324
17552	881	200	343	0,63	0,562	533,434	3,334	0	231	317	0,381	0,487	532,3	3,424	0	29	194	324
17572	882	193	314	0,63	0,562	533,434	3,242	0	211	334	0,381	0,487	532,3	3,343	0	29	194	324
17592	883	199	343	0,63	0,563	533,434	3,496	0	204	317	0,381	0,487	532,3	3,479	0	29	194	324
17612	884	197	336	0,63	0,563	533,434	3,286	0	219	326	0,381	0,487	532,3	3,248	0	29	194	324
17632	885	191	341	0,63	0,563	533,434	3,576	0	168	321	0,381	0,487	532,3	3,612	0	29	194	324
17652	886	195	339	0,63	0,563	533,05	3,53	0	164	319	0,381	0,487	532,422	3,58	0	29	194	324
17672	887	193	335	0,63	0,563	533,05	3,671	0	198	289	0,381	0,487	532,422	3,397	0	29	194	324
17692	888	175	298	0,63	0,563	533,05	3,437	0	199	324	0,381	0,487	532,422	3,592	0	29	194	324
17712	889	189	335	0,63	0,563	533,05	3,382	0	209	337	0,381	0,487	532,422	3,433	0	29	194	324
17732	890	179	353	0,63	0,563	533,05	3,489	0	198	342	0,381	0,487	532,422	3,339	0	29	194	324
17752	891	188	347	0,63	0,563	532,173	3,483	0	204	350	0,381	0,487	530,481	3,38	0	29	194	324
17772	892	189	353	0,63	0,563	532,173	3,562	0	199	303	0,381	0,487	530,481	3,292	0	29	194	324
17792	893	178	339	0,63	0,563	532,173	3,362	0	194	365	0,381	0,487	530,481	3,345	0	29	194	324
17812	894	183	326	0,63	0,563	532,173	3,359	0	200	289	0,381	0,487	530,481	3,212	0	30	180	322
17831	895	176	336	0,631	0,563	532,173	3,375	0	211	317	0,382	0,487	530,481	3,403	0	30	180	322
17851	896	175	330	0,631	0,563	533,248	3,385	0	209	328	0,382	0,487	532,125	3,388	0	30	180	322
17871	897	180	354	0,631	0,563	533,248	3,401	0	175	326	0,382	0,487	532,125	3,396	0	30	180	322
17891	898	191	341	0,631	0,563	533,248	3,459	0	200	319	0,382	0,487	532,125	3,546	0	30	180	322
17911	899	194	343	0,631	0,563	533,248	3,345	0	154	299	0,382	0,487	532,125	3,404	0	30	180	322
17931	900	185	331	0,631	0,563	533,248	3,437	0	148	285	0,382	0,487	532,125	3,227	0	30	180	322
17951	901	193	330	0,631	0,564	532,021	3,385	0	142	273	0,382	0,487	532,055	3,253	0	30	180	322
17971	902	218	296	0,63	0,562	532,021	3,314	0	265	298	0,381	0,486	532,055	3,533	0
17991	903	339	203	0,627	0,56	532,021	3,405	0	407	207	0,378	0,485	532,055	3,377	0
18011	904	417	190	0,626	0,559	532,021	3,184	0	415	193	0,377	0,484	532,055	3,344	0	31	412	205
18031	905	400	210	0,626	0,559	532,021	3,341	0	411	207	0,377	0,483	532,055	3,321	0	31	412	205
18051	906	382	203	0,626	0,559	534,932	3,351	0	409	219	0,377	0,483	522,64	3,242	0	31	412	205
18071	907	411	194	0,626	0,559	534,932	3,414	0	411	221	0,377	0,483	522,64	3,241	0	31	412	205
18091	908	403	192	0,626	0,559	534,932	3,405	0	426	211	0,377	0,484	522,64	3,238	0	31	412	205
18111	909	419	197	0,626	0,56	534,932	3,344	0	429	203	0,377	0,484	522,64	3,346	0	31	412	205
18130	910	397	204	0,626	0,56	534,932	3,341	0	421	223	0,377	0,484	522,64	3,4	0	31	412	205
18150	911	399	207	0,627	0,56	533,865	3,332	0	421	215	0,378	0,484	523,022	3,44	0	31	412	205
18170	912	416	200	0,627	0,56	533,865	3,307	0	417	218	0,378	0,484	523,022	3,216	0	31	412	205
18190	913	404	194	0,627	0,56	533,865	3,53	0	415	201	0,378	0,484	523,022	3,349	0	31	412	205
18210	914	409	198	0,626	0,56	533,865	3,477	0	411	206	0,377	0,484	523,022	3,212	0	31	412	205
18230	915	403	198	0,626	0,559	533,865	3,603	0	412	194	0,377	0,484	523,022	3,452	0	31	412	205
18250	916	404	198	0,626	0,559	534,386	3,613	0	414	195	0,377	0,484	521,808	3,433	0	31	412	205
18270	917	412	210	0,626	0,559	534,386	3,479	0	435	198	0,377	0,484	521,808	3,434	0	31	412	205
18290	918	420	197	0,626	0,559	534,386	3,414	0	417	218	0,377	0,484	521,808	3,214	0	31	412	205
18310	919	418	207	0,626	0,559	534,386	3,444	0	426	215	0,377	0,484	521,808	3,32	0	31	412	205
18330	920	478	235	0,624	0,561	534,386	3,388	0	498	278	0,375	0,486	521,808	3,27	0
18350	921	486	226	0,622	0,563	538,834	3,416	0	496	292	0,374	0,488	523,633	3,336	0
18370	922	546	276	0,622	0,563	538,834	3,219	0	577	370	0,374	0,488	523,633	3,45	0	32	561	314
18390	923	563	262	0,622	0,563	538,834	2,823	0	561	374	0,374	0,488	523,633	3,519	0	32	561	314
18410	924	546	263	0,622	0,563	538,834	3,015	0	572	370	0,374	0,488	523,633	3,361	0	32	561	314
18430	925	532	260	0,622	0,563	538,834	3,008	0	566	359	0,374	0,488	523,633	3,521	0	32	561	314
18449	926	534	258	0,622	0,563	538,776	3,001	0	572	357	0,374	0,488	525,375	3,479	0	32	561	314
18469	927	585	265	0,622	0,563	538,776	3,166	0	564	367	0,374	0,488	525,375	3,498	0	32	561	314
18490	928	557	271	0,622	0,563	538,776	3,382	0	582	365	0,374	0,488	525,375	3,632	0	32	561	314
18509	929	-800	-600	0,374	0,488	-1	-1	4	569	356	0,374	0,488	525,375	3,539	0
18529	930	561	249	0,622	0,563	538,776	3,171	0	578	361	0,374	0,488	525,375	3,616	0	33	564	313
18549	931	561	248	0,622	0,563	539,37	3,174	0	572	359	0,373	0,488	524,07	3,571	0	33	564	313
18569	932	541	267	0,622	0,563	539,37	3,188	0	553	365	0,373	0,488	524,07	3,624	0	33	564	313
18589	933	553	252	0,622	0,563	539,37	3,294	0	558	385	0,373	0,488	524,07	3,469	0	33	564	313
18609	934	570	261	0,622	0,563	539,37	3,089	0	586	368	0,374	0,488	524,07	3,503	0	33	564	313
18629	935	556	267	0,622	0,563	539,37	3,229	0	574	362	0,374	0,488	524,07	3,482	0	33	564	313
18649	936	564	261	0,622	0,563	539,884	3,237	0	587	367	0,373	0,488	524,315	3,499	0	33	564	313
18669	937	542	286	0,623	0,564	539,884	2,966	0	538	404	0,374	0,489	524,315	3,54	0
18689	938	442	376	0,623	0,566	539,884	3,202	0	485	437	0,376	0,491	524,315	3,262	0
18708	939	428	445	0,624	0,566	539,884	3,478	0	463	492	0,376	0,491	524,315	3,506	0
18729	940	-800	-600	0,376	0,491	-1	-1	4	480	480	0,376	0,491	524,315	3,672	0
18748	941	-800	-600	0,624	0,566	-1	-1	4	472	463	0,376	0,491	531,283	3,651	0
18768	942	429	434	0,624	0,565	539,333	3,484	0	471	453	0,375	0,491	531,283	3,339	0
18788	943	469	372	0,624	0,565	539,333	3,016	0	-800	-600	0,624	0,565	-1	-1	4
18808	944	-800	-600	0,375	0,491	-1	-1	4	489	447	0,375	0,491	531,283	3,519	0
18828	945	460	417	0,624	0,565	539,333	3,452	0	486	436	0,375	0,491	531,283	3,294	0
18848	946	460	418	0,624	0,565	538,512	3,447	0	486	436	0,375	0,491	531,145	3,294	0
18868	947	433	371	0,624	0,565	538,512	3,128	0	471	381	0,375	0,491	531,145	3,3	0
18888	948	464	405	0,624	0,565	538,512	3,377	0	470	438	0,375	0,491	531,145	3,514	0
18908	949	-800	-600	0,375	0,491	-1	-1	4	470	398	0,375	0,491	531,145	3,213	0
18928	950	437	416	0,624	0,565	538,512	3,566	0	-800	-600	0,624	0,565	-1	-1	4
18948	951	435	411	0,625	0,564	543,611	3,599	0	-800	-600	0,377	0,49	-1	-1	4
18968	952	381	499	0,625	0,564	543,611	3,707	0	427	381	0,377	0,49	531,888	3,483	0
18988	953	363	397	0,625	0,564	543,611	3,575	0	387	368	0,377	0,49	531,888	3,205	0
19008	954	400	436	0,625	0,564	543,611	3,622	0	-800	-600	0,625	0,564	-1	-1	4
19027	955	-800	-600	-1	-1	-1	-1	4	-800	-600	-1	-1	-1	-1	4
19047	956	-800	-600	0,625	0,564	-1	-1	4	-800	-600	0,377	0,49	-1	-1	4
19067	957	391	425	0,625	0,564	543,381	3,546	0	-800	-600	0,625	0,564	-1	-1	4
19087	958	379	433	0,625	0,564	543,381	3,486	0	-800	-600	0,625	0,564	-1	-1	4
19107	959	393	441	0,625	0,564	543,381	3,632	0	383	465	0,376	0,49	533,425	3,608	0
19127	960	351	385	0,625	0,564	543,381	3,62	0	-800	-600	0,625	0,564	-1	-1	4
19147	961	346	389	0,625	0,564	542,223	3,6	0	-800	-600	0,376	0,489	-1	-1	4
19167	962	396	491	0,625	0,563	542,223	3,699	0	-800	-600	0,625	0,563	-1	-1	4
19187	963	398	483	0,626	0,563	542,223	3,571	0	407	382	0,377	0,489	532,428	3,534	0
19207	964	405	442	0,626	0,563	542,223	3,537	0	367	455	0,377	0,489	532,428	3,536	0
19227	965	395	441	0,626	0,563	542,223	3,654	0	-800	-600	0,626	0,563	-1	-1	4
19247	966	398	440	0,626	0,563	541,953	3,576	0	-800	-600	0,377	0,489	-1	-1	4
19267	967	391	403	0,626	0,563	541,953	3,946	0	390	379	0,377	0,489	533,031	3,643	0
19287	968	384	507	0,626	0,564	541,953	3,987	0	-800	-600	0,626	0,564	-1	-1	4
19307	969	-800	-600	-1	-1	-1	-1	4	-800	-600	-1	-1	-1	-1	4
19327	970	396	428	0,625	0,563	541,953	3,775	0	-800	-600	0,625	0,563	-1	-1	4
19346	971	396	469	0,624	0,563	540,926	3,744	0	-800	-600	0,376	0,489	-1	-1	4
19366	972	367	378	0,625	0,563	540,926	3,575	0	406	301	0,376	0,489	530,113	3,428	0
19386	973	389	374	0,625	0,562	540,926	3,812	0	-800	-600	0,625	0,562	-1	-1	4
19406	974	386	378	0,625	0,563	540,926	3,835	0	415	365	0,376	0,489	530,113	3,866	0
19426	975	390	328	0,625	0,563	540,926	3,59	0	-800	-600	0,625	0,563	-1	-1	4
19446	976	389	325	0,625	0,563	539,484	3,706	0	-800	-600	0,376	0,49	-1	-1	4
19466	977	397	401	0,625	0,563	539,484	3,81	0	403	387	0,376	0,489	531,122	3,529	0
19486	978	367	374	0,625	0,563	539,484	3,717	0	-800	-600	0,625	0,563	-1	-1	4
19506	979	395	351	0,625	0,563	539,484	3,68	0	-800	-600	0,625	0,563	-1	-1	4
19528	980	374	408	0,625	0,564	539,484	3,723	0	-800	-600	0,625	0,564	-1	-1	4
19546	981	384	389	0,625	0,564	539,746	3,715	0	-800	-600	0,376	0,49	-1	-1	4
19566	982	396	363	0,625	0,565	539,746	3,721	0	-800	-600	0,625	0,565	-1	-1	4
19586	983	397	377	0,625	0,566	539,746	3,772	0	402	396	0,376	0,49	529,54	3,758	0
19606	984	397	372	0,625	0,567	539,746	3,472	0	-800	-600	0,625	0,567	-1	-1	4
19625	985	390	426	0,625	0,567	539,746	3,715	0	-800	-600	0,625	0,567	-1	-1	4
19645	986	390	437	0,626	0,568	539,346	3,663	0	-800	-600	0,377	0,49	-1	-1	4
19665	987	399	374	0,626	0,568	539,346	3,701	0	-800	-600	0,626	0,568	-1	-1	4
19685	988	400	364	0,626	0,569	539,346	3,675	0	398	415	0,378	0,49	529,896	3,606	0
19705	989	364	361	0,627	0,569	539,346	3,558	0	408	308	0,378	0,49	529,896	3,17	0
19725	990	384	334	0,627	0,569	539,346	3,444	0	371	381	0,378	0,49	529,896	3,473	0
19745	991	373	325	0,627	0,568	539,421	3,381	0	366	334	0,378	0,49	529,779	3,282	0
19765	992	377	354	0,626	0,568	539,421	3,411	0	383	344	0,378	0,49	529,779	3,562	0
19785	993	369	367	0,626	0,567	539,421	3,67	0	383	400	0,377	0,49	529,779	3,583	0
19805	994	367	371	0,626	0,566	539,421	3,531	0	377	360	0,377	0,49	529,779	3,466	0
19825	995	381	362	0,625	0,565	539,421	3,412	0	375	313	0,376	0,49	529,779	3,292	0
19845	996	376	361	0,625	0,564	539,468	3,508	0	373	329	0,376	0,49	529,034	3,247	0
19865	997	384	411	0,625	0,564	539,468	3,753	0	356	374	0,375	0,49	529,034	3,466	0
19885	998	373	396	0,625	0,565	539,468	3,545	0	371	410	0,376	0,491	529,034	3,589	0
19905	999	357	396	0,625	0,565	539,468	3,65	0	390	351	0,376	0,491	529,034	3,594	0
19925	1000	373	431	0,625	0,565	539,468	3,602	0	-800	-600	0,625	0,565	-1	-1	4
19945	1001	367	426	0,626	0,565	538,326	3,648	0	-800	-600	0,376	0,491	-1	-1	4
19964	1002	364	362	0,626	0,565	538,326	3,722	0	377	407	0,376	0,49	530,366	3,584	0
19984	1003	413	382	0,626	0,565	538,326	3,707	0	396	311	0,376	0,49	530,366	3,545	0
20004	1004	-800	-600	-1	-1	-1	-1	4	-800	-600	-1	-1	-1	-1	4
20024	1005	379	360	0,626	0,565	538,326	3,578	0	376	409	0,376	0,49	530,366	3,666	0
20044	1006	399	366	0,625	0,565	538,643	3,543	0	383	377	0,376	0,49	529,744	3,668	0
20064	1007	393	400	0,625	0,565	538,643	3,789	0	386	333	0,376	0,49	529,744	3,269	0
20084	1008	383	398	0,625	0,565	538,643	3,502	0	-800	-600	0,625	0,565	-1	-1	4	34	377	379
20104	1009	370	378	0,625	0,565	538,643	3,613	0	401	366	0,376	0,49	529,744	3,453	0	34	377	379
20124	1010	376	384	0,625	0,565	538,643	3,534	0	375	413	0,376	0,49	529,744	3,497	0	34	377	379
20144	1011	370	376	0,626	0,565	539,447	3,586	0	375	414	0,376	0,49	528,875	3,492	0	34	377	379
20164	1012	360	373	0,626	0,565	539,447	3,692	0	389	374	0,376	0,49	528,875	3,504	0	34	377	379
20184	1013	363	385	0,626	0,565	539,447	3,599	0	398	334	0,376	0,491	528,875	3,354	0	34	377	379
20204	1014	389	410	0,625	0,565	539,447	3,552	0	-800	-600	0,625	0,565	-1	-1	4
20223	1015	383	356	0,625	0,565	539,447	3,558	0	384	355	0,376	0,491	528,875	3,402	0
20243	1016	380	368	0,625	0,565	538,388	3,557	0	384	354	0,376	0,491	530,103	3,409	0
20263	1017	397	417	0,625	0,565	538,388	3,545	0	398	369	0,376	0,491	530,103	3,556	0
20283	1018	385	358	0,625	0,565	538,388	3,348	0	412	309	0,376	0,491	530,103	3,116	0
20303	1019	368	427	0,625	0,565	538,388	3,588	0	396	408	0,376	0,491	530,103	3,33	0
20323	1020	362	386	0,625	0,565	538,388	3,358	0	-800	-600	0,625	0,565	-1	-1	4
20343	1021	356	371	0,625	0,565	538,387	3,44	0	-800	-600	0,376	0,491	-1	-1	4
20363	1022	381	381	0,625	0,565	538,387	3,52	0	-800	-600	0,625	0,565	-1	-1	4
20383	1023	353	367	0,625	0,565	538,387	3,403	0	-800	-600	0,625	0,565	-1	-1	4
20403	1024	385	414	0,625	0,565	538,387	3,536	0	-800	-600	0,625	0,565	-1	-1	4
20423	1025	359	403	0,625	0,565	538,387	3,51	0	397	336	0,375	0,491	530,127	3,315	0	35	378	394
20443	1026	370	409	0,625	0,565	539,815	3,493	0	397	336	0,375	0,491	530,434	3,317	0	35	378	394
20463	1027	370	373	0,625	0,564	539,815	3,475	0	425	376	0,375	0,491	530,434	3,486	0	35	378	394
20483	1028	370	385	0,625	0,564	539,815	3,313	0	-800	-600	0,625	0,564	-1	-1	4	35	378	394
20503	1029	375	392	0,625	0,564	539,815	3,548	0	-800	-600	0,625	0,564	-1	-1	4	35	378	394
20523	1030	370	414	0,624	0,564	539,815	3,464	0	-800	-600	0,624	0,564	-1	-1	4	35	378	394
20542	1031	371	427	0,624	0,564	538,265	3,431	0	-800	-600	0,375	0,491	-1	-1	4	35	378	394
20562	1032	389	408	0,624	0,564	538,265	3,619	0	410	356	0,375	0,491	530,439	3,256	0
20582	1033	364	364	0,624	0,564	538,265	3,509	0	388	419	0,375	0,491	530,439	3,591	0
20602	1034	396	390	0,624	0,564	538,265	3,461	0	-800	-600	0,624	0,564	-1	-1	4
20622	1035	372	362	0,625	0,564	538,265	3,438	0	-800	-600	0,625	0,564	-1	-1	4
20642	1036	385	369	0,624	0,565	538,793	3,418	0	-800	-600	0,375	0,491	-1	-1	4
20662	1037	379	376	0,624	0,565	538,793	3,345	0	-800	-600	0,624	0,565	-1	-1	4
20684	1038	355	387	0,624	0,564	538,793	3,442	0	367	344	0,375	0,491	530,351	3,315	0
20702	1039	379	368	0,624	0,564	538,793	3,326	0	411	315	0,375	0,491	530,351	2,951	0
20722	1040	364	393	0,624	0,564	538,793	3,346	0	-800	-600	0,624	0,564	-1	-1	4
20742	1041	375	387	0,624	0,564	539,96	3,373	0	-800	-600	0,375	0,491	-1	-1	4
20762	1042	364	334	0,624	0,564	539,96	3,285	0	376	386	0,374	0,491	530,48	3,465	0
20782	1043	361	360	0,624	0,565	539,96	3,275	0	-800	-600	0,624	0,565	-1	-1	4
20802	1044	376	412	0,624	0,565	539,96	3,42	0	-800	-600	0,624	0,565	-1	-1	4
20822	1045	374	393	0,624	0,564	539,96	3,379	0	386	409	0,374	0,491	530,48	3,367	0
20843	1046	373	422	0,624	0,564	539,798	3,418	0	386	409	0,375	0,491	530,665	3,368	0
20861	1047	410	337	0,624	0,564	539,798	3,175	0	-800	-600	0,624	0,564	-1	-1	4
20882	1048	366	353	0,624	0,564	539,798	3,158	0	393	359	0,374	0,49	530,665	3,335	0
20901	1049	372	386	0,624	0,564	539,798	3,529	0	396	316	0,374	0,49	530,665	3,229	0
20921	1050	378	374	0,624	0,564	539,798	3,386	0	-800	-600	0,624	0,564	-1	-1	4
20941	1051	384	392	0,624	0,564	539,532	3,486	0	-800	-600	0,374	0,49	-1	-1	4
20962	1052	377	367	0,624	0,564	539,532	3,288	0	-800	-600	0,624	0,564	-1	-1	4
20981	1053	374	432	0,624	0,563	539,532	3,206	0	390	370	0,374	0,49	530,353	3,191	0
21002	1054	390	369	0,624	0,563	539,532	3,177	0	371	358	0,374	0,49	530,353	3,29	0	36	371	389
21021	1055	378	389	0,624	0,563	539,532	3,222	0	368	386	0,374	0,49	530,353	3,209	0	36	371	389
21043	1056	381	408	0,624	0,563	538,92	3,214	0	363	388	0,374	0,49	529,356	3,242	0	36	371	389
21061	1057	357	390	0,624	0,563	538,92	3,332	0	-800	-600	0,624	0,563	-1	-1	4	36	371	389
21083	1058	364	377	0,624	0,563	538,92	3,328	0	-800	-600	0,624	0,563	-1	-1	4	36	371	389
21101	1059	359	396	0,624	0,563	538,92	3,282	0	372	369	0,374	0,489	529,356	2,898	0	36	371	389
21123	1060	369	387	0,624	0,563	538,92	3,145	0	379	393	0,374	0,489	529,356	3,16	0	36	371	389
21140	1061	369	384	0,624	0,563	539,818	3,121	0	378	391	0,374	0,489	531,269	3,171	0	36	371	389
21163	1062	401	432	0,624	0,563	539,818	3,38	0	371	374	0,374	0,488	531,269	2,951	0	36	371	389
21180	1063	374	407	0,624	0,562	539,818	3,266	0	388	373	0,374	0,488	531,269	3,242	0	36	371	389
21202	1064	382	351	0,624	0,562	539,818	3,201	0	394	362	0,374	0,488	531,269	3,027	0
21220	1065	380	400	0,624	0,563	539,818	3,23	0	363	413	0,374	0,488	531,269	3,157	0	37	373	381
21240	1066	384	379	0,624	0,563	539,444	3,194	0	372	413	0,375	0,489	530,987	3,056	0	37	373	381
21260	1067	369	402	0,624	0,563	539,444	3,162	0	395	338	0,375	0,489	530,987	2,997	0	37	373	381
21280	1068	372	378	0,624	0,563	539,444	3,29	0	378	385	0,375	0,489	530,987	3,224	0	37	373	381
21300	1069	359	358	0,624	0,563	539,444	3,299	0	364	411	0,375	0,489	530,987	3,035	0	37	373	381
21320	1070	361	403	0,624	0,563	539,444	3,329	0	386	345	0,375	0,489	530,987	2,887	0	37	373	381
21340	1071	362	386	0,624	0,563	539,233	3,343	0	381	375	0,375	0,489	531,144	2,945	0	37	373	381
21360	1072	370	411	0,624	0,563	539,233	3,331	0	-800	-600	0,624	0,563	-1	-1	4
21380	1073	369	377	0,624	0,563	539,233	3,166	0	375	363	0,374	0,489	531,144	3,094	0
21400	1074	376	377	0,624	0,563	539,233	3,164	0	-800	-600	0,624	0,563	-1	-1	4
21419	1075	261	343	0,626	0,562	539,233	3,109	0	311	321	0,376	0,488	531,144	3,264	0
21439	1076	253	337	0,627	0,562	534,69	3,064	0	311	322	0,378	0,487	530,971	3,263	0
21459	1077	213	313	0,627	0,562	534,69	3,214	0	253	311	0,378	0,487	530,971	3,205	0
21479	1078	239	329	0,627	0,562	534,69	3,144	0	236	304	0,377	0,487	530,971	3,151	0
21499	1079	-800	-600	-1	-1	-1	-1	4	-800	-600	-1	-1	-1	-1	4
21519	1080	198	334	0,627	0,562	534,69	3,282	0	247	346	0,377	0,487	530,971	3,29	0	38	238	326
21539	1081	205	338	0,627	0,562	534,403	3,272	0	239	351	0,377	0,487	531,523	3,294	0	38	238	326
21559	1082	224	319	0,627	0,562	534,403	3,034	0	226	339	0,377	0,487	531,523	3,234	0	38	238	326
21579	1083	226	339	0,627	0,562	534,403	3,369	0	274	300	0,377	0,487	531,523	3,046	0	38	238	326
21599	1084	223	297	0,627	0,562	534,403	3,065	0	265	323	0,377	0,487	531,523	3,472	0	38	238	326
21619	1085	256	303	0,627	0,562	534,403	2,961	0	242	344	0,377	0,487	531,523	3,237	0	38	238	326
21639	1086	258	307	0,627	0,562	535,073	3,05	0	265	331	0,377	0,487	531,204	3,248	0	38	238	326
21659	1087	216	324	0,627	0,562	535,073	3,312	0	281	324	0,377	0,487	531,204	3,369	0	38	238	326
21679	1088	226	315	0,627	0,562	535,073	3,315	0	217	314	0,377	0,487	531,204	3,063	0	38	238	326
21699	1089	240	313	0,627	0,562	535,073	3,061	0	233	339	0,377	0,487	531,204	3,288	0	38	238	326
21718	1090	225	319	0,627	0,562	535,073	3,124	0	227	357	0,377	0,487	531,204	3,444	0	38	238	326
21738	1091	228	317	0,627	0,562	536,106	3,052	0	221	362	0,377	0,487	531,976	3,358	0	38	238	326
21758	1092	235	341	0,627	0,562	536,106	3,228	0	230	345	0,377	0,487	531,976	3,332	0	38	238	326
21778	1093	247	301	0,627	0,562	536,106	2,913	0	254	339	0,377	0,486	531,976	3,4	0	38	238	326
21798	1094	241	303	0,627	0,561	536,106	3,192	0	264	334	0,377	0,486	531,976	3,262	0	38	238	326
21818	1095	213	306	0,627	0,561	536,106	3,395	0	248	351	0,377	0,486	531,976	3,099	0	38	238	326
21838	1096	215	311	0,627	0,559	534,954	3,315	0	252	349	0,377	0,484	530,124	3,069	0	38	238	326
21858	1097	223	366	0,626	0,557	534,954	3,452	0	254	353	0,376	0,483	530,124	3,191	0
21878	1098	243	383	0,626	0,555	534,954	3,227	0	231	353	0,375	0,481	530,124	3,483	0
21898	1099	243	373	0,625	0,552	534,954	3,337	0	239	351	0,374	0,478	530,124	3,171	0
21918	1100	252	385	0,624	0,55	534,954	3,339	0	240	375	0,373	0,477	530,124	3,104	0
21938	1101	251	374	0,623	0,549	542,295	3,385	0	234	383	0,372	0,476	524,737	3,134	0
21958	1102	300	421	0,621	0,55	542,295	3,402	0	336	458	0,371	0,477	527,542	3,198	0
21978	1103	337	445	0,621	0,55	542,295	3,349	0	323	388	0,371	0,478	526,065	3,089	0
21997	1104	322	445	0,622	0,55	542,295	3,336	0	325	472	0,372	0,478	522,855	3,299	0
22017	1105	316	386	0,623	0,551	542,295	3,127	0	315	410	0,373	0,478	523,204	3,21	0
22037	1106	313	396	0,623	0,55	540,401	3,065	0	304	433	0,374	0,477	534,414	3,286	0
22057	1107	335	468	0,624	0,55	540,401	3,561	0	309	379	0,374	0,477	534,414	3,338	0
22077	1108	329	412	0,624	0,548	540,401	3,341	0	309	478	0,374	0,475	534,414	3,802	0
22097	1109	-800	-600	0,374	0,473	-1	-1	4	324	402	0,374	0,473	534,414	3,212	0
22117	1110	-800	-600	0,374	0,471	-1	-1	4	348	343	0,374	0,471	534,414	2,904	0
22137	1111	-800	-600	0,624	0,539	-1	-1	4	354	370	0,375	0,466	534,718	2,954	0
22157	1112	320	360	0,625	0,534	540,01	3,382	0	-800	-600	0,625	0,534	-1	-1	4
22177	1113	313	385	0,625	0,531	540,01	3,275	0	-800	-600	0,625	0,531	-1	-1	4
22197	1114	369	383	0,625	0,531	540,01	3,359	0	339	469	0,376	0,459	534,718	3,974	0
22217	1115	330	438	0,626	0,534	540,01	3,528	0	322	337	0,376	0,462	534,718	2,738	0
22237	1116	341	457	0,626	0,538	539,83	3,506	0	323	340	0,377	0,465	532,894	2,729	0
22257	1117	331	432	0,627	0,542	539,83	3,499	0	319	339	0,378	0,468	532,894	3,49	0
22277	1118	316	412	0,628	0,545	539,83	3,279	0	317	411	0,379	0,47	532,894	3,579	0
22297	1119	309	457	0,63	0,547	539,83	3,659	0	-800	-600	0,63	0,547	-1	-1	4
22316	1120	299	442	0,631	0,548	539,83	3,65	0	325	388	0,382	0,472	532,894	3,586	0
22336	1121	290	444	0,631	0,55	540,596	3,647	0	325	389	0,383	0,473	532,217	3,582	0
22356	1122	330	413	0,632	0,552	540,596	3,494	0	-800	-600	0,632	0,552	-1	-1	4
22376	1123	321	367	0,632	0,553	540,596	3,564	0	-800	-600	0,632	0,553	-1	-1	4
22396	1124	307	410	0,631	0,555	540,596	3,641	0	-800	-600	0,631	0,555	-1	-1	4
22416	1125	312	389	0,631	0,557	540,596	3,704	0	329	388	0,383	0,48	532,217	3,626	0
22436	1126	315	376	0,63	0,559	539,755	3,761	0	329	389	0,382	0,481	531,597	3,622	0
22456	1127	333	413	0,63	0,559	539,755	3,356	0	-800	-600	0,63	0,559	-1	-1	4
22476	1128	302	376	0,629	0,56	539,755	3,519	0	339	297	0,38	0,482	531,597	3,124	0
22496	1129	-800	-600	0,38	0,483	-1	-1	4	330	455	0,38	0,483	531,597	3,854	0
22516	1130	-800	-600	-1	-1	-1	-1	4	-800	-600	-1	-1	-1	-1	4
22536	1131	-800	-600	0,629	0,562	-1	-1	4	-800	-600	0,38	0,484	-1	-1	4
22556	1132	312	457	0,629	0,562	539,739	3,815	0	333	413	0,38	0,485	530,042	3,49	0
22576	1133	343	373	0,628	0,562	539,739	3,694	0	317	323	0,38	0,485	530,042	3,439	0
22595	1134	374	346	0,627	0,561	539,739	3,708	0	366	346	0,379	0,484	530,042	3,958	0
22616	1135	358	335	0,627	0,561	539,739	3,791	0	-800	-600	0,627	0,561	-1	-1	4
22635	1136	374	325	0,627	0,561	539,953	3,733	0	-800	-600	0,379	0,484	-1	-1	4
22655	1137	360	310	0,627	0,561	539,953	3,756	0	376	308	0,379	0,484	531,158	3,792	0
22675	1138	369	316	0,627	0,561	539,953	3,766	0	419	321	0,379	0,484	531,158	3,727	0
22695	1139	344	336	0,627	0,561	539,953	3,944	0	-800	-600	0,627	0,561	-1	-1	4
22715	1140	-800	-600	0,379	0,484	-1	-1	4	341	276	0,379	0,484	531,158	3,642	0
22735	1141	-800	-600	0,628	0,562	-1	-1	4	341	276	0,379	0,484	531,232	3,643	0
22755	1142	350	304	0,628	0,562	541,621	3,937	0	363	287	0,379	0,485	531,232	3,682	0
22775	1143	364	310	0,628	0,562	541,621	3,846	0	-800	-600	0,628	0,562	-1	-1	4
22795	1144	348	311	0,628	0,562	541,621	3,902	0	-800	-600	0,628	0,562	-1	-1	4
22815	1145	361	322	0,628	0,562	541,621	3,848	0	399	246	0,379	0,485	531,232	3,17	0
22835	1146	354	326	0,628	0,562	542,279	3,871	0	399	246	0,379	0,485	531,335	3,17	0
22855	1147	371	315	0,628	0,563	542,279	3,774	0	-800	-600	0,628	0,563	-1	-1	4
22875	1148	359	308	0,628	0,563	542,279	3,982	0	427	254	0,379	0,485	531,335	3,422	0
22894	1149	357	291	0,627	0,563	542,279	3,931	0	-800	-600	0,627	0,563	-1	-1	4
22914	1150	-800	-600	-1	-1	-1	-1	4	-800	-600	-1	-1	-1	-1	4
22934	1151	-800	-600	0,627	0,563	-1	-1	4	-800	-600	0,379	0,486	-1	-1	4
22954	1152	414	263	0,626	0,562	540,765	3,999	0	-800	-600	0,626	0,562	-1	-1	4
22974	1153	571	168	0,622	0,56	540,765	4,007	0	570	219	0,375	0,484	530,384	3,801	0	39	575	189
22994	1154	570	164	0,622	0,56	540,765	3,89	0	584	184	0,375	0,484	530,384	3,981	0	39	575	189
23014	1155	540	141	0,622	0,56	540,765	3,873	0	604	185	0,375	0,484	530,384	4,084	0	39	575	189
23034	1156	548	151	0,622	0,56	529,559	3,78	0	608	215	0,374	0,484	514,144	4,064	0	39	575	189
23054	1157	516	164	0,622	0,559	529,559	3,409	0	590	215	0,374	0,484	514,144	3,683	0	39	575	189
23074	1158	556	190	0,622	0,559	529,559	3,969	0	602	212	0,374	0,484	514,144	3,952	0	39	575	189
23094	1159	580	204	0,622	0,559	529,559	3,952	0	598	195	0,374	0,484	514,144	3,825	0	39	575	189
23114	1160	553	197	0,622	0,559	529,559	4,01	0	596	202	0,374	0,484	514,144	3,965	0	39	575	189
23134	1161	559	202	0,622	0,56	530,716	4,026	0	601	193	0,374	0,484	515,101	3,933	0	39	575	189
23154	1162	559	187	0,622	0,56	530,716	4,005	0	605	196	0,374	0,484	515,101	3,955	0	39	575	189
23174	1163	552	192	0,622	0,56	530,716	4,11	0	588	195	0,374	0,484	515,101	3,846	0	39	575	189
23193	1164	568	188	0,622	0,56	530,716	3,92	0	599	194	0,374	0,484	515,101	3,856	0	39	575	189
23213	1165	566	196	0,622	0,56	530,716	3,95	0	591	188	0,374	0,484	515,101	3,869	0	39	575	189
23233	1166	565	194	0,622	0,56	532,245	3,961	0	596	188	0,374	0,484	513,935	3,872	0	39	575	189
23253	1167	553	178	0,622	0,56	532,245	3,811	0	573	201	0,374	0,484	513,935	3,84	0	39	575	189
23273	1168	527	188	0,622	0,56	532,245	4,135	0	-800	-600	0,622	0,56	-1	-1	4
23293	1169	557	167	0,622	0,56	532,245	3,815	0	580	205	0,374	0,484	513,935	3,678	0	40	571	205
23313	1170	563	182	0,623	0,561	532,245	3,891	0	593	208	0,374	0,484	513,935	3,754	0	40	571	205
23333	1171	557	187	0,623	0,561	529,851	3,962	0	594	206	0,374	0,484	515,209	3,763	0	40	571	205
23353	1172	555	202	0,623	0,561	529,851	3,597	0	561	210	0,374	0,484	515,209	3,73	0	40	571	205
23373	1173	545	194	0,623	0,561	529,851	3,873	0	573	199	0,375	0,484	515,209	3,578	0	40	571	205
23393	1174	558	199	0,623	0,561	529,851	3,663	0	589	222	0,375	0,484	515,209	3,726	0	40	571	205
23413	1175	567	188	0,623	0,561	529,851	3,628	0	566	223	0,375	0,484	515,209	3,765	0	40	571	205
23433	1176	569	187	0,623	0,561	530,577	3,721	0	571	223	0,375	0,484	515,918	3,734	0	40	571	205
23453	1177	566	200	0,623	0,561	530,577	3,882	0	573	203	0,375	0,484	515,918	3,561	0	40	571	205
23473	1178	563	201	0,623	0,561	530,577	3,768	0	571	220	0,375	0,484	515,918	3,734	0	40	571	205
23493	1179	560	198	0,623	0,561	530,577	3,684	0	567	226	0,375	0,484	515,918	3,609	0	40	571	205
23512	1180	594	198	0,623	0,561	530,577	3,616	0	584	211	0,375	0,484	515,918	3,642	0	40	571	205
23532	1181	599	192	0,623	0,561	533,556	3,567	0	582	221	0,375	0,484	515,864	3,704	0	40	571	205
23552	1182	564	200	0,623	0,561	533,556	3,562	0	571	215	0,375	0,484	515,864	3,634	0	40	571	205
23572	1183	586	214	0,623	0,56	533,556	3,795	0	563	230	0,375	0,484	515,864	3,534	0	40	571	205
23592	1184	538	190	0,624	0,561	533,556	3,48	0	-800	-600	0,624	0,561	-1	-1	4
23612	1185	333	255	0,627	0,562	533,556	3,628	0	421	229	0,378	0,484	515,864	3,348	0
23632	1186	319	260	0,63	0,562	532,945	3,667	0	418	207	0,381	0,485	528,711	3,428	0
23652	1187	207	274	0,63	0,562	532,945	3,544	0	261	249	0,382	0,484	528,711	3,742	0	41	218	266
23672	1188	223	268	0,631	0,562	532,945	3,553	0	258	255	0,382	0,484	528,711	3,619	0	41	218	266
23692	1189	204	281	0,631	0,563	532,945	3,53	0	227	273	0,382	0,484	528,711	3,596	0	41	218	266
23712	1190	220	260	0,631	0,563	532,945	3,456	0	216	249	0,382	0,484	528,711	3,746	0	41	218	266
23732	1191	210	260	0,631	0,563	533,916	3,454	0	203	258	0,382	0,485	527,815	3,672	0	41	218	266
23752	1192	203	263	0,631	0,563	533,916	3,74	0	228	248	0,382	0,485	527,815	3,83	0	41	218	266
23771	1193	198	257	0,631	0,563	533,916	3,585	0	248	263	0,382	0,485	527,815	3,58	0	41	218	266
23792	1194	201	273	0,631	0,563	533,916	3,746	0	253	254	0,382	0,485	527,815	3,695	0	41	218	266
23812	1195	215	258	0,63	0,563	533,916	3,491	0	254	254	0,382	0,485	527,815	3,656	0	41	218	266
23832	1196	216	264	0,63	0,563	533,719	3,512	0	257	256	0,382	0,485	527,252	3,717	0	41	218	266
23851	1197	225	297	0,63	0,563	533,719	3,561	0	220	249	0,382	0,485	527,252	3,573	0	41	218	266
23871	1198	206	256	0,63	0,563	533,719	3,624	0	-800	-600	0,63	0,563	-1	-1	4	41	218	266
23891	1199	209	271	0,631	0,563	533,719	3,72	0	-800	-600	0,631	0,563	-1	-1	4	41	218	266
23911	1200	185	268	0,631	0,563	533,719	3,76	0	219	256	0,382	0,485	527,252	3,615	0	41	218	266
23931	1201	182	266	0,631	0,563	533,234	3,797	0	218	255	0,382	0,485	528,162	3,621	0	41	218	266
23951	1202	219	276	0,631	0,563	533,234	3,498	0	227	272	0,382	0,485	528,162	3,671	0	41	218	266
23971	1203	212	263	0,631	0,563	533,234	3,497	0	-800	-600	0,631	0,563	-1	-1	4	41	218	266
23991	1204	209	287	0,631	0,563	533,234	3,625	0	234	248	0,382	0,485	528,162	3,53	0	41	218	266
24011	1205	218	278	0,63	0,563	533,234	3,498	0	244	286	0,382	0,485	528,162	3,601	0	41	218	266
24031	1206	213	277	0,63	0,563	533,586	3,532	0	244	285	0,382	0,485	529,033	3,607	0	41	218	266
24051	1207	196	269	0,63	0,563	533,586	3,622	0	231	290	0,382	0,485	529,033	3,602	0	41	218	266
24071	1208	215	266	0,63	0,563	533,586	3,39	0	236	292	0,382	0,485	529,033	3,446	0	41	218	266
24090	1209	203	266	0,63	0,563	533,586	3,516	0	-800	-600	0,63	0,563	-1	-1	4	41	218	266
24110	1210	206	289	0,63	0,563	533,586	3,507	0	262	255	0,382	0,485	529,033	3,77	0	42	227	269
24130	1211	212	290	0,63	0,563	533,297	3,496	0	262	256	0,382	0,486	528,524	3,767	0	42	227	269
24150	1212	208	273	0,63	0,563	533,297	3,66	0	243	268	0,382	0,485	528,524	3,609	0	42	227	269
24170	1213	206	276	0,63	0,563	533,297	3,688	0	247	278	0,382	0,486	528,524	3,651	0	42	227	269
24190	1214	224	275	0,63	0,563	533,297	3,763	0	243	262	0,382	0,486	528,524	3,463	0	42	227	269
24210	1215	213	256	0,63	0,563	533,297	3,578	0	240	289	0,382	0,486	528,524	3,768	0	42	227	269
24230	1216	218	258	0,63	0,563	531,67	3,594	0	241	286	0,382	0,486	529,63	3,763	0	42	227	269
24250	1217	208	274	0,63	0,563	531,67	3,581	0	216	233	0,382	0,486	529,63	3,641	0	42	227	269
24270	1218	201	284	0,63	0,564	531,67	3,669	0	-800	-600	0,63	0,564	-1	-1	4
24290	1219	207	263	0,63	0,564	531,67	3,712	0	248	273	0,382	0,486	529,63	3,921	0
24310	1220	214	291	0,63	0,563	531,67	3,643	0	242	283	0,381	0,486	529,63	3,793	0
24330	1221	211	284	0,63	0,563	533,081	3,657	0	242	284	0,381	0,486	529,216	3,79	0
24350	1222	210	257	0,63	0,563	533,081	3,589	0	-800	-600	0,63	0,563	-1	-1	4
24370	1223	190	287	0,63	0,563	533,081	3,771	0	-800	-600	0,63	0,563	-1	-1	4
24390	1224	207	286	0,63	0,563	533,081	3,641	0	247	292	0,382	0,486	529,216	3,63	0
24409	1225	204	295	0,63	0,565	533,081	3,459	0	-800	-600	0,63	0,565	-1	-1	4
24429	1226	204	294	0,63	0,565	535,176	3,52	0	-800	-600	0,382	0,488	-1	-1	4
24449	1227	188	281	0,63	0,565	535,176	3,265	0	-800	-600	0,63	0,565	-1	-1	4
24469	1228	169	383	0,631	0,565	535,176	3,745	0	-800	-600	0,631	0,565	-1	-1	4
24489	1229	180	370	0,631	0,565	535,176	3,643	0	-800	-600	0,631	0,565	-1	-1	4
24509	1230	178	366	0,631	0,565	535,176	3,796	0	-800	-600	0,631	0,565	-1	-1	4
24529	1231	177	362	0,631	0,565	535,074	3,779	0	-800	-600	0,383	0,488	-1	-1	4
24549	1232	189	396	0,631	0,565	535,074	3,825	0	-800	-600	0,631	0,565	-1	-1	4
24569	1233	189	387	0,631	0,566	535,074	3,725	0	-800	-600	0,631	0,566	-1	-1	4
24589	1234	201	397	0,631	0,566	535,074	3,754	0	-800	-600	0,631	0,566	-1	-1	4
24609	1235	196	295	0,631	0,566	535,074	3,443	0	-800	-600	0,631	0,566	-1	-1	4
24629	1236	198	283	0,632	0,566	535,906	3,374	0	-800	-600	0,383	0,489	-1	-1	4
24649	1237	209	399	0,632	0,566	535,906	3,752	0	-800	-600	0,632	0,566	-1	-1	4
24669	1238	189	303	0,632	0,566	535,906	3,733	0	-800	-600	0,632	0,566	-1	-1	4
24688	1239	215	396	0,632	0,566	535,906	3,736	0	-800	-600	0,632	0,566	-1	-1	4
24708	1240	202	344	0,632	0,566	535,906	3,465	0	-800	-600	0,632	0,566	-1	-1	4
24728	1241	197	312	0,632	0,566	537,433	3,442	0	-800	-600	0,384	0,489	-1	-1	4
24748	1242	320	368	0,629	0,566	537,433	3,751	0	-800	-600	0,629	0,566	-1	-1	4
24768	1243	368	413	0,628	0,567	537,433	3,811	0	377	421	0,38	0,49	530,619	3,767	0
24788	1244	382	374	0,628	0,567	537,433	3,698	0	396	372	0,38	0,49	530,619	3,586	0
24808	1245	386	393	0,628	0,567	537,433	3,634	0	-800	-600	0,628	0,567	-1	-1	4
24828	1246	393	406	0,628	0,567	539,515	3,639	0	-800	-600	0,38	0,49	-1	-1	4
24848	1247	374	395	0,628	0,567	539,515	3,782	0	402	398	0,38	0,49	531,169	3,665	0
24868	1248	357	392	0,628	0,567	539,515	3,764	0	-800	-600	0,628	0,567	-1	-1	4
24888	1249	369	414	0,629	0,567	539,515	3,853	0	388	393	0,38	0,49	531,169	3,685	0
24908	1250	388	359	0,629	0,567	539,515	3,79	0	415	324	0,381	0,49	531,169	3,366	0
24928	1251	385	360	0,629	0,567	539,598	3,805	0	415	327	0,381	0,49	528,985	3,353	0
24948	1252	369	451	0,629	0,567	539,598	3,829	0	379	418	0,381	0,49	528,985	3,748	0
24968	1253	371	394	0,629	0,568	539,598	3,574	0	367	372	0,381	0,49	528,985	3,715	0
24988	1254	360	410	0,629	0,568	539,598	3,894	0	428	349	0,381	0,49	528,985	3,614	0
25007	1255	414	382	0,629	0,568	539,598	3,59	0	-800	-600	0,629	0,568	-1	-1	4
25027	1256	415	383	0,629	0,568	539,656	3,702	0	-800	-600	0,381	0,491	-1	-1	4
25047	1257	371	392	0,629	0,568	539,656	3,78	0	367	437	0,381	0,491	530,739	3,8	0
25067	1258	363	370	0,629	0,568	539,656	3,712	0	-800	-600	0,629	0,568	-1	-1	4
25087	1259	382	413	0,629	0,568	539,656	3,599	0	371	389	0,381	0,491	530,739	3,572	0
25107	1260	352	355	0,629	0,568	539,656	3,551	0	-800	-600	0,629	0,568	-1	-1	4
25127	1261	356	365	0,629	0,568	539,383	3,501	0	-800	-600	0,381	0,491	-1	-1	4
25147	1262	368	377	0,629	0,568	539,383	3,656	0	390	333	0,381	0,491	529,83	3,501	0
25167	1263	367	345	0,629	0,567	539,383	3,763	0	403	326	0,381	0,49	529,83	3,562	0
25187	1264	391	379	0,629	0,567	539,383	3,616	0	-800	-600	0,629	0,567	-1	-1	4
25207	1265	381	380	0,629	0,567	539,383	3,785	0	-800	-600	0,629	0,567	-1	-1	4
25227	1266	389	380	0,629	0,567	539,727	3,745	0	-800	-600	0,381	0,49	-1	-1	4
25247	1267	387	378	0,63	0,567	539,727	3,468	0	366	293	0,381	0,49	529,731	3,397	0
25267	1268	391	391	0,63	0,567	539,727	3,794	0	-800	-600	0,63	0,567	-1	-1	4
25287	1269	396	349	0,63	0,567	539,727	3,633	0	423	269	0,382	0,49	529,731	3,153	0
25306	1270	371	365	0,63	0,567	539,727	3,707	0	-800	-600	0,63	0,567	-1	-1	4
25326	1271	372	358	0,63	0,567	541,48	3,635	0	-800	-600	0,382	0,491	-1	-1	4
25346	1272	389	392	0,63	0,568	541,48	3,48	0	-800	-600	0,63	0,568	-1	-1	4
25366	1273	384	402	0,63	0,568	541,48	3,623	0	-800	-600	0,63	0,568	-1	-1	4
25386	1274	384	406	0,63	0,568	541,48	3,578	0	-800	-600	0,63	0,568	-1	-1	4
25406	1275	379	331	0,629	0,568	541,48	3,619	0	-800	-600	0,629	0,568	-1	-1	4
25426	1276	379	333	0,629	0,568	540,812	3,599	0	-800	-600	0,381	0,491	-1	-1	4
25448	1277	376	339	0,63	0,568	540,812	3,62	0	369	317	0,381	0,491	528,985	3,274	0
25466	1278	370	385	0,63	0,568	540,812	3,755	0	353	329	0,381	0,491	528,985	3,181	0
25486	1279	372	354	0,63	0,568	540,812	3,509	0	394	358	0,381	0,491	528,985	3,545	0
25506	1280	359	371	0,63	0,568	540,812	3,544	0	-800	-600	0,63	0,568	-1	-1	4
25526	1281	356	354	0,63	0,568	541,861	3,55	0	-800	-600	0,382	0,491	-1	-1	4
25546	1282	393	346	0,63	0,568	541,861	3,328	0	382	290	0,381	0,491	530,829	2,99	0
25566	1283	369	356	0,63	0,568	541,861	3,535	0	-800	-600	0,63	0,568	-1	-1	4
25586	1284	376	413	0,63	0,568	541,861	3,631	0	394	342	0,381	0,491	530,829	3,442	0
25605	1285	366	379	0,629	0,568	541,861	3,508	0	-800	-600	0,629	0,568	-1	-1	4
25625	1286	369	402	0,629	0,568	541,184	3,527	0	-800	-600	0,381	0,491	-1	-1	4
25645	1287	379	353	0,63	0,568	541,184	3,478	0	389	335	0,381	0,491	529,893	3,523	0
25665	1288	302	352	0,631	0,567	541,184	3,533	0	303	320	0,383	0,491	529,893	3,503	0
25685	1289	303	340	0,631	0,568	541,184	3,809	0	334	321	0,383	0,491	529,893	3,333	0
25705	1290	273	348	0,631	0,568	541,184	3,67	0	-800	-600	0,631	0,568	-1	-1	4
25725	1291	263	347	0,631	0,568	538,484	3,764	0	-800	-600	0,383	0,491	-1	-1	4
25745	1292	295	399	0,631	0,568	538,484	3,762	0	300	330	0,383	0,491	530,657	3,566	0
25765	1293	298	349	0,631	0,568	538,484	3,483	0	322	300	0,383	0,491	530,657	3,509	0
25785	1294	297	366	0,631	0,568	538,484	3,621	0	305	367	0,383	0,491	530,657	3,76	0
25805	1295	290	390	0,631	0,568	538,484	3,674	0	301	344	0,383	0,491	530,657	3,781	0
25825	1296	290	368	0,631	0,568	538,393	3,561	0	308	347	0,383	0,491	530,701	3,802	0
25845	1297	294	330	0,631	0,568	538,393	3,559	0	307	341	0,383	0,491	530,701	3,677	0
25865	1298	285	385	0,631	0,568	538,393	3,757	0	272	367	0,383	0,491	530,701	3,638	0
25884	1299	267	323	0,631	0,568	538,393	3,55	0	321	315	0,383	0,491	530,701	3,402	0
25904	1300	284	375	0,631	0,568	538,393	3,657	0	286	338	0,383	0,491	530,701	3,507	0
25924	1301	277	352	0,631	0,568	537,081	3,704	0	305	340	0,382	0,491	529,946	3,41	0
25944	1302	314	345	0,631	0,568	537,081	3,606	0	306	327	0,382	0,491	529,946	3,691	0
25964	1303	279	385	0,63	0,567	537,081	3,667	0	-800	-600	0,63	0,567	-1	-1	4
25984	1304	277	434	0,63	0,568	537,081	3,5	0	-800	-600	0,63	0,568	-1	-1	4
26004	1305	241	408	0,63	0,568	537,081	3,433	0	-800	-600	0,63	0,568	-1	-1	4
26024	1306	227	429	0,63	0,568	540,352	3,427	0	-800	-600	0,382	0,493	-1	-1	4
26044	1307	265	463	0,63	0,568	540,352	3,625	0	-800	-600	0,63	0,568	-1	-1	4
26064	1308	257	430	0,63	0,568	540,352	3,573	0	299	343	0,381	0,492	531,115	3,375	0
26084	1309	278	478	0,629	0,567	540,352	3,624	0	-800	-600	0,629	0,567	-1	-1	4
26104	1310	276	448	0,63	0,567	540,352	3,603	0	-800	-600	0,63	0,567	-1	-1	4	43	270	458
26124	1311	273	443	0,63	0,567	540,459	3,589	0	-800	-600	0,381	0,492	-1	-1	4	43	270	458
26144	1312	271	452	0,63	0,567	540,459	3,503	0	-800	-600	0,63	0,567	-1	-1	4	43	270	458
26164	1313	264	460	0,63	0,567	540,459	3,644	0	-800	-600	0,63	0,567	-1	-1	4	43	270	458
26183	1314	277	476	0,63	0,567	540,459	3,647	0	-800	-600	0,63	0,567	-1	-1	4	43	270	458
26203	1315	269	457	0,63	0,567	540,459	3,643	0	-800	-600	0,63	0,567	-1	-1	4	43	270	458
26223	1316	270	463	0,63	0,568	539,264	3,635	0	-800	-600	0,382	0,492	-1	-1	4	43	270	458
26243	1317	275	432	0,63	0,568	539,264	3,548	0	335	320	0,382	0,492	531,838	2,898	0
26263	1318	251	438	0,63	0,568	539,264	3,705	0	-800	-600	0,63	0,568	-1	-1	4
26283	1319	242	446	0,63	0,568	539,264	3,722	0	-800	-600	0,63	0,568	-1	-1	4
26303	1320	277	469	0,63	0,568	539,264	3,69	0	309	330	0,382	0,492	531,838	3,278	0
26323	1321	263	478	0,631	0,568	539,204	3,69	0	310	332	0,382	0,492	530,628	3,271	0
26343	1322	288	483	0,631	0,568	539,204	3,783	0	-800	-600	0,631	0,568	-1	-1	4
26363	1323	253	453	0,631	0,568	539,204	3,781	0	-800	-600	0,631	0,568	-1	-1	4
26383	1324	282	482	0,631	0,568	539,204	3,846	0	-800	-600	0,631	0,568	-1	-1	4
26403	1325	264	477	0,631	0,568	539,204	3,754	0	-800	-600	0,631	0,568	-1	-1	4
26423	1326	277	468	0,631	0,568	540,238	3,774	0	-800	-600	0,383	0,492	-1	-1	4
26443	1327	267	468	0,631	0,568	540,238	3,811	0	-800	-600	0,631	0,568	-1	-1	4
26462	1328	-800	-600	-1	-1	-1	-1	4	-800	-600	-1	-1	-1	-1	4
26482	1329	288	483	0,63	0,569	540,238	3,736	0	-800	-600	0,63	0,569	-1	-1	4
26503	1330	275	517	0,63	0,569	540,238	3,863	0	-800	-600	0,63	0,569	-1	-1	4
26524	1331	287	527	0,631	0,569	540,32	3,844	0	-800	-600	0,383	0,492	-1	-1	4
26542	1332	-800	-600	-1	-1	-1	-1	4	-800	-600	-1	-1	-1	-1	4
26562	1333	277	489	0,631	0,569	540,32	3,742	0	-800	-600	0,631	0,569	-1	-1	4
26582	1334	285	409	0,631	0,569	540,32	3,599	0	-800	-600	0,631	0,569	-1	-1	4
26604	1335	-800	-600	-1	-1	-1	-1	4	-800	-600	-1	-1	-1	-1	4
26622	1336	-800	-600	0,631	0,569	-1	-1	4	-800	-600	0,383	0,492	-1	-1	4
26644	1337	-800	-600	-1	-1	-1	-1	4	-800	-600	-1	-1	-1	-1	4
26662	1338	-800	-600	-1	-1	-1	-1	4	-800	-600	-1	-1	-1	-1	4
26684	1339	282	504	0,631	0,569	540,12	3,81	0	343	352	0,383	0,492	532,025	3,283	0
26702	1340	-800	-600	-1	-1	-1	-1	4	-800	-600	-1	-1	-1	-1	4
26723	1341	-800	-600	0,631	0,569	-1	-1	4	-800	-600	0,383	0,492	-1	-1	4
26742	1342	292	455	0,631	0,569	540,728	3,577	0	-800	-600	0,631	0,569	-1	-1	4
26762	1343	253	434	0,631	0,569	540,728	3,484	0	-800	-600	0,631	0,569	-1	-1	4
26782	1344	294	353	0,631	0,569	540,728	3,188	0	-800	-600	0,631	0,569	-1	-1	4
26801	1345	-800	-600	-1	-1	-1	-1	4	-800	-600	-1	-1	-1	-1	4
26821	1346	-800	-600	0,631	0,569	-1	-1	4	-800	-600	0,383	0,492	-1	-1	4
26842	1347	274	483	0,631	0,569	540,109	3,676	0	-800	-600	0,631	0,569	-1	-1	4
26861	1348	266	433	0,631	0,569	540,109	3,48	0	-800	-600	0,631	0,569	-1	-1	4
26883	1349	269	457	0,631	0,57	540,109	3,619	0	-800	-600	0,631	0,57	-1	-1	4
26901	1350	269	446	0,631	0,57	540,109	3,576	0	-800	-600	0,631	0,57	-1	-1	4
26922	1351	269	458	0,631	0,57	540,506	3,507	0	-800	-600	0,383	0,492	-1	-1	4
26941	1352	286	454	0,631	0,57	540,506	3,522	0	345	347	0,383	0,492	532,862	2,873	0
26963	1353	285	457	0,631	0,57	540,506	3,659	0	-800	-600	0,631	0,57	-1	-1	4
26981	1354	-800	-600	-1	-1	-1	-1	4	-800	-600	-1	-1	-1	-1	4
27001	1355	288	493	0,631	0,569	540,506	3,56	0	-800	-600	0,631	0,569	-1	-1	4
27021	1356	289	504	0,631	0,569	540,002	3,611	0	-800	-600	0,383	0,492	-1	-1	4
27043	1357	-800	-600	-1	-1	-1	-1	4	-800	-600	-1	-1	-1	-1	4
27061	1358	262	477	0,631	0,569	540,002	3,616	0	273	367	0,383	0,492	532,841	3,36	0
27083	1359	269	458	0,631	0,569	540,002	3,451	0	-800	-600	0,631	0,569	-1	-1	4
27100	1360	274	482	0,631	0,569	540,002	3,605	0	333	391	0,383	0,492	532,841	2,96	0
27120	1361	277	477	0,631	0,569	540,643	3,551	0	334	392	0,383	0,492	531,904	2,955	0
27140	1362	-800	-600	0,383	0,492	-1	-1	4	323	333	0,383	0,492	531,904	3,066	0
27160	1363	-800	-600	-1	-1	-1	-1	4	-800	-600	-1	-1	-1	-1	4
27180	1364	-800	-600	-1	-1	-1	-1	4	-800	-600	-1	-1	-1	-1	4
27200	1365	-800	-600	-1	-1	-1	-1	4	-800	-600	-1	-1	-1	-1	4
27220	1366	-800	-600	0,631	0,569	-1	-1	4	-800	-600	0,382	0,492	-1	-1	4
27240	1367	-800	-600	0,382	0,492	-1	-1	4	281	472	0,382	0,492	532,968	3,714	0
27260	1368	-800	-600	-1	-1	-1	-1	4	-800	-600	-1	-1	-1	-1	4
27280	1369	-800	-600	-1	-1	-1	-1	4	-800	-600	-1	-1	-1	-1	4
27300	1370	-800	-600	-1	-1	-1	-1	4	-800	-600	-1	-1	-1	-1	4
27320	1371	-800	-600	0,63	0,569	-1	-1	4	-800	-600	0,382	0,492	-1	-1	4
27340	1372	266	480	0,63	0,569	539,846	3,47	0	-800	-600	0,63	0,569	-1	-1	4
27360	1373	-800	-600	-1	-1	-1	-1	4	-800	-600	-1	-1	-1	-1	4
27379	1374	300	503	0,63	0,569	539,846	3,604	0	-800	-600	0,63	0,569	-1	-1	4
27399	1375	276	473	0,63	0,568	539,846	3,26	0	291	416	0,381	0,491	532,461	3,342	0
27419	1376	287	479	0,63	0,567	540,848	3,287	0	291	416	0,381	0,49	532,211	3,341	0
27439	1377	383	327	0,628	0,564	540,848	3,045	0	401	369	0,379	0,488	532,211	3,092	0
27459	1378	426	281	0,626	0,563	540,848	3,16	0	-800	-600	0,626	0,563	-1	-1	4
27479	1379	-800	-600	-1	-1	-1	-1	4	-800	-600	-1	-1	-1	-1	4
27499	1380	-800	-600	-1	-1	-1	-1	4	-800	-600	-1	-1	-1	-1	4
27519	1381	-800	-600	-1	-1	-1	-1	4	-800	-600	-1	-1	-1	-1	4
27539	1382	-800	-600	-1	-1	-1	-1	4	-800	-600	-1	-1	-1	-1	4
27559	1383	434	281	0,626	0,562	540,848	3,205	0	-800	-600	0,626	0,562	-1	-1	4	44	443	271
27579	1384	434	284	0,626	0,562	538,514	3,191	0	-800	-600	0,377	0,486	-1	-1	4	44	443	271
27599	1385	428	278	0,627	0,562	538,514	3,326	0	452	294	0,378	0,486	526,347	3,114	0	44	443	271
27619	1386	418	283	0,627	0,562	538,514	3,254	0	449	266	0,378	0,486	526,347	2,916	0	44	443	271
27639	1387	433	270	0,627	0,562	538,514	3,282	0	428	271	0,378	0,486	526,347	2,815	0	44	443	271
27659	1388	441	265	0,627	0,563	538,514	3,196	0	447	278	0,378	0,486	526,347	3,058	0	44	443	271
27678	1389	440	260	0,628	0,563	540,667	3,198	0	440	262	0,379	0,486	527,65	2,936	0	44	443	271
27698	1390	432	259	0,628	0,562	540,667	3,387	0	448	284	0,379	0,485	527,65	3,101	0	44	443	271
27718	1391	462	236	0,628	0,562	540,667	3,021	0	460	275	0,379	0,485	527,65	3,177	0	44	443	271
27738	1392	438	260	0,628	0,562	540,667	3,426	0	-800	-600	0,628	0,562	-1	-1	4	44	443	271
27758	1393	444	257	0,629	0,562	540,667	3,25	0	472	293	0,38	0,485	527,65	3,266	0	44	443	271
27778	1394	455	254	0,629	0,563	538,346	3,143	0	472	292	0,38	0,485	528,231	3,269	0	44	443	271
27798	1395	429	277	0,629	0,563	538,346	3,263	0	-800	-600	0,629	0,563	-1	-1	4	45	441	273
27818	1396	442	266	0,629	0,563	538,346	3,258	0	446	266	0,38	0,485	528,231	3,181	0	45	441	273
27838	1397	437	268	0,629	0,563	538,346	3,338	0	446	278	0,38	0,485	528,231	2,924	0	45	441	273
27858	1398	445	265	0,629	0,563	538,346	3,211	0	450	290	0,38	0,485	528,231	2,825	0	45	441	273
27878	1399	445	265	0,629	0,563	538,225	3,224	0	452	300	0,38	0,485	529,747	2,732	0	45	441	273
27898	1400	424	291	0,629	0,563	538,225	3,343	0	437	260	0,38	0,485	529,747	3,118	0	45	441	273
27918	1401	430	281	0,629	0,563	538,225	3,247	0	441	260	0,38	0,485	529,747	3,226	0	45	441	273
27938	1402	447	270	0,629	0,563	538,225	3,329	0	453	285	0,38	0,485	529,747	3,4	0	45	441	273
27957	1403	436	268	0,629	0,563	538,225	3,184	0	431	272	0,38	0,485	529,747	3,138	0	45	441	273
27977	1404	443	262	0,629	0,563	540,437	3,203	0	436	279	0,381	0,486	530,264	3,241	0	45	441	273
27997	1405	336	335	0,63	0,565	540,437	3,311	0	327	369	0,383	0,488	530,264	3,239	0
28017	1406	322	408	0,63	0,565	540,437	3,376	0	-800	-600	0,63	0,565	-1	-1	4
28037	1407	326	402	0,63	0,565	540,437	3,286	0	-800	-600	0,63	0,565	-1	-1	4
28057	1408	326	393	0,63	0,565	540,437	3,357	0	348	346	0,383	0,488	530,264	3,195	0
28077	1409	325	384	0,63	0,565	541,991	3,329	0	350	343	0,383	0,487	532,793	3,21	0
28097	1410	376	332	0,63	0,565	541,991	3,181	0	321	362	0,383	0,487	532,793	3,193	0
28117	1411	301	390	0,63	0,565	541,991	3,25	0	-800	-600	0,63	0,565	-1	-1	4
28137	1412	303	359	0,63	0,565	541,991	3,19	0	-800	-600	0,63	0,565	-1	-1	4
28157	1413	308	377	0,63	0,564	541,991	3,354	0	335	348	0,382	0,486	532,793	3,06	0
28177	1414	311	364	0,63	0,564	541,041	3,362	0	335	349	0,382	0,486	531,895	3,055	0
28197	1415	383	389	0,629	0,564	541,041	3,298	0	389	394	0,381	0,486	531,895	3,297	0
28217	1416	375	368	0,629	0,563	541,041	3,237	0	431	378	0,381	0,485	531,895	2,902	0
28237	1417	372	384	0,629	0,562	541,041	3,38	0	402	323	0,381	0,484	531,895	2,741	0
28257	1418	371	380	0,629	0,561	541,041	3,27	0	403	350	0,382	0,483	531,895	3,152	0
28276	1419	371	372	0,63	0,561	541,713	3,277	0	402	320	0,382	0,482	534,104	2,914	0
28296	1420	379	393	0,63	0,56	541,713	3,214	0	384	359	0,383	0,482	534,104	2,954	0
28316	1421	-800	-600	0,383	0,481	-1	-1	4	394	373	0,383	0,481	534,104	3,175	0
28336	1422	379	420	0,631	0,56	541,713	3,377	0	390	433	0,384	0,481	534,104	3,393	0
28356	1423	354	359	0,631	0,56	541,713	3,25	0	389	414	0,384	0,481	534,104	3,375	0
28376	1424	354	360	0,631	0,56	541,009	3,246	0	389	442	0,384	0,482	533,123	3,351	0
28396	1425	374	370	0,631	0,561	541,009	3,422	0	-800	-600	0,631	0,561	-1	-1	4
28416	1426	382	421	0,63	0,561	541,009	3,246	0	423	402	0,382	0,482	533,123	3,419	0
28436	1427	380	368	0,63	0,561	541,009	3,261	0	354	411	0,382	0,483	533,123	3,492	0
28456	1428	369	377	0,629	0,561	541,009	3,471	0	426	366	0,381	0,483	533,123	3,314	0
28476	1429	373	390	0,629	0,562	540,375	3,387	0	404	357	0,381	0,484	533,246	3,304	0
28496	1430	387	390	0,628	0,562	540,375	3,478	0	403	388	0,38	0,484	533,246	3,489	0
28516	1431	378	391	0,628	0,563	540,375	3,48	0	403	433	0,38	0,485	533,246	3,342	0
28536	1432	368	362	0,628	0,564	540,375	3,356	0	-800	-600	0,628	0,564	-1	-1	4
28556	1433	366	380	0,628	0,565	540,375	3,366	0	-800	-600	0,628	0,565	-1	-1	4
28575	1434	363	372	0,629	0,566	541,007	3,38	0	-800	-600	0,38	0,487	-1	-1	4
28595	1435	350	360	0,629	0,566	541,007	3,232	0	384	360	0,381	0,488	532,787	3,222	0
28615	1436	381	406	0,629	0,566	541,007	3,434	0	397	419	0,381	0,488	532,787	3,299	0
28635	1437	373	429	0,629	0,567	541,007	3,483	0	385	421	0,381	0,488	532,787	3,415	0
28655	1438	369	386	0,629	0,567	541,007	3,35	0	-800	-600	0,629	0,567	-1	-1	4
28675	1439	365	417	0,629	0,567	541,422	3,475	0	-800	-600	0,381	0,489	-1	-1	4
28695	1440	360	361	0,629	0,567	541,422	3,461	0	-800	-600	0,629	0,567	-1	-1	4
28715	1441	375	405	0,629	0,568	541,422	3,442	0	-800	-600	0,629	0,568	-1	-1	4
28735	1442	367	381	0,629	0,568	541,422	3,277	0	373	459	0,381	0,489	533,4	3,786	0
28755	1443	342	378	0,629	0,568	541,422	3,615	0	-800	-600	0,629	0,568	-1	-1	4
28775	1444	347	376	0,629	0,568	540,658	3,572	0	-800	-600	0,381	0,489	-1	-1	4
28795	1445	380	420	0,629	0,568	540,658	3,583	0	-800	-600	0,629	0,568	-1	-1	4
28815	1446	465	397	0,628	0,567	540,658	3,482	0	450	451	0,38	0,49	532,49	3,532	0	46	485	425
28835	1447	481	404	0,626	0,568	540,658	3,431	0	483	445	0,379	0,49	532,49	3,567	0	46	485	425
28855	1448	476	420	0,626	0,568	540,658	3,497	0	502	429	0,378	0,49	532,49	3,577	0	46	485	425
28874	1449	474	412	0,626	0,568	540,197	3,483	0	519	421	0,378	0,49	531,202	3,578	0	46	485	425
28894	1450	484	394	0,626	0,568	540,197	3,512	0	478	459	0,378	0,49	531,202	3,436	0	46	485	425
28914	1451	459	435	0,626	0,568	540,197	3,599	0	499	437	0,378	0,49	531,202	3,374	0	46	485	425
28934	1452	500	367	0,626	0,568	540,197	3,491	0	508	444	0,378	0,49	531,202	3,416	0
28954	1453	483	422	0,626	0,568	540,197	3,629	0	484	425	0,378	0,491	531,202	3,496	0
28974	1454	480	394	0,626	0,568	541,194	3,609	0	496	423	0,378	0,491	531,95	3,486	0
28994	1455	484	396	0,626	0,568	541,194	3,479	0	488	451	0,378	0,491	531,95	3,404	0
29014	1456	502	388	0,626	0,568	541,194	3,388	0	499	435	0,378	0,491	531,95	3,387	0
29034	1457	476	430	0,626	0,568	541,194	3,548	0	483	465	0,378	0,491	531,95	3,531	0	47	486	420
29054	1458	-800	-600	0,378	0,491	-1	-1	4	497	445	0,378	0,491	531,95	3,579	0	47	486	420
29074	1459	-800	-600	0,626	0,569	-1	-1	4	491	445	0,378	0,491	530,432	3,618	0	47	486	420
29094	1460	446	430	0,626	0,569	541,132	3,753	0	492	423	0,378	0,491	530,432	3,502	0	47	486	420
29114	1461	489	411	0,626	0,569	541,132	3,344	0	484	421	0,378	0,491	530,432	3,498	0	47	486	420
29134	1462	479	421	0,626	0,569	541,132	3,359	0	493	447	0,378	0,491	530,432	3,614	0	47	486	420
29153	1463	472	402	0,626	0,569	541,132	3,475	0	492	438	0,378	0,491	530,432	3,531	0	47	486	420
29174	1464	464	403	0,626	0,569	540,338	3,518	0	490	444	0,378	0,491	530,927	3,564	0	47	486	420
29193	1465	462	405	0,626	0,568	540,338	3,416	0	509	448	0,378	0,491	530,927	3,629	0	47	486	420
29213	1466	473	395	0,626	0,568	540,338	3,551	0	482	436	0,378	0,491	530,927	3,454	0	47	486	420
29233	1467	463	405	0,626	0,568	540,338	3,547	0	476	422	0,378	0,49	530,927	3,322	0	47	486	420
29253	1468	482	418	0,626	0,568	540,338	3,331	0	502	440	0,377	0,49	530,927	3,561	0	47	486	420
29273	1469	481	416	0,626	0,568	541,091	3,395	0	488	436	0,377	0,49	531,844	3,44	0	47	486	420
29293	1470	466	412	0,626	0,568	541,091	3,568	0	508	430	0,377	0,49	531,844	3,607	0	47	486	420
29313	1471	496	375	0,626	0,568	541,091	3,465	0	498	423	0,377	0,49	531,844	3,473	0	47	486	420
29333	1472	524	339	0,626	0,569	541,091	3,314	0	501	409	0,377	0,491	531,844	3,446	0	47	486	420
29353	1473	457	434	0,626	0,569	541,091	3,847	0	467	333	0,377	0,491	531,844	3,033	0
29373	1474	479	409	0,626	0,569	540,546	3,778	0	459	318	0,377	0,491	532,419	2,914	0
29393	1475	481	403	0,626	0,569	540,546	3,615	0	495	409	0,377	0,491	532,419	3,545	0
29413	1476	499	373	0,625	0,569	540,546	3,405	0	491	426	0,377	0,491	532,419	3,698	0
29433	1477	521	363	0,625	0,569	540,546	3,389	0	500	415	0,377	0,491	532,419	3,459	0
29453	1478	-800	-600	0,377	0,491	-1	-1	4	504	368	0,377	0,491	532,419	3,448	0
29472	1479	-800	-600	0,625	0,57	-1	-1	4	506	371	0,377	0,492	532,316	3,436	0
29492	1480	449	407	0,625	0,571	540,296	3,614	0	-800	-600	0,625	0,571	-1	-1	4
29512	1481	468	435	0,625	0,571	540,296	3,496	0	-800	-600	0,625	0,571	-1	-1	4
29532	1482	455	430	0,625	0,571	540,296	3,675	0	-800	-600	0,625	0,571	-1	-1	4
29552	1483	-800	-600	0,378	0,492	-1	-1	4	466	347	0,378	0,492	532,316	3,282	0
29572	1484	-800	-600	0,625	0,571	-1	-1	4	466	348	0,378	0,492	531,563	3,277	0
29592	1485	470	390	0,625	0,57	540,137	3,349	0	469	469	0,378	0,492	531,563	3,498	0
29612	1486	-800	-600	0,378	0,492	-1	-1	4	494	403	0,378	0,492	531,563	3,446	0
29632	1487	459	434	0,625	0,57	540,137	3,528	0	-800	-600	0,625	0,57	-1	-1	4
29652	1488	479	406	0,625	0,57	540,137	3,664	0	488	414	0,377	0,492	531,563	3,414	0
29672	1489	479	407	0,625	0,57	539,827	3,662	0	488	413	0,377	0,492	531,964	3,417	0
29692	1490	450	446	0,625	0,571	539,827	3,624	0	482	472	0,377	0,492	531,964	3,68	0	48	481	426
29712	1491	455	436	0,625	0,571	539,827	3,759	0	501	446	0,377	0,492	531,964	3,794	0	48	481	426
29732	1492	470	414	0,625	0,571	539,827	3,618	0	-800	-600	0,625	0,571	-1	-1	4	48	481	426
29751	1493	478	383	0,625	0,571	539,827	3,605	0	499	479	0,377	0,492	531,964	3,8	0	48	481	426
29771	1494	486	368	0,625	0,571	539,341	3,632	0	499	478	0,377	0,493	532,894	3,807	0	48	481	426
29791	1495	-800	-600	0,377	0,493	-1	-1	4	479	424	0,377	0,493	532,894	3,458	0	48	481	426
29811	1496	449	424	0,625	0,571	539,341	3,687	0	488	355	0,377	0,493	532,894	3,321	0
29831	1497	450	407	0,625	0,571	539,341	3,775	0	-800	-600	0,625	0,571	-1	-1	4
29851	1498	465	398	0,625	0,571	539,341	3,5	0	445	518	0,377	0,493	532,894	3,738	0
29871	1499	471	388	0,625	0,571	539,382	3,468	0	445	517	0,377	0,493	533,405	3,741	0
29891	1500	458	416	0,625	0,571	539,382	3,577	0	474	463	0,377	0,493	533,405	3,437	0
29911	1501	453	424	0,625	0,571	539,382	3,645	0	474	385	0,377	0,493	533,405	3,46	0	49	491	396
29931	1502	453	422	0,625	0,572	539,382	3,573	0	498	428	0,377	0,493	533,405	3,578	0	49	491	396
29951	1503	473	427	0,625	0,572	539,382	3,49	0	510	439	0,377	0,493	533,405	3,587	0	49	491	396
29971	1504	472	427	0,625	0,572	539,699	3,501	0	518	410	0,377	0,494	531,994	3,587	0	49	491	396
29991	1505	498	390	0,625	0,572	539,699	3,184	0	-800	-600	0,625	0,572	-1	-1	4	49	491	396
30011	1506	488	368	0,625	0,572	539,699	3,094	0	-800	-600	0,625	0,572	-1	-1	4	49	491	396
30031	1507	502	347	0,625	0,572	539,699	3,241	0	-800	-600	0,625	0,572	-1	-1	4	49	491	396
30051	1508	488	328	0,625	0,572	539,699	2,757	0	496	446	0,377	0,494	531,994	3,668	0
30070	1509	497	307	0,625	0,572	539,946	2,714	0	496	445	0,377	0,494	533,256	3,677	0
30090	1510	446	445	0,625	0,571	539,946	3,641	0	504	447	0,376	0,494	533,256	3,522	0
30110	1511	464	472	0,625	0,572	539,946	3,434	0	-800	-600	0,625	0,572	-1	-1	4
30130	1512	455	451	0,625	0,572	539,946	3,583	0	461	469	0,376	0,494	533,256	3,551	0
30150	1513	467	425	0,625	0,572	539,946	3,478	0	470	457	0,376	0,494	533,256	3,363	0
30170	1514	466	431	0,625	0,572	539,485	3,54	0	470	457	0,376	0,494	532,524	3,359	0
30190	1515	474	391	0,625	0,572	539,485	3,461	0	482	440	0,376	0,494	532,524	3,562	0
30210	1516	488	394	0,624	0,572	539,485	3,293	0	473	446	0,376	0,494	532,524	3,347	0
30230	1517	466	430	0,624	0,572	539,485	3,474	0	491	467	0,376	0,494	532,524	3,458	0
30250	1518	-800	-600	-1	-1	-1	-1	4	-800	-600	-1	-1	-1	-1	4
30270	1519	-800	-600	0,624	0,572	-1	-1	4	-800	-600	0,376	0,494	-1	-1	4
30290	1520	454	444	0,624	0,572	538,754	3,507	0	491	426	0,376	0,495	532,214	3,463	0	50	469	437
30310	1521	463	424	0,624	0,572	538,754	3,347	0	476	474	0,376	0,495	532,214	3,417	0	50	469	437
30330	1522	465	433	0,624	0,572	538,754	3,431	0	500	417	0,376	0,495	532,214	3,262	0	50	469	437
30350	1523	460	428	0,624	0,572	538,754	3,359	0	480	431	0,376	0,495	532,214	3,35	0	50	469	437
30369	1524	460	432	0,624	0,573	539,196	3,394	0	489	440	0,376	0,495	533,19	3,282	0	50	469	437
30389	1525	449	436	0,624	0,573	539,196	3,419	0	-800	-600	0,624	0,573	-1	-1	4	50	469	437
30409	1526	460	445	0,625	0,573	539,196	3,307	0	483	453	0,377	0,495	533,19	3,299	0	50	469	437
30429	1527	459	369	0,625	0,573	539,196	2,947	0	-800	-600	0,625	0,573	-1	-1	4
30449	1528	457	468	0,625	0,572	539,196	3,452	0	-800	-600	0,625	0,572	-1	-1	4
30469	1529	462	455	0,625	0,572	540,225	3,314	0	-800	-600	0,377	0,494	-1	-1	4
30489	1530	478	448	0,625	0,572	540,225	3,36	0	489	450	0,377	0,494	533,39	3,434	0
30509	1531	458	400	0,625	0,572	540,225	3,193	0	454	357	0,377	0,494	533,39	2,976	0
30529	1532	483	425	0,625	0,572	540,225	3,397	0	492	443	0,377	0,494	533,39	3,445	0
30549	1533	-800	-600	0,376	0,494	-1	-1	4	498	471	0,376	0,494	533,39	3,399	0
30569	1534	-800	-600	0,625	0,572	-1	-1	4	490	448	0,376	0,494	532,743	3,281	0
30589	1535	457	430	0,625	0,572	540,059	3,183	0	501	451	0,376	0,494	532,743	3,497	0
30609	1536	-800	-600	0,376	0,494	-1	-1	4	487	378	0,376	0,494	532,743	3,009	0
30629	1537	485	405	0,624	0,572	540,059	3,262	0	-800	-600	0,624	0,572	-1	-1	4
30649	1538	-800	-600	0,376	0,494	-1	-1	4	495	436	0,376	0,494	532,743	3,474	0
30668	1539	-800	-600	0,624	0,572	-1	-1	4	495	437	0,376	0,495	531,339	3,465	0
30688	1540	479	432	0,624	0,572	539,934	3,298	0	-800	-600	0,624	0,572	-1	-1	4
30708	1541	-800	-600	-1	-1	-1	-1	4	-800	-600	-1	-1	-1	-1	4
30728	1542	451	455	0,625	0,572	539,934	3,468	0	458	471	0,377	0,494	531,339	3,218	0
30748	1543	314	376	0,627	0,57	539,934	3,393	0	344	311	0,38	0,492	531,339	3,187	0
30768	1544	286	382	0,629	0,569	534,502	3,426	0	344	314	0,382	0,491	529,281	3,175	0
30788	1545	213	289	0,629	0,569	534,502	3,295	0	240	339	0,382	0,491	529,281	3,385	0
30808	1546	221	275	0,63	0,569	534,502	3,372	0	255	303	0,382	0,491	529,281	3,228	0
30828	1547	213	295	0,63	0,569	534,502	3,12	0	258	304	0,382	0,491	529,281	3,284	0
30848	1548	220	289	0,63	0,569	534,502	3,257	0	253	264	0,382	0,491	529,281	3,055	0
30868	1549	217	288	0,63	0,569	533,618	3,224	0	253	248	0,382	0,491	531,129	3,026	0
30888	1550	223	288	0,63	0,568	533,618	3,249	0	243	311	0,382	0,49	531,129	3,328	0
30908	1551	214	318	0,63	0,568	533,618	3,226	0	-800	-600	0,63	0,568	-1	-1	4
30928	1552	213	300	0,63	0,568	533,618	3,372	0	204	273	0,382	0,49	531,129	2,979	0
30947	1553	217	320	0,631	0,568	533,618	3,277	0	266	271	0,382	0,49	531,129	3,169	0
30967	1554	217	313	0,631	0,568	534,984	3,312	0	266	272	0,382	0,49	530,461	3,166	0
30987	1555	207	307	0,631	0,568	534,984	3,319	0	-800	-600	0,631	0,568	-1	-1	4
31007	1556	216	307	0,631	0,568	534,984	3,256	0	271	272	0,383	0,49	530,461	3,055	0
31027	1557	202	293	0,631	0,568	534,984	3,33	0	255	242	0,383	0,49	530,461	3,022	0
31047	1558	201	301	0,631	0,568	534,984	3,228	0	-800	-600	0,631	0,568	-1	-1	4
31067	1559	203	297	0,631	0,568	534,778	3,242	0	-800	-600	0,383	0,489	-1	-1	4
31087	1560	213	267	0,631	0,568	534,778	3,292	0	282	280	0,383	0,489	531,077	2,999	0
31107	1561	194	309	0,631	0,568	534,778	3,469	0	-800	-600	0,631	0,568	-1	-1	4
31127	1562	206	302	0,632	0,568	534,778	3,235	0	-800	-600	0,632	0,568	-1	-1	4
31147	1563	211	289	0,632	0,568	534,778	3,181	0	-800	-600	0,632	0,568	-1	-1	4
31167	1564	203	307	0,632	0,568	537,292	3,216	0	-800	-600	0,383	0,49	-1	-1	4
31187	1565	308	323	0,63	0,568	537,292	3,282	0	-800	-600	0,63	0,568	-1	-1	4
31207	1566	408	345	0,628	0,569	537,292	3,042	0	430	367	0,38	0,49	530,739	3,306	0
31227	1567	396	335	0,628	0,568	537,292	3,213	0	403	375	0,38	0,489	530,739	3,206	0
31246	1568	418	433	0,629	0,566	537,292	3,463	0	-800	-600	0,629	0,566	-1	-1	4
31266	1569	-800	-600	-1	-1	-1	-1	4	-800	-600	-1	-1	-1	-1	4
31286	1570	-800	-600	-1	-1	-1	-1	4	-800	-600	-1	-1	-1	-1	4
31306	1571	-800	-600	-1	-1	-1	-1	4	-800	-600	-1	-1	-1	-1	4
31326	1572	-800	-600	-1	-1	-1	-1	4	-800	-600	-1	-1	-1	-1	4
31346	1573	551	474	0,629	0,567	530,581	2,485	0	-800	-600	0,629	0,567	-1	-1	4
31366	1574	-800	-600	0,381	0,489	-1	-1	4	442	511	0,381	0,489	530,739	3,162	0
31386	1575	-800	-600	0,629	0,568	-1	-1	4	-800	-600	0,629	0,568	-1	-1	4
31406	1576	446	442	0,629	0,569	545,467	3,295	0	467	423	0,381	0,489	545,467	3,39	0	51	437	447
31426	1577	431	476	0,63	0,569	545,467	3,406	0	494	413	0,382	0,489	545,467	3,503	0	51	437	447
31446	1578	419	485	0,63	0,569	545,467	3,435	0	460	426	0,382	0,489	521,44	3,125	0	51	437	447
31466	1579	437	442	0,63	0,569	545,467	3,466	0	-800	-600	0,63	0,569	-1	-1	4	51	437	447
31486	1580	426	462	0,631	0,57	544,795	3,492	0	-800	-600	0,383	0,49	-1	-1	4	51	437	447
31506	1581	419	434	0,631	0,57	544,795	3,457	0	-800	-600	0,631	0,57	-1	-1	4	51	437	447
31525	1582	433	474	0,631	0,571	544,795	3,495	0	461	421	0,384	0,49	532,887	3,443	0
31545	1583	444	422	0,632	0,571	544,795	3,573	0	458	401	0,385	0,49	532,887	3,12	0	52	446	426
31565	1584	440	440	0,632	0,572	544,795	3,533	0	460	415	0,385	0,491	532,887	3,435	0	52	446	426
31585	1585	438	449	0,632	0,572	543,928	3,566	0	460	406	0,385	0,491	532,291	3,321	0	52	446	426
31605	1586	443	427	0,632	0,573	543,928	3,483	0	-800	-600	0,632	0,573	-1	-1	4	52	446	426
31625	1587	436	421	0,632	0,574	543,928	3,458	0	-800	-600	0,632	0,574	-1	-1	4	52	446	426
31645	1588	442	452	0,632	0,574	543,928	3,6	0	469	405	0,385	0,492	532,291	3,413	0	52	446	426
31665	1589	427	443	0,632	0,574	543,928	3,635	0	-800	-600	0,632	0,574	-1	-1	4
31685	1590	425	450	0,631	0,574	542,949	3,663	0	-800	-600	0,384	0,493	-1	-1	4
31705	1591	433	440	0,631	0,574	542,949	3,787	0	-800	-600	0,631	0,574	-1	-1	4
31725	1592	429	433	0,631	0,574	542,949	3,538	0	-800	-600	0,631	0,574	-1	-1	4
31745	1593	428	449	0,631	0,574	542,949	3,507	0	-800	-600	0,631	0,574	-1	-1	4
31765	1594	441	410	0,631	0,575	542,949	3,698	0	-800	-600	0,631	0,575	-1	-1	4
31785	1595	440	410	0,631	0,575	541,863	3,552	0	-800	-600	0,384	0,493	-1	-1	4
31805	1596	427	444	0,631	0,575	541,863	3,647	0	-800	-600	0,631	0,575	-1	-1	4
31825	1597	426	395	0,631	0,575	541,863	3,699	0	406	478	0,384	0,493	533,123	3,759	0
31845	1598	-800	-600	0,384	0,494	-1	-1	4	454	349	0,384	0,494	533,123	3,256	0
31864	1599	310	488	0,633	0,575	541,863	3,708	0	-800	-600	0,633	0,575	-1	-1	4
31884	1600	312	490	0,633	0,575	538,794	3,688	0	-800	-600	0,387	0,494	-1	-1	4
31904	1601	271	481	0,633	0,576	538,794	3,825	0	-800	-600	0,633	0,576	-1	-1	4
31924	1602	262	441	0,633	0,576	538,794	3,827	0	-800	-600	0,633	0,576	-1	-1	4
31944	1603	280	479	0,633	0,576	538,794	3,759	0	-800	-600	0,633	0,576	-1	-1	4
31964	1604	281	258	0,633	0,576	538,794	2,445	0	-800	-600	0,633	0,576	-1	-1	4
31984	1605	281	228	0,633	0,576	539,242	2,316	0	-800	-600	0,386	0,495	-1	-1	4
32004	1606	257	440	0,633	0,576	539,242	3,452	0	-800	-600	0,633	0,576	-1	-1	4
32024	1607	284	383	0,633	0,575	539,242	3,291	0	-800	-600	0,633	0,575	-1	-1	4
32044	1608	275	479	0,633	0,575	539,242	3,742	0	-800	-600	0,633	0,575	-1	-1	4
32064	1609	275	479	0,633	0,575	539,242	3,951	0	-800	-600	0,633	0,575	-1	-1	4
32084	1610	276	477	0,633	0,575	540,126	4,031	0	-800	-600	0,385	0,495	-1	-1	4
32104	1611	-800	-600	-1	-1	-1	-1	4	-800	-600	-1	-1	-1	-1	4
32124	1612	243	468	0,633	0,575	540,126	3,617	0	248	408	0,386	0,495	533,221	3,619	0
32143	1613	205	483	0,634	0,574	540,126	3,686	0	-800	-600	0,634	0,574	-1	-1	4
32163	1614	212	474	0,634	0,574	540,126	3,654	0	-800	-600	0,634	0,574	-1	-1	4
32183	1615	219	482	0,634	0,575	538,658	3,68	0	-800	-600	0,387	0,494	-1	-1	4
32203	1616	190	460	0,635	0,575	538,658	3,613	0	-800	-600	0,635	0,575	-1	-1	4
32223	1617	-800	-600	-1	-1	-1	-1	4	-800	-600	-1	-1	-1	-1	4
32243	1618	232	499	0,635	0,575	538,658	3,658	0	-800	-600	0,635	0,575	-1	-1	4
32263	1619	218	349	0,635	0,575	538,658	3,393	0	-800	-600	0,635	0,575	-1	-1	4
32283	1620	235	350	0,634	0,575	538,727	3,383	0	-800	-600	0,387	0,495	-1	-1	4
32303	1621	-800	-600	-1	-1	-1	-1	4	-800	-600	-1	-1	-1	-1	4
32323	1622	-800	-600	-1	-1	-1	-1	4	-800	-600	-1	-1	-1	-1	4
32343	1623	-800	-600	-1	-1	-1	-1	4	-800	-600	-1	-1	-1	-1	4
32363	1624	211	483	0,635	0,575	538,727	3,709	0	231	341	0,387	0,495	534,503	3,847	0
32383	1625	211	486	0,632	0,573	534,614	3,682	0	232	344	0,386	0,493	532,024	3,83	0
32403	1626	407	225	0,629	0,571	534,614	3,63	0	479	267	0,383	0,492	532,024	3,709	0
32423	1627	440	199	0,628	0,571	534,614	3,61	0	-800	-600	0,628	0,571	-1	-1	4	53	453	219
32443	1628	440	228	0,628	0,571	534,614	3,491	0	470	217	0,382	0,491	532,024	3,573	0	53	453	219
32462	1629	468	192	0,629	0,571	534,614	3,35	0	473	216	0,382	0,491	532,024	3,483	0	53	453	219
32483	1630	479	198	0,629	0,571	534,725	3,288	0	473	233	0,382	0,491	521,702	3,419	0	53	453	219
32502	1631	439	214	0,629	0,571	534,725	3,753	0	455	226	0,382	0,491	521,702	3,599	0	53	453	219
32522	1632	448	216	0,629	0,571	534,725	3,401	0	459	235	0,382	0,491	521,702	3,503	0	53	453	219
32542	1633	434	211	0,629	0,571	534,725	3,66	0	468	230	0,382	0,491	521,702	3,472	0	53	453	219
32563	1634	440	192	0,629	0,571	534,725	3,538	0	473	211	0,382	0,491	521,702	3,276	0	53	453	219
32582	1635	443	190	0,629	0,571	534,945	3,672	0	474	213	0,382	0,491	521,435	3,192	0	53	453	219
32604	1636	450	211	0,63	0,571	534,945	3,447	0	451	238	0,382	0,491	521,435	3,377	0	53	453	219
32622	1637	441	207	0,63	0,571	534,945	3,641	0	468	226	0,382	0,491	521,435	3,257	0	53	453	219
32643	1638	448	219	0,63	0,571	534,945	3,549	0	458	217	0,382	0,491	521,435	3,434	0	53	453	219
32662	1639	429	218	0,63	0,571	534,945	3,488	0	479	232	0,382	0,491	521,435	3,635	0	53	453	219
32683	1640	426	216	0,63	0,571	535,082	3,566	0	479	221	0,382	0,491	522,688	3,649	0	53	453	219
32702	1641	428	215	0,629	0,571	535,082	3,589	0	-800	-600	0,629	0,571	-1	-1	4	53	453	219
32723	1642	453	228	0,629	0,572	535,082	3,459	0	447	217	0,382	0,492	522,688	3,365	0	53	453	219
32741	1643	454	215	0,63	0,572	535,082	3,512	0	469	215	0,382	0,492	522,688	3,432	0	53	453	219
32763	1644	446	219	0,63	0,572	535,082	3,422	0	456	228	0,382	0,492	522,688	3,391	0	53	453	219
32781	1645	444	224	0,63	0,572	534,335	3,423	0	466	233	0,382	0,492	521,643	3,415	0	53	453	219
32803	1646	441	208	0,63	0,572	534,335	3,722	0	-800	-600	0,63	0,572	-1	-1	4	53	453	219
32821	1647	445	219	0,63	0,572	534,335	3,548	0	-800	-600	0,63	0,572	-1	-1	4	53	453	219
32843	1648	436	214	0,629	0,572	534,335	3,365	0	464	228	0,382	0,492	521,643	3,535	0	53	453	219
32861	1649	453	200	0,629	0,572	534,335	3,395	0	482	236	0,382	0,492	521,643	3,539	0	53	453	219
32883	1650	455	203	0,629	0,572	534,6	3,426	0	482	235	0,382	0,492	522,563	3,545	0	53	453	219
32901	1651	440	223	0,629	0,572	534,6	3,622	0	-800	-600	0,629	0,572	-1	-1	4	53	453	219
32923	1652	433	216	0,629	0,572	534,6	3,494	0	-800	-600	0,629	0,572	-1	-1	4	53	453	219
32941	1653	432	216	0,629	0,571	534,6	3,508	0	468	225	0,381	0,492	522,563	3,522	0	53	453	219
32961	1654	439	216	0,629	0,571	534,6	3,655	0	466	237	0,381	0,492	522,563	3,589	0	53	453	219
32981	1655	436	215	0,629	0,571	535,382	3,603	0	466	236	0,381	0,492	522,738	3,59	0	53	453	219
33001	1656	458	210	0,629	0,571	535,382	3,364	0	461	224	0,381	0,492	522,738	3,378	0	53	453	219
33021	1657	457	218	0,629	0,571	535,382	3,396	0	461	229	0,381	0,492	522,738	3,441	0	53	453	219
33040	1658	458	223	0,629	0,571	535,382	3,47	0	-800	-600	0,629	0,571	-1	-1	4	53	453	219
33060	1659	451	214	0,628	0,571	535,382	3,516	0	472	237	0,38	0,492	522,738	3,379	0	53	453	219
33080	1660	451	218	0,628	0,571	536,705	3,569	0	472	237	0,38	0,492	522,623	3,379	0	53	453	219
33100	1661	450	216	0,627	0,571	536,705	3,53	0	459	233	0,379	0,492	522,623	3,547	0	53	453	219
33120	1662	455	215	0,626	0,57	536,705	3,358	0	460	229	0,378	0,492	522,623	3,529	0	53	453	219
33140	1663	448	210	0,626	0,57	536,705	3,503	0	454	222	0,377	0,493	522,623	3,421	0	53	453	219
33160	1664	460	230	0,625	0,569	536,705	3,362	0	484	247	0,376	0,493	522,623	3,52	0
33180	1665	459	232	0,621	0,57	534,707	3,399	0	485	252	0,373	0,494	518,577	3,456	0
33200	1666	639	237	0,618	0,57	534,707	3,636	0	684	295	0,371	0,495	518,577	3,519	0	54	663	266
33220	1667	638	237	0,618	0,57	534,707	3,54	0	708	303	0,371	0,495	518,577	3,572	0	54	663	266
33240	1668	668	216	0,618	0,57	534,707	3,458	0	672	290	0,37	0,495	518,577	3,545	0	54	663	266
33260	1669	649	237	0,618	0,57	534,707	3,499	0	678	275	0,37	0,495	518,577	3,409	0	54	663	266
33280	1670	658	229	0,619	0,57	536,219	3,468	0	676	280	0,371	0,494	515,22	3,399	0	54	663	266
33300	1671	647	240	0,619	0,571	536,219	3,588	0	676	299	0,371	0,495	515,22	3,613	0	54	663	266
33320	1672	650	251	0,62	0,571	536,219	3,577	0	693	302	0,372	0,494	515,22	3,626	0	54	663	266
33339	1673	654	233	0,62	0,571	536,219	3,676	0	665	300	0,372	0,494	515,22	3,485	0	54	663	266
33359	1674	623	242	0,62	0,571	536,219	3,63	0	680	288	0,372	0,494	515,22	3,494	0	54	663	266
33379	1675	624	244	0,62	0,57	535,876	3,651	0	681	289	0,372	0,494	514,519	3,499	0	54	663	266
33399	1676	642	254	0,62	0,57	535,876	3,625	0	677	299	0,371	0,494	514,519	3,597	0	54	663	266
33419	1677	642	236	0,619	0,57	535,876	3,721	0	680	284	0,371	0,494	514,519	3,608	0	54	663	266
33439	1678	664	247	0,619	0,57	535,876	3,536	0	681	310	0,371	0,494	514,519	3,526	0	54	663	266
33459	1679	656	246	0,619	0,57	535,876	3,765	0	671	289	0,371	0,494	514,519	3,377	0	54	663	266
33479	1680	664	241	0,619	0,57	537,493	3,729	0	674	294	0,371	0,494	517,97	3,365	0	54	663	266
33499	1681	594	297	0,62	0,573	537,493	3,28	0	589	410	0,372	0,497	517,97	3,661	0
33519	1682	558	296	0,62	0,574	537,493	3,214	0	577	440	0,373	0,498	517,97	3,595	0
33539	1683	-800	-600	0,373	0,497	-1	-1	4	568	434	0,373	0,497	517,97	3,651	0
33559	1684	584	290	0,621	0,574	537,493	3,273	0	564	429	0,373	0,497	517,97	3,636	0
33579	1685	584	287	0,621	0,574	539,932	3,287	0	563	417	0,373	0,497	525,849	3,668	0
33599	1686	-800	-600	0,373	0,497	-1	-1	4	697	396	0,373	0,497	525,849	3,301	0
33618	1687	-800	-600	0,372	0,497	-1	-1	4	592	403	0,372	0,497	525,849	3,839	0
33638	1688	-800	-600	0,372	0,497	-1	-1	4	581	423	0,372	0,497	525,849	3,732	0
33658	1689	551	256	0,62	0,573	539,932	3,183	0	581	419	0,372	0,497	525,849	3,901	0
33678	1690	551	257	0,62	0,574	539,669	3,182	0	581	414	0,372	0,497	526,692	3,892	0
33698	1691	-800	-600	-1	-1	-1	-1	4	-800	-600	-1	-1	-1	-1	4
33718	1692	-800	-600	-1	-1	-1	-1	4	-800	-600	-1	-1	-1	-1	4
33738	1693	520	252	0,621	0,574	539,669	3,028	0	583	415	0,373	0,498	526,692	3,552	0
33758	1694	-800	-600	-1	-1	-1	-1	4	-800	-600	-1	-1	-1	-1	4
33778	1695	-800	-600	0,621	0,574	-1	-1	4	-800	-600	0,373	0,497	-1	-1	4
33798	1696	510	269	0,621	0,574	539,759	3,083	0	592	428	0,373	0,497	526,418	3,872	0
33818	1697	-800	-600	-1	-1	-1	-1	4	-800	-600	-1	-1	-1	-1	4
33838	1698	-800	-600	0,372	0,497	-1	-1	4	569	406	0,372	0,497	526,418	3,654	0
33858	1699	-800	-600	0,372	0,497	-1	-1	4	588	409	0,372	0,497	526,418	3,748	0
33878	1700	-800	-600	0,62	0,574	-1	-1	4	580	412	0,372	0,497	527,132	3,666	0
33898	1701	-800	-600	-1	-1	-1	-1	4	-800	-600	-1	-1	-1	-1	4
33918	1702	542	274	0,621	0,574	538,896	3,145	0	578	407	0,373	0,497	527,132	3,586	0
33938	1703	467	337	0,622	0,575	538,896	3,401	0	557	407	0,374	0,498	527,132	3,749	0
33957	1704	475	369	0,624	0,575	538,896	3,236	0	-800	-600	0,624	0,575	-1	-1	4
33977	1705	487	400	0,624	0,575	540,608	3,362	0	-800	-600	0,376	0,498	-1	-1	4
33997	1706	444	373	0,624	0,576	540,608	3,534	0	-800	-600	0,624	0,576	-1	-1	4
34017	1707	455	370	0,624	0,576	540,608	3,459	0	458	412	0,376	0,498	533,129	3,671	0
34037	1708	432	420	0,624	0,575	540,608	3,538	0	479	366	0,376	0,498	533,129	3,525	0
34057	1709	422	430	0,624	0,575	540,608	3,716	0	444	329	0,376	0,498	533,129	3,338	0
34077	1710	419	440	0,624	0,575	540,579	3,713	0	446	293	0,376	0,498	532,919	3,177	0
34097	1711	451	407	0,624	0,575	540,579	3,571	0	-800	-600	0,624	0,575	-1	-1	4	55	446	409
34117	1712	434	414	0,624	0,576	540,579	3,772	0	482	425	0,376	0,498	532,919	3,411	0	55	446	409
34137	1713	444	405	0,624	0,576	540,579	3,569	0	-800	-600	0,624	0,576	-1	-1	4	55	446	409
34157	1714	448	408	0,625	0,576	540,579	3,57	0	-800	-600	0,625	0,576	-1	-1	4	55	446	409
34177	1715	442	409	0,625	0,576	540,649	3,62	0	-800	-600	0,377	0,498	-1	-1	4	55	446	409
34197	1716	441	396	0,625	0,575	540,649	3,666	0	-800	-600	0,625	0,575	-1	-1	4	55	446	409
34216	1717	447	412	0,626	0,575	540,649	3,65	0	460	369	0,377	0,498	532,184	3,463	0	55	446	409
34236	1718	431	401	0,626	0,575	540,649	3,84	0	-800	-600	0,626	0,575	-1	-1	4	55	446	409
34256	1719	441	418	0,626	0,575	540,649	3,886	0	459	413	0,378	0,498	532,184	3,643	0	55	446	409
34276	1720	440	415	0,626	0,575	541,23	3,937	0	459	412	0,378	0,497	533,399	3,651	0	55	446	409
34296	1721	449	427	0,626	0,575	541,23	3,576	0	441	443	0,378	0,497	533,399	3,723	0	55	446	409
34316	1722	-800	-600	-1	-1	-1	-1	4	-800	-600	-1	-1	-1	-1	4
34336	1723	349	375	0,628	0,574	541,23	3,558	0	-800	-600	0,628	0,574	-1	-1	4
34356	1724	384	328	0,628	0,574	541,23	3,485	0	-800	-600	0,628	0,574	-1	-1	4
34376	1725	344	301	0,628	0,574	540,473	3,464	0	-800	-600	0,38	0,497	-1	-1	4
34396	1726	371	378	0,628	0,574	540,473	3,942	0	-800	-600	0,628	0,574	-1	-1	4
34416	1727	347	434	0,628	0,574	540,473	3,793	0	-800	-600	0,628	0,574	-1	-1	4
34436	1728	352	382	0,628	0,574	540,473	3,876	0	-800	-600	0,628	0,574	-1	-1	4
34456	1729	363	370	0,629	0,574	540,473	3,75	0	-800	-600	0,629	0,574	-1	-1	4
34476	1730	353	386	0,629	0,574	539,507	3,758	0	-800	-600	0,381	0,496	-1	-1	4
34496	1731	360	400	0,629	0,574	539,507	3,742	0	-800	-600	0,629	0,574	-1	-1	4
34516	1732	320	369	0,629	0,574	539,507	3,582	0	-800	-600	0,629	0,574	-1	-1	4
34535	1733	381	312	0,629	0,574	539,507	3,292	0	-800	-600	0,629	0,574	-1	-1	4
34555	1734	376	317	0,629	0,574	539,507	3,222	0	-800	-600	0,629	0,574	-1	-1	4
34575	1735	370	321	0,629	0,574	541,139	3,162	0	-800	-600	0,381	0,497	-1	-1	4
34595	1736	348	392	0,629	0,574	541,139	3,496	0	352	382	0,381	0,496	533,404	3,595	0
34615	1737	359	361	0,629	0,574	541,139	3,497	0	-800	-600	0,629	0,574	-1	-1	4
34635	1738	-800	-600	-1	-1	-1	-1	4	-800	-600	-1	-1	-1	-1	4
34655	1739	343	384	0,628	0,574	541,139	3,499	0	-800	-600	0,628	0,574	-1	-1	4
34675	1740	346	370	0,628	0,574	542,413	3,508	0	-800	-600	0,38	0,496	-1	-1	4
34695	1741	-800	-600	-1	-1	-1	-1	4	-800	-600	-1	-1	-1	-1	4
34715	1742	-800	-600	-1	-1	-1	-1	4	-800	-600	-1	-1	-1	-1	4
34735	1743	363	384	0,629	0,574	542,413	3,545	0	-800	-600	0,629	0,574	-1	-1	4
34755	1744	351	369	0,629	0,574	542,413	3,547	0	-800	-600	0,629	0,574	-1	-1	4
34775	1745	352	371	0,629	0,574	540,798	3,537	0	-800	-600	0,381	0,497	-1	-1	4
34795	1746	-800	-600	-1	-1	-1	-1	4	-800	-600	-1	-1	-1	-1	4
34815	1747	371	335	0,629	0,574	540,798	3,563	0	-800	-600	0,629	0,574	-1	-1	4
34834	1748	348	376	0,629	0,574	540,798	3,593	0	-800	-600	0,629	0,574	-1	-1	4
34854	1749	343	382	0,628	0,574	540,798	3,459	0	-800	-600	0,628	0,574	-1	-1	4
34874	1750	339	389	0,628	0,574	540,209	3,431	0	-800	-600	0,38	0,497	-1	-1	4
34894	1751	374	340	0,628	0,574	540,209	3,248	0	373	397	0,379	0,497	532,955	3,785	0
34914	1752	363	353	0,628	0,574	540,209	3,486	0	-800	-600	0,628	0,574	-1	-1	4
34934	1753	359	413	0,627	0,574	540,209	3,602	0	-800	-600	0,627	0,574	-1	-1	4
34954	1754	361	393	0,627	0,575	540,209	3,646	0	-800	-600	0,627	0,575	-1	-1	4
34974	1755	359	420	0,627	0,575	539,983	3,689	0	-800	-600	0,379	0,497	-1	-1	4
34994	1756	445	388	0,625	0,574	539,983	3,65	0	500	358	0,378	0,497	532,97	3,759	0
35014	1757	434	368	0,626	0,575	539,983	3,526	0	487	397	0,378	0,497	532,97	3,688	0
35034	1758	475	389	0,626	0,575	539,983	3,769	0	450	275	0,378	0,497	532,97	3,028	0
35054	1759	460	372	0,626	0,576	539,983	3,731	0	-800	-600	0,626	0,576	-1	-1	4
35074	1760	467	379	0,627	0,576	541,362	3,745	0	-800	-600	0,379	0,497	-1	-1	4
35094	1761	450	310	0,627	0,577	541,362	3,309	0	-800	-600	0,627	0,577	-1	-1	4
35114	1762	-800	-600	0,379	0,497	-1	-1	4	487	314	0,379	0,497	530,622	3,159	0
35133	1763	-800	-600	0,379	0,496	-1	-1	4	504	380	0,379	0,496	530,622	3,8	0
35153	1764	-800	-600	0,379	0,496	-1	-1	4	489	332	0,379	0,496	530,622	3,569	0
35173	1765	-800	-600	0,626	0,576	-1	-1	4	496	360	0,378	0,496	530,618	3,919	0
35193	1766	503	362	0,625	0,577	540,987	3,181	0	-800	-600	0,625	0,577	-1	-1	4
35213	1767	579	321	0,622	0,577	540,987	3,048	0	565	474	0,375	0,499	530,618	3,773	0
35233	1768	-800	-600	0,374	0,5	-1	-1	4	574	463	0,374	0,5	530,618	3,636	0
35253	1769	-800	-600	0,371	0,5	-1	-1	4	549	483	0,371	0,5	530,618	3,622	0
35273	1770	-800	-600	0,618	0,574	-1	-1	4	546	484	0,369	0,501	528,168	3,592	0
35293	1771	-800	-600	0,367	0,501	-1	-1	4	552	489	0,367	0,501	528,168	3,591	0
35313	1772	578	354	0,615	0,573	538,596	3,21	0	555	474	0,365	0,501	528,168	3,562	0	56	558	426
35333	1773	529	389	0,613	0,572	538,596	3,528	0	580	482	0,363	0,502	528,168	3,647	0	56	558	426
35353	1774	585	377	0,613	0,573	538,596	3,175	0	552	469	0,363	0,502	528,168	3,738	0	56	558	426
35373	1775	569	369	0,613	0,573	537,486	3,264	0	559	469	0,363	0,502	528,469	3,759	0	56	558	426
35393	1776	570	362	0,613	0,573	537,486	3,359	0	555	464	0,363	0,502	528,469	3,671	0	56	558	426
35412	1777	559	391	0,613	0,573	537,486	3,431	0	553	476	0,363	0,502	528,469	3,522	0	56	558	426
35432	1778	538	403	0,613	0,574	537,486	3,418	0	552	474	0,363	0,502	528,469	3,716	0	56	558	426
35452	1779	-800	-600	-1	-1	-1	-1	4	-800	-600	-1	-1	-1	-1	4
35472	1780	-800	-600	0,613	0,574	-1	-1	4	-800	-600	0,363	0,502	-1	-1	4
35492	1781	562	366	0,613	0,574	537,485	3,467	0	541	461	0,363	0,502	529,315	3,469	0
35512	1782	-800	-600	0,363	0,502	-1	-1	4	558	470	0,363	0,502	529,315	3,482	0
35532	1783	577	359	0,613	0,574	537,485	3,274	0	-800	-600	0,613	0,574	-1	-1	4
35552	1784	577	359	0,612	0,573	537,485	3,177	0	-800	-600	0,612	0,573	-1	-1	4
35572	1785	577	357	0,613	0,573	538,513	3,183	0	-800	-600	0,362	0,501	-1	-1	4
35592	1786	526	425	0,613	0,573	538,513	3,647	0	554	436	0,362	0,501	529,821	3,625	0	57	536	436
35612	1787	524	404	0,612	0,573	538,513	3,671	0	552	480	0,362	0,501	529,821	3,726	0	57	536	436
35632	1788	551	385	0,612	0,574	538,513	3,499	0	519	489	0,362	0,501	529,821	3,794	0	57	536	436
35652	1789	546	374	0,612	0,574	538,513	3,474	0	523	479	0,361	0,501	529,821	3,653	0	57	536	436
35672	1790	539	362	0,611	0,573	539,232	3,454	0	530	481	0,361	0,501	530,472	3,727	0	57	536	436
35692	1791	509	422	0,611	0,573	539,232	3,6	0	549	464	0,36	0,501	530,472	3,777	0	57	536	436
35712	1792	542	406	0,61	0,573	539,232	3,476	0	554	482	0,36	0,501	530,472	3,736	0	57	536	436
35732	1793	-800	-600	0,36	0,501	-1	-1	4	536	442	0,36	0,501	530,472	3,44	0	57	536	436
35751	1794	547	388	0,61	0,573	539,232	3,631	0	557	426	0,359	0,501	530,472	3,679	0
35771	1795	547	390	0,61	0,573	537,325	3,618	0	552	421	0,359	0,501	530,376	3,561	0
35791	1796	524	427	0,61	0,574	537,325	3,711	0	523	492	0,36	0,501	530,376	3,894	0
35811	1797	569	376	0,611	0,574	537,325	3,463	0	519	483	0,36	0,501	530,376	3,565	0
35831	1798	538	408	0,611	0,574	537,325	3,526	0	540	471	0,36	0,501	530,376	3,636	0
35851	1799	533	386	0,611	0,574	537,325	3,645	0	542	430	0,36	0,501	530,376	3,562	0	58	543	429
35871	1800	551	397	0,611	0,574	538,392	3,537	0	544	419	0,361	0,501	529,38	3,578	0	58	543	429
35891	1801	560	409	0,611	0,574	538,392	3,453	0	-800	-600	0,611	0,574	-1	-1	4	58	543	429
35911	1802	533	404	0,611	0,575	538,392	3,648	0	539	443	0,36	0,501	529,38	3,598	0	58	543	429
35931	1803	534	435	0,611	0,574	538,392	3,478	0	550	459	0,36	0,501	529,38	3,762	0	58	543	429
35951	1804	526	415	0,611	0,574	538,392	3,673	0	544	466	0,36	0,5	529,38	3,872	0	58	543	429
35971	1805	524	421	0,611	0,574	536,802	3,615	0	551	474	0,36	0,5	529,554	3,984	0	58	543	429
35991	1806	547	385	0,61	0,574	536,802	3,24	0	-800	-600	0,61	0,574	-1	-1	4
36010	1807	545	385	0,611	0,574	536,802	3,647	0	555	455	0,36	0,5	529,554	3,541	0
36030	1808	552	384	0,611	0,575	536,802	3,527	0	549	483	0,361	0,5	529,554	3,668	0
36050	1809	552	413	0,611	0,575	536,802	3,47	0	-800	-600	0,611	0,575	-1	-1	4
36070	1810	553	413	0,611	0,575	538,63	3,423	0	-800	-600	0,361	0,5	-1	-1	4
36090	1811	-800	-600	0,361	0,5	-1	-1	4	535	367	0,361	0,5	529,645	3,253	0
36110	1812	554	403	0,612	0,575	538,63	3,45	0	539	490	0,361	0,5	529,645	3,615	0
36130	1813	-800	-600	0,361	0,5	-1	-1	4	546	488	0,361	0,5	529,645	3,788	0
36150	1814	555	410	0,612	0,575	538,63	3,395	0	597	474	0,361	0,5	529,645	3,482	0
36170	1815	555	410	0,611	0,575	538,346	3,393	0	608	469	0,361	0,5	529,341	3,494	0
36190	1816	-800	-600	0,361	0,5	-1	-1	4	556	464	0,361	0,5	529,341	3,464	0	59	552	433
36210	1817	558	410	0,612	0,575	538,346	3,417	0	566	467	0,361	0,5	529,341	3,624	0	59	552	433
36230	1818	574	388	0,612	0,575	538,346	3,225	0	524	477	0,362	0,5	529,341	3,497	0	59	552	433
36250	1819	548	404	0,612	0,575	538,346	3,314	0	559	494	0,362	0,5	529,341	3,56	0	59	552	433
36270	1820	550	394	0,612	0,576	538,746	3,217	0	555	500	0,362	0,5	529,534	3,498	0	59	552	433
36290	1821	565	386	0,612	0,576	538,746	3,433	0	549	459	0,362	0,5	529,534	3,51	0	59	552	433
36310	1822	538	410	0,612	0,576	538,746	3,135	0	-800	-600	0,612	0,576	-1	-1	4	59	552	433
36329	1823	565	403	0,612	0,576	538,746	3,308	0	553	500	0,362	0,5	529,534	3,512	0	60	550	434
36349	1824	544	397	0,612	0,576	538,746	3,287	0	528	483	0,362	0,5	529,534	3,426	0	60	550	434
36369	1825	558	409	0,612	0,576	537,212	3,258	0	528	482	0,362	0,5	529,809	3,427	0	60	550	434
36389	1826	567	394	0,612	0,575	537,212	3,334	0	538	493	0,362	0,5	529,809	3,333	0	60	550	434
36409	1827	567	402	0,612	0,575	537,212	3,474	0	525	487	0,362	0,5	529,809	3,338	0	60	550	434
36429	1828	554	412	0,612	0,575	537,212	3,447	0	550	482	0,362	0,5	529,809	3,61	0	60	550	434
36449	1829	567	389	0,612	0,575	537,212	3,175	0	532	479	0,362	0,5	529,809	3,619	0	60	550	434
36469	1830	563	393	0,612	0,575	538,483	3,232	0	531	476	0,362	0,5	528,885	3,622	0	60	550	434
36489	1831	584	365	0,612	0,575	538,483	3,262	0	526	460	0,362	0,5	528,885	3,522	0	60	550	434
36509	1832	545	390	0,612	0,575	538,483	3,494	0	535	468	0,362	0,5	528,885	3,486	0	60	550	434
36529	1833	588	356	0,612	0,575	538,483	2,81	0	536	470	0,362	0,5	528,885	3,454	0	60	550	434
36549	1834	547	403	0,612	0,575	538,483	3,224	0	561	464	0,362	0,5	528,885	3,534	0	60	550	434
36569	1835	562	396	0,612	0,576	538,526	3,166	0	567	468	0,362	0,5	528,892	3,509	0	60	550	434
36589	1836	534	412	0,612	0,576	538,526	3,18	0	563	470	0,362	0,5	528,892	3,714	0	60	550	434
36608	1837	-800	-600	0,362	0,501	-1	-1	4	542	381	0,362	0,501	528,892	3,106	0
36628	1838	575	393	0,612	0,576	538,526	3,261	0	-800	-600	0,612	0,576	-1	-1	4
36648	1839	-800	-600	0,362	0,501	-1	-1	4	538	436	0,362	0,501	528,892	3,346	0
36668	1840	-800	-600	0,612	0,576	-1	-1	4	538	436	0,362	0,501	529,703	3,351	0
36688	1841	603	364	0,612	0,576	537,639	2,942	0	539	499	0,362	0,501	529,703	3,485	0
36708	1842	593	385	0,612	0,576	537,639	3,028	0	553	477	0,362	0,501	529,703	3,484	0
36728	1843	542	393	0,612	0,576	537,639	3,129	0	-800	-600	0,612	0,576	-1	-1	4
36748	1844	-800	-600	-1	-1	-1	-1	4	-800	-600	-1	-1	-1	-1	4
36768	1845	-800	-600	0,612	0,576	-1	-1	4	-800	-600	0,362	0,501	-1	-1	4
36788	1846	553	376	0,612	0,576	537,351	3,105	0	534	460	0,362	0,501	528,99	3,38	0
36810	1847	544	426	0,612	0,576	537,351	3,267	0	-800	-600	0,612	0,576	-1	-1	4
36828	1848	601	396	0,612	0,576	537,351	2,9	0	-800	-600	0,612	0,576	-1	-1	4
36848	1849	-800	-600	0,362	0,501	-1	-1	4	532	497	0,362	0,501	528,99	3,451	0
36868	1850	-800	-600	0,612	0,575	-1	-1	4	532	497	0,362	0,501	529,949	3,457	0
36888	1851	540	421	0,612	0,575	538,196	2,94	0	529	491	0,362	0,5	529,949	3,463	0
36908	1852	-800	-600	0,362	0,5	-1	-1	4	559	463	0,362	0,5	529,949	3,311	0
36927	1853	573	392	0,613	0,574	538,196	3,157	0	554	506	0,362	0,5	529,949	3,476	0
36947	1854	-800	-600	0,363	0,5	-1	-1	4	536	481	0,363	0,5	529,949	3,352	0
36967	1855	-800	-600	0,613	0,574	-1	-1	4	550	477	0,363	0,5	529,918	3,42	0
36987	1856	571	423	0,613	0,574	537,17	3,143	0	527	477	0,363	0,5	529,918	3,347	0
37007	1857	567	385	0,613	0,574	537,17	3,046	0	549	455	0,363	0,5	529,918	3,342	0
37027	1858	545	389	0,613	0,574	537,17	2,987	0	527	501	0,363	0,5	529,918	3,248	0
37047	1859	559	402	0,613	0,574	537,17	3,043	0	522	495	0,363	0,5	529,918	3,277	0
37067	1860	551	381	0,613	0,574	538,663	3,03	0	526	489	0,363	0,499	530,619	3,25	0
37087	1861	583	420	0,613	0,574	538,663	2,894	0	539	490	0,363	0,499	530,619	3,445	0
37107	1862	559	391	0,613	0,574	538,663	2,993	0	528	470	0,363	0,499	530,619	3,183	0
37127	1863	557	377	0,614	0,574	538,663	3,014	0	548	428	0,364	0,499	530,619	3,049	0
37147	1864	-800	-600	0,364	0,499	-1	-1	4	527	473	0,364	0,499	530,619	3,435	0
37167	1865	-800	-600	0,614	0,575	-1	-1	4	532	461	0,364	0,5	529,327	3,262	0
37187	1866	569	391	0,614	0,575	537,946	2,919	0	535	511	0,364	0,5	529,327	3,271	0
37206	1867	537	418	0,614	0,575	537,946	3,183	0	545	483	0,364	0,5	529,327	3,375	0
37226	1868	595	404	0,614	0,575	537,946	3,04	0	536	513	0,364	0,5	529,327	3,358	0
37246	1869	-800	-600	0,366	0,499	-1	-1	4	467	397	0,366	0,499	529,327	2,981	0
37266	1870	-800	-600	0,619	0,573	-1	-1	4	465	380	0,369	0,498	530,853	3,014	0
37286	1871	265	355	0,619	0,573	539,96	2,993	0	296	367	0,369	0,498	530,853	3,19	0
37306	1872	269	440	0,619	0,573	539,96	3,221	0	-800	-600	0,619	0,573	-1	-1	4
37326	1873	291	390	0,62	0,573	539,96	3,048	0	297	363	0,37	0,498	530,853	3,093	0
37346	1874	278	409	0,62	0,573	539,96	3,185	0	-800	-600	0,62	0,573	-1	-1	4
37366	1875	288	383	0,62	0,573	539,593	3,113	0	-800	-600	0,37	0,498	-1	-1	4
37386	1876	-800	-600	0,37	0,498	-1	-1	4	318	337	0,37	0,498	531,855	3,039	0
37406	1877	302	443	0,62	0,573	539,593	3,217	0	-800	-600	0,62	0,573	-1	-1	4
37426	1878	286	417	0,62	0,573	539,593	3,281	0	318	338	0,37	0,498	531,855	3,018	0
37446	1879	310	386	0,62	0,573	539,593	3,029	0	299	390	0,37	0,498	531,855	3,186	0
37466	1880	307	357	0,62	0,573	540,756	2,994	0	299	391	0,37	0,498	531,254	3,183	0
37486	1881	286	464	0,62	0,573	540,756	3,277	0	-800	-600	0,62	0,573	-1	-1	4
37506	1882	302	433	0,62	0,573	540,756	3,306	0	-800	-600	0,62	0,573	-1	-1	4
37525	1883	284	380	0,62	0,573	540,756	3,046	0	-800	-600	0,62	0,573	-1	-1	4
37545	1884	290	437	0,62	0,573	540,756	3,312	0	295	364	0,37	0,498	531,254	2,905	0
37566	1885	292	421	0,62	0,574	539,801	3,221	0	295	365	0,37	0,498	530,517	2,901	0
37585	1886	282	462	0,62	0,574	539,801	3,316	0	289	376	0,37	0,498	530,517	3,017	0
37605	1887	279	449	0,62	0,574	539,801	3,289	0	305	370	0,371	0,498	530,517	2,991	0
37625	1888	311	388	0,62	0,574	539,801	3,162	0	293	362	0,371	0,498	530,517	3,074	0
37645	1889	265	355	0,62	0,574	539,801	3,257	0	-800	-600	0,62	0,574	-1	-1	4
37665	1890	271	321	0,62	0,574	540,355	3,207	0	-800	-600	0,371	0,498	-1	-1	4
37685	1891	289	391	0,62	0,574	540,355	3,309	0	331	333	0,371	0,498	530,91	3,095	0
37705	1892	271	346	0,62	0,574	540,355	2,935	0	357	328	0,371	0,498	530,91	2,936	0
37725	1893	297	391	0,62	0,574	540,355	3,156	0	287	356	0,371	0,498	530,91	3,092	0
37745	1894	283	405	0,62	0,574	540,355	3,365	0	348	341	0,37	0,498	530,91	2,99	0
37765	1895	280	395	0,619	0,574	539,501	3,233	0	324	344	0,369	0,498	532,267	3,068	0
37785	1896	364	393	0,619	0,574	539,501	3,579	0	-800	-600	0,619	0,574	-1	-1	4
37805	1897	-800	-600	-1	-1	-1	-1	4	-800	-600	-1	-1	-1	-1	4
37824	1898	383	328	0,62	0,574	539,501	2,649	0	380	349	0,37	0,498	532,267	3,197	0
37844	1899	358	361	0,62	0,575	539,501	3,305	0	-800	-600	0,62	0,575	-1	-1	4
37864	1900	364	337	0,62	0,575	538,505	2,96	0	-800	-600	0,37	0,498	-1	-1	4
37884	1901	362	398	0,62	0,575	538,505	3,415	0	-800	-600	0,62	0,575	-1	-1	4
37904	1902	355	436	0,62	0,575	538,505	3,437	0	-800	-600	0,62	0,575	-1	-1	4
37924	1903	375	385	0,62	0,575	538,505	3,338	0	-800	-600	0,62	0,575	-1	-1	4
37944	1904	336	392	0,62	0,575	538,505	3,524	0	410	323	0,371	0,498	532,048	3,067	0
37964	1905	336	397	0,62	0,575	539,859	3,527	0	410	324	0,371	0,498	531,127	3,062	0
37984	1906	-800	-600	-1	-1	-1	-1	4	-800	-600	-1	-1	-1	-1	4
38004	1907	364	415	0,621	0,575	539,859	3,629	0	408	294	0,371	0,498	531,127	2,968	0
38024	1908	343	404	0,621	0,575	539,859	3,634	0	-800	-600	0,621	0,575	-1	-1	4
38044	1909	362	439	0,621	0,575	539,859	3,397	0	-800	-600	0,621	0,575	-1	-1	4
38064	1910	355	445	0,621	0,576	538,065	3,402	0	-800	-600	0,372	0,498	-1	-1	4
38084	1911	-800	-600	0,375	0,498	-1	-1	4	257	345	0,375	0,498	531,238	3,348	0
38103	1912	247	439	0,624	0,575	538,065	3,594	0	-800	-600	0,624	0,575	-1	-1	4
38123	1913	-800	-600	0,375	0,498	-1	-1	4	250	344	0,375	0,498	531,238	3,357	0
38143	1914	-800	-600	0,375	0,498	-1	-1	4	264	334	0,375	0,498	531,238	3,308	0
38163	1915	-800	-600	0,624	0,576	-1	-1	4	265	336	0,375	0,498	529,955	3,301	0
38183	1916	260	457	0,623	0,576	536,822	3,675	0	248	324	0,375	0,498	529,955	3,509	0
38203	1917	200	347	0,623	0,576	536,822	3,513	0	257	360	0,374	0,497	529,955	3,523	0
38223	1918	233	349	0,623	0,576	536,822	3,507	0	293	299	0,374	0,497	529,955	2,983	0
38243	1919	232	410	0,624	0,576	536,822	3,707	0	-800	-600	0,624	0,576	-1	-1	4
38263	1920	232	352	0,624	0,576	536,719	3,627	0	-800	-600	0,375	0,498	-1	-1	4
38283	1921	-800	-600	-1	-1	-1	-1	4	-800	-600	-1	-1	-1	-1	4
38303	1922	261	329	0,624	0,577	536,719	3,411	0	-800	-600	0,624	0,577	-1	-1	4
38323	1923	225	350	0,624	0,577	536,719	3,372	0	251	355	0,375	0,498	530,175	3,571	0
38343	1924	189	373	0,625	0,578	536,719	3,418	0	-800	-600	0,625	0,578	-1	-1	4
38363	1925	158	399	0,626	0,578	532,07	3,379	0	-800	-600	0,378	0,498	-1	-1	4
38382	1926	135	430	0,626	0,579	532,07	3,308	0	-800	-600	0,626	0,579	-1	-1	4	61	112	452
38403	1927	119	439	0,627	0,579	532,07	3,622	0	-800	-600	0,627	0,579	-1	-1	4	61	112	452
38422	1928	124	454	0,627	0,579	532,07	3,641	0	-800	-600	0,627	0,579	-1	-1	4	61	112	452
38442	1929	107	457	0,627	0,579	532,07	3,549	0	-800	-600	0,627	0,579	-1	-1	4	61	112	452
38462	1930	105	460	0,627	0,578	532,623	3,535	0	-800	-600	0,379	0,498	-1	-1	4	61	112	452
38483	1931	110	459	0,627	0,578	532,623	3,512	0	-800	-600	0,627	0,578	-1	-1	4	61	112	452
38502	1932	118	458	0,627	0,578	532,623	3,574	0	-800	-600	0,627	0,578	-1	-1	4	61	112	452
38524	1933	105	441	0,627	0,578	532,623	3,675	0	-800	-600	0,627	0,578	-1	-1	4	61	112	452
38542	1934	108	398	0,627	0,578	532,623	3,266	0	-800	-600	0,627	0,578	-1	-1	4
38564	1935	108	388	0,627	0,578	532,838	3,303	0	-800	-600	0,379	0,499	-1	-1	4
38582	1936	106	450	0,628	0,579	532,838	3,672	0	-800	-600	0,628	0,579	-1	-1	4
38604	1937	119	456	0,628	0,579	532,838	3,646	0	-800	-600	0,628	0,579	-1	-1	4
38622	1938	158	303	0,628	0,579	532,838	2,876	0	182	368	0,38	0,499	530,547	3,21	0
38642	1939	98	456	0,628	0,579	532,838	3,575	0	-800	-600	0,628	0,579	-1	-1	4
38662	1940	116	404	0,628	0,578	532,675	3,36	0	-800	-600	0,38	0,499	-1	-1	4
38683	1941	107	459	0,628	0,578	532,675	3,492	0	-800	-600	0,628	0,578	-1	-1	4
38701	1942	106	435	0,628	0,578	532,675	3,5	0	67	372	0,379	0,499	531,878	2,767	0
38723	1943	-800	-600	0,379	0,499	-1	-1	4	154	353	0,379	0,499	531,878	3,297	0
38741	1944	125	476	0,628	0,578	532,675	3,716	0	-800	-600	0,628	0,578	-1	-1	4
38763	1945	124	476	0,628	0,578	533,25	3,72	0	-800	-600	0,379	0,499	-1	-1	4
38781	1946	96	473	0,628	0,578	533,25	3,576	0	-800	-600	0,628	0,578	-1	-1	4
38803	1947	-800	-600	-1	-1	-1	-1	4	-800	-600	-1	-1	-1	-1	4
38821	1948	105	462	0,628	0,578	533,25	3,655	0	161	408	0,38	0,499	532,49	3,458	0
38841	1949	117	475	0,628	0,578	533,25	3,639	0	-800	-600	0,628	0,578	-1	-1	4	62	110	457
38861	1950	122	472	0,628	0,579	533,12	3,623	0	-800	-600	0,38	0,499	-1	-1	4	62	110	457
38881	1951	94	477	0,628	0,579	533,12	3,614	0	-800	-600	0,628	0,579	-1	-1	4	62	110	457
38901	1952	108	469	0,628	0,579	533,12	3,579	0	-800	-600	0,628	0,579	-1	-1	4	62	110	457
38921	1953	119	448	0,628	0,578	533,12	3,546	0	-800	-600	0,628	0,578	-1	-1	4	62	110	457
38941	1954	106	442	0,628	0,578	533,12	3,687	0	-800	-600	0,628	0,578	-1	-1	4	62	110	457
38961	1955	115	436	0,628	0,579	533,953	3,673	0	-800	-600	0,379	0,498	-1	-1	4	62	110	457
38981	1956	119	478	0,628	0,579	533,953	3,753	0	144	478	0,379	0,498	531,766	3,848	0
39001	1957	103	464	0,628	0,579	533,953	3,732	0	-800	-600	0,628	0,579	-1	-1	4
39020	1958	-800	-600	0,38	0,498	-1	-1	4	186	330	0,38	0,498	531,766	3,279	0
39040	1959	104	457	0,628	0,578	533,953	3,694	0	-800	-600	0,628	0,578	-1	-1	4
39060	1960	104	457	0,628	0,578	533,925	3,694	0	-800	-600	0,38	0,498	-1	-1	4
39080	1961	122	478	0,628	0,578	533,925	3,865	0	-800	-600	0,628	0,578	-1	-1	4
39100	1962	-800	-600	-1	-1	-1	-1	4	-800	-600	-1	-1	-1	-1	4
39120	1963	119	481	0,628	0,578	533,925	3,826	0	-800	-600	0,628	0,578	-1	-1	4
39140	1964	116	445	0,628	0,578	533,925	3,707	0	-800	-600	0,628	0,578	-1	-1	4	63	112	456
39160	1965	113	443	0,628	0,578	533,221	3,672	0	-800	-600	0,38	0,497	-1	-1	4	63	112	456
39180	1966	105	462	0,628	0,578	533,221	3,628	0	-800	-600	0,628	0,578	-1	-1	4	63	112	456
39200	1967	107	466	0,628	0,578	533,221	3,758	0	-800	-600	0,628	0,578	-1	-1	4	63	112	456
39220	1968	120	469	0,628	0,578	533,221	3,691	0	-800	-600	0,628	0,578	-1	-1	4	63	112	456
39240	1969	112	448	0,628	0,578	533,221	3,738	0	-800	-600	0,628	0,578	-1	-1	4	63	112	456
39260	1970	116	448	0,628	0,577	534,618	3,718	0	-800	-600	0,38	0,496	-1	-1	4	63	112	456
39280	1971	152	304	0,627	0,575	534,618	3,546	0	-800	-600	0,627	0,575	-1	-1	4	64	166	286
39299	1972	145	303	0,628	0,575	534,618	3,669	0	174	270	0,38	0,494	529,884	3,633	0	64	166	286
39319	1973	157	310	0,628	0,575	534,618	3,864	0	200	274	0,38	0,494	529,884	3,761	0	64	166	286
39339	1974	149	300	0,628	0,575	534,618	3,705	0	160	263	0,381	0,494	529,884	3,687	0	64	166	286
39359	1975	148	303	0,629	0,575	533,04	3,772	0	164	263	0,381	0,494	529,43	3,745	0	64	166	286
39379	1976	162	307	0,629	0,575	533,04	3,709	0	177	294	0,381	0,494	529,43	3,789	0	64	166	286
39399	1977	162	294	0,629	0,576	533,04	3,649	0	192	254	0,381	0,494	529,43	3,383	0	64	166	286
39419	1978	156	316	0,629	0,576	533,04	3,573	0	-800	-600	0,629	0,576	-1	-1	4
39439	1979	147	307	0,629	0,576	533,04	3,609	0	190	278	0,381	0,494	529,43	3,973	0
39459	1980	144	307	0,629	0,576	532,398	3,565	0	190	278	0,381	0,494	529,274	3,972	0
39479	1981	153	304	0,629	0,576	532,398	3,654	0	-800	-600	0,629	0,576	-1	-1	4
39499	1982	148	306	0,629	0,576	532,398	3,499	0	-800	-600	0,629	0,576	-1	-1	4
39519	1983	171	290	0,629	0,576	532,398	3,544	0	175	281	0,381	0,494	529,274	3,809	0
39539	1984	175	281	0,629	0,575	532,398	3,46	0	-800	-600	0,629	0,575	-1	-1	4
[truncated: 6,907 more rows]
