# Supplementary material for: Perception of Individual and Joint Action in Infants and Adults
Source: PLoS One. 2014 Sep 9;9(9):e107450. doi: 10.1371/journal.pone.0107450 (PMC4174902; doi:10.1371/journal.pone.0107450)
Supplement: Data S1 — Raw files of eye tracking data of all participants. (ZIP) [file pone.0107450.s001.zip › Turm2012b_09_27.csv]

Data properties:
Recording date: 16.08.2012
Recording time : 14:03:52:484 (corresponds to time 0)
Study: Turmbau2012b
Subject: Turm2012b_09_27
Recording: Turm2012b_09_27
Screen resolution: 800 x 600
Coordinate unit: Pixels
Filter settings:
Eye: Average
Fixation radius: 30
Min duration: 100
Timestamp	Number	GazepointX (L)	GazepointY (L)	CamX (L)	CamY (L)	Distance (L)	Pupil (L)	Validity (L)	GazepointX (R)	GazepointY (R)	CamX (R)	CamY (R)	Distance (R)	Pupil (R)	Validity (R)	Fixation	GazepointX	GazepointY	Event	Event Key	Data 1	Data 2	Description
19	1	-800	-600	-1	-1	-1	-1	4	-800	-600	-1	-1	-1	-1	4
39	2	-800	-600	-1	-1	-1	-1	4	-800	-600	-1	-1	-1	-1	4
59	3	-800	-600	-1	-1	-1	-1	4	-800	-600	-1	-1	-1	-1	4
79	4	-800	-600	-1	-1	-1	-1	4	-800	-600	-1	-1	-1	-1	4
98	5	-800	-600	-1	-1	-1	-1	4	-800	-600	-1	-1	-1	-1	4
118	6	-800	-600	-1	-1	-1	-1	4	-800	-600	-1	-1	-1	-1	4
138	7	-800	-600	-1	-1	-1	-1	4	-800	-600	-1	-1	-1	-1	4
158	8	-800	-600	-1	-1	-1	-1	4	-800	-600	-1	-1	-1	-1	4
178	9	-800	-600	-1	-1	-1	-1	4	-800	-600	-1	-1	-1	-1	4
198	10	-800	-600	-1	-1	-1	-1	4	-800	-600	-1	-1	-1	-1	4
218	11	-800	-600	-1	-1	-1	-1	4	-800	-600	-1	-1	-1	-1	4
238	12	-800	-600	-1	-1	-1	-1	4	-800	-600	-1	-1	-1	-1	4
258	13	-800	-600	-1	-1	-1	-1	4	-800	-600	-1	-1	-1	-1	4
278	14	-800	-600	-1	-1	-1	-1	4	-800	-600	-1	-1	-1	-1	4
298	15	-800	-600	-1	-1	-1	-1	4	-800	-600	-1	-1	-1	-1	4
318	16	-800	-600	-1	-1	-1	-1	4	-800	-600	-1	-1	-1	-1	4
338	17	-800	-600	-1	-1	-1	-1	4	-800	-600	-1	-1	-1	-1	4
349								5							5				ShowAVI	8	0	0	atFish.avi
358	18	-800	-600	-1	-1	-1	-1	4	-800	-600	-1	-1	-1	-1	4
377	19	-800	-600	-1	-1	-1	-1	4	-800	-600	-1	-1	-1	-1	4
397	20	-800	-600	-1	-1	-1	-1	4	-800	-600	-1	-1	-1	-1	4
417	21	-800	-600	-1	-1	-1	-1	4	-800	-600	-1	-1	-1	-1	4
437	22	-800	-600	-1	-1	-1	-1	4	-800	-600	-1	-1	-1	-1	4
457	23	-800	-600	-1	-1	-1	-1	4	-800	-600	-1	-1	-1	-1	4
477	24	-800	-600	-1	-1	-1	-1	4	-800	-600	-1	-1	-1	-1	4
497	25	-800	-600	-1	-1	-1	-1	4	-800	-600	-1	-1	-1	-1	4
517	26	-800	-600	-1	-1	-1	-1	4	-800	-600	-1	-1	-1	-1	4
537	27	-800	-600	-1	-1	-1	-1	4	-800	-600	-1	-1	-1	-1	4
557	28	-800	-600	-1	-1	-1	-1	4	-800	-600	-1	-1	-1	-1	4
577	29	-800	-600	-1	-1	-1	-1	4	-800	-600	-1	-1	-1	-1	4
597	30	-800	-600	-1	-1	-1	-1	4	-800	-600	-1	-1	-1	-1	4
617	31	-800	-600	-1	-1	-1	-1	4	-800	-600	-1	-1	-1	-1	4
637	32	-800	-600	-1	-1	-1	-1	4	-800	-600	-1	-1	-1	-1	4
657	33	-800	-600	-1	-1	-1	-1	4	-800	-600	-1	-1	-1	-1	4
676	34	-800	-600	-1	-1	-1	-1	4	-800	-600	-1	-1	-1	-1	4
696	35	-800	-600	-1	-1	-1	-1	4	-800	-600	-1	-1	-1	-1	4
716	36	-800	-600	-1	-1	-1	-1	4	-800	-600	-1	-1	-1	-1	4
736	37	-800	-600	-1	-1	-1	-1	4	-800	-600	-1	-1	-1	-1	4
756	38	-800	-600	-1	-1	-1	-1	4	-800	-600	-1	-1	-1	-1	4
776	39	-800	-600	-1	-1	-1	-1	4	-800	-600	-1	-1	-1	-1	4
796	40	-800	-600	-1	-1	-1	-1	4	-800	-600	-1	-1	-1	-1	4
816	41	-800	-600	-1	-1	-1	-1	4	-800	-600	-1	-1	-1	-1	4
836	42	-800	-600	-1	-1	-1	-1	4	-800	-600	-1	-1	-1	-1	4
856	43	-800	-600	-1	-1	-1	-1	4	-800	-600	-1	-1	-1	-1	4
876	44	-800	-600	-1	-1	-1	-1	4	-800	-600	-1	-1	-1	-1	4
896	45	-800	-600	-1	-1	-1	-1	4	-800	-600	-1	-1	-1	-1	4
916	46	-800	-600	-1	-1	-1	-1	4	-800	-600	-1	-1	-1	-1	4
936	47	-800	-600	-1	-1	-1	-1	4	-800	-600	-1	-1	-1	-1	4
955	48	-800	-600	-1	-1	-1	-1	4	-800	-600	-1	-1	-1	-1	4
975	49	-800	-600	-1	-1	-1	-1	4	-800	-600	-1	-1	-1	-1	4
995	50	-800	-600	-1	-1	-1	-1	4	-800	-600	-1	-1	-1	-1	4
1015	51	-800	-600	-1	-1	-1	-1	4	-800	-600	-1	-1	-1	-1	4
1035	52	-800	-600	-1	-1	-1	-1	4	-800	-600	-1	-1	-1	-1	4
1055	53	-800	-600	0,159	0,728	-1	-1	4	-800	-600	0,159	0,728	-1	-1	4
1075	54	-800	-600	-1	-1	-1	-1	4	-800	-600	-1	-1	-1	-1	4
1095	55	-800	-600	-1	-1	-1	-1	4	-800	-600	-1	-1	-1	-1	4
1115	56	-800	-600	-1	-1	-1	-1	4	-800	-600	-1	-1	-1	-1	4
1135	57	-800	-600	-1	-1	-1	-1	4	-800	-600	-1	-1	-1	-1	4
1155	58	-800	-600	-1	-1	-1	-1	4	-800	-600	-1	-1	-1	-1	4
1175	59	-800	-600	-1	-1	-1	-1	4	-800	-600	-1	-1	-1	-1	4
1195	60	-800	-600	-1	-1	-1	-1	4	-800	-600	-1	-1	-1	-1	4
1215	61	-800	-600	0,421	0,644	-1	-1	4	-800	-600	0,421	0,644	-1	-1	4
1235	62	-800	-600	-1	-1	-1	-1	4	-800	-600	-1	-1	-1	-1	4
1255	63	-800	-600	-1	-1	-1	-1	4	-800	-600	-1	-1	-1	-1	4
1275	64	-800	-600	-1	-1	-1	-1	4	-800	-600	-1	-1	-1	-1	4
1294	65	-800	-600	-1	-1	-1	-1	4	-800	-600	-1	-1	-1	-1	4
1314	66	-800	-600	0,161	0,73	-1	-1	4	-800	-600	0,161	0,73	-1	-1	4
1334	67	-800	-600	-1	-1	-1	-1	4	-800	-600	-1	-1	-1	-1	4
1354	68	-800	-600	-1	-1	-1	-1	4	-800	-600	-1	-1	-1	-1	4
1374	69	389	322	0,417	0,647	472,896	4,337	1	276	308	0,417	0,647	472,896	4,337	3
1394	70	-800	-600	-1	-1	-1	-1	4	-800	-600	-1	-1	-1	-1	4
1414	71	-800	-600	0,418	0,647	-1	-1	4	-800	-600	0,161	0,729	-1	-1	4
1434	72	-800	-600	-1	-1	-1	-1	4	-800	-600	-1	-1	-1	-1	4
1454	73	378	292	0,419	0,645	471,857	4,632	0	-800	-600	0,419	0,645	-1	-1	4
1474	74	-800	-600	-1	-1	-1	-1	4	-800	-600	-1	-1	-1	-1	4
1494	75	-800	-600	-1	-1	-1	-1	4	-800	-600	-1	-1	-1	-1	4
1514	76	-800	-600	0,422	0,643	-1	-1	4	-800	-600	0,165	0,725	-1	-1	4
1534	77	-800	-600	-1	-1	-1	-1	4	-800	-600	-1	-1	-1	-1	4
1554	78	-800	-600	-1	-1	-1	-1	4	-800	-600	-1	-1	-1	-1	4
1573	79	-800	-600	-1	-1	-1	-1	4	-800	-600	-1	-1	-1	-1	4
1593	80	-800	-600	-1	-1	-1	-1	4	-800	-600	-1	-1	-1	-1	4
1613	81	-800	-600	0,422	0,645	-1	-1	4	-800	-600	0,165	0,726	-1	-1	4
1633	82	-800	-600	0,164	0,728	-1	-1	4	401	352	0,164	0,728	474,234	4,591	0
1653	83	-800	-600	-1	-1	-1	-1	4	-800	-600	-1	-1	-1	-1	4
1673	84	-800	-600	-1	-1	-1	-1	4	-800	-600	-1	-1	-1	-1	4
1693	85	-800	-600	-1	-1	-1	-1	4	-800	-600	-1	-1	-1	-1	4
1713	86	-800	-600	0,417	0,648	-1	-1	4	-800	-600	0,16	0,73	-1	-1	4
1733	87	-800	-600	-1	-1	-1	-1	4	-800	-600	-1	-1	-1	-1	4
1753	88	-800	-600	-1	-1	-1	-1	4	-800	-600	-1	-1	-1	-1	4
1773	89	-800	-600	0,16	0,729	-1	-1	4	443	367	0,16	0,729	472,999	4,518	0
1793	90	-800	-600	-1	-1	-1	-1	4	-800	-600	-1	-1	-1	-1	4
1813	91	-800	-600	0,418	0,645	-1	-1	4	-800	-600	0,162	0,728	-1	-1	4
1833	92	-800	-600	-1	-1	-1	-1	4	-800	-600	-1	-1	-1	-1	4
1853	93	-800	-600	-1	-1	-1	-1	4	-800	-600	-1	-1	-1	-1	4
1873	94	-800	-600	-1	-1	-1	-1	4	-800	-600	-1	-1	-1	-1	4
1892	95	-800	-600	-1	-1	-1	-1	4	-800	-600	-1	-1	-1	-1	4
1912	96	-800	-600	0,423	0,641	-1	-1	4	-800	-600	0,167	0,721	-1	-1	4
1932	97	-800	-600	-1	-1	-1	-1	4	-800	-600	-1	-1	-1	-1	4
1952	98	-800	-600	-1	-1	-1	-1	4	-800	-600	-1	-1	-1	-1	4
1972	99	-800	-600	0,168	0,72	-1	-1	4	463	357	0,168	0,72	471,69	4,588	0
1992	100	-800	-600	-1	-1	-1	-1	4	-800	-600	-1	-1	-1	-1	4
2012	101	-800	-600	0,426	0,641	-1	-1	4	-800	-600	0,169	0,722	-1	-1	4
2032	102	-800	-600	-1	-1	-1	-1	4	-800	-600	-1	-1	-1	-1	4
2052	103	-800	-600	-1	-1	-1	-1	4	-800	-600	-1	-1	-1	-1	4
2072	104	439	356	0,424	0,643	473,918	4,783	0	465	348	0,167	0,723	472,484	4,499	0
2092	105	-800	-600	-1	-1	-1	-1	4	-800	-600	-1	-1	-1	-1	4
2112	106	-800	-600	0,423	0,643	-1	-1	4	-800	-600	0,166	0,724	-1	-1	4
2132	107	-800	-600	-1	-1	-1	-1	4	-800	-600	-1	-1	-1	-1	4
2152	108	439	310	0,422	0,642	473,78	4,604	0	-800	-600	0,422	0,642	-1	-1	4
2171	109	-800	-600	-1	-1	-1	-1	4	-800	-600	-1	-1	-1	-1	4
2192	110	-800	-600	0,165	0,723	-1	-1	4	451	351	0,165	0,723	474,093	4,829	0
2211	111	-800	-600	0,422	0,642	-1	-1	4	451	353	0,165	0,723	472,48	4,813	0
2232	112	444	347	0,423	0,642	473,461	4,374	0	-800	-600	0,423	0,642	-1	-1	4
2251	113	-800	-600	-1	-1	-1	-1	4	-800	-600	-1	-1	-1	-1	4
2272	114	-800	-600	-1	-1	-1	-1	4	-800	-600	-1	-1	-1	-1	4
2291	115	452	332	0,424	0,641	473,461	4,877	0	451	376	0,167	0,721	472,48	4,616	0
2312	116	452	331	0,424	0,641	473,89	4,881	0	451	377	0,167	0,721	471,514	4,607	0
2331	117	-800	-600	-1	-1	-1	-1	4	-800	-600	-1	-1	-1	-1	4
2352	118	449	339	0,425	0,641	473,89	4,736	0	-800	-600	0,425	0,641	-1	-1	4
2371	119	-800	-600	-1	-1	-1	-1	4	-800	-600	-1	-1	-1	-1	4
2392	120	453	309	0,425	0,643	473,89	4,437	0	-800	-600	0,425	0,643	-1	-1	4
2411	121	453	309	0,424	0,644	473,971	4,438	0	-800	-600	0,167	0,724	-1	-1	4
2432	122	-800	-600	-1	-1	-1	-1	4	-800	-600	-1	-1	-1	-1	4
2451	123	-800	-600	-1	-1	-1	-1	4	-800	-600	-1	-1	-1	-1	4
2472	124	442	356	0,422	0,647	473,971	4,871	0	-800	-600	0,422	0,647	-1	-1	4
2490	125	-800	-600	-1	-1	-1	-1	4	-800	-600	-1	-1	-1	-1	4
2512	126	-800	-600	0,421	0,648	-1	-1	4	-800	-600	0,164	0,73	-1	-1	4
2530	127	468	374	0,42	0,648	473,571	4,677	0	-800	-600	0,42	0,648	-1	-1	4
2552	128	-800	-600	-1	-1	-1	-1	4	-800	-600	-1	-1	-1	-1	4
2570	129	-800	-600	-1	-1	-1	-1	4	-800	-600	-1	-1	-1	-1	4
2592	130	531	342	0,417	0,648	473,571	4,765	0	-800	-600	0,417	0,648	-1	-1	4
2610	131	531	342	0,417	0,648	473,324	4,762	0	-800	-600	0,16	0,73	-1	-1	4
2632	132	-800	-600	0,16	0,73	-1	-1	4	533	375	0,16	0,73	469,024	4,319	0
2650	133	-800	-600	-1	-1	-1	-1	4	-800	-600	-1	-1	-1	-1	4
2672	134	-800	-600	-1	-1	-1	-1	4	-800	-600	-1	-1	-1	-1	4
2690	135	-800	-600	0,162	0,729	-1	-1	4	544	362	0,162	0,729	469,024	4,216	0
2710	136	-800	-600	0,419	0,647	-1	-1	4	544	364	0,162	0,729	467,199	4,201	0
2730	137	543	328	0,419	0,647	473,446	4,446	0	-800	-600	0,419	0,647	-1	-1	4
2749	138	-800	-600	-1	-1	-1	-1	4	-800	-600	-1	-1	-1	-1	4
2770	139	-800	-600	-1	-1	-1	-1	4	-800	-600	-1	-1	-1	-1	4
2789	140	539	339	0,422	0,648	473,446	4,694	0	-800	-600	0,422	0,648	-1	-1	4
2809	141	539	339	0,423	0,648	474,049	4,7	0	-800	-600	0,166	0,729	-1	-1	4
2829	142	-800	-600	-1	-1	-1	-1	4	-800	-600	-1	-1	-1	-1	4
2849	143	520	328	0,425	0,649	474,049	4,933	0	543	368	0,168	0,729	468,769	4,469	0
2869	144	-800	-600	-1	-1	-1	-1	4	-800	-600	-1	-1	-1	-1	4
2889	145	523	341	0,426	0,651	474,049	4,78	0	-800	-600	0,426	0,651	-1	-1	4
2909	146	523	341	0,426	0,652	474,309	4,782	0	-800	-600	0,169	0,732	-1	-1	4
2929	147	-800	-600	-1	-1	-1	-1	4	-800	-600	-1	-1	-1	-1	4
2949	148	-800	-600	-1	-1	-1	-1	4	-800	-600	-1	-1	-1	-1	4
2969	149	-800	-600	-1	-1	-1	-1	4	-800	-600	-1	-1	-1	-1	4
2989	150	518	349	0,423	0,655	474,309	4,868	0	-800	-600	0,423	0,655	-1	-1	4
3009	151	518	349	0,422	0,656	474,069	4,866	0	-800	-600	0,165	0,738	-1	-1	4
3029	152	-800	-600	-1	-1	-1	-1	4	-800	-600	-1	-1	-1	-1	4
3049	153	-800	-600	-1	-1	-1	-1	4	-800	-600	-1	-1	-1	-1	4
3068	154	-800	-600	0,164	0,738	-1	-1	4	527	356	0,164	0,738	468,756	4,136	0
3088	155	-800	-600	-1	-1	-1	-1	4	-800	-600	-1	-1	-1	-1	4
3108	156	-800	-600	0,422	0,656	-1	-1	4	-800	-600	0,165	0,738	-1	-1	4
3128	157	-800	-600	-1	-1	-1	-1	4	-800	-600	-1	-1	-1	-1	4
3148	158	-800	-600	-1	-1	-1	-1	4	-800	-600	-1	-1	-1	-1	4
3168	159	510	357	0,425	0,655	474,094	4,742	0	-800	-600	0,425	0,655	-1	-1	4
3188	160	-800	-600	-1	-1	-1	-1	4	-800	-600	-1	-1	-1	-1	4
3208	161	-800	-600	0,426	0,654	-1	-1	4	-800	-600	0,169	0,735	-1	-1	4
3228	162	-800	-600	-1	-1	-1	-1	4	-800	-600	-1	-1	-1	-1	4
3248	163	514	341	0,426	0,654	474,162	4,773	0	-800	-600	0,426	0,654	-1	-1	4
3268	164	-800	-600	-1	-1	-1	-1	4	-800	-600	-1	-1	-1	-1	4
3288	165	505	344	0,425	0,655	474,162	4,858	0	-800	-600	0,425	0,655	-1	-1	4
3308	166	505	344	0,425	0,655	474,228	4,859	0	-800	-600	0,168	0,736	-1	-1	4
3328	167	-800	-600	-1	-1	-1	-1	4	-800	-600	-1	-1	-1	-1	4
3347	168	-800	-600	0,167	0,738	-1	-1	4	520	361	0,167	0,738	468,548	4,166	0
3367	169	514	343	0,423	0,658	474,228	4,744	0	-800	-600	0,423	0,658	-1	-1	4
3387	170	-800	-600	-1	-1	-1	-1	4	-800	-600	-1	-1	-1	-1	4
3407	171	-800	-600	0,423	0,658	-1	-1	4	-800	-600	0,166	0,739	-1	-1	4
3427	172	-800	-600	-1	-1	-1	-1	4	-800	-600	-1	-1	-1	-1	4
3447	173	-800	-600	-1	-1	-1	-1	4	-800	-600	-1	-1	-1	-1	4
3467	174	530	344	0,423	0,657	473,926	4,622	0	-800	-600	0,423	0,657	-1	-1	4
3487	175	-800	-600	-1	-1	-1	-1	4	-800	-600	-1	-1	-1	-1	4
3507	176	-800	-600	0,424	0,655	-1	-1	4	-800	-600	0,167	0,736	-1	-1	4
3527	177	509	340	0,425	0,655	473,933	4,645	0	-800	-600	0,425	0,655	-1	-1	4
3547	178	-800	-600	-1	-1	-1	-1	4	-800	-600	-1	-1	-1	-1	4
3567	179	-800	-600	-1	-1	-1	-1	4	-800	-600	-1	-1	-1	-1	4
3587	180	500	347	0,426	0,652	473,933	4,553	0	-800	-600	0,426	0,652	-1	-1	4
3607	181	500	347	0,426	0,652	474,032	4,554	0	-800	-600	0,169	0,732	-1	-1	4
3627	182	-800	-600	-1	-1	-1	-1	4	-800	-600	-1	-1	-1	-1	4
3633								5							5				Keyboard	3	39	0	Right
3647	183	-800	-600	-1	-1	-1	-1	4	-800	-600	-1	-1	-1	-1	4
3666	184	-800	-600	0,17	0,732	-1	-1	4	543	369	0,17	0,732	468,728	4,575	0
3686	185	506	327	0,427	0,653	474,032	4,616	0	536	356	0,17	0,732	468,728	4,162	0
3706	186	506	330	0,427	0,653	472,018	4,597	0	536	355	0,17	0,733	469,296	4,167	0
3726	187	-800	-600	-1	-1	-1	-1	4	-800	-600	-1	-1	-1	-1	4
3746	188	516	357	0,426	0,654	471,589	4,63	0	-800	-600	0,426	0,654	-1	-1	4
3766	189	-800	-600	-1	-1	-1	-1	4	-800	-600	-1	-1	-1	-1	4
3786	190	-800	-600	-1	-1	-1	-1	4	-800	-600	-1	-1	-1	-1	4
3806	191	-800	-600	0,424	0,654	-1	-1	4	-800	-600	0,167	0,735	-1	-1	4
3826	192	-800	-600	-1	-1	-1	-1	4	-800	-600	-1	-1	-1	-1	4
3846	193	499	350	0,423	0,653	474,41	4,888	0	-800	-600	0,423	0,653	-1	-1	4
3866	194	-800	-600	-1	-1	-1	-1	4	-800	-600	-1	-1	-1	-1	4
3886	195	-800	-600	-1	-1	-1	-1	4	-800	-600	-1	-1	-1	-1	4
3906	196	-800	-600	0,423	0,652	-1	-1	4	-800	-600	0,166	0,733	-1	-1	4
3926	197	512	352	0,424	0,651	474,143	4,78	0	-800	-600	0,424	0,651	-1	-1	4
3945	198	-800	-600	-1	-1	-1	-1	4	-800	-600	-1	-1	-1	-1	4
3965	199	-800	-600	0,167	0,731	-1	-1	4	500	369	0,167	0,731	468,663	4,245	0
3986	200	-800	-600	-1	-1	-1	-1	4	-800	-600	-1	-1	-1	-1	4
4005	201	-800	-600	0,426	0,65	-1	-1	4	-800	-600	0,168	0,73	-1	-1	4
4025	202	-800	-600	-1	-1	-1	-1	4	-800	-600	-1	-1	-1	-1	4
4045	203	-800	-600	-1	-1	-1	-1	4	-800	-600	-1	-1	-1	-1	4
4065	204	-800	-600	0,168	0,731	-1	-1	4	500	303	0,168	0,731	468,913	3,734	0
4085	205	498	342	0,425	0,651	474,295	4,508	0	-800	-600	0,425	0,651	-1	-1	4
4105	206	498	342	0,424	0,652	474,232	4,507	0	-800	-600	0,167	0,733	-1	-1	4
4125	207	-800	-600	-1	-1	-1	-1	4	-800	-600	-1	-1	-1	-1	4
4145	208	-800	-600	-1	-1	-1	-1	4	-800	-600	-1	-1	-1	-1	4
4165	209	527	348	0,422	0,654	474,232	4,613	0	-800	-600	0,422	0,654	-1	-1	4
4185	210	-800	-600	-1	-1	-1	-1	4	-800	-600	-1	-1	-1	-1	4
4205	211	-800	-600	0,423	0,656	-1	-1	4	-800	-600	0,166	0,737	-1	-1	4
4225	212	-800	-600	-1	-1	-1	-1	4	-800	-600	-1	-1	-1	-1	4
4245	213	-800	-600	-1	-1	-1	-1	4	-800	-600	-1	-1	-1	-1	4
4264	214	-800	-600	-1	-1	-1	-1	4	-800	-600	-1	-1	-1	-1	4
4284	215	462	365	0,424	0,655	474,402	4,748	0	-800	-600	0,424	0,655	-1	-1	4
4304	216	462	364	0,425	0,655	474,697	4,751	0	-800	-600	0,167	0,736	-1	-1	4
4324	217	-800	-600	-1	-1	-1	-1	4	-800	-600	-1	-1	-1	-1	4
4344	218	-800	-600	-1	-1	-1	-1	4	-800	-600	-1	-1	-1	-1	4
4364	219	-800	-600	-1	-1	-1	-1	4	-800	-600	-1	-1	-1	-1	4
4384	220	471	393	0,427	0,653	474,697	4,89	0	-800	-600	0,427	0,653	-1	-1	4
4404	221	471	392	0,427	0,652	475,378	4,897	0	-800	-600	0,169	0,733	-1	-1	4
4424	222	-800	-600	-1	-1	-1	-1	4	-800	-600	-1	-1	-1	-1	4
4444	223	-800	-600	-1	-1	-1	-1	4	-800	-600	-1	-1	-1	-1	4
4464	224	-800	-600	-1	-1	-1	-1	4	-800	-600	-1	-1	-1	-1	4
4484	225	-800	-600	-1	-1	-1	-1	4	-800	-600	-1	-1	-1	-1	4
4504	226	-800	-600	0,426	0,654	-1	-1	4	-800	-600	0,168	0,734	-1	-1	4
4523	227	-800	-600	-1	-1	-1	-1	4	-800	-600	-1	-1	-1	-1	4
4525								5							5				ShowAVI	8	0	0	single.avi
4543	228	-800	-600	-1	-1	-1	-1	4	-800	-600	-1	-1	-1	-1	4
4563	229	-800	-600	0,169	0,737	-1	-1	4	479	344	0,169	0,737	472,804	4,016	0
4583	230	-800	-600	-1	-1	-1	-1	4	-800	-600	-1	-1	-1	-1	4
4603	231	-800	-600	0,425	0,656	-1	-1	4	-800	-600	0,168	0,738	-1	-1	4
4623	232	462	394	0,425	0,656	474,518	4,768	0	490	408	0,167	0,738	473,028	4,392	0
4643	233	-800	-600	-1	-1	-1	-1	4	-800	-600	-1	-1	-1	-1	4
4663	234	655	578	0,42	0,658	474,518	4,372	0	642	636	0,163	0,739	473,028	4,279	0
4683	235	761	655	0,419	0,658	474,518	3,903	0	680	692	0,162	0,739	473,028	4,487	0
4703	236	-800	-600	-1	-1	-1	-1	4	-800	-600	-1	-1	-1	-1	4
4723	237	744	703	0,42	0,657	474,518	3,995	0	-800	-600	0,42	0,657	-1	-1	4
4743	238	717	660	0,421	0,657	474,518	4,276	0	666	685	0,163	0,738	473,028	4,132	0
4763	239	-800	-600	-1	-1	-1	-1	4	-800	-600	-1	-1	-1	-1	4
4783	240	690	650	0,421	0,656	469,4	4,378	0	649	681	0,164	0,737	458,816	4,246	0
4803	241	695	649	0,422	0,655	469,377	4,26	0	644	693	0,164	0,737	453,249	4,264	0
4823	242	686	649	0,423	0,655	468,048	4,3	0	658	695	0,165	0,736	467,514	4,462	0
4842	243	-800	-600	-1	-1	-1	-1	4	-800	-600	-1	-1	-1	-1	4
4862	244	-800	-600	0,17	0,73	-1	-1	4	536	469	0,17	0,73	467,514	4,353	0
4882	245	-800	-600	-1	-1	-1	-1	4	-800	-600	-1	-1	-1	-1	4
4902	246	421	309	0,429	0,648	468,048	4,131	0	-800	-600	0,429	0,648	-1	-1	4
4922	247	422	303	0,429	0,649	472,406	4,167	0	-800	-600	0,173	0,73	-1	-1	4
4942	248	-800	-600	-1	-1	-1	-1	4	-800	-600	-1	-1	-1	-1	4
4962	249	-800	-600	0,172	0,731	-1	-1	4	461	314	0,172	0,731	470,256	3,984	0
4982	250	439	284	0,428	0,65	472,406	4,075	0	-800	-600	0,428	0,65	-1	-1	4
5002	251	-800	-600	-1	-1	-1	-1	4	-800	-600	-1	-1	-1	-1	4
5022	252	-800	-600	0,428	0,65	-1	-1	4	-800	-600	0,171	0,731	-1	-1	4
5042	253	-800	-600	-1	-1	-1	-1	4	-800	-600	-1	-1	-1	-1	4
5062	254	-800	-600	-1	-1	-1	-1	4	-800	-600	-1	-1	-1	-1	4
5082	255	-800	-600	-1	-1	-1	-1	4	-800	-600	-1	-1	-1	-1	4
5102	256	-800	-600	-1	-1	-1	-1	4	-800	-600	-1	-1	-1	-1	4
5121	257	-800	-600	0,429	0,648	-1	-1	4	-800	-600	0,172	0,729	-1	-1	4
5141	258	-800	-600	-1	-1	-1	-1	4	-800	-600	-1	-1	-1	-1	4
5161	259	-800	-600	-1	-1	-1	-1	4	-800	-600	-1	-1	-1	-1	4
5181	260	-800	-600	-1	-1	-1	-1	4	-800	-600	-1	-1	-1	-1	4
5201	261	-800	-600	-1	-1	-1	-1	4	-800	-600	-1	-1	-1	-1	4
5221	262	-800	-600	0,431	0,646	-1	-1	4	-800	-600	0,174	0,727	-1	-1	4
5241	263	-800	-600	-1	-1	-1	-1	4	-800	-600	-1	-1	-1	-1	4
5261	264	-800	-600	-1	-1	-1	-1	4	-800	-600	-1	-1	-1	-1	4
5281	265	-800	-600	-1	-1	-1	-1	4	-800	-600	-1	-1	-1	-1	4
5301	266	-800	-600	-1	-1	-1	-1	4	-800	-600	-1	-1	-1	-1	4
5321	267	-800	-600	0,429	0,645	-1	-1	4	-800	-600	0,172	0,726	-1	-1	4
5341	268	-800	-600	-1	-1	-1	-1	4	-800	-600	-1	-1	-1	-1	4
5361	269	-800	-600	-1	-1	-1	-1	4	-800	-600	-1	-1	-1	-1	4
5381	270	-800	-600	-1	-1	-1	-1	4	-800	-600	-1	-1	-1	-1	4
5401	271	-800	-600	-1	-1	-1	-1	4	-800	-600	-1	-1	-1	-1	4
5421	272	-800	-600	0,426	0,649	-1	-1	4	-800	-600	0,169	0,73	-1	-1	4
5440	273	-800	-600	-1	-1	-1	-1	4	-800	-600	-1	-1	-1	-1	4
5460	274	-800	-600	-1	-1	-1	-1	4	-800	-600	-1	-1	-1	-1	4
5480	275	-800	-600	0,167	0,731	-1	-1	4	504	333	0,167	0,731	470,326	3,926	0
5500	276	-800	-600	-1	-1	-1	-1	4	-800	-600	-1	-1	-1	-1	4
5520	277	-800	-600	0,423	0,65	-1	-1	4	-800	-600	0,166	0,731	-1	-1	4
5540	278	-800	-600	-1	-1	-1	-1	4	-800	-600	-1	-1	-1	-1	4
5560	279	-800	-600	0,165	0,731	-1	-1	4	507	340	0,165	0,731	469,731	3,875	0
5580	280	-800	-600	-1	-1	-1	-1	4	-800	-600	-1	-1	-1	-1	4
5600	281	492	292	0,423	0,649	473,057	4,357	0	-800	-600	0,423	0,649	-1	-1	4
5620	282	493	290	0,424	0,649	474,266	4,368	0	-800	-600	0,167	0,729	-1	-1	4
5640	283	-800	-600	-1	-1	-1	-1	4	-800	-600	-1	-1	-1	-1	4
5660	284	-800	-600	-1	-1	-1	-1	4	-800	-600	-1	-1	-1	-1	4
5680	285	-800	-600	-1	-1	-1	-1	4	-800	-600	-1	-1	-1	-1	4
5700	286	-800	-600	-1	-1	-1	-1	4	-800	-600	-1	-1	-1	-1	4
5719	287	-800	-600	0,429	0,645	-1	-1	4	-800	-600	0,173	0,723	-1	-1	4
5739	288	-800	-600	0,174	0,722	-1	-1	4	432	228	0,174	0,722	464,166	4,105	0
5759	289	428	212	0,43	0,643	467,38	3,991	0	-800	-600	0,43	0,643	-1	-1	4
5779	290	-800	-600	-1	-1	-1	-1	4	-800	-600	-1	-1	-1	-1	4
5799	291	-800	-600	0,174	0,722	-1	-1	4	437	234	0,174	0,722	464,166	4,133	0
5819	292	-800	-600	0,43	0,645	-1	-1	4	437	236	0,174	0,722	463,499	4,127	0
5839	293	-800	-600	-1	-1	-1	-1	4	-800	-600	-1	-1	-1	-1	4
5859	294	-800	-600	-1	-1	-1	-1	4	-800	-600	-1	-1	-1	-1	4
5879	295	411	202	0,429	0,647	462,286	3,865	0	428	240	0,173	0,725	463,499	4,076	0
5899	296	-800	-600	0,173	0,726	-1	-1	4	449	223	0,173	0,726	463,499	4,108	0
5919	297	-800	-600	0,429	0,648	-1	-1	4	449	223	0,173	0,726	463,647	4,109	0
5939	298	387	199	0,429	0,648	463,397	3,903	0	-800	-600	0,429	0,648	-1	-1	4
5959	299	-800	-600	-1	-1	-1	-1	4	-800	-600	-1	-1	-1	-1	4
5979	300	-800	-600	0,173	0,724	-1	-1	4	421	226	0,173	0,724	463,647	4,222	0
5999	301	404	195	0,429	0,646	463,397	4,31	0	-800	-600	0,429	0,646	-1	-1	4
6019	302	404	194	0,43	0,646	463,678	4,313	0	-800	-600	0,173	0,723	-1	-1	4
6038	303	-800	-600	0,173	0,722	-1	-1	4	430	235	0,173	0,722	463,757	4,198	0
6058	304	-800	-600	-1	-1	-1	-1	4	-800	-600	-1	-1	-1	-1	4
6078	305	425	194	0,431	0,644	463,678	3,855	0	429	223	0,175	0,721	463,757	4,237	0
6098	306	-800	-600	0,175	0,72	-1	-1	4	425	226	0,175	0,72	463,757	4,082	0
6118	307	-800	-600	0,433	0,642	-1	-1	4	425	221	0,176	0,719	463,665	4,081	0
6138	308	420	191	0,433	0,641	463,366	4,003	0	-800	-600	0,433	0,641	-1	-1	4
6158	309	-800	-600	0,177	0,716	-1	-1	4	421	193	0,177	0,716	463,665	4,156	0
6178	310	387	141	0,434	0,639	463,366	3,882	0	-800	-600	0,434	0,639	-1	-1	4
6198	311	376	122	0,434	0,638	463,366	3,774	0	-800	-600	0,434	0,638	-1	-1	4
6218	312	375	130	0,435	0,638	460,219	3,75	0	-800	-600	0,178	0,714	-1	-1	4
6238	313	382	133	0,435	0,638	460,219	3,877	0	-800	-600	0,435	0,638	-1	-1	4
6258	314	-800	-600	-1	-1	-1	-1	4	-800	-600	-1	-1	-1	-1	4
6278	315	371	151	0,436	0,639	460,219	3,702	0	-800	-600	0,436	0,639	-1	-1	4
6298	316	366	144	0,436	0,639	460,219	3,989	0	-800	-600	0,436	0,639	-1	-1	4
6318	317	361	153	0,435	0,64	459,78	3,939	0	-800	-600	0,179	0,716	-1	-1	4
6337	318	361	160	0,435	0,64	459,78	4,024	0	-800	-600	0,435	0,64	-1	-1	4
6357	319	-800	-600	0,178	0,717	-1	-1	4	409	197	0,178	0,717	459,397	4,002	0
6377	320	-800	-600	-1	-1	-1	-1	4	-800	-600	-1	-1	-1	-1	4
6397	321	-800	-600	0,177	0,717	-1	-1	4	409	192	0,177	0,717	459,397	4,045	0
6417	322	-800	-600	0,434	0,639	-1	-1	4	409	192	0,177	0,716	459,68	4,047	0
6437	323	363	144	0,434	0,639	458,901	3,846	0	-800	-600	0,434	0,639	-1	-1	4
6457	324	-800	-600	0,177	0,715	-1	-1	4	401	194	0,177	0,715	459,68	4,066	0	1	388	180
6477	325	-800	-600	0,177	0,714	-1	-1	4	395	184	0,177	0,714	459,68	3,957	0	1	388	180
6497	326	354	152	0,434	0,637	458,901	3,83	0	400	187	0,177	0,714	459,68	3,994	0	1	388	180
6517	327	354	152	0,434	0,636	458,676	3,828	0	397	188	0,178	0,713	460,448	3,94	0	1	388	180
6537	328	-800	-600	0,178	0,712	-1	-1	4	384	176	0,178	0,712	460,448	3,865	0	1	388	180
6557	329	-800	-600	0,178	0,711	-1	-1	4	392	174	0,178	0,711	460,448	3,915	0	1	388	180
6577	330	-800	-600	0,179	0,71	-1	-1	4	405	191	0,179	0,71	460,448	4,192	0	1	388	180
6597	331	-800	-600	0,179	0,71	-1	-1	4	386	182	0,179	0,71	460,448	3,893	0	1	388	180
6617	332	-800	-600	0,436	0,633	-1	-1	4	393	184	0,179	0,709	461,322	3,997	0	1	388	180
6636	333	-800	-600	0,179	0,708	-1	-1	4	390	197	0,179	0,708	461,322	3,994	0	1	388	180
6657	334	-800	-600	0,178	0,709	-1	-1	4	393	190	0,178	0,709	461,322	4,043	0	1	388	180
6676	335	362	153	0,434	0,634	458,556	3,86	0	402	191	0,178	0,71	461,322	4,182	0	1	388	180
6696	336	-800	-600	0,177	0,711	-1	-1	4	424	187	0,177	0,711	461,322	4,241	0
6716	337	-800	-600	0,433	0,636	-1	-1	4	430	190	0,176	0,713	459,29	4,282	0
6736	338	-800	-600	0,175	0,714	-1	-1	4	404	202	0,175	0,714	459,29	4,139	0
6756	339	354	166	0,431	0,638	460,552	3,85	0	-800	-600	0,431	0,638	-1	-1	4
6776	340	-800	-600	-1	-1	-1	-1	4	-800	-600	-1	-1	-1	-1	4
6796	341	-800	-600	0,17	0,717	-1	-1	4	487	279	0,17	0,717	459,29	4,101	0
6816	342	-800	-600	0,426	0,64	-1	-1	4	487	267	0,169	0,718	466,57	4,163	0
6836	343	-800	-600	-1	-1	-1	-1	4	-800	-600	-1	-1	-1	-1	4
6856	344	-800	-600	-1	-1	-1	-1	4	-800	-600	-1	-1	-1	-1	4
6876	345	-800	-600	-1	-1	-1	-1	4	-800	-600	-1	-1	-1	-1	4
6895	346	484	246	0,425	0,639	469,675	4,202	0	-800	-600	0,425	0,639	-1	-1	4
6915	347	484	246	0,426	0,639	469,476	4,201	0	-800	-600	0,169	0,717	-1	-1	4
6935	348	-800	-600	-1	-1	-1	-1	4	-800	-600	-1	-1	-1	-1	4
6955	349	-800	-600	-1	-1	-1	-1	4	-800	-600	-1	-1	-1	-1	4
6975	350	-800	-600	-1	-1	-1	-1	4	-800	-600	-1	-1	-1	-1	4
6995	351	-800	-600	0,17	0,715	-1	-1	4	540	319	0,17	0,715	467,076	4,005	0
7015	352	-800	-600	0,426	0,639	-1	-1	4	540	317	0,17	0,716	468,819	4,019	0
7035	353	-800	-600	-1	-1	-1	-1	4	-800	-600	-1	-1	-1	-1	4
7055	354	-800	-600	-1	-1	-1	-1	4	-800	-600	-1	-1	-1	-1	4
7075	355	-800	-600	0,169	0,719	-1	-1	4	566	390	0,169	0,719	468,819	3,902	0
7095	356	570	377	0,425	0,643	476,525	4,467	0	-800	-600	0,425	0,643	-1	-1	4
7115	357	570	377	0,424	0,644	476,462	4,467	0	-800	-600	0,167	0,722	-1	-1	4
7135	358	-800	-600	0,166	0,724	-1	-1	4	544	394	0,166	0,724	467,387	3,67	0
7155	359	590	356	0,422	0,646	476,462	4,122	0	-800	-600	0,422	0,646	-1	-1	4
7175	360	-800	-600	0,164	0,726	-1	-1	4	563	412	0,164	0,726	467,387	4,321	0
7195	361	575	363	0,42	0,647	476,462	4,524	0	-800	-600	0,42	0,647	-1	-1	4
7215	362	575	364	0,419	0,647	475,326	4,514	0	-800	-600	0,162	0,726	-1	-1	4
7234	363	-800	-600	0,161	0,726	-1	-1	4	576	399	0,161	0,726	468,212	4,11	0
7254	364	-800	-600	-1	-1	-1	-1	4	-800	-600	-1	-1	-1	-1	4
7274	365	-800	-600	-1	-1	-1	-1	4	-800	-600	-1	-1	-1	-1	4
7294	366	-800	-600	0,163	0,723	-1	-1	4	548	413	0,163	0,723	468,212	4,014	0
7314	367	-800	-600	0,421	0,643	-1	-1	4	548	413	0,163	0,722	468,297	4,015	0
7334	368	-800	-600	-1	-1	-1	-1	4	-800	-600	-1	-1	-1	-1	4
7354	369	-800	-600	0,165	0,72	-1	-1	4	572	445	0,165	0,72	468,297	4,234	0
7374	370	-800	-600	0,165	0,719	-1	-1	4	623	443	0,165	0,719	468,297	3,96	0
7394	371	-800	-600	-1	-1	-1	-1	4	-800	-600	-1	-1	-1	-1	4
7414	372	-800	-600	0,423	0,64	-1	-1	4	-800	-600	0,166	0,718	-1	-1	4
7434	373	-800	-600	0,166	0,718	-1	-1	4	621	438	0,166	0,718	461,421	3,946	0
7454	374	-800	-600	-1	-1	-1	-1	4	-800	-600	-1	-1	-1	-1	4
7474	375	-800	-600	-1	-1	-1	-1	4	-800	-600	-1	-1	-1	-1	4
7493	376	-800	-600	0,165	0,721	-1	-1	4	609	447	0,165	0,721	461,421	4,084	0
7513	377	-800	-600	0,422	0,643	-1	-1	4	608	448	0,164	0,721	460,294	4,075	0
7533	378	-800	-600	-1	-1	-1	-1	4	-800	-600	-1	-1	-1	-1	4
7553	379	-800	-600	0,163	0,721	-1	-1	4	614	447	0,163	0,721	460,294	4,085	0
7573	380	-800	-600	0,163	0,72	-1	-1	4	612	449	0,163	0,72	460,294	3,987	0
7593	381	643	381	0,421	0,641	474,591	4,562	0	616	437	0,163	0,718	460,294	4,066	0	2	608	435
7613	382	643	381	0,422	0,64	474,503	4,561	0	615	434	0,164	0,716	460,587	4,03	0	2	608	435
7633	383	613	423	0,424	0,639	474,503	4,473	0	614	436	0,166	0,713	460,587	4,396	0	2	608	435
7653	384	-800	-600	0,168	0,712	-1	-1	4	616	439	0,168	0,712	460,587	4,294	0	2	608	435
7673	385	-800	-600	0,169	0,71	-1	-1	4	610	450	0,169	0,71	460,587	4,179	0	2	608	435
7693	386	-800	-600	0,17	0,709	-1	-1	4	605	439	0,17	0,709	460,587	4,279	0	2	608	435
7713	387	-800	-600	0,429	0,636	-1	-1	4	604	439	0,171	0,708	464,337	4,269	0	2	608	435
7733	388	-800	-600	0,171	0,708	-1	-1	4	602	442	0,171	0,708	464,337	4,263	0	2	608	435
7753	389	-800	-600	0,171	0,709	-1	-1	4	618	434	0,171	0,709	464,337	4,147	0	2	608	435
7773	390	-800	-600	0,169	0,71	-1	-1	4	610	439	0,169	0,71	464,337	4,199	0	2	608	435
7793	391	-800	-600	0,167	0,711	-1	-1	4	606	436	0,167	0,711	464,337	4,334	0	2	608	435
7812	392	-800	-600	0,422	0,636	-1	-1	4	613	439	0,165	0,712	463,699	4,29	0	2	608	435
7832	393	-800	-600	0,161	0,714	-1	-1	4	605	437	0,161	0,714	463,699	4,372	0	2	608	435
7852	394	-800	-600	0,158	0,717	-1	-1	4	602	433	0,158	0,717	463,699	4,206	0	2	608	435
7872	395	-800	-600	0,155	0,72	-1	-1	4	583	437	0,155	0,72	463,699	4,228	0	2	608	435
7892	396	-800	-600	-1	-1	-1	-1	4	-800	-600	-1	-1	-1	-1	4
7912	397	-800	-600	0,402	0,646	-1	-1	4	-800	-600	0,402	0,646	-1	-1	4
7932	398	-800	-600	-1	-1	-1	-1	4	-800	-600	-1	-1	-1	-1	4
7953	399	-800	-600	-1	-1	-1	-1	4	-800	-600	-1	-1	-1	-1	4
7972	400	-800	-600	-1	-1	-1	-1	4	-800	-600	-1	-1	-1	-1	4
7992	401	-800	-600	-1	-1	-1	-1	4	-800	-600	-1	-1	-1	-1	4
8012	402	-800	-600	-1	-1	-1	-1	4	-800	-600	-1	-1	-1	-1	4
8032	403	-800	-600	-1	-1	-1	-1	4	-800	-600	-1	-1	-1	-1	4
8052	404	-800	-600	-1	-1	-1	-1	4	-800	-600	-1	-1	-1	-1	4
8072	405	-800	-600	-1	-1	-1	-1	4	-800	-600	-1	-1	-1	-1	4
8091	406	-800	-600	-1	-1	-1	-1	4	-800	-600	-1	-1	-1	-1	4
8112	407	-800	-600	-1	-1	-1	-1	4	-800	-600	-1	-1	-1	-1	4
8131	408	-800	-600	-1	-1	-1	-1	4	-800	-600	-1	-1	-1	-1	4
8152	409	-800	-600	-1	-1	-1	-1	4	-800	-600	-1	-1	-1	-1	4
8171	410	-800	-600	-1	-1	-1	-1	4	-800	-600	-1	-1	-1	-1	4
8192	411	-800	-600	-1	-1	-1	-1	4	-800	-600	-1	-1	-1	-1	4
8211	412	-800	-600	-1	-1	-1	-1	4	-800	-600	-1	-1	-1	-1	4
8232	413	-800	-600	-1	-1	-1	-1	4	-800	-600	-1	-1	-1	-1	4
8251	414	-800	-600	-1	-1	-1	-1	4	-800	-600	-1	-1	-1	-1	4
8272	415	-800	-600	-1	-1	-1	-1	4	-800	-600	-1	-1	-1	-1	4
8291	416	-800	-600	-1	-1	-1	-1	4	-800	-600	-1	-1	-1	-1	4
8312	417	-800	-600	-1	-1	-1	-1	4	-800	-600	-1	-1	-1	-1	4
8331	418	-800	-600	-1	-1	-1	-1	4	-800	-600	-1	-1	-1	-1	4
8352	419	-800	-600	-1	-1	-1	-1	4	-800	-600	-1	-1	-1	-1	4
8371	420	-800	-600	-1	-1	-1	-1	4	-800	-600	-1	-1	-1	-1	4
8392	421	-800	-600	-1	-1	-1	-1	4	-800	-600	-1	-1	-1	-1	4
8410	422	-800	-600	-1	-1	-1	-1	4	-800	-600	-1	-1	-1	-1	4
8432	423	-800	-600	-1	-1	-1	-1	4	-800	-600	-1	-1	-1	-1	4
8450	424	-800	-600	-1	-1	-1	-1	4	-800	-600	-1	-1	-1	-1	4
8472	425	-800	-600	-1	-1	-1	-1	4	-800	-600	-1	-1	-1	-1	4
8490	426	-800	-600	-1	-1	-1	-1	4	-800	-600	-1	-1	-1	-1	4
8512	427	-800	-600	-1	-1	-1	-1	4	-800	-600	-1	-1	-1	-1	4
8530	428	-800	-600	-1	-1	-1	-1	4	-800	-600	-1	-1	-1	-1	4
8552	429	-800	-600	-1	-1	-1	-1	4	-800	-600	-1	-1	-1	-1	4
8570	430	-800	-600	-1	-1	-1	-1	4	-800	-600	-1	-1	-1	-1	4
8590	431	-800	-600	-1	-1	-1	-1	4	-800	-600	-1	-1	-1	-1	4
8610	432	-800	-600	-1	-1	-1	-1	4	-800	-600	-1	-1	-1	-1	4
8630	433	-800	-600	-1	-1	-1	-1	4	-800	-600	-1	-1	-1	-1	4
8650	434	-800	-600	-1	-1	-1	-1	4	-800	-600	-1	-1	-1	-1	4
8670	435	-800	-600	-1	-1	-1	-1	4	-800	-600	-1	-1	-1	-1	4
8689	436	-800	-600	-1	-1	-1	-1	4	-800	-600	-1	-1	-1	-1	4
8710	437	-800	-600	-1	-1	-1	-1	4	-800	-600	-1	-1	-1	-1	4
8729	438	-800	-600	-1	-1	-1	-1	4	-800	-600	-1	-1	-1	-1	4
8749	439	-800	-600	-1	-1	-1	-1	4	-800	-600	-1	-1	-1	-1	4
8769	440	-800	-600	-1	-1	-1	-1	4	-800	-600	-1	-1	-1	-1	4
8789	441	-800	-600	-1	-1	-1	-1	4	-800	-600	-1	-1	-1	-1	4
8809	442	-800	-600	-1	-1	-1	-1	4	-800	-600	-1	-1	-1	-1	4
8829	443	-800	-600	-1	-1	-1	-1	4	-800	-600	-1	-1	-1	-1	4
8849	444	-800	-600	-1	-1	-1	-1	4	-800	-600	-1	-1	-1	-1	4
8869	445	-800	-600	-1	-1	-1	-1	4	-800	-600	-1	-1	-1	-1	4
8889	446	-800	-600	-1	-1	-1	-1	4	-800	-600	-1	-1	-1	-1	4
8909	447	-800	-600	-1	-1	-1	-1	4	-800	-600	-1	-1	-1	-1	4
8929	448	-800	-600	-1	-1	-1	-1	4	-800	-600	-1	-1	-1	-1	4
8949	449	-800	-600	-1	-1	-1	-1	4	-800	-600	-1	-1	-1	-1	4
8969	450	-800	-600	-1	-1	-1	-1	4	-800	-600	-1	-1	-1	-1	4
8989	451	-800	-600	-1	-1	-1	-1	4	-800	-600	-1	-1	-1	-1	4
9008	452	-800	-600	-1	-1	-1	-1	4	-800	-600	-1	-1	-1	-1	4
9028	453	-800	-600	-1	-1	-1	-1	4	-800	-600	-1	-1	-1	-1	4
9048	454	-800	-600	-1	-1	-1	-1	4	-800	-600	-1	-1	-1	-1	4
9068	455	-800	-600	-1	-1	-1	-1	4	-800	-600	-1	-1	-1	-1	4
9088	456	-800	-600	-1	-1	-1	-1	4	-800	-600	-1	-1	-1	-1	4
9108	457	-800	-600	-1	-1	-1	-1	4	-800	-600	-1	-1	-1	-1	4
9128	458	-800	-600	-1	-1	-1	-1	4	-800	-600	-1	-1	-1	-1	4
9148	459	-800	-600	-1	-1	-1	-1	4	-800	-600	-1	-1	-1	-1	4
9168	460	-800	-600	-1	-1	-1	-1	4	-800	-600	-1	-1	-1	-1	4
9188	461	-800	-600	-1	-1	-1	-1	4	-800	-600	-1	-1	-1	-1	4
9208	462	-800	-600	-1	-1	-1	-1	4	-800	-600	-1	-1	-1	-1	4
9228	463	-800	-600	-1	-1	-1	-1	4	-800	-600	-1	-1	-1	-1	4
9248	464	-800	-600	-1	-1	-1	-1	4	-800	-600	-1	-1	-1	-1	4
9268	465	-800	-600	0,482	0,598	-1	-1	4	-800	-600	0,226	0,665	-1	-1	4
9287	466	-800	-600	-1	-1	-1	-1	4	-800	-600	-1	-1	-1	-1	4
9307	467	-800	-600	0,23	0,655	-1	-1	4	487	366	0,23	0,655	468,573	4,012	0
9328	468	-800	-600	0,233	0,651	-1	-1	4	492	330	0,233	0,651	468,573	4,097	0
9347	469	-800	-600	-1	-1	-1	-1	4	-800	-600	-1	-1	-1	-1	4
9367	470	-800	-600	0,494	0,578	-1	-1	4	-800	-600	0,239	0,643	-1	-1	4
9387	471	503	325	0,497	0,576	481,999	4,356	0	498	342	0,242	0,64	468,713	4,262	0
9407	472	-800	-600	0,245	0,638	-1	-1	4	511	324	0,245	0,638	468,713	4,314	0
9427	473	489	311	0,502	0,572	481,999	4,291	0	526	333	0,247	0,635	468,713	4,458	0
9447	474	-800	-600	0,249	0,632	-1	-1	4	533	319	0,249	0,632	468,713	4,283	0
9467	475	-800	-600	0,504	0,568	-1	-1	4	553	320	0,249	0,629	469,612	4,355	0
9487	476	-800	-600	0,25	0,628	-1	-1	4	521	331	0,25	0,628	469,612	4,41	0	3	502	320
9507	477	489	313	0,505	0,564	484,736	4,33	0	518	329	0,25	0,626	469,612	4,423	0	3	502	320
9527	478	-800	-600	0,251	0,625	-1	-1	4	506	322	0,251	0,625	469,612	4,233	0	3	502	320
9547	479	496	314	0,505	0,562	484,736	4,329	0	507	330	0,25	0,624	469,612	4,215	0	3	502	320
9567	480	496	317	0,505	0,561	482,504	4,31	0	514	326	0,25	0,622	470,904	4,208	0	3	502	320
9587	481	503	350	0,505	0,56	482,504	4,27	0	508	334	0,25	0,621	470,904	4,216	0	3	502	320
9606	482	503	310	0,505	0,559	482,504	4,248	0	497	325	0,249	0,619	470,904	4,034	0	3	502	320
9626	483	491	301	0,504	0,557	482,504	4,208	0	504	308	0,249	0,618	470,904	4,012	0	3	502	320
9646	484	-800	-600	0,249	0,616	-1	-1	4	503	320	0,249	0,616	470,904	4,221	0	3	502	320
9666	485	-800	-600	0,504	0,552	-1	-1	4	503	311	0,249	0,612	472,412	4,138	0	3	502	320
9686	486	312	208	0,505	0,549	479,289	4,178	0	-800	-600	0,505	0,549	-1	-1	4
9706	487	-800	-600	0,251	0,607	-1	-1	4	324	225	0,251	0,607	472,412	4,041	0
9726	488	-800	-600	0,251	0,604	-1	-1	4	326	211	0,251	0,604	472,412	4,06	0
9746	489	-800	-600	-1	-1	-1	-1	4	-800	-600	-1	-1	-1	-1	4
9766	490	-800	-600	0,505	0,541	-1	-1	4	-800	-600	0,252	0,598	-1	-1	4
9786	491	-800	-600	0,252	0,595	-1	-1	4	321	213	0,252	0,595	471,003	4,167	0
9806	492	317	215	0,506	0,534	476,234	4,058	0	328	217	0,253	0,591	471,003	4,165	0
9826	493	-800	-600	0,253	0,588	-1	-1	4	337	224	0,253	0,588	471,003	4,059	0
9846	494	-800	-600	-1	-1	-1	-1	4	-800	-600	-1	-1	-1	-1	4
9866	495	-800	-600	0,506	0,527	-1	-1	4	-800	-600	0,506	0,527	-1	-1	4
9886	496	316	227	0,506	0,525	472,576	4,005	0	-800	-600	0,506	0,525	-1	-1	4
9906	497	318	228	0,505	0,523	472,576	4,1	0	-800	-600	0,505	0,523	-1	-1	4
9925	498	-800	-600	-1	-1	-1	-1	4	-800	-600	-1	-1	-1	-1	4
9945	499	379	380	0,5	0,525	472,576	3,97	0	357	352	0,248	0,584	472,576	3,823	0
9965	500	400	401	0,498	0,526	484,773	4,092	0	357	348	0,245	0,586	475,17	3,843	0
9985	501	403	448	0,495	0,527	484,773	4,147	0	358	462	0,241	0,589	475,17	4,014	0	4	400	425
10005	502	395	430	0,492	0,528	484,773	4,134	0	-800	-600	0,492	0,528	-1	-1	4	4	400	425
10025	503	417	419	0,488	0,529	484,773	4,112	0	390	447	0,234	0,594	475,17	3,9	0	4	400	425
10045	504	406	388	0,485	0,531	484,773	3,937	0	400	446	0,23	0,597	475,17	3,985	0	4	400	425
10065	505	408	375	0,482	0,532	482,431	3,889	0	400	445	0,227	0,599	475,286	3,986	0	4	400	425
10085	506	408	385	0,479	0,532	482,431	3,947	0	390	468	0,224	0,601	475,286	4,069	0	4	400	425
10105	507	401	425	0,477	0,533	482,431	4,087	0	399	450	0,221	0,602	475,286	4,119	0	4	400	425
10125	508	-800	-600	0,22	0,603	-1	-1	4	381	490	0,22	0,603	475,286	4,307	0
10145	509	405	461	0,474	0,533	482,431	4,341	0	371	482	0,219	0,603	475,286	4,242	0
10165	510	405	461	0,474	0,533	482,655	4,343	0	369	483	0,218	0,603	476,001	4,335	0
10185	511	408	451	0,473	0,534	482,655	4,252	0	390	461	0,217	0,603	476,001	4,237	0
10204	512	465	394	0,472	0,533	482,655	4,213	0	461	415	0,216	0,603	476,001	3,958	0
10224	513	497	419	0,472	0,533	482,655	4,163	0	449	455	0,216	0,603	476,001	4,233	0
10244	514	487	403	0,472	0,533	482,655	4,457	0	482	423	0,216	0,603	476,001	4,277	0
10264	515	503	415	0,472	0,533	482,802	4,443	0	486	441	0,217	0,603	474,205	4,194	0
10284	516	503	350	0,473	0,534	482,802	4,145	0	448	441	0,217	0,603	474,205	4,292	0
10304	517	-800	-600	0,217	0,603	-1	-1	4	473	427	0,217	0,603	474,205	4,312	0
10324	518	496	389	0,473	0,534	482,802	4,232	0	462	430	0,216	0,604	474,205	4,397	0
10344	519	482	371	0,472	0,534	482,802	4,285	0	453	437	0,216	0,604	474,205	4,222	0
10364	520	482	370	0,472	0,535	483,272	4,289	0	463	431	0,216	0,604	473,534	4,242	0
10384	521	490	396	0,472	0,535	483,272	4,316	0	463	406	0,216	0,605	473,534	4,028	0
10404	522	-800	-600	0,216	0,606	-1	-1	4	458	449	0,216	0,606	473,534	4,43	0
10424	523	475	367	0,472	0,537	483,272	4,158	0	454	447	0,216	0,607	473,534	4,267	0
10444	524	471	427	0,472	0,538	483,272	4,239	0	463	448	0,215	0,608	473,534	4,298	0
10464	525	471	427	0,471	0,539	482,789	4,235	0	460	449	0,215	0,61	472,302	4,319	0
10484	526	-800	-600	0,214	0,611	-1	-1	4	451	458	0,214	0,611	472,302	4,342	0
10503	527	471	405	0,471	0,541	482,789	4,098	0	463	454	0,214	0,612	472,302	4,259	0
10523	528	-800	-600	0,214	0,613	-1	-1	4	435	469	0,214	0,613	472,302	4,528	0
10543	529	485	413	0,47	0,543	482,789	4,222	0	479	422	0,213	0,614	472,302	4,293	0
10563	530	485	413	0,47	0,544	482,728	4,221	0	475	421	0,213	0,615	472,462	4,316	0
10583	531	-800	-600	0,212	0,616	-1	-1	4	457	429	0,212	0,616	472,462	4,287	0
10603	532	489	392	0,469	0,545	482,728	4,506	0	447	458	0,212	0,617	472,462	4,523	0
10623	533	481	428	0,468	0,545	482,728	4,404	0	476	432	0,211	0,618	472,462	4,272	0
10643	534	-800	-600	-1	-1	-1	-1	4	-800	-600	-1	-1	-1	-1	4
10663	535	-800	-600	0,466	0,547	-1	-1	4	-800	-600	0,208	0,62	-1	-1	4
10683	536	492	415	0,464	0,547	482,486	4,506	0	473	451	0,207	0,621	473,509	4,525	0
10703	537	-800	-600	-1	-1	-1	-1	4	-800	-600	-1	-1	-1	-1	4
10723	538	484	422	0,462	0,548	482,486	4,495	0	463	451	0,205	0,624	473,509	4,674	0
10743	539	486	391	0,461	0,549	482,486	4,527	0	475	430	0,204	0,625	473,509	4,352	0
10763	540	484	393	0,46	0,549	480,878	4,512	0	472	427	0,203	0,625	474,151	4,388	0
10783	541	469	395	0,46	0,549	480,878	4,636	0	-800	-600	0,46	0,549	-1	-1	4
10802	542	-800	-600	0,203	0,626	-1	-1	4	447	448	0,203	0,626	474,151	4,681	0
10822	543	468	378	0,46	0,549	480,878	4,475	0	457	448	0,203	0,626	474,151	4,551	0
10842	544	453	347	0,461	0,549	480,878	4,44	0	468	372	0,204	0,626	474,151	4,254	0
10862	545	453	347	0,461	0,549	481,18	4,442	0	478	347	0,204	0,625	473,126	4,06	0
10882	546	-800	-600	0,205	0,625	-1	-1	4	449	453	0,205	0,625	473,126	4,798	0
10902	547	468	390	0,463	0,549	481,18	4,817	0	455	441	0,206	0,625	473,126	4,707	0
10922	548	352	377	0,465	0,548	481,18	4,679	0	-800	-600	0,465	0,548	-1	-1	4
10942	549	-800	-600	0,21	0,623	-1	-1	4	321	383	0,21	0,623	473,126	4,699	0
10962	550	-800	-600	0,466	0,547	-1	-1	4	319	380	0,21	0,622	475,644	4,722	0
10982	551	336	363	0,467	0,547	475,745	4,598	0	313	401	0,21	0,622	475,644	4,65	0
11002	552	-800	-600	-1	-1	-1	-1	4	-800	-600	-1	-1	-1	-1	4
11022	553	339	396	0,466	0,546	475,745	4,561	0	-800	-600	0,466	0,546	-1	-1	4
11042	554	335	384	0,466	0,546	475,745	4,512	0	315	388	0,209	0,622	475,644	4,431	0
11062	555	337	395	0,465	0,547	477,711	4,508	0	315	387	0,208	0,622	476,228	4,436	0
11082	556	-800	-600	-1	-1	-1	-1	4	-800	-600	-1	-1	-1	-1	4
11101	557	329	356	0,464	0,546	477,711	4,444	0	332	337	0,207	0,622	476,228	4,396	0
11121	558	334	381	0,463	0,546	477,711	4,551	0	318	362	0,206	0,622	476,228	4,386	0
11141	559	-800	-600	-1	-1	-1	-1	4	-800	-600	-1	-1	-1	-1	4
11161	560	-800	-600	0,462	0,547	-1	-1	4	-800	-600	0,205	0,623	-1	-1	4
11181	561	353	385	0,461	0,547	476,917	4,247	0	324	380	0,204	0,623	475,693	4,278	0
11201	562	-800	-600	-1	-1	-1	-1	4	-800	-600	-1	-1	-1	-1	4
11221	563	332	350	0,461	0,547	476,917	4,173	0	337	370	0,203	0,623	475,693	4,386	0
11241	564	-800	-600	0,203	0,623	-1	-1	4	324	362	0,203	0,623	475,693	4,313	0
11261	565	-800	-600	0,46	0,547	-1	-1	4	329	356	0,203	0,624	475,274	4,349	0
11281	566	323	391	0,46	0,547	476,339	4,321	0	338	386	0,202	0,623	475,274	4,416	0
11301	567	-800	-600	0,202	0,624	-1	-1	4	341	354	0,202	0,624	475,274	4,204	0
11321	568	383	355	0,459	0,548	476,339	4,026	0	355	349	0,201	0,624	475,274	4,045	0
11341	569	-800	-600	-1	-1	-1	-1	4	-800	-600	-1	-1	-1	-1	4
11361	570	-800	-600	0,458	0,548	-1	-1	4	-800	-600	0,201	0,624	-1	-1	4
11380	571	382	363	0,458	0,548	479,622	4,004	0	377	389	0,201	0,624	476,368	4,248	0
11400	572	-800	-600	0,2	0,624	-1	-1	4	377	396	0,2	0,624	476,368	4,427	0
11420	573	372	354	0,458	0,548	479,622	4,271	0	-800	-600	0,458	0,548	-1	-1	4
11440	574	-800	-600	0,201	0,624	-1	-1	4	373	408	0,201	0,624	476,368	4,259	0
11460	575	-800	-600	0,459	0,548	-1	-1	4	374	409	0,201	0,624	475,584	4,253	0
11480	576	379	372	0,46	0,548	479,647	4,401	0	369	407	0,202	0,623	475,584	4,38	0
11500	577	-800	-600	0,204	0,623	-1	-1	4	377	397	0,204	0,623	475,584	4,273	0
11520	578	382	339	0,463	0,548	479,647	4,193	0	-800	-600	0,463	0,548	-1	-1	4
11540	579	-800	-600	0,206	0,621	-1	-1	4	363	356	0,206	0,621	475,584	4,229	0
11560	580	-800	-600	0,465	0,548	-1	-1	4	364	357	0,207	0,621	474,62	4,221	0
11580	581	375	386	0,466	0,547	480,251	4,3	0	-800	-600	0,466	0,547	-1	-1	4
11600	582	-800	-600	0,209	0,62	-1	-1	4	381	395	0,209	0,62	474,62	4,381	0
11620	583	382	358	0,467	0,547	480,251	4,154	0	354	382	0,209	0,619	474,62	4,116	0
11640	584	387	347	0,467	0,547	480,251	4,126	0	349	347	0,209	0,62	474,62	4,025	0
11660	585	387	349	0,467	0,547	479,241	4,117	0	338	325	0,209	0,62	475,411	3,941	0
11679	586	-800	-600	0,209	0,62	-1	-1	4	373	373	0,209	0,62	475,411	4,3	0
11699	587	379	348	0,466	0,547	479,241	4,028	0	-800	-600	0,466	0,547	-1	-1	4
11719	588	-800	-600	0,207	0,62	-1	-1	4	367	418	0,207	0,62	475,411	4,111	0
11739	589	-800	-600	0,206	0,621	-1	-1	4	395	395	0,206	0,621	475,411	4,308	0
11759	590	-800	-600	0,464	0,548	-1	-1	4	395	395	0,206	0,621	474,992	4,304	0
11779	591	380	373	0,464	0,548	480,965	4,018	0	376	396	0,206	0,622	474,992	4,194	0
11799	592	-800	-600	-1	-1	-1	-1	4	-800	-600	-1	-1	-1	-1	4
11819	593	378	374	0,464	0,548	480,965	4,142	0	368	395	0,207	0,622	474,992	4,166	0
11839	594	362	387	0,465	0,548	480,965	4,185	0	377	413	0,208	0,622	474,992	4,138	0
11859	595	358	390	0,466	0,548	479,851	4,22	0	374	414	0,209	0,622	475,764	4,129	0
11879	596	380	353	0,467	0,548	479,851	4,079	0	349	353	0,209	0,621	475,764	3,956	0
11899	597	-800	-600	0,21	0,621	-1	-1	4	380	385	0,21	0,621	475,764	4,222	0
11919	598	-800	-600	-1	-1	-1	-1	4	-800	-600	-1	-1	-1	-1	4
11939	599	384	364	0,469	0,548	479,851	4,15	0	383	396	0,211	0,621	475,764	4,212	0
11959	600	384	363	0,469	0,549	480,659	4,157	0	387	401	0,212	0,621	475,815	4,207	0
11978	601	375	343	0,469	0,549	480,659	4,056	0	368	438	0,212	0,621	475,815	4,241	0
11999	602	-800	-600	-1	-1	-1	-1	4	-800	-600	-1	-1	-1	-1	4
12018	603	312	270	0,47	0,548	480,659	4,387	0	318	292	0,213	0,62	475,815	4,223	0	5	301	273
12038	604	298	259	0,469	0,547	480,659	4,169	0	294	301	0,213	0,62	475,815	4,335	0	5	301	273
12058	605	283	255	0,469	0,548	476,467	4,256	0	281	313	0,213	0,62	474,269	4,326	0	5	301	273
12078	606	-800	-600	0,212	0,621	-1	-1	4	300	291	0,212	0,621	474,269	4,083	0	5	301	273
12098	607	299	269	0,468	0,548	476,467	4,104	0	323	273	0,212	0,621	474,269	4,068	0	5	301	273
12118	608	-800	-600	0,212	0,621	-1	-1	4	305	274	0,212	0,621	474,269	4,032	0	5	301	273
12138	609	307	257	0,469	0,548	476,467	4,302	0	-800	-600	0,469	0,548	-1	-1	4	5	301	273
12158	610	307	256	0,469	0,548	476,874	4,305	0	-800	-600	0,212	0,62	-1	-1	4	5	301	273
12178	611	-800	-600	0,212	0,62	-1	-1	4	301	289	0,212	0,62	474,097	4,363	0
12198	612	316	283	0,469	0,548	476,874	3,979	0	-800	-600	0,469	0,548	-1	-1	4
12218	613	-800	-600	-1	-1	-1	-1	4	-800	-600	-1	-1	-1	-1	4
12238	614	312	262	0,469	0,549	476,874	4,154	0	297	298	0,212	0,62	474,097	4,134	0	6	303	294
12258	615	312	263	0,469	0,549	476,338	4,149	0	296	297	0,212	0,62	474,887	4,14	0	6	303	294
12278	616	-800	-600	0,213	0,62	-1	-1	4	303	285	0,213	0,62	474,887	4,312	0	6	303	294
12297	617	297	277	0,47	0,549	476,338	4,273	0	-800	-600	0,47	0,549	-1	-1	4	6	303	294
12317	618	-800	-600	0,213	0,62	-1	-1	4	302	294	0,213	0,62	474,887	4,093	0	6	303	294
12337	619	-800	-600	0,213	0,62	-1	-1	4	308	313	0,213	0,62	474,887	3,921	0	6	303	294
12357	620	-800	-600	0,469	0,549	-1	-1	4	309	315	0,212	0,621	473,451	3,91	0	6	303	294
12377	621	311	266	0,469	0,549	474,382	3,995	0	-800	-600	0,469	0,549	-1	-1	4
12397	622	-800	-600	0,211	0,621	-1	-1	4	302	292	0,211	0,621	473,451	3,926	0
12417	623	-800	-600	0,211	0,621	-1	-1	4	306	298	0,211	0,621	473,451	3,85	0
12437	624	302	264	0,468	0,55	474,382	4,029	0	-800	-600	0,468	0,55	-1	-1	4
12457	625	302	262	0,468	0,549	475,672	4,039	0	-800	-600	0,211	0,621	-1	-1	4
12477	626	-800	-600	-1	-1	-1	-1	4	-800	-600	-1	-1	-1	-1	4
12497	627	393	361	0,466	0,551	475,672	3,789	0	390	422	0,209	0,623	474,242	4,216	0
12517	628	382	362	0,466	0,551	475,672	4,005	0	378	428	0,209	0,623	474,242	4,239	0
12537	629	-800	-600	-1	-1	-1	-1	4	-800	-600	-1	-1	-1	-1	4
12557	630	-800	-600	0,465	0,552	-1	-1	4	-800	-600	0,208	0,623	-1	-1	4
12576	631	377	349	0,465	0,552	480,709	3,958	0	382	410	0,207	0,623	476,444	4,304	0
12596	632	395	367	0,464	0,552	480,709	4,09	0	365	369	0,207	0,623	476,444	3,868	0
12616	633	-800	-600	-1	-1	-1	-1	4	-800	-600	-1	-1	-1	-1	4
12636	634	371	356	0,464	0,551	480,709	4,174	0	373	425	0,206	0,623	476,444	4,164	0
12656	635	375	365	0,463	0,551	479,323	4,204	0	361	414	0,206	0,623	476,443	3,987	0
12676	636	-800	-600	0,205	0,623	-1	-1	4	384	431	0,205	0,623	476,443	4,076	0
12696	637	386	367	0,462	0,55	479,323	3,966	0	-800	-600	0,462	0,55	-1	-1	4
12716	638	382	394	0,461	0,55	479,323	4,058	0	384	427	0,203	0,622	476,443	4,291	0
12736	639	-800	-600	0,203	0,621	-1	-1	4	379	430	0,203	0,621	476,443	4,102	0
12756	640	-800	-600	0,46	0,549	-1	-1	4	379	430	0,203	0,621	476,276	4,101	0
12776	641	423	345	0,46	0,548	482,672	3,871	0	379	434	0,203	0,621	476,276	4,213	0
12796	642	409	400	0,46	0,548	482,672	3,842	0	386	416	0,203	0,621	476,276	4,276	0
12816	643	-800	-600	0,203	0,621	-1	-1	4	382	425	0,203	0,621	476,276	4,236	0
12836	644	402	352	0,46	0,548	482,672	4,079	0	374	416	0,203	0,62	476,276	4,134	0
12856	645	402	352	0,46	0,548	482,587	4,078	0	376	420	0,202	0,62	476,242	4,148	0
12876	646	392	405	0,46	0,548	482,587	4,086	0	381	400	0,202	0,62	476,242	4,038	0
12895	647	-800	-600	0,202	0,62	-1	-1	4	371	424	0,202	0,62	476,242	4,111	0
12915	648	388	364	0,46	0,548	482,587	4,021	0	375	410	0,202	0,621	476,242	4,075	0
12935	649	395	372	0,46	0,549	482,587	3,938	0	374	410	0,202	0,621	476,242	4,019	0
12955	650	395	374	0,46	0,549	480,382	3,921	0	375	411	0,202	0,622	476,078	4,043	0
12975	651	388	359	0,46	0,55	480,382	3,918	0	387	427	0,202	0,622	476,078	4,058	0
12995	652	-800	-600	0,201	0,622	-1	-1	4	388	399	0,201	0,622	476,078	4,004	0
13015	653	400	332	0,458	0,55	480,382	3,853	0	-800	-600	0,458	0,55	-1	-1	4
13035	654	401	387	0,457	0,55	480,382	3,861	0	372	405	0,199	0,622	476,078	4,13	0
13055	655	401	388	0,457	0,55	479,753	3,856	0	372	405	0,199	0,622	475,968	4,129	0
13075	656	-800	-600	0,198	0,622	-1	-1	4	377	432	0,198	0,622	475,968	4,024	0
13095	657	405	399	0,456	0,55	479,753	3,739	0	390	415	0,198	0,621	475,968	4,066	0
13115	658	393	382	0,456	0,549	479,753	3,967	0	-800	-600	0,456	0,549	-1	-1	4
13135	659	429	328	0,455	0,549	479,753	4,042	0	412	436	0,197	0,621	475,968	4,216	0
13154	660	433	298	0,453	0,549	480,005	4,12	0	413	441	0,196	0,621	470,75	4,172	0
13174	661	530	337	0,453	0,549	480,005	3,835	0	498	386	0,195	0,621	470,75	4,047	0
13194	662	-800	-600	0,195	0,621	-1	-1	4	501	383	0,195	0,621	470,75	4,138	0
13214	663	-800	-600	-1	-1	-1	-1	4	-800	-600	-1	-1	-1	-1	4
13234	664	500	349	0,453	0,548	480,005	3,971	0	483	410	0,195	0,621	470,75	4,042	0
13254	665	500	350	0,452	0,549	479,816	3,969	0	480	415	0,195	0,621	470,428	4,068	0
13274	666	511	325	0,452	0,549	479,816	4,067	0	501	388	0,194	0,621	470,428	4,083	0
13294	667	-800	-600	0,194	0,621	-1	-1	4	513	389	0,194	0,621	470,428	3,957	0
13314	668	-800	-600	0,194	0,621	-1	-1	4	495	397	0,194	0,621	470,428	3,957	0
13334	669	484	312	0,451	0,549	479,816	3,898	0	502	373	0,193	0,621	470,428	3,929	0
13354	670	484	311	0,451	0,549	480,131	3,9	0	505	372	0,193	0,621	472,175	3,933	0
13374	671	-800	-600	0,193	0,622	-1	-1	4	499	388	0,193	0,622	472,175	4,034	0
13394	672	-800	-600	0,193	0,622	-1	-1	4	504	394	0,193	0,622	472,175	4,155	0
13414	673	505	330	0,451	0,55	480,131	3,669	0	-800	-600	0,451	0,55	-1	-1	4
13434	674	-800	-600	0,193	0,623	-1	-1	4	544	413	0,193	0,623	472,175	4,041	0
13454	675	-800	-600	0,451	0,551	-1	-1	4	543	415	0,193	0,623	470,465	4,027	0
13473	676	599	339	0,451	0,551	480,509	3,817	0	-800	-600	0,451	0,551	-1	-1	4
13493	677	-800	-600	0,193	0,623	-1	-1	4	536	422	0,193	0,623	470,465	3,985	0
13513	678	558	341	0,451	0,551	480,509	3,677	0	527	436	0,192	0,623	470,465	4,092	0
13533	679	-800	-600	-1	-1	-1	-1	4	-800	-600	-1	-1	-1	-1	4
13553	680	-800	-600	0,451	0,551	-1	-1	4	-800	-600	0,192	0,623	-1	-1	4
13573	681	562	384	0,451	0,551	480,386	4,098	0	528	425	0,192	0,623	470,468	3,907	0
13593	682	560	393	0,451	0,551	480,386	4,151	0	555	425	0,192	0,623	470,468	4,102	0
13613	683	-800	-600	-1	-1	-1	-1	4	-800	-600	-1	-1	-1	-1	4
13633	684	553	403	0,451	0,551	480,386	4,119	0	540	438	0,193	0,623	470,468	4,102	0
13653	685	550	407	0,451	0,551	480,948	4,146	0	536	442	0,193	0,623	470,203	4,1	0
13673	686	-800	-600	-1	-1	-1	-1	4	-800	-600	-1	-1	-1	-1	4
13693	687	554	398	0,452	0,551	480,948	4,32	0	537	420	0,194	0,623	470,203	4,263	0	7	547	407
13713	688	546	399	0,452	0,551	480,948	4,084	0	548	425	0,194	0,623	470,203	4,158	0	7	547	407
13733	689	544	402	0,453	0,552	480,948	4,165	0	-800	-600	0,453	0,552	-1	-1	4	7	547	407
13753	690	544	404	0,453	0,552	480,804	4,116	0	-800	-600	0,194	0,623	-1	-1	4	7	547	407
13772	691	-800	-600	0,194	0,623	-1	-1	4	552	420	0,194	0,623	470,612	4,271	0	7	547	407
13792	692	553	393	0,452	0,552	480,804	4,136	0	-800	-600	0,452	0,552	-1	-1	4	7	547	407
13812	693	561	388	0,452	0,552	480,804	4,187	0	534	434	0,194	0,623	470,612	4,227	0	7	547	407
13832	694	-800	-600	0,194	0,623	-1	-1	4	512	408	0,194	0,623	470,612	4,095	0
13852	695	-800	-600	0,452	0,551	-1	-1	4	512	405	0,194	0,623	472,854	4,114	0
13872	696	472	318	0,452	0,551	480,603	4,178	0	-800	-600	0,452	0,551	-1	-1	4
13892	697	480	276	0,452	0,552	480,603	3,806	0	471	386	0,194	0,623	472,854	4,162	0
13912	698	-800	-600	0,194	0,623	-1	-1	4	481	370	0,194	0,623	472,854	4,138	0
13932	699	-800	-600	-1	-1	-1	-1	4	-800	-600	-1	-1	-1	-1	4
13952	700	-800	-600	0,453	0,552	-1	-1	4	-800	-600	0,195	0,624	-1	-1	4
13972	701	467	359	0,453	0,552	479,564	4,081	0	-800	-600	0,453	0,552	-1	-1	4
13992	702	473	364	0,453	0,553	479,564	4,311	0	471	397	0,195	0,624	472,883	4,223	0
14012	703	-800	-600	0,196	0,624	-1	-1	4	479	376	0,196	0,624	472,883	4,343	0
14032	704	473	376	0,455	0,553	479,564	4,268	0	-800	-600	0,455	0,553	-1	-1	4
14052	705	473	377	0,456	0,553	478,963	4,263	0	-800	-600	0,198	0,624	-1	-1	4
14073	706	-800	-600	0,2	0,624	-1	-1	4	385	372	0,2	0,624	474,423	4,256	0
14091	707	404	316	0,458	0,552	478,963	4,144	0	-800	-600	0,458	0,552	-1	-1	4
14112	708	-800	-600	0,2	0,623	-1	-1	4	396	384	0,2	0,623	474,423	4,362	0
14131	709	404	341	0,458	0,552	478,963	4,321	0	382	388	0,199	0,623	474,423	4,408	0
14152	710	404	341	0,457	0,552	478,857	4,32	0	382	389	0,199	0,623	473,407	4,399	0
14171	711	-800	-600	0,199	0,624	-1	-1	4	391	375	0,199	0,624	473,407	4,302	0
14192	712	-800	-600	-1	-1	-1	-1	4	-800	-600	-1	-1	-1	-1	4
14211	713	-800	-600	0,198	0,624	-1	-1	4	388	369	0,198	0,624	473,407	4,333	0
14232	714	-800	-600	0,198	0,625	-1	-1	4	392	380	0,198	0,625	473,407	4,308	0
14251	715	-800	-600	0,456	0,553	-1	-1	4	392	376	0,198	0,625	475,136	4,333	0
14272	716	-800	-600	0,198	0,625	-1	-1	4	401	357	0,198	0,625	475,136	4,303	0
14291	717	-800	-600	-1	-1	-1	-1	4	-800	-600	-1	-1	-1	-1	4
14312	718	393	332	0,455	0,553	479,087	4,124	0	389	414	0,197	0,625	475,136	4,366	0
14331	719	357	338	0,455	0,552	479,087	4,145	0	350	358	0,197	0,625	475,136	4,239	0	8	341	343
14352	720	357	341	0,456	0,552	476,576	4,124	0	341	376	0,198	0,624	475,446	4,256	0	8	341	343
14370	721	-800	-600	0,198	0,625	-1	-1	4	340	333	0,198	0,625	475,446	4,151	0	8	341	343
14392	722	-800	-600	0,199	0,624	-1	-1	4	329	338	0,199	0,624	475,446	4,192	0	8	341	343
14410	723	343	317	0,455	0,551	476,576	4,042	0	337	333	0,197	0,624	475,446	4,087	0	8	341	343
14430	724	-800	-600	0,198	0,624	-1	-1	4	341	346	0,198	0,624	475,446	4,272	0	8	341	343
14450	725	-800	-600	0,454	0,551	-1	-1	4	333	346	0,196	0,624	475,123	4,274	0	8	341	343
14470	726	358	357	0,453	0,551	476,787	4,122	0	-800	-600	0,453	0,551	-1	-1	4	8	341	343
14490	727	-800	-600	0,194	0,624	-1	-1	4	332	330	0,194	0,624	475,123	4,085	0
14510	728	-800	-600	-1	-1	-1	-1	4	-800	-600	-1	-1	-1	-1	4
14530	729	364	365	0,452	0,551	476,787	3,952	0	329	362	0,194	0,624	475,123	4,112	0
14550	730	365	364	0,452	0,551	477,645	3,959	0	329	362	0,194	0,625	475,256	4,113	0
14570	731	-800	-600	0,193	0,625	-1	-1	4	365	409	0,193	0,625	475,256	4,074	0
14590	732	391	327	0,45	0,552	477,645	3,773	0	-800	-600	0,45	0,552	-1	-1	4
14610	733	-800	-600	0,191	0,626	-1	-1	4	377	388	0,191	0,626	475,256	4,195	0
14630	734	383	348	0,448	0,553	477,645	3,985	0	382	380	0,19	0,626	475,256	4,237	0
14650	735	383	346	0,448	0,553	479,165	3,997	0	382	379	0,19	0,627	476,118	4,245	0
14670	736	-800	-600	-1	-1	-1	-1	4	-800	-600	-1	-1	-1	-1	4
14689	737	369	376	0,448	0,553	479,165	4,096	0	372	419	0,19	0,627	476,118	4,191	0
14709	738	386	371	0,449	0,553	479,165	4,007	0	380	385	0,19	0,627	476,118	4,091	0
14729	739	-800	-600	-1	-1	-1	-1	4	-800	-600	-1	-1	-1	-1	4
14749	740	-800	-600	0,449	0,553	-1	-1	4	-800	-600	0,191	0,627	-1	-1	4
14769	741	-800	-600	0,191	0,627	-1	-1	4	379	403	0,191	0,627	476,921	4,056	0
14789	742	390	377	0,449	0,553	477,942	4,044	0	-800	-600	0,449	0,553	-1	-1	4
14809	743	393	371	0,449	0,553	477,942	3,918	0	363	400	0,191	0,626	476,921	4,031	0
14829	744	-800	-600	0,191	0,626	-1	-1	4	374	418	0,191	0,626	476,921	4,221	0
14849	745	-800	-600	0,449	0,553	-1	-1	4	375	419	0,191	0,626	475,877	4,212	0
14869	746	-800	-600	0,191	0,627	-1	-1	4	379	366	0,191	0,627	475,877	3,988	0
14889	747	382	409	0,449	0,553	478,429	4,006	0	-800	-600	0,449	0,553	-1	-1	4
14909	748	-800	-600	0,19	0,627	-1	-1	4	355	360	0,19	0,627	475,877	3,874	0
14928	749	386	362	0,448	0,553	478,429	3,924	0	372	410	0,19	0,627	475,877	4,028	0
14948	750	386	361	0,448	0,553	479,186	3,93	0	372	410	0,189	0,627	476,417	4,033	0
14968	751	-800	-600	0,189	0,627	-1	-1	4	359	414	0,189	0,627	476,417	3,935	0
14988	752	387	373	0,448	0,553	479,186	3,939	0	-800	-600	0,448	0,553	-1	-1	4
15008	753	-800	-600	0,19	0,627	-1	-1	4	391	416	0,19	0,627	476,417	4,186	0
15028	754	373	361	0,448	0,553	479,186	3,855	0	357	374	0,19	0,627	476,417	4,069	0
15048	755	373	361	0,449	0,553	479,066	3,854	0	358	374	0,19	0,627	476,125	4,067	0
15068	756	-800	-600	0,19	0,627	-1	-1	4	370	431	0,19	0,627	476,125	4,268	0
15088	757	395	362	0,449	0,553	479,066	3,786	0	-800	-600	0,449	0,553	-1	-1	4
15108	758	-800	-600	0,191	0,627	-1	-1	4	361	352	0,191	0,627	476,125	3,794	0	9	382	366
15128	759	379	357	0,449	0,553	479,066	3,624	0	386	364	0,191	0,627	476,125	4,221	0	9	382	366
15148	760	379	357	0,449	0,553	479,238	3,625	0	386	365	0,191	0,627	475,993	4,22	0	9	382	366
15168	761	384	371	0,45	0,553	479,238	3,78	0	360	396	0,191	0,627	475,993	3,966	0	9	382	366
15188	762	-800	-600	0,191	0,627	-1	-1	4	383	370	0,191	0,627	475,993	3,858	0	9	382	366
15208	763	391	355	0,45	0,553	479,238	3,747	0	-800	-600	0,45	0,553	-1	-1	4	9	382	366
15228	764	-800	-600	0,192	0,627	-1	-1	4	373	408	0,192	0,627	475,993	3,973	0
15247	765	-800	-600	0,45	0,553	-1	-1	4	373	407	0,192	0,627	476,506	3,977	0
15267	766	393	380	0,449	0,553	478,621	3,769	0	-800	-600	0,449	0,553	-1	-1	4
15287	767	-800	-600	0,19	0,626	-1	-1	4	436	380	0,19	0,626	476,506	4,015	0
15307	768	452	305	0,448	0,552	478,621	3,854	0	462	342	0,19	0,626	476,506	3,839	0	10	457	340
15327	769	464	287	0,448	0,552	478,621	3,934	0	459	363	0,19	0,626	476,506	3,854	0	10	457	340
15347	770	464	287	0,448	0,552	478,313	3,932	0	460	349	0,19	0,627	472,661	3,84	0	10	457	340
15367	771	448	308	0,448	0,552	478,313	3,971	0	454	371	0,19	0,627	472,661	3,898	0	10	457	340
15387	772	-800	-600	0,19	0,627	-1	-1	4	453	345	0,19	0,627	472,661	3,917	0	10	457	340
15407	773	-800	-600	0,19	0,627	-1	-1	4	459	373	0,19	0,627	472,661	4,139	0	10	457	340
15427	774	447	316	0,448	0,552	478,313	4,048	0	465	346	0,19	0,627	472,661	4,164	0
15447	775	447	316	0,448	0,552	478,139	4,047	0	463	355	0,19	0,627	472,806	4,19	0
15467	776	-800	-600	0,19	0,626	-1	-1	4	466	354	0,19	0,626	472,806	3,93	0
15487	777	445	305	0,448	0,552	478,139	3,888	0	-800	-600	0,448	0,552	-1	-1	4
15507	778	459	290	0,447	0,552	478,139	3,869	0	486	338	0,19	0,627	472,806	4,164	0
15527	779	-800	-600	0,189	0,627	-1	-1	4	464	365	0,189	0,627	472,806	3,861	0
15546	780	-800	-600	0,447	0,552	-1	-1	4	464	366	0,189	0,627	472,128	3,856	0
15566	781	-800	-600	-1	-1	-1	-1	4	-800	-600	-1	-1	-1	-1	4
15586	782	462	304	0,446	0,552	477,131	3,887	0	469	357	0,188	0,627	472,128	3,988	0
15606	783	-800	-600	0,188	0,628	-1	-1	4	448	363	0,188	0,628	472,128	4,112	0
15626	784	-800	-600	-1	-1	-1	-1	4	-800	-600	-1	-1	-1	-1	4
15646	785	-800	-600	0,445	0,553	-1	-1	4	-800	-600	0,187	0,628	-1	-1	4
15666	786	454	366	0,444	0,554	480,35	4,126	0	495	398	0,187	0,629	474,99	4,153	0
15686	787	-800	-600	-1	-1	-1	-1	4	-800	-600	-1	-1	-1	-1	4
15706	788	-800	-600	0,186	0,629	-1	-1	4	475	388	0,186	0,629	474,99	3,688	0
15726	789	468	349	0,443	0,554	480,35	3,613	0	451	438	0,185	0,629	474,99	3,783	0
15746	790	468	349	0,443	0,554	479,997	3,611	0	439	439	0,185	0,629	475,214	3,88	0
15766	791	458	344	0,443	0,554	479,997	3,703	0	442	433	0,185	0,629	475,214	4,061	0
15786	792	456	364	0,442	0,554	479,997	3,965	0	-800	-600	0,442	0,554	-1	-1	4
15806	793	-800	-600	0,184	0,63	-1	-1	4	456	410	0,184	0,63	475,214	3,939	0
15826	794	447	365	0,442	0,554	479,997	3,874	0	458	372	0,184	0,63	475,214	3,714	0
15845	795	447	364	0,442	0,554	480,868	3,88	0	458	370	0,184	0,63	476,758	3,726	0
15865	796	-800	-600	0,184	0,63	-1	-1	4	466	400	0,184	0,63	476,758	3,947	0
15885	797	464	329	0,442	0,554	480,868	3,897	0	-800	-600	0,442	0,554	-1	-1	4
15905	798	394	327	0,443	0,554	480,868	3,877	0	377	337	0,185	0,63	476,758	3,812	0
15925	799	-800	-600	0,186	0,63	-1	-1	4	369	399	0,186	0,63	476,758	4,007	0
15945	800	-800	-600	0,444	0,554	-1	-1	4	370	400	0,186	0,63	475,814	3,999	0
15965	801	391	361	0,444	0,554	478,064	3,806	0	367	388	0,186	0,63	475,814	4,093	0
15985	802	-800	-600	-1	-1	-1	-1	4	-800	-600	-1	-1	-1	-1	4
16005	803	385	358	0,444	0,554	478,064	3,921	0	372	410	0,186	0,63	475,814	3,984	0
16025	804	-800	-600	0,185	0,63	-1	-1	4	364	391	0,185	0,63	475,814	4,082	0
16045	805	-800	-600	0,443	0,554	-1	-1	4	366	399	0,185	0,63	475,484	4,042	0
16065	806	391	355	0,443	0,555	478,921	4,002	0	369	385	0,185	0,63	475,484	3,988	0
16085	807	-800	-600	-1	-1	-1	-1	4	-800	-600	-1	-1	-1	-1	4
16105	808	396	347	0,442	0,555	478,921	3,801	0	381	376	0,184	0,631	475,484	4,037	0
16125	809	376	330	0,442	0,555	478,921	4,042	0	378	399	0,183	0,631	475,484	4,052	0
16144	810	376	325	0,441	0,556	478,6	3,976	0	377	397	0,183	0,632	475,48	4,066	0
16164	811	-800	-600	0,182	0,632	-1	-1	4	358	398	0,182	0,632	475,48	3,894	0
16184	812	386	360	0,44	0,556	478,6	3,774	0	-800	-600	0,44	0,556	-1	-1	4
16204	813	-800	-600	0,181	0,633	-1	-1	4	374	389	0,181	0,633	475,48	4,006	0
16224	814	387	364	0,439	0,557	478,6	3,805	0	372	405	0,18	0,633	475,48	4,028	0
16244	815	387	363	0,438	0,557	479,099	3,809	0	372	404	0,18	0,633	475,736	4,03	0
16264	816	-800	-600	0,18	0,634	-1	-1	4	366	436	0,18	0,634	475,736	3,943	0
16284	817	380	398	0,438	0,557	479,099	3,992	0	-800	-600	0,438	0,557	-1	-1	4
16304	818	-800	-600	0,179	0,633	-1	-1	4	360	398	0,179	0,633	475,736	3,89	0
16324	819	297	333	0,439	0,557	479,099	3,78	0	296	362	0,181	0,633	475,736	3,972	0
16344	820	297	341	0,44	0,556	473,204	3,736	0	295	362	0,182	0,633	476,35	3,977	0
16364	821	-800	-600	0,182	0,632	-1	-1	4	227	382	0,182	0,632	476,35	3,786	0
16384	822	231	401	0,44	0,555	473,204	3,913	0	-800	-600	0,44	0,555	-1	-1	4
16404	823	-800	-600	0,183	0,632	-1	-1	4	247	361	0,183	0,632	476,35	3,823	0
16424	824	233	402	0,441	0,554	473,204	3,906	0	227	391	0,183	0,631	476,35	3,897	0	11	228	387
16443	825	233	403	0,441	0,554	472,308	3,899	0	227	390	0,183	0,631	477,384	3,905	0	11	228	387
16463	826	-800	-600	0,184	0,63	-1	-1	4	224	373	0,184	0,63	477,384	3,973	0	11	228	387
16483	827	233	385	0,441	0,553	472,308	3,804	0	-800	-600	0,441	0,553	-1	-1	4	11	228	387
16503	828	230	390	0,442	0,552	472,308	3,663	0	211	389	0,184	0,629	477,384	3,955	0	11	228	387
16523	829	-800	-600	0,184	0,629	-1	-1	4	228	384	0,184	0,629	477,384	3,873	0	11	228	387
16543	830	-800	-600	0,442	0,551	-1	-1	4	228	385	0,184	0,628	477,054	3,871	0	11	228	387
16563	831	224	387	0,442	0,551	472,717	3,689	0	243	411	0,184	0,628	477,054	3,907	0	11	228	387
16583	832	-800	-600	0,184	0,628	-1	-1	4	216	368	0,184	0,628	477,054	3,82	0
16603	833	233	388	0,442	0,551	472,717	3,671	0	-800	-600	0,442	0,551	-1	-1	4
16623	834	-800	-600	0,184	0,628	-1	-1	4	227	406	0,184	0,628	477,054	3,818	0
16643	835	-800	-600	0,441	0,552	-1	-1	4	227	406	0,184	0,629	477,751	3,823	0
16663	836	239	383	0,441	0,552	474,248	3,733	0	233	375	0,183	0,629	477,751	3,945	0
16683	837	-800	-600	-1	-1	-1	-1	4	-800	-600	-1	-1	-1	-1	4
16703	838	-800	-600	0,183	0,63	-1	-1	4	235	395	0,183	0,63	477,751	3,763	0
16722	839	223	388	0,441	0,553	474,248	3,715	0	224	396	0,183	0,631	477,751	3,94	0
16742	840	224	391	0,441	0,554	472,343	3,701	0	225	398	0,183	0,631	478,272	3,883	0
16762	841	-800	-600	0,183	0,632	-1	-1	4	221	394	0,183	0,632	478,272	3,992	0
16782	842	307	368	0,439	0,555	472,343	3,714	0	-800	-600	0,439	0,555	-1	-1	4
16802	843	-800	-600	0,181	0,633	-1	-1	4	299	363	0,181	0,633	478,272	3,901	0
16822	844	355	340	0,439	0,556	472,343	3,588	0	296	335	0,18	0,634	478,272	3,679	0
16842	845	357	332	0,438	0,557	478,581	3,634	0	297	337	0,18	0,634	476,593	3,667	0
16862	846	-800	-600	0,18	0,634	-1	-1	4	310	374	0,18	0,634	476,593	3,789	0
16882	847	346	375	0,438	0,557	478,581	3,835	0	-800	-600	0,438	0,557	-1	-1	4
16902	848	334	376	0,438	0,557	478,581	3,989	0	330	371	0,18	0,634	476,593	3,934	0
16922	849	-800	-600	0,18	0,635	-1	-1	4	313	341	0,18	0,635	476,593	4,183	0
16942	850	-800	-600	0,438	0,558	-1	-1	4	312	338	0,18	0,634	478,667	4,2	0
16962	851	330	353	0,438	0,558	478,563	3,82	0	-800	-600	0,438	0,558	-1	-1	4
16982	852	-800	-600	0,18	0,635	-1	-1	4	335	390	0,18	0,635	478,667	4,171	0
17002	853	355	366	0,439	0,558	478,563	3,732	0	300	349	0,18	0,635	478,667	3,933	0
17022	854	-800	-600	0,181	0,635	-1	-1	4	313	357	0,181	0,635	478,667	3,638	0
17041	855	-800	-600	0,439	0,558	-1	-1	4	291	365	0,181	0,635	475,993	3,363	0
17061	856	346	358	0,439	0,558	479,019	3,752	0	-800	-600	0,439	0,558	-1	-1	4
17081	857	358	393	0,44	0,558	479,019	3,877	0	308	348	0,181	0,635	475,993	3,917	0
17101	858	344	402	0,44	0,558	479,019	4,022	0	318	367	0,181	0,635	475,993	3,806	0
17121	859	-800	-600	0,182	0,635	-1	-1	4	289	349	0,182	0,635	475,993	3,869	0
17141	860	-800	-600	0,44	0,559	-1	-1	4	283	353	0,182	0,635	477,801	3,829	0
17161	861	306	341	0,44	0,559	476,223	3,599	0	284	391	0,182	0,635	477,801	3,935	0
17181	862	-800	-600	0,182	0,635	-1	-1	4	281	359	0,182	0,635	477,801	3,848	0
17201	863	300	446	0,44	0,559	476,223	4,082	0	291	383	0,182	0,635	477,801	4,085	0	12	304	433
17221	864	310	441	0,441	0,559	476,223	4,161	0	-800	-600	0,441	0,559	-1	-1	4	12	304	433
17241	865	310	441	0,441	0,559	476,716	4,165	0	-800	-600	0,182	0,635	-1	-1	4	12	304	433
17261	866	-800	-600	0,183	0,635	-1	-1	4	297	418	0,183	0,635	478,113	4,3	0	12	304	433
17281	867	311	443	0,441	0,559	476,716	4,226	0	-800	-600	0,441	0,559	-1	-1	4	12	304	433
17300	868	308	437	0,441	0,559	476,716	4,096	0	281	415	0,183	0,635	478,113	4,045	0	12	304	433
17320	869	-800	-600	0,183	0,635	-1	-1	4	293	382	0,183	0,635	478,113	4,054	0
17341	870	-800	-600	0,441	0,559	-1	-1	4	293	382	0,183	0,635	478,304	4,056	0
17360	871	304	428	0,441	0,559	476,886	4,092	0	309	404	0,183	0,635	478,304	4,225	0
17380	872	-800	-600	-1	-1	-1	-1	4	-800	-600	-1	-1	-1	-1	4
17400	873	362	373	0,44	0,558	476,886	4,126	0	362	398	0,182	0,635	478,304	4,325	0
17420	874	-800	-600	0,181	0,635	-1	-1	4	376	417	0,181	0,635	478,304	4,135	0
17440	875	-800	-600	0,44	0,558	-1	-1	4	394	419	0,181	0,635	475,432	4,134	0
17460	876	402	352	0,44	0,558	477,844	3,739	0	363	404	0,181	0,635	475,432	4,101	0	13	374	381
17480	877	-800	-600	0,181	0,635	-1	-1	4	376	381	0,181	0,635	475,432	4,076	0	13	374	381
17500	878	383	361	0,44	0,559	477,844	3,907	0	377	343	0,182	0,635	475,432	3,917	0	13	374	381
17520	879	395	363	0,441	0,559	477,844	3,843	0	359	399	0,182	0,635	475,432	3,888	0	13	374	381
17540	880	395	363	0,441	0,559	477,986	3,845	0	364	377	0,183	0,635	475,296	3,858	0	13	374	381
17560	881	-800	-600	0,183	0,635	-1	-1	4	369	389	0,183	0,635	475,296	4,06	0	13	374	381
17580	882	373	406	0,443	0,56	477,986	4,023	0	363	379	0,184	0,635	475,296	4,069	0	13	374	381
17600	883	-800	-600	0,185	0,635	-1	-1	4	372	407	0,185	0,635	475,296	4,137	0	13	374	381
17620	884	384	371	0,444	0,561	477,986	3,896	0	-800	-600	0,444	0,561	-1	-1	4
17639	885	385	369	0,445	0,562	479,19	3,906	0	-800	-600	0,186	0,636	-1	-1	4
17659	886	404	373	0,446	0,563	479,19	3,826	0	358	409	0,187	0,636	475,816	4,05	0
17679	887	-800	-600	0,188	0,637	-1	-1	4	359	398	0,188	0,637	475,816	3,907	0
17699	888	-800	-600	-1	-1	-1	-1	4	-800	-600	-1	-1	-1	-1	4
17719	889	380	356	0,448	0,566	479,19	3,84	0	362	394	0,189	0,638	475,816	3,989	0
17739	890	380	356	0,449	0,568	479,148	3,839	0	365	392	0,19	0,639	475,753	3,927	0
17759	891	379	367	0,45	0,569	479,148	3,884	0	352	398	0,191	0,64	475,753	3,876	0
17779	892	-800	-600	-1	-1	-1	-1	4	-800	-600	-1	-1	-1	-1	4
17799	893	376	354	0,452	0,572	479,148	4,031	0	375	393	0,193	0,641	475,753	4,263	0
17819	894	380	357	0,453	0,573	479,148	3,879	0	366	410	0,194	0,641	475,753	4,115	0
17839	895	379	359	0,455	0,574	479,833	3,933	0	361	409	0,196	0,642	475,237	4,266	0
17859	896	-800	-600	-1	-1	-1	-1	4	-800	-600	-1	-1	-1	-1	4
17879	897	392	352	0,458	0,577	479,833	3,712	0	364	315	0,199	0,643	475,237	3,677	0
17898	898	-800	-600	-1	-1	-1	-1	4	-800	-600	-1	-1	-1	-1	4
17918	899	374	370	0,462	0,579	479,833	3,766	0	366	409	0,203	0,644	475,237	3,902	0
17938	900	374	369	0,464	0,58	480,711	3,773	0	366	408	0,205	0,644	475,733	3,906	0
17958	901	-800	-600	0,207	0,644	-1	-1	4	370	387	0,207	0,644	475,733	3,919	0
17978	902	393	359	0,468	0,582	480,711	3,723	0	-800	-600	0,468	0,582	-1	-1	4
17998	903	393	356	0,47	0,583	480,711	3,849	0	367	347	0,211	0,644	475,733	3,934	0
18018	904	-800	-600	-1	-1	-1	-1	4	-800	-600	-1	-1	-1	-1	4
18038	905	-800	-600	0,472	0,586	-1	-1	4	-800	-600	0,213	0,646	-1	-1	4
18058	906	388	326	0,472	0,587	479,864	3,96	0	365	403	0,213	0,646	473,517	3,946	0
18078	907	-800	-600	0,213	0,647	-1	-1	4	377	386	0,213	0,647	473,517	3,827	0
18098	908	-800	-600	-1	-1	-1	-1	4	-800	-600	-1	-1	-1	-1	4
18118	909	397	336	0,472	0,591	479,864	3,847	0	381	322	0,213	0,65	473,517	3,612	0
18138	910	398	335	0,472	0,592	480,919	3,855	0	382	296	0,213	0,651	474,468	3,511	0
18158	911	-800	-600	0,214	0,652	-1	-1	4	371	309	0,214	0,652	474,468	3,769	0
18178	912	344	281	0,473	0,593	480,919	3,844	0	339	307	0,215	0,652	474,468	3,972	0
18198	913	-800	-600	-1	-1	-1	-1	4	-800	-600	-1	-1	-1	-1	4
18217	914	307	260	0,476	0,592	480,919	3,981	0	298	283	0,218	0,651	474,468	3,881	0	14	297	267
18237	915	307	270	0,477	0,592	474,865	3,934	0	285	280	0,22	0,651	473,273	3,963	0	14	297	267
18257	916	-800	-600	0,222	0,65	-1	-1	4	304	274	0,222	0,65	473,273	3,775	0	14	297	267
18277	917	292	263	0,483	0,59	474,865	3,733	0	-800	-600	0,483	0,59	-1	-1	4	14	297	267
18297	918	-800	-600	0,228	0,647	-1	-1	4	304	265	0,228	0,647	473,273	3,757	0	14	297	267
18317	919	294	261	0,49	0,585	474,865	3,549	0	-800	-600	0,49	0,585	-1	-1	4	14	297	267
18337	920	294	264	0,493	0,582	473,361	3,538	0	-800	-600	0,235	0,643	-1	-1	4	14	297	267
18357	921	-800	-600	-1	-1	-1	-1	4	-800	-600	-1	-1	-1	-1	4
18377	922	293	264	0,499	0,577	473,361	3,684	0	-800	-600	0,499	0,577	-1	-1	4
18397	923	307	270	0,501	0,575	473,361	3,709	0	288	279	0,243	0,637	470,32	3,903	0
18417	924	-800	-600	0,244	0,636	-1	-1	4	302	274	0,244	0,636	470,32	3,906	0
18437	925	-800	-600	0,503	0,572	-1	-1	4	302	275	0,244	0,635	469,496	3,899	0
18457	926	312	280	0,502	0,571	472,197	3,871	0	297	293	0,243	0,634	469,496	3,882	0
18477	927	-800	-600	-1	-1	-1	-1	4	-800	-600	-1	-1	-1	-1	4
18497	928	292	279	0,499	0,568	472,197	3,912	0	-800	-600	0,499	0,568	-1	-1	4
18516	929	348	317	0,494	0,568	472,197	3,682	0	348	310	0,235	0,635	469,496	3,618	0
18536	930	346	314	0,489	0,568	477,069	3,71	0	349	308	0,23	0,637	471,251	3,63	0
18556	931	425	359	0,484	0,568	477,069	3,793	0	-800	-600	0,484	0,568	-1	-1	4
18576	932	416	356	0,479	0,569	477,069	3,696	0	407	419	0,219	0,643	471,251	3,823	0
18596	933	419	333	0,473	0,571	477,069	3,669	0	-800	-600	0,473	0,571	-1	-1	4
18616	934	-800	-600	0,207	0,652	-1	-1	4	406	420	0,207	0,652	471,251	3,988	0
18636	935	-800	-600	0,461	0,574	-1	-1	4	407	422	0,202	0,657	469,186	3,972	0
18656	936	419	337	0,455	0,576	471,41	3,597	0	-800	-600	0,455	0,576	-1	-1	4
18676	937	-800	-600	0,19	0,667	-1	-1	4	425	406	0,19	0,667	469,186	3,965	0
18696	938	409	368	0,444	0,581	471,41	4,254	0	-800	-600	0,444	0,581	-1	-1	4
18716	939	-800	-600	0,18	0,676	-1	-1	4	428	422	0,18	0,676	469,186	4,338	0
18736	940	-800	-600	0,434	0,584	-1	-1	4	428	424	0,175	0,678	467,886	4,326	0
18756	941	428	353	0,429	0,585	468,26	3,655	0	-800	-600	0,429	0,585	-1	-1	4
18776	942	-800	-600	0,167	0,68	-1	-1	4	417	417	0,167	0,68	467,886	4,104	0
18796	943	-800	-600	0,164	0,68	-1	-1	4	412	438	0,164	0,68	467,886	4,243	0
18815	944	425	390	0,421	0,583	468,26	4,005	0	-800	-600	0,421	0,583	-1	-1	4
18835	945	425	390	0,42	0,583	468,179	4,005	0	-800	-600	0,162	0,68	-1	-1	4
18855	946	-800	-600	0,162	0,68	-1	-1	4	411	428	0,162	0,68	466,629	4,198	0
18875	947	420	377	0,421	0,583	468,179	3,778	0	-800	-600	0,421	0,583	-1	-1	4
18895	948	-800	-600	0,164	0,681	-1	-1	4	410	439	0,164	0,681	466,629	4,038	0
18915	949	430	372	0,425	0,585	468,179	3,972	0	411	410	0,166	0,681	466,629	4,208	0
18935	950	431	370	0,427	0,586	469,583	3,984	0	411	409	0,169	0,681	468,096	4,221	0
18955	951	-800	-600	0,171	0,681	-1	-1	4	406	425	0,171	0,681	468,096	4,242	0
18975	952	418	359	0,432	0,588	469,583	4,014	0	-800	-600	0,432	0,588	-1	-1	4
18995	953	420	363	0,435	0,589	469,583	3,998	0	409	417	0,176	0,683	468,096	4,066	0
19015	954	-800	-600	0,179	0,685	-1	-1	4	410	425	0,179	0,685	468,096	4,136	0
19035	955	-800	-600	0,439	0,593	-1	-1	4	410	424	0,181	0,686	469,443	4,147	0
19055	956	422	370	0,441	0,595	471,619	4,003	0	-800	-600	0,441	0,595	-1	-1	4
19075	957	-800	-600	0,184	0,691	-1	-1	4	421	418	0,184	0,691	469,443	4,315	0
19094	958	-800	-600	0,185	0,694	-1	-1	4	414	433	0,185	0,694	469,443	4,091	0
19114	959	408	379	0,443	0,605	471,619	4,054	0	-800	-600	0,443	0,605	-1	-1	4
19134	960	408	376	0,443	0,608	474,178	4,075	0	-800	-600	0,185	0,698	-1	-1	4
19154	961	-800	-600	0,185	0,699	-1	-1	4	389	413	0,185	0,699	470,271	4,157	0
19174	962	-800	-600	-1	-1	-1	-1	4	-800	-600	-1	-1	-1	-1	4
19194	963	402	327	0,442	0,616	474,178	4,068	0	373	395	0,184	0,701	470,271	4,064	0
19214	964	-800	-600	0,183	0,701	-1	-1	4	397	421	0,183	0,701	470,271	4,274	0
19234	965	-800	-600	0,441	0,619	-1	-1	4	392	416	0,183	0,702	470,836	4,262	0
19254	966	412	367	0,441	0,621	474,955	4,115	0	384	410	0,182	0,702	470,836	4,098	0
19274	967	-800	-600	-1	-1	-1	-1	4	-800	-600	-1	-1	-1	-1	4
19294	968	391	326	0,44	0,624	474,955	4,223	0	391	401	0,181	0,703	470,836	4,156	0
19314	969	-800	-600	0,181	0,703	-1	-1	4	397	397	0,181	0,703	470,836	4,067	0
19334	970	-800	-600	0,44	0,627	-1	-1	4	400	392	0,18	0,703	471,931	4,092	0
19354	971	397	353	0,439	0,628	474,668	3,986	0	-800	-600	0,439	0,628	-1	-1	4
19374	972	-800	-600	0,178	0,704	-1	-1	4	446	422	0,178	0,704	471,931	4,104	0
19394	973	459	362	0,437	0,63	474,668	4,039	0	444	423	0,177	0,704	471,931	3,972	0
19413	974	-800	-600	0,176	0,704	-1	-1	4	450	441	0,176	0,704	471,931	4,094	0
19433	975	-800	-600	0,435	0,633	-1	-1	4	450	449	0,175	0,704	471,267	4,041	0
19453	976	460	329	0,434	0,633	474,757	3,682	0	482	419	0,174	0,705	471,267	4,101	0
19473	977	473	394	0,433	0,634	474,757	4,237	0	-800	-600	0,433	0,634	-1	-1	4
19493	978	-800	-600	0,172	0,705	-1	-1	4	454	397	0,172	0,705	471,267	4,123	0
19513	979	-800	-600	0,171	0,705	-1	-1	4	456	418	0,171	0,705	471,267	4,005	0
19533	980	-800	-600	0,431	0,635	-1	-1	4	456	418	0,171	0,704	471,678	4,008	0
19553	981	460	361	0,43	0,635	472,999	3,584	0	452	386	0,17	0,705	471,678	3,869	0
19573	982	-800	-600	0,17	0,705	-1	-1	4	471	418	0,17	0,705	471,678	4,005	0
19593	983	471	368	0,43	0,635	472,999	3,693	0	-800	-600	0,43	0,635	-1	-1	4
19613	984	-800	-600	0,169	0,705	-1	-1	4	445	442	0,169	0,705	471,678	4,158	0
19633	985	-800	-600	0,429	0,634	-1	-1	4	445	442	0,169	0,704	471,181	4,154	0
19653	986	470	382	0,427	0,633	475,9	4,018	0	-800	-600	0,427	0,633	-1	-1	4
19673	987	-800	-600	0,166	0,703	-1	-1	4	458	428	0,166	0,703	471,181	4,166	0
19692	988	464	370	0,424	0,631	475,9	3,933	0	452	400	0,165	0,702	471,181	3,906	0
19713	989	472	338	0,423	0,629	475,9	3,963	0	448	432	0,164	0,702	471,181	3,896	0
19732	990	471	336	0,422	0,628	476,801	3,97	0	445	421	0,164	0,702	473,642	3,906	0
19753	991	457	382	0,422	0,627	476,801	4,279	0	-800	-600	0,422	0,627	-1	-1	4
19772	992	-800	-600	0,163	0,702	-1	-1	4	467	400	0,163	0,702	473,642	3,932	0
19793	993	-800	-600	-1	-1	-1	-1	4	-800	-600	-1	-1	-1	-1	4
19812	994	441	348	0,421	0,628	476,801	3,772	0	454	409	0,163	0,703	473,642	3,974	0
19833	995	441	349	0,421	0,628	475,952	3,765	0	455	411	0,162	0,704	472,31	3,963	0
19852	996	-800	-600	-1	-1	-1	-1	4	-800	-600	-1	-1	-1	-1	4
19873	997	-800	-600	0,161	0,705	-1	-1	4	435	442	0,161	0,705	472,31	4,055	0
19892	998	-800	-600	-1	-1	-1	-1	4	-800	-600	-1	-1	-1	-1	4
19913	999	448	354	0,418	0,63	475,952	4,039	0	446	418	0,16	0,707	472,31	3,646	0
19932	1000	448	355	0,418	0,631	475,081	4,032	0	445	416	0,161	0,709	474,202	3,66	0
19953	1001	-800	-600	-1	-1	-1	-1	4	-800	-600	-1	-1	-1	-1	4
19972	1002	-800	-600	-1	-1	-1	-1	4	-800	-600	-1	-1	-1	-1	4
19993	1003	-800	-600	0,163	0,723	-1	-1	4	432	329	0,163	0,723	474,202	4,124	0
20012	1004	-800	-600	-1	-1	-1	-1	4	-800	-600	-1	-1	-1	-1	4
20033	1005	-800	-600	0,423	0,655	-1	-1	4	-800	-600	0,166	0,737	-1	-1	4
20051	1006	397	350	0,424	0,661	475,09	4,377	0	-800	-600	0,424	0,661	-1	-1	4
20073	1007	-800	-600	-1	-1	-1	-1	4	-800	-600	-1	-1	-1	-1	4
20091	1008	-800	-600	-1	-1	-1	-1	4	-800	-600	-1	-1	-1	-1	4
20113	1009	-800	-600	-1	-1	-1	-1	4	-800	-600	-1	-1	-1	-1	4
20131	1010	-800	-600	0,423	0,672	-1	-1	4	-800	-600	0,165	0,756	-1	-1	4
20153	1011	-800	-600	-1	-1	-1	-1	4	-800	-600	-1	-1	-1	-1	4
20171	1012	-800	-600	-1	-1	-1	-1	4	-800	-600	-1	-1	-1	-1	4
20193	1013	-800	-600	-1	-1	-1	-1	4	-800	-600	-1	-1	-1	-1	4
20211	1014	411	336	0,418	0,675	474,837	4,421	0	416	364	0,159	0,761	471,718	4,374	0
20233	1015	409	345	0,418	0,676	467,782	4,358	0	418	371	0,159	0,762	466,338	4,326	0
20251	1016	-800	-600	-1	-1	-1	-1	4	-800	-600	-1	-1	-1	-1	4
20273	1017	-800	-600	-1	-1	-1	-1	4	-800	-600	-1	-1	-1	-1	4
20290	1018	-800	-600	-1	-1	-1	-1	4	-800	-600	-1	-1	-1	-1	4
20310	1019	366	336	0,424	0,677	467,782	4,245	0	-800	-600	0,424	0,677	-1	-1	4
20330	1020	365	335	0,427	0,675	468,844	4,255	0	-800	-600	0,167	0,76	-1	-1	4
20350	1021	-800	-600	-1	-1	-1	-1	4	-800	-600	-1	-1	-1	-1	4
20370	1022	-800	-600	0,175	0,755	-1	-1	4	377	355	0,175	0,755	467,313	4,304	0
20390	1023	-800	-600	-1	-1	-1	-1	4	-800	-600	-1	-1	-1	-1	4
20410	1024	-800	-600	-1	-1	-1	-1	4	-800	-600	-1	-1	-1	-1	4
20430	1025	-800	-600	0,444	0,669	-1	-1	4	-800	-600	0,186	0,749	-1	-1	4
20450	1026	-800	-600	-1	-1	-1	-1	4	-800	-600	-1	-1	-1	-1	4
20470	1027	-800	-600	-1	-1	-1	-1	4	-800	-600	-1	-1	-1	-1	4
20490	1028	-800	-600	-1	-1	-1	-1	4	-800	-600	-1	-1	-1	-1	4
20510	1029	-800	-600	-1	-1	-1	-1	4	-800	-600	-1	-1	-1	-1	4
20530	1030	-800	-600	0,453	0,667	-1	-1	4	-800	-600	0,195	0,744	-1	-1	4
20550	1031	354	331	0,453	0,667	476,31	4,515	0	-800	-600	0,453	0,667	-1	-1	4
20570	1032	-800	-600	-1	-1	-1	-1	4	-800	-600	-1	-1	-1	-1	4
20589	1033	-800	-600	-1	-1	-1	-1	4	-800	-600	-1	-1	-1	-1	4
20609	1034	-800	-600	-1	-1	-1	-1	4	-800	-600	-1	-1	-1	-1	4
20629	1035	-800	-600	0,445	0,669	-1	-1	4	-800	-600	0,187	0,748	-1	-1	4
20649	1036	377	334	0,442	0,671	474,169	4,438	0	-800	-600	0,442	0,671	-1	-1	4
20669	1037	-800	-600	-1	-1	-1	-1	4	-800	-600	-1	-1	-1	-1	4
20689	1038	-800	-600	-1	-1	-1	-1	4	-800	-600	-1	-1	-1	-1	4
20709	1039	-800	-600	-1	-1	-1	-1	4	-800	-600	-1	-1	-1	-1	4
20729	1040	-800	-600	0,431	0,674	-1	-1	4	-800	-600	0,172	0,755	-1	-1	4
20749	1041	-800	-600	-1	-1	-1	-1	4	-800	-600	-1	-1	-1	-1	4
20769	1042	-800	-600	-1	-1	-1	-1	4	-800	-600	-1	-1	-1	-1	4
20789	1043	-800	-600	-1	-1	-1	-1	4	-800	-600	-1	-1	-1	-1	4
20809	1044	-800	-600	-1	-1	-1	-1	4	-800	-600	-1	-1	-1	-1	4
20829	1045	-800	-600	0,431	0,676	-1	-1	4	-800	-600	0,172	0,755	-1	-1	4
20849	1046	-800	-600	-1	-1	-1	-1	4	-800	-600	-1	-1	-1	-1	4
20868	1047	-800	-600	-1	-1	-1	-1	4	-800	-600	-1	-1	-1	-1	4
20888	1048	-800	-600	-1	-1	-1	-1	4	-800	-600	-1	-1	-1	-1	4
20909	1049	-800	-600	-1	-1	-1	-1	4	-800	-600	-1	-1	-1	-1	4
20928	1050	-800	-600	0,433	0,677	-1	-1	4	-800	-600	0,174	0,755	-1	-1	4
20948	1051	-800	-600	-1	-1	-1	-1	4	-800	-600	-1	-1	-1	-1	4
20968	1052	-800	-600	-1	-1	-1	-1	4	-800	-600	-1	-1	-1	-1	4
20988	1053	-800	-600	-1	-1	-1	-1	4	-800	-600	-1	-1	-1	-1	4
21008	1054	391	334	0,429	0,676	472,903	4,255	0	-800	-600	0,429	0,676	-1	-1	4
21028	1055	391	335	0,427	0,675	472,286	4,25	0	-800	-600	0,169	0,755	-1	-1	4
21048	1056	-800	-600	-1	-1	-1	-1	4	-800	-600	-1	-1	-1	-1	4
21068	1057	-800	-600	-1	-1	-1	-1	4	-800	-600	-1	-1	-1	-1	4
21088	1058	-800	-600	-1	-1	-1	-1	4	-800	-600	-1	-1	-1	-1	4
21108	1059	-800	-600	-1	-1	-1	-1	4	-800	-600	-1	-1	-1	-1	4
21128	1060	-800	-600	0,419	0,678	-1	-1	4	-800	-600	0,162	0,761	-1	-1	4
21148	1061	-800	-600	-1	-1	-1	-1	4	-800	-600	-1	-1	-1	-1	4
21168	1062	-800	-600	0,159	0,766	-1	-1	4	387	382	0,159	0,766	470,127	4,309	0
21187	1063	-800	-600	-1	-1	-1	-1	4	-800	-600	-1	-1	-1	-1	4
21207	1064	-800	-600	-1	-1	-1	-1	4	-800	-600	-1	-1	-1	-1	4
21227	1065	-800	-600	0,411	0,687	-1	-1	4	-800	-600	0,153	0,773	-1	-1	4
21247	1066	-800	-600	-1	-1	-1	-1	4	-800	-600	-1	-1	-1	-1	4
21267	1067	-800	-600	-1	-1	-1	-1	4	-800	-600	-1	-1	-1	-1	4
21287	1068	408	313	0,404	0,696	469,002	4,245	0	-800	-600	0,404	0,696	-1	-1	4
21307	1069	-800	-600	-1	-1	-1	-1	4	-800	-600	-1	-1	-1	-1	4
21327	1070	-800	-600	0,398	0,701	-1	-1	4	-800	-600	0,14	0,788	-1	-1	4
21347	1071	-800	-600	-1	-1	-1	-1	4	-800	-600	-1	-1	-1	-1	4
21367	1072	-800	-600	0,136	0,791	-1	-1	4	432	358	0,136	0,791	470,814	4,424	0
21387	1073	420	331	0,393	0,704	467,057	4,369	0	-800	-600	0,393	0,704	-1	-1	4
21407	1074	-800	-600	0,135	0,79	-1	-1	4	437	369	0,135	0,79	470,814	4,382	0
21427	1075	-800	-600	0,393	0,702	-1	-1	4	438	370	0,135	0,789	469,243	4,368	0
21447	1076	-800	-600	-1	-1	-1	-1	4	-800	-600	-1	-1	-1	-1	4
21467	1077	-800	-600	0,137	0,785	-1	-1	4	440	349	0,137	0,785	469,243	4,372	0
21486	1078	403	317	0,398	0,698	466,703	4,307	0	-800	-600	0,398	0,698	-1	-1	4
21506	1079	-800	-600	-1	-1	-1	-1	4	-800	-600	-1	-1	-1	-1	4
21526	1080	-800	-600	0,401	0,695	-1	-1	4	-800	-600	0,142	0,778	-1	-1	4
21546	1081	478	324	0,403	0,694	466,708	4,424	0	-800	-600	0,403	0,694	-1	-1	4
21566	1082	-800	-600	-1	-1	-1	-1	4	-800	-600	-1	-1	-1	-1	4
21586	1083	451	317	0,405	0,693	466,708	4,413	0	-800	-600	0,405	0,693	-1	-1	4
21606	1084	-800	-600	0,146	0,775	-1	-1	4	501	346	0,146	0,775	464,566	4,125	0
21626	1085	-800	-600	0,406	0,694	-1	-1	4	501	346	0,146	0,775	464,467	4,124	0
21646	1086	-800	-600	-1	-1	-1	-1	4	-800	-600	-1	-1	-1	-1	4
21666	1087	-800	-600	-1	-1	-1	-1	4	-800	-600	-1	-1	-1	-1	4
21686	1088	444	314	0,406	0,698	466,483	4,226	0	-800	-600	0,406	0,698	-1	-1	4
21706	1089	-800	-600	-1	-1	-1	-1	4	-800	-600	-1	-1	-1	-1	4
21726	1090	-800	-600	0,407	0,701	-1	-1	4	-800	-600	0,147	0,782	-1	-1	4
21746	1091	-800	-600	-1	-1	-1	-1	4	-800	-600	-1	-1	-1	-1	4
21766	1092	455	325	0,408	0,702	467,967	4,147	0	529	356	0,148	0,783	464,298	4,155	0
21785	1093	-800	-600	-1	-1	-1	-1	4	-800	-600	-1	-1	-1	-1	4
21805	1094	459	338	0,41	0,702	467,967	4,419	0	-800	-600	0,41	0,702	-1	-1	4
21825	1095	459	338	0,411	0,702	467,962	4,419	0	-800	-600	0,151	0,781	-1	-1	4
21845	1096	-800	-600	0,152	0,78	-1	-1	4	491	364	0,152	0,78	465,288	4,28	0
21865	1097	-800	-600	-1	-1	-1	-1	4	-800	-600	-1	-1	-1	-1	4
21885	1098	-800	-600	-1	-1	-1	-1	4	-800	-600	-1	-1	-1	-1	4
21905	1099	-800	-600	-1	-1	-1	-1	4	-800	-600	-1	-1	-1	-1	4
21925	1100	-800	-600	0,418	0,698	-1	-1	4	-800	-600	0,157	0,775	-1	-1	4
21945	1101	-800	-600	-1	-1	-1	-1	4	-800	-600	-1	-1	-1	-1	4
21965	1102	-800	-600	-1	-1	-1	-1	4	-800	-600	-1	-1	-1	-1	4
21985	1103	-800	-600	0,163	0,771	-1	-1	4	324	326	0,163	0,771	464,339	4,048	0
22005	1104	349	367	0,424	0,695	468,754	4,184	0	-800	-600	0,424	0,695	-1	-1	4
22025	1105	348	369	0,425	0,695	466,678	4,166	0	-800	-600	0,164	0,77	-1	-1	4
22045	1106	-800	-600	-1	-1	-1	-1	4	-800	-600	-1	-1	-1	-1	4
22064	1107	-800	-600	-1	-1	-1	-1	4	-800	-600	-1	-1	-1	-1	4
22084	1108	-800	-600	-1	-1	-1	-1	4	-800	-600	-1	-1	-1	-1	4
22104	1109	-800	-600	-1	-1	-1	-1	4	-800	-600	-1	-1	-1	-1	4
22124	1110	-800	-600	0,427	0,693	-1	-1	4	-800	-600	0,166	0,766	-1	-1	4
22144	1111	-800	-600	-1	-1	-1	-1	4	-800	-600	-1	-1	-1	-1	4
22164	1112	-800	-600	-1	-1	-1	-1	4	-800	-600	-1	-1	-1	-1	4
22184	1113	-800	-600	-1	-1	-1	-1	4	-800	-600	-1	-1	-1	-1	4
22204	1114	-800	-600	-1	-1	-1	-1	4	-800	-600	-1	-1	-1	-1	4
22224	1115	-800	-600	0,434	0,685	-1	-1	4	-800	-600	0,172	0,756	-1	-1	4
22244	1116	-800	-600	-1	-1	-1	-1	4	-800	-600	-1	-1	-1	-1	4
22264	1117	-800	-600	0,176	0,753	-1	-1	4	321	329	0,176	0,753	466,857	4,222	0
22284	1118	-800	-600	-1	-1	-1	-1	4	-800	-600	-1	-1	-1	-1	4
22304	1119	-800	-600	0,178	0,751	-1	-1	4	340	328	0,178	0,751	466,857	4,089	0
22324	1120	-800	-600	0,439	0,682	-1	-1	4	339	325	0,177	0,752	469,021	4,107	0
22344	1121	-800	-600	-1	-1	-1	-1	4	-800	-600	-1	-1	-1	-1	4
22364	1122	-800	-600	-1	-1	-1	-1	4	-800	-600	-1	-1	-1	-1	4
22383	1123	371	329	0,435	0,685	471,313	4,244	0	-800	-600	0,435	0,685	-1	-1	4
22403	1124	-800	-600	-1	-1	-1	-1	4	-800	-600	-1	-1	-1	-1	4
22423	1125	-800	-600	0,429	0,689	-1	-1	4	-800	-600	0,167	0,761	-1	-1	4
22443	1126	-800	-600	-1	-1	-1	-1	4	-800	-600	-1	-1	-1	-1	4
22463	1127	-800	-600	-1	-1	-1	-1	4	-800	-600	-1	-1	-1	-1	4
22483	1128	-800	-600	-1	-1	-1	-1	4	-800	-600	-1	-1	-1	-1	4
22503	1129	-800	-600	-1	-1	-1	-1	4	-800	-600	-1	-1	-1	-1	4
22523	1130	-800	-600	0,418	0,691	-1	-1	4	-800	-600	0,156	0,765	-1	-1	4
22543	1131	-800	-600	-1	-1	-1	-1	4	-800	-600	-1	-1	-1	-1	4
22563	1132	-800	-600	-1	-1	-1	-1	4	-800	-600	-1	-1	-1	-1	4
22583	1133	-800	-600	-1	-1	-1	-1	4	-800	-600	-1	-1	-1	-1	4
22603	1134	-800	-600	0,159	0,76	-1	-1	4	372	346	0,159	0,76	468,341	4,249	0
22623	1135	-800	-600	0,422	0,686	-1	-1	4	371	346	0,161	0,759	468,567	4,251	0
22643	1136	-800	-600	-1	-1	-1	-1	4	-800	-600	-1	-1	-1	-1	4
22663	1137	-800	-600	-1	-1	-1	-1	4	-800	-600	-1	-1	-1	-1	4
22683	1138	-800	-600	-1	-1	-1	-1	4	-800	-600	-1	-1	-1	-1	4
22702	1139	301	419	0,423	0,688	469,231	4,241	0	-800	-600	0,423	0,688	-1	-1	4
22722	1140	301	422	0,422	0,691	466,725	4,22	0	-800	-600	0,161	0,766	-1	-1	4
22742	1141	-800	-600	0,158	0,77	-1	-1	4	293	357	0,158	0,77	470,016	3,921	0
22762	1142	-800	-600	-1	-1	-1	-1	4	-800	-600	-1	-1	-1	-1	4
22782	1143	-800	-600	-1	-1	-1	-1	4	-800	-600	-1	-1	-1	-1	4
22802	1144	-800	-600	-1	-1	-1	-1	4	-800	-600	-1	-1	-1	-1	4
22822	1145	-800	-600	0,407	0,703	-1	-1	4	-800	-600	0,147	0,782	-1	-1	4
22842	1146	-800	-600	-1	-1	-1	-1	4	-800	-600	-1	-1	-1	-1	4
22862	1147	-800	-600	-1	-1	-1	-1	4	-800	-600	-1	-1	-1	-1	4
22882	1148	-800	-600	-1	-1	-1	-1	4	-800	-600	-1	-1	-1	-1	4
22902	1149	-800	-600	-1	-1	-1	-1	4	-800	-600	-1	-1	-1	-1	4
22922	1150	-800	-600	0,405	0,703	-1	-1	4	-800	-600	0,144	0,783	-1	-1	4
22942	1151	-800	-600	-1	-1	-1	-1	4	-800	-600	-1	-1	-1	-1	4
22962	1152	-800	-600	0,146	0,78	-1	-1	4	290	355	0,146	0,78	468,543	3,964	0
22981	1153	-800	-600	-1	-1	-1	-1	4	-800	-600	-1	-1	-1	-1	4
23001	1154	-800	-600	-1	-1	-1	-1	4	-800	-600	-1	-1	-1	-1	4
23021	1155	-800	-600	0,413	0,698	-1	-1	4	-800	-600	0,152	0,776	-1	-1	4
23041	1156	-800	-600	-1	-1	-1	-1	4	-800	-600	-1	-1	-1	-1	4
23061	1157	-800	-600	-1	-1	-1	-1	4	-800	-600	-1	-1	-1	-1	4
23081	1158	-800	-600	-1	-1	-1	-1	4	-800	-600	-1	-1	-1	-1	4
23101	1159	361	350	0,416	0,703	465,904	4,199	0	-800	-600	0,416	0,703	-1	-1	4
23121	1160	362	349	0,416	0,706	466,819	4,207	0	-800	-600	0,155	0,781	-1	-1	4
23141	1161	-800	-600	-1	-1	-1	-1	4	-800	-600	-1	-1	-1	-1	4
23161	1162	-800	-600	-1	-1	-1	-1	4	-800	-600	-1	-1	-1	-1	4
23181	1163	341	348	0,417	0,708	466,819	4,234	0	-800	-600	0,417	0,708	-1	-1	4
23201	1164	-800	-600	-1	-1	-1	-1	4	-800	-600	-1	-1	-1	-1	4
23221	1165	-800	-600	0,419	0,708	-1	-1	4	-800	-600	0,157	0,782	-1	-1	4
23240	1166	-800	-600	-1	-1	-1	-1	4	-800	-600	-1	-1	-1	-1	4
23260	1167	-800	-600	-1	-1	-1	-1	4	-800	-600	-1	-1	-1	-1	4
23280	1168	363	349	0,424	0,706	467,298	4,363	0	-800	-600	0,424	0,706	-1	-1	4
23300	1169	383	332	0,426	0,705	467,298	4,117	0	-800	-600	0,426	0,705	-1	-1	4
23320	1170	383	330	0,428	0,704	468,509	4,127	0	-800	-600	0,165	0,774	-1	-1	4
23340	1171	-800	-600	0,167	0,772	-1	-1	4	381	376	0,167	0,772	467,351	4,25	0
23360	1172	353	347	0,431	0,702	468,509	4,214	0	-800	-600	0,431	0,702	-1	-1	4
23380	1173	-800	-600	-1	-1	-1	-1	4	-800	-600	-1	-1	-1	-1	4
23400	1174	-800	-600	0,17	0,77	-1	-1	4	368	387	0,17	0,77	467,351	4,202	0
23420	1175	-800	-600	0,433	0,703	-1	-1	4	368	386	0,17	0,77	468,919	4,215	0
23440	1176	-800	-600	-1	-1	-1	-1	4	-800	-600	-1	-1	-1	-1	4
23460	1177	-800	-600	0,169	0,772	-1	-1	4	370	376	0,169	0,772	468,919	4,343	0
23480	1178	364	335	0,431	0,708	473,681	4,078	0	-800	-600	0,431	0,708	-1	-1	4
23500	1179	-800	-600	-1	-1	-1	-1	4	-800	-600	-1	-1	-1	-1	4
23520	1180	-800	-600	0,428	0,715	-1	-1	4	-800	-600	0,164	0,783	-1	-1	4
23540	1181	-800	-600	-1	-1	-1	-1	4	-800	-600	-1	-1	-1	-1	4
23559	1182	363	350	0,425	0,721	472,066	4,178	0	-800	-600	0,425	0,721	-1	-1	4
23579	1183	-800	-600	-1	-1	-1	-1	4	-800	-600	-1	-1	-1	-1	4
23599	1184	-800	-600	-1	-1	-1	-1	4	-800	-600	-1	-1	-1	-1	4
23619	1185	-800	-600	0,422	0,726	-1	-1	4	-800	-600	0,158	0,794	-1	-1	4
23639	1186	-800	-600	-1	-1	-1	-1	4	-800	-600	-1	-1	-1	-1	4
23659	1187	-800	-600	-1	-1	-1	-1	4	-800	-600	-1	-1	-1	-1	4
23679	1188	-800	-600	-1	-1	-1	-1	4	-800	-600	-1	-1	-1	-1	4
23699	1189	-800	-600	0,16	0,795	-1	-1	4	381	401	0,16	0,795	469,491	4,191	0
23719	1190	-800	-600	0,427	0,729	-1	-1	4	382	402	0,161	0,794	468,45	4,182	0
23739	1191	-800	-600	-1	-1	-1	-1	4	-800	-600	-1	-1	-1	-1	4
23759	1192	-800	-600	0,164	0,79	-1	-1	4	390	393	0,164	0,79	468,45	4,54	0
23779	1193	-800	-600	-1	-1	-1	-1	4	-800	-600	-1	-1	-1	-1	4
23799	1194	361	346	0,433	0,724	468,15	4,031	0	376	353	0,167	0,785	468,45	4,188	0
23819	1195	361	346	0,434	0,722	468,41	4,034	0	376	353	0,169	0,781	468,761	4,191	0
23839	1196	-800	-600	-1	-1	-1	-1	4	-800	-600	-1	-1	-1	-1	4
23858	1197	-800	-600	-1	-1	-1	-1	4	-800	-600	-1	-1	-1	-1	4
23878	1198	-800	-600	-1	-1	-1	-1	4	-800	-600	-1	-1	-1	-1	4
23898	1199	-800	-600	-1	-1	-1	-1	4	-800	-600	-1	-1	-1	-1	4
23918	1200	-800	-600	0,439	0,714	-1	-1	4	-800	-600	0,173	0,769	-1	-1	4
23938	1201	-800	-600	-1	-1	-1	-1	4	-800	-600	-1	-1	-1	-1	4
23958	1202	370	333	0,437	0,715	470,238	4,067	0	-800	-600	0,437	0,715	-1	-1	4
23978	1203	-800	-600	-1	-1	-1	-1	4	-800	-600	-1	-1	-1	-1	4
23998	1204	-800	-600	-1	-1	-1	-1	4	-800	-600	-1	-1	-1	-1	4
24018	1205	-800	-600	0,433	0,719	-1	-1	4	-800	-600	0,169	0,769	-1	-1	4
24038	1206	-800	-600	-1	-1	-1	-1	4	-800	-600	-1	-1	-1	-1	4
24058	1207	-800	-600	-1	-1	-1	-1	4	-800	-600	-1	-1	-1	-1	4
24078	1208	-800	-600	0,168	0,765	-1	-1	4	380	394	0,168	0,765	468,775	4,308	0
24098	1209	-800	-600	-1	-1	-1	-1	4	-800	-600	-1	-1	-1	-1	4
24118	1210	-800	-600	0,435	0,715	-1	-1	4	-800	-600	0,172	0,759	-1	-1	4
24138	1211	-800	-600	-1	-1	-1	-1	4	-800	-600	-1	-1	-1	-1	4
24157	1212	-800	-600	-1	-1	-1	-1	4	-800	-600	-1	-1	-1	-1	4
24177	1213	-800	-600	-1	-1	-1	-1	4	-800	-600	-1	-1	-1	-1	4
24197	1214	-800	-600	-1	-1	-1	-1	4	-800	-600	-1	-1	-1	-1	4
24217	1215	-800	-600	0,455	0,698	-1	-1	4	-800	-600	0,455	0,698	-1	-1	4
24237	1216	-800	-600	0,199	0,734	-1	-1	4	394	375	0,199	0,734	460,273	4,092	0
24257	1217	-800	-600	-1	-1	-1	-1	4	-800	-600	-1	-1	-1	-1	4
24277	1218	-800	-600	0,211	0,723	-1	-1	4	413	366	0,211	0,723	460,273	3,713	0
24297	1219	385	347	0,476	0,685	460,273	4,333	0	-800	-600	0,476	0,685	-1	-1	4
24317	1220	385	345	0,483	0,684	461,622	4,345	0	-800	-600	0,227	0,713	-1	-1	4
24337	1221	-800	-600	0,236	0,709	-1	-1	4	390	395	0,236	0,709	475,267	4,441	0
24357	1222	-800	-600	0,246	0,708	-1	-1	4	422	366	0,246	0,708	475,267	4,195	0
24377	1223	-800	-600	-1	-1	-1	-1	4	-800	-600	-1	-1	-1	-1	4
24397	1224	-800	-600	0,266	0,708	-1	-1	4	476	337	0,266	0,708	475,267	3,632	0
24417	1225	-800	-600	0,531	0,697	-1	-1	4	-800	-600	0,531	0,697	-1	-1	4
24436	1226	384	368	0,54	0,702	461,894	4,386	0	-800	-600	0,54	0,702	-1	-1	4
24456	1227	-800	-600	-1	-1	-1	-1	4	-800	-600	-1	-1	-1	-1	4
24476	1228	-800	-600	0,3	0,716	-1	-1	4	452	386	0,3	0,716	460,526	3,769	0
24496	1229	-800	-600	0,307	0,719	-1	-1	4	479	403	0,307	0,719	460,518	3,357	0
24516	1230	-800	-600	-1	-1	-1	-1	4	-800	-600	-1	-1	-1	-1	4
24536	1231	-800	-600	-1	-1	-1	-1	4	-800	-600	-1	-1	-1	-1	4
24556	1232	-800	-600	-1	-1	-1	-1	4	-800	-600	-1	-1	-1	-1	4
24576	1233	-800	-600	-1	-1	-1	-1	4	-800	-600	-1	-1	-1	-1	4
24596	1234	-800	-600	-1	-1	-1	-1	4	-800	-600	-1	-1	-1	-1	4
24616	1235	-800	-600	-1	-1	-1	-1	4	-800	-600	-1	-1	-1	-1	4
24636	1236	-800	-600	-1	-1	-1	-1	4	-800	-600	-1	-1	-1	-1	4
24656	1237	-800	-600	-1	-1	-1	-1	4	-800	-600	-1	-1	-1	-1	4
24676	1238	-800	-600	-1	-1	-1	-1	4	-800	-600	-1	-1	-1	-1	4
24696	1239	-800	-600	-1	-1	-1	-1	4	-800	-600	-1	-1	-1	-1	4
24716	1240	-800	-600	-1	-1	-1	-1	4	-800	-600	-1	-1	-1	-1	4
24736	1241	-800	-600	-1	-1	-1	-1	4	-800	-600	-1	-1	-1	-1	4
24755	1242	-800	-600	-1	-1	-1	-1	4	-800	-600	-1	-1	-1	-1	4
24775	1243	-800	-600	-1	-1	-1	-1	4	-800	-600	-1	-1	-1	-1	4
24795	1244	-800	-600	-1	-1	-1	-1	4	-800	-600	-1	-1	-1	-1	4
24815	1245	-800	-600	-1	-1	-1	-1	4	-800	-600	-1	-1	-1	-1	4
24835	1246	-800	-600	-1	-1	-1	-1	4	-800	-600	-1	-1	-1	-1	4
24855	1247	-800	-600	-1	-1	-1	-1	4	-800	-600	-1	-1	-1	-1	4
24875	1248	-800	-600	-1	-1	-1	-1	4	-800	-600	-1	-1	-1	-1	4
24895	1249	-800	-600	-1	-1	-1	-1	4	-800	-600	-1	-1	-1	-1	4
24915	1250	-800	-600	-1	-1	-1	-1	4	-800	-600	-1	-1	-1	-1	4
24935	1251	-800	-600	-1	-1	-1	-1	4	-800	-600	-1	-1	-1	-1	4
24955	1252	-800	-600	-1	-1	-1	-1	4	-800	-600	-1	-1	-1	-1	4
24975	1253	-800	-600	0,377	0,765	-1	-1	4	-800	-600	0,377	0,765	-1	-1	4
24995	1254	-800	-600	-1	-1	-1	-1	4	-800	-600	-1	-1	-1	-1	4
25015	1255	-800	-600	-1	-1	-1	-1	4	-800	-600	-1	-1	-1	-1	4
25034	1256	-800	-600	0,358	0,749	-1	-1	4	-800	-600	0,358	0,749	-1	-1	4
25055	1257	-800	-600	-1	-1	-1	-1	4	-800	-600	-1	-1	-1	-1	4
25074	1258	-800	-600	-1	-1	-1	-1	4	-800	-600	-1	-1	-1	-1	4
25094	1259	-800	-600	-1	-1	-1	-1	4	-800	-600	-1	-1	-1	-1	4
25114	1260	-800	-600	-1	-1	-1	-1	4	-800	-600	-1	-1	-1	-1	4
25134	1261	-800	-600	-1	-1	-1	-1	4	-800	-600	-1	-1	-1	-1	4
25154	1262	-800	-600	0,337	0,726	-1	-1	4	-800	-600	0,337	0,726	-1	-1	4
25174	1263	-800	-600	-1	-1	-1	-1	4	-800	-600	-1	-1	-1	-1	4
25194	1264	-800	-600	-1	-1	-1	-1	4	-800	-600	-1	-1	-1	-1	4
25214	1265	-800	-600	-1	-1	-1	-1	4	-800	-600	-1	-1	-1	-1	4
25234	1266	-800	-600	0,606	0,733	-1	-1	4	-800	-600	0,339	0,708	-1	-1	4
25254	1267	-800	-600	-1	-1	-1	-1	4	-800	-600	-1	-1	-1	-1	4
25274	1268	-800	-600	-1	-1	-1	-1	4	-800	-600	-1	-1	-1	-1	4
25294	1269	-800	-600	0,346	0,691	-1	-1	4	396	344	0,346	0,691	464,774	4,098	0
25314	1270	-800	-600	-1	-1	-1	-1	4	-800	-600	-1	-1	-1	-1	4
25334	1271	-800	-600	0,618	0,707	-1	-1	4	-800	-600	0,352	0,68	-1	-1	4
25354	1272	-800	-600	-1	-1	-1	-1	4	-800	-600	-1	-1	-1	-1	4
25373	1273	-800	-600	-1	-1	-1	-1	4	-800	-600	-1	-1	-1	-1	4
25393	1274	-800	-600	-1	-1	-1	-1	4	-800	-600	-1	-1	-1	-1	4
25413	1275	-800	-600	-1	-1	-1	-1	4	-800	-600	-1	-1	-1	-1	4
25433	1276	-800	-600	0,621	0,693	-1	-1	4	-800	-600	0,356	0,667	-1	-1	4
25473	1277	-800	-600	-1	-1	-1	-1	4	-800	-600	-1	-1	-1	-1	4
25493	1278	383	332	0,619	0,69	465,533	4,261	0	-800	-600	0,619	0,69	-1	-1	4
25513	1279	-800	-600	-1	-1	-1	-1	4	-800	-600	-1	-1	-1	-1	4
25533	1280	382	351	0,618	0,687	465,533	4,321	0	-800	-600	0,618	0,687	-1	-1	4
25553	1281	383	347	0,617	0,686	467,899	4,342	0	-800	-600	0,353	0,661	-1	-1	4
25573	1282	-800	-600	-1	-1	-1	-1	4	-800	-600	-1	-1	-1	-1	4
25593	1283	-800	-600	0,353	0,661	-1	-1	4	401	322	0,353	0,661	472,655	4,193	0
25612	1284	-800	-600	-1	-1	-1	-1	4	-800	-600	-1	-1	-1	-1	4
25633	1285	-800	-600	-1	-1	-1	-1	4	-800	-600	-1	-1	-1	-1	4
25652	1286	-800	-600	0,617	0,686	-1	-1	4	-800	-600	0,353	0,663	-1	-1	4
25673	1287	-800	-600	-1	-1	-1	-1	4	-800	-600	-1	-1	-1	-1	4
25692	1288	-800	-600	-1	-1	-1	-1	4	-800	-600	-1	-1	-1	-1	4
25713	1289	-800	-600	-1	-1	-1	-1	4	-800	-600	-1	-1	-1	-1	4
25732	1290	-800	-600	0,354	0,664	-1	-1	4	395	284	0,354	0,664	470,284	3,499	0
25753	1291	-800	-600	0,619	0,684	-1	-1	4	395	285	0,354	0,663	469,822	3,495	0
25772	1292	-800	-600	-1	-1	-1	-1	4	-800	-600	-1	-1	-1	-1	4
25793	1293	-800	-600	-1	-1	-1	-1	4	-800	-600	-1	-1	-1	-1	4
25812	1294	-800	-600	-1	-1	-1	-1	4	-800	-600	-1	-1	-1	-1	4
25833	1295	-800	-600	-1	-1	-1	-1	4	-800	-600	-1	-1	-1	-1	4
25852	1296	-800	-600	0,621	0,679	-1	-1	4	-800	-600	0,357	0,658	-1	-1	4
25873	1297	-800	-600	-1	-1	-1	-1	4	-800	-600	-1	-1	-1	-1	4
25892	1298	-800	-600	0,358	0,656	-1	-1	4	394	347	0,358	0,656	470,416	4,077	0
25913	1299	381	309	0,624	0,677	466,52	4,202	0	-800	-600	0,624	0,677	-1	-1	4
25931	1300	-800	-600	0,36	0,653	-1	-1	4	376	293	0,36	0,653	470,416	3,613	0
25953	1301	-800	-600	0,626	0,675	-1	-1	4	375	292	0,361	0,651	470,956	3,617	0
25971	1302	-800	-600	-1	-1	-1	-1	4	-800	-600	-1	-1	-1	-1	4
25993	1303	374	324	0,629	0,674	465,925	4,461	0	-800	-600	0,629	0,674	-1	-1	4
26011	1304	-800	-600	-1	-1	-1	-1	4	-800	-600	-1	-1	-1	-1	4
26033	1305	-800	-600	-1	-1	-1	-1	4	-800	-600	-1	-1	-1	-1	4
26051	1306	-800	-600	0,633	0,675	-1	-1	4	-800	-600	0,368	0,647	-1	-1	4
26074	1307	-800	-600	-1	-1	-1	-1	4	-800	-600	-1	-1	-1	-1	4
26091	1308	-800	-600	-1	-1	-1	-1	4	-800	-600	-1	-1	-1	-1	4
26113	1309	370	350	0,636	0,676	466,217	4,425	0	-800	-600	0,636	0,676	-1	-1	4
26131	1310	-800	-600	-1	-1	-1	-1	4	-800	-600	-1	-1	-1	-1	4
26151	1311	-800	-600	0,638	0,677	-1	-1	4	-800	-600	0,374	0,646	-1	-1	4
26171	1312	-800	-600	-1	-1	-1	-1	4	-800	-600	-1	-1	-1	-1	4
26191	1313	-800	-600	-1	-1	-1	-1	4	-800	-600	-1	-1	-1	-1	4
26211	1314	-800	-600	-1	-1	-1	-1	4	-800	-600	-1	-1	-1	-1	4
26230	1315	-800	-600	-1	-1	-1	-1	4	-800	-600	-1	-1	-1	-1	4
26250	1316	-800	-600	0,638	0,675	-1	-1	4	-800	-600	0,374	0,644	-1	-1	4
26270	1317	-800	-600	-1	-1	-1	-1	4	-800	-600	-1	-1	-1	-1	4
26290	1318	-800	-600	-1	-1	-1	-1	4	-800	-600	-1	-1	-1	-1	4
26310	1319	380	341	0,636	0,674	466,832	4,408	0	-800	-600	0,636	0,674	-1	-1	4
26330	1320	-800	-600	0,371	0,644	-1	-1	4	385	357	0,371	0,644	471,618	4,061	0
26350	1321	-800	-600	0,635	0,673	-1	-1	4	385	359	0,37	0,644	470,124	4,048	0
26370	1322	-800	-600	-1	-1	-1	-1	4	-800	-600	-1	-1	-1	-1	4
26390	1323	-800	-600	-1	-1	-1	-1	4	-800	-600	-1	-1	-1	-1	4
26410	1324	-800	-600	0,369	0,643	-1	-1	4	376	317	0,369	0,643	470,124	4,237	0
26430	1325	-800	-600	-1	-1	-1	-1	4	-800	-600	-1	-1	-1	-1	4
26450	1326	-800	-600	0,633	0,67	-1	-1	4	-800	-600	0,369	0,642	-1	-1	4
26470	1327	-800	-600	-1	-1	-1	-1	4	-800	-600	-1	-1	-1	-1	4
26490	1328	385	326	0,633	0,67	467,603	4,324	0	-800	-600	0,633	0,67	-1	-1	4
26510	1329	-800	-600	-1	-1	-1	-1	4	-800	-600	-1	-1	-1	-1	4
26529	1330	-800	-600	-1	-1	-1	-1	4	-800	-600	-1	-1	-1	-1	4
26549	1331	-800	-600	0,633	0,672	-1	-1	4	-800	-600	0,368	0,645	-1	-1	4
26569	1332	-800	-600	-1	-1	-1	-1	4	-800	-600	-1	-1	-1	-1	4
26589	1333	-800	-600	-1	-1	-1	-1	4	-800	-600	-1	-1	-1	-1	4
26609	1334	-800	-600	-1	-1	-1	-1	4	-800	-600	-1	-1	-1	-1	4
26629	1335	395	309	0,632	0,673	467,514	4,184	0	-800	-600	0,632	0,673	-1	-1	4
26649	1336	395	310	0,632	0,673	466,746	4,178	0	-800	-600	0,368	0,646	-1	-1	4
26669	1337	-800	-600	-1	-1	-1	-1	4	-800	-600	-1	-1	-1	-1	4
26689	1338	-800	-600	-1	-1	-1	-1	4	-800	-600	-1	-1	-1	-1	4
26709	1339	-800	-600	-1	-1	-1	-1	4	-800	-600	-1	-1	-1	-1	4
26729	1340	-800	-600	-1	-1	-1	-1	4	-800	-600	-1	-1	-1	-1	4
26749	1341	-800	-600	0,632	0,672	-1	-1	4	-800	-600	0,368	0,645	-1	-1	4
26769	1342	-800	-600	-1	-1	-1	-1	4	-800	-600	-1	-1	-1	-1	4
26789	1343	339	338	0,632	0,671	469,519	4,439	0	-800	-600	0,632	0,671	-1	-1	4
26809	1344	336	354	0,632	0,671	469,519	4,696	0	-800	-600	0,632	0,671	-1	-1	4
26828	1345	-800	-600	-1	-1	-1	-1	4	-800	-600	-1	-1	-1	-1	4
26848	1346	-800	-600	0,633	0,67	-1	-1	4	-800	-600	0,368	0,644	-1	-1	4
26868	1347	-800	-600	-1	-1	-1	-1	4	-800	-600	-1	-1	-1	-1	4
26888	1348	-800	-600	-1	-1	-1	-1	4	-800	-600	-1	-1	-1	-1	4
26908	1349	289	399	0,634	0,672	469,906	4,868	0	-800	-600	0,634	0,672	-1	-1	4
26928	1350	-800	-600	-1	-1	-1	-1	4	-800	-600	-1	-1	-1	-1	4
26948	1351	-800	-600	0,635	0,674	-1	-1	4	-800	-600	0,371	0,647	-1	-1	4
26968	1352	-800	-600	-1	-1	-1	-1	4	-800	-600	-1	-1	-1	-1	4
26988	1353	319	411	0,636	0,676	466,09	4,593	0	-800	-600	0,636	0,676	-1	-1	4
27008	1354	-800	-600	0,372	0,648	-1	-1	4	283	332	0,372	0,648	472,613	4,133	0
27028	1355	-800	-600	-1	-1	-1	-1	4	-800	-600	-1	-1	-1	-1	4
27048	1356	-800	-600	0,637	0,676	-1	-1	4	-800	-600	0,373	0,648	-1	-1	4
27068	1357	295	409	0,638	0,677	466,749	4,52	0	-800	-600	0,638	0,677	-1	-1	4
27088	1358	-800	-600	0,374	0,648	-1	-1	4	280	326	0,374	0,648	473,081	3,968	0
27108	1359	-800	-600	-1	-1	-1	-1	4	-800	-600	-1	-1	-1	-1	4
27127	1360	297	410	0,64	0,677	466,749	4,434	0	-800	-600	0,64	0,677	-1	-1	4
27147	1361	297	410	0,641	0,677	467,177	4,438	0	-800	-600	0,376	0,648	-1	-1	4
27167	1362	-800	-600	-1	-1	-1	-1	4	-800	-600	-1	-1	-1	-1	4
27187	1363	-800	-600	-1	-1	-1	-1	4	-800	-600	-1	-1	-1	-1	4
27207	1364	-800	-600	-1	-1	-1	-1	4	-800	-600	-1	-1	-1	-1	4
27227	1365	-800	-600	-1	-1	-1	-1	4	-800	-600	-1	-1	-1	-1	4
27247	1366	-800	-600	0,647	0,677	-1	-1	4	-800	-600	0,382	0,646	-1	-1	4
27267	1367	-800	-600	0,383	0,646	-1	-1	4	296	332	0,383	0,646	473,169	4,034	0
27287	1368	302	393	0,649	0,678	467,179	4,563	0	-800	-600	0,649	0,678	-1	-1	4
27307	1369	-800	-600	-1	-1	-1	-1	4	-800	-600	-1	-1	-1	-1	4
27327	1370	303	367	0,652	0,679	467,179	4,391	0	-800	-600	0,652	0,679	-1	-1	4
27347	1371	303	367	0,653	0,68	467,23	4,391	0	-800	-600	0,389	0,646	-1	-1	4
27367	1372	-800	-600	-1	-1	-1	-1	4	-800	-600	-1	-1	-1	-1	4
27387	1373	-800	-600	0,391	0,647	-1	-1	4	316	324	0,391	0,647	472,932	3,85	0
27407	1374	-800	-600	-1	-1	-1	-1	4	-800	-600	-1	-1	-1	-1	4
27427	1375	-800	-600	-1	-1	-1	-1	4	-800	-600	-1	-1	-1	-1	4
27446	1376	-800	-600	0,657	0,683	-1	-1	4	-800	-600	0,392	0,647	-1	-1	4
27466	1377	-800	-600	-1	-1	-1	-1	4	-800	-600	-1	-1	-1	-1	4
27486	1378	-800	-600	-1	-1	-1	-1	4	-800	-600	-1	-1	-1	-1	4
27506	1379	308	407	0,657	0,683	467,144	4,62	0	304	342	0,392	0,647	472,314	3,965	0
27526	1380	-800	-600	-1	-1	-1	-1	4	-800	-600	-1	-1	-1	-1	4
27546	1381	-800	-600	0,656	0,682	-1	-1	4	-800	-600	0,392	0,647	-1	-1	4
27566	1382	316	423	0,656	0,682	467,325	4,528	0	-800	-600	0,656	0,682	-1	-1	4
27586	1383	-800	-600	-1	-1	-1	-1	4	-800	-600	-1	-1	-1	-1	4
27606	1384	-800	-600	0,391	0,645	-1	-1	4	329	281	0,391	0,645	473,76	4,161	0
27626	1385	-800	-600	-1	-1	-1	-1	4	-800	-600	-1	-1	-1	-1	4
27646	1386	-800	-600	0,655	0,681	-1	-1	4	-800	-600	0,392	0,646	-1	-1	4
27666	1387	-800	-600	-1	-1	-1	-1	4	-800	-600	-1	-1	-1	-1	4
27686	1388	-800	-600	0,393	0,649	-1	-1	4	330	279	0,393	0,649	470,468	4,113	0
27706	1389	314	317	0,658	0,685	464,439	4,503	0	-800	-600	0,658	0,685	-1	-1	4
27725	1390	-800	-600	-1	-1	-1	-1	4	-800	-600	-1	-1	-1	-1	4
27745	1391	-800	-600	0,661	0,687	-1	-1	4	-800	-600	0,397	0,653	-1	-1	4
27765	1392	-800	-600	-1	-1	-1	-1	4	-800	-600	-1	-1	-1	-1	4
27785	1393	-800	-600	-1	-1	-1	-1	4	-800	-600	-1	-1	-1	-1	4
27805	1394	-800	-600	-1	-1	-1	-1	4	-800	-600	-1	-1	-1	-1	4
27825	1395	276	289	0,668	0,692	466,148	4,2	0	-800	-600	0,668	0,692	-1	-1	4
27845	1396	276	290	0,669	0,694	465,455	4,194	0	-800	-600	0,405	0,656	-1	-1	4
27865	1397	-800	-600	-1	-1	-1	-1	4	-800	-600	-1	-1	-1	-1	4
27885	1398	-800	-600	-1	-1	-1	-1	4	-800	-600	-1	-1	-1	-1	4
27905	1399	-800	-600	-1	-1	-1	-1	4	-800	-600	-1	-1	-1	-1	4
27925	1400	281	300	0,675	0,699	465,455	4,048	0	-800	-600	0,675	0,699	-1	-1	4
27945	1401	281	300	0,676	0,7	465,133	4,045	0	-800	-600	0,411	0,659	-1	-1	4
27965	1402	-800	-600	-1	-1	-1	-1	4	-800	-600	-1	-1	-1	-1	4
27985	1403	-800	-600	-1	-1	-1	-1	4	-800	-600	-1	-1	-1	-1	4
28004	1404	-800	-600	-1	-1	-1	-1	4	-800	-600	-1	-1	-1	-1	4
28025	1405	308	307	0,681	0,704	465,133	4,186	0	-800	-600	0,681	0,704	-1	-1	4
28044	1406	308	308	0,683	0,704	463,912	4,175	0	-800	-600	0,418	0,66	-1	-1	4
28064	1407	-800	-600	-1	-1	-1	-1	4	-800	-600	-1	-1	-1	-1	4
28084	1408	-800	-600	-1	-1	-1	-1	4	-800	-600	-1	-1	-1	-1	4
28104	1409	-800	-600	-1	-1	-1	-1	4	-800	-600	-1	-1	-1	-1	4
28124	1410	-800	-600	-1	-1	-1	-1	4	-800	-600	-1	-1	-1	-1	4
28144	1411	-800	-600	0,689	0,704	-1	-1	4	-800	-600	0,424	0,658	-1	-1	4
28164	1412	-800	-600	-1	-1	-1	-1	4	-800	-600	-1	-1	-1	-1	4
28184	1413	-800	-600	-1	-1	-1	-1	4	-800	-600	-1	-1	-1	-1	4
28204	1414	-800	-600	-1	-1	-1	-1	4	-800	-600	-1	-1	-1	-1	4
28224	1415	296	320	0,691	0,704	464,109	4,374	0	306	269	0,426	0,658	467,414	4,307	0
28244	1416	296	320	0,691	0,704	463,989	4,373	0	305	268	0,426	0,658	467,945	4,312	0
28264	1417	-800	-600	-1	-1	-1	-1	4	-800	-600	-1	-1	-1	-1	4
28284	1418	292	306	0,69	0,703	463,989	4,297	0	-800	-600	0,69	0,703	-1	-1	4
28304	1419	-800	-600	-1	-1	-1	-1	4	-800	-600	-1	-1	-1	-1	4
28323	1420	-800	-600	-1	-1	-1	-1	4	-800	-600	-1	-1	-1	-1	4
28343	1421	-800	-600	0,687	0,702	-1	-1	4	-800	-600	0,422	0,658	-1	-1	4
28363	1422	-800	-600	-1	-1	-1	-1	4	-800	-600	-1	-1	-1	-1	4
28383	1423	-800	-600	-1	-1	-1	-1	4	-800	-600	-1	-1	-1	-1	4
28403	1424	-800	-600	-1	-1	-1	-1	4	-800	-600	-1	-1	-1	-1	4
28423	1425	309	308	0,683	0,698	463,313	4,554	0	-800	-600	0,683	0,698	-1	-1	4
28443	1426	309	307	0,682	0,697	463,657	4,558	0	-800	-600	0,417	0,655	-1	-1	4
28463	1427	-800	-600	-1	-1	-1	-1	4	-800	-600	-1	-1	-1	-1	4
28483	1428	-800	-600	-1	-1	-1	-1	4	-800	-600	-1	-1	-1	-1	4
28503	1429	304	296	0,679	0,694	463,657	4,287	0	-800	-600	0,679	0,694	-1	-1	4
28523	1430	-800	-600	-1	-1	-1	-1	4	-800	-600	-1	-1	-1	-1	4
28543	1431	-800	-600	0,678	0,693	-1	-1	4	-800	-600	0,413	0,652	-1	-1	4
28563	1432	-800	-600	-1	-1	-1	-1	4	-800	-600	-1	-1	-1	-1	4
28583	1433	292	310	0,677	0,693	463,576	4,537	0	-800	-600	0,677	0,693	-1	-1	4
28602	1434	-800	-600	-1	-1	-1	-1	4	-800	-600	-1	-1	-1	-1	4
28622	1435	-800	-600	-1	-1	-1	-1	4	-800	-600	-1	-1	-1	-1	4
28642	1436	-800	-600	0,677	0,694	-1	-1	4	-800	-600	0,412	0,654	-1	-1	4
28662	1437	-800	-600	-1	-1	-1	-1	4	-800	-600	-1	-1	-1	-1	4
28682	1438	-800	-600	-1	-1	-1	-1	4	-800	-600	-1	-1	-1	-1	4
28702	1439	-800	-600	-1	-1	-1	-1	4	-800	-600	-1	-1	-1	-1	4
28722	1440	376	310	0,677	0,696	465,077	4,342	0	402	355	0,412	0,655	466,702	4,14	0
28742	1441	377	305	0,677	0,696	468,184	4,369	0	402	355	0,412	0,655	466,565	4,139	0
28762	1442	-800	-600	-1	-1	-1	-1	4	-800	-600	-1	-1	-1	-1	4
28782	1443	-800	-600	-1	-1	-1	-1	4	-800	-600	-1	-1	-1	-1	4
28802	1444	-800	-600	-1	-1	-1	-1	4	-800	-600	-1	-1	-1	-1	4
28822	1445	-800	-600	-1	-1	-1	-1	4	-800	-600	-1	-1	-1	-1	4
28842	1446	-800	-600	0,677	0,695	-1	-1	4	-800	-600	0,412	0,654	-1	-1	4
28862	1447	405	315	0,677	0,695	467,076	4,123	0	-800	-600	0,677	0,695	-1	-1	4
28882	1448	-800	-600	-1	-1	-1	-1	4	-800	-600	-1	-1	-1	-1	4
28902	1449	-800	-600	-1	-1	-1	-1	4	-800	-600	-1	-1	-1	-1	4
28921	1450	-800	-600	-1	-1	-1	-1	4	-800	-600	-1	-1	-1	-1	4
28941	1451	-800	-600	0,675	0,694	-1	-1	4	-800	-600	0,41	0,653	-1	-1	4
28961	1452	-800	-600	-1	-1	-1	-1	4	-800	-600	-1	-1	-1	-1	4
28981	1453	-800	-600	-1	-1	-1	-1	4	-800	-600	-1	-1	-1	-1	4
29001	1454	355	318	0,673	0,693	466,87	4,552	0	-800	-600	0,673	0,693	-1	-1	4
29021	1455	-800	-600	-1	-1	-1	-1	4	-800	-600	-1	-1	-1	-1	4
29041	1456	-800	-600	0,673	0,693	-1	-1	4	-800	-600	0,408	0,652	-1	-1	4
29061	1457	-800	-600	-1	-1	-1	-1	4	-800	-600	-1	-1	-1	-1	4
29081	1458	-800	-600	-1	-1	-1	-1	4	-800	-600	-1	-1	-1	-1	4
29101	1459	-800	-600	-1	-1	-1	-1	4	-800	-600	-1	-1	-1	-1	4
29121	1460	378	327	0,671	0,693	467,882	4,29	0	-800	-600	0,671	0,693	-1	-1	4
29141	1461	378	325	0,671	0,693	468,882	4,299	0	-800	-600	0,406	0,654	-1	-1	4
29161	1462	-800	-600	-1	-1	-1	-1	4	-800	-600	-1	-1	-1	-1	4
29181	1463	-800	-600	0,406	0,655	-1	-1	4	402	299	0,406	0,655	469,734	3,782	0
29200	1464	-800	-600	-1	-1	-1	-1	4	-800	-600	-1	-1	-1	-1	4
29221	1465	-800	-600	-1	-1	-1	-1	4	-800	-600	-1	-1	-1	-1	4
29240	1466	-800	-600	0,671	0,695	-1	-1	4	-800	-600	0,406	0,656	-1	-1	4
29260	1467	-800	-600	-1	-1	-1	-1	4	-800	-600	-1	-1	-1	-1	4
29280	1468	380	342	0,671	0,695	468,551	4,112	0	-800	-600	0,671	0,695	-1	-1	4
29300	1469	-800	-600	0,406	0,655	-1	-1	4	417	270	0,406	0,655	468,32	3,701	0
29320	1470	-800	-600	-1	-1	-1	-1	4	-800	-600	-1	-1	-1	-1	4
29340	1471	-800	-600	0,67	0,693	-1	-1	4	-800	-600	0,405	0,655	-1	-1	4
29360	1472	-800	-600	-1	-1	-1	-1	4	-800	-600	-1	-1	-1	-1	4
29380	1473	-800	-600	-1	-1	-1	-1	4	-800	-600	-1	-1	-1	-1	4
29400	1474	-800	-600	-1	-1	-1	-1	4	-800	-600	-1	-1	-1	-1	4
29420	1475	-800	-600	-1	-1	-1	-1	4	-800	-600	-1	-1	-1	-1	4
29440	1476	-800	-600	0,666	0,692	-1	-1	4	-800	-600	0,401	0,655	-1	-1	4
29460	1477	-800	-600	-1	-1	-1	-1	4	-800	-600	-1	-1	-1	-1	4
29480	1478	-800	-600	-1	-1	-1	-1	4	-800	-600	-1	-1	-1	-1	4
29499	1479	-800	-600	-1	-1	-1	-1	4	-800	-600	-1	-1	-1	-1	4
29519	1480	-800	-600	-1	-1	-1	-1	4	-800	-600	-1	-1	-1	-1	4
29539	1481	-800	-600	0,664	0,69	-1	-1	4	-800	-600	0,4	0,654	-1	-1	4
29559	1482	-800	-600	-1	-1	-1	-1	4	-800	-600	-1	-1	-1	-1	4
29579	1483	-800	-600	-1	-1	-1	-1	4	-800	-600	-1	-1	-1	-1	4
29599	1484	-800	-600	0,398	0,653	-1	-1	4	498	321	0,398	0,653	470,006	3,777	0
29619	1485	-800	-600	-1	-1	-1	-1	4	-800	-600	-1	-1	-1	-1	4
29639	1486	-800	-600	0,662	0,689	-1	-1	4	-800	-600	0,397	0,653	-1	-1	4
29659	1487	-800	-600	-1	-1	-1	-1	4	-800	-600	-1	-1	-1	-1	4
29679	1488	-800	-600	0,397	0,653	-1	-1	4	470	313	0,397	0,653	467,809	3,484	0
29699	1489	-800	-600	-1	-1	-1	-1	4	-800	-600	-1	-1	-1	-1	4
29719	1490	-800	-600	-1	-1	-1	-1	4	-800	-600	-1	-1	-1	-1	4
29739	1491	-800	-600	0,662	0,689	-1	-1	4	-800	-600	0,397	0,652	-1	-1	4
29759	1492	439	340	0,662	0,689	470,044	4,222	0	-800	-600	0,662	0,689	-1	-1	4
29779	1493	-800	-600	-1	-1	-1	-1	4	-800	-600	-1	-1	-1	-1	4
29799	1494	-800	-600	0,398	0,652	-1	-1	4	481	363	0,398	0,652	467,552	4,047	0
29818	1495	-800	-600	0,399	0,652	-1	-1	4	473	396	0,399	0,652	467,552	4,069	0
29838	1496	-800	-600	0,664	0,69	-1	-1	4	473	394	0,399	0,653	469,671	4,086	0
29858	1497	-800	-600	-1	-1	-1	-1	4	-800	-600	-1	-1	-1	-1	4
29878	1498	468	360	0,664	0,691	470,248	4,286	0	-800	-600	0,664	0,691	-1	-1	4
29898	1499	-800	-600	0,399	0,653	-1	-1	4	480	421	0,399	0,653	469,671	4,32	0
29918	1500	-800	-600	-1	-1	-1	-1	4	-800	-600	-1	-1	-1	-1	4
29938	1501	-800	-600	0,664	0,691	-1	-1	4	-800	-600	0,399	0,653	-1	-1	4
29958	1502	-800	-600	-1	-1	-1	-1	4	-800	-600	-1	-1	-1	-1	4
29978	1503	-800	-600	-1	-1	-1	-1	4	-800	-600	-1	-1	-1	-1	4
29998	1504	-800	-600	0,399	0,652	-1	-1	4	483	425	0,399	0,652	468,807	4,195	0
30018	1505	476	423	0,665	0,69	470,459	4,217	0	-800	-600	0,665	0,69	-1	-1	4
30038	1506	476	422	0,665	0,691	471,041	4,222	0	-800	-600	0,4	0,652	-1	-1	4
30058	1507	-800	-600	-1	-1	-1	-1	4	-800	-600	-1	-1	-1	-1	4
30078	1508	-800	-600	0,401	0,652	-1	-1	4	503	408	0,401	0,652	468,812	4,27	0
30097	1509	479	391	0,666	0,691	471,041	4,51	0	-800	-600	0,666	0,691	-1	-1	4
30117	1510	-800	-600	-1	-1	-1	-1	4	-800	-600	-1	-1	-1	-1	4
30137	1511	-800	-600	0,668	0,692	-1	-1	4	-800	-600	0,403	0,652	-1	-1	4
30157	1512	-800	-600	-1	-1	-1	-1	4	-800	-600	-1	-1	-1	-1	4
30177	1513	-800	-600	0,405	0,652	-1	-1	4	496	408	0,405	0,652	470,512	4,206	0
30197	1514	452	354	0,671	0,693	469,947	4,194	0	-800	-600	0,671	0,693	-1	-1	4
30217	1515	-800	-600	-1	-1	-1	-1	4	-800	-600	-1	-1	-1	-1	4
30237	1516	-800	-600	0,674	0,694	-1	-1	4	-800	-600	0,409	0,652	-1	-1	4
30257	1517	483	395	0,675	0,695	471,076	4,367	0	-800	-600	0,675	0,695	-1	-1	4
30277	1518	-800	-600	-1	-1	-1	-1	4	-800	-600	-1	-1	-1	-1	4
30297	1519	-800	-600	0,413	0,652	-1	-1	4	486	406	0,413	0,652	468,845	4,014	0
30317	1520	455	349	0,679	0,696	471,076	4,249	0	-800	-600	0,679	0,696	-1	-1	4
30337	1521	455	351	0,68	0,696	470,022	4,24	0	-800	-600	0,415	0,651	-1	-1	4
30357	1522	479	392	0,681	0,697	470,022	4,353	0	-800	-600	0,681	0,697	-1	-1	4
30377	1523	-800	-600	0,416	0,651	-1	-1	4	504	403	0,416	0,651	468,654	4,138	0
30397	1524	461	368	0,682	0,696	470,022	4,186	0	-800	-600	0,682	0,696	-1	-1	4
30416	1525	-800	-600	-1	-1	-1	-1	4	-800	-600	-1	-1	-1	-1	4
30436	1526	-800	-600	0,682	0,696	-1	-1	4	-800	-600	0,417	0,65	-1	-1	4
30456	1527	482	410	0,681	0,696	470,822	4,281	0	-800	-600	0,681	0,696	-1	-1	4
30476	1528	-800	-600	0,416	0,65	-1	-1	4	473	418	0,416	0,65	470,123	4,178	0
30496	1529	-800	-600	-1	-1	-1	-1	4	-800	-600	-1	-1	-1	-1	4
30516	1530	489	376	0,679	0,695	470,822	4,001	0	-800	-600	0,679	0,695	-1	-1	4
30536	1531	489	376	0,679	0,695	470,64	3,999	0	-800	-600	0,414	0,65	-1	-1	4
30556	1532	-800	-600	-1	-1	-1	-1	4	-800	-600	-1	-1	-1	-1	4
30576	1533	-800	-600	0,413	0,65	-1	-1	4	486	432	0,413	0,65	470,197	4,337	0
30596	1534	479	396	0,678	0,694	470,64	4,087	0	-800	-600	0,678	0,694	-1	-1	4
30616	1535	-800	-600	0,412	0,649	-1	-1	4	499	383	0,412	0,649	470,197	4,102	0
30636	1536	-800	-600	0,677	0,693	-1	-1	4	499	385	0,412	0,649	468,836	4,09	0
30656	1537	494	359	0,676	0,693	470,739	4,214	0	-800	-600	0,676	0,693	-1	-1	4
30676	1538	-800	-600	-1	-1	-1	-1	4	-800	-600	-1	-1	-1	-1	4
30696	1539	-800	-600	-1	-1	-1	-1	4	-800	-600	-1	-1	-1	-1	4
30715	1540	499	393	0,675	0,693	470,739	4,173	0	491	415	0,41	0,65	468,836	4,028	0
30735	1541	499	393	0,675	0,693	470,825	4,174	0	491	414	0,41	0,65	469,718	4,035	0
30755	1542	-800	-600	-1	-1	-1	-1	4	-800	-600	-1	-1	-1	-1	4
30775	1543	-800	-600	-1	-1	-1	-1	4	-800	-600	-1	-1	-1	-1	4
30795	1544	-800	-600	0,408	0,651	-1	-1	4	504	391	0,408	0,651	469,718	3,862	0
30815	1545	-800	-600	-1	-1	-1	-1	4	-800	-600	-1	-1	-1	-1	4
30835	1546	-800	-600	0,675	0,694	-1	-1	4	-800	-600	0,41	0,651	-1	-1	4
30855	1547	480	389	0,675	0,694	471,168	4,211	0	-800	-600	0,675	0,694	-1	-1	4
30875	1548	-800	-600	-1	-1	-1	-1	4	-800	-600	-1	-1	-1	-1	4
30895	1549	-800	-600	-1	-1	-1	-1	4	-800	-600	-1	-1	-1	-1	4
30915	1550	481	410	0,676	0,693	471,168	4,154	0	-800	-600	0,676	0,693	-1	-1	4
30935	1551	481	410	0,676	0,693	470,628	4,149	0	-800	-600	0,411	0,65	-1	-1	4
30955	1552	-800	-600	-1	-1	-1	-1	4	-800	-600	-1	-1	-1	-1	4
30975	1553	-800	-600	-1	-1	-1	-1	4	-800	-600	-1	-1	-1	-1	4
30994	1554	494	416	0,675	0,693	470,628	4,244	0	470	419	0,41	0,65	468,987	4,163	0
31014	1555	-800	-600	-1	-1	-1	-1	4	-800	-600	-1	-1	-1	-1	4
31034	1556	-800	-600	0,675	0,692	-1	-1	4	-800	-600	0,41	0,65	-1	-1	4
31054	1557	-800	-600	0,41	0,65	-1	-1	4	504	391	0,41	0,65	469,887	4,03	0
31074	1558	-800	-600	-1	-1	-1	-1	4	-800	-600	-1	-1	-1	-1	4
31094	1559	465	306	0,675	0,692	471,333	3,558	0	-800	-600	0,675	0,692	-1	-1	4
31114	1560	-800	-600	-1	-1	-1	-1	4	-800	-600	-1	-1	-1	-1	4
31134	1561	-800	-600	0,675	0,692	-1	-1	4	-800	-600	0,411	0,65	-1	-1	4
31154	1562	483	377	0,675	0,691	470,75	4,394	0	-800	-600	0,675	0,691	-1	-1	4
31174	1563	-800	-600	0,41	0,649	-1	-1	4	483	342	0,41	0,649	468,965	4,075	0
31194	1564	-800	-600	-1	-1	-1	-1	4	-800	-600	-1	-1	-1	-1	4
31214	1565	-800	-600	-1	-1	-1	-1	4	-800	-600	-1	-1	-1	-1	4
31234	1566	-800	-600	0,673	0,691	-1	-1	4	-800	-600	0,409	0,649	-1	-1	4
31254	1567	-800	-600	-1	-1	-1	-1	4	-800	-600	-1	-1	-1	-1	4
31274	1568	-800	-600	0,407	0,65	-1	-1	4	481	353	0,407	0,65	466,704	4,308	0
31293	1569	-800	-600	-1	-1	-1	-1	4	-800	-600	-1	-1	-1	-1	4
31314	1570	479	351	0,67	0,692	469,762	4,445	0	-800	-600	0,67	0,692	-1	-1	4
31333	1571	479	351	0,669	0,692	470,325	4,45	0	-800	-600	0,405	0,651	-1	-1	4
31353	1572	-800	-600	-1	-1	-1	-1	4	-800	-600	-1	-1	-1	-1	4
31373	1573	-800	-600	-1	-1	-1	-1	4	-800	-600	-1	-1	-1	-1	4
31393	1574	487	351	0,666	0,693	470,325	4,424	0	498	339	0,402	0,653	468,377	3,966	0
31413	1575	-800	-600	-1	-1	-1	-1	4	-800	-600	-1	-1	-1	-1	4
31433	1576	-800	-600	0,663	0,695	-1	-1	4	-800	-600	0,399	0,656	-1	-1	4
31453	1577	-800	-600	-1	-1	-1	-1	4	-800	-600	-1	-1	-1	-1	4
31473	1578	-800	-600	-1	-1	-1	-1	4	-800	-600	-1	-1	-1	-1	4
31493	1579	-800	-600	-1	-1	-1	-1	4	-800	-600	-1	-1	-1	-1	4
31513	1580	-800	-600	-1	-1	-1	-1	4	-800	-600	-1	-1	-1	-1	4
31533	1581	-800	-600	0,657	0,698	-1	-1	4	-800	-600	0,392	0,661	-1	-1	4
31553	1582	-800	-600	-1	-1	-1	-1	4	-800	-600	-1	-1	-1	-1	4
31573	1583	-800	-600	-1	-1	-1	-1	4	-800	-600	-1	-1	-1	-1	4
31594	1584	-800	-600	-1	-1	-1	-1	4	-800	-600	-1	-1	-1	-1	4
31612	1585	-800	-600	0,391	0,661	-1	-1	4	506	338	0,391	0,661	467,149	4,105	0
31633	1586	-800	-600	0,656	0,698	-1	-1	4	506	338	0,392	0,66	467,348	4,107	0
31652	1587	457	360	0,658	0,698	468,613	4,391	0	-800	-600	0,658	0,698	-1	-1	4
31673	1588	-800	-600	-1	-1	-1	-1	4	-800	-600	-1	-1	-1	-1	4
31692	1589	-800	-600	-1	-1	-1	-1	4	-800	-600	-1	-1	-1	-1	4
31713	1590	-800	-600	0,397	0,658	-1	-1	4	441	285	0,397	0,658	467,348	3,245	0
31732	1591	-800	-600	0,663	0,696	-1	-1	4	441	281	0,399	0,657	470,048	3,263	0
31753	1592	392	359	0,665	0,696	470,185	3,992	0	-800	-600	0,665	0,696	-1	-1	4
31772	1593	-800	-600	-1	-1	-1	-1	4	-800	-600	-1	-1	-1	-1	4
31793	1594	-800	-600	-1	-1	-1	-1	4	-800	-600	-1	-1	-1	-1	4
31812	1595	-800	-600	0,403	0,656	-1	-1	4	452	292	0,403	0,656	470,048	3,282	0
31833	1596	-800	-600	0,668	0,698	-1	-1	4	452	291	0,403	0,656	470,234	3,283	0
31852	1597	-800	-600	-1	-1	-1	-1	4	-800	-600	-1	-1	-1	-1	4
31873	1598	-800	-600	-1	-1	-1	-1	4	-800	-600	-1	-1	-1	-1	4
31891	1599	-800	-600	-1	-1	-1	-1	4	-800	-600	-1	-1	-1	-1	4
31913	1600	-800	-600	-1	-1	-1	-1	4	-800	-600	-1	-1	-1	-1	4
31931	1601	-800	-600	0,669	0,701	-1	-1	4	-800	-600	0,405	0,659	-1	-1	4
31953	1602	-800	-600	-1	-1	-1	-1	4	-800	-600	-1	-1	-1	-1	4
31971	1603	394	319	0,668	0,701	468,346	3,981	0	-800	-600	0,668	0,701	-1	-1	4
31993	1604	-800	-600	-1	-1	-1	-1	4	-800	-600	-1	-1	-1	-1	4
32011	1605	385	360	0,668	0,7	468,346	4,263	0	-800	-600	0,668	0,7	-1	-1	4
32031	1606	385	361	0,667	0,699	467,543	4,256	0	-800	-600	0,402	0,658	-1	-1	4
32051	1607	-800	-600	-1	-1	-1	-1	4	-800	-600	-1	-1	-1	-1	4
32071	1608	-800	-600	-1	-1	-1	-1	4	-800	-600	-1	-1	-1	-1	4
32091	1609	-800	-600	-1	-1	-1	-1	4	-800	-600	-1	-1	-1	-1	4
32111	1610	-800	-600	-1	-1	-1	-1	4	-800	-600	-1	-1	-1	-1	4
32131	1611	-800	-600	0,665	0,693	-1	-1	4	-800	-600	0,401	0,653	-1	-1	4
32151	1612	-800	-600	-1	-1	-1	-1	4	-800	-600	-1	-1	-1	-1	4
32171	1613	360	365	0,665	0,692	467,559	4,251	0	383	272	0,401	0,653	471,21	3,569	0
32191	1614	-800	-600	-1	-1	-1	-1	4	-800	-600	-1	-1	-1	-1	4
32210	1615	-800	-600	0,399	0,654	-1	-1	4	392	311	0,399	0,654	471,21	4,122	0
32230	1616	-800	-600	0,665	0,695	-1	-1	4	392	310	0,4	0,656	471,894	4,128	0
32250	1617	-800	-600	-1	-1	-1	-1	4	-800	-600	-1	-1	-1	-1	4
32270	1618	372	368	0,664	0,697	467,995	4,26	0	-800	-600	0,664	0,697	-1	-1	4
32290	1619	-800	-600	-1	-1	-1	-1	4	-800	-600	-1	-1	-1	-1	4
32310	1620	-800	-600	0,398	0,658	-1	-1	4	375	279	0,398	0,658	471,894	3,683	0
32330	1621	-800	-600	0,662	0,697	-1	-1	4	376	282	0,397	0,659	469,9	3,669	0
32350	1622	-800	-600	-1	-1	-1	-1	4	-800	-600	-1	-1	-1	-1	4
32370	1623	-800	-600	-1	-1	-1	-1	4	-800	-600	-1	-1	-1	-1	4
32390	1624	394	320	0,661	0,696	468,512	3,805	0	-800	-600	0,661	0,696	-1	-1	4
32410	1625	-800	-600	-1	-1	-1	-1	4	-800	-600	-1	-1	-1	-1	4
32430	1626	-800	-600	0,66	0,694	-1	-1	4	-800	-600	0,396	0,657	-1	-1	4
32450	1627	-800	-600	-1	-1	-1	-1	4	-800	-600	-1	-1	-1	-1	4
32469	1628	424	311	0,66	0,693	468,792	3,82	0	363	332	0,396	0,656	470,586	3,81	0
32489	1629	401	331	0,66	0,693	468,792	4,063	0	405	319	0,396	0,656	470,586	3,976	0
32509	1630	-800	-600	-1	-1	-1	-1	4	-800	-600	-1	-1	-1	-1	4
32529	1631	-800	-600	0,66	0,694	-1	-1	4	-800	-600	0,396	0,657	-1	-1	4
32549	1632	-800	-600	-1	-1	-1	-1	4	-800	-600	-1	-1	-1	-1	4
32569	1633	387	344	0,66	0,696	468,574	4,196	0	-800	-600	0,66	0,696	-1	-1	4
32589	1634	-800	-600	-1	-1	-1	-1	4	-800	-600	-1	-1	-1	-1	4
32609	1635	-800	-600	-1	-1	-1	-1	4	-800	-600	-1	-1	-1	-1	4
32629	1636	-800	-600	0,662	0,697	-1	-1	4	-800	-600	0,398	0,659	-1	-1	4
32649	1637	-800	-600	-1	-1	-1	-1	4	-800	-600	-1	-1	-1	-1	4
32669	1638	282	379	0,662	0,697	465,589	4,45	0	-800	-600	0,662	0,697	-1	-1	4
32689	1639	-800	-600	-1	-1	-1	-1	4	-800	-600	-1	-1	-1	-1	4
32709	1640	-800	-600	-1	-1	-1	-1	4	-800	-600	-1	-1	-1	-1	4
32729	1641	-800	-600	0,663	0,696	-1	-1	4	-800	-600	0,398	0,658	-1	-1	4
32749	1642	283	384	0,663	0,695	464,597	4,282	0	-800	-600	0,663	0,695	-1	-1	4
32769	1643	-800	-600	-1	-1	-1	-1	4	-800	-600	-1	-1	-1	-1	4
32788	1644	-800	-600	-1	-1	-1	-1	4	-800	-600	-1	-1	-1	-1	4
32808	1645	285	372	0,664	0,694	464,597	4,368	0	-800	-600	0,664	0,694	-1	-1	4
32828	1646	285	369	0,664	0,694	466,756	4,388	0	-800	-600	0,4	0,656	-1	-1	4
32848	1647	-800	-600	-1	-1	-1	-1	4	-800	-600	-1	-1	-1	-1	4
32868	1648	-800	-600	-1	-1	-1	-1	4	-800	-600	-1	-1	-1	-1	4
32888	1649	252	414	0,666	0,698	466,756	4,476	0	-800	-600	0,666	0,698	-1	-1	4
32908	1650	-800	-600	-1	-1	-1	-1	4	-800	-600	-1	-1	-1	-1	4
32928	1651	-800	-600	0,666	0,701	-1	-1	4	-800	-600	0,402	0,662	-1	-1	4
32948	1652	-800	-600	-1	-1	-1	-1	4	-800	-600	-1	-1	-1	-1	4
32968	1653	-800	-600	-1	-1	-1	-1	4	-800	-600	-1	-1	-1	-1	4
32988	1654	-800	-600	-1	-1	-1	-1	4	-800	-600	-1	-1	-1	-1	4
33008	1655	-800	-600	0,399	0,664	-1	-1	4	252	355	0,399	0,664	473,523	3,866	0
33028	1656	-800	-600	0,661	0,7	-1	-1	4	251	354	0,397	0,664	474,124	3,871	0
33048	1657	257	392	0,659	0,7	464,631	4,329	0	-800	-600	0,659	0,7	-1	-1	4
33067	1658	-800	-600	-1	-1	-1	-1	4	-800	-600	-1	-1	-1	-1	4
33087	1659	-800	-600	-1	-1	-1	-1	4	-800	-600	-1	-1	-1	-1	4
33107	1660	-800	-600	-1	-1	-1	-1	4	-800	-600	-1	-1	-1	-1	4
33127	1661	-800	-600	0,653	0,7	-1	-1	4	-800	-600	0,389	0,667	-1	-1	4
33147	1662	-800	-600	-1	-1	-1	-1	4	-800	-600	-1	-1	-1	-1	4
33167	1663	-800	-600	-1	-1	-1	-1	4	-800	-600	-1	-1	-1	-1	4
33187	1664	-800	-600	-1	-1	-1	-1	4	-800	-600	-1	-1	-1	-1	4
33207	1665	-800	-600	-1	-1	-1	-1	4	-800	-600	-1	-1	-1	-1	4
33227	1666	-800	-600	0,65	0,708	-1	-1	4	-800	-600	0,386	0,677	-1	-1	4
33247	1667	-800	-600	-1	-1	-1	-1	4	-800	-600	-1	-1	-1	-1	4
33267	1668	-800	-600	-1	-1	-1	-1	4	-800	-600	-1	-1	-1	-1	4
33287	1669	271	415	0,652	0,716	464,988	4,391	0	-800	-600	0,652	0,716	-1	-1	4
33307	1670	-800	-600	-1	-1	-1	-1	4	-800	-600	-1	-1	-1	-1	4
33327	1671	-800	-600	0,653	0,719	-1	-1	4	-800	-600	0,389	0,688	-1	-1	4
33347	1672	-800	-600	-1	-1	-1	-1	4	-800	-600	-1	-1	-1	-1	4
33367	1673	-800	-600	0,384	0,692	-1	-1	4	498	530	0,384	0,692	475,689	4,716	0
33386	1674	571	644	0,645	0,725	465,913	4,507	0	-800	-600	0,645	0,725	-1	-1	4
33406	1675	674	756	0,641	0,727	465,913	4,467	0	-800	-600	0,641	0,727	-1	-1	4
33426	1676	669	752	0,637	0,731	456,641	4,383	0	-800	-600	0,376	0,703	-1	-1	4
33446	1677	-800	-600	-1	-1	-1	-1	4	-800	-600	-1	-1	-1	-1	4
33466	1678	-800	-600	-1	-1	-1	-1	4	-800	-600	-1	-1	-1	-1	4
33486	1679	-800	-600	-1	-1	-1	-1	4	-800	-600	-1	-1	-1	-1	4
33506	1680	-800	-600	-1	-1	-1	-1	4	-800	-600	-1	-1	-1	-1	4
33526	1681	-800	-600	-1	-1	-1	-1	4	-800	-600	-1	-1	-1	-1	4
33546	1682	-800	-600	-1	-1	-1	-1	4	-800	-600	-1	-1	-1	-1	4
33566	1683	-800	-600	-1	-1	-1	-1	4	-800	-600	-1	-1	-1	-1	4
33586	1684	-800	-600	-1	-1	-1	-1	4	-800	-600	-1	-1	-1	-1	4
33606	1685	-800	-600	-1	-1	-1	-1	4	-800	-600	-1	-1	-1	-1	4
33626	1686	-800	-600	-1	-1	-1	-1	4	-800	-600	-1	-1	-1	-1	4
33645	1687	-800	-600	-1	-1	-1	-1	4	-800	-600	-1	-1	-1	-1	4
33665	1688	-800	-600	-1	-1	-1	-1	4	-800	-600	-1	-1	-1	-1	4
33685	1689	-800	-600	-1	-1	-1	-1	4	-800	-600	-1	-1	-1	-1	4
33705	1690	-800	-600	-1	-1	-1	-1	4	-800	-600	-1	-1	-1	-1	4
33725	1691	-800	-600	-1	-1	-1	-1	4	-800	-600	-1	-1	-1	-1	4
33745	1692	-800	-600	-1	-1	-1	-1	4	-800	-600	-1	-1	-1	-1	4
33765	1693	-800	-600	-1	-1	-1	-1	4	-800	-600	-1	-1	-1	-1	4
33785	1694	-800	-600	-1	-1	-1	-1	4	-800	-600	-1	-1	-1	-1	4
33805	1695	-800	-600	-1	-1	-1	-1	4	-800	-600	-1	-1	-1	-1	4
33825	1696	-800	-600	-1	-1	-1	-1	4	-800	-600	-1	-1	-1	-1	4
33845	1697	-800	-600	-1	-1	-1	-1	4	-800	-600	-1	-1	-1	-1	4
33865	1698	-800	-600	-1	-1	-1	-1	4	-800	-600	-1	-1	-1	-1	4
33885	1699	-800	-600	-1	-1	-1	-1	4	-800	-600	-1	-1	-1	-1	4
33905	1700	-800	-600	-1	-1	-1	-1	4	-800	-600	-1	-1	-1	-1	4
33925	1701	-800	-600	-1	-1	-1	-1	4	-800	-600	-1	-1	-1	-1	4
33945	1702	-800	-600	-1	-1	-1	-1	4	-800	-600	-1	-1	-1	-1	4
33965	1703	-800	-600	-1	-1	-1	-1	4	-800	-600	-1	-1	-1	-1	4
33984	1704	-800	-600	-1	-1	-1	-1	4	-800	-600	-1	-1	-1	-1	4
34004	1705	-800	-600	-1	-1	-1	-1	4	-800	-600	-1	-1	-1	-1	4
34024	1706	-800	-600	-1	-1	-1	-1	4	-800	-600	-1	-1	-1	-1	4
34044	1707	-800	-600	-1	-1	-1	-1	4	-800	-600	-1	-1	-1	-1	4
34064	1708	-800	-600	-1	-1	-1	-1	4	-800	-600	-1	-1	-1	-1	4
34084	1709	-800	-600	-1	-1	-1	-1	4	-800	-600	-1	-1	-1	-1	4
34104	1710	-800	-600	-1	-1	-1	-1	4	-800	-600	-1	-1	-1	-1	4
34124	1711	-800	-600	-1	-1	-1	-1	4	-800	-600	-1	-1	-1	-1	4
34144	1712	-800	-600	-1	-1	-1	-1	4	-800	-600	-1	-1	-1	-1	4
34164	1713	-800	-600	-1	-1	-1	-1	4	-800	-600	-1	-1	-1	-1	4
34184	1714	-800	-600	-1	-1	-1	-1	4	-800	-600	-1	-1	-1	-1	4
34204	1715	-800	-600	-1	-1	-1	-1	4	-800	-600	-1	-1	-1	-1	4
34224	1716	-800	-600	-1	-1	-1	-1	4	-800	-600	-1	-1	-1	-1	4
34244	1717	-800	-600	0,354	0,722	-1	-1	4	-800	-600	0,354	0,722	-1	-1	4
34263	1718	-800	-600	-1	-1	-1	-1	4	-800	-600	-1	-1	-1	-1	4
34283	1719	-800	-600	-1	-1	-1	-1	4	-800	-600	-1	-1	-1	-1	4
34303	1720	-800	-600	-1	-1	-1	-1	4	-800	-600	-1	-1	-1	-1	4
34323	1721	-800	-600	-1	-1	-1	-1	4	-800	-600	-1	-1	-1	-1	4
34343	1722	-800	-600	0,355	0,725	-1	-1	4	-800	-600	0,355	0,725	-1	-1	4
34363	1723	-800	-600	-1	-1	-1	-1	4	-800	-600	-1	-1	-1	-1	4
34383	1724	-800	-600	-1	-1	-1	-1	4	-800	-600	-1	-1	-1	-1	4
34403	1725	-800	-600	-1	-1	-1	-1	4	-800	-600	-1	-1	-1	-1	4
34423	1726	-800	-600	-1	-1	-1	-1	4	-800	-600	-1	-1	-1	-1	4
34443	1727	-800	-600	0,359	0,729	-1	-1	4	-800	-600	0,359	0,729	-1	-1	4
34463	1728	-800	-600	-1	-1	-1	-1	4	-800	-600	-1	-1	-1	-1	4
34483	1729	-800	-600	-1	-1	-1	-1	4	-800	-600	-1	-1	-1	-1	4
34503	1730	-800	-600	-1	-1	-1	-1	4	-800	-600	-1	-1	-1	-1	4
34523	1731	-800	-600	-1	-1	-1	-1	4	-800	-600	-1	-1	-1	-1	4
34543	1732	-800	-600	-1	-1	-1	-1	4	-800	-600	-1	-1	-1	-1	4
34562	1733	-800	-600	-1	-1	-1	-1	4	-800	-600	-1	-1	-1	-1	4
34583	1734	-800	-600	-1	-1	-1	-1	4	-800	-600	-1	-1	-1	-1	4
34602	1735	-800	-600	-1	-1	-1	-1	4	-800	-600	-1	-1	-1	-1	4
34622	1736	-800	-600	-1	-1	-1	-1	4	-800	-600	-1	-1	-1	-1	4
34642	1737	-800	-600	-1	-1	-1	-1	4	-800	-600	-1	-1	-1	-1	4
34662	1738	-800	-600	-1	-1	-1	-1	4	-800	-600	-1	-1	-1	-1	4
34682	1739	-800	-600	-1	-1	-1	-1	4	-800	-600	-1	-1	-1	-1	4
34702	1740	-800	-600	-1	-1	-1	-1	4	-800	-600	-1	-1	-1	-1	4
34722	1741	-800	-600	0,359	0,733	-1	-1	4	-800	-600	0,359	0,733	-1	-1	4
34742	1742	-800	-600	-1	-1	-1	-1	4	-800	-600	-1	-1	-1	-1	4
34762	1743	-800	-600	-1	-1	-1	-1	4	-800	-600	-1	-1	-1	-1	4
34782	1744	-800	-600	-1	-1	-1	-1	4	-800	-600	-1	-1	-1	-1	4
34802	1745	-800	-600	-1	-1	-1	-1	4	-800	-600	-1	-1	-1	-1	4
34822	1746	-800	-600	-1	-1	-1	-1	4	-800	-600	-1	-1	-1	-1	4
34841	1747	-800	-600	-1	-1	-1	-1	4	-800	-600	-1	-1	-1	-1	4
34861	1748	-800	-600	-1	-1	-1	-1	4	-800	-600	-1	-1	-1	-1	4
34881	1749	-800	-600	-1	-1	-1	-1	4	-800	-600	-1	-1	-1	-1	4
34901	1750	-800	-600	-1	-1	-1	-1	4	-800	-600	-1	-1	-1	-1	4
34921	1751	-800	-600	-1	-1	-1	-1	4	-800	-600	-1	-1	-1	-1	4
34941	1752	-800	-600	-1	-1	-1	-1	4	-800	-600	-1	-1	-1	-1	4
34961	1753	-800	-600	-1	-1	-1	-1	4	-800	-600	-1	-1	-1	-1	4
34981	1754	-800	-600	-1	-1	-1	-1	4	-800	-600	-1	-1	-1	-1	4
35001	1755	-800	-600	0,365	0,733	-1	-1	4	-800	-600	0,365	0,733	-1	-1	4
35021	1756	-800	-600	-1	-1	-1	-1	4	-800	-600	-1	-1	-1	-1	4
35041	1757	-800	-600	-1	-1	-1	-1	4	-800	-600	-1	-1	-1	-1	4
35061	1758	-800	-600	-1	-1	-1	-1	4	-800	-600	-1	-1	-1	-1	4
35081	1759	-800	-600	-1	-1	-1	-1	4	-800	-600	-1	-1	-1	-1	4
35101	1760	-800	-600	-1	-1	-1	-1	4	-800	-600	-1	-1	-1	-1	4
35121	1761	-800	-600	-1	-1	-1	-1	4	-800	-600	-1	-1	-1	-1	4
35141	1762	-800	-600	-1	-1	-1	-1	4	-800	-600	-1	-1	-1	-1	4
35161	1763	-800	-600	-1	-1	-1	-1	4	-800	-600	-1	-1	-1	-1	4
35180	1764	-800	-600	-1	-1	-1	-1	4	-800	-600	-1	-1	-1	-1	4
35200	1765	-800	-600	-1	-1	-1	-1	4	-800	-600	-1	-1	-1	-1	4
35220	1766	-800	-600	-1	-1	-1	-1	4	-800	-600	-1	-1	-1	-1	4
35240	1767	-800	-600	-1	-1	-1	-1	4	-800	-600	-1	-1	-1	-1	4
35260	1768	-800	-600	-1	-1	-1	-1	4	-800	-600	-1	-1	-1	-1	4
35280	1769	-800	-600	-1	-1	-1	-1	4	-800	-600	-1	-1	-1	-1	4
35300	1770	-800	-600	-1	-1	-1	-1	4	-800	-600	-1	-1	-1	-1	4
35320	1771	-800	-600	-1	-1	-1	-1	4	-800	-600	-1	-1	-1	-1	4
35340	1772	-800	-600	-1	-1	-1	-1	4	-800	-600	-1	-1	-1	-1	4
35360	1773	-800	-600	-1	-1	-1	-1	4	-800	-600	-1	-1	-1	-1	4
35380	1774	-800	-600	-1	-1	-1	-1	4	-800	-600	-1	-1	-1	-1	4
35400	1775	-800	-600	-1	-1	-1	-1	4	-800	-600	-1	-1	-1	-1	4
35420	1776	-800	-600	-1	-1	-1	-1	4	-800	-600	-1	-1	-1	-1	4
35439	1777	-800	-600	-1	-1	-1	-1	4	-800	-600	-1	-1	-1	-1	4
35459	1778	-800	-600	-1	-1	-1	-1	4	-800	-600	-1	-1	-1	-1	4
35479	1779	-800	-600	-1	-1	-1	-1	4	-800	-600	-1	-1	-1	-1	4
35499	1780	-800	-600	-1	-1	-1	-1	4	-800	-600	-1	-1	-1	-1	4
35519	1781	-800	-600	-1	-1	-1	-1	4	-800	-600	-1	-1	-1	-1	4
35539	1782	-800	-600	-1	-1	-1	-1	4	-800	-600	-1	-1	-1	-1	4
35559	1783	-800	-600	-1	-1	-1	-1	4	-800	-600	-1	-1	-1	-1	4
35579	1784	-800	-600	-1	-1	-1	-1	4	-800	-600	-1	-1	-1	-1	4
35599	1785	-800	-600	-1	-1	-1	-1	4	-800	-600	-1	-1	-1	-1	4
35619	1786	-800	-600	-1	-1	-1	-1	4	-800	-600	-1	-1	-1	-1	4
35639	1787	-800	-600	-1	-1	-1	-1	4	-800	-600	-1	-1	-1	-1	4
35659	1788	-800	-600	-1	-1	-1	-1	4	-800	-600	-1	-1	-1	-1	4
35679	1789	-800	-600	-1	-1	-1	-1	4	-800	-600	-1	-1	-1	-1	4
35699	1790	-800	-600	0,369	0,734	-1	-1	4	-800	-600	0,369	0,734	-1	-1	4
35719	1791	-800	-600	-1	-1	-1	-1	4	-800	-600	-1	-1	-1	-1	4
35739	1792	-800	-600	-1	-1	-1	-1	4	-800	-600	-1	-1	-1	-1	4
35758	1793	-800	-600	-1	-1	-1	-1	4	-800	-600	-1	-1	-1	-1	4
35778	1794	-800	-600	-1	-1	-1	-1	4	-800	-600	-1	-1	-1	-1	4
35798	1795	-800	-600	-1	-1	-1	-1	4	-800	-600	-1	-1	-1	-1	4
35818	1796	-800	-600	-1	-1	-1	-1	4	-800	-600	-1	-1	-1	-1	4
35838	1797	-800	-600	-1	-1	-1	-1	4	-800	-600	-1	-1	-1	-1	4
35858	1798	-800	-600	-1	-1	-1	-1	4	-800	-600	-1	-1	-1	-1	4
35878	1799	-800	-600	-1	-1	-1	-1	4	-800	-600	-1	-1	-1	-1	4
35898	1800	-800	-600	-1	-1	-1	-1	4	-800	-600	-1	-1	-1	-1	4
35918	1801	-800	-600	-1	-1	-1	-1	4	-800	-600	-1	-1	-1	-1	4
35938	1802	-800	-600	-1	-1	-1	-1	4	-800	-600	-1	-1	-1	-1	4
35958	1803	-800	-600	-1	-1	-1	-1	4	-800	-600	-1	-1	-1	-1	4
35978	1804	-800	-600	-1	-1	-1	-1	4	-800	-600	-1	-1	-1	-1	4
35998	1805	-800	-600	-1	-1	-1	-1	4	-800	-600	-1	-1	-1	-1	4
36017	1806	-800	-600	-1	-1	-1	-1	4	-800	-600	-1	-1	-1	-1	4
36038	1807	-800	-600	-1	-1	-1	-1	4	-800	-600	-1	-1	-1	-1	4
36057	1808	-800	-600	-1	-1	-1	-1	4	-800	-600	-1	-1	-1	-1	4
36077	1809	-800	-600	-1	-1	-1	-1	4	-800	-600	-1	-1	-1	-1	4
36097	1810	-800	-600	-1	-1	-1	-1	4	-800	-600	-1	-1	-1	-1	4
36117	1811	-800	-600	-1	-1	-1	-1	4	-800	-600	-1	-1	-1	-1	4
36137	1812	-800	-600	-1	-1	-1	-1	4	-800	-600	-1	-1	-1	-1	4
36157	1813	-800	-600	-1	-1	-1	-1	4	-800	-600	-1	-1	-1	-1	4
36177	1814	-800	-600	-1	-1	-1	-1	4	-800	-600	-1	-1	-1	-1	4
36197	1815	-800	-600	-1	-1	-1	-1	4	-800	-600	-1	-1	-1	-1	4
36217	1816	-800	-600	-1	-1	-1	-1	4	-800	-600	-1	-1	-1	-1	4
36237	1817	-800	-600	-1	-1	-1	-1	4	-800	-600	-1	-1	-1	-1	4
36257	1818	-800	-600	0,635	0,759	-1	-1	4	-800	-600	0,635	0,759	-1	-1	4
36277	1819	-800	-600	-1	-1	-1	-1	4	-800	-600	-1	-1	-1	-1	4
36297	1820	-800	-600	-1	-1	-1	-1	4	-800	-600	-1	-1	-1	-1	4
36317	1821	-800	-600	-1	-1	-1	-1	4	-800	-600	-1	-1	-1	-1	4
36337	1822	-800	-600	0,369	0,736	-1	-1	4	-800	-600	0,369	0,736	-1	-1	4
36356	1823	-800	-600	-1	-1	-1	-1	4	-800	-600	-1	-1	-1	-1	4
36376	1824	557	687	0,637	0,756	470,725	4,617	0	621	686	0,372	0,733	470,725	4,646	0
36396	1825	533	618	0,638	0,754	470,725	4,836	0	-800	-600	0,638	0,754	-1	-1	4
36416	1826	-800	-600	0,373	0,732	-1	-1	4	589	607	0,373	0,732	470,725	4,629	0
36436	1827	-800	-600	0,374	0,732	-1	-1	4	591	606	0,374	0,732	474,521	4,665	0
36456	1828	556	606	0,639	0,755	474,521	4,801	0	-800	-600	0,639	0,755	-1	-1	4
36476	1829	534	620	0,64	0,755	474,521	4,724	0	592	604	0,375	0,732	474,521	4,761	0
36496	1830	-800	-600	0,375	0,731	-1	-1	4	576	612	0,375	0,731	474,521	4,719	0
36516	1831	-800	-600	-1	-1	-1	-1	4	-800	-600	-1	-1	-1	-1	4
36536	1832	-800	-600	0,376	0,731	-1	-1	4	-800	-600	0,376	0,731	-1	-1	4
36556	1833	545	610	0,642	0,756	474,412	4,86	0	587	605	0,377	0,731	474,412	4,584	0
36576	1834	-800	-600	-1	-1	-1	-1	4	-800	-600	-1	-1	-1	-1	4
36596	1835	546	617	0,643	0,756	474,412	4,88	0	579	610	0,377	0,731	474,412	4,78	0
36616	1836	-800	-600	-1	-1	-1	-1	4	-800	-600	-1	-1	-1	-1	4
36635	1837	-800	-600	0,378	0,731	-1	-1	4	-800	-600	0,378	0,731	-1	-1	4
36655	1838	612	611	0,643	0,757	473,533	4,582	0	625	636	0,378	0,731	473,533	4,569	0
36675	1839	-800	-600	-1	-1	-1	-1	4	-800	-600	-1	-1	-1	-1	4
36695	1840	-800	-600	-1	-1	-1	-1	4	-800	-600	-1	-1	-1	-1	4
36715	1841	-800	-600	-1	-1	-1	-1	4	-800	-600	-1	-1	-1	-1	4
36735	1842	-800	-600	-1	-1	-1	-1	4	-800	-600	-1	-1	-1	-1	4
36755	1843	691	789	0,641	0,759	467,001	4,384	0	-800	-600	0,641	0,759	-1	-1	4
36775	1844	-800	-600	-1	-1	-1	-1	4	-800	-600	-1	-1	-1	-1	4
36795	1845	-800	-600	-1	-1	-1	-1	4	-800	-600	-1	-1	-1	-1	4
36815	1846	-800	-600	-1	-1	-1	-1	4	-800	-600	-1	-1	-1	-1	4
36835	1847	-800	-600	-1	-1	-1	-1	4	-800	-600	-1	-1	-1	-1	4
36855	1848	-800	-600	-1	-1	-1	-1	4	-800	-600	-1	-1	-1	-1	4
36875	1849	720	792	0,642	0,759	473,533	4,546	0	-800	-600	0,642	0,759	-1	-1	4
36895	1850	-800	-600	-1	-1	-1	-1	4	-800	-600	-1	-1	-1	-1	4
36915	1851	-800	-600	-1	-1	-1	-1	4	-800	-600	-1	-1	-1	-1	4
36935	1852	-800	-600	-1	-1	-1	-1	4	-800	-600	-1	-1	-1	-1	4
36954	1853	697	789	0,642	0,759	463,93	4,538	0	-800	-600	0,642	0,759	-1	-1	4
36974	1854	-800	-600	-1	-1	-1	-1	4	-800	-600	-1	-1	-1	-1	4
36994	1855	-800	-600	-1	-1	-1	-1	4	-800	-600	-1	-1	-1	-1	4
37014	1856	-800	-600	-1	-1	-1	-1	4	-800	-600	-1	-1	-1	-1	4
37034	1857	-800	-600	-1	-1	-1	-1	4	-800	-600	-1	-1	-1	-1	4
37054	1858	-800	-600	-1	-1	-1	-1	4	-800	-600	-1	-1	-1	-1	4
37074	1859	-800	-600	-1	-1	-1	-1	4	-800	-600	-1	-1	-1	-1	4
37094	1860	-800	-600	-1	-1	-1	-1	4	-800	-600	-1	-1	-1	-1	4
37114	1861	-800	-600	-1	-1	-1	-1	4	-800	-600	-1	-1	-1	-1	4
37134	1862	-800	-600	-1	-1	-1	-1	4	-800	-600	-1	-1	-1	-1	4
37154	1863	-800	-600	-1	-1	-1	-1	4	-800	-600	-1	-1	-1	-1	4
37174	1864	-800	-600	-1	-1	-1	-1	4	-800	-600	-1	-1	-1	-1	4
37194	1865	-800	-600	-1	-1	-1	-1	4	-800	-600	-1	-1	-1	-1	4
37213	1866	-800	-600	-1	-1	-1	-1	4	-800	-600	-1	-1	-1	-1	4
37233	1867	-800	-600	-1	-1	-1	-1	4	-800	-600	-1	-1	-1	-1	4
37253	1868	-800	-600	-1	-1	-1	-1	4	-800	-600	-1	-1	-1	-1	4
37273	1869	-800	-600	-1	-1	-1	-1	4	-800	-600	-1	-1	-1	-1	4
37293	1870	-800	-600	-1	-1	-1	-1	4	-800	-600	-1	-1	-1	-1	4
37313	1871	-800	-600	-1	-1	-1	-1	4	-800	-600	-1	-1	-1	-1	4
37333	1872	-800	-600	-1	-1	-1	-1	4	-800	-600	-1	-1	-1	-1	4
37353	1873	-800	-600	-1	-1	-1	-1	4	-800	-600	-1	-1	-1	-1	4
37373	1874	-800	-600	-1	-1	-1	-1	4	-800	-600	-1	-1	-1	-1	4
37393	1875	-800	-600	-1	-1	-1	-1	4	-800	-600	-1	-1	-1	-1	4
37413	1876	-800	-600	-1	-1	-1	-1	4	-800	-600	-1	-1	-1	-1	4
37433	1877	-800	-600	-1	-1	-1	-1	4	-800	-600	-1	-1	-1	-1	4
37453	1878	-800	-600	-1	-1	-1	-1	4	-800	-600	-1	-1	-1	-1	4
37473	1879	-800	-600	-1	-1	-1	-1	4	-800	-600	-1	-1	-1	-1	4
37493	1880	-800	-600	-1	-1	-1	-1	4	-800	-600	-1	-1	-1	-1	4
37513	1881	-800	-600	-1	-1	-1	-1	4	-800	-600	-1	-1	-1	-1	4
37532	1882	-800	-600	-1	-1	-1	-1	4	-800	-600	-1	-1	-1	-1	4
37553	1883	-800	-600	-1	-1	-1	-1	4	-800	-600	-1	-1	-1	-1	4
37572	1884	-800	-600	-1	-1	-1	-1	4	-800	-600	-1	-1	-1	-1	4
37594	1885	-800	-600	-1	-1	-1	-1	4	-800	-600	-1	-1	-1	-1	4
37612	1886	-800	-600	-1	-1	-1	-1	4	-800	-600	-1	-1	-1	-1	4
37634	1887	-800	-600	-1	-1	-1	-1	4	-800	-600	-1	-1	-1	-1	4
37652	1888	-800	-600	-1	-1	-1	-1	4	-800	-600	-1	-1	-1	-1	4
37674	1889	-800	-600	-1	-1	-1	-1	4	-800	-600	-1	-1	-1	-1	4
37692	1890	-800	-600	-1	-1	-1	-1	4	-800	-600	-1	-1	-1	-1	4
37713	1891	-800	-600	-1	-1	-1	-1	4	-800	-600	-1	-1	-1	-1	4
37732	1892	-800	-600	-1	-1	-1	-1	4	-800	-600	-1	-1	-1	-1	4
37753	1893	-800	-600	-1	-1	-1	-1	4	-800	-600	-1	-1	-1	-1	4
37772	1894	-800	-600	-1	-1	-1	-1	4	-800	-600	-1	-1	-1	-1	4
37793	1895	-800	-600	-1	-1	-1	-1	4	-800	-600	-1	-1	-1	-1	4
37811	1896	-800	-600	-1	-1	-1	-1	4	-800	-600	-1	-1	-1	-1	4
37833	1897	-800	-600	-1	-1	-1	-1	4	-800	-600	-1	-1	-1	-1	4
37851	1898	-800	-600	-1	-1	-1	-1	4	-800	-600	-1	-1	-1	-1	4
37874	1899	-800	-600	-1	-1	-1	-1	4	-800	-600	-1	-1	-1	-1	4
37891	1900	-800	-600	-1	-1	-1	-1	4	-800	-600	-1	-1	-1	-1	4
37911	1901	-800	-600	-1	-1	-1	-1	4	-800	-600	-1	-1	-1	-1	4
37931	1902	-800	-600	-1	-1	-1	-1	4	-800	-600	-1	-1	-1	-1	4
37951	1903	-800	-600	-1	-1	-1	-1	4	-800	-600	-1	-1	-1	-1	4
37971	1904	-800	-600	-1	-1	-1	-1	4	-800	-600	-1	-1	-1	-1	4
37991	1905	-800	-600	-1	-1	-1	-1	4	-800	-600	-1	-1	-1	-1	4
38011	1906	-800	-600	-1	-1	-1	-1	4	-800	-600	-1	-1	-1	-1	4
38031	1907	-800	-600	-1	-1	-1	-1	4	-800	-600	-1	-1	-1	-1	4
38051	1908	-800	-600	-1	-1	-1	-1	4	-800	-600	-1	-1	-1	-1	4
38071	1909	-800	-600	-1	-1	-1	-1	4	-800	-600	-1	-1	-1	-1	4
38091	1910	-800	-600	-1	-1	-1	-1	4	-800	-600	-1	-1	-1	-1	4
38111	1911	-800	-600	-1	-1	-1	-1	4	-800	-600	-1	-1	-1	-1	4
38130	1912	-800	-600	-1	-1	-1	-1	4	-800	-600	-1	-1	-1	-1	4
38150	1913	-800	-600	-1	-1	-1	-1	4	-800	-600	-1	-1	-1	-1	4
38170	1914	-800	-600	-1	-1	-1	-1	4	-800	-600	-1	-1	-1	-1	4
38190	1915	-800	-600	-1	-1	-1	-1	4	-800	-600	-1	-1	-1	-1	4
38210	1916	-800	-600	-1	-1	-1	-1	4	-800	-600	-1	-1	-1	-1	4
38230	1917	-800	-600	-1	-1	-1	-1	4	-800	-600	-1	-1	-1	-1	4
38250	1918	-800	-600	-1	-1	-1	-1	4	-800	-600	-1	-1	-1	-1	4
38270	1919	-800	-600	-1	-1	-1	-1	4	-800	-600	-1	-1	-1	-1	4
38290	1920	-800	-600	-1	-1	-1	-1	4	-800	-600	-1	-1	-1	-1	4
38310	1921	-800	-600	-1	-1	-1	-1	4	-800	-600	-1	-1	-1	-1	4
38330	1922	-800	-600	-1	-1	-1	-1	4	-800	-600	-1	-1	-1	-1	4
38350	1923	-800	-600	-1	-1	-1	-1	4	-800	-600	-1	-1	-1	-1	4
38370	1924	-800	-600	-1	-1	-1	-1	4	-800	-600	-1	-1	-1	-1	4
38390	1925	-800	-600	-1	-1	-1	-1	4	-800	-600	-1	-1	-1	-1	4
38410	1926	-800	-600	-1	-1	-1	-1	4	-800	-600	-1	-1	-1	-1	4
38429	1927	-800	-600	-1	-1	-1	-1	4	-800	-600	-1	-1	-1	-1	4
38449	1928	-800	-600	-1	-1	-1	-1	4	-800	-600	-1	-1	-1	-1	4
38469	1929	-800	-600	-1	-1	-1	-1	4	-800	-600	-1	-1	-1	-1	4
38489	1930	-800	-600	-1	-1	-1	-1	4	-800	-600	-1	-1	-1	-1	4
38509	1931	-800	-600	-1	-1	-1	-1	4	-800	-600	-1	-1	-1	-1	4
38529	1932	-800	-600	-1	-1	-1	-1	4	-800	-600	-1	-1	-1	-1	4
38549	1933	-800	-600	-1	-1	-1	-1	4	-800	-600	-1	-1	-1	-1	4
38569	1934	-800	-600	-1	-1	-1	-1	4	-800	-600	-1	-1	-1	-1	4
38589	1935	-800	-600	-1	-1	-1	-1	4	-800	-600	-1	-1	-1	-1	4
38609	1936	-800	-600	-1	-1	-1	-1	4	-800	-600	-1	-1	-1	-1	4
38629	1937	-800	-600	-1	-1	-1	-1	4	-800	-600	-1	-1	-1	-1	4
38649	1938	-800	-600	-1	-1	-1	-1	4	-800	-600	-1	-1	-1	-1	4
38669	1939	-800	-600	-1	-1	-1	-1	4	-800	-600	-1	-1	-1	-1	4
38689	1940	-800	-600	-1	-1	-1	-1	4	-800	-600	-1	-1	-1	-1	4
38709	1941	-800	-600	-1	-1	-1	-1	4	-800	-600	-1	-1	-1	-1	4
38728	1942	-800	-600	-1	-1	-1	-1	4	-800	-600	-1	-1	-1	-1	4
38748	1943	-800	-600	-1	-1	-1	-1	4	-800	-600	-1	-1	-1	-1	4
38768	1944	-800	-600	-1	-1	-1	-1	4	-800	-600	-1	-1	-1	-1	4
38788	1945	-800	-600	-1	-1	-1	-1	4	-800	-600	-1	-1	-1	-1	4
38808	1946	-800	-600	-1	-1	-1	-1	4	-800	-600	-1	-1	-1	-1	4
38828	1947	-800	-600	-1	-1	-1	-1	4	-800	-600	-1	-1	-1	-1	4
38848	1948	-800	-600	-1	-1	-1	-1	4	-800	-600	-1	-1	-1	-1	4
38868	1949	-800	-600	-1	-1	-1	-1	4	-800	-600	-1	-1	-1	-1	4
38888	1950	-800	-600	-1	-1	-1	-1	4	-800	-600	-1	-1	-1	-1	4
38908	1951	-800	-600	-1	-1	-1	-1	4	-800	-600	-1	-1	-1	-1	4
38928	1952	-800	-600	-1	-1	-1	-1	4	-800	-600	-1	-1	-1	-1	4
38948	1953	-800	-600	-1	-1	-1	-1	4	-800	-600	-1	-1	-1	-1	4
38968	1954	-800	-600	-1	-1	-1	-1	4	-800	-600	-1	-1	-1	-1	4
38987	1955	-800	-600	-1	-1	-1	-1	4	-800	-600	-1	-1	-1	-1	4
39007	1956	-800	-600	-1	-1	-1	-1	4	-800	-600	-1	-1	-1	-1	4
39027	1957	-800	-600	-1	-1	-1	-1	4	-800	-600	-1	-1	-1	-1	4
39047	1958	-800	-600	-1	-1	-1	-1	4	-800	-600	-1	-1	-1	-1	4
39067	1959	-800	-600	-1	-1	-1	-1	4	-800	-600	-1	-1	-1	-1	4
39087	1960	-800	-600	-1	-1	-1	-1	4	-800	-600	-1	-1	-1	-1	4
39107	1961	-800	-600	-1	-1	-1	-1	4	-800	-600	-1	-1	-1	-1	4
39127	1962	-800	-600	-1	-1	-1	-1	4	-800	-600	-1	-1	-1	-1	4
39147	1963	-800	-600	-1	-1	-1	-1	4	-800	-600	-1	-1	-1	-1	4
39167	1964	-800	-600	-1	-1	-1	-1	4	-800	-600	-1	-1	-1	-1	4
39187	1965	-800	-600	-1	-1	-1	-1	4	-800	-600	-1	-1	-1	-1	4
39207	1966	-800	-600	-1	-1	-1	-1	4	-800	-600	-1	-1	-1	-1	4
39227	1967	-800	-600	-1	-1	-1	-1	4	-800	-600	-1	-1	-1	-1	4
39247	1968	-800	-600	-1	-1	-1	-1	4	-800	-600	-1	-1	-1	-1	4
39267	1969	-800	-600	-1	-1	-1	-1	4	-800	-600	-1	-1	-1	-1	4
39287	1970	-800	-600	-1	-1	-1	-1	4	-800	-600	-1	-1	-1	-1	4
39307	1971	-800	-600	-1	-1	-1	-1	4	-800	-600	-1	-1	-1	-1	4
39326	1972	-800	-600	-1	-1	-1	-1	4	-800	-600	-1	-1	-1	-1	4
39346	1973	-800	-600	-1	-1	-1	-1	4	-800	-600	-1	-1	-1	-1	4
39366	1974	-800	-600	-1	-1	-1	-1	4	-800	-600	-1	-1	-1	-1	4
39386	1975	-800	-600	-1	-1	-1	-1	4	-800	-600	-1	-1	-1	-1	4
39406	1976	-800	-600	-1	-1	-1	-1	4	-800	-600	-1	-1	-1	-1	4
39426	1977	-800	-600	-1	-1	-1	-1	4	-800	-600	-1	-1	-1	-1	4
39446	1978	-800	-600	-1	-1	-1	-1	4	-800	-600	-1	-1	-1	-1	4
39466	1979	-800	-600	-1	-1	-1	-1	4	-800	-600	-1	-1	-1	-1	4
39486	1980	-800	-600	-1	-1	-1	-1	4	-800	-600	-1	-1	-1	-1	4
39506	1981	-800	-600	-1	-1	-1	-1	4	-800	-600	-1	-1	-1	-1	4
39526	1982	-800	-600	-1	-1	-1	-1	4	-800	-600	-1	-1	-1	-1	4
39546	1983	-800	-600	-1	-1	-1	-1	4	-800	-600	-1	-1	-1	-1	4
39566	1984	-800	-600	-1	-1	-1	-1	4	-800	-600	-1	-1	-1	-1	4
[truncated: 7,096 more rows]
