# Supplementary material for: Perception of Individual and Joint Action in Infants and Adults
Source: PLoS One. 2014 Sep 9;9(9):e107450. doi: 10.1371/journal.pone.0107450 (PMC4174902; doi:10.1371/journal.pone.0107450)
Supplement: Data S1 — Raw files of eye tracking data of all participants. (ZIP) [file pone.0107450.s001.zip › Turm2012b_09_28.csv]

Data properties:
Recording date: 17.08.2012
Recording time : 14:02:29:546 (corresponds to time 0)
Study: Turmbau2012b
Subject: Turm2012b_09_28
Recording: Turm2012b_09_28
Screen resolution: 800 x 600
Coordinate unit: Pixels
Filter settings:
Eye: Average
Fixation radius: 30
Min duration: 100
Timestamp	Number	GazepointX (L)	GazepointY (L)	CamX (L)	CamY (L)	Distance (L)	Pupil (L)	Validity (L)	GazepointX (R)	GazepointY (R)	CamX (R)	CamY (R)	Distance (R)	Pupil (R)	Validity (R)	Fixation	GazepointX	GazepointY	Event	Event Key	Data 1	Data 2	Description
1	1	-800	-600	-1	-1	-1	-1	4	-800	-600	-1	-1	-1	-1	4
21	2	-800	-600	-1	-1	-1	-1	4	-800	-600	-1	-1	-1	-1	4
41	3	-800	-600	-1	-1	-1	-1	4	-800	-600	-1	-1	-1	-1	4
81	4	-800	-600	-1	-1	-1	-1	4	-800	-600	-1	-1	-1	-1	4
100	5	-800	-600	-1	-1	-1	-1	4	-800	-600	-1	-1	-1	-1	4
120	6	-800	-600	-1	-1	-1	-1	4	-800	-600	-1	-1	-1	-1	4
140	7	-800	-600	-1	-1	-1	-1	4	-800	-600	-1	-1	-1	-1	4
160	8	-800	-600	-1	-1	-1	-1	4	-800	-600	-1	-1	-1	-1	4
180	9	-800	-600	-1	-1	-1	-1	4	-800	-600	-1	-1	-1	-1	4
200	10	-800	-600	-1	-1	-1	-1	4	-800	-600	-1	-1	-1	-1	4
220	11	-800	-600	-1	-1	-1	-1	4	-800	-600	-1	-1	-1	-1	4
260	12	-800	-600	-1	-1	-1	-1	4	-800	-600	-1	-1	-1	-1	4
280	13	-800	-600	-1	-1	-1	-1	4	-800	-600	-1	-1	-1	-1	4
300	14	-800	-600	-1	-1	-1	-1	4	-800	-600	-1	-1	-1	-1	4
320	15	-800	-600	-1	-1	-1	-1	4	-800	-600	-1	-1	-1	-1	4
340	16	-800	-600	-1	-1	-1	-1	4	-800	-600	-1	-1	-1	-1	4
360	17	-800	-600	-1	-1	-1	-1	4	-800	-600	-1	-1	-1	-1	4
380	18	-800	-600	-1	-1	-1	-1	4	-800	-600	-1	-1	-1	-1	4
412								5							5				ShowAVI	8	0	0	atFish.avi
419	19	-800	-600	-1	-1	-1	-1	4	-800	-600	-1	-1	-1	-1	4
439	20	-800	-600	-1	-1	-1	-1	4	-800	-600	-1	-1	-1	-1	4
459	21	-800	-600	-1	-1	-1	-1	4	-800	-600	-1	-1	-1	-1	4
479	22	-800	-600	-1	-1	-1	-1	4	-800	-600	-1	-1	-1	-1	4
499	23	-800	-600	-1	-1	-1	-1	4	-800	-600	-1	-1	-1	-1	4
519	24	-800	-600	-1	-1	-1	-1	4	-800	-600	-1	-1	-1	-1	4
539	25	-800	-600	-1	-1	-1	-1	4	-800	-600	-1	-1	-1	-1	4
559	26	-800	-600	-1	-1	-1	-1	4	-800	-600	-1	-1	-1	-1	4
599	27	-800	-600	-1	-1	-1	-1	4	-800	-600	-1	-1	-1	-1	4
619	28	-800	-600	-1	-1	-1	-1	4	-800	-600	-1	-1	-1	-1	4
639	29	-800	-600	-1	-1	-1	-1	4	-800	-600	-1	-1	-1	-1	4
658	30	-800	-600	-1	-1	-1	-1	4	-800	-600	-1	-1	-1	-1	4
678	31	-800	-600	-1	-1	-1	-1	4	-800	-600	-1	-1	-1	-1	4
698	32	-800	-600	-1	-1	-1	-1	4	-800	-600	-1	-1	-1	-1	4
738	33	-800	-600	-1	-1	-1	-1	4	-800	-600	-1	-1	-1	-1	4
758	34	-800	-600	-1	-1	-1	-1	4	-800	-600	-1	-1	-1	-1	4
778	35	-800	-600	-1	-1	-1	-1	4	-800	-600	-1	-1	-1	-1	4
798	36	-800	-600	-1	-1	-1	-1	4	-800	-600	-1	-1	-1	-1	4
818	37	-800	-600	0,303	0,37	-1	-1	4	-800	-600	0,303	0,37	-1	-1	4
838	38	-800	-600	-1	-1	-1	-1	4	-800	-600	-1	-1	-1	-1	4
858	39	-800	-600	0,529	0,344	-1	-1	4	-800	-600	0,289	0,376	-1	-1	4
878	40	436	377	0,525	0,344	562,177	2,678	0	-800	-600	0,525	0,344	-1	-1	4
898	41	-800	-600	-1	-1	-1	-1	4	-800	-600	-1	-1	-1	-1	4
918	42	444	362	0,518	0,344	562,177	2,547	0	503	395	0,276	0,384	552,035	2,791	0
938	43	-800	-600	-1	-1	-1	-1	4	-800	-600	-1	-1	-1	-1	4
958	44	-800	-600	0,516	0,345	-1	-1	4	-800	-600	0,273	0,386	-1	-1	4
977	45	408	381	0,515	0,345	562,032	2,657	0	448	333	0,273	0,386	553,591	2,411	0
998	46	-800	-600	-1	-1	-1	-1	4	-800	-600	-1	-1	-1	-1	4
1017	47	416	252	0,515	0,345	562,032	2,446	0	408	296	0,274	0,388	553,591	2,674	0
1038	48	-800	-600	-1	-1	-1	-1	4	-800	-600	-1	-1	-1	-1	4
1057	49	-800	-600	0,514	0,348	-1	-1	4	-800	-600	0,272	0,391	-1	-1	4
1078	50	443	266	0,513	0,349	559,815	2,635	0	430	271	0,271	0,392	553,99	2,775	0
1097	51	-800	-600	-1	-1	-1	-1	4	-800	-600	-1	-1	-1	-1	4
1118	52	414	294	0,513	0,352	559,815	2,757	0	411	276	0,271	0,393	553,99	3,068	0
1137	53	-800	-600	-1	-1	-1	-1	4	-800	-600	-1	-1	-1	-1	4
1158	54	-800	-600	0,514	0,353	-1	-1	4	-800	-600	0,272	0,393	-1	-1	4
1177	55	424	284	0,515	0,353	561,484	3,047	0	420	262	0,273	0,392	554,952	2,858	0	1	416	267
1198	56	419	280	0,516	0,353	561,484	2,974	0	414	283	0,274	0,392	554,952	2,862	0	1	416	267
1217	57	416	268	0,516	0,352	561,484	2,945	0	441	254	0,274	0,391	554,952	2,856	0	1	416	267
1238	58	412	258	0,517	0,352	561,484	2,737	0	389	274	0,275	0,391	554,952	2,937	0	1	416	267
1256	59	413	252	0,517	0,351	561,034	2,666	0	394	260	0,275	0,39	556,35	2,951	0	1	416	267
1278	60	429	285	0,517	0,351	561,034	3,089	0	413	269	0,275	0,39	556,35	2,758	0	1	416	267
1296	61	428	287	0,517	0,351	561,034	3,106	0	419	239	0,275	0,39	556,35	2,981	0	1	416	267
1319	62	396	299	0,516	0,351	561,034	3,031	0	398	272	0,274	0,39	556,35	2,811	0
1336	63	414	285	0,516	0,351	561,034	2,904	0	400	324	0,274	0,391	556,35	3,049	0
1358	64	404	287	0,516	0,351	562,659	2,886	0	402	323	0,274	0,391	555,835	3,012	0
1376	65	403	275	0,515	0,35	562,659	3,064	0	422	230	0,273	0,39	555,835	3,04	0
1396	66	-800	-600	0,273	0,39	-1	-1	4	436	258	0,273	0,39	555,835	2,914	0
1416	67	425	270	0,515	0,35	562,659	2,952	0	409	299	0,274	0,389	555,835	2,77	0
1436	68	406	253	0,516	0,349	562,659	3,104	0	408	248	0,274	0,389	555,835	2,888	0	2	418	272
1456	69	406	257	0,516	0,349	559,553	3,088	0	405	259	0,274	0,389	555,902	2,831	0	2	418	272
1476	70	402	287	0,516	0,349	559,553	3,059	0	434	271	0,274	0,389	555,902	3,05	0	2	418	272
1496	71	417	256	0,516	0,349	559,553	3,068	0	416	265	0,274	0,389	555,902	3,16	0	2	418	272
1516	72	409	289	0,516	0,349	559,553	3,166	0	403	282	0,274	0,389	555,902	3,195	0	2	418	272
1536	73	415	280	0,516	0,349	559,553	3,273	0	443	293	0,274	0,389	555,902	3,143	0	2	418	272
1556	74	412	270	0,516	0,349	561,398	3,33	0	431	296	0,274	0,389	556,37	3,152	0	2	418	272
1575	75	425	294	0,516	0,349	561,398	3,155	0	-800	-600	0,516	0,349	-1	-1	4	2	418	272
1595	76	427	304	0,517	0,349	561,398	2,994	0	431	254	0,275	0,388	556,37	3,002	0	2	418	272
1615	77	429	233	0,517	0,349	561,398	2,803	0	409	289	0,275	0,387	556,37	2,973	0	2	418	272
1635	78	410	286	0,517	0,348	561,398	3,091	0	417	265	0,275	0,387	556,37	3,189	0	2	418	272
1655	79	410	272	0,517	0,348	561,877	2,96	0	409	280	0,275	0,387	556,531	3,242	0	2	418	272
1675	80	412	288	0,517	0,348	561,877	3,207	0	418	244	0,275	0,387	556,531	3,061	0	2	418	272
1695	81	432	254	0,517	0,348	561,877	3,045	0	428	246	0,275	0,387	556,531	3,216	0	2	418	272
1715	82	428	260	0,517	0,348	561,877	3,169	0	425	266	0,275	0,387	556,531	3,557	0	2	418	272
1735	83	421	263	0,517	0,348	561,877	3,339	0	410	185	0,275	0,386	556,531	3,029	0
1755	84	431	263	0,516	0,347	562,464	3,303	0	414	190	0,276	0,385	553,709	3,174	0
1775	85	464	164	0,516	0,347	562,464	3,103	0	-800	-600	0,516	0,347	-1	-1	4
1795	86	-800	-600	0,275	0,384	-1	-1	4	431	198	0,275	0,384	553,709	3,131	0	3	449	182
1815	87	446	179	0,516	0,347	562,464	3,191	0	445	180	0,275	0,384	553,709	3,28	0	3	449	182
1835	88	453	183	0,516	0,347	562,464	3,076	0	464	160	0,275	0,384	553,709	3,396	0	3	449	182
1855	89	453	183	0,516	0,347	562,126	3,075	0	481	140	0,275	0,384	553,908	3,512	0	3	449	182
1874	90	438	175	0,516	0,347	562,126	3,181	0	455	185	0,274	0,384	553,908	3,185	0	3	449	182
1894	91	430	184	0,516	0,347	562,126	3,173	0	456	189	0,274	0,384	553,908	3,09	0	3	449	182
1914	92	444	178	0,516	0,346	562,126	3,143	0	461	168	0,274	0,384	553,908	3,199	0	3	449	182
1934	93	444	184	0,516	0,346	562,126	3,206	0	446	190	0,274	0,384	553,908	3,311	0	3	449	182
1954	94	444	185	0,516	0,346	560,474	3,188	0	446	184	0,274	0,384	553,972	3,301	0	3	449	182
1974	95	447	171	0,516	0,346	560,474	3,205	0	466	185	0,274	0,384	553,972	3,238	0	3	449	182
1994	96	452	188	0,516	0,347	560,474	3,142	0	451	190	0,274	0,384	553,972	3,186	0	3	449	182
2014	97	425	184	0,516	0,346	560,474	3,179	0	454	203	0,274	0,384	553,972	2,999	0	3	449	182
2034	98	438	185	0,517	0,346	560,474	2,979	0	462	199	0,274	0,384	553,972	3,028	0	3	449	182
2054	99	433	187	0,517	0,346	559,531	2,933	0	454	196	0,275	0,383	554,009	3,057	0	3	449	182
2074	100	425	191	0,517	0,346	559,531	3,234	0	435	181	0,275	0,383	554,009	3	0	3	449	182
2094	101	450	199	0,517	0,346	559,531	3,073	0	450	168	0,275	0,383	554,009	3,061	0	3	449	182
2114	102	440	185	0,518	0,346	559,531	3,169	0	479	184	0,275	0,383	554,009	3,058	0	3	449	182
2134	103	452	184	0,518	0,346	559,531	2,938	0	462	184	0,275	0,383	554,009	3,126	0	3	449	182
2154	104	449	181	0,518	0,347	561,264	2,934	0	476	182	0,275	0,383	555,001	3,152	0	3	449	182
2173	105	438	184	0,518	0,347	561,264	3,025	0	434	169	0,275	0,383	555,001	3,078	0	3	449	182
2193	106	442	217	0,518	0,347	561,264	3,226	0	445	196	0,276	0,383	555,001	2,956	0	4	453	187
2213	107	445	181	0,518	0,346	561,264	3,168	0	460	187	0,276	0,383	555,001	3,327	0	4	453	187
2233	108	451	158	0,518	0,346	561,264	2,996	0	490	182	0,276	0,383	555,001	3,128	0	4	453	187
2253	109	454	165	0,518	0,346	560,523	3,075	0	503	196	0,276	0,383	554,02	3,158	0	4	453	187
2273	110	453	180	0,518	0,347	560,523	3,137	0	453	202	0,276	0,383	554,02	3,438	0	4	453	187
2293	111	444	170	0,518	0,347	560,523	3,076	0	452	197	0,276	0,383	554,02	3,051	0	4	453	187
2313	112	442	219	0,518	0,347	560,523	3,191	0	433	196	0,276	0,383	554,02	3,151	0	4	453	187
2333	113	445	188	0,518	0,347	560,523	3,132	0	442	200	0,276	0,383	554,02	3,087	0	4	453	187
2353	114	447	191	0,516	0,35	564,067	3,149	0	436	198	0,276	0,385	553,882	3,132	0	4	453	187
2373	115	534	318	0,516	0,35	564,067	3,094	0	538	316	0,275	0,386	553,882	3,176	0
2393	116	533	360	0,516	0,35	564,067	3,341	0	546	337	0,275	0,386	553,882	3,284	0
2413	117	531	381	0,516	0,35	564,067	3,233	0	527	322	0,275	0,386	553,882	2,931	0
2433	118	566	265	0,516	0,35	564,067	2,92	0	556	327	0,275	0,386	553,882	3,257	0
2453	119	567	287	0,516	0,35	563,896	3,002	0	554	335	0,274	0,386	553,959	3,13	0
2472	120	584	329	0,516	0,35	563,896	3,341	0	560	364	0,274	0,386	553,959	3,37	0
2492	121	547	355	0,516	0,35	563,896	3,278	0	537	312	0,274	0,386	553,959	3,073	0	5	558	333
2512	122	565	321	0,516	0,35	563,896	3,309	0	555	378	0,275	0,386	553,959	3,427	0	5	558	333
2521								5							5				Keyboard	3	39	0	Right
2532	123	548	336	0,517	0,35	563,896	3,352	0	565	327	0,275	0,385	553,959	3,037	0	5	558	333
2552	124	554	341	0,517	0,35	563,077	3,325	0	556	354	0,275	0,385	554,788	3,147	0	5	558	333
2572	125	-800	-600	0,275	0,385	-1	-1	4	545	344	0,275	0,385	554,788	3,273	0	5	558	333
2592	126	561	310	0,517	0,349	563,077	3,204	0	563	342	0,275	0,385	554,788	3,289	0	5	558	333
2612	127	549	338	0,517	0,349	563,077	3,399	0	544	339	0,275	0,385	554,788	3,383	0	5	558	333
2632	128	573	334	0,517	0,349	563,077	3,285	0	561	343	0,275	0,385	554,788	3,355	0	5	558	333
2652	129	574	330	0,517	0,349	563,467	3,38	0	553	344	0,275	0,385	552,365	3,379	0	5	558	333
2672	130	540	340	0,517	0,349	563,467	3,471	0	569	328	0,275	0,385	552,365	3,154	0	5	558	333
2692	131	590	317	0,516	0,349	563,467	3,228	0	560	352	0,275	0,385	552,365	3,173	0	5	558	333
2712	132	575	292	0,516	0,349	563,467	3,181	0	544	354	0,275	0,385	552,365	3,284	0	5	558	333
2732	133	582	285	0,516	0,349	563,467	2,888	0	538	347	0,275	0,385	552,365	3,359	0	5	558	333
2752	134	576	279	0,517	0,349	564,065	2,762	0	533	345	0,275	0,384	553,178	3,419	0	5	558	333
2771	135	572	208	0,517	0,349	564,065	2,78	0	553	344	0,275	0,384	553,178	3,177	0
2791	136	-800	-600	0,275	0,384	-1	-1	4	564	273	0,275	0,384	553,178	3,096	0
2811	137	-800	-600	0,275	0,384	-1	-1	4	534	324	0,275	0,384	553,178	3,146	0	6	554	308
2831	138	531	269	0,517	0,349	564,065	2,907	0	551	325	0,275	0,384	553,178	3,146	0	6	554	308
2851	139	531	271	0,517	0,349	562,945	2,901	0	548	326	0,276	0,384	553,434	3,148	0	6	554	308
2871	140	546	301	0,518	0,349	562,945	3,27	0	542	339	0,276	0,383	553,434	3,252	0	6	554	308
2891	141	-800	-600	0,276	0,383	-1	-1	4	565	325	0,276	0,383	553,434	3,16	0	6	554	308
2911	142	554	314	0,518	0,349	562,945	3,101	0	558	325	0,276	0,383	553,434	3,255	0	6	554	308
2931	143	570	262	0,518	0,349	562,945	2,875	0	560	347	0,276	0,383	553,434	3,224	0	6	554	308
2951	144	571	261	0,518	0,348	563,989	2,88	0	562	340	0,276	0,383	554,078	3,204	0	6	554	308
2964								5							5				ShowAVI	8	0	0	Interactive.avi
2971	145	558	235	0,518	0,348	563,989	2,946	0	553	346	0,276	0,383	554,078	3,29	0	6	554	308
2991	146	546	265	0,518	0,348	563,989	3,004	0	541	345	0,275	0,383	554,078	3,124	0	6	554	308
3011	147	-800	-600	0,275	0,383	-1	-1	4	571	304	0,275	0,383	554,078	3,16	0	6	554	308
3031	148	-800	-600	0,275	0,383	-1	-1	4	551	325	0,275	0,383	554,078	3,199	0	6	554	308
3051	149	-800	-600	0,517	0,348	-1	-1	4	553	312	0,275	0,383	554,305	3,119	0	6	554	308
3070	150	548	341	0,517	0,348	564,239	3,259	0	573	341	0,275	0,383	554,305	3,231	0
3090	151	647	203	0,514	0,347	564,239	3,398	0	702	226	0,274	0,382	554,305	3,387	0
3110	152	704	107	0,513	0,346	564,239	3,308	0	727	143	0,274	0,382	554,305	3,231	0	7	726	123
3130	153	725	88	0,513	0,346	564,239	3,234	0	741	132	0,273	0,382	554,305	3,144	0	7	726	123
3150	154	729	86	0,513	0,346	556,247	3,234	0	740	154	0,273	0,382	536,711	3,079	0	7	726	123
3170	155	715	90	0,513	0,346	556,247	3,233	0	727	148	0,273	0,382	536,711	3,205	0	7	726	123
3190	156	721	93	0,514	0,346	556,247	3,162	0	735	146	0,273	0,381	536,711	3,022	0	7	726	123
3210	157	722	94	0,514	0,345	556,247	3,294	0	734	137	0,273	0,381	536,711	3,132	0	7	726	123
3230	158	724	107	0,514	0,345	556,247	3,409	0	736	158	0,274	0,38	536,711	3,029	0	7	726	123
3250	159	728	107	0,515	0,345	557,694	3,43	0	738	152	0,274	0,38	538,811	3,08	0	7	726	123
3270	160	714	92	0,515	0,345	557,694	3,349	0	736	149	0,274	0,379	538,811	3,132	0	7	726	123
3290	161	720	96	0,515	0,345	557,694	3,167	0	727	153	0,274	0,379	538,811	3,03	0	7	726	123
3310	162	711	110	0,515	0,345	557,694	3,078	0	741	140	0,274	0,379	538,811	3,172	0	7	726	123
3330	163	704	95	0,515	0,345	557,694	3,154	0	731	155	0,274	0,379	538,811	3,026	0	7	726	123
3349	164	701	104	0,515	0,345	556,482	3,113	0	729	150	0,274	0,378	539,158	3,073	0	7	726	123
3369	165	733	110	0,515	0,345	556,482	3,014	0	729	153	0,274	0,378	539,158	3,088	0	7	726	123
3389	166	641	114	0,516	0,345	556,482	3,083	0	689	167	0,275	0,378	539,158	3,222	0
3409	167	546	168	0,518	0,346	556,482	2,942	0	533	211	0,277	0,379	539,158	3,103	0	8	520	194
3429	168	508	196	0,518	0,346	556,482	2,984	0	530	217	0,277	0,379	539,158	2,859	0	8	520	194
3449	169	469	201	0,518	0,346	563,434	3,017	0	525	201	0,277	0,379	554,28	2,955	0	8	520	194
3469	170	522	199	0,519	0,346	563,434	2,958	0	508	223	0,277	0,378	554,28	2,923	0	8	520	194
3489	171	529	193	0,519	0,345	563,434	3,028	0	514	200	0,277	0,378	554,28	3,121	0	8	520	194
3509	172	515	192	0,519	0,346	563,434	2,846	0	509	221	0,277	0,378	554,28	2,865	0	8	520	194
3529	173	533	185	0,52	0,346	563,434	2,85	0	518	197	0,278	0,378	554,28	2,934	0	8	520	194
3549	174	530	179	0,52	0,346	565,382	2,863	0	518	202	0,278	0,378	554,419	2,971	0	8	520	194
3569	175	512	179	0,52	0,346	565,382	2,981	0	516	190	0,279	0,378	554,419	2,806	0	8	520	194
3589	176	534	180	0,521	0,346	565,382	2,77	0	516	194	0,279	0,377	554,419	2,925	0	8	520	194
3609	177	530	181	0,521	0,346	565,382	2,946	0	499	197	0,279	0,377	554,419	2,797	0	8	520	194
3629	178	526	162	0,522	0,346	565,382	3,004	0	497	207	0,28	0,377	554,419	2,872	0	8	520	194
3649	179	524	165	0,522	0,346	563,193	2,934	0	498	209	0,28	0,377	555,31	2,909	0	8	520	194
3668	180	527	189	0,522	0,345	563,193	2,756	0	512	192	0,28	0,377	555,31	2,936	0	8	520	194
3688	181	525	197	0,522	0,345	563,193	3,077	0	529	181	0,281	0,377	555,31	2,843	0	8	520	194
3708	182	523	180	0,523	0,345	563,193	3,025	0	506	192	0,281	0,377	555,31	2,758	0	8	520	194
3728	183	537	185	0,523	0,345	563,193	2,803	0	495	198	0,281	0,377	555,31	2,864	0	8	520	194
3748	184	537	183	0,523	0,345	563,541	2,957	0	498	195	0,282	0,377	555,411	2,844	0	8	520	194
3768	185	529	170	0,523	0,346	563,541	2,762	0	530	192	0,282	0,377	555,411	2,871	0	8	520	194
3788	186	522	176	0,524	0,346	563,541	2,679	0	512	192	0,282	0,377	555,411	2,929	0	8	520	194
3808	187	529	180	0,524	0,346	563,541	2,82	0	508	209	0,283	0,377	555,411	2,775	0	8	520	194
3828	188	535	186	0,525	0,346	563,541	2,749	0	514	229	0,284	0,377	555,411	3,036	0	8	520	194
3848	189	535	192	0,526	0,346	563,373	2,741	0	513	238	0,284	0,377	554,789	3,018	0	8	520	194
3868	190	542	198	0,526	0,346	563,373	3,07	0	536	205	0,285	0,377	554,789	2,95	0	8	520	194
3888	191	537	180	0,527	0,347	563,373	2,868	0	523	208	0,286	0,377	554,789	2,943	0	8	520	194
3908	192	543	197	0,527	0,347	563,373	2,727	0	511	209	0,286	0,377	554,789	2,819	0	8	520	194
3928	193	531	198	0,528	0,346	563,373	2,679	0	528	190	0,287	0,377	554,789	2,895	0	8	520	194
3948	194	531	193	0,528	0,346	563,774	2,632	0	526	188	0,287	0,377	555,787	2,861	0	8	520	194
3967	195	542	192	0,529	0,346	563,774	2,918	0	494	185	0,288	0,376	555,787	2,854	0	8	520	194
3987	196	528	179	0,529	0,347	563,774	3,043	0	501	210	0,288	0,377	555,787	2,928	0	8	520	194
4007	197	522	188	0,529	0,347	563,774	2,878	0	518	204	0,288	0,377	555,787	2,822	0	8	520	194
4027	198	-800	-600	0,288	0,38	-1	-1	4	571	395	0,288	0,38	555,787	3,099	0
4047	199	-800	-600	0,526	0,352	-1	-1	4	587	422	0,288	0,381	557,332	3,139	0
4067	200	595	393	0,526	0,352	568,703	2,845	0	569	474	0,287	0,382	557,332	3,114	0
4087	201	608	369	0,526	0,352	568,703	2,919	0	579	411	0,287	0,383	557,332	2,875	0
4107	202	606	393	0,526	0,352	568,703	2,901	0	562	447	0,287	0,383	557,332	3,045	0
4127	203	-800	-600	0,287	0,383	-1	-1	4	613	435	0,287	0,383	557,332	3,228	0
4147	204	-800	-600	0,526	0,352	-1	-1	4	616	425	0,286	0,383	556,866	3,157	0
4167	205	581	462	0,526	0,352	568,858	3,309	0	592	445	0,286	0,383	556,866	3,265	0
4187	206	607	394	0,526	0,352	568,858	3,007	0	575	452	0,286	0,383	556,866	3,383	0
4207	207	-800	-600	0,286	0,383	-1	-1	4	590	452	0,286	0,383	556,866	3,223	0
4227	208	611	406	0,526	0,353	568,858	2,923	0	573	424	0,286	0,383	556,866	2,774	0
4247	209	611	406	0,526	0,353	568,486	2,921	0	579	425	0,286	0,383	557,178	2,754	0
4266	210	610	395	0,525	0,353	568,486	2,957	0	589	413	0,285	0,383	557,178	3,022	0
4286	211	607	414	0,524	0,353	568,486	3,121	0	605	408	0,285	0,384	557,178	2,921	0
4306	212	629	410	0,524	0,353	568,486	3,143	0	598	412	0,284	0,384	557,178	3,069	0
4326	213	-800	-600	0,284	0,384	-1	-1	4	584	447	0,284	0,384	557,178	3,021	0
4346	214	-800	-600	0,524	0,353	-1	-1	4	590	449	0,283	0,384	555,516	2,999	0
4366	215	649	351	0,523	0,353	569,015	2,872	0	605	428	0,283	0,384	555,516	3,07	0
4386	216	633	373	0,523	0,353	569,015	2,959	0	612	420	0,282	0,385	555,516	3,057	0
4406	217	-800	-600	0,282	0,385	-1	-1	4	575	425	0,282	0,385	555,516	3,015	0
4426	218	621	352	0,523	0,353	569,015	3,021	0	597	423	0,282	0,385	555,516	2,914	0
4446	219	621	353	0,523	0,353	568,098	3,016	0	592	425	0,282	0,385	555,048	2,882	0
4466	220	645	339	0,523	0,354	568,098	2,843	0	600	445	0,282	0,385	555,048	3,067	0
4486	221	629	369	0,523	0,354	568,098	3,209	0	584	437	0,282	0,385	555,048	3,05	0
4506	222	-800	-600	0,282	0,385	-1	-1	4	577	449	0,282	0,385	555,048	3,164	0
4526	223	612	391	0,523	0,354	568,098	3,099	0	612	379	0,282	0,385	555,048	2,901	0
4546	224	611	391	0,523	0,354	567,367	3,095	0	606	371	0,282	0,385	556,024	2,912	0
4565	225	608	392	0,522	0,354	567,367	3,034	0	599	399	0,282	0,385	556,024	2,95	0
4585	226	605	286	0,522	0,354	567,367	2,742	0	617	395	0,282	0,385	556,024	3,064	0
4605	227	609	412	0,522	0,354	567,367	2,913	0	591	406	0,282	0,385	556,024	3,039	0
4625	228	620	410	0,522	0,354	567,367	2,909	0	607	407	0,282	0,386	556,024	2,989	0
4645	229	622	407	0,522	0,354	569,066	2,914	0	606	410	0,282	0,386	553,594	3,03	0
4665	230	655	363	0,522	0,354	569,066	2,991	0	565	492	0,282	0,386	553,594	3,474	0
4685	231	645	396	0,522	0,354	569,066	2,813	0	633	398	0,282	0,386	553,594	3,161	0
4705	232	-800	-600	0,282	0,386	-1	-1	4	618	475	0,282	0,386	553,594	3,354	0
4725	233	600	407	0,522	0,354	569,066	3,112	0	618	447	0,282	0,385	553,594	3,414	0
4745	234	600	408	0,522	0,354	568,817	3,11	0	620	415	0,282	0,385	555,035	3,309	0
4765	235	588	431	0,522	0,353	568,817	3,085	0	615	430	0,282	0,385	555,035	3,201	0
4785	236	641	361	0,522	0,353	568,817	2,925	0	625	394	0,282	0,385	555,035	3,101	0
4805	237	571	456	0,522	0,353	568,817	3,278	0	608	434	0,281	0,385	555,035	3,045	0
4825	238	-800	-600	0,281	0,384	-1	-1	4	606	403	0,281	0,384	555,035	3,093	0	9	624	419
4844	239	-800	-600	0,521	0,353	-1	-1	4	607	421	0,281	0,385	553,68	3,065	0	9	624	419
4864	240	645	410	0,521	0,353	569,331	3,003	0	622	417	0,281	0,385	553,68	2,952	0	9	624	419
4884	241	638	399	0,521	0,353	569,331	3,053	0	620	448	0,281	0,385	553,68	3,129	0	9	624	419
4904	242	653	377	0,521	0,353	569,331	2,952	0	609	447	0,281	0,384	553,68	3,019	0	9	624	419
4924	243	647	401	0,522	0,353	569,331	3,235	0	605	442	0,281	0,384	553,68	3,119	0	9	624	419
4944	244	646	397	0,522	0,353	567,037	3,241	0	604	439	0,281	0,384	554,384	3,082	0	9	624	419
4964	245	629	428	0,522	0,352	567,037	3,219	0	608	426	0,281	0,384	554,384	3,24	0	9	624	419
4984	246	-800	-600	0,281	0,384	-1	-1	4	619	471	0,281	0,384	554,384	3,317	0	10	641	430
5004	247	635	446	0,522	0,352	567,037	3,138	0	635	445	0,282	0,384	554,384	3,132	0	10	641	430
5024	248	659	384	0,522	0,352	567,037	3,015	0	619	452	0,282	0,384	554,384	3,412	0	10	641	430
5044	249	659	384	0,522	0,352	566,337	3,012	0	625	459	0,282	0,384	554,77	3,384	0	10	641	430
5064	250	631	431	0,523	0,352	566,337	3,141	0	648	454	0,282	0,384	554,77	3,392	0	10	641	430
5084	251	659	400	0,523	0,352	566,337	3,175	0	642	451	0,282	0,384	554,77	3,323	0	10	641	430
5104	252	644	355	0,523	0,352	566,337	3,117	0	619	428	0,282	0,384	554,77	3,163	0	11	632	423
5124	253	651	384	0,523	0,352	566,337	3,126	0	654	431	0,282	0,384	554,77	3,351	0	11	632	423
5144	254	644	362	0,523	0,352	567,209	3,131	0	646	435	0,282	0,384	554,19	3,27	0	11	632	423
5164	255	667	406	0,523	0,352	567,209	3,21	0	644	418	0,282	0,384	554,19	3,403	0	11	632	423
5183	256	638	382	0,523	0,352	567,209	3,088	0	628	454	0,282	0,384	554,19	3,238	0	11	632	423
5203	257	647	406	0,523	0,351	567,209	2,931	0	608	457	0,283	0,384	554,19	3,456	0	11	632	423
5223	258	-800	-600	0,283	0,384	-1	-1	4	623	443	0,283	0,384	554,19	3,214	0	11	632	423
5243	259	-800	-600	0,523	0,351	-1	-1	4	614	440	0,283	0,384	554,583	3,282	0	11	632	423
5263	260	653	374	0,523	0,351	569,762	3,199	0	570	495	0,282	0,384	554,583	3,61	0	11	632	423
5283	261	617	309	0,522	0,349	569,762	3,009	0	612	326	0,283	0,383	554,583	3,248	0
5303	262	637	286	0,521	0,348	569,762	3,193	0	615	314	0,282	0,383	554,583	2,964	0
5323	263	619	264	0,521	0,348	569,762	3,096	0	673	290	0,282	0,383	554,583	3,248	0
5343	264	622	247	0,521	0,347	565,883	3,018	0	689	276	0,282	0,382	552,678	3,142	0
5363	265	612	283	0,521	0,347	565,883	2,971	0	609	315	0,282	0,382	552,678	3,064	0	12	622	281
5383	266	624	256	0,521	0,347	565,883	3,06	0	620	306	0,282	0,382	552,678	2,903	0	12	622	281
5403	267	631	287	0,522	0,347	565,883	3,207	0	596	314	0,282	0,382	552,678	2,942	0	12	622	281
5423	268	637	252	0,522	0,346	565,883	3,192	0	610	294	0,282	0,382	552,678	2,895	0	12	622	281
5443	269	644	260	0,522	0,346	567,099	3,184	0	611	291	0,282	0,381	553,93	2,912	0	12	622	281
5462	270	642	256	0,523	0,346	567,099	3,069	0	609	322	0,282	0,381	553,93	3,154	0	12	622	281
5482	271	635	260	0,523	0,346	567,099	3,043	0	622	277	0,283	0,381	553,93	3,148	0	12	622	281
5502	272	625	274	0,523	0,346	567,099	3,05	0	607	314	0,283	0,381	553,93	3,003	0	12	622	281
5522	273	625	257	0,523	0,346	567,099	3,092	0	612	302	0,283	0,381	553,93	3,004	0	12	622	281
5542	274	625	263	0,523	0,346	566,102	3,077	0	612	292	0,283	0,381	550,306	2,986	0	12	622	281
5562	275	628	278	0,523	0,346	566,102	3,199	0	620	306	0,282	0,381	550,306	3,013	0	12	622	281
5582	276	622	249	0,522	0,346	566,102	3,06	0	623	284	0,282	0,381	550,306	2,882	0	12	622	281
5602	277	638	283	0,522	0,346	566,102	3,047	0	595	312	0,282	0,381	550,306	3,005	0	13	621	288
5622	278	625	267	0,522	0,346	566,102	3,043	0	598	318	0,282	0,381	550,306	3,043	0	13	621	288
5642	279	630	259	0,522	0,346	566,978	3,044	0	603	313	0,282	0,381	552,073	3,02	0	13	621	288
5662	280	625	274	0,522	0,346	566,978	3,003	0	616	299	0,282	0,381	552,073	2,91	0	13	621	288
5682	281	644	254	0,522	0,346	566,978	2,73	0	608	316	0,282	0,381	552,073	2,77	0	13	621	288
5702	282	635	279	0,522	0,346	566,978	3,038	0	620	313	0,282	0,381	552,073	3,035	0	13	621	288
5722	283	631	277	0,522	0,346	566,978	2,885	0	610	293	0,282	0,381	552,073	3,043	0	13	621	288
5742	284	639	274	0,522	0,346	566,193	2,812	0	615	300	0,282	0,381	552,612	3,054	0	13	621	288
5762	285	655	389	0,521	0,348	566,193	2,946	0	653	390	0,282	0,383	552,612	2,88	0
5781	286	644	398	0,521	0,349	566,193	2,848	0	659	424	0,282	0,384	552,612	3,079	0
5801	287	714	375	0,521	0,349	566,193	2,835	0	673	411	0,282	0,384	552,612	2,806	0
5821	288	672	393	0,521	0,349	566,193	2,923	0	628	456	0,282	0,384	552,612	3,107	0
5841	289	687	390	0,521	0,349	567,883	2,877	0	630	462	0,282	0,384	552,982	3,027	0
5861	290	649	368	0,521	0,348	567,883	3,138	0	623	462	0,282	0,384	552,982	3,18	0
5881	291	677	406	0,521	0,348	567,883	3,155	0	640	487	0,282	0,384	552,982	3,178	0
5901	292	642	402	0,521	0,348	567,883	2,975	0	630	449	0,282	0,384	552,982	3,053	0	14	642	419
5921	293	-800	-600	0,282	0,384	-1	-1	4	631	434	0,282	0,384	552,982	2,992	0	14	642	419
5941	294	-800	-600	0,522	0,348	-1	-1	4	632	434	0,282	0,383	552,966	2,931	0	14	642	419
5961	295	661	389	0,522	0,348	568,849	3,295	0	626	453	0,282	0,383	552,966	3,1	0	14	642	419
5981	296	644	412	0,522	0,348	568,849	3,107	0	651	423	0,282	0,383	552,966	3,132	0	14	642	419
6001	297	672	400	0,522	0,348	568,849	3,112	0	634	415	0,282	0,383	552,966	2,965	0	14	642	419
6021	298	644	390	0,522	0,348	568,849	3,127	0	643	440	0,282	0,383	552,966	3,12	0	14	642	419
6040	299	653	400	0,522	0,348	566,883	3,125	0	635	422	0,282	0,383	553,338	3,063	0	14	642	419
6060	300	657	377	0,522	0,348	566,883	3,244	0	626	440	0,282	0,384	553,338	3,199	0	14	642	419
6080	301	666	385	0,522	0,348	566,883	3,106	0	631	467	0,282	0,384	553,338	3,18	0	14	642	419
6100	302	-800	-600	0,281	0,383	-1	-1	4	619	443	0,281	0,383	553,338	2,985	0
6120	303	-800	-600	0,281	0,383	-1	-1	4	628	442	0,281	0,383	553,338	3,205	0
6140	304	-800	-600	0,521	0,348	-1	-1	4	625	442	0,282	0,383	553,491	3,148	0
6160	305	694	369	0,522	0,348	569,286	3,01	0	660	460	0,282	0,383	553,491	3,224	0
6180	306	658	375	0,522	0,348	569,286	3,086	0	613	461	0,282	0,383	553,491	3,422	0
6200	307	-800	-600	0,282	0,383	-1	-1	4	644	439	0,282	0,383	553,491	2,946	0
6220	308	611	318	0,522	0,348	569,286	3,24	0	608	360	0,283	0,382	553,491	3,128	0
6240	309	609	321	0,522	0,348	566,645	3,226	0	619	344	0,283	0,382	555,802	3,112	0
6260	310	637	301	0,522	0,348	566,645	3,311	0	567	372	0,283	0,382	555,802	3,355	0
6280	311	592	215	0,522	0,348	566,645	2,842	0	590	352	0,283	0,382	555,802	3,174	0
6300	312	621	269	0,523	0,347	566,645	3,315	0	596	346	0,282	0,382	555,802	3,34	0
6320	313	-800	-600	0,282	0,382	-1	-1	4	598	336	0,282	0,382	555,802	3,31	0
6340	314	-800	-600	0,523	0,347	-1	-1	4	599	330	0,283	0,382	554,621	3,251	0
6359	315	607	318	0,523	0,347	565,914	3,218	0	586	346	0,283	0,382	554,621	3,344	0
6379	316	628	290	0,523	0,347	565,914	3,096	0	574	356	0,283	0,382	554,621	3,41	0
6399	317	602	337	0,523	0,347	565,914	3,129	0	566	369	0,283	0,382	554,621	3,18	0
6419	318	562	378	0,524	0,347	565,914	3,506	0	576	345	0,284	0,381	554,621	3,289	0
6439	319	563	380	0,525	0,348	566,585	3,481	0	574	350	0,286	0,382	558,068	3,279	0
6459	320	431	305	0,526	0,348	566,585	3,353	0	488	346	0,286	0,382	558,068	3,542	0
6479	321	431	313	0,526	0,348	566,585	3,161	0	425	308	0,286	0,382	558,068	3,346	0
6499	322	441	331	0,526	0,348	566,585	3,377	0	444	369	0,286	0,382	558,068	3,163	0
6519	323	418	343	0,526	0,348	566,585	3,402	0	419	297	0,286	0,382	558,068	3,065	0
6539	324	419	356	0,526	0,348	565,511	3,358	0	423	311	0,286	0,381	559,654	2,976	0
6559	325	484	347	0,526	0,348	565,511	3,457	0	491	310	0,286	0,381	559,654	3,264	0
6579	326	435	307	0,526	0,347	565,511	3,309	0	445	369	0,286	0,381	559,654	3,654	0
6599	327	431	301	0,526	0,347	565,511	3,361	0	449	423	0,286	0,381	559,654	3,9	0
6619	328	429	385	0,526	0,347	565,511	3,502	0	448	335	0,286	0,381	559,654	3,398	0
6639	329	429	364	0,526	0,347	567,808	3,458	0	446	381	0,286	0,381	558,994	3,661	0
6658	330	442	292	0,526	0,347	567,808	3,411	0	438	367	0,286	0,381	558,994	3,507	0
6679	331	449	335	0,526	0,347	567,808	3,303	0	-800	-600	0,526	0,347	-1	-1	4
6699	332	452	266	0,526	0,347	567,808	3,44	0	425	235	0,286	0,381	558,994	3,239	0
6719	333	406	296	0,527	0,347	567,808	3,189	0	454	276	0,286	0,381	558,994	3,283	0
6738	334	407	299	0,527	0,347	568,717	3,201	0	454	275	0,286	0,38	559,568	3,286	0
6759	335	429	316	0,527	0,347	568,717	3,612	0	458	231	0,286	0,38	559,568	2,709	0
6778	336	453	341	0,527	0,347	568,717	3,383	0	417	360	0,286	0,38	559,568	3,584	0
6799	337	425	298	0,527	0,347	568,717	3,245	0	-800	-600	0,527	0,347	-1	-1	4
6818	338	463	307	0,527	0,347	568,717	3,584	0	441	379	0,286	0,38	559,568	3,717	0
6839	339	456	311	0,527	0,347	566,389	3,419	0	441	381	0,286	0,38	557,164	3,702	0
6858	340	452	307	0,527	0,347	566,389	3,202	0	455	356	0,287	0,38	557,164	3,55	0
6879	341	432	277	0,527	0,347	566,389	3,397	0	448	381	0,287	0,38	557,164	3,746	0
6898	342	446	341	0,527	0,347	566,389	3,506	0	460	377	0,287	0,38	557,164	3,705	0
6919	343	405	315	0,528	0,347	566,389	3,544	0	-800	-600	0,528	0,347	-1	-1	4
6938	344	401	317	0,528	0,348	565,822	3,579	0	-800	-600	0,288	0,38	-1	-1	4
6959	345	341	361	0,528	0,348	565,822	3,576	0	397	329	0,289	0,38	559,209	3,767	0
6977	346	-800	-600	0,289	0,38	-1	-1	4	379	288	0,289	0,38	559,209	3,049	0
6999	347	392	427	0,529	0,348	565,822	3,554	0	353	311	0,289	0,38	559,209	3,341	0
7017	348	381	432	0,529	0,348	565,822	3,626	0	376	321	0,289	0,38	559,209	3,325	0
7039	349	381	432	0,529	0,348	566,714	3,631	0	368	306	0,289	0,38	559,456	3,31	0
7057	350	-800	-600	0,289	0,38	-1	-1	4	376	313	0,289	0,38	559,456	3,43	0
7079	351	367	359	0,529	0,348	566,714	3,528	0	-800	-600	0,529	0,348	-1	-1	4
7097	352	-800	-600	0,29	0,38	-1	-1	4	395	394	0,29	0,38	559,456	3,764	0
7119	353	355	416	0,529	0,348	566,714	3,647	0	374	460	0,289	0,38	559,456	3,849	0
7137	354	355	415	0,529	0,348	566,863	3,648	0	374	460	0,289	0,38	559,534	3,85	0
7159	355	372	402	0,529	0,347	566,863	3,497	0	368	358	0,289	0,38	559,534	3,542	0
7177	356	-800	-600	-1	-1	-1	-1	4	-800	-600	-1	-1	-1	-1	4
7199	357	377	442	0,53	0,347	566,863	3,703	0	391	357	0,29	0,379	559,534	3,542	0
7217	358	355	409	0,53	0,348	566,863	3,433	0	404	406	0,29	0,379	559,534	3,614	0
7236	359	355	422	0,53	0,348	567,804	3,501	0	416	410	0,29	0,379	560,105	3,626	0
7256	360	388	324	0,53	0,347	567,804	3,158	0	366	302	0,29	0,379	560,105	3,236	0
7276	361	367	332	0,53	0,347	567,804	3,28	0	400	352	0,29	0,379	560,105	3,245	0
7296	362	371	362	0,53	0,347	567,804	3,242	0	374	265	0,29	0,379	560,105	2,917	0
7316	363	349	325	0,53	0,347	567,804	3,415	0	360	303	0,29	0,379	560,105	3,176	0
7336	364	344	336	0,53	0,347	567,853	3,448	0	370	307	0,29	0,379	559,422	3,089	0
7356	365	-800	-600	0,29	0,379	-1	-1	4	364	337	0,29	0,379	559,422	3,16	0
7376	366	360	442	0,53	0,347	567,853	3,57	0	-800	-600	0,53	0,347	-1	-1	4
7396	367	-800	-600	0,29	0,379	-1	-1	4	363	381	0,29	0,379	559,422	3,159	0
7416	368	363	380	0,53	0,347	567,853	3,363	0	390	466	0,29	0,379	559,422	3,714	0
7436	369	363	380	0,53	0,347	567,008	3,358	0	391	465	0,29	0,379	561,148	3,725	0
7456	370	-800	-600	-1	-1	-1	-1	4	-800	-600	-1	-1	-1	-1	4
7476	371	377	402	0,531	0,347	567,008	3,657	0	410	403	0,29	0,378	561,148	3,473	0
7496	372	369	362	0,531	0,347	567,008	3,16	0	395	366	0,29	0,378	561,148	3,359	0
7516	373	392	348	0,531	0,347	567,008	2,898	0	364	348	0,291	0,378	561,148	3,06	0
7536	374	394	333	0,531	0,347	568,049	2,641	0	344	332	0,291	0,378	560,042	2,879	0
7555	375	-800	-600	0,291	0,378	-1	-1	4	380	367	0,291	0,378	560,042	3,38	0
7575	376	-800	-600	0,291	0,378	-1	-1	4	370	326	0,291	0,378	560,042	2,811	0
7595	377	-800	-600	0,291	0,378	-1	-1	4	354	304	0,291	0,378	560,042	2,931	0
7615	378	368	372	0,531	0,347	568,049	3,019	0	406	401	0,291	0,378	560,042	3,658	0
7635	379	368	372	0,531	0,347	567,84	3,018	0	398	378	0,291	0,378	559,556	3,424	0
7655	380	351	385	0,531	0,347	567,84	3,467	0	419	364	0,291	0,378	559,556	3,431	0
7675	381	342	380	0,531	0,347	567,84	3,087	0	-800	-600	0,531	0,347	-1	-1	4
7695	382	375	378	0,531	0,347	567,84	3,17	0	-800	-600	0,531	0,347	-1	-1	4
7715	383	394	292	0,531	0,347	567,84	2,896	0	-800	-600	0,531	0,347	-1	-1	4
7735	384	401	281	0,531	0,347	567,655	2,86	0	-800	-600	0,291	0,378	-1	-1	4
7755	385	374	341	0,531	0,347	567,655	3,298	0	391	371	0,291	0,378	560,48	3,275	0
7775	386	361	352	0,532	0,347	567,655	3,221	0	380	424	0,291	0,378	560,48	3,457	0
7795	387	-800	-600	0,291	0,378	-1	-1	4	394	369	0,291	0,378	560,48	3,432	0
7814	388	-800	-600	0,291	0,378	-1	-1	4	393	357	0,291	0,378	560,48	3,258	0
7835	389	-800	-600	0,532	0,347	-1	-1	4	392	369	0,291	0,378	559,59	3,336	0
7854	390	-800	-600	-1	-1	-1	-1	4	-800	-600	-1	-1	-1	-1	4
7874	391	518	266	0,528	0,346	568,723	3,213	0	546	311	0,289	0,377	559,59	3,413	0
7894	392	576	182	0,527	0,346	568,723	3,043	0	-800	-600	0,527	0,346	-1	-1	4
7914	393	590	173	0,527	0,346	568,723	2,996	0	560	220	0,289	0,377	559,59	3,096	0
7934	394	603	167	0,527	0,346	566,346	2,937	0	558	228	0,289	0,377	554,514	3,069	0
7954	395	602	217	0,528	0,346	566,346	3,189	0	570	264	0,289	0,377	554,514	3,181	0
7974	396	603	197	0,528	0,346	566,346	3,087	0	569	221	0,289	0,377	554,514	3,036	0
7994	397	574	203	0,528	0,346	566,346	3,1	0	559	250	0,289	0,377	554,514	3,134	0
8014	398	605	174	0,529	0,346	566,346	3,23	0	574	220	0,289	0,377	554,514	3,063	0
8034	399	599	166	0,529	0,346	567,565	3,192	0	571	231	0,289	0,377	553,803	3,101	0
8054	400	578	196	0,529	0,346	567,565	2,919	0	598	262	0,289	0,377	553,803	3,23	0	15	576	209
8074	401	576	181	0,529	0,346	567,565	2,979	0	583	253	0,289	0,377	553,803	3,258	0	15	576	209
8094	402	588	159	0,529	0,346	567,565	2,99	0	576	219	0,289	0,377	553,803	3,158	0	15	576	209
8114	403	599	174	0,529	0,346	567,565	2,974	0	581	240	0,289	0,377	553,803	3,113	0	15	576	209
8133	404	603	167	0,529	0,346	566,042	2,969	0	578	223	0,289	0,377	554,695	3,097	0	15	576	209
8153	405	596	177	0,529	0,346	566,042	3,063	0	589	229	0,29	0,377	554,695	3,194	0	15	576	209
8173	406	577	195	0,53	0,346	566,042	3,167	0	581	239	0,29	0,377	554,695	3,104	0	15	576	209
8193	407	550	220	0,53	0,347	566,042	2,907	0	557	231	0,29	0,378	554,695	2,916	0	15	576	209
8213	408	550	177	0,53	0,347	566,042	3,27	0	596	230	0,291	0,378	554,695	3,053	0	15	576	209
8233	409	552	188	0,531	0,347	567,73	3,227	0	588	232	0,291	0,378	555,597	2,979	0	15	576	209
8253	410	571	203	0,531	0,347	567,73	3,007	0	570	245	0,291	0,378	555,597	3,153	0	15	576	209
8273	411	559	191	0,532	0,347	567,73	2,907	0	566	240	0,292	0,378	555,597	2,944	0	15	576	209
8293	412	340	178	0,535	0,347	567,73	3,094	0	409	194	0,295	0,377	555,597	3,067	0
8313	413	221	192	0,537	0,348	567,73	2,822	0	254	190	0,299	0,377	555,597	3,289	0
8333	414	129	185	0,538	0,348	564,413	2,841	0	178	182	0,299	0,377	559,262	3,247	0
8353	415	193	197	0,538	0,348	564,413	2,984	0	219	164	0,3	0,377	559,262	3,114	0	16	203	187
8373	416	196	195	0,539	0,348	564,413	2,899	0	202	190	0,3	0,377	559,262	2,915	0	16	203	187
8393	417	200	187	0,539	0,348	564,413	2,934	0	223	183	0,3	0,377	559,262	3,118	0	16	203	187
8413	418	214	198	0,539	0,348	564,413	2,998	0	196	191	0,3	0,377	559,262	2,8	0	16	203	187
8433	419	219	195	0,539	0,348	564,286	2,965	0	200	189	0,3	0,377	559,073	2,828	0	16	203	187
8452	420	187	189	0,539	0,348	564,286	2,785	0	190	188	0,3	0,378	559,073	2,905	0	16	203	187
8472	421	203	196	0,539	0,348	564,286	2,929	0	201	181	0,3	0,378	559,073	3,028	0	16	203	187
8492	422	211	192	0,539	0,348	564,286	2,882	0	206	163	0,3	0,378	559,073	2,933	0	16	203	187
8512	423	189	172	0,539	0,348	564,286	2,809	0	193	196	0,3	0,378	559,073	2,91	0	16	203	187
8532	424	199	176	0,539	0,348	562,627	2,863	0	201	188	0,299	0,378	559,466	2,95	0	16	203	187
8552	425	195	194	0,539	0,348	562,627	2,901	0	222	180	0,299	0,378	559,466	3,058	0	16	203	187
8572	426	193	191	0,538	0,348	562,627	2,856	0	187	159	0,299	0,378	559,466	2,954	0	16	203	187
8592	427	205	188	0,538	0,348	562,627	2,909	0	207	169	0,299	0,378	559,466	3,081	0	16	203	187
8612	428	195	207	0,538	0,348	562,627	2,764	0	218	177	0,299	0,378	559,466	3,022	0	16	203	187
8632	429	196	204	0,539	0,348	564,149	2,751	0	205	168	0,299	0,378	559,589	2,999	0	16	203	187
8652	430	192	198	0,539	0,348	564,149	2,781	0	217	177	0,299	0,378	559,589	3,046	0	16	203	187
8672	431	202	195	0,539	0,348	564,149	2,869	0	215	177	0,299	0,378	559,589	2,832	0	16	203	187
8692	432	203	199	0,539	0,348	564,149	2,837	0	208	177	0,3	0,378	559,589	2,776	0	16	203	187
8712	433	216	185	0,539	0,347	564,149	2,97	0	204	189	0,3	0,378	559,589	2,952	0	16	203	187
8731	434	220	185	0,539	0,347	563,061	2,988	0	201	188	0,299	0,378	560,806	2,83	0	16	203	187
8751	435	202	215	0,539	0,347	563,061	2,917	0	202	185	0,299	0,378	560,806	2,932	0	16	203	187
8771	436	205	204	0,539	0,347	563,061	2,882	0	-800	-600	0,539	0,347	-1	-1	4	16	203	187
8791	437	203	188	0,539	0,347	563,061	2,732	0	207	171	0,299	0,378	560,806	2,861	0	16	203	187
8811	438	211	215	0,538	0,348	563,061	2,812	0	226	209	0,299	0,379	560,806	2,852	0
8831	439	212	200	0,536	0,351	567,087	2,757	0	226	208	0,299	0,381	561,112	2,853	0
8851	440	269	377	0,536	0,351	567,087	2,96	0	306	313	0,298	0,381	561,112	3,008	0
8871	441	231	413	0,536	0,351	567,087	3,037	0	-800	-600	0,536	0,351	-1	-1	4
8891	442	253	416	0,536	0,351	567,087	3,101	0	249	306	0,298	0,382	561,112	2,589	0
8911	443	276	424	0,536	0,351	567,087	2,84	0	-800	-600	0,536	0,351	-1	-1	4
8931	444	262	427	0,536	0,351	568,535	2,892	0	-800	-600	0,298	0,382	-1	-1	4
8951	445	300	461	0,537	0,351	568,535	3,175	0	336	354	0,298	0,382	560,377	3,176	0
8971	446	-800	-600	0,298	0,382	-1	-1	4	291	369	0,298	0,382	560,377	3,042	0
8991	447	278	461	0,537	0,351	568,535	3,205	0	250	352	0,298	0,382	560,377	3,145	0
9011	448	265	424	0,537	0,351	568,535	3,069	0	-800	-600	0,537	0,351	-1	-1	4
9031	449	265	425	0,537	0,351	567,853	3,066	0	-800	-600	0,298	0,381	-1	-1	4
9050	450	270	432	0,537	0,351	567,853	3,191	0	316	379	0,298	0,381	560,138	3,319	0
9070	451	262	410	0,537	0,351	567,853	3,29	0	-800	-600	0,537	0,351	-1	-1	4
9090	452	266	435	0,537	0,351	567,853	3,188	0	-800	-600	0,537	0,351	-1	-1	4
9110	453	278	287	0,537	0,351	567,853	2,734	0	260	345	0,298	0,381	560,138	2,904	0
9130	454	276	270	0,537	0,351	567,911	2,721	0	260	345	0,298	0,381	560,074	2,904	0
9150	455	264	445	0,537	0,351	567,911	3,071	0	290	334	0,298	0,381	560,074	2,998	0
9170	456	257	401	0,537	0,351	567,911	3,132	0	283	357	0,298	0,381	560,074	3,123	0
9190	457	265	353	0,537	0,351	567,911	3,001	0	286	268	0,298	0,381	560,074	2,547	0
9210	458	252	406	0,537	0,351	567,911	2,986	0	284	270	0,297	0,382	560,074	2,669	0
9230	459	254	393	0,537	0,351	566,303	2,962	0	283	273	0,297	0,381	560,32	2,561	0
9250	460	277	453	0,537	0,351	566,303	3,299	0	-800	-600	0,537	0,351	-1	-1	4
9270	461	295	443	0,537	0,351	566,303	3,234	0	306	296	0,297	0,381	560,32	2,698	0
9290	462	254	414	0,537	0,351	566,303	3,116	0	298	354	0,297	0,381	560,32	3,177	0
9310	463	270	444	0,536	0,351	566,303	3,315	0	306	324	0,297	0,381	560,32	3,255	0
9329	464	268	434	0,536	0,351	566,966	3,258	0	302	353	0,297	0,381	560,27	3,331	0
9349	465	282	416	0,536	0,351	566,966	3,074	0	289	344	0,297	0,382	560,27	3,245	0
9370	466	278	483	0,536	0,351	566,966	3,57	0	-800	-600	0,536	0,351	-1	-1	4
9389	467	318	304	0,536	0,351	566,966	2,623	0	287	352	0,297	0,382	560,27	3,348	0
9409	468	292	498	0,536	0,351	566,966	3,656	0	295	333	0,297	0,382	560,27	3,096	0
9429	469	302	442	0,536	0,351	567,025	3,37	0	295	333	0,297	0,381	560,362	3,097	0
9449	470	260	420	0,536	0,351	567,025	3,239	0	287	345	0,297	0,382	560,362	3,173	0
9469	471	278	444	0,536	0,351	567,025	3,421	0	265	333	0,296	0,382	560,362	3,202	0
9489	472	-800	-600	0,296	0,382	-1	-1	4	275	332	0,296	0,382	560,362	3,243	0
9509	473	295	414	0,536	0,351	567,025	3,367	0	292	348	0,296	0,381	560,362	3,113	0
9529	474	295	413	0,535	0,35	567,833	3,371	0	284	342	0,296	0,381	560,45	3,134	0
9549	475	308	337	0,536	0,35	567,833	3,318	0	311	315	0,296	0,381	560,45	3,308	0
9569	476	313	248	0,536	0,35	567,833	3,136	0	308	282	0,296	0,38	560,45	2,982	0
9589	477	299	247	0,536	0,35	567,833	3,089	0	314	280	0,296	0,38	560,45	3,149	0
9609	478	286	362	0,536	0,35	567,833	3,448	0	292	279	0,296	0,38	560,45	3,327	0
9629	479	283	320	0,536	0,35	566,865	3,351	0	289	277	0,296	0,38	561,649	3,214	0
9648	480	300	297	0,536	0,35	566,865	3,383	0	310	297	0,296	0,38	561,649	3,066	0
9668	481	315	339	0,536	0,35	566,865	3,301	0	314	309	0,296	0,38	561,649	3,313	0
9688	482	293	272	0,536	0,35	566,865	3,088	0	304	297	0,296	0,38	561,649	3,41	0
9708	483	311	359	0,536	0,35	566,865	3,499	0	321	296	0,296	0,38	561,649	3,369	0
9728	484	302	342	0,536	0,35	567,601	3,419	0	318	299	0,296	0,381	562,183	3,423	0
9748	485	316	360	0,535	0,351	567,601	3,423	0	340	279	0,296	0,381	562,183	3,06	0
9768	486	358	303	0,535	0,351	567,601	3,169	0	375	310	0,295	0,382	562,183	3,371	0
9788	487	372	391	0,535	0,351	567,601	3,429	0	-800	-600	0,535	0,351	-1	-1	4
9808	488	381	317	0,535	0,351	567,601	3,21	0	388	336	0,296	0,381	562,183	3,392	0
9828	489	391	350	0,535	0,351	568,626	3,316	0	387	339	0,296	0,381	560,222	3,381	0
9848	490	360	298	0,536	0,351	568,626	3,438	0	344	312	0,296	0,381	560,222	3,204	0
9868	491	394	252	0,536	0,351	568,626	3,073	0	-800	-600	0,536	0,351	-1	-1	4
9888	492	357	371	0,536	0,351	568,626	3,411	0	-800	-600	0,536	0,351	-1	-1	4
9908	493	392	306	0,536	0,351	568,626	3,372	0	397	305	0,296	0,381	560,222	3,073	0
9927	494	379	313	0,536	0,351	568,021	3,266	0	397	303	0,296	0,381	561,565	3,08	0
9947	495	-800	-600	0,296	0,381	-1	-1	4	358	300	0,296	0,381	561,565	3,071	0
9967	496	-800	-600	0,296	0,381	-1	-1	4	352	275	0,296	0,381	561,565	3,086	0
9987	497	373	347	0,535	0,351	568,021	3,383	0	389	284	0,296	0,381	561,565	3,294	0
10007	498	367	336	0,535	0,35	568,021	3,35	0	-800	-600	0,535	0,35	-1	-1	4
10027	499	367	337	0,536	0,351	567,152	3,345	0	-800	-600	0,296	0,381	-1	-1	4
10047	500	371	331	0,536	0,351	567,152	3,313	0	374	360	0,296	0,382	561,219	3,299	0
10067	501	369	337	0,536	0,351	567,152	3,215	0	369	289	0,296	0,382	561,219	2,897	0
10087	502	373	367	0,536	0,352	567,152	3,292	0	-800	-600	0,536	0,352	-1	-1	4
10107	503	372	334	0,537	0,353	567,152	3,365	0	360	290	0,297	0,383	561,219	2,907	0
10127	504	371	343	0,537	0,353	567,932	3,344	0	360	291	0,297	0,383	560,617	2,904	0
10147	505	382	402	0,537	0,353	567,932	3,447	0	379	303	0,297	0,383	560,617	3,594	0
10167	506	369	353	0,536	0,353	567,932	3,376	0	407	398	0,297	0,383	560,617	3,654	0
10187	507	-800	-600	0,297	0,383	-1	-1	4	392	378	0,297	0,383	560,617	3,435	0
10207	508	344	339	0,536	0,353	567,932	3,248	0	-800	-600	0,536	0,353	-1	-1	4
10227	509	344	338	0,536	0,353	568,597	3,252	0	-800	-600	0,296	0,383	-1	-1	4
10246	510	-800	-600	0,296	0,383	-1	-1	4	389	305	0,296	0,383	561,614	2,906	0
10266	511	395	444	0,536	0,353	568,597	3,658	0	370	284	0,296	0,383	561,614	2,977	0
10286	512	370	334	0,536	0,354	568,597	3,319	0	355	286	0,296	0,383	561,614	2,958	0
10306	513	383	334	0,536	0,354	568,597	3,051	0	-800	-600	0,536	0,354	-1	-1	4
10326	514	372	334	0,536	0,354	568,489	2,782	0	-800	-600	0,297	0,383	-1	-1	4
10346	515	-800	-600	0,297	0,383	-1	-1	4	392	357	0,297	0,383	561,62	3,197	0
10366	516	363	347	0,537	0,354	568,489	3,344	0	-800	-600	0,537	0,354	-1	-1	4
10386	517	369	352	0,537	0,354	568,489	3,361	0	395	402	0,297	0,384	561,62	3,573	0
10406	518	374	321	0,536	0,354	568,489	3,075	0	420	343	0,296	0,384	561,62	3,517	0
10426	519	379	312	0,536	0,354	569,761	2,997	0	421	341	0,296	0,384	562,841	3,525	0
10446	520	402	337	0,536	0,354	569,761	3,101	0	373	411	0,296	0,384	562,841	3,494	0
10466	521	340	338	0,535	0,354	569,761	3,334	0	397	416	0,296	0,384	562,841	3,547	0
10486	522	366	323	0,535	0,354	569,761	3,291	0	405	379	0,296	0,384	562,841	3,381	0
10505	523	-800	-600	-1	-1	-1	-1	4	-800	-600	-1	-1	-1	-1	4
10526	524	-800	-600	0,535	0,354	-1	-1	4	-800	-600	0,296	0,384	-1	-1	4
10545	525	394	485	0,535	0,354	567,853	3,765	0	399	290	0,296	0,384	560,021	3,371	0
10565	526	359	344	0,535	0,354	567,853	3,051	0	-800	-600	0,535	0,354	-1	-1	4
10585	527	369	375	0,536	0,354	567,853	3,124	0	378	350	0,296	0,384	560,021	3,038	0
10605	528	-800	-600	0,296	0,384	-1	-1	4	348	306	0,296	0,384	560,021	2,862	0
10625	529	-800	-600	0,536	0,354	-1	-1	4	348	306	0,296	0,384	559,83	2,861	0
10645	530	376	340	0,536	0,354	570,254	2,906	0	370	422	0,296	0,384	559,83	3,577	0
10665	531	355	330	0,536	0,354	570,254	3,026	0	359	415	0,296	0,384	559,83	3,516	0
10685	532	380	339	0,535	0,354	570,254	3,235	0	419	359	0,295	0,384	559,83	3,305	0
10705	533	337	345	0,535	0,354	570,254	3,125	0	382	303	0,295	0,384	559,83	3,257	0
10725	534	343	349	0,536	0,353	565,194	3,2	0	392	278	0,297	0,383	558,693	3,204	0
10745	535	226	250	0,536	0,353	565,194	3,135	0	-800	-600	0,536	0,353	-1	-1	4
10765	536	220	275	0,537	0,353	565,194	3,2	0	198	238	0,298	0,383	558,693	2,965	0
10785	537	232	242	0,537	0,353	565,194	3,123	0	244	245	0,298	0,382	558,693	3,152	0
10805	538	200	303	0,537	0,353	565,194	3,203	0	195	244	0,298	0,382	558,693	2,635	0
10824	539	198	302	0,538	0,353	564,668	3,176	0	208	240	0,298	0,382	564,02	2,611	0
10844	540	229	261	0,538	0,353	564,668	3,009	0	255	285	0,298	0,382	564,02	3,011	0
10864	541	214	256	0,538	0,352	564,668	3,104	0	248	235	0,298	0,382	564,02	3,065	0
10884	542	208	252	0,538	0,352	564,668	2,941	0	238	244	0,298	0,382	564,02	3,261	0
10904	543	246	230	0,537	0,352	564,668	3,098	0	198	222	0,298	0,381	564,02	2,817	0
10924	544	238	222	0,537	0,351	566,557	3,051	0	183	223	0,297	0,381	562,995	2,872	0
10944	545	206	270	0,537	0,35	566,557	3,22	0	232	244	0,297	0,379	562,995	2,917	0	17	213	253
10964	546	236	269	0,537	0,35	566,557	2,871	0	223	255	0,297	0,379	562,995	3,067	0	17	213	253
10984	547	224	265	0,537	0,349	566,557	3,075	0	210	228	0,298	0,378	562,995	2,771	0	17	213	253
11004	548	223	242	0,538	0,349	566,557	3,143	0	194	238	0,298	0,377	562,995	2,898	0	17	213	253
11024	549	222	237	0,538	0,349	566,18	3,011	0	183	237	0,299	0,377	562,352	2,894	0	17	213	253
11044	550	215	287	0,539	0,349	566,18	3,087	0	208	237	0,299	0,376	562,352	2,927	0	17	213	253
11064	551	217	257	0,539	0,348	566,18	2,894	0	197	247	0,3	0,375	562,352	2,7	0	17	213	253
11084	552	200	278	0,54	0,348	566,18	2,983	0	233	269	0,3	0,375	562,352	3,018	0	17	213	253
11104	553	155	340	0,54	0,348	566,18	3,089	0	168	252	0,301	0,374	562,352	2,832	0
11124	554	149	338	0,54	0,347	563,924	3,003	0	168	263	0,301	0,373	560,767	2,782	0
11143	555	168	305	0,54	0,347	563,924	2,859	0	141	252	0,301	0,373	560,767	2,846	0
11163	556	185	302	0,54	0,346	563,924	2,754	0	188	271	0,301	0,372	560,767	3,046	0
11183	557	165	354	0,54	0,346	563,924	3,143	0	181	274	0,301	0,371	560,767	2,837	0
11203	558	143	315	0,54	0,346	563,924	3,145	0	176	266	0,301	0,37	560,767	3,031	0
11223	559	145	326	0,54	0,346	564,101	3,148	0	170	266	0,301	0,37	560,352	2,954	0
11243	560	170	333	0,54	0,345	564,101	3,192	0	174	272	0,3	0,369	560,352	2,996	0
11263	561	174	273	0,539	0,345	564,101	2,749	0	161	267	0,3	0,369	560,352	2,635	0
11283	562	168	319	0,539	0,344	564,101	2,969	0	209	253	0,299	0,368	560,352	2,834	0
11303	563	169	305	0,538	0,343	564,101	2,945	0	149	266	0,299	0,368	560,352	2,928	0	18	172	291
11323	564	169	283	0,538	0,342	565,284	2,926	0	160	259	0,298	0,367	561,621	2,797	0	18	172	291
11343	565	186	316	0,538	0,342	565,284	2,811	0	183	255	0,298	0,367	561,621	3,032	0	18	172	291
11363	566	169	345	0,538	0,342	565,284	3,144	0	190	250	0,298	0,367	561,621	2,918	0	18	172	291
11383	567	162	329	0,538	0,342	565,284	2,93	0	152	265	0,298	0,367	561,621	2,779	0	18	172	291
11403	568	167	333	0,538	0,342	565,284	3,138	0	175	254	0,298	0,367	561,621	2,882	0	18	172	291
11422	569	162	335	0,539	0,342	565,148	3,064	0	169	256	0,299	0,366	561,294	2,822	0	18	172	291
11442	570	180	328	0,539	0,341	565,148	3,183	0	193	259	0,3	0,366	561,294	2,982	0	18	172	291
11462	571	176	328	0,54	0,342	565,148	3,063	0	168	260	0,3	0,366	561,294	3,011	0	18	172	291
11482	572	242	283	0,539	0,342	565,148	3,057	0	292	244	0,299	0,366	561,294	2,855	0
11502	573	421	245	0,534	0,342	565,148	3,019	0	470	234	0,296	0,367	561,294	2,902	0
11522	574	456	220	0,531	0,342	568,409	3,019	0	510	232	0,294	0,367	557,842	2,854	0
11542	575	535	204	0,531	0,342	568,409	3,033	0	562	231	0,292	0,368	557,842	2,757	0	19	568	222
11562	576	554	212	0,53	0,342	568,409	2,981	0	557	267	0,292	0,368	557,842	3,057	0	19	568	222
11582	577	539	201	0,53	0,342	568,409	2,955	0	572	267	0,291	0,369	557,842	3,236	0	19	568	222
11602	578	581	186	0,53	0,342	568,409	2,932	0	556	255	0,29	0,369	557,842	2,929	0	19	568	222
11622	579	584	184	0,53	0,342	569,237	2,914	0	560	252	0,291	0,369	557,226	3,135	0	19	568	222
11642	580	570	193	0,531	0,343	569,237	2,92	0	575	240	0,291	0,369	557,226	3,082	0	19	568	222
11662	581	585	177	0,532	0,343	569,237	2,987	0	578	246	0,292	0,369	557,226	3,11	0	19	568	222
11682	582	582	214	0,532	0,343	569,237	2,933	0	563	242	0,293	0,369	557,226	3,09	0	19	568	222
11702	583	588	206	0,533	0,343	569,237	3,159	0	567	233	0,293	0,369	557,226	2,956	0	19	568	222
11722	584	587	210	0,533	0,343	568,046	3,193	0	564	234	0,294	0,369	557,219	2,954	0	19	568	222
11741	585	562	185	0,534	0,344	568,046	3,028	0	553	245	0,294	0,369	557,219	3,238	0	19	568	222
11761	586	571	240	0,534	0,344	568,046	3,142	0	585	265	0,294	0,369	557,219	3,251	0
11781	587	559	197	0,534	0,344	568,046	3,022	0	571	250	0,294	0,369	557,219	3,219	0
11801	588	541	197	0,534	0,344	568,046	2,996	0	581	262	0,294	0,369	557,219	3,095	0
11821	589	541	196	0,533	0,344	568,674	3,023	0	572	257	0,294	0,37	556,088	3,076	0
11841	590	582	185	0,533	0,344	568,674	2,791	0	552	214	0,294	0,37	556,088	2,907	0
11861	591	593	199	0,533	0,344	568,674	2,973	0	569	264	0,294	0,37	556,088	3,022	0
11881	592	581	234	0,533	0,345	568,674	2,983	0	552	296	0,294	0,371	556,088	3,109	0
11901	593	-800	-600	0,295	0,373	-1	-1	4	544	367	0,295	0,373	556,088	2,75	0
11921	594	-800	-600	0,533	0,348	-1	-1	4	549	410	0,295	0,374	558,797	2,829	0
11941	595	590	350	0,533	0,348	570,223	3,211	0	547	430	0,295	0,374	558,797	3,102	0
11961	596	564	366	0,533	0,348	570,223	2,969	0	566	394	0,295	0,374	558,797	2,897	0
11981	597	521	453	0,533	0,348	570,223	3,226	0	542	425	0,294	0,374	558,797	3,059	0
12001	598	590	371	0,533	0,348	570,223	3,035	0	563	357	0,294	0,374	558,797	3,194	0	20	566	372
12020	599	567	402	0,533	0,348	570,674	3,146	0	554	355	0,294	0,374	558,711	3,14	0	20	566	372
12041	600	540	404	0,533	0,348	570,674	3,211	0	563	384	0,293	0,374	558,711	3,011	0	20	566	372
12060	601	556	389	0,532	0,348	570,674	3,139	0	565	378	0,293	0,374	558,711	3,066	0	20	566	372
12080	602	572	363	0,533	0,348	570,674	2,995	0	568	371	0,293	0,374	558,711	3,195	0	20	566	372
12100	603	571	388	0,533	0,348	570,674	3,064	0	572	360	0,294	0,374	558,711	3,074	0	20	566	372
12120	604	570	379	0,533	0,348	571,359	2,994	0	574	353	0,294	0,374	558,083	3,116	0	20	566	372
12140	605	584	348	0,533	0,348	571,359	3,154	0	553	373	0,294	0,374	558,083	3,074	0	20	566	372
12160	606	614	328	0,534	0,348	571,359	2,816	0	541	378	0,294	0,374	558,083	3	0	20	566	372
12180	607	-800	-600	0,294	0,374	-1	-1	4	562	379	0,294	0,374	558,083	2,896	0
12200	608	-800	-600	0,295	0,374	-1	-1	4	573	417	0,295	0,374	558,083	3,079	0
12220	609	-800	-600	0,534	0,349	-1	-1	4	574	423	0,295	0,374	558,795	3,021	0
12240	610	553	390	0,534	0,349	570,38	3,134	0	560	405	0,295	0,375	558,795	3,201	0
12260	611	-800	-600	-1	-1	-1	-1	4	-800	-600	-1	-1	-1	-1	4
12280	612	384	341	0,536	0,349	570,38	2,936	0	410	348	0,297	0,375	558,795	3,245	0
12300	613	-800	-600	-1	-1	-1	-1	4	-800	-600	-1	-1	-1	-1	4
12320	614	-800	-600	0,536	0,35	-1	-1	4	-800	-600	0,297	0,375	-1	-1	4
12339	615	405	362	0,536	0,35	568,019	2,993	0	400	432	0,296	0,375	560,956	3,441	0
12359	616	414	327	0,536	0,35	568,019	2,882	0	-800	-600	0,536	0,35	-1	-1	4
12379	617	-800	-600	0,297	0,376	-1	-1	4	385	296	0,297	0,376	560,956	2,633	0
12399	618	378	373	0,536	0,35	568,019	3,01	0	-800	-600	0,536	0,35	-1	-1	4
12419	619	377	371	0,536	0,35	570,502	3,023	0	-800	-600	0,297	0,375	-1	-1	4
12439	620	378	327	0,536	0,35	570,502	3,271	0	438	368	0,297	0,375	563,038	3,614	0
12459	621	396	336	0,536	0,35	570,502	3,107	0	-800	-600	0,536	0,35	-1	-1	4
12479	622	-800	-600	-1	-1	-1	-1	4	-800	-600	-1	-1	-1	-1	4
12499	623	402	357	0,536	0,35	570,502	3,108	0	422	411	0,297	0,375	563,038	3,449	0
12519	624	406	367	0,536	0,349	569,55	3,103	0	421	413	0,296	0,375	561,427	3,44	0
12539	625	-800	-600	0,296	0,375	-1	-1	4	418	399	0,296	0,375	561,427	3,523	0
12559	626	-800	-600	0,296	0,375	-1	-1	4	423	362	0,296	0,375	561,427	3,473	0
12579	627	-800	-600	0,296	0,375	-1	-1	4	380	327	0,296	0,375	561,427	2,894	0
12599	628	418	338	0,536	0,35	569,55	3,151	0	-800	-600	0,536	0,35	-1	-1	4
12618	629	418	336	0,536	0,35	571,114	3,159	0	-800	-600	0,296	0,376	-1	-1	4
12639	630	383	383	0,536	0,35	571,114	3,336	0	412	421	0,296	0,376	563,109	3,379	0
12658	631	381	351	0,536	0,35	571,114	3,163	0	-800	-600	0,536	0,35	-1	-1	4
12679	632	373	311	0,536	0,35	571,114	3,27	0	392	280	0,296	0,376	563,109	2,936	0
12698	633	360	326	0,536	0,35	571,114	3,22	0	390	325	0,297	0,376	563,109	3,022	0
12719	634	356	307	0,536	0,35	568,892	3,263	0	389	328	0,297	0,375	560,493	3,008	0
12738	635	-800	-600	0,297	0,375	-1	-1	4	418	359	0,297	0,375	560,493	3,495	0
12759	636	393	293	0,536	0,349	568,892	3,564	0	-800	-600	0,536	0,349	-1	-1	4
12778	637	376	310	0,536	0,349	568,892	3,263	0	460	308	0,297	0,375	560,493	3,374	0
12799	638	388	405	0,536	0,349	568,892	4,061	0	405	305	0,296	0,375	560,493	3,152	0
12818	639	380	448	0,536	0,349	570,072	4,135	0	406	305	0,296	0,375	560,785	3,153	0
12839	640	-800	-600	0,296	0,375	-1	-1	4	396	295	0,296	0,375	560,785	3,308	0
12858	641	400	297	0,536	0,349	570,072	3,453	0	379	275	0,296	0,375	560,785	3,157	0
12879	642	392	313	0,536	0,349	570,072	3,419	0	-800	-600	0,536	0,349	-1	-1	4
12898	643	398	314	0,536	0,349	570,072	3,488	0	400	297	0,297	0,375	560,785	3,267	0
12919	644	397	317	0,536	0,349	568,846	3,481	0	400	296	0,297	0,375	561,485	3,271	0
12937	645	-800	-600	0,297	0,375	-1	-1	4	417	299	0,297	0,375	561,485	3,319	0
12959	646	391	319	0,537	0,35	568,846	3,549	0	392	341	0,297	0,375	561,485	3,274	0
12977	647	364	386	0,537	0,35	568,846	3,49	0	-800	-600	0,537	0,35	-1	-1	4
12999	648	377	364	0,537	0,35	568,846	3,219	0	387	338	0,298	0,375	561,485	3,618	0
13017	649	362	342	0,537	0,35	569,448	3,093	0	387	338	0,298	0,375	561,461	3,618	0
13039	650	352	322	0,537	0,35	569,448	3,516	0	350	331	0,298	0,376	561,461	3,146	0
13057	651	380	333	0,537	0,35	569,448	3,166	0	396	244	0,298	0,376	561,461	2,596	0
13079	652	384	315	0,537	0,35	569,448	3,268	0	362	316	0,298	0,376	561,461	3,159	0
13097	653	381	335	0,537	0,35	569,448	3,294	0	-800	-600	0,537	0,35	-1	-1	4
13117	654	382	331	0,537	0,35	567,979	3,312	0	-800	-600	0,297	0,376	-1	-1	4
13137	655	343	320	0,537	0,35	567,979	3,475	0	380	276	0,298	0,376	563,136	2,933	0
13157	656	-800	-600	0,298	0,376	-1	-1	4	391	294	0,298	0,376	563,136	2,927	0
13177	657	366	346	0,537	0,351	567,979	3,249	0	380	304	0,298	0,376	563,136	2,997	0
13197	658	384	268	0,537	0,351	567,979	3,016	0	-800	-600	0,537	0,351	-1	-1	4
13216	659	384	267	0,538	0,351	569,307	3,023	0	-800	-600	0,298	0,376	-1	-1	4
13237	660	416	284	0,538	0,351	569,307	2,909	0	364	336	0,298	0,376	563,822	3,285	0
13257	661	368	236	0,538	0,35	569,307	2,533	0	385	357	0,298	0,376	563,822	3,249	0
13276	662	363	374	0,538	0,35	569,307	3,219	0	385	309	0,298	0,376	563,822	2,779	0
13296	663	369	302	0,538	0,351	569,307	3,15	0	-800	-600	0,538	0,351	-1	-1	4
13316	664	367	313	0,538	0,351	569,722	3,084	0	-800	-600	0,298	0,376	-1	-1	4
13336	665	366	366	0,538	0,351	569,722	3,387	0	344	302	0,298	0,376	563,575	3,055	0
13356	666	392	341	0,538	0,351	569,722	3,334	0	-800	-600	0,538	0,351	-1	-1	4
13376	667	384	333	0,538	0,351	569,722	3,098	0	364	325	0,298	0,376	563,575	3,095	0
13396	668	354	336	0,538	0,351	569,722	3,248	0	380	289	0,298	0,376	563,575	2,889	0
13416	669	365	330	0,538	0,351	571,364	3,149	0	380	290	0,298	0,376	562,682	2,885	0
13436	670	341	376	0,538	0,351	571,364	3,262	0	377	316	0,299	0,376	562,682	2,976	0
13456	671	369	356	0,538	0,351	571,364	3,321	0	-800	-600	0,538	0,351	-1	-1	4
13476	672	369	353	0,538	0,351	571,364	3,217	0	379	294	0,299	0,376	562,682	2,91	0
13496	673	366	391	0,538	0,351	571,364	3,273	0	357	320	0,299	0,376	562,682	2,836	0
13515	674	365	383	0,538	0,351	569,643	3,269	0	356	322	0,299	0,376	561,049	2,828	0
13535	675	386	319	0,538	0,351	569,643	3,285	0	397	362	0,299	0,376	561,049	3,194	0
13555	676	393	347	0,538	0,351	569,643	2,963	0	379	366	0,299	0,376	561,049	3,026	0
13575	677	375	364	0,538	0,351	569,643	3,003	0	390	309	0,299	0,376	561,049	2,931	0
13595	678	388	358	0,538	0,351	569,643	3,088	0	409	386	0,299	0,376	561,049	3,503	0
13615	679	386	368	0,538	0,351	568,285	3,136	0	405	374	0,299	0,376	562,952	3,432	0
13635	680	361	361	0,538	0,351	568,285	2,985	0	390	290	0,299	0,376	562,952	3,233	0
13655	681	383	381	0,538	0,351	568,285	3,163	0	361	333	0,299	0,376	562,952	2,941	0
13675	682	386	361	0,538	0,351	568,285	3,12	0	397	332	0,299	0,376	562,952	2,752	0
13695	683	377	370	0,538	0,352	568,285	3,156	0	339	323	0,299	0,376	562,952	2,863	0
13715	684	377	375	0,538	0,352	569,318	3,145	0	345	321	0,299	0,376	562,151	2,769	0
13735	685	495	258	0,536	0,351	569,318	3,209	0	536	307	0,298	0,376	562,151	3,258	0	21	521	286
13755	686	523	288	0,536	0,351	569,318	3,239	0	511	286	0,297	0,376	562,151	3,099	0	21	521	286
13775	687	513	273	0,536	0,351	569,318	3,178	0	524	314	0,297	0,376	562,151	3,195	0	21	521	286
13795	688	519	282	0,536	0,351	569,318	3,156	0	529	308	0,297	0,376	562,151	3,156	0	21	521	286
13814	689	512	272	0,536	0,351	572,16	3,166	0	528	309	0,297	0,376	558,285	3,186	0	21	521	286
13834	690	516	278	0,536	0,351	572,16	3,145	0	523	303	0,297	0,376	558,285	3,09	0	21	521	286
13854	691	494	292	0,536	0,351	572,16	3,173	0	539	319	0,297	0,376	558,285	3,013	0	21	521	286
13874	692	534	298	0,536	0,35	572,16	3,144	0	516	273	0,297	0,376	558,285	3,01	0	21	521	286
13894	693	524	245	0,536	0,351	572,16	2,894	0	528	281	0,297	0,376	558,285	2,883	0	21	521	286
13914	694	523	253	0,536	0,351	570,259	2,871	0	530	275	0,297	0,376	559,702	2,845	0	21	521	286
13934	695	507	282	0,536	0,351	570,259	3,041	0	517	318	0,297	0,376	559,702	3,057	0
13954	696	531	243	0,536	0,351	570,259	2,976	0	529	288	0,297	0,376	559,702	2,932	0
13974	697	524	276	0,536	0,351	570,259	3,007	0	541	339	0,297	0,376	559,702	3,16	0
13994	698	534	266	0,536	0,351	570,259	2,806	0	524	316	0,297	0,376	559,702	2,961	0
14014	699	529	254	0,536	0,351	570,969	2,765	0	528	315	0,297	0,376	558,173	3,038	0
14034	700	548	303	0,536	0,351	570,969	2,931	0	542	303	0,297	0,376	558,173	2,884	0
14054	701	615	309	0,534	0,352	570,969	3,075	0	646	333	0,296	0,377	558,173	3,007	0
14074	702	675	282	0,534	0,352	570,969	3,145	0	657	341	0,296	0,377	558,173	3,153	0	22	650	327
14094	703	665	317	0,534	0,352	570,969	3,083	0	663	328	0,296	0,378	558,173	3,087	0	22	650	327
14113	704	651	314	0,534	0,352	569,793	3,103	0	665	335	0,296	0,378	553,252	3,135	0	22	650	327
14133	705	642	314	0,534	0,352	569,793	3,03	0	649	342	0,296	0,378	553,252	3,135	0	22	650	327
14153	706	655	305	0,534	0,352	569,793	3,003	0	625	341	0,296	0,378	553,252	3,011	0	22	650	327
14173	707	659	329	0,535	0,352	569,793	3,055	0	630	348	0,296	0,378	553,252	2,885	0	22	650	327
14193	708	642	265	0,535	0,352	569,793	2,808	0	628	336	0,296	0,378	553,252	2,886	0
14213	709	651	262	0,535	0,352	569,982	2,789	0	631	335	0,297	0,378	555,033	2,897	0
14233	710	670	272	0,535	0,352	569,982	3,062	0	637	332	0,297	0,378	555,033	2,932	0
14253	711	625	321	0,535	0,352	569,982	2,983	0	634	366	0,297	0,378	555,033	3,144	0
14273	712	650	269	0,535	0,352	569,982	3,112	0	644	345	0,297	0,378	555,033	3,255	0	23	644	316
14293	713	650	294	0,535	0,352	569,982	2,978	0	661	333	0,297	0,378	555,033	3,127	0	23	644	316
14313	714	650	308	0,535	0,352	568,875	3,013	0	664	345	0,296	0,378	554,733	3,157	0	23	644	316
14333	715	658	296	0,535	0,352	568,875	2,908	0	641	347	0,296	0,378	554,733	3,178	0	23	644	316
14353	716	627	303	0,535	0,352	568,875	2,994	0	640	350	0,296	0,378	554,733	3,062	0	23	644	316
14373	717	635	279	0,535	0,352	568,875	3,21	0	631	330	0,296	0,378	554,733	2,964	0	23	644	316
14393	718	650	289	0,535	0,352	568,875	3,072	0	637	334	0,296	0,378	554,733	2,974	0	23	644	316
14412	719	636	284	0,535	0,352	569,728	3,174	0	634	339	0,296	0,378	553,139	2,975	0	23	644	316
14432	720	642	309	0,535	0,352	569,728	3,065	0	643	373	0,296	0,378	553,139	3,05	0
14452	721	658	270	0,535	0,352	569,728	3,121	0	647	335	0,296	0,378	553,139	2,842	0	24	637	326
14472	722	648	303	0,535	0,352	569,728	2,99	0	646	333	0,296	0,378	553,139	3,111	0	24	637	326
14492	723	648	317	0,535	0,352	569,728	3,1	0	625	359	0,296	0,378	553,139	2,983	0	24	637	326
14512	724	645	308	0,535	0,352	569,289	3,047	0	625	338	0,296	0,378	552,966	2,939	0	24	637	326
14532	725	647	293	0,535	0,352	569,289	3,283	0	624	331	0,296	0,378	552,966	3,23	0	24	637	326
14552	726	655	292	0,535	0,352	569,289	3,126	0	636	365	0,296	0,378	552,966	2,973	0	24	637	326
14572	727	660	293	0,535	0,352	569,289	3,322	0	635	354	0,296	0,378	552,966	3,051	0	24	637	326
14592	728	628	305	0,535	0,352	569,289	3,152	0	616	355	0,296	0,378	552,966	2,908	0	24	637	326
14612	729	632	305	0,535	0,352	569,796	3,229	0	621	356	0,296	0,378	553,278	2,914	0	24	637	326
14632	730	648	305	0,535	0,352	569,796	3,055	0	654	348	0,296	0,378	553,278	3,255	0	24	637	326
14652	731	633	327	0,535	0,352	569,796	3,124	0	631	352	0,296	0,378	553,278	3,112	0	24	637	326
14672	732	381	350	0,537	0,353	569,796	3,334	0	525	311	0,299	0,379	553,278	2,809	0
14692	733	302	462	0,539	0,354	569,796	3,656	0	315	360	0,302	0,379	553,278	2,654	0
14712	734	218	489	0,54	0,354	569,625	3,792	0	248	341	0,302	0,379	561,518	2,585	0
14731	735	290	339	0,54	0,354	569,625	3,223	0	327	311	0,302	0,379	561,518	3,243	0
14751	736	308	303	0,54	0,354	569,625	2,955	0	314	352	0,302	0,379	561,518	3,053	0
14771	737	326	363	0,541	0,354	569,625	3,065	0	-800	-600	0,541	0,354	-1	-1	4
14791	738	303	295	0,541	0,354	569,625	3,014	0	-800	-600	0,541	0,354	-1	-1	4
14811	739	307	311	0,541	0,354	570,145	3,073	0	-800	-600	0,302	0,379	-1	-1	4
14831	740	326	386	0,541	0,354	570,145	3,312	0	323	317	0,302	0,379	561,245	3,189	0
14851	741	-800	-600	0,302	0,379	-1	-1	4	327	259	0,302	0,379	561,245	2,634	0
14871	742	287	242	0,541	0,353	570,145	2,168	0	-800	-600	0,541	0,353	-1	-1	4
14891	743	348	315	0,54	0,354	570,145	2,946	0	379	282	0,301	0,379	561,245	2,965	0
14911	744	348	316	0,539	0,354	569,294	2,942	0	380	279	0,301	0,379	562,878	2,974	0
14931	745	367	295	0,539	0,354	569,294	2,894	0	378	295	0,301	0,38	562,878	2,986	0
14951	746	344	334	0,539	0,354	569,294	3,003	0	386	269	0,301	0,38	562,878	2,797	0
14971	747	336	315	0,54	0,354	569,294	3,225	0	349	443	0,301	0,38	562,878	3,75	0
14991	748	363	328	0,54	0,354	569,294	3,089	0	358	390	0,301	0,38	562,878	3,106	0
15011	749	348	321	0,54	0,354	567,513	3,182	0	360	429	0,301	0,38	562,759	3,259	0
15030	750	341	292	0,54	0,354	567,513	2,856	0	356	348	0,301	0,38	562,759	2,955	0
15050	751	354	367	0,54	0,354	567,513	3,138	0	367	343	0,301	0,38	562,759	2,687	0
15070	752	367	334	0,54	0,355	567,513	2,88	0	358	341	0,301	0,38	562,759	3,008	0
15090	753	341	312	0,54	0,355	567,513	3,131	0	-800	-600	0,54	0,355	-1	-1	4
15110	754	350	341	0,54	0,355	569,215	3,051	0	-800	-600	0,301	0,38	-1	-1	4
15130	755	306	315	0,54	0,355	569,215	3,074	0	318	342	0,302	0,38	563,229	3,592	0
15150	756	223	393	0,542	0,355	569,215	3,451	0	246	320	0,304	0,381	563,229	3,083	0
15170	757	216	401	0,542	0,355	569,215	3,35	0	250	344	0,304	0,381	563,229	3,309	0
15190	758	258	412	0,542	0,355	569,215	3,488	0	233	317	0,304	0,381	563,229	3,086	0
15210	759	213	422	0,542	0,355	567,072	3,453	0	231	326	0,303	0,381	562,219	3,157	0
15230	760	230	414	0,542	0,356	567,072	3,32	0	255	406	0,303	0,381	562,219	3,448	0
15250	761	243	400	0,542	0,356	567,072	3,168	0	253	326	0,303	0,381	562,219	3,025	0
15270	762	234	396	0,542	0,356	567,072	3,242	0	242	313	0,303	0,381	562,219	2,915	0
15290	763	238	424	0,542	0,356	567,072	3,251	0	249	371	0,303	0,382	562,219	3,067	0
15309	764	244	418	0,542	0,356	566,033	3,254	0	248	325	0,303	0,382	563,148	3,05	0
15329	765	255	402	0,542	0,356	566,033	3,063	0	283	353	0,303	0,382	563,148	3,202	0
15349	766	228	373	0,542	0,356	566,033	3,254	0	219	332	0,304	0,382	563,148	2,845	0
15369	767	266	398	0,542	0,357	566,033	3,194	0	283	319	0,304	0,382	563,148	3,056	0
15389	768	228	408	0,542	0,357	566,033	3,252	0	-800	-600	0,542	0,357	-1	-1	4
15409	769	241	400	0,542	0,357	566,203	3,233	0	-800	-600	0,304	0,382	-1	-1	4
15429	770	241	355	0,542	0,357	566,203	3,015	0	251	307	0,304	0,382	562,178	2,92	0
15449	771	237	426	0,542	0,357	566,203	3,179	0	-800	-600	0,542	0,357	-1	-1	4
15469	772	273	425	0,542	0,357	566,203	3,27	0	259	324	0,304	0,382	562,178	2,856	0
15489	773	233	348	0,542	0,357	566,203	3,236	0	-800	-600	0,542	0,357	-1	-1	4
15509	774	239	383	0,542	0,357	566,683	3,288	0	-800	-600	0,303	0,382	-1	-1	4
15529	775	237	416	0,542	0,357	566,683	3,363	0	283	326	0,303	0,382	562,613	3,311	0
15549	776	253	338	0,542	0,357	566,683	3,053	0	-800	-600	0,542	0,357	-1	-1	4
15569	777	251	284	0,542	0,357	566,683	2,754	0	222	306	0,304	0,382	562,613	2,607	0
15589	778	217	396	0,542	0,357	566,683	3,241	0	-800	-600	0,542	0,357	-1	-1	4
15609	779	222	340	0,541	0,357	567,756	3,006	0	-800	-600	0,303	0,382	-1	-1	4
15628	780	308	395	0,542	0,357	567,756	3,34	0	308	275	0,304	0,382	563,1	3,033	0
15648	781	264	378	0,542	0,357	567,756	3,42	0	-800	-600	0,542	0,357	-1	-1	4
15668	782	291	359	0,542	0,356	567,756	3,086	0	295	263	0,303	0,382	563,1	2,805	0
15688	783	-800	-600	-1	-1	-1	-1	4	-800	-600	-1	-1	-1	-1	4
15708	784	-800	-600	0,542	0,356	-1	-1	4	-800	-600	0,303	0,381	-1	-1	4
15728	785	308	412	0,542	0,356	567,901	3,352	0	300	310	0,304	0,381	563,46	3,342	0
15748	786	300	385	0,542	0,356	567,901	3,313	0	295	300	0,304	0,381	563,46	3,25	0
15768	787	306	429	0,543	0,356	567,901	3,544	0	289	315	0,304	0,381	563,46	3,233	0
15788	788	294	417	0,543	0,356	567,901	3,545	0	325	304	0,305	0,381	563,46	2,953	0
15808	789	295	413	0,543	0,356	569,471	3,556	0	322	311	0,304	0,381	562,811	2,867	0
15828	790	380	320	0,542	0,356	569,471	3,352	0	379	276	0,304	0,381	562,811	2,817	0
15848	791	366	349	0,542	0,357	569,471	3,133	0	378	310	0,303	0,381	562,811	3,365	0
15868	792	378	319	0,541	0,356	569,471	3,368	0	364	411	0,303	0,381	562,811	3,441	0
15887	793	-800	-600	0,303	0,381	-1	-1	4	400	222	0,303	0,381	562,811	2,681	0
15908	794	-800	-600	0,542	0,356	-1	-1	4	397	258	0,303	0,381	563,07	2,964	0
15927	795	388	329	0,542	0,356	570,717	3,398	0	346	367	0,303	0,381	563,07	3,115	0
15947	796	371	309	0,542	0,356	570,717	3,123	0	359	322	0,303	0,381	563,07	3,266	0
15967	797	-800	-600	0,303	0,381	-1	-1	4	365	287	0,303	0,381	563,07	3,127	0
15987	798	362	333	0,542	0,357	570,717	3,377	0	-800	-600	0,542	0,357	-1	-1	4
16007	799	362	333	0,542	0,357	570,601	3,376	0	-800	-600	0,304	0,381	-1	-1	4
16027	800	350	311	0,542	0,357	570,601	3,468	0	403	304	0,304	0,381	561,876	3,327	0
16047	801	374	413	0,542	0,357	570,601	3,665	0	-800	-600	0,542	0,357	-1	-1	4
16067	802	386	334	0,542	0,357	570,601	3,32	0	388	350	0,304	0,382	561,876	3,487	0
16087	803	373	328	0,542	0,357	570,601	3,097	0	368	293	0,304	0,382	561,876	3,188	0
16107	804	377	361	0,542	0,357	570,287	3,076	0	368	294	0,304	0,382	561,459	3,185	0
16127	805	321	293	0,542	0,357	570,287	2,986	0	369	311	0,304	0,382	561,459	3,014	0
16147	806	375	316	0,542	0,357	570,287	3,27	0	412	287	0,303	0,382	561,459	3,092	0
16167	807	367	398	0,542	0,357	570,287	3,512	0	-800	-600	0,542	0,357	-1	-1	4
16187	808	357	327	0,542	0,356	570,287	3,598	0	403	347	0,303	0,381	561,459	3,356	0	25	366	367
16206	809	347	357	0,542	0,356	571,155	3,69	0	403	347	0,303	0,381	562,057	3,359	0	25	366	367
16226	810	356	331	0,542	0,356	571,155	3,278	0	369	425	0,303	0,381	562,057	3,668	0	25	366	367
16246	811	347	340	0,542	0,357	571,155	3,255	0	368	392	0,303	0,381	562,057	3,753	0	25	366	367
16266	812	347	362	0,542	0,357	571,155	3,244	0	384	383	0,304	0,382	562,057	3,468	0	25	366	367
16286	813	371	366	0,542	0,357	571,155	3,336	0	-800	-600	0,542	0,357	-1	-1	4	25	366	367
16306	814	368	371	0,542	0,357	569,619	3,319	0	-800	-600	0,303	0,381	-1	-1	4	25	366	367
16326	815	348	325	0,542	0,357	569,619	3,212	0	365	305	0,303	0,381	564,723	3,153	0
16346	816	377	341	0,542	0,357	569,619	3,236	0	-800	-600	0,542	0,357	-1	-1	4
16366	817	345	372	0,542	0,357	569,619	3,397	0	-800	-600	0,542	0,357	-1	-1	4
16386	818	378	377	0,542	0,357	569,619	3,359	0	-800	-600	0,542	0,357	-1	-1	4
16406	819	366	381	0,543	0,357	569,733	3,321	0	-800	-600	0,304	0,382	-1	-1	4
16426	820	351	316	0,543	0,358	569,733	3,247	0	414	332	0,304	0,382	562,512	3,267	0
16446	821	357	397	0,542	0,358	569,733	3,417	0	361	311	0,304	0,382	562,512	3	0
16466	822	377	339	0,542	0,358	569,733	3,368	0	-800	-600	0,542	0,358	-1	-1	4
16485	823	369	331	0,542	0,358	569,733	3,024	0	401	303	0,303	0,382	562,512	3,143	0
16506	824	379	358	0,542	0,359	569,912	3,079	0	401	301	0,303	0,382	564,59	3,154	0
16525	825	-800	-600	-1	-1	-1	-1	4	-800	-600	-1	-1	-1	-1	4
16545	826	352	369	0,542	0,359	569,912	3,314	0	389	251	0,304	0,383	564,59	2,801	0
16565	827	337	309	0,543	0,359	569,912	3,138	0	373	333	0,304	0,383	564,59	3,053	0
16585	828	377	330	0,543	0,359	569,912	2,895	0	-800	-600	0,543	0,359	-1	-1	4
16605	829	381	296	0,543	0,359	570,463	2,699	0	-800	-600	0,304	0,383	-1	-1	4
16625	830	376	347	0,543	0,359	570,463	3,237	0	364	341	0,304	0,383	561,031	3,137	0
16645	831	358	348	0,543	0,359	570,463	3,259	0	345	282	0,305	0,383	561,031	2,869	0
16665	832	353	358	0,543	0,359	570,463	3,121	0	365	372	0,305	0,383	561,031	3,133	0
16685	833	350	360	0,543	0,359	570,463	3,198	0	377	316	0,305	0,383	561,031	2,987	0
16705	834	347	363	0,543	0,359	570,025	3,169	0	374	306	0,305	0,383	562,088	2,912	0
16725	835	354	351	0,543	0,359	570,025	3,61	0	350	333	0,304	0,383	562,088	2,895	0
16745	836	341	322	0,543	0,359	570,025	3,166	0	379	432	0,304	0,383	562,088	3,709	0
16765	837	340	354	0,543	0,359	570,025	3,075	0	368	282	0,304	0,383	562,088	3,062	0
16785	838	387	402	0,542	0,359	570,025	3,175	0	342	372	0,304	0,383	562,088	3,25	0
16804	839	383	398	0,542	0,359	570,961	3,153	0	353	388	0,304	0,383	561,067	3,518	0
16824	840	254	279	0,543	0,358	570,961	3,037	0	313	284	0,305	0,382	561,067	3,11	0
16844	841	233	284	0,544	0,358	570,961	3,151	0	233	242	0,307	0,381	561,067	3,085	0
16864	842	204	261	0,545	0,358	570,961	3,157	0	254	304	0,307	0,381	561,067	3,342	0
16884	843	212	270	0,546	0,358	570,961	3,133	0	244	274	0,308	0,381	561,067	3,09	0
16904	844	221	271	0,546	0,358	568,037	3,114	0	257	268	0,308	0,381	562,893	3,187	0
16924	845	250	253	0,546	0,358	568,037	3,204	0	225	226	0,308	0,381	562,893	3,165	0	26	221	242
16944	846	213	256	0,546	0,358	568,037	3,212	0	237	249	0,308	0,381	562,893	3,339	0	26	221	242
16964	847	228	252	0,546	0,358	568,037	2,845	0	225	247	0,307	0,381	562,893	3,065	0	26	221	242
16984	848	233	239	0,546	0,358	568,037	3,033	0	205	247	0,307	0,381	562,893	2,901	0	26	221	242
17004	849	238	236	0,546	0,358	569,686	2,939	0	207	247	0,307	0,381	563,073	2,899	0	26	221	242
17024	850	217	258	0,546	0,358	569,686	3,055	0	212	237	0,307	0,381	563,073	3,137	0	26	221	242
17044	851	223	221	0,546	0,358	569,686	3,042	0	240	238	0,307	0,381	563,073	3,084	0	26	221	242
17064	852	211	247	0,546	0,358	569,686	3,05	0	214	221	0,307	0,381	563,073	2,872	0	26	221	242
17084	853	166	278	0,546	0,359	569,686	2,902	0	163	259	0,308	0,381	563,073	2,805	0
17104	854	163	272	0,547	0,359	566,439	2,869	0	167	258	0,309	0,381	561,904	2,733	0
17123	855	168	312	0,547	0,359	566,439	3,298	0	181	260	0,309	0,381	561,904	2,971	0
17143	856	191	276	0,547	0,359	566,439	2,786	0	183	261	0,309	0,381	561,904	2,984	0
17163	857	172	318	0,547	0,359	566,439	3,352	0	182	256	0,309	0,381	561,904	2,979	0
17183	858	184	300	0,548	0,359	566,439	2,983	0	93	238	0,309	0,381	561,904	2,406	0
17203	859	176	292	0,548	0,359	565,377	3,231	0	86	235	0,309	0,382	561,817	2,364	0
17223	860	186	307	0,547	0,359	565,377	2,994	0	185	246	0,309	0,381	561,817	2,811	0
17243	861	173	272	0,547	0,359	565,377	2,714	0	192	251	0,309	0,381	561,817	3,12	0
17263	862	179	280	0,547	0,359	565,377	2,791	0	176	232	0,309	0,381	561,817	2,822	0
17283	863	189	319	0,547	0,358	565,377	2,861	0	169	256	0,308	0,381	561,817	2,617	0
17303	864	183	302	0,547	0,358	567,241	2,738	0	164	251	0,308	0,381	562,515	2,685	0
17323	865	182	315	0,547	0,358	567,241	2,97	0	242	247	0,309	0,381	562,515	3,326	0
17343	866	175	292	0,547	0,358	567,241	3,071	0	178	239	0,309	0,381	562,515	2,992	0
17363	867	167	302	0,547	0,358	567,241	2,962	0	200	236	0,309	0,381	562,515	2,893	0
17383	868	183	333	0,547	0,358	567,241	3,082	0	139	256	0,309	0,382	562,515	2,82	0
17402	869	178	326	0,547	0,358	567,39	3,05	0	134	254	0,309	0,382	562,99	2,75	0
17422	870	178	321	0,547	0,358	567,39	3,117	0	193	239	0,309	0,382	562,99	3,074	0	27	176	275
17442	871	180	281	0,547	0,358	567,39	2,702	0	159	249	0,309	0,382	562,99	2,802	0	27	176	275
17462	872	165	312	0,547	0,359	567,39	3,1	0	199	250	0,309	0,382	562,99	2,894	0	27	176	275
17482	873	154	291	0,547	0,359	567,39	2,978	0	166	262	0,309	0,382	562,99	2,995	0	27	176	275
17502	874	149	304	0,547	0,358	567,657	2,859	0	181	265	0,309	0,382	563,541	2,878	0	27	176	275
17522	875	185	337	0,547	0,358	567,657	3,233	0	193	261	0,309	0,382	563,541	2,818	0	27	176	275
17542	876	183	308	0,547	0,358	567,657	3,011	0	196	255	0,309	0,382	563,541	2,975	0	27	176	275
17562	877	170	299	0,547	0,359	567,657	3,034	0	187	240	0,309	0,382	563,541	2,991	0	27	176	275
17582	878	189	280	0,547	0,359	567,657	2,936	0	164	252	0,308	0,382	563,541	2,775	0	27	176	275
17602	879	186	268	0,547	0,359	567,69	2,919	0	161	247	0,309	0,382	563,245	2,853	0	27	176	275
17622	880	160	325	0,547	0,359	567,69	3,154	0	150	248	0,309	0,382	563,245	2,823	0	28	171	274
17642	881	184	303	0,547	0,359	567,69	2,966	0	149	240	0,309	0,382	563,245	2,786	0	28	171	274
17662	882	185	297	0,548	0,359	567,69	2,99	0	165	244	0,309	0,382	563,245	2,896	0	28	171	274
17682	883	165	287	0,548	0,359	567,69	2,789	0	173	249	0,31	0,382	563,245	2,949	0	28	171	274
17701	884	179	283	0,548	0,359	565,31	2,727	0	178	246	0,31	0,382	563,239	2,968	0	28	171	274
17721	885	177	281	0,548	0,359	565,31	2,998	0	161	258	0,31	0,382	563,239	2,959	0	28	171	274
17741	886	167	349	0,548	0,359	565,31	3,252	0	172	247	0,31	0,382	563,239	2,87	0	28	171	274
17761	887	195	269	0,548	0,359	565,31	2,898	0	165	232	0,31	0,382	563,239	3,158	0	29	172	279
17781	888	176	306	0,548	0,358	565,31	3,116	0	187	230	0,31	0,382	563,239	2,906	0	29	172	279
17801	889	177	321	0,548	0,358	565,948	3,168	0	189	227	0,31	0,382	563,02	2,928	0	29	172	279
17821	890	161	338	0,548	0,358	565,948	3,367	0	191	235	0,31	0,382	563,02	2,844	0	29	172	279
17841	891	177	313	0,548	0,358	565,948	3,217	0	210	258	0,31	0,382	563,02	3,275	0	29	172	279
17861	892	168	324	0,548	0,359	565,948	3,27	0	172	234	0,31	0,382	563,02	2,888	0	29	172	279
17881	893	163	306	0,548	0,359	565,948	3,242	0	204	257	0,311	0,382	563,02	3,168	0	29	172	279
17901	894	168	307	0,549	0,359	567,059	3,275	0	189	250	0,311	0,382	561,511	2,996	0	29	172	279
17921	895	162	341	0,549	0,359	567,059	3,384	0	159	225	0,311	0,382	561,511	3,171	0	29	172	279
17941	896	167	311	0,549	0,359	567,059	3,343	0	171	251	0,311	0,382	561,511	3,165	0	29	172	279
17961	897	170	305	0,549	0,358	567,059	3,096	0	177	238	0,311	0,382	561,511	2,93	0	29	172	279
17981	898	174	308	0,549	0,358	567,059	3,222	0	150	220	0,311	0,382	561,511	3,249	0	29	172	279
18000	899	177	304	0,549	0,358	567,812	3,131	0	156	227	0,311	0,382	563,149	3,203	0	29	172	279
18020	900	180	306	0,548	0,358	567,812	3,15	0	182	237	0,31	0,382	563,149	3,275	0	29	172	279
18040	901	155	317	0,548	0,358	567,812	3,162	0	171	238	0,31	0,382	563,149	2,839	0	29	172	279
18060	902	175	342	0,547	0,358	567,812	3,301	0	152	253	0,309	0,382	563,149	2,886	0	29	172	279
18080	903	182	315	0,547	0,358	567,812	3,116	0	154	259	0,309	0,382	563,149	2,902	0	29	172	279
18100	904	175	322	0,546	0,359	568,123	3,155	0	155	262	0,308	0,382	565,058	2,928	0	29	172	279
18120	905	333	316	0,544	0,36	568,123	3,209	0	354	282	0,307	0,384	565,058	3,162	0
18140	906	395	291	0,543	0,36	568,123	2,893	0	386	245	0,306	0,384	565,058	2,879	0
18160	907	379	335	0,544	0,36	568,123	3,113	0	-800	-600	0,544	0,36	-1	-1	4
18180	908	379	322	0,544	0,36	568,123	2,99	0	397	321	0,306	0,384	565,058	3,059	0
18200	909	377	317	0,544	0,36	570,937	3,111	0	396	324	0,306	0,384	561,946	3,043	0
18220	910	383	312	0,544	0,36	570,937	3,109	0	377	312	0,306	0,384	561,946	3,325	0
18240	911	380	320	0,544	0,359	570,937	3,064	0	381	343	0,306	0,383	561,946	3,161	0
18260	912	379	350	0,544	0,359	570,937	3,083	0	384	390	0,306	0,383	561,946	3,201	0
18280	913	377	309	0,544	0,359	570,937	3,068	0	382	296	0,306	0,383	561,946	2,716	0
18300	914	377	321	0,544	0,359	570,994	3,076	0	382	320	0,306	0,383	562,71	2,596	0
18319	915	371	303	0,544	0,359	570,994	3,059	0	365	313	0,305	0,383	562,71	2,82	0
18339	916	379	339	0,544	0,359	570,994	2,859	0	374	412	0,306	0,383	562,71	3,309	0
18359	917	378	331	0,544	0,358	570,994	2,98	0	367	291	0,306	0,382	562,71	2,78	0
18379	918	372	377	0,545	0,358	570,994	3,107	0	384	296	0,306	0,382	562,71	2,945	0
18399	919	377	388	0,545	0,358	571,274	3,043	0	382	302	0,307	0,382	562,397	3,066	0
18419	920	377	323	0,546	0,358	571,274	3,006	0	403	360	0,308	0,382	562,397	3,408	0
18439	921	385	305	0,546	0,358	571,274	2,86	0	377	343	0,308	0,382	562,397	2,985	0
18459	922	349	286	0,547	0,358	571,274	2,821	0	-800	-600	0,547	0,358	-1	-1	4
18479	923	394	344	0,547	0,359	571,274	2,746	0	400	331	0,309	0,382	562,397	2,542	0
18499	924	384	333	0,547	0,359	570,935	2,693	0	400	332	0,309	0,382	561,481	2,538	0
18519	925	372	346	0,547	0,359	570,935	2,899	0	388	340	0,309	0,382	561,481	2,842	0
18539	926	-800	-600	0,308	0,382	-1	-1	4	410	320	0,308	0,382	561,481	2,615	0
18560	927	414	264	0,546	0,359	570,935	2,732	0	-800	-600	0,546	0,359	-1	-1	4
18579	928	399	309	0,546	0,359	570,935	2,973	0	429	254	0,308	0,382	561,481	2,614	0
18599	929	399	309	0,546	0,359	570,984	2,974	0	429	253	0,308	0,382	562,711	2,619	0
18618	930	405	315	0,546	0,359	570,984	2,737	0	372	296	0,308	0,382	562,711	2,645	0
18639	931	381	386	0,546	0,359	570,984	2,917	0	-800	-600	0,546	0,359	-1	-1	4
18658	932	382	328	0,546	0,359	570,984	2,928	0	358	332	0,308	0,382	562,711	2,932	0
18679	933	390	312	0,546	0,359	570,984	2,928	0	-800	-600	0,546	0,359	-1	-1	4
18698	934	394	333	0,546	0,359	570,36	2,924	0	-800	-600	0,308	0,382	-1	-1	4
18719	935	374	345	0,546	0,359	570,36	3,422	0	384	313	0,308	0,382	564,829	2,941	0
18738	936	-800	-600	0,308	0,382	-1	-1	4	356	323	0,308	0,382	564,829	2,845	0
18759	937	372	296	0,546	0,358	570,36	2,835	0	386	283	0,308	0,382	564,829	2,822	0
18778	938	369	328	0,546	0,359	570,36	3,168	0	378	341	0,308	0,383	564,829	2,978	0
18799	939	369	328	0,546	0,359	570,964	3,171	0	371	337	0,308	0,383	561,27	2,91	0
18818	940	385	331	0,546	0,359	570,964	3,155	0	438	375	0,308	0,383	561,27	3,63	0
18840	941	386	303	0,545	0,358	570,964	3,242	0	405	310	0,308	0,383	561,27	2,991	0
18858	942	397	290	0,545	0,358	570,964	3,334	0	400	307	0,308	0,382	561,27	3,018	0
18879	943	386	311	0,545	0,358	570,964	3,085	0	400	301	0,308	0,383	561,27	3,148	0
18898	944	388	308	0,546	0,358	572,783	3,155	0	402	295	0,308	0,383	562,724	3,218	0
18919	945	407	314	0,546	0,358	572,783	3,088	0	414	362	0,308	0,383	562,724	3,311	0
18937	946	393	291	0,546	0,358	572,783	3,237	0	432	286	0,308	0,383	562,724	3,388	0
18959	947	-800	-600	-1	-1	-1	-1	4	-800	-600	-1	-1	-1	-1	4
18977	948	407	300	0,546	0,359	572,783	3,324	0	402	315	0,308	0,383	562,724	2,982	0	30	397	296
18997	949	401	306	0,546	0,359	572,096	3,363	0	403	332	0,308	0,383	561,317	2,928	0	30	397	296
19017	950	394	310	0,546	0,359	572,096	3,041	0	377	298	0,308	0,383	561,317	2,892	0	30	397	296
19037	951	393	311	0,546	0,358	572,096	3,247	0	393	299	0,308	0,382	561,317	2,93	0	30	397	296
19057	952	401	294	0,546	0,358	572,096	3,269	0	385	339	0,308	0,382	561,317	3,134	0	30	397	296
19077	953	390	295	0,546	0,358	572,096	3,239	0	411	295	0,308	0,382	561,317	3,219	0	30	397	296
19097	954	391	295	0,546	0,358	573,255	3,25	0	416	302	0,308	0,382	563,293	3,315	0	30	397	296
19117	955	381	281	0,546	0,358	573,255	3,349	0	388	312	0,308	0,382	563,293	3,211	0	30	397	296
19137	956	397	296	0,546	0,358	573,255	2,987	0	384	269	0,308	0,382	563,293	3,106	0	30	397	296
19157	957	410	263	0,546	0,358	573,255	3,14	0	395	302	0,308	0,382	563,293	3,003	0	30	397	296
19177	958	403	286	0,546	0,358	573,255	2,939	0	404	268	0,308	0,382	563,293	2,933	0	30	397	296
19196	959	411	288	0,546	0,358	571,322	2,964	0	406	278	0,308	0,382	563,45	2,863	0	30	397	296
19216	960	367	318	0,546	0,358	571,322	3,22	0	371	279	0,308	0,382	563,45	2,856	0
19236	961	380	316	0,546	0,358	571,322	3,123	0	379	298	0,308	0,382	563,45	3,254	0
19256	962	401	302	0,546	0,358	571,322	3,152	0	413	272	0,308	0,382	563,45	2,902	0
19276	963	384	315	0,546	0,358	571,322	3,311	0	-800	-600	0,546	0,358	-1	-1	4	31	384	302
19296	964	391	311	0,546	0,358	570,435	3,273	0	-800	-600	0,308	0,381	-1	-1	4	31	384	302
19316	965	386	297	0,546	0,358	570,435	3,149	0	375	312	0,308	0,381	562,622	3,195	0	31	384	302
19336	966	374	293	0,546	0,358	570,435	3,132	0	372	305	0,308	0,381	562,622	3,221	0	31	384	302
19356	967	366	345	0,546	0,358	570,435	3,343	0	426	286	0,308	0,381	562,622	3,163	0	31	384	302
19376	968	379	327	0,546	0,358	570,435	3,181	0	383	258	0,308	0,381	562,622	3,082	0	31	384	302
19396	969	376	339	0,546	0,358	572,136	3,237	0	396	245	0,308	0,381	562,994	3,073	0	31	384	302
19416	970	359	323	0,546	0,358	572,136	3,288	0	370	307	0,308	0,381	562,994	3,157	0
19436	971	373	292	0,546	0,358	572,136	3,373	0	395	185	0,308	0,381	562,994	2,63	0
19456	972	362	328	0,546	0,358	572,136	3,371	0	369	291	0,308	0,381	562,994	3,01	0
19476	973	378	349	0,546	0,357	572,136	3,179	0	383	341	0,308	0,381	562,994	3,248	0
19496	974	374	345	0,546	0,357	572,541	3,214	0	376	308	0,308	0,381	563,377	3,089	0
19515	975	-800	-600	0,308	0,38	-1	-1	4	375	280	0,308	0,38	563,377	3,2	0
19535	976	370	346	0,546	0,357	572,541	3,207	0	395	323	0,308	0,38	563,377	3,237	0
19555	977	386	327	0,546	0,357	572,541	3,244	0	374	326	0,308	0,38	563,377	3,216	0
19575	978	379	276	0,546	0,357	572,541	3,473	0	393	403	0,308	0,38	563,377	3,576	0
19595	979	374	247	0,546	0,357	571,89	3,57	0	385	431	0,308	0,38	563,419	3,621	0
19615	980	377	285	0,546	0,357	571,89	3,33	0	366	313	0,308	0,38	563,419	3,002	0
19635	981	404	369	0,546	0,357	571,89	3,263	0	363	407	0,308	0,38	563,419	3,533	0
19655	982	375	354	0,546	0,357	571,89	3,138	0	-800	-600	0,546	0,357	-1	-1	4
19675	983	373	330	0,546	0,357	571,89	3,254	0	-800	-600	0,546	0,357	-1	-1	4
19695	984	380	372	0,546	0,356	571,868	3,209	0	-800	-600	0,308	0,379	-1	-1	4
19715	985	378	309	0,546	0,356	571,868	3,135	0	379	327	0,308	0,379	562,256	3,097	0
19735	986	393	263	0,546	0,356	571,868	3,081	0	361	278	0,308	0,379	562,256	3,197	0
19755	987	366	309	0,546	0,356	571,868	3,146	0	388	343	0,308	0,379	562,256	3,082	0
19775	988	352	336	0,546	0,356	571,868	3,236	0	362	308	0,308	0,379	562,256	2,969	0
19794	989	350	326	0,546	0,356	572,109	3,235	0	373	298	0,308	0,379	562,281	2,979	0
19814	990	381	327	0,546	0,356	572,109	3,149	0	406	332	0,308	0,379	562,281	3,304	0
19834	991	362	316	0,546	0,356	572,109	3,333	0	357	342	0,308	0,379	562,281	3,221	0
19854	992	374	329	0,546	0,356	572,109	3,089	0	377	283	0,308	0,379	562,281	3,26	0
19874	993	406	279	0,546	0,356	572,109	3,289	0	378	270	0,308	0,379	562,281	2,913	0
19894	994	402	273	0,546	0,356	571,658	3,19	0	380	255	0,308	0,379	563,562	2,855	0
19914	995	366	333	0,546	0,356	571,658	3,173	0	397	268	0,308	0,379	563,562	3,098	0
19934	996	394	383	0,546	0,356	571,658	3,234	0	382	275	0,307	0,38	563,562	2,983	0
19954	997	481	246	0,544	0,356	571,658	3,108	0	526	297	0,306	0,379	563,562	3,221	0
19974	998	516	266	0,542	0,356	571,658	3,279	0	548	260	0,305	0,379	563,562	3,006	0
19994	999	552	286	0,543	0,356	571,947	3,254	0	551	275	0,305	0,379	558,647	3,066	0
20014	1000	532	187	0,543	0,355	571,947	3,227	0	553	281	0,305	0,379	558,647	3,122	0
20034	1001	530	261	0,543	0,355	571,947	3,365	0	535	298	0,305	0,378	558,647	3,211	0	32	529	274
20054	1002	515	261	0,542	0,354	571,947	3,167	0	543	300	0,305	0,378	558,647	3,311	0	32	529	274
20074	1003	521	271	0,543	0,354	571,947	3,059	0	549	286	0,304	0,378	558,647	3,169	0	32	529	274
20093	1004	514	273	0,543	0,354	572,876	3,069	0	541	296	0,304	0,378	557,811	3,238	0	32	529	274
20113	1005	494	271	0,543	0,355	572,876	3,295	0	534	277	0,305	0,378	557,811	2,996	0	32	529	274
20133	1006	514	237	0,543	0,355	572,876	3,133	0	549	302	0,305	0,378	557,811	3,004	0	32	529	274
20153	1007	523	245	0,543	0,354	572,876	2,911	0	558	275	0,305	0,378	557,811	2,947	0	32	529	274
20173	1008	530	278	0,543	0,354	572,876	3,083	0	554	315	0,305	0,378	557,811	3,316	0
20193	1009	535	266	0,543	0,354	570,845	2,983	0	558	310	0,305	0,378	558,224	3,335	0
20213	1010	528	255	0,543	0,354	570,845	3,073	0	537	278	0,305	0,378	558,224	2,815	0
20233	1011	529	212	0,543	0,354	570,845	2,954	0	551	297	0,305	0,378	558,224	3,006	0
20253	1012	534	265	0,543	0,354	570,845	3,057	0	552	260	0,305	0,379	558,224	2,921	0
20273	1013	526	202	0,544	0,354	570,845	2,879	0	540	262	0,305	0,379	558,224	2,799	0
20293	1014	530	213	0,544	0,355	573,257	2,9	0	545	263	0,306	0,379	558,816	2,875	0
20313	1015	664	278	0,543	0,356	573,257	2,977	0	626	320	0,305	0,381	558,816	3,07	0	33	651	311
20333	1016	659	279	0,542	0,357	573,257	3,132	0	662	333	0,306	0,382	558,816	3,109	0	33	651	311
20353	1017	657	293	0,543	0,357	573,257	2,88	0	648	311	0,306	0,383	558,816	2,878	0	33	651	311
20373	1018	659	295	0,543	0,358	573,257	3,11	0	659	325	0,306	0,384	558,816	2,894	0	33	651	311
20392	1019	658	301	0,543	0,359	570,671	3,005	0	649	333	0,306	0,385	553,806	2,885	0	33	651	311
20412	1020	660	301	0,543	0,36	570,671	3,014	0	650	344	0,306	0,386	553,806	3,008	0	33	651	311
20432	1021	661	305	0,543	0,36	570,671	2,946	0	648	333	0,306	0,386	553,806	2,88	0	33	651	311
20452	1022	647	301	0,543	0,361	570,671	3,011	0	634	339	0,306	0,387	553,806	3,115	0	33	651	311
20472	1023	656	298	0,543	0,361	570,671	3	0	642	312	0,306	0,387	553,806	2,741	0	33	651	311
20492	1024	653	297	0,543	0,361	571,576	2,985	0	636	307	0,306	0,387	553,77	2,773	0	33	651	311
20512	1025	659	289	0,543	0,361	571,576	2,958	0	638	344	0,306	0,388	553,77	2,884	0	33	651	311
20532	1026	641	336	0,543	0,361	571,576	3,167	0	626	354	0,306	0,388	553,77	3,125	0
20552	1027	660	297	0,544	0,362	571,576	3,071	0	643	336	0,307	0,388	553,77	2,872	0
20572	1028	649	333	0,544	0,362	571,576	3,054	0	641	351	0,307	0,388	553,77	3,006	0
20592	1029	644	320	0,544	0,362	572,259	3,04	0	643	340	0,307	0,388	557	3,091	0
20612	1030	424	285	0,547	0,363	572,259	2,928	0	486	388	0,311	0,388	557	3,07	0
20632	1031	321	359	0,549	0,363	572,259	3,124	0	332	332	0,313	0,388	557	2,84	0	34	331	340
20652	1032	317	365	0,549	0,363	572,259	3,091	0	378	297	0,314	0,387	557	3,283	0	34	331	340
20671	1033	325	293	0,55	0,362	572,259	2,836	0	332	353	0,314	0,387	557	2,997	0	34	331	340
20691	1034	327	333	0,551	0,362	571,24	2,913	0	347	344	0,315	0,386	561,543	3,01	0	34	331	340
20711	1035	295	408	0,551	0,361	571,24	3,311	0	351	305	0,315	0,385	561,543	2,911	0	34	331	340
20731	1036	325	335	0,552	0,361	571,24	2,709	0	329	328	0,316	0,385	561,543	2,715	0	34	331	340
20751	1037	332	366	0,552	0,36	571,24	2,912	0	334	353	0,316	0,384	561,543	2,884	0	34	331	340
20771	1038	308	330	0,553	0,36	571,24	2,737	0	338	350	0,317	0,383	561,543	2,977	0	34	331	340
20791	1039	324	336	0,553	0,359	572,626	2,821	0	341	343	0,317	0,382	565,734	2,948	0	34	331	340
20811	1040	308	300	0,554	0,359	572,626	2,784	0	-800	-600	0,554	0,359	-1	-1	4
20831	1041	-800	-600	0,318	0,381	-1	-1	4	272	264	0,318	0,381	565,734	2,412	0
20851	1042	360	318	0,553	0,358	572,626	2,814	0	-800	-600	0,553	0,358	-1	-1	4
20871	1043	383	321	0,553	0,357	572,626	3,01	0	356	320	0,318	0,38	565,734	2,993	0
20891	1044	382	321	0,553	0,357	573,433	3,014	0	356	321	0,318	0,38	564,769	2,988	0
20911	1045	366	324	0,553	0,356	573,433	3,017	0	352	286	0,318	0,38	564,769	2,607	0
20931	1046	354	357	0,553	0,356	573,433	3,072	0	362	334	0,318	0,379	564,769	2,818	0
20951	1047	382	363	0,553	0,356	573,433	2,885	0	340	329	0,318	0,379	564,769	2,963	0
20971	1048	400	331	0,553	0,355	573,433	3,094	0	363	327	0,317	0,379	564,769	2,9	0
20990	1049	404	349	0,553	0,355	573,438	3,039	0	357	325	0,317	0,379	563,666	2,97	0
21010	1050	391	367	0,553	0,354	573,438	3,042	0	349	332	0,317	0,378	563,666	2,978	0
21030	1051	365	349	0,553	0,354	573,438	2,938	0	374	290	0,317	0,378	563,666	2,732	0
21050	1052	379	290	0,553	0,354	573,438	2,742	0	389	266	0,317	0,378	563,666	2,795	0
21070	1053	367	319	0,553	0,354	573,438	2,902	0	367	386	0,317	0,378	563,666	3,059	0	35	368	336
21090	1054	371	289	0,552	0,354	573,461	2,825	0	372	362	0,316	0,378	564,883	2,965	0	35	368	336
21110	1055	366	380	0,552	0,354	573,461	3,287	0	358	321	0,316	0,378	564,883	2,888	0	35	368	336
21130	1056	367	359	0,552	0,354	573,461	3,126	0	368	332	0,316	0,378	564,883	3,091	0	35	368	336
21150	1057	351	361	0,552	0,353	573,461	3,235	0	390	315	0,315	0,378	564,883	3,196	0	35	368	336
21170	1058	371	335	0,551	0,353	573,461	2,877	0	-800	-600	0,551	0,353	-1	-1	4	35	368	336
21190	1059	366	326	0,551	0,353	574,779	2,837	0	-800	-600	0,315	0,377	-1	-1	4	35	368	336
21210	1060	361	331	0,551	0,353	574,779	3,254	0	320	266	0,315	0,377	566,474	2,786	0
21230	1061	-800	-600	-1	-1	-1	-1	4	-800	-600	-1	-1	-1	-1	4
21250	1062	375	369	0,551	0,353	574,779	3,134	0	367	264	0,315	0,377	566,474	2,816	0
21270	1063	364	346	0,551	0,354	574,779	3,093	0	-800	-600	0,551	0,354	-1	-1	4
21289	1064	370	362	0,552	0,354	573,879	3,048	0	-800	-600	0,316	0,377	-1	-1	4
21309	1065	288	437	0,552	0,354	573,879	3,612	0	-800	-600	0,552	0,354	-1	-1	4
21329	1066	305	407	0,552	0,354	573,879	3,423	0	314	315	0,316	0,377	566,291	2,951	0	36	298	352
21349	1067	294	391	0,552	0,354	573,879	3,398	0	311	321	0,316	0,377	566,291	3,065	0	36	298	352
21369	1068	280	418	0,553	0,354	573,879	3,596	0	308	311	0,316	0,377	566,291	3,117	0	36	298	352
21389	1069	284	416	0,553	0,354	573,758	3,493	0	305	311	0,316	0,378	566,619	3,171	0	36	298	352
21409	1070	302	292	0,553	0,355	573,758	2,847	0	306	394	0,316	0,378	566,619	3,766	0	36	298	352
21429	1071	310	330	0,553	0,355	573,758	2,885	0	-800	-600	0,553	0,355	-1	-1	4	36	298	352
21449	1072	293	404	0,553	0,355	573,758	3,484	0	310	293	0,316	0,378	566,619	3,046	0	36	298	352
21469	1073	291	395	0,553	0,355	573,758	3,506	0	293	325	0,316	0,379	566,619	3,027	0	36	298	352
21489	1074	289	388	0,553	0,356	572,378	3,52	0	293	327	0,316	0,379	565,119	3,02	0	36	298	352
21509	1075	311	434	0,553	0,356	572,378	3,545	0	328	296	0,316	0,379	565,119	3,157	0
21529	1076	315	431	0,553	0,356	572,378	3,524	0	287	329	0,316	0,38	565,119	3,053	0
21549	1077	298	420	0,553	0,357	572,378	3,657	0	-800	-600	0,553	0,357	-1	-1	4
21569	1078	329	381	0,552	0,357	572,378	3,242	0	356	397	0,316	0,38	565,119	3,456	0
21588	1079	327	371	0,552	0,357	573,794	3,247	0	356	397	0,316	0,381	565,03	3,456	0
21608	1080	364	397	0,552	0,357	573,794	3,256	0	359	322	0,316	0,381	565,03	2,969	0
21628	1081	326	362	0,552	0,358	573,794	3,085	0	358	323	0,316	0,381	565,03	3,064	0
21648	1082	-800	-600	0,316	0,382	-1	-1	4	363	251	0,316	0,382	565,03	2,771	0
21668	1083	343	321	0,552	0,359	573,794	3,216	0	393	283	0,316	0,382	565,03	2,788	0
21688	1084	343	322	0,553	0,359	573,228	3,213	0	397	260	0,316	0,382	567,253	2,817	0
21708	1085	347	372	0,553	0,359	573,228	3,456	0	338	324	0,316	0,383	567,253	2,99	0
21728	1086	348	334	0,553	0,36	573,228	3,085	0	365	290	0,317	0,383	567,253	3,065	0
21748	1087	323	399	0,553	0,36	573,228	3,298	0	383	364	0,317	0,384	567,253	2,941	0
21768	1088	352	318	0,553	0,361	573,228	3,073	0	350	362	0,317	0,384	567,253	3,225	0
21788	1089	346	333	0,553	0,361	573,044	3,138	0	370	363	0,317	0,384	565,48	3,241	0
21808	1090	345	365	0,553	0,361	573,044	3,262	0	356	393	0,317	0,385	565,48	3,39	0
21828	1091	350	301	0,554	0,362	573,044	3,228	0	354	335	0,317	0,385	565,48	3,075	0
21848	1092	353	356	0,554	0,362	573,044	3,088	0	345	325	0,317	0,385	565,48	3,027	0
21867	1093	-800	-600	0,317	0,385	-1	-1	4	366	283	0,317	0,385	565,48	2,827	0
21887	1094	-800	-600	0,553	0,362	-1	-1	4	362	265	0,317	0,385	564,031	2,721	0
21907	1095	312	421	0,553	0,362	572,887	3,663	0	352	294	0,317	0,385	564,031	3,097	0
21927	1096	-800	-600	-1	-1	-1	-1	4	-800	-600	-1	-1	-1	-1	4
21947	1097	346	360	0,553	0,362	572,887	2,879	0	339	320	0,317	0,386	564,031	3,215	0
21967	1098	370	345	0,553	0,362	572,887	3,025	0	394	399	0,317	0,386	564,031	3,382	0
21987	1099	385	327	0,553	0,362	575,095	3,183	0	395	418	0,317	0,385	565,537	3,462	0
22007	1100	358	298	0,553	0,362	575,095	3,289	0	368	335	0,318	0,385	565,537	3,544	0
22027	1101	351	251	0,553	0,362	575,095	3,13	0	379	285	0,317	0,385	565,537	3,497	0	37	368	281
22047	1102	357	290	0,553	0,362	575,095	3,291	0	361	260	0,317	0,385	565,537	3,057	0	37	368	281
22067	1103	367	270	0,553	0,362	575,095	3,193	0	369	306	0,317	0,385	565,537	3,195	0	37	368	281
22087	1104	367	253	0,553	0,362	576,233	3,273	0	371	272	0,317	0,385	565,279	3,031	0	37	368	281
22107	1105	368	290	0,553	0,362	576,233	3,102	0	377	293	0,317	0,385	565,279	3,363	0	37	368	281
22127	1106	380	266	0,553	0,363	576,233	3,069	0	353	288	0,316	0,386	565,279	3,162	0	37	368	281
22147	1107	354	294	0,553	0,363	576,233	3,113	0	375	296	0,317	0,386	565,279	3,266	0	37	368	281
22167	1108	362	326	0,553	0,363	576,233	3,256	0	382	240	0,317	0,386	565,279	3,265	0	37	368	281
22187	1109	358	325	0,553	0,363	574,43	3,253	0	374	236	0,317	0,386	564,108	3,258	0	37	368	281
22206	1110	375	263	0,553	0,363	574,43	3,341	0	376	288	0,317	0,386	564,108	3,113	0	37	368	281
22226	1111	379	329	0,553	0,363	574,43	3,468	0	347	321	0,316	0,386	564,108	3,235	0	38	374	290
22246	1112	347	287	0,552	0,363	574,43	3,242	0	394	322	0,316	0,387	564,108	3,351	0	38	374	290
22266	1113	373	272	0,552	0,363	574,43	3,253	0	370	286	0,316	0,387	564,108	3,299	0	38	374	290
22286	1114	367	295	0,552	0,363	574,508	3,265	0	368	298	0,316	0,387	567,012	3,376	0	38	374	290
22306	1115	357	295	0,553	0,363	574,508	3,37	0	361	299	0,316	0,387	567,012	3,058	0	38	374	290
22326	1116	366	310	0,553	0,363	574,508	3,227	0	372	284	0,317	0,387	567,012	3,326	0	38	374	290
22346	1117	386	286	0,553	0,363	574,508	3,03	0	380	277	0,317	0,387	567,012	3,331	0	38	374	290
22366	1118	377	263	0,553	0,363	574,508	3,022	0	368	280	0,317	0,387	567,012	3,262	0	38	374	290
22386	1119	388	263	0,553	0,363	574,269	3,012	0	375	280	0,317	0,387	564,412	3,228	0	38	374	290
22406	1120	380	254	0,554	0,363	574,269	3,183	0	391	267	0,317	0,387	564,412	3,218	0	38	374	290
22426	1121	385	275	0,554	0,363	574,269	3,146	0	371	261	0,318	0,387	564,412	2,989	0	38	374	290
22446	1122	375	285	0,554	0,363	574,269	3,214	0	372	303	0,318	0,387	564,412	3,329	0	38	374	290
22465	1123	365	283	0,554	0,363	574,269	3,28	0	385	275	0,318	0,387	564,412	3,226	0	38	374	290
22485	1124	363	282	0,554	0,364	573,646	3,283	0	374	283	0,318	0,388	564,693	3,199	0	38	374	290
22505	1125	368	302	0,554	0,364	573,646	3,276	0	389	295	0,318	0,388	564,693	3,162	0	38	374	290
22525	1126	388	331	0,554	0,364	573,646	3,204	0	360	287	0,318	0,388	564,693	3,182	0	38	374	290
22545	1127	366	353	0,554	0,364	573,646	3,376	0	374	284	0,318	0,388	564,693	3,141	0	38	374	290
22565	1128	362	324	0,554	0,364	573,646	3,339	0	366	279	0,318	0,388	564,693	3,032	0	38	374	290
22585	1129	365	327	0,554	0,364	575,504	3,362	0	372	275	0,318	0,388	564,688	3,021	0	38	374	290
22605	1130	402	280	0,554	0,364	575,504	3,408	0	353	293	0,318	0,388	564,688	3,038	0	38	374	290
22625	1131	375	353	0,555	0,365	575,504	3,565	0	373	267	0,319	0,388	564,688	2,915	0	38	374	290
22645	1132	374	321	0,555	0,365	575,504	3,171	0	401	286	0,319	0,388	564,688	3,122	0	38	374	290
22665	1133	380	314	0,555	0,365	575,504	3,246	0	381	267	0,319	0,389	564,688	3,193	0	38	374	290
22685	1134	383	310	0,555	0,366	573,014	3,199	0	393	272	0,319	0,389	565,599	3,202	0	38	374	290
22705	1135	379	343	0,555	0,366	573,014	3,468	0	371	297	0,319	0,389	565,599	3,279	0
22725	1136	390	274	0,555	0,366	573,014	3,261	0	-800	-600	0,555	0,366	-1	-1	4
22745	1137	390	315	0,555	0,366	573,014	3,266	0	364	304	0,319	0,389	565,599	2,89	0	39	373	322
22765	1138	358	311	0,556	0,366	573,014	3,45	0	411	360	0,32	0,388	565,599	3,624	0	39	373	322
22784	1139	362	305	0,556	0,366	575,491	3,36	0	410	362	0,32	0,388	563,543	3,612	0	39	373	322
22804	1140	369	328	0,556	0,366	575,491	3,406	0	382	289	0,32	0,388	563,543	3,071	0	39	373	322
22824	1141	354	282	0,556	0,366	575,491	3,229	0	377	334	0,32	0,389	563,543	3,226	0	39	373	322
22844	1142	370	328	0,556	0,366	575,491	3,331	0	343	324	0,32	0,389	563,543	3,358	0	39	373	322
22864	1143	382	295	0,556	0,366	575,491	3,156	0	-800	-600	0,556	0,366	-1	-1	4	40	386	304
22884	1144	381	316	0,556	0,366	574,285	3,16	0	-800	-600	0,32	0,389	-1	-1	4	40	386	304
22904	1145	378	307	0,556	0,366	574,285	3,145	0	391	277	0,32	0,388	564,978	3,055	0	40	386	304
22924	1146	392	332	0,556	0,366	574,285	3,152	0	382	302	0,32	0,388	564,978	3,158	0	40	386	304
22944	1147	405	328	0,556	0,366	574,285	3,22	0	394	289	0,32	0,388	564,978	3,125	0	40	386	304
22964	1148	381	299	0,557	0,367	574,285	3,109	0	381	283	0,32	0,389	564,978	3,174	0	40	386	304
22984	1149	393	311	0,556	0,367	572,95	3,12	0	384	293	0,32	0,389	564,722	3,167	0	40	386	304
23004	1150	361	325	0,556	0,367	572,95	3,355	0	354	319	0,32	0,389	564,722	3,181	0	41	373	317
23024	1151	377	324	0,556	0,366	572,95	3,233	0	343	315	0,32	0,388	564,722	3,065	0	41	373	317
23044	1152	376	337	0,556	0,366	572,95	3,131	0	364	305	0,32	0,388	564,722	3,185	0	41	373	317
23063	1153	361	355	0,556	0,366	572,95	3,288	0	404	278	0,32	0,388	564,722	3,099	0	41	373	317
23083	1154	369	360	0,556	0,367	572,78	3,195	0	408	270	0,32	0,389	565,068	3,153	0	41	373	317
23103	1155	362	332	0,556	0,366	572,78	3,357	0	368	300	0,32	0,388	565,068	3,212	0	41	373	317
23123	1156	368	304	0,556	0,366	572,78	3,228	0	396	271	0,32	0,388	565,068	3,228	0
23143	1157	369	362	0,556	0,366	572,78	3,451	0	406	277	0,32	0,388	565,068	3,085	0	42	366	323
23163	1158	352	302	0,556	0,366	572,78	3,284	0	380	353	0,32	0,388	565,068	3,058	0	42	366	323
23183	1159	354	320	0,556	0,366	573,564	3,273	0	397	344	0,32	0,388	565,133	3,03	0	42	366	323
23203	1160	381	326	0,556	0,367	573,564	3,277	0	383	280	0,32	0,389	565,133	3,071	0	42	366	323
23223	1161	386	321	0,556	0,367	573,564	3,102	0	372	329	0,32	0,389	565,133	3,009	0	42	366	323
23243	1162	362	364	0,556	0,367	573,564	3,208	0	370	318	0,32	0,389	565,133	3,221	0	42	366	323
23263	1163	355	316	0,557	0,367	573,564	3,279	0	349	316	0,32	0,389	565,133	3,226	0	42	366	323
23283	1164	348	328	0,557	0,367	574,215	3,222	0	342	314	0,321	0,389	566,349	3,237	0	42	366	323
23303	1165	372	323	0,556	0,367	574,215	3,118	0	383	305	0,32	0,389	566,349	2,901	0
23323	1166	365	335	0,556	0,367	574,215	3,197	0	-800	-600	0,556	0,367	-1	-1	4
23343	1167	373	330	0,556	0,367	574,215	3,193	0	410	271	0,32	0,389	566,349	2,975	0
23363	1168	389	297	0,556	0,367	574,215	3,207	0	367	312	0,32	0,389	566,349	2,936	0
23382	1169	389	300	0,556	0,367	573,511	3,206	0	367	313	0,32	0,389	565,244	2,93	0
23402	1170	370	331	0,556	0,367	573,511	3,255	0	380	317	0,32	0,389	565,244	3,072	0
23422	1171	361	281	0,556	0,367	573,511	2,968	0	365	294	0,32	0,389	565,244	3,067	0
23442	1172	365	345	0,556	0,367	573,511	3,25	0	-800	-600	0,556	0,367	-1	-1	4
23462	1173	362	308	0,557	0,367	573,511	3,117	0	364	306	0,32	0,389	565,244	2,963	0
23482	1174	363	296	0,557	0,367	574,414	3,037	0	364	306	0,32	0,389	565,265	2,963	0
23502	1175	388	361	0,557	0,367	574,414	3,126	0	356	288	0,32	0,389	565,265	2,825	0
23522	1176	368	319	0,556	0,366	574,414	3,144	0	-800	-600	0,556	0,366	-1	-1	4
23542	1177	377	320	0,557	0,366	574,414	3,155	0	347	346	0,321	0,389	565,265	3,154	0
23562	1178	243	310	0,558	0,366	574,414	3,219	0	-800	-600	0,558	0,366	-1	-1	4
23582	1179	224	312	0,559	0,366	570,885	3,219	0	-800	-600	0,324	0,388	-1	-1	4
23602	1180	202	346	0,559	0,366	570,885	3,209	0	193	233	0,324	0,388	565,392	3,095	0	43	196	284
23622	1181	196	295	0,559	0,366	570,885	3,157	0	203	272	0,324	0,388	565,392	3,038	0	43	196	284
23642	1182	187	287	0,559	0,366	570,885	3,003	0	213	271	0,323	0,388	565,392	2,959	0	43	196	284
23662	1183	188	277	0,558	0,366	570,885	2,842	0	197	278	0,322	0,388	565,392	3,281	0	43	196	284
23681	1184	189	267	0,557	0,365	571,896	2,752	0	207	281	0,322	0,388	564,783	3,245	0	43	196	284
23701	1185	170	295	0,557	0,365	571,896	3,315	0	223	270	0,321	0,388	564,783	3,429	0	43	196	284
23721	1186	196	323	0,557	0,365	571,896	3,121	0	191	253	0,321	0,388	564,783	3,164	0	43	196	284
23741	1187	191	310	0,557	0,366	571,896	3,31	0	174	258	0,321	0,389	564,783	2,936	0	43	196	284
23761	1188	194	299	0,557	0,366	571,896	3,231	0	223	289	0,321	0,389	564,783	2,958	0	43	196	284
23781	1189	192	312	0,557	0,366	570,23	3,166	0	201	282	0,321	0,388	565,905	2,986	0	43	196	284
23801	1190	198	302	0,557	0,366	570,23	2,961	0	206	228	0,321	0,388	565,905	2,994	0
23821	1191	178	317	0,557	0,366	570,23	3,173	0	179	238	0,321	0,388	565,905	2,978	0
23841	1192	171	293	0,557	0,366	570,23	3,321	0	203	250	0,321	0,388	565,905	3,05	0
23861	1193	194	248	0,557	0,365	570,23	3,063	0	198	234	0,321	0,388	565,905	2,962	0	44	196	266
23881	1194	181	244	0,557	0,365	570,754	3,217	0	189	242	0,321	0,387	566,159	2,982	0	44	196	266
23901	1195	173	274	0,557	0,365	570,754	3,068	0	191	250	0,321	0,387	566,159	2,984	0	44	196	266
23921	1196	194	284	0,558	0,366	570,754	2,83	0	181	240	0,321	0,387	566,159	2,831	0	44	196	266
23941	1197	190	283	0,558	0,366	570,754	2,907	0	196	252	0,321	0,388	566,159	2,868	0	44	196	266
23961	1198	214	282	0,558	0,366	570,754	2,983	0	-800	-600	0,558	0,366	-1	-1	4	44	196	266
23980	1199	219	280	0,558	0,366	571,17	2,878	0	-800	-600	0,321	0,388	-1	-1	4	44	196	266
24000	1200	198	253	0,558	0,366	571,17	2,853	0	207	220	0,322	0,387	565,97	2,968	0
24020	1201	190	319	0,558	0,366	571,17	3,027	0	167	243	0,322	0,388	565,97	2,716	0	45	185	278
24040	1202	186	279	0,558	0,366	571,17	2,971	0	164	272	0,322	0,388	565,97	2,98	0	45	185	278
24060	1203	201	239	0,559	0,366	571,17	2,852	0	185	286	0,323	0,388	565,97	2,818	0	45	185	278
24080	1204	196	261	0,559	0,366	570,678	2,922	0	163	299	0,323	0,388	565,055	2,741	0	45	185	278
24100	1205	187	317	0,559	0,366	570,678	2,997	0	203	285	0,322	0,387	565,055	3,007	0	45	185	278
24120	1206	163	308	0,558	0,366	570,678	3,041	0	190	257	0,322	0,387	565,055	2,854	0	45	185	278
24140	1207	190	284	0,558	0,366	570,678	2,887	0	202	255	0,321	0,387	565,055	2,854	0	45	185	278
24160	1208	197	322	0,557	0,366	570,678	3,028	0	186	297	0,321	0,387	565,055	2,901	0	46	196	281
24180	1209	193	310	0,557	0,366	572,847	2,983	0	190	284	0,321	0,388	565,17	2,917	0	46	196	281
24200	1210	197	310	0,558	0,366	572,847	2,959	0	162	267	0,321	0,388	565,17	2,718	0	46	196	281
24220	1211	198	286	0,558	0,367	572,847	2,937	0	197	242	0,322	0,388	565,17	2,851	0	46	196	281
24240	1212	165	295	0,558	0,367	572,847	3,052	0	211	233	0,322	0,388	565,17	2,921	0	46	196	281
24260	1213	203	299	0,558	0,367	572,847	2,927	0	208	264	0,322	0,388	565,17	2,992	0	46	196	281
24280	1214	198	305	0,558	0,367	569,85	2,947	0	212	246	0,322	0,388	566,501	3,069	0	46	196	281
24299	1215	-800	-600	0,322	0,388	-1	-1	4	209	268	0,322	0,388	566,501	2,923	0	46	196	281
24320	1216	205	329	0,558	0,367	569,85	3,27	0	191	249	0,322	0,388	566,501	2,996	0	46	196	281
24339	1217	197	303	0,558	0,367	569,85	3,243	0	-800	-600	0,558	0,367	-1	-1	4	46	196	281
24360	1218	263	279	0,557	0,367	569,85	3,119	0	312	262	0,321	0,388	566,501	2,916	0
24379	1219	278	246	0,556	0,367	575,786	3,09	0	312	264	0,32	0,388	565,121	2,909	0
24400	1220	335	258	0,556	0,367	575,786	3,045	0	335	301	0,32	0,389	565,121	3,129	0
24419	1221	324	243	0,556	0,367	575,786	2,76	0	334	278	0,32	0,388	565,121	2,907	0
24440	1222	345	303	0,556	0,367	575,786	2,93	0	326	287	0,32	0,388	565,121	3,122	0	47	354	298
24459	1223	328	277	0,556	0,367	575,786	3,016	0	337	279	0,319	0,388	565,121	3,06	0	47	354	298
24480	1224	336	289	0,556	0,367	573,174	2,9	0	334	283	0,319	0,389	564,381	2,993	0	47	354	298
24499	1225	358	304	0,556	0,368	573,174	3,129	0	325	324	0,32	0,389	564,381	3,217	0	47	354	298
24520	1226	339	285	0,556	0,368	573,174	2,978	0	339	311	0,32	0,389	564,381	3,199	0	47	354	298
24539	1227	342	286	0,557	0,368	573,174	3,116	0	347	279	0,32	0,389	564,381	3,11	0	47	354	298
24560	1228	336	294	0,557	0,368	573,174	3,112	0	316	293	0,32	0,389	564,381	3,187	0	47	354	298
24578	1229	336	284	0,557	0,368	573,145	3,108	0	325	275	0,32	0,389	564,85	3,156	0	47	354	298
24600	1230	349	294	0,556	0,368	573,145	2,987	0	-800	-600	0,556	0,368	-1	-1	4	47	354	298
24618	1231	349	298	0,556	0,368	573,145	3,122	0	356	282	0,32	0,389	564,85	3,295	0	47	354	298
24640	1232	375	337	0,555	0,368	573,145	3,495	0	365	281	0,319	0,389	564,85	3,148	0	47	354	298
24658	1233	406	289	0,555	0,368	573,145	2,873	0	373	306	0,319	0,389	564,85	3,022	0	47	354	298
24680	1234	417	298	0,555	0,368	575,315	3,035	0	381	313	0,319	0,389	566,298	2,903	0	47	354	298
24698	1235	378	353	0,555	0,368	575,315	3,202	0	368	276	0,319	0,389	566,298	3,157	0	47	354	298
24720	1236	387	352	0,555	0,368	575,315	3,202	0	380	308	0,319	0,389	566,298	2,959	0	47	354	298
24738	1237	389	289	0,555	0,368	575,315	3,141	0	368	285	0,319	0,389	566,298	3,135	0
24760	1238	368	304	0,555	0,368	575,315	3,219	0	369	296	0,319	0,389	566,298	3,193	0
24778	1239	373	321	0,555	0,368	573,55	3,196	0	372	285	0,319	0,389	565,921	3,138	0
24800	1240	353	352	0,556	0,368	573,55	3,25	0	371	300	0,319	0,389	565,921	3,136	0
24818	1241	387	290	0,556	0,368	573,55	3,264	0	405	285	0,32	0,389	565,921	3,102	0
24838	1242	389	340	0,556	0,368	573,55	3,233	0	-800	-600	0,556	0,368	-1	-1	4
24858	1243	362	288	0,556	0,368	573,55	3,335	0	393	289	0,32	0,389	565,921	3,057	0
24877	1244	378	303	0,556	0,368	574,52	3,347	0	394	288	0,32	0,389	566,76	3,062	0
24897	1245	377	294	0,556	0,368	574,52	3,248	0	379	275	0,32	0,389	566,76	3,273	0
24917	1246	391	278	0,556	0,368	574,52	3,076	0	379	207	0,319	0,389	566,76	2,781	0
24937	1247	368	300	0,555	0,368	574,52	3,382	0	369	304	0,319	0,389	566,76	3,278	0
24957	1248	378	304	0,555	0,368	574,52	3,211	0	370	272	0,319	0,389	566,76	3,152	0
24977	1249	380	301	0,556	0,368	575,276	3,203	0	368	263	0,319	0,389	566,321	3,018	0
24997	1250	361	278	0,556	0,368	575,276	3,325	0	373	330	0,319	0,389	566,321	3,286	0
25017	1251	377	318	0,556	0,368	575,276	3,252	0	394	326	0,32	0,389	566,321	3,37	0
25037	1252	340	307	0,556	0,369	575,276	3,3	0	367	298	0,32	0,39	566,321	3,156	0
25057	1253	370	327	0,556	0,369	575,276	3,166	0	383	297	0,32	0,39	566,321	3,207	0
25077	1254	370	328	0,556	0,369	573,202	3,143	0	386	298	0,32	0,39	564,417	3,178	0
25097	1255	381	315	0,556	0,369	573,202	3,199	0	398	353	0,32	0,39	564,417	3,296	0
25117	1256	357	275	0,556	0,369	573,202	3,255	0	398	299	0,32	0,39	564,417	3,303	0
25137	1257	307	294	0,556	0,369	573,202	3,552	0	322	330	0,32	0,39	564,417	3,307	0
25157	1258	328	291	0,556	0,369	573,202	3,498	0	314	308	0,32	0,389	564,417	3,238	0
25176	1259	301	288	0,556	0,368	573,276	3,444	0	306	321	0,32	0,389	564,729	3,24	0
25196	1260	338	320	0,556	0,368	573,276	3,533	0	344	342	0,32	0,389	564,729	3,416	0
25216	1261	346	329	0,556	0,368	573,276	3,239	0	330	299	0,32	0,389	564,729	3,368	0
25236	1262	333	287	0,556	0,368	573,276	3,579	0	345	280	0,32	0,389	564,729	3,293	0
25256	1263	313	329	0,556	0,368	573,276	3,406	0	317	278	0,32	0,389	564,729	3,221	0	48	314	324
25276	1264	313	313	0,556	0,368	574,584	3,341	0	318	274	0,32	0,389	566,843	3,173	0	48	314	324
25296	1265	339	310	0,556	0,368	574,584	3,211	0	334	318	0,32	0,389	566,843	3,293	0	48	314	324
25316	1266	341	373	0,557	0,368	574,584	3,46	0	328	265	0,32	0,389	566,843	3,171	0	48	314	324
25336	1267	320	314	0,557	0,368	574,584	3,351	0	321	301	0,32	0,389	566,843	3,209	0	48	314	324
25356	1268	313	331	0,557	0,368	574,584	3,357	0	345	281	0,32	0,389	566,843	3,383	0	48	314	324
25376	1269	307	351	0,557	0,368	573,384	3,356	0	338	301	0,32	0,389	563,978	3,323	0	48	314	324
25396	1270	297	375	0,557	0,368	573,384	3,733	0	321	299	0,32	0,389	563,978	3,246	0	48	314	324
25416	1271	281	419	0,557	0,369	573,384	3,644	0	286	283	0,321	0,39	563,978	2,957	0	48	314	324
25436	1272	280	430	0,557	0,369	573,384	3,414	0	282	296	0,321	0,39	563,978	2,999	0	48	314	324
25456	1273	250	400	0,557	0,369	573,384	3,322	0	273	273	0,321	0,389	563,978	2,977	0
25475	1274	241	427	0,557	0,368	572,517	3,226	0	267	271	0,321	0,389	566,087	3,008	0
25495	1275	261	374	0,557	0,368	572,517	3,447	0	309	314	0,321	0,389	566,087	3,481	0
25515	1276	287	437	0,557	0,368	572,517	3,736	0	-800	-600	0,557	0,368	-1	-1	4
25535	1277	286	398	0,557	0,368	572,517	3,352	0	220	320	0,32	0,389	566,087	2,853	0
25555	1278	277	391	0,557	0,368	572,517	3,286	0	-800	-600	0,557	0,368	-1	-1	4
25575	1279	273	414	0,557	0,368	572,36	3,32	0	-800	-600	0,321	0,389	-1	-1	4
25595	1280	294	422	0,557	0,369	572,36	3,388	0	287	411	0,321	0,389	566,173	3,724	0
25615	1281	254	384	0,557	0,369	572,36	3,459	0	286	336	0,321	0,39	566,173	3,478	0
25635	1282	262	398	0,557	0,369	572,36	3,4	0	-800	-600	0,557	0,369	-1	-1	4
25655	1283	266	430	0,557	0,369	572,36	3,361	0	-800	-600	0,557	0,369	-1	-1	4
25675	1284	272	416	0,557	0,369	572,035	3,378	0	-800	-600	0,321	0,39	-1	-1	4
25695	1285	279	420	0,557	0,369	572,035	3,423	0	292	320	0,321	0,39	563,6	3,453	0
25715	1286	263	418	0,557	0,369	572,035	3,312	0	282	363	0,321	0,39	563,6	2,978	0
25735	1287	278	409	0,557	0,369	572,035	3,371	0	-800	-600	0,557	0,369	-1	-1	4
25754	1288	267	414	0,557	0,368	572,035	3,486	0	309	276	0,32	0,389	563,6	2,87	0
25774	1289	273	409	0,557	0,368	573,572	3,459	0	309	273	0,321	0,389	566,617	2,885	0
25794	1290	277	412	0,557	0,368	573,572	3,376	0	307	346	0,321	0,389	566,617	3,526	0
25814	1291	280	450	0,557	0,368	573,572	3,471	0	-800	-600	0,557	0,368	-1	-1	4
25834	1292	290	432	0,557	0,368	573,572	3,365	0	279	337	0,321	0,389	566,617	3,114	0
25854	1293	312	457	0,557	0,368	573,572	3,628	0	292	395	0,321	0,389	566,617	3,459	0
25874	1294	320	455	0,557	0,368	573,069	3,642	0	292	397	0,321	0,389	564,807	3,449	0
25894	1295	315	415	0,557	0,368	573,069	3,517	0	-800	-600	0,557	0,368	-1	-1	4
25914	1296	281	444	0,557	0,368	573,069	3,588	0	281	341	0,321	0,389	564,807	3,224	0
25934	1297	305	431	0,557	0,368	573,069	3,342	0	-800	-600	0,557	0,368	-1	-1	4
25954	1298	297	443	0,557	0,368	573,069	3,44	0	302	321	0,321	0,39	564,807	3,329	0
25974	1299	286	439	0,557	0,368	571,373	3,398	0	302	322	0,321	0,39	563,994	3,325	0
25994	1300	272	457	0,557	0,368	571,373	3,525	0	305	318	0,321	0,39	563,994	3,263	0
26014	1301	266	405	0,557	0,368	571,373	3,4	0	281	413	0,321	0,39	563,994	3,493	0
26034	1302	260	396	0,557	0,368	571,373	3,312	0	240	270	0,321	0,39	563,994	3,098	0
26054	1303	-800	-600	-1	-1	-1	-1	4	-800	-600	-1	-1	-1	-1	4
26073	1304	-800	-600	0,557	0,368	-1	-1	4	-800	-600	0,321	0,389	-1	-1	4
26093	1305	234	396	0,557	0,368	572,599	3,5	0	322	340	0,321	0,389	565,881	3,401	0
26113	1306	303	371	0,557	0,368	572,599	3,37	0	297	351	0,321	0,389	565,881	3,232	0
26133	1307	294	461	0,557	0,368	572,599	3,471	0	-800	-600	0,557	0,368	-1	-1	4
26153	1308	273	426	0,557	0,368	572,599	3,413	0	306	367	0,321	0,389	565,881	3,287	0
26173	1309	307	438	0,557	0,368	573,653	3,467	0	306	369	0,321	0,389	563,93	3,276	0
26193	1310	-800	-600	0,321	0,389	-1	-1	4	271	357	0,321	0,389	563,93	2,894	0
26213	1311	266	377	0,557	0,368	573,653	3,111	0	303	325	0,321	0,389	563,93	3,367	0
26233	1312	295	262	0,557	0,368	573,653	2,904	0	-800	-600	0,557	0,368	-1	-1	4
26253	1313	260	416	0,557	0,368	573,653	3,417	0	-800	-600	0,557	0,368	-1	-1	4
26273	1314	268	392	0,557	0,369	571,493	3,438	0	-800	-600	0,321	0,39	-1	-1	4
26293	1315	341	351	0,556	0,368	571,493	3,282	0	376	364	0,32	0,389	563,729	3,186	0
26313	1316	337	396	0,556	0,368	571,493	3,448	0	-800	-600	0,556	0,368	-1	-1	4
26333	1317	342	381	0,556	0,368	571,493	3,252	0	371	267	0,32	0,389	563,729	3,019	0
26352	1318	361	331	0,556	0,368	571,493	3,215	0	352	336	0,32	0,389	563,729	3,146	0
26372	1319	361	346	0,556	0,368	573,055	3,252	0	352	333	0,32	0,389	566,401	3,16	0
26392	1320	360	340	0,556	0,368	573,055	3,222	0	363	326	0,32	0,389	566,401	3,261	0
26412	1321	339	364	0,556	0,368	573,055	3,225	0	-800	-600	0,556	0,368	-1	-1	4
26432	1322	324	331	0,556	0,368	573,055	3,247	0	391	273	0,32	0,389	566,401	2,607	0
26452	1323	355	354	0,556	0,368	573,055	3,287	0	375	312	0,32	0,389	566,401	3,119	0
26472	1324	342	359	0,556	0,368	572,296	3,295	0	375	315	0,32	0,389	563,715	3,105	0
26492	1325	345	376	0,557	0,368	572,296	3,389	0	370	309	0,32	0,389	563,715	3,159	0
26512	1326	354	364	0,557	0,368	572,296	3,172	0	353	303	0,32	0,389	563,715	2,949	0
26532	1327	354	383	0,557	0,368	572,296	3,248	0	-800	-600	0,557	0,368	-1	-1	4
26552	1328	365	387	0,557	0,368	572,296	3,248	0	380	279	0,32	0,389	563,715	2,779	0
26572	1329	368	390	0,556	0,368	572,859	3,252	0	380	278	0,32	0,389	564,313	2,781	0
26592	1330	382	414	0,556	0,367	572,859	3,284	0	332	309	0,32	0,388	564,313	2,992	0
26612	1331	365	437	0,556	0,367	572,859	3,522	0	-800	-600	0,556	0,367	-1	-1	4
26632	1332	357	418	0,556	0,367	572,859	3,244	0	361	307	0,32	0,388	564,313	3,099	0
26652	1333	352	300	0,556	0,367	572,859	3,147	0	-800	-600	0,556	0,367	-1	-1	4
26671	1334	347	297	0,556	0,366	573,522	3,189	0	-800	-600	0,32	0,388	-1	-1	4
26691	1335	372	314	0,556	0,366	573,522	3,081	0	365	302	0,32	0,387	564,883	3,092	0
26711	1336	374	312	0,556	0,366	573,522	3,013	0	381	276	0,32	0,387	564,883	3,003	0
26731	1337	363	307	0,556	0,366	573,522	3,102	0	363	278	0,32	0,387	564,883	3,241	0
26751	1338	373	328	0,556	0,366	573,522	3,065	0	386	336	0,32	0,387	564,883	3,004	0
26771	1339	370	327	0,556	0,366	573,438	3,051	0	383	326	0,32	0,387	565,152	3,086	0
26791	1340	372	337	0,556	0,366	573,438	3,032	0	371	263	0,32	0,387	565,152	2,668	0
26811	1341	371	320	0,556	0,366	573,438	2,947	0	389	275	0,32	0,387	565,152	3,032	0
26831	1342	368	369	0,556	0,366	573,438	3,259	0	383	298	0,32	0,388	565,152	2,944	0
26851	1343	391	332	0,556	0,366	573,438	3,168	0	363	332	0,32	0,388	565,152	3,113	0
26871	1344	391	336	0,556	0,367	572,975	3,213	0	369	349	0,32	0,388	566,264	3,117	0
26891	1345	359	321	0,556	0,367	572,975	3,092	0	364	242	0,32	0,388	566,264	2,804	0
26911	1346	378	313	0,557	0,367	572,975	3,086	0	365	310	0,32	0,388	566,264	3,046	0
26931	1347	388	349	0,557	0,367	572,975	3,014	0	379	303	0,32	0,388	566,264	3,034	0
26950	1348	366	332	0,556	0,367	572,975	3,032	0	356	339	0,32	0,388	566,264	2,991	0
26970	1349	379	338	0,556	0,367	573,049	3,05	0	361	348	0,32	0,388	565,547	2,965	0
26990	1350	355	320	0,556	0,366	573,049	3,064	0	335	264	0,32	0,388	565,547	2,804	0
27010	1351	348	337	0,556	0,366	573,049	3,106	0	367	319	0,32	0,388	565,547	3,085	0
27030	1352	381	319	0,556	0,366	573,049	2,884	0	376	347	0,32	0,388	565,547	2,928	0
27050	1353	378	308	0,556	0,366	573,049	2,944	0	421	255	0,32	0,388	565,547	2,587	0
27070	1354	374	309	0,556	0,366	574,114	2,904	0	439	290	0,32	0,388	564,609	2,666	0
27090	1355	363	322	0,556	0,366	574,114	2,929	0	370	280	0,32	0,388	564,609	2,77	0	49	370	316
27110	1356	390	264	0,556	0,366	574,114	2,853	0	325	333	0,32	0,388	564,609	3,006	0	49	370	316
27130	1357	364	346	0,556	0,366	574,114	3,02	0	363	300	0,32	0,388	564,609	2,88	0	49	370	316
27150	1358	360	322	0,556	0,367	574,114	3,1	0	-800	-600	0,556	0,367	-1	-1	4	49	370	316
27170	1359	366	316	0,556	0,367	572,503	3,11	0	-800	-600	0,32	0,388	-1	-1	4	49	370	316
27190	1360	385	344	0,556	0,367	572,503	3,088	0	369	318	0,32	0,388	563,357	2,741	0	49	370	316
27210	1361	370	338	0,556	0,367	572,503	2,843	0	397	283	0,32	0,388	563,357	2,811	0	49	370	316
27230	1362	380	315	0,557	0,367	572,503	3,01	0	383	311	0,32	0,388	563,357	3,015	0	49	370	316
27250	1363	362	274	0,557	0,367	572,503	2,789	0	-800	-600	0,557	0,367	-1	-1	4
27269	1364	363	258	0,557	0,367	573,535	2,832	0	-800	-600	0,32	0,388	-1	-1	4
27289	1365	353	293	0,557	0,366	573,535	3,117	0	-800	-600	0,557	0,366	-1	-1	4
27309	1366	370	297	0,556	0,366	573,535	3,026	0	395	289	0,32	0,388	564,25	2,783	0
27329	1367	367	309	0,556	0,366	573,535	3,062	0	366	295	0,32	0,388	564,25	2,765	0
27349	1368	378	333	0,556	0,366	573,535	3,067	0	365	333	0,32	0,388	564,25	3,084	0
27369	1369	379	340	0,556	0,366	574,723	3,078	0	365	351	0,32	0,388	564,389	3,179	0
27389	1370	370	340	0,556	0,366	574,723	3,153	0	401	264	0,32	0,388	564,389	2,814	0
27409	1371	382	337	0,556	0,367	574,723	3,094	0	374	286	0,32	0,388	564,389	3,033	0
27429	1372	-800	-600	0,32	0,388	-1	-1	4	386	258	0,32	0,388	564,389	2,875	0
27449	1373	380	341	0,556	0,367	574,723	3,167	0	-800	-600	0,556	0,367	-1	-1	4
27469	1374	380	341	0,556	0,367	574,481	3,166	0	-800	-600	0,32	0,389	-1	-1	4
27489	1375	376	306	0,557	0,368	574,481	3,091	0	359	336	0,32	0,389	564,052	2,984	0
27509	1376	382	289	0,557	0,368	574,481	3,112	0	387	327	0,32	0,389	564,052	3,051	0
27529	1377	360	331	0,557	0,368	574,481	3,047	0	361	332	0,321	0,389	564,052	2,913	0
27549	1378	380	325	0,557	0,368	574,481	3,163	0	353	303	0,321	0,389	564,052	3,095	0
27569	1379	373	321	0,557	0,368	573,267	3,156	0	359	297	0,321	0,389	563,738	3,062	0
27588	1380	361	322	0,557	0,367	573,267	3,167	0	385	350	0,321	0,389	563,738	3,204	0
27608	1381	362	300	0,557	0,367	573,267	3,217	0	382	287	0,32	0,388	563,738	3,244	0
27628	1382	369	282	0,557	0,367	573,267	3,202	0	389	245	0,32	0,388	563,738	2,648	0
27648	1383	376	303	0,556	0,367	573,267	3,077	0	-800	-600	0,556	0,367	-1	-1	4
27668	1384	379	298	0,556	0,367	573,112	3,089	0	-800	-600	0,32	0,388	-1	-1	4
27688	1385	381	320	0,556	0,367	573,112	3,357	0	374	276	0,32	0,388	565,092	2,736	0
27708	1386	373	307	0,557	0,367	573,112	3,079	0	365	305	0,32	0,388	565,092	3,065	0
27728	1387	396	298	0,557	0,367	573,112	3,095	0	391	260	0,321	0,388	565,092	2,797	0
27748	1388	364	323	0,557	0,367	573,112	3,037	0	414	268	0,321	0,388	565,092	2,586	0
27768	1389	369	311	0,557	0,367	575,653	3,042	0	419	270	0,321	0,388	565,027	2,67	0
27788	1390	356	328	0,557	0,367	575,653	3,504	0	357	320	0,321	0,388	565,027	2,993	0
27808	1391	376	309	0,557	0,367	575,653	2,999	0	377	305	0,321	0,388	565,027	2,884	0
27828	1392	347	343	0,557	0,367	575,653	3,268	0	386	292	0,321	0,388	565,027	3,237	0
27847	1393	376	321	0,557	0,367	575,653	3,08	0	-800	-600	0,557	0,367	-1	-1	4
27867	1394	365	321	0,557	0,367	573,795	3,186	0	-800	-600	0,321	0,388	-1	-1	4
27887	1395	381	335	0,557	0,367	573,795	3,136	0	397	248	0,321	0,388	564,416	2,925	0
27907	1396	373	302	0,557	0,367	573,795	3,195	0	364	369	0,321	0,388	564,416	3,302	0
27927	1397	377	321	0,557	0,367	573,795	3,009	0	384	306	0,321	0,388	564,416	3	0
27947	1398	366	318	0,557	0,367	573,795	3,185	0	367	298	0,321	0,388	564,416	2,949	0
27967	1399	366	315	0,557	0,367	575,422	3,129	0	372	288	0,321	0,388	566,428	3,074	0
27987	1400	363	333	0,557	0,367	575,422	3,161	0	390	266	0,321	0,388	566,428	2,766	0
28007	1401	375	345	0,557	0,367	575,422	3,054	0	356	327	0,321	0,388	566,428	3,002	0
28027	1402	369	319	0,557	0,367	575,422	3,309	0	363	295	0,321	0,388	566,428	2,786	0
28047	1403	394	289	0,557	0,367	575,422	3,19	0	368	282	0,321	0,388	566,428	2,884	0
28067	1404	399	286	0,557	0,367	574,62	3,198	0	371	307	0,321	0,388	565,924	2,955	0
28087	1405	389	376	0,557	0,367	574,62	3,183	0	397	283	0,321	0,388	565,924	3,212	0
28107	1406	444	285	0,556	0,367	574,62	3,222	0	-800	-600	0,556	0,367	-1	-1	4
28127	1407	398	323	0,556	0,367	574,62	3,382	0	421	290	0,32	0,389	565,924	3,03	0
28147	1408	406	348	0,556	0,368	574,62	3,27	0	-800	-600	0,556	0,368	-1	-1	4
28166	1409	422	308	0,556	0,368	576,672	3,35	0	-800	-600	0,32	0,389	-1	-1	4
28186	1410	434	270	0,556	0,368	576,672	3,159	0	450	346	0,32	0,389	563,954	3,028	0
28206	1411	417	310	0,556	0,368	576,672	3,171	0	482	340	0,32	0,389	563,954	3,256	0
28226	1412	418	296	0,556	0,368	576,672	3,459	0	457	298	0,32	0,389	563,954	2,694	0
28246	1413	398	303	0,556	0,368	576,672	3,494	0	452	389	0,32	0,389	563,954	3,615	0
28266	1414	393	299	0,556	0,367	574,298	3,516	0	462	381	0,32	0,389	562,227	3,536	0
28286	1415	412	335	0,556	0,367	574,298	3,318	0	450	308	0,32	0,389	562,227	3,054	0
28306	1416	410	279	0,556	0,367	574,298	3,274	0	452	291	0,32	0,389	562,227	3,206	0
28326	1417	458	332	0,556	0,367	574,298	3,272	0	436	363	0,32	0,389	562,227	3,214	0
28346	1418	469	241	0,556	0,367	574,298	2,71	0	451	309	0,32	0,389	562,227	2,89	0
28366	1419	484	245	0,556	0,367	575,369	2,641	0	448	318	0,319	0,389	562,985	2,958	0
28386	1420	406	300	0,556	0,367	575,369	3,15	0	426	285	0,32	0,389	562,985	2,895	0
28406	1421	399	305	0,556	0,368	575,369	3,216	0	390	303	0,32	0,389	562,985	2,862	0
28426	1422	382	304	0,556	0,368	575,369	3,189	0	379	286	0,321	0,389	562,985	2,876	0
28445	1423	403	373	0,557	0,368	575,369	3,231	0	380	368	0,321	0,389	562,985	3,075	0
28465	1424	400	381	0,557	0,368	575,147	3,227	0	374	378	0,321	0,389	564,867	3,086	0
28485	1425	393	309	0,557	0,368	575,147	3,338	0	-800	-600	0,557	0,368	-1	-1	4
28505	1426	400	337	0,557	0,368	575,147	3,288	0	378	317	0,321	0,389	564,867	2,859	0
28525	1427	385	352	0,557	0,368	575,147	3,197	0	413	265	0,321	0,39	564,867	2,762	0
28545	1428	-800	-600	0,32	0,39	-1	-1	4	377	279	0,32	0,39	564,867	3,007	0
28565	1429	-800	-600	0,556	0,368	-1	-1	4	387	293	0,32	0,39	565,042	3,025	0
28585	1430	366	308	0,556	0,368	573,285	3,348	0	355	290	0,32	0,39	565,042	3,117	0
28605	1431	375	298	0,556	0,368	573,285	3,328	0	388	358	0,32	0,39	565,042	3,124	0
28625	1432	370	342	0,556	0,368	573,285	3,242	0	380	316	0,32	0,39	565,042	3,163	0
28645	1433	388	349	0,556	0,368	573,285	3,221	0	367	296	0,32	0,39	565,042	2,928	0
28665	1434	390	355	0,556	0,368	575,31	3,21	0	381	321	0,32	0,39	563,852	2,919	0
28685	1435	375	312	0,556	0,368	575,31	3,125	0	414	360	0,32	0,39	563,852	3,085	0
28705	1436	467	386	0,555	0,369	575,31	3,326	0	-800	-600	0,555	0,369	-1	-1	4
28725	1437	495	338	0,554	0,369	575,31	3,362	0	563	367	0,319	0,391	563,852	3,339	0
28745	1438	-800	-600	0,318	0,391	-1	-1	4	446	498	0,318	0,391	563,852	3,988	0
28764	1439	-800	-600	0,554	0,368	-1	-1	4	445	499	0,318	0,39	561,966	3,975	0
28784	1440	491	420	0,554	0,368	574,648	3,524	0	505	410	0,318	0,39	561,966	3,512	0
28804	1441	433	328	0,554	0,368	574,648	3,137	0	523	387	0,318	0,39	561,966	3,392	0
28824	1442	490	365	0,554	0,368	574,648	3,222	0	473	444	0,318	0,391	561,966	3,524	0
28844	1443	489	285	0,554	0,369	574,648	2,865	0	485	442	0,318	0,391	561,966	3,653	0
28864	1444	475	283	0,554	0,369	575,895	2,808	0	481	437	0,318	0,391	564,661	3,654	0
28884	1445	477	415	0,554	0,369	575,895	3,371	0	523	426	0,318	0,391	564,661	3,613	0
28904	1446	452	328	0,554	0,369	575,895	3,171	0	497	425	0,318	0,391	564,661	3,485	0
28924	1447	488	406	0,554	0,369	575,895	3,2	0	482	415	0,318	0,391	564,661	3,386	0
28944	1448	455	306	0,554	0,369	575,895	2,854	0	479	235	0,318	0,391	564,661	2,425	0
28964	1449	467	325	0,554	0,369	576,011	2,758	0	473	218	0,318	0,392	562,774	2,23	0
28984	1450	480	372	0,554	0,369	576,011	3,089	0	508	296	0,318	0,391	562,774	2,731	0
29004	1451	466	287	0,554	0,369	576,011	3,023	0	-800	-600	0,554	0,369	-1	-1	4
29024	1452	490	334	0,554	0,369	576,011	2,999	0	-800	-600	0,554	0,369	-1	-1	4
29043	1453	483	384	0,553	0,368	576,011	3,007	0	521	365	0,317	0,391	562,774	3,083	0
29063	1454	481	356	0,553	0,368	575,302	3,011	0	520	366	0,317	0,391	562,119	3,079	0
29083	1455	449	399	0,553	0,368	575,302	3,206	0	500	371	0,317	0,391	562,119	2,983	0
29103	1456	482	361	0,553	0,368	575,302	2,915	0	474	252	0,317	0,391	562,119	2,553	0
29123	1457	506	366	0,553	0,368	575,302	3,521	0	539	329	0,317	0,391	562,119	3,382	0
29143	1458	491	394	0,553	0,368	575,302	3,166	0	491	464	0,317	0,391	562,119	3,28	0
29163	1459	500	377	0,553	0,368	573,784	3,16	0	494	429	0,317	0,391	564,106	3,309	0
29183	1460	457	301	0,553	0,369	573,784	2,916	0	492	424	0,317	0,391	564,106	3,368	0
29203	1461	482	274	0,553	0,369	573,784	2,639	0	530	414	0,317	0,392	564,106	3,509	0
29223	1462	458	441	0,554	0,369	573,784	3,291	0	516	373	0,317	0,392	564,106	3,045	0
29243	1463	478	376	0,554	0,37	573,784	3,183	0	-800	-600	0,554	0,37	-1	-1	4
29263	1464	468	410	0,554	0,37	574,284	3,233	0	-800	-600	0,317	0,392	-1	-1	4
29283	1465	-800	-600	0,317	0,392	-1	-1	4	508	371	0,317	0,392	562,17	2,949	0
29303	1466	484	354	0,553	0,37	574,284	3,146	0	531	354	0,317	0,392	562,17	3,106	0
29323	1467	488	405	0,553	0,369	574,284	3,272	0	481	373	0,317	0,392	562,17	2,959	0
29342	1468	498	450	0,553	0,369	574,284	3,534	0	470	469	0,316	0,392	562,17	3,773	0
29362	1469	506	493	0,553	0,369	576,638	3,721	0	460	474	0,317	0,392	562,604	3,886	0
29382	1470	480	350	0,553	0,369	576,638	3,04	0	503	401	0,317	0,391	562,604	3,294	0
29402	1471	454	299	0,553	0,369	576,638	2,723	0	482	273	0,317	0,391	562,604	2,541	0
29422	1472	-800	-600	0,317	0,391	-1	-1	4	477	317	0,317	0,391	562,604	2,681	0
29442	1473	493	280	0,554	0,368	576,638	2,674	0	-800	-600	0,554	0,368	-1	-1	4
29462	1474	492	281	0,552	0,368	575,717	2,67	0	-800	-600	0,316	0,391	-1	-1	4
29482	1475	621	326	0,55	0,368	575,717	3,225	0	624	333	0,315	0,39	561,003	3,14	0	50	634	323
29502	1476	620	303	0,55	0,368	575,717	3,184	0	649	369	0,315	0,391	561,003	3,308	0	50	634	323
29522	1477	624	307	0,55	0,368	575,717	3,33	0	641	343	0,314	0,391	561,003	3,352	0	50	634	323
29542	1478	649	266	0,55	0,368	575,717	3,158	0	619	379	0,314	0,391	561,003	3,234	0	50	634	323
29562	1479	652	257	0,55	0,368	574,8	3,193	0	628	375	0,314	0,391	559,102	3,326	0	50	634	323
29582	1480	640	317	0,55	0,368	574,8	3,108	0	651	330	0,314	0,391	559,102	3,131	0	50	634	323
29602	1481	622	294	0,55	0,368	574,8	3,335	0	618	347	0,314	0,391	559,102	3,264	0	50	634	323
29621	1482	632	358	0,55	0,368	574,8	3,213	0	600	366	0,314	0,391	559,102	3,143	0
29641	1483	656	294	0,55	0,368	574,8	3,295	0	601	359	0,314	0,391	559,102	3,159	0
29661	1484	653	316	0,55	0,368	575,721	3,245	0	603	369	0,314	0,391	559,019	3,197	0
29681	1485	637	314	0,55	0,368	575,721	3,183	0	634	351	0,314	0,391	559,019	3,103	0
29701	1486	662	296	0,55	0,368	575,721	3,09	0	657	357	0,314	0,391	559,019	3,253	0
29721	1487	676	327	0,55	0,368	575,721	3,125	0	623	390	0,314	0,391	559,019	3,061	0	51	659	347
29741	1488	683	304	0,55	0,368	575,721	3,237	0	628	359	0,314	0,391	559,019	3,432	0	51	659	347
29761	1489	691	303	0,55	0,368	574,469	3,198	0	629	371	0,314	0,391	558,27	3,423	0	51	659	347
29781	1490	674	317	0,55	0,368	574,469	3,201	0	655	359	0,314	0,391	558,27	3,122	0	51	659	347
29801	1491	671	331	0,549	0,368	574,469	3,219	0	640	372	0,314	0,392	558,27	3,242	0	51	659	347
29821	1492	654	336	0,549	0,369	574,469	2,939	0	667	358	0,313	0,392	558,27	3,102	0	51	659	347
29841	1493	684	288	0,549	0,369	574,469	3,332	0	657	385	0,314	0,392	558,27	3,293	0	51	659	347
29861	1494	681	292	0,55	0,369	575,766	3,289	0	655	385	0,314	0,392	558,167	3,263	0	51	659	347
29881	1495	671	311	0,55	0,369	575,766	3,093	0	662	361	0,314	0,392	558,167	3,245	0	51	659	347
29901	1496	653	312	0,55	0,37	575,766	3,469	0	633	388	0,314	0,393	558,167	3,051	0	51	659	347
29921	1497	661	319	0,55	0,37	575,766	3,197	0	648	359	0,314	0,393	558,167	3,106	0	51	659	347
29940	1498	666	344	0,55	0,37	575,766	3,26	0	672	384	0,314	0,393	558,167	3,15	0	51	659	347
29960	1499	658	351	0,55	0,37	573,459	3,381	0	661	373	0,314	0,393	557,955	3,057	0	51	659	347
29980	1500	665	333	0,55	0,37	573,459	3,251	0	619	432	0,314	0,393	557,955	3,443	0	51	659	347
30000	1501	669	317	0,55	0,37	573,459	3,174	0	658	368	0,314	0,393	557,955	2,992	0
30020	1502	690	329	0,55	0,37	573,459	3,21	0	659	364	0,314	0,393	557,955	3,213	0
30041	1503	666	324	0,55	0,369	573,459	3,114	0	657	379	0,314	0,393	557,955	2,971	0
30060	1504	673	317	0,552	0,369	575,176	3,114	0	658	378	0,316	0,392	560,502	3,05	0
30080	1505	325	363	0,554	0,369	575,176	3,217	0	383	302	0,319	0,392	560,502	2,751	0
30100	1506	329	379	0,555	0,369	575,176	3,144	0	316	317	0,32	0,391	560,502	2,811	0
30120	1507	306	391	0,555	0,368	575,176	3,201	0	354	298	0,32	0,39	560,502	2,889	0
30140	1508	320	364	0,555	0,367	575,176	3,06	0	320	316	0,32	0,39	560,502	2,901	0
30160	1509	317	377	0,556	0,367	572,785	3,039	0	335	301	0,32	0,389	566,459	2,942	0
30180	1510	327	382	0,556	0,366	572,785	3,104	0	354	343	0,32	0,389	566,459	3,415	0
30200	1511	325	364	0,556	0,366	572,785	2,951	0	323	311	0,32	0,389	566,459	2,845	0
30220	1512	339	370	0,556	0,367	572,785	2,93	0	343	277	0,32	0,389	566,459	2,811	0
30240	1513	326	361	0,556	0,367	572,785	3,036	0	302	312	0,32	0,389	566,459	3	0
30259	1514	330	361	0,556	0,366	573,637	2,953	0	301	304	0,32	0,389	564,712	3,031	0
30280	1515	327	388	0,556	0,366	573,637	3,221	0	344	348	0,319	0,389	564,712	3,023	0
30299	1516	359	333	0,555	0,366	573,637	2,873	0	332	311	0,319	0,388	564,712	2,845	0
30320	1517	330	306	0,555	0,366	573,637	3,005	0	321	297	0,319	0,388	564,712	2,962	0
30339	1518	333	412	0,555	0,366	573,637	3,332	0	336	322	0,319	0,388	564,712	3,209	0
30360	1519	334	379	0,555	0,366	574,262	3,204	0	333	319	0,318	0,388	566,209	3,173	0
30379	1520	320	375	0,555	0,366	574,262	3,144	0	347	294	0,318	0,388	566,209	2,803	0
30400	1521	-800	-600	-1	-1	-1	-1	4	-800	-600	-1	-1	-1	-1	4
30419	1522	337	366	0,554	0,365	574,262	3,316	0	306	298	0,317	0,388	566,209	2,973	0
30440	1523	322	395	0,554	0,365	574,262	3,428	0	-800	-600	0,554	0,365	-1	-1	4
30459	1524	328	395	0,554	0,364	573,529	3,512	0	-800	-600	0,317	0,387	-1	-1	4
30480	1525	326	409	0,554	0,364	573,529	3,443	0	297	280	0,317	0,387	563,917	2,782	0
30499	1526	320	308	0,554	0,364	573,529	3,266	0	-800	-600	0,554	0,364	-1	-1	4
30521	1527	324	387	0,554	0,364	573,529	3,473	0	322	297	0,318	0,387	563,917	2,897	0
30538	1528	350	407	0,555	0,365	573,529	3,539	0	348	351	0,318	0,387	563,917	3,017	0
30560	1529	350	375	0,555	0,365	574,016	3,513	0	348	350	0,318	0,388	564,972	3,023	0
30578	1530	327	312	0,554	0,366	574,016	3,161	0	334	278	0,318	0,388	564,972	3,26	0
30600	1531	322	409	0,554	0,366	574,016	3,255	0	355	298	0,318	0,388	564,972	2,809	0
30618	1532	303	368	0,554	0,366	574,016	3,505	0	312	311	0,318	0,388	564,972	2,884	0
30640	1533	308	391	0,554	0,366	574,016	3,459	0	337	298	0,317	0,388	564,972	3,327	0
30658	1534	315	372	0,553	0,366	572,896	3,407	0	338	304	0,317	0,388	563,91	3,12	0
30680	1535	395	343	0,552	0,366	572,896	3,327	0	409	352	0,316	0,389	563,91	3,309	0
30698	1536	393	322	0,552	0,366	572,896	3,184	0	390	331	0,316	0,389	563,91	3,106	0
30718	1537	385	344	0,552	0,366	572,896	3,097	0	399	316	0,316	0,389	563,91	3,018	0
30738	1538	370	334	0,552	0,367	572,896	3,133	0	-800	-600	0,552	0,367	-1	-1	4
30758	1539	365	327	0,552	0,366	574,345	3,095	0	-800	-600	0,316	0,389	-1	-1	4
30778	1540	378	339	0,552	0,366	574,345	3,375	0	422	288	0,316	0,389	564,747	2,914	0
30798	1541	375	339	0,552	0,366	574,345	3,279	0	385	346	0,316	0,389	564,747	3,115	0
30818	1542	373	330	0,552	0,366	574,345	3,482	0	-800	-600	0,552	0,366	-1	-1	4
30838	1543	382	405	0,552	0,366	574,345	3,582	0	-800	-600	0,552	0,366	-1	-1	4
30857	1544	380	410	0,553	0,366	573,138	3,595	0	-800	-600	0,316	0,389	-1	-1	4
30877	1545	403	363	0,553	0,367	573,138	3,514	0	427	365	0,316	0,389	566,541	3,797	0
30897	1546	387	397	0,553	0,367	573,138	3,46	0	413	395	0,317	0,389	566,541	3,487	0
30917	1547	407	344	0,553	0,367	573,138	3,289	0	-800	-600	0,553	0,367	-1	-1	4
30937	1548	387	334	0,553	0,367	573,138	3,656	0	-800	-600	0,553	0,367	-1	-1	4
30957	1549	391	334	0,553	0,367	574,787	3,609	0	-800	-600	0,317	0,389	-1	-1	4
30977	1550	393	322	0,553	0,367	574,787	3,471	0	404	352	0,317	0,39	566,149	3,464	0
30997	1551	385	372	0,553	0,367	574,787	3,319	0	431	367	0,317	0,39	566,149	3,441	0
31017	1552	373	333	0,553	0,367	574,787	3,42	0	394	307	0,317	0,389	566,149	3,298	0
31037	1553	348	341	0,553	0,367	574,787	3,496	0	-800	-600	0,553	0,367	-1	-1	4
31057	1554	337	359	0,553	0,367	573,642	3,441	0	-800	-600	0,316	0,389	-1	-1	4
31077	1555	378	330	0,553	0,367	573,642	3,289	0	367	291	0,316	0,389	566,339	2,977	0
31097	1556	378	326	0,553	0,366	573,642	3,379	0	382	288	0,317	0,389	566,339	2,999	0
31117	1557	387	360	0,553	0,366	573,642	3,375	0	-800	-600	0,553	0,366	-1	-1	4
31136	1558	386	318	0,553	0,366	573,642	3,245	0	396	328	0,317	0,388	566,339	3,284	0
31156	1559	386	326	0,553	0,366	575,12	3,293	0	396	328	0,317	0,388	566,793	3,287	0
31176	1560	375	404	0,553	0,366	575,12	3,525	0	-800	-600	0,553	0,366	-1	-1	4
31196	1561	366	350	0,553	0,366	575,12	3,448	0	411	263	0,317	0,388	566,793	3,112	0
31216	1562	378	362	0,553	0,366	575,12	3,501	0	403	370	0,317	0,388	566,793	3,294	0
31236	1563	-800	-600	0,317	0,388	-1	-1	4	383	260	0,317	0,388	566,793	2,998	0
31256	1564	-800	-600	0,554	0,366	-1	-1	4	372	298	0,317	0,388	564,24	3,008	0
31276	1565	343	374	0,554	0,366	572,564	3,383	0	357	356	0,318	0,388	564,24	3,396	0
31296	1566	326	316	0,554	0,366	572,564	3,342	0	344	320	0,318	0,388	564,24	3,359	0
31316	1567	342	418	0,554	0,366	572,564	3,62	0	345	293	0,318	0,388	564,24	3,248	0
31336	1568	330	350	0,554	0,366	572,564	3,105	0	336	304	0,318	0,388	564,24	3,335	0
31356	1569	336	343	0,554	0,366	574,796	3,142	0	334	286	0,318	0,388	566,846	3,304	0
31376	1570	332	353	0,554	0,366	574,796	3,318	0	341	302	0,318	0,388	566,846	3,225	0
31396	1571	341	307	0,554	0,366	574,796	3,151	0	332	276	0,318	0,388	566,846	3,17	0
31416	1572	325	336	0,555	0,366	574,796	3,312	0	372	242	0,318	0,388	566,846	2,908	0
31436	1573	332	372	0,555	0,366	574,796	3,434	0	347	335	0,318	0,388	566,846	3,248	0
31455	1574	333	361	0,555	0,366	572,756	3,389	0	352	317	0,318	0,388	566,75	3,156	0
31475	1575	314	356	0,555	0,366	572,756	3,46	0	348	271	0,318	0,388	566,75	3,631	0
31495	1576	337	306	0,555	0,366	572,756	3,079	0	369	313	0,318	0,388	566,75	3,102	0
31515	1577	251	381	0,555	0,366	572,756	3,475	0	-800	-600	0,555	0,366	-1	-1	4
31535	1578	238	387	0,556	0,366	572,756	3,183	0	231	296	0,32	0,389	566,75	3,045	0
31555	1579	221	393	0,556	0,366	572,879	3,351	0	232	298	0,32	0,388	564,904	3,035	0
31575	1580	231	385	0,556	0,366	572,879	3,21	0	-800	-600	0,556	0,366	-1	-1	4
31595	1581	221	417	0,556	0,366	572,879	3,368	0	170	295	0,32	0,388	564,904	2,848	0
31615	1582	211	396	0,556	0,366	572,879	3,245	0	186	277	0,319	0,388	564,904	2,921	0
31635	1583	237	424	0,555	0,365	572,879	3,381	0	-800	-600	0,555	0,365	-1	-1	4
31655	1584	233	422	0,555	0,365	569,558	3,326	0	-800	-600	0,319	0,387	-1	-1	4
31675	1585	232	396	0,555	0,364	569,558	3,201	0	256	342	0,318	0,387	564,462	2,997	0
31695	1586	227	401	0,555	0,364	569,558	3,392	0	-800	-600	0,555	0,364	-1	-1	4
31715	1587	222	415	0,555	0,365	569,558	3,42	0	-800	-600	0,555	0,365	-1	-1	4
31734	1588	243	433	0,555	0,365	569,558	3,371	0	202	292	0,319	0,388	564,462	2,924	0
31754	1589	240	442	0,555	0,366	569,651	3,374	0	202	290	0,318	0,389	565,828	2,931	0
31774	1590	225	419	0,555	0,366	569,651	3,487	0	246	392	0,318	0,389	565,828	3,661	0
31794	1591	250	411	0,554	0,366	569,651	3,365	0	-800	-600	0,554	0,366	-1	-1	4
31814	1592	251	399	0,554	0,366	569,651	3,383	0	248	308	0,317	0,389	565,828	2,993	0
31834	1593	234	361	0,554	0,366	569,651	3,083	0	264	306	0,317	0,389	565,828	3,065	0
31854	1594	247	348	0,554	0,366	570,521	2,998	0	264	306	0,317	0,389	566,263	3,068	0
31874	1595	-800	-600	-1	-1	-1	-1	4	-800	-600	-1	-1	-1	-1	4
31894	1596	202	376	0,554	0,366	570,521	3,474	0	-800	-600	0,554	0,366	-1	-1	4
31914	1597	231	389	0,554	0,366	570,521	3,149	0	238	348	0,317	0,389	566,263	3,284	0
31934	1598	216	402	0,554	0,366	570,521	3,214	0	-800	-600	0,554	0,366	-1	-1	4
31954	1599	231	416	0,553	0,366	569,693	3,274	0	-800	-600	0,317	0,389	-1	-1	4
31974	1600	189	392	0,553	0,366	569,693	3,283	0	247	331	0,317	0,389	566,626	3,068	0
31994	1601	223	409	0,553	0,366	569,693	3,08	0	-800	-600	0,553	0,366	-1	-1	4
32014	1602	241	433	0,553	0,366	569,693	3,165	0	177	269	0,317	0,389	566,626	2,435	0
32034	1603	205	405	0,554	0,366	569,693	3,361	0	244	312	0,317	0,389	566,626	3,251	0
32053	1604	227	411	0,554	0,366	571,392	3,297	0	244	312	0,317	0,389	566,15	3,248	0
32073	1605	211	413	0,554	0,366	571,392	3,184	0	217	384	0,317	0,389	566,15	3,555	0
32093	1606	213	405	0,554	0,366	571,392	3,155	0	-800	-600	0,554	0,366	-1	-1	4
32113	1607	205	405	0,553	0,366	571,392	3,228	0	167	275	0,317	0,389	566,15	2,663	0
32133	1608	-800	-600	-1	-1	-1	-1	4	-800	-600	-1	-1	-1	-1	4
32153	1609	-800	-600	0,553	0,367	-1	-1	4	-800	-600	0,317	0,389	-1	-1	4
32173	1610	232	450	0,554	0,367	569,037	3,432	0	238	364	0,317	0,39	566,225	3,596	0
32193	1611	212	420	0,554	0,367	569,037	3,245	0	-800	-600	0,554	0,367	-1	-1	4
32213	1612	219	398	0,554	0,368	569,037	3,042	0	-800	-600	0,554	0,368	-1	-1	4
32233	1613	226	400	0,554	0,368	569,037	3,37	0	152	298	0,318	0,39	566,225	2,404	0
32253	1614	218	401	0,554	0,368	568,725	3,219	0	152	299	0,318	0,39	565,518	2,401	0
32273	1615	235	427	0,554	0,367	568,725	3,177	0	220	392	0,317	0,39	565,518	3,479	0
32293	1616	211	414	0,554	0,367	568,725	3,287	0	-800	-600	0,554	0,367	-1	-1	4
32313	1617	211	400	0,554	0,368	568,725	3,309	0	-800	-600	0,554	0,368	-1	-1	4
32332	1618	217	446	0,554	0,367	568,725	3,349	0	234	303	0,318	0,39	565,518	2,775	0
32352	1619	215	435	0,555	0,367	572,037	3,396	0	234	304	0,318	0,39	564,712	2,771	0
32372	1620	202	476	0,555	0,367	572,037	3,464	0	233	400	0,318	0,39	564,712	3,388	0
32392	1621	189	425	0,555	0,367	572,037	3,24	0	-800	-600	0,555	0,367	-1	-1	4
32412	1622	207	412	0,554	0,367	572,037	3,551	0	-800	-600	0,554	0,367	-1	-1	4
32432	1623	221	434	0,554	0,367	572,037	3,251	0	264	365	0,318	0,39	564,712	3,436	0
32452	1624	221	434	0,554	0,367	570,266	3,349	0	264	365	0,317	0,39	564,928	3,438	0
32472	1625	186	393	0,554	0,367	570,266	3,33	0	270	383	0,317	0,39	564,928	3,512	0
32492	1626	207	381	0,554	0,367	570,266	3,112	0	230	423	0,317	0,39	564,928	3,65	0
32512	1627	241	417	0,554	0,367	570,266	3,215	0	257	343	0,317	0,39	564,928	3,243	0
32532	1628	189	424	0,554	0,367	570,266	3,402	0	-800	-600	0,554	0,367	-1	-1	4
32552	1629	208	433	0,554	0,367	570,306	3,324	0	-800	-600	0,318	0,39	-1	-1	4
32572	1630	211	417	0,554	0,368	570,306	3,287	0	284	391	0,318	0,39	567,062	3,52	0
32592	1631	195	428	0,554	0,368	570,306	3,419	0	204	269	0,318	0,391	567,062	2,573	0
32612	1632	246	422	0,554	0,368	570,306	3,386	0	253	333	0,318	0,391	567,062	3,399	0
32632	1633	234	440	0,554	0,368	570,306	3,423	0	-800	-600	0,554	0,368	-1	-1	4
32651	1634	241	441	0,554	0,368	570,117	3,412	0	-800	-600	0,318	0,391	-1	-1	4
32672	1635	221	431	0,554	0,368	570,117	3,335	0	244	375	0,318	0,391	566,56	3,388	0
32691	1636	203	395	0,554	0,368	570,117	3,1	0	-800	-600	0,554	0,368	-1	-1	4
32711	1637	240	426	0,554	0,368	570,117	2,992	0	227	376	0,317	0,391	566,56	3,243	0
32731	1638	210	401	0,554	0,367	570,117	2,976	0	-800	-600	0,554	0,367	-1	-1	4
32751	1639	207	411	0,554	0,367	572,035	2,97	0	-800	-600	0,317	0,39	-1	-1	4
32771	1640	183	413	0,554	0,367	572,035	3,102	0	229	271	0,318	0,39	563,754	2,479	0
32791	1641	210	408	0,554	0,367	572,035	3,308	0	216	389	0,318	0,39	563,754	3,236	0
32811	1642	220	439	0,555	0,367	572,035	3,234	0	251	400	0,318	0,39	563,754	3,254	0
32831	1643	241	424	0,555	0,367	572,035	3,039	0	-800	-600	0,555	0,367	-1	-1	4
32851	1644	256	430	0,555	0,367	570,981	3,114	0	-800	-600	0,318	0,39	-1	-1	4
32871	1645	198	419	0,554	0,367	570,981	3,161	0	255	369	0,318	0,39	565,398	3,3	0
32891	1646	185	416	0,554	0,367	570,981	3,528	0	247	366	0,318	0,39	565,398	3,158	0
32911	1647	162	379	0,555	0,367	570,981	3,392	0	195	227	0,319	0,389	565,398	2,765	0
32930	1648	177	361	0,555	0,366	570,981	3,256	0	203	222	0,319	0,389	565,398	2,882	0
32950	1649	165	345	0,555	0,367	569,147	3,403	0	211	219	0,32	0,389	564,162	2,992	0
32970	1650	173	351	0,556	0,367	569,147	2,962	0	201	340	0,32	0,389	564,162	2,95	0
32990	1651	171	337	0,556	0,367	569,147	3,147	0	178	255	0,32	0,39	564,162	3,047	0
33010	1652	163	375	0,556	0,367	569,147	3,347	0	176	267	0,32	0,39	564,162	2,931	0
33030	1653	175	361	0,556	0,367	569,147	3,232	0	192	244	0,319	0,39	564,162	3,074	0
33050	1654	171	362	0,556	0,367	571,36	3,339	0	176	243	0,319	0,39	563,316	3,041	0
33070	1655	153	355	0,556	0,367	571,36	3,112	0	220	359	0,32	0,389	563,316	3,43	0
33090	1656	161	363	0,556	0,367	571,36	3,19	0	216	348	0,32	0,389	563,316	3,359	0
33110	1657	169	375	0,556	0,367	571,36	3,351	0	170	248	0,32	0,389	563,316	2,926	0
33130	1658	151	354	0,556	0,367	571,36	3,236	0	199	312	0,32	0,389	563,316	3,285	0
33150	1659	160	365	0,556	0,367	567,337	3,282	0	183	274	0,32	0,389	565,763	3,129	0
33170	1660	166	354	0,556	0,366	567,337	3,193	0	153	244	0,32	0,389	565,763	2,89	0
33190	1661	150	362	0,556	0,366	567,337	3,275	0	204	242	0,32	0,389	565,763	3,118	0
33210	1662	152	395	0,556	0,366	567,337	3,265	0	-800	-600	0,556	0,366	-1	-1	4
33230	1663	168	348	0,556	0,366	567,337	2,981	0	196	267	0,32	0,389	565,763	3,034	0
33249	1664	157	354	0,556	0,366	572,324	3,028	0	197	270	0,32	0,389	563,804	3,024	0
33269	1665	169	338	0,556	0,366	572,324	3,19	0	191	247	0,319	0,389	563,804	2,693	0
33289	1666	171	362	0,556	0,366	572,324	3,117	0	-800	-600	0,556	0,366	-1	-1	4
33309	1667	152	376	0,556	0,366	572,324	3,125	0	178	271	0,32	0,389	563,804	2,925	0
33329	1668	166	354	0,556	0,366	572,324	3,218	0	171	250	0,32	0,389	563,804	2,901	0
33349	1669	164	360	0,556	0,367	569,23	3,169	0	170	247	0,32	0,39	565,827	2,911	0
33369	1670	176	365	0,557	0,367	569,23	3,201	0	170	258	0,32	0,39	565,827	2,998	0
33389	1671	167	342	0,557	0,367	569,23	3,271	0	162	253	0,32	0,39	565,827	2,889	0
33409	1672	266	424	0,556	0,368	569,23	3,269	0	-800	-600	0,556	0,368	-1	-1	4
33429	1673	374	349	0,553	0,369	569,23	3,054	0	-800	-600	0,553	0,369	-1	-1	4
33449	1674	412	372	0,553	0,368	574,198	3,102	0	-800	-600	0,317	0,391	-1	-1	4
33469	1675	-800	-600	0,316	0,391	-1	-1	4	443	373	0,316	0,391	566,53	3,235	0
33489	1676	379	351	0,552	0,368	574,198	2,986	0	367	315	0,316	0,39	566,53	2,828	0
33509	1677	384	404	0,552	0,367	574,198	2,968	0	360	378	0,315	0,39	566,53	3,013	0
33529	1678	384	392	0,551	0,366	574,198	3,061	0	386	388	0,315	0,39	566,53	2,872	0
33548	1679	385	381	0,551	0,366	573,808	3,077	0	390	379	0,314	0,39	563,902	2,935	0
33568	1680	377	367	0,551	0,367	573,808	2,947	0	417	389	0,314	0,39	563,902	3,406	0
33588	1681	368	315	0,551	0,367	573,808	2,842	0	-800	-600	0,551	0,367	-1	-1	4
33608	1682	389	329	0,551	0,367	573,808	2,897	0	403	276	0,315	0,39	563,902	2,301	0
33628	1683	368	359	0,552	0,367	573,808	3,087	0	374	339	0,315	0,39	563,902	2,732	0	52	378	334
33648	1684	374	335	0,552	0,367	574,975	3,066	0	374	339	0,316	0,39	563,714	2,731	0	52	378	334
33668	1685	381	327	0,553	0,367	574,975	2,996	0	386	338	0,316	0,39	563,714	3,078	0	52	378	334
33688	1686	402	351	0,553	0,367	574,975	3,024	0	359	334	0,317	0,39	563,714	2,862	0	52	378	334
33708	1687	-800	-600	0,317	0,39	-1	-1	4	373	319	0,317	0,39	563,714	2,727	0	52	378	334
33728	1688	379	339	0,553	0,367	574,975	2,982	0	-800	-600	0,553	0,367	-1	-1	4	52	378	334
33748	1689	379	339	0,553	0,367	575,278	2,983	0	-800	-600	0,316	0,389	-1	-1	4	52	378	334
33768	1690	396	383	0,552	0,367	575,278	2,916	0	359	368	0,316	0,389	564,31	3,124	0
33788	1691	391	457	0,552	0,366	575,278	3,405	0	-800	-600	0,552	0,366	-1	-1	4
33808	1692	402	368	0,552	0,366	575,278	2,93	0	390	311	0,315	0,389	564,31	2,861	0
33827	1693	387	377	0,552	0,366	575,278	2,984	0	-800	-600	0,552	0,366	-1	-1	4
33847	1694	391	391	0,552	0,366	575,086	3,114	0	-800	-600	0,315	0,389	-1	-1	4
33867	1695	397	384	0,552	0,366	575,086	2,879	0	386	441	0,316	0,389	564,293	3,448	0
33887	1696	354	323	0,552	0,366	575,086	3,201	0	392	323	0,316	0,388	564,293	3,16	0
33907	1697	389	351	0,552	0,366	575,086	3,098	0	408	302	0,316	0,388	564,293	3,225	0
33927	1698	384	317	0,553	0,365	575,086	3,143	0	359	314	0,316	0,388	564,293	2,94	0
33947	1699	383	324	0,553	0,365	575,456	3,091	0	361	305	0,316	0,388	564,061	2,888	0
33967	1700	413	319	0,553	0,365	575,456	3,066	0	392	318	0,316	0,388	564,061	3,194	0
33987	1701	385	350	0,552	0,366	575,456	3,254	0	418	253	0,316	0,388	564,061	2,588	0
34007	1702	371	333	0,552	0,367	575,456	3,152	0	-800	-600	0,552	0,367	-1	-1	4
34027	1703	377	362	0,552	0,367	575,456	3,161	0	388	392	0,316	0,389	564,061	3,32	0
34047	1704	370	363	0,553	0,367	572,909	3,157	0	389	390	0,316	0,389	566,505	3,334	0
34067	1705	367	351	0,553	0,366	572,909	3,248	0	365	296	0,316	0,389	566,505	2,986	0
34087	1706	376	372	0,553	0,366	572,909	3,173	0	381	322	0,317	0,389	566,505	3,393	0
34107	1707	-800	-600	-1	-1	-1	-1	4	-800	-600	-1	-1	-1	-1	4
34127	1708	372	306	0,553	0,366	572,909	3,109	0	413	362	0,317	0,389	566,505	3,199	0
34146	1709	370	302	0,553	0,366	574,468	3,086	0	427	384	0,317	0,389	564,739	3,372	0
34166	1710	388	334	0,553	0,366	574,468	3,358	0	-800	-600	0,553	0,366	-1	-1	4
34186	1711	382	417	0,553	0,366	574,468	3,476	0	391	355	0,316	0,389	564,739	3,29	0
34206	1712	-800	-600	0,316	0,388	-1	-1	4	377	327	0,316	0,388	564,739	3,249	0
34226	1713	381	310	0,552	0,365	574,468	3,132	0	394	343	0,315	0,388	564,739	3,26	0
34246	1714	382	311	0,552	0,365	572,85	3,123	0	391	330	0,315	0,388	564,179	3,268	0
34266	1715	393	335	0,552	0,364	572,85	2,999	0	367	318	0,315	0,387	564,179	3,205	0
34286	1716	367	441	0,552	0,364	572,85	3,547	0	-800	-600	0,552	0,364	-1	-1	4
34306	1717	380	360	0,552	0,364	572,85	3,232	0	370	301	0,315	0,387	564,179	3,202	0
34326	1718	-800	-600	0,316	0,387	-1	-1	4	398	305	0,316	0,387	564,179	3,149	0
34346	1719	-800	-600	0,552	0,364	-1	-1	4	399	302	0,316	0,387	566,537	3,162	0
34366	1720	374	348	0,552	0,364	574,634	3,058	0	366	317	0,316	0,387	566,537	3,186	0
34386	1721	377	322	0,552	0,365	574,634	3,184	0	-800	-600	0,552	0,365	-1	-1	4
34406	1722	416	426	0,552	0,365	574,634	3,721	0	-800	-600	0,552	0,365	-1	-1	4
34425	1723	393	326	0,552	0,365	574,634	3,144	0	389	355	0,316	0,388	566,537	3,119	0
34445	1724	406	363	0,552	0,365	573,851	3,306	0	388	358	0,316	0,388	563,621	3,104	0
34465	1725	369	328	0,552	0,365	573,851	3,184	0	376	255	0,316	0,388	563,621	2,748	0
34485	1726	383	341	0,552	0,365	573,851	3,028	0	387	293	0,316	0,388	563,621	3,1	0
34505	1727	371	331	0,552	0,365	573,851	3,216	0	-800	-600	0,552	0,365	-1	-1	4
34525	1728	392	354	0,552	0,365	573,851	3,244	0	-800	-600	0,552	0,365	-1	-1	4
34545	1729	392	355	0,55	0,364	574,141	3,22	0	-800	-600	0,314	0,388	-1	-1	4
34565	1730	469	297	0,55	0,365	574,141	3,181	0	456	401	0,314	0,388	562,681	3,468	0
34585	1731	491	312	0,55	0,364	574,141	3,478	0	482	383	0,314	0,388	562,681	3,233	0
34605	1732	465	301	0,551	0,364	574,141	3,245	0	522	327	0,314	0,388	562,681	3,177	0
34625	1733	463	334	0,551	0,364	574,141	3,469	0	488	343	0,314	0,387	562,681	3,163	0
34645	1734	468	337	0,551	0,364	575,053	3,394	0	502	360	0,314	0,387	562,737	3,149	0
34665	1735	480	337	0,551	0,364	575,053	3,428	0	501	322	0,314	0,387	562,737	3,084	0
34685	1736	452	334	0,551	0,364	575,053	3,223	0	515	314	0,315	0,387	562,737	3,309	0
34705	1737	465	321	0,551	0,364	575,053	3,253	0	521	291	0,315	0,387	562,737	3,104	0
34725	1738	488	352	0,551	0,364	575,053	3,219	0	507	323	0,315	0,387	562,737	3,062	0
34744	1739	479	348	0,551	0,364	574,722	3,226	0	517	312	0,315	0,387	563,633	3,126	0
34764	1740	-800	-600	-1	-1	-1	-1	4	-800	-600	-1	-1	-1	-1	4
34784	1741	508	374	0,551	0,364	574,722	3,187	0	527	379	0,315	0,387	563,633	3,146	0	53	542	364
34804	1742	524	368	0,55	0,365	574,722	3,292	0	544	380	0,314	0,387	563,633	3,153	0	53	542	364
34824	1743	-800	-600	0,315	0,387	-1	-1	4	545	355	0,315	0,387	563,633	3,078	0	53	542	364
34844	1744	-800	-600	0,551	0,365	-1	-1	4	543	350	0,315	0,387	561,1	3,044	0	53	542	364
34864	1745	527	348	0,552	0,366	573,812	3,564	0	565	407	0,316	0,388	561,1	3,349	0	53	542	364
34884	1746	547	346	0,552	0,366	573,812	3,146	0	559	370	0,316	0,388	561,1	3,128	0	53	542	364
34904	1747	515	414	0,553	0,366	573,812	3,369	0	554	334	0,317	0,388	561,1	3,1	0	53	542	364
34924	1748	582	214	0,553	0,367	573,812	2,268	0	549	315	0,317	0,388	561,1	2,635	0
34944	1749	583	217	0,553	0,366	574,825	2,01	0	545	296	0,317	0,388	561,317	2,459	0
34964	1750	522	322	0,553	0,366	574,825	3,33	0	544	352	0,317	0,387	561,317	2,954	0
34984	1751	-800	-600	-1	-1	-1	-1	4	-800	-600	-1	-1	-1	-1	4
35003	1752	538	352	0,553	0,366	574,825	3,298	0	558	404	0,317	0,387	561,317	3,285	0
35023	1753	542	407	0,553	0,366	574,825	3,242	0	581	426	0,317	0,387	561,317	3,337	0
35043	1754	544	427	0,552	0,366	574,412	3,219	0	592	447	0,316	0,387	562,574	3,395	0
35063	1755	570	378	0,552	0,366	574,412	3,313	0	596	417	0,316	0,387	562,574	3,424	0
35083	1756	578	363	0,552	0,366	574,412	3,06	0	557	375	0,315	0,387	562,574	2,844	0
35103	1757	602	336	0,551	0,365	574,412	2,987	0	549	409	0,315	0,387	562,574	3,07	0
35123	1758	566	385	0,551	0,365	574,412	3,173	0	520	461	0,314	0,387	562,574	3,504	0
35143	1759	576	371	0,55	0,365	575,021	3,019	0	507	452	0,314	0,387	561,93	3,273	0
35163	1760	528	390	0,55	0,365	575,021	3,082	0	513	458	0,313	0,387	561,93	3,449	0
35183	1761	570	344	0,55	0,365	575,021	2,868	0	542	457	0,313	0,387	561,93	3,113	0
35203	1762	541	312	0,55	0,365	575,021	3,003	0	569	402	0,313	0,388	561,93	2,947	0
35223	1763	563	432	0,55	0,366	575,021	3,301	0	552	418	0,313	0,388	561,93	2,985	0
35243	1764	549	405	0,55	0,366	574,391	3,242	0	564	401	0,314	0,388	561,204	3,019	0
35263	1765	595	377	0,55	0,366	574,391	2,958	0	534	451	0,314	0,388	561,204	3,154	0
35283	1766	531	401	0,551	0,367	574,391	3,454	0	522	456	0,314	0,388	561,204	3,442	0
35303	1767	542	398	0,551	0,367	574,391	3,221	0	560	408	0,314	0,388	561,204	3,086	0
35322	1768	579	395	0,551	0,367	574,391	3,089	0	571	381	0,314	0,388	561,204	2,741	0
35343	1769	548	394	0,551	0,367	574,785	3,292	0	583	365	0,314	0,389	562,167	2,766	0
35362	1770	601	356	0,551	0,367	574,785	3,015	0	565	381	0,314	0,389	562,167	2,992	0
35382	1771	549	412	0,55	0,367	574,785	3,349	0	551	369	0,314	0,389	562,167	3,207	0
35402	1772	602	362	0,55	0,367	574,785	3,026	0	570	384	0,314	0,388	562,167	2,986	0
35422	1773	548	340	0,55	0,366	574,785	3,116	0	-800	-600	0,55	0,366	-1	-1	4
35442	1774	568	352	0,55	0,366	575,711	3,215	0	-800	-600	0,313	0,388	-1	-1	4
35462	1775	574	403	0,55	0,366	575,711	3,09	0	568	402	0,313	0,388	561,34	2,95	0
35482	1776	526	402	0,55	0,366	575,711	3,267	0	-800	-600	0,55	0,366	-1	-1	4	54	544	410
35502	1777	529	443	0,55	0,366	575,711	3,414	0	566	389	0,314	0,388	561,34	2,868	0	54	544	410
35522	1778	543	402	0,551	0,366	575,711	3,213	0	513	432	0,314	0,388	561,34	3,17	0	54	544	410
35542	1779	549	418	0,551	0,366	573,823	3,234	0	513	432	0,314	0,388	561,13	3,169	0	54	544	410
35562	1780	547	417	0,551	0,366	573,823	3,099	0	556	397	0,314	0,388	561,13	2,956	0	54	544	410
35582	1781	599	347	0,551	0,366	573,823	2,996	0	534	431	0,314	0,388	561,13	3,256	0	54	544	410
35602	1782	529	452	0,55	0,366	573,823	3,441	0	546	448	0,314	0,388	561,13	3,081	0
35621	1783	568	334	0,55	0,365	573,823	3,25	0	566	353	0,314	0,387	561,13	3,196	0
35641	1784	580	364	0,55	0,365	572,766	3,316	0	559	371	0,314	0,387	559,91	3,111	0
35661	1785	585	289	0,55	0,365	572,766	3,182	0	565	325	0,314	0,387	559,91	3,19	0
35681	1786	563	260	0,55	0,365	572,766	3,167	0	563	341	0,313	0,387	559,91	3,085	0
35701	1787	566	311	0,55	0,365	572,766	3,111	0	556	335	0,313	0,387	559,91	3,097	0
35721	1788	594	233	0,55	0,365	572,766	2,852	0	572	345	0,313	0,387	559,91	3,302	0	55	570	293
35741	1789	586	238	0,55	0,365	575,161	2,814	0	570	343	0,313	0,387	561,115	3,269	0	55	570	293
35762	1790	586	253	0,55	0,365	575,161	2,96	0	563	299	0,313	0,387	561,115	3,223	0	55	570	293
35781	1791	576	284	0,55	0,365	575,161	3,041	0	577	306	0,313	0,387	561,115	3,252	0	55	570	293
35801	1792	581	290	0,55	0,365	575,161	3,171	0	560	322	0,313	0,387	561,115	3,107	0	55	570	293
35821	1793	577	262	0,55	0,365	575,161	3,158	0	564	300	0,313	0,387	561,115	3,307	0	55	570	293
35841	1794	580	281	0,55	0,364	573,819	3,137	0	565	307	0,313	0,387	561,328	3,278	0	55	570	293
35861	1795	564	286	0,55	0,364	573,819	3,206	0	558	302	0,313	0,387	561,328	2,992	0	55	570	293
35881	1796	561	280	0,55	0,364	573,819	3,204	0	559	334	0,313	0,386	561,328	3,276	0	55	570	293
35901	1797	516	378	0,549	0,364	573,819	3,726	0	573	334	0,312	0,386	561,328	3,196	0
35920	1798	543	314	0,549	0,363	573,819	3,159	0	578	329	0,312	0,386	561,328	3,327	0
35940	1799	528	336	0,549	0,363	575,253	3,292	0	578	328	0,312	0,386	561,358	3,317	0
35960	1800	558	309	0,549	0,363	575,253	3,374	0	556	337	0,312	0,386	561,358	3,298	0
35980	1801	598	288	0,549	0,364	575,253	3,069	0	576	299	0,312	0,386	561,358	3,166	0
36000	1802	539	318	0,549	0,364	575,253	3,473	0	576	323	0,312	0,386	561,358	3,21	0
36020	1803	587	274	0,55	0,364	575,253	3,252	0	530	350	0,312	0,386	561,358	3,057	0
36040	1804	564	279	0,551	0,366	575,667	3,193	0	538	337	0,315	0,388	562,49	3,041	0
36060	1805	346	333	0,552	0,366	575,667	2,747	0	344	312	0,316	0,388	562,49	3,069	0
36080	1806	333	431	0,552	0,366	575,667	3,446	0	-800	-600	0,552	0,366	-1	-1	4
36100	1807	341	419	0,552	0,366	575,667	3,242	0	-800	-600	0,552	0,366	-1	-1	4
36120	1808	349	442	0,552	0,366	575,667	3,472	0	348	349	0,316	0,388	562,49	2,884	0
36140	1809	342	444	0,553	0,366	572,885	3,397	0	349	345	0,316	0,388	566,467	2,904	0
36161	1810	344	443	0,553	0,366	572,885	3,235	0	337	384	0,316	0,388	566,467	3,106	0
36180	1811	332	416	0,553	0,366	572,885	3,437	0	329	339	0,316	0,388	566,467	3,388	0
36201	1812	344	464	0,553	0,365	572,885	3,571	0	-800	-600	0,553	0,365	-1	-1	4
36220	1813	331	443	0,553	0,365	572,885	3,361	0	-800	-600	0,553	0,365	-1	-1	4
36240	1814	335	441	0,553	0,365	573,34	3,383	0	-800	-600	0,316	0,386	-1	-1	4
36259	1815	343	432	0,553	0,365	573,34	3,34	0	333	313	0,316	0,387	564,991	3,172	0
36281	1816	370	432	0,553	0,366	573,34	3,471	0	321	343	0,316	0,387	564,991	3,033	0
36299	1817	342	438	0,552	0,366	573,34	3,383	0	353	335	0,315	0,387	564,991	2,953	0
36320	1818	348	428	0,552	0,365	573,34	3,218	0	390	346	0,315	0,387	564,991	3,321	0
36339	1819	354	429	0,551	0,365	574,44	3,258	0	395	344	0,314	0,387	564,652	3,242	0
36360	1820	327	387	0,551	0,365	574,44	3,137	0	332	343	0,314	0,387	564,652	3,027	0
36379	1821	352	437	0,551	0,366	574,44	3,286	0	-800	-600	0,551	0,366	-1	-1	4
36400	1822	340	437	0,551	0,366	574,44	3,427	0	359	281	0,314	0,388	564,652	2,617	0
36419	1823	317	422	0,552	0,367	574,44	3,44	0	-800	-600	0,552	0,367	-1	-1	4
36440	1824	325	418	0,552	0,367	573,372	3,447	0	-800	-600	0,315	0,389	-1	-1	4
36459	1825	345	371	0,552	0,367	573,372	3,248	0	379	308	0,315	0,389	564,67	2,992	0
36480	1826	346	420	0,552	0,367	573,372	3,5	0	374	386	0,315	0,389	564,67	3,406	0
36499	1827	342	404	0,552	0,367	573,372	3,213	0	364	355	0,315	0,389	564,67	3,197	0
36520	1828	399	492	0,551	0,367	573,372	3,935	0	345	339	0,314	0,388	564,67	3,446	0
36538	1829	404	512	0,551	0,367	571,486	3,972	0	337	372	0,314	0,388	564,721	3,39	0
36558	1830	371	450	0,551	0,366	571,486	3,714	0	381	347	0,313	0,388	564,721	3,475	0
36578	1831	346	392	0,55	0,366	571,486	3,21	0	-800	-600	0,55	0,366	-1	-1	4
36598	1832	317	415	0,55	0,366	571,486	3,359	0	337	325	0,313	0,388	564,721	3,011	0
36618	1833	308	420	0,551	0,366	571,486	3,575	0	354	342	0,313	0,388	564,721	3,2	0
36638	1834	299	424	0,551	0,365	572,463	3,354	0	353	342	0,313	0,388	564,301	3,198	0
36658	1835	364	446	0,55	0,366	572,463	3,454	0	390	443	0,313	0,388	564,301	3,864	0
36678	1836	350	397	0,55	0,366	572,463	3,391	0	382	275	0,313	0,388	564,301	2,756	0
36698	1837	360	363	0,55	0,366	572,463	3,184	0	-800	-600	0,55	0,366	-1	-1	4
36718	1838	-800	-600	-1	-1	-1	-1	4	-800	-600	-1	-1	-1	-1	4
36738	1839	-800	-600	0,55	0,366	-1	-1	4	-800	-600	0,313	0,388	-1	-1	4
36758	1840	369	362	0,55	0,366	571,813	3,203	0	359	294	0,313	0,388	566,329	3,11	0	56	362	336
36778	1841	346	395	0,55	0,366	571,813	3,27	0	371	302	0,313	0,388	566,329	2,988	0	56	362	336
36798	1842	-800	-600	0,312	0,388	-1	-1	4	381	362	0,312	0,388	566,329	3,213	0	56	362	336
36818	1843	367	359	0,549	0,366	571,813	3,361	0	361	327	0,312	0,389	566,329	3,185	0	56	362	336
36837	1844	366	357	0,549	0,366	574,119	3,374	0	368	351	0,312	0,389	563,383	3,171	0	56	362	336
36857	1845	358	337	0,55	0,366	574,119	3,232	0	352	320	0,312	0,389	563,383	3,064	0	56	362	336
36877	1846	365	293	0,55	0,366	574,119	2,85	0	364	307	0,313	0,389	563,383	3,114	0	56	362	336
36897	1847	353	315	0,55	0,365	574,119	2,968	0	365	323	0,313	0,388	563,383	3,143	0	56	362	336
36917	1848	349	344	0,551	0,365	574,119	3,308	0	360	338	0,314	0,388	563,383	2,996	0	56	362	336
36937	1849	349	329	0,551	0,365	573,813	3,151	0	360	336	0,314	0,388	564,307	3,028	0	56	362	336
36957	1850	365	323	0,551	0,365	573,813	3,052	0	394	381	0,314	0,388	564,307	3,573	0
36977	1851	-800	-600	0,314	0,388	-1	-1	4	370	324	0,314	0,388	564,307	3,174	0
36997	1852	356	335	0,55	0,365	573,813	3,345	0	377	434	0,313	0,388	564,307	3,561	0
37017	1853	352	335	0,55	0,364	573,813	3,388	0	356	380	0,313	0,387	564,307	3,096	0
37037	1854	353	336	0,55	0,364	572,956	3,383	0	356	377	0,313	0,387	565,819	3,208	0
37057	1855	-800	-600	0,313	0,388	-1	-1	4	378	244	0,313	0,388	565,819	2,562	0
37077	1856	346	339	0,55	0,364	572,956	3,19	0	389	195	0,313	0,388	565,819	2,376	0
37097	1857	354	368	0,55	0,364	572,956	3,315	0	364	302	0,313	0,388	565,819	3,024	0
37116	1858	379	423	0,551	0,365	572,956	3,474	0	391	272	0,314	0,389	565,819	3,135	0
37136	1859	394	463	0,551	0,366	571,579	3,679	0	386	278	0,314	0,389	564,634	3,241	0
37156	1860	337	328	0,552	0,366	571,579	3,195	0	351	329	0,315	0,39	564,634	2,992	0
37176	1861	363	350	0,552	0,367	571,579	3,098	0	-800	-600	0,552	0,367	-1	-1	4
37196	1862	374	408	0,552	0,366	571,579	3,297	0	406	382	0,315	0,389	564,634	3,456	0
37216	1863	368	349	0,552	0,366	571,579	3,009	0	363	320	0,315	0,389	564,634	2,957	0
37236	1864	372	365	0,551	0,366	573,928	3,058	0	363	322	0,314	0,389	562,916	2,948	0
37256	1865	348	355	0,551	0,366	573,928	3,331	0	408	362	0,314	0,389	562,916	3,636	0
37276	1866	-800	-600	0,313	0,389	-1	-1	4	377	429	0,313	0,389	562,916	3,444	0
37296	1867	363	370	0,55	0,366	573,928	3,147	0	383	455	0,313	0,389	562,916	3,701	0
37316	1868	361	329	0,55	0,366	573,928	3,053	0	354	389	0,313	0,389	562,916	3,869	0
37336	1869	362	331	0,551	0,366	572,598	3,046	0	346	429	0,313	0,389	566,372	3,879	0
37356	1870	377	432	0,551	0,366	572,598	3,623	0	411	330	0,314	0,389	566,372	3,736	0
37376	1871	336	318	0,551	0,366	572,598	3,112	0	388	399	0,314	0,389	566,372	3,504	0
37396	1872	357	363	0,552	0,366	572,598	3,006	0	410	371	0,315	0,388	566,372	3,699	0
37416	1873	359	345	0,552	0,366	572,598	3,194	0	416	378	0,315	0,388	566,372	3,67	0
37435	1874	362	370	0,552	0,366	572,138	3,184	0	411	387	0,315	0,388	563,399	3,578	0
37455	1875	375	343	0,551	0,366	572,138	2,964	0	391	283	0,314	0,388	563,399	2,741	0
37475	1876	-800	-600	-1	-1	-1	-1	4	-800	-600	-1	-1	-1	-1	4
37495	1877	358	289	0,551	0,366	572,138	3,086	0	327	305	0,314	0,389	563,399	2,775	0
37515	1878	387	340	0,551	0,366	572,138	3,104	0	-800	-600	0,551	0,366	-1	-1	4
37535	1879	382	320	0,551	0,366	573,975	3,133	0	-800	-600	0,314	0,389	-1	-1	4
37555	1880	336	369	0,551	0,366	573,975	3,272	0	368	275	0,314	0,389	563,351	2,775	0
37575	1881	369	390	0,551	0,366	573,975	3,055	0	348	346	0,314	0,389	563,351	3,27	0
37595	1882	368	338	0,552	0,367	573,975	3,004	0	375	274	0,315	0,389	563,351	2,63	0
37615	1883	366	389	0,552	0,367	573,975	3,157	0	364	481	0,315	0,389	563,351	3,68	0
37635	1884	366	371	0,552	0,367	573,712	3,025	0	363	500	0,315	0,389	566,441	3,623	0
37655	1885	352	402	0,552	0,367	573,712	3,258	0	369	325	0,315	0,389	566,441	3,02	0
37675	1886	229	369	0,554	0,366	573,712	3,222	0	260	257	0,317	0,389	566,441	2,918	0
37695	1887	266	402	0,554	0,366	573,712	3,196	0	235	249	0,317	0,389	566,441	2,723	0
37715	1888	210	411	0,554	0,366	573,712	3,696	0	255	288	0,317	0,388	566,441	2,986	0
37734	1889	219	407	0,554	0,366	569,92	3,684	0	248	254	0,317	0,388	563,861	2,871	0
37754	1890	234	379	0,553	0,365	569,92	3,44	0	210	263	0,317	0,388	563,861	2,722	0
37774	1891	246	389	0,553	0,365	569,92	3,391	0	245	394	0,316	0,387	563,861	3,14	0
37794	1892	223	375	0,553	0,365	569,92	3,509	0	247	293	0,316	0,387	563,861	3,108	0
37814	1893	214	385	0,554	0,365	569,92	3,532	0	226	265	0,317	0,387	563,861	2,917	0
37834	1894	213	378	0,554	0,365	570,846	3,561	0	245	305	0,317	0,387	563,793	3,134	0
37854	1895	236	395	0,554	0,365	570,846	3,415	0	270	324	0,317	0,387	563,793	3,449	0
37874	1896	235	402	0,554	0,364	570,846	3,33	0	246	322	0,317	0,387	563,793	3,143	0
37894	1897	245	394	0,554	0,364	570,846	3,426	0	-800	-600	0,554	0,364	-1	-1	4
37914	1898	252	404	0,554	0,365	570,846	3,284	0	248	338	0,317	0,387	563,793	3,252	0
37934	1899	255	402	0,554	0,365	571,133	3,302	0	248	338	0,317	0,387	563,95	3,253	0
37954	1900	254	386	0,554	0,365	571,133	3,352	0	277	324	0,317	0,387	563,95	3,053	0
37974	1901	237	394	0,554	0,365	571,133	3,386	0	193	271	0,317	0,387	563,95	2,648	0
37994	1902	175	385	0,555	0,366	571,133	3,232	0	225	268	0,318	0,388	563,95	2,57	0
38013	1903	136	401	0,555	0,366	571,133	3,278	0	142	378	0,319	0,388	563,95	3,699	0
38033	1904	103	403	0,555	0,366	568,231	3,234	0	141	357	0,319	0,388	563,749	3,53	0
38053	1905	139	397	0,555	0,366	568,231	3,577	0	142	337	0,319	0,388	563,749	3,405	0
38073	1906	129	390	0,555	0,366	568,231	3,071	0	102	309	0,318	0,388	563,749	2,85	0
38093	1907	128	405	0,555	0,366	568,231	3,275	0	141	264	0,318	0,388	563,749	2,579	0
38113	1908	136	398	0,555	0,366	568,231	3,182	0	142	378	0,318	0,388	563,749	2,977	0
38133	1909	129	397	0,555	0,366	569,199	3,293	0	131	355	0,318	0,388	565,143	2,936	0
38153	1910	150	444	0,555	0,366	569,199	3,495	0	136	328	0,318	0,388	565,143	2,846	0
38173	1911	146	419	0,555	0,366	569,199	3,354	0	-800	-600	0,555	0,366	-1	-1	4
38193	1912	148	427	0,555	0,366	569,199	3,312	0	120	348	0,318	0,388	565,143	2,977	0
38213	1913	123	391	0,555	0,366	569,199	3,271	0	107	333	0,318	0,388	565,143	2,994	0
38233	1914	120	386	0,555	0,366	567,814	3,223	0	106	332	0,318	0,387	566,493	3,001	0
38253	1915	142	395	0,554	0,365	567,814	3,308	0	144	298	0,317	0,387	566,493	3,071	0
38273	1916	139	403	0,554	0,365	567,814	3,031	0	153	263	0,317	0,387	566,493	2,258	0
38292	1917	121	416	0,554	0,366	567,814	3,221	0	148	413	0,317	0,387	566,493	3,576	0
38312	1918	143	405	0,554	0,366	567,814	3,127	0	107	345	0,317	0,388	566,493	3,333	0
38332	1919	137	410	0,553	0,366	567,893	3,222	0	107	368	0,316	0,388	566,594	3,279	0
38352	1920	129	411	0,553	0,367	567,893	3,348	0	117	368	0,316	0,388	566,594	3,567	0
38372	1921	139	407	0,554	0,367	567,893	3,283	0	149	280	0,317	0,389	566,594	2,645	0
38392	1922	136	416	0,554	0,368	567,893	3,076	0	127	395	0,317	0,389	566,594	3,1	0
38412	1923	163	422	0,554	0,368	567,893	3,117	0	121	323	0,317	0,39	566,594	2,793	0
38432	1924	171	424	0,554	0,368	567,73	3,157	0	133	307	0,318	0,39	564,36	2,983	0
38452	1925	139	423	0,555	0,368	567,73	3,037	0	78	358	0,318	0,39	564,36	3,111	0
38472	1926	138	408	0,554	0,368	567,73	3,052	0	130	344	0,318	0,39	564,36	3,167	0
38492	1927	134	406	0,554	0,368	567,73	3,24	0	154	387	0,318	0,39	564,36	2,966	0
38512	1928	139	411	0,554	0,368	567,73	2,923	0	82	373	0,317	0,389	564,36	3,012	0
38532	1929	137	411	0,554	0,368	567,611	2,967	0	115	378	0,317	0,389	564,589	2,983	0
38552	1930	153	418	0,554	0,368	567,611	2,92	0	154	290	0,317	0,389	564,589	3,109	0
38572	1931	153	396	0,554	0,368	567,611	2,905	0	123	331	0,317	0,389	564,589	2,705	0
38592	1932	135	409	0,554	0,368	567,611	3,14	0	135	321	0,318	0,389	564,589	2,833	0
38611	1933	139	424	0,554	0,368	567,611	3,25	0	110	336	0,318	0,389	564,589	2,88	0
38631	1934	134	416	0,555	0,368	567,95	3,362	0	108	332	0,318	0,389	566,698	2,938	0
38651	1935	114	414	0,555	0,368	567,95	3,269	0	183	401	0,318	0,389	566,698	3,514	0
38671	1936	148	410	0,555	0,368	567,95	3,277	0	122	374	0,318	0,389	566,698	3,127	0
38691	1937	153	429	0,555	0,368	567,95	3,089	0	-800	-600	0,555	0,368	-1	-1	4
38711	1938	126	396	0,555	0,367	567,95	3,173	0	-800	-600	0,555	0,367	-1	-1	4
38731	1939	144	396	0,554	0,366	569,694	3,131	0	-800	-600	0,319	0,387	-1	-1	4
38751	1940	165	319	0,555	0,366	569,694	3,318	0	162	237	0,319	0,388	566,265	3,133	0
38771	1941	135	339	0,555	0,366	569,694	3,357	0	178	235	0,319	0,388	566,265	2,933	0
38791	1942	148	284	0,555	0,366	569,694	3,151	0	139	234	0,319	0,388	566,265	3,021	0	57	159	272
38811	1943	148	336	0,556	0,366	569,694	3,565	0	137	206	0,319	0,388	566,265	3,067	0	57	159	272
38831	1944	149	314	0,556	0,366	571,828	3,566	0	135	201	0,319	0,387	566,705	2,986	0	57	159	272
38851	1945	138	317	0,556	0,365	571,828	3,258	0	137	233	0,319	0,386	566,705	3,152	0	57	159	272
38871	1946	158	305	0,556	0,365	571,828	3,469	0	168	240	0,319	0,386	566,705	3,42	0	57	159	272
38890	1947	137	312	0,556	0,365	571,828	3,275	0	171	237	0,319	0,386	566,705	3,063	0	57	159	272
38911	1948	165	289	0,556	0,366	571,828	3,138	0	184	244	0,319	0,387	566,705	3,191	0	57	159	272
38930	1949	163	288	0,555	0,366	570,007	3,175	0	190	247	0,318	0,387	564,982	3,229	0	57	159	272
38950	1950	154	317	0,554	0,365	570,007	3,408	0	152	233	0,317	0,387	564,982	3,108	0	57	159	272
38970	1951	163	307	0,553	0,365	570,007	3,193	0	164	211	0,315	0,387	564,982	3,151	0	57	159	272
38990	1952	146	314	0,552	0,366	570,007	3,363	0	151	232	0,314	0,388	564,982	3,282	0	57	159	272
39010	1953	152	313	0,552	0,366	570,007	3,118	0	162	241	0,314	0,389	564,982	2,951	0	57	159	272
39030	1954	152	314	0,553	0,367	566,385	3,13	0	157	233	0,315	0,389	566,267	2,999	0	57	159	272
39050	1955	148	324	0,553	0,367	566,385	3,242	0	177	238	0,315	0,389	566,267	2,856	0	57	159	272
39070	1956	168	323	0,553	0,366	566,385	3,077	0	186	257	0,316	0,388	566,267	3,204	0	57	159	272
39090	1957	169	318	0,554	0,366	566,385	3,031	0	172	244	0,316	0,387	566,267	3,202	0	57	159	272
39110	1958	162	315	0,554	0,366	566,385	3,172	0	170	230	0,316	0,387	566,267	3,148	0	57	159	272
39130	1959	160	310	0,554	0,366	568,374	3,082	0	169	235	0,316	0,387	566,289	3,129	0	57	159	272
39150	1960	173	309	0,553	0,367	568,374	3,216	0	221	276	0,315	0,388	566,289	3,279	0
39170	1961	344	354	0,549	0,368	568,374	2,835	0	374	310	0,312	0,39	566,289	2,987	0
39190	1962	358	362	0,547	0,368	568,374	3,243	0	401	242	0,31	0,391	566,289	2,513	0
39209	1963	355	345	0,545	0,368	568,374	2,94	0	405	349	0,307	0,392	566,289	3,108	0
39230	1964	353	339	0,543	0,368	573,105	3,136	0	414	343	0,304	0,393	563,229	2,863	0
39249	1965	397	361	0,54	0,368	573,105	3,037	0	410	363	0,302	0,395	563,229	3,136	0
39269	1966	365	331	0,539	0,369	573,105	3,116	0	-800	-600	0,539	0,369	-1	-1	4
39289	1967	359	317	0,538	0,369	573,105	3,112	0	386	303	0,299	0,397	563,229	2,85	0
39309	1968	-800	-600	0,298	0,398	-1	-1	4	393	368	0,298	0,398	563,229	3,214	0
39329	1969	-800	-600	0,537	0,37	-1	-1	4	393	368	0,298	0,398	563,003	3,213	0
39349	1970	393	502	0,538	0,37	570,374	3,67	0	-800	-600	0,538	0,37	-1	-1	4
39369	1971	403	387	0,54	0,37	570,374	3,024	0	379	344	0,301	0,399	563,003	3,216	0
39389	1972	384	381	0,541	0,371	570,374	2,984	0	383	338	0,303	0,399	563,003	3,204	0
39409	1973	374	334	0,543	0,371	570,374	3,173	0	388	328	0,304	0,398	563,003	2,816	0
39429	1974	374	313	0,544	0,37	571,696	3,217	0	393	319	0,305	0,396	565,413	2,689	0
39449	1975	364	358	0,544	0,368	571,696	3,158	0	366	330	0,306	0,394	565,413	3,186	0
39469	1976	377	368	0,544	0,366	571,696	3,25	0	411	378	0,306	0,391	565,413	3,277	0
39488	1977	391	352	0,544	0,366	571,696	3,042	0	-800	-600	0,544	0,366	-1	-1	4
39508	1978	374	353	0,543	0,366	571,696	3,088	0	392	318	0,304	0,391	565,413	2,935	0
39528	1979	380	352	0,541	0,366	572,75	3,081	0	392	319	0,303	0,392	564,317	2,929	0
39548	1980	382	381	0,54	0,366	572,75	3,242	0	394	375	0,301	0,392	564,317	2,914	0
39568	1981	406	382	0,539	0,365	572,75	3,16	0	-800	-600	0,539	0,365	-1	-1	4
39588	1982	-800	-600	0,3	0,392	-1	-1	4	406	314	0,3	0,392	564,317	3,054	0
39608	1983	368	356	0,539	0,364	572,75	3,154	0	400	372	0,301	0,392	564,317	3,315	0
39628	1984	368	358	0,54	0,365	570,947	3,144	0	399	373	0,301	0,392	563,376	3,309	0
[truncated: 6,892 more rows]
