# Supplementary material for: Perception of Individual and Joint Action in Infants and Adults
Source: PLoS One. 2014 Sep 9;9(9):e107450. doi: 10.1371/journal.pone.0107450 (PMC4174902; doi:10.1371/journal.pone.0107450)
Supplement: Data S1 — Raw files of eye tracking data of all participants. (ZIP) [file pone.0107450.s001.zip › Turm2012b_09_29.csv]

Data properties:
Recording date: 03.09.2012
Recording time : 14:21:56:218 (corresponds to time 0)
Study: Turmbau2012b
Subject: Turm2012b_09_29
Recording: Turm2012b_09_29
Screen resolution: 800 x 600
Coordinate unit: Pixels
Filter settings:
Eye: Average
Fixation radius: 30
Min duration: 100
Timestamp	Number	GazepointX (L)	GazepointY (L)	CamX (L)	CamY (L)	Distance (L)	Pupil (L)	Validity (L)	GazepointX (R)	GazepointY (R)	CamX (R)	CamY (R)	Distance (R)	Pupil (R)	Validity (R)	Fixation	GazepointX	GazepointY	Event	Event Key	Data 1	Data 2	Description
39	1	-800	-600	-1	-1	-1	-1	4	-800	-600	-1	-1	-1	-1	4
59	2	-800	-600	-1	-1	-1	-1	4	-800	-600	-1	-1	-1	-1	4
79	3	-800	-600	-1	-1	-1	-1	4	-800	-600	-1	-1	-1	-1	4
99	4	-800	-600	-1	-1	-1	-1	4	-800	-600	-1	-1	-1	-1	4
119	5	-800	-600	-1	-1	-1	-1	4	-800	-600	-1	-1	-1	-1	4
139	6	-800	-600	-1	-1	-1	-1	4	-800	-600	-1	-1	-1	-1	4
159	7	-800	-600	-1	-1	-1	-1	4	-800	-600	-1	-1	-1	-1	4
179	8	-800	-600	-1	-1	-1	-1	4	-800	-600	-1	-1	-1	-1	4
199	9	-800	-600	-1	-1	-1	-1	4	-800	-600	-1	-1	-1	-1	4
218	10	-800	-600	-1	-1	-1	-1	4	-800	-600	-1	-1	-1	-1	4
238	11	-800	-600	-1	-1	-1	-1	4	-800	-600	-1	-1	-1	-1	4
258	12	-800	-600	-1	-1	-1	-1	4	-800	-600	-1	-1	-1	-1	4
278	13	-800	-600	-1	-1	-1	-1	4	-800	-600	-1	-1	-1	-1	4
298	14	-800	-600	-1	-1	-1	-1	4	-800	-600	-1	-1	-1	-1	4
318	15	-800	-600	-1	-1	-1	-1	4	-800	-600	-1	-1	-1	-1	4
338	16	-800	-600	-1	-1	-1	-1	4	-800	-600	-1	-1	-1	-1	4
358	17	-800	-600	-1	-1	-1	-1	4	-800	-600	-1	-1	-1	-1	4
378	18	-800	-600	-1	-1	-1	-1	4	-800	-600	-1	-1	-1	-1	4
398	19	-800	-600	-1	-1	-1	-1	4	-800	-600	-1	-1	-1	-1	4
418	20	-800	-600	-1	-1	-1	-1	4	-800	-600	-1	-1	-1	-1	4
438	21	-800	-600	-1	-1	-1	-1	4	-800	-600	-1	-1	-1	-1	4
458	22	-800	-600	-1	-1	-1	-1	4	-800	-600	-1	-1	-1	-1	4
478	23	-800	-600	-1	-1	-1	-1	4	-800	-600	-1	-1	-1	-1	4
497	24	-800	-600	-1	-1	-1	-1	4	-800	-600	-1	-1	-1	-1	4
517	25	-800	-600	-1	-1	-1	-1	4	-800	-600	-1	-1	-1	-1	4
537	26	-800	-600	-1	-1	-1	-1	4	-800	-600	-1	-1	-1	-1	4
554								5							5				ShowAVI	8	0	0	atFish.avi
557	27	-800	-600	-1	-1	-1	-1	4	-800	-600	-1	-1	-1	-1	4
577	28	-800	-600	-1	-1	-1	-1	4	-800	-600	-1	-1	-1	-1	4
597	29	-800	-600	-1	-1	-1	-1	4	-800	-600	-1	-1	-1	-1	4
617	30	-800	-600	-1	-1	-1	-1	4	-800	-600	-1	-1	-1	-1	4
637	31	-800	-600	-1	-1	-1	-1	4	-800	-600	-1	-1	-1	-1	4
657	32	-800	-600	-1	-1	-1	-1	4	-800	-600	-1	-1	-1	-1	4
677	33	-800	-600	-1	-1	-1	-1	4	-800	-600	-1	-1	-1	-1	4
697	34	-800	-600	-1	-1	-1	-1	4	-800	-600	-1	-1	-1	-1	4
717	35	-800	-600	-1	-1	-1	-1	4	-800	-600	-1	-1	-1	-1	4
737	36	-800	-600	-1	-1	-1	-1	4	-800	-600	-1	-1	-1	-1	4
757	37	-800	-600	-1	-1	-1	-1	4	-800	-600	-1	-1	-1	-1	4
777	38	-800	-600	-1	-1	-1	-1	4	-800	-600	-1	-1	-1	-1	4
796	39	-800	-600	-1	-1	-1	-1	4	-800	-600	-1	-1	-1	-1	4
816	40	-800	-600	-1	-1	-1	-1	4	-800	-600	-1	-1	-1	-1	4
836	41	-800	-600	-1	-1	-1	-1	4	-800	-600	-1	-1	-1	-1	4
856	42	-800	-600	-1	-1	-1	-1	4	-800	-600	-1	-1	-1	-1	4
876	43	-800	-600	-1	-1	-1	-1	4	-800	-600	-1	-1	-1	-1	4
896	44	-800	-600	-1	-1	-1	-1	4	-800	-600	-1	-1	-1	-1	4
916	45	-800	-600	-1	-1	-1	-1	4	-800	-600	-1	-1	-1	-1	4
936	46	-800	-600	-1	-1	-1	-1	4	-800	-600	-1	-1	-1	-1	4
956	47	-800	-600	-1	-1	-1	-1	4	-800	-600	-1	-1	-1	-1	4
976	48	-800	-600	-1	-1	-1	-1	4	-800	-600	-1	-1	-1	-1	4
996	49	-800	-600	-1	-1	-1	-1	4	-800	-600	-1	-1	-1	-1	4
1016	50	-800	-600	-1	-1	-1	-1	4	-800	-600	-1	-1	-1	-1	4
1036	51	-800	-600	-1	-1	-1	-1	4	-800	-600	-1	-1	-1	-1	4
1056	52	-800	-600	-1	-1	-1	-1	4	-800	-600	-1	-1	-1	-1	4
1076	53	-800	-600	-1	-1	-1	-1	4	-800	-600	-1	-1	-1	-1	4
1096	54	-800	-600	-1	-1	-1	-1	4	-800	-600	-1	-1	-1	-1	4
1116	55	-800	-600	-1	-1	-1	-1	4	-800	-600	-1	-1	-1	-1	4
1135	56	-800	-600	0,409	0,692	-1	-1	4	-800	-600	0,409	0,692	-1	-1	4
1155	57	-800	-600	0,418	0,686	-1	-1	4	-800	-600	0,188	0,75	-1	-1	4
1175	58	-800	-600	0,424	0,683	-1	-1	4	-800	-600	0,195	0,745	-1	-1	4
1195	59	-800	-600	0,428	0,678	-1	-1	4	-800	-600	0,2	0,739	-1	-1	4
1215	60	-800	-600	0,432	0,673	-1	-1	4	-800	-600	0,204	0,732	-1	-1	4
1235	61	-800	-600	0,434	0,665	-1	-1	4	-800	-600	0,207	0,723	-1	-1	4
1255	62	-800	-600	0,436	0,657	-1	-1	4	-800	-600	0,21	0,713	-1	-1	4
1275	63	574	536	0,438	0,648	543,073	3,797	0	535	508	0,212	0,703	538,38	3,643	0
1295	64	566	530	0,439	0,639	542,987	3,714	0	531	501	0,214	0,693	538,595	3,682	0
1315	65	566	529	0,44	0,631	542,918	3,712	0	527	498	0,216	0,684	538,768	3,695	0
1335	66	567	530	0,441	0,625	542,861	3,787	0	526	501	0,217	0,678	538,912	3,676	0
1355	67	510	584	0,442	0,62	542,813	4,231	0	526	572	0,219	0,672	539,032	4,264	0
1375	68	-800	-600	0,444	0,616	-1	-1	4	-800	-600	0,223	0,667	-1	-1	4
1394	69	393	293	0,445	0,615	553,131	3,734	0	402	302	0,225	0,666	548,88	3,72	0
1414	70	390	282	0,445	0,616	552,982	3,708	0	400	302	0,225	0,667	548,802	3,73	0
1434	71	388	286	0,445	0,617	552,855	3,75	0	401	304	0,226	0,668	548,746	3,695	0
1454	72	394	354	0,445	0,617	552,735	4,534	0	398	371	0,227	0,669	548,682	4,562	0
1474	73	-800	-600	0,446	0,619	-1	-1	4	-800	-600	0,228	0,672	-1	-1	4
1494	74	-800	-600	0,446	0,62	-1	-1	4	-800	-600	0,229	0,674	-1	-1	4
1514	75	-800	-600	0,446	0,622	-1	-1	4	-800	-600	0,23	0,677	-1	-1	4
1534	76	-800	-600	0,445	0,625	-1	-1	4	-800	-600	0,23	0,68	-1	-1	4
1554	77	299	271	0,444	0,627	562,697	4,158	0	403	368	0,229	0,681	557,478	4,329	0
1574	78	-800	-600	0,443	0,628	-1	-1	4	-800	-600	0,229	0,682	-1	-1	4
1594	79	398	283	0,442	0,627	571,791	3,604	0	386	295	0,228	0,681	570,542	3,651	0
1614	80	399	287	0,441	0,625	571,741	3,606	0	392	293	0,228	0,679	570,458	3,589	0
1634	81	397	276	0,441	0,623	571,701	3,537	0	393	300	0,229	0,676	570,391	3,54	0
1654	82	363	351	0,441	0,62	571,661	4,274	0	406	378	0,229	0,673	570,323	4,336	0
1674	83	-800	-600	0,442	0,619	-1	-1	4	-800	-600	0,23	0,671	-1	-1	4
1694	84	-800	-600	0,444	0,619	-1	-1	4	-800	-600	0,231	0,671	-1	-1	4
1713	85	-800	-600	0,445	0,62	-1	-1	4	-800	-600	0,233	0,672	-1	-1	4
1733	86	-800	-600	0,447	0,621	-1	-1	4	-800	-600	0,234	0,673	-1	-1	4
1753	87	349	309	0,448	0,622	576,283	4,25	0	352	246	0,236	0,673	576,479	3,797	0
1773	88	-800	-600	0,449	0,623	-1	-1	4	-800	-600	0,237	0,674	-1	-1	4
1793	89	-800	-600	0,45	0,623	-1	-1	4	-800	-600	0,238	0,674	-1	-1	4
1813	90	-800	-600	0,451	0,623	-1	-1	4	-800	-600	0,239	0,674	-1	-1	4
1833	91	-800	-600	0,451	0,624	-1	-1	4	-800	-600	0,24	0,675	-1	-1	4
1853	92	375	361	0,451	0,624	579,347	4,098	0	391	369	0,24	0,675	581,986	4,206	0
1873	93	-800	-600	0,451	0,625	-1	-1	4	-800	-600	0,24	0,676	-1	-1	4
1893	94	-800	-600	0,451	0,626	-1	-1	4	-800	-600	0,24	0,677	-1	-1	4
1913	95	-800	-600	0,451	0,626	-1	-1	4	-800	-600	0,24	0,678	-1	-1	4
1933	96	-800	-600	0,452	0,627	-1	-1	4	-800	-600	0,241	0,678	-1	-1	4
1953	97	-800	-600	0,452	0,627	-1	-1	4	-800	-600	0,241	0,678	-1	-1	4
1973	98	-800	-600	0,453	0,627	-1	-1	4	-800	-600	0,242	0,678	-1	-1	4
1992	99	402	270	0,454	0,627	583,084	3,428	0	396	290	0,243	0,679	583,45	3,452	0
2012	100	-800	-600	0,454	0,627	-1	-1	4	-800	-600	0,244	0,679	-1	-1	4
2032	101	-800	-600	0,454	0,627	-1	-1	4	-800	-600	0,244	0,679	-1	-1	4
2052	102	353	367	0,454	0,627	583,018	4,185	0	410	329	0,244	0,679	583,494	4,157	0
2072	103	-800	-600	0,454	0,627	-1	-1	4	-800	-600	0,244	0,679	-1	-1	4
2092	104	-800	-600	0,454	0,627	-1	-1	4	-800	-600	0,243	0,679	-1	-1	4
2112	105	-800	-600	0,453	0,627	-1	-1	4	-800	-600	0,243	0,679	-1	-1	4
2132	106	-800	-600	0,453	0,627	-1	-1	4	-800	-600	0,243	0,68	-1	-1	4
2152	107	373	339	0,453	0,627	581,026	4,062	0	391	289	0,243	0,679	582,912	3,39	0
2172	108	-800	-600	0,453	0,628	-1	-1	4	-800	-600	0,243	0,68	-1	-1	4
2192	109	-800	-600	0,453	0,628	-1	-1	4	-800	-600	0,244	0,68	-1	-1	4
2212	110	-800	-600	0,454	0,628	-1	-1	4	-800	-600	0,244	0,68	-1	-1	4
2232	111	-800	-600	0,454	0,628	-1	-1	4	-800	-600	0,244	0,68	-1	-1	4
2252	112	357	333	0,454	0,627	579,596	3,883	0	384	347	0,244	0,68	585,365	4,098	0
2272	113	-800	-600	0,454	0,628	-1	-1	4	-800	-600	0,245	0,68	-1	-1	4
2292	114	395	298	0,454	0,628	578,099	3,314	0	389	293	0,245	0,68	585,147	3,347	0
2312	115	-800	-600	0,454	0,628	-1	-1	4	-800	-600	0,245	0,68	-1	-1	4
2331	116	-800	-600	0,454	0,628	-1	-1	4	-800	-600	0,244	0,681	-1	-1	4
2352	117	-800	-600	0,453	0,627	-1	-1	4	-800	-600	0,244	0,68	-1	-1	4
2371	118	-800	-600	0,453	0,628	-1	-1	4	-800	-600	0,244	0,681	-1	-1	4
2391	119	-800	-600	0,453	0,628	-1	-1	4	-800	-600	0,243	0,681	-1	-1	4
2411	120	-800	-600	0,453	0,628	-1	-1	4	-800	-600	0,243	0,681	-1	-1	4
2432	121	-800	-600	0,453	0,628	-1	-1	4	-800	-600	0,243	0,681	-1	-1	4
2451	122	387	312	0,452	0,627	582,262	3,841	0	355	262	0,243	0,68	585,454	4,05	0
2472	123	-800	-600	0,452	0,628	-1	-1	4	-800	-600	0,242	0,68	-1	-1	4
2491	124	-800	-600	0,452	0,628	-1	-1	4	-800	-600	0,242	0,68	-1	-1	4
2512	125	-800	-600	0,452	0,628	-1	-1	4	-800	-600	0,242	0,68	-1	-1	4
2531	126	390	282	0,452	0,628	583,764	3,387	0	387	291	0,242	0,68	584,251	3,422	0
2551	127	384	355	0,452	0,627	583,741	4,073	0	371	328	0,242	0,679	584,248	4,141	0
2571	128	-800	-600	0,452	0,628	-1	-1	4	-800	-600	0,242	0,68	-1	-1	4
2592	129	394	287	0,452	0,628	585,169	3,366	0	384	306	0,242	0,679	584,07	3,369	0
2611	130	-800	-600	0,453	0,628	-1	-1	4	-800	-600	0,243	0,679	-1	-1	4
2632	131	-800	-600	0,454	0,628	-1	-1	4	-800	-600	0,245	0,679	-1	-1	4
2650	132	205	397	0,455	0,627	585,209	4,084	0	177	358	0,246	0,679	584,093	4,025	0
2672	133	202	274	0,455	0,629	580,78	3,342	0	200	287	0,246	0,679	582,738	3,407	0
2690	134	196	272	0,455	0,629	580,824	3,397	0	199	287	0,246	0,679	582,753	3,425	0
2712	135	196	279	0,455	0,629	580,868	3,396	0	200	293	0,246	0,679	582,768	3,323	0
2730	136	190	280	0,456	0,629	580,904	3,434	0	198	288	0,247	0,678	582,78	3,432	0
2752	137	206	414	0,456	0,627	579,608	4,135	0	204	310	0,247	0,678	582,287	3,866	0
2770	138	204	288	0,456	0,628	577,855	3,369	0	202	300	0,247	0,678	582,197	3,431	0
2792	139	-800	-600	0,455	0,628	-1	-1	4	-800	-600	0,246	0,678	-1	-1	4
2810	140	201	284	0,455	0,628	577,965	3,381	0	201	296	0,246	0,678	582,214	3,434	0
2831	141	-800	-600	0,455	0,628	-1	-1	4	-800	-600	0,246	0,678	-1	-1	4
2850	142	167	406	0,455	0,627	578,053	4,077	0	198	292	0,246	0,678	582,228	3,462	0
2872	143	202	283	0,455	0,628	575,392	3,364	0	196	286	0,246	0,678	581,644	3,514	0
2890	144	-800	-600	0,455	0,628	-1	-1	4	-800	-600	0,245	0,678	-1	-1	4
2913	145	204	290	0,454	0,628	575,405	3,437	0	199	296	0,245	0,678	581,645	3,441	0
2929	146	207	297	0,454	0,628	575,41	3,451	0	198	291	0,245	0,679	581,645	3,508	0
2949	147	187	417	0,454	0,627	575,414	4,18	0	155	355	0,245	0,678	581,645	4,258	0
2969	148	206	285	0,454	0,629	575,258	3,477	0	201	292	0,245	0,679	581,553	3,53	0
2989	149	-800	-600	0,454	0,629	-1	-1	4	-800	-600	0,245	0,679	-1	-1	4
3009	150	-800	-600	0,454	0,629	-1	-1	4	-800	-600	0,245	0,679	-1	-1	4
3029	151	-800	-600	0,454	0,629	-1	-1	4	-800	-600	0,245	0,679	-1	-1	4
3049	152	191	396	0,455	0,627	575,261	4,119	0	204	293	0,245	0,678	581,568	3,592	0
3069	153	206	296	0,454	0,628	573,884	3,475	0	204	299	0,245	0,678	582,695	3,623	0
3089	154	-800	-600	0,454	0,628	-1	-1	4	-800	-600	0,245	0,678	-1	-1	4
3109	155	-800	-600	0,454	0,628	-1	-1	4	-800	-600	0,245	0,679	-1	-1	4
3129	156	-800	-600	0,454	0,629	-1	-1	4	-800	-600	0,245	0,68	-1	-1	4
3149	157	173	407	0,453	0,628	573,94	4,234	0	201	296	0,244	0,68	582,634	3,623	0
3169	158	367	295	0,451	0,629	571,474	3,54	0	384	282	0,242	0,68	583,701	3,694	0
3188	159	-800	-600	0,449	0,629	-1	-1	4	-800	-600	0,24	0,68	-1	-1	4
3208	160	-800	-600	0,448	0,629	-1	-1	4	-800	-600	0,239	0,68	-1	-1	4
3228	161	-800	-600	0,448	0,629	-1	-1	4	-800	-600	0,239	0,68	-1	-1	4
3248	162	-800	-600	0,447	0,629	-1	-1	4	-800	-600	0,238	0,68	-1	-1	4
3268	163	-800	-600	0,447	0,629	-1	-1	4	-800	-600	0,237	0,681	-1	-1	4
3288	164	-800	-600	0,446	0,629	-1	-1	4	-800	-600	0,237	0,681	-1	-1	4
3308	165	-800	-600	0,446	0,629	-1	-1	4	-800	-600	0,237	0,681	-1	-1	4
3328	166	-800	-600	0,446	0,629	-1	-1	4	-800	-600	0,237	0,681	-1	-1	4
3348	167	-800	-600	0,446	0,629	-1	-1	4	-800	-600	0,236	0,681	-1	-1	4
3368	168	484	277	0,446	0,629	582,499	3,518	0	485	261	0,237	0,681	583,993	3,548	0
3383								5							5				Keyboard	3	39	0	Right
3388	169	475	265	0,447	0,63	582,394	3,523	0	486	263	0,237	0,682	584	3,489	0
3408	170	-800	-600	0,447	0,63	-1	-1	4	-800	-600	0,237	0,682	-1	-1	4
3428	171	-800	-600	0,447	0,63	-1	-1	4	-800	-600	0,237	0,682	-1	-1	4
3448	172	-800	-600	0,446	0,63	-1	-1	4	-800	-600	0,236	0,682	-1	-1	4
3468	173	484	260	0,446	0,631	586,016	3,505	0	483	268	0,236	0,683	582,864	3,499	0
3487	174	-800	-600	0,446	0,631	-1	-1	4	-800	-600	0,236	0,683	-1	-1	4
3507	175	-800	-600	0,446	0,631	-1	-1	4	-800	-600	0,236	0,683	-1	-1	4
3527	176	-800	-600	0,445	0,631	-1	-1	4	-800	-600	0,235	0,684	-1	-1	4
3547	177	-800	-600	0,445	0,631	-1	-1	4	-800	-600	0,235	0,684	-1	-1	4
3567	178	477	271	0,444	0,631	585,506	3,421	0	482	277	0,235	0,684	580,988	3,446	0
3587	179	-800	-600	0,444	0,631	-1	-1	4	-800	-600	0,235	0,684	-1	-1	4
3607	180	-800	-600	0,444	0,631	-1	-1	4	-800	-600	0,235	0,684	-1	-1	4
3627	181	-800	-600	0,444	0,632	-1	-1	4	-800	-600	0,235	0,685	-1	-1	4
3647	182	472	293	0,444	0,632	585,515	4,095	0	469	391	0,235	0,685	581,067	4,235	0
3667	183	-800	-600	0,444	0,632	-1	-1	4	-800	-600	0,235	0,685	-1	-1	4
3687	184	-800	-600	0,444	0,632	-1	-1	4	-800	-600	0,235	0,686	-1	-1	4
3707	185	483	271	0,444	0,632	584,914	3,413	0	492	272	0,234	0,686	581,98	3,411	0
3727	186	-800	-600	0,444	0,632	-1	-1	4	-800	-600	0,234	0,686	-1	-1	4
3747	187	-800	-600	0,443	0,632	-1	-1	4	-800	-600	0,233	0,685	-1	-1	4
3767	188	-800	-600	0,443	0,632	-1	-1	4	-800	-600	0,233	0,686	-1	-1	4
3786	189	-800	-600	0,443	0,632	-1	-1	4	-800	-600	0,233	0,686	-1	-1	4
3806	190	-800	-600	0,443	0,632	-1	-1	4	-800	-600	0,233	0,686	-1	-1	4
3826	191	477	284	0,443	0,632	584,819	3,386	0	482	271	0,233	0,686	582,497	3,408	0
3846	192	-800	-600	0,443	0,632	-1	-1	4	-800	-600	0,233	0,685	-1	-1	4
3866	193	-800	-600	0,444	0,632	-1	-1	4	-800	-600	0,233	0,686	-1	-1	4
3886	194	477	273	0,443	0,632	585,624	3,464	0	485	279	0,233	0,686	583,282	3,462	0
3906	195	479	269	0,443	0,633	585,609	3,446	0	488	282	0,233	0,686	583,289	3,418	0
3926	196	-800	-600	0,443	0,633	-1	-1	4	-800	-600	0,233	0,686	-1	-1	4
3946	197	-800	-600	0,443	0,632	-1	-1	4	-800	-600	0,233	0,686	-1	-1	4
3960								5							5				ShowAVI	8	0	0	single.avi
3966	198	473	272	0,442	0,633	589,285	3,492	0	486	287	0,232	0,686	584,482	3,47	0
3986	199	480	270	0,442	0,633	589,236	3,505	0	489	284	0,232	0,686	584,462	3,515	0
4006	200	-800	-600	0,442	0,633	-1	-1	4	-800	-600	0,232	0,686	-1	-1	4
4026	201	-800	-600	0,442	0,633	-1	-1	4	-800	-600	0,231	0,687	-1	-1	4
4046	202	-800	-600	0,441	0,633	-1	-1	4	-800	-600	0,231	0,686	-1	-1	4
4066	203	-800	-600	0,441	0,633	-1	-1	4	-800	-600	0,231	0,687	-1	-1	4
4086	204	-800	-600	0,441	0,633	-1	-1	4	-800	-600	0,231	0,687	-1	-1	4
4105	205	-800	-600	0,441	0,633	-1	-1	4	-800	-600	0,231	0,687	-1	-1	4
4125	206	-800	-600	0,441	0,633	-1	-1	4	-800	-600	0,23	0,688	-1	-1	4
4145	207	-800	-600	0,44	0,633	-1	-1	4	-800	-600	0,23	0,688	-1	-1	4
4165	208	481	283	0,441	0,634	587,998	3,545	0	478	290	0,23	0,688	584,374	3,612	0
4185	209	-800	-600	0,44	0,633	-1	-1	4	-800	-600	0,23	0,688	-1	-1	4
4205	210	-800	-600	0,44	0,633	-1	-1	4	-800	-600	0,23	0,688	-1	-1	4
4225	211	473	280	0,44	0,633	588,119	3,503	0	478	290	0,229	0,688	584,413	3,57	0
4245	212	-800	-600	0,44	0,633	-1	-1	4	-800	-600	0,229	0,688	-1	-1	4
4265	213	-800	-600	0,44	0,633	-1	-1	4	-800	-600	0,229	0,688	-1	-1	4
4285	214	-800	-600	0,439	0,634	-1	-1	4	-800	-600	0,229	0,688	-1	-1	4
4305	215	-800	-600	0,439	0,634	-1	-1	4	-800	-600	0,228	0,688	-1	-1	4
4325	216	-800	-600	0,439	0,634	-1	-1	4	-800	-600	0,228	0,689	-1	-1	4
4345	217	-800	-600	0,438	0,634	-1	-1	4	-800	-600	0,228	0,689	-1	-1	4
4365	218	-800	-600	0,439	0,635	-1	-1	4	-800	-600	0,228	0,689	-1	-1	4
4385	219	-800	-600	0,439	0,635	-1	-1	4	-800	-600	0,228	0,689	-1	-1	4
4404	220	-800	-600	0,439	0,635	-1	-1	4	-800	-600	0,229	0,689	-1	-1	4
4424	221	477	268	0,439	0,635	588,542	3,354	0	477	277	0,229	0,689	584,421	3,411	0
4444	222	-800	-600	0,439	0,634	-1	-1	4	-800	-600	0,228	0,689	-1	-1	4
4464	223	-800	-600	0,439	0,635	-1	-1	4	-800	-600	0,229	0,689	-1	-1	4
4484	224	-800	-600	0,439	0,634	-1	-1	4	-800	-600	0,228	0,689	-1	-1	4
4504	225	-800	-600	0,438	0,634	-1	-1	4	-800	-600	0,228	0,689	-1	-1	4
4524	226	-800	-600	0,438	0,634	-1	-1	4	-800	-600	0,228	0,689	-1	-1	4
4544	227	-800	-600	0,438	0,634	-1	-1	4	-800	-600	0,227	0,689	-1	-1	4
4564	228	-800	-600	0,438	0,635	-1	-1	4	-800	-600	0,227	0,69	-1	-1	4
4584	229	-800	-600	0,437	0,635	-1	-1	4	-800	-600	0,227	0,69	-1	-1	4
4604	230	-800	-600	0,437	0,635	-1	-1	4	-800	-600	0,227	0,69	-1	-1	4
4624	231	449	230	0,437	0,635	590,354	3,229	0	465	244	0,227	0,69	586,826	3,259	0
4644	232	404	246	0,438	0,634	590,344	3,963	0	431	269	0,228	0,688	586,803	4,015	0
4664	233	-800	-600	0,438	0,634	-1	-1	4	-800	-600	0,228	0,689	-1	-1	4
4683	234	-800	-600	0,438	0,633	-1	-1	4	-800	-600	0,228	0,688	-1	-1	4
4703	235	406	159	0,438	0,633	587,059	3,208	0	419	172	0,228	0,688	584,659	3,241	0
4723	236	408	157	0,438	0,633	587,076	3,261	0	422	173	0,228	0,688	584,674	3,276	0
4743	237	414	230	0,438	0,633	587,091	3,703	0	402	194	0,228	0,688	584,687	3,655	0
4763	238	405	163	0,438	0,633	585,827	3,268	0	418	173	0,228	0,689	583,129	3,219	0
4783	239	403	166	0,437	0,634	585,882	3,194	0	415	191	0,227	0,689	583,185	3,216	0
4803	240	-800	-600	0,437	0,634	-1	-1	4	-800	-600	0,227	0,69	-1	-1	4
4823	241	401	160	0,437	0,634	585,974	3,172	0	423	184	0,227	0,69	583,28	3,226	0
4843	242	376	238	0,437	0,634	586,007	3,818	0	424	185	0,227	0,69	583,315	3,215	0
4863	243	409	158	0,437	0,635	583,879	3,159	0	416	177	0,227	0,69	580,774	3,18	0
4883	244	-800	-600	0,437	0,635	-1	-1	4	-800	-600	0,227	0,69	-1	-1	4
4903	245	-800	-600	0,437	0,634	-1	-1	4	-800	-600	0,227	0,69	-1	-1	4
4923	246	-800	-600	0,437	0,634	-1	-1	4	-800	-600	0,227	0,69	-1	-1	4
4943	247	-800	-600	0,437	0,634	-1	-1	4	-800	-600	0,226	0,69	-1	-1	4
4963	248	-800	-600	0,436	0,634	-1	-1	4	-800	-600	0,227	0,69	-1	-1	4
4983	249	-800	-600	0,437	0,634	-1	-1	4	-800	-600	0,227	0,691	-1	-1	4
5002	250	404	153	0,436	0,635	586,049	2,99	0	414	178	0,227	0,691	581,025	3,085	0
5022	251	-800	-600	0,436	0,635	-1	-1	4	-800	-600	0,226	0,691	-1	-1	4
5042	252	-800	-600	0,436	0,635	-1	-1	4	-800	-600	0,226	0,691	-1	-1	4
5062	253	-800	-600	0,436	0,635	-1	-1	4	-800	-600	0,226	0,691	-1	-1	4
5082	254	402	160	0,435	0,635	585,933	2,924	0	405	182	0,225	0,692	580,815	3,002	0
5102	255	372	138	0,436	0,635	585,929	2,889	0	394	170	0,226	0,692	580,815	2,989	0
5122	256	306	119	0,437	0,635	585,925	2,977	0	328	133	0,227	0,691	580,815	3,008	0
5142	257	279	193	0,437	0,634	585,922	3,456	0	353	209	0,227	0,691	580,814	3,659	0
5162	258	304	119	0,437	0,635	584,396	2,906	0	328	133	0,227	0,691	582,046	3,056	0
5182	259	304	129	0,437	0,635	584,437	2,91	0	325	124	0,227	0,69	582,033	2,963	0
5202	260	-800	-600	0,227	0,69	-1	-1	4	317	127	0,227	0,69	582,021	3,067	0
5222	261	-800	-600	0,227	0,69	-1	-1	4	323	128	0,227	0,69	582,01	2,993	0
5242	262	-800	-600	0,227	0,691	-1	-1	4	322	194	0,227	0,691	582,001	3,599	0
5262	263	303	125	0,437	0,635	583,092	2,881	0	336	137	0,227	0,692	582,979	3,083	0
5281	264	303	128	0,437	0,635	583,112	2,841	0	330	140	0,227	0,692	582,959	3,061	0
5301	265	-800	-600	0,226	0,692	-1	-1	4	325	144	0,226	0,692	582,941	3,067	0
5321	266	-800	-600	-1	-1	-1	-1	4	-800	-600	-1	-1	-1	-1	4
5341	267	-800	-600	-1	-1	-1	-1	4	-800	-600	-1	-1	-1	-1	4
5361	268	-800	-600	-1	-1	-1	-1	4	-800	-600	-1	-1	-1	-1	4
5381	269	-800	-600	-1	-1	-1	-1	4	-800	-600	-1	-1	-1	-1	4
5401	270	-800	-600	-1	-1	-1	-1	4	-800	-600	-1	-1	-1	-1	4
5421	271	-800	-600	-1	-1	-1	-1	4	-800	-600	-1	-1	-1	-1	4
5441	272	-800	-600	-1	-1	-1	-1	4	-800	-600	-1	-1	-1	-1	4
5461	273	-800	-600	-1	-1	-1	-1	4	-800	-600	-1	-1	-1	-1	4
5481	274	-800	-600	-1	-1	-1	-1	4	-800	-600	-1	-1	-1	-1	4
5501	275	-800	-600	-1	-1	-1	-1	4	-800	-600	-1	-1	-1	-1	4
5521	276	-800	-600	0,212	0,702	-1	-1	4	-800	-600	0,212	0,702	-1	-1	4
5541	277	-800	-600	-1	-1	-1	-1	4	-800	-600	-1	-1	-1	-1	4
5561	278	-800	-600	-1	-1	-1	-1	4	-800	-600	-1	-1	-1	-1	4
5600	279	-800	-600	-1	-1	-1	-1	4	-800	-600	-1	-1	-1	-1	4
5621	280	-800	-600	-1	-1	-1	-1	4	-800	-600	-1	-1	-1	-1	4
5640	281	735	546	0,212	0,703	581,841	4,405	1	551	531	0,212	0,703	581,841	4,405	3
5660	282	685	502	0,212	0,703	581,841	3,254	1	504	486	0,212	0,703	581,841	3,254	3
5680	283	-800	-600	-1	-1	-1	-1	4	-800	-600	-1	-1	-1	-1	4
5700	284	686	506	0,212	0,703	581,841	3,318	1	505	490	0,212	0,703	581,841	3,318	3
5720	285	497	468	0,422	0,642	581,841	3,261	0	499	448	0,212	0,703	581,841	3,33	0
5740	286	-800	-600	0,422	0,641	-1	-1	4	478	532	0,212	0,703	581,841	4,08	0
5760	287	489	448	0,422	0,642	581,841	3,289	0	500	441	0,212	0,703	581,841	3,349	0
5780	288	488	451	0,422	0,642	581,841	3,341	0	497	440	0,212	0,703	581,841	3,397	0
5800	289	490	446	0,422	0,642	581,841	3,362	0	485	439	0,212	0,703	581,841	3,446	0
5820	290	488	453	0,422	0,642	581,841	3,456	0	478	448	0,212	0,703	581,841	3,52	0
5840	291	475	528	0,422	0,642	581,841	4,012	0	-800	-600	0,212	0,703	-1	-1	4
5859	292	490	451	0,422	0,642	581,841	3,48	0	479	448	0,212	0,703	581,841	3,545	0
5879	293	484	456	0,422	0,643	581,841	3,465	0	487	441	0,212	0,704	581,841	3,499	0
5899	294	492	455	0,422	0,643	581,841	3,569	0	493	432	0,212	0,704	581,841	3,508	0
5919	295	488	442	0,422	0,643	587,704	3,466	0	488	435	0,211	0,704	590,405	3,572	0
5939	296	479	528	0,422	0,643	587,758	4,219	0	485	534	0,211	0,704	590,397	4,224	0
5959	297	494	456	0,421	0,643	581,841	3,498	0	483	441	0,211	0,705	581,841	3,496	0
5979	298	482	456	0,421	0,643	587,162	3,515	0	487	437	0,211	0,705	589,933	3,603	0
5999	299	490	459	0,421	0,644	581,841	3,486	0	478	443	0,21	0,705	581,841	3,451	0
6019	300	485	448	0,421	0,644	581,841	3,338	0	480	445	0,21	0,705	581,841	3,433	0
6039	301	490	444	0,421	0,644	587,236	3,353	0	489	545	0,21	0,705	589,94	3,879	0
6059	302	467	452	0,421	0,644	581,841	3,366	0	471	437	0,21	0,705	581,841	3,305	0
6079	303	-800	-600	0,421	0,644	-1	-1	4	-800	-600	0,21	0,706	-1	-1	4
6099	304	-800	-600	0,421	0,644	-1	-1	4	-800	-600	0,21	0,706	-1	-1	4
6119	305	-800	-600	0,421	0,645	-1	-1	4	-800	-600	0,21	0,706	-1	-1	4
6139	306	472	440	0,42	0,645	588,071	3,23	0	470	433	0,21	0,706	594,788	3,314	0
6159	307	-800	-600	0,42	0,645	-1	-1	4	-800	-600	0,21	0,706	-1	-1	4
6179	308	-800	-600	0,42	0,645	-1	-1	4	-800	-600	0,209	0,707	-1	-1	4
6198	309	474	438	0,42	0,645	588,854	3,25	0	478	423	0,209	0,707	593,441	3,353	0
6218	310	-800	-600	0,419	0,646	-1	-1	4	-800	-600	0,209	0,707	-1	-1	4
6238	311	462	436	0,419	0,645	588,836	3,236	0	509	475	0,209	0,707	593,444	3,924	0
6258	312	-800	-600	0,419	0,646	-1	-1	4	-800	-600	0,209	0,708	-1	-1	4
6278	313	466	441	0,419	0,646	591,211	3,267	0	471	429	0,209	0,708	595,018	3,266	0
6298	314	465	425	0,419	0,646	591,199	3,214	0	474	428	0,209	0,708	595,049	3,27	0
6318	315	-800	-600	0,419	0,647	-1	-1	4	-800	-600	0,209	0,709	-1	-1	4
6338	316	469	434	0,419	0,647	591,179	3,222	0	470	524	0,209	0,709	595,097	3,937	0
6358	317	-800	-600	0,419	0,647	-1	-1	4	-800	-600	0,209	0,709	-1	-1	4
6378	318	-800	-600	0,419	0,647	-1	-1	4	-800	-600	0,209	0,709	-1	-1	4
6398	319	-800	-600	0,419	0,647	-1	-1	4	-800	-600	0,209	0,71	-1	-1	4
6418	320	-800	-600	0,419	0,648	-1	-1	4	-800	-600	0,208	0,71	-1	-1	4
6438	321	475	482	0,418	0,648	592,075	4,053	0	441	542	0,208	0,711	592,513	4,217	0
6458	322	-800	-600	0,418	0,648	-1	-1	4	-800	-600	0,208	0,711	-1	-1	4
6477	323	-800	-600	0,418	0,648	-1	-1	4	-800	-600	0,207	0,712	-1	-1	4
6497	324	-800	-600	0,417	0,648	-1	-1	4	-800	-600	0,207	0,712	-1	-1	4
6517	325	539	399	0,416	0,648	591,83	3,168	0	558	401	0,206	0,711	592,448	3,204	0
6537	326	590	475	0,415	0,647	591,845	3,993	0	710	417	0,205	0,71	592,466	4,783	0
6557	327	-800	-600	0,416	0,648	-1	-1	4	-800	-600	0,205	0,711	-1	-1	4
6577	328	-800	-600	0,416	0,647	-1	-1	4	-800	-600	0,205	0,711	-1	-1	4
6597	329	-800	-600	0,416	0,647	-1	-1	4	-800	-600	0,204	0,711	-1	-1	4
6617	330	-800	-600	0,416	0,647	-1	-1	4	-800	-600	0,204	0,711	-1	-1	4
6637	331	607	455	0,414	0,647	579,545	3,936	0	650	457	0,204	0,711	587,051	3,887	0
6657	332	-800	-600	0,415	0,647	-1	-1	4	-800	-600	0,204	0,711	-1	-1	4
6677	333	-800	-600	0,415	0,647	-1	-1	4	-800	-600	0,204	0,712	-1	-1	4
6697	334	-800	-600	0,415	0,647	-1	-1	4	-800	-600	0,204	0,712	-1	-1	4
6717	335	-800	-600	0,415	0,647	-1	-1	4	-800	-600	0,203	0,712	-1	-1	4
6737	336	634	451	0,413	0,648	573,299	3,666	0	640	464	0,203	0,712	584,62	4,024	0
6757	337	-800	-600	0,414	0,648	-1	-1	4	-800	-600	0,203	0,712	-1	-1	4
6776	338	-800	-600	0,414	0,648	-1	-1	4	-800	-600	0,203	0,712	-1	-1	4
6796	339	-800	-600	0,414	0,648	-1	-1	4	-800	-600	0,202	0,712	-1	-1	4
6816	340	-800	-600	0,413	0,648	-1	-1	4	-800	-600	0,202	0,712	-1	-1	4
6836	341	594	464	0,412	0,648	565,473	3,948	0	640	474	0,202	0,712	583,588	4,033	0
6856	342	694	450	0,413	0,649	565,952	3,202	0	632	418	0,202	0,714	583,94	3,316	0
6876	343	-800	-600	0,413	0,649	-1	-1	4	-800	-600	0,202	0,714	-1	-1	4
6896	344	-800	-600	0,413	0,649	-1	-1	4	-800	-600	0,201	0,714	-1	-1	4
6916	345	690	441	0,413	0,649	566,043	3,267	0	635	415	0,201	0,714	583,947	3,278	0
6936	346	688	440	0,412	0,649	566,068	3,262	0	620	493	0,201	0,714	583,949	3,984	0
6956	347	-800	-600	0,412	0,649	-1	-1	4	-800	-600	0,201	0,714	-1	-1	4
6976	348	-800	-600	0,412	0,649	-1	-1	4	-800	-600	0,201	0,713	-1	-1	4
6996	349	-800	-600	0,412	0,649	-1	-1	4	-800	-600	0,2	0,713	-1	-1	4
7016	350	-800	-600	0,412	0,649	-1	-1	4	-800	-600	0,201	0,713	-1	-1	4
7036	351	695	438	0,412	0,648	571,565	3,356	0	623	513	0,201	0,713	582,33	3,973	0
7055	352	-800	-600	0,412	0,648	-1	-1	4	-800	-600	0,201	0,713	-1	-1	4
7075	353	-800	-600	0,412	0,648	-1	-1	4	-800	-600	0,201	0,713	-1	-1	4
7095	354	-800	-600	0,412	0,648	-1	-1	4	-800	-600	0,201	0,713	-1	-1	4
7115	355	-800	-600	0,412	0,648	-1	-1	4	-800	-600	0,201	0,712	-1	-1	4
7135	356	659	429	0,412	0,647	579,537	3,51	0	646	476	0,201	0,712	582,501	4,127	0
7155	357	646	425	0,412	0,648	584,869	3,587	0	603	415	0,201	0,712	583,083	3,526	0
7175	358	-800	-600	0,412	0,648	-1	-1	4	-800	-600	0,201	0,712	-1	-1	4
7195	359	-800	-600	0,412	0,648	-1	-1	4	-800	-600	0,201	0,713	-1	-1	4
7215	360	620	420	0,412	0,648	584,807	3,606	0	596	400	0,201	0,712	583,02	3,697	0
7235	361	612	418	0,413	0,647	584,789	3,589	0	498	461	0,203	0,711	583,002	4,515	0
7255	362	-800	-600	0,414	0,647	-1	-1	4	-800	-600	0,204	0,712	-1	-1	4
7275	363	-800	-600	0,414	0,647	-1	-1	4	-800	-600	0,204	0,712	-1	-1	4
7295	364	-800	-600	0,414	0,647	-1	-1	4	-800	-600	0,204	0,712	-1	-1	4
7315	365	-800	-600	0,414	0,647	-1	-1	4	-800	-600	0,204	0,712	-1	-1	4
7335	366	-800	-600	0,413	0,647	-1	-1	4	-800	-600	0,203	0,712	-1	-1	4
7355	367	-800	-600	0,413	0,647	-1	-1	4	-800	-600	0,203	0,712	-1	-1	4
7374	368	-800	-600	0,413	0,648	-1	-1	4	-800	-600	0,203	0,712	-1	-1	4
7394	369	-800	-600	0,412	0,648	-1	-1	4	-800	-600	0,202	0,713	-1	-1	4
7414	370	-800	-600	0,412	0,648	-1	-1	4	-800	-600	0,202	0,713	-1	-1	4
7434	371	-800	-600	0,412	0,648	-1	-1	4	-800	-600	0,202	0,713	-1	-1	4
7454	372	452	371	0,412	0,648	584,708	3,722	0	457	362	0,202	0,713	588,511	3,771	0
7474	373	-800	-600	0,412	0,648	-1	-1	4	-800	-600	0,202	0,713	-1	-1	4
7494	374	-800	-600	0,412	0,648	-1	-1	4	-800	-600	0,202	0,713	-1	-1	4
7514	375	-800	-600	0,412	0,648	-1	-1	4	-800	-600	0,202	0,713	-1	-1	4
7534	376	-800	-600	0,412	0,648	-1	-1	4	-800	-600	0,202	0,713	-1	-1	4
7554	377	-800	-600	0,412	0,648	-1	-1	4	-800	-600	0,202	0,713	-1	-1	4
7574	378	-800	-600	0,411	0,649	-1	-1	4	-800	-600	0,201	0,714	-1	-1	4
7594	379	505	447	0,411	0,65	587,028	3,855	0	501	423	0,201	0,715	587,879	3,817	0
7614	380	-800	-600	0,41	0,65	-1	-1	4	-800	-600	0,201	0,715	-1	-1	4
7634	381	503	471	0,41	0,649	587,054	3,881	0	510	461	0,2	0,715	587,871	3,92	0
7653	382	-800	-600	0,41	0,65	-1	-1	4	-800	-600	0,2	0,715	-1	-1	4
7673	383	-800	-600	0,41	0,65	-1	-1	4	-800	-600	0,2	0,715	-1	-1	4
7693	384	-800	-600	0,41	0,65	-1	-1	4	-800	-600	0,199	0,715	-1	-1	4
7713	385	-800	-600	0,41	0,65	-1	-1	4	-800	-600	0,2	0,715	-1	-1	4
7733	386	507	466	0,41	0,649	573,629	3,833	0	507	425	0,2	0,715	590,459	3,939	0	1	505	455
7753	387	504	479	0,41	0,65	559,947	3,766	0	504	432	0,2	0,715	589,989	3,975	0	1	505	455
7773	388	510	474	0,41	0,65	560,171	3,778	0	499	437	0,2	0,715	589,994	4,018	0	1	505	455
7793	389	505	475	0,411	0,65	560,369	3,832	0	506	438	0,2	0,715	589,998	3,99	0	1	505	455
7813	390	507	473	0,411	0,65	560,547	3,846	0	504	434	0,201	0,715	590,002	4,051	0	1	505	455
7833	391	509	472	0,411	0,649	560,707	3,86	0	504	437	0,2	0,715	590,005	4,052	0	1	505	455
7853	392	-800	-600	0,412	0,65	-1	-1	4	-800	-600	0,202	0,715	-1	-1	4
7873	393	-800	-600	0,412	0,65	-1	-1	4	-800	-600	0,203	0,715	-1	-1	4
7893	394	-800	-600	0,412	0,65	-1	-1	4	-800	-600	0,203	0,715	-1	-1	4
7913	395	-800	-600	0,412	0,65	-1	-1	4	-800	-600	0,203	0,715	-1	-1	4
7933	396	-800	-600	0,412	0,65	-1	-1	4	-800	-600	0,202	0,715	-1	-1	4
7953	397	-800	-600	0,412	0,65	-1	-1	4	-800	-600	0,202	0,716	-1	-1	4
7972	398	-800	-600	0,412	0,65	-1	-1	4	-800	-600	0,202	0,716	-1	-1	4
7992	399	-800	-600	0,412	0,65	-1	-1	4	-800	-600	0,202	0,716	-1	-1	4
8012	400	-800	-600	0,412	0,65	-1	-1	4	-800	-600	0,202	0,716	-1	-1	4
8033	401	-800	-600	0,412	0,65	-1	-1	4	-800	-600	0,202	0,715	-1	-1	4
8052	402	-800	-600	0,412	0,65	-1	-1	4	-800	-600	0,202	0,715	-1	-1	4
8072	403	-800	-600	0,412	0,65	-1	-1	4	-800	-600	0,202	0,715	-1	-1	4
8092	404	-800	-600	0,412	0,65	-1	-1	4	-800	-600	0,202	0,715	-1	-1	4
8113	405	-800	-600	0,412	0,65	-1	-1	4	-800	-600	0,202	0,716	-1	-1	4
8132	406	395	446	0,412	0,65	582,834	4,027	0	397	416	0,202	0,715	588,482	4,071	0
8152	407	390	442	0,412	0,65	589,232	4,1	0	394	428	0,202	0,716	588,662	4,119	0
8172	408	-800	-600	0,412	0,65	-1	-1	4	-800	-600	0,202	0,716	-1	-1	4
8192	409	-800	-600	0,412	0,651	-1	-1	4	-800	-600	0,202	0,716	-1	-1	4
8212	410	-800	-600	0,412	0,651	-1	-1	4	-800	-600	0,202	0,716	-1	-1	4
8232	411	-800	-600	0,412	0,651	-1	-1	4	-800	-600	0,202	0,716	-1	-1	4
8252	412	-800	-600	0,412	0,651	-1	-1	4	-800	-600	0,202	0,717	-1	-1	4
8272	413	-800	-600	0,412	0,651	-1	-1	4	-800	-600	0,202	0,717	-1	-1	4
8292	414	-800	-600	0,412	0,651	-1	-1	4	-800	-600	0,202	0,716	-1	-1	4
8312	415	-800	-600	0,412	0,651	-1	-1	4	-800	-600	0,202	0,716	-1	-1	4
8331	416	-800	-600	0,412	0,65	-1	-1	4	-800	-600	0,202	0,716	-1	-1	4
8352	417	-800	-600	0,412	0,651	-1	-1	4	-800	-600	0,202	0,716	-1	-1	4
8371	418	-800	-600	0,412	0,651	-1	-1	4	-800	-600	0,202	0,717	-1	-1	4
8392	419	-800	-600	0,412	0,651	-1	-1	4	-800	-600	0,202	0,717	-1	-1	4
8411	420	-800	-600	0,412	0,651	-1	-1	4	-800	-600	0,202	0,717	-1	-1	4
8432	421	-800	-600	0,412	0,651	-1	-1	4	-800	-600	0,202	0,716	-1	-1	4
8451	422	-800	-600	0,412	0,651	-1	-1	4	-800	-600	0,202	0,717	-1	-1	4
8472	423	-800	-600	0,412	0,651	-1	-1	4	-800	-600	0,202	0,717	-1	-1	4
8491	424	-800	-600	0,412	0,651	-1	-1	4	-800	-600	0,202	0,716	-1	-1	4
8512	425	-800	-600	0,412	0,651	-1	-1	4	-800	-600	0,202	0,716	-1	-1	4
8531	426	-800	-600	0,412	0,65	-1	-1	4	-800	-600	0,202	0,716	-1	-1	4
8552	427	-800	-600	0,412	0,651	-1	-1	4	-800	-600	0,202	0,716	-1	-1	4
8570	428	-800	-600	0,412	0,651	-1	-1	4	-800	-600	0,202	0,716	-1	-1	4
8592	429	-800	-600	0,412	0,651	-1	-1	4	-800	-600	0,202	0,716	-1	-1	4
8610	430	-800	-600	0,411	0,651	-1	-1	4	-800	-600	0,201	0,716	-1	-1	4
8632	431	-800	-600	0,411	0,651	-1	-1	4	-800	-600	0,201	0,716	-1	-1	4
8650	432	386	439	0,411	0,651	588,925	3,906	0	376	425	0,201	0,717	588,587	3,89	0
8672	433	-800	-600	0,411	0,651	-1	-1	4	-800	-600	0,201	0,717	-1	-1	4
8690	434	379	431	0,411	0,651	588,912	3,913	0	380	423	0,201	0,717	588,582	3,827	0
8712	435	-800	-600	0,411	0,651	-1	-1	4	-800	-600	0,201	0,717	-1	-1	4
8730	436	382	434	0,412	0,651	588,902	3,826	0	381	425	0,201	0,716	588,578	3,745	0
8752	437	-800	-600	0,412	0,651	-1	-1	4	-800	-600	0,202	0,716	-1	-1	4
8770	438	385	424	0,412	0,651	587,878	3,758	0	374	416	0,202	0,716	590,154	3,753	0
8790	439	394	321	0,411	0,649	587,871	3,695	0	413	301	0,202	0,715	590,14	3,663	0
8810	440	-800	-600	0,41	0,648	-1	-1	4	-800	-600	0,201	0,713	-1	-1	4
8830	441	473	206	0,411	0,647	587,86	4,409	0	422	233	0,201	0,712	590,117	4,479	0
8850	442	-800	-600	0,41	0,647	-1	-1	4	-800	-600	0,201	0,712	-1	-1	4
8870	443	-800	-600	0,41	0,647	-1	-1	4	-800	-600	0,201	0,712	-1	-1	4
8889	444	-800	-600	0,41	0,647	-1	-1	4	-800	-600	0,201	0,712	-1	-1	4
8909	445	-800	-600	0,41	0,647	-1	-1	4	-800	-600	0,2	0,712	-1	-1	4
8929	446	413	243	0,41	0,647	557,111	3,465	0	432	248	0,2	0,712	587,752	4,287	0
8949	447	421	283	0,41	0,647	529,008	3,245	0	433	178	0,2	0,712	585,895	3,536	0
8969	448	418	285	0,41	0,647	529,475	3,225	0	430	172	0,2	0,712	585,943	3,525	0
8989	449	-800	-600	0,41	0,647	-1	-1	4	-800	-600	0,2	0,712	-1	-1	4
9009	450	420	282	0,41	0,647	530,261	3,244	0	440	166	0,2	0,712	586,024	3,575	0
9029	451	466	276	0,41	0,646	530,595	3,693	0	441	232	0,2	0,711	586,059	4,461	0	2	427	246
9049	452	422	310	0,41	0,646	510,497	3,112	0	433	182	0,2	0,711	584,448	3,497	0	2	427	246
9069	453	424	311	0,41	0,646	510,524	3,116	0	433	182	0,2	0,711	584,443	3,541	0	2	427	246
9089	454	418	306	0,409	0,646	510,547	3,108	0	427	181	0,2	0,711	584,438	3,483	0	2	427	246
9109	455	417	306	0,409	0,646	510,566	3,103	0	428	184	0,199	0,711	584,435	3,472	0	2	427	246
9129	456	437	339	0,41	0,646	510,585	3,644	0	427	184	0,199	0,711	584,431	3,478	0	2	427	246
9149	457	421	306	0,409	0,646	509,486	3,1	0	430	176	0,199	0,711	586,835	3,504	0	2	427	246
9168	458	420	312	0,409	0,646	509,496	3,037	0	439	178	0,199	0,711	586,8	3,532	0	2	427	246
9188	459	422	316	0,409	0,646	509,505	3,079	0	438	171	0,199	0,711	586,771	3,545	0	2	427	246
9208	460	-800	-600	0,409	0,646	-1	-1	4	-800	-600	0,199	0,711	-1	-1	4
9228	461	441	333	0,41	0,647	509,518	3,691	0	437	170	0,199	0,711	586,721	3,524	0
9248	462	422	321	0,409	0,646	504,446	3,011	0	439	174	0,199	0,711	586,134	3,465	0
9268	463	-800	-600	0,409	0,646	-1	-1	4	-800	-600	0,199	0,711	-1	-1	4
9288	464	401	287	0,409	0,646	504,567	3,033	0	423	138	0,2	0,71	586,144	3,505	0
9308	465	398	284	0,41	0,646	504,618	3,009	0	424	137	0,2	0,71	586,149	3,482	0
9328	466	394	280	0,409	0,646	504,66	3,019	0	404	207	0,2	0,71	586,154	4,227	0
9348	467	399	230	0,41	0,646	538,681	3,203	0	419	135	0,2	0,711	584,846	3,43	0	3	402	156
9368	468	395	228	0,409	0,646	538,216	3,212	0	413	136	0,2	0,711	584,888	3,476	0	3	402	156
9388	469	390	231	0,409	0,646	537,802	3,169	0	413	134	0,199	0,711	584,925	3,398	0	3	402	156
9408	470	392	235	0,409	0,646	537,432	3,152	0	417	133	0,199	0,71	584,959	3,399	0	3	402	156
9428	471	389	235	0,409	0,646	537,123	3,142	0	414	133	0,199	0,71	584,985	3,401	0	3	402	156
9448	472	389	187	0,409	0,646	564,94	3,306	0	409	138	0,199	0,711	583,163	3,415	0	3	402	156
9468	473	391	180	0,408	0,646	564,409	3,288	0	412	133	0,199	0,711	583,17	3,452	0	3	402	156
9487	474	389	188	0,408	0,646	563,918	3,259	0	422	138	0,199	0,71	583,176	3,409	0	3	402	156
9507	475	391	184	0,409	0,646	563,497	3,263	0	417	138	0,199	0,71	583,182	3,413	0	3	402	156
9527	476	391	188	0,409	0,646	563,118	3,267	0	422	138	0,199	0,71	583,187	3,42	0	3	402	156
9547	477	385	148	0,409	0,646	584,653	3,345	0	416	141	0,199	0,71	582,861	3,321	0	3	402	156
9567	478	387	146	0,409	0,646	584,654	3,276	0	422	141	0,199	0,71	582,861	3,347	0	3	402	156
9587	479	389	152	0,409	0,646	584,654	3,244	0	420	138	0,199	0,71	582,862	3,252	0	3	402	156
9607	480	391	156	0,409	0,646	584,655	3,245	0	420	131	0,199	0,71	582,862	3,321	0	3	402	156
9627	481	393	157	0,409	0,646	584,655	3,246	0	420	130	0,199	0,71	582,863	3,31	0	3	402	156
9647	482	385	141	0,409	0,646	586,496	3,254	0	420	128	0,199	0,71	584,702	3,339	0	3	402	156
9667	483	384	147	0,409	0,646	586,472	3,282	0	416	132	0,199	0,71	584,678	3,31	0	3	402	156
9687	484	385	140	0,409	0,646	586,449	3,205	0	416	140	0,199	0,71	584,655	3,285	0	3	402	156
9707	485	374	139	0,409	0,646	586,429	3,25	0	421	139	0,199	0,71	584,635	3,366	0	3	402	156
9727	486	374	139	0,408	0,646	586,41	3,244	0	412	201	0,198	0,71	584,616	3,94	0
9747	487	372	152	0,409	0,647	585,974	3,229	0	418	134	0,199	0,71	584,179	3,327	0
9766	488	256	252	0,41	0,65	585,972	3,348	0	294	243	0,201	0,712	584,177	3,321	0
9786	489	222	409	0,41	0,652	585,973	3,354	0	224	398	0,203	0,714	584,178	3,455	0
9806	490	-800	-600	0,411	0,653	-1	-1	4	-800	-600	0,203	0,715	-1	-1	4
9826	491	150	563	0,412	0,652	585,975	4,198	0	201	590	0,203	0,715	584,18	3,965	0
9846	492	-800	-600	0,412	0,653	-1	-1	4	-800	-600	0,204	0,715	-1	-1	4
9866	493	-800	-600	0,412	0,653	-1	-1	4	-800	-600	0,203	0,716	-1	-1	4
9886	494	-800	-600	0,412	0,653	-1	-1	4	-800	-600	0,203	0,716	-1	-1	4
9906	495	-800	-600	0,412	0,653	-1	-1	4	-800	-600	0,202	0,715	-1	-1	4
9926	496	-800	-600	0,412	0,652	-1	-1	4	-800	-600	0,202	0,715	-1	-1	4
9946	497	-800	-600	0,412	0,652	-1	-1	4	-800	-600	0,202	0,716	-1	-1	4
9966	498	-800	-600	0,411	0,653	-1	-1	4	-800	-600	0,202	0,716	-1	-1	4
9986	499	-800	-600	0,412	0,653	-1	-1	4	-800	-600	0,202	0,716	-1	-1	4
10006	500	-800	-600	0,412	0,653	-1	-1	4	-800	-600	0,202	0,716	-1	-1	4
10026	501	161	553	0,412	0,653	586	4,409	0	207	554	0,202	0,716	587,193	4,209	0
10046	502	-800	-600	0,412	0,653	-1	-1	4	-800	-600	0,202	0,716	-1	-1	4
10065	503	-800	-600	0,412	0,653	-1	-1	4	-800	-600	0,202	0,716	-1	-1	4
10085	504	-800	-600	0,413	0,653	-1	-1	4	-800	-600	0,203	0,717	-1	-1	4
10105	505	234	449	0,413	0,652	587,766	3,691	0	242	425	0,203	0,716	587,12	3,658	0
10125	506	215	499	0,412	0,652	587,751	4,333	0	265	521	0,202	0,715	587,121	4,451	0
10145	507	-800	-600	0,412	0,652	-1	-1	4	-800	-600	0,202	0,716	-1	-1	4
10165	508	237	437	0,412	0,653	588,104	3,733	0	237	423	0,202	0,716	587,194	3,687	0
10185	509	-800	-600	0,412	0,653	-1	-1	4	-800	-600	0,202	0,716	-1	-1	4
10205	510	-800	-600	0,412	0,653	-1	-1	4	-800	-600	0,202	0,716	-1	-1	4
10225	511	240	439	0,412	0,652	588,093	3,796	0	270	510	0,202	0,716	587,266	4,479	0
10245	512	-800	-600	0,412	0,652	-1	-1	4	-800	-600	0,202	0,716	-1	-1	4
10265	513	-800	-600	0,412	0,652	-1	-1	4	-800	-600	0,202	0,716	-1	-1	4
10285	514	-800	-600	0,412	0,653	-1	-1	4	-800	-600	0,202	0,716	-1	-1	4
10305	515	-800	-600	0,412	0,652	-1	-1	4	-800	-600	0,202	0,716	-1	-1	4
10325	516	-800	-600	0,412	0,652	-1	-1	4	-800	-600	0,202	0,716	-1	-1	4
10344	517	-800	-600	0,412	0,652	-1	-1	4	-800	-600	0,202	0,716	-1	-1	4
10364	518	-800	-600	0,412	0,652	-1	-1	4	-800	-600	0,202	0,716	-1	-1	4
10384	519	-800	-600	0,412	0,652	-1	-1	4	-800	-600	0,202	0,716	-1	-1	4
10404	520	246	439	0,413	0,652	588,053	3,812	0	240	427	0,202	0,716	586,011	3,769	0
10424	521	207	505	0,412	0,652	588,049	4,366	0	245	495	0,202	0,715	586,015	4,408	0
10444	522	-800	-600	0,412	0,652	-1	-1	4	-800	-600	0,202	0,716	-1	-1	4
10464	523	-800	-600	0,412	0,652	-1	-1	4	-800	-600	0,202	0,716	-1	-1	4
10484	524	-800	-600	0,411	0,652	-1	-1	4	-800	-600	0,201	0,715	-1	-1	4
10504	525	-800	-600	0,409	0,652	-1	-1	4	-800	-600	0,199	0,715	-1	-1	4
10524	526	382	400	0,41	0,651	587,852	3,608	0	391	395	0,199	0,715	588,296	3,681	0
10544	527	-800	-600	0,41	0,652	-1	-1	4	-800	-600	0,2	0,715	-1	-1	4
10564	528	-800	-600	0,41	0,652	-1	-1	4	-800	-600	0,2	0,715	-1	-1	4
10584	529	-800	-600	0,41	0,652	-1	-1	4	-800	-600	0,2	0,715	-1	-1	4
10604	530	364	396	0,41	0,651	599,601	3,685	0	367	378	0,199	0,715	605,201	3,763	0	4	368	404
10624	531	362	398	0,41	0,652	599,601	3,747	0	362	381	0,199	0,715	605,201	3,812	0	4	368	404
10643	532	364	400	0,41	0,652	599,601	3,716	0	364	380	0,199	0,715	605,201	3,82	0	4	368	404
10663	533	361	394	0,41	0,652	599,601	3,717	0	365	379	0,199	0,715	605,201	3,743	0	4	368	404
10683	534	356	401	0,41	0,652	599,601	3,695	0	367	379	0,199	0,715	605,201	3,781	0	4	368	404
10703	535	356	399	0,41	0,652	599,948	3,69	0	369	381	0,199	0,715	603,433	3,753	0	4	368	404
10723	536	358	397	0,41	0,652	599,948	3,666	0	363	379	0,199	0,715	603,433	3,688	0	4	368	404
10743	537	359	400	0,41	0,652	599,948	3,676	0	371	381	0,199	0,715	603,433	3,742	0	4	368	404
10763	538	360	394	0,41	0,652	599,948	3,679	0	368	383	0,199	0,715	603,433	3,775	0	4	368	404
10783	539	349	399	0,409	0,652	599,948	3,677	0	370	376	0,199	0,715	603,433	3,669	0	4	368	404
10803	540	349	397	0,409	0,652	600,078	3,679	0	369	378	0,199	0,715	602,075	3,695	0	4	368	404
10823	541	353	406	0,409	0,652	600,078	3,686	0	361	389	0,199	0,715	602,075	3,717	0	4	368	404
10843	542	356	404	0,409	0,652	600,078	3,594	0	364	387	0,199	0,716	602,075	3,732	0	4	368	404
10863	543	351	395	0,41	0,652	600,078	3,645	0	368	388	0,199	0,716	602,075	3,727	0	4	368	404
10883	544	364	408	0,409	0,652	600,078	3,63	0	373	400	0,199	0,716	602,075	3,724	0	4	368	404
10903	545	365	405	0,409	0,652	600,001	3,615	0	377	400	0,199	0,715	602,573	3,734	0	4	368	404
10922	546	369	416	0,409	0,652	600,001	3,638	0	378	395	0,199	0,716	602,573	3,689	0	4	368	404
10942	547	364	414	0,409	0,652	600,001	3,654	0	379	394	0,199	0,716	602,573	3,842	0	4	368	404
10963	548	367	411	0,409	0,652	600,001	3,652	0	384	388	0,199	0,716	602,573	3,775	0	4	368	404
10982	549	369	413	0,409	0,652	600,001	3,755	0	382	399	0,199	0,715	602,573	3,825	0	4	368	404
11002	550	367	412	0,409	0,652	599,569	3,77	0	381	398	0,198	0,715	601,253	3,79	0	4	368	404
11022	551	368	415	0,409	0,652	599,569	3,742	0	382	401	0,198	0,716	601,253	3,807	0	4	368	404
11042	552	371	421	0,409	0,652	599,569	3,784	0	380	399	0,198	0,716	601,253	3,827	0	4	368	404
11062	553	368	425	0,409	0,652	599,569	3,793	0	371	401	0,198	0,716	601,253	3,864	0	4	368	404
11082	554	369	425	0,409	0,652	599,569	3,875	0	372	410	0,198	0,716	601,253	3,873	0	4	368	404
11102	555	370	425	0,409	0,652	599,141	3,907	0	373	411	0,198	0,716	600,527	3,877	0	4	368	404
11122	556	368	418	0,409	0,652	599,141	3,822	0	376	410	0,198	0,716	600,527	3,87	0	4	368	404
11142	557	369	425	0,409	0,652	599,141	3,898	0	372	411	0,198	0,716	600,527	3,857	0	4	368	404
11162	558	371	420	0,409	0,652	599,141	3,826	0	380	401	0,198	0,716	600,527	3,899	0	4	368	404
11182	559	368	420	0,409	0,653	599,141	3,853	0	378	402	0,198	0,716	600,527	3,828	0	4	368	404
11202	560	369	419	0,409	0,652	599,337	3,877	0	378	402	0,198	0,716	601,635	3,835	0	4	368	404
11222	561	369	417	0,409	0,653	599,337	3,861	0	378	401	0,198	0,716	601,635	3,879	0	4	368	404
11241	562	364	423	0,409	0,653	599,337	3,91	0	379	399	0,198	0,716	601,635	3,84	0	4	368	404
11261	563	367	410	0,409	0,653	599,337	3,814	0	382	400	0,198	0,716	601,635	3,844	0	4	368	404
11281	564	368	413	0,409	0,653	599,337	3,81	0	381	403	0,199	0,717	601,635	3,827	0	4	368	404
11301	565	366	412	0,409	0,653	599,85	3,809	0	381	402	0,198	0,716	601,021	3,821	0	4	368	404
11321	566	364	410	0,409	0,653	599,85	3,77	0	373	402	0,198	0,717	601,021	3,848	0	4	368	404
11341	567	365	424	0,409	0,653	599,85	3,798	0	368	402	0,198	0,717	601,021	3,823	0	4	368	404
11361	568	362	417	0,409	0,653	599,85	3,782	0	372	403	0,198	0,717	601,021	3,764	0	4	368	404
11381	569	369	425	0,408	0,653	599,85	3,772	0	371	402	0,198	0,717	601,021	3,75	0	4	368	404
11401	570	369	424	0,409	0,653	599,823	3,782	0	370	402	0,198	0,717	600,671	3,733	0	4	368	404
11421	571	371	424	0,409	0,653	599,823	3,759	0	375	411	0,198	0,717	600,671	3,725	0	4	368	404
11441	572	371	424	0,409	0,653	599,823	3,797	0	377	401	0,199	0,717	600,671	3,734	0	4	368	404
11461	573	369	424	0,409	0,653	599,823	3,772	0	377	405	0,199	0,717	600,671	3,706	0	4	368	404
11481	574	365	416	0,409	0,654	599,823	3,773	0	376	398	0,199	0,717	600,671	3,74	0	4	368	404
11501	575	364	416	0,409	0,653	599,787	3,773	0	377	398	0,199	0,717	600,471	3,731	0	4	368	404
11521	576	377	413	0,409	0,654	599,787	3,746	0	379	411	0,199	0,718	600,471	3,751	0	4	368	404
11540	577	370	427	0,409	0,654	599,787	3,738	0	376	413	0,199	0,718	600,471	3,798	0	4	368	404
11560	578	373	418	0,409	0,654	599,787	3,732	0	378	398	0,198	0,718	600,471	3,675	0	4	368	404
11580	579	365	413	0,409	0,655	599,787	3,755	0	379	410	0,198	0,718	600,471	3,696	0	4	368	404
11600	580	365	418	0,409	0,655	599,403	3,748	0	378	407	0,198	0,718	600,464	3,685	0	4	368	404
11620	581	366	418	0,409	0,655	599,403	3,725	0	379	413	0,199	0,719	600,464	3,696	0	4	368	404
11640	582	372	414	0,409	0,655	599,403	3,714	0	385	406	0,199	0,719	600,464	3,64	0	4	368	404
11660	583	365	410	0,409	0,655	599,403	3,661	0	377	410	0,199	0,719	600,464	3,708	0	4	368	404
11680	584	341	395	0,409	0,655	599,403	3,704	0	355	395	0,199	0,718	600,464	3,702	0	4	368	404
11700	585	339	388	0,41	0,654	600,955	3,692	0	354	392	0,2	0,718	601,646	3,698	0	4	368	404
11720	586	289	362	0,41	0,654	600,955	3,656	0	298	343	0,2	0,718	601,646	3,67	0	5	293	348
11740	587	294	355	0,41	0,654	600,955	3,666	0	298	344	0,2	0,718	601,646	3,665	0	5	293	348
11760	588	294	353	0,41	0,654	600,955	3,665	0	294	345	0,2	0,718	601,646	3,589	0	5	293	348
11780	589	288	351	0,41	0,654	600,955	3,647	0	302	343	0,2	0,718	601,646	3,617	0	5	293	348
11800	590	291	350	0,41	0,654	599,87	3,645	0	302	351	0,2	0,718	594,755	3,552	0	5	293	348
11820	591	289	362	0,41	0,654	599,87	3,642	0	302	348	0,2	0,718	594,755	3,613	0	5	293	348
11839	592	294	353	0,41	0,654	599,87	3,64	0	295	344	0,199	0,718	594,755	3,52	0	5	293	348
11859	593	293	358	0,41	0,654	599,87	3,61	0	294	342	0,199	0,718	594,755	3,587	0	5	293	348
11879	594	292	353	0,41	0,654	599,87	3,606	0	300	332	0,199	0,718	594,755	3,541	0	5	293	348
11899	595	290	353	0,41	0,654	601,308	3,611	0	296	324	0,199	0,718	597,5	3,587	0	5	293	348
11919	596	284	351	0,41	0,654	601,308	3,627	0	301	340	0,199	0,718	597,5	3,526	0	5	293	348
11939	597	292	355	0,41	0,654	601,308	3,632	0	297	341	0,199	0,719	597,5	3,54	0	5	293	348
11959	598	287	349	0,41	0,655	601,308	3,565	0	296	338	0,199	0,719	597,5	3,502	0	5	293	348
11979	599	278	349	0,41	0,655	601,308	3,533	0	297	340	0,199	0,719	597,5	3,478	0	5	293	348
11999	600	280	350	0,41	0,654	600,463	3,506	0	297	343	0,199	0,718	594,896	3,457	0	5	293	348
12019	601	281	347	0,41	0,655	600,463	3,528	0	294	343	0,199	0,719	594,896	3,431	0	5	293	348
12039	602	283	350	0,41	0,655	600,463	3,528	0	301	351	0,199	0,719	594,896	3,521	0	5	293	348
12059	603	287	357	0,41	0,655	600,463	3,5	0	294	353	0,199	0,719	594,896	3,463	0	5	293	348
12079	604	288	352	0,41	0,655	600,463	3,528	0	296	344	0,199	0,719	594,896	3,422	0	5	293	348
12099	605	288	354	0,41	0,655	601,111	3,522	0	299	352	0,199	0,719	592,057	3,437	0	5	293	348
12119	606	290	351	0,41	0,655	601,111	3,487	0	296	358	0,199	0,719	592,057	3,553	0	5	293	348
12139	607	293	353	0,41	0,655	601,111	3,544	0	302	355	0,199	0,719	592,057	3,417	0	5	293	348
12158	608	290	356	0,41	0,655	601,111	3,487	0	303	348	0,199	0,719	592,057	3,436	0	5	293	348
12179	609	293	359	0,41	0,655	601,111	3,541	0	304	348	0,199	0,719	592,057	3,431	0	5	293	348
12198	610	292	361	0,41	0,655	601,489	3,523	0	304	341	0,199	0,719	598,835	3,464	0	5	293	348
12218	611	290	349	0,41	0,655	601,489	3,484	0	300	343	0,199	0,719	598,835	3,485	0	5	293	348
12238	612	320	280	0,409	0,655	601,489	3,463	0	361	282	0,199	0,718	598,835	3,509	0
12258	613	373	195	0,408	0,653	601,489	3,441	0	412	192	0,198	0,717	598,835	3,375	0
12278	614	407	156	0,408	0,653	601,489	3,45	0	434	153	0,198	0,716	598,835	3,413	0
12298	615	442	131	0,408	0,653	594,027	3,397	0	455	121	0,198	0,716	595,166	3,365	0
12318	616	401	172	0,408	0,653	594,027	3,352	0	431	155	0,198	0,716	595,166	3,412	0	6	418	166
12338	617	404	177	0,408	0,653	594,027	3,355	0	426	156	0,198	0,716	595,166	3,353	0	6	418	166
12358	618	412	172	0,408	0,653	594,027	3,366	0	421	154	0,197	0,716	595,166	3,384	0	6	418	166
12378	619	404	182	0,407	0,653	594,027	3,435	0	424	167	0,197	0,716	595,166	3,388	0	6	418	166
12398	620	407	175	0,408	0,653	598,048	3,468	0	422	166	0,197	0,716	596,194	3,399	0	6	418	166
12418	621	407	168	0,407	0,652	598,048	3,375	0	433	146	0,197	0,716	596,194	3,37	0	6	418	166
12437	622	407	170	0,407	0,652	598,048	3,37	0	430	153	0,197	0,716	596,194	3,363	0	6	418	166
12457	623	415	172	0,408	0,652	598,048	3,388	0	429	155	0,197	0,716	596,194	3,355	0	6	418	166
12477	624	404	181	0,408	0,652	598,048	3,334	0	431	160	0,197	0,716	596,194	3,316	0	6	418	166
12497	625	406	186	0,408	0,652	596,852	3,326	0	429	165	0,197	0,715	594,515	3,297	0	6	418	166
12517	626	412	168	0,408	0,652	596,852	3,385	0	426	146	0,197	0,716	594,515	3,363	0	6	418	166
12537	627	412	176	0,408	0,652	596,852	3,338	0	433	158	0,197	0,716	594,515	3,298	0	6	418	166
12557	628	412	172	0,408	0,652	596,852	3,315	0	427	161	0,197	0,716	594,515	3,357	0	6	418	166
12577	629	495	280	0,406	0,655	596,852	3,39	0	491	271	0,196	0,718	594,515	3,339	0
12597	630	503	291	0,404	0,658	597,877	3,367	0	500	286	0,196	0,721	596,323	3,329	0
12617	631	570	-18	0,405	0,67	597,877	3,476	0	491	461	0,195	0,721	596,323	3,463	0
12637	632	568	-31	0,405	0,67	597,877	3,517	0	494	470	0,195	0,722	596,323	3,456	0
12657	633	576	-48	0,405	0,671	597,877	3,508	0	499	463	0,194	0,722	596,323	3,419	0
12677	634	568	-62	0,405	0,671	597,877	3,468	0	502	460	0,194	0,722	596,323	3,449	0
12697	635	569	-69	0,404	0,659	595,201	3,47	0	503	463	0,194	0,722	594,674	3,426	0
12717	636	-800	-600	0,194	0,722	-1	-1	4	493	468	0,194	0,722	594,674	3,442	0
12737	637	-800	-600	0,195	0,722	-1	-1	4	496	463	0,195	0,722	594,674	3,489	0
12756	638	-800	-600	0,195	0,722	-1	-1	4	491	468	0,195	0,722	594,674	3,511	0
12776	639	568	-82	0,406	0,671	595,201	3,526	0	486	465	0,194	0,721	594,674	3,524	0
12796	640	568	-81	0,404	0,658	595,172	3,525	0	486	463	0,194	0,721	596,277	3,545	0
12816	641	-800	-600	0,194	0,721	-1	-1	4	491	456	0,194	0,721	596,277	3,551	0	7	509	450
12836	642	-800	-600	0,194	0,721	-1	-1	4	496	463	0,194	0,721	596,277	3,57	0	7	509	450
12856	643	-800	-600	0,193	0,721	-1	-1	4	495	462	0,193	0,721	596,277	3,621	0	7	509	450
12876	644	-800	-600	0,193	0,721	-1	-1	4	509	446	0,193	0,721	596,277	3,628	0	7	509	450
12896	645	-800	-600	0,403	0,658	-1	-1	4	514	446	0,193	0,721	599,003	3,65	0	7	509	450
12916	646	-800	-600	0,193	0,722	-1	-1	4	511	450	0,193	0,722	599,003	3,645	0	7	509	450
12936	647	-800	-600	0,193	0,722	-1	-1	4	510	444	0,193	0,722	599,003	3,623	0	7	509	450
12956	648	-800	-600	0,193	0,722	-1	-1	4	509	452	0,193	0,722	599,003	3,706	0	7	509	450
12976	649	-800	-600	0,193	0,722	-1	-1	4	518	445	0,193	0,722	599,003	3,696	0	7	509	450
12996	650	-800	-600	0,403	0,658	-1	-1	4	518	447	0,193	0,722	600,101	3,693	0	7	509	450
13016	651	-800	-600	0,193	0,722	-1	-1	4	515	451	0,193	0,722	600,101	3,734	0	7	509	450
13035	652	-800	-600	0,194	0,723	-1	-1	4	510	450	0,194	0,723	600,101	3,68	0	7	509	450
13055	653	-800	-600	0,193	0,723	-1	-1	4	509	449	0,193	0,723	600,101	3,731	0	7	509	450
13075	654	584	-124	0,405	0,672	594,687	3,662	0	513	448	0,193	0,723	600,101	3,765	0
13095	655	585	-132	0,403	0,659	597,948	3,681	0	509	448	0,193	0,723	599,611	3,751	0
13115	656	-800	-600	0,193	0,723	-1	-1	4	513	435	0,193	0,723	599,611	3,697	0	8	504	445
13135	657	-800	-600	0,193	0,723	-1	-1	4	509	441	0,193	0,723	599,611	3,707	0	8	504	445
13155	658	-800	-600	0,193	0,723	-1	-1	4	509	449	0,193	0,723	599,611	3,722	0	8	504	445
13175	659	-800	-600	0,193	0,723	-1	-1	4	506	447	0,193	0,723	599,611	3,722	0	8	504	445
13195	660	-800	-600	0,403	0,659	-1	-1	4	505	445	0,193	0,723	598,123	3,713	0	8	504	445
13215	661	-800	-600	0,193	0,723	-1	-1	4	494	446	0,193	0,723	598,123	3,693	0	8	504	445
13235	662	587	466	0,405	0,659	595,858	3,789	0	492	438	0,193	0,723	598,123	3,674	0
13255	663	544	450	0,405	0,659	595,858	3,723	0	468	431	0,194	0,723	598,123	3,731	0
13275	664	-800	-600	0,194	0,723	-1	-1	4	475	428	0,194	0,723	598,123	3,735	0
13295	665	-800	-600	0,404	0,659	-1	-1	4	467	426	0,194	0,723	598,495	3,741	0
13315	666	541	448	0,406	0,659	597,321	3,792	0	476	430	0,194	0,724	598,495	3,752	0	9	503	436
13335	667	542	447	0,405	0,659	597,321	3,7	0	467	434	0,194	0,723	598,495	3,759	0	9	503	436
13354	668	543	449	0,405	0,659	597,321	3,669	0	470	434	0,194	0,723	598,495	3,734	0	9	503	436
13374	669	546	452	0,405	0,659	597,321	3,698	0	477	433	0,194	0,724	598,495	3,685	0	9	503	436
13394	670	547	452	0,404	0,659	597,696	3,689	0	473	435	0,193	0,723	598,472	3,676	0	9	503	436
13414	671	539	448	0,405	0,659	597,696	3,767	0	472	431	0,193	0,724	598,472	3,729	0	9	503	436
13434	672	532	444	0,405	0,659	597,696	3,743	0	471	428	0,193	0,723	598,472	3,706	0	9	503	436
13454	673	531	452	0,405	0,659	597,696	3,792	0	469	432	0,193	0,723	598,472	3,733	0	9	503	436
13474	674	536	438	0,405	0,659	597,696	3,722	0	473	428	0,193	0,723	598,472	3,706	0	9	503	436
13494	675	532	439	0,404	0,659	597,708	3,732	0	472	429	0,193	0,723	599,046	3,718	0	9	503	436
13514	676	532	445	0,405	0,659	597,708	3,718	0	477	429	0,193	0,723	599,046	3,657	0	9	503	436
13534	677	528	432	0,405	0,659	597,708	3,694	0	478	425	0,193	0,723	599,046	3,717	0	9	503	436
13554	678	521	439	0,405	0,659	597,708	3,729	0	479	422	0,193	0,723	599,046	3,68	0	9	503	436
13574	679	519	440	0,405	0,659	597,708	3,704	0	474	423	0,194	0,723	599,046	3,659	0	9	503	436
13594	680	518	440	0,404	0,658	598,743	3,706	0	473	425	0,194	0,722	597,951	3,674	0	9	503	436
13614	681	377	414	0,405	0,658	598,743	3,646	0	381	400	0,195	0,722	597,951	3,591	0	10	378	406
13634	682	367	411	0,405	0,658	598,743	3,612	0	375	397	0,195	0,722	597,951	3,641	0	10	378	406
13653	683	375	414	0,405	0,658	598,743	3,684	0	382	397	0,195	0,722	597,951	3,644	0	10	378	406
13673	684	364	412	0,405	0,658	598,743	3,659	0	375	404	0,195	0,722	597,951	3,682	0	10	378	406
13693	685	365	410	0,405	0,657	600,769	3,674	0	378	402	0,194	0,721	599,003	3,703	0	10	378	406
13713	686	372	405	0,404	0,658	600,769	3,589	0	374	409	0,194	0,722	599,003	3,632	0	10	378	406
13733	687	378	404	0,404	0,658	600,769	3,626	0	376	412	0,194	0,722	599,003	3,641	0	10	378	406
13753	688	380	410	0,404	0,658	600,769	3,639	0	377	403	0,193	0,722	599,003	3,648	0	10	378	406
13773	689	371	411	0,404	0,658	600,769	3,571	0	379	403	0,193	0,722	599,003	3,608	0	10	378	406
13793	690	374	413	0,404	0,657	600,094	3,588	0	380	401	0,193	0,721	601,256	3,625	0	10	378	406
13813	691	375	417	0,404	0,657	600,094	3,594	0	384	400	0,193	0,721	601,256	3,632	0	10	378	406
13833	692	373	413	0,404	0,657	600,094	3,618	0	386	396	0,194	0,721	601,256	3,584	0	10	378	406
13853	693	369	409	0,404	0,657	600,094	3,64	0	377	389	0,194	0,721	601,256	3,541	0	10	378	406
13873	694	379	411	0,405	0,657	600,094	3,606	0	371	396	0,194	0,721	601,256	3,599	0	10	378	406
13893	695	378	409	0,405	0,657	600,324	3,625	0	369	394	0,194	0,721	601,508	3,591	0	10	378	406
13913	696	363	409	0,404	0,657	600,324	3,56	0	370	406	0,194	0,721	601,508	3,625	0	10	378	406
13932	697	369	417	0,404	0,657	600,324	3,616	0	378	402	0,193	0,721	601,508	3,598	0	10	378	406
13952	698	372	420	0,404	0,657	600,324	3,693	0	375	394	0,193	0,721	601,508	3,538	0	10	378	406
13972	699	365	416	0,404	0,657	600,324	3,583	0	375	393	0,193	0,721	601,508	3,574	0	10	378	406
13992	700	369	417	0,404	0,657	599,15	3,626	0	376	394	0,193	0,721	599,267	3,534	0	10	378	406
14012	701	371	417	0,404	0,657	599,15	3,592	0	367	393	0,193	0,721	599,267	3,505	0	10	378	406
14032	702	374	420	0,404	0,657	599,15	3,609	0	372	397	0,193	0,721	599,267	3,609	0	10	378	406
14052	703	378	426	0,404	0,657	599,15	3,619	0	372	397	0,193	0,721	599,267	3,589	0	10	378	406
14072	704	381	414	0,404	0,657	599,15	3,597	0	374	397	0,193	0,721	599,267	3,531	0	10	378	406
14092	705	383	416	0,404	0,657	599,792	3,613	0	375	396	0,193	0,721	601,437	3,592	0	10	378	406
14112	706	374	416	0,404	0,657	599,792	3,566	0	377	397	0,193	0,721	601,437	3,532	0	10	378	406
14132	707	376	406	0,404	0,657	599,792	3,548	0	383	395	0,193	0,721	601,437	3,537	0	10	378	406
14152	708	375	415	0,404	0,657	599,792	3,635	0	378	408	0,193	0,721	601,437	3,671	0	10	378	406
14172	709	377	408	0,404	0,657	599,792	3,592	0	381	394	0,193	0,721	601,437	3,556	0	10	378	406
14192	710	376	411	0,404	0,657	600,243	3,609	0	378	400	0,193	0,72	599,051	3,58	0	10	378	406
14212	711	367	412	0,403	0,657	600,243	3,615	0	372	404	0,193	0,721	599,051	3,548	0	10	378	406
14232	712	375	404	0,403	0,657	600,243	3,591	0	385	402	0,192	0,721	599,051	3,641	0	10	378	406
14251	713	381	418	0,403	0,657	600,243	3,607	0	379	410	0,192	0,721	599,051	3,524	0	10	378	406
14272	714	375	410	0,403	0,657	600,243	3,574	0	385	413	0,192	0,721	599,051	3,593	0	10	378	406
14291	715	377	410	0,403	0,656	599,294	3,569	0	383	415	0,192	0,72	598,838	3,612	0	10	378	406
14312	716	379	410	0,403	0,657	599,294	3,547	0	378	401	0,192	0,721	598,838	3,559	0	10	378	406
14331	717	375	417	0,404	0,657	599,294	3,591	0	379	410	0,193	0,721	598,838	3,51	0	10	378	406
14352	718	382	419	0,404	0,657	599,294	3,549	0	385	404	0,193	0,721	598,838	3,478	0	10	378	406
14371	719	380	421	0,404	0,657	599,294	3,554	0	381	398	0,193	0,721	598,838	3,504	0	10	378	406
14392	720	380	423	0,404	0,657	599,263	3,566	0	383	399	0,193	0,721	601,637	3,508	0	10	378	406
14411	721	378	415	0,404	0,657	599,263	3,501	0	385	392	0,193	0,721	601,637	3,433	0	10	378	406
14432	722	378	423	0,404	0,657	599,263	3,521	0	387	400	0,193	0,721	601,637	3,531	0	10	378	406
14451	723	378	408	0,404	0,658	599,263	3,493	0	383	394	0,193	0,721	601,637	3,419	0	10	378	406
14472	724	387	415	0,404	0,658	599,263	3,48	0	381	404	0,193	0,721	601,637	3,455	0	10	378	406
14491	725	388	415	0,404	0,658	599,302	3,481	0	381	404	0,193	0,721	601,818	3,478	0	10	378	406
14512	726	378	415	0,403	0,658	599,302	3,497	0	391	394	0,193	0,721	601,818	3,459	0	10	378	406
14531	727	379	405	0,403	0,658	599,302	3,409	0	386	398	0,193	0,721	601,818	3,357	0	10	378	406
14552	728	379	411	0,403	0,658	599,302	3,437	0	388	397	0,193	0,721	601,818	3,37	0	10	378	406
14570	729	375	410	0,404	0,658	599,302	3,404	0	386	401	0,193	0,721	601,818	3,373	0	10	378	406
14592	730	376	409	0,404	0,658	599,349	3,412	0	387	402	0,193	0,721	602,053	3,377	0	10	378	406
14610	731	376	414	0,404	0,658	599,349	3,415	0	386	394	0,194	0,721	602,053	3,307	0	10	378	406
14632	732	383	405	0,404	0,658	599,349	3,41	0	382	394	0,194	0,721	602,053	3,342	0	10	378	406
14650	733	375	402	0,405	0,658	599,349	3,291	0	385	398	0,194	0,721	602,053	3,323	0	10	378	406
14672	734	376	411	0,404	0,658	599,349	3,276	0	379	406	0,194	0,721	602,053	3,396	0	10	378	406
14690	735	377	405	0,405	0,658	599,372	3,26	0	378	411	0,193	0,721	598,657	3,389	0	10	378	406
14710	736	379	425	0,404	0,658	599,372	3,324	0	383	401	0,194	0,722	598,657	3,29	0	10	378	406
14730	737	377	415	0,404	0,658	599,372	3,343	0	382	399	0,194	0,722	598,657	3,261	0	10	378	406
14750	738	379	412	0,404	0,658	599,372	3,343	0	388	409	0,193	0,721	598,657	3,36	0	10	378	406
14770	739	389	416	0,404	0,658	599,372	3,369	0	389	407	0,193	0,721	598,657	3,326	0	10	378	406
14790	740	389	415	0,404	0,657	599,502	3,378	0	389	404	0,194	0,721	600,176	3,348	0	10	378	406
14809	741	355	415	0,404	0,658	599,502	3,348	0	361	413	0,194	0,721	600,176	3,37	0	11	359	417
14829	742	354	422	0,404	0,657	599,502	3,382	0	365	419	0,194	0,721	600,176	3,394	0	11	359	417
14850	743	352	424	0,404	0,657	599,502	3,336	0	366	408	0,194	0,721	600,176	3,32	0	11	359	417
14869	744	359	419	0,404	0,657	599,502	3,328	0	362	411	0,194	0,721	600,176	3,36	0	11	359	417
14889	745	358	423	0,404	0,656	599,843	3,334	0	364	412	0,194	0,721	599,313	3,348	0	11	359	417
14909	746	356	423	0,404	0,657	599,843	3,392	0	360	413	0,194	0,721	599,313	3,316	0	11	359	417
14929	747	359	421	0,404	0,656	599,843	3,396	0	363	404	0,194	0,721	599,313	3,343	0	11	359	417
14949	748	361	421	0,404	0,656	599,843	3,408	0	367	402	0,194	0,721	599,313	3,259	0	11	359	417
14969	749	349	423	0,404	0,656	599,843	3,385	0	364	404	0,194	0,721	599,313	3,302	0	11	359	417
14989	750	351	423	0,404	0,656	599,637	3,388	0	365	404	0,194	0,721	598,737	3,291	0	11	359	417
15009	751	358	417	0,404	0,656	599,637	3,367	0	363	410	0,194	0,721	598,737	3,42	0	11	359	417
15029	752	354	425	0,404	0,656	599,637	3,33	0	367	410	0,193	0,721	598,737	3,333	0	11	359	417
15049	753	355	424	0,404	0,656	599,637	3,377	0	372	417	0,193	0,721	598,737	3,383	0	11	359	417
15069	754	359	432	0,404	0,656	599,637	3,42	0	369	420	0,193	0,721	598,737	3,4	0	11	359	417
15089	755	358	434	0,404	0,656	599,211	3,416	0	371	423	0,193	0,72	598,611	3,367	0	11	359	417
15109	756	354	422	0,404	0,656	599,211	3,347	0	368	405	0,194	0,721	598,611	3,326	0	11	359	417
15128	757	329	427	0,405	0,656	599,211	3,339	0	347	417	0,194	0,721	598,611	3,306	0	11	359	417
15148	758	278	431	0,406	0,657	599,211	3,351	0	279	419	0,195	0,721	598,611	3,317	0	12	276	429
15168	759	275	426	0,406	0,657	599,211	3,325	0	278	422	0,195	0,721	598,611	3,246	0	12	276	429
15188	760	271	427	0,406	0,656	599,137	3,324	0	276	428	0,195	0,721	595,869	3,217	0	12	276	429
15208	761	274	435	0,406	0,656	599,137	3,313	0	287	423	0,196	0,721	595,869	3,279	0	12	276	429
15228	762	281	425	0,406	0,656	599,137	3,316	0	284	421	0,195	0,721	595,869	3,318	0	12	276	429
15248	763	270	426	0,406	0,657	599,137	3,332	0	275	423	0,195	0,721	595,869	3,291	0	12	276	429
15268	764	272	423	0,405	0,657	599,137	3,275	0	285	417	0,195	0,721	595,869	3,255	0	12	276	429
15288	765	273	423	0,405	0,657	598,816	3,275	0	283	415	0,195	0,721	596,987	3,271	0	12	276	429
15308	766	272	436	0,405	0,657	598,816	3,312	0	274	424	0,195	0,721	596,987	3,248	0	12	276	429
15328	767	274	434	0,405	0,657	598,816	3,388	0	273	417	0,194	0,721	596,987	3,261	0	12	276	429
15348	768	276	443	0,405	0,657	598,816	3,354	0	277	420	0,194	0,721	596,987	3,276	0	12	276	429
15368	769	277	437	0,405	0,657	598,816	3,365	0	277	420	0,195	0,721	596,987	3,29	0	12	276	429
15388	770	279	439	0,405	0,657	597,503	3,369	0	278	421	0,195	0,721	595,298	3,295	0	12	276	429
15407	771	274	438	0,405	0,657	597,503	3,313	0	283	422	0,195	0,722	595,298	3,273	0	12	276	429
15428	772	277	440	0,405	0,657	597,503	3,388	0	278	434	0,195	0,722	595,298	3,297	0	12	276	429
15447	773	273	446	0,406	0,657	597,503	3,338	0	281	431	0,195	0,722	595,298	3,371	0	12	276	429
15467	774	267	439	0,406	0,657	597,503	3,342	0	283	426	0,195	0,722	595,298	3,388	0	12	276	429
15487	775	267	441	0,406	0,657	597,571	3,346	0	281	433	0,195	0,722	594,088	3,399	0	12	276	429
15507	776	271	445	0,406	0,657	597,571	3,345	0	278	423	0,195	0,722	594,088	3,304	0	12	276	429
15527	777	353	336	0,404	0,656	597,571	3,327	0	376	336	0,194	0,72	594,088	3,232	0
15547	778	463	222	0,402	0,655	597,571	3,212	0	465	222	0,192	0,718	594,088	3,198	0
15567	779	529	126	0,402	0,655	597,571	3,168	0	496	177	0,191	0,717	594,088	3,226	0
15587	780	591	43	0,4	0,654	589,746	3,083	0	527	130	0,191	0,717	594,97	3,217	0
15607	781	536	125	0,401	0,656	589,746	3,146	0	-800	-600	0,401	0,656	-1	-1	4
15627	782	-800	-600	0,19	0,718	-1	-1	4	489	179	0,19	0,718	594,97	3,153	0
15647	783	523	123	0,402	0,656	589,746	3,186	0	499	178	0,191	0,718	594,97	3,189	0
15667	784	532	114	0,402	0,656	589,746	3,096	0	489	178	0,191	0,718	594,97	3,07	0
15687	785	532	113	0,401	0,654	590,475	3,1	0	494	176	0,191	0,718	596,09	3,059	0
15707	786	-800	-600	-1	-1	-1	-1	4	-800	-600	-1	-1	-1	-1	4
15726	787	534	105	0,403	0,656	590,475	3,136	0	-800	-600	0,403	0,656	-1	-1	4
15746	788	533	114	0,403	0,656	590,475	3,095	0	492	176	0,192	0,718	596,09	3,114	0
15786	789	531	120	0,403	0,656	590,475	3,087	0	491	189	0,191	0,718	596,09	3,093	0
15806	790	530	128	0,401	0,654	590,412	3,078	0	490	191	0,191	0,718	594,904	3,087	0
15826	791	537	106	0,402	0,656	590,412	3,07	0	-800	-600	0,402	0,656	-1	-1	4
15846	792	535	120	0,402	0,656	590,412	3,08	0	488	196	0,19	0,718	594,904	3,127	0
15866	793	533	119	0,401	0,656	590,412	3,125	0	482	197	0,189	0,718	594,904	3,018	0
15886	794	536	113	0,401	0,656	590,412	3,069	0	490	171	0,189	0,718	594,904	3,092	0
15906	795	536	110	0,4	0,654	595,601	3,111	0	489	161	0,19	0,717	595,899	3,049	0
15926	796	-800	-600	-1	-1	-1	-1	4	-800	-600	-1	-1	-1	-1	4
15946	797	-800	-600	-1	-1	-1	-1	4	-800	-600	-1	-1	-1	-1	4
15966	798	394	77	0,403	0,654	595,601	3,12	0	-800	-600	0,403	0,654	-1	-1	4
16006	799	407	66	0,404	0,654	595,601	3,075	0	375	104	0,193	0,717	595,899	3,25	0
16025	800	408	73	0,403	0,653	592,299	3,059	0	375	103	0,193	0,717	596,229	3,252	0
16045	801	-800	-600	-1	-1	-1	-1	4	-800	-600	-1	-1	-1	-1	4
16065	802	392	70	0,403	0,654	592,299	3,176	0	-800	-600	0,403	0,654	-1	-1	4	13	390	85
16085	803	400	72	0,403	0,654	592,299	3,146	0	379	96	0,192	0,717	596,229	3,177	0	13	390	85
16125	804	406	75	0,402	0,654	592,299	3,208	0	380	96	0,191	0,717	596,229	3,213	0	13	390	85
16145	805	411	72	0,401	0,653	594,523	3,22	0	380	94	0,191	0,717	597,661	3,22	0	13	390	85
16165	806	402	74	0,402	0,654	594,523	3,119	0	379	99	0,191	0,717	597,661	3,16	0	13	390	85
16185	807	385	73	0,402	0,654	594,523	3,223	0	381	104	0,191	0,717	597,661	3,207	0	13	390	85
16205	808	404	80	0,402	0,654	594,523	3,147	0	385	87	0,191	0,717	597,661	3,241	0	13	390	85
16225	809	390	80	0,403	0,654	594,523	3,149	0	380	94	0,192	0,717	597,661	3,162	0	13	390	85
16245	810	397	83	0,402	0,653	593,266	3,145	0	382	94	0,192	0,717	596,593	3,189	0	13	390	85
16265	811	-800	-600	-1	-1	-1	-1	4	-800	-600	-1	-1	-1	-1	4
16285	812	401	84	0,404	0,655	593,266	3,086	0	-800	-600	0,404	0,655	-1	-1	4
16305	813	399	72	0,404	0,654	593,266	3,098	0	388	87	0,193	0,717	596,593	3,214	0
16344	814	400	214	0,401	0,656	593,266	3,125	0	424	184	0,191	0,719	596,593	3,182	0
16364	815	398	250	0,4	0,658	595,326	3,153	0	425	176	0,191	0,721	601,346	3,207	0
16384	816	-800	-600	-1	-1	-1	-1	4	-800	-600	-1	-1	-1	-1	4
16404	817	-800	-600	-1	-1	-1	-1	4	-800	-600	-1	-1	-1	-1	4
16424	818	-800	-600	-1	-1	-1	-1	4	-800	-600	-1	-1	-1	-1	4
16464	819	-800	-600	-1	-1	-1	-1	4	-800	-600	-1	-1	-1	-1	4
16484	820	-800	-600	0,401	0,659	-1	-1	4	-800	-600	0,191	0,722	-1	-1	4
16524	821	-800	-600	-1	-1	-1	-1	4	-800	-600	-1	-1	-1	-1	4
16544	822	398	432	0,402	0,659	598,031	3,24	0	-800	-600	0,402	0,659	-1	-1	4	14	387	421
16584	823	395	445	0,401	0,658	598,031	3,396	0	402	435	0,191	0,721	598,484	3,371	0	14	387	421
16643	824	393	437	0,401	0,658	598,031	3,343	0	399	436	0,19	0,721	598,484	3,413	0	14	387	421
16663	825	392	442	0,401	0,658	598,762	3,433	0	399	437	0,19	0,721	597,476	3,407	0	14	387	421
16683	826	401	422	0,4	0,658	598,762	3,32	0	406	428	0,19	0,721	597,476	3,407	0	14	387	421
16703	827	-800	-600	0,19	0,721	-1	-1	4	399	426	0,19	0,721	597,476	3,407	0	14	387	421
16723	828	377	415	0,401	0,658	598,762	3,433	0	391	408	0,191	0,721	597,476	3,397	0	14	387	421
16743	829	381	420	0,401	0,658	598,762	3,469	0	384	425	0,191	0,721	597,476	3,503	0	14	387	421
16763	830	381	419	0,402	0,657	599,446	3,473	0	379	417	0,191	0,72	598,884	3,516	0	14	387	421
16783	831	379	420	0,402	0,657	599,446	3,469	0	383	415	0,192	0,72	598,884	3,501	0	14	387	421
16803	832	387	428	0,402	0,657	599,446	3,512	0	388	408	0,192	0,72	598,884	3,532	0	14	387	421
16823	833	377	418	0,402	0,657	599,446	3,379	0	389	404	0,192	0,72	598,884	3,472	0	14	387	421
16843	834	377	422	0,402	0,657	599,446	3,52	0	379	403	0,192	0,72	598,884	3,558	0	14	387	421
16863	835	377	422	0,402	0,657	600,824	3,487	0	381	404	0,191	0,72	598,433	3,544	0	14	387	421
16883	836	379	421	0,402	0,657	600,824	3,539	0	389	409	0,191	0,72	598,433	3,519	0	14	387	421
16903	837	378	406	0,402	0,657	600,824	3,447	0	385	413	0,191	0,72	598,433	3,484	0	14	387	421
16922	838	379	419	0,402	0,656	600,824	3,597	0	-800	-600	0,402	0,656	-1	-1	4	14	387	421
16942	839	-800	-600	-1	-1	-1	-1	4	-800	-600	-1	-1	-1	-1	4
16962	840	-800	-600	-1	-1	-1	-1	4	-800	-600	-1	-1	-1	-1	4
16982	841	-800	-600	-1	-1	-1	-1	4	-800	-600	-1	-1	-1	-1	4
17002	842	-800	-600	-1	-1	-1	-1	4	-800	-600	-1	-1	-1	-1	4
17022	843	-800	-600	-1	-1	-1	-1	4	-800	-600	-1	-1	-1	-1	4
17042	844	-800	-600	-1	-1	-1	-1	4	-800	-600	-1	-1	-1	-1	4
17062	845	-800	-600	-1	-1	-1	-1	4	-800	-600	-1	-1	-1	-1	4
17082	846	-800	-600	-1	-1	-1	-1	4	-800	-600	-1	-1	-1	-1	4
17102	847	-800	-600	-1	-1	-1	-1	4	-800	-600	-1	-1	-1	-1	4
17122	848	-800	-600	-1	-1	-1	-1	4	-800	-600	-1	-1	-1	-1	4
17142	849	-800	-600	-1	-1	-1	-1	4	-800	-600	-1	-1	-1	-1	4
17162	850	-800	-600	-1	-1	-1	-1	4	-800	-600	-1	-1	-1	-1	4
17182	851	-800	-600	-1	-1	-1	-1	4	-800	-600	-1	-1	-1	-1	4
17202	852	-800	-600	-1	-1	-1	-1	4	-800	-600	-1	-1	-1	-1	4
17222	853	-800	-600	-1	-1	-1	-1	4	-800	-600	-1	-1	-1	-1	4
17241	854	-800	-600	-1	-1	-1	-1	4	-800	-600	-1	-1	-1	-1	4
17261	855	-800	-600	-1	-1	-1	-1	4	-800	-600	-1	-1	-1	-1	4
17281	856	-800	-600	-1	-1	-1	-1	4	-800	-600	-1	-1	-1	-1	4
17301	857	-800	-600	-1	-1	-1	-1	4	-800	-600	-1	-1	-1	-1	4
17321	858	-800	-600	0,19	0,719	-1	-1	4	-800	-600	0,19	0,719	-1	-1	4
17341	859	-800	-600	-1	-1	-1	-1	4	-800	-600	-1	-1	-1	-1	4
17361	860	395	406	0,402	0,656	596,091	3,485	2	213	384	0,402	0,656	596,091	3,485	2
17381	861	-800	-600	-1	-1	-1	-1	4	-800	-600	-1	-1	-1	-1	4
17401	862	-800	-600	-1	-1	-1	-1	4	-800	-600	-1	-1	-1	-1	4
17421	863	-800	-600	0,401	0,656	-1	-1	4	-800	-600	0,19	0,719	-1	-1	4
17441	864	-800	-600	-1	-1	-1	-1	4	-800	-600	-1	-1	-1	-1	4
17461	865	-800	-600	-1	-1	-1	-1	4	-800	-600	-1	-1	-1	-1	4
17481	866	393	398	0,401	0,656	598,927	3,529	0	-800	-600	0,401	0,656	-1	-1	4	15	387	389
17500	867	383	394	0,401	0,656	598,927	3,429	0	396	387	0,19	0,719	595,748	3,422	0	15	387	389
17521	868	383	394	0,401	0,656	599,231	3,43	0	397	385	0,19	0,719	597,715	3,433	0	15	387	389
17540	869	386	388	0,401	0,657	599,231	3,428	0	391	399	0,19	0,72	597,715	3,476	0	15	387	389
17560	870	386	400	0,401	0,657	599,231	3,44	0	382	387	0,19	0,72	597,715	3,366	0	15	387	389
17580	871	385	403	0,401	0,657	599,231	3,412	0	387	388	0,19	0,72	597,715	3,341	0	15	387	389
17600	872	388	395	0,402	0,658	599,231	3,379	0	382	393	0,191	0,72	597,715	3,448	0	15	387	389
17620	873	388	400	0,402	0,657	601,197	3,385	0	385	388	0,191	0,721	596,762	3,38	0	15	387	389
17640	874	373	395	0,402	0,658	601,197	3,385	0	387	400	0,191	0,721	596,762	3,422	0	15	387	389
17660	875	379	393	0,402	0,658	601,197	3,321	0	399	381	0,191	0,721	596,762	3,299	0	15	387	389
17680	876	380	388	0,402	0,658	601,197	3,305	0	392	381	0,191	0,721	596,762	3,224	0	15	387	389
17700	877	383	387	0,402	0,658	601,197	3,231	0	376	385	0,191	0,721	596,762	3,212	0	15	387	389
17720	878	385	387	0,402	0,658	600,74	3,194	0	379	387	0,191	0,721	596,667	3,199	0	15	387	389
17740	879	393	381	0,402	0,659	600,74	3,261	0	396	389	0,191	0,721	596,667	3,246	0	15	387	389
17760	880	382	392	0,401	0,659	600,74	3,158	0	394	390	0,191	0,722	596,667	3,082	0	15	387	389
17780	881	383	387	0,401	0,659	600,74	3,154	0	384	389	0,191	0,722	596,667	3,097	0	15	387	389
17800	882	385	381	0,402	0,659	600,74	3,125	0	387	390	0,191	0,722	596,667	3,158	0	15	387	389
17820	883	386	385	0,402	0,659	601,304	3,116	0	389	388	0,191	0,722	598,544	3,082	0	15	387	389
17839	884	376	401	0,402	0,659	601,304	3,118	0	-800	-600	0,402	0,659	-1	-1	4	15	387	389
17859	885	388	402	0,402	0,659	601,304	3,154	0	396	373	0,191	0,722	598,544	3,043	0	15	387	389
17879	886	388	402	0,402	0,659	601,304	3,115	0	391	391	0,191	0,722	598,544	3,066	0	15	387	389
17899	887	388	398	0,402	0,659	601,304	3,07	0	403	367	0,191	0,722	598,544	3,018	0	15	387	389
17919	888	388	399	0,402	0,659	600,426	3,07	0	403	372	0,191	0,722	597,003	3,009	0	15	387	389
17939	889	381	389	0,402	0,659	600,426	2,972	0	-800	-600	0,402	0,659	-1	-1	4	15	387	389
17959	890	382	391	0,402	0,659	600,426	2,938	0	386	397	0,191	0,722	597,003	3,016	0	15	387	389
17979	891	388	390	0,402	0,659	600,426	3,008	0	398	392	0,191	0,722	597,003	3,037	0	15	387	389
17999	892	384	393	0,402	0,659	600,426	2,991	0	392	379	0,191	0,722	597,003	2,953	0	15	387	389
18019	893	387	393	0,401	0,659	600,771	2,995	0	398	371	0,19	0,722	596,821	2,938	0	15	387	389
18039	894	-800	-600	-1	-1	-1	-1	4	-800	-600	-1	-1	-1	-1	4
18059	895	-800	-600	-1	-1	-1	-1	4	-800	-600	-1	-1	-1	-1	4
18079	896	-800	-600	-1	-1	-1	-1	4	-800	-600	-1	-1	-1	-1	4
18118	897	-800	-600	-1	-1	-1	-1	4	-800	-600	-1	-1	-1	-1	4
18138	898	-800	-600	0,401	0,659	-1	-1	4	-800	-600	0,19	0,722	-1	-1	4
18178	899	-800	-600	-1	-1	-1	-1	4	-800	-600	-1	-1	-1	-1	4
18198	900	236	-128	0,4	0,66	601,026	2,818	0	-800	-600	0,4	0,66	-1	-1	4
18238	901	-800	-600	0,192	0,717	-1	-1	4	367	127	0,192	0,717	598,47	2,921	0
18258	902	-800	-600	0,191	0,717	-1	-1	4	367	125	0,191	0,717	598,47	2,966	0
18278	903	-800	-600	0,401	0,654	-1	-1	4	367	123	0,191	0,717	599,324	2,97	0
18298	904	-800	-600	-1	-1	-1	-1	4	-800	-600	-1	-1	-1	-1	4
18318	905	-800	-600	-1	-1	-1	-1	4	-800	-600	-1	-1	-1	-1	4
18338	906	-800	-600	-1	-1	-1	-1	4	-800	-600	-1	-1	-1	-1	4
18378	907	-800	-600	-1	-1	-1	-1	4	-800	-600	-1	-1	-1	-1	4
18398	908	-800	-600	0,402	0,654	-1	-1	4	-800	-600	0,191	0,716	-1	-1	4
18437	909	-800	-600	-1	-1	-1	-1	4	-800	-600	-1	-1	-1	-1	4
18457	910	-800	-600	-1	-1	-1	-1	4	-800	-600	-1	-1	-1	-1	4
18497	911	-800	-600	-1	-1	-1	-1	4	-800	-600	-1	-1	-1	-1	4
18517	912	-800	-600	-1	-1	-1	-1	4	-800	-600	-1	-1	-1	-1	4
18537	913	-800	-600	0,402	0,654	-1	-1	4	-800	-600	0,191	0,717	-1	-1	4
18577	914	-800	-600	-1	-1	-1	-1	4	-800	-600	-1	-1	-1	-1	4
18597	915	-800	-600	-1	-1	-1	-1	4	-800	-600	-1	-1	-1	-1	4
18617	916	-800	-600	-1	-1	-1	-1	4	-800	-600	-1	-1	-1	-1	4
18657	917	-800	-600	-1	-1	-1	-1	4	-800	-600	-1	-1	-1	-1	4
18696	918	-800	-600	0,401	0,653	-1	-1	4	-800	-600	0,19	0,716	-1	-1	4
18717	919	-800	-600	-1	-1	-1	-1	4	-800	-600	-1	-1	-1	-1	4
18736	920	-800	-600	-1	-1	-1	-1	4	-800	-600	-1	-1	-1	-1	4
18776	921	-800	-600	-1	-1	-1	-1	4	-800	-600	-1	-1	-1	-1	4
18796	922	-800	-600	-1	-1	-1	-1	4	-800	-600	-1	-1	-1	-1	4
18836	923	-800	-600	0,4	0,653	-1	-1	4	-800	-600	0,189	0,716	-1	-1	4
18856	924	-800	-600	-1	-1	-1	-1	4	-800	-600	-1	-1	-1	-1	4
18876	925	-800	-600	-1	-1	-1	-1	4	-800	-600	-1	-1	-1	-1	4
18896	926	-800	-600	-1	-1	-1	-1	4	-800	-600	-1	-1	-1	-1	4
18936	927	-800	-600	-1	-1	-1	-1	4	-800	-600	-1	-1	-1	-1	4
18956	928	-800	-600	0,4	0,654	-1	-1	4	-800	-600	0,189	0,717	-1	-1	4
18996	929	-800	-600	-1	-1	-1	-1	4	-800	-600	-1	-1	-1	-1	4
19015	930	-800	-600	-1	-1	-1	-1	4	-800	-600	-1	-1	-1	-1	4
19055	931	-800	-600	-1	-1	-1	-1	4	-800	-600	-1	-1	-1	-1	4
19095	932	-800	-600	-1	-1	-1	-1	4	-800	-600	-1	-1	-1	-1	4
19135	933	-800	-600	0,4	0,653	-1	-1	4	-800	-600	0,19	0,717	-1	-1	4
19175	934	-800	-600	-1	-1	-1	-1	4	-800	-600	-1	-1	-1	-1	4
19195	935	-800	-600	-1	-1	-1	-1	4	-800	-600	-1	-1	-1	-1	4
19235	936	-800	-600	-1	-1	-1	-1	4	-800	-600	-1	-1	-1	-1	4
19275	937	-800	-600	-1	-1	-1	-1	4	-800	-600	-1	-1	-1	-1	4
19314	938	-800	-600	0,401	0,653	-1	-1	4	-800	-600	0,19	0,716	-1	-1	4
19354	939	-800	-600	-1	-1	-1	-1	4	-800	-600	-1	-1	-1	-1	4
19374	940	416	260	0,399	0,656	600,134	3,041	0	-800	-600	0,399	0,656	-1	-1	4
19394	941	459	393	0,398	0,659	600,134	3,105	0	450	378	0,189	0,721	597,37	3,1	0	16	458	406
19434	942	466	400	0,398	0,659	600,134	3,085	0	466	394	0,188	0,722	597,37	3,131	0	16	458	406
19454	943	472	409	0,397	0,658	598,057	3,078	0	465	395	0,187	0,721	596,408	3,126	0	16	458	406
19475	944	463	422	0,397	0,658	598,057	3,231	0	-800	-600	0,397	0,658	-1	-1	4	16	458	406
19494	945	461	415	0,398	0,658	598,057	3,208	0	462	394	0,187	0,721	596,408	3,14	0	16	458	406
19514	946	462	411	0,398	0,658	598,057	3,138	0	474	398	0,188	0,721	596,408	3,077	0	16	458	406
19534	947	451	404	0,398	0,658	598,057	3,163	0	455	411	0,188	0,721	596,408	3,193	0	16	458	406
19554	948	449	400	0,399	0,657	598,339	3,126	0	457	417	0,188	0,72	597,162	3,193	0	16	458	406
19574	949	450	406	0,399	0,657	598,339	3,238	0	-800	-600	0,399	0,657	-1	-1	4	16	458	406
19594	950	457	411	0,399	0,657	598,339	3,215	0	454	402	0,189	0,72	597,162	3,263	0	16	458	406
19613	951	450	401	0,4	0,657	598,339	3,172	0	446	406	0,189	0,72	597,162	3,225	0	16	458	406
19633	952	393	397	0,4	0,657	598,339	3,265	0	391	383	0,19	0,72	597,162	3,224	0	17	381	383
19653	953	389	393	0,4	0,657	601,743	3,262	0	368	378	0,189	0,719	596,555	3,22	0	17	381	383
19673	954	396	394	0,4	0,657	601,743	3,25	0	391	397	0,189	0,72	596,555	3,242	0	17	381	383
19693	955	392	396	0,399	0,657	601,743	3,287	0	388	388	0,189	0,72	596,555	3,263	0	17	381	383
19713	956	396	397	0,399	0,657	601,743	3,284	0	393	395	0,189	0,72	596,555	3,304	0	17	381	383
19733	957	391	405	0,399	0,657	601,743	3,412	0	399	392	0,189	0,72	596,555	3,267	0	17	381	383
19753	958	393	408	0,399	0,656	601,134	3,439	0	400	387	0,189	0,72	598,37	3,291	0	17	381	383
19773	959	390	395	0,4	0,657	601,134	3,358	0	399	387	0,189	0,72	598,37	3,311	0	17	381	383
19793	960	385	401	0,4	0,656	601,134	3,359	0	397	391	0,189	0,72	598,37	3,317	0	17	381	383
19813	961	390	404	0,4	0,656	601,134	3,352	0	392	382	0,189	0,72	598,37	3,341	0	17	381	383
19833	962	386	392	0,4	0,656	601,134	3,409	0	390	395	0,189	0,72	598,37	3,377	0	17	381	383
19853	963	388	396	0,4	0,656	600,602	3,41	0	388	394	0,189	0,72	597,272	3,386	0	17	381	383
19873	964	380	392	0,4	0,657	600,602	3,408	0	391	386	0,189	0,72	597,272	3,428	0	17	381	383
19893	965	382	395	0,4	0,657	600,602	3,447	0	385	394	0,189	0,72	597,272	3,425	0	17	381	383
19913	966	389	402	0,4	0,657	600,602	3,428	0	389	398	0,189	0,72	597,272	3,502	0	17	381	383
19932	967	384	403	0,4	0,657	600,602	3,537	0	393	396	0,189	0,72	597,272	3,442	0	17	381	383
19952	968	387	403	0,4	0,656	600,843	3,564	0	391	398	0,189	0,72	597,582	3,463	0	17	381	383
19972	969	388	397	0,4	0,657	600,843	3,466	0	390	392	0,189	0,72	597,582	3,523	0	17	381	383
19995	970	386	402	0,399	0,657	600,843	3,596	0	383	400	0,189	0,72	597,582	3,587	0	17	381	383
20012	971	386	407	0,399	0,657	600,843	3,563	0	389	388	0,188	0,72	597,582	3,539	0	17	381	383
20032	972	389	404	0,399	0,657	600,843	3,514	0	384	398	0,189	0,72	597,582	3,627	0	17	381	383
20052	973	388	406	0,399	0,656	601,608	3,58	0	387	394	0,188	0,72	597,196	3,623	0	17	381	383
20073	974	381	398	0,4	0,657	601,608	3,574	0	374	399	0,189	0,72	597,196	3,681	0	17	381	383
20092	975	380	398	0,4	0,657	601,608	3,633	0	376	394	0,189	0,72	597,196	3,594	0	17	381	383
20112	976	386	399	0,4	0,657	601,608	3,574	0	379	384	0,189	0,72	597,196	3,53	0	17	381	383
20132	977	384	400	0,399	0,657	601,608	3,671	0	383	393	0,189	0,72	597,196	3,648	0	17	381	383
20153	978	385	401	0,399	0,656	601,448	3,663	0	385	387	0,188	0,72	598,67	3,595	0	17	381	383
20172	979	387	398	0,399	0,657	601,448	3,59	0	391	386	0,188	0,72	598,67	3,547	0	17	381	383
20192	980	384	398	0,4	0,657	601,448	3,577	0	385	390	0,189	0,72	598,67	3,547	0	17	381	383
20211	981	380	398	0,4	0,657	601,448	3,587	0	379	395	0,189	0,721	598,67	3,588	0	17	381	383
20233	982	379	399	0,4	0,657	601,448	3,6	0	381	395	0,189	0,721	598,67	3,673	0	17	381	383
20251	983	378	398	0,4	0,657	601,464	3,597	0	382	394	0,189	0,721	598,051	3,69	0	17	381	383
20273	984	385	391	0,4	0,658	601,464	3,546	0	375	396	0,189	0,721	598,051	3,619	0	17	381	383
20291	985	385	395	0,4	0,658	601,464	3,617	0	380	391	0,189	0,721	598,051	3,526	0	17	381	383
20312	986	380	398	0,4	0,658	601,464	3,583	0	372	394	0,189	0,721	598,051	3,604	0	17	381	383
20331	987	380	400	0,4	0,658	601,464	3,588	0	384	395	0,189	0,721	598,051	3,534	0	17	381	383
20352	988	379	401	0,4	0,658	602,73	3,6	0	383	393	0,189	0,721	597,816	3,561	0	17	381	383
20371	989	380	379	0,4	0,658	602,73	3,572	0	375	367	0,189	0,721	597,816	3,494	0	17	381	383
20393	990	380	381	0,4	0,658	602,73	3,602	0	378	366	0,189	0,721	597,816	3,463	0	17	381	383
20411	991	372	383	0,401	0,658	602,73	3,554	0	384	367	0,19	0,721	597,816	3,464	0	17	381	383
20433	992	379	387	0,401	0,658	602,73	3,55	0	380	375	0,189	0,721	597,816	3,489	0	17	381	383
20451	993	377	390	0,4	0,658	602,188	3,543	0	383	374	0,189	0,721	599,179	3,481	0	17	381	383
20472	994	377	384	0,4	0,658	602,188	3,563	0	381	383	0,189	0,722	599,179	3,426	0	17	381	383
20491	995	381	391	0,4	0,658	602,188	3,559	0	384	379	0,189	0,722	599,179	3,433	0	17	381	383
20512	996	389	389	0,4	0,658	602,188	3,555	0	381	381	0,189	0,722	599,179	3,486	0	17	381	383
20530	997	390	387	0,4	0,658	602,188	3,596	0	380	376	0,189	0,722	599,179	3,456	0	17	381	383
20550	998	392	391	0,4	0,658	601,301	3,59	0	381	375	0,189	0,722	598,942	3,474	0	17	381	383
20570	999	385	387	0,4	0,658	601,301	3,543	0	384	377	0,189	0,722	598,942	3,456	0	17	381	383
20590	1000	392	389	0,4	0,659	601,301	3,57	0	382	374	0,189	0,722	598,942	3,462	0	17	381	383
20610	1001	383	378	0,4	0,658	601,301	3,476	0	374	371	0,189	0,722	598,942	3,402	0	17	381	383
20630	1002	385	381	0,4	0,658	601,301	3,521	0	374	375	0,189	0,722	598,942	3,388	0	17	381	383
20650	1003	387	379	0,4	0,658	601,023	3,507	0	375	371	0,189	0,722	600,07	3,38	0	17	381	383
20670	1004	376	382	0,4	0,659	601,023	3,555	0	383	375	0,189	0,722	600,07	3,417	0	17	381	383
20690	1005	385	385	0,4	0,659	601,023	3,487	0	376	379	0,189	0,722	600,07	3,427	0	17	381	383
20710	1006	386	383	0,4	0,658	601,023	3,513	0	383	386	0,189	0,722	600,07	3,415	0	17	381	383
20730	1007	383	384	0,4	0,658	601,023	3,455	0	382	377	0,189	0,722	600,07	3,413	0	17	381	383
20750	1008	383	383	0,4	0,658	601,478	3,455	0	380	383	0,189	0,721	598,33	3,405	0	17	381	383
20770	1009	380	385	0,4	0,658	601,478	3,523	0	386	378	0,189	0,722	598,33	3,374	0	17	381	383
20789	1010	386	388	0,4	0,658	601,478	3,489	0	376	374	0,189	0,722	598,33	3,396	0	17	381	383
20809	1011	387	381	0,4	0,658	601,478	3,423	0	379	376	0,189	0,721	598,33	3,424	0	17	381	383
20829	1012	389	385	0,4	0,658	601,478	3,521	0	384	375	0,189	0,721	598,33	3,48	0	17	381	383
20849	1013	390	385	0,399	0,657	601,195	3,485	0	380	376	0,188	0,721	598,795	3,509	0	17	381	383
20869	1014	379	374	0,4	0,658	601,195	3,545	0	377	371	0,189	0,721	598,795	3,415	0	17	381	383
20889	1015	383	380	0,4	0,658	601,195	3,455	0	376	382	0,189	0,721	598,795	3,387	0	17	381	383
20909	1016	380	385	0,4	0,658	601,195	3,505	0	385	376	0,189	0,721	598,795	3,39	0	17	381	383
20929	1017	381	389	0,4	0,658	601,195	3,558	0	391	373	0,189	0,721	598,795	3,423	0	17	381	383
20949	1018	382	394	0,4	0,657	600,996	3,526	0	394	374	0,189	0,721	601,141	3,423	0	17	381	383
20969	1019	383	380	0,4	0,658	600,996	3,486	0	383	374	0,189	0,721	601,141	3,446	0	17	381	383
20989	1020	385	381	0,4	0,658	600,996	3,515	0	383	366	0,189	0,721	601,141	3,416	0	17	381	383
21009	1021	378	375	0,399	0,658	600,996	3,431	0	376	373	0,188	0,721	601,141	3,41	0	17	381	383
21029	1022	373	380	0,399	0,658	600,996	3,486	0	380	373	0,188	0,721	601,141	3,416	0	17	381	383
21049	1023	371	380	0,399	0,657	600,93	3,479	0	378	370	0,188	0,721	601,361	3,416	0	17	381	383
21069	1024	374	373	0,399	0,658	600,93	3,4	0	384	366	0,188	0,721	601,361	3,403	0	17	381	383
21089	1025	371	379	0,399	0,658	600,93	3,411	0	387	373	0,188	0,721	601,361	3,412	0	17	381	383
21108	1026	375	384	0,399	0,658	600,93	3,493	0	382	365	0,188	0,721	601,361	3,383	0	17	381	383
21128	1027	377	387	0,399	0,658	600,93	3,415	0	371	368	0,188	0,721	601,361	3,409	0	17	381	383
21148	1028	376	390	0,399	0,658	601,04	3,445	0	370	370	0,188	0,721	600,953	3,396	0	17	381	383
21168	1029	379	377	0,399	0,658	601,04	3,4	0	379	375	0,188	0,721	600,953	3,412	0	17	381	383
21188	1030	371	375	0,399	0,658	601,04	3,405	0	382	369	0,188	0,721	600,953	3,402	0	17	381	383
21208	1031	377	384	0,399	0,658	601,04	3,418	0	379	376	0,188	0,721	600,953	3,37	0	17	381	383
21228	1032	372	383	0,399	0,658	601,04	3,345	0	377	369	0,188	0,721	600,953	3,344	0	17	381	383
21248	1033	375	381	0,399	0,657	601,105	3,346	0	377	371	0,188	0,721	600,548	3,324	0	17	381	383
21268	1034	377	373	0,399	0,658	601,105	3,4	0	377	367	0,188	0,721	600,548	3,373	0	17	381	383
21288	1035	379	378	0,399	0,658	601,105	3,361	0	381	374	0,188	0,721	600,548	3,353	0	17	381	383
21308	1036	372	371	0,398	0,658	601,105	3,372	0	382	366	0,187	0,721	600,548	3,312	0	17	381	383
21328	1037	382	376	0,398	0,658	601,105	3,443	0	386	369	0,187	0,721	600,548	3,345	0	17	381	383
21348	1038	380	378	0,398	0,657	600,524	3,427	0	387	372	0,187	0,721	599,018	3,321	0	17	381	383
21368	1039	383	385	0,399	0,657	600,524	3,436	0	379	379	0,188	0,721	599,018	3,345	0	17	381	383
21387	1040	380	380	0,399	0,657	600,524	3,364	0	382	378	0,188	0,721	599,018	3,323	0	17	381	383
21407	1041	376	380	0,399	0,657	600,524	3,322	0	381	381	0,188	0,721	599,018	3,291	0	17	381	383
21427	1042	380	377	0,399	0,658	600,524	3,371	0	384	379	0,188	0,721	599,018	3,317	0	17	381	383
21447	1043	378	377	0,399	0,657	600,515	3,359	0	385	378	0,187	0,721	600,015	3,309	0	17	381	383
21467	1044	381	379	0,398	0,658	600,515	3,357	0	381	378	0,187	0,721	600,015	3,284	0	17	381	383
21487	1045	385	386	0,398	0,658	600,515	3,39	0	383	367	0,187	0,721	600,015	3,305	0	17	381	383
21507	1046	379	385	0,398	0,658	600,515	3,446	0	372	381	0,187	0,721	600,015	3,329	0	17	381	383
21527	1047	379	383	0,398	0,658	600,515	3,307	0	378	374	0,187	0,721	600,015	3,438	0	17	381	383
21547	1048	380	387	0,398	0,658	599,857	3,329	0	376	371	0,187	0,721	600,138	3,468	0	17	381	383
21567	1049	379	383	0,398	0,658	599,857	3,331	0	381	379	0,187	0,721	600,138	3,381	0	17	381	383
21587	1050	372	378	0,398	0,658	599,857	3,314	0	383	373	0,187	0,722	600,138	3,338	0	17	381	383
21607	1051	379	386	0,398	0,658	599,857	3,326	0	382	374	0,187	0,722	600,138	3,322	0	17	381	383
21627	1052	375	387	0,398	0,658	599,857	3,354	0	381	380	0,187	0,722	600,138	3,392	0	17	381	383
21647	1053	378	388	0,398	0,658	600,454	3,354	0	382	380	0,187	0,722	596,959	3,351	0	17	381	383
21667	1054	370	383	0,398	0,658	600,454	3,315	0	381	385	0,187	0,722	596,959	3,306	0	17	381	383
21687	1055	373	377	0,398	0,659	600,454	3,314	0	376	380	0,187	0,722	596,959	3,306	0	17	381	383
21706	1056	382	380	0,398	0,659	600,454	3,299	0	387	370	0,187	0,722	596,959	3,214	0	17	381	383
21726	1057	373	377	0,398	0,659	600,454	3,251	0	376	379	0,187	0,722	596,959	3,284	0	17	381	383
21746	1058	376	377	0,398	0,658	601,52	3,247	0	380	374	0,187	0,722	597,959	3,264	0	17	381	383
21766	1059	379	387	0,398	0,658	601,52	3,287	0	386	377	0,187	0,722	597,959	3,211	0	17	381	383
21786	1060	370	378	0,398	0,659	601,52	3,319	0	368	374	0,187	0,722	597,959	3,246	0	17	381	383
21806	1061	380	386	0,398	0,659	601,52	3,389	0	376	377	0,186	0,722	597,959	3,212	0	17	381	383
21826	1062	375	382	0,398	0,659	601,52	3,364	0	385	380	0,186	0,723	597,959	3,207	0	17	381	383
21846	1063	373	381	0,398	0,659	600,327	3,396	0	377	379	0,186	0,722	598,337	3,218	0	17	381	383
21866	1064	376	383	0,398	0,659	600,327	3,24	0	380	386	0,187	0,723	598,337	3,212	0	17	381	383
21886	1065	367	376	0,398	0,659	600,327	3,223	0	378	367	0,187	0,723	598,337	3,253	0	17	381	383
21906	1066	377	382	0,399	0,66	600,327	3,279	0	376	369	0,188	0,723	598,337	3,239	0	17	381	383
21926	1067	361	371	0,399	0,66	600,327	3,293	0	377	365	0,188	0,723	598,337	3,25	0	17	381	383
21946	1068	362	372	0,4	0,659	599,849	3,303	0	376	366	0,189	0,723	597,69	3,242	0	17	381	383
21966	1069	283	402	0,4	0,66	599,849	3,33	0	295	385	0,189	0,723	597,69	3,295	0	18	288	398
21985	1070	287	405	0,399	0,66	599,849	3,347	0	290	401	0,189	0,723	597,69	3,331	0	18	288	398
22005	1071	287	404	0,399	0,66	599,849	3,345	0	298	389	0,188	0,723	597,69	3,29	0	18	288	398
22025	1072	282	398	0,399	0,66	599,849	3,311	0	294	400	0,188	0,723	597,69	3,297	0	18	288	398
22045	1073	284	398	0,399	0,659	600,248	3,319	0	294	397	0,188	0,723	596,25	3,297	0	18	288	398
22065	1074	278	396	0,399	0,66	600,248	3,356	0	288	396	0,188	0,724	596,25	3,356	0	18	288	398
22085	1075	275	389	0,399	0,66	600,248	3,324	0	295	393	0,189	0,724	596,25	3,27	0	18	288	398
22105	1076	285	406	0,4	0,66	600,248	3,332	0	288	393	0,189	0,724	596,25	3,351	0	18	288	398
22125	1077	286	404	0,4	0,659	600,248	3,433	0	290	400	0,189	0,724	596,25	3,411	0	18	288	398
22145	1078	289	406	0,4	0,659	599,952	3,424	0	292	398	0,189	0,723	597,263	3,398	0	18	288	398
22165	1079	289	412	0,4	0,659	599,952	3,397	0	293	392	0,189	0,723	597,263	3,412	0	18	288	398
22185	1080	281	401	0,4	0,659	599,952	3,496	0	290	399	0,189	0,723	597,263	3,44	0	18	288	398
22205	1081	290	408	0,4	0,659	599,952	3,429	0	296	393	0,189	0,724	597,263	3,474	0	18	288	398
22225	1082	286	406	0,4	0,659	599,952	3,431	0	288	408	0,189	0,724	597,263	3,548	0	18	288	398
22245	1083	284	402	0,399	0,659	599,445	3,43	0	289	409	0,188	0,723	597,009	3,58	0	18	288	398
22265	1084	280	408	0,399	0,659	599,445	3,582	0	291	403	0,188	0,723	597,009	3,565	0	18	288	398
22285	1085	276	405	0,398	0,659	599,445	3,447	0	294	393	0,188	0,723	597,009	3,522	0	18	288	398
22304	1086	283	404	0,398	0,659	599,445	3,532	0	293	385	0,187	0,723	597,009	3,496	0	18	288	398
22324	1087	286	416	0,398	0,659	599,445	3,476	0	291	397	0,188	0,723	597,009	3,542	0	18	288	398
22344	1088	287	415	0,399	0,659	599,195	3,513	0	292	388	0,188	0,723	598,42	3,52	0	18	288	398
22364	1089	281	408	0,399	0,659	599,195	3,495	0	285	390	0,189	0,723	598,42	3,513	0	18	288	398
22384	1090	285	401	0,4	0,659	599,195	3,522	0	282	389	0,189	0,723	598,42	3,505	0	18	288	398
22404	1091	286	398	0,4	0,659	599,195	3,553	0	284	397	0,189	0,724	598,42	3,57	0	18	288	398
22424	1092	281	403	0,4	0,659	599,195	3,599	0	281	385	0,189	0,723	598,42	3,55	0	18	288	398
22444	1093	283	402	0,399	0,659	599,693	3,632	0	282	389	0,188	0,723	595,224	3,547	0	18	288	398
22464	1094	292	408	0,399	0,659	599,693	3,586	0	278	392	0,188	0,723	595,224	3,587	0	18	288	398
22484	1095	283	402	0,399	0,659	599,693	3,567	0	288	392	0,188	0,723	595,224	3,61	0	18	288	398
22504	1096	280	398	0,398	0,659	599,693	3,587	0	286	400	0,188	0,723	595,224	3,502	0	18	288	398
22524	1097	281	404	0,398	0,658	599,693	3,607	0	293	394	0,188	0,722	595,224	3,572	0	18	288	398
22544	1098	281	400	0,398	0,658	600,157	3,607	0	293	392	0,187	0,722	598,399	3,573	0	18	288	398
22563	1099	280	397	0,398	0,658	600,157	3,578	0	286	396	0,187	0,722	598,399	3,655	0	18	288	398
22584	1100	286	396	0,398	0,658	600,157	3,608	0	287	385	0,187	0,722	598,399	3,6	0	18	288	398
22603	1101	286	394	0,398	0,658	600,157	3,548	0	290	388	0,187	0,722	598,399	3,618	0	18	288	398
22623	1102	298	407	0,398	0,658	600,157	3,624	0	319	383	0,187	0,722	598,399	3,652	0	18	288	398
22643	1103	302	406	0,397	0,658	600,811	3,612	0	322	381	0,186	0,722	600,873	3,643	0	18	288	398
22663	1104	358	390	0,397	0,658	600,811	3,594	0	362	380	0,186	0,722	600,873	3,579	0	19	356	382
22683	1105	358	387	0,397	0,658	600,811	3,603	0	360	377	0,186	0,722	600,873	3,595	0	19	356	382
22703	1106	351	389	0,397	0,658	600,811	3,695	0	363	381	0,186	0,722	600,873	3,572	0	19	356	382
22723	1107	357	385	0,397	0,658	600,811	3,637	0	363	376	0,186	0,722	600,873	3,596	0	19	356	382
22743	1108	355	385	0,397	0,657	600,673	3,667	0	363	377	0,186	0,721	601,13	3,59	0	19	356	382
22763	1109	361	389	0,397	0,658	600,673	3,566	0	358	382	0,186	0,722	601,13	3,66	0	19	356	382
22783	1110	355	386	0,397	0,658	600,673	3,6	0	356	376	0,186	0,722	601,13	3,592	0	19	356	382
22803	1111	349	385	0,397	0,658	600,673	3,609	0	355	385	0,186	0,722	601,13	3,575	0	19	356	382
22823	1112	350	392	0,397	0,658	600,673	3,583	0	356	374	0,186	0,722	601,13	3,552	0	19	356	382
22843	1113	352	391	0,397	0,658	600,585	3,603	0	355	379	0,186	0,721	599,235	3,522	0	19	356	382
22863	1114	355	386	0,397	0,658	600,585	3,515	0	361	386	0,186	0,721	599,235	3,565	0	19	356	382
22883	1115	360	378	0,397	0,658	600,585	3,532	0	365	381	0,186	0,721	599,235	3,533	0	19	356	382
22902	1116	351	382	0,397	0,658	600,585	3,56	0	360	385	0,186	0,722	599,235	3,597	0	19	356	382
22922	1117	355	392	0,397	0,658	600,585	3,592	0	366	390	0,186	0,722	599,235	3,541	0	19	356	382
22942	1118	356	389	0,397	0,658	600,728	3,615	0	365	389	0,186	0,721	598,307	3,56	0	19	356	382
22962	1119	359	393	0,397	0,658	600,728	3,559	0	364	383	0,186	0,722	598,307	3,582	0	19	356	382
22982	1120	352	386	0,397	0,658	600,728	3,589	0	359	386	0,186	0,721	598,307	3,617	0	19	356	382
23002	1121	352	378	0,397	0,658	600,728	3,541	0	364	378	0,186	0,721	598,307	3,576	0	19	356	382
23022	1122	354	382	0,398	0,658	600,728	3,609	0	360	382	0,186	0,721	598,307	3,636	0	19	356	382
23042	1123	355	378	0,398	0,657	600,715	3,6	0	361	379	0,186	0,721	600,929	3,643	0	19	356	382
23062	1124	350	385	0,398	0,658	600,715	3,552	0	357	379	0,186	0,721	600,929	3,563	0	19	356	382
23082	1125	356	377	0,397	0,658	600,715	3,626	0	367	372	0,186	0,721	600,929	3,667	0	19	356	382
23102	1126	350	384	0,397	0,658	600,715	3,674	0	355	380	0,186	0,721	600,929	3,611	0	19	356	382
23122	1127	355	376	0,397	0,658	600,715	3,667	0	354	376	0,186	0,721	600,929	3,608	0	19	356	382
23142	1128	353	380	0,396	0,657	599,76	3,654	0	356	373	0,185	0,721	601,971	3,611	0	19	356	382
23162	1129	350	383	0,396	0,658	599,76	3,641	0	356	374	0,185	0,721	601,971	3,689	0	19	356	382
23182	1130	354	379	0,397	0,658	599,76	3,648	0	361	378	0,185	0,721	601,971	3,687	0	19	356	382
23201	1131	351	383	0,397	0,658	599,76	3,697	0	353	381	0,186	0,721	601,971	3,662	0	19	356	382
23221	1132	379	378	0,397	0,658	599,76	3,696	0	383	368	0,186	0,721	601,971	3,602	0	20	376	376
23241	1133	383	378	0,397	0,658	601,05	3,703	0	385	371	0,186	0,721	600,978	3,582	0	20	376	376
23261	1134	370	371	0,397	0,658	601,05	3,649	0	382	370	0,186	0,721	600,978	3,632	0	20	376	376
23281	1135	377	378	0,397	0,658	601,05	3,644	0	375	384	0,186	0,722	600,978	3,68	0	20	376	376
23301	1136	369	371	0,397	0,659	601,05	3,663	0	375	375	0,186	0,722	600,978	3,613	0	20	376	376
23321	1137	375	370	0,397	0,659	601,05	3,679	0	378	372	0,186	0,722	600,978	3,697	0	20	376	376
23341	1138	372	371	0,397	0,658	601,556	3,687	0	375	376	0,186	0,722	601,805	3,685	0	20	376	376
23361	1139	366	369	0,397	0,659	601,556	3,63	0	371	365	0,186	0,722	601,805	3,655	0	20	376	376
23381	1140	375	376	0,397	0,659	601,556	3,677	0	379	375	0,186	0,722	601,805	3,698	0	20	376	376
23401	1141	373	370	0,397	0,659	601,556	3,617	0	382	373	0,186	0,722	601,805	3,645	0	20	376	376
23421	1142	376	380	0,397	0,659	601,556	3,704	0	379	371	0,186	0,722	601,805	3,649	0	20	376	376
23441	1143	375	380	0,397	0,659	600,577	3,687	0	380	375	0,186	0,722	602,003	3,658	0	20	376	376
23461	1144	367	379	0,397	0,659	600,577	3,65	0	375	369	0,186	0,722	602,003	3,674	0	20	376	376
23480	1145	373	379	0,397	0,659	600,577	3,631	0	378	367	0,186	0,722	602,003	3,612	0	20	376	376
23500	1146	377	373	0,398	0,659	600,577	3,662	0	383	372	0,186	0,722	602,003	3,655	0	20	376	376
23520	1147	374	374	0,398	0,659	600,577	3,632	0	373	378	0,187	0,722	602,003	3,642	0	20	376	376
23540	1148	375	375	0,398	0,659	601,239	3,647	0	376	380	0,187	0,722	600,653	3,611	0	20	376	376
23560	1149	374	372	0,398	0,659	601,239	3,632	0	387	374	0,187	0,723	600,653	3,618	0	20	376	376
23580	1150	373	372	0,398	0,659	601,239	3,594	0	376	379	0,187	0,723	600,653	3,602	0	20	376	376
23600	1151	372	377	0,398	0,659	601,239	3,633	0	382	378	0,187	0,723	600,653	3,635	0	20	376	376
23620	1152	372	369	0,398	0,659	601,239	3,558	0	379	381	0,187	0,723	600,653	3,652	0	20	376	376
23640	1153	373	370	0,398	0,659	601,517	3,561	0	382	380	0,187	0,723	601,717	3,662	0	20	376	376
23660	1154	363	368	0,398	0,659	601,517	3,617	0	376	374	0,187	0,723	601,717	3,6	0	20	376	376
23680	1155	372	375	0,398	0,659	601,517	3,609	0	374	369	0,187	0,723	601,717	3,674	0	20	376	376
23700	1156	371	377	0,398	0,659	601,517	3,577	0	374	366	0,187	0,723	601,717	3,62	0	20	376	376
23720	1157	363	372	0,398	0,659	601,517	3,561	0	375	366	0,187	0,723	601,717	3,624	0	20	376	376
23740	1158	368	375	0,398	0,659	602,687	3,551	0	374	367	0,187	0,723	601,705	3,628	0	20	376	376
23760	1159	376	364	0,398	0,659	602,687	3,586	0	374	356	0,187	0,723	601,705	3,521	0	20	376	376
23780	1160	371	357	0,398	0,66	602,687	3,502	0	369	371	0,187	0,723	601,705	3,64	0	20	376	376
23799	1161	366	363	0,398	0,66	602,687	3,548	0	377	363	0,187	0,723	601,705	3,532	0	20	376	376
23819	1162	373	360	0,398	0,66	602,687	3,564	0	377	363	0,187	0,723	601,705	3,507	0	20	376	376
23839	1163	369	358	0,398	0,659	602,096	3,528	0	377	360	0,187	0,723	603,739	3,55	0	20	376	376
23859	1164	372	356	0,398	0,66	602,096	3,477	0	373	354	0,187	0,723	603,739	3,512	0	20	376	376
23879	1165	362	357	0,398	0,66	602,096	3,501	0	379	362	0,187	0,723	603,739	3,535	0	20	376	376
23899	1166	371	363	0,398	0,66	602,096	3,478	0	381	358	0,187	0,723	603,739	3,474	0	20	376	376
23919	1167	372	362	0,398	0,66	602,096	3,495	0	379	356	0,187	0,723	603,739	3,444	0	20	376	376
23939	1168	372	363	0,397	0,659	601,587	3,483	0	378	360	0,186	0,723	602,26	3,427	0	20	376	376
23959	1169	374	368	0,398	0,66	601,587	3,511	0	377	359	0,187	0,723	602,26	3,456	0	20	376	376
23979	1170	372	365	0,398	0,66	601,587	3,423	0	371	365	0,186	0,723	602,26	3,451	0	20	376	376
23999	1171	374	364	0,397	0,66	601,587	3,465	0	381	370	0,186	0,724	602,26	3,33	0	20	376	376
24019	1172	367	367	0,397	0,66	601,587	3,383	0	382	359	0,186	0,724	602,26	3,319	0	20	376	376
24039	1173	366	366	0,397	0,66	601,055	3,381	0	381	366	0,186	0,724	600,156	3,297	0	20	376	376
24059	1174	373	362	0,397	0,66	601,055	3,387	0	377	350	0,186	0,724	600,156	3,353	0	20	376	376
24079	1175	370	367	0,397	0,66	601,055	3,418	0	375	363	0,186	0,724	600,156	3,327	0	20	376	376
24098	1176	367	361	0,397	0,661	601,055	3,34	0	371	376	0,186	0,724	600,156	3,364	0	20	376	376
24118	1177	358	367	0,397	0,661	601,055	3,276	0	377	370	0,186	0,725	600,156	3,367	0	20	376	376
24138	1178	354	364	0,397	0,661	601,986	3,267	0	375	374	0,186	0,725	602,733	3,383	0	20	376	376
24158	1179	364	358	0,396	0,661	601,986	3,331	0	385	362	0,186	0,725	602,733	3,367	0	20	376	376
24178	1180	373	359	0,396	0,661	601,986	3,314	0	372	367	0,185	0,725	602,733	3,4	0	20	376	376
24198	1181	369	362	0,396	0,662	601,986	3,371	0	372	367	0,185	0,725	602,733	3,365	0	20	376	376
24218	1182	366	364	0,396	0,662	601,986	3,351	0	379	365	0,185	0,725	602,733	3,311	0	20	376	376
24238	1183	370	366	0,396	0,661	600,814	3,352	0	372	367	0,185	0,725	600,073	3,303	0	20	376	376
24258	1184	364	362	0,396	0,662	600,814	3,318	0	366	375	0,185	0,725	600,073	3,284	0	20	376	376
24278	1185	370	364	0,396	0,662	600,814	3,287	0	374	372	0,185	0,725	600,073	3,342	0	20	376	376
24298	1186	371	375	0,396	0,661	600,814	3,337	0	370	357	0,185	0,725	600,073	3,274	0	20	376	376
24318	1187	364	366	0,396	0,661	600,814	3,299	0	373	372	0,185	0,725	600,073	3,307	0	20	376	376
24338	1188	367	369	0,395	0,66	601,947	3,326	0	371	366	0,184	0,724	601,978	3,331	0	20	376	376
24358	1189	372	357	0,395	0,661	601,947	3,262	0	374	364	0,184	0,724	601,978	3,245	0	20	376	376
24378	1190	374	371	0,395	0,66	601,947	3,327	0	381	385	0,184	0,724	601,978	3,309	0	20	376	376
24397	1191	370	373	0,395	0,66	601,947	3,301	0	383	371	0,184	0,724	601,978	3,253	0	20	376	376
24417	1192	370	364	0,395	0,66	601,947	3,224	0	396	361	0,184	0,724	601,978	3,302	0	20	376	376
24437	1193	370	374	0,395	0,66	600,466	3,239	0	400	370	0,184	0,724	599,214	3,267	0	20	376	376
24457	1194	372	363	0,395	0,66	600,466	3,229	0	384	366	0,184	0,724	599,214	3,213	0	20	376	376
24477	1195	369	361	0,396	0,66	600,466	3,209	0	383	366	0,185	0,725	599,214	3,238	0	20	376	376
24497	1196	380	374	0,396	0,66	600,466	3,334	0	383	364	0,185	0,725	599,214	3,2	0	20	376	376
24517	1197	386	374	0,396	0,66	600,466	3,282	0	385	353	0,185	0,725	599,214	3,299	0	20	376	376
24537	1198	388	374	0,396	0,66	600,555	3,308	0	384	350	0,185	0,725	600,239	3,314	0	20	376	376
24557	1199	374	372	0,396	0,66	600,555	3,197	0	382	363	0,185	0,725	600,239	3,224	0	20	376	376
24577	1200	372	388	0,395	0,661	600,555	3,271	0	389	373	0,185	0,726	600,239	3,22	0	20	376	376
24597	1201	377	400	0,395	0,661	600,555	3,222	0	391	397	0,185	0,727	600,239	3,235	0	20	376	376
24617	1202	374	386	0,395	0,662	600,555	3,225	0	377	399	0,184	0,727	600,239	3,275	0	20	376	376
24637	1203	374	390	0,395	0,662	600,054	3,225	0	382	401	0,184	0,727	599,284	3,276	0	20	376	376
24657	1204	371	393	0,395	0,662	600,054	3,182	0	381	407	0,185	0,727	599,284	3,225	0	20	376	376
24676	1205	372	391	0,395	0,662	600,054	3,281	0	381	400	0,184	0,727	599,284	3,225	0	20	376	376
24696	1206	372	398	0,395	0,661	600,054	3,268	0	383	388	0,184	0,727	599,284	3,319	0	20	376	376
24716	1207	376	400	0,395	0,661	600,054	3,265	0	390	386	0,184	0,727	599,284	3,249	0	20	376	376
24736	1208	376	402	0,395	0,661	600,465	3,264	0	391	385	0,184	0,727	598,704	3,271	0	20	376	376
24756	1209	383	396	0,395	0,662	600,465	3,269	0	383	395	0,184	0,727	598,704	3,397	0	20	376	376
24776	1210	382	394	0,395	0,661	600,465	3,365	0	392	387	0,184	0,727	598,704	3,311	0	20	376	376
24796	1211	380	398	0,394	0,661	600,465	3,349	0	385	402	0,184	0,727	598,704	3,432	0	20	376	376
24816	1212	377	402	0,394	0,661	600,465	3,336	0	383	393	0,184	0,727	598,704	3,327	0	20	376	376
24836	1213	375	401	0,394	0,661	600,804	3,325	0	385	393	0,183	0,727	598,338	3,37	0	20	376	376
24856	1214	387	399	0,394	0,662	600,804	3,452	0	390	400	0,183	0,727	598,338	3,421	0	20	376	376
24876	1215	378	404	0,394	0,662	600,804	3,418	0	387	408	0,183	0,727	598,338	3,479	0	20	376	376
24896	1216	381	399	0,394	0,662	600,804	3,448	0	379	405	0,184	0,728	598,338	3,495	0	20	376	376
24916	1217	383	409	0,395	0,662	600,804	3,467	0	386	395	0,184	0,728	598,338	3,418	0	20	376	376
24936	1218	380	411	0,395	0,661	599,726	3,453	0	382	398	0,184	0,727	597,81	3,448	0	20	376	376
24956	1219	379	402	0,395	0,662	599,726	3,41	0	382	393	0,184	0,728	597,81	3,49	0	20	376	376
24976	1220	385	401	0,395	0,662	599,726	3,46	0	381	392	0,184	0,728	597,81	3,378	0	20	376	376
24995	1221	382	403	0,395	0,662	599,726	3,436	0	374	397	0,184	0,728	597,81	3,403	0	20	376	376
25015	1222	380	398	0,395	0,663	599,726	3,412	0	385	405	0,184	0,728	597,81	3,404	0	20	376	376
25035	1223	382	395	0,395	0,662	601,704	3,442	0	383	405	0,184	0,728	599,556	3,415	0	20	376	376
25055	1224	369	392	0,395	0,663	601,704	3,419	0	386	386	0,184	0,729	599,556	3,468	0	20	376	376
25075	1225	376	405	0,395	0,663	601,704	3,428	0	380	396	0,184	0,729	599,556	3,433	0	20	376	376
25095	1226	381	397	0,395	0,663	601,704	3,502	0	388	400	0,185	0,729	599,556	3,429	0	20	376	376
25115	1227	385	401	0,395	0,663	601,704	3,403	0	387	403	0,185	0,73	599,556	3,493	0	20	376	376
25135	1228	389	396	0,395	0,663	601,699	3,425	0	386	406	0,185	0,729	599,975	3,479	0	20	376	376
25155	1229	378	378	0,395	0,663	601,699	3,388	0	384	365	0,185	0,729	599,975	3,391	0	21	378	368
25175	1230	385	382	0,395	0,663	601,699	3,361	0	385	361	0,185	0,729	599,975	3,335	0	21	378	368
25195	1231	382	374	0,395	0,663	601,699	3,362	0	386	367	0,185	0,729	599,975	3,378	0	21	378	368
25215	1232	381	372	0,395	0,663	601,699	3,409	0	387	371	0,185	0,729	599,975	3,281	0	21	378	368
25235	1233	381	372	0,395	0,662	601,098	3,394	0	388	370	0,185	0,729	600,463	3,279	0	21	378	368
25255	1234	382	372	0,395	0,663	601,098	3,398	0	375	380	0,185	0,729	600,463	3,406	0	21	378	368
25274	1235	382	378	0,395	0,663	601,098	3,436	0	380	380	0,185	0,729	600,463	3,389	0	21	378	368
25294	1236	376	372	0,396	0,663	601,098	3,343	0	384	371	0,185	0,729	600,463	3,27	0	21	378	368
25314	1237	382	378	0,396	0,663	601,098	3,321	0	374	381	0,185	0,729	600,463	3,308	0	21	378	368
25334	1238	380	375	0,395	0,663	601,869	3,303	0	377	379	0,185	0,729	599,826	3,272	0	21	378	368
25354	1239	371	371	0,395	0,663	601,869	3,303	0	373	371	0,184	0,729	599,826	3,389	0	21	378	368
25374	1240	379	365	0,395	0,663	601,869	3,32	0	381	364	0,184	0,729	599,826	3,231	0	21	378	368
25394	1241	381	373	0,395	0,663	601,869	3,3	0	388	363	0,184	0,729	599,826	3,276	0	21	378	368
25414	1242	379	373	0,395	0,663	601,869	3,323	0	390	361	0,184	0,73	599,826	3,3	0	21	378	368
25434	1243	380	375	0,395	0,663	601,411	3,316	0	391	360	0,184	0,729	599,095	3,32	0	21	378	368
25454	1244	379	365	0,395	0,663	601,411	3,334	0	389	368	0,184	0,73	599,095	3,354	0	21	378	368
25474	1245	379	367	0,395	0,664	601,411	3,343	0	384	359	0,184	0,73	599,095	3,387	0	21	378	368
25494	1246	380	369	0,395	0,664	601,411	3,383	0	388	368	0,184	0,73	599,095	3,331	0	21	378	368
25514	1247	382	368	0,395	0,664	601,411	3,375	0	382	369	0,184	0,73	599,095	3,378	0	21	378	368
25534	1248	382	368	0,395	0,663	601,895	3,37	0	384	366	0,184	0,73	599,964	3,361	0	21	378	368
25554	1249	373	368	0,395	0,664	601,895	3,407	0	377	365	0,184	0,73	599,964	3,378	0	21	378	368
25574	1250	379	367	0,395	0,664	601,895	3,387	0	380	360	0,184	0,73	599,964	3,345	0	21	378	368
25593	1251	373	366	0,395	0,664	601,895	3,373	0	385	358	0,184	0,73	599,964	3,376	0	21	378	368
25613	1252	378	369	0,395	0,664	601,895	3,401	0	384	358	0,184	0,73	599,964	3,334	0	21	378	368
25633	1253	376	369	0,395	0,663	601,729	3,386	0	383	360	0,184	0,729	598,827	3,335	0	21	378	368
25653	1254	381	373	0,395	0,663	601,729	3,351	0	383	365	0,184	0,729	598,827	3,347	0	21	378	368
25673	1255	381	360	0,395	0,663	601,729	3,458	0	378	372	0,184	0,729	598,827	3,362	0	21	378	368
25693	1256	379	367	0,395	0,663	601,729	3,37	0	377	371	0,184	0,729	598,827	3,367	0	21	378	368
25713	1257	376	372	0,395	0,663	601,729	3,352	0	385	361	0,184	0,729	598,827	3,349	0	21	378	368
25733	1258	376	368	0,395	0,663	601,29	3,381	0	382	361	0,184	0,729	600,886	3,369	0	21	378	368
25753	1259	377	379	0,395	0,663	601,29	3,437	0	375	356	0,184	0,729	600,886	3,438	0	21	378	368
25773	1260	379	367	0,395	0,663	601,29	3,379	0	375	357	0,184	0,729	600,886	3,384	0	21	378	368
25793	1261	381	369	0,395	0,663	601,29	3,458	0	377	365	0,184	0,729	600,886	3,429	0	21	378	368
25813	1262	387	372	0,395	0,663	601,29	3,458	0	386	355	0,185	0,728	600,886	3,449	0	21	378	368
25833	1263	390	374	0,395	0,662	600,532	3,454	0	387	358	0,184	0,728	599,816	3,428	0	21	378	368
25852	1264	377	368	0,395	0,663	600,532	3,467	0	375	364	0,184	0,729	599,816	3,448	0	21	378	368
25873	1265	372	369	0,395	0,663	600,532	3,461	0	373	358	0,184	0,729	599,816	3,426	0	21	378	368
25892	1266	378	376	0,395	0,663	600,532	3,483	0	374	361	0,184	0,729	599,816	3,37	0	21	378	368
25913	1267	380	373	0,395	0,663	600,532	3,502	0	368	358	0,184	0,73	599,816	3,431	0	21	378	368
25932	1268	379	375	0,395	0,663	600,859	3,509	0	367	356	0,184	0,73	602,366	3,428	0	21	378	368
25953	1269	367	362	0,395	0,663	600,859	3,463	0	374	364	0,185	0,73	602,366	3,465	0	21	378	368
25972	1270	380	374	0,395	0,664	600,859	3,572	0	378	360	0,185	0,73	602,366	3,424	0	21	378	368
25993	1271	376	366	0,395	0,663	600,859	3,534	0	379	368	0,185	0,73	602,366	3,522	0	21	378	368
26012	1272	375	370	0,396	0,663	600,859	3,509	0	372	358	0,185	0,73	602,366	3,589	0	21	378	368
26033	1273	375	366	0,396	0,663	601,884	3,564	0	375	360	0,185	0,729	603,035	3,608	0	21	378	368
26052	1274	371	375	0,396	0,664	601,884	3,609	0	373	365	0,185	0,73	603,035	3,557	0	21	378	368
26074	1275	374	376	0,395	0,664	601,884	3,563	0	373	369	0,185	0,73	603,035	3,525	0	21	378	368
26092	1276	378	385	0,395	0,663	601,884	3,656	0	370	367	0,185	0,729	603,035	3,505	0	21	378	368
26113	1277	372	379	0,395	0,663	601,884	3,63	0	366	367	0,184	0,729	603,035	3,547	0	21	378	368
26132	1278	375	384	0,395	0,662	601,605	3,63	0	364	368	0,184	0,729	602,583	3,522	0	21	378	368
26153	1279	367	378	0,395	0,663	601,605	3,578	0	373	370	0,184	0,729	602,583	3,584	0	21	378	368
26171	1280	370	374	0,395	0,663	601,605	3,565	0	379	380	0,184	0,729	602,583	3,49	0	21	378	368
26193	1281	369	378	0,395	0,663	601,605	3,56	0	372	351	0,184	0,73	602,583	3,509	0	21	378	368
26211	1282	381	380	0,395	0,663	601,605	3,618	0	376	368	0,184	0,73	602,583	3,574	0	21	378	368
26233	1283	383	378	0,394	0,663	601,943	3,615	0	377	367	0,183	0,73	601,498	3,525	0	21	378	368
26251	1284	371	380	0,394	0,663	601,943	3,616	0	367	376	0,184	0,73	601,498	3,537	0	21	378	368
26273	1285	312	418	0,395	0,664	601,943	3,698	0	306	400	0,185	0,731	601,498	3,6	0	22	295	424
26291	1286	303	423	0,395	0,665	601,943	3,718	0	313	407	0,185	0,732	601,498	3,64	0	22	295	424
26313	1287	305	428	0,395	0,665	601,943	3,758	0	304	395	0,185	0,732	601,498	3,624	0	22	295	424
26331	1288	306	431	0,396	0,664	602,512	3,788	0	306	400	0,185	0,732	597,095	3,62	0	22	295	424
26353	1289	301	429	0,396	0,665	602,512	3,724	0	313	420	0,186	0,732	597,095	3,69	0	22	295	424
26371	1290	303	425	0,395	0,666	602,512	3,785	0	305	424	0,185	0,732	597,095	3,717	0	22	295	424
26393	1291	308	435	0,395	0,666	602,512	3,823	0	313	417	0,185	0,733	597,095	3,717	0	22	295	424
26411	1292	305	423	0,395	0,666	602,512	3,786	0	309	413	0,185	0,733	597,095	3,736	0	22	295	424
26431	1293	308	425	0,395	0,666	603,074	3,802	0	312	413	0,185	0,733	598,096	3,749	0	22	295	424
26451	1294	311	426	0,395	0,667	603,074	3,854	0	311	419	0,185	0,733	598,096	3,793	0	22	295	424
26470	1295	302	432	0,396	0,667	603,074	3,852	0	306	407	0,185	0,734	598,096	3,826	0	22	295	424
26490	1296	306	424	0,396	0,667	603,074	3,884	0	309	411	0,186	0,734	598,096	3,823	0	22	295	424
26510	1297	306	423	0,396	0,667	603,074	3,933	0	309	411	0,186	0,734	598,096	3,863	0	22	295	424
26530	1298	307	424	0,396	0,667	602,827	3,945	0	310	411	0,186	0,734	598,314	3,876	0	22	295	424
26550	1299	303	427	0,396	0,667	602,827	3,977	0	306	417	0,186	0,734	598,314	3,877	0	22	295	424
26570	1300	309	422	0,397	0,668	602,827	3,972	0	304	411	0,186	0,734	598,314	3,905	0	22	295	424
26590	1301	304	423	0,397	0,668	602,827	3,971	0	308	413	0,187	0,735	598,314	3,941	0	22	295	424
26610	1302	294	436	0,397	0,668	602,827	3,994	0	298	422	0,187	0,735	598,314	3,919	0	22	295	424
26630	1303	295	436	0,397	0,668	602,02	3,987	0	298	420	0,187	0,735	597,582	3,93	0	22	295	424
26650	1304	288	427	0,397	0,668	602,02	4,006	0	295	426	0,187	0,735	597,582	3,919	0	22	295	424
26670	1305	295	429	0,397	0,668	602,02	3,952	0	295	418	0,187	0,736	597,582	3,959	0	22	295	424
26690	1306	292	436	0,396	0,668	602,02	3,94	0	298	410	0,186	0,736	597,582	3,983	0	22	295	424
26710	1307	285	430	0,396	0,669	602,02	3,994	0	299	415	0,186	0,736	597,582	3,907	0	22	295	424
26730	1308	287	432	0,397	0,668	603,053	3,969	0	299	411	0,186	0,735	598,587	3,939	0	22	295	424
26750	1309	292	437	0,397	0,669	603,053	4,032	0	293	423	0,186	0,736	598,587	3,923	0	22	295	424
26769	1310	297	434	0,397	0,669	603,053	4,024	0	293	424	0,187	0,736	598,587	3,973	0	22	295	424
26789	1311	286	429	0,397	0,669	603,053	4,027	0	296	422	0,187	0,737	598,587	4,004	0	22	295	424
26809	1312	295	427	0,397	0,669	603,053	3,988	0	290	419	0,187	0,737	598,587	3,944	0	22	295	424
26829	1313	295	426	0,398	0,669	601,725	3,973	0	290	418	0,187	0,736	599,603	3,985	0	22	295	424
26849	1314	291	430	0,398	0,669	601,725	4	0	298	420	0,188	0,737	599,603	3,97	0	22	295	424
26869	1315	291	430	0,398	0,669	601,725	3,991	0	300	420	0,188	0,737	599,603	3,956	0	22	295	424
26889	1316	285	428	0,398	0,669	601,725	3,998	0	297	419	0,188	0,737	599,603	3,97	0	22	295	424
26909	1317	288	428	0,398	0,669	601,725	3,998	0	289	421	0,188	0,737	599,603	3,977	0	22	295	424
26929	1318	286	427	0,398	0,669	602,367	4,003	0	289	422	0,188	0,737	597,962	3,963	0	22	295	424
26949	1319	290	435	0,397	0,669	602,367	3,994	0	296	424	0,188	0,737	597,962	3,979	0	22	295	424
26969	1320	290	437	0,397	0,67	602,367	4,026	0	295	422	0,187	0,738	597,962	3,965	0	22	295	424
26989	1321	290	441	0,397	0,67	602,367	4,051	0	301	420	0,187	0,738	597,962	3,902	0	22	295	424
27009	1322	289	438	0,397	0,67	602,367	4,042	0	297	423	0,187	0,738	597,962	3,937	0	22	295	424
27029	1323	290	441	0,397	0,669	601,921	4,053	0	297	420	0,187	0,738	599,975	3,924	0	22	295	424
27048	1324	294	439	0,397	0,67	601,921	4,037	0	296	421	0,187	0,738	599,975	3,951	0	22	295	424
27068	1325	284	438	0,397	0,67	601,921	3,976	0	291	414	0,187	0,738	599,975	3,967	0	22	295	424
27088	1326	290	431	0,397	0,67	601,921	3,996	0	296	424	0,187	0,737	599,975	3,933	0	22	295	424
27108	1327	287	434	0,398	0,67	601,921	3,981	0	294	423	0,188	0,737	599,975	3,914	0	22	295	424
27128	1328	290	431	0,398	0,669	601,608	3,988	0	293	423	0,187	0,737	598,943	3,904	0	22	295	424
27148	1329	288	435	0,398	0,67	601,608	3,963	0	299	422	0,188	0,738	598,943	3,977	0	22	295	424
27168	1330	283	429	0,398	0,67	601,608	3,932	0	294	419	0,188	0,738	598,943	3,905	0	22	295	424
27188	1331	288	446	0,397	0,67	601,608	4	0	288	418	0,187	0,738	598,943	3,88	0	22	295	424
27208	1332	286	435	0,397	0,67	601,608	3,944	0	294	419	0,187	0,738	598,943	3,898	0	22	295	424
27228	1333	285	437	0,397	0,669	601,471	3,969	0	291	418	0,187	0,737	599,337	3,89	0	22	295	424
27248	1334	281	432	0,397	0,67	601,471	3,94	0	294	420	0,187	0,738	599,337	3,886	0	22	295	424
27268	1335	288	438	0,397	0,67	601,471	3,97	0	284	425	0,187	0,738	599,337	3,885	0	22	295	424
27288	1336	279	432	0,396	0,67	601,471	3,94	0	285	422	0,187	0,738	599,337	3,825	0	22	295	424
27308	1337	284	438	0,397	0,67	601,471	3,924	0	286	419	0,187	0,738	599,337	3,852	0	22	295	424
27328	1338	286	436	0,397	0,669	601,405	3,93	0	287	422	0,187	0,737	598,604	3,83	0	22	295	424
27348	1339	277	434	0,397	0,67	601,405	3,871	0	291	416	0,187	0,737	598,604	3,805	0	22	295	424
27367	1340	284	438	0,397	0,67	601,405	3,821	0	291	427	0,187	0,737	598,604	3,759	0	22	295	424
27387	1341	283	434	0,397	0,67	601,405	3,862	0	291	422	0,187	0,737	598,604	3,737	0	22	295	424
27407	1342	295	432	0,397	0,67	601,405	3,863	0	302	422	0,187	0,737	598,604	3,805	0	22	295	424
27427	1343	299	436	0,396	0,669	598,217	3,844	0	304	420	0,186	0,737	599,428	3,782	0	22	295	424
27447	1344	359	408	0,396	0,669	598,217	3,788	0	354	402	0,186	0,737	599,428	3,72	0	23	361	398
27467	1345	357	408	0,396	0,669	598,217	3,774	0	352	405	0,186	0,737	599,428	3,741	0	23	361	398
27487	1346	356	413	0,396	0,669	598,217	3,779	0	356	398	0,186	0,737	599,428	3,727	0	23	361	398
27507	1347	360	413	0,396	0,669	598,217	3,766	0	362	398	0,186	0,737	599,428	3,671	0	23	361	398
27527	1348	359	413	0,395	0,669	598,679	3,768	0	362	397	0,185	0,736	600,358	3,68	0	23	361	398
27547	1349	362	418	0,395	0,669	598,679	3,741	0	353	399	0,185	0,736	600,358	3,764	0	23	361	398
27567	1350	369	415	0,395	0,669	598,679	3,787	0	357	401	0,185	0,736	600,358	3,716	0	23	361	398
27587	1351	364	418	0,396	0,669	598,679	3,794	0	362	392	0,185	0,736	600,358	3,68	0	23	361	398
27607	1352	362	409	0,396	0,669	598,679	3,717	0	357	399	0,186	0,736	600,358	3,656	0	23	361	398
27627	1353	364	407	0,396	0,669	599,009	3,742	0	359	398	0,186	0,736	600,157	3,646	0	23	361	398
27647	1354	366	406	0,396	0,669	599,009	3,71	0	357	400	0,186	0,736	600,157	3,655	0	23	361	398
27667	1355	360	415	0,396	0,669	599,009	3,755	0	358	407	0,186	0,736	600,157	3,692	0	23	361	398
27686	1356	358	407	0,396	0,669	599,009	3,651	0	360	398	0,186	0,736	600,157	3,621	0	23	361	398
27706	1357	362	403	0,396	0,669	599,009	3,655	0	364	387	0,186	0,736	600,157	3,625	0	23	361	398
27726	1358	359	404	0,396	0,669	599,716	3,663	0	366	388	0,186	0,736	599,92	3,628	0	23	361	398
27746	1359	360	397	0,396	0,669	599,716	3,646	0	367	393	0,186	0,736	599,92	3,655	0	23	361	398
27766	1360	362	411	0,396	0,669	599,716	3,655	0	367	398	0,186	0,736	599,92	3,632	0	23	361	398
27786	1361	362	400	0,396	0,669	599,716	3,586	0	363	395	0,185	0,736	599,92	3,662	0	23	361	398
27806	1362	368	405	0,395	0,669	599,716	3,62	0	368	391	0,185	0,736	599,92	3,586	0	23	361	398
27826	1363	370	399	0,395	0,668	600,581	3,611	0	367	392	0,185	0,736	600,328	3,579	0	23	361	398
27846	1364	363	391	0,395	0,668	600,581	3,586	0	366	392	0,185	0,736	600,328	3,591	0	23	361	398
27866	1365	358	390	0,395	0,668	600,581	3,586	0	360	392	0,185	0,736	600,328	3,552	0	23	361	398
27886	1366	361	394	0,396	0,668	600,581	3,612	0	361	399	0,185	0,736	600,328	3,6	0	23	361	398
27906	1367	356	397	0,396	0,669	600,581	3,544	0	360	385	0,185	0,736	600,328	3,546	0	23	361	398
27926	1368	357	398	0,396	0,668	600,769	3,548	0	360	386	0,185	0,736	600,91	3,563	0	23	361	398
27946	1369	359	400	0,396	0,668	600,769	3,482	0	372	386	0,185	0,736	600,91	3,468	0	23	361	398
27965	1370	355	396	0,396	0,668	600,769	3,53	0	365	387	0,185	0,736	600,91	3,501	0	23	361	398
27985	1371	360	406	0,395	0,668	600,769	3,49	0	367	390	0,185	0,736	600,91	3,426	0	23	361	398
28005	1372	362	395	0,395	0,668	600,769	3,519	0	367	388	0,185	0,735	600,91	3,393	0	23	361	398
28025	1373	361	399	0,395	0,668	600,162	3,499	0	367	391	0,185	0,735	599,965	3,379	0	23	361	398
28045	1374	359	396	0,395	0,668	600,162	3,485	0	360	389	0,185	0,736	599,965	3,426	0	23	361	398
28065	1375	355	405	0,395	0,669	600,162	3,492	0	365	386	0,184	0,736	599,965	3,349	0	23	361	398
28085	1376	358	407	0,395	0,669	600,162	3,449	0	360	392	0,184	0,736	599,965	3,373	0	23	361	398
28105	1377	353	400	0,395	0,669	600,162	3,419	0	377	386	0,185	0,736	599,965	3,346	0	23	361	398
28125	1378	353	405	0,395	0,669	600,493	3,408	0	379	389	0,185	0,736	598,554	3,345	0	23	361	398
28145	1379	359	394	0,395	0,669	600,493	3,467	0	358	399	0,185	0,736	598,554	3,372	0	23	361	398
28165	1380	357	399	0,396	0,669	600,493	3,443	0	369	394	0,185	0,737	598,554	3,401	0	23	361	398
28185	1381	316	417	0,396	0,67	600,493	3,459	0	324	413	0,186	0,737	598,554	3,48	0	24	320	410
28205	1382	315	419	0,396	0,67	600,493	3,44	0	330	395	0,186	0,737	598,554	3,364	0	24	320	410
28225	1383	315	420	0,396	0,669	600,737	3,446	0	335	400	0,186	0,736	596,654	3,387	0	24	320	410
28245	1384	317	425	0,396	0,67	600,737	3,505	0	324	409	0,186	0,737	596,654	3,381	0	24	320	410
28265	1385	316	416	0,396	0,67	600,737	3,477	0	317	411	0,186	0,737	596,654	3,391	0	24	320	410
28284	1386	309	420	0,396	0,67	600,737	3,513	0	321	399	0,186	0,737	596,654	3,46	0	24	320	410
28304	1387	321	419	0,396	0,67	600,737	3,544	0	324	405	0,186	0,737	596,654	3,424	0	24	320	410
28324	1388	319	417	0,396	0,67	600,985	3,544	0	322	403	0,185	0,737	596,829	3,451	0	24	320	410
28344	1389	309	410	0,396	0,67	600,985	3,553	0	326	405	0,186	0,738	596,829	3,554	0	24	320	410
28364	1390	309	422	0,396	0,67	600,985	3,597	0	329	402	0,186	0,738	596,829	3,46	0	24	320	410
28384	1391	313	414	0,396	0,67	600,985	3,589	0	330	402	0,186	0,738	596,829	3,522	0	24	320	410
28404	1392	323	415	0,396	0,67	600,985	3,602	0	328	405	0,186	0,738	596,829	3,585	0	24	320	410
28424	1393	325	417	0,396	0,67	600,882	3,6	0	330	402	0,186	0,737	597,826	3,561	0	24	320	410
28444	1394	319	419	0,396	0,67	600,882	3,612	0	321	410	0,186	0,738	597,826	3,59	0	24	320	410
28464	1395	315	412	0,396	0,67	600,882	3,64	0	315	415	0,186	0,738	597,826	3,662	0	24	320	410
28484	1396	314	411	0,396	0,67	600,882	3,635	0	320	402	0,186	0,738	597,826	3,635	0	24	320	410
28504	1397	362	400	0,396	0,67	600,882	3,677	0	378	392	0,186	0,738	597,826	3,586	0	25	380	391
28524	1398	363	395	0,395	0,67	602,648	3,698	0	381	384	0,185	0,737	603,089	3,645	0	25	380	391
28543	1399	370	397	0,395	0,67	602,648	3,64	0	392	387	0,185	0,738	603,089	3,668	0	25	380	391
28563	1400	376	395	0,395	0,67	602,648	3,694	0	388	391	0,185	0,738	603,089	3,727	0	25	380	391
28583	1401	380	396	0,395	0,67	602,648	3,705	0	381	390	0,185	0,738	603,089	3,751	0	25	380	391
28603	1402	378	390	0,395	0,67	602,648	3,747	0	377	388	0,184	0,738	603,089	3,772	0	25	380	391
28623	1403	380	389	0,394	0,67	601,498	3,761	0	373	392	0,184	0,737	601,376	3,782	0	25	380	391
28643	1404	382	395	0,395	0,67	601,498	3,714	0	376	383	0,184	0,738	601,376	3,716	0	25	380	391
28663	1405	378	397	0,395	0,67	601,498	3,708	0	384	376	0,185	0,738	601,376	3,71	0	25	380	391
28683	1406	376	399	0,395	0,67	601,498	3,706	0	383	387	0,185	0,737	601,376	3,721	0	25	380	391
28703	1407	377	404	0,395	0,67	601,498	3,719	0	384	389	0,185	0,737	601,376	3,729	0	25	380	391
28723	1408	376	406	0,395	0,669	601,6	3,717	0	384	389	0,185	0,737	600,771	3,727	0	25	380	391
28743	1409	376	401	0,395	0,67	601,6	3,671	0	388	389	0,185	0,737	600,771	3,686	0	25	380	391
28763	1410	375	404	0,395	0,67	601,6	3,709	0	385	379	0,185	0,737	600,771	3,631	0	25	380	391
28783	1411	381	399	0,395	0,67	601,6	3,727	0	385	389	0,184	0,737	600,771	3,681	0	25	380	391
28803	1412	386	401	0,395	0,67	601,6	3,675	0	382	388	0,184	0,737	600,771	3,634	0	25	380	391
28823	1413	388	400	0,394	0,669	602,003	3,702	0	382	384	0,184	0,736	601,289	3,656	0	25	380	391
28843	1414	380	389	0,394	0,669	602,003	3,626	0	387	380	0,184	0,737	601,289	3,619	0	25	380	391
28862	1415	382	398	0,394	0,669	602,003	3,688	0	382	378	0,184	0,737	601,289	3,606	0	25	380	391
28882	1416	381	394	0,394	0,669	602,003	3,684	0	374	382	0,184	0,737	601,289	3,652	0	25	380	391
28902	1417	383	393	0,394	0,669	602,003	3,679	0	376	385	0,184	0,737	601,289	3,655	0	25	380	391
28922	1418	383	396	0,394	0,669	602,191	3,675	0	377	386	0,184	0,736	601,257	3,658	0	25	380	391
28942	1419	375	393	0,394	0,669	602,191	3,637	0	379	383	0,184	0,736	601,257	3,656	0	25	380	391
28962	1420	379	390	0,394	0,669	602,191	3,638	0	382	380	0,184	0,737	601,257	3,646	0	25	380	391
28982	1421	379	388	0,394	0,669	602,191	3,65	0	384	381	0,184	0,737	601,257	3,636	0	25	380	391
29002	1422	376	390	0,394	0,67	602,191	3,644	0	385	389	0,184	0,737	601,257	3,678	0	25	380	391
29022	1423	378	390	0,394	0,669	601,744	3,646	0	387	388	0,184	0,737	600,871	3,67	0	25	380	391
29042	1424	382	403	0,394	0,67	601,744	3,635	0	389	390	0,184	0,737	600,871	3,617	0	25	380	391
29062	1425	377	397	0,394	0,67	601,744	3,629	0	387	391	0,184	0,737	600,871	3,648	0	25	380	391
29082	1426	377	393	0,394	0,669	601,744	3,573	0	378	383	0,184	0,737	600,871	3,56	0	25	380	391
29102	1427	383	395	0,394	0,669	601,744	3,64	0	380	390	0,184	0,737	600,871	3,615	0	25	380	391
29122	1428	381	393	0,394	0,669	602,478	3,628	0	382	390	0,183	0,736	599,1	3,599	0	25	380	391
29141	1429	384	397	0,394	0,669	602,478	3,605	0	385	392	0,183	0,736	599,1	3,54	0	25	380	391
29161	1430	385	396	0,393	0,669	602,478	3,629	0	381	396	0,183	0,736	599,1	3,534	0	25	380	391
29181	1431	386	398	0,393	0,669	602,478	3,599	0	375	388	0,183	0,736	599,1	3,512	0	25	380	391
29201	1432	386	401	0,393	0,669	602,478	3,56	0	378	392	0,183	0,736	599,1	3,492	0	25	380	391
29221	1433	386	402	0,393	0,668	601,389	3,554	0	374	389	0,182	0,735	602,01	3,496	0	25	380	391
29241	1434	385	394	0,392	0,669	601,389	3,497	0	388	387	0,182	0,736	602,01	3,472	0	25	380	391
29261	1435	468	417	0,391	0,67	601,389	3,563	0	459	416	0,181	0,736	602,01	3,52	0	26	471	424
29281	1436	463	413	0,391	0,67	601,389	3,493	0	469	413	0,18	0,736	602,01	3,463	0	26	471	424
29301	1437	479	410	0,391	0,67	601,389	3,481	0	471	409	0,18	0,736	602,01	3,492	0	26	471	424
29321	1438	480	411	0,391	0,669	596,772	3,469	0	469	412	0,18	0,736	594,972	3,465	0	26	471	424
29341	1439	470	422	0,391	0,67	596,772	3,442	0	458	427	0,181	0,736	594,972	3,428	0	26	471	424
29361	1440	469	414	0,392	0,67	596,772	3,43	0	460	423	0,181	0,736	594,972	3,424	0	26	471	424
29381	1441	476	429	0,392	0,67	596,772	3,577	0	469	421	0,181	0,736	594,972	3,46	0	26	471	424
29401	1442	470	422	0,392	0,669	596,772	3,52	0	467	423	0,181	0,736	594,972	3,479	0	26	471	424
29421	1443	471	420	0,391	0,669	598,61	3,568	0	467	421	0,181	0,736	596,786	3,5	0	26	471	424
29441	1444	463	416	0,391	0,669	598,61	3,549	0	462	422	0,181	0,736	596,786	3,473	0	26	471	424
29460	1445	474	411	0,391	0,669	598,61	3,518	0	463	415	0,181	0,736	596,786	3,478	0	26	471	424
29480	1446	469	411	0,391	0,669	598,61	3,552	0	462	416	0,181	0,736	596,786	3,441	0	26	471	424
29500	1447	464	419	0,391	0,669	598,61	3,616	0	453	422	0,181	0,736	596,786	3,496	0	26	471	424
29520	1448	468	417	0,391	0,669	597,81	3,61	0	452	420	0,181	0,736	595,613	3,485	0	26	471	424
29540	1449	467	415	0,392	0,669	597,81	3,537	0	467	417	0,181	0,736	595,613	3,501	0	26	471	424
29560	1450	471	423	0,392	0,669	597,81	3,538	0	472	411	0,181	0,736	595,613	3,554	0	26	471	424
29580	1451	483	437	0,391	0,669	597,81	3,621	0	473	430	0,181	0,736	595,613	3,59	0	26	471	424
29600	1452	475	434	0,391	0,669	597,81	3,68	0	467	424	0,181	0,736	595,613	3,547	0	26	471	424
29620	1453	481	432	0,391	0,669	596,997	3,708	0	471	425	0,181	0,736	597,837	3,569	0	26	471	424
29640	1454	480	428	0,391	0,669	596,997	3,677	0	475	425	0,181	0,736	597,837	3,622	0	26	471	424
29660	1455	484	432	0,391	0,669	596,997	3,658	0	471	424	0,181	0,736	597,837	3,596	0	26	471	424
29680	1456	484	427	0,391	0,669	596,997	3,72	0	474	423	0,181	0,736	597,837	3,659	0	26	471	424
29700	1457	487	424	0,391	0,669	596,997	3,753	0	474	419	0,181	0,737	597,837	3,669	0	26	471	424
29720	1458	488	425	0,391	0,669	596,844	3,765	0	475	417	0,18	0,736	598,46	3,683	0	26	471	424
29739	1459	481	430	0,391	0,669	596,844	3,759	0	471	421	0,181	0,737	598,46	3,69	0	26	471	424
29759	1460	480	433	0,391	0,669	596,844	3,783	0	470	420	0,181	0,737	598,46	3,738	0	26	471	424
29779	1461	480	432	0,391	0,669	596,844	3,82	0	469	419	0,181	0,737	598,46	3,767	0	26	471	424
29799	1462	474	434	0,391	0,669	596,844	3,813	0	462	419	0,181	0,737	598,46	3,764	0	26	471	424
29819	1463	473	433	0,391	0,669	597,067	3,806	0	460	419	0,181	0,737	598,562	3,763	0	26	471	424
29839	1464	479	436	0,391	0,67	597,067	3,787	0	458	429	0,181	0,737	598,562	3,794	0	26	471	424
29859	1465	474	440	0,391	0,67	597,067	3,803	0	470	428	0,181	0,737	598,562	3,748	0	26	471	424
29879	1466	476	435	0,391	0,67	597,067	3,815	0	459	435	0,181	0,737	598,562	3,827	0	26	471	424
29899	1467	477	440	0,391	0,67	597,067	3,763	0	467	423	0,181	0,737	598,562	3,722	0	26	471	424
29919	1468	475	438	0,391	0,67	597,279	3,773	0	463	423	0,181	0,737	599,848	3,747	0	26	471	424
29939	1469	480	434	0,391	0,67	597,279	3,775	0	470	422	0,181	0,737	599,848	3,705	0	26	471	424
29959	1470	479	436	0,391	0,67	597,279	3,739	0	468	423	0,181	0,737	599,848	3,694	0	26	471	424
29979	1471	475	434	0,391	0,67	597,279	3,76	0	469	426	0,181	0,737	599,848	3,667	0	26	471	424
29999	1472	478	438	0,391	0,67	597,279	3,789	0	467	425	0,181	0,737	599,848	3,695	0	26	471	424
30019	1473	476	439	0,391	0,669	597,089	3,776	0	467	425	0,181	0,737	599,268	3,683	0	26	471	424
30039	1474	480	435	0,391	0,669	597,089	3,786	0	464	430	0,181	0,737	599,268	3,68	0	26	471	424
30058	1475	474	436	0,391	0,669	597,089	3,772	0	463	428	0,181	0,737	599,268	3,576	0	26	471	424
30078	1476	472	439	0,391	0,669	597,089	3,791	0	477	424	0,181	0,737	599,268	3,641	0	26	471	424
30098	1477	-800	-600	-1	-1	-1	-1	4	-800	-600	-1	-1	-1	-1	4
30118	1478	-800	-600	-1	-1	-1	-1	4	-800	-600	-1	-1	-1	-1	4
30138	1479	-800	-600	-1	-1	-1	-1	4	-800	-600	-1	-1	-1	-1	4
30158	1480	-800	-600	-1	-1	-1	-1	4	-800	-600	-1	-1	-1	-1	4
30178	1481	-800	-600	-1	-1	-1	-1	4	-800	-600	-1	-1	-1	-1	4
30198	1482	-800	-600	-1	-1	-1	-1	4	-800	-600	-1	-1	-1	-1	4
30218	1483	-800	-600	-1	-1	-1	-1	4	-800	-600	-1	-1	-1	-1	4
30238	1484	-800	-600	0,182	0,748	-1	-1	4	-800	-600	0,182	0,748	-1	-1	4
30258	1485	-800	-600	-1	-1	-1	-1	4	-800	-600	-1	-1	-1	-1	4
30278	1486	-800	-600	-1	-1	-1	-1	4	-800	-600	-1	-1	-1	-1	4
30298	1487	-800	-600	-1	-1	-1	-1	4	-800	-600	-1	-1	-1	-1	4
30318	1488	-800	-600	-1	-1	-1	-1	4	-800	-600	-1	-1	-1	-1	4
30357	1489	-800	-600	0,39	0,667	-1	-1	4	-800	-600	0,39	0,667	-1	-1	4
30377	1490	-800	-600	-1	-1	-1	-1	4	-800	-600	-1	-1	-1	-1	4
30397	1491	-800	-600	-1	-1	-1	-1	4	-800	-600	-1	-1	-1	-1	4
30417	1492	-800	-600	-1	-1	-1	-1	4	-800	-600	-1	-1	-1	-1	4
30437	1493	-800	-600	-1	-1	-1	-1	4	-800	-600	-1	-1	-1	-1	4
30477	1494	-800	-600	0,39	0,667	-1	-1	4	-800	-600	0,183	0,721	-1	-1	4
30497	1495	-800	-600	-1	-1	-1	-1	4	-800	-600	-1	-1	-1	-1	4
30517	1496	-3311	-1304	0,436	0,651	595,232	6,553	2	-800	-600	0,436	0,651	-1	-1	2
30577	1497	489	316	0,39	0,667	595,232	3,598	0	512	239	0,18	0,734	648,62	3,924	0
30597	1498	485	326	0,39	0,667	595,232	3,645	0	508	233	0,179	0,734	648,62	3,921	0
30617	1499	482	333	0,39	0,666	597,868	3,708	0	486	296	0,179	0,734	601,054	3,643	0
30637	1500	482	308	0,39	0,667	597,868	3,596	0	484	293	0,179	0,734	601,054	3,607	0
30656	1501	444	268	0,39	0,666	597,868	3,587	0	463	230	0,18	0,733	601,054	3,59	0
30676	1502	392	174	0,391	0,664	597,868	3,541	0	428	142	0,181	0,731	601,054	3,538	0
30696	1503	389	140	0,391	0,664	597,868	3,538	0	423	107	0,182	0,731	601,054	3,479	0
30716	1504	386	103	0,392	0,663	599,316	3,544	0	417	80	0,182	0,73	597,079	3,425	0
30736	1505	392	133	0,392	0,664	599,316	3,401	0	424	121	0,182	0,73	597,079	3,435	0
30756	1506	391	133	0,391	0,663	599,316	3,435	0	403	126	0,182	0,73	597,079	3,429	0
30776	1507	584	-32	0,394	0,667	599,316	3,421	0	427	122	0,181	0,73	597,079	3,4	0
30796	1508	399	129	0,391	0,664	599,316	3,388	0	417	125	0,181	0,731	597,079	3,385	0
30816	1509	447	89	0,391	0,664	599,638	3,402	0	412	119	0,181	0,73	598,68	3,38	0	27	406	121
30836	1510	400	137	0,391	0,664	599,638	3,308	0	417	104	0,181	0,731	598,68	3,316	0	27	406	121
30856	1511	396	126	0,391	0,664	599,638	3,232	0	418	111	0,181	0,731	598,68	3,268	0	27	406	121
30876	1512	398	122	0,391	0,664	599,638	3,312	0	417	125	0,181	0,73	598,68	3,26	0	27	406	121
30896	1513	394	118	0,391	0,664	599,638	3,242	0	417	121	0,181	0,73	598,68	3,265	0	27	406	121
30915	1514	394	113	0,391	0,663	600,067	3,274	0	417	119	0,181	0,73	596,954	3,252	0	27	406	121
30935	1515	398	121	0,392	0,663	600,067	3,253	0	419	116	0,182	0,73	596,954	3,278	0	27	406	121
30955	1516	390	123	0,392	0,663	600,067	3,209	0	421	113	0,181	0,73	596,954	3,25	0	27	406	121
30975	1517	390	127	0,391	0,664	600,067	3,215	0	418	115	0,181	0,73	596,954	3,126	0	27	406	121
30995	1518	391	139	0,391	0,664	600,067	3,181	0	420	115	0,181	0,73	596,954	3,186	0	27	406	121
31015	1519	391	144	0,391	0,664	599,343	3,17	0	419	118	0,181	0,73	594,952	3,123	0	27	406	121
31035	1520	-800	-600	-1	-1	-1	-1	4	-800	-600	-1	-1	-1	-1	4
31055	1521	-800	-600	-1	-1	-1	-1	4	-800	-600	-1	-1	-1	-1	4
31075	1522	-800	-600	-1	-1	-1	-1	4	-800	-600	-1	-1	-1	-1	4
31115	1523	-800	-600	-1	-1	-1	-1	4	-800	-600	-1	-1	-1	-1	4
31155	1524	-800	-600	0,392	0,664	-1	-1	4	-800	-600	0,181	0,731	-1	-1	4
31195	1525	-800	-600	-1	-1	-1	-1	4	-800	-600	-1	-1	-1	-1	4
31215	1526	-2956	-1023	0,437	0,648	599,826	8,172	0	-800	-600	0,437	0,648	-1	-1	4
31254	1527	-800	-600	0,182	0,734	-1	-1	4	454	281	0,182	0,734	596,709	3,157	0
31294	1528	428	434	0,39	0,67	599,826	3,165	0	414	443	0,181	0,736	596,709	3,291	0
31314	1529	-800	-600	-1	-1	-1	-1	4	-800	-600	-1	-1	-1	-1	4
31334	1530	-800	-600	-1	-1	-1	-1	4	-800	-600	-1	-1	-1	-1	4
31354	1531	-800	-600	-1	-1	-1	-1	4	-800	-600	-1	-1	-1	-1	4
31394	1532	-800	-600	0,391	0,669	-1	-1	4	-800	-600	0,181	0,736	-1	-1	4
31414	1533	418	434	0,391	0,669	603,857	3,202	0	-800	-600	0,391	0,669	-1	-1	4	28	398	412
31434	1534	419	430	0,391	0,669	603,857	3,318	0	424	429	0,181	0,736	600,213	3,281	0	28	398	412
31454	1535	423	426	0,391	0,669	603,857	3,261	0	412	436	0,181	0,736	600,213	3,293	0	28	398	412
31474	1536	426	444	0,391	0,669	603,857	3,359	0	426	427	0,181	0,736	600,213	3,292	0	28	398	412
31494	1537	428	441	0,39	0,668	604,298	3,355	0	423	428	0,18	0,736	600,687	3,293	0	28	398	412
31515	1538	427	436	0,39	0,669	604,298	3,37	0	419	420	0,18	0,736	600,687	3,296	0	28	398	412
31534	1539	414	423	0,39	0,669	604,298	3,348	0	411	431	0,18	0,736	600,687	3,38	0	28	398	412
31553	1540	424	437	0,391	0,669	604,298	3,391	0	412	421	0,181	0,736	600,687	3,398	0	28	398	412
31573	1541	416	431	0,391	0,669	604,298	3,421	0	414	423	0,181	0,736	600,687	3,374	0	28	398	412
31594	1542	420	427	0,391	0,668	604,149	3,424	0	414	425	0,181	0,735	601,713	3,384	0	28	398	412
31613	1543	420	435	0,391	0,669	604,149	3,438	0	418	423	0,181	0,736	601,713	3,357	0	28	398	412
31633	1544	409	422	0,391	0,669	604,149	3,473	0	413	425	0,18	0,736	601,713	3,484	0	28	398	412
31653	1545	423	432	0,39	0,669	604,149	3,483	0	415	423	0,18	0,736	601,713	3,439	0	28	398	412
31673	1546	420	418	0,39	0,669	604,149	3,513	0	415	420	0,18	0,736	601,713	3,418	0	28	398	412
31693	1547	418	420	0,391	0,669	603,407	3,525	0	414	422	0,18	0,736	600,536	3,469	0	28	398	412
31713	1548	409	427	0,391	0,669	603,407	3,554	0	402	417	0,181	0,736	600,536	3,455	0	28	398	412
31733	1549	386	402	0,392	0,669	603,407	3,524	0	384	402	0,182	0,735	600,536	3,443	0	28	398	412
31753	1550	384	400	0,392	0,668	603,407	3,599	0	383	406	0,182	0,735	600,536	3,529	0	28	398	412
31773	1551	392	404	0,392	0,668	603,407	3,55	0	390	396	0,181	0,735	600,536	3,505	0	28	398	412
31793	1552	394	408	0,391	0,668	598,749	3,528	0	391	394	0,181	0,734	601,275	3,529	0	28	398	412
31813	1553	388	406	0,391	0,668	598,749	3,571	0	388	396	0,181	0,735	601,275	3,576	0	28	398	412
31833	1554	386	406	0,391	0,668	598,749	3,566	0	391	397	0,181	0,735	601,275	3,551	0	28	398	412
31852	1555	384	404	0,391	0,668	598,749	3,571	0	382	395	0,181	0,735	601,275	3,564	0	28	398	412
31873	1556	383	406	0,391	0,668	598,749	3,553	0	386	404	0,181	0,735	601,275	3,557	0	28	398	412
31892	1557	382	405	0,391	0,668	599,19	3,552	0	386	405	0,181	0,734	601,511	3,565	0	28	398	412
31913	1558	381	403	0,391	0,668	599,19	3,543	0	389	399	0,181	0,735	601,511	3,574	0	28	398	412
31932	1559	380	402	0,391	0,668	599,19	3,573	0	386	398	0,181	0,735	601,511	3,639	0	28	398	412
31953	1560	387	410	0,391	0,668	599,19	3,641	0	382	404	0,181	0,735	601,511	3,638	0	28	398	412
31972	1561	389	411	0,391	0,668	599,19	3,633	0	392	397	0,18	0,735	601,511	3,542	0	28	398	412
31993	1562	391	412	0,391	0,668	599,1	3,625	0	390	400	0,18	0,734	598,709	3,556	0	28	398	412
32012	1563	388	413	0,391	0,668	599,1	3,56	0	384	395	0,181	0,734	598,709	3,507	0	28	398	412
32033	1564	384	413	0,392	0,668	599,1	3,549	0	380	404	0,181	0,734	598,709	3,497	0	28	398	412
32052	1565	382	412	0,391	0,668	599,1	3,569	0	385	398	0,181	0,735	598,709	3,513	0	28	398	412
32073	1566	376	397	0,391	0,668	599,1	3,507	0	379	398	0,181	0,735	598,709	3,496	0	28	398	412
32092	1567	373	396	0,391	0,668	598,753	3,5	0	380	396	0,181	0,734	601,732	3,517	0	28	398	412
32113	1568	374	407	0,391	0,668	598,753	3,525	0	380	401	0,181	0,735	601,732	3,58	0	28	398	412
32132	1569	375	405	0,391	0,668	598,753	3,53	0	379	403	0,181	0,735	601,732	3,497	0	28	398	412
32154	1570	266	403	0,393	0,668	598,753	3,503	0	283	376	0,183	0,734	601,732	3,497	0
32171	1571	239	396	0,394	0,668	598,753	3,526	0	234	395	0,184	0,734	601,732	3,56	0
32193	1572	211	393	0,394	0,667	599,712	3,527	0	188	390	0,183	0,734	598,483	3,498	0
32211	1573	224	400	0,393	0,668	599,712	3,547	0	237	385	0,183	0,734	598,483	3,507	0	29	227	420
32233	1574	240	409	0,393	0,668	599,712	3,606	0	234	390	0,183	0,734	598,483	3,474	0	29	227	420
32251	1575	231	394	0,393	0,668	599,712	3,561	0	237	379	0,183	0,734	598,483	3,5	0	29	227	420
32273	1576	236	399	0,393	0,668	599,712	3,508	0	234	377	0,183	0,734	598,483	3,495	0	29	227	420
32291	1577	231	398	0,393	0,667	600,321	3,526	0	234	377	0,183	0,734	597,251	3,477	0	29	227	420
32311	1578	229	397	0,393	0,667	600,321	3,576	0	235	386	0,183	0,734	597,251	3,521	0	29	227	420
32331	1579	229	398	0,393	0,667	600,321	3,569	0	227	385	0,183	0,734	597,251	3,537	0	29	227	420
32351	1580	223	393	0,394	0,667	600,321	3,574	0	226	387	0,183	0,734	597,251	3,517	0	29	227	420
32371	1581	221	404	0,394	0,668	600,321	3,559	0	233	387	0,183	0,734	597,251	3,486	0	29	227	420
32391	1582	220	404	0,393	0,668	599,341	3,551	0	229	388	0,183	0,734	596,881	3,484	0	29	227	420
32411	1583	239	403	0,393	0,668	599,341	3,527	0	238	386	0,183	0,735	596,881	3,483	0	29	227	420
32430	1584	227	401	0,393	0,668	599,341	3,496	0	235	393	0,183	0,735	596,881	3,502	0	29	227	420
32450	1585	230	407	0,394	0,668	599,341	3,526	0	228	385	0,183	0,735	596,881	3,489	0	29	227	420
32470	1586	232	401	0,393	0,668	599,341	3,572	0	230	388	0,183	0,735	596,881	3,504	0	29	227	420
32490	1587	227	403	0,393	0,668	599,295	3,567	0	231	390	0,183	0,735	597,277	3,503	0	29	227	420
32510	1588	232	434	0,393	0,669	599,295	3,535	0	231	411	0,183	0,736	597,277	3,492	0	29	227	420
32530	1589	237	425	0,393	0,669	599,295	3,58	0	232	418	0,183	0,736	597,277	3,598	0	29	227	420
32550	1590	230	429	0,393	0,669	599,295	3,62	0	240	418	0,183	0,736	597,277	3,518	0	29	227	420
32570	1591	239	434	0,393	0,669	599,295	3,601	0	233	416	0,183	0,736	597,277	3,54	0	29	227	420
32590	1592	238	431	0,393	0,669	598,852	3,619	0	235	415	0,183	0,736	599,137	3,587	0	29	227	420
32610	1593	227	430	0,394	0,67	598,852	3,594	0	225	415	0,184	0,736	599,137	3,579	0	29	227	420
32630	1594	228	431	0,394	0,669	598,852	3,658	0	221	423	0,184	0,736	599,137	3,589	0	29	227	420
32650	1595	237	428	0,394	0,669	598,852	3,656	0	220	420	0,184	0,736	599,137	3,586	0	29	227	420
32670	1596	234	428	0,394	0,669	598,852	3,66	0	232	414	0,183	0,736	599,137	3,579	0	29	227	420
32690	1597	237	426	0,393	0,669	599,802	3,665	0	231	419	0,183	0,736	598,249	3,579	0	29	227	420
32710	1598	233	428	0,393	0,669	599,802	3,719	0	229	415	0,183	0,736	598,249	3,774	0	29	227	420
32729	1599	234	430	0,393	0,669	599,802	3,694	0	225	417	0,183	0,736	598,249	3,701	0	29	227	420
32749	1600	223	423	0,393	0,669	599,802	3,742	0	225	420	0,183	0,736	598,249	3,753	0	29	227	420
32769	1601	236	430	0,394	0,669	599,802	3,763	0	232	417	0,183	0,736	598,249	3,76	0	29	227	420
32789	1602	234	428	0,394	0,669	599,111	3,762	0	231	419	0,183	0,736	596,761	3,726	0	29	227	420
32809	1603	237	438	0,394	0,669	599,111	3,823	0	228	412	0,183	0,737	596,761	3,752	0	29	227	420
32829	1604	234	438	0,394	0,67	599,111	3,806	0	232	420	0,183	0,737	596,761	3,79	0	29	227	420
32849	1605	226	438	0,393	0,67	599,111	3,81	0	227	413	0,183	0,737	596,761	3,77	0	29	227	420
32869	1606	224	436	0,393	0,67	599,111	3,816	0	222	418	0,183	0,737	596,761	3,791	0	29	227	420
32889	1607	223	436	0,393	0,669	599,108	3,808	0	222	413	0,183	0,737	599,42	3,8	0	29	227	420
32909	1608	233	441	0,394	0,67	599,108	3,77	0	230	421	0,183	0,737	599,42	3,793	0	29	227	420
32929	1609	230	439	0,394	0,67	599,108	3,763	0	228	421	0,184	0,737	599,42	3,778	0	29	227	420
32949	1610	228	442	0,394	0,67	599,108	3,768	0	228	421	0,184	0,737	599,42	3,744	0	29	227	420
32969	1611	236	438	0,394	0,67	599,108	3,756	0	227	422	0,183	0,737	599,42	3,772	0	29	227	420
32989	1612	234	439	0,393	0,67	598,879	3,754	0	227	422	0,183	0,737	598,659	3,754	0	29	227	420
33009	1613	228	433	0,393	0,67	598,879	3,723	0	226	425	0,183	0,737	598,659	3,759	0	29	227	420
33028	1614	234	436	0,393	0,67	598,879	3,776	0	231	429	0,183	0,737	598,659	3,729	0	29	227	420
33049	1615	228	436	0,393	0,67	598,879	3,705	0	219	426	0,183	0,737	598,659	3,75	0	29	227	420
33068	1616	226	433	0,393	0,67	598,879	3,701	0	223	431	0,183	0,737	598,659	3,68	0	29	227	420
33088	1617	226	434	0,393	0,67	599,629	3,702	0	222	431	0,183	0,737	598,321	3,669	0	29	227	420
33108	1618	226	433	0,394	0,67	599,629	3,72	0	232	426	0,183	0,737	598,321	3,713	0	29	227	420
33128	1619	228	426	0,394	0,67	599,629	3,734	0	227	429	0,183	0,737	598,321	3,701	0	29	227	420
33148	1620	227	426	0,394	0,67	599,629	3,694	0	229	424	0,183	0,737	598,321	3,696	0	29	227	420
33168	1621	225	430	0,393	0,67	599,629	3,725	0	225	427	0,183	0,737	598,321	3,668	0	29	227	420
33188	1622	225	426	0,393	0,67	599,938	3,724	0	225	426	0,183	0,737	599,589	3,665	0	29	227	420
33208	1623	221	425	0,393	0,67	599,938	3,703	0	223	413	0,183	0,737	599,589	3,647	0	29	227	420
33228	1624	222	429	0,394	0,67	599,938	3,686	0	224	424	0,183	0,737	599,589	3,617	0	29	227	420
33248	1625	227	430	0,394	0,67	599,938	3,661	0	230	423	0,183	0,737	599,589	3,692	0	29	227	420
33268	1626	221	435	0,394	0,67	599,938	3,671	0	229	424	0,183	0,737	599,589	3,634	0	29	227	420
33288	1627	224	438	0,393	0,67	598,774	3,651	0	228	424	0,183	0,737	598,412	3,629	0	29	227	420
33308	1628	216	433	0,393	0,67	598,774	3,638	0	218	418	0,183	0,737	598,412	3,605	0	29	227	420
33328	1629	214	425	0,393	0,67	598,774	3,649	0	219	431	0,183	0,737	598,412	3,587	0	29	227	420
33347	1630	214	434	0,393	0,67	598,774	3,636	0	218	420	0,183	0,737	598,412	3,653	0	29	227	420
33367	1631	226	443	0,393	0,67	598,774	3,613	0	218	429	0,183	0,737	598,412	3,593	0	29	227	420
33387	1632	225	442	0,393	0,67	599,037	3,615	0	219	426	0,183	0,737	597,6	3,612	0	29	227	420
33407	1633	217	435	0,393	0,67	599,037	3,611	0	219	422	0,183	0,737	597,6	3,525	0	29	227	420
33427	1634	223	435	0,394	0,67	599,037	3,577	0	219	423	0,183	0,737	597,6	3,59	0	29	227	420
33447	1635	226	436	0,394	0,67	599,037	3,608	0	223	420	0,183	0,737	597,6	3,598	0	29	227	420
33467	1636	229	437	0,394	0,67	599,037	3,58	0	221	426	0,183	0,737	597,6	3,517	0	29	227	420
33487	1637	230	436	0,394	0,67	599,732	3,596	0	222	424	0,183	0,737	599,304	3,56	0	29	227	420
33507	1638	228	441	0,394	0,67	599,732	3,596	0	219	419	0,183	0,737	599,304	3,581	0	29	227	420
33527	1639	223	442	0,393	0,67	599,732	3,565	0	226	418	0,183	0,737	599,304	3,557	0	29	227	420
33547	1640	222	429	0,393	0,67	599,732	3,592	0	231	410	0,183	0,737	599,304	3,504	0	29	227	420
33567	1641	231	431	0,393	0,67	599,732	3,542	0	227	421	0,183	0,737	599,304	3,507	0	29	227	420
33587	1642	229	433	0,393	0,67	599,584	3,543	0	228	419	0,182	0,736	599,105	3,51	0	29	227	420
33606	1643	239	391	0,393	0,669	599,584	3,551	0	246	377	0,182	0,736	599,105	3,486	0
33626	1644	258	360	0,392	0,668	599,584	3,473	0	265	354	0,182	0,735	599,105	3,511	0	30	276	341
33646	1645	266	357	0,392	0,668	599,584	3,475	0	271	339	0,182	0,735	599,105	3,531	0	30	276	341
33666	1646	256	351	0,393	0,668	599,584	3,514	0	266	337	0,182	0,735	599,105	3,519	0	30	276	341
33686	1647	258	347	0,392	0,668	599,602	3,472	0	268	336	0,182	0,734	599,554	3,53	0	30	276	341
33706	1648	263	349	0,393	0,668	599,602	3,576	0	257	347	0,182	0,734	599,554	3,528	0	30	276	341
33726	1649	263	351	0,393	0,668	599,602	3,449	0	261	355	0,182	0,734	599,554	3,508	0	30	276	341
33746	1650	264	345	0,392	0,668	599,602	3,465	0	265	350	0,182	0,734	599,554	3,442	0	30	276	341
33766	1651	263	350	0,392	0,668	599,602	3,479	0	265	346	0,182	0,734	599,554	3,422	0	30	276	341
33786	1652	263	350	0,392	0,668	599,489	3,493	0	263	349	0,182	0,734	598,917	3,398	0	30	276	341
33806	1653	258	350	0,393	0,668	599,489	3,456	0	266	353	0,182	0,735	598,917	3,504	0	30	276	341
33826	1654	253	352	0,393	0,669	599,489	3,46	0	260	343	0,182	0,735	598,917	3,435	0	30	276	341
33846	1655	256	348	0,393	0,669	599,489	3,416	0	261	351	0,182	0,735	598,917	3,463	0	30	276	341
33866	1656	251	356	0,393	0,669	599,489	3,418	0	263	361	0,182	0,735	598,917	3,47	0	30	276	341
33886	1657	252	355	0,393	0,669	600,048	3,423	0	260	360	0,182	0,735	598,629	3,475	0	30	276	341
33906	1658	266	341	0,392	0,669	600,048	3,401	0	285	334	0,182	0,735	598,629	3,417	0	30	276	341
33926	1659	273	352	0,392	0,669	600,048	3,417	0	287	346	0,182	0,735	598,629	3,394	0	30	276	341
33945	1660	270	352	0,393	0,669	600,048	3,38	0	285	337	0,182	0,735	598,629	3,428	0	30	276	341
33965	1661	272	352	0,393	0,669	600,048	3,402	0	275	343	0,182	0,735	598,629	3,446	0	30	276	341
33985	1662	271	352	0,393	0,668	599,686	3,399	0	275	340	0,182	0,735	598,938	3,447	0	30	276	341
34005	1663	263	342	0,393	0,669	599,686	3,372	0	275	338	0,182	0,735	598,938	3,425	0	30	276	341
34025	1664	271	343	0,393	0,669	599,686	3,406	0	273	341	0,182	0,735	598,938	3,398	0	30	276	341
34045	1665	276	333	0,393	0,669	599,686	3,368	0	285	335	0,182	0,735	598,938	3,418	0	30	276	341
34065	1666	274	346	0,393	0,669	599,686	3,387	0	279	340	0,182	0,735	598,938	3,378	0	30	276	341
34085	1667	274	345	0,392	0,668	598,598	3,39	0	282	340	0,182	0,735	599,954	3,383	0	30	276	341
34105	1668	271	341	0,393	0,669	598,598	3,346	0	278	328	0,182	0,735	599,954	3,422	0	30	276	341
34125	1669	273	342	0,393	0,669	598,598	3,409	0	277	336	0,182	0,735	599,954	3,412	0	30	276	341
34145	1670	272	351	0,393	0,669	598,598	3,38	0	276	330	0,182	0,736	599,954	3,383	0	30	276	341
34165	1671	273	349	0,393	0,669	598,598	3,433	0	283	330	0,182	0,736	599,954	3,374	0	30	276	341
34185	1672	273	346	0,392	0,668	598,774	3,432	0	283	329	0,182	0,735	600,626	3,369	0	30	276	341
34204	1673	281	338	0,392	0,669	598,774	3,388	0	293	336	0,182	0,735	600,626	3,429	0	30	276	341
34224	1674	280	337	0,392	0,669	598,774	3,385	0	292	331	0,182	0,735	600,626	3,401	0	30	276	341
34244	1675	276	335	0,392	0,668	598,774	3,334	0	290	328	0,182	0,735	600,626	3,399	0	30	276	341
34265	1676	294	334	0,392	0,668	598,774	3,34	0	290	337	0,182	0,735	600,626	3,383	0	30	276	341
34284	1677	293	333	0,392	0,668	598,908	3,347	0	289	335	0,182	0,735	599,989	3,373	0	30	276	341
34304	1678	291	334	0,392	0,668	598,908	3,33	0	298	335	0,182	0,735	599,989	3,311	0	30	276	341
34324	1679	287	335	0,392	0,668	598,908	3,384	0	289	335	0,182	0,735	599,989	3,273	0	30	276	341
34344	1680	287	338	0,392	0,668	598,908	3,34	0	291	339	0,181	0,735	599,989	3,357	0	30	276	341
34364	1681	287	339	0,392	0,668	598,908	3,356	0	291	335	0,181	0,735	599,989	3,338	0	30	276	341
34384	1682	287	341	0,392	0,668	598,843	3,374	0	291	338	0,181	0,735	598,214	3,333	0	30	276	341
34404	1683	287	331	0,392	0,668	598,843	3,358	0	299	331	0,181	0,735	598,214	3,31	0	30	276	341
34424	1684	287	337	0,392	0,669	598,843	3,328	0	298	330	0,181	0,736	598,214	3,342	0	30	276	341
34444	1685	289	334	0,392	0,669	598,843	3,305	0	294	341	0,181	0,736	598,214	3,312	0	30	276	341
34464	1686	291	338	0,392	0,668	598,843	3,378	0	299	335	0,181	0,736	598,214	3,325	0	30	276	341
34484	1687	292	337	0,392	0,668	598,623	3,357	0	297	334	0,181	0,735	601,351	3,352	0	30	276	341
34504	1688	351	379	0,39	0,67	598,623	3,349	0	365	388	0,18	0,737	601,351	3,381	0
34523	1689	409	423	0,389	0,67	598,623	3,432	0	405	420	0,179	0,737	601,351	3,505	0	31	403	411
34543	1690	412	416	0,389	0,671	598,623	3,424	0	422	416	0,179	0,737	601,351	3,348	0	31	403	411
34563	1691	414	414	0,389	0,671	598,623	3,441	0	413	408	0,179	0,737	601,351	3,348	0	31	403	411
34583	1692	416	410	0,389	0,67	601,223	3,456	0	422	402	0,178	0,737	601,735	3,351	0	31	403	411
34603	1693	422	416	0,389	0,671	601,223	3,381	0	422	400	0,178	0,738	601,735	3,351	0	31	403	411
34623	1694	419	418	0,389	0,671	601,223	3,44	0	418	408	0,178	0,738	601,735	3,436	0	31	403	411
34643	1695	416	419	0,389	0,671	601,223	3,359	0	411	412	0,178	0,737	601,735	3,405	0	31	403	411
34663	1696	419	416	0,389	0,67	601,223	3,463	0	420	410	0,178	0,737	601,735	3,335	0	31	403	411
34683	1697	418	417	0,389	0,67	601,366	3,444	0	416	414	0,178	0,737	600,163	3,359	0	31	403	411
34703	1698	419	417	0,389	0,67	601,366	3,422	0	416	412	0,178	0,737	600,163	3,395	0	31	403	411
34723	1699	418	408	0,389	0,67	601,366	3,454	0	416	413	0,178	0,737	600,163	3,399	0	31	403	411
34743	1700	420	411	0,389	0,67	601,366	3,435	0	404	419	0,178	0,737	600,163	3,457	0	31	403	411
34763	1701	414	415	0,389	0,67	601,366	3,48	0	412	415	0,178	0,737	600,163	3,438	0	31	403	411
34783	1702	413	412	0,389	0,67	600,377	3,477	0	409	417	0,178	0,736	601,419	3,465	0	31	403	411
34803	1703	417	412	0,389	0,67	600,377	3,428	0	411	409	0,178	0,737	601,419	3,371	0	31	403	411
34823	1704	412	415	0,389	0,67	600,377	3,478	0	414	406	0,178	0,737	601,419	3,394	0	31	403	411
34842	1705	415	414	0,389	0,67	600,377	3,441	0	412	400	0,178	0,737	601,419	3,412	0	31	403	411
34862	1706	416	416	0,389	0,67	600,377	3,447	0	417	407	0,178	0,736	601,419	3,401	0	31	403	411
34882	1707	415	416	0,389	0,669	600,559	3,454	0	417	407	0,178	0,736	599,7	3,4	0	31	403	411
34902	1708	388	413	0,389	0,67	600,559	3,568	0	391	407	0,178	0,737	599,7	3,472	0	31	403	411
34922	1709	394	415	0,389	0,67	600,559	3,543	0	387	400	0,178	0,737	599,7	3,461	0	31	403	411
34942	1710	389	411	0,389	0,67	600,559	3,502	0	391	402	0,178	0,737	599,7	3,426	0	31	403	411
34962	1711	390	415	0,389	0,67	600,559	3,514	0	393	409	0,178	0,737	599,7	3,492	0	31	403	411
34982	1712	392	415	0,389	0,669	599,591	3,521	0	392	405	0,178	0,736	600,887	3,486	0	31	403	411
35002	1713	388	420	0,389	0,67	599,591	3,496	0	396	400	0,178	0,737	600,887	3,485	0	31	403	411
35022	1714	388	421	0,389	0,67	599,591	3,525	0	393	408	0,179	0,737	600,887	3,455	0	31	403	411
35042	1715	392	414	0,389	0,67	599,591	3,514	0	387	411	0,179	0,737	600,887	3,473	0	31	403	411
35062	1716	384	415	0,389	0,67	599,591	3,547	0	380	415	0,179	0,737	600,887	3,548	0	31	403	411
35082	1717	385	416	0,389	0,67	600,201	3,553	0	376	417	0,179	0,737	601,145	3,543	0	31	403	411
35102	1718	390	409	0,39	0,67	600,201	3,498	0	390	405	0,179	0,738	601,145	3,45	0	31	403	411
35121	1719	389	408	0,39	0,67	600,201	3,467	0	389	414	0,179	0,738	601,145	3,509	0	31	403	411
35141	1720	386	427	0,39	0,67	600,201	3,617	0	386	407	0,179	0,738	601,145	3,508	0	31	403	411
35161	1721	381	413	0,39	0,669	600,201	3,511	0	382	409	0,179	0,737	601,145	3,492	0	31	403	411
35181	1722	378	415	0,39	0,669	602,434	3,547	0	381	412	0,179	0,737	601,155	3,487	0	31	403	411
35201	1723	396	412	0,39	0,669	602,434	3,532	0	393	412	0,179	0,737	601,155	3,533	0	31	403	411
35221	1724	419	411	0,389	0,669	602,434	3,521	0	422	413	0,178	0,737	601,155	3,375	0	31	403	411
35241	1725	536	401	0,387	0,669	602,434	3,485	0	538	389	0,176	0,737	601,155	3,418	0	32	539	421
35261	1726	541	400	0,386	0,669	602,434	3,479	0	533	405	0,176	0,736	601,155	3,465	0	32	539	421
35281	1727	545	406	0,385	0,669	596,068	3,437	0	527	400	0,175	0,736	599,188	3,38	0	32	539	421
35301	1728	533	411	0,385	0,669	596,068	3,417	0	534	405	0,174	0,736	599,188	3,41	0	32	539	421
35321	1729	539	408	0,384	0,669	596,068	3,431	0	529	406	0,174	0,737	599,188	3,435	0	32	539	421
35341	1730	541	409	0,384	0,669	596,068	3,424	0	540	412	0,173	0,737	599,188	3,393	0	32	539	421
35361	1731	538	413	0,383	0,669	596,068	3,442	0	533	404	0,173	0,738	599,188	3,414	0	32	539	421
35381	1732	538	412	0,382	0,668	596,9	3,449	0	533	406	0,172	0,738	598,695	3,413	0	32	539	421
35401	1733	530	406	0,382	0,668	596,9	3,492	0	541	405	0,172	0,738	598,695	3,46	0	32	539	421
35421	1734	544	407	0,382	0,668	596,9	3,439	0	533	402	0,171	0,739	598,695	3,373	0	32	539	421
35440	1735	537	413	0,381	0,669	596,9	3,5	0	538	402	0,171	0,739	598,695	3,486	0	32	539	421
35460	1736	539	409	0,381	0,669	596,9	3,47	0	542	412	0,171	0,74	598,695	3,459	0	32	539	421
35480	1737	541	411	0,381	0,669	596,892	3,457	0	539	411	0,171	0,74	599,275	3,447	0	32	539	421
35500	1738	531	407	0,381	0,669	596,892	3,472	0	534	407	0,171	0,741	599,275	3,433	0	32	539	421
35520	1739	536	406	0,381	0,669	596,892	3,485	0	529	413	0,171	0,741	599,275	3,429	0	32	539	421
35540	1740	536	414	0,381	0,669	596,892	3,517	0	535	407	0,171	0,74	599,275	3,449	0	32	539	421
35560	1741	537	415	0,381	0,669	596,892	3,537	0	530	417	0,171	0,74	599,275	3,495	0	32	539	421
35580	1742	537	416	0,381	0,669	595,429	3,549	0	533	414	0,171	0,74	600,504	3,51	0	32	539	421
35600	1743	543	434	0,381	0,67	595,429	3,583	0	540	423	0,171	0,741	600,504	3,514	0	32	539	421
35620	1744	544	440	0,381	0,67	595,429	3,552	0	548	426	0,171	0,741	600,504	3,511	0	32	539	421
35640	1745	554	439	0,381	0,67	595,429	3,519	0	547	430	0,171	0,741	600,504	3,524	0	32	539	421
35660	1746	545	437	0,381	0,67	595,429	3,621	0	542	431	0,171	0,741	600,504	3,594	0	32	539	421
35680	1747	549	441	0,381	0,67	594,322	3,594	0	546	431	0,171	0,741	600,804	3,605	0	32	539	421
35700	1748	545	439	0,381	0,67	594,322	3,639	0	546	424	0,171	0,741	600,804	3,56	0	32	539	421
35719	1749	543	432	0,38	0,67	594,322	3,601	0	541	426	0,171	0,742	600,804	3,588	0	32	539	421
35739	1750	540	435	0,38	0,67	594,322	3,689	0	539	426	0,171	0,741	600,804	3,595	0	32	539	421
35759	1751	541	442	0,381	0,67	594,322	3,679	0	539	427	0,171	0,741	600,804	3,614	0	32	539	421
35779	1752	541	440	0,381	0,67	594,575	3,671	0	539	426	0,171	0,741	601,797	3,63	0	32	539	421
35799	1753	544	438	0,381	0,67	594,575	3,684	0	542	426	0,171	0,741	601,797	3,671	0	32	539	421
35819	1754	543	439	0,381	0,67	594,575	3,718	0	535	434	0,171	0,741	601,797	3,686	0	32	539	421
35839	1755	550	439	0,381	0,67	594,575	3,69	0	534	431	0,171	0,741	601,797	3,7	0	32	539	421
35859	1756	545	437	0,381	0,669	594,575	3,732	0	539	421	0,171	0,741	601,797	3,728	0	32	539	421
35879	1757	547	436	0,38	0,669	595,905	3,736	0	534	427	0,17	0,74	599,158	3,728	0	32	539	421
35899	1758	545	440	0,38	0,669	595,905	3,784	0	534	429	0,17	0,74	599,158	3,69	0	32	539	421
35919	1759	544	437	0,38	0,669	595,905	3,759	0	533	428	0,17	0,74	599,158	3,711	0	32	539	421
35939	1760	545	438	0,38	0,669	595,905	3,745	0	533	428	0,17	0,74	599,158	3,649	0	32	539	421
35959	1761	544	435	0,38	0,669	595,905	3,753	0	540	433	0,17	0,74	599,158	3,617	0	32	539	421
35979	1762	544	434	0,38	0,669	595,925	3,747	0	539	433	0,17	0,74	598,629	3,603	0	32	539	421
35999	1763	427	293	0,382	0,667	595,925	3,669	0	444	301	0,172	0,738	598,629	3,65	0
36018	1764	309	185	0,383	0,665	595,925	3,652	0	372	176	0,174	0,736	598,629	3,584	0
36038	1765	278	146	0,384	0,664	595,925	3,654	0	303	111	0,175	0,735	598,629	3,539	0	33	286	133
36058	1766	268	146	0,384	0,664	595,925	3,646	0	300	114	0,175	0,734	598,629	3,565	0	33	286	133
36078	1767	258	147	0,385	0,664	595,397	3,643	0	299	125	0,175	0,733	594,351	3,52	0	33	286	133
36098	1768	276	138	0,385	0,664	595,397	3,571	0	303	127	0,175	0,733	594,351	3,519	0	33	286	133
36118	1769	275	141	0,385	0,663	595,397	3,65	0	300	125	0,175	0,733	594,351	3,57	0	33	286	133
36138	1770	281	143	0,385	0,663	595,397	3,598	0	299	127	0,175	0,733	594,351	3,54	0	33	286	133
36158	1771	275	147	0,385	0,663	595,397	3,584	0	300	131	0,175	0,733	594,351	3,485	0	33	286	133
36178	1772	278	150	0,385	0,663	595,09	3,611	0	299	130	0,175	0,733	594,893	3,503	0	33	286	133
36198	1773	271	142	0,385	0,663	595,09	3,542	0	293	124	0,175	0,733	594,893	3,481	0	33	286	133
36218	1774	275	145	0,385	0,663	595,09	3,562	0	298	119	0,175	0,733	594,893	3,524	0	33	286	133
36238	1775	277	135	0,385	0,663	595,09	3,514	0	297	125	0,175	0,732	594,893	3,466	0	33	286	133
36258	1776	277	142	0,384	0,662	595,09	3,475	0	302	123	0,175	0,732	594,893	3,455	0	33	286	133
36278	1777	278	145	0,385	0,661	593,087	3,456	0	304	123	0,175	0,73	594,509	3,458	0	33	286	133
36298	1778	280	146	0,385	0,66	593,087	3,452	0	292	114	0,176	0,73	594,509	3,384	0	33	286	133
36317	1779	282	155	0,386	0,659	593,087	3,428	0	297	123	0,177	0,729	594,509	3,423	0	33	286	133
36337	1780	272	142	0,387	0,658	593,087	3,434	0	295	123	0,177	0,727	594,509	3,382	0	33	286	133
36357	1781	324	118	0,387	0,657	593,087	3,383	0	351	103	0,177	0,726	594,509	3,406	0
36377	1782	326	116	0,386	0,655	593,346	3,372	0	358	106	0,176	0,724	594,823	3,419	0
36397	1783	377	100	0,386	0,655	593,346	3,366	0	390	78	0,176	0,723	594,823	3,333	0	34	383	84
36417	1784	371	92	0,386	0,654	593,346	3,382	0	380	81	0,176	0,722	594,823	3,382	0	34	383	84
36437	1785	381	88	0,385	0,653	593,346	3,363	0	392	89	0,176	0,721	594,823	3,366	0	34	383	84
36457	1786	379	87	0,385	0,653	593,346	3,273	0	395	88	0,175	0,721	594,823	3,285	0	34	383	84
36477	1787	379	86	0,385	0,652	592,726	3,265	0	393	89	0,175	0,721	593,39	3,294	0	34	383	84
36497	1788	369	81	0,386	0,652	592,726	3,302	0	390	85	0,176	0,72	593,39	3,25	0	34	383	84
36517	1789	381	90	0,385	0,651	592,726	3,227	0	385	93	0,176	0,72	593,39	3,312	0	34	383	84
36537	1790	382	84	0,385	0,651	592,726	3,257	0	381	77	0,175	0,72	593,39	3,254	0	34	383	84
36557	1791	371	82	0,385	0,651	592,726	3,25	0	386	88	0,175	0,719	593,39	3,28	0	34	383	84
36577	1792	378	87	0,385	0,65	591,823	3,238	0	384	84	0,175	0,719	595,29	3,309	0	34	383	84
36597	1793	376	83	0,385	0,65	591,823	3,142	0	394	72	0,176	0,719	595,29	3,244	0	34	383	84
36616	1794	373	96	0,386	0,649	591,823	3,15	0	396	68	0,176	0,718	595,29	3,269	0	34	383	84
36636	1795	377	81	0,386	0,649	591,823	3,133	0	399	68	0,176	0,718	595,29	3,116	0	34	383	84
36656	1796	378	84	0,386	0,649	591,823	3,126	0	398	87	0,176	0,718	595,29	3,104	0	34	383	84
36676	1797	377	86	0,386	0,648	592,089	3,126	0	397	91	0,176	0,717	592,733	3,079	0	34	383	84
36696	1798	-800	-600	-1	-1	-1	-1	4	-800	-600	-1	-1	-1	-1	4
36716	1799	-800	-600	-1	-1	-1	-1	4	-800	-600	-1	-1	-1	-1	4
36756	1800	-800	-600	-1	-1	-1	-1	4	-800	-600	-1	-1	-1	-1	4
36776	1801	-800	-600	-1	-1	-1	-1	4	-800	-600	-1	-1	-1	-1	4
36816	1802	-800	-600	0,386	0,646	-1	-1	4	-800	-600	0,176	0,716	-1	-1	4
36836	1803	-800	-600	-1	-1	-1	-1	4	-800	-600	-1	-1	-1	-1	4
36856	1804	-800	-600	-1	-1	-1	-1	4	-800	-600	-1	-1	-1	-1	4
36876	1805	379	77	0,385	0,646	591,446	3,094	0	-800	-600	0,385	0,646	-1	-1	4
36915	1806	382	74	0,385	0,646	591,446	3,137	0	402	84	0,175	0,715	593,086	3,219	0
36935	1807	382	76	0,384	0,645	590,625	3,132	0	402	85	0,175	0,715	592,932	3,218	0
36955	1808	-800	-600	-1	-1	-1	-1	4	-800	-600	-1	-1	-1	-1	4
36975	1809	-800	-600	-1	-1	-1	-1	4	-800	-600	-1	-1	-1	-1	4
36995	1810	378	90	0,383	0,645	590,625	3,126	0	-800	-600	0,383	0,645	-1	-1	4	35	394	79
37035	1811	382	86	0,383	0,645	590,625	3,2	0	409	80	0,173	0,714	592,932	3,267	0	35	394	79
37055	1812	382	88	0,383	0,645	589,914	3,196	0	409	78	0,173	0,714	593,719	3,271	0	35	394	79
37075	1813	387	71	0,383	0,645	589,914	3,126	0	405	83	0,173	0,714	593,719	3,296	0	35	394	79
37095	1814	381	76	0,383	0,645	589,914	3,181	0	411	80	0,173	0,714	593,719	3,287	0	35	394	79
37115	1815	384	80	0,383	0,645	589,914	3,19	0	403	75	0,173	0,714	593,719	3,272	0	35	394	79
37135	1816	382	78	0,383	0,645	589,914	3,141	0	403	81	0,173	0,714	593,719	3,35	0	35	394	79
37155	1817	383	80	0,383	0,645	589,818	3,172	0	403	77	0,173	0,714	594,307	3,349	0	35	394	79
37175	1818	-800	-600	-1	-1	-1	-1	4	-800	-600	-1	-1	-1	-1	4
37195	1819	387	86	0,383	0,646	589,818	3,182	0	-800	-600	0,383	0,646	-1	-1	4
37214	1820	392	86	0,383	0,646	589,818	3,162	0	421	83	0,173	0,715	594,307	3,309	0
37234	1821	395	82	0,382	0,646	589,818	3,194	0	407	80	0,172	0,715	594,307	3,297	0
37254	1822	398	71	0,381	0,648	594,406	3,215	0	407	71	0,172	0,716	598,72	3,321	0
37274	1823	376	354	0,381	0,65	594,406	3,278	0	376	333	0,173	0,718	598,72	3,397	0
37294	1824	371	386	0,381	0,651	594,406	3,342	0	373	375	0,173	0,719	598,72	3,415	0	36	369	393
37314	1825	372	397	0,381	0,651	594,406	3,42	0	370	378	0,172	0,719	598,72	3,395	0	36	369	393
37334	1826	363	393	0,381	0,651	594,406	3,369	0	371	376	0,172	0,72	598,72	3,369	0	36	369	393
37355	1827	358	392	0,381	0,651	601,905	3,445	0	369	378	0,172	0,72	598,247	3,368	0	36	369	393
37374	1828	360	372	0,381	0,652	601,905	3,355	0	373	374	0,172	0,72	598,247	3,4	0	36	369	393
37394	1829	371	383	0,382	0,652	601,905	3,471	0	379	378	0,172	0,72	598,247	3,401	0	36	369	393
37414	1830	364	381	0,381	0,652	601,905	3,409	0	364	376	0,172	0,72	598,247	3,452	0	36	369	393
37434	1831	365	392	0,381	0,652	601,905	3,455	0	370	375	0,171	0,72	598,247	3,424	0	36	369	393
37454	1832	365	395	0,381	0,652	601,527	3,426	0	369	377	0,171	0,72	597,883	3,438	0	36	369	393
37474	1833	363	385	0,381	0,653	601,527	3,445	0	372	373	0,171	0,721	597,883	3,501	0	36	369	393
37493	1834	361	396	0,381	0,653	601,527	3,453	0	372	375	0,171	0,721	597,883	3,453	0	36	369	393
37514	1835	360	378	0,381	0,654	601,527	3,548	0	370	381	0,171	0,722	597,883	3,533	0	36	369	393
37533	1836	363	384	0,381	0,654	601,527	3,543	0	363	386	0,171	0,722	597,883	3,64	0	36	369	393
37553	1837	363	386	0,381	0,654	600,888	3,534	0	362	388	0,171	0,722	599,26	3,656	0	36	369	393
37573	1838	367	389	0,381	0,654	600,888	3,548	0	367	377	0,171	0,722	599,26	3,498	0	36	369	393
37593	1839	362	387	0,381	0,655	600,888	3,609	0	369	380	0,17	0,722	599,26	3,568	0	36	369	393
37613	1840	363	387	0,38	0,655	600,888	3,607	0	368	380	0,17	0,722	599,26	3,549	0	36	369	393
37634	1841	358	380	0,381	0,655	600,888	3,6	0	370	377	0,17	0,723	599,26	3,593	0	36	369	393
37653	1842	357	380	0,381	0,655	600,328	3,593	0	369	380	0,17	0,722	597,856	3,588	0	36	369	393
37673	1843	366	391	0,381	0,655	600,328	3,627	0	370	387	0,171	0,723	597,856	3,637	0	36	369	393
37693	1844	368	387	0,381	0,655	600,328	3,656	0	364	382	0,171	0,723	597,856	3,613	0	36	369	393
37713	1845	354	384	0,381	0,655	600,328	3,676	0	364	378	0,171	0,723	597,856	3,654	0	36	369	393
37733	1846	356	391	0,381	0,655	600,328	3,671	0	359	377	0,171	0,723	597,856	3,681	0	36	369	393
37753	1847	358	388	0,381	0,655	600,959	3,669	0	358	373	0,171	0,723	599,956	3,696	0	36	369	393
37773	1848	369	392	0,382	0,655	600,959	3,736	0	361	382	0,171	0,723	599,956	3,747	0	36	369	393
37793	1849	362	389	0,382	0,656	600,959	3,708	0	363	382	0,172	0,724	599,956	3,694	0	36	369	393
37813	1850	365	387	0,382	0,656	600,959	3,716	0	359	379	0,172	0,724	599,956	3,765	0	36	369	393
37833	1851	364	393	0,383	0,656	600,959	3,727	0	362	388	0,172	0,725	599,956	3,774	0	36	369	393
37852	1852	365	391	0,383	0,656	601,38	3,717	0	360	388	0,172	0,725	599,807	3,782	0	36	369	393
37875	1853	358	394	0,383	0,656	601,38	3,775	0	355	385	0,173	0,725	599,807	3,785	0	36	369	393
37892	1854	357	386	0,383	0,656	601,38	3,823	0	363	385	0,173	0,725	599,807	3,828	0	36	369	393
37914	1855	366	393	0,383	0,656	601,38	3,827	0	364	392	0,173	0,725	599,807	3,801	0	36	369	393
37932	1856	375	401	0,383	0,656	601,38	3,794	0	365	388	0,173	0,725	599,807	3,776	0	36	369	393
37954	1857	377	397	0,383	0,656	602,939	3,83	0	367	390	0,173	0,725	599,653	3,789	0	36	369	393
37972	1858	376	407	0,383	0,657	602,939	3,822	0	381	400	0,173	0,725	599,653	3,786	0	36	369	393
37994	1859	378	406	0,383	0,657	602,939	3,859	0	382	410	0,173	0,725	599,653	3,83	0	36	369	393
38012	1860	378	397	0,383	0,657	602,939	3,813	0	372	408	0,173	0,726	599,653	3,806	0	36	369	393
38034	1861	380	407	0,383	0,657	602,939	3,865	0	371	402	0,173	0,726	599,653	3,766	0	36	369	393
38052	1862	381	404	0,383	0,657	602,904	3,851	0	370	407	0,173	0,726	599,549	3,78	0	36	369	393
38073	1863	378	405	0,383	0,657	602,904	3,825	0	374	390	0,173	0,726	599,549	3,768	0	36	369	393
38091	1864	383	407	0,383	0,657	602,904	3,863	0	371	399	0,173	0,726	599,549	3,844	0	36	369	393
38114	1865	385	408	0,383	0,657	602,904	3,838	0	372	401	0,173	0,726	599,549	3,824	0	36	369	393
38131	1866	374	403	0,383	0,657	602,904	3,851	0	378	403	0,173	0,726	599,549	3,781	0	36	369	393
38154	1867	377	404	0,383	0,656	602,889	3,838	0	377	406	0,173	0,726	598,913	3,811	0	36	369	393
38171	1868	371	406	0,383	0,657	602,889	3,899	0	379	403	0,173	0,726	598,913	3,88	0	36	369	393
38191	1869	375	412	0,383	0,657	602,889	3,913	0	382	409	0,173	0,726	598,913	3,782	0	36	369	393
38211	1870	374	410	0,383	0,657	602,889	3,926	0	378	403	0,173	0,726	598,913	3,89	0	36	369	393
38231	1871	371	414	0,383	0,657	602,889	3,876	0	376	402	0,173	0,726	598,913	3,842	0	36	369	393
38251	1872	373	414	0,383	0,657	602,583	3,883	0	377	402	0,173	0,726	601,176	3,83	0	36	369	393
38271	1873	375	410	0,383	0,657	602,583	3,938	0	372	397	0,173	0,726	601,176	3,856	0	36	369	393
38291	1874	375	410	0,383	0,657	602,583	3,942	0	373	402	0,173	0,726	601,176	3,868	0	36	369	393
38311	1875	373	410	0,383	0,657	602,583	3,955	0	376	407	0,173	0,726	601,176	3,881	0	36	369	393
38331	1876	374	403	0,383	0,657	602,583	3,917	0	375	410	0,173	0,726	601,176	3,862	0	36	369	393
38351	1877	374	402	0,383	0,656	602,393	3,919	0	373	415	0,172	0,725	597,623	3,85	0	36	369	393
38371	1878	371	411	0,383	0,657	602,393	3,982	0	374	404	0,173	0,725	597,623	3,856	0	36	369	393
38390	1879	365	415	0,383	0,656	602,393	4,023	0	373	401	0,173	0,725	597,623	3,831	0	36	369	393
38410	1880	225	386	0,385	0,656	602,393	3,934	0	248	389	0,175	0,724	597,623	3,874	0	37	205	387
38430	1881	220	390	0,386	0,656	602,393	4,001	0	221	378	0,176	0,724	597,623	3,847	0	37	205	387
38450	1882	219	400	0,386	0,656	597,703	3,971	0	193	370	0,176	0,724	599,388	3,856	0	37	205	387
38470	1883	207	392	0,386	0,656	597,703	4,01	0	209	381	0,176	0,724	599,388	3,918	0	37	205	387
38490	1884	210	398	0,386	0,656	597,703	3,883	0	204	377	0,176	0,724	599,388	3,876	0	37	205	387
38510	1885	203	394	0,386	0,656	597,703	3,943	0	206	379	0,176	0,724	599,388	3,865	0	37	205	387
38530	1886	211	406	0,385	0,656	597,703	3,948	0	210	374	0,175	0,724	599,388	3,888	0	37	205	387
38550	1887	207	405	0,385	0,656	600,01	3,967	0	209	377	0,175	0,724	596,227	3,868	0	37	205	387
38570	1888	210	393	0,385	0,657	600,01	3,916	0	199	378	0,174	0,725	596,227	3,772	0	37	205	387
38590	1889	195	386	0,384	0,657	600,01	3,942	0	208	372	0,174	0,725	596,227	3,727	0	37	205	387
38610	1890	194	391	0,384	0,657	600,01	3,913	0	210	378	0,174	0,725	596,227	3,747	0	37	205	387
38630	1891	192	390	0,384	0,657	600,01	3,895	0	211	386	0,174	0,725	596,227	3,7	0	37	205	387
38650	1892	192	389	0,384	0,657	598,526	3,89	0	212	384	0,174	0,725	597,327	3,705	0	37	205	387
38670	1893	193	400	0,385	0,657	598,526	3,814	0	200	382	0,174	0,725	597,327	3,717	0	37	205	387
38689	1894	196	397	0,385	0,657	598,526	3,756	0	214	385	0,175	0,725	597,327	3,642	0	37	205	387
38710	1895	199	409	0,385	0,658	598,526	3,787	0	196	390	0,175	0,725	597,327	3,638	0	37	205	387
38729	1896	173	439	0,385	0,658	598,526	3,791	0	180	417	0,176	0,726	597,327	3,767	0	38	160	426
38749	1897	173	443	0,385	0,658	600,225	3,806	0	183	426	0,175	0,726	594,137	3,714	0	38	160	426
38769	1898	165	434	0,385	0,658	600,225	3,769	0	180	421	0,175	0,726	594,137	3,657	0	38	160	426
38789	1899	160	430	0,385	0,658	600,225	3,745	0	179	417	0,175	0,726	594,137	3,653	0	38	160	426
38809	1900	158	421	0,385	0,659	600,225	3,796	0	178	413	0,175	0,726	594,137	3,708	0	38	160	426
38829	1901	162	429	0,386	0,659	600,225	3,842	0	178	418	0,176	0,726	594,137	3,785	0	38	160	426
38849	1902	162	426	0,386	0,659	600,064	3,848	0	178	416	0,176	0,726	594,721	3,812	0	38	160	426
38869	1903	168	427	0,386	0,659	600,064	3,801	0	167	424	0,176	0,726	594,721	3,738	0	38	160	426
38889	1904	172	432	0,387	0,66	600,064	3,888	0	177	417	0,176	0,727	594,721	3,739	0	38	160	426
38909	1905	161	423	0,387	0,66	600,064	3,861	0	165	420	0,176	0,727	594,721	3,777	0	38	160	426
38929	1906	161	436	0,387	0,661	600,064	3,854	0	167	429	0,177	0,727	594,721	3,742	0	38	160	426
38949	1907	160	433	0,387	0,661	601,336	3,855	0	170	427	0,177	0,728	594,188	3,75	0	38	160	426
38969	1908	166	436	0,387	0,661	601,336	3,972	0	173	422	0,177	0,728	594,188	3,854	0	38	160	426
38989	1909	177	435	0,388	0,662	601,336	3,972	0	161	422	0,177	0,728	594,188	3,833	0	38	160	426
39008	1910	163	439	0,388	0,662	601,336	4,046	0	175	428	0,177	0,728	594,188	3,878	0	38	160	426
39028	1911	170	434	0,388	0,662	601,336	4,01	0	174	417	0,178	0,729	594,188	3,908	0	38	160	426
39048	1912	172	435	0,388	0,662	601,436	4,033	0	172	418	0,177	0,729	594,647	3,916	0	38	160	426
39068	1913	167	435	0,388	0,663	601,436	4	0	171	424	0,178	0,729	594,647	3,891	0	38	160	426
39088	1914	158	435	0,388	0,663	601,436	4,004	0	166	432	0,178	0,729	594,647	3,917	0	38	160	426
39108	1915	166	442	0,388	0,663	601,436	4,017	0	165	432	0,178	0,729	594,647	3,953	0	38	160	426
39128	1916	158	436	0,388	0,663	601,436	4,038	0	160	423	0,178	0,729	594,647	3,911	0	38	160	426
39148	1917	160	438	0,388	0,663	601,589	4,048	0	157	425	0,178	0,729	595,824	3,929	0	38	160	426
39168	1918	154	437	0,388	0,664	601,589	4,063	0	160	420	0,178	0,73	595,824	3,941	0	38	160	426
39188	1919	154	437	0,388	0,664	601,589	4,009	0	167	421	0,178	0,73	595,824	3,918	0	38	160	426
39208	1920	160	439	0,388	0,664	601,589	3,967	0	168	422	0,178	0,73	595,824	3,939	0	38	160	426
39228	1921	153	440	0,388	0,664	601,589	3,976	0	165	430	0,178	0,73	595,824	3,953	0	38	160	426
39248	1922	155	441	0,388	0,663	601,049	3,981	0	165	433	0,178	0,73	594,895	3,942	0	38	160	426
39268	1923	157	435	0,389	0,664	601,049	3,985	0	166	418	0,178	0,73	594,895	3,808	0	38	160	426
39288	1924	153	441	0,389	0,664	601,049	3,917	0	169	419	0,178	0,73	594,895	3,843	0	38	160	426
39308	1925	157	435	0,389	0,664	601,049	3,861	0	165	427	0,178	0,73	594,895	3,776	0	38	160	426
39327	1926	161	439	0,389	0,664	601,049	3,898	0	162	424	0,178	0,73	594,895	3,797	0	38	160	426
39347	1927	161	437	0,389	0,664	600,423	3,869	0	163	427	0,178	0,73	594,002	3,791	0	38	160	426
39367	1928	165	437	0,389	0,664	600,423	3,804	0	164	418	0,178	0,73	594,002	3,772	0	38	160	426
39387	1929	166	433	0,389	0,664	600,423	3,8	0	165	420	0,178	0,73	594,002	3,709	0	38	160	426
39407	1930	156	432	0,389	0,664	600,423	3,799	0	159	419	0,178	0,731	594,002	3,687	0	38	160	426
39427	1931	152	435	0,389	0,665	600,423	3,754	0	166	421	0,178	0,731	594,002	3,683	0	38	160	426
39447	1932	147	431	0,389	0,664	601,851	3,756	0	165	420	0,178	0,73	594,18	3,68	0	38	160	426
39467	1933	162	437	0,389	0,665	601,851	3,73	0	170	423	0,178	0,731	594,18	3,65	0	38	160	426
39487	1934	156	438	0,389	0,665	601,851	3,625	0	166	417	0,178	0,731	594,18	3,632	0	38	160	426
39507	1935	157	432	0,389	0,665	601,851	3,668	0	163	414	0,178	0,731	594,18	3,568	0	38	160	426
39527	1936	148	425	0,389	0,665	601,851	3,624	0	155	414	0,179	0,731	594,18	3,532	0	38	160	426
39547	1937	147	425	0,389	0,665	600,293	3,629	0	150	414	0,178	0,73	594,418	3,498	0	38	160	426
39567	1938	153	433	0,389	0,665	600,293	3,611	0	149	414	0,179	0,731	594,418	3,517	0	38	160	426
39587	1939	148	432	0,389	0,665	600,293	3,547	0	156	409	0,179	0,731	594,418	3,424	0	38	160	426
39607	1940	146	428	0,389	0,665	600,293	3,498	0	161	405	0,179	0,731	594,418	3,447	0	38	160	426
39626	1941	149	435	0,389	0,665	600,293	3,47	0	154	425	0,179	0,731	594,418	3,505	0	38	160	426
39646	1942	148	433	0,389	0,665	600,68	3,445	0	155	422	0,178	0,73	594,479	3,463	0	38	160	426
39666	1943	152	432	0,389	0,665	600,68	3,517	0	163	417	0,179	0,731	594,479	3,437	0	38	160	426
39686	1944	145	428	0,389	0,665	600,68	3,516	0	158	422	0,179	0,73	594,479	3,341	0	38	160	426
39706	1945	144	435	0,389	0,665	600,68	3,431	0	160	416	0,179	0,73	594,479	3,381	0	38	160	426
39726	1946	149	427	0,389	0,665	600,68	3,465	0	146	414	0,178	0,731	594,479	3,38	0	38	160	426
39746	1947	146	430	0,389	0,665	600,255	3,436	0	142	415	0,178	0,73	594,655	3,379	0	38	160	426
39766	1948	144	425	0,389	0,665	600,255	3,39	0	161	408	0,178	0,731	594,655	3,365	0	38	160	426
39786	1949	138	426	0,389	0,665	600,255	3,467	0	167	408	0,178	0,731	594,655	3,343	0	38	160	426
39806	1950	143	421	0,389	0,666	600,255	3,4	0	166	409	0,178	0,731	594,655	3,334	0	38	160	426
39826	1951	140	433	0,389	0,665	600,255	3,386	0	162	417	0,178	0,731	594,655	3,408	0	38	160	426
39846	1952	142	432	0,389	0,665	601,212	3,413	0	165	418	0,178	0,73	594,035	3,395	0	38	160	426
39866	1953	141	430	0,389	0,665	601,212	3,394	0	159	430	0,179	0,73	594,035	3,311	0	38	160	426
39886	1954	145	435	0,389	0,665	601,212	3,387	0	162	431	0,178	0,73	594,035	3,28	0	38	160	426
39905	1955	192	409	0,388	0,665	601,212	3,411	0	221	404	0,178	0,73	594,035	3,35	0
39925	1956	257	362	0,387	0,664	601,212	3,35	0	277	351	0,176	0,729	594,035	3,274	0	39	281	351
39945	1957	280	354	0,386	0,664	600,482	3,345	0	302	332	0,176	0,729	599,261	3,324	0	39	281	351
39965	1958	278	360	0,386	0,664	600,482	3,389	0	278	351	0,176	0,729	599,261	3,367	0	39	281	351
39985	1959	279	366	0,386	0,664	600,482	3,345	0	285	359	0,176	0,729	599,261	3,34	0	39	281	351
40005	1960	279	354	0,386	0,664	600,482	3,338	0	286	354	0,176	0,729	599,261	3,292	0	39	281	351
40025	1961	281	360	0,386	0,664	600,482	3,306	0	291	349	0,176	0,729	599,261	3,313	0	39	281	351
40045	1962	282	361	0,386	0,663	599,701	3,286	0	293	351	0,175	0,729	599,426	3,289	0	39	281	351
40065	1963	280	365	0,386	0,663	599,701	3,338	0	287	336	0,175	0,729	599,426	3,233	0	39	281	351
40085	1964	285	365	0,385	0,663	599,701	3,21	0	298	354	0,175	0,729	599,426	3,362	0	39	281	351
40105	1965	271	356	0,385	0,663	599,701	3,284	0	285	334	0,174	0,729	599,426	3,219	0	39	281	351
40125	1966	281	364	0,385	0,663	599,701	3,23	0	280	345	0,174	0,729	599,426	3,234	0	39	281	351
40145	1967	280	361	0,384	0,663	599,575	3,261	0	281	349	0,174	0,729	600,341	3,268	0	39	281	351
40165	1968	271	351	0,384	0,663	599,575	3,215	0	279	344	0,174	0,729	600,341	3,251	0	39	281	351
40184	1969	284	362	0,385	0,664	599,575	3,218	0	285	342	0,174	0,729	600,341	3,19	0	39	281	351
40204	1970	279	351	0,385	0,664	599,575	3,231	0	285	347	0,174	0,73	600,341	3,195	0	39	281	351
40224	1971	271	354	0,385	0,665	599,575	3,208	0	285	345	0,175	0,73	600,341	3,159	0	39	281	351
40244	1972	276	356	0,386	0,665	600,417	3,216	0	285	345	0,175	0,73	601,135	3,155	0	39	281	351
40264	1973	276	353	0,386	0,665	600,417	3,237	0	-800	-600	0,386	0,665	-1	-1	4	39	281	351
40284	1974	275	352	0,387	0,665	600,417	3,265	0	284	340	0,176	0,731	601,135	3,181	0	39	281	351
40304	1975	279	352	0,387	0,666	600,417	3,213	0	294	352	0,176	0,731	601,135	3,236	0	39	281	351
40324	1976	268	351	0,387	0,666	600,417	3,19	0	284	344	0,176	0,732	601,135	3,235	0	39	281	351
40344	1977	267	351	0,387	0,666	599,947	3,185	0	288	352	0,176	0,732	598,471	3,219	0	39	281	351
40364	1978	-800	-600	-1	-1	-1	-1	4	-800	-600	-1	-1	-1	-1	4
40384	1979	-800	-600	-1	-1	-1	-1	4	-800	-600	-1	-1	-1	-1	4
40404	1980	-800	-600	-1	-1	-1	-1	4	-800	-600	-1	-1	-1	-1	4
40444	1981	-800	-600	-1	-1	-1	-1	4	-800	-600	-1	-1	-1	-1	4
40484	1982	-800	-600	0,386	0,669	-1	-1	4	-800	-600	0,175	0,735	-1	-1	4
40503	1983	-800	-600	-1	-1	-1	-1	4	-800	-600	-1	-1	-1	-1	4
40523	1984	-800	-600	-1	-1	-1	-1	4	-800	-600	-1	-1	-1	-1	4
[truncated: 6,771 more rows]
