# Supplementary material for: Perception of Individual and Joint Action in Infants and Adults
Source: PLoS One. 2014 Sep 9;9(9):e107450. doi: 10.1371/journal.pone.0107450 (PMC4174902; doi:10.1371/journal.pone.0107450)
Supplement: Data S1 — Raw files of eye tracking data of all participants. (ZIP) [file pone.0107450.s001.zip › Turm2012b_09_30.csv]

Data properties:
Recording date: 04.09.2012
Recording time : 14:36:07:937 (corresponds to time 0)
Study: Turmbau2012b
Subject: Turm2012b_09_30
Recording: Turm2012b_09_30
Screen resolution: 800 x 600
Coordinate unit: Pixels
Filter settings:
Eye: Average
Fixation radius: 30
Min duration: 100
Timestamp	Number	GazepointX (L)	GazepointY (L)	CamX (L)	CamY (L)	Distance (L)	Pupil (L)	Validity (L)	GazepointX (R)	GazepointY (R)	CamX (R)	CamY (R)	Distance (R)	Pupil (R)	Validity (R)	Fixation	GazepointX	GazepointY	Event	Event Key	Data 1	Data 2	Description
7	1	442	224	0,498	0,716	594,352	3,348	0	422	227	0,29	0,759	591,476	3,265	0	1	433	223
27	2	446	224	0,498	0,716	595,378	3,35	0	423	222	0,29	0,759	594,974	3,285	0	1	433	223
47	3	445	221	0,499	0,717	595,378	3,421	0	420	225	0,29	0,76	594,974	3,326	0	1	433	223
67	4	438	216	0,499	0,717	595,378	3,397	0	425	221	0,291	0,761	594,974	3,319	0	1	433	223
86	5	447	227	0,499	0,718	595,378	3,402	0	418	215	0,291	0,761	594,974	3,324	0	1	433	223
106	6	443	218	0,5	0,718	595,378	3,401	0	431	212	0,291	0,761	594,974	3,361	0	1	433	223
126	7	441	217	0,5	0,718	596,178	3,405	0	431	210	0,291	0,761	593,512	3,354	0	1	433	223
146	8	436	229	0,5	0,719	596,178	3,383	0	432	217	0,291	0,762	593,512	3,316	0	1	433	223
166	9	442	229	0,5	0,719	596,178	3,388	0	426	219	0,291	0,762	593,512	3,291	0	1	433	223
186	10	440	225	0,5	0,719	596,178	3,421	0	424	228	0,291	0,762	593,512	3,331	0	1	433	223
206	11	442	223	0,5	0,719	596,178	3,429	0	429	216	0,291	0,762	593,512	3,327	0	1	433	223
226	12	441	225	0,499	0,719	594,185	3,425	0	425	218	0,291	0,762	594,505	3,329	0	1	433	223
246	13	436	229	0,499	0,72	594,185	3,422	0	424	233	0,291	0,763	594,505	3,302	0	1	433	223
266	14	448	234	0,499	0,72	594,185	3,392	0	421	223	0,29	0,763	594,505	3,346	0	1	433	223
286	15	445	228	0,499	0,72	594,185	3,385	0	417	216	0,29	0,764	594,505	3,384	0	1	433	223
306	16	441	228	0,499	0,72	594,185	3,421	0	424	229	0,29	0,764	594,505	3,341	0	1	433	223
326	17	446	225	0,498	0,72	596,266	3,416	0	421	224	0,29	0,764	593,25	3,345	0	1	433	223
346	18	436	230	0,498	0,721	596,266	3,423	0	419	225	0,29	0,764	593,25	3,306	0	1	433	223
365	19	406	226	0,499	0,721	596,266	3,351	0	386	235	0,29	0,765	593,25	3,369	0	2	392	245
385	20	406	235	0,499	0,721	596,266	3,374	0	384	242	0,29	0,765	593,25	3,356	0	2	392	245
405	21	406	246	0,498	0,721	596,266	3,336	0	383	243	0,29	0,765	593,25	3,335	0	2	392	245
425	22	406	249	0,498	0,721	595,553	3,335	0	381	243	0,29	0,765	592,978	3,364	0	2	392	245
445	23	402	243	0,498	0,722	595,553	3,34	0	384	243	0,29	0,765	592,978	3,263	0	2	392	245
465	24	408	248	0,498	0,722	595,553	3,384	0	382	242	0,29	0,766	592,978	3,29	0	2	392	245
485	25	401	237	0,498	0,722	595,553	3,288	0	387	241	0,289	0,766	592,978	3,251	0	2	392	245
505	26	402	249	0,498	0,722	595,553	3,312	0	385	242	0,289	0,766	592,978	3,287	0	2	392	245
525	27	403	247	0,498	0,722	595,345	3,307	0	385	243	0,289	0,766	591,844	3,268	0	2	392	245
545	28	405	238	0,497	0,722	595,345	3,308	0	381	239	0,289	0,766	591,844	3,284	0	2	392	245
565	29	402	249	0,497	0,722	595,345	3,237	0	384	246	0,289	0,766	591,844	3,22	0	2	392	245
585	30	403	253	0,497	0,722	595,345	3,326	0	384	240	0,289	0,766	591,844	3,238	0	2	392	245
605	31	406	232	0,497	0,722	595,345	3,366	0	381	243	0,289	0,766	591,844	3,256	0	2	392	245
625	32	406	240	0,497	0,722	593,856	3,349	0	382	246	0,289	0,766	591,516	3,224	0	2	392	245
645	33	405	241	0,497	0,722	593,856	3,275	0	383	247	0,289	0,766	591,516	3,254	0	2	392	245
664	34	403	248	0,498	0,721	593,856	3,261	0	384	244	0,289	0,766	591,516	3,249	0	2	392	245
665								5							5				ShowAVI	8	0	0	atFish.avi
685	35	399	246	0,498	0,721	593,856	3,346	0	382	248	0,289	0,766	591,516	3,287	0	2	392	245
704	36	393	248	0,498	0,722	593,856	3,324	0	378	243	0,289	0,766	591,516	3,279	0	2	392	245
725	37	390	245	0,498	0,721	595,174	3,35	0	378	241	0,289	0,765	593,988	3,301	0	2	392	245
744	38	394	250	0,498	0,721	595,174	3,266	0	381	245	0,289	0,766	593,988	3,305	0	2	392	245
765	39	397	235	0,498	0,721	595,174	3,253	0	380	240	0,289	0,766	593,988	3,251	0	2	392	245
784	40	403	242	0,497	0,721	595,174	3,221	0	377	243	0,289	0,766	593,988	3,273	0	2	392	245
806	41	396	243	0,497	0,721	595,174	3,24	0	382	248	0,289	0,766	593,988	3,262	0	2	392	245
824	42	398	247	0,497	0,721	592,971	3,213	0	381	249	0,289	0,765	592,086	3,263	0	2	392	245
846	43	411	252	0,497	0,721	592,971	3,201	0	383	250	0,289	0,766	592,086	3,223	0	2	392	245
864	44	408	241	0,497	0,721	592,971	3,201	0	386	247	0,289	0,766	592,086	3,292	0	2	392	245
887	45	398	240	0,497	0,721	592,971	3,245	0	382	248	0,289	0,766	592,086	3,306	0	2	392	245
904	46	401	253	0,497	0,722	592,971	3,238	0	380	243	0,289	0,766	592,086	3,277	0	2	392	245
926	47	404	247	0,497	0,721	593,147	3,232	0	380	243	0,289	0,766	591,687	3,274	0	2	392	245
943	48	401	243	0,497	0,722	593,147	3,242	0	374	251	0,289	0,766	591,687	3,284	0	2	392	245
965	49	411	242	0,497	0,721	593,147	3,253	0	380	247	0,289	0,766	591,687	3,299	0	2	392	245
983	50	399	246	0,497	0,721	593,147	3,313	0	388	242	0,289	0,765	591,687	3,369	0	2	392	245
1005	51	411	242	0,498	0,721	593,147	3,303	0	386	254	0,289	0,765	591,687	3,285	0	2	392	245
1023	52	407	240	0,498	0,721	595,462	3,306	0	386	249	0,289	0,765	592,991	3,318	0	2	392	245
1045	53	403	250	0,498	0,721	595,462	3,363	0	380	246	0,289	0,765	592,991	3,333	0	2	392	245
1063	54	410	242	0,498	0,72	595,462	3,375	0	378	247	0,289	0,764	592,991	3,392	0	2	392	245
1086	55	402	243	0,498	0,719	595,462	3,391	0	380	249	0,29	0,763	592,991	3,36	0	2	392	245
1103	56	408	241	0,498	0,718	595,462	3,372	0	383	244	0,29	0,763	592,991	3,341	0	2	392	245
1125	57	404	241	0,498	0,717	595,768	3,379	0	383	244	0,29	0,762	593,659	3,367	0	2	392	245
1143	58	399	250	0,498	0,717	595,768	3,352	0	384	252	0,29	0,761	593,659	3,357	0	2	392	245
1163	59	402	237	0,498	0,717	595,768	3,373	0	381	248	0,29	0,761	593,659	3,355	0	2	392	245
1183	60	398	230	0,498	0,716	595,768	3,385	0	384	253	0,29	0,761	593,659	3,361	0	2	392	245
1203	61	405	248	0,498	0,716	595,768	3,331	0	383	247	0,29	0,761	593,659	3,347	0	2	392	245
1223	62	404	242	0,498	0,716	594,397	3,336	0	382	249	0,29	0,761	593,087	3,343	0	2	392	245
1243	63	402	254	0,498	0,716	594,397	3,331	0	385	235	0,29	0,761	593,087	3,346	0	2	392	245
1262	64	406	257	0,498	0,716	594,397	3,246	0	383	253	0,29	0,761	593,087	3,372	0	2	392	245
1282	65	409	250	0,498	0,716	594,397	3,369	0	375	245	0,289	0,761	593,087	3,312	0	2	392	245
1302	66	405	249	0,497	0,716	594,397	3,322	0	380	255	0,289	0,761	593,087	3,283	0	2	392	245
1322	67	406	246	0,497	0,715	595,686	3,316	0	377	252	0,289	0,76	593,456	3,278	0	2	392	245
1342	68	407	248	0,497	0,716	595,686	3,332	0	385	241	0,289	0,761	593,456	3,343	0	2	392	245
1362	69	406	249	0,497	0,716	595,686	3,298	0	378	248	0,289	0,761	593,456	3,275	0	2	392	245
1382	70	412	247	0,497	0,716	595,686	3,365	0	376	244	0,289	0,761	593,456	3,291	0	2	392	245
1402	71	404	242	0,497	0,716	595,686	3,302	0	388	256	0,289	0,761	593,456	3,283	0	2	392	245
1422	72	406	241	0,497	0,716	596,398	3,329	0	384	257	0,289	0,761	593,818	3,293	0	2	392	245
1442	73	409	245	0,497	0,717	596,398	3,333	0	392	244	0,289	0,762	593,818	3,294	0	2	392	245
1462	74	401	249	0,497	0,717	596,398	3,312	0	382	251	0,289	0,762	593,818	3,276	0	2	392	245
1482	75	413	254	0,497	0,717	596,398	3,309	0	384	249	0,288	0,762	593,818	3,282	0	2	392	245
1502	76	410	251	0,497	0,717	596,398	3,327	0	387	250	0,288	0,762	593,818	3,281	0	2	392	245
1522	77	409	254	0,496	0,717	595,55	3,311	0	382	250	0,288	0,762	592,304	3,272	0	2	392	245
1541	78	399	243	0,496	0,717	595,55	3,341	0	383	252	0,288	0,762	592,304	3,355	0	2	392	245
1562	79	408	247	0,496	0,717	595,55	3,316	0	377	261	0,288	0,763	592,304	3,24	0	2	392	245
1581	80	406	250	0,496	0,718	595,55	3,292	0	379	256	0,288	0,763	592,304	3,314	0	2	392	245
1601	81	407	243	0,495	0,718	595,55	3,371	0	379	249	0,287	0,764	592,304	3,32	0	2	392	245
1621	82	406	247	0,494	0,718	594,473	3,35	0	379	250	0,286	0,765	594,17	3,336	0	2	392	245
1641	83	496	346	0,491	0,722	594,473	3,414	0	502	340	0,284	0,77	594,17	3,315	0
1661	84	578	466	0,487	0,727	594,473	3,415	0	574	465	0,281	0,776	594,17	3,31	0
1681	85	-800	-600	-1	-1	-1	-1	4	-800	-600	-1	-1	-1	-1	4
1701	86	-800	-600	-1	-1	-1	-1	4	-800	-600	-1	-1	-1	-1	4
1721	87	-800	-600	-1	-1	-1	-1	4	-800	-600	-1	-1	-1	-1	4
1741	88	-800	-600	-1	-1	-1	-1	4	-800	-600	-1	-1	-1	-1	4
1761	89	-800	-600	-1	-1	-1	-1	4	-800	-600	-1	-1	-1	-1	4
1781	90	-800	-600	0,463	0,761	-1	-1	4	-800	-600	0,259	0,825	-1	-1	4
1801	91	-800	-600	-1	-1	-1	-1	4	-800	-600	-1	-1	-1	-1	4
1821	92	-800	-600	-1	-1	-1	-1	4	-800	-600	-1	-1	-1	-1	4
1841	93	-800	-600	-1	-1	-1	-1	4	-800	-600	-1	-1	-1	-1	4
1860	94	585	766	0,453	0,766	589,069	3,551	0	-800	-600	0,453	0,766	-1	-1	4	3	570	782
1880	95	582	764	0,452	0,767	583,673	3,52	0	-800	-600	0,249	0,836	-1	-1	4	3	570	782
1900	96	582	776	0,452	0,768	583,673	3,535	0	562	793	0,249	0,839	583,56	3,51	0	3	570	782
1920	97	581	771	0,452	0,77	583,673	3,575	0	554	800	0,249	0,84	583,56	3,494	0	3	570	782
1940	98	581	770	0,453	0,771	583,673	3,579	0	556	797	0,25	0,842	583,56	3,517	0	3	570	782
1960	99	579	769	0,454	0,772	583,673	3,617	0	563	803	0,25	0,842	583,56	3,53	0	3	570	782
1980	100	579	768	0,455	0,772	584,168	3,636	0	561	803	0,251	0,842	584,865	3,536	0	3	570	782
2000	101	580	774	0,455	0,772	584,168	3,669	0	557	792	0,252	0,842	584,865	3,567	0	3	570	782
2020	102	577	774	0,456	0,772	584,168	3,641	0	558	798	0,252	0,842	584,865	3,601	0	3	570	782
2040	103	580	757	0,457	0,772	584,168	3,698	0	558	796	0,253	0,841	584,865	3,607	0	3	570	782
2060	104	584	776	0,457	0,772	584,168	3,657	0	554	796	0,253	0,841	584,865	3,626	0	3	570	782
2080	105	582	771	0,458	0,771	582,326	3,645	0	552	795	0,254	0,839	581,252	3,615	0	3	570	782
2100	106	528	539	0,459	0,767	582,326	3,711	0	516	552	0,256	0,835	581,252	3,634	0
2120	107	470	395	0,461	0,762	582,326	3,709	0	458	404	0,258	0,829	581,252	3,623	0
2140	108	476	366	0,462	0,758	582,326	3,734	0	444	359	0,259	0,825	581,252	3,666	0
2160	109	463	342	0,464	0,755	582,326	3,723	0	447	342	0,26	0,82	581,252	3,675	0
2179	110	464	303	0,466	0,751	595,559	3,811	0	453	311	0,262	0,815	594,149	3,763	0
2199	111	469	342	0,469	0,748	595,559	3,85	0	449	339	0,264	0,811	594,149	3,687	0	4	458	340
2219	112	469	340	0,471	0,746	595,559	3,846	0	451	343	0,266	0,807	594,149	3,733	0	4	458	340
2239	113	466	341	0,474	0,745	595,559	3,846	0	454	344	0,269	0,805	594,149	3,76	0	4	458	340
2259	114	467	343	0,477	0,745	595,559	3,84	0	451	341	0,271	0,803	594,149	3,732	0	4	458	340
2279	115	466	343	0,48	0,744	596,083	3,841	0	451	344	0,273	0,801	593,446	3,736	0	4	458	340
2299	116	468	344	0,482	0,744	596,083	3,896	0	449	342	0,276	0,8	593,446	3,735	0	4	458	340
2319	117	469	343	0,484	0,743	596,083	3,898	0	447	346	0,278	0,798	593,446	3,763	0	4	458	340
2339	118	468	344	0,486	0,743	596,083	3,889	0	450	342	0,279	0,797	593,446	3,822	0	4	458	340
2359	119	467	344	0,487	0,743	596,083	3,91	0	450	345	0,281	0,796	593,446	3,795	0	4	458	340
2379	120	467	344	0,488	0,742	595,588	3,906	0	451	343	0,281	0,796	594,385	3,831	0	4	458	340
2399	121	465	344	0,489	0,743	595,588	3,874	0	456	346	0,282	0,796	594,385	3,769	0	4	458	340
2419	122	462	344	0,489	0,743	595,588	3,886	0	449	342	0,282	0,795	594,385	3,796	0	4	458	340
2439	123	463	342	0,489	0,743	595,588	3,93	0	451	339	0,282	0,795	594,385	3,786	0	4	458	340
2458	124	469	341	0,489	0,742	595,588	3,922	0	448	341	0,282	0,795	594,385	3,809	0	4	458	340
2478	125	467	342	0,489	0,742	594,446	3,908	0	449	339	0,282	0,795	594,986	3,814	0	4	458	340
2498	126	467	343	0,488	0,742	594,446	3,946	0	452	339	0,282	0,795	594,986	3,831	0	4	458	340
2518	127	461	348	0,488	0,742	594,446	3,911	0	448	340	0,281	0,795	594,986	3,832	0	4	458	340
2538	128	462	349	0,488	0,742	594,446	3,926	0	452	337	0,281	0,795	594,986	3,844	0	4	458	340
2558	129	463	340	0,488	0,742	594,446	3,96	0	450	343	0,281	0,795	594,986	3,859	0	4	458	340
2578	130	464	342	0,488	0,742	595,084	3,951	0	449	344	0,281	0,794	594,259	3,86	0	4	458	340
2598	131	464	343	0,488	0,742	595,084	3,976	0	446	342	0,281	0,795	594,259	3,83	0	4	458	340
2618	132	466	350	0,489	0,742	595,084	3,956	0	451	341	0,282	0,794	594,259	3,86	0	4	458	340
2638	133	461	346	0,489	0,742	595,084	3,948	0	444	336	0,282	0,794	594,259	3,868	0	4	458	340
2658	134	462	346	0,49	0,742	595,084	3,977	0	449	339	0,283	0,794	594,259	3,898	0	4	458	340
2678	135	462	345	0,49	0,741	595,912	3,97	0	450	336	0,283	0,793	595,172	3,919	0	4	458	340
2698	136	461	340	0,49	0,741	595,912	3,911	0	449	339	0,283	0,793	595,172	3,84	0	4	458	340
2718	137	463	347	0,491	0,741	595,912	3,877	0	443	345	0,284	0,793	595,172	3,786	0	4	458	340
2738	138	465	346	0,491	0,741	595,912	3,861	0	456	331	0,284	0,792	595,172	3,801	0	4	458	340
2758	139	464	344	0,491	0,741	595,912	3,834	0	448	342	0,284	0,792	595,172	3,789	0	4	458	340
2777	140	465	344	0,492	0,741	595,314	3,81	0	447	339	0,284	0,791	593,566	3,786	0	4	458	340
2797	141	461	343	0,492	0,741	595,314	3,772	0	445	337	0,285	0,791	593,566	3,679	0	4	458	340
2817	142	465	341	0,492	0,741	595,314	3,746	0	452	338	0,285	0,791	593,566	3,702	0	4	458	340
2837	143	468	339	0,492	0,741	595,314	3,739	0	451	339	0,285	0,791	593,566	3,655	0	4	458	340
2857	144	480	323	0,492	0,74	595,314	3,728	0	462	321	0,285	0,791	593,566	3,65	0	4	458	340
2877	145	484	321	0,491	0,74	595,084	3,719	0	464	324	0,284	0,789	591,086	3,631	0	4	458	340
2897	146	536	261	0,491	0,74	595,084	3,656	0	518	270	0,284	0,79	591,086	3,613	0	5	526	270
2917	147	550	266	0,491	0,74	595,084	3,683	0	516	272	0,284	0,789	591,086	3,571	0	5	526	270
2937	148	540	260	0,491	0,739	595,084	3,632	0	517	278	0,284	0,789	591,086	3,555	0	5	526	270
2957	149	544	263	0,491	0,739	595,084	3,643	0	516	276	0,284	0,789	591,086	3,546	0	5	526	270
2977	150	549	266	0,491	0,739	594,197	3,638	0	516	279	0,284	0,789	590,57	3,534	0	5	526	270
2997	151	529	266	0,491	0,739	594,197	3,558	0	513	279	0,284	0,789	590,57	3,515	0	5	526	270
3017	152	544	258	0,491	0,74	594,197	3,563	0	517	274	0,284	0,789	590,57	3,487	0	5	526	270
3037	153	537	268	0,491	0,74	594,197	3,543	0	521	265	0,284	0,789	590,57	3,466	0	5	526	270
3056	154	541	265	0,491	0,74	594,197	3,543	0	514	270	0,284	0,79	590,57	3,475	0	5	526	270
3076	155	537	265	0,491	0,74	593,099	3,537	0	517	266	0,284	0,79	590,403	3,462	0	5	526	270
3096	156	543	267	0,491	0,741	593,099	3,489	0	518	268	0,284	0,79	590,403	3,463	0	5	526	270
3116	157	541	267	0,491	0,741	593,099	3,43	0	517	274	0,284	0,791	590,403	3,404	0	5	526	270
3136	158	539	265	0,491	0,741	593,099	3,522	0	516	264	0,284	0,791	590,403	3,45	0	5	526	270
3156	159	545	264	0,491	0,742	593,099	3,47	0	509	276	0,283	0,792	590,403	3,396	0	5	526	270
3176	160	544	261	0,491	0,742	594,482	3,469	0	508	273	0,283	0,792	590,061	3,406	0	5	526	270
3193								5							5				Keyboard	3	39	0	Right
3196	161	548	260	0,49	0,742	594,482	3,461	0	517	272	0,283	0,792	590,061	3,371	0	5	526	270
3216	162	545	255	0,49	0,742	594,482	3,479	0	518	274	0,282	0,793	590,061	3,411	0	5	526	270
3236	163	541	273	0,489	0,743	594,482	3,459	0	520	271	0,282	0,793	590,061	3,378	0	5	526	270
3256	164	546	267	0,489	0,743	594,482	3,501	0	507	275	0,282	0,794	590,061	3,375	0	5	526	270
3276	165	544	270	0,489	0,743	594,154	3,5	0	507	275	0,281	0,794	590,047	3,387	0	5	526	270
3296	166	545	270	0,489	0,743	594,154	3,499	0	515	270	0,281	0,794	590,047	3,437	0	5	526	270
3316	167	539	261	0,488	0,743	594,154	3,513	0	517	271	0,281	0,794	590,047	3,405	0	5	526	270
3336	168	540	266	0,488	0,743	594,154	3,504	0	519	275	0,281	0,794	590,047	3,465	0	5	526	270
3356	169	533	270	0,488	0,744	594,154	3,545	0	521	272	0,281	0,794	590,047	3,471	0	5	526	270
3375	170	531	268	0,488	0,744	592,602	3,544	0	523	273	0,281	0,795	590,756	3,482	0	5	526	270
3395	171	544	268	0,489	0,744	592,602	3,538	0	519	276	0,281	0,794	590,756	3,508	0	5	526	270
3415	172	544	276	0,489	0,744	592,602	3,581	0	517	278	0,281	0,794	590,756	3,533	0	5	526	270
3435	173	542	276	0,489	0,744	592,602	3,581	0	512	275	0,281	0,794	590,756	3,551	0	5	526	270
3455	174	534	274	0,489	0,744	592,602	3,672	0	512	274	0,281	0,794	590,756	3,557	0	5	526	270
3475	175	533	272	0,489	0,744	593,738	3,711	0	513	276	0,282	0,794	589,653	3,556	0	5	526	270
3495	176	546	261	0,489	0,744	593,738	3,654	0	515	280	0,282	0,794	589,653	3,596	0	5	526	270
3515	177	537	268	0,49	0,744	593,738	3,602	0	514	282	0,282	0,794	589,653	3,589	0	5	526	270
3535	178	542	271	0,49	0,744	593,738	3,64	0	506	279	0,282	0,794	589,653	3,589	0	5	526	270
3555	179	538	266	0,49	0,744	593,738	3,717	0	507	282	0,282	0,794	589,653	3,56	0	5	526	270
3575	180	540	265	0,49	0,744	594,245	3,709	0	510	279	0,282	0,794	591,178	3,563	0	5	526	270
3595	181	536	266	0,49	0,744	594,245	3,634	0	510	275	0,282	0,794	591,178	3,621	0	5	526	270
3615	182	534	260	0,49	0,744	594,245	3,633	0	513	277	0,282	0,794	591,178	3,582	0	5	526	270
3635	183	539	255	0,49	0,744	594,245	3,63	0	521	276	0,282	0,794	591,178	3,626	0	5	526	270
3654	184	539	262	0,489	0,744	594,245	3,672	0	510	275	0,282	0,794	591,178	3,639	0	5	526	270
3674	185	539	260	0,489	0,744	594,8	3,678	0	514	275	0,281	0,795	591,766	3,636	0	5	526	270
3694	186	534	264	0,489	0,745	594,8	3,664	0	510	286	0,281	0,795	591,766	3,631	0	5	526	270
3714	187	536	266	0,489	0,745	594,8	3,654	0	508	278	0,281	0,795	591,766	3,615	0	5	526	270
3734	188	531	275	0,489	0,745	594,8	3,641	0	508	281	0,281	0,795	591,766	3,623	0	5	526	270
3752								5							5				ShowAVI	8	0	0	Interactive.avi
3754	189	533	266	0,489	0,745	594,8	3,685	0	509	281	0,281	0,795	591,766	3,666	0	5	526	270
3774	190	531	270	0,489	0,745	593,506	3,671	0	508	282	0,282	0,795	591,222	3,66	0	5	526	270
3794	191	441	213	0,491	0,744	593,506	3,686	0	447	242	0,283	0,794	591,222	3,673	0
3814	192	336	206	0,493	0,744	593,506	3,694	0	337	204	0,286	0,794	591,222	3,681	0
3834	193	293	186	0,494	0,744	593,506	3,6	0	279	184	0,287	0,793	591,222	3,697	0	6	270	181
3854	194	284	176	0,494	0,744	593,506	3,704	0	268	178	0,287	0,793	591,222	3,626	0	6	270	181
3874	195	274	166	0,495	0,743	593,517	3,676	0	257	175	0,287	0,793	589,503	3,62	0	6	270	181
3894	196	287	177	0,495	0,744	593,517	3,661	0	278	196	0,288	0,793	589,503	3,666	0	6	270	181
3914	197	294	182	0,495	0,744	593,517	3,684	0	283	190	0,288	0,793	589,503	3,686	0	6	270	181
3934	198	285	177	0,495	0,744	593,517	3,685	0	283	192	0,288	0,793	589,503	3,68	0	6	270	181
3954	199	289	185	0,495	0,744	593,517	3,66	0	285	189	0,288	0,792	589,503	3,68	0	6	270	181
3973	200	291	185	0,495	0,743	593,078	3,669	0	286	188	0,287	0,792	589,932	3,682	0	6	270	181
3993	201	286	179	0,495	0,744	593,078	3,661	0	272	187	0,287	0,793	589,932	3,665	0	6	270	181
4013	202	283	179	0,495	0,744	593,078	3,735	0	273	195	0,287	0,793	589,932	3,722	0	6	270	181
4033	203	289	184	0,495	0,744	593,078	3,722	0	278	193	0,287	0,793	589,932	3,705	0	6	270	181
4053	204	289	181	0,495	0,744	593,078	3,714	0	279	197	0,287	0,793	589,932	3,644	0	6	270	181
4073	205	289	183	0,494	0,744	592,385	3,703	0	280	197	0,287	0,793	590,318	3,669	0	6	270	181
4093	206	288	181	0,494	0,744	592,385	3,707	0	279	188	0,287	0,793	590,318	3,719	0	6	270	181
4113	207	285	179	0,494	0,744	592,385	3,713	0	278	186	0,287	0,793	590,318	3,687	0	6	270	181
4133	208	288	179	0,494	0,744	592,385	3,724	0	275	193	0,287	0,793	590,318	3,621	0	6	270	181
4153	209	282	181	0,494	0,744	592,385	3,69	0	274	194	0,287	0,793	590,318	3,729	0	6	270	181
4173	210	282	180	0,494	0,744	592,034	3,692	0	273	195	0,287	0,793	589,316	3,692	0	6	270	181
4193	211	290	189	0,494	0,744	592,034	3,68	0	281	187	0,287	0,793	589,316	3,7	0	6	270	181
4213	212	289	188	0,495	0,744	592,034	3,636	0	277	190	0,287	0,793	589,316	3,658	0	6	270	181
4233	213	285	190	0,495	0,744	592,034	3,625	0	273	194	0,287	0,793	589,316	3,641	0	6	270	181
4252	214	261	174	0,495	0,744	592,034	3,672	0	250	192	0,288	0,793	589,316	3,635	0	6	270	181
4272	215	256	168	0,495	0,744	594,783	3,663	0	244	188	0,288	0,793	591,787	3,644	0	6	270	181
4292	216	261	173	0,496	0,744	594,783	3,673	0	261	185	0,288	0,793	591,787	3,677	0	6	270	181
4312	217	267	171	0,496	0,744	594,783	3,63	0	247	177	0,289	0,793	591,787	3,662	0	6	270	181
4332	218	255	175	0,496	0,744	594,783	3,569	0	255	182	0,289	0,792	591,787	3,649	0	6	270	181
4352	219	263	164	0,497	0,744	594,783	3,659	0	258	176	0,289	0,792	591,787	3,657	0	6	270	181
4372	220	263	164	0,497	0,744	594,693	3,621	0	252	176	0,289	0,792	591,828	3,651	0	6	270	181
4392	221	260	177	0,497	0,744	594,693	3,595	0	254	179	0,289	0,792	591,828	3,641	0	6	270	181
4412	222	268	172	0,497	0,744	594,693	3,635	0	252	181	0,29	0,792	591,828	3,586	0	6	270	181
4432	223	259	168	0,497	0,744	594,693	3,573	0	250	179	0,289	0,792	591,828	3,586	0	6	270	181
4452	224	259	171	0,497	0,744	594,693	3,525	0	248	186	0,289	0,792	591,828	3,578	0	6	270	181
4472	225	259	170	0,497	0,744	594,376	3,522	0	246	188	0,289	0,792	590,762	3,57	0	6	270	181
4492	226	260	170	0,497	0,744	594,376	3,52	0	258	184	0,289	0,792	590,762	3,568	0	6	270	181
4512	227	247	165	0,497	0,744	594,376	3,584	0	245	180	0,289	0,792	590,762	3,486	0	6	270	181
4532	228	203	153	0,497	0,745	594,376	3,483	0	206	162	0,29	0,793	590,762	3,529	0	7	209	160
4551	229	220	162	0,497	0,745	594,376	3,427	0	215	164	0,29	0,793	590,762	3,476	0	7	209	160
4572	230	200	158	0,498	0,745	593,387	3,42	0	223	163	0,29	0,793	592,277	3,496	0	7	209	160
4591	231	215	162	0,498	0,746	593,387	3,418	0	212	176	0,291	0,794	592,277	3,478	0	7	209	160
4611	232	209	153	0,498	0,746	593,387	3,384	0	209	164	0,291	0,794	592,277	3,529	0	7	209	160
4631	233	215	149	0,499	0,746	593,387	3,47	0	211	167	0,291	0,794	592,277	3,495	0	7	209	160
4651	234	212	154	0,499	0,746	593,387	3,429	0	207	161	0,291	0,794	592,277	3,466	0	7	209	160
4671	235	210	152	0,499	0,746	594,11	3,439	0	207	161	0,292	0,794	592,553	3,483	0	7	209	160
4691	236	209	157	0,499	0,747	594,11	3,437	0	207	173	0,292	0,795	592,553	3,447	0	7	209	160
4711	237	212	164	0,5	0,747	594,11	3,406	0	210	163	0,292	0,795	592,553	3,498	0	7	209	160
4731	238	212	155	0,5	0,747	594,11	3,405	0	201	163	0,292	0,795	592,553	3,47	0	7	209	160
4751	239	216	145	0,5	0,747	594,11	3,42	0	199	163	0,292	0,795	592,553	3,48	0	7	209	160
4771	240	218	147	0,5	0,747	592,627	3,394	0	199	165	0,292	0,795	591,493	3,46	0	7	209	160
4791	241	208	152	0,5	0,747	592,627	3,375	0	205	176	0,292	0,796	591,493	3,47	0	7	209	160
4811	242	212	145	0,5	0,747	592,627	3,432	0	208	171	0,292	0,796	591,493	3,507	0	7	209	160
4830	243	209	148	0,499	0,747	592,627	3,452	0	204	169	0,292	0,796	591,493	3,442	0	7	209	160
4850	244	210	160	0,499	0,747	592,627	3,429	0	208	167	0,292	0,796	591,493	3,443	0	7	209	160
4870	245	211	159	0,499	0,746	592,374	3,432	0	207	163	0,292	0,796	592,498	3,448	0	7	209	160
4890	246	203	157	0,499	0,747	592,374	3,398	0	208	165	0,292	0,796	592,498	3,48	0	7	209	160
4910	247	208	160	0,499	0,747	592,374	3,406	0	201	173	0,292	0,796	592,498	3,495	0	7	209	160
4930	248	251	149	0,498	0,746	592,374	3,31	0	273	155	0,291	0,796	592,498	3,481	0
4950	249	386	102	0,496	0,745	592,374	3,349	0	395	104	0,289	0,795	592,498	3,442	0
4970	250	415	91	0,494	0,745	594,455	3,336	0	424	102	0,287	0,794	590,012	3,429	0
4990	251	520	57	0,494	0,745	594,455	3,455	0	507	79	0,287	0,795	590,012	3,328	0	8	520	68
5010	252	523	60	0,493	0,745	594,455	3,415	0	517	70	0,286	0,795	590,012	3,402	0	8	520	68
5030	253	522	55	0,493	0,744	594,455	3,425	0	530	72	0,286	0,794	590,012	3,457	0	8	520	68
5050	254	529	55	0,493	0,744	594,455	3,397	0	520	65	0,286	0,794	590,012	3,527	0	8	520	68
5070	255	531	55	0,493	0,743	594,691	3,396	0	525	63	0,285	0,793	590,164	3,588	0	8	520	68
5090	256	521	53	0,492	0,743	594,691	3,436	0	522	74	0,285	0,793	590,164	3,399	0	8	520	68
5110	257	520	57	0,492	0,742	594,691	3,414	0	521	73	0,285	0,793	590,164	3,411	0	8	520	68
5130	258	521	64	0,492	0,742	594,691	3,384	0	526	76	0,285	0,792	590,164	3,378	0	8	520	68
5149	259	521	55	0,492	0,741	594,691	3,362	0	525	68	0,284	0,792	590,164	3,416	0	8	520	68
5169	260	520	60	0,491	0,74	593,664	3,335	0	526	68	0,284	0,791	590,268	3,407	0	8	520	68
5189	261	521	57	0,491	0,74	593,664	3,384	0	514	70	0,284	0,791	590,268	3,455	0	8	520	68
5209	262	521	57	0,491	0,74	593,664	3,42	0	528	75	0,283	0,79	590,268	3,418	0	8	520	68
5229	263	530	59	0,49	0,739	593,664	3,339	0	521	71	0,283	0,79	590,268	3,385	0	8	520	68
5249	264	525	57	0,49	0,738	593,664	3,308	0	-800	-600	0,49	0,738	-1	-1	4	8	520	68
5269	265	528	54	0,489	0,736	595,432	3,309	0	-800	-600	0,282	0,787	-1	-1	4	8	520	68
5289	266	521	60	0,489	0,735	595,432	3,348	0	521	73	0,282	0,787	589,862	3,354	0	8	520	68
5309	267	521	71	0,489	0,734	595,432	3,334	0	-800	-600	0,489	0,734	-1	-1	4	8	520	68
5329	268	515	70	0,488	0,734	595,432	3,405	0	521	76	0,281	0,785	589,862	3,359	0	8	520	68
5349	269	515	63	0,488	0,733	595,432	3,367	0	523	85	0,281	0,784	589,862	3,3	0	8	520	68
5369	270	516	69	0,488	0,732	594,943	3,376	0	524	82	0,281	0,784	591,46	3,308	0	8	520	68
5389	271	518	67	0,488	0,733	594,943	3,385	0	519	74	0,281	0,784	591,46	3,383	0	8	520	68
5409	272	529	59	0,488	0,734	594,943	3,289	0	519	76	0,281	0,785	591,46	3,423	0	8	520	68
5428	273	523	70	0,489	0,734	594,943	3,332	0	514	80	0,281	0,785	591,46	3,357	0	8	520	68
5449	274	525	71	0,489	0,734	594,943	3,367	0	510	81	0,282	0,786	591,46	3,404	0	8	520	68
5468	275	527	74	0,489	0,734	594,041	3,323	0	508	83	0,282	0,785	591,541	3,409	0	8	520	68
5488	276	523	63	0,49	0,734	594,041	3,445	0	513	72	0,282	0,786	591,541	3,451	0	8	520	68
5508	277	525	70	0,49	0,734	594,041	3,464	0	507	85	0,282	0,785	591,541	3,45	0	8	520	68
5528	278	523	69	0,49	0,734	594,041	3,462	0	513	74	0,283	0,785	591,541	3,476	0	8	520	68
5548	279	515	78	0,49	0,734	594,041	3,479	0	508	74	0,283	0,785	591,541	3,443	0	8	520	68
5568	280	515	78	0,491	0,734	595,046	3,489	0	509	75	0,283	0,785	590,432	3,442	0	8	520	68
5588	281	529	65	0,491	0,734	595,046	3,522	0	510	80	0,283	0,785	590,432	3,503	0	8	520	68
5608	282	-800	-600	0,283	0,784	-1	-1	4	540	49	0,283	0,784	590,432	3,511	0
5628	283	-800	-600	-1	-1	-1	-1	4	-800	-600	-1	-1	-1	-1	4
5648	284	-800	-600	-1	-1	-1	-1	4	-800	-600	-1	-1	-1	-1	4
5668	285	-800	-600	0,489	0,731	-1	-1	4	-800	-600	0,282	0,781	-1	-1	4
5688	286	602	-47	0,489	0,73	583,883	3,525	0	-800	-600	0,489	0,73	-1	-1	4
5708	287	-800	-600	-1	-1	-1	-1	4	-800	-600	-1	-1	-1	-1	4
5728	288	-800	-600	-1	-1	-1	-1	4	-800	-600	-1	-1	-1	-1	4
5747	289	602	-39	0,488	0,723	583,883	3,498	0	-800	-600	0,488	0,723	-1	-1	4
5767	290	602	-39	0,487	0,72	583,788	3,498	0	-800	-600	0,279	0,769	-1	-1	4
5787	291	-800	-600	-1	-1	-1	-1	4	-800	-600	-1	-1	-1	-1	4
5807	292	600	-34	0,484	0,713	583,788	3,536	0	-800	-600	0,484	0,713	-1	-1	4
5827	293	-800	-600	-1	-1	-1	-1	4	-800	-600	-1	-1	-1	-1	4
5847	294	708	-145	0,48	0,705	583,788	3,479	0	-800	-600	0,48	0,705	-1	-1	4
5867	295	699	-118	0,479	0,701	574,224	3,424	0	-800	-600	0,272	0,748	-1	-1	4
5887	296	-800	-600	-1	-1	-1	-1	4	-800	-600	-1	-1	-1	-1	4
5907	297	-800	-600	-1	-1	-1	-1	4	-800	-600	-1	-1	-1	-1	4
5927	298	-800	-600	-1	-1	-1	-1	4	-800	-600	-1	-1	-1	-1	4
5947	299	-800	-600	-1	-1	-1	-1	4	-800	-600	-1	-1	-1	-1	4
5967	300	-800	-600	0,475	0,686	-1	-1	4	-800	-600	0,268	0,733	-1	-1	4
5987	301	-800	-600	-1	-1	-1	-1	4	-800	-600	-1	-1	-1	-1	4
6007	302	-800	-600	-1	-1	-1	-1	4	-800	-600	-1	-1	-1	-1	4
6026	303	-800	-600	-1	-1	-1	-1	4	-800	-600	-1	-1	-1	-1	4
6046	304	-800	-600	-1	-1	-1	-1	4	-800	-600	-1	-1	-1	-1	4
6066	305	-800	-600	-1	-1	-1	-1	4	-800	-600	-1	-1	-1	-1	4
6086	306	-800	-600	-1	-1	-1	-1	4	-800	-600	-1	-1	-1	-1	4
6106	307	-800	-600	-1	-1	-1	-1	4	-800	-600	-1	-1	-1	-1	4
6126	308	-800	-600	-1	-1	-1	-1	4	-800	-600	-1	-1	-1	-1	4
6146	309	-800	-600	-1	-1	-1	-1	4	-800	-600	-1	-1	-1	-1	4
6166	310	-800	-600	-1	-1	-1	-1	4	-800	-600	-1	-1	-1	-1	4
6186	311	-800	-600	0,472	0,679	-1	-1	4	-800	-600	0,266	0,725	-1	-1	4
6206	312	-800	-600	0,267	0,728	-1	-1	4	620	176	0,267	0,728	583,014	3,451	0
6226	313	611	215	0,472	0,682	587,813	3,61	0	608	211	0,267	0,729	583,014	3,496	0	9	613	219
6246	314	613	237	0,472	0,682	587,813	3,544	0	594	228	0,266	0,729	583,014	3,491	0	9	613	219
6266	315	615	222	0,472	0,683	587,813	3,555	0	605	225	0,266	0,73	583,014	3,516	0	9	613	219
6286	316	622	220	0,472	0,683	596,034	3,613	0	610	203	0,266	0,73	595,699	3,594	0	9	613	219
6306	317	621	214	0,472	0,683	596,034	3,641	0	611	214	0,266	0,73	595,699	3,634	0	9	613	219
6326	318	621	220	0,472	0,683	596,034	3,619	0	601	218	0,266	0,731	595,699	3,583	0	9	613	219
6345	319	615	224	0,472	0,684	596,034	3,63	0	608	215	0,265	0,731	595,699	3,647	0	9	613	219
6365	320	616	215	0,472	0,684	596,034	3,72	0	620	211	0,265	0,731	595,699	3,616	0	9	613	219
6385	321	619	215	0,472	0,683	598,66	3,735	0	614	218	0,265	0,731	591,259	3,579	0	9	613	219
6405	322	625	215	0,472	0,684	598,66	3,68	0	607	222	0,265	0,732	591,259	3,511	0	9	613	219
6425	323	619	220	0,471	0,684	598,66	3,68	0	610	218	0,265	0,732	591,259	3,581	0	9	613	219
6445	324	613	218	0,471	0,684	598,66	3,636	0	610	222	0,265	0,732	591,259	3,618	0	9	613	219
6465	325	627	211	0,471	0,684	598,66	3,732	0	606	224	0,264	0,732	591,259	3,609	0	9	613	219
6485	326	620	217	0,471	0,683	595,023	3,704	0	612	215	0,264	0,731	596,309	3,63	0	9	613	219
6505	327	616	227	0,47	0,683	595,023	3,693	0	612	216	0,264	0,732	596,309	3,561	0	9	613	219
6525	328	622	222	0,47	0,683	595,023	3,647	0	616	220	0,264	0,732	596,309	3,593	0	9	613	219
6545	329	620	219	0,47	0,683	595,023	3,669	0	612	217	0,264	0,732	596,309	3,606	0	9	613	219
6565	330	619	223	0,47	0,682	595,023	3,678	0	609	217	0,264	0,731	596,309	3,613	0	9	613	219
6585	331	624	219	0,47	0,682	597,982	3,677	0	606	224	0,264	0,731	592,203	3,597	0	9	613	219
6605	332	625	213	0,47	0,682	597,982	3,667	0	601	224	0,264	0,731	592,203	3,559	0	9	613	219
6624	333	621	221	0,47	0,681	597,982	3,671	0	604	230	0,263	0,731	592,203	3,514	0	9	613	219
6645	334	622	222	0,47	0,681	597,982	3,659	0	603	214	0,263	0,731	592,203	3,606	0	9	613	219
6664	335	617	219	0,47	0,681	597,982	3,683	0	607	221	0,263	0,731	592,203	3,498	0	9	613	219
6685	336	616	218	0,469	0,68	598,147	3,685	0	607	221	0,263	0,73	592,112	3,523	0	9	613	219
6704	337	640	283	0,469	0,682	598,147	3,679	0	616	301	0,263	0,732	592,112	3,561	0
6725	338	637	330	0,468	0,683	598,147	3,715	0	618	329	0,263	0,733	592,112	3,581	0	10	622	342
6744	339	634	353	0,468	0,683	598,147	3,737	0	613	357	0,263	0,733	592,112	3,532	0	10	622	342
6766	340	632	339	0,468	0,683	598,147	3,704	0	624	335	0,262	0,733	592,112	3,577	0	10	622	342
6784	341	629	351	0,467	0,682	596,852	3,699	0	627	343	0,262	0,732	595,528	3,579	0	10	622	342
6806	342	634	344	0,467	0,682	596,852	3,654	0	621	335	0,261	0,733	595,528	3,5	0	10	622	342
6824	343	630	338	0,467	0,682	596,852	3,602	0	613	339	0,261	0,733	595,528	3,501	0	10	622	342
6845	344	635	341	0,467	0,681	596,852	3,618	0	613	343	0,261	0,732	595,528	3,48	0	10	622	342
6864	345	631	351	0,467	0,681	596,852	3,605	0	619	343	0,261	0,732	595,528	3,45	0	10	622	342
6885	346	634	349	0,467	0,681	597,294	3,613	0	612	347	0,261	0,732	591,934	3,421	0	10	622	342
6904	347	626	340	0,467	0,681	597,294	3,54	0	614	342	0,261	0,732	591,934	3,4	0	10	622	342
6925	348	637	341	0,467	0,681	597,294	3,526	0	605	345	0,261	0,732	591,934	3,415	0	10	622	342
6943	349	640	327	0,467	0,681	597,294	3,548	0	608	347	0,262	0,731	591,934	3,379	0	10	622	342
6965	350	624	346	0,468	0,68	597,294	3,556	0	614	346	0,262	0,731	591,934	3,387	0	10	622	342
6983	351	630	344	0,468	0,68	597,034	3,554	0	613	344	0,262	0,73	594,506	3,399	0	10	622	342
7005	352	615	335	0,468	0,68	597,034	3,529	0	601	338	0,263	0,73	594,506	3,371	0	10	622	342
7023	353	570	276	0,47	0,68	597,034	3,499	0	566	291	0,264	0,729	594,506	3,438	0	11	559	288
7043	354	576	275	0,47	0,68	597,034	3,531	0	550	291	0,264	0,729	594,506	3,352	0	11	559	288
7063	355	573	286	0,47	0,679	597,034	3,529	0	559	292	0,265	0,729	594,506	3,432	0	11	559	288
7083	356	575	289	0,471	0,679	597,043	3,522	0	551	294	0,264	0,729	593,905	3,398	0	11	559	288
7103	357	575	286	0,471	0,679	597,043	3,49	0	549	296	0,265	0,728	593,905	3,395	0	11	559	288
7123	358	572	286	0,471	0,679	597,043	3,59	0	559	289	0,265	0,728	593,905	3,426	0	11	559	288
7143	359	570	283	0,471	0,679	597,043	3,561	0	548	290	0,265	0,728	593,905	3,496	0	11	559	288
7163	360	566	287	0,471	0,679	597,043	3,557	0	549	298	0,265	0,728	593,905	3,47	0	11	559	288
7183	361	565	284	0,471	0,679	598,634	3,562	0	551	295	0,265	0,728	593,882	3,508	0	11	559	288
7203	362	562	288	0,471	0,679	598,634	3,643	0	547	294	0,265	0,728	593,882	3,529	0	11	559	288
7222	363	560	285	0,471	0,679	598,634	3,643	0	550	288	0,265	0,729	593,882	3,477	0	11	559	288
7243	364	564	287	0,471	0,68	598,634	3,646	0	541	290	0,265	0,729	593,882	3,53	0	11	559	288
7262	365	500	296	0,472	0,68	598,634	3,6	0	487	317	0,266	0,729	593,882	3,543	0
7282	366	493	300	0,473	0,68	595,066	3,577	0	482	315	0,267	0,729	595,206	3,539	0
7302	367	450	314	0,473	0,681	595,066	3,665	0	435	310	0,267	0,73	595,206	3,584	0	12	445	312
7322	368	457	311	0,473	0,681	595,066	3,607	0	446	306	0,268	0,73	595,206	3,625	0	12	445	312
7342	369	454	311	0,474	0,681	595,066	3,623	0	443	301	0,268	0,73	595,206	3,623	0	12	445	312
7362	370	457	306	0,474	0,681	595,066	3,659	0	442	304	0,268	0,73	595,206	3,603	0	12	445	312
7382	371	456	303	0,475	0,681	596,065	3,639	0	440	302	0,269	0,73	594,345	3,619	0	12	445	312
7402	372	456	311	0,475	0,682	596,065	3,646	0	441	307	0,269	0,731	594,345	3,619	0	12	445	312
7422	373	458	316	0,476	0,683	596,065	3,667	0	444	320	0,27	0,731	594,345	3,633	0	12	445	312
7442	374	457	323	0,476	0,684	596,065	3,68	0	434	312	0,27	0,732	594,345	3,644	0	12	445	312
7462	375	458	318	0,477	0,685	596,065	3,709	0	439	312	0,27	0,733	594,345	3,596	0	12	445	312
7482	376	459	320	0,477	0,686	597,061	3,733	0	439	310	0,27	0,734	597,228	3,621	0	12	445	312
7502	377	455	315	0,477	0,688	597,061	3,666	0	439	311	0,271	0,736	597,228	3,712	0	12	445	312
7521	378	451	321	0,477	0,689	597,061	3,647	0	439	307	0,271	0,738	597,228	3,657	0	12	445	312
7541	379	450	319	0,478	0,69	597,061	3,69	0	441	306	0,271	0,739	597,228	3,681	0	12	445	312
7561	380	440	330	0,478	0,691	597,061	3,698	0	426	313	0,272	0,74	597,228	3,627	0	12	445	312
7581	381	436	334	0,479	0,693	595,765	3,699	0	426	311	0,272	0,741	596,998	3,625	0	12	445	312
7601	382	401	347	0,479	0,694	595,765	3,683	0	380	335	0,273	0,742	596,998	3,597	0	13	387	345
7621	383	401	345	0,479	0,695	595,765	3,651	0	381	329	0,273	0,743	596,998	3,665	0	13	387	345
7641	384	394	343	0,48	0,696	595,765	3,635	0	383	341	0,273	0,744	596,998	3,581	0	13	387	345
7661	385	403	349	0,48	0,696	595,765	3,658	0	382	332	0,273	0,745	596,998	3,64	0	13	387	345
7681	386	402	347	0,48	0,697	597,124	3,663	0	383	334	0,274	0,746	595,169	3,593	0	13	387	345
7701	387	394	347	0,48	0,698	597,124	3,66	0	385	334	0,274	0,747	595,169	3,602	0	13	387	345
7721	388	397	342	0,48	0,699	597,124	3,637	0	385	339	0,274	0,748	595,169	3,597	0	13	387	345
7741	389	400	340	0,48	0,7	597,124	3,668	0	374	337	0,274	0,749	595,169	3,618	0	13	387	345
7761	390	400	334	0,48	0,701	597,124	3,639	0	387	339	0,273	0,75	595,169	3,596	0	13	387	345
7781	391	399	334	0,48	0,701	594,292	3,634	0	384	340	0,273	0,751	594,287	3,597	0	13	387	345
7801	392	397	348	0,48	0,702	594,292	3,595	0	377	337	0,273	0,752	594,287	3,579	0	13	387	345
7821	393	405	338	0,479	0,703	594,292	3,589	0	391	340	0,273	0,753	594,287	3,584	0	13	387	345
7840	394	396	347	0,479	0,704	594,292	3,587	0	376	336	0,272	0,754	594,287	3,571	0	13	387	345
7860	395	406	346	0,479	0,704	594,292	3,564	0	382	344	0,272	0,755	594,287	3,575	0	13	387	345
7880	396	403	343	0,478	0,705	594,393	3,559	0	385	343	0,272	0,755	595,781	3,583	0	13	387	345
7900	397	396	340	0,478	0,706	594,393	3,585	0	384	338	0,272	0,757	595,781	3,561	0	13	387	345
7920	398	396	340	0,478	0,707	594,393	3,531	0	384	341	0,272	0,758	595,781	3,555	0	13	387	345
7940	399	391	341	0,478	0,708	594,393	3,496	0	385	339	0,272	0,759	595,781	3,568	0	13	387	345
7960	400	400	345	0,478	0,708	594,393	3,527	0	388	338	0,272	0,759	595,781	3,557	0	13	387	345
7980	401	399	345	0,478	0,709	595,214	3,519	0	388	342	0,272	0,76	592,994	3,546	0	13	387	345
8000	402	396	339	0,478	0,71	595,214	3,48	0	389	344	0,272	0,761	592,994	3,533	0	13	387	345
8020	403	399	350	0,478	0,711	595,214	3,496	0	385	343	0,272	0,762	592,994	3,519	0	13	387	345
8040	404	408	336	0,478	0,712	595,214	3,519	0	377	343	0,271	0,764	592,994	3,476	0	13	387	345
8060	405	397	341	0,478	0,714	595,214	3,505	0	375	351	0,271	0,765	592,994	3,471	0	13	387	345
8080	406	401	343	0,478	0,716	595,572	3,518	0	374	350	0,271	0,767	593,903	3,47	0	13	387	345
8100	407	407	334	0,478	0,718	595,572	3,503	0	388	351	0,271	0,769	593,903	3,46	0	13	387	345
8120	408	405	332	0,478	0,719	595,572	3,511	0	389	343	0,271	0,771	593,903	3,467	0	13	387	345
8139	409	394	337	0,477	0,721	595,572	3,495	0	378	340	0,271	0,772	593,903	3,475	0	13	387	345
8159	410	408	334	0,477	0,722	595,572	3,488	0	389	336	0,27	0,774	593,903	3,482	0	13	387	345
8179	411	405	335	0,477	0,723	595,276	3,485	0	387	333	0,27	0,775	593,372	3,486	0	13	387	345
8199	412	396	339	0,476	0,724	595,276	3,473	0	387	343	0,269	0,777	593,372	3,417	0	13	387	345
8219	413	406	338	0,476	0,725	595,276	3,441	0	394	328	0,269	0,778	593,372	3,437	0	13	387	345
8239	414	402	338	0,475	0,726	595,276	3,407	0	384	342	0,268	0,779	593,372	3,36	0	13	387	345
8259	415	395	348	0,475	0,727	595,276	3,427	0	388	349	0,268	0,781	593,372	3,411	0	13	387	345
8279	416	400	351	0,474	0,728	592,275	3,395	0	389	344	0,268	0,782	594,701	3,409	0	13	387	345
8299	417	402	342	0,474	0,729	592,275	3,425	0	386	351	0,267	0,783	594,701	3,412	0	13	387	345
8319	418	403	344	0,474	0,73	592,275	3,357	0	379	345	0,267	0,784	594,701	3,354	0	13	387	345
8339	419	393	343	0,473	0,731	592,275	3,355	0	386	348	0,267	0,785	594,701	3,35	0	13	387	345
8359	420	405	348	0,473	0,731	592,275	3,393	0	380	350	0,267	0,786	594,701	3,35	0	13	387	345
8379	421	401	350	0,473	0,732	592,13	3,355	0	382	349	0,267	0,786	592,754	3,339	0	13	387	345
8399	422	396	341	0,474	0,732	592,13	3,355	0	379	355	0,267	0,787	592,754	3,349	0	13	387	345
8419	423	395	350	0,474	0,733	592,13	3,391	0	379	347	0,267	0,788	592,754	3,317	0	13	387	345
8438	424	402	340	0,474	0,734	592,13	3,365	0	380	351	0,268	0,788	592,754	3,356	0	13	387	345
8459	425	400	350	0,474	0,734	592,13	3,362	0	386	347	0,268	0,789	592,754	3,305	0	13	387	345
8478	426	402	345	0,475	0,734	594,708	3,388	0	387	349	0,268	0,789	592,541	3,313	0	13	387	345
8498	427	403	341	0,475	0,735	594,708	3,393	0	383	353	0,268	0,789	592,541	3,319	0	13	387	345
8518	428	406	338	0,475	0,735	594,708	3,38	0	379	352	0,268	0,79	592,541	3,35	0	13	387	345
8538	429	402	344	0,475	0,736	594,708	3,389	0	377	349	0,269	0,791	592,541	3,355	0	13	387	345
8558	430	399	339	0,475	0,737	594,708	3,398	0	381	351	0,269	0,791	592,541	3,357	0	13	387	345
8578	431	399	341	0,476	0,737	593,143	3,385	0	379	349	0,269	0,792	592,663	3,361	0	13	387	345
8598	432	404	340	0,476	0,738	593,143	3,371	0	380	353	0,269	0,792	592,663	3,339	0	13	387	345
8618	433	399	345	0,476	0,738	593,143	3,385	0	382	353	0,269	0,793	592,663	3,317	0	13	387	345
8638	434	404	336	0,476	0,738	593,143	3,336	0	379	355	0,269	0,793	592,663	3,291	0	13	387	345
8658	435	402	334	0,476	0,739	593,143	3,379	0	378	360	0,269	0,794	592,663	3,334	0	13	387	345
8678	436	401	334	0,476	0,739	593,159	3,374	0	378	361	0,269	0,794	593,516	3,321	0	13	387	345
8698	437	407	332	0,476	0,74	593,159	3,345	0	380	347	0,269	0,795	593,516	3,302	0	13	387	345
8717	438	400	340	0,476	0,74	593,159	3,342	0	378	352	0,269	0,796	593,516	3,311	0	13	387	345
8737	439	403	337	0,476	0,741	593,159	3,323	0	384	347	0,269	0,796	593,516	3,327	0	13	387	345
8757	440	397	342	0,476	0,741	593,159	3,288	0	387	344	0,269	0,796	593,516	3,341	0	13	387	345
8777	441	397	341	0,476	0,741	594,457	3,284	0	388	345	0,269	0,797	593,675	3,353	0	13	387	345
8797	442	396	337	0,476	0,741	594,457	3,326	0	381	348	0,269	0,797	593,675	3,328	0	13	387	345
8817	443	399	336	0,476	0,742	594,457	3,381	0	384	353	0,269	0,798	593,675	3,364	0	13	387	345
8837	444	402	339	0,476	0,742	594,457	3,35	0	388	352	0,269	0,798	593,675	3,371	0	13	387	345
8857	445	397	341	0,476	0,742	594,457	3,37	0	385	348	0,269	0,798	593,675	3,314	0	13	387	345
8877	446	400	342	0,476	0,742	593,719	3,352	0	386	350	0,269	0,798	593,184	3,33	0	13	387	345
8897	447	398	336	0,476	0,742	593,719	3,367	0	382	357	0,269	0,799	593,184	3,368	0	13	387	345
8917	448	402	336	0,476	0,743	593,719	3,332	0	384	352	0,269	0,799	593,184	3,31	0	13	387	345
8937	449	401	348	0,476	0,743	593,719	3,372	0	375	358	0,269	0,799	593,184	3,315	0	13	387	345
8957	450	387	340	0,476	0,743	593,719	3,344	0	367	348	0,27	0,799	593,184	3,332	0	13	387	345
8977	451	387	342	0,476	0,743	595,253	3,369	0	364	350	0,269	0,799	591,563	3,332	0	13	387	345
8997	452	386	346	0,476	0,744	595,253	3,356	0	369	351	0,27	0,8	591,563	3,326	0	13	387	345
9016	453	387	345	0,476	0,744	595,253	3,307	0	369	355	0,27	0,8	591,563	3,309	0	13	387	345
9036	454	388	329	0,476	0,744	595,253	3,343	0	365	348	0,27	0,8	591,563	3,335	0	13	387	345
9056	455	389	341	0,477	0,744	595,253	3,332	0	369	354	0,27	0,8	591,563	3,316	0	13	387	345
9076	456	391	338	0,477	0,744	593,587	3,305	0	368	350	0,27	0,8	593,777	3,339	0	13	387	345
9096	457	386	344	0,477	0,745	593,587	3,347	0	368	353	0,271	0,8	593,777	3,301	0	13	387	345
9116	458	384	345	0,478	0,745	593,587	3,287	0	364	349	0,271	0,8	593,777	3,328	0	13	387	345
9136	459	384	347	0,479	0,745	593,587	3,3	0	366	354	0,272	0,8	593,777	3,265	0	13	387	345
9156	460	389	349	0,479	0,745	593,587	3,362	0	367	357	0,273	0,8	593,777	3,295	0	13	387	345
9176	461	388	351	0,48	0,745	592,772	3,332	0	365	358	0,273	0,799	591,7	3,29	0	13	387	345
9196	462	389	346	0,481	0,745	592,772	3,322	0	363	359	0,274	0,799	591,7	3,271	0	13	387	345
9216	463	382	349	0,481	0,745	592,772	3,285	0	361	358	0,274	0,799	591,7	3,277	0	13	387	345
9236	464	389	349	0,482	0,746	592,772	3,27	0	371	352	0,275	0,799	591,7	3,259	0	13	387	345
9256	465	382	352	0,482	0,746	592,772	3,279	0	367	357	0,275	0,799	591,7	3,208	0	13	387	345
9276	466	384	352	0,482	0,746	594,061	3,278	0	369	355	0,275	0,799	591,553	3,2	0	13	387	345
9296	467	385	346	0,482	0,746	594,061	3,274	0	365	357	0,275	0,8	591,553	3,187	0	13	387	345
9315	468	389	345	0,481	0,746	594,061	3,254	0	367	353	0,274	0,8	591,553	3,189	0	13	387	345
9335	469	393	345	0,481	0,746	594,061	3,241	0	370	351	0,274	0,8	591,553	3,23	0	13	387	345
9355	470	389	340	0,48	0,746	594,061	3,228	0	363	361	0,273	0,8	591,553	3,234	0	13	387	345
9375	471	390	339	0,48	0,746	594,442	3,217	0	364	358	0,273	0,8	592,316	3,242	0	13	387	345
9395	472	386	350	0,479	0,746	594,442	3,201	0	359	352	0,272	0,801	592,316	3,187	0	13	387	345
9415	473	391	342	0,479	0,746	594,442	3,213	0	368	351	0,272	0,801	592,316	3,2	0	13	387	345
9435	474	391	348	0,478	0,746	594,442	3,212	0	362	360	0,271	0,801	592,316	3,166	0	13	387	345
9455	475	369	347	0,478	0,746	594,442	3,18	0	355	358	0,271	0,801	592,316	3,202	0	13	387	345
9475	476	370	347	0,48	0,746	592,197	3,172	0	358	358	0,273	0,801	594,032	3,2	0	13	387	345
9495	477	142	274	0,482	0,746	592,197	3,174	0	-800	-600	0,482	0,746	-1	-1	4	14	146	306
9515	478	154	276	0,482	0,746	592,197	3,155	0	150	295	0,276	0,801	594,032	3,169	0	14	146	306
9535	479	152	268	0,483	0,746	592,197	3,195	0	141	286	0,276	0,8	594,032	3,216	0	14	146	306
9555	480	152	271	0,484	0,746	592,197	3,186	0	141	277	0,277	0,8	594,032	3,147	0	14	146	306
9575	481	155	274	0,485	0,746	589,165	3,172	0	141	269	0,278	0,799	594,072	3,155	0	14	146	306
9595	482	159	280	0,486	0,746	589,165	3,121	0	135	284	0,279	0,799	594,072	3,209	0	14	146	306
9614	483	164	286	0,487	0,746	589,165	3,149	0	138	285	0,28	0,798	594,072	3,137	0	14	146	306
9634	484	163	292	0,488	0,746	589,165	3,142	0	144	286	0,281	0,798	594,072	3,129	0	14	146	306
9654	485	148	296	0,489	0,747	589,165	3,141	0	141	296	0,282	0,797	594,072	3,193	0	14	146	306
9674	486	145	294	0,49	0,746	594,093	3,166	0	139	297	0,282	0,797	594,381	3,155	0	14	146	306
9694	487	150	278	0,49	0,747	594,093	3,206	0	146	290	0,283	0,797	594,381	3,157	0	14	146	306
9714	488	152	289	0,49	0,747	594,093	3,139	0	140	290	0,283	0,797	594,381	3,154	0	14	146	306
9734	489	155	287	0,491	0,747	594,093	3,14	0	139	294	0,283	0,797	594,381	3,135	0	14	146	306
9754	490	156	284	0,491	0,747	594,093	3,12	0	151	292	0,283	0,797	594,381	3,106	0	14	146	306
9774	491	158	291	0,491	0,747	592,793	3,107	0	149	294	0,283	0,797	593,758	3,092	0	14	146	306
9794	492	154	281	0,49	0,747	592,793	3,17	0	152	292	0,283	0,797	593,758	3,147	0	14	146	306
9814	493	150	314	0,49	0,748	592,793	3,119	0	134	309	0,283	0,798	593,758	3,159	0	14	146	306
9834	494	146	325	0,49	0,748	592,793	3,156	0	137	316	0,283	0,798	593,758	3,168	0	14	146	306
9854	495	149	332	0,49	0,748	592,793	3,115	0	132	327	0,283	0,798	593,758	3,123	0	14	146	306
9874	496	148	339	0,491	0,748	592,147	3,123	0	132	337	0,283	0,798	592,707	3,124	0	14	146	306
9894	497	146	327	0,491	0,748	592,147	3,166	0	129	320	0,284	0,798	592,707	3,154	0	14	146	306
9914	498	142	328	0,491	0,748	592,147	3,218	0	145	324	0,284	0,798	592,707	3,142	0	14	146	306
9933	499	141	320	0,492	0,748	592,147	3,243	0	138	326	0,284	0,798	592,707	3,237	0	14	146	306
9953	500	155	327	0,492	0,748	592,147	3,21	0	141	324	0,285	0,797	592,707	3,269	0	14	146	306
9973	501	155	328	0,492	0,748	589,69	3,204	0	137	323	0,285	0,797	593,469	3,304	0	14	146	306
9993	502	146	323	0,493	0,748	589,69	3,251	0	145	332	0,285	0,797	593,469	3,264	0	14	146	306
10013	503	158	336	0,493	0,748	589,69	3,265	0	133	326	0,286	0,796	593,469	3,279	0	14	146	306
10033	504	161	332	0,494	0,748	589,69	3,284	0	144	323	0,286	0,796	593,469	3,297	0	14	146	306
10053	505	158	329	0,494	0,748	589,69	3,288	0	141	325	0,287	0,796	593,469	3,325	0	14	146	306
10073	506	157	331	0,495	0,747	592,595	3,308	0	137	323	0,287	0,795	593,831	3,344	0	14	146	306
10093	507	164	326	0,495	0,747	592,595	3,35	0	148	327	0,288	0,795	593,831	3,376	0	14	146	306
10113	508	160	322	0,495	0,747	592,595	3,35	0	139	313	0,288	0,794	593,831	3,318	0	14	146	306
10133	509	233	312	0,495	0,746	592,595	3,297	0	223	314	0,287	0,793	593,831	3,394	0
10153	510	287	312	0,494	0,746	592,595	3,379	0	268	311	0,286	0,792	593,831	3,298	0	15	292	308
10173	511	312	308	0,494	0,745	594,765	3,379	0	293	308	0,287	0,791	593,101	3,312	0	15	292	308
10193	512	295	297	0,495	0,744	594,765	3,397	0	280	309	0,287	0,791	593,101	3,436	0	15	292	308
10212	513	298	296	0,495	0,744	594,765	3,366	0	280	294	0,287	0,79	593,101	3,357	0	15	292	308
10232	514	306	305	0,495	0,744	594,765	3,408	0	286	301	0,288	0,79	593,101	3,39	0	15	292	308
10252	515	296	297	0,496	0,743	594,765	3,404	0	274	301	0,288	0,789	593,101	3,348	0	15	292	308
10272	516	299	298	0,496	0,743	595,114	3,401	0	275	302	0,288	0,789	592,076	3,351	0	15	292	308
10292	517	304	305	0,496	0,743	595,114	3,373	0	277	310	0,288	0,789	592,076	3,411	0	15	292	308
10312	518	307	316	0,497	0,743	595,114	3,371	0	282	303	0,289	0,788	592,076	3,404	0	15	292	308
10332	519	291	306	0,497	0,743	595,114	3,385	0	276	309	0,289	0,788	592,076	3,42	0	15	292	308
10352	520	308	317	0,497	0,743	595,114	3,339	0	285	317	0,289	0,788	592,076	3,367	0	15	292	308
10372	521	304	316	0,497	0,743	594,062	3,333	0	284	315	0,289	0,788	592,805	3,368	0	15	292	308
10392	522	305	313	0,497	0,743	594,062	3,387	0	277	312	0,289	0,788	592,805	3,394	0	15	292	308
10412	523	298	317	0,498	0,743	594,062	3,379	0	280	311	0,289	0,788	592,805	3,414	0	15	292	308
10432	524	293	316	0,498	0,743	594,062	3,362	0	288	315	0,29	0,788	592,805	3,36	0	15	292	308
10452	525	302	309	0,498	0,743	594,062	3,398	0	288	309	0,29	0,788	592,805	3,39	0	15	292	308
10472	526	297	310	0,497	0,742	594,624	3,394	0	287	309	0,289	0,787	593,387	3,389	0	15	292	308
10491	527	303	305	0,497	0,743	594,624	3,369	0	278	316	0,289	0,788	593,387	3,393	0	15	292	308
10511	528	302	306	0,497	0,743	594,624	3,445	0	282	313	0,289	0,788	593,387	3,325	0	15	292	308
10531	529	308	309	0,497	0,743	594,624	3,416	0	284	310	0,289	0,788	593,387	3,414	0	15	292	308
10551	530	301	306	0,497	0,743	594,624	3,413	0	288	313	0,289	0,788	593,387	3,435	0	15	292	308
10571	531	302	307	0,496	0,743	595,155	3,413	0	291	312	0,288	0,788	593,664	3,429	0	15	292	308
10591	532	382	311	0,496	0,743	595,155	3,451	0	363	312	0,288	0,788	593,664	3,44	0	16	375	321
10611	533	386	314	0,496	0,743	595,155	3,46	0	367	321	0,288	0,788	593,664	3,378	0	16	375	321
10631	534	389	309	0,496	0,743	595,155	3,466	0	368	314	0,288	0,788	593,664	3,452	0	16	375	321
10651	535	394	318	0,496	0,743	595,155	3,402	0	367	307	0,288	0,788	593,664	3,455	0	16	375	321
10671	536	398	319	0,496	0,743	593,645	3,396	0	367	309	0,288	0,788	593,409	3,456	0	16	375	321
10691	537	385	310	0,496	0,743	593,645	3,474	0	367	310	0,288	0,788	593,409	3,426	0	16	375	321
10711	538	385	312	0,496	0,743	593,645	3,477	0	373	313	0,288	0,788	593,409	3,449	0	16	375	321
10731	539	383	314	0,496	0,743	593,645	3,476	0	372	316	0,288	0,788	593,409	3,407	0	16	375	321
10751	540	381	315	0,496	0,743	593,645	3,469	0	377	309	0,288	0,788	593,409	3,421	0	16	375	321
10771	541	380	315	0,496	0,743	594,868	3,477	0	378	311	0,288	0,788	593,352	3,421	0	16	375	321
10791	542	388	322	0,496	0,743	594,868	3,41	0	367	317	0,288	0,788	593,352	3,404	0	16	375	321
10810	543	392	315	0,496	0,743	594,868	3,45	0	361	315	0,288	0,788	593,352	3,412	0	16	375	321
10830	544	387	325	0,496	0,743	594,868	3,417	0	364	313	0,288	0,789	593,352	3,362	0	16	375	321
10850	545	389	315	0,496	0,744	594,868	3,443	0	364	314	0,288	0,789	593,352	3,38	0	16	375	321
10870	546	390	318	0,496	0,744	594,775	3,429	0	364	314	0,288	0,788	592,911	3,368	0	16	375	321
10890	547	382	320	0,496	0,744	594,775	3,459	0	363	323	0,288	0,789	592,911	3,367	0	16	375	321
10910	548	386	327	0,496	0,744	594,775	3,437	0	373	320	0,288	0,789	592,911	3,429	0	16	375	321
10930	549	388	325	0,496	0,744	594,775	3,446	0	371	321	0,288	0,789	592,911	3,355	0	16	375	321
10950	550	379	314	0,496	0,744	594,775	3,435	0	366	331	0,288	0,789	592,911	3,372	0	16	375	321
10970	551	381	316	0,496	0,744	594,782	3,437	0	370	331	0,287	0,789	592,538	3,384	0	16	375	321
10990	552	381	322	0,495	0,744	594,782	3,401	0	370	321	0,287	0,789	592,538	3,353	0	16	375	321
11010	553	383	313	0,495	0,744	594,782	3,426	0	364	314	0,287	0,789	592,538	3,337	0	16	375	321
11030	554	379	318	0,496	0,744	594,782	3,409	0	369	316	0,288	0,79	592,538	3,347	0	16	375	321
11050	555	376	321	0,496	0,744	594,782	3,441	0	367	318	0,288	0,79	592,538	3,4	0	16	375	321
11070	556	376	317	0,496	0,744	595,303	3,443	0	366	312	0,287	0,789	594,587	3,409	0	16	375	321
11089	557	375	314	0,495	0,744	595,303	3,433	0	363	325	0,288	0,79	594,587	3,37	0	16	375	321
11109	558	381	319	0,496	0,744	595,303	3,397	0	364	321	0,288	0,79	594,587	3,394	0	16	375	321
11129	559	380	319	0,495	0,744	595,303	3,413	0	364	319	0,288	0,79	594,587	3,382	0	16	375	321
11149	560	383	321	0,495	0,745	595,303	3,414	0	383	317	0,288	0,79	594,587	3,406	0	16	375	321
11169	561	384	322	0,496	0,745	594,812	3,412	0	385	318	0,287	0,79	592,623	3,395	0	16	375	321
11189	562	387	320	0,496	0,745	594,812	3,419	0	359	329	0,288	0,79	592,623	3,399	0	16	375	321
11209	563	383	320	0,496	0,745	594,812	3,389	0	364	329	0,288	0,79	592,623	3,377	0	16	375	321
11229	564	381	329	0,495	0,744	594,812	3,404	0	366	329	0,287	0,79	592,623	3,362	0	16	375	321
11249	565	386	324	0,495	0,744	594,812	3,374	0	368	323	0,287	0,79	592,623	3,324	0	16	375	321
11269	566	383	328	0,495	0,744	593,212	3,365	0	369	323	0,287	0,79	592,342	3,302	0	16	375	321
11289	567	380	323	0,495	0,745	593,212	3,406	0	371	319	0,287	0,79	592,342	3,369	0	16	375	321
11309	568	378	323	0,494	0,745	593,212	3,341	0	366	331	0,286	0,79	592,342	3,296	0	16	375	321
11329	569	385	324	0,494	0,745	593,212	3,323	0	360	323	0,286	0,791	592,342	3,313	0	16	375	321
11349	570	384	331	0,494	0,745	593,212	3,282	0	360	325	0,286	0,791	592,342	3,376	0	16	375	321
11369	571	384	332	0,494	0,745	593,461	3,257	0	360	330	0,287	0,79	592,407	3,345	0	16	375	321
11389	572	387	330	0,494	0,745	593,461	3,313	0	364	324	0,286	0,791	592,407	3,313	0	16	375	321
11408	573	381	318	0,495	0,745	593,461	3,309	0	362	328	0,287	0,791	592,407	3,314	0	16	375	321
11428	574	385	324	0,495	0,745	593,461	3,238	0	365	327	0,287	0,791	592,407	3,274	0	16	375	321
11448	575	383	321	0,495	0,745	593,461	3,287	0	357	333	0,287	0,791	592,407	3,246	0	16	375	321
11468	576	384	321	0,495	0,745	595,492	3,276	0	356	334	0,287	0,791	592,413	3,231	0	16	375	321
11488	577	383	318	0,495	0,745	595,492	3,266	0	370	322	0,287	0,791	592,413	3,258	0	16	375	321
11508	578	381	318	0,494	0,746	595,492	3,243	0	362	319	0,286	0,792	592,413	3,293	0	16	375	321
11528	579	389	323	0,494	0,746	595,492	3,249	0	367	329	0,286	0,792	592,413	3,189	0	16	375	321
11548	580	379	319	0,493	0,745	595,492	3,248	0	363	330	0,286	0,792	592,413	3,17	0	16	375	321
11568	581	382	324	0,493	0,745	592,736	3,232	0	366	330	0,285	0,792	593,149	3,156	0	16	375	321
11588	582	381	327	0,493	0,746	592,736	3,153	0	370	322	0,285	0,792	593,149	3,193	0	16	375	321
11608	583	383	326	0,492	0,746	592,736	3,233	0	366	326	0,285	0,793	593,149	3,179	0	16	375	321
11628	584	381	320	0,493	0,746	592,736	3,231	0	366	323	0,285	0,793	593,149	3,195	0	16	375	321
11648	585	386	322	0,493	0,746	592,736	3,219	0	360	332	0,285	0,793	593,149	3,171	0	16	375	321
11668	586	386	318	0,493	0,746	594,577	3,224	0	359	332	0,285	0,793	594,086	3,178	0	16	375	321
11687	587	397	319	0,492	0,746	594,577	3,218	0	373	311	0,285	0,794	594,086	3,234	0	16	375	321
11708	588	387	318	0,492	0,746	594,577	3,194	0	364	330	0,284	0,794	594,086	3,185	0	16	375	321
11727	589	390	331	0,492	0,746	594,577	3,212	0	364	328	0,284	0,794	594,086	3,173	0	16	375	321
11747	590	384	321	0,492	0,746	594,577	3,21	0	359	338	0,284	0,794	594,086	3,101	0	16	375	321
11767	591	384	324	0,492	0,746	594,438	3,208	0	357	341	0,284	0,794	592,132	3,094	0	16	375	321
11787	592	381	323	0,491	0,746	594,438	3,099	0	368	320	0,284	0,794	592,132	3,114	0	16	375	321
11807	593	385	314	0,491	0,746	594,438	3,198	0	363	326	0,283	0,794	592,132	3,133	0	16	375	321
11827	594	386	319	0,491	0,746	594,438	3,207	0	362	324	0,283	0,794	592,132	3,107	0	16	375	321
11847	595	387	323	0,49	0,746	594,438	3,15	0	363	326	0,283	0,794	592,132	3,108	0	16	375	321
11867	596	389	320	0,49	0,746	593,835	3,203	0	363	324	0,282	0,794	593,735	3,117	0	16	375	321
11887	597	385	327	0,49	0,747	593,835	3,165	0	365	328	0,282	0,795	593,735	3,146	0	16	375	321
11907	598	395	333	0,49	0,747	593,835	3,168	0	371	324	0,282	0,795	593,735	3,075	0	16	375	321
11927	599	393	324	0,49	0,747	593,835	3,174	0	363	326	0,283	0,795	593,735	3,1	0	16	375	321
11947	600	385	330	0,49	0,747	593,835	3,114	0	361	328	0,283	0,795	593,735	3,115	0	16	375	321
11967	601	389	331	0,491	0,747	594,345	3,115	0	361	326	0,283	0,795	594,279	3,086	0	16	375	321
11987	602	389	323	0,49	0,747	594,345	3,1	0	365	324	0,283	0,795	594,279	3,079	0	16	375	321
12006	603	382	331	0,49	0,747	594,345	3,111	0	363	329	0,282	0,795	594,279	3,039	0	16	375	321
12026	604	389	328	0,489	0,747	594,345	3,136	0	363	331	0,282	0,796	594,279	3,047	0	16	375	321
12046	605	385	317	0,489	0,747	594,345	3,168	0	362	324	0,281	0,796	594,279	3,014	0	16	375	321
12066	606	383	322	0,489	0,747	592,981	3,179	0	361	329	0,281	0,796	592,439	2,999	0	16	375	321
12086	607	381	310	0,488	0,747	592,981	3,1	0	364	323	0,281	0,796	592,439	3,077	0	16	375	321
12106	608	374	303	0,488	0,747	592,981	3,122	0	363	335	0,281	0,796	592,439	3,057	0	16	375	321
12126	609	382	320	0,489	0,747	592,981	2,992	0	365	324	0,281	0,796	592,439	3,023	0	16	375	321
12146	610	251	270	0,49	0,747	592,981	3,034	0	269	279	0,283	0,795	592,439	2,971	0
12166	611	241	271	0,492	0,746	589,152	2,989	0	261	278	0,285	0,794	592,662	2,945	0
12186	612	169	256	0,493	0,746	589,152	2,991	0	136	241	0,286	0,794	592,662	3,029	0	17	151	251
12206	613	164	265	0,494	0,746	589,152	2,914	0	140	245	0,286	0,794	592,662	2,968	0	17	151	251
12226	614	159	253	0,495	0,746	589,152	3,043	0	139	246	0,287	0,794	592,662	3,029	0	17	151	251
12246	615	154	251	0,495	0,746	589,152	2,97	0	153	251	0,288	0,794	592,662	3,006	0	17	151	251
12266	616	148	249	0,496	0,746	589,695	2,964	0	157	254	0,288	0,794	592,544	2,988	0	17	151	251
12286	617	171	253	0,496	0,747	589,695	2,93	0	154	251	0,288	0,794	592,544	3,001	0	17	151	251
12305	618	157	250	0,495	0,746	589,695	2,942	0	141	257	0,288	0,794	592,544	2,909	0	17	151	251
12326	619	160	248	0,495	0,746	589,695	2,972	0	152	253	0,288	0,794	592,544	2,937	0	17	151	251
12345	620	156	253	0,495	0,746	589,695	2,988	0	132	255	0,287	0,794	592,544	3,01	0	17	151	251
12367	621	159	254	0,494	0,746	587,972	2,996	0	133	254	0,287	0,794	592,438	2,972	0	17	151	251
12385	622	163	269	0,494	0,747	587,972	2,909	0	151	259	0,287	0,794	592,438	2,964	0	17	151	251
12406	623	159	261	0,494	0,747	587,972	2,983	0	147	254	0,286	0,794	592,438	2,899	0	17	151	251
12425	624	146	257	0,494	0,747	587,972	2,948	0	136	245	0,286	0,795	592,438	2,93	0	17	151	251
12446	625	157	244	0,494	0,747	587,972	3,006	0	139	254	0,286	0,795	592,438	2,938	0	17	151	251
12465	626	150	232	0,494	0,747	591,428	3,019	0	143	253	0,286	0,795	592,139	2,945	0	17	151	251
12486	627	152	253	0,494	0,747	591,428	2,964	0	140	244	0,287	0,795	592,139	2,957	0	17	151	251
12505	628	161	252	0,494	0,747	591,428	3,023	0	141	258	0,287	0,795	592,139	2,967	0	17	151	251
12526	629	173	243	0,495	0,747	591,428	3,03	0	140	245	0,287	0,795	592,139	3,011	0	17	151	251
12545	630	164	244	0,495	0,747	591,428	3,014	0	139	246	0,287	0,795	592,139	2,993	0	17	151	251
12566	631	171	248	0,495	0,747	589,952	3,006	0	139	250	0,287	0,795	592,595	3,014	0	17	151	251
12585	632	165	251	0,495	0,747	589,952	3,094	0	142	259	0,287	0,795	592,595	2,982	0	17	151	251
12606	633	170	252	0,494	0,747	589,952	3,067	0	148	250	0,287	0,795	592,595	3,078	0	17	151	251
12624	634	308	255	0,492	0,747	589,952	3,116	0	313	242	0,284	0,795	592,595	3,078	0
12646	635	461	270	0,489	0,747	589,952	3,114	0	475	261	0,281	0,795	592,595	2,962	0
12664	636	523	264	0,487	0,747	594,273	3,134	0	544	255	0,28	0,795	591,802	3,005	0
12686	637	565	243	0,487	0,747	594,273	3,17	0	557	250	0,279	0,795	591,802	3,06	0	18	554	259
12704	638	564	255	0,487	0,747	594,273	3,179	0	544	259	0,279	0,795	591,802	3,105	0	18	554	259
12726	639	567	256	0,487	0,747	594,273	3,2	0	552	261	0,279	0,796	591,802	3,063	0	18	554	259
12744	640	556	261	0,486	0,748	594,273	3,159	0	551	257	0,279	0,796	591,802	3,126	0	18	554	259
12766	641	556	263	0,486	0,748	594,435	3,169	0	549	257	0,279	0,796	591,606	3,119	0	18	554	259
12784	642	563	260	0,486	0,748	594,435	3,135	0	546	267	0,278	0,797	591,606	3,068	0	18	554	259
12806	643	563	255	0,485	0,747	594,435	3,102	0	549	265	0,278	0,797	591,606	3,096	0	18	554	259
12824	644	560	256	0,485	0,748	594,435	3,204	0	548	254	0,278	0,797	591,606	3,157	0	18	554	259
12846	645	563	256	0,485	0,748	594,435	3,081	0	538	260	0,277	0,797	591,606	3,091	0	18	554	259
12864	646	562	258	0,484	0,748	594,037	3,106	0	539	256	0,277	0,797	591,32	3,108	0	18	554	259
12886	647	559	268	0,484	0,748	594,037	3,078	0	554	271	0,277	0,798	591,32	3,047	0	18	554	259
12903	648	567	325	0,483	0,75	594,037	3,113	0	550	331	0,277	0,8	591,32	3,053	0	19	551	335
12923	649	560	347	0,483	0,75	594,037	3,145	0	555	335	0,276	0,8	591,32	3,064	0	19	551	335
12943	650	563	334	0,483	0,75	594,037	3,191	0	548	332	0,276	0,8	591,32	3,032	0	19	551	335
12963	651	565	344	0,483	0,75	594,324	3,227	0	551	332	0,276	0,8	593,543	3,047	0	19	551	335
12983	652	565	330	0,483	0,75	594,324	3,138	0	543	342	0,276	0,8	593,543	3,044	0	19	551	335
13003	653	566	337	0,483	0,75	594,324	3,221	0	544	335	0,276	0,8	593,543	3,051	0	19	551	335
13023	654	569	327	0,484	0,75	594,324	3,123	0	541	338	0,277	0,801	593,543	3,094	0	19	551	335
13043	655	558	334	0,484	0,75	594,324	3,197	0	548	326	0,277	0,801	593,543	3,083	0	19	551	335
13063	656	560	334	0,484	0,75	595,179	3,161	0	549	324	0,277	0,801	593,866	3,074	0	19	551	335
13083	657	566	323	0,484	0,75	595,179	3,182	0	548	329	0,277	0,801	593,866	3,19	0	19	551	335
13103	658	552	339	0,483	0,75	595,179	3,242	0	553	334	0,276	0,801	593,866	3,119	0	19	551	335
13123	659	561	331	0,483	0,75	595,179	3,277	0	548	339	0,276	0,802	593,866	3,157	0	19	551	335
13143	660	564	326	0,482	0,75	595,179	3,224	0	546	336	0,275	0,802	593,866	3,202	0	19	551	335
13163	661	558	333	0,482	0,75	594,583	3,227	0	546	338	0,274	0,801	593,285	3,174	0	19	551	335
13183	662	567	332	0,481	0,75	594,583	3,285	0	547	335	0,274	0,802	593,285	3,226	0	19	551	335
13202	663	555	343	0,481	0,75	594,583	3,316	0	544	336	0,274	0,802	593,285	3,233	0	19	551	335
13222	664	555	341	0,481	0,75	594,583	3,33	0	540	338	0,274	0,802	593,285	3,256	0	19	551	335
13242	665	558	349	0,481	0,75	594,583	3,466	0	537	339	0,274	0,803	593,285	3,292	0	19	551	335
13262	666	559	350	0,481	0,75	594,84	3,502	0	534	342	0,274	0,802	592,235	3,301	0	19	551	335
13282	667	549	338	0,481	0,75	594,84	3,44	0	537	340	0,274	0,802	592,235	3,254	0	19	551	335
13302	668	555	330	0,481	0,75	594,84	3,407	0	530	338	0,274	0,802	592,235	3,295	0	19	551	335
13322	669	547	339	0,482	0,75	594,84	3,373	0	531	340	0,275	0,802	592,235	3,342	0	19	551	335
13342	670	487	270	0,483	0,749	594,84	3,427	0	480	291	0,276	0,801	592,235	3,382	0	20	477	294
13362	671	483	264	0,483	0,749	593,863	3,395	0	471	290	0,277	0,8	589,229	3,405	0	20	477	294
13382	672	492	287	0,484	0,749	593,863	3,421	0	477	303	0,277	0,8	589,229	3,369	0	20	477	294
13402	673	486	293	0,484	0,749	593,863	3,487	0	473	293	0,277	0,8	589,229	3,388	0	20	477	294
13422	674	484	291	0,484	0,748	593,863	3,47	0	475	297	0,277	0,8	589,229	3,402	0	20	477	294
13442	675	489	286	0,484	0,748	593,863	3,502	0	467	304	0,277	0,8	589,229	3,393	0	20	477	294
13462	676	486	286	0,484	0,748	595,367	3,51	0	466	300	0,277	0,799	589,497	3,4	0	20	477	294
13482	677	487	283	0,484	0,748	595,367	3,568	0	471	301	0,277	0,8	589,497	3,388	0	20	477	294
13501	678	484	289	0,484	0,748	595,367	3,513	0	468	303	0,277	0,8	589,497	3,437	0	20	477	294
13521	679	485	289	0,484	0,748	595,367	3,528	0	469	304	0,277	0,8	589,497	3,429	0	20	477	294
13541	680	477	299	0,484	0,748	595,367	3,551	0	468	301	0,277	0,799	589,497	3,443	0	20	477	294
13561	681	475	303	0,484	0,748	594,216	3,519	0	469	301	0,277	0,799	590,839	3,449	0	20	477	294
13581	682	405	294	0,485	0,748	594,216	3,517	0	390	307	0,278	0,8	590,839	3,46	0	21	383	320
13601	683	402	297	0,485	0,748	594,216	3,516	0	381	304	0,278	0,799	590,839	3,457	0	21	383	320
13621	684	400	291	0,485	0,748	594,216	3,547	0	380	306	0,278	0,799	590,839	3,489	0	21	383	320
13641	685	400	302	0,485	0,748	594,216	3,49	0	376	306	0,278	0,799	590,839	3,392	0	21	383	320
13661	686	400	302	0,486	0,748	595,095	3,5	0	374	303	0,278	0,799	593,038	3,405	0	21	383	320
13681	687	402	296	0,485	0,748	595,095	3,51	0	377	310	0,278	0,799	593,038	3,404	0	21	383	320
13701	688	398	299	0,485	0,748	595,095	3,483	0	379	306	0,278	0,8	593,038	3,421	0	21	383	320
13721	689	403	301	0,485	0,749	595,095	3,53	0	378	310	0,278	0,8	593,038	3,417	0	21	383	320
13741	690	405	299	0,485	0,749	595,095	3,505	0	379	308	0,278	0,8	593,038	3,441	0	21	383	320
13761	691	404	301	0,485	0,748	594,444	3,5	0	379	307	0,278	0,8	592,896	3,445	0	21	383	320
13780	692	403	298	0,485	0,749	594,444	3,508	0	375	302	0,278	0,8	592,896	3,503	0	21	383	320
13801	693	406	300	0,485	0,749	594,444	3,51	0	377	307	0,278	0,8	592,896	3,499	0	21	383	320
13820	694	405	305	0,485	0,749	594,444	3,545	0	376	312	0,278	0,801	592,896	3,471	0	21	383	320
13840	695	402	304	0,485	0,749	594,444	3,568	0	385	298	0,278	0,801	592,896	3,46	0	21	383	320
13860	696	403	303	0,485	0,749	595,109	3,586	0	387	300	0,277	0,801	594,21	3,455	0	21	383	320
13880	697	401	301	0,485	0,749	595,109	3,58	0	377	314	0,277	0,801	594,21	3,436	0	21	383	320
13900	698	408	304	0,484	0,75	595,109	3,575	0	378	312	0,277	0,801	594,21	3,504	0	21	383	320
13920	699	381	319	0,485	0,75	595,109	3,589	0	363	324	0,278	0,802	594,21	3,555	0	21	383	320
13940	700	386	314	0,485	0,75	595,109	3,608	0	359	322	0,278	0,802	594,21	3,54	0	21	383	320
13960	701	390	320	0,485	0,75	595,156	3,611	0	356	320	0,277	0,802	594,147	3,525	0	21	383	320
13980	702	397	323	0,484	0,75	595,156	3,601	0	359	332	0,277	0,802	594,147	3,54	0	21	383	320
14000	703	385	326	0,484	0,75	595,156	3,576	0	358	324	0,277	0,803	594,147	3,553	0	21	383	320
14020	704	394	323	0,484	0,751	595,156	3,593	0	366	328	0,277	0,804	594,147	3,524	0	21	383	320
14040	705	386	330	0,483	0,75	595,156	3,579	0	355	329	0,276	0,804	594,147	3,527	0	21	383	320
14060	706	389	332	0,483	0,75	593,79	3,578	0	357	332	0,276	0,804	591,665	3,516	0	21	383	320
14080	707	389	327	0,482	0,75	593,79	3,587	0	358	329	0,276	0,805	591,665	3,512	0	21	383	320
14099	708	393	327	0,482	0,75	593,79	3,603	0	366	326	0,276	0,805	591,665	3,531	0	21	383	320
14119	709	388	324	0,482	0,75	593,79	3,625	0	370	327	0,275	0,805	591,665	3,547	0	21	383	320
14139	710	395	330	0,482	0,749	593,79	3,61	0	365	331	0,275	0,806	591,665	3,532	0	21	383	320
14159	711	394	330	0,481	0,749	594,242	3,623	0	367	327	0,274	0,806	594,381	3,553	0	21	383	320
14179	712	397	328	0,481	0,749	594,242	3,614	0	365	328	0,274	0,806	594,381	3,518	0	21	383	320
14199	713	398	332	0,48	0,75	594,242	3,567	0	362	328	0,274	0,807	594,381	3,532	0	21	383	320
14219	714	392	319	0,48	0,75	594,242	3,594	0	374	330	0,273	0,808	594,381	3,505	0	21	383	320
14239	715	396	329	0,479	0,75	594,242	3,538	0	364	331	0,273	0,808	594,381	3,496	0	21	383	320
14259	716	395	328	0,479	0,75	594,142	3,537	0	365	334	0,272	0,808	591,87	3,481	0	21	383	320
14279	717	397	321	0,478	0,75	594,142	3,525	0	369	333	0,272	0,809	591,87	3,433	0	21	383	320
14299	718	396	329	0,477	0,75	594,142	3,47	0	368	336	0,271	0,809	591,87	3,398	0	21	383	320
14319	719	399	305	0,477	0,75	594,142	3,405	0	362	337	0,271	0,809	591,87	3,387	0	21	383	320
14339	720	393	322	0,477	0,75	594,142	3,424	0	367	345	0,271	0,809	591,87	3,387	0	21	383	320
14359	721	393	320	0,477	0,749	594,189	3,443	0	364	347	0,271	0,809	591,588	3,385	0	21	383	320
14378	722	392	320	0,477	0,75	594,189	3,41	0	364	336	0,271	0,809	591,588	3,375	0	21	383	320
14398	723	398	329	0,477	0,75	594,189	3,394	0	363	327	0,271	0,809	591,588	3,376	0	21	383	320
14418	724	396	321	0,478	0,75	594,189	3,389	0	369	333	0,272	0,809	591,588	3,384	0	21	383	320
14438	725	394	316	0,478	0,75	594,189	3,36	0	369	335	0,272	0,809	591,588	3,325	0	21	383	320
14458	726	396	318	0,478	0,75	593,83	3,345	0	369	332	0,272	0,809	591,73	3,324	0	21	383	320
14478	727	389	326	0,478	0,75	593,83	3,357	0	370	340	0,272	0,809	591,73	3,268	0	21	383	320
14498	728	390	324	0,479	0,75	593,83	3,347	0	373	332	0,273	0,809	591,73	3,292	0	21	383	320
14518	729	400	328	0,479	0,75	593,83	3,315	0	370	327	0,273	0,809	591,73	3,235	0	21	383	320
14538	730	403	324	0,479	0,75	593,83	3,275	0	373	334	0,272	0,809	591,73	3,252	0	21	383	320
14558	731	407	325	0,478	0,749	594,151	3,257	0	373	331	0,272	0,809	593,405	3,257	0	21	383	320
14578	732	403	328	0,478	0,75	594,151	3,273	0	374	328	0,272	0,809	593,405	3,212	0	21	383	320
14598	733	401	328	0,477	0,749	594,151	3,208	0	368	327	0,271	0,809	593,405	3,154	0	21	383	320
14618	734	401	326	0,477	0,749	594,151	3,277	0	380	326	0,271	0,809	593,405	3,165	0	21	383	320
14638	735	400	325	0,477	0,749	594,151	3,212	0	376	328	0,271	0,809	593,405	3,211	0	21	383	320
14658	736	399	327	0,477	0,749	592,283	3,226	0	376	327	0,271	0,809	593,243	3,184	0	21	383	320
14678	737	390	317	0,477	0,75	592,283	3,216	0	365	331	0,271	0,81	593,243	3,13	0	21	383	320
14697	738	398	312	0,476	0,75	592,283	3,194	0	371	317	0,27	0,811	593,243	3,171	0	21	383	320
14717	739	392	313	0,475	0,751	592,283	3,194	0	371	337	0,269	0,811	593,243	3,162	0	21	383	320
14737	740	385	320	0,474	0,751	592,283	3,151	0	378	324	0,268	0,812	593,243	3,123	0	21	383	320
14757	741	387	316	0,472	0,751	593,825	3,144	0	380	323	0,266	0,812	592,148	3,135	0	21	383	320
14777	742	395	316	0,471	0,752	593,825	3,126	0	374	331	0,265	0,813	592,148	3,095	0	21	383	320
14797	743	469	275	0,469	0,751	593,825	3,11	0	487	287	0,263	0,813	592,148	3,053	0
14817	744	573	265	0,466	0,751	593,825	3,159	0	573	276	0,261	0,813	592,148	3,042	0
14837	745	626	242	0,464	0,752	593,825	3,168	0	598	266	0,26	0,814	592,148	3,123	0
14857	746	679	227	0,463	0,752	593,675	3,177	0	622	258	0,258	0,814	589,994	3,09	0
14877	747	639	245	0,461	0,752	593,675	3,126	0	599	270	0,256	0,815	589,994	3,063	0	22	627	274
14897	748	631	243	0,46	0,752	593,675	3,075	0	603	274	0,255	0,816	589,994	3,057	0	22	627	274
14917	749	634	241	0,459	0,753	593,675	3,123	0	610	275	0,254	0,817	589,994	3,031	0	22	627	274
14937	750	635	249	0,457	0,753	593,675	3,07	0	607	272	0,253	0,817	589,994	3,05	0	22	627	274
14956	751	631	249	0,457	0,753	593,018	3,081	0	612	272	0,252	0,818	591,388	3,046	0	22	627	274
14976	752	629	243	0,457	0,754	593,018	3,107	0	616	266	0,252	0,819	591,388	3,075	0	22	627	274
14996	753	629	244	0,456	0,754	593,018	3,077	0	610	275	0,251	0,819	591,388	2,993	0	22	627	274
15016	754	616	270	0,455	0,754	593,018	3,014	0	617	269	0,25	0,819	591,388	3,049	0	22	627	274
15036	755	635	249	0,453	0,754	593,018	3,083	0	602	277	0,249	0,82	591,388	2,958	0	22	627	274
15056	756	632	257	0,452	0,753	592,81	3,064	0	602	275	0,247	0,82	591,622	2,966	0	22	627	274
15076	757	644	260	0,451	0,754	592,81	2,975	0	620	287	0,246	0,82	591,622	2,98	0	22	627	274
15096	758	644	271	0,45	0,754	592,81	2,933	0	628	296	0,246	0,821	591,622	2,953	0	22	627	274
15116	759	645	271	0,45	0,754	592,81	3,1	0	631	284	0,246	0,821	591,622	2,996	0	22	627	274
15136	760	644	264	0,451	0,754	592,81	3,101	0	625	283	0,246	0,821	591,622	2,979	0	22	627	274
15156	761	645	268	0,451	0,754	594,447	3,111	0	628	285	0,246	0,821	588,839	2,962	0	22	627	274
15176	762	638	256	0,451	0,755	594,447	3,059	0	621	294	0,246	0,822	588,839	2,972	0	22	627	274
15196	763	651	264	0,45	0,755	594,447	3,083	0	617	287	0,246	0,821	588,839	2,955	0	22	627	274
15216	764	641	269	0,45	0,755	594,447	3,17	0	613	289	0,245	0,821	588,839	2,982	0	22	627	274
15236	765	639	270	0,45	0,755	594,447	3,174	0	622	285	0,245	0,821	588,839	3,048	0	22	627	274
15256	766	642	273	0,45	0,754	592,556	3,168	0	621	282	0,245	0,821	591,344	3,065	0	22	627	274
15276	767	635	268	0,45	0,754	592,556	3,155	0	621	282	0,246	0,821	591,344	3,007	0	22	627	274
15295	768	646	259	0,45	0,754	592,556	3,203	0	618	287	0,246	0,821	591,344	3,065	0	22	627	274
15315	769	640	258	0,45	0,754	592,556	3,243	0	616	285	0,246	0,821	591,344	3,152	0	22	627	274
15335	770	642	265	0,45	0,754	592,556	3,213	0	616	290	0,245	0,821	591,344	3,13	0	22	627	274
15355	771	638	261	0,449	0,754	592,399	3,229	0	616	290	0,245	0,821	591,782	3,109	0	22	627	274
15375	772	646	266	0,449	0,755	592,399	3,21	0	621	284	0,244	0,821	591,782	3,18	0	22	627	274
15395	773	641	265	0,448	0,755	592,399	3,219	0	627	281	0,244	0,821	591,782	3,146	0	22	627	274
15415	774	646	271	0,449	0,755	592,399	3,301	0	616	294	0,244	0,821	591,782	3,148	0	22	627	274
15435	775	647	267	0,449	0,755	592,399	3,23	0	622	291	0,245	0,821	591,782	3,188	0	22	627	274
15455	776	646	267	0,45	0,754	593,437	3,266	0	620	296	0,246	0,822	588,925	3,158	0	22	627	274
15475	777	643	276	0,45	0,755	593,437	3,32	0	615	295	0,246	0,821	588,925	3,183	0	22	627	274
15495	778	637	269	0,45	0,754	593,437	3,299	0	618	293	0,245	0,821	588,925	3,175	0	22	627	274
15515	779	639	275	0,449	0,754	593,437	3,309	0	623	286	0,245	0,821	588,925	3,258	0	22	627	274
15535	780	634	276	0,449	0,754	593,437	3,282	0	613	302	0,245	0,821	588,925	3,195	0	22	627	274
15554	781	633	274	0,448	0,754	593,719	3,281	0	618	297	0,244	0,821	591,058	3,224	0	22	627	274
15575	782	642	269	0,449	0,754	593,719	3,373	0	614	288	0,244	0,821	591,058	3,32	0	22	627	274
15594	783	643	276	0,449	0,754	593,719	3,312	0	620	291	0,244	0,821	591,058	3,199	0	22	627	274
15614	784	640	274	0,449	0,754	593,719	3,307	0	617	294	0,245	0,821	591,058	3,248	0	22	627	274
15634	785	638	272	0,449	0,754	593,719	3,333	0	612	293	0,245	0,821	591,058	3,298	0	22	627	274
15654	786	638	275	0,45	0,753	594,007	3,339	0	618	289	0,246	0,82	595,054	3,27	0	22	627	274
15674	787	423	163	0,452	0,752	594,007	3,289	0	414	165	0,248	0,819	595,054	3,239	0
15694	788	322	111	0,453	0,752	594,007	3,3	0	326	108	0,25	0,818	595,054	3,283	0	23	322	118
15714	789	328	115	0,454	0,752	594,007	3,296	0	317	121	0,25	0,818	595,054	3,318	0	23	322	118
15734	790	327	109	0,455	0,751	594,007	3,328	0	309	118	0,251	0,817	595,054	3,301	0	23	322	118
15754	791	326	112	0,457	0,751	592,402	3,328	0	301	114	0,253	0,816	595,781	3,323	0	23	322	118
15774	792	322	112	0,459	0,751	592,402	3,271	0	313	116	0,254	0,816	595,781	3,253	0	23	322	118
15794	793	331	110	0,46	0,751	592,402	3,265	0	308	125	0,256	0,815	595,781	3,27	0	23	322	118
15814	794	327	122	0,461	0,751	592,402	3,272	0	316	105	0,257	0,815	595,781	3,272	0	23	322	118
15834	795	329	106	0,462	0,751	592,402	3,28	0	312	116	0,257	0,814	595,781	3,259	0	23	322	118
15854	796	327	114	0,463	0,75	589,271	3,263	0	312	121	0,257	0,813	592,846	3,253	0	23	322	118
15874	797	327	122	0,464	0,75	589,271	3,2	0	315	116	0,258	0,812	592,846	3,196	0	23	322	118
15893	798	330	119	0,465	0,75	589,271	3,21	0	310	117	0,259	0,812	592,846	3,23	0	23	322	118
15913	799	340	122	0,466	0,75	589,271	3,199	0	324	119	0,26	0,812	592,846	3,151	0	23	322	118
15933	800	337	128	0,467	0,75	589,271	3,161	0	318	132	0,261	0,811	592,846	3,168	0	23	322	118
15953	801	334	125	0,467	0,75	591,218	3,171	0	319	130	0,261	0,81	595,938	3,179	0	23	322	118
15973	802	340	124	0,467	0,75	591,218	3,189	0	321	101	0,262	0,811	595,938	3,18	0	23	322	118
15993	803	326	113	0,468	0,75	591,218	3,233	0	307	115	0,262	0,81	595,938	3,182	0	23	322	118
16013	804	333	121	0,468	0,75	591,218	3,224	0	324	125	0,262	0,81	595,938	3,197	0	23	322	118
16033	805	329	128	0,469	0,749	591,218	3,057	0	311	122	0,263	0,81	595,938	3,128	0	23	322	118
16053	806	332	121	0,469	0,749	593,609	3,078	0	318	123	0,264	0,809	594,757	3,122	0	23	322	118
16073	807	352	163	0,47	0,75	593,609	3,231	0	335	166	0,265	0,81	594,757	3,202	0
16093	808	384	290	0,47	0,752	593,609	3,285	0	366	287	0,265	0,812	594,757	3,244	0	24	366	312
16113	809	385	315	0,47	0,751	593,609	3,304	0	354	309	0,266	0,811	594,757	3,254	0	24	366	312
16133	810	383	314	0,471	0,751	593,609	3,333	0	352	316	0,266	0,81	594,757	3,238	0	24	366	312
16152	811	383	312	0,471	0,751	594,336	3,36	0	350	323	0,266	0,809	595,689	3,245	0	24	366	312
16172	812	383	316	0,472	0,751	594,336	3,367	0	351	325	0,266	0,809	595,689	3,237	0	24	366	312
16192	813	379	324	0,472	0,75	594,336	3,341	0	357	318	0,267	0,809	595,689	3,326	0	24	366	312
16212	814	380	318	0,473	0,75	594,336	3,329	0	355	327	0,268	0,808	595,689	3,308	0	24	366	312
16232	815	388	325	0,474	0,75	594,336	3,357	0	350	327	0,268	0,808	595,689	3,308	0	24	366	312
16252	816	386	323	0,475	0,75	594,621	3,342	0	353	330	0,269	0,808	593,614	3,297	0	24	366	312
16272	817	377	310	0,476	0,75	594,621	3,373	0	351	320	0,27	0,808	593,614	3,336	0	24	366	312
16292	818	381	318	0,476	0,75	594,621	3,424	0	356	327	0,27	0,807	593,614	3,389	0	24	366	312
16312	819	385	319	0,477	0,75	594,621	3,388	0	351	329	0,27	0,807	593,614	3,394	0	24	366	312
16332	820	378	318	0,477	0,75	594,621	3,45	0	353	312	0,27	0,807	593,614	3,422	0	24	366	312
16352	821	382	320	0,477	0,75	592,618	3,435	0	353	316	0,271	0,806	593,527	3,434	0	24	366	312
16372	822	377	318	0,477	0,75	592,618	3,479	0	352	328	0,271	0,806	593,527	3,408	0	24	366	312
16392	823	381	325	0,478	0,749	592,618	3,534	0	351	319	0,271	0,806	593,527	3,389	0	24	366	312
16412	824	380	321	0,478	0,749	592,618	3,519	0	352	322	0,272	0,806	593,527	3,5	0	24	366	312
16432	825	377	322	0,478	0,749	592,618	3,483	0	351	323	0,271	0,806	593,527	3,506	0	24	366	312
16452	826	379	319	0,478	0,749	593,507	3,512	0	351	323	0,271	0,805	593,67	3,512	0	24	366	312
16472	827	371	325	0,477	0,749	593,507	3,54	0	352	325	0,271	0,806	593,67	3,504	0	24	366	312
16491	828	376	328	0,477	0,749	593,507	3,554	0	356	331	0,271	0,806	593,67	3,517	0	24	366	312
16511	829	377	330	0,478	0,749	593,507	3,546	0	354	323	0,271	0,806	593,67	3,566	0	24	366	312
16531	830	382	325	0,478	0,75	593,507	3,581	0	354	330	0,271	0,806	593,67	3,474	0	24	366	312
16551	831	385	326	0,478	0,749	594,136	3,591	0	354	328	0,272	0,805	593,414	3,489	0	24	366	312
16571	832	381	327	0,478	0,75	594,136	3,624	0	357	324	0,272	0,805	593,414	3,566	0	24	366	312
16591	833	378	327	0,478	0,75	594,136	3,589	0	361	327	0,272	0,805	593,414	3,539	0	24	366	312
16611	834	376	325	0,478	0,749	594,136	3,655	0	361	326	0,272	0,805	593,414	3,586	0	24	366	312
16631	835	379	330	0,478	0,749	594,136	3,666	0	364	324	0,272	0,805	593,414	3,572	0	24	366	312
16651	836	378	329	0,478	0,749	594,417	3,68	0	365	324	0,272	0,805	594,365	3,576	0	24	366	312
16671	837	379	299	0,479	0,749	594,417	3,649	0	359	302	0,272	0,805	594,365	3,573	0	24	366	312
16691	838	376	310	0,479	0,749	594,417	3,624	0	358	298	0,272	0,805	594,365	3,546	0	24	366	312
16711	839	375	309	0,479	0,749	594,417	3,626	0	359	304	0,273	0,805	594,365	3,514	0	24	366	312
16731	840	375	302	0,479	0,749	594,417	3,618	0	357	303	0,273	0,804	594,365	3,539	0	24	366	312
16751	841	375	309	0,479	0,749	592,928	3,607	0	357	305	0,273	0,804	591,876	3,512	0	24	366	312
16770	842	375	306	0,479	0,749	592,928	3,486	0	352	308	0,273	0,804	591,876	3,472	0	24	366	312
16790	843	373	308	0,48	0,749	592,928	3,496	0	366	310	0,273	0,804	591,876	3,482	0	24	366	312
16810	844	378	300	0,48	0,75	592,928	3,493	0	359	312	0,273	0,804	591,876	3,432	0	24	366	312
16830	845	375	296	0,48	0,75	592,928	3,551	0	366	303	0,274	0,804	591,876	3,425	0	24	366	312
16850	846	376	294	0,481	0,749	593,2	3,562	0	363	304	0,274	0,804	592,06	3,419	0	24	366	312
16870	847	376	302	0,481	0,749	593,2	3,463	0	357	309	0,274	0,804	592,06	3,445	0	24	366	312
16890	848	378	310	0,481	0,749	593,2	3,421	0	360	305	0,274	0,804	592,06	3,401	0	24	366	312
16910	849	380	309	0,481	0,749	593,2	3,445	0	358	312	0,274	0,805	592,06	3,37	0	24	366	312
16930	850	379	300	0,48	0,749	593,2	3,469	0	359	306	0,273	0,805	592,06	3,421	0	24	366	312
16950	851	379	303	0,479	0,749	594,023	3,459	0	359	309	0,273	0,805	591,719	3,387	0	24	366	312
16970	852	376	310	0,479	0,75	594,023	3,402	0	356	312	0,273	0,805	591,719	3,405	0	24	366	312
16990	853	381	307	0,479	0,75	594,023	3,391	0	355	304	0,272	0,806	591,719	3,353	0	24	366	312
17010	854	379	309	0,479	0,75	594,023	3,386	0	354	313	0,272	0,806	591,719	3,337	0	24	366	312
17030	855	380	309	0,479	0,75	594,023	3,357	0	357	306	0,272	0,806	591,719	3,375	0	24	366	312
17050	856	379	307	0,479	0,75	595,004	3,351	0	356	309	0,272	0,805	592,395	3,346	0	24	366	312
17069	857	380	303	0,479	0,75	595,004	3,354	0	355	307	0,273	0,805	592,395	3,322	0	24	366	312
17089	858	379	303	0,48	0,75	595,004	3,328	0	356	309	0,273	0,804	592,395	3,333	0	24	366	312
17109	859	377	315	0,481	0,75	595,004	3,375	0	355	308	0,274	0,803	592,395	3,331	0	24	366	312
17129	860	380	303	0,483	0,75	595,004	3,346	0	354	313	0,276	0,802	592,395	3,32	0	24	366	312
17149	861	379	308	0,484	0,749	593,01	3,334	0	354	313	0,277	0,801	593,158	3,329	0	24	366	312
17169	862	381	306	0,486	0,75	593,01	3,361	0	357	313	0,278	0,801	593,158	3,359	0	24	366	312
17189	863	374	311	0,487	0,75	593,01	3,344	0	358	308	0,28	0,801	593,158	3,344	0	24	366	312
17209	864	379	310	0,488	0,75	593,01	3,351	0	349	316	0,28	0,8	593,158	3,385	0	24	366	312
17229	865	382	307	0,489	0,75	593,01	3,361	0	351	316	0,281	0,8	593,158	3,334	0	24	366	312
17249	866	380	307	0,489	0,75	594,286	3,361	0	349	317	0,282	0,799	592,96	3,343	0	24	366	312
17269	867	380	314	0,489	0,75	594,286	3,369	0	358	311	0,282	0,799	592,96	3,37	0	24	366	312
17289	868	375	302	0,49	0,751	594,286	3,428	0	351	317	0,282	0,799	592,96	3,359	0	24	366	312
17309	869	378	311	0,49	0,751	594,286	3,369	0	349	316	0,282	0,799	592,96	3,348	0	24	366	312
17329	870	378	303	0,489	0,751	594,286	3,399	0	353	317	0,282	0,8	592,96	3,334	0	24	366	312
17349	871	376	306	0,489	0,75	594,4	3,417	0	354	315	0,281	0,8	594,26	3,33	0	24	366	312
17368	872	375	308	0,488	0,751	594,4	3,343	0	347	315	0,281	0,8	594,26	3,338	0	24	366	312
17388	873	383	305	0,487	0,751	594,4	3,352	0	355	298	0,28	0,801	594,26	3,362	0	24	366	312
17408	874	378	305	0,487	0,751	594,4	3,343	0	351	307	0,279	0,801	594,26	3,345	0	24	366	312
17428	875	376	303	0,486	0,751	594,4	3,358	0	352	313	0,279	0,801	594,26	3,362	0	24	366	312
17448	876	379	302	0,486	0,751	594,077	3,355	0	351	307	0,278	0,801	593,885	3,353	0	24	366	312
17468	877	376	306	0,486	0,751	594,077	3,367	0	351	309	0,279	0,801	593,885	3,304	0	24	366	312
17488	878	378	305	0,486	0,751	594,077	3,34	0	356	321	0,279	0,801	593,885	3,279	0	24	366	312
17508	879	372	302	0,487	0,751	594,077	3,38	0	351	316	0,279	0,801	593,885	3,305	0	24	366	312
17528	880	377	306	0,488	0,751	594,077	3,311	0	361	310	0,28	0,8	593,885	3,322	0	24	366	312
17548	881	376	305	0,489	0,751	593,802	3,313	0	360	317	0,281	0,799	592,594	3,311	0	24	366	312
17568	882	379	307	0,49	0,751	593,802	3,291	0	359	307	0,282	0,799	592,594	3,328	0	24	366	312
17588	883	374	313	0,49	0,751	593,802	3,265	0	358	311	0,283	0,799	592,594	3,321	0	24	366	312
17608	884	374	307	0,491	0,752	593,802	3,339	0	348	312	0,284	0,798	592,594	3,27	0	24	366	312
17628	885	376	306	0,493	0,751	593,802	3,248	0	354	311	0,285	0,797	592,594	3,285	0	24	366	312
17648	886	373	306	0,494	0,751	594,991	3,273	0	352	311	0,286	0,797	592,965	3,268	0	24	366	312
17667	887	371	315	0,495	0,751	594,991	3,266	0	349	313	0,287	0,797	592,965	3,236	0	24	366	312
17687	888	372	305	0,495	0,751	594,991	3,278	0	361	310	0,288	0,796	592,965	3,219	0	24	366	312
17707	889	371	306	0,495	0,751	594,991	3,218	0	354	304	0,287	0,796	592,965	3,231	0	24	366	312
17727	890	384	302	0,495	0,751	594,991	3,269	0	358	306	0,287	0,796	592,965	3,23	0	24	366	312
17747	891	386	302	0,494	0,751	594,451	3,257	0	354	304	0,286	0,796	592,289	3,227	0	24	366	312
17767	892	385	312	0,494	0,751	594,451	3,271	0	361	297	0,286	0,796	592,289	3,225	0	24	366	312
17787	893	356	299	0,494	0,752	594,451	3,243	0	340	294	0,286	0,796	592,289	3,188	0	24	366	312
17807	894	269	248	0,495	0,751	594,451	3,2	0	255	264	0,287	0,796	592,289	3,282	0
17827	895	196	238	0,497	0,751	594,451	3,311	0	175	236	0,289	0,795	592,289	3,173	0
17847	896	144	231	0,498	0,75	591,45	3,274	0	126	220	0,29	0,795	591,915	3,198	0
17867	897	200	246	0,498	0,75	591,45	3,205	0	191	240	0,291	0,794	591,915	3,189	0	25	192	242
17887	898	197	250	0,498	0,75	591,45	3,154	0	180	237	0,291	0,794	591,915	3,195	0	25	192	242
17907	899	205	252	0,499	0,751	591,45	3,13	0	183	232	0,291	0,794	591,915	3,153	0	25	192	242
17927	900	198	252	0,5	0,75	591,45	3,211	0	185	238	0,292	0,794	591,915	3,177	0	25	192	242
17947	901	202	256	0,5	0,75	589,09	3,168	0	186	234	0,292	0,793	593,296	3,175	0	25	192	242
17966	902	196	234	0,501	0,75	589,09	3,149	0	184	228	0,293	0,793	593,296	3,221	0	25	192	242
17986	903	199	251	0,501	0,751	589,09	3,184	0	184	242	0,293	0,793	593,296	3,188	0	25	192	242
18006	904	200	238	0,501	0,751	589,09	3,139	0	184	240	0,293	0,794	593,296	3,17	0	25	192	242
18026	905	204	235	0,501	0,751	589,09	3,172	0	182	251	0,293	0,794	593,296	3,22	0	25	192	242
18046	906	205	237	0,5	0,751	590,872	3,162	0	184	256	0,292	0,793	591,647	3,191	0	25	192	242
18066	907	192	237	0,499	0,751	590,872	3,195	0	187	256	0,291	0,794	591,647	3,163	0	25	192	242
18086	908	193	239	0,499	0,751	590,872	3,121	0	184	247	0,29	0,794	591,647	3,15	0	25	192	242
18106	909	186	233	0,498	0,751	590,872	3,195	0	190	245	0,29	0,794	591,647	3,147	0	25	192	242
18126	910	201	234	0,499	0,751	590,872	3,19	0	196	246	0,291	0,794	591,647	3,175	0	25	192	242
18146	911	199	233	0,5	0,751	591,849	3,176	0	196	245	0,292	0,794	592,926	3,175	0	25	192	242
18166	912	198	228	0,5	0,751	591,849	3,134	0	180	234	0,292	0,795	592,926	3,207	0	25	192	242
18186	913	209	250	0,5	0,751	591,849	3,159	0	181	253	0,292	0,795	592,926	3,186	0	25	192	242
18206	914	211	249	0,5	0,751	591,849	3,177	0	191	246	0,292	0,795	592,926	3,169	0	25	192	242
18226	915	179	262	0,5	0,751	591,849	3,123	0	163	252	0,293	0,795	592,926	3,217	0	26	173	247
18246	916	186	270	0,5	0,751	588,501	3,122	0	165	250	0,292	0,794	593,459	3,206	0	26	173	247
18265	917	185	253	0,5	0,751	588,501	3,121	0	161	235	0,292	0,794	593,459	3,227	0	26	173	247
18286	918	185	244	0,501	0,751	588,501	3,178	0	167	236	0,293	0,794	593,459	3,248	0	26	173	247
18305	919	191	243	0,502	0,751	588,501	3,213	0	161	240	0,293	0,794	593,459	3,244	0	26	173	247
18326	920	184	254	0,502	0,751	588,501	3,141	0	155	252	0,293	0,794	593,459	3,21	0	26	173	247
18345	921	183	245	0,501	0,751	591,539	3,196	0	157	257	0,293	0,794	592,019	3,211	0	26	173	247
18366	922	191	246	0,501	0,751	591,539	3,225	0	168	252	0,293	0,794	592,019	3,267	0	26	173	247
18385	923	190	242	0,501	0,751	591,539	3,29	0	158	249	0,293	0,794	592,019	3,299	0	26	173	247
18406	924	187	237	0,501	0,751	591,539	3,238	0	169	255	0,293	0,794	592,019	3,27	0	26	173	247
18425	925	183	239	0,501	0,751	591,539	3,253	0	163	250	0,293	0,794	592,019	3,292	0	26	173	247
18446	926	185	241	0,501	0,751	587,494	3,253	0	159	251	0,293	0,794	592,946	3,285	0	26	173	247
18465	927	188	250	0,502	0,751	587,494	3,244	0	164	237	0,294	0,794	592,946	3,304	0	26	173	247
18486	928	190	251	0,502	0,751	587,494	3,244	0	157	242	0,294	0,794	592,946	3,281	0	26	173	247
18505	929	179	255	0,502	0,751	587,494	3,227	0	155	246	0,294	0,794	592,946	3,32	0	26	173	247
18526	930	242	269	0,5	0,752	587,494	3,264	0	233	277	0,292	0,795	592,946	3,31	0
18545	931	240	263	0,498	0,753	595,024	3,302	0	235	282	0,29	0,795	593,935	3,314	0
18566	932	363	317	0,498	0,753	595,024	3,327	0	336	330	0,29	0,796	593,935	3,236	0	27	356	322
18584	933	381	314	0,498	0,753	595,024	3,305	0	347	330	0,29	0,795	593,935	3,264	0	27	356	322
18606	934	372	317	0,498	0,753	595,024	3,325	0	348	324	0,29	0,795	593,935	3,274	0	27	356	322
18624	935	378	319	0,499	0,753	595,024	3,289	0	344	338	0,291	0,795	593,935	3,297	0	27	356	322
18646	936	374	318	0,499	0,753	594,963	3,29	0	343	338	0,291	0,795	592,61	3,304	0	27	356	322
18664	937	366	317	0,499	0,753	594,963	3,245	0	345	332	0,291	0,796	592,61	3,283	0	27	356	322
18686	938	380	324	0,499	0,753	594,963	3,299	0	343	330	0,291	0,796	592,61	3,235	0	27	356	322
18704	939	369	326	0,498	0,753	594,963	3,255	0	344	326	0,29	0,796	592,61	3,245	0	27	356	322
18726	940	376	313	0,498	0,753	594,963	3,294	0	345	320	0,29	0,796	592,61	3,267	0	27	356	322
18744	941	371	317	0,498	0,753	594,74	3,275	0	344	317	0,29	0,796	592,354	3,242	0	27	356	322
18766	942	371	322	0,498	0,753	594,74	3,283	0	351	325	0,29	0,796	592,354	3,271	0	27	356	322
18784	943	374	320	0,498	0,752	594,74	3,307	0	339	328	0,289	0,797	592,354	3,247	0	27	356	322
18804	944	366	317	0,497	0,752	594,74	3,309	0	337	331	0,289	0,797	592,354	3,23	0	27	356	322
18824	945	366	315	0,496	0,752	594,74	3,296	0	340	330	0,288	0,797	592,354	3,202	0	27	356	322
18843	946	366	313	0,495	0,752	595,166	3,312	0	340	328	0,287	0,797	593,423	3,213	0	27	356	322
18863	947	372	313	0,495	0,752	595,166	3,338	0	340	324	0,286	0,797	593,423	3,21	0	27	356	322
18883	948	368	319	0,494	0,752	595,166	3,22	0	344	323	0,286	0,797	593,423	3,216	0	27	356	322
18903	949	372	323	0,494	0,752	595,166	3,258	0	338	334	0,286	0,798	593,423	3,258	0	27	356	322
18923	950	363	312	0,494	0,752	595,166	3,27	0	345	326	0,286	0,798	593,423	3,26	0	27	356	322
18943	951	363	318	0,494	0,752	593,403	3,272	0	344	327	0,286	0,798	594,688	3,268	0	27	356	322
18963	952	372	319	0,495	0,752	593,403	3,306	0	337	319	0,286	0,798	594,688	3,237	0	27	356	322
18983	953	402	327	0,494	0,752	593,403	3,186	0	390	323	0,286	0,798	594,688	3,236	0
19003	954	453	333	0,493	0,753	593,403	3,264	0	433	338	0,285	0,799	594,688	3,223	0	28	445	340
19023	955	454	334	0,492	0,753	593,403	3,263	0	428	346	0,284	0,799	594,688	3,276	0	28	445	340
19043	956	455	334	0,492	0,752	594,929	3,271	0	423	355	0,284	0,799	592,47	3,264	0	28	445	340
19063	957	455	336	0,491	0,752	594,929	3,322	0	426	350	0,284	0,799	592,47	3,198	0	28	445	340
19083	958	460	339	0,491	0,752	594,929	3,297	0	439	332	0,283	0,8	592,47	3,24	0	28	445	340
19103	959	458	345	0,49	0,752	594,929	3,289	0	445	335	0,283	0,8	592,47	3,235	0	28	445	340
19123	960	452	335	0,489	0,753	594,929	3,286	0	442	338	0,282	0,801	592,47	3,197	0	28	445	340
19143	961	454	339	0,488	0,752	594,942	3,283	0	444	343	0,281	0,801	590,17	3,205	0	28	445	340
19162	962	452	333	0,487	0,753	594,942	3,262	0	434	346	0,28	0,802	590,17	3,149	0	28	445	340
19182	963	452	338	0,486	0,753	594,942	3,24	0	437	347	0,279	0,803	590,17	3,2	0	28	445	340
19202	964	454	337	0,486	0,754	594,942	3,185	0	430	345	0,278	0,804	590,17	3,174	0	28	445	340
19222	965	456	329	0,486	0,754	594,942	3,299	0	431	345	0,278	0,804	590,17	3,188	0	28	445	340
19242	966	457	333	0,486	0,754	593,529	3,27	0	432	341	0,278	0,804	594,393	3,197	0	28	445	340
19262	967	453	335	0,485	0,754	593,529	3,226	0	429	340	0,278	0,806	594,393	3,203	0	28	445	340
19282	968	452	334	0,484	0,755	593,529	3,224	0	431	340	0,277	0,807	594,393	3,143	0	28	445	340
19302	969	450	342	0,483	0,755	593,529	3,26	0	442	339	0,276	0,808	594,393	3,102	0	28	445	340
19322	970	453	343	0,482	0,756	593,529	3,304	0	439	345	0,275	0,809	594,393	3,226	0	28	445	340
19342	971	452	345	0,481	0,756	593,585	3,318	0	435	349	0,273	0,81	591,38	3,173	0	28	445	340
19362	972	455	342	0,479	0,756	593,585	3,294	0	437	340	0,272	0,811	591,38	3,178	0	28	445	340
19382	973	459	328	0,478	0,756	593,585	3,303	0	442	336	0,271	0,812	591,38	3,23	0	28	445	340
19402	974	466	341	0,477	0,757	593,585	3,333	0	439	335	0,27	0,813	591,38	3,213	0	28	445	340
19422	975	454	339	0,476	0,757	593,585	3,312	0	440	348	0,27	0,813	591,38	3,211	0	28	445	340
19441	976	457	333	0,475	0,757	594,985	3,333	0	442	346	0,269	0,813	592,207	3,213	0	28	445	340
19461	977	454	337	0,475	0,757	594,985	3,317	0	437	337	0,268	0,814	592,207	3,225	0	28	445	340
19481	978	456	335	0,475	0,757	594,985	3,342	0	433	337	0,268	0,815	592,207	3,314	0	28	445	340
19501	979	453	339	0,475	0,757	594,985	3,378	0	433	340	0,268	0,815	592,207	3,283	0	28	445	340
19521	980	457	343	0,475	0,757	594,985	3,407	0	436	343	0,268	0,815	592,207	3,313	0	28	445	340
19541	981	456	344	0,476	0,757	593,955	3,43	0	434	343	0,269	0,814	593,302	3,308	0	28	445	340
19561	982	451	339	0,476	0,757	593,955	3,439	0	433	346	0,27	0,815	593,302	3,338	0	28	445	340
19581	983	457	346	0,477	0,757	593,955	3,458	0	429	342	0,27	0,815	593,302	3,357	0	28	445	340
19601	984	458	344	0,477	0,757	593,955	3,502	0	436	337	0,27	0,814	593,302	3,406	0	28	445	340
19621	985	429	281	0,477	0,757	593,955	3,463	0	422	291	0,271	0,813	593,302	3,378	0	29	394	291
19641	986	430	278	0,478	0,756	594,556	3,483	0	421	283	0,271	0,812	593,847	3,405	0	29	394	291
19661	987	424	278	0,478	0,756	594,556	3,523	0	412	283	0,271	0,813	593,847	3,433	0	29	394	291
19681	988	428	286	0,478	0,756	594,556	3,513	0	408	295	0,271	0,812	593,847	3,476	0	29	394	291
19701	989	425	277	0,478	0,756	594,556	3,533	0	412	287	0,272	0,812	593,847	3,45	0	29	394	291
19721	990	430	273	0,479	0,756	594,556	3,575	0	410	285	0,272	0,812	593,847	3,449	0	29	394	291
19741	991	430	273	0,479	0,755	595,579	3,585	0	411	289	0,272	0,811	594,168	3,45	0	29	394	291
19760	992	424	273	0,479	0,756	595,579	3,575	0	415	286	0,272	0,812	594,168	3,493	0	29	394	291
19780	993	426	277	0,479	0,756	595,579	3,539	0	416	293	0,273	0,812	594,168	3,504	0	29	394	291
19800	994	427	276	0,479	0,756	595,579	3,594	0	411	286	0,273	0,812	594,168	3,458	0	29	394	291
19820	995	422	281	0,479	0,756	595,579	3,572	0	409	293	0,273	0,812	594,168	3,444	0	29	394	291
19840	996	423	286	0,479	0,756	592,866	3,552	0	408	293	0,272	0,812	592,722	3,422	0	29	394	291
19860	997	423	279	0,479	0,757	592,866	3,561	0	412	287	0,272	0,812	592,722	3,494	0	29	394	291
19880	998	400	280	0,479	0,757	592,866	3,54	0	379	285	0,273	0,813	592,722	3,5	0	29	394	291
19900	999	407	283	0,479	0,757	592,866	3,562	0	383	297	0,273	0,812	592,722	3,427	0	29	394	291
19920	1000	398	278	0,48	0,757	592,866	3,523	0	377	288	0,273	0,812	592,722	3,465	0	29	394	291
19940	1001	399	277	0,48	0,756	594,139	3,532	0	378	289	0,273	0,81	593,915	3,454	0	29	394	291
19960	1002	401	291	0,481	0,756	594,139	3,534	0	374	292	0,274	0,81	593,915	3,454	0	29	394	291
19980	1003	399	285	0,483	0,756	594,139	3,533	0	376	300	0,276	0,809	593,915	3,436	0	29	394	291
20000	1004	394	286	0,485	0,756	594,139	3,489	0	379	297	0,277	0,808	593,915	3,411	0	29	394	291
20020	1005	392	289	0,486	0,756	594,139	3,523	0	378	288	0,279	0,808	593,915	3,478	0	29	394	291
20039	1006	389	286	0,488	0,756	594,648	3,514	0	379	292	0,281	0,807	592,992	3,46	0	29	394	291
20059	1007	400	284	0,49	0,757	594,648	3,533	0	378	298	0,283	0,806	592,992	3,446	0	29	394	291
20079	1008	395	287	0,491	0,757	594,648	3,544	0	382	293	0,284	0,806	592,992	3,444	0	29	394	291
20099	1009	399	282	0,493	0,756	594,648	3,56	0	382	300	0,285	0,805	592,992	3,474	0	29	394	291
20119	1010	399	293	0,494	0,756	594,648	3,525	0	386	296	0,286	0,804	592,992	3,436	0	29	394	291
20139	1011	397	291	0,495	0,756	596,268	3,543	0	388	294	0,287	0,804	593,78	3,446	0	29	394	291
20159	1012	393	289	0,495	0,756	596,268	3,565	0	380	289	0,287	0,804	593,78	3,519	0	29	394	291
20179	1013	398	280	0,495	0,756	596,268	3,587	0	383	302	0,287	0,804	593,78	3,462	0	29	394	291
20199	1014	392	282	0,494	0,756	596,268	3,627	0	385	292	0,286	0,804	593,78	3,521	0	29	394	291
20219	1015	397	283	0,493	0,756	596,268	3,574	0	386	294	0,285	0,804	593,78	3,491	0	29	394	291
20239	1016	395	286	0,492	0,755	593,581	3,58	0	386	300	0,284	0,804	591,953	3,465	0	29	394	291
20259	1017	394	292	0,491	0,756	593,581	3,545	0	379	300	0,284	0,805	591,953	3,477	0	29	394	291
20279	1018	394	288	0,491	0,756	593,581	3,555	0	387	306	0,283	0,805	591,953	3,456	0	29	394	291
20299	1019	400	293	0,491	0,756	593,581	3,538	0	386	301	0,283	0,805	591,953	3,483	0	29	394	291
20319	1020	400	300	0,491	0,756	593,581	3,532	0	386	310	0,283	0,805	591,953	3,432	0	29	394	291
20339	1021	400	298	0,491	0,756	594,79	3,539	0	386	309	0,283	0,805	592,715	3,438	0	29	394	291
20358	1022	388	283	0,491	0,756	594,79	3,544	0	383	301	0,283	0,806	592,715	3,452	0	29	394	291
20378	1023	393	290	0,491	0,757	594,79	3,539	0	375	302	0,284	0,806	592,715	3,422	0	29	394	291
20398	1024	395	288	0,492	0,757	594,79	3,505	0	385	296	0,284	0,806	592,715	3,436	0	29	394	291
20418	1025	396	290	0,492	0,757	594,79	3,509	0	386	305	0,285	0,806	592,715	3,441	0	29	394	291
20438	1026	397	288	0,493	0,756	594,912	3,513	0	385	304	0,285	0,805	592,844	3,429	0	29	394	291
20458	1027	393	292	0,493	0,756	594,912	3,513	0	390	295	0,285	0,805	592,844	3,452	0	29	394	291
20478	1028	392	282	0,493	0,757	594,912	3,529	0	392	303	0,285	0,805	592,844	3,481	0	29	394	291
20498	1029	402	290	0,493	0,757	594,912	3,496	0	388	303	0,285	0,805	592,844	3,479	0	29	394	291
20518	1030	396	290	0,493	0,757	594,912	3,485	0	377	303	0,285	0,805	592,844	3,408	0	29	394	291
20538	1031	398	289	0,493	0,756	595,393	3,485	0	376	301	0,285	0,805	594,46	3,427	0	29	394	291
20558	1032	393	287	0,492	0,757	595,393	3,442	0	386	305	0,285	0,805	594,46	3,404	0	29	394	291
20578	1033	401	290	0,492	0,757	595,393	3,466	0	390	299	0,285	0,805	594,46	3,381	0	29	394	291
20598	1034	396	281	0,493	0,757	595,393	3,492	0	386	297	0,285	0,805	594,46	3,396	0	29	394	291
20618	1035	397	295	0,493	0,757	595,393	3,428	0	377	301	0,285	0,805	594,46	3,371	0	29	394	291
20637	1036	398	296	0,493	0,756	593,206	3,433	0	377	303	0,285	0,805	592,53	3,363	0	29	394	291
20657	1037	397	291	0,493	0,757	593,206	3,407	0	381	301	0,285	0,805	592,53	3,317	0	29	394	291
20677	1038	401	288	0,493	0,757	593,206	3,347	0	376	302	0,285	0,805	592,53	3,351	0	29	394	291
20697	1039	399	295	0,493	0,756	593,206	3,403	0	378	305	0,285	0,805	592,53	3,296	0	29	394	291
20717	1040	392	284	0,493	0,756	593,206	3,379	0	380	305	0,285	0,805	592,53	3,266	0	29	394	291
20737	1041	393	283	0,492	0,756	594,608	3,368	0	378	305	0,285	0,805	592,366	3,264	0	29	394	291
20757	1042	393	289	0,492	0,756	594,608	3,322	0	382	297	0,285	0,805	592,366	3,302	0	29	394	291
20777	1043	401	289	0,492	0,756	594,608	3,326	0	382	302	0,285	0,805	592,366	3,245	0	29	394	291
20797	1044	396	286	0,492	0,756	594,608	3,266	0	380	300	0,284	0,805	592,366	3,293	0	29	394	291
20817	1045	396	287	0,492	0,756	594,608	3,333	0	380	291	0,284	0,806	592,366	3,285	0	29	394	291
20837	1046	395	287	0,491	0,756	594,683	3,315	0	380	291	0,283	0,806	593,649	3,275	0	29	394	291
20857	1047	399	284	0,49	0,757	594,683	3,27	0	377	305	0,283	0,806	593,649	3,234	0	29	394	291
20877	1048	407	284	0,49	0,757	594,683	3,296	0	380	300	0,283	0,807	593,649	3,255	0	29	394	291
20897	1049	396	279	0,49	0,757	594,683	3,293	0	384	303	0,282	0,807	593,649	3,191	0	29	394	291
20917	1050	404	288	0,489	0,757	594,683	3,286	0	377	294	0,282	0,808	593,649	3,225	0	29	394	291
20937	1051	400	288	0,489	0,756	593,811	3,277	0	379	293	0,282	0,807	593,53	3,218	0	29	394	291
20956	1052	397	279	0,489	0,757	593,811	3,306	0	373	307	0,281	0,808	593,53	3,16	0	29	394	291
20977	1053	398	287	0,489	0,757	593,811	3,307	0	375	298	0,281	0,808	593,53	3,247	0	29	394	291
20996	1054	399	296	0,489	0,757	593,811	3,244	0	376	302	0,281	0,808	593,53	3,226	0	29	394	291
21016	1055	395	293	0,489	0,757	593,811	3,213	0	384	301	0,281	0,808	593,53	3,167	0	29	394	291
21036	1056	396	299	0,489	0,756	592,727	3,177	0	385	302	0,281	0,807	592,354	3,199	0	29	394	291
21056	1057	410	279	0,489	0,756	592,727	3,264	0	405	293	0,281	0,807	592,354	3,221	0	29	394	291
21076	1058	507	269	0,487	0,756	592,727	3,2	0	499	271	0,28	0,806	592,354	3,201	0
21096	1059	635	247	0,485	0,756	592,727	3,201	0	620	263	0,278	0,806	592,354	3,193	0
21116	1060	710	257	0,485	0,756	592,727	3,202	0	675	258	0,278	0,806	592,354	3,145	0
21136	1061	786	244	0,485	0,756	592,847	3,204	0	729	254	0,278	0,805	590,006	3,115	0
21156	1062	700	248	0,485	0,756	592,847	3,238	0	680	254	0,278	0,806	590,006	3,196	0	30	698	253
21176	1063	708	245	0,485	0,756	592,847	3,2	0	689	254	0,278	0,806	590,006	3,178	0	30	698	253
21196	1064	706	246	0,485	0,756	592,847	3,196	0	698	261	0,277	0,806	590,006	3,16	0	30	698	253
21216	1065	706	238	0,485	0,756	592,847	3,25	0	691	255	0,277	0,806	590,006	3,125	0	30	698	253
21236	1066	705	237	0,484	0,755	592,134	3,227	0	695	257	0,277	0,805	590,036	3,106	0	30	698	253
21255	1067	704	256	0,484	0,755	592,134	3,23	0	690	258	0,277	0,806	590,036	3,139	0	30	698	253
21275	1068	706	252	0,484	0,755	592,134	3,29	0	682	260	0,276	0,806	590,036	3,138	0	30	698	253
21295	1069	705	255	0,483	0,755	592,134	3,227	0	696	254	0,276	0,805	590,036	3,144	0	30	698	253
21315	1070	712	252	0,483	0,754	592,134	3,213	0	688	261	0,276	0,805	590,036	3,169	0	30	698	253
21335	1071	714	252	0,483	0,754	593,06	3,231	0	683	264	0,276	0,804	586,2	3,152	0	30	698	253
21355	1072	657	253	0,484	0,754	593,06	3,273	0	642	267	0,276	0,804	586,2	3,148	0	31	647	257
21375	1073	656	267	0,484	0,753	593,06	3,246	0	635	275	0,277	0,803	586,2	3,205	0	31	647	257
21395	1074	654	255	0,485	0,752	593,06	3,255	0	630	269	0,277	0,802	586,2	3,168	0	31	647	257
21415	1075	660	247	0,485	0,751	593,06	3,232	0	635	263	0,278	0,8	586,2	3,152	0	31	647	257
21435	1076	660	250	0,485	0,748	593,378	3,232	0	637	260	0,277	0,796	590,851	3,195	0	31	647	257
21455	1077	660	251	0,485	0,745	593,378	3,245	0	631	267	0,277	0,792	590,851	3,2	0	31	647	257
21475	1078	652	259	0,483	0,74	593,378	3,303	0	637	259	0,276	0,787	590,851	3,121	0	31	647	257
21495	1079	663	258	0,482	0,736	593,378	3,256	0	643	256	0,275	0,782	590,851	3,223	0	31	647	257
21515	1080	660	253	0,481	0,732	593,378	3,284	0	642	266	0,273	0,777	590,851	3,197	0	31	647	257
21534	1081	659	256	0,479	0,729	593,968	3,288	0	643	262	0,272	0,773	590,695	3,182	0	31	647	257
21554	1082	656	256	0,478	0,726	593,968	3,337	0	643	251	0,271	0,771	590,695	3,28	0	31	647	257
21574	1083	650	254	0,477	0,724	593,968	3,381	0	649	262	0,27	0,769	590,695	3,244	0	31	647	257
21594	1084	655	257	0,476	0,722	593,968	3,418	0	641	266	0,268	0,768	590,695	3,308	0	31	647	257
21614	1085	652	253	0,474	0,721	593,968	3,438	0	646	258	0,267	0,766	590,695	3,305	0	31	647	257
21634	1086	654	254	0,473	0,719	593,456	3,454	0	649	256	0,266	0,764	592,573	3,311	0	31	647	257
21654	1087	646	255	0,472	0,717	593,456	3,422	0	645	252	0,265	0,763	592,573	3,34	0	31	647	257
21674	1088	651	257	0,472	0,715	593,456	3,438	0	645	261	0,264	0,761	592,573	3,347	0	31	647	257
21694	1089	657	257	0,471	0,713	593,456	3,4	0	640	262	0,263	0,76	592,573	3,327	0	31	647	257
21714	1090	653	250	0,47	0,712	593,456	3,494	0	645	250	0,263	0,76	592,573	3,399	0	31	647	257
21734	1091	657	248	0,469	0,711	595,381	3,509	0	646	252	0,262	0,758	594,25	3,411	0	31	647	257
21754	1092	653	261	0,468	0,71	595,381	3,521	0	639	265	0,261	0,758	594,25	3,374	0	31	647	257
21774	1093	655	253	0,467	0,709	595,381	3,461	0	641	264	0,261	0,757	594,25	3,383	0	31	647	257
21794	1094	656	255	0,467	0,708	595,381	3,476	0	638	255	0,26	0,757	594,25	3,415	0	31	647	257
21814	1095	642	252	0,466	0,707	595,381	3,467	0	-800	-600	0,466	0,707	-1	-1	4	31	647	257
21833	1096	642	254	0,466	0,705	594,338	3,468	0	-800	-600	0,259	0,754	-1	-1	4	31	647	257
21853	1097	436	177	0,469	0,703	594,338	3,459	0	459	195	0,262	0,752	593,364	3,483	0
21873	1098	293	143	0,472	0,7	594,338	3,422	0	312	161	0,265	0,748	593,364	3,457	0
21893	1099	-800	-600	0,268	0,743	-1	-1	4	252	148	0,268	0,743	593,364	3,488	0
21913	1100	242	114	0,478	0,693	594,338	3,429	0	233	130	0,272	0,738	593,364	3,473	0
21933	1101	243	117	0,483	0,69	592,706	3,42	0	213	116	0,276	0,733	593,903	3,47	0
21953	1102	246	147	0,489	0,689	592,706	3,441	0	258	150	0,282	0,728	593,903	3,333	0	32	254	127
21973	1103	252	130	0,495	0,687	592,706	3,457	0	260	134	0,288	0,724	593,903	3,485	0	32	254	127
21993	1104	252	115	0,501	0,685	592,706	3,484	0	255	131	0,293	0,719	593,903	3,526	0	32	254	127
22013	1105	248	122	0,507	0,683	592,706	3,44	0	266	132	0,299	0,715	593,903	3,393	0	32	254	127
22033	1106	250	111	0,511	0,68	595,334	3,47	0	266	134	0,303	0,711	592,765	3,478	0	32	254	127
22053	1107	245	129	0,515	0,679	595,334	3,373	0	256	132	0,307	0,708	592,765	3,38	0	32	254	127
22073	1108	131	126	0,518	0,677	595,334	2,978	0	254	121	0,31	0,704	592,765	3,408	0
22093	1109	255	124	0,52	0,675	595,334	3,482	0	259	120	0,312	0,702	592,765	3,385	0	33	250	129
22113	1110	244	134	0,522	0,674	595,334	3,354	0	261	125	0,314	0,7	592,765	3,407	0	33	250	129
22132	1111	218	129	0,523	0,672	596,335	3,287	0	261	124	0,314	0,698	593,218	3,401	0	33	250	129
22152	1112	249	134	0,523	0,671	596,335	3,392	0	248	125	0,314	0,696	593,218	3,361	0	33	250	129
22172	1113	265	126	0,522	0,669	596,335	3,337	0	257	123	0,314	0,695	593,218	3,345	0	33	250	129
22192	1114	251	128	0,52	0,667	596,335	3,274	0	254	127	0,312	0,694	593,218	3,324	0	33	250	129
22212	1115	252	131	0,519	0,665	596,335	3,398	0	252	138	0,311	0,692	593,218	3,382	0	33	250	129
22232	1116	253	126	0,517	0,663	596,568	3,356	0	251	137	0,309	0,691	594,138	3,375	0	33	250	129
22252	1117	248	142	0,516	0,662	596,568	3,367	0	249	126	0,308	0,689	594,138	3,362	0	33	250	129
22272	1118	305	202	0,514	0,661	596,568	3,311	0	304	188	0,307	0,689	594,138	3,356	0
22292	1119	348	286	0,511	0,66	596,568	3,484	0	338	302	0,305	0,688	594,138	3,429	0	34	362	285
22312	1120	357	296	0,509	0,656	596,568	3,43	0	347	303	0,303	0,685	594,138	3,374	0	34	362	285
22332	1121	365	302	0,507	0,651	600,991	3,475	0	355	302	0,301	0,681	596,29	3,402	0	34	362	285
22352	1122	350	293	0,505	0,648	600,991	3,454	0	337	311	0,299	0,679	596,29	3,429	0	34	362	285
22372	1123	355	297	0,503	0,646	600,991	3,473	0	337	303	0,297	0,677	596,29	3,46	0	34	362	285
22392	1124	359	304	0,503	0,647	600,991	3,492	0	331	320	0,297	0,677	596,29	3,496	0	34	362	285
22412	1125	352	300	0,503	0,648	600,991	3,519	0	333	306	0,297	0,679	596,29	3,479	0	34	362	285
22432	1126	356	303	0,504	0,65	600,69	3,537	0	334	304	0,298	0,68	598,82	3,512	0	34	362	285
22451	1127	351	298	0,506	0,651	600,69	3,553	0	333	304	0,299	0,682	598,82	3,544	0	34	362	285
22471	1128	355	288	0,507	0,652	600,69	3,566	0	324	316	0,3	0,682	598,82	3,522	0	34	362	285
22491	1129	359	305	0,508	0,653	600,69	3,516	0	331	316	0,301	0,682	598,82	3,528	0	34	362	285
22511	1130	348	307	0,509	0,653	600,69	3,531	0	332	313	0,302	0,682	598,82	3,539	0	34	362	285
22531	1131	350	309	0,511	0,654	600,304	3,521	0	329	312	0,303	0,683	598,033	3,524	0	34	362	285
22551	1132	357	300	0,512	0,656	600,304	3,576	0	326	320	0,304	0,684	598,033	3,537	0	34	362	285
22571	1133	354	316	0,512	0,658	600,304	3,499	0	324	309	0,305	0,686	598,033	3,465	0	34	362	285
22591	1134	342	304	0,513	0,661	600,304	3,541	0	318	313	0,305	0,688	598,033	3,481	0	34	362	285
22611	1135	354	309	0,512	0,664	600,304	3,526	0	327	314	0,305	0,691	598,033	3,518	0	34	362	285
22631	1136	350	315	0,511	0,666	600,073	3,547	0	324	317	0,304	0,695	596,366	3,475	0	34	362	285
22651	1137	353	314	0,51	0,67	600,073	3,574	0	321	314	0,302	0,698	596,366	3,457	0	34	362	285
22671	1138	349	320	0,508	0,673	600,073	3,473	0	324	310	0,3	0,702	596,366	3,434	0	34	362	285
22691	1139	351	306	0,505	0,676	600,073	3,531	0	327	315	0,298	0,705	596,366	3,465	0	34	362	285
22711	1140	349	303	0,504	0,678	600,073	3,522	0	324	313	0,296	0,708	596,366	3,502	0	34	362	285
22730	1141	350	302	0,503	0,68	598,915	3,507	0	325	313	0,295	0,711	595,826	3,498	0	34	362	285
22750	1142	347	310	0,502	0,682	598,915	3,517	0	328	312	0,294	0,714	595,826	3,491	0	34	362	285
22770	1143	352	306	0,501	0,683	598,915	3,597	0	333	312	0,293	0,716	595,826	3,569	0	34	362	285
22790	1144	353	286	0,501	0,684	598,915	3,533	0	333	284	0,293	0,717	595,826	3,51	0	34	362	285
22810	1145	359	258	0,5	0,685	598,915	3,553	0	335	261	0,293	0,718	595,826	3,455	0	34	362	285
22830	1146	361	249	0,5	0,685	596,914	3,568	0	335	249	0,292	0,718	596,429	3,48	0	34	362	285
22850	1147	349	262	0,5	0,686	596,914	3,477	0	324	250	0,292	0,719	596,429	3,464	0	34	362	285
22870	1148	353	267	0,5	0,687	596,914	3,483	0	330	257	0,292	0,72	596,429	3,434	0	34	362	285
22890	1149	352	255	0,501	0,687	596,914	3,496	0	327	263	0,293	0,721	596,429	3,444	0	34	362	285
22910	1150	351	267	0,502	0,688	596,914	3,441	0	335	244	0,294	0,721	596,429	3,495	0	34	362	285
22930	1151	351	263	0,502	0,688	596,84	3,444	0	336	251	0,294	0,721	594,286	3,473	0	34	362	285
22950	1152	351	261	0,502	0,689	596,84	3,439	0	335	259	0,294	0,722	594,286	3,388	0	34	362	285
22970	1153	352	255	0,502	0,69	596,84	3,388	0	339	259	0,294	0,723	594,286	3,41	0	34	362	285
22990	1154	354	264	0,502	0,69	596,84	3,339	0	327	258	0,294	0,724	594,286	3,364	0	34	362	285
23010	1155	346	261	0,502	0,691	596,84	3,387	0	320	261	0,294	0,724	594,286	3,322	0	34	362	285
23030	1156	347	261	0,502	0,691	595,755	3,365	0	318	262	0,294	0,724	593,825	3,313	0	34	362	285
23049	1157	349	256	0,503	0,692	595,755	3,344	0	331	253	0,294	0,725	593,825	3,393	0	34	362	285
23069	1158	363	263	0,503	0,692	595,755	3,328	0	336	262	0,295	0,726	593,825	3,317	0	34	362	285
23089	1159	356	259	0,503	0,693	595,755	3,349	0	327	262	0,295	0,726	593,825	3,336	0	34	362	285
23109	1160	354	268	0,504	0,693	595,755	3,335	0	330	259	0,296	0,727	593,825	3,282	0	34	362	285
23129	1161	360	267	0,504	0,694	596,746	3,337	0	330	256	0,296	0,728	595,759	3,287	0	34	362	285
23149	1162	374	284	0,504	0,695	596,746	3,345	0	349	269	0,296	0,729	595,759	3,338	0	34	362	285
23169	1163	379	282	0,503	0,696	596,746	3,335	0	363	282	0,295	0,73	595,759	3,318	0	34	362	285
23189	1164	384	281	0,503	0,696	596,746	3,349	0	364	279	0,296	0,731	595,759	3,306	0	34	362	285
23209	1165	387	287	0,504	0,696	596,746	3,319	0	358	279	0,296	0,731	595,759	3,351	0	34	362	285
23229	1166	389	286	0,504	0,696	596,376	3,316	0	356	283	0,295	0,731	592,34	3,321	0	34	362	285
23249	1167	381	279	0,503	0,696	596,376	3,371	0	359	281	0,295	0,731	592,34	3,306	0	34	362	285
23269	1168	384	279	0,503	0,696	596,376	3,276	0	359	285	0,295	0,731	592,34	3,306	0	34	362	285
23289	1169	379	277	0,503	0,695	596,376	3,306	0	362	286	0,295	0,731	592,34	3,344	0	34	362	285
23309	1170	378	277	0,503	0,695	596,376	3,318	0	364	292	0,295	0,73	592,34	3,311	0	34	362	285
23328	1171	378	280	0,503	0,695	594,598	3,32	0	365	293	0,295	0,73	593,05	3,324	0	34	362	285
23348	1172	386	280	0,503	0,695	594,598	3,341	0	357	289	0,295	0,731	593,05	3,286	0	34	362	285
23368	1173	383	292	0,503	0,695	594,598	3,329	0	371	276	0,295	0,731	593,05	3,274	0	34	362	285
23388	1174	378	288	0,503	0,695	594,598	3,281	0	372	280	0,295	0,731	593,05	3,331	0	34	362	285
23408	1175	382	276	0,503	0,694	594,598	3,384	0	366	284	0,295	0,731	593,05	3,31	0	34	362	285
23428	1176	381	278	0,503	0,694	596,585	3,38	0	365	280	0,295	0,73	590,766	3,309	0	34	362	285
23448	1177	380	281	0,503	0,694	596,585	3,384	0	367	295	0,295	0,73	590,766	3,321	0	34	362	285
23468	1178	383	278	0,502	0,693	596,585	3,385	0	362	290	0,294	0,73	590,766	3,283	0	34	362	285
23488	1179	384	283	0,502	0,693	596,585	3,338	0	372	302	0,294	0,729	590,766	3,318	0	34	362	285
23508	1180	388	288	0,502	0,693	596,585	3,352	0	362	297	0,294	0,729	590,766	3,286	0	34	362	285
23528	1181	390	291	0,502	0,693	594,661	3,328	0	366	295	0,293	0,729	594,115	3,317	0	34	362	285
23548	1182	383	289	0,502	0,693	594,661	3,322	0	355	286	0,294	0,729	594,115	3,301	0	34	362	285
23568	1183	382	282	0,502	0,693	594,661	3,418	0	369	291	0,294	0,729	594,115	3,328	0	34	362	285
23588	1184	384	281	0,503	0,693	594,661	3,392	0	362	288	0,295	0,729	594,115	3,343	0	34	362	285
23608	1185	383	280	0,504	0,693	594,661	3,376	0	366	294	0,296	0,729	594,115	3,34	0	34	362	285
23628	1186	383	278	0,505	0,693	595,12	3,362	0	362	296	0,297	0,729	593,231	3,331	0	34	362	285
23647	1187	384	283	0,505	0,693	595,12	3,409	0	367	285	0,297	0,729	593,231	3,277	0	34	362	285
23667	1188	382	282	0,505	0,693	595,12	3,363	0	359	274	0,297	0,729	593,231	3,344	0	34	362	285
23687	1189	381	276	0,505	0,693	595,12	3,404	0	360	291	0,297	0,729	593,231	3,318	0	34	362	285
23707	1190	379	281	0,504	0,693	595,12	3,38	0	361	282	0,296	0,729	593,231	3,362	0	34	362	285
23727	1191	377	279	0,504	0,693	595,093	3,399	0	362	280	0,295	0,729	593,94	3,364	0	34	362	285
23747	1192	388	275	0,504	0,693	595,093	3,37	0	364	288	0,296	0,729	593,94	3,381	0	34	362	285
23767	1193	379	283	0,504	0,693	595,093	3,351	0	369	289	0,296	0,729	593,94	3,351	0	34	362	285
23787	1194	378	284	0,504	0,693	595,093	3,382	0	366	292	0,296	0,728	593,94	3,345	0	34	362	285
23807	1195	380	279	0,505	0,693	595,093	3,343	0	363	292	0,296	0,729	593,94	3,307	0	34	362	285
23827	1196	380	281	0,505	0,693	597,213	3,362	0	364	292	0,297	0,729	593,442	3,288	0	34	362	285
23847	1197	376	287	0,505	0,694	597,213	3,369	0	373	293	0,297	0,729	593,442	3,247	0	34	362	285
23867	1198	383	277	0,505	0,694	597,213	3,405	0	368	283	0,297	0,729	593,442	3,291	0	34	362	285
23887	1199	384	284	0,506	0,693	597,213	3,376	0	366	281	0,298	0,729	593,442	3,26	0	34	362	285
23907	1200	381	286	0,508	0,693	597,213	3,369	0	362	293	0,3	0,728	593,442	3,242	0	34	362	285
23926	1201	381	283	0,511	0,693	596,91	3,378	0	360	287	0,302	0,727	593,05	3,254	0	34	362	285
23946	1202	379	292	0,514	0,693	596,91	3,284	0	367	279	0,306	0,726	593,05	3,31	0	34	362	285
23966	1203	375	277	0,517	0,694	596,91	3,39	0	364	291	0,309	0,724	593,05	3,264	0	34	362	285
23986	1204	373	290	0,521	0,694	596,91	3,331	0	366	288	0,313	0,723	593,05	3,225	0	34	362	285
24006	1205	380	284	0,524	0,695	596,91	3,254	0	359	291	0,316	0,722	593,05	3,351	0	34	362	285
24026	1206	378	280	0,527	0,695	596,107	3,285	0	357	292	0,319	0,722	591,591	3,313	0	34	362	285
24046	1207	382	301	0,53	0,696	596,107	3,282	0	366	297	0,322	0,721	591,591	3,227	0	34	362	285
24066	1208	389	278	0,533	0,696	596,107	3,269	0	357	290	0,324	0,721	591,591	3,183	0	34	362	285
24086	1209	382	293	0,535	0,697	596,107	3,207	0	362	292	0,327	0,721	591,591	3,265	0	34	362	285
24106	1210	382	297	0,537	0,697	596,107	3,274	0	362	285	0,328	0,721	591,591	3,189	0	34	362	285
24126	1211	382	290	0,537	0,698	595,349	3,248	0	362	286	0,328	0,721	590,136	3,211	0	34	362	285
24146	1212	385	292	0,537	0,698	595,349	3,228	0	358	290	0,328	0,721	590,136	3,203	0	34	362	285
24166	1213	384	297	0,536	0,698	595,349	3,193	0	372	282	0,327	0,721	590,136	3,164	0	34	362	285
24186	1214	382	299	0,533	0,697	595,349	3,236	0	361	284	0,325	0,721	590,136	3,181	0	34	362	285
24206	1215	375	295	0,531	0,697	595,349	3,188	0	368	289	0,322	0,722	590,136	3,171	0	34	362	285
24226	1216	372	293	0,529	0,696	597,439	3,212	0	364	283	0,321	0,722	591,752	3,187	0	34	362	285
24246	1217	382	293	0,528	0,695	597,439	3,189	0	360	281	0,32	0,722	591,752	3,21	0	34	362	285
24265	1218	396	272	0,527	0,695	597,439	3,225	0	373	276	0,319	0,722	591,752	3,153	0	34	362	285
24286	1219	389	273	0,527	0,694	597,439	3,208	0	374	279	0,318	0,722	591,752	3,198	0	34	362	285
24305	1220	386	279	0,527	0,694	597,439	3,199	0	376	273	0,318	0,721	591,752	3,251	0	34	362	285
24326	1221	391	283	0,527	0,693	596,317	3,208	0	378	270	0,319	0,72	594,462	3,252	0	34	362	285
24345	1222	392	272	0,528	0,693	596,317	3,263	0	374	272	0,319	0,72	594,462	3,144	0	34	362	285
24366	1223	384	274	0,529	0,693	596,317	3,251	0	374	266	0,32	0,719	594,462	3,273	0	34	362	285
24385	1224	389	290	0,53	0,693	596,317	3,204	0	371	273	0,322	0,719	594,462	3,247	0	34	362	285
24406	1225	386	283	0,532	0,693	596,317	3,29	0	369	271	0,324	0,718	594,462	3,158	0	34	362	285
24425	1226	388	289	0,534	0,692	596,902	3,278	0	367	271	0,326	0,717	592,785	3,208	0	34	362	285
24446	1227	391	272	0,536	0,691	596,902	3,302	0	376	268	0,328	0,717	592,785	3,209	0	34	362	285
24465	1228	383	279	0,538	0,691	596,902	3,219	0	369	278	0,329	0,716	592,785	3,215	0	34	362	285
24486	1229	393	276	0,538	0,69	596,902	3,269	0	368	287	0,33	0,715	592,785	3,233	0	34	362	285
24504	1230	384	280	0,538	0,69	596,902	3,252	0	370	268	0,33	0,714	592,785	3,274	0	34	362	285
24526	1231	387	279	0,538	0,689	597,925	3,241	0	370	277	0,329	0,713	591,498	3,281	0	34	362	285
24544	1232	385	288	0,537	0,689	597,925	3,251	0	374	283	0,329	0,713	591,498	3,274	0	34	362	285
24566	1233	383	280	0,537	0,689	597,925	3,28	0	371	275	0,328	0,713	591,498	3,316	0	34	362	285
24584	1234	347	198	0,536	0,687	597,925	3,261	0	354	180	0,328	0,712	591,498	3,196	0
24606	1235	287	98	0,537	0,686	597,925	3,296	0	307	95	0,329	0,711	591,498	3,262	0
24624	1236	271	64	0,538	0,684	593,283	3,27	0	296	56	0,33	0,71	588,03	3,234	0	35	276	87
24644	1237	276	83	0,538	0,684	593,283	3,398	0	276	72	0,33	0,709	588,03	3,253	0	35	276	87
24664	1238	-800	-600	0,33	0,708	-1	-1	4	283	80	0,33	0,708	588,03	3,271	0	35	276	87
24684	1239	278	67	0,538	0,681	593,283	3,319	0	276	67	0,329	0,707	588,03	3,348	0	35	276	87
24704	1240	271	77	0,538	0,681	593,283	3,344	0	272	66	0,329	0,706	588,03	3,315	0	35	276	87
24724	1241	272	84	0,538	0,68	589,646	3,324	0	274	70	0,33	0,705	585,679	3,336	0	35	276	87
24744	1242	278	84	0,538	0,679	589,646	3,308	0	279	76	0,33	0,704	585,679	3,288	0	35	276	87
24764	1243	276	90	0,539	0,678	589,646	3,297	0	267	79	0,33	0,703	585,679	3,396	0	35	276	87
24784	1244	274	88	0,539	0,677	589,646	3,318	0	276	81	0,331	0,702	585,679	3,385	0	35	276	87
24804	1245	-800	-600	0,332	0,701	-1	-1	4	273	77	0,332	0,701	585,679	3,414	0	35	276	87
24823	1246	-800	-600	0,541	0,676	-1	-1	4	269	78	0,333	0,7	586,324	3,42	0	35	276	87
24843	1247	272	91	0,541	0,675	590,747	3,363	0	271	83	0,333	0,698	586,324	3,352	0	35	276	87
24863	1248	283	88	0,541	0,674	590,747	3,369	0	272	81	0,333	0,697	586,324	3,347	0	35	276	87
24883	1249	270	106	0,542	0,673	590,747	3,353	0	281	75	0,334	0,696	586,324	3,353	0	35	276	87
24903	1250	-800	-600	0,334	0,695	-1	-1	4	274	76	0,334	0,695	586,324	3,296	0	35	276	87
24923	1251	-800	-600	0,542	0,672	-1	-1	4	277	80	0,334	0,695	585,226	3,285	0	35	276	87
24943	1252	280	81	0,542	0,671	593,368	3,429	0	273	96	0,334	0,694	585,226	3,408	0	35	276	87
24963	1253	275	84	0,542	0,67	593,368	3,363	0	273	95	0,333	0,693	585,226	3,406	0	35	276	87
24983	1254	279	98	0,541	0,669	593,368	3,346	0	269	97	0,333	0,692	585,226	3,395	0	35	276	87
25003	1255	280	81	0,541	0,668	593,368	3,306	0	279	92	0,333	0,691	585,226	3,328	0	35	276	87
25023	1256	279	86	0,54	0,667	593,346	3,28	0	278	88	0,332	0,69	587,085	3,328	0	35	276	87
25043	1257	-800	-600	0,331	0,689	-1	-1	4	273	101	0,331	0,689	587,085	3,322	0	35	276	87
25063	1258	-800	-600	0,33	0,689	-1	-1	4	280	96	0,33	0,689	587,085	3,345	0	35	276	87
25083	1259	280	102	0,538	0,665	593,346	3,447	0	270	100	0,329	0,688	587,085	3,387	0	35	276	87
25102	1260	291	90	0,537	0,665	593,346	3,469	0	269	100	0,329	0,688	587,085	3,39	0	35	276	87
25122	1261	293	99	0,537	0,664	588,822	3,443	0	268	103	0,328	0,689	584,154	3,377	0	35	276	87
25142	1262	288	102	0,536	0,663	588,822	3,418	0	280	101	0,328	0,688	584,154	3,393	0	35	276	87
25162	1263	282	105	0,535	0,663	588,822	3,528	0	274	118	0,327	0,687	584,154	3,353	0	35	276	87
25182	1264	275	110	0,535	0,662	588,822	3,434	0	287	100	0,326	0,687	584,154	3,434	0	35	276	87
25202	1265	343	185	0,533	0,663	588,822	3,479	0	336	174	0,325	0,688	584,154	3,476	0
25222	1266	340	180	0,531	0,664	598,69	3,573	0	340	166	0,324	0,689	595,17	3,546	0
25242	1267	362	227	0,531	0,664	598,69	3,549	0	345	229	0,324	0,689	595,17	3,503	0	36	355	226
25262	1268	362	231	0,531	0,663	598,69	3,535	0	343	221	0,323	0,689	595,17	3,503	0	36	355	226
25282	1269	364	225	0,531	0,662	598,69	3,53	0	338	221	0,323	0,688	595,17	3,538	0	36	355	226
25302	1270	364	222	0,53	0,661	598,69	3,585	0	344	226	0,323	0,686	595,17	3,513	0	36	355	226
25322	1271	364	220	0,529	0,658	599,885	3,586	0	343	219	0,322	0,683	597,248	3,534	0	36	355	226
25342	1272	365	234	0,528	0,656	599,885	3,584	0	351	222	0,321	0,681	597,248	3,57	0	36	355	226
25362	1273	371	223	0,527	0,654	599,885	3,616	0	343	225	0,319	0,679	597,248	3,58	0	36	355	226
25382	1274	367	228	0,526	0,653	599,885	3,59	0	350	221	0,318	0,678	597,248	3,518	0	36	355	226
25402	1275	367	233	0,526	0,653	599,885	3,592	0	346	226	0,318	0,678	597,248	3,6	0	36	355	226
25421	1276	367	228	0,525	0,654	600,722	3,598	0	349	221	0,317	0,679	599,456	3,605	0	36	355	226
25441	1277	369	236	0,526	0,655	600,722	3,573	0	344	224	0,318	0,68	599,456	3,628	0	36	355	226
25461	1278	369	229	0,526	0,656	600,722	3,621	0	348	227	0,318	0,681	599,456	3,619	0	36	355	226
25481	1279	364	225	0,527	0,656	600,722	3,6	0	339	219	0,319	0,681	599,456	3,656	0	36	355	226
25501	1280	366	236	0,527	0,656	600,722	3,593	0	347	226	0,319	0,68	599,456	3,605	0	36	355	226
25521	1281	365	234	0,527	0,657	599,448	3,606	0	343	227	0,319	0,68	598,663	3,608	0	36	355	226
25541	1282	387	288	0,527	0,659	599,448	3,628	0	362	277	0,319	0,682	598,663	3,68	0	37	379	298
25561	1283	397	309	0,527	0,66	599,448	3,626	0	371	295	0,32	0,682	598,663	3,638	0	37	379	298
25581	1284	394	292	0,528	0,662	599,448	3,666	0	368	289	0,32	0,684	598,663	3,691	0	37	379	298
25601	1285	397	303	0,528	0,663	599,448	3,698	0	362	297	0,319	0,685	598,663	3,651	0	37	379	298
25621	1286	397	297	0,527	0,665	598,875	3,709	0	366	291	0,319	0,687	602,251	3,694	0	37	379	298
25641	1287	389	313	0,526	0,668	598,875	3,698	0	365	291	0,318	0,691	602,251	3,684	0	37	379	298
25661	1288	395	295	0,525	0,668	598,875	3,714	0	371	288	0,317	0,692	602,251	3,698	0	37	379	298
25681	1289	390	304	0,525	0,667	598,875	3,701	0	370	294	0,317	0,691	602,251	3,733	0	37	379	298
25701	1290	387	298	0,525	0,666	598,875	3,747	0	370	282	0,317	0,689	602,251	3,721	0	37	379	298
25720	1291	389	303	0,527	0,666	597,74	3,749	0	369	295	0,318	0,688	591,289	3,675	0	37	379	298
25740	1292	391	305	0,528	0,668	597,74	3,734	0	369	301	0,32	0,689	591,289	3,702	0	37	379	298
25760	1293	390	311	0,53	0,671	597,74	3,759	0	373	298	0,321	0,692	591,289	3,715	0	37	379	298
25780	1294	388	306	0,531	0,674	597,74	3,797	0	366	298	0,322	0,695	591,289	3,706	0	37	379	298
25800	1295	389	302	0,531	0,675	597,74	3,744	0	365	292	0,322	0,697	591,289	3,754	0	37	379	298
25820	1296	388	303	0,531	0,675	597,815	3,767	0	364	286	0,322	0,698	594,093	3,78	0	37	379	298
25840	1297	388	299	0,53	0,675	597,815	3,742	0	370	294	0,322	0,698	594,093	3,738	0	37	379	298
25860	1298	385	310	0,529	0,675	597,815	3,77	0	368	297	0,321	0,698	594,093	3,743	0	37	379	298
25880	1299	388	296	0,528	0,675	597,815	3,731	0	370	297	0,32	0,698	594,093	3,74	0	37	379	298
25900	1300	387	305	0,528	0,676	597,815	3,729	0	368	299	0,32	0,699	594,093	3,712	0	37	379	298
25920	1301	386	302	0,527	0,676	595,814	3,715	0	369	300	0,319	0,7	593,247	3,706	0	37	379	298
25940	1302	393	312	0,527	0,677	595,814	3,689	0	372	293	0,319	0,702	593,247	3,675	0	37	379	298
25960	1303	359	270	0,527	0,678	595,814	3,66	0	347	257	0,319	0,703	593,247	3,699	0	38	349	267
25980	1304	365	277	0,526	0,679	595,814	3,678	0	343	268	0,318	0,704	593,247	3,685	0	38	349	267
26000	1305	359	276	0,525	0,68	595,814	3,69	0	348	257	0,317	0,706	593,247	3,707	0	38	349	267
26019	1306	360	271	0,525	0,68	598,737	3,697	0	347	256	0,316	0,706	596,863	3,727	0	38	349	267
26039	1307	364	273	0,524	0,681	598,737	3,682	0	342	257	0,316	0,708	596,863	3,669	0	38	349	267
26059	1308	356	272	0,524	0,682	598,737	3,71	0	338	261	0,316	0,708	596,863	3,637	0	38	349	267
26079	1309	356	273	0,524	0,683	598,737	3,623	0	341	259	0,316	0,709	596,863	3,654	0	38	349	267
26099	1310	360	269	0,525	0,684	598,737	3,645	0	346	258	0,316	0,71	596,863	3,661	0	38	349	267
26119	1311	356	270	0,525	0,684	597,225	3,626	0	345	262	0,316	0,711	595,557	3,641	0	38	349	267
26139	1312	355	271	0,525	0,686	597,225	3,584	0	343	268	0,316	0,712	595,557	3,598	0	38	349	267
26159	1313	360	271	0,525	0,687	597,225	3,561	0	340	264	0,316	0,713	595,557	3,537	0	38	349	267
26179	1314	356	275	0,524	0,688	597,225	3,532	0	337	261	0,316	0,715	595,557	3,522	0	38	349	267
26199	1315	348	271	0,524	0,689	597,225	3,509	0	336	270	0,316	0,716	595,557	3,478	0	38	349	267
26219	1316	349	273	0,524	0,691	595,893	3,478	0	336	269	0,315	0,717	594,356	3,447	0	38	349	267
26239	1317	322	299	0,524	0,693	595,893	3,51	0	302	315	0,316	0,72	594,356	3,481	0	39	295	339
26259	1318	320	317	0,524	0,696	595,893	3,475	0	297	322	0,316	0,722	594,356	3,498	0	39	295	339
26279	1319	318	325	0,524	0,698	595,893	3,39	0	284	328	0,316	0,724	594,356	3,467	0	39	295	339
26299	1320	314	328	0,523	0,701	595,893	3,426	0	290	328	0,315	0,727	594,356	3,439	0	39	295	339
26319	1321	312	331	0,523	0,704	595,755	3,381	0	284	328	0,314	0,729	593,96	3,434	0	39	295	339
26338	1322	313	319	0,522	0,708	595,755	3,475	0	287	325	0,313	0,732	593,96	3,435	0	39	295	339
26358	1323	321	326	0,521	0,711	595,755	3,394	0	293	337	0,312	0,735	593,96	3,4	0	39	295	339
26378	1324	316	322	0,52	0,714	595,755	3,469	0	292	336	0,311	0,737	593,96	3,389	0	39	295	339
26398	1325	320	322	0,52	0,717	595,755	3,396	0	289	328	0,311	0,739	593,96	3,412	0	39	295	339
26418	1326	318	322	0,52	0,719	594,943	3,418	0	291	333	0,311	0,74	595,595	3,421	0	39	295	339
26438	1327	315	329	0,521	0,722	594,943	3,439	0	294	336	0,311	0,742	595,595	3,442	0	39	295	339
26458	1328	317	328	0,521	0,724	594,943	3,447	0	282	329	0,312	0,743	595,595	3,416	0	39	295	339
26478	1329	316	333	0,522	0,725	594,943	3,464	0	285	331	0,312	0,745	595,595	3,488	0	39	295	339
26498	1330	321	326	0,523	0,727	594,943	3,545	0	289	330	0,313	0,745	595,595	3,462	0	39	295	339
26518	1331	321	328	0,524	0,728	594,762	3,562	0	283	330	0,314	0,746	595,63	3,469	0	39	295	339
26538	1332	320	331	0,525	0,729	594,762	3,52	0	288	331	0,316	0,747	595,63	3,499	0	39	295	339
26558	1333	320	330	0,527	0,73	594,762	3,528	0	290	332	0,317	0,747	595,63	3,55	0	39	295	339
26578	1334	319	332	0,529	0,732	594,762	3,5	0	288	325	0,319	0,748	595,63	3,541	0	39	295	339
26597	1335	319	332	0,53	0,733	594,762	3,577	0	293	334	0,32	0,749	595,63	3,544	0	39	295	339
26617	1336	318	330	0,532	0,734	596,101	3,586	0	293	336	0,322	0,749	593,117	3,524	0	39	295	339
26637	1337	319	340	0,533	0,735	596,101	3,577	0	283	329	0,323	0,75	593,117	3,593	0	39	295	339
26657	1338	317	332	0,534	0,736	596,101	3,619	0	289	336	0,324	0,75	593,117	3,547	0	39	295	339
26677	1339	315	332	0,536	0,736	596,101	3,659	0	289	332	0,326	0,75	593,117	3,558	0	39	295	339
26697	1340	318	333	0,538	0,736	596,101	3,652	0	291	336	0,328	0,749	593,117	3,619	0	39	295	339
26717	1341	318	336	0,54	0,735	593,778	3,63	0	291	334	0,33	0,748	594,256	3,607	0	39	295	339
26737	1342	316	337	0,542	0,735	593,778	3,621	0	285	336	0,332	0,746	594,256	3,628	0	39	295	339
26757	1343	314	333	0,545	0,734	593,778	3,642	0	289	337	0,335	0,744	594,256	3,61	0	39	295	339
26777	1344	319	335	0,549	0,733	593,778	3,678	0	284	335	0,339	0,742	594,256	3,664	0	39	295	339
26797	1345	318	339	0,553	0,732	593,778	3,675	0	285	335	0,343	0,741	594,256	3,649	0	39	295	339
26817	1346	318	339	0,558	0,731	593,107	3,669	0	285	336	0,347	0,74	593,215	3,649	0	39	295	339
26837	1347	308	345	0,562	0,731	593,107	3,663	0	284	338	0,352	0,74	593,215	3,638	0	39	295	339
26857	1348	311	351	0,567	0,73	593,107	3,658	0	284	339	0,356	0,739	593,215	3,665	0	39	295	339
26877	1349	311	350	0,572	0,728	593,107	3,666	0	277	350	0,361	0,738	593,215	3,609	0	39	295	339
26897	1350	303	353	0,577	0,725	593,107	3,698	0	278	347	0,366	0,736	593,215	3,591	0	39	295	339
26917	1351	305	356	0,582	0,721	590,088	3,683	0	278	347	0,371	0,732	591,17	3,574	0	39	295	339
26936	1352	309	351	0,587	0,717	590,088	3,729	0	289	353	0,376	0,728	591,17	3,61	0	39	295	339
26956	1353	304	353	0,593	0,712	590,088	3,695	0	272	341	0,381	0,724	591,17	3,671	0	39	295	339
26976	1354	305	349	0,599	0,709	590,088	3,629	0	284	358	0,387	0,721	591,17	3,672	0	39	295	339
26996	1355	297	343	0,605	0,706	590,088	3,609	0	292	351	0,393	0,718	591,17	3,64	0	39	295	339
27016	1356	297	347	0,611	0,703	586,029	3,566	0	288	353	0,399	0,715	587,313	3,651	0	39	295	339
27036	1357	302	351	0,618	0,701	586,029	3,69	0	272	351	0,405	0,713	587,313	3,649	0	39	295	339
27056	1358	317	346	0,625	0,699	586,029	3,693	0	288	351	0,411	0,71	587,313	3,645	0	39	295	339
27076	1359	304	339	0,632	0,697	586,029	3,726	0	267	348	0,417	0,708	587,313	3,668	0	39	295	339
27096	1360	296	344	0,639	0,696	586,029	3,696	0	276	345	0,424	0,707	587,313	3,648	0	39	295	339
27116	1361	303	348	0,646	0,696	578,74	3,663	0	281	352	0,431	0,706	579,608	3,605	0	39	295	339
27136	1362	301	347	0,653	0,698	578,74	3,623	0	269	335	0,437	0,707	579,608	3,647	0	39	295	339
27156	1363	287	356	0,661	0,701	578,74	3,72	0	276	354	0,444	0,708	579,608	3,602	0	39	295	339
27176	1364	301	346	0,668	0,704	578,74	3,697	0	269	344	0,45	0,709	579,608	3,641	0	39	295	339
27195	1365	294	346	0,674	0,706	578,74	3,665	0	267	342	0,455	0,71	579,608	3,644	0	39	295	339
27215	1366	295	358	0,679	0,708	566,935	3,638	0	271	360	0,459	0,71	568,699	3,565	0	39	295	339
27235	1367	293	348	0,683	0,711	566,935	3,668	0	272	342	0,462	0,712	568,699	3,613	0	39	295	339
27255	1368	295	336	0,685	0,714	566,935	3,636	0	269	342	0,464	0,715	568,699	3,592	0	39	295	339
27275	1369	295	341	0,687	0,717	566,935	3,69	0	275	337	0,464	0,717	568,699	3,604	0	39	295	339
27295	1370	294	329	0,687	0,721	566,935	3,765	0	273	329	0,464	0,721	568,699	3,664	0	39	295	339
27315	1371	300	339	0,687	0,725	555,939	3,701	0	277	342	0,462	0,725	554,57	3,573	0	39	295	339
27335	1372	299	345	0,686	0,73	555,939	3,625	0	278	350	0,46	0,731	554,57	3,587	0	39	295	339
27355	1373	290	348	0,684	0,736	555,939	3,63	0	278	336	0,458	0,737	554,57	3,594	0	39	295	339
27375	1374	300	340	0,682	0,743	555,939	3,654	0	282	352	0,455	0,744	554,57	3,602	0	39	295	339
27395	1375	281	330	0,68	0,749	555,939	3,652	0	272	325	0,451	0,752	554,57	3,636	0	39	295	339
27415	1376	288	344	0,678	0,756	541,265	3,558	0	276	341	0,448	0,759	541,123	3,562	0	39	295	339
27435	1377	296	341	0,675	0,764	541,265	3,666	0	280	343	0,445	0,769	541,123	3,575	0	39	295	339
27455	1378	306	353	0,673	0,771	541,265	3,608	0	281	340	0,442	0,777	541,123	3,575	0	39	295	339
27475	1379	298	352	0,67	0,779	541,265	3,601	0	280	338	0,438	0,786	541,123	3,586	0	39	295	339
27495	1380	300	342	0,667	0,786	541,265	3,637	0	288	341	0,434	0,794	541,123	3,591	0	39	295	339
27514	1381	306	357	0,664	0,792	532,906	3,551	0	292	349	0,43	0,801	532,189	3,539	0	39	295	339
27534	1382	305	359	0,659	0,799	532,906	3,563	0	278	344	0,425	0,809	532,189	3,625	0	39	295	339
27554	1383	297	345	0,655	0,805	532,906	3,609	0	278	350	0,421	0,816	532,189	3,526	0	39	295	339
27574	1384	312	357	0,65	0,809	532,906	3,625	0	290	357	0,415	0,821	532,189	3,517	0	39	295	339
27594	1385	349	314	0,644	0,811	532,906	3,581	0	353	311	0,41	0,824	532,189	3,538	0	40	355	310
27614	1386	354	314	0,64	0,813	526,673	3,569	0	362	320	0,404	0,827	526,024	3,5	0	40	355	310
27634	1387	359	319	0,634	0,814	526,673	3,614	0	351	304	0,399	0,83	526,024	3,61	0	40	355	310
27654	1388	361	321	0,629	0,814	526,673	3,513	0	352	311	0,393	0,832	526,024	3,601	0	40	355	310
27674	1389	368	309	0,625	0,812	526,673	3,663	0	353	299	0,389	0,833	526,024	3,649	0	40	355	310
27694	1390	371	311	0,622	0,809	526,673	3,596	0	349	309	0,385	0,833	526,024	3,66	0	40	355	310
27714	1391	374	313	0,62	0,806	522,585	3,555	0	350	309	0,383	0,831	522,65	3,648	0	40	355	310
27734	1392	364	311	0,619	0,805	522,585	3,599	0	347	303	0,382	0,832	522,65	3,653	0	40	355	310
27754	1393	358	311	0,619	0,806	522,585	3,59	0	352	307	0,382	0,834	522,65	3,698	0	40	355	310
27774	1394	359	311	0,621	0,809	522,585	3,668	0	350	320	0,382	0,838	522,65	3,659	0	40	355	310
27793	1395	363	314	0,622	0,812	522,585	3,682	0	340	312	0,384	0,841	522,65	3,714	0	40	355	310
27813	1396	360	319	0,624	0,814	518,68	3,67	0	341	321	0,386	0,843	519,76	3,687	0	40	355	310
27833	1397	357	311	0,626	0,815	518,68	3,666	0	353	311	0,387	0,843	519,76	3,792	0	40	355	310
27853	1398	356	309	0,628	0,813	518,68	3,642	0	350	313	0,389	0,839	519,76	3,737	0	40	355	310
27873	1399	361	311	0,63	0,81	518,68	3,679	0	354	311	0,39	0,834	519,76	3,748	0	40	355	310
27893	1400	354	315	0,632	0,808	518,68	3,726	0	352	306	0,391	0,83	519,76	3,733	0	40	355	310
27913	1401	356	320	0,633	0,805	514,182	3,697	0	352	312	0,392	0,826	514,931	3,702	0	40	355	310
27933	1402	365	314	0,634	0,804	514,182	3,732	0	352	316	0,393	0,824	514,931	3,74	0	40	355	310
27953	1403	365	312	0,635	0,803	514,182	3,767	0	352	312	0,394	0,821	514,931	3,768	0	40	355	310
27973	1404	356	308	0,636	0,801	514,182	3,748	0	350	306	0,394	0,819	514,931	3,814	0	40	355	310
27993	1405	357	310	0,636	0,799	514,182	3,781	0	354	303	0,394	0,818	514,931	3,788	0	40	355	310
28013	1406	359	311	0,635	0,797	512,015	3,765	0	354	300	0,393	0,816	514,228	3,806	0	40	355	310
28033	1407	360	320	0,635	0,796	512,015	3,713	0	354	303	0,393	0,815	514,228	3,847	0	40	355	310
28053	1408	363	307	0,635	0,793	512,015	3,765	0	350	307	0,393	0,813	514,228	3,857	0	40	355	310
28073	1409	347	311	0,635	0,79	512,015	3,779	0	354	302	0,393	0,81	514,228	3,883	0	40	355	310
28093	1410	355	307	0,637	0,786	512,015	3,775	0	351	296	0,395	0,806	514,228	3,86	0	40	355	310
28112	1411	353	309	0,639	0,781	511,604	3,767	0	351	298	0,397	0,801	512,562	3,858	0	40	355	310
28132	1412	412	262	0,642	0,778	511,604	3,761	0	418	277	0,399	0,796	512,562	3,801	0	41	408	291
28152	1413	416	280	0,646	0,775	511,604	3,792	0	420	286	0,403	0,792	512,562	3,816	0	41	408	291
28172	1414	418	278	0,65	0,773	511,604	3,775	0	409	276	0,407	0,789	512,562	3,815	0	41	408	291
28192	1415	413	273	0,654	0,771	511,604	3,77	0	419	281	0,41	0,786	512,562	3,861	0	41	408	291
28212	1416	416	286	0,658	0,77	508,795	3,762	0	414	289	0,414	0,783	508,366	3,843	0	41	408	291
28232	1417	418	268	0,662	0,769	508,795	3,857	0	419	281	0,417	0,782	508,366	3,803	0	41	408	291
28252	1418	418	270	0,665	0,768	508,795	3,886	0	409	276	0,42	0,78	508,366	3,8	0	41	408	291
28272	1419	415	273	0,668	0,766	508,795	3,858	0	416	276	0,423	0,778	508,366	3,856	0	41	408	291
28292	1420	420	280	0,671	0,764	508,795	3,84	0	408	276	0,425	0,776	508,366	3,858	0	41	408	291
28312	1421	419	287	0,674	0,76	506,013	3,826	0	409	284	0,428	0,772	503,182	3,823	0	41	408	291
28332	1422	409	279	0,676	0,758	506,013	3,834	0	413	284	0,43	0,77	503,182	3,856	0	41	408	291
28352	1423	407	287	0,68	0,755	506,013	3,83	0	408	283	0,433	0,768	503,182	3,837	0	41	408	291
28372	1424	404	272	0,684	0,752	506,013	3,827	0	412	289	0,437	0,765	503,182	3,834	0	41	408	291
28391	1425	408	280	0,688	0,749	506,013	3,825	0	407	279	0,44	0,764	503,182	3,863	0	41	408	291
28411	1426	406	287	0,692	0,747	500,872	3,785	0	406	290	0,444	0,761	495,701	3,799	0	41	408	291
28431	1427	410	287	0,696	0,745	500,872	3,905	0	403	295	0,448	0,761	495,701	3,893	0	41	408	291
28451	1428	405	278	0,701	0,743	500,872	3,903	0	401	291	0,452	0,759	495,701	3,845	0	41	408	291
28471	1429	408	282	0,704	0,741	500,872	3,898	0	402	283	0,455	0,758	495,701	3,885	0	41	408	291
28491	1430	402	277	0,707	0,739	500,872	3,98	0	401	290	0,458	0,756	495,701	3,873	0	41	408	291
28511	1431	402	285	0,71	0,735	496,353	3,95	0	400	296	0,46	0,753	489,829	3,814	0	41	408	291
28531	1432	418	283	0,711	0,733	496,353	3,958	0	407	300	0,461	0,752	489,829	3,824	0	41	408	291
28551	1433	408	287	0,713	0,73	496,353	4,006	0	404	304	0,462	0,75	489,829	3,818	0	41	408	291
28571	1434	413	275	0,714	0,727	496,353	4,017	0	411	290	0,464	0,749	489,829	3,945	0	41	408	291
28591	1435	-800	-600	0,464	0,746	-1	-1	4	405	292	0,464	0,746	489,829	3,933	0	41	408	291
28611	1436	-800	-600	0,714	0,72	-1	-1	4	405	296	0,464	0,743	488,051	3,908	0	41	408	291
28631	1437	401	292	0,714	0,717	492,646	3,969	0	405	304	0,464	0,741	488,051	3,878	0	41	408	291
28651	1438	-800	-600	0,463	0,738	-1	-1	4	397	292	0,463	0,738	488,051	3,908	0	41	408	291
28671	1439	-800	-600	0,463	0,735	-1	-1	4	405	314	0,463	0,735	488,051	3,863	0	41	408	291
28691	1440	398	291	0,713	0,708	492,646	3,958	0	415	297	0,463	0,733	488,051	3,99	0	41	408	291
28710	1441	398	288	0,713	0,705	495,274	3,978	0	413	303	0,463	0,73	489,934	4,019	0	41	408	291
28730	1442	411	290	0,713	0,705	495,274	4,021	0	406	300	0,463	0,729	489,934	3,913	0	41	408	291
28750	1443	408	289	0,713	0,704	495,274	3,997	0	408	296	0,463	0,729	489,934	4,012	0	41	408	291
28770	1444	402	297	0,713	0,704	495,274	4,089	0	413	295	0,463	0,729	489,934	4,056	0	41	408	291
28790	1445	406	287	0,712	0,704	495,274	4,1	0	407	300	0,462	0,73	489,934	4,134	0	41	408	291
28810	1446	403	288	0,711	0,703	495,65	4,113	0	409	296	0,46	0,73	491,404	4,201	0	41	408	291
28830	1447	410	292	0,709	0,705	495,65	4,106	0	409	297	0,459	0,733	491,404	4,071	0	41	408	291
28850	1448	404	292	0,708	0,706	495,65	4,2	0	407	304	0,458	0,734	491,404	4,046	0	41	408	291
28870	1449	-800	-600	0,458	0,737	-1	-1	4	407	301	0,458	0,737	491,404	4,123	0	41	408	291
28890	1450	406	289	0,707	0,711	495,65	4,149	0	407	306	0,458	0,74	491,404	4,068	0	41	408	291
28910	1451	406	285	0,707	0,713	499,041	4,176	0	408	301	0,458	0,742	495,041	4,103	0	41	408	291
28930	1452	407	297	0,708	0,719	499,041	4,205	0	409	293	0,459	0,748	495,041	4,193	0	41	408	291
28950	1453	401	297	0,708	0,725	499,041	4,209	0	415	301	0,461	0,753	495,041	4,169	0	41	408	291
28970	1454	413	299	0,71	0,731	499,041	4,127	0	408	306	0,463	0,758	495,041	4,216	0	41	408	291
28989	1455	410	309	0,71	0,737	499,041	4,137	0	412	303	0,464	0,764	495,041	4,174	0	41	408	291
29009	1456	410	304	0,71	0,743	504,13	4,187	0	414	300	0,464	0,768	499,445	4,226	0	41	408	291
29029	1457	407	309	0,709	0,748	504,13	4,203	0	405	303	0,464	0,773	499,445	4,207	0	41	408	291
29049	1458	426	319	0,706	0,752	504,13	4,262	0	426	327	0,461	0,776	499,445	4,222	0	41	408	291
29069	1459	463	342	0,701	0,756	504,13	4,286	0	457	343	0,457	0,779	499,445	4,198	0	42	473	357
29089	1460	475	345	0,696	0,757	504,13	4,262	0	462	354	0,453	0,779	499,445	4,215	0	42	473	357
29109	1461	489	336	0,691	0,756	514,388	4,352	0	471	354	0,448	0,779	508,923	4,293	0	42	473	357
29129	1462	469	341	0,685	0,758	514,388	4,291	0	459	343	0,443	0,78	508,923	4,179	0	42	473	357
29149	1463	471	337	0,68	0,759	514,388	4,351	0	469	346	0,439	0,781	508,923	4,19	0	42	473	357
29169	1464	474	339	0,675	0,761	514,388	4,32	0	469	347	0,434	0,783	508,923	4,235	0	42	473	357
29189	1465	477	347	0,67	0,763	514,388	4,29	0	461	344	0,429	0,786	508,923	4,175	0	42	473	357
29209	1466	480	342	0,665	0,766	517,789	4,339	0	468	340	0,424	0,789	513,767	4,23	0	42	473	357
29229	1467	476	340	0,659	0,769	517,789	4,374	0	467	347	0,419	0,794	513,767	4,222	0	42	473	357
29249	1468	471	341	0,654	0,771	517,789	4,343	0	464	340	0,414	0,797	513,767	4,235	0	42	473	357
29269	1469	477	341	0,649	0,773	517,789	4,338	0	473	339	0,409	0,8	513,767	4,251	0	42	473	357
29288	1470	472	340	0,644	0,774	517,789	4,389	0	472	342	0,404	0,802	513,767	4,256	0	42	473	357
29308	1471	474	341	0,64	0,773	517,103	4,368	0	473	342	0,399	0,803	514,445	4,265	0	42	473	357
29328	1472	476	339	0,635	0,774	517,103	4,377	0	470	343	0,395	0,805	514,445	4,267	0	42	473	357
29348	1473	480	345	0,632	0,775	517,103	4,337	0	476	341	0,392	0,807	514,445	4,276	0	42	473	357
29368	1474	479	342	0,629	0,777	517,103	4,339	0	471	345	0,388	0,809	514,445	4,248	0	42	473	357
29388	1475	479	337	0,626	0,779	517,103	4,395	0	473	351	0,386	0,813	514,445	4,278	0	42	473	357
29408	1476	479	339	0,623	0,781	516,512	4,372	0	474	353	0,383	0,815	512,889	4,256	0	42	473	357
29428	1477	483	343	0,621	0,783	516,512	4,374	0	470	351	0,381	0,818	512,889	4,266	0	42	473	357
29448	1478	475	364	0,62	0,785	516,512	4,345	0	457	375	0,38	0,819	512,889	4,261	0	42	473	357
29468	1479	475	370	0,618	0,785	516,512	4,323	0	462	368	0,379	0,82	512,889	4,225	0	42	473	357
29488	1480	474	363	0,617	0,785	516,512	4,303	0	458	372	0,378	0,82	512,889	4,263	0	42	473	357
29508	1481	474	363	0,617	0,784	518,747	4,3	0	461	365	0,378	0,818	516,918	4,284	0	42	473	357
29528	1482	481	366	0,616	0,784	518,747	4,314	0	461	365	0,377	0,818	516,918	4,274	0	42	473	357
29548	1483	472	368	0,616	0,784	518,747	4,369	0	460	371	0,377	0,817	516,918	4,259	0	42	473	357
29568	1484	479	364	0,616	0,784	518,747	4,379	0	463	370	0,377	0,817	516,918	4,304	0	42	473	357
29587	1485	477	365	0,615	0,785	518,747	4,377	0	461	368	0,377	0,818	516,918	4,275	0	42	473	357
29609	1486	475	362	0,615	0,786	522,047	4,405	0	462	367	0,377	0,817	519,862	4,302	0	42	473	357
29627	1487	477	359	0,615	0,788	522,047	4,377	0	467	367	0,377	0,819	519,862	4,315	0	42	473	357
29647	1488	475	358	0,615	0,789	522,047	4,362	0	466	366	0,377	0,819	519,862	4,325	0	42	473	357
29667	1489	475	358	0,614	0,789	522,047	4,361	0	467	364	0,376	0,819	519,862	4,302	0	42	473	357
29687	1490	475	362	0,613	0,788	522,047	4,347	0	469	367	0,376	0,819	519,862	4,302	0	42	473	357
29707	1491	475	360	0,612	0,787	523,301	4,352	0	469	365	0,374	0,817	520,746	4,309	0	42	473	357
29727	1492	480	358	0,61	0,786	523,301	4,331	0	466	361	0,372	0,818	520,746	4,25	0	42	473	357
29747	1493	480	362	0,607	0,786	523,301	4,296	0	469	361	0,37	0,818	520,746	4,26	0	42	473	357
29767	1494	476	359	0,603	0,785	523,301	4,333	0	466	365	0,367	0,818	520,746	4,164	0	42	473	357
29787	1495	481	362	0,6	0,784	523,301	4,314	0	465	365	0,363	0,819	520,746	4,214	0	42	473	357
29807	1496	480	360	0,595	0,783	524,639	4,315	0	466	362	0,359	0,818	522,987	4,209	0	42	473	357
29827	1497	478	358	0,591	0,783	524,639	4,264	0	467	359	0,355	0,82	522,987	4,153	0	42	473	357
29847	1498	483	363	0,587	0,782	524,639	4,267	0	469	359	0,351	0,821	522,987	4,152	0	42	473	357
29867	1499	479	357	0,583	0,782	524,639	4,242	0	465	367	0,347	0,821	522,987	4,157	0	42	473	357
29887	1500	474	361	0,579	0,781	524,639	4,241	0	472	361	0,343	0,822	522,987	4,163	0	42	473	357
29906	1501	475	361	0,575	0,781	526,525	4,254	0	472	361	0,34	0,822	524,919	4,179	0	42	473	357
29927	1502	477	360	0,572	0,781	526,525	4,251	0	468	364	0,337	0,824	524,919	4,116	0	42	473	357
29946	1503	474	359	0,568	0,781	526,525	4,256	0	470	363	0,334	0,825	524,919	4,142	0	42	473	357
29967	1504	485	362	0,566	0,781	526,525	4,192	0	471	366	0,332	0,826	524,919	4,144	0	42	473	357
29986	1505	482	367	0,563	0,781	526,525	4,174	0	471	363	0,33	0,827	524,919	4,087	0	42	473	357
30007	1506	484	365	0,561	0,78	528,495	4,172	0	472	363	0,327	0,827	526,227	4,108	0	42	473	357
30026	1507	481	361	0,559	0,781	528,495	4,192	0	466	366	0,326	0,828	526,227	4,09	0	42	473	357
30047	1508	480	367	0,557	0,781	528,495	4,156	0	471	368	0,324	0,829	526,227	4,05	0	42	473	357
30066	1509	486	367	0,555	0,781	528,495	4,157	0	472	366	0,322	0,83	526,227	4,056	0	42	473	357
30087	1510	482	364	0,553	0,781	528,495	4,151	0	475	367	0,321	0,83	526,227	4,028	0	42	473	357
30106	1511	483	364	0,552	0,781	531,002	4,168	0	478	366	0,319	0,83	528,324	4,038	0	42	473	357
30129	1512	481	364	0,55	0,781	531,002	4,132	0	470	369	0,318	0,831	528,324	4,02	0	42	473	357
30146	1513	487	367	0,548	0,782	531,002	4,097	0	476	362	0,316	0,832	528,324	4,045	0	42	473	357
30167	1514	480	367	0,545	0,782	531,002	4,075	0	472	365	0,314	0,832	528,324	4,01	0	42	473	357
30185	1515	485	368	0,543	0,781	531,002	4,069	0	476	369	0,312	0,832	528,324	3,992	0	42	473	357
30206	1516	482	367	0,541	0,78	532,498	4,074	0	477	364	0,309	0,83	530,831	4,012	0	42	473	357
30225	1517	487	367	0,538	0,78	532,498	4,061	0	472	363	0,307	0,831	530,831	4,004	0	42	473	357
30247	1518	493	368	0,536	0,779	532,498	4,071	0	469	366	0,305	0,831	530,831	3,996	0	42	473	357
30265	1519	505	339	0,533	0,779	532,498	4,103	0	513	333	0,302	0,831	530,831	4,055	0
30287	1520	578	289	0,528	0,777	532,498	4,049	0	591	283	0,298	0,83	530,831	3,941	0
30305	1521	592	274	0,523	0,777	532,708	4,063	0	609	272	0,294	0,83	528,638	3,931	0
30327	1522	667	236	0,52	0,778	532,708	4,097	0	665	245	0,291	0,832	528,638	4,004	0	43	664	247
30345	1523	667	244	0,516	0,779	532,708	4,04	0	664	244	0,287	0,833	528,638	3,929	0	43	664	247
30367	1524	666	242	0,511	0,778	532,708	4,081	0	662	242	0,282	0,832	528,638	4,04	0	43	664	247
30385	1525	679	238	0,506	0,777	532,708	4,048	0	657	246	0,277	0,83	528,638	3,924	0	43	664	247
30407	1526	681	240	0,5	0,774	533,651	4,071	0	657	243	0,272	0,826	530,034	3,97	0	43	664	247
30425	1527	665	242	0,494	0,772	533,651	4,011	0	664	246	0,266	0,823	530,034	3,945	0	43	664	247
30447	1528	660	251	0,487	0,769	533,651	3,991	0	666	251	0,26	0,818	530,034	3,916	0	43	664	247
30465	1529	665	249	0,48	0,765	533,651	4,01	0	660	261	0,254	0,813	530,034	3,949	0	43	664	247
30486	1530	658	248	0,473	0,76	533,651	4,017	0	660	262	0,249	0,809	530,034	3,872	0	43	664	247
30504	1531	664	239	0,467	0,754	539,77	4,057	0	672	245	0,243	0,803	541,503	3,949	0	43	664	247
30524	1532	663	241	0,46	0,749	539,77	3,995	0	664	249	0,239	0,799	541,503	3,936	0	43	664	247
30544	1533	657	243	0,454	0,743	539,77	3,93	0	659	256	0,235	0,793	541,503	3,919	0	43	664	247
30564	1534	654	251	0,449	0,736	539,77	3,862	0	660	254	0,232	0,787	541,503	3,919	0	43	664	247
30584	1535	668	255	0,445	0,728	539,77	3,865	0	655	258	0,229	0,78	541,503	3,786	0	43	664	247
30604	1536	676	242	0,441	0,719	551,979	3,953	0	673	234	0,228	0,772	558,713	3,879	0	43	664	247
30624	1537	644	276	0,439	0,711	551,979	3,908	0	641	265	0,228	0,765	558,713	3,921	0	44	632	280
30644	1538	640	283	0,438	0,704	551,979	3,896	0	629	278	0,229	0,757	558,713	3,791	0	44	632	280
30664	1539	636	284	0,438	0,697	551,979	3,862	0	628	287	0,231	0,751	558,713	3,911	0	44	632	280
30684	1540	632	288	0,44	0,691	551,979	3,822	0	623	287	0,233	0,745	558,713	3,84	0	44	632	280
30704	1541	643	264	0,441	0,686	572,132	3,934	0	641	261	0,237	0,74	579,318	4,034	0	44	632	280
30724	1542	637	274	0,444	0,682	572,132	3,867	0	631	270	0,241	0,737	579,318	3,892	0	44	632	280
30744	1543	638	281	0,447	0,679	572,132	3,892	0	624	281	0,246	0,735	579,318	3,794	0	44	632	280
30763	1544	628	284	0,45	0,677	572,132	3,843	0	623	289	0,251	0,733	579,318	3,839	0	44	632	280
30784	1545	639	288	0,453	0,675	572,132	3,883	0	630	286	0,256	0,733	579,318	3,842	0	44	632	280
30803	1546	655	260	0,456	0,673	596,854	4,023	0	647	263	0,26	0,732	601,274	3,985	0	45	641	266
30823	1547	644	267	0,458	0,673	596,854	4,021	0	636	263	0,263	0,731	601,274	3,947	0	45	641	266
30843	1548	637	262	0,46	0,674	596,854	4,05	0	631	268	0,265	0,732	601,274	3,974	0	45	641	266
30863	1549	641	261	0,463	0,676	596,854	4,063	0	639	264	0,267	0,734	601,274	3,975	0	45	641	266
30883	1550	643	263	0,466	0,677	596,854	4,05	0	642	265	0,269	0,735	601,274	3,991	0	45	641	266
30903	1551	638	267	0,467	0,678	593,009	4,029	0	640	267	0,27	0,735	599,592	3,986	0	45	641	266
30923	1552	638	265	0,468	0,679	593,009	4,086	0	635	269	0,27	0,736	599,592	4,042	0	45	641	266
30943	1553	632	262	0,468	0,68	593,009	4,11	0	639	264	0,269	0,738	599,592	4,052	0	45	641	266
30963	1554	636	268	0,465	0,68	593,009	4,06	0	638	265	0,268	0,739	599,592	4,043	0	45	641	266
30983	1555	642	263	0,461	0,679	593,009	4,073	0	639	274	0,265	0,74	599,592	4,026	0	45	641	266
31003	1556	642	262	0,456	0,676	595,258	4,086	0	642	268	0,261	0,74	602,672	4,047	0	45	641	266
31023	1557	642	266	0,451	0,675	595,258	4,109	0	650	275	0,257	0,741	602,672	4,048	0	45	641	266
31043	1558	647	260	0,447	0,674	595,258	4,109	0	643	264	0,253	0,742	602,672	4,084	0	45	641	266
31063	1559	642	255	0,444	0,675	595,258	4,083	0	645	268	0,251	0,744	602,672	4,042	0	45	641	266
31082	1560	644	263	0,442	0,677	595,258	4,125	0	645	273	0,249	0,747	602,672	4,087	0	45	641	266
31102	1561	644	263	0,442	0,679	593,84	4,111	0	645	269	0,248	0,749	602,111	4,071	0	45	641	266
31122	1562	643	262	0,442	0,68	593,84	4,045	0	648	271	0,248	0,751	602,111	4,048	0	45	641	266
31142	1563	639	268	0,444	0,681	593,84	4,029	0	646	281	0,25	0,751	602,111	4,028	0	45	641	266
31162	1564	591	280	0,447	0,681	593,84	3,991	0	605	291	0,252	0,751	602,111	4,106	0
31182	1565	446	311	0,452	0,681	593,84	4,011	0	475	310	0,258	0,751	602,111	4,005	0
31202	1566	416	316	0,458	0,679	597,815	4,018	0	451	317	0,263	0,748	605,675	4,046	0
31222	1567	338	313	0,463	0,679	597,815	4,005	0	336	312	0,267	0,745	605,675	4,006	0	46	328	311
31242	1568	335	305	0,469	0,678	597,815	4,014	0	330	312	0,272	0,743	605,675	4,051	0	46	328	311
31262	1569	327	313	0,475	0,678	597,815	3,974	0	330	311	0,277	0,741	605,675	3,946	0	46	328	311
31282	1570	340	310	0,481	0,679	597,815	3,91	0	322	314	0,282	0,74	605,675	3,929	0	46	328	311
31302	1571	337	308	0,487	0,679	596,85	3,891	0	320	316	0,287	0,738	603,319	3,898	0	46	328	311
31322	1572	336	313	0,493	0,679	596,85	3,877	0	325	319	0,292	0,736	603,319	3,935	0	46	328	311
31342	1573	332	308	0,498	0,68	596,85	3,845	0	321	322	0,297	0,735	603,319	3,854	0	46	328	311
31361	1574	325	304	0,503	0,68	596,85	3,878	0	316	312	0,301	0,734	603,319	3,857	0	46	328	311
31382	1575	336	307	0,508	0,68	596,85	3,863	0	324	315	0,305	0,733	603,319	3,836	0	46	328	311
31401	1576	332	305	0,511	0,681	597,212	3,856	0	320	316	0,308	0,732	601,143	3,818	0	46	328	311
31421	1577	335	311	0,515	0,682	597,212	3,835	0	324	316	0,311	0,732	601,143	3,873	0	46	328	311
31441	1578	329	300	0,518	0,684	597,212	3,856	0	324	324	0,314	0,733	601,143	3,862	0	46	328	311
31461	1579	333	303	0,522	0,686	597,212	3,757	0	322	317	0,317	0,734	601,143	3,806	0	46	328	311
31481	1580	336	302	0,525	0,688	597,212	3,818	0	321	317	0,321	0,735	601,143	3,811	0	46	328	311
31501	1581	334	303	0,529	0,69	595,584	3,792	0	321	318	0,325	0,735	600,483	3,812	0	46	328	311
31521	1582	377	309	0,533	0,692	595,584	3,758	0	374	307	0,328	0,736	600,483	3,857	0	47	385	322
31541	1583	375	315	0,538	0,694	595,584	3,727	0	375	313	0,332	0,737	600,483	3,802	0	47	385	322
31561	1584	387	314	0,543	0,695	595,584	3,735	0	374	311	0,337	0,736	600,483	3,795	0	47	385	322
31581	1585	379	321	0,548	0,696	595,584	3,72	0	375	316	0,342	0,736	600,483	3,809	0	47	385	322
31601	1586	381	323	0,554	0,697	595,899	3,723	0	375	318	0,347	0,736	598,103	3,795	0	47	385	322
31621	1587	384	318	0,559	0,698	595,899	3,721	0	371	331	0,352	0,735	598,103	3,746	0	47	385	322
31641	1588	374	316	0,565	0,699	595,899	3,795	0	373	321	0,357	0,734	598,103	3,816	0	47	385	322
31661	1589	380	333	0,57	0,699	595,899	3,747	0	374	317	0,362	0,731	598,103	3,826	0	47	385	322
31680	1590	374	323	0,575	0,698	595,899	3,76	0	370	312	0,367	0,727	598,103	3,861	0	47	385	322
31700	1591	376	329	0,58	0,696	593,846	3,76	0	371	311	0,371	0,724	595,393	3,862	0	47	385	322
31720	1592	380	318	0,585	0,695	593,846	3,838	0	374	314	0,376	0,721	595,393	3,781	0	47	385	322
31740	1593	375	315	0,592	0,693	593,846	3,816	0	372	313	0,382	0,717	595,393	3,857	0	47	385	322
31760	1594	373	305	0,599	0,691	593,846	3,81	0	370	309	0,388	0,713	595,393	3,859	0	47	385	322
31780	1595	385	325	0,607	0,689	593,846	3,831	0	370	321	0,395	0,709	595,393	3,825	0	47	385	322
31800	1596	383	333	0,616	0,686	582,372	3,746	0	368	333	0,402	0,705	582,551	3,787	0	47	385	322
31820	1597	387	314	0,625	0,685	582,372	3,784	0	384	312	0,41	0,702	582,551	3,829	0	47	385	322
31840	1598	394	305	0,635	0,685	582,372	3,887	0	360	309	0,419	0,699	582,551	3,792	0	47	385	322
31860	1599	377	308	0,646	0,686	582,372	3,852	0	371	305	0,428	0,698	582,551	3,788	0	47	385	322
31880	1600	-800	-600	0,437	0,698	-1	-1	4	375	305	0,437	0,698	582,551	3,844	0	47	385	322
31900	1601	-800	-600	0,668	0,696	-1	-1	4	364	332	0,446	0,701	559,641	3,681	0	47	385	322
31920	1602	-800	-600	0,455	0,707	-1	-1	4	382	314	0,455	0,707	559,641	3,892	0	47	385	322
31940	1603	401	306	0,689	0,721	553,348	3,775	0	384	311	0,462	0,716	559,641	3,815	0	47	385	322
31960	1604	-800	-600	0,468	0,727	-1	-1	4	379	304	0,468	0,727	559,641	3,806	0	47	385	322
31980	1605	-800	-600	0,471	0,739	-1	-1	4	384	290	0,471	0,739	559,641	3,838	0	47	385	322
31999	1606	-800	-600	0,706	0,763	-1	-1	4	380	318	0,473	0,75	533,113	3,668	0	47	385	322
32019	1607	403	331	0,707	0,774	528,55	3,824	0	-800	-600	0,707	0,774	-1	-1	4	47	385	322
32039	1608	390	335	0,706	0,782	528,55	3,843	0	386	309	0,469	0,77	533,113	3,824	0	47	385	322
32059	1609	399	326	0,703	0,786	528,55	3,841	0	389	315	0,464	0,776	533,113	3,909	0	47	385	322
32079	1610	399	326	0,696	0,787	528,55	3,9	0	392	308	0,457	0,781	533,113	3,939	0	47	385	322
32099	1611	400	342	0,687	0,786	514,837	3,818	0	392	331	0,447	0,784	515,869	3,846	0	47	385	322
32119	1612	407	343	0,676	0,785	514,837	3,863	0	394	328	0,435	0,788	515,869	3,808	0	47	385	322
32139	1613	408	328	0,663	0,784	514,837	3,943	0	401	350	0,422	0,792	515,869	3,736	0	47	385	322
32159	1614	389	335	0,649	0,782	514,837	4,017	0	403	322	0,408	0,796	515,869	4,025	0	47	385	322
32179	1615	413	333	0,635	0,782	514,837	4,315	0	391	349	0,394	0,801	515,869	3,987	0	47	385	322
32199	1616	410	335	0,621	0,782	511,582	4,384	0	395	343	0,38	0,807	511,964	3,92	0	47	385	322
32219	1617	392	336	0,609	0,785	511,582	3,879	0	390	343	0,368	0,814	511,964	3,923	0	47	385	322
32239	1618	401	337	0,599	0,788	511,582	3,814	0	404	345	0,358	0,821	511,964	3,885	0	47	385	322
32259	1619	399	343	0,591	0,792	511,582	3,8	0	399	345	0,351	0,828	511,964	3,804	0	47	385	322
32278	1620	399	332	0,585	0,796	511,582	3,833	0	399	332	0,345	0,835	511,964	3,756	0	47	385	322
32298	1621	398	334	0,582	0,798	511,763	3,836	0	399	332	0,342	0,84	511,62	3,708	0	47	385	322
32318	1622	270	327	0,582	0,802	511,763	3,796	0	270	326	0,342	0,845	511,62	3,823	0	48	246	343
32338	1623	251	330	0,582	0,804	511,763	3,843	0	246	322	0,343	0,849	511,62	3,833	0	48	246	343
32358	1624	251	329	0,583	0,806	511,763	3,838	0	246	329	0,344	0,852	511,62	3,83	0	48	246	343
32378	1625	247	336	0,585	0,808	511,763	3,829	0	233	329	0,346	0,854	511,62	3,893	0	48	246	343
32398	1626	246	337	0,587	0,809	511,915	3,824	0	228	329	0,348	0,855	512,666	3,91	0	48	246	343
32418	1627	254	336	0,59	0,812	511,915	3,878	0	240	332	0,351	0,858	512,666	3,9	0	48	246	343
32438	1628	249	337	0,591	0,816	511,915	3,847	0	238	328	0,353	0,86	512,666	3,93	0	48	246	343
32458	1629	243	333	0,593	0,819	511,915	3,834	0	240	332	0,354	0,862	512,666	3,919	0	48	246	343
32478	1630	248	333	0,594	0,823	511,915	3,884	0	239	339	0,355	0,865	512,666	3,949	0	48	246	343
32498	1631	244	331	0,594	0,827	513,641	3,878	0	238	335	0,355	0,868	515,909	3,975	0	48	246	343
32518	1632	246	334	0,594	0,833	513,641	3,964	0	244	338	0,356	0,872	515,909	3,974	0	48	246	343
32538	1633	244	336	0,594	0,838	513,641	4	0	239	330	0,356	0,876	515,909	4,045	0	48	246	343
32558	1634	245	336	0,595	0,842	513,641	4,003	0	238	327	0,356	0,879	515,909	4,056	0	48	246	343
32578	1635	247	341	0,595	0,846	513,641	3,963	0	237	342	0,356	0,883	515,909	4,023	0	48	246	343
32597	1636	247	344	0,595	0,849	512,706	3,975	0	237	338	0,355	0,886	515,783	4,018	0	48	246	343
32617	1637	251	345	0,594	0,854	512,706	3,951	0	238	332	0,355	0,891	515,783	4,038	0	48	246	343
32637	1638	248	345	0,593	0,858	512,706	3,979	0	235	333	0,353	0,895	515,783	4,072	0	48	246	343
32657	1639	242	341	0,591	0,862	512,706	4,011	0	238	335	0,351	0,899	515,783	4,11	0	48	246	343
32677	1640	243	341	0,587	0,865	512,706	3,998	0	245	340	0,347	0,903	515,783	4,081	0	48	246	343
32697	1641	245	342	0,584	0,867	511,19	4,003	0	244	337	0,344	0,906	519,294	4,123	0	48	246	343
32717	1642	247	346	0,58	0,869	511,19	3,953	0	236	334	0,34	0,91	519,294	4,109	0	48	246	343
32737	1643	252	353	0,576	0,87	511,19	4,017	0	239	332	0,336	0,912	519,294	4,124	0	48	246	343
32757	1644	253	357	0,573	0,871	511,19	3,98	0	237	333	0,333	0,914	519,294	4,14	0	48	246	343
32777	1645	254	347	0,569	0,871	511,19	3,989	0	243	338	0,33	0,915	519,294	4,145	0	48	246	343
32797	1646	254	350	0,566	0,869	513,316	4,014	0	244	337	0,327	0,914	519,854	4,155	0	48	246	343
32817	1647	248	346	0,564	0,869	513,316	4,115	0	244	333	0,325	0,915	519,854	4,19	0	48	246	343
32837	1648	251	350	0,562	0,868	513,316	4,088	0	248	337	0,324	0,914	519,854	4,203	0	48	246	343
32856	1649	252	349	0,561	0,866	513,316	4,101	0	240	337	0,323	0,913	519,854	4,25	0	48	246	343
32877	1650	249	351	0,561	0,865	513,316	4,082	0	247	340	0,323	0,912	519,854	4,228	0	48	246	343
32896	1651	251	351	0,561	0,863	513,199	4,083	0	245	344	0,323	0,911	517,348	4,232	0	48	246	343
32916	1652	254	351	0,562	0,864	513,199	4,118	0	244	338	0,324	0,91	517,348	4,273	0	48	246	343
32936	1653	254	351	0,563	0,863	513,199	4,181	0	249	336	0,325	0,909	517,348	4,252	0	48	246	343
32956	1654	250	350	0,564	0,862	513,199	4,172	0	253	335	0,326	0,908	517,348	4,241	0	48	246	343
32976	1655	252	353	0,565	0,862	513,199	4,146	0	249	333	0,327	0,907	517,348	4,27	0	48	246	343
32996	1656	250	351	0,567	0,86	514,711	4,189	0	250	331	0,329	0,905	518,499	4,266	0	48	246	343
33016	1657	247	349	0,568	0,86	514,711	4,13	0	246	343	0,331	0,905	518,499	4,267	0	48	246	343
33036	1658	253	351	0,57	0,86	514,711	4,081	0	240	335	0,332	0,903	518,499	4,245	0	48	246	343
33056	1659	248	349	0,572	0,859	514,711	4,129	0	242	343	0,334	0,902	518,499	4,256	0	48	246	343
33076	1660	249	348	0,573	0,858	514,711	4,086	0	245	338	0,336	0,9	518,499	4,264	0	48	246	343
33096	1661	248	344	0,575	0,855	518,503	4,132	0	242	340	0,337	0,898	519,856	4,266	0	48	246	343
33116	1662	246	349	0,577	0,855	518,503	4,071	0	242	335	0,339	0,896	519,856	4,171	0	48	246	343
33136	1663	250	349	0,578	0,853	518,503	4,125	0	242	338	0,34	0,893	519,856	4,186	0	48	246	343
33156	1664	247	348	0,579	0,852	518,503	4,072	0	238	340	0,342	0,891	519,856	4,148	0	48	246	343
33175	1665	247	351	0,58	0,85	518,503	4,068	0	242	338	0,343	0,889	519,856	4,123	0	48	246	343
33195	1666	249	351	0,581	0,848	518,303	4,08	0	240	339	0,344	0,886	520,327	4,12	0	48	246	343
33215	1667	246	348	0,582	0,847	518,303	4,049	0	235	337	0,345	0,885	520,327	4,129	0	48	246	343
33235	1668	245	352	0,584	0,845	518,303	4,002	0	241	341	0,346	0,883	520,327	4,061	0	48	246	343
33255	1669	244	357	0,585	0,843	518,303	3,933	0	242	341	0,348	0,882	520,327	4,028	0	48	246	343
33275	1670	249	352	0,586	0,842	518,303	3,966	0	239	337	0,349	0,88	520,327	4,043	0	48	246	343
33295	1671	247	351	0,587	0,839	520,314	3,945	0	238	337	0,349	0,877	521,32	4,033	0	48	246	343
33315	1672	245	349	0,587	0,838	520,314	3,96	0	240	337	0,35	0,876	521,32	4,039	0	48	246	343
33335	1673	253	351	0,587	0,837	520,314	3,955	0	240	338	0,35	0,874	521,32	4,055	0	48	246	343
33355	1674	247	344	0,587	0,835	520,314	3,996	0	238	339	0,35	0,873	521,32	4,033	0	48	246	343
33375	1675	253	351	0,586	0,833	520,314	4,004	0	238	338	0,349	0,871	521,32	4,032	0	48	246	343
33395	1676	250	348	0,585	0,831	520,699	4,015	0	237	337	0,348	0,869	522,396	4,039	0	48	246	343
33415	1677	246	349	0,583	0,83	520,699	3,924	0	244	343	0,346	0,868	522,396	4,023	0	48	246	343
33435	1678	250	349	0,58	0,828	520,699	3,991	0	237	336	0,343	0,866	522,396	4,011	0	48	246	343
33454	1679	248	352	0,576	0,826	520,699	3,964	0	244	341	0,34	0,865	522,396	4,001	0	48	246	343
33474	1680	245	347	0,572	0,824	520,699	3,973	0	249	338	0,335	0,863	522,396	4,089	0	48	246	343
33494	1681	247	347	0,566	0,822	521,176	3,985	0	248	339	0,33	0,862	522,298	4,086	0	48	246	343
33514	1682	259	350	0,56	0,822	521,176	3,982	0	244	344	0,323	0,864	522,298	4,032	0	48	246	343
33534	1683	254	357	0,553	0,822	521,176	3,908	0	253	344	0,317	0,866	522,298	4,159	0	48	246	343
33554	1684	264	351	0,545	0,824	521,176	4,017	0	251	348	0,309	0,869	522,298	4,102	0	48	246	343
33574	1685	250	348	0,537	0,825	521,176	4,015	0	251	346	0,301	0,872	522,298	4,052	0	48	246	343
33594	1686	252	351	0,53	0,825	521,005	4,012	0	252	347	0,294	0,873	522,07	4,101	0	48	246	343
33614	1687	263	359	0,522	0,826	521,005	3,959	0	253	345	0,287	0,874	522,07	4,041	0	48	246	343
33634	1688	250	356	0,516	0,823	521,005	3,956	0	246	340	0,281	0,873	522,07	4,034	0	48	246	343
33654	1689	260	355	0,51	0,819	521,005	3,939	0	250	344	0,275	0,872	522,07	4,004	0	48	246	343
33674	1690	258	358	0,504	0,815	521,005	3,964	0	243	339	0,27	0,871	522,07	4,007	0	48	246	343
33694	1691	256	355	0,5	0,812	522,454	3,969	0	243	337	0,266	0,871	524,45	4,028	0	48	246	343
33714	1692	258	359	0,497	0,811	522,454	3,918	0	244	345	0,264	0,872	524,45	4,071	0	48	246	343
33734	1693	262	358	0,494	0,811	522,454	3,899	0	243	349	0,263	0,873	524,45	4,013	0	48	246	343
33754	1694	258	359	0,493	0,81	522,454	3,925	0	245	344	0,262	0,874	524,45	4,001	0	48	246	343
33773	1695	259	358	0,492	0,809	522,454	3,931	0	240	344	0,262	0,873	524,45	3,987	0	48	246	343
33793	1696	257	353	0,492	0,807	527,294	3,964	0	238	338	0,262	0,871	529,64	4,012	0	48	246	343
33813	1697	258	359	0,493	0,805	527,294	3,927	0	242	346	0,263	0,869	529,64	3,985	0	48	246	343
33833	1698	260	364	0,493	0,803	527,294	3,865	0	241	342	0,264	0,866	529,64	4,006	0	48	246	343
33853	1699	250	363	0,495	0,8	527,294	3,913	0	240	347	0,266	0,863	529,64	4,002	0	48	246	343
33873	1700	254	360	0,496	0,798	527,294	3,928	0	241	345	0,267	0,861	529,64	3,98	0	48	246	343
33893	1701	248	356	0,497	0,796	533,377	3,952	0	239	338	0,269	0,859	534,538	4,024	0	48	246	343
33913	1702	252	348	0,498	0,796	533,377	3,947	0	244	346	0,27	0,858	534,538	4,017	0	48	246	343
33933	1703	260	353	0,499	0,795	533,377	3,939	0	255	346	0,271	0,857	534,538	4,043	0	48	246	343
33953	1704	384	320	0,497	0,793	533,377	3,91	0	399	307	0,27	0,855	534,538	3,994	0
33973	1705	508	300	0,494	0,792	533,377	3,91	0	511	298	0,268	0,853	534,538	3,995	0
33993	1706	566	282	0,493	0,79	537,741	3,941	0	576	282	0,267	0,851	537,762	4,019	0	49	559	293
34013	1707	565	298	0,493	0,788	537,741	3,991	0	557	298	0,267	0,85	537,762	4,014	0	49	559	293
34033	1708	566	290	0,493	0,786	537,741	3,944	0	554	294	0,267	0,847	537,762	4,007	0	49	559	293
34052	1709	562	297	0,492	0,783	537,741	3,942	0	554	302	0,267	0,845	537,762	3,981	0	49	559	293
34072	1710	564	297	0,491	0,781	537,741	3,956	0	557	302	0,267	0,843	537,762	3,983	0	49	559	293
34092	1711	566	289	0,49	0,778	542,413	3,992	0	558	297	0,266	0,84	541,967	4,014	0	49	559	293
34112	1712	566	294	0,488	0,776	542,413	3,972	0	552	300	0,265	0,839	541,967	4,016	0	49	559	293
34132	1713	565	288	0,486	0,775	542,413	3,984	0	558	297	0,263	0,838	541,967	3,999	0	49	559	293
34152	1714	566	288	0,483	0,773	542,413	4,006	0	556	298	0,261	0,838	541,967	4,001	0	49	559	293
34172	1715	566	289	0,48	0,771	542,413	3,952	0	557	298	0,258	0,837	541,967	3,995	0	49	559	293
34192	1716	568	285	0,478	0,769	545,452	3,983	0	560	293	0,256	0,836	546,501	4,026	0	49	559	293
34212	1717	559	289	0,475	0,768	545,452	3,942	0	560	296	0,254	0,835	546,501	4,031	0	49	559	293
34232	1718	571	286	0,473	0,766	545,452	3,947	0	556	299	0,252	0,835	546,501	3,936	0	49	559	293
34252	1719	567	286	0,47	0,765	545,452	3,961	0	563	295	0,25	0,835	546,501	3,928	0	49	559	293
34272	1720	564	293	0,468	0,764	545,452	3,868	0	559	298	0,249	0,835	546,501	4,003	0	49	559	293
34292	1721	571	288	0,466	0,762	549,034	3,892	0	561	293	0,247	0,835	549,063	3,969	0	49	559	293
34312	1722	565	289	0,464	0,761	549,034	3,874	0	553	296	0,246	0,834	549,063	3,952	0	49	559	293
34332	1723	564	294	0,463	0,76	549,034	3,91	0	556	293	0,244	0,834	549,063	3,952	0	49	559	293
34351	1724	567	290	0,461	0,759	549,034	3,941	0	557	300	0,243	0,833	549,063	3,979	0	49	559	293
34371	1725	560	292	0,46	0,758	549,034	3,913	0	552	299	0,242	0,832	549,063	3,942	0	49	559	293
34391	1726	561	291	0,459	0,756	551,641	3,942	0	555	296	0,241	0,832	551,928	3,968	0	49	559	293
34411	1727	558	289	0,458	0,756	551,641	3,949	0	552	294	0,241	0,831	551,928	4,009	0	49	559	293
34431	1728	559	290	0,458	0,756	551,641	3,93	0	551	293	0,241	0,831	551,928	3,969	0	49	559	293
34451	1729	562	291	0,458	0,755	551,641	3,995	0	553	300	0,241	0,831	551,928	4,003	0	49	559	293
34471	1730	564	286	0,458	0,755	551,641	3,973	0	553	299	0,241	0,83	551,928	4,023	0	49	559	293
34491	1731	567	282	0,458	0,753	554,498	4,002	0	555	296	0,242	0,829	553,689	4,026	0	49	559	293
34511	1732	556	286	0,458	0,753	554,498	4,016	0	550	298	0,242	0,828	553,689	4,086	0	49	559	293
34531	1733	558	289	0,459	0,752	554,498	4,097	0	550	301	0,243	0,827	553,689	4,046	0	49	559	293
34551	1734	563	292	0,459	0,751	554,498	4,02	0	556	292	0,243	0,827	553,689	4,092	0	49	559	293
34571	1735	560	293	0,46	0,751	554,498	4,06	0	551	292	0,244	0,826	553,689	4,126	0	49	559	293
34591	1736	563	291	0,46	0,75	556,515	4,099	0	556	288	0,245	0,825	557,283	4,147	0	49	559	293
34611	1737	560	289	0,46	0,749	556,515	4,071	0	553	293	0,245	0,824	557,283	4,156	0	49	559	293
34631	1738	513	284	0,461	0,748	556,515	4,115	0	510	289	0,246	0,823	557,283	4,149	0
34650	1739	474	292	0,461	0,747	556,515	4,043	0	463	300	0,247	0,822	557,283	4,125	0	50	466	296
34670	1740	466	294	0,461	0,746	556,515	4,091	0	459	296	0,247	0,821	557,283	4,099	0	50	466	296
34690	1741	460	288	0,46	0,744	560,741	4,126	0	457	289	0,246	0,819	564,101	4,132	0	50	466	296
34710	1742	465	291	0,46	0,744	560,741	4,102	0	459	289	0,246	0,819	564,101	4,15	0	50	466	296
34730	1743	468	296	0,459	0,743	560,741	4,068	0	456	295	0,246	0,818	564,101	4,156	0	50	466	296
34750	1744	461	301	0,458	0,742	560,741	4,095	0	459	295	0,245	0,817	564,101	4,093	0	50	466	296
34770	1745	467	296	0,458	0,741	560,741	4,097	0	460	293	0,245	0,816	564,101	4,157	0	50	466	296
34790	1746	468	294	0,457	0,739	563,855	4,108	0	459	292	0,244	0,814	564,882	4,141	0	50	466	296
34810	1747	466	296	0,456	0,739	563,855	4,111	0	461	295	0,243	0,814	564,882	4,158	0	50	466	296
34830	1748	468	298	0,455	0,738	563,855	4,071	0	456	291	0,243	0,813	564,882	4,125	0	50	466	296
34850	1749	472	297	0,454	0,736	563,855	4,093	0	459	292	0,242	0,813	564,882	4,122	0	50	466	296
34870	1750	463	298	0,453	0,735	563,855	4,045	0	461	292	0,241	0,812	564,882	4,097	0	50	466	296
34890	1751	465	294	0,452	0,733	567,256	4,067	0	460	289	0,241	0,81	567,02	4,101	0	50	466	296
34910	1752	467	300	0,451	0,733	567,256	4,093	0	460	297	0,24	0,809	567,02	4,067	0	50	466	296
34930	1753	468	297	0,451	0,732	567,256	4,093	0	457	292	0,24	0,809	567,02	4,076	0	50	466	296
34950	1754	465	301	0,45	0,731	567,256	4,048	0	457	298	0,239	0,808	567,02	4,075	0	50	466	296
34969	1755	469	300	0,449	0,731	567,256	4,079	0	458	294	0,239	0,808	567,02	4,037	0	50	466	296
34989	1756	468	299	0,449	0,73	567,613	4,069	0	457	291	0,238	0,807	568,707	4,05	0	50	466	296
35009	1757	465	305	0,448	0,73	567,613	4,018	0	461	298	0,238	0,807	568,707	4,049	0	50	466	296
35029	1758	471	291	0,448	0,73	567,613	4,046	0	464	298	0,237	0,807	568,707	4,056	0	50	466	296
35049	1759	470	294	0,448	0,731	567,613	4,008	0	459	291	0,237	0,808	568,707	4,05	0	50	466	296
35069	1760	468	300	0,448	0,731	567,613	4,015	0	463	299	0,237	0,808	568,707	4,03	0	50	466	296
35089	1761	471	294	0,448	0,731	567,023	4,015	0	461	299	0,237	0,808	566,996	4,019	0	50	466	296
35109	1762	470	298	0,448	0,733	567,023	4,062	0	464	296	0,237	0,809	566,996	4,093	0	50	466	296
35129	1763	471	292	0,448	0,734	567,023	4,085	0	465	299	0,237	0,81	566,996	4,048	0	50	466	296
35149	1764	473	289	0,449	0,735	567,023	4,073	0	463	300	0,237	0,811	566,996	4,047	0	50	466	296
35169	1765	473	299	0,449	0,736	567,023	4,068	0	469	290	0,237	0,812	566,996	4,092	0	50	466	296
35189	1766	472	304	0,449	0,737	559,98	4,028	0	468	295	0,236	0,812	563,642	4,046	0	50	466	296
35209	1767	473	304	0,449	0,74	559,98	4,054	0	468	297	0,236	0,815	563,642	4,134	0	50	466	296
35228	1768	474	295	0,449	0,742	559,98	4,064	0	466	292	0,235	0,816	563,642	4,102	0	50	466	296
35248	1769	476	294	0,448	0,745	559,98	4,099	0	471	297	0,233	0,818	563,642	4,09	0	50	466	296
35268	1770	473	295	0,447	0,748	559,98	4,087	0	469	296	0,232	0,819	563,642	4,138	0	50	466	296
35288	1771	472	305	0,447	0,75	551,944	4,02	0	466	306	0,23	0,82	554,028	4,051	0	50	466	296
35308	1772	481	301	0,446	0,753	551,944	4,099	0	465	304	0,229	0,822	554,028	4,042	0	50	466	296
35328	1773	473	300	0,446	0,756	551,944	4,043	0	470	300	0,227	0,823	554,028	4,093	0	50	466	296
35348	1774	482	295	0,446	0,758	551,944	4,098	0	468	297	0,227	0,824	554,028	4,097	0	50	466	296
35368	1775	482	293	0,446	0,761	551,944	4,099	0	472	287	0,227	0,825	554,028	4,088	0	50	466	296
35388	1776	477	310	0,449	0,765	536,789	3,977	0	467	296	0,228	0,827	543,111	4,011	0	50	466	296
35408	1777	472	304	0,453	0,771	536,789	4,005	0	468	307	0,231	0,831	543,111	3,986	0	50	466	296
35428	1778	473	308	0,458	0,776	536,789	4,073	0	462	305	0,237	0,835	543,111	4,013	0	50	466	296
35448	1779	530	333	0,466	0,782	536,789	4,094	0	530	316	0,243	0,838	543,111	4,027	0
35468	1780	524	328	0,475	0,786	536,789	4,126	0	521	317	0,252	0,84	543,111	4,074	0
35488	1781	514	338	0,487	0,788	524,121	4,056	0	508	329	0,262	0,838	533,672	4,029	0
35508	1782	544	341	0,501	0,79	524,121	4,303	0	542	324	0,274	0,836	533,672	4,084	0	51	545	359
35528	1783	539	336	0,515	0,793	524,121	4,265	0	521	331	0,286	0,832	533,672	3,855	0	51	545	359
35548	1784	526	348	0,529	0,796	524,121	4,249	0	529	321	0,298	0,829	533,672	4,026	0	51	545	359
35567	1785	543	342	0,543	0,8	524,121	4,17	0	559	319	0,31	0,828	533,672	3,939	0	51	545	359
35587	1786	533	352	0,555	0,805	514,895	4,066	0	545	332	0,321	0,828	522,929	3,946	0	51	545	359
35608	1787	537	352	0,564	0,81	514,895	3,977	0	544	327	0,33	0,83	522,929	3,889	0	51	545	359
35627	1788	545	342	0,572	0,814	514,895	4,015	0	546	328	0,338	0,832	522,929	3,849	0	51	545	359
35647	1789	536	339	0,58	0,818	514,895	4,056	0	538	322	0,345	0,836	522,929	3,882	0	51	545	359
35667	1790	545	353	0,588	0,822	514,895	4,055	0	545	329	0,353	0,84	522,929	3,878	0	51	545	359
35687	1791	541	350	0,597	0,826	512,913	4,04	0	540	332	0,361	0,84	520,163	3,846	0	51	545	359
35707	1792	536	356	0,607	0,827	512,913	4,005	0	538	329	0,371	0,838	520,163	3,822	0	51	545	359
35727	1793	553	356	0,617	0,827	512,913	3,993	0	527	328	0,38	0,833	520,163	3,796	0	51	545	359
35747	1794	541	355	0,627	0,827	512,913	4,026	0	532	341	0,39	0,828	520,163	3,753	0	51	545	359
35767	1795	552	378	0,635	0,827	512,913	4,076	0	540	355	0,398	0,824	520,163	3,882	0	51	545	359
35787	1796	548	378	0,643	0,823	515,172	4,102	0	536	359	0,406	0,817	520,7	3,867	0	51	545	359
35807	1797	552	378	0,649	0,819	515,172	4,02	0	539	370	0,412	0,811	520,7	3,81	0	51	545	359
35826	1798	545	379	0,653	0,814	515,172	4,065	0	546	365	0,417	0,805	520,7	3,81	0	51	545	359
35847	1799	554	369	0,657	0,809	515,172	4,074	0	552	361	0,421	0,799	520,7	3,841	0	51	545	359
35867	1800	550	369	0,66	0,805	515,172	4,036	0	544	363	0,425	0,795	520,7	3,811	0	51	545	359
35887	1801	549	369	0,663	0,802	515,107	4,062	0	547	359	0,427	0,791	522,364	3,831	0	51	545	359
35906	1802	553	378	0,665	0,8	515,107	4,075	0	551	361	0,429	0,788	522,364	3,861	0	51	545	359
35927	1803	552	375	0,666	0,797	515,107	4,12	0	551	357	0,43	0,785	522,364	3,842	0	51	545	359
35946	1804	551	379	0,666	0,794	515,107	4,081	0	549	353	0,43	0,783	522,364	3,884	0	51	545	359
35967	1805	553	375	0,666	0,791	515,107	4,09	0	546	358	0,43	0,78	522,364	3,877	0	51	545	359
35986	1806	552	378	0,664	0,788	514,218	4,097	0	545	357	0,427	0,777	522,213	3,878	0	51	545	359
36007	1807	553	379	0,661	0,786	514,218	4,084	0	553	357	0,425	0,776	522,213	3,933	0	51	545	359
36026	1808	555	374	0,659	0,783	514,218	4,144	0	548	357	0,422	0,775	522,213	3,91	0	51	545	359
36047	1809	554	379	0,656	0,781	514,218	4,134	0	543	357	0,419	0,774	522,213	3,921	0	51	545	359
36066	1810	554	380	0,653	0,779	514,218	4,083	0	548	353	0,416	0,774	522,213	3,919	0	51	545	359
36087	1811	554	380	0,65	0,777	513,857	4,108	0	545	353	0,413	0,773	521,689	3,914	0	51	545	359
36106	1812	551	383	0,647	0,776	513,857	4,138	0	551	352	0,411	0,774	521,689	3,928	0	51	545	359
36127	1813	556	382	0,645	0,775	513,857	4,145	0	551	358	0,408	0,775	521,689	3,899	0	51	545	359
36145	1814	554	376	0,642	0,774	513,857	4,194	0	552	355	0,406	0,774	521,689	3,927	0	51	545	359
36167	1815	555	379	0,64	0,772	513,857	4,148	0	545	357	0,404	0,773	521,689	3,91	0	51	545	359
36185	1816	555	375	0,639	0,769	515,12	4,175	0	545	355	0,403	0,771	522,491	3,931	0	51	545	359
36207	1817	554	373	0,639	0,767	515,12	4,193	0	544	349	0,402	0,77	522,491	3,939	0	51	545	359
36225	1818	552	386	0,64	0,764	515,12	4,118	0	548	351	0,403	0,767	522,491	3,947	0	51	545	359
36247	1819	553	375	0,641	0,762	515,12	4,154	0	539	358	0,405	0,764	522,491	3,989	0	51	545	359
36265	1820	549	375	0,644	0,76	515,12	4,165	0	548	355	0,407	0,763	522,491	3,962	0	51	545	359
36287	1821	548	375	0,647	0,76	515,218	4,135	0	543	360	0,409	0,762	520,23	3,965	0	51	545	359
36305	1822	550	375	0,651	0,762	515,218	4,171	0	542	348	0,413	0,764	520,23	3,978	0	51	545	359
36327	1823	548	376	0,657	0,766	515,218	4,192	0	539	358	0,418	0,767	520,23	3,933	0	51	545	359
36345	1824	552	379	0,664	0,769	515,218	4,197	0	543	350	0,425	0,769	520,23	4,007	0	51	545	359
36367	1825	547	377	0,672	0,771	515,218	4,172	0	541	348	0,433	0,771	520,23	3,97	0	51	545	359
36385	1826	547	379	0,681	0,771	514,1	4,175	0	540	352	0,441	0,77	519,059	3,957	0	51	545	359
36405	1827	549	374	0,69	0,772	514,1	4,224	0	543	349	0,45	0,769	519,059	4,023	0	51	545	359
36425	1828	544	373	0,698	0,771	514,1	4,16	0	540	356	0,458	0,766	519,059	3,919	0	51	545	359
36444	1829	548	369	0,706	0,772	514,1	4,182	0	542	353	0,465	0,763	519,059	3,958	0	51	545	359
36464	1830	540	370	0,712	0,773	514,1	4,138	0	542	354	0,472	0,761	519,059	3,936	0	51	545	359
36484	1831	540	369	0,717	0,773	513,548	4,134	0	540	355	0,476	0,76	517,157	3,94	0	51	545	359
36504	1832	553	373	0,72	0,775	513,548	4,101	0	547	355	0,479	0,76	517,157	3,867	0	51	545	359
36524	1833	575	313	0,719	0,775	513,548	4,075	0	590	295	0,479	0,759	517,157	3,968	0
36544	1834	611	286	0,718	0,774	513,548	4,038	0	605	259	0,478	0,758	517,157	3,888	0	52	615	273
36564	1835	606	287	0,715	0,773	513,548	4,111	0	616	251	0,475	0,759	517,157	3,903	0	52	615	273
36584	1836	602	287	0,712	0,772	513,849	4,092	0	627	244	0,472	0,758	516,641	3,932	0	52	615	273
36604	1837	617	278	0,707	0,773	513,849	4,084	0	609	251	0,468	0,76	516,641	3,981	0	52	615	273
36624	1838	619	280	0,703	0,773	513,849	4,074	0	611	270	0,463	0,761	516,641	3,873	0	52	615	273
36644	1839	612	277	0,698	0,774	513,849	4,108	0	615	259	0,459	0,763	516,641	3,864	0	52	615	273
36664	1840	615	275	0,694	0,775	513,849	4,082	0	615	270	0,455	0,764	516,641	3,901	0	52	615	273
36684	1841	615	275	0,689	0,775	514,32	4,089	0	618	263	0,451	0,766	518,788	3,923	0	52	615	273
36704	1842	624	283	0,685	0,779	514,32	4,103	0	613	266	0,447	0,77	518,788	3,824	0	52	615	273
36724	1843	615	274	0,68	0,785	514,32	4,031	0	618	270	0,444	0,776	518,788	3,883	0	52	615	273
36743	1844	622	294	0,676	0,792	514,32	4,119	0	615	269	0,44	0,783	518,788	3,868	0	52	615	273
36763	1845	625	282	0,672	0,799	514,32	4,1	0	615	277	0,438	0,791	518,788	3,855	0	52	615	273
36783	1846	627	274	0,669	0,803	520,645	4,134	0	622	268	0,436	0,795	526,487	3,939	0	52	615	273
36803	1847	614	278	0,667	0,802	520,645	4,118	0	613	275	0,434	0,795	526,487	3,868	0	52	615	273
36823	1848	614	287	0,665	0,797	520,645	4,065	0	-800	-600	0,665	0,797	-1	-1	4	52	615	273
36843	1849	616	289	0,662	0,788	520,645	4,102	0	609	273	0,431	0,782	526,487	3,859	0	52	615	273
36863	1850	634	281	0,66	0,781	520,645	4,069	0	651	266	0,429	0,774	526,487	3,832	0	53	654	280
36883	1851	641	278	0,657	0,774	526,619	4,127	0	656	260	0,426	0,767	531,14	3,865	0	53	654	280
36903	1852	659	283	0,654	0,771	526,619	4,066	0	657	273	0,424	0,763	531,14	3,899	0	53	654	280
36923	1853	660	284	0,65	0,769	526,619	4,144	0	661	272	0,421	0,761	531,14	3,9	0	53	654	280
36943	1854	655	285	0,645	0,768	526,619	4,174	0	656	287	0,416	0,761	531,14	3,841	0	53	654	280
36963	1855	668	278	0,639	0,768	526,619	4,154	0	655	277	0,411	0,763	531,14	3,96	0	53	654	280
36983	1856	669	276	0,632	0,769	528,504	4,182	0	661	275	0,405	0,764	535,565	3,982	0	53	654	280
37003	1857	654	286	0,624	0,769	528,504	4,094	0	660	273	0,399	0,766	535,565	3,945	0	53	654	280
37023	1858	658	289	0,616	0,768	528,504	4,135	0	656	278	0,393	0,766	535,565	3,936	0	53	654	280
37042	1859	653	286	0,607	0,764	528,504	4,125	0	662	279	0,387	0,764	535,565	3,915	0	53	654	280
37062	1860	660	286	0,6	0,757	528,504	4,09	0	645	280	0,381	0,761	535,565	3,902	0	53	654	280
37082	1861	667	276	0,593	0,749	537,267	4,172	0	653	266	0,375	0,756	545,817	3,961	0	53	654	280
37102	1862	658	286	0,586	0,742	537,267	4,169	0	658	279	0,37	0,751	545,817	3,995	0	53	654	280
37122	1863	649	287	0,58	0,735	537,267	4,161	0	650	280	0,365	0,747	545,817	3,961	0	53	654	280
37142	1864	661	285	0,573	0,73	537,267	4,109	0	651	282	0,36	0,745	545,817	3,946	0	53	654	280
37162	1865	641	299	0,566	0,726	537,267	4,163	0	645	287	0,354	0,744	545,817	3,966	0	53	654	280
37182	1866	653	281	0,558	0,721	551,911	4,255	0	659	270	0,347	0,742	559,897	4,06	0	53	654	280
37202	1867	652	281	0,549	0,718	551,911	4,213	0	664	276	0,34	0,742	559,897	4,01	0	53	654	280
37222	1868	649	283	0,54	0,714	551,911	4,257	0	657	279	0,334	0,742	559,897	4,073	0	53	654	280
37242	1869	656	284	0,533	0,711	551,911	4,201	0	657	278	0,328	0,742	559,897	4,018	0	53	654	280
37262	1870	640	293	0,526	0,707	551,911	4,228	0	652	292	0,323	0,741	559,897	3,959	0	53	654	280
37282	1871	648	280	0,52	0,703	563,416	4,322	0	665	277	0,319	0,74	573,871	4,068	0	53	654	280
37302	1872	647	281	0,515	0,699	563,416	4,275	0	652	280	0,315	0,739	573,871	4,111	0	53	654	280
37321	1873	652	285	0,511	0,695	563,416	4,252	0	662	273	0,313	0,738	573,871	4,064	0	53	654	280
37342	1874	644	288	0,507	0,691	563,416	4,233	0	646	281	0,31	0,736	573,871	4,053	0	53	654	280
37361	1875	647	289	0,503	0,688	563,416	4,243	0	643	290	0,308	0,736	573,871	4,038	0	53	654	280
37381	1876	659	270	0,499	0,684	579,47	4,35	0	660	269	0,306	0,735	590,328	4,136	0	53	654	280
37401	1877	654	277	0,496	0,681	579,47	4,334	0	656	280	0,303	0,735	590,328	4,164	0	53	654	280
37421	1878	651	283	0,492	0,677	579,47	4,307	0	642	285	0,3	0,735	590,328	4,166	0	53	654	280
37441	1879	647	290	0,487	0,673	579,47	4,286	0	-800	-600	0,487	0,673	-1	-1	4	53	654	280
37461	1880	658	281	0,48	0,669	579,47	4,273	0	-800	-600	0,48	0,669	-1	-1	4	53	654	280
37481	1881	667	266	0,472	0,666	593,909	4,362	0	-800	-600	0,472	0,666	-1	-1	4	53	654	280
37501	1882	658	269	0,461	0,666	593,909	4,494	0	-800	-600	0,461	0,666	-1	-1	4	53	654	280
37521	1883	-800	-600	-1	-1	-1	-1	4	-800	-600	-1	-1	-1	-1	4
37541	1884	-800	-600	-1	-1	-1	-1	4	-800	-600	-1	-1	-1	-1	4
37561	1885	-800	-600	-1	-1	-1	-1	4	-800	-600	-1	-1	-1	-1	4
37581	1886	-800	-600	-1	-1	-1	-1	4	-800	-600	-1	-1	-1	-1	4
37601	1887	-800	-600	-1	-1	-1	-1	4	-800	-600	-1	-1	-1	-1	4
37621	1888	-800	-600	-1	-1	-1	-1	4	-800	-600	-1	-1	-1	-1	4
37641	1889	-800	-600	-1	-1	-1	-1	4	-800	-600	-1	-1	-1	-1	4
37660	1890	-800	-600	-1	-1	-1	-1	4	-800	-600	-1	-1	-1	-1	4
37680	1891	-800	-600	-1	-1	-1	-1	4	-800	-600	-1	-1	-1	-1	4
37700	1892	-800	-600	-1	-1	-1	-1	4	-800	-600	-1	-1	-1	-1	4
37720	1893	-800	-600	-1	-1	-1	-1	4	-800	-600	-1	-1	-1	-1	4
37740	1894	-800	-600	-1	-1	-1	-1	4	-800	-600	-1	-1	-1	-1	4
37760	1895	-800	-600	-1	-1	-1	-1	4	-800	-600	-1	-1	-1	-1	4
37780	1896	-800	-600	-1	-1	-1	-1	4	-800	-600	-1	-1	-1	-1	4
37800	1897	-800	-600	-1	-1	-1	-1	4	-800	-600	-1	-1	-1	-1	4
37820	1898	-800	-600	-1	-1	-1	-1	4	-800	-600	-1	-1	-1	-1	4
37840	1899	-800	-600	-1	-1	-1	-1	4	-800	-600	-1	-1	-1	-1	4
37860	1900	-800	-600	-1	-1	-1	-1	4	-800	-600	-1	-1	-1	-1	4
37880	1901	-800	-600	-1	-1	-1	-1	4	-800	-600	-1	-1	-1	-1	4
37900	1902	-800	-600	-1	-1	-1	-1	4	-800	-600	-1	-1	-1	-1	4
37920	1903	-800	-600	-1	-1	-1	-1	4	-800	-600	-1	-1	-1	-1	4
37939	1904	-800	-600	-1	-1	-1	-1	4	-800	-600	-1	-1	-1	-1	4
37959	1905	-800	-600	-1	-1	-1	-1	4	-800	-600	-1	-1	-1	-1	4
37979	1906	-800	-600	-1	-1	-1	-1	4	-800	-600	-1	-1	-1	-1	4
37999	1907	-800	-600	-1	-1	-1	-1	4	-800	-600	-1	-1	-1	-1	4
38019	1908	-800	-600	-1	-1	-1	-1	4	-800	-600	-1	-1	-1	-1	4
38039	1909	-800	-600	-1	-1	-1	-1	4	-800	-600	-1	-1	-1	-1	4
38059	1910	-800	-600	-1	-1	-1	-1	4	-800	-600	-1	-1	-1	-1	4
38079	1911	-800	-600	-1	-1	-1	-1	4	-800	-600	-1	-1	-1	-1	4
38099	1912	-800	-600	-1	-1	-1	-1	4	-800	-600	-1	-1	-1	-1	4
38119	1913	-800	-600	-1	-1	-1	-1	4	-800	-600	-1	-1	-1	-1	4
38139	1914	-800	-600	-1	-1	-1	-1	4	-800	-600	-1	-1	-1	-1	4
38159	1915	-800	-600	-1	-1	-1	-1	4	-800	-600	-1	-1	-1	-1	4
38179	1916	-800	-600	-1	-1	-1	-1	4	-800	-600	-1	-1	-1	-1	4
38199	1917	-800	-600	-1	-1	-1	-1	4	-800	-600	-1	-1	-1	-1	4
38219	1918	-800	-600	-1	-1	-1	-1	4	-800	-600	-1	-1	-1	-1	4
38239	1919	-800	-600	-1	-1	-1	-1	4	-800	-600	-1	-1	-1	-1	4
38258	1920	-800	-600	-1	-1	-1	-1	4	-800	-600	-1	-1	-1	-1	4
38278	1921	-800	-600	-1	-1	-1	-1	4	-800	-600	-1	-1	-1	-1	4
38298	1922	-800	-600	-1	-1	-1	-1	4	-800	-600	-1	-1	-1	-1	4
38318	1923	-800	-600	-1	-1	-1	-1	4	-800	-600	-1	-1	-1	-1	4
38338	1924	-800	-600	-1	-1	-1	-1	4	-800	-600	-1	-1	-1	-1	4
38358	1925	-800	-600	-1	-1	-1	-1	4	-800	-600	-1	-1	-1	-1	4
38378	1926	-800	-600	-1	-1	-1	-1	4	-800	-600	-1	-1	-1	-1	4
38398	1927	-800	-600	-1	-1	-1	-1	4	-800	-600	-1	-1	-1	-1	4
38418	1928	-800	-600	-1	-1	-1	-1	4	-800	-600	-1	-1	-1	-1	4
38438	1929	-800	-600	-1	-1	-1	-1	4	-800	-600	-1	-1	-1	-1	4
38458	1930	-800	-600	-1	-1	-1	-1	4	-800	-600	-1	-1	-1	-1	4
38478	1931	-800	-600	-1	-1	-1	-1	4	-800	-600	-1	-1	-1	-1	4
38498	1932	-800	-600	-1	-1	-1	-1	4	-800	-600	-1	-1	-1	-1	4
38517	1933	-800	-600	-1	-1	-1	-1	4	-800	-600	-1	-1	-1	-1	4
38537	1934	-800	-600	-1	-1	-1	-1	4	-800	-600	-1	-1	-1	-1	4
38558	1935	-800	-600	-1	-1	-1	-1	4	-800	-600	-1	-1	-1	-1	4
38577	1936	-800	-600	-1	-1	-1	-1	4	-800	-600	-1	-1	-1	-1	4
38597	1937	-800	-600	-1	-1	-1	-1	4	-800	-600	-1	-1	-1	-1	4
38617	1938	-800	-600	-1	-1	-1	-1	4	-800	-600	-1	-1	-1	-1	4
38637	1939	-800	-600	-1	-1	-1	-1	4	-800	-600	-1	-1	-1	-1	4
38657	1940	-800	-600	0,43	0,655	-1	-1	4	-800	-600	0,43	0,655	-1	-1	4
38677	1941	-800	-600	-1	-1	-1	-1	4	-800	-600	-1	-1	-1	-1	4
38697	1942	-800	-600	-1	-1	-1	-1	4	-800	-600	-1	-1	-1	-1	4
38717	1943	-800	-600	-1	-1	-1	-1	4	-800	-600	-1	-1	-1	-1	4
38737	1944	565	232	0,487	0,682	606,711	4,677	2	433	261	0,487	0,682	606,711	4,677	2
38757	1945	-800	-600	0,313	0,736	-1	-1	4	-800	-600	0,313	0,736	-1	-1	4
38777	1946	-800	-600	-1	-1	-1	-1	4	-800	-600	-1	-1	-1	-1	4
38797	1947	700	232	0,336	0,733	607,983	4,273	1	565	263	0,336	0,733	607,983	4,273	3
38817	1948	687	250	0,347	0,73	607,983	4,037	1	552	281	0,347	0,73	607,983	4,037	3
38836	1949	671	228	0,356	0,728	607,983	4,008	1	537	258	0,356	0,728	607,983	4,008	3
38856	1950	-800	-600	0,563	0,684	-1	-1	4	-800	-600	0,365	0,725	-1	-1	4
38876	1951	551	298	0,57	0,681	594,871	4,075	0	538	263	0,371	0,721	602,553	3,996	0
38896	1952	613	236	0,574	0,678	594,871	4,116	0	628	237	0,375	0,717	602,553	3,972	0	54	643	252
38916	1953	640	261	0,577	0,677	594,871	4,107	0	637	256	0,377	0,715	602,553	3,969	0	54	643	252
38936	1954	646	250	0,579	0,678	594,871	4,146	0	651	244	0,378	0,714	602,553	4,078	0	54	643	252
38956	1955	653	262	0,58	0,678	595,351	4,156	0	662	252	0,379	0,714	602,832	4,074	0	54	643	252
38976	1956	643	253	0,58	0,68	595,351	4,188	0	645	248	0,379	0,716	602,832	4,07	0	54	643	252
38996	1957	639	255	0,58	0,682	595,351	4,199	0	645	251	0,378	0,718	602,832	4,101	0	54	643	252
39016	1958	639	252	0,579	0,683	595,351	4,232	0	646	252	0,378	0,718	602,832	4,111	0	54	643	252
39036	1959	643	247	0,58	0,683	595,351	4,217	0	644	253	0,378	0,718	602,832	4,127	0	54	643	252
39056	1960	640	247	0,582	0,682	594,901	4,231	0	644	255	0,38	0,717	602,491	4,137	0	54	643	252
39076	1961	644	247	0,585	0,681	594,901	4,25	0	647	248	0,382	0,716	602,491	4,125	0	54	643	252
39096	1962	646	251	0,588	0,68	594,901	4,21	0	642	248	0,385	0,715	602,491	4,128	0	54	643	252
39115	1963	644	250	0,591	0,681	594,901	4,216	0	654	251	0,388	0,715	602,491	4,149	0	54	643	252
39135	1964	637	257	0,595	0,683	594,901	4,19	0	643	251	0,391	0,716	602,491	4,097	0	54	643	252
39155	1965	636	259	0,598	0,685	594,294	4,181	0	645	254	0,394	0,715	600,543	4,089	0	54	643	252
39175	1966	643	254	0,601	0,686	594,294	4,163	0	644	249	0,397	0,715	600,543	4,03	0	54	643	252
39195	1967	639	254	0,603	0,686	594,294	4,175	0	640	254	0,398	0,714	600,543	4,013	0	54	643	252
39215	1968	641	252	0,605	0,686	594,294	4,151	0	642	251	0,4	0,713	600,543	3,994	0	54	643	252
39235	1969	642	255	0,606	0,686	594,294	4,106	0	640	252	0,401	0,712	600,543	3,986	0	54	643	252
39255	1970	640	255	0,606	0,686	593,41	4,096	0	638	255	0,4	0,711	598,396	3,965	0	54	643	252
39275	1971	643	242	0,605	0,687	593,41	4,031	0	639	257	0,399	0,712	598,396	3,878	0	54	643	252
39295	1972	640	253	0,603	0,688	593,41	4,071	0	646	255	0,398	0,713	598,396	3,877	0	54	643	252
39315	1973	651	249	0,601	0,689	593,41	3,993	0	641	253	0,396	0,715	598,396	3,876	0	54	643	252
39335	1974	644	251	0,599	0,69	593,41	4,003	0	635	257	0,394	0,717	598,396	3,854	0	54	643	252
39355	1975	644	251	0,598	0,691	591,99	3,991	0	638	255	0,393	0,718	598,668	3,853	0	54	643	252
39375	1976	436	226	0,601	0,692	591,99	3,936	0	441	238	0,395	0,719	598,668	3,838	0
39395	1977	257	207	0,605	0,693	591,99	3,883	0	273	213	0,399	0,719	598,668	3,85	0	55	243	211
39414	1978	254	202	0,608	0,695	591,99	3,894	0	228	203	0,401	0,719	598,668	3,938	0	55	243	211
39434	1979	235	204	0,612	0,697	591,99	3,933	0	217	197	0,404	0,718	598,668	3,866	0	55	243	211
39454	1980	231	213	0,616	0,699	584,107	3,859	0	208	195	0,407	0,717	596,025	3,884	0	55	243	211
39474	1981	246	218	0,621	0,702	584,107	3,856	0	233	202	0,41	0,716	596,025	3,8	0	55	243	211
39494	1982	247	217	0,624	0,704	584,107	3,823	0	232	196	0,413	0,713	596,025	3,815	0	55	243	211
39514	1983	242	219	0,626	0,705	584,107	3,842	0	231	196	0,414	0,711	596,025	3,802	0	55	243	211
39534	1984	243	219	0,626	0,706	584,107	3,835	0	235	196	0,413	0,71	596,025	3,816	0	55	243	211
[truncated: 7,150 more rows]
