# Supplementary material for: Perception of Individual and Joint Action in Infants and Adults
Source: PLoS One. 2014 Sep 9;9(9):e107450. doi: 10.1371/journal.pone.0107450 (PMC4174902; doi:10.1371/journal.pone.0107450)
Supplement: Data S1 — Raw files of eye tracking data of all participants. (ZIP) [file pone.0107450.s001.zip › Turm2012b_AD_01.csv]

Data properties:
Recording date: 16.07.2012
Recording time : 9:17:31:250 (corresponds to time 0)
Study: Turmbau2012b
Subject: Turmbau2012b_AD_01
Recording: Turmbau2012b_AD_01
Screen resolution: 800 x 600
Coordinate unit: Pixels
Filter settings:
Eye: Average
Fixation radius: 30
Min duration: 100
Timestamp;Number;GazepointX (L);GazepointY (L);CamX (L);CamY (L);Distance (L);Pupil (L);Validity (L);GazepointX (R);GazepointY (R);CamX (R);CamY (R);Distance (R);Pupil (R);Validity (R);Fixation;GazepointX;GazepointY;Event;Event Key;Data 1;Data 2;Description
15;1;390;213;0	615;0	221;681	758;4	176;0;410;217;0	349;0	225;675	688;3	826;0;1;410;242; ; ; ; ;
35;2;410;234;0	615;0	221;681	758;3	949;0;403;248;0	349;0	224;675	688;3	675;0;1;410;242; ; ; ; ;
55;3;412;223;0	615;0	220;681	758;4	024;0;382;238;0	349;0	224;675	688;3	755;0;1;410;242; ; ; ; ;
74;4;397;242;0	615;0	220;681	758;3	981;0;422;244;0	349;0	223;675	688;3	754;0;1;410;242; ; ; ; ;
94;5;410;238;0	615;0	219;681	758;3	899;0;419;239;0	350;0	223;675	688;3	847;0;1;410;242; ; ; ; ;
114;6;408;241;0	616;0	219;679	026;3	906;0;418;244;0	350;0	222;672	386;3	859;0;1;410;242; ; ; ; ;
134;7;415;274;0	616;0	218;679	026;4	058;0;395;239;0	350;0	222;672	386;3	679;0;1;410;242; ; ; ; ;
154;8;407;239;0	616;0	218;679	026;3	915;0;406;245;0	351;0	221;672	386;3	677;0;1;410;242; ; ; ; ;
174;9;420;256;0	617;0	217;679	026;3	877;0;431;221;0	351;0	221;672	386;3	865;0;1;410;242; ; ; ; ;
194;10;401;252;0	617;0	217;679	026;3	903;0;420;237;0	351;0	220;672	386;3	814;0;1;410;242; ; ; ; ;
214;11;403;247;0	617;0	217;679	696;3	890;0;435;231;0	351;0	220;674	842;3	885;0;1;410;242; ; ; ; ;
234;12;413;252;0	617;0	217;679	696;3	910;0;397;248;0	351;0	220;674	842;3	686;0;1;410;242; ; ; ; ;
254;13;420;343;0	617;0	218;679	696;3	965;0;401;321;0	352;0	221;674	842;3	643;0; ; ; ; ; ; ; ;
274;14;401;305;0	617;0	218;679	696;3	867;0;395;287;0	351;0	221;674	842;3	771;0;2;403;298; ; ; ; ;
294;15;386;292;0	617;0	219;679	696;3	793;0;397;285;0	351;0	222;674	842;3	535;0;2;403;298; ; ; ; ;
314;16;381;283;0	617;0	219;677	311;3	774;0;396;286;0	351;0	222;673	718;3	527;0;2;403;298; ; ; ; ;
334;17;411;305;0	617;0	220;677	311;3	739;0;392;300;0	351;0	223;673	718;3	501;0;2;403;298; ; ; ; ;
354;18;409;319;0	617;0	220;677	311;3	939;0;384;295;0	351;0	223;673	718;3	632;0;2;403;298; ; ; ; ;
374;19;417;305;0	617;0	221;677	311;3	562;0;402;312;0	351;0	223;673	718;3	540;0;2;403;298; ; ; ; ;
393;20;417;312;0	617;0	221;677	311;3	625;0;405;273;0	351;0	224;673	718;3	436;0;2;403;298; ; ; ; ;
410; ; ; ; ; ; ; ;5; ; ; ; ; ; ;5; ; ; ;ShowAVI;8;0;0;atFish.avi
413;21;417;315;0	618;0	221;678	670;3	628;0;407;274;0	351;0	224;672	222;3	465;0;2;403;298; ; ; ; ;
433;22;430;331;0	618;0	221;678	670;3	960;0;402;293;0	351;0	223;672	222;3	420;0;2;403;298; ; ; ; ;
453;23;414;296;0	617;0	221;678	670;3	679;0;396;271;0	351;0	223;672	222;3	551;0; ; ; ; ; ; ; ;
473;24;409;288;0	617;0	221;678	670;3	742;0;410;262;0	351;0	223;672	222;3	579;0; ; ; ; ; ; ; ;
493;25;424;348;0	617;0	220;678	670;3	797;0;409;299;0	351;0	223;672	222;3	281;0; ; ; ; ; ; ; ;
513;26;415;330;0	617;0	220;679	846;3	857;0;410;286;0	351;0	223;672	617;3	344;0; ; ; ; ; ; ; ;
533;27;418;308;0	616;0	220;679	846;3	742;0;390;297;0	350;0	223;672	617;3	398;0; ; ; ; ; ; ; ;
553;28;426;295;0	616;0	220;679	846;3	723;0;419;287;0	350;0	223;672	617;3	604;0; ; ; ; ; ; ; ;
573;29;425;308;0	616;0	220;679	846;3	629;0;410;256;0	350;0	223;672	617;3	591;0; ; ; ; ; ; ; ;
593;30;424;317;0	615;0	220;679	846;3	696;0;382;302;0	350;0	223;672	617;3	532;0;3;404;292; ; ; ; ;
613;31;428;315;0	615;0	220;679	523;3	653;0;394;290;0	349;0	223;672	387;3	502;0;3;404;292; ; ; ; ;
633;32;409;297;0	615;0	219;679	523;3	657;0;409;255;0	349;0	223;672	387;3	488;0;3;404;292; ; ; ; ;
653;33;383;292;0	615;0	219;679	523;3	857;0;405;280;0	349;0	223;672	387;3	486;0;3;404;292; ; ; ; ;
673;34;425;316;0	615;0	219;679	523;3	675;0;401;285;0	349;0	223;672	387;3	526;0;3;404;292; ; ; ; ;
692;35;398;318;0	615;0	219;679	523;3	918;0;403;273;0	349;0	223;672	387;3	509;0;3;404;292; ; ; ; ;
712;36;395;318;0	614;0	219;680	373;3	882;0;401;273;0	349;0	222;671	953;3	517;0;3;404;292; ; ; ; ;
732;37;493;280;0	613;0	219;680	373;3	872;0;520;248;0	348;0	222;671	953;3	585;0; ; ; ; ; ; ; ;
752;38;505;345;0	613;0	219;680	373;4	061;0;497;248;0	348;0	222;671	953;3	595;0; ; ; ; ; ; ; ;
772;39;467;283;0	613;0	219;680	373;3	900;0;519;236;0	348;0	223;671	953;3	624;0; ; ; ; ; ; ; ;
792;40;501;312;0	613;0	219;680	373;3	917;0;493;232;0	348;0	223;671	953;3	489;0; ; ; ; ; ; ; ;
812;41;491;331;0	613;0	219;681	027;3	979;0;499;227;0	348;0	222;672	284;3	495;0; ; ; ; ; ; ; ;
832;42;487;277;0	613;0	219;681	027;3	743;0;477;225;0	348;0	222;672	284;3	500;0; ; ; ; ; ; ; ;
852;43;496;253;0	613;0	219;681	027;3	585;0;466;258;0	348;0	222;672	284;3	452;0; ; ; ; ; ; ; ;
872;44;511;217;0	613;0	219;681	027;3	762;0;474;262;0	348;0	222;672	284;3	350;0; ; ; ; ; ; ; ;
892;45;503;220;0	613;0	219;681	027;3	620;0;496;256;0	348;0	222;672	284;3	503;0; ; ; ; ; ; ; ;
912;46;511;226;0	613;0	218;678	165;3	675;0;496;255;0	348;0	222;673	649;3	461;0; ; ; ; ; ; ; ;
932;47;429;255;0	614;0	218;678	165;3	914;0;423;257;0	350;0	222;673	649;3	508;0; ; ; ; ; ; ; ;
952;48;359;278;0	616;0	219;678	165;3	649;0;363;301;0	351;0	222;673	649;3	536;0; ; ; ; ; ; ; ;
972;49;368;296;0	616;0	219;678	165;3	669;0;366;290;0	351;0	222;673	649;3	355;0; ; ; ; ; ; ; ;
991;50;379;282;0	617;0	219;678	165;3	625;0;374;244;0	352;0	222;673	649;3	592;0; ; ; ; ; ; ; ;
1011;51;389;289;0	617;0	219;678	717;3	627;0;376;264;0	352;0	222;672	771;3	564;0; ; ; ; ; ; ; ;
1031;52;374;324;0	617;0	219;678	717;3	672;0;366;274;0	352;0	222;672	771;3	543;0; ; ; ; ; ; ; ;
1051;53;371;292;0	617;0	219;678	717;3	613;0;349;228;0	352;0	221;672	771;3	572;0; ; ; ; ; ; ; ;
1071;54;342;270;0	618;0	219;678	717;3	719;0;353;230;0	352;0	221;672	771;3	534;0; ; ; ; ; ; ; ;
1091;55;366;363;0	618;0	219;678	717;4	113;0;354;274;0	352;0	221;672	771;3	527;0;4;364;279; ; ; ; ;
1111;56;355;345;0	618;0	219;678	451;4	145;0;359;252;0	353;0	221;672	626;3	530;0;4;364;279; ; ; ; ;
1131;57;364;282;0	618;0	220;678	451;3	747;0;364;276;0	353;0	222;672	626;3	554;0;4;364;279; ; ; ; ;
1151;58;371;288;0	618;0	220;678	451;3	881;0;353;289;0	353;0	222;672	626;3	454;0;4;364;279; ; ; ; ;
1171;59;352;303;0	618;0	220;678	451;3	712;0;356;244;0	353;0	222;672	626;3	521;0;4;364;279; ; ; ; ;
1191;60;370;303;0	618;0	220;678	451;3	838;0;383;267;0	353;0	222;672	626;3	693;0;4;364;279; ; ; ; ;
1211;61;369;302;0	618;0	220;679	457;3	773;0;380;260;0	353;0	222;673	886;3	677;0;4;364;279; ; ; ; ;
1231;62;358;270;0	618;0	220;679	457;3	716;0;373;253;0	353;0	222;673	886;3	563;0;4;364;279; ; ; ; ;
1250;63;358;293;0	618;0	219;679	457;3	704;0;352;259;0	352;0	221;673	886;3	430;0;4;364;279; ; ; ; ;
1270;64;366;303;0	617;0	219;679	457;3	915;0;380;247;0	352;0	221;673	886;3	634;0;4;364;279; ; ; ; ;
1290;65;473;292;0	615;0	219;679	457;3	717;0;479;287;0	350;0	221;673	886;3	536;0;5;518;320; ; ; ; ;
1310;66;483;295;0	614;0	219;679	803;3	766;0;484;291;0	349;0	221;671	746;3	507;0;5;518;320; ; ; ; ;
1330;67;509;320;0	614;0	219;679	803;3	652;0;510;280;0	349;0	221;671	746;3	498;0;5;518;320; ; ; ; ;
1350;68;524;332;0	613;0	219;679	803;3	615;0;501;288;0	349;0	221;671	746;3	370;0;5;518;320; ; ; ; ;
1370;69;539;336;0	613;0	219;679	803;3	807;0;517;282;0	349;0	222;671	746;3	506;0;5;518;320; ; ; ; ;
1390;70;496;338;0	613;0	219;679	803;3	842;0;518;291;0	349;0	222;671	746;3	602;0;5;518;320; ; ; ; ;
1410;71;506;340;0	613;0	219;679	285;3	873;0;519;287;0	348;0	222;674	067;3	592;0;5;518;320; ; ; ; ;
1430;72;514;370;0	613;0	219;679	285;4	011;0;511;291;0	348;0	222;674	067;3	413;0;5;518;320; ; ; ; ;
1450;73;501;358;0	612;0	219;679	285;3	830;0;529;321;0	348;0	222;674	067;3	619;0;5;518;320; ; ; ; ;
1470;74;540;326;0	612;0	220;679	285;3	673;0;529;350;0	348;0	222;674	067;3	528;0;5;518;320; ; ; ; ;
1490;75;539;341;0	612;0	219;679	285;3	851;0;535;323;0	347;0	222;674	067;3	559;0;5;518;320; ; ; ; ;
1510;76;535;327;0	612;0	219;676	518;3	790;0;541;336;0	347;0	222;672	010;3	498;0;5;518;320; ; ; ; ;
1530;77;520;344;0	613;0	219;676	518;3	856;0;549;328;0	348;0	222;672	010;3	494;0;5;518;320; ; ; ; ;
1550;78;529;402;0	613;0	219;676	518;4	077;0;536;343;0	348;0	222;672	010;3	422;0; ; ; ; ; ; ; ;
1569;79;551;364;0	614;0	219;676	518;3	874;0;517;329;0	349;0	222;672	010;3	494;0; ; ; ; ; ; ; ;
1589;80;520;342;0	614;0	219;676	518;3	773;0;514;369;0	349;0	222;672	010;3	538;0; ; ; ; ; ; ; ;
1609;81;530;358;0	617;0	218;679	555;3	842;0;510;372;0	352;0	221;674	182;3	535;0; ; ; ; ; ; ; ;
1629;82;341;290;0	617;0	218;679	555;3	838;0;335;259;0	353;0	220;674	182;3	675;0;6;332;279; ; ; ; ;
1650;83;333;295;0	618;0	218;679	555;3	742;0;331;273;0	353;0	220;674	182;3	577;0;6;332;279; ; ; ; ;
1669;84;338;289;0	618;0	218;679	555;3	901;0;320;253;0	353;0	220;674	182;3	626;0;6;332;279; ; ; ; ;
1689;85;346;267;0	618;0	218;679	555;3	778;0;339;246;0	353;0	220;674	182;3	603;0;6;332;279; ; ; ; ;
1709;86;347;267;0	618;0	218;678	819;3	839;0;336;246;0	353;0	220;674	052;3	628;0;6;332;279; ; ; ; ;
1729;87;322;272;0	618;0	218;678	819;3	965;0;342;280;0	353;0	220;674	052;3	778;0;6;332;279; ; ; ; ;
1749;88;302;276;0	618;0	218;678	819;3	919;0;329;250;0	353;0	220;674	052;3	522;0;6;332;279; ; ; ; ;
1769;89;331;290;0	618;0	218;678	819;3	909;0;324;280;0	353;0	220;674	052;3	541;0;6;332;279; ; ; ; ;
1789;90;330;288;0	618;0	218;678	819;3	859;0;326;249;0	353;0	220;674	052;3	660;0;6;332;279; ; ; ; ;
1809;91;330;287;0	619;0	218;678	657;3	834;0;326;258;0	353;0	220;674	974;3	531;0;6;332;279; ; ; ; ;
1829;92;332;305;0	619;0	218;678	657;3	806;0;319;261;0	354;0	220;674	974;3	665;0;6;332;279; ; ; ; ;
1849;93;350;289;0	619;0	218;678	657;3	957;0;330;268;0	354;0	220;674	974;3	590;0;6;332;279; ; ; ; ;
1869;94;353;315;0	619;0	218;678	657;3	906;0;342;291;0	354;0	220;674	974;3	711;0;6;332;279; ; ; ; ;
1889;95;342;314;0	619;0	218;678	657;4	018;0;333;253;0	354;0	220;674	974;3	786;0;6;332;279; ; ; ; ;
1908;96;341;314;0	619;0	218;677	756;4	016;0;338;263;0	354;0	220;673	255;3	780;0;6;332;279; ; ; ; ;
1929;97;315;280;0	619;0	217;677	756;3	862;0;326;298;0	354;0	219;673	255;3	718;0;6;332;279; ; ; ; ;
1948;98;348;301;0	619;0	217;677	756;3	855;0;327;266;0	354;0	219;673	255;3	693;0;6;332;279; ; ; ; ;
1969;99;330;320;0	619;0	217;677	756;3	830;0;328;284;0	353;0	219;673	255;3	618;0;6;332;279; ; ; ; ;
1988;100;461;344;0	616;0	218;677	756;4	098;0;460;298;0	351;0	219;673	255;3	735;0; ; ; ; ; ; ; ;
2009;101;485;362;0	614;0	218;680	212;4	123;0;472;288;0	350;0	219;671	681;3	697;0; ; ; ; ; ; ; ;
2028;102;529;314;0	615;0	218;680	212;4	023;0;535;288;0	350;0	220;671	681;3	807;0; ; ; ; ; ; ; ;
2049;103;529;272;0	615;0	218;680	212;3	988;0;556;255;0	350;0	219;671	681;3	688;0; ; ; ; ; ; ; ;
2068;104;544;297;0	615;0	218;680	212;3	821;0;537;274;0	350;0	219;671	681;3	498;0; ; ; ; ; ; ; ;
2089;105;557;299;0	615;0	217;680	212;3	827;0;505;281;0	350;0	219;671	681;3	526;0; ; ; ; ; ; ; ;
2108;106;565;299;0	615;0	217;681	500;3	840;0;510;266;0	350;0	219;674	041;3	567;0; ; ; ; ; ; ; ;
2129;107;534;291;0	615;0	217;681	500;3	880;0;521;279;0	350;0	219;674	041;3	567;0; ; ; ; ; ; ; ;
2148;108;541;285;0	615;0	217;681	500;3	893;0;534;287;0	350;0	219;674	041;3	687;0; ; ; ; ; ; ; ;
2169;109;545;245;0	615;0	217;681	500;3	727;0;535;250;0	350;0	218;674	041;3	643;0; ; ; ; ; ; ; ;
2187;110;528;299;0	615;0	216;681	500;3	900;0;528;290;0	350;0	218;674	041;3	617;0; ; ; ; ; ; ; ;
2209;111;532;287;0	615;0	216;681	502;3	847;0;535;280;0	350;0	218;673	013;3	664;0; ; ; ; ; ; ; ;
2227;112;554;244;0	615;0	217;681	502;3	702;0;549;267;0	350;0	218;673	013;3	631;0; ; ; ; ; ; ; ;
2249;113;534;295;0	615;0	217;681	502;3	995;0;545;278;0	350;0	218;673	013;3	612;0; ; ; ; ; ; ; ;
2267;114;536;269;0	615;0	217;681	502;3	796;0;552;274;0	350;0	218;673	013;3	651;0; ; ; ; ; ; ; ;
2289;115;544;294;0	615;0	217;681	502;3	761;0;524;287;0	350;0	218;673	013;3	625;0; ; ; ; ; ; ; ;
2307;116;547;287;0	615;0	216;679	220;3	849;0;521;289;0	351;0	218;672	847;3	624;0; ; ; ; ; ; ; ;
2327;117;562;316;0	616;0	216;679	220;3	911;0;548;295;0	351;0	218;672	847;3	658;0; ; ; ; ; ; ; ;
2347;118;545;331;0	616;0	216;679	220;4	019;0;524;285;0	351;0	218;672	847;3	560;0; ; ; ; ; ; ; ;
2367;119;536;257;0	616;0	216;679	220;3	824;0;547;287;0	351;0	218;672	847;3	570;0; ; ; ; ; ; ; ;
2387;120;556;299;0	617;0	216;679	220;3	837;0;546;290;0	352;0	218;672	847;3	550;0; ; ; ; ; ; ; ;
2407;121;546;286;0	617;0	217;679	593;3	853;0;545;285;0	353;0	218;672	375;3	548;0; ; ; ; ; ; ; ;
2427;122;552;387;0	618;0	218;679	593;4	006;0;507;380;0	354;0	219;672	375;3	709;0;7;529;385; ; ; ; ;
2446;123;538;379;0	619;0	218;679	593;3	987;0;521;362;0	354;0	219;672	375;3	697;0;7;529;385; ; ; ; ;
2467;124;525;397;0	619;0	218;679	593;3	981;0;517;382;0	355;0	219;672	375;3	684;0;7;529;385; ; ; ; ;
2486;125;573;403;0	620;0	218;679	593;3	878;0;512;382;0	355;0	219;672	375;3	624;0;7;529;385; ; ; ; ;
2506;126;564;406;0	620;0	218;678	387;3	850;0;511;381;0	355;0	218;672	729;3	609;0;7;529;385; ; ; ; ;
2526;127;542;413;0	621;0	218;678	387;4	094;0;520;346;0	356;0	219;672	729;3	683;0;7;529;385; ; ; ; ;
2546;128;538;402;0	621;0	218;678	387;3	957;0;494;388;0	356;0	219;672	729;3	648;0;7;529;385; ; ; ; ;
2566;129;534;396;0	621;0	218;678	387;4	097;0;518;387;0	356;0	218;672	729;3	696;0;7;529;385; ; ; ; ;
2586;130;534;397;0	621;0	218;678	387;4	080;0;529;357;0	356;0	218;672	729;3	695;0;7;529;385; ; ; ; ;
2601; ; ; ; ; ; ; ;5; ; ; ; ; ; ;5; ; ; ;Keyboard;3;39;0;Right
2606;131;535;399;0	621;0	218;676	765;4	035;0;525;377;0	356;0	218;674	081;3	702;0;7;529;385; ; ; ; ;
2626;132;537;375;0	622;0	218;676	765;3	999;0;506;385;0	357;0	218;674	081;3	687;0;7;529;385; ; ; ; ;
2646;133;539;388;0	622;0	218;676	765;4	053;0;525;386;0	357;0	218;674	081;3	844;0;7;529;385; ; ; ; ;
2666;134;518;432;0	622;0	218;676	765;4	000;0;497;406;0	357;0	218;674	081;3	775;0; ; ; ; ; ; ; ;
2686;135;555;409;0	622;0	218;676	765;3	945;0;528;380;0	357;0	218;674	081;3	858;0;8;518;388; ; ; ; ;
2706;136;554;430;0	622;0	218;678	466;3	964;0;518;387;0	357;0	218;672	359;3	830;0;8;518;388; ; ; ; ;
2726;137;535;383;0	622;0	218;678	466;4	114;0;521;379;0	357;0	218;672	359;3	842;0;8;518;388; ; ; ; ;
2746;138;532;398;0	622;0	218;678	466;3	970;0;516;351;0	357;0	218;672	359;3	791;0;8;518;388; ; ; ; ;
2765;139;520;362;0	622;0	218;678	466;3	963;0;479;398;0	357;0	218;672	359;3	759;0;8;518;388; ; ; ; ;
2785;140;540;398;0	622;0	217;678	466;4	052;0;501;390;0	357;0	217;672	359;3	646;0;8;518;388; ; ; ; ;
2805;141;534;385;0	622;0	217;679	736;3	980;0;487;388;0	357;0	217;672	731;3	598;0;8;518;388; ; ; ; ;
2825;142;529;393;0	623;0	217;679	736;4	076;0;486;396;0	358;0	217;672	731;3	809;0;8;518;388; ; ; ; ;
2845;143;402;271;0	624;0	216;679	736;4	095;0;428;258;0	359;0	216;672	731;3	731;0;9;419;272; ; ; ; ;
2865;144;426;290;0	624;0	216;679	736;3	973;0;414;262;0	359;0	216;672	731;3	570;0;9;419;272; ; ; ; ;
2885;145;428;287;0	624;0	216;679	736;3	990;0;411;249;0	359;0	215;672	731;3	828;0;9;419;272; ; ; ; ;
2905;146;429;283;0	624;0	216;681	041;4	014;0;407;246;0	359;0	215;673	293;3	754;0;9;419;272; ; ; ; ;
2925;147;438;268;0	624;0	216;681	041;4	055;0;407;262;0	359;0	215;673	293;3	740;0;9;419;272; ; ; ; ;
2945;148;415;278;0	624;0	216;681	041;3	971;0;406;260;0	359;0	215;673	293;3	667;0;9;419;272; ; ; ; ;
2965;149;432;297;0	624;0	215;681	041;3	924;0;424;247;0	359;0	215;673	293;3	761;0;9;419;272; ; ; ; ;
2985;150;393;255;0	624;0	215;681	041;4	207;0;420;269;0	359;0	215;673	293;3	849;0;9;419;272; ; ; ; ;
3005;151;392;263;0	624;0	215;681	535;4	169;0;416;266;0	359;0	214;672	430;3	841;0;9;419;272; ; ; ; ;
3025;152;414;307;0	624;0	214;681	535;4	094;0;412;277;0	359;0	214;672	430;3	726;0;9;419;272; ; ; ; ;
3044;153;427;274;0	624;0	214;681	535;4	135;0;417;280;0	359;0	214;672	430;3	760;0;9;419;272; ; ; ; ;
3064;154;434;308;0	623;0	214;681	535;4	015;0;397;251;0	358;0	214;672	430;3	693;0;9;419;272; ; ; ; ;
3084;155;438;262;0	623;0	214;681	535;4	035;0;411;278;0	358;0	214;672	430;3	824;0;9;419;272; ; ; ; ;
3104;156;444;271;0	623;0	214;679	997;4	011;0;410;270;0	358;0	214;674	539;3	835;0;9;419;272; ; ; ; ;
3124;157;427;263;0	622;0	214;679	997;4	052;0;429;266;0	357;0	214;674	539;3	849;0;9;419;272; ; ; ; ;
3144;158;429;290;0	622;0	214;679	997;4	062;0;412;266;0	357;0	214;674	539;3	774;0;9;419;272; ; ; ; ;
3164;159;422;259;0	622;0	214;679	997;4	142;0;427;279;0	357;0	214;674	539;3	885;0;9;419;272; ; ; ; ;
3184;160;409;270;0	622;0	213;679	997;4	039;0;419;260;0	356;0	214;674	539;4	023;0;9;419;272; ; ; ; ;
3204;161;408;275;0	622;0	213;681	187;4	070;0;426;262;0	356;0	214;675	146;4	032;0;9;419;272; ; ; ; ;
3224;162;419;273;0	622;0	214;681	187;4	169;0;425;261;0	356;0	214;675	146;4	050;0;9;419;272; ; ; ; ;
3226; ; ; ; ; ; ; ;5; ; ; ; ; ; ;5; ; ; ;ShowAVI;8;0;0;single.avi
3244;163;424;285;0	622;0	214;681	187;4	153;0;419;261;0	356;0	214;675	146;3	908;0;9;419;272; ; ; ; ;
3264;164;434;307;0	622;0	214;681	187;4	115;0;431;234;0	356;0	214;675	146;4	112;0;9;419;272; ; ; ; ;
3284;165;425;311;0	622;0	214;681	187;4	144;0;417;277;0	356;0	215;675	146;3	937;0;9;419;272; ; ; ; ;
3304;166;428;320;0	622;0	217;676	523;4	101;0;420;273;0	357;0	217;673	653;4	006;0;9;419;272; ; ; ; ;
3324;167;498;667;0	622;0	218;676	523;4	260;0;365;489;0	358;0	218;673	653;4	186;0; ; ; ; ; ; ; ;
3344;168;501;668;0	622;0	218;676	523;4	192;0;369;487;0	357;0	218;673	653;4	068;0; ; ; ; ; ; ; ;
3363;169;503;669;0	622;0	218;676	523;4	333;0;377;486;0	357;0	218;673	653;4	148;0; ; ; ; ; ; ; ;
3383;170;420;477;0	621;0	217;676	523;4	183;0;373;468;0	357;0	218;673	653;4	114;0; ; ; ; ; ; ; ;
3403;171;417;475;0	621;0	215;678	879;4	242;0;376;465;0	357;0	215;674	457;4	161;0; ; ; ; ; ; ; ;
3423;172;413;314;0	620;0	214;678	879;4	418;0;398;289;0	356;0	214;674	457;4	069;0;10;391;288; ; ; ; ;
3443;173;404;300;0	620;0	214;678	879;4	243;0;398;279;0	356;0	214;674	457;4	159;0;10;391;288; ; ; ; ;
3463;174;410;323;0	620;0	213;678	879;4	352;0;390;265;0	356;0	214;674	457;4	195;0;10;391;288; ; ; ; ;
3483;175;372;303;0	620;0	213;678	879;4	416;0;403;277;0	356;0	214;674	457;4	240;0;10;391;288; ; ; ; ;
3503;176;365;311;0	620;0	213;679	542;4	360;0;402;273;0	355;0	214;673	024;4	270;0;10;391;288; ; ; ; ;
3523;177;390;297;0	620;0	214;679	542;4	369;0;386;257;0	355;0	214;673	024;4	322;0;10;391;288; ; ; ; ;
3543;178;414;327;0	620;0	214;679	542;4	093;0;381;298;0	355;0	215;673	024;4	134;0; ; ; ; ; ; ; ;
3563;179;394;439;0	619;0	217;679	542;4	145;0;363;405;0	355;0	218;673	024;4	199;0; ; ; ; ; ; ; ;
3583;180;372;394;0	619;0	217;679	542;4	214;0;374;412;0	355;0	218;673	024;4	038;0; ; ; ; ; ; ; ;
3603;181;377;449;0	619;0	217;674	930;4	049;0;368;419;0	355;0	219;671	465;4	018;0;11;384;422; ; ; ; ;
3623;182;377;416;0	619;0	217;674	930;4	028;0;367;418;0	354;0	219;671	465;3	840;0;11;384;422; ; ; ; ;
3642;183;388;417;0	619;0	217;674	930;3	887;0;369;413;0	354;0	219;671	465;3	834;0;11;384;422; ; ; ; ;
3662;184;403;427;0	619;0	217;674	930;3	894;0;366;416;0	354;0	219;671	465;3	799;0;11;384;422; ; ; ; ;
3682;185;390;438;0	619;0	217;674	930;4	015;0;393;419;0	354;0	219;671	465;3	940;0;11;384;422; ; ; ; ;
3702;186;394;442;0	619;0	218;677	581;3	960;0;395;417;0	354;0	219;670	856;3	933;0;11;384;422; ; ; ; ;
3722;187;395;376;0	619;0	219;677	581;3	891;0;349;428;0	354;0	220;670	856;3	902;0; ; ; ; ; ; ; ;
3742;188;319;395;0	619;0	219;677	581;4	066;0;343;447;0	354;0	220;670	856;3	713;0; ; ; ; ; ; ; ;
3762;189;304;393;0	621;0	219;677	581;3	853;0;285;370;0	356;0	220;670	856;3	728;0;12;287;384; ; ; ; ;
3782;190;297;394;0	621;0	219;677	581;3	837;0;294;398;0	356;0	220;670	856;3	718;0;12;287;384; ; ; ; ;
3802;191;289;393;0	621;0	219;678	349;3	825;0;306;385;0	356;0	220;672	045;3	731;0;12;287;384; ; ; ; ;
3822;192;286;395;0	621;0	219;678	349;3	840;0;301;372;0	356;0	219;672	045;3	874;0;12;287;384; ; ; ; ;
3842;193;259;391;0	621;0	218;678	349;3	926;0;290;374;0	356;0	219;672	045;3	670;0;12;287;384; ; ; ; ;
3862;194;270;373;0	621;0	218;678	349;3	865;0;283;373;0	356;0	218;672	045;3	848;0;12;287;384; ; ; ; ;
3882;195;292;383;0	621;0	218;678	349;3	751;0;289;387;0	356;0	218;672	045;3	746;0;12;287;384; ; ; ; ;
3902;196;282;375;0	620;0	217;678	954;3	774;0;287;390;0	355;0	218;670	721;3	823;0;12;287;384; ; ; ; ;
3922;197;249;319;0	620;0	217;678	954;3	905;0;267;314;0	356;0	217;670	721;3	674;0;13;276;307; ; ; ; ;
3941;198;263;307;0	620;0	217;678	954;3	864;0;269;295;0	356;0	218;670	721;3	702;0;13;276;307; ; ; ; ;
3961;199;274;329;0	620;0	217;678	954;3	752;0;264;298;0	355;0	218;670	721;3	773;0;13;276;307; ; ; ; ;
3981;200;285;317;0	619;0	218;678	954;3	796;0;286;280;0	355;0	219;670	721;3	731;0;13;276;307; ; ; ; ;
4001;201;296;319;0	619;0	218;676	759;3	724;0;287;273;0	354;0	219;673	397;3	779;0;13;276;307; ; ; ; ;
4021;202;283;316;0	619;0	218;676	759;3	774;0;273;314;0	354;0	219;673	397;3	727;0;13;276;307; ; ; ; ;
4041;203;294;334;0	619;0	218;676	759;3	932;0;275;284;0	354;0	219;673	397;3	586;0;13;276;307; ; ; ; ;
4061;204;285;315;0	619;0	217;676	759;3	858;0;261;303;0	354;0	219;673	397;3	792;0;13;276;307; ; ; ; ;
4081;205;282;312;0	619;0	217;676	759;3	879;0;257;318;0	354;0	218;673	397;3	626;0;13;276;307; ; ; ; ;
4101;206;285;315;0	619;0	216;677	974;3	907;0;257;308;0	354;0	218;674	204;3	713;0;13;276;307; ; ; ; ;
4121;207;303;290;0	619;0	215;677	974;4	032;0;342;293;0	353;0	217;674	204;3	956;0; ; ; ; ; ; ; ;
4141;208;473;327;0	616;0	215;677	974;4	035;0;449;304;0	352;0	216;674	204;3	684;0; ; ; ; ; ; ; ;
4161;209;499;304;0	616;0	214;677	974;3	709;0;477;291;0	352;0	216;674	204;3	779;0;14;482;308; ; ; ; ;
4181;210;494;310;0	616;0	214;677	974;3	785;0;483;298;0	352;0	216;674	204;3	736;0;14;482;308; ; ; ; ;
4201;211;489;316;0	616;0	214;678	702;3	864;0;487;302;0	352;0	215;672	268;3	774;0;14;482;308; ; ; ; ;
4221;212;497;341;0	616;0	214;678	702;3	885;0;471;303;0	351;0	215;672	268;3	609;0;14;482;308; ; ; ; ;
4241;213;501;318;0	616;0	213;678	702;3	778;0;470;301;0	351;0	215;672	268;3	653;0;14;482;308; ; ; ; ;
4260;214;478;321;0	616;0	213;678	702;3	981;0;475;295;0	351;0	215;672	268;3	629;0;14;482;308; ; ; ; ;
4280;215;500;280;0	616;0	213;678	702;3	784;0;485;296;0	351;0	215;672	268;3	790;0;14;482;308; ; ; ; ;
4300;216;493;266;0	616;0	213;680	452;3	863;0;487;295;0	351;0	214;674	270;3	833;0;14;482;308; ; ; ; ;
4320;217;497;336;0	616;0	212;680	452;3	915;0;493;282;0	352;0	214;674	270;3	709;0;14;482;308; ; ; ; ;
4340;218;486;340;0	617;0	212;680	452;3	932;0;473;309;0	352;0	214;674	270;3	596;0;14;482;308; ; ; ; ;
4360;219;488;305;0	617;0	212;680	452;3	637;0;456;304;0	352;0	214;674	270;3	780;0;14;482;308; ; ; ; ;
4380;220;482;334;0	617;0	212;680	452;3	955;0;463;308;0	353;0	214;674	270;3	604;0;14;482;308; ; ; ; ;
4400;221;481;331;0	618;0	214;677	018;3	845;0;453;307;0	354;0	216;673	856;3	666;0;14;482;308; ; ; ; ;
4420;222;445;440;0	618;0	216;677	018;3	958;0;418;450;0	355;0	217;673	856;3	783;0;15;422;456; ; ; ; ;
4440;223;452;447;0	619;0	216;677	018;3	826;0;395;465;0	354;0	218;673	856;3	740;0;15;422;456; ; ; ; ;
4460;224;457;460;0	619;0	216;677	018;3	856;0;407;466;0	354;0	218;673	856;3	633;0;15;422;456; ; ; ; ;
4480;225;442;444;0	619;0	216;677	018;3	798;0;416;454;0	354;0	218;673	856;3	686;0;15;422;456; ; ; ; ;
4500;226;445;450;0	619;0	216;678	155;3	804;0;406;463;0	355;0	217;674	053;3	634;0;15;422;456; ; ; ; ;
4520;227;445;450;0	619;0	216;678	155;3	720;0;406;460;0	355;0	217;674	053;3	661;0;15;422;456; ; ; ; ;
4539;228;448;452;0	619;0	216;678	155;3	738;0;374;491;0	355;0	217;674	053;3	912;0;15;422;456; ; ; ; ;
4559;229;411;441;0	620;0	216;678	155;3	853;0;416;456;0	355;0	217;674	053;3	703;0;15;422;456; ; ; ; ;
4579;230;381;433;0	621;0	215;678	155;3	838;0;353;440;0	356;0	216;674	053;3	670;0;16;356;447; ; ; ; ;
4599;231;369;429;0	621;0	215;679	499;3	831;0;360;444;0	356;0	216;675	821;3	754;0;16;356;447; ; ; ; ;
4619;232;373;438;0	621;0	215;679	499;3	785;0;337;449;0	356;0	216;675	821;3	787;0;16;356;447; ; ; ; ;
4639;233;386;448;0	621;0	215;679	499;3	869;0;324;457;0	357;0	215;675	821;3	764;0;16;356;447; ; ; ; ;
4659;234;367;434;0	621;0	214;679	499;3	805;0;343;459;0	357;0	215;675	821;3	741;0;16;356;447; ; ; ; ;
4679;235;372;440;0	622;0	214;679	499;3	934;0;340;451;0	357;0	215;675	821;3	728;0;16;356;447; ; ; ; ;
4699;236;373;442;0	622;0	214;679	042;3	931;0;339;458;0	357;0	215;672	374;3	697;0;16;356;447; ; ; ; ;
4719;237;370;449;0	622;0	214;679	042;3	862;0;345;470;0	357;0	215;672	374;3	774;0;16;356;447; ; ; ; ;
4739;238;239;436;0	623;0	214;679	042;3	945;0;250;455;0	358;0	215;672	374;3	821;0;17;234;437; ; ; ; ;
4759;239;248;421;0	623;0	214;679	042;4	004;0;248;454;0	358;0	215;672	374;3	808;0;17;234;437; ; ; ; ;
4779;240;234;419;0	622;0	214;679	042;3	934;0;230;422;0	358;0	215;672	374;3	724;0;17;234;437; ; ; ; ;
4799;241;237;419;0	622;0	214;675	172;3	928;0;223;410;0	357;0	215;673	391;3	745;0;17;234;437; ; ; ; ;
4819;242;235;430;0	622;0	214;675	172;3	921;0;227;427;0	357;0	215;673	391;3	748;0;17;234;437; ; ; ; ;
4838;243;244;414;0	622;0	214;675	172;3	897;0;227;433;0	357;0	215;673	391;3	960;0;17;234;437; ; ; ; ;
4858;244;242;444;0	622;0	214;675	172;3	780;0;225;416;0	357;0	215;673	391;3	754;0;17;234;437; ; ; ; ;
4878;245;248;427;0	623;0	214;675	172;3	796;0;241;451;0	358;0	215;673	391;3	804;0;17;234;437; ; ; ; ;
4898;246;246;426;0	623;0	214;675	502;3	814;0;242;452;0	358;0	215;673	967;3	867;0;17;234;437; ; ; ; ;
4918;247;250;430;0	623;0	214;675	502;3	852;0;226;453;0	358;0	214;673	967;3	773;0;17;234;437; ; ; ; ;
4938;248;243;438;0	623;0	214;675	502;3	853;0;213;440;0	358;0	214;673	967;3	816;0;17;234;437; ; ; ; ;
4958;249;241;449;0	624;0	214;675	502;3	787;0;224;451;0	358;0	214;673	967;3	696;0;17;234;437; ; ; ; ;
4978;250;249;436;0	624;0	213;675	502;3	887;0;203;436;0	358;0	214;673	967;3	730;0;17;234;437; ; ; ; ;
4998;251;246;438;0	623;0	213;676	758;3	881;0;205;439;0	358;0	214;671	380;3	705;0;17;234;437; ; ; ; ;
5018;252;257;442;0	623;0	213;676	758;3	982;0;232;439;0	358;0	214;671	380;3	754;0;17;234;437; ; ; ; ;
5038;253;253;433;0	623;0	213;676	758;3	859;0;207;439;0	358;0	214;671	380;3	796;0;17;234;437; ; ; ; ;
5058;254;232;439;0	623;0	213;676	758;3	932;0;215;445;0	358;0	214;671	380;3	688;0;17;234;437; ; ; ; ;
5078;255;250;450;0	622;0	213;676	758;3	852;0;228;463;0	357;0	214;671	380;3	775;0;17;234;437; ; ; ; ;
5098;256;246;448;0	623;0	213;676	906;3	875;0;217;465;0	358;0	214;673	936;3	784;0;17;234;437; ; ; ; ;
5118;257;183;443;0	623;0	213;676	906;3	845;0;180;388;0	358;0	214;673	936;3	876;0; ; ; ; ; ; ; ;
5137;258;195;444;0	623;0	213;676	906;3	732;0;197;461;0	358;0	214;673	936;3	851;0; ; ; ; ; ; ; ;
5157;259;200;427;0	623;0	213;676	906;3	850;0;186;391;0	358;0	214;673	936;3	760;0;18;197;434; ; ; ; ;
5177;260;206;432;0	624;0	213;676	906;3	704;0;187;430;0	359;0	214;673	936;3	638;0;18;197;434; ; ; ; ;
5197;261;212;428;0	624;0	213;677	568;3	738;0;194;453;0	359;0	214;672	922;3	578;0;18;197;434; ; ; ; ;
5217;262;191;432;0	624;0	213;677	568;3	812;0;187;418;0	359;0	213;672	922;3	645;0;18;197;434; ; ; ; ;
5237;263;208;429;0	624;0	213;677	568;3	884;0;188;468;0	359;0	213;672	922;3	891;0;18;197;434; ; ; ; ;
5257;264;196;423;0	625;0	213;677	568;3	838;0;190;447;0	360;0	213;672	922;3	686;0;18;197;434; ; ; ; ;
5277;265;214;438;0	625;0	213;677	568;3	828;0;186;417;0	360;0	213;672	922;3	679;0;18;197;434; ; ; ; ;
5297;266;213;436;0	625;0	213;677	532;3	854;0;187;437;0	359;0	213;672	636;3	670;0;18;197;434; ; ; ; ;
5317;267;344;420;0	623;0	213;677	532;3	835;0;334;428;0	357;0	213;672	636;3	807;0;19;363;436; ; ; ; ;
5337;268;374;431;0	622;0	213;677	532;3	780;0;357;421;0	357;0	213;672	636;3	686;0;19;363;436; ; ; ; ;
5357;269;384;436;0	621;0	213;677	532;3	864;0;351;435;0	356;0	213;672	636;3	670;0;19;363;436; ; ; ; ;
5377;270;375;445;0	621;0	213;677	532;3	923;0;349;450;0	356;0	213;672	636;3	742;0;19;363;436; ; ; ; ;
5397;271;379;452;0	621;0	213;676	239;3	917;0;346;450;0	356;0	213;674	728;3	683;0;19;363;436; ; ; ; ;
5417;272;371;441;0	621;0	212;676	239;4	031;0;350;432;0	355;0	213;674	728;3	758;0;19;363;436; ; ; ; ;
5436;273;377;429;0	621;0	212;676	239;3	907;0;333;438;0	355;0	213;674	728;3	756;0;19;363;436; ; ; ; ;
5456;274;364;417;0	621;0	212;676	239;3	997;0;337;434;0	355;0	213;674	728;3	751;0;19;363;436; ; ; ; ;
5476;275;396;441;0	621;0	212;676	239;3	966;0;348;437;0	355;0	213;674	728;3	756;0;19;363;436; ; ; ; ;
5496;276;398;430;0	618;0	212;678	741;3	935;0;341;436;0	353;0	213;673	551;3	748;0;19;363;436; ; ; ; ;
5516;277;562;440;0	617;0	212;678	741;3	980;0;532;426;0	353;0	213;673	551;3	791;0;20;543;429; ; ; ; ;
5536;278;538;435;0	617;0	212;678	741;3	964;0;522;437;0	353;0	213;673	551;3	859;0;20;543;429; ; ; ; ;
5556;279;556;416;0	617;0	212;678	741;4	029;0;517;422;0	352;0	213;673	551;3	719;0;20;543;429; ; ; ; ;
5576;280;559;423;0	617;0	212;678	741;4	036;0;533;440;0	352;0	213;673	551;3	789;0;20;543;429; ; ; ; ;
5596;281;550;415;0	617;0	212;678	205;4	039;0;526;438;0	352;0	213;671	659;3	778;0;20;543;429; ; ; ; ;
5616;282;583;427;0	616;0	212;678	205;3	974;0;512;438;0	351;0	213;671	659;3	794;0;20;543;429; ; ; ; ;
5636;283;585;430;0	616;0	212;678	205;3	969;0;533;424;0	351;0	213;671	659;3	781;0;20;543;429; ; ; ; ;
5656;284;569;425;0	616;0	211;678	205;4	026;0;521;444;0	351;0	213;671	659;3	889;0;20;543;429; ; ; ; ;
5676;285;651;424;0	615;0	212;678	205;4	036;0;613;465;0	350;0	213;671	659;3	759;0;21;628;443; ; ; ; ;
5696;286;650;428;0	615;0	212;673	451;4	018;0;627;465;0	350;0	213;671	298;3	785;0;21;628;443; ; ; ; ;
5716;287;640;435;0	615;0	212;673	451;4	133;0;611;461;0	350;0	213;671	298;3	627;0;21;628;443; ; ; ; ;
5735;288;675;447;0	616;0	212;673	451;3	888;0;601;462;0	351;0	213;671	298;3	822;0;21;628;443; ; ; ; ;
5755;289;642;425;0	616;0	212;673	451;4	014;0;601;454;0	351;0	213;671	298;3	782;0;21;628;443; ; ; ; ;
5775;290;634;458;0	616;0	212;673	451;3	902;0;612;457;0	351;0	213;671	298;3	709;0;21;628;443; ; ; ; ;
5795;291;642;453;0	616;0	212;673	787;3	951;0;609;454;0	351;0	213;672	602;3	810;0;21;628;443; ; ; ; ;
5815;292;650;450;0	616;0	212;673	787;3	948;0;603;449;0	351;0	213;672	602;3	654;0;21;628;443; ; ; ; ;
5835;293;646;449;0	616;0	212;673	787;4	010;0;607;435;0	351;0	213;672	602;3	751;0;21;628;443; ; ; ; ;
5855;294;660;438;0	616;0	212;673	787;3	921;0;615;431;0	351;0	213;672	602;3	860;0;21;628;443; ; ; ; ;
5875;295;631;414;0	616;0	212;673	787;4	027;0;616;444;0	351;0	213;672	602;3	636;0;21;628;443; ; ; ; ;
5895;296;630;407;0	616;0	212;675	552;4	013;0;620;437;0	351;0	213;670	673;3	700;0;21;628;443; ; ; ; ;
5915;297;631;477;0	616;0	212;675	552;4	084;0;588;470;0	351;0	212;670	673;3	860;0;22;622;445; ; ; ; ;
5935;298;668;448;0	616;0	211;675	552;3	986;0;583;454;0	351;0	212;670	673;3	805;0;22;622;445; ; ; ; ;
5955;299;644;459;0	616;0	211;675	552;4	048;0;597;457;0	351;0	212;670	673;3	712;0;22;622;445; ; ; ; ;
5975;300;644;456;0	616;0	211;675	552;3	948;0;610;460;0	350;0	212;670	673;3	720;0;22;622;445; ; ; ; ;
5995;301;645;454;0	616;0	211;673	329;3	944;0;612;451;0	351;0	212;672	511;3	738;0;22;622;445; ; ; ; ;
6015;302;644;453;0	616;0	211;673	329;4	012;0;610;453;0	351;0	212;672	511;3	835;0;22;622;445; ; ; ; ;
6035;303;642;449;0	616;0	211;673	329;3	963;0;619;455;0	351;0	212;672	511;3	703;0;22;622;445; ; ; ; ;
6054;304;647;451;0	616;0	211;673	329;4	034;0;600;465;0	351;0	212;672	511;3	790;0;22;622;445; ; ; ; ;
6074;305;668;413;0	616;0	211;673	329;4	085;0;604;459;0	351;0	212;672	511;3	910;0;22;622;445; ; ; ; ;
6094;306;672;409;0	616;0	211;672	503;4	079;0;602;464;0	351;0	212;670	872;3	862;0;22;622;445; ; ; ; ;
6114;307;644;446;0	616;0	211;672	503;3	909;0;605;454;0	351;0	212;670	872;3	757;0;22;622;445; ; ; ; ;
6134;308;638;448;0	616;0	211;672	503;3	865;0;588;473;0	351;0	212;670	872;3	799;0;22;622;445; ; ; ; ;
6154;309;635;443;0	616;0	211;672	503;3	970;0;601;432;0	351;0	212;670	872;3	754;0;22;622;445; ; ; ; ;
6174;310;628;445;0	616;0	211;672	503;4	094;0;614;425;0	351;0	212;670	872;3	915;0;22;622;445; ; ; ; ;
6194;311;626;443;0	616;0	211;674	730;4	126;0;608;418;0	351;0	212;671	290;3	940;0;22;622;445; ; ; ; ;
6214;312;651;425;0	616;0	211;674	730;3	903;0;582;429;0	351;0	212;671	290;3	784;0;22;622;445; ; ; ; ;
6234;313;602;429;0	616;0	211;674	730;4	065;0;596;416;0	351;0	211;671	290;3	770;0;22;622;445; ; ; ; ;
6254;314;525;403;0	617;0	210;674	730;3	866;0;520;377;0	352;0	211;671	290;3	631;0; ; ; ; ; ; ; ;
6274;315;539;402;0	617;0	210;674	730;3	892;0;535;393;0	352;0	210;671	290;3	806;0; ; ; ; ; ; ; ;
6294;316;555;396;0	617;0	209;679	403;3	948;0;547;370;0	352;0	210;673	311;3	777;0; ; ; ; ; ; ; ;
6313;317;529;386;0	617;0	209;679	403;3	993;0;510;371;0	352;0	210;673	311;3	916;0; ; ; ; ; ; ; ;
6333;318;507;373;0	617;0	209;679	403;3	970;0;508;357;0	352;0	210;673	311;3	729;0; ; ; ; ; ; ; ;
6353;319;529;406;0	617;0	209;679	403;4	043;0;483;390;0	352;0	210;673	311;3	738;0; ; ; ; ; ; ; ;
6373;320;514;388;0	618;0	209;679	403;4	021;0;471;377;0	353;0	210;673	311;3	881;0; ; ; ; ; ; ; ;
6393;321;525;390;0	618;0	209;678	973;4	028;0;461;378;0	353;0	210;673	490;3	788;0; ; ; ; ; ; ; ;
6413;322;455;402;0	618;0	209;678	973;4	035;0;446;403;0	353;0	210;673	490;3	871;0; ; ; ; ; ; ; ;
6433;323;392;422;0	619;0	210;678	973;3	995;0;357;424;0	355;0	211;673	490;3	975;0;23;373;435; ; ; ; ;
6453;324;412;438;0	619;0	210;678	973;3	936;0;362;422;0	355;0	211;673	490;3	801;0;23;373;435; ; ; ; ;
6473;325;392;443;0	619;0	210;678	973;4	013;0;381;411;0	354;0	211;673	490;3	890;0;23;373;435; ; ; ; ;
6493;326;398;450;0	619;0	210;678	043;3	971;0;390;421;0	354;0	211;673	939;3	903;0;23;373;435; ; ; ; ;
6513;327;397;438;0	619;0	210;678	043;3	894;0;351;430;0	355;0	211;673	939;3	949;0;23;373;435; ; ; ; ;
6533;328;397;436;0	620;0	209;678	043;3	930;0;346;441;0	355;0	210;673	939;3	906;0;23;373;435; ; ; ; ;
6553;329;395;431;0	620;0	209;678	043;4	054;0;353;425;0	355;0	210;673	939;3	790;0;23;373;435; ; ; ; ;
6573;330;390;439;0	620;0	209;678	043;4	066;0;343;429;0	355;0	210;673	939;3	757;0;23;373;435; ; ; ; ;
6593;331;390;437;0	621;0	210;677	722;4	076;0;344;431;0	355;0	210;673	704;3	748;0;23;373;435; ; ; ; ;
6613;332;378;427;0	621;0	210;677	722;3	978;0;354;450;0	356;0	210;673	704;3	875;0;23;373;435; ; ; ; ;
6632;333;414;450;0	621;0	210;677	722;3	993;0;340;444;0	356;0	210;673	704;4	044;0;23;373;435; ; ; ; ;
6652;334;389;424;0	622;0	210;677	722;3	936;0;350;431;0	356;0	210;673	704;4	098;0;23;373;435; ; ; ; ;
6672;335;374;436;0	622;0	210;677	722;4	100;0;343;447;0	357;0	210;673	704;3	942;0;23;373;435; ; ; ; ;
6692;336;386;442;0	622;0	210;678	740;4	110;0;346;441;0	357;0	210;672	945;4	041;0;23;373;435; ; ; ; ;
6712;337;379;459;0	622;0	209;678	740;4	080;0;366;421;0	357;0	210;672	945;3	884;0;23;373;435; ; ; ; ;
6732;338;426;422;0	622;0	209;678	740;4	086;0;369;418;0	357;0	210;672	945;3	922;0; ; ; ; ; ; ; ;
6752;339;380;444;0	622;0	209;678	740;4	012;0;338;456;0	356;0	210;672	945;3	927;0; ; ; ; ; ; ; ;
6772;340;405;421;0	621;0	209;678	740;4	006;0;362;434;0	356;0	210;672	945;3	893;0; ; ; ; ; ; ; ;
6792;341;419;428;0	621;0	209;678	328;3	998;0;355;442;0	356;0	210;675	214;3	927;0; ; ; ; ; ; ; ;
6812;342;392;432;0	621;0	209;678	328;3	920;0;403;386;0	356;0	210;675	214;3	925;0; ; ; ; ; ; ; ;
6832;343;408;428;0	621;0	209;678	328;3	965;0;355;439;0	356;0	210;675	214;3	840;0;24;387;428; ; ; ; ;
6852;344;405;439;0	621;0	209;678	328;3	915;0;381;408;0	356;0	210;675	214;4	050;0;24;387;428; ; ; ; ;
6872;345;417;449;0	621;0	209;678	328;4	095;0;360;428;0	356;0	210;675	214;3	778;0;24;387;428; ; ; ; ;
6892;346;419;451;0	621;0	209;678	039;4	117;0;370;414;0	356;0	210;675	265;3	828;0;24;387;428; ; ; ; ;
6911;347;391;441;0	621;0	209;678	039;3	985;0;356;424;0	356;0	209;675	265;3	857;0;24;387;428; ; ; ; ;
6931;348;417;422;0	621;0	209;678	039;4	005;0;378;413;0	356;0	209;675	265;3	914;0;24;387;428; ; ; ; ;
6951;349;390;425;0	621;0	209;678	039;3	999;0;367;435;0	356;0	209;675	265;3	710;0;24;387;428; ; ; ; ;
6971;350;412;440;0	621;0	209;678	039;3	817;0;370;437;0	356;0	209;675	265;3	790;0;24;387;428; ; ; ; ;
6991;351;401;430;0	621;0	209;679	326;3	819;0;373;442;0	356;0	209;672	679;3	748;0;24;387;428; ; ; ; ;
7011;352;414;454;0	621;0	208;679	326;4	000;0;362;420;0	356;0	209;672	679;3	758;0;24;387;428; ; ; ; ;
7031;353;401;434;0	621;0	208;679	326;3	928;0;370;407;0	356;0	209;672	679;3	973;0;24;387;428; ; ; ; ;
7051;354;410;444;0	621;0	208;679	326;4	004;0;371;408;0	355;0	209;672	679;3	892;0;24;387;428; ; ; ; ;
7071;355;412;436;0	621;0	208;679	326;3	830;0;384;392;0	355;0	209;672	679;3	981;0;24;387;428; ; ; ; ;
7091;356;407;441;0	621;0	208;678	339;3	818;0;389;386;0	355;0	209;674	349;3	966;0;24;387;428; ; ; ; ;
7111;357;389;445;0	621;0	208;678	339;3	917;0;377;423;0	356;0	209;674	349;3	832;0;24;387;428; ; ; ; ;
7131;358;402;445;0	621;0	208;678	339;4	006;0;361;403;0	356;0	209;674	349;3	770;0;24;387;428; ; ; ; ;
7151;359;401;446;0	622;0	209;678	339;3	964;0;356;433;0	356;0	209;674	349;3	785;0;24;387;428; ; ; ; ;
7171;360;274;430;0	623;0	209;678	339;4	000;0;278;370;0	358;0	209;674	349;4	007;0; ; ; ; ; ; ; ;
7191;361;270;431;0	624;0	209;677	218;3	978;0;260;370;0	359;0	209;673	204;3	988;0; ; ; ; ; ; ; ;
7211;362;286;445;0	624;0	209;677	218;3	951;0;257;427;0	359;0	209;673	204;3	865;0;25;258;437; ; ; ; ;
7230;363;281;444;0	624;0	208;677	218;3	975;0;251;442;0	359;0	208;673	204;3	795;0;25;258;437; ; ; ; ;
7250;364;282;463;0	624;0	208;677	218;4	025;0;232;409;0	359;0	208;673	204;3	659;0;25;258;437; ; ; ; ;
7270;365;278;441;0	624;0	208;677	218;3	959;0;237;428;0	359;0	208;673	204;3	747;0;25;258;437; ; ; ; ;
7290;366;277;444;0	624;0	208;678	999;3	995;0;227;428;0	359;0	208;671	783;3	678;0;25;258;437; ; ; ; ;
7310;367;270;432;0	624;0	208;678	999;3	917;0;244;425;0	359;0	208;671	783;3	730;0;25;258;437; ; ; ; ;
7330;368;258;439;0	624;0	208;678	999;3	944;0;240;455;0	359;0	208;671	783;3	731;0;25;258;437; ; ; ; ;
7350;369;252;428;0	624;0	208;678	999;4	084;0;246;417;0	359;0	208;671	783;3	738;0;25;258;437; ; ; ; ;
7370;370;282;442;0	624;0	208;678	999;4	084;0;256;443;0	359;0	208;671	783;3	843;0;25;258;437; ; ; ; ;
7390;371;275;440;0	624;0	208;678	582;4	081;0;256;449;0	359;0	208;672	526;3	859;0;25;258;437; ; ; ; ;
7411;372;189;441;0	625;0	208;678	582;4	021;0;210;419;0	360;0	208;672	526;4	006;0; ; ; ; ; ; ; ;
7430;373;195;431;0	625;0	208;678	582;4	052;0;180;426;0	361;0	208;672	526;3	953;0; ; ; ; ; ; ; ;
7450;374;196;442;0	626;0	208;678	582;4	179;0;183;444;0	361;0	208;672	526;3	801;0; ; ; ; ; ; ; ;
7470;375;278;434;0	625;0	208;678	582;3	955;0;269;434;0	360;0	208;672	526;3	935;0; ; ; ; ; ; ; ;
7490;376;288;438;0	623;0	208;680	264;4	006;0;259;441;0	359;0	207;674	166;3	887;0; ; ; ; ; ; ; ;
7509;377;422;451;0	623;0	208;680	264;4	121;0;404;377;0	359;0	207;674	166;3	915;0; ; ; ; ; ; ; ;
7529;378;426;419;0	624;0	208;680	264;4	175;0;405;392;0	359;0	207;674	166;3	862;0; ; ; ; ; ; ; ;
7549;379;405;425;0	624;0	208;680	264;4	128;0;363;427;0	359;0	207;674	166;3	821;0;26;390;418; ; ; ; ;
7569;380;403;455;0	624;0	208;680	264;4	052;0;378;429;0	359;0	207;674	166;3	785;0;26;390;418; ; ; ; ;
7589;381;401;442;0	624;0	208;679	711;4	058;0;367;431;0	359;0	207;675	316;3	755;0;26;390;418; ; ; ; ;
7609;382;403;424;0	624;0	207;679	711;3	958;0;366;399;0	359;0	207;675	316;3	631;0;26;390;418; ; ; ; ;
7629;383;376;442;0	624;0	207;679	711;4	067;0;392;381;0	359;0	207;675	316;3	996;0;26;390;418; ; ; ; ;
7649;384;399;425;0	624;0	207;679	711;4	019;0;390;405;0	359;0	207;675	316;3	815;0;26;390;418; ; ; ; ;
7669;385;405;414;0	624;0	207;679	711;4	158;0;383;408;0	359;0	207;675	316;3	834;0;26;390;418; ; ; ; ;
7689;386;396;419;0	624;0	207;677	911;4	162;0;378;406;0	358;0	207;674	522;3	849;0;26;390;418; ; ; ; ;
7709;387;403;419;0	624;0	207;677	911;4	021;0;392;403;0	358;0	207;674	522;3	927;0;26;390;418; ; ; ; ;
7729;388;411;429;0	624;0	207;677	911;3	948;0;371;418;0	358;0	207;674	522;3	763;0;26;390;418; ; ; ; ;
7749;389;385;432;0	624;0	207;677	911;4	042;0;390;385;0	358;0	207;674	522;3	756;0;26;390;418; ; ; ; ;
7769;390;412;434;0	624;0	206;677	911;3	838;0;375;410;0	358;0	206;674	522;3	680;0;26;390;418; ; ; ; ;
7788;391;403;435;0	623;0	204;680	610;3	848;0;382;411;0	359;0	204;673	307;3	644;0;26;390;418; ; ; ; ;
7809;392;403;291;0	623;0	204;680	610;3	796;0;391;313;0	359;0	204;673	307;3	682;0;27;399;305; ; ; ; ;
7828;393;403;297;0	623;0	204;680	610;3	754;0;415;274;0	358;0	204;673	307;3	828;0;27;399;305; ; ; ; ;
7849;394;418;345;0	623;0	204;680	610;3	945;0;388;263;0	358;0	204;673	307;3	810;0;27;399;305; ; ; ; ;
7868;395;403;304;0	623;0	204;680	610;3	924;0;358;328;0	358;0	204;673	307;3	635;0;27;399;305; ; ; ; ;
7889;396;408;324;0	623;0	204;679	072;3	894;0;362;307;0	358;0	204;673	278;3	700;0;27;399;305; ; ; ; ;
7908;397;403;317;0	623;0	204;679	072;3	938;0;392;285;0	358;0	204;673	278;3	690;0;27;399;305; ; ; ; ;
7929;398;402;317;0	623;0	204;679	072;3	797;0;412;289;0	357;0	204;673	278;3	632;0;27;399;305; ; ; ; ;
7948;399;422;335;0	623;0	204;679	072;3	929;0;399;289;0	358;0	204;673	278;3	672;0;27;399;305; ; ; ; ;
7969;400;388;305;0	623;0	204;679	072;3	791;0;376;296;0	358;0	204;673	278;3	680;0; ; ; ; ; ; ; ;
7988;401;391;307;0	623;0	204;680	752;3	843;0;381;297;0	358;0	204;674	204;3	665;0; ; ; ; ; ; ; ;
8009;402;396;297;0	624;0	204;680	752;3	789;0;398;284;0	358;0	203;674	204;3	675;0; ; ; ; ; ; ; ;
8028;403;393;318;0	624;0	203;680	752;3	741;0;370;295;0	359;0	203;674	204;3	761;0; ; ; ; ; ; ; ;
8050;404;400;306;0	624;0	203;680	752;3	967;0;389;291;0	359;0	203;674	204;3	805;0; ; ; ; ; ; ; ;
8068;405;404;276;0	625;0	203;680	752;3	983;0;390;260;0	359;0	203;674	204;3	703;0; ; ; ; ; ; ; ;
8089;406;406;286;0	624;0	201;677	662;3	983;0;390;262;0	360;0	201;674	116;3	759;0; ; ; ; ; ; ; ;
8107;407;420;173;0	624;0	201;677	662;3	768;0;419;139;0	360;0	200;674	116;3	718;0;28;404;133; ; ; ; ;
8129;408;412;131;0	624;0	201;677	662;3	703;0;402;144;0	360;0	200;674	116;3	748;0;28;404;133; ; ; ; ;
8147;409;423;151;0	624;0	201;677	662;3	683;0;423;142;0	360;0	200;674	116;3	752;0;28;404;133; ; ; ; ;
8169;410;414;134;0	624;0	201;677	662;3	665;0;388;144;0	360;0	200;674	116;3	620;0;28;404;133; ; ; ; ;
8187;411;418;141;0	625;0	201;678	321;3	651;0;392;142;0	360;0	200;675	735;3	636;0;28;404;133; ; ; ; ;
8207;412;402;115;0	625;0	201;678	321;3	708;0;394;122;0	360;0	200;675	735;3	784;0;28;404;133; ; ; ; ;
8227;413;410;106;0	625;0	201;678	321;3	820;0;393;141;0	360;0	200;675	735;3	656;0;28;404;133; ; ; ; ;
8247;414;403;136;0	625;0	201;678	321;3	784;0;384;121;0	360;0	200;675	735;3	810;0;28;404;133; ; ; ; ;
8267;415;421;124;0	625;0	201;678	321;3	810;0;392;132;0	360;0	200;675	735;3	686;0;28;404;133; ; ; ; ;
8287;416;422;131;0	626;0	202;676	475;3	785;0;389;142;0	361;0	201;672	828;3	732;0;28;404;133; ; ; ; ;
8307;417;255;319;0	627;0	204;676	475;3	945;0;234;327;0	364;0	204;672	828;3	691;0; ; ; ; ; ; ; ;
8327;418;236;344;0	628;0	205;676	475;3	800;0;213;375;0	364;0	204;672	828;3	859;0;29;223;360; ; ; ; ;
8347;419;244;368;0	628;0	205;676	475;3	803;0;220;348;0	363;0	204;672	828;3	613;0;29;223;360; ; ; ; ;
8367;420;224;335;0	628;0	205;676	475;3	737;0;218;353;0	363;0	204;672	828;3	528;0;29;223;360; ; ; ; ;
8387;421;221;338;0	628;0	205;678	548;3	728;0;219;357;0	363;0	204;673	186;3	538;0;29;223;360; ; ; ; ;
8406;422;243;386;0	628;0	205;678	548;3	867;0;218;350;0	363;0	204;673	186;3	616;0;29;223;360; ; ; ; ;
8426;423;223;363;0	628;0	205;678	548;3	670;0;227;392;0	363;0	204;673	186;3	744;0;29;223;360; ; ; ; ;
8446;424;218;367;0	628;0	204;678	548;3	709;0;232;350;0	363;0	204;673	186;3	788;0;29;223;360; ; ; ; ;
8466;425;220;382;0	628;0	204;678	548;3	862;0;213;348;0	363;0	203;673	186;3	611;0;29;223;360; ; ; ; ;
8486;426;220;374;0	628;0	205;675	546;3	756;0;219;360;0	363;0	204;671	970;3	679;0;29;223;360; ; ; ; ;
8506;427;147;421;0	629;0	206;675	546;3	930;0;180;435;0	364;0	205;671	970;3	869;0; ; ; ; ; ; ; ;
8526;428;139;417;0	629;0	206;675	546;3	725;0;119;377;0	364;0	205;671	970;3	620;0; ; ; ; ; ; ; ;
8546;429;185;438;0	629;0	206;675	546;3	862;0;154;410;0	364;0	205;671	970;3	731;0; ; ; ; ; ; ; ;
8566;430;141;436;0	629;0	206;675	546;3	867;0;172;463;0	364;0	205;671	970;3	723;0; ; ; ; ; ; ; ;
8586;431;153;437;0	629;0	206;673	966;3	862;0;151;446;0	364;0	205;669	989;3	704;0; ; ; ; ; ; ; ;
8606;432;184;464;0	630;0	206;673	966;3	787;0;157;467;0	364;0	204;669	989;3	779;0; ; ; ; ; ; ; ;
8626;433;188;458;0	630;0	205;673	966;3	745;0;154;450;0	364;0	204;669	989;3	771;0; ; ; ; ; ; ; ;
8646;434;151;415;0	630;0	205;673	966;3	859;0;131;414;0	364;0	204;669	989;3	578;0; ; ; ; ; ; ; ;
8666;435;240;469;0	630;0	205;673	966;4	274;0;190;462;0	364;0	204;669	989;3	964;0; ; ; ; ; ; ; ;
8686;436;238;455;0	630;0	205;676	323;4	336;0;185;443;0	364;0	204;671	139;3	934;0; ; ; ; ; ; ; ;
8705;437;162;397;0	630;0	205;676	323;3	963;0;175;429;0	364;0	204;671	139;3	821;0; ; ; ; ; ; ; ;
8725;438;147;420;0	630;0	205;676	323;3	837;0;182;447;0	364;0	204;671	139;4	122;0; ; ; ; ; ; ; ;
8745;439;167;418;0	630;0	205;676	323;3	801;0;144;409;0	364;0	204;671	139;3	787;0; ; ; ; ; ; ; ;
8765;440;153;409;0	630;0	205;676	323;3	781;0;171;419;0	364;0	204;671	139;3	900;0; ; ; ; ; ; ; ;
8785;441;153;423;0	630;0	205;674	492;3	752;0;164;417;0	364;0	204;671	880;3	978;0; ; ; ; ; ; ; ;
8805;442;182;431;0	630;0	205;674	492;3	916;0;166;469;0	364;0	204;671	880;3	790;0;30;173;429; ; ; ; ;
8825;443;188;430;0	630;0	205;674	492;3	835;0;157;449;0	364;0	204;671	880;3	900;0;30;173;429; ; ; ; ;
8845;444;164;439;0	630;0	205;674	492;3	914;0;161;432;0	364;0	203;671	880;3	773;0;30;173;429; ; ; ; ;
8865;445;175;431;0	630;0	205;674	492;3	800;0;199;424;0	364;0	203;671	880;3	879;0;30;173;429; ; ; ; ;
8885;446;168;432;0	630;0	205;674	712;3	816;0;198;417;0	364;0	203;669	868;3	819;0;30;173;429; ; ; ; ;
8905;447;174;431;0	630;0	205;674	712;3	724;0;188;418;0	364;0	203;669	868;3	907;0;30;173;429; ; ; ; ;
8925;448;141;433;0	630;0	205;674	712;3	876;0;166;422;0	364;0	203;669	868;3	778;0;30;173;429; ; ; ; ;
8945;449;208;446;0	630;0	205;674	712;3	907;0;195;475;0	365;0	203;669	868;4	135;0; ; ; ; ; ; ; ;
8965;450;202;426;0	631;0	205;674	712;3	785;0;188;418;0	365;0	203;669	868;3	949;0; ; ; ; ; ; ; ;
8984;451;201;431;0	631;0	205;673	727;3	869;0;183;432;0	365;0	203;670	538;3	981;0; ; ; ; ; ; ; ;
9004;452;179;411;0	631;0	205;673	727;4	135;0;160;435;0	365;0	203;670	538;3	745;0; ; ; ; ; ; ; ;
9024;453;186;432;0	631;0	204;673	727;3	729;0;231;481;0	365;0	203;670	538;4	410;0; ; ; ; ; ; ; ;
9044;454;181;428;0	630;0	204;673	727;3	883;0;181;448;0	365;0	203;670	538;3	816;0;31;185;435; ; ; ; ;
9064;455;184;435;0	630;0	204;673	727;3	723;0;190;448;0	364;0	203;670	538;3	906;0;31;185;435; ; ; ; ;
9084;456;181;433;0	630;0	204;674	879;3	779;0;201;449;0	364;0	203;669	489;4	097;0;31;185;435; ; ; ; ;
9104;457;188;449;0	629;0	204;674	879;3	849;0;168;396;0	364;0	203;669	489;3	694;0;31;185;435; ; ; ; ;
9124;458;189;438;0	629;0	204;674	879;3	801;0;208;423;0	363;0	203;669	489;3	778;0;31;185;435; ; ; ; ;
9144;459;193;433;0	629;0	204;674	879;3	793;0;165;423;0	363;0	203;669	489;3	517;0;31;185;435; ; ; ; ;
9164;460;182;433;0	629;0	204;674	879;3	677;0;197;451;0	363;0	203;669	489;3	762;0;31;185;435; ; ; ; ;
9184;461;181;431;0	627;0	204;677	262;3	649;0;178;459;0	361;0	203;671	944;3	682;0;31;185;435; ; ; ; ;
9204;462;394;407;0	625;0	204;677	262;3	825;0;412;411;0	359;0	202;671	944;3	847;0;32;385;410; ; ; ; ;
9224;463;406;445;0	625;0	203;677	262;3	904;0;367;397;0	359;0	202;671	944;3	577;0;32;385;410; ; ; ; ;
9244;464;386;418;0	625;0	203;677	262;3	837;0;362;387;0	359;0	202;671	944;3	779;0;32;385;410; ; ; ; ;
9264;465;383;419;0	624;0	203;677	262;3	812;0;355;409;0	359;0	202;671	944;3	711;0;32;385;410; ; ; ; ;
9283;466;379;420;0	624;0	203;676	903;3	832;0;349;399;0	359;0	202;672	088;3	616;0;32;385;410; ; ; ; ;
9303;467;395;431;0	624;0	203;676	903;3	859;0;367;410;0	359;0	202;672	088;3	831;0;32;385;410; ; ; ; ;
9323;468;389;414;0	624;0	203;676	903;3	770;0;388;378;0	359;0	202;672	088;3	838;0;32;385;410; ; ; ; ;
9343;469;395;414;0	624;0	203;676	903;3	994;0;372;402;0	359;0	202;672	088;3	689;0;32;385;410; ; ; ; ;
9363;470;404;426;0	625;0	203;676	903;3	948;0;378;401;0	359;0	202;672	088;3	649;0;32;385;410; ; ; ; ;
9383;471;403;416;0	625;0	203;678	322;3	975;0;386;398;0	359;0	202;672	936;3	613;0;32;385;410; ; ; ; ;
9403;472;401;408;0	625;0	203;678	322;3	788;0;377;404;0	359;0	202;672	936;3	734;0;32;385;410; ; ; ; ;
9423;473;390;411;0	625;0	203;678	322;3	941;0;376;420;0	359;0	202;672	936;3	764;0;32;385;410; ; ; ; ;
9443;474;399;398;0	625;0	203;678	322;3	840;0;382;420;0	359;0	202;672	936;3	861;0;32;385;410; ; ; ; ;
9463;475;430;431;0	625;0	203;678	322;3	959;0;380;389;0	359;0	202;672	936;3	758;0;32;385;410; ; ; ; ;
9483;476;430;432;0	625;0	203;675	989;3	918;0;381;395;0	359;0	202;673	371;3	791;0;32;385;410; ; ; ; ;
9503;477;394;422;0	625;0	203;675	989;4	019;0;364;406;0	359;0	202;673	371;3	683;0;32;385;410; ; ; ; ;
9523;478;388;414;0	625;0	203;675	989;3	930;0;364;400;0	359;0	202;673	371;3	750;0;32;385;410; ; ; ; ;
9543;479;396;431;0	625;0	203;675	989;3	898;0;365;450;0	359;0	202;673	371;3	923;0; ; ; ; ; ; ; ;
9563;480;370;431;0	625;0	203;675	989;3	996;0;371;380;0	359;0	202;673	371;3	941;0;33;377;415; ; ; ; ;
9583;481;367;429;0	625;0	203;678	212;3	954;0;373;389;0	359;0	202;672	220;3	952;0;33;377;415; ; ; ; ;
9602;482;392;444;0	625;0	202;678	212;4	002;0;369;393;0	359;0	202;672	220;3	895;0;33;377;415; ; ; ; ;
9622;483;390;403;0	625;0	202;678	212;4	116;0;356;426;0	359;0	201;672	220;3	939;0;33;377;415; ; ; ; ;
9642;484;377;417;0	625;0	202;678	212;3	958;0;354;398;0	359;0	201;672	220;3	802;0;33;377;415; ; ; ; ;
9662;485;384;389;0	625;0	202;678	212;3	923;0;386;408;0	359;0	201;672	220;3	835;0;33;377;415; ; ; ; ;
9682;486;379;389;0	625;0	202;677	830;3	932;0;380;418;0	359;0	201;673	774;3	826;0;33;377;415; ; ; ; ;
9702;487;384;444;0	625;0	202;677	830;4	105;0;358;411;0	359;0	201;673	774;3	790;0;33;377;415; ; ; ; ;
9722;488;391;449;0	625;0	202;677	830;4	151;0;390;434;0	359;0	201;673	774;3	936;0;33;377;415; ; ; ; ;
9742;489;393;422;0	625;0	202;677	830;3	996;0;378;394;0	359;0	201;673	774;4	002;0;34;386;419; ; ; ; ;
9762;490;387;438;0	625;0	202;677	830;3	970;0;359;427;0	359;0	201;673	774;3	863;0;34;386;419; ; ; ; ;
9782;491;393;435;0	625;0	202;675	979;3	934;0;373;412;0	359;0	201;672	538;3	952;0;34;386;419; ; ; ; ;
9802;492;406;424;0	625;0	202;675	979;4	206;0;351;435;0	359;0	201;672	538;3	801;0;34;386;419; ; ; ; ;
9822;493;407;430;0	625;0	202;675	979;4	072;0;353;424;0	359;0	201;672	538;3	862;0;34;386;419; ; ; ; ;
9842;494;408;422;0	625;0	202;675	979;3	952;0;361;422;0	359;0	201;672	538;3	893;0;34;386;419; ; ; ; ;
9862;495;412;409;0	625;0	202;675	979;4	071;0;392;400;0	359;0	201;672	538;3	824;0;34;386;419; ; ; ; ;
9882;496;414;407;0	625;0	202;677	878;4	042;0;399;391;0	359;0	201;672	079;3	861;0;34;386;419; ; ; ; ;
9901;497;391;425;0	624;0	202;677	878;4	081;0;365;450;0	359;0	201;672	079;4	036;0;35;394;419; ; ; ; ;
9921;498;419;422;0	624;0	202;677	878;4	151;0;365;408;0	358;0	201;672	079;3	908;0;35;394;419; ; ; ; ;
9941;499;418;436;0	624;0	202;677	878;4	075;0;370;404;0	358;0	201;672	079;4	016;0;35;394;419; ; ; ; ;
9961;500;412;409;0	623;0	201;677	878;4	033;0;364;395;0	358;0	201;672	079;3	855;0;35;394;419; ; ; ; ;
9981;501;410;408;0	623;0	201;678	932;4	051;0;364;390;0	357;0	201;671	779;3	872;0;35;394;419; ; ; ; ;
10001;502;402;413;0	623;0	201;678	932;4	147;0;359;428;0	357;0	201;671	779;3	917;0;35;394;419; ; ; ; ;
10021;503;453;425;0	623;0	201;678	932;4	086;0;359;423;0	357;0	201;671	779;3	951;0;35;394;419; ; ; ; ;
10041;504;407;424;0	623;0	201;678	932;4	030;0;375;404;0	357;0	201;671	779;4	142;0;35;394;419; ; ; ; ;
10061;505;428;440;0	623;0	201;678	932;4	162;0;378;440;0	357;0	201;671	779;4	054;0;35;394;419; ; ; ; ;
10081;506;444;445;0	623;0	201;679	547;4	123;0;383;432;0	357;0	201;672	486;4	134;0;35;394;419; ; ; ; ;
10101;507;373;407;0	623;0	201;679	547;4	180;0;382;387;0	357;0	201;672	486;3	894;0;36;384;415; ; ; ; ;
10121;508;395;420;0	623;0	201;679	547;4	217;0;357;419;0	357;0	201;672	486;3	818;0;36;384;415; ; ; ; ;
10141;509;412;410;0	623;0	201;679	547;4	221;0;369;415;0	357;0	200;672	486;3	915;0;36;384;415; ; ; ; ;
10161;510;404;422;0	623;0	201;679	547;4	151;0;364;404;0	357;0	200;672	486;4	015;0;36;384;415; ; ; ; ;
10181;511;412;422;0	623;0	201;677	302;4	154;0;369;419;0	357;0	200;674	765;4	024;0;36;384;415; ; ; ; ;
10200;512;415;415;0	623;0	200;677	302;4	077;0;374;387;0	357;0	200;674	765;3	895;0;36;384;415; ; ; ; ;
10220;513;396;418;0	623;0	200;677	302;3	947;0;359;413;0	357;0	200;674	765;3	880;0;36;384;415; ; ; ; ;
10240;514;436;420;0	623;0	200;677	302;3	991;0;357;417;0	357;0	200;674	765;3	906;0;36;384;415; ; ; ; ;
10260;515;399;421;0	624;0	200;677	302;4	040;0;352;421;0	358;0	200;674	765;3	955;0;36;384;415; ; ; ; ;
10280;516;413;420;0	624;0	200;678	093;3	987;0;350;425;0	358;0	200;674	156;3	956;0;36;384;415; ; ; ; ;
10300;517;417;428;0	624;0	200;678	093;4	071;0;353;409;0	358;0	200;674	156;4	029;0;36;384;415; ; ; ; ;
10320;518;388;426;0	624;0	200;678	093;4	072;0;356;396;0	358;0	200;674	156;3	869;0;36;384;415; ; ; ; ;
10340;519;404;401;0	624;0	200;678	093;4	061;0;392;380;0	358;0	200;674	156;4	018;0; ; ; ; ; ; ; ;
10360;520;406;426;0	624;0	200;678	093;4	113;0;361;417;0	358;0	200;674	156;3	993;0;37;387;418; ; ; ; ;
10380;521;407;418;0	624;0	200;676	344;4	104;0;375;409;0	358;0	199;672	232;3	937;0;37;387;418; ; ; ; ;
10400;522;415;427;0	624;0	200;676	344;4	181;0;379;406;0	358;0	199;672	232;3	859;0;37;387;418; ; ; ; ;
10420;523;404;423;0	624;0	200;676	344;4	000;0;358;394;0	358;0	199;672	232;3	867;0;37;387;418; ; ; ; ;
10440;524;394;431;0	624;0	200;676	344;3	959;0;371;411;0	358;0	199;672	232;3	967;0;37;387;418; ; ; ; ;
10460;525;408;424;0	624;0	200;676	344;3	982;0;359;422;0	358;0	199;672	232;3	901;0;37;387;418; ; ; ; ;
10479;526;399;425;0	625;0	200;678	255;3	973;0;363;421;0	359;0	199;673	877;3	943;0;37;387;418; ; ; ; ;
10499;527;424;440;0	624;0	200;678	255;4	088;0;364;409;0	358;0	199;673	877;3	855;0;37;387;418; ; ; ; ;
10519;528;511;466;0	622;0	201;678	255;4	127;0;501;439;0	357;0	200;673	877;3	996;0; ; ; ; ; ; ; ;
10539;529;555;456;0	622;0	201;678	255;3	974;0;493;436;0	357;0	200;673	877;3	837;0; ; ; ; ; ; ; ;
10559;530;546;465;0	622;0	201;678	255;3	995;0;487;456;0	357;0	200;673	877;3	992;0; ; ; ; ; ; ; ;
10579;531;535;464;0	622;0	200;674	505;3	994;0;481;462;0	357;0	200;671	829;3	926;0; ; ; ; ; ; ; ;
10599;532;554;445;0	622;0	200;674	505;4	058;0;515;432;0	356;0	200;671	829;3	985;0;38;542;444; ; ; ; ;
10619;533;539;445;0	622;0	200;674	505;4	109;0;520;434;0	356;0	200;671	829;3	800;0;38;542;444; ; ; ; ;
10639;534;562;456;0	622;0	200;674	505;4	080;0;489;454;0	356;0	199;671	829;4	373;0;38;542;444; ; ; ; ;
10659;535;563;449;0	622;0	200;674	505;3	971;0;522;425;0	356;0	199;671	829;3	737;0;38;542;444; ; ; ; ;
10679;536;563;452;0	622;0	200;674	961;3	985;0;513;431;0	356;0	199;672	069;3	908;0;38;542;444; ; ; ; ;
10699;537;549;448;0	622;0	200;674	961;4	114;0;500;443;0	356;0	200;672	069;3	838;0;38;542;444; ; ; ; ;
10719;538;546;437;0	622;0	200;674	961;4	221;0;506;435;0	356;0	200;672	069;3	889;0;38;542;444; ; ; ; ;
10739;539;539;439;0	621;0	200;674	961;4	147;0;510;416;0	356;0	200;672	069;3	791;0;38;542;444; ; ; ; ;
10759;540;559;442;0	621;0	200;674	961;4	148;0;499;450;0	356;0	200;672	069;3	910;0;38;542;444; ; ; ; ;
10779;541;558;438;0	621;0	200;673	523;4	140;0;503;442;0	356;0	200;671	994;3	884;0;38;542;444; ; ; ; ;
10798;542;567;453;0	621;0	200;673	523;4	214;0;496;449;0	355;0	199;671	994;3	972;0;38;542;444; ; ; ; ;
10818;543;566;482;0	621;0	200;673	523;4	168;0;504;445;0	355;0	199;671	994;3	958;0;38;542;444; ; ; ; ;
10838;544;553;461;0	621;0	200;673	523;4	044;0;521;436;0	355;0	199;671	994;3	905;0;38;542;444; ; ; ; ;
10858;545;578;452;0	621;0	200;673	523;4	010;0;531;436;0	355;0	199;671	994;3	811;0;38;542;444; ; ; ; ;
10878;546;575;461;0	621;0	199;674	018;3	978;0;536;437;0	355;0	199;672	349;3	779;0;38;542;444; ; ; ; ;
10898;547;591;426;0	621;0	199;674	018;4	060;0;525;445;0	355;0	199;672	349;3	711;0;38;542;444; ; ; ; ;
10918;548;571;440;0	621;0	199;674	018;3	942;0;526;415;0	355;0	199;672	349;3	769;0;38;542;444; ; ; ; ;
10938;549;581;445;0	621;0	199;674	018;4	011;0;524;435;0	355;0	199;672	349;3	770;0;38;542;444; ; ; ; ;
10958;550;571;446;0	620;0	199;674	018;3	967;0;535;431;0	355;0	199;672	349;3	984;0;38;542;444; ; ; ; ;
10978;551;575;447;0	620;0	199;673	908;3	998;0;536;428;0	355;0	199;671	792;4	033;0;38;542;444; ; ; ; ;
10998;552;553;442;0	620;0	199;673	908;4	013;0;514;442;0	355;0	199;671	792;3	781;0;38;542;444; ; ; ; ;
11018;553;560;448;0	621;0	199;673	908;4	105;0;552;441;0	355;0	199;671	792;3	784;0;38;542;444; ; ; ; ;
11038;554;594;471;0	621;0	199;673	908;3	962;0;521;434;0	355;0	198;671	792;3	867;0;38;542;444; ; ; ; ;
11057;555;580;465;0	621;0	199;673	908;3	988;0;548;426;0	355;0	198;671	792;3	659;0;38;542;444; ; ; ; ;
11077;556;591;459;0	621;0	199;674	311;3	998;0;538;422;0	356;0	198;672	038;3	673;0;38;542;444; ; ; ; ;
11097;557;574;464;0	621;0	199;674	311;3	969;0;508;433;0	356;0	198;672	038;3	681;0;38;542;444; ; ; ; ;
11117;558;552;454;0	622;0	199;674	311;4	159;0;553;415;0	356;0	198;672	038;3	583;0;38;542;444; ; ; ; ;
11137;559;564;446;0	622;0	199;674	311;3	965;0;513;413;0	356;0	198;672	038;3	722;0;38;542;444; ; ; ; ;
11157;560;549;473;0	622;0	199;674	311;4	098;0;528;415;0	357;0	198;672	038;3	672;0;38;542;444; ; ; ; ;
11177;561;550;467;0	622;0	199;673	979;4	011;0;542;416;0	357;0	198;670	415;3	648;0;38;542;444; ; ; ; ;
11197;562;564;446;0	622;0	199;673	979;4	097;0;495;455;0	357;0	198;670	415;3	851;0;38;542;444; ; ; ; ;
11217;563;576;463;0	622;0	199;673	979;3	955;0;520;444;0	357;0	198;670	415;3	743;0;38;542;444; ; ; ; ;
11237;564;577;480;0	622;0	199;673	979;3	883;0;523;450;0	357;0	198;670	415;3	696;0;38;542;444; ; ; ; ;
11257;565;558;442;0	622;0	199;673	979;4	239;0;510;458;0	357;0	198;670	415;3	950;0;38;542;444; ; ; ; ;
11277;566;564;455;0	622;0	199;674	736;4	166;0;525;454;0	357;0	198;670	597;3	894;0;38;542;444; ; ; ; ;
11297;567;546;448;0	622;0	199;674	736;4	011;0;518;431;0	357;0	198;670	597;3	587;0;38;542;444; ; ; ; ;
11317;568;580;441;0	623;0	199;674	736;4	080;0;521;453;0	357;0	198;670	597;3	565;0;38;542;444; ; ; ; ;
11337;569;579;470;0	623;0	199;674	736;3	963;0;518;418;0	357;0	198;670	597;3	614;0;38;542;444; ; ; ; ;
11357;570;572;463;0	622;0	199;674	736;4	129;0;511;443;0	357;0	198;670	597;3	621;0;38;542;444; ; ; ; ;
11376;571;568;468;0	622;0	198;675	497;4	112;0;511;445;0	357;0	198;670	950;3	630;0;38;542;444; ; ; ; ;
11396;572;587;434;0	622;0	198;675	497;3	956;0;539;438;0	356;0	198;670	950;3	704;0;39;541;441; ; ; ; ;
11416;573;546;463;0	622;0	199;675	497;3	960;0;530;438;0	356;0	198;670	950;3	668;0;39;541;441; ; ; ; ;
11436;574;556;456;0	621;0	199;675	497;4	141;0;514;483;0	356;0	198;670	950;4	048;0;39;541;441; ; ; ; ;
11456;575;537;453;0	621;0	198;675	497;4	112;0;532;443;0	355;0	198;670	950;3	611;0;39;541;441; ; ; ; ;
11476;576;537;451;0	621;0	198;674	419;4	077;0;523;455;0	355;0	198;670	485;3	717;0;39;541;441; ; ; ; ;
11496;577;563;454;0	621;0	198;674	419;4	016;0;502;440;0	355;0	198;670	485;3	788;0;39;541;441; ; ; ; ;
11516;578;550;435;0	621;0	198;674	419;4	392;0;519;410;0	355;0	197;670	485;3	884;0;39;541;441; ; ; ; ;
11536;579;575;437;0	621;0	198;674	419;3	957;0;508;452;0	356;0	197;670	485;3	786;0;39;541;441; ; ; ; ;
11556;580;570;444;0	621;0	198;674	419;4	121;0;516;442;0	356;0	197;670	485;3	883;0;39;541;441; ; ; ; ;
11576;581;570;435;0	621;0	198;674	668;4	211;0;510;436;0	356;0	197;673	231;3	865;0;39;541;441; ; ; ; ;
11596;582;565;444;0	621;0	198;674	668;4	079;0;538;420;0	356;0	197;673	231;3	773;0;39;541;441; ; ; ; ;
11616;583;549;456;0	621;0	198;674	668;4	066;0;519;416;0	356;0	197;673	231;3	751;0;39;541;441; ; ; ; ;
11636;584;567;468;0	621;0	198;674	668;4	147;0;514;420;0	356;0	197;673	231;3	632;0;39;541;441; ; ; ; ;
11656;585;552;447;0	621;0	198;674	668;4	044;0;545;414;0	356;0	197;673	231;3	794;0;39;541;441; ; ; ; ;
11675;586;559;456;0	621;0	198;674	558;4	063;0;535;417;0	356;0	197;671	937;3	748;0;39;541;441; ; ; ; ;
11695;587;571;474;0	621;0	198;674	558;4	101;0;545;412;0	356;0	197;671	937;3	606;0;39;541;441; ; ; ; ;
11715;588;581;444;0	621;0	198;674	558;4	188;0;535;402;0	355;0	197;671	937;3	808;0;39;541;441; ; ; ; ;
11735;589;574;441;0	621;0	198;674	558;4	241;0;497;453;0	355;0	197;671	937;3	781;0;40;542;441; ; ; ; ;
11755;590;559;456;0	621;0	197;674	558;4	182;0;536;442;0	355;0	197;671	937;3	876;0;40;542;441; ; ; ; ;
11775;591;563;440;0	621;0	197;672	918;4	188;0;524;432;0	355;0	197;672	760;3	894;0;40;542;441; ; ; ; ;
11795;592;573;461;0	621;0	197;672	918;4	256;0;505;427;0	355;0	197;672	760;3	830;0;40;542;441; ; ; ; ;
11815;593;563;429;0	621;0	197;672	918;4	347;0;514;443;0	355;0	197;672	760;3	841;0;40;542;441; ; ; ; ;
11835;594;575;444;0	621;0	197;672	918;4	185;0;522;427;0	355;0	197;672	760;3	843;0;40;542;441; ; ; ; ;
11855;595;567;443;0	621;0	197;672	918;4	158;0;509;449;0	355;0	197;672	760;3	991;0;40;542;441; ; ; ; ;
11875;596;569;439;0	621;0	197;675	961;4	148;0;515;447;0	355;0	197;671	815;4	005;0;40;542;441; ; ; ; ;
11895;597;565;450;0	621;0	197;675	961;4	236;0;512;445;0	355;0	197;671	815;3	902;0;40;542;441; ; ; ; ;
11915;598;565;441;0	621;0	197;675	961;4	226;0;553;431;0	355;0	197;671	815;3	871;0;40;542;441; ; ; ; ;
11935;599;566;428;0	621;0	197;675	961;4	134;0;511;435;0	356;0	196;671	815;4	077;0;40;542;441; ; ; ; ;
11955;600;560;468;0	621;0	197;675	961;4	254;0;529;424;0	356;0	196;671	815;3	785;0;40;542;441; ; ; ; ;
11975;601;556;462;0	622;0	197;675	253;4	223;0;539;423;0	356;0	196;671	438;3	809;0;40;542;441; ; ; ; ;
11994;602;567;447;0	622;0	197;675	253;4	241;0;513;415;0	356;0	196;671	438;3	951;0;40;542;441; ; ; ; ;
12014;603;555;458;0	622;0	197;675	253;4	151;0;523;438;0	356;0	196;671	438;3	702;0;40;542;441; ; ; ; ;
12034;604;562;452;0	622;0	197;675	253;4	124;0;525;443;0	356;0	196;671	438;4	091;0;40;542;441; ; ; ; ;
12054;605;565;443;0	622;0	197;675	253;4	032;0;516;441;0	356;0	196;671	438;4	041;0;40;542;441; ; ; ; ;
12074;606;559;446;0	622;0	197;675	373;3	984;0;519;443;0	357;0	196;671	901;4	024;0;40;542;441; ; ; ; ;
12094;607;589;452;0	622;0	197;675	373;4	171;0;510;450;0	357;0	196;671	901;3	901;0;40;542;441; ; ; ; ;
12114;608;570;438;0	623;0	197;675	373;4	300;0;527;439;0	357;0	196;671	901;3	936;0;40;542;441; ; ; ; ;
12134;609;550;448;0	623;0	197;675	373;4	266;0;514;455;0	357;0	196;671	901;3	977;0;40;542;441; ; ; ; ;
12154;610;562;449;0	623;0	197;675	373;4	174;0;523;426;0	357;0	196;671	901;3	987;0;40;542;441; ; ; ; ;
12174;611;551;444;0	623;0	197;675	862;4	233;0;516;427;0	357;0	196;672	073;3	999;0;40;542;441; ; ; ; ;
12194;612;565;439;0	623;0	197;675	862;4	115;0;522;436;0	357;0	196;672	073;4	009;0;40;542;441; ; ; ; ;
12214;613;504;451;0	624;0	197;675	862;4	204;0;452;446;0	358;0	196;672	073;4	205;0; ; ; ; ; ; ; ;
12234;614;299;425;0	627;0	196;675	862;4	248;0;316;425;0	361;0	195;672	073;4	149;0; ; ; ; ; ; ; ;
12254;615;267;437;0	627;0	196;675	862;4	398;0;260;433;0	362;0	195;672	073;4	129;0; ; ; ; ; ; ; ;
12273;616;233;434;0	628;0	196;677	551;4	488;0;204;431;0	362;0	195;672	881;4	114;0; ; ; ; ; ; ; ;
12293;617;284;427;0	628;0	196;677	551;4	260;0;255;427;0	362;0	195;672	881;3	990;0;41;270;444; ; ; ; ;
12313;618;281;432;0	628;0	196;677	551;4	289;0;262;434;0	363;0	195;672	881;3	992;0;41;270;444; ; ; ; ;
12333;619;284;435;0	628;0	196;677	551;4	458;0;257;446;0	363;0	195;672	881;3	924;0;41;270;444; ; ; ; ;
12353;620;280;434;0	628;0	196;677	551;4	269;0;251;456;0	363;0	195;672	881;4	172;0;41;270;444; ; ; ; ;
12373;621;281;437;0	629;0	196;675	972;4	317;0;253;466;0	363;0	195;671	252;4	161;0;41;270;444; ; ; ; ;
12393;622;286;439;0	629;0	196;675	972;4	293;0;264;466;0	363;0	195;671	252;4	024;0;41;270;444; ; ; ; ;
12413;623;381;438;0	627;0	196;675	972;4	333;0;385;406;0	361;0	195;671	252;4	331;0;42;379;417; ; ; ; ;
12433;624;376;427;0	627;0	196;675	972;4	253;0;365;422;0	361;0	195;671	252;3	988;0;42;379;417; ; ; ; ;
12453;625;396;423;0	627;0	196;675	972;4	368;0;366;416;0	362;0	195;671	252;4	122;0;42;379;417; ; ; ; ;
12473;626;400;419;0	628;0	196;676	224;4	354;0;368;423;0	362;0	194;673	156;4	209;0;42;379;417; ; ; ; ;
12493;627;395;427;0	628;0	196;676	224;4	390;0;372;405;0	362;0	195;673	156;4	207;0;42;379;417; ; ; ; ;
12513;628;381;420;0	628;0	196;676	224;4	379;0;370;401;0	363;0	195;673	156;4	095;0;42;379;417; ; ; ; ;
12533;629;391;409;0	629;0	196;676	224;4	327;0;368;411;0	363;0	194;673	156;3	994;0;42;379;417; ; ; ; ;
12553;630;372;435;0	629;0	196;676	224;4	336;0;349;438;0	363;0	194;673	156;4	111;0; ; ; ; ; ; ; ;
12573;631;373;428;0	629;0	196;677	653;4	354;0;344;441;0	363;0	194;672	478;4	078;0; ; ; ; ; ; ; ;
12592;632;402;441;0	629;0	196;677	653;4	275;0;374;407;0	363;0	194;672	478;3	891;0;43;380;414; ; ; ; ;
12612;633;410;417;0	629;0	196;677	653;4	404;0;368;405;0	364;0	194;672	478;3	885;0;43;380;414; ; ; ; ;
12632;634;403;440;0	629;0	196;677	653;4	319;0;364;432;0	364;0	194;672	478;3	968;0;43;380;414; ; ; ; ;
12652;635;389;411;0	629;0	196;677	653;4	229;0;358;419;0	364;0	193;672	478;4	053;0;43;380;414; ; ; ; ;
12672;636;391;418;0	629;0	195;676	186;4	259;0;354;425;0	363;0	193;674	597;4	096;0;43;380;414; ; ; ; ;
12692;637;405;426;0	629;0	196;676	186;4	100;0;383;424;0	363;0	193;674	597;4	047;0;43;380;414; ; ; ; ;
12712;638;397;402;0	629;0	196;676	186;4	246;0;348;421;0	364;0	193;674	597;3	925;0;43;380;414; ; ; ; ;
12732;639;404;409;0	629;0	195;676	186;4	225;0;365;398;0	364;0	193;674	597;4	018;0;43;380;414; ; ; ; ;
12752;640;401;453;0	629;0	195;676	186;4	341;0;358;402;0	364;0	193;674	597;3	921;0;43;380;414; ; ; ; ;
12772;641;398;443;0	630;0	195;679	351;4	385;0;367;408;0	364;0	193;673	745;3	946;0;43;380;414; ; ; ; ;
12792;642;373;407;0	630;0	195;679	351;4	146;0;370;405;0	364;0	193;673	745;3	973;0;43;380;414; ; ; ; ;
12812;643;394;404;0	630;0	195;679	351;4	174;0;376;357;0	364;0	193;673	745;3	766;0;43;380;414; ; ; ; ;
12832;644;387;412;0	630;0	195;679	351;4	323;0;369;414;0	364;0	192;673	745;3	899;0;44;380;400; ; ; ; ;
12851;645;390;388;0	630;0	194;679	351;4	078;0;377;401;0	364;0	192;673	745;3	880;0;44;380;400; ; ; ; ;
12871;646;387;387;0	630;0	194;679	669;4	126;0;377;392;0	365;0	192;672	710;3	855;0;44;380;400; ; ; ; ;
12891;647;397;409;0	631;0	194;679	669;4	165;0;376;369;0	365;0	192;672	710;3	754;0;44;380;400; ; ; ; ;
12911;648;393;413;0	631;0	194;679	669;3	988;0;381;378;0	365;0	192;672	710;4	059;0;44;380;400; ; ; ; ;
12931;649;372;410;0	631;0	194;679	669;4	145;0;360;392;0	365;0	192;672	710;3	878;0;44;380;400; ; ; ; ;
12951;650;399;410;0	631;0	194;679	669;4	156;0;361;396;0	365;0	192;672	710;3	695;0;44;380;400; ; ; ; ;
12971;651;394;411;0	631;0	194;677	592;4	094;0;361;399;0	365;0	191;673	951;3	804;0;44;380;400; ; ; ; ;
12991;652;398;415;0	631;0	194;677	592;4	041;0;368;381;0	366;0	191;673	951;3	705;0;44;380;400; ; ; ; ;
13011;653;406;411;0	631;0	194;677	592;3	968;0;382;412;0	366;0	191;673	951;3	759;0;44;380;400; ; ; ; ;
13031;654;388;410;0	632;0	194;677	592;4	050;0;372;386;0	366;0	191;673	951;3	718;0;44;380;400; ; ; ; ;
13051;655;394;404;0	632;0	194;677	592;3	939;0;360;393;0	366;0	191;673	951;3	853;0;44;380;400; ; ; ; ;
13071;656;393;400;0	632;0	194;678	527;3	962;0;364;404;0	366;0	191;672	920;3	865;0;44;380;400; ; ; ; ;
13091;657;371;423;0	632;0	194;678	527;4	023;0;358;421;0	366;0	191;672	920;3	937;0;44;380;400; ; ; ; ;
13111;658;396;403;0	632;0	193;678	527;4	294;0;385;343;0	366;0	191;672	920;3	852;0; ; ; ; ; ; ; ;
13131;659;393;419;0	632;0	193;678	527;4	150;0;371;373;0	366;0	190;672	920;3	593;0; ; ; ; ; ; ; ;
13151;660;504;665;0	631;0	192;678	527;3	782;0;-800;-600;0	631;0	192;-1	000;-1	000;4; ; ; ; ; ; ; ;
13170;661;-800;-600;-1	000;-1	000;-1	000;-1	000;4;-800;-600;-1	000;-1	000;-1	000;-1	000;4; ; ; ; ; ; ; ;
13190;662;-800;-600;-1	000;-1	000;-1	000;-1	000;4;-800;-600;-1	000;-1	000;-1	000;-1	000;4; ; ; ; ; ; ; ;
13210;663;-800;-600;-1	000;-1	000;-1	000;-1	000;4;-800;-600;-1	000;-1	000;-1	000;-1	000;4; ; ; ; ; ; ; ;
13230;664;-800;-600;-1	000;-1	000;-1	000;-1	000;4;-800;-600;-1	000;-1	000;-1	000;-1	000;4; ; ; ; ; ; ; ;
13250;665;-800;-600;-1	000;-1	000;-1	000;-1	000;4;-800;-600;-1	000;-1	000;-1	000;-1	000;4; ; ; ; ; ; ; ;
13270;666;395;460;0	631;0	192;678	527;3	817;0;312;428;0	364;0	190;672	920;3	621;0; ; ; ; ; ; ; ;
13290;667;395;460;0	630;0	193;677	854;3	813;0;312;425;0	364;0	190;676	406;3	639;0; ; ; ; ; ; ; ;
13310;668;421;448;0	631;0	193;677	854;4	026;0;363;360;0	364;0	191;676	406;3	701;0; ; ; ; ; ; ; ;
13330;669;388;417;0	631;0	193;677	854;3	868;0;358;352;0	364;0	191;676	406;3	733;0; ; ; ; ; ; ; ;
13350;670;403;436;0	631;0	193;677	854;4	026;0;361;372;0	364;0	191;676	406;3	589;0; ; ; ; ; ; ; ;
13370;671;397;435;0	631;0	193;677	854;4	103;0;401;350;0	365;0	191;676	406;3	913;0; ; ; ; ; ; ; ;
13390;672;394;435;0	633;0	193;674	872;4	053;0;402;361;0	367;0	191;670	790;3	880;0; ; ; ; ; ; ; ;
13410;673;251;431;0	633;0	194;674	872;4	020;0;225;452;0	366;0	191;670	790;3	733;0; ; ; ; ; ; ; ;
13430;674;241;421;0	632;0	194;674	872;4	039;0;218;441;0	366;0	191;670	790;3	791;0; ; ; ; ; ; ; ;
13450;675;284;462;0	632;0	194;674	872;4	118;0;253;467;0	366;0	191;670	790;3	931;0; ; ; ; ; ; ; ;
13469;676;262;453;0	632;0	194;674	872;3	928;0;242;407;0	366;0	192;670	790;3	895;0;45;248;437; ; ; ; ;
13490;677;270;460;0	632;0	194;674	195;3	946;0;249;405;0	365;0	192;670	991;3	861;0;45;248;437; ; ; ; ;
13509;678;262;436;0	631;0	194;674	195;4	019;0;241;447;0	365;0	192;670	991;3	946;0;45;248;437; ; ; ; ;
13531;679;255;427;0	631;0	194;674	195;4	196;0;232;420;0	365;0	192;670	991;3	775;0;45;248;437; ; ; ; ;
13549;680;257;465;0	631;0	194;674	195;4	058;0;237;434;0	365;0	192;670	991;3	877;0;45;248;437; ; ; ; ;
13570;681;264;449;0	631;0	194;674	195;3	929;0;225;436;0	365;0	192;670	991;3	820;0;45;248;437; ; ; ; ;
13589;682;256;454;0	631;0	194;675	305;3	982;0;224;438;0	365;0	191;673	340;3	882;0;45;248;437; ; ; ; ;
13610;683;260;428;0	631;0	193;675	305;3	979;0;245;434;0	365;0	191;673	340;3	824;0;45;248;437; ; ; ; ;
13629;684;358;439;0	630;0	193;675	305;3	852;0;331;414;0	364;0	191;673	340;3	710;0;46;349;440; ; ; ; ;
13650;685;379;438;0	630;0	193;675	305;3	838;0;321;418;0	364;0	191;673	340;3	875;0;46;349;440; ; ; ; ;
13669;686;372;423;0	630;0	193;675	305;3	894;0;330;441;0	364;0	191;673	340;3	807;0;46;349;440; ; ; ; ;
13691;687;384;429;0	630;0	192;673	709;3	894;0;328;433;0	364;0	190;671	586;3	780;0;46;349;440; ; ; ; ;
13709;688;339;427;0	630;0	192;673	709;3	903;0;328;463;0	364;0	190;671	586;3	744;0;46;349;440; ; ; ; ;
13730;689;376;430;0	630;0	192;673	709;3	865;0;338;451;0	363;0	189;671	586;3	688;0;46;349;440; ; ; ; ;
13749;690;356;440;0	629;0	191;673	709;3	786;0;330;438;0	363;0	189;671	586;3	640;0;46;349;440; ; ; ; ;
13769;691;344;444;0	629;0	191;673	709;3	948;0;333;442;0	363;0	189;671	586;3	943;0;46;349;440; ; ; ; ;
13788;692;358;448;0	629;0	191;674	630;3	917;0;336;447;0	363;0	189;670	286;3	912;0;46;349;440; ; ; ; ;
13809;693;382;433;0	629;0	192;674	630;3	752;0;332;443;0	363;0	189;670	286;3	638;0;46;349;440; ; ; ; ;
13828;694;379;464;0	629;0	192;674	630;3	827;0;329;448;0	363;0	189;670	286;3	701;0;46;349;440; ; ; ; ;
13850;695;364;458;0	630;0	192;674	630;3	807;0;319;447;0	363;0	190;670	286;3	759;0;46;349;440; ; ; ; ;
13868;696;372;433;0	630;0	193;674	630;3	727;0;345;435;0	363;0	190;670	286;3	751;0;46;349;440; ; ; ; ;
13889;697;365;447;0	630;0	193;676	218;3	766;0;343;435;0	363;0	190;672	408;3	754;0;46;349;440; ; ; ; ;
13908;698;313;444;0	630;0	193;676	218;3	790;0;303;463;0	364;0	190;672	408;3	794;0; ; ; ; ; ; ; ;
13930;699;239;448;0	631;0	193;676	218;3	597;0;226;403;0	366;0	190;672	408;3	712;0; ; ; ; ; ; ; ;
13948;700;233;436;0	631;0	193;676	218;3	631;0;217;421;0	365;0	190;672	408;3	636;0; ; ; ; ; ; ; ;
13970;701;221;442;0	631;0	193;676	218;3	600;0;200;435;0	365;0	190;672	408;3	548;0; ; ; ; ; ; ; ;
13988;702;214;442;0	631;0	193;674	238;3	602;0;192;409;0	365;0	190;670	491;3	458;0; ; ; ; ; ; ; ;
14010;703;219;423;0	631;0	193;674	238;3	678;0;206;426;0	365;0	190;670	491;3	613;0; ; ; ; ; ; ; ;
14028;704;243;455;0	631;0	193;674	238;3	633;0;231;467;0	365;0	190;670	491;3	766;0; ; ; ; ; ; ; ;
14050;705;252;445;0	631;0	193;674	238;3	687;0;213;455;0	365;0	190;670	491;3	642;0; ; ; ; ; ; ; ;
14067;706;254;425;0	631;0	193;674	238;3	654;0;197;407;0	365;0	190;670	491;3	564;0;47;228;425; ; ; ; ;
14087;707;257;438;0	631;0	192;673	615;3	640;0;203;423;0	365;0	189;670	533;3	605;0;47;228;425; ; ; ; ;
14107;708;248;423;0	631;0	192;673	615;3	847;0;220;462;0	365;0	189;670	533;3	689;0;47;228;425; ; ; ; ;
14127;709;248;427;0	631;0	192;673	615;3	745;0;207;412;0	365;0	189;670	533;3	704;0;47;228;425; ; ; ; ;
14147;710;255;409;0	632;0	193;673	615;3	848;0;222;419;0	366;0	189;670	533;3	641;0;47;228;425; ; ; ; ;
14167;711;246;405;0	632;0	192;673	615;3	726;0;192;452;0	366;0	189;670	533;3	569;0;47;228;425; ; ; ; ;
14187;712;249;401;0	632;0	192;673	846;3	756;0;194;427;0	366;0	189;670	851;3	552;0;47;228;425; ; ; ; ;
14207;713;240;451;0	632;0	192;673	846;3	887;0;209;453;0	366;0	189;670	851;3	668;0; ; ; ; ; ; ; ;
14227;714;202;394;0	632;0	192;673	846;3	748;0;208;448;0	366;0	189;670	851;3	664;0;48;230;418; ; ; ; ;
14247;715;219;405;0	632;0	192;673	846;3	793;0;226;426;0	366;0	189;670	851;3	623;0;48;230;418; ; ; ; ;
14267;716;246;406;0	632;0	192;673	846;3	707;0;222;426;0	366;0	188;670	851;3	734;0;48;230;418; ; ; ; ;
14287;717;230;402;0	632;0	192;677	642;3	729;0;227;424;0	366;0	188;672	139;3	734;0;48;230;418; ; ; ; ;
14307;718;252;399;0	633;0	192;677	642;3	828;0;223;463;0	367;0	188;672	139;3	780;0;48;230;418; ; ; ; ;
14327;719;239;419;0	633;0	192;677	642;3	893;0;229;426;0	367;0	188;672	139;3	708;0;48;230;418; ; ; ; ;
14346;720;219;393;0	633;0	192;677	642;4	114;0;239;436;0	367;0	188;672	139;3	866;0;48;230;418; ; ; ; ;
14366;721;218;383;0	633;0	192;677	642;3	726;0;225;382;0	367;0	188;672	139;3	679;0; ; ; ; ; ; ; ;
14386;722;215;387;0	634;0	192;675	235;3	793;0;230;370;0	368;0	187;673	546;3	729;0; ; ; ; ; ; ; ;
14406;723;270;412;0	634;0	191;675	235;4	089;0;241;400;0	368;0	187;673	546;3	819;0; ; ; ; ; ; ; ;
14426;724;247;410;0	634;0	191;675	235;3	731;0;216;386;0	368;0	187;673	546;3	658;0; ; ; ; ; ; ; ;
14446;725;261;398;0	634;0	191;675	235;3	660;0;258;458;0	368;0	186;673	546;4	036;0; ; ; ; ; ; ; ;
14466;726;233;436;0	634;0	191;675	235;4	133;0;222;393;0	368;0	186;673	546;3	759;0; ; ; ; ; ; ; ;
14486;727;234;435;0	634;0	190;674	320;3	935;0;238;405;0	368;0	186;673	444;3	767;0; ; ; ; ; ; ; ;
14506;728;276;482;0	633;0	190;674	320;4	097;0;250;432;0	368;0	186;673	444;3	739;0; ; ; ; ; ; ; ;
14526;729;229;473;0	633;0	190;674	320;4	304;0;235;417;0	367;0	186;673	444;3	758;0; ; ; ; ; ; ; ;
14546;730;276;485;0	633;0	190;674	320;4	446;0;251;424;0	367;0	186;673	444;3	726;0; ; ; ; ; ; ; ;
14566;731;258;509;0	633;0	190;674	320;4	326;0;221;423;0	367;0	186;673	444;3	625;0; ; ; ; ; ; ; ;
14586;732;247;509;0	632;0	190;677	162;4	398;0;224;427;0	367;0	186;667	445;3	585;0; ; ; ; ; ; ; ;
14606;733;308;516;0	632;0	190;677	162;4	650;0;228;438;0	366;0	186;667	445;3	868;0; ; ; ; ; ; ; ;
14626;734;244;483;0	632;0	189;677	162;4	301;0;219;406;0	366;0	186;667	445;3	731;0; ; ; ; ; ; ; ;
14645;735;258;499;0	632;0	189;677	162;4	479;0;212;449;0	366;0	186;667	445;3	871;0; ; ; ; ; ; ; ;
14665;736;250;433;0	632;0	189;677	162;4	316;0;218;424;0	366;0	186;667	445;3	761;0;49;235;445; ; ; ; ;
14685;737;256;423;0	632;0	189;676	184;4	375;0;217;417;0	367;0	185;668	124;3	821;0;49;235;445; ; ; ; ;
14705;738;239;452;0	632;0	189;676	184;4	646;0;229;427;0	367;0	185;668	124;3	762;0;49;235;445; ; ; ; ;
14725;739;252;456;0	633;0	188;676	184;4	389;0;233;438;0	367;0	185;668	124;3	768;0;49;235;445; ; ; ; ;
14745;740;249;492;0	633;0	188;676	184;4	377;0;222;418;0	367;0	185;668	124;3	764;0;49;235;445; ; ; ; ;
14765;741;255;460;0	633;0	188;676	184;4	154;0;241;434;0	367;0	185;668	124;3	913;0;49;235;445; ; ; ; ;
14785;742;258;473;0	633;0	188;675	491;4	068;0;238;425;0	367;0	185;670	819;3	943;0;49;235;445; ; ; ; ;
14805;743;243;482;0	633;0	188;675	491;4	132;0;222;409;0	367;0	185;670	819;3	863;0;49;235;445; ; ; ; ;
14825;744;241;481;0	633;0	189;675	491;4	250;0;226;408;0	367;0	185;670	819;3	767;0;49;235;445; ; ; ; ;
14845;745;227;474;0	633;0	189;675	491;4	262;0;227;415;0	367;0	185;670	819;3	709;0;49;235;445; ; ; ; ;
14865;746;232;473;0	633;0	189;675	491;4	343;0;222;428;0	367;0	185;670	819;3	828;0;49;235;445; ; ; ; ;
14885;747;227;472;0	633;0	190;675	358;4	377;0;226;431;0	368;0	185;669	361;3	755;0;49;235;445; ; ; ; ;
14905;748;264;492;0	633;0	190;675	358;4	430;0;213;426;0	367;0	186;669	361;3	795;0;49;235;445; ; ; ; ;
14925;749;254;257;0	632;0	195;675	358;4	335;0;239;406;0	367;0	186;669	361;3	849;0; ; ; ; ; ; ; ;
14944;750;248;491;0	632;0	190;675	358;4	211;0;232;466;0	367;0	186;669	361;3	917;0;50;235;443; ; ; ; ;
14964;751;235;485;0	632;0	190;675	358;4	299;0;237;449;0	367;0	186;669	361;3	889;0;50;235;443; ; ; ; ;
14984;752;230;421;0	632;0	190;678	182;4	263;0;236;454;0	366;0	186;671	950;3	941;0;50;235;443; ; ; ; ;
15004;753;220;425;0	631;0	190;678	182;4	355;0;233;449;0	366;0	186;671	950;3	919;0;50;235;443; ; ; ; ;
15024;754;277;485;0	631;0	189;678	182;4	128;0;222;425;0	366;0	186;671	950;3	891;0;50;235;443; ; ; ; ;
15044;755;231;449;0	631;0	189;678	182;4	158;0;232;419;0	365;0	186;671	950;3	968;0;50;235;443; ; ; ; ;
15064;756;235;455;0	630;0	189;678	182;4	108;0;246;431;0	365;0	185;671	950;3	853;0;50;235;443; ; ; ; ;
15084;757;252;461;0	630;0	188;678	782;4	115;0;243;430;0	364;0	185;671	378;3	862;0;50;235;443; ; ; ; ;
15104;758;250;458;0	629;0	188;678	782;4	146;0;218;392;0	364;0	185;671	378;3	866;0;50;235;443; ; ; ; ;
15124;759;215;438;0	628;0	187;678	782;4	348;0;222;453;0	363;0	185;671	378;3	965;0;50;235;443; ; ; ; ;
15144;760;242;446;0	628;0	187;678	782;4	304;0;210;385;0	363;0	184;671	378;4	038;0; ; ; ; ; ; ; ;
15164;761;208;413;0	628;0	186;678	782;4	361;0;244;403;0	363;0	184;671	378;3	933;0; ; ; ; ; ; ; ;
15184;762;217;408;0	628;0	186;678	013;4	346;0;246;418;0	363;0	184;669	172;3	935;0; ; ; ; ; ; ; ;
15204;763;284;426;0	627;0	186;678	013;4	345;0;279;415;0	362;0	184;669	172;3	876;0; ; ; ; ; ; ; ;
15223;764;364;436;0	626;0	185;678	013;4	295;0;369;385;0	361;0	183;669	172;4	000;0;51;366;410; ; ; ; ;
15243;765;361;432;0	626;0	185;678	013;4	374;0;351;386;0	361;0	183;669	172;3	931;0;51;366;410; ; ; ; ;
15263;766;347;436;0	627;0	185;678	013;4	326;0;360;399;0	362;0	183;669	172;3	884;0;51;366;410; ; ; ; ;
15283;767;340;434;0	627;0	185;678	556;4	322;0;352;379;0	362;0	183;673	432;3	954;0;51;366;410; ; ; ; ;
15303;768;351;453;0	628;0	185;678	556;4	527;0;364;380;0	363;0	183;673	432;4	148;0;51;366;410; ; ; ; ;
15323;769;359;426;0	628;0	185;678	556;4	425;0;374;378;0	363;0	183;673	432;4	003;0;51;366;410; ; ; ; ;
15343;770;353;434;0	629;0	185;678	556;4	507;0;372;367;0	364;0	183;673	432;4	049;0;51;366;410; ; ; ; ;
15363;771;375;443;0	629;0	186;678	556;4	564;0;376;360;0	364;0	183;673	432;4	025;0;51;366;410; ; ; ; ;
15383;772;379;430;0	629;0	186;680	442;4	548;0;375;355;0	364;0	183;673	266;4	046;0;51;366;410; ; ; ; ;
15403;773;355;432;0	630;0	186;680	442;4	539;0;363;378;0	364;0	183;673	266;3	924;0;51;366;410; ; ; ; ;
15423;774;385;454;0	630;0	186;680	442;4	487;0;366;371;0	364;0	183;673	266;3	967;0;51;366;410; ; ; ; ;
15443;775;360;445;0	630;0	186;680	442;4	639;0;367;399;0	364;0	183;673	266;4	053;0;51;366;410; ; ; ; ;
15463;776;378;471;0	630;0	186;680	442;4	727;0;381;365;0	364;0	184;673	266;4	006;0;51;366;410; ; ; ; ;
15483;777;368;474;0	630;0	186;680	192;4	753;0;383;372;0	364;0	184;673	567;4	050;0;51;366;410; ; ; ; ;
15503;778;395;453;0	629;0	186;680	192;4	647;0;372;388;0	364;0	183;673	567;3	941;0;51;366;410; ; ; ; ;
15523;779;496;657;0	629;0	186;680	192;4	716;0;392;357;0	364;0	184;673	567;3	917;0; ; ; ; ; ; ; ;
15543;780;500;663;0	630;0	186;680	192;4	660;0;394;344;0	364;0	184;673	567;4	058;0; ; ; ; ; ; ; ;
15562;781;348;452;0	630;0	187;680	192;4	775;0;380;345;0	364;0	184;673	567;4	004;0; ; ; ; ; ; ; ;
15582;782;346;470;0	630;0	187;678	734;4	765;0;390;346;0	365;0	184;672	870;4	028;0; ; ; ; ; ; ; ;
15602;783;496;656;0	630;0	186;678	734;4	627;0;366;372;0	365;0	183;672	870;3	948;0;52;436;514; ; ; ; ;
15622;784;497;658;0	630;0	186;678	734;4	773;0;375;393;0	365;0	183;672	870;4	209;0;52;436;514; ; ; ; ;
15642;785;500;655;0	630;0	186;678	734;4	705;0;385;366;0	365;0	183;672	870;3	913;0;52;436;514; ; ; ; ;
15662;786;495;656;0	630;0	185;678	734;4	639;0;368;397;0	364;0	182;672	870;4	097;0;52;436;514; ; ; ; ;
15682;787;497;656;0	629;0	185;680	110;4	705;0;374;387;0	364;0	182;675	356;4	181;0;52;436;514; ; ; ; ;
15702;788;499;658;0	629;0	185;680	110;4	655;0;376;362;0	364;0	182;675	356;3	895;0;52;436;514; ; ; ; ;
15722;789;494;659;0	629;0	185;680	110;4	674;0;380;341;0	364;0	182;675	356;3	716;0;52;436;514; ; ; ; ;
15742;790;492;660;0	629;0	185;680	110;4	820;0;386;372;0	363;0	182;675	356;3	984;0;52;436;514; ; ; ; ;
15762;791;503;657;0	629;0	185;680	110;4	782;0;365;364;0	363;0	182;675	356;3	885;0;52;436;514; ; ; ; ;
15782;792;500;658;0	628;0	185;680	341;4	746;0;367;361;0	363;0	182;675	693;3	863;0;52;436;514; ; ; ; ;
15802;793;384;473;0	628;0	185;680	341;4	741;0;388;355;0	363;0	183;675	693;3	761;0; ; ; ; ; ; ; ;
15821;794;421;455;0	628;0	185;680	341;4	375;0;391;352;0	363;0	183;675	693;3	997;0; ; ; ; ; ; ; ;
15841;795;494;658;0	628;0	185;680	341;4	773;0;422;328;0	362;0	183;675	693;3	936;0;53;440;514; ; ; ; ;
15861;796;499;666;0	628;0	185;680	341;4	938;0;385;346;0	362;0	183;675	693;3	823;0;53;440;514; ; ; ; ;
15881;797;502;666;0	628;0	185;678	413;4	858;0;396;340;0	362;0	183;673	438;3	918;0;53;440;514; ; ; ; ;
15901;798;501;653;0	628;0	185;678	413;4	717;0;394;342;0	362;0	182;673	438;3	831;0;53;440;514; ; ; ; ;
15921;799;497;657;0	628;0	185;678	413;4	602;0;370;384;0	363;0	182;673	438;3	775;0;53;440;514; ; ; ; ;
15941;800;502;663;0	628;0	185;678	413;5	045;0;383;377;0	363;0	182;673	438;3	875;0;53;440;514; ; ; ; ;
15961;801;500;667;0	628;0	185;678	413;4	877;0;368;389;0	363;0	182;673	438;3	742;0;53;440;514; ; ; ; ;
15981;802;500;670;0	628;0	185;681	671;4	967;0;370;386;0	363;0	182;675	801;3	777;0;53;440;514; ; ; ; ;
16001;803;405;445;0	628;0	185;681	671;4	556;0;369;386;0	363;0	182;675	801;3	809;0; ; ; ; ; ; ; ;
16021;804;501;664;0	629;0	185;681	671;4	966;0;397;351;0	363;0	182;675	801;3	922;0; ; ; ; ; ; ; ;
16041;805;503;659;0	629;0	185;681	671;4	800;0;382;378;0	363;0	182;675	801;3	823;0; ; ; ; ; ; ; ;
16061;806;501;654;0	629;0	185;681	671;4	464;0;406;354;0	363;0	182;675	801;3	936;0; ; ; ; ; ; ; ;
16081;807;502;661;0	629;0	185;680	411;4	611;0;403;364;0	364;0	182;674	757;3	901;0; ; ; ; ; ; ; ;
16101;808;505;662;0	629;0	184;680	411;4	736;0;380;375;0	364;0	182;674	757;3	790;0; ; ; ; ; ; ; ;
16121;809;378;428;0	629;0	184;680	411;4	390;0;378;390;0	364;0	182;674	757;3	807;0; ; ; ; ; ; ; ;
16140;810;500;664;0	629;0	184;680	411;4	644;0;415;348;0	364;0	182;674	757;3	973;0; ; ; ; ; ; ; ;
16160;811;502;664;0	629;0	184;680	411;4	725;0;393;343;0	364;0	182;674	757;3	905;0; ; ; ; ; ; ; ;
16180;812;497;664;0	629;0	184;677	501;4	595;0;403;339;0	364;0	182;673	229;3	956;0; ; ; ; ; ; ; ;
16200;813;495;658;0	629;0	184;677	501;4	541;0;390;367;0	364;0	182;673	229;3	861;0; ; ; ; ; ; ; ;
16220;814;418;421;0	629;0	184;677	501;4	408;0;390;361;0	364;0	182;673	229;3	793;0; ; ; ; ; ; ; ;
16240;815;497;667;0	629;0	184;677	501;4	901;0;374;380;0	364;0	182;673	229;3	691;0; ; ; ; ; ; ; ;
16260;816;498;662;0	629;0	184;677	501;4	583;0;396;358;0	364;0	182;673	229;3	881;0; ; ; ; ; ; ; ;
16280;817;499;661;0	629;0	185;678	227;4	649;0;392;363;0	364;0	182;673	859;3	827;0; ; ; ; ; ; ; ;
16300;818;401;422;0	629;0	185;678	227;4	276;0;364;378;0	364;0	182;673	859;3	873;0; ; ; ; ; ; ; ;
16320;819;392;414;0	630;0	185;678	227;4	303;0;389;344;0	364;0	182;673	859;3	750;0; ; ; ; ; ; ; ;
16340;820;506;659;0	630;0	185;678	227;4	428;0;376;385;0	364;0	182;673	859;3	783;0; ; ; ; ; ; ; ;
16360;821;404;436;0	630;0	185;678	227;4	278;0;393;372;0	364;0	182;673	859;3	819;0; ; ; ; ; ; ; ;
16380;822;409;451;0	628;0	186;676	658;4	314;0;391;367;0	362;0	183;671	333;3	748;0; ; ; ; ; ; ; ;
16400;823;546;445;0	627;0	186;676	658;4	191;0;538;393;0	362;0	183;671	333;3	765;0; ; ; ; ; ; ; ;
16419;824;562;488;0	627;0	186;676	658;4	498;0;540;390;0	362;0	183;671	333;3	809;0; ; ; ; ; ; ; ;
16439;825;583;500;0	627;0	186;676	658;4	350;0;524;423;0	362;0	183;671	333;3	742;0; ; ; ; ; ; ; ;
16459;826;567;176;0	627;0	192;676	658;4	524;0;523;406;0	361;0	183;671	333;3	779;0; ; ; ; ; ; ; ;
16479;827;571;177;0	627;0	186;676	663;4	483;0;521;412;0	361;0	183;673	836;3	799;0; ; ; ; ; ; ; ;
16499;828;520;656;0	627;0	185;676	663;4	555;0;504;394;0	362;0	182;673	836;3	931;0; ; ; ; ; ; ; ;
16519;829;523;654;0	627;0	186;676	663;4	275;0;445;456;0	362;0	183;673	836;4	049;0; ; ; ; ; ; ; ;
16539;830;524;655;0	627;0	186;676	663;4	490;0;479;389;0	361;0	183;673	836;3	808;0; ; ; ; ; ; ; ;
16559;831;486;454;0	627;0	186;676	663;4	351;0;468;426;0	361;0	183;673	836;3	866;0; ; ; ; ; ; ; ;
16579;832;492;449;0	627;0	186;678	161;4	457;0;483;442;0	361;0	183;673	532;3	858;0; ; ; ; ; ; ; ;
16599;833;520;655;0	627;0	186;678	161;4	549;0;458;422;0	361;0	183;673	532;3	968;0;54;490;542; ; ; ; ;
16619;834;523;654;0	627;0	186;678	161;4	496;0;462;414;0	361;0	183;673	532;4	002;0;54;490;542; ; ; ; ;
16639;835;530;657;0	627;0	185;678	161;4	258;0;465;408;0	362;0	183;673	532;4	019;0;54;490;542; ; ; ; ;
16659;836;523;656;0	627;0	185;678	161;4	170;0;453;417;0	362;0	183;673	532;4	020;0;54;490;542; ; ; ; ;
16679;837;526;656;0	628;0	185;677	659;4	090;0;458;416;0	362;0	182;672	909;4	017;0;54;490;542; ; ; ; ;
16699;838;527;662;0	628;0	185;677	659;4	263;0;453;456;0	362;0	182;672	909;4	123;0;54;490;542; ; ; ; ;
16719;839;521;659;0	628;0	185;677	659;4	485;0;445;459;0	362;0	182;672	909;4	022;0;54;490;542; ; ; ; ;
16738;840;508;451;0	628;0	186;677	659;4	203;0;455;411;0	362;0	182;672	909;3	936;0; ; ; ; ; ; ; ;
16758;841;501;452;0	628;0	186;677	659;4	196;0;453;420;0	363;0	182;672	909;3	925;0; ; ; ; ; ; ; ;
16778;842;497;452;0	630;0	186;679	609;4	201;0;452;429;0	365;0	183;672	928;3	915;0; ; ; ; ; ; ; ;
16798;843;286;405;0	631;0	186;679	609;4	077;0;297;433;0	366;0	182;672	928;3	940;0;55;306;433; ; ; ; ;
16818;844;301;406;0	631;0	186;679	609;4	358;0;303;446;0	365;0	182;672	928;4	099;0;55;306;433; ; ; ; ;
16838;845;325;416;0	631;0	185;679	609;4	071;0;293;425;0	365;0	182;672	928;3	901;0;55;306;433; ; ; ; ;
16858;846;327;457;0	630;0	185;679	609;4	312;0;294;434;0	365;0	182;672	928;4	057;0;55;306;433; ; ; ; ;
16878;847;326;465;0	630;0	185;679	893;4	203;0;295;435;0	364;0	182;672	998;3	978;0;55;306;433; ; ; ; ;
16898;848;311;432;0	630;0	185;679	893;4	332;0;287;429;0	364;0	182;672	998;3	832;0;55;306;433; ; ; ; ;
16918;849;296;416;0	630;0	185;679	893;3	973;0;292;432;0	365;0	182;672	998;3	967;0;55;306;433; ; ; ; ;
16938;850;308;422;0	631;0	185;679	893;4	229;0;296;424;0	365;0	182;672	998;4	038;0;55;306;433; ; ; ; ;
16958;851;330;429;0	631;0	185;679	893;4	112;0;301;454;0	365;0	182;672	998;3	955;0;55;306;433; ; ; ; ;
16978;852;327;424;0	631;0	185;678	340;4	234;0;305;454;0	365;0	182;675	142;3	987;0;55;306;433; ; ; ; ;
16998;853;329;316;0	630;0	182;678	340;4	281;0;323;316;0	365;0	179;675	142;4	106;0; ; ; ; ; ; ; ;
17017;854;363;207;0	629;0	180;678	340;4	151;0;349;187;0	365;0	177;675	142;3	804;0; ; ; ; ; ; ; ;
17037;855;362;274;0	629;0	181;678	340;4	149;0;370;203;0	365;0	178;675	142;3	920;0; ; ; ; ; ; ; ;
17057;856;343;247;0	630;0	181;678	340;4	250;0;350;224;0	365;0	178;675	142;3	822;0; ; ; ; ; ; ; ;
17077;857;361;280;0	630;0	181;680	823;4	197;0;358;239;0	365;0	178;676	944;3	876;0; ; ; ; ; ; ; ;
17097;858;353;212;0	630;0	181;680	823;4	116;0;358;205;0	365;0	178;676	944;3	782;0; ; ; ; ; ; ; ;
17117;859;347;233;0	630;0	181;680	823;3	979;0;350;237;0	365;0	178;676	944;3	881;0; ; ; ; ; ; ; ;
17137;860;374;222;0	630;0	182;680	823;4	040;0;337;197;0	365;0	178;676	944;3	694;0; ; ; ; ; ; ; ;
17157;861;367;206;0	630;0	182;680	823;3	963;0;344;190;0	365;0	179;676	944;3	785;0; ; ; ; ; ; ; ;
17177;862;365;212;0	630;0	182;681	819;3	983;0;335;197;0	365;0	179;676	016;3	783;0; ; ; ; ; ; ; ;
17197;863;355;257;0	630;0	182;681	819;4	133;0;331;249;0	365;0	179;676	016;3	817;0; ; ; ; ; ; ; ;
17217;864;380;243;0	630;0	182;681	819;4	034;0;349;202;0	365;0	179;676	016;3	632;0; ; ; ; ; ; ; ;
17237;865;374;217;0	630;0	182;681	819;3	908;0;353;221;0	365;0	179;676	016;3	801;0; ; ; ; ; ; ; ;
17257;866;389;162;0	630;0	181;681	819;3	846;0;392;181;0	365;0	178;676	016;3	734;0; ; ; ; ; ; ; ;
17277;867;387;147;0	629;0	180;677	624;3	763;0;405;189;0	365;0	177;669	360;3	642;0; ; ; ; ; ; ; ;
17297;868;395;119;0	629;0	180;677	624;3	857;0;414;121;0	364;0	177;669	360;3	835;0; ; ; ; ; ; ; ;
17317;869;383;89;0	629;0	180;677	624;3	837;0;402;110;0	364;0	177;669	360;3	734;0; ; ; ; ; ; ; ;
17336;870;401;80;0	629;0	180;677	624;3	786;0;403;125;0	364;0	177;669	360;3	714;0; ; ; ; ; ; ; ;
17356;871;401;159;0	629;0	180;677	624;4	071;0;398;124;0	364;0	177;669	360;3	651;0;56;398;118; ; ; ; ;
17376;872;400;149;0	629;0	180;674	905;4	050;0;401;114;0	364;0	177;675	209;3	647;0;56;398;118; ; ; ; ;
17396;873;385;98;0	629;0	180;674	905;3	891;0;423;143;0	364;0	177;675	209;3	866;0;56;398;118; ; ; ; ;
17416;874;384;122;0	629;0	180;674	905;3	665;0;399;117;0	364;0	177;675	209;3	719;0;56;398;118; ; ; ; ;
17436;875;402;94;0	629;0	180;674	905;3	694;0;393;115;0	364;0	177;675	209;3	638;0;56;398;118; ; ; ; ;
17456;876;389;92;0	629;0	180;674	905;3	801;0;409;111;0	364;0	177;675	209;3	699;0;56;398;118; ; ; ; ;
17476;877;393;96;0	629;0	180;674	963;3	688;0;406;110;0	364;0	176;673	894;3	659;0;56;398;118; ; ; ; ;
17496;878;427;103;0	629;0	180;674	963;3	778;0;402;110;0	364;0	176;673	894;3	610;0;56;398;118; ; ; ; ;
17516;879;399;93;0	629;0	180;674	963;3	721;0;381;112;0	364;0	176;673	894;3	404;0;56;398;118; ; ; ; ;
17536;880;406;114;0	630;0	180;674	963;3	598;0;408;130;0	364;0	176;673	894;3	721;0;56;398;118; ; ; ; ;
17556;881;396;137;0	630;0	180;674	963;3	516;0;385;153;0	365;0	177;673	894;3	517;0;56;398;118; ; ; ; ;
17576;882;395;133;0	630;0	181;680	001;3	504;0;380;160;0	365;0	178;675	816;3	496;0;56;398;118; ; ; ; ;
17595;883;409;168;0	630;0	181;680	001;3	644;0;384;208;0	365;0	178;675	816;3	450;0; ; ; ; ; ; ; ;
17615;884;398;180;0	630;0	181;680	001;3	480;0;405;188;0	365;0	178;675	816;3	514;0; ; ; ; ; ; ; ;
17635;885;401;224;0	630;0	181;680	001;3	518;0;407;178;0	365;0	178;675	816;3	575;0; ; ; ; ; ; ; ;
17655;886;412;191;0	630;0	181;680	001;3	522;0;381;187;0	365;0	178;675	816;3	503;0; ; ; ; ; ; ; ;
17675;887;407;210;0	630;0	181;679	811;3	525;0;391;186;0	364;0	178;674	526;3	513;0; ; ; ; ; ; ; ;
17695;888;403;144;0	630;0	181;679	811;3	712;0;422;189;0	364;0	178;674	526;3	679;0; ; ; ; ; ; ; ;
17715;889;375;161;0	630;0	181;679	811;3	643;0;396;199;0	364;0	178;674	526;3	373;0; ; ; ; ; ; ; ;
17735;890;406;206;0	630;0	181;679	811;3	608;0;400;191;0	364;0	178;674	526;3	573;0; ; ; ; ; ; ; ;
17755;891;412;259;0	630;0	181;679	811;3	751;0;397;171;0	364;0	178;674	526;3	515;0; ; ; ; ; ; ; ;
17775;892;406;288;0	629;0	181;680	746;3	716;0;398;172;0	364;0	178;674	859;3	401;0; ; ; ; ; ; ; ;
17795;893;379;201;0	629;0	181;680	746;3	801;0;387;203;0	364;0	178;674	859;3	424;0;57;393;204; ; ; ; ;
17815;894;387;204;0	629;0	181;680	746;3	896;0;397;229;0	364;0	178;674	859;3	470;0;57;393;204; ; ; ; ;
17835;895;400;192;0	630;0	181;680	746;3	659;0;394;206;0	364;0	178;674	859;3	485;0;57;393;204; ; ; ; ;
17855;896;406;189;0	630;0	181;680	746;3	846;0;365;218;0	364;0	178;674	859;3	457;0;57;393;204; ; ; ; ;
17875;897;409;185;0	630;0	181;681	335;3	841;0;369;209;0	364;0	178;673	777;3	453;0;57;393;204; ; ; ; ;
17895;898;407;223;0	630;0	180;681	335;3	538;0;400;205;0	364;0	177;673	777;3	524;0;57;393;204; ; ; ; ;
17914;899;400;176;0	630;0	180;681	335;3	585;0;399;199;0	364;0	177;673	777;3	632;0;57;393;204; ; ; ; ;
17934;900;402;220;0	630;0	180;681	335;3	501;0;382;192;0	364;0	177;673	777;3	464;0;57;393;204; ; ; ; ;
17954;901;401;241;0	629;0	180;681	335;3	860;0;379;183;0	364;0	177;673	777;3	418;0;57;393;204; ; ; ; ;
17974;902;401;231;0	629;0	180;680	450;3	884;0;377;174;0	364;0	177;675	642;3	430;0;57;393;204; ; ; ; ;
17994;903;328;245;0	630;0	180;680	450;3	779;0;345;232;0	365;0	177;675	642;3	600;0; ; ; ; ; ; ; ;
18014;904;357;192;0	630;0	180;680	450;3	785;0;344;188;0	365;0	177;675	642;3	524;0; ; ; ; ; ; ; ;
18034;905;334;313;0	630;0	180;680	450;4	098;0;333;220;0	365;0	177;675	642;3	440;0; ; ; ; ; ; ; ;
18054;906;347;209;0	630;0	180;680	450;3	789;0;334;199;0	365;0	177;675	642;3	491;0; ; ; ; ; ; ; ;
18074;907;340;257;0	630;0	180;679	098;3	887;0;335;214;0	365;0	178;675	601;3	451;0; ; ; ; ; ; ; ;
18094;908;353;234;0	630;0	180;679	098;3	660;0;363;187;0	365;0	177;675	601;3	708;0; ; ; ; ; ; ; ;
18114;909;357;255;0	630;0	180;679	098;3	810;0;335;215;0	365;0	177;675	601;3	568;0; ; ; ; ; ; ; ;
18134;910;353;255;0	630;0	180;679	098;3	898;0;329;220;0	365;0	177;675	601;3	486;0; ; ; ; ; ; ; ;
18154;911;370;249;0	629;0	181;679	098;3	523;0;404;249;0	365;0	178;675	601;3	665;0; ; ; ; ; ; ; ;
18174;912;372;247;0	627;0	184;678	738;3	607;0;392;263;0	364;0	181;674	374;3	564;0; ; ; ; ; ; ; ;
18193;913;492;436;0	628;0	184;678	738;4	029;0;429;460;0	364;0	181;674	374;3	700;0; ; ; ; ; ; ; ;
18213;914;483;426;0	628;0	184;678	738;3	747;0;442;458;0	363;0	181;674	374;3	627;0; ; ; ; ; ; ; ;
18233;915;485;450;0	628;0	184;678	738;4	009;0;418;468;0	363;0	180;674	374;3	758;0; ; ; ; ; ; ; ;
18253;916;522;657;0	628;0	183;678	738;3	895;0;445;458;0	363;0	180;674	374;3	623;0; ; ; ; ; ; ; ;
18273;917;521;659;0	628;0	183;677	228;3	801;0;439;462;0	363;0	180;673	577;3	661;0; ; ; ; ; ; ; ;
18293;918;517;651;0	628;0	183;677	228;3	710;0;399;476;0	363;0	180;673	577;4	054;0; ; ; ; ; ; ; ;
18313;919;504;458;0	628;0	183;677	228;4	204;0;438;454;0	363;0	180;673	577;3	653;0; ; ; ; ; ; ; ;
18333;920;516;652;0	628;0	183;677	228;3	957;0;431;454;0	363;0	180;673	577;3	602;0; ; ; ; ; ; ; ;
18353;921;469;444;0	629;0	183;677	228;3	992;0;427;475;0	364;0	180;673	577;3	785;0; ; ; ; ; ; ; ;
18373;922;473;444;0	629;0	183;677	736;4	030;0;421;463;0	364;0	180;675	131;3	821;0; ; ; ; ; ; ; ;
18393;923;447;425;0	629;0	183;677	736;4	029;0;412;413;0	364;0	179;675	131;3	605;0; ; ; ; ; ; ; ;
18413;924;414;402;0	629;0	182;677	736;4	030;0;428;325;0	365;0	179;675	131;3	619;0; ; ; ; ; ; ; ;
18433;925;407;401;0	629;0	182;677	736;4	185;0;397;415;0	364;0	179;675	131;3	866;0;58;416;400; ; ; ; ;
18453;926;438;390;0	629;0	182;677	736;3	918;0;410;386;0	364;0	179;675	131;3	723;0;58;416;400; ; ; ; ;
18473;927;420;385;0	629;0	182;680	116;3	961;0;410;363;0	364;0	179;674	037;3	795;0;58;416;400; ; ; ; ;
18493;928;412;393;0	629;0	182;680	116;3	960;0;392;398;0	364;0	179;674	037;3	624;0;58;416;400; ; ; ; ;
18512;929;432;414;0	629;0	182;680	116;3	987;0;404;374;0	363;0	178;674	037;3	573;0;58;416;400; ; ; ; ;
18532;930;456;396;0	628;0	181;680	116;4	005;0;390;432;0	363;0	178;674	037;3	728;0;58;416;400; ; ; ; ;
18552;931;433;421;0	628;0	181;680	116;3	964;0;399;415;0	363;0	178;674	037;3	612;0;58;416;400; ; ; ; ;
18572;932;442;418;0	628;0	181;680	418;3	984;0;394;418;0	363;0	178;674	615;3	627;0;58;416;400; ; ; ; ;
18592;933;423;349;0	628;0	181;680	418;3	708;0;393;336;0	363;0	178;674	615;3	646;0;59;400;357; ; ; ; ;
18612;934;403;356;0	629;0	181;680	418;3	954;0;381;340;0	364;0	178;674	615;3	537;0;59;400;357; ; ; ; ;
18632;935;408;378;0	629;0	181;680	418;3	983;0;395;336;0	364;0	178;674	615;3	670;0;59;400;357; ; ; ; ;
18652;936;436;383;0	629;0	181;680	418;4	003;0;388;318;0	364;0	178;674	615;3	565;0;59;400;357; ; ; ; ;
18672;937;428;389;0	629;0	181;680	743;4	025;0;385;316;0	364;0	178;676	153;3	626;0;59;400;357; ; ; ; ;
18692;938;391;376;0	629;0	181;680	743;3	917;0;380;360;0	363;0	178;676	153;3	644;0;59;400;357; ; ; ; ;
18712;939;411;385;0	629;0	180;680	743;4	039;0;395;352;0	363;0	177;676	153;3	639;0;59;400;357; ; ; ; ;
18732;940;414;356;0	628;0	180;680	743;3	783;0;417;310;0	363;0	177;676	153;3	736;0; ; ; ; ; ; ; ;
18752;941;416;372;0	628;0	180;680	743;3	984;0;367;354;0	363;0	177;676	153;3	720;0;60;390;372; ; ; ; ;
18772;942;417;369;0	628;0	180;680	467;3	985;0;379;343;0	363;0	177;674	888;3	698;0;60;390;372; ; ; ; ;
18791;943;432;396;0	629;0	180;680	467;3	898;0;378;303;0	363;0	177;674	888;3	652;0;60;390;372; ; ; ; ;
18811;944;410;372;0	629;0	180;680	467;4	070;0;390;354;0	363;0	177;674	888;3	699;0;60;390;372; ; ; ; ;
18831;945;398;366;0	629;0	180;680	467;3	889;0;399;323;0	363;0	177;674	888;3	686;0;60;390;372; ; ; ; ;
18851;946;422;392;0	629;0	180;680	467;3	898;0;383;324;0	363;0	177;674	888;3	549;0;60;390;372; ; ; ; ;
18871;947;408;377;0	629;0	180;680	574;3	939;0;393;324;0	363;0	177;676	074;3	567;0;60;390;372; ; ; ; ;
18891;948;408;388;0	629;0	180;680	574;4	013;0;402;312;0	364;0	177;676	074;3	707;0;60;390;372; ; ; ; ;
18911;949;407;397;0	629;0	180;680	574;3	984;0;387;339;0	364;0	177;676	074;3	683;0;60;390;372; ; ; ; ;
18931;950;423;398;0	629;0	180;680	574;4	121;0;370;332;0	364;0	177;676	074;3	582;0;60;390;372; ; ; ; ;
18951;951;404;390;0	629;0	180;680	574;3	951;0;357;372;0	364;0	177;676	074;3	710;0;60;390;372; ; ; ; ;
18971;952;408;397;0	629;0	180;678	817;3	975;0;348;381;0	364;0	177;674	687;3	745;0;60;390;372; ; ; ; ;
18991;953;406;397;0	629;0	180;678	817;3	978;0;374;344;0	364;0	177;674	687;3	869;0;60;390;372; ; ; ; ;
19011;954;386;419;0	629;0	180;678	817;4	039;0;369;369;0	364;0	177;674	687;3	768;0;60;390;372; ; ; ; ;
19031;955;413;410;0	629;0	180;678	817;4	238;0;387;375;0	363;0	177;674	687;3	737;0;60;390;372; ; ; ; ;
19051;956;400;402;0	629;0	180;678	817;4	072;0;389;357;0	363;0	177;674	687;3	689;0;60;390;372; ; ; ; ;
19071;957;395;411;0	629;0	180;678	465;4	147;0;392;373;0	363;0	177;673	688;3	647;0;60;390;372; ; ; ; ;
19091;958;405;387;0	629;0	180;678	465;3	990;0;363;404;0	363;0	177;673	688;3	863;0;60;390;372; ; ; ; ;
19110;959;416;407;0	628;0	180;678	465;4	140;0;369;374;0	363;0	177;673	688;3	678;0;60;390;372; ; ; ; ;
19130;960;379;382;0	628;0	180;678	465;4	011;0;386;392;0	363;0	177;673	688;3	952;0;60;390;372; ; ; ; ;
19150;961;370;379;0	628;0	180;678	465;4	053;0;385;386;0	363;0	177;673	688;3	919;0;60;390;372; ; ; ; ;
19170;962;360;380;0	628;0	180;680	830;4	115;0;383;395;0	363;0	177;674	326;3	903;0;60;390;372; ; ; ; ;
19190;963;407;391;0	628;0	179;680	830;3	882;0;389;382;0	363;0	177;674	326;3	706;0;60;390;372; ; ; ; ;
19210;964;379;377;0	628;0	179;680	830;4	093;0;390;350;0	363;0	177;674	326;3	958;0;60;390;372; ; ; ; ;
19230;965;372;390;0	628;0	179;680	830;4	053;0;372;344;0	363;0	177;674	326;3	632;0;60;390;372; ; ; ; ;
19250;966;396;365;0	628;0	179;680	830;3	965;0;381;384;0	362;0	177;674	326;3	757;0;60;390;372; ; ; ; ;
19270;967;381;367;0	628;0	180;679	724;4	061;0;376;367;0	362;0	177;673	498;3	802;0;60;390;372; ; ; ; ;
19290;968;419;383;0	628;0	179;679	724;3	907;0;363;343;0	362;0	176;673	498;3	774;0;60;390;372; ; ; ; ;
19310;969;376;272;0	628;0	177;679	724;3	855;0;379;250;0	363;0	175;673	498;3	827;0; ; ; ; ; ; ; ;
19330;970;349;256;0	628;0	176;679	724;4	304;0;357;176;0	363;0	174;673	498;3	740;0; ; ; ; ; ; ; ;
19350;971;362;217;0	628;0	177;679	724;3	783;0;354;211;0	363;0	174;673	498;3	741;0; ; ; ; ; ; ; ;
19370;972;347;191;0	628;0	177;681	514;3	919;0;355;172;0	363;0	174;674	305;3	746;0; ; ; ; ; ; ; ;
19389;973;342;203;0	628;0	176;681	514;4	021;0;373;191;0	363;0	174;674	305;3	840;0; ; ; ; ; ; ; ;
19410;974;362;202;0	629;0	176;681	514;3	746;0;394;258;0	363;0	174;674	305;4	058;0; ; ; ; ; ; ; ;
19429;975;337;225;0	629;0	177;681	514;3	973;0;371;195;0	363;0	174;674	305;3	679;0;61;368;218; ; ; ; ;
19450;976;382;222;0	629;0	177;681	514;3	888;0;364;222;0	364;0	174;674	305;3	722;0;61;368;218; ; ; ; ;
19469;977;377;220;0	629;0	177;680	590;3	792;0;369;243;0	364;0	174;674	696;3	729;0;61;368;218; ; ; ; ;
19490;978;378;268;0	629;0	177;680	590;4	073;0;357;198;0	364;0	174;674	696;3	871;0;61;368;218; ; ; ; ;
19509;979;368;218;0	629;0	177;680	590;3	902;0;351;210;0	364;0	174;674	696;3	649;0;61;368;218; ; ; ; ;
19530;980;372;202;0	629;0	177;680	590;3	850;0;370;178;0	364;0	174;674	696;3	743;0;61;368;218; ; ; ; ;
19549;981;374;208;0	629;0	177;680	590;3	709;0;362;238;0	364;0	174;674	696;3	786;0; ; ; ; ; ; ; ;
19570;982;370;201;0	629;0	177;679	249;3	620;0;365;240;0	364;0	174;674	443;3	691;0; ; ; ; ; ; ; ;
19589;983;352;214;0	629;0	177;679	249;3	983;0;372;208;0	364;0	174;674	443;3	741;0; ; ; ; ; ; ; ;
19610;984;389;181;0	629;0	176;679	249;3	915;0;379;165;0	364;0	173;674	443;3	766;0; ; ; ; ; ; ; ;
19629;985;429;146;0	628;0	176;679	249;3	787;0;434;128;0	363;0	172;674	443;3	660;0;62;437;144; ; ; ; ;
19650;986;435;153;0	628;0	176;679	249;3	747;0;419;147;0	363;0	172;674	443;3	701;0;62;437;144; ; ; ; ;
19669;987;441;161;0	628;0	176;678	634;3	705;0;405;127;0	363;0	172;675	285;3	689;0;62;437;144; ; ; ; ;
19690;988;443;120;0	628;0	176;678	634;3	807;0;432;156;0	363;0	172;675	285;3	751;0;62;437;144; ; ; ; ;
19708;989;440;127;0	628;0	176;678	634;3	912;0;433;145;0	363;0	172;675	285;3	796;0;62;437;144; ; ; ; ;
19730;990;425;125;0	627;0	176;678	634;3	783;0;430;162;0	363;0	172;675	285;3	677;0;62;437;144; ; ; ; ;
19748;991;432;125;0	627;0	175;678	634;3	763;0;442;151;0	362;0	172;675	285;3	625;0;62;437;144; ; ; ; ;
19770;992;426;126;0	627;0	175;678	220;3	778;0;441;147;0	362;0	172;677	192;3	617;0;62;437;144; ; ; ; ;
19788;993;434;146;0	627;0	175;678	220;3	741;0;428;148;0	362;0	172;677	192;3	712;0;62;437;144; ; ; ; ;
19810;994;442;148;0	627;0	175;678	220;3	744;0;434;151;0	362;0	172;677	192;3	721;0;62;437;144; ; ; ; ;
19828;995;440;132;0	626;0	175;678	220;3	634;0;438;162;0	361;0	172;677	192;3	837;0;62;437;144; ; ; ; ;
19850;996;428;139;0	626;0	175;678	220;3	702;0;459;132;0	361;0	172;677	192;3	883;0;62;437;144; ; ; ; ;
19868;997;433;134;0	626;0	175;678	798;3	676;0;465;135;0	361;0	172;676	341;3	924;0;62;437;144; ; ; ; ;
19890;998;452;145;0	626;0	175;678	798;3	815;0;445;160;0	361;0	172;676	341;3	744;0;62;437;144; ; ; ; ;
19908;999;453;168;0	626;0	175;678	798;3	777;0;448;162;0	361;0	172;676	341;3	653;0;62;437;144; ; ; ; ;
19928;1000;456;177;0	626;0	175;678	798;3	703;0;429;127;0	361;0	172;676	341;3	628;0;62;437;144; ; ; ; ;
19948;1001;440;132;0	626;0	175;678	798;3	721;0;426;154;0	361;0	172;676	341;3	651;0;62;437;144; ; ; ; ;
19968;1002;440;141;0	625;0	176;681	575;3	753;0;424;147;0	361;0	173;675	708;3	638;0;62;437;144; ; ; ; ;
19987;1003;450;224;0	625;0	176;681	575;3	757;0;447;195;0	360;0	173;675	708;3	564;0; ; ; ; ; ; ; ;
20007;1004;449;254;0	625;0	176;681	575;3	878;0;464;205;0	360;0	173;675	708;3	543;0; ; ; ; ; ; ; ;
20027;1005;455;214;0	625;0	176;681	575;3	677;0;426;224;0	360;0	173;675	708;3	591;0; ; ; ; ; ; ; ;
20047;1006;461;201;0	625;0	175;681	575;3	767;0;451;191;0	360;0	173;675	708;3	692;0; ; ; ; ; ; ; ;
20067;1007;461;205;0	625;0	175;681	223;3	776;0;451;203;0	360;0	173;673	700;3	693;0; ; ; ; ; ; ; ;
20087;1008;455;212;0	625;0	175;681	223;3	830;0;424;255;0	360;0	173;673	700;3	568;0;63;457;222; ; ; ; ;
20107;1009;460;212;0	625;0	175;681	223;3	673;0;467;235;0	360;0	173;673	700;3	674;0;63;457;222; ; ; ; ;
20127;1010;467;209;0	625;0	175;681	223;3	648;0;450;213;0	360;0	173;673	700;3	651;0;63;457;222; ; ; ; ;
20147;1011;467;202;0	625;0	175;681	223;3	782;0;446;220;0	360;0	173;673	700;3	550;0;63;457;222; ; ; ; ;
20167;1012;466;199;0	625;0	176;682	203;3	699;0;441;228;0	360;0	173;672	499;3	590;0;63;457;222; ; ; ; ;
20187;1013;463;258;0	625;0	176;682	203;4	125;0;443;226;0	359;0	173;672	499;3	563;0;63;457;222; ; ; ; ;
20207;1014;466;216;0	625;0	176;682	203;3	865;0;454;214;0	359;0	173;672	499;3	663;0;63;457;222; ; ; ; ;
20227;1015;431;186;0	625;0	176;682	203;4	082;0;461;234;0	359;0	173;672	499;3	650;0;63;457;222; ; ; ; ;
20247;1016;469;247;0	625;0	176;682	203;3	892;0;447;223;0	359;0	173;672	499;3	692;0;63;457;222; ; ; ; ;
20267;1017;457;219;0	625;0	176;682	225;3	974;0;454;223;0	360;0	173;672	001;3	695;0;63;457;222; ; ; ; ;
20286;1018;474;237;0	625;0	176;682	225;3	804;0;446;208;0	360;0	173;672	001;3	651;0;63;457;222; ; ; ; ;
20306;1019;480;254;0	625;0	175;682	225;4	037;0;447;234;0	360;0	173;672	001;3	664;0;63;457;222; ; ; ; ;
20326;1020;459;217;0	625;0	175;682	225;3	795;0;469;208;0	360;0	173;672	001;3	747;0; ; ; ; ; ; ; ;
20346;1021;365;253;0	626;0	175;682	225;3	977;0;392;185;0	361;0	172;672	001;3	714;0;64;367;224; ; ; ; ;
20366;1022;353;243;0	626;0	175;678	912;3	859;0;394;185;0	361;0	172;675	094;3	763;0;64;367;224; ; ; ; ;
20386;1023;369;231;0	627;0	175;678	912;4	131;0;350;219;0	361;0	172;675	094;3	606;0;64;367;224; ; ; ; ;
20406;1024;392;232;0	627;0	175;678	912;3	861;0;377;197;0	361;0	172;675	094;3	716;0;64;367;224; ; ; ; ;
20426;1025;377;239;0	627;0	175;678	912;3	997;0;370;188;0	362;0	172;675	094;3	848;0;64;367;224; ; ; ; ;
20446;1026;366;235;0	627;0	175;678	912;4	007;0;354;193;0	362;0	172;675	094;3	732;0;64;367;224; ; ; ; ;
20466;1027;373;236;0	628;0	175;680	535;4	027;0;365;191;0	362;0	172;673	515;3	772;0;64;367;224; ; ; ; ;
20486;1028;379;225;0	628;0	175;680	535;3	878;0;367;208;0	363;0	172;673	515;3	735;0;64;367;224; ; ; ; ;
20506;1029;375;227;0	628;0	175;680	535;3	833;0;371;215;0	363;0	172;673	515;3	690;0;64;367;224; ; ; ; ;
20526;1030;362;248;0	628;0	175;680	535;3	879;0;366;205;0	363;0	172;673	515;3	697;0;64;367;224; ; ; ; ;
20546;1031;366;269;0	629;0	175;680	535;3	910;0;343;231;0	363;0	172;673	515;3	625;0;64;367;224; ; ; ; ;
20566;1032;370;279;0	629;0	175;680	716;3	903;0;342;234;0	363;0	172;673	071;3	603;0;64;367;224; ; ; ; ;
20585;1033;382;204;0	629;0	175;680	716;3	837;0;373;205;0	363;0	172;673	071;3	711;0; ; ; ; ; ; ; ;
20605;1034;274;300;0	630;0	177;680	716;4	067;0;295;275;0	365;0	173;673	071;3	777;0; ; ; ; ; ; ; ;
20625;1035;311;340;0	630;0	177;680	716;3	949;0;258;312;0	365;0	174;673	071;3	582;0; ; ; ; ; ; ; ;
20645;1036;261;333;0	630;0	177;680	716;3	882;0;253;300;0	365;0	174;673	071;3	626;0; ; ; ; ; ; ; ;
20665;1037;270;326;0	630;0	177;679	705;3	966;0;248;286;0	365;0	174;673	890;3	608;0; ; ; ; ; ; ; ;
20685;1038;296;355;0	630;0	177;679	705;3	825;0;252;309;0	365;0	174;673	890;3	634;0;65;272;339; ; ; ; ;
20705;1039;266;331;0	630;0	177;679	705;3	840;0;264;338;0	365;0	174;673	890;3	641;0;65;272;339; ; ; ; ;
20725;1040;283;332;0	630;0	177;679	705;3	800;0;268;338;0	364;0	174;673	890;3	657;0;65;272;339; ; ; ; ;
20745;1041;277;351;0	630;0	177;679	705;3	856;0;263;311;0	364;0	174;673	890;3	507;0;65;272;339; ; ; ; ;
20765;1042;285;339;0	629;0	177;680	751;3	854;0;262;326;0	364;0	174;673	071;3	500;0;65;272;339; ; ; ; ;
20785;1043;278;339;0	629;0	177;680	751;3	844;0;268;315;0	364;0	174;673	071;3	761;0;65;272;339; ; ; ; ;
20805;1044;300;351;0	629;0	177;680	751;3	867;0;254;321;0	364;0	173;673	071;3	669;0;65;272;339; ; ; ; ;
20825;1045;292;356;0	629;0	176;680	751;3	863;0;255;314;0	364;0	173;673	071;3	557;0;65;272;339; ; ; ; ;
20845;1046;256;338;0	629;0	176;680	751;3	853;0;268;334;0	364;0	173;673	071;3	777;0;65;272;339; ; ; ; ;
20865;1047;262;346;0	630;0	176;680	395;3	862;0;262;336;0	364;0	173;672	647;3	703;0;65;272;339; ; ; ; ;
20884;1048;303;368;0	630;0	176;680	395;3	958;0;267;278;0	364;0	173;672	647;3	796;0;65;272;339; ; ; ; ;
20904;1049;282;367;0	630;0	176;680	395;3	923;0;284;325;0	365;0	173;672	647;3	706;0;65;272;339; ; ; ; ;
20924;1050;287;368;0	630;0	176;680	395;4	063;0;269;350;0	365;0	173;672	647;3	636;0;65;272;339; ; ; ; ;
20944;1051;290;347;0	631;0	176;680	395;4	046;0;259;340;0	365;0	173;672	647;3	765;0;65;272;339; ; ; ; ;
20964;1052;281;345;0	631;0	177;679	972;4	027;0;265;351;0	365;0	173;674	903;3	713;0;65;272;339; ; ; ; ;
20984;1053;292;381;0	631;0	176;679	972;3	823;0;245;335;0	365;0	173;674	903;3	514;0;65;272;339; ; ; ; ;
21004;1054;302;382;0	631;0	176;679	972;3	851;0;303;321;0	365;0	173;674	903;3	858;0; ; ; ; ; ; ; ;
21024;1055;298;376;0	630;0	176;679	972;3	937;0;292;359;0	365;0	173;674	903;3	817;0; ; ; ; ; ; ; ;
21044;1056;288;378;0	630;0	176;679	972;3	880;0;280;363;0	365;0	173;674	903;3	874;0; ; ; ; ; ; ; ;
21064;1057;291;376;0	630;0	176;680	301;3	921;0;271;370;0	365;0	173;671	917;3	848;0; ; ; ; ; ; ; ;
21084;1058;286;386;0	630;0	177;680	301;3	986;0;262;349;0	365;0	173;671	917;3	768;0; ; ; ; ; ; ; ;
21104;1059;311;405;0	630;0	177;680	301;3	910;0;291;412;0	365;0	173;671	917;3	752;0; ; ; ; ; ; ; ;
21124;1060;306;407;0	630;0	177;680	301;3	951;0;277;365;0	364;0	173;671	917;3	658;0; ; ; ; ; ; ; ;
21144;1061;309;410;0	630;0	177;680	301;3	983;0;275;356;0	364;0	173;671	917;3	738;0; ; ; ; ; ; ; ;
21163;1062;311;413;0	630;0	177;679	603;3	951;0;269;374;0	364;0	173;673	804;3	712;0; ; ; ; ; ; ; ;
21183;1063;295;436;0	630;0	177;679	603;3	999;0;261;416;0	364;0	173;673	804;3	915;0; ; ; ; ; ; ; ;
21203;1064;278;415;0	630;0	177;679	603;4	055;0;281;382;0	364;0	173;673	804;3	801;0; ; ; ; ; ; ; ;
21223;1065;310;431;0	630;0	177;679	603;3	882;0;272;433;0	364;0	173;673	804;3	858;0;66;287;414; ; ; ; ;
21243;1066;303;405;0	630;0	176;679	603;4	034;0;272;452;0	364;0	173;673	804;3	874;0;66;287;414; ; ; ; ;
21263;1067;303;406;0	629;0	176;680	202;3	973;0;274;450;0	364;0	173;673	480;3	826;0;66;287;414; ; ; ; ;
21283;1068;276;405;0	629;0	176;680	202;4	080;0;275;412;0	364;0	173;673	480;3	849;0;66;287;414; ; ; ; ;
21303;1069;294;418;0	629;0	176;680	202;4	029;0;288;406;0	364;0	173;673	480;3	886;0;66;287;414; ; ; ; ;
21323;1070;313;404;0	629;0	176;680	202;4	036;0;267;395;0	364;0	173;673	480;3	857;0;66;287;414; ; ; ; ;
21343;1071;305;403;0	629;0	176;680	202;4	112;0;266;392;0	364;0	173;673	480;3	895;0;66;287;414; ; ; ; ;
21363;1072;315;405;0	629;0	176;677	810;4	077;0;264;390;0	364;0	173;673	708;3	890;0;66;287;414; ; ; ; ;
21383;1073;303;416;0	629;0	176;677	810;3	983;0;288;433;0	364;0	173;673	708;3	912;0;66;287;414; ; ; ; ;
21403;1074;293;417;0	629;0	176;677	810;4	060;0;278;456;0	364;0	173;673	708;4	000;0;66;287;414; ; ; ; ;
21423;1075;304;408;0	629;0	176;677	810;3	981;0;299;409;0	364;0	173;673	708;3	910;0;67;290;410; ; ; ; ;
21443;1076;306;425;0	629;0	176;677	810;3	996;0;278;396;0	364;0	173;673	708;3	634;0;67;290;410; ; ; ; ;
21463;1077;304;424;0	629;0	176;677	872;4	016;0;283;394;0	364;0	172;672	948;3	629;0;67;290;410; ; ; ; ;
21482;1078;302;425;0	629;0	176;677	872;3	980;0;279;409;0	364;0	172;672	948;3	843;0;67;290;410; ; ; ; ;
21502;1079;322;405;0	629;0	176;677	872;3	840;0;265;424;0	364;0	172;672	948;3	857;0;67;290;410; ; ; ; ;
21522;1080;304;411;0	629;0	176;677	872;3	993;0;294;409;0	364;0	172;672	948;3	802;0;67;290;410; ; ; ; ;
21542;1081;291;408;0	629;0	176;677	872;4	034;0;265;401;0	364;0	172;672	948;3	784;0;67;290;410; ; ; ; ;
21562;1082;294;409;0	627;0	175;680	953;4	025;0;271;403;0	362;0	172;673	943;3	771;0;67;290;410; ; ; ; ;
21582;1083;396;394;0	627;0	175;680	953;3	997;0;357;349;0	362;0	171;673	943;3	843;0;68;379;353; ; ; ; ;
21602;1084;380;365;0	627;0	175;680	953;3	947;0;363;330;0	362;0	171;673	943;3	763;0;68;379;353; ; ; ; ;
21622;1085;378;375;0	627;0	175;680	953;4	018;0;354;326;0	362;0	171;673	943;3	811;0;68;379;353; ; ; ; ;
21642;1086;387;367;0	627;0	175;680	953;4	048;0;368;329;0	362;0	171;673	943;3	800;0;68;379;353; ; ; ; ;
21662;1087;380;373;0	627;0	175;678	731;4	032;0;367;324;0	362;0	171;675	941;3	800;0;68;379;353; ; ; ; ;
21682;1088;407;370;0	627;0	175;678	731;3	868;0;381;328;0	362;0	171;675	941;3	840;0;68;379;353; ; ; ; ;
21702;1089;394;395;0	627;0	175;678	731;4	139;0;369;356;0	362;0	171;675	941;3	909;0;68;379;353; ; ; ; ;
21722;1090;377;376;0	627;0	175;678	731;4	001;0;364;327;0	362;0	171;675	941;3	801;0;68;379;353; ; ; ; ;
21742;1091;399;374;0	627;0	175;678	731;3	995;0;376;340;0	362;0	171;675	941;3	888;0;68;379;353; ; ; ; ;
21761;1092;387;380;0	628;0	174;680	664;4	000;0;369;350;0	362;0	171;673	865;3	833;0;68;379;353; ; ; ; ;
21781;1093;401;382;0	628;0	174;680	664;3	884;0;372;342;0	363;0	171;673	865;3	853;0;68;379;353; ; ; ; ;
21801;1094;388;354;0	628;0	174;680	664;4	055;0;362;338;0	363;0	171;673	865;3	974;0;68;379;353; ; ; ; ;
21821;1095;377;375;0	628;0	174;680	664;3	989;0;361;348;0	363;0	171;673	865;3	828;0;68;379;353; ; ; ; ;
21841;1096;411;382;0	628;0	174;680	664;4	147;0;371;322;0	363;0	171;673	865;4	022;0;68;379;353; ; ; ; ;
21861;1097;403;373;0	628;0	174;680	648;4	156;0;366;318;0	363;0	171;676	255;4	003;0;68;379;353; ; ; ; ;
21881;1098;380;371;0	628;0	174;680	648;4	112;0;354;359;0	363;0	171;676	255;3	963;0;68;379;353; ; ; ; ;
21901;1099;387;374;0	628;0	174;680	648;4	008;0;372;312;0	363;0	171;676	255;3	791;0;68;379;353; ; ; ; ;
21921;1100;396;355;0	628;0	174;680	648;3	991;0;382;347;0	363;0	171;676	255;3	991;0;68;379;353; ; ; ; ;
21941;1101;384;362;0	628;0	174;680	648;4	146;0;372;350;0	363;0	171;676	255;3	993;0;68;379;353; ; ; ; ;
21961;1102;390;359;0	628;0	174;679	908;4	088;0;377;335;0	363;0	170;675	357;3	989;0;68;379;353; ; ; ; ;
21981;1103;412;396;0	628;0	174;679	908;3	949;0;360;368;0	363;0	171;675	357;3	976;0;69;385;367; ; ; ; ;
22001;1104;398;377;0	628;0	174;679	908;3	942;0;388;360;0	363;0	171;675	357;3	977;0;69;385;367; ; ; ; ;
22021;1105;402;358;0	628;0	174;679	908;3	989;0;359;378;0	363;0	171;675	357;3	832;0;69;385;367; ; ; ; ;
22041;1106;406;379;0	628;0	174;679	908;4	057;0;380;350;0	363;0	171;675	357;3	690;0;69;385;367; ; ; ; ;
22061;1107;400;372;0	628;0	174;680	716;4	079;0;367;353;0	363;0	171;675	591;3	632;0;69;385;367; ; ; ; ;
22080;1108;395;368;0	628;0	174;680	716;3	974;0;368;337;0	363;0	171;675	591;3	826;0;69;385;367; ; ; ; ;
22100;1109;409;367;0	628;0	174;680	716;3	938;0;372;332;0	363;0	171;675	591;3	824;0;69;385;367; ; ; ; ;
22120;1110;399;389;0	628;0	174;680	716;3	938;0;381;356;0	363;0	171;675	591;3	898;0;69;385;367; ; ; ; ;
22140;1111;398;379;0	628;0	174;680	716;3	944;0;376;345;0	363;0	171;675	591;3	793;0;69;385;367; ; ; ; ;
22160;1112;398;386;0	628;0	174;678	369;3	933;0;380;350;0	362;0	170;674	724;3	803;0;69;385;367; ; ; ; ;
22180;1113;380;356;0	628;0	174;678	369;4	029;0;365;332;0	362;0	170;674	724;3	885;0;69;385;367; ; ; ; ;
22200;1114;385;365;0	628;0	174;678	369;3	928;0;394;338;0	362;0	170;674	724;4	059;0;69;385;367; ; ; ; ;
22220;1115;394;384;0	628;0	174;678	369;4	089;0;370;341;0	362;0	170;674	724;3	962;0;69;385;367; ; ; ; ;
22240;1116;400;378;0	628;0	174;678	369;3	989;0;344;395;0	362;0	170;674	724;3	865;0;69;385;367; ; ; ; ;
22260;1117;405;371;0	628;0	173;678	858;3	978;0;350;405;0	362;0	170;674	021;3	922;0;69;385;367; ; ; ; ;
22280;1118;420;385;0	628;0	173;678	858;3	946;0;376;387;0	363;0	170;674	021;3	867;0;69;385;367; ; ; ; ;
22300;1119;413;385;0	628;0	173;678	858;3	922;0;344;378;0	363;0	170;674	021;3	791;0;69;385;367; ; ; ; ;
22320;1120;403;384;0	628;0	173;678	858;3	924;0;371;367;0	363;0	170;674	021;3	753;0;69;385;367; ; ; ; ;
22340;1121;414;378;0	628;0	173;678	858;4	079;0;348;370;0	363;0	170;674	021;3	824;0;69;385;367; ; ; ; ;
22359;1122;411;375;0	628;0	173;681	288;4	093;0;359;371;0	363;0	170;675	900;3	783;0;69;385;367; ; ; ; ;
22379;1123;393;364;0	628;0	173;681	288;3	875;0;367;377;0	363;0	170;675	900;3	871;0;69;385;367; ; ; ; ;
22399;1124;406;370;0	628;0	173;681	288;4	004;0;355;380;0	363;0	170;675	900;3	863;0;69;385;367; ; ; ; ;
22419;1125;415;383;0	628;0	173;681	288;3	803;0;351;361;0	362;0	170;675	900;3	760;0;69;385;367; ; ; ; ;
22439;1126;400;395;0	627;0	173;681	288;3	988;0;379;345;0	362;0	170;675	900;3	832;0;69;385;367; ; ; ; ;
22459;1127;409;407;0	627;0	173;678	291;3	899;0;373;339;0	362;0	170;675	750;3	798;0;69;385;367; ; ; ; ;
22479;1128;405;389;0	627;0	173;678	291;3	851;0;393;308;0	362;0	170;675	750;4	073;0;69;385;367; ; ; ; ;
22499;1129;384;383;0	627;0	173;678	291;3	942;0;355;333;0	361;0	170;675	750;3	896;0; ; ; ; ; ; ; ;
22519;1130;402;396;0	627;0	173;678	291;3	957;0;353;388;0	361;0	170;675	750;3	949;0;70;386;365; ; ; ; ;
22539;1131;431;402;0	626;0	173;678	291;3	961;0;371;353;0	361;0	170;675	750;3	761;0;70;386;365; ; ; ; ;
22559;1132;427;403;0	626;0	173;678	442;3	965;0;349;380;0	361;0	170;674	520;3	727;0;70;386;365; ; ; ; ;
22579;1133;402;406;0	626;0	173;678	442;3	977;0;375;368;0	361;0	170;674	520;3	885;0;70;386;365; ; ; ; ;
22599;1134;408;390;0	626;0	173;678	442;4	027;0;380;332;0	361;0	170;674	520;3	817;0;70;386;365; ; ; ; ;
22619;1135;413;380;0	626;0	172;678	442;3	950;0;358;347;0	361;0	169;674	520;3	897;0;70;386;365; ; ; ; ;
22639;1136;390;374;0	626;0	172;678	442;4	035;0;357;332;0	361;0	169;674	520;3	812;0;70;386;365; ; ; ; ;
22659;1137;393;367;0	626;0	172;679	291;4	017;0;352;336;0	361;0	169;675	482;3	842;0;70;386;365; ; ; ; ;
22678;1138;373;355;0	626;0	172;679	291;3	942;0;360;347;0	361;0	169;675	482;3	845;0;70;386;365; ; ; ; ;
22698;1139;380;362;0	626;0	172;679	291;3	866;0;373;353;0	361;0	169;675	482;3	754;0;70;386;365; ; ; ; ;
22718;1140;402;357;0	626;0	172;679	291;3	820;0;365;346;0	361;0	169;675	482;3	670;0;70;386;365; ; ; ; ;
22738;1141;398;378;0	626;0	172;679	291;3	817;0;392;343;0	361;0	169;675	482;3	903;0;70;386;365; ; ; ; ;
22758;1142;396;383;0	627;0	172;678	173;3	808;0;396;344;0	361;0	169;674	266;3	834;0;70;386;365; ; ; ; ;
22778;1143;400;417;0	627;0	172;678	173;4	117;0;398;343;0	361;0	169;674	266;3	793;0;70;386;365; ; ; ; ;
22798;1144;377;384;0	627;0	172;678	173;3	991;0;363;351;0	361;0	169;674	266;3	648;0; ; ; ; ; ; ; ;
22818;1145;398;382;0	627;0	172;678	173;3	893;0;345;340;0	361;0	169;674	266;3	807;0; ; ; ; ; ; ; ;
22838;1146;397;364;0	627;0	172;678	173;3	804;0;373;332;0	361;0	169;674	266;3	886;0; ; ; ; ; ; ; ;
22858;1147;397;354;0	627;0	172;680	486;3	728;0;369;333;0	362;0	169;674	456;3	862;0; ; ; ; ; ; ; ;
22878;1148;426;302;0	626;0	171;680	486;3	976;0;433;257;0	361;0	168;674	456;3	861;0; ; ; ; ; ; ; ;
22898;1149;434;301;0	626;0	171;680	486;3	867;0;436;280;0	361;0	168;674	456;3	802;0; ; ; ; ; ; ; ;
22918;1150;439;288;0	626;0	171;680	486;3	818;0;431;283;0	361;0	168;674	456;3	940;0; ; ; ; ; ; ; ;
22938;1151;435;274;0	626;0	171;680	486;3	993;0;434;227;0	361;0	168;674	456;3	917;0; ; ; ; ; ; ; ;
22957;1152;438;265;0	626;0	171;682	552;3	939;0;434;237;0	361;0	167;674	385;3	926;0; ; ; ; ; ; ; ;
22977;1153;446;292;0	626;0	171;682	552;3	991;0;436;288;0	361;0	167;674	385;3	874;0; ; ; ; ; ; ; ;
22997;1154;443;281;0	626;0	170;682	552;3	893;0;423;271;0	361;0	167;674	385;3	909;0; ; ; ; ; ; ; ;
23017;1155;426;347;0	626;0	170;682	552;4	228;0;410;269;0	361;0	167;674	385;3	841;0; ; ; ; ; ; ; ;
23037;1156;430;262;0	626;0	170;682	552;3	958;0;420;271;0	361;0	167;674	385;3	847;0;71;428;276; ; ; ; ;
23057;1157;422;277;0	626;0	170;682	091;3	987;0;415;270;0	361;0	167;675	024;3	857;0;71;428;276; ; ; ; ;
23077;1158;432;300;0	626;0	171;682	091;4	020;0;404;257;0	361;0	167;675	024;4	024;0;71;428;276; ; ; ; ;
23097;1159;437;291;0	626;0	170;682	091;3	891;0;429;273;0	361;0	167;675	024;3	888;0;71;428;276; ; ; ; ;
23117;1160;432;266;0	626;0	170;682	091;4	039;0;416;263;0	361;0	167;675	024;4	064;0;71;428;276; ; ; ; ;
23137;1161;432;279;0	626;0	170;682	091;4	167;0;422;254;0	361;0	167;675	024;3	835;0;71;428;276; ; ; ; ;
23157;1162;430;265;0	626;0	170;684	156;4	165;0;415;261;0	361;0	167;673	696;3	869;0;71;428;276; ; ; ; ;
23177;1163;426;275;0	626;0	170;684	156;4	005;0;424;284;0	361;0	167;673	696;4	047;0;71;428;276; ; ; ; ;
23197;1164;423;292;0	626;0	170;684	156;4	136;0;432;268;0	361;0	167;673	696;4	044;0;71;428;276; ; ; ; ;
23217;1165;455;304;0	626;0	170;684	156;4	255;0;415;279;0	361;0	167;673	696;3	932;0;71;428;276; ; ; ; ;
23237;1166;448;290;0	627;0	170;684	156;4	091;0;442;265;0	361;0	167;673	696;3	993;0;71;428;276; ; ; ; ;
23257;1167;443;296;0	627;0	170;681	850;4	102;0;440;266;0	362;0	166;675	146;3	967;0;71;428;276; ; ; ; ;
23276;1168;372;229;0	627;0	169;681	850;4	166;0;335;213;0	363;0	166;675	146;3	751;0;72;368;211; ; ; ; ;
23296;1169;351;185;0	627;0	169;681	850;4	127;0;354;219;0	362;0	166;675	146;3	828;0;72;368;211; ; ; ; ;
23316;1170;381;210;0	627;0	169;681	850;3	982;0;354;234;0	362;0	166;675	146;3	891;0;72;368;211; ; ; ; ;
23336;1171;379;220;0	627;0	169;681	850;4	031;0;375;203;0	362;0	166;675	146;4	027;0;72;368;211; ; ; ; ;
23356;1172;377;206;0	627;0	169;679	814;3	952;0;383;209;0	362;0	166;674	352;4	100;0;72;368;211; ; ; ; ;
23376;1173;376;217;0	627;0	169;679	814;3	958;0;349;216;0	363;0	166;674	352;3	749;0;72;368;211; ; ; ; ;
23396;1174;377;222;0	628;0	169;679	814;3	829;0;358;203;0	363;0	166;674	352;3	954;0;72;368;211; ; ; ; ;
23416;1175;375;209;0	628;0	169;679	814;3	917;0;376;209;0	363;0	166;674	352;3	983;0;72;368;211; ; ; ; ;
23436;1176;367;224;0	628;0	169;679	814;3	951;0;364;219;0	363;0	165;674	352;3	924;0;72;368;211; ; ; ; ;
23456;1177;368;218;0	628;0	169;681	651;3	918;0;375;214;0	363;0	165;674	948;3	927;0;72;368;211; ; ; ; ;
23476;1178;368;219;0	627;0	169;681	651;3	859;0;366;228;0	362;0	165;674	948;3	944;0;72;368;211; ; ; ; ;
23496;1179;365;211;0	627;0	169;681	651;3	961;0;378;226;0	362;0	165;674	948;3	821;0;72;368;211; ; ; ; ;
23516;1180;384;210;0	628;0	169;681	651;3	787;0;352;212;0	363;0	165;674	948;3	752;0;72;368;211; ; ; ; ;
23535;1181;378;191;0	628;0	169;681	651;3	837;0;353;205;0	363;0	165;674	948;3	689;0;72;368;211; ; ; ; ;
23555;1182;381;186;0	628;0	168;680	415;3	836;0;353;197;0	363;0	165;675	917;3	632;0;72;368;211; ; ; ; ;
23575;1183;355;114;0	627;0	167;680	415;3	851;0;403;160;0	363;0	164;675	917;3	638;0; ; ; ; ; ; ; ;
23595;1184;383;108;0	627;0	167;680	415;3	776;0;376;104;0	363;0	164;675	917;3	654;0;73;384;104; ; ; ; ;
23615;1185;380;95;0	627;0	167;680	415;3	754;0;384;94;0	363;0	163;675	917;3	638;0;73;384;104; ; ; ; ;
23635;1186;378;89;0	627;0	167;680	415;3	779;0;392;117;0	363;0	163;675	917;3	696;0;73;384;104; ; ; ; ;
23655;1187;377;89;0	628;0	167;676	929;3	754;0;376;122;0	363;0	163;673	654;3	693;0;73;384;104; ; ; ; ;
23675;1188;369;90;0	628;0	167;676	929;3	868;0;383;127;0	364;0	163;673	654;3	668;0;73;384;104; ; ; ; ;
23695;1189;375;98;0	629;0	167;676	929;3	742;0;380;105;0	364;0	163;673	654;3	637;0;73;384;104; ; ; ; ;
23715;1190;405;106;0	629;0	167;676	929;3	584;0;391;105;0	365;0	163;673	654;3	779;0;73;384;104; ; ; ; ;
23735;1191;382;99;0	629;0	167;676	929;3	566;0;381;135;0	365;0	163;673	654;3	612;0;73;384;104; ; ; ; ;
23755;1192;394;103;0	629;0	167;675	921;3	542;0;384;125;0	365;0	163;673	732;3	651;0;73;384;104; ; ; ; ;
23775;1193;390;106;0	629;0	167;675	921;3	680;0;384;129;0	364;0	163;673	732;3	619;0;73;384;104; ; ; ; ;
23795;1194;392;100;0	629;0	167;675	921;3	602;0;395;96;0	364;0	163;673	732;3	554;0;73;384;104; ; ; ; ;
23815;1195;382;68;0	629;0	166;675	921;3	653;0;391;97;0	364;0	163;673	732;3	574;0;73;384;104; ; ; ; ;
23835;1196;389;113;0	629;0	166;675	921;3	533;0;383;120;0	364;0	163;673	732;3	579;0; ; ; ; ; ; ; ;
23854;1197;388;101;0	629;0	166;677	251;3	534;0;385;101;0	364;0	163;675	113;3	590;0; ; ; ; ; ; ; ;
23874;1198;380;99;0	629;0	166;677	251;3	652;0;378;108;0	364;0	163;675	113;3	401;0; ; ; ; ; ; ; ;
23894;1199;416;128;0	629;0	166;677	251;3	609;0;387;122;0	364;0	163;675	113;3	408;0; ; ; ; ; ; ; ;
23914;1200;333;158;0	630;0	168;677	251;3	647;0;347;155;0	365;0	164;675	113;3	631;0; ; ; ; ; ; ; ;
23934;1201;283;327;0	630;0	171;677	251;3	644;0;302;320;0	367;0	167;675	113;3	657;0; ; ; ; ; ; ; ;
23954;1202;266;366;0	631;0	171;680	025;3	656;0;293;355;0	367;0	167;673	963;3	676;0; ; ; ; ; ; ; ;
23974;1203;292;301;0	631;0	170;680	025;3	693;0;291;285;0	367;0	167;673	963;3	580;0;74;305;310; ; ; ; ;
23994;1204;283;296;0	631;0	170;680	025;3	637;0;289;284;0	367;0	166;673	963;3	391;0;74;305;310; ; ; ; ;
24014;1205;294;315;0	632;0	170;680	025;3	704;0;304;304;0	367;0	166;673	963;3	674;0;74;305;310; ; ; ; ;
24034;1206;304;322;0	632;0	170;680	025;3	639;0;299;253;0	367;0	166;673	963;3	540;0;74;305;310; ; ; ; ;
24054;1207;303;328;0	632;0	169;680	385;3	664;0;302;256;0	367;0	166;673	398;3	510;0;74;305;310; ; ; ; ;
24074;1208;286;298;0	632;0	169;680	385;3	648;0;305;303;0	366;0	166;673	398;3	514;0;74;305;310; ; ; ; ;
24094;1209;320;360;0	631;0	169;680	385;3	930;0;304;281;0	366;0	165;673	398;3	495;0;74;305;310; ; ; ; ;
24114;1210;308;314;0	631;0	169;680	385;3	680;0;287;329;0	366;0	165;673	398;3	519;0;74;305;310; ; ; ; ;
24133;1211;305;316;0	632;0	169;680	385;3	779;0;311;339;0	366;0	165;673	398;3	483;0;74;305;310; ; ; ; ;
24153;1212;300;317;0	632;0	169;680	445;3	869;0;306;346;0	366;0	165;675	014;3	495;0;74;305;310; ; ; ; ;
24173;1213;314;315;0	632;0	169;680	445;3	646;0;321;325;0	367;0	165;675	014;3	599;0;74;305;310; ; ; ; ;
24193;1214;341;349;0	632;0	169;680	445;3	751;0;338;290;0	367;0	165;675	014;3	579;0;74;305;310; ; ; ; ;
24213;1215;363;326;0	632;0	169;680	445;3	816;0;361;270;0	367;0	165;675	014;3	420;0;75;376;286; ; ; ; ;
24233;1216;381;336;0	632;0	169;680	445;3	897;0;368;225;0	367;0	165;675	014;3	507;0;75;376;286; ; ; ; ;
24253;1217;399;326;0	632;0	169;678	127;3	954;0;373;199;0	367;0	165;673	620;3	443;0;75;376;286; ; ; ; ;
24273;1218;383;282;0	632;0	169;678	127;3	590;0;360;266;0	367;0	165;673	620;3	561;0;75;376;286; ; ; ; ;
24293;1219;384;307;0	632;0	169;678	127;3	605;0;370;288;0	367;0	165;673	620;3	436;0;75;376;286; ; ; ; ;
24313;1220;388;269;0	633;0	169;678	127;3	731;0;356;295;0	367;0	165;673	620;3	571;0;75;376;286; ; ; ; ;
24333;1221;390;315;0	633;0	169;678	127;3	627;0;368;287;0	367;0	165;673	620;3	541;0;75;376;286; ; ; ; ;
24353;1222;390;302;0	633;0	169;681	006;3	692;0;364;288;0	367;0	165;673	492;3	510;0;75;376;286; ; ; ; ;
24373;1223;373;292;0	632;0	169;681	006;3	749;0;375;270;0	367;0	164;673	492;3	462;0;75;376;286; ; ; ; ;
24393;1224;379;297;0	632;0	169;681	006;3	703;0;385;307;0	367;0	164;673	492;3	617;0;75;376;286; ; ; ; ;
24413;1225;355;251;0	632;0	169;681	006;3	696;0;382;322;0	367;0	164;673	492;3	669;0;75;376;286; ; ; ; ;
24433;1226;377;329;0	632;0	169;681	006;3	908;0;396;321;0	367;0	165;673	492;3	598;0; ; ; ; ; ; ; ;
24452;1227;374;325;0	632;0	170;679	152;3	886;0;400;318;0	367;0	165;674	425;3	614;0; ; ; ; ; ; ; ;
24472;1228;405;367;0	632;0	170;679	152;3	821;0;383;342;0	367;0	165;674	425;3	463;0; ; ; ; ; ; ; ;
24492;1229;406;370;0	632;0	170;679	152;3	831;0;396;299;0	367;0	165;674	425;3	609;0; ; ; ; ; ; ; ;
24512;1230;351;333;0	632;0	169;679	152;3	908;0;367;362;0	367;0	165;674	425;3	451;0; ; ; ; ; ; ; ;
24532;1231;377;400;0	632;0	169;679	152;3	875;0;393;326;0	367;0	165;674	425;3	571;0; ; ; ; ; ; ; ;
24552;1232;361;396;0	632;0	169;677	723;3	896;0;385;318;0	367;0	165;675	462;3	511;0; ; ; ; ; ; ; ;
24572;1233;387;329;0	631;0	169;677	723;3	714;0;371;300;0	366;0	165;675	462;3	373;0;76;385;336; ; ; ; ;
24592;1234;361;370;0	632;0	169;677	723;3	950;0;397;314;0	366;0	165;675	462;3	658;0;76;385;336; ; ; ; ;
24612;1235;405;373;0	632;0	169;677	723;3	776;0;392;326;0	367;0	164;675	462;3	702;0;76;385;336; ; ; ; ;
24632;1236;409;365;0	632;0	168;677	723;3	817;0;391;340;0	367;0	164;675	462;3	655;0;76;385;336; ; ; ; ;
24652;1237;414;364;0	632;0	168;677	675;3	900;0;390;352;0	367;0	164;675	630;3	669;0;76;385;336; ; ; ; ;
24672;1238;393;365;0	632;0	169;677	675;3	730;0;365;323;0	367;0	164;675	630;3	433;0;76;385;336; ; ; ; ;
24692;1239;408;320;0	633;0	169;677	675;3	721;0;370;352;0	367;0	164;675	630;3	524;0;76;385;336; ; ; ; ;
24712;1240;376;367;0	633;0	169;677	675;3	822;0;385;318;0	368;0	164;675	630;3	481;0;76;385;336; ; ; ; ;
24732;1241;401;339;0	633;0	169;677	675;3	646;0;394;330;0	368;0	164;675	630;3	549;0;76;385;336; ; ; ; ;
24751;1242;400;325;0	633;0	169;678	998;3	666;0;402;337;0	368;0	164;674	351;3	537;0;76;385;336; ; ; ; ;
24771;1243;388;336;0	634;0	168;678	998;3	693;0;390;347;0	368;0	164;674	351;3	546;0;76;385;336; ; ; ; ;
24791;1244;395;372;0	634;0	168;678	998;3	614;0;381;289;0	369;0	163;674	351;3	465;0;76;385;336; ; ; ; ;
24811;1245;403;350;0	634;0	168;678	998;3	571;0;396;293;0	369;0	163;674	351;3	517;0;76;385;336; ; ; ; ;
24831;1246;372;329;0	634;0	168;678	998;3	783;0;394;312;0	369;0	163;674	351;3	410;0;76;385;336; ; ; ; ;
24851;1247;377;341;0	635;0	168;679	508;3	743;0;393;321;0	369;0	163;675	490;3	414;0;76;385;336; ; ; ; ;
24871;1248;367;335;0	635;0	168;679	508;3	534;0;385;308;0	369;0	163;675	490;3	610;0;76;385;336; ; ; ; ;
24891;1249;385;346;0	635;0	168;679	508;3	696;0;397;315;0	369;0	163;675	490;3	483;0;76;385;336; ; ; ; ;
24911;1250;392;342;0	635;0	168;679	508;3	619;0;364;330;0	370;0	163;675	490;3	498;0;76;385;336; ; ; ; ;
24931;1251;363;311;0	635;0	168;679	508;3	678;0;358;366;0	370;0	163;675	490;3	614;0;76;385;336; ; ; ; ;
24951;1252;375;314;0	635;0	168;678	695;3	642;0;352;379;0	370;0	163;674	179;3	548;0;76;385;336; ; ; ; ;
24971;1253;372;347;0	635;0	168;678	695;3	646;0;387;318;0	370;0	163;674	179;3	267;0;76;385;336; ; ; ; ;
24991;1254;386;334;0	635;0	167;678	695;3	524;0;374;330;0	370;0	162;674	179;3	338;0;76;385;336; ; ; ; ;
25011;1255;412;379;0	635;0	167;678	695;3	687;0;348;346;0	370;0	162;674	179;3	445;0;77;365;356; ; ; ; ;
25031;1256;388;358;0	636;0	167;678	695;3	630;0;362;367;0	370;0	162;674	179;3	477;0;77;365;356; ; ; ; ;
25050;1257;396;366;0	636;0	167;677	441;3	602;0;349;382;0	370;0	162;673	021;3	504;0;77;365;356; ; ; ; ;
25070;1258;366;380;0	636;0	168;677	441;3	820;0;365;315;0	371;0	162;673	021;3	438;0;77;365;356; ; ; ; ;
25090;1259;369;372;0	636;0	168;677	441;3	733;0;367;328;0	371;0	163;673	021;3	492;0;77;365;356; ; ; ; ;
25110;1260;348;325;0	637;0	168;677	441;3	584;0;341;372;0	371;0	163;673	021;3	628;0;77;365;356; ; ; ; ;
25130;1261;323;381;0	637;0	169;677	441;3	677;0;316;366;0	372;0	163;673	021;3	522;0; ; ; ; ; ; ; ;
25150;1262;317;366;0	637;0	169;677	221;3	608;0;309;359;0	372;0	164;673	470;3	580;0; ; ; ; ; ; ; ;
25170;1263;345;421;0	637;0	169;677	221;3	826;0;322;417;0	372;0	164;673	470;3	674;0; ; ; ; ; ; ; ;
25190;1264;330;384;0	637;0	169;677	221;3	670;0;301;337;0	372;0	164;673	470;3	421;0;78;325;398; ; ; ; ;
25210;1265;325;416;0	637;0	169;677	221;3	770;0;304;353;0	371;0	163;673	470;3	541;0;78;325;398; ; ; ; ;
25230;1266;338;395;0	636;0	169;677	221;3	790;0;323;401;0	371;0	163;673	470;3	603;0;78;325;398; ; ; ; ;
25250;1267;328;409;0	636;0	168;677	426;3	735;0;314;364;0	371;0	163;673	386;3	501;0;78;325;398; ; ; ; ;
25270;1268;337;432;0	635;0	168;677	426;3	851;0;329;384;0	370;0	163;673	386;3	631;0;78;325;398; ; ; ; ;
25290;1269;338;422;0	635;0	168;677	426;3	995;0;319;408;0	369;0	163;673	386;3	807;0;78;325;398; ; ; ; ;
25309;1270;299;403;0	634;0	168;677	426;3	868;0;313;386;0	369;0	163;673	386;3	473;0; ; ; ; ; ; ; ;
25330;1271;347;436;0	634;0	168;677	426;3	810;0;317;427;0	369;0	163;673	386;3	664;0; ; ; ; ; ; ; ;
25349;1272;337;426;0	633;0	168;678	406;3	852;0;315;427;0	368;0	163;672	674;3	668;0; ; ; ; ; ; ; ;
25370;1273;337;420;0	633;0	168;678	406;3	933;0;353;348;0	368;0	163;672	674;3	754;0; ; ; ; ; ; ; ;
25389;1274;359;433;0	633;0	168;678	406;3	928;0;302;437;0	368;0	163;672	674;3	619;0;79;318;434; ; ; ; ;
25410;1275;327;427;0	633;0	168;678	406;3	964;0;311;426;0	368;0	163;672	674;3	667;0;79;318;434; ; ; ; ;
25429;1276;343;426;0	633;0	168;678	406;3	956;0;308;438;0	368;0	163;672	674;3	829;0;79;318;434; ; ; ; ;
25450;1277;346;423;0	633;0	168;680	175;3	974;0;309;434;0	368;0	163;673	001;3	782;0;79;318;434; ; ; ; ;
25469;1278;335;419;0	633;0	168;680	175;4	014;0;323;458;0	368;0	163;673	001;3	816;0;79;318;434; ; ; ; ;
25490;1279;340;424;0	633;0	168;680	175;3	922;0;309;421;0	368;0	163;673	001;3	823;0;79;318;434; ; ; ; ;
25509;1280;322;439;0	633;0	168;680	175;4	001;0;299;436;0	368;0	163;673	001;3	768;0;79;318;434; ; ; ; ;
25530;1281;336;433;0	633;0	168;680	175;3	979;0;307;439;0	368;0	163;673	001;3	785;0;79;318;434; ; ; ; ;
25549;1282;335;441;0	634;0	168;679	010;3	943;0;301;441;0	368;0	163;673	691;3	776;0;79;318;434; ; ; ; ;
25570;1283;323;451;0	634;0	168;679	010;4	024;0;298;436;0	368;0	163;673	691;3	762;0;79;318;434; ; ; ; ;
25589;1284;332;439;0	634;0	168;679	010;3	843;0;307;437;0	368;0	163;673	691;3	858;0;79;318;434; ; ; ; ;
25610;1285;335;435;0	634;0	168;679	010;3	892;0;284;450;0	368;0	163;673	691;3	733;0;79;318;434; ; ; ; ;
25629;1286;325;425;0	633;0	166;679	010;3	936;0;298;424;0	368;0	162;673	691;3	816;0;79;318;434; ; ; ; ;
25650;1287;-800;-600;-1	000;-1	000;-1	000;-1	000;4;-800;-600;-1	000;-1	000;-1	000;-1	000;4; ; ; ; ; ; ; ;
25668;1288;-800;-600;-1	000;-1	000;-1	000;-1	000;4;-800;-600;-1	000;-1	000;-1	000;-1	000;4; ; ; ; ; ; ; ;
25690;1289;-800;-600;-1	000;-1	000;-1	000;-1	000;4;-800;-600;-1	000;-1	000;-1	000;-1	000;4; ; ; ; ; ; ; ;
25708;1290;-800;-600;-1	000;-1	000;-1	000;-1	000;4;-800;-600;-1	000;-1	000;-1	000;-1	000;4; ; ; ; ; ; ; ;
25730;1291;-800;-600;-1	000;-1	000;-1	000;-1	000;4;-800;-600;-1	000;-1	000;-1	000;-1	000;4; ; ; ; ; ; ; ;
25748;1292;-800;-600;-1	000;-1	000;-1	000;-1	000;4;-800;-600;-1	000;-1	000;-1	000;-1	000;4; ; ; ; ; ; ; ;
25770;1293;-800;-600;0	368;0	160;-1	000;-1	000;4;-800;-600;0	368;0	160;-1	000;-1	000;4; ; ; ; ; ; ; ;
25788;1294;409;381;0	633;0	165;676	870;4	231;0;413;311;0	368;0	160;676	870;3	840;0; ; ; ; ; ; ; ;
25808;1295;382;348;0	633;0	165;678	451;3	878;0;383;327;0	368;0	161;676	870;3	629;0;80;391;355; ; ; ; ;
25828;1296;401;359;0	633;0	165;679	473;3	823;0;386;324;0	367;0	161;676	870;3	706;0;80;391;355; ; ; ; ;
25848;1297;402;391;0	633;0	165;681	038;4	000;0;378;336;0	367;0	161;676	870;3	638;0;80;391;355; ; ; ; ;
25868;1298;402;380;0	633;0	165;679	388;4	006;0;377;340;0	367;0	161;675	269;3	659;0;80;391;355; ; ; ; ;
25888;1299;423;387;0	633;0	165;679	388;4	030;0;358;340;0	367;0	161;675	269;3	718;0;80;391;355; ; ; ; ;
25908;1300;412;400;0	633;0	165;679	388;4	080;0;406;323;0	367;0	161;675	269;3	858;0;80;391;355; ; ; ; ;
25927;1301;398;354;0	633;0	165;679	388;3	810;0;380;326;0	367;0	161;675	269;3	724;0;80;391;355; ; ; ; ;
25947;1302;385;353;0	633;0	166;679	388;3	867;0;365;344;0	367;0	161;675	269;3	666;0;80;391;355; ; ; ; ;
25967;1303;373;352;0	633;0	166;680	122;3	815;0;383;335;0	367;0	161;676	430;3	704;0;80;391;355; ; ; ; ;
25987;1304;404;403;0	633;0	166;680	122;3	881;0;374;331;0	367;0	161;676	430;3	843;0;80;391;355; ; ; ; ;
26007;1305;413;363;0	632;0	165;680	122;3	909;0;411;361;0	367;0	161;676	430;3	746;0;80;391;355; ; ; ; ;
26027;1306;438;233;0	631;0	163;680	122;3	637;0;425;206;0	367;0	159;676	430;3	690;0; ; ; ; ; ; ; ;
26047;1307;433;176;0	631;0	162;680	122;3	702;0;426;151;0	367;0	158;676	430;3	748;0; ; ; ; ; ; ; ;
26067;1308;428;120;0	631;0	163;680	212;3	633;0;426;103;0	366;0	158;672	273;3	709;0; ; ; ; ; ; ; ;
26087;1309;437;178;0	630;0	163;680	212;3	701;0;425;202;0	366;0	158;672	273;3	612;0;81;424;164; ; ; ; ;
26107;1310;418;159;0	630;0	162;680	212;3	658;0;420;177;0	365;0	158;672	273;3	732;0;81;424;164; ; ; ; ;
26127;1311;413;175;0	630;0	162;680	212;3	746;0;421;167;0	365;0	158;672	273;3	639;0;81;424;164; ; ; ; ;
26147;1312;393;170;0	630;0	162;680	212;3	934;0;424;175;0	365;0	158;672	273;3	630;0;81;424;164; ; ; ; ;
26167;1313;382;164;0	630;0	162;679	792;3	951;0;422;166;0	365;0	159;675	381;3	685;0;81;424;164; ; ; ; ;
26187;1314;422;145;0	630;0	162;679	792;3	799;0;421;171;0	365;0	159;675	381;3	831;0;81;424;164; ; ; ; ;
26207;1315;417;152;0	630;0	162;679	792;3	607;0;446;172;0	365;0	159;675	381;3	694;0;81;424;164; ; ; ; ;
26226;1316;431;159;0	630;0	162;679	792;3	530;0;434;160;0	365;0	159;675	381;3	553;0;81;424;164; ; ; ; ;
26246;1317;432;151;0	630;0	162;679	792;3	560;0;431;150;0	365;0	159;675	381;3	606;0;81;424;164; ; ; ; ;
26266;1318;433;151;0	630;0	162;680	979;3	525;0;439;152;0	365;0	159;671	723;3	512;0;81;424;164; ; ; ; ;
26286;1319;450;169;0	630;0	162;680	979;3	563;0;431;169;0	365;0	158;671	723;3	658;0;81;424;164; ; ; ; ;
26306;1320;416;155;0	630;0	162;680	979;3	638;0;428;179;0	365;0	158;671	723;3	446;0;81;424;164; ; ; ; ;
26326;1321;425;167;0	630;0	162;680	979;3	483;0;421;173;0	365;0	158;671	723;3	494;0;81;424;164; ; ; ; ;
26346;1322;435;172;0	630;0	162;680	979;3	639;0;441;173;0	365;0	158;671	723;3	659;0;81;424;164; ; ; ; ;
26366;1323;419;169;0	630;0	162;679	805;3	582;0;440;169;0	365;0	158;673	672;3	575;0;81;424;164; ; ; ; ;
26386;1324;417;162;0	630;0	162;679	805;3	511;0;444;161;0	365;0	158;673	672;3	579;0;81;424;164; ; ; ; ;
26406;1325;416;181;0	630;0	162;679	805;3	549;0;430;165;0	365;0	158;673	672;3	434;0;81;424;164; ; ; ; ;
26426;1326;419;158;0	630;0	162;679	805;3	377;0;415;147;0	365;0	158;673	672;3	413;0;81;424;164; ; ; ; ;
26446;1327;420;184;0	630;0	162;679	805;3	506;0;404;208;0	365;0	158;673	672;3	402;0;82;417;165; ; ; ; ;
26466;1328;419;179;0	631;0	162;678	418;3	475;0;395;208;0	366;0	158;675	125;3	398;0;82;417;165; ; ; ; ;
26486;1329;411;181;0	631;0	162;678	418;3	425;0;420;180;0	366;0	158;675	125;3	391;0;82;417;165; ; ; ; ;
26505;1330;432;172;0	631;0	162;678	418;3	464;0;429;158;0	366;0	158;675	125;3	539;0;82;417;165; ; ; ; ;
26525;1331;417;184;0	631;0	162;678	418;3	479;0;419;161;0	366;0	158;675	125;3	358;0;82;417;165; ; ; ; ;
26545;1332;437;163;0	631;0	162;678	418;3	362;0;402;146;0	366;0	158;675	125;3	248;0;82;417;165; ; ; ; ;
26565;1333;433;164;0	631;0	162;678	505;3	380;0;402;144;0	367;0	158;674	267;3	261;0;82;417;165; ; ; ; ;
26585;1334;425;157;0	631;0	162;678	505;3	391;0;420;145;0	366;0	158;674	267;3	526;0;82;417;165; ; ; ; ;
26605;1335;404;147;0	631;0	162;678	505;3	543;0;417;159;0	366;0	158;674	267;3	295;0;82;417;165; ; ; ; ;
26625;1336;424;181;0	631;0	162;678	505;3	436;0;425;183;0	366;0	158;674	267;3	409;0; ; ; ; ; ; ; ;
26645;1337;426;171;0	631;0	162;678	505;3	417;0;440;149;0	366;0	158;674	267;3	401;0; ; ; ; ; ; ; ;
26665;1338;420;174;0	631;0	162;679	204;3	472;0;442;164;0	366;0	158;673	481;3	389;0; ; ; ; ; ; ; ;
26685;1339;415;185;0	630;0	162;679	204;3	411;0;412;162;0	365;0	158;673	481;3	405;0; ; ; ; ; ; ; ;
26705;1340;513;190;0	629;0	162;679	204;3	460;0;491;186;0	364;0	158;673	481;3	365;0;83;496;182; ; ; ; ;
26725;1341;502;188;0	629;0	162;679	204;3	384;0;499;184;0	364;0	158;673	481;3	172;0;83;496;182; ; ; ; ;
26745;1342;492;172;0	629;0	162;679	204;3	413;0;498;185;0	364;0	158;673	481;3	318;0;83;496;182; ; ; ; ;
26765;1343;489;174;0	629;0	162;679	316;3	419;0;495;184;0	364;0	158;673	697;3	240;0;83;496;182; ; ; ; ;
26785;1344;483;189;0	630;0	162;679	316;3	474;0;486;167;0	364;0	158;673	697;3	349;0;83;496;182; ; ; ; ;
26805;1345;507;175;0	630;0	162;679	316;3	414;0;509;183;0	365;0	158;673	697;3	299;0;83;496;182; ; ; ; ;
26824;1346;501;157;0	630;0	162;679	316;3	463;0;504;197;0	365;0	158;673	697;3	254;0;83;496;182; ; ; ; ;
26844;1347;499;210;0	630;0	162;679	316;3	643;0;508;170;0	365;0	158;673	697;3	287;0;83;496;182; ; ; ; ;
26864;1348;509;200;0	629;0	162;679	879;3	642;0;506;181;0	364;0	158;674	076;3	270;0;83;496;182; ; ; ; ;
26884;1349;482;201;0	629;0	162;679	879;3	714;0;495;163;0	364;0	158;674	076;3	338;0;83;496;182; ; ; ; ;
26904;1350;497;169;0	629;0	162;679	879;3	427;0;486;184;0	364;0	158;674	076;3	276;0;83;496;182; ; ; ; ;
26924;1351;517;192;0	629;0	162;679	879;3	493;0;477;194;0	363;0	158;674	076;3	275;0;83;496;182; ; ; ; ;
26944;1352;498;177;0	628;0	161;679	879;3	510;0;486;179;0	363;0	158;674	076;3	371;0;83;496;182; ; ; ; ;
26964;1353;505;186;0	627;0	161;680	634;3	532;0;483;178;0	363;0	157;675	625;3	350;0;83;496;182; ; ; ; ;
26984;1354;501;150;0	627;0	161;680	634;3	544;0;507;141;0	362;0	157;675	625;3	318;0;84;505;161; ; ; ; ;
27004;1355;531;125;0	627;0	161;680	634;3	477;0;483;162;0	362;0	157;675	625;3	288;0;84;505;161; ; ; ; ;
27024;1356;507;156;0	627;0	161;680	634;3	511;0;491;172;0	362;0	157;675	625;3	293;0;84;505;161; ; ; ; ;
27044;1357;513;166;0	627;0	161;680	634;3	562;0;506;160;0	362;0	157;675	625;3	420;0;84;505;161; ; ; ; ;
27064;1358;523;164;0	627;0	161;680	023;3	535;0;495;168;0	362;0	157;672	772;3	401;0;84;505;161; ; ; ; ;
27084;1359;507;144;0	628;0	161;680	023;3	476;0;494;202;0	363;0	157;672	772;3	422;0;84;505;161; ; ; ; ;
27103;1360;506;140;0	628;0	161;680	023;3	508;0;509;144;0	363;0	157;672	772;3	381;0; ; ; ; ; ; ; ;
27124;1361;479;134;0	628;0	161;680	023;3	600;0;493;177;0	363;0	157;672	772;3	240;0; ; ; ; ; ; ; ;
27143;1362;505;151;0	628;0	161;680	023;3	509;0;538;136;0	363;0	157;672	772;3	620;0; ; ; ; ; ; ; ;
27163;1363;496;150;0	628;0	161;678	895;3	535;0;543;142;0	363;0	157;673	683;3	586;0; ; ; ; ; ; ; ;
27183;1364;489;181;0	628;0	160;678	895;3	540;0;500;166;0	363;0	157;673	683;3	330;0;85;494;164; ; ; ; ;
27203;1365;485;169;0	628;0	160;678	895;3	601;0;532;181;0	363;0	156;673	683;3	422;0;85;494;164; ; ; ; ;
27223;1366;502;158;0	628;0	160;678	895;3	428;0;501;186;0	363;0	156;673	683;3	319;0;85;494;164; ; ; ; ;
27243;1367;525;167;0	628;0	160;678	895;3	422;0;487;190;0	363;0	157;673	683;3	191;0;85;494;164; ; ; ; ;
27263;1368;531;160;0	628;0	160;681	374;3	427;0;497;194;0	363;0	157;672	819;3	196;0;85;494;164; ; ; ; ;
27283;1369;488;148;0	628;0	160;681	374;3	535;0;505;167;0	363;0	157;672	819;3	323;0;85;494;164; ; ; ; ;
27303;1370;525;150;0	628;0	161;681	374;3	669;0;513;178;0	363;0	157;672	819;3	473;0;85;494;164; ; ; ; ;
27323;1371;511;212;0	628;0	161;681	374;3	984;0;492;153;0	363;0	157;672	819;3	460;0;85;494;164; ; ; ; ;
27343;1372;505;173;0	629;0	161;681	374;3	512;0;495;151;0	363;0	157;672	819;3	512;0;85;494;164; ; ; ; ;
27363;1373;503;194;0	629;0	161;680	556;3	651;0;493;149;0	364;0	157;672	574;3	520;0;85;494;164; ; ; ; ;
27383;1374;508;177;0	629;0	160;680	556;3	460;0;498;175;0	364;0	156;672	574;3	396;0;85;494;164; ; ; ; ;
27403;1375;479;176;0	630;0	160;680	556;3	763;0;480;151;0	365;0	156;672	574;3	506;0;85;494;164; ; ; ; ;
27422;1376;482;148;0	630;0	160;680	556;3	503;0;463;174;0	365;0	156;672	574;3	307;0;85;494;164; ; ; ; ;
27442;1377;488;144;0	630;0	160;680	556;3	516;0;472;134;0	365;0	156;672	574;3	282;0;85;494;164; ; ; ; ;
27462;1378;492;140;0	630;0	160;680	426;3	529;0;466;132;0	365;0	156;675	179;3	270;0;85;494;164; ; ; ; ;
27482;1379;489;150;0	629;0	160;680	426;3	549;0;483;145;0	365;0	156;675	179;3	333;0;85;494;164; ; ; ; ;
27502;1380;473;168;0	629;0	160;680	426;3	632;0;468;164;0	365;0	156;675	179;3	390;0;85;494;164; ; ; ; ;
27522;1381;474;142;0	629;0	160;680	426;3	631;0;474;129;0	364;0	156;675	179;3	417;0;86;481;151; ; ; ; ;
27542;1382;500;153;0	629;0	160;680	426;3	444;0;485;155;0	364;0	156;675	179;3	418;0;86;481;151; ; ; ; ;
27562;1383;493;156;0	628;0	160;680	070;3	474;0;481;156;0	364;0	156;675	930;3	422;0;86;481;151; ; ; ; ;
27582;1384;489;158;0	628;0	160;680	070;3	708;0;481;175;0	363;0	156;675	930;3	524;0;86;481;151; ; ; ; ;
27602;1385;484;152;0	627;0	160;680	070;3	588;0;506;139;0	362;0	156;675	930;3	471;0;86;481;151; ; ; ; ;
27622;1386;484;141;0	627;0	160;680	070;3	437;0;499;162;0	362;0	156;675	930;3	435;0;86;481;151; ; ; ; ;
27642;1387;482;158;0	627;0	159;680	070;3	586;0;501;173;0	362;0	156;675	930;3	551;0;86;481;151; ; ; ; ;
27662;1388;481;153;0	628;0	160;679	406;3	531;0;501;162;0	363;0	156;675	071;3	513;0;86;481;151; ; ; ; ;
27682;1389;469;141;0	629;0	160;679	406;3	603;0;470;131;0	364;0	156;675	071;3	398;0;86;481;151; ; ; ; ;
27701;1390;500;160;0	629;0	160;679	406;3	529;0;480;142;0	364;0	156;675	071;3	298;0;86;481;151; ; ; ; ;
27721;1391;476;115;0	630;0	160;679	406;3	455;0;469;146;0	365;0	156;675	071;3	431;0;86;481;151; ; ; ; ;
27741;1392;491;145;0	630;0	160;679	406;3	518;0;474;151;0	365;0	155;675	071;3	203;0;86;481;151; ; ; ; ;
27761;1393;481;144;0	630;0	160;679	533;3	491;0;475;159;0	365;0	156;672	973;3	206;0;86;481;151; ; ; ; ;
27781;1394;487;141;0	630;0	160;679	533;3	463;0;476;155;0	365;0	155;672	973;3	224;0;86;481;151; ; ; ; ;
27801;1395;477;150;0	630;0	160;679	533;3	386;0;483;149;0	365;0	155;672	973;3	284;0;86;481;151; ; ; ; ;
27821;1396;461;171;0	630;0	160;679	533;3	546;0;465;172;0	365;0	155;672	973;3	316;0;86;481;151; ; ; ; ;
27841;1397;476;145;0	629;0	159;679	533;3	507;0;467;156;0	364;0	155;672	973;3	262;0;86;481;151; ; ; ; ;
27861;1398;471;153;0	629;0	159;680	787;3	518;0;469;155;0	364;0	155;675	911;3	279;0;86;481;151; ; ; ; ;
27881;1399;476;148;0	629;0	159;680	787;3	420;0;481;153;0	364;0	155;675	911;3	370;0;86;481;151; ; ; ; ;
27901;1400;456;125;0	629;0	159;680	787;3	555;0;484;154;0	364;0	155;675	911;3	405;0;86;481;151; ; ; ; ;
27921;1401;492;151;0	629;0	159;680	787;3	566;0;469;167;0	364;0	155;675	911;3	269;0;86;481;151; ; ; ; ;
27941;1402;487;157;0	629;0	159;680	787;3	462;0;483;132;0	364;0	155;675	911;3	337;0;86;481;151; ; ; ; ;
27961;1403;488;154;0	629;0	159;679	757;3	531;0;477;137;0	364;0	155;674	578;3	311;0;86;481;151; ; ; ; ;
27981;1404;489;202;0	629;0	159;679	757;3	633;0;484;189;0	365;0	155;674	578;3	267;0; ; ; ; ; ; ; ;
28000;1405;491;139;0	630;0	159;679	757;3	367;0;477;150;0	365;0	155;674	578;3	290;0; ; ; ; ; ; ; ;
28020;1406;495;155;0	630;0	159;679	757;3	504;0;499;161;0	365;0	155;674	578;3	372;0; ; ; ; ; ; ; ;
28040;1407;492;163;0	630;0	159;679	757;3	411;0;477;143;0	365;0	155;674	578;3	291;0; ; ; ; ; ; ; ;
28060;1408;495;171;0	630;0	159;680	068;3	473;0;484;145;0	365;0	155;674	739;3	319;0; ; ; ; ; ; ; ;
28080;1409;482;136;0	629;0	159;680	068;3	561;0;480;170;0	365;0	155;674	739;3	285;0; ; ; ; ; ; ; ;
28100;1410;506;213;0	629;0	159;680	068;3	745;0;489;162;0	364;0	154;674	739;3	408;0;87;497;162; ; ; ; ;
28120;1411;501;162;0	629;0	159;680	068;3	474;0;475;163;0	364;0	154;674	739;3	421;0;87;497;162; ; ; ; ;
28140;1412;509;145;0	629;0	159;680	068;3	427;0;476;149;0	364;0	154;674	739;3	355;0;87;497;162; ; ; ; ;
28160;1413;511;174;0	629;0	159;678	207;3	431;0;477;148;0	364;0	154;673	482;3	419;0;87;497;162; ; ; ; ;
28180;1414;500;162;0	630;0	159;678	207;3	648;0;519;172;0	365;0	154;673	482;3	673;0;87;497;162; ; ; ; ;
28200;1415;515;188;0	630;0	159;678	207;3	525;0;489;163;0	365;0	154;673	482;3	373;0;87;497;162; ; ; ; ;
28220;1416;491;171;0	630;0	159;678	207;3	642;0;489;178;0	365;0	154;673	482;3	481;0;87;497;162; ; ; ; ;
28240;1417;508;148;0	630;0	159;678	207;3	686;0;486;156;0	365;0	154;673	482;3	452;0;87;497;162; ; ; ; ;
28260;1418;498;156;0	630;0	159;678	311;3	657;0;487;157;0	365;0	154;674	294;3	427;0;87;497;162; ; ; ; ;
28280;1419;504;160;0	630;0	158;678	311;3	717;0;514;156;0	366;0	154;674	294;3	659;0;87;497;162; ; ; ; ;
28299;1420;489;190;0	631;0	158;678	311;3	786;0;493;138;0	366;0	154;674	294;3	500;0;87;497;162; ; ; ; ;
28319;1421;504;176;0	631;0	158;678	311;3	690;0;514;159;0	366;0	154;674	294;3	780;0;87;497;162; ; ; ; ;
28340;1422;478;126;0	631;0	158;678	311;3	811;0;501;145;0	366;0	154;674	294;3	717;0; ; ; ; ; ; ; ;
28359;1423;482;132;0	630;0	158;679	849;3	796;0;510;154;0	365;0	154;674	159;3	712;0; ; ; ; ; ; ; ;
28379;1424;497;186;0	630;0	158;679	849;3	887;0;531;174;0	365;0	153;674	159;3	931;0; ; ; ; ; ; ; ;
28399;1425;511;150;0	629;0	158;679	849;3	868;0;493;162;0	365;0	153;674	159;3	600;0; ; ; ; ; ; ; ;
28419;1426;507;114;0	629;0	158;679	849;3	867;0;496;157;0	364;0	153;674	159;3	638;0; ; ; ; ; ; ; ;
28439;1427;453;151;0	629;0	158;679	849;4	064;0;481;145;0	365;0	153;674	159;3	675;0; ; ; ; ; ; ; ;
28459;1428;457;139;0	630;0	158;679	616;4	068;0;478;140;0	365;0	153;672	664;3	705;0; ; ; ; ; ; ; ;
28479;1429;498;176;0	630;0	157;679	616;3	884;0;493;163;0	365;0	153;672	664;3	686;0;88;503;165; ; ; ; ;
28499;1430;496;146;0	630;0	157;679	616;3	837;0;482;181;0	365;0	153;672	664;3	637;0;88;503;165; ; ; ; ;
28519;1431;510;149;0	630;0	157;679	616;3	870;0;505;169;0	365;0	153;672	664;3	783;0;88;503;165; ; ; ; ;
28539;1432;526;182;0	630;0	157;679	616;3	916;0;491;162;0	365;0	153;672	664;3	603;0;88;503;165; ; ; ; ;
28559;1433;530;170;0	630;0	158;678	778;3	899;0;492;165;0	365;0	153;674	851;3	651;0;88;503;165; ; ; ; ;
28579;1434;504;176;0	630;0	158;678	778;3	917;0;496;184;0	365;0	153;674	851;3	683;0;88;503;165; ; ; ; ;
28599;1435;513;153;0	631;0	158;678	778;3	849;0;507;156;0	366;0	153;674	851;3	629;0;88;503;165; ; ; ; ;
28618;1436;492;161;0	631;0	158;678	778;3	782;0;525;148;0	366;0	153;674	851;3	808;0;88;503;165; ; ; ; ;
28638;1437;508;180;0	631;0	157;678	778;3	795;0;506;167;0	366;0	153;674	851;3	573;0;88;503;165; ; ; ; ;
28658;1438;509;169;0	631;0	157;680	080;3	814;0;506;153;0	366;0	153;673	182;3	606;0;88;503;165; ; ; ; ;
28678;1439;485;177;0	631;0	157;680	080;3	896;0;502;174;0	366;0	152;673	182;3	732;0;88;503;165; ; ; ; ;
28698;1440;501;137;0	631;0	157;680	080;3	978;0;489;173;0	365;0	152;673	182;3	582;0;88;503;165; ; ; ; ;
28718;1441;493;165;0	630;0	157;680	080;3	652;0;510;142;0	365;0	152;673	182;3	705;0;88;503;165; ; ; ; ;
28738;1442;506;161;0	630;0	157;680	080;3	697;0;504;183;0	365;0	152;673	182;3	603;0;88;503;165; ; ; ; ;
28758;1443;503;162;0	631;0	157;678	184;3	733;0;505;173;0	366;0	152;674	944;3	661;0;88;503;165; ; ; ; ;
28778;1444;372;135;0	632;0	156;678	184;3	731;0;370;172;0	367;0	152;674	944;3	788;0;89;365;145; ; ; ; ;
28798;1445;379;138;0	632;0	157;678	184;3	697;0;358;116;0	367;0	152;674	944;3	618;0;89;365;145; ; ; ; ;
28818;1446;369;160;0	632;0	157;678	184;3	734;0;355;130;0	367;0	152;674	944;3	596;0;89;365;145; ; ; ; ;
28838;1447;373;129;0	632;0	157;678	184;3	755;0;363;148;0	367;0	152;674	944;3	596;0;89;365;145; ; ; ; ;
28858;1448;373;137;0	632;0	157;677	219;3	744;0;364;123;0	367;0	152;674	175;3	592;0;89;365;145; ; ; ; ;
28877;1449;378;188;0	632;0	156;677	219;3	832;0;371;122;0	367;0	152;674	175;3	823;0;89;365;145; ; ; ; ;
28897;1450;345;168;0	632;0	156;677	219;3	727;0;364;132;0	367;0	152;674	175;3	670;0;89;365;145; ; ; ; ;
28917;1451;356;166;0	632;0	155;677	219;3	579;0;366;180;0	367;0	151;674	175;3	708;0;89;365;145; ; ; ; ;
28937;1452;-800;-600;-1	000;-1	000;-1	000;-1	000;4;-800;-600;-1	000;-1	000;-1	000;-1	000;4; ; ; ; ; ; ; ;
28957;1453;-800;-600;-1	000;-1	000;-1	000;-1	000;4;-800;-600;-1	000;-1	000;-1	000;-1	000;4; ; ; ; ; ; ; ;
28977;1454;-800;-600;-1	000;-1	000;-1	000;-1	000;4;-800;-600;-1	000;-1	000;-1	000;-1	000;4; ; ; ; ; ; ; ;
28997;1455;-800;-600;-1	000;-1	000;-1	000;-1	000;4;-800;-600;-1	000;-1	000;-1	000;-1	000;4; ; ; ; ; ; ; ;
29017;1456;-800;-600;-1	000;-1	000;-1	000;-1	000;4;-800;-600;-1	000;-1	000;-1	000;-1	000;4; ; ; ; ; ; ; ;
29037;1457;-800;-600;-1	000;-1	000;-1	000;-1	000;4;-800;-600;-1	000;-1	000;-1	000;-1	000;4; ; ; ; ; ; ; ;
29057;1458;-800;-600;-1	000;-1	000;-1	000;-1	000;4;-800;-600;-1	000;-1	000;-1	000;-1	000;4; ; ; ; ; ; ; ;
29077;1459;-800;-600;0	633;0	155;-1	000;-1	000;4;-800;-600;0	368;0	150;-1	000;-1	000;4; ; ; ; ; ; ; ;
29097;1460;342;159;0	634;0	155;675	801;3	680;0;335;151;0	368;0	150;675	444;3	851;0; ; ; ; ; ; ; ;
29117;1461;354;157;0	634;0	155;675	801;3	819;0;359;125;0	368;0	151;675	444;3	925;0; ; ; ; ; ; ; ;
29137;1462;362;153;0	634;0	156;675	801;3	697;0;376;138;0	368;0	151;675	444;3	962;0; ; ; ; ; ; ; ;
29157;1463;359;176;0	633;0	156;675	801;3	767;0;339;173;0	368;0	151;675	444;3	992;0;90;352;156; ; ; ; ;
29177;1464;362;172;0	633;0	156;678	402;3	723;0;354;166;0	368;0	151;674	837;4	018;0;90;352;156; ; ; ; ;
29196;1465;340;174;0	633;0	156;678	402;4	002;0;338;126;0	367;0	151;674	837;3	770;0;90;352;156; ; ; ; ;
29216;1466;361;139;0	633;0	156;678	402;4	104;0;353;138;0	368;0	151;674	837;3	795;0;90;352;156; ; ; ; ;
29236;1467;364;181;0	633;0	156;678	402;3	987;0;347;147;0	368;0	151;674	837;3	827;0;90;352;156; ; ; ; ;
29256;1468;343;145;0	634;0	156;678	402;3	902;0;336;166;0	368;0	151;674	837;3	767;0;90;352;156; ; ; ; ;
29276;1469;353;165;0	634;0	156;675	932;3	901;0;344;181;0	368;0	151;672	780;3	793;0;90;352;156; ; ; ; ;
29296;1470;346;164;0	634;0	155;675	932;3	971;0;356;146;0	368;0	151;672	780;4	151;0;90;352;156; ; ; ; ;
29316;1471;352;154;0	634;0	155;675	932;3	902;0;368;137;0	368;0	151;672	780;3	817;0;90;352;156; ; ; ; ;
29336;1472;349;157;0	634;0	155;675	932;3	877;0;370;157;0	368;0	151;672	780;3	914;0;90;352;156; ; ; ; ;
29356;1473;360;167;0	634;0	155;675	932;3	972;0;352;149;0	368;0	151;672	780;3	908;0;90;352;156; ; ; ; ;
29376;1474;359;159;0	634;0	156;678	817;3	947;0;358;148;0	368;0	151;673	892;3	909;0;90;352;156; ; ; ; ;
29396;1475;343;184;0	634;0	155;678	817;4	133;0;348;138;0	368;0	151;673	892;3	772;0;90;352;156; ; ; ; ;
29416;1476;352;153;0	634;0	156;678	817;3	841;0;348;142;0	368;0	151;673	892;3	596;0;90;352;156; ; ; ; ;
29436;1477;297;241;0	634;0	157;678	817;3	887;0;282;217;0	369;0	152;673	892;3	802;0; ; ; ; ; ; ; ;
29456;1478;315;238;0	634;0	158;678	817;3	814;0;288;249;0	369;0	153;673	892;3	715;0; ; ; ; ; ; ; ;
29475;1479;306;234;0	634;0	158;679	867;3	826;0;297;280;0	369;0	153;675	523;3	682;0; ; ; ; ; ; ; ;
29495;1480;277;237;0	634;0	158;679	867;3	941;0;288;219;0	369;0	153;675	523;3	730;0; ; ; ; ; ; ; ;
29515;1481;298;246;0	635;0	158;679	867;3	859;0;272;301;0	369;0	152;675	523;3	929;0; ; ; ; ; ; ; ;
29535;1482;312;301;0	635;0	158;679	867;4	201;0;325;266;0	370;0	152;675	523;3	967;0; ; ; ; ; ; ; ;
29555;1483;319;286;0	635;0	157;679	867;3	894;0;297;253;0	370;0	152;675	523;3	700;0; ; ; ; ; ; ; ;
29575;1484;324;270;0	635;0	157;681	293;3	943;0;304;288;0	370;0	152;676	250;3	811;0; ; ; ; ; ; ; ;
29595;1485;313;271;0	635;0	157;681	293;3	703;0;285;304;0	370;0	152;676	250;3	772;0; ; ; ; ; ; ; ;
29615;1486;283;280;0	635;0	157;681	293;4	114;0;297;233;0	370;0	152;676	250;3	711;0; ; ; ; ; ; ; ;
29635;1487;300;233;0	635;0	157;681	293;3	676;0;284;207;0	369;0	152;676	250;3	732;0; ; ; ; ; ; ; ;
29655;1488;298;227;0	635;0	157;681	293;3	794;0;305;201;0	369;0	152;676	250;3	661;0; ; ; ; ; ; ; ;
29675;1489;299;223;0	635;0	157;679	766;3	889;0;303;196;0	370;0	152;674	255;3	641;0; ; ; ; ; ; ; ;
29695;1490;268;257;0	635;0	157;679	766;3	867;0;310;232;0	369;0	152;674	255;3	547;0; ; ; ; ; ; ; ;
29715;1491;311;259;0	635;0	157;679	766;3	529;0;312;228;0	369;0	152;674	255;3	551;0; ; ; ; ; ; ; ;
29735;1492;296;215;0	635;0	157;679	766;3	622;0;322;257;0	369;0	152;674	255;3	598;0; ; ; ; ; ; ; ;
29755;1493;299;306;0	635;0	157;679	766;3	691;0;324;284;0	369;0	153;674	255;3	866;0; ; ; ; ; ; ; ;
29775;1494;301;303;0	636;0	159;676	533;3	515;0;327;297;0	371;0	154;671	830;3	893;0; ; ; ; ; ; ; ;
29794;1495;141;413;0	636;0	159;676	533;3	843;0;122;354;0	371;0	154;671	830;3	619;0; ; ; ; ; ; ; ;
29814;1496;121;412;0	636;0	159;676	533;3	677;0;128;402;0	371;0	154;671	830;3	620;0; ; ; ; ; ; ; ;
29834;1497;125;414;0	636;0	159;676	533;3	710;0;140;436;0	371;0	154;671	830;3	701;0; ; ; ; ; ; ; ;
29854;1498;139;409;0	637;0	159;676	533;3	876;0;127;379;0	371;0	154;671	830;3	624;0;91;125;399; ; ; ; ;
29874;1499;130;410;0	637;0	159;674	959;3	796;0;128;414;0	372;0	154;671	386;3	643;0;91;125;399; ; ; ; ;
29894;1500;142;413;0	637;0	159;674	959;4	040;0;141;403;0	372;0	154;671	386;3	636;0;91;125;399; ; ; ; ;
29914;1501;134;417;0	637;0	159;674	959;3	692;0;137;385;0	372;0	154;671	386;3	511;0;91;125;399; ; ; ; ;
29934;1502;123;387;0	637;0	159;674	959;3	667;0;118;396;0	372;0	154;671	386;3	412;0;91;125;399; ; ; ; ;
29954;1503;138;423;0	637;0	159;674	959;3	659;0;104;359;0	371;0	154;671	386;3	410;0;91;125;399; ; ; ; ;
29974;1504;133;414;0	636;0	159;675	118;3	652;0;93;353;0	371;0	154;672	110;3	411;0;91;125;399; ; ; ; ;
29994;1505;140;408;0	636;0	159;675	118;3	714;0;95;375;0	371;0	154;672	110;3	348;0;91;125;399; ; ; ; ;
30014;1506;135;403;0	636;0	159;675	118;3	699;0;117;431;0	370;0	154;672	110;3	684;0;91;125;399; ; ; ; ;
30034;1507;157;427;0	636;0	158;675	118;3	676;0;152;381;0	370;0	154;672	110;3	720;0; ; ; ; ; ; ; ;
30054;1508;94;333;0	636;0	157;675	118;3	599;0;79;327;0	371;0	153;672	110;3	514;0;92;92;342; ; ; ; ;
30073;1509;96;329;0	635;0	157;675	706;3	579;0;96;338;0	371;0	153;672	289;3	706;0;92;92;342; ; ; ; ;
30093;1510;94;362;0	635;0	157;675	706;3	881;0;102;303;0	370;0	153;672	289;3	556;0;92;92;342; ; ; ; ;
30113;1511;85;333;0	635;0	157;675	706;3	698;0;91;326;0	370;0	153;672	289;3	408;0;92;92;342; ; ; ; ;
30133;1512;97;347;0	635;0	157;675	706;3	788;0;103;350;0	370;0	153;672	289;3	399;0;92;92;342; ; ; ; ;
30153;1513;90;352;0	635;0	157;675	706;3	840;0;96;330;0	370;0	153;672	289;3	590;0;92;92;342; ; ; ; ;
30173;1514;95;341;0	636;0	157;674	796;3	763;0;95;338;0	371;0	153;672	966;3	520;0;92;92;342; ; ; ; ;
30193;1515;103;340;0	636;0	157;674	796;3	653;0;93;344;0	371;0	153;672	966;3	592;0;92;92;342; ; ; ; ;
30213;1516;102;334;0	636;0	157;674	796;3	718;0;65;333;0	371;0	153;672	966;3	569;0;92;92;342; ; ; ; ;
30233;1517;104;352;0	636;0	157;674	796;3	996;0;86;346;0	371;0	153;672	966;3	455;0;92;92;342; ; ; ; ;
30253;1518;88;370;0	636;0	157;674	796;3	824;0;85;337;0	371;0	153;672	966;3	603;0;92;92;342; ; ; ; ;
30273;1519;84;374;0	636;0	157;674	611;3	951;0;87;343;0	371;0	153;672	929;3	564;0;92;92;342; ; ; ; ;
30293;1520;233;434;0	634;0	159;674	611;3	986;0;266;361;0	369;0	154;672	929;3	860;0; ; ; ; ; ; ; ;
30313;1521;508;650;0	631;0	160;674	611;3	983;0;405;460;0	367;0	155;672	929;3	661;0; ; ; ; ; ; ; ;
30333;1522;532;661;0	629;0	160;674	611;3	811;0;550;463;0	365;0	155;672	929;3	493;0; ; ; ; ; ; ; ;
30353;1523;605;503;0	629;0	160;674	611;3	674;0;568;486;0	365;0	155;672	929;3	540;0; ; ; ; ; ; ; ;
30372;1524;669;512;0	628;0	160;673	636;3	598;0;588;496;0	364;0	155;673	376;3	588;0; ; ; ; ; ; ; ;
30392;1525;539;664;0	628;0	159;673	636;3	975;0;545;481;0	364;0	155;673	376;3	483;0; ; ; ; ; ; ; ;
30412;1526;539;661;0	628;0	159;673	636;3	922;0;552;473;0	363;0	155;673	376;3	600;0; ; ; ; ; ; ; ;
30432;1527;607;492;0	628;0	159;673	636;3	761;0;590;464;0	363;0	155;673	376;3	692;0; ; ; ; ; ; ; ;
30452;1528;597;509;0	628;0	159;673	636;3	811;0;556;491;0	363;0	155;673	376;3	739;0;93;575;491; ; ; ; ;
30472;1529;610;502;0	628;0	159;675	212;3	869;0;572;486;0	363;0	155;671	919;3	778;0;93;575;491; ; ; ; ;
30492;1530;603;493;0	628;0	159;675	212;3	816;0;542;500;0	364;0	155;671	919;3	555;0;93;575;491; ; ; ; ;
30512;1531;599;484;0	629;0	159;675	212;3	806;0;527;503;0	364;0	155;671	919;3	785;0;93;575;491; ; ; ; ;
30532;1532;601;500;0	629;0	159;675	212;3	565;0;535;482;0	364;0	155;671	919;3	479;0;93;575;491; ; ; ; ;
30552;1533;593;486;0	629;0	159;675	212;3	764;0;559;500;0	364;0	155;671	919;4	000;0;93;575;491; ; ; ; ;
30572;1534;592;492;0	628;0	159;673	646;3	687;0;556;496;0	363;0	155;672	174;3	971;0;93;575;491; ; ; ; ;
30592;1535;604;471;0	628;0	159;673	646;3	876;0;555;486;0	363;0	155;672	174;3	551;0;93;575;491; ; ; ; ;
30612;1536;537;663;0	627;0	158;673	646;3	900;0;563;503;0	363;0	155;672	174;3	683;0; ; ; ; ; ; ; ;
30632;1537;586;500;0	627;0	158;673	646;3	996;0;559;488;0	362;0	154;672	174;3	539;0; ; ; ; ; ; ; ;
30651;1538;591;505;0	626;0	158;673	646;3	869;0;524;514;0	362;0	154;672	174;3	871;0; ; ; ; ; ; ; ;
30672;1539;593;510;0	625;0	158;670	502;3	887;0;522;514;0	360;0	155;667	519;3	860;0; ; ; ; ; ; ; ;
30691;1540;685;469;0	625;0	158;670	502;3	830;0;604;533;0	360;0	155;667	519;3	642;0;94;651;500; ; ; ; ;
30711;1541;675;512;0	625;0	158;670	502;3	780;0;659;479;0	360;0	155;667	519;3	395;0;94;651;500; ; ; ; ;
30731;1542;667;494;0	625;0	158;670	502;3	689;0;642;501;0	361;0	155;667	519;3	448;0;94;651;500; ; ; ; ;
30751;1543;653;484;0	626;0	158;670	502;3	932;0;618;510;0	361;0	155;667	519;3	613;0;94;651;500; ; ; ; ;
30771;1544;648;501;0	626;0	158;672	414;3	903;0;641;516;0	361;0	155;668	018;3	503;0;94;651;500; ; ; ; ;
30791;1545;699;512;0	626;0	158;672	414;3	931;0;633;513;0	361;0	155;668	018;3	750;0;94;651;500; ; ; ; ;
30811;1546;672;523;0	626;0	158;672	414;3	959;0;640;490;0	361;0	155;668	018;3	746;0;94;651;500; ; ; ; ;
30831;1547;656;506;0	626;0	158;672	414;4	171;0;659;490;0	361;0	155;668	018;3	518;0;94;651;500; ; ; ; ;
30851;1548;674;477;0	626;0	158;672	414;3	804;0;609;523;0	361;0	155;668	018;3	810;0;94;651;500; ; ; ; ;
30871;1549;671;476;0	626;0	158;670	487;3	850;0;617;512;0	361;0	154;668	558;3	759;0;94;651;500; ; ; ; ;
30891;1550;664;486;0	625;0	158;670	487;3	807;0;659;501;0	361;0	154;668	558;3	860;0;94;651;500; ; ; ; ;
30911;1551;676;468;0	625;0	158;670	487;3	775;0;636;503;0	361;0	154;668	558;3	873;0;94;651;500; ; ; ; ;
30931;1552;642;516;0	626;0	158;670	487;4	026;0;639;502;0	361;0	154;668	558;3	623;0;94;651;500; ; ; ; ;
30951;1553;688;497;0	626;0	158;670	487;3	770;0;634;499;0	361;0	154;668	558;3	888;0;94;651;500; ; ; ; ;
30970;1554;678;501;0	626;0	158;671	737;3	859;0;635;499;0	361;0	154;668	462;3	810;0;94;651;500; ; ; ; ;
30990;1555;651;492;0	626;0	158;671	737;3	933;0;640;510;0	361;0	154;668	462;3	996;0;94;651;500; ; ; ; ;
31012;1556;-800;-600;0	362;0	154;-1	000;-1	000;4;631;508;0	362;0	154;668	462;3	991;0;94;651;500; ; ; ; ;
31030;1557;529;653;0	629;0	157;671	737;4	013;0;527;446;0	364;0	153;668	462;3	714;0; ; ; ; ; ; ; ;
31050;1558;513;654;0	630;0	157;671	737;3	906;0;425;445;0	366;0	153;668	462;3	818;0; ; ; ; ; ; ; ;
31070;1559;514;653;0	630;0	157;678	081;3	942;0;378;440;0	366;0	153;673	683;3	759;0; ; ; ; ; ; ; ;
31091;1560;523;652;0	631;0	156;678	081;4	153;0;458;437;0	366;0	153;673	683;3	960;0;95;474;546; ; ; ; ;
31110;1561;518;648;0	630;0	156;678	081;3	931;0;453;442;0	365;0	153;673	683;3	737;0;95;474;546; ; ; ; ;
31130;1562;515;654;0	630;0	156;678	081;4	002;0;439;445;0	365;0	153;673	683;3	988;0;95;474;546; ; ; ; ;
31150;1563;518;653;0	630;0	156;678	081;4	149;0;419;448;0	365;0	152;673	683;3	951;0;95;474;546; ; ; ; ;
31170;1564;517;652;0	630;0	156;678	587;4	058;0;411;452;0	364;0	152;672	925;3	897;0;95;474;546; ; ; ; ;
31190;1565;514;646;0	630;0	156;678	587;4	215;0;438;426;0	364;0	152;672	925;3	797;0;95;474;546; ; ; ; ;
31210;1566;517;653;0	630;0	156;678	587;4	082;0;427;437;0	364;0	152;672	925;3	808;0;95;474;546; ; ; ; ;
31230;1567;488;430;0	630;0	156;678	587;4	009;0;440;451;0	365;0	152;672	925;3	778;0; ; ; ; ; ; ; ;
31250;1568;517;647;0	630;0	156;678	587;4	193;0;466;464;0	365;0	153;672	925;3	987;0; ; ; ; ; ; ; ;
31269;1569;518;649;0	630;0	155;678	908;4	109;0;467;475;0	365;0	151;673	206;4	002;0; ; ; ; ; ; ; ;
31290;1570;503;221;0	629;0	152;678	908;4	036;0;492;170;0	366;0	148;673	206;3	995;0; ; ; ; ; ; ; ;
31309;1571;490;125;0	629;0	151;678	908;3	928;0;514;136;0	366;0	147;673	206;4	051;0;96;489;128; ; ; ; ;
31330;1572;488;132;0	629;0	152;678	908;4	021;0;483;149;0	366;0	148;673	206;3	853;0;96;489;128; ; ; ; ;
31349;1573;495;109;0	629;0	152;678	908;4	088;0;497;155;0	365;0	148;673	206;4	006;0;96;489;128; ; ; ; ;
31370;1574;495;105;0	629;0	152;679	136;4	063;0;500;138;0	365;0	148;674	425;3	992;0;96;489;128; ; ; ; ;
31389;1575;480;104;0	629;0	151;679	136;4	130;0;476;175;0	365;0	148;674	425;3	945;0;96;489;128; ; ; ; ;
31410;1576;503;109;0	629;0	151;679	136;4	125;0;476;151;0	364;0	148;674	425;3	893;0;96;489;128; ; ; ; ;
31429;1577;486;81;0	629;0	151;679	136;4	065;0;495;129;0	364;0	148;674	425;3	890;0;96;489;128; ; ; ; ;
31450;1578;488;148;0	628;0	151;679	136;4	076;0;460;188;0	363;0	148;674	425;3	935;0; ; ; ; ; ; ; ;
31469;1579;496;147;0	628;0	152;679	224;4	088;0;464;172;0	363;0	148;674	129;3	905;0; ; ; ; ; ; ; ;
31490;1580;458;177;0	628;0	152;679	224;4	310;0;521;155;0	363;0	148;674	129;4	076;0; ; ; ; ; ; ; ;
31509;1581;476;128;0	628;0	151;679	224;4	185;0;501;133;0	363;0	148;674	129;4	159;0; ; ; ; ; ; ; ;
31531;1582;540;71;0	628;0	151;679	224;4	108;0;510;66;0	363;0	148;674	129;3	990;0;97;505;81; ; ; ; ;
31549;1583;498;71;0	628;0	151;679	224;4	181;0;523;72;0	364;0	148;674	129;4	072;0;97;505;81; ; ; ; ;
31570;1584;530;68;0	629;0	150;679	385;4	155;0;519;89;0	364;0	147;667	616;4	032;0;97;505;81; ; ; ; ;
31588;1585;507;63;0	629;0	150;679	385;4	040;0;540;73;0	364;0	147;667	616;3	999;0;97;505;81; ; ; ; ;
31610;1586;513;47;0	629;0	150;679	385;4	151;0;486;80;0	365;0	147;667	616;3	701;0;97;505;81; ; ; ; ;
31628;1587;502;108;0	630;0	150;679	385;4	047;0;500;67;0	365;0	147;667	616;3	767;0;97;505;81; ; ; ; ;
31650;1588;486;74;0	630;0	150;679	385;3	942;0;500;117;0	365;0	147;667	616;3	769;0;97;505;81; ; ; ; ;
31668;1589;482;84;0	630;0	150;678	336;3	958;0;500;121;0	365;0	146;667	594;3	771;0;97;505;81; ; ; ; ;
31688;1590;500;89;0	630;0	150;678	336;3	872;0;501;78;0	365;0	147;667	594;3	454;0;97;505;81; ; ; ; ;
31708;1591;500;151;0	630;0	150;678	336;4	307;0;511;76;0	366;0	147;667	594;3	707;0; ; ; ; ; ; ; ;
31728;1592;514;116;0	630;0	150;678	336;3	960;0;496;70;0	365;0	146;667	594;3	569;0; ; ; ; ; ; ; ;
31748;1593;526;60;0	631;0	150;678	336;3	850;0;474;80;0	366;0	147;667	594;3	568;0; ; ; ; ; ; ; ;
31768;1594;532;81;0	632;0	150;677	500;3	974;0;470;73;0	368;0	146;670	361;3	582;0; ; ; ; ; ; ; ;
31788;1595;396;76;0	633;0	150;677	500;3	736;0;386;56;0	368;0	146;670	361;3	682;0;98;372;78; ; ; ; ;
31808;1596;361;84;0	633;0	150;677	500;3	823;0;376;64;0	368;0	146;670	361;3	668;0;98;372;78; ; ; ; ;
31828;1597;387;81;0	633;0	150;677	500;3	815;0;362;92;0	369;0	146;670	361;3	580;0;98;372;78; ; ; ; ;
31847;1598;381;82;0	634;0	150;677	500;3	824;0;366;65;0	369;0	146;670	361;3	657;0;98;372;78; ; ; ; ;
31867;1599;368;88;0	634;0	150;674	470;3	805;0;368;77;0	369;0	146;669	724;3	621;0;98;372;78; ; ; ; ;
31887;1600;381;54;0	634;0	150;674	470;3	864;0;376;93;0	370;0	146;669	724;3	620;0;98;372;78; ; ; ; ;
31907;1601;390;101;0	635;0	150;674	470;3	769;0;362;64;0	370;0	146;669	724;3	588;0;98;372;78; ; ; ; ;
31927;1602;388;96;0	635;0	150;674	470;3	729;0;384;67;0	370;0	146;669	724;3	519;0;98;372;78; ; ; ; ;
31947;1603;376;106;0	635;0	150;674	470;3	831;0;379;58;0	370;0	146;669	724;3	685;0;98;372;78; ; ; ; ;
31967;1604;376;104;0	634;0	150;675	848;3	778;0;375;55;0	369;0	146;670	027;3	658;0;98;372;78; ; ; ; ;
31987;1605;361;77;0	634;0	150;675	848;3	879;0;348;79;0	369;0	146;670	027;3	511;0;98;372;78; ; ; ; ;
32007;1606;370;87;0	634;0	150;675	848;3	661;0;382;57;0	369;0	146;670	027;3	628;0;98;372;78; ; ; ; ;
32027;1607;361;82;0	634;0	150;675	848;3	675;0;355;76;0	369;0	146;670	027;3	493;0;98;372;78; ; ; ; ;
32047;1608;403;65;0	634;0	149;675	848;3	586;0;370;60;0	369;0	145;670	027;3	717;0; ; ; ; ; ; ; ;
32067;1609;407;69;0	634;0	149;675	832;3	565;0;356;66;0	369;0	145;670	859;3	706;0; ; ; ; ; ; ; ;
32087;1610;389;97;0	634;0	149;675	832;3	603;0;389;68;0	369;0	145;670	859;3	562;0; ; ; ; ; ; ; ;
32107;1611;367;90;0	634;0	150;675	832;3	787;0;370;70;0	369;0	146;670	859;3	807;0; ; ; ; ; ; ; ;
32127;1612;295;218;0	635;0	152;675	832;3	774;0;278;201;0	371;0	148;670	859;3	480;0; ; ; ; ; ; ; ;
32147;1613;287;295;0	636;0	154;675	832;4	015;0;276;341;0	372;0	149;670	859;3	649;0; ; ; ; ; ; ; ;
32166;1614;275;337;0	636;0	154;679	312;4	108;0;279;397;0	372;0	149;675	209;3	720;0; ; ; ; ; ; ; ;
32186;1615;297;331;0	636;0	154;679	312;3	976;0;277;280;0	371;0	149;675	209;3	577;0; ; ; ; ; ; ; ;
32206;1616;292;356;0	636;0	154;679	312;3	978;0;289;311;0	371;0	149;675	209;3	776;0; ; ; ; ; ; ; ;
32226;1617;252;313;0	636;0	154;679	312;4	115;0;282;266;0	371;0	149;675	209;3	768;0; ; ; ; ; ; ; ;
32246;1618;294;329;0	636;0	154;679	312;4	019;0;277;348;0	371;0	149;675	209;3	739;0; ; ; ; ; ; ; ;
32266;1619;282;329;0	635;0	153;680	036;4	062;0;278;348;0	370;0	149;673	153;3	713;0; ; ; ; ; ; ; ;
32286;1620;292;331;0	635;0	153;680	036;4	063;0;252;342;0	370;0	149;673	153;4	036;0; ; ; ; ; ; ; ;
32306;1621;241;397;0	635;0	154;680	036;4	300;0;235;397;0	371;0	150;673	153;3	767;0; ; ; ; ; ; ; ;
32326;1622;233;412;0	635;0	155;680	036;4	161;0;243;458;0	371;0	150;673	153;3	985;0;99;255;440; ; ; ; ;
32346;1623;258;414;0	636;0	155;680	036;4	057;0;269;458;0	371;0	150;673	153;3	946;0;99;255;440; ; ; ; ;
32366;1624;264;418;0	636;0	155;676	366;4	119;0;267;458;0	371;0	150;672	918;3	857;0;99;255;440; ; ; ; ;
32386;1625;251;433;0	636;0	155;676	366;3	958;0;249;451;0	371;0	150;672	918;3	821;0;99;255;440; ; ; ; ;
32406;1626;263;443;0	636;0	155;676	366;4	155;0;250;450;0	371;0	150;672	918;3	930;0;99;255;440; ; ; ; ;
32426;1627;254;454;0	636;0	155;676	366;4	214;0;228;422;0	371;0	150;672	918;3	772;0;99;255;440; ; ; ; ;
32445;1628;281;458;0	635;0	155;676	366;3	976;0;258;436;0	370;0	150;672	918;3	938;0; ; ; ; ; ; ; ;
32466;1629;281;460;0	635;0	155;677	740;4	099;0;255;427;0	370;0	150;674	392;3	897;0; ; ; ; ; ; ; ;
32485;1630;262;460;0	635;0	154;677	740;4	149;0;226;441;0	370;0	150;674	392;3	766;0; ; ; ; ; ; ; ;
32505;1631;246;441;0	634;0	154;677	740;4	169;0;220;428;0	369;0	150;674	392;3	786;0; ; ; ; ; ; ; ;
32525;1632;276;456;0	634;0	154;677	740;4	337;0;254;454;0	369;0	150;674	392;3	944;0; ; ; ; ; ; ; ;
32545;1633;253;441;0	634;0	154;677	740;4	139;0;233;428;0	369;0	150;674	392;3	854;0; ; ; ; ; ; ; ;
32565;1634;264;445;0	632;0	154;678	953;4	198;0;239;436;0	367;0	150;674	158;3	909;0; ; ; ; ; ; ; ;
32585;1635;422;431;0	631;0	154;678	953;4	250;0;388;431;0	366;0	150;674	158;3	910;0; ; ; ; ; ; ; ;
32605;1636;431;422;0	631;0	154;678	953;4	210;0;373;413;0	366;0	149;674	158;3	833;0; ; ; ; ; ; ; ;
32625;1637;510;651;0	631;0	154;678	953;4	202;0;414;408;0	366;0	149;674	158;4	074;0; ; ; ; ; ; ; ;
32645;1638;398;441;0	631;0	153;678	953;4	174;0;380;432;0	366;0	149;674	158;3	965;0; ; ; ; ; ; ; ;
32665;1639;499;648;0	631;0	154;680	328;4	167;0;382;422;0	366;0	149;674	245;3	992;0; ; ; ; ; ; ; ;
32685;1640;412;413;0	631;0	154;680	328;4	264;0;371;445;0	366;0	149;674	245;4	000;0; ; ; ; ; ; ; ;
32705;1641;499;647;0	630;0	154;680	328;4	116;0;401;417;0	365;0	150;674	245;3	846;0; ; ; ; ; ; ; ;
32725;1642;501;648;0	630;0	154;680	328;4	185;0;371;455;0	365;0	150;674	245;3	791;0; ; ; ; ; ; ; ;
32745;1643;427;420;0	630;0	154;680	328;4	111;0;385;435;0	364;0	150;674	245;3	840;0; ; ; ; ; ; ; ;
32764;1644;504;646;0	629;0	154;678	370;4	121;0;394;430;0	364;0	150;674	762;3	822;0; ; ; ; ; ; ; ;
32784;1645;409;438;0	629;0	154;678	370;4	130;0;367;434;0	364;0	149;674	762;3	775;0; ; ; ; ; ; ; ;
32804;1646;406;426;0	629;0	153;678	370;4	309;0;377;421;0	364;0	149;674	762;3	710;0; ; ; ; ; ; ; ;
32824;1647;510;687;0	628;0	150;678	370;3	558;0;-800;-600;0	628;0	150;-1	000;-1	000;4; ; ; ; ; ; ; ;
32844;1648;-800;-600;-1	000;-1	000;-1	000;-1	000;4;-800;-600;-1	000;-1	000;-1	000;-1	000;4; ; ; ; ; ; ; ;
32864;1649;-800;-600;-1	000;-1	000;-1	000;-1	000;4;-800;-600;-1	000;-1	000;-1	000;-1	000;4; ; ; ; ; ; ; ;
32884;1650;-800;-600;-1	000;-1	000;-1	000;-1	000;4;-800;-600;-1	000;-1	000;-1	000;-1	000;4; ; ; ; ; ; ; ;
32904;1651;-800;-600;-1	000;-1	000;-1	000;-1	000;4;-800;-600;-1	000;-1	000;-1	000;-1	000;4; ; ; ; ; ; ; ;
32924;1652;-800;-600;-1	000;-1	000;-1	000;-1	000;4;-800;-600;-1	000;-1	000;-1	000;-1	000;4; ; ; ; ; ; ; ;
32944;1653;307;326;0	630;0	148;678	370;4	147;0;-800;-600;0	630;0	148;-1	000;-1	000;4; ; ; ; ; ; ; ;
32964;1654;356;339;0	630;0	148;676	194;3	941;0;345;303;0	364;0	145;674	762;4	279;0; ; ; ; ; ; ; ;
32984;1655;356;334;0	630;0	148;681	837;3	973;0;345;304;0	364;0	144;673	717;4	272;0; ; ; ; ; ; ; ;
33004;1656;360;378;0	631;0	148;681	837;3	916;0;346;374;0	364;0	144;673	717;3	957;0;100;346;384; ; ; ; ;
33023;1657;372;432;0	631;0	148;681	837;4	448;0;355;323;0	365;0	144;673	717;3	811;0;100;346;384; ; ; ; ;
33043;1658;362;387;0	632;0	148;681	837;4	147;0;329;383;0	365;0	144;673	717;4	023;0;100;346;384; ; ; ; ;
33063;1659;346;363;0	633;0	148;681	837;4	262;0;328;418;0	366;0	144;673	717;4	122;0;100;346;384; ; ; ; ;
33083;1660;346;380;0	633;0	149;678	837;4	081;0;331;411;0	367;0	144;672	841;4	110;0;100;346;384; ; ; ; ;
33103;1661;386;392;0	634;0	149;678	837;4	053;0;326;377;0	368;0	145;672	841;3	946;0;100;346;384; ; ; ; ;
33123;1662;346;370;0	635;0	149;678	837;4	052;0;319;400;0	368;0	145;672	841;4	218;0;100;346;384; ; ; ; ;
33143;1663;357;387;0	635;0	149;678	837;4	030;0;344;392;0	368;0	145;672	841;4	028;0;100;346;384; ; ; ; ;
33163;1664;363;383;0	635;0	149;678	837;3	986;0;332;371;0	369;0	145;672	841;3	829;0;100;346;384; ; ; ; ;
33183;1665;368;376;0	634;0	149;677	964;3	970;0;335;379;0	368;0	145;673	106;3	909;0;100;346;384; ; ; ; ;
33203;1666;452;408;0	633;0	150;677	964;4	124;0;406;385;0	368;0	145;673	106;3	856;0;101;417;394; ; ; ; ;
33223;1667;425;389;0	633;0	149;677	964;4	019;0;407;360;0	367;0	145;673	106;3	800;0;101;417;394; ; ; ; ;
33243;1668;425;380;0	633;0	149;677	964;4	179;0;412;380;0	367;0	145;673	106;3	774;0;101;417;394; ; ; ; ;
33263;1669;454;411;0	633;0	149;677	964;4	080;0;392;403;0	366;0	145;673	106;3	685;0;101;417;394; ; ; ; ;
33283;1670;440;400;0	632;0	149;677	597;4	062;0;391;399;0	366;0	145;670	871;3	625;0;101;417;394; ; ; ; ;
33303;1671;441;386;0	632;0	149;677	597;3	874;0;383;428;0	366;0	145;670	871;4	012;0;101;417;394; ; ; ; ;
33323;1672;441;390;0	631;0	149;677	597;3	999;0;403;404;0	365;0	145;670	871;3	829;0;101;417;394; ; ; ; ;
33342;1673;392;391;0	631;0	149;677	597;3	959;0;382;365;0	365;0	145;670	871;3	670;0; ; ; ; ; ; ; ;
33362;1674;388;409;0	631;0	149;677	597;4	053;0;370;416;0	365;0	145;670	871;3	854;0; ; ; ; ; ; ; ;
33382;1675;384;411;0	631;0	149;680	289;4	073;0;375;391;0	365;0	145;672	836;3	820;0; ; ; ; ; ; ; ;
33402;1676;406;396;0	631;0	149;680	289;4	143;0;389;383;0	365;0	145;672	836;3	733;0; ; ; ; ; ; ; ;
33422;1677;391;391;0	631;0	149;680	289;3	987;0;372;413;0	365;0	146;672	836;3	623;0; ; ; ; ; ; ; ;
33442;1678;499;648;0	630;0	149;680	289;3	921;0;369;416;0	364;0	146;672	836;3	722;0; ; ; ; ; ; ; ;
33462;1679;391;403;0	630;0	149;680	289;3	921;0;384;402;0	364;0	146;672	836;3	959;0; ; ; ; ; ; ; ;
33482;1680;395;414;0	630;0	149;679	813;3	919;0;376;398;0	364;0	146;673	539;3	951;0; ; ; ; ; ; ; ;
33502;1681;400;414;0	630;0	149;679	813;3	975;0;371;396;0	364;0	146;673	539;3	738;0; ; ; ; ; ; ; ;
33522;1682;414;404;0	630;0	149;679	813;3	878;0;373;361;0	364;0	145;673	539;3	586;0; ; ; ; ; ; ; ;
33542;1683;379;422;0	630;0	149;679	813;3	995;0;365;399;0	364;0	145;673	539;3	754;0;102;385;405; ; ; ; ;
33562;1684;409;412;0	630;0	149;679	813;3	718;0;376;379;0	364;0	145;673	539;3	608;0;102;385;405; ; ; ; ;
33582;1685;407;412;0	630;0	149;679	333;3	702;0;374;369;0	364;0	145;674	269;3	676;0;102;385;405; ; ; ; ;
33602;1686;403;413;0	630;0	148;679	333;3	865;0;373;412;0	364;0	145;674	269;3	556;0;102;385;405; ; ; ; ;
33621;1687;397;390;0	630;0	148;679	333;3	943;0;381;426;0	364;0	145;674	269;3	843;0;102;385;405; ; ; ; ;
33641;1688;392;422;0	631;0	148;679	333;4	014;0;363;401;0	364;0	145;674	269;3	609;0;102;385;405; ; ; ; ;
33661;1689;390;415;0	631;0	148;679	333;3	787;0;371;407;0	365;0	145;674	269;3	837;0;102;385;405; ; ; ; ;
33682;1690;389;414;0	631;0	148;677	000;3	824;0;372;409;0	366;0	145;672	167;3	746;0;102;385;405; ; ; ; ;
33701;1691;279;447;0	632;0	149;677	000;3	714;0;295;437;0	367;0	145;672	167;3	882;0;103;293;450; ; ; ; ;
33721;1692;308;453;0	632;0	149;677	000;3	816;0;262;463;0	367;0	145;672	167;3	672;0;103;293;450; ; ; ; ;
33741;1693;286;455;0	632;0	149;677	000;3	723;0;282;437;0	366;0	145;672	167;3	569;0;103;293;450; ; ; ; ;
33761;1694;328;447;0	632;0	149;677	000;3	681;0;293;456;0	366;0	145;672	167;3	698;0;103;293;450; ; ; ; ;
33781;1695;328;450;0	633;0	149;678	575;3	715;0;284;445;0	367;0	145;671	243;3	667;0;103;293;450; ; ; ; ;
33801;1696;298;432;0	633;0	149;678	575;3	895;0;271;465;0	367;0	145;671	243;3	861;0;103;293;450; ; ; ; ;
33821;1697;300;431;0	633;0	149;678	575;3	856;0;257;667;0	367;0	145;671	243;3	853;0; ; ; ; ; ; ; ;
33841;1698;314;433;0	634;0	149;678	575;3	758;0;259;668;0	368;0	145;671	243;3	838;0; ; ; ; ; ; ; ;
33861;1699;389;426;0	633;0	149;678	575;3	889;0;380;418;0	367;0	145;671	243;3	815;0; ; ; ; ; ; ; ;
33881;1700;401;426;0	632;0	149;678	688;3	846;0;395;421;0	367;0	145;671	899;3	807;0; ; ; ; ; ; ; ;
33901;1701;406;396;0	632;0	149;678	688;3	805;0;397;361;0	367;0	145;671	899;3	582;0; ; ; ; ; ; ; ;
33921;1702;417;406;0	632;0	149;678	688;3	840;0;351;430;0	367;0	145;671	899;3	713;0; ; ; ; ; ; ; ;
33940;1703;507;648;0	632;0	149;678	688;4	071;0;371;386;0	367;0	145;671	899;3	557;0; ; ; ; ; ; ; ;
33960;1704;380;409;0	632;0	149;678	688;3	949;0;384;393;0	367;0	145;671	899;3	628;0;104;392;394; ; ; ; ;
33980;1705;388;422;0	632;0	149;678	423;4	035;0;367;398;0	367;0	145;673	220;3	665;0;104;392;394; ; ; ; ;
34000;1706;377;413;0	632;0	149;678	423;4	005;0;387;400;0	366;0	145;673	220;3	491;0;104;392;394; ; ; ; ;
34020;1707;427;397;0	632;0	149;678	423;3	840;0;387;383;0	366;0	145;673	220;3	812;0;104;392;394; ; ; ; ;
34040;1708;413;400;0	632;0	149;678	423;3	822;0;382;389;0	366;0	145;673	220;3	587;0;104;392;394; ; ; ; ;
34060;1709;388;408;0	632;0	149;678	423;4	024;0;392;366;0	366;0	145;673	220;3	757;0;104;392;394; ; ; ; ;
34080;1710;411;401;0	632;0	149;679	432;3	944;0;393;363;0	366;0	145;673	133;3	663;0;104;392;394; ; ; ; ;
34100;1711;430;415;0	632;0	149;679	432;3	779;0;384;417;0	366;0	145;673	133;3	799;0; ; ; ; ; ; ; ;
34120;1712;426;423;0	632;0	149;679	432;3	825;0;394;387;0	366;0	145;673	133;3	734;0; ; ; ; ; ; ; ;
34140;1713;504;647;0	632;0	149;679	432;4	064;0;385;410;0	366;0	145;673	133;3	557;0; ; ; ; ; ; ; ;
34160;1714;423;416;0	631;0	149;679	432;3	825;0;370;418;0	365;0	145;673	133;3	667;0; ; ; ; ; ; ; ;
34180;1715;423;425;0	630;0	149;678	347;3	900;0;372;409;0	364;0	145;672	665;3	583;0; ; ; ; ; ; ; ;
34200;1716;524;649;0	630;0	150;678	347;3	860;0;481;397;0	364;0	145;672	665;3	601;0; ; ; ; ; ; ; ;
34220;1717;524;650;0	629;0	149;678	347;3	963;0;460;442;0	364;0	145;672	665;3	826;0; ; ; ; ; ; ; ;
34239;1718;508;423;0	629;0	149;678	347;4	069;0;459;415;0	364;0	145;672	665;3	798;0; ; ; ; ; ; ; ;
34259;1719;523;649;0	629;0	149;678	347;3	914;0;471;445;0	364;0	145;672	665;3	685;0; ; ; ; ; ; ; ;
34279;1720;523;647;0	629;0	149;678	726;3	998;0;463;437;0	363;0	145;673	225;3	801;0; ; ; ; ; ; ; ;
34299;1721;527;650;0	628;0	149;678	726;3	929;0;457;469;0	363;0	145;673	225;3	834;0; ; ; ; ; ; ; ;
34319;1722;512;433;0	628;0	149;678	726;3	956;0;465;455;0	362;0	145;673	225;3	880;0; ; ; ; ; ; ; ;
34339;1723;527;649;0	627;0	149;678	726;4	062;0;459;429;0	362;0	145;673	225;3	655;0; ; ; ; ; ; ; ;
34359;1724;521;651;0	627;0	149;678	726;3	887;0;489;438;0	362;0	145;673	225;3	896;0; ; ; ; ; ; ; ;
34379;1725;520;650;0	627;0	149;677	779;3	919;0;496;424;0	362;0	145;673	286;3	827;0; ; ; ; ; ; ; ;
34399;1726;518;655;0	628;0	149;677	779;4	039;0;449;472;0	362;0	145;673	286;3	783;0; ; ; ; ; ; ; ;
34419;1727;520;434;0	629;0	149;677	779;3	963;0;468;431;0	363;0	145;673	286;3	656;0; ; ; ; ; ; ; ;
34439;1728;526;650;0	629;0	149;677	779;4	022;0;466;440;0	364;0	145;673	286;3	947;0; ; ; ; ; ; ; ;
34459;1729;510;439;0	630;0	149;677	779;4	000;0;446;446;0	364;0	145;673	286;3	869;0; ; ; ; ; ; ; ;
34479;1730;525;649;0	630;0	149;678	179;3	976;0;452;452;0	364;0	145;672	472;3	881;0; ; ; ; ; ; ; ;
34499;1731;525;652;0	629;0	149;678	179;4	193;0;476;404;0	364;0	145;672	472;3	849;0; ; ; ; ; ; ; ;
34519;1732;521;652;0	629;0	149;678	179;4	037;0;467;438;0	363;0	145;672	472;3	874;0; ; ; ; ; ; ; ;
34538;1733;505;434;0	628;0	149;678	179;4	017;0;466;435;0	363;0	145;672	472;3	753;0; ; ; ; ; ; ; ;
34558;1734;521;646;0	628;0	149;678	179;3	932;0;460;448;0	363;0	145;672	472;3	883;0; ; ; ; ; ; ; ;
34578;1735;521;647;0	629;0	149;677	040;3	884;0;456;449;0	363;0	145;674	541;3	856;0; ; ; ; ; ; ; ;
34598;1736;522;648;0	629;0	149;677	040;4	102;0;482;438;0	363;0	145;674	541;3	746;0; ; ; ; ; ; ; ;
34618;1737;520;653;0	629;0	149;677	040;4	093;0;448;457;0	363;0	145;674	541;4	134;0; ; ; ; ; ; ; ;
34638;1738;529;654;0	629;0	149;677	040;3	949;0;499;436;0	363;0	145;674	541;3	975;0; ; ; ; ; ; ; ;
34658;1739;524;648;0	629;0	149;677	040;4	152;0;448;459;0	364;0	145;674	541;4	012;0; ; ; ; ; ; ; ;
34678;1740;526;650;0	630;0	149;678	373;4	123;0;461;454;0	364;0	145;672	515;4	036;0; ; ; ; ; ; ; ;
34698;1741;507;432;0	630;0	148;678	373;4	121;0;490;455;0	364;0	145;672	515;3	929;0; ; ; ; ; ; ; ;
34718;1742;531;654;0	629;0	148;678	373;4	070;0;481;433;0	364;0	145;672	515;4	018;0;105;492;542; ; ; ; ;
34738;1743;525;650;0	629;0	148;678	373;4	151;0;493;407;0	363;0	145;672	515;3	859;0;105;492;542; ; ; ; ;
34758;1744;520;648;0	629;0	148;678	373;4	063;0;454;449;0	363;0	144;672	515;3	967;0;105;492;542; ; ; ; ;
34778;1745;521;652;0	629;0	148;676	345;4	076;0;450;432;0	363;0	144;672	139;3	973;0;105;492;542; ; ; ; ;
34798;1746;522;651;0	629;0	148;676	345;3	966;0;453;439;0	363;0	144;672	139;4	032;0;105;492;542; ; ; ; ;
34817;1747;518;656;0	629;0	148;676	345;4	075;0;472;439;0	363;0	144;672	139;3	959;0;105;492;542; ; ; ; ;
34837;1748;396;385;0	629;0	147;676	345;4	218;0;403;372;0	364;0	143;672	139;3	821;0; ; ; ; ; ; ; ;
34857;1749;363;328;0	630;0	146;676	345;4	357;0;378;257;0	365;0	142;672	139;3	919;0; ; ; ; ; ; ; ;
34877;1750;330;302;0	630;0	146;679	240;4	498;0;368;227;0	365;0	143;670	847;3	853;0; ; ; ; ; ; ; ;
34897;1751;371;337;0	630;0	146;679	240;4	246;0;382;271;0	364;0	143;670	847;3	875;0; ; ; ; ; ; ; ;
34917;1752;400;317;0	630;0	146;679	240;4	195;0;386;296;0	364;0	143;670	847;3	770;0; ; ; ; ; ; ; ;
34937;1753;364;312;0	630;0	146;679	240;4	146;0;367;291;0	364;0	143;670	847;3	752;0; ; ; ; ; ; ; ;
34957;1754;340;307;0	630;0	146;679	240;4	312;0;372;294;0	364;0	143;670	847;3	886;0; ; ; ; ; ; ; ;
34977;1755;343;303;0	630;0	146;678	065;4	272;0;369;291;0	364;0	143;671	187;3	831;0; ; ; ; ; ; ; ;
34997;1756;370;329;0	630;0	147;678	065;4	215;0;404;268;0	364;0	143;671	187;3	940;0;106;375;305; ; ; ; ;
35017;1757;375;316;0	630;0	147;678	065;4	097;0;387;269;0	364;0	144;671	187;3	910;0;106;375;305; ; ; ; ;
35037;1758;365;313;0	630;0	147;678	065;4	106;0;413;276;0	364;0	144;671	187;4	072;0;106;375;305; ; ; ; ;
35057;1759;362;317;0	630;0	147;678	065;4	083;0;375;295;0	364;0	144;671	187;3	694;0;106;375;305; ; ; ; ;
35077;1760;361;315;0	630;0	146;680	233;4	093;0;380;300;0	364;0	143;670	141;3	693;0;106;375;305; ; ; ; ;
35097;1761;380;338;0	629;0	146;680	233;4	106;0;384;295;0	363;0	143;670	141;3	689;0;106;375;305; ; ; ; ;
35117;1762;369;342;0	629;0	146;680	233;4	365;0;359;287;0	363;0	143;670	141;3	675;0;106;375;305; ; ; ; ;
35137;1763;-800;-600;-1	000;-1	000;-1	000;-1	000;4;-800;-600;-1	000;-1	000;-1	000;-1	000;4; ; ; ; ; ; ; ;
35156;1764;-800;-600;-1	000;-1	000;-1	000;-1	000;4;-800;-600;-1	000;-1	000;-1	000;-1	000;4; ; ; ; ; ; ; ;
35176;1765;-800;-600;-1	000;-1	000;-1	000;-1	000;4;-800;-600;-1	000;-1	000;-1	000;-1	000;4; ; ; ; ; ; ; ;
35196;1766;-800;-600;-1	000;-1	000;-1	000;-1	000;4;-800;-600;-1	000;-1	000;-1	000;-1	000;4; ; ; ; ; ; ; ;
35216;1767;-800;-600;-1	000;-1	000;-1	000;-1	000;4;-800;-600;-1	000;-1	000;-1	000;-1	000;4; ; ; ; ; ; ; ;
35236;1768;-800;-600;-1	000;-1	000;-1	000;-1	000;4;-800;-600;-1	000;-1	000;-1	000;-1	000;4; ; ; ; ; ; ; ;
35256;1769;-800;-600;-1	000;-1	000;-1	000;-1	000;4;-800;-600;-1	000;-1	000;-1	000;-1	000;4; ; ; ; ; ; ; ;
35276;1770;439;262;0	629;0	145;680	233;4	114;0;503;231;0	363;0	141;670	141;3	908;0; ; ; ; ; ; ; ;
35296;1771;440;264;0	629;0	145;678	866;4	106;0;503;227;0	363;0	142;673	999;3	930;0; ; ; ; ; ; ; ;
35316;1772;455;352;0	629;0	145;678	866;4	068;0;439;281;0	363;0	142;673	999;3	578;0; ; ; ; ; ; ; ;
35336;1773;450;384;0	629;0	145;678	866;4	215;0;439;305;0	363;0	142;673	999;3	669;0; ; ; ; ; ; ; ;
35356;1774;447;348;0	629;0	145;678	866;3	949;0;427;281;0	363;0	141;673	999;3	732;0; ; ; ; ; ; ; ;
35376;1775;410;295;0	629;0	144;678	866;4	025;0;437;305;0	363;0	141;673	999;3	677;0; ; ; ; ; ; ; ;
35396;1776;403;295;0	629;0	144;680	550;4	038;0;435;295;0	363;0	141;674	932;3	705;0; ; ; ; ; ; ; ;
35415;1777;470;339;0	629;0	145;680	550;3	807;0;424;303;0	363;0	141;674	932;3	713;0;107;440;325; ; ; ; ;
35435;1778;468;347;0	629;0	145;680	550;4	108;0;411;326;0	363;0	141;674	932;3	657;0;107;440;325; ; ; ; ;
35455;1779;459;365;0	629;0	145;680	550;3	998;0;439;277;0	363;0	142;674	932;3	720;0;107;440;325; ; ; ; ;
35475;1780;454;358;0	630;0	145;680	550;4	015;0;433;293;0	363;0	142;674	932;3	702;0;107;440;325; ; ; ; ;
35495;1781;451;369;0	630;0	145;679	168;4	024;0;435;293;0	364;0	142;673	907;3	683;0;107;440;325; ; ; ; ;
35515;1782;442;340;0	630;0	145;679	168;3	999;0;446;292;0	364;0	142;673	907;3	917;0;107;440;325; ; ; ; ;
35535;1783;434;343;0	631;0	145;679	168;3	894;0;433;294;0	364;0	141;673	907;3	763;0;107;440;325; ; ; ; ;
35555;1784;450;338;0	631;0	145;679	168;4	031;0;416;323;0	364;0	141;673	907;3	702;0;107;440;325; ; ; ; ;
35575;1785;475;379;0	631;0	145;679	168;4	192;0;461;303;0	365;0	141;673	907;3	747;0; ; ; ; ; ; ; ;
35595;1786;478;381;0	631;0	145;681	192;4	202;0;452;311;0	365;0	141;675	244;3	728;0; ; ; ; ; ; ; ;
35615;1787;458;341;0	631;0	144;681	192;3	931;0;426;356;0	365;0	141;675	244;3	946;0; ; ; ; ; ; ; ;
35635;1788;413;301;0	631;0	144;681	192;4	024;0;476;293;0	365;0	141;675	244;3	737;0; ; ; ; ; ; ; ;
35655;1789;416;325;0	631;0	144;681	192;3	948;0;432;330;0	365;0	140;675	244;3	545;0; ; ; ; ; ; ; ;
35675;1790;443;399;0	631;0	144;681	192;4	235;0;455;328;0	364;0	140;675	244;3	761;0; ; ; ; ; ; ; ;
35695;1791;419;391;0	630;0	144;678	938;4	274;0;437;327;0	364;0	140;674	058;3	698;0; ; ; ; ; ; ; ;
35715;1792;453;338;0	630;0	144;678	938;3	722;0;428;308;0	364;0	141;674	058;3	646;0; ; ; ; ; ; ; ;
35734;1793;455;345;0	630;0	144;678	938;3	868;0;431;323;0	364;0	141;674	058;3	604;0; ; ; ; ; ; ; ;
35754;1794;454;421;0	630;0	144;678	938;4	349;0;451;291;0	364;0	141;674	058;3	713;0; ; ; ; ; ; ; ;
35774;1795;435;337;0	630;0	144;678	938;3	843;0;432;302;0	364;0	141;674	058;3	679;0; ; ; ; ; ; ; ;
35794;1796;433;357;0	630;0	144;681	102;4	007;0;437;300;0	364;0	141;674	757;3	692;0; ; ; ; ; ; ; ;
35814;1797;453;313;0	631;0	144;681	102;3	909;0;446;303;0	364;0	141;674	757;3	585;0; ; ; ; ; ; ; ;
35834;1798;417;363;0	631;0	144;681	102;4	001;0;398;289;0	365;0	141;674	757;3	404;0; ; ; ; ; ; ; ;
35854;1799;306;335;0	632;0	144;681	102;3	995;0;294;274;0	367;0	140;674	757;3	379;0; ; ; ; ; ; ; ;
35874;1800;313;309;0	632;0	144;681	102;3	631;0;315;301;0	366;0	140;674	757;3	564;0; ; ; ; ; ; ; ;
35894;1801;321;327;0	632;0	144;679	856;3	645;0;336;293;0	366;0	140;673	194;3	458;0; ; ; ; ; ; ; ;
35914;1802;284;294;0	631;0	144;679	856;3	811;0;304;243;0	365;0	140;673	194;3	345;0; ; ; ; ; ; ; ;
35934;1803;326;368;0	631;0	144;679	856;3	861;0;317;300;0	365;0	140;673	194;3	617;0; ; ; ; ; ; ; ;
35954;1804;316;290;0	631;0	144;679	856;3	535;0;315;286;0	365;0	140;673	194;3	614;0; ; ; ; ; ; ; ;
35974;1805;303;322;0	631;0	144;679	856;3	730;0;325;343;0	365;0	140;673	194;3	645;0; ; ; ; ; ; ; ;
35993;1806;323;343;0	631;0	143;679	124;3	663;0;327;353;0	365;0	140;672	792;3	651;0; ; ; ; ; ; ; ;
36013;1807;301;327;0	631;0	143;679	124;3	744;0;311;276;0	365;0	140;672	792;3	464;0; ; ; ; ; ; ; ;
36033;1808;322;312;0	631;0	143;679	124;3	689;0;317;347;0	365;0	139;672	792;3	501;0;108;311;309; ; ; ; ;
36053;1809;313;286;0	631;0	143;679	124;3	715;0;305;329;0	365;0	139;672	792;3	584;0;108;311;309; ; ; ; ;
36073;1810;305;315;0	631;0	143;679	124;3	757;0;293;336;0	365;0	139;672	792;3	583;0;108;311;309; ; ; ; ;
36093;1811;313;306;0	631;0	143;679	732;3	741;0;294;324;0	365;0	139;674	325;3	589;0;108;311;309; ; ; ; ;
36113;1812;334;310;0	631;0	142;679	732;3	634;0;310;303;0	365;0	139;674	325;3	492;0;108;311;309; ; ; ; ;
36133;1813;320;294;0	631;0	142;679	732;3	636;0;298;316;0	364;0	139;674	325;3	391;0;108;311;309; ; ; ; ;
36153;1814;302;304;0	630;0	142;679	732;3	714;0;327;299;0	364;0	139;674	325;3	483;0;108;311;309; ; ; ; ;
36173;1815;327;306;0	630;0	142;679	732;3	741;0;326;320;0	364;0	139;674	325;3	550;0;108;311;309; ; ; ; ;
36193;1816;314;301;0	630;0	142;679	511;3	767;0;327;318;0	363;0	139;672	469;3	517;0;108;311;309; ; ; ; ;
36213;1817;314;320;0	629;0	142;679	511;3	737;0;301;313;0	363;0	139;672	469;3	332;0;108;311;309; ; ; ; ;
36233;1818;300;283;0	629;0	142;679	511;3	772;0;313;311;0	363;0	139;672	469;3	542;0;108;311;309; ; ; ; ;
36253;1819;318;350;0	629;0	142;679	511;3	791;0;322;308;0	363;0	139;672	469;3	551;0; ; ; ; ; ; ; ;
36273;1820;331;302;0	629;0	142;679	511;3	706;0;322;288;0	363;0	139;672	469;3	578;0; ; ; ; ; ; ; ;
36293;1821;328;300;0	629;0	142;677	918;3	717;0;322;284;0	363;0	139;672	390;3	592;0; ; ; ; ; ; ; ;
36312;1822;325;334;0	629;0	142;677	918;3	711;0;329;305;0	363;0	139;672	390;3	524;0; ; ; ; ; ; ; ;
36332;1823;309;308;0	629;0	142;677	918;3	801;0;344;254;0	363;0	139;672	390;3	634;0; ; ; ; ; ; ; ;
36352;1824;342;352;0	630;0	142;677	918;3	704;0;314;333;0	363;0	139;672	390;3	446;0; ; ; ; ; ; ; ;
36372;1825;348;336;0	630;0	142;677	918;3	688;0;354;329;0	364;0	139;672	390;3	766;0; ; ; ; ; ; ; ;
36392;1826;355;336;0	629;0	143;676	605;3	700;0;350;324;0	364;0	140;671	795;3	745;0; ; ; ; ; ; ; ;
36412;1827;394;391;0	630;0	143;676	605;3	785;0;360;403;0	364;0	140;671	795;3	442;0; ; ; ; ; ; ; ;
36432;1828;414;431;0	630;0	143;676	605;3	793;0;393;400;0	364;0	140;671	795;3	515;0; ; ; ; ; ; ; ;
36452;1829;397;422;0	630;0	143;676	605;3	848;0;362;408;0	364;0	140;671	795;3	463;0; ; ; ; ; ; ; ;
36472;1830;383;415;0	630;0	143;676	605;3	895;0;379;404;0	364;0	139;671	795;3	363;0; ; ; ; ; ; ; ;
36492;1831;386;407;0	630;0	143;679	392;3	937;0;365;404;0	364;0	139;673	005;3	386;0; ; ; ; ; ; ; ;
36512;1832;396;412;0	630;0	143;679	392;3	780;0;378;389;0	364;0	139;673	005;3	520;0; ; ; ; ; ; ; ;
36532;1833;503;646;0	630;0	143;679	392;3	853;0;371;366;0	364;0	139;673	005;3	543;0; ; ; ; ; ; ; ;
36552;1834;390;433;0	631;0	143;679	392;4	010;0;377;385;0	365;0	139;673	005;3	468;0; ; ; ; ; ; ; ;
36572;1835;403;411;0	631;0	143;679	392;3	834;0;354;386;0	365;0	139;673	005;3	520;0; ; ; ; ; ; ; ;
36591;1836;412;425;0	631;0	143;675	554;3	859;0;352;388;0	365;0	139;671	910;3	508;0; ; ; ; ; ; ; ;
36611;1837;396;424;0	632;0	143;675	554;3	777;0;363;410;0	366;0	139;671	910;3	578;0; ; ; ; ; ; ; ;
36631;1838;396;430;0	632;0	143;675	554;3	744;0;365;423;0	366;0	139;671	910;3	452;0; ; ; ; ; ; ; ;
36651;1839;503;648;0	632;0	143;675	554;3	766;0;365;414;0	366;0	139;671	910;3	552;0; ; ; ; ; ; ; ;
36671;1840;407;422;0	632;0	143;675	554;3	768;0;377;406;0	366;0	139;671	910;3	684;0; ; ; ; ; ; ; ;
36691;1841;414;427;0	632;0	143;676	573;3	774;0;380;409;0	366;0	139;672	368;3	658;0; ; ; ; ; ; ; ;
36711;1842;387;408;0	632;0	143;676	573;3	771;0;375;381;0	366;0	139;672	368;3	409;0; ; ; ; ; ; ; ;
36731;1843;414;427;0	633;0	143;676	573;3	692;0;392;379;0	366;0	138;672	368;3	680;0; ; ; ; ; ; ; ;
36751;1844;400;410;0	633;0	143;676	573;3	649;0;377;419;0	367;0	138;672	368;3	530;0; ; ; ; ; ; ; ;
36771;1845;414;427;0	633;0	143;676	573;3	691;0;401;353;0	367;0	138;672	368;3	570;0; ; ; ; ; ; ; ;
36791;1846;409;420;0	633;0	143;677	986;3	684;0;399;359;0	367;0	138;673	288;3	614;0; ; ; ; ; ; ; ;
36811;1847;389;427;0	633;0	143;677	986;3	813;0;378;414;0	367;0	138;673	288;3	770;0;109;387;401; ; ; ; ;
36831;1848;402;410;0	633;0	143;677	986;3	731;0;360;401;0	367;0	138;673	288;3	551;0;109;387;401; ; ; ; ;
36851;1849;400;410;0	632;0	143;677	986;3	818;0;361;389;0	366;0	138;673	288;3	603;0;109;387;401; ; ; ; ;
36871;1850;407;407;0	632;0	143;677	986;3	945;0;367;395;0	366;0	138;673	288;3	450;0;109;387;401; ; ; ; ;
36891;1851;409;409;0	632;0	142;676	197;3	927;0;370;389;0	366;0	138;672	788;3	431;0;109;387;401; ; ; ; ;
36910;1852;401;416;0	632;0	142;676	197;3	733;0;382;402;0	366;0	138;672	788;3	455;0;109;387;401; ; ; ; ;
36930;1853;406;431;0	632;0	142;676	197;3	717;0;395;362;0	366;0	138;672	788;3	494;0;109;387;401; ; ; ; ;
36950;1854;393;433;0	632;0	142;676	197;3	839;0;394;363;0	366;0	138;672	788;3	587;0;109;387;401; ; ; ; ;
36970;1855;386;409;0	632;0	142;676	197;3	769;0;374;413;0	366;0	137;672	788;3	633;0;109;387;401; ; ; ; ;
36990;1856;384;415;0	631;0	142;677	864;3	803;0;380;394;0	365;0	137;672	697;3	679;0;109;387;401; ; ; ; ;
37010;1857;400;422;0	631;0	141;677	864;3	800;0;368;352;0	364;0	138;672	697;3	511;0;109;387;401; ; ; ; ;
37030;1858;500;645;0	630;0	141;677	864;3	957;0;401;386;0	364;0	138;672	697;3	642;0; ; ; ; ; ; ; ;
37051;1859;401;415;0	630;0	141;677	864;3	919;0;377;395;0	363;0	138;672	697;3	465;0;110;394;396; ; ; ; ;
37070;1860;400;412;0	629;0	141;677	864;3	809;0;374;371;0	363;0	138;672	697;3	761;0;110;394;396; ; ; ; ;
37090;1861;403;410;0	629;0	141;678	697;3	883;0;385;392;0	363;0	138;673	414;3	746;0;110;394;396; ; ; ; ;
37110;1862;411;415;0	629;0	141;678	697;3	825;0;386;373;0	363;0	138;673	414;3	588;0;110;394;396; ; ; ; ;
37130;1863;386;410;0	629;0	141;678	697;3	892;0;408;398;0	363;0	138;673	414;3	634;0;110;394;396; ; ; ; ;
37150;1864;393;429;0	629;0	141;678	697;3	864;0;386;360;0	363;0	138;673	414;3	682;0;110;394;396; ; ; ; ;
37170;1865;424;404;0	629;0	141;678	697;3	958;0;376;378;0	363;0	138;673	414;3	649;0;110;394;396; ; ; ; ;
37189;1866;415;409;0	629;0	141;677	099;3	962;0;381;383;0	363;0	138;672	102;3	663;0;110;394;396; ; ; ; ;
37211;1867;412;423;0	630;0	141;677	099;3	937;0;372;369;0	364;0	137;672	102;3	829;0;110;394;396; ; ; ; ;
37229;1868;499;647;0	630;0	141;677	099;3	930;0;386;380;0	364;0	137;672	102;3	759;0; ; ; ; ; ; ; ;
37250;1869;411;423;0	630;0	141;677	099;3	941;0;393;399;0	364;0	137;672	102;3	837;0; ; ; ; ; ; ; ;
37269;1870;390;432;0	630;0	141;677	099;3	999;0;375;423;0	364;0	137;672	102;3	785;0; ; ; ; ; ; ; ;
37291;1871;388;436;0	630;0	141;678	827;4	014;0;385;439;0	364;0	137;671	035;3	814;0; ; ; ; ; ; ; ;
37309;1872;380;426;0	631;0	141;678	827;3	995;0;360;355;0	364;0	137;671	035;3	882;0; ; ; ; ; ; ; ;
37331;1873;244;449;0	633;0	142;678	827;4	105;0;226;424;0	367;0	138;671	035;3	886;0;111;227;430; ; ; ; ;
37349;1874;228;421;0	633;0	142;678	827;4	066;0;226;403;0	367;0	138;671	035;3	832;0;111;227;430; ; ; ; ;
37370;1875;230;414;0	634;0	142;678	827;4	180;0;248;411;0	368;0	138;671	035;4	033;0;111;227;430; ; ; ; ;
37389;1876;234;419;0	634;0	142;677	402;4	184;0;255;417;0	368;0	138;671	544;4	037;0;111;227;430; ; ; ; ;
37411;1877;249;426;0	634;0	142;677	402;4	165;0;210;439;0	368;0	138;671	544;3	912;0;111;227;430; ; ; ; ;
37429;1878;247;437;0	634;0	142;677	402;4	134;0;221;383;0	368;0	138;671	544;4	166;0;111;227;430; ; ; ; ;
37450;1879;228;417;0	634;0	142;677	402;4	215;0;206;437;0	368;0	137;671	544;3	927;0;111;227;430; ; ; ; ;
37469;1880;231;433;0	635;0	142;677	402;4	102;0;241;437;0	368;0	137;671	544;4	084;0;111;227;430; ; ; ; ;
37491;1881;233;427;0	635;0	141;674	220;4	100;0;245;438;0	369;0	137;670	177;3	969;0;111;227;430; ; ; ; ;
37508;1882;245;446;0	636;0	141;674	220;4	149;0;221;423;0	369;0	137;670	177;3	931;0;111;227;430; ; ; ; ;
37531;1883;232;427;0	636;0	142;674	220;4	063;0;217;439;0	370;0	137;670	177;4	047;0;111;227;430; ; ; ; ;
37548;1884;248;439;0	636;0	142;674	220;4	099;0;214;430;0	370;0	137;670	177;4	092;0;111;227;430; ; ; ; ;
37571;1885;230;439;0	636;0	142;674	220;4	216;0;211;425;0	370;0	137;670	177;4	041;0;111;227;430; ; ; ; ;
37588;1886;233;437;0	636;0	142;676	971;4	204;0;208;430;0	370;0	137;670	250;4	054;0;111;227;430; ; ; ; ;
37608;1887;246;460;0	636;0	142;676	971;4	422;0;221;431;0	369;0	137;670	250;4	103;0;111;227;430; ; ; ; ;
37628;1888;218;461;0	636;0	142;676	971;4	149;0;213;442;0	369;0	137;670	250;4	017;0;111;227;430; ; ; ; ;
37648;1889;205;446;0	636;0	142;676	971;4	267;0;211;419;0	370;0	137;670	250;3	951;0;111;227;430; ; ; ; ;
37668;1890;205;438;0	636;0	142;676	971;4	160;0;235;426;0	370;0	137;670	250;3	943;0;111;227;430; ; ; ; ;
37688;1891;204;434;0	636;0	142;676	913;4	203;0;231;424;0	370;0	137;671	632;3	942;0;111;227;430; ; ; ; ;
37708;1892;249;436;0	636;0	142;676	913;4	338;0;209;449;0	370;0	137;671	632;4	138;0;111;227;430; ; ; ; ;
37728;1893;172;414;0	636;0	142;676	913;4	236;0;199;404;0	371;0	137;671	632;4	122;0;112;188;436; ; ; ; ;
37748;1894;201;436;0	636;0	142;676	913;4	190;0;181;410;0	370;0	137;671	632;3	999;0;112;188;436; ; ; ; ;
37768;1895;172;425;0	636;0	142;676	913;4	203;0;192;439;0	370;0	137;671	632;4	102;0;112;188;436; ; ; ; ;
37787;1896;181;420;0	636;0	142;676	969;4	215;0;186;417;0	370;0	137;671	380;4	053;0;112;188;436; ; ; ; ;
37808;1897;189;435;0	636;0	142;676	969;4	237;0;208;426;0	370;0	137;671	380;4	126;0;112;188;436; ; ; ; ;
37827;1898;176;431;0	636;0	142;676	969;4	110;0;177;414;0	370;0	137;671	380;4	011;0;112;188;436; ; ; ; ;
37847;1899;185;469;0	636;0	142;676	969;4	139;0;189;428;0	370;0	137;671	380;4	040;0;112;188;436; ; ; ; ;
37867;1900;199;458;0	636;0	142;676	969;4	106;0;173;440;0	370;0	137;671	380;4	016;0;112;188;436; ; ; ; ;
37887;1901;197;468;0	635;0	141;676	515;4	112;0;177;439;0	370;0	136;671	183;4	026;0;112;188;436; ; ; ; ;
37907;1902;199;442;0	635;0	141;676	515;4	102;0;179;425;0	369;0	136;671	183;3	939;0;112;188;436; ; ; ; ;
37927;1903;194;457;0	635;0	141;676	515;4	154;0;194;443;0	369;0	136;671	183;4	092;0;112;188;436; ; ; ; ;
37947;1904;201;440;0	635;0	141;676	515;4	101;0;183;444;0	369;0	136;671	183;3	895;0;112;188;436; ; ; ; ;
37967;1905;194;430;0	634;0	141;676	515;4	084;0;172;431;0	369;0	136;671	183;4	138;0;112;188;436; ; ; ; ;
37987;1906;196;435;0	634;0	141;674	052;4	081;0;176;440;0	369;0	136;671	457;4	090;0;112;188;436; ; ; ; ;
38007;1907;207;453;0	635;0	142;674	052;4	097;0;193;433;0	369;0	137;671	457;4	096;0;112;188;436; ; ; ; ;
38027;1908;197;429;0	635;0	142;674	052;4	281;0;196;383;0	369;0	137;671	457;4	077;0; ; ; ; ; ; ; ;
38047;1909;180;438;0	635;0	142;674	052;4	131;0;185;458;0	370;0	137;671	457;3	966;0; ; ; ; ; ; ; ;
38067;1910;202;472;0	636;0	142;674	052;4	125;0;190;428;0	370;0	137;671	457;3	958;0; ; ; ; ; ; ; ;
38087;1911;192;463;0	637;0	142;676	109;4	132;0;189;422;0	371;0	136;670	767;3	947;0; ; ; ; ; ; ; ;
38106;1912;206;449;0	637;0	142;676	109;4	151;0;178;433;0	371;0	136;670	767;3	902;0; ; ; ; ; ; ; ;
38126;1913;216;445;0	637;0	141;676	109;4	282;0;215;438;0	371;0	136;670	767;4	116;0; ; ; ; ; ; ; ;
38146;1914;169;464;0	637;0	141;676	109;4	190;0;196;434;0	371;0	136;670	767;3	809;0;113;184;437; ; ; ; ;
38166;1915;192;440;0	637;0	141;676	109;4	195;0;201;449;0	371;0	136;670	767;4	071;0;113;184;437; ; ; ; ;
38186;1916;185;444;0	637;0	141;675	681;4	198;0;207;452;0	371;0	136;670	369;3	952;0;113;184;437; ; ; ; ;
38206;1917;185;459;0	637;0	141;675	681;4	140;0;197;431;0	371;0	136;670	369;3	990;0;113;184;437; ; ; ; ;
38226;1918;193;441;0	637;0	141;675	681;4	256;0;205;438;0	371;0	136;670	369;3	955;0;113;184;437; ; ; ; ;
38246;1919;195;448;0	637;0	141;675	681;4	064;0;182;441;0	371;0	136;670	369;4	023;0;113;184;437; ; ; ; ;
38266;1920;172;450;0	637;0	141;675	681;4	008;0;201;425;0	371;0	136;670	369;4	099;0;113;184;437; ; ; ; ;
38286;1921;176;453;0	637;0	141;675	262;4	004;0;193;428;0	371;0	136;670	561;4	109;0;113;184;437; ; ; ; ;
38306;1922;159;420;0	637;0	141;675	262;4	214;0;178;422;0	371;0	136;670	561;3	882;0;113;184;437; ; ; ; ;
38326;1923;170;453;0	637;0	141;675	262;4	012;0;173;440;0	371;0	136;670	561;3	919;0;113;184;437; ; ; ; ;
38346;1924;169;436;0	637;0	141;675	262;4	199;0;192;411;0	371;0	136;670	561;3	964;0;113;184;437; ; ; ; ;
38366;1925;178;440;0	637;0	141;675	262;4	056;0;171;424;0	372;0	136;670	561;4	079;0;113;184;437; ; ; ; ;
38385;1926;178;442;0	638;0	141;676	344;4	140;0;176;426;0	372;0	136;670	444;4	124;0;113;184;437; ; ; ; ;
38405;1927;194;462;0	638;0	141;676	344;4	197;0;184;478;0	372;0	136;670	444;4	080;0; ; ; ; ; ; ; ;
38425;1928;186;452;0	637;0	141;676	344;3	954;0;150;461;0	372;0	136;670	444;3	871;0; ; ; ; ; ; ; ;
38445;1929;149;429;0	637;0	141;676	344;4	012;0;159;445;0	372;0	135;670	444;3	925;0; ; ; ; ; ; ; ;
38465;1930;169;431;0	637;0	141;676	344;4	221;0;151;452;0	371;0	135;670	444;3	775;0; ; ; ; ; ; ; ;
38485;1931;157;433;0	636;0	141;676	147;4	114;0;156;444;0	371;0	136;670	735;3	762;0; ; ; ; ; ; ; ;
38505;1932;270;424;0	634;0	141;676	147;4	263;0;290;445;0	368;0	135;670	735;4	056;0; ; ; ; ; ; ; ;
38525;1933;381;428;0	632;0	141;676	147;4	042;0;354;454;0	367;0	135;670	735;3	856;0;114;359;427; ; ; ; ;
38545;1934;361;426;0	632;0	141;676	147;3	968;0;339;439;0	367;0	135;670	735;3	843;0;114;359;427; ; ; ; ;
38565;1935;367;418;0	632;0	140;676	147;3	994;0;370;449;0	366;0	135;670	735;4	035;0;114;359;427; ; ; ; ;
38585;1936;372;418;0	632;0	140;676	426;3	956;0;371;447;0	366;0	135;674	352;3	951;0;114;359;427; ; ; ; ;
38605;1937;364;434;0	632;0	140;676	426;3	983;0;359;410;0	366;0	135;674	352;3	971;0;114;359;427; ; ; ; ;
38625;1938;375;441;0	632;0	140;676	426;4	135;0;357;445;0	366;0	135;674	352;4	054;0;114;359;427; ; ; ; ;
38645;1939;361;430;0	632;0	140;676	426;3	982;0;350;412;0	366;0	135;674	352;3	860;0;114;359;427; ; ; ; ;
38665;1940;377;409;0	632;0	140;676	426;4	179;0;348;428;0	366;0	135;674	352;4	233;0;114;359;427; ; ; ; ;
38685;1941;372;407;0	632;0	140;677	717;4	150;0;347;439;0	367;0	135;673	247;4	242;0;114;359;427; ; ; ; ;
38704;1942;333;410;0	632;0	140;677	717;4	259;0;337;438;0	367;0	135;673	247;3	794;0;114;359;427; ; ; ; ;
38724;1943;349;414;0	632;0	140;677	717;4	008;0;276;659;0	367;0	135;673	247;4	048;0; ; ; ; ; ; ; ;
38744;1944;492;651;0	632;0	139;677	717;4	104;0;274;660;0	367;0	135;673	247;3	823;0; ; ; ; ; ; ; ;
38764;1945;355;422;0	633;0	140;677	717;4	053;0;276;660;0	367;0	134;673	247;3	862;0; ; ; ; ; ; ; ;
38784;1946;366;437;0	632;0	140;679	093;4	108;0;276;659;0	367;0	134;674	370;3	945;0; ; ; ; ; ; ; ;
38804;1947;393;422;0	632;0	140;679	093;4	146;0;403;402;0	367;0	134;674	370;3	921;0; ; ; ; ; ; ; ;
38824;1948;493;649;0	633;0	140;679	093;4	075;0;357;434;0	367;0	135;674	370;3	825;0; ; ; ; ; ; ; ;
38844;1949;500;645;0	633;0	140;679	093;4	029;0;382;391;0	367;0	135;674	370;3	757;0; ; ; ; ; ; ; ;
38864;1950;393;423;0	633;0	140;679	093;4	162;0;366;434;0	367;0	135;674	370;3	786;0; ; ; ; ; ; ; ;
38884;1951;395;432;0	633;0	140;678	252;4	112;0;378;420;0	367;0	135;673	373;3	745;0; ; ; ; ; ; ; ;
38904;1952;387;423;0	632;0	140;678	252;3	884;0;387;413;0	367;0	135;673	373;3	672;0; ; ; ; ; ; ; ;
38924;1953;384;421;0	632;0	140;678	252;4	044;0;378;408;0	367;0	135;673	373;3	886;0; ; ; ; ; ; ; ;
38944;1954;377;400;0	632;0	139;678	252;3	854;0;358;381;0	367;0	134;673	373;3	804;0; ; ; ; ; ; ; ;
38963;1955;357;344;0	632;0	137;678	252;4	318;0;368;300;0	368;0	133;673	373;3	721;0; ; ; ; ; ; ; ;
38983;1956;351;330;0	632;0	138;680	243;4	359;0;375;281;0	368;0	133;674	085;3	815;0; ; ; ; ; ; ; ;
39003;1957;372;308;0	633;0	137;680	243;3	953;0;360;269;0	368;0	133;674	085;3	804;0; ; ; ; ; ; ; ;
39023;1958;349;299;0	633;0	138;680	243;4	041;0;337;268;0	368;0	133;674	085;3	752;0; ; ; ; ; ; ; ;
39043;1959;359;308;0	633;0	137;680	243;4	220;0;358;295;0	368;0	133;674	085;3	601;0; ; ; ; ; ; ; ;
39063;1960;349;298;0	633;0	137;680	243;4	109;0;378;240;0	368;0	133;674	085;3	904;0; ; ; ; ; ; ; ;
39083;1961;353;302;0	633;0	137;678	991;4	184;0;374;246;0	367;0	133;672	229;3	838;0; ; ; ; ; ; ; ;
39103;1962;369;326;0	633;0	137;678	991;4	153;0;362;308;0	367;0	133;672	229;3	691;0; ; ; ; ; ; ; ;
39123;1963;362;298;0	632;0	137;678	991;3	882;0;350;310;0	367;0	133;672	229;3	750;0; ; ; ; ; ; ; ;
39143;1964;323;281;0	632;0	137;678	991;4	157;0;369;347;0	367;0	133;672	229;3	787;0; ; ; ; ; ; ; ;
39163;1965;369;303;0	632;0	137;678	991;3	989;0;355;267;0	366;0	133;672	229;3	659;0;115;355;283; ; ; ; ;
39183;1966;356;298;0	632;0	137;679	435;4	119;0;364;271;0	366;0	133;674	187;3	705;0;115;355;283; ; ; ; ;
39203;1967;343;290;0	632;0	137;679	435;4	037;0;365;271;0	366;0	133;674	187;3	628;0;115;355;283; ; ; ; ;
39223;1968;344;294;0	632;0	138;679	435;3	868;0;363;270;0	366;0	133;674	187;3	729;0;115;355;283; ; ; ; ;
39243;1969;350;278;0	632;0	138;679	435;3	940;0;367;263;0	366;0	133;674	187;3	663;0;115;355;283; ; ; ; ;
39263;1970;359;272;0	632;0	138;679	435;3	776;0;346;313;0	366;0	133;674	187;3	502;0;115;355;283; ; ; ; ;
39282;1971;362;269;0	632;0	137;679	576;3	770;0;344;315;0	366;0	133;673	500;3	521;0;115;355;283; ; ; ; ;
39302;1972;422;393;0	631;0	139;679	576;3	889;0;397;366;0	366;0	134;673	500;3	749;0; ; ; ; ; ; ; ;
39322;1973;498;648;0	631;0	139;679	576;4	012;0;374;422;0	366;0	135;673	500;3	880;0; ; ; ; ; ; ; ;
39342;1974;403;421;0	631;0	139;679	576;3	876;0;405;395;0	366;0	135;673	500;3	656;0; ; ; ; ; ; ; ;
39362;1975;497;649;0	631;0	139;679	576;3	997;0;384;403;0	365;0	135;673	500;3	731;0; ; ; ; ; ; ; ;
39382;1976;497;647;0	630;0	139;677	586;3	936;0;380;412;0	365;0	135;673	136;3	736;0; ; ; ; ; ; ; ;
39402;1977;391;434;0	630;0	139;677	586;4	144;0;361;439;0	364;0	135;673	136;3	581;0; ; ; ; ; ; ; ;
39422;1978;401;396;0	629;0	139;677	586;3	909;0;384;415;0	364;0	135;673	136;3	550;0; ; ; ; ; ; ; ;
39442;1979;502;646;0	629;0	139;677	586;3	934;0;404;455;0	364;0	135;673	136;3	691;0; ; ; ; ; ; ; ;
39462;1980;504;646;0	629;0	139;677	586;3	895;0;283;662;0	364;0	135;673	136;3	762;0; ; ; ; ; ; ; ;
39482;1981;505;644;0	629;0	139;676	647;3	893;0;389;463;0	364;0	135;673	429;3	798;0; ; ; ; ; ; ; ;
39502;1982;393;409;0	629;0	139;676	647;3	879;0;386;401;0	364;0	135;673	429;3	715;0; ; ; ; ; ; ; ;
39522;1983;499;645;0	630;0	139;676	647;4	005;0;384;421;0	364;0	135;673	429;3	455;0; ; ; ; ; ; ; ;
39542;1984;504;644;0	630;0	138;676	647;3	995;0;387;410;0	364;0	134;673	429;3	504;0; ; ; ; ; ; ; ;
[truncated: 6,121 more rows]
