# Supplementary material for: Perception of Individual and Joint Action in Infants and Adults
Source: PLoS One. 2014 Sep 9;9(9):e107450. doi: 10.1371/journal.pone.0107450 (PMC4174902; doi:10.1371/journal.pone.0107450)
Supplement: Data S1 — Raw files of eye tracking data of all participants. (ZIP) [file pone.0107450.s001.zip › Turm2012b_AD_02.csv]

Data properties:
Recording date: 16.07.2012
Recording time : 11:04:17:640 (corresponds to time 0)
Study: Turmbau2012b
Subject: Turm2012b_AD_02
Recording: Turm2012b_AD_02
Screen resolution: 800 x 600
Coordinate unit: Pixels
Filter settings:
Eye: Average
Fixation radius: 30
Min duration: 100
Timestamp;Number;GazepointX (L);GazepointY (L);CamX (L);CamY (L);Distance (L);Pupil (L);Validity (L);GazepointX (R);GazepointY (R);CamX (R);CamY (R);Distance (R);Pupil (R);Validity (R);Fixation;GazepointX;GazepointY;Event;Event Key;Data 1;Data 2;Description
14;1;320;384;0	669;0	409;745	551;3	425;0;315;357;0	421;0	391;746	957;3	185;0; ; ; ; ; ; ; ;
34;2;314;354;0	669;0	408;745	551;3	439;0;289;388;0	421;0	390;746	957;3	392;0; ; ; ; ; ; ; ;
54;3;311;357;0	670;0	408;745	295;3	434;0;315;395;0	422;0	389;746	237;3	405;0; ; ; ; ; ; ; ;
74;4;323;368;0	670;0	407;745	295;3	455;0;299;300;0	422;0	388;746	237;2	994;0; ; ; ; ; ; ; ;
93;5;312;371;0	670;0	406;745	295;3	376;0;296;352;0	422;0	387;746	237;3	245;0; ; ; ; ; ; ; ;
113;6;336;370;0	671;0	405;745	295;3	419;0;329;412;0	423;0	386;746	237;3	357;0; ; ; ; ; ; ; ;
133;7;315;371;0	671;0	404;745	295;3	443;0;312;380;0	423;0	385;746	237;3	271;0; ; ; ; ; ; ; ;
153;8;324;372;0	671;0	404;744	611;3	410;0;321;409;0	423;0	384;746	729;3	318;0; ; ; ; ; ; ; ;
173;9;296;382;0	672;0	403;744	611;3	404;0;304;243;0	423;0	384;746	729;3	044;0; ; ; ; ; ; ; ;
193;10;317;383;0	672;0	402;744	611;3	440;0;304;372;0	423;0	383;746	729;3	200;0; ; ; ; ; ; ; ;
213;11;316;380;0	671;0	401;744	611;3	364;0;285;256;0	423;0	382;746	729;3	013;0; ; ; ; ; ; ; ;
233;12;322;364;0	671;0	401;744	611;3	369;0;278;269;0	423;0	382;746	729;3	000;0; ; ; ; ; ; ; ;
253;13;323;365;0	671;0	401;742	645;3	364;0;271;307;0	423;0	382;745	826;2	984;0; ; ; ; ; ; ; ;
273;14;370;363;0	670;0	400;742	645;3	491;0;371;259;0	422;0	381;745	826;3	026;0; ; ; ; ; ; ; ;
293;15;344;296;0	669;0	400;742	645;3	344;0;387;217;0	421;0	381;745	826;3	044;0; ; ; ; ; ; ; ;
313;16;379;343;0	669;0	400;742	645;3	420;0;375;313;0	421;0	381;745	826;3	176;0; ; ; ; ; ; ; ;
333;17;376;335;0	669;0	400;742	645;3	397;0;366;341;0	421;0	381;745	826;3	205;0; ; ; ; ; ; ; ;
353;18;374;326;0	669;0	400;744	935;3	384;0;371;352;0	421;0	382;745	846;3	233;0; ; ; ; ; ; ; ;
372;19;354;282;0	669;0	400;744	935;3	187;0;380;306;0	421;0	382;745	846;3	089;0; ; ; ; ; ; ; ;
392;20;376;345;0	669;0	401;744	935;3	486;0;374;324;0	420;0	383;745	846;3	119;0; ; ; ; ; ; ; ;
412;21;386;318;0	668;0	401;744	935;3	443;0;389;324;0	420;0	383;745	846;3	240;0; ; ; ; ; ; ; ;
432;22;398;352;0	668;0	402;744	935;3	484;0;397;260;0	420;0	384;745	846;3	193;0; ; ; ; ; ; ; ;
452;23;408;345;0	668;0	402;744	106;3	465;0;400;266;0	420;0	384;744	928;3	243;0; ; ; ; ; ; ; ;
472;24;393;284;0	668;0	402;744	106;3	285;0;408;264;0	420;0	384;744	928;3	255;0; ; ; ; ; ; ; ;
492;25;391;266;0	668;0	402;744	106;3	263;0;398;301;0	420;0	384;744	928;3	132;0; ; ; ; ; ; ; ;
512;26;418;249;0	668;0	401;744	106;3	028;0;405;219;0	420;0	384;744	928;3	119;0; ; ; ; ; ; ; ;
532;27;387;342;0	668;0	401;744	106;3	513;0;402;371;0	420;0	384;744	928;3	553;0; ; ; ; ; ; ; ;
552;28;392;335;0	668;0	401;741	780;3	452;0;403;367;0	419;0	384;743	784;3	507;0; ; ; ; ; ; ; ;
572;29;399;364;0	668;0	401;741	780;3	495;0;396;258;0	419;0	384;743	784;3	063;0; ; ; ; ; ; ; ;
592;30;390;331;0	668;0	401;741	780;3	440;0;425;210;0	419;0	384;743	784;3	100;0; ; ; ; ; ; ; ;
612;31;407;342;0	668;0	402;741	780;3	419;0;380;310;0	419;0	384;743	784;3	229;0; ; ; ; ; ; ; ;
632;32;390;298;0	668;0	402;741	780;3	364;0;-800;-600;0	668;0	402;-1	000;-1	000;4; ; ; ; ; ; ; ;
651;33;395;290;0	667;0	403;743	489;3	339;0;-800;-600;0	419;0	385;-1	000;-1	000;4; ; ; ; ; ; ; ;
672;34;383;225;0	667;0	403;743	489;3	137;0;402;294;0	419;0	385;743	842;3	207;0; ; ; ; ; ; ; ;
691;35;400;339;0	667;0	404;743	489;3	487;0;405;300;0	419;0	386;743	842;3	404;0; ; ; ; ; ; ; ;
711;36;386;314;0	667;0	404;743	489;3	367;0;414;327;0	419;0	386;743	842;3	146;0; ; ; ; ; ; ; ;
731;37;392;321;0	667;0	404;743	489;3	350;0;390;332;0	419;0	387;743	842;3	334;0; ; ; ; ; ; ; ;
751;38;396;328;0	667;0	405;743	478;3	334;0;393;338;0	419;0	387;743	240;3	222;0; ; ; ; ; ; ; ;
771;39;373;282;0	667;0	405;743	478;3	317;0;402;252;0	419;0	387;743	240;3	073;0; ; ; ; ; ; ; ;
791;40;382;349;0	667;0	405;743	478;3	543;0;382;279;0	418;0	388;743	240;3	008;0; ; ; ; ; ; ; ;
811;41;411;302;0	667;0	406;743	478;3	325;0;406;300;0	418;0	388;743	240;3	139;0; ; ; ; ; ; ; ;
831;42;392;349;0	667;0	406;743	478;3	505;0;387;296;0	418;0	389;743	240;3	086;0; ; ; ; ; ; ; ;
851;43;405;332;0	667;0	407;743	469;3	419;0;397;290;0	418;0	389;744	347;3	092;0; ; ; ; ; ; ; ;
871;44;385;314;0	666;0	407;743	469;3	405;0;383;236;0	418;0	389;744	347;3	015;0; ; ; ; ; ; ; ;
891;45;397;294;0	666;0	407;743	469;3	311;0;405;259;0	417;0	390;744	347;3	093;0; ; ; ; ; ; ; ;
911;46;392;349;0	666;0	407;743	469;3	564;0;404;362;0	417;0	390;744	347;3	330;0; ; ; ; ; ; ; ;
931;47;400;216;0	666;0	408;743	469;3	115;0;412;275;0	417;0	390;744	347;3	054;0;1;405;290; ; ; ; ;
951;48;400;212;0	666;0	408;743	218;3	106;0;414;313;0	417;0	390;744	486;3	157;0;1;405;290; ; ; ; ;
961; ; ; ; ; ; ; ;5; ; ; ; ; ; ;5; ; ; ;ShowAVI;8;0;0;atFish.avi
970;49;417;288;0	666;0	408;743	218;3	102;0;402;280;0	417;0	391;744	486;3	076;0;1;405;290; ; ; ; ;
990;50;388;336;0	666;0	408;743	218;3	475;0;418;241;0	417;0	390;744	486;3	113;0;1;405;290; ; ; ; ;
1010;51;406;356;0	666;0	408;743	218;3	680;0;402;244;0	417;0	391;744	486;2	998;0;1;405;290; ; ; ; ;
1030;52;413;315;0	666;0	408;743	218;3	293;0;391;273;0	418;0	391;744	486;3	182;0;1;405;290; ; ; ; ;
1050;53;402;346;0	667;0	409;743	579;3	549;0;394;253;0	418;0	391;745	540;3	171;0;1;405;290; ; ; ; ;
1070;54;437;236;0	667;0	409;743	579;3	174;0;391;347;0	418;0	391;745	540;3	347;0;1;405;290; ; ; ; ;
1090;55;428;255;0	667;0	409;743	579;3	192;0;386;352;0	418;0	391;745	540;3	410;0;1;405;290; ; ; ; ;
1110;56;403;338;0	667;0	409;743	579;3	572;0;406;350;0	418;0	391;745	540;3	400;0; ; ; ; ; ; ; ;
1130;57;394;328;0	667;0	409;743	579;3	468;0;401;255;0	418;0	391;745	540;3	130;0; ; ; ; ; ; ; ;
1150;58;385;318;0	667;0	409;742	929;3	593;0;404;250;0	418;0	391;745	359;3	140;0; ; ; ; ; ; ; ;
1170;59;407;357;0	667;0	409;742	929;3	608;0;403;307;0	419;0	391;745	359;3	317;0; ; ; ; ; ; ; ;
1190;60;406;317;0	667;0	409;742	929;3	458;0;395;272;0	419;0	391;745	359;3	317;0; ; ; ; ; ; ; ;
1210;61;408;340;0	667;0	409;742	929;3	499;0;394;348;0	419;0	391;745	359;3	488;0; ; ; ; ; ; ; ;
1230;62;415;351;0	667;0	410;742	929;3	633;0;390;221;0	419;0	392;745	359;3	209;0; ; ; ; ; ; ; ;
1249;63;416;335;0	667;0	410;744	565;3	578;0;388;228;0	419;0	392;745	765;3	245;0; ; ; ; ; ; ; ;
1269;64;415;347;0	668;0	410;744	565;3	593;0;415;319;0	419;0	392;745	765;3	479;0; ; ; ; ; ; ; ;
1290;65;413;319;0	668;0	410;744	565;3	568;0;417;312;0	420;0	392;745	765;3	393;0; ; ; ; ; ; ; ;
1309;66;419;320;0	668;0	410;744	565;3	601;0;424;260;0	420;0	392;745	765;3	315;0; ; ; ; ; ; ; ;
1329;67;408;325;0	668;0	410;744	565;3	647;0;391;393;0	420;0	392;745	765;3	741;0; ; ; ; ; ; ; ;
1349;68;408;327;0	668;0	410;746	032;3	654;0;393;382;0	420;0	392;745	060;3	697;0; ; ; ; ; ; ; ;
1369;69;494;341;0	666;0	410;746	032;3	930;0;464;312;0	419;0	392;745	060;3	533;0; ; ; ; ; ; ; ;
1389;70;512;290;0	666;0	410;746	032;3	673;0;500;281;0	418;0	392;745	060;3	387;0;2;497;299; ; ; ; ;
1409;71;510;284;0	666;0	410;746	032;3	644;0;497;292;0	418;0	392;745	060;3	380;0;2;497;299; ; ; ; ;
1429;72;507;294;0	666;0	410;746	032;3	759;0;487;312;0	418;0	392;745	060;3	502;0;2;497;299; ; ; ; ;
1449;73;505;292;0	666;0	410;747	599;3	786;0;482;299;0	418;0	392;745	031;3	425;0;2;497;299; ; ; ; ;
1469;74;483;342;0	666;0	409;747	599;3	955;0;495;274;0	418;0	392;745	031;3	388;0;2;497;299; ; ; ; ;
1489;75;502;309;0	666;0	409;747	599;3	835;0;504;298;0	418;0	392;745	031;3	434;0;2;497;299; ; ; ; ;
1509;76;517;283;0	666;0	409;747	599;3	783;0;508;201;0	418;0	392;745	031;3	402;0; ; ; ; ; ; ; ;
1529;77;497;307;0	665;0	409;747	599;3	786;0;484;305;0	418;0	392;745	031;3	438;0; ; ; ; ; ; ; ;
1549;78;500;298;0	666;0	409;747	087;3	787;0;489;274;0	418;0	392;745	246;3	430;0; ; ; ; ; ; ; ;
1568;79;498;293;0	666;0	410;747	087;3	815;0;492;275;0	418;0	392;745	246;3	505;0; ; ; ; ; ; ; ;
1588;80;498;285;0	666;0	410;747	087;3	868;0;503;288;0	418;0	392;745	246;3	672;0; ; ; ; ; ; ; ;
1608;81;505;270;0	666;0	410;747	087;3	591;0;499;235;0	418;0	393;745	246;3	404;0;3;501;276; ; ; ; ;
1628;82;512;288;0	666;0	410;747	087;3	802;0;489;252;0	418;0	393;745	246;3	425;0;3;501;276; ; ; ; ;
1648;83;514;284;0	666;0	410;745	933;3	753;0;495;242;0	418;0	393;746	508;3	451;0;3;501;276; ; ; ; ;
1668;84;508;284;0	666;0	410;745	933;3	785;0;517;242;0	418;0	393;746	508;3	492;0;3;501;276; ; ; ; ;
1688;85;508;284;0	666;0	410;745	933;3	754;0;492;297;0	418;0	393;746	508;3	657;0;3;501;276; ; ; ; ;
1708;86;506;298;0	666;0	410;745	933;3	874;0;500;287;0	418;0	393;746	508;3	646;0;3;501;276; ; ; ; ;
1728;87;501;281;0	666;0	411;745	933;3	717;0;492;257;0	418;0	393;746	508;3	461;0;3;501;276; ; ; ; ;
1748;88;500;283;0	666;0	411;746	727;3	748;0;495;283;0	418;0	393;746	442;3	538;0;3;501;276; ; ; ; ;
1768;89;500;296;0	666;0	411;746	727;3	836;0;497;272;0	418;0	394;746	442;3	566;0;3;501;276; ; ; ; ;
1788;90;507;275;0	666;0	411;746	727;3	777;0;519;235;0	418;0	394;746	442;3	618;0; ; ; ; ; ; ; ;
1808;91;503;289;0	666;0	411;746	727;3	858;0;493;269;0	418;0	394;746	442;3	569;0; ; ; ; ; ; ; ;
1828;92;508;280;0	666;0	411;746	727;3	927;0;497;254;0	418;0	394;746	442;3	537;0; ; ; ; ; ; ; ;
1848;93;507;286;0	666;0	411;747	499;3	929;0;501;243;0	418;0	394;745	472;3	544;0; ; ; ; ; ; ; ;
1867;94;509;297;0	666;0	411;747	499;4	009;0;498;297;0	418;0	394;745	472;3	606;0; ; ; ; ; ; ; ;
1887;95;508;282;0	666;0	411;747	499;3	922;0;491;300;0	418;0	394;745	472;3	735;0; ; ; ; ; ; ; ;
1907;96;499;302;0	666;0	411;747	499;3	941;0;495;278;0	418;0	394;745	472;3	521;0; ; ; ; ; ; ; ;
1927;97;493;281;0	666;0	411;747	499;3	901;0;496;296;0	418;0	394;745	472;3	786;0; ; ; ; ; ; ; ;
1947;98;489;288;0	666;0	411;746	663;3	896;0;493;291;0	418;0	394;746	234;3	735;0; ; ; ; ; ; ; ;
1967;99;506;278;0	666;0	411;746	663;3	852;0;508;222;0	418;0	394;746	234;3	634;0; ; ; ; ; ; ; ;
1987;100;500;291;0	666;0	411;746	663;3	890;0;487;256;0	418;0	394;746	234;3	606;0; ; ; ; ; ; ; ;
2007;101;497;308;0	666;0	411;746	663;4	004;0;472;273;0	418;0	394;746	234;3	744;0; ; ; ; ; ; ; ;
2027;102;495;263;0	666;0	411;746	663;4	001;0;491;260;0	418;0	394;746	234;3	719;0; ; ; ; ; ; ; ;
2047;103;495;272;0	666;0	411;747	524;4	001;0;488;267;0	418;0	394;746	029;3	693;0; ; ; ; ; ; ; ;
2067;104;497;278;0	666;0	411;747	524;4	033;0;471;295;0	418;0	394;746	029;3	911;0; ; ; ; ; ; ; ;
2087;105;482;300;0	666;0	411;747	524;4	026;0;474;270;0	418;0	393;746	029;3	706;0; ; ; ; ; ; ; ;
2107;106;502;249;0	666;0	411;747	524;3	925;0;480;233;0	418;0	393;746	029;3	650;0; ; ; ; ; ; ; ;
2127;107;519;264;0	666;0	411;747	524;3	866;0;454;291;0	418;0	394;746	029;3	892;0; ; ; ; ; ; ; ;
2147;108;518;263;0	665;0	412;746	281;3	817;0;456;268;0	418;0	395;746	491;3	796;0; ; ; ; ; ; ; ;
2166;109;545;300;0	665;0	412;746	281;3	865;0;525;338;0	418;0	395;746	491;3	937;0; ; ; ; ; ; ; ;
2186;110;513;338;0	666;0	412;746	281;3	980;0;502;358;0	418;0	395;746	491;3	966;0;4;511;328; ; ; ; ;
2206;111;523;333;0	666;0	412;746	281;4	027;0;503;330;0	419;0	395;746	491;3	807;0;4;511;328; ; ; ; ;
2226;112;534;317;0	666;0	412;746	281;4	018;0;488;340;0	419;0	395;746	491;3	890;0;4;511;328; ; ; ; ;
2246;113;520;336;0	666;0	412;747	004;4	013;0;484;342;0	419;0	395;747	519;3	866;0;4;511;328; ; ; ; ;
2266;114;526;328;0	666;0	413;747	004;4	176;0;503;324;0	419;0	395;747	519;3	971;0;4;511;328; ; ; ; ;
2286;115;522;312;0	666;0	413;747	004;4	018;0;509;321;0	419;0	395;747	519;3	932;0;4;511;328; ; ; ; ;
2306;116;520;365;0	666;0	414;747	004;4	077;0;507;380;0	419;0	397;747	519;3	997;0; ; ; ; ; ; ; ;
2326;117;527;413;0	666;0	414;747	004;4	132;0;508;410;0	419;0	397;747	519;3	963;0;5;507;417; ; ; ; ;
2346;118;527;425;0	666;0	414;748	148;4	070;0;508;430;0	419;0	397;748	966;3	967;0;5;507;417; ; ; ; ;
2366;119;515;411;0	666;0	414;748	148;4	123;0;485;418;0	419;0	397;748	966;4	073;0;5;507;417; ; ; ; ;
2386;120;516;419;0	666;0	414;748	148;4	199;0;496;413;0	419;0	397;748	966;3	966;0;5;507;417; ; ; ; ;
2406;121;529;416;0	666;0	414;748	148;4	082;0;503;432;0	419;0	397;748	966;4	046;0;5;507;417; ; ; ; ;
2426;122;508;395;0	666;0	414;748	148;4	170;0;494;424;0	419;0	397;748	966;4	082;0;5;507;417; ; ; ; ;
2446;123;510;398;0	666;0	414;747	266;4	116;0;495;427;0	418;0	396;747	062;4	039;0;5;507;417; ; ; ; ;
2465;124;536;371;0	665;0	413;747	266;4	242;0;501;383;0	418;0	396;747	062;4	093;0;6;520;328; ; ; ; ;
2485;125;535;358;0	665;0	413;747	266;4	268;0;532;350;0	418;0	396;747	062;3	990;0;6;520;328; ; ; ; ;
2505;126;536;348;0	665;0	413;747	266;4	189;0;514;365;0	418;0	396;747	062;4	046;0;6;520;328; ; ; ; ;
2525;127;540;331;0	665;0	413;747	266;4	243;0;525;357;0	418;0	396;747	062;4	044;0;6;520;328; ; ; ; ;
2545;128;540;319;0	665;0	413;746	951;4	235;0;515;363;0	418;0	396;747	929;4	047;0;6;520;328; ; ; ; ;
2565;129;520;332;0	665;0	413;746	951;4	271;0;500;343;0	418;0	396;747	929;4	050;0;6;520;328; ; ; ; ;
2585;130;528;315;0	665;0	413;746	951;4	144;0;508;327;0	418;0	396;747	929;4	036;0;6;520;328; ; ; ; ;
2605;131;516;313;0	665;0	413;746	951;4	254;0;505;340;0	418;0	396;747	929;4	084;0;6;520;328; ; ; ; ;
2625;132;510;303;0	665;0	413;746	951;4	285;0;523;318;0	418;0	396;747	929;4	032;0;6;520;328; ; ; ; ;
2645;133;510;297;0	665;0	413;746	826;4	249;0;527;319;0	418;0	395;747	538;4	044;0;6;520;328; ; ; ; ;
2665;134;518;311;0	665;0	412;746	826;4	320;0;522;307;0	417;0	396;747	538;4	003;0;6;520;328; ; ; ; ;
2685;135;523;308;0	665;0	413;746	826;4	220;0;515;303;0	417;0	396;747	538;4	046;0;6;520;328; ; ; ; ;
2705;136;579;321;0	664;0	413;746	826;4	144;0;555;348;0	417;0	396;747	538;4	032;0;7;563;324; ; ; ; ;
2725;137;568;314;0	664;0	413;746	826;4	044;0;550;315;0	417;0	396;747	538;3	943;0;7;563;324; ; ; ; ;
2745;138;559;316;0	664;0	413;747	520;3	963;0;544;326;0	417;0	396;746	218;3	949;0;7;563;324; ; ; ; ;
2764;139;567;328;0	664;0	414;747	520;4	112;0;554;339;0	417;0	397;746	218;3	890;0;7;563;324; ; ; ; ;
2784;140;553;326;0	664;0	414;747	520;4	030;0;564;336;0	417;0	397;746	218;3	927;0;7;563;324; ; ; ; ;
2804;141;577;328;0	664;0	414;747	520;4	140;0;557;330;0	417;0	397;746	218;3	836;0;7;563;324; ; ; ; ;
2824;142;584;302;0	664;0	414;747	520;4	038;0;564;344;0	417;0	397;746	218;3	815;0;7;563;324; ; ; ; ;
2844;143;584;300;0	664;0	414;747	596;4	078;0;563;340;0	417;0	397;747	222;3	798;0;7;563;324; ; ; ; ;
2864;144;633;364;0	664;0	415;747	596;4	058;0;600;399;0	417;0	398;747	222;3	962;0;8;629;373; ; ; ; ;
2884;145;628;357;0	664;0	415;747	596;3	992;0;627;382;0	416;0	398;747	222;3	822;0;8;629;373; ; ; ; ;
2904;146;629;367;0	664;0	415;747	596;4	044;0;604;381;0	417;0	398;747	222;3	898;0;8;629;373; ; ; ; ;
2924;147;643;356;0	664;0	415;747	596;3	959;0;610;368;0	416;0	398;747	222;3	793;0;8;629;373; ; ; ; ;
2944;148;641;359;0	664;0	415;747	557;3	965;0;618;363;0	416;0	398;746	990;3	808;0;8;629;373; ; ; ; ;
2964;149;671;354;0	664;0	415;747	557;3	975;0;609;403;0	416;0	398;746	990;3	888;0;8;629;373; ; ; ; ;
2975; ; ; ; ; ; ; ;5; ; ; ; ; ; ;5; ; ; ;Keyboard;3;39;0;Right
2984;150;647;372;0	664;0	415;747	557;4	070;0;617;402;0	416;0	398;746	990;3	920;0;8;629;373; ; ; ; ;
3004;151;635;370;0	664;0	415;747	557;4	041;0;610;400;0	416;0	398;746	990;3	856;0;8;629;373; ; ; ; ;
3024;152;672;355;0	664;0	415;747	557;4	085;0;606;389;0	416;0	398;746	990;3	896;0;8;629;373; ; ; ; ;
3044;153;658;362;0	664;0	415;749	587;4	091;0;608;387;0	417;0	398;746	595;3	895;0;8;629;373; ; ; ; ;
3063;154;558;340;0	664;0	415;749	587;4	155;0;563;364;0	417;0	398;746	595;3	948;0;9;568;351; ; ; ; ;
3084;155;574;335;0	664;0	415;749	587;4	213;0;572;371;0	417;0	398;746	595;4	088;0;9;568;351; ; ; ; ;
3103;156;569;349;0	664;0	415;749	587;4	244;0;553;369;0	417;0	398;746	595;4	039;0;9;568;351; ; ; ; ;
3123;157;575;337;0	664;0	415;749	587;4	258;0;548;349;0	417;0	398;746	595;3	963;0;9;568;351; ; ; ; ;
3143;158;574;342;0	664;0	415;749	124;4	269;0;547;350;0	417;0	398;747	346;4	027;0;9;568;351; ; ; ; ;
3164;159;558;344;0	664;0	415;749	124;4	193;0;566;352;0	417;0	398;747	346;3	888;0;9;568;351; ; ; ; ;
3183;160;559;331;0	664;0	416;749	124;4	141;0;569;349;0	417;0	398;747	346;4	080;0;9;568;351; ; ; ; ;
3203;161;589;338;0	664;0	416;749	124;4	171;0;563;338;0	417;0	399;747	346;3	935;0;9;568;351; ; ; ; ;
3223;162;586;333;0	664;0	416;749	124;4	091;0;563;350;0	417;0	398;747	346;3	926;0;9;568;351; ; ; ; ;
3243;163;583;338;0	664;0	416;747	967;4	078;0;563;348;0	417;0	398;746	544;3	912;0;9;568;351; ; ; ; ;
3263;164;579;337;0	664;0	416;747	967;4	174;0;557;361;0	417;0	399;746	544;3	913;0;9;568;351; ; ; ; ;
3284;165;594;332;0	665;0	416;747	967;4	101;0;581;365;0	417;0	399;746	544;3	885;0;9;568;351; ; ; ; ;
3303;166;567;363;0	665;0	416;747	967;4	164;0;581;361;0	417;0	399;746	544;3	901;0;9;568;351; ; ; ; ;
3324;167;574;351;0	665;0	417;747	967;4	197;0;558;360;0	417;0	399;746	544;3	939;0;9;568;351; ; ; ; ;
3342;168;574;357;0	665;0	417;748	326;4	180;0;570;362;0	417;0	399;746	156;3	929;0;9;568;351; ; ; ; ;
3364;169;574;329;0	665;0	417;748	326;4	134;0;544;385;0	418;0	399;746	156;3	910;0;9;568;351; ; ; ; ;
3382;170;581;332;0	666;0	417;748	326;4	089;0;548;371;0	418;0	399;746	156;3	921;0;9;568;351; ; ; ; ;
3405;171;580;348;0	666;0	417;748	326;4	070;0;546;382;0	418;0	399;746	156;3	882;0;9;568;351; ; ; ; ;
3422;172;579;348;0	666;0	417;748	326;4	087;0;553;367;0	418;0	399;746	156;3	975;0;9;568;351; ; ; ; ;
3444;173;579;347;0	667;0	417;748	249;4	079;0;555;368;0	420;0	398;747	318;3	983;0;9;568;351; ; ; ; ;
3462;174;457;318;0	668;0	417;748	249;4	201;0;437;368;0	420;0	398;747	318;3	986;0;10;449;325; ; ; ; ;
3484;175;461;324;0	668;0	417;748	249;4	205;0;454;328;0	420;0	398;747	318;3	921;0;10;449;325; ; ; ; ;
3502;176;455;325;0	668;0	417;748	249;4	145;0;450;334;0	421;0	398;747	318;3	945;0;10;449;325; ; ; ; ;
3523;177;459;317;0	668;0	417;748	249;4	213;0;447;333;0	421;0	398;747	318;4	021;0;10;449;325; ; ; ; ;
3542;178;457;320;0	668;0	417;747	327;4	190;0;456;332;0	421;0	398;747	128;3	996;0;10;449;325; ; ; ; ;
3563;179;459;313;0	669;0	417;747	327;4	150;0;431;344;0	421;0	398;747	128;4	072;0;10;449;325; ; ; ; ;
3582;180;462;323;0	669;0	417;747	327;4	217;0;439;326;0	421;0	398;747	128;3	964;0;10;449;325; ; ; ; ;
3604;181;448;308;0	669;0	417;747	327;4	246;0;443;334;0	421;0	398;747	128;3	949;0;10;449;325; ; ; ; ;
3622;182;440;310;0	669;0	417;747	327;4	168;0;451;336;0	422;0	398;747	128;3	955;0;10;449;325; ; ; ; ;
3642;183;436;310;0	670;0	416;747	837;4	214;0;457;336;0	422;0	397;748	761;3	955;0;10;449;325; ; ; ; ;
3655; ; ; ; ; ; ; ;5; ; ; ; ; ; ;5; ; ; ;ShowAVI;8;0;0;Interactive.avi
3661;184;459;304;0	670;0	417;747	837;4	183;0;444;341;0	422;0	397;748	761;4	034;0;10;449;325; ; ; ; ;
3681;185;451;329;0	670;0	416;747	837;4	194;0;428;336;0	422;0	397;748	761;4	018;0;10;449;325; ; ; ; ;
3701;186;-800;-600;-1	000;-1	000;-1	000;-1	000;4;-800;-600;-1	000;-1	000;-1	000;-1	000;4; ; ; ; ; ; ; ;
3721;187;-800;-600;-1	000;-1	000;-1	000;-1	000;4;-800;-600;-1	000;-1	000;-1	000;-1	000;4; ; ; ; ; ; ; ;
3741;188;-800;-600;-1	000;-1	000;-1	000;-1	000;4;-800;-600;-1	000;-1	000;-1	000;-1	000;4; ; ; ; ; ; ; ;
3761;189;-800;-600;-1	000;-1	000;-1	000;-1	000;4;-800;-600;-1	000;-1	000;-1	000;-1	000;4; ; ; ; ; ; ; ;
3781;190;-800;-600;-1	000;-1	000;-1	000;-1	000;4;-800;-600;-1	000;-1	000;-1	000;-1	000;4; ; ; ; ; ; ; ;
3801;191;-800;-600;0	421;0	395;-1	000;-1	000;4;-800;-600;0	421;0	395;-1	000;-1	000;4; ; ; ; ; ; ; ;
3821;192;421;248;0	669;0	413;745	976;4	502;0;416;328;0	421;0	395;745	976;3	988;0;11;415;295; ; ; ; ;
3841;193;436;279;0	668;0	413;751	210;4	232;0;407;300;0	421;0	395;745	976;4	084;0;11;415;295; ; ; ; ;
3861;194;417;293;0	668;0	413;753	142;4	389;0;404;305;0	420;0	396;745	976;4	142;0;11;415;295; ; ; ; ;
3881;195;431;268;0	668;0	414;751	277;4	274;0;405;318;0	420;0	396;745	976;4	008;0;11;415;295; ; ; ; ;
3901;196;424;269;0	667;0	414;752	115;4	342;0;403;299;0	420;0	396;751	579;4	101;0;11;415;295; ; ; ; ;
3921;197;425;295;0	667;0	414;752	115;4	308;0;413;319;0	420;0	396;751	579;4	164;0;11;415;295; ; ; ; ;
3940;198;430;269;0	667;0	414;752	115;4	292;0;415;299;0	419;0	396;751	579;4	049;0;11;415;295; ; ; ; ;
3960;199;421;291;0	667;0	414;752	115;4	206;0;409;316;0	419;0	396;751	579;3	984;0;11;415;295; ; ; ; ;
3980;200;410;294;0	666;0	413;752	115;4	201;0;409;311;0	419;0	396;751	579;4	118;0;11;415;295; ; ; ; ;
4000;201;409;287;0	666;0	413;750	893;4	190;0;408;304;0	419;0	396;752	803;4	047;0;11;415;295; ; ; ; ;
4020;202;415;286;0	666;0	413;750	893;4	216;0;412;316;0	419;0	396;752	803;3	893;0;11;415;295; ; ; ; ;
4040;203;327;390;0	667;0	415;750	893;4	194;0;310;416;0	421;0	398;752	803;4	031;0; ; ; ; ; ; ; ;
4060;204;244;418;0	668;0	415;750	893;4	165;0;205;447;0	422;0	398;752	803;3	980;0;12;228;432; ; ; ; ;
4080;205;236;433;0	668;0	415;750	893;4	059;0;214;431;0	422;0	398;752	803;3	924;0;12;228;432; ; ; ; ;
4100;206;228;447;0	668;0	415;749	914;4	022;0;224;448;0	422;0	398;751	630;3	977;0;12;228;432; ; ; ; ;
4120;207;243;414;0	668;0	416;749	914;4	079;0;208;446;0	422;0	398;751	630;3	970;0;12;228;432; ; ; ; ;
4140;208;230;428;0	668;0	416;749	914;4	104;0;188;434;0	422;0	399;751	630;3	889;0;12;228;432; ; ; ; ;
4160;209;241;420;0	668;0	416;749	914;4	129;0;202;423;0	422;0	399;751	630;3	825;0;12;228;432; ; ; ; ;
4180;210;239;423;0	668;0	416;749	914;4	077;0;242;452;0	422;0	399;751	630;3	866;0;12;228;432; ; ; ; ;
4200;211;236;419;0	668;0	416;748	802;4	090;0;239;443;0	422;0	399;752	756;3	843;0;12;228;432; ; ; ; ;
4220;212;249;436;0	668;0	416;748	802;3	967;0;223;455;0	422;0	399;752	756;3	893;0;12;228;432; ; ; ; ;
4240;213;257;413;0	669;0	416;748	802;3	929;0;223;451;0	422;0	399;752	756;3	852;0;12;228;432; ; ; ; ;
4259;214;227;414;0	669;0	416;748	802;4	035;0;222;407;0	423;0	399;752	756;3	838;0;12;228;432; ; ; ; ;
4279;215;204;339;0	669;0	415;748	802;3	994;0;177;359;0	424;0	397;752	756;3	830;0; ; ; ; ; ; ; ;
4299;216;198;322;0	669;0	414;746	380;3	991;0;177;342;0	424;0	397;747	509;3	795;0; ; ; ; ; ; ; ;
4319;217;180;299;0	669;0	414;746	380;3	953;0;156;305;0	424;0	397;747	509;3	794;0;13;163;301; ; ; ; ;
4339;218;185;301;0	670;0	414;746	380;3	956;0;155;297;0	424;0	397;747	509;3	888;0;13;163;301; ; ; ; ;
4359;219;180;296;0	670;0	414;746	380;3	983;0;157;318;0	424;0	397;747	509;3	674;0;13;163;301; ; ; ; ;
4379;220;162;296;0	670;0	414;746	380;4	009;0;161;322;0	424;0	397;747	509;3	852;0;13;163;301; ; ; ; ;
4399;221;161;296;0	670;0	414;747	467;4	028;0;160;323;0	424;0	396;749	553;3	778;0;13;163;301; ; ; ; ;
4419;222;201;291;0	670;0	414;747	467;3	943;0;146;307;0	424;0	397;749	553;3	675;0;13;163;301; ; ; ; ;
4439;223;184;306;0	671;0	414;747	467;3	932;0;178;328;0	425;0	397;749	553;3	781;0;13;163;301; ; ; ; ;
4459;224;178;309;0	671;0	415;747	467;3	919;0;160;307;0	425;0	397;749	553;3	686;0;13;163;301; ; ; ; ;
4479;225;161;282;0	671;0	415;747	467;3	866;0;132;301;0	425;0	397;749	553;3	666;0;13;163;301; ; ; ; ;
4499;226;152;291;0	672;0	415;745	157;3	839;0;142;307;0	425;0	397;748	419;3	689;0;13;163;301; ; ; ; ;
4519;227;175;291;0	672;0	415;745	157;3	876;0;169;328;0	426;0	397;748	419;3	790;0;13;163;301; ; ; ; ;
4538;228;175;270;0	672;0	416;745	157;3	782;0;184;323;0	426;0	397;748	419;3	708;0;13;163;301; ; ; ; ;
4558;229;191;303;0	673;0	416;745	157;3	816;0;151;319;0	427;0	397;748	419;3	661;0;13;163;301; ; ; ; ;
4578;230;189;296;0	673;0	416;745	157;3	843;0;137;282;0	427;0	397;748	419;3	625;0;13;163;301; ; ; ; ;
4598;231;186;293;0	673;0	416;745	673;3	805;0;134;276;0	427;0	397;748	327;3	588;0;13;163;301; ; ; ; ;
4618;232;158;293;0	674;0	416;745	673;3	736;0;133;292;0	428;0	397;748	327;3	592;0;13;163;301; ; ; ; ;
4638;233;167;324;0	674;0	416;745	673;3	724;0;137;288;0	428;0	397;748	327;3	558;0;13;163;301; ; ; ; ;
4658;234;178;310;0	674;0	416;745	673;3	757;0;142;285;0	428;0	397;748	327;3	675;0;13;163;301; ; ; ; ;
4678;235;149;320;0	674;0	416;745	673;3	737;0;146;333;0	428;0	397;748	327;3	659;0; ; ; ; ; ; ; ;
4698;236;155;312;0	675;0	416;747	703;3	749;0;151;333;0	428;0	397;748	499;3	644;0; ; ; ; ; ; ; ;
4718;237;163;303;0	675;0	416;747	703;3	736;0;138;302;0	429;0	397;748	499;3	589;0; ; ; ; ; ; ; ;
4738;238;159;298;0	675;0	416;747	703;3	756;0;115;293;0	429;0	398;748	499;3	576;0; ; ; ; ; ; ; ;
4758;239;149;304;0	675;0	416;747	703;3	728;0;109;262;0	429;0	398;748	499;3	548;0; ; ; ; ; ; ; ;
4778;240;164;305;0	675;0	417;747	703;3	665;0;131;330;0	429;0	398;748	499;3	625;0; ; ; ; ; ; ; ;
4798;241;159;304;0	675;0	416;748	253;3	665;0;118;322;0	429;0	397;747	230;3	609;0; ; ; ; ; ; ; ;
4818;242;169;303;0	675;0	416;748	253;3	846;0;136;299;0	429;0	397;747	230;3	556;0; ; ; ; ; ; ; ;
4838;243;277;338;0	674;0	416;748	253;3	821;0;189;308;0	428;0	397;747	230;3	611;0; ; ; ; ; ; ; ;
4857;244;426;294;0	671;0	416;748	253;3	749;0;372;314;0	426;0	397;747	230;3	613;0; ; ; ; ; ; ; ;
4877;245;447;294;0	671;0	416;748	253;3	853;0;413;345;0	425;0	397;747	230;3	731;0; ; ; ; ; ; ; ;
4897;246;468;292;0	671;0	416;749	688;3	830;0;459;350;0	425;0	397;751	286;3	793;0; ; ; ; ; ; ; ;
4917;247;460;302;0	671;0	416;749	688;3	952;0;438;256;0	424;0	397;751	286;3	504;0; ; ; ; ; ; ; ;
4937;248;456;310;0	671;0	416;749	688;3	925;0;461;252;0	424;0	397;751	286;3	562;0; ; ; ; ; ; ; ;
4957;249;434;322;0	671;0	416;749	688;3	998;0;418;315;0	424;0	397;751	286;3	690;0;14;441;309; ; ; ; ;
4977;250;444;317;0	670;0	416;749	688;3	975;0;433;284;0	424;0	397;751	286;3	566;0;14;441;309; ; ; ; ;
4997;251;435;324;0	670;0	416;748	010;3	973;0;434;301;0	424;0	397;750	432;3	605;0;14;441;309; ; ; ; ;
5017;252;442;316;0	670;0	416;748	010;3	798;0;440;290;0	424;0	397;750	432;3	535;0;14;441;309; ; ; ; ;
5037;253;456;321;0	670;0	416;748	010;4	017;0;421;310;0	424;0	397;750	432;3	684;0;14;441;309; ; ; ; ;
5057;254;454;299;0	670;0	416;748	010;3	810;0;435;321;0	423;0	397;750	432;3	715;0;14;441;309; ; ; ; ;
5077;255;462;310;0	670;0	416;748	010;3	763;0;432;314;0	423;0	397;750	432;3	651;0;14;441;309; ; ; ; ;
5097;256;465;306;0	670;0	416;748	343;3	819;0;427;319;0	423;0	398;749	377;3	646;0;14;441;309; ; ; ; ;
5117;257;452;303;0	670;0	416;748	343;3	831;0;430;255;0	423;0	398;749	377;3	577;0; ; ; ; ; ; ; ;
5136;258;450;319;0	669;0	416;748	343;3	967;0;419;335;0	423;0	398;749	377;3	861;0;15;446;307; ; ; ; ;
5156;259;440;328;0	669;0	416;748	343;4	032;0;424;319;0	423;0	398;749	377;3	856;0;15;446;307; ; ; ; ;
5176;260;455;313;0	669;0	416;748	343;3	962;0;439;304;0	423;0	398;749	377;3	971;0;15;446;307; ; ; ; ;
5196;261;452;313;0	669;0	416;750	016;3	991;0;437;289;0	423;0	398;749	628;4	007;0;15;446;307; ; ; ; ;
5216;262;462;308;0	669;0	416;750	016;3	950;0;442;312;0	423;0	398;749	628;3	779;0;15;446;307; ; ; ; ;
5236;263;452;327;0	669;0	416;750	016;4	157;0;429;304;0	423;0	398;749	628;3	851;0;15;446;307; ; ; ; ;
5256;264;450;302;0	669;0	416;750	016;3	925;0;426;333;0	423;0	398;749	628;4	058;0;15;446;307; ; ; ; ;
5276;265;452;319;0	669;0	416;750	016;3	948;0;452;286;0	423;0	398;749	628;3	831;0;15;446;307; ; ; ; ;
5296;266;452;324;0	669;0	416;749	617;3	991;0;445;289;0	423;0	398;748	746;3	889;0;15;446;307; ; ; ; ;
5316;267;456;299;0	669;0	416;749	617;3	907;0;428;315;0	423;0	398;748	746;3	815;0;15;446;307; ; ; ; ;
5336;268;458;311;0	669;0	416;749	617;3	955;0;433;321;0	423;0	398;748	746;3	820;0;15;446;307; ; ; ; ;
5356;269;461;305;0	670;0	416;749	617;4	024;0;444;304;0	423;0	398;748	746;3	858;0;15;446;307; ; ; ; ;
5376;270;476;293;0	670;0	416;749	617;3	941;0;432;312;0	423;0	398;748	746;3	845;0;15;446;307; ; ; ; ;
5396;271;479;298;0	670;0	416;748	213;3	952;0;436;311;0	423;0	398;748	967;3	861;0;15;446;307; ; ; ; ;
5416;272;443;316;0	670;0	416;748	213;4	084;0;417;310;0	423;0	398;748	967;3	844;0;15;446;307; ; ; ; ;
5436;273;466;294;0	670;0	416;748	213;3	933;0;427;309;0	423;0	398;748	967;3	822;0;15;446;307; ; ; ; ;
5455;274;461;304;0	670;0	416;748	213;4	066;0;453;273;0	423;0	397;748	967;3	699;0;15;446;307; ; ; ; ;
5475;275;458;299;0	670;0	416;748	213;4	017;0;428;314;0	423;0	397;748	967;3	966;0;15;446;307; ; ; ; ;
5495;276;456;304;0	670;0	416;748	464;3	971;0;438;304;0	423;0	397;749	878;3	939;0;15;446;307; ; ; ; ;
5515;277;457;310;0	670;0	416;748	464;4	063;0;435;311;0	423;0	397;749	878;3	899;0;15;446;307; ; ; ; ;
5535;278;470;300;0	670;0	416;748	464;3	953;0;445;310;0	423;0	397;749	878;3	920;0;15;446;307; ; ; ; ;
5555;279;555;314;0	668;0	416;748	464;3	999;0;528;307;0	422;0	398;749	878;3	802;0; ; ; ; ; ; ; ;
5575;280;620;319;0	667;0	416;748	464;3	900;0;564;337;0	421;0	398;749	878;3	811;0; ; ; ; ; ; ; ;
5595;281;662;318;0	668;0	416;748	637;3	899;0;602;338;0	421;0	398;749	449;3	817;0; ; ; ; ; ; ; ;
5615;282;612;310;0	668;0	416;748	637;3	927;0;587;331;0	421;0	398;749	449;3	834;0;16;601;321; ; ; ; ;
5635;283;639;301;0	668;0	416;748	637;3	994;0;588;325;0	421;0	398;749	449;3	788;0;16;601;321; ; ; ; ;
5655;284;622;294;0	668;0	416;748	637;4	012;0;588;332;0	421;0	398;749	449;3	945;0;16;601;321; ; ; ; ;
5675;285;624;309;0	668;0	416;748	637;3	944;0;579;337;0	421;0	398;749	449;3	928;0;16;601;321; ; ; ; ;
5695;286;623;304;0	667;0	416;748	202;3	981;0;578;337;0	421;0	398;748	724;3	906;0;16;601;321; ; ; ; ;
5715;287;597;335;0	667;0	416;748	202;4	041;0;577;346;0	421;0	398;748	724;4	079;0;16;601;321; ; ; ; ;
5734;288;630;307;0	667;0	417;748	202;3	960;0;578;323;0	420;0	398;748	724;4	031;0;17;603;318; ; ; ; ;
5754;289;616;297;0	667;0	417;748	202;3	953;0;568;331;0	420;0	398;748	724;3	865;0;17;603;318; ; ; ; ;
5774;290;616;304;0	667;0	417;748	202;4	046;0;606;338;0	420;0	398;748	724;3	934;0;17;603;318; ; ; ; ;
5794;291;615;298;0	667;0	417;748	716;4	006;0;608;330;0	420;0	398;747	356;3	850;0;17;603;318; ; ; ; ;
5814;292;615;310;0	667;0	417;748	716;3	976;0;593;329;0	420;0	398;747	356;3	880;0;17;603;318; ; ; ; ;
5834;293;619;301;0	667;0	417;748	716;4	088;0;597;331;0	420;0	398;747	356;3	883;0;17;603;318; ; ; ; ;
5854;294;618;313;0	667;0	417;748	716;4	110;0;566;336;0	420;0	399;747	356;3	939;0;17;603;318; ; ; ; ;
5874;295;620;373;0	667;0	418;748	716;4	193;0;586;402;0	420;0	400;747	356;3	882;0;18;615;418; ; ; ; ;
5894;296;623;376;0	667;0	418;749	648;4	241;0;581;408;0	420;0	400;749	840;3	914;0;18;615;418; ; ; ; ;
5914;297;633;399;0	667;0	418;749	648;4	132;0;622;399;0	420;0	400;749	840;3	832;0;18;615;418; ; ; ; ;
5934;298;618;405;0	666;0	418;749	648;4	049;0;615;386;0	420;0	400;749	840;3	945;0;18;615;418; ; ; ; ;
5954;299;648;406;0	666;0	418;749	648;4	112;0;599;411;0	419;0	400;749	840;3	844;0;18;615;418; ; ; ; ;
5974;300;635;390;0	666;0	418;749	648;4	096;0;594;416;0	419;0	400;749	840;4	003;0;18;615;418; ; ; ; ;
5994;301;635;392;0	666;0	418;749	708;4	068;0;588;420;0	419;0	401;749	394;3	986;0;18;615;418; ; ; ; ;
6014;302;637;404;0	665;0	419;749	708;4	108;0;619;430;0	418;0	401;749	394;3	968;0;18;615;418; ; ; ; ;
6033;303;626;397;0	665;0	419;749	708;4	014;0;616;414;0	418;0	401;749	394;3	869;0;18;615;418; ; ; ; ;
6053;304;630;401;0	665;0	419;749	708;4	058;0;623;420;0	418;0	401;749	394;3	898;0;18;615;418; ; ; ; ;
6073;305;616;418;0	665;0	419;749	708;4	063;0;602;412;0	418;0	401;749	394;3	848;0;18;615;418; ; ; ; ;
6093;306;616;416;0	665;0	419;751	497;4	076;0;601;413;0	418;0	401;750	819;3	857;0;18;615;418; ; ; ; ;
6113;307;620;406;0	665;0	419;751	497;4	039;0;618;443;0	418;0	401;750	819;3	947;0;18;615;418; ; ; ; ;
6133;308;618;433;0	665;0	419;751	497;4	163;0;618;425;0	418;0	401;750	819;3	942;0;18;615;418; ; ; ; ;
6153;309;627;414;0	665;0	419;751	497;4	129;0;627;441;0	418;0	401;750	819;3	926;0;18;615;418; ; ; ; ;
6173;310;620;420;0	665;0	419;751	497;4	135;0;616;434;0	418;0	401;750	819;3	927;0;18;615;418; ; ; ; ;
6193;311;619;431;0	665;0	419;749	187;4	129;0;616;429;0	418;0	401;749	332;3	920;0;18;615;418; ; ; ; ;
6213;312;635;407;0	665;0	419;749	187;4	018;0;604;430;0	418;0	401;749	332;3	895;0;18;615;418; ; ; ; ;
6233;313;606;422;0	664;0	419;749	187;4	056;0;602;433;0	418;0	401;749	332;3	960;0;18;615;418; ; ; ; ;
6253;314;627;416;0	664;0	418;749	187;4	155;0;626;427;0	417;0	401;749	332;3	985;0;18;615;418; ; ; ; ;
6273;315;627;396;0	664;0	418;749	187;4	129;0;603;433;0	417;0	400;749	332;3	861;0;18;615;418; ; ; ; ;
6293;316;617;402;0	664;0	418;749	683;4	106;0;608;430;0	417;0	400;749	358;3	898;0;18;615;418; ; ; ; ;
6312;317;632;409;0	664;0	418;749	683;4	080;0;613;437;0	417;0	400;749	358;3	904;0;18;615;418; ; ; ; ;
6332;318;631;412;0	664;0	418;749	683;4	096;0;605;431;0	417;0	400;749	358;3	869;0;18;615;418; ; ; ; ;
6352;319;640;414;0	664;0	418;749	683;4	150;0;605;444;0	417;0	400;749	358;3	808;0;18;615;418; ; ; ; ;
6372;320;620;419;0	664;0	418;749	683;4	089;0;619;431;0	417;0	400;749	358;3	879;0;18;615;418; ; ; ; ;
6392;321;621;422;0	664;0	418;750	249;4	114;0;617;435;0	417;0	400;749	925;3	864;0;18;615;418; ; ; ; ;
6412;322;612;446;0	664;0	418;750	249;4	206;0;602;428;0	417;0	400;749	925;3	874;0;18;615;418; ; ; ; ;
6432;323;638;419;0	665;0	418;750	249;4	051;0;621;427;0	417;0	401;749	925;3	891;0;18;615;418; ; ; ; ;
6452;324;621;424;0	665;0	418;750	249;4	029;0;618;443;0	418;0	401;749	925;3	918;0;18;615;418; ; ; ; ;
6472;325;610;408;0	665;0	418;750	249;4	036;0;615;425;0	418;0	401;749	925;3	844;0;18;615;418; ; ; ; ;
6492;326;618;406;0	665;0	418;748	542;4	033;0;611;429;0	418;0	401;748	873;3	852;0;18;615;418; ; ; ; ;
6512;327;617;424;0	665;0	418;748	542;4	054;0;584;439;0	418;0	401;748	873;3	877;0;18;615;418; ; ; ; ;
6532;328;610;423;0	666;0	418;748	542;3	988;0;601;440;0	418;0	400;748	873;3	766;0;18;615;418; ; ; ; ;
6552;329;614;419;0	666;0	418;748	542;4	018;0;607;437;0	419;0	400;748	873;3	868;0;18;615;418; ; ; ; ;
6572;330;631;403;0	666;0	417;748	542;4	029;0;603;440;0	419;0	400;748	873;3	792;0;18;615;418; ; ; ; ;
6592;331;630;398;0	666;0	417;750	388;4	011;0;606;439;0	419;0	399;750	116;3	841;0;18;615;418; ; ; ; ;
6612;332;606;415;0	667;0	417;750	388;3	977;0;588;436;0	419;0	399;750	116;3	833;0;18;615;418; ; ; ; ;
6631;333;597;413;0	667;0	417;750	388;4	053;0;595;420;0	420;0	399;750	116;3	763;0;18;615;418; ; ; ; ;
6651;334;608;418;0	667;0	417;750	388;3	969;0;618;428;0	420;0	399;750	116;3	780;0;18;615;418; ; ; ; ;
6671;335;625;401;0	668;0	417;750	388;3	928;0;611;434;0	420;0	399;750	116;3	806;0;18;615;418; ; ; ; ;
6691;336;625;399;0	668;0	417;750	589;3	942;0;604;428;0	421;0	399;750	595;3	776;0;18;615;418; ; ; ; ;
6711;337;629;402;0	668;0	417;750	589;3	957;0;609;428;0	421;0	399;750	595;3	752;0;18;615;418; ; ; ; ;
6731;338;589;395;0	669;0	417;750	589;4	017;0;558;423;0	422;0	399;750	595;3	821;0; ; ; ; ; ; ; ;
6751;339;524;388;0	670;0	417;750	589;4	038;0;537;403;0	423;0	399;750	595;3	770;0;19;510;399; ; ; ; ;
6771;340;532;402;0	670;0	417;750	589;3	995;0;511;404;0	423;0	399;750	595;3	904;0;19;510;399; ; ; ; ;
6791;341;539;395;0	670;0	417;750	567;3	994;0;488;405;0	423;0	399;749	037;3	907;0;19;510;399; ; ; ; ;
6811;342;515;395;0	670;0	417;750	567;4	076;0;482;413;0	423;0	398;749	037;3	926;0;19;510;399; ; ; ; ;
6831;343;525;388;0	670;0	417;750	567;3	978;0;498;401;0	423;0	398;749	037;3	921;0;19;510;399; ; ; ; ;
6851;344;513;400;0	670;0	417;750	567;4	004;0;508;403;0	423;0	398;749	037;3	846;0;19;510;399; ; ; ; ;
6871;345;510;404;0	670;0	417;750	567;4	074;0;506;390;0	423;0	398;749	037;3	901;0;19;510;399; ; ; ; ;
6891;346;512;405;0	671;0	417;748	579;4	021;0;504;386;0	424;0	399;751	598;3	890;0;19;510;399; ; ; ; ;
6910;347;402;394;0	672;0	417;748	579;4	051;0;399;410;0	425;0	399;751	598;3	921;0;20;386;414; ; ; ; ;
6930;348;422;391;0	672;0	417;748	579;4	092;0;378;423;0	425;0	399;751	598;3	982;0;20;386;414; ; ; ; ;
6950;349;416;400;0	672;0	417;748	579;4	012;0;392;417;0	425;0	399;751	598;4	034;0;20;386;414; ; ; ; ;
6970;350;376;406;0	672;0	417;748	579;4	098;0;384;402;0	425;0	399;751	598;4	093;0;20;386;414; ; ; ; ;
6990;351;382;408;0	672;0	417;748	781;4	075;0;391;408;0	425;0	399;749	942;4	138;0;20;386;414; ; ; ; ;
7010;352;393;396;0	673;0	418;748	781;4	126;0;390;405;0	425;0	399;749	942;4	087;0;20;386;414; ; ; ; ;
7030;353;373;392;0	673;0	418;748	781;4	128;0;371;434;0	426;0	399;749	942;3	973;0;20;386;414; ; ; ; ;
7050;354;393;399;0	673;0	418;748	781;4	055;0;379;426;0	426;0	399;749	942;4	098;0;20;386;414; ; ; ; ;
7070;355;388;412;0	673;0	418;748	781;4	134;0;367;421;0	426;0	399;749	942;4	093;0;20;386;414; ; ; ; ;
7090;356;383;413;0	673;0	418;749	214;4	120;0;368;434;0	426;0	399;749	625;4	066;0;20;386;414; ; ; ; ;
7110;357;388;403;0	673;0	419;749	214;4	173;0;368;407;0	426;0	400;749	625;4	066;0;20;386;414; ; ; ; ;
7130;358;404;407;0	673;0	419;749	214;4	192;0;375;432;0	426;0	400;749	625;3	974;0;20;386;414; ; ; ; ;
7150;359;397;396;0	673;0	419;749	214;4	175;0;392;426;0	426;0	400;749	625;3	992;0;20;386;414; ; ; ; ;
7170;360;392;403;0	673;0	419;749	214;4	096;0;396;426;0	426;0	400;749	625;4	021;0;20;386;414; ; ; ; ;
7190;361;399;403;0	674;0	419;748	186;4	090;0;399;426;0	426;0	400;750	465;3	980;0;20;386;414; ; ; ; ;
7210;362;383;399;0	673;0	419;748	186;4	111;0;386;426;0	426;0	400;750	465;4	102;0;20;386;414; ; ; ; ;
7229;363;369;393;0	673;0	419;748	186;4	080;0;382;408;0	426;0	400;750	465;3	912;0;20;386;414; ; ; ; ;
7249;364;408;402;0	674;0	419;748	186;4	104;0;388;431;0	426;0	400;750	465;3	987;0;20;386;414; ; ; ; ;
7269;365;382;400;0	674;0	419;748	186;4	167;0;409;424;0	426;0	400;750	465;3	995;0;20;386;414; ; ; ; ;
7289;366;384;399;0	674;0	419;749	565;4	169;0;410;420;0	427;0	400;750	232;4	002;0;20;386;414; ; ; ; ;
7309;367;399;402;0	674;0	419;749	565;4	138;0;368;422;0	427;0	400;750	232;3	980;0;20;386;414; ; ; ; ;
7329;368;393;403;0	674;0	419;749	565;4	113;0;382;430;0	427;0	400;750	232;4	004;0;20;386;414; ; ; ; ;
7349;369;390;411;0	674;0	419;749	565;4	091;0;378;420;0	427;0	400;750	232;3	949;0;20;386;414; ; ; ; ;
7369;370;385;402;0	675;0	419;749	565;4	076;0;383;424;0	427;0	400;750	232;3	935;0;20;386;414; ; ; ; ;
7389;371;381;404;0	675;0	419;749	321;4	060;0;381;426;0	427;0	400;750	799;3	924;0;20;386;414; ; ; ; ;
7409;372;391;417;0	675;0	419;749	321;3	959;0;379;412;0	428;0	400;750	799;3	943;0;20;386;414; ; ; ; ;
7429;373;400;409;0	675;0	419;749	321;4	055;0;382;428;0	428;0	400;750	799;3	961;0;20;386;414; ; ; ; ;
7449;374;382;424;0	675;0	419;749	321;4	031;0;363;423;0	428;0	400;750	799;3	971;0;20;386;414; ; ; ; ;
7469;375;413;418;0	675;0	419;749	321;3	971;0;379;423;0	428;0	400;750	799;3	975;0;20;386;414; ; ; ; ;
7489;376;411;418;0	675;0	419;748	640;4	010;0;376;423;0	427;0	400;750	434;3	978;0;20;386;414; ; ; ; ;
7508;377;386;425;0	674;0	419;748	640;4	097;0;374;429;0	427;0	400;750	434;3	858;0;20;386;414; ; ; ; ;
7528;378;384;405;0	674;0	419;748	640;4	015;0;369;399;0	427;0	400;750	434;3	893;0;20;386;414; ; ; ; ;
7548;379;398;416;0	674;0	419;748	640;3	986;0;373;412;0	427;0	400;750	434;3	954;0;20;386;414; ; ; ; ;
7568;380;384;403;0	674;0	419;748	640;3	997;0;369;433;0	427;0	400;750	434;4	023;0;20;386;414; ; ; ; ;
7588;381;387;405;0	674;0	419;749	687;3	987;0;372;421;0	427;0	400;750	531;4	070;0;20;386;414; ; ; ; ;
7608;382;387;398;0	675;0	419;749	687;4	003;0;376;418;0	427;0	400;750	531;3	944;0;20;386;414; ; ; ; ;
7628;383;377;403;0	675;0	419;749	687;3	993;0;391;420;0	428;0	400;750	531;3	920;0;20;386;414; ; ; ; ;
7648;384;400;413;0	675;0	419;749	687;4	020;0;382;434;0	428;0	400;750	531;3	895;0;20;386;414; ; ; ; ;
7668;385;396;411;0	675;0	419;749	687;3	958;0;366;420;0	428;0	400;750	531;3	977;0;20;386;414; ; ; ; ;
7688;386;393;410;0	675;0	419;747	021;3	942;0;371;425;0	428;0	400;749	115;3	954;0;20;386;414; ; ; ; ;
7708;387;387;394;0	675;0	420;747	021;3	957;0;368;413;0	428;0	400;749	115;3	994;0;20;386;414; ; ; ; ;
7728;388;391;405;0	675;0	420;747	021;3	961;0;364;420;0	428;0	400;749	115;3	877;0;20;386;414; ; ; ; ;
7748;389;382;409;0	675;0	420;747	021;3	995;0;382;418;0	428;0	400;749	115;4	109;0;20;386;414; ; ; ; ;
7768;390;391;412;0	675;0	420;747	021;4	033;0;364;418;0	428;0	400;749	115;3	971;0;20;386;414; ; ; ; ;
7788;391;388;414;0	675;0	419;749	272;4	062;0;370;417;0	428;0	400;749	483;3	970;0;20;386;414; ; ; ; ;
7807;392;384;407;0	675;0	419;749	272;4	028;0;379;432;0	428;0	400;749	483;3	951;0;20;386;414; ; ; ; ;
7827;393;396;402;0	675;0	419;749	272;3	883;0;375;421;0	428;0	400;749	483;3	921;0;20;386;414; ; ; ; ;
7847;394;387;422;0	675;0	419;749	272;3	966;0;387;435;0	428;0	400;749	483;3	990;0;20;386;414; ; ; ; ;
7867;395;409;410;0	675;0	419;749	272;3	951;0;378;423;0	428;0	400;749	483;3	859;0;20;386;414; ; ; ; ;
7887;396;409;414;0	675;0	419;747	128;3	926;0;378;428;0	428;0	400;750	059;3	857;0;20;386;414; ; ; ; ;
7907;397;388;399;0	675;0	420;747	128;4	032;0;390;423;0	428;0	400;750	059;3	946;0;20;386;414; ; ; ; ;
7927;398;382;408;0	676;0	420;747	128;4	013;0;406;407;0	428;0	400;750	059;3	921;0;20;386;414; ; ; ; ;
7947;399;390;401;0	676;0	420;747	128;3	928;0;390;412;0	428;0	400;750	059;4	002;0;20;386;414; ; ; ; ;
7967;400;410;399;0	676;0	419;747	128;3	951;0;372;434;0	429;0	400;750	059;3	943;0;20;386;414; ; ; ; ;
7987;401;410;401;0	676;0	419;749	266;3	985;0;375;428;0	429;0	400;749	789;3	949;0;20;386;414; ; ; ; ;
8007;402;390;401;0	676;0	419;749	266;3	928;0;393;409;0	428;0	399;749	789;3	931;0;20;386;414; ; ; ; ;
8027;403;371;419;0	676;0	419;749	266;3	970;0;395;406;0	428;0	399;749	789;4	004;0;20;386;414; ; ; ; ;
8047;404;390;392;0	675;0	419;749	266;3	930;0;380;417;0	428;0	399;749	789;4	048;0;20;386;414; ; ; ; ;
8067;405;377;405;0	675;0	418;749	266;3	959;0;393;429;0	428;0	399;749	789;3	993;0;20;386;414; ; ; ; ;
8087;406;386;409;0	675;0	418;747	463;3	934;0;389;432;0	427;0	399;751	066;4	011;0;20;386;414; ; ; ; ;
8106;407;393;412;0	674;0	418;747	463;3	946;0;356;430;0	427;0	399;751	066;4	058;0;20;386;414; ; ; ; ;
8126;408;385;421;0	674;0	418;747	463;3	996;0;384;420;0	427;0	399;751	066;4	026;0;20;386;414; ; ; ; ;
8146;409;389;404;0	674;0	418;747	463;3	985;0;363;434;0	426;0	399;751	066;3	942;0;20;386;414; ; ; ; ;
8166;410;403;418;0	673;0	418;747	463;3	952;0;368;430;0	426;0	399;751	066;3	990;0;20;386;414; ; ; ; ;
8186;411;401;412;0	673;0	418;747	891;3	977;0;377;430;0	426;0	399;749	687;3	944;0;20;386;414; ; ; ; ;
8206;412;379;411;0	673;0	418;747	891;4	022;0;381;426;0	426;0	399;749	687;3	921;0;20;386;414; ; ; ; ;
8226;413;404;409;0	673;0	418;747	891;3	910;0;401;429;0	425;0	399;749	687;3	936;0;20;386;414; ; ; ; ;
8246;414;409;420;0	673;0	418;747	891;3	952;0;374;420;0	425;0	399;749	687;4	006;0;20;386;414; ; ; ; ;
8266;415;379;422;0	672;0	418;747	891;4	017;0;377;414;0	425;0	400;749	687;3	934;0;20;386;414; ; ; ; ;
8286;416;392;424;0	672;0	419;748	175;3	973;0;380;411;0	425;0	400;751	037;3	964;0;20;386;414; ; ; ; ;
8306;417;398;421;0	672;0	419;748	175;3	994;0;393;424;0	425;0	400;751	037;4	036;0;20;386;414; ; ; ; ;
8326;418;391;421;0	672;0	419;748	175;4	011;0;394;430;0	424;0	400;751	037;3	980;0;20;386;414; ; ; ; ;
8346;419;384;423;0	671;0	419;748	175;4	004;0;379;421;0	424;0	400;751	037;4	026;0;20;386;414; ; ; ; ;
8366;420;385;394;0	671;0	419;748	175;4	084;0;386;409;0	424;0	400;751	037;3	950;0;20;386;414; ; ; ; ;
8386;421;384;392;0	671;0	419;748	285;4	099;0;382;409;0	424;0	400;750	795;3	953;0;20;386;414; ; ; ; ;
8405;422;401;428;0	671;0	419;748	285;4	049;0;383;416;0	423;0	400;750	795;3	917;0;20;386;414; ; ; ; ;
8425;423;390;409;0	670;0	419;748	285;4	062;0;385;424;0	423;0	400;750	795;3	971;0;20;386;414; ; ; ; ;
8445;424;395;410;0	670;0	419;748	285;4	078;0;410;417;0	423;0	400;750	795;3	992;0;20;386;414; ; ; ; ;
8465;425;382;413;0	670;0	419;748	285;4	026;0;387;424;0	423;0	400;750	795;3	943;0;20;386;414; ; ; ; ;
8485;426;380;415;0	670;0	419;746	989;4	027;0;396;421;0	423;0	401;751	015;3	978;0;20;386;414; ; ; ; ;
8505;427;388;401;0	670;0	420;746	989;4	015;0;391;424;0	423;0	401;751	015;3	963;0;20;386;414; ; ; ; ;
8525;428;389;422;0	670;0	420;746	989;4	028;0;384;423;0	423;0	401;751	015;3	916;0;20;386;414; ; ; ; ;
8545;429;400;411;0	670;0	420;746	989;3	995;0;378;429;0	423;0	401;751	015;4	059;0;20;386;414; ; ; ; ;
8565;430;405;411;0	670;0	420;746	989;3	964;0;391;410;0	423;0	401;751	015;4	027;0;20;386;414; ; ; ; ;
8585;431;411;411;0	670;0	420;748	443;3	966;0;387;410;0	423;0	401;751	576;4	047;0;20;386;414; ; ; ; ;
8605;432;390;405;0	670;0	420;748	443;3	992;0;381;404;0	423;0	401;751	576;3	946;0;20;386;414; ; ; ; ;
8625;433;386;410;0	670;0	420;748	443;4	033;0;370;411;0	423;0	401;751	576;4	097;0;20;386;414; ; ; ; ;
8645;434;395;407;0	670;0	420;748	443;4	013;0;381;419;0	423;0	401;751	576;4	004;0;20;386;414; ; ; ; ;
8665;435;393;402;0	670;0	420;748	443;3	932;0;399;408;0	423;0	401;751	576;3	993;0;20;386;414; ; ; ; ;
8684;436;394;405;0	670;0	420;747	344;3	937;0;397;412;0	423;0	401;749	025;3	968;0;20;386;414; ; ; ; ;
8704;437;406;407;0	670;0	420;747	344;4	019;0;377;413;0	423;0	401;749	025;4	017;0;20;386;414; ; ; ; ;
8725;438;393;422;0	670;0	420;747	344;3	984;0;400;421;0	422;0	401;749	025;3	994;0;20;386;414; ; ; ; ;
8744;439;393;428;0	670;0	420;747	344;4	004;0;380;422;0	422;0	401;749	025;3	942;0;20;386;414; ; ; ; ;
8764;440;386;411;0	670;0	420;747	344;3	997;0;368;413;0	422;0	401;749	025;3	976;0;20;386;414; ; ; ; ;
8784;441;383;420;0	670;0	420;748	287;3	996;0;374;417;0	422;0	401;750	347;3	960;0;20;386;414; ; ; ; ;
8805;442;402;403;0	670;0	420;748	287;4	115;0;377;420;0	422;0	401;750	347;3	962;0;20;386;414; ; ; ; ;
8824;443;391;420;0	670;0	420;748	287;4	054;0;371;435;0	423;0	401;750	347;3	966;0;20;386;414; ; ; ; ;
8844;444;400;436;0	670;0	420;748	287;4	147;0;373;415;0	423;0	401;750	347;3	982;0;20;386;414; ; ; ; ;
8864;445;394;401;0	670;0	420;748	287;3	969;0;381;409;0	423;0	401;750	347;3	948;0;20;386;414; ; ; ; ;
8884;446;397;415;0	670;0	420;747	483;3	968;0;378;410;0	423;0	401;750	080;3	951;0;20;386;414; ; ; ; ;
8904;447;403;412;0	670;0	420;747	483;3	984;0;377;429;0	423;0	401;750	080;3	892;0;20;386;414; ; ; ; ;
8924;448;386;419;0	670;0	420;747	483;3	983;0;378;423;0	423;0	401;750	080;3	966;0;20;386;414; ; ; ; ;
8944;449;402;416;0	671;0	420;747	483;4	064;0;362;413;0	423;0	401;750	080;3	897;0;20;386;414; ; ; ; ;
8964;450;385;419;0	671;0	420;747	483;4	006;0;404;422;0	423;0	401;750	080;3	983;0;20;386;414; ; ; ; ;
8984;451;390;418;0	672;0	420;746	482;4	022;0;403;418;0	425;0	401;748	979;3	959;0;20;386;414; ; ; ; ;
9004;452;251;398;0	673;0	420;746	482;3	889;0;243;403;0	426;0	401;748	979;3	913;0;21;237;411; ; ; ; ;
9023;453;242;414;0	673;0	420;746	482;4	021;0;228;403;0	426;0	401;748	979;3	925;0;21;237;411; ; ; ; ;
9044;454;240;402;0	673;0	420;746	482;4	053;0;231;407;0	426;0	401;748	979;3	960;0;21;237;411; ; ; ; ;
9063;455;247;414;0	674;0	420;746	482;3	939;0;231;416;0	426;0	400;748	979;3	853;0;21;237;411; ; ; ; ;
9084;456;242;409;0	674;0	420;747	757;4	023;0;229;418;0	427;0	400;748	703;3	862;0;21;237;411; ; ; ; ;
9103;457;256;411;0	674;0	420;747	757;3	943;0;246;411;0	427;0	400;748	703;3	899;0;21;237;411; ; ; ; ;
9124;458;245;418;0	674;0	420;747	757;4	001;0;228;416;0	427;0	400;748	703;3	918;0;21;237;411; ; ; ; ;
9143;459;235;403;0	675;0	420;747	757;3	981;0;222;416;0	428;0	401;748	703;3	930;0;21;237;411; ; ; ; ;
9164;460;185;412;0	676;0	420;747	757;4	077;0;167;427;0	429;0	401;748	703;3	938;0;22;157;419; ; ; ; ;
9183;461;172;411;0	676;0	421;748	352;4	099;0;150;431;0	429;0	401;748	701;3	947;0;22;157;419; ; ; ; ;
9204;462;165;431;0	676;0	421;748	352;4	066;0;166;417;0	429;0	401;748	701;3	940;0;22;157;419; ; ; ; ;
9223;463;163;420;0	676;0	421;748	352;4	027;0;138;418;0	429;0	401;748	701;4	016;0;22;157;419; ; ; ; ;
9244;464;165;413;0	676;0	421;748	352;4	029;0;139;425;0	429;0	401;748	701;3	922;0;22;157;419; ; ; ; ;
9263;465;165;419;0	676;0	421;748	352;4	116;0;148;425;0	429;0	401;748	701;4	011;0;22;157;419; ; ; ; ;
9284;466;165;417;0	676;0	421;747	506;4	096;0;152;426;0	429;0	401;748	565;3	978;0;22;157;419; ; ; ; ;
9302;467;168;416;0	676;0	421;747	506;4	081;0;169;435;0	429;0	401;748	565;4	027;0;22;157;419; ; ; ; ;
9324;468;175;417;0	676;0	420;747	506;4	093;0;153;425;0	429;0	401;748	565;4	015;0;22;157;419; ; ; ; ;
9342;469;175;417;0	676;0	420;747	506;3	980;0;162;431;0	429;0	400;748	565;3	970;0;22;157;419; ; ; ; ;
9367;470;170;418;0	676;0	420;747	506;4	133;0;159;425;0	429;0	400;748	565;4	080;0;22;157;419; ; ; ; ;
9382;471;173;419;0	676;0	420;748	092;4	119;0;164;427;0	429;0	400;748	772;4	068;0;22;157;419; ; ; ; ;
9404;472;165;405;0	676;0	420;748	092;4	071;0;147;448;0	429;0	400;748	772;3	952;0;22;157;419; ; ; ; ;
9422;473;166;425;0	676;0	420;748	092;4	112;0;164;425;0	429;0	400;748	772;3	947;0;22;157;419; ; ; ; ;
9444;474;167;424;0	676;0	419;748	092;4	002;0;134;423;0	429;0	400;748	772;3	966;0;22;157;419; ; ; ; ;
9462;475;161;426;0	677;0	419;748	092;4	086;0;133;428;0	429;0	400;748	772;3	952;0;22;157;419; ; ; ; ;
9482;476;162;426;0	677;0	419;748	270;4	081;0;133;430;0	430;0	399;748	012;3	951;0;22;157;419; ; ; ; ;
9502;477;173;417;0	677;0	419;748	270;3	962;0;139;396;0	430;0	399;748	012;3	954;0;22;157;419; ; ; ; ;
9522;478;154;424;0	677;0	419;748	270;3	927;0;155;412;0	430;0	399;748	012;3	864;0;22;157;419; ; ; ; ;
9542;479;177;431;0	677;0	419;748	270;3	875;0;154;428;0	430;0	399;748	012;3	839;0;22;157;419; ; ; ; ;
9562;480;151;415;0	678;0	419;748	270;3	951;0;134;410;0	430;0	399;748	012;3	781;0;22;157;419; ; ; ; ;
9582;481;159;422;0	678;0	419;745	994;3	908;0;141;415;0	431;0	399;747	628;3	743;0;22;157;419; ; ; ; ;
9601;482;180;425;0	678;0	419;745	994;3	862;0;151;440;0	431;0	399;747	628;3	735;0;22;157;419; ; ; ; ;
9621;483;184;428;0	678;0	419;745	994;3	806;0;153;418;0	431;0	399;747	628;3	846;0;22;157;419; ; ; ; ;
9641;484;160;411;0	679;0	419;745	994;3	893;0;131;417;0	431;0	399;747	628;3	742;0;22;157;419; ; ; ; ;
9661;485;166;414;0	679;0	419;745	994;3	764;0;135;447;0	431;0	399;747	628;3	751;0;22;157;419; ; ; ; ;
9681;486;162;416;0	679;0	419;745	138;3	775;0;130;436;0	431;0	399;747	097;3	779;0;22;157;419; ; ; ; ;
9701;487;177;434;0	679;0	419;745	138;3	754;0;153;413;0	431;0	399;747	097;3	713;0;22;157;419; ; ; ; ;
9721;488;155;398;0	679;0	419;745	138;3	805;0;138;414;0	431;0	399;747	097;3	751;0;22;157;419; ; ; ; ;
9741;489;158;400;0	679;0	420;745	138;3	710;0;162;409;0	431;0	400;747	097;3	595;0;22;157;419; ; ; ; ;
9761;490;180;403;0	679;0	420;745	138;3	762;0;150;426;0	431;0	400;747	097;3	703;0;22;157;419; ; ; ; ;
9781;491;171;404;0	679;0	420;746	001;3	769;0;148;426;0	431;0	400;746	693;3	680;0;22;157;419; ; ; ; ;
9801;492;163;400;0	679;0	420;746	001;3	874;0;138;407;0	431;0	400;746	693;3	693;0;22;157;419; ; ; ; ;
9821;493;160;392;0	679;0	420;746	001;3	781;0;168;428;0	431;0	400;746	693;3	761;0;22;157;419; ; ; ; ;
9841;494;175;381;0	679;0	420;746	001;3	784;0;157;391;0	431;0	400;746	693;3	721;0;22;157;419; ; ; ; ;
9861;495;231;407;0	678;0	420;746	001;3	699;0;195;410;0	430;0	400;746	693;3	733;0; ; ; ; ; ; ; ;
9880;496;239;402;0	676;0	420;743	221;3	660;0;200;411;0	428;0	400;747	836;3	749;0; ; ; ; ; ; ; ;
9900;497;410;413;0	675;0	420;743	221;3	655;0;387;435;0	428;0	400;747	836;3	674;0;23;391;413; ; ; ; ;
9920;498;390;411;0	675;0	420;743	221;3	692;0;375;433;0	427;0	400;747	836;3	690;0;23;391;413; ; ; ; ;
9940;499;390;406;0	675;0	420;743	221;3	675;0;373;414;0	427;0	400;747	836;3	747;0;23;391;413; ; ; ; ;
9960;500;406;399;0	675;0	419;743	221;3	666;0;384;409;0	427;0	400;747	836;3	662;0;23;391;413; ; ; ; ;
9980;501;395;395;0	675;0	419;743	970;3	685;0;377;404;0	427;0	399;746	176;3	675;0;23;391;413; ; ; ; ;
10000;502;409;410;0	675;0	419;743	970;3	735;0;388;426;0	427;0	399;746	176;3	659;0;23;391;413; ; ; ; ;
10020;503;409;410;0	675;0	419;743	970;3	757;0;387;427;0	427;0	399;746	176;3	709;0;23;391;413; ; ; ; ;
10040;504;400;399;0	675;0	419;743	970;3	776;0;358;449;0	427;0	399;746	176;3	835;0;23;391;413; ; ; ; ;
10060;505;406;405;0	675;0	418;743	970;3	802;0;377;412;0	427;0	399;746	176;3	685;0;23;391;413; ; ; ; ;
10080;506;404;401;0	675;0	418;745	958;3	833;0;369;416;0	427;0	399;747	211;3	749;0;23;391;413; ; ; ; ;
10100;507;406;427;0	675;0	418;745	958;3	785;0;386;412;0	427;0	399;747	211;3	858;0;23;391;413; ; ; ; ;
10120;508;413;412;0	675;0	418;745	958;3	819;0;388;430;0	427;0	399;747	211;3	778;0;23;391;413; ; ; ; ;
10140;509;407;395;0	675;0	418;745	958;3	767;0;382;408;0	427;0	399;747	211;3	822;0;23;391;413; ; ; ; ;
10160;510;402;398;0	675;0	419;745	958;3	820;0;363;442;0	427;0	399;747	211;3	840;0;23;391;413; ; ; ; ;
10180;511;403;401;0	675;0	419;745	571;3	800;0;361;438;0	427;0	399;748	793;3	818;0;23;391;413; ; ; ; ;
10199;512;406;403;0	675;0	419;745	571;3	755;0;379;413;0	427;0	399;748	793;3	819;0;23;391;413; ; ; ; ;
10219;513;403;410;0	675;0	419;745	571;3	858;0;381;400;0	427;0	399;748	793;3	773;0;23;391;413; ; ; ; ;
10239;514;413;406;0	675;0	419;745	571;3	770;0;379;423;0	427;0	399;748	793;3	815;0;23;391;413; ; ; ; ;
10259;515;405;404;0	675;0	419;745	571;3	815;0;406;420;0	427;0	399;748	793;3	802;0;23;391;413; ; ; ; ;
10279;516;406;407;0	675;0	419;745	359;3	849;0;409;421;0	427;0	399;747	699;3	782;0;23;391;413; ; ; ; ;
10299;517;373;394;0	676;0	419;745	359;3	851;0;343;410;0	428;0	399;747	699;3	848;0;24;383;406; ; ; ; ;
10319;518;383;388;0	676;0	419;745	359;3	874;0;364;413;0	428;0	399;747	699;3	879;0;24;383;406; ; ; ; ;
10339;519;392;392;0	676;0	419;745	359;3	874;0;367;413;0	428;0	399;747	699;3	769;0;24;383;406; ; ; ; ;
10359;520;385;391;0	676;0	419;745	359;3	877;0;360;422;0	428;0	400;747	699;3	821;0;24;383;406; ; ; ; ;
10379;521;388;391;0	677;0	420;744	166;3	871;0;360;424;0	429;0	400;748	391;3	811;0;24;383;406; ; ; ; ;
10399;522;392;405;0	677;0	420;744	166;3	833;0;357;417;0	429;0	400;748	391;3	837;0;24;383;406; ; ; ; ;
10419;523;381;401;0	677;0	420;744	166;3	856;0;357;413;0	429;0	401;748	391;3	791;0;24;383;406; ; ; ; ;
10439;524;378;418;0	677;0	421;744	166;3	869;0;371;404;0	429;0	401;748	391;3	714;0;24;383;406; ; ; ; ;
10459;525;381;391;0	677;0	421;744	166;3	769;0;365;417;0	429;0	401;748	391;3	785;0;24;383;406; ; ; ; ;
10479;526;380;391;0	677;0	421;745	769;3	787;0;369;413;0	429;0	401;747	842;3	755;0;24;383;406; ; ; ; ;
10498;527;386;400;0	677;0	421;745	769;3	837;0;375;438;0	429;0	401;747	842;3	814;0;24;383;406; ; ; ; ;
10518;528;394;400;0	677;0	421;745	769;3	856;0;384;418;0	429;0	401;747	842;3	710;0;24;383;406; ; ; ; ;
10538;529;402;406;0	677;0	421;745	769;3	753;0;377;417;0	429;0	401;747	842;3	791;0;24;383;406; ; ; ; ;
10558;530;384;398;0	676;0	421;745	769;3	771;0;369;422;0	429;0	401;747	842;3	788;0;24;383;406; ; ; ; ;
10578;531;389;401;0	676;0	421;743	321;3	778;0;371;423;0	428;0	401;747	724;3	784;0;24;383;406; ; ; ; ;
10598;532;385;406;0	676;0	420;743	321;3	739;0;366;431;0	428;0	401;747	724;3	769;0;24;383;406; ; ; ; ;
10618;533;378;401;0	676;0	420;743	321;3	868;0;368;415;0	428;0	401;747	724;3	794;0;24;383;406; ; ; ; ;
10638;534;382;415;0	676;0	420;743	321;3	779;0;356;417;0	428;0	400;747	724;3	754;0;24;383;406; ; ; ; ;
10658;535;387;406;0	676;0	420;743	321;3	722;0;365;423;0	428;0	400;747	724;3	769;0;24;383;406; ; ; ; ;
10678;536;385;406;0	675;0	420;746	212;3	777;0;363;414;0	428;0	400;748	064;3	773;0;24;383;406; ; ; ; ;
10698;537;379;405;0	675;0	420;746	212;3	757;0;371;409;0	427;0	400;748	064;3	753;0;24;383;406; ; ; ; ;
10718;538;394;386;0	675;0	420;746	212;3	758;0;381;398;0	427;0	400;748	064;3	636;0;24;383;406; ; ; ; ;
10738;539;395;404;0	675;0	420;746	212;3	813;0;374;388;0	427;0	400;748	064;3	775;0;24;383;406; ; ; ; ;
10758;540;394;397;0	675;0	420;746	212;3	811;0;366;397;0	427;0	400;748	064;3	789;0;24;383;406; ; ; ; ;
10778;541;395;393;0	674;0	420;745	360;3	804;0;368;393;0	427;0	400;748	261;3	770;0;24;383;406; ; ; ; ;
10797;542;387;403;0	674;0	420;745	360;3	715;0;368;409;0	426;0	400;748	261;3	697;0;24;383;406; ; ; ; ;
10817;543;397;402;0	674;0	419;745	360;3	777;0;370;426;0	426;0	400;748	261;3	712;0;24;383;406; ; ; ; ;
10837;544;392;400;0	674;0	419;745	360;3	784;0;376;416;0	426;0	400;748	261;3	735;0;24;383;406; ; ; ; ;
10857;545;383;406;0	674;0	419;745	360;3	733;0;380;420;0	426;0	400;748	261;3	864;0;24;383;406; ; ; ; ;
10877;546;387;405;0	674;0	419;746	329;3	772;0;384;414;0	426;0	400;748	928;3	895;0;24;383;406; ; ; ; ;
10897;547;382;397;0	674;0	419;746	329;3	781;0;367;419;0	426;0	399;748	928;3	729;0;24;383;406; ; ; ; ;
10917;548;390;403;0	674;0	419;746	329;3	726;0;380;398;0	426;0	399;748	928;3	692;0;24;383;406; ; ; ; ;
10937;549;387;390;0	674;0	419;746	329;3	743;0;370;412;0	426;0	399;748	928;3	739;0;24;383;406; ; ; ; ;
10957;550;383;408;0	674;0	418;746	329;3	814;0;384;413;0	426;0	399;748	928;3	828;0;24;383;406; ; ; ; ;
10977;551;386;404;0	674;0	418;746	819;3	796;0;384;412;0	426;0	399;751	534;3	843;0;24;383;406; ; ; ; ;
10997;552;373;398;0	674;0	419;746	819;3	893;0;362;439;0	427;0	399;751	534;3	707;0;24;383;406; ; ; ; ;
11017;553;372;393;0	674;0	419;746	819;3	727;0;368;435;0	427;0	399;751	534;3	771;0;24;383;406; ; ; ; ;
11037;554;389;397;0	674;0	419;746	819;3	837;0;370;424;0	427;0	399;751	534;3	734;0;24;383;406; ; ; ; ;
11056;555;397;400;0	674;0	419;746	819;3	907;0;373;413;0	427;0	399;751	534;3	865;0;24;383;406; ; ; ; ;
11077;556;402;397;0	674;0	419;748	253;3	860;0;375;407;0	427;0	399;750	021;3	877;0;24;383;406; ; ; ; ;
11096;557;382;399;0	674;0	419;748	253;3	868;0;348;408;0	427;0	399;750	021;3	865;0;24;383;406; ; ; ; ;
11116;558;381;400;0	674;0	419;748	253;3	913;0;362;418;0	427;0	399;750	021;3	788;0;24;383;406; ; ; ; ;
11136;559;368;399;0	674;0	419;748	253;3	920;0;378;413;0	427;0	399;750	021;3	839;0;24;383;406; ; ; ; ;
11156;560;398;392;0	674;0	418;748	253;3	859;0;365;424;0	426;0	399;750	021;3	849;0;24;383;406; ; ; ; ;
11176;561;395;392;0	674;0	418;747	191;3	877;0;371;424;0	426;0	399;749	959;3	822;0;24;383;406; ; ; ; ;
11196;562;393;401;0	673;0	418;747	191;3	920;0;368;399;0	426;0	398;749	959;3	789;0;24;383;406; ; ; ; ;
11216;563;391;399;0	673;0	418;747	191;3	914;0;364;396;0	426;0	398;749	959;3	848;0;24;383;406; ; ; ; ;
11236;564;396;396;0	673;0	418;747	191;3	990;0;377;404;0	426;0	398;749	959;3	838;0;24;383;406; ; ; ; ;
11256;565;391;391;0	673;0	418;747	191;3	914;0;371;428;0	426;0	398;749	959;3	932;0;24;383;406; ; ; ; ;
11276;566;393;388;0	673;0	418;747	935;3	943;0;373;430;0	425;0	398;750	482;3	959;0;24;383;406; ; ; ; ;
11296;567;387;390;0	673;0	417;747	935;3	943;0;383;405;0	425;0	398;750	482;3	911;0;24;383;406; ; ; ; ;
11316;568;379;401;0	673;0	417;747	935;3	992;0;372;420;0	425;0	398;750	482;3	996;0;24;383;406; ; ; ; ;
11336;569;376;396;0	673;0	418;747	935;3	974;0;378;405;0	425;0	398;750	482;3	917;0;24;383;406; ; ; ; ;
11356;570;367;396;0	673;0	418;747	935;4	033;0;379;399;0	425;0	398;750	482;3	902;0;24;383;406; ; ; ; ;
11375;571;361;396;0	673;0	418;749	169;4	047;0;380;403;0	425;0	399;749	986;3	922;0;24;383;406; ; ; ; ;
11395;572;390;401;0	673;0	418;749	169;3	968;0;355;410;0	425;0	399;749	986;3	879;0;24;383;406; ; ; ; ;
11416;573;383;400;0	673;0	418;749	169;4	056;0;374;418;0	425;0	399;749	986;3	953;0;24;383;406; ; ; ; ;
11435;574;394;407;0	673;0	418;749	169;3	946;0;374;398;0	425;0	399;749	986;3	950;0;24;383;406; ; ; ; ;
11455;575;402;404;0	672;0	418;749	169;3	961;0;394;413;0	425;0	399;749	986;3	997;0;24;383;406; ; ; ; ;
11475;576;402;404;0	672;0	418;750	438;3	983;0;400;411;0	425;0	399;751	413;4	018;0;24;383;406; ; ; ; ;
11495;577;391;395;0	672;0	418;750	438;4	012;0;397;420;0	425;0	399;751	413;4	011;0;24;383;406; ; ; ; ;
11515;578;395;404;0	672;0	418;750	438;3	955;0;373;430;0	425;0	399;751	413;3	917;0;24;383;406; ; ; ; ;
11535;579;391;397;0	672;0	418;750	438;4	003;0;393;410;0	425;0	399;751	413;3	953;0;24;383;406; ; ; ; ;
11555;580;400;400;0	672;0	418;750	438;3	984;0;375;412;0	425;0	398;751	413;3	977;0;24;383;406; ; ; ; ;
11575;581;400;404;0	672;0	417;748	350;3	955;0;382;414;0	425;0	398;750	948;3	934;0;24;383;406; ; ; ; ;
11595;582;410;409;0	672;0	417;748	350;4	036;0;377;402;0	425;0	398;750	948;3	971;0;24;383;406; ; ; ; ;
11615;583;406;406;0	673;0	417;748	350;4	031;0;377;411;0	425;0	398;750	948;4	017;0;24;383;406; ; ; ; ;
11635;584;388;397;0	673;0	417;748	350;4	074;0;386;403;0	425;0	398;750	948;3	943;0;24;383;406; ; ; ; ;
11655;585;409;409;0	673;0	418;748	350;4	037;0;392;411;0	425;0	399;750	948;3	910;0;24;383;406; ; ; ; ;
11674;586;402;405;0	673;0	418;749	380;4	051;0;396;409;0	425;0	399;750	377;3	906;0;24;383;406; ; ; ; ;
11694;587;397;383;0	673;0	418;749	380;3	986;0;392;425;0	425;0	399;750	377;3	903;0;24;383;406; ; ; ; ;
11714;588;394;400;0	673;0	418;749	380;4	022;0;385;422;0	425;0	399;750	377;4	027;0;24;383;406; ; ; ; ;
11734;589;408;407;0	673;0	418;749	380;4	002;0;386;427;0	425;0	399;750	377;4	025;0;24;383;406; ; ; ; ;
11754;590;402;399;0	673;0	418;749	380;4	070;0;387;421;0	425;0	399;750	377;3	959;0;24;383;406; ; ; ; ;
11774;591;405;402;0	673;0	418;749	158;4	078;0;387;423;0	425;0	399;749	899;4	023;0;24;383;406; ; ; ; ;
11794;592;404;395;0	673;0	418;749	158;4	136;0;376;402;0	425;0	399;749	899;3	983;0;24;383;406; ; ; ; ;
11814;593;401;404;0	673;0	418;749	158;4	159;0;381;419;0	425;0	399;749	899;4	067;0;24;383;406; ; ; ; ;
11834;594;405;399;0	673;0	418;749	158;4	133;0;403;405;0	425;0	399;749	899;3	940;0;24;383;406; ; ; ; ;
11854;595;390;389;0	673;0	418;749	158;4	117;0;385;421;0	426;0	399;749	899;4	031;0;24;383;406; ; ; ; ;
11874;596;388;392;0	673;0	418;750	160;4	125;0;392;416;0	426;0	399;750	049;4	046;0;24;383;406; ; ; ; ;
11894;597;403;394;0	673;0	418;750	160;4	033;0;390;408;0	426;0	398;750	049;3	905;0;24;383;406; ; ; ; ;
11914;598;409;397;0	673;0	418;750	160;3	979;0;376;401;0	426;0	398;750	049;3	960;0;24;383;406; ; ; ; ;
11934;599;394;408;0	674;0	417;750	160;4	074;0;377;428;0	426;0	398;750	049;4	056;0;24;383;406; ; ; ; ;
11954;600;408;403;0	674;0	417;750	160;4	048;0;373;422;0	427;0	398;750	049;3	883;0;24;383;406; ; ; ; ;
11973;601;402;410;0	674;0	417;747	208;4	030;0;374;427;0	427;0	398;749	937;3	932;0;24;383;406; ; ; ; ;
11993;602;402;405;0	674;0	417;747	208;3	904;0;380;412;0	427;0	398;749	937;3	957;0;24;383;406; ; ; ; ;
12013;603;389;399;0	675;0	418;747	208;3	972;0;382;416;0	427;0	398;749	937;3	978;0;24;383;406; ; ; ; ;
12033;604;404;394;0	675;0	418;747	208;3	933;0;375;412;0	427;0	398;749	937;3	912;0;24;383;406; ; ; ; ;
12053;605;392;395;0	675;0	418;747	208;3	897;0;371;411;0	427;0	398;749	937;3	865;0;24;383;406; ; ; ; ;
12073;606;398;395;0	675;0	418;747	815;3	923;0;370;413;0	427;0	399;748	870;3	846;0;24;383;406; ; ; ; ;
12093;607;462;424;0	674;0	418;747	815;3	967;0;428;433;0	426;0	399;748	870;3	902;0; ; ; ; ; ; ; ;
12113;608;484;398;0	673;0	418;747	815;3	967;0;502;421;0	426;0	399;748	870;3	878;0;25;491;418; ; ; ; ;
12133;609;481;415;0	673;0	418;747	815;3	984;0;487;427;0	426;0	399;748	870;3	793;0;25;491;418; ; ; ; ;
12153;610;499;413;0	674;0	418;747	815;3	961;0;470;434;0	426;0	399;748	870;3	945;0;25;491;418; ; ; ; ;
12173;611;503;411;0	674;0	418;748	200;3	967;0;508;428;0	426;0	399;749	799;3	920;0;25;491;418; ; ; ; ;
12193;612;501;421;0	674;0	418;748	200;3	983;0;489;410;0	426;0	399;749	799;3	815;0;25;491;418; ; ; ; ;
12213;613;500;416;0	674;0	418;748	200;4	002;0;462;437;0	427;0	399;749	799;3	961;0;25;491;418; ; ; ; ;
12233;614;483;401;0	674;0	419;748	200;4	010;0;501;418;0	427;0	399;749	799;3	882;0;25;491;418; ; ; ; ;
12252;615;497;408;0	674;0	419;748	200;4	010;0;498;430;0	427;0	399;749	799;3	871;0;25;491;418; ; ; ; ;
12272;616;490;401;0	674;0	419;748	105;4	009;0;495;422;0	427;0	399;749	125;3	856;0;25;491;418; ; ; ; ;
12292;617;518;435;0	674;0	419;748	105;4	151;0;513;432;0	427;0	399;749	125;3	849;0;26;529;424; ; ; ; ;
12312;618;544;419;0	675;0	419;748	105;4	062;0;529;404;0	427;0	399;749	125;3	923;0;26;529;424; ; ; ; ;
12332;619;535;411;0	675;0	419;748	105;4	128;0;518;427;0	427;0	399;749	125;4	034;0;26;529;424; ; ; ; ;
12352;620;542;418;0	675;0	419;748	105;4	020;0;509;420;0	427;0	399;749	125;3	960;0;26;529;424; ; ; ; ;
12372;621;539;414;0	675;0	419;749	423;4	035;0;514;411;0	427;0	399;748	869;4	008;0;26;529;424; ; ; ; ;
12392;622;543;419;0	675;0	419;749	423;4	099;0;517;425;0	427;0	399;748	869;4	014;0;26;529;424; ; ; ; ;
12412;623;528;432;0	675;0	419;749	423;4	098;0;519;444;0	427;0	399;748	869;3	947;0;26;529;424; ; ; ; ;
12432;624;539;414;0	675;0	419;749	423;4	137;0;522;432;0	428;0	400;748	869;3	950;0;26;529;424; ; ; ; ;
12452;625;532;420;0	675;0	419;749	423;4	069;0;526;441;0	428;0	400;748	869;3	978;0;26;529;424; ; ; ; ;
12472;626;538;422;0	675;0	419;750	417;4	081;0;529;436;0	428;0	400;749	251;3	945;0;26;529;424; ; ; ; ;
12492;627;535;410;0	675;0	419;750	417;4	215;0;533;423;0	428;0	400;749	251;3	946;0;26;529;424; ; ; ; ;
12512;628;528;407;0	675;0	419;750	417;4	008;0;532;433;0	428;0	400;749	251;3	997;0;26;529;424; ; ; ; ;
12532;629;537;426;0	675;0	419;750	417;4	116;0;516;418;0	428;0	399;749	251;3	889;0;26;529;424; ; ; ; ;
12552;630;537;415;0	675;0	419;750	417;4	070;0;533;439;0	428;0	400;749	251;3	964;0;26;529;424; ; ; ; ;
12571;631;536;420;0	675;0	419;747	263;4	110;0;528;437;0	428;0	400;747	885;3	957;0;26;529;424; ; ; ; ;
12591;632;544;424;0	676;0	419;747	263;3	968;0;505;447;0	428;0	400;747	885;3	947;0;26;529;424; ; ; ; ;
12611;633;529;397;0	675;0	419;747	263;3	980;0;532;439;0	428;0	400;747	885;3	951;0;26;529;424; ; ; ; ;
12631;634;523;415;0	675;0	419;747	263;3	888;0;531;449;0	428;0	400;747	885;3	819;0;26;529;424; ; ; ; ;
12651;635;532;420;0	675;0	419;747	263;3	879;0;522;440;0	427;0	400;747	885;3	885;0;26;529;424; ; ; ; ;
12671;636;530;411;0	675;0	419;747	892;3	873;0;519;444;0	427;0	400;747	823;3	849;0;26;529;424; ; ; ; ;
12691;637;534;417;0	675;0	419;747	892;3	888;0;526;439;0	427;0	400;747	823;3	762;0;26;529;424; ; ; ; ;
12711;638;526;417;0	675;0	419;747	892;3	878;0;523;439;0	427;0	400;747	823;3	725;0;26;529;424; ; ; ; ;
12731;639;531;422;0	675;0	419;747	892;3	808;0;541;431;0	427;0	400;747	823;3	763;0;26;529;424; ; ; ; ;
12751;640;526;427;0	675;0	420;747	892;3	890;0;518;443;0	427;0	400;747	823;3	744;0;26;529;424; ; ; ; ;
12771;641;528;429;0	675;0	420;748	194;3	870;0;523;441;0	427;0	400;749	331;3	741;0;26;529;424; ; ; ; ;
12791;642;530;427;0	675;0	420;748	194;3	822;0;539;441;0	427;0	400;749	331;3	801;0;26;529;424; ; ; ; ;
12811;643;543;411;0	675;0	420;748	194;3	714;0;534;440;0	427;0	400;749	331;3	772;0;26;529;424; ; ; ; ;
12831;644;552;415;0	675;0	420;748	194;3	886;0;529;427;0	427;0	400;749	331;3	692;0;26;529;424; ; ; ; ;
12850;645;529;409;0	675;0	420;748	194;3	800;0;547;430;0	427;0	400;749	331;3	757;0;26;529;424; ; ; ; ;
12871;646;537;409;0	675;0	420;747	682;3	785;0;544;432;0	427;0	400;748	463;3	721;0;26;529;424; ; ; ; ;
12890;647;546;414;0	675;0	420;747	682;3	821;0;521;424;0	427;0	400;748	463;3	665;0;26;529;424; ; ; ; ;
12910;648;535;420;0	675;0	420;747	682;3	841;0;518;430;0	428;0	400;748	463;3	770;0;26;529;424; ; ; ; ;
12930;649;524;420;0	676;0	420;747	682;3	851;0;522;430;0	428;0	400;748	463;3	674;0;26;529;424; ; ; ; ;
12950;650;534;408;0	676;0	420;747	682;3	786;0;519;431;0	428;0	400;748	463;3	761;0;26;529;424; ; ; ; ;
12970;651;530;411;0	677;0	419;746	110;3	787;0;521;430;0	429;0	400;749	302;3	731;0;26;529;424; ; ; ; ;
12990;652;417;396;0	677;0	419;746	110;3	808;0;384;429;0	430;0	399;749	302;3	783;0;27;382;406; ; ; ; ;
13010;653;382;399;0	677;0	420;746	110;3	769;0;406;412;0	430;0	400;749	302;3	701;0;27;382;406; ; ; ; ;
13030;654;406;391;0	678;0	420;746	110;3	777;0;381;429;0	430;0	400;749	302;3	720;0;27;382;406; ; ; ; ;
13050;655;412;396;0	678;0	420;746	110;3	816;0;383;413;0	430;0	400;749	302;3	879;0;27;382;406; ; ; ; ;
13070;656;401;396;0	678;0	420;745	615;3	797;0;388;421;0	430;0	400;747	794;3	843;0;27;382;406; ; ; ; ;
13090;657;393;407;0	678;0	420;745	615;3	895;0;373;425;0	430;0	400;747	794;3	846;0;27;382;406; ; ; ; ;
13110;658;392;390;0	678;0	420;745	615;3	792;0;366;415;0	430;0	400;747	794;3	811;0;27;382;406; ; ; ; ;
13130;659;414;408;0	678;0	420;745	615;3	864;0;386;409;0	430;0	400;747	794;3	823;0;27;382;406; ; ; ; ;
13149;660;412;392;0	678;0	420;745	615;3	946;0;386;399;0	430;0	399;747	794;3	819;0;27;382;406; ; ; ; ;
13169;661;410;401;0	678;0	420;744	737;3	912;0;385;391;0	430;0	399;747	831;3	816;0;27;382;406; ; ; ; ;
13189;662;381;404;0	678;0	420;744	737;3	974;0;367;411;0	430;0	400;747	831;3	851;0;27;382;406; ; ; ; ;
13209;663;391;383;0	679;0	420;744	737;3	961;0;370;418;0	431;0	400;747	831;3	806;0;27;382;406; ; ; ; ;
13229;664;401;396;0	679;0	420;744	737;3	847;0;370;410;0	431;0	400;747	831;3	866;0;27;382;406; ; ; ; ;
13249;665;395;406;0	679;0	420;744	737;3	912;0;377;422;0	431;0	400;747	831;3	836;0;27;382;406; ; ; ; ;
13269;666;398;398;0	679;0	420;745	898;3	878;0;380;421;0	431;0	400;748	315;3	829;0;27;382;406; ; ; ; ;
13289;667;380;407;0	678;0	420;745	898;4	034;0;360;407;0	431;0	400;748	315;3	822;0;27;382;406; ; ; ; ;
13309;668;399;405;0	678;0	420;745	898;3	911;0;370;402;0	431;0	400;748	315;3	898;0;27;382;406; ; ; ; ;
13329;669;382;397;0	678;0	420;745	898;3	809;0;379;407;0	431;0	399;748	315;3	807;0;27;382;406; ; ; ; ;
13349;670;393;398;0	679;0	420;745	898;3	913;0;367;404;0	431;0	399;748	315;3	847;0;27;382;406; ; ; ; ;
13369;671;386;400;0	679;0	420;746	725;3	883;0;369;406;0	431;0	399;748	482;3	865;0;27;382;406; ; ; ; ;
13389;672;393;391;0	679;0	420;746	725;3	850;0;368;411;0	431;0	399;748	482;3	888;0;27;382;406; ; ; ; ;
13409;673;386;391;0	679;0	420;746	725;3	880;0;371;411;0	431;0	399;748	482;3	908;0;27;382;406; ; ; ; ;
13429;674;382;401;0	678;0	420;746	725;3	851;0;377;419;0	430;0	399;748	482;3	828;0;27;382;406; ; ; ; ;
13448;675;388;393;0	678;0	420;746	725;3	899;0;376;413;0	430;0	399;748	482;3	776;0;27;382;406; ; ; ; ;
13468;676;383;396;0	677;0	419;745	170;3	888;0;374;415;0	430;0	399;749	555;3	761;0;27;382;406; ; ; ; ;
13488;677;381;399;0	677;0	419;745	170;3	837;0;381;413;0	430;0	399;749	555;3	888;0;27;382;406; ; ; ; ;
13508;678;385;396;0	678;0	419;745	170;3	766;0;365;431;0	430;0	399;749	555;3	850;0;27;382;406; ; ; ; ;
13528;679;387;401;0	678;0	419;745	170;3	796;0;364;410;0	430;0	399;749	555;3	717;0;27;382;406; ; ; ; ;
13548;680;381;397;0	678;0	419;745	170;3	748;0;375;425;0	430;0	399;749	555;3	929;0;27;382;406; ; ; ; ;
13568;681;385;396;0	678;0	419;746	989;3	762;0;366;417;0	430;0	399;748	727;3	876;0;27;382;406; ; ; ; ;
13588;682;389;408;0	677;0	419;746	989;3	785;0;368;396;0	429;0	399;748	727;3	884;0;27;382;406; ; ; ; ;
13608;683;391;412;0	677;0	419;746	989;3	896;0;371;407;0	429;0	399;748	727;3	644;0;27;382;406; ; ; ; ;
13628;684;393;405;0	676;0	419;746	989;3	747;0;365;424;0	429;0	399;748	727;3	736;0;27;382;406; ; ; ; ;
13648;685;390;391;0	676;0	420;746	989;3	773;0;362;411;0	429;0	399;748	727;3	747;0;27;382;406; ; ; ; ;
13668;686;390;391;0	676;0	419;745	530;3	783;0;362;417;0	429;0	400;749	473;3	763;0;27;382;406; ; ; ; ;
13688;687;383;398;0	676;0	419;745	530;3	763;0;352;409;0	429;0	400;749	473;3	667;0;27;382;406; ; ; ; ;
13708;688;395;412;0	676;0	419;745	530;3	813;0;363;403;0	429;0	399;749	473;3	766;0;27;382;406; ; ; ; ;
13728;689;387;406;0	676;0	419;745	530;3	733;0;371;410;0	429;0	399;749	473;3	829;0;27;382;406; ; ; ; ;
13747;690;386;401;0	676;0	419;745	530;3	827;0;370;419;0	428;0	399;749	473;3	696;0;27;382;406; ; ; ; ;
13767;691;390;406;0	676;0	419;745	705;3	806;0;369;418;0	428;0	399;749	761;3	765;0;27;382;406; ; ; ; ;
13787;692;372;391;0	676;0	419;745	705;3	780;0;380;422;0	428;0	399;749	761;3	773;0;27;382;406; ; ; ; ;
13807;693;385;408;0	676;0	419;745	705;3	813;0;381;419;0	428;0	399;749	761;3	721;0;27;382;406; ; ; ; ;
13827;694;387;405;0	676;0	419;745	705;3	759;0;364;417;0	429;0	399;749	761;3	856;0;27;382;406; ; ; ; ;
13847;695;397;416;0	676;0	419;745	705;3	756;0;375;408;0	429;0	399;749	761;3	863;0;27;382;406; ; ; ; ;
13867;696;401;417;0	676;0	419;746	889;3	758;0;371;405;0	429;0	400;750	468;3	872;0;27;382;406; ; ; ; ;
13887;697;394;385;0	676;0	419;746	889;3	812;0;367;402;0	428;0	400;750	468;3	801;0;27;382;406; ; ; ; ;
13907;698;403;404;0	676;0	419;746	889;3	822;0;379;416;0	428;0	399;750	468;3	806;0;27;382;406; ; ; ; ;
13927;699;383;400;0	675;0	419;746	889;3	873;0;388;399;0	428;0	399;750	468;3	851;0;27;382;406; ; ; ; ;
13947;700;380;413;0	675;0	419;746	889;3	814;0;370;413;0	427;0	399;750	468;3	841;0;27;382;406; ; ; ; ;
13967;701;377;414;0	675;0	419;747	091;3	832;0;378;406;0	427;0	399;750	404;3	831;0;27;382;406; ; ; ; ;
13987;702;387;410;0	675;0	419;747	091;3	859;0;376;420;0	427;0	399;750	404;3	812;0;27;382;406; ; ; ; ;
14007;703;371;389;0	675;0	419;747	091;3	962;0;382;410;0	428;0	399;750	404;3	795;0;27;382;406; ; ; ; ;
14026;704;382;408;0	675;0	419;747	091;3	907;0;370;409;0	428;0	399;750	404;3	828;0;27;382;406; ; ; ; ;
14046;705;389;403;0	675;0	419;747	091;3	964;0;371;398;0	428;0	399;750	404;3	874;0;27;382;406; ; ; ; ;
14066;706;384;397;0	676;0	419;747	358;3	948;0;372;393;0	428;0	399;750	743;3	881;0;27;382;406; ; ; ; ;
14087;707;396;396;0	676;0	419;747	358;3	926;0;386;397;0	428;0	399;750	743;3	944;0;27;382;406; ; ; ; ;
14106;708;396;413;0	676;0	419;747	358;3	973;0;382;399;0	428;0	399;750	743;3	897;0;27;382;406; ; ; ; ;
14126;709;395;398;0	676;0	419;747	358;4	010;0;369;423;0	429;0	399;750	743;3	887;0;27;382;406; ; ; ; ;
14146;710;298;413;0	677;0	419;747	358;4	019;0;279;424;0	430;0	399;750	743;3	870;0;28;262;423; ; ; ; ;
14166;711;290;408;0	678;0	419;747	254;4	027;0;266;428;0	431;0	399;747	506;3	842;0;28;262;423; ; ; ; ;
14186;712;275;436;0	678;0	419;747	254;3	985;0;261;413;0	430;0	399;747	506;3	858;0;28;262;423; ; ; ; ;
14206;713;281;430;0	677;0	419;747	254;4	022;0;266;437;0	430;0	399;747	506;3	851;0;28;262;423; ; ; ; ;
14226;714;276;431;0	677;0	419;747	254;4	118;0;278;436;0	429;0	399;747	506;3	803;0;28;262;423; ; ; ; ;
14246;715;257;431;0	677;0	419;747	254;3	980;0;278;439;0	429;0	399;747	506;3	918;0;28;262;423; ; ; ; ;
14266;716;258;431;0	676;0	419;747	507;4	024;0;278;438;0	429;0	399;749	070;3	915;0;28;262;423; ; ; ; ;
14286;717;280;432;0	676;0	419;747	507;3	917;0;279;429;0	429;0	399;749	070;3	809;0;28;262;423; ; ; ; ;
14306;718;283;422;0	676;0	419;747	507;3	966;0;268;419;0	429;0	399;749	070;3	861;0;28;262;423; ; ; ; ;
14326;719;271;421;0	677;0	419;747	507;4	038;0;267;423;0	429;0	399;749	070;3	821;0;28;262;423; ; ; ; ;
14345;720;262;424;0	677;0	419;747	507;3	961;0;269;436;0	429;0	399;749	070;3	911;0;28;262;423; ; ; ; ;
14365;721;258;423;0	677;0	419;748	675;3	990;0;269;434;0	429;0	399;747	551;3	907;0;28;262;423; ; ; ; ;
14385;722;261;422;0	677;0	419;748	675;3	952;0;269;417;0	429;0	399;747	551;3	874;0;28;262;423; ; ; ; ;
14405;723;283;413;0	676;0	419;748	675;3	882;0;287;412;0	429;0	399;747	551;3	840;0;28;262;423; ; ; ; ;
14425;724;271;408;0	676;0	419;748	675;3	905;0;279;441;0	429;0	399;747	551;3	882;0;28;262;423; ; ; ; ;
14445;725;279;415;0	676;0	418;748	675;3	936;0;265;433;0	429;0	399;747	551;3	892;0;28;262;423; ; ; ; ;
14465;726;274;414;0	677;0	418;746	292;3	893;0;271;439;0	429;0	399;748	563;3	892;0;28;262;423; ; ; ; ;
14485;727;272;425;0	677;0	418;746	292;3	905;0;259;415;0	429;0	399;748	563;3	897;0;28;262;423; ; ; ; ;
14505;728;252;417;0	677;0	418;746	292;3	931;0;266;426;0	429;0	399;748	563;3	855;0;28;262;423; ; ; ; ;
14525;729;252;418;0	676;0	418;746	292;3	866;0;256;429;0	429;0	398;748	563;3	752;0;28;262;423; ; ; ; ;
14545;730;276;418;0	676;0	418;746	292;3	814;0;248;416;0	429;0	398;748	563;3	777;0;28;262;423; ; ; ; ;
14565;731;267;417;0	677;0	418;747	286;3	808;0;248;423;0	429;0	398;747	920;3	800;0;28;262;423; ; ; ; ;
14585;732;272;429;0	677;0	418;747	286;3	897;0;241;428;0	429;0	399;747	920;3	652;0;28;262;423; ; ; ; ;
14605;733;240;415;0	677;0	418;747	286;3	878;0;243;432;0	429;0	399;747	920;3	740;0;28;262;423; ; ; ; ;
14624;734;265;391;0	678;0	419;747	286;3	772;0;268;433;0	430;0	399;747	920;3	746;0;28;262;423; ; ; ; ;
14645;735;270;422;0	678;0	419;747	286;3	838;0;235;408;0	430;0	399;747	920;3	679;0;28;262;423; ; ; ; ;
14664;736;260;409;0	678;0	418;746	820;3	795;0;243;409;0	431;0	399;746	384;3	719;0;28;262;423; ; ; ; ;
14684;737;257;417;0	679;0	419;746	820;3	798;0;257;438;0	431;0	399;746	384;3	764;0;28;262;423; ; ; ; ;
14704;738;251;415;0	679;0	419;746	820;3	714;0;239;431;0	431;0	399;746	384;3	721;0;28;262;423; ; ; ; ;
14724;739;240;407;0	679;0	419;746	820;3	787;0;241;427;0	431;0	399;746	384;3	600;0;28;262;423; ; ; ; ;
14744;740;240;413;0	679;0	419;746	820;3	842;0;257;435;0	431;0	399;746	384;3	688;0;28;262;423; ; ; ; ;
14764;741;241;412;0	679;0	419;744	904;3	813;0;249;430;0	431;0	399;746	596;3	638;0;28;262;423; ; ; ; ;
14784;742;253;420;0	679;0	420;744	904;3	753;0;255;414;0	431;0	399;746	596;3	699;0;28;262;423; ; ; ; ;
14804;743;216;369;0	679;0	419;744	904;3	781;0;195;390;0	432;0	399;746	596;3	698;0; ; ; ; ; ; ; ;
14824;744;162;329;0	680;0	418;744	904;3	806;0;173;326;0	433;0	398;746	596;3	674;0; ; ; ; ; ; ; ;
14845;745;170;303;0	680;0	418;744	904;3	883;0;143;292;0	433;0	398;746	596;3	581;0; ; ; ; ; ; ; ;
14864;746;179;276;0	680;0	418;744	675;3	914;0;118;258;0	433;0	397;746	469;3	564;0; ; ; ; ; ; ; ;
14884;747;163;309;0	680;0	418;744	675;3	743;0;169;341;0	433;0	397;746	469;3	760;0; ; ; ; ; ; ; ;
14904;748;180;313;0	681;0	418;744	675;3	778;0;163;315;0	433;0	397;746	469;3	630;0; ; ; ; ; ; ; ;
14924;749;193;329;0	681;0	417;744	675;3	764;0;130;323;0	434;0	397;746	469;3	718;0; ; ; ; ; ; ; ;
14943;750;160;289;0	681;0	417;744	675;3	662;0;170;298;0	434;0	397;746	469;3	551;0;29;175;315; ; ; ; ;
14964;751;172;293;0	681;0	417;745	429;3	673;0;159;295;0	434;0	396;746	169;3	552;0;29;175;315; ; ; ; ;
14983;752;192;319;0	681;0	417;745	429;3	707;0;164;313;0	434;0	396;746	169;3	548;0;29;175;315; ; ; ; ;
15004;753;183;308;0	681;0	417;745	429;3	706;0;158;332;0	434;0	396;746	169;3	496;0;29;175;315; ; ; ; ;
15023;754;194;308;0	681;0	417;745	429;3	728;0;176;340;0	434;0	396;746	169;3	732;0;29;175;315; ; ; ; ;
15044;755;192;295;0	681;0	417;745	429;3	771;0;153;316;0	434;0	396;746	169;3	677;0;29;175;315; ; ; ; ;
15063;756;189;289;0	681;0	417;746	705;3	787;0;156;326;0	434;0	396;747	545;3	728;0;29;175;315; ; ; ; ;
15084;757;177;297;0	681;0	416;746	705;3	776;0;163;319;0	433;0	396;747	545;3	684;0;29;175;315; ; ; ; ;
15103;758;184;307;0	680;0	417;746	705;3	723;0;178;359;0	433;0	396;747	545;3	625;0;29;175;315; ; ; ; ;
15124;759;192;304;0	680;0	417;746	705;3	733;0;180;355;0	433;0	396;747	545;3	777;0;29;175;315; ; ; ; ;
15143;760;193;317;0	680;0	417;746	705;3	754;0;141;273;0	433;0	396;747	545;3	526;0; ; ; ; ; ; ; ;
15164;761;194;319;0	680;0	417;746	166;3	726;0;148;288;0	433;0	396;747	912;3	545;0; ; ; ; ; ; ; ;
15183;762;206;346;0	680;0	418;746	166;3	832;0;200;351;0	433;0	397;747	912;3	662;0; ; ; ; ; ; ; ;
15204;763;254;418;0	680;0	419;746	166;3	802;0;213;406;0	433;0	398;747	912;3	596;0;30;237;425; ; ; ; ;
15222;764;260;429;0	680;0	419;746	166;3	660;0;228;427;0	433;0	398;747	912;3	560;0;30;237;425; ; ; ; ;
15244;765;243;423;0	680;0	419;746	166;3	794;0;222;429;0	433;0	399;747	912;3	527;0;30;237;425; ; ; ; ;
15262;766;241;428;0	680;0	419;747	878;3	753;0;217;432;0	433;0	399;746	683;3	487;0;30;237;425; ; ; ; ;
15284;767;236;420;0	681;0	419;747	878;3	861;0;225;425;0	433;0	399;746	683;3	675;0;30;237;425; ; ; ; ;
15302;768;259;429;0	681;0	419;747	878;3	722;0;230;435;0	433;0	399;746	683;3	609;0;30;237;425; ; ; ; ;
15324;769;230;421;0	680;0	419;747	878;3	700;0;207;417;0	433;0	399;746	683;3	567;0;30;237;425; ; ; ; ;
15342;770;234;433;0	680;0	419;747	878;3	766;0;226;447;0	433;0	399;746	683;3	682;0;30;237;425; ; ; ; ;
15364;771;239;433;0	680;0	419;744	824;3	759;0;224;446;0	433;0	399;746	340;3	637;0;30;237;425; ; ; ; ;
15382;772;260;427;0	680;0	419;744	824;3	653;0;215;438;0	432;0	399;746	340;3	533;0;30;237;425; ; ; ; ;
15402;773;230;409;0	680;0	419;744	824;3	725;0;229;425;0	432;0	399;746	340;3	562;0;30;237;425; ; ; ; ;
15422;774;259;422;0	680;0	419;744	824;3	650;0;241;427;0	432;0	399;746	340;3	569;0;30;237;425; ; ; ; ;
15442;775;258;425;0	680;0	420;744	824;3	771;0;217;426;0	432;0	399;746	340;3	725;0;30;237;425; ; ; ; ;
15462;776;249;417;0	680;0	420;746	231;3	768;0;226;426;0	433;0	399;748	002;3	765;0;30;237;425; ; ; ; ;
15482;777;247;417;0	680;0	420;746	231;3	714;0;234;399;0	433;0	399;748	002;3	687;0;30;237;425; ; ; ; ;
15502;778;266;423;0	681;0	420;746	231;3	746;0;227;428;0	433;0	399;748	002;3	706;0;30;237;425; ; ; ; ;
15522;779;269;400;0	681;0	420;746	231;3	762;0;237;426;0	433;0	399;748	002;3	660;0;30;237;425; ; ; ; ;
15541;780;249;439;0	681;0	420;746	231;3	857;0;212;444;0	433;0	399;748	002;3	613;0; ; ; ; ; ; ; ;
15561;781;259;438;0	681;0	420;747	729;3	896;0;210;448;0	433;0	399;747	965;3	605;0; ; ; ; ; ; ; ;
15581;782;242;418;0	681;0	420;747	729;3	684;0;226;401;0	433;0	399;747	965;3	695;0;31;236;419; ; ; ; ;
15601;783;233;421;0	681;0	420;747	729;3	692;0;227;428;0	433;0	399;747	965;3	546;0;31;236;419; ; ; ; ;
15621;784;235;388;0	681;0	419;747	729;3	593;0;244;444;0	433;0	399;747	965;3	655;0;31;236;419; ; ; ; ;
15641;785;254;415;0	680;0	419;747	729;3	662;0;227;418;0	433;0	399;747	965;3	556;0;31;236;419; ; ; ; ;
15661;786;252;410;0	680;0	419;746	260;3	632;0;232;437;0	432;0	399;746	989;3	591;0;31;236;419; ; ; ; ;
15681;787;250;407;0	680;0	419;746	260;3	644;0;259;431;0	432;0	399;746	989;3	604;0;31;236;419; ; ; ; ;
15701;788;258;423;0	680;0	419;746	260;3	655;0;227;432;0	432;0	399;746	989;3	593;0;31;236;419; ; ; ; ;
15721;789;249;411;0	680;0	419;746	260;3	576;0;242;435;0	432;0	399;746	989;3	564;0;31;236;419; ; ; ; ;
15741;790;254;436;0	680;0	419;746	260;3	619;0;226;408;0	432;0	398;746	989;3	590;0;31;236;419; ; ; ; ;
15761;791;255;435;0	680;0	419;747	146;3	607;0;229;407;0	432;0	398;747	282;3	581;0;31;236;419; ; ; ; ;
15781;792;252;408;0	680;0	419;747	146;3	631;0;223;427;0	432;0	398;747	282;3	545;0;31;236;419; ; ; ; ;
15801;793;264;429;0	680;0	419;747	146;3	647;0;250;428;0	432;0	399;747	282;3	623;0;31;236;419; ; ; ; ;
15820;794;267;422;0	680;0	419;747	146;3	566;0;222;409;0	432;0	399;747	282;3	668;0;31;236;419; ; ; ; ;
15840;795;234;411;0	680;0	419;747	146;3	592;0;198;406;0	432;0	399;747	282;3	596;0;31;236;419; ; ; ; ;
15860;796;240;421;0	680;0	419;746	348;3	573;0;202;403;0	432;0	399;748	799;3	610;0;31;236;419; ; ; ; ;
15880;797;238;408;0	680;0	419;746	348;3	558;0;225;429;0	432;0	399;748	799;3	527;0;31;236;419; ; ; ; ;
15900;798;229;413;0	680;0	419;746	348;3	652;0;223;417;0	432;0	399;748	799;3	558;0;31;236;419; ; ; ; ;
15920;799;254;414;0	680;0	419;746	348;3	644;0;213;429;0	432;0	399;748	799;3	487;0;31;236;419; ; ; ; ;
15940;800;243;401;0	680;0	419;746	348;3	645;0;214;417;0	432;0	399;748	799;3	543;0;31;236;419; ; ; ; ;
15960;801;244;403;0	680;0	419;746	462;3	647;0;214;421;0	432;0	399;748	341;3	540;0;31;236;419; ; ; ; ;
15980;802;250;431;0	680;0	419;746	462;3	608;0;239;433;0	432;0	399;748	341;3	613;0;31;236;419; ; ; ; ;
16000;803;248;423;0	680;0	419;746	462;3	621;0;203;405;0	432;0	399;748	341;3	528;0;31;236;419; ; ; ; ;
16020;804;302;391;0	678;0	419;746	462;3	602;0;288;421;0	431;0	398;748	341;3	654;0; ; ; ; ; ; ; ;
16040;805;395;409;0	677;0	418;746	462;3	607;0;343;417;0	430;0	398;748	341;3	683;0;32;382;403; ; ; ; ;
16060;806;419;394;0	678;0	418;745	223;3	603;0;355;425;0	430;0	398;749	175;3	682;0;32;382;403; ; ; ; ;
16080;807;391;402;0	678;0	418;745	223;3	805;0;350;413;0	430;0	398;749	175;3	664;0;32;382;403; ; ; ; ;
16100;808;400;407;0	678;0	418;745	223;3	730;0;356;396;0	430;0	398;749	175;3	652;0;32;382;403; ; ; ; ;
16120;809;394;400;0	678;0	418;745	223;3	728;0;362;444;0	430;0	398;749	175;3	862;0;32;382;403; ; ; ; ;
16139;810;379;397;0	678;0	418;745	223;3	756;0;347;433;0	430;0	398;749	175;3	787;0;32;382;403; ; ; ; ;
16159;811;381;398;0	678;0	419;744	666;3	761;0;352;439;0	430;0	398;747	937;3	838;0;32;382;403; ; ; ; ;
16179;812;383;394;0	678;0	419;744	666;3	733;0;364;401;0	430;0	398;747	937;3	610;0;32;382;403; ; ; ; ;
16199;813;395;403;0	678;0	419;744	666;3	694;0;368;404;0	430;0	398;747	937;3	753;0;32;382;403; ; ; ; ;
16219;814;383;392;0	678;0	419;744	666;3	680;0;383;392;0	430;0	398;747	937;3	734;0;32;382;403; ; ; ; ;
16239;815;384;413;0	677;0	419;744	666;3	758;0;367;425;0	430;0	398;747	937;3	746;0;32;382;403; ; ; ; ;
16259;816;384;412;0	677;0	419;745	157;3	739;0;373;425;0	429;0	398;748	561;3	741;0;32;382;403; ; ; ; ;
16279;817;397;408;0	677;0	419;745	157;3	701;0;353;413;0	429;0	398;748	561;3	820;0;32;382;403; ; ; ; ;
16299;818;388;397;0	676;0	418;745	157;3	816;0;361;410;0	429;0	398;748	561;3	705;0;32;382;403; ; ; ; ;
16319;819;407;393;0	676;0	418;745	157;3	831;0;359;426;0	429;0	398;748	561;3	749;0;32;382;403; ; ; ; ;
16339;820;388;399;0	676;0	418;745	157;3	757;0;372;398;0	428;0	398;748	561;3	705;0;32;382;403; ; ; ; ;
16359;821;393;399;0	676;0	418;744	168;3	818;0;375;398;0	428;0	398;749	289;3	723;0;32;382;403; ; ; ; ;
16379;822;386;400;0	676;0	418;744	168;3	751;0;374;408;0	428;0	398;749	289;3	799;0;32;382;403; ; ; ; ;
16399;823;383;416;0	676;0	418;744	168;3	764;0;389;399;0	428;0	398;749	289;3	734;0;32;382;403; ; ; ; ;
16419;824;394;399;0	675;0	418;744	168;3	726;0;379;406;0	428;0	398;749	289;3	669;0;32;382;403; ; ; ; ;
16438;825;392;388;0	675;0	418;744	168;3	728;0;376;391;0	427;0	398;749	289;3	714;0;32;382;403; ; ; ; ;
16458;826;393;390;0	675;0	418;744	354;3	732;0;381;391;0	427;0	398;749	416;3	686;0;32;382;403; ; ; ; ;
16478;827;401;407;0	674;0	418;744	354;3	770;0;389;404;0	427;0	398;749	416;3	594;0;32;382;403; ; ; ; ;
16498;828;397;395;0	674;0	418;744	354;3	745;0;377;416;0	426;0	398;749	416;3	674;0;32;382;403; ; ; ; ;
16518;829;409;405;0	673;0	417;744	354;3	704;0;388;391;0	426;0	398;749	416;3	535;0;32;382;403; ; ; ; ;
16538;830;394;393;0	673;0	417;744	354;3	739;0;395;390;0	425;0	398;749	416;3	570;0;32;382;403; ; ; ; ;
16558;831;397;395;0	673;0	417;745	592;3	730;0;392;391;0	425;0	398;748	138;3	568;0;32;382;403; ; ; ; ;
16578;832;389;408;0	672;0	417;745	592;3	721;0;377;390;0	425;0	398;748	138;3	592;0;32;382;403; ; ; ; ;
16598;833;391;393;0	672;0	417;745	592;3	703;0;382;400;0	424;0	398;748	138;3	584;0;32;382;403; ; ; ; ;
16618;834;390;404;0	672;0	417;745	592;3	727;0;371;384;0	424;0	398;748	138;3	608;0;32;382;403; ; ; ; ;
16638;835;390;394;0	672;0	417;745	592;3	758;0;369;401;0	424;0	398;748	138;3	576;0;32;382;403; ; ; ; ;
16658;836;389;398;0	672;0	417;745	000;3	756;0;369;396;0	425;0	398;749	015;3	586;0;32;382;403; ; ; ; ;
16678;837;397;391;0	673;0	417;745	000;3	684;0;365;426;0	425;0	398;749	015;3	684;0;32;382;403; ; ; ; ;
16698;838;409;404;0	673;0	417;745	000;3	617;0;388;413;0	425;0	398;749	015;3	566;0;32;382;403; ; ; ; ;
16718;839;395;411;0	673;0	417;745	000;3	712;0;374;426;0	425;0	398;749	015;3	681;0;32;382;403; ; ; ; ;
16737;840;401;388;0	673;0	417;745	000;3	654;0;365;417;0	425;0	398;749	015;3	553;0;32;382;403; ; ; ; ;
16758;841;404;397;0	673;0	417;743	917;3	636;0;373;422;0	426;0	398;749	928;3	592;0;32;382;403; ; ; ; ;
16777;842;396;406;0	674;0	417;743	917;3	677;0;355;432;0	426;0	398;749	928;3	610;0;32;382;403; ; ; ; ;
16797;843;397;392;0	674;0	417;743	917;3	643;0;380;413;0	426;0	398;749	928;3	606;0;32;382;403; ; ; ; ;
16817;844;401;406;0	674;0	418;743	917;3	602;0;381;378;0	426;0	398;749	928;3	455;0;32;382;403; ; ; ; ;
16837;845;388;395;0	673;0	418;743	917;3	677;0;393;386;0	426;0	398;749	928;3	535;0;32;382;403; ; ; ; ;
16857;846;388;400;0	673;0	418;745	091;3	656;0;397;395;0	425;0	399;748	069;3	481;0;32;382;403; ; ; ; ;
16877;847;410;401;0	673;0	418;745	091;3	613;0;383;376;0	425;0	399;748	069;3	419;0;32;382;403; ; ; ; ;
16897;848;384;380;0	673;0	418;745	091;3	618;0;371;431;0	425;0	399;748	069;3	597;0;32;382;403; ; ; ; ;
16917;849;389;396;0	673;0	418;745	091;3	637;0;390;401;0	425;0	399;748	069;3	545;0;32;382;403; ; ; ; ;
16937;850;388;388;0	673;0	418;745	091;3	662;0;363;418;0	425;0	398;748	069;3	702;0;32;382;403; ; ; ; ;
16957;851;390;397;0	673;0	417;743	728;3	666;0;366;403;0	426;0	398;748	747;3	724;0;32;382;403; ; ; ; ;
16977;852;393;409;0	674;0	417;743	728;3	702;0;362;438;0	426;0	398;748	747;3	809;0;32;382;403; ; ; ; ;
16997;853;408;405;0	674;0	417;743	728;3	640;0;394;382;0	426;0	398;748	747;3	459;0;33;385;402; ; ; ; ;
17016;854;384;392;0	674;0	417;743	728;3	673;0;388;406;0	426;0	398;748	747;3	634;0;33;385;402; ; ; ; ;
17036;855;401;394;0	674;0	417;743	728;3	684;0;365;413;0	426;0	398;748	747;3	705;0;33;385;402; ; ; ; ;
17056;856;392;396;0	674;0	417;744	788;3	665;0;379;420;0	426;0	397;748	633;3	565;0;33;385;402; ; ; ; ;
17076;857;406;388;0	674;0	417;744	788;3	840;0;373;411;0	426;0	397;748	633;3	682;0;33;385;402; ; ; ; ;
17096;858;395;385;0	674;0	417;744	788;3	800;0;378;388;0	426;0	397;748	633;3	594;0;33;385;402; ; ; ; ;
17116;859;395;386;0	674;0	417;744	788;3	714;0;374;424;0	426;0	397;748	633;3	930;0;33;385;402; ; ; ; ;
17136;860;394;399;0	674;0	417;744	788;3	732;0;375;420;0	426;0	397;748	633;3	774;0;33;385;402; ; ; ; ;
17156;861;394;401;0	674;0	417;742	073;3	737;0;376;418;0	426;0	397;749	059;3	824;0;33;385;402; ; ; ; ;
17176;862;421;394;0	674;0	416;742	073;3	770;0;400;395;0	426;0	397;749	059;3	700;0; ; ; ; ; ; ; ;
17196;863;387;381;0	674;0	417;742	073;3	783;0;371;422;0	426;0	397;749	059;3	741;0;34;389;391; ; ; ; ;
17216;864;400;389;0	674;0	417;742	073;3	808;0;379;410;0	426;0	397;749	059;3	747;0;34;389;391; ; ; ; ;
17236;865;399;396;0	674;0	417;742	073;3	715;0;402;395;0	426;0	397;749	059;3	796;0;34;389;391; ; ; ; ;
17256;866;399;390;0	674;0	417;744	776;3	736;0;390;406;0	427;0	397;748	275;3	812;0;34;389;391; ; ; ; ;
17276;867;393;372;0	675;0	417;744	776;3	792;0;384;392;0	427;0	397;748	275;3	740;0;34;389;391; ; ; ; ;
17296;868;414;392;0	675;0	417;744	776;3	718;0;383;414;0	427;0	397;748	275;3	726;0;34;389;391; ; ; ; ;
17315;869;402;384;0	675;0	417;744	776;3	796;0;360;408;0	427;0	397;748	275;3	808;0;34;389;391; ; ; ; ;
17335;870;395;390;0	675;0	417;744	776;3	721;0;375;395;0	427;0	397;748	275;3	759;0;34;389;391; ; ; ; ;
17355;871;402;385;0	675;0	417;745	540;3	752;0;367;404;0	427;0	397;749	521;3	780;0;34;389;391; ; ; ; ;
17375;872;411;378;0	675;0	417;745	540;3	759;0;367;396;0	427;0	397;749	521;3	783;0;34;389;391; ; ; ; ;
17395;873;397;384;0	675;0	417;745	540;3	847;0;369;413;0	427;0	397;749	521;3	825;0;34;389;391; ; ; ; ;
17415;874;393;378;0	675;0	417;745	540;3	835;0;376;395;0	427;0	397;749	521;3	719;0;34;389;391; ; ; ; ;
17435;875;386;371;0	675;0	417;745	540;3	731;0;387;392;0	427;0	397;749	521;3	665;0;34;389;391; ; ; ; ;
17455;876;381;372;0	675;0	417;745	444;3	770;0;391;396;0	427;0	397;748	678;3	646;0;34;389;391; ; ; ; ;
17475;877;399;381;0	675;0	417;745	444;3	749;0;367;392;0	427;0	397;748	678;3	784;0;34;389;391; ; ; ; ;
17495;878;396;388;0	675;0	417;745	444;3	736;0;383;384;0	427;0	398;748	678;3	655;0;34;389;391; ; ; ; ;
17515;879;414;387;0	675;0	418;745	444;3	681;0;401;391;0	428;0	398;748	678;3	711;0;34;389;391; ; ; ; ;
17535;880;465;414;0	675;0	418;745	444;3	760;0;449;424;0	427;0	398;748	678;3	626;0;35;465;418; ; ; ; ;
17555;881;474;418;0	675;0	418;746	581;3	746;0;469;424;0	427;0	398;748	220;3	633;0;35;465;418; ; ; ; ;
17575;882;475;406;0	675;0	418;746	581;3	794;0;465;410;0	428;0	399;748	220;3	589;0;35;465;418; ; ; ; ;
17595;883;474;415;0	676;0	418;746	581;3	730;0;461;410;0	428;0	399;748	220;3	588;0;35;465;418; ; ; ; ;
17615;884;484;415;0	676;0	418;746	581;3	757;0;450;416;0	428;0	398;748	220;3	702;0;35;465;418; ; ; ; ;
17634;885;478;396;0	676;0	418;746	581;3	725;0;456;416;0	428;0	398;748	220;3	671;0;35;465;418; ; ; ; ;
17654;886;481;399;0	676;0	418;747	112;3	735;0;451;415;0	428;0	398;748	232;3	706;0;35;465;418; ; ; ; ;
17674;887;486;414;0	675;0	418;747	112;3	829;0;458;399;0	428;0	398;748	232;3	610;0;35;465;418; ; ; ; ;
17694;888;479;422;0	675;0	418;747	112;3	721;0;456;405;0	427;0	398;748	232;3	731;0;35;465;418; ; ; ; ;
17714;889;472;424;0	675;0	418;747	112;3	838;0;464;409;0	427;0	398;748	232;3	811;0;35;465;418; ; ; ; ;
17734;890;465;422;0	675;0	418;747	112;3	836;0;445;436;0	427;0	398;748	232;3	826;0;35;465;418; ; ; ; ;
17754;891;458;422;0	675;0	418;747	969;3	816;0;445;443;0	427;0	398;748	268;3	841;0;35;465;418; ; ; ; ;
17774;892;468;413;0	674;0	418;747	969;3	848;0;462;417;0	426;0	399;748	268;3	727;0;35;465;418; ; ; ; ;
17794;893;470;419;0	674;0	418;747	969;3	827;0;461;410;0	426;0	399;748	268;3	683;0;35;465;418; ; ; ; ;
17814;894;481;416;0	674;0	418;747	969;3	796;0;452;423;0	426;0	399;748	268;3	723;0;35;465;418; ; ; ; ;
17834;895;466;415;0	674;0	418;747	969;3	786;0;453;419;0	426;0	399;748	268;3	707;0;35;465;418; ; ; ; ;
17854;896;469;418;0	674;0	418;746	862;3	769;0;454;419;0	426;0	399;748	425;3	695;0;35;465;418; ; ; ; ;
17874;897;472;406;0	674;0	418;746	862;3	772;0;449;432;0	426;0	399;748	425;3	808;0;35;465;418; ; ; ; ;
17894;898;464;415;0	674;0	418;746	862;3	830;0;463;432;0	426;0	399;748	425;3	699;0;35;465;418; ; ; ; ;
17913;899;482;402;0	674;0	418;746	862;3	853;0;463;435;0	426;0	399;748	425;3	733;0;35;465;418; ; ; ; ;
17933;900;480;410;0	675;0	418;746	862;3	895;0;449;431;0	427;0	399;748	425;3	771;0;35;465;418; ; ; ; ;
17953;901;481;412;0	675;0	418;746	032;3	920;0;456;432;0	427;0	399;748	511;3	722;0;35;465;418; ; ; ; ;
17973;902;469;410;0	675;0	418;746	032;3	835;0;456;447;0	427;0	399;748	511;3	755;0;35;465;418; ; ; ; ;
17993;903;477;407;0	675;0	418;746	032;3	834;0;463;405;0	426;0	399;748	511;3	634;0;35;465;418; ; ; ; ;
18013;904;467;411;0	674;0	418;746	032;3	819;0;453;418;0	426;0	399;748	511;3	743;0;35;465;418; ; ; ; ;
18033;905;468;420;0	674;0	418;746	032;3	837;0;462;419;0	426;0	399;748	511;3	682;0;35;465;418; ; ; ; ;
18053;906;470;420;0	674;0	418;745	860;3	831;0;457;421;0	426;0	399;749	065;3	737;0;35;465;418; ; ; ; ;
18073;907;459;418;0	674;0	418;745	860;3	887;0;464;440;0	426;0	399;749	065;3	764;0;35;465;418; ; ; ; ;
18093;908;469;437;0	674;0	418;745	860;3	969;0;467;422;0	426;0	399;749	065;3	792;0;35;465;418; ; ; ; ;
18113;909;471;426;0	674;0	418;745	860;3	746;0;458;412;0	426;0	399;749	065;3	691;0;35;465;418; ; ; ; ;
18133;910;468;424;0	674;0	418;745	860;3	764;0;461;418;0	426;0	399;749	065;3	725;0;35;465;418; ; ; ; ;
18153;911;469;422;0	674;0	418;747	338;3	788;0;459;414;0	426;0	399;747	526;3	703;0;35;465;418; ; ; ; ;
18173;912;463;421;0	674;0	418;747	338;3	781;0;470;415;0	426;0	399;747	526;3	711;0;35;465;418; ; ; ; ;
18192;913;463;416;0	674;0	418;747	338;3	782;0;471;424;0	426;0	399;747	526;3	622;0;35;465;418; ; ; ; ;
18212;914;483;421;0	675;0	418;747	338;3	854;0;435;434;0	427;0	399;747	526;3	803;0;35;465;418; ; ; ; ;
18232;915;458;411;0	675;0	418;747	338;3	809;0;470;428;0	427;0	399;747	526;3	569;0;35;465;418; ; ; ; ;
18252;916;461;411;0	675;0	418;745	990;3	822;0;462;431;0	427;0	399;749	975;3	624;0;35;465;418; ; ; ; ;
18272;917;473;410;0	675;0	418;745	990;3	801;0;464;411;0	427;0	399;749	975;3	631;0;35;465;418; ; ; ; ;
18292;918;480;424;0	675;0	418;745	990;3	793;0;467;423;0	427;0	399;749	975;3	635;0;35;465;418; ; ; ; ;
18312;919;459;428;0	675;0	418;745	990;3	779;0;446;433;0	427;0	399;749	975;3	629;0;35;465;418; ; ; ; ;
18332;920;475;414;0	675;0	418;745	990;3	833;0;471;406;0	427;0	399;749	975;3	751;0;35;465;418; ; ; ; ;
18352;921;473;421;0	675;0	418;747	596;3	836;0;464;414;0	427;0	398;748	640;3	756;0;35;465;418; ; ; ; ;
18372;922;464;409;0	675;0	418;747	596;3	799;0;483;407;0	426;0	398;748	640;3	621;0;35;465;418; ; ; ; ;
18392;923;489;416;0	675;0	418;747	596;3	811;0;463;416;0	427;0	398;748	640;3	797;0;35;465;418; ; ; ; ;
18412;924;476;414;0	675;0	418;747	596;3	772;0;464;421;0	427;0	398;748	640;3	701;0;35;465;418; ; ; ; ;
18432;925;466;423;0	675;0	418;747	596;3	847;0;453;410;0	427;0	398;748	640;3	686;0;35;465;418; ; ; ; ;
18452;926;475;425;0	675;0	418;747	716;3	848;0;450;415;0	426;0	398;748	866;3	671;0;35;465;418; ; ; ; ;
18472;927;479;414;0	674;0	418;747	716;3	737;0;479;409;0	426;0	399;748	866;3	738;0;35;465;418; ; ; ; ;
18492;928;471;412;0	674;0	418;747	716;3	833;0;461;405;0	426;0	399;748	866;3	647;0;35;465;418; ; ; ; ;
18511;929;468;418;0	674;0	418;747	716;3	749;0;469;431;0	426;0	399;748	866;3	717;0;35;465;418; ; ; ; ;
18531;930;471;409;0	674;0	418;747	716;3	887;0;458;435;0	426;0	399;748	866;3	747;0;35;465;418; ; ; ; ;
18551;931;470;409;0	674;0	418;747	160;3	874;0;458;440;0	426;0	399;748	221;3	717;0;35;465;418; ; ; ; ;
18571;932;481;415;0	674;0	418;747	160;3	815;0;451;437;0	426;0	399;748	221;3	730;0;35;465;418; ; ; ; ;
18591;933;473;420;0	674;0	418;747	160;3	967;0;455;417;0	426;0	399;748	221;3	771;0;35;465;418; ; ; ; ;
18611;934;470;407;0	674;0	418;747	160;3	923;0;468;434;0	426;0	399;748	221;3	733;0;35;465;418; ; ; ; ;
18631;935;463;424;0	674;0	418;747	160;3	851;0;448;422;0	426;0	399;748	221;3	759;0;35;465;418; ; ; ; ;
18651;936;459;421;0	674;0	418;747	464;3	921;0;453;428;0	426;0	399;748	891;3	745;0;35;465;418; ; ; ; ;
18671;937;469;420;0	674;0	418;747	464;3	865;0;460;408;0	426;0	399;748	891;3	747;0;35;465;418; ; ; ; ;
18691;938;469;417;0	674;0	418;747	464;3	895;0;464;439;0	426;0	399;748	891;3	728;0;35;465;418; ; ; ; ;
18711;939;457;408;0	674;0	418;747	464;3	822;0;416;403;0	427;0	398;748	891;3	711;0;36;410;393; ; ; ; ;
18731;940;420;385;0	675;0	418;747	464;3	846;0;406;396;0	428;0	398;748	891;3	726;0;36;410;393; ; ; ; ;
18751;941;413;377;0	675;0	418;748	080;3	844;0;397;402;0	428;0	398;749	092;3	721;0;36;410;393; ; ; ; ;
18771;942;416;394;0	675;0	418;748	080;3	935;0;396;429;0	428;0	398;749	092;4	009;0;36;410;393; ; ; ; ;
18790;943;412;398;0	675;0	417;748	080;3	891;0;400;430;0	428;0	398;749	092;3	951;0;36;410;393; ; ; ; ;
18810;944;409;391;0	675;0	417;748	080;3	925;0;407;391;0	427;0	398;749	092;3	808;0;36;410;393; ; ; ; ;
18830;945;420;380;0	675;0	417;748	080;3	887;0;416;383;0	427;0	398;749	092;3	740;0;36;410;393; ; ; ; ;
18850;946;417;380;0	675;0	417;746	821;3	891;0;422;374;0	427;0	398;748	475;3	668;0;36;410;393; ; ; ; ;
18870;947;402;393;0	675;0	417;746	821;3	857;0;391;425;0	427;0	398;748	475;3	889;0;37;407;396; ; ; ; ;
18890;948;423;392;0	675;0	418;746	821;3	798;0;387;402;0	427;0	398;748	475;3	779;0;37;407;396; ; ; ; ;
18910;949;420;385;0	675;0	418;746	821;3	790;0;416;393;0	427;0	398;748	475;3	796;0;37;407;396; ; ; ; ;
18930;950;403;394;0	675;0	418;746	821;3	863;0;416;401;0	427;0	398;748	475;3	854;0;37;407;396; ; ; ; ;
18950;951;413;393;0	675;0	418;745	618;3	826;0;416;397;0	427;0	398;748	548;3	801;0;37;407;396; ; ; ; ;
18970;952;415;380;0	675;0	418;745	618;3	887;0;397;405;0	427;0	398;748	548;3	739;0;37;407;396; ; ; ; ;
18990;953;421;379;0	675;0	418;745	618;3	855;0;401;421;0	427;0	398;748	548;3	886;0;37;407;396; ; ; ; ;
19010;954;411;372;0	675;0	418;745	618;3	911;0;416;407;0	427;0	398;748	548;3	810;0;37;407;396; ; ; ; ;
19030;955;409;384;0	675;0	418;745	618;3	833;0;406;383;0	427;0	399;748	548;3	770;0;37;407;396; ; ; ; ;
19050;956;410;381;0	675;0	418;746	905;3	851;0;412;386;0	427;0	399;747	865;3	824;0;37;407;396; ; ; ; ;
19070;957;405;393;0	675;0	418;746	905;3	801;0;406;404;0	427;0	399;747	865;3	735;0;37;407;396; ; ; ; ;
19089;958;419;405;0	675;0	418;746	905;3	764;0;419;404;0	427;0	399;747	865;3	731;0;37;407;396; ; ; ; ;
19109;959;413;401;0	675;0	418;746	905;3	703;0;409;401;0	427;0	399;747	865;3	704;0;37;407;396; ; ; ; ;
19129;960;413;400;0	674;0	418;746	905;3	785;0;400;415;0	426;0	399;747	865;3	627;0;37;407;396; ; ; ; ;
19149;961;413;400;0	674;0	418;745	754;3	745;0;403;415;0	426;0	399;748	281;3	612;0;37;407;396; ; ; ; ;
19169;962;420;402;0	674;0	418;745	754;3	719;0;404;404;0	426;0	399;748	281;3	665;0;37;407;396; ; ; ; ;
19189;963;418;389;0	674;0	418;745	754;3	619;0;395;428;0	426;0	399;748	281;3	741;0;37;407;396; ; ; ; ;
19209;964;412;375;0	674;0	418;745	754;3	615;0;391;393;0	426;0	398;748	281;3	622;0;37;407;396; ; ; ; ;
19229;965;406;387;0	674;0	418;745	754;3	635;0;375;414;0	426;0	398;748	281;3	680;0;37;407;396; ; ; ; ;
19249;966;403;383;0	673;0	418;743	017;3	627;0;367;418;0	425;0	398;748	032;3	688;0;37;407;396; ; ; ; ;
19269;967;396;391;0	673;0	418;743	017;3	590;0;398;368;0	425;0	398;748	032;3	491;0;37;407;396; ; ; ; ;
19289;968;398;391;0	673;0	418;743	017;3	612;0;362;424;0	425;0	398;748	032;3	628;0; ; ; ; ; ; ; ;
19309;969;414;405;0	673;0	417;743	017;3	703;0;404;383;0	425;0	398;748	032;3	601;0;38;381;393; ; ; ; ;
19329;970;403;397;0	672;0	417;743	017;3	554;0;381;379;0	424;0	398;748	032;3	507;0;38;381;393; ; ; ; ;
19349;971;410;399;0	672;0	417;744	344;3	590;0;373;376;0	424;0	398;748	541;3	572;0;38;381;393; ; ; ; ;
19369;972;386;385;0	672;0	417;744	344;3	639;0;404;389;0	424;0	398;748	541;3	530;0;38;381;393; ; ; ; ;
19389;973;394;382;0	672;0	416;744	344;3	720;0;379;411;0	424;0	398;748	541;3	650;0;38;381;393; ; ; ; ;
19409;974;397;401;0	671;0	416;744	344;3	703;0;368;402;0	424;0	398;748	541;3	550;0;38;381;393; ; ; ; ;
19429;975;397;393;0	671;0	416;744	344;3	764;0;377;399;0	423;0	398;748	541;3	587;0;38;381;393; ; ; ; ;
19448;976;398;397;0	671;0	416;743	649;3	770;0;374;396;0	424;0	398;749	141;3	630;0;38;381;393; ; ; ; ;
19468;977;375;385;0	672;0	417;743	649;3	677;0;373;394;0	424;0	398;749	141;3	500;0;38;381;393; ; ; ; ;
19488;978;389;394;0	672;0	417;743	649;3	675;0;381;405;0	424;0	398;749	141;3	626;0;38;381;393; ; ; ; ;
19508;979;375;400;0	672;0	417;743	649;3	693;0;383;402;0	424;0	398;749	141;3	615;0;38;381;393; ; ; ; ;
19528;980;387;407;0	672;0	417;743	649;3	661;0;392;370;0	424;0	398;749	141;3	519;0;38;381;393; ; ; ; ;
19548;981;382;413;0	673;0	417;744	540;3	667;0;396;374;0	425;0	398;748	235;3	577;0;38;381;393; ; ; ; ;
19568;982;393;391;0	673;0	417;744	540;3	630;0;376;397;0	425;0	398;748	235;3	631;0;38;381;393; ; ; ; ;
19588;983;382;407;0	673;0	417;744	540;3	670;0;395;380;0	425;0	398;748	235;3	566;0;38;381;393; ; ; ; ;
19608;984;384;400;0	673;0	417;744	540;3	672;0;378;377;0	425;0	398;748	235;3	555;0;38;381;393; ; ; ; ;
19628;985;393;399;0	673;0	417;744	540;3	732;0;390;375;0	425;0	398;748	235;3	471;0;38;381;393; ; ; ; ;
19648;986;387;400;0	673;0	417;743	833;3	749;0;382;373;0	426;0	398;748	518;3	437;0;38;381;393; ; ; ; ;
19668;987;393;393;0	674;0	417;743	833;3	658;0;367;390;0	426;0	398;748	518;3	521;0;38;381;393; ; ; ; ;
19687;988;387;370;0	674;0	417;743	833;3	684;0;394;416;0	426;0	398;748	518;3	630;0;38;381;393; ; ; ; ;
19707;989;369;385;0	674;0	417;743	833;3	679;0;366;413;0	426;0	398;748	518;3	527;0;38;381;393; ; ; ; ;
19727;990;373;380;0	674;0	417;743	833;3	679;0;365;405;0	427;0	398;748	518;3	499;0;38;381;393; ; ; ; ;
19747;991;378;371;0	675;0	417;744	233;3	682;0;365;418;0	427;0	398;747	806;3	523;0;38;381;393; ; ; ; ;
19767;992;377;393;0	675;0	417;744	233;3	662;0;370;387;0	427;0	398;747	806;3	390;0;38;381;393; ; ; ; ;
19787;993;373;374;0	676;0	417;744	233;3	567;0;372;374;0	428;0	398;747	806;3	498;0;38;381;393; ; ; ; ;
19807;994;391;402;0	676;0	418;744	233;3	637;0;366;397;0	428;0	398;747	806;3	503;0;38;381;393; ; ; ; ;
19827;995;378;376;0	676;0	418;744	233;3	596;0;350;423;0	428;0	398;747	806;3	652;0;38;381;393; ; ; ; ;
19847;996;381;387;0	676;0	418;743	863;3	628;0;348;425;0	429;0	398;747	336;3	702;0;38;381;393; ; ; ; ;
19867;997;388;387;0	677;0	418;743	863;3	585;0;370;411;0	429;0	398;747	336;3	523;0;38;381;393; ; ; ; ;
19887;998;390;379;0	677;0	418;743	863;3	651;0;367;452;0	429;0	398;747	336;3	854;0;38;381;393; ; ; ; ;
19907;999;375;382;0	677;0	418;743	863;3	581;0;379;354;0	429;0	398;747	336;3	290;0;39;379;394; ; ; ; ;
19927;1000;392;378;0	678;0	418;743	863;3	546;0;383;382;0	430;0	398;747	336;3	417;0;39;379;394; ; ; ; ;
19947;1001;388;378;0	678;0	418;745	618;3	567;0;386;376;0	430;0	398;747	728;3	434;0;39;379;394; ; ; ; ;
19967;1002;380;382;0	678;0	418;745	618;3	585;0;368;377;0	430;0	397;747	728;3	427;0;39;379;394; ; ; ; ;
19987;1003;394;400;0	678;0	418;745	618;3	552;0;351;395;0	430;0	397;747	728;3	505;0;39;379;394; ; ; ; ;
20007;1004;388;382;0	678;0	418;745	618;3	603;0;372;398;0	430;0	397;747	728;3	519;0;39;379;394; ; ; ; ;
20026;1005;386;385;0	678;0	418;745	618;3	646;0;363;419;0	430;0	397;747	728;3	537;0;39;379;394; ; ; ; ;
20046;1006;386;390;0	678;0	417;745	329;3	646;0;360;427;0	430;0	397;748	149;3	554;0;39;379;394; ; ; ; ;
20066;1007;385;391;0	678;0	417;745	329;3	595;0;369;441;0	430;0	397;748	149;3	753;0;39;379;394; ; ; ; ;
20086;1008;392;401;0	678;0	417;745	329;3	609;0;389;389;0	430;0	397;748	149;3	492;0;39;379;394; ; ; ; ;
20106;1009;368;373;0	678;0	417;745	329;3	659;0;366;359;0	430;0	397;748	149;3	278;0; ; ; ; ; ; ; ;
20126;1010;363;364;0	678;0	417;745	329;3	588;0;379;366;0	430;0	397;748	149;3	376;0; ; ; ; ; ; ; ;
20146;1011;360;357;0	678;0	417;745	347;3	607;0;384;374;0	430;0	397;747	504;3	328;0; ; ; ; ; ; ; ;
20166;1012;371;381;0	678;0	417;745	347;3	631;0;374;410;0	430;0	397;747	504;3	600;0; ; ; ; ; ; ; ;
20186;1013;363;390;0	677;0	417;745	347;3	717;0;386;372;0	430;0	397;747	504;3	513;0; ; ; ; ; ; ; ;
20206;1014;376;400;0	677;0	417;745	347;3	586;0;375;384;0	430;0	397;747	504;3	451;0; ; ; ; ; ; ; ;
20226;1015;377;374;0	677;0	417;745	347;3	621;0;401;318;0	429;0	397;747	504;3	466;0; ; ; ; ; ; ; ;
20246;1016;379;380;0	677;0	417;745	696;3	632;0;402;304;0	430;0	397;748	093;3	483;0; ; ; ; ; ; ; ;
20266;1017;388;416;0	677;0	417;745	696;3	703;0;374;390;0	429;0	397;748	093;3	551;0; ; ; ; ; ; ; ;
20285;1018;386;398;0	677;0	417;745	696;3	628;0;388;378;0	429;0	397;748	093;3	464;0; ; ; ; ; ; ; ;
20305;1019;380;382;0	677;0	417;745	696;3	684;0;366;341;0	429;0	397;748	093;3	431;0; ; ; ; ; ; ; ;
20325;1020;380;374;0	677;0	417;745	696;3	602;0;387;353;0	429;0	397;748	093;3	389;0; ; ; ; ; ; ; ;
20345;1021;380;366;0	677;0	417;743	486;3	602;0;378;335;0	429;0	397;747	484;3	351;0; ; ; ; ; ; ; ;
20365;1022;386;384;0	677;0	417;743	486;3	710;0;382;389;0	429;0	397;747	484;3	589;0; ; ; ; ; ; ; ;
20385;1023;378;380;0	677;0	417;743	486;3	746;0;391;304;0	429;0	397;747	484;3	355;0; ; ; ; ; ; ; ;
20405;1024;380;376;0	677;0	417;743	486;3	678;0;390;390;0	429;0	397;747	484;3	667;0; ; ; ; ; ; ; ;
20425;1025;378;375;0	678;0	417;743	486;3	700;0;396;391;0	430;0	397;747	484;3	621;0; ; ; ; ; ; ; ;
20445;1026;380;373;0	677;0	418;745	362;3	710;0;399;368;0	430;0	398;748	459;3	590;0; ; ; ; ; ; ; ;
20465;1027;375;428;0	678;0	419;745	362;3	740;0;363;444;0	430;0	398;748	459;3	825;0;40;376;433; ; ; ; ;
20485;1028;379;428;0	678;0	419;745	362;3	667;0;370;441;0	430;0	398;748	459;3	648;0;40;376;433; ; ; ; ;
20505;1029;383;427;0	678;0	418;745	362;3	712;0;378;433;0	430;0	398;748	459;3	633;0;40;376;433; ; ; ; ;
20525;1030;368;434;0	678;0	418;745	362;3	643;0;370;437;0	430;0	398;748	459;3	672;0;40;376;433; ; ; ; ;
20545;1031;371;436;0	678;0	418;743	716;3	642;0;372;433;0	430;0	398;747	824;3	672;0;40;376;433; ; ; ; ;
20565;1032;375;433;0	678;0	418;743	716;3	657;0;383;428;0	430;0	398;747	824;3	683;0;40;376;433; ; ; ; ;
20585;1033;370;432;0	678;0	418;743	716;3	705;0;391;451;0	430;0	398;747	824;3	663;0;40;376;433; ; ; ; ;
20604;1034;375;442;0	678;0	418;743	716;3	706;0;380;442;0	430;0	398;747	824;3	710;0;40;376;433; ; ; ; ;
20624;1035;378;427;0	678;0	418;743	716;3	695;0;380;441;0	430;0	398;747	824;3	742;0;40;376;433; ; ; ; ;
20645;1036;376;429;0	678;0	418;742	769;3	688;0;380;441;0	430;0	398;748	538;3	752;0;40;376;433; ; ; ; ;
20664;1037;356;426;0	678;0	418;742	769;3	736;0;371;445;0	430;0	398;748	538;3	722;0;40;376;433; ; ; ; ;
20684;1038;388;423;0	678;0	418;742	769;3	804;0;380;403;0	431;0	398;748	538;3	706;0;40;376;433; ; ; ; ;
20704;1039;334;420;0	679;0	418;742	769;3	780;0;325;426;0	431;0	398;748	538;3	746;0;41;314;428; ; ; ; ;
20724;1040;330;428;0	679;0	418;742	769;3	872;0;316;423;0	432;0	398;748	538;3	709;0;41;314;428; ; ; ; ;
20744;1041;327;426;0	679;0	418;743	299;3	890;0;307;421;0	432;0	397;747	711;3	719;0;41;314;428; ; ; ; ;
20765;1042;332;408;0	679;0	418;743	299;3	832;0;318;437;0	431;0	397;747	711;3	820;0;41;314;428; ; ; ; ;
20784;1043;338;430;0	679;0	418;743	299;3	787;0;326;433;0	431;0	397;747	711;3	740;0;41;314;428; ; ; ; ;
20805;1044;319;421;0	679;0	418;743	299;3	822;0;324;442;0	431;0	397;747	711;3	711;0;41;314;428; ; ; ; ;
20824;1045;312;429;0	679;0	418;743	299;3	801;0;314;436;0	431;0	397;747	711;3	714;0;41;314;428; ; ; ; ;
20845;1046;308;425;0	679;0	417;743	231;3	816;0;317;435;0	431;0	397;749	119;3	724;0;41;314;428; ; ; ; ;
20863;1047;314;408;0	679;0	417;743	231;3	782;0;308;447;0	431;0	397;749	119;3	692;0;41;314;428; ; ; ; ;
20885;1048;325;423;0	679;0	417;743	231;3	663;0;301;453;0	431;0	397;749	119;3	722;0;41;314;428; ; ; ; ;
20903;1049;321;424;0	678;0	417;743	231;3	666;0;314;458;0	431;0	397;749	119;3	696;0;41;314;428; ; ; ; ;
20925;1050;322;425;0	678;0	417;743	231;3	682;0;309;442;0	431;0	397;749	119;3	739;0;41;314;428; ; ; ; ;
20943;1051;328;424;0	678;0	417;745	523;3	700;0;307;445;0	430;0	397;748	233;3	731;0;41;314;428; ; ; ; ;
20965;1052;303;425;0	678;0	417;745	523;3	685;0;302;476;0	430;0	397;748	233;3	823;0;41;314;428; ; ; ; ;
20983;1053;307;430;0	678;0	417;745	523;3	703;0;307;440;0	430;0	397;748	233;3	684;0;41;314;428; ; ; ; ;
21004;1054;304;416;0	678;0	417;745	523;3	624;0;308;440;0	430;0	397;748	233;3	688;0;41;314;428; ; ; ; ;
21023;1055;303;403;0	678;0	417;745	523;3	630;0;306;411;0	430;0	397;748	233;3	579;0;41;314;428; ; ; ; ;
21044;1056;304;400;0	678;0	417;745	713;3	638;0;308;402;0	430;0	397;747	555;3	542;0;41;314;428; ; ; ; ;
21063;1057;333;432;0	678;0	417;745	713;3	627;0;315;440;0	430;0	398;747	555;3	689;0;42;306;424; ; ; ; ;
21084;1058;313;419;0	678;0	418;745	713;3	623;0;298;434;0	430;0	398;747	555;3	599;0;42;306;424; ; ; ; ;
21103;1059;299;422;0	678;0	418;745	713;3	657;0;294;435;0	430;0	398;747	555;3	617;0;42;306;424; ; ; ; ;
21124;1060;318;417;0	678;0	418;745	713;3	612;0;311;424;0	430;0	397;747	555;3	573;0;42;306;424; ; ; ; ;
21143;1061;316;417;0	678;0	417;744	992;3	614;0;301;421;0	430;0	397;747	123;3	568;0;42;306;424; ; ; ; ;
21165;1062;311;424;0	678;0	417;744	992;3	579;0;301;439;0	431;0	397;747	123;3	532;0;42;306;424; ; ; ; ;
21183;1063;324;421;0	678;0	417;744	992;3	633;0;306;429;0	431;0	397;747	123;3	501;0;42;306;424; ; ; ; ;
21204;1064;307;412;0	678;0	417;744	992;3	584;0;286;436;0	431;0	397;747	123;3	557;0;42;306;424; ; ; ; ;
21222;1065;330;430;0	678;0	417;744	992;3	558;0;304;461;0	431;0	397;747	123;3	624;0; ; ; ; ; ; ; ;
21242;1066;327;427;0	678;0	417;744	764;3	569;0;298;459;0	431;0	397;748	013;3	634;0; ; ; ; ; ; ; ;
21262;1067;314;419;0	678;0	417;744	764;3	624;0;289;445;0	431;0	397;748	013;3	561;0; ; ; ; ; ; ; ;
21282;1068;312;422;0	678;0	417;744	764;3	544;0;321;443;0	431;0	397;748	013;3	500;0; ; ; ; ; ; ; ;
21302;1069;307;417;0	678;0	417;744	764;3	497;0;298;433;0	430;0	397;748	013;3	558;0; ; ; ; ; ; ; ;
21322;1070;317;444;0	678;0	417;744	764;3	554;0;316;474;0	430;0	397;748	013;3	664;0; ; ; ; ; ; ; ;
21342;1071;314;445;0	678;0	417;746	361;3	549;0;307;473;0	431;0	397;747	302;3	653;0; ; ; ; ; ; ; ;
21362;1072;280;413;0	678;0	417;746	361;3	579;0;295;441;0	431;0	397;747	302;3	539;0;43;276;387; ; ; ; ;
21382;1073;297;407;0	678;0	417;746	361;3	635;0;274;434;0	431;0	397;747	302;3	470;0;43;276;387; ; ; ; ;
21402;1074;300;415;0	678;0	417;746	361;3	575;0;279;425;0	431;0	397;747	302;3	639;0;43;276;387; ; ; ; ;
21422;1075;307;411;0	678;0	417;746	361;3	558;0;264;408;0	431;0	397;747	302;3	539;0;43;276;387; ; ; ; ;
21442;1076;311;411;0	678;0	417;746	266;3	569;0;261;396;0	430;0	397;751	869;3	568;0;43;276;387; ; ; ; ;
21462;1077;295;341;0	678;0	416;746	266;3	861;0;236;430;0	430;0	396;751	869;3	448;0;43;276;387; ; ; ; ;
21481;1078;258;352;0	678;0	415;746	266;3	664;0;247;395;0	430;0	395;751	869;3	457;0;43;276;387; ; ; ; ;
21501;1079;282;368;0	678;0	415;746	266;3	556;0;259;384;0	430;0	395;751	869;3	574;0;43;276;387; ; ; ; ;
21521;1080;263;374;0	678;0	415;746	266;3	510;0;263;378;0	430;0	395;751	869;3	552;0;43;276;387; ; ; ; ;
21541;1081;273;381;0	677;0	415;746	304;3	464;0;268;374;0	430;0	395;748	406;3	514;0;43;276;387; ; ; ; ;
21561;1082;286;376;0	677;0	415;746	304;3	573;0;248;378;0	430;0	396;748	406;3	593;0;43;276;387; ; ; ; ;
21581;1083;294;369;0	677;0	415;746	304;3	681;0;267;374;0	429;0	396;748	406;3	493;0;43;276;387; ; ; ; ;
21601;1084;294;369;0	676;0	415;746	304;3	660;0;276;379;0	429;0	396;748	406;3	453;0;43;276;387; ; ; ; ;
21621;1085;285;357;0	676;0	415;746	304;3	598;0;281;406;0	428;0	396;748	406;3	661;0;43;276;387; ; ; ; ;
21641;1086;289;353;0	676;0	416;745	541;3	646;0;286;407;0	428;0	396;748	221;3	605;0;43;276;387; ; ; ; ;
21661;1087;275;368;0	676;0	416;745	541;3	530;0;273;406;0	428;0	396;748	221;3	640;0;43;276;387; ; ; ; ;
21681;1088;302;363;0	675;0	416;745	541;3	682;0;279;330;0	428;0	396;748	221;3	382;0; ; ; ; ; ; ; ;
21701;1089;282;354;0	675;0	416;745	541;3	676;0;246;286;0	427;0	396;748	221;3	420;0; ; ; ; ; ; ; ;
21721;1090;283;356;0	675;0	415;745	541;3	664;0;308;385;0	427;0	396;748	221;3	544;0; ; ; ; ; ; ; ;
21741;1091;284;357;0	674;0	415;745	873;3	658;0;306;334;0	427;0	396;748	158;3	416;0; ; ; ; ; ; ; ;
21761;1092;298;367;0	674;0	415;745	873;3	579;0;256;378;0	427;0	397;748	158;3	613;0; ; ; ; ; ; ; ;
21781;1093;283;360;0	674;0	416;745	873;3	488;0;294;393;0	426;0	397;748	158;3	530;0; ; ; ; ; ; ; ;
21800;1094;295;372;0	674;0	416;745	873;3	557;0;265;303;0	426;0	397;748	158;3	400;0; ; ; ; ; ; ; ;
21820;1095;307;370;0	674;0	416;745	873;3	542;0;286;383;0	426;0	397;748	158;3	509;0;44;285;379; ; ; ; ;
21840;1096;303;370;0	674;0	416;747	057;3	516;0;272;368;0	426;0	397;746	979;3	453;0;44;285;379; ; ; ; ;
21860;1097;290;370;0	674;0	416;747	057;3	523;0;283;374;0	426;0	397;746	979;3	507;0;44;285;379; ; ; ; ;
21880;1098;310;391;0	674;0	416;747	057;3	538;0;276;387;0	426;0	397;746	979;3	559;0;44;285;379; ; ; ; ;
21900;1099;291;368;0	674;0	416;747	057;3	462;0;305;389;0	426;0	397;746	979;3	580;0;44;285;379; ; ; ; ;
21920;1100;289;384;0	674;0	416;747	057;3	509;0;258;387;0	426;0	397;746	979;3	516;0;44;285;379; ; ; ; ;
21940;1101;295;375;0	674;0	416;745	670;3	491;0;260;388;0	426;0	397;746	267;3	545;0;44;285;379; ; ; ; ;
21960;1102;285;369;0	674;0	416;745	670;3	543;0;276;389;0	426;0	397;746	267;3	473;0;44;285;379; ; ; ; ;
21980;1103;286;370;0	674;0	415;745	670;3	520;0;286;387;0	426;0	396;746	267;3	414;0;44;285;379; ; ; ; ;
22000;1104;290;373;0	674;0	415;745	670;3	561;0;277;393;0	426;0	396;746	267;3	443;0;44;285;379; ; ; ; ;
22020;1105;286;372;0	674;0	415;745	670;3	535;0;290;283;0	426;0	396;746	267;3	252;0; ; ; ; ; ; ; ;
22040;1106;287;372;0	674;0	415;746	898;3	539;0;288;274;0	426;0	396;747	419;3	216;0; ; ; ; ; ; ; ;
22060;1107;316;378;0	674;0	415;746	898;3	492;0;266;309;0	426;0	396;747	419;3	270;0; ; ; ; ; ; ; ;
22079;1108;288;363;0	674;0	415;746	898;3	516;0;293;402;0	426;0	396;747	419;3	567;0;45;285;373; ; ; ; ;
22100;1109;302;376;0	674;0	416;746	898;3	461;0;249;378;0	427;0	396;747	419;3	698;0;45;285;373; ; ; ; ;
22119;1110;306;373;0	674;0	416;746	898;3	471;0;285;377;0	427;0	397;747	419;3	424;0;45;285;373; ; ; ; ;
22139;1111;295;369;0	674;0	416;745	298;3	461;0;268;373;0	427;0	396;746	938;3	616;0;45;285;373; ; ; ; ;
22159;1112;302;356;0	674;0	416;745	298;3	524;0;272;395;0	427;0	397;746	938;3	467;0;45;285;373; ; ; ; ;
22179;1113;301;370;0	674;0	416;745	298;3	424;0;275;391;0	427;0	397;746	938;3	527;0;45;285;373; ; ; ; ;
22199;1114;295;362;0	674;0	416;745	298;3	597;0;279;385;0	427;0	397;746	938;3	531;0;45;285;373; ; ; ; ;
22219;1115;291;352;0	674;0	416;745	298;3	528;0;270;376;0	427;0	396;746	938;3	464;0;45;285;373; ; ; ; ;
22239;1116;288;355;0	674;0	415;747	147;3	530;0;272;371;0	426;0	396;747	504;3	498;0;45;285;373; ; ; ; ;
22259;1117;300;364;0	674;0	415;747	147;3	531;0;285;406;0	426;0	396;747	504;3	504;0;45;285;373; ; ; ; ;
22279;1118;387;398;0	673;0	415;747	147;3	503;0;357;396;0	425;0	396;747	504;3	626;0; ; ; ; ; ; ; ;
22299;1119;380;390;0	673;0	415;747	147;3	602;0;399;409;0	425;0	396;747	504;3	583;0; ; ; ; ; ; ; ;
22319;1120;372;371;0	672;0	415;747	147;3	578;0;354;398;0	425;0	396;747	504;3	601;0; ; ; ; ; ; ; ;
22339;1121;367;390;0	672;0	415;742	317;3	570;0;368;402;0	425;0	396;749	334;3	587;0; ; ; ; ; ; ; ;
22359;1122;401;403;0	672;0	415;742	317;3	644;0;371;344;0	425;0	396;749	334;3	460;0; ; ; ; ; ; ; ;
22378;1123;369;389;0	672;0	415;742	317;3	586;0;366;407;0	425;0	396;749	334;3	590;0;46;379;379; ; ; ; ;
22398;1124;387;384;0	672;0	415;742	317;3	693;0;377;390;0	424;0	396;749	334;3	445;0;46;379;379; ; ; ; ;
22418;1125;392;395;0	672;0	415;742	317;3	544;0;342;396;0	424;0	396;749	334;3	528;0;46;379;379; ; ; ; ;
22438;1126;395;393;0	672;0	415;743	911;3	573;0;341;387;0	424;0	396;749	392;3	563;0;46;379;379; ; ; ; ;
22458;1127;396;403;0	672;0	415;743	911;3	655;0;356;408;0	424;0	396;749	392;3	793;0;46;379;379; ; ; ; ;
22478;1128;399;379;0	672;0	415;743	911;3	641;0;376;380;0	425;0	396;749	392;3	710;0;46;379;379; ; ; ; ;
22498;1129;388;379;0	672;0	415;743	911;3	641;0;390;397;0	425;0	396;749	392;3	762;0;46;379;379; ; ; ; ;
22518;1130;377;367;0	672;0	415;743	911;3	652;0;391;376;0	425;0	396;749	392;3	658;0;46;379;379; ; ; ; ;
22538;1131;375;362;0	673;0	415;745	793;3	654;0;392;380;0	425;0	396;749	160;3	657;0;46;379;379; ; ; ; ;
22558;1132;391;381;0	673;0	415;745	793;3	691;0;370;344;0	425;0	396;749	160;3	579;0;46;379;379; ; ; ; ;
22578;1133;365;369;0	673;0	415;745	793;3	756;0;373;385;0	425;0	396;749	160;3	775;0;46;379;379; ; ; ; ;
22598;1134;382;384;0	673;0	415;745	793;3	725;0;384;381;0	425;0	396;749	160;3	685;0;46;379;379; ; ; ; ;
22618;1135;394;381;0	673;0	415;745	793;3	693;0;374;367;0	426;0	396;749	160;3	708;0;46;379;379; ; ; ; ;
22638;1136;386;380;0	674;0	415;743	950;3	710;0;377;389;0	426;0	396;749	254;3	732;0;46;379;379; ; ; ; ;
22658;1137;382;359;0	674;0	415;743	950;3	651;0;376;392;0	426;0	396;749	254;3	633;0;46;379;379; ; ; ; ;
22678;1138;388;371;0	674;0	415;743	950;3	695;0;378;320;0	426;0	396;749	254;3	461;0;46;379;379; ; ; ; ;
22697;1139;393;376;0	674;0	415;743	950;3	615;0;375;426;0	426;0	396;749	254;3	829;0; ; ; ; ; ; ; ;
22717;1140;387;358;0	674;0	415;743	950;3	705;0;392;351;0	426;0	396;749	254;3	649;0; ; ; ; ; ; ; ;
22737;1141;392;368;0	674;0	416;740	318;3	664;0;394;340;0	427;0	396;747	873;3	649;0; ; ; ; ; ; ; ;
22757;1142;398;386;0	675;0	416;740	318;3	623;0;374;386;0	427;0	396;747	873;3	693;0;47;382;377; ; ; ; ;
22777;1143;372;381;0	675;0	416;740	318;3	587;0;367;380;0	427;0	396;747	873;3	608;0;47;382;377; ; ; ; ;
22797;1144;378;375;0	675;0	416;740	318;3	606;0;367;388;0	427;0	396;747	873;3	526;0;47;382;377; ; ; ; ;
22817;1145;378;386;0	676;0	416;740	318;3	675;0;380;394;0	428;0	396;747	873;3	577;0;47;382;377; ; ; ; ;
22837;1146;378;378;0	676;0	416;745	019;3	689;0;377;393;0	428;0	396;748	481;3	542;0;47;382;377; ; ; ; ;
22857;1147;401;368;0	676;0	416;745	019;3	559;0;368;391;0	428;0	396;748	481;3	576;0;47;382;377; ; ; ; ;
22877;1148;395;358;0	676;0	416;745	019;3	534;0;363;392;0	429;0	396;748	481;3	678;0;47;382;377; ; ; ; ;
22897;1149;389;377;0	677;0	416;745	019;3	528;0;362;393;0	429;0	396;748	481;3	623;0;47;382;377; ; ; ; ;
22917;1150;385;370;0	677;0	416;745	019;3	571;0;365;377;0	429;0	396;748	481;3	405;0;47;382;377; ; ; ; ;
22937;1151;382;370;0	677;0	416;744	657;3	556;0;365;378;0	429;0	396;747	747;3	425;0;47;382;377; ; ; ; ;
22957;1152;397;381;0	677;0	416;744	657;3	599;0;368;348;0	429;0	396;747	747;3	400;0;47;382;377; ; ; ; ;
22976;1153;392;376;0	677;0	416;744	657;3	528;0;367;378;0	429;0	396;747	747;3	444;0;47;382;377; ; ; ; ;
22996;1154;379;372;0	677;0	416;744	657;3	715;0;371;389;0	429;0	396;747	747;3	562;0;47;382;377; ; ; ; ;
23016;1155;398;379;0	677;0	416;744	657;3	619;0;376;380;0	429;0	396;747	747;3	482;0;47;382;377; ; ; ; ;
23036;1156;391;374;0	677;0	416;745	563;3	636;0;378;385;0	429;0	396;748	460;3	537;0;47;382;377; ; ; ; ;
23056;1157;414;385;0	677;0	416;745	563;3	645;0;373;377;0	429;0	396;748	460;3	577;0;47;382;377; ; ; ; ;
23076;1158;394;388;0	677;0	416;745	563;3	656;0;371;376;0	429;0	396;748	460;3	502;0;47;382;377; ; ; ; ;
23096;1159;396;378;0	677;0	416;745	563;3	644;0;369;380;0	429;0	396;748	460;3	556;0;47;382;377; ; ; ; ;
23116;1160;375;363;0	677;0	416;745	563;3	646;0;377;384;0	429;0	396;748	460;3	504;0;47;382;377; ; ; ; ;
23136;1161;370;360;0	677;0	416;745	572;3	649;0;375;385;0	429;0	396;747	665;3	519;0;47;382;377; ; ; ; ;
23156;1162;394;363;0	677;0	416;745	572;3	596;0;387;383;0	429;0	396;747	665;3	541;0;47;382;377; ; ; ; ;
23176;1163;366;371;0	678;0	416;745	572;3	723;0;381;388;0	429;0	396;747	665;3	574;0;47;382;377; ; ; ; ;
23196;1164;395;383;0	678;0	416;745	572;3	665;0;376;381;0	429;0	396;747	665;3	617;0;47;382;377; ; ; ; ;
23216;1165;396;364;0	678;0	416;745	572;3	649;0;364;403;0	429;0	396;747	665;3	687;0;47;382;377; ; ; ; ;
23236;1166;390;371;0	678;0	416;745	850;3	635;0;358;405;0	430;0	396;748	314;3	729;0;47;382;377; ; ; ; ;
23255;1167;389;377;0	677;0	416;745	850;3	649;0;390;395;0	429;0	396;748	314;3	704;0;47;382;377; ; ; ; ;
23275;1168;395;360;0	677;0	416;745	850;3	613;0;385;387;0	429;0	396;748	314;3	674;0;47;382;377; ; ; ; ;
23295;1169;380;364;0	677;0	416;745	850;3	696;0;376;398;0	429;0	396;748	314;3	705;0;47;382;377; ; ; ; ;
23315;1170;395;370;0	677;0	416;745	850;3	706;0;391;380;0	429;0	396;748	314;3	750;0;47;382;377; ; ; ; ;
23335;1171;390;362;0	677;0	416;746	019;3	717;0;386;381;0	429;0	396;748	725;3	749;0;47;382;377; ; ; ; ;
23355;1172;393;359;0	677;0	416;746	019;3	704;0;386;373;0	429;0	396;748	725;3	595;0;47;382;377; ; ; ; ;
23375;1173;394;375;0	677;0	416;746	019;3	710;0;381;373;0	429;0	396;748	725;3	679;0;47;382;377; ; ; ; ;
23395;1174;398;373;0	677;0	416;746	019;3	863;0;397;380;0	429;0	396;748	725;3	706;0;47;382;377; ; ; ; ;
23415;1175;403;368;0	677;0	416;746	019;3	739;0;377;381;0	429;0	396;748	725;3	724;0;47;382;377; ; ; ; ;
23435;1176;406;375;0	677;0	416;747	465;3	790;0;381;384;0	429;0	396;748	458;3	742;0;47;382;377; ; ; ; ;
23455;1177;403;369;0	677;0	416;747	465;3	796;0;377;405;0	429;0	396;748	458;4	022;0;47;382;377; ; ; ; ;
23475;1178;388;368;0	677;0	416;747	465;3	822;0;377;388;0	429;0	396;748	458;3	695;0;47;382;377; ; ; ; ;
23495;1179;401;369;0	677;0	416;747	465;3	845;0;372;405;0	429;0	396;748	458;3	863;0;47;382;377; ; ; ; ;
23515;1180;397;362;0	677;0	416;747	465;3	769;0;379;366;0	429;0	396;748	458;3	801;0;47;382;377; ; ; ; ;
23535;1181;392;363;0	677;0	416;744	654;3	772;0;378;363;0	429;0	395;748	693;3	894;0;47;382;377; ; ; ; ;
23555;1182;376;336;0	677;0	415;744	654;3	878;0;385;362;0	429;0	395;748	693;3	670;0;47;382;377; ; ; ; ;
23574;1183;396;383;0	677;0	415;744	654;3	773;0;380;377;0	429;0	395;748	693;3	841;0;48;390;376; ; ; ; ;
23594;1184;394;392;0	677;0	415;744	654;3	754;0;400;381;0	429;0	395;748	693;3	745;0;48;390;376; ; ; ; ;
23614;1185;405;386;0	677;0	415;744	654;3	778;0;384;389;0	429;0	395;748	693;3	826;0;48;390;376; ; ; ; ;
23634;1186;408;389;0	677;0	415;746	721;3	783;0;386;394;0	429;0	395;749	149;3	791;0;48;390;376; ; ; ; ;
23654;1187;387;369;0	677;0	415;746	721;3	798;0;380;412;0	429;0	395;749	149;3	920;0;48;390;376; ; ; ; ;
23674;1188;417;373;0	677;0	415;746	721;3	746;0;386;365;0	429;0	395;749	149;3	722;0;48;390;376; ; ; ; ;
23694;1189;399;359;0	677;0	415;746	721;3	734;0;379;394;0	429;0	395;749	149;3	748;0;48;390;376; ; ; ; ;
23714;1190;402;372;0	677;0	415;746	721;3	818;0;377;371;0	429;0	395;749	149;3	686;0;48;390;376; ; ; ; ;
23734;1191;404;371;0	677;0	415;745	867;3	786;0;378;382;0	429;0	395;749	491;3	684;0;48;390;376; ; ; ; ;
23754;1192;399;365;0	677;0	415;745	867;3	775;0;376;412;0	429;0	395;749	491;3	836;0;48;390;376; ; ; ; ;
23774;1193;399;362;0	677;0	415;745	867;3	794;0;380;386;0	429;0	395;749	491;3	847;0;48;390;376; ; ; ; ;
23794;1194;392;363;0	677;0	415;745	867;3	755;0;377;378;0	429;0	395;749	491;3	778;0;48;390;376; ; ; ; ;
23814;1195;401;370;0	677;0	415;745	867;3	811;0;387;375;0	429;0	395;749	491;3	747;0;48;390;376; ; ; ; ;
23834;1196;400;369;0	677;0	415;745	878;3	804;0;389;373;0	429;0	395;748	689;3	723;0;48;390;376; ; ; ; ;
23853;1197;395;378;0	677;0	415;745	878;3	775;0;392;386;0	429;0	395;748	689;3	712;0;48;390;376; ; ; ; ;
23873;1198;399;374;0	677;0	415;745	878;3	741;0;380;363;0	429;0	395;748	689;3	701;0;48;390;376; ; ; ; ;
23893;1199;394;372;0	677;0	415;745	878;3	829;0;365;387;0	430;0	395;748	689;3	681;0;48;390;376; ; ; ; ;
23913;1200;387;370;0	677;0	415;745	878;3	769;0;399;377;0	430;0	395;748	689;3	748;0;48;390;376; ; ; ; ;
23933;1201;386;368;0	678;0	415;746	184;3	776;0;390;371;0	430;0	395;748	770;3	740;0;48;390;376; ; ; ; ;
23953;1202;396;364;0	678;0	416;746	184;3	730;0;380;380;0	430;0	395;748	770;3	746;0;48;390;376; ; ; ; ;
23973;1203;394;367;0	678;0	416;746	184;3	931;0;378;380;0	430;0	395;748	770;3	791;0;48;390;376; ; ; ; ;
23993;1204;394;372;0	678;0	416;746	184;3	793;0;402;364;0	430;0	395;748	770;3	711;0;48;390;376; ; ; ; ;
24013;1205;398;382;0	678;0	416;746	184;3	822;0;375;427;0	430;0	395;748	770;3	944;0; ; ; ; ; ; ; ;
24033;1206;397;386;0	678;0	416;745	832;3	850;0;382;426;0	430;0	395;749	067;3	964;0; ; ; ; ; ; ; ;
24053;1207;382;366;0	678;0	416;745	832;3	819;0;387;382;0	430;0	395;749	067;3	720;0; ; ; ; ; ; ; ;
24073;1208;391;378;0	678;0	415;745	832;3	795;0;381;387;0	430;0	395;749	067;3	745;0; ; ; ; ; ; ; ;
24093;1209;392;375;0	678;0	415;745	832;3	792;0;377;343;0	430;0	395;749	067;3	769;0; ; ; ; ; ; ; ;
24113;1210;401;388;0	678;0	416;745	832;3	781;0;375;401;0	430;0	395;749	067;3	824;0;49;381;390; ; ; ; ;
24133;1211;405;390;0	677;0	416;746	250;3	777;0;373;394;0	430;0	396;748	862;3	851;0;49;381;390; ; ; ; ;
24152;1212;396;411;0	677;0	416;746	250;3	857;0;370;412;0	430;0	396;748	862;3	768;0;49;381;390; ; ; ; ;
24172;1213;394;399;0	677;0	416;746	250;3	864;0;370;413;0	430;0	396;748	862;3	629;0;49;381;390; ; ; ; ;
24192;1214;387;410;0	677;0	416;746	250;3	819;0;368;419;0	430;0	396;748	862;3	774;0;49;381;390; ; ; ; ;
24212;1215;388;405;0	677;0	416;746	250;3	813;0;378;410;0	430;0	396;748	862;3	678;0;49;381;390; ; ; ; ;
24232;1216;390;402;0	677;0	416;745	577;3	803;0;379;412;0	430;0	396;749	243;3	745;0;49;381;390; ; ; ; ;
24252;1217;395;400;0	677;0	416;745	577;3	819;0;358;414;0	430;0	396;749	243;3	778;0;49;381;390; ; ; ; ;
24272;1218;368;400;0	677;0	416;745	577;3	773;0;376;425;0	429;0	396;749	243;3	834;0;49;381;390; ; ; ; ;
24292;1219;397;404;0	677;0	416;745	577;3	882;0;379;415;0	429;0	396;749	243;3	762;0;49;381;390; ; ; ; ;
24312;1220;392;394;0	677;0	416;745	577;3	810;0;384;415;0	429;0	396;749	243;3	847;0;49;381;390; ; ; ; ;
24332;1221;386;394;0	677;0	416;745	649;3	814;0;387;418;0	429;0	395;748	971;3	826;0;49;381;390; ; ; ; ;
24352;1222;402;409;0	676;0	415;745	649;3	892;0;375;411;0	429;0	395;748	971;3	748;0;49;381;390; ; ; ; ;
24372;1223;393;404;0	676;0	415;745	649;3	894;0;360;421;0	429;0	395;748	971;3	830;0;49;381;390; ; ; ; ;
24392;1224;404;407;0	676;0	415;745	649;3	916;0;387;414;0	428;0	395;748	971;3	800;0;49;381;390; ; ; ; ;
24412;1225;383;406;0	676;0	415;745	649;3	829;0;389;426;0	428;0	395;748	971;3	928;0;49;381;390; ; ; ; ;
24432;1226;382;406;0	676;0	415;746	360;3	834;0;390;426;0	428;0	395;750	185;3	957;0;49;381;390; ; ; ; ;
24451;1227;396;405;0	675;0	415;746	360;3	843;0;379;420;0	428;0	395;750	185;3	886;0;49;381;390; ; ; ; ;
24471;1228;386;409;0	675;0	415;746	360;3	841;0;390;434;0	428;0	395;750	185;3	874;0;49;381;390; ; ; ; ;
24491;1229;399;403;0	675;0	415;746	360;3	889;0;370;425;0	427;0	395;750	185;3	914;0;49;381;390; ; ; ; ;
24511;1230;392;396;0	675;0	415;746	360;3	863;0;374;416;0	427;0	395;750	185;3	817;0;49;381;390; ; ; ; ;
24531;1231;389;397;0	675;0	415;746	649;3	877;0;375;420;0	427;0	395;750	733;3	818;0;49;381;390; ; ; ; ;
24551;1232;394;392;0	674;0	415;746	649;3	895;0;373;413;0	427;0	395;750	733;3	883;0;49;381;390; ; ; ; ;
24571;1233;384;400;0	674;0	415;746	649;3	866;0;376;428;0	427;0	395;750	733;3	926;0;49;381;390; ; ; ; ;
24591;1234;373;391;0	674;0	415;746	649;3	827;0;373;413;0	427;0	395;750	733;3	957;0;49;381;390; ; ; ; ;
24611;1235;394;404;0	674;0	415;746	649;3	808;0;368;419;0	427;0	395;750	733;3	845;0;49;381;390; ; ; ; ;
24631;1236;386;405;0	674;0	415;744	174;3	777;0;368;423;0	427;0	395;750	243;3	869;0;49;381;390; ; ; ; ;
24651;1237;402;400;0	674;0	415;744	174;3	858;0;369;414;0	427;0	395;750	243;3	839;0;49;381;390; ; ; ; ;
24671;1238;385;406;0	674;0	415;744	174;3	737;0;365;411;0	427;0	395;750	243;3	842;0;49;381;390; ; ; ; ;
24691;1239;398;395;0	674;0	414;744	174;3	826;0;369;429;0	427;0	395;750	243;3	824;0;49;381;390; ; ; ; ;
24711;1240;398;406;0	674;0	414;744	174;3	785;0;364;415;0	427;0	395;750	243;3	742;0;49;381;390; ; ; ; ;
24731;1241;393;402;0	674;0	414;745	852;3	839;0;364;419;0	427;0	395;748	284;3	722;0;49;381;390; ; ; ; ;
24750;1242;386;403;0	674;0	414;745	852;3	771;0;378;401;0	427;0	395;748	284;3	693;0;49;381;390; ; ; ; ;
24771;1243;385;383;0	674;0	413;745	852;3	758;0;389;369;0	427;0	394;748	284;3	802;0;49;381;390; ; ; ; ;
24790;1244;376;351;0	674;0	413;745	852;3	779;0;385;368;0	427;0	394;748	284;3	756;0;49;381;390; ; ; ; ;
24810;1245;371;364;0	674;0	413;745	852;3	772;0;372;375;0	427;0	394;748	284;3	803;0;49;381;390; ; ; ; ;
24830;1246;367;347;0	675;0	413;746	927;3	776;0;376;376;0	428;0	394;749	688;3	796;0;49;381;390; ; ; ; ;
24850;1247;399;383;0	675;0	413;746	927;3	868;0;382;378;0	428;0	394;749	688;3	767;0;49;381;390; ; ; ; ;
24870;1248;395;364;0	675;0	414;746	927;3	778;0;377;371;0	428;0	394;749	688;3	726;0;49;381;390; ; ; ; ;
24890;1249;389;342;0	675;0	414;746	927;3	806;0;375;379;0	428;0	394;749	688;3	760;0;49;381;390; ; ; ; ;
24910;1250;383;361;0	675;0	414;746	927;3	768;0;366;350;0	428;0	394;749	688;3	706;0;49;381;390; ; ; ; ;
24930;1251;378;354;0	676;0	414;745	268;3	766;0;361;346;0	428;0	394;749	488;3	710;0;49;381;390; ; ; ; ;
24950;1252;388;370;0	676;0	414;745	268;3	778;0;367;388;0	428;0	394;749	488;3	770;0;49;381;390; ; ; ; ;
24970;1253;396;361;0	676;0	414;745	268;3	789;0;370;380;0	428;0	394;749	488;3	794;0;49;381;390; ; ; ; ;
24990;1254;390;348;0	676;0	414;745	268;3	774;0;370;383;0	429;0	394;749	488;3	791;0;49;381;390; ; ; ; ;
25010;1255;380;360;0	676;0	414;745	268;3	815;0;366;382;0	429;0	394;749	488;3	828;0;49;381;390; ; ; ; ;
25029;1256;381;354;0	676;0	414;746	165;3	825;0;367;381;0	429;0	394;750	143;3	841;0;49;381;390; ; ; ; ;
25049;1257;397;355;0	677;0	414;746	165;3	840;0;377;374;0	429;0	394;750	143;3	780;0;49;381;390; ; ; ; ;
25069;1258;393;364;0	677;0	414;746	165;3	932;0;377;361;0	429;0	394;750	143;3	800;0;49;381;390; ; ; ; ;
25089;1259;396;356;0	677;0	414;746	165;3	866;0;379;354;0	430;0	394;750	143;3	878;0;49;381;390; ; ; ; ;
25109;1260;392;355;0	677;0	414;746	165;3	797;0;369;384;0	430;0	394;750	143;3	955;0;49;381;390; ; ; ; ;
25129;1261;393;356;0	677;0	414;747	584;3	829;0;369;377;0	430;0	394;750	705;4	002;0;49;381;390; ; ; ; ;
25149;1262;384;352;0	678;0	414;747	584;3	739;0;377;377;0	430;0	394;750	705;3	777;0;49;381;390; ; ; ; ;
25169;1263;391;351;0	678;0	414;747	584;3	797;0;366;379;0	430;0	394;750	705;3	706;0;49;381;390; ; ; ; ;
25189;1264;395;355;0	678;0	414;747	584;3	808;0;369;375;0	430;0	394;750	705;3	746;0;49;381;390; ; ; ; ;
25209;1265;393;355;0	678;0	414;747	584;3	826;0;368;367;0	430;0	394;750	705;3	839;0;49;381;390; ; ; ; ;
25229;1266;395;357;0	678;0	414;745	989;3	832;0;367;367;0	430;0	393;749	286;3	812;0;49;381;390; ; ; ; ;
25249;1267;361;347;0	678;0	414;745	989;3	827;0;357;323;0	430;0	393;749	286;3	572;0;50;361;357; ; ; ; ;
25269;1268;372;352;0	678;0	414;745	989;3	842;0;371;353;0	430;0	393;749	286;3	762;0;50;361;357; ; ; ; ;
25289;1269;373;340;0	678;0	414;745	989;3	887;0;332;390;0	430;0	393;749	286;3	974;0;50;361;357; ; ; ; ;
25309;1270;380;354;0	677;0	414;745	989;3	812;0;345;373;0	430;0	393;749	286;3	861;0;50;361;357; ; ; ; ;
25329;1271;383;351;0	677;0	414;745	131;3	825;0;341;392;0	430;0	393;749	479;3	966;0;50;361;357; ; ; ; ;
25348;1272;373;341;0	677;0	414;745	131;3	724;0;358;348;0	430;0	393;749	479;3	781;0;50;361;357; ; ; ; ;
25368;1273;370;339;0	677;0	414;745	131;3	768;0;341;358;0	430;0	393;749	479;3	779;0;50;361;357; ; ; ; ;
25388;1274;343;272;0	677;0	412;745	131;3	775;0;348;205;0	431;0	392;749	479;3	600;0; ; ; ; ; ; ; ;
25408;1275;327;199;0	677;0	411;745	131;3	873;0;308;149;0	432;0	390;749	479;3	656;0; ; ; ; ; ; ; ;
25428;1276;315;168;0	677;0	410;746	975;3	919;0;298;97;0	432;0	390;746	742;3	587;0; ; ; ; ; ; ; ;
25448;1277;296;107;0	678;0	410;746	975;3	792;0;295;124;0	432;0	390;746	742;3	557;0; ; ; ; ; ; ; ;
25468;1278;304;111;0	678;0	411;746	975;3	741;0;313;125;0	432;0	390;746	742;3	518;0; ; ; ; ; ; ; ;
25488;1279;299;92;0	678;0	411;746	975;3	780;0;292;87;0	432;0	390;746	742;3	565;0;51;290;84; ; ; ; ;
25508;1280;296;130;0	678;0	411;746	975;3	724;0;281;74;0	432;0	390;746	742;3	481;0;51;290;84; ; ; ; ;
25528;1281;300;133;0	678;0	411;744	227;3	718;0;283;59;0	432;0	390;748	172;3	491;0;51;290;84; ; ; ; ;
25548;1282;302;118;0	678;0	411;744	227;3	714;0;296;91;0	432;0	390;748	172;3	469;0;51;290;84; ; ; ; ;
25568;1283;301;71;0	678;0	411;744	227;3	675;0;286;134;0	432;0	390;748	172;3	500;0;51;290;84; ; ; ; ;
25588;1284;308;84;0	678;0	411;744	227;3	610;0;300;92;0	432;0	390;748	172;3	485;0;51;290;84; ; ; ; ;
25608;1285;297;85;0	678;0	411;744	227;3	679;0;299;88;0	432;0	390;748	172;3	480;0;51;290;84; ; ; ; ;
25627;1286;298;87;0	678;0	411;743	589;3	656;0;299;102;0	432;0	390;746	671;3	486;0;51;290;84; ; ; ; ;
25647;1287;302;104;0	678;0	410;743	589;3	603;0;298;96;0	432;0	390;746	671;3	429;0;51;290;84; ; ; ; ;
25667;1288;280;90;0	678;0	410;743	589;3	667;0;279;79;0	432;0	389;746	671;3	403;0;51;290;84; ; ; ; ;
25687;1289;281;79;0	679;0	410;743	589;3	571;0;287;55;0	432;0	389;746	671;3	415;0;51;290;84; ; ; ; ;
25707;1290;281;33;0	679;0	410;743	589;3	473;0;269;64;0	432;0	389;746	671;3	442;0;51;290;84; ; ; ; ;
25727;1291;283;23;0	679;0	410;740	053;3	454;0;269;50;0	432;0	389;746	634;3	433;0;51;290;84; ; ; ; ;
25747;1292;294;85;0	679;0	410;740	053;3	523;0;286;88;0	432;0	389;746	634;3	404;0; ; ; ; ; ; ; ;
25767;1293;275;66;0	679;0	410;740	053;3	512;0;287;69;0	432;0	389;746	634;3	368;0; ; ; ; ; ; ; ;
25787;1294;280;78;0	679;0	410;740	053;3	524;0;274;65;0	432;0	389;746	634;3	294;0; ; ; ; ; ; ; ;
25807;1295;286;90;0	679;0	410;740	053;3	577;0;266;54;0	432;0	389;746	634;3	304;0; ; ; ; ; ; ; ;
25827;1296;275;78;0	679;0	410;743	936;3	598;0;262;50;0	433;0	389;745	283;3	309;0; ; ; ; ; ; ; ;
25847;1297;290;252;0	679;0	413;743	936;3	603;0;249;248;0	433;0	392;745	283;3	474;0; ; ; ; ; ; ; ;
25867;1298;308;398;0	679;0	414;743	936;3	574;0;251;347;0	434;0	394;745	283;3	318;0; ; ; ; ; ; ; ;
25887;1299;278;386;0	679;0	415;743	936;3	536;0;294;433;0	433;0	394;745	283;3	529;0;52;268;394; ; ; ; ;
25907;1300;292;385;0	680;0	415;743	936;3	465;0;244;410;0	433;0	394;745	283;3	408;0;52;268;394; ; ; ; ;
25927;1301;292;383;0	680;0	415;745	481;3	436;0;259;387;0	433;0	394;747	015;3	385;0;52;268;394; ; ; ; ;
25947;1302;288;389;0	680;0	415;745	481;3	452;0;267;396;0	433;0	394;747	015;3	365;0;52;268;394; ; ; ; ;
25966;1303;273;386;0	680;0	414;745	481;3	468;0;240;386;0	433;0	394;747	015;3	415;0;52;268;394; ; ; ; ;
25986;1304;279;394;0	680;0	414;745	481;3	498;0;250;396;0	433;0	394;747	015;3	454;0;52;268;394; ; ; ; ;
26006;1305;287;401;0	680;0	414;745	481;3	415;0;260;412;0	433;0	394;747	015;3	406;0;52;268;394; ; ; ; ;
26026;1306;279;403;0	680;0	414;745	627;3	428;0;249;411;0	433;0	394;746	719;3	415;0;52;268;394; ; ; ; ;
26046;1307;281;394;0	680;0	414;745	627;3	497;0;253;374;0	433;0	394;746	719;3	363;0;52;268;394; ; ; ; ;
26066;1308;287;418;0	679;0	415;745	627;3	446;0;273;439;0	432;0	394;746	719;3	481;0;53;289;419; ; ; ; ;
26086;1309;302;415;0	679;0	415;745	627;3	446;0;275;429;0	432;0	394;746	719;3	413;0;53;289;419; ; ; ; ;
26106;1310;302;416;0	679;0	415;745	627;3	465;0;263;431;0	432;0	394;746	719;3	462;0;53;289;419; ; ; ; ;
26126;1311;301;416;0	679;0	415;745	851;3	472;0;275;433;0	432;0	394;747	818;3	438;0;53;289;419; ; ; ; ;
26146;1312;297;413;0	679;0	415;745	851;3	436;0;265;431;0	432;0	394;747	818;3	477;0;53;289;419; ; ; ; ;
26166;1313;305;421;0	679;0	415;745	851;3	591;0;288;420;0	432;0	394;747	818;3	454;0;53;289;419; ; ; ; ;
26186;1314;306;424;0	679;0	415;745	851;3	428;0;289;415;0	432;0	395;747	818;3	562;0;53;289;419; ; ; ; ;
26206;1315;292;399;0	679;0	415;745	851;3	523;0;285;429;0	432;0	395;747	818;3	535;0;53;289;419; ; ; ; ;
26226;1316;296;402;0	679;0	415;746	360;3	570;0;285;422;0	432;0	395;746	717;3	550;0;53;289;419; ; ; ; ;
26245;1317;302;435;0	679;0	415;746	360;3	571;0;294;451;0	432;0	395;746	717;3	618;0;54;305;428; ; ; ; ;
26265;1318;303;436;0	680;0	415;746	360;3	573;0;290;440;0	432;0	395;746	717;3	653;0;54;305;428; ; ; ; ;
26285;1319;306;429;0	680;0	415;746	360;3	614;0;299;447;0	432;0	395;746	717;3	570;0;54;305;428; ; ; ; ;
26305;1320;312;427;0	680;0	415;746	360;3	577;0;287;419;0	432;0	395;746	717;3	565;0;54;305;428; ; ; ; ;
26325;1321;313;425;0	680;0	415;746	201;3	588;0;288;414;0	432;0	394;747	659;3	563;0;54;305;428; ; ; ; ;
26345;1322;326;407;0	680;0	415;746	201;3	705;0;277;417;0	432;0	394;747	659;3	499;0;54;305;428; ; ; ; ;
26365;1323;313;417;0	680;0	415;746	201;3	759;0;282;433;0	432;0	394;747	659;3	680;0;54;305;428; ; ; ; ;
26385;1324;295;422;0	680;0	414;746	201;3	649;0;286;437;0	432;0	394;747	659;3	656;0;54;305;428; ; ; ; ;
26405;1325;307;426;0	680;0	415;746	201;3	733;0;292;442;0	432;0	394;747	659;3	610;0;54;305;428; ; ; ; ;
26425;1326;300;431;0	680;0	414;745	349;3	731;0;297;446;0	432;0	394;749	173;3	585;0;54;305;428; ; ; ; ;
26445;1327;318;415;0	680;0	415;745	349;3	720;0;296;453;0	433;0	394;749	173;3	773;0;54;305;428; ; ; ; ;
26465;1328;312;400;0	680;0	415;745	349;3	779;0;310;433;0	433;0	394;749	173;3	717;0;54;305;428; ; ; ; ;
26485;1329;319;432;0	680;0	415;745	349;3	761;0;310;444;0	433;0	394;749	173;3	648;0;54;305;428; ; ; ; ;
26505;1330;315;413;0	680;0	415;745	349;3	771;0;313;444;0	433;0	394;749	173;3	677;0;54;305;428; ; ; ; ;
26525;1331;314;412;0	680;0	415;746	312;3	767;0;314;445;0	433;0	394;748	128;3	636;0;54;305;428; ; ; ; ;
26544;1332;325;421;0	681;0	415;746	312;3	823;0;305;430;0	433;0	394;748	128;3	880;0;54;305;428; ; ; ; ;
26565;1333;307;413;0	681;0	415;746	312;3	856;0;317;441;0	433;0	394;748	128;3	637;0;54;305;428; ; ; ; ;
26584;1334;324;409;0	681;0	415;746	312;3	837;0;323;444;0	433;0	394;748	128;3	743;0;54;305;428; ; ; ; ;
26605;1335;312;401;0	681;0	415;746	312;3	759;0;293;466;0	433;0	394;748	128;3	717;0;54;305;428; ; ; ; ;
26624;1336;318;396;0	681;0	415;746	631;3	767;0;300;476;0	433;0	394;747	044;3	686;0;54;305;428; ; ; ; ;
26645;1337;374;400;0	679;0	415;746	631;3	747;0;353;410;0	432;0	394;747	044;3	751;0;55;380;396; ; ; ; ;
26664;1338;380;385;0	679;0	415;746	631;3	694;0;382;388;0	432;0	394;747	044;3	616;0;55;380;396; ; ; ; ;
26685;1339;380;382;0	679;0	415;746	631;3	720;0;367;421;0	432;0	394;747	044;3	680;0;55;380;396; ; ; ; ;
26704;1340;393;387;0	680;0	415;746	631;3	782;0;376;404;0	432;0	394;747	044;3	666;0;55;380;396; ; ; ; ;
26725;1341;398;386;0	680;0	415;745	780;3	761;0;369;400;0	432;0	393;750	015;3	666;0;55;380;396; ; ; ; ;
26744;1342;389;381;0	680;0	415;745	780;3	733;0;368;400;0	432;0	393;750	015;3	524;0;55;380;396; ; ; ; ;
26765;1343;399;386;0	680;0	414;745	780;3	804;0;353;422;0	432;0	393;750	015;3	817;0;55;380;396; ; ; ; ;
26784;1344;395;393;0	680;0	414;745	780;3	741;0;370;402;0	432;0	393;750	015;3	568;0;55;380;396; ; ; ; ;
26805;1345;388;404;0	679;0	414;745	780;3	731;0;355;413;0	432;0	393;750	015;3	625;0;55;380;396; ; ; ; ;
26823;1346;392;409;0	679;0	414;747	178;3	757;0;362;420;0	432;0	393;749	914;3	717;0;55;380;396; ; ; ; ;
26845;1347;382;387;0	679;0	414;747	178;3	672;0;375;421;0	432;0	393;749	914;3	601;0;55;380;396; ; ; ; ;
26863;1348;391;380;0	679;0	414;747	178;3	721;0;405;399;0	431;0	393;749	914;3	524;0;55;380;396; ; ; ; ;
26885;1349;392;396;0	678;0	414;747	178;3	772;0;367;407;0	431;0	393;749	914;3	641;0;55;380;396; ; ; ; ;
26903;1350;393;386;0	678;0	414;747	178;3	629;0;361;394;0	431;0	393;749	914;3	655;0;55;380;396; ; ; ; ;
26925;1351;393;388;0	678;0	414;744	501;3	650;0;365;395;0	431;0	393;750	220;3	670;0;55;380;396; ; ; ; ;
26943;1352;375;397;0	678;0	414;744	501;3	663;0;403;408;0	430;0	393;750	220;3	565;0;55;380;396; ; ; ; ;
26965;1353;384;400;0	677;0	414;744	501;3	634;0;388;391;0	430;0	393;750	220;3	470;0;55;380;396; ; ; ; ;
26983;1354;388;400;0	677;0	413;744	501;3	708;0;387;393;0	430;0	393;750	220;3	507;0;55;380;396; ; ; ; ;
27005;1355;384;382;0	677;0	414;744	501;3	513;0;361;389;0	430;0	393;750	220;3	545;0;55;380;396; ; ; ; ;
27023;1356;387;382;0	677;0	414;745	285;3	508;0;352;391;0	430;0	393;749	595;3	502;0;55;380;396; ; ; ; ;
27045;1357;394;398;0	677;0	413;745	285;3	706;0;403;324;0	430;0	393;749	595;3	423;0; ; ; ; ; ; ; ;
27063;1358;379;382;0	677;0	413;745	285;3	734;0;382;390;0	430;0	393;749	595;3	478;0;56;378;383; ; ; ; ;
27085;1359;385;380;0	677;0	413;745	285;3	672;0;376;403;0	429;0	393;749	595;3	489;0;56;378;383; ; ; ; ;
27103;1360;383;380;0	677;0	413;745	285;3	661;0;383;378;0	429;0	393;749	595;3	419;0;56;378;383; ; ; ; ;
27123;1361;381;380;0	677;0	413;745	822;3	653;0;381;379;0	429;0	393;748	884;3	445;0;56;378;383; ; ; ; ;
27142;1362;391;379;0	677;0	413;745	822;3	562;0;389;364;0	429;0	393;748	884;3	458;0;56;378;383; ; ; ; ;
27162;1363;390;377;0	677;0	413;745	822;3	547;0;377;398;0	429;0	393;748	884;3	479;0;56;378;383; ; ; ; ;
27182;1364;377;373;0	677;0	413;745	822;3	555;0;366;427;0	429;0	392;748	884;3	725;0;56;378;383; ; ; ; ;
27202;1365;376;371;0	677;0	413;745	822;3	526;0;365;378;0	429;0	392;748	884;3	508;0;56;378;383; ; ; ; ;
27222;1366;376;369;0	677;0	413;745	334;3	519;0;364;403;0	429;0	393;749	535;3	602;0;56;378;383; ; ; ; ;
27242;1367;377;389;0	677;0	413;745	334;3	564;0;384;313;0	429;0	393;749	535;3	362;0;57;372;386; ; ; ; ;
27262;1368;375;374;0	677;0	413;745	334;3	617;0;373;366;0	429;0	393;749	535;3	399;0;57;372;386; ; ; ; ;
27282;1369;376;370;0	677;0	413;745	334;3	678;0;360;410;0	429;0	393;749	535;3	547;0;57;372;386; ; ; ; ;
27302;1370;390;385;0	677;0	413;745	334;3	645;0;367;377;0	429;0	393;749	535;3	504;0;57;372;386; ; ; ; ;
27322;1371;391;378;0	677;0	413;743	826;3	667;0;361;395;0	430;0	393;748	516;3	456;0;57;372;386; ; ; ; ;
27342;1372;372;379;0	677;0	414;743	826;3	664;0;364;394;0	430;0	393;748	516;3	524;0;57;372;386; ; ; ; ;
27362;1373;390;372;0	677;0	414;743	826;3	560;0;386;411;0	430;0	393;748	516;3	651;0;57;372;386; ; ; ; ;
27382;1374;383;387;0	677;0	414;743	826;3	593;0;363;418;0	430;0	393;748	516;3	655;0;57;372;386; ; ; ; ;
27401;1375;377;381;0	678;0	414;743	826;3	578;0;332;389;0	430;0	393;748	516;3	617;0;57;372;386; ; ; ; ;
27421;1376;385;381;0	678;0	414;744	297;3	598;0;334;399;0	430;0	393;748	363;3	606;0;57;372;386; ; ; ; ;
27441;1377;369;392;0	678;0	413;744	297;3	564;0;367;364;0	430;0	393;748	363;3	382;0;57;372;386; ; ; ; ;
27461;1378;377;391;0	678;0	413;744	297;3	617;0;384;390;0	430;0	393;748	363;3	418;0;57;372;386; ; ; ; ;
27481;1379;378;384;0	678;0	413;744	297;3	676;0;378;378;0	430;0	393;748	363;3	440;0;57;372;386; ; ; ; ;
27501;1380;372;374;0	678;0	413;744	297;3	491;0;424;336;0	431;0	393;748	363;3	492;0; ; ; ; ; ; ; ;
27521;1381;378;369;0	678;0	413;745	630;3	532;0;436;343;0	431;0	393;749	134;3	528;0; ; ; ; ; ; ; ;
27541;1382;390;386;0	678;0	413;745	630;3	558;0;368;307;0	431;0	393;749	134;3	315;0; ; ; ; ; ; ; ;
27561;1383;370;380;0	678;0	413;745	630;3	580;0;355;342;0	431;0	393;749	134;3	264;0; ; ; ; ; ; ; ;
27581;1384;397;386;0	678;0	413;745	630;3	616;0;383;282;0	431;0	393;749	134;3	271;0; ; ; ; ; ; ; ;
27601;1385;380;381;0	678;0	413;745	630;3	555;0;374;326;0	431;0	393;749	134;3	282;0; ; ; ; ; ; ; ;
27621;1386;376;384;0	678;0	413;744	802;3	571;0;375;332;0	431;0	393;748	262;3	287;0; ; ; ; ; ; ; ;
27641;1387;385;393;0	678;0	413;744	802;3	676;0;375;384;0	431;0	393;748	262;3	399;0;58;389;390; ; ; ; ;
27661;1388;375;387;0	678;0	413;744	802;3	639;0;377;377;0	431;0	393;748	262;3	444;0;58;389;390; ; ; ; ;
27681;1389;378;382;0	678;0	413;744	802;3	538;0;370;394;0	431;0	393;748	262;3	663;0;58;389;390; ; ; ; ;
27701;1390;381;390;0	678;0	413;744	802;3	838;0;367;385;0	431;0	393;748	262;3	560;0;58;389;390; ; ; ; ;
27721;1391;377;385;0	678;0	413;745	586;3	812;0;366;385;0	431;0	393;750	171;3	659;0;58;389;390; ; ; ; ;
27740;1392;388;389;0	678;0	413;745	586;3	577;0;354;393;0	431;0	393;750	171;3	543;0;58;389;390; ; ; ; ;
27760;1393;383;370;0	678;0	413;745	586;3	561;0;383;426;0	430;0	393;750	171;3	648;0;58;389;390; ; ; ; ;
27780;1394;368;397;0	678;0	413;745	586;3	699;0;382;387;0	430;0	393;750	171;3	533;0;58;389;390; ; ; ; ;
27800;1395;372;367;0	678;0	413;745	586;3	741;0;384;387;0	430;0	393;750	171;3	575;0;58;389;390; ; ; ; ;
27820;1396;377;376;0	678;0	413;744	886;3	780;0;384;387;0	430;0	393;748	902;3	595;0;58;389;390; ; ; ; ;
27840;1397;374;388;0	678;0	414;744	886;3	648;0;399;347;0	430;0	393;748	902;3	381;0;58;389;390; ; ; ; ;
27860;1398;381;375;0	678;0	414;744	886;3	637;0;379;401;0	430;0	393;748	902;3	615;0;58;389;390; ; ; ; ;
27880;1399;375;369;0	678;0	414;744	886;3	621;0;353;416;0	430;0	393;748	902;3	841;0;58;389;390; ; ; ; ;
27900;1400;389;376;0	678;0	414;744	886;3	666;0;368;415;0	431;0	393;748	902;3	611;0;58;389;390; ; ; ; ;
27920;1401;391;375;0	678;0	414;744	271;3	655;0;356;415;0	431;0	393;749	017;3	686;0;58;389;390; ; ; ; ;
27940;1402;362;369;0	678;0	414;744	271;3	640;0;369;387;0	431;0	393;749	017;3	552;0;58;389;390; ; ; ; ;
27960;1403;384;382;0	678;0	414;744	271;3	654;0;375;367;0	431;0	394;749	017;3	485;0;58;389;390; ; ; ; ;
27980;1404;384;388;0	679;0	414;744	271;3	633;0;361;386;0	431;0	394;749	017;3	709;0;58;389;390; ; ; ; ;
28000;1405;389;377;0	679;0	414;744	271;3	620;0;375;373;0	431;0	394;749	017;3	586;0;58;389;390; ; ; ; ;
28020;1406;390;385;0	679;0	414;745	699;3	627;0;370;382;0	431;0	394;747	673;3	605;0;58;389;390; ; ; ; ;
28039;1407;383;390;0	679;0	414;745	699;3	617;0;372;402;0	431;0	394;747	673;3	782;0;58;389;390; ; ; ; ;
28059;1408;391;384;0	679;0	414;745	699;3	660;0;362;392;0	431;0	394;747	673;3	657;0;58;389;390; ; ; ; ;
28079;1409;391;393;0	679;0	414;745	699;3	703;0;359;383;0	431;0	394;747	673;3	562;0;58;389;390; ; ; ; ;
28099;1410;393;405;0	679;0	414;745	699;3	635;0;379;418;0	431;0	394;747	673;3	751;0;58;389;390; ; ; ; ;
28119;1411;394;405;0	679;0	414;745	422;3	667;0;374;411;0	431;0	394;749	096;3	668;0;58;389;390; ; ; ; ;
28139;1412;403;406;0	679;0	414;745	422;3	697;0;370;415;0	431;0	394;749	096;3	816;0;58;389;390; ; ; ; ;
28159;1413;382;391;0	679;0	414;745	422;3	808;0;366;387;0	431;0	394;749	096;3	579;0;58;389;390; ; ; ; ;
28179;1414;365;384;0	679;0	415;745	422;3	756;0;375;410;0	432;0	394;749	096;3	720;0;58;389;390; ; ; ; ;
28199;1415;384;384;0	679;0	414;745	422;3	794;0;374;396;0	432;0	394;749	096;3	555;0;58;389;390; ; ; ; ;
28219;1416;378;385;0	679;0	414;745	803;3	774;0;373;407;0	432;0	394;748	223;3	590;0;58;389;390; ; ; ; ;
28239;1417;368;364;0	679;0	414;745	803;3	677;0;366;382;0	432;0	394;748	223;3	579;0;58;389;390; ; ; ; ;
28259;1418;371;379;0	679;0	414;745	803;3	698;0;401;372;0	432;0	394;748	223;3	613;0;58;389;390; ; ; ; ;
28279;1419;392;381;0	679;0	414;745	803;3	732;0;368;403;0	432;0	394;748	223;3	589;0;58;389;390; ; ; ; ;
28299;1420;386;380;0	679;0	414;745	803;3	683;0;379;384;0	432;0	394;748	223;3	569;0;58;389;390; ; ; ; ;
28318;1421;381;382;0	679;0	414;743	468;3	691;0;389;386;0	432;0	394;748	365;3	580;0;58;389;390; ; ; ; ;
28338;1422;384;388;0	679;0	414;743	468;3	772;0;361;392;0	431;0	394;748	365;3	549;0;58;389;390; ; ; ; ;
28358;1423;397;387;0	679;0	414;743	468;3	701;0;392;403;0	431;0	394;748	365;3	688;0;58;389;390; ; ; ; ;
28378;1424;382;374;0	679;0	414;743	468;3	608;0;374;379;0	431;0	394;748	365;3	607;0;58;389;390; ; ; ; ;
28398;1425;385;394;0	679;0	414;743	468;3	673;0;379;399;0	431;0	394;748	365;3	618;0;58;389;390; ; ; ; ;
28418;1426;388;389;0	678;0	414;745	793;3	644;0;385;398;0	431;0	394;749	342;3	634;0;58;389;390; ; ; ; ;
28438;1427;407;392;0	678;0	415;745	793;3	731;0;382;426;0	431;0	394;749	342;3	694;0;58;389;390; ; ; ; ;
28458;1428;418;393;0	678;0	415;745	793;3	620;0;404;407;0	431;0	394;749	342;3	584;0;58;389;390; ; ; ; ;
28478;1429;397;397;0	678;0	415;745	793;3	645;0;389;406;0	431;0	394;749	342;3	632;0;58;389;390; ; ; ; ;
28498;1430;402;399;0	678;0	415;745	793;3	643;0;381;409;0	431;0	394;749	342;3	536;0;58;389;390; ; ; ; ;
28518;1431;401;400;0	679;0	415;746	333;3	645;0;388;410;0	431;0	394;748	862;3	534;0;58;389;390; ; ; ; ;
28538;1432;413;392;0	679;0	415;746	333;3	765;0;413;408;0	431;0	394;748	862;3	744;0;58;389;390; ; ; ; ;
28558;1433;416;371;0	678;0	415;746	333;3	684;0;408;418;0	431;0	394;748	862;3	632;0;58;389;390; ; ; ; ;
28578;1434;412;388;0	678;0	415;746	333;3	772;0;416;388;0	431;0	394;748	862;3	582;0;58;389;390; ; ; ; ;
28598;1435;421;378;0	678;0	415;746	333;3	789;0;435;406;0	431;0	394;748	862;3	756;0;58;389;390; ; ; ; ;
28617;1436;422;386;0	678;0	415;746	294;3	772;0;436;402;0	430;0	394;749	840;3	693;0;58;389;390; ; ; ; ;
28637;1437;422;375;0	678;0	415;746	294;3	724;0;415;405;0	430;0	394;749	840;3	713;0;58;389;390; ; ; ; ;
28657;1438;416;363;0	678;0	415;746	294;3	730;0;409;405;0	430;0	394;749	840;3	738;0;58;389;390; ; ; ; ;
28677;1439;432;376;0	678;0	415;746	294;3	844;0;413;402;0	430;0	394;749	840;3	648;0;58;389;390; ; ; ; ;
28697;1440;429;381;0	678;0	415;746	294;3	744;0;407;399;0	430;0	394;749	840;3	638;0;58;389;390; ; ; ; ;
28717;1441;427;378;0	678;0	415;747	018;3	781;0;409;398;0	430;0	394;749	036;3	623;0;58;389;390; ; ; ; ;
28737;1442;437;384;0	678;0	415;747	018;3	812;0;435;399;0	430;0	394;749	036;3	709;0;58;389;390; ; ; ; ;
28757;1443;432;369;0	678;0	415;747	018;3	851;0;455;385;0	430;0	395;749	036;3	608;0;58;389;390; ; ; ; ;
28777;1444;447;387;0	678;0	415;747	018;3	819;0;428;403;0	430;0	395;749	036;3	771;0;58;389;390; ; ; ; ;
28797;1445;494;424;0	678;0	416;747	018;3	742;0;480;432;0	430;0	395;749	036;3	607;0;59;466;435; ; ; ; ;
28817;1446;501;424;0	678;0	416;747	199;3	749;0;478;433;0	430;0	395;746	961;3	651;0;59;466;435; ; ; ; ;
28837;1447;465;424;0	678;0	416;747	199;3	643;0;482;434;0	430;0	396;746	961;3	558;0;59;466;435; ; ; ; ;
28857;1448;467;438;0	678;0	416;747	199;3	748;0;450;431;0	430;0	396;746	961;3	620;0;59;466;435; ; ; ; ;
28877;1449;461;431;0	678;0	416;747	199;3	717;0;469;442;0	431;0	396;746	961;3	512;0;59;466;435; ; ; ; ;
28897;1450;471;418;0	678;0	416;747	199;3	741;0;487;439;0	431;0	396;746	961;3	632;0;59;466;435; ; ; ; ;
28916;1451;472;423;0	678;0	416;747	787;3	732;0;476;441;0	431;0	396;745	834;3	594;0;59;466;435; ; ; ; ;
28936;1452;475;433;0	678;0	416;747	787;3	677;0;479;444;0	431;0	396;745	834;3	584;0;59;466;435; ; ; ; ;
28956;1453;471;432;0	678;0	416;747	787;3	615;0;483;455;0	430;0	396;745	834;3	624;0;59;466;435; ; ; ; ;
28976;1454;473;433;0	678;0	416;747	787;3	719;0;463;435;0	430;0	396;745	834;3	521;0;59;466;435; ; ; ; ;
28996;1455;468;445;0	678;0	416;747	787;3	716;0;466;442;0	430;0	396;745	834;3	520;0;59;466;435; ; ; ; ;
29016;1456;467;445;0	678;0	416;748	521;3	718;0;469;442;0	430;0	395;746	516;3	522;0;59;466;435; ; ; ; ;
29036;1457;444;430;0	678;0	416;748	521;3	747;0;464;447;0	430;0	395;746	516;3	550;0;59;466;435; ; ; ; ;
29056;1458;462;431;0	678;0	416;748	521;3	629;0;464;437;0	430;0	395;746	516;3	578;0;59;466;435; ; ; ; ;
29076;1459;458;419;0	678;0	416;748	521;3	696;0;444;464;0	430;0	395;746	516;3	583;0;59;466;435; ; ; ; ;
29096;1460;476;421;0	678;0	416;748	521;3	599;0;478;433;0	430;0	395;746	516;3	611;0;59;466;435; ; ; ; ;
29116;1461;480;423;0	678;0	416;748	511;3	611;0;474;440;0	430;0	395;746	733;3	624;0;59;466;435; ; ; ; ;
29136;1462;452;430;0	678;0	416;748	511;3	675;0;475;442;0	430;0	395;746	733;3	526;0;59;466;435; ; ; ; ;
29156;1463;455;444;0	678;0	416;748	511;3	617;0;465;428;0	430;0	396;746	733;3	477;0;59;466;435; ; ; ; ;
29176;1464;471;423;0	678;0	416;748	511;3	584;0;458;430;0	430;0	396;746	733;3	563;0;59;466;435; ; ; ; ;
29195;1465;468;420;0	678;0	416;748	511;3	595;0;461;440;0	430;0	396;746	733;3	506;0;59;466;435; ; ; ; ;
29215;1466;465;418;0	678;0	416;748	947;3	608;0;457;435;0	430;0	395;745	160;3	494;0;59;466;435; ; ; ; ;
29235;1467;474;433;0	678;0	416;748	947;3	529;0;465;428;0	430;0	395;745	160;3	387;0;59;466;435; ; ; ; ;
29255;1468;459;424;0	678;0	416;748	947;3	517;0;467;436;0	430;0	395;745	160;3	476;0;59;466;435; ; ; ; ;
29275;1469;479;423;0	678;0	416;748	947;3	589;0;451;449;0	430;0	395;745	160;3	454;0;59;466;435; ; ; ; ;
29295;1470;456;423;0	678;0	416;748	947;3	537;0;481;434;0	430;0	395;745	160;3	365;0;59;466;435; ; ; ; ;
29315;1471;464;424;0	678;0	415;746	993;3	541;0;479;440;0	430;0	395;739	939;3	379;0;59;466;435; ; ; ; ;
29335;1472;473;424;0	678;0	415;746	993;3	519;0;460;451;0	430;0	395;739	939;3	364;0;59;466;435; ; ; ; ;
29355;1473;493;415;0	678;0	415;746	993;3	559;0;467;445;0	430;0	395;739	939;3	389;0;59;466;435; ; ; ; ;
29375;1474;470;423;0	678;0	416;746	993;3	605;0;452;445;0	429;0	395;739	939;3	377;0;59;466;435; ; ; ; ;
29395;1475;455;438;0	678;0	416;746	993;3	614;0;470;430;0	429;0	395;739	939;3	392;0;59;466;435; ; ; ; ;
29415;1476;457;437;0	677;0	416;746	725;3	621;0;471;420;0	429;0	395;748	712;3	428;0;59;466;435; ; ; ; ;
29435;1477;475;432;0	677;0	416;746	725;3	582;0;465;441;0	429;0	395;748	712;3	415;0;59;466;435; ; ; ; ;
29455;1478;464;438;0	677;0	416;746	725;3	523;0;456;450;0	429;0	395;748	712;3	484;0;59;466;435; ; ; ; ;
29475;1479;475;423;0	677;0	416;746	725;3	492;0;450;438;0	429;0	395;748	712;3	537;0;59;466;435; ; ; ; ;
29495;1480;460;425;0	677;0	416;746	725;3	473;0;451;437;0	428;0	396;748	712;3	396;0;59;466;435; ; ; ; ;
29514;1481;462;427;0	676;0	416;746	204;3	452;0;452;438;0	428;0	396;744	471;3	424;0;59;466;435; ; ; ; ;
29534;1482;487;410;0	676;0	416;746	204;3	369;0;462;436;0	428;0	396;744	471;3	402;0;59;466;435; ; ; ; ;
29554;1483;472;421;0	676;0	416;746	204;3	419;0;447;452;0	428;0	396;744	471;3	448;0;59;466;435; ; ; ; ;
29574;1484;471;433;0	676;0	416;746	204;3	424;0;456;442;0	428;0	396;744	471;3	382;0;59;466;435; ; ; ; ;
29594;1485;476;432;0	676;0	416;746	204;3	413;0;455;459;0	428;0	395;744	471;3	600;0;59;466;435; ; ; ; ;
29614;1486;476;432;0	675;0	416;746	567;3	414;0;455;457;0	428;0	395;746	791;3	634;0;59;466;435; ; ; ; ;
29634;1487;491;425;0	675;0	415;746	567;3	462;0;454;457;0	427;0	395;746	791;3	419;0;59;466;435; ; ; ; ;
29654;1488;458;452;0	675;0	415;746	567;3	408;0;478;427;0	427;0	395;746	791;3	285;0;59;466;435; ; ; ; ;
29674;1489;464;436;0	675;0	415;746	567;3	407;0;447;426;0	427;0	395;746	791;3	304;0;59;466;435; ; ; ; ;
29694;1490;474;434;0	675;0	415;746	567;3	430;0;454;457;0	427;0	395;746	791;3	369;0;59;466;435; ; ; ; ;
29714;1491;457;433;0	675;0	414;746	605;3	401;0;458;441;0	427;0	394;746	933;3	303;0;59;466;435; ; ; ; ;
29734;1492;469;441;0	675;0	414;746	605;3	498;0;468;453;0	427;0	394;746	933;3	452;0;59;466;435; ; ; ; ;
29754;1493;469;429;0	675;0	414;746	605;3	407;0;457;452;0	427;0	394;746	933;3	344;0;59;466;435; ; ; ; ;
29774;1494;468;429;0	675;0	414;746	605;3	396;0;462;440;0	427;0	394;746	933;3	341;0;59;466;435; ; ; ; ;
29793;1495;474;441;0	675;0	414;746	605;3	493;0;471;436;0	427;0	394;746	933;3	393;0;59;466;435; ; ; ; ;
29813;1496;475;436;0	674;0	414;745	933;3	442;0;467;431;0	427;0	394;746	586;3	331;0;59;466;435; ; ; ; ;
29833;1497;456;428;0	674;0	414;745	933;3	522;0;456;438;0	427;0	394;746	586;3	348;0;59;466;435; ; ; ; ;
29853;1498;458;441;0	674;0	414;745	933;3	456;0;458;455;0	427;0	394;746	586;3	476;0;59;466;435; ; ; ; ;
29873;1499;457;428;0	675;0	414;745	933;3	456;0;480;447;0	427;0	394;746	586;3	318;0;59;466;435; ; ; ; ;
29893;1500;465;419;0	675;0	414;745	933;3	393;0;460;434;0	427;0	394;746	586;3	276;0;59;466;435; ; ; ; ;
29913;1501;467;421;0	675;0	414;747	660;3	380;0;468;439;0	427;0	394;747	111;3	297;0;59;466;435; ; ; ; ;
29933;1502;466;436;0	675;0	414;747	660;3	527;0;434;489;0	427;0	394;747	111;3	643;0; ; ; ; ; ; ; ;
29953;1503;470;427;0	675;0	414;747	660;3	430;0;440;443;0	427;0	394;747	111;3	522;0; ; ; ; ; ; ; ;
29973;1504;468;429;0	675;0	414;747	660;3	450;0;446;451;0	427;0	394;747	111;3	468;0; ; ; ; ; ; ; ;
29993;1505;496;412;0	675;0	414;747	660;3	413;0;474;442;0	427;0	394;747	111;3	456;0; ; ; ; ; ; ; ;
30013;1506;501;408;0	675;0	414;748	234;3	417;0;482;445;0	428;0	394;746	212;3	439;0; ; ; ; ; ; ; ;
30033;1507;470;426;0	676;0	414;748	234;3	502;0;445;455;0	428;0	394;746	212;3	530;0;60;470;436; ; ; ; ;
30053;1508;481;423;0	676;0	414;748	234;3	454;0;459;458;0	428;0	394;746	212;3	405;0;60;470;436; ; ; ; ;
30073;1509;469;433;0	676;0	414;748	234;3	505;0;457;449;0	428;0	394;746	212;3	478;0;60;470;436; ; ; ; ;
30092;1510;463;437;0	676;0	414;748	234;3	516;0;467;447;0	428;0	394;746	212;3	435;0;60;470;436; ; ; ; ;
30112;1511;465;440;0	676;0	414;746	671;3	499;0;468;445;0	428;0	394;745	955;3	469;0;60;470;436; ; ; ; ;
30132;1512;466;433;0	676;0	414;746	671;3	508;0;475;447;0	428;0	394;745	955;3	355;0;60;470;436; ; ; ; ;
30152;1513;470;420;0	676;0	414;746	671;3	415;0;440;452;0	428;0	394;745	955;3	436;0;60;470;436; ; ; ; ;
30172;1514;472;423;0	676;0	414;746	671;3	422;0;460;443;0	428;0	394;745	955;3	479;0;60;470;436; ; ; ; ;
30192;1515;488;440;0	676;0	414;746	671;3	487;0;465;443;0	428;0	394;745	955;3	373;0;60;470;436; ; ; ; ;
30212;1516;492;435;0	676;0	415;746	121;3	438;0;452;444;0	429;0	394;746	360;3	427;0;60;470;436; ; ; ; ;
30232;1517;476;423;0	676;0	415;746	121;3	523;0;469;434;0	429;0	394;746	360;3	513;0;60;470;436; ; ; ; ;
30252;1518;473;439;0	676;0	415;746	121;3	599;0;475;429;0	429;0	394;746	360;3	428;0;60;470;436; ; ; ; ;
30272;1519;476;431;0	677;0	415;746	121;3	517;0;469;437;0	429;0	394;746	360;3	437;0;60;470;436; ; ; ; ;
30292;1520;480;432;0	677;0	415;746	121;3	564;0;457;454;0	429;0	394;746	360;3	549;0;60;470;436; ; ; ; ;
30312;1521;479;433;0	677;0	414;746	722;3	587;0;458;455;0	429;0	394;746	450;3	512;0;60;470;436; ; ; ; ;
30332;1522;479;439;0	677;0	414;746	722;3	588;0;453;452;0	429;0	394;746	450;3	468;0;60;470;436; ; ; ; ;
30352;1523;463;439;0	676;0	414;746	722;3	651;0;488;450;0	429;0	394;746	450;3	459;0;60;470;436; ; ; ; ;
30372;1524;460;439;0	676;0	414;746	722;3	652;0;478;430;0	429;0	394;746	450;3	433;0;60;470;436; ; ; ; ;
30391;1525;467;434;0	676;0	414;746	722;3	611;0;460;438;0	429;0	394;746	450;3	526;0;60;470;436; ; ; ; ;
30412;1526;467;433;0	676;0	414;746	032;3	642;0;475;430;0	428;0	394;746	234;3	519;0;60;470;436; ; ; ; ;
30431;1527;513;414;0	676;0	414;746	032;3	453;0;466;445;0	428;0	394;746	234;3	566;0;60;470;436; ; ; ; ;
30451;1528;477;432;0	676;0	414;746	032;3	586;0;490;428;0	428;0	394;746	234;3	468;0;60;470;436; ; ; ; ;
30471;1529;475;445;0	676;0	414;746	032;3	569;0;458;458;0	428;0	394;746	234;3	482;0;60;470;436; ; ; ; ;
30491;1530;501;444;0	676;0	414;746	032;3	530;0;472;443;0	428;0	394;746	234;3	455;0;60;470;436; ; ; ; ;
30511;1531;480;442;0	676;0	414;747	157;3	604;0;476;442;0	428;0	394;746	313;3	455;0;60;470;436; ; ; ; ;
30531;1532;478;430;0	676;0	414;747	157;3	540;0;438;469;0	428;0	394;746	313;3	665;0;60;470;436; ; ; ; ;
30551;1533;472;431;0	676;0	414;747	157;3	522;0;460;422;0	428;0	394;746	313;3	538;0;60;470;436; ; ; ; ;
30571;1534;479;428;0	676;0	414;747	157;3	478;0;480;452;0	428;0	394;746	313;3	409;0;60;470;436; ; ; ; ;
30591;1535;476;416;0	676;0	414;747	157;3	602;0;467;428;0	428;0	394;746	313;3	504;0;60;470;436; ; ; ; ;
30611;1536;474;416;0	677;0	415;745	290;3	579;0;474;439;0	429;0	394;746	458;3	451;0;60;470;436; ; ; ; ;
30631;1537;483;413;0	677;0	415;745	290;3	586;0;464;427;0	429;0	394;746	458;3	443;0;60;470;436; ; ; ; ;
30651;1538;478;440;0	677;0	415;745	290;3	644;0;455;443;0	429;0	394;746	458;3	581;0;60;470;436; ; ; ; ;
30671;1539;470;417;0	677;0	415;745	290;3	598;0;467;445;0	429;0	394;746	458;3	533;0;60;470;436; ; ; ; ;
30691;1540;457;442;0	677;0	415;745	290;3	647;0;477;431;0	429;0	394;746	458;3	526;0;60;470;436; ; ; ; ;
30710;1541;451;434;0	677;0	415;745	852;3	636;0;476;440;0	429;0	394;747	231;3	522;0;60;470;436; ; ; ; ;
30730;1542;471;433;0	677;0	415;745	852;3	619;0;457;434;0	429;0	394;747	231;3	500;0;60;470;436; ; ; ; ;
30750;1543;446;411;0	678;0	414;745	852;3	597;0;418;453;0	430;0	394;747	231;3	730;0; ; ; ; ; ; ; ;
30770;1544;388;402;0	679;0	414;745	852;3	530;0;374;404;0	431;0	394;747	231;3	555;0;61;379;392; ; ; ; ;
30790;1545;379;395;0	679;0	414;745	852;3	597;0;372;397;0	431;0	393;747	231;3	639;0;61;379;392; ; ; ; ;
30810;1546;370;389;0	679;0	414;744	812;3	570;0;370;389;0	431;0	393;748	176;3	555;0;61;379;392; ; ; ; ;
30830;1547;387;397;0	679;0	414;744	812;3	704;0;372;405;0	431;0	393;748	176;3	669;0;61;379;392; ; ; ; ;
30850;1548;378;393;0	679;0	414;744	812;3	559;0;369;396;0	432;0	394;748	176;3	627;0;61;379;392; ; ; ; ;
30870;1549;383;389;0	679;0	414;744	812;3	506;0;366;404;0	432;0	394;748	176;3	659;0;61;379;392; ; ; ; ;
30890;1550;392;394;0	680;0	414;744	812;3	570;0;372;392;0	432;0	394;748	176;3	637;0;61;379;392; ; ; ; ;
30910;1551;390;392;0	680;0	414;744	819;3	556;0;369;393;0	432;0	394;747	878;3	650;0;61;379;392; ; ; ; ;
30930;1552;387;383;0	680;0	414;744	819;3	680;0;381;391;0	432;0	394;747	878;3	582;0;61;379;392; ; ; ; ;
30950;1553;394;397;0	680;0	414;744	819;3	596;0;377;416;0	432;0	394;747	878;3	740;0;61;379;392; ; ; ; ;
30969;1554;392;392;0	680;0	414;744	819;3	586;0;370;374;0	432;0	393;747	878;3	626;0;61;379;392; ; ; ; ;
30989;1555;384;385;0	680;0	414;744	819;3	647;0;379;410;0	432;0	393;747	878;3	770;0;61;379;392; ; ; ; ;
31009;1556;385;390;0	680;0	414;745	564;3	603;0;376;393;0	432;0	393;749	407;3	749;0;61;379;392; ; ; ; ;
31029;1557;389;399;0	680;0	414;745	564;3	657;0;386;351;0	432;0	393;749	407;3	511;0;61;379;392; ; ; ; ;
31049;1558;384;403;0	679;0	414;745	564;3	622;0;382;414;0	432;0	393;749	407;3	638;0;62;380;400; ; ; ; ;
31069;1559;383;390;0	679;0	414;745	564;3	598;0;388;399;0	432;0	393;749	407;3	609;0;62;380;400; ; ; ; ;
31089;1560;389;404;0	679;0	414;745	564;3	577;0;386;405;0	431;0	393;749	407;3	575;0;62;380;400; ; ; ; ;
31109;1561;386;400;0	679;0	414;744	534;3	552;0;386;397;0	431;0	393;749	007;3	635;0;62;380;400; ; ; ; ;
31129;1562;386;383;0	679;0	414;744	534;3	594;0;368;420;0	431;0	393;749	007;3	594;0;62;380;400; ; ; ; ;
31149;1563;393;379;0	679;0	414;744	534;3	465;0;387;395;0	431;0	393;749	007;3	708;0;62;380;400; ; ; ; ;
31169;1564;382;396;0	679;0	414;744	534;3	621;0;359;393;0	431;0	393;749	007;3	564;0;62;380;400; ; ; ; ;
31189;1565;369;398;0	678;0	414;744	534;3	650;0;366;421;0	431;0	393;749	007;3	560;0;62;380;400; ; ; ; ;
31209;1566;368;399;0	678;0	414;745	124;3	632;0;367;408;0	430;0	393;748	994;3	556;0;62;380;400; ; ; ; ;
31229;1567;380;399;0	678;0	414;745	124;3	529;0;362;410;0	430;0	393;748	994;3	516;0;62;380;400; ; ; ; ;
31249;1568;382;394;0	678;0	414;745	124;3	565;0;381;401;0	430;0	393;748	994;3	485;0;62;380;400; ; ; ; ;
31269;1569;400;416;0	678;0	414;745	124;3	543;0;394;393;0	430;0	393;748	994;3	488;0;62;380;400; ; ; ; ;
31288;1570;376;385;0	678;0	414;745	124;3	540;0;379;342;0	430;0	393;748	994;3	348;0; ; ; ; ; ; ; ;
31308;1571;380;390;0	678;0	414;744	478;3	533;0;382;332;0	430;0	393;747	000;3	311;0; ; ; ; ; ; ; ;
31328;1572;378;409;0	678;0	414;744	478;3	487;0;381;408;0	430;0	394;747	000;3	519;0;63;379;387; ; ; ; ;
31348;1573;382;410;0	678;0	414;744	478;3	556;0;388;352;0	430;0	394;747	000;3	374;0;63;379;387; ; ; ; ;
31368;1574;383;399;0	678;0	414;744	478;3	482;0;386;409;0	430;0	394;747	000;3	385;0;63;379;387; ; ; ; ;
31388;1575;383;398;0	678;0	414;744	478;3	514;0;378;410;0	431;0	394;747	000;3	443;0;63;379;387; ; ; ; ;
31408;1576;382;397;0	678;0	414;743	949;3	530;0;381;409;0	431;0	394;747	875;3	371;0;63;379;387; ; ; ; ;
31428;1577;384;394;0	678;0	414;743	949;3	508;0;374;405;0	431;0	394;747	875;3	492;0;63;379;387; ; ; ; ;
31448;1578;395;404;0	678;0	414;743	949;3	396;0;369;395;0	431;0	394;747	875;3	437;0;63;379;387; ; ; ; ;
31468;1579;375;407;0	678;0	414;743	949;3	431;0;371;398;0	431;0	394;747	875;3	550;0;63;379;387; ; ; ; ;
31488;1580;369;381;0	679;0	414;743	949;3	553;0;380;377;0	431;0	394;747	875;3	339;0;63;379;387; ; ; ; ;
31508;1581;368;386;0	679;0	414;743	476;3	507;0;378;371;0	431;0	393;747	893;3	345;0;63;379;387; ; ; ; ;
31528;1582;379;372;0	679;0	414;743	476;3	552;0;371;371;0	431;0	393;747	893;3	455;0;63;379;387; ; ; ; ;
31548;1583;368;391;0	679;0	414;743	476;3	510;0;397;311;0	431;0	393;747	893;3	267;0;63;379;387; ; ; ; ;
31568;1584;362;385;0	679;0	414;743	476;3	504;0;395;355;0	431;0	394;747	893;3	436;0;63;379;387; ; ; ; ;
31587;1585;365;388;0	679;0	414;743	476;3	468;0;370;409;0	431;0	394;747	893;3	443;0; ; ; ; ; ; ; ;
31607;1586;363;384;0	679;0	414;745	101;3	460;0;382;393;0	431;0	394;747	800;3	389;0; ; ; ; ; ; ; ;
31627;1587;372;378;0	679;0	414;745	101;3	512;0;360;397;0	432;0	394;747	800;3	392;0; ; ; ; ; ; ; ;
31647;1588;382;389;0	679;0	414;745	101;3	501;0;351;467;0	432;0	393;747	800;3	918;0; ; ; ; ; ; ; ;
31667;1589;345;358;0	679;0	414;745	101;3	520;0;353;393;0	432;0	393;747	800;3	471;0; ; ; ; ; ; ; ;
31687;1590;346;383;0	679;0	414;745	101;3	465;0;356;407;0	432;0	393;747	800;3	513;0; ; ; ; ; ; ; ;
31707;1591;347;381;0	680;0	414;746	145;3	465;0;352;423;0	432;0	393;748	570;3	678;0; ; ; ; ; ; ; ;
31727;1592;327;406;0	680;0	414;746	145;3	474;0;283;398;0	433;0	394;748	570;3	403;0;64;292;423; ; ; ; ;
31747;1593;312;392;0	681;0	414;746	145;3	427;0;284;429;0	433;0	393;748	570;3	479;0;64;292;423; ; ; ; ;
31767;1594;308;410;0	681;0	414;746	145;3	450;0;282;426;0	433;0	393;748	570;3	416;0;64;292;423; ; ; ; ;
31787;1595;299;420;0	681;0	414;746	145;3	448;0;277;443;0	433;0	393;748	570;3	499;0;64;292;423; ; ; ; ;
31807;1596;293;420;0	681;0	414;743	625;3	434;0;278;448;0	433;0	393;746	919;3	478;0;64;292;423; ; ; ; ;
31827;1597;308;414;0	681;0	414;743	625;3	483;0;283;434;0	433;0	393;746	919;3	449;0;64;292;423; ; ; ; ;
31847;1598;280;378;0	681;0	414;743	625;3	529;0;252;396;0	433;0	393;746	919;3	379;0; ; ; ; ; ; ; ;
31867;1599;293;421;0	680;0	414;743	625;3	578;0;282;434;0	433;0	393;746	919;3	482;0;65;284;410; ; ; ; ;
31886;1600;282;388;0	680;0	414;743	625;3	486;0;295;445;0	433;0	393;746	919;3	575;0;65;284;410; ; ; ; ;
31906;1601;287;408;0	680;0	414;740	514;3	507;0;287;436;0	433;0	393;747	406;3	579;0;65;284;410; ; ; ; ;
31926;1602;285;397;0	680;0	413;740	514;3	507;0;276;414;0	433;0	393;747	406;3	423;0;65;284;410; ; ; ; ;
31946;1603;300;395;0	680;0	413;740	514;3	468;0;269;413;0	432;0	393;747	406;3	469;0;65;284;410; ; ; ; ;
31966;1604;300;395;0	680;0	413;740	514;3	567;0;261;417;0	432;0	393;747	406;3	464;0;65;284;410; ; ; ; ;
31986;1605;277;406;0	680;0	413;740	514;3	532;0;239;322;0	432;0	393;747	406;3	251;0; ; ; ; ; ; ; ;
32006;1606;284;405;0	680;0	413;743	744;3	555;0;230;315;0	432;0	392;747	292;3	258;0; ; ; ; ; ; ; ;
32026;1607;293;395;0	680;0	413;743	744;3	496;0;282;448;0	432;0	392;747	292;3	572;0; ; ; ; ; ; ; ;
32046;1608;265;394;0	680;0	413;743	744;3	484;0;271;420;0	432;0	392;747	292;3	669;0; ; ; ; ; ; ; ;
32066;1609;243;385;0	680;0	413;743	744;3	478;0;222;432;0	433;0	392;747	292;3	455;0;66;236;411; ; ; ; ;
32086;1610;250;396;0	680;0	413;743	744;3	434;0;225;415;0	433;0	392;747	292;3	443;0;66;236;411; ; ; ; ;
32106;1611;256;392;0	680;0	413;746	790;3	435;0;227;418;0	433;0	393;746	707;3	429;0;66;236;411; ; ; ; ;
32126;1612;254;412;0	680;0	413;746	790;3	494;0;240;397;0	433;0	393;746	707;3	456;0;66;236;411; ; ; ; ;
32146;1613;248;392;0	680;0	413;746	790;3	409;0;226;403;0	432;0	393;746	707;3	479;0;66;236;411; ; ; ; ;
32165;1614;232;412;0	680;0	413;746	790;3	520;0;231;410;0	432;0	393;746	707;3	420;0;66;236;411; ; ; ; ;
32185;1615;239;390;0	680;0	413;746	790;3	475;0;216;416;0	432;0	393;746	707;3	410;0;66;236;411; ; ; ; ;
32205;1616;232;396;0	680;0	413;745	935;3	455;0;213;421;0	432;0	393;747	056;3	402;0;66;236;411; ; ; ; ;
32225;1617;254;406;0	679;0	413;745	935;3	474;0;234;426;0	432;0	393;747	056;3	449;0;66;236;411; ; ; ; ;
32246;1618;260;415;0	679;0	413;745	935;3	517;0;229;416;0	432;0	392;747	056;3	470;0;66;236;411; ; ; ; ;
32265;1619;239;406;0	679;0	413;745	935;3	522;0;232;426;0	431;0	393;747	056;3	476;0;66;236;411; ; ; ; ;
32286;1620;262;421;0	679;0	413;745	935;3	467;0;243;412;0	431;0	393;747	056;3	414;0;66;236;411; ; ; ; ;
32305;1621;254;418;0	678;0	413;749	581;3	506;0;241;412;0	431;0	393;747	710;3	426;0;66;236;411; ; ; ; ;
32325;1622;234;415;0	678;0	413;749	581;3	512;0;227;436;0	431;0	393;747	710;3	470;0;66;236;411; ; ; ; ;
32345;1623;240;406;0	678;0	413;749	581;3	448;0;225;434;0	431;0	393;747	710;3	489;0;66;236;411; ; ; ; ;
32365;1624;241;405;0	678;0	413;749	581;3	512;0;234;421;0	431;0	393;747	710;3	495;0;66;236;411; ; ; ; ;
32385;1625;243;409;0	678;0	413;749	581;3	559;0;224;425;0	431;0	393;747	710;3	571;0;66;236;411; ; ; ; ;
32405;1626;244;405;0	678;0	413;748	260;3	541;0;226;420;0	431;0	393;747	537;3	590;0;66;236;411; ; ; ; ;
32425;1627;246;420;0	678;0	413;748	260;3	506;0;215;387;0	431;0	393;747	537;3	453;0;66;236;411; ; ; ; ;
32446;1628;243;413;0	678;0	413;748	260;3	579;0;247;452;0	431;0	393;747	537;3	481;0;67;235;426; ; ; ; ;
32465;1629;251;417;0	678;0	413;748	260;3	520;0;226;453;0	430;0	393;747	537;3	444;0;67;235;426; ; ; ; ;
32485;1630;223;404;0	678;0	413;748	260;3	450;0;229;452;0	430;0	393;747	537;3	456;0;67;235;426; ; ; ; ;
32504;1631;221;402;0	678;0	413;750	040;3	475;0;231;452;0	430;0	393;748	712;3	466;0;67;235;426; ; ; ; ;
32525;1632;238;417;0	677;0	413;750	040;3	557;0;243;439;0	430;0	393;748	712;3	481;0;67;235;426; ; ; ; ;
32544;1633;247;421;0	677;0	413;750	040;3	487;0;237;440;0	430;0	393;748	712;3	395;0;67;235;426; ; ; ; ;
32565;1634;250;408;0	677;0	413;750	040;3	387;0;233;444;0	430;0	393;748	712;3	374;0;67;235;426; ; ; ; ;
32584;1635;249;407;0	677;0	413;750	040;3	440;0;216;437;0	430;0	393;748	712;3	389;0;67;235;426; ; ; ; ;
32605;1636;250;407;0	677;0	413;749	557;3	389;0;211;439;0	430;0	393;746	549;3	370;0;67;235;426; ; ; ; ;
32624;1637;251;406;0	677;0	413;749	557;3	435;0;226;415;0	430;0	393;746	549;3	422;0;67;235;426; ; ; ; ;
32645;1638;226;417;0	678;0	413;749	557;3	460;0;250;431;0	430;0	393;746	549;3	348;0;67;235;426; ; ; ; ;
32664;1639;226;395;0	678;0	413;749	557;3	474;0;227;455;0	430;0	393;746	549;3	331;0;67;235;426; ; ; ; ;
32685;1640;243;417;0	678;0	413;749	557;3	371;0;245;466;0	430;0	393;746	549;3	423;0;67;235;426; ; ; ; ;
32704;1641;-800;-600;-1	000;-1	000;-1	000;-1	000;4;-800;-600;-1	000;-1	000;-1	000;-1	000;4; ; ; ; ; ; ; ;
32725;1642;-800;-600;-1	000;-1	000;-1	000;-1	000;4;-800;-600;-1	000;-1	000;-1	000;-1	000;4; ; ; ; ; ; ; ;
32743;1643;-800;-600;-1	000;-1	000;-1	000;-1	000;4;-800;-600;-1	000;-1	000;-1	000;-1	000;4; ; ; ; ; ; ; ;
32765;1644;-800;-600;-1	000;-1	000;-1	000;-1	000;4;-800;-600;-1	000;-1	000;-1	000;-1	000;4; ; ; ; ; ; ; ;
32784;1645;-800;-600;-1	000;-1	000;-1	000;-1	000;4;-800;-600;-1	000;-1	000;-1	000;-1	000;4; ; ; ; ; ; ; ;
32805;1646;-800;-600;0	432;0	392;-1	000;-1	000;4;235;416;0	432;0	392;746	549;3	556;0;68;232;419; ; ; ; ;
32823;1647;-800;-600;0	680;0	412;-1	000;-1	000;4;234;414;0	432;0	392;749	270;3	568;0;68;232;419; ; ; ; ;
32846;1648;239;412;0	680;0	412;759	909;3	447;0;220;431;0	432;0	392;749	270;3	373;0;68;232;419; ; ; ; ;
32863;1649;248;406;0	681;0	412;759	909;3	425;0;221;440;0	432;0	392;749	270;3	314;0;68;232;419; ; ; ; ;
32885;1650;243;403;0	681;0	412;759	909;3	400;0;208;420;0	433;0	392;749	270;3	468;0;68;232;419; ; ; ; ;
32903;1651;257;408;0	681;0	412;759	909;3	408;0;222;427;0	433;0	392;749	270;3	377;0;68;232;419; ; ; ; ;
32925;1652;260;413;0	681;0	412;749	774;3	372;0;219;426;0	433;0	392;748	103;3	381;0;68;232;419; ; ; ; ;
32943;1653;236;395;0	681;0	412;749	774;3	439;0;214;422;0	433;0	392;748	103;3	366;0;68;232;419; ; ; ; ;
32963;1654;222;417;0	681;0	413;749	774;3	393;0;223;432;0	433;0	392;748	103;3	407;0;68;232;419; ; ; ; ;
32983;1655;228;400;0	681;0	413;749	774;3	406;0;216;433;0	433;0	392;748	103;3	481;0;68;232;419; ; ; ; ;
33003;1656;240;398;0	681;0	413;749	774;3	438;0;258;446;0	433;0	392;748	103;3	527;0;68;232;419; ; ; ; ;
33023;1657;234;405;0	681;0	413;748	836;3	414;0;265;450;0	433;0	392;747	995;3	573;0;68;232;419; ; ; ; ;
33043;1658;239;413;0	681;0	413;748	836;3	544;0;242;452;0	434;0	393;747	995;3	631;0;68;232;419; ; ; ; ;
33063;1659;220;405;0	681;0	413;748	836;3	528;0;207;433;0	434;0	393;747	995;3	513;0;68;232;419; ; ; ; ;
33082;1660;227;418;0	681;0	413;748	836;3	583;0;214;425;0	434;0	393;747	995;3	503;0;68;232;419; ; ; ; ;
33102;1661;240;413;0	681;0	413;748	836;3	539;0;240;421;0	434;0	393;747	995;3	442;0;68;232;419; ; ; ; ;
33122;1662;231;413;0	681;0	413;748	689;3	544;0;225;416;0	433;0	392;748	199;3	416;0;68;232;419; ; ; ; ;
33142;1663;256;413;0	681;0	413;748	689;3	434;0;239;465;0	433;0	392;748	199;3	635;0; ; ; ; ; ; ; ;
33162;1664;219;407;0	681;0	413;748	689;3	466;0;223;435;0	433;0	392;748	199;3	381;0; ; ; ; ; ; ; ;
33182;1665;254;412;0	681;0	413;748	689;3	388;0;224;428;0	433;0	392;748	199;3	395;0; ; ; ; ; ; ; ;
33202;1666;246;414;0	681;0	413;748	689;3	522;0;191;388;0	433;0	392;748	199;3	305;0; ; ; ; ; ; ; ;
33222;1667;235;412;0	680;0	413;749	006;3	516;0;179;371;0	433;0	392;748	019;3	284;0; ; ; ; ; ; ; ;
33242;1668;273;394;0	679;0	413;749	006;3	420;0;268;443;0	432;0	392;748	019;3	471;0; ; ; ; ; ; ; ;
33262;1669;363;420;0	678;0	413;749	006;3	558;0;319;451;0	431;0	392;748	019;3	469;0;69;344;419; ; ; ; ;
33282;1670;344;396;0	678;0	413;749	006;3	457;0;349;453;0	431;0	392;748	019;3	406;0;69;344;419; ; ; ; ;
33302;1671;355;404;0	678;0	413;749	006;3	544;0;324;414;0	431;0	392;748	019;3	444;0;69;344;419; ; ; ; ;
33322;1672;348;414;0	678;0	413;745	694;3	491;0;336;415;0	431;0	392;747	343;3	421;0;69;344;419; ; ; ; ;
33342;1673;373;428;0	678;0	413;745	694;3	459;0;352;428;0	431;0	392;747	343;3	428;0;69;344;419; ; ; ; ;
33362;1674;326;418;0	679;0	413;745	694;3	441;0;344;416;0	431;0	392;747	343;3	370;0;69;344;419; ; ; ; ;
33381;1675;345;410;0	679;0	413;745	694;3	463;0;334;435;0	431;0	392;747	343;3	412;0;69;344;419; ; ; ; ;
33401;1676;333;402;0	679;0	413;745	694;3	471;0;296;305;0	431;0	392;747	343;3	222;0; ; ; ; ; ; ; ;
33421;1677;342;394;0	679;0	413;745	062;3	466;0;285;293;0	431;0	392;747	980;3	189;0; ; ; ; ; ; ; ;
33441;1678;360;404;0	678;0	413;745	062;3	603;0;363;418;0	431;0	392;747	980;3	377;0; ; ; ; ; ; ; ;
33461;1679;365;397;0	678;0	413;745	062;3	424;0;359;318;0	431;0	392;747	980;3	125;0; ; ; ; ; ; ; ;
33481;1680;394;415;0	678;0	413;745	062;3	428;0;348;419;0	431;0	392;747	980;3	529;0; ; ; ; ; ; ; ;
33501;1681;352;384;0	679;0	413;745	062;3	450;0;357;396;0	431;0	392;747	980;3	304;0; ; ; ; ; ; ; ;
33521;1682;361;385;0	679;0	413;744	867;3	460;0;353;371;0	431;0	392;747	203;3	270;0; ; ; ; ; ; ; ;
33541;1683;358;413;0	679;0	413;744	867;3	421;0;376;417;0	431;0	392;747	203;3	444;0;70;371;410; ; ; ; ;
33561;1684;373;396;0	679;0	413;744	867;3	446;0;348;422;0	431;0	392;747	203;3	409;0;70;371;410; ; ; ; ;
33581;1685;376;413;0	679;0	412;744	867;3	536;0;371;415;0	432;0	392;747	203;3	326;0;70;371;410; ; ; ; ;
33601;1686;368;397;0	679;0	412;744	867;3	406;0;384;403;0	432;0	392;747	203;3	385;0;70;371;410; ; ; ; ;
33621;1687;367;402;0	680;0	412;746	222;3	446;0;376;403;0	432;0	392;746	356;3	345;0;70;371;410; ; ; ; ;
33641;1688;390;426;0	680;0	413;746	222;3	392;0;358;423;0	432;0	392;746	356;3	389;0;70;371;410; ; ; ; ;
33660;1689;355;387;0	680;0	413;746	222;3	496;0;362;409;0	432;0	392;746	356;3	349;0; ; ; ; ; ; ; ;
33680;1690;365;377;0	680;0	413;746	222;3	409;0;370;434;0	432;0	392;746	356;3	433;0; ; ; ; ; ; ; ;
33700;1691;374;394;0	680;0	413;746	222;3	421;0;361;394;0	432;0	392;746	356;3	323;0; ; ; ; ; ; ; ;
33720;1692;358;394;0	680;0	413;745	991;3	452;0;365;397;0	432;0	392;747	648;3	347;0; ; ; ; ; ; ; ;
33740;1693;338;397;0	680;0	412;745	991;3	499;0;366;427;0	432;0	392;747	648;3	491;0; ; ; ; ; ; ; ;
33760;1694;387;423;0	680;0	412;745	991;3	464;0;391;388;0	432;0	392;747	648;3	262;0; ; ; ; ; ; ; ;
33780;1695;345;393;0	680;0	412;745	991;3	539;0;365;424;0	432;0	391;747	648;3	339;0; ; ; ; ; ; ; ;
33800;1696;350;317;0	680;0	412;745	991;3	207;0;349;446;0	432;0	391;747	648;3	451;0; ; ; ; ; ; ; ;
33820;1697;364;315;0	680;0	412;746	077;3	184;0;354;437;0	432;0	391;747	475;3	351;0; ; ; ; ; ; ; ;
33840;1698;379;398;0	680;0	412;746	077;3	354;0;387;404;0	432;0	391;747	475;3	346;0; ; ; ; ; ; ; ;
33860;1699;406;392;0	680;0	412;746	077;3	393;0;360;410;0	432;0	391;747	475;3	347;0; ; ; ; ; ; ; ;
33880;1700;373;404;0	680;0	411;746	077;3	454;0;371;332;0	432;0	391;747	475;2	981;0; ; ; ; ; ; ; ;
33900;1701;379;399;0	680;0	411;746	077;3	381;0;337;412;0	432;0	391;747	475;3	376;0;71;371;410; ; ; ; ;
33920;1702;384;399;0	680;0	411;745	588;3	396;0;333;387;0	432;0	391;747	847;3	289;0;71;371;410; ; ; ; ;
33940;1703;360;398;0	680;0	411;745	588;3	364;0;-800;-600;0	680;0	411;-1	000;-1	000;4;71;371;410; ; ; ; ;
33960;1704;368;404;0	679;0	411;745	588;3	371;0;362;423;0	432;0	390;747	847;3	407;0;71;371;410; ; ; ; ;
33979;1705;349;393;0	679;0	411;745	588;3	475;0;348;429;0	431;0	390;747	847;3	419;0;71;371;410; ; ; ; ;
33999;1706;361;398;0	679;0	411;745	588;3	553;0;388;432;0	431;0	390;747	847;3	399;0;71;371;410; ; ; ; ;
34019;1707;360;399;0	679;0	411;744	603;3	593;0;393;433;0	431;0	390;747	856;3	401;0;71;371;410; ; ; ; ;
34039;1708;387;390;0	679;0	411;744	603;3	394;0;368;420;0	431;0	390;747	856;3	408;0;71;371;410; ; ; ; ;
34059;1709;370;408;0	679;0	411;744	603;3	459;0;361;431;0	431;0	390;747	856;3	477;0;71;371;410; ; ; ; ;
34079;1710;408;394;0	678;0	411;744	603;3	378;0;354;429;0	431;0	390;747	856;3	482;0;71;371;410; ; ; ; ;
34099;1711;402;412;0	679;0	411;744	603;3	423;0;378;417;0	431;0	391;747	856;3	507;0;71;371;410; ; ; ; ;
34119;1712;404;408;0	679;0	411;746	914;3	448;0;374;422;0	431;0	391;747	181;3	516;0;71;371;410; ; ; ; ;
34139;1713;382;391;0	679;0	411;746	914;3	429;0;401;315;0	431;0	391;747	181;3	100;0; ; ; ; ; ; ; ;
34159;1714;390;417;0	679;0	411;746	914;3	556;0;372;410;0	431;0	391;747	181;3	498;0;72;390;402; ; ; ; ;
34179;1715;380;385;0	679;0	412;746	914;3	451;0;382;414;0	431;0	391;747	181;3	424;0;72;390;402; ; ; ; ;
34199;1716;383;395;0	679;0	412;746	914;3	543;0;400;395;0	431;0	391;747	181;3	352;0;72;390;402; ; ; ; ;
34219;1717;385;400;0	679;0	412;746	486;3	502;0;390;391;0	431;0	391;747	843;3	282;0;72;390;402; ; ; ; ;
34239;1718;411;416;0	679;0	412;746	486;3	597;0;387;423;0	432;0	391;747	843;3	520;0;72;390;402; ; ; ; ;
34258;1719;413;401;0	680;0	412;746	486;3	478;0;407;409;0	432;0	391;747	843;3	495;0;72;390;402; ; ; ; ;
34278;1720;412;410;0	680;0	412;746	486;3	586;0;387;443;0	432;0	391;747	843;3	687;0;72;390;402; ; ; ; ;
34298;1721;400;418;0	680;0	412;746	486;3	602;0;407;400;0	432;0	391;747	843;3	477;0;72;390;402; ; ; ; ;
34318;1722;400;414;0	680;0	412;745	210;3	564;0;401;409;0	432;0	391;746	266;3	528;0;72;390;402; ; ; ; ;
34338;1723;394;397;0	680;0	412;745	210;3	595;0;408;380;0	432;0	391;746	266;3	490;0;72;390;402; ; ; ; ;
34358;1724;411;396;0	680;0	412;745	210;3	541;0;389;425;0	432;0	391;746	266;3	568;0;72;390;402; ; ; ; ;
34378;1725;399;399;0	680;0	412;745	210;3	593;0;410;411;0	432;0	391;746	266;3	402;0;72;390;402; ; ; ; ;
34398;1726;390;407;0	680;0	412;745	210;3	582;0;399;402;0	432;0	391;746	266;3	468;0;72;390;402; ; ; ; ;
34418;1727;394;408;0	680;0	412;746	285;3	572;0;394;424;0	433;0	391;745	387;3	459;0;72;390;402; ; ; ; ;
34438;1728;408;404;0	681;0	412;746	285;3	571;0;380;424;0	433;0	391;745	387;3	485;0;72;390;402; ; ; ; ;
34458;1729;381;370;0	681;0	412;746	285;3	528;0;371;442;0	433;0	391;745	387;3	628;0;72;390;402; ; ; ; ;
34478;1730;397;392;0	681;0	412;746	285;3	499;0;405;417;0	433;0	391;745	387;3	475;0;72;390;402; ; ; ; ;
34498;1731;416;400;0	681;0	412;746	285;3	672;0;372;417;0	433;0	391;745	387;3	443;0;72;390;402; ; ; ; ;
34518;1732;407;389;0	681;0	412;745	425;3	648;0;385;416;0	433;0	391;748	872;3	489;0;72;390;402; ; ; ; ;
34538;1733;383;388;0	681;0	412;745	425;3	603;0;387;404;0	433;0	391;748	872;3	534;0;72;390;402; ; ; ; ;
34558;1734;383;387;0	680;0	412;745	425;3	559;0;375;391;0	432;0	391;748	872;3	375;0;72;390;402; ; ; ; ;
34577;1735;379;394;0	680;0	412;745	425;3	587;0;357;392;0	432;0	391;748	872;3	483;0;72;390;402; ; ; ; ;
34597;1736;385;382;0	680;0	412;745	425;3	578;0;371;414;0	432;0	391;748	872;3	568;0;72;390;402; ; ; ; ;
34617;1737;384;383;0	679;0	412;744	869;3	558;0;364;409;0	432;0	391;747	417;3	512;0;72;390;402; ; ; ; ;
34637;1738;380;396;0	679;0	412;744	869;3	533;0;389;384;0	431;0	391;747	417;3	549;0;72;390;402; ; ; ; ;
34657;1739;349;401;0	679;0	412;744	869;3	704;0;398;394;0	431;0	391;747	417;3	414;0;72;390;402; ; ; ; ;
34677;1740;374;383;0	679;0	412;744	869;3	555;0;378;400;0	431;0	391;747	417;3	498;0;72;390;402; ; ; ; ;
34697;1741;386;396;0	678;0	412;744	869;3	526;0;401;337;0	431;0	391;747	417;3	332;0; ; ; ; ; ; ; ;
34717;1742;377;394;0	678;0	412;744	749;3	573;0;395;340;0	430;0	391;747	340;3	331;0; ; ; ; ; ; ; ;
34737;1743;394;377;0	678;0	412;744	749;3	507;0;381;417;0	431;0	391;747	340;3	669;0;73;390;387; ; ; ; ;
34757;1744;371;392;0	678;0	412;744	749;3	569;0;359;419;0	431;0	391;747	340;3	698;0;73;390;387; ; ; ; ;
34777;1745;401;385;0	678;0	412;744	749;3	593;0;378;424;0	430;0	392;747	340;3	618;0;73;390;387; ; ; ; ;
34797;1746;391;380;0	678;0	412;744	749;3	534;0;393;373;0	430;0	392;747	340;3	579;0;73;390;387; ; ; ; ;
34817;1747;386;386;0	678;0	412;744	870;3	573;0;388;372;0	430;0	392;747	541;3	567;0;73;390;387; ; ; ; ;
34837;1748;412;370;0	678;0	412;744	870;3	551;0;405;370;0	430;0	392;747	541;3	543;0;73;390;387; ; ; ; ;
34856;1749;402;386;0	677;0	412;744	870;3	596;0;397;390;0	429;0	392;747	541;3	511;0;73;390;387; ; ; ; ;
34876;1750;407;370;0	677;0	412;744	870;3	600;0;418;342;0	429;0	391;747	541;3	343;0; ; ; ; ; ; ; ;
34896;1751;420;375;0	677;0	412;744	870;3	600;0;423;402;0	429;0	391;747	541;3	617;0; ; ; ; ; ; ; ;
34916;1752;417;380;0	677;0	412;744	337;3	599;0;426;390;0	429;0	391;748	315;3	569;0; ; ; ; ; ; ; ;
34936;1753;435;398;0	676;0	412;744	337;3	725;0;434;319;0	428;0	392;748	315;3	402;0; ; ; ; ; ; ; ;
34956;1754;440;376;0	676;0	412;744	337;3	543;0;418;415;0	428;0	392;748	315;3	712;0; ; ; ; ; ; ; ;
34976;1755;437;386;0	676;0	412;744	337;3	564;0;419;350;0	428;0	392;748	315;3	413;0; ; ; ; ; ; ; ;
34996;1756;449;376;0	676;0	412;744	337;3	652;0;438;380;0	428;0	392;748	315;3	472;0; ; ; ; ; ; ; ;
35016;1757;454;378;0	676;0	412;747	076;3	572;0;431;347;0	428;0	392;748	971;3	561;0; ; ; ; ; ; ; ;
35036;1758;453;363;0	676;0	412;747	076;3	697;0;466;295;0	428;0	392;748	971;3	413;0; ; ; ; ; ; ; ;
35056;1759;476;359;0	676;0	412;747	076;3	636;0;454;367;0	428;0	392;748	971;3	477;0; ; ; ; ; ; ; ;
35076;1760;482;374;0	676;0	412;747	076;3	555;0;476;383;0	428;0	392;748	971;3	598;0; ; ; ; ; ; ; ;
35096;1761;499;354;0	676;0	412;747	076;3	560;0;471;395;0	428;0	391;748	971;3	587;0; ; ; ; ; ; ; ;
35116;1762;509;358;0	675;0	412;746	972;3	564;0;470;409;0	427;0	392;747	358;3	567;0; ; ; ; ; ; ; ;
35136;1763;532;382;0	675;0	412;746	972;3	493;0;497;425;0	427;0	392;747	358;3	473;0;74;531;411; ; ; ; ;
35155;1764;517;417;0	674;0	412;746	972;3	564;0;521;424;0	427;0	392;747	358;3	514;0;74;531;411; ; ; ; ;
35175;1765;531;404;0	674;0	412;746	972;3	602;0;512;429;0	426;0	392;747	358;3	592;0;74;531;411; ; ; ; ;
35195;1766;534;405;0	674;0	413;746	972;3	546;0;528;410;0	426;0	392;747	358;3	465;0;74;531;411; ; ; ; ;
35215;1767;534;405;0	674;0	413;747	415;3	554;0;528;408;0	426;0	393;747	812;3	506;0;74;531;411; ; ; ; ;
35235;1768;562;399;0	674;0	413;747	415;3	520;0;547;410;0	426;0	393;747	812;3	523;0;74;531;411; ; ; ; ;
35255;1769;529;422;0	674;0	413;747	415;3	669;0;529;432;0	426;0	393;747	812;3	539;0;75;553;429; ; ; ; ;
35275;1770;560;401;0	674;0	413;747	415;3	464;0;530;412;0	426;0	393;747	812;3	515;0;75;553;429; ; ; ; ;
35295;1771;549;399;0	674;0	413;747	415;3	454;0;515;434;0	426;0	393;747	812;3	550;0;75;553;429; ; ; ; ;
35315;1772;538;406;0	674;0	412;746	570;3	440;0;512;427;0	426;0	393;749	431;3	553;0;75;553;429; ; ; ; ;
35335;1773;560;405;0	674;0	412;746	570;3	496;0;542;426;0	426;0	393;749	431;3	499;0;75;553;429; ; ; ; ;
35355;1774;546;419;0	674;0	413;746	570;3	549;0;558;425;0	426;0	393;749	431;3	475;0;75;553;429; ; ; ; ;
35375;1775;565;424;0	675;0	413;746	570;3	578;0;548;433;0	427;0	393;749	431;3	430;0;75;553;429; ; ; ; ;
35395;1776;558;417;0	675;0	413;746	570;3	552;0;561;441;0	427;0	393;749	431;3	536;0;75;553;429; ; ; ; ;
35415;1777;555;417;0	675;0	413;747	693;3	567;0;558;445;0	427;0	393;748	456;3	511;0;75;553;429; ; ; ; ;
35434;1778;557;424;0	675;0	413;747	693;3	554;0;566;438;0	427;0	393;748	456;3	577;0;75;553;429; ; ; ; ;
35455;1779;563;436;0	675;0	413;747	693;3	634;0;543;419;0	427;0	393;748	456;3	616;0;75;553;429; ; ; ; ;
35474;1780;566;425;0	675;0	413;747	693;3	503;0;571;439;0	427;0	393;748	456;3	501;0;75;553;429; ; ; ; ;
35494;1781;570;405;0	675;0	413;747	693;3	575;0;576;437;0	427;0	393;748	456;3	519;0;75;553;429; ; ; ; ;
35514;1782;575;407;0	675;0	413;747	075;3	581;0;572;433;0	427;0	393;748	153;3	535;0;75;553;429; ; ; ; ;
35534;1783;571;426;0	675;0	413;747	075;3	505;0;569;419;0	427;0	393;748	153;3	542;0;75;553;429; ; ; ; ;
35554;1784;568;432;0	675;0	413;747	075;3	680;0;547;431;0	427;0	393;748	153;3	446;0;75;553;429; ; ; ; ;
35574;1785;557;418;0	676;0	413;747	075;3	547;0;554;432;0	427;0	393;748	153;3	515;0;75;553;429; ; ; ; ;
35594;1786;573;424;0	676;0	413;747	075;3	541;0;552;428;0	427;0	393;748	153;3	521;0;75;553;429; ; ; ; ;
35614;1787;569;423;0	676;0	413;745	968;3	530;0;551;427;0	428;0	393;747	782;3	526;0;75;553;429; ; ; ; ;
35634;1788;582;416;0	676;0	413;745	968;3	586;0;567;424;0	428;0	393;747	782;3	552;0;75;553;429; ; ; ; ;
35654;1789;583;422;0	676;0	413;745	968;3	520;0;565;439;0	428;0	393;747	782;3	498;0;75;553;429; ; ; ; ;
35674;1790;580;421;0	676;0	413;745	968;3	643;0;548;432;0	428;0	393;747	782;3	567;0;75;553;429; ; ; ; ;
35694;1791;573;437;0	676;0	413;745	968;3	665;0;565;429;0	428;0	393;747	782;3	577;0;75;553;429; ; ; ; ;
35714;1792;573;441;0	676;0	413;746	917;3	691;0;561;434;0	428;0	393;749	538;3	578;0;75;553;429; ; ; ; ;
35734;1793;538;425;0	676;0	413;746	917;3	602;0;547;435;0	428;0	393;749	538;3	607;0;75;553;429; ; ; ; ;
35754;1794;557;425;0	676;0	413;746	917;3	646;0;561;429;0	428;0	392;749	538;3	484;0;75;553;429; ; ; ; ;
35773;1795;563;419;0	676;0	413;746	917;3	627;0;565;426;0	428;0	392;749	538;3	557;0;75;553;429; ; ; ; ;
35793;1796;564;425;0	676;0	413;746	917;3	638;0;555;435;0	428;0	392;749	538;3	645;0;75;553;429; ; ; ; ;
35813;1797;565;423;0	676;0	413;747	304;3	630;0;555;431;0	428;0	392;749	184;3	603;0;75;553;429; ; ; ; ;
35833;1798;584;418;0	676;0	413;747	304;3	654;0;573;418;0	428;0	392;749	184;3	526;0;75;553;429; ; ; ; ;
35853;1799;562;412;0	676;0	413;747	304;3	623;0;558;422;0	428;0	392;749	184;3	595;0;75;553;429; ; ; ; ;
35873;1800;574;420;0	676;0	413;747	304;3	585;0;558;430;0	428;0	392;749	184;3	620;0;75;553;429; ; ; ; ;
35893;1801;552;429;0	676;0	413;747	304;3	695;0;543;447;0	428;0	392;749	184;3	563;0;75;553;429; ; ; ; ;
35913;1802;553;428;0	676;0	413;748	373;3	678;0;538;454;0	428;0	392;748	670;3	604;0;75;553;429; ; ; ; ;
35933;1803;576;422;0	676;0	413;748	373;3	663;0;550;427;0	428;0	392;748	670;3	700;0;75;553;429; ; ; ; ;
35953;1804;560;424;0	676;0	413;748	373;3	670;0;565;417;0	428;0	392;748	670;3	630;0;75;553;429; ; ; ; ;
35973;1805;558;399;0	676;0	413;748	373;3	670;0;545;441;0	428;0	392;748	670;3	544;0;75;553;429; ; ; ; ;
35993;1806;556;426;0	676;0	413;748	373;3	654;0;547;448;0	428;0	392;748	670;3	617;0;75;553;429; ; ; ; ;
36013;1807;554;421;0	676;0	413;746	511;3	648;0;550;451;0	428;0	392;748	400;3	583;0;75;553;429; ; ; ; ;
36033;1808;579;412;0	676;0	413;746	511;3	683;0;554;440;0	428;0	393;748	400;3	703;0;75;553;429; ; ; ; ;
36052;1809;556;422;0	676;0	413;746	511;3	654;0;567;433;0	428;0	393;748	400;3	646;0;75;553;429; ; ; ; ;
36072;1810;559;437;0	676;0	413;746	511;3	649;0;547;440;0	428;0	393;748	400;3	537;0;75;553;429; ; ; ; ;
36092;1811;570;422;0	676;0	413;746	511;3	667;0;559;431;0	428;0	393;748	400;3	642;0;75;553;429; ; ; ; ;
36112;1812;559;427;0	676;0	413;747	314;3	654;0;560;433;0	428;0	392;748	114;3	602;0;75;553;429; ; ; ; ;
36132;1813;578;419;0	677;0	413;747	314;3	615;0;568;448;0	428;0	393;748	114;3	626;0;75;553;429; ; ; ; ;
36152;1814;564;429;0	677;0	413;747	314;3	692;0;566;434;0	428;0	393;748	114;3	549;0;75;553;429; ; ; ; ;
36172;1815;543;431;0	677;0	413;747	314;3	633;0;538;428;0	429;0	392;748	114;3	663;0;75;553;429; ; ; ; ;
36192;1816;567;395;0	677;0	413;747	314;3	638;0;531;425;0	429;0	392;748	114;3	646;0;75;553;429; ; ; ; ;
36212;1817;562;399;0	677;0	413;746	896;3	641;0;524;422;0	429;0	392;747	871;3	637;0;75;553;429; ; ; ; ;
36232;1818;561;417;0	677;0	413;746	896;3	711;0;543;430;0	429;0	392;747	871;3	662;0;75;553;429; ; ; ; ;
36252;1819;551;408;0	677;0	413;746	896;3	706;0;543;435;0	429;0	392;747	871;3	676;0;75;553;429; ; ; ; ;
36272;1820;536;436;0	677;0	413;746	896;3	811;0;532;434;0	429;0	392;747	871;3	653;0;75;553;429; ; ; ; ;
36292;1821;534;428;0	677;0	413;746	896;3	754;0;552;443;0	429;0	392;747	871;3	667;0;75;553;429; ; ; ; ;
36312;1822;533;430;0	677;0	413;749	688;3	796;0;551;445;0	429;0	392;748	310;3	670;0;75;553;429; ; ; ; ;
36332;1823;538;432;0	677;0	413;749	688;3	746;0;549;433;0	429;0	392;748	310;3	742;0;75;553;429; ; ; ; ;
36351;1824;549;415;0	677;0	413;749	688;3	660;0;521;456;0	429;0	392;748	310;3	634;0;75;553;429; ; ; ; ;
36371;1825;553;433;0	677;0	413;749	688;3	766;0;534;451;0	429;0	392;748	310;3	765;0;75;553;429; ; ; ; ;
36391;1826;536;426;0	677;0	413;749	688;3	828;0;554;463;0	428;0	392;748	310;3	758;0;75;553;429; ; ; ; ;
36411;1827;541;423;0	677;0	413;747	533;3	807;0;544;463;0	428;0	392;748	686;3	739;0;75;553;429; ; ; ; ;
36431;1828;544;409;0	677;0	412;747	533;3	633;0;529;442;0	428;0	392;748	686;3	685;0;75;553;429; ; ; ; ;
36451;1829;549;420;0	677;0	412;747	533;3	809;0;543;436;0	429;0	392;748	686;3	675;0;75;553;429; ; ; ; ;
36471;1830;549;442;0	677;0	412;747	533;3	745;0;542;443;0	429;0	392;748	686;3	692;0;75;553;429; ; ; ; ;
36491;1831;549;431;0	677;0	412;747	533;3	807;0;535;452;0	429;0	392;748	686;3	820;0;75;553;429; ; ; ; ;
36511;1832;550;441;0	677;0	412;748	065;3	788;0;543;451;0	429;0	392;749	328;3	834;0;75;553;429; ; ; ; ;
36531;1833;546;418;0	677;0	412;748	065;3	735;0;548;444;0	428;0	392;749	328;3	707;0;75;553;429; ; ; ; ;
36551;1834;546;436;0	677;0	412;748	065;3	870;0;518;443;0	428;0	392;749	328;3	695;0;75;553;429; ; ; ; ;
36571;1835;549;437;0	677;0	412;748	065;3	733;0;545;442;0	428;0	392;749	328;3	627;0;75;553;429; ; ; ; ;
36591;1836;530;448;0	676;0	412;748	065;3	764;0;530;450;0	428;0	392;749	328;3	713;0;75;553;429; ; ; ; ;
36611;1837;-800;-600;-1	000;-1	000;-1	000;-1	000;4;-800;-600;-1	000;-1	000;-1	000;-1	000;4; ; ; ; ; ; ; ;
36630;1838;-800;-600;-1	000;-1	000;-1	000;-1	000;4;-800;-600;-1	000;-1	000;-1	000;-1	000;4; ; ; ; ; ; ; ;
36650;1839;-800;-600;-1	000;-1	000;-1	000;-1	000;4;-800;-600;-1	000;-1	000;-1	000;-1	000;4; ; ; ; ; ; ; ;
36670;1840;-800;-600;-1	000;-1	000;-1	000;-1	000;4;-800;-600;-1	000;-1	000;-1	000;-1	000;4; ; ; ; ; ; ; ;
36690;1841;-800;-600;-1	000;-1	000;-1	000;-1	000;4;-800;-600;-1	000;-1	000;-1	000;-1	000;4; ; ; ; ; ; ; ;
36710;1842;413;624;0	679;0	411;748	065;3	546;0;375;445;0	431;0	390;749	328;3	699;0; ; ; ; ; ; ; ;
36730;1843;413;624;0	679;0	411;748	040;3	545;0;375;445;0	431;0	391;748	689;3	696;0; ; ; ; ; ; ; ;
36750;1844;380;415;0	679;0	411;748	040;3	725;0;372;432;0	431;0	391;748	689;3	594;0;76;368;422; ; ; ; ;
36770;1845;383;427;0	679;0	411;748	040;3	650;0;367;435;0	431;0	391;748	689;3	680;0;76;368;422; ; ; ; ;
36790;1846;382;399;0	679;0	412;748	040;3	634;0;377;412;0	431;0	391;748	689;3	609;0;76;368;422; ; ; ; ;
36810;1847;379;405;0	680;0	412;748	040;3	635;0;347;416;0	431;0	391;748	689;3	554;0;76;368;422; ; ; ; ;
36830;1848;381;405;0	680;0	412;745	258;3	622;0;344;419;0	431;0	391;750	622;3	586;0;76;368;422; ; ; ; ;
36850;1849;385;423;0	680;0	412;745	258;3	641;0;349;423;0	431;0	391;750	622;3	636;0;76;368;422; ; ; ; ;
36870;1850;380;413;0	680;0	412;745	258;3	564;0;366;433;0	431;0	391;750	622;3	639;0;76;368;422; ; ; ; ;
36890;1851;369;403;0	679;0	412;745	258;3	764;0;353;417;0	431;0	391;750	622;3	653;0;76;368;422; ; ; ; ;
36910;1852;378;411;0	679;0	412;745	258;3	623;0;364;419;0	431;0	391;750	622;3	667;0;76;368;422; ; ; ; ;
36930;1853;374;408;0	679;0	412;744	638;3	631;0;359;420;0	431;0	392;748	232;3	663;0;76;368;422; ; ; ; ;
36949;1854;383;425;0	679;0	412;744	638;3	702;0;372;420;0	431;0	392;748	232;3	605;0;76;368;422; ; ; ; ;
36969;1855;387;416;0	679;0	412;744	638;3	676;0;359;431;0	431;0	392;748	232;3	576;0;76;368;422; ; ; ; ;
36989;1856;384;418;0	679;0	413;744	638;3	625;0;372;427;0	431;0	392;748	232;3	629;0;76;368;422; ; ; ; ;
37009;1857;397;427;0	679;0	413;744	638;3	632;0;371;433;0	431;0	392;748	232;3	547;0;76;368;422; ; ; ; ;
37029;1858;399;422;0	679;0	413;745	091;3	642;0;368;432;0	430;0	392;748	428;3	556;0;76;368;422; ; ; ; ;
37049;1859;366;412;0	679;0	412;745	091;3	587;0;357;439;0	430;0	392;748	428;3	606;0;76;368;422; ; ; ; ;
37069;1860;374;421;0	679;0	412;745	091;3	632;0;348;423;0	430;0	392;748	428;3	613;0;76;368;422; ; ; ; ;
37089;1861;370;425;0	679;0	412;745	091;3	673;0;350;436;0	430;0	392;748	428;3	637;0;76;368;422; ; ; ; ;
37109;1862;387;430;0	678;0	412;745	091;3	608;0;351;450;0	430;0	392;748	428;3	621;0;76;368;422; ; ; ; ;
37129;1863;391;434;0	678;0	412;745	273;3	643;0;347;448;0	430;0	392;746	505;3	623;0;76;368;422; ; ; ; ;
37149;1864;375;423;0	678;0	412;745	273;3	537;0;369;425;0	429;0	392;746	505;3	479;0;76;368;422; ; ; ; ;
37169;1865;370;418;0	677;0	412;745	273;3	602;0;353;430;0	429;0	392;746	505;3	573;0;76;368;422; ; ; ; ;
37189;1866;384;416;0	677;0	412;745	273;3	499;0;362;414;0	428;0	392;746	505;3	430;0;76;368;422; ; ; ; ;
37209;1867;363;409;0	677;0	412;745	273;3	584;0;360;440;0	428;0	392;746	505;3	413;0;76;368;422; ; ; ; ;
37228;1868;366;407;0	676;0	412;744	417;3	539;0;358;439;0	428;0	392;747	136;3	399;0;76;368;422; ; ; ; ;
37248;1869;383;420;0	676;0	412;744	417;3	490;0;378;442;0	428;0	392;747	136;3	464;0;76;368;422; ; ; ; ;
37268;1870;383;412;0	676;0	412;744	417;3	473;0;379;415;0	427;0	392;747	136;3	407;0;76;368;422; ; ; ; ;
37288;1871;368;431;0	676;0	412;744	417;3	514;0;353;417;0	427;0	392;747	136;3	428;0;76;368;422; ; ; ; ;
37308;1872;363;416;0	676;0	412;744	417;3	487;0;363;433;0	427;0	392;747	136;3	483;0;76;368;422; ; ; ; ;
37328;1873;358;416;0	676;0	412;744	029;3	487;0;356;420;0	427;0	392;745	946;3	455;0;76;368;422; ; ; ; ;
37348;1874;383;402;0	676;0	412;744	029;3	483;0;334;426;0	427;0	392;745	946;3	548;0;76;368;422; ; ; ; ;
37368;1875;370;414;0	676;0	412;744	029;3	453;0;361;432;0	427;0	392;745	946;3	412;0;76;368;422; ; ; ; ;
37388;1876;378;446;0	676;0	412;744	029;3	551;0;351;421;0	427;0	392;745	946;3	316;0;76;368;422; ; ; ; ;
37408;1877;352;407;0	676;0	412;744	029;3	555;0;385;303;0	427;0	393;745	946;3	220;0; ; ; ; ; ; ; ;
37428;1878;348;422;0	676;0	412;743	283;3	556;0;388;293;0	427;0	393;745	879;3	125;0; ; ; ; ; ; ; ;
37448;1879;364;417;0	676;0	413;743	283;3	529;0;347;455;0	427;0	393;745	879;3	652;0;77;362;407; ; ; ; ;
37468;1880;368;407;0	675;0	413;743	283;3	472;0;352;419;0	427;0	393;745	879;3	429;0;77;362;407; ; ; ; ;
37488;1881;361;409;0	675;0	412;743	283;3	456;0;361;410;0	426;0	393;745	879;3	324;0;77;362;407; ; ; ; ;
37508;1882;343;396;0	675;0	412;743	283;3	476;0;375;424;0	426;0	393;745	879;3	534;0;77;362;407; ; ; ; ;
37528;1883;342;394;0	675;0	412;743	277;3	472;0;380;425;0	426;0	392;741	493;3	367;0;77;362;407; ; ; ; ;
37547;1884;375;397;0	675;0	412;743	277;3	521;0;370;399;0	426;0	392;741	493;3	376;0;77;362;407; ; ; ; ;
37567;1885;350;399;0	675;0	412;743	277;3	531;0;355;445;0	426;0	392;741	493;3	356;0;78;368;425; ; ; ; ;
37587;1886;363;416;0	675;0	412;743	277;3	436;0;356;442;0	426;0	392;741	493;3	463;0;78;368;425; ; ; ; ;
37607;1887;365;413;0	675;0	412;743	277;3	513;0;353;413;0	427;0	392;741	493;3	486;0;78;368;425; ; ; ; ;
37627;1888;368;409;0	676;0	412;742	540;3	490;0;352;430;0	427;0	393;751	566;3	556;0;78;368;425; ; ; ; ;
37647;1889;368;421;0	676;0	413;742	540;3	444;0;379;396;0	427;0	393;751	566;3	352;0;78;368;425; ; ; ; ;
37667;1890;381;406;0	676;0	413;742	540;3	519;0;394;424;0	427;0	393;751	566;3	497;0;78;368;425; ; ; ; ;
37687;1891;379;414;0	676;0	413;742	540;3	482;0;389;438;0	427;0	393;751	566;3	619;0;78;368;425; ; ; ; ;
37707;1892;380;421;0	676;0	413;742	540;3	461;0;344;464;0	427;0	393;751	566;3	621;0;78;368;425; ; ; ; ;
37727;1893;379;416;0	675;0	413;742	294;3	489;0;347;485;0	427;0	393;745	433;3	595;0;78;368;425; ; ; ; ;
37747;1894;364;394;0	675;0	413;742	294;3	511;0;355;425;0	426;0	393;745	433;3	514;0;79;362;411; ; ; ; ;
37767;1895;361;410;0	675;0	413;742	294;3	637;0;356;412;0	426;0	393;745	433;3	513;0;79;362;411; ; ; ; ;
37787;1896;383;433;0	675;0	412;742	294;3	568;0;353;392;0	426;0	393;745	433;3	347;0;79;362;411; ; ; ; ;
37807;1897;380;427;0	675;0	412;742	294;3	544;0;359;409;0	426;0	393;745	433;3	462;0;79;362;411; ; ; ; ;
37826;1898;379;422;0	675;0	412;742	505;3	594;0;359;402;0	426;0	393;745	704;3	417;0;79;362;411; ; ; ; ;
37846;1899;361;417;0	675;0	412;742	505;3	553;0;376;402;0	426;0	393;745	704;3	460;0;79;362;411; ; ; ; ;
37866;1900;367;411;0	675;0	412;742	505;3	498;0;363;422;0	426;0	393;745	704;3	628;0;79;362;411; ; ; ; ;
37886;1901;367;408;0	675;0	412;742	505;3	499;0;361;407;0	426;0	393;745	704;3	388;0;79;362;411; ; ; ; ;
37906;1902;360;406;0	675;0	412;742	505;3	418;0;353;419;0	426;0	393;745	704;3	441;0;79;362;411; ; ; ; ;
37926;1903;363;403;0	675;0	412;742	637;3	393;0;349;412;0	426;0	392;746	783;3	468;0;79;362;411; ; ; ; ;
37946;1904;338;396;0	675;0	412;742	637;3	489;0;352;426;0	426;0	393;746	783;3	529;0;79;362;411; ; ; ; ;
37966;1905;280;416;0	676;0	412;742	637;3	450;0;257;436;0	428;0	393;746	783;3	439;0; ; ; ; ; ; ; ;
37986;1906;235;438;0	677;0	413;742	637;3	417;0;189;443;0	429;0	393;746	783;3	401;0;80;209;424; ; ; ; ;
38006;1907;227;424;0	677;0	413;742	637;3	477;0;219;424;0	429;0	393;746	783;3	441;0;80;209;424; ; ; ; ;
38026;1908;219;433;0	677;0	413;746	119;3	464;0;184;431;0	429;0	393;746	835;3	429;0;80;209;424; ; ; ; ;
38046;1909;209;438;0	677;0	413;746	119;3	458;0;191;414;0	429;0	394;746	835;3	424;0;80;209;424; ; ; ; ;
38066;1910;226;422;0	677;0	413;746	119;3	486;0;216;435;0	429;0	394;746	835;3	461;0;80;209;424; ; ; ; ;
38087;1911;216;418;0	677;0	413;746	119;3	458;0;204;423;0	429;0	394;746	835;3	539;0;80;209;424; ; ; ; ;
38106;1912;208;406;0	677;0	414;746	119;3	490;0;186;417;0	429;0	394;746	835;3	432;0;80;209;424; ; ; ; ;
38126;1913;214;401;0	677;0	414;743	674;3	470;0;195;425;0	429;0	394;746	247;3	468;0;80;209;424; ; ; ; ;
38145;1914;217;410;0	678;0	414;743	674;3	485;0;208;428;0	429;0	394;746	247;3	557;0;80;209;424; ; ; ; ;
38165;1915;227;422;0	678;0	414;743	674;3	537;0;196;427;0	429;0	394;746	247;3	557;0;80;209;424; ; ; ; ;
38185;1916;219;412;0	678;0	414;743	674;3	488;0;208;433;0	429;0	394;746	247;3	454;0;80;209;424; ; ; ; ;
38205;1917;223;437;0	678;0	414;743	674;3	509;0;193;431;0	429;0	394;746	247;3	483;0;80;209;424; ; ; ; ;
38225;1918;227;438;0	678;0	414;743	118;3	522;0;196;432;0	429;0	394;746	064;3	451;0;80;209;424; ; ; ; ;
38245;1919;188;398;0	678;0	414;743	118;3	532;0;175;417;0	429;0	394;746	064;3	522;0;81;189;423; ; ; ; ;
38265;1920;208;437;0	678;0	414;743	118;3	510;0;200;417;0	429;0	394;746	064;3	445;0;81;189;423; ; ; ; ;
38286;1921;222;412;0	678;0	414;743	118;3	478;0;199;428;0	429;0	394;746	064;3	579;0;81;189;423; ; ; ; ;
38305;1922;188;430;0	678;0	414;743	118;3	614;0;182;427;0	429;0	395;746	064;3	425;0;81;189;423; ; ; ; ;
38326;1923;200;417;0	678;0	414;747	032;3	620;0;195;427;0	429;0	394;744	994;3	458;0;81;189;423; ; ; ; ;
38345;1924;182;415;0	678;0	414;747	032;3	554;0;185;422;0	429;0	395;744	994;3	478;0;81;189;423; ; ; ; ;
38365;1925;188;425;0	678;0	414;747	032;3	505;0;169;432;0	429;0	394;744	994;3	468;0;81;189;423; ; ; ; ;
38385;1926;174;415;0	678;0	414;747	032;3	448;0;164;425;0	430;0	394;744	994;3	420;0;81;189;423; ; ; ; ;
38405;1927;140;401;0	678;0	414;747	032;3	505;0;143;410;0	430;0	394;744	994;3	405;0;82;154;414; ; ; ; ;
38424;1928;137;404;0	678;0	414;745	078;3	477;0;131;411;0	430;0	394;745	993;3	394;0;82;154;414; ; ; ; ;
38445;1929;154;410;0	678;0	414;745	078;3	543;0;158;430;0	430;0	394;745	993;3	521;0;82;154;414; ; ; ; ;
38464;1930;159;406;0	678;0	414;745	078;3	462;0;136;402;0	429;0	394;745	993;3	441;0;82;154;414; ; ; ; ;
38485;1931;160;413;0	678;0	413;745	078;3	489;0;123;414;0	429;0	394;745	993;3	496;0;82;154;414; ; ; ; ;
38504;1932;139;395;0	678;0	413;745	078;3	432;0;149;425;0	429;0	394;745	993;3	470;0;82;154;414; ; ; ; ;
38525;1933;141;395;0	678;0	413;742	705;3	420;0;133;413;0	429;0	394;747	496;3	504;0;82;154;414; ; ; ; ;
38544;1934;165;405;0	678;0	413;742	705;3	434;0;132;420;0	429;0	394;747	496;3	506;0;82;154;414; ; ; ; ;
38565;1935;145;417;0	677;0	413;742	705;3	391;0;152;420;0	429;0	394;747	496;3	395;0;82;154;414; ; ; ; ;
38584;1936;166;399;0	677;0	413;742	705;3	404;0;146;407;0	428;0	394;747	496;3	410;0;82;154;414; ; ; ; ;
38605;1937;151;422;0	677;0	413;742	705;3	499;0;133;399;0	428;0	394;747	496;3	390;0;82;154;414; ; ; ; ;
38624;1938;159;415;0	677;0	413;745	605;3	500;0;143;394;0	428;0	393;746	606;3	389;0;82;154;414; ; ; ; ;
38645;1939;154;427;0	677;0	413;745	605;3	479;0;120;393;0	428;0	393;746	606;3	379;0;82;154;414; ; ; ; ;
38664;1940;156;420;0	677;0	413;745	605;3	514;0;141;412;0	428;0	393;746	606;3	402;0;82;154;414; ; ; ; ;
38686;1941;166;417;0	677;0	413;745	605;3	420;0;134;422;0	428;0	393;746	606;3	534;0;82;154;414; ; ; ; ;
38704;1942;156;414;0	677;0	413;745	605;3	486;0;140;408;0	428;0	393;746	606;3	461;0;82;154;414; ; ; ; ;
38726;1943;159;410;0	677;0	413;745	451;3	480;0;137;410;0	428;0	393;747	599;3	517;0;82;154;414; ; ; ; ;
38743;1944;166;419;0	677;0	413;745	451;3	548;0;140;424;0	428;0	394;747	599;3	461;0;82;154;414; ; ; ; ;
38765;1945;160;405;0	677;0	413;745	451;3	463;0;125;403;0	428;0	394;747	599;3	422;0;82;154;414; ; ; ; ;
38783;1946;165;414;0	677;0	413;745	451;3	423;0;153;428;0	428;0	394;747	599;3	498;0;82;154;414; ; ; ; ;
38805;1947;168;422;0	677;0	413;745	451;3	464;0;181;418;0	428;0	393;747	599;3	499;0;82;154;414; ; ; ; ;
38823;1948;167;419;0	677;0	413;744	264;3	446;0;184;414;0	429;0	393;746	732;3	497;0;82;154;414; ; ; ; ;
38843;1949;145;409;0	677;0	413;744	264;3	472;0;158;442;0	429;0	393;746	732;3	493;0;82;154;414; ; ; ; ;
38863;1950;163;420;0	677;0	412;744	264;3	493;0;142;422;0	429;0	393;746	732;3	354;0;82;154;414; ; ; ; ;
38883;1951;144;411;0	677;0	412;744	264;3	458;0;161;420;0	429;0	393;746	732;3	481;0;82;154;414; ; ; ; ;
38903;1952;180;409;0	677;0	412;744	264;3	469;0;158;438;0	429;0	393;746	732;3	546;0;82;154;414; ; ; ; ;
38923;1953;179;412;0	677;0	412;744	883;3	473;0;153;426;0	429;0	393;746	480;3	512;0;82;154;414; ; ; ; ;
38943;1954;173;410;0	678;0	412;744	883;3	442;0;132;402;0	429;0	393;746	480;3	398;0;82;154;414; ; ; ; ;
38963;1955;179;412;0	678;0	413;744	883;3	545;0;149;423;0	429;0	393;746	480;3	417;0;82;154;414; ; ; ; ;
38983;1956;145;422;0	678;0	413;744	883;3	552;0;181;448;0	429;0	393;746	480;3	640;0;82;154;414; ; ; ; ;
39002;1957;144;423;0	678;0	413;744	883;3	541;0;149;411;0	429;0	393;746	480;3	369;0;82;154;414; ; ; ; ;
39022;1958;141;421;0	678;0	413;747	030;3	552;0;160;429;0	430;0	393;745	613;3	428;0;82;154;414; ; ; ; ;
39042;1959;164;404;0	678;0	413;747	030;3	494;0;151;417;0	430;0	393;745	613;3	363;0;82;154;414; ; ; ; ;
39062;1960;162;407;0	678;0	413;747	030;3	483;0;132;406;0	430;0	393;745	613;3	356;0;82;154;414; ; ; ; ;
39082;1961;169;407;0	678;0	412;747	030;3	558;0;154;404;0	430;0	393;745	613;3	428;0;82;154;414; ; ; ; ;
39102;1962;175;428;0	678;0	412;747	030;3	501;0;171;417;0	430;0	393;745	613;3	491;0;82;154;414; ; ; ; ;
39122;1963;178;433;0	678;0	412;744	849;3	505;0;168;411;0	430;0	393;746	535;3	521;0;82;154;414; ; ; ; ;
39142;1964;185;436;0	678;0	412;744	849;3	460;0;162;414;0	430;0	393;746	535;3	447;0;82;154;414; ; ; ; ;
39162;1965;160;410;0	678;0	412;744	849;3	571;0;154;403;0	430;0	393;746	535;3	507;0;82;154;414; ; ; ; ;
39182;1966;156;420;0	678;0	412;744	849;3	618;0;158;421;0	430;0	393;746	535;3	445;0;82;154;414; ; ; ; ;
39202;1967;195;430;0	678;0	412;744	849;3	525;0;135;375;0	429;0	393;746	535;3	503;0;82;154;414; ; ; ; ;
39222;1968;184;421;0	676;0	411;740	901;3	580;0;121;359;0	427;0	392;763	439;3	558;0;82;154;414; ; ; ; ;
39242;1969;-800;-600;-1	000;-1	000;-1	000;-1	000;4;-800;-600;-1	000;-1	000;-1	000;-1	000;4; ; ; ; ; ; ; ;
39262;1970;-800;-600;-1	000;-1	000;-1	000;-1	000;4;-800;-600;-1	000;-1	000;-1	000;-1	000;4; ; ; ; ; ; ; ;
39282;1971;-800;-600;-1	000;-1	000;-1	000;-1	000;4;-800;-600;-1	000;-1	000;-1	000;-1	000;4; ; ; ; ; ; ; ;
39302;1972;-800;-600;-1	000;-1	000;-1	000;-1	000;4;-800;-600;-1	000;-1	000;-1	000;-1	000;4; ; ; ; ; ; ; ;
39321;1973;-800;-600;0	427;0	391;-1	000;-1	000;4;-800;-600;0	427;0	391;-1	000;-1	000;4; ; ; ; ; ; ; ;
39341;1974;385;382;0	676;0	410;753	066;3	993;0;379;436;0	427;0	391;753	066;3	544;0; ; ; ; ; ; ; ;
39361;1975;376;427;0	676;0	411;745	215;3	600;0;361;446;0	427;0	391;753	066;3	501;0; ; ; ; ; ; ; ;
39381;1976;392;427;0	676;0	411;748	352;3	642;0;381;459;0	427;0	391;753	066;3	578;0; ; ; ; ; ; ; ;
39401;1977;359;402;0	676;0	411;750	110;3	626;0;378;420;0	427;0	391;753	066;3	501;0;83;379;427; ; ; ; ;
39421;1978;361;426;0	676;0	411;745	612;3	615;0;373;431;0	427;0	391;747	415;3	501;0;83;379;427; ; ; ; ;
39441;1979;389;424;0	676;0	411;745	612;3	493;0;380;416;0	427;0	392;747	415;3	472;0;83;379;427; ; ; ; ;
39461;1980;375;429;0	676;0	411;745	612;3	477;0;355;453;0	427;0	392;747	415;3	560;0;83;379;427; ; ; ; ;
39481;1981;377;441;0	676;0	411;745	612;3	522;0;388;424;0	428;0	392;747	415;3	520;0;83;379;427; ; ; ; ;
39501;1982;381;437;0	676;0	411;745	612;3	534;0;386;437;0	427;0	392;747	415;3	500;0;83;379;427; ; ; ; ;
39521;1983;374;435;0	676;0	411;744	323;3	540;0;385;450;0	427;0	391;747	138;3	535;0;83;379;427; ; ; ; ;
39541;1984;386;426;0	676;0	411;744	323;3	606;0;378;425;0	428;0	391;747	138;3	664;0;83;379;427; ; ; ; ;
[truncated: 6,744 more rows]
