# Supplementary material for: Perception of Individual and Joint Action in Infants and Adults
Source: PLoS One. 2014 Sep 9;9(9):e107450. doi: 10.1371/journal.pone.0107450 (PMC4174902; doi:10.1371/journal.pone.0107450)
Supplement: Data S1 — Raw files of eye tracking data of all participants. (ZIP) [file pone.0107450.s001.zip › Turm2012b_AD_03.csv]

Data properties:
Recording date: 16.07.2012
Recording time : 13:06:57:078 (corresponds to time 0)
Study: Turmbau2012b
Subject: Turm2012b_AD_03
Recording: Turm2012b_AD_03
Screen resolution: 800 x 600
Coordinate unit: Pixels
Filter settings:
Eye: Average
Fixation radius: 30
Min duration: 100
Timestamp;Number;GazepointX (L);GazepointY (L);CamX (L);CamY (L);Distance (L);Pupil (L);Validity (L);GazepointX (R);GazepointY (R);CamX (R);CamY (R);Distance (R);Pupil (R);Validity (R);Fixation;GazepointX;GazepointY;Event;Event Key;Data 1;Data 2;Description
3;1;393;250;0	600;0	470;719	002;3	973;0;380;258;0	355;0	470;720	096;4	213;0;1;389;261; ; ; ; ;
23;2;387;252;0	600;0	470;719	002;4	019;0;386;262;0	355;0	470;720	096;4	283;0;1;389;261; ; ; ; ;
43;3;392;250;0	600;0	470;719	181;4	016;0;384;263;0	355;0	470;719	713;4	264;0;1;389;261; ; ; ; ;
63;4;380;249;0	600;0	469;719	181;3	925;0;389;268;0	355;0	469;719	713;4	234;0;1;389;261; ; ; ; ;
83;5;392;239;0	600;0	469;719	181;3	928;0;393;271;0	355;0	469;719	713;4	267;0;1;389;261; ; ; ; ;
103;6;396;252;0	600;0	469;719	181;3	921;0;393;262;0	355;0	469;719	713;4	279;0;1;389;261; ; ; ; ;
123;7;396;247;0	600;0	469;719	181;3	955;0;391;265;0	355;0	469;719	713;4	236;0;1;389;261; ; ; ; ;
143;8;396;246;0	600;0	469;719	079;3	956;0;393;263;0	355;0	469;720	104;4	259;0;1;389;261; ; ; ; ;
163;9;381;246;0	600;0	469;719	079;3	959;0;388;263;0	355;0	469;720	104;4	218;0;1;389;261; ; ; ; ;
183;10;385;256;0	600;0	469;719	079;3	936;0;396;254;0	355;0	469;720	104;4	186;0;1;389;261; ; ; ; ;
203;11;384;263;0	600;0	469;719	079;3	957;0;391;266;0	355;0	469;720	104;4	195;0;1;389;261; ; ; ; ;
223;12;390;268;0	600;0	469;719	079;3	923;0;388;269;0	355;0	469;720	104;4	221;0;1;389;261; ; ; ; ;
244;13;391;272;0	600;0	469;720	329;3	931;0;391;267;0	355;0	469;720	695;4	211;0;1;389;261; ; ; ; ;
263;14;384;260;0	600;0	469;720	329;3	918;0;382;278;0	355;0	469;720	695;4	243;0;1;389;261; ; ; ; ;
283;15;388;248;0	600;0	469;720	329;3	943;0;378;274;0	355;0	469;720	695;4	176;0;1;389;261; ; ; ; ;
302;16;382;263;0	600;0	469;720	329;3	868;0;369;282;0	355;0	469;720	695;4	217;0;1;389;261; ; ; ; ;
322;17;399;272;0	600;0	469;720	329;3	918;0;407;265;0	355;0	469;720	695;4	192;0;1;389;261; ; ; ; ;
342;18;401;269;0	599;0	469;721	361;3	918;0;405;265;0	354;0	469;719	765;4	206;0;1;389;261; ; ; ; ;
362;19;420;299;0	599;0	469;721	361;3	870;0;423;290;0	354;0	469;719	765;4	138;0;2;418;292; ; ; ; ;
382;20;422;290;0	599;0	469;721	361;3	841;0;417;297;0	354;0	469;719	765;4	191;0;2;418;292; ; ; ; ;
402;21;422;279;0	599;0	469;721	361;3	881;0;420;313;0	354;0	470;719	765;4	137;0;2;418;292; ; ; ; ;
422;22;427;277;0	599;0	469;721	361;3	869;0;412;307;0	354;0	470;719	765;4	116;0;2;418;292; ; ; ; ;
440; ; ; ; ; ; ; ;5; ; ; ; ; ; ;5; ; ; ;ShowAVI;8;0;0;atFish.avi
442;23;429;275;0	599;0	469;721	307;3	865;0;411;315;0	354;0	470;719	711;4	127;0;2;418;292; ; ; ; ;
462;24;424;269;0	599;0	469;721	307;3	840;0;408;305;0	354;0	470;719	711;4	113;0;2;418;292; ; ; ; ;
482;25;423;301;0	599;0	469;721	307;3	883;0;411;312;0	354;0	470;719	711;4	093;0;2;418;292; ; ; ; ;
502;26;420;285;0	599;0	469;721	307;3	954;0;410;310;0	354;0	470;719	711;4	140;0;2;418;292; ; ; ; ;
522;27;419;272;0	599;0	469;721	307;3	962;0;425;291;0	354;0	470;719	711;4	190;0;2;418;292; ; ; ; ;
542;28;419;284;0	600;0	469;721	443;3	971;0;428;293;0	354;0	470;719	780;4	198;0;2;418;292; ; ; ; ;
562;29;431;301;0	600;0	469;721	443;3	913;0;418;300;0	355;0	470;719	780;4	103;0;2;418;292; ; ; ; ;
582;30;418;280;0	600;0	469;721	443;3	889;0;413;310;0	355;0	469;719	780;4	118;0;2;418;292; ; ; ; ;
602;31;414;278;0	600;0	469;721	443;3	923;0;419;286;0	355;0	469;719	780;4	188;0;2;418;292; ; ; ; ;
621;32;420;280;0	600;0	469;721	443;3	902;0;416;286;0	355;0	469;719	780;4	199;0;2;418;292; ; ; ; ;
641;33;419;279;0	600;0	469;721	995;3	901;0;415;288;0	355;0	469;718	904;4	206;0;2;418;292; ; ; ; ;
661;34;421;283;0	600;0	469;721	995;3	955;0;413;293;0	355;0	469;718	904;4	185;0;2;418;292; ; ; ; ;
681;35;423;294;0	600;0	469;721	995;4	010;0;405;300;0	355;0	469;718	904;4	260;0;2;418;292; ; ; ; ;
701;36;423;304;0	600;0	469;721	995;4	052;0;416;290;0	355;0	469;718	904;4	294;0;2;418;292; ; ; ; ;
721;37;418;292;0	600;0	469;721	995;4	001;0;422;300;0	355;0	469;718	904;4	222;0;2;418;292; ; ; ; ;
741;38;419;296;0	600;0	469;720	454;4	003;0;422;296;0	355;0	469;719	599;4	275;0;2;418;292; ; ; ; ;
761;39;415;289;0	600;0	469;720	454;4	011;0;410;296;0	355;0	469;719	599;4	270;0;2;418;292; ; ; ; ;
781;40;417;293;0	601;0	469;720	454;4	050;0;413;301;0	356;0	469;719	599;4	325;0;2;418;292; ; ; ; ;
801;41;418;291;0	601;0	469;720	454;4	109;0;421;299;0	356;0	469;719	599;4	406;0;2;418;292; ; ; ; ;
821;42;540;287;0	599;0	469;720	454;4	098;0;530;281;0	354;0	469;719	599;4	391;0;3;520;282; ; ; ; ;
841;43;552;288;0	599;0	469;720	186;4	086;0;543;283;0	354;0	469;718	986;4	372;0;3;520;282; ; ; ; ;
861;44;524;288;0	599;0	469;720	186;4	183;0;520;287;0	354;0	469;718	986;4	477;0;3;520;282; ; ; ; ;
881;45;519;284;0	599;0	469;720	186;4	234;0;511;290;0	354;0	470;718	986;4	441;0;3;520;282; ; ; ; ;
900;46;515;284;0	598;0	469;720	186;4	202;0;519;299;0	354;0	470;718	986;4	484;0;3;520;282; ; ; ; ;
920;47;519;276;0	598;0	469;720	186;4	205;0;518;281;0	353;0	470;718	986;4	480;0;3;520;282; ; ; ; ;
940;48;518;271;0	598;0	469;721	216;4	214;0;515;284;0	353;0	470;719	198;4	475;0;3;520;282; ; ; ; ;
960;49;520;279;0	598;0	469;721	216;4	192;0;518;276;0	353;0	470;719	198;4	520;0;3;520;282; ; ; ; ;
980;50;519;275;0	598;0	469;721	216;4	236;0;511;285;0	353;0	469;719	198;4	467;0;3;520;282; ; ; ; ;
1000;51;518;283;0	598;0	469;721	216;4	181;0;511;277;0	353;0	469;719	198;4	516;0;3;520;282; ; ; ; ;
1020;52;465;242;0	598;0	468;721	216;4	272;0;467;242;0	354;0	469;719	198;4	592;0;4;454;222; ; ; ; ;
1040;53;459;241;0	598;0	468;719	566;4	257;0;458;246;0	354;0	469;716	019;4	564;0;4;454;222; ; ; ; ;
1060;54;447;222;0	598;0	468;719	566;4	234;0;462;234;0	354;0	469;716	019;4	561;0;4;454;222; ; ; ; ;
1080;55;454;217;0	598;0	468;719	566;4	233;0;460;221;0	353;0	469;716	019;4	587;0;4;454;222; ; ; ; ;
1100;56;452;200;0	598;0	468;719	566;4	294;0;457;229;0	353;0	469;716	019;4	577;0;4;454;222; ; ; ; ;
1120;57;452;201;0	598;0	468;719	566;4	252;0;452;224;0	353;0	469;716	019;4	581;0;4;454;222; ; ; ; ;
1140;58;452;203;0	598;0	468;718	955;4	265;0;449;226;0	353;0	469;717	074;4	582;0;4;454;222; ; ; ; ;
1160;59;450;212;0	598;0	468;718	955;4	228;0;460;217;0	354;0	469;717	074;4	581;0;4;454;222; ; ; ; ;
1180;60;449;217;0	598;0	468;718	955;4	246;0;453;219;0	354;0	469;717	074;4	582;0;4;454;222; ; ; ; ;
1200;61;451;211;0	599;0	468;718	955;4	258;0;453;222;0	354;0	469;717	074;4	648;0;4;454;222; ; ; ; ;
1219;62;455;214;0	599;0	468;718	955;4	284;0;451;230;0	354;0	469;717	074;4	573;0;4;454;222; ; ; ; ;
1239;63;455;215;0	599;0	468;718	867;4	300;0;451;233;0	354;0	469;717	127;4	590;0;4;454;222; ; ; ; ;
1259;64;455;214;0	599;0	468;718	867;4	245;0;462;222;0	354;0	469;717	127;4	607;0;4;454;222; ; ; ; ;
1279;65;454;231;0	598;0	468;718	867;4	336;0;450;226;0	354;0	469;717	127;4	625;0;4;454;222; ; ; ; ;
1299;66;447;221;0	598;0	468;718	867;4	293;0;452;221;0	354;0	469;717	127;4	607;0;4;454;222; ; ; ; ;
1319;67;444;217;0	598;0	468;718	867;4	321;0;456;227;0	354;0	469;717	127;4	618;0;4;454;222; ; ; ; ;
1339;68;441;224;0	598;0	468;718	665;4	301;0;449;227;0	354;0	469;716	319;4	605;0;4;454;222; ; ; ; ;
1359;69;451;228;0	598;0	468;718	665;4	351;0;451;226;0	354;0	469;716	319;4	644;0;4;454;222; ; ; ; ;
1379;70;454;210;0	599;0	468;718	665;4	396;0;457;229;0	354;0	469;716	319;4	665;0;4;454;222; ; ; ; ;
1399;71;455;214;0	599;0	468;718	665;4	304;0;463;224;0	355;0	468;716	319;4	626;0;4;454;222; ; ; ; ;
1419;72;454;224;0	599;0	468;718	665;4	356;0;461;230;0	355;0	468;716	319;4	729;0;4;454;222; ; ; ; ;
1439;73;455;216;0	599;0	468;718	848;4	357;0;459;229;0	354;0	468;716	410;4	737;0;4;454;222; ; ; ; ;
1459;74;450;222;0	599;0	468;718	848;4	341;0;467;226;0	354;0	468;716	410;4	696;0;4;454;222; ; ; ; ;
1478;75;444;221;0	599;0	468;718	848;4	405;0;464;221;0	354;0	468;716	410;4	660;0;4;454;222; ; ; ; ;
1498;76;453;223;0	599;0	468;718	848;4	408;0;465;222;0	354;0	469;716	410;4	744;0;4;454;222; ; ; ; ;
1518;77;454;230;0	599;0	469;718	848;4	415;0;465;228;0	355;0	469;716	410;4	741;0;4;454;222; ; ; ; ;
1538;78;455;229;0	599;0	469;720	154;4	427;0;466;225;0	355;0	469;717	257;4	744;0;4;454;222; ; ; ; ;
1558;79;452;218;0	599;0	469;720	154;4	476;0;457;225;0	355;0	469;717	257;4	732;0;4;454;222; ; ; ; ;
1578;80;446;222;0	599;0	468;720	154;4	484;0;458;231;0	355;0	469;717	257;4	743;0;4;454;222; ; ; ; ;
1598;81;410;239;0	600;0	469;720	154;4	506;0;419;260;0	356;0	469;717	257;4	781;0; ; ; ; ; ; ; ;
1618;82;378;321;0	601;0	469;720	154;4	441;0;378;334;0	357;0	469;717	257;4	792;0; ; ; ; ; ; ; ;
1638;83;360;335;0	601;0	469;721	617;4	457;0;363;349;0	356;0	469;722	580;4	838;0; ; ; ; ; ; ; ;
1658;84;372;302;0	601;0	469;721	617;4	554;0;377;319;0	357;0	469;722	580;4	844;0;5;372;310; ; ; ; ;
1678;85;372;305;0	601;0	469;721	617;4	511;0;369;318;0	356;0	469;722	580;4	834;0;5;372;310; ; ; ; ;
1698;86;370;303;0	601;0	469;721	617;4	512;0;376;319;0	356;0	469;722	580;4	886;0;5;372;310; ; ; ; ;
1718;87;369;309;0	601;0	469;721	617;4	482;0;373;319;0	356;0	469;722	580;4	831;0;5;372;310; ; ; ; ;
1738;88;368;309;0	601;0	469;722	119;4	476;0;370;320;0	356;0	469;721	149;4	838;0;5;372;310; ; ; ; ;
1758;89;378;301;0	601;0	469;722	119;4	515;0;370;322;0	356;0	469;721	149;4	817;0;5;372;310; ; ; ; ;
1778;90;374;309;0	601;0	469;722	119;4	477;0;372;314;0	356;0	469;721	149;4	826;0;5;372;310; ; ; ; ;
1798;91;373;306;0	601;0	469;722	119;4	488;0;371;309;0	356;0	469;721	149;4	860;0;5;372;310; ; ; ; ;
1817;92;378;302;0	601;0	469;722	119;4	512;0;370;318;0	356;0	469;721	149;4	813;0;5;372;310; ; ; ; ;
1837;93;375;307;0	601;0	469;721	445;4	491;0;371;311;0	356;0	469;722	866;4	837;0;5;372;310; ; ; ; ;
1857;94;374;300;0	600;0	469;721	445;4	458;0;371;315;0	356;0	469;722	866;4	881;0;5;372;310; ; ; ; ;
1877;95;370;302;0	600;0	469;721	445;4	552;0;376;319;0	355;0	469;722	866;4	842;0;5;372;310; ; ; ; ;
1897;96;374;303;0	600;0	469;721	445;4	530;0;370;323;0	356;0	469;722	866;4	852;0;5;372;310; ; ; ; ;
1917;97;508;338;0	599;0	469;721	445;4	598;0;508;325;0	354;0	469;722	866;4	877;0;6;508;328; ; ; ; ;
1937;98;518;340;0	599;0	470;723	835;4	621;0;519;330;0	354;0	470;719	191;4	835;0;6;508;328; ; ; ; ;
1957;99;518;333;0	599;0	470;723	835;4	533;0;512;350;0	354;0	470;719	191;4	892;0;6;508;328; ; ; ; ;
1977;100;518;328;0	599;0	470;723	835;4	548;0;514;353;0	354;0	470;719	191;4	872;0;6;508;328; ; ; ; ;
1997;101;518;332;0	599;0	470;723	835;4	595;0;515;350;0	354;0	470;719	191;4	863;0;6;508;328; ; ; ; ;
2017;102;514;332;0	599;0	470;723	835;4	560;0;503;350;0	355;0	470;719	191;4	865;0;6;508;328; ; ; ; ;
2037;103;514;333;0	599;0	470;722	606;4	572;0;503;351;0	355;0	470;718	650;4	864;0;6;508;328; ; ; ; ;
2057;104;514;332;0	600;0	470;722	606;4	592;0;503;352;0	355;0	470;718	650;4	870;0;6;508;328; ; ; ; ;
2077;105;501;332;0	600;0	470;722	606;4	597;0;504;343;0	355;0	470;718	650;4	856;0;6;508;328; ; ; ; ;
2096;106;508;321;0	600;0	470;722	606;4	575;0;505;345;0	355;0	470;718	650;4	874;0;6;508;328; ; ; ; ;
2116;107;509;327;0	600;0	470;722	606;4	573;0;511;341;0	355;0	470;718	650;4	878;0;6;508;328; ; ; ; ;
2136;108;510;324;0	600;0	470;722	145;4	569;0;512;340;0	355;0	470;719	573;4	882;0;6;508;328; ; ; ; ;
2156;109;514;308;0	600;0	470;722	145;4	520;0;514;340;0	355;0	470;719	573;4	835;0;6;508;328; ; ; ; ;
2176;110;512;322;0	600;0	470;722	145;4	535;0;513;330;0	355;0	470;719	573;4	856;0;6;508;328; ; ; ; ;
2196;111;511;312;0	600;0	470;722	145;4	479;0;505;337;0	355;0	470;719	573;4	833;0;6;508;328; ; ; ; ;
2216;112;508;320;0	600;0	470;722	145;4	457;0;507;327;0	355;0	469;719	573;4	835;0;6;508;328; ; ; ; ;
2236;113;507;316;0	600;0	470;721	602;4	443;0;507;332;0	355;0	470;717	143;4	824;0;6;508;328; ; ; ; ;
2256;114;505;322;0	600;0	469;721	602;4	409;0;505;333;0	355;0	469;717	143;4	813;0;6;508;328; ; ; ; ;
2276;115;509;312;0	600;0	469;721	602;4	419;0;510;331;0	355;0	469;717	143;4	771;0;6;508;328; ; ; ; ;
2296;116;509;324;0	600;0	470;721	602;4	389;0;502;338;0	355;0	469;717	143;4	795;0;6;508;328; ; ; ; ;
2316;117;507;320;0	600;0	470;721	602;4	408;0;502;333;0	355;0	470;717	143;4	759;0;6;508;328; ; ; ; ;
2336;118;509;318;0	600;0	470;721	484;4	405;0;502;333;0	355;0	470;718	075;4	769;0;6;508;328; ; ; ; ;
2356;119;510;321;0	601;0	470;721	484;4	339;0;509;336;0	356;0	470;718	075;4	779;0;6;508;328; ; ; ; ;
2376;120;517;317;0	601;0	470;721	484;4	380;0;505;333;0	356;0	470;718	075;4	736;0;6;508;328; ; ; ; ;
2395;121;514;311;0	601;0	470;721	484;4	328;0;506;345;0	356;0	470;718	075;4	732;0;6;508;328; ; ; ; ;
2415;122;518;314;0	601;0	470;721	484;4	273;0;511;329;0	356;0	470;718	075;4	697;0;6;508;328; ; ; ; ;
2435;123;517;310;0	600;0	470;721	865;4	277;0;511;330;0	356;0	470;719	331;4	691;0;6;508;328; ; ; ; ;
2455;124;508;309;0	600;0	470;721	865;4	289;0;512;328;0	355;0	470;719	331;4	673;0;6;508;328; ; ; ; ;
2475;125;506;325;0	600;0	470;721	865;4	290;0;511;330;0	355;0	470;719	331;4	667;0;6;508;328; ; ; ; ;
2495;126;509;320;0	600;0	470;721	865;4	312;0;510;335;0	355;0	470;719	331;4	655;0;6;508;328; ; ; ; ;
2515;127;505;317;0	600;0	470;721	865;4	287;0;498;332;0	355;0	470;719	331;4	627;0;6;508;328; ; ; ; ;
2535;128;506;323;0	600;0	470;722	768;4	298;0;496;335;0	355;0	470;718	782;4	614;0;6;508;328; ; ; ; ;
2555;129;514;320;0	600;0	470;722	768;4	294;0;507;337;0	355;0	469;718	782;4	649;0;6;508;328; ; ; ; ;
2575;130;506;325;0	600;0	470;722	768;4	227;0;512;339;0	355;0	469;718	782;4	654;0;6;508;328; ; ; ; ;
2595;131;515;311;0	600;0	470;722	768;4	256;0;510;325;0	355;0	469;718	782;4	598;0;6;508;328; ; ; ; ;
2615;132;499;323;0	600;0	469;722	768;4	253;0;503;337;0	355;0	469;718	782;4	647;0;6;508;328; ; ; ; ;
2635;133;499;323;0	600;0	469;721	854;4	244;0;505;333;0	355;0	469;719	748;4	641;0;6;508;328; ; ; ; ;
2655;134;508;312;0	600;0	469;721	854;4	197;0;505;333;0	355;0	469;719	748;4	629;0;6;508;328; ; ; ; ;
2674;135;509;316;0	600;0	469;721	854;4	258;0;511;331;0	355;0	469;719	748;4	627;0;6;508;328; ; ; ; ;
2695;136;508;317;0	600;0	469;721	854;4	265;0;502;331;0	355;0	469;719	748;4	621;0;6;508;328; ; ; ; ;
2714;137;508;319;0	600;0	469;721	854;4	235;0;509;336;0	355;0	469;719	748;4	609;0;6;508;328; ; ; ; ;
2716; ; ; ; ; ; ; ;5; ; ; ; ; ; ;5; ; ; ;Keyboard;3;39;0;Right
2734;138;508;320;0	600;0	470;721	658;4	229;0;505;335;0	355;0	469;719	952;4	605;0;6;508;328; ; ; ; ;
2754;139;515;327;0	600;0	470;721	658;4	229;0;509;327;0	355;0	469;719	952;4	651;0;6;508;328; ; ; ; ;
2774;140;507;321;0	600;0	470;721	658;4	228;0;509;322;0	355;0	469;719	952;4	609;0;6;508;328; ; ; ; ;
2794;141;507;335;0	600;0	470;721	658;4	191;0;510;329;0	355;0	469;719	952;4	621;0;6;508;328; ; ; ; ;
2814;142;508;322;0	600;0	470;721	658;4	235;0;504;331;0	355;0	469;719	952;4	674;0;6;508;328; ; ; ; ;
2834;143;509;327;0	600;0	470;721	542;4	226;0;503;333;0	355;0	470;717	601;4	643;0;6;508;328; ; ; ; ;
2854;144;517;331;0	600;0	470;721	542;4	187;0;506;336;0	355;0	469;717	601;4	690;0;6;508;328; ; ; ; ;
2874;145;506;326;0	600;0	470;721	542;4	238;0;510;335;0	355;0	469;717	601;4	665;0;6;508;328; ; ; ; ;
2894;146;509;324;0	600;0	470;721	542;4	314;0;508;329;0	355;0	469;717	601;4	660;0;6;508;328; ; ; ; ;
2914;147;510;320;0	600;0	470;721	542;4	353;0;510;333;0	355;0	469;717	601;4	652;0;6;508;328; ; ; ; ;
2934;148;511;318;0	600;0	470;721	359;4	392;0;511;328;0	355;0	470;719	218;4	655;0;6;508;328; ; ; ; ;
2954;149;510;315;0	600;0	470;721	359;4	289;0;505;325;0	355;0	469;719	218;4	705;0;6;508;328; ; ; ; ;
2974;150;508;320;0	600;0	470;721	359;4	302;0;509;330;0	356;0	469;719	218;4	768;0;6;508;328; ; ; ; ;
2993;151;513;326;0	601;0	470;721	359;4	381;0;507;326;0	356;0	469;719	218;4	757;0;6;508;328; ; ; ; ;
3013;152;504;323;0	601;0	470;721	359;4	326;0;511;330;0	356;0	469;719	218;4	766;0;6;508;328; ; ; ; ;
3033;153;505;325;0	601;0	470;722	043;4	365;0;511;329;0	356;0	469;719	053;4	761;0;6;508;328; ; ; ; ;
3053;154;513;324;0	601;0	470;722	043;4	372;0;507;327;0	356;0	469;719	053;4	794;0;6;508;328; ; ; ; ;
3073;155;503;319;0	601;0	470;722	043;4	417;0;509;324;0	356;0	469;719	053;4	801;0;6;508;328; ; ; ; ;
3093;156;511;313;0	601;0	470;722	043;4	422;0;510;337;0	356;0	470;719	053;4	853;0;6;508;328; ; ; ; ;
3113;157;507;322;0	601;0	470;722	043;4	439;0;510;338;0	356;0	470;719	053;4	831;0;6;508;328; ; ; ; ;
3133;158;510;320;0	601;0	470;720	485;4	438;0;511;338;0	356;0	470;719	625;4	854;0;6;508;328; ; ; ; ;
3153;159;408;300;0	602;0	470;720	485;4	453;0;400;329;0	357;0	470;719	625;4	872;0;7;423;317; ; ; ; ;
3173;160;435;315;0	602;0	470;720	485;4	430;0;426;327;0	357;0	470;719	625;4	918;0;7;423;317; ; ; ; ;
3193;161;431;311;0	602;0	470;720	485;4	439;0;421;322;0	357;0	469;719	625;4	888;0;7;423;317; ; ; ; ;
3213;162;430;312;0	602;0	470;720	485;4	425;0;431;327;0	357;0	469;719	625;4	964;0;7;423;317; ; ; ; ;
3233;163;429;310;0	602;0	470;720	799;4	428;0;430;325;0	357;0	470;719	717;4	969;0;7;423;317; ; ; ; ;
3244; ; ; ; ; ; ; ;5; ; ; ; ; ; ;5; ; ; ;ShowAVI;8;0;0;single.avi
3253;164;424;307;0	602;0	470;720	799;4	494;0;426;321;0	357;0	470;719	717;4	936;0;7;423;317; ; ; ; ;
3272;165;420;313;0	602;0	470;720	799;4	492;0;421;314;0	357;0	470;719	717;4	926;0;7;423;317; ; ; ; ;
3292;166;420;309;0	602;0	470;720	799;4	488;0;425;324;0	357;0	470;719	717;4	953;0;7;423;317; ; ; ; ;
3312;167;423;311;0	602;0	470;720	799;4	490;0;423;324;0	357;0	470;719	717;4	967;0;7;423;317; ; ; ; ;
3332;168;420;309;0	602;0	470;721	687;4	494;0;422;322;0	356;0	470;720	570;4	977;0;7;423;317; ; ; ; ;
3352;169;423;316;0	602;0	470;721	687;4	526;0;428;326;0	356;0	470;720	570;4	959;0;7;423;317; ; ; ; ;
3372;170;420;318;0	602;0	470;721	687;4	517;0;419;325;0	356;0	470;720	570;4	941;0;7;423;317; ; ; ; ;
3392;171;426;308;0	601;0	470;721	687;4	534;0;421;322;0	356;0	470;720	570;4	961;0;7;423;317; ; ; ; ;
3412;172;419;307;0	601;0	470;721	687;4	574;0;421;322;0	356;0	470;720	570;4	964;0;7;423;317; ; ; ; ;
3432;173;421;307;0	601;0	470;721	257;4	575;0;422;323;0	356;0	470;720	301;4	959;0;7;423;317; ; ; ; ;
3452;174;422;316;0	601;0	470;721	257;4	550;0;421;325;0	356;0	470;720	301;4	946;0;7;423;317; ; ; ; ;
3472;175;426;312;0	601;0	470;721	257;4	570;0;422;323;0	356;0	469;720	301;4	978;0;7;423;317; ; ; ; ;
3492;176;425;318;0	601;0	470;721	257;4	580;0;418;318;0	356;0	469;720	301;4	919;0;7;423;317; ; ; ; ;
3512;177;426;319;0	601;0	470;721	257;4	542;0;422;316;0	356;0	469;720	301;4	940;0;7;423;317; ; ; ; ;
3532;178;425;319;0	601;0	470;721	598;4	555;0;421;313;0	356;0	469;719	748;4	937;0;7;423;317; ; ; ; ;
3552;179;422;314;0	601;0	470;721	598;4	519;0;415;325;0	356;0	469;719	748;4	868;0;7;423;317; ; ; ; ;
3572;180;427;310;0	601;0	470;721	598;4	509;0;421;327;0	356;0	469;719	748;4	873;0;7;423;317; ; ; ; ;
3591;181;425;311;0	601;0	470;721	598;4	463;0;418;332;0	356;0	469;719	748;4	805;0;7;423;317; ; ; ; ;
3611;182;430;304;0	601;0	470;721	598;4	403;0;416;336;0	356;0	470;719	748;4	776;0;7;423;317; ; ; ; ;
3631;183;430;303;0	601;0	470;721	344;4	375;0;419;338;0	356;0	470;721	433;4	757;0;7;423;317; ; ; ; ;
3651;184;427;306;0	601;0	470;721	344;4	357;0;417;328;0	356;0	470;721	433;4	706;0;7;423;317; ; ; ; ;
3671;185;420;306;0	601;0	470;721	344;4	310;0;422;329;0	356;0	470;721	433;4	662;0;7;423;317; ; ; ; ;
3691;186;421;313;0	601;0	470;721	344;4	235;0;425;322;0	356;0	470;721	433;4	622;0;7;423;317; ; ; ; ;
3711;187;421;304;0	601;0	470;721	344;4	215;0;413;323;0	356;0	469;721	433;4	556;0;7;423;317; ; ; ; ;
3731;188;421;306;0	601;0	470;720	705;4	191;0;416;324;0	356;0	470;720	946;4	509;0;7;423;317; ; ; ; ;
3751;189;428;308;0	601;0	470;720	705;4	144;0;420;322;0	356;0	469;720	946;4	486;0;7;423;317; ; ; ; ;
3771;190;427;299;0	601;0	470;720	705;4	135;0;429;322;0	356;0	469;720	946;4	448;0;7;423;317; ; ; ; ;
3791;191;435;309;0	601;0	470;720	705;4	101;0;417;325;0	356;0	469;720	946;4	447;0;7;423;317; ; ; ; ;
3811;192;307;322;0	603;0	470;720	705;4	150;0;299;348;0	358;0	470;720	946;4	371;0;8;276;347; ; ; ; ;
3831;193;299;323;0	603;0	471;719	473;4	131;0;290;351;0	358;0	470;721	319;4	347;0;8;276;347; ; ; ; ;
3850;194;279;335;0	603;0	471;719	473;4	076;0;271;363;0	358;0	470;721	319;4	346;0;8;276;347; ; ; ; ;
3871;195;279;341;0	603;0	471;719	473;4	064;0;271;355;0	358;0	470;721	319;4	379;0;8;276;347; ; ; ; ;
3890;196;271;343;0	603;0	471;719	473;3	934;0;269;356;0	358;0	470;721	319;4	323;0;8;276;347; ; ; ; ;
3911;197;284;341;0	603;0	471;719	473;3	945;0;272;361;0	358;0	470;721	319;4	327;0;8;276;347; ; ; ; ;
3930;198;282;341;0	603;0	470;720	415;3	962;0;271;358;0	358;0	470;720	904;4	329;0;8;276;347; ; ; ; ;
3950;199;283;347;0	603;0	470;720	415;3	980;0;278;359;0	358;0	470;720	904;4	281;0;8;276;347; ; ; ; ;
3970;200;279;337;0	603;0	471;720	415;3	936;0;271;349;0	358;0	470;720	904;4	297;0;8;276;347; ; ; ; ;
3990;201;290;336;0	604;0	471;720	415;3	868;0;270;358;0	359;0	470;720	904;4	271;0;8;276;347; ; ; ; ;
4010;202;276;343;0	604;0	471;720	415;3	979;0;269;360;0	359;0	470;720	904;4	227;0;8;276;347; ; ; ; ;
4030;203;279;338;0	604;0	471;719	784;3	937;0;268;357;0	359;0	471;720	817;4	223;0;8;276;347; ; ; ; ;
4050;204;271;340;0	604;0	471;719	784;3	913;0;268;358;0	359;0	470;720	817;4	254;0;8;276;347; ; ; ; ;
4070;205;362;418;0	603;0	471;719	784;3	967;0;343;406;0	358;0	471;720	817;4	268;0;9;342;428; ; ; ; ;
4090;206;345;425;0	602;0	472;719	784;4	006;0;334;425;0	358;0	471;720	817;4	222;0;9;342;428; ; ; ; ;
4110;207;341;424;0	602;0	472;719	784;3	982;0;342;427;0	358;0	471;720	817;4	234;0;9;342;428; ; ; ; ;
4130;208;338;423;0	602;0	472;720	139;4	001;0;338;427;0	358;0	472;721	799;4	234;0;9;342;428; ; ; ; ;
4150;209;345;428;0	602;0	472;720	139;3	946;0;331;431;0	358;0	472;721	799;4	285;0;9;342;428; ; ; ; ;
4170;210;347;429;0	602;0	472;720	139;4	011;0;332;431;0	357;0	472;721	799;4	166;0;9;342;428; ; ; ; ;
4189;211;359;439;0	602;0	472;720	139;3	985;0;340;430;0	357;0	472;721	799;4	260;0;9;342;428; ; ; ; ;
4209;212;346;428;0	602;0	472;720	139;3	977;0;338;433;0	357;0	471;721	799;4	220;0;9;342;428; ; ; ; ;
4229;213;351;431;0	602;0	472;719	358;3	966;0;336;432;0	357;0	472;722	513;4	183;0;9;342;428; ; ; ; ;
4249;214;345;431;0	602;0	472;719	358;3	992;0;344;428;0	357;0	471;722	513;4	179;0;9;342;428; ; ; ; ;
4269;215;358;427;0	602;0	472;719	358;3	967;0;345;431;0	357;0	472;722	513;4	289;0;9;342;428; ; ; ; ;
4289;216;355;429;0	602;0	471;719	358;3	964;0;339;435;0	357;0	471;722	513;4	293;0;9;342;428; ; ; ; ;
4309;217;345;420;0	601;0	471;719	358;3	991;0;338;426;0	356;0	471;722	513;4	306;0;9;342;428; ; ; ; ;
4329;218;351;419;0	601;0	471;719	342;3	977;0;337;428;0	356;0	471;722	308;4	312;0;9;342;428; ; ; ; ;
4349;219;339;431;0	601;0	471;719	342;4	039;0;335;431;0	356;0	471;722	308;4	303;0;9;342;428; ; ; ; ;
4369;220;388;429;0	601;0	471;719	342;4	019;0;377;433;0	356;0	471;722	308;4	228;0;10;371;431; ; ; ; ;
4389;221;372;433;0	601;0	471;719	342;4	027;0;374;437;0	356;0	471;722	308;4	275;0;10;371;431; ; ; ; ;
4409;222;376;428;0	601;0	471;719	342;4	030;0;359;443;0	356;0	471;722	308;4	301;0;10;371;431; ; ; ; ;
4429;223;379;429;0	601;0	472;719	818;4	024;0;382;447;0	356;0	472;722	061;4	273;0;10;371;431; ; ; ; ;
4449;224;377;442;0	601;0	472;719	818;4	045;0;361;436;0	356;0	472;722	061;4	350;0;10;371;431; ; ; ; ;
4469;225;371;434;0	601;0	472;719	818;4	055;0;356;439;0	356;0	472;722	061;4	347;0;10;371;431; ; ; ; ;
4489;226;387;437;0	601;0	472;719	818;4	000;0;367;438;0	356;0	472;722	061;4	335;0;10;371;431; ; ; ; ;
4508;227;374;429;0	601;0	472;719	818;3	980;0;365;440;0	356;0	472;722	061;4	249;0;10;371;431; ; ; ; ;
4528;228;374;428;0	601;0	472;720	842;3	965;0;365;441;0	356;0	472;721	435;4	233;0;10;371;431; ; ; ; ;
4548;229;370;437;0	601;0	472;720	842;4	042;0;371;440;0	356;0	472;721	435;4	323;0;10;371;431; ; ; ; ;
4568;230;382;427;0	601;0	471;720	842;4	045;0;364;427;0	356;0	471;721	435;4	323;0;10;371;431; ; ; ; ;
4588;231;376;439;0	601;0	471;720	842;4	093;0;363;430;0	356;0	471;721	435;4	332;0;10;371;431; ; ; ; ;
4608;232;384;425;0	601;0	471;720	842;4	119;0;369;435;0	356;0	471;721	435;4	338;0;10;371;431; ; ; ; ;
4628;233;382;428;0	601;0	471;721	264;4	141;0;364;430;0	356;0	471;721	091;4	340;0;10;371;431; ; ; ; ;
4648;234;392;435;0	601;0	471;721	264;4	025;0;364;433;0	356;0	471;721	091;4	325;0;10;371;431; ; ; ; ;
4668;235;382;419;0	601;0	471;721	264;4	079;0;363;429;0	356;0	471;721	091;4	375;0;10;371;431; ; ; ; ;
4688;236;375;423;0	601;0	471;721	264;4	017;0;361;433;0	356;0	471;721	091;4	275;0;10;371;431; ; ; ; ;
4708;237;368;425;0	601;0	472;721	264;4	057;0;367;432;0	356;0	472;721	091;4	344;0;10;371;431; ; ; ; ;
4728;238;361;428;0	601;0	472;720	054;4	065;0;366;430;0	356;0	472;721	212;4	347;0;10;371;431; ; ; ; ;
4748;239;373;438;0	601;0	472;720	054;4	045;0;363;447;0	356;0	472;721	212;4	315;0;10;371;431; ; ; ; ;
4767;240;375;439;0	601;0	471;720	054;4	008;0;362;429;0	356;0	472;721	212;4	315;0;10;371;431; ; ; ; ;
4787;241;376;434;0	601;0	471;720	054;4	044;0;366;433;0	356;0	472;721	212;4	348;0;10;371;431; ; ; ; ;
4809;242;374;437;0	601;0	471;720	054;4	077;0;358;438;0	356;0	472;721	212;4	355;0;10;371;431; ; ; ; ;
4827;243;374;436;0	601;0	472;719	753;4	069;0;359;430;0	356;0	472;720	686;4	358;0;10;371;431; ; ; ; ;
4847;244;379;429;0	601;0	471;719	753;4	065;0;362;435;0	356;0	472;720	686;4	346;0;10;371;431; ; ; ; ;
4867;245;392;428;0	601;0	472;719	753;3	978;0;358;438;0	356;0	472;720	686;4	332;0;10;371;431; ; ; ; ;
4889;246;387;438;0	601;0	472;719	753;4	039;0;360;445;0	356;0	472;720	686;4	306;0;10;371;431; ; ; ; ;
4907;247;393;433;0	602;0	472;719	753;4	048;0;362;433;0	356;0	472;720	686;4	278;0;10;371;431; ; ; ; ;
4927;248;391;434;0	602;0	472;721	455;4	028;0;361;435;0	356;0	472;722	521;4	269;0;10;371;431; ; ; ; ;
4947;249;382;430;0	602;0	472;721	455;4	034;0;366;434;0	356;0	472;722	521;4	343;0;10;371;431; ; ; ; ;
4967;250;377;438;0	601;0	472;721	455;4	023;0;371;432;0	356;0	472;722	521;4	297;0;10;371;431; ; ; ; ;
4987;251;381;436;0	601;0	472;721	455;4	050;0;362;436;0	356;0	472;722	521;4	371;0;10;371;431; ; ; ; ;
5007;252;378;432;0	601;0	472;721	455;4	036;0;370;432;0	356;0	472;722	521;4	275;0;10;371;431; ; ; ; ;
5027;253;380;436;0	601;0	472;720	882;4	034;0;367;433;0	356;0	472;722	431;4	292;0;10;371;431; ; ; ; ;
5047;254;379;437;0	601;0	472;720	882;4	020;0;366;431;0	356;0	472;722	431;4	337;0;10;371;431; ; ; ; ;
5067;255;385;435;0	601;0	472;720	882;4	032;0;363;439;0	356;0	472;722	431;4	314;0;10;371;431; ; ; ; ;
5087;256;381;435;0	601;0	472;720	882;4	049;0;365;438;0	356;0	472;722	431;4	286;0;10;371;431; ; ; ; ;
5106;257;386;430;0	601;0	471;720	882;4	032;0;360;433;0	356;0	472;722	431;4	312;0;10;371;431; ; ; ; ;
5126;258;386;428;0	601;0	472;721	712;4	043;0;360;438;0	355;0	472;721	441;4	297;0;10;371;431; ; ; ; ;
5146;259;376;420;0	601;0	471;721	712;4	068;0;358;437;0	355;0	472;721	441;4	329;0;10;371;431; ; ; ; ;
5167;260;375;425;0	600;0	471;721	712;4	116;0;365;427;0	355;0	472;721	441;4	333;0;10;371;431; ; ; ; ;
5186;261;375;420;0	600;0	471;721	712;4	116;0;364;432;0	355;0	471;721	441;4	359;0;10;371;431; ; ; ; ;
5207;262;374;423;0	600;0	471;721	712;4	142;0;364;426;0	355;0	471;721	441;4	379;0;10;371;431; ; ; ; ;
5226;263;375;422;0	600;0	471;719	927;4	141;0;364;427;0	355;0	472;721	798;4	394;0;10;371;431; ; ; ; ;
5248;264;370;430;0	600;0	471;719	927;4	137;0;365;432;0	355;0	471;721	798;4	358;0;10;371;431; ; ; ; ;
5266;265;369;421;0	600;0	471;719	927;4	121;0;363;432;0	355;0	471;721	798;4	389;0;10;371;431; ; ; ; ;
5288;266;375;429;0	600;0	471;719	927;4	131;0;367;427;0	355;0	471;721	798;4	393;0;10;371;431; ; ; ; ;
5306;267;384;425;0	600;0	471;719	927;4	190;0;364;421;0	355;0	471;721	798;4	409;0;10;371;431; ; ; ; ;
5326;268;386;422;0	601;0	471;720	055;4	190;0;365;419;0	355;0	472;721	218;4	415;0;10;371;431; ; ; ; ;
5346;269;382;424;0	601;0	471;720	055;4	219;0;368;435;0	355;0	471;721	218;4	464;0;10;371;431; ; ; ; ;
5368;270;376;423;0	601;0	471;720	055;4	205;0;364;431;0	355;0	471;721	218;4	459;0;10;371;431; ; ; ; ;
5385;271;388;426;0	601;0	471;720	055;4	174;0;371;427;0	355;0	472;721	218;4	504;0;10;371;431; ; ; ; ;
5407;272;382;420;0	601;0	471;720	055;4	204;0;362;428;0	355;0	472;721	218;4	487;0;10;371;431; ; ; ; ;
5425;273;382;419;0	601;0	472;720	456;4	195;0;364;429;0	355;0	472;721	805;4	501;0;10;371;431; ; ; ; ;
5447;274;376;421;0	601;0	471;720	456;4	212;0;364;428;0	355;0	472;721	805;4	539;0;10;371;431; ; ; ; ;
5465;275;378;432;0	601;0	471;720	456;4	207;0;374;435;0	355;0	472;721	805;4	593;0;10;371;431; ; ; ; ;
5487;276;379;424;0	601;0	471;720	456;4	200;0;364;436;0	355;0	472;721	805;4	507;0;10;371;431; ; ; ; ;
5505;277;378;421;0	601;0	471;720	456;4	235;0;372;429;0	355;0	472;721	805;4	589;0;10;371;431; ; ; ; ;
5527;278;378;424;0	599;0	472;721	328;4	237;0;368;434;0	354;0	472;719	486;4	545;0;10;371;431; ; ; ; ;
5545;279;535;432;0	598;0	471;721	328;4	324;0;525;444;0	353;0	472;719	486;4	504;0;11;539;444; ; ; ; ;
5567;280;553;440;0	598;0	471;721	328;4	352;0;515;453;0	353;0	472;719	486;4	587;0;11;539;444; ; ; ; ;
5585;281;543;442;0	598;0	471;721	328;4	290;0;529;439;0	353;0	472;719	486;4	629;0;11;539;444; ; ; ; ;
5607;282;544;442;0	599;0	472;721	328;4	313;0;532;451;0	353;0	472;719	486;4	594;0;11;539;444; ; ; ; ;
5625;283;546;441;0	599;0	472;723	242;4	322;0;531;447;0	353;0	472;718	602;4	605;0;11;539;444; ; ; ; ;
5647;284;554;431;0	599;0	472;723	242;4	305;0;531;454;0	354;0	472;718	602;4	577;0;11;539;444; ; ; ; ;
5665;285;549;441;0	599;0	472;723	242;4	313;0;534;451;0	353;0	472;718	602;4	602;0;11;539;444; ; ; ; ;
5684;286;551;433;0	599;0	472;723	242;4	259;0;536;453;0	353;0	472;718	602;4	560;0;11;539;444; ; ; ; ;
5704;287;589;439;0	598;0	472;723	242;4	324;0;571;457;0	353;0	472;718	602;4	636;0; ; ; ; ; ; ; ;
5724;288;589;437;0	598;0	472;721	999;4	302;0;575;457;0	353;0	472;716	747;4	621;0; ; ; ; ; ; ; ;
5744;289;619;433;0	598;0	472;721	999;4	299;0;608;453;0	353;0	472;716	747;4	619;0;12;621;449; ; ; ; ;
5764;290;625;445;0	598;0	472;721	999;4	287;0;606;453;0	353;0	472;716	747;4	580;0;12;621;449; ; ; ; ;
5784;291;629;445;0	599;0	473;721	999;4	304;0;617;464;0	354;0	472;716	747;4	560;0;12;621;449; ; ; ; ;
5804;292;623;437;0	599;0	473;721	999;4	297;0;621;453;0	354;0	473;716	747;4	564;0;12;621;449; ; ; ; ;
5824;293;624;444;0	599;0	473;721	047;4	290;0;623;457;0	354;0	473;715	996;4	562;0;12;621;449; ; ; ; ;
5844;294;633;440;0	599;0	473;721	047;4	249;0;613;458;0	354;0	472;715	996;4	617;0;12;621;449; ; ; ; ;
5864;295;625;443;0	599;0	473;721	047;4	232;0;614;459;0	354;0	472;715	996;4	564;0;12;621;449; ; ; ; ;
5884;296;627;435;0	599;0	473;721	047;4	247;0;616;455;0	354;0	472;715	996;4	561;0;12;621;449; ; ; ; ;
5904;297;632;443;0	599;0	473;721	047;4	208;0;614;460;0	354;0	472;715	996;4	542;0;12;621;449; ; ; ; ;
5924;298;628;441;0	599;0	473;721	117;4	213;0;616;459;0	354;0	473;716	635;4	537;0;12;621;449; ; ; ; ;
5944;299;623;444;0	599;0	473;721	117;4	241;0;623;455;0	354;0	473;716	635;4	615;0;12;621;449; ; ; ; ;
5963;300;629;448;0	599;0	473;721	117;4	253;0;617;461;0	354;0	473;716	635;4	526;0;12;621;449; ; ; ; ;
5983;301;630;446;0	599;0	473;721	117;4	247;0;624;456;0	353;0	473;716	635;4	558;0;12;621;449; ; ; ; ;
6003;302;630;452;0	599;0	473;721	117;4	218;0;613;463;0	354;0	473;716	635;4	512;0;12;621;449; ; ; ; ;
6023;303;630;452;0	599;0	473;722	210;4	227;0;615;461;0	353;0	473;717	253;4	522;0;12;621;449; ; ; ; ;
6043;304;627;442;0	598;0	472;722	210;4	266;0;618;460;0	353;0	473;717	253;4	520;0;12;621;449; ; ; ; ;
6063;305;627;435;0	598;0	472;722	210;4	179;0;616;451;0	353;0	473;717	253;4	530;0;12;621;449; ; ; ; ;
6083;306;628;445;0	598;0	472;722	210;4	177;0;619;452;0	353;0	472;717	253;4	529;0;12;621;449; ; ; ; ;
6103;307;622;434;0	598;0	472;722	210;4	170;0;608;454;0	353;0	472;717	253;4	527;0;12;621;449; ; ; ; ;
6123;308;-800;-600;-1	000;-1	000;-1	000;-1	000;4;-800;-600;-1	000;-1	000;-1	000;-1	000;4; ; ; ; ; ; ; ;
6143;309;-800;-600;-1	000;-1	000;-1	000;-1	000;4;-800;-600;-1	000;-1	000;-1	000;-1	000;4; ; ; ; ; ; ; ;
6163;310;-800;-600;-1	000;-1	000;-1	000;-1	000;4;-800;-600;-1	000;-1	000;-1	000;-1	000;4; ; ; ; ; ; ; ;
6183;311;-800;-600;-1	000;-1	000;-1	000;-1	000;4;-800;-600;-1	000;-1	000;-1	000;-1	000;4; ; ; ; ; ; ; ;
6203;312;-800;-600;-1	000;-1	000;-1	000;-1	000;4;-800;-600;-1	000;-1	000;-1	000;-1	000;4; ; ; ; ; ; ; ;
6223;313;-800;-600;-1	000;-1	000;-1	000;-1	000;4;-800;-600;-1	000;-1	000;-1	000;-1	000;4; ; ; ; ; ; ; ;
6263;314;-800;-600;0	598;0	471;-1	000;-1	000;4;-800;-600;0	352;0	471;-1	000;-1	000;4; ; ; ; ; ; ; ;
6302;315;570;388;0	598;0	471;722	165;4	162;0;-800;-600;0	598;0	471;-1	000;-1	000;4; ; ; ; ; ; ; ;
6322;316;556;414;0	598;0	471;722	165;4	175;0;548;414;0	352;0	471;718	230;4	495;0; ; ; ; ; ; ; ;
6342;317;564;396;0	597;0	471;722	165;4	144;0;566;406;0	352;0	471;718	230;4	526;0; ; ; ; ; ; ; ;
6362;318;556;398;0	597;0	471;722	165;4	174;0;560;395;0	352;0	471;718	230;4	485;0; ; ; ; ; ; ; ;
6382;319;560;399;0	597;0	471;721	998;4	162;0;554;387;0	352;0	471;716	341;4	481;0; ; ; ; ; ; ; ;
6402;320;400;380;0	598;0	471;721	998;4	286;0;407;409;0	353;0	472;716	341;4	542;0;13;392;397; ; ; ; ;
6422;321;419;392;0	599;0	471;721	998;4	216;0;407;400;0	354;0	472;716	341;4	577;0;13;392;397; ; ; ; ;
6442;322;393;387;0	599;0	471;721	998;4	223;0;391;403;0	354;0	472;716	341;4	566;0;13;392;397; ; ; ; ;
6462;323;398;384;0	599;0	471;721	998;4	228;0;392;406;0	354;0	472;716	341;4	592;0;13;392;397; ; ; ; ;
6482;324;401;391;0	599;0	471;720	752;4	226;0;394;399;0	354;0	472;719	261;4	611;0;13;392;397; ; ; ; ;
6502;325;398;402;0	599;0	471;720	752;4	296;0;387;395;0	354;0	471;719	261;4	618;0;13;392;397; ; ; ; ;
6522;326;396;394;0	599;0	471;720	752;4	251;0;382;396;0	354;0	471;719	261;4	613;0;13;392;397; ; ; ; ;
6542;327;392;398;0	599;0	471;720	752;4	262;0;388;400;0	354;0	471;719	261;4	670;0;13;392;397; ; ; ; ;
6561;328;392;393;0	599;0	471;720	752;4	280;0;389;405;0	354;0	471;719	261;4	690;0;13;392;397; ; ; ; ;
6581;329;394;394;0	599;0	471;720	217;4	256;0;388;407;0	354;0	472;720	207;4	717;0;13;392;397; ; ; ; ;
6601;330;390;400;0	599;0	471;720	217;4	336;0;386;402;0	354;0	472;720	207;4	744;0;13;392;397; ; ; ; ;
6621;331;396;390;0	599;0	471;720	217;4	311;0;383;400;0	354;0	472;720	207;4	745;0;13;392;397; ; ; ; ;
6641;332;389;393;0	599;0	471;720	217;4	402;0;382;402;0	354;0	472;720	207;4	737;0;13;392;397; ; ; ; ;
6661;333;385;397;0	600;0	471;720	217;4	373;0;391;398;0	354;0	472;720	207;4	778;0;13;392;397; ; ; ; ;
6681;334;386;392;0	600;0	472;720	964;4	391;0;390;398;0	355;0	472;720	187;4	779;0;13;392;397; ; ; ; ;
6701;335;371;422;0	600;0	472;720	964;4	465;0;375;426;0	355;0	472;720	187;4	826;0;14;380;429; ; ; ; ;
6721;336;378;423;0	600;0	472;720	964;4	488;0;373;430;0	355;0	472;720	187;4	844;0;14;380;429; ; ; ; ;
6741;337;368;426;0	600;0	472;720	964;4	507;0;380;425;0	355;0	472;720	187;4	833;0;14;380;429; ; ; ; ;
6761;338;369;427;0	600;0	472;720	964;4	473;0;374;439;0	355;0	472;720	187;4	820;0;14;380;429; ; ; ; ;
6781;339;370;427;0	600;0	472;721	742;4	494;0;375;440;0	355;0	472;721	130;4	831;0;14;380;429; ; ; ; ;
6801;340;377;430;0	600;0	472;721	742;4	507;0;368;426;0	355;0	472;721	130;4	827;0;14;380;429; ; ; ; ;
6821;341;375;426;0	600;0	472;721	742;4	534;0;373;433;0	355;0	472;721	130;4	843;0;14;380;429; ; ; ; ;
6841;342;379;424;0	600;0	472;721	742;4	506;0;376;425;0	355;0	472;721	130;4	835;0;14;380;429; ; ; ; ;
6861;343;371;421;0	600;0	472;721	742;4	539;0;381;434;0	355;0	472;721	130;4	872;0;14;380;429; ; ; ; ;
6880;344;371;418;0	600;0	472;721	736;4	532;0;385;432;0	355;0	472;721	661;4	883;0;14;380;429; ; ; ; ;
6900;345;380;434;0	600;0	472;721	736;4	569;0;377;432;0	355;0	472;721	661;4	873;0;14;380;429; ; ; ; ;
6920;346;374;433;0	600;0	471;721	736;4	522;0;370;440;0	355;0	472;721	661;4	856;0;14;380;429; ; ; ; ;
6940;347;379;425;0	600;0	471;721	736;4	537;0;368;444;0	355;0	472;721	661;4	873;0;14;380;429; ; ; ; ;
6960;348;388;421;0	600;0	471;721	736;4	472;0;373;438;0	355;0	472;721	661;4	816;0;14;380;429; ; ; ; ;
6980;349;386;418;0	600;0	471;721	767;4	460;0;369;439;0	355;0	472;721	822;4	809;0;14;380;429; ; ; ; ;
7000;350;384;427;0	600;0	471;721	767;4	473;0;374;438;0	355;0	472;721	822;4	830;0;14;380;429; ; ; ; ;
7020;351;379;432;0	600;0	471;721	767;4	460;0;373;438;0	355;0	472;721	822;4	841;0;14;380;429; ; ; ; ;
7040;352;379;434;0	600;0	471;721	767;4	405;0;373;437;0	355;0	472;721	822;4	815;0;14;380;429; ; ; ; ;
7060;353;374;444;0	600;0	471;721	767;4	386;0;372;438;0	355;0	472;721	822;4	754;0;14;380;429; ; ; ; ;
7080;354;372;448;0	600;0	472;721	755;4	367;0;372;438;0	354;0	472;721	638;4	746;0;14;380;429; ; ; ; ;
7100;355;374;428;0	600;0	471;721	755;4	379;0;371;441;0	355;0	472;721	638;4	786;0;14;380;429; ; ; ; ;
7120;356;386;433;0	600;0	471;721	755;4	382;0;375;440;0	355;0	472;721	638;4	766;0;14;380;429; ; ; ; ;
7140;357;376;428;0	600;0	472;721	755;4	327;0;376;436;0	355;0	472;721	638;4	780;0;14;380;429; ; ; ; ;
7159;358;379;428;0	600;0	472;721	755;4	304;0;373;435;0	355;0	472;721	638;4	706;0;14;380;429; ; ; ; ;
7179;359;383;429;0	600;0	471;722	250;4	284;0;375;433;0	355;0	472;721	680;4	693;0;14;380;429; ; ; ; ;
7199;360;370;430;0	600;0	471;722	250;4	254;0;372;436;0	355;0	472;721	680;4	696;0;14;380;429; ; ; ; ;
7219;361;379;417;0	600;0	471;722	250;4	262;0;372;436;0	355;0	472;721	680;4	649;0;14;380;429; ; ; ; ;
7239;362;378;430;0	600;0	471;722	250;4	210;0;383;434;0	354;0	472;721	680;4	684;0;14;380;429; ; ; ; ;
7259;363;378;426;0	600;0	471;722	250;4	183;0;384;435;0	354;0	472;721	680;4	594;0;14;380;429; ; ; ; ;
7279;364;377;424;0	600;0	471;721	057;4	161;0;384;434;0	354;0	472;722	083;4	589;0;14;380;429; ; ; ; ;
7299;365;375;426;0	600;0	471;721	057;4	154;0;378;435;0	355;0	472;722	083;4	576;0;14;380;429; ; ; ; ;
7319;366;374;425;0	600;0	471;721	057;4	151;0;383;437;0	354;0	472;722	083;4	547;0;14;380;429; ; ; ; ;
7339;367;377;434;0	600;0	471;721	057;4	207;0;379;437;0	354;0	472;722	083;4	630;0;14;380;429; ; ; ; ;
7359;368;379;436;0	600;0	471;721	057;4	157;0;374;440;0	355;0	472;722	083;4	606;0;14;380;429; ; ; ; ;
7379;369;380;438;0	600;0	471;720	725;4	168;0;375;442;0	355;0	472;721	070;4	609;0;14;380;429; ; ; ; ;
7399;370;386;434;0	600;0	471;720	725;4	136;0;373;442;0	355;0	472;721	070;4	562;0;14;380;429; ; ; ; ;
7419;371;398;423;0	600;0	471;720	725;4	147;0;395;421;0	354;0	472;721	070;4	531;0;14;380;429; ; ; ; ;
7439;372;384;422;0	600;0	471;720	725;4	090;0;389;429;0	354;0	472;721	070;4	525;0;14;380;429; ; ; ; ;
7458;373;395;411;0	599;0	471;720	725;4	095;0;386;428;0	354;0	472;721	070;4	529;0;14;380;429; ; ; ; ;
7478;374;390;406;0	599;0	471;721	340;4	103;0;383;426;0	354;0	472;722	352;4	533;0;14;380;429; ; ; ; ;
7498;375;397;420;0	600;0	471;721	340;4	160;0;395;421;0	354;0	472;722	352;4	536;0;14;380;429; ; ; ; ;
7518;376;389;427;0	600;0	471;721	340;4	117;0;393;419;0	355;0	472;722	352;4	536;0;14;380;429; ; ; ; ;
7538;377;394;436;0	600;0	471;721	340;4	197;0;385;427;0	355;0	472;722	352;4	523;0;14;380;429; ; ; ; ;
7558;378;396;423;0	600;0	471;721	340;4	230;0;369;423;0	355;0	472;722	352;4	502;0;14;380;429; ; ; ; ;
7578;379;392;429;0	600;0	472;721	844;4	237;0;364;425;0	355;0	472;720	818;4	487;0;14;380;429; ; ; ; ;
7598;380;398;419;0	600;0	471;721	844;4	136;0;386;429;0	355;0	472;720	818;4	586;0;14;380;429; ; ; ; ;
7618;381;398;427;0	600;0	471;721	844;4	160;0;380;424;0	355;0	472;720	818;4	527;0;14;380;429; ; ; ; ;
7638;382;387;413;0	600;0	471;721	844;4	177;0;382;428;0	355;0	472;720	818;4	563;0;14;380;429; ; ; ; ;
7658;383;392;422;0	600;0	471;721	844;4	173;0;380;428;0	355;0	472;720	818;4	574;0;14;380;429; ; ; ; ;
7678;384;389;423;0	600;0	471;720	633;4	162;0;381;428;0	355;0	472;720	871;4	553;0;14;380;429; ; ; ; ;
7698;385;394;419;0	600;0	471;720	633;4	190;0;387;432;0	355;0	472;720	871;4	598;0;14;380;429; ; ; ; ;
7718;386;392;416;0	600;0	471;720	633;4	156;0;386;428;0	354;0	472;720	871;4	560;0;14;380;429; ; ; ; ;
7738;387;390;424;0	600;0	471;720	633;4	176;0;385;432;0	354;0	472;720	871;4	599;0;14;380;429; ; ; ; ;
7757;388;387;419;0	599;0	471;720	633;4	172;0;390;436;0	354;0	472;720	871;4	591;0;14;380;429; ; ; ; ;
7777;389;385;419;0	599;0	471;721	751;4	174;0;390;435;0	354;0	472;722	053;4	589;0;14;380;429; ; ; ; ;
7797;390;383;396;0	599;0	471;721	751;4	229;0;391;393;0	354;0	471;722	053;4	621;0; ; ; ; ; ; ; ;
7817;391;393;347;0	599;0	470;721	751;4	268;0;388;333;0	354;0	470;722	053;4	614;0;15;391;344; ; ; ; ;
7837;392;386;348;0	599;0	470;721	751;4	261;0;391;344;0	354;0	470;722	053;4	643;0;15;391;344; ; ; ; ;
7857;393;391;341;0	599;0	470;721	751;4	248;0;386;347;0	354;0	470;722	053;4	663;0;15;391;344; ; ; ; ;
7877;394;388;341;0	599;0	470;719	645;4	255;0;386;352;0	354;0	470;719	526;4	654;0;15;391;344; ; ; ; ;
7897;395;390;349;0	599;0	469;719	645;4	227;0;386;349;0	354;0	470;719	526;4	649;0;15;391;344; ; ; ; ;
7917;396;383;347;0	599;0	469;719	645;4	292;0;386;349;0	354;0	470;719	526;4	627;0;15;391;344; ; ; ; ;
7937;397;398;350;0	599;0	470;719	645;4	287;0;396;345;0	354;0	470;719	526;4	647;0;15;391;344; ; ; ; ;
7957;398;393;339;0	599;0	470;719	645;4	216;0;393;343;0	354;0	470;719	526;4	672;0;15;391;344; ; ; ; ;
7977;399;393;337;0	600;0	470;720	964;4	254;0;396;341;0	354;0	471;719	954;4	671;0;15;391;344; ; ; ; ;
7997;400;391;338;0	599;0	470;720	964;4	300;0;391;351;0	354;0	470;719	954;4	627;0;15;391;344; ; ; ; ;
8017;401;400;347;0	599;0	470;720	964;4	305;0;392;346;0	354;0	470;719	954;4	602;0;15;391;344; ; ; ; ;
8037;402;391;337;0	599;0	470;720	964;4	213;0;390;346;0	354;0	470;719	954;4	647;0;15;391;344; ; ; ; ;
8056;403;397;341;0	599;0	470;720	964;4	218;0;392;348;0	354;0	470;719	954;4	625;0;15;391;344; ; ; ; ;
8076;404;399;343;0	600;0	470;720	904;4	223;0;392;345;0	354;0	470;721	158;4	631;0;15;391;344; ; ; ; ;
8096;405;406;346;0	599;0	470;720	904;4	176;0;396;346;0	354;0	470;721	158;4	579;0;15;391;344; ; ; ; ;
8116;406;398;332;0	600;0	470;720	904;4	138;0;390;337;0	354;0	470;721	158;4	627;0;15;391;344; ; ; ; ;
8136;407;387;345;0	600;0	470;720	904;4	183;0;394;344;0	354;0	470;721	158;4	527;0;15;391;344; ; ; ; ;
8156;408;402;345;0	599;0	470;720	904;4	182;0;389;343;0	354;0	470;721	158;4	636;0;15;391;344; ; ; ; ;
8176;409;395;340;0	599;0	470;722	211;4	188;0;390;341;0	354;0	470;720	772;4	603;0;15;391;344; ; ; ; ;
8196;410;403;345;0	599;0	469;722	211;4	106;0;385;346;0	354;0	470;720	772;4	540;0;15;391;344; ; ; ; ;
8216;411;395;341;0	599;0	470;722	211;4	133;0;389;349;0	354;0	470;720	772;4	568;0;15;391;344; ; ; ; ;
8236;412;401;334;0	599;0	470;722	211;4	125;0;390;355;0	354;0	470;720	772;4	537;0;15;391;344; ; ; ; ;
8256;413;384;343;0	599;0	470;722	211;4	102;0;391;347;0	354;0	470;720	772;4	497;0;15;391;344; ; ; ; ;
8276;414;382;340;0	600;0	470;720	554;4	104;0;391;350;0	354;0	470;720	269;4	496;0;15;391;344; ; ; ; ;
8296;415;385;340;0	600;0	470;720	554;4	097;0;390;341;0	354;0	470;720	269;4	518;0;15;391;344; ; ; ; ;
8316;416;386;332;0	599;0	469;720	554;4	141;0;390;357;0	354;0	470;720	269;4	492;0;15;391;344; ; ; ; ;
8336;417;396;359;0	599;0	469;720	554;4	194;0;-800;-600;0	599;0	469;-1	000;-1	000;4;15;391;344; ; ; ; ;
8355;418;-800;-600;-1	000;-1	000;-1	000;-1	000;4;-800;-600;-1	000;-1	000;-1	000;-1	000;4; ; ; ; ; ; ; ;
8375;419;-800;-600;-1	000;-1	000;-1	000;-1	000;4;-800;-600;-1	000;-1	000;-1	000;-1	000;4; ; ; ; ; ; ; ;
8395;420;-800;-600;-1	000;-1	000;-1	000;-1	000;4;-800;-600;-1	000;-1	000;-1	000;-1	000;4; ; ; ; ; ; ; ;
8415;421;-800;-600;-1	000;-1	000;-1	000;-1	000;4;-800;-600;-1	000;-1	000;-1	000;-1	000;4; ; ; ; ; ; ; ;
8435;422;-800;-600;-1	000;-1	000;-1	000;-1	000;4;-800;-600;-1	000;-1	000;-1	000;-1	000;4; ; ; ; ; ; ; ;
8455;423;-800;-600;-1	000;-1	000;-1	000;-1	000;4;-800;-600;-1	000;-1	000;-1	000;-1	000;4; ; ; ; ; ; ; ;
8475;424;-800;-600;-1	000;-1	000;-1	000;-1	000;4;-800;-600;-1	000;-1	000;-1	000;-1	000;4; ; ; ; ; ; ; ;
8515;425;-800;-600;0	602;0	471;-1	000;-1	000;4;-800;-600;0	357;0	471;-1	000;-1	000;4; ; ; ; ; ; ; ;
8575;426;192;430;0	602;0	471;718	280;4	074;0;201;417;0	356;0	471;721	880;4	532;0;16;198;424; ; ; ; ;
8595;427;192;420;0	602;0	471;718	280;4	103;0;193;417;0	356;0	471;721	880;4	536;0;16;198;424; ; ; ; ;
8615;428;205;431;0	602;0	471;718	280;4	147;0;195;419;0	356;0	471;721	880;4	552;0;16;198;424; ; ; ; ;
8635;429;203;425;0	602;0	471;718	280;4	176;0;199;422;0	356;0	471;721	880;4	531;0;16;198;424; ; ; ; ;
8654;430;201;423;0	601;0	471;717	607;4	201;0;195;423;0	356;0	471;722	130;4	538;0;16;198;424; ; ; ; ;
8674;431;201;429;0	601;0	471;717	607;4	120;0;198;431;0	356;0	471;722	130;4	535;0;16;198;424; ; ; ; ;
8694;432;154;435;0	602;0	471;717	607;4	185;0;137;437;0	356;0	471;722	130;4	528;0;17;146;429; ; ; ; ;
8715;433;167;435;0	602;0	471;717	607;4	128;0;149;429;0	356;0	471;722	130;4	534;0;17;146;429; ; ; ; ;
8734;434;151;432;0	602;0	471;717	607;4	190;0;141;431;0	356;0	471;722	130;4	557;0;17;146;429; ; ; ; ;
8754;435;154;435;0	601;0	471;718	500;4	178;0;145;433;0	356;0	471;722	049;4	557;0;17;146;429; ; ; ; ;
8774;436;148;430;0	601;0	470;718	500;4	160;0;142;431;0	356;0	471;722	049;4	598;0;17;146;429; ; ; ; ;
8794;437;140;422;0	601;0	471;718	500;4	130;0;141;427;0	356;0	471;722	049;4	577;0;17;146;429; ; ; ; ;
8814;438;159;434;0	601;0	471;718	500;4	226;0;141;427;0	356;0	471;722	049;4	563;0;17;146;429; ; ; ; ;
8834;439;147;425;0	602;0	471;718	500;4	239;0;143;423;0	356;0	471;722	049;4	590;0;17;146;429; ; ; ; ;
8854;440;148;430;0	602;0	471;718	395;4	251;0;142;422;0	356;0	471;722	298;4	577;0;17;146;429; ; ; ; ;
8874;441;157;430;0	602;0	471;718	395;4	240;0;134;429;0	356;0	471;722	298;4	639;0;17;146;429; ; ; ; ;
8894;442;157;430;0	602;0	471;718	395;4	189;0;144;429;0	356;0	471;722	298;4	645;0;17;146;429; ; ; ; ;
8914;443;156;435;0	602;0	471;718	395;4	241;0;148;434;0	356;0	471;722	298;4	673;0;17;146;429; ; ; ; ;
8934;444;140;428;0	601;0	471;718	395;4	269;0;140;434;0	356;0	471;722	298;4	672;0;17;146;429; ; ; ; ;
8953;445;138;429;0	601;0	471;718	787;4	261;0;146;434;0	356;0	472;722	463;4	672;0;17;146;429; ; ; ; ;
8973;446;148;439;0	601;0	471;718	787;4	276;0;143;431;0	356;0	472;722	463;4	624;0;17;146;429; ; ; ; ;
8993;447;149;432;0	601;0	471;718	787;4	282;0;143;425;0	356;0	471;722	463;4	664;0;17;146;429; ; ; ; ;
9013;448;146;426;0	602;0	471;718	787;4	218;0;145;432;0	356;0	471;722	463;4	653;0;17;146;429; ; ; ; ;
9033;449;155;442;0	602;0	471;718	787;4	268;0;147;429;0	356;0	471;722	463;4	640;0;17;146;429; ; ; ; ;
9053;450;156;437;0	602;0	471;718	886;4	255;0;148;428;0	356;0	471;722	378;4	658;0;17;146;429; ; ; ; ;
9073;451;152;435;0	602;0	471;718	886;4	236;0;150;426;0	356;0	471;722	378;4	652;0;17;146;429; ; ; ; ;
9093;452;134;428;0	602;0	471;718	886;4	165;0;147;429;0	357;0	471;722	378;4	571;0;17;146;429; ; ; ; ;
9113;453;134;424;0	602;0	471;718	886;4	168;0;147;432;0	357;0	471;722	378;4	602;0;17;146;429; ; ; ; ;
9133;454;142;421;0	602;0	471;718	886;4	175;0;146;432;0	357;0	472;722	378;4	542;0;17;146;429; ; ; ; ;
9153;455;132;418;0	602;0	471;718	285;4	176;0;146;433;0	357;0	472;722	783;4	545;0;17;146;429; ; ; ; ;
9173;456;147;413;0	602;0	471;718	285;4	109;0;151;428;0	357;0	472;722	783;4	530;0;17;146;429; ; ; ; ;
9193;457;142;426;0	602;0	471;718	285;4	149;0;139;424;0	357;0	472;722	783;4	542;0;17;146;429; ; ; ; ;
9213;458;146;424;0	602;0	471;718	285;4	151;0;147;424;0	357;0	472;722	783;4	504;0;17;146;429; ; ; ; ;
9233;459;297;402;0	600;0	471;718	285;4	271;0;291;401;0	355;0	471;722	783;4	498;0;18;323;417; ; ; ; ;
9252;460;308;406;0	600;0	471;718	987;4	310;0;299;398;0	355;0	472;721	313;4	484;0;18;323;417; ; ; ; ;
9272;461;329;430;0	600;0	471;718	987;4	182;0;317;412;0	355;0	472;721	313;4	529;0;18;323;417; ; ; ; ;
9292;462;337;425;0	600;0	472;718	987;4	201;0;314;410;0	355;0	472;721	313;4	494;0;18;323;417; ; ; ; ;
9312;463;337;423;0	600;0	472;718	987;4	106;0;322;416;0	355;0	472;721	313;4	463;0;18;323;417; ; ; ; ;
9332;464;331;438;0	600;0	472;718	987;4	139;0;318;412;0	355;0	472;721	313;4	516;0;18;323;417; ; ; ; ;
9352;465;335;433;0	600;0	472;721	320;4	134;0;318;411;0	355;0	472;722	602;4	497;0;18;323;417; ; ; ; ;
9372;466;332;415;0	600;0	472;721	320;4	153;0;319;409;0	355;0	472;722	602;4	430;0;18;323;417; ; ; ; ;
9392;467;335;431;0	600;0	472;721	320;4	150;0;317;413;0	355;0	472;722	602;4	489;0;18;323;417; ; ; ; ;
9412;468;332;420;0	600;0	471;721	320;4	189;0;328;415;0	355;0	472;722	602;4	464;0;18;323;417; ; ; ; ;
9432;469;411;420;0	599;0	472;721	320;4	219;0;405;417;0	354;0	472;722	602;4	551;0; ; ; ; ; ; ; ;
9452;470;418;421;0	599;0	472;721	643;4	234;0;414;420;0	354;0	472;722	104;4	560;0; ; ; ; ; ; ; ;
9472;471;382;427;0	599;0	472;721	643;4	252;0;388;418;0	354;0	472;722	104;4	479;0;19;385;419; ; ; ; ;
9492;472;398;418;0	599;0	472;721	643;4	152;0;389;413;0	354;0	472;722	104;4	487;0;19;385;419; ; ; ; ;
9512;473;394;423;0	599;0	472;721	643;4	215;0;389;412;0	353;0	472;722	104;4	498;0;19;385;419; ; ; ; ;
9532;474;396;428;0	599;0	472;721	643;4	190;0;386;413;0	353;0	472;722	104;4	507;0;19;385;419; ; ; ; ;
9552;475;397;425;0	598;0	472;721	715;4	224;0;387;414;0	353;0	472;720	804;4	508;0;19;385;419; ; ; ; ;
9571;476;385;426;0	598;0	471;721	715;4	234;0;388;419;0	353;0	472;720	804;4	558;0;19;385;419; ; ; ; ;
9591;477;386;427;0	598;0	471;721	715;4	285;0;380;411;0	353;0	472;720	804;4	564;0;19;385;419; ; ; ; ;
9611;478;386;416;0	598;0	471;721	715;4	305;0;385;408;0	353;0	472;720	804;4	593;0;19;385;419; ; ; ; ;
9631;479;396;417;0	598;0	471;721	715;4	319;0;382;411;0	353;0	472;720	804;4	623;0;19;385;419; ; ; ; ;
9651;480;397;418;0	598;0	471;722	071;4	336;0;385;410;0	353;0	472;720	961;4	639;0;19;385;419; ; ; ; ;
9671;481;387;423;0	598;0	471;722	071;4	358;0;382;409;0	353;0	472;720	961;4	669;0;19;385;419; ; ; ; ;
9691;482;388;422;0	598;0	471;722	071;4	361;0;385;413;0	353;0	472;720	961;4	648;0;19;385;419; ; ; ; ;
9711;483;378;422;0	598;0	472;722	071;4	444;0;390;416;0	353;0	472;720	961;4	736;0;19;385;419; ; ; ; ;
9731;484;382;421;0	598;0	472;722	071;4	427;0;390;415;0	353;0	472;720	961;4	689;0;19;385;419; ; ; ; ;
9751;485;380;421;0	598;0	472;721	843;4	408;0;390;415;0	353;0	473;721	624;4	706;0;19;385;419; ; ; ; ;
9771;486;384;422;0	599;0	472;721	843;4	443;0;386;415;0	353;0	472;721	624;4	790;0;19;385;419; ; ; ; ;
9791;487;387;419;0	599;0	472;721	843;4	429;0;393;407;0	353;0	472;721	624;4	806;0;19;385;419; ; ; ; ;
9811;488;389;420;0	599;0	472;721	843;4	508;0;392;414;0	353;0	472;721	624;4	804;0;19;385;419; ; ; ; ;
9831;489;387;427;0	599;0	471;721	843;4	523;0;389;417;0	353;0	472;721	624;4	845;0;19;385;419; ; ; ; ;
9850;490;388;427;0	599;0	472;722	076;4	538;0;392;415;0	353;0	472;720	545;4	850;0;19;385;419; ; ; ; ;
9870;491;385;422;0	599;0	472;722	076;4	480;0;397;419;0	353;0	472;720	545;4	826;0;19;385;419; ; ; ; ;
9890;492;381;424;0	599;0	472;722	076;4	526;0;387;418;0	353;0	472;720	545;4	846;0;19;385;419; ; ; ; ;
9910;493;378;426;0	599;0	472;722	076;4	496;0;393;417;0	353;0	472;720	545;4	805;0;19;385;419; ; ; ; ;
9930;494;378;426;0	599;0	472;722	076;4	557;0;388;412;0	353;0	472;720	545;4	858;0;19;385;419; ; ; ; ;
9950;495;377;426;0	599;0	472;721	196;4	552;0;391;410;0	354;0	472;721	617;4	856;0;19;385;419; ; ; ; ;
9970;496;391;420;0	599;0	472;721	196;4	476;0;389;414;0	354;0	472;721	617;4	847;0;19;385;419; ; ; ; ;
9990;497;390;429;0	599;0	472;721	196;4	452;0;393;418;0	354;0	472;721	617;4	829;0;19;385;419; ; ; ; ;
10010;498;381;422;0	600;0	472;721	196;4	516;0;386;422;0	354;0	472;721	617;4	792;0;19;385;419; ; ; ; ;
10030;499;381;427;0	600;0	471;721	196;4	463;0;390;416;0	354;0	472;721	617;4	818;0;19;385;419; ; ; ; ;
10050;500;380;425;0	600;0	472;720	477;4	461;0;390;419;0	354;0	472;721	118;4	800;0;19;385;419; ; ; ; ;
10070;501;385;418;0	600;0	471;720	477;4	435;0;383;419;0	354;0	472;721	118;4	804;0;19;385;419; ; ; ; ;
10092;502;383;424;0	600;0	471;720	477;4	374;0;391;419;0	354;0	472;721	118;4	756;0;19;385;419; ; ; ; ;
10110;503;387;421;0	600;0	472;720	477;4	388;0;387;415;0	355;0	472;721	118;4	716;0;19;385;419; ; ; ; ;
10130;504;375;420;0	600;0	472;720	477;4	351;0;389;415;0	355;0	472;721	118;4	715;0;19;385;419; ; ; ; ;
10149;505;374;422;0	600;0	472;720	799;4	349;0;386;416;0	355;0	472;720	359;4	710;0;19;385;419; ; ; ; ;
10169;506;376;414;0	600;0	472;720	799;4	373;0;386;422;0	355;0	472;720	359;4	701;0;19;385;419; ; ; ; ;
10189;507;384;415;0	601;0	472;720	799;4	290;0;379;425;0	355;0	472;720	359;4	667;0;19;385;419; ; ; ; ;
10209;508;382;419;0	600;0	472;720	799;4	262;0;383;422;0	355;0	472;720	359;4	692;0;19;385;419; ; ; ; ;
10229;509;384;428;0	600;0	472;720	799;4	299;0;384;411;0	355;0	472;720	359;4	661;0;19;385;419; ; ; ; ;
10249;510;383;430;0	600;0	472;720	512;4	291;0;382;412;0	355;0	472;719	995;4	665;0;19;385;419; ; ; ; ;
10269;511;381;436;0	600;0	472;720	512;4	251;0;382;411;0	355;0	472;719	995;4	616;0;19;385;419; ; ; ; ;
10289;512;383;419;0	600;0	472;720	512;4	252;0;381;416;0	355;0	472;719	995;4	611;0;19;385;419; ; ; ; ;
10309;513;383;422;0	600;0	472;720	512;4	202;0;383;415;0	355;0	472;719	995;4	636;0;19;385;419; ; ; ; ;
10329;514;387;427;0	600;0	472;720	512;4	195;0;386;415;0	354;0	472;719	995;4	653;0;19;385;419; ; ; ; ;
10349;515;389;418;0	600;0	472;721	733;4	196;0;386;414;0	354;0	472;720	892;4	665;0;19;385;419; ; ; ; ;
10369;516;388;425;0	600;0	472;721	733;4	228;0;387;410;0	354;0	472;720	892;4	577;0;19;385;419; ; ; ; ;
10389;517;385;418;0	600;0	472;721	733;4	161;0;396;411;0	354;0	472;720	892;4	588;0;19;385;419; ; ; ; ;
10409;518;384;428;0	600;0	472;721	733;4	162;0;388;411;0	354;0	472;720	892;4	599;0;19;385;419; ; ; ; ;
10429;519;384;428;0	600;0	472;721	733;4	207;0;388;417;0	354;0	472;720	892;4	587;0;19;385;419; ; ; ; ;
10448;520;384;429;0	600;0	472;720	789;4	167;0;391;418;0	354;0	472;720	845;4	590;0;19;385;419; ; ; ; ;
10468;521;387;430;0	600;0	472;720	789;4	239;0;389;417;0	354;0	472;720	845;4	605;0;19;385;419; ; ; ; ;
10488;522;382;427;0	600;0	472;720	789;4	201;0;386;423;0	354;0	472;720	845;4	590;0;19;385;419; ; ; ; ;
10508;523;385;423;0	600;0	472;720	789;4	202;0;390;417;0	354;0	472;720	845;4	625;0;19;385;419; ; ; ; ;
10528;524;388;427;0	600;0	472;720	789;4	169;0;390;415;0	354;0	472;720	845;4	589;0;19;385;419; ; ; ; ;
10548;525;386;425;0	600;0	472;721	275;4	161;0;390;417;0	354;0	472;720	185;4	597;0;19;385;419; ; ; ; ;
10568;526;386;422;0	600;0	472;721	275;4	209;0;380;412;0	355;0	472;720	185;4	589;0;19;385;419; ; ; ; ;
10588;527;381;414;0	600;0	472;721	275;4	196;0;384;405;0	355;0	472;720	185;4	552;0;19;385;419; ; ; ; ;
10608;528;385;416;0	600;0	472;721	275;4	183;0;383;414;0	355;0	472;720	185;4	570;0;19;385;419; ; ; ; ;
10628;529;378;426;0	600;0	472;721	275;4	194;0;389;417;0	355;0	472;720	185;4	603;0;19;385;419; ; ; ; ;
10648;530;378;423;0	600;0	472;720	539;4	185;0;391;416;0	355;0	472;720	591;4	592;0;19;385;419; ; ; ; ;
10668;531;385;429;0	600;0	472;720	539;4	171;0;383;413;0	355;0	472;720	591;4	582;0;19;385;419; ; ; ; ;
10688;532;379;428;0	600;0	472;720	539;4	199;0;392;419;0	355;0	472;720	591;4	565;0;19;385;419; ; ; ; ;
10708;533;380;425;0	600;0	472;720	539;4	250;0;387;411;0	355;0	472;720	591;4	553;0;19;385;419; ; ; ; ;
10728;534;377;423;0	600;0	472;720	539;4	204;0;390;412;0	355;0	472;720	591;4	605;0;19;385;419; ; ; ; ;
10747;535;377;421;0	601;0	472;720	329;4	221;0;388;411;0	355;0	472;720	994;4	598;0;19;385;419; ; ; ; ;
10767;536;379;417;0	601;0	472;720	329;4	201;0;385;420;0	355;0	472;720	994;4	585;0;19;385;419; ; ; ; ;
10787;537;383;414;0	601;0	472;720	329;4	192;0;390;418;0	355;0	472;720	994;4	591;0;19;385;419; ; ; ; ;
10810;538;390;425;0	601;0	472;720	329;4	247;0;387;421;0	355;0	472;720	994;4	608;0;19;385;419; ; ; ; ;
10827;539;389;415;0	601;0	472;720	329;4	235;0;383;424;0	355;0	472;720	994;4	622;0;19;385;419; ; ; ; ;
10849;540;389;417;0	601;0	472;721	547;4	254;0;385;424;0	355;0	472;720	908;4	631;0;19;385;419; ; ; ; ;
10867;541;383;417;0	601;0	472;721	547;4	286;0;387;413;0	355;0	472;720	908;4	552;0;19;385;419; ; ; ; ;
10889;542;389;420;0	601;0	472;721	547;4	290;0;383;410;0	355;0	472;720	908;4	634;0;19;385;419; ; ; ; ;
10907;543;355;366;0	601;0	471;721	547;4	325;0;359;361;0	356;0	471;720	908;4	698;0; ; ; ; ; ; ; ;
10927;544;359;333;0	601;0	471;721	547;4	298;0;348;331;0	356;0	471;720	908;4	649;0;20;348;326; ; ; ; ;
10947;545;364;317;0	601;0	471;719	590;4	298;0;338;312;0	356;0	471;718	971;4	664;0;20;348;326; ; ; ; ;
10967;546;351;324;0	601;0	471;719	590;4	307;0;351;328;0	356;0	471;718	971;4	623;0;20;348;326; ; ; ; ;
10987;547;344;321;0	601;0	471;719	590;4	292;0;352;328;0	356;0	471;718	971;4	646;0;20;348;326; ; ; ; ;
11007;548;345;333;0	601;0	471;719	590;4	290;0;349;320;0	356;0	471;718	971;4	619;0;20;348;326; ; ; ; ;
11026;549;347;321;0	601;0	471;719	590;4	272;0;350;322;0	356;0	471;718	971;4	672;0;20;348;326; ; ; ; ;
11047;550;344;325;0	601;0	471;719	482;4	265;0;349;320;0	356;0	471;719	278;4	674;0;20;348;326; ; ; ; ;
11066;551;346;335;0	601;0	471;719	482;4	229;0;352;322;0	356;0	471;719	278;4	617;0;20;348;326; ; ; ; ;
11087;552;355;338;0	601;0	471;719	482;4	299;0;346;336;0	355;0	471;719	278;4	649;0;20;348;326; ; ; ; ;
11106;553;353;331;0	601;0	471;719	482;4	328;0;351;326;0	355;0	471;719	278;4	658;0;20;348;326; ; ; ; ;
11127;554;350;326;0	601;0	471;719	482;4	321;0;349;325;0	355;0	471;719	278;4	663;0;20;348;326; ; ; ; ;
11146;555;354;325;0	601;0	471;719	633;4	315;0;347;324;0	355;0	471;719	938;4	671;0;20;348;326; ; ; ; ;
11167;556;349;329;0	600;0	471;719	633;4	291;0;352;325;0	355;0	471;719	938;4	700;0;20;348;326; ; ; ; ;
11186;557;339;324;0	600;0	471;719	633;4	287;0;354;325;0	355;0	471;719	938;4	648;0;20;348;326; ; ; ; ;
11206;558;344;334;0	600;0	471;719	633;4	328;0;348;325;0	355;0	471;719	938;4	677;0;20;348;326; ; ; ; ;
11226;559;339;333;0	600;0	471;719	633;4	276;0;350;329;0	355;0	471;719	938;4	695;0;20;348;326; ; ; ; ;
11248;560;340;332;0	600;0	471;721	053;4	291;0;349;330;0	355;0	471;718	848;4	669;0;20;348;326; ; ; ; ;
11266;561;342;336;0	600;0	471;721	053;4	271;0;350;325;0	355;0	471;718	848;4	695;0;20;348;326; ; ; ; ;
11288;562;424;354;0	599;0	470;721	053;4	353;0;413;346;0	354;0	470;718	848;4	719;0; ; ; ; ; ; ; ;
11306;563;535;583;0	597;0	470;721	053;4	040;0;-800;-600;0	597;0	470;-1	000;-1	000;4; ; ; ; ; ; ; ;
11328;564;-800;-600;-1	000;-1	000;-1	000;-1	000;4;-800;-600;-1	000;-1	000;-1	000;-1	000;4; ; ; ; ; ; ; ;
11345;565;-800;-600;-1	000;-1	000;-1	000;-1	000;4;-800;-600;-1	000;-1	000;-1	000;-1	000;4; ; ; ; ; ; ; ;
11367;566;-800;-600;-1	000;-1	000;-1	000;-1	000;4;-800;-600;-1	000;-1	000;-1	000;-1	000;4; ; ; ; ; ; ; ;
11385;567;-800;-600;-1	000;-1	000;-1	000;-1	000;4;-800;-600;-1	000;-1	000;-1	000;-1	000;4; ; ; ; ; ; ; ;
11425;568;-800;-600;0	598;0	472;-1	000;-1	000;4;-800;-600;0	352;0	472;-1	000;-1	000;4; ; ; ; ; ; ; ;
11465;569;507;429;0	598;0	472;721	966;4	393;0;518;434;0	352;0	473;717	458;4	732;0;21;534;438; ; ; ; ;
11487;570;494;431;0	598;0	472;721	966;4	454;0;514;432;0	352;0	473;717	458;4	777;0;21;534;438; ; ; ; ;
11505;571;499;433;0	597;0	472;721	966;4	414;0;516;432;0	352;0	473;717	458;4	757;0;21;534;438; ; ; ; ;
11527;572;494;429;0	597;0	472;721	966;4	422;0;508;431;0	352;0	473;717	458;4	785;0;21;534;438; ; ; ; ;
11545;573;496;429;0	598;0	472;723	103;4	437;0;507;431;0	352;0	473;717	670;4	782;0;21;534;438; ; ; ; ;
11565;574;495;428;0	597;0	472;723	103;4	418;0;506;429;0	352;0	473;717	670;4	817;0;21;534;438; ; ; ; ;
11585;575;493;423;0	597;0	472;723	103;4	397;0;504;436;0	352;0	473;717	670;4	751;0;21;534;438; ; ; ; ;
11605;576;521;435;0	597;0	472;723	103;4	394;0;507;441;0	352;0	473;717	670;4	776;0;21;534;438; ; ; ; ;
11624;577;541;445;0	597;0	473;723	103;4	419;0;540;450;0	352;0	473;717	670;4	725;0;21;534;438; ; ; ; ;
11644;578;551;445;0	597;0	473;724	949;4	419;0;543;457;0	352;0	473;717	971;4	727;0;21;534;438; ; ; ; ;
11664;579;545;440;0	597;0	473;724	949;4	465;0;539;447;0	352;0	473;717	971;4	771;0;21;534;438; ; ; ; ;
11684;580;554;430;0	597;0	473;724	949;4	451;0;542;450;0	352;0	473;717	971;4	830;0;21;534;438; ; ; ; ;
11704;581;542;424;0	597;0	473;724	949;4	452;0;545;448;0	351;0	473;717	971;4	775;0;21;534;438; ; ; ; ;
11724;582;539;432;0	597;0	473;724	949;4	427;0;540;449;0	351;0	473;717	971;4	786;0;21;534;438; ; ; ; ;
11744;583;540;432;0	597;0	473;723	028;4	408;0;544;448;0	351;0	474;719	637;4	814;0;21;534;438; ; ; ; ;
11764;584;551;438;0	597;0	473;723	028;4	449;0;536;450;0	351;0	474;719	637;4	828;0;21;534;438; ; ; ; ;
11784;585;544;414;0	597;0	473;723	028;4	461;0;551;450;0	352;0	474;719	637;4	864;0;21;534;438; ; ; ; ;
11804;586;551;428;0	597;0	473;723	028;4	417;0;542;449;0	352;0	474;719	637;4	816;0;21;534;438; ; ; ; ;
11824;587;544;426;0	597;0	473;723	028;4	441;0;540;455;0	352;0	474;719	637;4	857;0;21;534;438; ; ; ; ;
11844;588;545;425;0	597;0	473;722	111;4	430;0;546;456;0	351;0	474;719	854;4	840;0;21;534;438; ; ; ; ;
11864;589;540;425;0	597;0	473;722	111;4	471;0;535;446;0	351;0	473;719	854;4	811;0;21;534;438; ; ; ; ;
11884;590;543;434;0	597;0	473;722	111;4	447;0;543;446;0	351;0	473;719	854;4	865;0;21;534;438; ; ; ; ;
11904;591;547;431;0	596;0	473;722	111;4	415;0;535;441;0	351;0	473;719	854;4	792;0;21;534;438; ; ; ; ;
11924;592;543;438;0	596;0	473;722	111;4	433;0;539;458;0	351;0	474;719	854;4	843;0;21;534;438; ; ; ; ;
11943;593;544;439;0	596;0	473;720	620;4	409;0;541;458;0	350;0	474;719	164;4	807;0;21;534;438; ; ; ; ;
11963;594;552;440;0	596;0	473;720	620;4	389;0;540;450;0	350;0	474;719	164;4	759;0;21;534;438; ; ; ; ;
11983;595;549;440;0	596;0	473;720	620;4	357;0;540;448;0	350;0	474;719	164;4	792;0;21;534;438; ; ; ; ;
12003;596;550;430;0	596;0	473;720	620;4	349;0;537;452;0	350;0	474;719	164;4	742;0;21;534;438; ; ; ; ;
12023;597;544;439;0	596;0	473;720	620;4	312;0;539;457;0	350;0	474;719	164;4	738;0;21;534;438; ; ; ; ;
12043;598;544;434;0	596;0	473;722	964;4	307;0;537;457;0	350;0	474;718	484;4	731;0;21;534;438; ; ; ; ;
12063;599;539;441;0	595;0	473;722	964;4	281;0;534;457;0	350;0	474;718	484;4	753;0;21;534;438; ; ; ; ;
12083;600;545;436;0	595;0	472;722	964;4	261;0;538;449;0	350;0	474;718	484;4	677;0;21;534;438; ; ; ; ;
12103;601;549;437;0	595;0	472;722	964;4	266;0;531;448;0	350;0	474;718	484;4	694;0;21;534;438; ; ; ; ;
12123;602;550;430;0	595;0	472;722	964;4	282;0;528;454;0	350;0	474;718	484;4	710;0;21;534;438; ; ; ; ;
12143;603;550;430;0	595;0	473;721	807;4	267;0;529;449;0	350;0	474;719	146;4	676;0;21;534;438; ; ; ; ;
12163;604;551;435;0	595;0	473;721	807;4	217;0;527;448;0	350;0	474;719	146;4	648;0;21;534;438; ; ; ; ;
12183;605;543;435;0	595;0	473;721	807;4	259;0;534;445;0	350;0	474;719	146;4	591;0;21;534;438; ; ; ; ;
12203;606;540;428;0	595;0	473;721	807;4	220;0;532;441;0	350;0	474;719	146;4	568;0;21;534;438; ; ; ; ;
12222;607;536;431;0	595;0	473;721	807;4	191;0;531;440;0	350;0	474;719	146;4	535;0;21;534;438; ; ; ; ;
12242;608;533;429;0	596;0	473;722	126;4	202;0;533;439;0	350;0	474;717	384;4	498;0;21;534;438; ; ; ; ;
12262;609;543;430;0	596;0	473;722	126;4	205;0;528;440;0	350;0	474;717	384;4	569;0;21;534;438; ; ; ; ;
12282;610;549;431;0	596;0	473;722	126;4	261;0;537;440;0	350;0	474;717	384;4	573;0;21;534;438; ; ; ; ;
12302;611;537;426;0	596;0	473;722	126;4	256;0;527;450;0	350;0	474;717	384;4	559;0;21;534;438; ; ; ; ;
12322;612;524;425;0	596;0	473;722	126;4	133;0;523;430;0	351;0	474;717	384;4	548;0;21;534;438; ; ; ; ;
12342;613;522;426;0	597;0	472;720	941;4	147;0;525;431;0	352;0	473;717	921;4	548;0;21;534;438; ; ; ; ;
12362;614;481;371;0	597;0	472;720	941;4	153;0;483;365;0	352;0	473;717	921;4	577;0;22;472;361; ; ; ; ;
12382;615;478;359;0	597;0	472;720	941;4	221;0;477;359;0	352;0	473;717	921;4	541;0;22;472;361; ; ; ; ;
12402;616;478;364;0	597;0	472;720	941;4	155;0;470;363;0	352;0	473;717	921;4	532;0;22;472;361; ; ; ; ;
12422;617;475;371;0	597;0	472;720	941;4	212;0;472;355;0	352;0	473;717	921;4	535;0;22;472;361; ; ; ; ;
12442;618;473;367;0	598;0	473;721	218;4	189;0;473;355;0	352;0	473;717	499;4	527;0;22;472;361; ; ; ; ;
12462;619;468;355;0	598;0	472;721	218;4	231;0;468;360;0	352;0	473;717	499;4	578;0;22;472;361; ; ; ; ;
12482;620;469;368;0	598;0	472;721	218;4	167;0;468;358;0	352;0	473;717	499;4	528;0;22;472;361; ; ; ; ;
12502;621;430;363;0	598;0	472;721	218;4	214;0;424;372;0	353;0	473;717	499;4	508;0; ; ; ; ; ; ; ;
12522;622;388;391;0	599;0	473;721	218;4	194;0;393;389;0	354;0	474;717	499;4	515;0;23;385;404; ; ; ; ;
12541;623;372;399;0	599;0	473;719	050;4	158;0;376;391;0	353;0	474;720	547;4	540;0;23;385;404; ; ; ; ;
12561;624;373;383;0	599;0	473;719	050;4	135;0;383;373;0	353;0	474;720	547;4	585;0;23;385;404; ; ; ; ;
12581;625;371;385;0	599;0	473;719	050;4	172;0;386;375;0	354;0	474;720	547;4	569;0;23;385;404; ; ; ; ;
12601;626;382;392;0	599;0	473;719	050;4	197;0;382;382;0	354;0	474;720	547;4	589;0;23;385;404; ; ; ; ;
12621;627;387;390;0	599;0	473;719	050;4	230;0;380;382;0	354;0	474;720	547;4	565;0;23;385;404; ; ; ; ;
12641;628;389;388;0	600;0	474;720	076;4	263;0;380;382;0	354;0	474;719	438;4	563;0;23;385;404; ; ; ; ;
12661;629;381;394;0	600;0	473;720	076;4	227;0;376;379;0	354;0	474;719	438;4	627;0;23;385;404; ; ; ; ;
12681;630;384;406;0	600;0	474;720	076;4	250;0;385;401;0	354;0	474;719	438;4	631;0;23;385;404; ; ; ; ;
12701;631;377;406;0	600;0	474;720	076;4	271;0;388;405;0	354;0	474;719	438;4	685;0;23;385;404; ; ; ; ;
12721;632;379;405;0	600;0	474;720	076;4	295;0;381;406;0	354;0	474;719	438;4	641;0;23;385;404; ; ; ; ;
12741;633;379;404;0	600;0	474;720	761;4	320;0;381;406;0	354;0	474;720	599;4	665;0;23;385;404; ; ; ; ;
12761;634;384;405;0	599;0	474;720	761;4	265;0;384;415;0	354;0	474;720	599;4	646;0;23;385;404; ; ; ; ;
12781;635;390;411;0	599;0	474;720	761;4	321;0;386;412;0	354;0	474;720	599;4	788;0;23;385;404; ; ; ; ;
12801;636;378;407;0	599;0	474;720	761;4	379;0;383;414;0	354;0	474;720	599;4	764;0;23;385;404; ; ; ; ;
12821;637;383;402;0	599;0	474;720	761;4	418;0;388;413;0	354;0	474;720	599;4	757;0;23;385;404; ; ; ; ;
12841;638;383;403;0	599;0	474;721	038;4	459;0;388;413;0	353;0	474;721	299;4	755;0;23;385;404; ; ; ; ;
12860;639;369;409;0	599;0	474;721	038;4	466;0;375;408;0	353;0	474;721	299;4	863;0;23;385;404; ; ; ; ;
12880;640;383;410;0	599;0	474;721	038;4	386;0;378;407;0	353;0	474;721	299;4	766;0;23;385;404; ; ; ; ;
12900;641;383;406;0	599;0	474;721	038;4	478;0;390;410;0	353;0	474;721	299;4	859;0;23;385;404; ; ; ; ;
12920;642;375;410;0	598;0	474;721	038;4	470;0;378;415;0	353;0	475;721	299;4	915;0;23;385;404; ; ; ; ;
12940;643;383;411;0	598;0	474;719	615;4	445;0;383;416;0	352;0	475;720	696;4	889;0;23;385;404; ; ; ; ;
12960;644;366;412;0	598;0	474;719	615;4	470;0;376;416;0	352;0	475;720	696;4	839;0;23;385;404; ; ; ; ;
12980;645;374;408;0	598;0	474;719	615;4	475;0;377;413;0	352;0	475;720	696;4	906;0;23;385;404; ; ; ; ;
13000;646;372;406;0	598;0	474;719	615;4	499;0;386;405;0	352;0	475;720	696;4	929;0;23;385;404; ; ; ; ;
13020;647;369;412;0	598;0	474;719	615;4	520;0;378;408;0	352;0	475;720	696;4	912;0;23;385;404; ; ; ; ;
13040;648;373;409;0	598;0	474;719	486;4	532;0;381;405;0	352;0	475;719	676;4	915;0;23;385;404; ; ; ; ;
13060;649;376;413;0	599;0	474;719	486;4	501;0;377;408;0	353;0	475;719	676;4	918;0;23;385;404; ; ; ; ;
13080;650;382;416;0	599;0	474;719	486;4	509;0;376;407;0	353;0	475;719	676;4	808;0;23;385;404; ; ; ; ;
13100;651;376;410;0	599;0	474;719	486;4	459;0;383;407;0	353;0	475;719	676;4	844;0;23;385;404; ; ; ; ;
13120;652;380;417;0	599;0	474;719	486;4	454;0;384;414;0	353;0	475;719	676;4	835;0;23;385;404; ; ; ; ;
13139;653;377;415;0	599;0	474;719	689;4	451;0;386;413;0	353;0	475;720	995;4	835;0;23;385;404; ; ; ; ;
13159;654;378;418;0	599;0	474;719	689;4	399;0;383;411;0	353;0	475;720	995;4	798;0;23;385;404; ; ; ; ;
13179;655;376;419;0	599;0	474;719	689;4	416;0;379;411;0	353;0	475;720	995;4	737;0;23;385;404; ; ; ; ;
13199;656;377;424;0	599;0	474;719	689;4	384;0;381;412;0	353;0	475;720	995;4	759;0;23;385;404; ; ; ; ;
13219;657;388;408;0	598;0	474;719	689;4	368;0;384;399;0	353;0	475;720	995;4	742;0;23;385;404; ; ; ; ;
13239;658;388;409;0	598;0	474;719	970;4	368;0;383;399;0	353;0	475;720	377;4	747;0;23;385;404; ; ; ; ;
13259;659;389;410;0	598;0	474;719	970;4	312;0;386;409;0	353;0	475;720	377;4	708;0;23;385;404; ; ; ; ;
13279;660;390;411;0	598;0	474;719	970;4	337;0;384;410;0	353;0	475;720	377;4	704;0;23;385;404; ; ; ; ;
13299;661;388;412;0	598;0	474;719	970;4	291;0;377;407;0	353;0	474;720	377;4	707;0;23;385;404; ; ; ; ;
13319;662;391;417;0	598;0	474;719	970;4	320;0;381;408;0	353;0	474;720	377;4	656;0;23;385;404; ; ; ; ;
13339;663;390;418;0	599;0	474;720	486;4	325;0;377;407;0	353;0	475;721	081;4	655;0;23;385;404; ; ; ; ;
13359;664;393;406;0	599;0	474;720	486;4	256;0;388;403;0	353;0	475;721	081;4	624;0;23;385;404; ; ; ; ;
13379;665;388;410;0	599;0	474;720	486;4	244;0;391;406;0	353;0	475;721	081;4	651;0;23;385;404; ; ; ; ;
13399;666;388;410;0	599;0	474;720	486;4	255;0;381;400;0	353;0	475;721	081;4	586;0;23;385;404; ; ; ; ;
13419;667;388;407;0	599;0	474;720	486;4	226;0;389;400;0	353;0	475;721	081;4	601;0;23;385;404; ; ; ; ;
13438;668;388;409;0	599;0	474;720	552;4	225;0;388;400;0	353;0	475;719	852;4	589;0;23;385;404; ; ; ; ;
13458;669;390;408;0	599;0	474;720	552;4	243;0;389;405;0	353;0	475;719	852;4	583;0;23;385;404; ; ; ; ;
13478;670;396;408;0	599;0	474;720	552;4	195;0;395;398;0	353;0	475;719	852;4	553;0;23;385;404; ; ; ; ;
13498;671;394;410;0	599;0	474;720	552;4	175;0;393;403;0	353;0	475;719	852;4	597;0;23;385;404; ; ; ; ;
13518;672;397;408;0	599;0	474;720	552;4	180;0;388;408;0	353;0	474;719	852;4	591;0;23;385;404; ; ; ; ;
13538;673;397;408;0	599;0	474;721	528;4	191;0;390;404;0	353;0	474;721	226;4	596;0;23;385;404; ; ; ; ;
13558;674;398;410;0	599;0	474;721	528;4	173;0;387;397;0	353;0	474;721	226;4	545;0;23;385;404; ; ; ; ;
13578;675;390;402;0	598;0	474;721	528;4	205;0;391;397;0	353;0	474;721	226;4	569;0;23;385;404; ; ; ; ;
13598;676;385;407;0	598;0	474;721	528;4	189;0;382;392;0	353;0	474;721	226;4	575;0;23;385;404; ; ; ; ;
13618;677;391;405;0	598;0	474;721	528;4	240;0;385;397;0	353;0	474;721	226;4	575;0;23;385;404; ; ; ; ;
13638;678;390;408;0	598;0	474;720	743;4	242;0;385;396;0	353;0	474;721	169;4	573;0;23;385;404; ; ; ; ;
13658;679;388;407;0	598;0	474;720	743;4	232;0;386;399;0	353;0	474;721	169;4	583;0;23;385;404; ; ; ; ;
13678;680;387;411;0	598;0	474;720	743;4	187;0;389;404;0	353;0	474;721	169;4	582;0;23;385;404; ; ; ; ;
13698;681;393;408;0	598;0	473;720	743;4	189;0;381;399;0	353;0	474;721	169;4	648;0;23;385;404; ; ; ; ;
13717;682;388;407;0	598;0	473;720	743;4	168;0;391;399;0	353;0	474;721	169;4	581;0;23;385;404; ; ; ; ;
13737;683;389;408;0	598;0	473;719	607;4	156;0;389;400;0	353;0	474;721	233;4	603;0;23;385;404; ; ; ; ;
13757;684;391;406;0	598;0	473;719	607;4	168;0;397;402;0	353;0	474;721	233;4	563;0;23;385;404; ; ; ; ;
13777;685;392;402;0	599;0	473;719	607;4	177;0;391;401;0	353;0	474;721	233;4	547;0;23;385;404; ; ; ; ;
13797;686;395;407;0	599;0	473;719	607;4	175;0;396;404;0	353;0	474;721	233;4	600;0;23;385;404; ; ; ; ;
13817;687;398;412;0	599;0	473;719	607;4	166;0;389;401;0	353;0	474;721	233;4	534;0;23;385;404; ; ; ; ;
13837;688;400;412;0	599;0	473;719	057;4	167;0;390;403;0	353;0	474;720	732;4	545;0;23;385;404; ; ; ; ;
13857;689;387;407;0	599;0	473;719	057;4	171;0;385;402;0	353;0	474;720	732;4	461;0;23;385;404; ; ; ; ;
13877;690;401;411;0	599;0	473;719	057;4	117;0;390;394;0	353;0	474;720	732;4	474;0;23;385;404; ; ; ; ;
13897;691;390;408;0	599;0	473;719	057;4	146;0;387;396;0	353;0	474;720	732;4	534;0;23;385;404; ; ; ; ;
13917;692;393;402;0	599;0	473;719	057;4	155;0;394;403;0	353;0	474;720	732;4	512;0;23;385;404; ; ; ; ;
13937;693;398;402;0	599;0	474;720	193;4	140;0;395;400;0	353;0	474;720	184;4	534;0;23;385;404; ; ; ; ;
13957;694;393;404;0	599;0	473;720	193;4	156;0;396;392;0	353;0	474;720	184;4	528;0;23;385;404; ; ; ; ;
13977;695;393;406;0	599;0	473;720	193;4	168;0;392;390;0	353;0	474;720	184;4	500;0;23;385;404; ; ; ; ;
13997;696;398;407;0	599;0	474;720	193;4	158;0;387;398;0	353;0	474;720	184;4	489;0;23;385;404; ; ; ; ;
14017;697;398;404;0	599;0	474;720	193;4	118;0;389;402;0	354;0	474;720	184;4	522;0;23;385;404; ; ; ; ;
14036;698;399;406;0	599;0	474;719	871;4	116;0;387;403;0	353;0	474;721	647;4	514;0;23;385;404; ; ; ; ;
14057;699;400;408;0	599;0	474;719	871;4	181;0;387;402;0	353;0	474;721	647;4	579;0;23;385;404; ; ; ; ;
14076;700;394;403;0	599;0	474;719	871;4	134;0;397;402;0	353;0	474;721	647;4	562;0;23;385;404; ; ; ; ;
14096;701;388;395;0	599;0	474;719	871;4	148;0;385;400;0	353;0	474;721	647;4	528;0;23;385;404; ; ; ; ;
14116;702;388;395;0	599;0	474;719	871;4	163;0;377;395;0	353;0	474;721	647;4	540;0;23;385;404; ; ; ; ;
14136;703;389;394;0	599;0	474;719	983;4	142;0;378;396;0	353;0	475;720	010;4	511;0;23;385;404; ; ; ; ;
14156;704;381;396;0	599;0	474;719	983;4	176;0;381;407;0	353;0	475;720	010;4	603;0;23;385;404; ; ; ; ;
14176;705;391;404;0	599;0	474;719	983;4	183;0;381;403;0	353;0	475;720	010;4	555;0;23;385;404; ; ; ; ;
14196;706;384;409;0	599;0	474;719	983;4	202;0;385;412;0	353;0	474;720	010;4	612;0;23;385;404; ; ; ; ;
14216;707;395;406;0	599;0	474;719	983;4	164;0;392;404;0	353;0	474;720	010;4	571;0;23;385;404; ; ; ; ;
14236;708;394;408;0	599;0	474;721	324;4	179;0;393;407;0	353;0	475;720	770;4	600;0;23;385;404; ; ; ; ;
14256;709;372;403;0	600;0	474;721	324;4	216;0;365;403;0	354;0	475;720	770;4	575;0;23;385;404; ; ; ; ;
14276;710;282;435;0	600;0	475;721	324;4	184;0;278;426;0	355;0	475;720	770;4	544;0;24;245;433; ; ; ; ;
14296;711;291;432;0	600;0	475;721	324;4	195;0;284;422;0	355;0	475;720	770;4	534;0;24;245;433; ; ; ; ;
14315;712;298;439;0	600;0	475;721	324;4	174;0;281;424;0	355;0	475;720	770;4	581;0;24;245;433; ; ; ; ;
14335;713;306;442;0	600;0	475;718	737;4	160;0;283;421;0	354;0	475;721	568;4	568;0;24;245;433; ; ; ; ;
14355;714;303;444;0	600;0	475;718	737;4	197;0;292;423;0	354;0	475;721	568;4	565;0;24;245;433; ; ; ; ;
14375;715;300;436;0	600;0	475;718	737;4	199;0;290;426;0	354;0	475;721	568;4	584;0;24;245;433; ; ; ; ;
14395;716;292;439;0	600;0	475;718	737;4	166;0;297;427;0	354;0	475;721	568;4	563;0;24;245;433; ; ; ; ;
14415;717;298;433;0	600;0	475;718	737;4	165;0;290;427;0	354;0	475;721	568;4	589;0;24;245;433; ; ; ; ;
14435;718;294;432;0	600;0	475;719	236;4	166;0;293;427;0	354;0	475;721	838;4	585;0;24;245;433; ; ; ; ;
14455;719;295;445;0	600;0	474;719	236;4	133;0;290;429;0	354;0	475;721	838;4	597;0;24;245;433; ; ; ; ;
14475;720;297;444;0	600;0	474;719	236;4	183;0;288;425;0	354;0	475;721	838;4	598;0;24;245;433; ; ; ; ;
14495;721;300;437;0	600;0	474;719	236;4	196;0;287;427;0	354;0	475;721	838;4	583;0;24;245;433; ; ; ; ;
14515;722;269;431;0	600;0	474;719	236;4	226;0;262;429;0	355;0	475;721	838;4	631;0;24;245;433; ; ; ; ;
14535;723;269;428;0	601;0	474;718	367;4	240;0;259;428;0	355;0	475;721	621;4	629;0;24;245;433; ; ; ; ;
14555;724;241;442;0	601;0	474;718	367;4	171;0;235;432;0	355;0	475;721	621;4	596;0;24;245;433; ; ; ; ;
14575;725;232;437;0	601;0	474;718	367;4	136;0;236;423;0	355;0	475;721	621;4	565;0;24;245;433; ; ; ; ;
14595;726;233;441;0	601;0	475;718	367;4	190;0;232;428;0	355;0	475;721	621;4	587;0;24;245;433; ; ; ; ;
14615;727;230;443;0	601;0	475;718	367;4	169;0;222;423;0	355;0	475;721	621;4	590;0;24;245;433; ; ; ; ;
14634;728;229;443;0	601;0	475;717	883;4	162;0;221;425;0	355;0	475;721	145;4	577;0;24;245;433; ; ; ; ;
14654;729;222;434;0	601;0	475;717	883;4	211;0;228;429;0	355;0	475;721	145;4	606;0;24;245;433; ; ; ; ;
14674;730;227;438;0	601;0	475;717	883;4	226;0;222;438;0	355;0	475;721	145;4	592;0;24;245;433; ; ; ; ;
14694;731;230;431;0	601;0	475;717	883;4	182;0;226;433;0	355;0	475;721	145;4	584;0;24;245;433; ; ; ; ;
14714;732;228;442;0	601;0	475;717	883;4	182;0;229;429;0	355;0	475;721	145;4	594;0;24;245;433; ; ; ; ;
14734;733;230;442;0	601;0	475;717	793;4	181;0;226;432;0	355;0	475;721	352;4	594;0;24;245;433; ; ; ; ;
14754;734;222;432;0	601;0	475;717	793;4	142;0;225;433;0	355;0	475;721	352;4	573;0;24;245;433; ; ; ; ;
14774;735;224;443;0	601;0	475;717	793;4	153;0;224;430;0	355;0	475;721	352;4	552;0;24;245;433; ; ; ; ;
14794;736;229;429;0	601;0	475;717	793;4	126;0;228;434;0	355;0	475;721	352;4	572;0;24;245;433; ; ; ; ;
14814;737;222;438;0	601;0	475;717	793;4	095;0;229;430;0	355;0	475;721	352;4	485;0;24;245;433; ; ; ; ;
14834;738;224;440;0	601;0	475;718	523;4	095;0;230;432;0	355;0	475;721	656;4	474;0;24;245;433; ; ; ; ;
14854;739;226;438;0	601;0	474;718	523;4	067;0;226;431;0	355;0	475;721	656;4	483;0;24;245;433; ; ; ; ;
14874;740;230;435;0	601;0	474;718	523;4	082;0;227;437;0	355;0	475;721	656;4	478;0;24;245;433; ; ; ; ;
14893;741;230;434;0	601;0	474;718	523;4	126;0;231;434;0	355;0	475;721	656;4	469;0;24;245;433; ; ; ; ;
14913;742;231;439;0	601;0	474;718	523;4	105;0;235;434;0	355;0	475;721	656;4	437;0;24;245;433; ; ; ; ;
14933;743;232;438;0	601;0	474;718	518;4	128;0;237;434;0	355;0	475;721	382;4	427;0;24;245;433; ; ; ; ;
14953;744;234;437;0	601;0	474;718	518;4	064;0;235;436;0	355;0	475;721	382;4	397;0;24;245;433; ; ; ; ;
14973;745;229;436;0	601;0	474;718	518;4	039;0;228;435;0	355;0	475;721	382;4	380;0;24;245;433; ; ; ; ;
14993;746;225;441;0	601;0	475;718	518;4	030;0;233;432;0	355;0	475;721	382;4	356;0;24;245;433; ; ; ; ;
15013;747;228;443;0	601;0	475;718	518;3	981;0;228;429;0	355;0	475;721	382;4	351;0;24;245;433; ; ; ; ;
15033;748;227;445;0	601;0	475;718	053;3	957;0;230;428;0	355;0	475;721	164;4	345;0;24;245;433; ; ; ; ;
15053;749;235;433;0	601;0	475;718	053;3	990;0;221;433;0	355;0	475;721	164;4	272;0;24;245;433; ; ; ; ;
15073;750;235;440;0	601;0	475;718	053;3	953;0;231;432;0	355;0	475;721	164;4	280;0;24;245;433; ; ; ; ;
15093;751;226;435;0	601;0	475;718	053;3	948;0;230;433;0	355;0	475;721	164;4	303;0;24;245;433; ; ; ; ;
15113;752;223;433;0	601;0	474;718	053;3	928;0;229;430;0	355;0	475;721	164;4	275;0;24;245;433; ; ; ; ;
15133;753;221;434;0	601;0	475;719	225;3	924;0;228;429;0	355;0	475;722	396;4	292;0;24;245;433; ; ; ; ;
15153;754;244;442;0	601;0	474;719	225;3	850;0;241;426;0	355;0	475;722	396;4	202;0;24;245;433; ; ; ; ;
15173;755;233;431;0	601;0	474;719	225;3	893;0;229;431;0	355;0	475;722	396;4	170;0;24;245;433; ; ; ; ;
15193;756;237;437;0	601;0	474;719	225;3	884;0;231;425;0	355;0	474;722	396;4	165;0;24;245;433; ; ; ; ;
15212;757;236;430;0	601;0	474;719	225;3	866;0;231;427;0	355;0	474;722	396;4	173;0;24;245;433; ; ; ; ;
15232;758;236;432;0	601;0	474;718	743;3	884;0;230;428;0	355;0	475;722	246;4	171;0;24;245;433; ; ; ; ;
15252;759;332;412;0	599;0	474;718	743;3	858;0;320;412;0	354;0	474;722	246;4	167;0; ; ; ; ; ; ; ;
15272;760;386;399;0	598;0	474;718	743;3	868;0;381;402;0	353;0	474;722	246;4	143;0;25;389;400; ; ; ; ;
15292;761;393;398;0	598;0	474;718	743;3	812;0;393;393;0	353;0	474;722	246;4	148;0;25;389;400; ; ; ; ;
15312;762;389;417;0	598;0	474;718	743;3	850;0;387;398;0	353;0	474;722	246;4	201;0;25;389;400; ; ; ; ;
15332;763;392;410;0	598;0	474;720	018;3	847;0;393;395;0	352;0	474;720	710;4	185;0;25;389;400; ; ; ; ;
15352;764;384;396;0	598;0	474;720	018;3	857;0;383;407;0	353;0	474;720	710;4	121;0;25;389;400; ; ; ; ;
15372;765;405;392;0	598;0	474;720	018;3	824;0;383;407;0	353;0	474;720	710;4	136;0;25;389;400; ; ; ; ;
15392;766;385;396;0	598;0	474;720	018;3	799;0;397;398;0	353;0	475;720	710;4	132;0;25;389;400; ; ; ; ;
15412;767;395;397;0	599;0	474;720	018;3	881;0;385;407;0	353;0	475;720	710;4	131;0;25;389;400; ; ; ; ;
15432;768;401;396;0	599;0	474;719	945;3	860;0;389;405;0	353;0	475;719	853;4	125;0;25;389;400; ; ; ; ;
15452;769;397;403;0	599;0	474;719	945;3	917;0;388;400;0	353;0	475;719	853;4	099;0;25;389;400; ; ; ; ;
15472;770;388;389;0	599;0	474;719	945;3	792;0;384;403;0	353;0	475;719	853;4	089;0;25;389;400; ; ; ; ;
15492;771;397;403;0	599;0	474;719	945;3	832;0;384;402;0	353;0	474;719	853;4	134;0;25;389;400; ; ; ; ;
15512;772;401;403;0	599;0	474;719	945;3	862;0;383;401;0	353;0	474;719	853;4	137;0;25;389;400; ; ; ; ;
15531;773;399;400;0	599;0	474;719	335;3	819;0;382;403;0	353;0	474;719	403;4	139;0;25;389;400; ; ; ; ;
15551;774;393;398;0	599;0	474;719	335;3	890;0;380;397;0	353;0	474;719	403;4	144;0;25;389;400; ; ; ; ;
15571;775;389;393;0	599;0	474;719	335;3	843;0;386;396;0	353;0	474;719	403;4	208;0;25;389;400; ; ; ; ;
15591;776;403;393;0	599;0	474;719	335;3	894;0;390;400;0	353;0	474;719	403;4	146;0;25;389;400; ; ; ; ;
15611;777;387;405;0	599;0	474;719	335;3	916;0;387;400;0	353;0	474;719	403;4	162;0;25;389;400; ; ; ; ;
15631;778;391;403;0	599;0	474;719	403;3	907;0;388;401;0	353;0	474;719	003;4	178;0;25;389;400; ; ; ; ;
15651;779;394;398;0	599;0	474;719	403;3	932;0;391;388;0	353;0	474;719	003;4	171;0;25;389;400; ; ; ; ;
15671;780;389;395;0	599;0	474;719	403;3	949;0;388;402;0	353;0	474;719	003;4	250;0;25;389;400; ; ; ; ;
15691;781;389;390;0	599;0	474;719	403;3	963;0;390;398;0	353;0	474;719	003;4	248;0;25;389;400; ; ; ; ;
15711;782;389;403;0	599;0	474;719	403;3	942;0;386;399;0	353;0	474;719	003;4	289;0;25;389;400; ; ; ; ;
15731;783;389;402;0	599;0	474;718	568;3	940;0;386;399;0	353;0	475;719	432;4	304;0;25;389;400; ; ; ; ;
15751;784;402;395;0	599;0	474;718	568;3	984;0;393;402;0	353;0	474;719	432;4	319;0;25;389;400; ; ; ; ;
15771;785;396;392;0	599;0	474;718	568;3	994;0;387;408;0	353;0	475;719	432;4	284;0;25;389;400; ; ; ; ;
15791;786;394;395;0	599;0	474;718	568;4	034;0;395;401;0	353;0	475;719	432;4	265;0;25;389;400; ; ; ; ;
15811;787;393;399;0	599;0	474;718	568;4	049;0;391;400;0	353;0	475;719	432;4	309;0;25;389;400; ; ; ; ;
15830;788;391;398;0	599;0	474;719	675;4	069;0;390;400;0	353;0	475;719	531;4	287;0;25;389;400; ; ; ; ;
15850;789;397;399;0	599;0	474;719	675;3	994;0;380;399;0	353;0	475;719	531;4	279;0;25;389;400; ; ; ; ;
15870;790;400;409;0	599;0	474;719	675;4	076;0;381;395;0	353;0	475;719	531;4	278;0;25;389;400; ; ; ; ;
15890;791;401;402;0	599;0	474;719	675;3	971;0;386;405;0	353;0	475;719	531;4	275;0;25;389;400; ; ; ; ;
15910;792;396;402;0	599;0	475;719	675;4	024;0;391;404;0	353;0	475;719	531;4	219;0;25;389;400; ; ; ; ;
15930;793;398;401;0	600;0	475;720	090;4	043;0;394;402;0	354;0	475;720	933;4	221;0;25;389;400; ; ; ; ;
15950;794;395;395;0	600;0	475;720	090;4	033;0;390;405;0	354;0	475;720	933;4	294;0;25;389;400; ; ; ; ;
15970;795;390;397;0	599;0	474;720	090;3	945;0;388;404;0	354;0	474;720	933;4	269;0;25;389;400; ; ; ; ;
15990;796;402;406;0	599;0	474;720	090;3	921;0;388;400;0	354;0	474;720	933;4	249;0;25;389;400; ; ; ; ;
16010;797;388;394;0	599;0	474;720	090;3	995;0;388;403;0	353;0	474;720	933;4	288;0;25;389;400; ; ; ; ;
16030;798;391;397;0	599;0	474;719	345;3	938;0;387;403;0	353;0	474;719	667;4	263;0;25;389;400; ; ; ; ;
16050;799;395;405;0	599;0	474;719	345;3	999;0;387;404;0	353;0	474;719	667;4	259;0;25;389;400; ; ; ; ;
16070;800;401;399;0	598;0	474;719	345;3	975;0;385;407;0	352;0	474;719	667;4	242;0;25;389;400; ; ; ; ;
16090;801;397;413;0	598;0	474;719	345;3	981;0;387;408;0	352;0	474;719	667;4	208;0;25;389;400; ; ; ; ;
16110;802;393;400;0	598;0	474;719	345;3	887;0;387;405;0	352;0	474;719	667;4	263;0;25;389;400; ; ; ; ;
16129;803;395;406;0	598;0	474;718	955;3	866;0;386;407;0	352;0	475;719	662;4	247;0;25;389;400; ; ; ; ;
16149;804;396;413;0	597;0	474;718	955;3	993;0;392;400;0	351;0	475;719	662;4	249;0;25;389;400; ; ; ; ;
16169;805;395;390;0	597;0	474;718	955;3	917;0;384;405;0	351;0	475;719	662;4	202;0;25;389;400; ; ; ; ;
16189;806;390;395;0	597;0	474;718	955;3	935;0;393;401;0	351;0	475;719	662;4	226;0;25;389;400; ; ; ; ;
16209;807;381;398;0	597;0	474;718	955;3	960;0;387;405;0	351;0	475;719	662;4	221;0;25;389;400; ; ; ; ;
16229;808;379;401;0	596;0	474;718	833;3	924;0;391;404;0	350;0	475;719	374;4	213;0;25;389;400; ; ; ; ;
16251;809;391;402;0	596;0	474;718	833;3	941;0;391;394;0	350;0	475;719	374;4	218;0;25;389;400; ; ; ; ;
16269;810;400;385;0	596;0	474;718	833;3	911;0;394;397;0	350;0	475;719	374;4	252;0;25;389;400; ; ; ; ;
16289;811;379;384;0	596;0	474;718	833;3	978;0;390;398;0	350;0	475;719	374;4	276;0;25;389;400; ; ; ; ;
16309;812;394;389;0	596;0	474;718	833;3	949;0;390;399;0	350;0	475;719	374;4	226;0;25;389;400; ; ; ; ;
16329;813;393;390;0	596;0	474;718	538;3	950;0;391;399;0	350;0	475;719	307;4	250;0;25;389;400; ; ; ; ;
16349;814;397;397;0	596;0	474;718	538;3	912;0;387;401;0	350;0	475;719	307;4	247;0;25;389;400; ; ; ; ;
16369;815;384;398;0	596;0	474;718	538;3	974;0;392;399;0	350;0	475;719	307;4	280;0;25;389;400; ; ; ; ;
16389;816;387;403;0	596;0	474;718	538;3	924;0;382;398;0	350;0	475;719	307;4	272;0;25;389;400; ; ; ; ;
16408;817;386;399;0	596;0	474;718	538;3	919;0;383;402;0	350;0	475;719	307;4	232;0;25;389;400; ; ; ; ;
16428;818;386;400;0	596;0	474;719	127;3	941;0;384;400;0	350;0	475;719	518;4	247;0;25;389;400; ; ; ; ;
16448;819;399;394;0	596;0	474;719	127;4	017;0;379;405;0	350;0	475;719	518;4	270;0;25;389;400; ; ; ; ;
16468;820;391;399;0	596;0	474;719	127;3	969;0;381;402;0	350;0	475;719	518;4	307;0;25;389;400; ; ; ; ;
16488;821;395;402;0	596;0	474;719	127;3	948;0;383;396;0	350;0	475;719	518;4	236;0;25;389;400; ; ; ; ;
16508;822;381;394;0	596;0	474;719	127;3	965;0;378;399;0	350;0	475;719	518;4	299;0;25;389;400; ; ; ; ;
16528;823;379;398;0	596;0	474;718	895;3	955;0;379;395;0	350;0	475;720	441;4	279;0;25;389;400; ; ; ; ;
16548;824;389;397;0	596;0	474;718	895;3	936;0;384;398;0	350;0	475;720	441;4	278;0;25;389;400; ; ; ; ;
16568;825;398;404;0	596;0	474;718	895;3	959;0;382;409;0	350;0	475;720	441;4	289;0;25;389;400; ; ; ; ;
16588;826;391;401;0	596;0	474;718	895;3	975;0;387;404;0	350;0	475;720	441;4	259;0;25;389;400; ; ; ; ;
16610;827;397;398;0	596;0	474;718	895;3	953;0;384;395;0	350;0	475;720	441;4	289;0;25;389;400; ; ; ; ;
16628;828;394;402;0	596;0	474;718	177;3	953;0;384;400;0	350;0	475;718	820;4	270;0;25;389;400; ; ; ; ;
16648;829;385;398;0	596;0	474;718	177;3	987;0;389;406;0	350;0	475;718	820;4	333;0;25;389;400; ; ; ; ;
16668;830;394;408;0	596;0	474;718	177;3	973;0;383;405;0	350;0	475;718	820;4	292;0;25;389;400; ; ; ; ;
16688;831;398;398;0	596;0	474;718	177;4	010;0;382;407;0	350;0	475;718	820;4	298;0;25;389;400; ; ; ; ;
16708;832;391;415;0	596;0	474;718	177;3	964;0;385;404;0	350;0	475;718	820;4	283;0;25;389;400; ; ; ; ;
16728;833;391;413;0	597;0	475;719	004;3	978;0;386;403;0	351;0	475;720	850;4	293;0;25;389;400; ; ; ; ;
16747;834;380;405;0	597;0	475;719	004;4	027;0;387;398;0	351;0	475;720	850;4	255;0;25;389;400; ; ; ; ;
16767;835;393;395;0	597;0	475;719	004;3	966;0;382;404;0	351;0	475;720	850;4	282;0;25;389;400; ; ; ; ;
16787;836;399;395;0	597;0	475;719	004;4	015;0;382;397;0	351;0	475;720	850;4	361;0;25;389;400; ; ; ; ;
16807;837;399;392;0	597;0	475;719	004;4	039;0;383;402;0	351;0	475;720	850;4	299;0;25;389;400; ; ; ; ;
16827;838;400;390;0	597;0	475;719	494;4	025;0;384;400;0	351;0	476;719	637;4	324;0;25;389;400; ; ; ; ;
16847;839;401;402;0	597;0	475;719	494;4	028;0;377;405;0	351;0	475;719	637;4	368;0;25;389;400; ; ; ; ;
16867;840;388;405;0	597;0	475;719	494;4	058;0;385;393;0	351;0	475;719	637;4	310;0;25;389;400; ; ; ; ;
16887;841;394;402;0	597;0	475;719	494;3	958;0;381;395;0	351;0	475;719	637;4	310;0;25;389;400; ; ; ; ;
16907;842;385;396;0	597;0	475;719	494;4	012;0;388;397;0	351;0	475;719	637;4	308;0;25;389;400; ; ; ; ;
16927;843;386;397;0	597;0	475;718	771;3	996;0;388;398;0	351;0	476;719	964;4	309;0;25;389;400; ; ; ; ;
16947;844;394;404;0	597;0	475;718	771;4	002;0;387;399;0	351;0	475;719	964;4	316;0;25;389;400; ; ; ; ;
16969;845;394;405;0	596;0	475;718	771;4	067;0;376;406;0	350;0	476;719	964;4	300;0;25;389;400; ; ; ; ;
16987;846;388;403;0	596;0	475;718	771;4	025;0;381;400;0	350;0	476;719	964;4	353;0;25;389;400; ; ; ; ;
17007;847;385;398;0	596;0	475;718	771;4	030;0;384;398;0	350;0	476;719	964;4	377;0;25;389;400; ; ; ; ;
17026;848;383;397;0	596;0	475;718	979;4	035;0;380;400;0	350;0	476;720	054;4	387;0;25;389;400; ; ; ; ;
17047;849;362;364;0	596;0	474;718	979;4	095;0;367;382;0	350;0	475;720	054;4	395;0; ; ; ; ; ; ; ;
17066;850;367;264;0	596;0	473;718	979;4	104;0;371;276;0	351;0	474;720	054;4	342;0;26;364;290; ; ; ; ;
17088;851;352;291;0	596;0	473;718	979;4	112;0;369;290;0	351;0	474;720	054;4	428;0;26;364;290; ; ; ; ;
17106;852;368;276;0	596;0	473;718	979;4	096;0;371;304;0	351;0	474;720	054;4	437;0;26;364;290; ; ; ; ;
17127;853;364;290;0	596;0	473;717	961;4	096;0;370;320;0	351;0	474;717	778;4	432;0;26;364;290; ; ; ; ;
17146;854;359;273;0	597;0	473;717	961;4	128;0;370;298;0	351;0	474;717	778;4	425;0;26;364;290; ; ; ; ;
17166;855;357;286;0	597;0	473;717	961;4	155;0;367;298;0	351;0	474;717	778;4	419;0;26;364;290; ; ; ; ;
17186;856;363;286;0	597;0	473;717	961;4	193;0;369;291;0	351;0	474;717	778;4	483;0;26;364;290; ; ; ; ;
17208;857;364;279;0	597;0	473;717	961;4	150;0;366;288;0	351;0	474;717	778;4	453;0;26;364;290; ; ; ; ;
17226;858;365;285;0	596;0	474;718	000;4	161;0;367;286;0	351;0	474;717	938;4	469;0;26;364;290; ; ; ; ;
17246;859;366;293;0	596;0	473;718	000;4	139;0;366;292;0	350;0	474;717	938;4	467;0;26;364;290; ; ; ; ;
17266;860;353;281;0	596;0	473;718	000;4	240;0;363;292;0	350;0	474;717	938;4	523;0;26;364;290; ; ; ; ;
17288;861;377;312;0	596;0	473;718	000;4	222;0;371;344;0	350;0	474;717	938;4	478;0; ; ; ; ; ; ; ;
17306;862;-800;-600;-1	000;-1	000;-1	000;-1	000;4;-800;-600;-1	000;-1	000;-1	000;-1	000;4; ; ; ; ; ; ; ;
17327;863;-800;-600;-1	000;-1	000;-1	000;-1	000;4;-800;-600;-1	000;-1	000;-1	000;-1	000;4; ; ; ; ; ; ; ;
17345;864;-800;-600;-1	000;-1	000;-1	000;-1	000;4;-800;-600;-1	000;-1	000;-1	000;-1	000;4; ; ; ; ; ; ; ;
17367;865;-800;-600;-1	000;-1	000;-1	000;-1	000;4;-800;-600;-1	000;-1	000;-1	000;-1	000;4; ; ; ; ; ; ; ;
17385;866;-800;-600;-1	000;-1	000;-1	000;-1	000;4;-800;-600;-1	000;-1	000;-1	000;-1	000;4; ; ; ; ; ; ; ;
17405;867;-800;-600;-1	000;-1	000;-1	000;-1	000;4;-800;-600;-1	000;-1	000;-1	000;-1	000;4; ; ; ; ; ; ; ;
17425;868;-800;-600;-1	000;-1	000;-1	000;-1	000;4;-800;-600;-1	000;-1	000;-1	000;-1	000;4; ; ; ; ; ; ; ;
17465;869;-800;-600;0	596;0	475;-1	000;-1	000;4;-800;-600;0	350;0	475;-1	000;-1	000;4; ; ; ; ; ; ; ;
17505;870;356;431;0	596;0	475;720	321;4	234;0;362;429;0	350;0	476;718	643;4	532;0;27;363;432; ; ; ; ;
17525;871;365;429;0	596;0	475;720	321;4	243;0;366;430;0	350;0	476;718	643;4	529;0;27;363;432; ; ; ; ;
17545;872;369;437;0	596;0	475;720	321;4	277;0;364;435;0	350;0	476;718	643;4	527;0;27;363;432; ; ; ; ;
17565;873;369;436;0	597;0	476;720	321;4	286;0;363;437;0	350;0	476;718	643;4	544;0;27;363;432; ; ; ; ;
17585;874;369;436;0	597;0	476;719	696;4	291;0;365;437;0	350;0	477;720	660;4	555;0;27;363;432; ; ; ; ;
17604;875;362;430;0	597;0	476;719	696;4	316;0;353;428;0	350;0	477;720	660;4	582;0;27;363;432; ; ; ; ;
17624;876;360;428;0	597;0	476;719	696;4	284;0;357;420;0	350;0	477;720	660;4	588;0;27;363;432; ; ; ; ;
17644;877;391;415;0	596;0	476;719	696;4	381;0;387;422;0	350;0	477;720	660;4	606;0;28;389;420; ; ; ; ;
17664;878;389;410;0	596;0	476;719	696;4	367;0;394;421;0	350;0	477;720	660;4	617;0;28;389;420; ; ; ; ;
17684;879;386;404;0	596;0	476;719	493;4	352;0;401;422;0	350;0	477;720	545;4	627;0;28;389;420; ; ; ; ;
17704;880;379;419;0	596;0	476;719	493;4	361;0;389;425;0	350;0	477;720	545;4	675;0;28;389;420; ; ; ; ;
17724;881;392;422;0	596;0	476;719	493;4	368;0;384;425;0	350;0	477;720	545;4	721;0;28;389;420; ; ; ; ;
17744;882;389;414;0	596;0	476;719	493;4	372;0;388;421;0	350;0	477;720	545;4	670;0;28;389;420; ; ; ; ;
17764;883;392;425;0	596;0	476;719	493;4	393;0;380;423;0	350;0	477;720	545;4	686;0;28;389;420; ; ; ; ;
17784;884;392;423;0	596;0	476;720	749;4	408;0;380;423;0	350;0	477;719	521;4	691;0;28;389;420; ; ; ; ;
17804;885;396;419;0	596;0	476;720	749;4	442;0;389;428;0	350;0	476;719	521;4	712;0;28;389;420; ; ; ; ;
17824;886;399;424;0	596;0	476;720	749;4	430;0;382;422;0	350;0	476;719	521;4	736;0;28;389;420; ; ; ; ;
17844;887;396;424;0	596;0	476;720	749;4	491;0;391;420;0	349;0	476;719	521;4	719;0;28;389;420; ; ; ; ;
17864;888;474;433;0	595;0	475;720	749;4	512;0;459;420;0	349;0	476;719	521;4	757;0;29;445;424; ; ; ; ;
17884;889;481;436;0	595;0	476;720	533;4	532;0;463;422;0	349;0	476;717	712;4	747;0;29;445;424; ; ; ; ;
17903;890;447;428;0	595;0	475;720	533;4	494;0;446;422;0	349;0	476;717	712;4	734;0;29;445;424; ; ; ; ;
17923;891;447;426;0	595;0	475;720	533;4	473;0;446;419;0	349;0	476;717	712;4	743;0;29;445;424; ; ; ; ;
17944;892;451;427;0	595;0	475;720	533;4	440;0;443;425;0	349;0	476;717	712;4	769;0;29;445;424; ; ; ; ;
17963;893;446;431;0	595;0	475;720	533;4	396;0;442;421;0	349;0	476;717	712;4	761;0;29;445;424; ; ; ; ;
17983;894;447;430;0	595;0	476;720	737;4	370;0;441;421;0	349;0	476;718	059;4	755;0;29;445;424; ; ; ; ;
18003;895;459;433;0	595;0	475;720	737;4	359;0;442;424;0	349;0	476;718	059;4	695;0;29;445;424; ; ; ; ;
18023;896;454;428;0	595;0	476;720	737;4	375;0;433;426;0	349;0	476;718	059;4	647;0;29;445;424; ; ; ; ;
18043;897;449;423;0	595;0	476;720	737;4	279;0;436;427;0	349;0	476;718	059;4	660;0;29;445;424; ; ; ; ;
18063;898;448;421;0	595;0	476;720	737;4	262;0;437;432;0	349;0	477;718	059;4	610;0;29;445;424; ; ; ; ;
18083;899;448;419;0	595;0	476;719	432;4	238;0;438;434;0	349;0	477;717	786;4	600;0;29;445;424; ; ; ; ;
18103;900;440;421;0	595;0	476;719	432;4	296;0;443;414;0	349;0	477;717	786;4	616;0;29;445;424; ; ; ; ;
18123;901;443;426;0	595;0	476;719	432;4	283;0;445;418;0	349;0	477;717	786;4	597;0;29;445;424; ; ; ; ;
18143;902;447;422;0	595;0	476;719	432;4	230;0;437;419;0	349;0	477;717	786;4	581;0;29;445;424; ; ; ; ;
18163;903;440;432;0	595;0	476;719	432;4	269;0;441;426;0	349;0	477;717	786;4	575;0;29;445;424; ; ; ; ;
18182;904;443;432;0	595;0	476;719	873;4	250;0;439;429;0	349;0	477;717	222;4	566;0;29;445;424; ; ; ; ;
18202;905;447;416;0	595;0	476;719	873;4	239;0;432;421;0	349;0	477;717	222;4	569;0;29;445;424; ; ; ; ;
18223;906;450;422;0	596;0	476;719	873;4	178;0;434;416;0	349;0	477;717	222;4	524;0;29;445;424; ; ; ; ;
18242;907;396;403;0	596;0	476;719	873;4	208;0;395;398;0	350;0	476;717	222;4	510;0;30;399;401; ; ; ; ;
18262;908;405;400;0	596;0	476;719	873;4	185;0;402;408;0	350;0	476;717	222;4	557;0;30;399;401; ; ; ; ;
18282;909;414;398;0	596;0	476;719	200;4	193;0;411;400;0	350;0	476;717	131;4	529;0;30;399;401; ; ; ; ;
18302;910;408;411;0	597;0	476;719	200;4	158;0;395;402;0	350;0	476;717	131;4	508;0;30;399;401; ; ; ; ;
18322;911;407;408;0	597;0	476;719	200;4	190;0;398;403;0	350;0	476;717	131;4	496;0;30;399;401; ; ; ; ;
18342;912;402;405;0	597;0	476;719	200;4	157;0;391;400;0	350;0	476;717	131;4	463;0;30;399;401; ; ; ; ;
18362;913;397;400;0	597;0	476;719	200;4	181;0;392;400;0	350;0	476;717	131;4	503;0;30;399;401; ; ; ; ;
18382;914;395;398;0	597;0	476;717	874;4	160;0;391;401;0	350;0	477;716	716;4	486;0;30;399;401; ; ; ; ;
18402;915;404;404;0	597;0	476;717	874;4	113;0;397;392;0	351;0	477;716	716;4	504;0;30;399;401; ; ; ; ;
18422;916;408;407;0	597;0	476;717	874;4	129;0;398;397;0	351;0	477;716	716;4	469;0;30;399;401; ; ; ; ;
18442;917;400;407;0	597;0	477;717	874;4	117;0;395;402;0	351;0	477;716	716;4	500;0;30;399;401; ; ; ; ;
18462;918;407;400;0	598;0	477;717	874;4	104;0;394;400;0	351;0	477;716	716;4	476;0;30;399;401; ; ; ; ;
18482;919;404;402;0	598;0	477;717	113;4	105;0;393;402;0	352;0	477;716	868;4	490;0;30;399;401; ; ; ; ;
18502;920;398;405;0	598;0	477;717	113;4	105;0;387;401;0	352;0	477;716	868;4	423;0;30;399;401; ; ; ; ;
18521;921;399;403;0	598;0	477;717	113;4	112;0;395;394;0	352;0	477;716	868;4	470;0;30;399;401; ; ; ; ;
18541;922;408;394;0	599;0	477;717	113;4	147;0;402;393;0	352;0	477;716	868;4	502;0;30;399;401; ; ; ; ;
18561;923;389;378;0	599;0	477;717	113;4	071;0;372;377;0	352;0	477;716	868;4	374;0;31;384;384; ; ; ; ;
18581;924;390;372;0	599;0	477;717	823;4	084;0;377;370;0	352;0	477;717	981;4	407;0;31;384;384; ; ; ; ;
18601;925;384;376;0	599;0	477;717	823;4	133;0;383;375;0	353;0	477;717	981;4	477;0;31;384;384; ; ; ; ;
18621;926;382;384;0	599;0	477;717	823;4	144;0;383;377;0	353;0	477;717	981;4	513;0;31;384;384; ; ; ; ;
18641;927;383;377;0	599;0	477;717	823;4	170;0;379;381;0	353;0	477;717	981;4	473;0;31;384;384; ; ; ; ;
18661;928;379;389;0	600;0	477;717	823;4	244;0;382;377;0	353;0	477;717	981;4	522;0;31;384;384; ; ; ; ;
18681;929;378;388;0	600;0	477;718	522;4	269;0;381;378;0	353;0	477;718	786;4	516;0;31;384;384; ; ; ; ;
18701;930;379;386;0	600;0	478;718	522;4	225;0;383;379;0	354;0	477;718	786;4	546;0;31;384;384; ; ; ; ;
18721;931;388;383;0	601;0	478;718	522;4	240;0;376;376;0	354;0	477;718	786;4	555;0;31;384;384; ; ; ; ;
18741;932;387;387;0	601;0	478;718	522;4	232;0;380;375;0	355;0	477;718	786;4	568;0;31;384;384; ; ; ; ;
18761;933;384;379;0	601;0	478;718	522;4	294;0;380;379;0	355;0	477;718	786;4	586;0;31;384;384; ; ; ; ;
18780;934;388;379;0	602;0	478;718	468;4	305;0;379;379;0	355;0	477;717	963;4	592;0;31;384;384; ; ; ; ;
18801;935;380;381;0	602;0	478;718	468;4	297;0;376;379;0	355;0	477;717	963;4	619;0;31;384;384; ; ; ; ;
18820;936;395;383;0	602;0	478;718	468;4	284;0;384;377;0	356;0	477;717	963;4	622;0;31;384;384; ; ; ; ;
18840;937;390;381;0	602;0	478;718	468;4	318;0;382;380;0	356;0	477;717	963;4	629;0;31;384;384; ; ; ; ;
18860;938;393;383;0	603;0	478;718	468;4	318;0;377;379;0	356;0	477;717	963;4	693;0;31;384;384; ; ; ; ;
18880;939;390;383;0	603;0	478;718	680;4	320;0;380;379;0	356;0	477;717	684;4	701;0;31;384;384; ; ; ; ;
18900;940;377;387;0	603;0	478;718	680;4	345;0;383;385;0	357;0	477;717	684;4	685;0;31;384;384; ; ; ; ;
18920;941;389;379;0	604;0	478;718	680;4	349;0;379;379;0	357;0	477;717	684;4	690;0;31;384;384; ; ; ; ;
18940;942;397;381;0	604;0	479;718	680;4	358;0;379;379;0	357;0	477;717	684;4	656;0;31;384;384; ; ; ; ;
18960;943;387;380;0	604;0	479;718	680;4	380;0;385;382;0	357;0	477;717	684;4	701;0;31;384;384; ; ; ; ;
18980;944;389;382;0	604;0	479;717	256;4	379;0;383;379;0	357;0	477;717	307;4	690;0;31;384;384; ; ; ; ;
19000;945;393;391;0	604;0	479;717	256;4	363;0;379;382;0	357;0	477;717	307;4	725;0;31;384;384; ; ; ; ;
19020;946;389;390;0	604;0	479;717	256;4	374;0;373;388;0	358;0	477;717	307;4	734;0;31;384;384; ; ; ; ;
19040;947;381;389;0	605;0	479;717	256;4	383;0;378;383;0	358;0	478;717	307;4	719;0;31;384;384; ; ; ; ;
19060;948;378;379;0	605;0	480;717	256;4	400;0;382;381;0	358;0	478;717	307;4	735;0;31;384;384; ; ; ; ;
19080;949;375;378;0	605;0	480;716	312;4	405;0;380;383;0	358;0	478;716	596;4	726;0;31;384;384; ; ; ; ;
19100;950;384;379;0	605;0	480;716	312;4	410;0;375;382;0	358;0	478;716	596;4	768;0;31;384;384; ; ; ; ;
19119;951;388;377;0	605;0	480;716	312;4	366;0;378;378;0	358;0	478;716	596;4	721;0;31;384;384; ; ; ; ;
19139;952;392;374;0	605;0	480;716	312;4	408;0;378;380;0	358;0	478;716	596;4	750;0;31;384;384; ; ; ; ;
19159;953;390;380;0	605;0	480;716	312;4	423;0;369;386;0	358;0	478;716	596;4	748;0;31;384;384; ; ; ; ;
19179;954;392;377;0	605;0	480;717	606;4	420;0;370;385;0	358;0	478;716	248;4	744;0;31;384;384; ; ; ; ;
19199;955;392;379;0	605;0	480;717	606;4	439;0;378;391;0	358;0	478;716	248;4	768;0;31;384;384; ; ; ; ;
19219;956;399;380;0	605;0	480;717	606;4	407;0;370;388;0	358;0	478;716	248;4	774;0;31;384;384; ; ; ; ;
19239;957;397;373;0	605;0	480;717	606;4	351;0;379;386;0	358;0	478;716	248;4	779;0;31;384;384; ; ; ; ;
19259;958;387;381;0	605;0	480;717	606;4	415;0;384;392;0	358;0	478;716	248;4	730;0;31;384;384; ; ; ; ;
19279;959;390;379;0	605;0	480;716	559;4	393;0;383;389;0	358;0	477;717	293;4	737;0;31;384;384; ; ; ; ;
19299;960;386;385;0	605;0	479;716	559;4	381;0;381;381;0	358;0	477;717	293;4	770;0;31;384;384; ; ; ; ;
19319;961;388;390;0	605;0	479;716	559;4	364;0;381;380;0	358;0	477;717	293;4	737;0;31;384;384; ; ; ; ;
19339;962;389;392;0	605;0	479;716	559;4	345;0;382;378;0	358;0	477;717	293;4	761;0;31;384;384; ; ; ; ;
19359;963;390;384;0	604;0	479;716	559;4	366;0;379;385;0	358;0	477;717	293;4	735;0;31;384;384; ; ; ; ;
19379;964;391;386;0	605;0	479;717	473;4	366;0;379;385;0	357;0	477;716	216;4	735;0;31;384;384; ; ; ; ;
19399;965;392;378;0	604;0	479;717	473;4	350;0;375;388;0	358;0	476;716	216;4	735;0;31;384;384; ; ; ; ;
19418;966;398;383;0	604;0	479;717	473;4	360;0;375;390;0	357;0	476;716	216;4	725;0;31;384;384; ; ; ; ;
19438;967;389;379;0	604;0	479;717	473;4	439;0;383;386;0	357;0	476;716	216;4	672;0;31;384;384; ; ; ; ;
19458;968;384;380;0	604;0	479;717	473;4	350;0;387;387;0	357;0	476;716	216;4	682;0;31;384;384; ; ; ; ;
19478;969;385;383;0	604;0	479;716	051;4	367;0;390;386;0	357;0	476;717	062;4	698;0;31;384;384; ; ; ; ;
19498;970;391;382;0	604;0	479;716	051;4	338;0;380;387;0	357;0	476;717	062;4	699;0;31;384;384; ; ; ; ;
19518;971;382;379;0	604;0	479;716	051;4	290;0;380;385;0	357;0	476;717	062;4	688;0;31;384;384; ; ; ; ;
19538;972;402;381;0	604;0	479;716	051;4	314;0;376;386;0	357;0	476;717	062;4	653;0;31;384;384; ; ; ; ;
19558;973;394;379;0	603;0	479;716	051;4	334;0;383;380;0	356;0	476;717	062;4	623;0;31;384;384; ; ; ; ;
19578;974;395;380;0	603;0	479;715	652;4	314;0;382;381;0	356;0	476;715	816;4	595;0;31;384;384; ; ; ; ;
19598;975;387;391;0	603;0	479;715	652;4	295;0;381;381;0	356;0	476;715	816;4	585;0;31;384;384; ; ; ; ;
19618;976;397;388;0	603;0	479;715	652;4	237;0;375;381;0	356;0	476;715	816;4	594;0;31;384;384; ; ; ; ;
19638;977;393;388;0	603;0	479;715	652;4	261;0;379;390;0	356;0	476;715	816;4	605;0;31;384;384; ; ; ; ;
19658;978;393;396;0	603;0	478;715	652;4	260;0;383;384;0	356;0	476;715	816;4	595;0;31;384;384; ; ; ; ;
19678;979;394;395;0	603;0	478;715	919;4	261;0;381;387;0	355;0	476;715	442;4	596;0;31;384;384; ; ; ; ;
19697;980;391;391;0	602;0	478;715	919;4	217;0;379;386;0	355;0	476;715	442;4	569;0;31;384;384; ; ; ; ;
19717;981;390;392;0	602;0	478;715	919;4	196;0;383;386;0	355;0	476;715	442;4	565;0;31;384;384; ; ; ; ;
19737;982;397;383;0	602;0	478;715	919;4	118;0;380;391;0	355;0	476;715	442;4	571;0;31;384;384; ; ; ; ;
19757;983;388;383;0	602;0	478;715	919;4	133;0;376;382;0	355;0	476;715	442;4	535;0;31;384;384; ; ; ; ;
19777;984;390;383;0	602;0	478;716	547;4	151;0;377;382;0	355;0	476;716	055;4	536;0;31;384;384; ; ; ; ;
19797;985;382;384;0	603;0	478;716	547;4	188;0;372;385;0	355;0	476;716	055;4	506;0;31;384;384; ; ; ; ;
19817;986;393;382;0	603;0	478;716	547;4	226;0;376;389;0	356;0	476;716	055;4	510;0;31;384;384; ; ; ; ;
19837;987;397;381;0	603;0	478;716	547;4	163;0;384;392;0	356;0	476;716	055;4	486;0;31;384;384; ; ; ; ;
19857;988;391;389;0	603;0	478;716	547;4	167;0;378;386;0	356;0	476;716	055;4	530;0;31;384;384; ; ; ; ;
19877;989;392;389;0	603;0	478;716	154;4	169;0;381;388;0	356;0	476;715	927;4	527;0;31;384;384; ; ; ; ;
19897;990;384;381;0	603;0	478;716	154;4	152;0;369;393;0	356;0	476;715	927;4	524;0;31;384;384; ; ; ; ;
19917;991;396;387;0	603;0	478;716	154;4	101;0;377;386;0	356;0	476;715	927;4	498;0;31;384;384; ; ; ; ;
19937;992;388;383;0	604;0	478;716	154;4	178;0;380;391;0	357;0	476;715	927;4	555;0;31;384;384; ; ; ; ;
19957;993;394;385;0	604;0	478;716	154;4	210;0;373;385;0	357;0	476;715	927;4	541;0;31;384;384; ; ; ; ;
19976;994;391;383;0	604;0	478;716	313;4	209;0;378;386;0	357;0	476;715	745;4	543;0;31;384;384; ; ; ; ;
19996;995;395;393;0	604;0	478;716	313;4	183;0;379;388;0	357;0	476;715	745;4	527;0;31;384;384; ; ; ; ;
20016;996;393;392;0	604;0	478;716	313;4	177;0;375;390;0	357;0	476;715	745;4	583;0;31;384;384; ; ; ; ;
20036;997;379;386;0	605;0	479;716	313;4	219;0;371;390;0	357;0	476;715	745;4	575;0;31;384;384; ; ; ; ;
20056;998;387;387;0	605;0	479;716	313;4	173;0;375;392;0	358;0	476;715	745;4	547;0;31;384;384; ; ; ; ;
20076;999;382;387;0	605;0	479;717	268;4	191;0;374;392;0	358;0	476;716	327;4	577;0;31;384;384; ; ; ; ;
20096;1000;390;394;0	605;0	479;717	268;4	232;0;379;387;0	358;0	476;716	327;4	570;0;31;384;384; ; ; ; ;
20116;1001;390;395;0	605;0	479;717	268;4	181;0;378;392;0	358;0	476;716	327;4	605;0;31;384;384; ; ; ; ;
20136;1002;386;384;0	605;0	479;717	268;4	150;0;374;388;0	358;0	476;716	327;4	598;0;31;384;384; ; ; ; ;
20156;1003;388;392;0	605;0	479;717	268;4	219;0;375;385;0	358;0	476;716	327;4	590;0;31;384;384; ; ; ; ;
20176;1004;387;391;0	605;0	479;716	451;4	179;0;375;387;0	358;0	476;715	743;4	604;0;31;384;384; ; ; ; ;
20196;1005;390;387;0	605;0	479;716	451;4	168;0;373;386;0	358;0	476;715	743;4	598;0;31;384;384; ; ; ; ;
20216;1006;392;383;0	605;0	479;716	451;4	206;0;382;390;0	358;0	476;715	743;4	573;0;31;384;384; ; ; ; ;
20236;1007;387;385;0	605;0	479;716	451;4	209;0;385;390;0	358;0	476;715	743;4	662;0;31;384;384; ; ; ; ;
20256;1008;383;387;0	605;0	479;716	451;4	200;0;384;389;0	358;0	476;715	743;4	612;0;31;384;384; ; ; ; ;
20276;1009;382;385;0	605;0	479;716	630;4	201;0;383;388;0	358;0	476;716	721;4	628;0;31;384;384; ; ; ; ;
20295;1010;389;396;0	605;0	479;716	630;4	231;0;383;384;0	358;0	476;716	721;4	622;0;31;384;384; ; ; ; ;
20315;1011;388;391;0	604;0	479;716	630;4	265;0;375;389;0	358;0	476;716	721;4	605;0;31;384;384; ; ; ; ;
20335;1012;387;393;0	604;0	478;716	630;4	225;0;383;388;0	357;0	475;716	721;4	614;0;31;384;384; ; ; ; ;
20355;1013;387;397;0	604;0	478;716	630;4	238;0;383;387;0	357;0	475;716	721;4	589;0;31;384;384; ; ; ; ;
20375;1014;387;395;0	604;0	478;716	733;4	246;0;381;389;0	357;0	475;717	135;4	589;0;31;384;384; ; ; ; ;
20395;1015;382;386;0	604;0	478;716	733;4	238;0;385;387;0	357;0	475;717	135;4	585;0;31;384;384; ; ; ; ;
20415;1016;382;394;0	603;0	478;716	733;4	275;0;382;384;0	357;0	475;717	135;4	634;0;31;384;384; ; ; ; ;
20435;1017;397;388;0	603;0	477;716	733;4	222;0;385;382;0	356;0	475;717	135;4	640;0;31;384;384; ; ; ; ;
20455;1018;397;390;0	603;0	477;716	733;4	260;0;387;380;0	356;0	475;717	135;4	601;0;31;384;384; ; ; ; ;
20475;1019;396;392;0	603;0	477;717	669;4	272;0;387;378;0	356;0	475;717	079;4	628;0;31;384;384; ; ; ; ;
20495;1020;386;388;0	603;0	477;717	669;4	228;0;387;381;0	356;0	475;717	079;4	630;0;31;384;384; ; ; ; ;
20515;1021;393;376;0	602;0	477;717	669;4	247;0;393;381;0	356;0	475;717	079;4	656;0;31;384;384; ; ; ; ;
20535;1022;399;385;0	602;0	477;717	669;4	282;0;392;381;0	356;0	475;717	079;4	673;0;31;384;384; ; ; ; ;
20555;1023;391;385;0	602;0	477;717	669;4	293;0;385;385;0	356;0	474;717	079;4	639;0;31;384;384; ; ; ; ;
20575;1024;392;385;0	602;0	477;717	663;4	304;0;388;385;0	355;0	475;717	963;4	662;0;31;384;384; ; ; ; ;
20595;1025;391;386;0	602;0	477;717	663;4	275;0;388;381;0	355;0	475;717	963;4	653;0;31;384;384; ; ; ; ;
20615;1026;394;391;0	602;0	477;717	663;4	227;0;385;378;0	355;0	475;717	963;4	626;0;31;384;384; ; ; ; ;
20634;1027;398;386;0	602;0	476;717	663;4	217;0;388;380;0	355;0	475;717	963;4	595;0;31;384;384; ; ; ; ;
20654;1028;393;389;0	601;0	476;717	663;4	216;0;387;386;0	355;0	474;717	963;4	620;0;31;384;384; ; ; ; ;
20674;1029;395;390;0	601;0	476;717	876;4	216;0;386;385;0	355;0	475;718	238;4	609;0;31;384;384; ; ; ; ;
20694;1030;390;386;0	601;0	476;717	876;4	293;0;384;378;0	355;0	474;718	238;4	612;0;31;384;384; ; ; ; ;
20714;1031;379;399;0	601;0	476;717	876;4	241;0;373;389;0	355;0	474;718	238;4	653;0;31;384;384; ; ; ; ;
20734;1032;298;435;0	602;0	477;717	876;4	251;0;290;425;0	356;0	475;718	238;4	624;0;32;301;424; ; ; ; ;
20754;1033;313;423;0	602;0	477;717	876;4	237;0;297;417;0	355;0	475;718	238;4	575;0;32;301;424; ; ; ; ;
20774;1034;328;412;0	602;0	477;717	256;4	236;0;305;408;0	355;0	475;718	908;4	589;0;32;301;424; ; ; ; ;
20794;1035;312;429;0	602;0	477;717	256;4	249;0;301;420;0	355;0	475;718	908;4	591;0;32;301;424; ; ; ; ;
20814;1036;303;423;0	602;0	477;717	256;4	266;0;301;416;0	355;0	475;718	908;4	594;0;32;301;424; ; ; ; ;
20834;1037;315;434;0	602;0	477;717	256;4	312;0;303;418;0	355;0	475;718	908;4	588;0;32;301;424; ; ; ; ;
20854;1038;303;420;0	602;0	477;717	256;4	249;0;294;427;0	355;0	475;718	908;4	638;0;32;301;424; ; ; ; ;
20873;1039;307;422;0	602;0	477;716	887;4	267;0;294;427;0	355;0	475;718	247;4	638;0;32;301;424; ; ; ; ;
20893;1040;299;433;0	602;0	477;716	887;4	279;0;296;423;0	355;0	475;718	247;4	666;0;32;301;424; ; ; ; ;
20913;1041;307;436;0	602;0	477;716	887;4	303;0;298;428;0	355;0	475;718	247;4	629;0;32;301;424; ; ; ; ;
20933;1042;313;429;0	602;0	477;716	887;4	331;0;302;429;0	355;0	475;718	247;4	633;0;32;301;424; ; ; ; ;
20953;1043;310;432;0	602;0	477;716	887;4	311;0;298;424;0	355;0	475;718	247;4	684;0;32;301;424; ; ; ; ;
20973;1044;312;430;0	601;0	477;718	617;4	333;0;300;425;0	355;0	475;719	771;4	677;0;32;301;424; ; ; ; ;
20993;1045;316;425;0	601;0	477;718	617;4	347;0;304;421;0	355;0	475;719	771;4	628;0;32;301;424; ; ; ; ;
21013;1046;305;431;0	601;0	477;718	617;4	287;0;292;423;0	355;0	475;719	771;4	701;0;32;301;424; ; ; ; ;
21033;1047;308;429;0	601;0	476;718	617;4	285;0;294;422;0	355;0	475;719	771;4	639;0;32;301;424; ; ; ; ;
21053;1048;305;431;0	601;0	476;718	617;4	376;0;295;420;0	355;0	475;719	771;4	628;0;32;301;424; ; ; ; ;
21073;1049;306;431;0	601;0	476;717	723;4	342;0;295;421;0	355;0	475;719	496;4	647;0;32;301;424; ; ; ; ;
21093;1050;304;428;0	601;0	476;717	723;4	292;0;290;422;0	355;0	475;719	496;4	652;0;32;301;424; ; ; ; ;
21113;1051;304;425;0	601;0	476;717	723;4	354;0;290;422;0	355;0	475;719	496;4	674;0;32;301;424; ; ; ; ;
21133;1052;312;421;0	601;0	476;717	723;4	351;0;302;415;0	355;0	475;719	496;4	639;0;32;301;424; ; ; ; ;
21153;1053;304;428;0	601;0	476;717	723;4	330;0;300;421;0	354;0	475;719	496;4	650;0;32;301;424; ; ; ; ;
21173;1054;306;425;0	601;0	476;718	678;4	327;0;298;418;0	354;0	475;719	933;4	655;0;32;301;424; ; ; ; ;
21193;1055;305;430;0	601;0	476;718	678;4	285;0;301;425;0	354;0	475;719	933;4	675;0;32;301;424; ; ; ; ;
21212;1056;307;426;0	601;0	476;718	678;4	336;0;297;426;0	354;0	475;719	933;4	643;0;32;301;424; ; ; ; ;
21232;1057;314;438;0	601;0	476;718	678;4	308;0;288;428;0	354;0	475;719	933;4	657;0;32;301;424; ; ; ; ;
21252;1058;300;428;0	601;0	476;718	678;4	294;0;298;427;0	355;0	475;719	933;4	674;0;32;301;424; ; ; ; ;
21272;1059;304;434;0	601;0	477;716	769;4	303;0;296;427;0	355;0	475;719	317;4	658;0;32;301;424; ; ; ; ;
21292;1060;296;429;0	601;0	477;716	769;4	226;0;295;429;0	355;0	475;719	317;4	633;0;32;301;424; ; ; ; ;
21312;1061;300;424;0	601;0	477;716	769;4	301;0;294;428;0	355;0	475;719	317;4	636;0;32;301;424; ; ; ; ;
21332;1062;298;416;0	601;0	477;716	769;4	248;0;291;425;0	355;0	475;719	317;4	601;0;32;301;424; ; ; ; ;
21352;1063;298;430;0	601;0	477;716	769;4	271;0;293;425;0	355;0	475;719	317;4	556;0;32;301;424; ; ; ; ;
21372;1064;298;425;0	601;0	477;717	179;4	246;0;292;425;0	355;0	476;718	945;4	540;0;32;301;424; ; ; ; ;
21392;1065;301;422;0	601;0	477;717	179;4	224;0;297;426;0	355;0	475;718	945;4	594;0;32;301;424; ; ; ; ;
21412;1066;309;428;0	601;0	477;717	179;4	234;0;293;420;0	355;0	475;718	945;4	518;0;32;301;424; ; ; ; ;
21432;1067;310;424;0	601;0	477;717	179;4	246;0;296;428;0	355;0	475;718	945;4	571;0;32;301;424; ; ; ; ;
21452;1068;307;420;0	601;0	477;717	179;4	206;0;298;426;0	355;0	476;718	945;4	558;0;32;301;424; ; ; ; ;
21471;1069;307;422;0	602;0	477;717	770;4	216;0;297;423;0	355;0	476;720	346;4	539;0;32;301;424; ; ; ; ;
21491;1070;307;423;0	602;0	477;717	770;4	287;0;302;422;0	355;0	476;720	346;4	519;0;32;301;424; ; ; ; ;
21511;1071;318;393;0	601;0	477;717	770;4	219;0;319;399;0	355;0	475;720	346;4	550;0; ; ; ; ; ; ; ;
21531;1072;374;371;0	600;0	476;717	770;4	258;0;375;363;0	354;0	475;720	346;4	524;0;33;369;365; ; ; ; ;
21551;1073;364;374;0	600;0	476;717	770;4	262;0;370;364;0	354;0	475;720	346;4	533;0;33;369;365; ; ; ; ;
21571;1074;355;377;0	600;0	476;718	260;4	270;0;364;367;0	354;0	475;716	752;4	521;0;33;369;365; ; ; ; ;
21591;1075;369;371;0	600;0	476;718	260;4	259;0;364;365;0	354;0	475;716	752;4	575;0;33;369;365; ; ; ; ;
21611;1076;372;370;0	600;0	476;718	260;4	297;0;375;366;0	354;0	476;716	752;4	559;0;33;369;365; ; ; ; ;
21631;1077;375;366;0	600;0	477;718	260;4	294;0;373;369;0	354;0	476;716	752;4	566;0;33;369;365; ; ; ; ;
21651;1078;366;362;0	600;0	477;718	260;4	299;0;374;367;0	354;0	476;716	752;4	572;0;33;369;365; ; ; ; ;
21671;1079;367;360;0	600;0	477;717	831;4	297;0;373;367;0	354;0	476;718	160;4	574;0;33;369;365; ; ; ; ;
21691;1080;371;371;0	600;0	477;717	831;4	278;0;370;372;0	354;0	476;718	160;4	608;0;33;369;365; ; ; ; ;
21711;1081;369;364;0	600;0	477;717	831;4	298;0;373;364;0	354;0	476;718	160;4	591;0;33;369;365; ; ; ; ;
21731;1082;369;371;0	600;0	477;717	831;4	318;0;370;369;0	354;0	476;718	160;4	644;0;33;369;365; ; ; ; ;
21751;1083;374;362;0	600;0	477;717	831;4	355;0;376;360;0	354;0	476;718	160;4	622;0;33;369;365; ; ; ; ;
21771;1084;373;364;0	600;0	477;717	846;4	376;0;376;362;0	353;0	476;716	482;4	618;0;33;369;365; ; ; ; ;
21791;1085;362;368;0	600;0	477;717	846;4	396;0;369;369;0	353;0	476;716	482;4	680;0;33;369;365; ; ; ; ;
21810;1086;371;374;0	599;0	477;717	846;4	386;0;369;370;0	353;0	476;716	482;4	693;0;33;369;365; ; ; ; ;
21830;1087;370;366;0	599;0	477;717	846;4	457;0;369;356;0	353;0	476;716	482;4	667;0;33;369;365; ; ; ; ;
21850;1088;369;363;0	599;0	476;717	846;4	419;0;370;361;0	353;0	476;716	482;4	689;0;33;369;365; ; ; ; ;
21870;1089;367;358;0	598;0	476;724	366;4	472;0;371;352;0	353;0	475;722	120;4	715;0;33;369;365; ; ; ; ;
21890;1090;-800;-600;-1	000;-1	000;-1	000;-1	000;4;-800;-600;-1	000;-1	000;-1	000;-1	000;4; ; ; ; ; ; ; ;
21910;1091;-800;-600;-1	000;-1	000;-1	000;-1	000;4;-800;-600;-1	000;-1	000;-1	000;-1	000;4; ; ; ; ; ; ; ;
21932;1092;-800;-600;-1	000;-1	000;-1	000;-1	000;4;-800;-600;-1	000;-1	000;-1	000;-1	000;4; ; ; ; ; ; ; ;
21950;1093;-800;-600;-1	000;-1	000;-1	000;-1	000;4;-800;-600;-1	000;-1	000;-1	000;-1	000;4; ; ; ; ; ; ; ;
21972;1094;-800;-600;0	598;0	474;-1	000;-1	000;4;-800;-600;0	351;0	474;-1	000;-1	000;4; ; ; ; ; ; ; ;
21990;1095;387;355;0	598;0	474;717	883;4	480;0;-800;-600;0	598;0	474;-1	000;-1	000;4;34;384;357; ; ; ; ;
22010;1096;397;362;0	598;0	475;717	883;4	449;0;389;350;0	352;0	474;719	420;4	749;0;34;384;357; ; ; ; ;
22030;1097;391;352;0	598;0	475;717	883;4	515;0;392;345;0	352;0	475;719	420;4	787;0;34;384;357; ; ; ; ;
22050;1098;383;350;0	598;0	475;717	883;4	508;0;392;354;0	352;0	475;719	420;4	747;0;34;384;357; ; ; ; ;
22070;1099;386;350;0	598;0	475;718	071;4	503;0;391;354;0	351;0	475;718	013;4	751;0;34;384;357; ; ; ; ;
22089;1100;384;359;0	598;0	475;718	071;4	494;0;389;347;0	352;0	475;718	013;4	770;0;34;384;357; ; ; ; ;
22109;1101;384;347;0	598;0	476;718	071;4	469;0;380;348;0	352;0	475;718	013;4	730;0;34;384;357; ; ; ; ;
22129;1102;396;345;0	599;0	476;718	071;4	417;0;382;354;0	352;0	475;718	013;4	741;0;34;384;357; ; ; ; ;
22149;1103;395;348;0	599;0	476;718	071;4	421;0;387;352;0	352;0	475;718	013;4	713;0;34;384;357; ; ; ; ;
22169;1104;395;349;0	599;0	476;717	781;4	422;0;384;351;0	352;0	476;718	253;4	712;0;34;384;357; ; ; ; ;
22189;1105;391;351;0	599;0	476;717	781;4	344;0;388;353;0	352;0	475;718	253;4	661;0;34;384;357; ; ; ; ;
22209;1106;392;355;0	599;0	476;717	781;4	411;0;391;354;0	352;0	476;718	253;4	711;0;34;384;357; ; ; ; ;
22229;1107;381;341;0	599;0	476;717	781;4	435;0;389;350;0	352;0	476;718	253;4	699;0;34;384;357; ; ; ; ;
22249;1108;374;374;0	599;0	477;717	781;4	351;0;379;372;0	352;0	476;718	253;4	680;0;34;384;357; ; ; ; ;
22269;1109;370;373;0	599;0	477;718	796;4	397;0;378;375;0	353;0	476;715	680;4	687;0;34;384;357; ; ; ; ;
22291;1110;383;362;0	599;0	477;718	796;4	397;0;382;375;0	353;0	476;715	680;4	688;0;34;384;357; ; ; ; ;
22309;1111;382;365;0	599;0	477;718	796;4	374;0;377;372;0	353;0	476;715	680;4	679;0;34;384;357; ; ; ; ;
22331;1112;378;358;0	599;0	477;718	796;4	392;0;383;371;0	353;0	476;715	680;4	727;0;34;384;357; ; ; ; ;
22349;1113;378;368;0	600;0	477;718	796;4	454;0;377;374;0	353;0	476;715	680;4	661;0;34;384;357; ; ; ; ;
22369;1114;378;368;0	600;0	477;717	782;4	446;0;379;372;0	353;0	476;716	578;4	677;0;34;384;357; ; ; ; ;
22388;1115;356;163;0	599;0	474;717	782;4	381;0;394;162;0	354;0	474;716	578;4	678;0; ; ; ; ; ; ; ;
22409;1116;399;90;0	599;0	473;717	782;4	440;0;428;129;0	354;0	473;716	578;4	705;0;35;401;120; ; ; ; ;
22428;1117;377;105;0	599;0	474;717	782;4	426;0;412;123;0	353;0	473;716	578;4	682;0;35;401;120; ; ; ; ;
22448;1118;381;101;0	599;0	474;717	782;4	475;0;414;124;0	353;0	473;716	578;4	679;0;35;401;120; ; ; ; ;
22468;1119;387;109;0	599;0	474;711	024;4	441;0;414;136;0	353;0	473;708	791;4	637;0;35;401;120; ; ; ; ;
22488;1120;399;106;0	599;0	474;711	024;4	380;0;411;137;0	353;0	473;708	791;4	618;0;35;401;120; ; ; ; ;
22508;1121;389;114;0	599;0	474;711	024;4	384;0;412;138;0	353;0	474;708	791;4	615;0;35;401;120; ; ; ; ;
22528;1122;391;111;0	599;0	474;711	024;4	395;0;405;138;0	353;0	474;708	791;4	539;0;35;401;120; ; ; ; ;
22548;1123;401;115;0	599;0	474;711	024;4	320;0;410;136;0	353;0	474;708	791;4	573;0;35;401;120; ; ; ; ;
22568;1124;397;114;0	599;0	474;710	886;4	319;0;409;136;0	353;0	474;709	102;4	551;0;35;401;120; ; ; ; ;
22588;1125;391;108;0	599;0	474;710	886;4	259;0;417;141;0	353;0	474;709	102;4	550;0;35;401;120; ; ; ; ;
22608;1126;393;112;0	599;0	474;710	886;4	181;0;413;135;0	353;0	474;709	102;4	494;0;35;401;120; ; ; ; ;
22628;1127;393;119;0	599;0	474;710	886;4	235;0;410;128;0	352;0	473;709	102;4	471;0;35;401;120; ; ; ; ;
22648;1128;391;99;0	598;0	473;710	886;4	224;0;418;133;0	353;0	472;709	102;4	447;0;35;401;120; ; ; ; ;
22667;1129;391;91;0	598;0	473;717	925;4	253;0;418;112;0	352;0	472;720	459;4	492;0;35;401;120; ; ; ; ;
22688;1130;-800;-600;-1	000;-1	000;-1	000;-1	000;4;-800;-600;-1	000;-1	000;-1	000;-1	000;4; ; ; ; ; ; ; ;
22707;1131;-800;-600;-1	000;-1	000;-1	000;-1	000;4;-800;-600;-1	000;-1	000;-1	000;-1	000;4; ; ; ; ; ; ; ;
22729;1132;-800;-600;-1	000;-1	000;-1	000;-1	000;4;-800;-600;-1	000;-1	000;-1	000;-1	000;4; ; ; ; ; ; ; ;
22747;1133;-800;-600;-1	000;-1	000;-1	000;-1	000;4;-800;-600;-1	000;-1	000;-1	000;-1	000;4; ; ; ; ; ; ; ;
22769;1134;-800;-600;-1	000;-1	000;-1	000;-1	000;4;-800;-600;-1	000;-1	000;-1	000;-1	000;4; ; ; ; ; ; ; ;
22787;1135;-800;-600;-1	000;-1	000;-1	000;-1	000;4;-800;-600;-1	000;-1	000;-1	000;-1	000;4; ; ; ; ; ; ; ;
22808;1136;-800;-600;-1	000;-1	000;-1	000;-1	000;4;-800;-600;-1	000;-1	000;-1	000;-1	000;4; ; ; ; ; ; ; ;
22827;1137;-800;-600;0	598;0	475;-1	000;-1	000;4;-800;-600;0	352;0	475;-1	000;-1	000;4; ; ; ; ; ; ; ;
22847;1138;363;350;0	598;0	475;718	293;4	091;0;376;359;0	352;0	475;718	139;4	324;0;36;378;367; ; ; ; ;
22867;1139;368;338;0	598;0	476;718	293;4	074;0;373;350;0	352;0	476;718	139;4	364;0;36;378;367; ; ; ; ;
22888;1140;372;336;0	598;0	476;718	293;4	116;0;377;341;0	352;0	476;718	139;4	369;0;36;378;367; ; ; ; ;
22907;1141;363;339;0	599;0	476;718	293;4	065;0;369;346;0	352;0	476;718	139;4	310;0;36;378;367; ; ; ; ;
22928;1142;367;339;0	599;0	476;717	098;4	069;0;369;344;0	352;0	476;716	058;4	318;0;36;378;367; ; ; ; ;
22947;1143;365;357;0	599;0	476;717	098;4	167;0;368;357;0	352;0	476;716	058;4	315;0;36;378;367; ; ; ; ;
22968;1144;370;357;0	599;0	477;717	098;4	101;0;369;352;0	352;0	477;716	058;4	396;0;36;378;367; ; ; ; ;
22986;1145;377;360;0	599;0	477;717	098;4	157;0;376;347;0	352;0	477;716	058;4	393;0;36;378;367; ; ; ; ;
23008;1146;368;356;0	598;0	477;717	098;4	119;0;367;349;0	352;0	477;716	058;4	423;0;36;378;367; ; ; ; ;
23026;1147;370;358;0	598;0	477;715	666;4	136;0;369;350;0	352;0	477;716	250;4	432;0;36;378;367; ; ; ; ;
23046;1148;359;353;0	598;0	477;715	666;4	169;0;364;351;0	352;0	477;716	250;4	422;0;36;378;367; ; ; ; ;
23066;1149;371;354;0	598;0	477;715	666;4	165;0;362;346;0	352;0	477;716	250;4	459;0;36;378;367; ; ; ; ;
23088;1150;398;368;0	598;0	477;715	666;4	267;0;382;358;0	352;0	477;716	250;4	498;0;36;378;367; ; ; ; ;
23106;1151;378;366;0	599;0	477;715	666;4	271;0;379;356;0	352;0	477;716	250;4	497;0;36;378;367; ; ; ; ;
23128;1152;389;363;0	599;0	477;716	844;4	282;0;377;356;0	352;0	477;716	637;4	498;0;36;378;367; ; ; ; ;
23146;1153;385;371;0	599;0	477;716	844;4	301;0;387;363;0	352;0	477;716	637;4	558;0;36;378;367; ; ; ; ;
23168;1154;387;358;0	599;0	477;716	844;4	301;0;379;366;0	352;0	477;716	637;4	537;0;36;378;367; ; ; ; ;
23186;1155;384;363;0	599;0	477;716	844;4	339;0;376;360;0	352;0	477;716	637;4	570;0;36;378;367; ; ; ; ;
23208;1156;377;363;0	598;0	477;716	844;4	374;0;375;360;0	352;0	477;716	637;4	572;0;36;378;367; ; ; ; ;
23226;1157;377;365;0	598;0	477;715	362;4	381;0;374;361;0	352;0	477;716	081;4	571;0;36;378;367; ; ; ; ;
23246;1158;381;359;0	598;0	477;715	362;4	364;0;377;360;0	352;0	477;716	081;4	586;0;36;378;367; ; ; ; ;
23266;1159;379;365;0	599;0	477;715	362;4	385;0;385;366;0	352;0	477;716	081;4	612;0;36;378;367; ; ; ; ;
23288;1160;377;365;0	599;0	477;715	362;4	376;0;381;367;0	352;0	477;716	081;4	604;0;36;378;367; ; ; ; ;
23305;1161;383;368;0	599;0	477;715	362;4	359;0;378;363;0	352;0	477;716	081;4	657;0;36;378;367; ; ; ; ;
23325;1162;381;368;0	599;0	477;716	752;4	375;0;381;366;0	352;0	477;716	262;4	670;0;36;378;367; ; ; ; ;
23345;1163;385;366;0	599;0	477;716	752;4	430;0;381;367;0	352;0	477;716	262;4	671;0;36;378;367; ; ; ; ;
23365;1164;386;367;0	599;0	477;716	752;4	399;0;384;366;0	352;0	477;716	262;4	644;0;36;378;367; ; ; ; ;
23385;1165;375;357;0	598;0	477;716	752;4	377;0;385;371;0	352;0	477;716	262;4	643;0;36;378;367; ; ; ; ;
23405;1166;374;371;0	598;0	477;716	752;4	370;0;384;366;0	352;0	477;716	262;4	672;0;36;378;367; ; ; ; ;
23425;1167;372;368;0	598;0	477;718	435;4	372;0;384;368;0	351;0	477;716	130;4	658;0;36;378;367; ; ; ; ;
23445;1168;384;366;0	598;0	477;718	435;4	371;0;374;367;0	351;0	477;716	130;4	638;0;36;378;367; ; ; ; ;
23465;1169;377;358;0	598;0	477;718	435;4	313;0;378;371;0	351;0	477;716	130;4	658;0;36;378;367; ; ; ; ;
23485;1170;371;368;0	597;0	477;718	435;4	325;0;386;370;0	351;0	477;716	130;4	588;0;36;378;367; ; ; ; ;
23505;1171;368;366;0	597;0	477;718	435;4	334;0;384;372;0	351;0	477;716	130;4	540;0;36;378;367; ; ; ; ;
23525;1172;364;365;0	598;0	477;717	760;4	339;0;381;372;0	351;0	477;716	463;4	526;0;36;378;367; ; ; ; ;
23545;1173;374;364;0	597;0	477;717	760;4	250;0;383;367;0	351;0	477;716	463;4	531;0;36;378;367; ; ; ; ;
23565;1174;382;383;0	597;0	476;717	760;4	228;0;379;366;0	351;0	477;716	463;4	541;0;36;378;367; ; ; ; ;
23584;1175;377;380;0	597;0	476;717	760;4	214;0;377;370;0	350;0	477;716	463;4	540;0;36;378;367; ; ; ; ;
23604;1176;372;375;0	597;0	476;717	760;4	192;0;386;366;0	350;0	477;716	463;4	453;0;36;378;367; ; ; ; ;
23624;1177;375;385;0	597;0	477;717	478;4	174;0;384;367;0	350;0	477;716	558;4	452;0;36;378;367; ; ; ; ;
23644;1178;370;380;0	597;0	476;717	478;4	199;0;382;370;0	350;0	477;716	558;4	486;0;36;378;367; ; ; ; ;
23664;1179;367;363;0	597;0	477;717	478;4	228;0;378;369;0	350;0	477;716	558;4	503;0;36;378;367; ; ; ; ;
23684;1180;374;371;0	597;0	477;717	478;4	175;0;378;374;0	350;0	477;716	558;4	475;0;36;378;367; ; ; ; ;
23704;1181;378;365;0	597;0	477;717	478;4	194;0;376;369;0	350;0	477;716	558;4	483;0;36;378;367; ; ; ; ;
23724;1182;378;368;0	597;0	477;718	233;4	199;0;376;371;0	350;0	477;716	106;4	482;0;36;378;367; ; ; ; ;
23744;1183;377;367;0	597;0	477;718	233;4	163;0;377;376;0	351;0	477;716	106;4	426;0;36;378;367; ; ; ; ;
23764;1184;381;368;0	597;0	477;718	233;4	175;0;377;364;0	351;0	478;716	106;4	443;0;36;378;367; ; ; ; ;
23784;1185;374;369;0	598;0	477;718	233;4	143;0;379;365;0	351;0	478;716	106;4	461;0;36;378;367; ; ; ; ;
23804;1186;392;371;0	598;0	477;718	233;4	186;0;368;370;0	351;0	478;716	106;4	406;0;36;378;367; ; ; ; ;
23824;1187;394;372;0	598;0	477;718	457;4	180;0;368;363;0	351;0	478;716	753;4	421;0;36;378;367; ; ; ; ;
23844;1188;383;367;0	598;0	477;718	457;4	190;0;382;369;0	351;0	478;716	753;4	406;0;36;378;367; ; ; ; ;
23864;1189;380;367;0	598;0	477;718	457;4	174;0;376;366;0	351;0	478;716	753;4	397;0;36;378;367; ; ; ; ;
23883;1190;377;367;0	598;0	477;718	457;4	184;0;372;365;0	351;0	478;716	753;4	431;0;36;378;367; ; ; ; ;
23903;1191;373;360;0	598;0	478;718	457;4	123;0;375;373;0	351;0	478;716	753;4	413;0;36;378;367; ; ; ; ;
23923;1192;370;360;0	598;0	478;717	826;4	108;0;373;372;0	351;0	478;716	308;4	414;0;36;378;367; ; ; ; ;
23943;1193;379;364;0	599;0	478;717	826;4	104;0;376;373;0	352;0	478;716	308;4	450;0;36;378;367; ; ; ; ;
23963;1194;382;375;0	599;0	478;717	826;4	200;0;377;374;0	352;0	478;716	308;4	433;0;36;378;367; ; ; ; ;
23983;1195;380;374;0	599;0	478;717	826;4	140;0;375;372;0	352;0	478;716	308;4	434;0;36;378;367; ; ; ; ;
24003;1196;383;368;0	599;0	478;717	826;4	201;0;381;365;0	352;0	478;716	308;4	447;0;36;378;367; ; ; ; ;
24023;1197;383;374;0	599;0	478;716	911;4	176;0;382;365;0	352;0	478;715	963;4	436;0;36;378;367; ; ; ; ;
24043;1198;374;377;0	599;0	478;716	911;4	271;0;374;367;0	352;0	478;715	963;4	473;0;36;378;367; ; ; ; ;
24063;1199;390;362;0	599;0	478;716	911;4	212;0;380;371;0	352;0	478;715	963;4	518;0;36;378;367; ; ; ; ;
24083;1200;384;371;0	599;0	478;716	911;4	211;0;382;378;0	352;0	478;715	963;4	520;0;36;378;367; ; ; ; ;
24103;1201;379;381;0	599;0	478;716	911;4	193;0;376;370;0	352;0	479;715	963;4	522;0;36;378;367; ; ; ; ;
24123;1202;385;375;0	599;0	478;718	106;4	193;0;380;372;0	352;0	479;715	345;4	520;0;36;378;367; ; ; ; ;
24143;1203;384;374;0	599;0	478;718	106;4	266;0;378;368;0	352;0	479;715	345;4	574;0;36;378;367; ; ; ; ;
24163;1204;380;378;0	599;0	478;718	106;4	241;0;376;373;0	352;0	479;715	345;4	576;0;36;378;367; ; ; ; ;
24183;1205;382;377;0	599;0	478;718	106;4	237;0;383;368;0	352;0	479;715	345;4	595;0;36;378;367; ; ; ; ;
24202;1206;386;369;0	599;0	479;718	106;4	327;0;381;371;0	352;0	479;715	345;4	593;0;36;378;367; ; ; ; ;
24222;1207;384;370;0	599;0	479;717	511;4	315;0;382;371;0	352;0	479;716	195;4	596;0;36;378;367; ; ; ; ;
24242;1208;380;375;0	599;0	479;717	511;4	288;0;382;371;0	352;0	479;716	195;4	605;0;36;378;367; ; ; ; ;
24262;1209;378;376;0	599;0	479;717	511;4	377;0;379;375;0	352;0	479;716	195;4	665;0;36;378;367; ; ; ; ;
24282;1210;388;377;0	599;0	479;717	511;4	315;0;380;371;0	352;0	479;716	195;4	672;0;36;378;367; ; ; ; ;
24302;1211;383;375;0	599;0	478;717	511;4	347;0;381;372;0	352;0	479;716	195;4	661;0;36;378;367; ; ; ; ;
24322;1212;385;374;0	599;0	478;719	216;4	327;0;381;373;0	352;0	479;716	174;4	662;0;36;378;367; ; ; ; ;
24342;1213;371;371;0	600;0	478;719	216;4	358;0;380;375;0	353;0	478;716	174;4	688;0;36;378;367; ; ; ; ;
24362;1214;378;368;0	599;0	478;719	216;4	366;0;368;372;0	352;0	478;716	174;4	726;0;36;378;367; ; ; ; ;
24382;1215;375;365;0	599;0	478;719	216;4	443;0;377;371;0	352;0	479;716	174;4	758;0;36;378;367; ; ; ; ;
24402;1216;367;370;0	599;0	479;719	216;4	405;0;379;370;0	352;0	479;716	174;4	782;0;36;378;367; ; ; ; ;
24422;1217;369;370;0	599;0	479;717	149;4	420;0;375;368;0	352;0	479;717	094;4	811;0;36;378;367; ; ; ; ;
24442;1218;367;374;0	599;0	478;717	149;4	422;0;381;367;0	352;0	479;717	094;4	797;0;36;378;367; ; ; ; ;
24462;1219;375;364;0	599;0	478;717	149;4	412;0;384;369;0	352;0	479;717	094;4	776;0;36;378;367; ; ; ; ;
24482;1220;373;371;0	599;0	478;717	149;4	411;0;379;381;0	352;0	478;717	094;4	783;0;36;378;367; ; ; ; ;
24502;1221;377;366;0	599;0	478;717	149;4	468;0;376;373;0	352;0	478;717	094;4	758;0;36;378;367; ; ; ; ;
24521;1222;377;368;0	599;0	478;718	213;4	473;0;376;378;0	352;0	479;715	978;4	747;0;36;378;367; ; ; ; ;
24541;1223;384;369;0	599;0	478;718	213;4	427;0;376;376;0	352;0	479;715	978;4	799;0;36;378;367; ; ; ; ;
24561;1224;381;374;0	599;0	479;718	213;4	372;0;379;368;0	353;0	479;715	978;4	775;0;36;378;367; ; ; ; ;
24581;1225;366;366;0	600;0	479;718	213;4	447;0;384;367;0	353;0	479;715	978;4	790;0;36;378;367; ; ; ; ;
24601;1226;383;372;0	600;0	479;718	213;4	387;0;377;373;0	353;0	479;715	978;4	733;0;36;378;367; ; ; ; ;
24621;1227;378;370;0	600;0	479;717	157;4	411;0;379;368;0	353;0	479;716	790;4	729;0;36;378;367; ; ; ; ;
24641;1228;378;374;0	601;0	479;717	157;4	366;0;385;384;0	354;0	478;716	790;4	752;0;36;378;367; ; ; ; ;
24661;1229;394;371;0	601;0	479;717	157;4	372;0;380;371;0	354;0	478;716	790;4	707;0;36;378;367; ; ; ; ;
24681;1230;381;369;0	601;0	479;717	157;4	316;0;375;373;0	354;0	478;716	790;4	741;0;36;378;367; ; ; ; ;
24701;1231;383;373;0	601;0	479;717	157;4	348;0;378;382;0	354;0	479;716	790;4	733;0;36;378;367; ; ; ; ;
24721;1232;388;372;0	601;0	479;716	773;4	333;0;375;377;0	354;0	479;715	916;4	712;0;36;378;367; ; ; ; ;
24741;1233;381;377;0	601;0	479;716	773;4	362;0;388;374;0	354;0	479;715	916;4	725;0;36;378;367; ; ; ; ;
24760;1234;383;378;0	601;0	479;716	773;4	270;0;381;368;0	354;0	479;715	916;4	741;0;36;378;367; ; ; ; ;
24780;1235;382;380;0	601;0	479;716	773;4	295;0;390;370;0	354;0	479;715	916;4	667;0;36;378;367; ; ; ; ;
24800;1236;374;376;0	601;0	479;716	773;4	257;0;383;369;0	354;0	478;715	916;4	729;0;36;378;367; ; ; ; ;
24820;1237;374;376;0	601;0	479;716	558;4	260;0;387;370;0	354;0	479;715	920;4	719;0;36;378;367; ; ; ; ;
24840;1238;383;369;0	601;0	479;716	558;4	278;0;386;371;0	354;0	479;715	920;4	691;0;36;378;367; ; ; ; ;
24860;1239;373;367;0	601;0	479;716	558;4	329;0;381;379;0	354;0	479;715	920;4	725;0;36;378;367; ; ; ; ;
24880;1240;380;373;0	601;0	479;716	558;4	293;0;384;371;0	354;0	479;715	920;4	669;0;36;378;367; ; ; ; ;
24900;1241;380;370;0	601;0	479;716	558;4	325;0;381;375;0	354;0	479;715	920;4	695;0;36;378;367; ; ; ; ;
24920;1242;379;369;0	601;0	479;717	796;4	319;0;382;377;0	354;0	479;715	786;4	698;0;36;378;367; ; ; ; ;
24940;1243;385;366;0	601;0	479;717	796;4	337;0;378;369;0	354;0	479;715	786;4	690;0;36;378;367; ; ; ; ;
24960;1244;374;362;0	601;0	479;717	796;4	286;0;386;375;0	354;0	479;715	786;4	670;0;36;378;367; ; ; ; ;
24980;1245;373;371;0	601;0	479;717	796;4	315;0;384;367;0	354;0	479;715	786;4	645;0;36;378;367; ; ; ; ;
25000;1246;372;372;0	600;0	479;717	796;4	336;0;383;372;0	354;0	479;715	786;4	681;0;36;378;367; ; ; ; ;
25020;1247;371;373;0	600;0	479;716	662;4	311;0;381;373;0	353;0	479;715	915;4	665;0;36;378;367; ; ; ; ;
25040;1248;378;372;0	600;0	479;716	662;4	338;0;382;367;0	353;0	479;715	915;4	653;0;36;378;367; ; ; ; ;
25060;1249;381;372;0	600;0	479;716	662;4	378;0;381;381;0	353;0	479;715	915;4	701;0;36;378;367; ; ; ; ;
25079;1250;388;379;0	600;0	479;716	662;4	386;0;375;371;0	353;0	479;715	915;4	705;0;36;378;367; ; ; ; ;
25099;1251;386;371;0	600;0	479;716	662;4	340;0;375;372;0	353;0	479;715	915;4	701;0;36;378;367; ; ; ; ;
25119;1252;385;373;0	600;0	479;715	935;4	358;0;375;372;0	354;0	479;716	105;4	704;0;36;378;367; ; ; ; ;
25139;1253;316;401;0	600;0	479;715	935;4	346;0;318;400;0	354;0	479;716	105;4	731;0;37;309;408; ; ; ; ;
25159;1254;316;408;0	600;0	480;715	935;4	339;0;314;407;0	353;0	479;716	105;4	710;0;37;309;408; ; ; ; ;
25179;1255;313;410;0	600;0	480;715	935;4	361;0;309;400;0	353;0	479;716	105;4	720;0;37;309;408; ; ; ; ;
25199;1256;311;412;0	600;0	479;715	935;4	312;0;311;408;0	353;0	479;716	105;4	720;0;37;309;408; ; ; ; ;
25219;1257;309;413;0	600;0	479;716	608;4	314;0;308;404;0	353;0	479;718	401;4	735;0;37;309;408; ; ; ; ;
25239;1258;314;404;0	599;0	479;716	608;4	413;0;313;391;0	353;0	479;718	401;4	737;0;37;309;408; ; ; ; ;
25259;1259;312;410;0	599;0	479;716	608;4	400;0;311;394;0	353;0	479;718	401;4	767;0;37;309;408; ; ; ; ;
25279;1260;309;406;0	599;0	479;716	608;4	402;0;313;396;0	353;0	479;718	401;4	787;0;37;309;408; ; ; ; ;
25299;1261;311;400;0	599;0	479;716	608;4	404;0;307;403;0	353;0	479;718	401;4	787;0;37;309;408; ; ; ; ;
25319;1262;309;401;0	599;0	479;717	637;4	411;0;307;406;0	353;0	479;717	989;4	785;0;37;309;408; ; ; ; ;
25339;1263;315;405;0	599;0	479;717	637;4	424;0;313;402;0	353;0	479;717	989;4	812;0;37;309;408; ; ; ; ;
25358;1264;316;410;0	599;0	479;717	637;4	437;0;310;404;0	353;0	479;717	989;4	794;0;37;309;408; ; ; ; ;
25378;1265;305;407;0	600;0	479;717	637;4	500;0;308;408;0	353;0	479;717	989;4	790;0;37;309;408; ; ; ; ;
25398;1266;311;413;0	600;0	479;717	637;4	480;0;307;402;0	353;0	479;717	989;4	772;0;37;309;408; ; ; ; ;
25418;1267;308;414;0	600;0	479;716	407;4	500;0;305;404;0	353;0	479;717	933;4	764;0;37;309;408; ; ; ; ;
25438;1268;316;415;0	600;0	479;716	407;4	510;0;306;412;0	353;0	479;717	933;4	814;0;37;309;408; ; ; ; ;
25458;1269;317;405;0	600;0	479;716	407;4	541;0;304;408;0	353;0	479;717	933;4	853;0;37;309;408; ; ; ; ;
25478;1270;316;410;0	600;0	479;716	407;4	509;0;309;410;0	353;0	479;717	933;4	851;0;37;309;408; ; ; ; ;
25498;1271;313;412;0	600;0	479;716	407;4	574;0;310;402;0	354;0	479;717	933;4	852;0;37;309;408; ; ; ; ;
25518;1272;313;407;0	600;0	479;717	456;4	581;0;311;402;0	354;0	479;717	744;4	849;0;37;309;408; ; ; ; ;
25538;1273;302;405;0	600;0	479;717	456;4	573;0;307;412;0	354;0	479;717	744;4	882;0;37;309;408; ; ; ; ;
25558;1274;310;413;0	601;0	479;717	456;4	579;0;310;410;0	354;0	479;717	744;4	860;0;37;309;408; ; ; ; ;
25578;1275;308;414;0	601;0	479;717	456;4	629;0;311;409;0	354;0	479;717	744;4	914;0;37;309;408; ; ; ; ;
25598;1276;305;413;0	601;0	479;717	456;4	621;0;313;409;0	354;0	479;717	744;4	935;0;37;309;408; ; ; ; ;
25618;1277;309;414;0	601;0	479;716	633;4	608;0;314;409;0	354;0	479;717	006;4	937;0;37;309;408; ; ; ; ;
25638;1278;303;423;0	601;0	479;716	633;4	614;0;304;416;0	355;0	479;717	006;4	936;0;37;309;408; ; ; ; ;
25658;1279;306;419;0	601;0	479;716	633;4	629;0;303;416;0	355;0	479;717	006;4	961;0;37;309;408; ; ; ; ;
25677;1280;300;414;0	601;0	479;716	633;4	621;0;302;415;0	355;0	478;717	006;4	950;0;37;309;408; ; ; ; ;
25697;1281;301;405;0	601;0	479;716	633;4	610;0;302;423;0	355;0	478;717	006;4	944;0;37;309;408; ; ; ; ;
25717;1282;301;400;0	601;0	479;716	725;4	616;0;302;424;0	355;0	479;717	183;4	955;0;37;309;408; ; ; ; ;
25737;1283;318;403;0	601;0	479;716	725;4	643;0;326;413;0	354;0	478;717	183;4	920;0;37;309;408; ; ; ; ;
25757;1284;375;372;0	600;0	478;716	725;4	611;0;383;374;0	354;0	478;717	183;4	918;0;38;369;379; ; ; ; ;
25777;1285;377;381;0	600;0	479;716	725;4	564;0;371;388;0	354;0	478;717	183;4	912;0;38;369;379; ; ; ; ;
25797;1286;369;376;0	600;0	479;716	725;4	580;0;371;380;0	354;0	478;717	183;4	958;0;38;369;379; ; ; ; ;
25817;1287;367;379;0	600;0	479;718	820;4	609;0;369;387;0	354;0	479;716	262;4	952;0;38;369;379; ; ; ; ;
25837;1288;363;368;0	600;0	479;718	820;4	540;0;372;381;0	354;0	479;716	262;4	916;0;38;369;379; ; ; ; ;
25857;1289;368;371;0	600;0	479;718	820;4	571;0;376;380;0	354;0	479;716	262;4	860;0;38;369;379; ; ; ; ;
25877;1290;368;366;0	600;0	479;718	820;4	530;0;364;383;0	353;0	479;716	262;4	899;0;38;369;379; ; ; ; ;
25897;1291;366;378;0	600;0	479;718	820;4	536;0;373;378;0	353;0	479;716	262;4	883;0;38;369;379; ; ; ; ;
25917;1292;369;380;0	600;0	479;717	680;4	534;0;372;377;0	353;0	479;716	647;4	864;0;38;369;379; ; ; ; ;
25937;1293;366;375;0	600;0	479;717	680;4	479;0;378;376;0	353;0	479;716	647;4	909;0;38;369;379; ; ; ; ;
25957;1294;376;379;0	599;0	479;717	680;4	466;0;370;379;0	353;0	479;716	647;4	845;0;38;369;379; ; ; ; ;
25976;1295;371;382;0	599;0	478;717	680;4	495;0;366;379;0	352;0	479;716	647;4	810;0;38;369;379; ; ; ; ;
25996;1296;365;383;0	599;0	478;717	680;4	467;0;373;381;0	352;0	478;716	647;4	854;0;38;369;379; ; ; ; ;
26016;1297;369;384;0	599;0	478;717	295;4	475;0;368;382;0	352;0	478;717	115;4	849;0;38;369;379; ; ; ; ;
26036;1298;380;382;0	599;0	478;717	295;4	447;0;365;382;0	352;0	478;717	115;4	869;0;38;369;379; ; ; ; ;
26056;1299;369;393;0	598;0	478;717	295;4	392;0;370;380;0	352;0	479;717	115;4	829;0;38;369;379; ; ; ; ;
26076;1300;368;382;0	598;0	478;717	295;4	406;0;376;381;0	351;0	479;717	115;4	811;0;38;369;379; ; ; ; ;
26096;1301;375;386;0	598;0	478;717	295;4	443;0;368;375;0	351;0	479;717	115;4	829;0;38;369;379; ; ; ; ;
26116;1302;369;389;0	598;0	478;718	372;4	425;0;370;374;0	351;0	479;716	383;4	818;0;38;369;379; ; ; ; ;
26136;1303;366;379;0	598;0	478;718	372;4	394;0;370;378;0	351;0	479;716	383;4	845;0;38;369;379; ; ; ; ;
26156;1304;367;377;0	598;0	478;718	372;4	399;0;366;371;0	351;0	478;716	383;4	798;0;38;369;379; ; ; ; ;
26176;1305;313;286;0	598;0	477;718	372;4	374;0;329;292;0	352;0	477;716	383;4	832;0;39;325;308; ; ; ; ;
26196;1306;324;316;0	598;0	477;718	372;4	344;0;332;317;0	352;0	477;716	383;4	810;0;39;325;308; ; ; ; ;
26216;1307;336;290;0	598;0	477;715	717;4	320;0;337;289;0	352;0	478;716	437;4	825;0;39;325;308; ; ; ; ;
26236;1308;326;306;0	598;0	477;715	717;4	390;0;323;306;0	352;0	478;716	437;4	803;0;39;325;308; ; ; ; ;
26255;1309;327;313;0	598;0	477;715	717;4	398;0;327;304;0	352;0	478;716	437;4	801;0;39;325;308; ; ; ; ;
26275;1310;332;321;0	598;0	477;715	717;4	367;0;323;301;0	352;0	478;716	437;4	812;0;39;325;308; ; ; ; ;
26295;1311;326;321;0	598;0	477;715	717;4	384;0;327;303;0	352;0	478;716	437;4	813;0;39;325;308; ; ; ; ;
26315;1312;328;321;0	598;0	477;714	996;4	375;0;325;302;0	352;0	478;715	977;4	810;0;39;325;308; ; ; ; ;
26335;1313;328;325;0	598;0	477;714	996;4	317;0;332;305;0	352;0	478;715	977;4	761;0;39;325;308; ; ; ; ;
26355;1314;324;315;0	598;0	477;714	996;4	347;0;331;302;0	352;0	478;715	977;4	753;0;39;325;308; ; ; ; ;
26375;1315;321;313;0	598;0	477;714	996;4	280;0;328;301;0	352;0	478;715	977;4	736;0;39;325;308; ; ; ; ;
26395;1316;322;294;0	598;0	477;714	996;4	297;0;319;299;0	352;0	478;715	977;4	731;0;39;325;308; ; ; ; ;
26415;1317;321;286;0	598;0	477;715	584;4	297;0;317;299;0	352;0	478;715	189;4	721;0;39;325;308; ; ; ; ;
26435;1318;329;314;0	598;0	477;715	584;4	301;0;319;310;0	352;0	477;715	189;4	702;0;39;325;308; ; ; ; ;
26455;1319;327;309;0	598;0	477;715	584;4	290;0;324;308;0	352;0	477;715	189;4	695;0;39;325;308; ; ; ; ;
26475;1320;338;307;0	599;0	477;715	584;4	317;0;323;310;0	352;0	478;715	189;4	673;0;39;325;308; ; ; ; ;
26495;1321;323;307;0	599;0	477;715	584;4	301;0;326;310;0	352;0	478;715	189;4	649;0;39;325;308; ; ; ; ;
26515;1322;324;307;0	598;0	477;715	561;4	302;0;326;310;0	352;0	478;715	061;4	635;0;39;325;308; ; ; ; ;
26535;1323;323;308;0	598;0	477;715	561;4	315;0;325;311;0	352;0	478;715	061;4	683;0;39;325;308; ; ; ; ;
26554;1324;314;308;0	598;0	477;715	561;4	301;0;327;309;0	352;0	478;715	061;4	649;0;39;325;308; ; ; ; ;
26574;1325;318;306;0	598;0	477;715	561;4	291;0;324;308;0	352;0	478;715	061;4	645;0;39;325;308; ; ; ; ;
26594;1326;324;308;0	598;0	478;715	561;4	277;0;321;308;0	352;0	478;715	061;4	665;0;39;325;308; ; ; ; ;
26614;1327;321;308;0	598;0	478;715	667;4	266;0;321;308;0	352;0	478;714	762;4	644;0;39;325;308; ; ; ; ;
26634;1328;331;305;0	599;0	478;715	667;4	290;0;321;311;0	352;0	478;714	762;4	677;0;39;325;308; ; ; ; ;
26654;1329;326;309;0	599;0	478;715	667;4	323;0;322;312;0	352;0	478;714	762;4	668;0;39;325;308; ; ; ; ;
26674;1330;326;309;0	599;0	478;715	667;4	292;0;327;316;0	352;0	478;714	762;4	689;0;39;325;308; ; ; ; ;
26694;1331;324;303;0	599;0	478;715	667;4	341;0;322;323;0	352;0	478;714	762;4	682;0;39;325;308; ; ; ; ;
26714;1332;323;303;0	599;0	478;717	664;4	348;0;324;323;0	352;0	478;716	423;4	693;0;39;325;308; ; ; ; ;
26734;1333;324;311;0	598;0	478;717	664;4	290;0;323;307;0	352;0	478;716	423;4	675;0;39;325;308; ; ; ; ;
26754;1334;324;302;0	598;0	477;717	664;4	354;0;323;314;0	352;0	478;716	423;4	755;0;39;325;308; ; ; ; ;
26774;1335;379;422;0	597;0	476;717	664;4	309;0;385;345;0	351;0	477;716	423;4	643;0; ; ; ; ; ; ; ;
26794;1336;-800;-600;-1	000;-1	000;-1	000;-1	000;4;-800;-600;-1	000;-1	000;-1	000;-1	000;4; ; ; ; ; ; ; ;
26814;1337;-800;-600;-1	000;-1	000;-1	000;-1	000;4;-800;-600;-1	000;-1	000;-1	000;-1	000;4; ; ; ; ; ; ; ;
26834;1338;-800;-600;-1	000;-1	000;-1	000;-1	000;4;-800;-600;-1	000;-1	000;-1	000;-1	000;4; ; ; ; ; ; ; ;
26853;1339;-800;-600;-1	000;-1	000;-1	000;-1	000;4;-800;-600;-1	000;-1	000;-1	000;-1	000;4; ; ; ; ; ; ; ;
26873;1340;-800;-600;-1	000;-1	000;-1	000;-1	000;4;-800;-600;-1	000;-1	000;-1	000;-1	000;4; ; ; ; ; ; ; ;
26893;1341;-800;-600;-1	000;-1	000;-1	000;-1	000;4;-800;-600;-1	000;-1	000;-1	000;-1	000;4; ; ; ; ; ; ; ;
26913;1342;-800;-600;-1	000;-1	000;-1	000;-1	000;4;-800;-600;-1	000;-1	000;-1	000;-1	000;4; ; ; ; ; ; ; ;
26953;1343;-800;-600;0	597;0	478;-1	000;-1	000;4;-800;-600;0	350;0	479;-1	000;-1	000;4; ; ; ; ; ; ; ;
26993;1344;376;384;0	596;0	478;718	539;4	235;0;370;392;0	350;0	479;717	457;4	609;0;40;384;382; ; ; ; ;
27013;1345;378;385;0	596;0	478;718	539;4	297;0;373;396;0	350;0	479;717	457;4	635;0;40;384;382; ; ; ; ;
27033;1346;378;386;0	597;0	478;718	539;4	273;0;369;396;0	350;0	479;717	457;4	644;0;40;384;382; ; ; ; ;
27053;1347;377;396;0	597;0	478;718	539;4	308;0;373;389;0	350;0	480;717	457;4	646;0;40;384;382; ; ; ; ;
27073;1348;378;398;0	596;0	478;718	210;4	301;0;372;392;0	350;0	479;715	784;4	637;0;40;384;382; ; ; ; ;
27093;1349;388;387;0	596;0	478;718	210;4	252;0;374;385;0	350;0	479;715	784;4	610;0;40;384;382; ; ; ; ;
27113;1350;386;384;0	597;0	478;718	210;4	230;0;392;388;0	350;0	479;715	784;4	625;0;40;384;382; ; ; ; ;
27133;1351;370;383;0	597;0	478;718	210;4	300;0;389;398;0	350;0	479;715	784;4	669;0;40;384;382; ; ; ; ;
27152;1352;382;379;0	597;0	478;718	210;4	265;0;388;386;0	350;0	479;715	784;4	601;0;40;384;382; ; ; ; ;
27173;1353;376;379;0	597;0	478;716	673;4	264;0;386;390;0	350;0	479;715	676;4	618;0;40;384;382; ; ; ; ;
27192;1354;381;377;0	597;0	478;716	673;4	274;0;385;383;0	350;0	479;715	676;4	580;0;40;384;382; ; ; ; ;
27212;1355;378;387;0	597;0	478;716	673;4	254;0;381;388;0	350;0	479;715	676;4	626;0;40;384;382; ; ; ; ;
27232;1356;378;380;0	597;0	478;716	673;4	294;0;385;392;0	350;0	479;715	676;4	629;0;40;384;382; ; ; ; ;
27252;1357;383;373;0	597;0	478;716	673;4	274;0;381;384;0	350;0	479;715	676;4	644;0;40;384;382; ; ; ; ;
27272;1358;381;375;0	597;0	478;717	917;4	281;0;382;386;0	350;0	480;717	190;4	661;0;40;384;382; ; ; ; ;
27292;1359;380;386;0	597;0	478;717	917;4	284;0;387;388;0	350;0	479;717	190;4	598;0;40;384;382; ; ; ; ;
27312;1360;384;378;0	597;0	478;717	917;4	268;0;387;386;0	350;0	479;717	190;4	663;0;40;384;382; ; ; ; ;
27332;1361;381;379;0	597;0	478;717	917;4	256;0;382;388;0	350;0	479;717	190;4	605;0;40;384;382; ; ; ; ;
27352;1362;374;382;0	597;0	478;717	917;4	243;0;383;391;0	350;0	479;717	190;4	637;0;40;384;382; ; ; ; ;
27372;1363;375;378;0	597;0	478;717	546;4	229;0;383;392;0	350;0	480;715	971;4	602;0;40;384;382; ; ; ; ;
27392;1364;378;378;0	597;0	478;717	546;4	272;0;383;396;0	350;0	479;715	971;4	600;0;40;384;382; ; ; ; ;
27412;1365;376;381;0	597;0	478;717	546;4	244;0;383;391;0	350;0	479;715	971;4	535;0;40;384;382; ; ; ; ;
27432;1366;385;382;0	597;0	478;717	546;4	270;0;383;393;0	350;0	479;715	971;4	539;0;40;384;382; ; ; ; ;
27451;1367;381;375;0	597;0	478;717	546;4	224;0;386;383;0	350;0	479;715	971;4	530;0;40;384;382; ; ; ; ;
27471;1368;383;376;0	597;0	478;718	736;4	233;0;386;380;0	350;0	480;716	982;4	536;0;40;384;382; ; ; ; ;
27493;1369;388;379;0	597;0	479;718	736;4	204;0;379;389;0	350;0	480;716	982;4	493;0;40;384;382; ; ; ; ;
27511;1370;396;372;0	597;0	479;718	736;4	139;0;371;389;0	350;0	480;716	982;4	485;0;40;384;382; ; ; ; ;
27531;1371;395;379;0	597;0	479;718	736;4	112;0;374;382;0	350;0	480;716	982;4	459;0;40;384;382; ; ; ; ;
27551;1372;395;379;0	597;0	479;718	736;4	125;0;384;382;0	351;0	479;716	982;4	465;0;40;384;382; ; ; ; ;
27571;1373;395;378;0	597;0	479;718	995;4	113;0;381;381;0	351;0	480;717	063;4	473;0;40;384;382; ; ; ; ;
27591;1374;397;379;0	597;0	479;718	995;4	046;0;378;389;0	351;0	479;717	063;4	459;0;40;384;382; ; ; ; ;
27611;1375;389;377;0	597;0	478;718	995;4	082;0;373;386;0	350;0	479;717	063;4	405;0;40;384;382; ; ; ; ;
27631;1376;385;387;0	597;0	478;718	995;4	055;0;381;384;0	350;0	479;717	063;4	371;0;40;384;382; ; ; ; ;
27651;1377;392;379;0	597;0	478;718	995;4	066;0;386;386;0	350;0	480;717	063;4	315;0;40;384;382; ; ; ; ;
27671;1378;391;381;0	597;0	479;718	058;4	074;0;386;385;0	350;0	480;716	763;4	272;0;40;384;382; ; ; ; ;
27691;1379;398;375;0	596;0	479;718	058;4	044;0;378;384;0	350;0	480;716	763;4	377;0;40;384;382; ; ; ; ;
27711;1380;397;375;0	596;0	479;718	058;3	970;0;379;387;0	350;0	480;716	763;4	352;0;40;384;382; ; ; ; ;
27731;1381;386;375;0	596;0	479;718	058;4	040;0;380;379;0	349;0	480;716	763;4	328;0;40;384;382; ; ; ; ;
27750;1382;396;374;0	596;0	479;718	058;3	989;0;385;388;0	349;0	480;716	763;4	360;0;40;384;382; ; ; ; ;
27770;1383;393;373;0	596;0	479;718	287;4	020;0;386;386;0	349;0	480;715	995;4	350;0;40;384;382; ; ; ; ;
27790;1384;384;381;0	596;0	479;718	287;4	047;0;379;384;0	349;0	480;715	995;4	337;0;40;384;382; ; ; ; ;
27810;1385;394;367;0	596;0	479;718	287;4	072;0;382;379;0	349;0	480;715	995;4	355;0;40;384;382; ; ; ; ;
27830;1386;403;384;0	596;0	478;718	287;3	996;0;382;381;0	349;0	480;715	995;4	307;0;40;384;382; ; ; ; ;
27850;1387;398;367;0	596;0	479;718	287;4	054;0;379;379;0	349;0	480;715	995;4	344;0;40;384;382; ; ; ; ;
27870;1388;402;374;0	596;0	479;716	913;4	040;0;381;379;0	349;0	480;716	196;4	343;0;40;384;382; ; ; ; ;
27890;1389;390;370;0	596;0	479;716	913;4	049;0;380;387;0	349;0	480;716	196;4	316;0;40;384;382; ; ; ; ;
27910;1390;388;371;0	596;0	479;716	913;4	017;0;388;386;0	349;0	480;716	196;4	367;0;40;384;382; ; ; ; ;
27930;1391;388;376;0	596;0	479;716	913;4	057;0;385;392;0	349;0	480;716	196;4	368;0;40;384;382; ; ; ; ;
27950;1392;377;366;0	596;0	479;716	913;3	983;0;384;382;0	349;0	480;716	196;4	386;0;40;384;382; ; ; ; ;
27970;1393;375;369;0	596;0	479;715	658;3	978;0;387;382;0	349;0	481;716	406;4	394;0;40;384;382; ; ; ; ;
27990;1394;387;385;0	596;0	479;715	658;4	022;0;382;383;0	349;0	481;716	406;4	378;0;40;384;382; ; ; ; ;
28010;1395;389;385;0	596;0	479;715	658;4	012;0;390;387;0	349;0	481;716	406;4	380;0;40;384;382; ; ; ; ;
28030;1396;380;387;0	596;0	479;715	658;4	055;0;384;383;0	349;0	481;716	406;4	400;0;40;384;382; ; ; ; ;
28049;1397;389;381;0	596;0	479;715	658;4	108;0;380;383;0	349;0	481;716	406;4	445;0;40;384;382; ; ; ; ;
28069;1398;385;381;0	596;0	479;716	397;4	125;0;382;384;0	349;0	481;716	365;4	456;0;40;384;382; ; ; ; ;
28089;1399;389;380;0	596;0	479;716	397;4	137;0;379;387;0	350;0	481;716	365;4	440;0;40;384;382; ; ; ; ;
28109;1400;395;372;0	596;0	479;716	397;4	185;0;377;377;0	350;0	480;716	365;4	474;0;40;384;382; ; ; ; ;
28129;1401;394;378;0	597;0	479;716	397;4	168;0;385;389;0	350;0	480;716	365;4	502;0;40;384;382; ; ; ; ;
28149;1402;395;384;0	597;0	479;716	397;4	192;0;384;382;0	350;0	481;716	365;4	498;0;40;384;382; ; ; ; ;
28169;1403;395;380;0	596;0	480;718	613;4	201;0;383;380;0	349;0	481;716	311;4	494;0;40;384;382; ; ; ; ;
28189;1404;455;404;0	596;0	479;718	613;4	303;0;444;402;0	349;0	481;716	311;4	541;0;41;453;409; ; ; ; ;
28209;1405;461;408;0	596;0	479;718	613;4	239;0;457;402;0	349;0	481;716	311;4	563;0;41;453;409; ; ; ; ;
28229;1406;461;409;0	596;0	480;718	613;4	292;0;453;414;0	349;0	481;716	311;4	593;0;41;453;409; ; ; ; ;
28251;1407;454;404;0	596;0	480;718	613;4	267;0;450;420;0	349;0	481;716	311;4	613;0;41;453;409; ; ; ; ;
28269;1408;456;405;0	596;0	480;719	215;4	249;0;456;424;0	349;0	481;715	918;4	632;0;41;453;409; ; ; ; ;
28289;1409;458;408;0	596;0	480;719	215;4	396;0;459;416;0	349;0	481;715	918;4	666;0;41;453;409; ; ; ; ;
28309;1410;456;403;0	596;0	480;719	215;4	390;0;454;418;0	349;0	481;715	918;4	680;0;41;453;409; ; ; ; ;
28329;1411;452;401;0	596;0	480;719	215;4	374;0;455;416;0	350;0	481;715	918;4	737;0;41;453;409; ; ; ; ;
28349;1412;451;397;0	596;0	480;719	215;4	376;0;455;415;0	350;0	481;715	918;4	765;0;41;453;409; ; ; ; ;
28368;1413;449;395;0	596;0	480;717	561;4	369;0;454;417;0	350;0	481;714	264;4	783;0;41;453;409; ; ; ; ;
28388;1414;455;411;0	596;0	480;717	561;4	401;0;453;413;0	350;0	481;714	264;4	698;0;41;453;409; ; ; ; ;
28408;1415;450;400;0	596;0	480;717	561;4	478;0;452;420;0	350;0	481;714	264;4	732;0;41;453;409; ; ; ; ;
28428;1416;454;402;0	596;0	480;717	561;4	436;0;459;419;0	349;0	481;714	264;4	760;0;41;453;409; ; ; ; ;
28448;1417;448;406;0	596;0	480;717	561;4	527;0;446;419;0	349;0	481;714	264;4	775;0;41;453;409; ; ; ; ;
28468;1418;449;400;0	596;0	479;717	768;4	530;0;448;416;0	350;0	481;716	747;4	807;0;41;453;409; ; ; ; ;
28488;1419;383;392;0	596;0	479;717	768;4	467;0;386;405;0	350;0	481;716	747;4	830;0;42;388;397; ; ; ; ;
28508;1420;375;395;0	596;0	479;717	768;4	495;0;385;398;0	350;0	481;716	747;4	829;0;42;388;397; ; ; ; ;
28528;1421;383;389;0	596;0	479;717	768;4	551;0;383;407;0	350;0	480;716	747;4	894;0;42;388;397; ; ; ; ;
28548;1422;384;389;0	596;0	479;717	768;4	546;0;384;397;0	350;0	480;716	747;4	837;0;42;388;397; ; ; ; ;
28568;1423;383;389;0	596;0	479;716	936;4	535;0;384;400;0	350;0	480;717	069;4	855;0;42;388;397; ; ; ; ;
28588;1424;394;383;0	596;0	479;716	936;4	507;0;382;396;0	350;0	480;717	069;4	870;0;42;388;397; ; ; ; ;
28610;1425;388;387;0	596;0	479;716	936;4	560;0;383;398;0	350;0	480;717	069;4	869;0;42;388;397; ; ; ; ;
28628;1426;379;391;0	596;0	479;716	936;4	515;0;384;404;0	349;0	480;717	069;4	874;0;42;388;397; ; ; ; ;
28648;1427;395;390;0	596;0	479;716	936;4	478;0;388;401;0	349;0	480;717	069;4	875;0;42;388;397; ; ; ; ;
28668;1428;390;392;0	596;0	479;717	259;4	493;0;389;403;0	349;0	481;717	723;4	880;0;42;388;397; ; ; ; ;
28687;1429;387;399;0	596;0	479;717	259;4	485;0;388;398;0	349;0	481;717	723;4	844;0;42;388;397; ; ; ; ;
28707;1430;398;396;0	596;0	479;717	259;4	451;0;394;390;0	349;0	481;717	723;4	867;0;42;388;397; ; ; ; ;
28728;1431;378;393;0	596;0	479;717	259;4	466;0;391;397;0	349;0	481;717	723;4	843;0;42;388;397; ; ; ; ;
28747;1432;390;392;0	596;0	479;717	259;4	421;0;388;401;0	350;0	480;717	723;4	773;0;42;388;397; ; ; ; ;
28768;1433;391;392;0	597;0	479;716	564;4	413;0;390;401;0	350;0	480;716	019;4	761;0;42;388;397; ; ; ; ;
28787;1434;385;403;0	597;0	479;716	564;4	379;0;379;407;0	350;0	480;716	019;4	745;0;42;388;397; ; ; ; ;
28808;1435;389;403;0	597;0	479;716	564;4	398;0;384;406;0	351;0	480;716	019;4	718;0;42;388;397; ; ; ; ;
28827;1436;385;401;0	597;0	479;716	564;4	395;0;390;396;0	351;0	480;716	019;4	731;0;42;388;397; ; ; ; ;
28848;1437;382;401;0	598;0	479;716	564;4	326;0;386;401;0	351;0	480;716	019;4	658;0;42;388;397; ; ; ; ;
28867;1438;383;400;0	598;0	479;717	541;4	337;0;388;398;0	351;0	480;715	713;4	638;0;42;388;397; ; ; ; ;
28887;1439;388;404;0	598;0	479;717	541;4	334;0;386;404;0	351;0	480;715	713;4	682;0;42;388;397; ; ; ; ;
28907;1440;392;394;0	598;0	479;717	541;4	311;0;392;395;0	351;0	480;715	713;4	657;0;42;388;397; ; ; ; ;
28928;1441;386;404;0	598;0	479;717	541;4	269;0;388;397;0	351;0	480;715	713;4	611;0;42;388;397; ; ; ; ;
28946;1442;385;394;0	598;0	480;717	541;4	265;0;390;400;0	351;0	480;715	713;4	641;0;42;388;397; ; ; ; ;
28968;1443;385;397;0	598;0	480;717	510;4	261;0;389;395;0	351;0	480;716	775;4	627;0;42;388;397; ; ; ; ;
28986;1444;386;400;0	598;0	480;717	510;4	290;0;390;401;0	351;0	480;716	775;4	604;0;42;388;397; ; ; ; ;
29008;1445;383;393;0	598;0	480;717	510;4	282;0;392;396;0	352;0	480;716	775;4	515;0;42;388;397; ; ; ; ;
29026;1446;399;396;0	599;0	480;717	510;4	222;0;385;396;0	352;0	480;716	775;4	566;0;42;388;397; ; ; ; ;
29048;1447;379;392;0	599;0	480;717	510;4	226;0;385;399;0	352;0	480;716	775;4	511;0;42;388;397; ; ; ; ;
29066;1448;383;393;0	599;0	480;716	176;4	222;0;385;397;0	352;0	480;715	717;4	520;0;42;388;397; ; ; ; ;
29088;1449;388;407;0	599;0	479;716	176;4	216;0;384;401;0	352;0	480;715	717;4	505;0;42;388;397; ; ; ; ;
29106;1450;390;399;0	599;0	480;716	176;4	144;0;390;402;0	352;0	480;715	717;4	504;0;42;388;397; ; ; ; ;
29126;1451;384;393;0	599;0	480;716	176;4	122;0;386;399;0	352;0	480;715	717;4	493;0;42;388;397; ; ; ; ;
29146;1452;397;405;0	599;0	480;716	176;4	124;0;383;402;0	352;0	481;715	717;4	446;0;42;388;397; ; ; ; ;
29166;1453;396;399;0	599;0	481;716	347;4	127;0;385;400;0	352;0	481;716	434;4	442;0;42;388;397; ; ; ; ;
29186;1454;385;404;0	599;0	480;716	347;4	102;0;384;412;0	352;0	480;716	434;4	406;0;42;388;397; ; ; ; ;
29206;1455;391;394;0	599;0	480;716	347;4	124;0;389;400;0	352;0	480;716	434;4	451;0;42;388;397; ; ; ; ;
29226;1456;390;399;0	599;0	481;716	347;4	101;0;387;408;0	352;0	480;716	434;4	396;0;42;388;397; ; ; ; ;
29246;1457;393;396;0	599;0	481;716	347;4	085;0;384;402;0	352;0	481;716	434;4	442;0;42;388;397; ; ; ; ;
29265;1458;393;396;0	599;0	481;717	957;4	098;0;386;406;0	352;0	481;715	807;4	417;0;42;388;397; ; ; ; ;
29285;1459;401;384;0	599;0	481;717	957;4	126;0;386;400;0	352;0	481;715	807;4	388;0;42;388;397; ; ; ; ;
29305;1460;399;393;0	599;0	481;717	957;4	133;0;385;394;0	352;0	481;715	807;4	355;0;42;388;397; ; ; ; ;
29325;1461;390;386;0	599;0	481;717	957;4	110;0;390;402;0	352;0	481;715	807;4	429;0;42;388;397; ; ; ; ;
29345;1462;392;401;0	598;0	481;717	957;4	126;0;392;397;0	351;0	481;715	807;4	432;0;42;388;397; ; ; ; ;
29365;1463;395;402;0	598;0	480;716	321;4	114;0;394;394;0	351;0	481;717	511;4	445;0;42;388;397; ; ; ; ;
29385;1464;397;404;0	598;0	480;716	321;4	139;0;387;405;0	351;0	480;717	511;4	410;0;42;388;397; ; ; ; ;
29405;1465;392;400;0	598;0	481;716	321;4	144;0;385;394;0	351;0	481;717	511;4	476;0;42;388;397; ; ; ; ;
29425;1466;386;390;0	598;0	481;716	321;4	159;0;387;399;0	351;0	481;717	511;4	446;0;42;388;397; ; ; ; ;
29445;1467;390;397;0	597;0	481;716	321;4	200;0;387;400;0	351;0	481;717	511;4	472;0;42;388;397; ; ; ; ;
29465;1468;386;391;0	597;0	480;718	334;4	224;0;386;402;0	350;0	481;715	702;4	450;0;42;388;397; ; ; ; ;
29485;1469;392;382;0	597;0	480;718	334;4	216;0;380;402;0	350;0	481;715	702;4	429;0;42;388;397; ; ; ; ;
29505;1470;397;396;0	597;0	480;718	334;4	212;0;389;400;0	350;0	481;715	702;4	525;0;42;388;397; ; ; ; ;
29525;1471;386;386;0	597;0	480;718	334;4	244;0;385;402;0	350;0	480;715	702;4	492;0;42;388;397; ; ; ; ;
29545;1472;384;389;0	597;0	480;718	334;4	232;0;393;396;0	350;0	480;715	702;4	471;0;42;388;397; ; ; ; ;
29564;1473;381;392;0	597;0	480;717	094;4	232;0;394;395;0	350;0	480;716	259;4	518;0;42;388;397; ; ; ; ;
29584;1474;396;399;0	597;0	480;717	094;4	203;0;380;396;0	350;0	481;716	259;4	487;0;42;388;397; ; ; ; ;
29604;1475;386;399;0	597;0	480;717	094;4	213;0;388;397;0	350;0	481;716	259;4	498;0;42;388;397; ; ; ; ;
29624;1476;389;398;0	597;0	480;717	094;4	258;0;383;398;0	350;0	481;716	259;4	537;0;42;388;397; ; ; ; ;
29644;1477;392;396;0	597;0	480;717	094;4	226;0;386;396;0	350;0	481;716	259;4	508;0;42;388;397; ; ; ; ;
29664;1478;387;396;0	597;0	480;716	434;4	241;0;384;396;0	350;0	481;716	521;4	526;0;42;388;397; ; ; ; ;
29684;1479;388;400;0	596;0	480;716	434;4	240;0;388;402;0	349;0	481;716	521;4	502;0;42;388;397; ; ; ; ;
29704;1480;393;405;0	596;0	481;716	434;4	254;0;386;404;0	349;0	481;716	521;4	536;0;42;388;397; ; ; ; ;
29724;1481;388;400;0	596;0	480;716	434;4	325;0;388;396;0	349;0	481;716	521;4	529;0;42;388;397; ; ; ; ;
29744;1482;386;402;0	596;0	480;716	434;4	222;0;387;392;0	349;0	481;716	521;4	496;0;42;388;397; ; ; ; ;
29764;1483;388;404;0	596;0	480;716	512;4	245;0;387;390;0	349;0	481;716	732;4	512;0;42;388;397; ; ; ; ;
29784;1484;383;395;0	596;0	480;716	512;4	289;0;387;398;0	349;0	481;716	732;4	573;0;42;388;397; ; ; ; ;
29804;1485;386;396;0	596;0	480;716	512;4	301;0;389;395;0	349;0	481;716	732;4	598;0;42;388;397; ; ; ; ;
29824;1486;389;397;0	596;0	480;716	512;4	303;0;392;398;0	349;0	481;716	732;4	615;0;42;388;397; ; ; ; ;
29843;1487;386;394;0	596;0	480;716	512;4	308;0;393;394;0	349;0	481;716	732;4	597;0;42;388;397; ; ; ; ;
29863;1488;387;394;0	596;0	480;717	573;4	317;0;394;394;0	349;0	481;716	738;4	602;0;42;388;397; ; ; ; ;
29883;1489;393;391;0	596;0	480;717	573;4	344;0;390;392;0	349;0	481;716	738;4	630;0;42;388;397; ; ; ; ;
29903;1490;389;395;0	596;0	480;717	573;4	330;0;394;394;0	349;0	481;716	738;4	630;0;42;388;397; ; ; ; ;
29923;1491;393;394;0	596;0	480;717	573;4	315;0;393;390;0	349;0	481;716	738;4	609;0;42;388;397; ; ; ; ;
29943;1492;395;399;0	596;0	480;717	573;4	318;0;390;393;0	349;0	481;716	738;4	601;0;42;388;397; ; ; ; ;
29963;1493;394;399;0	596;0	480;718	092;4	324;0;391;392;0	349;0	481;716	207;4	591;0;42;388;397; ; ; ; ;
29983;1494;389;399;0	596;0	480;718	092;4	335;0;385;395;0	349;0	481;716	207;4	640;0;42;388;397; ; ; ; ;
30003;1495;391;395;0	596;0	480;718	092;4	314;0;388;386;0	349;0	482;716	207;4	635;0;42;388;397; ; ; ; ;
30023;1496;397;396;0	596;0	480;718	092;4	327;0;386;389;0	349;0	482;716	207;4	655;0;42;388;397; ; ; ; ;
30043;1497;393;399;0	596;0	480;718	092;4	279;0;387;387;0	349;0	482;716	207;4	663;0;42;388;397; ; ; ; ;
30063;1498;396;397;0	596;0	481;718	025;4	272;0;386;388;0	349;0	482;716	805;4	671;0;42;388;397; ; ; ; ;
30083;1499;393;401;0	596;0	480;718	025;4	354;0;386;393;0	349;0	481;716	805;4	646;0;42;388;397; ; ; ; ;
30103;1500;393;400;0	596;0	480;718	025;4	296;0;393;397;0	349;0	481;716	805;4	622;0;42;388;397; ; ; ; ;
30123;1501;390;397;0	596;0	480;718	025;4	268;0;389;399;0	349;0	481;716	805;4	658;0;42;388;397; ; ; ; ;
30142;1502;395;397;0	596;0	480;718	025;4	297;0;387;394;0	349;0	482;716	805;4	612;0;42;388;397; ; ; ; ;
30162;1503;394;398;0	595;0	480;716	696;4	280;0;389;396;0	349;0	482;716	031;4	615;0;42;388;397; ; ; ; ;
30182;1504;389;400;0	595;0	480;716	696;4	264;0;396;402;0	349;0	481;716	031;4	633;0;42;388;397; ; ; ; ;
30202;1505;389;393;0	595;0	480;716	696;4	311;0;389;395;0	349;0	481;716	031;4	581;0;42;388;397; ; ; ; ;
30222;1506;390;403;0	595;0	480;716	696;4	316;0;389;394;0	349;0	481;716	031;4	602;0;42;388;397; ; ; ; ;
30242;1507;387;407;0	595;0	479;716	696;4	305;0;387;397;0	349;0	481;716	031;4	631;0;42;388;397; ; ; ; ;
30262;1508;386;405;0	595;0	479;717	751;4	311;0;386;397;0	349;0	481;716	600;4	614;0;42;388;397; ; ; ; ;
30282;1509;389;406;0	595;0	479;717	751;4	300;0;393;398;0	349;0	481;716	600;4	570;0;42;388;397; ; ; ; ;
30302;1510;389;396;0	595;0	479;717	751;4	274;0;398;394;0	349;0	481;716	600;4	568;0;42;388;397; ; ; ; ;
30322;1511;388;403;0	595;0	479;717	751;4	294;0;396;400;0	349;0	481;716	600;4	553;0;42;388;397; ; ; ; ;
30342;1512;391;402;0	595;0	479;717	751;4	284;0;393;403;0	349;0	481;716	600;4	602;0;42;388;397; ; ; ; ;
30362;1513;391;403;0	595;0	479;716	631;4	287;0;395;402;0	349;0	481;716	636;4	601;0;42;388;397; ; ; ; ;
30382;1514;391;408;0	595;0	479;716	631;4	261;0;394;396;0	349;0	481;716	636;4	546;0;42;388;397; ; ; ; ;
30402;1515;400;394;0	596;0	479;716	631;4	258;0;388;395;0	349;0	481;716	636;4	522;0;42;388;397; ; ; ; ;
30421;1516;392;399;0	596;0	479;716	631;4	270;0;388;398;0	349;0	481;716	636;4	543;0;42;388;397; ; ; ; ;
30442;1517;390;393;0	596;0	479;716	631;4	249;0;390;395;0	349;0	481;716	636;4	530;0;42;388;397; ; ; ; ;
30461;1518;392;393;0	596;0	479;718	612;4	260;0;391;395;0	349;0	481;717	744;4	547;0;42;388;397; ; ; ; ;
30481;1519;392;395;0	596;0	478;718	612;4	276;0;392;400;0	349;0	480;717	744;4	551;0;42;388;397; ; ; ; ;
30501;1520;389;399;0	596;0	478;718	612;4	267;0;384;394;0	349;0	480;717	744;4	517;0;42;388;397; ; ; ; ;
30521;1521;395;397;0	596;0	478;718	612;4	311;0;390;396;0	349;0	480;717	744;4	514;0;42;388;397; ; ; ; ;
30541;1522;392;396;0	596;0	478;718	612;4	229;0;391;388;0	349;0	480;717	744;4	458;0;42;388;397; ; ; ; ;
30561;1523;393;397;0	596;0	478;717	223;4	223;0;391;386;0	349;0	480;717	441;4	436;0;42;388;397; ; ; ; ;
30581;1524;386;403;0	595;0	478;717	223;4	266;0;391;392;0	349;0	480;717	441;4	523;0;42;388;397; ; ; ; ;
30601;1525;385;403;0	595;0	478;717	223;4	295;0;396;397;0	349;0	481;717	441;4	512;0;42;388;397; ; ; ; ;
30621;1526;390;397;0	595;0	479;717	223;4	217;0;392;402;0	348;0	481;717	441;4	490;0;42;388;397; ; ; ; ;
30641;1527;386;388;0	595;0	479;717	223;4	235;0;392;401;0	348;0	481;717	441;4	511;0;42;388;397; ; ; ; ;
30661;1528;386;385;0	595;0	479;717	362;4	228;0;392;400;0	348;0	481;717	335;4	503;0;42;388;397; ; ; ; ;
30681;1529;391;395;0	595;0	479;717	362;4	290;0;390;401;0	348;0	481;717	335;4	534;0;42;388;397; ; ; ; ;
30701;1530;390;395;0	595;0	479;717	362;4	253;0;393;393;0	348;0	482;717	335;4	516;0;42;388;397; ; ; ; ;
30721;1531;389;399;0	594;0	479;717	362;4	246;0;393;394;0	347;0	482;717	335;4	559;0;42;388;397; ; ; ; ;
30740;1532;389;399;0	594;0	479;717	362;4	178;0;393;398;0	347;0	482;717	335;4	544;0;42;388;397; ; ; ; ;
30760;1533;390;400;0	594;0	479;715	708;4	140;0;394;395;0	347;0	482;716	475;4	542;0;42;388;397; ; ; ; ;
30780;1534;388;396;0	594;0	480;715	708;4	235;0;395;393;0	346;0	483;716	475;4	551;0;42;388;397; ; ; ; ;
30800;1535;389;398;0	594;0	480;715	708;4	226;0;392;398;0	346;0	483;716	475;4	534;0;42;388;397; ; ; ; ;
30820;1536;393;405;0	594;0	480;715	708;4	228;0;387;396;0	346;0	483;716	475;4	558;0;42;388;397; ; ; ; ;
30840;1537;386;394;0	593;0	480;715	708;4	212;0;385;403;0	346;0	483;716	475;4	535;0;42;388;397; ; ; ; ;
30860;1538;387;397;0	593;0	480;715	631;4	208;0;383;404;0	346;0	484;715	947;4	540;0;42;388;397; ; ; ; ;
30880;1539;384;401;0	593;0	480;715	631;4	226;0;392;395;0	346;0	483;715	947;4	543;0;42;388;397; ; ; ; ;
30900;1540;384;405;0	593;0	480;715	631;4	206;0;391;398;0	345;0	483;715	947;4	588;0;42;388;397; ; ; ; ;
30920;1541;383;397;0	592;0	480;715	631;4	224;0;394;403;0	345;0	483;715	947;4	577;0;42;388;397; ; ; ; ;
30940;1542;388;391;0	592;0	480;715	631;4	266;0;388;394;0	345;0	483;715	947;4	568;0;42;388;397; ; ; ; ;
30960;1543;388;389;0	592;0	480;716	358;4	269;0;388;397;0	345;0	483;716	023;4	590;0;42;388;397; ; ; ; ;
30980;1544;357;391;0	592;0	480;716	358;4	260;0;365;395;0	345;0	483;716	023;4	572;0;42;388;397; ; ; ; ;
31000;1545;305;392;0	592;0	480;716	358;4	238;0;302;390;0	345;0	483;716	023;4	602;0;43;298;389; ; ; ; ;
31019;1546;301;382;0	592;0	480;716	358;4	243;0;306;394;0	345;0	484;716	023;4	611;0;43;298;389; ; ; ; ;
31039;1547;308;384;0	591;0	480;716	358;4	265;0;311;390;0	344;0	484;716	023;4	647;0;43;298;389; ; ; ; ;
31059;1548;308;387;0	591;0	481;714	803;4	247;0;315;391;0	344;0	484;715	610;4	662;0;43;298;389; ; ; ; ;
31079;1549;296;380;0	591;0	481;714	803;4	305;0;305;383;0	344;0	485;715	610;4	612;0;43;298;389; ; ; ; ;
31099;1550;285;393;0	590;0	480;714	803;4	332;0;306;393;0	343;0	484;715	610;4	621;0;43;298;389; ; ; ; ;
31119;1551;298;389;0	590;0	480;714	803;4	335;0;315;391;0	343;0	484;715	610;4	622;0;43;298;389; ; ; ; ;
31139;1552;301;379;0	590;0	480;714	803;4	337;0;301;392;0	343;0	484;715	610;4	652;0;43;298;389; ; ; ; ;
31159;1553;299;385;0	590;0	480;713	943;4	333;0;304;391;0	343;0	484;716	040;4	663;0;43;298;389; ; ; ; ;
31179;1554;292;387;0	590;0	480;713	943;4	370;0;303;388;0	343;0	484;716	040;4	664;0;43;298;389; ; ; ; ;
31199;1555;294;397;0	590;0	479;713	943;4	328;0;303;390;0	343;0	484;716	040;4	719;0;43;298;389; ; ; ; ;
31219;1556;295;390;0	590;0	479;713	943;4	407;0;300;390;0	343;0	484;716	040;4	734;0;43;298;389; ; ; ; ;
31239;1557;293;395;0	590;0	479;713	943;4	387;0;301;389;0	343;0	483;716	040;4	742;0;43;298;389; ; ; ; ;
31259;1558;294;391;0	590;0	479;714	462;4	391;0;301;389;0	343;0	483;716	728;4	754;0;43;298;389; ; ; ; ;
31279;1559;289;397;0	590;0	479;714	462;4	437;0;287;393;0	343;0	483;716	728;4	771;0;43;298;389; ; ; ; ;
31299;1560;291;395;0	590;0	479;714	462;4	432;0;292;399;0	343;0	483;716	728;4	743;0;43;298;389; ; ; ; ;
31319;1561;290;393;0	591;0	479;714	462;4	443;0;300;389;0	343;0	483;716	728;4	782;0;43;298;389; ; ; ; ;
31339;1562;289;392;0	591;0	479;714	462;4	433;0;298;394;0	344;0	483;716	728;4	797;0;43;298;389; ; ; ; ;
31358;1563;288;386;0	591;0	478;719	599;4	469;0;295;389;0	344;0	482;722	648;4	833;0;43;298;389; ; ; ; ;
31378;1564;-800;-600;-1	000;-1	000;-1	000;-1	000;4;-800;-600;-1	000;-1	000;-1	000;-1	000;4; ; ; ; ; ; ; ;
31398;1565;-800;-600;-1	000;-1	000;-1	000;-1	000;4;-800;-600;-1	000;-1	000;-1	000;-1	000;4; ; ; ; ; ; ; ;
31418;1566;-800;-600;-1	000;-1	000;-1	000;-1	000;4;-800;-600;-1	000;-1	000;-1	000;-1	000;4; ; ; ; ; ; ; ;
31438;1567;-800;-600;-1	000;-1	000;-1	000;-1	000;4;-800;-600;-1	000;-1	000;-1	000;-1	000;4; ; ; ; ; ; ; ;
31458;1568;-800;-600;-1	000;-1	000;-1	000;-1	000;4;-800;-600;-1	000;-1	000;-1	000;-1	000;4; ; ; ; ; ; ; ;
31478;1569;-800;-600;-1	000;-1	000;-1	000;-1	000;4;-800;-600;-1	000;-1	000;-1	000;-1	000;4; ; ; ; ; ; ; ;
31498;1570;252;422;0	592;0	479;719	599;4	489;0;256;431;0	344;0	483;722	648;4	828;0;44;239;432; ; ; ; ;
31538;1571;256;427;0	591;0	479;712	760;4	448;0;257;433;0	344;0	483;719	085;4	805;0;44;239;432; ; ; ; ;
31558;1572;254;429;0	591;0	479;712	760;4	357;0;261;430;0	344;0	483;719	085;4	697;0;44;239;432; ; ; ; ;
31578;1573;252;428;0	591;0	479;712	760;4	341;0;255;424;0	344;0	483;719	085;4	723;0;44;239;432; ; ; ; ;
31598;1574;243;428;0	591;0	479;712	760;4	328;0;256;423;0	344;0	483;719	085;4	677;0;44;239;432; ; ; ; ;
31618;1575;246;431;0	591;0	479;712	760;4	286;0;252;428;0	344;0	484;719	085;4	662;0;44;239;432; ; ; ; ;
31637;1576;241;429;0	591;0	479;714	268;4	277;0;252;425;0	344;0	484;718	180;4	655;0;44;239;432; ; ; ; ;
31657;1577;250;423;0	591;0	479;714	268;4	335;0;255;421;0	344;0	484;718	180;4	644;0;44;239;432; ; ; ; ;
31677;1578;239;428;0	591;0	479;714	268;4	306;0;222;430;0	344;0	483;718	180;4	636;0;44;239;432; ; ; ; ;
31697;1579;235;436;0	592;0	479;714	268;4	345;0;237;435;0	344;0	483;718	180;4	603;0;44;239;432; ; ; ; ;
31717;1580;236;441;0	592;0	479;714	268;4	288;0;221;427;0	345;0	484;718	180;4	614;0;44;239;432; ; ; ; ;
31737;1581;237;446;0	592;0	479;713	350;4	290;0;225;427;0	345;0	483;718	953;4	604;0;44;239;432; ; ; ; ;
31757;1582;242;443;0	592;0	479;713	350;4	292;0;232;431;0	345;0	483;718	953;4	645;0;44;239;432; ; ; ; ;
31777;1583;245;432;0	592;0	479;713	350;4	266;0;227;430;0	345;0	483;718	953;4	645;0;44;239;432; ; ; ; ;
31797;1584;239;433;0	592;0	479;713	350;4	313;0;225;440;0	345;0	483;718	953;4	667;0;44;239;432; ; ; ; ;
31817;1585;246;438;0	592;0	479;713	350;4	330;0;224;437;0	345;0	483;718	953;4	621;0;44;239;432; ; ; ; ;
31837;1586;244;432;0	592;0	480;713	278;4	331;0;223;440;0	345;0	483;717	883;4	618;0;44;239;432; ; ; ; ;
31857;1587;232;443;0	592;0	479;713	278;4	247;0;228;433;0	345;0	483;717	883;4	672;0;44;239;432; ; ; ; ;
31877;1588;226;438;0	592;0	479;713	278;4	268;0;226;436;0	345;0	483;717	883;4	652;0;44;239;432; ; ; ; ;
31897;1589;376;406;0	591;0	479;713	278;4	319;0;372;398;0	344;0	483;717	883;4	629;0;45;376;404; ; ; ; ;
31917;1590;367;410;0	590;0	479;713	278;4	308;0;364;408;0	343;0	483;717	883;4	629;0;45;376;404; ; ; ; ;
31936;1591;356;410;0	590;0	479;718	597;4	328;0;357;398;0	343;0	483;717	433;4	625;0;45;376;404; ; ; ; ;
31956;1592;385;400;0	590;0	478;718	597;4	261;0;375;401;0	343;0	483;717	433;4	620;0;45;376;404; ; ; ; ;
31976;1593;384;406;0	590;0	478;718	597;4	260;0;375;404;0	343;0	483;717	433;4	577;0;45;376;404; ; ; ; ;
31996;1594;375;406;0	590;0	478;718	597;4	251;0;370;409;0	343;0	483;717	433;4	560;0;45;376;404; ; ; ; ;
32016;1595;381;407;0	590;0	478;718	597;4	174;0;369;402;0	343;0	483;717	433;4	509;0;45;376;404; ; ; ; ;
32036;1596;377;409;0	591;0	478;717	010;4	155;0;367;404;0	343;0	483;717	326;4	480;0;45;376;404; ; ; ; ;
32056;1597;385;411;0	591;0	478;717	010;4	155;0;376;402;0	343;0	483;717	326;4	484;0;45;376;404; ; ; ; ;
32076;1598;387;405;0	591;0	479;717	010;4	188;0;374;409;0	344;0	483;717	326;4	503;0;45;376;404; ; ; ; ;
32096;1599;383;400;0	591;0	479;717	010;4	172;0;369;401;0	344;0	483;717	326;4	421;0;45;376;404; ; ; ; ;
32116;1600;389;402;0	591;0	479;717	010;4	108;0;379;407;0	344;0	483;717	326;4	426;0;45;376;404; ; ; ; ;
32136;1601;389;399;0	592;0	479;716	668;4	115;0;378;404;0	344;0	483;717	226;4	431;0;45;376;404; ; ; ; ;
32156;1602;379;401;0	592;0	479;716	668;4	102;0;379;402;0	344;0	483;717	226;4	427;0;45;376;404; ; ; ; ;
32176;1603;387;411;0	592;0	479;716	668;4	064;0;361;407;0	345;0	483;717	226;4	394;0;45;376;404; ; ; ; ;
32196;1604;388;402;0	592;0	479;716	668;4	088;0;369;411;0	345;0	483;717	226;4	387;0;45;376;404; ; ; ; ;
32216;1605;384;409;0	592;0	479;716	668;4	026;0;362;408;0	345;0	482;717	226;4	326;0;45;376;404; ; ; ; ;
32235;1606;388;405;0	592;0	479;717	076;4	023;0;365;409;0	345;0	483;717	903;4	303;0;45;376;404; ; ; ; ;
32255;1607;381;398;0	592;0	479;717	076;4	017;0;375;414;0	345;0	483;717	903;4	318;0;45;376;404; ; ; ; ;
32275;1608;383;397;0	592;0	479;717	076;4	029;0;367;398;0	345;0	483;717	903;4	263;0;45;376;404; ; ; ; ;
32295;1609;389;401;0	592;0	479;717	076;4	008;0;373;403;0	345;0	483;717	903;4	248;0;45;376;404; ; ; ; ;
32315;1610;387;396;0	592;0	479;717	076;4	075;0;370;404;0	345;0	482;717	903;4	274;0;45;376;404; ; ; ; ;
32335;1611;386;397;0	592;0	479;715	891;4	074;0;373;406;0	345;0	483;717	035;4	268;0;45;376;404; ; ; ; ;
32355;1612;382;401;0	592;0	479;715	891;3	983;0;379;407;0	345;0	483;717	035;4	312;0;45;376;404; ; ; ; ;
32375;1613;384;401;0	592;0	479;715	891;3	978;0;369;405;0	345;0	483;717	035;4	333;0;45;376;404; ; ; ; ;
32395;1614;352;318;0	592;0	478;715	891;4	005;0;351;349;0	345;0	482;717	035;4	353;0; ; ; ; ; ; ; ;
32415;1615;342;263;0	592;0	477;715	891;4	001;0;342;279;0	345;0	481;717	035;4	265;0; ; ; ; ; ; ; ;
32435;1616;333;234;0	592;0	477;713	243;3	983;0;330;258;0	345;0	481;713	267;4	255;0; ; ; ; ; ; ; ;
32455;1617;346;279;0	592;0	477;713	243;3	903;0;344;285;0	345;0	481;713	267;4	243;0;46;344;281; ; ; ; ;
32475;1618;348;265;0	592;0	477;713	243;3	939;0;346;287;0	345;0	481;713	267;4	241;0;46;344;281; ; ; ; ;
32495;1619;345;281;0	592;0	477;713	243;3	913;0;339;293;0	345;0	481;713	267;4	212;0;46;344;281; ; ; ; ;
32515;1620;347;279;0	592;0	477;713	243;3	893;0;342;278;0	345;0	481;713	267;4	191;0;46;344;281; ; ; ; ;
32534;1621;347;274;0	592;0	478;715	491;3	916;0;341;278;0	345;0	482;714	385;4	185;0;46;344;281; ; ; ; ;
32554;1622;344;276;0	592;0	478;715	491;3	911;0;346;280;0	345;0	482;714	385;4	238;0;46;344;281; ; ; ; ;
32574;1623;345;283;0	592;0	478;715	491;3	910;0;346;287;0	345;0	482;714	385;4	221;0;46;344;281; ; ; ; ;
32594;1624;349;281;0	592;0	477;715	491;3	973;0;333;286;0	344;0	481;714	385;4	151;0;46;344;281; ; ; ; ;
32614;1625;344;277;0	591;0	477;715	491;3	859;0;353;285;0	344;0	481;714	385;4	206;0;46;344;281; ; ; ; ;
32634;1626;346;279;0	591;0	477;716	386;3	875;0;350;286;0	344;0	481;712	772;4	169;0;46;344;281; ; ; ; ;
32654;1627;347;284;0	591;0	476;716	386;3	944;0;339;292;0	345;0	480;712	772;4	154;0;46;344;281; ; ; ; ;
32674;1628;-800;-600;-1	000;-1	000;-1	000;-1	000;4;-800;-600;-1	000;-1	000;-1	000;-1	000;4; ; ; ; ; ; ; ;
32694;1629;-800;-600;-1	000;-1	000;-1	000;-1	000;4;-800;-600;-1	000;-1	000;-1	000;-1	000;4; ; ; ; ; ; ; ;
32714;1630;-800;-600;-1	000;-1	000;-1	000;-1	000;4;-800;-600;-1	000;-1	000;-1	000;-1	000;4; ; ; ; ; ; ; ;
32734;1631;-800;-600;-1	000;-1	000;-1	000;-1	000;4;-800;-600;-1	000;-1	000;-1	000;-1	000;4; ; ; ; ; ; ; ;
32754;1632;-800;-600;-1	000;-1	000;-1	000;-1	000;4;-800;-600;-1	000;-1	000;-1	000;-1	000;4; ; ; ; ; ; ; ;
32774;1633;-800;-600;-1	000;-1	000;-1	000;-1	000;4;-800;-600;-1	000;-1	000;-1	000;-1	000;4; ; ; ; ; ; ; ;
32794;1634;-800;-600;-1	000;-1	000;-1	000;-1	000;4;-800;-600;-1	000;-1	000;-1	000;-1	000;4; ; ; ; ; ; ; ;
32814;1635;-800;-600;-1	000;-1	000;-1	000;-1	000;4;-800;-600;-1	000;-1	000;-1	000;-1	000;4; ; ; ; ; ; ; ;
32834;1636;-800;-600;-1	000;-1	000;-1	000;-1	000;4;-800;-600;-1	000;-1	000;-1	000;-1	000;4; ; ; ; ; ; ; ;
32853;1637;-800;-600;0	589;0	478;-1	000;-1	000;4;-800;-600;0	342;0	483;-1	000;-1	000;4; ; ; ; ; ; ; ;
32933;1638;409;431;0	589;0	478;708	475;3	904;0;386;440;0	342;0	483;715	840;4	183;0;47;385;405; ; ; ; ;
32953;1639;414;444;0	589;0	479;708	475;3	837;0;401;445;0	342;0	483;715	840;4	213;0;47;385;405; ; ; ; ;
32973;1640;404;443;0	589;0	479;708	475;3	887;0;392;440;0	342;0	483;715	840;4	193;0;47;385;405; ; ; ; ;
32993;1641;410;441;0	589;0	479;708	475;3	897;0;389;442;0	342;0	483;715	840;4	164;0;47;385;405; ; ; ; ;
33013;1642;409;433;0	589;0	479;717	172;3	922;0;395;443;0	341;0	483;717	715;4	183;0;47;385;405; ; ; ; ;
33033;1643;398;415;0	589;0	478;717	172;3	990;0;382;413;0	342;0	483;717	715;4	236;0;47;385;405; ; ; ; ;
33053;1644;392;405;0	589;0	479;717	172;3	931;0;385;408;0	342;0	483;717	715;4	211;0;47;385;405; ; ; ; ;
33073;1645;394;397;0	589;0	479;717	172;3	980;0;385;412;0	342;0	484;717	715;4	245;0;47;385;405; ; ; ; ;
33093;1646;398;404;0	589;0	479;717	172;3	999;0;395;405;0	342;0	484;717	715;4	341;0;47;385;405; ; ; ; ;
33113;1647;396;401;0	589;0	479;716	467;3	979;0;398;405;0	342;0	483;717	918;4	347;0;47;385;405; ; ; ; ;
33132;1648;393;416;0	589;0	479;716	467;4	017;0;389;419;0	342;0	483;717	918;4	304;0;47;385;405; ; ; ; ;
33152;1649;399;425;0	589;0	478;716	467;4	073;0;387;424;0	342;0	483;717	918;4	348;0;47;385;405; ; ; ; ;
33172;1650;387;423;0	589;0	478;716	467;4	037;0;389;413;0	342;0	483;717	918;4	388;0;47;385;405; ; ; ; ;
33192;1651;384;409;0	589;0	478;716	467;4	069;0;388;414;0	342;0	483;717	918;4	409;0;47;385;405; ; ; ; ;
33212;1652;383;413;0	589;0	479;715	834;4	052;0;388;416;0	342;0	483;717	802;4	429;0;47;385;405; ; ; ; ;
33232;1653;403;404;0	589;0	479;715	834;4	139;0;387;404;0	342;0	484;717	802;4	436;0;47;385;405; ; ; ; ;
33252;1654;395;402;0	589;0	479;715	834;4	138;0;391;397;0	342;0	484;717	802;4	455;0;47;385;405; ; ; ; ;
33272;1655;393;386;0	589;0	479;715	834;4	144;0;384;399;0	342;0	484;717	802;4	474;0;47;385;405; ; ; ; ;
33294;1656;386;397;0	589;0	479;715	834;4	181;0;384;399;0	342;0	484;717	802;4	463;0;47;385;405; ; ; ; ;
33312;1657;382;390;0	589;0	479;716	060;4	187;0;384;400;0	342;0	484;716	889;4	467;0;47;385;405; ; ; ; ;
33332;1658;385;403;0	590;0	479;716	060;4	172;0;381;396;0	343;0	484;716	889;4	473;0;47;385;405; ; ; ; ;
33352;1659;390;399;0	590;0	479;716	060;4	148;0;382;401;0	343;0	484;716	889;4	441;0;47;385;405; ; ; ; ;
33372;1660;387;401;0	590;0	479;716	060;4	129;0;380;399;0	343;0	484;716	889;4	424;0;47;385;405; ; ; ; ;
33392;1661;388;408;0	590;0	479;716	060;4	180;0;386;397;0	342;0	484;716	889;4	487;0;47;385;405; ; ; ; ;
33412;1662;387;407;0	589;0	479;715	651;4	161;0;386;400;0	342;0	484;716	388;4	464;0;47;385;405; ; ; ; ;
33431;1663;395;402;0	589;0	479;715	651;4	094;0;389;400;0	342;0	484;716	388;4	382;0;47;385;405; ; ; ; ;
33451;1664;386;405;0	589;0	479;715	651;4	121;0;381;398;0	342;0	484;716	388;4	324;0;47;385;405; ; ; ; ;
33471;1665;385;397;0	589;0	479;715	651;4	049;0;378;404;0	342;0	484;716	388;4	364;0;47;385;405; ; ; ; ;
33491;1666;389;398;0	589;0	479;715	651;4	129;0;377;406;0	342;0	484;716	388;4	324;0;47;385;405; ; ; ; ;
33511;1667;389;398;0	589;0	479;715	305;4	105;0;377;407;0	342;0	484;716	039;4	336;0;47;385;405; ; ; ; ;
33531;1668;392;400;0	588;0	479;715	305;4	057;0;385;403;0	341;0	484;716	039;4	259;0;47;385;405; ; ; ; ;
33551;1669;389;406;0	588;0	479;715	305;4	077;0;380;403;0	341;0	484;716	039;4	266;0;47;385;405; ; ; ; ;
33571;1670;385;396;0	588;0	479;715	305;4	101;0;380;401;0	341;0	484;716	039;4	311;0;47;385;405; ; ; ; ;
33591;1671;383;388;0	588;0	479;715	305;4	066;0;376;406;0	340;0	484;716	039;4	276;0;47;385;405; ; ; ; ;
33611;1672;380;389;0	588;0	479;714	245;4	077;0;375;406;0	340;0	484;715	763;4	293;0;47;385;405; ; ; ; ;
33631;1673;384;401;0	588;0	479;714	245;4	017;0;375;411;0	340;0	484;715	763;4	209;0;47;385;405; ; ; ; ;
33651;1674;388;388;0	588;0	479;714	245;3	994;0;374;407;0	340;0	484;715	763;4	255;0;47;385;405; ; ; ; ;
33671;1675;374;405;0	587;0	479;714	245;4	007;0;378;405;0	340;0	484;715	763;4	245;0;47;385;405; ; ; ; ;
33691;1676;385;402;0	587;0	479;714	245;3	971;0;372;401;0	340;0	484;715	763;4	285;0;47;385;405; ; ; ; ;
33710;1677;383;400;0	587;0	479;715	153;3	973;0;373;398;0	340;0	485;716	771;4	298;0;47;385;405; ; ; ; ;
33730;1678;383;398;0	587;0	479;715	153;3	934;0;380;404;0	340;0	485;716	771;4	196;0;47;385;405; ; ; ; ;
33750;1679;391;411;0	587;0	480;715	153;4	012;0;376;396;0	340;0	485;716	771;4	272;0;47;385;405; ; ; ; ;
33770;1680;390;406;0	587;0	480;715	153;3	966;0;378;398;0	340;0	485;716	771;4	255;0;47;385;405; ; ; ; ;
33790;1681;383;409;0	588;0	480;715	153;3	972;0;377;411;0	340;0	485;716	771;4	274;0;47;385;405; ; ; ; ;
33810;1682;386;406;0	588;0	480;714	423;3	975;0;376;409;0	340;0	485;715	909;4	264;0;47;385;405; ; ; ; ;
33830;1683;382;403;0	587;0	480;714	423;3	969;0;375;401;0	340;0	485;715	909;4	214;0;47;385;405; ; ; ; ;
33850;1684;379;394;0	587;0	480;714	423;3	998;0;379;399;0	340;0	485;715	909;4	207;0;47;385;405; ; ; ; ;
33870;1685;383;383;0	587;0	480;714	423;4	026;0;380;400;0	340;0	485;715	909;4	231;0;47;385;405; ; ; ; ;
33890;1686;387;390;0	587;0	480;714	423;4	006;0;379;399;0	340;0	485;715	909;4	256;0;47;385;405; ; ; ; ;
33910;1687;387;385;0	587;0	480;714	196;4	018;0;379;399;0	340;0	486;716	474;4	265;0;47;385;405; ; ; ; ;
33930;1688;402;405;0	587;0	480;714	196;3	965;0;382;409;0	340;0	485;716	474;4	255;0;47;385;405; ; ; ; ;
33950;1689;395;391;0	587;0	480;714	196;4	044;0;370;398;0	340;0	485;716	474;4	310;0;47;385;405; ; ; ; ;
33970;1690;385;394;0	587;0	480;714	196;4	051;0;376;389;0	339;0	485;716	474;4	253;0;47;385;405; ; ; ; ;
33990;1691;379;403;0	587;0	480;714	196;4	012;0;377;401;0	339;0	485;716	474;4	318;0;47;385;405; ; ; ; ;
34010;1692;373;396;0	587;0	480;714	317;4	059;0;378;400;0	339;0	486;715	273;4	295;0;47;385;405; ; ; ; ;
34029;1693;476;412;0	586;0	480;714	317;4	084;0;467;401;0	339;0	485;715	273;4	349;0;48;464;403; ; ; ; ;
34049;1694;461;403;0	586;0	480;714	317;4	096;0;449;397;0	339;0	486;715	273;4	268;0;48;464;403; ; ; ; ;
34069;1695;463;401;0	586;0	480;714	317;4	069;0;462;398;0	339;0	486;715	273;4	297;0;48;464;403; ; ; ; ;
34089;1696;465;400;0	586;0	480;714	317;4	105;0;464;393;0	339;0	485;715	273;4	345;0;48;464;403; ; ; ; ;
34109;1697;468;397;0	586;0	480;716	923;4	114;0;464;394;0	338;0	486;713	626;4	302;0;48;464;403; ; ; ; ;
34129;1698;477;407;0	586;0	480;716	923;4	149;0;463;403;0	339;0	486;713	626;4	344;0;48;464;403; ; ; ; ;
34149;1699;467;407;0	586;0	480;716	923;4	150;0;458;398;0	339;0	486;713	626;4	362;0;48;464;403; ; ; ; ;
34169;1700;468;408;0	586;0	480;716	923;4	155;0;460;398;0	339;0	486;713	626;4	405;0;48;464;403; ; ; ; ;
34189;1701;462;407;0	586;0	481;716	923;4	130;0;467;408;0	339;0	486;713	626;4	419;0;48;464;403; ; ; ; ;
34209;1702;460;407;0	586;0	481;716	851;4	130;0;466;404;0	338;0	486;715	391;4	443;0;48;464;403; ; ; ; ;
34229;1703;471;406;0	586;0	480;716	851;4	182;0;456;414;0	338;0	486;715	391;4	454;0;48;464;403; ; ; ; ;
34249;1704;476;407;0	585;0	480;716	851;4	221;0;463;405;0	338;0	486;715	391;4	449;0;48;464;403; ; ; ; ;
34269;1705;472;404;0	585;0	480;716	851;4	212;0;460;402;0	338;0	486;715	391;4	475;0;48;464;403; ; ; ; ;
34289;1706;470;405;0	585;0	480;716	851;4	186;0;459;408;0	338;0	486;715	391;4	490;0;48;464;403; ; ; ; ;
34308;1707;471;405;0	585;0	480;716	399;4	201;0;461;409;0	338;0	486;714	135;4	490;0;48;464;403; ; ; ; ;
34328;1708;465;404;0	585;0	480;716	399;4	187;0;470;399;0	338;0	486;714	135;4	450;0;48;464;403; ; ; ; ;
34348;1709;539;419;0	584;0	480;716	399;4	288;0;541;430;0	337;0	486;714	135;4	533;0;49;541;433; ; ; ; ;
34368;1710;533;423;0	584;0	480;716	399;4	280;0;527;434;0	336;0	486;714	135;4	527;0;49;541;433; ; ; ; ;
34388;1711;537;419;0	583;0	480;716	399;4	258;0;535;432;0	336;0	486;714	135;4	587;0;49;541;433; ; ; ; ;
34408;1712;535;420;0	583;0	480;716	687;4	247;0;527;435;0	336;0	486;713	121;4	597;0;49;541;433; ; ; ; ;
34428;1713;542;423;0	583;0	480;716	687;4	254;0;538;436;0	336;0	486;713	121;4	569;0;49;541;433; ; ; ; ;
34450;1714;540;427;0	583;0	480;716	687;4	304;0;541;425;0	336;0	486;713	121;4	501;0;49;541;433; ; ; ; ;
34468;1715;545;432;0	583;0	480;716	687;4	333;0;540;425;0	336;0	486;713	121;4	500;0;49;541;433; ; ; ; ;
34488;1716;550;423;0	583;0	479;716	687;4	287;0;546;440;0	336;0	486;713	121;4	507;0;49;541;433; ; ; ; ;
34508;1717;551;427;0	583;0	480;716	725;4	292;0;548;434;0	335;0	485;715	253;4	523;0;49;541;433; ; ; ; ;
34530;1718;551;439;0	583;0	479;716	725;4	304;0;545;433;0	336;0	485;715	253;4	568;0;49;541;433; ; ; ; ;
34548;1719;545;437;0	583;0	479;716	725;4	302;0;534;439;0	336;0	485;715	253;4	610;0;49;541;433; ; ; ; ;
34571;1720;542;432;0	583;0	479;716	725;4	272;0;538;434;0	336;0	485;715	253;4	595;0;49;541;433; ; ; ; ;
34588;1721;556;429;0	583;0	479;716	725;4	318;0;536;439;0	336;0	485;715	253;4	582;0;49;541;433; ; ; ; ;
34609;1722;553;426;0	583;0	480;717	883;4	317;0;537;439;0	336;0	485;714	187;4	594;0;49;541;433; ; ; ; ;
34627;1723;548;428;0	583;0	480;717	883;4	322;0;533;442;0	336;0	485;714	187;4	523;0;49;541;433; ; ; ; ;
34648;1724;549;430;0	583;0	480;717	883;4	310;0;536;436;0	336;0	485;714	187;4	525;0;49;541;433; ; ; ; ;
34667;1725;542;421;0	583;0	480;717	883;4	283;0;545;432;0	336;0	485;714	187;4	566;0;49;541;433; ; ; ; ;
34688;1726;552;427;0	584;0	480;717	883;4	314;0;536;433;0	336;0	485;714	187;4	591;0;49;541;433; ; ; ; ;
34707;1727;551;426;0	584;0	480;717	289;4	303;0;538;434;0	336;0	485;714	017;4	607;0;49;541;433; ; ; ; ;
34728;1728;547;429;0	584;0	479;717	289;4	274;0;533;443;0	337;0	485;714	017;4	557;0;49;541;433; ; ; ; ;
34747;1729;542;441;0	584;0	479;717	289;4	300;0;532;435;0	337;0	485;714	017;4	549;0;49;541;433; ; ; ; ;
34770;1730;542;436;0	584;0	479;717	289;4	297;0;531;441;0	337;0	485;714	017;4	552;0;49;541;433; ; ; ; ;
34787;1731;552;437;0	584;0	479;717	289;4	307;0;536;444;0	337;0	485;714	017;4	537;0;49;541;433; ; ; ; ;
34809;1732;550;437;0	584;0	480;718	402;4	315;0;535;443;0	337;0	485;712	418;4	524;0;49;541;433; ; ; ; ;
34827;1733;546;432;0	584;0	479;718	402;4	317;0;529;431;0	337;0	485;712	418;4	527;0;49;541;433; ; ; ; ;
34848;1734;537;428;0	585;0	479;718	402;4	308;0;522;442;0	338;0	485;712	418;4	567;0;49;541;433; ; ; ; ;
34867;1735;553;441;0	585;0	479;718	402;4	339;0;537;440;0	338;0	485;712	418;4	587;0;49;541;433; ; ; ; ;
34888;1736;554;446;0	585;0	479;718	402;4	319;0;540;435;0	338;0	485;712	418;4	563;0;49;541;433; ; ; ; ;
34906;1737;554;451;0	585;0	480;718	030;4	320;0;543;440;0	338;0	485;713	308;4	574;0;49;541;433; ; ; ; ;
34929;1738;545;423;0	585;0	480;718	030;4	255;0;540;444;0	338;0	485;713	308;4	612;0;49;541;433; ; ; ; ;
34946;1739;538;428;0	585;0	480;718	030;4	271;0;532;436;0	338;0	485;713	308;4	564;0;49;541;433; ; ; ; ;
34968;1740;542;427;0	585;0	480;718	030;4	300;0;537;441;0	338;0	485;713	308;4	611;0;49;541;433; ; ; ; ;
34986;1741;547;423;0	586;0	480;718	030;4	274;0;539;443;0	339;0	485;713	308;4	609;0;49;541;433; ; ; ; ;
35008;1742;544;426;0	586;0	480;716	750;4	278;0;536;440;0	339;0	485;713	226;4	596;0;49;541;433; ; ; ; ;
35026;1743;546;431;0	586;0	480;716	750;4	222;0;533;440;0	339;0	485;713	226;4	582;0;49;541;433; ; ; ; ;
35046;1744;550;428;0	586;0	480;716	750;4	260;0;531;447;0	339;0	484;713	226;4	630;0;49;541;433; ; ; ; ;
35066;1745;557;430;0	586;0	480;716	750;4	198;0;541;442;0	339;0	484;713	226;4	613;0;49;541;433; ; ; ; ;
35086;1746;549;416;0	586;0	480;716	750;4	260;0;543;432;0	339;0	484;713	226;4	516;0;49;541;433; ; ; ; ;
35106;1747;552;413;0	586;0	480;717	694;4	245;0;545;433;0	339;0	485;714	246;4	537;0;49;541;433; ; ; ; ;
35126;1748;544;428;0	586;0	480;717	694;4	235;0;541;440;0	339;0	484;714	246;4	579;0;49;541;433; ; ; ; ;
35146;1749;544;431;0	586;0	480;717	694;4	251;0;532;440;0	339;0	484;714	246;4	526;0;49;541;433; ; ; ; ;
35166;1750;549;429;0	586;0	480;717	694;4	238;0;533;439;0	339;0	484;714	246;4	606;0;49;541;433; ; ; ; ;
35186;1751;551;430;0	586;0	480;717	694;4	227;0;535;440;0	339;0	484;714	246;4	551;0;49;541;433; ; ; ; ;
35206;1752;553;430;0	586;0	480;717	337;4	229;0;536;440;0	339;0	485;713	846;4	540;0;49;541;433; ; ; ; ;
35226;1753;546;430;0	586;0	480;717	337;4	237;0;526;442;0	339;0	484;713	846;4	479;0;49;541;433; ; ; ; ;
35245;1754;547;420;0	586;0	480;717	337;4	256;0;535;440;0	339;0	484;713	846;4	525;0;49;541;433; ; ; ; ;
35265;1755;546;423;0	586;0	480;717	337;4	260;0;531;441;0	339;0	484;713	846;4	586;0;49;541;433; ; ; ; ;
35285;1756;438;422;0	588;0	480;717	337;4	250;0;420;435;0	340;0	484;713	846;4	579;0;50;396;424; ; ; ; ;
35305;1757;429;423;0	588;0	479;716	209;4	242;0;416;431;0	341;0	484;716	464;4	588;0;50;396;424; ; ; ; ;
35325;1758;402;420;0	588;0	479;716	209;4	177;0;392;421;0	341;0	484;716	464;4	546;0;50;396;424; ; ; ; ;
35345;1759;407;423;0	589;0	479;716	209;4	191;0;387;423;0	341;0	484;716	464;4	515;0;50;396;424; ; ; ; ;
35365;1760;401;426;0	589;0	479;716	209;4	185;0;399;421;0	341;0	484;716	464;4	540;0;50;396;424; ; ; ; ;
35385;1761;398;426;0	589;0	479;716	209;4	157;0;398;419;0	342;0	484;716	464;4	499;0;50;396;424; ; ; ; ;
35405;1762;398;426;0	589;0	479;715	619;4	158;0;396;420;0	342;0	484;715	819;4	498;0;50;396;424; ; ; ; ;
35425;1763;394;430;0	589;0	480;715	619;4	131;0;388;426;0	342;0	484;715	819;4	548;0;50;396;424; ; ; ; ;
35445;1764;400;424;0	589;0	480;715	619;4	153;0;387;421;0	342;0	484;715	819;4	491;0;50;396;424; ; ; ; ;
35465;1765;395;429;0	589;0	480;715	619;4	124;0;390;430;0	342;0	484;715	819;4	527;0;50;396;424; ; ; ; ;
35485;1766;394;425;0	589;0	480;715	619;4	147;0;384;428;0	342;0	484;715	819;4	482;0;50;396;424; ; ; ; ;
35505;1767;396;426;0	589;0	480;716	090;4	137;0;384;428;0	342;0	484;715	649;4	490;0;50;396;424; ; ; ; ;
35524;1768;327;359;0	590;0	479;716	090;4	210;0;334;367;0	343;0	483;715	649;4	509;0; ; ; ; ; ; ; ;
35544;1769;338;314;0	590;0	478;716	090;4	089;0;340;321;0	343;0	483;715	649;4	461;0;51;338;327; ; ; ; ;
35564;1770;334;328;0	590;0	478;716	090;4	192;0;339;323;0	343;0	483;715	649;4	513;0;51;338;327; ; ; ; ;
35584;1771;343;323;0	590;0	478;716	090;4	144;0;340;328;0	343;0	483;715	649;4	494;0;51;338;327; ; ; ; ;
35604;1772;344;332;0	590;0	478;714	697;4	096;0;340;329;0	343;0	483;717	071;4	490;0;51;338;327; ; ; ; ;
35624;1773;336;319;0	590;0	478;714	697;4	211;0;346;331;0	343;0	482;717	071;4	482;0;51;338;327; ; ; ; ;
35644;1774;344;327;0	590;0	478;714	697;4	165;0;329;331;0	343;0	482;717	071;4	462;0;51;338;327; ; ; ; ;
35664;1775;338;326;0	590;0	478;714	697;4	173;0;337;329;0	343;0	482;717	071;4	465;0;51;338;327; ; ; ; ;
35684;1776;340;325;0	590;0	478;714	697;4	178;0;337;333;0	343;0	482;717	071;4	517;0;51;338;327; ; ; ; ;
35704;1777;343;324;0	590;0	478;715	276;4	187;0;338;335;0	343;0	482;715	877;4	503;0;51;338;327; ; ; ; ;
35724;1778;333;325;0	590;0	478;715	276;4	230;0;339;335;0	343;0	482;715	877;4	473;0;51;338;327; ; ; ; ;
35744;1779;341;330;0	590;0	478;715	276;4	191;0;333;333;0	343;0	482;715	877;4	488;0;51;338;327; ; ; ; ;
35764;1780;329;321;0	590;0	478;715	276;4	189;0;330;330;0	343;0	482;715	877;4	467;0;51;338;327; ; ; ; ;
35784;1781;347;320;0	590;0	478;715	276;4	174;0;336;321;0	343;0	483;715	877;4	499;0;51;338;327; ; ; ; ;
35804;1782;345;319;0	590;0	478;715	748;4	170;0;332;319;0	343;0	483;715	443;4	493;0;51;338;327; ; ; ; ;
35823;1783;349;329;0	590;0	478;715	748;4	193;0;337;329;0	343;0	483;715	443;4	448;0;51;338;327; ; ; ; ;
35843;1784;344;329;0	590;0	478;715	748;4	152;0;343;332;0	343;0	483;715	443;4	451;0;51;338;327; ; ; ; ;
35863;1785;352;335;0	590;0	478;715	748;4	180;0;340;331;0	343;0	482;715	443;4	453;0;51;338;327; ; ; ; ;
35883;1786;339;337;0	590;0	478;715	748;4	102;0;342;324;0	343;0	482;715	443;4	421;0;51;338;327; ; ; ; ;
35903;1787;341;340;0	590;0	478;714	594;4	088;0;341;324;0	343;0	482;716	790;4	429;0;51;338;327; ; ; ; ;
35923;1788;341;319;0	590;0	478;714	594;4	095;0;336;328;0	343;0	482;716	790;4	414;0;51;338;327; ; ; ; ;
35943;1789;345;321;0	589;0	478;714	594;4	100;0;327;331;0	342;0	483;716	790;4	406;0;51;338;327; ; ; ; ;
35963;1790;322;323;0	590;0	478;714	594;4	066;0;315;334;0	343;0	483;716	790;4	439;0;51;338;327; ; ; ; ;
35983;1791;286;372;0	590;0	478;714	594;4	056;0;283;361;0	343;0	483;716	790;4	414;0;52;289;350; ; ; ; ;
36003;1792;278;379;0	590;0	478;714	050;4	042;0;271;365;0	343;0	483;717	668;4	424;0;52;289;350; ; ; ; ;
36023;1793;300;356;0	589;0	478;714	050;4	073;0;284;351;0	343;0	483;717	668;4	344;0;52;289;350; ; ; ; ;
36043;1794;292;358;0	589;0	478;714	050;4	003;0;284;349;0	343;0	483;717	668;4	410;0;52;289;350; ; ; ; ;
36063;1795;302;351;0	589;0	478;714	050;4	009;0;286;349;0	342;0	483;717	668;4	356;0;52;289;350; ; ; ; ;
36083;1796;296;341;0	589;0	478;714	050;4	110;0;286;350;0	342;0	483;717	668;4	400;0;52;289;350; ; ; ; ;
36103;1797;294;340;0	589;0	478;713	527;4	076;0;286;350;0	342;0	483;716	964;4	375;0;52;289;350; ; ; ; ;
36122;1798;293;344;0	589;0	478;713	527;4	100;0;288;341;0	342;0	483;716	964;4	365;0;52;289;350; ; ; ; ;
36142;1799;296;352;0	589;0	478;713	527;4	120;0;284;340;0	342;0	483;716	964;4	394;0;52;289;350; ; ; ; ;
36162;1800;285;349;0	589;0	478;713	527;4	082;0;287;351;0	342;0	483;716	964;4	389;0;52;289;350; ; ; ; ;
36182;1801;299;343;0	589;0	478;713	527;4	044;0;291;351;0	342;0	483;716	964;4	392;0;52;289;350; ; ; ; ;
36202;1802;295;344;0	589;0	478;715	505;4	050;0;291;353;0	342;0	483;715	589;4	382;0;52;289;350; ; ; ; ;
36222;1803;335;350;0	589;0	478;715	505;4	086;0;321;352;0	342;0	483;715	589;4	420;0;53;340;357; ; ; ; ;
36242;1804;339;349;0	589;0	478;715	505;4	038;0;324;345;0	342;0	483;715	589;4	349;0;53;340;357; ; ; ; ;
36262;1805;344;354;0	589;0	478;715	505;4	047;0;334;349;0	342;0	483;715	589;4	316;0;53;340;357; ; ; ; ;
36282;1806;339;352;0	589;0	478;715	505;4	088;0;334;357;0	342;0	483;715	589;4	354;0;53;340;357; ; ; ; ;
36302;1807;341;352;0	589;0	478;715	979;4	070;0;335;354;0	342;0	483;716	336;4	349;0;53;340;357; ; ; ; ;
36322;1808;346;356;0	589;0	478;715	979;4	051;0;330;352;0	342;0	483;716	336;4	339;0;53;340;357; ; ; ; ;
36342;1809;345;361;0	589;0	478;715	979;4	058;0;331;364;0	342;0	483;716	336;4	343;0;53;340;357; ; ; ; ;
36362;1810;343;357;0	589;0	478;715	979;4	062;0;332;359;0	342;0	483;716	336;4	356;0;53;340;357; ; ; ; ;
36382;1811;346;365;0	589;0	478;715	979;4	150;0;335;352;0	342;0	483;716	336;4	376;0;53;340;357; ; ; ; ;
36401;1812;345;365;0	589;0	478;715	583;4	161;0;336;358;0	342;0	483;715	056;4	377;0;53;340;357; ; ; ; ;
36421;1813;348;351;0	589;0	478;715	583;4	149;0;335;356;0	342;0	483;715	056;4	338;0;53;340;357; ; ; ; ;
36441;1814;345;352;0	589;0	478;715	583;4	127;0;335;351;0	342;0	483;715	056;4	360;0;53;340;357; ; ; ; ;
36461;1815;341;360;0	589;0	478;715	583;4	141;0;343;354;0	342;0	483;715	056;4	372;0;53;340;357; ; ; ; ;
36481;1816;345;364;0	589;0	478;715	583;4	046;0;346;363;0	342;0	483;715	056;4	376;0;53;340;357; ; ; ; ;
36501;1817;343;368;0	589;0	478;714	970;4	049;0;349;360;0	342;0	483;716	177;4	387;0;53;340;357; ; ; ; ;
36521;1818;354;373;0	589;0	478;714	970;4	077;0;347;355;0	342;0	483;716	177;4	362;0;53;340;357; ; ; ; ;
36541;1819;350;360;0	589;0	478;714	970;4	068;0;345;366;0	342;0	483;716	177;4	358;0;53;340;357; ; ; ; ;
36561;1820;344;318;0	589;0	477;714	970;4	126;0;341;333;0	342;0	482;716	177;4	388;0; ; ; ; ; ; ; ;
36581;1821;346;234;0	588;0	476;714	970;4	092;0;341;228;0	342;0	481;716	177;4	391;0;54;346;228; ; ; ; ;
36601;1822;344;208;0	588;0	477;713	251;4	093;0;339;220;0	342;0	481;712	031;4	370;0;54;346;228; ; ; ; ;
36621;1823;340;219;0	588;0	477;713	251;4	116;0;348;227;0	342;0	481;712	031;4	371;0;54;346;228; ; ; ; ;
36641;1824;345;217;0	589;0	477;713	251;4	046;0;341;240;0	343;0	481;712	031;4	352;0;54;346;228; ; ; ; ;
36661;1825;351;217;0	589;0	477;713	251;4	169;0;343;238;0	343;0	481;712	031;4	341;0;54;346;228; ; ; ; ;
36681;1826;352;218;0	589;0	477;713	251;4	145;0;344;240;0	343;0	481;712	031;4	331;0;54;346;228; ; ; ; ;
36701;1827;353;218;0	589;0	477;712	346;4	138;0;342;240;0	343;0	481;712	006;4	321;0;54;346;228; ; ; ; ;
36720;1828;346;229;0	589;0	477;712	346;4	140;0;344;232;0	343;0	481;712	006;4	350;0;54;346;228; ; ; ; ;
36740;1829;345;231;0	589;0	477;712	346;4	101;0;338;238;0	342;0	481;712	006;4	347;0;54;346;228; ; ; ; ;
36760;1830;343;222;0	589;0	477;712	346;4	079;0;341;238;0	342;0	481;712	006;4	330;0;54;346;228; ; ; ; ;
36780;1831;355;226;0	589;0	477;712	346;4	083;0;348;231;0	342;0	481;712	006;4	326;0;54;346;228; ; ; ; ;
36800;1832;355;222;0	588;0	477;714	191;4	098;0;346;233;0	342;0	481;712	446;4	325;0;54;346;228; ; ; ; ;
36820;1833;348;227;0	588;0	477;714	191;4	151;0;349;231;0	342;0	481;712	446;4	309;0;54;346;228; ; ; ; ;
36840;1834;351;227;0	588;0	477;714	191;4	082;0;346;244;0	342;0	481;712	446;4	273;0;54;346;228; ; ; ; ;
36860;1835;344;219;0	588;0	477;714	191;4	077;0;342;232;0	342;0	481;712	446;4	297;0;54;346;228; ; ; ; ;
36880;1836;349;221;0	588;0	477;714	191;4	022;0;348;232;0	342;0	481;712	446;4	268;0;54;346;228; ; ; ; ;
36900;1837;349;219;0	588;0	477;713	976;3	999;0;345;235;0	341;0	481;712	968;4	277;0;54;346;228; ; ; ; ;
36920;1838;353;227;0	588;0	476;713	976;3	967;0;350;238;0	341;0	481;712	968;4	327;0;54;346;228; ; ; ; ;
36940;1839;341;219;0	588;0	476;713	976;4	049;0;346;231;0	341;0	481;712	968;4	299;0;54;346;228; ; ; ; ;
36960;1840;353;227;0	588;0	476;713	976;4	052;0;344;235;0	341;0	481;712	968;4	322;0;54;346;228; ; ; ; ;
36980;1841;349;232;0	588;0	476;713	976;4	016;0;349;234;0	341;0	481;712	968;4	290;0;54;346;228; ; ; ; ;
36999;1842;346;231;0	588;0	476;714	044;4	007;0;346;235;0	341;0	481;711	838;4	288;0;54;346;228; ; ; ; ;
37019;1843;352;230;0	588;0	476;714	044;4	012;0;352;237;0	341;0	481;711	838;4	317;0;54;346;228; ; ; ; ;
37039;1844;280;295;0	589;0	478;714	044;4	064;0;280;309;0	342;0	482;711	838;4	308;0; ; ; ; ; ; ; ;
37059;1845;293;399;0	589;0	479;714	044;4	026;0;291;399;0	343;0	483;711	838;4	329;0;55;285;389; ; ; ; ;
37079;1846;294;384;0	589;0	479;714	044;4	017;0;267;384;0	343;0	483;711	838;4	281;0;55;285;389; ; ; ; ;
37099;1847;295;368;0	589;0	479;713	854;4	034;0;270;365;0	343;0	483;716	966;4	309;0;55;285;389; ; ; ; ;
37119;1848;289;393;0	589;0	479;713	854;4	000;0;274;392;0	343;0	483;716	966;4	384;0;55;285;389; ; ; ; ;
37139;1849;292;401;0	590;0	479;713	854;4	058;0;279;384;0	343;0	484;716	966;4	345;0;55;285;389; ; ; ; ;
37159;1850;293;388;0	590;0	479;713	854;4	007;0;277;389;0	343;0	484;716	966;4	346;0;55;285;389; ; ; ; ;
37179;1851;295;393;0	590;0	479;713	854;4	000;0;285;394;0	344;0	483;716	966;4	346;0;55;285;389; ; ; ; ;
37199;1852;295;393;0	590;0	479;714	416;4	019;0;287;391;0	344;0	483;716	847;4	345;0;55;285;389; ; ; ; ;
37219;1853;293;401;0	590;0	479;714	416;4	055;0;289;395;0	344;0	483;716	847;4	305;0;55;285;389; ; ; ; ;
37239;1854;284;402;0	590;0	479;714	416;3	989;0;275;390;0	344;0	483;716	847;4	318;0;55;285;389; ; ; ; ;
37259;1855;295;395;0	591;0	479;714	416;4	071;0;271;394;0	344;0	483;716	847;4	347;0;55;285;389; ; ; ; ;
37279;1856;296;391;0	591;0	479;714	416;4	013;0;280;392;0	344;0	483;716	847;4	368;0;55;285;389; ; ; ; ;
37299;1857;295;391;0	591;0	480;712	626;4	039;0;280;394;0	344;0	484;716	872;4	388;0;55;285;389; ; ; ; ;
37318;1858;297;398;0	591;0	480;712	626;4	006;0;271;391;0	344;0	483;716	872;4	336;0;55;285;389; ; ; ; ;
37338;1859;294;372;0	591;0	479;712	626;4	000;0;274;370;0	345;0	483;716	872;4	366;0;55;285;389; ; ; ; ;
37358;1860;310;357;0	591;0	479;712	626;4	008;0;299;339;0	345;0	483;716	872;4	338;0;56;283;344; ; ; ; ;
37378;1861;297;345;0	592;0	479;712	626;4	036;0;295;354;0	345;0	483;716	872;4	352;0;56;283;344; ; ; ; ;
37398;1862;299;332;0	592;0	479;713	162;4	040;0;292;340;0	345;0	483;714	892;4	350;0;56;283;344; ; ; ; ;
37418;1863;293;360;0	592;0	479;713	162;3	981;0;292;343;0	345;0	483;714	892;4	392;0;56;283;344; ; ; ; ;
37438;1864;299;338;0	592;0	479;713	162;4	049;0;288;349;0	345;0	483;714	892;4	384;0;56;283;344; ; ; ; ;
37458;1865;306;330;0	592;0	479;713	162;4	131;0;285;346;0	345;0	483;714	892;4	396;0;56;283;344; ; ; ; ;
37478;1866;292;354;0	592;0	479;713	162;4	057;0;278;349;0	345;0	483;714	892;4	394;0;56;283;344; ; ; ; ;
37498;1867;297;341;0	592;0	480;712	477;4	084;0;275;347;0	346;0	483;715	540;4	397;0;56;283;344; ; ; ; ;
37518;1868;290;332;0	593;0	480;712	477;4	056;0;278;344;0	346;0	483;715	540;4	372;0;56;283;344; ; ; ; ;
37538;1869;282;343;0	593;0	480;712	477;4	085;0;276;344;0	346;0	483;715	540;4	420;0;56;283;344; ; ; ; ;
37558;1870;279;332;0	593;0	480;712	477;4	077;0;277;343;0	346;0	483;715	540;4	457;0;56;283;344; ; ; ; ;
37577;1871;267;349;0	593;0	480;712	477;4	070;0;258;352;0	346;0	483;715	540;4	363;0;56;283;344; ; ; ; ;
37597;1872;261;348;0	594;0	480;711	911;4	080;0;256;353;0	347;0	484;715	543;4	396;0;56;283;344; ; ; ; ;
37617;1873;184;376;0	594;0	480;711	911;4	036;0;179;382;0	347;0	484;715	543;4	391;0;57;169;383; ; ; ; ;
37637;1874;190;387;0	594;0	480;711	911;4	028;0;168;379;0	347;0	484;715	543;4	403;0;57;169;383; ; ; ; ;
37657;1875;186;380;0	594;0	480;711	911;4	063;0;171;379;0	347;0	484;715	543;4	435;0;57;169;383; ; ; ; ;
37677;1876;175;365;0	593;0	480;711	911;4	019;0;169;389;0	347;0	484;715	543;4	397;0;57;169;383; ; ; ; ;
37697;1877;176;367;0	593;0	481;711	958;4	028;0;171;388;0	346;0	484;716	076;4	414;0;57;169;383; ; ; ; ;
37717;1878;171;384;0	593;0	481;711	958;4	039;0;168;378;0	346;0	484;716	076;4	387;0;57;169;383; ; ; ; ;
37737;1879;187;383;0	593;0	481;711	958;4	008;0;161;396;0	346;0	484;716	076;4	453;0;57;169;383; ; ; ; ;
37757;1880;169;379;0	593;0	481;711	958;4	066;0;161;392;0	346;0	484;716	076;4	418;0;57;169;383; ; ; ; ;
37777;1881;169;389;0	593;0	480;711	958;4	052;0;150;393;0	346;0	484;716	076;4	419;0;57;169;383; ; ; ; ;
37797;1882;168;387;0	592;0	481;712	407;4	055;0;147;393;0	346;0	484;716	642;4	423;0;57;169;383; ; ; ; ;
37817;1883;145;435;0	592;0	481;712	407;4	093;0;131;439;0	346;0	485;716	642;4	387;0;58;147;431; ; ; ; ;
37837;1884;146;430;0	592;0	481;712	407;4	063;0;120;426;0	345;0	485;716	642;4	415;0;58;147;431; ; ; ; ;
37857;1885;152;430;0	592;0	481;712	407;4	070;0;128;434;0	345;0	485;716	642;4	390;0;58;147;431; ; ; ; ;
37877;1886;152;431;0	592;0	481;712	407;4	025;0;139;433;0	345;0	485;716	642;4	416;0;58;147;431; ; ; ; ;
37897;1887;151;430;0	592;0	481;714	385;4	026;0;137;433;0	345;0	485;716	234;4	405;0;58;147;431; ; ; ; ;
37916;1888;146;428;0	592;0	481;714	385;4	064;0;139;436;0	345;0	485;716	234;4	384;0;58;147;431; ; ; ; ;
37936;1889;151;427;0	592;0	481;714	385;4	029;0;133;431;0	345;0	485;716	234;4	405;0;58;147;431; ; ; ; ;
37956;1890;158;426;0	592;0	481;714	385;4	111;0;139;436;0	345;0	485;716	234;4	411;0;58;147;431; ; ; ; ;
37976;1891;152;429;0	592;0	481;714	385;4	022;0;133;430;0	345;0	485;716	234;4	354;0;58;147;431; ; ; ; ;
37996;1892;155;429;0	592;0	481;713	396;4	042;0;135;432;0	345;0	485;715	400;4	359;0;58;147;431; ; ; ; ;
38016;1893;146;422;0	592;0	481;713	396;4	030;0;127;435;0	345;0	485;715	400;4	363;0;58;147;431; ; ; ; ;
38036;1894;136;434;0	592;0	481;713	396;3	991;0;136;436;0	345;0	485;715	400;4	368;0;58;147;431; ; ; ; ;
38056;1895;172;422;0	592;0	481;713	396;4	045;0;147;434;0	345;0	485;715	400;4	398;0;58;147;431; ; ; ; ;
38076;1896;163;435;0	592;0	481;713	396;4	066;0;144;432;0	345;0	485;715	400;4	412;0;58;147;431; ; ; ; ;
38096;1897;170;432;0	592;0	481;712	216;4	056;0;140;430;0	345;0	485;716	119;4	431;0;58;147;431; ; ; ; ;
38116;1898;161;424;0	592;0	481;712	216;4	048;0;152;429;0	345;0	485;716	119;4	377;0;58;147;431; ; ; ; ;
38136;1899;155;434;0	592;0	481;712	216;4	051;0;151;433;0	345;0	485;716	119;4	339;0;58;147;431; ; ; ; ;
38156;1900;164;442;0	592;0	481;712	216;4	023;0;152;434;0	345;0	485;716	119;4	371;0;58;147;431; ; ; ; ;
38175;1901;158;421;0	592;0	481;712	216;4	017;0;149;439;0	345;0	485;716	119;4	336;0;58;147;431; ; ; ; ;
38195;1902;156;427;0	592;0	481;712	799;4	013;0;149;441;0	345;0	485;715	785;4	344;0;58;147;431; ; ; ; ;
38215;1903;160;418;0	592;0	481;712	799;3	975;0;153;442;0	345;0	485;715	785;4	311;0;58;147;431; ; ; ; ;
38235;1904;211;426;0	591;0	481;712	799;3	999;0;196;430;0	344;0	485;715	785;4	314;0; ; ; ; ; ; ; ;
38255;1905;397;433;0	589;0	481;712	799;4	061;0;397;419;0	342;0	485;715	785;4	284;0; ; ; ; ; ; ; ;
38275;1906;382;426;0	589;0	481;712	799;4	022;0;375;436;0	342;0	485;715	785;4	339;0; ; ; ; ; ; ; ;
38295;1907;366;425;0	589;0	481;715	510;4	065;0;354;431;0	342;0	485;715	151;4	332;0; ; ; ; ; ; ; ;
38315;1908;402;418;0	589;0	481;715	510;4	056;0;382;430;0	342;0	485;715	151;4	246;0;59;394;429; ; ; ; ;
38335;1909;399;422;0	589;0	481;715	510;4	000;0;384;436;0	342;0	485;715	151;4	262;0;59;394;429; ; ; ; ;
38355;1910;391;430;0	589;0	481;715	510;3	987;0;385;433;0	342;0	485;715	151;4	275;0;59;394;429; ; ; ; ;
38375;1911;397;422;0	589;0	481;715	510;3	959;0;382;432;0	342;0	485;715	151;4	287;0;59;394;429; ; ; ; ;
38395;1912;394;426;0	589;0	481;714	573;3	935;0;383;435;0	342;0	485;714	950;4	299;0;59;394;429; ; ; ; ;
38415;1913;405;431;0	589;0	481;714	573;4	029;0;383;437;0	342;0	485;714	950;4	219;0;59;394;429; ; ; ; ;
38435;1914;400;429;0	589;0	481;714	573;4	004;0;384;431;0	342;0	485;714	950;4	276;0;59;394;429; ; ; ; ;
38455;1915;400;424;0	589;0	481;714	573;3	991;0;385;435;0	341;0	485;714	950;4	228;0;59;394;429; ; ; ; ;
38475;1916;406;418;0	589;0	481;714	573;3	976;0;384;441;0	341;0	485;714	950;4	190;0;59;394;429; ; ; ; ;
38495;1917;403;414;0	588;0	481;715	050;3	965;0;385;439;0	341;0	485;715	553;4	208;0;59;394;429; ; ; ; ;
38514;1918;401;424;0	588;0	481;715	050;3	970;0;384;426;0	341;0	485;715	553;4	244;0;59;394;429; ; ; ; ;
38534;1919;403;426;0	588;0	481;715	050;3	933;0;389;433;0	341;0	485;715	553;4	212;0;59;394;429; ; ; ; ;
38554;1920;399;423;0	588;0	481;715	050;3	990;0;387;428;0	340;0	485;715	553;4	264;0;59;394;429; ; ; ; ;
38574;1921;415;428;0	587;0	481;715	050;3	961;0;397;437;0	340;0	485;715	553;4	225;0;59;394;429; ; ; ; ;
38594;1922;416;426;0	585;0	480;716	928;3	966;0;398;439;0	339;0	485;712	348;4	202;0;59;394;429; ; ; ; ;
38614;1923;519;404;0	585;0	480;716	928;3	987;0;504;409;0	338;0	485;712	348;4	193;0;60;515;406; ; ; ; ;
38634;1924;518;406;0	585;0	480;716	928;3	920;0;507;420;0	338;0	485;712	348;4	238;0;60;515;406; ; ; ; ;
38654;1925;523;401;0	585;0	480;716	928;3	997;0;515;420;0	338;0	485;712	348;4	218;0;60;515;406; ; ; ; ;
38674;1926;513;401;0	585;0	480;716	928;3	976;0;510;405;0	338;0	485;712	348;4	201;0;60;515;406; ; ; ; ;
38694;1927;513;402;0	584;0	480;716	695;3	960;0;513;410;0	337;0	485;712	576;4	220;0;60;515;406; ; ; ; ;
38714;1928;528;386;0	584;0	480;716	695;4	018;0;509;412;0	337;0	485;712	576;4	269;0;60;515;406; ; ; ; ;
38734;1929;524;402;0	584;0	480;716	695;4	058;0;509;412;0	337;0	485;712	576;4	231;0;60;515;406; ; ; ; ;
38754;1930;496;329;0	584;0	479;716	695;4	010;0;478;352;0	338;0	484;712	576;4	260;0;61;490;340; ; ; ; ;
38774;1931;492;338;0	584;0	479;716	695;4	093;0;498;342;0	338;0	484;712	576;4	281;0;61;490;340; ; ; ; ;
38793;1932;487;348;0	584;0	479;715	741;4	084;0;489;332;0	338;0	484;712	301;4	268;0;61;490;340; ; ; ; ;
38813;1933;486;336;0	585;0	479;715	741;4	071;0;484;346;0	338;0	484;712	301;4	288;0;61;490;340; ; ; ; ;
38833;1934;492;333;0	585;0	479;715	741;4	021;0;485;351;0	338;0	484;712	301;4	252;0;61;490;340; ; ; ; ;
38853;1935;489;322;0	585;0	479;715	741;4	051;0;484;350;0	338;0	484;712	301;4	312;0;61;490;340; ; ; ; ;
38873;1936;502;332;0	585;0	479;715	741;4	021;0;490;340;0	338;0	484;712	301;4	275;0;61;490;340; ; ; ; ;
38893;1937;504;327;0	585;0	479;716	105;4	033;0;491;342;0	338;0	484;712	213;4	270;0;61;490;340; ; ; ; ;
38913;1938;495;325;0	585;0	479;716	105;4	044;0;484;355;0	338;0	484;712	213;4	275;0;61;490;340; ; ; ; ;
38933;1939;494;338;0	585;0	479;716	105;3	992;0;491;349;0	338;0	484;712	213;4	307;0;61;490;340; ; ; ; ;
38953;1940;505;339;0	585;0	479;716	105;4	051;0;473;344;0	338;0	484;712	213;4	250;0;61;490;340; ; ; ; ;
38973;1941;501;336;0	585;0	479;716	105;4	072;0;469;348;0	338;0	484;712	213;4	285;0;61;490;340; ; ; ; ;
38993;1942;504;336;0	585;0	479;715	724;4	061;0;466;344;0	338;0	484;713	052;4	292;0;61;490;340; ; ; ; ;
39013;1943;492;338;0	585;0	479;715	724;4	041;0;481;338;0	339;0	484;713	052;4	227;0;61;490;340; ; ; ; ;
39033;1944;499;324;0	586;0	479;715	724;3	995;0;483;346;0	339;0	484;713	052;4	248;0;61;490;340; ; ; ; ;
39053;1945;499;328;0	586;0	479;715	724;4	036;0;481;343;0	339;0	484;713	052;4	191;0;61;490;340; ; ; ; ;
39073;1946;492;337;0	586;0	479;715	724;3	989;0;485;343;0	339;0	484;713	052;4	272;0;61;490;340; ; ; ; ;
39092;1947;495;331;0	586;0	479;715	335;3	998;0;485;344;0	339;0	484;712	850;4	259;0;61;490;340; ; ; ; ;
39112;1948;503;331;0	586;0	479;715	335;4	014;0;482;345;0	339;0	484;712	850;4	260;0;61;490;340; ; ; ; ;
39132;1949;502;327;0	586;0	479;715	335;4	047;0;487;341;0	339;0	484;712	850;4	281;0;61;490;340; ; ; ; ;
39152;1950;499;333;0	586;0	479;715	335;4	077;0;477;347;0	339;0	484;712	850;4	221;0;61;490;340; ; ; ; ;
39172;1951;506;340;0	586;0	479;715	335;4	067;0;478;337;0	339;0	484;712	850;4	267;0;61;490;340; ; ; ; ;
39192;1952;505;338;0	587;0	479;717	129;4	094;0;479;337;0	340;0	484;713	111;4	265;0;61;490;340; ; ; ; ;
39212;1953;503;329;0	587;0	479;717	129;4	120;0;487;345;0	340;0	484;713	111;4	302;0;61;490;340; ; ; ; ;
39232;1954;497;346;0	587;0	479;717	129;4	014;0;492;342;0	340;0	484;713	111;4	322;0;61;490;340; ; ; ; ;
39252;1955;501;338;0	587;0	479;717	129;4	044;0;489;353;0	340;0	484;713	111;4	328;0;61;490;340; ; ; ; ;
39272;1956;501;333;0	587;0	479;717	129;4	053;0;478;356;0	340;0	484;713	111;4	322;0;61;490;340; ; ; ; ;
39292;1957;500;340;0	587;0	479;716	369;4	058;0;479;358;0	340;0	484;713	077;4	323;0;61;490;340; ; ; ; ;
39312;1958;488;349;0	587;0	479;716	369;4	015;0;484;353;0	340;0	484;713	077;4	272;0;61;490;340; ; ; ; ;
39332;1959;495;344;0	587;0	479;716	369;4	042;0;487;353;0	340;0	484;713	077;4	295;0;61;490;340; ; ; ; ;
39352;1960;499;343;0	587;0	479;716	369;4	088;0;485;357;0	340;0	484;713	077;4	267;0;61;490;340; ; ; ; ;
39372;1961;494;338;0	587;0	479;716	369;4	028;0;480;355;0	341;0	484;713	077;4	316;0;61;490;340; ; ; ; ;
39392;1962;496;327;0	587;0	478;725	859;4	106;0;484;347;0	341;0	483;722	509;4	369;0;61;490;340; ; ; ; ;
39411;1963;-800;-600;-1	000;-1	000;-1	000;-1	000;4;-800;-600;-1	000;-1	000;-1	000;-1	000;4; ; ; ; ; ; ; ;
39431;1964;-800;-600;-1	000;-1	000;-1	000;-1	000;4;-800;-600;-1	000;-1	000;-1	000;-1	000;4; ; ; ; ; ; ; ;
39451;1965;-800;-600;-1	000;-1	000;-1	000;-1	000;4;-800;-600;-1	000;-1	000;-1	000;-1	000;4; ; ; ; ; ; ; ;
39471;1966;-800;-600;-1	000;-1	000;-1	000;-1	000;4;-800;-600;-1	000;-1	000;-1	000;-1	000;4; ; ; ; ; ; ; ;
39491;1967;-800;-600;0	589;0	479;-1	000;-1	000;4;-800;-600;0	342;0	484;-1	000;-1	000;4; ; ; ; ; ; ; ;
39531;1968;402;408;0	589;0	479;713	963;3	987;0;395;406;0	342;0	484;717	320;4	296;0;62;385;423; ; ; ; ;
39551;1969;413;414;0	589;0	479;713	963;3	992;0;395;416;0	342;0	484;717	320;4	363;0;62;385;423; ; ; ; ;
39571;1970;409;403;0	589;0	479;713	963;4	048;0;394;402;0	342;0	484;717	320;4	378;0;62;385;423; ; ; ; ;
39591;1971;416;399;0	589;0	480;713	963;3	967;0;391;401;0	342;0	484;717	320;4	365;0;62;385;423; ; ; ; ;
39611;1972;415;397;0	589;0	480;715	883;3	992;0;391;400;0	342;0	485;716	221;4	365;0;62;385;423; ; ; ; ;
39631;1973;413;405;0	589;0	480;715	883;4	035;0;390;401;0	342;0	485;716	221;4	406;0;62;385;423; ; ; ; ;
39651;1974;391;397;0	589;0	480;715	883;4	029;0;385;409;0	342;0	485;716	221;4	349;0;62;385;423; ; ; ; ;
39671;1975;402;407;0	589;0	480;715	883;4	032;0;380;403;0	342;0	485;716	221;4	417;0;62;385;423; ; ; ; ;
39690;1976;402;394;0	589;0	480;715	883;4	070;0;382;401;0	342;0	485;716	221;4	424;0;62;385;423; ; ; ; ;
39710;1977;401;395;0	589;0	480;716	985;4	076;0;382;403;0	341;0	485;715	713;4	411;0;62;385;423; ; ; ; ;
39730;1978;393;414;0	589;0	480;716	985;4	096;0;382;415;0	342;0	486;715	713;4	429;0;62;385;423; ; ; ; ;
39750;1979;395;429;0	589;0	480;716	985;4	088;0;385;428;0	342;0	486;715	713;4	451;0;62;385;423; ; ; ; ;
39770;1980;387;433;0	588;0	480;716	985;4	098;0;376;442;0	341;0	486;715	713;4	430;0;62;385;423; ; ; ; ;
39790;1981;392;431;0	588;0	480;716	985;4	131;0;371;441;0	341;0	486;715	713;4	468;0;62;385;423; ; ; ; ;
39810;1982;390;432;0	588;0	480;716	707;4	131;0;370;441;0	341;0	486;715	685;4	466;0;62;385;423; ; ; ; ;
39830;1983;392;427;0	588;0	480;716	707;4	186;0;378;437;0	341;0	486;715	685;4	491;0;62;385;423; ; ; ; ;
39850;1984;380;426;0	587;0	480;716	707;4	178;0;376;431;0	340;0	486;715	685;4	489;0;62;385;423; ; ; ; ;
[truncated: 6,689 more rows]
