# Supplementary material for: Perception of Individual and Joint Action in Infants and Adults
Source: PLoS One. 2014 Sep 9;9(9):e107450. doi: 10.1371/journal.pone.0107450 (PMC4174902; doi:10.1371/journal.pone.0107450)
Supplement: Data S1 — Raw files of eye tracking data of all participants. (ZIP) [file pone.0107450.s001.zip › Turm2012b_AD_04.csv]

Data properties:
Recording date: 16.07.2012
Recording time : 14:09:24:546 (corresponds to time 0)
Study: Turmbau2012b
Subject: Turm2012b_AD_04
Recording: Turm2012b_AD_04
Screen resolution: 800 x 600
Coordinate unit: Pixels
Filter settings:
Eye: Average
Fixation radius: 30
Min duration: 100
Timestamp;Number;GazepointX (L);GazepointY (L);CamX (L);CamY (L);Distance (L);Pupil (L);Validity (L);GazepointX (R);GazepointY (R);CamX (R);CamY (R);Distance (R);Pupil (R);Validity (R);Fixation;GazepointX;GazepointY;Event;Event Key;Data 1;Data 2;Description
8;1;419;314;0	589;0	545;664	986;4	081;0;425;321;0	325;0	543;657	740;4	013;0;1;424;317; ; ; ; ;
28;2;406;314;0	589;0	545;664	986;4	086;0;424;340;0	325;0	543;657	740;3	876;0;1;424;317; ; ; ; ;
48;3;421;305;0	590;0	545;664	986;4	114;0;437;313;0	326;0	543;657	740;3	999;0;1;424;317; ; ; ; ;
68;4;419;302;0	590;0	545;664	812;4	082;0;424;316;0	326;0	543;658	412;3	953;0;1;424;317; ; ; ; ;
88;5;423;307;0	590;0	545;664	812;4	008;0;445;307;0	326;0	543;658	412;3	987;0;1;424;317; ; ; ; ;
108;6;425;330;0	590;0	545;664	812;4	109;0;429;320;0	326;0	543;658	412;3	989;0;1;424;317; ; ; ; ;
129;7;422;308;0	591;0	546;664	812;4	002;0;428;311;0	327;0	543;658	412;3	923;0;1;424;317; ; ; ; ;
148;8;415;297;0	591;0	546;664	812;4	078;0;434;330;0	327;0	543;658	412;3	911;0;1;424;317; ; ; ; ;
168;9;412;302;0	591;0	545;665	882;4	039;0;426;331;0	327;0	543;657	698;3	895;0;1;424;317; ; ; ; ;
188;10;434;300;0	591;0	545;665	882;4	044;0;428;325;0	327;0	543;657	698;3	928;0;1;424;317; ; ; ; ;
208;11;421;360;0	591;0	545;665	882;4	126;0;427;322;0	328;0	543;657	698;3	870;0;1;424;317; ; ; ; ;
228;12;384;380;0	592;0	546;665	882;4	014;0;396;363;0	328;0	544;657	698;3	944;0;2;395;366; ; ; ; ;
249;13;388;361;0	592;0	546;665	882;4	056;0;408;379;0	328;0	544;657	698;4	049;0;2;395;366; ; ; ; ;
268;14;391;368;0	592;0	546;665	488;4	067;0;399;393;0	328;0	544;658	978;4	057;0;2;395;366; ; ; ; ;
288;15;391;385;0	592;0	546;665	488;4	069;0;404;338;0	328;0	544;658	978;3	828;0;2;395;366; ; ; ; ;
307;16;379;380;0	592;0	546;665	488;4	027;0;418;326;0	328;0	543;658	978;3	941;0;2;395;366; ; ; ; ;
327;17;391;376;0	591;0	546;665	488;4	120;0;390;357;0	328;0	543;658	978;3	869;0;2;395;366; ; ; ; ;
347;18;388;364;0	591;0	545;665	488;3	954;0;413;382;0	328;0	543;658	978;3	876;0;2;395;366; ; ; ; ;
368;19;385;359;0	591;0	545;665	702;3	962;0;403;388;0	328;0	543;658	215;3	878;0;2;395;366; ; ; ; ;
387;20;381;348;0	591;0	545;665	702;3	956;0;399;352;0	328;0	543;658	215;3	845;0;2;395;366; ; ; ; ;
399; ; ; ; ; ; ; ;5; ; ; ; ; ; ;5; ; ; ;ShowAVI;8;0;0;atFish.avi
408;21;405;379;0	591;0	545;665	702;3	984;0;403;412;0	328;0	543;658	215;3	779;0; ; ; ; ; ; ; ;
427;22;-800;-600;-1	000;-1	000;-1	000;-1	000;4;-800;-600;-1	000;-1	000;-1	000;-1	000;4; ; ; ; ; ; ; ;
448;23;-800;-600;-1	000;-1	000;-1	000;-1	000;4;-800;-600;-1	000;-1	000;-1	000;-1	000;4; ; ; ; ; ; ; ;
467;24;-800;-600;-1	000;-1	000;-1	000;-1	000;4;-800;-600;-1	000;-1	000;-1	000;-1	000;4; ; ; ; ; ; ; ;
488;25;-800;-600;-1	000;-1	000;-1	000;-1	000;4;-800;-600;-1	000;-1	000;-1	000;-1	000;4; ; ; ; ; ; ; ;
507;26;402;271;0	590;0	543;665	702;4	247;0;439;288;0	327;0	541;658	215;4	105;0; ; ; ; ; ; ; ;
527;27;402;271;0	589;0	543;665	750;4	248;0;438;289;0	327;0	542;657	313;4	100;0; ; ; ; ; ; ; ;
546;28;-800;-600;0	326;0	542;-1	000;-1	000;4;418;324;0	326;0	542;657	697;4	983;0;3;412;332; ; ; ; ;
569;29;403;313;0	589;0	544;665	773;3	968;0;419;349;0	326;0	542;657	697;3	758;0;3;412;332; ; ; ; ;
586;30;402;298;0	589;0	544;665	347;3	935;0;404;332;0	326;0	542;657	697;3	793;0;3;412;332; ; ; ; ;
608;31;409;334;0	589;0	544;662	967;4	027;0;407;320;0	326;0	542;657	789;3	790;0;3;412;332; ; ; ; ;
626;32;398;336;0	589;0	544;654	815;3	983;0;412;332;0	326;0	543;656	697;3	823;0;3;412;332; ; ; ; ;
648;33;398;324;0	590;0	544;666	629;4	056;0;403;330;0	326;0	543;655	002;3	824;0;3;412;332; ; ; ; ;
666;34;410;319;0	590;0	544;666	629;3	989;0;414;326;0	327;0	543;655	002;3	820;0;3;412;332; ; ; ; ;
686;35;406;329;0	590;0	544;666	629;3	943;0;422;330;0	327;0	543;655	002;3	813;0;3;412;332; ; ; ; ;
706;36;406;362;0	590;0	544;666	629;4	117;0;445;340;0	327;0	543;655	002;3	947;0;3;412;332; ; ; ; ;
726;37;403;319;0	590;0	545;666	629;4	030;0;410;338;0	327;0	543;655	002;3	867;0;3;412;332; ; ; ; ;
746;38;403;334;0	590;0	544;665	353;4	047;0;420;335;0	327;0	543;655	922;3	906;0;3;412;332; ; ; ; ;
766;39;415;331;0	590;0	545;665	353;4	037;0;412;356;0	327;0	543;655	922;3	913;0;3;412;332; ; ; ; ;
786;40;428;340;0	590;0	545;665	353;4	238;0;446;350;0	327;0	543;655	922;3	921;0;3;412;332; ; ; ; ;
806;41;471;311;0	589;0	544;665	353;4	061;0;470;356;0	326;0	543;655	922;3	843;0; ; ; ; ; ; ; ;
826;42;445;363;0	589;0	545;665	353;4	053;0;473;315;0	326;0	543;655	922;3	884;0; ; ; ; ; ; ; ;
846;43;464;364;0	589;0	544;664	485;4	105;0;478;306;0	326;0	543;659	290;3	885;0; ; ; ; ; ; ; ;
865;44;477;338;0	589;0	544;664	485;4	121;0;478;352;0	326;0	543;659	290;3	979;0; ; ; ; ; ; ; ;
885;45;458;314;0	589;0	545;664	485;4	241;0;477;319;0	326;0	543;659	290;4	004;0;4;471;341; ; ; ; ;
905;46;464;336;0	589;0	545;664	485;4	057;0;480;333;0	326;0	543;659	290;3	973;0;4;471;341; ; ; ; ;
925;47;468;339;0	589;0	545;664	485;4	227;0;483;343;0	327;0	543;659	290;4	060;0;4;471;341; ; ; ; ;
945;48;460;330;0	589;0	545;666	531;4	173;0;482;329;0	327;0	543;658	339;4	066;0;4;471;341; ; ; ; ;
965;49;463;328;0	590;0	545;666	531;4	218;0;480;341;0	327;0	543;658	339;3	935;0;4;471;341; ; ; ; ;
985;50;460;354;0	590;0	545;666	531;4	254;0;478;339;0	327;0	543;658	339;4	056;0;4;471;341; ; ; ; ;
1005;51;472;349;0	590;0	545;666	531;4	183;0;479;333;0	327;0	543;658	339;3	974;0;4;471;341; ; ; ; ;
1025;52;468;337;0	590;0	545;666	531;4	240;0;470;356;0	327;0	543;658	339;3	995;0;4;471;341; ; ; ; ;
1045;53;469;350;0	590;0	545;665	554;4	206;0;469;357;0	327;0	543;656	164;4	027;0;4;471;341; ; ; ; ;
1065;54;462;328;0	590;0	545;665	554;4	153;0;473;319;0	327;0	543;656	164;3	991;0;5;473;349; ; ; ; ;
1085;55;461;322;0	590;0	545;665	554;4	254;0;488;324;0	327;0	543;656	164;4	015;0;5;473;349; ; ; ; ;
1105;56;460;319;0	590;0	545;665	554;4	202;0;483;323;0	327;0	543;656	164;3	959;0;5;473;349; ; ; ; ;
1124;57;466;327;0	590;0	546;665	554;4	155;0;480;356;0	327;0	543;656	164;3	974;0;5;473;349; ; ; ; ;
1144;58;463;323;0	590;0	546;665	818;4	194;0;488;358;0	327;0	543;658	940;3	986;0;5;473;349; ; ; ; ;
1164;59;472;346;0	590;0	545;665	818;4	188;0;485;310;0	327;0	543;658	940;4	010;0;5;473;349; ; ; ; ;
1184;60;471;332;0	590;0	545;665	818;4	208;0;469;330;0	327;0	543;658	940;3	975;0;5;473;349; ; ; ; ;
1204;61;456;363;0	590;0	546;665	818;4	181;0;481;322;0	327;0	544;658	940;3	981;0;5;473;349; ; ; ; ;
1224;62;473;348;0	590;0	546;665	818;4	142;0;481;348;0	327;0	544;658	940;4	023;0;5;473;349; ; ; ; ;
1244;63;470;348;0	590;0	546;666	933;4	148;0;477;354;0	327;0	544;656	807;3	995;0;5;473;349; ; ; ; ;
1264;64;470;373;0	590;0	546;666	933;4	265;0;486;327;0	327;0	544;656	807;3	925;0;5;473;349; ; ; ; ;
1284;65;458;330;0	590;0	546;666	933;4	218;0;477;344;0	327;0	544;656	807;3	947;0;5;473;349; ; ; ; ;
1304;66;462;362;0	591;0	547;666	933;4	198;0;481;309;0	328;0	544;656	807;3	946;0;5;473;349; ; ; ; ;
1324;67;476;363;0	591;0	547;666	933;4	248;0;477;353;0	328;0	544;656	807;4	047;0;5;473;349; ; ; ; ;
1344;68;469;366;0	591;0	547;664	841;4	205;0;478;345;0	329;0	544;656	483;4	066;0;5;473;349; ; ; ; ;
1364;69;462;358;0	592;0	547;664	841;4	172;0;470;347;0	329;0	544;656	483;3	958;0;5;473;349; ; ; ; ;
1384;70;460;362;0	592;0	547;664	841;4	200;0;473;368;0	329;0	544;656	483;3	873;0;5;473;349; ; ; ; ;
1404;71;454;353;0	592;0	547;664	841;4	285;0;476;353;0	330;0	544;656	483;3	887;0;5;473;349; ; ; ; ;
1424;72;461;371;0	593;0	547;664	841;4	223;0;491;323;0	330;0	544;656	483;3	924;0;5;473;349; ; ; ; ;
1443;73;458;372;0	593;0	547;664	280;4	256;0;496;327;0	330;0	544;658	049;3	891;0;5;473;349; ; ; ; ;
1463;74;470;356;0	593;0	547;664	280;4	200;0;476;363;0	330;0	544;658	049;3	998;0;5;473;349; ; ; ; ;
1483;75;469;350;0	593;0	547;664	280;4	260;0;473;356;0	330;0	544;658	049;4	105;0;5;473;349; ; ; ; ;
1503;76;456;366;0	593;0	547;664	280;4	251;0;482;340;0	330;0	544;658	049;3	917;0;5;473;349; ; ; ; ;
1523;77;467;369;0	593;0	547;664	280;4	217;0;487;347;0	330;0	544;658	049;3	975;0;5;473;349; ; ; ; ;
1543;78;462;373;0	593;0	547;663	153;4	239;0;489;338;0	330;0	544;658	506;3	982;0;5;473;349; ; ; ; ;
1563;79;465;350;0	593;0	547;663	153;4	306;0;475;357;0	330;0	544;658	506;4	096;0;5;473;349; ; ; ; ;
1583;80;467;348;0	593;0	547;663	153;4	242;0;475;369;0	330;0	544;658	506;4	094;0;5;473;349; ; ; ; ;
1603;81;468;360;0	593;0	547;663	153;4	234;0;473;343;0	330;0	544;658	506;4	059;0;5;473;349; ; ; ; ;
1623;82;473;353;0	593;0	547;663	153;4	286;0;481;357;0	330;0	544;658	506;3	975;0;5;473;349; ; ; ; ;
1643;83;475;354;0	593;0	547;663	549;4	275;0;481;359;0	330;0	544;656	491;3	957;0;5;473;349; ; ; ; ;
1663;84;467;352;0	593;0	547;663	549;4	305;0;474;362;0	330;0	544;656	491;4	167;0;5;473;349; ; ; ; ;
1683;85;469;371;0	593;0	547;663	549;4	330;0;485;360;0	330;0	544;656	491;4	147;0;5;473;349; ; ; ; ;
1703;86;464;352;0	593;0	547;663	549;4	401;0;474;371;0	330;0	544;656	491;4	075;0;5;473;349; ; ; ; ;
1723;87;476;359;0	593;0	547;663	549;4	354;0;492;356;0	330;0	544;656	491;4	117;0;5;473;349; ; ; ; ;
1742;88;476;364;0	592;0	549;664	155;4	390;0;492;358;0	329;0	546;656	645;4	085;0;5;473;349; ; ; ; ;
1762;89;488;434;0	592;0	549;664	155;4	460;0;506;446;0	329;0	547;656	645;4	106;0;6;510;440; ; ; ; ;
1782;90;504;441;0	592;0	549;664	155;4	383;0;509;451;0	329;0	547;656	645;4	065;0;6;510;440; ; ; ; ;
1802;91;498;435;0	592;0	549;664	155;4	516;0;512;446;0	329;0	547;656	645;4	230;0;6;510;440; ; ; ; ;
1822;92;513;447;0	591;0	549;664	155;4	390;0;525;443;0	329;0	546;656	645;4	112;0;6;510;440; ; ; ; ;
1842;93;515;448;0	591;0	549;662	741;4	427;0;529;444;0	329;0	546;656	783;4	135;0;6;510;440; ; ; ; ;
1862;94;501;444;0	591;0	549;662	741;4	417;0;511;443;0	329;0	546;656	783;4	149;0;6;510;440; ; ; ; ;
1882;95;498;437;0	591;0	549;662	741;4	545;0;511;444;0	329;0	546;656	783;4	179;0;6;510;440; ; ; ; ;
1902;96;495;443;0	591;0	549;662	741;4	400;0;521;441;0	329;0	546;656	783;4	170;0;6;510;440; ; ; ; ;
1922;97;508;440;0	591;0	549;662	741;4	355;0;518;423;0	328;0	546;656	783;4	126;0;6;510;440; ; ; ; ;
1942;98;507;438;0	591;0	549;663	101;4	380;0;522;420;0	328;0	546;657	852;4	144;0;6;510;440; ; ; ; ;
1962;99;499;436;0	591;0	549;663	101;4	432;0;520;436;0	328;0	546;657	852;4	250;0;6;510;440; ; ; ; ;
1982;100;506;401;0	591;0	548;663	101;4	490;0;537;409;0	328;0	546;657	852;4	215;0;7;535;381; ; ; ; ;
2002;101;525;400;0	590;0	548;663	101;4	415;0;537;396;0	328;0	545;657	852;4	270;0;7;535;381; ; ; ; ;
2022;102;518;405;0	590;0	548;663	101;4	413;0;533;374;0	328;0	546;657	852;4	345;0;7;535;381; ; ; ; ;
2041;103;527;404;0	590;0	548;665	178;4	425;0;533;357;0	328;0	545;658	594;4	354;0;7;535;381; ; ; ; ;
2061;104;507;392;0	590;0	548;665	178;4	470;0;535;385;0	327;0	546;658	594;4	170;0;7;535;381; ; ; ; ;
2081;105;522;380;0	590;0	548;665	178;4	406;0;539;383;0	327;0	546;658	594;4	220;0;7;535;381; ; ; ; ;
2101;106;517;370;0	590;0	549;665	178;4	464;0;541;389;0	327;0	546;658	594;4	230;0;7;535;381; ; ; ; ;
2121;107;525;387;0	590;0	549;665	178;4	622;0;551;378;0	327;0	546;658	594;4	205;0;7;535;381; ; ; ; ;
2141;108;524;378;0	589;0	549;665	617;4	620;0;553;381;0	326;0	546;655	775;4	186;0;7;535;381; ; ; ; ;
2161;109;532;374;0	589;0	549;665	617;4	439;0;549;380;0	326;0	546;655	775;4	242;0;7;535;381; ; ; ; ;
2181;110;530;379;0	589;0	549;665	617;4	451;0;539;359;0	326;0	546;655	775;4	186;0;7;535;381; ; ; ; ;
2201;111;539;384;0	589;0	549;665	617;4	432;0;523;384;0	326;0	546;655	775;4	189;0;7;535;381; ; ; ; ;
2221;112;527;381;0	589;0	549;665	617;4	508;0;535;390;0	326;0	546;655	775;4	178;0;7;535;381; ; ; ; ;
2241;113;529;386;0	588;0	548;662	768;4	496;0;531;384;0	326;0	546;657	975;4	190;0;7;535;381; ; ; ; ;
2261;114;542;372;0	588;0	548;662	768;4	453;0;551;378;0	325;0	546;657	975;4	136;0;7;535;381; ; ; ; ;
2281;115;548;374;0	588;0	548;662	768;4	452;0;536;378;0	325;0	545;657	975;4	072;0;7;535;381; ; ; ; ;
2301;116;542;392;0	588;0	548;662	768;4	363;0;530;385;0	325;0	545;657	975;4	244;0;7;535;381; ; ; ; ;
2320;117;531;375;0	588;0	547;662	768;4	327;0;542;390;0	325;0	545;657	975;4	036;0;7;535;381; ; ; ; ;
2340;118;535;381;0	588;0	547;663	041;4	292;0;533;393;0	325;0	545;658	521;4	085;0;7;535;381; ; ; ; ;
2351; ; ; ; ; ; ; ;5; ; ; ; ; ; ;5; ; ; ;Keyboard;3;39;0;Right
2360;119;535;384;0	587;0	547;663	041;4	361;0;559;369;0	325;0	545;658	521;4	085;0;7;535;381; ; ; ; ;
2380;120;526;379;0	587;0	547;663	041;4	385;0;548;370;0	324;0	545;658	521;4	224;0;7;535;381; ; ; ; ;
2400;121;538;375;0	587;0	547;663	041;4	310;0;550;371;0	324;0	544;658	521;4	142;0;7;535;381; ; ; ; ;
2420;122;532;379;0	587;0	546;663	041;4	370;0;531;390;0	324;0	544;658	521;4	349;0;7;535;381; ; ; ; ;
2440;123;530;377;0	586;0	546;663	879;4	369;0;527;394;0	323;0	544;655	805;4	346;0;7;535;381; ; ; ; ;
2460;124;526;376;0	586;0	547;663	879;4	370;0;537;389;0	323;0	545;655	805;4	092;0;7;535;381; ; ; ; ;
2480;125;532;388;0	586;0	547;663	879;4	358;0;545;387;0	323;0	545;655	805;4	091;0;7;535;381; ; ; ; ;
2500;126;540;384;0	586;0	547;663	879;4	356;0;540;385;0	323;0	545;655	805;4	147;0;7;535;381; ; ; ; ;
2520;127;531;377;0	586;0	547;663	879;4	493;0;541;392;0	323;0	545;655	805;4	066;0;7;535;381; ; ; ; ;
2540;128;535;383;0	586;0	547;663	186;4	492;0;542;389;0	323;0	545;657	008;4	085;0;7;535;381; ; ; ; ;
2560;129;531;383;0	586;0	547;663	186;4	432;0;541;379;0	323;0	545;657	008;4	244;0;7;535;381; ; ; ; ;
2580;130;525;378;0	586;0	548;663	186;4	431;0;545;380;0	323;0	545;657	008;4	126;0;7;535;381; ; ; ; ;
2600;131;529;367;0	586;0	548;663	186;4	478;0;552;383;0	323;0	545;657	008;4	181;0;7;535;381; ; ; ; ;
2620;132;538;375;0	586;0	547;663	186;4	340;0;541;371;0	323;0	545;657	008;4	203;0;7;535;381; ; ; ; ;
2639;133;536;372;0	586;0	547;662	188;4	337;0;542;375;0	323;0	545;653	556;4	133;0;7;535;381; ; ; ; ;
2659;134;454;383;0	587;0	547;662	188;4	507;0;472;389;0	324;0	545;653	556;4	202;0;8;466;393; ; ; ; ;
2679;135;456;396;0	587;0	547;662	188;4	362;0;466;407;0	324;0	545;653	556;4	242;0;8;466;393; ; ; ; ;
2699;136;468;394;0	587;0	547;662	188;4	363;0;462;399;0	324;0	545;653	556;4	291;0;8;466;393; ; ; ; ;
2718; ; ; ; ; ; ; ;5; ; ; ; ; ; ;5; ; ; ;ShowAVI;8;0;0;Interactive.avi
2719;137;457;388;0	587;0	547;662	188;4	414;0;465;400;0	324;0	545;653	556;4	094;0;8;466;393; ; ; ; ;
2739;138;464;391;0	587;0	547;665	669;4	455;0;465;397;0	324;0	545;658	519;4	147;0;8;466;393; ; ; ; ;
2759;139;470;388;0	587;0	547;665	669;4	403;0;475;395;0	324;0	545;658	519;4	189;0;8;466;393; ; ; ; ;
2779;140;466;400;0	587;0	547;665	669;4	488;0;481;372;0	324;0	545;658	519;4	173;0;8;466;393; ; ; ; ;
2799;141;428;371;0	587;0	546;665	669;4	391;0;449;367;0	324;0	544;658	519;4	386;0; ; ; ; ; ; ; ;
2819;142;437;385;0	587;0	546;665	669;4	334;0;452;412;0	324;0	544;658	519;4	237;0;9;448;382; ; ; ; ;
2839;143;424;384;0	587;0	546;665	826;4	347;0;456;402;0	324;0	544;657	738;4	282;0;9;448;382; ; ; ; ;
2859;144;439;383;0	587;0	546;665	826;4	394;0;456;382;0	324;0	544;657	738;4	218;0;9;448;382; ; ; ; ;
2879;145;450;382;0	587;0	546;665	826;4	454;0;457;372;0	324;0	544;657	738;4	202;0;9;448;382; ; ; ; ;
2899;146;454;376;0	587;0	546;665	826;4	481;0;461;374;0	324;0	544;657	738;4	427;0;9;448;382; ; ; ; ;
2918;147;442;393;0	587;0	546;665	826;4	504;0;450;376;0	324;0	544;657	738;4	418;0;9;448;382; ; ; ; ;
2939;148;449;394;0	587;0	546;663	193;4	508;0;452;376;0	324;0	544;658	890;4	416;0;9;448;382; ; ; ; ;
2958;149;439;380;0	587;0	546;663	193;4	614;0;454;384;0	324;0	544;658	890;4	354;0;9;448;382; ; ; ; ;
2978;150;393;392;0	587;0	545;663	193;4	467;0;440;382;0	324;0	543;658	890;4	291;0; ; ; ; ; ; ; ;
2998;151;333;342;0	588;0	545;663	193;4	384;0;352;331;0	326;0	543;658	890;4	217;0;10;330;331; ; ; ; ;
3018;152;337;354;0	589;0	545;663	193;4	417;0;333;327;0	327;0	543;658	890;4	343;0;10;330;331; ; ; ; ;
3038;153;340;340;0	589;0	545;666	564;4	395;0;316;327;0	326;0	543;655	225;4	269;0;10;330;331; ; ; ; ;
3058;154;334;347;0	589;0	544;666	564;4	368;0;353;325;0	326;0	543;655	225;4	217;0;10;330;331; ; ; ; ;
3078;155;325;361;0	589;0	544;666	564;4	400;0;354;324;0	327;0	542;655	225;4	230;0;10;330;331; ; ; ; ;
3098;156;318;349;0	589;0	544;666	564;4	282;0;336;329;0	327;0	542;655	225;4	078;0;10;330;331; ; ; ; ;
3118;157;325;331;0	589;0	544;666	564;4	228;0;331;336;0	327;0	542;655	225;4	012;0;10;330;331; ; ; ; ;
3138;158;321;332;0	589;0	544;667	889;4	211;0;326;333;0	327;0	542;659	301;3	996;0;10;330;331; ; ; ; ;
3158;159;316;344;0	589;0	544;667	889;4	199;0;326;329;0	327;0	542;659	301;4	005;0;10;330;331; ; ; ; ;
3178;160;323;340;0	590;0	544;667	889;4	087;0;337;300;0	327;0	542;659	301;4	109;0;10;330;331; ; ; ; ;
3198;161;318;316;0	590;0	544;667	889;4	146;0;323;306;0	327;0	542;659	301;4	003;0;10;330;331; ; ; ; ;
3217;162;324;335;0	590;0	544;667	889;4	149;0;323;302;0	327;0	542;659	301;3	994;0;10;330;331; ; ; ; ;
3237;163;326;327;0	590;0	544;665	860;4	139;0;324;306;0	327;0	542;657	743;4	010;0;10;330;331; ; ; ; ;
3257;164;345;355;0	590;0	544;665	860;4	175;0;336;311;0	327;0	542;657	743;3	976;0;10;330;331; ; ; ; ;
3277;165;321;333;0	590;0	544;665	860;4	091;0;345;351;0	327;0	542;657	743;3	997;0;10;330;331; ; ; ; ;
3297;166;331;354;0	590;0	544;665	860;4	214;0;338;331;0	327;0	542;657	743;4	079;0;10;330;331; ; ; ; ;
3317;167;333;344;0	590;0	544;665	860;4	134;0;333;313;0	327;0	542;657	743;3	984;0;10;330;331; ; ; ; ;
3337;168;335;337;0	589;0	545;666	610;4	124;0;335;328;0	327;0	543;658	491;4	020;0;10;330;331; ; ; ; ;
3357;169;379;431;0	588;0	547;666	610;4	296;0;387;468;0	326;0	545;658	491;4	026;0;11;384;445; ; ; ; ;
3377;170;370;439;0	589;0	547;666	610;4	200;0;387;443;0	326;0	545;658	491;4	023;0;11;384;445; ; ; ; ;
3397;171;380;439;0	589;0	547;666	610;4	279;0;382;463;0	327;0	545;658	491;3	960;0;11;384;445; ; ; ; ;
3417;172;381;447;0	589;0	547;666	610;4	214;0;371;453;0	327;0	545;658	491;3	979;0;11;384;445; ; ; ; ;
3437;173;381;454;0	589;0	547;661	693;4	214;0;369;443;0	327;0	545;659	870;3	966;0;11;384;445; ; ; ; ;
3457;174;387;457;0	589;0	547;661	693;4	179;0;381;447;0	327;0	545;659	870;4	105;0;11;384;445; ; ; ; ;
3477;175;387;459;0	589;0	547;661	693;4	237;0;373;444;0	327;0	545;659	870;4	035;0;11;384;445; ; ; ; ;
3497;176;369;447;0	589;0	547;661	693;4	233;0;388;440;0	327;0	545;659	870;4	051;0;11;384;445; ; ; ; ;
3517;177;400;440;0	589;0	547;661	693;4	125;0;407;433;0	327;0	545;659	870;4	084;0;11;384;445; ; ; ; ;
3537;178;397;434;0	586;0	546;664	447;4	165;0;409;431;0	325;0	544;658	250;4	042;0;11;384;445; ; ; ; ;
3556;179;619;397;0	584;0	546;664	447;4	329;0;621;414;0	323;0	544;658	250;4	098;0;12;616;412; ; ; ; ;
3576;180;621;396;0	584;0	546;664	447;4	294;0;628;414;0	323;0	544;658	250;4	072;0;12;616;412; ; ; ; ;
3596;181;609;402;0	584;0	546;664	447;4	279;0;627;417;0	323;0	544;658	250;3	992;0;12;616;412; ; ; ; ;
3616;182;608;407;0	585;0	546;664	447;4	216;0;615;413;0	323;0	544;658	250;4	015;0;12;616;412; ; ; ; ;
3636;183;609;411;0	585;0	545;661	667;4	169;0;614;414;0	322;0	544;657	066;4	031;0;12;616;412; ; ; ; ;
3656;184;611;419;0	584;0	545;661	667;4	255;0;625;413;0	322;0	544;657	066;4	033;0;12;616;412; ; ; ; ;
3676;185;618;407;0	584;0	545;661	667;4	204;0;622;405;0	322;0	544;657	066;4	003;0;12;616;412; ; ; ; ;
3696;186;620;410;0	584;0	545;661	667;4	288;0;625;404;0	322;0	543;657	066;4	037;0;12;616;412; ; ; ; ;
3716;187;603;424;0	584;0	545;661	667;4	218;0;621;421;0	322;0	543;657	066;4	097;0;12;616;412; ; ; ; ;
3736;188;607;417;0	584;0	545;663	723;4	264;0;621;418;0	322;0	543;657	031;4	096;0;12;616;412; ; ; ; ;
3756;189;619;393;0	584;0	545;663	723;4	425;0;606;432;0	322;0	543;657	031;4	169;0;12;616;412; ; ; ; ;
3776;190;593;297;0	585;0	543;663	723;4	433;0;597;296;0	323;0	541;657	031;4	125;0; ; ; ; ; ; ; ;
3796;191;558;231;0	585;0	541;663	723;4	235;0;572;226;0	324;0	539;657	031;4	031;0;13;566;207; ; ; ; ;
3816;192;574;204;0	585;0	541;663	723;4	147;0;574;227;0	324;0	539;657	031;4	057;0;13;566;207; ; ; ; ;
3835;193;581;174;0	586;0	541;665	091;4	066;0;581;226;0	324;0	539;658	106;4	090;0;13;566;207; ; ; ; ;
3855;194;560;222;0	586;0	541;665	091;4	213;0;566;222;0	324;0	539;658	106;3	939;0;13;566;207; ; ; ; ;
3875;195;565;194;0	586;0	541;665	091;4	299;0;566;211;0	324;0	539;658	106;3	976;0;13;566;207; ; ; ; ;
3895;196;569;193;0	586;0	541;665	091;4	217;0;567;211;0	324;0	539;658	106;3	951;0;13;566;207; ; ; ; ;
3915;197;563;205;0	586;0	541;665	091;4	330;0;559;224;0	324;0	539;658	106;3	962;0;13;566;207; ; ; ; ;
3935;198;565;192;0	586;0	541;663	673;4	304;0;559;220;0	324;0	539;657	190;3	944;0;13;566;207; ; ; ; ;
3955;199;551;198;0	586;0	541;663	673;4	348;0;562;218;0	324;0	539;657	190;3	998;0;13;566;207; ; ; ; ;
3975;200;566;192;0	586;0	541;663	673;4	189;0;565;215;0	324;0	539;657	190;3	925;0;13;566;207; ; ; ; ;
3995;201;573;198;0	586;0	541;663	673;4	266;0;568;209;0	324;0	539;657	190;4	108;0;13;566;207; ; ; ; ;
4015;202;533;193;0	587;0	541;663	673;4	206;0;529;195;0	325;0	540;657	190;4	030;0; ; ; ; ; ; ; ;
4035;203;543;192;0	589;0	542;665	817;4	251;0;529;189;0	327;0	540;658	154;4	048;0; ; ; ; ; ; ; ;
4055;204;326;224;0	590;0	542;665	817;4	128;0;339;210;0	329;0	540;658	154;3	966;0;14;345;207; ; ; ; ;
4075;205;356;205;0	590;0	542;665	817;4	108;0;336;202;0	328;0	540;658	154;3	841;0;14;345;207; ; ; ; ;
4095;206;359;215;0	591;0	542;665	817;4	053;0;364;232;0	328;0	540;658	154;4	030;0;14;345;207; ; ; ; ;
4115;207;338;199;0	591;0	542;665	817;4	051;0;360;215;0	328;0	540;658	154;4	133;0;14;345;207; ; ; ; ;
4134;208;353;201;0	591;0	542;665	399;4	047;0;355;220;0	328;0	540;657	765;4	129;0;14;345;207; ; ; ; ;
4154;209;342;232;0	591;0	542;665	399;3	996;0;338;211;0	328;0	540;657	765;3	895;0;14;345;207; ; ; ; ;
4174;210;338;214;0	591;0	542;665	399;4	050;0;355;213;0	328;0	540;657	765;3	951;0;14;345;207; ; ; ; ;
4194;211;330;231;0	590;0	542;665	399;4	035;0;347;194;0	328;0	540;657	765;3	923;0;14;345;207; ; ; ; ;
4214;212;326;176;0	590;0	542;665	399;4	055;0;350;205;0	328;0	540;657	765;3	963;0;14;345;207; ; ; ; ;
4234;213;323;163;0	590;0	542;667	665;4	065;0;351;203;0	328;0	540;656	011;3	947;0;14;345;207; ; ; ; ;
4254;214;309;268;0	590;0	542;667	665;4	115;0;328;232;0	328;0	540;656	011;3	964;0; ; ; ; ; ; ; ;
4274;215;274;228;0	591;0	543;667	665;4	023;0;276;219;0	329;0	541;656	011;3	924;0;15;279;248; ; ; ; ;
4294;216;272;229;0	591;0	543;667	665;4	048;0;287;217;0	329;0	541;656	011;3	859;0;15;279;248; ; ; ; ;
4314;217;271;244;0	591;0	543;667	665;4	096;0;283;256;0	328;0	541;656	011;3	848;0;15;279;248; ; ; ; ;
4334;218;270;227;0	591;0	543;665	185;4	040;0;285;248;0	328;0	541;658	935;3	854;0;15;279;248; ; ; ; ;
4354;219;277;234;0	591;0	543;665	185;3	958;0;286;228;0	328;0	541;658	935;3	878;0;15;279;248; ; ; ; ;
4374;220;287;243;0	591;0	543;665	185;4	001;0;274;228;0	328;0	541;658	935;3	930;0;15;279;248; ; ; ; ;
4394;221;281;248;0	591;0	543;665	185;3	977;0;273;216;0	328;0	541;658	935;3	953;0;15;279;248; ; ; ; ;
4413;222;289;256;0	591;0	543;665	185;4	040;0;289;234;0	328;0	541;658	935;3	985;0;15;279;248; ; ; ; ;
4433;223;289;264;0	591;0	543;662	225;4	027;0;284;236;0	328;0	541;654	822;3	987;0;15;279;248; ; ; ; ;
4453;224;276;234;0	591;0	543;662	225;4	007;0;297;260;0	328;0	541;654	822;3	857;0;15;279;248; ; ; ; ;
4473;225;281;253;0	591;0	543;662	225;3	984;0;285;239;0	328;0	541;654	822;3	871;0;15;279;248; ; ; ; ;
4493;226;283;232;0	591;0	543;662	225;3	985;0;292;253;0	328;0	541;654	822;3	810;0;15;279;248; ; ; ; ;
4513;227;292;245;0	591;0	543;662	225;4	005;0;286;223;0	328;0	541;654	822;3	983;0;15;279;248; ; ; ; ;
4533;228;293;245;0	591;0	543;665	782;4	014;0;288;220;0	328;0	541;656	839;3	997;0;15;279;248; ; ; ; ;
4553;229;269;236;0	591;0	543;665	782;4	122;0;289;257;0	328;0	541;656	839;3	980;0;15;279;248; ; ; ; ;
4573;230;276;234;0	591;0	543;665	782;4	031;0;268;227;0	328;0	541;656	839;3	971;0;15;279;248; ; ; ; ;
4593;231;272;255;0	591;0	543;665	782;4	015;0;283;247;0	328;0	542;656	839;3	889;0;15;279;248; ; ; ; ;
4613;232;269;286;0	591;0	543;665	782;4	036;0;286;240;0	328;0	542;656	839;3	976;0;15;279;248; ; ; ; ;
4633;233;272;294;0	591;0	543;665	616;4	031;0;280;228;0	328;0	542;657	228;3	953;0;15;279;248; ; ; ; ;
4653;234;285;255;0	591;0	543;665	616;3	975;0;289;256;0	328;0	542;657	228;3	892;0;15;279;248; ; ; ; ;
4673;235;276;249;0	591;0	544;665	616;4	079;0;303;288;0	328;0	542;657	228;3	995;0;15;279;248; ; ; ; ;
4693;236;281;271;0	591;0	544;665	616;4	006;0;275;255;0	328;0	542;657	228;3	891;0;15;279;248; ; ; ; ;
4713;237;267;272;0	591;0	543;665	616;4	041;0;270;244;0	328;0	542;657	228;3	895;0;15;279;248; ; ; ; ;
4732;238;267;270;0	591;0	543;666	480;4	010;0;266;249;0	328;0	542;658	577;3	928;0;15;279;248; ; ; ; ;
4752;239;264;257;0	591;0	544;666	480;3	972;0;283;235;0	328;0	542;658	577;3	929;0;15;279;248; ; ; ; ;
4772;240;268;245;0	591;0	544;666	480;4	013;0;278;268;0	328;0	542;658	577;3	892;0;15;279;248; ; ; ; ;
4792;241;266;262;0	591;0	543;666	480;4	001;0;280;236;0	328;0	541;658	577;3	981;0;15;279;248; ; ; ; ;
4812;242;262;264;0	591;0	543;666	480;3	984;0;278;274;0	328;0	541;658	577;3	873;0;15;279;248; ; ; ; ;
4832;243;264;265;0	591;0	543;666	449;4	003;0;278;266;0	328;0	541;658	204;3	894;0;15;279;248; ; ; ; ;
4852;244;367;292;0	589;0	544;666	449;4	230;0;401;273;0	326;0	542;658	204;3	937;0; ; ; ; ; ; ; ;
4872;245;513;369;0	585;0	545;666	449;4	251;0;537;346;0	324;0	543;658	204;3	930;0;16;529;352; ; ; ; ;
4892;246;515;341;0	585;0	545;666	449;4	268;0;525;349;0	323;0	543;658	204;3	858;0;16;529;352; ; ; ; ;
4912;247;534;343;0	585;0	545;666	449;4	073;0;537;351;0	323;0	543;658	204;3	793;0;16;529;352; ; ; ; ;
4932;248;541;348;0	585;0	545;663	474;4	057;0;533;354;0	322;0	543;658	845;3	763;0;16;529;352; ; ; ; ;
4952;249;515;359;0	585;0	545;663	474;4	080;0;534;356;0	322;0	543;658	845;3	870;0;16;529;352; ; ; ; ;
4972;250;523;360;0	584;0	545;663	474;4	147;0;536;346;0	322;0	543;658	845;3	826;0;16;529;352; ; ; ; ;
4992;251;532;344;0	584;0	545;663	474;4	242;0;531;383;0	322;0	544;658	845;4	137;0;16;529;352; ; ; ; ;
5012;252;582;510;0	582;0	548;663	474;4	184;0;604;510;0	321;0	546;658	845;4	023;0;17;612;504; ; ; ; ;
5031;253;593;521;0	582;0	548;659	212;4	201;0;609;529;0	321;0	546;657	213;4	082;0;17;612;504; ; ; ; ;
5051;254;613;499;0	582;0	548;659	212;4	116;0;597;515;0	320;0	546;657	213;3	925;0;17;612;504; ; ; ; ;
5071;255;605;494;0	582;0	548;659	212;4	083;0;606;507;0	320;0	546;657	213;3	949;0;17;612;504; ; ; ; ;
5091;256;590;499;0	582;0	548;659	212;4	102;0;622;501;0	320;0	546;657	213;4	033;0;17;612;504; ; ; ; ;
5111;257;598;498;0	582;0	548;659	212;4	145;0;593;506;0	320;0	546;657	213;3	859;0;17;612;504; ; ; ; ;
5131;258;591;497;0	582;0	548;660	001;4	140;0;603;503;0	320;0	546;657	681;3	889;0;17;612;504; ; ; ; ;
5151;259;585;499;0	582;0	548;660	001;4	148;0;599;516;0	320;0	546;657	681;3	935;0;17;612;504; ; ; ; ;
5171;260;587;490;0	582;0	548;660	001;4	161;0;603;499;0	320;0	546;657	681;3	907;0;17;612;504; ; ; ; ;
5191;261;604;497;0	582;0	548;660	001;4	140;0;600;513;0	320;0	546;657	681;3	989;0;17;612;504; ; ; ; ;
5211;262;584;491;0	582;0	548;660	001;4	173;0;585;516;0	320;0	546;657	681;3	957;0;17;612;504; ; ; ; ;
5231;263;588;494;0	582;0	548;659	097;4	164;0;586;510;0	320;0	546;658	532;3	970;0;17;612;504; ; ; ; ;
5251;264;596;496;0	582;0	548;659	097;4	202;0;609;500;0	320;0	546;658	532;3	967;0;17;612;504; ; ; ; ;
5271;265;630;511;0	582;0	548;659	097;4	121;0;627;507;0	320;0	546;658	532;3	969;0;17;612;504; ; ; ; ;
5291;266;619;499;0	582;0	548;659	097;4	286;0;622;500;0	319;0	547;658	532;3	954;0;17;612;504; ; ; ; ;
5311;267;632;496;0	582;0	548;659	097;4	148;0;638;504;0	319;0	547;658	532;4	002;0;17;612;504; ; ; ; ;
5330;268;632;501;0	582;0	548;658	123;4	207;0;642;506;0	320;0	547;659	644;4	008;0;17;612;504; ; ; ; ;
5350;269;611;488;0	582;0	549;658	123;4	183;0;631;502;0	320;0	547;659	644;4	003;0;17;612;504; ; ; ; ;
5370;270;620;513;0	582;0	549;658	123;4	215;0;623;508;0	320;0	547;659	644;4	068;0;17;612;504; ; ; ; ;
5390;271;626;508;0	582;0	549;658	123;4	203;0;634;499;0	320;0	547;659	644;4	064;0;17;612;504; ; ; ; ;
5410;272;622;502;0	583;0	549;658	123;4	216;0;618;512;0	320;0	547;659	644;3	988;0;17;612;504; ; ; ; ;
5430;273;624;515;0	583;0	548;659	479;4	221;0;617;512;0	321;0	546;656	975;4	002;0;17;612;504; ; ; ; ;
5450;274;606;509;0	583;0	548;659	479;4	299;0;638;500;0	321;0	546;656	975;4	000;0;17;612;504; ; ; ; ;
5470;275;619;502;0	583;0	548;659	479;4	298;0;622;501;0	321;0	546;656	975;4	044;0;17;612;504; ; ; ; ;
5490;276;625;505;0	583;0	548;659	479;4	326;0;624;506;0	321;0	546;656	975;4	094;0;17;612;504; ; ; ; ;
5510;277;610;514;0	583;0	548;659	479;4	305;0;628;516;0	321;0	546;656	975;4	054;0;17;612;504; ; ; ; ;
5530;278;621;511;0	583;0	548;661	142;4	323;0;631;518;0	321;0	546;657	553;4	078;0;17;612;504; ; ; ; ;
5550;279;591;508;0	583;0	548;661	142;4	315;0;615;512;0	321;0	546;657	553;4	021;0;17;612;504; ; ; ; ;
5570;280;603;500;0	583;0	548;661	142;4	389;0;640;506;0	321;0	546;657	553;4	004;0;17;612;504; ; ; ; ;
5590;281;636;483;0	583;0	548;661	142;4	277;0;624;492;0	321;0	546;657	553;3	994;0;17;612;504; ; ; ; ;
5610;282;580;495;0	583;0	548;661	142;4	375;0;621;509;0	321;0	546;657	553;3	983;0;18;615;495; ; ; ; ;
5630;283;589;488;0	583;0	548;661	236;4	334;0;620;501;0	321;0	546;657	900;3	974;0;18;615;495; ; ; ; ;
5649;284;625;483;0	584;0	548;661	236;4	272;0;619;497;0	321;0	546;657	900;4	121;0;18;615;495; ; ; ; ;
5669;285;598;492;0	584;0	548;661	236;4	344;0;627;506;0	321;0	546;657	900;4	050;0;18;615;495; ; ; ; ;
5689;286;624;499;0	584;0	548;661	236;4	295;0;619;504;0	321;0	546;657	900;4	070;0;18;615;495; ; ; ; ;
5709;287;637;489;0	584;0	548;661	236;4	245;0;626;510;0	322;0	546;657	900;4	040;0;18;615;495; ; ; ; ;
5729;288;633;491;0	584;0	548;661	675;4	269;0;625;510;0	322;0	546;659	786;4	055;0;18;615;495; ; ; ; ;
5749;289;591;492;0	584;0	548;661	675;4	255;0;635;492;0	322;0	546;659	786;4	077;0;18;615;495; ; ; ; ;
5769;290;610;492;0	585;0	548;661	675;4	327;0;614;497;0	323;0	546;659	786;4	035;0;18;615;495; ; ; ; ;
5789;291;595;484;0	586;0	548;661	675;4	361;0;599;490;0	323;0	546;659	786;4	005;0;18;615;495; ; ; ; ;
5809;292;518;497;0	587;0	548;661	675;4	278;0;540;508;0	325;0	546;659	786;4	115;0;19;519;493; ; ; ; ;
5829;293;514;495;0	587;0	548;662	279;4	328;0;518;510;0	325;0	546;659	913;4	090;0;19;519;493; ; ; ; ;
5849;294;525;493;0	587;0	548;662	279;4	226;0;528;492;0	325;0	546;659	913;4	151;0;19;519;493; ; ; ; ;
5869;295;527;495;0	587;0	548;662	279;4	254;0;522;494;0	325;0	546;659	913;4	094;0;19;519;493; ; ; ; ;
5889;296;506;492;0	587;0	548;662	279;4	223;0;537;498;0	325;0	546;659	913;4	064;0;19;519;493; ; ; ; ;
5909;297;524;491;0	587;0	548;662	279;4	292;0;529;486;0	325;0	547;659	913;4	165;0;19;519;493; ; ; ; ;
5928;298;519;490;0	587;0	549;662	980;4	299;0;528;489;0	325;0	547;657	936;4	118;0;19;519;493; ; ; ; ;
5948;299;523;497;0	587;0	549;662	980;4	279;0;535;495;0	325;0	547;657	936;4	090;0;19;519;493; ; ; ; ;
5969;300;512;505;0	587;0	549;662	980;4	310;0;537;478;0	325;0	547;657	936;4	038;0;19;519;493; ; ; ; ;
5988;301;532;492;0	587;0	549;662	980;4	286;0;521;491;0	325;0	548;657	936;4	127;0;19;519;493; ; ; ; ;
6009;302;491;496;0	588;0	549;662	980;4	347;0;512;495;0	325;0	548;657	936;4	148;0;19;519;493; ; ; ; ;
6028;303;489;496;0	589;0	549;663	774;4	357;0;506;491;0	327;0	548;655	865;4	136;0;19;519;493; ; ; ; ;
6049;304;415;481;0	590;0	549;663	774;4	281;0;419;481;0	328;0	548;655	865;4	048;0;20;388;490; ; ; ; ;
6068;305;391;479;0	590;0	549;663	774;4	343;0;407;498;0	327;0	548;655	865;4	062;0;20;388;490; ; ; ; ;
6090;306;398;475;0	589;0	549;663	774;4	288;0;405;487;0	327;0	548;655	865;4	004;0;20;388;490; ; ; ; ;
6108;307;401;488;0	589;0	549;663	774;4	335;0;393;494;0	327;0	547;655	865;4	165;0;20;388;490; ; ; ; ;
6128;308;400;487;0	589;0	549;661	836;4	302;0;390;487;0	327;0	547;659	573;4	190;0;20;388;490; ; ; ; ;
6148;309;391;497;0	589;0	549;661	836;4	368;0;403;483;0	327;0	547;659	573;4	318;0;20;388;490; ; ; ; ;
6168;310;398;483;0	589;0	549;661	836;4	422;0;400;496;0	327;0	547;659	573;4	201;0;20;388;490; ; ; ; ;
6187;311;390;480;0	589;0	549;661	836;4	427;0;409;492;0	326;0	547;659	573;4	199;0;20;388;490; ; ; ; ;
6209;312;385;488;0	589;0	549;661	836;4	374;0;394;486;0	326;0	547;659	573;4	220;0;20;388;490; ; ; ; ;
6227;313;387;489;0	588;0	548;662	360;4	406;0;396;492;0	326;0	547;660	253;4	230;0;20;388;490; ; ; ; ;
6249;314;380;483;0	588;0	549;662	360;4	505;0;403;498;0	326;0	547;660	253;4	183;0;20;388;490; ; ; ; ;
6267;315;397;474;0	588;0	548;662	360;4	432;0;399;485;0	326;0	547;660	253;4	208;0;20;388;490; ; ; ; ;
6289;316;395;481;0	588;0	548;662	360;4	344;0;400;488;0	326;0	547;660	253;4	179;0;20;388;490; ; ; ; ;
6307;317;389;478;0	588;0	548;662	360;4	360;0;399;486;0	326;0	547;660	253;4	208;0;20;388;490; ; ; ; ;
6328;318;386;481;0	588;0	548;663	631;4	384;0;398;489;0	326;0	547;657	158;4	180;0;20;388;490; ; ; ; ;
6347;319;386;497;0	588;0	548;663	631;4	372;0;386;493;0	326;0	547;657	158;4	135;0;20;388;490; ; ; ; ;
6368;320;383;495;0	588;0	548;663	631;4	386;0;400;502;0	326;0	547;657	158;4	139;0;20;388;490; ; ; ; ;
6387;321;378;481;0	588;0	548;663	631;4	341;0;397;487;0	326;0	547;657	158;4	198;0;20;388;490; ; ; ; ;
6409;322;392;480;0	588;0	548;663	631;4	345;0;395;506;0	326;0	547;657	158;4	167;0;20;388;490; ; ; ; ;
6427;323;392;481;0	588;0	548;661	272;4	334;0;396;503;0	326;0	547;657	151;4	186;0;20;388;490; ; ; ; ;
6447;324;381;477;0	589;0	548;661	272;4	367;0;399;495;0	326;0	547;657	151;4	169;0;20;388;490; ; ; ; ;
6467;325;389;485;0	589;0	549;661	272;4	405;0;397;496;0	326;0	547;657	151;4	195;0;20;388;490; ; ; ; ;
6489;326;397;487;0	589;0	549;661	272;4	406;0;385;497;0	326;0	547;657	151;4	221;0;20;388;490; ; ; ; ;
6506;327;395;494;0	589;0	549;661	272;4	361;0;394;493;0	326;0	547;657	151;4	108;0;20;388;490; ; ; ; ;
6526;328;397;497;0	589;0	549;663	460;4	394;0;390;493;0	327;0	547;656	601;4	119;0;20;388;490; ; ; ; ;
6546;329;396;474;0	590;0	549;663	460;4	304;0;390;494;0	327;0	548;656	601;4	215;0;20;388;490; ; ; ; ;
6566;330;382;480;0	590;0	549;663	460;4	302;0;410;487;0	327;0	548;656	601;4	264;0;20;388;490; ; ; ; ;
6586;331;390;480;0	590;0	549;663	460;4	260;0;399;479;0	328;0	547;656	601;4	227;0;20;388;490; ; ; ; ;
6606;332;385;477;0	590;0	549;663	460;4	268;0;398;486;0	328;0	547;656	601;4	134;0;20;388;490; ; ; ; ;
6626;333;388;478;0	591;0	549;661	068;4	262;0;403;483;0	328;0	547;656	089;4	139;0;20;388;490; ; ; ; ;
6646;334;398;494;0	591;0	549;661	068;4	246;0;401;500;0	328;0	547;656	089;4	110;0;20;388;490; ; ; ; ;
6666;335;383;491;0	591;0	549;661	068;4	253;0;397;496;0	328;0	547;656	089;4	093;0;20;388;490; ; ; ; ;
6686;336;378;493;0	591;0	549;661	068;4	218;0;388;481;0	328;0	547;656	089;4	102;0;20;388;490; ; ; ; ;
6706;337;387;485;0	591;0	549;661	068;4	235;0;393;494;0	328;0	546;656	089;4	037;0;20;388;490; ; ; ; ;
6726;338;381;483;0	591;0	549;662	748;4	240;0;390;487;0	328;0	546;658	224;4	037;0;20;388;490; ; ; ; ;
6746;339;372;483;0	591;0	549;662	748;4	270;0;381;485;0	328;0	546;658	224;4	094;0;20;388;490; ; ; ; ;
6766;340;400;485;0	591;0	548;662	748;4	187;0;383;493;0	329;0	546;658	224;4	095;0;20;388;490; ; ; ; ;
6786;341;388;490;0	591;0	548;662	748;4	269;0;400;500;0	329;0	546;658	224;4	031;0;20;388;490; ; ; ; ;
6806;342;381;476;0	591;0	548;662	748;4	297;0;389;496;0	329;0	546;658	224;4	092;0;20;388;490; ; ; ; ;
6826;343;392;479;0	591;0	548;660	985;4	267;0;395;500;0	329;0	546;657	097;4	070;0;20;388;490; ; ; ; ;
6845;344;394;493;0	591;0	548;660	985;4	240;0;396;492;0	329;0	546;657	097;4	110;0;20;388;490; ; ; ; ;
6865;345;388;496;0	591;0	548;660	985;4	156;0;380;498;0	329;0	546;657	097;3	984;0;20;388;490; ; ; ; ;
6885;346;385;506;0	591;0	548;660	985;4	212;0;388;499;0	328;0	546;657	097;4	061;0;20;388;490; ; ; ; ;
6905;347;376;492;0	591;0	548;660	985;4	255;0;396;504;0	328;0	546;657	097;4	056;0;20;388;490; ; ; ; ;
6925;348;373;495;0	591;0	548;662	008;4	235;0;389;504;0	328;0	546;659	031;4	063;0;20;388;490; ; ; ; ;
6945;349;376;490;0	591;0	548;662	008;4	196;0;376;495;0	328;0	546;659	031;4	036;0;20;388;490; ; ; ; ;
6965;350;391;500;0	591;0	548;662	008;4	236;0;374;492;0	328;0	546;659	031;4	060;0;20;388;490; ; ; ; ;
6985;351;380;509;0	591;0	548;662	008;4	185;0;398;489;0	328;0	546;659	031;4	089;0;20;388;490; ; ; ; ;
7005;352;396;492;0	591;0	548;662	008;4	164;0;397;491;0	328;0	546;659	031;4	028;0;20;388;490; ; ; ; ;
7025;353;394;502;0	591;0	548;659	986;4	156;0;396;492;0	328;0	546;655	725;4	027;0;20;388;490; ; ; ; ;
7045;354;391;496;0	591;0	548;659	986;4	139;0;398;489;0	329;0	546;655	725;3	993;0;20;388;490; ; ; ; ;
7065;355;386;505;0	591;0	548;659	986;4	151;0;390;491;0	328;0	546;655	725;4	024;0;20;388;490; ; ; ; ;
7085;356;386;496;0	591;0	548;659	986;4	185;0;387;504;0	328;0	546;655	725;3	930;0;20;388;490; ; ; ; ;
7105;357;382;480;0	591;0	548;659	986;4	150;0;388;495;0	328;0	546;655	725;4	012;0;20;388;490; ; ; ; ;
7124;358;382;478;0	591;0	549;663	815;4	185;0;388;499;0	328;0	546;657	646;3	988;0;20;388;490; ; ; ; ;
7144;359;399;493;0	591;0	549;663	815;4	102;0;379;496;0	328;0	546;657	646;3	978;0;20;388;490; ; ; ; ;
7164;360;375;494;0	591;0	549;663	815;4	169;0;395;486;0	328;0	546;657	646;4	101;0;20;388;490; ; ; ; ;
7184;361;379;475;0	591;0	549;663	815;4	179;0;381;510;0	328;0	546;657	646;3	982;0;20;388;490; ; ; ; ;
7204;362;379;495;0	591;0	548;663	815;4	200;0;389;491;0	328;0	546;657	646;4	038;0;20;388;490; ; ; ; ;
7224;363;379;492;0	591;0	548;661	469;4	200;0;385;491;0	328;0	545;657	906;4	076;0;20;388;490; ; ; ; ;
7244;364;378;498;0	591;0	548;661	469;4	124;0;372;494;0	328;0	545;657	906;4	082;0;20;388;490; ; ; ; ;
7264;365;380;507;0	591;0	548;661	469;4	213;0;384;500;0	328;0	545;657	906;4	066;0;20;388;490; ; ; ; ;
7284;366;384;495;0	590;0	548;661	469;4	149;0;384;489;0	328;0	545;657	906;3	942;0;20;388;490; ; ; ; ;
7304;367;393;486;0	590;0	548;661	469;4	200;0;385;497;0	327;0	546;657	906;4	062;0;20;388;490; ; ; ; ;
7324;368;394;488;0	590;0	548;660	803;4	170;0;386;498;0	327;0	546;655	530;4	005;0;20;388;490; ; ; ; ;
7344;369;391;483;0	590;0	548;660	803;4	114;0;384;493;0	327;0	546;655	530;4	027;0;20;388;490; ; ; ; ;
7364;370;385;491;0	590;0	548;660	803;4	126;0;394;490;0	327;0	546;655	530;4	015;0;20;388;490; ; ; ; ;
7384;371;381;500;0	590;0	548;660	803;4	102;0;384;495;0	327;0	546;655	530;3	927;0;20;388;490; ; ; ; ;
7404;372;396;498;0	590;0	548;660	803;4	101;0;377;482;0	327;0	546;655	530;4	011;0;20;388;490; ; ; ; ;
7423;373;392;496;0	590;0	548;662	112;4	107;0;379;482;0	327;0	545;654	165;3	972;0;20;388;490; ; ; ; ;
7443;374;382;508;0	590;0	548;662	112;4	131;0;386;490;0	327;0	546;654	165;4	021;0;20;388;490; ; ; ; ;
7463;375;381;500;0	590;0	548;662	112;4	162;0;384;491;0	327;0	546;654	165;3	916;0;20;388;490; ; ; ; ;
7483;376;386;488;0	590;0	548;662	112;4	166;0;382;491;0	327;0	546;654	165;4	036;0;20;388;490; ; ; ; ;
7503;377;389;485;0	590;0	548;662	112;4	177;0;391;505;0	327;0	546;654	165;3	963;0;20;388;490; ; ; ; ;
7523;378;391;485;0	590;0	548;660	543;4	173;0;392;503;0	328;0	546;659	251;3	966;0;20;388;490; ; ; ; ;
7543;379;384;484;0	591;0	548;660	543;4	098;0;404;501;0	328;0	546;659	251;4	032;0;20;388;490; ; ; ; ;
7563;380;361;472;0	591;0	548;660	543;4	147;0;387;480;0	328;0	546;659	251;4	007;0;20;388;490; ; ; ; ;
7583;381;385;482;0	591;0	548;660	543;4	164;0;384;485;0	328;0	546;659	251;3	961;0;20;388;490; ; ; ; ;
7603;382;379;489;0	591;0	549;660	543;4	084;0;371;489;0	328;0	546;659	251;3	972;0;20;388;490; ; ; ; ;
7623;383;373;484;0	591;0	549;663	227;4	127;0;365;481;0	328;0	546;656	290;3	966;0;20;388;490; ; ; ; ;
7643;384;389;489;0	591;0	549;663	227;4	112;0;383;494;0	328;0	546;656	290;3	952;0;20;388;490; ; ; ; ;
7663;385;393;490;0	591;0	549;663	227;4	037;0;401;484;0	328;0	546;656	290;3	996;0;20;388;490; ; ; ; ;
7683;386;379;491;0	591;0	549;663	227;4	169;0;374;494;0	328;0	546;656	290;4	036;0;20;388;490; ; ; ; ;
7702;387;383;494;0	591;0	549;663	227;4	056;0;389;506;0	328;0	546;656	290;3	966;0;20;388;490; ; ; ; ;
7722;388;380;495;0	592;0	549;663	795;4	109;0;393;504;0	329;0	546;656	975;4	003;0;20;388;490; ; ; ; ;
7742;389;372;498;0	592;0	549;663	795;4	084;0;389;485;0	329;0	546;656	975;4	038;0;20;388;490; ; ; ; ;
7762;390;375;499;0	592;0	549;663	795;4	092;0;384;500;0	329;0	546;656	975;3	919;0;20;388;490; ; ; ; ;
7782;391;383;531;0	591;0	548;663	795;4	052;0;374;577;0	329;0	546;656	975;3	749;0; ; ; ; ; ; ; ;
7802;392;-800;-600;-1	000;-1	000;-1	000;-1	000;4;-800;-600;-1	000;-1	000;-1	000;-1	000;4; ; ; ; ; ; ; ;
7822;393;-800;-600;-1	000;-1	000;-1	000;-1	000;4;-800;-600;-1	000;-1	000;-1	000;-1	000;4; ; ; ; ; ; ; ;
7842;394;-800;-600;-1	000;-1	000;-1	000;-1	000;4;-800;-600;-1	000;-1	000;-1	000;-1	000;4; ; ; ; ; ; ; ;
7862;395;-800;-600;-1	000;-1	000;-1	000;-1	000;4;-800;-600;-1	000;-1	000;-1	000;-1	000;4; ; ; ; ; ; ; ;
7882;396;-800;-600;-1	000;-1	000;-1	000;-1	000;4;-800;-600;-1	000;-1	000;-1	000;-1	000;4; ; ; ; ; ; ; ;
7902;397;-800;-600;-1	000;-1	000;-1	000;-1	000;4;-800;-600;-1	000;-1	000;-1	000;-1	000;4; ; ; ; ; ; ; ;
7922;398;397;499;0	591;0	547;663	795;4	125;0;397;456;0	328;0	544;656	975;4	102;0;21;391;479; ; ; ; ;
7942;399;397;500;0	591;0	547;661	679;4	112;0;398;454;0	328;0	545;660	268;4	122;0;21;391;479; ; ; ; ;
7962;400;387;418;0	590;0	547;661	679;4	640;0;397;482;0	327;0	545;660	268;4	077;0;21;391;479; ; ; ; ;
7982;401;383;447;0	590;0	547;661	679;4	235;0;406;487;0	327;0	545;660	268;3	982;0;21;391;479; ; ; ; ;
8002;402;381;485;0	590;0	547;661	679;4	022;0;396;483;0	327;0	545;660	268;3	969;0;21;391;479; ; ; ; ;
8021;403;388;484;0	590;0	547;661	679;3	983;0;385;473;0	327;0	545;660	268;3	951;0;21;391;479; ; ; ; ;
8041;404;389;483;0	590;0	548;661	190;3	942;0;385;477;0	327;0	545;655	278;3	908;0;21;391;479; ; ; ; ;
8061;405;388;491;0	590;0	548;661	190;3	964;0;400;472;0	327;0	546;655	278;3	931;0;21;391;479; ; ; ; ;
8081;406;384;491;0	590;0	548;661	190;4	023;0;393;485;0	327;0	546;655	278;3	975;0;21;391;479; ; ; ; ;
8101;407;381;489;0	590;0	548;661	190;3	992;0;392;486;0	327;0	546;655	278;3	989;0;21;391;479; ; ; ; ;
8121;408;397;494;0	590;0	548;661	190;4	012;0;388;487;0	327;0	546;655	278;3	894;0;21;391;479; ; ; ; ;
8141;409;397;492;0	591;0	548;663	457;4	012;0;387;487;0	328;0	547;657	394;3	929;0;21;391;479; ; ; ; ;
8161;410;162;500;0	594;0	549;663	457;3	990;0;185;492;0	331;0	547;657	394;3	979;0;22;164;497; ; ; ; ;
8181;411;193;505;0	594;0	549;663	457;4	033;0;207;501;0	332;0	547;657	394;3	967;0;22;164;497; ; ; ; ;
8201;412;172;487;0	594;0	549;663	457;4	036;0;201;506;0	332;0	547;657	394;3	959;0;22;164;497; ; ; ; ;
8221;413;187;493;0	594;0	549;663	457;4	111;0;180;493;0	332;0	547;657	394;3	942;0;22;164;497; ; ; ; ;
8241;414;181;491;0	594;0	549;661	204;4	124;0;192;502;0	332;0	547;652	939;3	906;0;22;164;497; ; ; ; ;
8261;415;172;495;0	594;0	549;661	204;4	030;0;201;500;0	332;0	548;652	939;3	895;0;22;164;497; ; ; ; ;
8281;416;176;512;0	594;0	550;661	204;4	026;0;181;499;0	332;0	548;652	939;3	969;0;22;164;497; ; ; ; ;
8300;417;178;499;0	594;0	549;661	204;3	979;0;211;512;0	332;0	548;652	939;3	938;0;22;164;497; ; ; ; ;
8321;418;173;489;0	594;0	549;661	204;4	002;0;193;506;0	332;0	547;652	939;4	030;0;22;164;497; ; ; ; ;
8340;419;173;491;0	594;0	549;665	240;4	009;0;187;507;0	332;0	547;657	265;4	066;0;22;164;497; ; ; ; ;
8360;420;158;493;0	595;0	549;665	240;4	045;0;163;479;0	332;0	547;657	265;4	098;0;22;164;497; ; ; ; ;
8380;421;134;488;0	594;0	548;665	240;3	955;0;145;499;0	332;0	547;657	265;3	833;0;22;164;497; ; ; ; ;
8400;422;149;483;0	594;0	548;665	240;4	062;0;167;502;0	332;0	547;657	265;3	878;0;22;164;497; ; ; ; ;
8420;423;134;491;0	594;0	548;665	240;4	073;0;170;501;0	332;0	547;657	265;3	986;0;22;164;497; ; ; ; ;
8440;424;142;491;0	594;0	548;661	429;4	035;0;169;502;0	332;0	547;654	269;3	839;0;22;164;497; ; ; ; ;
8460;425;151;480;0	594;0	549;661	429;4	049;0;163;495;0	332;0	547;654	269;3	903;0;22;164;497; ; ; ; ;
8480;426;155;506;0	594;0	548;661	429;3	945;0;152;503;0	331;0	547;654	269;3	849;0;22;164;497; ; ; ; ;
8500;427;159;499;0	593;0	548;661	429;3	946;0;152;495;0	331;0	547;654	269;3	783;0;22;164;497; ; ; ; ;
8520;428;153;496;0	593;0	548;661	429;3	910;0;171;502;0	331;0	547;654	269;3	813;0;22;164;497; ; ; ; ;
8540;429;155;491;0	593;0	548;663	883;3	912;0;166;498;0	330;0	547;656	312;3	791;0;22;164;497; ; ; ; ;
8560;430;134;500;0	593;0	549;663	883;3	862;0;165;493;0	330;0	548;656	312;3	814;0;22;164;497; ; ; ; ;
8580;431;157;505;0	593;0	549;663	883;3	907;0;166;506;0	331;0	548;656	312;3	820;0;22;164;497; ; ; ; ;
8600;432;154;495;0	594;0	549;663	883;3	880;0;170;504;0	331;0	548;656	312;3	928;0;22;164;497; ; ; ; ;
8619;433;150;500;0	594;0	549;663	883;3	959;0;174;505;0	331;0	548;656	312;3	862;0;22;164;497; ; ; ; ;
8639;434;148;499;0	594;0	549;665	811;3	979;0;177;506;0	331;0	548;652	297;3	873;0;22;164;497; ; ; ; ;
8659;435;137;501;0	594;0	549;665	811;3	909;0;166;484;0	331;0	548;652	297;3	751;0;22;164;497; ; ; ; ;
8679;436;142;490;0	594;0	549;665	811;3	777;0;152;496;0	331;0	547;652	297;3	720;0;22;164;497; ; ; ; ;
8699;437;132;501;0	594;0	549;665	811;3	810;0;164;501;0	332;0	548;652	297;3	717;0;22;164;497; ; ; ; ;
8719;438;166;487;0	595;0	549;665	811;3	868;0;176;508;0	332;0	548;652	297;3	803;0;22;164;497; ; ; ; ;
8739;439;168;492;0	595;0	549;661	543;3	783;0;173;513;0	332;0	548;653	256;3	796;0;22;164;497; ; ; ; ;
8759;440;144;498;0	595;0	550;661	543;3	811;0;154;501;0	332;0	548;653	256;3	716;0;22;164;497; ; ; ; ;
8779;441;143;508;0	595;0	550;661	543;3	811;0;166;501;0	332;0	548;653	256;3	723;0;22;164;497; ; ; ; ;
8799;442;144;502;0	595;0	550;661	543;3	680;0;164;489;0	332;0	548;653	256;3	691;0;22;164;497; ; ; ; ;
8819;443;152;503;0	595;0	550;661	543;3	798;0;158;499;0	332;0	548;653	256;3	763;0;22;164;497; ; ; ; ;
8839;444;149;506;0	595;0	550;663	291;3	774;0;157;495;0	332;0	548;653	194;3	762;0;22;164;497; ; ; ; ;
8859;445;147;485;0	595;0	549;663	291;3	903;0;162;495;0	333;0	547;653	194;3	702;0;22;164;497; ; ; ; ;
8879;446;167;514;0	596;0	549;663	291;3	817;0;179;492;0	333;0	547;653	194;3	784;0;22;164;497; ; ; ; ;
8898;447;174;470;0	595;0	548;663	291;3	746;0;196;499;0	332;0	547;653	194;3	744;0;22;164;497; ; ; ; ;
8918;448;315;504;0	592;0	548;663	291;3	806;0;339;495;0	330;0	546;653	194;3	730;0;23;373;487; ; ; ; ;
8938;449;339;487;0	591;0	548;662	335;3	774;0;364;495;0	329;0	546;656	647;3	782;0;23;373;487; ; ; ; ;
8958;450;369;477;0	591;0	547;662	335;3	870;0;364;497;0	328;0	546;656	647;3	743;0;23;373;487; ; ; ; ;
8978;451;356;470;0	591;0	547;662	335;3	984;0;376;480;0	328;0	546;656	647;3	852;0;23;373;487; ; ; ; ;
8998;452;366;481;0	591;0	548;662	335;3	840;0;376;489;0	328;0	546;656	647;3	774;0;23;373;487; ; ; ; ;
9018;453;362;488;0	591;0	548;662	335;3	907;0;376;492;0	328;0	546;656	647;3	791;0;23;373;487; ; ; ; ;
9038;454;367;489;0	591;0	548;660	374;3	920;0;376;485;0	328;0	546;657	890;3	838;0;23;373;487; ; ; ; ;
9058;455;370;477;0	591;0	547;660	374;3	809;0;369;505;0	328;0	546;657	890;3	772;0;23;373;487; ; ; ; ;
9078;456;375;483;0	590;0	547;660	374;3	888;0;380;508;0	327;0	546;657	890;3	789;0;23;373;487; ; ; ; ;
9098;457;380;494;0	590;0	548;660	374;3	864;0;366;508;0	327;0	546;657	890;3	858;0;23;373;487; ; ; ; ;
9118;458;364;483;0	591;0	548;660	374;3	899;0;367;501;0	328;0	546;657	890;3	738;0;23;373;487; ; ; ; ;
9138;459;367;484;0	591;0	548;662	941;3	909;0;367;504;0	328;0	546;655	235;3	746;0;23;373;487; ; ; ; ;
9158;460;375;499;0	591;0	548;662	941;3	879;0;383;493;0	328;0	546;655	235;3	901;0;23;373;487; ; ; ; ;
9178;461;362;485;0	592;0	548;662	941;3	783;0;398;491;0	329;0	546;655	235;3	897;0;23;373;487; ; ; ; ;
9198;462;354;499;0	592;0	548;662	941;3	970;0;385;483;0	329;0	546;655	235;3	827;0;23;373;487; ; ; ; ;
9217;463;374;498;0	592;0	548;662	941;4	037;0;376;496;0	329;0	546;655	235;3	934;0;23;373;487; ; ; ; ;
9237;464;366;494;0	592;0	548;664	265;4	057;0;377;493;0	329;0	546;656	439;3	924;0;23;373;487; ; ; ; ;
9257;465;374;493;0	592;0	548;664	265;3	928;0;375;497;0	329;0	546;656	439;3	834;0;23;373;487; ; ; ; ;
9277;466;361;480;0	592;0	548;664	265;4	023;0;368;492;0	329;0	546;656	439;3	863;0;23;373;487; ; ; ; ;
9297;467;375;478;0	592;0	548;664	265;4	023;0;370;484;0	329;0	546;656	439;3	811;0;23;373;487; ; ; ; ;
9317;468;376;474;0	592;0	548;664	265;4	007;0;373;490;0	329;0	546;656	439;3	911;0;23;373;487; ; ; ; ;
9337;469;372;473;0	593;0	548;662	014;3	989;0;373;485;0	330;0	546;659	290;3	926;0;23;373;487; ; ; ; ;
9357;470;374;494;0	593;0	548;662	014;4	086;0;378;492;0	330;0	546;659	290;3	908;0;23;373;487; ; ; ; ;
9377;471;379;488;0	593;0	548;662	014;4	078;0;382;484;0	330;0	545;659	290;3	974;0;23;373;487; ; ; ; ;
9397;472;377;487;0	593;0	548;662	014;4	105;0;374;501;0	330;0	545;659	290;3	988;0;23;373;487; ; ; ; ;
9417;473;371;492;0	593;0	548;662	014;4	148;0;372;482;0	330;0	545;659	290;3	902;0;23;373;487; ; ; ; ;
9437;474;375;489;0	593;0	548;661	241;4	151;0;371;488;0	331;0	545;657	735;3	929;0;23;373;487; ; ; ; ;
9457;475;372;490;0	594;0	548;661	241;4	099;0;381;480;0	331;0	545;657	735;3	935;0;23;373;487; ; ; ; ;
9476;476;370;494;0	594;0	548;661	241;4	079;0;388;496;0	331;0	545;657	735;3	964;0;23;373;487; ; ; ; ;
9497;477;384;482;0	594;0	547;661	241;4	076;0;377;500;0	331;0	545;657	735;3	997;0;23;373;487; ; ; ; ;
9516;478;375;483;0	594;0	547;661	241;4	133;0;381;475;0	331;0	545;657	735;4	084;0;23;373;487; ; ; ; ;
9536;479;376;482;0	594;0	547;662	688;4	134;0;381;484;0	331;0	545;657	779;4	120;0;23;373;487; ; ; ; ;
9556;480;373;476;0	594;0	547;662	688;4	180;0;384;491;0	331;0	545;657	779;3	901;0;23;373;487; ; ; ; ;
9576;481;370;494;0	594;0	547;662	688;4	124;0;379;495;0	332;0	545;657	779;3	901;0;23;373;487; ; ; ; ;
9596;482;374;476;0	595;0	547;662	688;4	055;0;379;482;0	332;0	545;657	779;3	988;0;23;373;487; ; ; ; ;
9616;483;364;480;0	595;0	547;662	688;4	113;0;375;481;0	332;0	545;657	779;4	003;0;23;373;487; ; ; ; ;
9636;484;365;485;0	595;0	548;662	695;4	087;0;375;481;0	332;0	545;655	590;4	005;0;23;373;487; ; ; ; ;
9656;485;377;483;0	595;0	548;662	695;4	121;0;384;488;0	332;0	545;655	590;3	992;0;23;373;487; ; ; ; ;
9676;486;372;490;0	595;0	548;662	695;4	131;0;380;484;0	332;0	545;655	590;3	969;0;23;373;487; ; ; ; ;
9696;487;378;484;0	595;0	548;662	695;4	055;0;374;493;0	332;0	545;655	590;3	965;0;23;373;487; ; ; ; ;
9716;488;371;485;0	596;0	548;662	695;4	099;0;381;486;0	333;0	545;655	590;4	038;0;23;373;487; ; ; ; ;
9736;489;371;485;0	596;0	548;663	208;4	086;0;379;485;0	333;0	545;658	444;4	046;0;23;373;487; ; ; ; ;
9756;490;375;482;0	596;0	548;663	208;4	173;0;384;479;0	333;0	545;658	444;3	991;0;23;373;487; ; ; ; ;
9776;491;372;483;0	596;0	548;663	208;4	078;0;361;478;0	333;0	545;658	444;4	006;0;23;373;487; ; ; ; ;
9795;492;386;460;0	595;0	548;663	208;4	091;0;397;473;0	332;0	545;658	444;3	969;0;23;373;487; ; ; ; ;
9815;493;390;391;0	595;0	546;663	208;4	185;0;429;397;0	332;0	543;658	444;4	018;0; ; ; ; ; ; ; ;
9835;494;393;378;0	595;0	546;663	879;4	145;0;429;388;0	332;0	542;658	059;4	007;0; ; ; ; ; ; ; ;
9855;495;412;360;0	595;0	546;663	879;4	148;0;412;345;0	332;0	543;658	059;3	927;0;24;413;317; ; ; ; ;
9875;496;408;333;0	595;0	546;663	879;4	042;0;422;323;0	333;0	542;658	059;3	875;0;24;413;317; ; ; ; ;
9895;497;408;357;0	595;0	546;663	879;4	142;0;432;296;0	333;0	542;658	059;3	933;0;24;413;317; ; ; ; ;
9915;498;415;326;0	595;0	546;663	879;4	176;0;421;330;0	333;0	542;658	059;3	872;0;24;413;317; ; ; ; ;
9935;499;415;331;0	595;0	545;664	824;4	156;0;424;321;0	332;0	542;659	458;3	899;0;24;413;317; ; ; ; ;
9955;500;397;318;0	595;0	545;664	824;4	103;0;414;320;0	332;0	542;659	458;3	924;0;24;413;317; ; ; ; ;
9975;501;410;291;0	595;0	545;664	824;4	140;0;436;302;0	332;0	542;659	458;3	850;0;24;413;317; ; ; ; ;
9995;502;408;329;0	595;0	545;664	824;4	055;0;414;285;0	332;0	542;659	458;3	849;0;24;413;317; ; ; ; ;
10015;503;400;312;0	595;0	546;664	824;4	076;0;406;322;0	332;0	542;659	458;3	895;0;24;413;317; ; ; ; ;
10035;504;406;307;0	595;0	545;665	315;4	074;0;412;313;0	332;0	542;655	892;3	835;0;24;413;317; ; ; ; ;
10055;505;405;342;0	595;0	545;665	315;4	170;0;418;345;0	332;0	542;655	892;3	979;0; ; ; ; ; ; ; ;
10075;506;388;304;0	595;0	545;665	315;4	166;0;427;296;0	332;0	542;655	892;4	039;0; ; ; ; ; ; ; ;
10094;507;363;290;0	596;0	545;665	315;4	086;0;359;286;0	333;0	541;655	892;3	844;0;25;356;286; ; ; ; ;
10115;508;355;306;0	596;0	544;665	315;4	112;0;360;278;0	334;0	541;655	892;3	933;0;25;356;286; ; ; ; ;
10134;509;353;303;0	596;0	544;664	070;4	077;0;360;270;0	334;0	541;655	369;3	907;0;25;356;286; ; ; ; ;
10154;510;348;286;0	597;0	545;664	070;4	017;0;374;286;0	334;0	541;655	369;3	962;0;25;356;286; ; ; ; ;
10174;511;355;294;0	597;0	545;664	070;4	082;0;359;301;0	334;0	541;655	369;3	877;0;25;356;286; ; ; ; ;
10194;512;346;293;0	597;0	545;664	070;4	028;0;368;265;0	334;0	541;655	369;3	985;0;25;356;286; ; ; ; ;
10214;513;352;281;0	597;0	545;664	070;4	110;0;362;278;0	334;0	541;655	369;3	872;0;25;356;286; ; ; ; ;
10234;514;355;284;0	597;0	544;664	134;4	101;0;366;273;0	334;0	541;658	394;3	924;0;25;356;286; ; ; ; ;
10254;515;344;297;0	597;0	545;664	134;4	181;0;350;286;0	334;0	541;658	394;3	997;0;25;356;286; ; ; ; ;
10274;516;356;443;0	597;0	547;664	134;4	277;0;386;434;0	334;0	544;658	394;4	128;0; ; ; ; ; ; ; ;
10294;517;379;488;0	597;0	549;664	134;4	324;0;385;480;0	335;0	545;658	394;4	058;0;26;378;477; ; ; ; ;
10314;518;380;475;0	597;0	549;664	134;4	243;0;364;472;0	335;0	545;658	394;4	129;0;26;378;477; ; ; ; ;
10334;519;374;461;0	597;0	549;662	812;4	240;0;386;468;0	334;0	545;654	498;4	083;0;26;378;477; ; ; ; ;
10354;520;358;465;0	597;0	549;662	812;4	225;0;374;486;0	334;0	545;654	498;3	984;0;26;378;477; ; ; ; ;
10374;521;361;471;0	597;0	549;662	812;4	182;0;366;473;0	335;0	545;654	498;4	051;0;26;378;477; ; ; ; ;
10393;522;360;483;0	597;0	549;662	812;4	190;0;374;487;0	335;0	545;654	498;4	109;0;26;378;477; ; ; ; ;
10413;523;371;477;0	598;0	549;662	812;4	166;0;368;493;0	335;0	545;654	498;3	976;0;26;378;477; ; ; ; ;
10433;524;374;483;0	598;0	549;662	781;4	163;0;369;488;0	335;0	545;659	131;4	051;0;26;378;477; ; ; ; ;
10453;525;361;477;0	598;0	549;662	781;4	237;0;372;474;0	335;0	545;659	131;4	072;0;26;378;477; ; ; ; ;
10473;526;367;484;0	597;0	549;662	781;4	160;0;372;479;0	335;0	545;659	131;4	060;0;26;378;477; ; ; ; ;
10493;527;368;486;0	597;0	549;662	781;4	199;0;371;471;0	334;0	545;659	131;4	133;0;26;378;477; ; ; ; ;
10513;528;385;483;0	597;0	549;662	781;4	105;0;384;473;0	334;0	545;659	131;4	106;0;26;378;477; ; ; ; ;
10533;529;390;483;0	597;0	549;663	885;4	106;0;383;475;0	334;0	545;656	658;4	106;0;26;378;477; ; ; ; ;
10553;530;386;478;0	597;0	549;663	885;4	255;0;384;485;0	334;0	545;656	658;4	075;0;26;378;477; ; ; ; ;
10573;531;381;481;0	597;0	549;663	885;4	222;0;392;491;0	334;0	545;656	658;4	123;0;26;378;477; ; ; ; ;
10593;532;374;465;0	597;0	548;663	885;4	228;0;393;477;0	334;0	545;656	658;4	073;0;26;378;477; ; ; ; ;
10613;533;371;472;0	597;0	548;663	885;4	321;0;389;483;0	334;0	545;656	658;4	090;0;26;378;477; ; ; ; ;
10633;534;369;470;0	597;0	549;662	117;4	300;0;394;481;0	334;0	545;659	793;4	121;0;26;378;477; ; ; ; ;
10655;535;384;476;0	597;0	549;662	117;4	183;0;393;476;0	334;0	545;659	793;4	121;0;26;378;477; ; ; ; ;
10673;536;372;465;0	597;0	548;662	117;4	271;0;383;467;0	334;0	545;659	793;4	070;0;26;378;477; ; ; ; ;
10693;537;384;467;0	597;0	548;662	117;4	273;0;383;471;0	334;0	545;659	793;4	099;0;26;378;477; ; ; ; ;
10712;538;371;477;0	597;0	548;662	117;4	187;0;383;491;0	334;0	545;659	793;4	127;0;26;378;477; ; ; ; ;
10732;539;375;471;0	597;0	548;663	483;4	240;0;382;493;0	334;0	545;653	928;4	074;0;26;378;477; ; ; ; ;
10752;540;365;468;0	598;0	548;663	483;4	304;0;387;480;0	334;0	545;653	928;4	023;0;26;378;477; ; ; ; ;
10772;541;388;468;0	598;0	548;663	483;4	179;0;394;483;0	335;0	545;653	928;4	106;0;26;378;477; ; ; ; ;
10792;542;378;480;0	598;0	549;663	483;4	241;0;373;471;0	335;0	545;653	928;4	065;0;26;378;477; ; ; ; ;
10812;543;381;477;0	598;0	549;663	483;4	196;0;383;497;0	335;0	545;653	928;3	989;0;26;378;477; ; ; ; ;
10832;544;382;474;0	598;0	549;664	451;4	228;0;384;495;0	335;0	545;657	887;4	040;0;26;378;477; ; ; ; ;
10852;545;373;469;0	598;0	549;664	451;4	219;0;401;469;0	335;0	545;657	887;3	992;0;26;378;477; ; ; ; ;
10872;546;386;472;0	598;0	549;664	451;4	177;0;377;470;0	335;0	546;657	887;4	154;0;26;378;477; ; ; ; ;
10892;547;-800;-600;-1	000;-1	000;-1	000;-1	000;4;-800;-600;-1	000;-1	000;-1	000;-1	000;4; ; ; ; ; ; ; ;
10912;548;-800;-600;-1	000;-1	000;-1	000;-1	000;4;-800;-600;-1	000;-1	000;-1	000;-1	000;4; ; ; ; ; ; ; ;
10932;549;-800;-600;-1	000;-1	000;-1	000;-1	000;4;-800;-600;-1	000;-1	000;-1	000;-1	000;4; ; ; ; ; ; ; ;
10952;550;-800;-600;-1	000;-1	000;-1	000;-1	000;4;-800;-600;-1	000;-1	000;-1	000;-1	000;4; ; ; ; ; ; ; ;
10972;551;-800;-600;-1	000;-1	000;-1	000;-1	000;4;-800;-600;-1	000;-1	000;-1	000;-1	000;4; ; ; ; ; ; ; ;
10991;552;-800;-600;-1	000;-1	000;-1	000;-1	000;4;-800;-600;-1	000;-1	000;-1	000;-1	000;4; ; ; ; ; ; ; ;
11011;553;-800;-600;-1	000;-1	000;-1	000;-1	000;4;-800;-600;-1	000;-1	000;-1	000;-1	000;4; ; ; ; ; ; ; ;
11031;554;458;659;0	598;0	548;664	451;3	763;0;-800;-600;0	598;0	548;-1	000;-1	000;4; ; ; ; ; ; ; ;
11051;555;-800;-600;-1	000;-1	000;-1	000;-1	000;4;-800;-600;-1	000;-1	000;-1	000;-1	000;4; ; ; ; ; ; ; ;
11071;556;409;415;0	597;0	548;675	459;4	240;0;423;429;0	334;0	544;657	887;4	431;0; ; ; ; ; ; ; ;
11091;557;390;430;0	597;0	548;671	736;4	563;0;415;420;0	334;0	545;661	866;4	512;0; ; ; ; ; ; ; ;
11111;558;372;448;0	597;0	548;662	586;4	723;0;414;423;0	334;0	545;658	639;4	491;0; ; ; ; ; ; ; ;
11131;559;391;464;0	597;0	548;662	586;4	128;0;405;474;0	334;0	545;658	639;3	921;0;27;396;485; ; ; ; ;
11151;560;390;486;0	597;0	548;662	586;4	059;0;404;499;0	334;0	545;658	639;4	066;0;27;396;485; ; ; ; ;
11171;561;402;476;0	597;0	548;662	586;4	154;0;388;499;0	334;0	545;658	639;4	093;0;27;396;485; ; ; ; ;
11191;562;392;483;0	596;0	548;662	586;4	072;0;400;489;0	333;0	545;658	639;4	021;0;27;396;485; ; ; ; ;
11211;563;394;480;0	596;0	548;661	341;4	101;0;401;502;0	333;0	545;659	815;4	022;0;27;396;485; ; ; ; ;
11231;564;390;470;0	596;0	548;661	341;4	154;0;393;486;0	333;0	545;659	815;4	009;0;27;396;485; ; ; ; ;
11251;565;398;472;0	596;0	549;661	341;4	133;0;399;483;0	333;0	545;659	815;4	050;0;27;396;485; ; ; ; ;
11271;566;400;483;0	596;0	549;661	341;4	145;0;394;488;0	333;0	546;659	815;4	012;0;27;396;485; ; ; ; ;
11291;567;449;494;0	595;0	549;661	341;4	151;0;465;517;0	333;0	546;659	815;4	047;0; ; ; ; ; ; ; ;
11310;568;456;498;0	594;0	549;662	435;4	150;0;473;520;0	331;0	546;659	667;4	033;0; ; ; ; ; ; ; ;
11330;569;514;501;0	594;0	549;662	435;4	219;0;526;502;0	331;0	546;659	667;4	040;0;28;522;503; ; ; ; ;
11350;570;521;511;0	594;0	550;662	435;4	148;0;520;502;0	331;0	546;659	667;4	032;0;28;522;503; ; ; ; ;
11372;571;508;525;0	593;0	550;662	435;4	155;0;541;497;0	331;0	547;659	667;3	997;0;28;522;503; ; ; ; ;
11390;572;529;500;0	594;0	550;662	435;4	196;0;521;511;0	331;0	547;659	667;4	119;0;28;522;503; ; ; ; ;
11410;573;529;508;0	593;0	550;662	467;4	161;0;527;512;0	331;0	547;657	193;4	098;0;28;522;503; ; ; ; ;
11430;574;513;506;0	593;0	550;662	467;4	130;0;540;504;0	330;0	547;657	193;3	965;0;28;522;503; ; ; ; ;
11450;575;521;501;0	593;0	550;662	467;4	211;0;530;499;0	330;0	546;657	193;4	139;0;28;522;503; ; ; ; ;
11470;576;519;497;0	593;0	549;662	467;4	128;0;508;504;0	330;0	546;657	193;4	021;0;28;522;503; ; ; ; ;
11490;577;519;500;0	592;0	549;662	467;4	108;0;528;521;0	330;0	546;657	193;4	016;0;28;522;503; ; ; ; ;
11510;578;518;498;0	592;0	549;662	372;4	126;0;519;521;0	329;0	546;656	585;4	008;0;28;522;503; ; ; ; ;
11530;579;517;492;0	592;0	549;662	372;4	103;0;520;499;0	329;0	546;656	585;3	978;0;28;522;503; ; ; ; ;
11550;580;524;485;0	592;0	548;662	372;4	090;0;529;498;0	329;0	545;656	585;3	971;0;28;522;503; ; ; ; ;
11570;581;532;485;0	591;0	548;662	372;4	142;0;512;507;0	328;0	545;656	585;3	960;0;28;522;503; ; ; ; ;
11589;582;517;497;0	591;0	548;662	372;4	121;0;525;511;0	328;0	545;656	585;3	948;0;28;522;503; ; ; ; ;
11609;583;522;495;0	591;0	548;659	918;4	114;0;527;513;0	328;0	545;659	318;3	955;0;28;522;503; ; ; ; ;
11629;584;518;501;0	591;0	548;659	918;4	033;0;526;504;0	328;0	545;659	318;4	101;0;28;522;503; ; ; ; ;
11649;585;484;511;0	591;0	548;659	918;4	027;0;480;505;0	328;0	545;659	318;4	072;0;29;479;501; ; ; ; ;
11669;586;481;511;0	591;0	548;659	918;4	014;0;491;490;0	328;0	545;659	318;3	982;0;29;479;501; ; ; ; ;
11689;587;485;508;0	591;0	548;659	918;4	024;0;479;495;0	328;0	545;659	318;3	961;0;29;479;501; ; ; ; ;
11709;588;484;506;0	591;0	548;661	242;4	027;0;482;493;0	328;0	546;654	767;3	912;0;29;479;501; ; ; ; ;
11731;589;476;482;0	591;0	548;661	242;4	215;0;472;506;0	328;0	546;654	767;4	038;0;29;479;501; ; ; ; ;
11749;590;467;499;0	591;0	548;661	242;4	132;0;474;517;0	328;0	546;654	767;3	974;0;29;479;501; ; ; ; ;
11769;591;464;499;0	591;0	548;661	242;4	116;0;490;494;0	328;0	546;654	767;3	997;0;29;479;501; ; ; ; ;
11789;592;493;487;0	591;0	548;661	242;4	046;0;486;499;0	328;0	546;654	767;4	023;0;29;479;501; ; ; ; ;
11809;593;487;498;0	591;0	549;658	705;3	997;0;482;497;0	328;0	546;656	909;4	009;0;29;479;501; ; ; ; ;
11829;594;475;500;0	591;0	549;658	705;4	038;0;487;497;0	328;0	546;656	909;4	178;0;29;479;501; ; ; ; ;
11849;595;474;509;0	592;0	549;658	705;4	034;0;483;508;0	328;0	546;656	909;4	011;0;29;479;501; ; ; ; ;
11869;596;472;504;0	592;0	549;658	705;4	063;0;465;514;0	329;0	546;656	909;4	068;0;29;479;501; ; ; ; ;
11889;597;474;498;0	592;0	549;658	705;4	015;0;486;510;0	329;0	546;656	909;4	069;0;29;479;501; ; ; ; ;
11908;598;475;501;0	593;0	548;660	015;4	027;0;480;513;0	330;0	546;658	219;4	077;0;29;479;501; ; ; ; ;
11929;599;367;474;0	594;0	548;660	015;4	086;0;379;486;0	331;0	545;658	219;4	031;0;30;383;477; ; ; ; ;
11948;600;402;479;0	594;0	548;660	015;4	103;0;402;478;0	331;0	545;658	219;4	094;0;30;383;477; ; ; ; ;
11968;601;388;479;0	594;0	548;660	015;4	072;0;392;476;0	331;0	545;658	219;4	113;0;30;383;477; ; ; ; ;
11988;602;382;480;0	594;0	548;660	015;4	151;0;379;475;0	332;0	545;658	219;4	030;0;30;383;477; ; ; ; ;
12009;603;394;478;0	594;0	548;664	613;4	185;0;389;476;0	332;0	545;653	851;4	040;0;30;383;477; ; ; ; ;
12028;604;388;489;0	594;0	548;664	613;4	022;0;384;495;0	331;0	545;653	851;4	110;0;30;383;477; ; ; ; ;
12049;605;375;467;0	595;0	548;664	613;4	170;0;384;466;0	332;0	545;653	851;4	098;0;30;383;477; ; ; ; ;
12068;606;391;483;0	595;0	548;664	613;4	164;0;382;476;0	332;0	545;653	851;4	029;0;30;383;477; ; ; ; ;
12088;607;388;471;0	595;0	548;664	613;4	088;0;380;482;0	332;0	544;653	851;3	997;0;30;383;477; ; ; ; ;
12108;608;385;479;0	595;0	547;661	945;4	149;0;379;466;0	332;0	544;658	643;3	993;0;30;383;477; ; ; ; ;
12130;609;387;482;0	595;0	547;661	945;4	141;0;384;472;0	332;0	544;658	643;4	105;0;30;383;477; ; ; ; ;
12148;610;385;483;0	595;0	547;661	945;4	127;0;393;490;0	332;0	544;658	643;4	141;0;30;383;477; ; ; ; ;
12168;611;380;486;0	595;0	547;661	945;4	105;0;384;476;0	332;0	544;658	643;4	125;0;30;383;477; ; ; ; ;
12187;612;381;480;0	595;0	547;661	945;4	183;0;385;480;0	332;0	544;658	643;3	961;0;30;383;477; ; ; ; ;
12209;613;380;481;0	595;0	547;662	000;4	174;0;386;489;0	332;0	544;654	363;3	939;0;30;383;477; ; ; ; ;
12227;614;391;480;0	596;0	547;662	000;4	127;0;387;474;0	332;0	544;654	363;4	072;0;30;383;477; ; ; ; ;
12250;615;383;462;0	596;0	547;662	000;4	267;0;381;473;0	333;0	544;654	363;4	056;0;30;383;477; ; ; ; ;
12267;616;381;467;0	596;0	547;662	000;4	256;0;379;480;0	333;0	544;654	363;3	997;0;30;383;477; ; ; ; ;
12289;617;374;492;0	596;0	547;662	000;4	257;0;384;468;0	333;0	544;654	363;4	112;0;30;383;477; ; ; ; ;
12307;618;371;484;0	596;0	547;664	033;4	271;0;381;465;0	333;0	544;658	212;4	116;0;30;383;477; ; ; ; ;
12329;619;369;485;0	596;0	547;664	033;4	241;0;387;469;0	333;0	544;658	212;4	106;0;30;383;477; ; ; ; ;
12347;620;374;484;0	597;0	547;664	033;4	253;0;391;473;0	333;0	544;658	212;4	201;0;30;383;477; ; ; ; ;
12369;621;378;467;0	597;0	547;664	033;4	321;0;396;454;0	333;0	544;658	212;4	278;0;30;383;477; ; ; ; ;
12387;622;378;472;0	597;0	548;664	033;4	378;0;384;478;0	333;0	544;658	212;4	134;0;30;383;477; ; ; ; ;
12409;623;379;466;0	597;0	548;663	483;4	408;0;389;473;0	333;0	544;658	757;4	206;0;30;383;477; ; ; ; ;
12427;624;383;481;0	597;0	548;663	483;4	273;0;388;479;0	333;0	544;658	757;4	156;0;30;383;477; ; ; ; ;
12447;625;366;477;0	597;0	548;663	483;4	290;0;399;488;0	333;0	544;658	757;4	179;0;30;383;477; ; ; ; ;
12467;626;388;474;0	597;0	548;663	483;4	370;0;396;463;0	333;0	544;658	757;4	120;0;30;383;477; ; ; ; ;
12486;627;380;474;0	597;0	548;663	483;4	312;0;398;469;0	333;0	545;658	757;4	139;0;30;383;477; ; ; ; ;
12506;628;379;476;0	597;0	548;660	959;4	330;0;395;469;0	334;0	544;654	703;4	110;0;30;383;477; ; ; ; ;
12526;629;362;475;0	597;0	548;660	959;4	293;0;380;468;0	334;0	544;654	703;4	266;0;30;383;477; ; ; ; ;
12546;630;386;464;0	597;0	548;660	959;4	242;0;392;484;0	334;0	544;654	703;4	124;0;30;383;477; ; ; ; ;
12566;631;379;470;0	597;0	548;660	959;4	207;0;386;485;0	334;0	544;654	703;4	088;0;30;383;477; ; ; ; ;
12586;632;382;477;0	597;0	548;660	959;4	239;0;374;485;0	334;0	544;654	703;4	087;0;30;383;477; ; ; ; ;
12606;633;382;472;0	597;0	548;662	818;4	238;0;379;482;0	334;0	544;658	423;4	109;0;30;383;477; ; ; ; ;
12626;634;377;469;0	597;0	548;662	818;4	291;0;392;479;0	334;0	544;658	423;4	170;0;30;383;477; ; ; ; ;
12646;635;380;480;0	597;0	549;662	818;4	230;0;386;480;0	334;0	544;658	423;4	139;0;30;383;477; ; ; ; ;
12666;636;382;474;0	598;0	549;662	818;4	205;0;394;484;0	334;0	544;658	423;4	156;0;30;383;477; ; ; ; ;
12686;637;398;484;0	598;0	548;662	818;4	252;0;378;485;0	334;0	544;658	423;4	116;0;30;383;477; ; ; ; ;
12706;638;402;485;0	598;0	548;660	639;4	237;0;377;486;0	334;0	544;656	849;4	104;0;30;383;477; ; ; ; ;
12726;639;381;473;0	598;0	548;660	639;4	218;0;386;484;0	335;0	544;656	849;4	223;0;30;383;477; ; ; ; ;
12746;640;382;471;0	598;0	548;660	639;4	189;0;378;487;0	335;0	544;656	849;4	073;0;30;383;477; ; ; ; ;
12766;641;382;472;0	598;0	549;660	639;4	269;0;402;474;0	335;0	544;656	849;4	130;0;30;383;477; ; ; ; ;
12785;642;375;483;0	599;0	549;660	639;4	170;0;377;476;0	335;0	544;656	849;4	123;0;30;383;477; ; ; ; ;
12805;643;375;480;0	599;0	549;664	617;4	215;0;385;477;0	335;0	544;658	621;4	126;0;30;383;477; ; ; ; ;
12825;644;354;499;0	599;0	549;664	617;4	347;0;382;490;0	335;0	544;658	621;4	111;0;30;383;477; ; ; ; ;
12845;645;389;487;0	599;0	549;664	617;4	308;0;382;484;0	335;0	544;658	621;4	070;0;30;383;477; ; ; ; ;
12865;646;382;484;0	599;0	549;664	617;4	315;0;373;470;0	335;0	545;658	621;4	085;0;30;383;477; ; ; ; ;
12885;647;374;475;0	599;0	549;664	617;4	264;0;388;479;0	335;0	545;658	621;4	183;0;30;383;477; ; ; ; ;
12905;648;390;473;0	598;0	549;660	054;4	224;0;385;474;0	335;0	545;656	110;4	157;0;30;383;477; ; ; ; ;
12925;649;366;483;0	598;0	549;660	054;4	333;0;386;483;0	335;0	545;656	110;4	133;0;30;383;477; ; ; ; ;
12945;650;377;469;0	598;0	550;660	054;4	261;0;383;471;0	335;0	545;656	110;4	099;0;30;383;477; ; ; ; ;
12965;651;377;486;0	598;0	550;660	054;4	266;0;389;483;0	335;0	546;656	110;4	147;0;30;383;477; ; ; ; ;
12985;652;368;494;0	598;0	550;660	054;4	255;0;389;495;0	335;0	546;656	110;4	103;0;30;383;477; ; ; ; ;
13005;653;372;489;0	598;0	550;663	854;4	278;0;388;493;0	334;0	546;655	348;4	115;0;30;383;477; ; ; ; ;
13025;654;389;476;0	598;0	550;663	854;4	286;0;381;486;0	334;0	546;655	348;4	155;0;30;383;477; ; ; ; ;
13045;655;380;458;0	598;0	550;663	854;4	334;0;390;473;0	334;0	546;655	348;4	239;0;30;383;477; ; ; ; ;
13065;656;384;468;0	598;0	550;663	854;4	265;0;384;488;0	334;0	546;655	348;4	074;0;30;383;477; ; ; ; ;
13084;657;393;465;0	598;0	550;663	854;4	306;0;380;484;0	334;0	546;655	348;4	145;0;30;383;477; ; ; ; ;
13104;658;389;464;0	598;0	550;662	789;4	308;0;382;481;0	334;0	546;656	273;4	150;0;30;383;477; ; ; ; ;
13124;659;379;469;0	597;0	550;662	789;4	296;0;396;483;0	334;0	546;656	273;4	087;0;30;383;477; ; ; ; ;
13144;660;376;457;0	597;0	549;662	789;4	292;0;378;470;0	334;0	546;656	273;4	158;0;30;383;477; ; ; ; ;
13164;661;-800;-600;-1	000;-1	000;-1	000;-1	000;4;-800;-600;-1	000;-1	000;-1	000;-1	000;4; ; ; ; ; ; ; ;
13184;662;-800;-600;-1	000;-1	000;-1	000;-1	000;4;-800;-600;-1	000;-1	000;-1	000;-1	000;4; ; ; ; ; ; ; ;
13204;663;-800;-600;-1	000;-1	000;-1	000;-1	000;4;-800;-600;-1	000;-1	000;-1	000;-1	000;4; ; ; ; ; ; ; ;
13224;664;-800;-600;-1	000;-1	000;-1	000;-1	000;4;-800;-600;-1	000;-1	000;-1	000;-1	000;4; ; ; ; ; ; ; ;
13244;665;-800;-600;-1	000;-1	000;-1	000;-1	000;4;-800;-600;-1	000;-1	000;-1	000;-1	000;4; ; ; ; ; ; ; ;
13264;666;-800;-600;-1	000;-1	000;-1	000;-1	000;4;-800;-600;-1	000;-1	000;-1	000;-1	000;4; ; ; ; ; ; ; ;
13284;667;390;464;0	596;0	548;662	789;4	237;0;377;481;0	333;0	545;656	273;4	059;0; ; ; ; ; ; ; ;
13304;668;389;446;0	596;0	549;667	714;4	257;0;403;426;0	333;0	545;649	344;4	440;0;31;382;467; ; ; ; ;
13324;669;389;449;0	596;0	549;663	706;4	233;0;404;420;0	333;0	545;656	585;4	488;0;31;382;467; ; ; ; ;
13344;670;385;438;0	596;0	549;663	706;4	403;0;374;473;0	333;0	545;656	585;4	081;0;31;382;467; ; ; ; ;
13363;671;390;469;0	596;0	549;663	706;4	251;0;381;476;0	333;0	545;656	585;4	084;0;31;382;467; ; ; ; ;
13384;672;382;468;0	596;0	549;663	706;4	271;0;384;485;0	333;0	545;656	585;4	133;0;31;382;467; ; ; ; ;
13403;673;382;471;0	596;0	549;663	706;4	216;0;396;472;0	333;0	545;656	585;4	179;0;31;382;467; ; ; ; ;
13423;674;380;472;0	596;0	549;663	453;4	210;0;404;474;0	333;0	545;659	328;4	218;0;31;382;467; ; ; ; ;
13443;675;381;469;0	597;0	549;663	453;4	221;0;395;469;0	333;0	545;659	328;4	100;0;31;382;467; ; ; ; ;
13463;676;370;465;0	597;0	549;663	453;4	300;0;387;463;0	334;0	545;659	328;4	122;0;31;382;467; ; ; ; ;
13483;677;385;448;0	597;0	549;663	453;4	385;0;390;455;0	334;0	546;659	328;4	113;0;31;382;467; ; ; ; ;
13503;678;384;471;0	597;0	550;663	453;4	314;0;390;475;0	334;0	546;659	328;4	149;0;31;382;467; ; ; ; ;
13523;679;381;465;0	598;0	550;661	642;4	336;0;386;473;0	334;0	546;656	411;4	137;0;31;382;467; ; ; ; ;
13543;680;377;460;0	598;0	550;661	642;4	297;0;391;473;0	335;0	546;656	411;4	184;0;31;382;467; ; ; ; ;
13563;681;378;463;0	598;0	550;661	642;4	280;0;395;465;0	335;0	546;656	411;4	232;0;31;382;467; ; ; ; ;
13583;682;368;464;0	599;0	550;661	642;4	314;0;384;474;0	335;0	546;656	411;4	177;0;31;382;467; ; ; ; ;
13603;683;384;463;0	599;0	550;661	642;4	159;0;382;476;0	336;0	546;656	411;4	156;0;31;382;467; ; ; ; ;
13623;684;382;463;0	599;0	551;663	198;4	157;0;382;475;0	336;0	546;655	985;4	161;0;31;382;467; ; ; ; ;
13643;685;385;467;0	599;0	551;663	198;4	236;0;379;465;0	336;0	546;655	985;4	083;0;31;382;467; ; ; ; ;
13663;686;373;449;0	599;0	550;663	198;4	289;0;396;460;0	336;0	546;655	985;4	162;0;31;382;467; ; ; ; ;
13682;687;383;461;0	599;0	550;663	198;4	217;0;390;464;0	336;0	546;655	985;4	040;0;31;382;467; ; ; ; ;
13702;688;391;473;0	599;0	550;663	198;4	189;0;385;476;0	336;0	546;655	985;4	247;0;31;382;467; ; ; ; ;
13722;689;388;467;0	599;0	550;662	640;4	191;0;393;473;0	336;0	546;659	143;4	255;0;31;382;467; ; ; ; ;
13742;690;384;471;0	599;0	550;662	640;4	128;0;373;465;0	335;0	546;659	143;4	049;0;31;382;467; ; ; ; ;
13762;691;384;469;0	599;0	550;662	640;4	091;0;379;477;0	335;0	546;659	143;4	170;0;31;382;467; ; ; ; ;
13782;692;385;458;0	598;0	550;662	640;4	202;0;390;457;0	335;0	546;659	143;4	087;0;31;382;467; ; ; ; ;
13802;693;368;473;0	598;0	550;662	640;4	177;0;378;466;0	335;0	546;659	143;4	084;0;31;382;467; ; ; ; ;
13822;694;363;470;0	598;0	550;662	202;4	187;0;383;471;0	334;0	546;653	314;4	046;0;31;382;467; ; ; ; ;
13842;695;375;484;0	597;0	550;662	202;4	189;0;401;449;0	334;0	547;653	314;4	145;0;31;382;467; ; ; ; ;
13862;696;382;473;0	597;0	550;662	202;4	170;0;386;471;0	334;0	547;653	314;4	055;0;31;382;467; ; ; ; ;
13882;697;364;473;0	597;0	550;662	202;4	255;0;388;475;0	333;0	547;653	314;3	964;0;31;382;467; ; ; ; ;
13902;698;372;481;0	596;0	550;662	202;4	213;0;366;485;0	333;0	547;653	314;4	037;0;31;382;467; ; ; ; ;
13922;699;373;476;0	596;0	550;661	807;4	225;0;360;489;0	333;0	547;655	995;4	016;0;31;382;467; ; ; ; ;
13942;700;371;462;0	596;0	550;661	807;4	222;0;380;462;0	333;0	547;655	995;4	065;0;31;382;467; ; ; ; ;
13962;701;388;470;0	596;0	550;661	807;4	102;0;382;465;0	332;0	547;655	995;4	072;0;31;382;467; ; ; ; ;
13981;702;370;467;0	596;0	550;661	807;4	026;0;382;459;0	332;0	548;655	995;4	105;0;31;382;467; ; ; ; ;
14001;703;295;508;0	597;0	551;661	807;4	088;0;298;511;0	334;0	548;655	995;4	028;0;32;290;503; ; ; ; ;
14021;704;290;516;0	597;0	551;660	655;4	051;0;291;514;0	334;0	548;657	211;4	044;0;32;290;503; ; ; ; ;
14041;705;287;504;0	597;0	551;660	655;4	157;0;302;499;0	334;0	548;657	211;4	014;0;32;290;503; ; ; ; ;
14061;706;283;505;0	597;0	551;660	655;4	172;0;287;492;0	334;0	548;657	211;3	959;0;32;290;503; ; ; ; ;
14081;707;281;482;0	597;0	551;660	655;4	070;0;298;505;0	334;0	549;657	211;4	060;0;32;290;503; ; ; ; ;
14101;708;276;502;0	596;0	551;660	655;4	087;0;302;506;0	333;0	549;657	211;4	062;0;32;290;503; ; ; ; ;
14121;709;275;496;0	596;0	552;661	268;4	107;0;296;506;0	333;0	549;656	598;4	060;0;32;290;503; ; ; ; ;
14141;710;298;513;0	596;0	552;661	268;4	222;0;292;510;0	333;0	549;656	598;4	022;0;32;290;503; ; ; ; ;
14161;711;288;500;0	596;0	552;661	268;4	243;0;303;502;0	333;0	549;656	598;4	037;0;32;290;503; ; ; ; ;
14181;712;252;498;0	596;0	552;661	268;4	118;0;278;509;0	333;0	549;656	598;4	028;0;33;231;502; ; ; ; ;
14201;713;235;506;0	597;0	552;661	268;4	209;0;239;513;0	334;0	549;656	598;4	096;0;33;231;502; ; ; ; ;
14221;714;223;496;0	596;0	552;663	994;4	204;0;233;511;0	333;0	549;657	325;4	112;0;33;231;502; ; ; ; ;
14241;715;236;509;0	596;0	551;663	994;4	206;0;234;486;0	333;0	549;657	325;4	103;0;33;231;502; ; ; ; ;
14261;716;225;498;0	596;0	551;663	994;4	130;0;245;511;0	333;0	548;657	325;4	078;0;33;231;502; ; ; ; ;
14280;717;228;521;0	596;0	551;663	994;4	208;0;238;498;0	333;0	548;657	325;4	091;0;33;231;502; ; ; ; ;
14300;718;225;496;0	595;0	551;663	994;4	178;0;245;503;0	332;0	548;657	325;3	988;0;33;231;502; ; ; ; ;
14320;719;224;503;0	595;0	550;663	967;4	157;0;244;498;0	332;0	548;655	694;3	960;0;33;231;502; ; ; ; ;
14340;720;229;495;0	595;0	550;663	967;4	248;0;230;501;0	332;0	548;655	694;4	023;0;33;231;502; ; ; ; ;
14360;721;226;502;0	595;0	550;663	967;4	125;0;248;494;0	332;0	548;655	694;4	010;0;33;231;502; ; ; ; ;
14380;722;219;504;0	595;0	550;663	967;4	164;0;249;497;0	331;0	548;655	694;4	088;0;33;231;502; ; ; ; ;
14400;723;227;487;0	594;0	550;663	967;4	066;0;226;504;0	331;0	548;655	694;4	030;0;33;231;502; ; ; ; ;
14420;724;226;492;0	594;0	550;662	342;4	050;0;234;501;0	331;0	548;655	548;4	043;0;33;231;502; ; ; ; ;
14440;725;228;485;0	594;0	550;662	342;4	084;0;243;497;0	331;0	548;655	548;4	071;0;33;231;502; ; ; ; ;
14460;726;205;487;0	594;0	550;662	342;4	113;0;264;509;0	331;0	548;655	548;4	087;0;33;231;502; ; ; ; ;
14480;727;222;488;0	594;0	550;662	342;4	222;0;246;519;0	331;0	548;655	548;4	030;0;33;231;502; ; ; ; ;
14500;728;213;515;0	594;0	550;662	342;4	193;0;227;524;0	331;0	548;655	548;4	045;0;33;231;502; ; ; ; ;
14520;729;202;517;0	594;0	550;664	904;4	179;0;232;528;0	331;0	548;657	324;4	047;0;33;231;502; ; ; ; ;
14540;730;229;504;0	595;0	550;664	904;4	173;0;259;496;0	331;0	548;657	324;4	088;0;34;238;501; ; ; ; ;
14559;731;236;515;0	595;0	550;664	904;4	125;0;246;501;0	332;0	548;657	324;4	051;0;34;238;501; ; ; ; ;
14580;732;222;509;0	595;0	550;664	904;4	122;0;257;500;0	332;0	548;657	324;4	075;0;34;238;501; ; ; ; ;
14599;733;220;495;0	595;0	550;664	904;4	002;0;244;497;0	332;0	548;657	324;4	038;0;34;238;501; ; ; ; ;
14619;734;222;501;0	595;0	550;661	150;3	942;0;247;503;0	332;0	548;652	128;4	011;0;34;238;501; ; ; ; ;
14639;735;237;488;0	596;0	550;661	150;4	287;0;239;505;0	332;0	548;652	128;3	996;0;34;238;501; ; ; ; ;
14659;736;228;490;0	596;0	550;661	150;3	988;0;250;509;0	332;0	548;652	128;4	078;0;34;238;501; ; ; ; ;
14679;737;241;504;0	596;0	550;661	150;3	984;0;246;509;0	333;0	548;652	128;4	011;0;34;238;501; ; ; ; ;
14699;738;273;412;0	595;0	549;661	150;4	014;0;282;439;0	332;0	547;652	128;4	105;0;35;290;391; ; ; ; ;
14719;739;279;411;0	595;0	548;660	402;4	018;0;289;433;0	332;0	546;655	263;4	110;0;35;290;391; ; ; ; ;
14739;740;296;405;0	595;0	549;660	402;4	021;0;294;411;0	332;0	546;655	263;3	990;0;35;290;391; ; ; ; ;
14759;741;273;371;0	595;0	548;660	402;3	924;0;290;407;0	332;0	546;655	263;3	955;0;35;290;391; ; ; ; ;
14779;742;310;404;0	595;0	548;660	402;4	128;0;294;385;0	332;0	546;655	263;3	938;0;35;290;391; ; ; ; ;
14799;743;289;410;0	595;0	548;660	402;4	071;0;288;364;0	332;0	546;655	263;3	896;0;35;290;391; ; ; ; ;
14819;744;283;398;0	594;0	548;663	658;4	098;0;290;354;0	332;0	545;653	246;3	859;0;35;290;391; ; ; ; ;
14839;745;279;362;0	594;0	548;663	658;3	902;0;307;369;0	331;0	545;653	246;3	958;0;35;290;391; ; ; ; ;
14858;746;285;404;0	594;0	547;663	658;4	173;0;290;404;0	331;0	545;653	246;3	958;0;36;291;387; ; ; ; ;
14879;747;285;398;0	594;0	547;663	658;3	981;0;291;400;0	331;0	545;653	246;3	896;0;36;291;387; ; ; ; ;
14898;748;285;398;0	594;0	547;663	658;4	047;0;296;390;0	331;0	545;653	246;3	915;0;36;291;387; ; ; ; ;
14918;749;284;398;0	594;0	547;664	363;4	151;0;296;409;0	331;0	545;653	840;3	899;0;36;291;387; ; ; ; ;
14938;750;285;405;0	594;0	547;664	363;3	972;0;290;365;0	331;0	545;653	840;3	783;0;36;291;387; ; ; ; ;
14958;751;269;379;0	594;0	547;664	363;3	896;0;293;378;0	332;0	544;653	840;3	783;0;36;291;387; ; ; ; ;
14978;752;275;396;0	595;0	547;664	363;3	979;0;291;371;0	332;0	544;653	840;3	894;0;36;291;387; ; ; ; ;
14998;753;290;399;0	594;0	547;664	363;3	990;0;324;356;0	331;0	544;653	840;4	025;0;36;291;387; ; ; ; ;
15018;754;284;393;0	593;0	548;661	229;3	956;0;328;359;0	330;0	546;654	017;4	074;0;36;291;387; ; ; ; ;
15038;755;386;462;0	592;0	548;661	229;3	986;0;385;474;0	330;0	546;654	017;3	861;0;37;393;474; ; ; ; ;
15058;756;392;474;0	592;0	548;661	229;4	009;0;398;477;0	330;0	546;654	017;3	896;0;37;393;474; ; ; ; ;
15078;757;391;468;0	592;0	548;661	229;4	036;0;402;485;0	329;0	546;654	017;3	987;0;37;393;474; ; ; ; ;
15098;758;395;472;0	593;0	549;661	229;3	987;0;391;479;0	330;0	546;654	017;3	899;0;37;393;474; ; ; ; ;
15118;759;395;470;0	593;0	549;659	676;3	996;0;399;480;0	330;0	546;657	844;3	953;0;37;393;474; ; ; ; ;
15138;760;396;469;0	593;0	549;659	676;4	054;0;397;482;0	330;0	546;657	844;4	023;0;37;393;474; ; ; ; ;
15158;761;383;467;0	593;0	548;659	676;4	085;0;402;470;0	330;0	546;657	844;3	973;0;37;393;474; ; ; ; ;
15178;762;392;477;0	593;0	548;659	676;4	111;0;394;475;0	330;0	546;657	844;3	927;0;37;393;474; ; ; ; ;
15197;763;382;463;0	593;0	548;659	676;4	140;0;394;472;0	330;0	546;657	844;4	062;0;37;393;474; ; ; ; ;
15217;764;386;464;0	593;0	549;660	288;4	171;0;393;476;0	330;0	546;655	657;4	016;0;37;393;474; ; ; ; ;
15237;765;386;478;0	593;0	549;660	288;4	056;0;397;484;0	330;0	546;655	657;3	994;0;37;393;474; ; ; ; ;
15257;766;390;484;0	593;0	549;660	288;4	063;0;385;476;0	330;0	546;655	657;4	017;0;37;393;474; ; ; ; ;
15277;767;400;482;0	594;0	549;660	288;4	103;0;394;470;0	330;0	546;655	657;3	949;0;37;393;474; ; ; ; ;
15297;768;367;469;0	594;0	549;660	288;4	112;0;368;466;0	331;0	546;655	657;3	965;0;38;385;469; ; ; ; ;
15317;769;368;469;0	594;0	549;662	043;4	132;0;368;462;0	331;0	546;657	142;3	966;0;38;385;469; ; ; ; ;
15337;770;373;457;0	594;0	549;662	043;4	147;0;395;464;0	331;0	546;657	142;4	096;0;38;385;469; ; ; ; ;
15357;771;372;478;0	594;0	549;662	043;4	126;0;388;470;0	331;0	546;657	142;4	063;0;38;385;469; ; ; ; ;
15377;772;374;472;0	594;0	549;662	043;4	171;0;388;472;0	331;0	546;657	142;4	033;0;38;385;469; ; ; ; ;
15397;773;377;488;0	594;0	549;662	043;4	101;0;373;469;0	331;0	546;657	142;4	016;0;38;385;469; ; ; ; ;
15417;774;375;487;0	594;0	549;664	602;4	124;0;368;469;0	330;0	546;658	197;4	006;0;38;385;469; ; ; ; ;
15437;775;374;477;0	594;0	549;664	602;4	126;0;390;466;0	330;0	546;658	197;4	135;0;38;385;469; ; ; ; ;
15456;776;386;476;0	594;0	549;664	602;4	194;0;383;471;0	330;0	546;658	197;4	079;0;38;385;469; ; ; ; ;
15476;777;382;476;0	594;0	549;664	602;4	284;0;390;467;0	330;0	546;658	197;4	209;0;38;385;469; ; ; ; ;
15496;778;388;464;0	593;0	549;664	602;4	161;0;377;468;0	330;0	546;658	197;4	090;0;38;385;469; ; ; ; ;
15516;779;387;466;0	593;0	549;660	802;4	197;0;377;468;0	330;0	546;657	463;4	132;0;38;385;469; ; ; ; ;
15536;780;389;462;0	593;0	549;660	802;4	185;0;406;473;0	330;0	546;657	463;4	046;0;38;385;469; ; ; ; ;
15556;781;391;461;0	593;0	548;660	802;4	247;0;390;465;0	330;0	546;657	463;4	177;0;38;385;469; ; ; ; ;
15576;782;396;463;0	593;0	548;660	802;4	165;0;401;471;0	330;0	546;657	463;4	191;0;38;385;469; ; ; ; ;
15596;783;371;461;0	593;0	548;660	802;4	289;0;407;477;0	330;0	546;657	463;4	150;0;38;385;469; ; ; ; ;
15616;784;371;461;0	593;0	549;661	561;4	280;0;401;476;0	330;0	546;655	927;4	136;0;38;385;469; ; ; ; ;
15636;785;373;465;0	593;0	549;661	561;4	211;0;396;461;0	330;0	546;655	927;4	111;0;38;385;469; ; ; ; ;
15656;786;385;462;0	593;0	549;661	561;4	286;0;389;475;0	330;0	546;655	927;4	021;0;38;385;469; ; ; ; ;
15676;787;389;472;0	593;0	549;661	561;4	188;0;397;486;0	330;0	546;655	927;4	178;0;38;385;469; ; ; ; ;
15696;788;375;477;0	593;0	549;661	561;4	216;0;409;474;0	330;0	546;655	927;4	108;0;38;385;469; ; ; ; ;
15716;789;382;478;0	593;0	549;663	294;4	240;0;409;476;0	330;0	546;657	947;4	114;0;38;385;469; ; ; ; ;
15736;790;382;476;0	593;0	549;663	294;4	262;0;384;460;0	330;0	546;657	947;4	081;0;38;385;469; ; ; ; ;
15756;791;378;474;0	593;0	549;663	294;4	256;0;377;457;0	329;0	546;657	947;4	047;0;38;385;469; ; ; ; ;
15775;792;382;464;0	593;0	549;663	294;4	269;0;402;468;0	329;0	547;657	947;4	074;0;38;385;469; ; ; ; ;
15795;793;385;479;0	593;0	549;663	294;4	303;0;390;471;0	329;0	547;657	947;4	046;0;38;385;469; ; ; ; ;
15815;794;382;477;0	592;0	549;662	115;4	299;0;393;475;0	329;0	547;657	701;4	054;0;38;385;469; ; ; ; ;
15835;795;382;466;0	592;0	549;662	115;4	248;0;383;463;0	329;0	547;657	701;4	116;0;38;385;469; ; ; ; ;
15855;796;385;475;0	592;0	549;662	115;4	233;0;395;470;0	329;0	547;657	701;4	053;0;38;385;469; ; ; ; ;
15875;797;379;457;0	592;0	549;662	115;4	231;0;393;467;0	329;0	547;657	701;4	019;0;38;385;469; ; ; ; ;
15895;798;382;465;0	592;0	549;662	115;4	255;0;395;475;0	329;0	547;657	701;4	124;0;38;385;469; ; ; ; ;
15915;799;381;465;0	592;0	549;662	458;4	250;0;394;476;0	329;0	547;658	495;4	090;0;38;385;469; ; ; ; ;
15935;800;384;472;0	592;0	549;662	458;4	276;0;401;466;0	329;0	547;658	495;4	149;0;38;385;469; ; ; ; ;
15955;801;379;461;0	592;0	549;662	458;4	283;0;393;475;0	329;0	547;658	495;4	084;0;38;385;469; ; ; ; ;
15975;802;377;458;0	592;0	549;662	458;4	310;0;378;476;0	329;0	547;658	495;4	115;0;38;385;469; ; ; ; ;
15995;803;375;457;0	592;0	549;662	458;4	248;0;392;477;0	329;0	547;658	495;4	083;0;38;385;469; ; ; ; ;
16015;804;371;455;0	592;0	549;662	452;4	256;0;386;479;0	329;0	547;656	499;4	081;0;38;385;469; ; ; ; ;
16035;805;377;462;0	592;0	549;662	452;4	247;0;393;489;0	329;0	547;656	499;4	082;0;38;385;469; ; ; ; ;
16055;806;382;462;0	592;0	549;662	452;4	293;0;379;475;0	329;0	547;656	499;4	099;0;38;385;469; ; ; ; ;
16074;807;381;451;0	592;0	549;662	452;4	323;0;390;475;0	329;0	547;656	499;4	076;0;38;385;469; ; ; ; ;
16094;808;384;468;0	592;0	549;662	452;4	164;0;379;469;0	329;0	547;656	499;4	090;0;38;385;469; ; ; ; ;
16114;809;384;467;0	592;0	549;660	833;4	177;0;384;468;0	329;0	547;655	728;4	089;0;38;385;469; ; ; ; ;
16134;810;386;456;0	592;0	549;660	833;4	254;0;387;480;0	329;0	547;655	728;4	156;0;38;385;469; ; ; ; ;
16154;811;388;463;0	592;0	549;660	833;4	254;0;386;471;0	328;0	547;655	728;4	160;0;38;385;469; ; ; ; ;
16174;812;380;463;0	592;0	549;660	833;4	229;0;375;478;0	328;0	547;655	728;4	135;0;38;385;469; ; ; ; ;
16194;813;390;460;0	592;0	549;660	833;4	197;0;396;461;0	328;0	547;655	728;4	243;0;38;385;469; ; ; ; ;
16214;814;388;460;0	592;0	549;660	115;4	182;0;392;459;0	328;0	547;656	217;4	250;0;38;385;469; ; ; ; ;
16234;815;385;468;0	592;0	550;660	115;4	200;0;383;468;0	329;0	547;656	217;4	123;0;38;385;469; ; ; ; ;
16254;816;382;480;0	592;0	550;660	115;4	266;0;399;460;0	329;0	547;656	217;4	119;0;38;385;469; ; ; ; ;
16274;817;382;466;0	592;0	550;660	115;4	186;0;371;455;0	329;0	547;656	217;4	160;0;38;385;469; ; ; ; ;
16294;818;392;471;0	592;0	550;660	115;4	187;0;380;469;0	329;0	548;656	217;4	121;0;38;385;469; ; ; ; ;
16314;819;392;474;0	593;0	550;660	153;4	187;0;383;464;0	329;0	548;656	605;4	131;0;38;385;469; ; ; ; ;
16334;820;375;472;0	593;0	550;660	153;4	217;0;389;467;0	329;0	548;656	605;4	172;0;38;385;469; ; ; ; ;
16354;821;387;476;0	593;0	550;660	153;4	302;0;383;474;0	329;0	548;656	605;4	201;0;38;385;469; ; ; ; ;
16373;822;390;466;0	593;0	550;660	153;4	253;0;383;467;0	330;0	548;656	605;4	120;0;38;385;469; ; ; ; ;
16393;823;395;478;0	594;0	550;660	153;4	190;0;388;463;0	330;0	548;656	605;4	164;0;38;385;469; ; ; ; ;
16413;824;395;475;0	594;0	551;660	880;4	223;0;383;463;0	330;0	548;656	645;4	157;0;38;385;469; ; ; ; ;
16433;825;378;479;0	594;0	551;660	880;4	362;0;383;463;0	331;0	548;656	645;4	138;0;38;385;469; ; ; ; ;
16453;826;382;478;0	594;0	551;660	880;4	221;0;390;462;0	331;0	548;656	645;4	210;0;38;385;469; ; ; ; ;
16473;827;379;480;0	595;0	551;660	880;4	223;0;384;461;0	331;0	548;656	645;4	055;0;38;385;469; ; ; ; ;
16493;828;417;430;0	594;0	550;660	880;4	289;0;438;409;0	331;0	547;656	645;4	277;0; ; ; ; ; ; ; ;
16513;829;427;426;0	592;0	548;660	583;4	211;0;447;407;0	329;0	545;653	883;4	231;0; ; ; ; ; ; ; ;
16533;830;542;272;0	591;0	547;660	583;4	294;0;537;276;0	329;0	544;653	883;3	948;0;39;543;279; ; ; ; ;
16553;831;545;267;0	591;0	547;660	583;4	167;0;546;288;0	329;0	544;653	883;4	010;0;39;543;279; ; ; ; ;
16573;832;549;280;0	591;0	547;660	583;4	206;0;553;276;0	329;0	544;653	883;3	921;0;39;543;279; ; ; ; ;
16593;833;536;281;0	591;0	546;660	583;4	309;0;541;274;0	328;0	544;653	883;3	972;0;39;543;279; ; ; ; ;
16613;834;536;279;0	591;0	546;662	226;4	266;0;547;277;0	328;0	544;653	913;3	983;0;39;543;279; ; ; ; ;
16633;835;532;283;0	591;0	546;662	226;4	245;0;553;273;0	328;0	544;653	913;4	010;0;39;543;279; ; ; ; ;
16652;836;536;285;0	591;0	546;662	226;4	216;0;548;278;0	327;0	544;653	913;3	986;0;39;543;279; ; ; ; ;
16672;837;544;273;0	591;0	546;662	226;4	205;0;542;291;0	327;0	544;653	913;4	021;0;39;543;279; ; ; ; ;
16692;838;541;246;0	590;0	546;662	226;4	283;0;540;259;0	327;0	544;653	913;4	002;0; ; ; ; ; ; ; ;
16712;839;540;241;0	590;0	546;662	119;4	268;0;539;264;0	327;0	544;652	614;3	990;0; ; ; ; ; ; ; ;
16732;840;543;277;0	590;0	546;662	119;4	235;0;546;287;0	327;0	544;652	614;3	972;0; ; ; ; ; ; ; ;
16752;841;560;266;0	590;0	546;662	119;4	201;0;547;282;0	327;0	544;652	614;3	907;0; ; ; ; ; ; ; ;
16772;842;534;289;0	590;0	546;662	119;4	209;0;543;273;0	327;0	544;652	614;3	941;0; ; ; ; ; ; ; ;
16792;843;508;233;0	591;0	546;662	119;4	269;0;528;244;0	327;0	544;652	614;3	954;0;40;507;237; ; ; ; ;
16812;844;508;226;0	591;0	545;664	523;4	272;0;526;231;0	328;0	543;656	178;3	949;0;40;507;237; ; ; ; ;
16832;845;490;232;0	591;0	545;664	523;4	053;0;525;249;0	328;0	543;656	178;3	960;0;40;507;237; ; ; ; ;
16852;846;494;260;0	591;0	545;664	523;4	234;0;515;218;0	328;0	543;656	178;3	991;0;40;507;237; ; ; ; ;
16872;847;497;261;0	591;0	545;664	523;4	126;0;517;218;0	328;0	543;656	178;3	985;0;40;507;237; ; ; ; ;
16892;848;511;208;0	591;0	545;664	523;4	240;0;512;255;0	327;0	543;656	178;3	915;0;40;507;237; ; ; ; ;
16912;849;515;223;0	590;0	545;662	843;4	195;0;513;243;0	327;0	543;653	317;3	909;0;40;507;237; ; ; ; ;
16934;850;500;252;0	590;0	545;662	843;4	118;0;516;234;0	327;0	543;653	317;3	967;0;40;507;237; ; ; ; ;
16952;851;500;251;0	590;0	545;662	843;4	130;0;491;249;0	327;0	543;653	317;3	917;0;40;507;237; ; ; ; ;
16971;852;496;240;0	590;0	545;662	843;4	142;0;510;229;0	327;0	543;653	317;3	870;0;40;507;237; ; ; ; ;
16991;853;349;251;0	593;0	545;662	843;4	077;0;370;227;0	329;0	543;653	317;3	999;0; ; ; ; ; ; ; ;
17014;854;335;245;0	595;0	545;664	316;4	091;0;350;227;0	332;0	543;653	649;3	967;0; ; ; ; ; ; ; ;
17031;855;249;243;0	595;0	545;664	316;4	070;0;281;227;0	332;0	543;653	649;3	960;0;41;249;241; ; ; ; ;
17051;856;247;248;0	595;0	545;664	316;3	966;0;247;244;0	332;0	543;653	649;3	851;0;41;249;241; ; ; ; ;
17071;857;247;239;0	595;0	545;664	316;3	939;0;265;230;0	332;0	543;653	649;3	986;0;41;249;241; ; ; ; ;
17091;858;240;236;0	595;0	545;664	316;3	972;0;264;234;0	332;0	543;653	649;3	959;0;41;249;241; ; ; ; ;
17111;859;239;241;0	595;0	546;660	098;3	941;0;262;240;0	332;0	543;653	955;3	940;0;41;249;241; ; ; ; ;
17131;860;243;244;0	595;0	546;660	098;3	973;0;256;259;0	332;0	543;653	955;3	977;0;41;249;241; ; ; ; ;
17151;861;251;247;0	595;0	546;660	098;4	017;0;253;252;0	332;0	543;653	955;3	955;0;41;249;241; ; ; ; ;
17171;862;253;250;0	595;0	546;660	098;3	996;0;252;224;0	332;0	543;653	955;3	913;0;41;249;241; ; ; ; ;
17191;863;252;264;0	595;0	545;660	098;3	980;0;242;223;0	332;0	543;653	955;3	977;0;41;249;241; ; ; ; ;
17211;864;249;263;0	595;0	545;663	872;4	019;0;239;220;0	332;0	543;655	980;3	968;0;41;249;241; ; ; ; ;
17231;865;245;237;0	595;0	545;663	872;3	984;0;253;243;0	332;0	543;655	980;3	950;0;41;249;241; ; ; ; ;
17250;866;296;319;0	595;0	545;663	872;4	163;0;305;313;0	332;0	543;655	980;3	935;0; ; ; ; ; ; ; ;
17270;867;-800;-600;-1	000;-1	000;-1	000;-1	000;4;-800;-600;-1	000;-1	000;-1	000;-1	000;4; ; ; ; ; ; ; ;
17290;868;-800;-600;-1	000;-1	000;-1	000;-1	000;4;-800;-600;-1	000;-1	000;-1	000;-1	000;4; ; ; ; ; ; ; ;
17310;869;-800;-600;-1	000;-1	000;-1	000;-1	000;4;-800;-600;-1	000;-1	000;-1	000;-1	000;4; ; ; ; ; ; ; ;
17330;870;-800;-600;-1	000;-1	000;-1	000;-1	000;4;-800;-600;-1	000;-1	000;-1	000;-1	000;4; ; ; ; ; ; ; ;
17350;871;-800;-600;-1	000;-1	000;-1	000;-1	000;4;-800;-600;-1	000;-1	000;-1	000;-1	000;4; ; ; ; ; ; ; ;
17370;872;-800;-600;-1	000;-1	000;-1	000;-1	000;4;-800;-600;-1	000;-1	000;-1	000;-1	000;4; ; ; ; ; ; ; ;
17390;873;415;565;0	594;0	549;663	872;4	140;0;392;498;0	330;0	546;655	980;4	062;0; ; ; ; ; ; ; ;
17412;874;381;477;0	594;0	549;652	790;4	204;0;382;421;0	330;0	546;660	328;4	502;0;42;381;476; ; ; ; ;
17430;875;379;473;0	594;0	549;658	606;4	240;0;382;426;0	330;0	546;654	540;4	464;0;42;381;476; ; ; ; ;
17452;876;377;427;0	594;0	549;658	606;4	605;0;380;489;0	330;0	547;654	540;4	022;0;42;381;476; ; ; ; ;
17470;877;389;476;0	594;0	549;658	606;4	257;0;367;491;0	330;0	547;654	540;4	098;0;42;381;476; ; ; ; ;
17492;878;372;484;0	594;0	550;658	606;4	273;0;372;490;0	330;0	547;654	540;4	047;0;42;381;476; ; ; ; ;
17510;879;395;488;0	594;0	550;658	606;4	325;0;381;496;0	330;0	547;654	540;4	012;0;42;381;476; ; ; ; ;
17531;880;390;492;0	594;0	550;659	586;4	359;0;376;497;0	330;0	547;655	211;4	041;0;42;381;476; ; ; ; ;
17550;881;394;472;0	594;0	550;659	586;4	250;0;375;479;0	330;0	547;655	211;4	248;0;42;381;476; ; ; ; ;
17569;882;375;484;0	594;0	550;659	586;4	208;0;382;486;0	330;0	547;655	211;4	176;0;42;381;476; ; ; ; ;
17589;883;381;469;0	594;0	550;659	586;4	367;0;390;480;0	330;0	547;655	211;4	149;0;42;381;476; ; ; ; ;
17609;884;374;468;0	594;0	550;659	586;4	355;0;393;475;0	330;0	547;655	211;4	166;0;42;381;476; ; ; ; ;
17629;885;372;466;0	592;0	551;660	317;4	349;0;392;476;0	329;0	548;655	527;4	156;0;42;381;476; ; ; ; ;
17649;886;448;493;0	592;0	550;660	317;4	440;0;450;503;0	328;0	548;655	527;4	195;0;43;458;499; ; ; ; ;
17669;887;462;496;0	592;0	550;660	317;4	373;0;458;517;0	328;0	548;655	527;4	237;0;43;458;499; ; ; ; ;
17689;888;460;503;0	592;0	550;660	317;4	358;0;456;508;0	328;0	548;655	527;4	203;0;43;458;499; ; ; ; ;
17709;889;473;499;0	591;0	550;660	317;4	351;0;451;513;0	328;0	548;655	527;4	266;0;43;458;499; ; ; ; ;
17729;890;476;503;0	591;0	550;658	969;4	336;0;455;507;0	328;0	548;657	562;4	277;0;43;458;499; ; ; ; ;
17749;891;463;497;0	591;0	550;658	969;4	476;0;463;508;0	328;0	548;657	562;4	238;0;43;458;499; ; ; ; ;
17769;892;462;487;0	591;0	550;658	969;4	377;0;465;497;0	328;0	548;657	562;4	225;0;43;458;499; ; ; ; ;
17789;893;455;501;0	591;0	550;658	969;4	387;0;459;506;0	328;0	548;657	562;4	295;0;43;458;499; ; ; ; ;
17809;894;468;492;0	591;0	550;658	969;4	458;0;456;491;0	328;0	548;657	562;4	340;0;43;458;499; ; ; ; ;
17829;895;467;490;0	591;0	550;658	885;4	408;0;455;492;0	328;0	548;657	665;4	360;0;43;458;499; ; ; ; ;
17851;896;422;479;0	592;0	550;658	885;4	502;0;449;502;0	328;0	548;657	665;4	241;0;43;458;499; ; ; ; ;
17869;897;376;462;0	593;0	550;658	885;4	401;0;375;442;0	329;0	547;657	665;4	285;0;44;381;455; ; ; ; ;
17890;898;389;464;0	593;0	550;658	885;4	297;0;414;468;0	330;0	547;657	665;4	230;0;44;381;455; ; ; ; ;
17908;899;384;472;0	593;0	550;658	885;4	330;0;393;467;0	330;0	547;657	665;4	203;0;44;381;455; ; ; ; ;
17929;900;391;462;0	593;0	550;660	969;4	377;0;414;469;0	330;0	547;653	744;4	184;0;44;381;455; ; ; ; ;
17948;901;390;454;0	594;0	549;660	969;4	380;0;397;456;0	330;0	547;653	744;4	197;0;44;381;455; ; ; ; ;
17969;902;374;452;0	594;0	549;660	969;4	370;0;384;460;0	330;0	547;653	744;4	231;0;44;381;455; ; ; ; ;
17988;903;369;457;0	594;0	549;660	969;4	345;0;386;454;0	330;0	547;653	744;4	237;0;44;381;455; ; ; ; ;
18009;904;385;461;0	594;0	550;660	969;4	335;0;405;473;0	330;0	547;653	744;4	211;0;44;381;455; ; ; ; ;
18028;905;374;461;0	594;0	550;662	404;4	335;0;400;474;0	330;0	547;655	436;4	241;0;44;381;455; ; ; ; ;
18049;906;379;475;0	594;0	550;662	404;4	315;0;385;459;0	330;0	547;655	436;4	105;0;44;381;455; ; ; ; ;
18068;907;385;460;0	594;0	550;662	404;4	342;0;390;447;0	330;0	547;655	436;4	289;0;44;381;455; ; ; ; ;
18089;908;394;463;0	594;0	550;662	404;4	255;0;393;459;0	330;0	547;655	436;4	150;0;44;381;455; ; ; ; ;
18108;909;388;448;0	594;0	550;662	404;4	316;0;396;456;0	330;0	547;655	436;4	162;0;44;381;455; ; ; ; ;
18129;910;392;446;0	594;0	550;661	200;4	301;0;399;453;0	331;0	547;656	792;4	183;0;44;381;455; ; ; ; ;
18147;911;386;463;0	594;0	550;661	200;4	269;0;387;464;0	331;0	547;656	792;4	111;0;44;381;455; ; ; ; ;
18169;912;392;476;0	594;0	550;661	200;4	165;0;397;456;0	331;0	547;656	792;4	143;0;44;381;455; ; ; ; ;
18187;913;376;468;0	594;0	550;661	200;4	191;0;394;460;0	330;0	547;656	792;4	201;0;44;381;455; ; ; ; ;
18209;914;384;472;0	594;0	550;661	200;4	180;0;384;455;0	330;0	547;656	792;4	131;0;44;381;455; ; ; ; ;
18227;915;383;468;0	594;0	549;662	609;4	202;0;387;459;0	330;0	547;653	525;4	126;0;44;381;455; ; ; ; ;
18247;916;383;459;0	594;0	549;662	609;4	239;0;388;450;0	330;0	547;653	525;4	135;0;44;381;455; ; ; ; ;
18267;917;386;449;0	593;0	549;662	609;4	193;0;390;451;0	330;0	546;653	525;4	092;0;44;381;455; ; ; ; ;
18287;918;384;453;0	593;0	549;662	609;4	231;0;388;471;0	330;0	546;653	525;4	080;0;44;381;455; ; ; ; ;
18307;919;370;460;0	593;0	549;662	609;4	268;0;378;459;0	329;0	546;653	525;4	089;0;44;381;455; ; ; ; ;
18327;920;369;455;0	593;0	549;663	341;4	261;0;379;467;0	329;0	546;653	058;4	081;0;44;381;455; ; ; ; ;
18347;921;394;464;0	593;0	549;663	341;4	231;0;376;461;0	329;0	546;653	058;4	186;0;44;381;455; ; ; ; ;
18367;922;383;463;0	593;0	549;663	341;4	233;0;378;459;0	329;0	547;653	058;4	018;0;44;381;455; ; ; ; ;
18387;923;378;454;0	592;0	549;663	341;4	199;0;392;447;0	329;0	546;653	058;4	064;0;44;381;455; ; ; ; ;
18407;924;363;454;0	592;0	549;663	341;4	333;0;384;456;0	329;0	546;653	058;4	136;0;44;381;455; ; ; ; ;
18427;925;360;453;0	592;0	549;664	234;4	340;0;386;452;0	329;0	546;653	064;4	059;0;44;381;455; ; ; ; ;
18447;926;382;467;0	592;0	549;664	234;4	247;0;391;450;0	329;0	547;653	064;4	089;0;44;381;455; ; ; ; ;
18466;927;383;447;0	592;0	549;664	234;4	271;0;389;472;0	329;0	547;653	064;4	102;0;44;381;455; ; ; ; ;
18486;928;385;453;0	592;0	549;664	234;4	231;0;379;460;0	328;0	547;653	064;4	098;0;44;381;455; ; ; ; ;
18506;929;385;440;0	592;0	549;664	234;4	251;0;383;455;0	328;0	547;653	064;4	054;0;44;381;455; ; ; ; ;
18526;930;384;443;0	592;0	549;660	407;4	230;0;380;460;0	328;0	547;656	624;4	078;0;44;381;455; ; ; ; ;
18546;931;374;445;0	592;0	550;660	407;4	332;0;392;436;0	328;0	547;656	624;4	142;0;44;381;455; ; ; ; ;
18566;932;373;465;0	592;0	550;660	407;4	275;0;371;450;0	328;0	547;656	624;4	074;0;44;381;455; ; ; ; ;
18586;933;362;452;0	592;0	550;660	407;4	294;0;373;446;0	329;0	547;656	624;4	018;0;44;381;455; ; ; ; ;
18606;934;382;463;0	593;0	550;660	407;4	162;0;378;436;0	329;0	547;656	624;4	063;0;44;381;455; ; ; ; ;
18626;935;380;457;0	593;0	550;661	013;4	134;0;378;442;0	329;0	547;656	899;4	043;0;44;381;455; ; ; ; ;
18646;936;380;461;0	593;0	550;661	013;4	207;0;389;441;0	329;0	547;656	899;4	174;0;44;381;455; ; ; ; ;
18666;937;376;457;0	593;0	550;661	013;4	271;0;382;451;0	329;0	547;656	899;4	104;0;44;381;455; ; ; ; ;
18686;938;370;462;0	593;0	550;661	013;4	239;0;379;448;0	329;0	547;656	899;4	237;0;44;381;455; ; ; ; ;
18706;939;378;461;0	593;0	550;661	013;4	224;0;385;455;0	329;0	547;656	899;4	048;0;44;381;455; ; ; ; ;
18726;940;377;459;0	592;0	550;662	171;4	256;0;379;456;0	329;0	547;654	737;4	061;0;44;381;455; ; ; ; ;
18745;941;372;450;0	592;0	550;662	171;4	189;0;383;444;0	329;0	547;654	737;4	082;0;44;381;455; ; ; ; ;
18765;942;377;456;0	592;0	550;662	171;4	169;0;386;458;0	329;0	547;654	737;4	120;0;44;381;455; ; ; ; ;
18785;943;378;464;0	592;0	550;662	171;4	271;0;379;453;0	328;0	547;654	737;4	093;0;44;381;455; ; ; ; ;
18805;944;372;455;0	592;0	550;662	171;4	244;0;383;466;0	328;0	547;654	737;4	101;0;44;381;455; ; ; ; ;
18825;945;374;458;0	592;0	550;660	450;4	254;0;383;466;0	328;0	547;656	621;4	126;0;44;381;455; ; ; ; ;
18845;946;367;470;0	592;0	550;660	450;4	341;0;384;450;0	329;0	548;656	621;4	170;0;44;381;455; ; ; ; ;
18865;947;368;448;0	592;0	550;660	450;4	289;0;380;448;0	329;0	548;656	621;4	104;0;44;381;455; ; ; ; ;
18885;948;386;454;0	592;0	550;660	450;4	233;0;363;455;0	328;0	548;656	621;4	030;0;44;381;455; ; ; ; ;
18905;949;379;449;0	592;0	550;660	450;4	305;0;382;445;0	328;0	548;656	621;4	097;0;44;381;455; ; ; ; ;
18925;950;382;449;0	592;0	550;663	314;4	310;0;376;448;0	329;0	548;653	954;4	055;0;44;381;455; ; ; ; ;
18945;951;367;446;0	592;0	550;663	314;4	256;0;380;453;0	329;0	548;653	954;4	146;0;44;381;455; ; ; ; ;
18965;952;365;459;0	592;0	550;663	314;4	249;0;379;455;0	329;0	548;653	954;4	092;0;44;381;455; ; ; ; ;
18985;953;352;435;0	592;0	550;663	314;4	451;0;373;453;0	329;0	548;653	954;4	206;0;44;381;455; ; ; ; ;
19005;954;371;442;0	593;0	550;663	314;4	272;0;389;456;0	329;0	548;653	954;4	133;0;44;381;455; ; ; ; ;
19025;955;366;444;0	593;0	550;660	434;4	302;0;387;455;0	329;0	548;654	326;4	135;0;44;381;455; ; ; ; ;
19045;956;377;458;0	593;0	550;660	434;4	213;0;371;445;0	330;0	548;654	326;4	134;0;44;381;455; ; ; ; ;
19064;957;379;443;0	594;0	550;660	434;4	198;0;387;456;0	330;0	548;654	326;4	099;0;44;381;455; ; ; ; ;
19084;958;374;442;0	594;0	550;660	434;4	251;0;383;458;0	330;0	548;654	326;4	119;0;44;381;455; ; ; ; ;
19104;959;387;457;0	594;0	550;660	434;4	254;0;378;467;0	331;0	548;654	326;4	042;0;44;381;455; ; ; ; ;
19124;960;388;449;0	595;0	551;660	758;4	258;0;385;472;0	331;0	548;654	404;4	030;0;44;381;455; ; ; ; ;
19144;961;386;462;0	595;0	551;660	758;4	193;0;370;445;0	331;0	548;654	404;3	948;0;44;381;455; ; ; ; ;
19164;962;377;448;0	595;0	551;660	758;4	204;0;369;441;0	331;0	548;654	404;4	021;0;44;381;455; ; ; ; ;
19184;963;373;453;0	595;0	551;660	758;4	193;0;386;448;0	331;0	548;654	404;4	146;0;44;381;455; ; ; ; ;
19204;964;361;454;0	595;0	551;660	758;4	224;0;388;445;0	331;0	548;654	404;4	001;0;44;381;455; ; ; ; ;
19224;965;357;455;0	595;0	551;660	202;4	223;0;389;445;0	332;0	548;653	281;4	030;0;44;381;455; ; ; ; ;
19244;966;367;454;0	596;0	551;660	202;4	169;0;385;457;0	332;0	548;653	281;4	084;0;44;381;455; ; ; ; ;
19264;967;313;502;0	597;0	552;660	202;4	172;0;310;494;0	333;0	549;653	281;4	041;0;45;302;495; ; ; ; ;
19284;968;307;499;0	597;0	552;660	202;4	162;0;305;499;0	334;0	549;653	281;4	056;0;45;302;495; ; ; ; ;
19304;969;304;502;0	597;0	552;660	202;4	124;0;311;503;0	334;0	549;653	281;4	011;0;45;302;495; ; ; ; ;
19323;970;303;501;0	597;0	551;659	693;4	115;0;307;505;0	333;0	549;657	645;4	032;0;45;302;495; ; ; ; ;
19343;971;301;503;0	597;0	551;659	693;4	132;0;323;491;0	333;0	549;657	645;4	100;0;45;302;495; ; ; ; ;
19363;972;292;494;0	596;0	551;659	693;4	146;0;299;497;0	333;0	549;657	645;3	945;0;45;302;495; ; ; ; ;
19383;973;295;498;0	596;0	551;659	693;4	139;0;296;496;0	333;0	549;657	645;3	974;0;45;302;495; ; ; ; ;
19403;974;300;499;0	596;0	551;659	693;4	141;0;305;498;0	333;0	549;657	645;4	012;0;45;302;495; ; ; ; ;
19423;975;296;500;0	596;0	551;659	111;4	139;0;306;499;0	333;0	549;656	815;3	930;0;45;302;495; ; ; ; ;
19443;976;299;493;0	596;0	551;659	111;4	132;0;326;496;0	333;0	549;656	815;4	033;0;45;302;495; ; ; ; ;
19463;977;297;509;0	596;0	551;659	111;4	225;0;308;488;0	333;0	549;656	815;3	997;0;45;302;495; ; ; ; ;
19483;978;302;493;0	596;0	551;659	111;4	189;0;313;492;0	333;0	548;656	815;4	022;0;45;302;495; ; ; ; ;
19503;979;292;502;0	596;0	551;659	111;4	228;0;294;479;0	333;0	549;656	815;3	986;0;45;302;495; ; ; ; ;
19523;980;291;505;0	596;0	551;661	438;4	232;0;292;478;0	333;0	549;655	840;3	985;0;45;302;495; ; ; ; ;
19543;981;304;510;0	597;0	551;661	438;4	233;0;313;488;0	333;0	549;655	840;4	062;0;45;302;495; ; ; ; ;
19563;982;293;494;0	597;0	551;661	438;4	289;0;308;501;0	333;0	549;655	840;4	026;0;45;302;495; ; ; ; ;
19583;983;299;494;0	597;0	551;661	438;4	226;0;301;493;0	333;0	549;655	840;4	038;0;45;302;495; ; ; ; ;
19603;984;304;503;0	597;0	551;661	438;4	198;0;306;499;0	333;0	548;655	840;4	096;0;45;302;495; ; ; ; ;
19623;985;300;494;0	597;0	551;661	684;4	209;0;303;495;0	333;0	548;656	804;4	090;0;45;302;495; ; ; ; ;
19643;986;304;505;0	597;0	551;661	684;4	210;0;302;502;0	333;0	548;656	804;4	109;0;45;302;495; ; ; ; ;
19662;987;306;495;0	597;0	551;661	684;4	271;0;302;497;0	333;0	548;656	804;4	001;0;45;302;495; ; ; ; ;
19682;988;311;510;0	597;0	551;661	684;4	316;0;314;493;0	334;0	548;656	804;4	067;0;45;302;495; ; ; ; ;
19702;989;286;495;0	597;0	551;661	684;4	343;0;311;497;0	334;0	548;656	804;4	142;0;45;302;495; ; ; ; ;
19722;990;286;500;0	597;0	551;660	754;4	365;0;309;497;0	334;0	548;654	854;4	095;0;45;302;495; ; ; ; ;
19742;991;303;499;0	597;0	551;660	754;4	255;0;310;480;0	334;0	548;654	854;4	153;0;45;302;495; ; ; ; ;
19762;992;304;499;0	597;0	550;660	754;4	235;0;300;483;0	333;0	548;654	854;4	123;0;45;302;495; ; ; ; ;
19782;993;303;483;0	597;0	550;660	754;4	308;0;320;492;0	333;0	548;654	854;4	170;0;45;302;495; ; ; ; ;
19802;994;301;485;0	597;0	551;660	754;4	360;0;309;498;0	333;0	548;654	854;4	135;0;45;302;495; ; ; ; ;
19822;995;301;486;0	597;0	551;662	424;4	388;0;310;503;0	333;0	548;656	929;4	143;0;45;302;495; ; ; ; ;
19842;996;295;506;0	597;0	551;662	424;4	303;0;297;506;0	333;0	548;656	929;4	163;0;45;302;495; ; ; ; ;
19862;997;299;510;0	597;0	551;662	424;4	319;0;304;498;0	333;0	548;656	929;4	156;0;45;302;495; ; ; ; ;
19882;998;294;498;0	597;0	551;662	424;4	330;0;316;498;0	333;0	548;656	929;4	191;0;45;302;495; ; ; ; ;
19902;999;305;498;0	597;0	551;662	424;4	276;0;301;487;0	333;0	548;656	929;4	179;0;45;302;495; ; ; ; ;
19921;1000;307;500;0	597;0	550;660	179;4	270;0;306;483;0	333;0	547;656	627;4	183;0;45;302;495; ; ; ; ;
19941;1001;304;492;0	597;0	550;660	179;4	245;0;307;489;0	333;0	547;656	627;4	189;0;45;302;495; ; ; ; ;
19961;1002;296;493;0	597;0	550;660	179;4	371;0;302;492;0	333;0	547;656	627;4	167;0;45;302;495; ; ; ; ;
19981;1003;296;492;0	597;0	550;660	179;4	295;0;303;494;0	333;0	547;656	627;4	162;0;45;302;495; ; ; ; ;
20001;1004;295;482;0	598;0	550;660	179;4	275;0;314;486;0	334;0	547;656	627;4	189;0;45;302;495; ; ; ; ;
20021;1005;296;482;0	598;0	550;659	055;4	315;0;313;489;0	334;0	547;654	816;4	166;0;45;302;495; ; ; ; ;
20041;1006;295;491;0	598;0	550;659	055;4	342;0;311;497;0	334;0	547;654	816;4	100;0;45;302;495; ; ; ; ;
20061;1007;286;483;0	598;0	550;659	055;4	335;0;316;520;0	334;0	547;654	816;4	193;0;45;302;495; ; ; ; ;
20081;1008;297;491;0	598;0	550;659	055;4	317;0;322;489;0	334;0	547;654	816;4	181;0;45;302;495; ; ; ; ;
20101;1009;294;490;0	598;0	550;659	055;4	312;0;314;496;0	334;0	547;654	816;4	131;0;45;302;495; ; ; ; ;
20121;1010;292;486;0	599;0	550;660	907;4	319;0;318;499;0	335;0	547;656	190;4	185;0;45;302;495; ; ; ; ;
20141;1011;300;500;0	599;0	550;660	907;4	259;0;300;489;0	335;0	547;656	190;4	114;0;45;302;495; ; ; ; ;
20161;1012;300;491;0	599;0	551;660	907;4	277;0;306;483;0	335;0	547;656	190;4	106;0;45;302;495; ; ; ; ;
20181;1013;292;489;0	599;0	551;660	907;4	373;0;304;488;0	335;0	547;656	190;4	080;0;45;302;495; ; ; ; ;
20201;1014;289;503;0	599;0	551;660	907;4	303;0;308;498;0	335;0	547;656	190;4	161;0;45;302;495; ; ; ; ;
20221;1015;287;499;0	599;0	551;659	947;4	338;0;308;498;0	335;0	547;653	558;4	138;0;45;302;495; ; ; ; ;
20241;1016;295;504;0	599;0	551;659	947;4	264;0;312;491;0	335;0	547;653	558;4	087;0;45;302;495; ; ; ; ;
20260;1017;291;504;0	599;0	550;659	947;4	349;0;319;497;0	335;0	547;653	558;4	019;0;45;302;495; ; ; ; ;
20280;1018;294;498;0	599;0	550;659	947;4	268;0;305;506;0	335;0	547;653	558;4	152;0;45;302;495; ; ; ; ;
20300;1019;302;510;0	599;0	550;659	947;4	235;0;304;498;0	335;0	547;653	558;4	071;0;45;302;495; ; ; ; ;
20320;1020;300;508;0	599;0	550;663	250;4	276;0;305;501;0	335;0	546;653	512;4	070;0;45;302;495; ; ; ; ;
20340;1021;293;510;0	599;0	550;663	250;4	221;0;294;495;0	335;0	546;653	512;4	025;0;45;302;495; ; ; ; ;
20360;1022;298;514;0	598;0	550;663	250;4	197;0;301;496;0	335;0	546;653	512;4	039;0;45;302;495; ; ; ; ;
20380;1023;294;494;0	598;0	549;663	250;4	172;0;310;491;0	335;0	546;653	512;4	095;0;45;302;495; ; ; ; ;
20400;1024;293;490;0	598;0	549;663	250;4	197;0;295;508;0	335;0	546;653	512;3	968;0;45;302;495; ; ; ; ;
20420;1025;293;487;0	598;0	549;662	661;4	185;0;301;507;0	334;0	546;654	723;3	991;0;45;302;495; ; ; ; ;
20440;1026;290;485;0	598;0	549;662	661;4	221;0;299;495;0	334;0	546;654	723;4	063;0;45;302;495; ; ; ; ;
20460;1027;299;489;0	598;0	549;662	661;4	230;0;296;505;0	334;0	546;654	723;3	935;0;45;302;495; ; ; ; ;
20480;1028;297;485;0	598;0	549;662	661;4	199;0;315;493;0	334;0	546;654	723;4	005;0;45;302;495; ; ; ; ;
20500;1029;303;491;0	598;0	549;662	661;4	137;0;293;490;0	334;0	546;654	723;3	926;0;45;302;495; ; ; ; ;
20519;1030;304;492;0	598;0	549;659	646;4	108;0;298;487;0	334;0	546;657	515;3	963;0;45;302;495; ; ; ; ;
20540;1031;298;490;0	598;0	549;659	646;4	136;0;317;485;0	334;0	546;657	515;4	038;0;45;302;495; ; ; ; ;
20559;1032;293;493;0	598;0	549;659	646;4	199;0;322;498;0	334;0	546;657	515;4	176;0;45;302;495; ; ; ; ;
20579;1033;300;495;0	598;0	549;659	646;4	139;0;306;496;0	335;0	546;657	515;3	945;0;45;302;495; ; ; ; ;
20599;1034;300;495;0	599;0	549;659	646;4	135;0;301;486;0	335;0	545;657	515;3	979;0;45;302;495; ; ; ; ;
20619;1035;300;494;0	599;0	549;661	833;4	165;0;295;495;0	335;0	545;653	203;3	961;0;45;302;495; ; ; ; ;
20639;1036;305;501;0	599;0	550;661	833;4	171;0;308;500;0	335;0	545;653	203;3	951;0;45;302;495; ; ; ; ;
20659;1037;308;513;0	599;0	550;661	833;4	174;0;306;478;0	336;0	546;653	203;3	974;0;45;302;495; ; ; ; ;
20679;1038;281;494;0	600;0	550;661	833;4	147;0;289;495;0	336;0	546;653	203;3	912;0;45;302;495; ; ; ; ;
20699;1039;298;482;0	600;0	550;661	833;4	077;0;309;496;0	336;0	546;653	203;4	063;0;45;302;495; ; ; ; ;
20719;1040;294;483;0	600;0	550;659	891;4	053;0;304;494;0	336;0	546;654	423;4	076;0;45;302;495; ; ; ; ;
20739;1041;299;495;0	600;0	550;659	891;4	081;0;295;501;0	337;0	546;654	423;3	984;0;45;302;495; ; ; ; ;
20759;1042;309;490;0	600;0	550;659	891;4	149;0;310;492;0	337;0	545;654	423;4	023;0;45;302;495; ; ; ; ;
20779;1043;292;492;0	601;0	550;659	891;4	135;0;301;485;0	337;0	545;654	423;4	020;0;45;302;495; ; ; ; ;
20799;1044;300;499;0	601;0	550;659	891;4	127;0;303;494;0	337;0	545;654	423;3	983;0;45;302;495; ; ; ; ;
20819;1045;301;496;0	601;0	550;661	438;4	129;0;307;492;0	337;0	545;654	537;4	002;0;45;302;495; ; ; ; ;
20838;1046;294;490;0	601;0	550;661	438;4	121;0;313;508;0	337;0	545;654	537;3	972;0;45;302;495; ; ; ; ;
20858;1047;303;484;0	601;0	550;661	438;4	202;0;303;507;0	337;0	545;654	537;3	965;0;45;302;495; ; ; ; ;
20878;1048;300;489;0	601;0	550;661	438;4	247;0;313;505;0	337;0	545;654	537;3	998;0;45;302;495; ; ; ; ;
20898;1049;300;497;0	601;0	550;661	438;4	213;0;313;489;0	337;0	545;654	537;4	035;0;45;302;495; ; ; ; ;
20918;1050;299;494;0	601;0	550;662	618;4	239;0;311;486;0	338;0	545;656	060;4	054;0;45;302;495; ; ; ; ;
20938;1051;295;497;0	601;0	550;662	618;4	212;0;306;484;0	338;0	545;656	060;4	096;0;45;302;495; ; ; ; ;
20958;1052;302;508;0	601;0	550;662	618;4	245;0;300;480;0	338;0	545;656	060;4	119;0;45;302;495; ; ; ; ;
20978;1053;298;508;0	601;0	550;662	618;4	294;0;306;490;0	338;0	545;656	060;4	060;0;45;302;495; ; ; ; ;
20998;1054;346;470;0	600;0	549;662	618;4	239;0;353;474;0	337;0	544;656	060;4	068;0;46;383;448; ; ; ; ;
21018;1055;353;474;0	599;0	549;661	211;4	245;0;357;473;0	336;0	544;659	452;4	096;0;46;383;448; ; ; ; ;
21038;1056;368;465;0	599;0	549;661	211;4	225;0;381;442;0	336;0	544;659	452;4	240;0;46;383;448; ; ; ; ;
21058;1057;376;461;0	599;0	549;661	211;4	298;0;389;450;0	336;0	544;659	452;4	200;0;46;383;448; ; ; ; ;
21078;1058;380;463;0	600;0	549;661	211;4	278;0;390;446;0	336;0	544;659	452;4	156;0;46;383;448; ; ; ; ;
21098;1059;375;452;0	600;0	549;661	211;4	308;0;392;444;0	336;0	544;659	452;4	182;0;46;383;448; ; ; ; ;
21117;1060;377;448;0	600;0	549;662	029;4	310;0;393;449;0	336;0	544;657	966;4	152;0;46;383;448; ; ; ; ;
21138;1061;384;442;0	600;0	549;662	029;4	329;0;395;455;0	336;0	544;657	966;4	267;0;46;383;448; ; ; ; ;
21157;1062;387;443;0	600;0	549;662	029;4	279;0;390;441;0	336;0	544;657	966;4	262;0;46;383;448; ; ; ; ;
21177;1063;391;439;0	600;0	549;662	029;4	290;0;384;433;0	336;0	545;657	966;4	219;0;46;383;448; ; ; ; ;
21197;1064;383;446;0	600;0	549;662	029;4	264;0;389;438;0	336;0	545;657	966;4	240;0;46;383;448; ; ; ; ;
21217;1065;384;446;0	600;0	549;660	885;4	255;0;387;434;0	336;0	545;658	430;4	227;0;46;383;448; ; ; ; ;
21237;1066;391;440;0	600;0	549;660	885;4	309;0;400;433;0	336;0	545;658	430;4	307;0;46;383;448; ; ; ; ;
21257;1067;484;352;0	598;0	548;660	885;4	393;0;492;346;0	335;0	544;658	430;4	186;0; ; ; ; ; ; ; ;
21277;1068;527;312;0	597;0	547;660	885;4	284;0;545;293;0	334;0	542;658	430;5	211;0; ; ; ; ; ; ; ;
21297;1069;531;304;0	597;0	547;660	885;4	411;0;555;240;0	334;0	542;658	430;5	264;0; ; ; ; ; ; ; ;
21317;1070;537;293;0	597;0	547;664	117;4	401;0;564;189;0	334;0	542;657	361;5	308;0; ; ; ; ; ; ; ;
21337;1071;534;299;0	597;0	547;664	117;4	375;0;548;293;0	334;0	542;657	361;4	160;0; ; ; ; ; ; ; ;
21357;1072;546;280;0	597;0	547;664	117;4	241;0;561;291;0	334;0	542;657	361;4	156;0; ; ; ; ; ; ; ;
21377;1073;543;280;0	597;0	547;664	117;4	312;0;545;293;0	334;0	542;657	361;4	045;0; ; ; ; ; ; ; ;
21397;1074;519;277;0	597;0	547;664	117;4	439;0;540;282;0	334;0	542;657	361;4	009;0; ; ; ; ; ; ; ;
21417;1075;523;278;0	597;0	547;662	074;4	382;0;540;284;0	334;0	542;654	242;3	956;0; ; ; ; ; ; ; ;
21436;1076;549;291;0	597;0	547;662	074;4	281;0;564;319;0	334;0	542;654	242;4	148;0; ; ; ; ; ; ; ;
21456;1077;529;282;0	597;0	547;662	074;4	458;0;553;296;0	334;0	542;654	242;4	063;0; ; ; ; ; ; ; ;
21476;1078;534;290;0	597;0	547;662	074;4	412;0;541;266;0	334;0	542;654	242;3	968;0; ; ; ; ; ; ; ;
21496;1079;540;283;0	597;0	547;662	074;4	340;0;539;305;0	334;0	542;654	242;4	088;0; ; ; ; ; ; ; ;
21516;1080;531;286;0	598;0	547;663	075;4	429;0;538;296;0	335;0	542;655	681;4	074;0; ; ; ; ; ; ; ;
21536;1081;386;271;0	600;0	547;663	075;4	188;0;396;264;0	337;0	542;655	681;4	049;0;47;383;278; ; ; ; ;
21556;1082;388;277;0	601;0	547;663	075;4	172;0;397;297;0	338;0	542;655	681;4	066;0;47;383;278; ; ; ; ;
21576;1083;367;276;0	601;0	547;663	075;4	197;0;399;282;0	338;0	542;655	681;4	061;0;47;383;278; ; ; ; ;
21596;1084;381;277;0	601;0	547;663	075;4	146;0;393;282;0	338;0	542;655	681;4	041;0;47;383;278; ; ; ; ;
21616;1085;374;274;0	601;0	547;665	840;4	162;0;395;279;0	338;0	543;657	653;4	059;0;47;383;278; ; ; ; ;
21636;1086;365;267;0	601;0	547;665	840;4	260;0;389;254;0	338;0	543;657	653;3	938;0;47;383;278; ; ; ; ;
21656;1087;365;275;0	601;0	548;665	840;4	255;0;389;275;0	338;0	543;657	653;4	099;0;47;383;278; ; ; ; ;
21676;1088;382;293;0	602;0	549;665	840;4	198;0;390;291;0	338;0	544;657	653;4	104;0;47;383;278; ; ; ; ;
21696;1089;389;444;0	601;0	550;665	840;4	293;0;399;426;0	339;0	546;657	653;4	169;0; ; ; ; ; ; ; ;
21715;1090;388;470;0	602;0	550;662	157;4	256;0;401;458;0	339;0	546;653	470;4	168;0; ; ; ; ; ; ; ;
21736;1091;379;428;0	602;0	551;662	157;4	313;0;384;424;0	339;0	546;653	470;4	105;0;48;387;438; ; ; ; ;
21755;1092;384;448;0	602;0	551;662	157;4	311;0;381;427;0	339;0	547;653	470;4	099;0;48;387;438; ; ; ; ;
21775;1093;385;425;0	603;0	551;662	157;4	238;0;400;436;0	339;0	547;653	470;4	158;0;48;387;438; ; ; ; ;
21795;1094;383;426;0	603;0	551;662	157;4	241;0;391;438;0	339;0	547;653	470;4	095;0;48;387;438; ; ; ; ;
21815;1095;385;430;0	603;0	551;663	034;4	250;0;395;437;0	340;0	547;656	962;4	135;0;48;387;438; ; ; ; ;
21835;1096;384;440;0	603;0	552;663	034;4	335;0;393;438;0	340;0	547;656	962;4	112;0;48;387;438; ; ; ; ;
21855;1097;387;444;0	604;0	552;663	034;4	246;0;394;425;0	340;0	547;656	962;4	282;0;48;387;438; ; ; ; ;
21875;1098;374;436;0	604;0	552;663	034;4	299;0;392;436;0	340;0	547;656	962;4	199;0;48;387;438; ; ; ; ;
21895;1099;382;446;0	604;0	552;663	034;4	338;0;389;436;0	340;0	547;656	962;4	288;0;48;387;438; ; ; ; ;
21915;1100;385;444;0	604;0	551;662	018;4	301;0;389;438;0	340;0	547;654	705;4	248;0;48;387;438; ; ; ; ;
21935;1101;394;445;0	604;0	551;662	018;4	350;0;391;428;0	340;0	546;654	705;4	138;0;48;387;438; ; ; ; ;
21955;1102;376;435;0	604;0	551;662	018;4	420;0;387;434;0	340;0	546;654	705;4	114;0;48;387;438; ; ; ; ;
21975;1103;383;429;0	604;0	551;662	018;4	366;0;395;429;0	340;0	546;654	705;4	119;0;48;387;438; ; ; ; ;
21995;1104;393;436;0	604;0	551;662	018;4	317;0;388;433;0	340;0	546;654	705;4	242;0;48;387;438; ; ; ; ;
22016;1105;389;434;0	603;0	551;661	245;4	330;0;390;429;0	340;0	546;657	954;4	260;0;48;387;438; ; ; ; ;
22034;1106;389;441;0	603;0	551;661	245;4	415;0;404;445;0	339;0	546;657	954;4	250;0;48;387;438; ; ; ; ;
22054;1107;389;425;0	603;0	551;661	245;4	387;0;394;439;0	339;0	546;657	954;4	186;0;48;387;438; ; ; ; ;
22074;1108;387;454;0	602;0	551;661	245;4	353;0;385;432;0	339;0	546;657	954;4	290;0;48;387;438; ; ; ; ;
22094;1109;389;434;0	602;0	551;661	245;4	367;0;411;424;0	339;0	546;657	954;4	250;0;48;387;438; ; ; ; ;
22114;1110;387;433;0	602;0	551;661	098;4	349;0;404;419;0	338;0	546;656	356;4	235;0;48;387;438; ; ; ; ;
22134;1111;376;453;0	602;0	551;661	098;4	470;0;395;446;0	338;0	547;656	356;4	244;0;48;387;438; ; ; ; ;
22154;1112;373;465;0	601;0	551;661	098;4	395;0;387;432;0	338;0	547;656	356;4	232;0;48;387;438; ; ; ; ;
22174;1113;396;452;0	601;0	551;661	098;4	439;0;385;441;0	337;0	547;656	356;4	313;0;48;387;438; ; ; ; ;
22194;1114;379;442;0	601;0	551;661	098;4	386;0;398;435;0	337;0	547;656	356;4	264;0;48;387;438; ; ; ; ;
22214;1115;381;443;0	601;0	551;662	753;4	409;0;394;442;0	337;0	547;651	727;4	250;0;48;387;438; ; ; ; ;
22234;1116;383;446;0	601;0	551;662	753;4	355;0;394;426;0	337;0	547;651	727;4	361;0;48;387;438; ; ; ; ;
22254;1117;389;438;0	601;0	550;662	753;4	399;0;390;445;0	337;0	546;651	727;4	248;0;48;387;438; ; ; ; ;
22274;1118;394;437;0	601;0	550;662	753;4	414;0;391;451;0	337;0	546;651	727;4	236;0;48;387;438; ; ; ; ;
22294;1119;382;442;0	601;0	550;662	753;4	422;0;394;444;0	337;0	546;651	727;4	172;0;48;387;438; ; ; ; ;
22314;1120;384;438;0	601;0	550;662	591;4	430;0;392;444;0	337;0	546;653	026;4	150;0;48;387;438; ; ; ; ;
22334;1121;380;437;0	601;0	550;662	591;4	396;0;395;437;0	337;0	546;653	026;4	241;0;48;387;438; ; ; ; ;
22354;1122;373;437;0	601;0	550;662	591;4	430;0;394;444;0	337;0	546;653	026;4	326;0;48;387;438; ; ; ; ;
22373;1123;363;435;0	601;0	551;662	591;4	469;0;390;430;0	337;0	546;653	026;4	289;0;48;387;438; ; ; ; ;
22393;1124;381;442;0	601;0	551;662	591;4	404;0;403;428;0	337;0	547;653	026;4	224;0;48;387;438; ; ; ; ;
22413;1125;373;443;0	601;0	551;661	358;4	423;0;402;427;0	337;0	547;652	641;4	253;0;48;387;438; ; ; ; ;
22433;1126;387;445;0	602;0	551;661	358;4	335;0;389;433;0	338;0	547;652	641;4	203;0;48;387;438; ; ; ; ;
22453;1127;379;448;0	602;0	551;661	358;4	404;0;392;422;0	338;0	546;652	641;4	182;0;48;387;438; ; ; ; ;
22473;1128;387;445;0	601;0	551;661	358;4	364;0;391;444;0	337;0	546;652	641;4	185;0;48;387;438; ; ; ; ;
22493;1129;375;444;0	601;0	551;661	358;4	495;0;393;433;0	337;0	546;652	641;4	312;0;48;387;438; ; ; ; ;
22513;1130;371;444;0	601;0	551;660	534;4	506;0;392;433;0	337;0	546;653	343;4	315;0;48;387;438; ; ; ; ;
22533;1131;385;441;0	601;0	551;660	534;4	390;0;386;447;0	337;0	546;653	343;4	218;0;48;387;438; ; ; ; ;
22553;1132;381;448;0	601;0	551;660	534;4	410;0;404;437;0	337;0	546;653	343;4	210;0;48;387;438; ; ; ; ;
22573;1133;381;453;0	601;0	550;660	534;4	351;0;382;428;0	337;0	546;653	343;4	174;0;48;387;438; ; ; ; ;
22593;1134;370;430;0	601;0	550;660	534;4	418;0;394;441;0	337;0	546;653	343;4	114;0;48;387;438; ; ; ; ;
22612;1135;368;430;0	601;0	550;664	934;4	430;0;399;431;0	337;0	546;656	610;4	112;0;48;387;438; ; ; ; ;
22633;1136;391;446;0	601;0	550;664	934;4	343;0;395;444;0	337;0	545;656	610;4	133;0;48;387;438; ; ; ; ;
22652;1137;382;447;0	601;0	550;664	934;4	303;0;390;431;0	337;0	546;656	610;4	219;0;48;387;438; ; ; ; ;
22672;1138;380;438;0	601;0	550;664	934;4	314;0;396;435;0	337;0	546;656	610;4	123;0;48;387;438; ; ; ; ;
22692;1139;382;441;0	601;0	550;664	934;4	318;0;396;434;0	337;0	545;656	610;4	155;0;48;387;438; ; ; ; ;
22712;1140;377;441;0	601;0	550;663	253;4	311;0;393;434;0	337;0	545;656	870;4	178;0;48;387;438; ; ; ; ;
22732;1141;383;436;0	601;0	550;663	253;4	283;0;382;437;0	337;0	545;656	870;4	122;0;48;387;438; ; ; ; ;
22752;1142;378;439;0	601;0	550;663	253;4	349;0;383;442;0	337;0	545;656	870;4	122;0;48;387;438; ; ; ; ;
22772;1143;388;441;0	601;0	550;663	253;4	280;0;401;434;0	337;0	545;656	870;4	159;0;48;387;438; ; ; ; ;
22792;1144;389;442;0	601;0	550;663	253;4	325;0;382;445;0	337;0	545;656	870;4	240;0;48;387;438; ; ; ; ;
22812;1145;388;444;0	601;0	550;661	361;4	283;0;386;447;0	337;0	546;652	067;4	229;0;48;387;438; ; ; ; ;
22832;1146;386;436;0	601;0	550;661	361;4	287;0;389;441;0	337;0	546;652	067;4	210;0;48;387;438; ; ; ; ;
22852;1147;386;443;0	601;0	550;661	361;4	214;0;394;449;0	337;0	546;652	067;4	097;0;48;387;438; ; ; ; ;
22872;1148;370;423;0	601;0	550;661	361;4	342;0;382;454;0	337;0	546;652	067;4	077;0;48;387;438; ; ; ; ;
22892;1149;392;473;0	602;0	551;661	361;4	216;0;394;459;0	338;0	546;652	067;4	031;0;49;382;460; ; ; ; ;
22912;1150;389;473;0	602;0	551;663	751;4	274;0;392;461;0	338;0	546;656	100;4	027;0;49;382;460; ; ; ; ;
22932;1151;377;469;0	602;0	551;663	751;4	210;0;383;450;0	338;0	546;656	100;4	132;0;49;382;460; ; ; ; ;
22951;1152;377;465;0	602;0	551;663	751;4	285;0;389;454;0	338;0	546;656	100;4	096;0;49;382;460; ; ; ; ;
22971;1153;381;458;0	602;0	551;663	751;4	250;0;375;461;0	338;0	546;656	100;4	121;0;49;382;460; ; ; ; ;
22991;1154;388;472;0	602;0	551;663	751;4	203;0;382;461;0	338;0	546;656	100;4	091;0;49;382;460; ; ; ; ;
23011;1155;388;468;0	602;0	551;663	700;4	232;0;381;460;0	338;0	546;656	752;4	101;0;49;382;460; ; ; ; ;
23031;1156;386;463;0	601;0	551;663	700;4	195;0;383;445;0	337;0	546;656	752;4	135;0;49;382;460; ; ; ; ;
23051;1157;384;468;0	601;0	551;663	700;4	230;0;396;469;0	337;0	546;656	752;4	072;0;49;382;460; ; ; ; ;
23071;1158;368;439;0	601;0	550;663	700;4	196;0;377;450;0	338;0	546;656	752;4	175;0;49;382;460; ; ; ; ;
23093;1159;357;484;0	602;0	548;663	700;3	946;0;-800;-600;0	602;0	548;-1	000;-1	000;4; ; ; ; ; ; ; ;
23111;1160;-800;-600;-1	000;-1	000;-1	000;-1	000;4;-800;-600;-1	000;-1	000;-1	000;-1	000;4; ; ; ; ; ; ; ;
23131;1161;-800;-600;-1	000;-1	000;-1	000;-1	000;4;-800;-600;-1	000;-1	000;-1	000;-1	000;4; ; ; ; ; ; ; ;
23151;1162;-800;-600;-1	000;-1	000;-1	000;-1	000;4;-800;-600;-1	000;-1	000;-1	000;-1	000;4; ; ; ; ; ; ; ;
23172;1163;-800;-600;-1	000;-1	000;-1	000;-1	000;4;-800;-600;-1	000;-1	000;-1	000;-1	000;4; ; ; ; ; ; ; ;
23191;1164;238;230;0	603;0	544;668	900;4	346;0;258;197;0	339;0	540;656	752;4	253;0; ; ; ; ; ; ; ;
23210;1165;273;79;0	603;0	545;667	535;4	363;0;285;125;0	339;0	540;649	478;4	104;0; ; ; ; ; ; ; ;
23230;1166;275;88;0	603;0	545;662	353;4	331;0;285;117;0	339;0	540;653	904;4	131;0; ; ; ; ; ; ; ;
23250;1167;289;200;0	603;0	545;662	353;4	027;0;302;205;0	339;0	541;653	904;3	931;0;50;282;195; ; ; ; ;
23270;1168;289;208;0	603;0	545;662	353;4	014;0;284;213;0	339;0	541;653	904;3	876;0;50;282;195; ; ; ; ;
23290;1169;273;202;0	603;0	545;662	353;3	939;0;281;193;0	339;0	541;653	904;3	939;0;50;282;195; ; ; ; ;
23310;1170;297;189;0	603;0	546;662	353;4	028;0;288;176;0	339;0	541;653	904;3	988;0;50;282;195; ; ; ; ;
23330;1171;296;195;0	603;0	546;658	547;3	981;0;285;172;0	339;0	541;654	743;3	986;0;50;282;195; ; ; ; ;
23350;1172;290;214;0	603;0	546;658	547;3	964;0;290;193;0	339;0	541;654	743;3	957;0;50;282;195; ; ; ; ;
23370;1173;293;204;0	603;0	546;658	547;3	905;0;280;167;0	339;0	542;654	743;3	948;0;50;282;195; ; ; ; ;
23390;1174;277;204;0	603;0	546;658	547;3	938;0;277;186;0	339;0	542;654	743;3	972;0;50;282;195; ; ; ; ;
23410;1175;281;216;0	603;0	546;658	547;3	956;0;262;196;0	339;0	542;654	743;3	912;0;50;282;195; ; ; ; ;
23430;1176;276;208;0	603;0	546;660	358;3	945;0;257;188;0	339;0	542;654	305;3	908;0;50;282;195; ; ; ; ;
23450;1177;268;276;0	603;0	547;660	358;4	097;0;267;244;0	339;0	543;654	305;3	925;0;51;267;247; ; ; ; ;
23470;1178;266;267;0	603;0	548;660	358;3	900;0;266;238;0	339;0	543;654	305;3	984;0;51;267;247; ; ; ; ;
23490;1179;267;265;0	603;0	548;660	358;3	883;0;267;216;0	339;0	543;654	305;3	922;0;51;267;247; ; ; ; ;
23510;1180;275;268;0	603;0	548;660	358;3	917;0;267;226;0	339;0	543;654	305;3	927;0;51;267;247; ; ; ; ;
23531;1181;276;269;0	603;0	548;659	754;3	913;0;264;214;0	340;0	543;654	765;3	944;0;51;267;247; ; ; ; ;
23549;1182;256;255;0	603;0	548;659	754;3	880;0;260;248;0	340;0	543;654	765;3	852;0;51;267;247; ; ; ; ;
23569;1183;261;275;0	603;0	548;659	754;3	864;0;262;247;0	340;0	543;654	765;3	803;0;51;267;247; ; ; ; ;
23589;1184;266;244;0	603;0	548;659	754;3	875;0;281;243;0	339;0	543;654	765;3	948;0;51;267;247; ; ; ; ;
23609;1185;266;235;0	603;0	547;659	754;3	894;0;277;258;0	339;0	543;654	765;3	836;0;51;267;247; ; ; ; ;
23629;1186;268;233;0	603;0	548;661	487;3	900;0;275;255;0	339;0	543;656	164;3	854;0;51;267;247; ; ; ; ;
23649;1187;365;363;0	601;0	550;661	487;3	924;0;387;392;0	338;0	545;656	164;3	956;0; ; ; ; ; ; ; ;
23669;1188;350;437;0	600;0	551;661	487;4	107;0;375;412;0	337;0	546;656	164;3	981;0;52;378;439; ; ; ; ;
23690;1189;381;451;0	600;0	551;661	487;4	035;0;392;426;0	337;0	546;656	164;3	815;0;52;378;439; ; ; ; ;
23709;1190;364;435;0	600;0	551;661	487;4	014;0;384;428;0	337;0	546;656	164;3	967;0;52;378;439; ; ; ; ;
23729;1191;364;438;0	600;0	551;662	495;3	998;0;383;428;0	336;0	546;657	126;3	944;0;52;378;439; ; ; ; ;
23749;1192;366;442;0	599;0	551;662	495;4	128;0;375;418;0	336;0	546;657	126;3	825;0;52;378;439; ; ; ; ;
23770;1193;366;435;0	599;0	550;662	495;4	072;0;399;423;0	336;0	546;657	126;3	996;0;52;378;439; ; ; ; ;
23789;1194;383;427;0	599;0	550;662	495;4	051;0;376;420;0	336;0	546;657	126;4	019;0;52;378;439; ; ; ; ;
23810;1195;362;418;0	600;0	550;662	495;4	035;0;366;431;0	336;0	546;657	126;3	971;0;52;378;439; ; ; ; ;
23828;1196;368;411;0	600;0	550;662	456;4	018;0;372;435;0	336;0	546;654	178;3	954;0;52;378;439; ; ; ; ;
23848;1197;378;427;0	600;0	550;662	456;4	087;0;388;431;0	336;0	546;654	178;3	967;0;52;378;439; ; ; ; ;
23868;1198;375;422;0	600;0	550;662	456;3	951;0;374;445;0	336;0	546;654	178;3	912;0;52;378;439; ; ; ; ;
23890;1199;383;437;0	600;0	550;662	456;4	061;0;369;446;0	336;0	546;654	178;4	011;0;52;378;439; ; ; ; ;
23908;1200;374;441;0	600;0	551;662	456;4	048;0;373;426;0	336;0	546;654	178;3	994;0;52;378;439; ; ; ; ;
23930;1201;378;445;0	600;0	551;662	648;4	037;0;371;434;0	337;0	547;652	198;3	982;0;52;378;439; ; ; ; ;
23948;1202;374;429;0	601;0	551;662	648;4	103;0;379;437;0	337;0	547;652	198;3	952;0;52;378;439; ; ; ; ;
23970;1203;376;433;0	601;0	551;662	648;4	169;0;384;430;0	337;0	547;652	198;3	934;0;52;378;439; ; ; ; ;
23988;1204;372;455;0	601;0	551;662	648;4	114;0;375;450;0	337;0	547;652	198;3	985;0;52;378;439; ; ; ; ;
24010;1205;358;431;0	601;0	551;662	648;4	110;0;384;436;0	337;0	547;652	198;3	896;0;52;378;439; ; ; ; ;
24028;1206;362;441;0	601;0	551;659	804;4	113;0;380;434;0	337;0	547;656	710;3	921;0;52;378;439; ; ; ; ;
24050;1207;395;441;0	601;0	551;659	804;4	152;0;396;433;0	338;0	547;656	710;4	010;0;52;378;439; ; ; ; ;
24068;1208;365;422;0	602;0	551;659	804;4	101;0;396;425;0	338;0	547;656	710;4	047;0;52;378;439; ; ; ; ;
24090;1209;389;424;0	602;0	551;659	804;4	099;0;381;429;0	338;0	547;656	710;4	013;0;52;378;439; ; ; ; ;
24108;1210;376;443;0	602;0	551;659	804;4	168;0;398;429;0	339;0	547;656	710;4	006;0;52;378;439; ; ; ; ;
24127;1211;385;431;0	602;0	551;663	351;4	165;0;395;432;0	339;0	546;652	450;3	991;0;52;378;439; ; ; ; ;
24147;1212;378;436;0	602;0	551;663	351;4	122;0;391;447;0	339;0	546;652	450;4	070;0;52;378;439; ; ; ; ;
24167;1213;384;431;0	602;0	550;663	351;4	180;0;382;438;0	339;0	546;652	450;3	881;0;52;378;439; ; ; ; ;
24187;1214;375;438;0	602;0	550;663	351;4	075;0;387;433;0	339;0	546;652	450;3	934;0;52;378;439; ; ; ; ;
24207;1215;382;425;0	602;0	550;663	351;4	067;0;386;451;0	339;0	546;652	450;3	990;0;52;378;439; ; ; ; ;
24227;1216;379;425;0	602;0	550;662	725;4	055;0;386;444;0	339;0	546;655	902;3	922;0;52;378;439; ; ; ; ;
24247;1217;378;419;0	602;0	550;662	725;4	009;0;391;430;0	339;0	546;655	902;3	950;0;52;378;439; ; ; ; ;
24267;1218;371;425;0	602;0	550;662	725;4	158;0;379;448;0	339;0	546;655	902;3	905;0;52;378;439; ; ; ; ;
24287;1219;376;433;0	602;0	550;662	725;4	147;0;382;422;0	339;0	546;655	902;4	077;0;52;378;439; ; ; ; ;
24307;1220;382;430;0	602;0	550;662	725;4	086;0;371;441;0	338;0	546;655	902;3	966;0;52;378;439; ; ; ; ;
24327;1221;381;429;0	602;0	550;661	741;4	158;0;371;428;0	338;0	546;658	877;4	005;0;52;378;439; ; ; ; ;
24347;1222;373;422;0	602;0	550;661	741;4	060;0;382;441;0	338;0	546;658	877;3	981;0;52;378;439; ; ; ; ;
24367;1223;376;432;0	602;0	550;661	741;4	071;0;389;440;0	338;0	546;658	877;3	962;0;52;378;439; ; ; ; ;
24387;1224;382;451;0	601;0	550;661	741;4	187;0;384;431;0	338;0	546;658	877;3	879;0;52;378;439; ; ; ; ;
24407;1225;386;442;0	601;0	550;661	741;4	207;0;389;437;0	338;0	546;658	877;3	998;0;52;378;439; ; ; ; ;
24426;1226;386;451;0	601;0	550;662	757;4	234;0;388;434;0	338;0	546;658	497;3	967;0;52;378;439; ; ; ; ;
24446;1227;380;438;0	601;0	550;662	757;4	113;0;385;448;0	337;0	546;658	497;4	034;0;52;378;439; ; ; ; ;
24466;1228;381;439;0	601;0	550;662	757;4	150;0;392;438;0	337;0	546;658	497;4	015;0;52;378;439; ; ; ; ;
24486;1229;373;432;0	601;0	549;662	757;4	146;0;399;440;0	337;0	546;658	497;4	089;0;52;378;439; ; ; ; ;
24506;1230;379;451;0	601;0	549;662	757;4	111;0;394;441;0	337;0	545;658	497;4	040;0;52;378;439; ; ; ; ;
24526;1231;377;451;0	601;0	549;661	950;4	123;0;393;445;0	337;0	546;653	407;4	019;0;52;378;439; ; ; ; ;
24546;1232;385;446;0	601;0	549;661	950;4	038;0;378;451;0	337;0	546;653	407;3	918;0;52;378;439; ; ; ; ;
24566;1233;383;444;0	601;0	549;661	950;4	085;0;378;461;0	337;0	546;653	407;4	065;0;52;378;439; ; ; ; ;
24586;1234;373;451;0	601;0	549;661	950;4	206;0;370;452;0	337;0	546;653	407;3	986;0;52;378;439; ; ; ; ;
24606;1235;374;462;0	601;0	549;661	950;4	140;0;380;456;0	337;0	546;653	407;4	012;0;52;378;439; ; ; ; ;
24626;1236;377;466;0	601;0	550;659	391;4	183;0;376;457;0	337;0	546;656	812;4	058;0;52;378;439; ; ; ; ;
24646;1237;373;459;0	601;0	550;659	391;4	055;0;372;453;0	337;0	546;656	812;3	992;0;52;378;439; ; ; ; ;
24666;1238;370;449;0	601;0	550;659	391;4	173;0;369;457;0	337;0	546;656	812;4	047;0;52;378;439; ; ; ; ;
24686;1239;372;464;0	601;0	550;659	391;4	192;0;382;445;0	337;0	546;656	812;3	983;0;52;378;439; ; ; ; ;
24706;1240;374;441;0	601;0	550;659	391;4	145;0;370;460;0	337;0	546;656	812;4	123;0;52;378;439; ; ; ; ;
24725;1241;374;441;0	601;0	550;662	695;4	161;0;372;458;0	337;0	546;656	035;4	122;0;52;378;439; ; ; ; ;
24745;1242;365;470;0	601;0	550;662	695;4	176;0;372;444;0	337;0	546;656	035;4	064;0;52;378;439; ; ; ; ;
24765;1243;348;447;0	601;0	550;662	695;4	274;0;386;453;0	337;0	546;656	035;4	164;0;52;378;439; ; ; ; ;
24785;1244;362;461;0	601;0	550;662	695;4	187;0;366;457;0	337;0	546;656	035;4	045;0;52;378;439; ; ; ; ;
24805;1245;296;469;0	602;0	550;662	695;4	181;0;323;478;0	338;0	546;656	035;4	001;0;53;301;494; ; ; ; ;
24825;1246;287;464;0	602;0	550;658	379;4	182;0;321;487;0	339;0	546;655	948;4	015;0;53;301;494; ; ; ; ;
24845;1247;315;483;0	602;0	550;658	379;4	129;0;308;492;0	338;0	546;655	948;3	991;0;53;301;494; ; ; ; ;
24865;1248;299;492;0	602;0	550;658	379;4	210;0;309;494;0	338;0	546;655	948;4	005;0;53;301;494; ; ; ; ;
24885;1249;304;494;0	602;0	550;658	379;4	162;0;302;490;0	338;0	546;655	948;3	991;0;53;301;494; ; ; ; ;
24905;1250;301;502;0	602;0	550;658	379;4	255;0;309;493;0	338;0	546;655	948;4	149;0;53;301;494; ; ; ; ;
24925;1251;302;505;0	602;0	550;662	815;4	282;0;306;492;0	338;0	546;655	063;4	160;0;53;301;494; ; ; ; ;
24945;1252;296;493;0	602;0	550;662	815;4	213;0;298;488;0	338;0	546;655	063;4	027;0;53;301;494; ; ; ; ;
24965;1253;295;503;0	602;0	550;662	815;4	186;0;304;499;0	338;0	546;655	063;4	058;0;53;301;494; ; ; ; ;
24985;1254;299;499;0	602;0	550;662	815;4	214;0;298;505;0	338;0	546;655	063;3	963;0;53;301;494; ; ; ; ;
25004;1255;297;481;0	602;0	550;662	815;4	180;0;312;476;0	338;0	546;655	063;4	066;0;53;301;494; ; ; ; ;
25025;1256;299;486;0	602;0	550;658	764;4	162;0;312;480;0	338;0	546;656	813;4	047;0;53;301;494; ; ; ; ;
25044;1257;291;486;0	602;0	550;658	764;4	289;0;296;483;0	339;0	546;656	813;4	071;0;53;301;494; ; ; ; ;
25064;1258;285;493;0	602;0	550;658	764;4	252;0;307;474;0	339;0	546;656	813;4	047;0;53;301;494; ; ; ; ;
25084;1259;301;489;0	603;0	550;658	764;4	209;0;305;489;0	339;0	546;656	813;4	028;0;53;301;494; ; ; ; ;
25104;1260;296;497;0	603;0	550;658	764;4	223;0;295;492;0	339;0	546;656	813;4	008;0;53;301;494; ; ; ; ;
25124;1261;298;497;0	603;0	551;658	466;4	234;0;302;493;0	339;0	546;654	380;3	974;0;53;301;494; ; ; ; ;
25144;1262;293;507;0	603;0	551;658	466;4	169;0;306;494;0	339;0	547;654	380;4	123;0;53;301;494; ; ; ; ;
25164;1263;304;507;0	603;0	551;658	466;4	170;0;302;490;0	339;0	547;654	380;4	029;0;53;301;494; ; ; ; ;
25184;1264;286;507;0	603;0	551;658	466;4	231;0;298;497;0	339;0	547;654	380;4	064;0;53;301;494; ; ; ; ;
25204;1265;302;501;0	603;0	551;658	466;4	175;0;315;501;0	339;0	547;654	380;3	986;0;53;301;494; ; ; ; ;
25224;1266;295;499;0	603;0	551;660	077;4	201;0;313;502;0	339;0	547;653	993;3	980;0;53;301;494; ; ; ; ;
25244;1267;290;499;0	602;0	551;660	077;4	272;0;303;500;0	339;0	547;653	993;3	980;0;53;301;494; ; ; ; ;
25264;1268;290;498;0	602;0	551;660	077;4	185;0;297;489;0	339;0	547;653	993;4	006;0;53;301;494; ; ; ; ;
25284;1269;301;504;0	602;0	551;660	077;4	228;0;310;502;0	339;0	547;653	993;3	956;0;53;301;494; ; ; ; ;
25304;1270;294;511;0	602;0	551;660	077;4	192;0;299;500;0	338;0	546;653	993;4	048;0;53;301;494; ; ; ; ;
25323;1271;295;513;0	601;0	551;660	548;4	212;0;304;498;0	338;0	546;653	572;4	043;0;53;301;494; ; ; ; ;
25343;1272;299;494;0	601;0	550;660	548;4	189;0;313;502;0	338;0	546;653	572;4	000;0;53;301;494; ; ; ; ;
25363;1273;298;494;0	601;0	550;660	548;4	161;0;301;501;0	337;0	546;653	572;3	966;0;53;301;494; ; ; ; ;
25383;1274;305;485;0	600;0	550;660	548;4	223;0;306;492;0	337;0	546;653	572;4	046;0;53;301;494; ; ; ; ;
25403;1275;300;483;0	600;0	550;660	548;4	137;0;316;499;0	336;0	546;653	572;3	972;0;53;301;494; ; ; ; ;
25423;1276;301;480;0	599;0	550;662	343;4	160;0;311;495;0	336;0	546;654	930;4	008;0;53;301;494; ; ; ; ;
25443;1277;306;488;0	599;0	550;662	343;4	192;0;325;492;0	336;0	546;654	930;4	061;0;53;301;494; ; ; ; ;
25463;1278;298;487;0	599;0	550;662	343;4	224;0;295;499;0	336;0	546;654	930;3	888;0;53;301;494; ; ; ; ;
25483;1279;292;485;0	599;0	550;662	343;4	100;0;299;500;0	335;0	547;654	930;3	889;0;53;301;494; ; ; ; ;
25503;1280;300;501;0	599;0	550;662	343;4	164;0;307;486;0	335;0	547;654	930;4	042;0;53;301;494; ; ; ; ;
25523;1281;299;503;0	598;0	550;659	806;4	132;0;311;488;0	335;0	546;657	141;3	967;0;53;301;494; ; ; ; ;
25543;1282;370;453;0	597;0	549;659	806;4	062;0;385;448;0	334;0	546;657	141;3	978;0;54;380;445; ; ; ; ;
25563;1283;376;456;0	596;0	549;659	806;4	095;0;380;435;0	333;0	546;657	141;4	044;0;54;380;445; ; ; ; ;
25583;1284;380;459;0	596;0	549;659	806;4	112;0;385;450;0	333;0	546;657	141;4	022;0;54;380;445; ; ; ; ;
25603;1285;385;447;0	596;0	549;659	806;4	050;0;385;438;0	333;0	546;657	141;3	996;0;54;380;445; ; ; ; ;
25623;1286;388;448;0	596;0	549;661	611;4	081;0;384;445;0	333;0	546;656	338;4	020;0;54;380;445; ; ; ; ;
25642;1287;391;450;0	596;0	549;661	611;4	077;0;392;439;0	333;0	546;656	338;3	972;0;54;380;445; ; ; ; ;
25662;1288;380;443;0	596;0	549;661	611;4	080;0;392;444;0	332;0	546;656	338;3	955;0;54;380;445; ; ; ; ;
25682;1289;381;448;0	596;0	549;661	611;3	995;0;389;435;0	332;0	546;656	338;3	937;0;54;380;445; ; ; ; ;
25702;1290;383;452;0	596;0	549;661	611;4	106;0;388;424;0	332;0	546;656	338;4	017;0;54;380;445; ; ; ; ;
25722;1291;384;451;0	596;0	549;659	714;4	077;0;388;423;0	332;0	546;657	247;4	013;0;54;380;445; ; ; ; ;
25742;1292;383;454;0	596;0	549;659	714;3	993;0;400;446;0	332;0	546;657	247;3	932;0;54;380;445; ; ; ; ;
25762;1293;389;441;0	596;0	549;659	714;3	994;0;384;452;0	332;0	546;657	247;4	028;0;54;380;445; ; ; ; ;
25782;1294;397;459;0	596;0	549;659	714;3	974;0;383;462;0	332;0	546;657	247;3	975;0;54;380;445; ; ; ; ;
25802;1295;376;445;0	596;0	549;659	714;4	069;0;389;443;0	332;0	546;657	247;4	007;0;54;380;445; ; ; ; ;
25822;1296;377;450;0	596;0	549;662	559;4	088;0;390;450;0	332;0	546;655	119;3	970;0;54;380;445; ; ; ; ;
25842;1297;376;423;0	596;0	549;662	559;4	065;0;387;450;0	332;0	546;655	119;3	882;0;54;380;445; ; ; ; ;
25862;1298;378;449;0	596;0	549;662	559;4	080;0;389;443;0	332;0	546;655	119;3	872;0;54;380;445; ; ; ; ;
25882;1299;388;459;0	596;0	549;662	559;4	046;0;380;459;0	332;0	546;655	119;4	021;0;54;380;445; ; ; ; ;
25902;1300;380;443;0	595;0	549;662	559;4	043;0;376;438;0	332;0	546;655	119;3	902;0;54;380;445; ; ; ; ;
25921;1301;382;447;0	595;0	548;661	428;4	033;0;373;441;0	332;0	545;655	935;3	941;0;54;380;445; ; ; ; ;
25941;1302;375;447;0	595;0	548;661	428;4	027;0;381;441;0	332;0	545;655	935;3	793;0;54;380;445; ; ; ; ;
25961;1303;386;431;0	595;0	548;661	428;3	927;0;377;437;0	332;0	545;655	935;3	937;0;54;380;445; ; ; ; ;
25981;1304;377;430;0	595;0	548;661	428;3	933;0;388;445;0	331;0	545;655	935;3	830;0;54;380;445; ; ; ; ;
26001;1305;378;436;0	595;0	548;661	428;4	020;0;394;446;0	331;0	546;655	935;3	882;0;54;380;445; ; ; ; ;
26021;1306;379;436;0	595;0	548;662	667;3	978;0;394;449;0	332;0	546;652	543;3	809;0;54;380;445; ; ; ; ;
26041;1307;381;436;0	595;0	549;662	667;3	932;0;385;453;0	332;0	546;652	543;3	857;0;54;380;445; ; ; ; ;
26061;1308;388;463;0	595;0	549;662	667;4	067;0;390;459;0	332;0	546;652	543;3	911;0;54;380;445; ; ; ; ;
26081;1309;388;452;0	595;0	548;662	667;4	039;0;375;461;0	332;0	546;652	543;3	856;0;54;380;445; ; ; ; ;
26101;1310;373;424;0	595;0	548;662	667;4	029;0;378;433;0	332;0	546;652	543;3	934;0;54;380;445; ; ; ; ;
26121;1311;375;434;0	595;0	549;662	976;4	021;0;380;434;0	332;0	546;653	752;3	931;0;54;380;445; ; ; ; ;
26141;1312;390;446;0	595;0	549;662	976;4	045;0;396;435;0	332;0	546;653	752;3	859;0;54;380;445; ; ; ; ;
26161;1313;382;451;0	596;0	549;662	976;3	952;0;380;449;0	332;0	546;653	752;3	852;0;54;380;445; ; ; ; ;
26181;1314;372;466;0	596;0	549;662	976;4	029;0;372;449;0	332;0	546;653	752;3	807;0;54;380;445; ; ; ; ;
26201;1315;376;444;0	596;0	549;662	976;3	995;0;384;444;0	332;0	546;653	752;3	866;0;54;380;445; ; ; ; ;
26221;1316;374;452;0	596;0	549;660	253;3	948;0;385;440;0	332;0	546;657	794;3	875;0;54;380;445; ; ; ; ;
26241;1317;374;456;0	596;0	549;660	253;3	981;0;389;447;0	333;0	546;657	794;3	903;0;54;380;445; ; ; ; ;
26260;1318;371;455;0	597;0	549;660	253;3	942;0;387;438;0	333;0	546;657	794;3	966;0;54;380;445; ; ; ; ;
26280;1319;389;446;0	597;0	549;660	253;3	883;0;380;437;0	333;0	546;657	794;3	880;0;54;380;445; ; ; ; ;
26300;1320;374;436;0	597;0	549;660	253;3	948;0;393;446;0	333;0	546;657	794;3	874;0;54;380;445; ; ; ; ;
26320;1321;379;429;0	597;0	549;662	484;3	943;0;389;444;0	334;0	546;653	193;3	842;0;54;380;445; ; ; ; ;
26340;1322;370;452;0	598;0	549;662	484;3	874;0;391;442;0	334;0	547;653	193;3	792;0;54;380;445; ; ; ; ;
26360;1323;376;430;0	598;0	550;662	484;3	962;0;383;440;0	334;0	547;653	193;3	805;0;54;380;445; ; ; ; ;
26380;1324;382;441;0	598;0	550;662	484;3	952;0;379;451;0	334;0	547;653	193;3	798;0;54;380;445; ; ; ; ;
26400;1325;388;444;0	598;0	550;662	484;4	023;0;386;458;0	335;0	547;653	193;3	797;0;54;380;445; ; ; ; ;
26420;1326;391;436;0	599;0	550;662	683;4	041;0;381;458;0	335;0	547;656	729;3	815;0;54;380;445; ; ; ; ;
26440;1327;367;460;0	599;0	550;662	683;3	931;0;386;449;0	335;0	547;656	729;3	889;0;54;380;445; ; ; ; ;
26460;1328;363;458;0	599;0	550;662	683;3	946;0;383;442;0	335;0	547;656	729;3	857;0;54;380;445; ; ; ; ;
26480;1329;377;454;0	599;0	550;662	683;4	016;0;381;451;0	335;0	546;656	729;3	789;0;54;380;445; ; ; ; ;
26500;1330;378;439;0	599;0	550;662	683;3	900;0;385;437;0	335;0	546;656	729;3	805;0;54;380;445; ; ; ; ;
26519;1331;378;438;0	598;0	549;659	102;3	902;0;383;438;0	335;0	546;657	871;3	826;0;54;380;445; ; ; ; ;
26539;1332;376;428;0	598;0	549;659	102;3	832;0;385;452;0	335;0	546;657	871;3	800;0;54;380;445; ; ; ; ;
26559;1333;378;429;0	598;0	549;659	102;3	837;0;378;445;0	334;0	546;657	871;3	889;0;54;380;445; ; ; ; ;
26579;1334;362;444;0	598;0	549;659	102;3	939;0;390;446;0	334;0	546;657	871;3	817;0;54;380;445; ; ; ; ;
26599;1335;369;440;0	598;0	549;659	102;3	924;0;380;442;0	334;0	546;657	871;3	996;0;54;380;445; ; ; ; ;
26619;1336;366;443;0	598;0	549;661	376;3	921;0;385;441;0	334;0	546;657	787;4	007;0;54;380;445; ; ; ; ;
26639;1337;377;440;0	598;0	549;661	376;3	979;0;386;445;0	334;0	546;657	787;4	015;0;54;380;445; ; ; ; ;
26659;1338;385;436;0	598;0	549;661	376;3	982;0;385;457;0	334;0	546;657	787;3	868;0;54;380;445; ; ; ; ;
26679;1339;366;450;0	597;0	549;661	376;4	001;0;393;452;0	334;0	546;657	787;3	926;0;54;380;445; ; ; ; ;
26699;1340;381;455;0	597;0	549;661	376;3	935;0;380;440;0	334;0	546;657	787;3	850;0;54;380;445; ; ; ; ;
26719;1341;375;457;0	597;0	549;662	536;3	945;0;380;445;0	334;0	546;656	622;3	856;0;54;380;445; ; ; ; ;
26739;1342;372;463;0	597;0	549;662	536;3	963;0;389;445;0	334;0	546;656	622;3	836;0;54;380;445; ; ; ; ;
26759;1343;370;446;0	598;0	549;662	536;3	997;0;379;450;0	334;0	546;656	622;3	869;0;54;380;445; ; ; ; ;
26779;1344;374;452;0	598;0	549;662	536;3	981;0;377;458;0	334;0	546;656	622;3	946;0;54;380;445; ; ; ; ;
26799;1345;380;444;0	598;0	548;662	536;3	957;0;383;446;0	334;0	546;656	622;3	870;0;54;380;445; ; ; ; ;
26818;1346;380;447;0	598;0	548;660	243;3	956;0;379;451;0	334;0	546;656	406;3	895;0;54;380;445; ; ; ; ;
26838;1347;378;440;0	598;0	548;660	243;3	967;0;392;440;0	334;0	546;656	406;3	992;0;54;380;445; ; ; ; ;
26858;1348;375;435;0	598;0	548;660	243;3	931;0;385;435;0	334;0	546;656	406;3	895;0;54;380;445; ; ; ; ;
26878;1349;374;426;0	598;0	548;660	243;3	956;0;366;449;0	334;0	546;656	406;3	880;0;54;380;445; ; ; ; ;
26898;1350;378;449;0	598;0	548;660	243;4	041;0;365;456;0	334;0	546;656	406;3	940;0;54;380;445; ; ; ; ;
26918;1351;377;443;0	598;0	549;662	135;4	047;0;355;460;0	334;0	546;652	602;3	862;0;54;380;445; ; ; ; ;
26938;1352;376;457;0	598;0	549;662	135;4	002;0;373;464;0	335;0	546;652	602;3	852;0;54;380;445; ; ; ; ;
26958;1353;394;457;0	598;0	549;662	135;4	013;0;392;437;0	335;0	546;652	602;3	826;0;54;380;445; ; ; ; ;
26978;1354;378;449;0	598;0	549;662	135;4	043;0;381;456;0	335;0	546;652	602;3	880;0;54;380;445; ; ; ; ;
26998;1355;377;433;0	598;0	549;662	135;4	084;0;364;458;0	335;0	546;652	602;3	879;0;54;380;445; ; ; ; ;
27018;1356;378;431;0	598;0	549;659	829;4	090;0;372;446;0	335;0	546;656	872;3	903;0;54;380;445; ; ; ; ;
27038;1357;381;448;0	598;0	549;659	829;3	923;0;398;453;0	334;0	546;656	872;3	949;0;54;380;445; ; ; ; ;
27058;1358;364;445;0	598;0	549;659	829;4	058;0;393;435;0	334;0	546;656	872;4	004;0;54;380;445; ; ; ; ;
27078;1359;377;449;0	598;0	549;659	829;3	966;0;381;440;0	334;0	546;656	872;3	896;0;54;380;445; ; ; ; ;
27097;1360;372;451;0	598;0	549;659	829;4	025;0;373;442;0	334;0	545;656	872;4	015;0;54;380;445; ; ; ; ;
27117;1361;369;450;0	598;0	548;661	799;3	995;0;370;443;0	334;0	545;657	432;3	986;0;54;380;445; ; ; ; ;
27137;1362;367;448;0	598;0	548;661	799;4	092;0;387;457;0	334;0	545;657	432;4	008;0;54;380;445; ; ; ; ;
27157;1363;373;439;0	598;0	548;661	799;4	134;0;387;443;0	334;0	545;657	432;4	117;0;54;380;445; ; ; ; ;
27177;1364;390;446;0	598;0	548;661	799;4	067;0;387;459;0	334;0	545;657	432;3	979;0;54;380;445; ; ; ; ;
27197;1365;370;450;0	598;0	548;661	799;4	012;0;376;452;0	334;0	545;657	432;3	974;0;54;380;445; ; ; ; ;
27217;1366;377;449;0	598;0	548;660	170;4	001;0;376;448;0	334;0	545;657	985;3	973;0;54;380;445; ; ; ; ;
27237;1367;384;447;0	598;0	548;660	170;4	112;0;366;456;0	334;0	545;657	985;4	004;0;54;380;445; ; ; ; ;
27257;1368;376;439;0	598;0	548;660	170;4	079;0;380;452;0	334;0	545;657	985;4	039;0;54;380;445; ; ; ; ;
27277;1369;373;438;0	598;0	548;660	170;4	173;0;367;456;0	334;0	545;657	985;4	056;0;54;380;445; ; ; ; ;
27297;1370;368;444;0	598;0	549;660	170;4	168;0;389;434;0	334;0	545;657	985;3	968;0;54;380;445; ; ; ; ;
27317;1371;365;439;0	598;0	549;661	766;4	173;0;388;432;0	334;0	545;657	078;3	981;0;54;380;445; ; ; ; ;
27337;1372;367;445;0	598;0	549;661	766;4	095;0;366;436;0	334;0	545;657	078;4	017;0;54;380;445; ; ; ; ;
27357;1373;374;450;0	598;0	549;661	766;4	161;0;394;445;0	334;0	545;657	078;4	056;0;54;380;445; ; ; ; ;
27377;1374;372;455;0	598;0	549;661	766;4	198;0;385;445;0	334;0	545;657	078;3	932;0;54;380;445; ; ; ; ;
27397;1375;375;450;0	598;0	549;661	766;4	112;0;394;442;0	334;0	545;657	078;4	123;0;54;380;445; ; ; ; ;
27416;1376;373;451;0	598;0	549;661	020;4	152;0;391;444;0	334;0	545;653	561;4	083;0;54;380;445; ; ; ; ;
27436;1377;391;461;0	598;0	549;661	020;4	159;0;379;445;0	335;0	545;653	561;4	109;0;54;380;445; ; ; ; ;
27456;1378;372;454;0	598;0	549;661	020;4	090;0;371;459;0	335;0	545;653	561;3	922;0;54;380;445; ; ; ; ;
27476;1379;381;456;0	598;0	549;661	020;4	161;0;389;441;0	335;0	545;653	561;4	027;0;54;380;445; ; ; ; ;
27496;1380;384;455;0	598;0	549;661	020;4	166;0;386;447;0	335;0	545;653	561;3	951;0;54;380;445; ; ; ; ;
27516;1381;376;454;0	598;0	549;661	351;4	152;0;385;447;0	335;0	545;657	152;4	017;0;54;380;445; ; ; ; ;
27536;1382;377;438;0	598;0	549;661	351;4	132;0;393;440;0	335;0	545;657	152;3	987;0;54;380;445; ; ; ; ;
27556;1383;382;439;0	598;0	549;661	351;4	139;0;386;452;0	335;0	545;657	152;4	052;0;54;380;445; ; ; ; ;
27576;1384;386;446;0	598;0	549;661	351;4	219;0;391;463;0	335;0	545;657	152;3	956;0;54;380;445; ; ; ; ;
27596;1385;388;447;0	598;0	549;661	351;4	160;0;406;434;0	334;0	545;657	152;4	059;0;54;380;445; ; ; ; ;
27616;1386;390;449;0	597;0	549;660	802;4	182;0;403;444;0	334;0	545;654	639;4	014;0;54;380;445; ; ; ; ;
27636;1387;439;461;0	596;0	549;660	802;4	237;0;471;486;0	333;0	546;654	639;4	014;0;55;478;477; ; ; ; ;
27656;1388;449;474;0	596;0	549;660	802;4	174;0;463;479;0	333;0	546;654	639;4	097;0;55;478;477; ; ; ; ;
27675;1389;455;470;0	596;0	549;660	802;4	315;0;479;480;0	333;0	546;654	639;4	057;0;55;478;477; ; ; ; ;
27696;1390;460;474;0	596;0	549;660	802;4	163;0;469;474;0	332;0	546;654	639;4	102;0;55;478;477; ; ; ; ;
27715;1391;463;472;0	596;0	549;661	459;4	211;0;468;473;0	332;0	546;653	530;4	083;0;55;478;477; ; ; ; ;
27735;1392;476;466;0	596;0	549;661	459;4	291;0;478;483;0	332;0	546;653	530;4	006;0;55;478;477; ; ; ; ;
27755;1393;474;464;0	595;0	549;661	459;4	220;0;484;488;0	332;0	546;653	530;4	087;0;55;478;477; ; ; ; ;
27775;1394;475;461;0	595;0	549;661	459;4	232;0;475;477;0	332;0	546;653	530;4	126;0;55;478;477; ; ; ; ;
27795;1395;480;473;0	595;0	549;661	459;4	204;0;498;485;0	332;0	546;653	530;4	036;0;55;478;477; ; ; ; ;
27815;1396;478;473;0	595;0	549;659	994;4	194;0;502;483;0	332;0	546;656	866;4	109;0;55;478;477; ; ; ; ;
27835;1397;496;479;0	595;0	549;659	994;4	207;0;499;487;0	332;0	546;656	866;4	085;0;55;478;477; ; ; ; ;
27855;1398;494;495;0	595;0	550;659	994;4	371;0;502;492;0	332;0	546;656	866;4	115;0;55;478;477; ; ; ; ;
27875;1399;450;507;0	596;0	550;659	994;4	283;0;463;498;0	332;0	547;656	866;4	219;0;56;474;509; ; ; ; ;
27895;1400;467;492;0	596;0	550;659	994;4	325;0;468;512;0	332;0	547;656	866;4	110;0;56;474;509; ; ; ; ;
27915;1401;478;495;0	596;0	550;659	254;4	275;0;469;518;0	332;0	547;655	826;4	136;0;56;474;509; ; ; ; ;
27935;1402;461;497;0	596;0	550;659	254;4	373;0;475;520;0	332;0	547;655	826;4	058;0;56;474;509; ; ; ; ;
27955;1403;477;511;0	595;0	550;659	254;4	259;0;475;525;0	332;0	547;655	826;4	144;0;56;474;509; ; ; ; ;
27975;1404;473;502;0	595;0	550;659	254;4	314;0;483;505;0	332;0	547;655	826;4	182;0;56;474;509; ; ; ; ;
27994;1405;453;503;0	595;0	551;659	254;4	390;0;487;517;0	332;0	547;655	826;4	127;0;56;474;509; ; ; ; ;
28014;1406;460;505;0	595;0	551;657	227;4	335;0;490;513;0	332;0	547;658	047;4	148;0;56;474;509; ; ; ; ;
28034;1407;482;515;0	596;0	551;657	227;4	316;0;481;508;0	332;0	547;658	047;4	155;0;56;474;509; ; ; ; ;
28054;1408;484;517;0	595;0	551;657	227;4	298;0;482;514;0	332;0	547;658	047;4	149;0;56;474;509; ; ; ; ;
28074;1409;448;499;0	596;0	551;657	227;4	359;0;457;518;0	332;0	547;658	047;4	141;0;57;463;507; ; ; ; ;
28094;1410;453;510;0	595;0	550;657	227;4	301;0;469;506;0	332;0	547;658	047;4	184;0;57;463;507; ; ; ; ;
28114;1411;460;503;0	595;0	550;660	667;4	343;0;463;509;0	332;0	547;658	313;4	183;0;57;463;507; ; ; ; ;
28134;1412;460;492;0	595;0	550;660	667;4	361;0;476;512;0	332;0	547;658	313;4	186;0;57;463;507; ; ; ; ;
28154;1413;465;495;0	595;0	550;660	667;4	390;0;473;503;0	332;0	547;658	313;4	124;0;57;463;507; ; ; ; ;
28174;1414;463;502;0	595;0	550;660	667;4	443;0;477;509;0	332;0	547;658	313;4	159;0;57;463;507; ; ; ; ;
28194;1415;461;507;0	595;0	550;660	667;4	351;0;471;494;0	332;0	547;658	313;4	172;0;57;463;507; ; ; ; ;
28214;1416;461;512;0	595;0	550;659	907;4	373;0;472;497;0	332;0	547;653	450;4	120;0;57;463;507; ; ; ; ;
28234;1417;468;513;0	595;0	550;659	907;4	389;0;467;503;0	331;0	547;653	450;4	217;0;57;463;507; ; ; ; ;
28254;1418;450;503;0	595;0	550;659	907;4	430;0;475;498;0	331;0	547;653	450;4	212;0;57;463;507; ; ; ; ;
28273;1419;471;514;0	595;0	550;659	907;4	305;0;463;516;0	331;0	547;653	450;4	131;0;57;463;507; ; ; ; ;
28294;1420;457;523;0	595;0	550;659	907;4	397;0;470;508;0	331;0	547;653	450;4	110;0;57;463;507; ; ; ; ;
28313;1421;455;522;0	595;0	550;660	257;4	389;0;473;508;0	331;0	547;658	104;4	118;0;57;463;507; ; ; ; ;
28333;1422;440;486;0	595;0	550;660	257;4	385;0;471;513;0	331;0	547;658	104;4	097;0;57;463;507; ; ; ; ;
28353;1423;458;514;0	595;0	550;660	257;4	334;0;464;514;0	331;0	547;658	104;4	171;0;57;463;507; ; ; ; ;
28373;1424;465;507;0	595;0	550;660	257;4	333;0;455;509;0	332;0	547;658	104;4	185;0;57;463;507; ; ; ; ;
28393;1425;457;508;0	595;0	550;660	257;4	340;0;455;517;0	332;0	547;658	104;4	079;0;57;463;507; ; ; ; ;
28413;1426;459;511;0	595;0	550;658	916;4	332;0;457;516;0	332;0	547;658	720;4	122;0;57;463;507; ; ; ; ;
28433;1427;463;515;0	596;0	550;658	916;4	339;0;482;521;0	332;0	547;658	720;4	049;0;57;463;507; ; ; ; ;
28453;1428;441;508;0	596;0	550;658	916;4	317;0;457;521;0	332;0	547;658	720;4	218;0;57;463;507; ; ; ; ;
28473;1429;463;491;0	596;0	550;658	916;4	263;0;461;516;0	332;0	547;658	720;4	109;0;57;463;507; ; ; ; ;
28493;1430;461;509;0	596;0	550;658	916;4	260;0;458;510;0	333;0	547;658	720;4	175;0;57;463;507; ; ; ; ;
28513;1431;459;503;0	596;0	550;660	613;4	268;0;458;510;0	333;0	547;654	169;4	097;0;57;463;507; ; ; ; ;
28533;1432;461;504;0	597;0	551;660	613;4	272;0;466;509;0	333;0	547;654	169;4	129;0;57;463;507; ; ; ; ;
28553;1433;470;520;0	597;0	551;660	613;4	194;0;461;499;0	333;0	547;654	169;4	081;0;57;463;507; ; ; ; ;
28573;1434;470;525;0	597;0	551;660	613;4	255;0;458;498;0	334;0	547;654	169;4	141;0;57;463;507; ; ; ; ;
28592;1435;455;519;0	597;0	551;660	613;4	298;0;473;491;0	334;0	547;654	169;4	226;0;57;463;507; ; ; ; ;
28612;1436;455;518;0	597;0	551;662	500;4	288;0;470;488;0	334;0	547;654	105;4	225;0;57;463;507; ; ; ; ;
28632;1437;450;492;0	597;0	551;662	500;4	386;0;468;502;0	334;0	547;654	105;4	152;0;57;463;507; ; ; ; ;
28652;1438;465;506;0	597;0	551;662	500;4	281;0;463;506;0	334;0	547;654	105;4	252;0;57;463;507; ; ; ; ;
28672;1439;458;504;0	597;0	551;662	500;4	470;0;470;523;0	334;0	547;654	105;4	006;0;57;463;507; ; ; ; ;
28692;1440;459;508;0	597;0	551;662	500;4	361;0;470;517;0	333;0	547;654	105;4	027;0;57;463;507; ; ; ; ;
28712;1441;455;510;0	597;0	550;660	350;4	340;0;471;522;0	333;0	547;658	445;4	074;0;57;463;507; ; ; ; ;
28732;1442;465;496;0	597;0	550;660	350;4	241;0;476;513;0	333;0	547;658	445;4	102;0;57;463;507; ; ; ; ;
28752;1443;451;494;0	596;0	550;660	350;4	212;0;453;515;0	333;0	547;658	445;4	222;0;57;463;507; ; ; ; ;
28772;1444;463;491;0	596;0	550;660	350;4	274;0;481;501;0	333;0	547;658	445;4	137;0;57;463;507; ; ; ; ;
28792;1445;464;507;0	596;0	550;660	350;4	280;0;471;503;0	333;0	547;658	445;4	087;0;57;463;507; ; ; ; ;
28812;1446;457;504;0	597;0	550;662	939;4	303;0;465;507;0	334;0	547;655	478;4	106;0;57;463;507; ; ; ; ;
28832;1447;388;458;0	597;0	549;662	939;4	204;0;381;472;0	334;0	546;655	478;4	067;0;58;380;469; ; ; ; ;
28852;1448;375;475;0	597;0	549;662	939;4	288;0;382;474;0	334;0	546;655	478;3	978;0;58;380;469; ; ; ; ;
28871;1449;371;473;0	597;0	549;662	939;4	226;0;392;475;0	334;0	546;655	478;4	027;0;58;380;469; ; ; ; ;
28891;1450;369;472;0	597;0	549;662	939;4	207;0;398;470;0	334;0	546;655	478;4	062;0;58;380;469; ; ; ; ;
28912;1451;369;472;0	597;0	549;662	747;4	232;0;404;470;0	334;0	546;656	674;4	037;0;58;380;469; ; ; ; ;
28931;1452;385;464;0	597;0	549;662	747;4	282;0;374;470;0	334;0	546;656	674;4	065;0;58;380;469; ; ; ; ;
28951;1453;378;456;0	598;0	548;662	747;4	122;0;394;471;0	334;0	546;656	674;4	089;0;58;380;469; ; ; ; ;
28971;1454;368;458;0	598;0	548;662	747;4	217;0;387;465;0	334;0	545;656	674;4	058;0;58;380;469; ; ; ; ;
28991;1455;380;465;0	598;0	548;662	747;4	206;0;376;477;0	334;0	545;656	674;4	048;0;58;380;469; ; ; ; ;
29011;1456;376;464;0	598;0	548;659	999;4	179;0;383;477;0	334;0	545;656	064;4	047;0;58;380;469; ; ; ; ;
29031;1457;380;461;0	598;0	548;659	999;4	171;0;382;466;0	334;0	545;656	064;4	104;0;58;380;469; ; ; ; ;
29053;1458;381;466;0	598;0	548;659	999;4	098;0;378;474;0	334;0	545;656	064;4	055;0;58;380;469; ; ; ; ;
29071;1459;371;479;0	598;0	549;659	999;4	079;0;383;472;0	334;0	545;656	064;4	021;0;58;380;469; ; ; ; ;
29093;1460;379;470;0	598;0	549;659	999;4	223;0;393;468;0	335;0	545;656	064;3	999;0;58;380;469; ; ; ; ;
29111;1461;374;473;0	598;0	549;663	758;4	209;0;393;472;0	335;0	545;656	374;3	979;0;58;380;469; ; ; ; ;
29133;1462;371;466;0	598;0	549;663	758;4	223;0;376;468;0	335;0	545;656	374;3	943;0;58;380;469; ; ; ; ;
29151;1463;376;476;0	598;0	549;663	758;4	264;0;375;471;0	334;0	545;656	374;3	982;0;58;380;469; ; ; ; ;
29172;1464;420;394;0	597;0	548;663	758;4	080;0;443;389;0	334;0	544;656	374;4	006;0; ; ; ; ; ; ; ;
29190;1465;531;240;0	595;0	546;663	758;4	028;0;512;297;0	332;0	542;656	374;3	904;0; ; ; ; ; ; ; ;
29210;1466;554;208;0	594;0	545;661	586;3	963;0;538;265;0	332;0	541;655	111;3	919;0;59;545;243; ; ; ; ;
29230;1467;547;251;0	594;0	545;661	586;4	044;0;558;261;0	331;0	541;655	111;3	987;0;59;545;243; ; ; ; ;
29250;1468;538;253;0	594;0	544;661	586;4	042;0;563;242;0	331;0	541;655	111;3	866;0;59;545;243; ; ; ; ;
29270;1469;533;245;0	594;0	544;661	586;3	990;0;527;271;0	331;0	541;655	111;3	769;0;59;545;243; ; ; ; ;
29290;1470;539;237;0	594;0	544;661	586;4	038;0;554;242;0	331;0	541;655	111;3	763;0;59;545;243; ; ; ; ;
29310;1471;535;233;0	594;0	544;662	938;4	028;0;549;250;0	331;0	541;656	839;3	766;0;59;545;243; ; ; ; ;
29330;1472;540;237;0	594;0	544;662	938;3	954;0;559;243;0	330;0	541;656	839;3	751;0;59;545;243; ; ; ; ;
29350;1473;548;242;0	594;0	544;662	938;3	907;0;544;254;0	330;0	541;656	839;3	844;0;59;545;243; ; ; ; ;
29370;1474;550;248;0	594;0	544;662	938;3	952;0;546;259;0	330;0	541;656	839;3	830;0;59;545;243; ; ; ; ;
29390;1475;548;218;0	594;0	544;662	938;3	988;0;555;234;0	330;0	541;656	839;3	752;0;59;545;243; ; ; ; ;
29410;1476;551;221;0	594;0	544;662	708;3	977;0;549;241;0	330;0	541;655	374;3	786;0;59;545;243; ; ; ; ;
29430;1477;546;232;0	594;0	544;662	708;3	944;0;547;247;0	331;0	541;655	374;3	701;0;59;545;243; ; ; ; ;
29450;1478;544;238;0	594;0	544;662	708;3	955;0;564;243;0	331;0	541;655	374;3	678;0;59;545;243; ; ; ; ;
29470;1479;539;235;0	594;0	544;662	708;3	999;0;538;245;0	331;0	541;655	374;3	729;0;59;545;243; ; ; ; ;
29492;1480;541;254;0	595;0	544;662	708;3	861;0;542;268;0	331;0	541;655	374;3	697;0;59;545;243; ; ; ; ;
29509;1481;541;261;0	595;0	544;659	949;3	855;0;546;267;0	331;0	541;657	090;3	708;0;59;545;243; ; ; ; ;
29532;1482;539;232;0	595;0	544;659	949;3	904;0;550;253;0	331;0	541;657	090;3	594;0;59;545;243; ; ; ; ;
29549;1483;561;235;0	595;0	545;659	949;3	851;0;546;250;0	332;0	541;657	090;3	799;0;59;545;243; ; ; ; ;
29571;1484;549;233;0	595;0	545;659	949;3	927;0;538;249;0	332;0	541;657	090;3	723;0;59;545;243; ; ; ; ;
29589;1485;546;232;0	595;0	545;659	949;3	930;0;552;232;0	332;0	541;657	090;3	863;0;59;545;243; ; ; ; ;
29611;1486;546;232;0	595;0	545;661	054;3	940;0;548;228;0	332;0	541;656	832;3	858;0;59;545;243; ; ; ; ;
29629;1487;541;241;0	595;0	545;661	054;3	938;0;551;247;0	332;0	541;656	832;3	689;0;59;545;243; ; ; ; ;
29651;1488;552;249;0	596;0	545;661	054;3	867;0;546;240;0	332;0	541;656	832;3	683;0;59;545;243; ; ; ; ;
29669;1489;541;240;0	595;0	544;661	054;3	933;0;544;247;0	332;0	541;656	832;3	766;0;59;545;243; ; ; ; ;
29689;1490;530;253;0	595;0	544;661	054;3	910;0;547;246;0	332;0	540;656	832;3	727;0;59;545;243; ; ; ; ;
29709;1491;531;246;0	595;0	544;664	849;3	911;0;547;244;0	332;0	540;656	394;3	745;0;59;545;243; ; ; ; ;
29731;1492;549;212;0	595;0	544;664	849;3	995;0;550;262;0	331;0	540;656	394;3	742;0;59;545;243; ; ; ; ;
29749;1493;541;233;0	595;0	544;664	849;3	953;0;534;285;0	331;0	540;656	394;3	904;0;59;545;243; ; ; ; ;
29770;1494;538;235;0	594;0	544;664	849;3	955;0;553;263;0	331;0	540;656	394;3	669;0;59;545;243; ; ; ; ;
29788;1495;546;214;0	594;0	544;664	849;4	043;0;538;243;0	331;0	540;656	394;3	686;0;59;545;243; ; ; ; ;
29810;1496;543;231;0	594;0	544;660	863;4	003;0;547;250;0	331;0	540;654	282;3	691;0;59;545;243; ; ; ; ;
29828;1497;542;208;0	594;0	544;660	863;3	941;0;547;264;0	331;0	540;654	282;3	670;0;59;545;243; ; ; ; ;
29850;1498;544;230;0	594;0	544;660	863;4	022;0;551;260;0	330;0	540;654	282;3	773;0;59;545;243; ; ; ; ;
29868;1499;555;228;0	594;0	544;660	863;3	949;0;539;269;0	330;0	540;654	282;3	725;0;59;545;243; ; ; ; ;
29888;1500;533;240;0	594;0	544;660	863;3	958;0;548;241;0	330;0	540;654	282;3	769;0;59;545;243; ; ; ; ;
29908;1501;540;238;0	594;0	544;664	340;4	002;0;547;240;0	330;0	541;653	238;3	745;0;59;545;243; ; ; ; ;
29930;1502;435;239;0	596;0	544;664	340;3	971;0;453;247;0	332;0	541;653	238;3	845;0; ; ; ; ; ; ; ;
29948;1503;333;222;0	598;0	545;664	340;3	849;0;339;272;0	335;0	541;653	238;3	783;0;60;326;252; ; ; ; ;
29970;1504;336;251;0	598;0	545;664	340;3	869;0;325;267;0	335;0	541;653	238;3	777;0;60;326;252; ; ; ; ;
29988;1505;302;260;0	598;0	545;664	340;3	990;0;338;269;0	335;0	541;653	238;3	837;0;60;326;252; ; ; ; ;
30008;1506;296;260;0	598;0	545;664	741;3	938;0;334;265;0	335;0	542;657	362;3	827;0;60;326;252; ; ; ; ;
30028;1507;321;233;0	598;0	545;664	741;3	917;0;349;260;0	335;0	542;657	362;3	825;0;60;326;252; ; ; ; ;
30048;1508;304;241;0	598;0	545;664	741;3	864;0;345;244;0	335;0	542;657	362;3	808;0;60;326;252; ; ; ; ;
30068;1509;322;254;0	598;0	546;664	741;3	917;0;330;245;0	335;0	542;657	362;3	806;0;60;326;252; ; ; ; ;
30088;1510;310;243;0	598;0	546;664	741;3	905;0;343;265;0	335;0	542;657	362;3	862;0;60;326;252; ; ; ; ;
30107;1511;316;253;0	598;0	546;661	784;3	874;0;338;261;0	335;0	542;654	929;3	842;0;60;326;252; ; ; ; ;
30127;1512;329;246;0	599;0	546;661	784;3	821;0;339;226;0	335;0	542;654	929;3	819;0;60;326;252; ; ; ; ;
30147;1513;327;294;0	599;0	546;661	784;4	112;0;337;245;0	335;0	542;654	929;3	863;0;61;326;247; ; ; ; ;
30167;1514;310;266;0	599;0	546;661	784;3	910;0;354;229;0	335;0	542;654	929;3	946;0;61;326;247; ; ; ; ;
30187;1515;320;252;0	599;0	546;661	784;3	957;0;339;241;0	335;0	542;654	929;3	862;0;61;326;247; ; ; ; ;
30207;1516;317;267;0	599;0	546;663	781;4	076;0;343;232;0	335;0	542;656	936;3	901;0;61;326;247; ; ; ; ;
30227;1517;311;251;0	599;0	546;663	781;3	972;0;347;258;0	335;0	542;656	936;3	836;0;61;326;247; ; ; ; ;
30247;1518;319;250;0	599;0	545;663	781;3	938;0;328;248;0	335;0	542;656	936;3	802;0;61;326;247; ; ; ; ;
30267;1519;316;255;0	599;0	545;663	781;3	882;0;339;243;0	335;0	542;656	936;3	900;0;61;326;247; ; ; ; ;
30287;1520;317;233;0	599;0	545;663	781;3	952;0;322;253;0	335;0	542;656	936;3	944;0;61;326;247; ; ; ; ;
30307;1521;315;232;0	599;0	545;664	088;3	921;0;325;249;0	335;0	542;655	449;3	952;0;61;326;247; ; ; ; ;
30327;1522;313;257;0	599;0	545;664	088;3	943;0;350;233;0	335;0	542;655	449;3	998;0;61;326;247; ; ; ; ;
30347;1523;312;243;0	599;0	545;664	088;3	998;0;328;262;0	335;0	542;655	449;3	853;0;61;326;247; ; ; ; ;
30367;1524;224;273;0	600;0	546;664	088;3	998;0;249;283;0	337;0	542;655	449;3	885;0;62;212;265; ; ; ; ;
30386;1525;219;249;0	600;0	546;664	088;3	905;0;222;280;0	337;0	542;655	449;3	812;0;62;212;265; ; ; ; ;
30406;1526;216;255;0	600;0	546;660	113;3	907;0;195;279;0	337;0	542;654	706;3	805;0;62;212;265; ; ; ; ;
30426;1527;213;260;0	601;0	546;660	113;3	850;0;211;255;0	337;0	542;654	706;3	952;0;62;212;265; ; ; ; ;
30446;1528;214;274;0	601;0	546;660	113;3	877;0;228;277;0	338;0	542;654	706;3	893;0;62;212;265; ; ; ; ;
30466;1529;223;276;0	601;0	546;660	113;3	882;0;224;241;0	338;0	542;654	706;4	067;0;62;212;265; ; ; ; ;
30486;1530;206;263;0	601;0	546;660	113;3	954;0;225;263;0	338;0	542;654	706;3	909;0;62;212;265; ; ; ; ;
30506;1531;209;272;0	601;0	545;659	493;3	974;0;227;268;0	338;0	542;652	870;3	962;0;62;212;265; ; ; ; ;
30526;1532;208;269;0	601;0	546;659	493;3	872;0;226;268;0	338;0	542;652	870;3	979;0;62;212;265; ; ; ; ;
30546;1533;220;273;0	601;0	546;659	493;3	874;0;215;283;0	338;0	542;652	870;3	824;0;62;212;265; ; ; ; ;
30566;1534;221;272;0	602;0	546;659	493;3	913;0;232;293;0	338;0	542;652	870;3	849;0;62;212;265; ; ; ; ;
30586;1535;213;278;0	602;0	546;659	493;3	944;0;214;260;0	338;0	542;652	870;3	853;0;62;212;265; ; ; ; ;
30606;1536;218;277;0	602;0	546;660	739;3	969;0;220;267;0	339;0	542;655	156;3	869;0;62;212;265; ; ; ; ;
30626;1537;210;284;0	602;0	546;660	739;3	862;0;221;234;0	339;0	542;655	156;3	964;0;62;212;265; ; ; ; ;
30646;1538;215;278;0	602;0	546;660	739;3	975;0;224;267;0	339;0	542;655	156;3	825;0;62;212;265; ; ; ; ;
30666;1539;207;267;0	602;0	546;660	739;3	871;0;209;243;0	339;0	542;655	156;3	802;0;62;212;265; ; ; ; ;
30686;1540;204;254;0	602;0	546;660	739;3	925;0;212;254;0	339;0	542;655	156;3	865;0;62;212;265; ; ; ; ;
30705;1541;202;242;0	602;0	546;663	052;3	974;0;211;240;0	339;0	542;656	878;3	880;0;62;212;265; ; ; ; ;
30725;1542;200;259;0	602;0	546;663	052;3	931;0;217;253;0	339;0	542;656	878;3	988;0;62;212;265; ; ; ; ;
30745;1543;190;263;0	602;0	545;663	052;3	911;0;218;253;0	339;0	542;656	878;3	845;0;62;212;265; ; ; ; ;
30765;1544;204;275;0	602;0	545;663	052;3	835;0;207;278;0	339;0	541;656	878;3	800;0;62;212;265; ; ; ; ;
30785;1545;197;284;0	602;0	545;663	052;3	860;0;199;252;0	339;0	541;656	878;3	756;0;62;212;265; ; ; ; ;
30805;1546;195;292;0	602;0	545;662	483;3	851;0;196;262;0	338;0	541;654	272;3	697;0;62;212;265; ; ; ; ;
30825;1547;264;256;0	600;0	544;662	483;3	970;0;292;259;0	337;0	541;654	272;3	821;0; ; ; ; ; ; ; ;
30845;1548;360;284;0	598;0	544;662	483;3	971;0;365;248;0	335;0	541;654	272;3	794;0;63;359;260; ; ; ; ;
30865;1549;351;277;0	598;0	544;662	483;3	945;0;363;253;0	335;0	541;654	272;3	731;0;63;359;260; ; ; ; ;
30885;1550;361;264;0	598;0	544;662	483;3	875;0;365;244;0	335;0	541;654	272;3	882;0;63;359;260; ; ; ; ;
30905;1551;358;276;0	598;0	544;663	069;3	865;0;365;245;0	335;0	541;653	729;3	855;0;63;359;260; ; ; ; ;
30925;1552;357;258;0	598;0	544;663	069;3	980;0;363;273;0	335;0	541;653	729;3	816;0;63;359;260; ; ; ; ;
30945;1553;353;262;0	598;0	544;663	069;3	978;0;358;255;0	335;0	541;653	729;3	857;0;63;359;260; ; ; ; ;
30965;1554;360;261;0	599;0	544;663	069;4	002;0;376;251;0	335;0	541;653	729;3	928;0;63;359;260; ; ; ; ;
30984;1555;347;255;0	599;0	544;663	069;3	986;0;378;259;0	336;0	541;653	729;3	858;0;63;359;260; ; ; ; ;
31004;1556;352;257;0	599;0	544;662	768;3	990;0;382;260;0	336;0	541;653	234;3	879;0;63;359;260; ; ; ; ;
31024;1557;344;272;0	600;0	545;662	768;3	904;0;366;256;0	336;0	541;653	234;3	850;0;63;359;260; ; ; ; ;
31044;1558;342;241;0	600;0	545;662	768;3	949;0;363;272;0	336;0	541;653	234;3	796;0;63;359;260; ; ; ; ;
31064;1559;365;249;0	600;0	545;662	768;3	889;0;355;267;0	337;0	541;653	234;3	755;0;63;359;260; ; ; ; ;
31084;1560;346;261;0	600;0	545;662	768;4	012;0;367;282;0	337;0	541;653	234;3	826;0;63;359;260; ; ; ; ;
31104;1561;348;247;0	600;0	545;662	348;4	010;0;364;278;0	337;0	541;657	987;3	814;0;63;359;260; ; ; ; ;
31124;1562;366;277;0	601;0	545;662	348;3	977;0;371;258;0	337;0	541;657	987;3	844;0;63;359;260; ; ; ; ;
31144;1563;346;255;0	601;0	545;662	348;4	089;0;358;241;0	337;0	541;657	987;3	937;0;63;359;260; ; ; ; ;
31164;1564;354;274;0	601;0	545;662	348;3	908;0;370;289;0	338;0	541;657	987;3	873;0;64;359;268; ; ; ; ;
31184;1565;355;286;0	601;0	545;662	348;3	961;0;377;268;0	338;0	541;657	987;3	858;0;64;359;268; ; ; ; ;
31204;1566;354;279;0	601;0	545;663	684;3	978;0;371;278;0	338;0	541;653	675;3	865;0;64;359;268; ; ; ; ;
31224;1567;363;285;0	601;0	545;663	684;4	004;0;362;258;0	338;0	541;653	675;3	896;0;64;359;268; ; ; ; ;
31244;1568;360;277;0	602;0	545;663	684;4	059;0;369;257;0	338;0	541;653	675;4	004;0;64;359;268; ; ; ; ;
31264;1569;356;291;0	602;0	545;663	684;4	029;0;365;273;0	338;0	541;653	675;3	825;0;64;359;268; ; ; ; ;
31284;1570;359;271;0	601;0	545;663	684;4	044;0;356;245;0	338;0	541;653	675;3	892;0;64;359;268; ; ; ; ;
31303;1571;359;274;0	601;0	545;663	214;4	026;0;358;246;0	338;0	541;654	563;3	907;0;64;359;268; ; ; ; ;
31323;1572;351;293;0	601;0	545;663	214;4	058;0;363;264;0	338;0	541;654	563;3	843;0;64;359;268; ; ; ; ;
31343;1573;341;252;0	601;0	545;663	214;4	118;0;353;287;0	338;0	541;654	563;3	811;0;64;359;268; ; ; ; ;
31363;1574;343;253;0	601;0	545;663	214;4	078;0;351;278;0	337;0	541;654	563;3	909;0;64;359;268; ; ; ; ;
31383;1575;356;260;0	600;0	545;663	214;4	112;0;377;248;0	337;0	541;654	563;3	916;0;64;359;268; ; ; ; ;
31403;1576;354;263;0	598;0	544;662	745;4	094;0;373;256;0	335;0	540;654	899;3	926;0;64;359;268; ; ; ; ;
31423;1577;540;222;0	596;0	544;662	745;4	164;0;545;213;0	333;0	540;654	899;3	925;0;65;540;217; ; ; ; ;
31443;1578;523;223;0	596;0	544;662	745;4	158;0;536;205;0	333;0	540;654	899;3	933;0;65;540;217; ; ; ; ;
31463;1579;529;213;0	596;0	544;662	745;4	226;0;554;229;0	333;0	540;654	899;3	942;0;65;540;217; ; ; ; ;
31483;1580;529;227;0	596;0	544;662	745;4	203;0;555;225;0	333;0	540;654	899;3	964;0;65;540;217; ; ; ; ;
31503;1581;533;225;0	596;0	544;662	572;4	218;0;558;221;0	332;0	540;654	830;3	974;0;65;540;217; ; ; ; ;
31523;1582;557;229;0	596;0	544;662	572;4	147;0;537;211;0	332;0	540;654	830;3	883;0;65;540;217; ; ; ; ;
31543;1583;548;209;0	596;0	544;662	572;4	190;0;543;224;0	332;0	540;654	830;3	955;0;65;540;217; ; ; ; ;
31562;1584;543;203;0	596;0	544;662	572;4	207;0;548;237;0	332;0	540;654	830;3	907;0;65;540;217; ; ; ; ;
31583;1585;547;198;0	596;0	544;662	572;4	210;0;557;235;0	332;0	540;654	830;3	989;0;65;540;217; ; ; ; ;
31602;1586;545;194;0	595;0	544;662	031;4	209;0;560;229;0	332;0	540;656	566;3	994;0;65;540;217; ; ; ; ;
31622;1587;540;213;0	595;0	544;662	031;4	109;0;543;242;0	332;0	540;656	566;3	903;0;65;540;217; ; ; ; ;
31642;1588;534;215;0	595;0	544;662	031;4	165;0;527;233;0	332;0	540;656	566;3	905;0;65;540;217; ; ; ; ;
31662;1589;538;215;0	595;0	544;662	031;4	299;0;526;223;0	332;0	540;656	566;3	908;0;65;540;217; ; ; ; ;
31682;1590;543;198;0	595;0	545;662	031;4	140;0;557;202;0	332;0	541;656	566;3	974;0;65;540;217; ; ; ; ;
31702;1591;543;194;0	595;0	545;664	347;4	219;0;551;197;0	332;0	541;652	483;3	958;0;65;540;217; ; ; ; ;
31722;1592;527;220;0	595;0	545;664	347;4	129;0;541;215;0	332;0	541;652	483;3	961;0;65;540;217; ; ; ; ;
31742;1593;531;221;0	595;0	545;664	347;4	133;0;533;239;0	332;0	541;652	483;3	934;0;65;540;217; ; ; ; ;
31762;1594;534;214;0	595;0	545;664	347;4	081;0;544;209;0	332;0	541;652	483;3	939;0;65;540;217; ; ; ; ;
31782;1595;519;199;0	595;0	545;664	347;4	225;0;528;241;0	332;0	541;652	483;3	894;0;65;540;217; ; ; ; ;
31802;1596;522;202;0	595;0	546;660	086;4	196;0;531;231;0	331;0	541;652	717;3	884;0;65;540;217; ; ; ; ;
31822;1597;528;311;0	595;0	546;660	086;4	226;0;561;258;0	331;0	542;652	717;3	904;0;66;554;258; ; ; ; ;
31842;1598;545;270;0	595;0	546;660	086;4	087;0;555;258;0	331;0	542;652	717;3	841;0;66;554;258; ; ; ; ;
31862;1599;550;266;0	595;0	546;660	086;4	138;0;562;262;0	331;0	542;652	717;3	799;0;66;554;258; ; ; ; ;
31881;1600;550;249;0	595;0	546;660	086;4	207;0;554;270;0	331;0	542;652	717;3	878;0;66;554;258; ; ; ; ;
31901;1601;550;236;0	595;0	546;663	105;4	167;0;556;269;0	331;0	542;655	224;3	847;0;66;554;258; ; ; ; ;
31921;1602;557;251;0	595;0	546;663	105;4	159;0;568;255;0	331;0	542;655	224;3	871;0;66;554;258; ; ; ; ;
31941;1603;552;262;0	595;0	546;663	105;4	261;0;542;297;0	331;0	542;655	224;3	886;0; ; ; ; ; ; ; ;
31961;1604;563;269;0	595;0	546;663	105;4	247;0;549;270;0	331;0	542;655	224;3	846;0; ; ; ; ; ; ; ;
31981;1605;493;251;0	596;0	546;663	105;4	152;0;492;286;0	333;0	542;655	224;3	990;0; ; ; ; ; ; ; ;
32001;1606;486;258;0	599;0	547;663	566;4	202;0;476;274;0	336;0	543;654	910;3	995;0; ; ; ; ; ; ; ;
32021;1607;187;359;0	602;0	548;663	566;4	204;0;187;324;0	339;0	544;654	910;4	023;0;67;186;353; ; ; ; ;
32041;1608;180;349;0	602;0	548;663	566;4	132;0;208;338;0	339;0	544;654	910;4	070;0;67;186;353; ; ; ; ;
32061;1609;173;337;0	602;0	548;663	566;4	211;0;186;325;0	339;0	544;654	910;4	037;0;67;186;353; ; ; ; ;
32081;1610;182;359;0	602;0	548;663	566;4	229;0;208;335;0	339;0	544;654	910;4	018;0;67;186;353; ; ; ; ;
32101;1611;181;352;0	602;0	548;662	133;4	206;0;201;330;0	339;0	544;655	271;4	035;0;67;186;353; ; ; ; ;
32121;1612;189;336;0	602;0	548;662	133;4	192;0;197;353;0	339;0	544;655	271;4	123;0;67;186;353; ; ; ; ;
32141;1613;188;345;0	602;0	548;662	133;4	328;0;189;367;0	339;0	544;655	271;4	013;0;67;186;353; ; ; ; ;
32160;1614;177;319;0	602;0	548;662	133;4	166;0;176;348;0	339;0	544;655	271;4	106;0;67;186;353; ; ; ; ;
32180;1615;184;358;0	602;0	549;662	133;4	263;0;177;349;0	339;0	544;655	271;4	110;0;67;186;353; ; ; ; ;
32200;1616;181;353;0	602;0	549;662	297;4	297;0;176;351;0	339;0	544;654	044;4	106;0;67;186;353; ; ; ; ;
32220;1617;179;360;0	602;0	549;662	297;4	374;0;204;336;0	339;0	544;654	044;4	235;0;67;186;353; ; ; ; ;
32240;1618;189;371;0	603;0	549;662	297;4	284;0;207;350;0	339;0	545;654	044;4	168;0;67;186;353; ; ; ; ;
32260;1619;176;357;0	603;0	549;662	297;4	255;0;195;334;0	339;0	545;654	044;4	273;0;67;186;353; ; ; ; ;
32280;1620;167;347;0	603;0	549;662	297;4	225;0;209;364;0	339;0	544;654	044;4	172;0;67;186;353; ; ; ; ;
32300;1621;170;350;0	603;0	549;660	424;4	184;0;206;364;0	339;0	544;652	725;4	200;0;67;186;353; ; ; ; ;
32320;1622;173;344;0	603;0	549;660	424;4	149;0;202;380;0	339;0	544;652	725;4	150;0;67;186;353; ; ; ; ;
32340;1623;181;357;0	603;0	549;660	424;4	191;0;179;330;0	339;0	544;652	725;4	185;0;67;186;353; ; ; ; ;
32360;1624;176;356;0	603;0	549;660	424;4	220;0;175;369;0	339;0	544;652	725;4	081;0;67;186;353; ; ; ; ;
32380;1625;183;362;0	602;0	549;660	424;4	296;0;192;371;0	339;0	544;652	725;4	105;0;67;186;353; ; ; ; ;
32400;1626;180;364;0	602;0	549;659	963;4	333;0;195;374;0	339;0	544;652	250;4	091;0;67;186;353; ; ; ; ;
32420;1627;162;341;0	602;0	549;659	963;4	359;0;203;348;0	338;0	544;652	250;4	105;0;67;186;353; ; ; ; ;
32440;1628;176;358;0	602;0	549;659	963;4	153;0;205;370;0	338;0	544;652	250;4	173;0;67;186;353; ; ; ; ;
32460;1629;181;357;0	602;0	549;659	963;4	167;0;204;369;0	338;0	544;652	250;4	123;0;67;186;353; ; ; ; ;
32479;1630;183;369;0	601;0	548;659	963;4	158;0;198;368;0	338;0	544;652	250;4	126;0;67;186;353; ; ; ; ;
32499;1631;188;375;0	601;0	548;658	693;4	157;0;197;364;0	338;0	544;656	178;4	153;0;67;186;353; ; ; ; ;
32519;1632;168;354;0	601;0	548;658	693;4	247;0;174;353;0	337;0	544;656	178;4	083;0;67;186;353; ; ; ; ;
32539;1633;190;349;0	601;0	548;658	693;4	206;0;198;365;0	337;0	544;656	178;4	139;0;67;186;353; ; ; ; ;
32559;1634;176;342;0	601;0	548;658	693;4	144;0;173;307;0	337;0	544;656	178;4	085;0;68;185;350; ; ; ; ;
32579;1635;181;355;0	601;0	548;658	693;4	198;0;181;343;0	337;0	544;656	178;4	059;0;68;185;350; ; ; ; ;
32599;1636;186;348;0	601;0	548;661	474;4	192;0;188;336;0	337;0	544;653	680;4	056;0;68;185;350; ; ; ; ;
32619;1637;177;362;0	601;0	548;661	474;4	206;0;196;331;0	337;0	544;653	680;4	060;0;68;185;350; ; ; ; ;
32639;1638;173;351;0	601;0	548;661	474;4	122;0;186;342;0	337;0	544;653	680;4	030;0;68;185;350; ; ; ; ;
32659;1639;168;360;0	601;0	548;661	474;4	182;0;220;378;0	337;0	544;653	680;4	224;0;68;185;350; ; ; ; ;
32679;1640;186;338;0	601;0	548;661	474;4	152;0;195;326;0	337;0	544;653	680;4	183;0; ; ; ; ; ; ; ;
32699;1641;188;340;0	601;0	548;657	977;4	160;0;199;339;0	338;0	544;653	691;4	143;0; ; ; ; ; ; ; ;
32719;1642;184;365;0	601;0	548;657	977;4	141;0;194;351;0	338;0	545;653	691;3	966;0; ; ; ; ; ; ; ;
32739;1643;187;359;0	601;0	549;657	977;4	097;0;177;325;0	338;0	545;653	691;3	994;0; ; ; ; ; ; ; ;
32758;1644;118;409;0	602;0	550;657	977;4	102;0;127;395;0	339;0	546;653	691;4	060;0;69;91;409; ; ; ; ;
32779;1645;102;406;0	603;0	550;657	977;4	077;0;97;402;0	340;0	546;653	691;4	062;0;69;91;409; ; ; ; ;
32798;1646;83;402;0	603;0	550;660	696;4	088;0;66;406;0	340;0	546;655	910;4	078;0;69;91;409; ; ; ; ;
32818;1647;90;409;0	603;0	550;660	696;4	078;0;107;393;0	340;0	546;655	910;4	020;0;69;91;409; ; ; ; ;
32838;1648;95;415;0	604;0	550;660	696;4	149;0;104;403;0	340;0	546;655	910;4	038;0;69;91;409; ; ; ; ;
32858;1649;98;422;0	604;0	550;660	696;4	102;0;76;393;0	340;0	546;655	910;3	923;0;69;91;409; ; ; ; ;
32878;1650;84;438;0	604;0	550;660	696;4	055;0;102;398;0	341;0	546;655	910;4	012;0;69;91;409; ; ; ; ;
32898;1651;87;447;0	604;0	550;659	483;4	070;0;94;404;0	341;0	546;652	908;3	973;0;69;91;409; ; ; ; ;
32918;1652;-800;-600;-1	000;-1	000;-1	000;-1	000;4;-800;-600;-1	000;-1	000;-1	000;-1	000;4; ; ; ; ; ; ; ;
32938;1653;-800;-600;-1	000;-1	000;-1	000;-1	000;4;-800;-600;-1	000;-1	000;-1	000;-1	000;4; ; ; ; ; ; ; ;
32958;1654;-800;-600;-1	000;-1	000;-1	000;-1	000;4;-800;-600;-1	000;-1	000;-1	000;-1	000;4; ; ; ; ; ; ; ;
32978;1655;-800;-600;-1	000;-1	000;-1	000;-1	000;4;-800;-600;-1	000;-1	000;-1	000;-1	000;4; ; ; ; ; ; ; ;
32998;1656;-800;-600;-1	000;-1	000;-1	000;-1	000;4;-800;-600;-1	000;-1	000;-1	000;-1	000;4; ; ; ; ; ; ; ;
33018;1657;-800;-600;-1	000;-1	000;-1	000;-1	000;4;-800;-600;-1	000;-1	000;-1	000;-1	000;4; ; ; ; ; ; ; ;
33038;1658;411;499;0	598;0	550;659	483;4	035;0;396;503;0	334;0	546;652	908;3	940;0; ; ; ; ; ; ; ;
33058;1659;410;497;0	598;0	550;662	516;4	053;0;395;501;0	334;0	546;655	499;3	955;0; ; ; ; ; ; ; ;
33077;1660;404;384;0	598;0	550;662	516;4	624;0;415;388;0	334;0	546;655	499;4	642;0; ; ; ; ; ; ; ;
33097;1661;395;433;0	598;0	550;662	516;4	458;0;412;428;0	334;0	546;655	499;4	393;0;70;394;463; ; ; ; ;
33117;1662;400;442;0	598;0	550;662	516;4	292;0;394;463;0	334;0	547;655	499;4	056;0;70;394;463; ; ; ; ;
33137;1663;395;459;0	598;0	550;662	516;4	121;0;401;453;0	334;0	547;655	499;4	035;0;70;394;463; ; ; ; ;
33157;1664;398;472;0	598;0	550;658	995;3	949;0;405;443;0	334;0	547;652	822;3	998;0;70;394;463; ; ; ; ;
33177;1665;390;459;0	598;0	550;658	995;4	236;0;395;479;0	334;0	547;652	822;4	104;0;70;394;463; ; ; ; ;
33197;1666;402;463;0	598;0	550;658	995;4	120;0;392;473;0	334;0	547;652	822;4	018;0;70;394;463; ; ; ; ;
33217;1667;391;476;0	598;0	551;658	995;4	157;0;391;467;0	334;0	547;652	822;3	983;0;70;394;463; ; ; ; ;
33237;1668;392;470;0	598;0	551;658	995;4	214;0;399;470;0	334;0	547;652	822;4	075;0;70;394;463; ; ; ; ;
33257;1669;386;475;0	598;0	551;661	846;4	181;0;398;466;0	334;0	547;655	264;4	035;0;70;394;463; ; ; ; ;
33277;1670;397;468;0	598;0	551;661	846;4	195;0;395;475;0	334;0	547;655	264;4	102;0;70;394;463; ; ; ; ;
33297;1671;387;464;0	598;0	551;661	846;4	246;0;395;465;0	334;0	547;655	264;4	165;0;70;394;463; ; ; ; ;
33317;1672;382;464;0	598;0	551;661	846;4	292;0;401;457;0	334;0	547;655	264;4	279;0;70;394;463; ; ; ; ;
33337;1673;383;456;0	598;0	551;661	846;4	291;0;396;465;0	334;0	547;655	264;4	121;0;70;394;463; ; ; ; ;
33357;1674;380;454;0	599;0	551;661	109;4	286;0;399;464;0	335;0	547;653	204;4	170;0;70;394;463; ; ; ; ;
33376;1675;396;461;0	599;0	551;661	109;4	222;0;394;447;0	335;0	548;653	204;4	168;0;70;394;463; ; ; ; ;
33396;1676;368;475;0	599;0	551;661	109;4	237;0;367;488;0	335;0	548;653	204;4	097;0;71;379;474; ; ; ; ;
33416;1677;371;471;0	599;0	552;661	109;4	225;0;383;477;0	335;0	548;653	204;4	141;0;71;379;474; ; ; ; ;
33436;1678;371;476;0	599;0	552;661	109;4	319;0;386;481;0	335;0	548;653	204;4	125;0;71;379;474; ; ; ; ;
33456;1679;370;474;0	599;0	551;662	670;4	341;0;377;473;0	336;0	548;656	550;4	170;0;71;379;474; ; ; ; ;
33476;1680;368;465;0	600;0	551;662	670;4	316;0;388;463;0	336;0	547;656	550;4	203;0;71;379;474; ; ; ; ;
33496;1681;370;472;0	600;0	551;662	670;4	296;0;378;476;0	336;0	547;656	550;4	146;0;71;379;474; ; ; ; ;
33516;1682;374;467;0	599;0	551;662	670;4	305;0;384;464;0	336;0	547;656	550;4	182;0;71;379;474; ; ; ; ;
33536;1683;365;473;0	599;0	551;662	670;4	329;0;376;470;0	336;0	547;656	550;4	095;0;71;379;474; ; ; ; ;
33556;1684;367;470;0	599;0	551;663	835;4	330;0;376;473;0	336;0	547;657	148;4	094;0;71;379;474; ; ; ; ;
33576;1685;366;485;0	599;0	551;663	835;4	321;0;379;477;0	336;0	547;657	148;4	117;0;71;379;474; ; ; ; ;
33596;1686;369;470;0	599;0	551;663	835;4	257;0;381;479;0	336;0	547;657	148;4	092;0;71;379;474; ; ; ; ;
33616;1687;362;478;0	599;0	551;663	835;4	283;0;384;483;0	336;0	547;657	148;4	033;0;71;379;474; ; ; ; ;
33636;1688;370;470;0	599;0	551;663	835;4	242;0;380;466;0	335;0	547;657	148;4	062;0;71;379;474; ; ; ; ;
33656;1689;369;474;0	599;0	551;661	987;4	235;0;381;466;0	335;0	547;659	032;4	044;0;71;379;474; ; ; ; ;
33675;1690;375;479;0	599;0	550;661	987;4	332;0;374;474;0	335;0	547;659	032;4	062;0;71;379;474; ; ; ; ;
33695;1691;373;469;0	599;0	550;661	987;4	206;0;381;469;0	335;0	547;659	032;4	117;0;71;379;474; ; ; ; ;
33715;1692;371;461;0	599;0	550;661	987;4	290;0;375;474;0	336;0	547;659	032;4	056;0;71;379;474; ; ; ; ;
33735;1693;361;468;0	600;0	550;661	987;4	238;0;380;465;0	336;0	547;659	032;4	089;0;71;379;474; ; ; ; ;
33755;1694;358;465;0	600;0	550;661	526;4	274;0;381;467;0	336;0	547;656	002;4	085;0;71;379;474; ; ; ; ;
33775;1695;376;482;0	600;0	550;661	526;4	210;0;374;485;0	336;0	547;656	002;4	068;0;71;379;474; ; ; ; ;
33795;1696;369;473;0	600;0	550;661	526;4	149;0;381;476;0	336;0	547;656	002;4	116;0;71;379;474; ; ; ; ;
33815;1697;368;454;0	600;0	550;661	526;4	274;0;384;468;0	336;0	547;656	002;4	059;0;71;379;474; ; ; ; ;
33835;1698;384;455;0	600;0	550;661	526;4	267;0;389;474;0	336;0	547;656	002;4	114;0;71;379;474; ; ; ; ;
33855;1699;381;455;0	600;0	550;662	215;4	264;0;393;470;0	336;0	547;656	833;4	099;0;71;379;474; ; ; ; ;
33875;1700;362;469;0	600;0	550;662	215;4	328;0;386;458;0	336;0	546;656	833;4	157;0;71;379;474; ; ; ; ;
33895;1701;376;481;0	600;0	550;662	215;4	274;0;381;464;0	336;0	546;656	833;4	108;0;71;379;474; ; ; ; ;
33915;1702;374;464;0	601;0	550;662	215;4	306;0;384;467;0	337;0	546;656	833;4	132;0;71;379;474; ; ; ; ;
33935;1703;371;462;0	601;0	550;662	215;4	302;0;381;471;0	337;0	546;656	833;4	103;0;71;379;474; ; ; ; ;
33955;1704;371;460;0	601;0	550;661	871;4	295;0;382;475;0	337;0	546;655	281;4	099;0;71;379;474; ; ; ; ;
33975;1705;367;456;0	601;0	550;661	871;4	328;0;381;469;0	337;0	547;655	281;4	122;0;71;379;474; ; ; ; ;
33994;1706;372;475;0	601;0	551;661	871;4	267;0;381;461;0	337;0	547;655	281;4	092;0;71;379;474; ; ; ; ;
34014;1707;389;488;0	601;0	551;661	871;4	266;0;382;478;0	337;0	547;655	281;4	176;0;71;379;474; ; ; ; ;
34034;1708;382;481;0	601;0	551;661	871;4	250;0;386;468;0	337;0	547;655	281;4	182;0;71;379;474; ; ; ; ;
34054;1709;390;488;0	601;0	551;659	765;4	232;0;386;471;0	337;0	547;651	420;4	164;0;71;379;474; ; ; ; ;
34074;1710;389;475;0	601;0	551;659	765;4	186;0;391;465;0	337;0	547;651	420;4	066;0;71;379;474; ; ; ; ;
34094;1711;382;479;0	601;0	550;659	765;4	314;0;379;460;0	337;0	546;651	420;4	108;0;71;379;474; ; ; ; ;
34114;1712;377;468;0	602;0	550;659	765;4	243;0;391;471;0	337;0	546;651	420;4	100;0;71;379;474; ; ; ; ;
34134;1713;375;467;0	602;0	550;659	765;4	336;0;377;477;0	337;0	546;651	420;4	121;0;71;379;474; ; ; ; ;
34154;1714;373;463;0	602;0	550;662	192;4	335;0;379;475;0	338;0	546;656	214;4	152;0;71;379;474; ; ; ; ;
34174;1715;386;460;0	602;0	550;662	192;4	336;0;375;470;0	337;0	546;656	214;4	137;0;71;379;474; ; ; ; ;
34194;1716;374;481;0	601;0	550;662	192;4	236;0;377;477;0	337;0	546;656	214;4	104;0;71;379;474; ; ; ; ;
34214;1717;384;487;0	601;0	550;662	192;4	252;0;371;470;0	337;0	546;656	214;4	096;0;71;379;474; ; ; ; ;
34234;1718;384;471;0	601;0	550;662	192;4	266;0;389;453;0	337;0	546;656	214;4	184;0;71;379;474; ; ; ; ;
34254;1719;378;486;0	601;0	550;658	530;4	257;0;390;456;0	337;0	545;651	926;4	143;0;71;379;474; ; ; ; ;
34273;1720;376;466;0	601;0	550;658	530;4	197;0;385;462;0	337;0	546;651	926;4	112;0;71;379;474; ; ; ; ;
34294;1721;383;480;0	601;0	550;658	530;4	189;0;383;468;0	337;0	546;651	926;4	147;0;71;379;474; ; ; ; ;
34313;1722;381;468;0	601;0	550;658	530;4	227;0;375;473;0	337;0	546;651	926;4	110;0;71;379;474; ; ; ; ;
34333;1723;384;485;0	601;0	550;658	530;4	178;0;390;482;0	337;0	546;651	926;4	144;0;71;379;474; ; ; ; ;
34353;1724;383;480;0	602;0	550;662	486;4	212;0;387;489;0	337;0	546;651	336;4	127;0;71;379;474; ; ; ; ;
34373;1725;356;467;0	602;0	550;662	486;4	255;0;391;462;0	337;0	546;651	336;4	195;0;71;379;474; ; ; ; ;
34393;1726;383;479;0	602;0	550;662	486;4	284;0;379;489;0	337;0	546;651	336;4	042;0;71;379;474; ; ; ; ;
34413;1727;376;474;0	602;0	550;662	486;4	295;0;373;466;0	338;0	546;651	336;4	059;0;71;379;474; ; ; ; ;
34433;1728;380;477;0	602;0	550;662	486;4	239;0;373;468;0	338;0	546;651	336;4	054;0;71;379;474; ; ; ; ;
34453;1729;381;476;0	602;0	550;658	984;4	233;0;370;466;0	338;0	546;655	331;4	073;0;71;379;474; ; ; ; ;
34473;1730;380;467;0	602;0	550;658	984;4	274;0;381;462;0	338;0	546;655	331;4	209;0;71;379;474; ; ; ; ;
34493;1731;377;470;0	602;0	550;658	984;4	248;0;381;471;0	338;0	546;655	331;4	115;0;71;379;474; ; ; ; ;
34513;1732;378;487;0	602;0	550;658	984;4	260;0;374;471;0	338;0	545;655	331;4	103;0;71;379;474; ; ; ; ;
34533;1733;374;473;0	602;0	550;658	984;4	256;0;375;472;0	338;0	545;655	331;4	031;0;71;379;474; ; ; ; ;
34553;1734;373;476;0	602;0	550;662	869;4	287;0;376;472;0	338;0	545;655	174;3	998;0;71;379;474; ; ; ; ;
34572;1735;371;472;0	602;0	550;662	869;4	282;0;375;486;0	338;0	545;655	174;4	087;0;71;379;474; ; ; ; ;
34592;1736;357;480;0	602;0	550;662	869;4	231;0;384;487;0	338;0	545;655	174;4	109;0;71;379;474; ; ; ; ;
34612;1737;381;474;0	602;0	550;662	869;4	206;0;369;484;0	338;0	545;655	174;4	023;0;71;379;474; ; ; ; ;
34632;1738;373;471;0	602;0	550;662	869;4	188;0;389;486;0	338;0	545;655	174;4	103;0;71;379;474; ; ; ; ;
34652;1739;371;476;0	602;0	550;659	195;4	149;0;385;485;0	338;0	545;656	820;4	082;0;71;379;474; ; ; ; ;
34672;1740;389;481;0	602;0	550;659	195;4	193;0;386;471;0	338;0	545;656	820;4	117;0;71;379;474; ; ; ; ;
34692;1741;376;478;0	602;0	549;659	195;4	214;0;366;473;0	338;0	545;656	820;4	091;0;71;379;474; ; ; ; ;
34712;1742;372;470;0	602;0	549;659	195;4	212;0;377;472;0	337;0	545;656	820;4	092;0;71;379;474; ; ; ; ;
34732;1743;380;480;0	602;0	549;659	195;4	212;0;381;466;0	337;0	545;656	820;4	095;0;71;379;474; ; ; ; ;
34752;1744;381;475;0	602;0	549;662	295;4	231;0;375;469;0	337;0	545;654	073;4	080;0;71;379;474; ; ; ; ;
34772;1745;376;471;0	602;0	549;662	295;4	226;0;374;486;0	337;0	545;654	073;3	951;0;71;379;474; ; ; ; ;
34792;1746;371;463;0	601;0	549;662	295;4	285;0;378;479;0	337;0	545;654	073;4	187;0;71;379;474; ; ; ; ;
34812;1747;364;474;0	601;0	549;662	295;4	248;0;372;480;0	337;0	545;654	073;4	034;0;71;379;474; ; ; ; ;
34832;1748;374;475;0	602;0	549;662	295;4	214;0;382;472;0	337;0	545;654	073;4	064;0;71;379;474; ; ; ; ;
34852;1749;371;476;0	602;0	550;661	766;4	230;0;382;470;0	337;0	545;654	931;4	100;0;71;379;474; ; ; ; ;
34871;1750;369;485;0	602;0	550;661	766;4	188;0;376;475;0	337;0	545;654	931;4	051;0;71;379;474; ; ; ; ;
34891;1751;376;470;0	602;0	550;661	766;4	163;0;386;478;0	338;0	545;654	931;4	029;0;71;379;474; ; ; ; ;
34911;1752;382;478;0	602;0	550;661	766;4	186;0;387;477;0	338;0	545;654	931;4	024;0;71;379;474; ; ; ; ;
34931;1753;377;482;0	602;0	550;661	766;4	109;0;378;483;0	338;0	545;654	931;4	017;0;71;379;474; ; ; ; ;
34951;1754;378;476;0	602;0	550;662	289;4	099;0;383;483;0	338;0	545;655	791;4	016;0;71;379;474; ; ; ; ;
34973;1755;368;488;0	602;0	550;662	289;4	218;0;393;459;0	337;0	545;655	791;4	102;0;71;379;474; ; ; ; ;
34991;1756;377;484;0	602;0	550;662	289;4	129;0;380;468;0	337;0	545;655	791;4	073;0;71;379;474; ; ; ; ;
35011;1757;362;481;0	602;0	550;662	289;4	147;0;386;475;0	338;0	545;655	791;4	012;0;71;379;474; ; ; ; ;
35031;1758;370;473;0	602;0	550;662	289;4	148;0;382;465;0	338;0	546;655	791;4	095;0;71;379;474; ; ; ; ;
35051;1759;373;470;0	602;0	550;659	599;4	134;0;384;466;0	338;0	546;656	291;4	067;0;71;379;474; ; ; ; ;
35071;1760;379;479;0	602;0	550;659	599;4	124;0;390;471;0	338;0	546;656	291;4	079;0;71;379;474; ; ; ; ;
35091;1761;375;474;0	602;0	550;659	599;4	137;0;376;468;0	338;0	546;656	291;4	023;0;71;379;474; ; ; ; ;
35111;1762;376;478;0	602;0	550;659	599;4	118;0;376;475;0	338;0	545;656	291;4	035;0;71;379;474; ; ; ; ;
35131;1763;383;476;0	602;0	550;659	599;4	114;0;375;475;0	338;0	545;656	291;4	143;0;71;379;474; ; ; ; ;
35151;1764;379;477;0	602;0	550;661	363;4	125;0;376;474;0	338;0	545;657	033;4	128;0;71;379;474; ; ; ; ;
35170;1765;371;474;0	602;0	550;661	363;4	167;0;370;483;0	338;0	545;657	033;4	093;0;71;379;474; ; ; ; ;
35190;1766;367;484;0	602;0	550;661	363;4	191;0;382;482;0	337;0	545;657	033;3	973;0;71;379;474; ; ; ; ;
35210;1767;375;481;0	601;0	550;661	363;4	140;0;383;478;0	337;0	545;657	033;4	072;0;71;379;474; ; ; ; ;
35230;1768;371;472;0	601;0	550;661	363;4	158;0;378;471;0	337;0	545;657	033;3	989;0;71;379;474; ; ; ; ;
35250;1769;371;475;0	601;0	550;662	302;4	163;0;379;472;0	337;0	545;652	934;4	004;0;71;379;474; ; ; ; ;
35270;1770;369;468;0	601;0	550;662	302;4	162;0;373;467;0	337;0	545;652	934;4	061;0;71;379;474; ; ; ; ;
35290;1771;379;483;0	602;0	550;662	302;4	126;0;373;480;0	337;0	545;652	934;4	019;0;71;379;474; ; ; ; ;
35310;1772;382;474;0	602;0	550;662	302;4	134;0;384;477;0	337;0	545;652	934;3	939;0;71;379;474; ; ; ; ;
35330;1773;371;459;0	602;0	550;662	302;4	228;0;381;478;0	337;0	546;652	934;4	002;0;71;379;474; ; ; ; ;
35350;1774;377;464;0	602;0	550;662	310;4	218;0;384;475;0	338;0	546;653	501;3	974;0;71;379;474; ; ; ; ;
35372;1775;377;473;0	602;0	550;662	310;4	146;0;385;473;0	338;0	546;653	501;4	007;0;71;379;474; ; ; ; ;
35390;1776;369;472;0	602;0	550;662	310;4	225;0;376;470;0	338;0	546;653	501;3	914;0;71;379;474; ; ; ; ;
35410;1777;381;470;0	602;0	550;662	310;4	142;0;370;466;0	338;0	546;653	501;4	009;0;71;379;474; ; ; ; ;
35430;1778;366;475;0	602;0	550;662	310;4	176;0;372;474;0	338;0	546;653	501;3	991;0;71;379;474; ; ; ; ;
35450;1779;371;476;0	602;0	550;660	061;4	183;0;370;470;0	338;0	546;656	060;3	982;0;71;379;474; ; ; ; ;
35470;1780;380;487;0	602;0	550;660	061;4	129;0;383;465;0	338;0	546;656	060;4	123;0;71;379;474; ; ; ; ;
35489;1781;379;480;0	602;0	550;660	061;4	162;0;381;466;0	338;0	546;656	060;4	027;0;71;379;474; ; ; ; ;
35509;1782;379;472;0	602;0	550;660	061;4	164;0;389;476;0	338;0	546;656	060;4	038;0;71;379;474; ; ; ; ;
35530;1783;377;471;0	602;0	550;660	061;4	128;0;376;480;0	338;0	546;656	060;3	974;0;71;379;474; ; ; ; ;
35549;1784;375;468;0	602;0	551;662	638;4	160;0;378;484;0	338;0	546;655	220;3	975;0;71;379;474; ; ; ; ;
35570;1785;369;486;0	603;0	551;662	638;4	135;0;377;471;0	338;0	546;655	220;4	055;0;71;379;474; ; ; ; ;
35589;1786;375;481;0	603;0	551;662	638;4	172;0;380;476;0	339;0	546;655	220;3	997;0;71;379;474; ; ; ; ;
35610;1787;366;471;0	603;0	551;662	638;4	224;0;388;471;0	339;0	546;655	220;4	022;0;71;379;474; ; ; ; ;
35629;1788;368;464;0	603;0	551;662	638;4	149;0;369;478;0	339;0	546;655	220;4	112;0;71;379;474; ; ; ; ;
35650;1789;368;458;0	604;0	551;661	114;4	172;0;372;479;0	340;0	546;652	701;4	079;0;71;379;474; ; ; ; ;
35669;1790;367;466;0	604;0	551;661	114;4	201;0;382;478;0	339;0	546;652	701;3	948;0;71;379;474; ; ; ; ;
35690;1791;377;474;0	603;0	551;661	114;4	209;0;391;502;0	339;0	546;652	701;3	989;0;71;379;474; ; ; ; ;
35709;1792;385;491;0	603;0	551;661	114;4	142;0;374;476;0	339;0	546;652	701;3	928;0;71;379;474; ; ; ; ;
35731;1793;389;482;0	603;0	551;661	114;4	078;0;397;476;0	339;0	546;652	701;3	946;0;71;379;474; ; ; ; ;
35749;1794;395;490;0	603;0	551;662	654;4	064;0;393;475;0	339;0	546;653	605;3	957;0;71;379;474; ; ; ; ;
35770;1795;388;480;0	603;0	550;662	654;4	166;0;373;473;0	339;0	546;653	605;3	989;0;71;379;474; ; ; ; ;
35788;1796;379;471;0	603;0	550;662	654;4	127;0;386;475;0	339;0	546;653	605;3	891;0;71;379;474; ; ; ; ;
35811;1797;369;465;0	603;0	550;662	654;4	197;0;380;473;0	339;0	546;653	605;3	989;0;71;379;474; ; ; ; ;
35828;1798;386;480;0	603;0	550;662	654;4	184;0;387;467;0	339;0	545;653	605;4	021;0;71;379;474; ; ; ; ;
35848;1799;384;474;0	602;0	550;662	843;4	184;0;385;468;0	339;0	545;652	644;3	993;0;71;379;474; ; ; ; ;
35868;1800;388;478;0	602;0	550;662	843;4	207;0;387;476;0	338;0	545;652	644;4	003;0;71;379;474; ; ; ; ;
35888;1801;375;491;0	602;0	550;662	843;4	072;0;391;476;0	338;0	545;652	644;3	999;0;71;379;474; ; ; ; ;
35908;1802;388;471;0	602;0	550;662	843;4	173;0;402;484;0	338;0	545;652	644;3	971;0;71;379;474; ; ; ; ;
35928;1803;376;483;0	602;0	550;662	843;4	168;0;392;481;0	338;0	545;652	644;3	990;0;71;379;474; ; ; ; ;
35948;1804;382;487;0	602;0	550;660	000;4	145;0;396;484;0	338;0	546;651	523;3	971;0;71;379;474; ; ; ; ;
35968;1805;375;468;0	602;0	550;660	000;4	193;0;395;485;0	338;0	546;651	523;3	990;0;71;379;474; ; ; ; ;
35988;1806;370;474;0	602;0	550;660	000;4	193;0;393;493;0	338;0	546;651	523;4	054;0;71;379;474; ; ; ; ;
36008;1807;381;477;0	602;0	550;660	000;4	244;0;385;483;0	338;0	546;651	523;4	027;0;71;379;474; ; ; ; ;
36028;1808;383;485;0	602;0	550;660	000;4	187;0;383;481;0	338;0	546;651	523;4	152;0;71;379;474; ; ; ; ;
36047;1809;382;489;0	602;0	550;660	362;4	202;0;381;481;0	338;0	546;653	419;4	187;0;71;379;474; ; ; ; ;
36067;1810;384;473;0	602;0	550;660	362;4	150;0;377;479;0	338;0	546;653	419;4	057;0;71;379;474; ; ; ; ;
36087;1811;385;459;0	602;0	550;660	362;4	260;0;399;490;0	338;0	546;653	419;4	155;0;71;379;474; ; ; ; ;
36107;1812;382;474;0	602;0	550;660	362;4	185;0;391;481;0	338;0	546;653	419;3	982;0;71;379;474; ; ; ; ;
36127;1813;388;463;0	602;0	550;660	362;4	183;0;392;492;0	338;0	546;653	419;3	966;0;71;379;474; ; ; ; ;
36147;1814;388;469;0	602;0	551;661	109;4	186;0;392;487;0	338;0	546;657	828;3	975;0;71;379;474; ; ; ; ;
36167;1815;373;477;0	602;0	550;661	109;4	183;0;388;472;0	339;0	546;657	828;4	154;0;71;379;474; ; ; ; ;
36187;1816;378;480;0	602;0	550;661	109;4	161;0;395;478;0	339;0	546;657	828;4	054;0;71;379;474; ; ; ; ;
36207;1817;372;472;0	602;0	550;661	109;4	153;0;388;473;0	339;0	546;657	828;4	129;0;71;379;474; ; ; ; ;
36227;1818;388;463;0	602;0	550;661	109;4	185;0;385;475;0	339;0	545;657	828;4	043;0;71;379;474; ; ; ; ;
36247;1819;389;460;0	602;0	550;662	784;4	182;0;386;477;0	338;0	545;657	195;4	061;0;71;379;474; ; ; ; ;
36267;1820;379;470;0	602;0	550;662	784;4	198;0;379;489;0	338;0	545;657	195;3	939;0;71;379;474; ; ; ; ;
36287;1821;389;465;0	602;0	549;662	784;4	143;0;384;478;0	338;0	545;657	195;3	971;0;71;379;474; ; ; ; ;
36307;1822;378;472;0	602;0	549;662	784;4	126;0;389;467;0	338;0	545;657	195;4	028;0;71;379;474; ; ; ; ;
36327;1823;383;488;0	602;0	549;662	784;4	214;0;380;475;0	338;0	544;657	195;3	989;0;71;379;474; ; ; ; ;
36346;1824;381;488;0	602;0	549;663	405;4	187;0;381;471;0	338;0	544;656	408;4	010;0;71;379;474; ; ; ; ;
36366;1825;372;471;0	601;0	549;663	405;4	200;0;379;463;0	338;0	545;656	408;3	997;0;71;379;474; ; ; ; ;
36386;1826;379;484;0	601;0	549;663	405;4	161;0;392;476;0	338;0	545;656	408;4	049;0;71;379;474; ; ; ; ;
36406;1827;385;484;0	601;0	549;663	405;4	195;0;393;475;0	337;0	545;656	408;4	077;0;71;379;474; ; ; ; ;
36427;1828;394;482;0	601;0	549;663	405;4	172;0;389;482;0	337;0	545;656	408;3	988;0;71;379;474; ; ; ; ;
36446;1829;401;484;0	601;0	549;658	973;4	160;0;390;485;0	337;0	545;653	476;4	003;0;71;379;474; ; ; ; ;
36466;1830;390;478;0	601;0	549;658	973;4	129;0;382;487;0	337;0	545;653	476;3	885;0;71;379;474; ; ; ; ;
36486;1831;388;482;0	601;0	549;658	973;4	093;0;383;484;0	337;0	545;653	476;3	891;0;71;379;474; ; ; ; ;
36506;1832;388;473;0	601;0	549;658	973;4	131;0;378;484;0	337;0	545;653	476;3	860;0;71;379;474; ; ; ; ;
36526;1833;421;418;0	601;0	549;658	973;4	169;0;428;425;0	337;0	544;653	476;3	882;0; ; ; ; ; ; ; ;
36546;1834;424;410;0	599;0	547;662	166;4	184;0;432;416;0	336;0	543;656	779;3	895;0; ; ; ; ; ; ; ;
36566;1835;529;306;0	598;0	546;662	166;4	014;0;537;267;0	335;0	542;656	779;4	383;0; ; ; ; ; ; ; ;
36586;1836;558;296;0	598;0	546;662	166;4	345;0;542;315;0	335;0	541;656	779;4	707;0; ; ; ; ; ; ; ;
36606;1837;534;248;0	599;0	546;662	166;4	136;0;540;247;0	335;0	541;656	779;4	730;0;72;540;253; ; ; ; ;
36626;1838;537;270;0	599;0	546;662	166;4	043;0;536;242;0	335;0	541;656	779;4	233;0;72;540;253; ; ; ; ;
36645;1839;549;247;0	599;0	545;663	629;4	168;0;539;238;0	335;0	541;656	070;4	384;0;72;540;253; ; ; ; ;
36665;1840;545;259;0	599;0	546;663	629;4	098;0;528;262;0	336;0	541;656	070;3	810;0;72;540;253; ; ; ; ;
36685;1841;532;257;0	599;0	546;663	629;4	075;0;539;281;0	336;0	541;656	070;3	905;0;72;540;253; ; ; ; ;
36705;1842;537;259;0	599;0	546;663	629;4	067;0;553;257;0	336;0	541;656	070;3	832;0;72;540;253; ; ; ; ;
36725;1843;532;218;0	600;0	546;663	629;4	240;0;547;263;0	336;0	541;656	070;3	828;0;72;540;253; ; ; ; ;
36745;1844;532;214;0	600;0	545;663	880;4	240;0;551;272;0	336;0	541;651	989;3	801;0;72;540;253; ; ; ; ;
36765;1845;549;254;0	600;0	545;663	880;4	091;0;547;268;0	336;0	541;651	989;3	867;0;72;540;253; ; ; ; ;
36785;1846;527;222;0	599;0	545;663	880;4	159;0;535;238;0	336;0	540;651	989;3	820;0;73;532;222; ; ; ; ;
36805;1847;532;235;0	599;0	544;663	880;4	079;0;515;208;0	336;0	540;651	989;3	746;0;73;532;222; ; ; ; ;
36825;1848;528;231;0	599;0	544;663	880;4	090;0;552;205;0	336;0	540;651	989;3	909;0;73;532;222; ; ; ; ;
36845;1849;528;227;0	599;0	544;664	321;4	106;0;541;204;0	336;0	539;651	661;3	869;0;73;532;222; ; ; ; ;
36865;1850;526;218;0	599;0	544;664	321;4	068;0;532;227;0	336;0	539;651	661;3	830;0;73;532;222; ; ; ; ;
36885;1851;530;213;0	599;0	544;664	321;4	047;0;539;213;0	336;0	539;651	661;3	851;0;73;532;222; ; ; ; ;
36905;1852;523;237;0	599;0	544;664	321;4	082;0;546;247;0	336;0	539;651	661;3	898;0;73;532;222; ; ; ; ;
36925;1853;544;196;0	599;0	544;664	321;4	076;0;534;222;0	336;0	539;651	661;3	839;0;74;528;210; ; ; ; ;
36945;1854;547;197;0	600;0	544;665	035;4	079;0;540;222;0	336;0	539;652	464;3	867;0;74;528;210; ; ; ; ;
36965;1855;528;213;0	600;0	544;665	035;4	003;0;532;232;0	336;0	539;652	464;3	855;0;74;528;210; ; ; ; ;
36984;1856;525;212;0	600;0	544;665	035;4	033;0;524;212;0	336;0	539;652	464;3	737;0;74;528;210; ; ; ; ;
37004;1857;526;206;0	600;0	544;665	035;3	960;0;520;226;0	336;0	540;652	464;3	754;0;74;528;210; ; ; ; ;
37024;1858;514;206;0	600;0	545;665	035;4	120;0;526;206;0	336;0	540;652	464;3	781;0;74;528;210; ; ; ; ;
37044;1859;512;212;0	600;0	545;661	260;4	105;0;526;211;0	336;0	540;651	308;3	795;0;74;528;210; ; ; ; ;
37064;1860;513;197;0	600;0	545;661	260;4	047;0;530;212;0	336;0	540;651	308;3	737;0;74;528;210; ; ; ; ;
37084;1861;525;206;0	600;0	545;661	260;4	095;0;556;213;0	336;0	540;651	308;3	777;0;74;528;210; ; ; ; ;
37104;1862;526;206;0	600;0	545;661	260;3	963;0;525;221;0	336;0	540;651	308;3	810;0;74;528;210; ; ; ; ;
37124;1863;539;204;0	600;0	545;661	260;3	995;0;528;202;0	336;0	540;651	308;3	654;0;74;528;210; ; ; ; ;
37144;1864;545;204;0	600;0	545;661	221;3	982;0;533;200;0	336;0	540;654	004;3	690;0;74;528;210; ; ; ; ;
37164;1865;511;213;0	600;0	545;661	221;3	996;0;532;224;0	337;0	540;654	004;3	695;0;74;528;210; ; ; ; ;
37184;1866;417;256;0	602;0	546;661	221;4	007;0;441;232;0	338;0	541;654	004;3	835;0; ; ; ; ; ; ; ;
37204;1867;350;269;0	603;0	546;661	221;3	907;0;326;265;0	340;0	541;654	004;3	739;0; ; ; ; ; ; ; ;
37224;1868;315;233;0	604;0	546;661	221;3	805;0;305;225;0	341;0	541;654	004;3	762;0; ; ; ; ; ; ; ;
37244;1869;280;259;0	604;0	546;659	775;3	762;0;280;238;0	341;0	541;653	370;3	810;0; ; ; ; ; ; ; ;
37263;1870;324;248;0	604;0	547;659	775;3	805;0;288;259;0	341;0	541;653	370;3	753;0; ; ; ; ; ; ; ;
37283;1871;313;258;0	604;0	546;659	775;3	881;0;306;227;0	341;0	541;653	370;3	836;0; ; ; ; ; ; ; ;
37303;1872;305;243;0	604;0	546;659	775;3	863;0;319;228;0	341;0	541;653	370;3	804;0; ; ; ; ; ; ; ;
37323;1873;308;298;0	604;0	546;659	775;3	925;0;302;243;0	341;0	541;653	370;3	756;0;75;304;242; ; ; ; ;
37343;1874;299;297;0	604;0	546;665	040;3	964;0;308;223;0	340;0	541;655	486;3	802;0;75;304;242; ; ; ; ;
37363;1875;300;265;0	604;0	546;665	040;3	865;0;310;232;0	340;0	541;655	486;3	732;0;75;304;242; ; ; ; ;
37383;1876;311;248;0	603;0	546;665	040;3	807;0;311;220;0	340;0	541;655	486;3	816;0;75;304;242; ; ; ; ;
37403;1877;317;235;0	603;0	546;665	040;3	858;0;308;226;0	340;0	541;655	486;3	800;0;75;304;242; ; ; ; ;
37423;1878;306;249;0	603;0	546;665	040;3	943;0;301;248;0	339;0	541;655	486;3	822;0;75;304;242; ; ; ; ;
37443;1879;315;253;0	603;0	546;659	193;3	900;0;301;249;0	339;0	541;652	765;3	803;0;75;304;242; ; ; ; ;
37463;1880;294;253;0	603;0	546;659	193;3	834;0;288;206;0	339;0	541;652	765;3	826;0;75;304;242; ; ; ; ;
37483;1881;308;248;0	602;0	545;659	193;3	837;0;315;226;0	339;0	541;652	765;3	812;0;75;304;242; ; ; ; ;
37503;1882;294;265;0	602;0	545;659	193;3	836;0;307;243;0	339;0	541;652	765;3	753;0;75;304;242; ; ; ; ;
37523;1883;300;248;0	602;0	545;659	193;3	887;0;307;217;0	339;0	541;652	765;3	837;0;75;304;242; ; ; ; ;
37542;1884;304;250;0	602;0	545;662	258;3	910;0;304;233;0	339;0	541;652	221;3	813;0;75;304;242; ; ; ; ;
37562;1885;298;318;0	602;0	545;662	258;3	866;0;-800;-600;0	602;0	545;-1	000;-1	000;4; ; ; ; ; ; ; ;
37582;1886;-800;-600;-1	000;-1	000;-1	000;-1	000;4;-800;-600;-1	000;-1	000;-1	000;-1	000;4; ; ; ; ; ; ; ;
37602;1887;-800;-600;-1	000;-1	000;-1	000;-1	000;4;-800;-600;-1	000;-1	000;-1	000;-1	000;4; ; ; ; ; ; ; ;
37622;1888;-800;-600;-1	000;-1	000;-1	000;-1	000;4;-800;-600;-1	000;-1	000;-1	000;-1	000;4; ; ; ; ; ; ; ;
37642;1889;-800;-600;-1	000;-1	000;-1	000;-1	000;4;-800;-600;-1	000;-1	000;-1	000;-1	000;4; ; ; ; ; ; ; ;
37662;1890;-800;-600;-1	000;-1	000;-1	000;-1	000;4;-800;-600;-1	000;-1	000;-1	000;-1	000;4; ; ; ; ; ; ; ;
37682;1891;-800;-600;-1	000;-1	000;-1	000;-1	000;4;-800;-600;-1	000;-1	000;-1	000;-1	000;4; ; ; ; ; ; ; ;
37702;1892;-800;-600;-1	000;-1	000;-1	000;-1	000;4;-800;-600;-1	000;-1	000;-1	000;-1	000;4; ; ; ; ; ; ; ;
37722;1893;-800;-600;-1	000;-1	000;-1	000;-1	000;4;-800;-600;-1	000;-1	000;-1	000;-1	000;4; ; ; ; ; ; ; ;
37742;1894;396;652;0	601;0	549;662	258;3	742;0;369;555;0	337;0	544;652	221;3	680;0; ; ; ; ; ; ; ;
37762;1895;-800;-600;-1	000;-1	000;-1	000;-1	000;4;-800;-600;-1	000;-1	000;-1	000;-1	000;4; ; ; ; ; ; ; ;
37782;1896;391;449;0	602;0	549;659	192;3	983;0;424;391;0	338;0	545;652	221;4	310;0; ; ; ; ; ; ; ;
37802;1897;373;428;0	602;0	549;659	186;4	365;0;405;443;0	338;0	544;652	221;4	263;0; ; ; ; ; ; ; ;
37822;1898;369;405;0	602;0	550;660	647;4	532;0;427;374;0	338;0	545;655	022;4	234;0; ; ; ; ; ; ; ;
37842;1899;390;471;0	602;0	549;660	647;4	107;0;387;468;0	338;0	545;655	022;3	883;0;76;384;480; ; ; ; ;
37861;1900;388;486;0	602;0	550;660	647;3	998;0;407;475;0	338;0	545;655	022;3	943;0;76;384;480; ; ; ; ;
37881;1901;376;472;0	602;0	549;660	647;4	058;0;399;470;0	338;0	545;655	022;3	911;0;76;384;480; ; ; ; ;
37901;1902;394;482;0	602;0	549;660	647;4	003;0;376;483;0	338;0	545;655	022;3	937;0;76;384;480; ; ; ; ;
37921;1903;392;484;0	602;0	549;649	003;3	956;0;383;483;0	338;0	544;655	285;3	926;0;76;384;480; ; ; ; ;
37941;1904;399;487;0	602;0	549;649	003;3	929;0;374;480;0	338;0	544;655	285;3	946;0;76;384;480; ; ; ; ;
37961;1905;374;485;0	602;0	549;649	003;4	043;0;379;471;0	338;0	545;655	285;3	886;0;76;384;480; ; ; ; ;
37981;1906;383;483;0	602;0	549;649	003;4	064;0;400;481;0	338;0	545;655	285;3	925;0;76;384;480; ; ; ; ;
38001;1907;384;485;0	602;0	549;649	003;4	062;0;389;473;0	338;0	545;655	285;3	989;0;76;384;480; ; ; ; ;
38021;1908;384;476;0	601;0	549;660	748;4	132;0;396;477;0	337;0	545;654	215;3	966;0;76;384;480; ; ; ; ;
38041;1909;386;481;0	601;0	549;660	748;4	114;0;387;483;0	337;0	545;654	215;3	927;0;76;384;480; ; ; ; ;
38061;1910;391;475;0	601;0	549;660	748;4	090;0;385;478;0	337;0	545;654	215;3	954;0;76;384;480; ; ; ; ;
38081;1911;372;479;0	601;0	549;660	748;4	132;0;385;485;0	337;0	545;654	215;4	049;0;76;384;480; ; ; ; ;
38101;1912;378;489;0	601;0	549;660	748;4	097;0;387;482;0	337;0	545;654	215;3	905;0;76;384;480; ; ; ; ;
38121;1913;376;488;0	601;0	549;661	364;4	117;0;387;479;0	337;0	545;658	052;3	963;0;76;384;480; ; ; ; ;
38140;1914;372;481;0	601;0	550;661	364;4	170;0;391;464;0	337;0	545;658	052;4	026;0;76;384;480; ; ; ; ;
38160;1915;381;492;0	601;0	550;661	364;4	069;0;393;464;0	337;0	545;658	052;4	162;0;76;384;480; ; ; ; ;
38180;1916;382;472;0	601;0	550;661	364;4	182;0;386;496;0	337;0	545;658	052;3	967;0;76;384;480; ; ; ; ;
38200;1917;376;473;0	601;0	550;661	364;4	120;0;393;476;0	337;0	545;658	052;4	139;0;76;384;480; ; ; ; ;
38220;1918;378;474;0	600;0	550;660	946;4	091;0;390;488;0	336;0	545;654	321;4	044;0;76;384;480; ; ; ; ;
38240;1919;389;485;0	600;0	550;660	946;4	141;0;388;486;0	336;0	545;654	321;3	926;0;76;384;480; ; ; ; ;
38260;1920;383;487;0	600;0	550;660	946;4	108;0;378;486;0	336;0	545;654	321;3	929;0;76;384;480; ; ; ; ;
38280;1921;375;488;0	600;0	550;660	946;4	120;0;386;483;0	336;0	545;654	321;3	887;0;76;384;480; ; ; ; ;
38300;1922;381;480;0	600;0	550;660	946;4	126;0;393;474;0	336;0	545;654	321;3	891;0;76;384;480; ; ; ; ;
38320;1923;375;480;0	600;0	550;662	912;4	123;0;391;472;0	336;0	545;656	263;3	906;0;76;384;480; ; ; ; ;
38340;1924;377;494;0	600;0	550;662	912;4	055;0;389;473;0	336;0	545;656	263;3	931;0;76;384;480; ; ; ; ;
38360;1925;370;485;0	600;0	550;662	912;4	157;0;378;475;0	336;0	545;656	263;4	047;0;76;384;480; ; ; ; ;
38380;1926;373;490;0	600;0	550;662	912;4	166;0;392;479;0	336;0	545;656	263;4	053;0;76;384;480; ; ; ; ;
38400;1927;399;440;0	600;0	549;662	912;4	127;0;404;437;0	336;0	545;656	263;3	877;0;77;395;433; ; ; ; ;
38420;1928;397;431;0	600;0	549;663	949;4	126;0;402;437;0	336;0	544;656	351;3	932;0;77;395;433; ; ; ; ;
38440;1929;383;438;0	599;0	549;663	949;4	129;0;389;442;0	336;0	544;656	351;4	048;0;77;395;433; ; ; ; ;
38459;1930;392;442;0	599;0	549;663	949;4	104;0;399;444;0	336;0	544;656	351;3	927;0;77;395;433; ; ; ; ;
38479;1931;399;430;0	599;0	549;663	949;4	045;0;392;453;0	336;0	544;656	351;4	032;0;77;395;433; ; ; ; ;
38499;1932;384;430;0	599;0	549;663	949;4	104;0;392;440;0	336;0	544;656	351;3	865;0;77;395;433; ; ; ; ;
38519;1933;387;433;0	599;0	548;659	579;4	059;0;396;442;0	335;0	544;657	801;3	888;0;77;395;433; ; ; ; ;
38539;1934;409;422;0	599;0	548;659	579;4	090;0;401;423;0	335;0	544;657	801;3	880;0;77;395;433; ; ; ; ;
38559;1935;396;411;0	599;0	548;659	579;4	120;0;403;421;0	335;0	544;657	801;3	916;0;77;395;433; ; ; ; ;
38579;1936;416;382;0	599;0	548;659	579;4	004;0;440;358;0	335;0	544;657	801;3	740;0;78;422;391; ; ; ; ;
38599;1937;426;413;0	599;0	548;659	579;4	074;0;430;381;0	335;0	544;657	801;4	090;0;78;422;391; ; ; ; ;
38619;1938;428;404;0	599;0	548;660	318;4	063;0;441;366;0	335;0	543;653	011;4	053;0;78;422;391; ; ; ; ;
38639;1939;423;398;0	599;0	548;660	318;4	011;0;433;380;0	335;0	543;653	011;3	793;0;78;422;391; ; ; ; ;
38659;1940;428;388;0	599;0	548;660	318;4	116;0;420;404;0	335;0	543;653	011;3	954;0;78;422;391; ; ; ; ;
38679;1941;429;419;0	599;0	548;660	318;4	135;0;423;402;0	335;0	543;653	011;3	869;0;78;422;391; ; ; ; ;
38699;1942;410;406;0	599;0	548;660	318;4	018;0;429;400;0	335;0	544;653	011;3	929;0;78;422;391; ; ; ; ;
38719;1943;413;409;0	599;0	548;660	669;4	078;0;423;397;0	335;0	544;655	905;3	909;0;78;422;391; ; ; ; ;
38738;1944;421;409;0	599;0	548;660	669;4	037;0;429;382;0	336;0	544;655	905;3	973;0;78;422;391; ; ; ; ;
38758;1945;424;378;0	599;0	548;660	669;3	889;0;426;404;0	336;0	544;655	905;3	834;0;78;422;391; ; ; ; ;
38778;1946;421;386;0	599;0	548;660	669;4	018;0;428;382;0	336;0	544;655	905;3	823;0;78;422;391; ; ; ; ;
38798;1947;415;373;0	599;0	548;660	669;3	929;0;424;394;0	336;0	544;655	905;3	838;0;78;422;391; ; ; ; ;
38818;1948;413;372;0	599;0	548;662	838;3	998;0;422;403;0	336;0	544;652	428;3	816;0;78;422;391; ; ; ; ;
38838;1949;406;400;0	600;0	548;662	838;4	008;0;432;392;0	336;0	544;652	428;3	755;0;78;422;391; ; ; ; ;
38858;1950;415;386;0	600;0	548;662	838;3	890;0;427;382;0	336;0	544;652	428;3	785;0;78;422;391; ; ; ; ;
38878;1951;415;387;0	600;0	548;662	838;3	973;0;421;397;0	336;0	544;652	428;3	798;0;78;422;391; ; ; ; ;
38898;1952;420;364;0	600;0	549;662	838;3	919;0;413;406;0	336;0	544;652	428;3	796;0;78;422;391; ; ; ; ;
38918;1953;419;360;0	600;0	548;660	596;3	943;0;409;404;0	336;0	544;654	927;3	808;0;78;422;391; ; ; ; ;
38938;1954;470;375;0	599;0	548;660	596;3	990;0;472;389;0	336;0	544;654	927;3	831;0; ; ; ; ; ; ; ;
38958;1955;540;377;0	597;0	548;660	596;3	974;0;528;403;0	334;0	544;654	927;3	953;0;79;533;380; ; ; ; ;
38978;1956;527;388;0	597;0	548;660	596;3	945;0;533;386;0	334;0	544;654	927;3	706;0;79;533;380; ; ; ; ;
38998;1957;542;371;0	597;0	548;660	596;3	921;0;540;388;0	334;0	544;654	927;3	881;0;79;533;380; ; ; ; ;
39018;1958;535;373;0	597;0	548;662	472;3	910;0;547;390;0	333;0	544;655	524;3	888;0;79;533;380; ; ; ; ;
39038;1959;525;391;0	596;0	548;662	472;4	025;0;525;371;0	333;0	543;655	524;3	858;0;79;533;380; ; ; ; ;
39057;1960;557;361;0	596;0	548;662	472;3	871;0;528;369;0	333;0	543;655	524;3	861;0;79;533;380; ; ; ; ;
39077;1961;511;391;0	596;0	547;662	472;3	959;0;532;383;0	333;0	543;655	524;3	774;0;79;533;380; ; ; ; ;
39097;1962;534;345;0	596;0	548;662	472;4	017;0;538;368;0	332;0	544;655	524;3	857;0; ; ; ; ; ; ; ;
39117;1963;541;349;0	596;0	547;662	637;3	962;0;539;376;0	332;0	544;652	492;3	820;0; ; ; ; ; ; ; ;
39137;1964;534;358;0	596;0	547;662	637;3	972;0;538;357;0	332;0	543;652	492;3	769;0; ; ; ; ; ; ; ;
39157;1965;523;272;0	595;0	546;662	637;4	000;0;522;276;0	333;0	542;652	492;3	636;0;80;517;269; ; ; ; ;
39177;1966;537;264;0	595;0	545;662	637;3	946;0;524;281;0	333;0	542;652	492;3	615;0;80;517;269; ; ; ; ;
39197;1967;529;262;0	596;0	546;662	637;3	964;0;542;268;0	332;0	542;652	492;3	702;0;80;517;269; ; ; ; ;
39217;1968;528;264;0	596;0	545;659	588;3	946;0;533;267;0	332;0	542;652	200;3	623;0;80;517;269; ; ; ; ;
39237;1969;533;262;0	596;0	546;659	588;3	842;0;522;275;0	332;0	542;652	200;3	660;0;80;517;269; ; ; ; ;
39257;1970;507;276;0	596;0	546;659	588;3	924;0;522;277;0	332;0	542;652	200;3	688;0;80;517;269; ; ; ; ;
39277;1971;513;242;0	596;0	546;659	588;4	067;0;533;272;0	332;0	542;652	200;3	721;0;80;517;269; ; ; ; ;
39297;1972;512;266;0	596;0	546;659	588;3	991;0;537;248;0	333;0	542;652	200;3	783;0;80;517;269; ; ; ; ;
39316;1973;516;265;0	596;0	546;659	551;4	061;0;538;241;0	333;0	542;655	133;3	832;0;80;517;269; ; ; ; ;
39337;1974;506;271;0	596;0	546;659	551;4	076;0;526;262;0	333;0	542;655	133;3	746;0;80;517;269; ; ; ; ;
39356;1975;526;256;0	596;0	546;659	551;3	917;0;523;273;0	333;0	542;655	133;3	794;0;80;517;269; ; ; ; ;
39376;1976;522;268;0	596;0	546;659	551;3	983;0;515;259;0	333;0	542;655	133;3	711;0;80;517;269; ; ; ; ;
39396;1977;509;292;0	596;0	546;659	551;3	897;0;511;275;0	333;0	542;655	133;3	727;0;80;517;269; ; ; ; ;
39416;1978;517;284;0	597;0	546;663	403;3	934;0;505;277;0	333;0	542;650	543;3	704;0;80;517;269; ; ; ; ;
39436;1979;509;279;0	597;0	546;663	403;3	915;0;522;285;0	333;0	542;650	543;3	790;0;80;517;269; ; ; ; ;
39456;1980;517;245;0	597;0	546;663	403;3	838;0;504;299;0	333;0	542;650	543;3	737;0;80;517;269; ; ; ; ;
39476;1981;514;268;0	597;0	546;663	403;3	977;0;523;275;0	333;0	542;650	543;3	742;0;80;517;269; ; ; ; ;
39496;1982;519;268;0	597;0	546;663	403;3	920;0;517;267;0	333;0	542;650	543;3	696;0;80;517;269; ; ; ; ;
39516;1983;517;272;0	597;0	546;659	761;3	896;0;524;259;0	333;0	542;657	148;3	720;0;80;517;269; ; ; ; ;
39536;1984;488;269;0	597;0	546;659	761;4	063;0;508;280;0	333;0	542;657	148;3	618;0;80;517;269; ; ; ; ;
[truncated: 6,638 more rows]
