# Supplementary material for: Perception of Individual and Joint Action in Infants and Adults
Source: PLoS One. 2014 Sep 9;9(9):e107450. doi: 10.1371/journal.pone.0107450 (PMC4174902; doi:10.1371/journal.pone.0107450)
Supplement: Data S1 — Raw files of eye tracking data of all participants. (ZIP) [file pone.0107450.s001.zip › Turm2012b_AD_05.csv]

Data properties:
Recording date: 16.07.2012
Recording time : 15:08:38:921 (corresponds to time 0)
Study: Turmbau2012b
Subject: Turm2012b_AD_05
Recording: Turm2012b_AD_05
Screen resolution: 800 x 600
Coordinate unit: Pixels
Filter settings:
Eye: Average
Fixation radius: 30
Min duration: 100
Timestamp;Number;GazepointX (L);GazepointY (L);CamX (L);CamY (L);Distance (L);Pupil (L);Validity (L);GazepointX (R);GazepointY (R);CamX (R);CamY (R);Distance (R);Pupil (R);Validity (R);Fixation;GazepointX;GazepointY;Event;Event Key;Data 1;Data 2;Description
2;1;389;203;0	620;0	555;750	020;3	813;0;432;210;0	362;0	561;745	979;3	201;0; ; ; ; ; ; ; ;
21;2;405;224;0	620;0	555;750	020;3	249;0;399;268;0	362;0	561;745	979;3	341;0; ; ; ; ; ; ; ;
41;3;395;249;0	620;0	555;750	020;3	358;0;416;218;0	362;0	562;745	979;3	240;0; ; ; ; ; ; ; ;
61;4;385;252;0	620;0	556;750	020;3	373;0;422;255;0	362;0	562;745	979;3	192;0; ; ; ; ; ; ; ;
81;5;377;229;0	620;0	556;750	020;3	607;0;409;246;0	362;0	562;745	979;3	216;0; ; ; ; ; ; ; ;
101;6;370;241;0	619;0	556;751	990;3	705;0;420;225;0	362;0	562;748	725;3	203;0; ; ; ; ; ; ; ;
121;7;414;266;0	619;0	555;751	990;3	380;0;429;228;0	362;0	562;748	725;3	457;0; ; ; ; ; ; ; ;
141;8;405;269;0	619;0	555;751	990;3	523;0;-800;-600;0	619;0	555;-1	000;-1	000;4; ; ; ; ; ; ; ;
161;9;399;263;0	619;0	555;751	990;3	377;0;411;268;0	361;0	561;748	725;3	331;0; ; ; ; ; ; ; ;
181;10;406;217;0	619;0	555;751	990;3	439;0;425;292;0	361;0	561;748	725;3	608;0; ; ; ; ; ; ; ;
201;11;404;213;0	619;0	555;751	864;3	478;0;425;293;0	361;0	562;747	446;3	602;0; ; ; ; ; ; ; ;
221;12;404;243;0	619;0	555;751	864;3	328;0;374;193;0	361;0	562;747	446;3	134;0; ; ; ; ; ; ; ;
241;13;391;263;0	619;0	555;751	864;3	399;0;426;250;0	361;0	562;747	446;3	425;0; ; ; ; ; ; ; ;
261;14;406;259;0	619;0	555;751	864;3	233;0;415;257;0	361;0	562;747	446;3	250;0; ; ; ; ; ; ; ;
280;15;374;283;0	619;0	556;751	864;3	358;0;414;269;0	361;0	562;747	446;3	334;0; ; ; ; ; ; ; ;
300;16;373;290;0	619;0	556;749	837;3	346;0;413;276;0	361;0	562;748	985;3	251;0; ; ; ; ; ; ; ;
320;17;383;285;0	618;0	556;749	837;3	253;0;409;305;0	360;0	562;748	985;3	305;0; ; ; ; ; ; ; ;
340;18;386;255;0	619;0	556;749	837;3	389;0;383;233;0	361;0	563;748	985;3	095;0; ; ; ; ; ; ; ;
360;19;391;270;0	619;0	556;749	837;3	281;0;427;302;0	361;0	563;748	985;3	175;0; ; ; ; ; ; ; ;
380;20;411;282;0	619;0	556;749	837;2	984;0;418;288;0	361;0	563;748	985;3	272;0; ; ; ; ; ; ; ;
400;21;416;271;0	619;0	556;748	650;2	998;0;417;269;0	361;0	563;748	078;3	180;0; ; ; ; ; ; ; ;
420;22;398;283;0	619;0	556;748	650;3	275;0;419;206;0	361;0	563;748	078;3	082;0; ; ; ; ; ; ; ;
440;23;395;254;0	619;0	556;748	650;3	166;0;417;246;0	361;0	563;748	078;3	173;0; ; ; ; ; ; ; ;
460;24;403;314;0	619;0	556;748	650;3	059;0;390;258;0	361;0	562;748	078;3	096;0; ; ; ; ; ; ; ;
480;25;-800;-600;-1	000;-1	000;-1	000;-1	000;4;-800;-600;-1	000;-1	000;-1	000;-1	000;4; ; ; ; ; ; ; ;
500;26;-800;-600;-1	000;-1	000;-1	000;-1	000;4;-800;-600;-1	000;-1	000;-1	000;-1	000;4; ; ; ; ; ; ; ;
520;27;-800;-600;-1	000;-1	000;-1	000;-1	000;4;-800;-600;-1	000;-1	000;-1	000;-1	000;4; ; ; ; ; ; ; ;
540;28;-800;-600;-1	000;-1	000;-1	000;-1	000;4;-800;-600;-1	000;-1	000;-1	000;-1	000;4; ; ; ; ; ; ; ;
551; ; ; ; ; ; ; ;5; ; ; ; ; ; ;5; ; ; ;ShowAVI;8;0;0;atFish.avi
559;29;-800;-600;-1	000;-1	000;-1	000;-1	000;4;-800;-600;-1	000;-1	000;-1	000;-1	000;4; ; ; ; ; ; ; ;
579;30;-800;-600;-1	000;-1	000;-1	000;-1	000;4;-800;-600;-1	000;-1	000;-1	000;-1	000;4; ; ; ; ; ; ; ;
599;31;409;286;0	619;0	555;748	650;3	028;0;-800;-600;0	619;0	555;-1	000;-1	000;4; ; ; ; ; ; ; ;
619;32;409;283;0	619;0	555;751	365;3	038;0;-800;-600;0	360;0	562;-1	000;-1	000;4; ; ; ; ; ; ; ;
639;33;393;260;0	618;0	556;751	365;3	144;0;422;342;0	360;0	563;749	569;3	360;0; ; ; ; ; ; ; ;
659;34;402;240;0	618;0	556;751	365;3	162;0;416;271;0	360;0	563;749	569;2	987;0; ; ; ; ; ; ; ;
679;35;387;238;0	618;0	556;751	365;3	242;0;417;320;0	360;0	563;749	569;3	055;0; ; ; ; ; ; ; ;
699;36;398;256;0	618;0	556;751	365;3	205;0;440;269;0	360;0	563;749	569;3	193;0; ; ; ; ; ; ; ;
719;37;400;246;0	618;0	556;750	162;3	235;0;438;287;0	360;0	563;746	884;3	000;0; ; ; ; ; ; ; ;
739;38;394;255;0	618;0	556;750	162;3	210;0;383;240;0	360;0	563;746	884;2	977;0; ; ; ; ; ; ; ;
759;39;419;259;0	618;0	556;750	162;3	128;0;427;257;0	360;0	563;746	884;3	178;0;1;409;295; ; ; ; ;
779;40;408;273;0	618;0	556;750	162;3	166;0;410;293;0	360;0	563;746	884;3	125;0;1;409;295; ; ; ; ;
799;41;398;300;0	618;0	556;750	162;3	049;0;416;277;0	360;0	563;746	884;3	186;0;1;409;295; ; ; ; ;
819;42;408;309;0	618;0	557;749	951;3	035;0;407;294;0	360;0	564;749	418;3	181;0;1;409;295; ; ; ; ;
839;43;413;288;0	618;0	556;749	951;3	161;0;434;316;0	360;0	564;749	418;3	149;0;1;409;295; ; ; ; ;
859;44;418;261;0	617;0	556;749	951;3	115;0;410;347;0	359;0	563;749	418;3	199;0;1;409;295; ; ; ; ;
878;45;404;253;0	617;0	556;749	951;3	258;0;390;335;0	359;0	563;749	418;3	310;0;1;409;295; ; ; ; ;
898;46;399;251;0	617;0	556;749	951;3	231;0;433;237;0	359;0	563;749	418;3	325;0; ; ; ; ; ; ; ;
918;47;397;249;0	617;0	556;750	035;3	250;0;417;244;0	359;0	563;748	589;3	336;0; ; ; ; ; ; ; ;
938;48;394;248;0	617;0	556;750	035;3	245;0;422;275;0	359;0	564;748	589;3	209;0; ; ; ; ; ; ; ;
958;49;410;297;0	617;0	556;750	035;3	246;0;463;274;0	359;0	564;748	589;3	145;0; ; ; ; ; ; ; ;
978;50;473;234;0	616;0	556;750	035;3	174;0;500;273;0	358;0	563;748	589;3	201;0;2;484;253; ; ; ; ;
998;51;490;244;0	616;0	556;750	035;3	227;0;494;220;0	358;0	564;748	589;3	047;0;2;484;253; ; ; ; ;
1018;52;507;251;0	616;0	556;751	894;3	216;0;486;217;0	358;0	564;746	515;3	025;0;2;484;253; ; ; ; ;
1038;53;484;274;0	616;0	556;751	894;3	160;0;490;245;0	358;0	563;746	515;3	070;0;2;484;253; ; ; ; ;
1058;54;478;243;0	615;0	556;751	894;3	166;0;490;293;0	358;0	563;746	515;3	281;0;2;484;253; ; ; ; ;
1078;55;455;246;0	616;0	556;751	894;3	247;0;495;237;0	358;0	563;746	515;3	242;0;2;484;253; ; ; ; ;
1098;56;471;241;0	616;0	556;751	894;3	131;0;479;297;0	358;0	564;746	515;3	117;0;2;484;253; ; ; ; ;
1118;57;461;242;0	616;0	556;750	750;3	147;0;480;279;0	358;0	564;747	016;3	218;0;2;484;253; ; ; ; ;
1138;58;490;259;0	616;0	556;750	750;3	147;0;493;269;0	358;0	563;747	016;3	078;0;2;484;253; ; ; ; ;
1157;59;445;332;0	616;0	556;750	750;3	420;0;489;274;0	358;0	563;747	016;3	201;0; ; ; ; ; ; ; ;
1177;60;477;224;0	616;0	556;750	750;3	207;0;511;219;0	358;0	564;747	016;3	149;0; ; ; ; ; ; ; ;
1197;61;478;279;0	616;0	556;750	750;3	121;0;484;257;0	358;0	564;747	016;3	088;0; ; ; ; ; ; ; ;
1217;62;479;290;0	616;0	556;750	825;3	202;0;489;244;0	359;0	564;747	193;3	138;0; ; ; ; ; ; ; ;
1237;63;476;242;0	616;0	557;750	825;3	205;0;490;222;0	359;0	564;747	193;3	222;0; ; ; ; ; ; ; ;
1257;64;483;261;0	616;0	557;750	825;3	121;0;517;225;0	359;0	564;747	193;3	281;0; ; ; ; ; ; ; ;
1277;65;500;263;0	616;0	557;750	825;3	144;0;479;265;0	359;0	564;747	193;3	263;0; ; ; ; ; ; ; ;
1297;66;499;240;0	616;0	557;750	825;3	167;0;492;213;0	359;0	564;747	193;3	077;0;3;490;244; ; ; ; ;
1317;67;500;253;0	616;0	557;748	377;3	118;0;497;223;0	359;0	564;747	436;3	091;0;3;490;244; ; ; ; ;
1337;68;485;249;0	617;0	557;748	377;3	276;0;480;249;0	359;0	564;747	436;3	037;0;3;490;244; ; ; ; ;
1357;69;506;266;0	617;0	557;748	377;3	139;0;479;238;0	359;0	564;747	436;3	053;0;3;490;244; ; ; ; ;
1377;70;477;276;0	617;0	557;748	377;3	170;0;526;197;0	359;0	564;747	436;3	324;0;3;490;244; ; ; ; ;
1397;71;489;231;0	617;0	557;748	377;3	158;0;479;252;0	359;0	564;747	436;3	122;0;3;490;244; ; ; ; ;
1417;72;493;240;0	616;0	557;749	758;3	181;0;490;236;0	359;0	564;747	809;3	206;0;3;490;244; ; ; ; ;
1437;73;467;274;0	616;0	557;749	758;3	124;0;504;230;0	359;0	564;747	809;3	034;0;3;490;244; ; ; ; ;
1457;74;458;263;0	616;0	557;749	758;3	028;0;480;295;0	359;0	564;747	809;3	082;0; ; ; ; ; ; ; ;
1476;75;478;257;0	616;0	557;749	758;3	077;0;493;306;0	358;0	564;747	809;3	222;0; ; ; ; ; ; ; ;
1496;76;483;249;0	616;0	557;749	758;2	993;0;501;283;0	358;0	564;747	809;3	087;0; ; ; ; ; ; ; ;
1516;77;485;240;0	616;0	557;751	137;3	004;0;492;284;0	359;0	565;745	854;3	127;0; ; ; ; ; ; ; ;
1536;78;471;239;0	616;0	557;751	137;3	151;0;488;264;0	359;0	565;745	854;3	105;0; ; ; ; ; ; ; ;
1556;79;483;244;0	616;0	558;751	137;3	129;0;481;327;0	359;0	565;745	854;3	133;0; ; ; ; ; ; ; ;
1576;80;462;254;0	616;0	558;751	137;3	235;0;468;251;0	359;0	565;745	854;3	098;0; ; ; ; ; ; ; ;
1596;81;482;257;0	616;0	558;751	137;3	111;0;476;317;0	359;0	565;745	854;3	168;0; ; ; ; ; ; ; ;
1616;82;474;261;0	616;0	559;750	339;3	138;0;471;287;0	359;0	565;746	482;3	170;0; ; ; ; ; ; ; ;
1636;83;457;332;0	616;0	559;750	339;3	038;0;455;302;0	359;0	566;746	482;3	087;0; ; ; ; ; ; ; ;
1656;84;457;316;0	616;0	558;750	339;3	208;0;441;323;0	358;0	566;746	482;3	057;0; ; ; ; ; ; ; ;
1676;85;447;298;0	616;0	558;750	339;3	155;0;464;251;0	358;0	566;746	482;3	104;0; ; ; ; ; ; ; ;
1696;86;456;279;0	616;0	558;750	339;3	139;0;459;296;0	358;0	565;746	482;3	160;0; ; ; ; ; ; ; ;
1716;87;453;262;0	616;0	558;750	800;3	126;0;459;289;0	358;0	566;745	599;3	159;0; ; ; ; ; ; ; ;
1736;88;456;283;0	616;0	558;750	800;3	144;0;480;272;0	358;0	566;745	599;3	208;0; ; ; ; ; ; ; ;
1756;89;447;342;0	616;0	559;750	800;3	216;0;471;304;0	358;0	566;745	599;3	259;0; ; ; ; ; ; ; ;
1775;90;463;334;0	616;0	559;750	800;3	103;0;475;275;0	358;0	566;745	599;3	255;0; ; ; ; ; ; ; ;
1795;91;449;310;0	616;0	559;750	800;3	144;0;474;290;0	358;0	566;745	599;3	176;0; ; ; ; ; ; ; ;
1815;92;455;341;0	616;0	559;749	481;3	147;0;474;299;0	358;0	566;746	829;3	204;0; ; ; ; ; ; ; ;
1835;93;-800;-600;0	358;0	566;-1	000;-1	000;4;460;308;0	358;0	566;746	829;3	083;0; ; ; ; ; ; ; ;
1855;94;485;374;0	615;0	560;749	481;3	264;0;504;422;0	358;0	567;746	829;3	134;0; ; ; ; ; ; ; ;
1875;95;517;338;0	615;0	560;749	481;3	203;0;496;353;0	358;0	567;746	829;3	062;0; ; ; ; ; ; ; ;
1895;96;480;353;0	615;0	560;749	481;3	252;0;486;372;0	358;0	567;746	829;3	311;0; ; ; ; ; ; ; ;
1915;97;489;334;0	616;0	560;749	942;3	230;0;477;392;0	358;0	567;745	259;3	331;0; ; ; ; ; ; ; ;
1935;98;468;414;0	616;0	560;749	942;3	302;0;490;376;0	358;0	567;745	259;3	142;0; ; ; ; ; ; ; ;
1955;99;501;381;0	616;0	560;749	942;3	094;0;489;397;0	358;0	567;745	259;3	218;0; ; ; ; ; ; ; ;
1975;100;479;387;0	616;0	560;749	942;3	235;0;502;381;0	358;0	567;745	259;3	177;0; ; ; ; ; ; ; ;
1995;101;486;359;0	616;0	560;749	942;3	234;0;501;329;0	358;0	567;745	259;3	159;0; ; ; ; ; ; ; ;
2015;102;499;352;0	616;0	560;752	059;3	242;0;501;331;0	358;0	567;746	438;3	193;0; ; ; ; ; ; ; ;
2035;103;468;344;0	616;0	560;752	059;3	410;0;502;374;0	358;0	567;746	438;3	289;0; ; ; ; ; ; ; ;
2054;104;482;395;0	616;0	560;752	059;3	250;0;-800;-600;0	616;0	560;-1	000;-1	000;4; ; ; ; ; ; ; ;
2074;105;474;407;0	616;0	560;752	059;3	166;0;500;425;0	358;0	567;746	438;3	351;0; ; ; ; ; ; ; ;
2094;106;472;366;0	616;0	560;752	059;3	170;0;502;349;0	358;0	567;746	438;3	260;0; ; ; ; ; ; ; ;
2114;107;476;397;0	616;0	560;751	244;3	171;0;502;349;0	358;0	567;746	419;3	260;0; ; ; ; ; ; ; ;
2134;108;490;361;0	616;0	560;751	244;3	324;0;512;370;0	358;0	567;746	419;3	307;0; ; ; ; ; ; ; ;
2154;109;504;411;0	616;0	560;751	244;3	360;0;499;323;0	358;0	567;746	419;3	319;0; ; ; ; ; ; ; ;
2174;110;523;343;0	616;0	560;751	244;3	118;0;500;367;0	358;0	567;746	419;3	313;0; ; ; ; ; ; ; ;
2194;111;484;410;0	616;0	560;751	244;3	039;0;525;364;0	358;0	567;746	419;3	327;0; ; ; ; ; ; ; ;
2214;112;495;387;0	616;0	560;751	772;2	961;0;520;351;0	358;0	567;746	119;3	327;0; ; ; ; ; ; ; ;
2234;113;503;385;0	616;0	560;751	772;3	138;0;477;423;0	358;0	567;746	119;3	264;0; ; ; ; ; ; ; ;
2254;114;499;387;0	616;0	560;751	772;3	088;0;489;363;0	358;0	568;746	119;3	413;0; ; ; ; ; ; ; ;
2274;115;480;331;0	616;0	560;751	772;3	254;0;514;350;0	357;0	567;746	119;3	168;0; ; ; ; ; ; ; ;
2294;116;495;362;0	616;0	560;751	772;3	144;0;474;405;0	357;0	567;746	119;3	356;0;4;480;348; ; ; ; ;
2296; ; ; ; ; ; ; ;5; ; ; ; ; ; ;5; ; ; ;Keyboard;3;39;0;Right
2314;117;487;347;0	616;0	560;750	816;3	157;0;486;370;0	358;0	567;746	688;3	258;0;4;480;348; ; ; ; ;
2333;118;471;334;0	616;0	560;750	816;3	195;0;487;351;0	358;0	567;746	688;3	233;0;4;480;348; ; ; ; ;
2353;119;443;394;0	616;0	560;750	816;3	604;0;490;334;0	358;0	567;746	688;3	355;0;4;480;348; ; ; ; ;
2374;120;470;350;0	616;0	560;750	816;3	131;0;495;329;0	358;0	567;746	688;3	319;0;4;480;348; ; ; ; ;
2393;121;484;324;0	616;0	560;750	816;3	496;0;487;359;0	358;0	567;746	688;3	234;0;4;480;348; ; ; ; ;
2413;122;478;342;0	616;0	560;751	533;3	305;0;490;350;0	358;0	567;746	882;3	287;0;4;480;348; ; ; ; ;
2433;123;477;389;0	616;0	560;751	533;3	271;0;507;326;0	358;0	567;746	882;3	369;0;4;480;348; ; ; ; ;
2453;124;475;344;0	616;0	560;751	533;3	313;0;458;341;0	357;0	567;746	882;3	205;0;4;480;348; ; ; ; ;
2473;125;464;315;0	616;0	560;751	533;3	338;0;485;299;0	357;0	567;746	882;3	150;0; ; ; ; ; ; ; ;
2493;126;491;293;0	616;0	560;751	533;3	213;0;496;324;0	357;0	567;746	882;3	267;0; ; ; ; ; ; ; ;
2513;127;488;274;0	616;0	560;749	634;3	228;0;477;321;0	358;0	567;746	360;3	267;0; ; ; ; ; ; ; ;
2533;128;496;331;0	616;0	560;749	634;3	192;0;484;388;0	358;0	567;746	360;3	267;0; ; ; ; ; ; ; ;
2553;129;461;377;0	616;0	560;749	634;3	204;0;480;359;0	358;0	567;746	360;3	141;0; ; ; ; ; ; ; ;
2573;130;470;325;0	616;0	560;749	634;3	315;0;487;364;0	358;0	567;746	360;3	259;0; ; ; ; ; ; ; ;
2593;131;476;315;0	616;0	560;749	634;3	389;0;484;309;0	358;0	567;746	360;3	131;0; ; ; ; ; ; ; ;
2613;132;460;322;0	616;0	560;750	036;3	441;0;483;294;0	358;0	567;746	856;3	169;0; ; ; ; ; ; ; ;
2633;133;478;353;0	616;0	560;750	036;3	268;0;487;341;0	358;0	567;746	856;3	106;0; ; ; ; ; ; ; ;
2653;134;474;360;0	616;0	560;750	036;3	249;0;483;334;0	358;0	567;746	856;3	159;0; ; ; ; ; ; ; ;
2672;135;484;352;0	616;0	560;750	036;3	207;0;500;344;0	358;0	567;746	856;3	274;0; ; ; ; ; ; ; ;
2692;136;491;348;0	616;0	559;750	036;3	310;0;469;348;0	358;0	567;746	856;3	382;0; ; ; ; ; ; ; ;
2712;137;493;349;0	617;0	559;750	536;3	296;0;469;349;0	358;0	567;745	509;3	453;0; ; ; ; ; ; ; ;
2732;138;437;273;0	617;0	559;750	536;3	170;0;449;290;0	359;0	566;745	509;3	367;0; ; ; ; ; ; ; ;
2752;139;417;328;0	617;0	559;750	536;3	300;0;433;319;0	359;0	566;745	509;3	319;0; ; ; ; ; ; ; ;
2772;140;437;305;0	618;0	559;750	536;3	345;0;425;274;0	360;0	566;745	509;3	230;0;5;426;293; ; ; ; ;
2792;141;399;281;0	618;0	559;750	536;3	387;0;447;283;0	360;0	566;745	509;3	442;0;5;426;293; ; ; ; ;
2812;142;401;304;0	618;0	559;749	973;3	427;0;437;284;0	360;0	566;747	009;3	408;0;5;426;293; ; ; ; ;
2832;143;416;268;0	618;0	559;749	973;3	148;0;454;328;0	360;0	566;747	009;3	236;0;5;426;293; ; ; ; ;
2852;144;440;284;0	618;0	559;749	973;3	204;0;433;273;0	360;0	566;747	009;3	261;0;5;426;293; ; ; ; ;
2872;145;394;291;0	618;0	559;749	973;3	312;0;434;295;0	360;0	566;747	009;3	250;0;5;426;293; ; ; ; ;
2892;146;444;314;0	618;0	559;749	973;3	272;0;412;289;0	360;0	566;747	009;3	191;0;5;426;293; ; ; ; ;
2912;147;430;325;0	618;0	559;750	413;3	332;0;406;283;0	360;0	566;747	446;3	199;0;5;426;293; ; ; ; ;
2932;148;417;325;0	618;0	559;750	413;3	338;0;429;272;0	360;0	566;747	446;3	280;0;5;426;293; ; ; ; ;
2951;149;436;285;0	618;0	559;750	413;3	321;0;439;307;0	360;0	566;747	446;3	352;0;5;426;293; ; ; ; ;
2971;150;380;291;0	618;0	559;750	413;3	466;0;435;269;0	360;0	566;747	446;3	142;0; ; ; ; ; ; ; ;
2991;151;412;280;0	618;0	559;750	413;3	351;0;410;242;0	360;0	566;747	446;3	115;0; ; ; ; ; ; ; ;
3002; ; ; ; ; ; ; ;5; ; ; ; ; ; ;5; ; ; ;ShowAVI;8;0;0;single.avi
3011;152;408;280;0	618;0	559;750	474;3	379;0;413;248;0	360;0	566;747	023;3	087;0; ; ; ; ; ; ; ;
3032;153;419;277;0	618;0	559;750	474;3	387;0;432;312;0	360;0	566;747	023;3	227;0; ; ; ; ; ; ; ;
3051;154;435;320;0	618;0	559;750	474;3	279;0;423;294;0	360;0	566;747	023;3	293;0; ; ; ; ; ; ; ;
3071;155;436;313;0	618;0	559;750	474;3	171;0;443;315;0	360;0	566;747	023;3	396;0; ; ; ; ; ; ; ;
3091;156;427;277;0	618;0	559;750	474;3	349;0;422;298;0	360;0	566;747	023;3	190;0;6;426;296; ; ; ; ;
3112;157;435;295;0	618;0	559;751	963;3	271;0;428;305;0	360;0	566;747	883;3	249;0;6;426;296; ; ; ; ;
3131;158;422;287;0	618;0	559;751	963;3	236;0;441;307;0	360;0	566;747	883;3	368;0;6;426;296; ; ; ; ;
3152;159;421;286;0	618;0	559;751	963;3	443;0;435;303;0	360;0	566;747	883;3	309;0;6;426;296; ; ; ; ;
3171;160;431;304;0	618;0	559;751	963;3	258;0;418;319;0	360;0	566;747	883;3	212;0;6;426;296; ; ; ; ;
3192;161;415;317;0	618;0	559;751	963;3	387;0;425;253;0	360;0	566;747	883;3	398;0;6;426;296; ; ; ; ;
3211;162;416;322;0	618;0	559;752	615;3	309;0;430;251;0	360;0	566;747	049;3	343;0;6;426;296; ; ; ; ;
3232;163;410;324;0	618;0	559;752	615;3	371;0;436;336;0	360;0	566;747	049;3	293;0; ; ; ; ; ; ; ;
3250;164;410;294;0	618;0	559;752	615;3	371;0;421;289;0	360;0	566;747	049;3	423;0; ; ; ; ; ; ; ;
3272;165;376;293;0	618;0	558;752	615;3	394;0;360;240;0	360;0	565;747	049;3	483;0; ; ; ; ; ; ; ;
3290;166;365;300;0	618;0	558;752	615;3	397;0;375;217;0	360;0	565;747	049;3	242;0; ; ; ; ; ; ; ;
3312;167;355;302;0	618;0	558;752	829;3	401;0;389;194;0	360;0	565;747	605;3	320;0; ; ; ; ; ; ; ;
3330;168;384;225;0	618;0	558;752	829;3	324;0;409;307;0	360;0	565;747	605;3	402;0;7;380;275; ; ; ; ;
3352;169;351;255;0	618;0	558;752	829;3	331;0;403;278;0	360;0	565;747	605;3	297;0;7;380;275; ; ; ; ;
3370;170;337;247;0	618;0	558;752	829;3	362;0;399;266;0	360;0	566;747	605;3	273;0;7;380;275; ; ; ; ;
3392;171;374;294;0	618;0	558;752	829;3	194;0;397;244;0	360;0	565;747	605;3	206;0;7;380;275; ; ; ; ;
3410;172;353;306;0	618;0	558;751	879;3	191;0;395;230;0	360;0	565;746	727;3	164;0;7;380;275; ; ; ; ;
3431;173;382;292;0	618;0	558;751	879;3	060;0;398;283;0	360;0	565;746	727;3	297;0;7;380;275; ; ; ; ;
3450;174;387;303;0	618;0	558;751	879;3	140;0;387;315;0	360;0	565;746	727;3	190;0;7;380;275; ; ; ; ;
3471;175;392;274;0	618;0	558;751	879;3	202;0;378;280;0	360;0	565;746	727;3	147;0; ; ; ; ; ; ; ;
3490;176;378;270;0	618;0	558;751	879;3	209;0;381;244;0	360;0	565;746	727;3	137;0; ; ; ; ; ; ; ;
3511;177;382;271;0	618;0	558;748	869;3	203;0;382;248;0	361;0	565;747	154;3	129;0; ; ; ; ; ; ; ;
3529;178;364;282;0	618;0	558;748	869;3	152;0;388;232;0	361;0	565;747	154;3	204;0; ; ; ; ; ; ; ;
3551;179;271;290;0	620;0	559;748	869;3	239;0;340;263;0	362;0	566;747	154;3	340;0; ; ; ; ; ; ; ;
3569;180;306;356;0	620;0	560;748	869;3	086;0;288;376;0	362;0	567;747	154;3	239;0; ; ; ; ; ; ; ;
3591;181;289;377;0	620;0	560;748	869;3	162;0;302;319;0	362;0	567;747	154;3	180;0; ; ; ; ; ; ; ;
3609;182;307;399;0	620;0	560;747	929;3	164;0;311;378;0	362;0	567;746	333;3	217;0; ; ; ; ; ; ; ;
3629;183;279;343;0	620;0	560;747	929;3	244;0;303;400;0	363;0	567;746	333;3	353;0; ; ; ; ; ; ; ;
3649;184;262;342;0	620;0	560;747	929;3	155;0;256;320;0	363;0	567;746	333;3	102;0; ; ; ; ; ; ; ;
3669;185;284;327;0	620;0	560;747	929;3	059;0;269;309;0	363;0	567;746	333;3	045;0; ; ; ; ; ; ; ;
3689;186;278;373;0	621;0	560;747	929;3	267;0;273;332;0	363;0	567;746	333;3	183;0; ; ; ; ; ; ; ;
3709;187;275;371;0	621;0	560;748	043;3	201;0;278;332;0	363;0	567;745	546;3	188;0; ; ; ; ; ; ; ;
3729;188;278;371;0	621;0	560;748	043;3	125;0;288;326;0	363;0	567;745	546;3	111;0; ; ; ; ; ; ; ;
3749;189;264;312;0	621;0	560;748	043;3	087;0;284;378;0	363;0	567;745	546;3	201;0; ; ; ; ; ; ; ;
3769;190;271;308;0	621;0	560;748	043;3	190;0;222;266;0	363;0	567;745	546;2	740;0; ; ; ; ; ; ; ;
3789;191;255;332;0	620;0	560;748	043;3	307;0;327;395;0	363;0	567;745	546;3	397;0; ; ; ; ; ; ; ;
3809;192;254;339;0	620;0	560;747	118;3	324;0;315;364;0	363;0	567;745	332;3	350;0; ; ; ; ; ; ; ;
3829;193;292;365;0	620;0	560;747	118;3	035;0;275;343;0	363;0	567;745	332;3	057;0; ; ; ; ; ; ; ;
3848;194;291;348;0	621;0	560;747	118;3	034;0;253;353;0	363;0	567;745	332;3	066;0; ; ; ; ; ; ; ;
3869;195;310;409;0	620;0	560;747	118;3	202;0;271;330;0	363;0	567;745	332;3	080;0; ; ; ; ; ; ; ;
3888;196;279;351;0	620;0	560;747	118;3	089;0;264;302;0	363;0	567;745	332;3	026;0; ; ; ; ; ; ; ;
3908;197;283;371;0	620;0	560;748	280;3	140;0;257;299;0	362;0	567;744	100;3	027;0; ; ; ; ; ; ; ;
3928;198;254;306;0	620;0	560;748	280;3	018;0;268;333;0	362;0	567;744	100;3	082;0; ; ; ; ; ; ; ;
3948;199;265;328;0	620;0	560;748	280;3	057;0;271;316;0	362;0	567;744	100;3	001;0; ; ; ; ; ; ; ;
3968;200;324;346;0	619;0	559;748	280;3	034;0;317;335;0	362;0	567;744	100;3	091;0; ; ; ; ; ; ; ;
3988;201;383;292;0	618;0	559;748	280;3	149;0;382;296;0	360;0	567;744	100;3	043;0; ; ; ; ; ; ; ;
4008;202;414;304;0	617;0	559;749	786;3	180;0;404;294;0	360;0	567;745	317;3	027;0; ; ; ; ; ; ; ;
4028;203;435;317;0	617;0	559;749	786;3	216;0;439;358;0	359;0	567;745	317;3	160;0; ; ; ; ; ; ; ;
4048;204;421;326;0	617;0	559;749	786;3	084;0;412;251;0	359;0	567;745	317;3	080;0; ; ; ; ; ; ; ;
4068;205;390;285;0	617;0	559;749	786;3	232;0;399;243;0	359;0	567;745	317;2	994;0; ; ; ; ; ; ; ;
4088;206;404;296;0	617;0	559;749	786;3	135;0;421;274;0	359;0	567;745	317;3	018;0; ; ; ; ; ; ; ;
4108;207;389;288;0	617;0	559;750	166;3	203;0;419;278;0	359;0	567;746	793;3	048;0; ; ; ; ; ; ; ;
4128;208;419;300;0	617;0	559;750	166;3	038;0;436;293;0	359;0	567;746	793;3	227;0; ; ; ; ; ; ; ;
4147;209;474;351;0	616;0	559;750	166;3	010;0;490;301;0	358;0	567;746	793;3	156;0; ; ; ; ; ; ; ;
4167;210;505;335;0	615;0	559;750	166;3	069;0;520;271;0	357;0	567;746	793;3	236;0; ; ; ; ; ; ; ;
4187;211;-800;-600;0	357;0	567;-1	000;-1	000;4;488;364;0	357;0	567;746	793;3	304;0; ; ; ; ; ; ; ;
4207;212;-800;-600;0	615;0	559;-1	000;-1	000;4;497;366;0	357;0	567;746	887;3	296;0; ; ; ; ; ; ; ;
4227;213;490;330;0	615;0	559;749	229;3	102;0;504;338;0	357;0	567;746	887;3	122;0; ; ; ; ; ; ; ;
4247;214;485;328;0	616;0	559;749	229;3	176;0;499;352;0	357;0	567;746	887;3	180;0; ; ; ; ; ; ; ;
4267;215;506;329;0	616;0	559;749	229;3	155;0;474;378;0	358;0	567;746	887;3	218;0; ; ; ; ; ; ; ;
4287;216;491;323;0	616;0	559;749	229;3	170;0;500;306;0	358;0	567;746	887;3	138;0; ; ; ; ; ; ; ;
4307;217;494;320;0	616;0	559;750	312;3	165;0;492;319;0	358;0	567;745	339;3	171;0; ; ; ; ; ; ; ;
4327;218;467;307;0	616;0	559;750	312;3	460;0;500;298;0	358;0	567;745	339;3	195;0; ; ; ; ; ; ; ;
4347;219;491;313;0	616;0	559;750	312;3	193;0;525;334;0	358;0	567;745	339;3	296;0; ; ; ; ; ; ; ;
4367;220;508;304;0	616;0	559;750	312;3	010;0;484;364;0	358;0	567;745	339;3	294;0; ; ; ; ; ; ; ;
4387;221;493;367;0	616;0	559;750	312;3	189;0;501;362;0	358;0	567;745	339;3	118;0; ; ; ; ; ; ; ;
4407;222;498;374;0	616;0	559;749	035;3	121;0;504;358;0	358;0	567;746	221;3	165;0; ; ; ; ; ; ; ;
4426;223;356;316;0	618;0	560;749	035;3	116;0;351;349;0	360;0	567;746	221;3	177;0; ; ; ; ; ; ; ;
4446;224;325;334;0	619;0	560;749	035;3	250;0;313;309;0	361;0	567;746	221;3	160;0; ; ; ; ; ; ; ;
4466;225;291;346;0	619;0	560;749	035;3	187;0;299;366;0	361;0	567;746	221;3	053;0; ; ; ; ; ; ; ;
4486;226;298;311;0	619;0	560;749	035;3	058;0;295;318;0	361;0	567;746	221;3	114;0;8;295;332; ; ; ; ;
4506;227;305;325;0	619;0	560;746	859;3	096;0;289;342;0	361;0	567;744	159;3	065;0;8;295;332; ; ; ; ;
4526;228;292;370;0	619;0	560;746	859;3	091;0;286;288;0	361;0	567;744	159;2	999;0;8;295;332; ; ; ; ;
4546;229;308;322;0	619;0	560;746	859;3	321;0;299;342;0	361;0	567;744	159;2	992;0;8;295;332; ; ; ; ;
4566;230;312;311;0	619;0	560;746	859;3	208;0;301;344;0	361;0	568;744	159;2	932;0;8;295;332; ; ; ; ;
4586;231;303;356;0	619;0	560;746	859;3	127;0;269;316;0	361;0	568;744	159;2	862;0;8;295;332; ; ; ; ;
4606;232;303;327;0	619;0	560;747	960;3	221;0;273;344;0	361;0	567;746	316;2	840;0;8;295;332; ; ; ; ;
4626;233;330;239;0	618;0	558;747	960;3	094;0;341;184;0	361;0	566;746	316;3	179;0;9;364;191; ; ; ; ;
4646;234;353;196;0	618;0	558;747	960;3	108;0;349;189;0	361;0	565;746	316;3	108;0;9;364;191; ; ; ; ;
4666;235;343;191;0	618;0	557;747	960;3	183;0;370;201;0	360;0	565;746	316;3	108;0;9;364;191; ; ; ; ;
4686;236;359;216;0	617;0	557;747	960;3	022;0;372;196;0	360;0	565;746	316;3	165;0;9;364;191; ; ; ; ;
4705;237;357;190;0	617;0	557;748	868;3	045;0;375;201;0	360;0	565;746	452;3	129;0;9;364;191; ; ; ; ;
4725;238;352;198;0	617;0	557;748	868;3	119;0;350;184;0	360;0	565;746	452;3	183;0;9;364;191; ; ; ; ;
4745;239;359;232;0	617;0	557;748	868;3	035;0;361;173;0	360;0	565;746	452;3	122;0;9;364;191; ; ; ; ;
4765;240;372;194;0	617;0	557;748	868;3	007;0;350;183;0	360;0	565;746	452;3	045;0;9;364;191; ; ; ; ;
4785;241;359;190;0	617;0	557;748	868;3	285;0;376;182;0	360;0	565;746	452;3	104;0;9;364;191; ; ; ; ;
4805;242;364;196;0	617;0	557;749	302;3	251;0;377;177;0	360;0	565;747	843;3	077;0;9;364;191; ; ; ; ;
4825;243;360;214;0	617;0	557;749	302;2	975;0;339;183;0	360;0	565;747	843;3	180;0;9;364;191; ; ; ; ;
4845;244;359;198;0	617;0	557;749	302;3	052;0;347;200;0	359;0	565;747	843;3	151;0;9;364;191; ; ; ; ;
4865;245;358;207;0	617;0	557;749	302;3	105;0;367;153;0	359;0	565;747	843;3	159;0;9;364;191; ; ; ; ;
4885;246;373;185;0	617;0	557;749	302;3	100;0;373;180;0	359;0	565;747	843;3	141;0;9;364;191; ; ; ; ;
4905;247;374;181;0	617;0	557;751	333;3	104;0;380;179;0	359;0	565;746	381;3	134;0;9;364;191; ; ; ; ;
4925;248;375;198;0	617;0	557;751	333;3	029;0;369;192;0	359;0	565;746	381;3	013;0;9;364;191; ; ; ; ;
4945;249;384;200;0	617;0	557;751	333;3	094;0;365;171;0	359;0	565;746	381;3	048;0;9;364;191; ; ; ; ;
4965;250;378;201;0	617;0	557;751	333;3	044;0;347;206;0	359;0	565;746	381;2	989;0;9;364;191; ; ; ; ;
4985;251;368;193;0	617;0	557;751	333;3	110;0;376;163;0	359;0	565;746	381;3	101;0;9;364;191; ; ; ; ;
5005;252;371;195;0	616;0	558;750	250;3	094;0;371;172;0	358;0	565;745	812;3	097;0;9;364;191; ; ; ; ;
5025;253;424;200;0	616;0	558;750	250;3	156;0;428;210;0	358;0	566;745	812;3	054;0; ; ; ; ; ; ; ;
5044;254;437;255;0	616;0	558;750	250;3	123;0;423;218;0	358;0	566;745	812;3	022;0; ; ; ; ; ; ; ;
5064;255;442;202;0	616;0	558;750	250;3	111;0;448;195;0	358;0	566;745	812;3	206;0;10;436;224; ; ; ; ;
5085;256;435;232;0	616;0	558;750	250;3	020;0;433;187;0	358;0	566;745	812;3	170;0;10;436;224; ; ; ; ;
5104;257;437;250;0	617;0	558;749	191;2	985;0;437;180;0	359;0	566;745	347;3	132;0;10;436;224; ; ; ; ;
5124;258;436;193;0	617;0	558;749	191;3	099;0;434;222;0	359;0	566;745	347;3	113;0;10;436;224; ; ; ; ;
5144;259;424;240;0	617;0	558;749	191;2	996;0;435;226;0	359;0	566;745	347;3	011;0;10;436;224; ; ; ; ;
5164;260;446;257;0	617;0	558;749	191;3	053;0;438;209;0	359;0	566;745	347;3	128;0;10;436;224; ; ; ; ;
5184;261;424;239;0	617;0	558;749	191;3	090;0;451;233;0	359;0	566;745	347;3	042;0;10;436;224; ; ; ; ;
5204;262;432;244;0	617;0	558;749	888;3	055;0;454;229;0	358;0	566;745	834;3	093;0;10;436;224; ; ; ; ;
5224;263;-800;-600;0	357;0	568;-1	000;-1	000;4;552;338;0	357;0	568;745	834;3	003;0; ; ; ; ; ; ; ;
5244;264;538;393;0	615;0	561;749	888;3	092;0;552;304;0	357;0	569;745	834;3	132;0; ; ; ; ; ; ; ;
5264;265;558;337;0	615;0	561;749	888;3	173;0;533;339;0	357;0	569;745	834;2	946;0; ; ; ; ; ; ; ;
5284;266;537;389;0	615;0	561;749	888;3	286;0;533;415;0	357;0	569;745	834;3	135;0; ; ; ; ; ; ; ;
5304;267;543;367;0	615;0	561;752	162;3	388;0;534;413;0	357;0	569;746	312;3	075;0; ; ; ; ; ; ; ;
5323;268;530;360;0	615;0	561;752	162;3	232;0;556;348;0	357;0	569;746	312;3	216;0; ; ; ; ; ; ; ;
5343;269;510;385;0	615;0	561;752	162;3	335;0;515;445;0	357;0	569;746	312;3	518;0; ; ; ; ; ; ; ;
5363;270;564;349;0	615;0	561;752	162;3	104;0;570;352;0	357;0	569;746	312;3	065;0; ; ; ; ; ; ; ;
5383;271;601;364;0	615;0	561;752	162;3	147;0;587;399;0	357;0	569;746	312;3	242;0; ; ; ; ; ; ; ;
5403;272;609;370;0	614;0	562;749	866;3	124;0;582;429;0	356;0	570;745	551;3	279;0; ; ; ; ; ; ; ;
5423;273;642;400;0	614;0	562;749	866;3	118;0;648;385;0	356;0	570;745	551;3	204;0; ; ; ; ; ; ; ;
5443;274;647;389;0	614;0	561;749	866;3	196;0;612;455;0	356;0	570;745	551;3	324;0; ; ; ; ; ; ; ;
5463;275;610;420;0	614;0	562;749	866;3	263;0;616;427;0	355;0	570;745	551;3	208;0; ; ; ; ; ; ; ;
5483;276;637;407;0	614;0	562;749	866;3	079;0;630;427;0	355;0	570;745	551;3	085;0; ; ; ; ; ; ; ;
5503;277;630;409;0	614;0	562;750	345;3	133;0;610;429;0	355;0	570;744	217;3	101;0; ; ; ; ; ; ; ;
5523;278;633;353;0	614;0	562;750	345;3	091;0;611;423;0	355;0	570;744	217;3	404;0; ; ; ; ; ; ; ;
5543;279;656;413;0	614;0	562;750	345;3	006;0;636;418;0	355;0	570;744	217;3	271;0; ; ; ; ; ; ; ;
5563;280;618;423;0	614;0	562;750	345;3	228;0;652;448;0	355;0	570;744	217;3	343;0; ; ; ; ; ; ; ;
5583;281;620;418;0	614;0	561;750	345;3	189;0;640;440;0	355;0	570;744	217;3	448;0; ; ; ; ; ; ; ;
5603;282;623;423;0	614;0	561;749	774;3	208;0;648;445;0	355;0	570;746	211;3	411;0; ; ; ; ; ; ; ;
5622;283;608;479;0	614;0	561;749	774;3	425;0;608;453;0	355;0	570;746	211;3	463;0; ; ; ; ; ; ; ;
5642;284;648;400;0	614;0	561;749	774;3	089;0;634;418;0	355;0	570;746	211;3	375;0; ; ; ; ; ; ; ;
5662;285;632;401;0	614;0	561;749	774;3	297;0;626;439;0	355;0	570;746	211;3	233;0; ; ; ; ; ; ; ;
5682;286;663;406;0	614;0	561;749	774;3	164;0;639;409;0	355;0	570;746	211;3	285;0; ; ; ; ; ; ; ;
5702;287;663;408;0	614;0	561;750	591;3	262;0;637;414;0	355;0	570;745	119;3	203;0; ; ; ; ; ; ; ;
5722;288;639;430;0	614;0	562;750	591;3	200;0;626;448;0	356;0	570;745	119;3	398;0; ; ; ; ; ; ; ;
5742;289;630;433;0	614;0	562;750	591;3	111;0;624;479;0	356;0	570;745	119;3	494;0; ; ; ; ; ; ; ;
5762;290;612;410;0	614;0	562;750	591;3	334;0;615;418;0	356;0	570;745	119;3	317;0; ; ; ; ; ; ; ;
5782;291;594;419;0	614;0	562;750	591;3	250;0;606;456;0	356;0	570;745	119;3	330;0; ; ; ; ; ; ; ;
5802;292;582;414;0	614;0	562;750	556;3	265;0;601;457;0	356;0	570;745	097;3	342;0; ; ; ; ; ; ; ;
5822;293;619;357;0	614;0	562;750	556;3	526;0;609;438;0	356;0	570;745	097;3	433;0; ; ; ; ; ; ; ;
5842;294;626;437;0	614;0	562;750	556;3	245;0;604;444;0	356;0	570;745	097;3	263;0; ; ; ; ; ; ; ;
5862;295;593;436;0	614;0	562;750	556;3	341;0;598;438;0	356;0	570;745	097;3	572;0; ; ; ; ; ; ; ;
5882;296;621;355;0	614;0	562;750	556;3	416;0;624;433;0	356;0	570;745	097;3	291;0; ; ; ; ; ; ; ;
5901;297;616;395;0	615;0	562;750	383;3	289;0;621;434;0	356;0	570;745	893;3	407;0; ; ; ; ; ; ; ;
5922;298;577;325;0	615;0	562;750	383;3	266;0;583;409;0	357;0	569;745	893;3	446;0; ; ; ; ; ; ; ;
5941;299;550;365;0	616;0	561;750	383;3	166;0;550;376;0	358;0	569;745	893;3	351;0; ; ; ; ; ; ; ;
5961;300;567;365;0	616;0	561;750	383;3	148;0;571;361;0	357;0	569;745	893;3	416;0; ; ; ; ; ; ; ;
5981;301;536;376;0	616;0	561;750	383;3	315;0;535;406;0	357;0	569;745	893;3	371;0; ; ; ; ; ; ; ;
6001;302;538;379;0	616;0	561;751	192;3	269;0;538;385;0	357;0	569;746	997;3	404;0; ; ; ; ; ; ; ;
6021;303;519;383;0	616;0	561;751	192;3	231;0;555;376;0	357;0	569;746	997;3	347;0; ; ; ; ; ; ; ;
6041;304;525;357;0	616;0	561;751	192;3	115;0;519;376;0	357;0	569;746	997;3	179;0; ; ; ; ; ; ; ;
6061;305;521;382;0	616;0	561;751	192;3	174;0;541;385;0	358;0	569;746	997;3	192;0; ; ; ; ; ; ; ;
6081;306;511;357;0	616;0	561;751	192;3	399;0;569;335;0	358;0	569;746	997;3	254;0; ; ; ; ; ; ; ;
6101;307;513;365;0	616;0	561;750	710;3	368;0;557;335;0	358;0	569;746	057;3	161;0; ; ; ; ; ; ; ;
6121;308;521;360;0	617;0	561;750	710;3	437;0;523;370;0	358;0	569;746	057;3	288;0; ; ; ; ; ; ; ;
6141;309;513;380;0	617;0	561;750	710;3	416;0;553;345;0	358;0	569;746	057;3	130;0; ; ; ; ; ; ; ;
6161;310;446;409;0	618;0	562;750	710;3	056;0;439;360;0	360;0	569;746	057;3	263;0; ; ; ; ; ; ; ;
6181;311;438;391;0	618;0	562;750	710;3	288;0;440;435;0	360;0	569;746	057;3	315;0; ; ; ; ; ; ; ;
6201;312;430;405;0	617;0	562;749	249;3	169;0;443;432;0	359;0	569;745	201;3	268;0; ; ; ; ; ; ; ;
6220;313;446;366;0	617;0	562;749	249;3	232;0;449;352;0	359;0	569;745	201;3	227;0; ; ; ; ; ; ; ;
6240;314;424;379;0	617;0	562;749	249;3	170;0;444;345;0	359;0	569;745	201;3	157;0; ; ; ; ; ; ; ;
6260;315;433;341;0	617;0	562;749	249;3	229;0;447;396;0	359;0	569;745	201;3	224;0; ; ; ; ; ; ; ;
6280;316;433;333;0	617;0	562;749	249;3	328;0;430;358;0	359;0	569;745	201;3	089;0; ; ; ; ; ; ; ;
6300;317;433;325;0	617;0	562;749	043;3	319;0;427;367;0	359;0	569;744	826;3	087;0; ; ; ; ; ; ; ;
6320;318;446;393;0	617;0	562;749	043;3	161;0;466;386;0	359;0	569;744	826;3	437;0; ; ; ; ; ; ; ;
6340;319;448;375;0	617;0	562;749	043;3	280;0;459;422;0	358;0	570;744	826;3	231;0; ; ; ; ; ; ; ;
6360;320;388;401;0	617;0	562;749	043;3	278;0;403;442;0	359;0	570;744	826;3	409;0; ; ; ; ; ; ; ;
6380;321;399;386;0	617;0	562;749	043;3	243;0;411;365;0	359;0	570;744	826;3	194;0; ; ; ; ; ; ; ;
6400;322;410;383;0	617;0	562;749	248;3	232;0;417;385;0	359;0	569;745	643;3	244;0; ; ; ; ; ; ; ;
6420;323;398;396;0	617;0	562;749	248;3	223;0;398;426;0	359;0	569;745	643;3	265;0; ; ; ; ; ; ; ;
6440;324;413;407;0	617;0	561;749	248;3	226;0;415;372;0	359;0	569;745	643;3	375;0; ; ; ; ; ; ; ;
6460;325;401;381;0	617;0	561;749	248;3	398;0;404;345;0	359;0	569;745	643;3	463;0; ; ; ; ; ; ; ;
6480;326;417;371;0	617;0	561;749	248;3	294;0;394;422;0	359;0	569;745	643;3	341;0; ; ; ; ; ; ; ;
6499;327;415;368;0	617;0	562;749	354;3	344;0;400;388;0	359;0	569;745	918;3	360;0; ; ; ; ; ; ; ;
6520;328;386;395;0	618;0	562;749	354;3	315;0;404;380;0	359;0	569;745	918;3	455;0; ; ; ; ; ; ; ;
6539;329;397;455;0	618;0	562;749	354;3	330;0;388;445;0	360;0	569;745	918;3	424;0; ; ; ; ; ; ; ;
6559;330;384;398;0	618;0	562;749	354;3	408;0;378;436;0	360;0	569;745	918;3	449;0; ; ; ; ; ; ; ;
6579;331;390;395;0	618;0	562;749	354;3	300;0;375;423;0	360;0	569;745	918;3	444;0; ; ; ; ; ; ; ;
6599;332;393;411;0	618;0	562;748	531;3	323;0;372;414;0	360;0	569;745	581;3	432;0; ; ; ; ; ; ; ;
6619;333;387;408;0	618;0	562;748	531;3	432;0;384;385;0	360;0	569;745	581;3	446;0; ; ; ; ; ; ; ;
6639;334;398;415;0	618;0	562;748	531;3	194;0;378;389;0	360;0	569;745	581;3	206;0; ; ; ; ; ; ; ;
6659;335;379;462;0	618;0	562;748	531;3	390;0;385;412;0	360;0	569;745	581;3	352;0; ; ; ; ; ; ; ;
6679;336;376;484;0	618;0	562;748	531;3	644;0;399;351;0	360;0	569;745	581;3	404;0; ; ; ; ; ; ; ;
6699;337;372;505;0	618;0	562;748	751;3	593;0;399;355;0	360;0	569;746	516;3	321;0; ; ; ; ; ; ; ;
6719;338;352;394;0	618;0	562;748	751;3	218;0;373;360;0	360;0	569;746	516;3	260;0;11;376;385; ; ; ; ;
6739;339;383;419;0	618;0	562;748	751;3	344;0;379;350;0	360;0	569;746	516;3	225;0;11;376;385; ; ; ; ;
6759;340;359;407;0	618;0	561;748	751;3	411;0;373;354;0	360;0	569;746	516;3	191;0;11;376;385; ; ; ; ;
6779;341;385;377;0	619;0	561;748	751;3	356;0;357;395;0	360;0	569;746	516;3	277;0;11;376;385; ; ; ; ;
6799;342;379;385;0	619;0	561;749	188;3	385;0;357;395;0	360;0	569;745	507;3	248;0;11;376;385; ; ; ; ;
6818;343;381;374;0	619;0	562;749	188;3	248;0;377;409;0	360;0	569;745	507;3	305;0;11;376;385; ; ; ; ;
6838;344;370;417;0	619;0	562;749	188;3	389;0;365;331;0	360;0	569;745	507;3	247;0;11;376;385; ; ; ; ;
6858;345;396;389;0	619;0	562;749	188;3	197;0;374;383;0	361;0	569;745	507;3	345;0;11;376;385; ; ; ; ;
6878;346;342;394;0	619;0	562;749	188;3	450;0;401;391;0	361;0	569;745	507;3	430;0;11;376;385; ; ; ; ;
6898;347;340;400;0	619;0	562;748	136;3	402;0;399;363;0	361;0	569;745	792;3	437;0;11;376;385; ; ; ; ;
6918;348;387;379;0	619;0	562;748	136;3	132;0;383;389;0	361;0	569;745	792;3	205;0;11;376;385; ; ; ; ;
6938;349;405;398;0	619;0	562;748	136;3	077;0;398;381;0	360;0	569;745	792;3	368;0;11;376;385; ; ; ; ;
6958;350;372;376;0	619;0	562;748	136;3	309;0;366;359;0	360;0	569;745	792;3	114;0; ; ; ; ; ; ; ;
6978;351;384;434;0	619;0	562;748	136;3	241;0;381;376;0	360;0	569;745	792;3	207;0; ; ; ; ; ; ; ;
6998;352;384;440;0	619;0	562;747	965;3	280;0;381;367;0	360;0	569;745	861;3	225;0; ; ; ; ; ; ; ;
7018;353;393;405;0	619;0	562;747	965;3	203;0;412;404;0	360;0	570;745	861;3	487;0; ; ; ; ; ; ; ;
7038;354;383;410;0	619;0	562;747	965;3	272;0;372;434;0	360;0	570;745	861;3	285;0; ; ; ; ; ; ; ;
7058;355;350;390;0	618;0	562;747	965;3	222;0;388;394;0	360;0	570;745	861;3	408;0; ; ; ; ; ; ; ;
7078;356;350;375;0	618;0	562;747	965;3	298;0;363;444;0	360;0	570;745	861;3	473;0; ; ; ; ; ; ; ;
7098;357;350;371;0	618;0	562;747	657;3	288;0;365;434;0	360;0	570;744	456;3	395;0; ; ; ; ; ; ; ;
7117;358;399;440;0	618;0	562;747	657;3	185;0;386;409;0	360;0	570;744	456;3	216;0; ; ; ; ; ; ; ;
7137;359;387;372;0	618;0	561;747	657;3	186;0;376;462;0	360;0	569;744	456;3	477;0; ; ; ; ; ; ; ;
7157;360;368;460;0	618;0	561;747	657;3	236;0;375;362;0	360;0	569;744	456;3	179;0; ; ; ; ; ; ; ;
7177;361;390;336;0	617;0	560;747	657;3	208;0;307;222;0	360;0	568;744	456;2	857;0; ; ; ; ; ; ; ;
7197;362;385;353;0	617;0	559;749	040;3	229;0;295;204;0	360;0	567;746	899;2	892;0; ; ; ; ; ; ; ;
7217;363;394;328;0	617;0	559;749	040;3	366;0;366;219;0	360;0	567;746	899;3	276;0; ; ; ; ; ; ; ;
7237;364;362;286;0	617;0	559;749	040;3	258;0;391;270;0	360;0	567;746	899;3	125;0; ; ; ; ; ; ; ;
7257;365;371;258;0	618;0	560;749	040;3	251;0;388;285;0	360;0	567;746	899;3	267;0; ; ; ; ; ; ; ;
7277;366;391;299;0	618;0	560;749	040;3	199;0;410;306;0	360;0	567;746	899;3	359;0; ; ; ; ; ; ; ;
7297;367;378;295;0	618;0	560;748	794;3	176;0;416;324;0	360;0	568;745	249;3	320;0; ; ; ; ; ; ; ;
7317;368;395;257;0	618;0	560;748	794;3	279;0;446;282;0	360;0	568;745	249;3	455;0;12;392;261; ; ; ; ;
7337;369;400;266;0	618;0	560;748	794;3	354;0;390;247;0	360;0	568;745	249;3	355;0;12;392;261; ; ; ; ;
7357;370;384;275;0	618;0	560;748	794;3	181;0;403;241;0	360;0	568;745	249;3	199;0;12;392;261; ; ; ; ;
7377;371;400;324;0	618;0	560;748	794;3	201;0;405;214;0	360;0	568;745	249;3	285;0;12;392;261; ; ; ; ;
7396;372;395;336;0	618;0	560;749	142;3	223;0;407;201;0	360;0	568;745	449;3	211;0;12;392;261; ; ; ; ;
7416;373;388;267;0	618;0	560;749	142;3	245;0;381;247;0	360;0	568;745	449;3	144;0;12;392;261; ; ; ; ;
7436;374;387;264;0	618;0	560;749	142;3	298;0;376;259;0	360;0	568;745	449;2	955;0;12;392;261; ; ; ; ;
7456;375;402;274;0	618;0	560;749	142;3	157;0;396;300;0	360;0	568;745	449;3	141;0; ; ; ; ; ; ; ;
7476;376;383;309;0	618;0	560;749	142;3	181;0;381;250;0	360;0	568;745	449;3	169;0; ; ; ; ; ; ; ;
7496;377;386;313;0	618;0	559;749	529;3	168;0;384;266;0	360;0	567;744	727;3	120;0; ; ; ; ; ; ; ;
7516;378;400;212;0	618;0	559;749	529;3	125;0;403;238;0	360;0	567;744	727;3	140;0;13;395;220; ; ; ; ;
7536;379;381;232;0	618;0	559;749	529;3	216;0;385;228;0	360;0	567;744	727;3	064;0;13;395;220; ; ; ; ;
7556;380;410;260;0	618;0	559;749	529;3	133;0;386;205;0	360;0	567;744	727;3	225;0;13;395;220; ; ; ; ;
7576;381;396;222;0	618;0	559;749	529;3	107;0;400;191;0	360;0	567;744	727;3	175;0;13;395;220; ; ; ; ;
7596;382;393;241;0	618;0	559;748	564;3	127;0;391;175;0	360;0	567;746	078;3	186;0;13;395;220; ; ; ; ;
7616;383;395;235;0	618;0	559;748	564;3	112;0;399;228;0	360;0	567;746	078;2	944;0;13;395;220; ; ; ; ;
7636;384;409;228;0	618;0	560;748	564;3	079;0;396;203;0	360;0	567;746	078;3	121;0;13;395;220; ; ; ; ;
7656;385;405;249;0	618;0	560;748	564;3	111;0;396;255;0	360;0	567;746	078;3	105;0; ; ; ; ; ; ; ;
7676;386;388;233;0	618;0	560;748	564;3	173;0;387;212;0	360;0	567;746	078;2	989;0; ; ; ; ; ; ; ;
7695;387;394;236;0	618;0	560;746	989;3	163;0;384;233;0	360;0	567;745	426;3	075;0; ; ; ; ; ; ; ;
7716;388;385;234;0	618;0	559;746	989;3	212;0;382;235;0	360;0	567;745	426;3	066;0; ; ; ; ; ; ; ;
7735;389;419;238;0	618;0	559;746	989;3	193;0;414;203;0	359;0	567;745	426;3	100;0; ; ; ; ; ; ; ;
7756;390;386;217;0	618;0	559;746	989;3	129;0;396;204;0	359;0	567;745	426;3	078;0; ; ; ; ; ; ; ;
7775;391;419;258;0	617;0	560;746	989;3	098;0;411;226;0	359;0	568;745	426;3	057;0; ; ; ; ; ; ; ;
7795;392;409;257;0	616;0	562;747	948;3	071;0;405;210;0	359;0	569;744	839;3	065;0; ; ; ; ; ; ; ;
7815;393;453;352;0	617;0	562;747	948;3	154;0;442;351;0	359;0	570;744	839;3	107;0; ; ; ; ; ; ; ;
7835;394;440;341;0	617;0	562;747	948;3	247;0;475;343;0	358;0	570;744	839;3	231;0; ; ; ; ; ; ; ;
7855;395;457;328;0	617;0	562;747	948;3	258;0;454;325;0	358;0	570;744	839;3	116;0; ; ; ; ; ; ; ;
7875;396;433;354;0	617;0	562;747	948;3	238;0;466;370;0	358;0	570;744	839;3	116;0; ; ; ; ; ; ; ;
7895;397;436;346;0	617;0	562;748	080;3	239;0;455;364;0	358;0	570;743	548;3	112;0; ; ; ; ; ; ; ;
7915;398;476;285;0	617;0	562;748	080;2	957;0;465;353;0	358;0	570;743	548;3	144;0; ; ; ; ; ; ; ;
7935;399;458;340;0	617;0	562;748	080;3	055;0;457;325;0	358;0	570;743	548;3	225;0; ; ; ; ; ; ; ;
7955;400;457;388;0	617;0	562;748	080;3	127;0;458;328;0	358;0	570;743	548;2	997;0; ; ; ; ; ; ; ;
7975;401;429;371;0	617;0	562;748	080;3	281;0;480;419;0	358;0	570;743	548;3	291;0; ; ; ; ; ; ; ;
7995;402;419;396;0	617;0	562;749	051;3	379;0;477;411;0	358;0	570;743	596;3	236;0; ; ; ; ; ; ; ;
8014;403;445;336;0	617;0	562;749	051;3	282;0;471;333;0	358;0	570;743	596;3	019;0; ; ; ; ; ; ; ;
8034;404;316;328;0	618;0	563;749	051;3	086;0;-800;-600;0	618;0	563;-1	000;-1	000;4; ; ; ; ; ; ; ;
8054;405;339;388;0	619;0	563;749	051;3	189;0;346;362;0	360;0	571;743	596;3	007;0; ; ; ; ; ; ; ;
8074;406;353;347;0	619;0	563;749	051;2	985;0;366;380;0	360;0	571;743	596;3	194;0; ; ; ; ; ; ; ;
8094;407;369;359;0	619;0	563;747	617;2	981;0;366;380;0	360;0	571;744	018;3	196;0; ; ; ; ; ; ; ;
8114;408;349;398;0	619;0	563;747	617;3	053;0;341;319;0	360;0	571;744	018;3	146;0; ; ; ; ; ; ; ;
8134;409;361;346;0	619;0	563;747	617;3	016;0;330;422;0	360;0	571;744	018;3	248;0; ; ; ; ; ; ; ;
8154;410;351;372;0	619;0	563;747	617;3	052;0;324;297;0	360;0	571;744	018;2	914;0; ; ; ; ; ; ; ;
8174;411;297;382;0	620;0	563;747	617;3	221;0;281;371;0	361;0	571;744	018;3	087;0; ; ; ; ; ; ; ;
8194;412;296;361;0	621;0	563;748	190;3	228;0;269;395;0	363;0	571;745	487;3	056;0; ; ; ; ; ; ; ;
8214;413;192;452;0	621;0	563;748	190;3	261;0;171;415;0	363;0	571;745	487;3	178;0; ; ; ; ; ; ; ;
8234;414;193;445;0	622;0	563;748	190;3	145;0;189;386;0	363;0	571;745	487;3	238;0; ; ; ; ; ; ; ;
8254;415;182;434;0	622;0	563;748	190;3	376;0;197;434;0	363;0	571;745	487;3	169;0; ; ; ; ; ; ; ;
8274;416;191;411;0	622;0	563;748	190;3	169;0;126;346;0	363;0	571;745	487;2	946;0; ; ; ; ; ; ; ;
8294;417;189;401;0	622;0	564;747	810;3	252;0;133;349;0	363;0	571;744	844;2	937;0; ; ; ; ; ; ; ;
8313;418;209;429;0	622;0	564;747	810;3	369;0;158;379;0	363;0	571;744	844;3	096;0;14;177;414; ; ; ; ;
8333;419;190;433;0	622;0	564;747	810;3	206;0;180;405;0	363;0	571;744	844;3	105;0;14;177;414; ; ; ; ;
8353;420;182;415;0	622;0	564;747	810;3	218;0;163;372;0	363;0	572;744	844;3	219;0;14;177;414; ; ; ; ;
8373;421;178;434;0	622;0	564;747	810;3	173;0;157;378;0	363;0	572;744	844;3	094;0;14;177;414; ; ; ; ;
8393;422;174;428;0	622;0	564;747	776;3	166;0;164;383;0	363;0	572;744	311;3	125;0;14;177;414; ; ; ; ;
8413;423;166;442;0	622;0	564;747	776;3	363;0;184;376;0	363;0	572;744	311;3	149;0;14;177;414; ; ; ; ;
8433;424;195;455;0	622;0	564;747	776;3	271;0;164;416;0	363;0	572;744	311;3	222;0;14;177;414; ; ; ; ;
8453;425;203;450;0	622;0	564;747	776;3	333;0;185;413;0	363;0	572;744	311;3	065;0;14;177;414; ; ; ; ;
8473;426;170;427;0	622;0	564;747	776;3	216;0;137;372;0	363;0	572;744	311;3	091;0;15;159;397; ; ; ; ;
8493;427;187;431;0	622;0	564;747	514;3	217;0;133;390;0	363;0	571;745	275;3	086;0;15;159;397; ; ; ; ;
8513;428;161;370;0	622;0	564;747	514;3	175;0;186;411;0	363;0	571;745	275;3	304;0;15;159;397; ; ; ; ;
8533;429;146;389;0	622;0	564;747	514;3	212;0;179;419;0	363;0	571;745	275;3	305;0;15;159;397; ; ; ; ;
8553;430;140;404;0	622;0	564;747	514;3	227;0;159;399;0	363;0	571;745	275;3	131;0;15;159;397; ; ; ; ;
8573;431;158;378;0	622;0	564;747	514;3	146;0;157;405;0	363;0	571;745	275;3	160;0;15;159;397; ; ; ; ;
8593;432;149;392;0	622;0	564;747	135;3	164;0;156;404;0	363;0	572;745	152;3	190;0;15;159;397; ; ; ; ;
8612;433;149;368;0	622;0	564;747	135;3	243;0;172;400;0	363;0	572;745	152;3	172;0;15;159;397; ; ; ; ;
8633;434;178;430;0	622;0	564;747	135;3	357;0;172;431;0	363;0	572;745	152;3	236;0; ; ; ; ; ; ; ;
8652;435;167;390;0	622;0	564;747	135;3	188;0;134;388;0	363;0	572;745	152;3	118;0; ; ; ; ; ; ; ;
8672;436;166;393;0	622;0	564;747	135;3	333;0;179;426;0	363;0	572;745	152;3	425;0; ; ; ; ; ; ; ;
8692;437;164;395;0	621;0	564;747	128;3	269;0;172;410;0	362;0	572;744	438;3	446;0; ; ; ; ; ; ; ;
8712;438;182;455;0	621;0	564;747	128;3	160;0;171;427;0	362;0	572;744	438;3	324;0; ; ; ; ; ; ; ;
8732;439;162;388;0	621;0	564;747	128;3	240;0;146;396;0	362;0	572;744	438;3	011;0; ; ; ; ; ; ; ;
8752;440;150;381;0	621;0	564;747	128;3	091;0;154;387;0	362;0	572;744	438;3	124;0; ; ; ; ; ; ; ;
8772;441;192;454;0	621;0	564;747	128;3	491;0;161;387;0	362;0	571;744	438;3	211;0;16;146;378; ; ; ; ;
8792;442;179;418;0	621;0	564;747	243;3	522;0;148;387;0	363;0	571;744	658;3	074;0;16;146;378; ; ; ; ;
8812;443;141;380;0	622;0	564;747	243;3	497;0;141;395;0	363;0	571;744	658;3	068;0;16;146;378; ; ; ; ;
8832;444;158;392;0	622;0	564;747	243;3	276;0;113;379;0	363;0	571;744	658;2	975;0;16;146;378; ; ; ; ;
8852;445;156;362;0	622;0	564;747	243;3	225;0;118;352;0	363;0	571;744	658;3	132;0;16;146;378; ; ; ; ;
8872;446;158;401;0	622;0	564;747	243;3	242;0;146;344;0	363;0	571;744	658;3	199;0;16;146;378; ; ; ; ;
8892;447;158;395;0	622;0	564;746	621;3	256;0;133;335;0	363;0	571;744	251;3	201;0;16;146;378; ; ; ; ;
8912;448;167;423;0	622;0	564;746	621;3	173;0;207;480;0	363;0	572;744	251;3	893;0; ; ; ; ; ; ; ;
8931;449;181;402;0	622;0	564;746	621;3	308;0;175;414;0	363;0	572;744	251;3	246;0; ; ; ; ; ; ; ;
8952;450;158;411;0	622;0	564;746	621;3	145;0;162;366;0	363;0	572;744	251;3	150;0; ; ; ; ; ; ; ;
8971;451;177;426;0	622;0	564;746	621;3	206;0;154;361;0	363;0	572;744	251;3	104;0; ; ; ; ; ; ; ;
8992;452;168;419;0	622;0	564;746	813;3	237;0;146;355;0	363;0	571;744	674;3	061;0; ; ; ; ; ; ; ;
9011;453;160;374;0	622;0	564;746	813;3	246;0;237;355;0	363;0	571;744	674;3	361;0; ; ; ; ; ; ; ;
9032;454;174;378;0	622;0	564;746	813;3	219;0;201;369;0	363;0	571;744	674;3	144;0; ; ; ; ; ; ; ;
9051;455;214;387;0	621;0	564;746	813;3	182;0;263;359;0	362;0	571;744	674;3	350;0; ; ; ; ; ; ; ;
9072;456;235;377;0	620;0	564;746	813;3	254;0;281;372;0	361;0	572;744	674;3	209;0; ; ; ; ; ; ; ;
9091;457;256;379;0	620;0	564;748	152;3	237;0;282;369;0	361;0	572;744	081;3	297;0; ; ; ; ; ; ; ;
9112;458;272;378;0	620;0	564;748	152;3	424;0;316;432;0	361;0	572;744	081;3	528;0; ; ; ; ; ; ; ;
9131;459;292;369;0	620;0	564;748	152;3	186;0;262;327;0	361;0	572;744	081;3	086;0; ; ; ; ; ; ; ;
9152;460;286;363;0	620;0	564;748	152;3	257;0;274;350;0	361;0	572;744	081;3	095;0; ; ; ; ; ; ; ;
9171;461;271;336;0	620;0	564;748	152;3	324;0;293;383;0	361;0	572;744	081;3	160;0; ; ; ; ; ; ; ;
9192;462;280;329;0	620;0	564;746	204;3	206;0;267;332;0	361;0	571;743	911;3	187;0; ; ; ; ; ; ; ;
9211;463;274;369;0	620;0	564;746	204;3	390;0;293;351;0	361;0	572;743	911;3	065;0; ; ; ; ; ; ; ;
9232;464;365;345;0	619;0	564;746	204;3	178;0;396;414;0	360;0	572;743	911;3	363;0; ; ; ; ; ; ; ;
9250;465;385;380;0	619;0	564;746	204;3	275;0;374;408;0	360;0	572;743	911;3	156;0; ; ; ; ; ; ; ;
9272;466;381;357;0	619;0	565;746	204;3	324;0;384;346;0	360;0	572;743	911;3	233;0; ; ; ; ; ; ; ;
9290;467;377;351;0	619;0	565;748	221;3	244;0;372;375;0	360;0	572;743	321;3	342;0; ; ; ; ; ; ; ;
9312;468;383;392;0	619;0	565;748	221;3	252;0;405;371;0	360;0	572;743	321;3	225;0; ; ; ; ; ; ; ;
9330;469;363;404;0	618;0	564;748	221;3	201;0;389;300;0	359;0	572;743	321;3	230;0; ; ; ; ; ; ; ;
9352;470;387;399;0	618;0	564;748	221;3	284;0;358;333;0	359;0	572;743	321;3	249;0; ; ; ; ; ; ; ;
9370;471;401;431;0	618;0	564;748	221;3	443;0;386;410;0	359;0	572;743	321;3	390;0; ; ; ; ; ; ; ;
9392;472;399;438;0	618;0	564;748	354;3	455;0;376;385;0	359;0	572;744	324;3	416;0; ; ; ; ; ; ; ;
9410;473;382;366;0	618;0	564;748	354;3	423;0;388;410;0	359;0	572;744	324;3	356;0; ; ; ; ; ; ; ;
9432;474;373;380;0	618;0	564;748	354;3	485;0;369;370;0	359;0	572;744	324;3	236;0; ; ; ; ; ; ; ;
9450;475;408;377;0	618;0	564;748	354;3	242;0;393;390;0	359;0	572;744	324;3	425;0; ; ; ; ; ; ; ;
9470;476;380;350;0	618;0	564;748	354;3	421;0;385;432;0	359;0	572;744	324;3	315;0; ; ; ; ; ; ; ;
9489;477;384;354;0	618;0	564;749	040;3	394;0;381;419;0	359;0	572;744	370;3	299;0; ; ; ; ; ; ; ;
9509;478;400;422;0	618;0	564;749	040;3	296;0;408;404;0	359;0	572;744	370;3	403;0; ; ; ; ; ; ; ;
9529;479;375;390;0	618;0	564;749	040;3	439;0;397;394;0	359;0	572;744	370;3	563;0; ; ; ; ; ; ; ;
9549;480;388;413;0	618;0	564;749	040;3	350;0;410;404;0	359;0	572;744	370;3	420;0; ; ; ; ; ; ; ;
9569;481;352;354;0	618;0	564;749	040;3	551;0;398;413;0	359;0	572;744	370;3	494;0; ; ; ; ; ; ; ;
9589;482;349;350;0	618;0	564;748	369;3	555;0;403;411;0	359;0	572;744	630;3	548;0; ; ; ; ; ; ; ;
9609;483;388;394;0	618;0	564;748	369;3	612;0;401;426;0	359;0	572;744	630;3	445;0; ; ; ; ; ; ; ;
9629;484;361;433;0	618;0	564;748	369;3	406;0;386;415;0	359;0	572;744	630;3	434;0; ; ; ; ; ; ; ;
9649;485;372;435;0	618;0	564;748	369;3	394;0;398;430;0	359;0	572;744	630;3	451;0; ; ; ; ; ; ; ;
9669;486;367;364;0	618;0	564;748	369;3	356;0;401;398;0	360;0	572;744	630;3	494;0; ; ; ; ; ; ; ;
9689;487;372;380;0	618;0	564;749	396;3	340;0;396;397;0	360;0	572;744	407;3	496;0; ; ; ; ; ; ; ;
9709;488;382;430;0	619;0	564;749	396;3	570;0;379;453;0	360;0	572;744	407;3	603;0; ; ; ; ; ; ; ;
9729;489;383;403;0	619;0	564;749	396;3	423;0;398;439;0	360;0	572;744	407;3	527;0; ; ; ; ; ; ; ;
9749;490;378;458;0	619;0	564;749	396;3	470;0;397;448;0	360;0	572;744	407;3	573;0; ; ; ; ; ; ; ;
9768;491;380;372;0	619;0	564;749	396;3	450;0;-800;-600;0	619;0	564;-1	000;-1	000;4; ; ; ; ; ; ; ;
9788;492;379;380;0	618;0	564;749	139;3	474;0;-800;-600;0	360;0	571;-1	000;-1	000;4; ; ; ; ; ; ; ;
9808;493;378;369;0	618;0	564;749	139;3	550;0;415;498;0	360;0	571;744	290;3	962;0; ; ; ; ; ; ; ;
9828;494;351;370;0	618;0	564;749	139;3	547;0;399;393;0	360;0	572;744	290;3	463;0; ; ; ; ; ; ; ;
9848;495;364;426;0	619;0	564;749	139;3	525;0;382;457;0	360;0	572;744	290;3	515;0; ; ; ; ; ; ; ;
9868;496;376;442;0	619;0	564;749	139;3	420;0;368;382;0	360;0	572;744	290;3	364;0; ; ; ; ; ; ; ;
9888;497;365;458;0	619;0	564;749	585;3	489;0;352;400;0	360;0	572;744	719;3	351;0; ; ; ; ; ; ; ;
9908;498;396;450;0	619;0	564;749	585;3	707;0;372;419;0	360;0	572;744	719;3	441;0; ; ; ; ; ; ; ;
9928;499;404;467;0	619;0	564;749	585;3	585;0;387;439;0	360;0	571;744	719;3	611;0; ; ; ; ; ; ; ;
9948;500;384;359;0	619;0	563;749	585;3	508;0;376;426;0	360;0	571;744	719;3	367;0; ; ; ; ; ; ; ;
9968;501;376;440;0	619;0	564;749	585;3	400;0;396;417;0	360;0	571;744	719;3	406;0; ; ; ; ; ; ; ;
9988;502;374;422;0	619;0	564;748	235;3	307;0;394;423;0	360;0	572;744	746;3	427;0; ; ; ; ; ; ; ;
10008;503;354;422;0	619;0	564;748	235;3	630;0;386;333;0	360;0	572;744	746;3	354;0; ; ; ; ; ; ; ;
10028;504;379;401;0	619;0	564;748	235;3	378;0;369;415;0	360;0	572;744	746;3	371;0;17;387;404; ; ; ; ;
10048;505;384;431;0	619;0	564;748	235;3	451;0;378;382;0	360;0	572;744	746;3	441;0;17;387;404; ; ; ; ;
10068;506;393;414;0	619;0	564;748	235;3	407;0;404;366;0	360;0	572;744	746;3	486;0;17;387;404; ; ; ; ;
10088;507;399;410;0	619;0	564;749	472;3	446;0;400;401;0	360;0	572;745	801;3	527;0;17;387;404; ; ; ; ;
10107;508;377;404;0	619;0	564;749	472;3	346;0;400;416;0	360;0	572;745	801;3	483;0;17;387;404; ; ; ; ;
10127;509;363;435;0	619;0	564;749	472;3	617;0;396;364;0	360;0	571;745	801;3	359;0;17;387;404; ; ; ; ;
10147;510;377;409;0	619;0	564;749	472;3	564;0;377;420;0	360;0	571;745	801;3	422;0;17;387;404; ; ; ; ;
10167;511;370;349;0	619;0	564;749	472;3	497;0;378;360;0	360;0	571;745	801;3	457;0; ; ; ; ; ; ; ;
10187;512;366;354;0	619;0	564;747	749;3	624;0;376;378;0	360;0	571;745	029;3	405;0; ; ; ; ; ; ; ;
10207;513;358;401;0	619;0	564;747	749;3	396;0;386;389;0	360;0	572;745	029;3	354;0; ; ; ; ; ; ; ;
10227;514;394;358;0	619;0	564;747	749;3	167;0;385;410;0	360;0	571;745	029;3	336;0; ; ; ; ; ; ; ;
10247;515;371;407;0	618;0	564;747	749;3	426;0;389;387;0	360;0	572;745	029;3	380;0; ; ; ; ; ; ; ;
10267;516;383;437;0	618;0	563;747	749;3	349;0;367;461;0	360;0	571;745	029;3	587;0; ; ; ; ; ; ; ;
10287;517;-800;-600;-1	000;-1	000;-1	000;-1	000;4;-800;-600;-1	000;-1	000;-1	000;-1	000;4; ; ; ; ; ; ; ;
10307;518;-800;-600;-1	000;-1	000;-1	000;-1	000;4;-800;-600;-1	000;-1	000;-1	000;-1	000;4; ; ; ; ; ; ; ;
10327;519;-800;-600;-1	000;-1	000;-1	000;-1	000;4;-800;-600;-1	000;-1	000;-1	000;-1	000;4; ; ; ; ; ; ; ;
10347;520;-800;-600;-1	000;-1	000;-1	000;-1	000;4;-800;-600;-1	000;-1	000;-1	000;-1	000;4; ; ; ; ; ; ; ;
10367;521;334;316;0	619;0	561;748	408;3	539;0;-800;-600;0	619;0	561;-1	000;-1	000;4; ; ; ; ; ; ; ;
10386;522;367;381;0	619;0	561;747	206;3	386;0;379;301;0	360;0	569;745	029;3	795;0;18;369;346; ; ; ; ;
10406;523;367;378;0	619;0	562;750	108;3	398;0;380;303;0	360;0	569;742	942;3	785;0;18;369;346; ; ; ; ;
10427;524;378;398;0	619;0	562;750	108;3	487;0;366;323;0	360;0	570;742	942;3	190;0;18;369;346; ; ; ; ;
10446;525;382;392;0	619;0	562;750	108;3	479;0;386;322;0	360;0	570;742	942;3	389;0;18;369;346; ; ; ; ;
10466;526;383;319;0	619;0	563;750	108;3	363;0;362;365;0	360;0	571;742	942;3	307;0;18;369;346; ; ; ; ;
10486;527;372;341;0	619;0	563;750	108;3	337;0;369;329;0	360;0	571;742	942;3	216;0;18;369;346; ; ; ; ;
10506;528;374;315;0	619;0	563;750	365;3	313;0;374;341;0	360;0	571;741	371;3	291;0;18;369;346; ; ; ; ;
10526;529;342;315;0	620;0	563;750	365;3	261;0;358;356;0	361;0	571;741	371;3	289;0;18;369;346; ; ; ; ;
10546;530;360;364;0	619;0	563;750	365;3	449;0;379;352;0	360;0	570;741	371;3	275;0;18;369;346; ; ; ; ;
10566;531;362;323;0	619;0	562;750	365;3	422;0;386;397;0	360;0	570;741	371;3	499;0;18;369;346; ; ; ; ;
10586;532;354;352;0	619;0	563;750	365;3	402;0;366;345;0	360;0	570;741	371;3	257;0;18;369;346; ; ; ; ;
10606;533;354;337;0	619;0	564;747	847;3	370;0;378;358;0	360;0	571;741	835;3	328;0;18;369;346; ; ; ; ;
10626;534;379;412;0	619;0	564;747	847;3	398;0;382;388;0	360;0	572;741	835;3	214;0; ; ; ; ; ; ; ;
10646;535;405;439;0	619;0	564;747	847;3	374;0;399;401;0	360;0	572;741	835;3	471;0; ; ; ; ; ; ; ;
10666;536;395;347;0	619;0	564;747	847;3	264;0;383;396;0	360;0	572;741	835;3	278;0;19;392;405; ; ; ; ;
10685;537;386;390;0	619;0	564;747	847;3	281;0;399;381;0	360;0	572;741	835;3	209;0;19;392;405; ; ; ; ;
10705;538;398;379;0	619;0	564;747	848;3	297;0;393;382;0	360;0	571;745	872;3	306;0;19;392;405; ; ; ; ;
10725;539;406;376;0	618;0	564;747	848;3	254;0;388;379;0	359;0	572;745	872;3	244;0;19;392;405; ; ; ; ;
10745;540;400;401;0	619;0	564;747	848;3	351;0;400;394;0	360;0	572;745	872;3	366;0;19;392;405; ; ; ; ;
10765;541;392;416;0	619;0	564;747	848;3	430;0;402;433;0	360;0	572;745	872;3	579;0;19;392;405; ; ; ; ;
10785;542;392;433;0	619;0	564;747	848;3	430;0;368;419;0	360;0	572;745	872;3	327;0;19;392;405; ; ; ; ;
10805;543;393;448;0	619;0	564;749	558;3	437;0;373;442;0	360;0	572;744	229;3	378;0;19;392;405; ; ; ; ;
10825;544;418;420;0	619;0	564;749	558;3	391;0;379;377;0	360;0	572;744	229;3	386;0; ; ; ; ; ; ; ;
10845;545;373;414;0	619;0	564;749	558;3	566;0;415;404;0	360;0	572;744	229;3	376;0; ; ; ; ; ; ; ;
10865;546;385;437;0	618;0	564;749	558;3	440;0;389;384;0	359;0	572;744	229;3	357;0; ; ; ; ; ; ; ;
10885;547;473;376;0	617;0	564;749	558;3	423;0;474;379;0	358;0	572;744	229;3	624;0; ; ; ; ; ; ; ;
10905;548;458;375;0	617;0	564;749	487;3	481;0;484;389;0	358;0	572;742	745;3	627;0; ; ; ; ; ; ; ;
10925;549;484;427;0	617;0	564;749	487;3	312;0;500;400;0	358;0	572;742	745;3	399;0; ; ; ; ; ; ; ;
10945;550;494;422;0	617;0	564;749	487;3	394;0;481;386;0	358;0	572;742	745;3	293;0; ; ; ; ; ; ; ;
10965;551;481;425;0	617;0	564;749	487;3	479;0;486;391;0	358;0	572;742	745;3	297;0; ; ; ; ; ; ; ;
10984;552;478;390;0	617;0	564;749	487;3	442;0;525;418;0	358;0	572;742	745;3	703;0; ; ; ; ; ; ; ;
11004;553;479;387;0	617;0	564;748	578;3	482;0;519;412;0	357;0	572;746	218;3	694;0; ; ; ; ; ; ; ;
11024;554;459;479;0	616;0	564;748	578;3	571;0;495;390;0	357;0	572;746	218;3	274;0; ; ; ; ; ; ; ;
11044;555;476;390;0	617;0	564;748	578;3	478;0;482;431;0	357;0	572;746	218;3	391;0; ; ; ; ; ; ; ;
11064;556;476;415;0	617;0	564;748	578;3	515;0;468;450;0	357;0	572;746	218;3	460;0; ; ; ; ; ; ; ;
11084;557;542;428;0	616;0	564;748	578;3	516;0;546;384;0	357;0	573;746	218;3	429;0;20;534;398; ; ; ; ;
11104;558;560;441;0	616;0	564;749	316;3	520;0;540;409;0	357;0	573;745	222;3	460;0;20;534;398; ; ; ; ;
11124;559;509;435;0	616;0	564;749	316;3	494;0;546;395;0	357;0	573;745	222;3	404;0;20;534;398; ; ; ; ;
11144;560;543;381;0	616;0	564;749	316;3	394;0;530;409;0	356;0	572;745	222;3	382;0;20;534;398; ; ; ; ;
11164;561;530;394;0	616;0	564;749	316;3	376;0;555;380;0	356;0	572;745	222;3	341;0;20;534;398; ; ; ; ;
11184;562;514;376;0	616;0	564;749	316;3	420;0;523;394;0	357;0	572;745	222;3	440;0;20;534;398; ; ; ; ;
11204;563;529;377;0	616;0	564;750	298;3	427;0;530;393;0	357;0	572;745	782;3	425;0;20;534;398; ; ; ; ;
11224;564;542;380;0	617;0	564;750	298;3	589;0;535;420;0	358;0	572;745	782;3	372;0;20;534;398; ; ; ; ;
11244;565;517;421;0	617;0	564;750	298;3	450;0;520;433;0	358;0	572;745	782;3	394;0; ; ; ; ; ; ; ;
11264;566;524;376;0	617;0	564;750	298;3	516;0;520;396;0	358;0	572;745	782;3	336;0; ; ; ; ; ; ; ;
11283;567;524;382;0	617;0	564;750	298;3	412;0;529;399;0	358;0	572;745	782;3	248;0; ; ; ; ; ; ; ;
11303;568;523;393;0	617;0	564;748	731;3	414;0;521;403;0	357;0	572;745	299;3	231;0; ; ; ; ; ; ; ;
11323;569;510;429;0	617;0	564;748	731;3	696;0;506;470;0	357;0	572;745	299;3	791;0; ; ; ; ; ; ; ;
11343;570;541;386;0	617;0	564;748	731;3	418;0;504;429;0	357;0	573;745	299;3	524;0; ; ; ; ; ; ; ;
11363;571;521;393;0	617;0	565;748	731;3	469;0;525;445;0	357;0	573;745	299;3	592;0; ; ; ; ; ; ; ;
11383;572;501;394;0	617;0	565;748	731;3	436;0;530;425;0	358;0	573;745	299;3	318;0; ; ; ; ; ; ; ;
11403;573;512;395;0	617;0	565;749	011;3	460;0;535;429;0	357;0	573;745	437;3	273;0; ; ; ; ; ; ; ;
11423;574;562;373;0	616;0	564;749	011;3	338;0;566;423;0	357;0	572;745	437;3	452;0; ; ; ; ; ; ; ;
11443;575;520;445;0	616;0	564;749	011;3	661;0;531;409;0	357;0	572;745	437;3	431;0; ; ; ; ; ; ; ;
11463;576;546;394;0	616;0	564;749	011;3	382;0;514;444;0	357;0	572;745	437;3	524;0; ; ; ; ; ; ; ;
11483;577;567;375;0	616;0	564;749	011;3	346;0;533;417;0	357;0	572;745	437;3	497;0; ; ; ; ; ; ; ;
11503;578;554;398;0	616;0	564;750	086;3	443;0;528;418;0	357;0	572;745	159;3	513;0; ; ; ; ; ; ; ;
11523;579;536;390;0	616;0	564;750	086;3	544;0;541;394;0	357;0	572;745	159;3	359;0; ; ; ; ; ; ; ;
11543;580;530;407;0	616;0	564;750	086;3	404;0;519;434;0	357;0	572;745	159;3	652;0; ; ; ; ; ; ; ;
11562;581;557;372;0	616;0	564;750	086;3	229;0;559;385;0	357;0	573;745	159;3	505;0; ; ; ; ; ; ; ;
11582;582;518;425;0	616;0	564;750	086;3	602;0;562;388;0	357;0	573;745	159;3	503;0;21;544;401; ; ; ; ;
11602;583;520;419;0	616;0	564;749	013;3	488;0;565;395;0	357;0	573;745	251;3	501;0;21;544;401; ; ; ; ;
11622;584;521;402;0	616;0	564;749	013;3	491;0;537;422;0	357;0	573;745	251;3	567;0;21;544;401; ; ; ; ;
11642;585;548;409;0	616;0	564;749	013;3	454;0;543;401;0	357;0	573;745	251;3	439;0;21;544;401; ; ; ; ;
11662;586;523;372;0	616;0	564;749	013;3	516;0;529;460;0	357;0	573;745	251;3	492;0;21;544;401; ; ; ; ;
11682;587;576;364;0	616;0	564;749	013;3	631;0;519;429;0	357;0	572;745	251;3	419;0;21;544;401; ; ; ; ;
11702;588;578;357;0	616;0	564;750	088;3	645;0;518;434;0	357;0	572;745	666;3	432;0;21;544;401; ; ; ; ;
11722;589;571;387;0	616;0	564;750	088;3	303;0;551;406;0	357;0	572;745	666;3	325;0;21;544;401; ; ; ; ;
11742;590;552;378;0	616;0	564;750	088;3	414;0;553;396;0	357;0	572;745	666;3	397;0;21;544;401; ; ; ; ;
11762;591;534;386;0	616;0	564;750	088;3	451;0;514;471;0	357;0	572;745	666;3	624;0; ; ; ; ; ; ; ;
11782;592;549;346;0	616;0	564;750	088;3	353;0;540;431;0	356;0	572;745	666;3	402;0; ; ; ; ; ; ; ;
11802;593;541;340;0	616;0	564;749	722;3	420;0;531;447;0	356;0	572;745	392;3	477;0; ; ; ; ; ; ; ;
11822;594;541;410;0	616;0	564;749	722;3	534;0;516;467;0	356;0	573;745	392;3	751;0; ; ; ; ; ; ; ;
11842;595;516;398;0	616;0	564;749	722;3	375;0;552;364;0	356;0	573;745	392;3	473;0; ; ; ; ; ; ; ;
11862;596;527;386;0	616;0	564;749	722;3	346;0;527;410;0	356;0	572;745	392;3	455;0; ; ; ; ; ; ; ;
11882;597;457;339;0	617;0	564;749	722;3	299;0;473;335;0	358;0	572;745	392;3	342;0; ; ; ; ; ; ; ;
11901;598;441;324;0	617;0	563;750	722;3	267;0;481;340;0	358;0	572;745	832;3	294;0; ; ; ; ; ; ; ;
11921;599;437;397;0	617;0	564;750	722;3	490;0;450;393;0	358;0	572;745	832;3	502;0;22;457;360; ; ; ; ;
11941;600;443;365;0	617;0	564;750	722;3	401;0;468;379;0	358;0	572;745	832;3	426;0;22;457;360; ; ; ; ;
11961;601;435;366;0	617;0	564;750	722;3	590;0;438;366;0	358;0	572;745	832;3	396;0;22;457;360; ; ; ; ;
11981;602;457;408;0	618;0	564;750	722;3	448;0;448;336;0	359;0	572;745	832;3	281;0;22;457;360; ; ; ; ;
12001;603;458;394;0	618;0	564;749	724;3	443;0;449;322;0	359;0	572;744	522;3	217;0;22;457;360; ; ; ; ;
12021;604;459;347;0	618;0	564;749	724;3	345;0;467;392;0	359;0	572;744	522;3	400;0;22;457;360; ; ; ; ;
12041;605;437;372;0	618;0	564;749	724;3	468;0;459;348;0	359;0	572;744	522;3	352;0;22;457;360; ; ; ; ;
12061;606;457;381;0	618;0	564;749	724;3	276;0;485;341;0	359;0	572;744	522;3	469;0;22;457;360; ; ; ; ;
12081;607;454;317;0	618;0	564;749	724;3	368;0;478;362;0	359;0	572;744	522;3	408;0;22;457;360; ; ; ; ;
12101;608;454;329;0	618;0	564;749	895;3	385;0;482;365;0	359;0	572;744	454;3	414;0;22;457;360; ; ; ; ;
12121;609;393;369;0	619;0	565;749	895;3	225;0;382;369;0	360;0	573;744	454;3	280;0; ; ; ; ; ; ; ;
12141;610;392;411;0	619;0	565;749	895;3	298;0;382;372;0	360;0	573;744	454;3	258;0; ; ; ; ; ; ; ;
12160;611;399;351;0	619;0	564;749	895;3	363;0;-800;-600;0	619;0	564;-1	000;-1	000;4;23;385;362; ; ; ; ;
12180;612;387;387;0	619;0	564;749	895;3	311;0;368;351;0	360;0	572;744	454;3	134;0;23;385;362; ; ; ; ;
12200;613;388;395;0	619;0	564;749	253;3	335;0;368;351;0	360;0	572;744	108;3	132;0;23;385;362; ; ; ; ;
12220;614;381;386;0	619;0	564;749	253;3	400;0;392;354;0	360;0	572;744	108;3	283;0;23;385;362; ; ; ; ;
12240;615;393;362;0	619;0	564;749	253;3	323;0;393;352;0	360;0	572;744	108;3	314;0;23;385;362; ; ; ; ;
12260;616;409;381;0	619;0	564;749	253;3	375;0;363;320;0	360;0	572;744	108;3	050;0;23;385;362; ; ; ; ;
12280;617;405;388;0	619;0	565;749	253;3	427;0;380;329;0	360;0	573;744	108;3	152;0;23;385;362; ; ; ; ;
12300;618;401;382;0	619;0	565;747	549;3	397;0;371;337;0	360;0	573;743	802;3	089;0;23;385;362; ; ; ; ;
12320;619;414;378;0	619;0	565;747	549;3	139;0;388;448;0	360;0	573;743	802;3	397;0; ; ; ; ; ; ; ;
12340;620;382;373;0	618;0	565;747	549;3	370;0;400;376;0	359;0	573;743	802;3	299;0; ; ; ; ; ; ; ;
12360;621;367;372;0	618;0	565;747	549;3	454;0;402;440;0	359;0	573;743	802;3	455;0; ; ; ; ; ; ; ;
12380;622;389;340;0	618;0	565;747	549;3	351;0;392;348;0	359;0	573;743	802;3	225;0; ; ; ; ; ; ; ;
12400;623;386;332;0	618;0	565;749	808;3	382;0;397;359;0	359;0	573;743	724;3	252;0; ; ; ; ; ; ; ;
12420;624;371;368;0	618;0	564;749	808;3	417;0;398;390;0	359;0	573;743	724;3	463;0; ; ; ; ; ; ; ;
12440;625;389;384;0	618;0	564;749	808;3	479;0;392;365;0	359;0	572;743	724;3	214;0; ; ; ; ; ; ; ;
12460;626;401;450;0	619;0	564;749	808;3	473;0;392;372;0	359;0	572;743	724;3	188;0; ; ; ; ; ; ; ;
12479;627;379;355;0	618;0	564;749	808;3	372;0;377;390;0	359;0	572;743	724;3	354;0; ; ; ; ; ; ; ;
12499;628;392;379;0	618;0	564;749	079;3	395;0;373;379;0	359;0	572;744	818;3	218;0; ; ; ; ; ; ; ;
12519;629;402;394;0	618;0	564;749	079;3	407;0;375;392;0	359;0	572;744	818;3	399;0; ; ; ; ; ; ; ;
12539;630;378;415;0	618;0	565;749	079;3	508;0;384;373;0	359;0	573;744	818;3	391;0; ; ; ; ; ; ; ;
12559;631;378;412;0	618;0	565;749	079;3	450;0;374;386;0	359;0	573;744	818;3	272;0; ; ; ; ; ; ; ;
12579;632;391;349;0	618;0	565;749	079;3	425;0;409;347;0	359;0	573;744	818;3	364;0; ; ; ; ; ; ; ;
12599;633;378;355;0	618;0	564;749	646;3	465;0;414;343;0	359;0	572;744	156;3	325;0; ; ; ; ; ; ; ;
12619;634;369;363;0	618;0	564;749	646;3	469;0;317;302;0	359;0	572;744	156;3	220;0; ; ; ; ; ; ; ;
12639;635;354;387;0	619;0	564;749	646;3	585;0;381;377;0	360;0	572;744	156;3	420;0;24;381;383; ; ; ; ;
12659;636;373;380;0	619;0	564;749	646;3	364;0;377;377;0	360;0	572;744	156;3	436;0;24;381;383; ; ; ; ;
12679;637;386;392;0	619;0	564;749	646;3	428;0;386;362;0	360;0	572;744	156;3	402;0;24;381;383; ; ; ; ;
12699;638;385;392;0	619;0	564;748	841;3	424;0;385;357;0	360;0	572;744	503;3	402;0;24;381;383; ; ; ; ;
12719;639;378;374;0	619;0	564;748	841;3	501;0;388;432;0	360;0	572;744	503;3	573;0;24;381;383; ; ; ; ;
12738;640;385;356;0	620;0	565;748	841;3	535;0;375;409;0	360;0	572;744	503;3	522;0;24;381;383; ; ; ; ;
12758;641;371;411;0	620;0	565;748	841;3	526;0;377;432;0	361;0	572;744	503;3	948;0; ; ; ; ; ; ; ;
12778;642;362;362;0	620;0	565;748	841;3	824;0;379;438;0	361;0	573;744	503;3	586;0; ; ; ; ; ; ; ;
12798;643;361;383;0	620;0	565;747	853;3	861;0;380;432;0	361;0	572;744	472;3	668;0; ; ; ; ; ; ; ;
12818;644;365;319;0	620;0	565;747	853;3	514;0;381;386;0	361;0	572;744	472;3	448;0; ; ; ; ; ; ; ;
12838;645;373;345;0	620;0	565;747	853;3	462;0;375;335;0	361;0	572;744	472;3	400;0; ; ; ; ; ; ; ;
12858;646;356;367;0	620;0	565;747	853;3	639;0;395;433;0	361;0	572;744	472;3	391;0; ; ; ; ; ; ; ;
12878;647;372;401;0	620;0	565;747	853;3	600;0;357;340;0	361;0	572;744	472;3	375;0; ; ; ; ; ; ; ;
12898;648;366;425;0	621;0	564;750	038;3	636;0;357;374;0	361;0	572;744	149;3	363;0;25;379;369; ; ; ; ;
12918;649;359;409;0	620;0	564;750	038;3	494;0;395;387;0	361;0	572;744	149;3	508;0;25;379;369; ; ; ; ;
12938;650;394;403;0	620;0	564;750	038;3	505;0;355;355;0	361;0	572;744	149;3	244;0;25;379;369; ; ; ; ;
12958;651;381;350;0	620;0	564;750	038;3	481;0;371;371;0	361;0	572;744	149;3	335;0;25;379;369; ; ; ; ;
12978;652;382;381;0	620;0	564;750	038;3	537;0;393;337;0	361;0	572;744	149;3	530;0;25;379;369; ; ; ; ;
12998;653;383;362;0	620;0	565;750	568;3	542;0;378;335;0	361;0	572;744	972;3	426;0;25;379;369; ; ; ; ;
13018;654;354;372;0	620;0	565;750	568;3	560;0;309;287;0	361;0	572;744	972;3	180;0; ; ; ; ; ; ; ;
13038;655;366;443;0	620;0	565;750	568;3	475;0;375;323;0	361;0	572;744	972;3	517;0; ; ; ; ; ; ; ;
13058;656;355;389;0	620;0	565;750	568;3	745;0;393;446;0	361;0	572;744	972;3	618;0; ; ; ; ; ; ; ;
13077;657;397;395;0	620;0	565;750	568;3	404;0;361;414;0	361;0	572;744	972;3	553;0; ; ; ; ; ; ; ;
13098;658;404;403;0	620;0	564;749	118;3	464;0;366;384;0	361;0	572;745	319;3	600;0; ; ; ; ; ; ; ;
13117;659;361;398;0	620;0	564;749	118;3	391;0;382;381;0	361;0	572;745	319;3	382;0; ; ; ; ; ; ; ;
13137;660;376;382;0	620;0	565;749	118;3	399;0;387;383;0	361;0	572;745	319;3	500;0; ; ; ; ; ; ; ;
13157;661;353;425;0	620;0	565;749	118;3	564;0;374;403;0	361;0	572;745	319;3	450;0; ; ; ; ; ; ; ;
13177;662;358;398;0	620;0	565;749	118;3	457;0;399;386;0	361;0	572;745	319;3	519;0; ; ; ; ; ; ; ;
13197;663;359;400;0	620;0	564;749	840;3	510;0;399;393;0	361;0	572;745	732;3	511;0; ; ; ; ; ; ; ;
13217;664;290;388;0	621;0	565;749	840;3	538;0;326;403;0	362;0	572;745	732;3	538;0; ; ; ; ; ; ; ;
13237;665;328;422;0	620;0	565;749	840;3	456;0;258;284;0	361;0	572;745	732;3	115;0; ; ; ; ; ; ; ;
13257;666;323;431;0	620;0	564;749	840;3	542;0;337;380;0	361;0	572;745	732;3	490;0;26;318;408; ; ; ; ;
13277;667;318;409;0	620;0	564;749	840;3	703;0;342;416;0	361;0	572;745	732;3	490;0;26;318;408; ; ; ; ;
13297;668;314;410;0	620;0	565;748	255;3	690;0;329;382;0	361;0	572;744	156;3	483;0;26;318;408; ; ; ; ;
13317;669;296;384;0	620;0	565;748	255;3	486;0;341;416;0	361;0	573;744	156;3	397;0;26;318;408; ; ; ; ;
13336;670;309;414;0	620;0	565;748	255;3	554;0;318;423;0	361;0	573;744	156;3	480;0;26;318;408; ; ; ; ;
13356;671;296;411;0	620;0	564;748	255;3	577;0;318;416;0	361;0	572;744	156;3	334;0;26;318;408; ; ; ; ;
13376;672;341;469;0	620;0	564;748	255;3	580;0;334;465;0	361;0	572;744	156;3	574;0; ; ; ; ; ; ; ;
13396;673;348;486;0	620;0	564;749	067;3	586;0;323;471;0	361;0	572;744	551;3	559;0; ; ; ; ; ; ; ;
13416;674;303;395;0	620;0	564;749	067;3	507;0;284;364;0	361;0	572;744	551;3	291;0; ; ; ; ; ; ; ;
13436;675;309;353;0	620;0	564;749	067;3	444;0;353;516;0	361;0	572;744	551;3	914;0; ; ; ; ; ; ; ;
13456;676;306;377;0	620;0	564;749	067;3	569;0;313;318;0	361;0	572;744	551;3	093;0; ; ; ; ; ; ; ;
13476;677;395;359;0	619;0	564;749	067;3	486;0;407;345;0	360;0	572;744	551;3	456;0; ; ; ; ; ; ; ;
13496;678;406;367;0	619;0	564;750	832;3	492;0;407;368;0	361;0	572;744	372;3	575;0; ; ; ; ; ; ; ;
13516;679;373;366;0	619;0	564;750	832;3	544;0;376;368;0	360;0	572;744	372;3	270;0; ; ; ; ; ; ; ;
13536;680;390;360;0	619;0	564;750	832;3	442;0;391;335;0	360;0	572;744	372;3	364;0; ; ; ; ; ; ; ;
13556;681;403;383;0	619;0	564;750	832;3	476;0;401;323;0	360;0	571;744	372;3	345;0; ; ; ; ; ; ; ;
13576;682;380;349;0	620;0	564;750	832;3	455;0;408;312;0	361;0	571;744	372;3	493;0; ; ; ; ; ; ; ;
13596;683;392;353;0	620;0	564;751	338;3	473;0;414;300;0	361;0	572;745	405;3	534;0; ; ; ; ; ; ; ;
13616;684;400;353;0	620;0	564;751	338;3	354;0;386;406;0	361;0	572;745	405;3	433;0; ; ; ; ; ; ; ;
13636;685;389;331;0	621;0	564;751	338;3	441;0;395;366;0	361;0	572;745	405;3	461;0; ; ; ; ; ; ; ;
13656;686;402;388;0	621;0	564;751	338;3	303;0;369;335;0	361;0	572;745	405;3	220;0; ; ; ; ; ; ; ;
13675;687;375;355;0	620;0	564;751	338;3	524;0;409;399;0	361;0	572;745	405;3	455;0; ; ; ; ; ; ; ;
13695;688;374;359;0	620;0	564;751	420;3	506;0;405;371;0	361;0	572;744	173;3	367;0; ; ; ; ; ; ; ;
13715;689;377;344;0	620;0	564;751	420;3	397;0;395;390;0	361;0	572;744	173;3	420;0; ; ; ; ; ; ; ;
13735;690;404;345;0	620;0	564;751	420;3	477;0;390;328;0	361;0	572;744	173;3	427;0; ; ; ; ; ; ; ;
13755;691;381;344;0	620;0	564;751	420;3	337;0;372;409;0	361;0	572;744	173;3	298;0; ; ; ; ; ; ; ;
13775;692;393;339;0	620;0	564;751	420;3	503;0;408;373;0	361;0	572;744	173;3	473;0; ; ; ; ; ; ; ;
13795;693;382;340;0	620;0	564;750	669;3	461;0;401;359;0	361;0	572;745	350;3	454;0; ; ; ; ; ; ; ;
13815;694;384;340;0	620;0	564;750	669;3	374;0;373;286;0	361;0	572;745	350;3	303;0; ; ; ; ; ; ; ;
13835;695;392;376;0	620;0	564;750	669;3	477;0;378;380;0	361;0	572;745	350;3	388;0; ; ; ; ; ; ; ;
13855;696;381;459;0	620;0	564;750	669;3	786;0;396;402;0	361;0	572;745	350;3	450;0; ; ; ; ; ; ; ;
13875;697;388;411;0	619;0	564;750	669;3	475;0;-800;-600;0	619;0	564;-1	000;-1	000;4; ; ; ; ; ; ; ;
13895;698;390;451;0	619;0	564;748	884;3	569;0;-800;-600;0	360;0	572;-1	000;-1	000;4; ; ; ; ; ; ; ;
13915;699;375;391;0	619;0	565;748	884;3	547;0;371;413;0	360;0	572;745	183;3	367;0; ; ; ; ; ; ; ;
13934;700;395;393;0	619;0	565;748	884;3	403;0;371;344;0	360;0	573;745	183;3	396;0; ; ; ; ; ; ; ;
13954;701;396;355;0	619;0	565;748	884;3	464;0;366;356;0	360;0	573;745	183;3	250;0; ; ; ; ; ; ; ;
13974;702;380;366;0	619;0	565;748	884;3	423;0;373;319;0	360;0	573;745	183;3	480;0; ; ; ; ; ; ; ;
13994;703;390;354;0	618;0	564;750	767;3	459;0;371;315;0	359;0	572;744	816;3	465;0; ; ; ; ; ; ; ;
14014;704;365;389;0	618;0	564;750	767;3	503;0;401;346;0	359;0	572;744	816;3	522;0; ; ; ; ; ; ; ;
14034;705;379;409;0	618;0	564;750	767;3	619;0;395;394;0	359;0	572;744	816;3	430;0;27;386;381; ; ; ; ;
14054;706;389;416;0	619;0	564;750	767;3	624;0;376;333;0	359;0	572;744	816;3	340;0;27;386;381; ; ; ; ;
14074;707;394;410;0	619;0	564;750	767;3	505;0;387;343;0	360;0	572;744	816;3	365;0;27;386;381; ; ; ; ;
14094;708;400;414;0	619;0	564;749	596;3	559;0;378;352;0	360;0	572;745	574;3	394;0;27;386;381; ; ; ; ;
14114;709;393;354;0	618;0	564;749	596;3	562;0;388;409;0	359;0	572;745	574;3	637;0;27;386;381; ; ; ; ;
14134;710;361;379;0	618;0	564;749	596;3	478;0;397;406;0	359;0	572;745	574;3	386;0;27;386;381; ; ; ; ;
14154;711;350;376;0	619;0	564;749	596;3	447;0;335;390;0	360;0	572;745	574;3	473;0; ; ; ; ; ; ; ;
14174;712;324;411;0	619;0	564;749	596;3	655;0;343;413;0	360;0	572;745	574;3	400;0; ; ; ; ; ; ; ;
14194;713;309;422;0	619;0	565;747	072;3	602;0;353;409;0	360;0	572;745	447;3	433;0; ; ; ; ; ; ; ;
14214;714;325;365;0	620;0	565;747	072;3	596;0;312;393;0	361;0	573;745	447;3	357;0;28;323;397; ; ; ; ;
14234;715;330;425;0	620;0	565;747	072;3	546;0;315;360;0	361;0	573;745	447;3	166;0;28;323;397; ; ; ; ;
14253;716;317;352;0	620;0	565;747	072;3	513;0;346;424;0	361;0	573;745	447;3	617;0;28;323;397; ; ; ; ;
14273;717;300;424;0	620;0	565;747	072;3	694;0;362;404;0	361;0	573;745	447;3	673;0;28;323;397; ; ; ; ;
14293;718;297;399;0	620;0	565;747	504;3	671;0;379;405;0	361;0	573;744	642;3	726;0;28;323;397; ; ; ; ;
14313;719;328;387;0	620;0	565;747	504;3	555;0;305;381;0	361;0	573;744	642;3	377;0;28;323;397; ; ; ; ;
14333;720;300;383;0	621;0	565;747	504;3	556;0;299;426;0	362;0	573;744	642;3	436;0;28;323;397; ; ; ; ;
14353;721;278;404;0	622;0	565;747	504;3	576;0;255;401;0	363;0	573;744	642;3	307;0; ; ; ; ; ; ; ;
14373;722;268;435;0	622;0	566;747	504;3	523;0;268;434;0	363;0	573;744	642;3	415;0; ; ; ; ; ; ; ;
14393;723;258;443;0	622;0	566;747	210;3	524;0;252;429;0	363;0	573;743	539;3	361;0; ; ; ; ; ; ; ;
14413;724;283;459;0	622;0	566;747	210;3	607;0;283;394;0	363;0	573;743	539;3	421;0; ; ; ; ; ; ; ;
14433;725;258;362;0	622;0	566;747	210;3	450;0;283;416;0	362;0	573;743	539;3	610;0; ; ; ; ; ; ; ;
14453;726;240;418;0	622;0	566;747	210;3	562;0;252;459;0	363;0	573;743	539;3	552;0; ; ; ; ; ; ; ;
14473;727;244;435;0	622;0	566;747	210;3	567;0;247;449;0	363;0	573;743	539;3	661;0; ; ; ; ; ; ; ;
14493;728;248;399;0	622;0	566;746	690;3	570;0;242;439;0	363;0	573;744	379;3	663;0; ; ; ; ; ; ; ;
14513;729;219;399;0	622;0	566;746	690;3	545;0;212;384;0	363;0	573;744	379;3	450;0; ; ; ; ; ; ; ;
14532;730;221;397;0	623;0	566;746	690;3	494;0;242;443;0	364;0	574;744	379;3	507;0;29;235;429; ; ; ; ;
14553;731;281;499;0	623;0	566;746	690;4	043;0;198;374;0	364;0	574;744	379;3	283;0;29;235;429; ; ; ; ;
14572;732;215;439;0	622;0	566;746	690;3	474;0;260;452;0	363;0	573;744	379;3	683;0;29;235;429; ; ; ; ;
14592;733;230;466;0	622;0	566;748	025;3	657;0;252;432;0	363;0	573;744	103;3	674;0;29;235;429; ; ; ; ;
14612;734;252;471;0	622;0	566;748	025;3	590;0;248;441;0	363;0	574;744	103;3	635;0;29;235;429; ; ; ; ;
14632;735;245;427;0	622;0	566;748	025;3	407;0;244;447;0	363;0	574;744	103;3	572;0;29;235;429; ; ; ; ;
14652;736;228;448;0	622;0	566;748	025;3	520;0;206;412;0	363;0	574;744	103;3	302;0;29;235;429; ; ; ; ;
14672;737;230;408;0	622;0	566;748	025;3	462;0;213;398;0	362;0	574;744	103;3	418;0;29;235;429; ; ; ; ;
14692;738;230;408;0	621;0	566;748	136;3	519;0;221;385;0	362;0	574;744	542;3	303;0;29;235;429; ; ; ; ;
14712;739;230;441;0	621;0	566;748	136;3	538;0;224;399;0	362;0	574;744	542;3	423;0;29;235;429; ; ; ; ;
14732;740;262;455;0	621;0	566;748	136;3	654;0;214;386;0	362;0	574;744	542;3	374;0;29;235;429; ; ; ; ;
14752;741;246;451;0	621;0	566;748	136;3	542;0;241;406;0	362;0	574;744	542;3	449;0;29;235;429; ; ; ; ;
14772;742;229;408;0	621;0	566;748	136;3	469;0;186;366;0	362;0	574;744	542;3	293;0; ; ; ; ; ; ; ;
14792;743;241;411;0	621;0	566;748	253;3	493;0;185;367;0	362;0	574;742	880;3	285;0; ; ; ; ; ; ; ;
14812;744;256;445;0	621;0	566;748	253;3	694;0;244;406;0	362;0	574;742	880;3	329;0; ; ; ; ; ; ; ;
14832;745;230;418;0	621;0	566;748	253;3	542;0;255;442;0	362;0	574;742	880;3	505;0; ; ; ; ; ; ; ;
14851;746;242;436;0	621;0	566;748	253;3	366;0;257;449;0	362;0	574;742	880;3	455;0; ; ; ; ; ; ; ;
14872;747;198;403;0	621;0	566;748	253;3	368;0;232;443;0	362;0	574;742	880;3	306;0; ; ; ; ; ; ; ;
14891;748;192;404;0	620;0	565;747	496;3	367;0;237;444;0	361;0	573;745	620;3	393;0; ; ; ; ; ; ; ;
14912;749;307;380;0	619;0	565;747	496;3	401;0;274;329;0	360;0	573;745	620;3	245;0; ; ; ; ; ; ; ;
14931;750;268;359;0	620;0	565;747	496;3	441;0;328;340;0	361;0	573;745	620;3	359;0; ; ; ; ; ; ; ;
14952;751;298;387;0	620;0	565;747	496;3	486;0;333;406;0	361;0	573;745	620;3	405;0; ; ; ; ; ; ; ;
14971;752;297;372;0	620;0	565;747	496;3	356;0;317;330;0	361;0	573;745	620;3	325;0; ; ; ; ; ; ; ;
14992;753;295;368;0	620;0	565;747	501;3	383;0;315;353;0	361;0	573;743	760;3	321;0; ; ; ; ; ; ; ;
15011;754;321;365;0	620;0	565;747	501;3	334;0;288;426;0	361;0	573;743	760;3	441;0; ; ; ; ; ; ; ;
15032;755;298;324;0	620;0	565;747	501;3	361;0;313;338;0	361;0	573;743	760;3	347;0; ; ; ; ; ; ; ;
15051;756;387;337;0	620;0	565;747	501;3	186;0;382;385;0	360;0	573;743	760;3	381;0;30;372;378; ; ; ; ;
15072;757;354;340;0	619;0	565;747	501;3	334;0;377;380;0	360;0	573;743	760;3	254;0;30;372;378; ; ; ; ;
15091;758;367;340;0	619;0	565;749	473;3	312;0;372;376;0	360;0	573;743	722;3	234;0;30;372;378; ; ; ; ;
15112;759;384;377;0	619;0	565;749	473;3	217;0;384;342;0	360;0	573;743	722;3	342;0;30;372;378; ; ; ; ;
15130;760;374;373;0	619;0	565;749	473;3	384;0;384;397;0	360;0	573;743	722;3	340;0;30;372;378; ; ; ; ;
15152;761;378;400;0	619;0	565;749	473;3	323;0;376;377;0	360;0	573;743	722;3	198;0;30;372;378; ; ; ; ;
15170;762;372;415;0	619;0	565;749	473;3	397;0;360;379;0	360;0	573;743	722;3	208;0;30;372;378; ; ; ; ;
15192;763;372;424;0	620;0	566;747	607;3	373;0;357;380;0	360;0	573;744	262;3	220;0;30;372;378; ; ; ; ;
15210;764;360;319;0	620;0	565;747	607;3	338;0;371;378;0	361;0	573;744	262;3	250;0; ; ; ; ; ; ; ;
15232;765;375;422;0	620;0	565;747	607;3	349;0;376;356;0	361;0	573;744	262;3	419;0; ; ; ; ; ; ; ;
15250;766;360;370;0	620;0	565;747	607;3	059;0;368;358;0	360;0	573;744	262;3	199;0; ; ; ; ; ; ; ;
15272;767;362;353;0	619;0	565;747	607;3	255;0;380;351;0	360;0	573;744	262;3	156;0; ; ; ; ; ; ; ;
15290;768;366;394;0	619;0	565;747	900;3	183;0;379;349;0	360;0	573;745	004;3	181;0; ; ; ; ; ; ; ;
15312;769;366;387;0	619;0	565;747	900;3	308;0;372;379;0	360;0	573;745	004;3	211;0; ; ; ; ; ; ; ;
15330;770;354;347;0	619;0	566;747	900;3	258;0;382;398;0	360;0	573;745	004;3	221;0; ; ; ; ; ; ; ;
15350;771;368;325;0	619;0	566;747	900;3	320;0;400;335;0	360;0	573;745	004;3	328;0; ; ; ; ; ; ; ;
15370;772;367;348;0	619;0	566;747	900;3	278;0;374;356;0	360;0	573;745	004;3	156;0; ; ; ; ; ; ; ;
15390;773;364;339;0	619;0	566;749	762;3	313;0;384;349;0	360;0	573;744	932;3	183;0; ; ; ; ; ; ; ;
15410;774;358;360;0	619;0	566;749	762;3	237;0;383;374;0	360;0	573;744	932;3	356;0; ; ; ; ; ; ; ;
15429;775;350;406;0	619;0	566;749	762;3	193;0;377;407;0	360;0	573;744	932;3	227;0; ; ; ; ; ; ; ;
15449;776;371;390;0	619;0	565;749	762;3	413;0;363;355;0	360;0	573;744	932;3	148;0; ; ; ; ; ; ; ;
15469;777;380;409;0	619;0	565;749	762;3	460;0;382;394;0	360;0	573;744	932;3	199;0; ; ; ; ; ; ; ;
15489;778;383;405;0	619;0	565;749	501;3	506;0;376;373;0	360;0	573;744	709;3	163;0; ; ; ; ; ; ; ;
15509;779;364;366;0	619;0	565;749	501;3	509;0;396;340;0	360;0	573;744	709;3	321;0; ; ; ; ; ; ; ;
15529;780;407;389;0	619;0	565;749	501;3	264;0;402;464;0	360;0	573;744	709;3	587;0; ; ; ; ; ; ; ;
15549;781;362;341;0	618;0	565;749	501;3	341;0;400;376;0	359;0	573;744	709;3	199;0; ; ; ; ; ; ; ;
15569;782;376;362;0	618;0	565;749	501;3	274;0;379;315;0	359;0	573;744	709;3	209;0; ; ; ; ; ; ; ;
15589;783;387;362;0	618;0	566;748	227;3	297;0;380;353;0	359;0	573;744	240;3	218;0; ; ; ; ; ; ; ;
15609;784;386;329;0	618;0	566;748	227;3	092;0;325;302;0	359;0	573;744	240;3	046;0; ; ; ; ; ; ; ;
15629;785;399;395;0	618;0	566;748	227;3	282;0;394;310;0	359;0	573;744	240;3	234;0; ; ; ; ; ; ; ;
15649;786;343;348;0	618;0	565;748	227;3	210;0;393;392;0	359;0	573;744	240;3	164;0; ; ; ; ; ; ; ;
15669;787;382;373;0	618;0	565;748	227;3	278;0;366;293;0	359;0	573;744	240;3	070;0; ; ; ; ; ; ; ;
15689;788;373;350;0	618;0	565;748	416;3	254;0;403;318;0	359;0	573;742	840;3	143;0; ; ; ; ; ; ; ;
15709;789;394;367;0	619;0	565;748	416;3	187;0;468;355;0	360;0	573;742	840;3	519;0; ; ; ; ; ; ; ;
15728;790;396;404;0	619;0	565;748	416;3	246;0;354;363;0	360;0	573;742	840;3	042;0; ; ; ; ; ; ; ;
15748;791;397;389;0	619;0	565;748	416;3	208;0;380;344;0	360;0	573;742	840;3	032;0; ; ; ; ; ; ; ;
15769;792;364;355;0	619;0	565;748	416;3	362;0;374;316;0	360;0	573;742	840;3	251;0; ; ; ; ; ; ; ;
15788;793;364;377;0	619;0	565;738	789;3	345;0;367;312;0	360;0	573;743	399;2	990;0; ; ; ; ; ; ; ;
15808;794;-800;-600;-1	000;-1	000;-1	000;-1	000;4;-800;-600;-1	000;-1	000;-1	000;-1	000;4; ; ; ; ; ; ; ;
15828;795;-800;-600;-1	000;-1	000;-1	000;-1	000;4;-800;-600;-1	000;-1	000;-1	000;-1	000;4; ; ; ; ; ; ; ;
15848;796;-800;-600;-1	000;-1	000;-1	000;-1	000;4;-800;-600;-1	000;-1	000;-1	000;-1	000;4; ; ; ; ; ; ; ;
15868;797;-800;-600;-1	000;-1	000;-1	000;-1	000;4;-800;-600;-1	000;-1	000;-1	000;-1	000;4; ; ; ; ; ; ; ;
15888;798;-800;-600;-1	000;-1	000;-1	000;-1	000;4;-800;-600;-1	000;-1	000;-1	000;-1	000;4; ; ; ; ; ; ; ;
15908;799;376;293;0	619;0	565;738	789;3	265;0;380;374;0	360;0	572;743	399;3	402;0; ; ; ; ; ; ; ;
15928;800;390;361;0	620;0	565;738	789;3	062;0;381;345;0	360;0	572;743	399;3	826;0; ; ; ; ; ; ; ;
15948;801;390;353;0	620;0	565;747	669;3	097;0;381;342;0	360;0	572;747	501;3	847;0; ; ; ; ; ; ; ;
15968;802;363;332;0	620;0	565;747	669;3	382;0;397;381;0	360;0	573;747	501;3	320;0; ; ; ; ; ; ; ;
15988;803;397;377;0	620;0	565;747	669;3	112;0;401;285;0	360;0	573;747	501;3	151;0; ; ; ; ; ; ; ;
16008;804;370;366;0	619;0	565;747	669;3	162;0;405;332;0	360;0	573;747	501;3	258;0; ; ; ; ; ; ; ;
16028;805;395;375;0	619;0	565;747	669;3	188;0;394;391;0	360;0	573;747	501;3	279;0;31;387;390; ; ; ; ;
16047;806;386;371;0	619;0	565;746	343;3	207;0;397;362;0	360;0	573;739	862;3	186;0;31;387;390; ; ; ; ;
16067;807;376;334;0	619;0	565;746	343;3	310;0;397;391;0	360;0	573;739	862;3	134;0;31;387;390; ; ; ; ;
16087;808;390;398;0	619;0	565;746	343;3	257;0;385;381;0	360;0	573;739	862;3	271;0;31;387;390; ; ; ; ;
16107;809;367;397;0	619;0	565;746	343;3	416;0;382;401;0	360;0	573;739	862;3	266;0;31;387;390; ; ; ; ;
16127;810;382;400;0	619;0	565;746	343;3	371;0;407;425;0	360;0	573;739	862;3	404;0;31;387;390; ; ; ; ;
16147;811;383;398;0	619;0	565;748	452;3	398;0;401;427;0	360;0	573;742	218;3	456;0;31;387;390; ; ; ; ;
16167;812;378;360;0	619;0	565;748	452;3	280;0;379;393;0	360;0	573;742	218;3	205;0; ; ; ; ; ; ; ;
16187;813;397;391;0	619;0	565;748	452;3	405;0;377;368;0	360;0	573;742	218;3	267;0; ; ; ; ; ; ; ;
16207;814;358;371;0	619;0	565;748	452;3	357;0;382;415;0	360;0	573;742	218;3	433;0; ; ; ; ; ; ; ;
16227;815;370;340;0	619;0	566;748	452;3	264;0;393;374;0	360;0	573;742	218;3	392;0;32;380;366; ; ; ; ;
16247;816;369;349;0	619;0	566;748	206;3	312;0;393;391;0	360;0	573;742	308;3	352;0;32;380;366; ; ; ; ;
16267;817;361;359;0	619;0	566;748	206;3	240;0;405;399;0	360;0	574;742	308;3	428;0;32;380;366; ; ; ; ;
16287;818;358;369;0	619;0	566;748	206;3	307;0;397;372;0	360;0	573;742	308;3	493;0;32;380;366; ; ; ; ;
16307;819;371;345;0	619;0	566;748	206;3	184;0;390;369;0	360;0	573;742	308;3	310;0;32;380;366; ; ; ; ;
16327;820;365;347;0	619;0	566;748	206;3	467;0;383;356;0	359;0	573;742	308;3	385;0;32;380;366; ; ; ; ;
16346;821;368;348;0	619;0	565;748	445;3	490;0;375;347;0	360;0	573;746	050;3	384;0;32;380;366; ; ; ; ;
16366;822;368;337;0	619;0	565;748	445;3	442;0;384;391;0	360;0	573;746	050;3	351;0;32;380;366; ; ; ; ;
16386;823;382;374;0	619;0	565;748	445;3	197;0;393;363;0	360;0	573;746	050;3	364;0;32;380;366; ; ; ; ;
16406;824;379;361;0	619;0	565;748	445;3	250;0;413;399;0	360;0	573;746	050;3	405;0;32;380;366; ; ; ; ;
16426;825;389;356;0	619;0	565;748	445;3	310;0;379;397;0	360;0	573;746	050;3	324;0;32;380;366; ; ; ; ;
16446;826;390;351;0	619;0	566;748	012;3	188;0;389;397;0	360;0	573;744	076;3	329;0;32;380;366; ; ; ; ;
16466;827;373;387;0	619;0	566;748	012;3	247;0;369;359;0	360;0	573;744	076;3	231;0;32;380;366; ; ; ; ;
16486;828;378;380;0	619;0	566;748	012;3	513;0;383;336;0	360;0	573;744	076;3	185;0;32;380;366; ; ; ; ;
16506;829;389;415;0	619;0	566;748	012;3	429;0;342;382;0	360;0	573;744	076;3	275;0; ; ; ; ; ; ; ;
16526;830;376;371;0	619;0	566;748	012;3	228;0;372;430;0	360;0	573;744	076;3	347;0; ; ; ; ; ; ; ;
16546;831;381;381;0	619;0	566;746	848;3	333;0;369;436;0	360;0	573;743	554;3	354;0; ; ; ; ; ; ; ;
16566;832;392;400;0	619;0	565;746	848;3	402;0;-800;-600;0	619;0	565;-1	000;-1	000;4; ; ; ; ; ; ; ;
16586;833;372;322;0	620;0	565;746	848;3	337;0;426;332;0	360;0	573;743	554;3	505;0; ; ; ; ; ; ; ;
16606;834;399;469;0	620;0	565;746	848;3	722;0;411;347;0	360;0	573;743	554;3	429;0; ; ; ; ; ; ; ;
16625;835;367;366;0	620;0	566;746	848;3	522;0;383;385;0	360;0	573;743	554;3	434;0; ; ; ; ; ; ; ;
16645;836;373;360;0	620;0	566;747	529;3	599;0;364;407;0	361;0	573;743	616;3	440;0; ; ; ; ; ; ; ;
16665;837;364;363;0	620;0	566;747	529;3	515;0;365;307;0	361;0	573;743	616;3	184;0; ; ; ; ; ; ; ;
16685;838;387;375;0	620;0	566;747	529;3	388;0;407;346;0	361;0	573;743	616;3	371;0; ; ; ; ; ; ; ;
16705;839;365;328;0	620;0	566;747	529;3	375;0;408;410;0	361;0	573;743	616;3	647;0; ; ; ; ; ; ; ;
16725;840;359;430;0	620;0	566;747	529;3	464;0;394;360;0	361;0	573;743	616;3	385;0; ; ; ; ; ; ; ;
16745;841;364;429;0	620;0	566;748	528;3	397;0;390;386;0	361;0	573;743	522;3	481;0; ; ; ; ; ; ; ;
16765;842;369;375;0	620;0	566;748	528;3	404;0;369;356;0	361;0	573;743	522;3	399;0; ; ; ; ; ; ; ;
16785;843;377;321;0	620;0	566;748	528;3	363;0;391;387;0	361;0	573;743	522;3	375;0; ; ; ; ; ; ; ;
16805;844;352;393;0	620;0	566;748	528;3	458;0;396;359;0	361;0	573;743	522;3	237;0; ; ; ; ; ; ; ;
16825;845;365;384;0	620;0	566;748	528;3	507;0;382;429;0	361;0	573;743	522;3	491;0; ; ; ; ; ; ; ;
16845;846;363;375;0	620;0	566;748	135;3	517;0;381;432;0	361;0	573;745	456;3	460;0; ; ; ; ; ; ; ;
16865;847;369;384;0	620;0	566;748	135;3	385;0;417;342;0	361;0	573;745	456;3	484;0; ; ; ; ; ; ; ;
16885;848;392;392;0	620;0	566;748	135;3	418;0;386;414;0	361;0	573;745	456;3	599;0; ; ; ; ; ; ; ;
16904;849;353;352;0	620;0	566;748	135;3	360;0;376;358;0	361;0	573;745	456;3	421;0; ; ; ; ; ; ; ;
16924;850;355;382;0	620;0	566;748	135;3	469;0;380;370;0	361;0	573;745	456;3	384;0; ; ; ; ; ; ; ;
16945;851;356;375;0	620;0	566;749	968;3	474;0;373;395;0	361;0	573;744	206;3	384;0; ; ; ; ; ; ; ;
16964;852;436;375;0	619;0	566;749	968;3	512;0;474;360;0	360;0	574;744	206;3	627;0; ; ; ; ; ; ; ;
16984;853;440;431;0	618;0	566;749	968;3	525;0;470;392;0	359;0	574;744	206;3	308;0; ; ; ; ; ; ; ;
17004;854;444;350;0	618;0	566;749	968;3	727;0;476;438;0	359;0	574;744	206;3	662;0; ; ; ; ; ; ; ;
17024;855;441;349;0	618;0	566;749	968;3	620;0;459;408;0	359;0	574;744	206;3	437;0; ; ; ; ; ; ; ;
17044;856;445;349;0	618;0	566;749	138;3	682;0;458;428;0	359;0	574;745	185;3	354;0; ; ; ; ; ; ; ;
17064;857;428;427;0	618;0	566;749	138;3	626;0;442;474;0	359;0	574;745	185;3	625;0; ; ; ; ; ; ; ;
17084;858;451;392;0	618;0	566;749	138;3	640;0;453;456;0	359;0	574;745	185;3	719;0; ; ; ; ; ; ; ;
17104;859;438;429;0	619;0	566;749	138;3	550;0;448;471;0	359;0	574;745	185;3	711;0; ; ; ; ; ; ; ;
17124;860;423;367;0	619;0	566;749	138;3	465;0;472;434;0	359;0	574;745	185;3	589;0; ; ; ; ; ; ; ;
17144;861;430;371;0	619;0	566;748	233;3	432;0;477;432;0	359;0	574;744	035;3	626;0; ; ; ; ; ; ; ;
17164;862;435;400;0	618;0	566;748	233;3	452;0;463;482;0	359;0	574;744	035;3	708;0; ; ; ; ; ; ; ;
17184;863;435;377;0	618;0	565;748	233;3	555;0;487;372;0	359;0	573;744	035;3	623;0; ; ; ; ; ; ; ;
17204;864;464;304;0	618;0	565;748	233;3	458;0;493;344;0	359;0	572;744	035;3	517;0; ; ; ; ; ; ; ;
17224;865;459;350;0	618;0	565;748	233;3	601;0;471;398;0	359;0	573;744	035;3	576;0;33;476;343; ; ; ; ;
17243;866;453;315;0	618;0	565;750	004;3	592;0;484;398;0	359;0	573;744	442;3	527;0;33;476;343; ; ; ; ;
17263;867;458;350;0	618;0	565;750	004;3	490;0;488;352;0	359;0	573;744	442;3	608;0;33;476;343; ; ; ; ;
17283;868;460;366;0	618;0	565;750	004;3	509;0;485;330;0	359;0	573;744	442;3	511;0;33;476;343; ; ; ; ;
17303;869;459;339;0	618;0	565;750	004;3	570;0;495;307;0	359;0	573;744	442;3	631;0;33;476;343; ; ; ; ;
17323;870;474;337;0	618;0	565;750	004;3	650;0;492;357;0	359;0	573;744	442;3	574;0;33;476;343; ; ; ; ;
17343;871;476;334;0	618;0	565;749	562;3	685;0;493;341;0	359;0	573;743	908;3	550;0;33;476;343; ; ; ; ;
17363;872;469;361;0	618;0	565;749	562;3	544;0;458;364;0	359;0	573;743	908;3	599;0; ; ; ; ; ; ; ;
17383;873;428;374;0	618;0	565;749	562;3	621;0;485;369;0	359;0	573;743	908;3	576;0; ; ; ; ; ; ; ;
17403;874;455;380;0	619;0	565;749	562;3	531;0;510;322;0	359;0	573;743	908;3	714;0; ; ; ; ; ; ; ;
17423;875;458;356;0	619;0	565;749	562;3	528;0;478;354;0	360;0	573;743	908;3	360;0; ; ; ; ; ; ; ;
17443;876;461;362;0	619;0	565;751	532;3	535;0;484;344;0	360;0	573;744	379;3	365;0; ; ; ; ; ; ; ;
17463;877;483;304;0	619;0	565;751	532;3	548;0;495;343;0	360;0	572;744	379;3	593;0; ; ; ; ; ; ; ;
17483;878;475;332;0	619;0	565;751	532;3	434;0;464;382;0	360;0	572;744	379;3	539;0; ; ; ; ; ; ; ;
17502;879;443;351;0	619;0	565;751	532;3	532;0;452;397;0	360;0	573;744	379;3	630;0; ; ; ; ; ; ; ;
17522;880;483;302;0	619;0	565;751	532;3	522;0;518;388;0	360;0	573;744	379;3	699;0; ; ; ; ; ; ; ;
17542;881;471;323;0	620;0	565;749	531;3	478;0;501;395;0	360;0	573;744	113;3	702;0; ; ; ; ; ; ; ;
17562;882;449;326;0	620;0	565;749	531;3	521;0;481;317;0	361;0	573;744	113;3	633;0; ; ; ; ; ; ; ;
17582;883;451;349;0	620;0	566;749	531;3	419;0;480;346;0	361;0	573;744	113;3	495;0; ; ; ; ; ; ; ;
17602;884;409;369;0	621;0	566;749	531;3	710;0;425;423;0	362;0	573;744	113;3	686;0; ; ; ; ; ; ; ;
17622;885;402;333;0	621;0	566;749	531;3	616;0;420;446;0	362;0	573;744	113;3	717;0; ; ; ; ; ; ; ;
17642;886;397;350;0	621;0	566;749	104;3	643;0;415;469;0	361;0	573;744	624;3	706;0; ; ; ; ; ; ; ;
17662;887;409;399;0	621;0	566;749	104;3	547;0;429;442;0	362;0	573;744	624;3	746;0; ; ; ; ; ; ; ;
17682;888;383;363;0	621;0	566;749	104;3	660;0;438;384;0	362;0	573;744	624;3	528;0; ; ; ; ; ; ; ;
17702;889;407;348;0	621;0	566;749	104;3	487;0;433;399;0	362;0	573;744	624;3	557;0; ; ; ; ; ; ; ;
17722;890;398;408;0	621;0	566;749	104;3	485;0;422;376;0	362;0	574;744	624;3	438;0; ; ; ; ; ; ; ;
17742;891;390;387;0	621;0	566;748	377;3	479;0;424;377;0	362;0	574;745	604;3	422;0; ; ; ; ; ; ; ;
17762;892;415;426;0	621;0	566;748	377;3	633;0;427;401;0	362;0	574;745	604;3	469;0; ; ; ; ; ; ; ;
17782;893;412;318;0	621;0	566;748	377;3	544;0;431;394;0	362;0	574;745	604;3	569;0; ; ; ; ; ; ; ;
17802;894;364;382;0	621;0	566;748	377;3	587;0;407;405;0	362;0	573;745	604;3	774;0;34;374;387; ; ; ; ;
17821;895;365;417;0	621;0	566;748	377;3	574;0;387;372;0	362;0	573;745	604;3	398;0;34;374;387; ; ; ; ;
17841;896;366;377;0	621;0	566;748	920;3	563;0;380;371;0	362;0	573;742	909;3	481;0;34;374;387; ; ; ; ;
17861;897;354;362;0	622;0	566;748	920;3	786;0;400;355;0	362;0	574;742	909;3	487;0;34;374;387; ; ; ; ;
17881;898;339;372;0	622;0	566;748	920;3	557;0;419;400;0	362;0	574;742	909;3	714;0;34;374;387; ; ; ; ;
17901;899;369;401;0	622;0	566;748	920;3	600;0;384;423;0	362;0	574;742	909;3	537;0;34;374;387; ; ; ; ;
17921;900;372;391;0	621;0	566;748	920;3	619;0;366;386;0	362;0	573;742	909;3	443;0;34;374;387; ; ; ; ;
17941;901;375;407;0	621;0	566;748	875;3	636;0;364;389;0	362;0	574;743	694;3	512;0;34;374;387; ; ; ; ;
17961;902;350;370;0	621;0	566;748	875;3	585;0;362;320;0	362;0	574;743	694;3	547;0; ; ; ; ; ; ; ;
17981;903;367;399;0	621;0	566;748	875;3	483;0;394;391;0	362;0	574;743	694;3	591;0; ; ; ; ; ; ; ;
18001;904;365;385;0	621;0	566;748	875;3	570;0;382;300;0	362;0	574;743	694;3	399;0; ; ; ; ; ; ; ;
18021;905;390;385;0	621;0	566;748	875;3	620;0;399;362;0	362;0	573;743	694;3	468;0; ; ; ; ; ; ; ;
18041;906;397;385;0	621;0	566;748	926;3	593;0;394;377;0	362;0	573;745	279;3	442;0; ; ; ; ; ; ; ;
18061;907;380;366;0	621;0	566;748	926;3	661;0;338;299;0	362;0	573;745	279;3	257;0; ; ; ; ; ; ; ;
18080;908;373;421;0	621;0	566;748	926;3	649;0;381;311;0	361;0	573;745	279;3	343;0; ; ; ; ; ; ; ;
18100;909;377;312;0	621;0	566;748	926;3	659;0;403;360;0	361;0	573;745	279;3	562;0; ; ; ; ; ; ; ;
18120;910;373;374;0	621;0	566;748	926;3	473;0;368;387;0	361;0	573;745	279;3	462;0; ; ; ; ; ; ; ;
18140;911;375;374;0	621;0	566;749	634;3	458;0;371;416;0	361;0	573;744	487;3	571;0; ; ; ; ; ; ; ;
18160;912;375;366;0	621;0	566;749	634;3	606;0;399;298;0	361;0	573;744	487;3	344;0;35;393;360; ; ; ; ;
18180;913;376;322;0	621;0	566;749	634;3	478;0;386;393;0	361;0	573;744	487;3	634;0;35;393;360; ; ; ; ;
18200;914;374;332;0	621;0	566;749	634;3	409;0;418;388;0	361;0	573;744	487;3	586;0;35;393;360; ; ; ; ;
18220;915;383;350;0	620;0	565;749	634;3	378;0;405;347;0	361;0	573;744	487;3	342;0;35;393;360; ; ; ; ;
18240;916;385;329;0	620;0	565;749	671;3	347;0;407;399;0	361;0	573;743	311;3	469;0;35;393;360; ; ; ; ;
18260;917;392;345;0	621;0	565;749	671;3	660;0;406;393;0	361;0	573;743	311;3	489;0;35;393;360; ; ; ; ;
18280;918;382;330;0	621;0	565;749	671;3	632;0;412;341;0	361;0	573;743	311;3	485;0; ; ; ; ; ; ; ;
18300;919;406;366;0	621;0	566;749	671;3	558;0;411;337;0	361;0	573;743	311;3	365;0; ; ; ; ; ; ; ;
18320;920;392;311;0	621;0	566;749	671;3	617;0;379;387;0	362;0	573;743	311;3	507;0; ; ; ; ; ; ; ;
18340;921;394;318;0	621;0	566;747	887;3	580;0;379;359;0	362;0	573;744	026;3	480;0; ; ; ; ; ; ; ;
18360;922;377;393;0	621;0	566;747	887;3	427;0;410;455;0	362;0	573;744	026;3	791;0; ; ; ; ; ; ; ;
18380;923;385;382;0	621;0	566;747	887;3	534;0;415;381;0	362;0	573;744	026;3	666;0; ; ; ; ; ; ; ;
18400;924;383;375;0	621;0	566;747	887;3	398;0;414;438;0	362;0	573;744	026;3	757;0; ; ; ; ; ; ; ;
18419;925;372;353;0	621;0	566;747	887;3	476;0;404;366;0	362;0	573;744	026;3	497;0; ; ; ; ; ; ; ;
18440;926;375;342;0	621;0	566;748	203;3	501;0;405;381;0	362;0	573;743	386;3	468;0; ; ; ; ; ; ; ;
18459;927;392;355;0	621;0	566;748	203;3	437;0;407;350;0	362;0	573;743	386;3	380;0; ; ; ; ; ; ; ;
18479;928;395;378;0	622;0	566;748	203;3	400;0;404;348;0	362;0	573;743	386;3	438;0; ; ; ; ; ; ; ;
18499;929;376;371;0	621;0	566;748	203;3	511;0;376;311;0	362;0	573;743	386;3	373;0; ; ; ; ; ; ; ;
18519;930;374;337;0	621;0	566;748	203;3	520;0;385;415;0	362;0	573;743	386;3	435;0;36;383;374; ; ; ; ;
18539;931;372;344;0	621;0	566;749	270;3	535;0;374;409;0	362;0	573;744	646;3	417;0;36;383;374; ; ; ; ;
18559;932;376;353;0	621;0	566;749	270;3	453;0;411;363;0	362;0	573;744	646;3	675;0;36;383;374; ; ; ; ;
18579;933;364;388;0	621;0	566;749	270;3	495;0;382;352;0	362;0	573;744	646;3	260;0;36;383;374; ; ; ; ;
18599;934;365;353;0	621;0	566;749	270;3	343;0;392;397;0	362;0	573;744	646;3	428;0;36;383;374; ; ; ; ;
18619;935;391;381;0	621;0	566;749	270;3	485;0;402;394;0	362;0	574;744	646;3	394;0;36;383;374; ; ; ; ;
18639;936;386;369;0	621;0	566;747	965;3	425;0;389;391;0	362;0	573;743	494;3	354;0;36;383;374; ; ; ; ;
18659;937;361;340;0	621;0	566;747	965;3	560;0;389;355;0	362;0	573;743	494;3	441;0; ; ; ; ; ; ; ;
18679;938;374;366;0	621;0	566;747	965;3	487;0;388;373;0	362;0	573;743	494;3	330;0; ; ; ; ; ; ; ;
18698;939;373;395;0	621;0	566;747	965;3	391;0;385;408;0	362;0	574;743	494;3	431;0; ; ; ; ; ; ; ;
18718;940;358;366;0	621;0	566;747	965;3	365;0;382;434;0	362;0	574;743	494;3	513;0; ; ; ; ; ; ; ;
18738;941;364;376;0	621;0	566;747	452;3	336;0;381;460;0	362;0	574;744	258;3	492;0; ; ; ; ; ; ; ;
18758;942;383;304;0	621;0	566;747	452;3	232;0;391;351;0	361;0	574;744	258;3	355;0; ; ; ; ; ; ; ;
18778;943;356;331;0	621;0	566;747	452;3	417;0;395;336;0	361;0	574;744	258;3	436;0; ; ; ; ; ; ; ;
18798;944;397;370;0	621;0	566;747	452;3	544;0;401;392;0	361;0	574;744	258;3	434;0; ; ; ; ; ; ; ;
18818;945;377;369;0	621;0	566;747	452;3	566;0;395;389;0	361;0	574;744	258;3	347;0; ; ; ; ; ; ; ;
18838;946;373;367;0	620;0	566;749	204;3	596;0;398;387;0	361;0	573;743	608;3	383;0; ; ; ; ; ; ; ;
18858;947;370;340;0	621;0	566;749	204;3	464;0;426;398;0	361;0	573;743	608;3	691;0; ; ; ; ; ; ; ;
18878;948;347;324;0	621;0	566;749	204;3	619;0;402;360;0	361;0	574;743	608;3	370;0; ; ; ; ; ; ; ;
18898;949;378;363;0	621;0	566;749	204;3	378;0;371;361;0	361;0	574;743	608;3	524;0; ; ; ; ; ; ; ;
18918;950;368;349;0	621;0	566;749	204;3	479;0;382;396;0	361;0	574;743	608;3	386;0; ; ; ; ; ; ; ;
18938;951;364;353;0	621;0	566;749	109;3	497;0;367;377;0	361;0	574;743	170;3	441;0; ; ; ; ; ; ; ;
18958;952;367;319;0	621;0	566;749	109;3	612;0;392;328;0	361;0	574;743	170;3	325;0; ; ; ; ; ; ; ;
18978;953;367;377;0	620;0	566;749	109;3	487;0;382;339;0	361;0	574;743	170;3	234;0; ; ; ; ; ; ; ;
18997;954;379;390;0	620;0	566;749	109;3	351;0;391;404;0	361;0	574;743	170;3	353;0; ; ; ; ; ; ; ;
19017;955;367;358;0	621;0	566;749	109;3	512;0;400;440;0	361;0	574;743	170;3	545;0; ; ; ; ; ; ; ;
19037;956;370;357;0	621;0	566;748	833;3	474;0;398;477;0	361;0	574;743	030;3	547;0; ; ; ; ; ; ; ;
19057;957;368;341;0	621;0	566;748	833;3	533;0;398;388;0	361;0	574;743	030;3	307;0; ; ; ; ; ; ; ;
19077;958;392;327;0	621;0	566;748	833;3	566;0;433;360;0	361;0	574;743	030;3	530;0; ; ; ; ; ; ; ;
19097;959;370;375;0	621;0	566;748	833;3	415;0;397;364;0	362;0	574;743	030;3	475;0;37;384;386; ; ; ; ;
19117;960;336;378;0	621;0	566;748	833;3	614;0;419;368;0	362;0	574;743	030;3	332;0;37;384;386; ; ; ; ;
19137;961;340;381;0	621;0	566;748	811;3	579;0;429;371;0	362;0	574;744	765;3	439;0;37;384;386; ; ; ; ;
19157;962;352;383;0	621;0	566;748	811;3	501;0;400;381;0	362;0	574;744	765;3	366;0;37;384;386; ; ; ; ;
19177;963;371;384;0	621;0	566;748	811;3	585;0;380;390;0	362;0	574;744	765;3	408;0;37;384;386; ; ; ; ;
19197;964;367;382;0	621;0	566;748	811;3	521;0;394;407;0	362;0	574;744	765;3	549;0;37;384;386; ; ; ; ;
19217;965;407;414;0	621;0	566;748	811;3	534;0;389;375;0	362;0	574;744	765;3	386;0;37;384;386; ; ; ; ;
19237;966;417;417;0	621;0	566;747	919;3	559;0;382;384;0	362;0	574;743	240;3	438;0;37;384;386; ; ; ; ;
19257;967;266;370;0	622;0	567;747	919;3	553;0;318;430;0	363;0	574;743	240;3	501;0; ; ; ; ; ; ; ;
19277;968;308;435;0	622;0	567;747	919;3	514;0;334;402;0	363;0	574;743	240;3	391;0; ; ; ; ; ; ; ;
19296;969;307;435;0	622;0	567;747	919;3	491;0;323;467;0	363;0	575;743	240;3	462;0; ; ; ; ; ; ; ;
19317;970;357;530;0	622;0	567;747	919;3	870;0;319;407;0	363;0	575;743	240;3	359;0; ; ; ; ; ; ; ;
19336;971;373;563;0	622;0	567;747	294;3	868;0;323;431;0	363;0	575;742	960;3	370;0; ; ; ; ; ; ; ;
19356;972;278;408;0	622;0	567;747	294;3	457;0;327;480;0	363;0	575;742	960;3	618;0; ; ; ; ; ; ; ;
19376;973;300;444;0	622;0	567;747	294;3	563;0;317;448;0	363;0	575;742	960;3	483;0; ; ; ; ; ; ; ;
19396;974;300;420;0	622;0	567;747	294;3	457;0;301;382;0	363;0	575;742	960;3	416;0; ; ; ; ; ; ; ;
19416;975;297;411;0	622;0	567;747	294;3	289;0;288;387;0	363;0	575;742	960;3	415;0; ; ; ; ; ; ; ;
19436;976;296;423;0	622;0	567;747	606;3	303;0;276;393;0	363;0	575;742	967;3	414;0; ; ; ; ; ; ; ;
19456;977;287;427;0	622;0	567;747	606;3	429;0;309;456;0	363;0	575;742	967;3	415;0; ; ; ; ; ; ; ;
19476;978;290;434;0	622;0	567;747	606;3	433;0;318;464;0	363;0	575;742	967;3	524;0; ; ; ; ; ; ; ;
19496;979;351;357;0	622;0	567;747	606;3	390;0;397;396;0	362;0	574;742	967;3	317;0; ; ; ; ; ; ; ;
19516;980;369;304;0	621;0	567;747	606;3	543;0;410;355;0	362;0	574;742	967;3	351;0; ; ; ; ; ; ; ;
19536;981;386;279;0	621;0	567;747	283;3	542;0;422;333;0	362;0	574;743	937;3	352;0; ; ; ; ; ; ; ;
19556;982;370;386;0	621;0	567;747	283;3	423;0;365;397;0	362;0	574;743	937;3	462;0;38;377;376; ; ; ; ;
19576;983;361;361;0	620;0	567;747	283;3	434;0;371;421;0	361;0	574;743	937;3	500;0;38;377;376; ; ; ; ;
19596;984;368;400;0	620;0	566;747	283;3	377;0;382;353;0	361;0	574;743	937;3	192;0;38;377;376; ; ; ; ;
19615;985;372;332;0	620;0	566;747	283;3	455;0;400;397;0	361;0	574;743	937;3	412;0;38;377;376; ; ; ; ;
19635;986;370;333;0	621;0	566;749	124;3	451;0;409;392;0	361;0	574;744	465;3	352;0;38;377;376; ; ; ; ;
19655;987;386;433;0	621;0	566;749	124;3	464;0;394;347;0	361;0	574;744	465;3	367;0;38;377;376; ; ; ; ;
19675;988;371;340;0	621;0	566;749	124;3	551;0;408;398;0	361;0	574;744	465;3	474;0;38;377;376; ; ; ; ;
19695;989;365;361;0	621;0	566;749	124;3	390;0;388;401;0	361;0	574;744	465;3	399;0;38;377;376; ; ; ; ;
19715;990;366;371;0	620;0	566;749	124;3	560;0;-800;-600;0	620;0	566;-1	000;-1	000;4;38;377;376; ; ; ; ;
19735;991;362;384;0	621;0	567;745	816;3	495;0;-800;-600;0	362;0	574;-1	000;-1	000;4;38;377;376; ; ; ; ;
19755;992;286;403;0	621;0	567;745	816;3	406;0;274;353;0	362;0	575;743	173;3	290;0; ; ; ; ; ; ; ;
19775;993;288;368;0	621;0	567;745	816;3	302;0;301;417;0	362;0	575;743	173;3	254;0; ; ; ; ; ; ; ;
19795;994;325;470;0	621;0	567;745	816;3	366;0;308;437;0	362;0	575;743	173;3	230;0; ; ; ; ; ; ; ;
19815;995;314;431;0	622;0	567;745	816;3	486;0;294;424;0	362;0	575;743	173;3	332;0; ; ; ; ; ; ; ;
19835;996;326;441;0	622;0	567;746	361;3	459;0;295;434;0	363;0	575;742	774;3	310;0; ; ; ; ; ; ; ;
19855;997;272;393;0	622;0	567;746	361;3	406;0;318;445;0	363;0	575;742	774;3	322;0; ; ; ; ; ; ; ;
19874;998;286;429;0	622;0	567;746	361;3	370;0;324;410;0	363;0	575;742	774;3	329;0; ; ; ; ; ; ; ;
19895;999;290;399;0	622;0	567;746	361;3	166;0;296;382;0	363;0	575;742	774;3	189;0; ; ; ; ; ; ; ;
19914;1000;293;414;0	622;0	568;746	361;3	249;0;310;451;0	363;0	575;742	774;3	400;0; ; ; ; ; ; ; ;
19934;1001;297;427;0	622;0	568;746	083;3	166;0;306;427;0	363;0	575;743	130;3	376;0; ; ; ; ; ; ; ;
19954;1002;313;478;0	623;0	568;746	083;3	458;0;308;376;0	363;0	575;743	130;3	204;0; ; ; ; ; ; ; ;
19974;1003;303;353;0	623;0	568;746	083;3	427;0;330;415;0	363;0	575;743	130;3	383;0; ; ; ; ; ; ; ;
19994;1004;256;396;0	623;0	567;746	083;3	304;0;-800;-600;0	623;0	567;-1	000;-1	000;4;39;282;405; ; ; ; ;
20014;1005;248;413;0	622;0	567;746	083;3	252;0;295;368;0	363;0	575;743	130;3	100;0;39;282;405; ; ; ; ;
20034;1006;240;430;0	622;0	567;746	686;3	202;0;295;369;0	363;0	575;742	424;3	097;0;39;282;405; ; ; ; ;
20054;1007;291;375;0	622;0	568;746	686;3	216;0;288;405;0	363;0	575;742	424;3	097;0;39;282;405; ; ; ; ;
20074;1008;287;412;0	622;0	568;746	686;3	316;0;277;394;0	363;0	575;742	424;3	088;0;39;282;405; ; ; ; ;
20094;1009;302;421;0	622;0	568;746	686;3	370;0;270;384;0	363;0	575;742	424;3	129;0;39;282;405; ; ; ; ;
20114;1010;296;396;0	622;0	568;746	686;3	316;0;288;449;0	363;0	575;742	424;3	194;0;39;282;405; ; ; ; ;
20134;1011;298;418;0	622;0	567;747	333;3	336;0;281;445;0	363;0	574;741	901;3	206;0;39;282;405; ; ; ; ;
20154;1012;273;369;0	622;0	566;747	333;3	263;0;296;351;0	363;0	574;741	901;3	246;0; ; ; ; ; ; ; ;
20174;1013;299;409;0	622;0	566;747	333;3	220;0;303;354;0	363;0	574;741	901;3	157;0; ; ; ; ; ; ; ;
20193;1014;284;341;0	622;0	566;747	333;3	233;0;258;308;0	363;0	574;741	901;2	982;0; ; ; ; ; ; ; ;
20213;1015;291;365;0	622;0	567;747	333;3	225;0;328;430;0	363;0	574;741	901;3	407;0; ; ; ; ; ; ; ;
20233;1016;283;368;0	622;0	567;746	550;3	228;0;323;427;0	363;0	574;742	839;3	337;0; ; ; ; ; ; ; ;
20253;1017;300;363;0	622;0	567;746	550;3	364;0;323;381;0	363;0	575;742	839;3	186;0; ; ; ; ; ; ; ;
20273;1018;305;394;0	622;0	567;746	550;3	190;0;306;363;0	363;0	575;742	839;3	188;0; ; ; ; ; ; ; ;
20293;1019;273;366;0	622;0	567;746	550;3	274;0;334;434;0	363;0	575;742	839;3	395;0; ; ; ; ; ; ; ;
20313;1020;283;395;0	622;0	567;746	550;3	302;0;286;354;0	362;0	575;742	839;3	211;0; ; ; ; ; ; ; ;
20333;1021;277;386;0	622;0	567;746	517;3	231;0;289;375;0	362;0	574;742	253;3	263;0; ; ; ; ; ; ; ;
20353;1022;261;383;0	622;0	567;746	517;3	364;0;323;398;0	362;0	574;742	253;3	254;0; ; ; ; ; ; ; ;
20373;1023;292;344;0	622;0	567;746	517;3	221;0;334;364;0	363;0	575;742	253;3	323;0; ; ; ; ; ; ; ;
20393;1024;306;375;0	622;0	567;746	517;3	334;0;306;372;0	363;0	574;742	253;3	075;0; ; ; ; ; ; ; ;
20413;1025;269;398;0	622;0	567;746	517;3	237;0;314;447;0	363;0	574;742	253;3	426;0; ; ; ; ; ; ; ;
20433;1026;289;388;0	622;0	566;747	133;3	283;0;312;436;0	363;0	574;742	370;3	379;0; ; ; ; ; ; ; ;
20452;1027;291;363;0	622;0	566;747	133;3	335;0;295;351;0	363;0	574;742	370;3	272;0; ; ; ; ; ; ; ;
20473;1028;-800;-600;-1	000;-1	000;-1	000;-1	000;4;-800;-600;-1	000;-1	000;-1	000;-1	000;4; ; ; ; ; ; ; ;
20492;1029;-800;-600;-1	000;-1	000;-1	000;-1	000;4;-800;-600;-1	000;-1	000;-1	000;-1	000;4; ; ; ; ; ; ; ;
20512;1030;-800;-600;-1	000;-1	000;-1	000;-1	000;4;-800;-600;-1	000;-1	000;-1	000;-1	000;4; ; ; ; ; ; ; ;
20532;1031;-800;-600;-1	000;-1	000;-1	000;-1	000;4;-800;-600;-1	000;-1	000;-1	000;-1	000;4; ; ; ; ; ; ; ;
20552;1032;295;334;0	622;0	566;747	133;3	255;0;-800;-600;0	622;0	566;-1	000;-1	000;4; ; ; ; ; ; ; ;
20572;1033;303;392;0	622;0	566;747	133;3	845;0;329;274;0	363;0	573;742	370;3	388;0; ; ; ; ; ; ; ;
20592;1034;303;394;0	622;0	566;744	580;3	833;0;329;271;0	363;0	573;745	021;3	400;0; ; ; ; ; ; ; ;
20612;1035;302;383;0	622;0	566;744	580;3	259;0;284;416;0	363;0	573;745	021;3	412;0; ; ; ; ; ; ; ;
20632;1036;275;408;0	623;0	566;744	580;3	285;0;253;340;0	363;0	573;745	021;3	038;0; ; ; ; ; ; ; ;
20652;1037;282;345;0	623;0	566;744	580;3	276;0;341;411;0	364;0	573;745	021;3	511;0;40;287;367; ; ; ; ;
20672;1038;277;374;0	623;0	567;744	580;3	413;0;317;406;0	364;0	574;745	021;3	412;0;40;287;367; ; ; ; ;
20692;1039;279;368;0	623;0	567;746	701;3	447;0;326;388;0	364;0	574;741	634;3	328;0;40;287;367; ; ; ; ;
20712;1040;308;375;0	623;0	567;746	701;3	303;0;269;365;0	364;0	574;741	634;3	156;0;40;287;367; ; ; ; ;
20732;1041;253;369;0	623;0	567;746	701;3	344;0;273;343;0	364;0	574;741	634;3	276;0;40;287;367; ; ; ; ;
20752;1042;279;364;0	623;0	567;746	701;3	391;0;292;322;0	364;0	574;741	634;3	186;0;40;287;367; ; ; ; ;
20772;1043;311;489;0	623;0	567;746	701;3	532;0;301;324;0	364;0	574;741	634;3	104;0; ; ; ; ; ; ; ;
20792;1044;290;494;0	623;0	567;746	982;3	585;0;310;320;0	364;0	574;746	491;3	157;0; ; ; ; ; ; ; ;
20811;1045;283;362;0	623;0	567;746	982;3	367;0;298;382;0	364;0	574;746	491;3	347;0;41;299;383; ; ; ; ;
20832;1046;310;405;0	623;0	567;746	982;3	338;0;280;365;0	364;0	574;746	491;3	159;0;41;299;383; ; ; ; ;
20851;1047;298;327;0	623;0	567;746	982;3	320;0;330;436;0	364;0	574;746	491;3	407;0;41;299;383; ; ; ; ;
20872;1048;279;355;0	623;0	567;746	982;3	158;0;296;389;0	364;0	574;746	491;3	276;0;41;299;383; ; ; ; ;
20891;1049;289;358;0	623;0	567;745	718;3	116;0;299;401;0	364;0	574;743	342;3	224;0;41;299;383; ; ; ; ;
20912;1050;304;419;0	623;0	567;745	718;3	467;0;313;384;0	364;0	574;743	342;3	169;0;41;299;383; ; ; ; ;
20931;1051;303;458;0	623;0	567;745	718;3	312;0;317;423;0	364;0	574;743	342;3	460;0; ; ; ; ; ; ; ;
20952;1052;293;392;0	623;0	567;745	718;3	141;0;313;345;0	364;0	574;743	342;3	131;0; ; ; ; ; ; ; ;
20971;1053;282;381;0	623;0	567;745	718;3	134;0;288;334;0	364;0	574;743	342;3	004;0; ; ; ; ; ; ; ;
20992;1054;277;370;0	623;0	567;747	281;3	134;0;287;326;0	364;0	574;742	718;3	051;0; ; ; ; ; ; ; ;
21011;1055;281;394;0	623;0	567;747	281;3	217;0;299;369;0	363;0	574;742	718;2	995;0; ; ; ; ; ; ; ;
21032;1056;349;372;0	622;0	567;747	281;3	379;0;331;341;0	362;0	574;742	718;2	928;0; ; ; ; ; ; ; ;
21051;1057;352;393;0	621;0	567;747	281;3	142;0;399;303;0	362;0	574;742	718;3	214;0; ; ; ; ; ; ; ;
21072;1058;336;313;0	621;0	567;747	281;3	312;0;352;390;0	362;0	574;742	718;3	136;0; ; ; ; ; ; ; ;
21090;1059;332;299;0	622;0	567;748	562;3	347;0;382;367;0	362;0	574;742	976;3	187;0; ; ; ; ; ; ; ;
21112;1060;366;377;0	622;0	567;748	562;3	237;0;376;363;0	363;0	574;742	976;3	248;0; ; ; ; ; ; ; ;
21130;1061;361;325;0	622;0	567;748	562;3	208;0;388;352;0	363;0	574;742	976;3	197;0; ; ; ; ; ; ; ;
21152;1062;351;350;0	622;0	567;748	562;3	280;0;369;315;0	362;0	574;742	976;3	187;0; ; ; ; ; ; ; ;
21170;1063;374;378;0	622;0	567;748	562;3	330;0;386;388;0	362;0	574;742	976;3	224;0; ; ; ; ; ; ; ;
21190;1064;370;360;0	621;0	567;748	044;3	339;0;378;375;0	362;0	574;743	544;3	196;0; ; ; ; ; ; ; ;
21210;1065;349;362;0	621;0	566;748	044;3	220;0;351;291;0	362;0	574;743	544;2	980;0; ; ; ; ; ; ; ;
21230;1066;364;405;0	621;0	566;748	044;3	383;0;337;339;0	362;0	573;743	544;3	103;0; ; ; ; ; ; ; ;
21250;1067;-800;-600;0	362;0	573;-1	000;-1	000;4;388;301;0	362;0	573;743	544;3	064;0; ; ; ; ; ; ; ;
21270;1068;354;348;0	621;0	566;748	044;3	283;0;361;358;0	362;0	574;743	544;3	024;0; ; ; ; ; ; ; ;
21290;1069;353;349;0	621;0	566;747	235;3	279;0;369;352;0	362;0	574;742	393;3	074;0; ; ; ; ; ; ; ;
21310;1070;381;322;0	621;0	566;747	235;3	280;0;343;237;0	362;0	573;742	393;2	967;0; ; ; ; ; ; ; ;
21330;1071;401;310;0	620;0	566;747	235;2	994;0;393;329;0	362;0	573;742	393;3	120;0; ; ; ; ; ; ; ;
21350;1072;377;293;0	621;0	566;747	235;3	043;0;356;263;0	362;0	573;742	393;2	971;0; ; ; ; ; ; ; ;
21370;1073;371;307;0	621;0	566;747	235;3	226;0;391;354;0	362;0	573;742	393;3	175;0; ; ; ; ; ; ; ;
21389;1074;375;300;0	621;0	566;747	057;3	090;0;378;340;0	362;0	573;743	010;3	147;0; ; ; ; ; ; ; ;
21409;1075;363;284;0	621;0	566;747	057;3	336;0;370;343;0	362;0	573;743	010;3	072;0; ; ; ; ; ; ; ;
21429;1076;-800;-600;0	362;0	573;-1	000;-1	000;4;390;302;0	362;0	573;743	010;3	034;0; ; ; ; ; ; ; ;
21449;1077;387;366;0	621;0	566;747	057;3	376;0;360;308;0	362;0	573;743	010;3	002;0; ; ; ; ; ; ; ;
21469;1078;367;310;0	621;0	566;747	057;3	169;0;393;339;0	362;0	573;743	010;3	127;0; ; ; ; ; ; ; ;
21489;1079;367;311;0	621;0	566;746	723;3	168;0;386;319;0	362;0	573;742	832;3	104;0; ; ; ; ; ; ; ;
21509;1080;386;303;0	621;0	566;746	723;3	198;0;411;333;0	362;0	573;742	832;3	161;0; ; ; ; ; ; ; ;
21529;1081;376;366;0	621;0	566;746	723;2	994;0;409;333;0	362;0	573;742	832;3	151;0; ; ; ; ; ; ; ;
21549;1082;361;354;0	622;0	566;746	723;3	196;0;408;317;0	362;0	573;742	832;3	256;0; ; ; ; ; ; ; ;
21569;1083;363;360;0	621;0	566;746	723;3	339;0;389;354;0	362;0	573;742	832;3	123;0; ; ; ; ; ; ; ;
21589;1084;365;353;0	621;0	566;747	325;3	302;0;386;352;0	362;0	573;742	768;3	141;0; ; ; ; ; ; ; ;
21609;1085;357;322;0	621;0	566;747	325;3	240;0;393;347;0	362;0	573;742	768;3	118;0; ; ; ; ; ; ; ;
21629;1086;377;279;0	622;0	566;747	325;3	231;0;381;323;0	363;0	573;742	768;3	101;0; ; ; ; ; ; ; ;
21648;1087;374;291;0	622;0	566;747	325;3	120;0;381;352;0	363;0	573;742	768;3	042;0; ; ; ; ; ; ; ;
21669;1088;362;303;0	622;0	566;747	325;3	138;0;-800;-600;0	622;0	566;-1	000;-1	000;4; ; ; ; ; ; ; ;
21688;1089;372;285;0	622;0	566;745	872;3	150;0;-800;-600;0	363;0	573;-1	000;-1	000;4; ; ; ; ; ; ; ;
21708;1090;369;324;0	622;0	566;745	872;2	965;0;380;299;0	363;0	573;741	672;3	084;0; ; ; ; ; ; ; ;
21728;1091;378;331;0	622;0	566;745	872;3	158;0;390;394;0	363;0	573;741	672;3	227;0; ; ; ; ; ; ; ;
21748;1092;375;325;0	621;0	566;745	872;3	180;0;371;266;0	362;0	573;741	672;2	964;0; ; ; ; ; ; ; ;
21768;1093;372;340;0	621;0	566;745	872;3	352;0;400;342;0	362;0	574;741	672;3	042;0; ; ; ; ; ; ; ;
21788;1094;376;341;0	621;0	566;746	194;3	425;0;395;360;0	362;0	573;742	279;3	047;0; ; ; ; ; ; ; ;
21808;1095;407;386;0	621;0	566;746	194;3	126;0;407;299;0	362;0	573;742	279;3	071;0; ; ; ; ; ; ; ;
21828;1096;361;353;0	621;0	566;746	194;3	081;0;384;301;0	362;0	573;742	279;3	087;0; ; ; ; ; ; ; ;
21848;1097;381;299;0	621;0	566;746	194;3	081;0;381;311;0	362;0	573;742	279;3	034;0; ; ; ; ; ; ; ;
21868;1098;365;329;0	621;0	566;746	194;3	354;0;397;354;0	362;0	573;742	279;3	148;0; ; ; ; ; ; ; ;
21888;1099;374;302;0	621;0	566;748	165;3	359;0;383;361;0	362;0	573;743	729;3	155;0; ; ; ; ; ; ; ;
21908;1100;378;303;0	621;0	566;748	165;3	268;0;376;270;0	362;0	574;743	729;3	085;0; ; ; ; ; ; ; ;
21928;1101;353;337;0	621;0	566;748	165;3	115;0;361;256;0	362;0	574;743	729;2	949;0; ; ; ; ; ; ; ;
21948;1102;417;279;0	621;0	566;748	165;2	965;0;405;395;0	362;0	574;743	729;3	265;0; ; ; ; ; ; ; ;
21967;1103;376;361;0	621;0	566;748	165;3	215;0;405;360;0	362;0	574;743	729;3	273;0; ; ; ; ; ; ; ;
21987;1104;379;351;0	620;0	566;747	358;3	093;0;402;396;0	361;0	574;743	158;3	279;0; ; ; ; ; ; ; ;
22007;1105;370;319;0	620;0	566;747	358;3	215;0;356;311;0	361;0	574;743	158;3	025;0; ; ; ; ; ; ; ;
22027;1106;429;323;0	620;0	566;747	358;3	060;0;389;354;0	361;0	574;743	158;3	094;0; ; ; ; ; ; ; ;
22047;1107;379;376;0	620;0	566;747	358;3	148;0;-800;-600;0	620;0	566;-1	000;-1	000;4; ; ; ; ; ; ; ;
22067;1108;400;292;0	620;0	566;747	358;2	903;0;-800;-600;0	620;0	566;-1	000;-1	000;4; ; ; ; ; ; ; ;
22087;1109;420;305;0	620;0	566;746	821;2	878;0;-800;-600;0	361;0	574;-1	000;-1	000;4; ; ; ; ; ; ; ;
22107;1110;370;304;0	620;0	566;746	821;3	134;0;360;302;0	361;0	574;742	350;2	922;0; ; ; ; ; ; ; ;
22127;1111;352;332;0	620;0	566;746	821;3	154;0;373;385;0	361;0	574;742	350;3	152;0; ; ; ; ; ; ; ;
22147;1112;386;339;0	620;0	566;746	821;2	887;0;383;284;0	361;0	574;742	350;3	094;0; ; ; ; ; ; ; ;
22167;1113;399;308;0	620;0	566;746	821;3	140;0;384;335;0	361;0	574;742	350;3	102;0; ; ; ; ; ; ; ;
22187;1114;401;325;0	620;0	566;746	768;3	084;0;386;353;0	361;0	574;742	869;3	112;0; ; ; ; ; ; ; ;
22207;1115;391;290;0	620;0	566;746	768;3	154;0;384;309;0	361;0	574;742	869;2	999;0; ; ; ; ; ; ; ;
22227;1116;381;323;0	620;0	566;746	768;2	976;0;391;329;0	361;0	574;742	869;3	141;0; ; ; ; ; ; ; ;
22247;1117;391;323;0	620;0	566;746	768;3	071;0;368;307;0	361;0	574;742	869;3	003;0; ; ; ; ; ; ; ;
22267;1118;393;366;0	621;0	566;746	768;3	058;0;372;345;0	361;0	574;742	869;3	056;0; ; ; ; ; ; ; ;
22286;1119;390;381;0	621;0	566;746	861;3	045;0;368;343;0	361;0	574;743	271;3	100;0; ; ; ; ; ; ; ;
22306;1120;377;330;0	621;0	566;746	861;3	114;0;358;325;0	362;0	574;743	271;3	011;0; ; ; ; ; ; ; ;
22326;1121;394;293;0	621;0	566;746	861;2	904;0;384;333;0	362;0	574;743	271;3	175;0; ; ; ; ; ; ; ;
22346;1122;364;334;0	621;0	566;746	861;3	161;0;347;300;0	362;0	574;743	271;3	003;0; ; ; ; ; ; ; ;
22366;1123;348;327;0	621;0	566;746	861;3	350;0;373;321;0	362;0	574;743	271;3	021;0; ; ; ; ; ; ; ;
22386;1124;347;319;0	621;0	566;746	449;3	328;0;357;317;0	362;0	574;742	965;3	059;0; ; ; ; ; ; ; ;
22406;1125;446;325;0	620;0	566;746	449;3	299;0;439;342;0	361;0	574;742	965;3	095;0; ; ; ; ; ; ; ;
22426;1126;472;338;0	620;0	566;746	449;3	089;0;485;337;0	360;0	573;742	965;3	070;0; ; ; ; ; ; ; ;
22446;1127;471;284;0	620;0	566;746	449;3	108;0;480;313;0	360;0	574;742	965;3	158;0; ; ; ; ; ; ; ;
22466;1128;470;297;0	620;0	566;746	449;3	193;0;483;311;0	360;0	574;742	965;3	017;0; ; ; ; ; ; ; ;
22486;1129;469;286;0	620;0	566;747	767;3	090;0;481;310;0	360;0	574;742	078;3	017;0; ; ; ; ; ; ; ;
22506;1130;452;314;0	620;0	566;747	767;3	189;0;479;346;0	360;0	574;742	078;3	019;0;42;485;319; ; ; ; ;
22526;1131;484;319;0	620;0	566;747	767;3	066;0;481;311;0	360;0	574;742	078;3	232;0;42;485;319; ; ; ; ;
22546;1132;487;311;0	619;0	566;747	767;3	232;0;487;322;0	360;0	574;742	078;3	178;0;42;485;319; ; ; ; ;
22566;1133;490;322;0	619;0	566;747	767;3	161;0;498;342;0	360;0	574;742	078;3	251;0;42;485;319; ; ; ; ;
22585;1134;492;321;0	619;0	566;746	094;3	132;0;502;326;0	360;0	573;742	611;3	242;0;42;485;319; ; ; ; ;
22605;1135;483;326;0	620;0	566;746	094;3	267;0;463;320;0	360;0	574;742	611;2	992;0;42;485;319; ; ; ; ;
22625;1136;471;307;0	620;0	566;746	094;3	200;0;486;304;0	360;0	574;742	611;3	111;0;42;485;319; ; ; ; ;
22645;1137;-800;-600;0	360;0	574;-1	000;-1	000;4;497;356;0	360;0	574;742	611;3	263;0; ; ; ; ; ; ; ;
22665;1138;487;312;0	620;0	566;746	094;3	242;0;495;323;0	360;0	574;742	611;3	163;0;43;482;318; ; ; ; ;
22685;1139;487;311;0	619;0	566;747	603;3	248;0;492;328;0	360;0	574;742	806;3	231;0;43;482;318; ; ; ; ;
22705;1140;472;345;0	619;0	566;747	603;3	098;0;477;336;0	360;0	574;742	806;3	321;0;43;482;318; ; ; ; ;
22725;1141;464;327;0	619;0	566;747	603;3	242;0;491;308;0	360;0	574;742	806;3	328;0;43;482;318; ; ; ; ;
22745;1142;488;287;0	619;0	566;747	603;3	146;0;475;360;0	360;0	574;742	806;3	245;0;43;482;318; ; ; ; ;
22765;1143;490;299;0	619;0	566;747	603;3	228;0;479;296;0	360;0	574;742	806;3	061;0;43;482;318; ; ; ; ;
22785;1144;493;311;0	619;0	566;748	586;3	196;0;482;310;0	360;0	574;742	373;3	021;0;43;482;318; ; ; ; ;
22805;1145;465;383;0	619;0	566;748	586;3	323;0;496;333;0	360;0	574;742	373;3	025;0; ; ; ; ; ; ; ;
22825;1146;484;331;0	618;0	565;748	586;3	209;0;520;290;0	359;0	573;742	373;3	170;0; ; ; ; ; ; ; ;
22845;1147;507;256;0	618;0	564;748	586;3	200;0;525;263;0	359;0	572;742	373;3	226;0;44;513;249; ; ; ; ;
22865;1148;509;246;0	618;0	564;748	586;3	106;0;519;279;0	359;0	572;742	373;3	129;0;44;513;249; ; ; ; ;
22884;1149;509;238;0	618;0	564;747	713;3	065;0;520;267;0	359;0	572;742	084;3	133;0;44;513;249; ; ; ; ;
22904;1150;516;249;0	618;0	564;747	713;3	219;0;515;238;0	359;0	572;742	084;3	122;0;44;513;249; ; ; ; ;
22924;1151;511;239;0	618;0	565;747	713;3	218;0;512;249;0	359;0	572;742	084;3	178;0;44;513;249; ; ; ; ;
22944;1152;512;262;0	618;0	564;747	713;3	187;0;516;242;0	359;0	572;742	084;3	209;0;44;513;249; ; ; ; ;
22964;1153;514;236;0	618;0	564;747	713;3	167;0;515;247;0	359;0	572;742	084;3	168;0;44;513;249; ; ; ; ;
22984;1154;515;243;0	618;0	564;747	561;3	153;0;514;245;0	359;0	572;741	277;3	171;0;44;513;249; ; ; ; ;
23004;1155;509;247;0	618;0	564;747	561;3	194;0;522;245;0	359;0	572;741	277;3	228;0;44;513;249; ; ; ; ;
23024;1156;499;263;0	618;0	564;747	561;3	208;0;525;260;0	359;0	572;741	277;3	060;0;44;513;249; ; ; ; ;
23044;1157;623;223;0	617;0	564;747	561;3	383;0;616;225;0	358;0	572;741	277;3	202;0; ; ; ; ; ; ; ;
23064;1158;690;211;0	616;0	564;747	561;3	202;0;692;208;0	357;0	572;741	277;3	041;0; ; ; ; ; ; ; ;
23084;1159;731;202;0	616;0	564;745	394;3	244;0;731;202;0	357;0	571;741	264;3	082;0; ; ; ; ; ; ; ;
23104;1160;693;201;0	616;0	564;745	394;3	096;0;691;180;0	357;0	572;741	264;3	073;0;45;703;193; ; ; ; ;
23124;1161;704;180;0	616;0	564;745	394;3	125;0;703;204;0	357;0	572;741	264;3	092;0;45;703;193; ; ; ; ;
23144;1162;672;198;0	616;0	564;745	394;3	087;0;707;181;0	357;0	572;741	264;3	211;0;45;703;193; ; ; ; ;
23163;1163;712;202;0	616;0	564;745	394;2	951;0;705;201;0	357;0	572;741	264;2	995;0;45;703;193; ; ; ; ;
23183;1164;705;196;0	616;0	564;746	440;2	948;0;708;191;0	357;0	572;742	106;3	030;0;45;703;193; ; ; ; ;
23203;1165;702;185;0	616;0	564;746	440;3	011;0;696;207;0	357;0	572;742	106;3	098;0;45;703;193; ; ; ; ;
23223;1166;716;213;0	616;0	564;746	440;3	077;0;706;193;0	357;0	572;742	106;3	073;0;45;703;193; ; ; ; ;
23243;1167;709;187;0	616;0	564;746	440;3	079;0;703;189;0	357;0	572;742	106;3	093;0;45;703;193; ; ; ; ;
23263;1168;706;206;0	616;0	564;746	440;3	013;0;700;179;0	357;0	571;742	106;3	122;0;45;703;193; ; ; ; ;
23283;1169;710;196;0	616;0	564;745	661;3	043;0;704;174;0	357;0	571;741	195;3	113;0;45;703;193; ; ; ; ;
23303;1170;542;204;0	618;0	564;745	661;3	235;0;620;176;0	358;0	571;741	195;3	256;0; ; ; ; ; ; ; ;
23323;1171;426;155;0	620;0	563;745	661;3	094;0;443;183;0	361;0	571;741	195;2	878;0;46;410;164; ; ; ; ;
23343;1172;422;156;0	620;0	563;745	661;3	131;0;412;182;0	362;0	571;741	195;3	079;0;46;410;164; ; ; ; ;
23363;1173;412;198;0	620;0	563;745	661;2	980;0;419;162;0	361;0	571;741	195;2	994;0;46;410;164; ; ; ; ;
23383;1174;405;169;0	620;0	563;748	122;2	963;0;426;160;0	361;0	571;744	363;3	113;0;46;410;164; ; ; ; ;
23403;1175;400;187;0	620;0	563;748	122;3	047;0;398;170;0	361;0	571;744	363;2	922;0;46;410;164; ; ; ; ;
23423;1176;394;147;0	620;0	563;748	122;3	275;0;410;179;0	361;0	571;744	363;2	958;0;46;410;164; ; ; ; ;
23443;1177;406;182;0	620;0	563;748	122;2	898;0;395;147;0	361;0	571;744	363;2	974;0;46;410;164; ; ; ; ;
23463;1178;401;154;0	620;0	564;748	122;3	012;0;429;154;0	361;0	571;744	363;3	089;0;46;410;164; ; ; ; ;
23482;1179;402;170;0	620;0	564;746	912;3	024;0;428;150;0	361;0	571;743	335;3	120;0;46;410;164; ; ; ; ;
23502;1180;409;178;0	620;0	564;746	912;2	910;0;421;139;0	362;0	571;743	335;3	015;0;46;410;164; ; ; ; ;
23522;1181;394;166;0	620;0	564;746	912;2	949;0;427;144;0	361;0	571;743	335;2	973;0;46;410;164; ; ; ; ;
23542;1182;402;205;0	620;0	563;746	912;2	966;0;399;163;0	361;0	571;743	335;2	941;0; ; ; ; ; ; ; ;
23562;1183;393;187;0	620;0	563;746	912;2	928;0;391;169;0	361;0	571;743	335;2	903;0; ; ; ; ; ; ; ;
23582;1184;395;188;0	620;0	563;749	784;2	965;0;386;173;0	361;0	571;744	949;2	875;0; ; ; ; ; ; ; ;
23602;1185;399;144;0	620;0	564;749	784;3	080;0;403;198;0	361;0	571;744	949;2	876;0; ; ; ; ; ; ; ;
23622;1186;349;304;0	620;0	566;749	784;3	087;0;396;278;0	362;0	574;744	949;2	806;0; ; ; ; ; ; ; ;
23642;1187;374;391;0	620;0	567;749	784;2	958;0;368;284;0	362;0	575;744	949;2	971;0; ; ; ; ; ; ; ;
23662;1188;377;411;0	620;0	567;749	784;3	146;0;417;352;0	362;0	575;744	949;3	218;0; ; ; ; ; ; ; ;
23682;1189;378;433;0	620;0	567;745	502;3	106;0;408;381;0	361;0	575;742	405;3	242;0; ; ; ; ; ; ; ;
23702;1190;402;374;0	620;0	567;745	502;2	944;0;369;305;0	361;0	575;742	405;2	934;0; ; ; ; ; ; ; ;
23722;1191;-800;-600;0	361;0	575;-1	000;-1	000;4;363;333;0	361;0	575;742	405;2	840;0; ; ; ; ; ; ; ;
23741;1192;395;348;0	620;0	567;745	502;2	862;0;409;406;0	362;0	575;742	405;3	147;0; ; ; ; ; ; ; ;
23761;1193;367;374;0	621;0	567;745	502;3	106;0;441;330;0	362;0	575;742	405;3	178;0; ; ; ; ; ; ; ;
23782;1194;367;373;0	621;0	567;746	710;3	110;0;455;352;0	362;0	575;742	279;3	209;0; ; ; ; ; ; ; ;
23801;1195;368;351;0	621;0	567;746	710;3	188;0;365;296;0	362;0	574;742	279;2	998;0; ; ; ; ; ; ; ;
23821;1196;378;355;0	621;0	567;746	710;3	200;0;367;319;0	362;0	574;742	279;3	066;0; ; ; ; ; ; ; ;
23841;1197;385;369;0	621;0	567;746	710;3	198;0;411;418;0	362;0	574;742	279;3	326;0; ; ; ; ; ; ; ;
23861;1198;361;354;0	621;0	566;746	710;3	104;0;373;300;0	362;0	574;742	279;3	080;0; ; ; ; ; ; ; ;
23881;1199;367;358;0	621;0	566;746	682;3	102;0;389;337;0	362;0	574;741	414;3	167;0; ; ; ; ; ; ; ;
23901;1200;358;333;0	622;0	566;746	682;3	338;0;363;375;0	363;0	574;741	414;3	167;0; ; ; ; ; ; ; ;
23921;1201;349;374;0	622;0	567;746	682;3	302;0;380;320;0	363;0	574;741	414;3	074;0; ; ; ; ; ; ; ;
23941;1202;369;357;0	622;0	567;746	682;3	086;0;399;413;0	363;0	574;741	414;3	362;0; ; ; ; ; ; ; ;
23961;1203;363;322;0	622;0	567;746	682;3	248;0;371;290;0	363;0	574;741	414;3	071;0; ; ; ; ; ; ; ;
23981;1204;365;336;0	622;0	567;747	602;3	162;0;385;309;0	363;0	574;743	239;3	174;0; ; ; ; ; ; ; ;
24001;1205;373;341;0	622;0	567;747	602;3	369;0;389;304;0	363;0	574;743	239;3	152;0; ; ; ; ; ; ; ;
24021;1206;353;321;0	622;0	567;747	602;3	184;0;400;347;0	363;0	574;743	239;3	376;0; ; ; ; ; ; ; ;
24041;1207;371;308;0	622;0	567;747	602;3	218;0;383;376;0	363;0	574;743	239;3	273;0; ; ; ; ; ; ; ;
24060;1208;395;394;0	622;0	566;747	602;3	344;0;394;375;0	363;0	574;743	239;3	353;0; ; ; ; ; ; ; ;
24080;1209;392;386;0	622;0	567;746	416;3	253;0;396;373;0	363;0	574;743	974;3	313;0; ; ; ; ; ; ; ;
24100;1210;366;329;0	622;0	567;746	416;3	291;0;390;411;0	363;0	574;743	974;3	334;0; ; ; ; ; ; ; ;
24120;1211;368;371;0	622;0	567;746	416;3	438;0;399;403;0	363;0	574;743	974;3	577;0; ; ; ; ; ; ; ;
24140;1212;347;343;0	622;0	567;746	416;3	426;0;405;323;0	363;0	574;743	974;3	396;0; ; ; ; ; ; ; ;
24160;1213;389;422;0	622;0	567;746	416;3	409;0;387;391;0	363;0	574;743	974;3	387;0; ; ; ; ; ; ; ;
24180;1214;386;429;0	622;0	567;747	576;3	400;0;393;360;0	363;0	574;744	523;3	380;0; ; ; ; ; ; ; ;
24200;1215;371;353;0	622;0	567;747	576;3	304;0;393;349;0	363;0	574;744	523;3	372;0; ; ; ; ; ; ; ;
24220;1216;358;338;0	622;0	567;747	576;3	312;0;360;331;0	363;0	574;744	523;3	228;0; ; ; ; ; ; ; ;
24240;1217;363;353;0	622;0	566;747	576;3	427;0;396;334;0	363;0	574;744	523;3	513;0; ; ; ; ; ; ; ;
24260;1218;358;314;0	622;0	566;747	576;3	347;0;383;416;0	363;0	574;744	523;3	516;0; ; ; ; ; ; ; ;
24280;1219;360;312;0	622;0	566;747	242;3	382;0;374;413;0	363;0	574;744	371;3	518;0; ; ; ; ; ; ; ;
24300;1220;382;313;0	622;0	567;747	242;3	322;0;383;354;0	363;0	574;744	371;3	324;0; ; ; ; ; ; ; ;
24320;1221;361;340;0	622;0	567;747	242;3	256;0;371;345;0	363;0	574;744	371;3	378;0; ; ; ; ; ; ; ;
24340;1222;367;397;0	622;0	567;747	242;3	330;0;388;295;0	363;0	574;744	371;3	382;0; ; ; ; ; ; ; ;
24359;1223;377;323;0	622;0	567;747	242;3	452;0;372;317;0	363;0	574;744	371;3	152;0; ; ; ; ; ; ; ;
24379;1224;367;351;0	622;0	567;747	502;3	449;0;379;298;0	363;0	574;744	501;3	166;0; ; ; ; ; ; ; ;
24399;1225;387;342;0	622;0	567;747	502;3	339;0;391;380;0	363;0	574;744	501;3	403;0; ; ; ; ; ; ; ;
24419;1226;369;369;0	622;0	567;747	502;3	346;0;370;290;0	363;0	574;744	501;3	153;0;47;369;351; ; ; ; ;
24439;1227;341;341;0	622;0	567;747	502;3	380;0;359;329;0	363;0	574;744	501;3	199;0;47;369;351; ; ; ; ;
24459;1228;356;363;0	622;0	567;747	502;3	276;0;373;341;0	363;0	574;744	501;3	270;0;47;369;351; ; ; ; ;
24479;1229;343;351;0	622;0	567;747	261;3	282;0;372;351;0	363;0	574;744	975;3	148;0;47;369;351; ; ; ; ;
24499;1230;365;368;0	622;0	567;747	261;3	358;0;376;311;0	363;0	574;744	975;3	253;0;47;369;351; ; ; ; ;
24519;1231;345;328;0	622;0	567;747	261;3	340;0;373;369;0	363;0	574;744	975;3	317;0;47;369;351; ; ; ; ;
24539;1232;359;348;0	622;0	567;747	261;3	372;0;394;347;0	363;0	574;744	975;3	345;0;47;369;351; ; ; ; ;
24559;1233;364;372;0	622;0	567;747	261;3	332;0;397;361;0	363;0	574;744	975;3	331;0;47;369;351; ; ; ; ;
24579;1234;357;357;0	622;0	567;748	468;3	345;0;401;352;0	363;0	574;743	714;3	340;0;47;369;351; ; ; ; ;
24599;1235;357;319;0	622;0	567;748	468;3	231;0;376;393;0	363;0	574;743	714;3	243;0;47;369;351; ; ; ; ;
24619;1236;393;379;0	622;0	567;748	468;3	153;0;392;346;0	363;0	574;743	714;3	418;0;47;369;351; ; ; ; ;
24639;1237;375;362;0	622;0	567;748	468;3	297;0;366;309;0	363;0	574;743	714;2	987;0; ; ; ; ; ; ; ;
24658;1238;361;410;0	622;0	567;748	468;3	316;0;393;340;0	363;0	574;743	714;3	346;0; ; ; ; ; ; ; ;
24678;1239;374;415;0	622;0	567;746	543;3	327;0;384;325;0	363;0	574;743	958;3	336;0; ; ; ; ; ; ; ;
24698;1240;311;352;0	623;0	567;746	543;3	300;0;305;379;0	364;0	574;743	958;3	259;0; ; ; ; ; ; ; ;
24718;1241;298;305;0	623;0	567;746	543;3	283;0;337;364;0	365;0	574;743	958;3	230;0;48;316;337; ; ; ; ;
24738;1242;315;348;0	624;0	567;746	543;3	126;0;312;334;0	365;0	574;743	958;3	199;0;48;316;337; ; ; ; ;
24758;1243;315;322;0	624;0	567;746	543;3	323;0;332;352;0	365;0	574;743	958;3	149;0;48;316;337; ; ; ; ;
24778;1244;316;343;0	624;0	567;745	990;3	275;0;324;340;0	365;0	574;742	382;3	111;0;48;316;337; ; ; ; ;
24798;1245;306;344;0	624;0	567;745	990;3	233;0;300;328;0	365;0	574;742	382;3	033;0;48;316;337; ; ; ; ;
24818;1246;319;346;0	624;0	567;745	990;3	174;0;311;312;0	365;0	574;742	382;3	086;0;48;316;337; ; ; ; ;
24838;1247;304;332;0	625;0	567;745	990;3	112;0;303;331;0	365;0	574;742	382;3	123;0;48;316;337; ; ; ; ;
24858;1248;310;359;0	625;0	567;745	990;3	349;0;342;308;0	365;0	574;742	382;3	231;0;48;316;337; ; ; ; ;
24878;1249;313;358;0	625;0	567;746	148;3	315;0;348;314;0	366;0	574;742	590;3	284;0;48;316;337; ; ; ; ;
24898;1250;299;357;0	625;0	568;746	148;3	169;0;342;346;0	366;0	575;742	590;3	164;0;48;316;337; ; ; ; ;
24918;1251;308;323;0	625;0	568;746	148;3	224;0;301;354;0	366;0	575;742	590;3	141;0;48;316;337; ; ; ; ;
24937;1252;312;353;0	625;0	568;746	148;3	129;0;322;397;0	366;0	575;742	590;3	256;0; ; ; ; ; ; ; ;
24957;1253;299;368;0	625;0	568;746	148;3	271;0;312;346;0	366;0	575;742	590;3	103;0; ; ; ; ; ; ; ;
24977;1254;305;365;0	625;0	568;740	294;3	230;0;322;359;0	366;0	574;745	713;3	142;0; ; ; ; ; ; ; ;
24997;1255;-800;-600;-1	000;-1	000;-1	000;-1	000;4;-800;-600;-1	000;-1	000;-1	000;-1	000;4; ; ; ; ; ; ; ;
25017;1256;-800;-600;-1	000;-1	000;-1	000;-1	000;4;-800;-600;-1	000;-1	000;-1	000;-1	000;4; ; ; ; ; ; ; ;
25037;1257;-800;-600;-1	000;-1	000;-1	000;-1	000;4;-800;-600;-1	000;-1	000;-1	000;-1	000;4; ; ; ; ; ; ; ;
25057;1258;-800;-600;-1	000;-1	000;-1	000;-1	000;4;-800;-600;-1	000;-1	000;-1	000;-1	000;4; ; ; ; ; ; ; ;
25077;1259;-800;-600;-1	000;-1	000;-1	000;-1	000;4;-800;-600;-1	000;-1	000;-1	000;-1	000;4; ; ; ; ; ; ; ;
25097;1260;285;246;0	625;0	567;740	294;3	455;0;-800;-600;0	625;0	567;-1	000;-1	000;4; ; ; ; ; ; ; ;
25117;1261;339;387;0	625;0	567;740	294;3	103;0;-800;-600;0	625;0	567;-1	000;-1	000;4; ; ; ; ; ; ; ;
25137;1262;339;384;0	625;0	567;743	991;3	118;0;-800;-600;0	365;0	574;-1	000;-1	000;4; ; ; ; ; ; ; ;
25157;1263;313;387;0	625;0	568;743	991;3	385;0;307;399;0	365;0	575;740	459;3	102;0; ; ; ; ; ; ; ;
25177;1264;304;395;0	625;0	568;743	991;3	226;0;314;350;0	365;0	575;740	459;3	074;0; ; ; ; ; ; ; ;
25197;1265;301;457;0	624;0	568;743	991;3	416;0;356;502;0	365;0	575;740	459;3	649;0; ; ; ; ; ; ; ;
25217;1266;311;440;0	624;0	568;743	991;3	469;0;320;436;0	365;0	575;740	459;3	285;0; ; ; ; ; ; ; ;
25237;1267;304;422;0	624;0	568;746	015;3	453;0;334;453;0	365;0	575;739	809;3	427;0; ; ; ; ; ; ; ;
25256;1268;321;495;0	624;0	568;746	015;3	405;0;311;430;0	365;0	575;739	809;3	329;0; ; ; ; ; ; ; ;
25277;1269;291;373;0	624;0	568;746	015;3	411;0;323;375;0	364;0	575;739	809;3	454;0; ; ; ; ; ; ; ;
25296;1270;309;407;0	623;0	568;746	015;3	361;0;309;438;0	364;0	575;739	809;3	335;0; ; ; ; ; ; ; ;
25316;1271;308;410;0	623;0	568;746	015;3	235;0;328;474;0	364;0	575;739	809;3	432;0; ; ; ; ; ; ; ;
25336;1272;307;412;0	623;0	567;746	829;3	215;0;327;464;0	363;0	575;743	064;3	399;0; ; ; ; ; ; ; ;
25356;1273;341;360;0	622;0	567;746	829;3	315;0;367;408;0	363;0	574;743	064;3	350;0; ; ; ; ; ; ; ;
25376;1274;385;359;0	622;0	567;746	829;3	443;0;360;370;0	363;0	575;743	064;3	304;0; ; ; ; ; ; ; ;
25396;1275;372;415;0	622;0	567;746	829;3	510;0;361;396;0	363;0	575;743	064;3	350;0; ; ; ; ; ; ; ;
25416;1276;364;378;0	622;0	567;746	829;3	281;0;382;355;0	362;0	575;743	064;3	389;0; ; ; ; ; ; ; ;
25436;1277;386;392;0	622;0	567;747	948;3	364;0;378;357;0	362;0	575;744	404;3	386;0; ; ; ; ; ; ; ;
25456;1278;357;318;0	622;0	567;747	948;3	489;0;389;385;0	362;0	575;744	404;3	331;0; ; ; ; ; ; ; ;
25476;1279;328;367;0	621;0	567;747	948;3	500;0;382;382;0	362;0	575;744	404;3	266;0; ; ; ; ; ; ; ;
25496;1280;-800;-600;0	362;0	575;-1	000;-1	000;4;382;359;0	362;0	575;744	404;3	257;0; ; ; ; ; ; ; ;
25516;1281;353;394;0	622;0	567;747	948;3	407;0;379;393;0	362;0	574;744	404;3	288;0; ; ; ; ; ; ; ;
25535;1282;353;394;0	622;0	567;747	859;3	406;0;378;387;0	362;0	574;744	029;3	291;0; ; ; ; ; ; ; ;
25555;1283;329;333;0	622;0	567;747	859;3	586;0;388;361;0	362;0	574;744	029;3	324;0; ; ; ; ; ; ; ;
25575;1284;355;393;0	622;0	567;747	859;3	357;0;360;301;0	363;0	574;744	029;3	119;0; ; ; ; ; ; ; ;
25595;1285;343;337;0	622;0	567;747	859;3	351;0;357;338;0	363;0	575;744	029;3	199;0; ; ; ; ; ; ; ;
25615;1286;369;368;0	622;0	567;747	859;3	451;0;377;379;0	363;0	575;744	029;3	365;0; ; ; ; ; ; ; ;
25635;1287;369;387;0	622;0	567;748	434;3	326;0;361;361;0	363;0	575;743	351;3	284;0; ; ; ; ; ; ; ;
25655;1288;355;338;0	622;0	567;748	434;3	374;0;375;404;0	363;0	575;743	351;3	420;0; ; ; ; ; ; ; ;
25675;1289;364;389;0	622;0	567;748	434;3	276;0;375;323;0	363;0	575;743	351;3	381;0; ; ; ; ; ; ; ;
25695;1290;346;349;0	622;0	567;748	434;3	239;0;383;376;0	363;0	575;743	351;3	437;0; ; ; ; ; ; ; ;
25715;1291;394;424;0	623;0	567;748	434;3	419;0;383;363;0	363;0	575;743	351;3	365;0; ; ; ; ; ; ; ;
25735;1292;398;424;0	623;0	567;747	307;3	359;0;385;350;0	364;0	575;742	348;3	374;0; ; ; ; ; ; ; ;
25755;1293;361;413;0	623;0	568;747	307;3	292;0;372;358;0	364;0	575;742	348;3	362;0; ; ; ; ; ; ; ;
25775;1294;366;348;0	623;0	568;747	307;3	364;0;364;362;0	364;0	575;742	348;3	298;0; ; ; ; ; ; ; ;
25795;1295;354;320;0	623;0	568;747	307;3	188;0;353;341;0	364;0	575;742	348;3	172;0; ; ; ; ; ; ; ;
25815;1296;366;341;0	623;0	568;747	307;3	333;0;362;332;0	364;0	575;742	348;3	180;0; ; ; ; ; ; ; ;
25835;1297;361;329;0	623;0	568;747	631;3	330;0;357;322;0	364;0	575;743	833;3	194;0; ; ; ; ; ; ; ;
25854;1298;351;361;0	623;0	568;747	631;3	287;0;380;377;0	364;0	575;743	833;3	256;0;49;365;343; ; ; ; ;
25874;1299;357;338;0	623;0	568;747	631;3	214;0;378;360;0	364;0	575;743	833;3	349;0;49;365;343; ; ; ; ;
25894;1300;382;354;0	623;0	568;747	631;3	242;0;369;300;0	364;0	575;743	833;3	312;0;49;365;343; ; ; ; ;
25914;1301;367;315;0	623;0	568;747	631;3	340;0;380;384;0	364;0	575;743	833;3	248;0;49;365;343; ; ; ; ;
25934;1302;378;310;0	623;0	568;748	327;3	318;0;376;362;0	364;0	575;743	228;3	282;0;49;365;343; ; ; ; ;
25954;1303;337;316;0	623;0	568;748	327;3	386;0;382;388;0	364;0	575;743	228;3	251;0;49;365;343; ; ; ; ;
25974;1304;329;349;0	623;0	568;748	327;3	354;0;350;348;0	364;0	575;743	228;3	144;0;49;365;343; ; ; ; ;
25994;1305;353;328;0	623;0	568;748	327;3	403;0;332;301;0	364;0	575;743	228;2	986;0; ; ; ; ; ; ; ;
26014;1306;353;339;0	623;0	568;748	327;3	213;0;348;290;0	364;0	575;743	228;3	179;0; ; ; ; ; ; ; ;
26034;1307;354;330;0	623;0	568;747	146;3	190;0;341;279;0	364;0	575;742	407;3	134;0; ; ; ; ; ; ; ;
26054;1308;362;364;0	623;0	568;747	146;3	106;0;354;331;0	363;0	575;742	407;3	069;0; ; ; ; ; ; ; ;
26074;1309;347;345;0	623;0	568;747	146;3	284;0;359;351;0	363;0	575;742	407;3	251;0; ; ; ; ; ; ; ;
26094;1310;373;345;0	622;0	568;747	146;3	181;0;355;318;0	363;0	575;742	407;3	038;0; ; ; ; ; ; ; ;
26114;1311;387;418;0	622;0	568;747	146;3	398;0;375;326;0	363;0	575;742	407;3	202;0;50;368;377; ; ; ; ;
26133;1312;389;413;0	622;0	568;746	473;3	399;0;379;327;0	363;0	575;742	404;3	115;0;50;368;377; ; ; ; ;
26153;1313;380;335;0	622;0	568;746	473;3	237;0;363;401;0	363;0	575;742	404;3	207;0;50;368;377; ; ; ; ;
26173;1314;349;352;0	622;0	568;746	473;3	162;0;371;426;0	362;0	576;742	404;3	429;0;50;368;377; ; ; ; ;
26193;1315;364;400;0	622;0	568;746	473;3	259;0;381;358;0	362;0	576;742	404;3	162;0;50;368;377; ; ; ; ;
26213;1316;348;372;0	622;0	568;746	473;3	341;0;376;364;0	362;0	576;742	404;3	134;0;50;368;377; ; ; ; ;
26233;1317;353;394;0	622;0	568;747	893;3	342;0;379;371;0	362;0	576;742	430;3	172;0;50;368;377; ; ; ; ;
26253;1318;371;419;0	622;0	568;747	893;3	329;0;349;344;0	362;0	576;742	430;3	275;0;50;368;377; ; ; ; ;
26273;1319;375;408;0	622;0	568;747	893;3	362;0;347;361;0	362;0	576;742	430;3	213;0;50;368;377; ; ; ; ;
26293;1320;374;400;0	622;0	568;747	893;3	247;0;385;352;0	362;0	575;742	430;3	368;0;50;368;377; ; ; ; ;
26313;1321;360;329;0	622;0	568;747	893;3	397;0;362;358;0	362;0	575;742	430;3	210;0; ; ; ; ; ; ; ;
26333;1322;361;315;0	622;0	568;747	545;3	369;0;372;353;0	362;0	575;742	583;3	262;0; ; ; ; ; ; ; ;
26353;1323;364;389;0	622;0	568;747	545;3	278;0;357;399;0	362;0	575;742	583;3	194;0; ; ; ; ; ; ; ;
26373;1324;363;371;0	622;0	568;747	545;3	219;0;349;302;0	363;0	576;742	583;3	166;0; ; ; ; ; ; ; ;
26393;1325;356;425;0	622;0	568;747	545;3	347;0;377;384;0	363;0	576;742	583;3	269;0; ; ; ; ; ; ; ;
26413;1326;367;398;0	622;0	568;747	545;3	277;0;301;278;0	363;0	576;742	583;2	804;0; ; ; ; ; ; ; ;
26433;1327;364;404;0	622;0	568;747	308;3	278;0;298;297;0	363;0	576;742	202;2	782;0; ; ; ; ; ; ; ;
26453;1328;350;311;0	622;0	568;747	308;3	286;0;382;406;0	363;0	576;742	202;3	396;0; ; ; ; ; ; ; ;
26472;1329;347;381;0	622;0	568;747	308;3	239;0;361;378;0	363;0	576;742	202;3	311;0; ; ; ; ; ; ; ;
26492;1330;367;359;0	622;0	568;747	308;3	459;0;367;317;0	363;0	576;742	202;3	204;0; ; ; ; ; ; ; ;
26513;1331;344;345;0	623;0	568;747	308;3	270;0;360;331;0	363;0	576;742	202;3	143;0; ; ; ; ; ; ; ;
26532;1332;351;377;0	623;0	568;747	635;3	302;0;361;344;0	363;0	576;743	013;3	084;0; ; ; ; ; ; ; ;
26553;1333;357;356;0	623;0	568;747	635;3	214;0;340;303;0	363;0	576;743	013;3	179;0; ; ; ; ; ; ; ;
26572;1334;365;340;0	623;0	568;747	635;3	277;0;355;371;0	363;0	576;743	013;3	143;0; ; ; ; ; ; ; ;
26593;1335;354;354;0	623;0	568;747	635;3	314;0;346;388;0	363;0	576;743	013;3	137;0; ; ; ; ; ; ; ;
26612;1336;373;376;0	623;0	568;747	635;3	198;0;348;316;0	363;0	576;743	013;3	175;0; ; ; ; ; ; ; ;
26633;1337;372;374;0	623;0	568;747	451;3	237;0;347;356;0	363;0	576;742	656;3	154;0; ; ; ; ; ; ; ;
26652;1338;387;387;0	622;0	568;747	451;3	330;0;388;380;0	363;0	575;742	656;3	384;0; ; ; ; ; ; ; ;
26673;1339;391;413;0	622;0	568;747	451;3	401;0;421;347;0	363;0	575;742	656;3	344;0; ; ; ; ; ; ; ;
26692;1340;382;348;0	622;0	568;747	451;3	291;0;384;335;0	363;0	575;742	656;3	326;0; ; ; ; ; ; ; ;
26713;1341;382;377;0	622;0	568;747	451;3	211;0;396;402;0	363;0	575;742	656;3	315;0; ; ; ; ; ; ; ;
26731;1342;381;373;0	622;0	568;747	608;3	209;0;404;384;0	363;0	575;742	972;3	304;0; ; ; ; ; ; ; ;
26753;1343;379;351;0	622;0	568;747	608;3	272;0;375;285;0	363;0	576;742	972;3	029;0; ; ; ; ; ; ; ;
26771;1344;385;323;0	622;0	568;747	608;3	189;0;370;363;0	363;0	576;742	972;3	110;0; ; ; ; ; ; ; ;
26793;1345;374;395;0	622;0	568;747	608;3	270;0;371;349;0	363;0	576;742	972;3	224;0; ; ; ; ; ; ; ;
26811;1346;361;348;0	622;0	568;747	608;3	350;0;389;295;0	362;0	576;742	972;3	113;0; ; ; ; ; ; ; ;
26833;1347;360;352;0	622;0	568;746	438;3	330;0;388;332;0	362;0	576;742	269;3	150;0; ; ; ; ; ; ; ;
26851;1348;365;311;0	621;0	568;746	438;3	261;0;400;304;0	362;0	576;742	269;3	144;0; ; ; ; ; ; ; ;
26873;1349;391;401;0	621;0	568;746	438;3	254;0;403;390;0	362;0	576;742	269;3	263;0; ; ; ; ; ; ; ;
26891;1350;397;320;0	621;0	568;746	438;3	276;0;395;397;0	362;0	576;742	269;3	356;0; ; ; ; ; ; ; ;
26912;1351;422;320;0	621;0	568;746	438;3	184;0;377;340;0	362;0	576;742	269;3	107;0; ; ; ; ; ; ; ;
26931;1352;435;320;0	621;0	568;746	642;3	180;0;374;387;0	362;0	576;742	815;3	189;0; ; ; ; ; ; ; ;
26953;1353;375;309;0	621;0	568;746	642;3	160;0;376;372;0	361;0	576;742	815;3	331;0; ; ; ; ; ; ; ;
26971;1354;384;341;0	621;0	568;746	642;3	181;0;395;395;0	361;0	576;742	815;3	219;0; ; ; ; ; ; ; ;
26992;1355;390;403;0	621;0	568;746	642;3	228;0;396;351;0	361;0	576;742	815;3	190;0; ; ; ; ; ; ; ;
27011;1356;366;359;0	621;0	568;746	642;3	436;0;399;347;0	361;0	576;742	815;3	289;0; ; ; ; ; ; ; ;
27032;1357;371;386;0	621;0	568;746	166;3	479;0;400;343;0	361;0	575;742	602;3	222;0; ; ; ; ; ; ; ;
27050;1358;372;326;0	621;0	567;746	166;3	210;0;366;328;0	361;0	575;742	602;3	295;0; ; ; ; ; ; ; ;
27070;1359;384;367;0	621;0	567;746	166;3	172;0;396;310;0	361;0	575;742	602;3	250;0; ; ; ; ; ; ; ;
27090;1360;387;366;0	621;0	567;746	166;3	225;0;417;350;0	362;0	575;742	602;3	099;0; ; ; ; ; ; ; ;
27110;1361;393;365;0	621;0	567;746	166;3	112;0;392;377;0	362;0	575;742	602;3	270;0; ; ; ; ; ; ; ;
27130;1362;398;363;0	621;0	567;747	322;3	114;0;398;382;0	362;0	575;742	847;3	209;0; ; ; ; ; ; ; ;
27150;1363;356;318;0	621;0	567;747	322;3	348;0;380;288;0	362;0	575;742	847;3	227;0; ; ; ; ; ; ; ;
27170;1364;374;430;0	622;0	568;747	322;3	421;0;386;359;0	362;0	575;742	847;3	298;0; ; ; ; ; ; ; ;
27190;1365;395;317;0	622;0	568;747	322;3	579;0;373;353;0	362;0	575;742	847;3	204;0; ; ; ; ; ; ; ;
27210;1366;367;301;0	622;0	568;747	322;3	450;0;391;393;0	362;0	575;742	847;3	229;0; ; ; ; ; ; ; ;
27230;1367;373;327;0	622;0	568;747	140;3	512;0;389;404;0	362;0	575;741	740;3	236;0; ; ; ; ; ; ; ;
27250;1368;395;367;0	622;0	568;747	140;3	326;0;412;401;0	362;0	575;741	740;3	348;0; ; ; ; ; ; ; ;
27270;1369;381;365;0	622;0	568;747	140;3	223;0;396;346;0	362;0	576;741	740;3	291;0;51;380;337; ; ; ; ;
27290;1370;389;333;0	622;0	568;747	140;3	345;0;369;320;0	363;0	575;741	740;3	080;0;51;380;337; ; ; ; ;
27309;1371;362;358;0	622;0	568;747	140;3	459;0;392;348;0	363;0	575;741	740;3	219;0;51;380;337; ; ; ; ;
27329;1372;359;347;0	622;0	568;748	040;3	453;0;382;340;0	363;0	575;742	776;3	129;0;51;380;337; ; ; ; ;
27349;1373;391;338;0	622;0	568;748	040;3	467;0;390;323;0	363;0	575;742	776;3	138;0;51;380;337; ; ; ; ;
27369;1374;378;308;0	622;0	568;748	040;3	458;0;391;357;0	363;0	575;742	776;3	283;0;51;380;337; ; ; ; ;
27389;1375;397;381;0	622;0	568;748	040;3	440;0;393;347;0	363;0	575;742	776;3	332;0; ; ; ; ; ; ; ;
27409;1376;351;312;0	622;0	568;748	040;3	422;0;388;382;0	363;0	575;742	776;3	376;0; ; ; ; ; ; ; ;
27429;1377;346;339;0	622;0	568;747	364;3	407;0;389;387;0	362;0	576;744	206;3	426;0; ; ; ; ; ; ; ;
27449;1378;372;389;0	622;0	568;747	364;3	401;0;415;358;0	362;0	576;744	206;3	580;0; ; ; ; ; ; ; ;
27469;1379;376;349;0	622;0	568;747	364;3	362;0;384;354;0	362;0	576;744	206;3	284;0; ; ; ; ; ; ; ;
27489;1380;382;374;0	622;0	568;747	364;3	306;0;388;401;0	362;0	576;744	206;3	709;0; ; ; ; ; ; ; ;
27509;1381;369;369;0	622;0	568;747	364;3	411;0;404;351;0	362;0	576;744	206;3	258;0; ; ; ; ; ; ; ;
27529;1382;372;363;0	621;0	568;747	674;3	380;0;389;366;0	362;0	576;742	440;3	384;0; ; ; ; ; ; ; ;
27549;1383;382;324;0	621;0	568;747	674;3	508;0;388;431;0	362;0	576;742	440;3	626;0; ; ; ; ; ; ; ;
27569;1384;377;396;0	622;0	568;747	674;3	426;0;412;369;0	362;0	576;742	440;3	344;0; ; ; ; ; ; ; ;
27589;1385;374;313;0	622;0	568;747	674;3	369;0;401;381;0	362;0	576;742	440;3	426;0;52;387;351; ; ; ; ;
27609;1386;369;376;0	622;0	568;747	674;3	463;0;392;369;0	362;0	576;742	440;3	430;0;52;387;351; ; ; ; ;
27628;1387;365;343;0	621;0	568;747	240;3	402;0;402;373;0	362;0	576;743	444;3	439;0;52;387;351; ; ; ; ;
27648;1388;393;325;0	621;0	568;747	240;3	417;0;406;401;0	362;0	576;743	444;3	576;0;52;387;351; ; ; ; ;
27668;1389;364;365;0	621;0	568;747	240;3	525;0;397;351;0	362;0	576;743	444;3	281;0;52;387;351; ; ; ; ;
27688;1390;371;360;0	621;0	568;747	240;3	394;0;401;353;0	361;0	576;743	444;3	311;0;52;387;351; ; ; ; ;
27708;1391;376;352;0	621;0	568;747	240;3	340;0;399;308;0	361;0	576;743	444;3	136;0;52;387;351; ; ; ; ;
27728;1392;381;347;0	620;0	568;746	785;3	353;0;401;294;0	361;0	576;743	919;3	099;0;52;387;351; ; ; ; ;
27748;1393;452;336;0	620;0	568;746	785;3	217;0;478;400;0	360;0	576;743	919;3	489;0; ; ; ; ; ; ; ;
27768;1394;458;382;0	620;0	568;746	785;3	204;0;455;332;0	360;0	576;743	919;3	232;0; ; ; ; ; ; ; ;
27788;1395;471;387;0	620;0	568;746	785;3	338;0;463;446;0	360;0	576;743	919;3	487;0; ; ; ; ; ; ; ;
27808;1396;440;327;0	619;0	568;746	785;3	298;0;468;339;0	360;0	576;743	919;3	364;0; ; ; ; ; ; ; ;
27828;1397;446;348;0	619;0	568;748	700;3	340;0;456;381;0	360;0	576;742	437;3	282;0; ; ; ; ; ; ; ;
27848;1398;460;361;0	620;0	568;748	700;3	287;0;537;315;0	360;0	576;742	437;3	425;0; ; ; ; ; ; ; ;
27868;1399;465;342;0	620;0	568;748	700;3	312;0;474;398;0	360;0	576;742	437;3	332;0; ; ; ; ; ; ; ;
27888;1400;-800;-600;0	360;0	576;-1	000;-1	000;4;476;376;0	360;0	576;742	437;3	358;0; ; ; ; ; ; ; ;
27908;1401;476;380;0	620;0	568;748	700;3	119;0;461;421;0	360;0	576;742	437;3	353;0; ; ; ; ; ; ; ;
27927;1402;476;381;0	620;0	568;747	537;3	114;0;458;421;0	360;0	576;743	116;3	352;0; ; ; ; ; ; ; ;
27947;1403;464;409;0	620;0	568;747	537;3	287;0;486;384;0	361;0	576;743	116;3	319;0; ; ; ; ; ; ; ;
27967;1404;471;361;0	620;0	568;747	537;3	307;0;496;360;0	361;0	576;743	116;3	334;0;53;472;389; ; ; ; ;
27987;1405;468;381;0	620;0	568;747	537;3	235;0;477;365;0	361;0	576;743	116;3	134;0;53;472;389; ; ; ; ;
28007;1406;476;393;0	621;0	569;747	537;3	408;0;469;403;0	361;0	576;743	116;3	205;0;53;472;389; ; ; ; ;
28027;1407;475;373;0	621;0	569;746	995;3	408;0;468;395;0	361;0	576;741	883;3	148;0;53;472;389; ; ; ; ;
28047;1408;482;417;0	621;0	569;746	995;3	170;0;472;367;0	361;0	576;741	883;3	278;0;53;472;389; ; ; ; ;
28067;1409;458;405;0	621;0	569;746	995;3	210;0;482;393;0	361;0	576;741	883;3	234;0;53;472;389; ; ; ; ;
28087;1410;484;407;0	621;0	569;746	995;3	192;0;462;472;0	361;0	576;741	883;3	424;0; ; ; ; ; ; ; ;
28107;1411;457;389;0	621;0	569;746	995;3	437;0;477;436;0	361;0	577;741	883;3	256;0; ; ; ; ; ; ; ;
28127;1412;465;384;0	621;0	569;747	160;3	475;0;477;477;0	361;0	577;741	898;3	280;0; ; ; ; ; ; ; ;
28147;1413;476;342;0	621;0	569;747	160;3	200;0;476;368;0	362;0	577;741	898;3	178;0; ; ; ; ; ; ; ;
28167;1414;468;394;0	621;0	569;747	160;3	249;0;482;440;0	362;0	577;741	898;3	448;0; ; ; ; ; ; ; ;
28187;1415;429;393;0	621;0	569;747	160;3	606;0;485;350;0	362;0	577;741	898;3	297;0; ; ; ; ; ; ; ;
28207;1416;392;419;0	622;0	569;747	160;3	209;0;401;399;0	363;0	577;741	898;3	268;0; ; ; ; ; ; ; ;
28226;1417;370;427;0	622;0	569;747	368;3	324;0;398;415;0	363;0	577;742	735;3	242;0; ; ; ; ; ; ; ;
28246;1418;379;367;0	622;0	569;747	368;3	341;0;406;379;0	362;0	576;742	735;3	300;0; ; ; ; ; ; ; ;
28266;1419;397;406;0	622;0	569;747	368;3	465;0;386;452;0	362;0	577;742	735;3	421;0; ; ; ; ; ; ; ;
28286;1420;389;369;0	622;0	569;747	368;3	312;0;368;327;0	363;0	577;742	735;3	170;0; ; ; ; ; ; ; ;
28306;1421;393;425;0	622;0	569;747	368;3	357;0;417;414;0	363;0	577;742	735;3	295;0; ; ; ; ; ; ; ;
28326;1422;395;420;0	622;0	569;746	149;3	376;0;403;423;0	363;0	577;741	626;3	287;0; ; ; ; ; ; ; ;
28346;1423;394;430;0	622;0	569;746	149;3	257;0;392;375;0	362;0	577;741	626;3	152;0; ; ; ; ; ; ; ;
28366;1424;385;384;0	622;0	569;746	149;3	292;0;399;396;0	362;0	577;741	626;3	290;0; ; ; ; ; ; ; ;
28386;1425;394;372;0	622;0	569;746	149;3	121;0;404;380;0	362;0	577;741	626;3	277;0; ; ; ; ; ; ; ;
28406;1426;398;390;0	621;0	569;746	149;3	301;0;437;425;0	362;0	577;741	626;3	486;0; ; ; ; ; ; ; ;
28426;1427;396;387;0	621;0	569;746	975;3	251;0;445;428;0	362;0	577;742	344;3	551;0; ; ; ; ; ; ; ;
28446;1428;384;396;0	621;0	569;746	975;3	260;0;406;349;0	362;0	577;742	344;3	220;0;54;398;374; ; ; ; ;
28466;1429;406;368;0	621;0	569;746	975;3	267;0;397;360;0	362;0	577;742	344;3	201;0;54;398;374; ; ; ; ;
28485;1430;381;363;0	621;0	569;746	975;3	186;0;408;361;0	362;0	577;742	344;3	258;0;54;398;374; ; ; ; ;
28505;1431;-800;-600;0	361;0	577;-1	000;-1	000;4;412;378;0	361;0	577;742	344;3	180;0;54;398;374; ; ; ; ;
28525;1432;-800;-600;0	621;0	569;-1	000;-1	000;4;411;385;0	361;0	577;742	204;3	191;0;54;398;374; ; ; ; ;
28545;1433;370;377;0	620;0	569;748	036;3	240;0;399;391;0	361;0	577;742	204;3	181;0;54;398;374; ; ; ; ;
28565;1434;397;361;0	620;0	569;748	036;3	263;0;375;385;0	361;0	577;742	204;3	129;0;54;398;374; ; ; ; ;
28585;1435;-800;-600;0	361;0	577;-1	000;-1	000;4;377;331;0	361;0	577;742	204;3	058;0; ; ; ; ; ; ; ;
28605;1436;390;384;0	620;0	569;748	036;3	192;0;401;342;0	361;0	577;742	204;3	365;0; ; ; ; ; ; ; ;
28625;1437;390;385;0	620;0	569;745	925;3	184;0;388;353;0	361;0	577;742	073;3	336;0; ; ; ; ; ; ; ;
28645;1438;390;432;0	620;0	569;745	925;3	302;0;404;441;0	361;0	577;742	073;3	186;0; ; ; ; ; ; ; ;
28665;1439;378;363;0	620;0	568;745	925;3	434;0;410;408;0	361;0	577;742	073;3	336;0; ; ; ; ; ; ; ;
28685;1440;408;364;0	620;0	569;745	925;3	522;0;407;391;0	361;0	577;742	073;3	106;0; ; ; ; ; ; ; ;
28705;1441;383;399;0	621;0	569;745	925;3	126;0;337;272;0	361;0	577;742	073;2	892;0; ; ; ; ; ; ; ;
28725;1442;393;362;0	621;0	569;745	865;3	199;0;334;238;0	361;0	577;741	131;2	882;0; ; ; ; ; ; ; ;
28745;1443;-800;-600;-1	000;-1	000;-1	000;-1	000;4;-800;-600;-1	000;-1	000;-1	000;-1	000;4; ; ; ; ; ; ; ;
28765;1444;-800;-600;-1	000;-1	000;-1	000;-1	000;4;-800;-600;-1	000;-1	000;-1	000;-1	000;4; ; ; ; ; ; ; ;
28785;1445;-800;-600;-1	000;-1	000;-1	000;-1	000;4;-800;-600;-1	000;-1	000;-1	000;-1	000;4; ; ; ; ; ; ; ;
28805;1446;-800;-600;-1	000;-1	000;-1	000;-1	000;4;-800;-600;-1	000;-1	000;-1	000;-1	000;4; ; ; ; ; ; ; ;
28824;1447;-800;-600;-1	000;-1	000;-1	000;-1	000;4;-800;-600;-1	000;-1	000;-1	000;-1	000;4; ; ; ; ; ; ; ;
28844;1448;355;337;0	621;0	568;745	865;3	656;0;382;417;0	362;0	575;741	131;3	179;0; ; ; ; ; ; ; ;
28864;1449;367;336;0	621;0	568;745	865;3	156;0;421;243;0	362;0	576;741	131;3	201;0; ; ; ; ; ; ; ;
28884;1450;366;332;0	621;0	568;749	925;3	173;0;420;236;0	362;0	576;747	335;3	227;0; ; ; ; ; ; ; ;
28904;1451;377;335;0	621;0	568;749	925;3	279;0;395;388;0	362;0	576;747	335;3	252;0; ; ; ; ; ; ; ;
28924;1452;342;349;0	621;0	568;749	925;3	350;0;385;336;0	362;0	576;747	335;3	117;0; ; ; ; ; ; ; ;
28944;1453;375;392;0	621;0	568;749	925;3	210;0;379;404;0	362;0	576;747	335;3	253;0; ; ; ; ; ; ; ;
28964;1454;386;349;0	621;0	568;749	925;3	292;0;392;378;0	362;0	576;747	335;3	239;0; ; ; ; ; ; ; ;
28984;1455;378;366;0	621;0	568;747	213;3	282;0;384;373;0	362;0	576;741	221;3	178;0; ; ; ; ; ; ; ;
29004;1456;373;338;0	621;0	568;747	213;3	398;0;394;381;0	362;0	576;741	221;3	194;0; ; ; ; ; ; ; ;
29024;1457;431;444;0	621;0	569;747	213;3	792;0;388;389;0	362;0	576;741	221;3	234;0; ; ; ; ; ; ; ;
29044;1458;386;376;0	621;0	569;747	213;3	162;0;398;364;0	362;0	576;741	221;3	273;0; ; ; ; ; ; ; ;
29064;1459;373;339;0	621;0	569;747	213;3	288;0;376;303;0	362;0	577;741	221;3	029;0;55;390;354; ; ; ; ;
29084;1460;390;375;0	621;0	569;747	535;3	320;0;374;295;0	362;0	577;740	150;3	041;0;55;390;354; ; ; ; ;
29103;1461;363;319;0	621;0	569;747	535;3	338;0;396;394;0	362;0	577;740	150;3	288;0;55;390;354; ; ; ; ;
29124;1462;396;344;0	621;0	569;747	535;3	076;0;389;400;0	362;0	577;740	150;3	221;0;55;390;354; ; ; ; ;
29143;1463;386;369;0	621;0	569;747	535;3	166;0;393;341;0	362;0	577;740	150;3	176;0;55;390;354; ; ; ; ;
29163;1464;398;342;0	621;0	569;747	535;3	201;0;402;379;0	361;0	577;740	150;3	315;0;55;390;354; ; ; ; ;
29183;1465;396;350;0	621;0	568;746	986;3	233;0;400;363;0	361;0	577;743	086;3	284;0;55;390;354; ; ; ; ;
29203;1466;404;337;0	621;0	568;746	986;3	161;0;400;386;0	361;0	577;743	086;3	440;0;55;390;354; ; ; ; ;
29223;1467;-800;-600;0	361;0	576;-1	000;-1	000;4;379;342;0	361;0	576;743	086;3	115;0;55;390;354; ; ; ; ;
29243;1468;348;377;0	621;0	568;746	986;3	525;0;395;428;0	361;0	577;743	086;3	401;0; ; ; ; ; ; ; ;
29263;1469;387;328;0	620;0	569;746	986;3	163;0;398;391;0	361;0	577;743	086;3	224;0; ; ; ; ; ; ; ;
29283;1470;387;326;0	620;0	568;749	119;3	172;0;398;391;0	361;0	577;744	276;3	361;0; ; ; ; ; ; ; ;
29303;1471;391;322;0	620;0	569;749	119;3	423;0;387;394;0	361;0	577;744	276;3	212;0; ; ; ; ; ; ; ;
29323;1472;373;338;0	620;0	568;749	119;3	538;0;401;388;0	361;0	577;744	276;3	331;0; ; ; ; ; ; ; ;
29343;1473;360;351;0	620;0	568;749	119;3	462;0;370;328;0	361;0	577;744	276;3	151;0; ; ; ; ; ; ; ;
29363;1474;401;360;0	620;0	568;749	119;3	359;0;397;352;0	361;0	577;744	276;3	302;0; ; ; ; ; ; ; ;
29383;1475;389;370;0	620;0	568;748	443;3	389;0;385;332;0	361;0	577;742	483;3	225;0; ; ; ; ; ; ; ;
29403;1476;383;364;0	620;0	568;748	443;3	394;0;368;358;0	361;0	577;742	483;3	182;0; ; ; ; ; ; ; ;
29422;1477;385;406;0	620;0	568;748	443;3	357;0;385;357;0	361;0	577;742	483;3	365;0; ; ; ; ; ; ; ;
29442;1478;377;318;0	621;0	568;748	443;3	291;0;390;337;0	361;0	577;742	483;3	319;0; ; ; ; ; ; ; ;
29462;1479;382;380;0	621;0	569;748	443;3	365;0;381;400;0	361;0	577;742	483;3	258;0; ; ; ; ; ; ; ;
29482;1480;378;381;0	621;0	569;747	116;3	340;0;383;399;0	361;0	577;741	992;3	343;0; ; ; ; ; ; ; ;
29502;1481;396;350;0	621;0	569;747	116;3	253;0;412;329;0	361;0	577;741	992;3	278;0; ; ; ; ; ; ; ;
29522;1482;388;327;0	621;0	569;747	116;3	233;0;388;328;0	361;0	577;741	992;3	146;0; ; ; ; ; ; ; ;
29542;1483;402;394;0	621;0	569;747	116;3	274;0;372;317;0	361;0	577;741	992;3	149;0; ; ; ; ; ; ; ;
29562;1484;384;371;0	621;0	569;747	116;3	297;0;402;340;0	361;0	577;741	992;3	099;0; ; ; ; ; ; ; ;
29582;1485;386;378;0	621;0	569;746	738;3	300;0;384;338;0	361;0	577;741	922;3	084;0; ; ; ; ; ; ; ;
29602;1486;383;415;0	621;0	569;746	738;3	272;0;377;366;0	362;0	577;741	922;3	165;0; ; ; ; ; ; ; ;
29622;1487;345;354;0	621;0	569;746	738;3	211;0;385;364;0	362;0	577;741	922;3	282;0; ; ; ; ; ; ; ;
29642;1488;390;414;0	621;0	569;746	738;3	422;0;405;334;0	362;0	577;741	922;3	150;0; ; ; ; ; ; ; ;
29662;1489;-800;-600;0	362;0	577;-1	000;-1	000;4;388;414;0	362;0	577;741	922;3	283;0; ; ; ; ; ; ; ;
29681;1490;-800;-600;0	621;0	569;-1	000;-1	000;4;396;410;0	362;0	577;741	780;3	239;0; ; ; ; ; ; ; ;
29701;1491;359;345;0	621;0	569;747	113;3	249;0;396;376;0	362;0	577;741	780;3	156;0; ; ; ; ; ; ; ;
29721;1492;405;373;0	621;0	569;747	113;3	098;0;408;367;0	362;0	577;741	780;3	299;0; ; ; ; ; ; ; ;
29741;1493;388;355;0	621;0	569;747	113;3	175;0;384;311;0	362;0	577;741	780;3	012;0; ; ; ; ; ; ; ;
29761;1494;387;351;0	621;0	569;747	113;3	307;0;375;330;0	362;0	577;741	780;3	121;0; ; ; ; ; ; ; ;
29781;1495;386;362;0	621;0	569;746	666;3	254;0;374;308;0	362;0	577;741	172;3	116;0; ; ; ; ; ; ; ;
29801;1496;391;438;0	621;0	569;746	666;3	370;0;396;369;0	362;0	577;741	172;3	089;0; ; ; ; ; ; ; ;
29821;1497;391;360;0	621;0	569;746	666;3	163;0;389;359;0	362;0	577;741	172;3	082;0; ; ; ; ; ; ; ;
29841;1498;356;380;0	621;0	569;746	666;3	190;0;398;405;0	362;0	578;741	172;3	242;0; ; ; ; ; ; ; ;
29861;1499;374;359;0	621;0	569;746	666;3	225;0;392;346;0	362;0	578;741	172;3	061;0; ; ; ; ; ; ; ;
29881;1500;365;365;0	621;0	569;747	256;3	257;0;395;356;0	362;0	578;741	705;3	097;0; ; ; ; ; ; ; ;
29901;1501;395;312;0	621;0	569;747	256;3	097;0;-800;-600;0	621;0	569;-1	000;-1	000;4; ; ; ; ; ; ; ;
29921;1502;400;449;0	621;0	569;747	256;3	257;0;323;275;0	361;0	578;741	705;2	766;0; ; ; ; ; ; ; ;
29941;1503;380;378;0	621;0	569;747	256;3	109;0;390;407;0	361;0	578;741	705;3	178;0; ; ; ; ; ; ; ;
29961;1504;358;368;0	621;0	569;747	256;3	175;0;406;316;0	361;0	578;741	705;3	268;0; ; ; ; ; ; ; ;
29981;1505;349;358;0	620;0	569;746	033;3	219;0;418;371;0	361;0	578;742	795;3	362;0; ; ; ; ; ; ; ;
30001;1506;384;344;0	620;0	569;746	033;3	090;0;398;358;0	361;0	578;742	795;3	210;0; ; ; ; ; ; ; ;
30020;1507;390;365;0	620;0	569;746	033;3	230;0;414;349;0	361;0	578;742	795;3	082;0; ; ; ; ; ; ; ;
30040;1508;375;376;0	620;0	569;746	033;3	280;0;369;349;0	361;0	578;742	795;2	953;0;56;389;366; ; ; ; ;
30060;1509;391;384;0	620;0	569;746	033;3	306;0;381;353;0	361;0	578;742	795;3	109;0;56;389;366; ; ; ; ;
30080;1510;390;391;0	620;0	569;746	739;3	335;0;378;348;0	361;0	578;741	867;3	072;0;56;389;366; ; ; ; ;
30100;1511;379;326;0	620;0	569;746	739;3	260;0;392;380;0	360;0	578;741	867;3	037;0;56;389;366; ; ; ; ;
30120;1512;379;352;0	620;0	569;746	739;3	171;0;391;388;0	360;0	578;741	867;3	054;0;56;389;366; ; ; ; ;
30140;1513;-800;-600;0	360;0	578;-1	000;-1	000;4;389;376;0	360;0	578;741	867;3	125;0;56;389;366; ; ; ; ;
30160;1514;384;356;0	620;0	569;746	739;3	055;0;410;371;0	360;0	578;741	867;3	082;0;56;389;366; ; ; ; ;
30180;1515;384;356;0	620;0	569;746	852;3	056;0;411;371;0	360;0	578;742	028;3	116;0;56;389;366; ; ; ; ;
30200;1516;363;312;0	620;0	569;746	852;3	000;0;362;309;0	360;0	578;742	028;2	933;0; ; ; ; ; ; ; ;
30220;1517;386;377;0	620;0	569;746	852;3	067;0;396;384;0	361;0	578;742	028;3	110;0; ; ; ; ; ; ; ;
30240;1518;-800;-600;-1	000;-1	000;-1	000;-1	000;4;-800;-600;-1	000;-1	000;-1	000;-1	000;4; ; ; ; ; ; ; ;
30260;1519;-800;-600;-1	000;-1	000;-1	000;-1	000;4;-800;-600;-1	000;-1	000;-1	000;-1	000;4; ; ; ; ; ; ; ;
30279;1520;-800;-600;-1	000;-1	000;-1	000;-1	000;4;-800;-600;-1	000;-1	000;-1	000;-1	000;4; ; ; ; ; ; ; ;
30299;1521;-800;-600;-1	000;-1	000;-1	000;-1	000;4;-800;-600;-1	000;-1	000;-1	000;-1	000;4; ; ; ; ; ; ; ;
30319;1522;-800;-600;-1	000;-1	000;-1	000;-1	000;4;-800;-600;-1	000;-1	000;-1	000;-1	000;4; ; ; ; ; ; ; ;
30339;1523;-800;-600;-1	000;-1	000;-1	000;-1	000;4;-800;-600;-1	000;-1	000;-1	000;-1	000;4; ; ; ; ; ; ; ;
30359;1524;388;354;0	620;0	569;746	852;3	525;0;377;198;0	361;0	577;742	028;3	273;0; ; ; ; ; ; ; ;
30379;1525;367;350;0	621;0	569;741	250;3	180;0;383;384;0	361;0	577;750	564;3	165;0; ; ; ; ; ; ; ;
30399;1526;368;345;0	621;0	569;746	552;3	202;0;382;391;0	361;0	577;742	184;3	131;0; ; ; ; ; ; ; ;
30419;1527;398;319;0	621;0	569;746	552;3	026;0;366;274;0	361;0	577;742	184;2	912;0; ; ; ; ; ; ; ;
30439;1528;364;350;0	621;0	569;746	552;3	037;0;407;375;0	362;0	577;742	184;3	109;0; ; ; ; ; ; ; ;
30459;1529;342;329;0	621;0	569;746	552;3	245;0;372;282;0	362;0	577;742	184;2	977;0; ; ; ; ; ; ; ;
30479;1530;369;355;0	621;0	569;746	552;2	967;0;388;354;0	362;0	577;742	184;2	997;0;57;386;339; ; ; ; ;
30499;1531;362;350;0	621;0	569;747	229;3	023;0;404;313;0	362;0	577;746	614;3	035;0;57;386;339; ; ; ; ;
30519;1532;380;324;0	621;0	569;747	229;3	053;0;369;319;0	362;0	577;746	614;3	004;0;57;386;339; ; ; ; ;
30539;1533;387;348;0	621;0	569;747	229;3	149;0;-800;-600;0	621;0	569;-1	000;-1	000;4;57;386;339; ; ; ; ;
30559;1534;363;334;0	621;0	569;747	229;3	222;0;407;385;0	362;0	577;746	614;3	239;0;57;386;339; ; ; ; ;
30579;1535;395;338;0	621;0	569;747	229;3	154;0;408;335;0	362;0	578;746	614;2	954;0;57;386;339; ; ; ; ;
30599;1536;389;343;0	621;0	569;746	692;3	178;0;408;339;0	362;0	578;741	427;2	935;0;57;386;339; ; ; ; ;
30618;1537;378;324;0	622;0	570;746	692;3	209;0;379;360;0	362;0	578;741	427;2	991;0;57;386;339; ; ; ; ;
30638;1538;399;424;0	622;0	570;746	692;3	275;0;361;405;0	362;0	578;741	427;3	184;0; ; ; ; ; ; ; ;
30658;1539;301;398;0	623;0	570;746	692;3	185;0;307;375;0	363;0	578;741	427;3	118;0; ; ; ; ; ; ; ;
30678;1540;313;388;0	623;0	570;746	692;3	156;0;307;382;0	364;0	578;741	427;2	902;0; ; ; ; ; ; ; ;
30698;1541;325;378;0	623;0	570;745	995;3	159;0;306;388;0	364;0	578;741	488;2	975;0; ; ; ; ; ; ; ;
30718;1542;331;365;0	623;0	570;745	995;3	240;0;285;378;0	363;0	578;741	488;2	892;0; ; ; ; ; ; ; ;
30738;1543;302;400;0	623;0	570;745	995;3	210;0;331;393;0	363;0	578;741	488;3	153;0; ; ; ; ; ; ; ;
30758;1544;323;377;0	623;0	570;745	995;3	113;0;275;339;0	363;0	578;741	488;2	964;0; ; ; ; ; ; ; ;
30778;1545;315;455;0	623;0	570;745	995;3	080;0;-800;-600;0	623;0	570;-1	000;-1	000;4; ; ; ; ; ; ; ;
30798;1546;305;466;0	623;0	570;745	288;3	079;0;-800;-600;0	363;0	578;-1	000;-1	000;4; ; ; ; ; ; ; ;
30818;1547;314;432;0	622;0	570;745	288;3	023;0;305;363;0	363;0	578;740	787;3	074;0; ; ; ; ; ; ; ;
30838;1548;310;427;0	622;0	570;745	288;3	252;0;268;317;0	363;0	578;740	787;2	935;0; ; ; ; ; ; ; ;
30858;1549;288;451;0	622;0	570;745	288;3	113;0;310;349;0	363;0	578;740	787;3	059;0; ; ; ; ; ; ; ;
30878;1550;314;455;0	622;0	570;745	288;3	045;0;310;392;0	363;0	578;740	787;2	979;0; ; ; ; ; ; ; ;
30897;1551;306;458;0	622;0	570;746	176;3	131;0;312;377;0	363;0	578;743	640;3	047;0; ; ; ; ; ; ; ;
30917;1552;292;363;0	622;0	570;746	176;3	063;0;292;343;0	363;0	578;743	640;2	930;0; ; ; ; ; ; ; ;
30937;1553;297;414;0	622;0	570;746	176;3	136;0;306;393;0	363;0	578;743	640;2	982;0; ; ; ; ; ; ; ;
30957;1554;305;461;0	622;0	570;746	176;3	245;0;289;335;0	363;0	578;743	640;3	165;0; ; ; ; ; ; ; ;
30977;1555;294;339;0	622;0	570;746	176;2	949;0;292;365;0	363;0	578;743	640;3	040;0; ; ; ; ; ; ; ;
30997;1556;297;374;0	622;0	570;745	351;3	000;0;295;378;0	363;0	578;742	237;3	115;0; ; ; ; ; ; ; ;
31017;1557;313;437;0	622;0	570;745	351;3	049;0;290;395;0	363;0	578;742	237;2	955;0; ; ; ; ; ; ; ;
31037;1558;314;385;0	622;0	570;745	351;3	005;0;295;333;0	363;0	578;742	237;2	946;0; ; ; ; ; ; ; ;
31057;1559;296;342;0	622;0	570;745	351;3	031;0;285;373;0	363;0	578;742	237;2	954;0; ; ; ; ; ; ; ;
31077;1560;280;397;0	622;0	570;745	351;3	076;0;279;364;0	363;0	578;742	237;2	905;0; ; ; ; ; ; ; ;
31097;1561;274;386;0	623;0	570;746	075;3	066;0;277;356;0	363;0	578;742	684;2	900;0; ; ; ; ; ; ; ;
31117;1562;276;418;0	623;0	570;746	075;3	114;0;320;448;0	364;0	578;742	684;3	334;0; ; ; ; ; ; ; ;
31137;1563;246;411;0	623;0	570;746	075;3	086;0;231;366;0	364;0	578;742	684;3	057;0; ; ; ; ; ; ; ;
31157;1564;247;359;0	623;0	570;746	075;3	009;0;236;377;0	364;0	578;742	684;3	041;0; ; ; ; ; ; ; ;
31177;1565;264;437;0	624;0	570;746	075;3	100;0;226;384;0	364;0	578;742	684;3	033;0; ; ; ; ; ; ; ;
31196;1566;247;421;0	624;0	570;747	831;3	073;0;226;391;0	364;0	578;742	142;3	023;0; ; ; ; ; ; ; ;
31216;1567;248;390;0	624;0	570;747	831;3	114;0;235;398;0	365;0	578;742	142;3	037;0; ; ; ; ; ; ; ;
31236;1568;233;413;0	624;0	570;747	831;3	068;0;246;368;0	365;0	578;742	142;3	048;0; ; ; ; ; ; ; ;
31256;1569;272;437;0	624;0	570;747	831;3	200;0;259;445;0	365;0	578;742	142;3	028;0; ; ; ; ; ; ; ;
31276;1570;233;382;0	624;0	570;747	831;3	013;0;262;389;0	365;0	578;742	142;3	218;0; ; ; ; ; ; ; ;
31296;1571;246;400;0	624;0	570;746	652;3	034;0;263;391;0	364;0	578;742	484;3	235;0; ; ; ; ; ; ; ;
31316;1572;264;447;0	624;0	570;746	652;3	197;0;259;410;0	364;0	578;742	484;3	027;0; ; ; ; ; ; ; ;
31336;1573;255;408;0	624;0	570;746	652;3	113;0;284;446;0	364;0	578;742	484;3	408;0; ; ; ; ; ; ; ;
31356;1574;244;441;0	624;0	570;746	652;3	203;0;250;371;0	364;0	578;742	484;3	055;0; ; ; ; ; ; ; ;
31376;1575;225;432;0	624;0	570;746	652;3	238;0;246;352;0	364;0	578;742	484;3	108;0; ; ; ; ; ; ; ;
31396;1576;215;418;0	624;0	570;747	278;3	225;0;243;347;0	364;0	578;742	452;3	216;0; ; ; ; ; ; ; ;
31416;1577;254;433;0	624;0	570;747	278;3	157;0;254;433;0	364;0	578;742	452;3	015;0; ; ; ; ; ; ; ;
31436;1578;250;464;0	624;0	570;747	278;3	193;0;240;388;0	364;0	578;742	452;3	004;0; ; ; ; ; ; ; ;
31456;1579;237;430;0	624;0	570;747	278;3	149;0;241;396;0	364;0	578;742	452;3	005;0; ; ; ; ; ; ; ;
31476;1580;278;472;0	624;0	570;747	278;3	313;0;242;448;0	364;0	578;742	452;3	112;0; ; ; ; ; ; ; ;
31495;1581;275;464;0	624;0	570;746	438;3	329;0;246;429;0	364;0	578;741	628;3	111;0; ; ; ; ; ; ; ;
31515;1582;221;353;0	624;0	570;746	438;3	080;0;250;436;0	364;0	577;741	628;3	109;0; ; ; ; ; ; ; ;
31535;1583;269;393;0	623;0	569;746	438;3	172;0;313;416;0	363;0	577;741	628;3	068;0; ; ; ; ; ; ; ;
31555;1584;360;337;0	621;0	569;746	438;3	215;0;410;371;0	362;0	577;741	628;3	134;0; ; ; ; ; ; ; ;
31575;1585;370;367;0	621;0	569;746	438;3	235;0;401;378;0	362;0	577;741	628;3	139;0; ; ; ; ; ; ; ;
31595;1586;381;374;0	621;0	569;746	714;3	257;0;390;383;0	362;0	577;743	004;3	149;0; ; ; ; ; ; ; ;
31615;1587;372;326;0	621;0	569;746	714;3	251;0;364;328;0	362;0	577;743	004;2	925;0; ; ; ; ; ; ; ;
31635;1588;402;364;0	621;0	569;746	714;3	119;0;397;346;0	362;0	577;743	004;3	038;0; ; ; ; ; ; ; ;
31655;1589;379;374;0	621;0	569;746	714;3	165;0;398;348;0	362;0	577;743	004;3	154;0; ; ; ; ; ; ; ;
31675;1590;423;290;0	621;0	569;746	714;3	068;0;402;415;0	362;0	577;743	004;3	107;0; ; ; ; ; ; ; ;
31695;1591;423;309;0	621;0	569;746	590;3	066;0;404;432;0	362;0	577;742	440;3	166;0; ; ; ; ; ; ; ;
31715;1592;385;319;0	621;0	569;746	590;3	004;0;392;354;0	362;0	577;742	440;3	116;0; ; ; ; ; ; ; ;
31735;1593;386;340;0	621;0	569;746	590;3	190;0;432;385;0	362;0	577;742	440;3	197;0; ; ; ; ; ; ; ;
31755;1594;393;292;0	621;0	569;746	590;3	027;0;402;320;0	362;0	577;742	440;2	913;0; ; ; ; ; ; ; ;
31775;1595;400;358;0	621;0	569;746	590;3	146;0;422;359;0	362;0	577;742	440;3	239;0; ; ; ; ; ; ; ;
31795;1596;403;348;0	621;0	569;747	153;3	079;0;407;359;0	362;0	577;740	858;3	152;0; ; ; ; ; ; ; ;
31814;1597;389;376;0	621;0	569;747	153;3	069;0;385;364;0	362;0	577;740	858;3	156;0; ; ; ; ; ; ; ;
31834;1598;408;373;0	622;0	569;747	153;3	013;0;396;364;0	362;0	577;740	858;3	135;0; ; ; ; ; ; ; ;
31854;1599;382;406;0	622;0	569;747	153;3	227;0;386;295;0	362;0	577;740	858;2	912;0; ; ; ; ; ; ; ;
31874;1600;410;431;0	622;0	569;747	153;3	260;0;426;325;0	362;0	577;740	858;3	107;0; ; ; ; ; ; ; ;
31894;1601;401;444;0	622;0	569;745	798;3	287;0;432;304;0	363;0	577;741	445;3	026;0; ; ; ; ; ; ; ;
31914;1602;380;352;0	622;0	569;745	798;3	115;0;378;323;0	363;0	577;741	445;3	040;0; ; ; ; ; ; ; ;
31934;1603;385;363;0	622;0	569;745	798;3	116;0;394;432;0	363;0	577;741	445;3	330;0; ; ; ; ; ; ; ;
31954;1604;382;355;0	622;0	569;745	798;3	131;0;373;291;0	363;0	577;741	445;2	874;0; ; ; ; ; ; ; ;
31974;1605;397;441;0	622;0	569;745	798;3	167;0;428;442;0	363;0	577;741	445;3	450;0; ; ; ; ; ; ; ;
31994;1606;400;452;0	622;0	569;745	637;3	202;0;433;397;0	363;0	577;742	033;3	341;0; ; ; ; ; ; ; ;
32014;1607;393;394;0	622;0	569;745	637;3	064;0;365;324;0	363;0	577;742	033;2	828;0; ; ; ; ; ; ; ;
32034;1608;-800;-600;-1	000;-1	000;-1	000;-1	000;4;-800;-600;-1	000;-1	000;-1	000;-1	000;4; ; ; ; ; ; ; ;
32054;1609;-800;-600;-1	000;-1	000;-1	000;-1	000;4;-800;-600;-1	000;-1	000;-1	000;-1	000;4; ; ; ; ; ; ; ;
32073;1610;-800;-600;-1	000;-1	000;-1	000;-1	000;4;-800;-600;-1	000;-1	000;-1	000;-1	000;4; ; ; ; ; ; ; ;
32093;1611;-800;-600;-1	000;-1	000;-1	000;-1	000;4;-800;-600;-1	000;-1	000;-1	000;-1	000;4; ; ; ; ; ; ; ;
32113;1612;-800;-600;-1	000;-1	000;-1	000;-1	000;4;-800;-600;-1	000;-1	000;-1	000;-1	000;4; ; ; ; ; ; ; ;
32133;1613;384;396;0	622;0	568;745	637;3	107;0;-800;-600;0	622;0	568;-1	000;-1	000;4; ; ; ; ; ; ; ;
32153;1614;383;395;0	622;0	568;746	100;3	109;0;-800;-600;0	362;0	576;-1	000;-1	000;4; ; ; ; ; ; ; ;
32173;1615;413;370;0	622;0	569;746	100;3	111;0;380;320;0	362;0	576;739	546;2	865;0; ; ; ; ; ; ; ;
32193;1616;413;379;0	622;0	569;746	100;3	060;0;404;369;0	362;0	577;739	546;2	944;0; ; ; ; ; ; ; ;
32213;1617;387;370;0	622;0	569;746	100;3	196;0;-800;-600;0	622;0	569;-1	000;-1	000;4; ; ; ; ; ; ; ;
32233;1618;392;397;0	622;0	569;746	100;3	080;0;396;351;0	362;0	577;739	546;2	994;0; ; ; ; ; ; ; ;
32253;1619;396;399;0	622;0	569;747	255;3	136;0;396;346;0	362;0	577;745	022;3	016;0; ; ; ; ; ; ; ;
32273;1620;386;342;0	621;0	569;747	255;3	251;0;355;325;0	362;0	577;745	022;2	986;0; ; ; ; ; ; ; ;
32293;1621;-800;-600;0	362;0	577;-1	000;-1	000;4;394;323;0	362;0	577;745	022;3	057;0; ; ; ; ; ; ; ;
32313;1622;412;347;0	621;0	569;747	255;3	169;0;367;280;0	362;0	577;745	022;2	811;0; ; ; ; ; ; ; ;
32333;1623;-800;-600;0	361;0	577;-1	000;-1	000;4;402;324;0	361;0	577;745	022;3	057;0; ; ; ; ; ; ; ;
32353;1624;-800;-600;0	621;0	569;-1	000;-1	000;4;396;311;0	361;0	577;742	519;2	964;0; ; ; ; ; ; ; ;
32373;1625;394;373;0	621;0	569;749	196;3	210;0;367;302;0	361;0	577;742	519;3	025;0; ; ; ; ; ; ; ;
32395;1626;400;406;0	621;0	569;749	196;3	392;0;405;323;0	361;0	577;742	519;3	150;0; ; ; ; ; ; ; ;
32412;1627;371;373;0	621;0	569;749	196;3	131;0;404;371;0	361;0	577;742	519;3	362;0; ; ; ; ; ; ; ;
32433;1628;-800;-600;0	361;0	577;-1	000;-1	000;4;422;300;0	361;0	577;742	519;3	177;0; ; ; ; ; ; ; ;
32452;1629;-800;-600;0	621;0	569;-1	000;-1	000;4;426;324;0	361;0	577;740	166;3	246;0; ; ; ; ; ; ; ;
32473;1630;397;388;0	621;0	569;749	700;3	201;0;357;297;0	361;0	577;740	166;2	924;0; ; ; ; ; ; ; ;
32492;1631;378;342;0	621;0	569;749	700;3	189;0;407;371;0	361;0	577;740	166;3	194;0; ; ; ; ; ; ; ;
32513;1632;443;387;0	620;0	569;749	700;3	219;0;436;369;0	361;0	577;740	166;3	183;0; ; ; ; ; ; ; ;
32532;1633;445;324;0	620;0	568;749	700;3	269;0;449;360;0	360;0	577;740	166;3	165;0; ; ; ; ; ; ; ;
32553;1634;451;336;0	620;0	568;746	317;3	262;0;462;354;0	360;0	577;741	908;3	159;0; ; ; ; ; ; ; ;
32572;1635;457;310;0	620;0	569;746	317;3	196;0;-800;-600;0	620;0	569;-1	000;-1	000;4; ; ; ; ; ; ; ;
32593;1636;455;411;0	620;0	569;746	317;3	356;0;454;364;0	360;0	577;741	908;3	266;0; ; ; ; ; ; ; ;
32612;1637;454;357;0	620;0	569;746	317;3	179;0;447;356;0	361;0	577;741	908;3	144;0; ; ; ; ; ; ; ;
32633;1638;447;334;0	620;0	569;746	317;3	287;0;458;365;0	361;0	577;741	908;3	044;0; ; ; ; ; ; ; ;
32652;1639;446;374;0	620;0	569;745	508;3	326;0;458;362;0	361;0	577;741	419;2	943;0; ; ; ; ; ; ; ;
32673;1640;455;329;0	620;0	569;745	508;3	148;0;420;254;0	361;0	577;741	419;2	822;0; ; ; ; ; ; ; ;
32691;1641;459;356;0	620;0	568;745	508;3	253;0;-800;-600;0	620;0	568;-1	000;-1	000;4; ; ; ; ; ; ; ;
32713;1642;-800;-600;-1	000;-1	000;-1	000;-1	000;4;-800;-600;-1	000;-1	000;-1	000;-1	000;4; ; ; ; ; ; ; ;
32731;1643;-800;-600;-1	000;-1	000;-1	000;-1	000;4;-800;-600;-1	000;-1	000;-1	000;-1	000;4; ; ; ; ; ; ; ;
32753;1644;-800;-600;-1	000;-1	000;-1	000;-1	000;4;-800;-600;-1	000;-1	000;-1	000;-1	000;4; ; ; ; ; ; ; ;
32771;1645;-800;-600;-1	000;-1	000;-1	000;-1	000;4;-800;-600;-1	000;-1	000;-1	000;-1	000;4; ; ; ; ; ; ; ;
32793;1646;456;284;0	621;0	567;745	508;3	069;0;-800;-600;0	621;0	567;-1	000;-1	000;4; ; ; ; ; ; ; ;
32811;1647;456;282;0	621;0	568;747	405;3	077;0;-800;-600;0	362;0	576;-1	000;-1	000;4; ; ; ; ; ; ; ;
32833;1648;431;321;0	621;0	568;747	405;3	183;0;467;410;0	362;0	576;743	306;3	466;0; ; ; ; ; ; ; ;
32851;1649;420;322;0	622;0	568;747	405;2	998;0;419;417;0	362;0	576;743	306;3	452;0; ; ; ; ; ; ; ;
32873;1650;421;315;0	622;0	568;747	405;3	047;0;405;278;0	362;0	576;743	306;3	172;0; ; ; ; ; ; ; ;
32891;1651;391;341;0	622;0	568;747	405;3	122;0;409;310;0	362;0	576;743	306;3	099;0; ; ; ; ; ; ; ;
32913;1652;382;343;0	622;0	568;746	114;3	032;0;413;341;0	363;0	576;744	328;3	031;0; ; ; ; ; ; ; ;
32931;1653;415;321;0	622;0	569;746	114;3	102;0;428;293;0	363;0	576;744	328;3	272;0; ; ; ; ; ; ; ;
32951;1654;411;310;0	622;0	569;746	114;3	156;0;404;311;0	363;0	576;744	328;3	073;0; ; ; ; ; ; ; ;
32971;1655;394;307;0	622;0	569;746	114;3	212;0;409;330;0	363;0	576;744	328;3	084;0; ; ; ; ; ; ; ;
32990;1656;406;335;0	622;0	569;746	114;3	052;0;394;319;0	363;0	576;744	328;3	097;0; ; ; ; ; ; ; ;
33010;1657;399;328;0	622;0	569;748	115;3	097;0;393;331;0	362;0	576;741	775;3	099;0; ; ; ; ; ; ; ;
33030;1658;393;331;0	622;0	569;748	115;3	034;0;402;270;0	362;0	576;741	775;2	978;0; ; ; ; ; ; ; ;
33050;1659;373;319;0	622;0	569;748	115;3	090;0;406;352;0	362;0	577;741	775;3	002;0;58;391;326; ; ; ; ;
33070;1660;400;307;0	622;0	569;748	115;3	215;0;386;327;0	362;0	577;741	775;3	129;0;58;391;326; ; ; ; ;
33090;1661;396;325;0	622;0	569;748	115;3	115;0;387;340;0	362;0	577;741	775;3	054;0;58;391;326; ; ; ; ;
33110;1662;393;316;0	622;0	569;747	625;3	163;0;388;330;0	362;0	577;738	430;3	091;0;58;391;326; ; ; ; ;
33130;1663;381;339;0	621;0	569;747	625;3	112;0;391;301;0	362;0	577;738	430;2	999;0;58;391;326; ; ; ; ;
33150;1664;368;314;0	621;0	569;747	625;3	251;0;397;316;0	362;0	577;738	430;3	061;0;58;391;326; ; ; ; ;
33170;1665;392;305;0	621;0	569;747	625;3	305;0;391;363;0	362;0	577;738	430;3	155;0;58;391;326; ; ; ; ;
33190;1666;401;322;0	621;0	569;747	625;3	076;0;394;336;0	362;0	577;738	430;3	082;0;58;391;326; ; ; ; ;
33210;1667;403;322;0	621;0	569;746	474;3	151;0;395;355;0	361;0	577;742	309;3	136;0;58;391;326; ; ; ; ;
33230;1668;383;320;0	621;0	569;746	474;3	151;0;390;437;0	361;0	577;742	309;3	430;0; ; ; ; ; ; ; ;
33250;1669;386;309;0	621;0	569;746	474;3	134;0;375;318;0	361;0	577;742	309;2	965;0; ; ; ; ; ; ; ;
33269;1670;392;398;0	621;0	569;746	474;3	067;0;397;406;0	361;0	577;742	309;3	128;0; ; ; ; ; ; ; ;
33289;1671;386;352;0	621;0	569;746	474;3	253;0;389;424;0	361;0	577;742	309;3	147;0; ; ; ; ; ; ; ;
33309;1672;389;372;0	621;0	569;746	072;3	234;0;387;385;0	361;0	577;741	981;3	164;0; ; ; ; ; ; ; ;
33329;1673;387;292;0	621;0	569;746	072;3	085;0;360;284;0	361;0	577;741	981;2	935;0; ; ; ; ; ; ; ;
33349;1674;387;345;0	621;0	569;746	072;3	104;0;387;345;0	361;0	577;741	981;3	105;0; ; ; ; ; ; ; ;
33369;1675;401;362;0	621;0	569;746	072;3	093;0;366;347;0	361;0	577;741	981;2	996;0; ; ; ; ; ; ; ;
33389;1676;-800;-600;0	361;0	577;-1	000;-1	000;4;372;325;0	361;0	577;741	981;2	911;0; ; ; ; ; ; ; ;
33409;1677;-800;-600;0	621;0	569;-1	000;-1	000;4;382;318;0	361;0	577;742	681;2	970;0; ; ; ; ; ; ; ;
33429;1678;393;327;0	621;0	569;746	226;3	060;0;411;331;0	361;0	577;742	681;2	991;0; ; ; ; ; ; ; ;
33449;1679;417;322;0	621;0	569;746	226;3	080;0;-800;-600;0	621;0	569;-1	000;-1	000;4; ; ; ; ; ; ; ;
33469;1680;382;365;0	621;0	569;746	226;3	100;0;401;340;0	361;0	577;742	681;3	047;0; ; ; ; ; ; ; ;
33489;1681;425;324;0	621;0	569;746	226;2	839;0;-800;-600;0	621;0	569;-1	000;-1	000;4; ; ; ; ; ; ; ;
33509;1682;416;339;0	621;0	569;745	599;2	833;0;-800;-600;0	361;0	577;-1	000;-1	000;4; ; ; ; ; ; ; ;
33529;1683;398;335;0	621;0	569;745	599;3	176;0;373;293;0	361;0	577;742	895;2	958;0;59;382;342; ; ; ; ;
33549;1684;380;314;0	621;0	569;745	599;3	168;0;395;363;0	361;0	577;742	895;2	982;0;59;382;342; ; ; ; ;
33568;1685;390;317;0	621;0	569;745	599;3	053;0;409;374;0	361;0	578;742	895;3	201;0;59;382;342; ; ; ; ;
33588;1686;380;383;0	621;0	569;745	599;3	119;0;361;297;0	361;0	577;742	895;2	949;0;59;382;342; ; ; ; ;
33608;1687;383;377;0	621;0	569;745	824;3	082;0;374;336;0	361;0	578;742	474;3	013;0;59;382;342; ; ; ; ;
33628;1688;367;362;0	621;0	569;745	824;3	315;0;381;381;0	361;0	577;742	474;3	000;0;59;382;342; ; ; ; ;
33648;1689;358;359;0	621;0	569;745	824;3	173;0;394;336;0	362;0	577;742	474;3	104;0;59;382;342; ; ; ; ;
33668;1690;400;345;0	621;0	569;745	824;3	028;0;393;328;0	362;0	577;742	474;2	882;0;59;382;342; ; ; ; ;
33688;1691;400;338;0	622;0	569;745	824;3	191;0;351;320;0	362;0	577;742	474;2	974;0;59;382;342; ; ; ; ;
33708;1692;401;332;0	622;0	570;745	016;3	145;0;354;315;0	362;0	577;741	263;2	963;0;59;382;342; ; ; ; ;
33728;1693;396;338;0	622;0	570;745	016;3	060;0;432;384;0	362;0	577;741	263;3	227;0; ; ; ; ; ; ; ;
33748;1694;375;330;0	622;0	570;745	016;3	199;0;-800;-600;0	622;0	570;-1	000;-1	000;4; ; ; ; ; ; ; ;
33768;1695;387;326;0	622;0	569;745	016;3	236;0;417;300;0	362;0	577;741	263;3	014;0;60;418;321; ; ; ; ;
33788;1696;381;325;0	622;0	569;745	016;2	920;0;408;321;0	362;0	577;741	263;3	032;0;60;418;321; ; ; ; ;
33808;1697;387;322;0	622;0	569;745	672;2	990;0;408;321;0	362;0	577;741	719;3	034;0;60;418;321; ; ; ; ;
33828;1698;401;310;0	622;0	569;745	672;3	014;0;429;319;0	362;0	577;741	719;3	050;0;60;418;321; ; ; ; ;
33847;1699;386;334;0	622;0	569;745	672;3	112;0;418;293;0	362;0	577;741	719;2	964;0;60;418;321; ; ; ; ;
33867;1700;418;329;0	621;0	569;745	672;3	017;0;401;309;0	362;0	577;741	719;3	036;0;60;418;321; ; ; ; ;
33887;1701;438;319;0	621;0	569;745	672;3	096;0;432;331;0	362;0	577;741	719;3	062;0;60;418;321; ; ; ; ;
33907;1702;442;331;0	621;0	569;745	635;3	058;0;423;323;0	362;0	577;741	612;3	037;0;60;418;321; ; ; ; ;
33927;1703;461;309;0	621;0	569;745	635;2	999;0;421;347;0	361;0	577;741	612;3	015;0;60;418;321; ; ; ; ;
33947;1704;436;346;0	621;0	569;745	635;3	109;0;419;299;0	361;0	577;741	612;3	046;0;60;418;321; ; ; ; ;
33967;1705;447;329;0	621;0	569;745	635;2	978;0;415;303;0	361;0	577;741	612;2	947;0;60;418;321; ; ; ; ;
33987;1706;478;401;0	620;0	570;745	635;3	136;0;516;324;0	360;0	578;741	612;3	183;0; ; ; ; ; ; ; ;
34007;1707;469;414;0	620;0	570;746	974;3	107;0;521;300;0	360;0	578;740	924;3	185;0; ; ; ; ; ; ; ;
34027;1708;497;387;0	620;0	570;746	974;2	949;0;493;391;0	360;0	578;740	924;3	119;0; ; ; ; ; ; ; ;
34047;1709;501;398;0	620;0	570;746	974;3	079;0;490;365;0	360;0	578;740	924;3	092;0; ; ; ; ; ; ; ;
34067;1710;502;363;0	620;0	570;746	974;3	194;0;489;380;0	360;0	578;740	924;3	020;0; ; ; ; ; ; ; ;
34087;1711;495;330;0	620;0	570;746	974;3	047;0;497;372;0	360;0	578;740	924;3	074;0; ; ; ; ; ; ; ;
34107;1712;497;322;0	620;0	570;746	907;3	074;0;496;380;0	360;0	578;740	382;3	042;0; ; ; ; ; ; ; ;
34127;1713;524;367;0	620;0	570;746	907;2	956;0;527;352;0	360;0	578;740	382;3	056;0; ; ; ; ; ; ; ;
34147;1714;479;419;0	620;0	570;746	907;3	349;0;518;397;0	360;0	578;740	382;3	242;0; ; ; ; ; ; ; ;
34166;1715;497;399;0	620;0	570;746	907;3	031;0;501;388;0	360;0	578;740	382;3	106;0; ; ; ; ; ; ; ;
34186;1716;499;401;0	620;0	570;746	907;3	309;0;531;383;0	360;0	578;740	382;3	255;0; ; ; ; ; ; ; ;
34206;1717;501;403;0	619;0	570;746	041;3	186;0;523;376;0	360;0	578;742	104;3	222;0; ; ; ; ; ; ; ;
34226;1718;579;362;0	619;0	570;746	041;3	046;0;572;385;0	359;0	578;742	104;3	112;0; ; ; ; ; ; ; ;
34246;1719;555;354;0	619;0	570;746	041;3	066;0;540;448;0	359;0	579;742	104;3	095;0; ; ; ; ; ; ; ;
34266;1720;566;396;0	619;0	570;746	041;3	169;0;546;396;0	359;0	579;742	104;3	211;0; ; ; ; ; ; ; ;
34286;1721;545;447;0	619;0	570;746	041;3	141;0;542;475;0	359;0	579;742	104;3	269;0; ; ; ; ; ; ; ;
34306;1722;543;460;0	619;0	570;746	410;3	193;0;544;468;0	359;0	579;741	279;3	299;0; ; ; ; ; ; ; ;
34326;1723;551;396;0	619;0	570;746	410;3	134;0;571;395;0	359;0	579;741	279;3	097;0; ; ; ; ; ; ; ;
34346;1724;540;411;0	619;0	570;746	410;3	254;0;563;411;0	359;0	579;741	279;3	186;0; ; ; ; ; ; ; ;
34366;1725;511;489;0	619;0	570;746	410;3	484;0;539;450;0	359;0	579;741	279;3	267;0; ; ; ; ; ; ; ;
34386;1726;508;467;0	619;0	570;746	410;3	472;0;580;381;0	359;0	579;741	279;3	136;0; ; ; ; ; ; ; ;
34406;1727;506;444;0	619;0	570;746	926;3	463;0;570;399;0	359;0	579;739	484;3	196;0; ; ; ; ; ; ; ;
34426;1728;542;458;0	619;0	570;746	926;3	235;0;538;465;0	359;0	579;739	484;3	243;0; ; ; ; ; ; ; ;
34446;1729;-800;-600;0	359;0	579;-1	000;-1	000;4;558;463;0	359;0	579;739	484;3	257;0; ; ; ; ; ; ; ;
34465;1730;537;450;0	619;0	571;746	926;3	187;0;564;392;0	359;0	579;739	484;3	298;0; ; ; ; ; ; ; ;
34485;1731;567;413;0	619;0	571;746	926;3	204;0;560;436;0	359;0	579;739	484;3	176;0; ; ; ; ; ; ; ;
34505;1732;567;413;0	619;0	571;746	701;3	203;0;562;413;0	359;0	579;741	204;3	195;0; ; ; ; ; ; ; ;
34525;1733;558;405;0	619;0	571;746	701;3	186;0;528;471;0	359;0	579;741	204;3	420;0; ; ; ; ; ; ; ;
34545;1734;528;415;0	619;0	571;746	701;3	215;0;560;429;0	359;0	579;741	204;3	333;0; ; ; ; ; ; ; ;
34565;1735;556;406;0	619;0	571;746	701;3	219;0;549;402;0	359;0	579;741	204;3	143;0; ; ; ; ; ; ; ;
34585;1736;580;390;0	619;0	571;746	701;3	125;0;593;373;0	359;0	579;741	204;3	119;0; ; ; ; ; ; ; ;
34605;1737;575;391;0	619;0	571;746	702;3	135;0;600;345;0	359;0	579;740	592;3	093;0; ; ; ; ; ; ; ;
34625;1738;573;373;0	619;0	571;746	702;3	248;0;558;403;0	359;0	579;740	592;3	125;0; ; ; ; ; ; ; ;
34645;1739;558;392;0	619;0	571;746	702;3	162;0;564;423;0	359;0	579;740	592;3	162;0; ; ; ; ; ; ; ;
34665;1740;469;391;0	619;0	570;746	702;3	308;0;492;348;0	359;0	579;740	592;3	143;0; ; ; ; ; ; ; ;
34685;1741;413;409;0	620;0	570;746	702;3	205;0;397;346;0	361;0	578;740	592;3	148;0; ; ; ; ; ; ; ;
34705;1742;371;416;0	620;0	570;743	143;3	180;0;369;345;0	361;0	578;740	423;3	153;0; ; ; ; ; ; ; ;
34725;1743;-800;-600;-1	000;-1	000;-1	000;-1	000;4;-800;-600;-1	000;-1	000;-1	000;-1	000;4; ; ; ; ; ; ; ;
34745;1744;-800;-600;-1	000;-1	000;-1	000;-1	000;4;-800;-600;-1	000;-1	000;-1	000;-1	000;4; ; ; ; ; ; ; ;
34764;1745;-800;-600;-1	000;-1	000;-1	000;-1	000;4;-800;-600;-1	000;-1	000;-1	000;-1	000;4; ; ; ; ; ; ; ;
34784;1746;-800;-600;-1	000;-1	000;-1	000;-1	000;4;-800;-600;-1	000;-1	000;-1	000;-1	000;4; ; ; ; ; ; ; ;
34804;1747;-800;-600;-1	000;-1	000;-1	000;-1	000;4;-800;-600;-1	000;-1	000;-1	000;-1	000;4; ; ; ; ; ; ; ;
34824;1748;-800;-600;-1	000;-1	000;-1	000;-1	000;4;-800;-600;-1	000;-1	000;-1	000;-1	000;4; ; ; ; ; ; ; ;
34844;1749;394;301;0	620;0	569;743	143;3	252;0;-800;-600;0	620;0	569;-1	000;-1	000;4; ; ; ; ; ; ; ;
34864;1750;394;297;0	621;0	569;746	705;3	267;0;-800;-600;0	621;0	569;-1	000;-1	000;4; ; ; ; ; ; ; ;
34884;1751;425;407;0	621;0	569;746	705;3	402;0;356;331;0	361;0	577;746	705;4	093;0;61;384;374; ; ; ; ;
34904;1752;414;362;0	621;0	569;746	705;3	099;0;370;374;0	361;0	578;744	395;3	197;0;61;384;374; ; ; ; ;
34924;1753;383;412;0	621;0	570;746	705;3	136;0;387;358;0	361;0	578;747	999;3	162;0;61;384;374; ; ; ; ;
34944;1754;382;369;0	621;0	570;746	705;3	149;0;382;354;0	361;0	578;745	214;3	058;0;61;384;374; ; ; ; ;
34964;1755;380;389;0	621;0	570;744	768;3	154;0;376;379;0	361;0	578;736	590;2	960;0;61;384;374; ; ; ; ;
34984;1756;385;334;0	622;0	570;744	768;3	193;0;380;411;0	362;0	578;736	590;3	220;0;61;384;374; ; ; ; ;
35004;1757;410;429;0	622;0	570;744	768;3	152;0;387;419;0	362;0	578;736	590;3	191;0; ; ; ; ; ; ; ;
35024;1758;377;380;0	622;0	570;744	768;3	393;0;397;416;0	362;0	578;736	590;3	202;0; ; ; ; ; ; ; ;
35043;1759;375;330;0	622;0	570;744	768;3	287;0;438;391;0	362;0	578;736	590;3	426;0;62;389;369; ; ; ; ;
35064;1760;374;363;0	622;0	570;746	995;3	345;0;450;388;0	362;0	578;742	516;3	458;0;62;389;369; ; ; ; ;
35083;1761;388;365;0	622;0	570;746	995;3	143;0;389;365;0	362;0	578;742	516;3	025;0;62;389;369; ; ; ; ;
35103;1762;365;321;0	622;0	570;746	995;3	122;0;400;374;0	362;0	578;742	516;3	223;0;62;389;369; ; ; ; ;
35123;1763;391;391;0	622;0	570;746	995;3	096;0;378;343;0	362;0	578;742	516;3	193;0;62;389;369; ; ; ; ;
35143;1764;391;376;0	622;0	570;746	995;3	260;0;377;352;0	362;0	578;742	516;3	217;0;62;389;369; ; ; ; ;
35163;1765;391;374;0	622;0	570;744	917;3	244;0;377;351;0	362;0	578;738	625;3	188;0;62;389;369; ; ; ; ;
35183;1766;386;377;0	622;0	570;744	917;3	308;0;389;399;0	362;0	578;738	625;3	072;0;62;389;369; ; ; ; ;
35203;1767;384;359;0	622;0	570;744	917;3	171;0;408;411;0	362;0	578;738	625;3	389;0;62;389;369; ; ; ; ;
35223;1768;387;327;0	622;0	570;744	917;3	271;0;397;353;0	362;0	579;738	625;3	239;0; ; ; ; ; ; ; ;
35243;1769;396;361;0	622;0	570;744	917;3	115;0;406;390;0	362;0	579;738	625;3	235;0;63;380;372; ; ; ; ;
35263;1770;397;349;0	622;0	570;745	887;3	134;0;402;378;0	362;0	579;741	928;3	246;0;63;380;372; ; ; ; ;
35283;1771;378;375;0	622;0	571;745	887;3	100;0;388;332;0	362;0	579;741	928;3	070;0;63;380;372; ; ; ; ;
35303;1772;359;376;0	622;0	570;745	887;3	175;0;383;348;0	362;0	579;741	928;3	186;0;63;380;372; ; ; ; ;
35323;1773;398;381;0	622;0	570;745	887;3	202;0;381;380;0	362;0	578;741	928;3	113;0;63;380;372; ; ; ; ;
35343;1774;374;377;0	622;0	570;745	887;3	219;0;370;392;0	362;0	578;741	928;3	118;0;63;380;372; ; ; ; ;
35362;1775;374;379;0	621;0	570;746	080;3	238;0;367;405;0	361;0	578;740	277;3	116;0;63;380;372; ; ; ; ;
35382;1776;378;374;0	621;0	570;746	080;3	151;0;398;337;0	361;0	578;740	277;3	145;0;64;368;386; ; ; ; ;
35402;1777;376;376;0	621;0	570;746	080;3	188;0;359;322;0	361;0	578;740	277;2	983;0;64;368;386; ; ; ; ;
35422;1778;371;416;0	621;0	570;746	080;3	179;0;360;329;0	361;0	578;740	277;3	067;0;64;368;386; ; ; ; ;
35442;1779;-800;-600;0	361;0	579;-1	000;-1	000;4;379;395;0	361;0	579;740	277;2	987;0;64;368;386; ; ; ; ;
35462;1780;-800;-600;0	620;0	570;-1	000;-1	000;4;358;396;0	360;0	579;738	934;3	011;0;64;368;386; ; ; ; ;
35482;1781;359;440;0	620;0	570;746	530;3	340;0;384;396;0	360;0	579;738	934;3	064;0;64;368;386; ; ; ; ;
35502;1782;390;413;0	620;0	570;746	530;3	171;0;378;339;0	360;0	579;738	934;2	862;0; ; ; ; ; ; ; ;
35522;1783;398;355;0	620;0	570;746	530;3	258;0;383;287;0	360;0	579;738	934;2	994;0; ; ; ; ; ; ; ;
35542;1784;394;389;0	620;0	570;746	530;3	092;0;394;364;0	360;0	579;738	934;3	208;0; ; ; ; ; ; ; ;
35562;1785;-800;-600;-1	000;-1	000;-1	000;-1	000;4;-800;-600;-1	000;-1	000;-1	000;-1	000;4; ; ; ; ; ; ; ;
35582;1786;-800;-600;-1	000;-1	000;-1	000;-1	000;4;-800;-600;-1	000;-1	000;-1	000;-1	000;4; ; ; ; ; ; ; ;
35602;1787;-800;-600;-1	000;-1	000;-1	000;-1	000;4;-800;-600;-1	000;-1	000;-1	000;-1	000;4; ; ; ; ; ; ; ;
35622;1788;-800;-600;-1	000;-1	000;-1	000;-1	000;4;-800;-600;-1	000;-1	000;-1	000;-1	000;4; ; ; ; ; ; ; ;
35641;1789;-800;-600;-1	000;-1	000;-1	000;-1	000;4;-800;-600;-1	000;-1	000;-1	000;-1	000;4; ; ; ; ; ; ; ;
35661;1790;-800;-600;-1	000;-1	000;-1	000;-1	000;4;-800;-600;-1	000;-1	000;-1	000;-1	000;4; ; ; ; ; ; ; ;
35681;1791;-800;-600;0	361;0	578;-1	000;-1	000;4;-800;-600;0	361;0	578;-1	000;-1	000;4; ; ; ; ; ; ; ;
35701;1792;386;429;0	621;0	570;742	173;3	356;0;392;352;0	361;0	578;742	173;3	089;0; ; ; ; ; ; ; ;
35721;1793;376;398;0	621;0	570;742	713;3	152;0;-800;-600;0	621;0	570;-1	000;-1	000;4; ; ; ; ; ; ; ;
35741;1794;381;407;0	621;0	570;740	949;3	219;0;379;342;0	361;0	578;742	173;3	106;0; ; ; ; ; ; ; ;
35761;1795;364;382;0	621;0	570;740	921;3	355;0;374;391;0	361;0	578;742	173;3	078;0; ; ; ; ; ; ; ;
35781;1796;362;376;0	621;0	570;744	292;3	285;0;375;395;0	361;0	579;737	052;3	057;0; ; ; ; ; ; ; ;
35801;1797;368;339;0	621;0	570;744	292;3	086;0;-800;-600;0	621;0	570;-1	000;-1	000;4; ; ; ; ; ; ; ;
35821;1798;376;320;0	621;0	571;744	292;3	175;0;392;373;0	361;0	579;737	052;3	278;0; ; ; ; ; ; ; ;
35841;1799;373;371;0	621;0	571;744	292;3	294;0;391;345;0	362;0	579;737	052;3	144;0; ; ; ; ; ; ; ;
35861;1800;398;330;0	621;0	571;744	292;3	138;0;372;390;0	362;0	579;737	052;3	015;0; ; ; ; ; ; ; ;
35881;1801;404;331;0	621;0	570;745	528;3	222;0;364;385;0	361;0	579;738	860;2	894;0; ; ; ; ; ; ; ;
35901;1802;366;368;0	621;0	571;745	528;3	128;0;336;279;0	361;0	579;738	860;2	889;0; ; ; ; ; ; ; ;
35921;1803;354;329;0	621;0	571;745	528;3	335;0;361;327;0	361;0	579;738	860;3	079;0; ; ; ; ; ; ; ;
35940;1804;347;335;0	621;0	570;745	528;3	282;0;358;389;0	361;0	579;738	860;3	140;0; ; ; ; ; ; ; ;
35960;1805;353;338;0	621;0	571;745	528;3	268;0;337;333;0	361;0	579;738	860;3	053;0; ; ; ; ; ; ; ;
35980;1806;350;340;0	621;0	571;746	166;3	257;0;349;354;0	362;0	579;742	098;3	078;0; ; ; ; ; ; ; ;
36000;1807;378;419;0	621;0	571;746	166;3	215;0;387;340;0	362;0	579;742	098;3	363;0; ; ; ; ; ; ; ;
36020;1808;367;356;0	621;0	571;746	166;3	140;0;383;341;0	362;0	579;742	098;3	317;0; ; ; ; ; ; ; ;
36040;1809;383;376;0	621;0	571;746	166;3	282;0;349;338;0	362;0	579;742	098;3	078;0; ; ; ; ; ; ; ;
36060;1810;354;363;0	621;0	571;746	166;3	258;0;349;372;0	361;0	579;742	098;3	108;0; ; ; ; ; ; ; ;
36080;1811;356;373;0	621;0	571;745	801;3	258;0;351;374;0	361;0	579;743	043;3	142;0; ; ; ; ; ; ; ;
36100;1812;351;360;0	621;0	570;745	801;3	373;0;349;294;0	361;0	579;743	043;3	154;0; ; ; ; ; ; ; ;
36120;1813;370;400;0	621;0	570;745	801;3	178;0;-800;-600;0	621;0	570;-1	000;-1	000;4; ; ; ; ; ; ; ;
36140;1814;374;367;0	621;0	570;745	801;3	335;0;407;445;0	361;0	579;743	043;3	473;0; ; ; ; ; ; ; ;
36160;1815;344;349;0	621;0	570;745	801;3	313;0;376;301;0	361;0	579;743	043;3	219;0; ; ; ; ; ; ; ;
36180;1816;353;360;0	620;0	570;745	345;3	248;0;377;307;0	361;0	579;737	690;3	197;0; ; ; ; ; ; ; ;
36200;1817;349;351;0	620;0	570;745	345;3	318;0;365;380;0	361;0	579;737	690;3	104;0; ; ; ; ; ; ; ;
36219;1818;360;396;0	620;0	571;745	345;3	062;0;354;346;0	361;0	579;737	690;3	055;0; ; ; ; ; ; ; ;
36239;1819;365;329;0	620;0	571;745	345;3	240;0;343;365;0	361;0	579;737	690;3	048;0; ; ; ; ; ; ; ;
36259;1820;354;337;0	620;0	571;745	345;3	216;0;322;285;0	361;0	579;737	690;2	901;0; ; ; ; ; ; ; ;
36279;1821;361;340;0	620;0	571;747	199;3	200;0;308;266;0	360;0	579;742	656;2	877;0; ; ; ; ; ; ; ;
36299;1822;372;394;0	620;0	571;747	199;3	209;0;397;408;0	360;0	579;742	656;3	327;0;65;374;368; ; ; ; ;
36319;1823;363;358;0	620;0	571;747	199;3	178;0;401;394;0	360;0	579;742	656;3	469;0;65;374;368; ; ; ; ;
36339;1824;383;347;0	620;0	570;747	199;3	319;0;371;364;0	360;0	579;742	656;3	183;0;65;374;368; ; ; ; ;
36359;1825;392;401;0	620;0	571;747	199;3	136;0;365;347;0	360;0	579;742	656;3	035;0;65;374;368; ; ; ; ;
36379;1826;394;382;0	620;0	571;745	507;3	162;0;360;332;0	360;0	579;741	550;3	006;0;65;374;368; ; ; ; ;
36399;1827;374;382;0	620;0	571;745	507;3	440;0;368;383;0	360;0	579;741	550;3	155;0;65;374;368; ; ; ; ;
36419;1828;371;395;0	620;0	571;745	507;3	199;0;376;323;0	360;0	579;741	550;3	215;0;65;374;368; ; ; ; ;
36439;1829;372;368;0	620;0	571;745	507;3	505;0;-800;-600;0	620;0	571;-1	000;-1	000;4;65;374;368; ; ; ; ;
36459;1830;349;388;0	620;0	571;745	507;3	432;0;392;354;0	360;0	579;741	550;3	286;0;65;374;368; ; ; ; ;
36479;1831;346;388;0	620;0	571;746	801;3	393;0;392;354;0	361;0	579;741	501;3	286;0;65;374;368; ; ; ; ;
36499;1832;368;398;0	620;0	571;746	801;3	113;0;389;440;0	361;0	579;741	501;3	319;0; ; ; ; ; ; ; ;
36519;1833;378;343;0	620;0	571;746	801;3	155;0;370;324;0	361;0	579;741	501;2	951;0; ; ; ; ; ; ; ;
36538;1834;358;341;0	621;0	571;746	801;3	070;0;380;283;0	361;0	579;741	501;2	968;0; ; ; ; ; ; ; ;
36558;1835;359;405;0	621;0	571;746	801;3	234;0;389;431;0	361;0	579;741	501;3	315;0; ; ; ; ; ; ; ;
36578;1836;360;378;0	621;0	571;745	922;3	228;0;381;361;0	361;0	579;742	243;3	137;0; ; ; ; ; ; ; ;
36598;1837;329;382;0	621;0	571;745	922;3	452;0;364;348;0	361;0	579;742	243;3	018;0; ; ; ; ; ; ; ;
36618;1838;351;377;0	621;0	571;745	922;3	161;0;358;310;0	361;0	579;742	243;3	119;0; ; ; ; ; ; ; ;
36639;1839;374;361;0	621;0	571;745	922;3	174;0;399;379;0	361;0	579;742	243;3	241;0; ; ; ; ; ; ; ;
36658;1840;351;347;0	620;0	571;745	922;3	204;0;404;357;0	361;0	579;742	243;3	273;0; ; ; ; ; ; ; ;
36678;1841;360;338;0	620;0	571;745	821;3	222;0;407;357;0	361;0	579;741	030;3	301;0; ; ; ; ; ; ; ;
36698;1842;401;388;0	620;0	571;745	821;3	288;0;381;410;0	360;0	579;741	030;3	111;0; ; ; ; ; ; ; ;
36718;1843;384;413;0	620;0	571;745	821;3	241;0;396;408;0	360;0	579;741	030;3	161;0; ; ; ; ; ; ; ;
36738;1844;356;346;0	620;0	571;745	821;3	093;0;322;322;0	360;0	579;741	030;2	849;0; ; ; ; ; ; ; ;
36758;1845;355;383;0	620;0	571;745	821;3	168;0;377;363;0	360;0	579;741	030;3	088;0; ; ; ; ; ; ; ;
36778;1846;352;378;0	620;0	571;746	033;3	094;0;366;335;0	361;0	580;742	180;3	038;0; ; ; ; ; ; ; ;
36798;1847;371;386;0	620;0	571;746	033;3	170;0;402;331;0	361;0	580;742	180;3	238;0; ; ; ; ; ; ; ;
36818;1848;359;326;0	620;0	571;746	033;3	343;0;369;306;0	360;0	580;742	180;3	007;0; ; ; ; ; ; ; ;
36838;1849;377;346;0	620;0	571;746	033;3	127;0;355;350;0	360;0	580;742	180;2	979;0; ; ; ; ; ; ; ;
36857;1850;387;386;0	620;0	571;746	033;3	395;0;371;385;0	360;0	580;742	180;3	315;0; ; ; ; ; ; ; ;
36878;1851;387;362;0	620;0	571;744	992;3	336;0;370;389;0	360;0	580;741	131;3	195;0; ; ; ; ; ; ; ;
36897;1852;394;395;0	620;0	571;744	992;3	190;0;390;328;0	360;0	580;741	131;3	071;0; ; ; ; ; ; ; ;
36917;1853;363;401;0	620;0	571;744	992;3	188;0;419;430;0	360;0	580;741	131;3	479;0; ; ; ; ; ; ; ;
36937;1854;362;340;0	620;0	571;744	992;3	235;0;-800;-600;0	620;0	571;-1	000;-1	000;4; ; ; ; ; ; ; ;
36957;1855;384;340;0	620;0	571;744	992;3	079;0;365;323;0	360;0	580;741	131;2	966;0; ; ; ; ; ; ; ;
36977;1856;368;339;0	620;0	571;745	490;3	082;0;365;323;0	360;0	580;741	376;2	967;0; ; ; ; ; ; ; ;
36997;1857;388;413;0	620;0	571;745	490;3	198;0;383;440;0	360;0	580;741	376;3	348;0; ; ; ; ; ; ; ;
37017;1858;374;397;0	620;0	571;745	490;3	463;0;382;380;0	360;0	580;741	376;3	132;0; ; ; ; ; ; ; ;
37037;1859;389;348;0	620;0	571;745	490;3	115;0;376;409;0	360;0	580;741	376;3	265;0; ; ; ; ; ; ; ;
37057;1860;347;406;0	621;0	571;745	490;3	223;0;354;361;0	360;0	580;741	376;3	149;0; ; ; ; ; ; ; ;
37077;1861;341;385;0	622;0	572;744	824;3	267;0;350;364;0	362;0	580;741	230;3	197;0; ; ; ; ; ; ; ;
37097;1862;238;368;0	622;0	572;744	824;3	097;0;260;406;0	362;0	580;741	230;3	230;0; ; ; ; ; ; ; ;
37116;1863;249;402;0	622;0	572;744	824;3	071;0;256;452;0	362;0	580;741	230;3	274;0; ; ; ; ; ; ; ;
37137;1864;246;390;0	622;0	572;744	824;3	132;0;262;390;0	362;0	580;741	230;3	110;0; ; ; ; ; ; ; ;
37156;1865;240;381;0	623;0	572;744	824;3	071;0;287;458;0	363;0	580;741	230;3	398;0; ; ; ; ; ; ; ;
37176;1866;245;396;0	623;0	572;746	090;3	097;0;291;440;0	363;0	580;739	868;3	387;0; ; ; ; ; ; ; ;
37196;1867;265;383;0	623;0	572;746	090;3	214;0;217;348;0	363;0	580;739	868;2	968;0; ; ; ; ; ; ; ;
37216;1868;249;407;0	623;0	572;746	090;3	093;0;213;391;0	363;0	580;739	868;2	929;0; ; ; ; ; ; ; ;
37236;1869;238;369;0	624;0	572;746	090;3	185;0;211;339;0	364;0	580;739	868;2	997;0; ; ; ; ; ; ; ;
37256;1870;257;438;0	624;0	572;746	090;3	200;0;283;397;0	364;0	580;739	868;3	366;0; ; ; ; ; ; ; ;
37276;1871;245;434;0	624;0	572;746	822;3	165;0;287;381;0	364;0	580;740	947;3	402;0; ; ; ; ; ; ; ;
37296;1872;204;412;0	624;0	572;746	822;3	097;0;235;441;0	364;0	580;740	947;3	136;0; ; ; ; ; ; ; ;
37316;1873;230;414;0	624;0	572;746	822;3	136;0;229;377;0	365;0	580;740	947;3	093;0; ; ; ; ; ; ; ;
37336;1874;200;416;0	624;0	572;746	822;3	161;0;227;402;0	365;0	580;740	947;3	268;0; ; ; ; ; ; ; ;
37356;1875;207;396;0	625;0	572;746	822;3	024;0;200;349;0	365;0	580;740	947;3	075;0; ; ; ; ; ; ; ;
37376;1876;214;397;0	625;0	572;745	776;3	040;0;190;347;0	365;0	580;741	852;3	131;0; ; ; ; ; ; ; ;
37396;1877;270;501;0	625;0	572;745	776;3	592;0;212;397;0	365;0	580;741	852;3	175;0; ; ; ; ; ; ; ;
37416;1878;216;436;0	625;0	572;745	776;3	280;0;216;384;0	365;0	580;741	852;3	122;0; ; ; ; ; ; ; ;
37435;1879;208;410;0	625;0	572;745	776;3	179;0;176;372;0	365;0	579;741	852;3	024;0; ; ; ; ; ; ; ;
37455;1880;209;425;0	625;0	572;745	776;3	141;0;241;446;0	365;0	580;741	852;3	238;0; ; ; ; ; ; ; ;
37475;1881;210;412;0	625;0	572;746	802;3	108;0;235;441;0	365;0	580;741	432;3	191;0; ; ; ; ; ; ; ;
37495;1882;215;375;0	625;0	572;746	802;3	195;0;217;431;0	365;0	580;741	432;3	117;0; ; ; ; ; ; ; ;
37515;1883;215;441;0	625;0	572;746	802;3	231;0;200;403;0	365;0	580;741	432;3	144;0; ; ; ; ; ; ; ;
37535;1884;210;423;0	625;0	572;746	802;3	136;0;217;441;0	365;0	580;741	432;3	135;0; ; ; ; ; ; ; ;
37555;1885;187;402;0	625;0	572;746	802;3	213;0;185;397;0	365;0	580;741	432;3	094;0;66;189;425; ; ; ; ;
37575;1886;184;433;0	625;0	572;745	501;3	204;0;185;407;0	365;0	580;741	755;3	105;0;66;189;425; ; ; ; ;
37595;1887;204;457;0	625;0	572;745	501;3	293;0;178;395;0	365;0	580;741	755;3	093;0;66;189;425; ; ; ; ;
37615;1888;188;419;0	625;0	572;745	501;3	349;0;220;431;0	365;0	580;741	755;3	307;0;66;189;425; ; ; ; ;
37635;1889;213;455;0	625;0	572;745	501;3	577;0;182;410;0	365;0	580;741	755;3	144;0;66;189;425; ; ; ; ;
37655;1890;191;433;0	625;0	572;745	501;3	539;0;159;400;0	365;0	580;741	755;3	051;0;66;189;425; ; ; ; ;
37675;1891;200;451;0	625;0	572;744	936;3	499;0;169;414;0	365;0	580;741	630;3	113;0;66;189;425; ; ; ; ;
37695;1892;186;444;0	625;0	572;744	936;3	253;0;227;511;0	365;0	580;741	630;3	819;0; ; ; ; ; ; ; ;
37715;1893;186;435;0	625;0	572;744	936;3	424;0;172;450;0	365;0	579;741	630;3	160;0; ; ; ; ; ; ; ;
37734;1894;191;446;0	624;0	572;744	936;3	247;0;187;460;0	365;0	579;741	630;3	246;0; ; ; ; ; ; ; ;
37754;1895;213;471;0	624;0	572;744	936;3	419;0;216;457;0	365;0	579;741	630;3	342;0; ; ; ; ; ; ; ;
37774;1896;216;472;0	623;0	572;745	040;3	359;0;190;463;0	363;0	580;739	509;3	422;0; ; ; ; ; ; ; ;
37794;1897;338;453;0	621;0	572;745	040;3	226;0;383;340;0	361;0	580;739	509;3	167;0; ; ; ; ; ; ; ;
37814;1898;355;402;0	621;0	572;745	040;3	264;0;410;354;0	361;0	580;739	509;3	159;0; ; ; ; ; ; ; ;
37834;1899;365;427;0	621;0	572;745	040;3	312;0;365;408;0	361;0	580;739	509;3	320;0; ; ; ; ; ; ; ;
37854;1900;348;373;0	621;0	572;745	040;3	291;0;366;386;0	361;0	580;739	509;3	066;0; ; ; ; ; ; ; ;
37874;1901;349;371;0	621;0	572;745	943;3	320;0;366;408;0	361;0	580;741	627;3	103;0; ; ; ; ; ; ; ;
37894;1902;364;455;0	621;0	572;745	943;3	347;0;381;360;0	361;0	580;741	627;3	061;0; ; ; ; ; ; ; ;
37914;1903;411;427;0	621;0	571;745	943;3	476;0;357;422;0	361;0	580;741	627;3	333;0; ; ; ; ; ; ; ;
37934;1904;346;390;0	621;0	571;745	943;3	162;0;380;387;0	361;0	580;741	627;3	151;0; ; ; ; ; ; ; ;
37954;1905;-800;-600;0	361;0	580;-1	000;-1	000;4;365;474;0	361;0	580;741	627;3	426;0; ; ; ; ; ; ; ;
37974;1906;-800;-600;0	621;0	571;-1	000;-1	000;4;375;480;0	361;0	580;741	920;3	397;0; ; ; ; ; ; ; ;
37994;1907;374;382;0	621;0	571;744	939;3	069;0;376;396;0	361;0	580;741	920;3	083;0; ; ; ; ; ; ; ;
38013;1908;379;396;0	622;0	571;744	939;3	172;0;390;431;0	362;0	580;741	920;3	351;0; ; ; ; ; ; ; ;
38034;1909;345;355;0	622;0	571;744	939;3	233;0;382;394;0	362;0	579;741	920;3	251;0;67;384;401; ; ; ; ;
38053;1910;351;355;0	622;0	571;744	939;3	279;0;402;416;0	362;0	579;741	920;3	300;0;67;384;401; ; ; ; ;
38073;1911;358;354;0	622;0	571;745	113;3	326;0;403;426;0	362;0	579;741	232;3	248;0;67;384;401; ; ; ; ;
38093;1912;385;356;0	622;0	571;745	113;3	221;0;369;438;0	362;0	579;741	232;3	363;0;67;384;401; ; ; ; ;
38113;1913;372;382;0	622;0	571;745	113;3	064;0;393;461;0	362;0	579;741	232;3	323;0;67;384;401; ; ; ; ;
38133;1914;417;464;0	622;0	571;745	113;3	447;0;394;363;0	362;0	579;741	232;3	333;0;67;384;401; ; ; ; ;
38153;1915;358;410;0	622;0	571;745	113;3	336;0;391;408;0	363;0	579;741	232;3	134;0; ; ; ; ; ; ; ;
38173;1916;369;447;0	623;0	571;745	311;3	364;0;389;393;0	363;0	579;740	531;3	095;0; ; ; ; ; ; ; ;
38193;1917;363;411;0	623;0	572;745	311;3	163;0;362;335;0	363;0	579;740	531;3	186;0; ; ; ; ; ; ; ;
38213;1918;373;404;0	623;0	572;745	311;3	153;0;371;468;0	363;0	580;740	531;3	276;0; ; ; ; ; ; ; ;
38234;1919;379;384;0	623;0	572;745	311;3	258;0;-800;-600;0	623;0	572;-1	000;-1	000;4; ; ; ; ; ; ; ;
38253;1920;337;349;0	623;0	572;745	311;3	157;0;-800;-600;0	623;0	572;-1	000;-1	000;4; ; ; ; ; ; ; ;
38273;1921;341;335;0	623;0	572;745	235;3	193;0;-800;-600;0	363;0	580;-1	000;-1	000;4; ; ; ; ; ; ; ;
38293;1922;378;482;0	623;0	572;745	235;3	212;0;386;360;0	363;0	580;740	547;3	085;0; ; ; ; ; ; ; ;
38313;1923;370;388;0	623;0	572;745	235;3	178;0;361;331;0	363;0	580;740	547;3	168;0; ; ; ; ; ; ; ;
38332;1924;370;354;0	623;0	572;745	235;3	046;0;390;413;0	363;0	580;740	547;3	090;0; ; ; ; ; ; ; ;
38353;1925;-800;-600;-1	000;-1	000;-1	000;-1	000;4;-800;-600;-1	000;-1	000;-1	000;-1	000;4; ; ; ; ; ; ; ;
38372;1926;-800;-600;0	625;0	572;-1	000;-1	000;4;-800;-600;0	365;0	580;-1	000;-1	000;4; ; ; ; ; ; ; ;
38393;1927;214;461;0	626;0	572;744	540;3	315;0;204;423;0	366;0	580;740	691;3	108;0; ; ; ; ; ; ; ;
38412;1928;204;448;0	626;0	572;744	540;3	085;0;197;419;0	366;0	580;740	691;3	080;0; ; ; ; ; ; ; ;
38433;1929;196;449;0	626;0	572;744	540;3	196;0;207;393;0	366;0	579;740	691;3	160;0; ; ; ; ; ; ; ;
38452;1930;207;448;0	626;0	572;744	540;3	112;0;205;439;0	366;0	579;740	691;3	156;0; ; ; ; ; ; ; ;
38473;1931;204;448;0	626;0	572;745	312;3	161;0;205;431;0	366;0	579;741	366;3	155;0; ; ; ; ; ; ; ;
38492;1932;167;363;0	625;0	572;745	312;3	075;0;204;397;0	366;0	579;741	366;3	110;0; ; ; ; ; ; ; ;
38513;1933;203;445;0	625;0	572;745	312;3	080;0;233;431;0	366;0	579;741	366;3	287;0; ; ; ; ; ; ; ;
38532;1934;170;371;0	625;0	572;745	312;3	160;0;255;500;0	365;0	579;741	366;3	739;0; ; ; ; ; ; ; ;
38553;1935;187;415;0	625;0	572;745	312;3	112;0;178;418;0	365;0	579;741	366;3	000;0; ; ; ; ; ; ; ;
38572;1936;199;381;0	625;0	572;744	932;3	136;0;197;438;0	365;0	580;740	962;3	191;0; ; ; ; ; ; ; ;
38593;1937;183;429;0	625;0	572;744	932;3	124;0;224;459;0	365;0	580;740	962;3	355;0; ; ; ; ; ; ; ;
38612;1938;181;395;0	625;0	572;744	932;3	081;0;180;431;0	365;0	580;740	962;3	193;0; ; ; ; ; ; ; ;
38633;1939;199;433;0	624;0	572;744	932;3	092;0;197;415;0	365;0	580;740	962;3	073;0; ; ; ; ; ; ; ;
38651;1940;213;441;0	624;0	572;744	932;3	103;0;211;423;0	364;0	580;740	962;3	125;0; ; ; ; ; ; ; ;
38673;1941;219;435;0	622;0	571;742	809;3	074;0;193;415;0	362;0	580;739	522;3	057;0; ; ; ; ; ; ; ;
38691;1942;388;385;0	621;0	571;742	809;3	178;0;383;380;0	362;0	580;739	522;3	229;0; ; ; ; ; ; ; ;
38713;1943;350;374;0	622;0	571;742	809;3	176;0;373;395;0	362;0	580;739	522;3	130;0; ; ; ; ; ; ; ;
38731;1944;354;401;0	622;0	571;742	809;3	021;0;385;473;0	362;0	580;739	522;3	292;0; ; ; ; ; ; ; ;
38753;1945;349;388;0	622;0	571;742	809;3	051;0;-800;-600;0	622;0	571;-1	000;-1	000;4; ; ; ; ; ; ; ;
38771;1946;350;388;0	622;0	571;744	837;3	088;0;-800;-600;0	362;0	580;-1	000;-1	000;4; ; ; ; ; ; ; ;
38791;1947;360;374;0	622;0	571;744	837;3	146;0;379;402;0	362;0	580;741	194;3	072;0; ; ; ; ; ; ; ;
38811;1948;368;403;0	622;0	572;744	837;3	140;0;360;334;0	362;0	580;741	194;2	989;0; ; ; ; ; ; ; ;
38831;1949;342;378;0	622;0	572;744	837;3	200;0;384;446;0	362;0	580;741	194;3	341;0; ; ; ; ; ; ; ;
38851;1950;354;367;0	622;0	572;744	837;3	011;0;373;354;0	362;0	580;741	194;3	088;0; ; ; ; ; ; ; ;
38871;1951;351;374;0	622;0	572;745	119;3	012;0;367;399;0	362;0	580;740	128;3	132;0; ; ; ; ; ; ; ;
38891;1952;395;436;0	622;0	572;745	119;3	200;0;368;428;0	362;0	580;740	128;3	123;0; ; ; ; ; ; ; ;
38910;1953;377;379;0	622;0	572;745	119;3	122;0;395;350;0	362;0	580;740	128;3	013;0; ; ; ; ; ; ; ;
38930;1954;343;365;0	622;0	572;745	119;3	152;0;411;373;0	362;0	580;740	128;3	045;0; ; ; ; ; ; ; ;
38950;1955;374;447;0	622;0	572;745	119;3	159;0;379;405;0	362;0	580;740	128;3	059;0; ; ; ; ; ; ; ;
38970;1956;360;417;0	622;0	572;744	579;3	164;0;398;370;0	362;0	580;740	041;3	073;0; ; ; ; ; ; ; ;
38990;1957;369;420;0	622;0	572;744	579;2	953;0;-800;-600;0	622;0	572;-1	000;-1	000;4; ; ; ; ; ; ; ;
39010;1958;391;432;0	622;0	572;744	579;3	088;0;372;442;0	362;0	580;740	041;3	174;0; ; ; ; ; ; ; ;
39030;1959;348;391;0	622;0	572;744	579;2	956;0;-800;-600;0	622;0	572;-1	000;-1	000;4; ; ; ; ; ; ; ;
39050;1960;362;394;0	622;0	572;744	579;2	968;0;394;303;0	362;0	580;740	041;2	938;0; ; ; ; ; ; ; ;
39070;1961;362;397;0	622;0	572;745	077;3	006;0;394;303;0	362;0	580;739	890;2	937;0; ; ; ; ; ; ; ;
39090;1962;351;413;0	622;0	572;745	077;2	893;0;389;345;0	362;0	580;739	890;3	117;0; ; ; ; ; ; ; ;
39110;1963;363;397;0	622;0	572;745	077;2	952;0;-800;-600;0	622;0	572;-1	000;-1	000;4; ; ; ; ; ; ; ;
39130;1964;369;395;0	622;0	572;745	077;3	146;0;381;386;0	362;0	580;739	890;3	098;0; ; ; ; ; ; ; ;
39150;1965;362;413;0	622;0	572;745	077;3	003;0;357;366;0	362;0	580;739	890;2	957;0; ; ; ; ; ; ; ;
39170;1966;364;405;0	622;0	572;744	247;3	081;0;357;366;0	362;0	580;740	666;2	960;0; ; ; ; ; ; ; ;
39190;1967;351;422;0	622;0	572;744	247;3	108;0;394;420;0	362;0	580;740	666;3	138;0; ; ; ; ; ; ; ;
39210;1968;377;410;0	622;0	572;744	247;3	011;0;363;357;0	362;0	580;740	666;2	972;0; ; ; ; ; ; ; ;
39229;1969;434;401;0	621;0	572;744	247;3	146;0;-800;-600;0	621;0	572;-1	000;-1	000;4; ; ; ; ; ; ; ;
39249;1970;416;517;0	621;0	572;744	247;3	381;0;408;427;0	361;0	580;740	666;3	125;0; ; ; ; ; ; ; ;
39269;1971;397;517;0	621;0	572;743	428;3	386;0;408;427;0	361;0	580;741	741;3	130;0; ; ; ; ; ; ; ;
39289;1972;430;390;0	621;0	572;743	428;3	011;0;410;335;0	361;0	580;741	741;2	951;0; ; ; ; ; ; ; ;
39309;1973;432;348;0	621;0	572;743	428;3	233;0;440;388;0	361;0	580;741	741;3	141;0; ; ; ; ; ; ; ;
39329;1974;405;388;0	621;0	572;743	428;3	087;0;419;401;0	361;0	580;741	741;3	032;0;68;425;396; ; ; ; ;
39349;1975;429;433;0	621;0	572;743	428;3	173;0;399;398;0	361;0	580;741	741;2	998;0;68;425;396; ; ; ; ;
39369;1976;423;425;0	621;0	572;743	989;3	107;0;408;395;0	361;0	580;741	293;3	068;0;68;425;396; ; ; ; ;
39389;1977;411;399;0	621;0	572;743	989;3	187;0;431;382;0	361;0	580;741	293;3	379;0;68;425;396; ; ; ; ;
39409;1978;418;412;0	620;0	572;743	989;2	983;0;454;404;0	361;0	580;741	293;3	210;0;68;425;396; ; ; ; ;
39429;1979;415;391;0	620;0	572;743	989;3	069;0;-800;-600;0	620;0	572;-1	000;-1	000;4;68;425;396; ; ; ; ;
39449;1980;441;392;0	620;0	572;743	989;3	408;0;435;372;0	360;0	580;741	293;3	031;0;68;425;396; ; ; ; ;
39469;1981;447;390;0	619;0	572;746	367;3	356;0;435;373;0	359;0	580;740	519;3	028;0;68;425;396; ; ; ; ;
39489;1982;527;391;0	618;0	572;746	367;3	246;0;601;395;0	359;0	580;740	519;3	344;0; ; ; ; ; ; ; ;
39508;1983;535;451;0	618;0	572;746	367;3	210;0;545;459;0	359;0	580;740	519;3	354;0; ; ; ; ; ; ; ;
39528;1984;561;406;0	618;0	572;746	367;3	166;0;588;397;0	359;0	580;740	519;3	336;0; ; ; ; ; ; ; ;
[truncated: 6,650 more rows]
