# Supplementary material for: Perception of Individual and Joint Action in Infants and Adults
Source: PLoS One. 2014 Sep 9;9(9):e107450. doi: 10.1371/journal.pone.0107450 (PMC4174902; doi:10.1371/journal.pone.0107450)
Supplement: Data S1 — Raw files of eye tracking data of all participants. (ZIP) [file pone.0107450.s001.zip › Turm2012b_AD_06.csv]

Data properties:
Recording date: 16.07.2012
Recording time : 16:03:57:656 (corresponds to time 0)
Study: Turmbau2012b
Subject: Turm2012b_AD_06
Recording: Turm2012b_AD_06
Screen resolution: 800 x 600
Coordinate unit: Pixels
Filter settings:
Eye: Average
Fixation radius: 30
Min duration: 100
Timestamp;Number;GazepointX (L);GazepointY (L);CamX (L);CamY (L);Distance (L);Pupil (L);Validity (L);GazepointX (R);GazepointY (R);CamX (R);CamY (R);Distance (R);Pupil (R);Validity (R);Fixation;GazepointX;GazepointY;Event;Event Key;Data 1;Data 2;Description
18;1;407;261;0	669;0	549;714	626;3	068;0;407;298;0	408;0	532;709	354;3	291;0; ; ; ; ; ; ; ;
38;2;419;270;0	669;0	549;714	626;3	050;0;415;280;0	408;0	531;709	354;3	297;0; ; ; ; ; ; ; ;
58;3;417;308;0	669;0	549;714	626;3	126;0;421;279;0	408;0	531;709	354;3	255;0; ; ; ; ; ; ; ;
78;4;417;326;0	669;0	549;715	200;3	115;0;425;277;0	408;0	531;710	272;3	248;0; ; ; ; ; ; ; ;
98;5;398;265;0	668;0	549;715	200;3	020;0;427;257;0	408;0	531;710	272;3	271;0;1;406;280; ; ; ; ;
118;6;400;279;0	668;0	549;715	200;3	089;0;409;251;0	407;0	531;710	272;3	183;0;1;406;280; ; ; ; ;
138;7;417;281;0	668;0	549;715	200;3	053;0;419;269;0	407;0	531;710	272;3	283;0;1;406;280; ; ; ; ;
158;8;408;289;0	668;0	549;715	200;3	070;0;410;267;0	407;0	531;710	272;3	251;0;1;406;280; ; ; ; ;
178;9;413;294;0	668;0	549;714	786;3	050;0;415;266;0	407;0	532;710	820;3	233;0;1;406;280; ; ; ; ;
198;10;406;268;0	668;0	549;714	786;3	029;0;412;284;0	407;0	532;710	820;3	204;0;1;406;280; ; ; ; ;
218;11;389;262;0	668;0	549;714	786;3	080;0;412;264;0	407;0	532;710	820;3	360;0;1;406;280; ; ; ; ;
238;12;397;265;0	668;0	549;714	786;3	069;0;411;284;0	407;0	532;710	820;3	263;0;1;406;280; ; ; ; ;
257;13;406;308;0	668;0	549;714	786;3	059;0;414;284;0	407;0	532;710	820;3	255;0;1;406;280; ; ; ; ;
277;14;401;309;0	668;0	549;715	960;3	054;0;414;286;0	407;0	532;709	493;3	240;0;1;406;280; ; ; ; ;
297;15;380;292;0	667;0	549;715	960;3	007;0;395;306;0	407;0	532;709	493;3	209;0;1;406;280; ; ; ; ;
317;16;390;266;0	667;0	549;715	960;3	115;0;418;281;0	406;0	532;709	493;3	250;0; ; ; ; ; ; ; ;
337;17;397;210;0	667;0	549;715	960;2	984;0;392;302;0	406;0	532;709	493;3	197;0; ; ; ; ; ; ; ;
342; ; ; ; ; ; ; ;5; ; ; ; ; ; ;5; ; ; ;ShowAVI;8;0;0;atFish.avi
357;18;390;276;0	667;0	549;715	960;2	961;0;388;311;0	406;0	532;709	493;3	260;0;2;400;285; ; ; ; ;
377;19;393;261;0	667;0	549;715	123;2	976;0;392;303;0	406;0	532;710	271;3	249;0;2;400;285; ; ; ; ;
397;20;394;257;0	667;0	549;715	123;3	065;0;411;293;0	406;0	532;710	271;3	229;0;2;400;285; ; ; ; ;
417;21;396;275;0	667;0	549;715	123;3	078;0;411;297;0	406;0	532;710	271;3	195;0;2;400;285; ; ; ; ;
437;22;414;296;0	666;0	549;715	123;3	096;0;412;271;0	405;0	532;710	271;3	216;0;2;400;285; ; ; ; ;
457;23;397;306;0	666;0	549;715	123;3	096;0;400;294;0	405;0	532;710	271;3	333;0;2;400;285; ; ; ; ;
477;24;403;317;0	666;0	549;714	213;3	092;0;399;286;0	405;0	532;713	287;3	344;0;2;400;285; ; ; ; ;
497;25;393;290;0	666;0	549;714	213;3	025;0;408;276;0	405;0	532;713	287;3	198;0;2;400;285; ; ; ; ;
517;26;410;311;0	666;0	549;714	213;3	113;0;408;288;0	405;0	532;713	287;3	242;0;2;400;285; ; ; ; ;
537;27;403;302;0	666;0	549;714	213;3	027;0;398;285;0	405;0	532;713	287;3	250;0;2;400;285; ; ; ; ;
557;28;386;279;0	665;0	549;714	213;3	065;0;409;290;0	405;0	532;713	287;3	265;0;2;400;285; ; ; ; ;
576;29;392;287;0	665;0	549;714	256;3	092;0;406;292;0	404;0	532;711	461;3	267;0;2;400;285; ; ; ; ;
596;30;396;290;0	665;0	549;714	256;3	064;0;402;285;0	404;0	532;711	461;3	211;0;2;400;285; ; ; ; ;
616;31;399;266;0	665;0	549;714	256;2	962;0;415;274;0	404;0	532;711	461;3	245;0;2;400;285; ; ; ; ;
636;32;398;292;0	665;0	548;714	256;2	960;0;404;283;0	404;0	532;711	461;3	264;0;2;400;285; ; ; ; ;
656;33;394;276;0	665;0	548;714	256;3	126;0;395;288;0	404;0	532;711	461;3	255;0;2;400;285; ; ; ; ;
676;34;395;270;0	664;0	548;714	604;3	081;0;399;287;0	404;0	532;709	723;3	257;0;2;400;285; ; ; ; ;
696;35;410;277;0	664;0	548;714	604;3	039;0;395;278;0	403;0	532;709	723;3	192;0;2;400;285; ; ; ; ;
716;36;400;269;0	664;0	548;714	604;3	038;0;407;285;0	403;0	532;709	723;3	290;0;2;400;285; ; ; ; ;
736;37;395;270;0	664;0	548;714	604;3	023;0;392;275;0	403;0	532;709	723;3	259;0;2;400;285; ; ; ; ;
756;38;399;289;0	664;0	548;714	604;3	035;0;400;297;0	403;0	532;709	723;3	258;0;2;400;285; ; ; ; ;
776;39;396;287;0	664;0	548;714	482;3	028;0;395;298;0	403;0	532;709	423;3	257;0;2;400;285; ; ; ; ;
796;40;493;270;0	662;0	547;714	482;3	041;0;497;263;0	402;0	531;709	423;3	294;0; ; ; ; ; ; ; ;
816;41;497;200;0	662;0	547;714	482;3	126;0;509;249;0	401;0	531;709	423;3	332;0;3;493;252; ; ; ; ;
836;42;506;261;0	662;0	547;714	482;3	087;0;498;233;0	401;0	531;709	423;3	269;0;3;493;252; ; ; ; ;
856;43;508;229;0	661;0	547;714	482;3	096;0;499;242;0	401;0	531;709	423;3	305;0;3;493;252; ; ; ; ;
875;44;511;204;0	661;0	547;716	091;3	112;0;502;235;0	401;0	531;708	592;3	305;0;3;493;252; ; ; ; ;
895;45;490;251;0	661;0	547;716	091;3	149;0;508;231;0	400;0	531;708	592;3	331;0;3;493;252; ; ; ; ;
915;46;500;233;0	661;0	547;716	091;3	141;0;482;245;0	400;0	531;708	592;3	307;0;3;493;252; ; ; ; ;
935;47;489;194;0	660;0	546;716	091;3	159;0;500;238;0	400;0	531;708	592;3	311;0;3;493;252; ; ; ; ;
955;48;487;230;0	660;0	546;716	091;3	120;0;498;258;0	400;0	531;708	592;3	319;0;3;493;252; ; ; ; ;
975;49;490;218;0	660;0	546;714	322;3	111;0;496;260;0	400;0	531;709	060;3	308;0;3;493;252; ; ; ; ;
995;50;489;231;0	660;0	546;714	322;3	134;0;500;262;0	400;0	531;709	060;3	338;0;3;493;252; ; ; ; ;
1015;51;482;211;0	660;0	546;714	322;3	195;0;488;270;0	400;0	530;709	060;3	310;0;3;493;252; ; ; ; ;
1035;52;487;240;0	660;0	546;714	322;3	193;0;490;245;0	400;0	530;709	060;3	369;0;3;493;252; ; ; ; ;
1055;53;483;206;0	660;0	546;714	322;3	193;0;496;244;0	400;0	530;709	060;3	401;0;3;493;252; ; ; ; ;
1075;54;485;215;0	660;0	546;713	810;3	190;0;490;244;0	400;0	530;708	484;3	404;0;3;493;252; ; ; ; ;
1095;55;499;280;0	660;0	546;713	810;3	207;0;494;236;0	400;0	530;708	484;3	411;0;3;493;252; ; ; ; ;
1115;56;498;259;0	660;0	546;713	810;3	225;0;491;256;0	400;0	530;708	484;3	412;0;3;493;252; ; ; ; ;
1135;57;482;255;0	660;0	546;713	810;3	198;0;495;236;0	400;0	530;708	484;3	435;0;3;493;252; ; ; ; ;
1155;58;497;230;0	660;0	546;713	810;3	104;0;481;259;0	400;0	530;708	484;3	371;0;3;493;252; ; ; ; ;
1174;59;492;218;0	660;0	546;714	307;3	100;0;480;252;0	400;0	530;709	711;3	380;0;3;493;252; ; ; ; ;
1194;60;478;252;0	660;0	546;714	307;3	224;0;487;246;0	400;0	530;709	711;3	340;0;3;493;252; ; ; ; ;
1214;61;482;219;0	660;0	546;714	307;3	234;0;493;243;0	400;0	530;709	711;3	395;0;3;493;252; ; ; ; ;
1234;62;476;227;0	660;0	546;714	307;3	148;0;501;247;0	400;0	530;709	711;3	419;0;3;493;252; ; ; ; ;
1254;63;491;282;0	660;0	546;714	307;3	318;0;497;231;0	400;0	530;709	711;3	423;0;3;493;252; ; ; ; ;
1274;64;492;267;0	660;0	545;716	283;3	318;0;497;226;0	400;0	530;712	043;3	437;0;3;493;252; ; ; ; ;
1294;65;481;204;0	661;0	545;716	283;3	125;0;494;266;0	400;0	530;712	043;3	429;0;3;493;252; ; ; ; ;
1314;66;498;236;0	661;0	545;716	283;3	311;0;504;242;0	400;0	530;712	043;3	503;0;3;493;252; ; ; ; ;
1334;67;493;239;0	661;0	546;716	283;3	310;0;512;251;0	401;0	530;712	043;3	434;0;3;493;252; ; ; ; ;
1354;68;497;265;0	661;0	546;716	283;3	345;0;496;251;0	400;0	530;712	043;3	477;0;3;493;252; ; ; ; ;
1374;69;499;277;0	661;0	546;715	379;3	353;0;501;253;0	400;0	530;709	739;3	434;0;3;493;252; ; ; ; ;
1394;70;485;233;0	661;0	546;715	379;3	246;0;484;263;0	400;0	530;709	739;3	505;0;3;493;252; ; ; ; ;
1414;71;490;215;0	660;0	546;715	379;3	275;0;488;272;0	400;0	530;709	739;3	513;0;3;493;252; ; ; ; ;
1434;72;487;204;0	660;0	546;715	379;3	264;0;500;259;0	400;0	530;709	739;3	506;0;3;493;252; ; ; ; ;
1453;73;475;226;0	660;0	546;715	379;3	345;0;501;261;0	400;0	530;709	739;3	449;0;3;493;252; ; ; ; ;
1473;74;476;213;0	660;0	546;716	337;3	369;0;500;262;0	400;0	530;709	858;3	448;0;3;493;252; ; ; ; ;
1493;75;491;256;0	660;0	546;716	337;3	354;0;506;254;0	400;0	530;709	858;3	523;0;3;493;252; ; ; ; ;
1513;76;493;227;0	660;0	546;716	337;3	381;0;501;271;0	400;0	530;709	858;3	533;0;3;493;252; ; ; ; ;
1533;77;507;254;0	660;0	546;716	337;3	346;0;484;269;0	400;0	530;709	858;3	515;0;3;493;252; ; ; ; ;
1553;78;494;252;0	660;0	546;716	337;3	325;0;500;257;0	400;0	530;709	858;3	575;0;3;493;252; ; ; ; ;
1573;79;499;243;0	660;0	546;717	084;3	330;0;495;263;0	400;0	530;711	213;3	586;0;3;493;252; ; ; ; ;
1593;80;483;247;0	660;0	546;717	084;3	349;0;491;276;0	400;0	530;711	213;3	621;0;3;493;252; ; ; ; ;
1613;81;488;296;0	660;0	546;717	084;3	379;0;498;265;0	399;0	530;711	213;3	600;0;3;493;252; ; ; ; ;
1633;82;490;264;0	660;0	546;717	084;3	292;0;501;271;0	399;0	530;711	213;3	536;0;3;493;252; ; ; ; ;
1653;83;497;264;0	659;0	546;717	084;3	430;0;500;266;0	399;0	531;711	213;3	527;0;3;493;252; ; ; ; ;
1673;84;499;265;0	659;0	546;715	500;3	410;0;502;268;0	399;0	531;711	501;3	520;0;3;493;252; ; ; ; ;
1693;85;494;274;0	659;0	546;715	500;3	365;0;501;273;0	399;0	531;711	501;3	490;0;3;493;252; ; ; ; ;
1713;86;484;250;0	659;0	546;715	500;3	353;0;499;301;0	399;0	531;711	501;3	623;0;3;493;252; ; ; ; ;
1733;87;481;285;0	660;0	546;715	500;3	450;0;498;282;0	399;0	531;711	501;3	583;0;3;493;252; ; ; ; ;
1753;88;490;269;0	660;0	546;715	500;3	278;0;485;293;0	399;0	530;711	501;3	518;0;3;493;252; ; ; ; ;
1772;89;484;264;0	660;0	546;716	703;3	295;0;483;283;0	400;0	530;712	525;3	582;0;3;493;252; ; ; ; ;
1792;90;483;251;0	660;0	546;716	703;3	421;0;494;268;0	400;0	530;712	525;3	492;0;3;493;252; ; ; ; ;
1812;91;482;255;0	660;0	546;716	703;3	359;0;497;262;0	400;0	530;712	525;3	543;0;3;493;252; ; ; ; ;
1832;92;507;295;0	660;0	546;716	703;3	380;0;503;260;0	400;0	530;712	525;3	562;0;3;493;252; ; ; ; ;
1852;93;477;257;0	660;0	546;716	703;3	349;0;512;300;0	400;0	531;712	525;3	529;0;3;493;252; ; ; ; ;
1872;94;483;272;0	660;0	546;716	361;3	351;0;517;298;0	400;0	531;712	914;3	533;0;3;493;252; ; ; ; ;
1892;95;511;312;0	660;0	546;716	361;3	436;0;500;309;0	400;0	531;712	914;3	561;0;3;493;252; ; ; ; ;
1912;96;485;262;0	660;0	546;716	361;3	416;0;508;297;0	400;0	530;712	914;3	452;0; ; ; ; ; ; ; ;
1913; ; ; ; ; ; ; ;5; ; ; ; ; ; ;5; ; ; ;Keyboard;3;39;0;Right
1932;97;485;248;0	660;0	546;716	361;3	296;0;493;293;0	400;0	530;712	914;3	518;0; ; ; ; ; ; ; ;
1952;98;489;269;0	660;0	546;716	361;3	270;0;498;276;0	400;0	531;712	914;3	513;0; ; ; ; ; ; ; ;
1972;99;490;266;0	661;0	546;717	263;3	249;0;498;271;0	401;0	531;709	548;3	491;0; ; ; ; ; ; ; ;
1992;100;528;281;0	660;0	547;717	263;3	407;0;519;323;0	400;0	531;709	548;3	500;0;4;516;304; ; ; ; ;
2012;101;516;307;0	660;0	547;717	263;3	401;0;518;338;0	401;0	531;709	548;3	515;0;4;516;304; ; ; ; ;
2032;102;520;311;0	661;0	547;717	263;3	417;0;515;350;0	401;0	531;709	548;3	611;0;4;516;304; ; ; ; ;
2051;103;511;290;0	660;0	547;717	263;3	255;0;521;333;0	400;0	532;709	548;3	517;0;4;516;304; ; ; ; ;
2071;104;512;305;0	660;0	547;717	001;3	243;0;520;333;0	400;0	532;712	001;3	561;0;4;516;304; ; ; ; ;
2091;105;505;282;0	660;0	547;717	001;3	364;0;525;306;0	400;0	532;712	001;3	496;0;4;516;304; ; ; ; ;
2111;106;498;299;0	660;0	547;717	001;3	475;0;524;303;0	400;0	532;712	001;3	652;0;4;516;304; ; ; ; ;
2131;107;511;301;0	660;0	548;717	001;3	452;0;534;295;0	400;0	532;712	001;3	634;0;4;516;304; ; ; ; ;
2151;108;498;257;0	660;0	548;717	001;3	448;0;534;306;0	400;0	532;712	001;3	558;0;4;516;304; ; ; ; ;
2171;109;502;262;0	661;0	547;718	564;3	451;0;535;303;0	400;0	532;712	019;3	637;0;4;516;304; ; ; ; ;
2191;110;530;316;0	661;0	548;718	564;3	494;0;530;308;0	401;0	532;712	019;3	559;0; ; ; ; ; ; ; ;
2211;111;410;254;0	662;0	547;718	564;3	398;0;431;265;0	402;0	531;712	019;3	568;0;5;414;276; ; ; ; ;
2231;112;409;258;0	662;0	547;718	564;3	393;0;429;285;0	403;0	531;712	019;3	642;0;5;414;276; ; ; ; ;
2251;113;394;257;0	662;0	547;718	564;3	417;0;430;280;0	403;0	531;712	019;3	656;0;5;414;276; ; ; ; ;
2271;114;386;258;0	663;0	547;716	789;3	414;0;431;275;0	403;0	531;710	982;3	666;0;5;414;276; ; ; ; ;
2291;115;408;259;0	663;0	547;716	789;3	363;0;428;300;0	403;0	531;710	982;3	651;0;5;414;276; ; ; ; ;
2311;116;393;255;0	663;0	547;716	789;3	421;0;428;304;0	403;0	531;710	982;3	660;0;5;414;276; ; ; ; ;
2331;117;418;303;0	663;0	547;716	789;3	430;0;423;289;0	403;0	531;710	982;3	674;0;5;414;276; ; ; ; ;
2351;118;411;242;0	663;0	547;716	789;3	411;0;421;266;0	403;0	531;710	982;3	628;0; ; ; ; ; ; ; ;
2364; ; ; ; ; ; ; ;5; ; ; ; ; ; ;5; ; ; ;ShowAVI;8;0;0;Interactive.avi
2370;119;411;252;0	663;0	547;716	400;3	409;0;419;262;0	403;0	531;710	803;3	633;0; ; ; ; ; ; ; ;
2390;120;426;301;0	663;0	547;716	400;3	528;0;420;289;0	403;0	531;710	803;3	736;0; ; ; ; ; ; ; ;
2410;121;418;299;0	663;0	547;716	400;3	489;0;431;265;0	403;0	531;710	803;3	655;0; ; ; ; ; ; ; ;
2430;122;401;275;0	663;0	547;716	400;3	381;0;421;290;0	403;0	531;710	803;3	660;0; ; ; ; ; ; ; ;
2450;123;380;249;0	663;0	547;716	400;3	504;0;414;288;0	403;0	531;710	803;3	623;0; ; ; ; ; ; ; ;
2470;124;367;238;0	664;0	548;716	278;3	472;0;417;280;0	403;0	531;712	993;3	625;0; ; ; ; ; ; ; ;
2490;125;422;281;0	664;0	548;716	278;3	467;0;421;279;0	403;0	531;712	993;3	758;0; ; ; ; ; ; ; ;
2510;126;425;330;0	664;0	548;716	278;3	655;0;409;298;0	403;0	531;712	993;3	676;0;6;413;287; ; ; ; ;
2530;127;418;300;0	664;0	548;716	278;3	483;0;411;273;0	403;0	531;712	993;3	738;0;6;413;287; ; ; ; ;
2550;128;419;305;0	663;0	548;716	278;3	479;0;419;279;0	403;0	532;712	993;3	684;0;6;413;287; ; ; ; ;
2570;129;419;311;0	664;0	548;715	883;3	529;0;414;284;0	403;0	532;711	128;3	698;0;6;413;287; ; ; ; ;
2590;130;406;291;0	664;0	548;715	883;3	594;0;448;285;0	403;0	532;711	128;3	721;0;6;413;287; ; ; ; ;
2610;131;403;258;0	664;0	548;715	883;3	438;0;422;287;0	404;0	532;711	128;3	692;0;6;413;287; ; ; ; ;
2629;132;407;299;0	664;0	548;715	883;3	492;0;423;278;0	404;0	532;711	128;3	693;0;6;413;287; ; ; ; ;
2649;133;410;279;0	664;0	548;715	883;3	565;0;416;282;0	404;0	532;711	128;3	635;0;6;413;287; ; ; ; ;
2669;134;409;273;0	664;0	548;715	047;3	494;0;416;277;0	404;0	532;713	928;3	630;0;6;413;287; ; ; ; ;
2689;135;402;279;0	664;0	548;715	047;3	398;0;414;291;0	404;0	531;713	928;3	591;0;6;413;287; ; ; ; ;
2709;136;400;275;0	664;0	548;715	047;3	378;0;420;299;0	404;0	531;713	928;3	608;0;6;413;287; ; ; ; ;
2729;137;403;290;0	664;0	548;715	047;3	336;0;403;317;0	404;0	532;713	928;3	672;0;6;413;287; ; ; ; ;
2749;138;328;282;0	665;0	548;715	047;3	499;0;372;261;0	405;0	532;713	928;3	439;0; ; ; ; ; ; ; ;
2769;139;322;283;0	665;0	549;715	857;3	490;0;367;269;0	406;0	533;712	268;3	443;0; ; ; ; ; ; ; ;
2789;140;304;331;0	665;0	549;715	857;3	340;0;327;366;0	406;0	533;712	268;3	568;0; ; ; ; ; ; ; ;
2809;141;303;329;0	665;0	549;715	857;3	195;0;333;340;0	406;0	532;712	268;3	375;0; ; ; ; ; ; ; ;
2829;142;318;329;0	665;0	549;715	857;3	256;0;331;336;0	406;0	532;712	268;3	391;0; ; ; ; ; ; ; ;
2849;143;321;330;0	666;0	549;715	857;3	241;0;307;298;0	406;0	532;712	268;3	292;0; ; ; ; ; ; ; ;
2869;144;325;329;0	666;0	549;715	280;3	224;0;308;283;0	406;0	532;712	072;3	269;0; ; ; ; ; ; ; ;
2889;145;331;354;0	666;0	549;715	280;3	294;0;319;333;0	406;0	532;712	072;3	405;0; ; ; ; ; ; ; ;
2909;146;289;326;0	666;0	549;715	280;3	161;0;324;335;0	406;0	532;712	072;3	421;0; ; ; ; ; ; ; ;
2929;147;316;353;0	666;0	549;715	280;3	252;0;315;331;0	406;0	532;712	072;3	344;0; ; ; ; ; ; ; ;
2948;148;287;313;0	666;0	549;715	280;3	141;0;322;320;0	406;0	532;712	072;3	362;0; ; ; ; ; ; ; ;
2968;149;296;319;0	667;0	549;713	021;3	155;0;323;316;0	408;0	532;714	250;3	357;0; ; ; ; ; ; ; ;
2989;150;180;328;0	668;0	549;713	021;3	110;0;196;317;0	409;0	532;714	250;3	507;0;7;173;317; ; ; ; ;
3008;151;171;339;0	668;0	549;713	021;3	257;0;183;325;0	409;0	532;714	250;3	497;0;7;173;317; ; ; ; ;
3028;152;164;329;0	668;0	549;713	021;3	270;0;177;286;0	409;0	532;714	250;3	409;0;7;173;317; ; ; ; ;
3048;153;171;336;0	668;0	549;713	021;3	141;0;185;314;0	409;0	532;714	250;3	410;0;7;173;317; ; ; ; ;
3068;154;166;333;0	669;0	549;711	351;3	213;0;184;312;0	409;0	532;711	292;3	398;0;7;173;317; ; ; ; ;
3088;155;175;322;0	669;0	548;711	351;3	179;0;187;288;0	409;0	531;711	292;3	319;0;7;173;317; ; ; ; ;
3108;156;166;329;0	669;0	548;711	351;3	185;0;181;294;0	409;0	531;711	292;3	382;0;7;173;317; ; ; ; ;
3128;157;162;330;0	669;0	549;711	351;3	188;0;180;318;0	409;0	531;711	292;3	300;0;7;173;317; ; ; ; ;
3148;158;165;325;0	669;0	549;711	351;3	178;0;164;295;0	410;0	531;711	292;3	319;0;7;173;317; ; ; ; ;
3168;159;163;329;0	669;0	549;711	118;3	180;0;158;302;0	410;0	532;712	587;3	336;0;7;173;317; ; ; ; ;
3188;160;182;346;0	669;0	549;711	118;3	179;0;170;287;0	410;0	532;712	587;3	255;0;7;173;317; ; ; ; ;
3208;161;179;334;0	670;0	549;711	118;3	161;0;188;315;0	410;0	532;712	587;3	400;0;7;173;317; ; ; ; ;
3227;162;348;317;0	667;0	549;711	118;3	113;0;390;269;0	408;0	532;712	587;3	232;0; ; ; ; ; ; ; ;
3247;163;499;275;0	665;0	548;711	118;3	136;0;516;273;0	406;0	532;712	587;3	395;0; ; ; ; ; ; ; ;
3267;164;566;249;0	665;0	548;717	269;3	138;0;604;277;0	406;0	532;711	409;3	332;0; ; ; ; ; ; ; ;
3287;165;486;284;0	665;0	548;717	269;3	171;0;495;299;0	405;0	532;711	409;3	256;0;8;503;280; ; ; ; ;
3307;166;488;306;0	665;0	548;717	269;3	156;0;509;286;0	405;0	532;711	409;3	324;0;8;503;280; ; ; ; ;
3327;167;497;296;0	664;0	548;717	269;3	120;0;518;265;0	405;0	532;711	409;3	357;0;8;503;280; ; ; ; ;
3347;168;498;261;0	664;0	548;717	269;3	057;0;512;288;0	405;0	532;711	409;3	215;0;8;503;280; ; ; ; ;
3367;169;503;266;0	664;0	548;718	130;3	035;0;515;280;0	405;0	532;711	777;3	255;0;8;503;280; ; ; ; ;
3387;170;486;276;0	664;0	548;718	130;3	152;0;501;287;0	405;0	531;711	777;3	188;0;8;503;280; ; ; ; ;
3407;171;484;251;0	664;0	548;718	130;3	063;0;497;300;0	405;0	531;711	777;3	194;0;8;503;280; ; ; ; ;
3427;172;524;290;0	664;0	548;718	130;3	116;0;494;301;0	405;0	531;711	777;3	219;0;8;503;280; ; ; ; ;
3447;173;499;279;0	664;0	548;718	130;3	167;0;511;294;0	404;0	531;711	777;3	281;0;8;503;280; ; ; ; ;
3467;174;509;278;0	664;0	547;716	482;3	130;0;509;301;0	404;0	531;711	962;3	299;0;8;503;280; ; ; ; ;
3487;175;494;283;0	663;0	547;716	482;3	058;0;521;274;0	404;0	531;711	962;3	241;0;8;503;280; ; ; ; ;
3507;176;507;240;0	663;0	547;716	482;3	054;0;513;275;0	403;0	531;711	962;3	222;0;8;503;280; ; ; ; ;
3527;177;491;247;0	662;0	547;716	482;3	117;0;503;298;0	403;0	531;711	962;3	265;0;8;503;280; ; ; ; ;
3546;178;512;250;0	662;0	546;716	482;3	180;0;532;231;0	403;0	530;711	962;3	241;0; ; ; ; ; ; ; ;
3566;179;508;256;0	661;0	546;714	356;3	195;0;524;237;0	402;0	530;708	700;3	228;0; ; ; ; ; ; ; ;
3586;180;520;206;0	661;0	546;714	356;3	063;0;525;217;0	402;0	530;708	700;3	264;0;9;527;204; ; ; ; ;
3606;181;532;191;0	661;0	546;714	356;3	051;0;517;206;0	402;0	530;708	700;3	185;0;9;527;204; ; ; ; ;
3626;182;531;190;0	661;0	545;714	356;3	060;0;527;217;0	402;0	530;708	700;3	198;0;9;527;204; ; ; ; ;
3646;183;531;190;0	661;0	545;714	356;3	055;0;540;225;0	401;0	530;708	700;3	251;0;9;527;204; ; ; ; ;
3666;184;530;189;0	661;0	545;714	709;3	061;0;540;223;0	401;0	529;708	217;3	211;0;9;527;204; ; ; ; ;
3686;185;502;173;0	660;0	545;714	709;3	084;0;522;213;0	401;0	529;708	217;3	192;0;9;527;204; ; ; ; ;
3706;186;526;200;0	660;0	545;714	709;3	230;0;534;215;0	401;0	529;708	217;3	188;0;9;527;204; ; ; ; ;
3726;187;529;211;0	660;0	545;714	709;3	110;0;525;227;0	400;0	529;708	217;3	194;0;9;527;204; ; ; ; ;
3746;188;508;186;0	660;0	545;714	709;3	126;0;542;206;0	400;0	529;708	217;3	275;0;9;527;204; ; ; ; ;
3766;189;521;204;0	660;0	545;714	294;3	171;0;542;209;0	401;0	530;708	523;3	283;0;9;527;204; ; ; ; ;
3786;190;282;223;0	662;0	546;714	294;3	120;0;297;210;0	403;0	530;708	523;3	163;0;10;258;216; ; ; ; ;
3806;191;259;233;0	662;0	546;714	294;3	046;0;263;194;0	403;0	530;708	523;3	353;0;10;258;216; ; ; ; ;
3825;192;255;217;0	662;0	546;714	294;3	014;0;263;197;0	403;0	530;708	523;3	201;0;10;258;216; ; ; ; ;
3845;193;245;204;0	662;0	545;714	294;3	022;0;262;217;0	403;0	530;708	523;3	191;0;10;258;216; ; ; ; ;
3865;194;241;208;0	662;0	545;710	792;3	016;0;263;212;0	403;0	530;707	540;3	246;0;10;258;216; ; ; ; ;
3885;195;241;214;0	662;0	545;710	792;3	051;0;272;242;0	403;0	529;707	540;3	254;0;10;258;216; ; ; ; ;
3905;196;247;225;0	662;0	545;710	792;3	117;0;268;208;0	402;0	529;707	540;3	251;0;10;258;216; ; ; ; ;
3925;197;256;212;0	662;0	545;710	792;3	083;0;270;199;0	402;0	529;707	540;3	197;0;10;258;216; ; ; ; ;
3945;198;260;238;0	662;0	545;710	792;3	073;0;267;194;0	402;0	529;707	540;3	253;0;10;258;216; ; ; ; ;
3965;199;262;237;0	661;0	545;711	477;3	102;0;266;187;0	402;0	529;709	052;3	245;0;10;258;216; ; ; ; ;
3985;200;257;237;0	661;0	545;711	477;3	140;0;272;209;0	402;0	529;709	052;3	240;0;10;258;216; ; ; ; ;
4005;201;261;230;0	661;0	545;711	477;3	162;0;259;199;0	402;0	529;709	052;3	197;0;10;258;216; ; ; ; ;
4025;202;241;225;0	662;0	545;711	477;3	129;0;255;192;0	402;0	529;709	052;3	236;0;10;258;216; ; ; ; ;
4045;203;245;225;0	662;0	545;711	477;3	148;0;272;208;0	402;0	529;709	052;3	379;0;10;258;216; ; ; ; ;
4065;204;241;223;0	662;0	545;712	721;3	157;0;265;202;0	402;0	529;708	733;3	378;0;10;258;216; ; ; ; ;
4085;205;271;244;0	662;0	545;712	721;3	208;0;271;227;0	403;0	529;708	733;3	280;0;10;258;216; ; ; ; ;
4105;206;254;238;0	662;0	545;712	721;3	143;0;262;203;0	403;0	529;708	733;3	323;0;10;258;216; ; ; ; ;
4125;207;254;240;0	662;0	545;712	721;3	125;0;273;209;0	403;0	529;708	733;3	297;0;10;258;216; ; ; ; ;
4144;208;239;220;0	663;0	545;712	721;3	148;0;270;219;0	403;0	528;708	733;3	285;0;10;258;216; ; ; ; ;
4164;209;234;216;0	663;0	545;711	766;3	140;0;267;205;0	403;0	529;711	242;3	312;0;10;258;216; ; ; ; ;
4184;210;258;226;0	663;0	545;711	766;3	059;0;261;236;0	403;0	529;711	242;3	296;0;10;258;216; ; ; ; ;
4204;211;247;219;0	663;0	545;711	766;3	177;0;277;217;0	404;0	529;711	242;3	392;0;10;258;216; ; ; ; ;
4224;212;253;227;0	663;0	545;711	766;3	113;0;270;208;0	404;0	529;711	242;3	197;0;10;258;216; ; ; ; ;
4244;213;311;209;0	663;0	545;711	766;3	128;0;328;193;0	403;0	528;711	242;3	268;0; ; ; ; ; ; ; ;
4264;214;312;212;0	662;0	544;709	243;3	133;0;340;185;0	402;0	528;709	012;3	255;0; ; ; ; ; ; ; ;
4284;215;371;191;0	662;0	544;709	243;3	085;0;391;191;0	403;0	528;709	012;3	147;0; ; ; ; ; ; ; ;
4304;216;375;181;0	662;0	544;709	243;3	108;0;396;183;0	403;0	528;709	012;3	191;0; ; ; ; ; ; ; ;
4324;217;371;188;0	662;0	545;709	243;3	058;0;392;187;0	403;0	528;709	012;3	158;0; ; ; ; ; ; ; ;
4344;218;378;210;0	662;0	545;709	243;3	069;0;399;207;0	403;0	528;709	012;3	209;0; ; ; ; ; ; ; ;
4364;219;377;207;0	663;0	545;709	939;3	069;0;399;205;0	403;0	529;709	236;3	206;0; ; ; ; ; ; ; ;
4384;220;374;187;0	663;0	545;709	939;3	125;0;393;151;0	403;0	529;709	236;3	198;0;11;379;180; ; ; ; ;
4404;221;377;174;0	663;0	545;709	939;3	008;0;400;167;0	403;0	529;709	236;3	238;0;11;379;180; ; ; ; ;
4423;222;352;164;0	663;0	546;709	939;3	083;0;396;174;0	403;0	529;709	236;3	286;0;11;379;180; ; ; ; ;
4444;223;375;195;0	662;0	546;709	939;3	060;0;385;193;0	402;0	529;709	236;3	212;0;11;379;180; ; ; ; ;
4463;224;369;186;0	662;0	546;710	289;3	017;0;387;205;0	402;0	530;709	116;3	245;0;11;379;180; ; ; ; ;
4484;225;367;168;0	662;0	546;710	289;3	049;0;390;178;0	402;0	530;709	116;3	197;0;11;379;180; ; ; ; ;
4503;226;387;191;0	662;0	546;710	289;3	043;0;411;204;0	402;0	530;709	116;3	254;0; ; ; ; ; ; ; ;
4525;227;381;202;0	662;0	546;710	289;3	156;0;395;187;0	402;0	530;709	116;3	245;0; ; ; ; ; ; ; ;
4543;228;538;326;0	660;0	548;710	289;3	167;0;546;285;0	401;0	532;709	116;3	133;0; ; ; ; ; ; ; ;
4564;229;563;349;0	659;0	549;715	007;3	238;0;569;299;0	400;0	533;712	603;3	169;0;12;590;356; ; ; ; ;
4583;230;602;305;0	659;0	548;715	007;3	081;0;583;355;0	400;0	533;712	603;3	243;0;12;590;356; ; ; ; ;
4605;231;593;349;0	659;0	548;715	007;3	091;0;590;361;0	399;0	532;712	603;3	247;0;12;590;356; ; ; ; ;
4623;232;582;387;0	659;0	548;715	007;3	162;0;592;346;0	399;0	532;712	603;3	182;0;12;590;356; ; ; ; ;
4644;233;596;367;0	659;0	548;715	007;3	191;0;596;350;0	399;0	532;712	603;3	254;0;12;590;356; ; ; ; ;
4663;234;592;386;0	659;0	548;714	177;3	217;0;598;350;0	399;0	532;711	863;3	231;0;12;590;356; ; ; ; ;
4684;235;594;354;0	659;0	548;714	177;3	081;0;597;352;0	399;0	532;711	863;3	136;0;12;590;356; ; ; ; ;
4703;236;580;349;0	658;0	548;714	177;3	175;0;590;368;0	399;0	532;711	863;3	185;0;12;590;356; ; ; ; ;
4725;237;590;346;0	658;0	548;714	177;3	163;0;579;376;0	398;0	532;711	863;3	165;0;12;590;356; ; ; ; ;
4742;238;607;479;0	657;0	549;714	177;3	352;0;611;463;0	398;0	534;711	863;3	187;0;13;609;468; ; ; ; ;
4764;239;605;485;0	657;0	549;716	363;3	417;0;607;482;0	398;0	534;713	337;3	187;0;13;609;468; ; ; ; ;
4782;240;631;464;0	657;0	549;716	363;3	210;0;602;453;0	398;0	534;713	337;3	232;0;13;609;468; ; ; ; ;
4802;241;611;481;0	657;0	549;716	363;3	284;0;604;443;0	397;0	534;713	337;3	228;0;13;609;468; ; ; ; ;
4822;242;627;491;0	657;0	549;716	363;3	480;0;609;451;0	397;0	534;713	337;3	230;0;13;609;468; ; ; ; ;
4842;243;617;491;0	657;0	549;716	363;3	452;0;610;447;0	397;0	534;713	337;3	263;0;13;609;468; ; ; ; ;
4862;244;625;491;0	657;0	549;716	239;3	424;0;608;454;0	397;0	534;709	247;3	246;0;13;609;468; ; ; ; ;
4882;245;624;492;0	657;0	549;716	239;3	428;0;593;459;0	397;0	534;709	247;3	349;0;13;609;468; ; ; ; ;
4902;246;637;475;0	656;0	549;716	239;3	338;0;589;465;0	397;0	534;709	247;3	263;0;13;609;468; ; ; ; ;
4922;247;605;487;0	656;0	549;716	239;3	475;0;600;458;0	396;0	534;709	247;3	304;0;13;609;468; ; ; ; ;
4942;248;614;477;0	656;0	549;716	239;3	393;0;605;457;0	396;0	534;709	247;3	255;0;13;609;468; ; ; ; ;
4962;249;611;482;0	656;0	549;714	859;3	373;0;609;457;0	396;0	534;712	029;3	278;0;13;609;468; ; ; ; ;
4982;250;604;533;0	656;0	550;714	859;3	708;0;617;452;0	396;0	534;712	029;3	361;0;13;609;468; ; ; ; ;
5001;251;618;478;0	656;0	550;714	859;3	457;0;593;471;0	396;0	534;712	029;3	319;0;13;609;468; ; ; ; ;
5022;252;629;481;0	656;0	550;714	859;3	495;0;605;472;0	396;0	534;712	029;3	427;0;13;609;468; ; ; ; ;
5041;253;597;469;0	656;0	550;714	859;3	373;0;614;455;0	396;0	535;712	029;3	443;0;13;609;468; ; ; ; ;
5061;254;609;466;0	656;0	550;715	857;3	362;0;604;466;0	396;0	535;710	238;3	451;0;13;609;468; ; ; ; ;
5081;255;624;459;0	656;0	550;715	857;3	376;0;582;467;0	396;0	535;710	238;3	445;0;13;609;468; ; ; ; ;
5101;256;599;476;0	656;0	550;715	857;3	391;0;597;463;0	396;0	535;710	238;3	370;0;13;609;468; ; ; ; ;
5121;257;619;454;0	656;0	550;715	857;3	361;0;599;461;0	396;0	534;710	238;3	360;0;13;609;468; ; ; ; ;
5141;258;624;469;0	656;0	549;715	857;3	371;0;608;466;0	396;0	534;710	238;3	404;0;13;609;468; ; ; ; ;
5161;259;617;473;0	656;0	549;715	412;3	368;0;613;462;0	396;0	534;712	371;3	370;0;13;609;468; ; ; ; ;
5181;260;620;464;0	655;0	549;715	412;3	360;0;609;454;0	396;0	534;712	371;3	347;0;13;609;468; ; ; ; ;
5201;261;607;457;0	656;0	549;715	412;3	355;0;603;461;0	396;0	534;712	371;3	366;0;13;609;468; ; ; ; ;
5221;262;618;451;0	656;0	549;715	412;3	205;0;602;463;0	396;0	534;712	371;3	289;0;13;609;468; ; ; ; ;
5241;263;599;454;0	656;0	550;715	412;3	233;0;597;462;0	396;0	534;712	371;3	303;0;13;609;468; ; ; ; ;
5261;264;601;449;0	656;0	550;717	931;3	271;0;594;464;0	396;0	534;710	889;3	310;0;13;609;468; ; ; ; ;
5281;265;594;512;0	656;0	550;717	931;3	594;0;610;457;0	396;0	534;710	889;3	324;0;13;609;468; ; ; ; ;
5301;266;609;467;0	656;0	550;717	931;3	377;0;584;477;0	396;0	534;710	889;3	408;0;13;609;468; ; ; ; ;
5320;267;620;491;0	656;0	550;717	931;3	391;0;620;446;0	396;0	534;710	889;3	287;0;13;609;468; ; ; ; ;
5340;268;609;496;0	657;0	550;717	931;3	378;0;619;459;0	397;0	534;710	889;3	201;0;13;609;468; ; ; ; ;
5360;269;611;480;0	657;0	550;715	407;3	372;0;618;461;0	397;0	534;710	961;3	203;0;13;609;468; ; ; ; ;
5380;270;568;427;0	657;0	549;715	407;3	377;0;584;395;0	397;0	533;710	961;3	261;0; ; ; ; ; ; ; ;
5400;271;522;289;0	657;0	547;715	407;3	163;0;558;305;0	398;0	532;710	961;3	300;0; ; ; ; ; ; ; ;
5420;272;533;274;0	657;0	547;715	407;3	112;0;556;292;0	398;0	532;710	961;3	306;0; ; ; ; ; ; ; ;
5440;273;530;242;0	657;0	547;715	407;3	124;0;553;269;0	398;0	532;710	961;3	246;0; ; ; ; ; ; ; ;
5460;274;528;221;0	657;0	547;716	139;3	139;0;552;256;0	398;0	532;708	887;3	257;0; ; ; ; ; ; ; ;
5480;275;519;306;0	657;0	547;716	139;3	125;0;550;281;0	398;0	532;708	887;3	236;0;14;542;281; ; ; ; ;
5500;276;526;269;0	658;0	547;716	139;3	201;0;540;300;0	398;0	532;708	887;3	239;0;14;542;281; ; ; ; ;
5520;277;551;312;0	658;0	547;716	139;3	197;0;543;299;0	398;0	532;708	887;3	232;0;14;542;281; ; ; ; ;
5540;278;540;257;0	658;0	547;716	139;3	148;0;550;298;0	398;0	532;708	887;3	275;0;14;542;281; ; ; ; ;
5560;279;534;270;0	658;0	547;713	363;3	175;0;547;295;0	398;0	532;710	565;3	286;0;14;542;281; ; ; ; ;
5580;280;537;234;0	658;0	547;713	363;3	247;0;556;283;0	398;0	532;710	565;3	282;0;14;542;281; ; ; ; ;
5600;281;518;302;0	658;0	547;713	363;3	158;0;543;294;0	398;0	532;710	565;3	312;0; ; ; ; ; ; ; ;
5619;282;487;382;0	659;0	549;713	363;3	135;0;449;383;0	400;0	533;710	565;3	273;0; ; ; ; ; ; ; ;
5639;283;470;423;0	659;0	549;713	363;3	166;0;442;446;0	400;0	534;710	565;3	415;0; ; ; ; ; ; ; ;
5659;284;450;462;0	659;0	549;715	013;3	169;0;440;486;0	400;0	534;713	872;3	447;0; ; ; ; ; ; ; ;
5679;285;435;388;0	659;0	549;715	013;3	181;0;452;443;0	399;0	534;713	872;3	430;0; ; ; ; ; ; ; ;
5699;286;465;463;0	659;0	549;715	013;3	376;0;439;449;0	399;0	534;713	872;3	417;0; ; ; ; ; ; ; ;
5719;287;429;423;0	659;0	549;715	013;3	240;0;447;443;0	399;0	534;713	872;3	387;0; ; ; ; ; ; ; ;
5739;288;444;429;0	659;0	549;715	013;3	277;0;432;446;0	399;0	534;713	872;3	400;0; ; ; ; ; ; ; ;
5759;289;449;434;0	659;0	549;716	643;3	356;0;432;449;0	400;0	534;712	626;3	379;0; ; ; ; ; ; ; ;
5779;290;439;411;0	659;0	549;716	643;3	197;0;439;404;0	400;0	534;712	626;3	386;0; ; ; ; ; ; ; ;
5799;291;430;395;0	659;0	549;716	643;3	213;0;441;391;0	399;0	534;712	626;3	337;0; ; ; ; ; ; ; ;
5819;292;415;457;0	660;0	549;716	643;3	365;0;401;457;0	400;0	534;712	626;3	471;0;15;383;440; ; ; ; ;
5839;293;390;442;0	660;0	549;716	643;3	350;0;386;443;0	400;0	534;712	626;3	370;0;15;383;440; ; ; ; ;
5859;294;377;451;0	660;0	549;717	733;3	339;0;369;456;0	400;0	534;712	251;3	376;0;15;383;440; ; ; ; ;
5879;295;404;453;0	660;0	549;717	733;3	545;0;373;445;0	400;0	534;712	251;3	449;0;15;383;440; ; ; ; ;
5899;296;375;442;0	660;0	549;717	733;3	366;0;387;448;0	400;0	534;712	251;3	435;0;15;383;440; ; ; ; ;
5919;297;390;434;0	660;0	549;717	733;3	290;0;380;459;0	400;0	534;712	251;3	529;0;15;383;440; ; ; ; ;
5938;298;381;442;0	660;0	549;717	733;3	416;0;394;417;0	400;0	534;712	251;3	302;0;15;383;440; ; ; ; ;
5958;299;387;437;0	660;0	549;719	377;3	414;0;394;417;0	400;0	534;714	051;3	314;0;15;383;440; ; ; ; ;
5978;300;367;418;0	660;0	549;719	377;3	219;0;402;438;0	400;0	534;714	051;3	471;0;15;383;440; ; ; ; ;
5998;301;372;428;0	660;0	549;719	377;3	244;0;385;442;0	400;0	534;714	051;3	449;0;15;383;440; ; ; ; ;
6018;302;369;410;0	660;0	549;719	377;3	257;0;378;448;0	400;0	534;714	051;3	474;0;15;383;440; ; ; ; ;
6038;303;380;426;0	659;0	549;719	377;3	180;0;367;448;0	400;0	534;714	051;3	398;0;15;383;440; ; ; ; ;
6058;304;383;421;0	659;0	549;716	242;3	179;0;358;451;0	400;0	534;711	158;3	374;0;15;383;440; ; ; ; ;
6078;305;370;441;0	660;0	549;716	242;3	314;0;378;455;0	400;0	534;711	158;3	482;0;15;383;440; ; ; ; ;
6098;306;384;456;0	660;0	549;716	242;3	334;0;374;467;0	400;0	534;711	158;3	517;0;15;383;440; ; ; ; ;
6118;307;391;457;0	660;0	549;716	242;3	551;0;398;433;0	400;0	534;711	158;3	427;0;15;383;440; ; ; ; ;
6138;308;400;471;0	660;0	549;716	242;3	554;0;399;411;0	400;0	534;711	158;3	512;0;15;383;440; ; ; ; ;
6158;309;408;476;0	660;0	549;718	361;3	568;0;400;404;0	400;0	534;712	184;3	484;0;15;383;440; ; ; ; ;
6178;310;355;385;0	660;0	549;718	361;3	198;0;390;453;0	400;0	534;712	184;3	413;0; ; ; ; ; ; ; ;
6198;311;386;437;0	660;0	549;718	361;3	240;0;391;444;0	400;0	534;712	184;3	429;0; ; ; ; ; ; ; ;
6218;312;397;439;0	659;0	549;718	361;3	226;0;390;391;0	399;0	534;712	184;3	331;0; ; ; ; ; ; ; ;
6237;313;413;457;0	659;0	549;718	361;3	402;0;391;432;0	399;0	534;712	184;3	387;0;16;386;442; ; ; ; ;
6257;314;425;464;0	659;0	550;719	122;3	439;0;392;411;0	399;0	535;711	797;3	367;0;16;386;442; ; ; ; ;
6277;315;381;430;0	659;0	550;719	122;3	184;0;388;429;0	399;0	535;711	797;3	427;0;16;386;442; ; ; ; ;
6297;316;381;433;0	659;0	550;719	122;3	219;0;396;436;0	399;0	535;711	797;3	431;0;16;386;442; ; ; ; ;
6317;317;396;451;0	659;0	549;719	122;3	283;0;391;468;0	399;0	534;711	797;3	437;0;16;386;442; ; ; ; ;
6337;318;395;458;0	659;0	549;719	122;3	416;0;384;464;0	399;0	534;711	797;3	358;0;16;386;442; ; ; ; ;
6357;319;394;466;0	659;0	549;718	182;3	465;0;387;459;0	399;0	534;713	625;3	364;0;16;386;442; ; ; ; ;
6377;320;378;426;0	659;0	549;718	182;3	203;0;382;447;0	399;0	534;713	625;3	434;0;16;386;442; ; ; ; ;
6397;321;376;414;0	659;0	549;718	182;3	154;0;392;460;0	399;0	534;713	625;3	487;0;16;386;442; ; ; ; ;
6417;322;384;435;0	659;0	549;718	182;3	254;0;389;431;0	399;0	534;713	625;3	383;0;16;386;442; ; ; ; ;
6437;323;373;427;0	659;0	549;718	182;3	096;0;380;463;0	399;0	534;713	625;3	409;0;16;386;442; ; ; ; ;
6457;324;373;427;0	659;0	549;717	073;3	106;0;385;456;0	399;0	534;711	358;3	397;0;16;386;442; ; ; ; ;
6477;325;379;424;0	658;0	549;717	073;3	190;0;380;438;0	399;0	534;711	358;3	316;0;16;386;442; ; ; ; ;
6497;326;364;401;0	658;0	549;717	073;3	191;0;390;397;0	398;0	534;711	358;3	346;0; ; ; ; ; ; ; ;
6516;327;386;450;0	658;0	549;717	073;3	275;0;374;456;0	398;0	534;711	358;3	388;0; ; ; ; ; ; ; ;
6536;328;369;398;0	658;0	549;717	073;3	129;0;398;408;0	398;0	534;711	358;3	315;0; ; ; ; ; ; ; ;
6556;329;378;413;0	658;0	549;717	202;3	146;0;395;432;0	398;0	534;710	635;3	337;0; ; ; ; ; ; ; ;
6576;330;391;451;0	658;0	549;717	202;3	272;0;383;398;0	398;0	534;710	635;3	311;0; ; ; ; ; ; ; ;
6596;331;373;409;0	658;0	548;717	202;3	176;0;394;422;0	398;0	534;710	635;3	431;0; ; ; ; ; ; ; ;
6616;332;349;392;0	657;0	548;717	202;3	181;0;384;407;0	397;0	534;710	635;3	313;0; ; ; ; ; ; ; ;
6636;333;410;462;0	657;0	548;717	202;3	410;0;412;428;0	397;0	534;710	635;3	317;0; ; ; ; ; ; ; ;
6656;334;397;439;0	657;0	548;715	924;3	369;0;415;424;0	397;0	534;713	735;3	363;0; ; ; ; ; ; ; ;
6676;335;388;450;0	656;0	548;715	924;3	257;0;387;421;0	396;0	534;713	735;3	348;0; ; ; ; ; ; ; ;
6696;336;394;452;0	656;0	548;715	924;3	302;0;391;424;0	396;0	534;713	735;3	273;0; ; ; ; ; ; ; ;
6716;337;363;388;0	656;0	548;715	924;3	045;0;386;412;0	396;0	534;713	735;3	432;0; ; ; ; ; ; ; ;
6736;338;374;420;0	656;0	548;715	924;3	135;0;390;443;0	396;0	534;713	735;3	365;0;17;379;429; ; ; ; ;
6756;339;367;402;0	655;0	548;717	032;3	088;0;389;442;0	395;0	533;715	016;3	374;0;17;379;429; ; ; ; ;
6776;340;379;430;0	655;0	547;717	032;3	103;0;399;393;0	395;0	533;715	016;3	320;0;17;379;429; ; ; ; ;
6796;341;365;401;0	655;0	547;717	032;3	111;0;394;427;0	394;0	533;715	016;3	356;0;17;379;429; ; ; ; ;
6816;342;369;400;0	655;0	548;717	032;3	070;0;373;466;0	394;0	533;715	016;3	334;0;17;379;429; ; ; ; ;
6835;343;382;435;0	655;0	548;717	032;3	148;0;373;466;0	394;0	533;715	016;3	365;0;17;379;429; ; ; ; ;
6855;344;377;421;0	654;0	547;715	576;3	139;0;376;467;0	394;0	533;713	337;3	353;0;17;379;429; ; ; ; ;
6875;345;384;437;0	654;0	547;715	576;3	047;0;388;417;0	394;0	533;713	337;3	209;0;17;379;429; ; ; ; ;
6895;346;357;418;0	654;0	547;715	576;3	003;0;384;433;0	394;0	533;713	337;3	286;0;17;379;429; ; ; ; ;
6915;347;386;433;0	654;0	547;715	576;3	140;0;392;435;0	394;0	533;713	337;3	312;0;17;379;429; ; ; ; ;
6935;348;406;468;0	654;0	547;715	576;3	307;0;398;463;0	394;0	533;713	337;3	376;0; ; ; ; ; ; ; ;
6955;349;401;465;0	653;0	547;715	861;3	342;0;399;473;0	393;0	533;712	789;3	412;0; ; ; ; ; ; ; ;
6975;350;386;428;0	653;0	548;715	861;3	156;0;387;426;0	393;0	533;712	789;3	253;0;18;396;434; ; ; ; ;
6995;351;396;447;0	653;0	548;715	861;3	163;0;404;433;0	393;0	533;712	789;3	355;0;18;396;434; ; ; ; ;
7015;352;395;430;0	654;0	548;715	861;3	021;0;408;456;0	393;0	533;712	789;3	334;0;18;396;434; ; ; ; ;
7035;353;394;435;0	654;0	547;715	861;3	121;0;405;415;0	393;0	533;712	789;3	280;0;18;396;434; ; ; ; ;
7055;354;394;440;0	653;0	547;717	979;3	095;0;406;425;0	393;0	533;710	766;3	319;0;18;396;434; ; ; ; ;
7075;355;377;423;0	653;0	547;717	979;3	056;0;396;419;0	393;0	533;710	766;3	275;0;18;396;434; ; ; ; ;
7095;356;393;454;0	654;0	547;717	979;3	106;0;394;439;0	393;0	533;710	766;3	256;0;18;396;434; ; ; ; ;
7114;357;287;407;0	654;0	547;717	979;3	128;0;272;368;0	395;0	533;710	766;3	333;0; ; ; ; ; ; ; ;
7134;358;136;369;0	656;0	547;717	979;3	120;0;189;416;0	397;0	532;710	766;3	375;0; ; ; ; ; ; ; ;
7154;359;101;371;0	656;0	546;713	061;3	111;0;138;405;0	397;0	532;713	196;3	404;0; ; ; ; ; ; ; ;
7174;360;162;367;0	656;0	546;713	061;3	067;0;177;358;0	396;0	532;713	196;3	172;0;19;171;380; ; ; ; ;
7194;361;161;368;0	656;0	546;713	061;2	962;0;178;382;0	396;0	532;713	196;3	322;0;19;171;380; ; ; ; ;
7214;362;164;376;0	656;0	546;713	061;3	094;0;187;373;0	396;0	532;713	196;3	332;0;19;171;380; ; ; ; ;
7234;363;168;394;0	656;0	546;713	061;3	013;0;175;404;0	396;0	531;713	196;3	315;0;19;171;380; ; ; ; ;
7254;364;166;397;0	656;0	546;715	764;3	001;0;178;407;0	396;0	531;714	902;3	323;0;19;171;380; ; ; ; ;
7274;365;182;394;0	657;0	546;715	764;3	091;0;163;366;0	397;0	531;714	902;3	299;0;19;171;380; ; ; ; ;
7294;366;154;364;0	657;0	546;715	764;3	099;0;178;369;0	397;0	531;714	902;3	318;0;19;171;380; ; ; ; ;
7314;367;172;389;0	657;0	546;715	764;3	126;0;171;342;0	397;0	531;714	902;3	266;0;19;171;380; ; ; ; ;
7334;368;170;380;0	657;0	545;715	764;3	071;0;205;427;0	397;0	531;714	902;3	627;0; ; ; ; ; ; ; ;
7354;369;170;372;0	657;0	545;713	243;3	069;0;215;430;0	397;0	531;711	506;3	633;0; ; ; ; ; ; ; ;
7374;370;141;372;0	657;0	546;713	243;3	140;0;174;348;0	397;0	531;711	506;3	222;0; ; ; ; ; ; ; ;
7394;371;188;336;0	657;0	546;713	243;2	949;0;201;300;0	397;0	531;711	506;3	251;0; ; ; ; ; ; ; ;
7413;372;245;281;0	656;0	545;713	243;3	129;0;265;254;0	397;0	530;711	506;3	250;0; ; ; ; ; ; ; ;
7433;373;255;301;0	657;0	545;713	243;3	139;0;246;272;0	397;0	530;711	506;3	204;0; ; ; ; ; ; ; ;
7453;374;260;266;0	657;0	545;717	558;3	107;0;228;245;0	397;0	530;711	306;3	216;0;20;245;260; ; ; ; ;
7473;375;248;287;0	657;0	545;717	558;3	115;0;253;253;0	397;0	530;711	306;3	290;0;20;245;260; ; ; ; ;
7493;376;244;280;0	657;0	545;717	558;3	164;0;254;262;0	397;0	530;711	306;3	299;0;20;245;260; ; ; ; ;
7513;377;217;257;0	657;0	545;717	558;3	119;0;257;261;0	397;0	530;711	306;3	374;0;20;245;260; ; ; ; ;
7533;378;234;269;0	657;0	545;717	558;3	151;0;246;238;0	397;0	530;711	306;3	210;0;20;245;260; ; ; ; ;
7553;379;225;260;0	657;0	545;715	871;3	125;0;246;241;0	397;0	530;710	770;3	224;0;20;245;260; ; ; ; ;
7573;380;240;272;0	657;0	545;715	871;3	131;0;250;223;0	397;0	530;710	770;3	287;0;20;245;260; ; ; ; ;
7593;381;256;261;0	657;0	545;715	871;3	003;0;269;265;0	397;0	531;710	770;3	220;0;20;245;260; ; ; ; ;
7613;382;241;268;0	657;0	545;715	871;3	063;0;257;230;0	397;0	531;710	770;3	276;0;20;245;260; ; ; ; ;
7633;383;225;261;0	657;0	545;715	871;3	086;0;259;269;0	397;0	531;710	770;3	244;0;20;245;260; ; ; ; ;
7653;384;229;266;0	656;0	545;713	579;3	024;0;267;256;0	396;0	531;712	181;3	277;0;20;245;260; ; ; ; ;
7673;385;262;292;0	656;0	546;713	579;3	098;0;236;241;0	396;0	531;712	181;3	101;0;20;245;260; ; ; ; ;
7692;386;255;273;0	656;0	546;713	579;3	011;0;237;256;0	396;0	531;712	181;3	224;0;20;245;260; ; ; ; ;
7712;387;233;256;0	656;0	546;713	579;3	065;0;251;266;0	396;0	531;712	181;3	184;0;20;245;260; ; ; ; ;
7732;388;271;305;0	656;0	546;713	579;3	168;0;247;281;0	395;0	532;712	181;3	131;0;21;257;271; ; ; ; ;
7752;389;263;293;0	656;0	546;712	601;3	139;0;244;295;0	395;0	532;709	265;3	173;0;21;257;271; ; ; ; ;
7772;390;254;291;0	656;0	546;712	601;3	003;0;263;254;0	395;0	532;709	265;3	138;0;21;257;271; ; ; ; ;
7792;391;249;276;0	655;0	546;712	601;2	912;0;262;246;0	395;0	532;709	265;3	202;0;21;257;271; ; ; ; ;
7812;392;238;255;0	655;0	546;712	601;2	942;0;254;241;0	395;0	532;709	265;3	191;0;21;257;271; ; ; ; ;
7832;393;265;268;0	655;0	546;712	601;2	926;0;252;267;0	395;0	532;709	265;3	155;0;21;257;271; ; ; ; ;
7852;394;260;260;0	655;0	546;711	560;2	937;0;254;264;0	395;0	532;708	149;3	182;0;21;257;271; ; ; ; ;
7872;395;266;297;0	655;0	546;711	560;3	038;0;238;283;0	394;0	532;708	149;3	071;0;21;257;271; ; ; ; ;
7892;396;275;288;0	655;0	546;711	560;2	936;0;257;265;0	394;0	532;708	149;3	147;0;21;257;271; ; ; ; ;
7912;397;271;289;0	655;0	546;711	560;2	931;0;267;261;0	394;0	532;708	149;3	156;0;21;257;271; ; ; ; ;
7932;398;234;252;0	655;0	546;711	560;2	944;0;244;273;0	394;0	532;708	149;3	125;0; ; ; ; ; ; ; ;
7952;399;235;243;0	655;0	546;712	352;2	948;0;256;260;0	394;0	532;709	758;3	127;0; ; ; ; ; ; ; ;
7972;400;241;274;0	655;0	547;712	352;2	982;0;249;268;0	394;0	533;709	758;3	097;0; ; ; ; ; ; ; ;
7992;401;253;270;0	655;0	547;712	352;2	933;0;265;232;0	394;0	533;709	758;3	100;0; ; ; ; ; ; ; ;
8011;402;265;268;0	655;0	547;712	352;2	977;0;259;250;0	394;0	533;709	758;3	114;0; ; ; ; ; ; ; ;
8031;403;317;249;0	654;0	547;712	352;2	942;0;331;236;0	393;0	533;709	758;3	070;0; ; ; ; ; ; ; ;
8051;404;331;246;0	654;0	547;711	164;2	956;0;342;238;0	393;0	534;713	550;3	088;0; ; ; ; ; ; ; ;
8071;405;356;236;0	653;0	547;711	164;2	980;0;366;232;0	393;0	533;713	550;3	184;0; ; ; ; ; ; ; ;
8091;406;340;255;0	653;0	547;711	164;3	011;0;345;275;0	392;0	534;713	550;3	185;0;22;353;250; ; ; ; ;
8111;407;352;248;0	653;0	547;711	164;2	876;0;351;271;0	392;0	534;713	550;3	183;0;22;353;250; ; ; ; ;
8131;408;348;257;0	653;0	548;711	164;2	996;0;357;253;0	392;0	534;713	550;3	119;0;22;353;250; ; ; ; ;
8151;409;340;254;0	653;0	548;712	004;2	983;0;349;281;0	392;0	534;708	169;3	091;0;22;353;250; ; ; ; ;
8171;410;358;267;0	653;0	548;712	004;2	954;0;364;234;0	392;0	534;708	169;3	158;0;22;353;250; ; ; ; ;
8191;411;348;241;0	653;0	548;712	004;2	967;0;368;245;0	392;0	534;708	169;3	204;0;22;353;250; ; ; ; ;
8211;412;349;232;0	653;0	547;712	004;2	977;0;351;236;0	392;0	534;708	169;3	225;0;22;353;250; ; ; ; ;
8231;413;350;242;0	653;0	547;712	004;3	018;0;364;260;0	392;0	534;708	169;3	162;0;22;353;250; ; ; ; ;
8251;414;351;235;0	653;0	548;715	935;3	049;0;362;260;0	392;0	534;709	611;3	197;0;22;353;250; ; ; ; ;
8271;415;276;412;0	654;0	549;715	935;3	154;0;235;400;0	394;0	536;709	611;3	207;0; ; ; ; ; ; ; ;
8291;416;208;389;0	654;0	549;715	935;3	131;0;218;373;0	394;0	536;709	611;3	114;0;23;225;413; ; ; ; ;
8310;417;221;407;0	654;0	550;715	935;3	139;0;208;411;0	394;0	536;709	611;3	077;0;23;225;413; ; ; ; ;
8330;418;239;409;0	654;0	550;715	935;3	046;0;232;423;0	394;0	536;709	611;3	244;0;23;225;413; ; ; ; ;
8350;419;208;404;0	654;0	550;712	682;3	015;0;221;419;0	394;0	536;710	639;3	196;0;23;225;413; ; ; ; ;
8370;420;238;421;0	654;0	549;712	682;3	085;0;216;429;0	394;0	536;710	639;3	244;0;23;225;413; ; ; ; ;
8390;421;218;402;0	654;0	549;712	682;3	072;0;249;412;0	394;0	536;710	639;3	331;0;23;225;413; ; ; ; ;
8410;422;213;403;0	654;0	549;712	682;3	006;0;239;479;0	394;0	536;710	639;3	596;0; ; ; ; ; ; ; ;
8430;423;221;409;0	654;0	549;712	682;2	986;0;208;389;0	394;0	536;710	639;3	227;0; ; ; ; ; ; ; ;
8450;424;221;410;0	655;0	549;713	708;2	969;0;221;406;0	394;0	536;709	035;3	328;0; ; ; ; ; ; ; ;
8470;425;233;402;0	655;0	549;713	708;2	963;0;236;419;0	394;0	536;709	035;3	283;0; ; ; ; ; ; ; ;
8490;426;246;426;0	655;0	549;713	708;3	018;0;213;413;0	394;0	536;709	035;3	128;0; ; ; ; ; ; ; ;
8510;427;165;411;0	655;0	549;713	708;3	067;0;179;418;0	395;0	536;709	035;3	202;0;24;184;411; ; ; ; ;
8530;428;177;409;0	655;0	549;713	708;3	141;0;201;393;0	395;0	536;709	035;3	295;0;24;184;411; ; ; ; ;
8550;429;186;416;0	655;0	549;716	165;3	206;0;183;386;0	395;0	536;712	716;3	253;0;24;184;411; ; ; ; ;
8570;430;169;404;0	655;0	549;716	165;3	180;0;197;447;0	395;0	536;712	716;3	396;0;24;184;411; ; ; ; ;
8590;431;161;394;0	655;0	549;716	165;3	036;0;202;463;0	395;0	536;712	716;3	499;0;24;184;411; ; ; ; ;
8609;432;154;397;0	655;0	550;716	165;3	031;0;193;430;0	395;0	536;712	716;3	201;0;24;184;411; ; ; ; ;
8629;433;180;418;0	655;0	550;716	165;3	052;0;171;383;0	395;0	536;712	716;3	233;0;24;184;411; ; ; ; ;
8649;434;177;415;0	655;0	549;715	718;3	053;0;170;379;0	395;0	536;710	641;3	256;0;24;184;411; ; ; ; ;
8669;435;204;417;0	655;0	549;715	718;3	171;0;188;402;0	395;0	536;710	641;3	238;0;24;184;411; ; ; ; ;
8689;436;207;410;0	655;0	549;715	718;3	141;0;193;434;0	395;0	536;710	641;3	294;0;24;184;411; ; ; ; ;
8709;437;282;431;0	654;0	549;715	718;3	253;0;260;399;0	394;0	536;710	641;3	183;0; ; ; ; ; ; ; ;
8729;438;273;403;0	654;0	549;715	718;3	169;0;251;359;0	394;0	536;710	641;3	168;0; ; ; ; ; ; ; ;
8749;439;264;406;0	654;0	549;716	773;3	186;0;240;360;0	394;0	536;711	474;3	156;0; ; ; ; ; ; ; ;
8769;440;272;392;0	654;0	549;716	773;3	116;0;256;400;0	394;0	536;711	474;3	243;0; ; ; ; ; ; ; ;
8789;441;268;383;0	654;0	549;716	773;3	102;0;255;373;0	394;0	536;711	474;3	147;0; ; ; ; ; ; ; ;
8809;442;274;405;0	654;0	549;716	773;3	087;0;261;425;0	394;0	536;711	474;3	329;0; ; ; ; ; ; ; ;
8829;443;266;388;0	654;0	549;716	773;3	085;0;292;428;0	394;0	536;711	474;3	468;0; ; ; ; ; ; ; ;
8849;444;269;389;0	654;0	549;716	072;3	080;0;296;430;0	394;0	536;712	563;3	489;0; ; ; ; ; ; ; ;
8869;445;266;383;0	654;0	549;716	072;3	145;0;250;342;0	394;0	536;712	563;3	126;0; ; ; ; ; ; ; ;
8888;446;292;403;0	654;0	549;716	072;3	157;0;305;467;0	394;0	536;712	563;3	490;0; ; ; ; ; ; ; ;
8908;447;397;399;0	653;0	550;716	072;3	065;0;400;444;0	392;0	536;712	563;3	302;0; ; ; ; ; ; ; ;
8928;448;404;417;0	653;0	550;716	072;3	154;0;399;446;0	393;0	536;712	563;3	311;0; ; ; ; ; ; ; ;
8948;449;411;420;0	653;0	550;716	171;3	123;0;397;448;0	393;0	536;711	360;3	314;0; ; ; ; ; ; ; ;
8968;450;382;411;0	653;0	550;716	171;3	200;0;397;406;0	393;0	536;711	360;3	273;0; ; ; ; ; ; ; ;
8988;451;388;398;0	653;0	549;716	171;3	093;0;422;376;0	393;0	536;711	360;3	290;0; ; ; ; ; ; ; ;
9008;452;405;448;0	653;0	550;716	171;3	325;0;400;418;0	393;0	536;711	360;3	294;0;25;391;412; ; ; ; ;
9028;453;378;413;0	653;0	550;716	171;3	154;0;394;443;0	393;0	536;711	360;3	312;0;25;391;412; ; ; ; ;
9048;454;385;419;0	653;0	550;716	149;3	154;0;401;441;0	393;0	536;710	802;3	318;0;25;391;412; ; ; ; ;
9068;455;392;430;0	654;0	550;716	149;3	185;0;384;407;0	393;0	536;710	802;3	227;0;25;391;412; ; ; ; ;
9088;456;380;375;0	654;0	550;716	149;3	091;0;385;422;0	393;0	536;710	802;3	227;0;25;391;412; ; ; ; ;
9108;457;391;426;0	654;0	550;716	149;3	137;0;399;372;0	393;0	536;710	802;3	240;0;25;391;412; ; ; ; ;
9128;458;393;411;0	654;0	550;716	149;3	068;0;394;408;0	393;0	536;710	802;3	228;0;25;391;412; ; ; ; ;
9148;459;388;393;0	654;0	550;718	294;3	084;0;399;402;0	393;0	536;711	124;3	234;0;25;391;412; ; ; ; ;
9168;460;401;440;0	654;0	550;718	294;3	317;0;400;408;0	393;0	536;711	124;3	275;0;25;391;412; ; ; ; ;
9188;461;382;419;0	654;0	550;718	294;3	110;0;404;393;0	393;0	536;711	124;3	256;0;25;391;412; ; ; ; ;
9207;462;389;430;0	654;0	550;718	294;3	180;0;376;468;0	393;0	536;711	124;3	381;0; ; ; ; ; ; ; ;
9227;463;416;450;0	654;0	550;718	294;3	437;0;392;419;0	393;0	536;711	124;3	230;0; ; ; ; ; ; ; ;
9247;464;410;443;0	654;0	550;718	423;3	362;0;387;431;0	393;0	536;712	347;3	268;0; ; ; ; ; ; ; ;
9267;465;391;409;0	654;0	550;718	423;3	123;0;403;386;0	393;0	536;712	347;3	271;0; ; ; ; ; ; ; ;
9287;466;387;398;0	654;0	550;718	423;3	163;0;366;435;0	393;0	536;712	347;3	435;0; ; ; ; ; ; ; ;
9307;467;405;423;0	654;0	550;718	423;3	246;0;382;442;0	393;0	536;712	347;3	349;0; ; ; ; ; ; ; ;
9327;468;425;429;0	654;0	550;718	423;3	229;0;417;402;0	394;0	536;712	347;3	316;0; ; ; ; ; ; ; ;
9347;469;430;436;0	654;0	550;716	533;3	205;0;404;431;0	394;0	536;710	487;3	372;0; ; ; ; ; ; ; ;
9367;470;396;410;0	654;0	549;716	533;3	162;0;407;417;0	394;0	536;710	487;3	390;0; ; ; ; ; ; ; ;
9387;471;394;405;0	654;0	549;716	533;3	175;0;409;386;0	393;0	535;710	487;3	522;0; ; ; ; ; ; ; ;
9407;472;393;434;0	654;0	549;716	533;3	271;0;378;424;0	393;0	535;710	487;3	373;0; ; ; ; ; ; ; ;
9427;473;381;399;0	654;0	549;716	533;3	184;0;396;401;0	393;0	535;710	487;3	310;0; ; ; ; ; ; ; ;
9447;474;378;406;0	654;0	549;717	926;3	225;0;388;392;0	393;0	535;712	166;3	340;0; ; ; ; ; ; ; ;
9467;475;388;432;0	654;0	549;717	926;3	228;0;391;444;0	393;0	535;712	166;3	407;0; ; ; ; ; ; ; ;
9486;476;371;393;0	654;0	549;717	926;3	171;0;394;395;0	393;0	535;712	166;3	369;0;26;398;420; ; ; ; ;
9506;477;385;410;0	654;0	548;717	926;3	232;0;403;398;0	393;0	534;712	166;3	332;0;26;398;420; ; ; ; ;
9526;478;394;440;0	654;0	548;717	926;3	254;0;395;401;0	393;0	534;712	166;3	341;0;26;398;420; ; ; ; ;
9546;479;387;426;0	654;0	548;717	406;3	241;0;397;404;0	393;0	534;712	241;3	351;0;26;398;420; ; ; ; ;
9566;480;397;453;0	654;0	548;717	406;3	337;0;407;386;0	393;0	534;712	241;3	420;0;26;398;420; ; ; ; ;
9586;481;407;437;0	654;0	548;717	406;3	219;0;389;418;0	393;0	534;712	241;3	312;0;26;398;420; ; ; ; ;
9606;482;423;460;0	653;0	548;717	406;3	515;0;392;413;0	393;0	534;712	241;3	359;0;26;398;420; ; ; ; ;
9626;483;388;396;0	653;0	548;717	406;3	127;0;402;403;0	392;0	534;712	241;3	391;0;27;395;417; ; ; ; ;
9646;484;397;391;0	653;0	547;715	822;3	188;0;393;419;0	392;0	534;711	239;3	341;0;27;395;417; ; ; ; ;
9666;485;404;432;0	653;0	547;715	822;3	192;0;405;398;0	392;0	534;711	239;3	366;0;27;395;417; ; ; ; ;
9686;486;376;431;0	652;0	547;715	822;3	316;0;388;393;0	392;0	534;711	239;3	326;0;27;395;417; ; ; ; ;
9706;487;401;409;0	652;0	547;715	822;3	244;0;401;405;0	391;0	534;711	239;3	328;0;27;395;417; ; ; ; ;
9726;488;407;446;0	652;0	547;715	822;3	274;0;402;406;0	391;0	534;711	239;3	228;0;27;395;417; ; ; ; ;
9746;489;397;438;0	652;0	547;720	517;3	256;0;397;407;0	391;0	534;712	060;3	201;0;27;395;417; ; ; ; ;
9766;490;387;434;0	652;0	547;720	517;3	290;0;399;426;0	391;0	533;712	060;3	363;0;27;395;417; ; ; ; ;
9786;491;383;411;0	652;0	547;720	517;3	206;0;388;420;0	391;0	533;712	060;3	393;0;27;395;417; ; ; ; ;
9805;492;407;422;0	652;0	547;720	517;3	132;0;395;419;0	391;0	533;712	060;3	322;0;27;395;417; ; ; ; ;
9825;493;375;393;0	651;0	546;720	517;3	147;0;382;407;0	391;0	533;712	060;3	334;0;28;388;407; ; ; ; ;
9845;494;377;394;0	651;0	546;716	709;3	146;0;382;403;0	391;0	533;711	530;3	326;0;28;388;407; ; ; ; ;
9865;495;392;417;0	651;0	546;716	709;3	189;0;387;404;0	391;0	533;711	530;3	356;0;28;388;407; ; ; ; ;
9885;496;393;407;0	651;0	546;716	709;3	148;0;397;413;0	391;0	533;711	530;3	266;0;28;388;407; ; ; ; ;
9905;497;403;441;0	651;0	546;716	709;3	286;0;403;392;0	391;0	533;711	530;3	347;0;28;388;407; ; ; ; ;
9925;498;378;381;0	651;0	546;716	709;3	149;0;382;428;0	391;0	533;711	530;3	283;0;28;388;407; ; ; ; ;
9945;499;380;382;0	651;0	546;715	627;3	191;0;387;427;0	391;0	533;709	754;3	308;0;28;388;407; ; ; ; ;
9965;500;424;479;0	652;0	546;715	627;3	574;0;384;400;0	391;0	533;709	754;3	345;0; ; ; ; ; ; ; ;
9985;501;383;432;0	652;0	546;715	627;3	116;0;389;374;0	391;0	533;709	754;3	307;0; ; ; ; ; ; ; ;
10005;502;381;417;0	652;0	546;715	627;3	142;0;370;428;0	391;0	532;709	754;3	272;0; ; ; ; ; ; ; ;
10025;503;364;419;0	652;0	546;715	627;3	060;0;387;442;0	391;0	532;709	754;3	388;0; ; ; ; ; ; ; ;
10045;504;360;419;0	652;0	546;717	202;3	057;0;381;453;0	391;0	532;713	046;3	379;0; ; ; ; ; ; ; ;
10065;505;371;439;0	652;0	546;717	202;3	198;0;374;444;0	392;0	532;713	046;3	379;0; ; ; ; ; ; ; ;
10085;506;383;392;0	652;0	546;717	202;3	198;0;374;422;0	392;0	533;713	046;3	353;0; ; ; ; ; ; ; ;
10104;507;407;418;0	652;0	547;717	202;3	200;0;402;379;0	392;0	533;713	046;3	388;0; ; ; ; ; ; ; ;
10125;508;379;410;0	652;0	547;717	202;3	338;0;387;400;0	392;0	533;713	046;3	262;0; ; ; ; ; ; ; ;
10144;509;386;403;0	652;0	547;714	310;3	337;0;395;381;0	392;0	533;709	730;3	233;0; ; ; ; ; ; ; ;
10165;510;398;388;0	652;0	546;714	310;3	078;0;377;406;0	392;0	533;709	730;3	270;0; ; ; ; ; ; ; ;
10184;511;382;357;0	652;0	546;714	310;3	089;0;385;369;0	392;0	533;709	730;3	264;0; ; ; ; ; ; ; ;
10205;512;411;410;0	652;0	547;714	310;3	256;0;380;385;0	392;0	533;709	730;3	324;0;29;390;383; ; ; ; ;
10224;513;413;413;0	652;0	547;714	310;3	276;0;383;366;0	392;0	533;709	730;3	366;0;29;390;383; ; ; ; ;
10245;514;415;415;0	652;0	547;717	564;3	311;0;381;368;0	392;0	533;712	049;3	396;0;29;390;383; ; ; ; ;
10264;515;377;360;0	652;0	547;717	564;3	186;0;381;382;0	392;0	533;712	049;3	224;0;29;390;383; ; ; ; ;
10285;516;367;363;0	652;0	547;717	564;3	172;0;381;389;0	392;0	533;712	049;3	264;0;29;390;383; ; ; ; ;
10304;517;376;381;0	652;0	547;717	564;3	129;0;387;390;0	392;0	533;712	049;3	291;0;29;390;383; ; ; ; ;
10325;518;404;420;0	653;0	547;717	564;3	241;0;392;359;0	392;0	533;712	049;3	225;0;29;390;383; ; ; ; ;
10344;519;403;430;0	653;0	547;719	059;3	235;0;395;361;0	392;0	533;712	810;3	256;0;29;390;383; ; ; ; ;
10365;520;394;375;0	652;0	547;719	059;3	162;0;405;369;0	392;0	533;712	810;3	345;0;29;390;383; ; ; ; ;
10384;521;520;225;0	651;0	545;719	059;3	132;0;506;254;0	391;0	532;712	810;3	320;0; ; ; ; ; ; ; ;
10405;522;516;163;0	650;0	544;719	059;3	220;0;533;206;0	391;0	531;712	810;3	243;0;30;519;202; ; ; ; ;
10423;523;516;171;0	650;0	544;719	059;3	138;0;534;196;0	390;0	531;712	810;3	331;0;30;519;202; ; ; ; ;
10445;524;516;186;0	650;0	544;713	635;3	147;0;529;191;0	390;0	531;708	856;3	280;0;30;519;202; ; ; ; ;
10463;525;513;202;0	650;0	544;713	635;3	116;0;507;206;0	390;0	531;708	856;3	239;0;30;519;202; ; ; ; ;
10485;526;516;194;0	651;0	545;713	635;3	161;0;515;206;0	390;0	531;708	856;3	320;0;30;519;202; ; ; ; ;
10503;527;521;210;0	651;0	545;713	635;3	099;0;513;187;0	390;0	531;708	856;3	266;0;30;519;202; ; ; ; ;
10525;528;526;203;0	651;0	545;713	635;3	101;0;518;213;0	390;0	531;708	856;3	318;0;30;519;202; ; ; ; ;
10543;529;530;203;0	651;0	544;713	217;3	101;0;519;207;0	390;0	531;709	843;3	303;0;30;519;202; ; ; ; ;
10565;530;508;197;0	651;0	544;713	217;3	104;0;524;209;0	390;0	531;709	843;3	239;0;30;519;202; ; ; ; ;
10583;531;512;197;0	651;0	544;713	217;3	127;0;533;201;0	390;0	531;709	843;3	354;0;30;519;202; ; ; ; ;
10605;532;513;177;0	651;0	544;713	217;3	109;0;534;203;0	391;0	531;709	843;3	299;0;30;519;202; ; ; ; ;
10623;533;523;193;0	651;0	545;713	217;3	208;0;533;202;0	391;0	531;709	843;3	259;0;30;519;202; ; ; ; ;
10645;534;527;187;0	651;0	545;713	300;3	224;0;533;205;0	391;0	531;708	284;3	297;0;30;519;202; ; ; ; ;
10663;535;514;186;0	651;0	545;713	300;3	112;0;526;215;0	391;0	531;708	284;3	340;0;30;519;202; ; ; ; ;
10685;536;504;190;0	651;0	545;713	300;3	192;0;530;217;0	391;0	531;708	284;3	314;0;30;519;202; ; ; ; ;
10702;537;524;208;0	651;0	545;713	300;3	192;0;530;202;0	391;0	531;708	284;3	295;0;30;519;202; ; ; ; ;
10722;538;518;214;0	651;0	545;713	300;3	174;0;529;213;0	391;0	531;708	284;3	339;0;30;519;202; ; ; ; ;
10742;539;518;219;0	652;0	545;712	816;3	166;0;528;213;0	391;0	531;705	927;3	310;0;30;519;202; ; ; ; ;
10762;540;520;199;0	652;0	545;712	816;3	135;0;515;226;0	391;0	531;705	927;3	240;0;30;519;202; ; ; ; ;
10782;541;524;195;0	652;0	545;712	816;3	048;0;510;210;0	391;0	531;705	927;3	225;0;30;519;202; ; ; ; ;
10802;542;521;184;0	652;0	545;712	816;3	078;0;518;220;0	391;0	531;705	927;3	333;0;30;519;202; ; ; ; ;
10822;543;505;185;0	652;0	545;712	816;3	126;0;516;227;0	391;0	531;705	927;3	299;0;30;519;202; ; ; ; ;
10842;544;506;182;0	652;0	545;714	755;3	097;0;516;224;0	391;0	531;704	037;3	315;0;30;519;202; ; ; ; ;
10862;545;512;215;0	652;0	545;714	755;3	091;0;524;209;0	391;0	531;704	037;3	231;0;30;519;202; ; ; ; ;
10882;546;510;193;0	652;0	545;714	755;3	134;0;529;215;0	391;0	531;704	037;3	319;0;30;519;202; ; ; ; ;
10902;547;516;222;0	652;0	545;714	755;3	120;0;516;248;0	391;0	531;704	037;3	245;0; ; ; ; ; ; ; ;
10922;548;521;215;0	652;0	546;714	755;3	097;0;532;229;0	391;0	532;704	037;3	304;0; ; ; ; ; ; ; ;
10942;549;522;212;0	651;0	546;713	799;3	112;0;531;235;0	391;0	533;709	318;3	298;0; ; ; ; ; ; ; ;
10962;550;520;243;0	652;0	547;713	799;3	158;0;536;296;0	391;0	533;709	318;3	267;0;31;534;287; ; ; ; ;
10982;551;530;257;0	652;0	547;713	799;3	089;0;516;320;0	391;0	533;709	318;3	311;0;31;534;287; ; ; ; ;
11002;552;534;278;0	652;0	547;713	799;3	125;0;545;288;0	391;0	533;709	318;3	209;0;31;534;287; ; ; ; ;
11021;553;533;290;0	652;0	547;713	799;3	198;0;546;283;0	391;0	533;709	318;3	262;0;31;534;287; ; ; ; ;
11041;554;535;301;0	652;0	546;714	460;3	179;0;550;285;0	391;0	533;710	206;3	262;0;31;534;287; ; ; ; ;
11061;555;533;279;0	652;0	546;714	460;3	079;0;539;300;0	391;0	533;710	206;3	287;0;31;534;287; ; ; ; ;
11081;556;521;261;0	652;0	546;714	460;3	171;0;544;301;0	391;0	533;710	206;3	324;0;31;534;287; ; ; ; ;
11101;557;528;316;0	652;0	547;714	460;3	183;0;529;290;0	391;0	533;710	206;3	295;0;31;534;287; ; ; ; ;
11121;558;526;295;0	652;0	547;714	460;3	162;0;539;268;0	391;0	533;710	206;3	260;0;31;534;287; ; ; ; ;
11141;559;526;299;0	651;0	548;715	619;3	168;0;537;260;0	391;0	534;712	986;3	281;0;31;534;287; ; ; ; ;
11161;560;562;440;0	652;0	549;715	619;3	232;0;542;449;0	392;0	535;712	986;3	347;0; ; ; ; ; ; ; ;
11181;561;551;453;0	652;0	549;715	619;3	264;0;540;449;0	392;0	535;712	986;3	320;0; ; ; ; ; ; ; ;
11201;562;549;417;0	652;0	549;715	619;3	180;0;536;448;0	392;0	535;712	986;3	295;0; ; ; ; ; ; ; ;
11221;563;554;484;0	652;0	549;715	619;3	456;0;540;451;0	392;0	535;712	986;3	413;0;32;546;451; ; ; ; ;
11241;564;555;483;0	652;0	549;718	406;3	482;0;540;451;0	391;0	535;711	864;3	394;0;32;546;451; ; ; ; ;
11260;565;550;421;0	652;0	549;718	406;3	261;0;534;459;0	391;0	535;711	864;3	398;0;32;546;451; ; ; ; ;
11280;566;533;443;0	652;0	549;718	406;3	259;0;534;443;0	391;0	535;711	864;3	378;0;32;546;451; ; ; ; ;
11300;567;563;472;0	652;0	549;718	406;3	427;0;542;457;0	391;0	535;711	864;3	352;0;32;546;451; ; ; ; ;
11320;568;572;448;0	652;0	549;718	406;3	320;0;536;458;0	391;0	535;711	864;3	341;0;32;546;451; ; ; ; ;
11340;569;573;461;0	652;0	549;717	605;3	362;0;538;453;0	391;0	535;712	143;3	332;0;32;546;451; ; ; ; ;
11360;570;547;421;0	652;0	549;717	605;3	251;0;537;447;0	391;0	535;712	143;3	325;0;32;546;451; ; ; ; ;
11380;571;580;447;0	652;0	549;717	605;3	270;0;540;446;0	391;0	535;712	143;3	399;0;32;546;451; ; ; ; ;
11400;572;566;454;0	652;0	549;717	605;3	263;0;521;463;0	392;0	535;712	143;3	433;0;32;546;451; ; ; ; ;
11420;573;558;449;0	652;0	549;717	605;3	252;0;522;444;0	392;0	535;712	143;3	416;0;32;546;451; ; ; ; ;
11440;574;567;453;0	652;0	549;715	745;3	252;0;524;449;0	392;0	535;713	175;3	438;0;32;546;451; ; ; ; ;
11460;575;541;414;0	652;0	549;715	745;3	186;0;547;423;0	392;0	535;713	175;3	484;0; ; ; ; ; ; ; ;
11480;576;537;460;0	652;0	549;715	745;3	409;0;536;421;0	392;0	535;713	175;3	341;0; ; ; ; ; ; ; ;
11500;577;555;503;0	652;0	549;715	745;3	621;0;537;438;0	392;0	535;713	175;3	373;0; ; ; ; ; ; ; ;
11520;578;547;456;0	652;0	548;715	745;3	392;0;540;435;0	392;0	535;713	175;3	405;0; ; ; ; ; ; ; ;
11540;579;549;468;0	652;0	548;715	922;3	457;0;541;432;0	392;0	535;712	539;3	331;0; ; ; ; ; ; ; ;
11560;580;541;385;0	652;0	548;715	922;3	273;0;538;435;0	392;0	535;712	539;3	319;0; ; ; ; ; ; ; ;
11579;581;559;504;0	652;0	549;715	922;3	544;0;554;428;0	392;0	535;712	539;3	379;0; ; ; ; ; ; ; ;
11599;582;530;449;0	652;0	549;715	922;3	375;0;533;424;0	392;0	535;712	539;3	326;0; ; ; ; ; ; ; ;
11619;583;555;452;0	652;0	549;715	922;3	360;0;532;448;0	392;0	535;712	539;3	369;0; ; ; ; ; ; ; ;
11639;584;548;456;0	653;0	549;717	423;3	351;0;532;445;0	392;0	535;712	852;3	350;0; ; ; ; ; ; ; ;
11659;585;544;377;0	653;0	549;717	423;3	213;0;526;440;0	392;0	535;712	852;3	356;0; ; ; ; ; ; ; ;
11679;586;537;397;0	653;0	549;717	423;3	242;0;533;429;0	392;0	535;712	852;3	282;0; ; ; ; ; ; ; ;
11699;587;534;360;0	653;0	549;717	423;3	210;0;529;441;0	392;0	535;712	852;3	321;0; ; ; ; ; ; ; ;
11719;588;541;438;0	653;0	549;717	423;3	258;0;519;432;0	392;0	535;712	852;3	290;0; ; ; ; ; ; ; ;
11739;589;542;440;0	653;0	549;716	277;3	247;0;522;437;0	392;0	535;712	617;3	305;0; ; ; ; ; ; ; ;
11759;590;508;363;0	653;0	549;716	277;3	166;0;509;430;0	393;0	535;712	617;3	306;0; ; ; ; ; ; ; ;
11779;591;381;419;0	655;0	549;716	277;3	152;0;382;419;0	395;0	535;712	617;3	192;0;33;392;424; ; ; ; ;
11799;592;409;445;0	655;0	549;716	277;3	175;0;381;439;0	395;0	535;712	617;3	331;0;33;392;424; ; ; ; ;
11819;593;389;406;0	655;0	549;716	277;3	007;0;374;439;0	395;0	535;712	617;3	294;0;33;392;424; ; ; ; ;
11839;594;401;408;0	655;0	549;718	938;3	003;0;373;441;0	395;0	535;708	906;3	254;0;33;392;424; ; ; ; ;
11858;595;401;403;0	656;0	549;718	938;3	126;0;387;407;0	395;0	535;708	906;3	171;0;33;392;424; ; ; ; ;
11878;596;412;442;0	656;0	549;718	938;3	316;0;395;417;0	396;0	535;708	906;3	240;0;33;392;424; ; ; ; ;
11898;597;382;391;0	656;0	549;718	938;3	087;0;387;394;0	396;0	535;708	906;3	224;0;34;383;409; ; ; ; ;
11918;598;389;443;0	656;0	549;718	938;3	283;0;399;394;0	396;0	535;708	906;3	287;0;34;383;409; ; ; ; ;
11938;599;387;427;0	656;0	549;717	583;3	190;0;398;393;0	396;0	535;710	318;3	304;0;34;383;409; ; ; ; ;
11958;600;379;410;0	656;0	549;717	583;3	167;0;381;444;0	396;0	535;710	318;3	393;0;34;383;409; ; ; ; ;
11978;601;357;411;0	656;0	549;717	583;3	188;0;382;406;0	396;0	535;710	318;3	191;0;34;383;409; ; ; ; ;
11998;602;366;395;0	656;0	549;717	583;3	170;0;389;407;0	396;0	535;710	318;3	291;0;34;383;409; ; ; ; ;
12018;603;382;396;0	657;0	549;717	583;3	140;0;390;401;0	396;0	535;710	318;3	214;0;34;383;409; ; ; ; ;
12038;604;374;397;0	657;0	549;716	849;3	141;0;390;402;0	396;0	535;707	439;3	242;0;34;383;409; ; ; ; ;
12058;605;395;429;0	657;0	549;716	849;3	270;0;388;436;0	396;0	535;707	439;3	348;0; ; ; ; ; ; ; ;
12078;606;371;406;0	657;0	549;716	849;3	166;0;389;401;0	396;0	535;707	439;3	222;0;35;411;418; ; ; ; ;
12098;607;387;397;0	657;0	549;716	849;3	128;0;383;402;0	396;0	535;707	439;3	318;0;35;411;418; ; ; ; ;
12118;608;396;407;0	656;0	549;716	849;3	212;0;399;394;0	396;0	535;707	439;3	368;0;35;411;418; ; ; ; ;
12138;609;389;406;0	656;0	549;716	335;3	144;0;399;393;0	396;0	535;706	660;3	327;0;35;411;418; ; ; ; ;
12158;610;383;408;0	656;0	549;716	335;3	217;0;384;440;0	396;0	535;706	660;3	376;0;35;411;418; ; ; ; ;
12177;611;381;400;0	656;0	549;716	335;3	224;0;384;431;0	395;0	535;706	660;3	268;0;35;411;418; ; ; ; ;
12197;612;386;412;0	656;0	549;716	335;3	227;0;376;428;0	395;0	535;706	660;3	346;0;35;411;418; ; ; ; ;
12217;613;394;427;0	656;0	549;716	335;3	241;0;405;410;0	395;0	535;706	660;3	283;0;35;411;418; ; ; ; ;
12237;614;396;425;0	655;0	549;719	373;3	261;0;404;403;0	395;0	535;706	017;3	310;0;35;411;418; ; ; ; ;
12257;615;427;419;0	654;0	549;719	373;3	196;0;431;405;0	394;0	535;706	017;3	309;0;35;411;418; ; ; ; ;
12277;616;415;405;0	654;0	549;719	373;3	216;0;449;432;0	394;0	535;706	017;3	336;0;35;411;418; ; ; ; ;
12297;617;419;425;0	654;0	548;719	373;3	215;0;428;438;0	393;0	535;706	017;3	350;0;35;411;418; ; ; ; ;
12317;618;441;439;0	653;0	548;719	373;3	263;0;429;430;0	393;0	535;706	017;3	352;0;35;411;418; ; ; ; ;
12337;619;435;440;0	653;0	548;716	625;3	266;0;433;430;0	393;0	535;708	373;3	364;0;35;411;418; ; ; ; ;
12357;620;434;445;0	653;0	548;716	625;3	214;0;436;418;0	393;0	535;708	373;3	293;0;35;411;418; ; ; ; ;
12377;621;434;451;0	653;0	548;716	625;3	221;0;449;395;0	393;0	535;708	373;3	276;0;35;411;418; ; ; ; ;
12397;622;421;432;0	653;0	548;716	625;3	135;0;435;402;0	392;0	535;708	373;3	279;0;35;411;418; ; ; ; ;
12417;623;429;443;0	653;0	548;716	625;3	219;0;422;453;0	392;0	534;708	373;3	391;0; ; ; ; ; ; ; ;
12437;624;429;440;0	653;0	548;718	314;3	197;0;423;445;0	392;0	534;710	534;3	401;0; ; ; ; ; ; ; ;
12456;625;417;447;0	653;0	548;718	314;3	142;0;442;443;0	392;0	534;710	534;3	291;0; ; ; ; ; ; ; ;
12476;626;427;392;0	653;0	548;718	314;3	092;0;423;434;0	392;0	534;710	534;3	311;0; ; ; ; ; ; ; ;
12496;627;367;404;0	653;0	548;718	314;3	103;0;378;406;0	393;0	534;710	534;3	281;0; ; ; ; ; ; ; ;
12516;628;379;396;0	653;0	548;718	314;3	238;0;379;366;0	393;0	534;710	534;3	228;0; ; ; ; ; ; ; ;
12536;629;392;398;0	653;0	548;720	918;3	236;0;378;352;0	393;0	534;707	044;3	210;0; ; ; ; ; ; ; ;
12556;630;354;349;0	654;0	548;720	918;3	127;0;380;387;0	393;0	534;707	044;3	197;0; ; ; ; ; ; ; ;
12576;631;389;438;0	654;0	548;720	918;3	282;0;373;418;0	393;0	534;707	044;3	303;0; ; ; ; ; ; ; ;
12596;632;376;402;0	654;0	548;720	918;3	189;0;376;421;0	393;0	534;707	044;3	308;0; ; ; ; ; ; ; ;
12616;633;367;415;0	654;0	548;720	918;3	220;0;397;392;0	393;0	534;707	044;3	289;0; ; ; ; ; ; ; ;
12636;634;379;398;0	654;0	547;718	188;3	157;0;397;408;0	393;0	534;708	959;3	295;0; ; ; ; ; ; ; ;
12656;635;371;394;0	654;0	547;718	188;3	252;0;369;475;0	393;0	533;708	959;3	540;0; ; ; ; ; ; ; ;
12676;636;378;394;0	654;0	547;718	188;3	158;0;374;422;0	393;0	533;708	959;3	283;0; ; ; ; ; ; ; ;
12696;637;299;392;0	655;0	547;718	188;3	205;0;297;354;0	394;0	533;708	959;3	331;0; ; ; ; ; ; ; ;
12716;638;269;407;0	655;0	547;718	188;3	177;0;279;390;0	395;0	533;708	959;3	339;0;36;263;404; ; ; ; ;
12736;639;236;409;0	655;0	547;715	562;3	188;0;264;355;0	395;0	533;711	232;3	357;0;36;263;404; ; ; ; ;
12756;640;278;431;0	655;0	547;715	562;3	163;0;254;376;0	394;0	533;711	232;3	256;0;36;263;404; ; ; ; ;
12775;641;254;403;0	655;0	547;715	562;3	248;0;264;423;0	394;0	533;711	232;3	332;0;36;263;404; ; ; ; ;
12795;642;280;419;0	654;0	547;715	562;3	191;0;282;417;0	394;0	533;711	232;3	427;0;36;263;404; ; ; ; ;
12815;643;263;410;0	654;0	547;715	562;3	210;0;254;386;0	394;0	533;711	232;3	240;0;36;263;404; ; ; ; ;
12835;644;273;418;0	654;0	547;715	593;3	242;0;264;408;0	394;0	534;711	897;3	304;0;36;263;404; ; ; ; ;
12855;645;233;437;0	655;0	547;715	593;3	129;0;221;393;0	394;0	534;711	897;3	243;0;37;233;443; ; ; ; ;
12875;646;230;432;0	655;0	547;715	593;3	087;0;236;434;0	394;0	534;711	897;3	354;0;37;233;443; ; ; ; ;
12895;647;245;456;0	655;0	547;715	593;3	221;0;214;459;0	394;0	534;711	897;3	414;0;37;233;443; ; ; ; ;
12915;648;237;438;0	655;0	548;715	593;3	142;0;219;434;0	395;0	534;711	897;3	302;0;37;233;443; ; ; ; ;
12935;649;240;440;0	655;0	548;717	255;3	162;0;223;444;0	395;0	534;711	153;3	374;0;37;233;443; ; ; ; ;
12955;650;212;414;0	656;0	548;717	255;3	167;0;224;469;0	395;0	534;711	153;3	418;0;37;233;443; ; ; ; ;
12975;651;225;438;0	656;0	548;717	255;3	148;0;235;458;0	395;0	534;711	153;3	394;0;37;233;443; ; ; ; ;
12995;652;264;460;0	656;0	548;717	255;3	330;0;219;435;0	396;0	534;711	153;3	387;0;37;233;443; ; ; ; ;
13015;653;229;429;0	656;0	548;717	255;3	168;0;238;459;0	396;0	534;711	153;3	477;0;37;233;443; ; ; ; ;
13035;654;248;436;0	656;0	548;713	738;3	189;0;232;451;0	396;0	534;713	568;3	480;0;37;233;443; ; ; ; ;
13054;655;253;455;0	656;0	548;713	738;3	228;0;206;420;0	396;0	534;713	568;3	277;0;37;233;443; ; ; ; ;
13074;656;245;445;0	656;0	548;713	738;3	218;0;228;460;0	396;0	534;713	568;3	367;0;37;233;443; ; ; ; ;
13094;657;259;458;0	656;0	548;713	738;3	321;0;212;415;0	396;0	534;713	568;3	359;0;37;233;443; ; ; ; ;
13114;658;253;442;0	656;0	548;713	738;3	252;0;228;423;0	396;0	534;713	568;3	419;0;37;233;443; ; ; ; ;
13134;659;251;444;0	656;0	548;716	176;3	286;0;222;433;0	396;0	534;712	260;3	427;0;37;233;443; ; ; ; ;
13154;660;224;444;0	656;0	548;716	176;3	194;0;237;456;0	396;0	534;712	260;3	528;0;37;233;443; ; ; ; ;
13174;661;230;448;0	656;0	548;716	176;3	159;0;238;455;0	396;0	534;712	260;3	433;0;37;233;443; ; ; ; ;
13194;662;233;447;0	656;0	548;716	176;3	158;0;221;394;0	396;0	534;712	260;3	298;0; ; ; ; ; ; ; ;
13214;663;249;445;0	656;0	548;716	176;3	170;0;224;429;0	396;0	534;712	260;3	372;0; ; ; ; ; ; ; ;
13234;664;255;447;0	656;0	548;716	404;3	174;0;229;412;0	396;0	534;712	299;3	307;0; ; ; ; ; ; ; ;
13254;665;227;431;0	656;0	548;716	404;3	108;0;251;477;0	396;0	534;712	299;3	491;0; ; ; ; ; ; ; ;
13274;666;195;400;0	656;0	548;716	404;3	285;0;223;454;0	396;0	534;712	299;3	288;0; ; ; ; ; ; ; ;
13294;667;244;458;0	656;0	548;716	404;3	198;0;240;427;0	396;0	535;712	299;3	309;0; ; ; ; ; ; ; ;
13314;668;227;443;0	656;0	549;716	404;3	136;0;228;435;0	396;0	535;712	299;3	279;0; ; ; ; ; ; ; ;
13334;669;223;442;0	656;0	549;716	933;3	208;0;235;444;0	396;0	535;710	477;3	275;0; ; ; ; ; ; ; ;
13354;670;240;452;0	656;0	549;716	933;3	201;0;248;448;0	396;0	535;710	477;3	466;0; ; ; ; ; ; ; ;
13373;671;231;452;0	656;0	549;716	933;3	180;0;215;398;0	396;0	535;710	477;3	213;0; ; ; ; ; ; ; ;
13393;672;206;414;0	656;0	549;716	933;3	036;0;222;411;0	396;0	535;710	477;3	252;0; ; ; ; ; ; ; ;
13413;673;225;440;0	656;0	549;716	933;3	179;0;225;425;0	395;0	535;710	477;3	227;0; ; ; ; ; ; ; ;
13433;674;214;429;0	656;0	549;717	790;3	134;0;229;402;0	395;0	535;710	493;3	245;0; ; ; ; ; ; ; ;
13453;675;209;449;0	656;0	549;717	790;3	115;0;233;459;0	395;0	535;710	493;3	347;0; ; ; ; ; ; ; ;
13473;676;267;405;0	655;0	549;717	790;3	102;0;274;412;0	395;0	535;710	493;3	368;0; ; ; ; ; ; ; ;
13493;677;356;335;0	654;0	548;717	790;3	137;0;407;355;0	394;0	534;710	493;3	226;0; ; ; ; ; ; ; ;
13513;678;414;317;0	653;0	547;717	790;3	121;0;391;335;0	393;0	534;710	493;3	223;0; ; ; ; ; ; ; ;
13533;679;467;300;0	653;0	547;715	827;3	115;0;374;313;0	393;0	534;711	757;3	225;0; ; ; ; ; ; ; ;
13553;680;423;386;0	653;0	547;715	827;3	317;0;424;313;0	393;0	534;711	757;3	232;0; ; ; ; ; ; ; ;
13573;681;398;310;0	653;0	547;715	827;3	069;0;422;356;0	393;0	534;711	757;3	349;0; ; ; ; ; ; ; ;
13593;682;394;311;0	653;0	547;715	827;3	120;0;419;331;0	393;0	533;711	757;3	199;0; ; ; ; ; ; ; ;
13613;683;415;345;0	653;0	547;715	827;3	086;0;408;374;0	393;0	533;711	757;3	299;0; ; ; ; ; ; ; ;
13633;684;401;305;0	653;0	547;714	558;3	104;0;406;370;0	393;0	533;713	813;3	334;0; ; ; ; ; ; ; ;
13652;685;424;362;0	653;0	547;714	558;3	150;0;406;362;0	392;0	533;713	813;3	289;0; ; ; ; ; ; ; ;
13673;686;430;286;0	653;0	547;714	558;3	026;0;415;349;0	392;0	534;713	813;3	255;0; ; ; ; ; ; ; ;
13692;687;428;331;0	653;0	547;714	558;3	058;0;428;318;0	392;0	534;713	813;3	239;0; ; ; ; ; ; ; ;
13712;688;417;325;0	653;0	547;714	558;3	075;0;418;363;0	392;0	533;713	813;3	304;0; ; ; ; ; ; ; ;
13732;689;419;315;0	653;0	547;717	559;3	104;0;424;349;0	392;0	534;713	482;3	282;0; ; ; ; ; ; ; ;
13752;690;413;339;0	652;0	547;717	559;3	188;0;400;378;0	392;0	534;713	482;3	437;0; ; ; ; ; ; ; ;
13772;691;404;311;0	652;0	547;717	559;3	095;0;407;330;0	392;0	534;713	482;3	326;0;38;414;347; ; ; ; ;
13792;692;416;334;0	652;0	547;717	559;3	158;0;418;342;0	391;0	534;713	482;3	334;0;38;414;347; ; ; ; ;
13812;693;414;336;0	652;0	547;717	559;3	206;0;422;365;0	391;0	534;713	482;3	313;0;38;414;347; ; ; ; ;
13832;694;412;329;0	652;0	547;714	979;3	166;0;427;346;0	391;0	534;710	925;3	301;0;38;414;347; ; ; ; ;
13852;695;406;332;0	652;0	547;714	979;3	201;0;413;359;0	391;0	534;710	925;3	341;0;38;414;347; ; ; ; ;
13872;696;417;370;0	652;0	547;714	979;3	266;0;399;366;0	391;0	534;710	925;3	313;0;38;414;347; ; ; ; ;
13892;697;403;323;0	652;0	547;714	979;3	180;0;409;345;0	391;0	534;710	925;3	328;0; ; ; ; ; ; ; ;
13912;698;414;311;0	652;0	547;714	979;3	257;0;411;340;0	391;0	534;710	925;3	370;0; ; ; ; ; ; ; ;
13932;699;410;317;0	652;0	547;714	949;3	225;0;407;333;0	391;0	534;712	828;3	371;0; ; ; ; ; ; ; ;
13951;700;380;369;0	652;0	548;714	949;3	154;0;346;422;0	392;0	534;712	828;3	382;0;39;361;387; ; ; ; ;
13971;701;351;363;0	652;0	548;714	949;3	120;0;369;385;0	392;0	535;712	828;3	396;0;39;361;387; ; ; ; ;
13991;702;360;368;0	652;0	548;714	949;3	123;0;355;383;0	392;0	535;712	828;3	314;0;39;361;387; ; ; ; ;
14011;703;362;395;0	652;0	548;714	949;3	097;0;369;381;0	392;0	535;712	828;3	299;0;39;361;387; ; ; ; ;
14031;704;366;394;0	652;0	548;715	984;3	094;0;364;380;0	392;0	535;712	433;3	283;0;39;361;387; ; ; ; ;
14051;705;354;396;0	652;0	548;715	984;3	217;0;352;388;0	392;0	535;712	433;3	385;0;39;361;387; ; ; ; ;
14071;706;374;405;0	652;0	548;715	984;3	206;0;356;414;0	392;0	535;712	433;3	350;0;39;361;387; ; ; ; ;
14091;707;356;404;0	652;0	548;715	984;3	197;0;377;351;0	392;0	535;712	433;3	336;0; ; ; ; ; ; ; ;
14111;708;347;393;0	653;0	548;715	984;3	138;0;361;395;0	392;0	535;712	433;3	322;0; ; ; ; ; ; ; ;
14131;709;352;396;0	653;0	548;716	971;3	128;0;368;395;0	392;0	535;709	804;3	297;0; ; ; ; ; ; ; ;
14151;710;324;377;0	653;0	548;716	971;3	080;0;346;407;0	393;0	535;709	804;3	376;0; ; ; ; ; ; ; ;
14171;711;312;429;0	653;0	549;716	971;3	130;0;317;445;0	393;0	535;709	804;3	285;0; ; ; ; ; ; ; ;
14191;712;337;417;0	654;0	549;716	971;3	147;0;320;415;0	393;0	535;709	804;3	268;0; ; ; ; ; ; ; ;
14211;713;344;437;0	654;0	549;716	971;3	218;0;313;481;0	393;0	535;709	804;3	493;0; ; ; ; ; ; ; ;
14230;714;349;436;0	654;0	549;716	341;3	250;0;313;480;0	393;0	535;713	353;3	470;0; ; ; ; ; ; ; ;
14250;715;314;436;0	654;0	549;716	341;3	216;0;321;415;0	393;0	535;713	353;3	314;0; ; ; ; ; ; ; ;
14270;716;273;389;0	654;0	549;716	341;3	261;0;316;453;0	393;0	535;713	353;3	417;0; ; ; ; ; ; ; ;
14290;717;325;428;0	654;0	549;716	341;3	226;0;316;458;0	393;0	535;713	353;3	438;0; ; ; ; ; ; ; ;
14310;718;314;414;0	654;0	549;716	341;3	106;0;312;452;0	393;0	535;713	353;3	294;0; ; ; ; ; ; ; ;
14330;719;306;398;0	654;0	549;716	838;3	112;0;311;453;0	393;0	535;713	049;3	347;0; ; ; ; ; ; ; ;
14350;720;350;445;0	654;0	549;716	838;3	293;0;343;409;0	393;0	535;713	049;3	296;0; ; ; ; ; ; ; ;
14370;721;316;406;0	654;0	549;716	838;3	147;0;339;368;0	394;0	535;713	049;3	314;0; ; ; ; ; ; ; ;
14390;722;341;419;0	654;0	549;716	838;3	160;0;318;408;0	394;0	535;713	049;3	290;0; ; ; ; ; ; ; ;
14410;723;328;422;0	654;0	549;716	838;3	123;0;322;459;0	394;0	535;713	049;3	504;0; ; ; ; ; ; ; ;
14430;724;340;426;0	654;0	549;715	716;3	114;0;314;454;0	394;0	535;711	230;3	516;0; ; ; ; ; ; ; ;
14450;725;380;415;0	654;0	548;715	716;3	240;0;373;388;0	394;0	535;711	230;3	365;0; ; ; ; ; ; ; ;
14470;726;415;462;0	654;0	549;715	716;3	684;0;379;420;0	394;0	535;711	230;3	301;0; ; ; ; ; ; ; ;
14490;727;363;403;0	654;0	549;715	716;3	143;0;380;382;0	394;0	535;711	230;3	350;0;40;371;397; ; ; ; ;
14510;728;380;399;0	655;0	549;715	716;3	277;0;362;410;0	394;0	535;711	230;3	289;0;40;371;397; ; ; ; ;
14530;729;382;393;0	655;0	549;718	075;3	378;0;365;394;0	394;0	535;712	427;3	306;0;40;371;397; ; ; ; ;
14549;730;366;395;0	655;0	549;718	075;3	176;0;373;411;0	394;0	535;712	427;3	372;0;40;371;397; ; ; ; ;
14569;731;360;389;0	655;0	549;718	075;3	104;0;363;401;0	394;0	535;712	427;3	219;0;40;371;397; ; ; ; ;
14589;732;390;434;0	655;0	549;718	075;3	278;0;379;389;0	394;0	535;712	427;3	384;0;40;371;397; ; ; ; ;
14609;733;371;388;0	654;0	549;718	075;3	142;0;371;395;0	394;0	535;712	427;3	275;0;40;371;397; ; ; ; ;
14629;734;374;405;0	654;0	549;715	118;3	134;0;370;389;0	394;0	535;712	504;3	348;0;40;371;397; ; ; ; ;
14649;735;370;370;0	654;0	549;715	118;3	086;0;364;399;0	394;0	535;712	504;3	360;0;40;371;397; ; ; ; ;
14669;736;404;446;0	654;0	549;715	118;3	397;0;377;388;0	393;0	535;712	504;3	190;0; ; ; ; ; ; ; ;
14689;737;347;350;0	654;0	549;715	118;2	895;0;377;320;0	393;0	535;712	504;3	232;0; ; ; ; ; ; ; ;
14709;738;377;398;0	654;0	549;715	118;3	043;0;359;422;0	393;0	535;712	504;3	256;0; ; ; ; ; ; ; ;
14729;739;380;412;0	654;0	549;717	642;3	080;0;365;401;0	393;0	536;712	796;3	282;0; ; ; ; ; ; ; ;
14749;740;365;368;0	654;0	549;717	642;3	073;0;395;358;0	393;0	536;712	796;3	313;0; ; ; ; ; ; ; ;
14769;741;388;364;0	654;0	549;717	642;3	076;0;385;360;0	393;0	536;712	796;3	334;0; ; ; ; ; ; ; ;
14789;742;437;342;0	653;0	549;717	642;3	081;0;431;379;0	392;0	535;712	796;3	217;0; ; ; ; ; ; ; ;
14809;743;454;319;0	652;0	548;717	642;3	138;0;458;322;0	392;0	535;712	796;3	230;0; ; ; ; ; ; ; ;
14828;744;472;311;0	652;0	548;714	268;3	131;0;477;327;0	392;0	535;709	761;3	230;0; ; ; ; ; ; ; ;
14848;745;450;298;0	652;0	548;714	268;3	075;0;448;338;0	392;0	535;709	761;3	221;0; ; ; ; ; ; ; ;
14868;746;454;347;0	652;0	548;714	268;3	110;0;446;357;0	392;0	535;709	761;3	224;0;41;452;329; ; ; ; ;
14888;747;440;342;0	652;0	548;714	268;3	087;0;456;332;0	392;0	534;709	761;3	189;0;41;452;329; ; ; ; ;
14908;748;454;301;0	652;0	548;714	268;3	019;0;453;351;0	392;0	534;709	761;3	189;0;41;452;329; ; ; ; ;
14928;749;451;325;0	652;0	548;714	132;3	026;0;456;338;0	391;0	534;713	141;3	204;0;41;452;329; ; ; ; ;
14948;750;463;308;0	652;0	548;714	132;2	998;0;470;341;0	391;0	534;713	141;3	279;0;41;452;329; ; ; ; ;
14968;751;455;325;0	652;0	548;714	132;2	981;0;454;339;0	391;0	534;713	141;3	195;0;41;452;329; ; ; ; ;
14988;752;440;301;0	652;0	548;714	132;3	054;0;456;327;0	391;0	534;713	141;3	190;0;41;452;329; ; ; ; ;
15008;753;459;341;0	652;0	547;714	132;3	067;0;446;333;0	391;0	534;713	141;3	227;0;41;452;329; ; ; ; ;
15028;754;456;338;0	652;0	547;715	362;3	086;0;444;328;0	391;0	534;713	693;3	237;0;41;452;329; ; ; ; ;
15048;755;443;324;0	652;0	547;715	362;3	064;0;458;338;0	391;0	534;713	693;3	234;0;41;452;329; ; ; ; ;
15068;756;424;408;0	652;0	548;715	362;3	187;0;427;409;0	391;0	535;713	693;3	206;0; ; ; ; ; ; ; ;
15088;757;454;454;0	652;0	548;715	362;3	365;0;431;432;0	391;0	535;713	693;3	440;0; ; ; ; ; ; ; ;
15108;758;426;374;0	652;0	548;715	362;3	097;0;428;427;0	391;0	535;713	693;3	241;0;42;441;402; ; ; ; ;
15128;759;437;379;0	652;0	548;715	780;3	207;0;429;425;0	391;0	535;709	121;3	267;0;42;441;402; ; ; ; ;
15147;760;442;393;0	652;0	548;715	780;3	085;0;448;386;0	391;0	535;709	121;3	303;0;42;441;402; ; ; ; ;
15167;761;442;432;0	652;0	548;715	780;3	217;0;447;388;0	391;0	535;709	121;3	284;0;42;441;402; ; ; ; ;
15187;762;433;397;0	652;0	549;715	780;3	105;0;448;386;0	391;0	535;709	121;3	254;0;42;441;402; ; ; ; ;
15207;763;437;415;0	652;0	549;715	780;3	099;0;451;401;0	391;0	535;709	121;3	267;0;42;441;402; ; ; ; ;
15227;764;436;427;0	652;0	548;715	955;3	139;0;452;402;0	391;0	535;710	321;3	257;0;42;441;402; ; ; ; ;
15247;765;404;425;0	653;0	548;715	955;3	145;0;392;423;0	392;0	535;710	321;3	287;0; ; ; ; ; ; ; ;
15267;766;411;385;0	653;0	548;715	955;3	095;0;400;436;0	392;0	535;710	321;3	357;0; ; ; ; ; ; ; ;
15287;767;428;374;0	653;0	548;715	955;3	173;0;411;353;0	392;0	535;710	321;3	246;0; ; ; ; ; ; ; ;
15307;768;419;407;0	653;0	548;715	955;3	146;0;378;464;0	392;0	534;710	321;3	489;0;43;409;406; ; ; ; ;
15327;769;424;383;0	653;0	548;715	569;3	139;0;384;452;0	392;0	534;711	863;3	504;0;43;409;406; ; ; ; ;
15347;770;390;405;0	653;0	548;715	569;3	087;0;414;386;0	392;0	534;711	863;3	315;0;43;409;406; ; ; ; ;
15367;771;401;413;0	653;0	548;715	569;3	141;0;414;372;0	392;0	534;711	863;3	365;0;43;409;406; ; ; ; ;
15387;772;429;443;0	653;0	548;715	569;3	276;0;419;375;0	392;0	534;711	863;3	330;0;43;409;406; ; ; ; ;
15407;773;421;401;0	653;0	548;715	569;3	184;0;418;395;0	392;0	534;711	863;3	314;0;43;409;406; ; ; ; ;
15426;774;416;412;0	653;0	548;717	688;3	253;0;417;391;0	392;0	534;709	437;3	319;0;43;409;406; ; ; ; ;
15446;775;409;399;0	653;0	547;717	688;3	141;0;386;440;0	392;0	534;709	437;3	348;0;43;409;406; ; ; ; ;
15466;776;418;436;0	653;0	547;717	688;3	353;0;412;365;0	392;0	534;709	437;3	288;0;43;409;406; ; ; ; ;
15486;777;411;434;0	653;0	547;717	688;3	317;0;393;420;0	392;0	533;709	437;3	248;0;43;409;406; ; ; ; ;
15506;778;452;383;0	652;0	547;717	688;3	200;0;479;384;0	391;0	534;709	437;3	294;0; ; ; ; ; ; ; ;
15526;779;458;400;0	652;0	547;718	015;3	303;0;495;407;0	391;0	534;710	821;3	288;0; ; ; ; ; ; ; ;
15546;780;438;394;0	652;0	547;718	015;3	186;0;487;416;0	391;0	534;710	821;3	256;0; ; ; ; ; ; ; ;
15566;781;472;433;0	652;0	547;718	015;3	199;0;451;453;0	391;0	534;710	821;3	317;0;44;445;414; ; ; ; ;
15586;782;462;389;0	652;0	547;718	015;3	167;0;452;451;0	391;0	533;710	821;3	393;0;44;445;414; ; ; ; ;
15606;783;467;439;0	652;0	547;718	015;3	199;0;457;433;0	391;0	533;710	821;3	386;0;44;445;414; ; ; ; ;
15626;784;469;426;0	652;0	547;717	536;3	186;0;459;452;0	391;0	533;711	262;3	382;0;44;445;414; ; ; ; ;
15646;785;451;387;0	652;0	547;717	536;3	162;0;449;438;0	391;0	533;711	262;3	374;0;44;445;414; ; ; ; ;
15666;786;436;389;0	652;0	547;717	536;3	166;0;454;435;0	391;0	533;711	262;3	303;0;44;445;414; ; ; ; ;
15686;787;423;372;0	652;0	547;717	536;3	236;0;447;433;0	391;0	533;711	262;3	371;0;44;445;414; ; ; ; ;
15706;788;407;377;0	652;0	547;717	536;3	089;0;454;417;0	391;0	533;711	262;3	313;0;44;445;414; ; ; ; ;
15726;789;393;375;0	652;0	547;715	690;3	094;0;452;413;0	391;0	533;712	317;3	344;0;44;445;414; ; ; ; ;
15745;790;474;446;0	652;0	547;715	690;3	196;0;447;433;0	391;0	533;712	317;3	311;0; ; ; ; ; ; ; ;
15765;791;474;411;0	651;0	547;715	690;3	147;0;473;406;0	391;0	533;712	317;3	233;0; ; ; ; ; ; ; ;
15785;792;479;415;0	651;0	547;715	690;3	076;0;487;427;0	391;0	532;712	317;3	268;0; ; ; ; ; ; ; ;
15805;793;456;365;0	651;0	546;715	690;3	126;0;469;437;0	391;0	532;712	317;3	339;0; ; ; ; ; ; ; ;
15825;794;455;350;0	651;0	547;717	961;3	105;0;473;428;0	390;0	533;713	260;3	316;0; ; ; ; ; ; ; ;
15845;795;460;369;0	651;0	547;717	961;3	109;0;477;407;0	390;0	533;713	260;3	298;0; ; ; ; ; ; ; ;
15865;796;447;383;0	651;0	547;717	961;3	055;0;450;442;0	390;0	533;713	260;3	284;0; ; ; ; ; ; ; ;
15885;797;464;404;0	651;0	547;717	961;3	128;0;458;454;0	390;0	533;713	260;3	378;0; ; ; ; ; ; ; ;
15905;798;447;361;0	651;0	547;717	961;3	040;0;486;412;0	390;0	533;713	260;3	302;0; ; ; ; ; ; ; ;
15925;799;455;374;0	651;0	547;715	617;3	049;0;475;433;0	390;0	533;712	602;3	316;0; ; ; ; ; ; ; ;
15945;800;462;435;0	650;0	547;715	617;3	200;0;463;443;0	390;0	533;712	602;3	317;0; ; ; ; ; ; ; ;
15965;801;476;453;0	650;0	547;715	617;3	326;0;485;409;0	390;0	534;712	602;3	312;0; ; ; ; ; ; ; ;
15985;802;433;372;0	650;0	548;715	617;3	207;0;483;409;0	390;0	534;712	602;3	339;0; ; ; ; ; ; ; ;
16005;803;459;414;0	650;0	548;715	617;3	194;0;452;435;0	390;0	534;712	602;3	281;0;45;471;413; ; ; ; ;
16024;804;455;397;0	650;0	548;720	484;3	248;0;461;419;0	390;0	534;711	109;3	276;0;45;471;413; ; ; ; ;
16045;805;450;406;0	650;0	548;720	484;3	165;0;445;462;0	390;0	534;711	109;3	391;0;45;471;413; ; ; ; ;
16064;806;444;406;0	651;0	548;720	484;3	122;0;474;438;0	390;0	534;711	109;3	314;0;45;471;413; ; ; ; ;
16085;807;464;392;0	651;0	548;720	484;3	254;0;493;411;0	390;0	534;711	109;3	240;0;45;471;413; ; ; ; ;
16104;808;488;418;0	651;0	548;720	484;3	257;0;485;422;0	390;0	534;711	109;3	291;0;45;471;413; ; ; ; ;
16125;809;494;419;0	651;0	548;715	849;3	240;0;495;407;0	390;0	534;711	363;3	260;0;45;471;413; ; ; ; ;
16144;810;466;390;0	651;0	548;715	849;3	162;0;486;406;0	390;0	534;711	363;3	316;0;45;471;413; ; ; ; ;
16165;811;479;436;0	651;0	548;715	849;3	161;0;465;442;0	390;0	534;711	363;3	378;0;46;459;424; ; ; ; ;
16184;812;467;417;0	651;0	548;715	849;3	173;0;472;427;0	390;0	534;711	363;3	347;0;46;459;424; ; ; ; ;
16205;813;457;404;0	651;0	548;715	849;3	142;0;452;452;0	390;0	534;711	363;3	395;0;46;459;424; ; ; ; ;
16224;814;460;423;0	651;0	548;717	013;3	148;0;450;452;0	390;0	534;709	311;3	381;0;46;459;424; ; ; ; ;
16245;815;446;378;0	651;0	548;717	013;3	151;0;459;451;0	390;0	534;709	311;3	333;0;46;459;424; ; ; ; ;
16264;816;458;412;0	651;0	548;717	013;3	203;0;456;453;0	390;0	534;709	311;3	431;0;46;459;424; ; ; ; ;
16285;817;468;398;0	651;0	548;717	013;3	110;0;468;435;0	390;0	534;709	311;3	315;0;46;459;424; ; ; ; ;
16304;818;481;395;0	651;0	548;717	013;3	203;0;501;377;0	390;0	534;709	311;3	281;0; ; ; ; ; ; ; ;
16325;819;491;393;0	650;0	546;714	633;3	162;0;506;368;0	390;0	532;708	310;3	292;0; ; ; ; ; ; ; ;
16344;820;490;234;0	650;0	546;714	633;3	143;0;514;238;0	391;0	532;708	310;3	347;0;47;503;245; ; ; ; ;
16365;821;496;241;0	650;0	546;714	633;3	222;0;508;236;0	390;0	532;708	310;3	338;0;47;503;245; ; ; ; ;
16383;822;496;220;0	650;0	546;714	633;3	054;0;515;245;0	390;0	532;708	310;3	292;0;47;503;245; ; ; ; ;
16405;823;493;224;0	650;0	546;714	633;3	169;0;507;260;0	390;0	532;708	310;3	338;0;47;503;245; ; ; ; ;
16423;824;492;221;0	650;0	546;715	339;3	171;0;506;261;0	390;0	532;710	344;3	332;0;47;503;245; ; ; ; ;
16445;825;487;233;0	651;0	546;715	339;3	198;0;522;242;0	390;0	532;710	344;3	331;0;47;503;245; ; ; ; ;
16463;826;493;242;0	651;0	546;715	339;3	200;0;509;256;0	390;0	532;710	344;3	341;0;47;503;245; ; ; ; ;
16485;827;497;219;0	651;0	546;715	339;3	098;0;502;261;0	390;0	532;710	344;3	353;0;47;503;245; ; ; ; ;
16503;828;500;222;0	651;0	546;715	339;3	176;0;516;257;0	390;0	532;710	344;3	373;0;47;503;245; ; ; ; ;
16525;829;503;224;0	651;0	546;715	985;3	152;0;507;261;0	390;0	532;708	699;3	376;0;47;503;245; ; ; ; ;
16543;830;501;236;0	651;0	546;715	985;3	189;0;512;244;0	390;0	532;708	699;3	321;0;47;503;245; ; ; ; ;
16563;831;497;238;0	651;0	546;715	985;3	159;0;513;238;0	390;0	532;708	699;3	320;0;47;503;245; ; ; ; ;
16583;832;499;249;0	651;0	546;715	985;3	141;0;498;267;0	390;0	532;708	699;3	295;0;47;503;245; ; ; ; ;
16603;833;512;228;0	651;0	546;715	985;3	167;0;512;260;0	390;0	532;708	699;3	325;0;47;503;245; ; ; ; ;
16622;834;511;232;0	651;0	546;715	313;3	161;0;508;266;0	390;0	533;707	905;3	315;0;47;503;245; ; ; ; ;
16642;835;499;216;0	651;0	546;715	313;3	089;0;497;262;0	390;0	533;707	905;3	285;0;47;503;245; ; ; ; ;
16662;836;497;220;0	651;0	546;715	313;3	190;0;498;272;0	390;0	533;707	905;3	269;0;47;503;245; ; ; ; ;
16682;837;497;227;0	651;0	546;715	313;3	239;0;497;266;0	390;0	533;707	905;3	289;0;47;503;245; ; ; ; ;
16702;838;508;264;0	651;0	546;715	313;3	271;0;513;265;0	390;0	533;707	905;3	353;0;47;503;245; ; ; ; ;
16722;839;508;274;0	652;0	546;713	810;3	295;0;514;268;0	391;0	533;708	083;3	356;0;47;503;245; ; ; ; ;
16742;840;498;203;0	652;0	546;713	810;3	199;0;518;259;0	391;0	532;708	083;3	284;0;48;502;243; ; ; ; ;
16762;841;511;233;0	652;0	546;713	810;3	129;0;516;263;0	391;0	532;708	083;3	338;0;48;502;243; ; ; ; ;
16782;842;497;260;0	652;0	546;713	810;3	205;0;526;237;0	391;0	532;708	083;3	352;0;48;502;243; ; ; ; ;
16802;843;493;235;0	652;0	547;713	810;3	173;0;509;248;0	391;0	533;708	083;3	265;0;48;502;243; ; ; ; ;
16822;844;496;247;0	652;0	547;710	919;3	168;0;510;243;0	391;0	533;707	148;3	290;0;48;502;243; ; ; ; ;
16842;845;493;242;0	652;0	547;710	919;3	062;0;514;257;0	391;0	533;707	148;3	318;0;48;502;243; ; ; ; ;
16862;846;510;243;0	652;0	547;710	919;3	135;0;504;236;0	391;0	533;707	148;3	225;0;48;502;243; ; ; ; ;
16882;847;490;231;0	652;0	547;710	919;3	048;0;494;281;0	391;0	533;707	148;3	285;0;48;502;243; ; ; ; ;
16902;848;503;239;0	652;0	547;710	919;3	171;0;508;270;0	391;0	533;707	148;3	166;0;48;502;243; ; ; ; ;
16921;849;495;236;0	652;0	547;710	925;3	154;0;500;271;0	391;0	533;707	270;3	167;0;48;502;243; ; ; ; ;
16941;850;505;243;0	652;0	547;710	925;3	115;0;507;258;0	391;0	533;707	270;3	229;0;48;502;243; ; ; ; ;
16961;851;508;228;0	652;0	547;710	925;3	032;0;513;243;0	391;0	533;707	270;3	241;0;48;502;243; ; ; ; ;
16981;852;506;257;0	652;0	547;710	925;3	050;0;502;245;0	391;0	533;707	270;3	241;0;48;502;243; ; ; ; ;
17001;853;497;254;0	652;0	547;710	925;3	090;0;503;231;0	391;0	533;707	270;3	245;0;48;502;243; ; ; ; ;
17021;854;498;251;0	652;0	547;711	263;3	052;0;504;229;0	391;0	533;706	205;3	242;0;48;502;243; ; ; ; ;
17041;855;502;242;0	652;0	547;711	263;3	036;0;504;238;0	391;0	533;706	205;3	205;0;48;502;243; ; ; ; ;
17061;856;503;255;0	652;0	547;711	263;3	132;0;511;229;0	391;0	533;706	205;3	313;0;48;502;243; ; ; ; ;
17081;857;485;237;0	652;0	547;711	263;3	067;0;492;241;0	391;0	533;706	205;3	253;0;48;502;243; ; ; ; ;
17101;858;498;214;0	652;0	547;711	263;3	052;0;500;253;0	391;0	533;706	205;3	261;0;48;502;243; ; ; ; ;
17121;859;493;212;0	651;0	547;711	931;3	087;0;500;252;0	391;0	533;706	405;3	271;0;48;502;243; ; ; ; ;
17141;860;506;220;0	651;0	547;711	931;3	075;0;495;227;0	390;0	533;706	405;3	216;0;48;502;243; ; ; ; ;
17161;861;495;264;0	651;0	547;711	931;3	074;0;508;255;0	390;0	533;706	405;3	202;0; ; ; ; ; ; ; ;
17181;862;494;183;0	652;0	547;711	931;3	075;0;508;242;0	391;0	533;706	405;3	234;0; ; ; ; ; ; ; ;
17200;863;498;255;0	652;0	547;711	931;3	054;0;497;232;0	391;0	533;706	405;3	155;0;49;501;235; ; ; ; ;
17220;864;497;225;0	652;0	547;712	179;3	053;0;505;238;0	391;0	533;711	089;3	171;0;49;501;235; ; ; ; ;
17240;865;487;229;0	652;0	546;712	179;3	050;0;501;248;0	391;0	532;711	089;3	307;0;49;501;235; ; ; ; ;
17260;866;500;221;0	652;0	546;712	179;3	103;0;522;251;0	391;0	532;711	089;3	277;0;49;501;235; ; ; ; ;
17280;867;488;215;0	652;0	547;712	179;3	110;0;507;255;0	391;0	532;711	089;3	233;0;49;501;235; ; ; ; ;
17300;868;488;226;0	652;0	547;712	179;3	200;0;510;246;0	391;0	533;711	089;3	285;0;49;501;235; ; ; ; ;
17320;869;491;216;0	653;0	547;715	292;3	248;0;518;249;0	392;0	533;709	928;3	268;0;49;501;235; ; ; ; ;
17340;870;389;218;0	654;0	547;715	292;3	275;0;393;201;0	393;0	533;709	928;3	235;0; ; ; ; ; ; ; ;
17360;871;294;206;0	655;0	547;715	292;3	105;0;304;211;0	395;0	533;709	928;3	318;0; ; ; ; ; ; ; ;
17380;872;278;241;0	655;0	547;715	292;3	064;0;303;240;0	395;0	533;709	928;3	382;0; ; ; ; ; ; ; ;
17400;873;304;233;0	656;0	547;715	292;3	035;0;286;212;0	395;0	532;709	928;3	218;0; ; ; ; ; ; ; ;
17420;874;303;242;0	656;0	547;710	598;3	044;0;279;222;0	395;0	532;710	644;3	278;0; ; ; ; ; ; ; ;
17440;875;288;238;0	656;0	547;710	598;3	044;0;272;203;0	395;0	532;710	644;3	249;0; ; ; ; ; ; ; ;
17460;876;279;235;0	656;0	547;710	598;3	037;0;289;206;0	395;0	532;710	644;3	282;0; ; ; ; ; ; ; ;
17480;877;286;270;0	656;0	547;710	598;3	135;0;296;239;0	395;0	532;710	644;3	324;0;50;289;224; ; ; ; ;
17500;878;284;244;0	656;0	547;710	598;3	033;0;306;226;0	395;0	532;710	644;3	281;0;50;289;224; ; ; ; ;
17519;879;283;253;0	656;0	547;709	634;3	060;0;315;241;0	395;0	532;708	322;3	283;0;50;289;224; ; ; ; ;
17539;880;283;205;0	656;0	547;709	634;3	094;0;294;241;0	395;0	532;708	322;3	298;0;50;289;224; ; ; ; ;
17559;881;277;226;0	656;0	547;709	634;3	027;0;297;215;0	395;0	532;708	322;3	253;0;50;289;224; ; ; ; ;
17579;882;269;228;0	656;0	547;709	634;3	082;0;303;224;0	395;0	532;708	322;3	296;0;50;289;224; ; ; ; ;
17599;883;283;230;0	656;0	547;709	634;3	023;0;288;209;0	395;0	532;708	322;3	304;0;50;289;224; ; ; ; ;
17619;884;278;232;0	656;0	547;708	952;3	038;0;290;210;0	395;0	533;708	794;3	296;0;50;289;224; ; ; ; ;
17639;885;297;228;0	656;0	547;708	952;3	123;0;296;229;0	395;0	533;708	794;3	312;0;50;289;224; ; ; ; ;
17659;886;281;221;0	656;0	547;708	952;3	074;0;285;200;0	395;0	533;708	794;3	241;0;50;289;224; ; ; ; ;
17679;887;282;219;0	656;0	547;708	952;3	071;0;294;191;0	395;0	533;708	794;3	303;0;50;289;224; ; ; ; ;
17699;888;284;239;0	656;0	547;708	952;3	083;0;289;224;0	395;0	532;708	794;3	307;0;50;289;224; ; ; ; ;
17719;889;284;235;0	656;0	547;710	269;3	090;0;295;208;0	395;0	533;708	469;3	286;0;50;289;224; ; ; ; ;
17739;890;288;247;0	656;0	547;710	269;3	098;0;297;195;0	395;0	533;708	469;3	239;0;50;289;224; ; ; ; ;
17759;891;289;238;0	656;0	547;710	269;3	149;0;294;220;0	395;0	533;708	469;3	169;0;50;289;224; ; ; ; ;
17779;892;343;184;0	655;0	547;710	269;3	015;0;359;193;0	394;0	532;708	469;3	256;0; ; ; ; ; ; ; ;
17799;893;337;166;0	655;0	547;710	269;3	057;0;363;162;0	394;0	532;708	469;3	255;0; ; ; ; ; ; ; ;
17818;894;333;144;0	655;0	547;712	045;3	053;0;366;165;0	394;0	533;708	163;3	253;0; ; ; ; ; ; ; ;
17838;895;335;167;0	655;0	547;712	045;3	061;0;362;178;0	394;0	532;708	163;3	292;0; ; ; ; ; ; ; ;
17858;896;362;195;0	655;0	547;712	045;3	105;0;353;192;0	394;0	532;708	163;3	220;0; ; ; ; ; ; ; ;
17878;897;348;163;0	655;0	547;712	045;2	998;0;348;165;0	394;0	532;708	163;3	305;0;51;345;172; ; ; ; ;
17898;898;351;166;0	655;0	547;712	045;3	014;0;350;182;0	394;0	532;708	163;3	141;0;51;345;172; ; ; ; ;
17918;899;355;176;0	655;0	547;709	343;3	018;0;351;185;0	394;0	533;707	291;3	139;0;51;345;172; ; ; ; ;
17938;900;357;169;0	655;0	547;709	343;3	037;0;354;187;0	394;0	532;707	291;3	180;0;51;345;172; ; ; ; ;
17958;901;349;182;0	655;0	547;709	343;3	009;0;346;150;0	394;0	533;707	291;3	099;0;51;345;172; ; ; ; ;
17978;902;346;177;0	655;0	547;709	343;2	977;0;348;171;0	394;0	533;707	291;3	121;0;51;345;172; ; ; ; ;
17998;903;340;169;0	654;0	547;709	343;2	970;0;358;191;0	394;0	533;707	291;3	184;0;51;345;172; ; ; ; ;
18018;904;335;174;0	654;0	547;709	535;2	964;0;356;179;0	393;0	533;706	901;3	148;0;51;345;172; ; ; ; ;
18038;905;338;163;0	654;0	547;709	535;3	015;0;344;150;0	393;0	533;706	901;3	164;0;51;345;172; ; ; ; ;
18058;906;342;182;0	654;0	547;709	535;2	924;0;352;158;0	393;0	533;706	901;3	139;0;51;345;172; ; ; ; ;
18078;907;347;189;0	654;0	547;709	535;2	934;0;334;182;0	392;0	533;706	901;3	208;0;51;345;172; ; ; ; ;
18098;908;340;172;0	653;0	546;709	535;2	901;0;332;180;0	392;0	532;706	901;3	169;0;51;345;172; ; ; ; ;
18117;909;342;181;0	653;0	546;712	148;2	906;0;330;175;0	392;0	532;709	466;3	185;0;51;345;172; ; ; ; ;
18137;910;336;176;0	653;0	546;712	148;2	947;0;353;160;0	392;0	532;709	466;3	170;0;51;345;172; ; ; ; ;
18157;911;333;168;0	653;0	546;712	148;2	918;0;352;169;0	392;0	532;709	466;3	179;0;51;345;172; ; ; ; ;
18177;912;335;174;0	653;0	546;712	148;2	965;0;343;165;0	392;0	532;709	466;3	136;0;51;345;172; ; ; ; ;
18197;913;341;183;0	652;0	546;712	148;2	973;0;355;144;0	391;0	532;709	466;3	143;0;51;345;172; ; ; ; ;
18217;914;342;185;0	652;0	546;710	031;2	971;0;352;150;0	391;0	532;706	466;3	136;0;51;345;172; ; ; ; ;
18237;915;393;164;0	651;0	546;710	031;2	953;0;437;164;0	390;0	532;706	466;3	193;0;52;446;168; ; ; ; ;
18257;916;436;150;0	650;0	546;710	031;2	977;0;438;170;0	389;0	532;706	466;3	211;0;52;446;168; ; ; ; ;
18277;917;442;158;0	650;0	546;710	031;3	070;0;448;161;0	389;0	532;706	466;3	161;0;52;446;168; ; ; ; ;
18297;918;444;152;0	650;0	545;710	031;3	069;0;453;151;0	389;0	532;706	466;3	156;0;52;446;168; ; ; ; ;
18317;919;442;155;0	650;0	545;710	322;3	069;0;458;150;0	389;0	532;706	872;3	154;0;52;446;168; ; ; ; ;
18337;920;437;172;0	650;0	545;710	322;3	036;0;458;166;0	389;0	532;706	872;3	181;0;52;446;168; ; ; ; ;
18357;921;425;176;0	650;0	545;710	322;3	085;0;453;150;0	389;0	532;706	872;3	136;0;52;446;168; ; ; ; ;
18376;922;451;172;0	651;0	545;710	322;3	070;0;445;160;0	389;0	532;706	872;3	122;0;52;446;168; ; ; ; ;
18396;923;438;155;0	651;0	545;710	322;3	013;0;455;155;0	390;0	532;706	872;3	222;0;52;446;168; ; ; ; ;
18416;924;438;156;0	651;0	545;709	020;3	026;0;451;162;0	390;0	532;706	037;3	196;0;52;446;168; ; ; ; ;
18436;925;451;182;0	651;0	545;709	020;2	988;0;440;184;0	389;0	531;706	037;3	206;0;52;446;168; ; ; ; ;
18456;926;440;208;0	651;0	545;709	020;3	063;0;459;188;0	389;0	531;706	037;3	164;0;52;446;168; ; ; ; ;
18476;927;449;185;0	651;0	545;709	020;2	962;0;449;187;0	389;0	531;706	037;3	262;0;52;446;168; ; ; ; ;
18496;928;439;184;0	651;0	545;709	020;3	022;0;455;164;0	389;0	531;706	037;3	140;0;52;446;168; ; ; ; ;
18516;929;443;190;0	651;0	545;709	406;3	038;0;450;163;0	389;0	532;707	196;3	169;0;52;446;168; ; ; ; ;
18536;930;446;171;0	651;0	545;709	406;3	026;0;439;173;0	389;0	531;707	196;3	193;0;52;446;168; ; ; ; ;
18556;931;451;179;0	651;0	545;709	406;3	022;0;464;138;0	389;0	531;707	196;3	141;0;52;446;168; ; ; ; ;
18576;932;433;169;0	651;0	545;709	406;2	978;0;450;179;0	389;0	531;707	196;3	140;0;52;446;168; ; ; ; ;
18596;933;493;139;0	650;0	545;709	406;3	011;0;511;149;0	389;0	531;707	196;3	155;0;53;505;142; ; ; ; ;
18616;934;496;142;0	649;0	544;706	815;2	987;0;522;173;0	389;0	531;702	626;3	140;0;53;505;142; ; ; ; ;
18636;935;503;147;0	649;0	545;706	815;2	986;0;508;156;0	388;0	531;702	626;3	181;0;53;505;142; ; ; ; ;
18656;936;503;133;0	649;0	545;706	815;2	925;0;512;143;0	388;0	531;702	626;3	188;0;53;505;142; ; ; ; ;
18676;937;503;148;0	649;0	545;706	815;2	940;0;511;151;0	388;0	531;702	626;3	165;0;53;505;142; ; ; ; ;
18695;938;507;144;0	649;0	544;706	815;3	004;0;502;148;0	388;0	531;702	626;3	194;0;53;505;142; ; ; ; ;
18715;939;509;138;0	649;0	544;708	898;2	987;0;505;142;0	388;0	531;704	724;3	198;0;53;505;142; ; ; ; ;
18735;940;498;136;0	649;0	544;708	898;3	038;0;504;139;0	388;0	531;704	724;3	116;0;53;505;142; ; ; ; ;
18755;941;494;134;0	649;0	544;708	898;2	997;0;509;148;0	388;0	531;704	724;3	228;0;53;505;142; ; ; ; ;
18775;942;503;134;0	649;0	544;708	898;3	102;0;512;144;0	388;0	531;704	724;3	117;0;53;505;142; ; ; ; ;
18795;943;495;111;0	649;0	544;708	898;3	062;0;509;148;0	388;0	531;704	724;3	146;0;53;505;142; ; ; ; ;
18815;944;497;108;0	649;0	544;708	223;3	066;0;509;148;0	388;0	531;703	539;3	171;0;53;505;142; ; ; ; ;
18835;945;508;141;0	649;0	544;708	223;3	049;0;517;162;0	388;0	530;703	539;3	178;0;53;505;142; ; ; ; ;
18855;946;496;143;0	649;0	544;708	223;3	034;0;518;160;0	389;0	530;703	539;3	180;0;53;505;142; ; ; ; ;
18875;947;494;144;0	649;0	544;708	223;3	093;0;517;148;0	389;0	530;703	539;3	174;0;53;505;142; ; ; ; ;
18895;948;494;117;0	649;0	544;708	223;3	089;0;517;162;0	388;0	530;703	539;3	105;0;53;505;142; ; ; ; ;
18915;949;493;114;0	650;0	544;709	249;3	090;0;519;157;0	389;0	531;704	516;3	102;0;53;505;142; ; ; ; ;
18935;950;308;164;0	652;0	545;709	249;2	988;0;346;156;0	391;0	531;704	516;3	216;0; ; ; ; ; ; ; ;
18955;951;257;169;0	653;0	545;709	249;2	928;0;275;186;0	393;0	531;704	516;3	133;0;54;266;168; ; ; ; ;
18975;952;254;163;0	653;0	545;709	249;3	011;0;268;165;0	393;0	531;704	516;3	122;0;54;266;168; ; ; ; ;
18994;953;264;155;0	653;0	545;709	249;3	001;0;273;164;0	392;0	531;704	516;3	111;0;54;266;168; ; ; ; ;
19015;954;265;156;0	653;0	545;708	715;2	991;0;269;161;0	392;0	531;705	905;3	105;0;54;266;168; ; ; ; ;
19034;955;244;148;0	652;0	546;708	715;3	005;0;265;168;0	392;0	531;705	905;3	234;0;54;266;168; ; ; ; ;
19054;956;240;162;0	652;0	546;708	715;3	017;0;272;179;0	392;0	532;705	905;3	137;0;54;266;168; ; ; ; ;
19074;957;271;186;0	653;0	546;708	715;2	951;0;279;168;0	392;0	532;705	905;3	101;0;54;266;168; ; ; ; ;
19094;958;267;164;0	653;0	546;708	715;2	993;0;275;177;0	392;0	532;705	905;3	148;0;54;266;168; ; ; ; ;
19114;959;263;174;0	653;0	546;706	730;2	973;0;279;172;0	392;0	532;706	902;3	143;0;54;266;168; ; ; ; ;
19134;960;265;172;0	653;0	546;706	730;3	028;0;273;165;0	392;0	532;706	902;3	116;0;54;266;168; ; ; ; ;
19154;961;270;172;0	653;0	546;706	730;2	985;0;278;182;0	392;0	532;706	902;3	106;0;54;266;168; ; ; ; ;
19174;962;246;170;0	652;0	546;706	730;3	023;0;268;169;0	392;0	532;706	902;3	147;0;54;266;168; ; ; ; ;
19194;963;275;181;0	652;0	546;706	730;2	968;0;276;156;0	392;0	532;706	902;3	339;0;54;266;168; ; ; ; ;
19214;964;268;180;0	652;0	546;707	862;2	980;0;272;158;0	392;0	532;708	223;3	370;0;54;266;168; ; ; ; ;
19234;965;225;211;0	653;0	547;707	862;3	045;0;228;210;0	392;0	533;708	223;3	217;0;55;240;207; ; ; ; ;
19254;966;244;209;0	653;0	547;707	862;3	080;0;236;208;0	392;0	533;708	223;3	193;0;55;240;207; ; ; ; ;
19274;967;241;210;0	653;0	547;707	862;3	045;0;234;182;0	392;0	533;708	223;3	273;0;55;240;207; ; ; ; ;
19294;968;218;190;0	653;0	547;707	862;3	087;0;253;197;0	392;0	533;708	223;3	237;0;55;240;207; ; ; ; ;
19313;969;226;183;0	652;0	547;711	274;3	092;0;258;190;0	392;0	533;707	541;3	244;0;55;240;207; ; ; ; ;
19333;970;244;235;0	652;0	547;711	274;3	155;0;250;191;0	392;0	533;707	541;3	281;0;55;240;207; ; ; ; ;
19353;971;255;224;0	652;0	547;711	274;3	107;0;244;185;0	391;0	533;707	541;3	366;0;55;240;207; ; ; ; ;
19373;972;255;238;0	652;0	547;711	274;3	142;0;244;206;0	391;0	533;707	541;3	306;0;55;240;207; ; ; ; ;
19393;973;228;212;0	652;0	547;711	274;3	139;0;238;217;0	392;0	534;707	541;3	308;0;55;240;207; ; ; ; ;
19413;974;230;214;0	653;0	547;710	854;3	135;0;236;221;0	392;0	534;707	075;3	307;0;55;240;207; ; ; ; ;
19433;975;233;247;0	653;0	548;710	854;3	272;0;233;203;0	392;0	534;707	075;3	322;0;55;240;207; ; ; ; ;
19453;976;264;347;0	652;0	550;710	854;3	207;0;260;362;0	392;0	536;707	075;3	417;0; ; ; ; ; ; ; ;
19473;977;279;404;0	652;0	550;710	854;3	260;0;289;396;0	392;0	536;707	075;3	376;0;56;297;424; ; ; ; ;
19493;978;298;421;0	652;0	550;710	854;3	232;0;299;396;0	392;0	536;707	075;3	437;0;56;297;424; ; ; ; ;
19513;979;312;433;0	652;0	550;718	302;3	292;0;310;394;0	392;0	536;708	687;3	438;0;56;297;424; ; ; ; ;
19533;980;305;424;0	653;0	550;718	302;3	365;0;295;394;0	392;0	537;708	687;3	333;0;56;297;424; ; ; ; ;
19553;981;271;400;0	652;0	550;718	302;3	261;0;303;409;0	392;0	537;708	687;3	534;0;56;297;424; ; ; ; ;
19573;982;274;411;0	652;0	550;718	302;3	336;0;292;404;0	392;0	537;708	687;3	472;0;56;297;424; ; ; ; ;
19593;983;292;400;0	652;0	550;718	302;3	261;0;302;370;0	391;0	537;708	687;3	366;0;56;297;424; ; ; ; ;
19612;984;278;405;0	652;0	550;716	424;3	278;0;304;375;0	391;0	537;708	384;3	452;0;56;297;424; ; ; ; ;
19632;985;290;403;0	652;0	550;716	424;3	299;0;299;392;0	391;0	537;708	384;3	477;0;56;297;424; ; ; ; ;
19652;986;295;402;0	652;0	550;716	424;3	357;0;285;408;0	391;0	536;708	384;3	368;0;56;297;424; ; ; ; ;
19672;987;279;412;0	652;0	550;716	424;3	334;0;298;377;0	391;0	536;708	384;3	436;0;56;297;424; ; ; ; ;
19692;988;282;415;0	652;0	550;716	424;3	273;0;302;381;0	391;0	536;708	384;3	377;0;56;297;424; ; ; ; ;
19712;989;280;420;0	652;0	549;715	297;3	289;0;299;380;0	391;0	535;709	357;3	407;0;56;297;424; ; ; ; ;
19732;990;291;391;0	652;0	549;715	297;3	309;0;300;400;0	391;0	535;709	357;3	433;0;56;297;424; ; ; ; ;
19752;991;298;405;0	651;0	549;715	297;3	333;0;299;391;0	390;0	535;709	357;3	478;0;56;297;424; ; ; ; ;
19772;992;291;417;0	651;0	549;715	297;3	362;0;286;403;0	390;0	535;709	357;3	433;0;56;297;424; ; ; ; ;
19792;993;301;415;0	651;0	549;715	297;3	344;0;290;428;0	390;0	535;709	357;3	553;0;56;297;424; ; ; ; ;
19812;994;300;414;0	651;0	550;713	800;3	351;0;285;429;0	390;0	536;708	620;3	560;0;56;297;424; ; ; ; ;
19832;995;297;443;0	651;0	550;713	800;3	387;0;297;456;0	390;0	536;708	620;3	528;0;56;297;424; ; ; ; ;
19852;996;317;442;0	651;0	550;713	800;3	503;0;301;451;0	390;0	536;708	620;3	478;0;56;297;424; ; ; ; ;
19872;997;295;427;0	651;0	550;713	800;3	358;0;317;441;0	390;0	536;708	620;3	589;0;56;297;424; ; ; ; ;
19891;998;286;425;0	651;0	550;713	800;3	352;0;289;440;0	390;0	537;708	620;3	516;0;56;297;424; ; ; ; ;
19911;999;288;422;0	651;0	550;714	807;3	351;0;294;439;0	390;0	537;710	105;3	525;0;56;297;424; ; ; ; ;
19931;1000;292;437;0	651;0	550;714	807;3	352;0;316;461;0	390;0	537;710	105;3	765;0;56;297;424; ; ; ; ;
19951;1001;298;424;0	651;0	550;714	807;3	425;0;292;457;0	390;0	537;710	105;3	662;0;56;297;424; ; ; ; ;
19971;1002;298;436;0	652;0	551;714	807;3	381;0;309;443;0	391;0	537;710	105;3	574;0;56;297;424; ; ; ; ;
19991;1003;292;432;0	652;0	551;714	807;3	391;0;294;429;0	391;0	537;710	105;3	531;0;56;297;424; ; ; ; ;
20011;1004;296;429;0	652;0	551;713	711;3	396;0;300;421;0	391;0	537;708	569;3	481;0;56;297;424; ; ; ; ;
20031;1005;284;428;0	652;0	551;713	711;3	384;0;300;444;0	391;0	537;708	569;3	581;0;56;297;424; ; ; ; ;
20051;1006;301;438;0	652;0	550;713	711;3	444;0;308;439;0	391;0	537;708	569;3	578;0;56;297;424; ; ; ; ;
20071;1007;293;429;0	652;0	551;713	711;3	420;0;301;436;0	391;0	537;708	569;3	596;0;56;297;424; ; ; ; ;
20091;1008;314;448;0	652;0	551;713	711;3	433;0;300;449;0	391;0	537;708	569;3	524;0;56;297;424; ; ; ; ;
20111;1009;316;447;0	652;0	551;714	461;3	424;0;302;446;0	391;0	537;707	794;3	518;0;56;297;424; ; ; ; ;
20131;1010;295;425;0	652;0	551;714	461;3	336;0;292;439;0	391;0	537;707	794;3	521;0;56;297;424; ; ; ; ;
20151;1011;304;426;0	653;0	551;714	461;3	327;0;285;442;0	392;0	537;707	794;3	506;0;56;297;424; ; ; ; ;
20170;1012;295;422;0	653;0	551;714	461;3	325;0;293;464;0	392;0	537;707	794;3	529;0;56;297;424; ; ; ; ;
20190;1013;292;432;0	653;0	551;714	461;3	343;0;305;470;0	392;0	537;707	794;3	641;0;56;297;424; ; ; ; ;
20210;1014;293;431;0	653;0	552;715	557;3	343;0;304;475;0	392;0	538;709	539;3	658;0;56;297;424; ; ; ; ;
20230;1015;316;469;0	653;0	552;715	557;3	512;0;299;442;0	392;0	538;709	539;3	499;0;56;297;424; ; ; ; ;
20250;1016;332;441;0	653;0	552;715	557;3	420;0;330;440;0	392;0	538;709	539;3	622;0;56;297;424; ; ; ; ;
20270;1017;391;439;0	652;0	552;715	557;3	616;0;402;369;0	391;0	538;709	539;3	357;0;57;383;410; ; ; ; ;
20290;1018;380;428;0	652;0	552;715	557;3	371;0;387;394;0	391;0	538;709	539;3	447;0;57;383;410; ; ; ; ;
20310;1019;374;422;0	652;0	552;716	227;3	423;0;372;373;0	391;0	538;707	335;3	428;0;57;383;410; ; ; ; ;
20330;1020;384;433;0	652;0	552;716	227;3	541;0;394;379;0	391;0	538;707	335;3	424;0;57;383;410; ; ; ; ;
20350;1021;401;419;0	652;0	551;716	227;3	451;0;386;418;0	391;0	538;707	335;3	397;0;57;383;410; ; ; ; ;
20370;1022;380;424;0	652;0	551;716	227;3	530;0;381;391;0	391;0	538;707	335;3	517;0;57;383;410; ; ; ; ;
20390;1023;393;419;0	653;0	551;716	227;3	496;0;389;395;0	391;0	538;707	335;3	492;0;57;383;410; ; ; ; ;
20410;1024;393;422;0	653;0	551;714	669;3	460;0;389;396;0	391;0	538;709	980;3	527;0;57;383;410; ; ; ; ;
20430;1025;392;418;0	653;0	551;714	669;3	420;0;369;421;0	391;0	537;709	980;3	569;0;57;383;410; ; ; ; ;
20450;1026;387;418;0	653;0	551;714	669;3	363;0;386;408;0	392;0	537;709	980;3	485;0;57;383;410; ; ; ; ;
20470;1027;373;392;0	653;0	551;714	669;3	333;0;370;433;0	392;0	537;709	980;3	413;0;57;383;410; ; ; ; ;
20489;1028;382;395;0	653;0	551;714	669;3	299;0;386;371;0	392;0	537;709	980;3	456;0;58;380;378; ; ; ; ;
20509;1029;377;396;0	653;0	551;716	463;3	276;0;381;364;0	391;0	537;712	138;3	432;0;58;380;378; ; ; ; ;
20529;1030;374;350;0	652;0	551;716	463;3	269;0;398;363;0	391;0	537;712	138;3	474;0;58;380;378; ; ; ; ;
20549;1031;365;365;0	652;0	551;716	463;3	401;0;391;387;0	391;0	537;712	138;3	497;0;58;380;378; ; ; ; ;
20569;1032;372;369;0	652;0	551;716	463;3	202;0;368;371;0	391;0	537;712	138;3	447;0;58;380;378; ; ; ; ;
20589;1033;385;387;0	652;0	551;716	463;3	261;0;381;366;0	391;0	537;712	138;3	531;0;58;380;378; ; ; ; ;
20609;1034;384;397;0	652;0	551;714	563;3	283;0;371;373;0	391;0	537;712	945;3	529;0;58;380;378; ; ; ; ;
20629;1035;401;402;0	652;0	551;714	563;3	502;0;386;358;0	391;0	537;712	945;3	403;0;58;380;378; ; ; ; ;
20649;1036;397;378;0	652;0	551;714	563;3	261;0;387;376;0	391;0	537;712	945;3	436;0;58;380;378; ; ; ; ;
20669;1037;366;364;0	652;0	551;714	563;3	239;0;386;397;0	391;0	537;712	945;3	500;0;58;380;378; ; ; ; ;
20689;1038;387;383;0	652;0	551;714	563;3	299;0;376;389;0	390;0	537;712	945;3	398;0;58;380;378; ; ; ; ;
20709;1039;375;380;0	652;0	551;714	636;3	304;0;377;400;0	390;0	537;713	593;3	433;0;58;380;378; ; ; ; ;
20729;1040;366;372;0	652;0	551;714	636;3	285;0;381;368;0	390;0	537;713	593;3	397;0;58;380;378; ; ; ; ;
20749;1041;367;382;0	652;0	551;714	636;3	224;0;379;402;0	390;0	537;713	593;3	420;0;58;380;378; ; ; ; ;
20768;1042;381;374;0	652;0	551;714	636;3	229;0;389;391;0	390;0	537;713	593;3	471;0;58;380;378; ; ; ; ;
20788;1043;366;330;0	652;0	551;714	636;3	242;0;392;353;0	390;0	537;713	593;3	349;0; ; ; ; ; ; ; ;
20808;1044;371;330;0	652;0	551;713	422;3	244;0;392;369;0	390;0	537;709	935;3	353;0; ; ; ; ; ; ; ;
20828;1045;382;374;0	651;0	551;713	422;3	229;0;362;404;0	390;0	537;709	935;3	377;0;59;381;371; ; ; ; ;
20848;1046;384;380;0	651;0	551;713	422;3	266;0;370;379;0	389;0	537;709	935;3	372;0;59;381;371; ; ; ; ;
20868;1047;392;395;0	651;0	551;713	422;3	266;0;380;376;0	389;0	537;709	935;3	297;0;59;381;371; ; ; ; ;
20888;1048;376;384;0	651;0	551;713	422;3	157;0;391;363;0	389;0	537;709	935;3	335;0;59;381;371; ; ; ; ;
20908;1049;379;390;0	651;0	551;714	117;3	173;0;399;355;0	389;0	537;711	502;3	317;0;59;381;371; ; ; ; ;
20928;1050;382;390;0	651;0	551;714	117;3	188;0;383;358;0	389;0	537;711	502;3	279;0;59;381;371; ; ; ; ;
20948;1051;376;350;0	651;0	551;714	117;3	102;0;390;354;0	389;0	537;711	502;3	315;0;59;381;371; ; ; ; ;
20968;1052;372;361;0	650;0	551;714	117;3	160;0;368;386;0	389;0	537;711	502;3	256;0;59;381;371; ; ; ; ;
20988;1053;376;380;0	650;0	551;714	117;3	167;0;386;380;0	389;0	537;711	502;3	288;0;59;381;371; ; ; ; ;
21008;1054;371;362;0	650;0	551;713	764;3	172;0;378;374;0	388;0	537;710	365;3	287;0;59;381;371; ; ; ; ;
21028;1055;382;371;0	650;0	551;713	764;3	152;0;396;334;0	388;0	538;710	365;3	298;0;59;381;371; ; ; ; ;
21048;1056;378;386;0	650;0	551;713	764;3	160;0;383;388;0	388;0	538;710	365;3	348;0; ; ; ; ; ; ; ;
21068;1057;428;411;0	650;0	551;713	764;3	420;0;383;341;0	388;0	538;710	365;3	349;0; ; ; ; ; ; ; ;
21087;1058;363;392;0	650;0	551;713	764;3	158;0;387;358;0	388;0	537;710	365;3	297;0; ; ; ; ; ; ; ;
21107;1059;373;400;0	650;0	551;715	849;3	253;0;380;373;0	388;0	537;712	976;3	334;0; ; ; ; ; ; ; ;
21127;1060;381;365;0	649;0	551;715	849;3	181;0;381;371;0	388;0	537;712	976;3	341;0; ; ; ; ; ; ; ;
21147;1061;378;380;0	649;0	551;715	849;3	217;0;372;415;0	388;0	537;712	976;3	308;0; ; ; ; ; ; ; ;
21167;1062;394;392;0	649;0	551;715	849;3	175;0;407;348;0	388;0	537;712	976;3	305;0; ; ; ; ; ; ; ;
21187;1063;388;395;0	649;0	550;715	849;3	221;0;375;393;0	388;0	537;712	976;3	293;0; ; ; ; ; ; ; ;
21207;1064;395;398;0	649;0	550;714	510;3	203;0;386;402;0	388;0	537;710	108;3	274;0; ; ; ; ; ; ; ;
21227;1065;405;428;0	649;0	550;714	510;3	372;0;379;373;0	388;0	537;710	108;3	350;0; ; ; ; ; ; ; ;
21247;1066;362;340;0	649;0	550;714	510;3	271;0;389;368;0	387;0	537;710	108;3	362;0; ; ; ; ; ; ; ;
21267;1067;401;425;0	649;0	550;714	510;3	299;0;374;353;0	388;0	537;710	108;3	464;0;60;386;370; ; ; ; ;
21287;1068;385;383;0	649;0	550;714	510;3	127;0;415;353;0	388;0	537;710	108;3	310;0;60;386;370; ; ; ; ;
21307;1069;371;356;0	649;0	550;714	489;3	089;0;419;353;0	388;0	536;711	389;3	344;0;60;386;370; ; ; ; ;
21327;1070;374;395;0	650;0	550;714	489;3	217;0;392;354;0	388;0	536;711	389;3	366;0;60;386;370; ; ; ; ;
21347;1071;393;397;0	650;0	550;714	489;3	139;0;393;340;0	388;0	536;711	389;3	411;0;60;386;370; ; ; ; ;
21366;1072;385;369;0	650;0	550;714	489;3	148;0;384;408;0	389;0	536;711	389;3	432;0;60;386;370; ; ; ; ;
21386;1073;418;437;0	650;0	550;714	489;3	667;0;378;364;0	389;0	536;711	389;3	300;0;60;386;370; ; ; ; ;
21406;1074;420;434;0	650;0	550;714	832;3	669;0;376;374;0	389;0	536;712	602;3	328;0;60;386;370; ; ; ; ;
21426;1075;391;387;0	651;0	550;714	832;3	218;0;368;414;0	389;0	536;712	602;3	482;0;60;386;370; ; ; ; ;
21446;1076;386;376;0	651;0	550;714	832;3	191;0;390;384;0	389;0	536;712	602;3	413;0;60;386;370; ; ; ; ;
21466;1077;376;374;0	651;0	550;714	832;3	195;0;386;381;0	389;0	536;712	602;3	391;0;60;386;370; ; ; ; ;
21486;1078;364;365;0	651;0	550;714	832;3	225;0;379;365;0	389;0	536;712	602;3	359;0;60;386;370; ; ; ; ;
21506;1079;357;360;0	651;0	550;715	351;3	215;0;377;357;0	390;0	536;712	599;3	334;0;60;386;370; ; ; ; ;
21526;1080;375;374;0	651;0	550;715	351;3	284;0;384;365;0	389;0	536;712	599;3	267;0;60;386;370; ; ; ; ;
21546;1081;378;368;0	651;0	550;715	351;3	255;0;376;361;0	389;0	536;712	599;3	353;0;60;386;370; ; ; ; ;
21566;1082;367;348;0	651;0	550;715	351;3	248;0;386;367;0	390;0	536;712	599;3	325;0;60;386;370; ; ; ; ;
21586;1083;377;352;0	651;0	549;715	351;3	199;0;391;362;0	390;0	535;712	599;3	406;0;60;386;370; ; ; ; ;
21606;1084;374;356;0	651;0	550;716	581;3	183;0;391;363;0	390;0	535;712	205;3	413;0;60;386;370; ; ; ; ;
21626;1085;379;370;0	651;0	549;716	581;3	149;0;385;333;0	390;0	535;712	205;3	370;0;60;386;370; ; ; ; ;
21646;1086;379;388;0	651;0	549;716	581;3	261;0;387;360;0	390;0	535;712	205;3	366;0;60;386;370; ; ; ; ;
21666;1087;381;350;0	651;0	549;716	581;3	264;0;391;399;0	390;0	535;712	205;3	448;0;60;386;370; ; ; ; ;
21686;1088;378;364;0	651;0	549;716	581;3	242;0;402;373;0	390;0	535;712	205;3	449;0;60;386;370; ; ; ; ;
21705;1089;379;362;0	651;0	549;717	060;3	239;0;404;394;0	390;0	535;708	394;3	432;0;60;386;370; ; ; ; ;
21725;1090;396;397;0	651;0	549;717	060;3	229;0;390;382;0	390;0	535;708	394;3	316;0;60;386;370; ; ; ; ;
21745;1091;398;379;0	651;0	549;717	060;3	182;0;388;371;0	390;0	535;708	394;3	350;0;60;386;370; ; ; ; ;
21766;1092;392;379;0	651;0	549;717	060;3	175;0;392;349;0	390;0	535;708	394;3	315;0;60;386;370; ; ; ; ;
21785;1093;387;371;0	652;0	549;717	060;3	176;0;394;332;0	390;0	535;708	394;3	359;0;60;386;370; ; ; ; ;
21805;1094;383;370;0	652;0	549;714	976;3	167;0;394;314;0	390;0	535;711	087;3	364;0;60;386;370; ; ; ; ;
21825;1095;407;422;0	652;0	549;714	976;3	495;0;392;357;0	390;0	535;711	087;3	386;0; ; ; ; ; ; ; ;
21845;1096;404;413;0	652;0	549;714	976;3	453;0;392;360;0	390;0	535;711	087;3	420;0; ; ; ; ; ; ; ;
21865;1097;390;387;0	652;0	549;714	976;3	313;0;405;356;0	391;0	534;711	087;3	370;0; ; ; ; ; ; ; ;
21885;1098;384;389;0	652;0	549;714	976;3	221;0;400;386;0	391;0	534;711	087;3	381;0; ; ; ; ; ; ; ;
21905;1099;378;391;0	652;0	549;716	269;3	153;0;397;387;0	391;0	534;714	401;3	400;0; ; ; ; ; ; ; ;
21925;1100;410;422;0	652;0	549;716	269;3	571;0;372;420;0	391;0	534;714	401;3	492;0; ; ; ; ; ; ; ;
21944;1101;357;373;0	652;0	549;716	269;3	272;0;394;375;0	391;0	534;714	401;3	423;0; ; ; ; ; ; ; ;
21965;1102;378;371;0	652;0	548;716	269;3	241;0;383;393;0	391;0	534;714	401;3	467;0; ; ; ; ; ; ; ;
21984;1103;386;356;0	652;0	548;716	269;3	245;0;391;357;0	391;0	534;714	401;3	354;0; ; ; ; ; ; ; ;
22005;1104;363;351;0	653;0	548;715	293;3	245;0;385;361;0	391;0	534;709	293;3	323;0; ; ; ; ; ; ; ;
22024;1105;357;346;0	653;0	549;715	293;3	257;0;372;373;0	392;0	534;709	293;3	516;0; ; ; ; ; ; ; ;
22045;1106;379;385;0	653;0	549;715	293;3	301;0;374;402;0	392;0	534;709	293;3	408;0;61;385;373; ; ; ; ;
22064;1107;390;376;0	654;0	549;715	293;3	259;0;384;391;0	392;0	534;709	293;3	397;0;61;385;373; ; ; ; ;
22085;1108;402;391;0	654;0	549;715	293;3	477;0;374;400;0	392;0	535;709	293;3	475;0;61;385;373; ; ; ; ;
22104;1109;412;389;0	654;0	550;717	248;3	516;0;378;397;0	393;0	535;708	794;3	412;0;61;385;373; ; ; ; ;
22125;1110;375;373;0	654;0	550;717	248;3	308;0;388;370;0	393;0	535;708	794;3	412;0;61;385;373; ; ; ; ;
22144;1111;377;376;0	654;0	550;717	248;3	372;0;393;366;0	393;0	535;708	794;3	493;0;61;385;373; ; ; ; ;
22165;1112;362;373;0	654;0	550;717	248;3	317;0;386;377;0	393;0	535;708	794;3	511;0;61;385;373; ; ; ; ;
22184;1113;374;374;0	654;0	550;717	248;3	353;0;397;369;0	393;0	535;708	794;3	443;0;61;385;373; ; ; ; ;
22205;1114;372;378;0	654;0	550;713	385;3	311;0;397;366;0	393;0	535;712	614;3	508;0;61;385;373; ; ; ; ;
22224;1115;365;359;0	654;0	550;713	385;3	292;0;393;367;0	393;0	535;712	614;3	467;0;61;385;373; ; ; ; ;
22245;1116;400;406;0	654;0	550;713	385;3	420;0;387;368;0	393;0	535;712	614;3	485;0;61;385;373; ; ; ; ;
22263;1117;371;381;0	655;0	550;713	385;3	308;0;371;383;0	393;0	535;712	614;3	476;0;61;385;373; ; ; ; ;
22285;1118;366;384;0	655;0	550;713	385;3	309;0;370;398;0	393;0	535;712	614;3	460;0;61;385;373; ; ; ; ;
22303;1119;375;385;0	655;0	550;715	559;3	320;0;369;406;0	393;0	535;711	181;3	459;0;61;385;373; ; ; ; ;
22325;1120;385;389;0	655;0	550;715	559;3	414;0;372;367;0	393;0	535;711	181;3	476;0;61;385;373; ; ; ; ;
22343;1121;360;358;0	654;0	550;715	559;3	265;0;379;360;0	393;0	535;711	181;3	337;0;61;385;373; ; ; ; ;
22365;1122;386;357;0	654;0	550;715	559;3	288;0;392;365;0	393;0	535;711	181;3	553;0;61;385;373; ; ; ; ;
22383;1123;376;377;0	654;0	550;715	559;3	286;0;384;368;0	393;0	535;711	181;3	400;0;61;385;373; ; ; ; ;
22405;1124;369;362;0	654;0	550;714	223;3	278;0;391;365;0	393;0	535;713	054;3	388;0;61;385;373; ; ; ; ;
22423;1125;388;381;0	654;0	550;714	223;3	294;0;384;383;0	393;0	535;713	054;3	367;0;61;385;373; ; ; ; ;
22443;1126;366;357;0	654;0	550;714	223;3	133;0;396;372;0	393;0	535;713	054;3	391;0;61;385;373; ; ; ; ;
22463;1127;397;371;0	654;0	550;714	223;3	227;0;390;359;0	393;0	535;713	054;3	289;0;61;385;373; ; ; ; ;
22483;1128;388;388;0	654;0	550;714	223;3	265;0;389;364;0	393;0	535;713	054;3	397;0;61;385;373; ; ; ; ;
22503;1129;385;381;0	654;0	550;713	763;3	204;0;388;358;0	393;0	535;712	830;3	364;0;61;385;373; ; ; ; ;
22523;1130;399;396;0	654;0	550;713	763;3	288;0;386;362;0	393;0	535;712	830;3	441;0;61;385;373; ; ; ; ;
22543;1131;398;384;0	654;0	550;713	763;3	240;0;397;367;0	393;0	536;712	830;3	408;0;61;385;373; ; ; ; ;
22563;1132;390;378;0	654;0	550;713	763;3	296;0;387;371;0	393;0	536;712	830;3	393;0;61;385;373; ; ; ; ;
22582;1133;391;378;0	654;0	551;713	763;3	287;0;402;361;0	393;0	536;712	830;3	455;0;61;385;373; ; ; ; ;
22602;1134;392;378;0	654;0	551;713	863;3	277;0;400;365;0	393;0	536;712	853;3	436;0;61;385;373; ; ; ; ;
22622;1135;395;394;0	654;0	551;713	863;3	351;0;396;381;0	393;0	536;712	853;3	491;0;61;385;373; ; ; ; ;
22642;1136;382;364;0	654;0	551;713	863;3	249;0;379;381;0	393;0	536;712	853;3	437;0;61;385;373; ; ; ; ;
22662;1137;387;375;0	654;0	551;713	863;3	232;0;386;381;0	393;0	537;712	853;3	445;0;61;385;373; ; ; ; ;
22682;1138;390;371;0	654;0	551;713	863;3	283;0;395;352;0	393;0	537;712	853;3	426;0;61;385;373; ; ; ; ;
22702;1139;385;367;0	654;0	551;714	732;3	293;0;387;355;0	393;0	537;707	559;3	400;0;61;385;373; ; ; ; ;
22722;1140;381;405;0	654;0	551;714	732;3	315;0;392;360;0	393;0	537;707	559;3	376;0;61;385;373; ; ; ; ;
22742;1141;382;392;0	654;0	551;714	732;3	268;0;381;364;0	392;0	537;707	559;3	445;0;61;385;373; ; ; ; ;
22762;1142;370;350;0	654;0	551;714	732;3	206;0;394;384;0	392;0	537;707	559;3	410;0;61;385;373; ; ; ; ;
22782;1143;407;383;0	654;0	551;714	732;3	361;0;368;352;0	392;0	537;707	559;3	465;0;61;385;373; ; ; ; ;
22802;1144;407;366;0	654;0	551;713	884;3	322;0;369;357;0	392;0	537;709	557;3	469;0;61;385;373; ; ; ; ;
22822;1145;374;385;0	654;0	551;713	884;3	184;0;396;320;0	392;0	537;709	557;3	439;0;61;385;373; ; ; ; ;
22842;1146;383;404;0	654;0	551;713	884;3	325;0;378;394;0	392;0	537;709	557;3	479;0; ; ; ; ; ; ; ;
22861;1147;366;375;0	654;0	551;713	884;3	236;0;388;344;0	393;0	537;709	557;3	434;0;62;368;365; ; ; ; ;
22881;1148;369;382;0	654;0	551;713	884;3	322;0;368;355;0	393;0	537;709	557;3	401;0;62;368;365; ; ; ; ;
22901;1149;369;384;0	654;0	551;714	378;3	294;0;367;365;0	393;0	536;711	366;3	415;0;62;368;365; ; ; ; ;
22921;1150;348;361;0	654;0	551;714	378;3	255;0;368;365;0	393;0	536;711	366;3	384;0;62;368;365; ; ; ; ;
22941;1151;349;363;0	654;0	551;714	378;3	262;0;364;356;0	393;0	536;711	366;3	380;0;62;368;365; ; ; ; ;
22961;1152;345;350;0	654;0	551;714	378;3	290;0;389;337;0	393;0	537;711	366;3	516;0;62;368;365; ; ; ; ;
22981;1153;377;394;0	654;0	551;714	378;3	336;0;376;351;0	393;0	537;711	366;3	452;0;62;368;365; ; ; ; ;
23001;1154;379;392;0	654;0	551;717	489;3	368;0;380;345;0	393;0	537;708	937;3	478;0;62;368;365; ; ; ; ;
23021;1155;364;366;0	654;0	552;717	489;3	237;0;383;377;0	393;0	537;708	937;3	455;0;62;368;365; ; ; ; ;
23041;1156;409;422;0	654;0	552;717	489;3	539;0;380;373;0	393;0	537;708	937;3	378;0;63;384;373; ; ; ; ;
23061;1157;402;426;0	654;0	552;717	489;3	539;0;404;354;0	393;0	537;708	937;3	428;0;63;384;373; ; ; ; ;
23081;1158;400;418;0	654;0	551;717	489;3	508;0;392;334;0	393;0	537;708	937;3	429;0;63;384;373; ; ; ; ;
23101;1159;398;419;0	655;0	551;714	781;3	485;0;397;323;0	393;0	537;709	826;3	434;0;63;384;373; ; ; ; ;
23121;1160;367;390;0	655;0	551;714	781;3	360;0;382;378;0	393;0	537;709	826;3	478;0;63;384;373; ; ; ; ;
23141;1161;382;390;0	655;0	551;714	781;3	286;0;393;359;0	393;0	537;709	826;3	409;0;63;384;373; ; ; ; ;
23160;1162;400;389;0	655;0	551;714	781;3	278;0;382;382;0	394;0	537;709	826;3	529;0;63;384;373; ; ; ; ;
23180;1163;400;388;0	655;0	551;714	781;3	295;0;392;397;0	394;0	536;709	826;3	456;0;63;384;373; ; ; ; ;
23200;1164;399;389;0	655;0	551;713	262;3	288;0;389;393;0	394;0	536;711	776;3	459;0;63;384;373; ; ; ; ;
23220;1165;396;372;0	655;0	551;713	262;3	328;0;382;364;0	394;0	536;711	776;3	493;0;63;384;373; ; ; ; ;
23240;1166;361;359;0	655;0	551;713	262;3	193;0;388;359;0	394;0	537;711	776;3	412;0;63;384;373; ; ; ; ;
23260;1167;376;368;0	655;0	551;713	262;3	275;0;376;354;0	394;0	537;711	776;3	422;0;63;384;373; ; ; ; ;
23280;1168;365;375;0	655;0	551;713	262;3	228;0;372;369;0	394;0	537;711	776;3	380;0;63;384;373; ; ; ; ;
23300;1169;371;368;0	655;0	551;716	418;3	281;0;369;368;0	394;0	537;709	803;3	363;0;63;384;373; ; ; ; ;
23320;1170;369;344;0	655;0	551;716	418;3	186;0;378;359;0	394;0	537;709	803;3	373;0;63;384;373; ; ; ; ;
23340;1171;371;347;0	655;0	551;716	418;3	224;0;381;362;0	394;0	537;709	803;3	425;0;63;384;373; ; ; ; ;
23360;1172;366;368;0	655;0	551;716	418;3	304;0;378;415;0	394;0	537;709	803;3	445;0; ; ; ; ; ; ; ;
23380;1173;364;353;0	656;0	551;716	418;3	155;0;394;371;0	394;0	536;709	803;3	439;0; ; ; ; ; ; ; ;
23400;1174;363;362;0	656;0	551;715	225;3	187;0;397;386;0	394;0	537;711	118;3	439;0; ; ; ; ; ; ; ;
23420;1175;436;430;0	656;0	552;715	225;3	631;0;379;360;0	394;0	537;711	118;3	333;0; ; ; ; ; ; ; ;
23440;1176;378;397;0	656;0	552;715	225;3	302;0;387;340;0	394;0	537;711	118;3	408;0;64;382;371; ; ; ; ;
23459;1177;390;408;0	656;0	552;715	225;3	298;0;397;362;0	394;0	537;711	118;3	376;0;64;382;371; ; ; ; ;
23479;1178;397;406;0	656;0	552;715	225;3	429;0;383;351;0	394;0	537;711	118;3	394;0;64;382;371; ; ; ; ;
23499;1179;403;405;0	656;0	552;713	593;3	462;0;390;347;0	394;0	537;710	883;3	377;0;64;382;371; ; ; ; ;
23519;1180;371;369;0	656;0	552;713	593;3	259;0;387;342;0	394;0	537;710	883;3	376;0;64;382;371; ; ; ; ;
23539;1181;377;381;0	656;0	552;713	593;3	185;0;388;349;0	394;0	537;710	883;3	379;0;64;382;371; ; ; ; ;
23559;1182;352;360;0	656;0	552;713	593;3	198;0;383;373;0	394;0	537;710	883;3	350;0;64;382;371; ; ; ; ;
23579;1183;380;378;0	656;0	552;713	593;3	237;0;389;349;0	394;0	537;710	883;3	309;0;64;382;371; ; ; ; ;
23599;1184;372;370;0	656;0	552;713	486;3	201;0;387;358;0	394;0	537;709	435;3	291;0;64;382;371; ; ; ; ;
23619;1185;373;379;0	656;0	551;713	486;3	217;0;381;361;0	394;0	537;709	435;3	321;0;64;382;371; ; ; ; ;
23639;1186;380;387;0	656;0	551;713	486;3	308;0;381;391;0	394;0	536;709	435;3	364;0;64;382;371; ; ; ; ;
23659;1187;362;357;0	656;0	551;713	486;3	176;0;383;351;0	394;0	536;709	435;3	370;0;65;386;371; ; ; ; ;
23679;1188;371;365;0	656;0	551;713	486;3	203;0;383;362;0	395;0	536;709	435;3	429;0;65;386;371; ; ; ; ;
23699;1189;370;359;0	656;0	551;714	350;3	218;0;384;366;0	395;0	536;710	909;3	460;0;65;386;371; ; ; ; ;
23719;1190;380;342;0	656;0	551;714	350;3	245;0;389;396;0	395;0	537;710	909;3	440;0;65;386;371; ; ; ; ;
23739;1191;405;355;0	657;0	551;714	350;3	229;0;382;366;0	395;0	537;710	909;3	486;0;65;386;371; ; ; ; ;
23758;1192;379;371;0	657;0	551;714	350;3	403;0;392;337;0	395;0	537;710	909;3	453;0;65;386;371; ; ; ; ;
23778;1193;395;403;0	657;0	552;714	350;3	313;0;379;342;0	395;0	537;710	909;3	369;0;65;386;371; ; ; ; ;
23798;1194;402;419;0	657;0	552;715	064;3	357;0;380;348;0	395;0	537;709	428;3	372;0;65;386;371; ; ; ; ;
23818;1195;380;388;0	657;0	552;715	064;3	396;0;401;340;0	395;0	537;709	428;3	520;0;65;386;371; ; ; ; ;
23838;1196;377;340;0	657;0	552;715	064;3	283;0;381;369;0	396;0	537;709	428;3	421;0;65;386;371; ; ; ; ;
23858;1197;383;360;0	657;0	552;715	064;3	380;0;388;395;0	396;0	537;709	428;3	421;0;65;386;371; ; ; ; ;
23878;1198;400;376;0	657;0	552;715	064;3	375;0;395;376;0	396;0	537;709	428;3	434;0;65;386;371; ; ; ; ;
23898;1199;401;356;0	657;0	552;715	073;3	370;0;387;387;0	396;0	537;709	797;3	441;0;65;386;371; ; ; ; ;
23918;1200;382;378;0	657;0	552;715	073;3	401;0;378;391;0	395;0	537;709	797;3	530;0;65;386;371; ; ; ; ;
23938;1201;404;424;0	657;0	552;715	073;3	552;0;376;391;0	395;0	537;709	797;3	516;0;65;386;371; ; ; ; ;
23958;1202;368;354;0	657;0	552;715	073;3	322;0;385;383;0	396;0	537;709	797;3	440;0;66;385;376; ; ; ; ;
23978;1203;371;376;0	657;0	552;715	073;3	365;0;387;375;0	396;0	537;709	797;3	535;0;66;385;376; ; ; ; ;
23998;1204;374;381;0	657;0	552;714	480;3	377;0;389;371;0	396;0	537;710	955;3	516;0;66;385;376; ; ; ; ;
24018;1205;390;376;0	657;0	552;714	480;3	348;0;406;338;0	396;0	537;710	955;3	494;0;66;385;376; ; ; ; ;
24038;1206;401;405;0	657;0	552;714	480;3	386;0;386;364;0	396;0	537;710	955;3	450;0;66;385;376; ; ; ; ;
24057;1207;368;387;0	657;0	552;714	480;3	288;0;378;389;0	396;0	537;710	955;3	498;0;66;385;376; ; ; ; ;
24077;1208;369;367;0	657;0	552;714	480;3	320;0;396;342;0	396;0	537;710	955;3	527;0; ; ; ; ; ; ; ;
24097;1209;370;377;0	657;0	552;713	403;3	307;0;384;361;0	396;0	537;712	039;3	525;0; ; ; ; ; ; ; ;
24117;1210;393;395;0	657;0	551;713	403;3	405;0;369;381;0	396;0	536;712	039;3	448;0; ; ; ; ; ; ; ;
24137;1211;404;408;0	657;0	551;713	403;3	474;0;372;377;0	396;0	536;712	039;3	428;0; ; ; ; ; ; ; ;
24157;1212;368;373;0	657;0	551;713	403;3	255;0;365;362;0	396;0	536;712	039;3	540;0; ; ; ; ; ; ; ;
24177;1213;379;394;0	657;0	551;713	403;3	328;0;366;382;0	396;0	536;712	039;3	449;0; ; ; ; ; ; ; ;
24197;1214;374;389;0	657;0	552;715	640;3	312;0;366;377;0	396;0	536;711	379;3	464;0; ; ; ; ; ; ; ;
24217;1215;363;343;0	657;0	551;715	640;3	268;0;371;419;0	396;0	536;711	379;3	674;0; ; ; ; ; ; ; ;
24237;1216;377;359;0	657;0	551;715	640;3	338;0;392;343;0	396;0	536;711	379;3	454;0;67;373;359; ; ; ; ;
24257;1217;369;371;0	657;0	551;715	640;3	325;0;368;357;0	396;0	536;711	379;3	539;0;67;373;359; ; ; ; ;
24277;1218;356;382;0	657;0	551;715	640;3	313;0;379;366;0	396;0	536;711	379;3	470;0;67;373;359; ; ; ; ;
24297;1219;362;393;0	657;0	551;714	350;3	295;0;382;374;0	396;0	536;711	978;3	506;0;67;373;359; ; ; ; ;
24317;1220;370;348;0	657;0	551;714	350;3	314;0;370;371;0	396;0	536;711	978;3	504;0;67;373;359; ; ; ; ;
24337;1221;369;340;0	657;0	551;714	350;3	281;0;392;351;0	396;0	536;711	978;3	510;0;67;373;359; ; ; ; ;
24357;1222;367;329;0	657;0	551;714	350;3	293;0;395;331;0	396;0	536;711	978;3	471;0;67;373;359; ; ; ; ;
24376;1223;381;373;0	657;0	551;714	350;3	325;0;395;346;0	396;0	536;711	978;3	486;0;68;374;368; ; ; ; ;
24396;1224;380;369;0	657;0	551;713	184;3	307;0;395;339;0	396;0	536;710	128;3	469;0;68;374;368; ; ; ; ;
24416;1225;387;378;0	657;0	551;713	184;3	437;0;398;352;0	396;0	536;710	128;3	481;0;68;374;368; ; ; ; ;
24436;1226;376;356;0	657;0	551;713	184;3	278;0;388;358;0	396;0	536;710	128;3	445;0;68;374;368; ; ; ; ;
24456;1227;364;370;0	657;0	551;713	184;3	345;0;380;374;0	396;0	536;710	128;3	515;0;68;374;368; ; ; ; ;
24476;1228;356;384;0	657;0	551;713	184;3	330;0;368;383;0	396;0	537;710	128;3	540;0;68;374;368; ; ; ; ;
24496;1229;347;375;0	657;0	552;714	659;3	321;0;360;389;0	396;0	536;713	100;3	559;0;68;374;368; ; ; ; ;
24516;1230;382;385;0	657;0	551;714	659;3	383;0;380;356;0	396;0	536;713	100;3	512;0;69;379;388; ; ; ; ;
24536;1231;378;405;0	657;0	551;714	659;3	369;0;377;378;0	396;0	536;713	100;3	561;0;69;379;388; ; ; ; ;
24556;1232;375;359;0	657;0	551;714	659;3	434;0;366;388;0	396;0	536;713	100;3	577;0;69;379;388; ; ; ; ;
24576;1233;392;365;0	657;0	551;714	659;3	348;0;368;413;0	396;0	536;713	100;3	624;0;69;379;388; ; ; ; ;
24596;1234;390;362;0	657;0	551;713	553;3	358;0;369;429;0	396;0	536;712	138;3	646;0;69;379;388; ; ; ; ;
24616;1235;392;396;0	657;0	551;713	553;3	450;0;388;383;0	396;0	536;712	138;3	555;0;69;379;388; ; ; ; ;
24635;1236;378;343;0	657;0	551;713	553;3	430;0;374;409;0	396;0	536;712	138;3	605;0;69;379;388; ; ; ; ;
24655;1237;398;421;0	657;0	551;713	553;3	773;0;361;384;0	396;0	536;712	138;3	605;0;69;379;388; ; ; ; ;
24675;1238;354;366;0	657;0	551;713	553;3	423;0;368;350;0	396;0	536;712	138;3	701;0;70;373;399; ; ; ; ;
24695;1239;349;355;0	658;0	551;714	534;3	539;0;360;356;0	396;0	536;710	068;3	722;0;70;373;399; ; ; ; ;
24715;1240;362;389;0	658;0	551;714	534;3	462;0;371;374;0	396;0	536;710	068;3	547;0;70;373;399; ; ; ; ;
24735;1241;358;384;0	658;0	551;714	534;3	549;0;394;371;0	396;0	536;710	068;3	604;0;70;373;399; ; ; ; ;
24755;1242;378;387;0	658;0	551;714	534;3	461;0;368;402;0	396;0	536;710	068;3	693;0;70;373;399; ; ; ; ;
24775;1243;386;403;0	658;0	551;714	534;3	523;0;373;419;0	396;0	535;710	068;3	635;0;70;373;399; ; ; ; ;
24795;1244;394;403;0	658;0	551;714	807;3	486;0;378;428;0	396;0	535;712	380;3	687;0;70;373;399; ; ; ; ;
24815;1245;379;409;0	658;0	551;714	807;3	480;0;372;415;0	397;0	535;712	380;3	650;0;70;373;399; ; ; ; ;
24835;1246;395;429;0	658;0	551;714	807;3	506;0;369;440;0	397;0	535;712	380;3	656;0;70;373;399; ; ; ; ;
24855;1247;355;407;0	658;0	551;714	807;3	435;0;372;428;0	397;0	535;712	380;3	712;0;70;373;399; ; ; ; ;
24875;1248;402;437;0	659;0	551;714	807;3	585;0;372;437;0	397;0	535;712	380;3	681;0;71;378;421; ; ; ; ;
24895;1249;391;432;0	659;0	551;714	692;3	589;0;372;432;0	397;0	536;712	635;3	702;0;71;378;421; ; ; ; ;
24915;1250;373;418;0	659;0	551;714	692;3	504;0;359;439;0	397;0	536;712	635;3	678;0;71;378;421; ; ; ; ;
24935;1251;386;428;0	659;0	551;714	692;3	582;0;375;380;0	398;0	536;712	635;3	622;0;71;378;421; ; ; ; ;
24954;1252;400;426;0	659;0	551;714	692;3	539;0;379;424;0	398;0	536;712	635;3	635;0;71;378;421; ; ; ; ;
24974;1253;383;433;0	659;0	551;714	692;3	519;0;382;417;0	398;0	536;712	635;3	585;0;71;378;421; ; ; ; ;
24994;1254;387;435;0	660;0	552;714	363;3	547;0;385;398;0	398;0	536;711	790;3	572;0;71;378;421; ; ; ; ;
25014;1255;401;442;0	660;0	552;714	363;3	681;0;371;422;0	398;0	536;711	790;3	629;0;71;378;421; ; ; ; ;
25034;1256;377;409;0	660;0	552;714	363;3	442;0;365;409;0	398;0	537;711	790;3	561;0;71;378;421; ; ; ; ;
25054;1257;372;424;0	660;0	552;714	363;3	489;0;358;418;0	398;0	537;711	790;3	595;0;71;378;421; ; ; ; ;
25074;1258;401;430;0	660;0	552;714	363;3	550;0;396;374;0	398;0	537;711	790;3	593;0; ; ; ; ; ; ; ;
25094;1259;389;416;0	660;0	552;714	095;3	431;0;393;368;0	398;0	537;709	477;3	580;0; ; ; ; ; ; ; ;
25114;1260;384;402;0	659;0	552;714	095;3	464;0;361;432;0	398;0	537;709	477;3	579;0;72;382;392; ; ; ; ;
25134;1261;380;410;0	659;0	552;714	095;3	451;0;374;426;0	398;0	537;709	477;3	549;0;72;382;392; ; ; ; ;
25154;1262;384;394;0	659;0	552;714	095;3	398;0;368;419;0	398;0	537;709	477;3	669;0;72;382;392; ; ; ; ;
25174;1263;377;396;0	659;0	552;714	095;3	418;0;385;414;0	398;0	537;709	477;3	520;0;72;382;392; ; ; ; ;
25194;1264;378;396;0	659;0	552;715	906;3	403;0;386;409;0	398;0	537;710	122;3	553;0;72;382;392; ; ; ; ;
25214;1265;371;382;0	659;0	552;715	906;3	404;0;389;380;0	398;0	537;710	122;3	553;0;72;382;392; ; ; ; ;
25233;1266;373;379;0	659;0	552;715	906;3	401;0;387;391;0	398;0	537;710	122;3	546;0;72;382;392; ; ; ; ;
25253;1267;380;361;0	659;0	552;715	906;3	349;0;376;379;0	398;0	537;710	122;3	552;0;72;382;392; ; ; ; ;
25273;1268;391;407;0	659;0	552;715	906;3	526;0;394;360;0	398;0	537;710	122;3	528;0;72;382;392; ; ; ; ;
25293;1269;395;405;0	659;0	552;713	365;3	509;0;390;362;0	398;0	537;708	457;3	515;0;72;382;392; ; ; ; ;
25313;1270;418;428;0	659;0	552;713	365;3	605;0;376;400;0	398;0	537;708	457;3	488;0; ; ; ; ; ; ; ;
25333;1271;381;384;0	659;0	552;713	365;3	341;0;392;379;0	398;0	537;708	457;3	510;0;73;385;388; ; ; ; ;
25353;1272;393;400;0	660;0	552;713	365;3	354;0;389;405;0	398;0	537;708	457;3	548;0;73;385;388; ; ; ; ;
25373;1273;364;386;0	660;0	552;713	365;3	432;0;384;382;0	399;0	537;708	457;3	480;0;73;385;388; ; ; ; ;
25393;1274;361;391;0	660;0	552;715	759;3	478;0;391;391;0	398;0	537;710	139;3	508;0;73;385;388; ; ; ; ;
25413;1275;397;416;0	660;0	552;715	759;3	616;0;392;388;0	399;0	537;710	139;3	511;0;73;385;388; ; ; ; ;
25433;1276;377;403;0	660;0	552;715	759;3	399;0;390;397;0	398;0	537;710	139;3	444;0;73;385;388; ; ; ; ;
25453;1277;375;384;0	660;0	552;715	759;3	399;0;386;384;0	398;0	537;710	139;3	521;0;73;385;388; ; ; ; ;
25473;1278;379;391;0	660;0	552;715	759;3	377;0;404;363;0	398;0	537;710	139;3	483;0;73;385;388; ; ; ; ;
25493;1279;378;380;0	660;0	553;717	037;3	376;0;403;360;0	398;0	537;712	916;3	480;0;73;385;388; ; ; ; ;
25513;1280;421;407;0	659;0	553;717	037;3	442;0;461;401;0	398;0	538;712	916;3	493;0; ; ; ; ; ; ; ;
25533;1281;522;411;0	658;0	553;717	037;3	476;0;506;428;0	397;0	538;712	916;3	508;0; ; ; ; ; ; ; ;
25552;1282;514;421;0	658;0	553;717	037;3	620;0;499;434;0	397;0	538;712	916;3	466;0; ; ; ; ; ; ; ;
25572;1283;525;446;0	658;0	553;717	037;3	646;0;494;414;0	397;0	538;712	916;3	554;0; ; ; ; ; ; ; ;
25592;1284;523;457;0	658;0	553;713	601;3	654;0;487;433;0	397;0	538;710	270;3	544;0; ; ; ; ; ; ; ;
25612;1285;507;392;0	658;0	553;713	601;3	401;0;503;424;0	397;0	538;710	270;3	592;0;74;497;417; ; ; ; ;
25632;1286;504;422;0	658;0	553;713	601;3	473;0;512;430;0	396;0	538;710	270;3	551;0;74;497;417; ; ; ; ;
25652;1287;484;372;0	658;0	553;713	601;3	505;0;513;427;0	396;0	538;710	270;3	538;0;74;497;417; ; ; ; ;
25672;1288;496;421;0	658;0	553;713	601;3	575;0;503;424;0	396;0	538;710	270;3	527;0;74;497;417; ; ; ; ;
25692;1289;489;403;0	658;0	553;716	296;3	633;0;509;426;0	396;0	538;710	793;3	517;0;74;497;417; ; ; ; ;
25712;1290;489;433;0	657;0	553;716	296;3	583;0;510;416;0	396;0	538;710	793;3	647;0;74;497;417; ; ; ; ;
25732;1291;479;439;0	657;0	553;716	296;3	536;0;499;423;0	396;0	538;710	793;3	624;0;74;497;417; ; ; ; ;
25752;1292;480;417;0	657;0	553;716	296;3	546;0;504;426;0	396;0	538;710	793;3	621;0;74;497;417; ; ; ; ;
25772;1293;486;422;0	657;0	553;716	296;3	569;0;507;418;0	396;0	538;710	793;3	667;0;74;497;417; ; ; ; ;
25792;1294;487;418;0	658;0	553;716	686;3	549;0;502;424;0	396;0	538;708	981;3	647;0;74;497;417; ; ; ; ;
25812;1295;489;372;0	657;0	553;716	686;3	445;0;500;416;0	396;0	538;708	981;3	670;0;74;497;417; ; ; ; ;
25831;1296;520;450;0	657;0	553;716	686;3	803;0;492;427;0	396;0	538;708	981;3	605;0; ; ; ; ; ; ; ;
25851;1297;499;427;0	657;0	553;716	686;3	631;0;502;432;0	396;0	538;708	981;3	644;0; ; ; ; ; ; ; ;
25871;1298;480;407;0	658;0	552;716	686;3	508;0;482;404;0	397;0	537;708	981;3	602;0; ; ; ; ; ; ; ;
25891;1299;489;445;0	658;0	551;715	000;3	641;0;483;408;0	397;0	536;711	136;3	625;0; ; ; ; ; ; ; ;
25911;1300;434;297;0	658;0	551;715	000;3	439;0;457;323;0	397;0	536;711	136;3	672;0;75;443;312; ; ; ; ;
25931;1301;443;280;0	658;0	551;715	000;3	467;0;454;323;0	397;0	536;711	136;3	661;0;75;443;312; ; ; ; ;
25951;1302;446;311;0	658;0	551;715	000;3	553;0;448;314;0	397;0	536;711	136;3	671;0;75;443;312; ; ; ; ;
25971;1303;442;298;0	658;0	551;715	000;3	467;0;445;311;0	397;0	536;711	136;3	649;0;75;443;312; ; ; ; ;
25991;1304;441;299;0	658;0	551;713	375;3	488;0;442;311;0	397;0	536;708	814;3	637;0;75;443;312; ; ; ; ;
26011;1305;430;305;0	658;0	551;713	375;3	451;0;459;320;0	397;0	536;708	814;3	615;0;75;443;312; ; ; ; ;
26031;1306;451;328;0	659;0	551;713	375;3	495;0;443;327;0	397;0	536;708	814;3	612;0;75;443;312; ; ; ; ;
26051;1307;445;321;0	659;0	551;713	375;3	515;0;448;321;0	397;0	536;708	814;3	639;0;75;443;312; ; ; ; ;
26071;1308;419;274;0	659;0	551;713	375;3	290;0;440;346;0	397;0	536;708	814;3	608;0;75;443;312; ; ; ; ;
26091;1309;427;281;0	659;0	551;712	854;3	301;0;440;347;0	398;0	536;711	986;3	631;0;75;443;312; ; ; ; ;
26111;1310;426;319;0	659;0	551;712	854;3	421;0;438;330;0	398;0	536;711	986;3	592;0;75;443;312; ; ; ; ;
26131;1311;429;313;0	659;0	552;712	854;3	391;0;452;290;0	398;0	536;711	986;3	661;0;75;443;312; ; ; ; ;
26150;1312;443;281;0	659;0	552;712	854;3	343;0;449;319;0	398;0	536;711	986;3	540;0;75;443;312; ; ; ; ;
26170;1313;447;338;0	659;0	552;712	854;3	537;0;451;301;0	398;0	536;711	986;3	663;0;75;443;312; ; ; ; ;
26190;1314;447;329;0	659;0	552;712	248;3	517;0;452;314;0	398;0	536;711	600;3	622;0;75;443;312; ; ; ; ;
26210;1315;450;325;0	659;0	551;712	248;3	659;0;450;315;0	398;0	536;711	600;3	509;0;75;443;312; ; ; ; ;
26230;1316;-800;-600;-1	000;-1	000;-1	000;-1	000;4;-800;-600;-1	000;-1	000;-1	000;-1	000;4; ; ; ; ; ; ; ;
26250;1317;-800;-600;-1	000;-1	000;-1	000;-1	000;4;-800;-600;-1	000;-1	000;-1	000;-1	000;4; ; ; ; ; ; ; ;
26270;1318;-800;-600;-1	000;-1	000;-1	000;-1	000;4;-800;-600;-1	000;-1	000;-1	000;-1	000;4; ; ; ; ; ; ; ;
26290;1319;-800;-600;-1	000;-1	000;-1	000;-1	000;4;-800;-600;-1	000;-1	000;-1	000;-1	000;4; ; ; ; ; ; ; ;
26310;1320;-800;-600;-1	000;-1	000;-1	000;-1	000;4;-800;-600;-1	000;-1	000;-1	000;-1	000;4; ; ; ; ; ; ; ;
26330;1321;-800;-600;0	399;0	537;-1	000;-1	000;4;418;427;0	399;0	537;711	600;3	689;0; ; ; ; ; ; ; ;
26350;1322;-800;-600;0	660;0	552;-1	000;-1	000;4;418;426;0	399;0	537;712	536;3	694;0; ; ; ; ; ; ; ;
26370;1323;421;273;0	660;0	552;724	340;3	862;0;422;366;0	399;0	537;712	536;4	469;0; ; ; ; ; ; ; ;
26390;1324;403;342;0	660;0	552;724	340;3	325;0;412;421;0	399;0	538;712	536;4	040;0; ; ; ; ; ; ; ;
26409;1325;399;374;0	660;0	552;724	340;3	352;0;427;376;0	399;0	538;712	536;3	511;0; ; ; ; ; ; ; ;
26429;1326;415;393;0	660;0	552;724	340;3	405;0;394;417;0	399;0	538;712	536;3	605;0; ; ; ; ; ; ; ;
26449;1327;406;418;0	661;0	553;716	266;3	403;0;392;405;0	399;0	538;707	792;3	675;0; ; ; ; ; ; ; ;
26469;1328;444;444;0	661;0	553;716	266;3	618;0;419;387;0	399;0	538;707	792;3	528;0;76;397;374; ; ; ; ;
26489;1329;412;408;0	661;0	553;716	266;3	329;0;415;378;0	399;0	538;707	792;3	513;0;76;397;374; ; ; ; ;
26509;1330;406;354;0	661;0	553;716	266;3	277;0;417;381;0	399;0	538;707	792;3	548;0;76;397;374; ; ; ; ;
26529;1331;401;366;0	661;0	553;716	266;3	384;0;442;373;0	399;0	538;707	792;3	567;0;76;397;374; ; ; ; ;
26549;1332;395;380;0	661;0	553;712	243;3	367;0;443;366;0	399;0	538;713	924;3	601;0;76;397;374; ; ; ; ;
26569;1333;394;378;0	661;0	553;712	243;3	385;0;415;407;0	399;0	538;713	924;3	638;0;76;397;374; ; ; ; ;
26589;1334;426;400;0	661;0	553;712	243;3	358;0;422;344;0	399;0	538;713	924;3	528;0;76;397;374; ; ; ; ;
26609;1335;416;394;0	661;0	553;712	243;3	301;0;410;385;0	399;0	538;713	924;3	502;0;76;397;374; ; ; ; ;
26629;1336;383;369;0	661;0	553;712	243;3	368;0;406;405;0	399;0	538;713	924;3	617;0;76;397;374; ; ; ; ;
26649;1337;393;375;0	661;0	553;715	747;3	368;0;403;388;0	400;0	538;708	395;3	527;0;76;397;374; ; ; ; ;
26669;1338;387;371;0	661;0	553;715	747;3	365;0;396;379;0	400;0	538;708	395;3	458;0;76;397;374; ; ; ; ;
26689;1339;378;343;0	661;0	553;715	747;3	267;0;386;374;0	400;0	538;708	395;3	487;0;76;397;374; ; ; ; ;
26709;1340;393;378;0	661;0	553;715	747;3	311;0;399;388;0	400;0	538;708	395;3	480;0;76;397;374; ; ; ; ;
26729;1341;379;364;0	661;0	553;715	747;3	180;0;388;381;0	400;0	538;708	395;3	540;0;76;397;374; ; ; ; ;
26748;1342;378;355;0	661;0	553;719	125;3	180;0;394;380;0	399;0	538;711	279;3	569;0;76;397;374; ; ; ; ;
26768;1343;378;364;0	661;0	553;719	125;3	278;0;405;358;0	399;0	538;711	279;3	453;0;76;397;374; ; ; ; ;
26788;1344;-800;-600;0	399;0	538;-1	000;-1	000;4;386;339;0	399;0	538;711	279;3	470;0;76;397;374; ; ; ; ;
26808;1345;-800;-600;0	399;0	538;-1	000;-1	000;4;395;360;0	399;0	538;711	279;3	391;0;76;397;374; ; ; ; ;
26828;1346;-800;-600;0	399;0	538;-1	000;-1	000;4;388;362;0	399;0	538;711	279;3	402;0;76;397;374; ; ; ; ;
26848;1347;-800;-600;0	660;0	553;-1	000;-1	000;4;392;359;0	398;0	538;710	933;3	412;0;76;397;374; ; ; ; ;
26868;1348;404;352;0	660;0	552;717	193;3	194;0;389;353;0	398;0	538;710	933;3	421;0;76;397;374; ; ; ; ;
26888;1349;398;379;0	660;0	552;717	193;3	187;0;389;383;0	398;0	538;710	933;3	417;0;76;397;374; ; ; ; ;
26908;1350;398;385;0	660;0	552;717	193;3	130;0;395;381;0	398;0	538;710	933;3	302;0;76;397;374; ; ; ; ;
26928;1351;397;379;0	659;0	552;717	193;3	182;0;387;383;0	398;0	538;710	933;3	364;0;76;397;374; ; ; ; ;
26948;1352;387;405;0	659;0	552;684	687;3	022;0;389;382;0	398;0	538;712	455;3	336;0;76;397;374; ; ; ; ;
26968;1353;394;394;0	659;0	552;709	232;3	104;0;368;418;0	398;0	538;712	455;3	359;0;76;397;374; ; ; ; ;
26988;1354;396;371;0	659;0	552;709	232;3	094;0;407;334;0	397;0	537;712	455;3	370;0; ; ; ; ; ; ; ;
27008;1355;394;408;0	659;0	552;676	885;2	990;0;383;377;0	397;0	537;712	455;3	330;0;77;395;379; ; ; ; ;
27028;1356;411;399;0	659;0	552;709	232;3	165;0;403;363;0	397;0	537;712	455;3	244;0;77;395;379; ; ; ; ;
27047;1357;411;408;0	658;0	552;685	304;3	070;0;395;351;0	397;0	537;711	579;3	226;0;77;395;379; ; ; ; ;
27067;1358;-800;-600;0	397;0	537;-1	000;-1	000;4;388;379;0	397;0	537;711	579;3	250;0;77;395;379; ; ; ; ;
27087;1359;-800;-600;0	397;0	537;-1	000;-1	000;4;382;375;0	397;0	537;711	579;3	292;0;77;395;379; ; ; ; ;
27107;1360;-800;-600;0	397;0	537;-1	000;-1	000;4;381;371;0	397;0	537;711	579;3	277;0;77;395;379; ; ; ; ;
27127;1361;411;407;0	658;0	551;695	235;3	057;0;386;369;0	397;0	537;711	579;3	253;0;77;395;379; ; ; ; ;
27147;1362;414;397;0	658;0	552;708	436;3	113;0;383;367;0	397;0	537;710	088;3	264;0;77;395;379; ; ; ; ;
27167;1363;410;396;0	659;0	551;708	436;3	044;0;393;361;0	397;0	536;710	088;3	263;0;77;395;379; ; ; ; ;
27187;1364;401;390;0	659;0	551;708	436;3	113;0;407;379;0	397;0	536;710	088;3	183;0;77;395;379; ; ; ; ;
27207;1365;368;338;0	659;0	551;708	436;2	965;0;384;397;0	397;0	536;710	088;3	224;0;78;386;361; ; ; ; ;
27227;1366;389;355;0	659;0	551;708	436;2	982;0;385;358;0	397;0	536;710	088;3	289;0;78;386;361; ; ; ; ;
27247;1367;377;328;0	659;0	551;716	587;3	033;0;386;369;0	398;0	536;712	782;3	273;0;78;386;361; ; ; ; ;
27267;1368;392;370;0	659;0	551;716	587;3	146;0;408;363;0	398;0	536;712	782;3	342;0;78;386;361; ; ; ; ;
27287;1369;384;361;0	660;0	551;716	587;3	056;0;407;357;0	398;0	536;712	782;3	236;0;78;386;361; ; ; ; ;
27307;1370;381;358;0	660;0	551;716	587;3	007;0;403;391;0	398;0	536;712	782;3	309;0;78;386;361; ; ; ; ;
27326;1371;356;334;0	660;0	551;716	587;3	163;0;394;392;0	398;0	536;712	782;3	304;0;78;386;361; ; ; ; ;
27346;1372;349;326;0	660;0	551;716	638;3	107;0;391;395;0	398;0	536;711	361;3	292;0;78;386;361; ; ; ; ;
27366;1373;412;401;0	660;0	551;716	638;3	171;0;398;357;0	399;0	536;711	361;3	250;0;79;388;366; ; ; ; ;
27386;1374;387;345;0	660;0	551;716	638;3	042;0;401;374;0	399;0	536;711	361;3	275;0;79;388;366; ; ; ; ;
27406;1375;379;380;0	660;0	551;716	638;3	050;0;390;386;0	399;0	536;711	361;3	320;0;79;388;366; ; ; ; ;
27426;1376;369;369;0	660;0	551;716	638;3	157;0;402;368;0	399;0	536;711	361;3	348;0;79;388;366; ; ; ; ;
27446;1377;360;346;0	661;0	551;717	806;3	098;0;398;372;0	399;0	536;709	534;3	366;0;79;388;366; ; ; ; ;
27466;1378;389;355;0	661;0	551;717	806;3	151;0;408;367;0	399;0	536;709	534;3	280;0;79;388;366; ; ; ; ;
27486;1379;406;416;0	661;0	551;717	806;3	230;0;390;397;0	399;0	536;709	534;3	319;0; ; ; ; ; ; ; ;
27506;1380;398;402;0	661;0	551;717	806;3	124;0;408;371;0	399;0	536;709	534;3	314;0; ; ; ; ; ; ; ;
27526;1381;401;403;0	661;0	551;717	806;3	232;0;401;384;0	399;0	536;709	534;3	316;0; ; ; ; ; ; ; ;
27546;1382;399;405;0	661;0	551;715	328;3	186;0;397;392;0	399;0	536;712	803;3	328;0; ; ; ; ; ; ; ;
27566;1383;423;441;0	661;0	551;715	328;3	459;0;382;392;0	400;0	536;712	803;3	342;0; ; ; ; ; ; ; ;
27586;1384;379;373;0	661;0	551;715	328;3	117;0;399;388;0	400;0	536;712	803;3	390;0;80;385;390; ; ; ; ;
27605;1385;400;430;0	661;0	551;715	328;3	348;0;392;378;0	400;0	536;712	803;3	330;0;80;385;390; ; ; ; ;
27625;1386;385;399;0	662;0	551;715	328;3	225;0;398;370;0	400;0	536;712	803;3	372;0;80;385;390; ; ; ; ;
27646;1387;395;425;0	662;0	551;716	022;3	341;0;394;367;0	400;0	536;709	666;3	332;0;80;385;390; ; ; ; ;
27665;1388;361;390;0	662;0	551;716	022;3	224;0;394;372;0	400;0	536;709	666;3	373;0;80;385;390; ; ; ; ;
27685;1389;370;396;0	662;0	551;716	022;3	250;0;400;373;0	400;0	536;709	666;3	410;0;80;385;390; ; ; ; ;
27705;1390;364;393;0	662;0	551;716	022;3	265;0;395;373;0	400;0	536;709	666;3	485;0;80;385;390; ; ; ; ;
27725;1391;368;387;0	662;0	552;716	022;3	236;0;396;402;0	400;0	536;709	666;3	473;0;80;385;390; ; ; ; ;
27745;1392;363;387;0	662;0	552;718	547;3	264;0;398;403;0	400;0	536;712	104;3	473;0;80;385;390; ; ; ; ;
27766;1393;438;415;0	661;0	552;718	547;3	417;0;439;414;0	400;0	537;712	104;3	492;0;81;456;435; ; ; ; ;
27785;1394;457;436;0	661;0	552;718	547;3	423;0;444;414;0	399;0	537;712	104;3	434;0;81;456;435; ; ; ; ;
27806;1395;475;441;0	661;0	553;718	547;3	488;0;442;427;0	399;0	537;712	104;3	466;0;81;456;435; ; ; ; ;
27825;1396;450;389;0	661;0	553;718	547;3	332;0;458;427;0	399;0	538;712	104;3	489;0;81;456;435; ; ; ; ;
27845;1397;465;398;0	661;0	553;718	535;3	344;0;462;429;0	399;0	538;710	591;3	461;0;81;456;435; ; ; ; ;
27865;1398;443;423;0	660;0	553;718	535;3	333;0;433;431;0	399;0	538;710	591;3	541;0;81;456;435; ; ; ; ;
27885;1399;461;447;0	660;0	553;718	535;3	501;0;441;406;0	399;0	538;710	591;3	455;0;81;456;435; ; ; ; ;
27905;1400;467;442;0	660;0	553;718	535;3	434;0;453;429;0	399;0	538;710	591;3	561;0;81;456;435; ; ; ; ;
27925;1401;448;415;0	660;0	553;718	535;3	343;0;439;436;0	398;0	538;710	591;3	474;0;81;456;435; ; ; ; ;
27944;1402;459;426;0	660;0	553;717	082;3	404;0;444;428;0	398;0	538;712	969;3	527;0;81;456;435; ; ; ; ;
27965;1403;457;413;0	659;0	553;717	082;3	321;0;452;455;0	398;0	538;712	969;3	551;0;81;456;435; ; ; ; ;
27984;1404;458;447;0	659;0	553;717	082;3	387;0;476;419;0	398;0	538;712	969;3	449;0;81;456;435; ; ; ; ;
28005;1405;467;448;0	659;0	553;717	082;3	480;0;453;459;0	398;0	538;712	969;3	476;0;81;456;435; ; ; ; ;
28024;1406;461;400;0	659;0	553;717	082;3	272;0;455;459;0	398;0	538;712	969;3	549;0;81;456;435; ; ; ; ;
28045;1407;463;418;0	659;0	553;715	008;3	314;0;461;460;0	398;0	538;711	899;3	500;0;81;456;435; ; ; ; ;
28064;1408;477;453;0	659;0	553;715	008;3	486;0;457;452;0	398;0	538;711	899;3	513;0;81;456;435; ; ; ; ;
28085;1409;476;448;0	659;0	553;715	008;3	370;0;465;439;0	398;0	538;711	899;3	474;0;81;456;435; ; ; ; ;
28104;1410;458;426;0	659;0	553;715	008;3	332;0;452;469;0	398;0	538;711	899;3	587;0;81;456;435; ; ; ; ;
28125;1411;459;444;0	659;0	553;715	008;3	316;0;454;460;0	398;0	538;711	899;3	536;0;81;456;435; ; ; ; ;
28144;1412;460;434;0	659;0	553;717	281;3	309;0;454;463;0	398;0	538;710	288;3	539;0;81;456;435; ; ; ; ;
28165;1413;473;446;0	659;0	553;717	281;3	518;0;440;460;0	398;0	539;710	288;3	555;0;81;456;435; ; ; ; ;
28184;1414;393;392;0	660;0	553;717	281;3	317;0;385;410;0	399;0	538;710	288;3	597;0;82;392;403; ; ; ; ;
28205;1415;400;407;0	660;0	553;717	281;3	296;0;392;395;0	399;0	538;710	288;3	553;0;82;392;403; ; ; ; ;
28223;1416;375;380;0	660;0	553;717	281;3	344;0;396;394;0	398;0	538;710	288;3	563;0;82;392;403; ; ; ; ;
28245;1417;374;381;0	660;0	553;718	044;3	349;0;399;393;0	398;0	538;710	937;3	577;0;82;392;403; ; ; ; ;
28263;1418;396;405;0	660;0	553;718	044;3	367;0;376;427;0	398;0	538;710	937;3	609;0;82;392;403; ; ; ; ;
28283;1419;407;422;0	660;0	553;718	044;3	518;0;386;395;0	398;0	538;710	937;3	625;0;82;392;403; ; ; ; ;
28303;1420;376;379;0	660;0	553;718	044;3	378;0;386;426;0	398;0	538;710	937;3	517;0;82;392;403; ; ; ; ;
28323;1421;374;394;0	660;0	553;718	044;3	327;0;379;410;0	398;0	538;710	937;3	562;0;82;392;403; ; ; ; ;
28343;1422;374;392;0	660;0	553;716	302;3	356;0;384;400;0	398;0	539;711	184;3	541;0;82;392;403; ; ; ; ;
28363;1423;398;414;0	660;0	553;716	302;3	392;0;394;388;0	398;0	539;711	184;3	540;0;82;392;403; ; ; ; ;
28383;1424;374;384;0	660;0	553;716	302;3	237;0;401;385;0	398;0	539;711	184;3	502;0;82;392;403; ; ; ; ;
28403;1425;392;389;0	660;0	553;716	302;3	316;0;393;395;0	398;0	539;711	184;3	448;0;82;392;403; ; ; ; ;
28423;1426;408;423;0	660;0	553;716	302;3	450;0;397;381;0	399;0	539;711	184;3	432;0;82;392;403; ; ; ; ;
28443;1427;402;411;0	660;0	554;714	957;3	391;0;399;384;0	399;0	539;710	950;3	415;0;82;392;403; ; ; ; ;
28463;1428;406;443;0	660;0	553;714	957;3	496;0;389;383;0	399;0	538;710	950;3	481;0;82;392;403; ; ; ; ;
28483;1429;397;421;0	660;0	553;714	957;3	399;0;370;433;0	399;0	538;710	950;3	510;0;82;392;403; ; ; ; ;
28503;1430;408;432;0	660;0	553;714	957;3	467;0;387;377;0	399;0	538;710	950;3	400;0;82;392;403; ; ; ; ;
28522;1431;432;439;0	660;0	553;714	957;3	480;0;394;399;0	399;0	538;710	950;3	440;0;82;392;403; ; ; ; ;
28542;1432;433;430;0	660;0	553;715	320;3	449;0;389;411;0	399;0	538;711	961;3	427;0;82;392;403; ; ; ; ;
28562;1433;409;392;0	660;0	553;715	320;3	243;0;406;359;0	399;0	539;711	961;3	488;0; ; ; ; ; ; ; ;
28582;1434;397;390;0	660;0	553;715	320;3	212;0;389;382;0	399;0	539;711	961;3	455;0; ; ; ; ; ; ; ;
28602;1435;390;369;0	660;0	553;715	320;3	212;0;395;382;0	399;0	539;711	961;3	396;0; ; ; ; ; ; ; ;
28622;1436;430;449;0	660;0	553;715	320;3	526;0;398;351;0	399;0	539;711	961;3	295;0; ; ; ; ; ; ; ;
28642;1437;424;447;0	660;0	553;715	098;3	532;0;400;362;0	399;0	539;712	166;3	248;0; ; ; ; ; ; ; ;
28662;1438;369;391;0	660;0	553;715	098;3	241;0;379;380;0	399;0	539;712	166;3	442;0;83;389;410; ; ; ; ;
28682;1439;365;391;0	660;0	553;715	098;3	192;0;389;383;0	399;0	539;712	166;3	432;0;83;389;410; ; ; ; ;
28702;1440;386;407;0	661;0	554;715	098;3	254;0;394;398;0	399;0	539;712	166;3	402;0;83;389;410; ; ; ; ;
28722;1441;399;430;0	661;0	553;715	098;3	203;0;393;409;0	399;0	539;712	166;3	440;0;83;389;410; ; ; ; ;
28742;1442;406;437;0	661;0	554;715	500;3	228;0;393;417;0	399;0	539;712	238;3	427;0;83;389;410; ; ; ; ;
28762;1443;384;415;0	661;0	554;715	500;3	253;0;388;385;0	400;0	538;712	238;3	368;0;83;389;410; ; ; ; ;
28782;1444;402;424;0	661;0	554;715	500;3	244;0;375;431;0	400;0	538;712	238;3	492;0;83;389;410; ; ; ; ;
28801;1445;382;385;0	662;0	553;715	500;3	170;0;379;406;0	400;0	538;712	238;3	417;0;84;387;390; ; ; ; ;
28821;1446;386;420;0	662;0	553;715	500;3	220;0;385;378;0	400;0	538;712	238;3	375;0;84;387;390; ; ; ; ;
28841;1447;390;413;0	662;0	554;719	530;3	212;0;380;393;0	400;0	538;713	015;3	422;0;84;387;390; ; ; ; ;
28861;1448;388;407;0	662;0	554;719	530;3	221;0;383;396;0	401;0	538;713	015;3	373;0;84;387;390; ; ; ; ;
28881;1449;400;387;0	662;0	554;719	530;3	201;0;391;373;0	401;0	538;713	015;3	345;0;84;387;390; ; ; ; ;
28901;1450;382;375;0	663;0	554;719	530;3	178;0;385;363;0	401;0	538;713	015;3	495;0;84;387;390; ; ; ; ;
28921;1451;407;414;0	663;0	554;719	530;3	348;0;381;423;0	401;0	538;713	015;3	443;0; ; ; ; ; ; ; ;
28941;1452;403;405;0	663;0	554;716	122;3	327;0;383;412;0	401;0	538;711	926;3	467;0; ; ; ; ; ; ; ;
28961;1453;363;384;0	663;0	554;716	122;3	171;0;397;361;0	402;0	538;711	926;3	385;0;85;391;397; ; ; ; ;
28981;1454;382;393;0	663;0	554;716	122;3	190;0;378;372;0	402;0	538;711	926;3	455;0;85;391;397; ; ; ; ;
29001;1455;409;432;0	663;0	554;716	122;3	374;0;389;374;0	402;0	538;711	926;3	347;0;85;391;397; ; ; ; ;
29021;1456;388;427;0	663;0	554;716	122;3	333;0;377;383;0	402;0	539;711	926;3	356;0;85;391;397; ; ; ; ;
29041;1457;399;421;0	663;0	554;718	454;3	303;0;381;389;0	402;0	539;710	155;3	357;0;85;391;397; ; ; ; ;
29061;1458;399;400;0	664;0	554;718	454;3	196;0;379;383;0	402;0	539;710	155;3	408;0;85;391;397; ; ; ; ;
29081;1459;394;411;0	664;0	554;718	454;3	232;0;397;373;0	402;0	539;710	155;3	368;0;85;391;397; ; ; ; ;
29101;1460;415;442;0	664;0	554;718	454;3	410;0;397;373;0	402;0	539;710	155;3	423;0;85;391;397; ; ; ; ;
29120;1461;381;414;0	664;0	554;718	454;3	351;0;389;375;0	402;0	539;710	155;3	404;0;85;391;397; ; ; ; ;
29140;1462;382;425;0	664;0	554;718	322;3	425;0;399;377;0	402;0	539;708	379;3	389;0;85;391;397; ; ; ; ;
29160;1463;366;392;0	664;0	554;718	322;3	288;0;389;353;0	402;0	539;708	379;3	331;0; ; ; ; ; ; ; ;
29180;1464;370;407;0	664;0	554;718	322;3	171;0;372;381;0	402;0	539;708	379;3	251;0; ; ; ; ; ; ; ;
29200;1465;393;422;0	664;0	555;718	322;3	283;0;379;364;0	402;0	539;708	379;3	358;0; ; ; ; ; ; ; ;
29220;1466;384;419;0	664;0	555;718	322;3	284;0;381;364;0	402;0	539;708	379;3	424;0; ; ; ; ; ; ; ;
29240;1467;393;418;0	663;0	554;715	045;3	269;0;383;362;0	402;0	538;711	055;3	431;0; ; ; ; ; ; ; ;
29260;1468;494;273;0	662;0	553;715	045;3	225;0;500;299;0	401;0	537;711	055;3	421;0; ; ; ; ; ; ; ;
29280;1469;477;207;0	662;0	552;715	045;3	155;0;505;259;0	401;0	536;711	055;3	345;0;86;488;247; ; ; ; ;
29300;1470;476;235;0	662;0	552;715	045;3	174;0;483;277;0	401;0	536;711	055;3	316;0;86;488;247; ; ; ; ;
29320;1471;484;229;0	662;0	552;715	045;3	231;0;500;241;0	401;0	536;711	055;3	319;0;86;488;247; ; ; ; ;
29340;1472;476;231;0	662;0	552;708	859;3	175;0;496;246;0	401;0	536;707	852;3	307;0;86;488;247; ; ; ; ;
29360;1473;482;250;0	662;0	552;708	859;3	188;0;488;261;0	401;0	536;707	852;3	353;0;86;488;247; ; ; ; ;
29380;1474;481;248;0	663;0	552;708	859;3	195;0;512;248;0	401;0	536;707	852;3	275;0;86;488;247; ; ; ; ;
29399;1475;494;235;0	663;0	552;708	859;3	189;0;492;264;0	402;0	536;707	852;3	359;0;86;488;247; ; ; ; ;
29419;1476;413;316;0	664;0	553;708	859;3	322;0;401;339;0	403;0	537;707	852;3	382;0; ; ; ; ; ; ; ;
29439;1477;409;311;0	665;0	555;715	576;3	366;0;401;341;0	404;0	539;710	404;3	378;0; ; ; ; ; ; ; ;
29459;1478;375;395;0	665;0	555;715	576;3	194;0;366;383;0	404;0	539;710	404;3	438;0;87;364;387; ; ; ; ;
29479;1479;367;392;0	665;0	555;715	576;3	228;0;362;387;0	404;0	539;710	404;3	481;0;87;364;387; ; ; ; ;
29499;1480;368;368;0	665;0	555;715	576;3	177;0;369;384;0	404;0	539;710	404;3	454;0;87;364;387; ; ; ; ;
29519;1481;353;359;0	665;0	555;715	576;3	108;0;358;383;0	404;0	539;710	404;3	380;0;87;364;387; ; ; ; ;
29539;1482;349;352;0	665;0	555;713	037;3	095;0;358;383;0	404;0	539;712	226;3	398;0;87;364;387; ; ; ; ;
29559;1483;355;401;0	665;0	555;713	037;3	221;0;361;387;0	404;0	539;712	226;3	546;0;87;364;387; ; ; ; ;
29579;1484;363;384;0	665;0	555;713	037;3	183;0;367;389;0	404;0	539;712	226;3	431;0;87;364;387; ; ; ; ;
29599;1485;358;410;0	665;0	555;713	037;3	251;0;364;398;0	404;0	539;712	226;3	356;0;87;364;387; ; ; ; ;
29619;1486;391;427;0	665;0	555;713	037;3	465;0;371;362;0	403;0	539;712	226;3	440;0;87;364;387; ; ; ; ;
29639;1487;397;425;0	665;0	555;716	138;3	498;0;371;366;0	403;0	539;709	041;3	403;0;87;364;387; ; ; ; ;
29659;1488;365;410;0	665;0	555;716	138;3	223;0;348;383;0	403;0	539;709	041;3	432;0;87;364;387; ; ; ; ;
29679;1489;395;449;0	664;0	554;716	138;3	566;0;371;376;0	403;0	539;709	041;3	434;0; ; ; ; ; ; ; ;
29699;1490;353;383;0	664;0	554;716	138;3	239;0;379;382;0	403;0	539;709	041;3	405;0; ; ; ; ; ; ; ;
29718;1491;357;377;0	664;0	554;716	138;3	118;0;371;359;0	403;0	539;709	041;3	439;0; ; ; ; ; ; ; ;
29738;1492;361;370;0	664;0	554;717	741;3	206;0;373;357;0	403;0	539;706	564;3	419;0; ; ; ; ; ; ; ;
29758;1493;353;398;0	664;0	554;717	741;3	271;0;360;411;0	402;0	539;706	564;3	351;0;88;370;386; ; ; ; ;
29778;1494;377;405;0	664;0	554;717	741;3	272;0;359;393;0	402;0	539;706	564;3	426;0;88;370;386; ; ; ; ;
29798;1495;370;394;0	664;0	554;717	741;3	258;0;354;398;0	402;0	539;706	564;3	354;0;88;370;386; ; ; ; ;
29818;1496;372;410;0	664;0	554;717	741;3	401;0;367;401;0	402;0	539;706	564;3	416;0;88;370;386; ; ; ; ;
29838;1497;374;409;0	664;0	554;715	570;3	399;0;365;401;0	402;0	539;709	048;3	400;0;88;370;386; ; ; ; ;
29858;1498;361;403;0	664;0	554;715	570;3	208;0;368;368;0	402;0	539;709	048;3	355;0;88;370;386; ; ; ; ;
29878;1499;354;389;0	664;0	554;715	570;3	137;0;369;372;0	402;0	539;709	048;3	295;0;88;370;386; ; ; ; ;
29898;1500;396;405;0	664;0	554;715	570;3	365;0;377;347;0	403;0	539;709	048;3	297;0;88;370;386; ; ; ; ;
29918;1501;359;377;0	664;0	554;715	570;3	213;0;381;422;0	403;0	538;709	048;3	428;0;88;370;386; ; ; ; ;
29938;1502;366;378;0	665;0	554;715	179;3	233;0;384;422;0	403;0	538;710	713;3	412;0;88;370;386; ; ; ; ;
29958;1503;366;385;0	665;0	554;715	179;3	197;0;375;383;0	403;0	538;710	713;3	334;0;88;370;386; ; ; ; ;
29978;1504;360;386;0	665;0	554;715	179;3	145;0;365;389;0	403;0	538;710	713;3	275;0;88;370;386; ; ; ; ;
29997;1505;380;376;0	665;0	554;715	179;3	185;0;368;356;0	403;0	538;710	713;3	354;0;88;370;386; ; ; ; ;
30017;1506;359;379;0	665;0	554;715	179;3	101;0;392;348;0	403;0	538;710	713;3	370;0;88;370;386; ; ; ; ;
30037;1507;364;376;0	665;0	554;715	092;3	099;0;390;340;0	403;0	538;711	982;3	369;0;88;370;386; ; ; ; ;
30057;1508;368;386;0	665;0	554;715	092;3	122;0;381;413;0	404;0	538;711	982;3	336;0; ; ; ; ; ; ; ;
30077;1509;354;381;0	665;0	554;715	092;3	129;0;366;408;0	404;0	538;711	982;3	302;0; ; ; ; ; ; ; ;
30097;1510;380;415;0	665;0	554;715	092;3	287;0;385;385;0	404;0	538;711	982;3	280;0; ; ; ; ; ; ; ;
30117;1511;355;365;0	665;0	554;715	092;3	106;0;378;349;0	404;0	538;711	982;3	293;0; ; ; ; ; ; ; ;
30137;1512;364;367;0	665;0	554;717	035;3	155;0;376;338;0	404;0	538;709	431;3	271;0; ; ; ; ; ; ; ;
30157;1513;387;407;0	665;0	554;717	035;3	202;0;380;397;0	404;0	538;709	431;3	357;0;89;371;385; ; ; ; ;
30177;1514;359;381;0	665;0	554;717	035;3	129;0;389;367;0	404;0	538;709	431;3	325;0;89;371;385; ; ; ; ;
30197;1515;376;403;0	665;0	554;717	035;3	176;0;372;375;0	404;0	538;709	431;3	235;0;89;371;385; ; ; ; ;
30217;1516;389;408;0	665;0	554;717	035;3	220;0;373;396;0	404;0	538;709	431;3	359;0;89;371;385; ; ; ; ;
30237;1517;381;402;0	666;0	554;716	382;3	194;0;374;382;0	404;0	538;710	523;3	326;0;89;371;385; ; ; ; ;
30257;1518;377;388;0	666;0	554;716	382;3	220;0;375;388;0	404;0	538;710	523;3	334;0;89;371;385; ; ; ; ;
30277;1519;354;365;0	666;0	554;716	382;3	143;0;386;369;0	404;0	538;710	523;3	308;0;89;371;385; ; ; ; ;
30296;1520;372;387;0	666;0	554;716	382;3	230;0;375;383;0	404;0	538;710	523;3	369;0;89;371;385; ; ; ; ;
30316;1521;350;370;0	666;0	554;716	382;3	204;0;355;386;0	405;0	538;710	523;3	391;0;89;371;385; ; ; ; ;
30336;1522;357;379;0	666;0	554;715	576;3	182;0;356;381;0	405;0	538;708	497;3	388;0;89;371;385; ; ; ; ;
30356;1523;385;411;0	667;0	554;715	576;3	292;0;383;369;0	405;0	538;708	497;3	455;0;89;371;385; ; ; ; ;
30376;1524;371;403;0	667;0	554;715	576;3	164;0;361;369;0	405;0	538;708	497;3	400;0;89;371;385; ; ; ; ;
30396;1525;364;391;0	667;0	553;715	576;3	143;0;376;395;0	405;0	537;708	497;3	466;0;89;371;385; ; ; ; ;
30416;1526;360;414;0	667;0	553;715	576;3	173;0;352;441;0	405;0	537;708	497;3	624;0; ; ; ; ; ; ; ;
30436;1527;355;405;0	667;0	553;718	428;3	181;0;355;454;0	405;0	537;707	043;3	620;0; ; ; ; ; ; ; ;
30456;1528;362;407;0	667;0	553;718	428;3	326;0;350;367;0	406;0	537;707	043;3	377;0; ; ; ; ; ; ; ;
30476;1529;357;395;0	667;0	553;718	428;3	319;0;356;382;0	406;0	537;707	043;3	411;0; ; ; ; ; ; ; ;
30496;1530;341;401;0	667;0	553;718	428;3	269;0;330;428;0	406;0	537;707	043;3	395;0;90;313;393; ; ; ; ;
30516;1531;326;388;0	668;0	553;718	428;3	279;0;351;389;0	406;0	537;707	043;3	375;0;90;313;393; ; ; ; ;
30536;1532;316;386;0	668;0	554;719	957;3	297;0;347;400;0	407;0	537;716	659;3	433;0;90;313;393; ; ; ; ;
30556;1533;323;377;0	668;0	554;719	957;3	266;0;329;425;0	407;0	537;716	659;3	499;0;90;313;393; ; ; ; ;
30575;1534;321;403;0	668;0	554;719	957;3	300;0;332;369;0	407;0	537;716	659;3	480;0;90;313;393; ; ; ; ;
30595;1535;328;391;0	668;0	554;719	957;3	285;0;333;333;0	407;0	538;716	659;3	401;0;90;313;393; ; ; ; ;
30615;1536;311;377;0	668;0	554;719	957;3	278;0;317;386;0	407;0	538;716	659;3	561;0;90;313;393; ; ; ; ;
30635;1537;313;391;0	668;0	554;714	874;3	269;0;316;389;0	407;0	538;704	541;3	479;0;90;313;393; ; ; ; ;
30655;1538;318;417;0	668;0	554;714	874;3	408;0;310;413;0	407;0	538;704	541;3	447;0;90;313;393; ; ; ; ;
30675;1539;311;424;0	668;0	555;714	874;3	468;0;306;381;0	407;0	538;704	541;3	396;0;90;313;393; ; ; ; ;
30695;1540;298;397;0	668;0	555;714	874;3	359;0;287;410;0	406;0	538;704	541;3	431;0;90;313;393; ; ; ; ;
30715;1541;277;410;0	668;0	555;714	874;3	313;0;290;388;0	406;0	539;704	541;3	487;0;90;313;393; ; ; ; ;
30735;1542;265;404;0	667;0	555;717	572;3	320;0;293;398;0	406;0	539;706	893;3	484;0;90;313;393; ; ; ; ;
30755;1543;243;440;0	668;0	555;717	572;3	335;0;258;455;0	407;0	539;706	893;3	537;0;91;266;445; ; ; ; ;
30775;1544;256;430;0	667;0	555;717	572;3	438;0;287;461;0	406;0	539;706	893;3	654;0;91;266;445; ; ; ; ;
30795;1545;255;441;0	667;0	555;717	572;3	321;0;267;437;0	406;0	539;706	893;3	493;0;91;266;445; ; ; ; ;
30815;1546;281;441;0	667;0	555;717	572;3	386;0;261;464;0	406;0	539;706	893;3	666;0;91;266;445; ; ; ; ;
30835;1547;293;442;0	667;0	555;711	728;3	385;0;270;457;0	406;0	539;708	457;3	624;0;91;266;445; ; ; ; ;
30855;1548;261;447;0	667;0	555;711	728;3	336;0;270;459;0	406;0	539;708	457;3	601;0;91;266;445; ; ; ; ;
30875;1549;256;440;0	667;0	555;711	728;3	335;0;269;461;0	406;0	539;708	457;3	658;0;91;266;445; ; ; ; ;
30894;1550;261;437;0	667;0	555;711	728;3	324;0;256;450;0	406;0	539;708	457;3	542;0;91;266;445; ; ; ; ;
30914;1551;254;429;0	667;0	555;711	728;3	383;0;263;459;0	405;0	539;708	457;3	640;0;91;266;445; ; ; ; ;
30934;1552;255;423;0	666;0	555;712	388;3	387;0;259;459;0	405;0	540;705	777;3	582;0;91;266;445; ; ; ; ;
30954;1553;256;422;0	666;0	555;712	388;3	372;0;263;461;0	405;0	540;705	777;3	595;0;91;266;445; ; ; ; ;
30974;1554;272;437;0	666;0	555;712	388;3	355;0;296;454;0	405;0	540;705	777;3	581;0;91;266;445; ; ; ; ;
30994;1555;377;437;0	665;0	555;712	388;3	408;0;359;431;0	404;0	540;705	777;3	638;0;92;370;420; ; ; ; ;
31014;1556;383;431;0	665;0	555;712	388;3	392;0;358;429;0	404;0	540;705	777;3	530;0;92;370;420; ; ; ; ;
31034;1557;380;436;0	665;0	555;717	462;3	422;0;356;424;0	404;0	540;708	155;3	544;0;92;370;420; ; ; ; ;
31054;1558;384;432;0	665;0	555;717	462;3	471;0;352;427;0	404;0	540;708	155;3	561;0;92;370;420; ; ; ; ;
31074;1559;371;422;0	665;0	555;717	462;3	353;0;370;403;0	404;0	540;708	155;3	511;0;92;370;420; ; ; ; ;
31094;1560;377;428;0	665;0	555;717	462;3	477;0;368;422;0	404;0	540;708	155;3	504;0;92;370;420; ; ; ; ;
31114;1561;373;424;0	665;0	555;717	462;3	363;0;392;390;0	404;0	540;708	155;3	542;0;92;370;420; ; ; ; ;
31134;1562;377;427;0	665;0	556;716	591;3	403;0;398;392;0	404;0	540;708	832;3	517;0;92;370;420; ; ; ; ;
31154;1563;382;434;0	665;0	556;716	591;3	373;0;382;388;0	404;0	540;708	832;3	465;0;92;370;420; ; ; ; ;
31173;1564;369;425;0	665;0	556;716	591;3	276;0;363;429;0	404;0	540;708	832;3	494;0;92;370;420; ; ; ; ;
31193;1565;365;420;0	665;0	556;716	591;3	273;0;363;447;0	404;0	540;708	832;3	469;0;92;370;420; ; ; ; ;
31213;1566;374;419;0	665;0	556;716	591;3	286;0;370;420;0	404;0	540;708	832;3	436;0;92;370;420; ; ; ; ;
31233;1567;373;419;0	665;0	556;716	405;3	287;0;360;422;0	404;0	540;709	825;3	446;0;92;370;420; ; ; ; ;
31253;1568;344;394;0	665;0	556;716	405;3	245;0;350;442;0	404;0	540;709	825;3	505;0;92;370;420; ; ; ; ;
31273;1569;372;429;0	665;0	556;716	405;3	239;0;362;438;0	404;0	541;709	825;3	526;0;92;370;420; ; ; ; ;
31293;1570;374;426;0	665;0	556;716	405;3	263;0;367;399;0	404;0	541;709	825;3	394;0;92;370;420; ; ; ; ;
31313;1571;378;429;0	665;0	556;716	405;3	298;0;354;412;0	404;0	540;709	825;3	429;0;92;370;420; ; ; ; ;
31333;1572;381;430;0	665;0	556;713	597;3	293;0;361;397;0	404;0	540;710	643;3	404;0;92;370;420; ; ; ; ;
31353;1573;389;377;0	665;0	556;713	597;3	178;0;399;368;0	404;0	540;710	643;3	320;0;93;395;395; ; ; ; ;
31373;1574;404;377;0	666;0	556;713	597;3	275;0;390;410;0	404;0	540;710	643;3	415;0;93;395;395; ; ; ; ;
31393;1575;402;414;0	666;0	556;713	597;3	277;0;394;377;0	404;0	540;710	643;3	372;0;93;395;395; ; ; ; ;
31413;1576;385;392;0	666;0	556;713	597;3	203;0;378;385;0	405;0	540;710	643;3	360;0;93;395;395; ; ; ; ;
31433;1577;392;400;0	666;0	556;717	596;3	271;0;373;401;0	405;0	540;707	993;3	336;0;93;395;395; ; ; ; ;
31453;1578;382;380;0	667;0	556;717	596;3	255;0;391;421;0	405;0	540;707	993;3	397;0;93;395;395; ; ; ; ;
31473;1579;409;401;0	667;0	556;717	596;3	187;0;402;397;0	405;0	540;707	993;3	377;0;93;395;395; ; ; ; ;
31492;1580;419;441;0	667;0	556;717	596;3	525;0;398;379;0	405;0	540;707	993;3	410;0;93;395;395; ; ; ; ;
31512;1581;397;370;0	667;0	556;717	596;3	092;0;395;406;0	405;0	540;707	993;3	383;0;93;395;395; ; ; ; ;
31532;1582;398;391;0	667;0	556;715	590;3	193;0;400;390;0	405;0	540;706	847;3	390;0;93;395;395; ; ; ; ;
31552;1583;393;386;0	667;0	556;715	590;3	152;0;403;397;0	405;0	540;706	847;3	401;0;93;395;395; ; ; ; ;
31572;1584;442;392;0	666;0	556;715	590;3	220;0;469;362;0	405;0	540;706	847;3	379;0; ; ; ; ; ; ; ;
31592;1585;481;289;0	665;0	554;715	590;3	216;0;503;300;0	404;0	539;706	847;3	284;0; ; ; ; ; ; ; ;
31612;1586;509;265;0	665;0	554;715	590;3	276;0;514;270;0	404;0	538;706	847;3	353;0; ; ; ; ; ; ; ;
31632;1587;534;249;0	665;0	554;709	773;3	268;0;526;235;0	404;0	538;710	382;3	329;0;94;507;259; ; ; ; ;
31652;1588;514;224;0	665;0	554;709	773;3	210;0;511;271;0	404;0	538;710	382;3	295;0;94;507;259; ; ; ; ;
31672;1589;497;267;0	665;0	554;709	773;3	125;0;508;263;0	404;0	538;710	382;3	351;0;94;507;259; ; ; ; ;
31692;1590;510;249;0	665;0	554;709	773;3	197;0;505;287;0	404;0	538;710	382;3	368;0;94;507;259; ; ; ; ;
31712;1591;509;228;0	666;0	554;709	773;3	178;0;517;271;0	404;0	538;710	382;3	345;0;94;507;259; ; ; ; ;
31732;1592;511;243;0	666;0	554;711	345;3	158;0;516;275;0	404;0	539;708	226;3	339;0;94;507;259; ; ; ; ;
31752;1593;507;231;0	666;0	554;711	345;3	153;0;500;279;0	404;0	538;708	226;3	340;0;94;507;259; ; ; ; ;
31771;1594;511;240;0	666;0	554;711	345;3	130;0;495;284;0	404;0	538;708	226;3	342;0;94;507;259; ; ; ; ;
31791;1595;508;266;0	666;0	554;711	345;3	185;0;499;270;0	404;0	538;708	226;3	279;0;94;507;259; ; ; ; ;
31811;1596;439;266;0	666;0	555;711	345;3	102;0;446;319;0	405;0	539;708	226;3	372;0; ; ; ; ; ; ; ;
31831;1597;433;261;0	667;0	556;714	742;3	126;0;440;319;0	406;0	541;711	235;3	374;0; ; ; ; ; ; ; ;
31851;1598;379;440;0	667;0	556;714	742;3	358;0;365;420;0	406;0	541;711	235;3	313;0;95;368;413; ; ; ; ;
31871;1599;372;428;0	667;0	556;714	742;3	235;0;367;396;0	406;0	541;711	235;3	359;0;95;368;413; ; ; ; ;
31891;1600;374;420;0	667;0	556;714	742;3	162;0;378;400;0	406;0	541;711	235;3	386;0;95;368;413; ; ; ; ;
31911;1601;382;443;0	667;0	556;714	742;3	272;0;366;425;0	405;0	541;711	235;3	405;0;95;368;413; ; ; ; ;
31931;1602;378;435;0	667;0	556;715	106;3	261;0;370;409;0	405;0	541;718	944;3	461;0;95;368;413; ; ; ; ;
31951;1603;362;426;0	667;0	556;715	106;3	150;0;383;409;0	405;0	541;718	944;3	445;0;95;368;413; ; ; ; ;
31971;1604;363;422;0	667;0	556;715	106;3	119;0;380;385;0	405;0	541;718	944;3	304;0;95;368;413; ; ; ; ;
31991;1605;379;418;0	666;0	556;715	106;3	100;0;379;409;0	405;0	541;718	944;3	391;0;95;368;413; ; ; ; ;
32011;1606;348;397;0	666;0	556;715	106;3	126;0;362;431;0	405;0	541;718	944;3	391;0;95;368;413; ; ; ; ;
32031;1607;351;390;0	666;0	556;717	809;3	134;0;358;427;0	405;0	541;718	452;3	388;0;95;368;413; ; ; ; ;
32051;1608;345;399;0	666;0	556;717	809;3	024;0;359;412;0	404;0	541;718	452;3	363;0;95;368;413; ; ; ; ;
32070;1609;369;426;0	666;0	556;717	809;3	228;0;365;383;0	404;0	541;718	452;3	334;0;95;368;413; ; ; ; ;
32090;1610;387;447;0	666;0	556;717	809;3	396;0;377;389;0	404;0	541;718	452;3	330;0;95;368;413; ; ; ; ;
32110;1611;353;385;0	666;0	556;717	809;3	167;0;381;383;0	404;0	541;718	452;3	387;0; ; ; ; ; ; ; ;
32130;1612;371;406;0	666;0	556;713	431;3	184;0;387;386;0	404;0	541;717	468;3	369;0; ; ; ; ; ; ; ;
32150;1613;390;442;0	666;0	556;713	431;3	226;0;353;408;0	404;0	541;717	468;3	405;0;96;359;400; ; ; ; ;
32170;1614;371;431;0	666;0	556;713	431;3	268;0;363;375;0	404;0	541;717	468;3	478;0;96;359;400; ; ; ; ;
32190;1615;344;376;0	666;0	556;713	431;3	141;0;356;428;0	404;0	541;717	468;3	418;0;96;359;400; ; ; ; ;
32210;1616;366;414;0	666;0	556;713	431;3	079;0;372;388;0	404;0	541;717	468;3	278;0;96;359;400; ; ; ; ;
32230;1617;355;388;0	666;0	556;717	099;3	071;0;370;417;0	404;0	541;706	988;3	243;0;96;359;400; ; ; ; ;
32250;1618;372;429;0	666;0	556;717	099;3	172;0;343;423;0	404;0	541;706	988;3	322;0;96;359;400; ; ; ; ;
32270;1619;345;387;0	666;0	556;717	099;3	065;0;363;408;0	404;0	541;706	988;3	202;0;96;359;400; ; ; ; ;
32290;1620;355;408;0	666;0	556;717	099;3	077;0;369;404;0	404;0	541;706	988;3	288;0;96;359;400; ; ; ; ;
32310;1621;352;381;0	665;0	556;717	099;3	049;0;351;386;0	404;0	541;706	988;3	074;0;96;359;400; ; ; ; ;
32330;1622;353;391;0	664;0	555;710	981;3	023;0;363;374;0	403;0	540;710	908;3	077;0;96;359;400; ; ; ; ;
32349;1623;485;213;0	662;0	553;710	981;3	054;0;522;241;0	402;0	538;710	908;3	286;0;97;502;214; ; ; ; ;
32370;1624;494;191;0	662;0	553;710	981;3	028;0;505;207;0	402;0	538;710	908;3	260;0;97;502;214; ; ; ; ;
32389;1625;502;216;0	663;0	553;710	981;3	053;0;525;194;0	402;0	538;710	908;3	267;0;97;502;214; ; ; ; ;
32409;1626;492;188;0	663;0	553;710	981;3	076;0;515;220;0	402;0	538;710	908;3	218;0;97;502;214; ; ; ; ;
32429;1627;494;197;0	663;0	553;709	274;3	063;0;508;229;0	401;0	538;704	085;3	177;0;97;502;214; ; ; ; ;
32449;1628;511;218;0	663;0	553;709	274;2	946;0;522;214;0	401;0	538;704	085;3	095;0;97;502;214; ; ; ; ;
32469;1629;495;201;0	663;0	553;709	274;3	020;0;499;235;0	401;0	538;704	085;3	101;0;97;502;214; ; ; ; ;
32489;1630;495;195;0	663;0	553;709	274;2	982;0;506;213;0	401;0	538;704	085;3	126;0;97;502;214; ; ; ; ;
32509;1631;503;206;0	663;0	553;709	274;3	021;0;530;213;0	401;0	538;704	085;3	100;0;97;502;214; ; ; ; ;
32529;1632;495;207;0	663;0	553;708	827;3	008;0;522;211;0	401;0	538;705	548;3	115;0;97;502;214; ; ; ; ;
32549;1633;497;210;0	663;0	553;708	827;2	950;0;501;212;0	401;0	538;705	548;3	135;0;97;502;214; ; ; ; ;
32569;1634;504;195;0	663;0	553;708	827;3	027;0;509;216;0	401;0	538;705	548;3	101;0;97;502;214; ; ; ; ;
32589;1635;502;194;0	663;0	553;708	827;3	007;0;508;229;0	401;0	538;705	548;3	162;0;97;502;214; ; ; ; ;
32609;1636;498;199;0	663;0	553;708	827;2	956;0;511;214;0	401;0	538;705	548;3	135;0;97;502;214; ; ; ; ;
32629;1637;501;201;0	662;0	553;707	154;2	983;0;512;217;0	401;0	538;706	826;3	138;0;97;502;214; ; ; ; ;
32649;1638;503;177;0	662;0	553;707	154;3	030;0;518;220;0	401;0	538;706	826;3	141;0;97;502;214; ; ; ; ;
32669;1639;512;198;0	662;0	553;707	154;2	979;0;505;196;0	400;0	538;706	826;3	117;0;97;502;214; ; ; ; ;
32688;1640;497;214;0	662;0	553;707	154;2	991;0;506;218;0	400;0	538;706	826;3	200;0;97;502;214; ; ; ; ;
32708;1641;492;204;0	662;0	553;707	154;3	085;0;509;217;0	400;0	538;706	826;3	145;0;97;502;214; ; ; ; ;
32728;1642;489;209;0	662;0	553;708	152;3	072;0;509;212;0	400;0	538;705	576;3	149;0;97;502;214; ; ; ; ;
32748;1643;504;206;0	662;0	553;708	152;3	043;0;518;210;0	400;0	537;705	576;3	106;0;97;502;214; ; ; ; ;
32768;1644;497;189;0	662;0	553;708	152;3	004;0;496;249;0	400;0	537;705	576;3	111;0;97;502;214; ; ; ; ;
32788;1645;509;232;0	662;0	552;708	152;3	050;0;506;245;0	400;0	537;705	576;3	172;0;97;502;214; ; ; ; ;
32808;1646;503;205;0	662;0	552;708	152;2	902;0;512;221;0	400;0	537;705	576;3	106;0;97;502;214; ; ; ; ;
32828;1647;502;208;0	662;0	552;707	917;2	881;0;505;241;0	400;0	537;704	904;3	121;0;97;502;214; ; ; ; ;
32848;1648;490;177;0	662;0	552;707	917;3	078;0;500;225;0	400;0	537;704	904;3	144;0;97;502;214; ; ; ; ;
32868;1649;493;206;0	662;0	552;707	917;2	983;0;511;244;0	400;0	537;704	904;3	140;0;97;502;214; ; ; ; ;
32888;1650;509;205;0	662;0	553;707	917;2	947;0;506;228;0	400;0	537;704	904;3	194;0;97;502;214; ; ; ; ;
32908;1651;485;221;0	662;0	553;707	917;2	987;0;490;224;0	400;0	537;704	904;3	176;0;97;502;214; ; ; ; ;
32928;1652;489;225;0	662;0	553;708	454;2	979;0;493;230;0	400;0	537;704	674;3	190;0;97;502;214; ; ; ; ;
32947;1653;494;194;0	663;0	553;708	454;2	998;0;497;250;0	401;0	537;704	674;3	147;0;97;502;214; ; ; ; ;
32967;1654;484;225;0	663;0	553;708	454;3	045;0;502;227;0	401;0	537;704	674;3	124;0;97;502;214; ; ; ; ;
32987;1655;492;215;0	663;0	553;708	454;3	000;0;510;239;0	401;0	537;704	674;3	158;0;97;502;214; ; ; ; ;
33007;1656;505;213;0	663;0	553;708	454;3	009;0;497;241;0	401;0	537;704	674;3	163;0;97;502;214; ; ; ; ;
33027;1657;503;214;0	663;0	553;707	684;3	019;0;503;242;0	401;0	537;705	818;3	166;0;97;502;214; ; ; ; ;
33047;1658;453;235;0	663;0	553;707	684;3	015;0;475;258;0	401;0	538;705	818;3	179;0; ; ; ; ; ; ; ;
33067;1659;411;339;0	663;0	554;707	684;2	892;0;434;353;0	402;0	539;705	818;3	243;0;98;414;362; ; ; ; ;
33087;1660;416;376;0	663;0	555;707	684;3	045;0;414;332;0	402;0	539;705	818;3	077;0;98;414;362; ; ; ; ;
33107;1661;405;376;0	663;0	554;707	684;3	071;0;423;359;0	402;0	539;705	818;3	206;0;98;414;362; ; ; ; ;
33127;1662;403;371;0	663;0	554;714	468;3	080;0;413;358;0	402;0	539;702	093;3	183;0;98;414;362; ; ; ; ;
33147;1663;410;323;0	664;0	554;714	468;3	017;0;411;382;0	402;0	539;702	088;3	149;0;98;414;362; ; ; ; ;
33167;1664;410;348;0	664;0	554;714	468;3	033;0;408;381;0	402;0	539;703	061;3	237;0;98;414;362; ; ; ; ;
33187;1665;416;348;0	664;0	554;714	468;3	109;0;409;390;0	402;0	539;705	096;3	319;0;98;414;362; ; ; ; ;
33207;1666;423;367;0	664;0	554;714	468;3	065;0;418;357;0	402;0	539;707	681;3	246;0;98;414;362; ; ; ; ;
33227;1667;424;374;0	664;0	554;713	978;3	094;0;417;359;0	402;0	539;707	120;3	264;0;98;414;362; ; ; ; ;
33247;1668;377;313;0	664;0	554;713	978;3	093;0;427;347;0	402;0	538;710	457;3	228;0;99;409;357; ; ; ; ;
33266;1669;404;331;0	664;0	554;713	978;3	069;0;400;378;0	402;0	538;710	464;3	328;0;99;409;357; ; ; ; ;
33286;1670;390;325;0	664;0	554;713	978;3	119;0;423;355;0	402;0	538;707	002;3	298;0;99;409;357; ; ; ; ;
33306;1671;415;358;0	664;0	554;713	978;3	124;0;416;354;0	402;0	538;703	184;3	274;0;99;409;357; ; ; ; ;
33326;1672;414;364;0	664;0	554;714	159;3	130;0;407;365;0	402;0	538;700	666;3	256;0;99;409;357; ; ; ; ;
33346;1673;425;385;0	664;0	554;714	159;3	190;0;403;373;0	402;0	538;700	639;3	239;0;99;409;357; ; ; ; ;
33366;1674;424;336;0	664;0	554;714	159;3	111;0;412;364;0	402;0	538;701	176;3	187;0;99;409;357; ; ; ; ;
33386;1675;396;340;0	664;0	554;714	159;3	086;0;408;374;0	403;0	538;701	203;3	230;0;99;409;357; ; ; ; ;
33406;1676;410;339;0	665;0	554;714	159;3	113;0;407;392;0	403;0	539;702	649;3	284;0;99;409;357; ; ; ; ;
33426;1677;401;339;0	665;0	555;714	334;3	106;0;406;389;0	403;0	539;705	348;3	283;0;99;409;357; ; ; ; ;
33446;1678;401;351;0	665;0	555;714	334;3	154;0;430;333;0	403;0	539;707	484;3	317;0;99;409;357; ; ; ; ;
33466;1679;438;378;0	665;0	555;714	334;3	159;0;426;362;0	403;0	539;707	498;3	256;0; ; ; ; ; ; ; ;
33486;1680;423;379;0	665;0	555;714	334;3	182;0;417;372;0	403;0	539;705	436;3	256;0; ; ; ; ; ; ; ;
33506;1681;414;320;0	665;0	555;714	334;3	121;0;412;360;0	403;0	539;704	321;3	266;0; ; ; ; ; ; ; ;
33526;1682;411;331;0	665;0	555;714	658;3	128;0;405;363;0	403;0	539;702	554;3	269;0; ; ; ; ; ; ; ;
33546;1683;384;368;0	666;0	556;714	658;3	122;0;374;363;0	404;0	540;702	481;3	253;0; ; ; ; ; ; ; ;
33566;1684;386;397;0	666;0	556;714	658;3	188;0;391;370;0	404;0	540;702	058;3	253;0; ; ; ; ; ; ; ;
33585;1685;368;374;0	666;0	556;714	658;3	102;0;392;330;0	404;0	540;702	078;3	132;0; ; ; ; ; ; ; ;
33606;1686;395;390;0	666;0	556;714	658;3	141;0;386;401;0	404;0	540;705	419;3	250;0; ; ; ; ; ; ; ;
33625;1687;391;381;0	666;0	556;713	197;3	147;0;385;395;0	404;0	540;709	628;3	237;0; ; ; ; ; ; ; ;
33646;1688;412;347;0	666;0	556;713	197;3	143;0;391;348;0	404;0	540;709	628;3	269;0; ; ; ; ; ; ; ;
33665;1689;405;335;0	666;0	556;713	197;3	132;0;399;392;0	404;0	540;709	628;3	275;0; ; ; ; ; ; ; ;
33686;1690;411;362;0	666;0	556;713	197;3	084;0;418;365;0	404;0	540;709	628;3	199;0; ; ; ; ; ; ; ;
33705;1691;400;353;0	665;0	556;713	197;3	097;0;428;360;0	404;0	540;709	628;3	253;0; ; ; ; ; ; ; ;
33726;1692;400;352;0	665;0	556;714	826;3	118;0;439;368;0	404;0	540;719	593;3	280;0; ; ; ; ; ; ; ;
33745;1693;417;353;0	665;0	556;714	826;3	127;0;448;312;0	404;0	540;719	593;3	298;0; ; ; ; ; ; ; ;
33766;1694;423;338;0	665;0	555;714	826;3	063;0;466;345;0	403;0	540;719	593;3	428;0; ; ; ; ; ; ; ;
33785;1695;447;335;0	665;0	556;714	826;3	114;0;451;368;0	403;0	540;719	593;3	312;0; ; ; ; ; ; ; ;
33806;1696;461;360;0	665;0	556;714	826;3	243;0;461;347;0	403;0	540;719	593;3	345;0; ; ; ; ; ; ; ;
33825;1697;473;354;0	665;0	556;712	391;3	223;0;451;363;0	403;0	540;710	718;3	344;0; ; ; ; ; ; ; ;
33846;1698;501;355;0	665;0	556;712	391;3	250;0;526;357;0	403;0	541;710	718;3	269;0; ; ; ; ; ; ; ;
33864;1699;496;303;0	665;0	557;712	391;3	147;0;516;347;0	403;0	541;710	718;3	285;0; ; ; ; ; ; ; ;
33886;1700;518;371;0	665;0	557;712	391;3	231;0;503;397;0	403;0	541;710	718;3	316;0; ; ; ; ; ; ; ;
33904;1701;526;363;0	665;0	557;712	391;3	258;0;501;396;0	403;0	541;710	718;3	351;0; ; ; ; ; ; ; ;
33926;1702;534;355;0	665;0	557;712	185;3	227;0;499;397;0	403;0	541;708	681;3	364;0; ; ; ; ; ; ; ;
33944;1703;504;312;0	665;0	557;712	185;3	135;0;524;376;0	403;0	541;708	681;3	362;0; ; ; ; ; ; ; ;
33966;1704;519;369;0	665;0	557;712	185;3	190;0;543;391;0	403;0	541;708	681;3	331;0; ; ; ; ; ; ; ;
33984;1705;530;363;0	666;0	557;712	185;3	192;0;519;400;0	404;0	541;708	681;3	397;0; ; ; ; ; ; ; ;
34007;1706;531;370;0	666;0	557;712	185;3	231;0;518;402;0	404;0	541;708	681;3	361;0; ; ; ; ; ; ; ;
34024;1707;531;369;0	666;0	557;712	112;3	245;0;517;404;0	404;0	541;708	535;3	361;0; ; ; ; ; ; ; ;
34046;1708;483;215;0	666;0	555;712	112;3	232;0;514;203;0	405;0	539;708	535;3	396;0; ; ; ; ; ; ; ;
34064;1709;-800;-600;0	405;0	538;-1	000;-1	000;4;499;165;0	405;0	538;708	535;3	364;0;100;491;180; ; ; ; ;
34086;1710;-800;-600;0	405;0	538;-1	000;-1	000;4;499;168;0	405;0	538;708	535;3	358;0;100;491;180; ; ; ; ;
34104;1711;-800;-600;0	405;0	538;-1	000;-1	000;4;498;173;0	405;0	538;708	535;3	417;0;100;491;180; ; ; ; ;
34126;1712;-800;-600;0	667;0	554;-1	000;-1	000;4;494;186;0	405;0	538;701	840;3	370;0;100;491;180; ; ; ; ;
34143;1713;487;180;0	667;0	555;709	324;3	217;0;495;188;0	405;0	538;701	840;3	415;0;100;491;180; ; ; ; ;
34163;1714;489;185;0	667;0	555;709	324;3	242;0;495;180;0	405;0	538;701	840;3	382;0;100;491;180; ; ; ; ;
34183;1715;486;184;0	667;0	555;709	324;3	226;0;493;194;0	405;0	538;701	840;3	356;0;100;491;180; ; ; ; ;
34203;1716;489;172;0	667;0	555;709	324;3	257;0;505;191;0	405;0	538;701	840;3	410;0;100;491;180; ; ; ; ;
34223;1717;489;174;0	667;0	555;708	958;3	256;0;507;188;0	405;0	538;703	747;3	395;0;100;491;180; ; ; ; ;
34243;1718;482;180;0	667;0	555;708	958;3	183;0;499;184;0	405;0	538;703	747;3	321;0;100;491;180; ; ; ; ;
34263;1719;483;175;0	667;0	555;708	958;3	163;0;497;185;0	405;0	538;703	747;3	383;0;100;491;180; ; ; ; ;
34283;1720;476;157;0	667;0	555;708	958;3	231;0;490;187;0	405;0	538;703	747;3	417;0;100;491;180; ; ; ; ;
34303;1721;481;169;0	667;0	555;708	958;3	195;0;486;194;0	405;0	538;703	747;3	401;0;100;491;180; ; ; ; ;
34323;1722;481;165;0	667;0	555;705	927;3	190;0;482;197;0	405;0	539;702	516;3	412;0;100;491;180; ; ; ; ;
34343;1723;499;197;0	666;0	555;705	927;3	164;0;504;179;0	404;0	538;702	516;3	406;0;100;491;180; ; ; ; ;
34363;1724;489;166;0	666;0	554;705	927;3	170;0;493;199;0	404;0	538;702	516;3	329;0;100;491;180; ; ; ; ;
34383;1725;477;166;0	666;0	554;705	927;3	179;0;491;193;0	404;0	538;702	516;3	362;0;100;491;180; ; ; ; ;
34403;1726;490;173;0	666;0	554;705	927;3	084;0;503;183;0	404;0	538;702	516;3	306;0;100;491;180; ; ; ; ;
34423;1727;482;173;0	666;0	555;707	831;3	091;0;496;190;0	404;0	538;704	460;3	318;0;100;491;180; ; ; ; ;
34443;1728;446;167;0	666;0	555;707	831;3	131;0;467;194;0	404;0	538;704	460;3	269;0; ; ; ; ; ; ; ;
34462;1729;377;152;0	667;0	555;707	831;3	069;0;417;177;0	405;0	538;704	460;3	318;0;101;412;168; ; ; ; ;
34482;1730;399;173;0	667;0	555;707	831;3	064;0;430;171;0	405;0	538;704	460;3	253;0;101;412;168; ; ; ; ;
34502;1731;396;177;0	667;0	555;707	831;3	081;0;430;186;0	405;0	538;704	460;3	328;0;101;412;168; ; ; ; ;
34522;1732;394;175;0	667;0	555;708	001;3	085;0;430;177;0	405;0	538;703	302;3	304;0;101;412;168; ; ; ; ;
34542;1733;412;179;0	667;0	555;708	001;3	069;0;419;177;0	405;0	538;703	302;3	344;0;101;412;168; ; ; ; ;
34562;1734;397;151;0	667;0	554;708	001;3	120;0;413;174;0	405;0	538;703	302;3	203;0;101;412;168; ; ; ; ;
34582;1735;394;172;0	667;0	554;708	001;2	980;0;404;185;0	405;0	538;703	302;3	248;0;101;412;168; ; ; ; ;
34602;1736;407;187;0	667;0	554;708	001;3	064;0;410;150;0	405;0	538;703	302;3	256;0;101;412;168; ; ; ; ;
34622;1737;398;179;0	667;0	555;708	442;3	056;0;407;146;0	405;0	538;705	410;3	273;0;101;412;168; ; ; ; ;
34642;1738;407;156;0	667;0	554;708	442;3	061;0;432;145;0	404;0	538;705	410;3	222;0;101;412;168; ; ; ; ;
34662;1739;415;154;0	667;0	554;708	442;3	015;0;419;178;0	404;0	538;705	410;3	301;0;101;412;168; ; ; ; ;
34682;1740;418;144;0	667;0	554;708	442;3	068;0;416;175;0	404;0	538;705	410;3	238;0;101;412;168; ; ; ; ;
34702;1741;416;162;0	667;0	554;708	442;3	016;0;417;146;0	404;0	538;705	410;3	232;0;101;412;168; ; ; ; ;
34722;1742;417;161;0	667;0	554;707	473;3	030;0;416;162;0	404;0	538;705	554;3	257;0;101;412;168; ; ; ; ;
34741;1743;418;168;0	667;0	554;707	473;3	063;0;414;175;0	404;0	538;705	554;3	159;0;101;412;168; ; ; ; ;
34761;1744;427;180;0	667;0	554;707	473;3	096;0;415;164;0	404;0	538;705	554;3	220;0;101;412;168; ; ; ; ;
34781;1745;410;190;0	667;0	554;707	473;2	987;0;432;177;0	404;0	538;705	554;3	284;0;101;412;168; ; ; ; ;
34801;1746;405;164;0	667;0	554;707	473;3	037;0;407;187;0	405;0	538;705	554;3	299;0;101;412;168; ; ; ; ;
34821;1747;401;172;0	667;0	555;707	832;3	026;0;410;187;0	405;0	538;704	488;3	309;0;101;412;168; ; ; ; ;
34841;1748;395;170;0	667;0	555;707	832;2	974;0;407;165;0	405;0	539;704	488;3	286;0;101;412;168; ; ; ; ;
34861;1749;403;154;0	667;0	555;707	832;3	101;0;415;170;0	405;0	539;704	488;3	136;0;101;412;168; ; ; ; ;
34881;1750;411;164;0	667;0	555;707	832;2	987;0;419;163;0	405;0	539;704	488;3	190;0;101;412;168; ; ; ; ;
34901;1751;364;173;0	667;0	555;707	832;2	929;0;390;189;0	406;0	539;704	488;3	201;0;102;376;186; ; ; ; ;
34921;1752;367;167;0	668;0	555;708	881;2	965;0;394;190;0	406;0	539;705	101;3	214;0;102;376;186; ; ; ; ;
34941;1753;376;186;0	668;0	555;708	881;3	000;0;379;194;0	406;0	539;705	101;3	216;0;102;376;186; ; ; ; ;
34961;1754;370;182;0	668;0	555;708	881;2	946;0;376;204;0	406;0	539;705	101;3	168;0;102;376;186; ; ; ; ;
34981;1755;356;180;0	668;0	555;708	881;2	906;0;368;189;0	406;0	539;705	101;3	210;0;102;376;186; ; ; ; ;
35001;1756;378;197;0	668;0	556;708	881;3	081;0;375;181;0	406;0	539;705	101;3	149;0;102;376;186; ; ; ; ;
35021;1757;373;195;0	668;0	556;708	558;3	049;0;372;183;0	406;0	539;704	211;3	153;0;102;376;186; ; ; ; ;
35041;1758;365;177;0	668;0	556;708	558;3	028;0;389;176;0	406;0	539;704	211;3	171;0;102;376;186; ; ; ; ;
35060;1759;356;176;0	668;0	555;708	558;2	990;0;393;173;0	406;0	539;704	211;3	145;0;102;376;186; ; ; ; ;
35080;1760;370;185;0	668;0	555;708	558;3	002;0;386;184;0	406;0	539;704	211;3	249;0;102;376;186; ; ; ; ;
35100;1761;383;187;0	668;0	555;708	558;2	981;0;388;198;0	406;0	539;704	211;3	136;0;102;376;186; ; ; ; ;
35120;1762;382;191;0	669;0	556;707	951;2	980;0;388;199;0	407;0	539;706	190;3	176;0;102;376;186; ; ; ; ;
35140;1763;231;252;0	670;0	556;707	951;3	049;0;244;251;0	409;0	540;706	190;3	184;0;103;241;244; ; ; ; ;
35160;1764;239;256;0	670;0	556;707	951;2	994;0;234;214;0	408;0	540;706	190;3	151;0;103;241;244; ; ; ; ;
35180;1765;241;241;0	670;0	556;707	951;2	964;0;232;231;0	408;0	540;706	190;3	128;0;103;241;244; ; ; ; ;
35200;1766;252;254;0	670;0	556;707	951;2	971;0;238;227;0	408;0	540;706	190;3	184;0;103;241;244; ; ; ; ;
35220;1767;257;253;0	670;0	556;707	995;2	978;0;232;224;0	408;0	540;705	467;3	159;0;103;241;244; ; ; ; ;
35240;1768;245;241;0	670;0	556;707	995;3	105;0;245;266;0	408;0	540;705	467;3	216;0;103;241;244; ; ; ; ;
35260;1769;251;264;0	670;0	556;707	995;2	978;0;232;214;0	408;0	540;705	467;3	102;0;103;241;244; ; ; ; ;
35280;1770;235;267;0	670;0	556;707	995;3	066;0;250;262;0	408;0	540;705	467;3	237;0;103;241;244; ; ; ; ;
35300;1771;234;243;0	670;0	556;707	995;2	971;0;244;232;0	408;0	540;705	467;3	175;0;103;241;244; ; ; ; ;
35320;1772;234;256;0	670;0	556;706	509;2	992;0;241;255;0	408;0	540;703	725;3	141;0;103;241;244; ; ; ; ;
35339;1773;269;195;0	670;0	555;706	509;2	939;0;273;170;0	408;0	539;703	725;3	205;0;104;272;175; ; ; ; ;
35359;1774;262;180;0	670;0	555;706	509;2	981;0;279;168;0	409;0	539;703	725;3	243;0;104;272;175; ; ; ; ;
35379;1775;271;195;0	670;0	555;706	509;2	987;0;279;183;0	409;0	538;703	725;3	220;0;104;272;175; ; ; ; ;
35399;1776;256;156;0	670;0	555;706	509;3	036;0;274;176;0	408;0	538;703	725;3	188;0;104;272;175; ; ; ; ;
35419;1777;258;153;0	670;0	555;705	933;3	054;0;277;178;0	408;0	538;704	328;3	202;0;104;272;175; ; ; ; ;
35439;1778;273;187;0	670;0	555;705	933;2	998;0;280;178;0	408;0	538;704	328;3	232;0;104;272;175; ; ; ; ;
35459;1779;276;171;0	670;0	555;705	933;2	941;0;274;175;0	408;0	538;704	328;3	212;0;104;272;175; ; ; ; ;
35479;1780;273;163;0	670;0	555;705	933;3	072;0;261;175;0	408;0	538;704	328;3	176;0;104;272;175; ; ; ; ;
35499;1781;272;163;0	670;0	555;705	933;2	910;0;279;199;0	408;0	538;704	328;3	133;0;104;272;175; ; ; ; ;
35519;1782;273;160;0	670;0	555;707	590;2	950;0;273;200;0	408;0	538;703	596;3	103;0;104;272;175; ; ; ; ;
35539;1783;269;170;0	670;0	555;707	590;2	926;0;277;184;0	408;0	538;703	596;3	264;0;104;272;175; ; ; ; ;
35559;1784;255;156;0	670;0	555;707	590;2	913;0;294;191;0	408;0	538;703	596;3	169;0;104;272;175; ; ; ; ;
35579;1785;249;168;0	670;0	555;707	590;2	890;0;282;172;0	408;0	538;703	596;3	195;0;104;272;175; ; ; ; ;
35599;1786;272;178;0	670;0	555;707	590;3	002;0;283;182;0	408;0	538;703	596;3	109;0;104;272;175; ; ; ; ;
35619;1787;265;176;0	670;0	555;705	798;2	989;0;284;180;0	408;0	538;703	901;3	099;0;104;272;175; ; ; ; ;
35638;1788;201;152;0	670;0	555;705	798;2	882;0;233;129;0	409;0	538;703	901;3	111;0; ; ; ; ; ; ; ;
35658;1789;230;122;0	670;0	554;705	798;2	980;0;255;120;0	409;0	537;703	901;3	134;0; ; ; ; ; ; ; ;
35678;1790;308;138;0	669;0	553;705	798;3	136;0;337;76;0	408;0	537;703	901;3	051;0; ; ; ; ; ; ; ;
35698;1791;452;53;0	667;0	553;705	798;3	015;0;475;33;0	406;0	537;703	901;3	176;0; ; ; ; ; ; ; ;
35718;1792;504;35;0	666;0	554;703	586;3	069;0;524;18;0	405;0	538;698	186;3	137;0; ; ; ; ; ; ; ;
35738;1793;545;54;0	666;0	554;703	586;2	944;0;558;63;0	405;0	538;698	186;3	102;0;105;548;66; ; ; ; ;
35758;1794;542;66;0	667;0	554;703	586;2	944;0;557;64;0	405;0	537;698	186;3	078;0;105;548;66; ; ; ; ;
35778;1795;529;46;0	667;0	554;703	586;3	030;0;546;79;0	405;0	537;698	186;3	072;0;105;548;66; ; ; ; ;
35798;1796;542;37;0	667;0	554;703	586;2	925;0;550;81;0	405;0	537;698	186;3	069;0;105;548;66; ; ; ; ;
35818;1797;539;35;0	667;0	554;704	988;2	951;0;553;83;0	405;0	537;698	905;3	068;0;105;548;66; ; ; ; ;
35838;1798;543;65;0	667;0	554;704	988;2	923;0;554;72;0	405;0	537;698	905;3	108;0;105;548;66; ; ; ; ;
35858;1799;561;58;0	667;0	554;704	988;2	967;0;554;70;0	405;0	537;698	905;3	056;0;105;548;66; ; ; ; ;
35878;1800;552;70;0	667;0	554;704	988;2	952;0;545;56;0	405;0	537;698	905;3	079;0;105;548;66; ; ; ; ;
35898;1801;546;67;0	667;0	554;704	988;2	971;0;539;84;0	405;0	537;698	905;3	090;0;105;548;66; ; ; ; ;
35918;1802;552;66;0	667;0	554;704	739;2	966;0;537;82;0	406;0	537;697	924;3	064;0;105;548;66; ; ; ; ;
35937;1803;554;56;0	667;0	554;704	739;2	913;0;569;87;0	405;0	537;697	924;3	150;0;105;548;66; ; ; ; ;
35957;1804;558;124;0	667;0	555;704	739;2	942;0;571;112;0	405;0	538;697	924;3	065;0;106;571;122; ; ; ; ;
35977;1805;568;107;0	667;0	555;704	739;2	906;0;581;127;0	405;0	538;697	924;3	148;0;106;571;122; ; ; ; ;
35997;1806;563;125;0	667;0	555;704	739;2	898;0;583;137;0	405;0	538;697	924;3	130;0;106;571;122; ; ; ; ;
36017;1807;563;115;0	667;0	555;708	021;2	915;0;586;142;0	405;0	538;700	614;3	118;0;106;571;122; ; ; ; ;
36037;1808;577;96;0	667;0	555;708	021;2	958;0;568;139;0	405;0	538;700	614;3	123;0;106;571;122; ; ; ; ;
36057;1809;573;104;0	667;0	555;708	021;2	937;0;574;144;0	405;0	538;700	614;3	137;0;106;571;122; ; ; ; ;
36077;1810;560;127;0	667;0	556;708	021;2	984;0;581;137;0	405;0	539;700	614;3	227;0;106;571;122; ; ; ; ;
36097;1811;566;127;0	667;0	556;708	021;2	979;0;580;120;0	405;0	539;700	614;3	118;0;106;571;122; ; ; ; ;
36117;1812;559;127;0	667;0	556;707	619;2	972;0;584;116;0	405;0	539;702	398;3	154;0;106;571;122; ; ; ; ;
36137;1813;570;97;0	667;0	556;707	619;2	950;0;575;135;0	405;0	539;702	398;3	175;0;106;571;122; ; ; ; ;
36157;1814;552;101;0	667;0	556;707	619;3	080;0;576;129;0	405;0	539;702	398;3	198;0;106;571;122; ; ; ; ;
36177;1815;507;150;0	667;0	556;707	619;3	072;0;536;130;0	406;0	539;702	398;3	170;0; ; ; ; ; ; ; ;
36197;1816;483;136;0	668;0	557;707	619;3	069;0;503;160;0	406;0	539;702	398;3	188;0;107;487;142; ; ; ; ;
36217;1817;466;157;0	668;0	557;704	914;3	055;0;488;162;0	406;0	539;700	863;3	187;0;107;487;142; ; ; ; ;
36237;1818;486;138;0	668;0	556;704	914;3	007;0;501;154;0	406;0	539;700	863;3	227;0;107;487;142; ; ; ; ;
36256;1819;489;137;0	668;0	556;704	914;3	007;0;502;145;0	406;0	539;700	863;3	218;0;107;487;142; ; ; ; ;
36276;1820;490;137;0	668;0	556;704	914;2	983;0;501;142;0	406;0	539;700	863;3	201;0;107;487;142; ; ; ; ;
36296;1821;489;150;0	668;0	556;704	914;3	122;0;496;162;0	406;0	539;700	863;3	220;0;107;487;142; ; ; ; ;
36316;1822;489;151;0	668;0	556;704	690;3	124;0;495;157;0	406;0	539;701	205;3	216;0;107;487;142; ; ; ; ;
36336;1823;501;134;0	668;0	556;704	690;3	078;0;490;152;0	406;0	539;701	205;3	207;0;107;487;142; ; ; ; ;
36356;1824;488;133;0	668;0	556;704	690;3	026;0;494;146;0	406;0	539;701	205;3	204;0;107;487;142; ; ; ; ;
36376;1825;491;129;0	668;0	556;704	690;3	042;0;500;138;0	406;0	539;701	205;3	253;0;107;487;142; ; ; ; ;
36396;1826;467;120;0	668;0	556;704	690;3	070;0;467;144;0	407;0	539;701	205;3	205;0;107;487;142; ; ; ; ;
36416;1827;460;118;0	670;0	556;704	126;3	045;0;469;137;0	409;0	539;703	231;3	231;0;107;487;142; ; ; ; ;
36436;1828;262;117;0	671;0	556;704	126;3	066;0;275;127;0	410;0	539;703	231;3	198;0;108;266;121; ; ; ; ;
36456;1829;257;116;0	671;0	556;704	126;2	925;0;280;128;0	410;0	539;703	231;3	257;0;108;266;121; ; ; ; ;
36476;1830;251;117;0	671;0	556;704	126;3	019;0;274;129;0	410;0	539;703	231;3	303;0;108;266;121; ; ; ; ;
36496;1831;269;138;0	671;0	557;704	126;3	021;0;277;119;0	410;0	540;703	231;3	226;0;108;266;121; ; ; ; ;
36515;1832;266;140;0	671;0	557;703	426;3	021;0;278;120;0	410;0	540;702	838;3	267;0;108;266;121; ; ; ; ;
36535;1833;258;113;0	671;0	557;703	426;3	151;0;276;135;0	410;0	540;702	838;3	124;0;108;266;121; ; ; ; ;
36555;1834;267;110;0	672;0	557;703	426;2	992;0;286;126;0	410;0	540;702	838;3	243;0;108;266;121; ; ; ; ;
36575;1835;259;121;0	672;0	557;703	426;3	028;0;290;126;0	410;0	540;702	838;3	266;0;108;266;121; ; ; ; ;
36595;1836;251;115;0	672;0	557;703	426;3	102;0;287;119;0	410;0	540;702	838;3	318;0;108;266;121; ; ; ; ;
36615;1837;253;116;0	672;0	557;704	122;3	030;0;288;116;0	410;0	540;703	591;3	353;0;108;266;121; ; ; ; ;
36635;1838;259;110;0	672;0	557;704	122;3	068;0;273;110;0	410;0	540;703	591;3	237;0;108;266;121; ; ; ; ;
36655;1839;265;135;0	672;0	557;704	122;3	015;0;274;122;0	410;0	540;703	591;3	172;0;108;266;121; ; ; ; ;
36675;1840;265;116;0	672;0	557;704	122;3	138;0;262;113;0	410;0	540;703	591;3	294;0;108;266;121; ; ; ; ;
36695;1841;260;130;0	672;0	557;704	122;3	127;0;275;128;0	410;0	540;703	591;3	166;0;108;266;121; ; ; ; ;
36715;1842;262;123;0	672;0	557;703	205;3	112;0;272;130;0	410;0	540;702	149;3	199;0;108;266;121; ; ; ; ;
36735;1843;268;132;0	672;0	557;703	205;3	045;0;277;123;0	411;0	540;702	149;3	260;0;108;266;121; ; ; ; ;
36755;1844;254;117;0	672;0	557;703	205;3	103;0;275;119;0	411;0	540;702	149;3	333;0;108;266;121; ; ; ; ;
36775;1845;260;122;0	672;0	557;703	205;3	111;0;287;116;0	411;0	540;702	149;3	254;0;108;266;121; ; ; ; ;
36795;1846;251;123;0	672;0	557;703	205;3	046;0;276;115;0	411;0	540;702	149;3	270;0;108;266;121; ; ; ; ;
36815;1847;253;123;0	673;0	557;703	800;3	079;0;279;112;0	411;0	540;703	932;3	296;0;108;266;121; ; ; ; ;
36834;1848;253;112;0	673;0	557;703	800;2	977;0;273;111;0	411;0	540;703	932;3	229;0;108;266;121; ; ; ; ;
36854;1849;266;116;0	673;0	557;703	800;3	050;0;273;132;0	411;0	540;703	932;3	230;0;108;266;121; ; ; ; ;
36874;1850;246;106;0	673;0	557;703	800;3	077;0;270;104;0	411;0	540;703	932;3	301;0;108;266;121; ; ; ; ;
36894;1851;238;138;0	673;0	557;703	800;3	080;0;263;127;0	412;0	540;703	932;3	170;0;108;266;121; ; ; ; ;
36914;1852;237;135;0	674;0	558;706	967;3	096;0;262;117;0	412;0	541;704	162;3	184;0;108;266;121; ; ; ; ;
36934;1853;233;202;0	674;0	558;706	967;3	092;0;228;168;0	412;0	541;704	162;3	209;0; ; ; ; ; ; ; ;
36954;1854;217;210;0	674;0	558;706	967;2	978;0;252;207;0	412;0	541;704	162;3	274;0; ; ; ; ; ; ; ;
36974;1855;191;248;0	674;0	559;706	967;3	099;0;185;196;0	413;0	541;704	162;3	256;0; ; ; ; ; ; ; ;
36994;1856;120;337;0	675;0	560;706	967;3	150;0;155;370;0	414;0	543;704	162;3	547;0; ; ; ; ; ; ; ;
37014;1857;91;358;0	675;0	561;711	141;3	147;0;130;403;0	414;0	543;706	019;3	613;0; ; ; ; ; ; ; ;
37034;1858;171;379;0	675;0	561;711	141;3	141;0;166;351;0	414;0	544;706	019;3	185;0;109;179;376; ; ; ; ;
37054;1859;188;399;0	675;0	561;711	141;3	077;0;167;352;0	414;0	544;706	019;3	191;0;109;179;376; ; ; ; ;
37074;1860;172;406;0	675;0	561;711	141;3	172;0;171;329;0	414;0	543;706	019;3	180;0;109;179;376; ; ; ; ;
37094;1861;172;386;0	676;0	561;711	141;3	083;0;164;359;0	414;0	543;706	019;3	118;0;109;179;376; ; ; ; ;
37113;1862;173;398;0	676;0	561;710	394;3	113;0;165;354;0	414;0	543;706	554;3	115;0;109;179;376; ; ; ; ;
37133;1863;172;382;0	676;0	561;710	394;3	092;0;181;375;0	414;0	543;706	554;3	283;0;109;179;376; ; ; ; ;
37153;1864;179;388;0	676;0	561;710	394;3	146;0;164;371;0	414;0	543;706	554;3	290;0;109;179;376; ; ; ; ;
37173;1865;167;378;0	676;0	562;710	394;3	138;0;181;362;0	414;0	543;706	554;3	302;0;109;179;376; ; ; ; ;
37193;1866;167;377;0	676;0	562;710	394;3	208;0;174;347;0	414;0	543;706	554;3	274;0;109;179;376; ; ; ; ;
37213;1867;169;378;0	676;0	562;708	637;3	219;0;170;341;0	414;0	543;705	842;3	277;0;109;179;376; ; ; ; ;
37233;1868;208;401;0	676;0	561;708	637;3	199;0;168;354;0	414;0	543;705	842;3	246;0;109;179;376; ; ; ; ;
37253;1869;183;386;0	676;0	561;708	637;3	250;0;180;375;0	414;0	543;705	842;3	332;0;109;179;376; ; ; ; ;
37273;1870;191;390;0	676;0	561;708	637;3	238;0;193;393;0	414;0	543;705	842;3	495;0;109;179;376; ; ; ; ;
37293;1871;192;375;0	676;0	561;708	637;3	198;0;195;385;0	414;0	543;705	842;3	420;0;109;179;376; ; ; ; ;
37313;1872;192;371;0	676;0	561;710	446;3	229;0;195;393;0	414;0	543;707	557;3	511;0;109;179;376; ; ; ; ;
37333;1873;167;389;0	675;0	561;710	446;3	272;0;193;376;0	414;0	543;707	557;3	415;0;109;179;376; ; ; ; ;
37353;1874;167;385;0	675;0	561;710	446;3	267;0;184;383;0	413;0	543;707	557;3	408;0;109;179;376; ; ; ; ;
37373;1875;161;377;0	675;0	561;710	446;3	308;0;172;381;0	413;0	543;707	557;3	456;0;109;179;376; ; ; ; ;
37393;1876;182;385;0	675;0	561;710	446;3	353;0;176;362;0	413;0	543;707	557;3	405;0;109;179;376; ; ; ; ;
37413;1877;182;383;0	675;0	561;709	456;3	363;0;178;365;0	413;0	543;706	676;3	416;0;109;179;376; ; ; ; ;
37432;1878;195;387;0	675;0	561;709	456;3	326;0;188;373;0	413;0	543;706	676;3	513;0;109;179;376; ; ; ; ;
37452;1879;195;381;0	675;0	561;709	456;3	287;0;187;371;0	413;0	543;706	676;3	392;0;109;179;376; ; ; ; ;
37472;1880;214;417;0	674;0	562;709	456;3	307;0;226;443;0	413;0	544;706	676;3	492;0; ; ; ; ; ; ; ;
37492;1881;214;424;0	674;0	562;709	456;3	322;0;208;435;0	413;0	544;706	676;3	432;0; ; ; ; ; ; ; ;
37512;1882;211;429;0	674;0	562;711	172;3	315;0;221;429;0	413;0	544;706	654;3	479;0; ; ; ; ; ; ; ;
37532;1883;219;451;0	675;0	562;711	172;3	401;0;200;372;0	413;0	544;706	654;3	430;0; ; ; ; ; ; ; ;
37552;1884;213;437;0	675;0	562;711	172;3	359;0;229;442;0	413;0	544;706	654;3	544;0; ; ; ; ; ; ; ;
37572;1885;192;421;0	675;0	562;711	172;3	275;0;224;444;0	413;0	544;706	654;3	439;0; ; ; ; ; ; ; ;
37592;1886;224;431;0	675;0	562;711	172;3	290;0;221;436;0	413;0	544;706	654;3	399;0; ; ; ; ; ; ; ;
37612;1887;217;423;0	675;0	562;711	983;3	308;0;218;435;0	413;0	544;706	949;3	429;0; ; ; ; ; ; ; ;
37632;1888;212;433;0	675;0	562;711	983;3	335;0;188;363;0	413;0	544;706	949;3	353;0; ; ; ; ; ; ; ;
37652;1889;191;435;0	675;0	562;711	983;3	397;0;218;361;0	413;0	544;706	949;3	421;0; ; ; ; ; ; ; ;
37672;1890;216;451;0	675;0	562;711	983;3	330;0;225;435;0	413;0	544;706	949;3	508;0; ; ; ; ; ; ; ;
37691;1891;216;443;0	675;0	562;711	983;3	427;0;216;392;0	413;0	545;706	949;3	473;0; ; ; ; ; ; ; ;
37712;1892;216;448;0	674;0	562;712	806;3	419;0;219;412;0	412;0	545;705	994;3	515;0; ; ; ; ; ; ; ;
37731;1893;246;434;0	674;0	562;712	806;3	327;0;259;457;0	412;0	545;705	994;3	486;0;110;258;448; ; ; ; ;
37751;1894;248;430;0	674;0	562;712	806;3	300;0;258;451;0	412;0	545;705	994;3	494;0;110;258;448; ; ; ; ;
37771;1895;263;437;0	674;0	562;712	806;3	286;0;261;460;0	412;0	545;705	994;3	510;0;110;258;448; ; ; ; ;
37791;1896;251;453;0	674;0	562;712	806;3	279;0;258;449;0	412;0	545;705	994;3	519;0;110;258;448; ; ; ; ;
37811;1897;257;454;0	674;0	562;712	868;3	273;0;258;450;0	412;0	545;706	911;3	532;0;110;258;448; ; ; ; ;
37831;1898;263;449;0	674;0	562;712	868;3	394;0;274;452;0	412;0	545;706	911;3	438;0;110;258;448; ; ; ; ;
37851;1899;257;447;0	674;0	562;712	868;3	248;0;255;457;0	412;0	545;706	911;3	482;0;110;258;448; ; ; ; ;
37871;1900;412;425;0	671;0	562;712	868;3	327;0;451;447;0	410;0	545;706	911;3	497;0; ; ; ; ; ; ; ;
37891;1901;530;445;0	670;0	562;712	868;3	316;0;518;457;0	409;0	545;706	911;3	411;0; ; ; ; ; ; ; ;
37911;1902;587;441;0	670;0	562;708	285;3	284;0;587;454;0	409;0	545;706	163;3	431;0; ; ; ; ; ; ; ;
37931;1903;519;437;0	670;0	562;708	285;3	297;0;496;449;0	408;0	545;706	163;3	391;0; ; ; ; ; ; ; ;
37951;1904;496;421;0	670;0	562;708	285;3	283;0;491;445;0	408;0	545;706	163;3	370;0; ; ; ; ; ; ; ;
37971;1905;512;466;0	670;0	562;708	285;3	369;0;530;425;0	408;0	545;706	163;3	326;0; ; ; ; ; ; ; ;
37991;1906;509;453;0	669;0	562;708	285;3	409;0;488;446;0	407;0	545;706	163;3	358;0; ; ; ; ; ; ; ;
38011;1907;505;456;0	669;0	562;710	853;3	445;0;500;438;0	407;0	545;707	953;3	348;0; ; ; ; ; ; ; ;
38030;1908;509;373;0	669;0	561;710	853;3	187;0;532;421;0	407;0	545;707	953;3	320;0; ; ; ; ; ; ; ;
38050;1909;501;408;0	669;0	561;710	853;3	213;0;501;426;0	407;0	544;707	953;3	353;0; ; ; ; ; ; ; ;
38070;1910;497;399;0	669;0	561;710	853;3	207;0;508;427;0	407;0	544;707	953;3	370;0; ; ; ; ; ; ; ;
38090;1911;515;460;0	669;0	561;710	853;3	319;0;511;440;0	407;0	544;707	953;3	376;0; ; ; ; ; ; ; ;
38110;1912;510;475;0	669;0	561;709	136;3	333;0;513;443;0	406;0	544;709	502;3	436;0; ; ; ; ; ; ; ;
38130;1913;530;388;0	668;0	561;709	136;3	158;0;506;447;0	406;0	544;709	502;3	347;0; ; ; ; ; ; ; ;
38150;1914;496;395;0	668;0	561;709	136;3	230;0;508;455;0	406;0	544;709	502;3	292;0; ; ; ; ; ; ; ;
38170;1915;404;464;0	669;0	561;709	136;3	536;0;384;461;0	407;0	544;709	502;3	357;0; ; ; ; ; ; ; ;
38190;1916;319;426;0	670;0	561;709	136;3	157;0;326;439;0	409;0	544;709	502;3	386;0; ; ; ; ; ; ; ;
38210;1917;258;445;0	670;0	561;716	299;3	302;0;282;445;0	408;0	544;707	265;3	368;0; ; ; ; ; ; ; ;
38230;1918;320;406;0	670;0	561;716	299;3	220;0;312;416;0	408;0	544;707	265;3	421;0;111;324;435; ; ; ; ;
38250;1919;345;455;0	669;0	560;716	299;3	360;0;317;410;0	407;0	544;707	265;3	354;0;111;324;435; ; ; ; ;
38270;1920;338;458;0	669;0	560;716	299;3	401;0;323;440;0	407;0	544;707	265;3	406;0;111;324;435; ; ; ; ;
38290;1921;329;437;0	669;0	560;716	299;3	193;0;309;433;0	407;0	544;707	265;3	379;0;111;324;435; ; ; ; ;
38309;1922;341;432;0	669;0	560;715	212;3	267;0;313;440;0	406;0	544;705	539;3	397;0;111;324;435; ; ; ; ;
38329;1923;317;439;0	668;0	560;715	212;3	169;0;313;434;0	406;0	544;705	539;3	345;0;111;324;435; ; ; ; ;
38349;1924;322;441;0	668;0	560;715	212;3	185;0;330;411;0	406;0	544;705	539;3	260;0;111;324;435; ; ; ; ;
38369;1925;373;428;0	667;0	560;715	212;3	142;0;369;430;0	405;0	544;705	539;3	351;0;112;378;421; ; ; ; ;
38389;1926;386;450;0	666;0	560;715	212;3	224;0;391;400;0	404;0	544;705	539;3	304;0;112;378;421; ; ; ; ;
38409;1927;399;451;0	666;0	560;711	307;3	209;0;412;402;0	404;0	543;706	191;3	284;0;112;378;421; ; ; ; ;
38429;1928;383;437;0	666;0	560;711	307;3	219;0;384;406;0	404;0	543;706	191;3	356;0;112;378;421; ; ; ; ;
38449;1929;356;383;0	665;0	560;711	307;3	056;0;378;422;0	404;0	543;706	191;3	332;0;112;378;421; ; ; ; ;
38469;1930;365;424;0	665;0	560;711	307;3	178;0;370;397;0	403;0	543;706	191;3	283;0;112;378;421; ; ; ; ;
38489;1931;369;386;0	665;0	560;711	307;3	170;0;376;448;0	403;0	543;706	191;3	250;0;112;378;421; ; ; ; ;
38509;1932;357;400;0	665;0	560;713	071;3	169;0;373;446;0	403;0	543;707	479;3	223;0;112;378;421; ; ; ; ;
38529;1933;385;452;0	665;0	559;713	071;3	221;0;385;401;0	402;0	543;707	479;3	341;0;112;378;421; ; ; ; ;
38549;1934;369;427;0	664;0	559;713	071;3	159;0;380;392;0	402;0	543;707	479;3	264;0;112;378;421; ; ; ; ;
38569;1935;376;438;0	664;0	559;713	071;3	180;0;374;416;0	402;0	543;707	479;3	322;0;112;378;421; ; ; ; ;
38589;1936;385;432;0	664;0	559;713	071;3	178;0;384;420;0	401;0	543;707	479;3	322;0;112;378;421; ; ; ; ;
38608;1937;378;439;0	663;0	559;712	158;3	171;0;379;424;0	401;0	543;705	615;3	313;0;112;378;421; ; ; ; ;
38628;1938;389;441;0	663;0	558;712	158;3	133;0;379;402;0	401;0	542;705	615;3	254;0;112;378;421; ; ; ; ;
38648;1939;376;435;0	663;0	558;712	158;3	183;0;370;425;0	401;0	542;705	615;3	288;0;112;378;421; ; ; ; ;
38668;1940;376;456;0	663;0	558;712	158;3	185;0;363;471;0	401;0	542;705	615;3	455;0;113;378;442; ; ; ; ;
38688;1941;393;428;0	663;0	558;712	158;3	240;0;376;448;0	401;0	542;705	615;3	305;0;113;378;442; ; ; ; ;
38708;1942;387;432;0	663;0	558;710	940;3	254;0;370;470;0	401;0	542;707	860;3	377;0;113;378;442; ; ; ; ;
38728;1943;382;446;0	663;0	558;710	940;3	357;0;377;436;0	401;0	542;707	860;3	394;0;113;378;442; ; ; ; ;
38748;1944;360;410;0	663;0	558;710	940;3	138;0;375;454;0	401;0	542;707	860;3	343;0;113;378;442; ; ; ; ;
38768;1945;392;449;0	663;0	558;710	940;3	201;0;379;456;0	401;0	542;707	860;3	328;0;113;378;442; ; ; ; ;
38788;1946;381;456;0	663;0	558;710	940;3	269;0;376;450;0	401;0	542;707	860;3	309;0;113;378;442; ; ; ; ;
38808;1947;377;448;0	664;0	559;711	731;3	172;0;377;450;0	401;0	542;706	243;3	286;0;113;378;442; ; ; ; ;
38828;1948;377;426;0	664;0	559;711	731;3	195;0;376;426;0	401;0	543;706	243;3	317;0;113;378;442; ; ; ; ;
38848;1949;415;457;0	663;0	559;711	731;3	193;0;430;464;0	401;0	543;706	243;3	305;0; ; ; ; ; ; ; ;
38868;1950;466;456;0	662;0	559;711	731;3	210;0;460;469;0	400;0	543;706	243;3	424;0;114;449;434; ; ; ; ;
38888;1951;446;435;0	662;0	559;711	731;3	163;0;466;439;0	400;0	543;706	243;3	294;0;114;449;434; ; ; ; ;
38908;1952;431;451;0	662;0	559;713	530;3	171;0;470;459;0	400;0	543;706	561;3	331;0;114;449;434; ; ; ; ;
38927;1953;470;459;0	662;0	560;713	530;3	240;0;452;446;0	400;0	544;706	561;3	366;0;114;449;434; ; ; ; ;
38947;1954;435;436;0	662;0	560;713	530;3	301;0;450;452;0	400;0	544;706	561;3	336;0;114;449;434; ; ; ; ;
38967;1955;433;429;0	663;0	560;713	530;3	187;0;461;447;0	400;0	544;706	561;3	315;0;114;449;434; ; ; ; ;
38987;1956;452;391;0	663;0	560;713	530;3	100;0;444;429;0	400;0	544;706	561;3	323;0;114;449;434; ; ; ; ;
39007;1957;432;374;0	663;0	560;713	759;3	092;0;445;429;0	401;0	543;706	406;3	311;0;114;449;434; ; ; ; ;
39027;1958;467;407;0	663;0	560;713	759;3	158;0;465;452;0	401;0	544;706	406;3	289;0; ; ; ; ; ; ; ;
39047;1959;456;445;0	663;0	560;713	759;3	279;0;472;439;0	401;0	544;706	406;3	366;0; ; ; ; ; ; ; ;
39067;1960;441;440;0	663;0	560;713	759;3	200;0;474;428;0	401;0	544;706	406;3	292;0; ; ; ; ; ; ; ;
39087;1961;440;378;0	663;0	560;713	759;3	132;0;465;441;0	401;0	544;706	406;3	338;0; ; ; ; ; ; ; ;
39107;1962;440;394;0	664;0	560;712	297;3	164;0;469;438;0	401;0	544;706	190;3	303;0; ; ; ; ; ; ; ;
39127;1963;449;465;0	664;0	560;712	297;3	304;0;461;467;0	402;0	544;706	190;3	387;0; ; ; ; ; ; ; ;
39147;1964;470;451;0	664;0	560;712	297;3	251;0;458;443;0	402;0	544;706	190;3	279;0; ; ; ; ; ; ; ;
39167;1965;456;449;0	664;0	560;712	297;3	340;0;451;461;0	402;0	544;706	190;3	351;0; ; ; ; ; ; ; ;
39187;1966;431;384;0	664;0	560;712	297;3	289;0;465;432;0	402;0	544;706	190;3	380;0; ; ; ; ; ; ; ;
39206;1967;438;369;0	664;0	560;712	817;3	286;0;462;436;0	402;0	544;705	383;3	339;0; ; ; ; ; ; ; ;
39226;1968;368;477;0	666;0	560;712	817;3	368;0;342;460;0	404;0	544;705	383;3	437;0;115;330;455; ; ; ; ;
39246;1969;340;448;0	667;0	560;712	817;3	233;0;325;453;0	405;0	544;705	383;3	406;0;115;330;455; ; ; ; ;
39266;1970;327;454;0	667;0	560;712	817;3	193;0;334;460;0	405;0	544;705	383;3	449;0;115;330;455; ; ; ; ;
39286;1971;335;452;0	667;0	560;712	817;3	237;0;322;449;0	405;0	544;705	383;3	384;0;115;330;455; ; ; ; ;
39306;1972;328;451;0	667;0	560;713	786;3	230;0;323;448;0	405;0	544;709	367;3	409;0;115;330;455; ; ; ; ;
39326;1973;363;473;0	667;0	560;713	786;3	418;0;309;467;0	405;0	544;709	367;3	472;0;115;330;455; ; ; ; ;
39346;1974;307;432;0	668;0	561;713	786;3	236;0;323;434;0	405;0	544;709	367;3	391;0; ; ; ; ; ; ; ;
39366;1975;341;443;0	668;0	561;713	786;3	343;0;336;456;0	406;0	544;709	367;3	453;0; ; ; ; ; ; ; ;
39386;1976;337;451;0	668;0	561;713	786;3	297;0;326;402;0	406;0	544;709	367;3	448;0; ; ; ; ; ; ; ;
39406;1977;334;433;0	668;0	561;711	698;3	343;0;332;399;0	406;0	544;710	191;3	447;0; ; ; ; ; ; ; ;
39426;1978;355;456;0	668;0	561;711	698;3	256;0;317;420;0	406;0	544;710	191;3	350;0; ; ; ; ; ; ; ;
39446;1979;308;447;0	668;0	561;711	698;3	372;0;284;469;0	407;0	544;710	191;3	429;0;116;311;452; ; ; ; ;
39466;1980;315;456;0	668;0	561;711	698;3	248;0;297;450;0	407;0	544;710	191;3	417;0;116;311;452; ; ; ; ;
39487;1981;304;442;0	669;0	561;711	698;3	262;0;306;461;0	407;0	544;710	191;3	425;0;116;311;452; ; ; ; ;
39505;1982;305;443;0	669;0	561;711	274;3	287;0;295;457;0	407;0	544;700	942;3	376;0;116;311;452; ; ; ; ;
39526;1983;325;458;0	669;0	561;711	274;3	319;0;296;461;0	407;0	544;700	942;3	462;0;116;311;452; ; ; ; ;
39545;1984;323;442;0	669;0	561;711	274;3	295;0;290;460;0	407;0	544;700	942;3	359;0;116;311;452; ; ; ; ;
[truncated: 6,607 more rows]
