# Supplementary material for: Perception of Individual and Joint Action in Infants and Adults
Source: PLoS One. 2014 Sep 9;9(9):e107450. doi: 10.1371/journal.pone.0107450 (PMC4174902; doi:10.1371/journal.pone.0107450)
Supplement: Data S1 — Raw files of eye tracking data of all participants. (ZIP) [file pone.0107450.s001.zip › Turm2012b_AD_07.csv]

Data properties:
Recording date: 17.07.2012
Recording time : 9:03:04:031 (corresponds to time 0)
Study: Turmbau2012b
Subject: Turm2012b_AD_07
Recording: Turm2012b_AD_07
Screen resolution: 800 x 600
Coordinate unit: Pixels
Filter settings:
Eye: Average
Fixation radius: 30
Min duration: 100
Timestamp;Number;GazepointX (L);GazepointY (L);CamX (L);CamY (L);Distance (L);Pupil (L);Validity (L);GazepointX (R);GazepointY (R);CamX (R);CamY (R);Distance (R);Pupil (R);Validity (R);Fixation;GazepointX;GazepointY;Event;Event Key;Data 1;Data 2;Description
17;1;295;183;0	699;0	310;656	768;4	183;0;324;172;0	446;0	340;662	474;4	121;0;1;314;176; ; ; ; ;
36;2;294;172;0	700;0	310;662	215;4	183;0;327;167;0	447;0	340;663	512;4	134;0;1;314;176; ; ; ; ;
57;3;297;173;0	701;0	310;662	215;4	066;0;331;150;0	448;0	340;663	512;4	233;0;1;314;176; ; ; ; ;
77;4;297;203;0	701;0	310;662	215;4	100;0;318;155;0	448;0	339;663	512;4	231;0;1;314;176; ; ; ; ;
96;5;326;225;0	702;0	310;662	215;4	177;0;332;163;0	449;0	339;663	512;4	037;0;1;314;176; ; ; ; ;
116;6;303;189;0	702;0	310;662	215;4	046;0;312;172;0	449;0	339;663	512;4	009;0;1;314;176; ; ; ; ;
136;7;312;208;0	701;0	310;664	052;4	091;0;316;181;0	449;0	339;661	600;3	974;0;1;314;176; ; ; ; ;
156;8;297;209;0	701;0	310;664	052;4	154;0;326;164;0	448;0	339;661	600;3	999;0;1;314;176; ; ; ; ;
176;9;307;188;0	700;0	310;664	052;4	006;0;310;187;0	448;0	339;661	600;3	883;0;1;314;176; ; ; ; ;
196;10;304;155;0	699;0	311;664	052;4	008;0;323;173;0	447;0	339;661	600;3	960;0;1;314;176; ; ; ; ;
216;11;311;172;0	698;0	311;664	052;3	988;0;340;156;0	446;0	339;661	600;4	019;0;1;314;176; ; ; ; ;
236;12;311;164;0	698;0	311;659	102;3	954;0;336;158;0	445;0	340;665	092;4	003;0;1;314;176; ; ; ; ;
256;13;322;213;0	696;0	311;659	102;3	906;0;345;201;0	444;0	341;665	092;4	110;0; ; ; ; ; ; ; ;
276;14;411;344;0	694;0	313;659	102;3	961;0;407;293;0	442;0	342;665	092;3	823;0;2;407;334; ; ; ; ;
296;15;377;317;0	693;0	312;659	102;4	172;0;427;309;0	441;0	342;665	092;3	948;0;2;407;334; ; ; ; ;
316;16;427;315;0	692;0	312;659	102;3	835;0;394;347;0	439;0	342;665	092;3	979;0;2;407;334; ; ; ; ;
336;17;422;311;0	690;0	311;662	231;3	928;0;396;373;0	438;0	342;662	579;3	995;0;2;407;334; ; ; ; ;
356;18;404;351;0	689;0	311;662	231;3	990;0;400;319;0	436;0	342;662	579;3	858;0;2;407;334; ; ; ; ;
375;19;399;357;0	687;0	310;662	231;4	067;0;409;336;0	435;0	342;662	579;3	928;0;2;407;334; ; ; ; ;
395;20;418;371;0	685;0	310;662	231;4	031;0;406;341;0	433;0	342;662	579;4	031;0;2;407;334; ; ; ; ;
415;21;405;343;0	684;0	309;662	231;3	769;0;397;318;0	432;0	342;662	579;3	791;0;2;407;334; ; ; ; ;
435;22;408;348;0	683;0	309;663	005;3	784;0;401;321;0	430;0	342;668	969;3	882;0;2;407;334; ; ; ; ;
455;23;418;320;0	681;0	309;663	005;3	753;0;419;318;0	429;0	342;668	969;3	872;0;2;407;334; ; ; ; ;
475;24;403;373;0	680;0	309;663	005;4	098;0;410;324;0	428;0	343;668	969;3	704;0; ; ; ; ; ; ; ;
495;25;411;353;0	679;0	309;663	005;3	825;0;400;340;0	427;0	343;668	969;3	627;0; ; ; ; ; ; ; ;
515;26;405;308;0	679;0	308;663	005;3	748;0;-800;-600;0	679;0	308;-1	000;-1	000;4; ; ; ; ; ; ; ;
518; ; ; ; ; ; ; ;5; ; ; ; ; ; ;5; ; ; ;ShowAVI;8;0;0;atFish.avi
535;27;-800;-600;-1	000;-1	000;-1	000;-1	000;4;-800;-600;-1	000;-1	000;-1	000;-1	000;4; ; ; ; ; ; ; ;
555;28;-800;-600;-1	000;-1	000;-1	000;-1	000;4;-800;-600;-1	000;-1	000;-1	000;-1	000;4; ; ; ; ; ; ; ;
575;29;-800;-600;-1	000;-1	000;-1	000;-1	000;4;-800;-600;-1	000;-1	000;-1	000;-1	000;4; ; ; ; ; ; ; ;
595;30;-800;-600;-1	000;-1	000;-1	000;-1	000;4;-800;-600;-1	000;-1	000;-1	000;-1	000;4; ; ; ; ; ; ; ;
615;31;-800;-600;-1	000;-1	000;-1	000;-1	000;4;-800;-600;-1	000;-1	000;-1	000;-1	000;4; ; ; ; ; ; ; ;
634;32;371;304;0	675;0	307;663	005;3	731;0;-800;-600;0	675;0	307;-1	000;-1	000;4; ; ; ; ; ; ; ;
654;33;370;308;0	675;0	307;659	551;3	712;0;-800;-600;0	424;0	342;-1	000;-1	000;4; ; ; ; ; ; ; ;
674;34;374;253;0	675;0	307;659	551;3	622;0;375;290;0	424;0	342;664	473;4	117;0;3;371;248; ; ; ; ;
694;35;372;241;0	675;0	307;659	551;3	814;0;370;253;0	424;0	342;664	473;3	772;0;3;371;248; ; ; ; ;
714;36;370;272;0	675;0	307;659	551;3	903;0;373;225;0	424;0	342;664	473;3	723;0;3;371;248; ; ; ; ;
734;37;380;263;0	676;0	307;659	551;3	664;0;369;230;0	424;0	341;664	473;3	797;0;3;371;248; ; ; ; ;
754;38;379;261;0	676;0	307;662	919;3	804;0;368;233;0	424;0	341;664	941;3	792;0;3;371;248; ; ; ; ;
774;39;369;255;0	676;0	307;662	919;3	714;0;362;252;0	424;0	341;664	941;3	889;0;3;371;248; ; ; ; ;
794;40;366;238;0	676;0	306;662	919;3	707;0;340;208;0	425;0	341;664	941;3	774;0; ; ; ; ; ; ; ;
814;41;366;227;0	676;0	306;662	919;3	749;0;365;231;0	425;0	341;664	941;3	727;0; ; ; ; ; ; ; ;
834;42;363;250;0	677;0	306;662	919;3	672;0;392;238;0	425;0	341;664	941;3	933;0; ; ; ; ; ; ; ;
854;43;365;229;0	677;0	306;669	379;3	710;0;389;220;0	426;0	341;665	071;3	868;0; ; ; ; ; ; ; ;
874;44;370;259;0	677;0	306;669	379;3	773;0;375;252;0	426;0	341;665	071;3	776;0; ; ; ; ; ; ; ;
894;45;484;294;0	676;0	306;669	379;4	005;0;491;261;0	425;0	342;665	071;3	801;0; ; ; ; ; ; ; ;
914;46;477;295;0	676;0	306;669	379;3	986;0;504;300;0	425;0	342;665	071;3	882;0; ; ; ; ; ; ; ;
934;47;511;294;0	677;0	306;669	379;4	002;0;503;315;0	426;0	342;665	071;4	036;0; ; ; ; ; ; ; ;
953;48;517;298;0	679;0	306;666	229;3	976;0;507;324;0	428;0	342;669	945;4	119;0; ; ; ; ; ; ; ;
973;49;494;309;0	680;0	307;666	229;3	957;0;515;286;0	429;0	342;669	945;3	774;0; ; ; ; ; ; ; ;
993;50;506;257;0	681;0	307;666	229;3	866;0;501;276;0	430;0	342;669	945;3	988;0;4;501;289; ; ; ; ;
1013;51;513;277;0	682;0	307;666	229;3	918;0;530;276;0	431;0	341;669	945;3	936;0;4;501;289; ; ; ; ;
1033;52;502;294;0	684;0	307;666	229;3	942;0;509;287;0	432;0	341;669	945;3	834;0;4;501;289; ; ; ; ;
1053;53;501;274;0	685;0	307;664	292;3	898;0;507;288;0	434;0	341;665	367;3	907;0;4;501;289; ; ; ; ;
1073;54;496;287;0	686;0	308;664	292;3	989;0;500;278;0	435;0	341;665	367;3	788;0;4;501;289; ; ; ; ;
1093;55;500;293;0	687;0	308;664	292;3	930;0;491;302;0	436;0	341;665	367;3	986;0;4;501;289; ; ; ; ;
1113;56;504;297;0	688;0	308;664	292;3	926;0;503;291;0	436;0	341;665	367;3	839;0;4;501;289; ; ; ; ;
1133;57;491;279;0	688;0	308;664	292;3	961;0;496;303;0	437;0	341;665	367;3	968;0;4;501;289; ; ; ; ;
1153;58;493;282;0	689;0	308;664	703;3	931;0;493;300;0	438;0	340;664	498;3	909;0;4;501;289; ; ; ; ;
1173;59;498;299;0	690;0	309;664	703;3	867;0;507;311;0	438;0	340;664	498;3	900;0;4;501;289; ; ; ; ;
1193;60;414;301;0	691;0	308;664	703;3	988;0;425;286;0	440;0	340;664	498;3	932;0; ; ; ; ; ; ; ;
1213;61;407;253;0	692;0	309;664	703;3	903;0;411;279;0	441;0	340;664	498;3	800;0; ; ; ; ; ; ; ;
1232;62;411;268;0	692;0	309;664	703;3	866;0;414;268;0	441;0	340;664	498;3	796;0; ; ; ; ; ; ; ;
1253;63;413;255;0	693;0	309;663	650;3	899;0;417;251;0	442;0	340;671	355;3	829;0; ; ; ; ; ; ; ;
1272;64;415;293;0	693;0	309;663	650;3	968;0;427;291;0	442;0	340;671	355;3	868;0;5;418;274; ; ; ; ;
1292;65;416;278;0	694;0	309;663	650;3	879;0;417;276;0	443;0	340;671	355;3	868;0;5;418;274; ; ; ; ;
1312;66;427;279;0	694;0	309;663	650;3	755;0;434;266;0	443;0	340;671	355;3	812;0;5;418;274; ; ; ; ;
1332;67;415;268;0	694;0	309;663	650;3	760;0;425;275;0	443;0	339;671	355;3	831;0;5;418;274; ; ; ; ;
1352;68;418;269;0	695;0	309;659	539;3	742;0;424;272;0	443;0	339;670	118;3	807;0;5;418;274; ; ; ; ;
1372;69;403;288;0	695;0	309;659	539;3	699;0;426;272;0	444;0	339;670	118;3	873;0;5;418;274; ; ; ; ;
1392;70;414;284;0	695;0	308;659	539;3	811;0;419;242;0	444;0	339;670	118;3	901;0;5;418;274; ; ; ; ;
1412;71;424;283;0	695;0	308;659	539;3	683;0;421;285;0	444;0	338;670	118;3	743;0;5;418;274; ; ; ; ;
1432;72;415;247;0	695;0	308;659	539;3	831;0;412;293;0	444;0	338;670	118;3	723;0;5;418;274; ; ; ; ;
1452;73;419;239;0	695;0	308;661	236;3	805;0;410;292;0	444;0	338;668	908;3	695;0;5;418;274; ; ; ; ;
1467; ; ; ; ; ; ; ;5; ; ; ; ; ; ;5; ; ; ;Keyboard;3;39;0;Right
1472;74;421;287;0	695;0	308;661	236;3	760;0;440;257;0	444;0	338;668	908;3	718;0;5;418;274; ; ; ; ;
1492;75;414;304;0	695;0	308;661	236;3	933;0;416;264;0	444;0	338;668	908;3	686;0;5;418;274; ; ; ; ;
1512;76;424;274;0	695;0	308;661	236;3	881;0;414;298;0	444;0	338;668	908;3	868;0;5;418;274; ; ; ; ;
1532;77;416;279;0	695;0	308;661	236;3	701;0;406;259;0	444;0	338;668	908;3	675;0;5;418;274; ; ; ; ;
1551;78;414;278;0	696;0	308;661	602;3	772;0;404;270;0	444;0	338;669	399;3	734;0;5;418;274; ; ; ; ;
1571;79;484;298;0	695;0	309;661	602;3	931;0;471;331;0	443;0	339;669	399;3	833;0; ; ; ; ; ; ; ;
1591;80;518;313;0	694;0	309;661	602;3	997;0;523;297;0	442;0	339;669	399;3	700;0; ; ; ; ; ; ; ;
1611;81;500;356;0	693;0	310;661	602;4	136;0;526;320;0	442;0	340;669	399;3	781;0; ; ; ; ; ; ; ;
1631;82;513;341;0	693;0	310;661	602;3	932;0;513;316;0	442;0	340;669	399;3	787;0; ; ; ; ; ; ; ;
1651;83;506;328;0	693;0	310;661	199;3	997;0;507;319;0	441;0	340;664	495;3	767;0; ; ; ; ; ; ; ;
1671;84;528;307;0	693;0	310;661	199;3	924;0;525;324;0	441;0	340;664	495;3	933;0; ; ; ; ; ; ; ;
1691;85;523;356;0	692;0	310;661	199;3	899;0;510;341;0	440;0	340;664	495;3	823;0; ; ; ; ; ; ; ;
1711;86;516;317;0	692;0	310;661	199;4	011;0;526;335;0	440;0	341;664	495;3	806;0; ; ; ; ; ; ; ;
1731;87;536;335;0	691;0	310;661	199;3	913;0;536;300;0	439;0	341;664	495;3	849;0; ; ; ; ; ; ; ;
1751;88;533;313;0	691;0	310;664	513;3	947;0;533;308;0	439;0	341;661	687;3	836;0; ; ; ; ; ; ; ;
1771;89;537;325;0	690;0	309;664	513;3	992;0;526;324;0	438;0	340;661	687;3	740;0; ; ; ; ; ; ; ;
1791;90;418;295;0	690;0	309;664	513;4	197;0;441;329;0	439;0	340;661	687;3	880;0; ; ; ; ; ; ; ;
1811;91;409;282;0	691;0	309;664	513;3	965;0;426;308;0	439;0	340;661	687;3	900;0; ; ; ; ; ; ; ;
1831;92;418;328;0	690;0	309;664	513;4	126;0;403;323;0	438;0	340;661	687;3	904;0;6;407;317; ; ; ; ;
1850;93;412;309;0	690;0	309;663	878;4	021;0;385;318;0	438;0	340;662	300;3	912;0;6;407;317; ; ; ; ;
1870;94;408;309;0	690;0	309;663	878;3	982;0;412;305;0	438;0	340;662	300;3	953;0;6;407;317; ; ; ; ;
1890;95;409;289;0	689;0	309;663	878;3	972;0;413;328;0	437;0	340;662	300;4	033;0;6;407;317; ; ; ; ;
1910;96;411;311;0	689;0	309;663	878;3	926;0;409;319;0	437;0	340;662	300;3	926;0;6;407;317; ; ; ; ;
1930;97;393;353;0	689;0	309;663	878;4	281;0;411;328;0	437;0	340;662	300;3	919;0;6;407;317; ; ; ; ;
1931; ; ; ; ; ; ; ;5; ; ; ; ; ; ;5; ; ; ;ShowAVI;8;0;0;single.avi
1950;98;390;358;0	689;0	309;657	707;4	250;0;411;324;0	437;0	340;663	328;3	918;0;6;407;317; ; ; ; ;
1970;99;416;321;0	688;0	309;657	707;3	940;0;396;318;0	436;0	340;663	328;4	161;0;6;407;317; ; ; ; ;
1990;100;405;326;0	688;0	309;657	707;4	081;0;425;276;0	436;0	340;663	328;4	127;0;6;407;317; ; ; ; ;
2010;101;407;277;0	688;0	309;657	707;4	150;0;415;312;0	436;0	340;663	328;4	096;0;6;407;317; ; ; ; ;
2030;102;393;353;0	688;0	308;657	707;4	278;0;417;292;0	435;0	340;663	328;4	019;0;6;407;317; ; ; ; ;
2050;103;387;341;0	687;0	308;662	043;4	395;0;411;279;0	435;0	340;662	740;3	979;0;6;407;317; ; ; ; ;
2070;104;403;354;0	687;0	308;662	043;4	191;0;421;312;0	435;0	340;662	740;3	935;0;6;407;317; ; ; ; ;
2090;105;408;314;0	687;0	308;662	043;4	111;0;411;300;0	435;0	340;662	740;4	186;0;6;407;317; ; ; ; ;
2110;106;391;322;0	687;0	308;662	043;4	205;0;417;319;0	435;0	340;662	740;4	150;0;6;407;317; ; ; ; ;
2130;107;407;307;0	687;0	308;662	043;4	094;0;404;325;0	435;0	340;662	740;4	173;0;6;407;317; ; ; ; ;
2149;108;401;307;0	687;0	308;662	495;4	122;0;405;322;0	434;0	340;665	193;4	171;0;6;407;317; ; ; ; ;
2169;109;386;323;0	687;0	308;662	495;4	181;0;434;307;0	434;0	340;665	193;4	161;0;6;407;317; ; ; ; ;
2189;110;399;340;0	687;0	308;662	495;4	237;0;427;335;0	434;0	340;665	193;4	236;0;6;407;317; ; ; ; ;
2209;111;411;302;0	686;0	308;662	495;4	127;0;420;339;0	434;0	340;665	193;4	070;0;6;407;317; ; ; ; ;
2229;112;382;324;0	686;0	308;662	495;4	270;0;438;299;0	434;0	340;665	193;4	165;0;6;407;317; ; ; ; ;
2249;113;390;326;0	687;0	309;659	832;4	228;0;433;312;0	435;0	341;666	572;4	169;0;6;407;317; ; ; ; ;
2269;114;277;350;0	689;0	309;659	832;4	127;0;257;310;0	437;0	341;666	572;4	016;0; ; ; ; ; ; ; ;
2289;115;284;361;0	689;0	309;659	832;3	987;0;289;314;0	437;0	341;666	572;3	973;0; ; ; ; ; ; ; ;
2309;116;264;349;0	690;0	309;659	832;3	808;0;280;349;0	438;0	341;666	572;3	918;0; ; ; ; ; ; ; ;
2329;117;274;322;0	690;0	309;659	832;3	882;0;243;315;0	438;0	341;666	572;3	897;0; ; ; ; ; ; ; ;
2349;118;273;323;0	690;0	309;658	811;3	781;0;256;327;0	438;0	341;667	380;3	880;0; ; ; ; ; ; ; ;
2369;119;272;358;0	691;0	309;658	811;3	711;0;276;315;0	439;0	340;667	380;3	845;0; ; ; ; ; ; ; ;
2389;120;281;362;0	691;0	309;658	811;3	781;0;299;306;0	439;0	340;667	380;3	938;0; ; ; ; ; ; ; ;
2409;121;275;358;0	692;0	309;658	811;3	625;0;296;349;0	440;0	340;667	380;3	781;0; ; ; ; ; ; ; ;
2429;122;254;349;0	692;0	309;658	811;3	968;0;257;317;0	440;0	340;667	380;3	687;0; ; ; ; ; ; ; ;
2449;123;257;349;0	693;0	310;659	465;3	989;0;267;321;0	440;0	340;669	623;3	693;0; ; ; ; ; ; ; ;
2468;124;286;331;0	693;0	310;659	465;3	830;0;255;341;0	441;0	340;669	623;3	726;0; ; ; ; ; ; ; ;
2488;125;288;349;0	693;0	310;659	465;3	807;0;287;333;0	441;0	340;669	623;3	604;0; ; ; ; ; ; ; ;
2508;126;448;337;0	691;0	310;659	465;3	654;0;450;324;0	439;0	340;669	623;3	703;0; ; ; ; ; ; ; ;
2528;127;491;331;0	689;0	310;659	465;3	702;0;511;335;0	438;0	340;669	623;3	640;0; ; ; ; ; ; ; ;
2548;128;536;335;0	690;0	310;660	827;3	649;0;572;341;0	438;0	341;661	385;3	642;0; ; ; ; ; ; ; ;
2568;129;519;334;0	690;0	310;660	827;3	667;0;496;353;0	438;0	341;661	385;3	733;0; ; ; ; ; ; ; ;
2588;130;503;356;0	690;0	310;660	827;3	490;0;501;342;0	438;0	341;661	385;3	595;0; ; ; ; ; ; ; ;
2608;131;506;315;0	690;0	310;660	827;3	651;0;497;361;0	438;0	341;661	385;3	777;0; ; ; ; ; ; ; ;
2628;132;498;400;0	690;0	310;660	827;3	943;0;508;360;0	438;0	341;661	385;3	905;0; ; ; ; ; ; ; ;
2648;133;497;406;0	690;0	310;659	046;3	908;0;508;358;0	438;0	341;662	528;3	903;0; ; ; ; ; ; ; ;
2668;134;505;339;0	690;0	310;659	046;3	642;0;526;333;0	438;0	341;662	528;3	643;0;7;508;342; ; ; ; ;
2688;135;491;333;0	691;0	310;659	046;3	719;0;520;341;0	438;0	341;662	528;3	629;0;7;508;342; ; ; ; ;
2708;136;497;360;0	691;0	310;659	046;3	888;0;495;353;0	439;0	341;662	528;3	611;0;7;508;342; ; ; ; ;
2727;137;500;372;0	691;0	310;659	046;3	558;0;522;335;0	439;0	341;662	528;3	697;0;7;508;342; ; ; ; ;
2747;138;502;379;0	692;0	311;659	053;3	631;0;515;340;0	440;0	341;664	070;3	699;0;7;508;342; ; ; ; ;
2767;139;505;346;0	692;0	311;659	053;3	605;0;541;330;0	440;0	341;664	070;3	690;0;7;508;342; ; ; ; ;
2787;140;507;353;0	693;0	311;659	053;3	639;0;508;333;0	440;0	341;664	070;3	651;0;7;508;342; ; ; ; ;
2807;141;498;326;0	693;0	311;659	053;3	871;0;512;314;0	441;0	341;664	070;3	582;0;7;508;342; ; ; ; ;
2827;142;508;334;0	693;0	311;659	053;3	697;0;516;343;0	441;0	340;664	070;3	584;0;7;508;342; ; ; ; ;
2847;143;507;326;0	693;0	311;662	631;3	814;0;520;337;0	441;0	340;667	392;3	603;0;7;508;342; ; ; ; ;
2867;144;504;347;0	694;0	311;662	631;3	642;0;500;341;0	441;0	340;667	392;3	507;0;7;508;342; ; ; ; ;
2887;145;525;342;0	694;0	311;662	631;3	608;0;539;315;0	442;0	340;667	392;3	695;0; ; ; ; ; ; ; ;
2907;146;508;341;0	694;0	311;662	631;3	808;0;499;326;0	442;0	340;667	392;3	605;0; ; ; ; ; ; ; ;
2927;147;508;285;0	694;0	311;662	631;3	794;0;502;338;0	442;0	340;667	392;3	782;0; ; ; ; ; ; ; ;
2947;148;514;281;0	694;0	311;659	419;3	761;0;500;331;0	442;0	339;663	881;3	761;0; ; ; ; ; ; ; ;
2967;149;499;380;0	694;0	311;659	419;3	996;0;511;368;0	442;0	339;663	881;3	631;0; ; ; ; ; ; ; ;
2987;150;530;331;0	694;0	311;659	419;3	603;0;507;348;0	442;0	339;663	881;3	507;0; ; ; ; ; ; ; ;
3007;151;514;337;0	694;0	311;659	419;3	708;0;528;334;0	442;0	339;663	881;3	561;0; ; ; ; ; ; ; ;
3027;152;427;331;0	695;0	310;659	419;3	790;0;441;317;0	443;0	339;663	881;3	630;0; ; ; ; ; ; ; ;
3046;153;432;335;0	696;0	310;656	881;3	589;0;437;301;0	444;0	338;665	608;3	590;0; ; ; ; ; ; ; ;
3066;154;370;266;0	696;0	310;656	881;3	655;0;373;277;0	444;0	338;665	608;3	734;0;8;364;258; ; ; ; ;
3086;155;363;265;0	696;0	310;656	881;3	515;0;373;272;0	444;0	338;665	608;3	740;0;8;364;258; ; ; ; ;
3106;156;350;241;0	696;0	310;656	881;3	805;0;371;254;0	444;0	338;665	608;3	509;0;8;364;258; ; ; ; ;
3126;157;360;271;0	696;0	310;656	881;3	597;0;373;260;0	444;0	338;665	608;3	602;0;8;364;258; ; ; ; ;
3146;158;354;256;0	696;0	309;664	082;3	632;0;372;257;0	444;0	338;662	061;3	518;0;8;364;258; ; ; ; ;
3166;159;357;263;0	696;0	309;664	082;3	756;0;369;262;0	444;0	338;662	061;3	644;0;8;364;258; ; ; ; ;
3186;160;362;239;0	696;0	309;664	082;3	672;0;370;257;0	444;0	339;662	061;3	611;0;8;364;258; ; ; ; ;
3206;161;379;281;0	696;0	310;664	082;3	640;0;363;275;0	444;0	339;662	061;3	619;0;9;373;255; ; ; ; ;
3226;162;375;266;0	697;0	310;664	082;3	545;0;368;256;0	444;0	339;662	061;3	497;0;9;373;255; ; ; ; ;
3246;163;372;270;0	697;0	310;660	053;3	472;0;366;258;0	445;0	339;665	096;3	485;0;9;373;255; ; ; ; ;
3266;164;353;284;0	697;0	310;660	053;3	727;0;367;266;0	445;0	339;665	096;3	626;0;9;373;255; ; ; ; ;
3286;165;367;259;0	698;0	310;660	053;3	755;0;387;254;0	445;0	338;665	096;3	797;0;9;373;255; ; ; ; ;
3306;166;363;264;0	698;0	310;660	053;3	608;0;369;251;0	445;0	338;665	096;3	611;0;9;373;255; ; ; ; ;
3326;167;379;256;0	698;0	310;660	053;3	580;0;390;247;0	446;0	338;665	096;3	603;0;9;373;255; ; ; ; ;
3345;168;382;258;0	698;0	310;659	188;3	548;0;382;248;0	446;0	338;662	207;3	581;0;9;373;255; ; ; ; ;
3365;169;378;266;0	699;0	309;659	188;3	611;0;363;257;0	446;0	337;662	207;3	585;0;9;373;255; ; ; ; ;
3385;170;374;228;0	699;0	309;659	188;3	919;0;380;254;0	446;0	337;662	207;3	674;0;9;373;255; ; ; ; ;
3405;171;369;229;0	699;0	309;659	188;3	572;0;379;259;0	447;0	337;662	207;3	642;0;9;373;255; ; ; ; ;
3425;172;377;241;0	699;0	309;659	188;3	559;0;376;276;0	447;0	337;662	207;3	564;0;9;373;255; ; ; ; ;
3445;173;374;241;0	699;0	309;662	385;3	563;0;374;274;0	447;0	337;664	557;3	611;0;9;373;255; ; ; ; ;
3465;174;369;245;0	699;0	309;662	385;3	625;0;386;250;0	447;0	337;664	557;3	623;0;9;373;255; ; ; ; ;
3485;175;378;246;0	699;0	309;662	385;3	564;0;368;269;0	447;0	337;664	557;3	714;0;9;373;255; ; ; ; ;
3505;176;366;268;0	699;0	309;662	385;3	874;0;388;252;0	447;0	337;664	557;3	700;0;9;373;255; ; ; ; ;
3525;177;366;248;0	699;0	309;662	385;3	701;0;384;249;0	446;0	337;664	557;3	707;0;9;373;255; ; ; ; ;
3545;178;367;255;0	699;0	309;662	266;3	754;0;379;260;0	447;0	337;660	357;3	678;0;9;373;255; ; ; ; ;
3565;179;361;225;0	699;0	309;662	266;3	701;0;382;207;0	447;0	337;660	357;3	786;0;10;378;257; ; ; ; ;
3585;180;365;260;0	700;0	309;662	266;3	628;0;396;229;0	447;0	337;660	357;3	723;0;10;378;257; ; ; ; ;
3605;181;375;264;0	700;0	309;662	266;3	737;0;369;257;0	448;0	337;660	357;3	722;0;10;378;257; ; ; ; ;
3625;182;368;249;0	701;0	309;662	266;3	723;0;389;266;0	448;0	337;660	357;3	622;0;10;378;257; ; ; ; ;
3645;183;371;251;0	701;0	310;659	297;3	700;0;390;266;0	448;0	337;666	255;3	620;0;10;378;257; ; ; ; ;
3664;184;364;272;0	701;0	310;659	297;3	930;0;391;241;0	448;0	337;666	255;3	761;0;10;378;257; ; ; ; ;
3684;185;381;269;0	701;0	310;659	297;3	526;0;387;244;0	449;0	338;666	255;3	796;0;10;378;257; ; ; ; ;
3704;186;373;271;0	702;0	310;659	297;3	648;0;379;256;0	449;0	338;666	255;3	765;0;10;378;257; ; ; ; ;
3724;187;386;243;0	702;0	310;659	297;3	666;0;387;227;0	449;0	337;666	255;3	815;0;11;390;239; ; ; ; ;
3744;188;385;239;0	702;0	310;659	904;3	687;0;383;228;0	449;0	337;668	317;3	822;0;11;390;239; ; ; ; ;
3764;189;369;204;0	702;0	310;659	904;3	647;0;400;257;0	449;0	337;668	317;3	734;0;11;390;239; ; ; ; ;
3784;190;391;266;0	701;0	309;659	904;3	651;0;387;244;0	449;0	337;668	317;3	741;0;11;390;239; ; ; ; ;
3804;191;368;253;0	701;0	309;659	904;3	737;0;392;242;0	449;0	336;668	317;3	843;0;11;390;239; ; ; ; ;
3824;192;381;232;0	701;0	309;659	904;3	706;0;405;240;0	449;0	336;668	317;3	804;0;11;390;239; ; ; ; ;
3844;193;386;260;0	701;0	309;661	650;3	744;0;397;245;0	449;0	336;662	437;3	806;0;11;390;239; ; ; ; ;
3864;194;395;227;0	701;0	309;661	650;3	733;0;396;253;0	449;0	336;662	437;3	731;0;11;390;239; ; ; ; ;
3884;195;375;236;0	701;0	309;661	650;3	751;0;411;246;0	449;0	336;662	437;3	839;0;11;390;239; ; ; ; ;
3904;196;388;218;0	701;0	309;661	650;3	662;0;394;235;0	449;0	336;662	437;3	858;0;11;390;239; ; ; ; ;
3923;197;392;235;0	701;0	308;661	650;3	828;0;409;262;0	449;0	336;662	437;3	689;0;11;390;239; ; ; ; ;
3943;198;385;228;0	701;0	308;663	036;3	830;0;414;252;0	448;0	336;666	362;3	766;0;11;390;239; ; ; ; ;
3963;199;380;207;0	701;0	308;663	036;3	984;0;395;230;0	448;0	336;666	362;3	761;0;11;390;239; ; ; ; ;
3983;200;387;228;0	700;0	308;663	036;3	780;0;386;238;0	448;0	336;666	362;3	699;0;11;390;239; ; ; ; ;
4003;201;382;209;0	700;0	308;663	036;3	809;0;403;228;0	448;0	336;666	362;3	668;0;11;390;239; ; ; ; ;
4023;202;367;225;0	700;0	308;663	036;3	758;0;382;231;0	448;0	336;666	362;3	661;0;11;390;239; ; ; ; ;
4043;203;369;223;0	700;0	308;659	124;3	739;0;386;239;0	448;0	336;661	386;3	627;0;11;390;239; ; ; ; ;
4063;204;391;244;0	700;0	308;659	124;3	710;0;379;272;0	448;0	336;661	386;3	729;0;11;390;239; ; ; ; ;
4083;205;402;252;0	700;0	308;659	124;3	741;0;388;246;0	448;0	336;661	386;3	733;0;11;390;239; ; ; ; ;
4103;206;415;260;0	700;0	308;659	124;3	638;0;412;273;0	448;0	336;661	386;3	753;0;11;390;239; ; ; ; ;
4123;207;503;303;0	699;0	309;659	124;3	746;0;511;302;0	446;0	337;661	386;3	700;0; ; ; ; ; ; ; ;
4143;208;524;307;0	699;0	309;665	431;3	747;0;533;297;0	446;0	338;662	374;3	710;0; ; ; ; ; ; ; ;
4163;209;504;311;0	699;0	310;665	431;3	735;0;519;284;0	446;0	338;662	374;3	839;0; ; ; ; ; ; ; ;
4183;210;500;316;0	699;0	310;665	431;3	661;0;493;336;0	446;0	338;662	374;3	992;0;12;503;305; ; ; ; ;
4203;211;508;316;0	699;0	310;665	431;3	844;0;509;313;0	446;0	338;662	374;3	715;0;12;503;305; ; ; ; ;
4223;212;492;293;0	699;0	310;665	431;3	820;0;500;308;0	446;0	338;662	374;3	641;0;12;503;305; ; ; ; ;
4242;213;492;295;0	699;0	310;664	333;3	791;0;509;301;0	446;0	338;664	317;3	642;0;12;503;305; ; ; ; ;
4262;214;501;294;0	698;0	309;664	333;3	848;0;511;333;0	446;0	337;664	317;3	811;0;12;503;305; ; ; ; ;
4282;215;509;308;0	698;0	309;664	333;3	759;0;511;308;0	446;0	338;664	317;3	719;0;12;503;305; ; ; ; ;
4302;216;500;297;0	698;0	309;664	333;3	878;0;512;309;0	446;0	338;664	317;3	909;0;12;503;305; ; ; ; ;
4322;217;498;307;0	698;0	309;664	333;3	948;0;503;302;0	446;0	337;664	317;3	753;0;12;503;305; ; ; ; ;
4342;218;498;305;0	698;0	309;661	463;3	925;0;501;303;0	446;0	337;662	352;3	816;0;12;503;305; ; ; ; ;
4362;219;482;364;0	698;0	309;661	463;4	110;0;493;336;0	446;0	337;662	352;4	014;0; ; ; ; ; ; ; ;
4382;220;507;312;0	698;0	309;661	463;3	905;0;510;320;0	445;0	337;662	352;3	900;0;13;500;312; ; ; ; ;
4402;221;495;313;0	698;0	309;661	463;3	895;0;520;298;0	445;0	337;662	352;3	831;0;13;500;312; ; ; ; ;
4422;222;494;326;0	697;0	309;661	463;3	830;0;495;298;0	445;0	337;662	352;3	854;0;13;500;312; ; ; ; ;
4442;223;492;333;0	697;0	309;659	382;3	790;0;507;298;0	444;0	337;662	078;3	815;0;13;500;312; ; ; ; ;
4462;224;483;332;0	697;0	308;659	382;3	902;0;524;299;0	444;0	337;662	078;3	921;0;13;500;312; ; ; ; ;
4482;225;489;321;0	696;0	308;659	382;4	038;0;509;305;0	444;0	338;662	078;3	828;0;13;500;312; ; ; ; ;
4502;226;559;388;0	695;0	309;659	382;4	121;0;550;379;0	443;0	339;662	078;3	948;0; ; ; ; ; ; ; ;
4521;227;607;425;0	694;0	310;659	382;4	045;0;626;432;0	442;0	340;662	078;3	868;0; ; ; ; ; ; ; ;
4541;228;639;444;0	694;0	311;661	205;4	085;0;639;464;0	442;0	340;663	190;3	854;0; ; ; ; ; ; ; ;
4561;229;626;402;0	694;0	311;661	205;3	969;0;636;387;0	442;0	340;663	190;3	915;0; ; ; ; ; ; ; ;
4581;230;601;448;0	694;0	311;661	205;3	905;0;626;423;0	442;0	340;663	190;3	902;0;14;603;432; ; ; ; ;
4601;231;620;428;0	695;0	311;661	205;3	897;0;613;435;0	442;0	340;663	190;3	744;0;14;603;432; ; ; ; ;
4621;232;614;445;0	695;0	311;661	205;3	751;0;607;420;0	442;0	340;663	190;3	984;0;14;603;432; ; ; ; ;
4641;233;604;439;0	695;0	311;660	081;3	693;0;599;424;0	442;0	340;662	257;3	938;0;14;603;432; ; ; ; ;
4661;234;564;460;0	695;0	311;660	081;4	232;0;617;416;0	442;0	340;662	257;3	827;0;14;603;432; ; ; ; ;
4681;235;572;458;0	695;0	311;660	081;3	960;0;622;405;0	442;0	340;662	257;3	749;0;14;603;432; ; ; ; ;
4701;236;610;421;0	695;0	311;660	081;3	906;0;643;400;0	442;0	340;662	257;3	755;0; ; ; ; ; ; ; ;
4721;237;668;412;0	694;0	311;660	081;3	830;0;618;410;0	442;0	340;662	257;3	561;0; ; ; ; ; ; ; ;
4741;238;693;403;0	694;0	311;660	470;3	770;0;625;402;0	442;0	340;662	081;3	500;0; ; ; ; ; ; ; ;
4761;239;579;439;0	694;0	311;660	470;4	029;0;630;415;0	442;0	340;662	081;3	758;0; ; ; ; ; ; ; ;
4781;240;590;393;0	694;0	311;660	470;4	004;0;595;450;0	441;0	339;662	081;4	002;0; ; ; ; ; ; ; ;
4801;241;582;435;0	694;0	311;660	470;3	989;0;645;422;0	441;0	339;662	081;3	580;0; ; ; ; ; ; ; ;
4821;242;633;414;0	694;0	310;660	470;3	848;0;621;419;0	441;0	339;662	081;3	638;0; ; ; ; ; ; ; ;
4841;243;642;398;0	693;0	310;661	155;3	820;0;615;431;0	441;0	339;662	075;3	645;0; ; ; ; ; ; ; ;
4860;244;562;428;0	693;0	310;661	155;4	080;0;611;431;0	441;0	339;662	075;3	646;0; ; ; ; ; ; ; ;
4881;245;591;426;0	693;0	310;661	155;3	921;0;615;415;0	441;0	339;662	075;3	748;0; ; ; ; ; ; ; ;
4900;246;602;446;0	693;0	310;661	155;3	799;0;608;407;0	440;0	339;662	075;3	547;0; ; ; ; ; ; ; ;
4921;247;595;398;0	693;0	310;661	155;3	907;0;595;417;0	440;0	339;662	075;3	781;0; ; ; ; ; ; ; ;
4940;248;594;404;0	693;0	310;656	726;3	837;0;593;414;0	441;0	339;663	149;3	730;0; ; ; ; ; ; ; ;
4961;249;512;398;0	694;0	310;656	726;4	050;0;501;405;0	442;0	339;663	149;3	955;0; ; ; ; ; ; ; ;
4980;250;417;349;0	696;0	310;656	726;3	854;0;432;377;0	443;0	339;663	149;3	873;0; ; ; ; ; ; ; ;
5001;251;433;384;0	696;0	310;656	726;3	948;0;428;386;0	444;0	339;663	149;3	725;0; ; ; ; ; ; ; ;
5020;252;401;369;0	696;0	310;656	726;3	790;0;431;333;0	444;0	339;663	149;3	828;0;15;414;361; ; ; ; ;
5041;253;403;384;0	696;0	310;661	208;3	825;0;431;317;0	444;0	339;666	787;3	783;0;15;414;361; ; ; ; ;
5060;254;419;362;0	697;0	310;661	208;3	838;0;426;358;0	444;0	339;666	787;3	900;0;15;414;361; ; ; ; ;
5081;255;418;378;0	697;0	310;661	208;3	743;0;423;347;0	445;0	339;666	787;3	706;0;15;414;361; ; ; ; ;
5100;256;396;375;0	697;0	310;661	208;3	841;0;429;359;0	445;0	339;666	787;3	760;0;15;414;361; ; ; ; ;
5121;257;409;380;0	697;0	310;661	208;3	814;0;409;343;0	445;0	339;666	787;3	848;0;15;414;361; ; ; ; ;
5139;258;402;380;0	697;0	310;661	136;3	789;0;408;346;0	445;0	339;666	721;3	760;0;15;414;361; ; ; ; ;
5161;259;388;447;0	698;0	310;661	136;4	243;0;410;379;0	445;0	339;666	721;3	889;0; ; ; ; ; ; ; ;
5179;260;410;390;0	698;0	310;661	136;3	894;0;404;352;0	445;0	339;666	721;3	927;0;16;395;376; ; ; ; ;
5201;261;387;370;0	698;0	310;661	136;3	915;0;398;391;0	445;0	339;666	721;3	887;0;16;395;376; ; ; ; ;
5219;262;383;423;0	698;0	310;661	136;4	315;0;411;335;0	445;0	339;666	721;3	801;0;16;395;376; ; ; ; ;
5241;263;387;390;0	698;0	310;658	880;4	137;0;405;343;0	445;0	339;666	390;3	801;0;16;395;376; ; ; ; ;
5259;264;384;402;0	697;0	310;658	880;4	024;0;400;348;0	445;0	339;666	390;3	933;0;16;395;376; ; ; ; ;
5281;265;389;402;0	697;0	310;658	880;3	988;0;428;347;0	445;0	339;666	390;3	900;0;16;395;376; ; ; ; ;
5299;266;391;404;0	697;0	310;658	880;3	921;0;374;358;0	445;0	339;666	390;3	822;0;16;395;376; ; ; ; ;
5321;267;378;443;0	697;0	311;658	880;4	149;0;388;437;0	445;0	339;666	390;4	025;0;17;377;439; ; ; ; ;
5339;268;380;447;0	697;0	311;657	989;4	119;0;387;448;0	445;0	340;665	552;3	991;0;17;377;439; ; ; ; ;
5359;269;401;442;0	697;0	311;657	989;3	973;0;399;412;0	445;0	340;665	552;3	959;0;17;377;439; ; ; ; ;
5379;270;369;426;0	697;0	311;657	989;3	955;0;394;402;0	444;0	340;665	552;3	955;0;17;377;439; ; ; ; ;
5399;271;369;424;0	697;0	311;657	989;4	030;0;375;425;0	444;0	340;665	552;3	974;0;17;377;439; ; ; ; ;
5419;272;361;440;0	697;0	311;657	989;4	116;0;381;446;0	444;0	340;665	552;4	119;0;17;377;439; ; ; ; ;
5438;273;359;430;0	697;0	311;659	556;4	147;0;386;450;0	444;0	340;665	725;4	135;0;17;377;439; ; ; ; ;
5458;274;378;453;0	697;0	310;659	556;4	110;0;394;411;0	444;0	340;665	725;4	204;0;17;377;439; ; ; ; ;
5478;275;359;449;0	697;0	311;659	556;4	191;0;378;430;0	444;0	340;665	725;3	889;0;17;377;439; ; ; ; ;
5498;276;367;447;0	697;0	311;659	556;4	158;0;386;435;0	444;0	340;665	725;4	074;0;17;377;439; ; ; ; ;
5518;277;382;450;0	697;0	311;659	556;4	103;0;372;460;0	444;0	340;665	725;4	074;0;17;377;439; ; ; ; ;
5538;278;376;449;0	697;0	311;661	125;4	144;0;373;473;0	444;0	340;663	100;4	058;0;17;377;439; ; ; ; ;
5558;279;372;441;0	697;0	311;661	125;4	096;0;386;455;0	445;0	340;663	100;4	068;0;17;377;439; ; ; ; ;
5578;280;374;438;0	698;0	312;661	125;4	161;0;390;444;0	445;0	340;663	100;4	208;0;17;377;439; ; ; ; ;
5598;281;367;442;0	698;0	312;661	125;4	163;0;380;445;0	445;0	340;663	100;4	011;0;17;377;439; ; ; ; ;
5618;282;355;442;0	698;0	312;661	125;4	160;0;375;435;0	445;0	340;663	100;4	184;0;17;377;439; ; ; ; ;
5638;283;354;444;0	698;0	312;657	700;4	140;0;370;429;0	445;0	340;666	652;4	132;0;17;377;439; ; ; ; ;
5658;284;361;450;0	698;0	312;657	700;4	201;0;371;425;0	445;0	340;666	652;3	976;0;17;377;439; ; ; ; ;
5678;285;379;462;0	697;0	311;657	700;4	094;0;391;432;0	445;0	340;666	652;4	210;0;17;377;439; ; ; ; ;
5697;286;361;445;0	697;0	311;657	700;4	356;0;388;434;0	445;0	340;666	652;4	064;0;17;377;439; ; ; ; ;
5717;287;371;459;0	697;0	311;657	700;4	115;0;394;415;0	444;0	340;666	652;4	008;0;17;377;439; ; ; ; ;
5737;288;374;452;0	697;0	311;657	394;4	207;0;395;422;0	444;0	340;662	335;4	065;0;17;377;439; ; ; ; ;
5757;289;365;411;0	697;0	311;657	394;4	186;0;396;381;0	444;0	340;662	335;3	818;0; ; ; ; ; ; ; ;
5777;290;366;446;0	697;0	311;657	394;4	178;0;394;412;0	444;0	340;662	335;3	973;0; ; ; ; ; ; ; ;
5797;291;359;418;0	696;0	311;657	394;4	067;0;410;428;0	444;0	340;662	335;4	000;0; ; ; ; ; ; ; ;
5817;292;379;450;0	696;0	311;657	394;4	054;0;396;360;0	444;0	340;662	335;4	102;0; ; ; ; ; ; ; ;
5837;293;380;439;0	696;0	310;661	564;4	067;0;402;373;0	443;0	340;667	328;4	184;0; ; ; ; ; ; ; ;
5857;294;367;436;0	696;0	310;661	564;4	144;0;371;442;0	443;0	339;667	328;4	079;0; ; ; ; ; ; ; ;
5877;295;379;435;0	696;0	310;661	564;4	083;0;389;386;0	443;0	339;667	328;4	090;0;18;379;424; ; ; ; ;
5897;296;364;446;0	695;0	310;661	564;4	108;0;402;375;0	443;0	339;667	328;3	932;0;18;379;424; ; ; ; ;
5917;297;367;445;0	695;0	310;661	564;4	022;0;403;405;0	443;0	339;667	328;4	146;0;18;379;424; ; ; ; ;
5937;298;369;446;0	695;0	310;658	835;3	994;0;407;409;0	443;0	339;666	067;4	110;0;18;379;424; ; ; ; ;
5957;299;379;447;0	695;0	310;658	835;4	007;0;397;443;0	443;0	339;666	067;4	072;0;18;379;424; ; ; ; ;
5977;300;377;454;0	695;0	310;658	835;4	059;0;377;384;0	443;0	339;666	067;3	846;0;18;379;424; ; ; ; ;
5997;301;379;436;0	695;0	310;658	835;3	874;0;378;421;0	442;0	339;666	067;3	867;0;18;379;424; ; ; ; ;
6016;302;360;427;0	695;0	310;658	835;4	038;0;367;437;0	442;0	339;666	067;4	117;0;18;379;424; ; ; ; ;
6036;303;357;423;0	695;0	310;660	095;4	027;0;364;419;0	442;0	339;663	474;3	998;0;18;379;424; ; ; ; ;
6056;304;373;451;0	695;0	310;660	095;3	953;0;404;366;0	442;0	339;663	474;3	931;0;18;379;424; ; ; ; ;
6076;305;381;452;0	694;0	310;660	095;4	064;0;396;439;0	442;0	340;663	474;4	079;0; ; ; ; ; ; ; ;
6096;306;395;449;0	694;0	310;660	095;3	931;0;412;384;0	441;0	340;663	474;3	805;0;19;386;427; ; ; ; ;
6116;307;375;435;0	694;0	310;660	095;3	973;0;391;426;0	441;0	340;663	474;3	868;0;19;386;427; ; ; ; ;
6136;308;380;432;0	693;0	310;662	309;4	009;0;396;405;0	441;0	340;660	723;3	853;0;19;386;427; ; ; ; ;
6156;309;380;423;0	693;0	310;662	309;3	901;0;396;415;0	441;0	340;660	723;3	837;0;19;386;427; ; ; ; ;
6176;310;373;442;0	693;0	310;662	309;3	986;0;403;429;0	440;0	340;660	723;3	935;0;19;386;427; ; ; ; ;
6196;311;383;432;0	693;0	310;662	309;3	963;0;389;439;0	440;0	340;660	723;3	955;0;19;386;427; ; ; ; ;
6216;312;402;424;0	692;0	310;662	309;3	952;0;372;428;0	440;0	340;660	723;3	776;0;19;386;427; ; ; ; ;
6236;313;400;432;0	692;0	310;660	257;3	928;0;370;428;0	440;0	340;663	440;3	840;0;19;386;427; ; ; ; ;
6256;314;369;439;0	692;0	310;660	257;4	046;0;386;465;0	439;0	340;663	440;4	162;0;19;386;427; ; ; ; ;
6276;315;374;453;0	692;0	310;660	257;3	936;0;383;396;0	439;0	340;663	440;3	847;0;19;386;427; ; ; ; ;
6296;316;383;427;0	692;0	310;660	257;3	943;0;383;412;0	439;0	340;663	440;4	026;0;19;386;427; ; ; ; ;
6315;317;398;436;0	692;0	310;660	257;4	036;0;395;395;0	439;0	340;663	440;3	784;0;19;386;427; ; ; ; ;
6335;318;407;435;0	691;0	309;661	465;3	989;0;393;400;0	439;0	339;663	422;3	823;0;19;386;427; ; ; ; ;
6355;319;413;349;0	691;0	309;661	465;3	939;0;431;337;0	439;0	339;663	422;3	726;0; ; ; ; ; ; ; ;
6375;320;430;382;0	691;0	309;661	465;3	958;0;430;366;0	439;0	339;663	422;4	007;0; ; ; ; ; ; ; ;
6395;321;419;384;0	691;0	308;661	465;4	129;0;437;347;0	438;0	339;663	422;3	879;0; ; ; ; ; ; ; ;
6415;322;433;322;0	691;0	308;661	465;3	767;0;446;340;0	438;0	339;663	422;3	796;0; ; ; ; ; ; ; ;
6435;323;432;338;0	691;0	308;660	744;3	801;0;448;349;0	438;0	339;664	167;3	915;0; ; ; ; ; ; ; ;
6455;324;428;345;0	691;0	308;660	744;3	908;0;440;367;0	439;0	339;664	167;3	913;0; ; ; ; ; ; ; ;
6475;325;445;363;0	691;0	308;660	744;3	947;0;466;306;0	439;0	339;664	167;4	070;0; ; ; ; ; ; ; ;
6495;326;428;393;0	692;0	308;660	744;4	120;0;417;344;0	439;0	339;664	167;3	949;0; ; ; ; ; ; ; ;
6515;327;424;342;0	692;0	309;660	744;3	846;0;419;389;0	439;0	339;664	167;3	827;0; ; ; ; ; ; ; ;
6535;328;428;358;0	692;0	309;660	821;3	904;0;424;371;0	439;0	339;662	186;3	857;0; ; ; ; ; ; ; ;
6555;329;417;355;0	692;0	309;660	821;4	134;0;448;333;0	440;0	340;662	186;3	883;0; ; ; ; ; ; ; ;
6575;330;403;387;0	692;0	309;660	821;4	072;0;421;347;0	440;0	340;662	186;3	781;0; ; ; ; ; ; ; ;
6595;331;428;319;0	693;0	310;660	821;4	007;0;435;362;0	440;0	340;662	186;3	828;0; ; ; ; ; ; ; ;
6615;332;435;357;0	693;0	310;660	821;3	915;0;442;334;0	440;0	340;662	186;3	912;0; ; ; ; ; ; ; ;
6634;333;442;359;0	693;0	310;657	424;3	831;0;445;340;0	441;0	340;666	264;3	898;0; ; ; ; ; ; ; ;
6654;334;383;398;0	694;0	311;657	424;4	200;0;388;395;0	441;0	340;666	264;4	105;0; ; ; ; ; ; ; ;
6674;335;375;412;0	694;0	311;657	424;4	008;0;405;376;0	441;0	340;666	264;4	022;0; ; ; ; ; ; ; ;
6694;336;380;434;0	694;0	311;657	424;4	166;0;396;425;0	441;0	340;666	264;3	998;0; ; ; ; ; ; ; ;
6714;337;385;463;0	694;0	311;657	424;4	294;0;380;370;0	441;0	340;666	264;3	892;0; ; ; ; ; ; ; ;
6734;338;383;477;0	693;0	311;662	994;4	280;0;386;386;0	441;0	340;665	090;3	834;0; ; ; ; ; ; ; ;
6754;339;390;417;0	693;0	310;662	994;3	963;0;409;388;0	441;0	340;665	090;3	810;0; ; ; ; ; ; ; ;
6774;340;376;439;0	693;0	310;662	994;4	236;0;381;427;0	440;0	340;665	090;3	860;0; ; ; ; ; ; ; ;
6794;341;379;427;0	693;0	310;662	994;4	164;0;378;458;0	440;0	340;665	090;4	123;0; ; ; ; ; ; ; ;
6814;342;372;410;0	692;0	310;662	994;4	098;0;389;407;0	440;0	340;665	090;4	021;0;20;377;420; ; ; ; ;
6834;343;374;419;0	692;0	310;660	025;4	209;0;392;437;0	440;0	340;664	331;4	125;0;20;377;420; ; ; ; ;
6854;344;374;410;0	692;0	310;660	025;4	220;0;396;395;0	439;0	340;664	331;3	945;0;20;377;420; ; ; ; ;
6874;345;405;437;0	692;0	310;660	025;4	085;0;400;413;0	439;0	340;664	331;4	040;0;20;377;420; ; ; ; ;
6893;346;387;419;0	691;0	309;660	025;4	041;0;391;418;0	439;0	340;664	331;3	858;0;20;377;420; ; ; ; ;
6913;347;384;415;0	691;0	309;660	025;4	056;0;390;433;0	439;0	340;664	331;4	113;0;20;377;420; ; ; ; ;
6933;348;385;425;0	691;0	309;660	263;4	033;0;389;442;0	439;0	340;663	400;4	071;0;20;377;420; ; ; ; ;
6953;349;384;439;0	691;0	309;660	263;4	153;0;414;410;0	439;0	340;663	400;4	003;0;20;377;420; ; ; ; ;
6973;350;361;429;0	691;0	309;660	263;4	187;0;392;403;0	439;0	340;663	400;3	906;0;20;377;420; ; ; ; ;
6993;351;372;407;0	691;0	309;660	263;4	066;0;389;394;0	439;0	340;663	400;4	172;0;20;377;420; ; ; ; ;
7013;352;365;430;0	691;0	309;660	263;4	158;0;385;405;0	439;0	340;663	400;4	092;0;20;377;420; ; ; ; ;
7033;353;370;424;0	691;0	309;659	194;4	139;0;382;404;0	439;0	340;661	903;4	108;0;20;377;420; ; ; ; ;
7053;354;370;417;0	691;0	309;659	194;4	227;0;385;400;0	439;0	340;661	903;4	022;0;20;377;420; ; ; ; ;
7073;355;372;471;0	691;0	309;659	194;4	331;0;384;401;0	439;0	340;661	903;3	912;0;20;377;420; ; ; ; ;
7093;356;370;448;0	691;0	309;659	194;4	188;0;378;448;0	439;0	340;661	903;4	114;0;20;377;420; ; ; ; ;
7113;357;360;444;0	692;0	309;659	194;4	270;0;373;414;0	439;0	340;661	903;3	920;0;20;377;420; ; ; ; ;
7133;358;360;441;0	692;0	309;659	707;4	293;0;371;429;0	439;0	340;661	056;3	985;0;20;377;420; ; ; ; ;
7153;359;378;424;0	692;0	309;659	707;4	083;0;375;437;0	439;0	340;661	056;4	030;0;20;377;420; ; ; ; ;
7173;360;371;435;0	692;0	309;659	707;4	094;0;392;379;0	439;0	340;661	056;3	963;0;20;377;420; ; ; ; ;
7193;361;361;432;0	692;0	309;659	707;4	030;0;366;391;0	439;0	340;661	056;3	830;0;20;377;420; ; ; ; ;
7212;362;386;422;0	692;0	309;659	707;4	221;0;371;417;0	439;0	340;661	056;4	062;0;20;377;420; ; ; ; ;
7232;363;381;426;0	692;0	309;659	681;4	222;0;372;390;0	439;0	340;661	091;3	998;0;20;377;420; ; ; ; ;
7252;364;354;413;0	692;0	309;659	681;4	053;0;355;438;0	439;0	340;661	091;4	146;0;20;377;420; ; ; ; ;
7272;365;359;428;0	692;0	309;659	681;4	097;0;384;379;0	439;0	340;661	091;4	015;0;20;377;420; ; ; ; ;
7292;366;364;457;0	693;0	310;659	681;4	301;0;383;386;0	439;0	340;661	091;3	890;0;20;377;420; ; ; ; ;
7312;367;358;397;0	693;0	310;659	681;3	940;0;376;448;0	440;0	340;661	091;4	209;0;20;377;420; ; ; ; ;
7332;368;361;410;0	693;0	309;660	344;4	008;0;373;420;0	440;0	340;661	794;4	122;0;20;377;420; ; ; ; ;
7352;369;364;441;0	693;0	309;660	344;4	071;0;381;417;0	439;0	340;661	794;3	984;0;20;377;420; ; ; ; ;
7372;370;390;433;0	692;0	309;660	344;3	985;0;378;409;0	439;0	340;661	794;3	727;0;20;377;420; ; ; ; ;
7392;371;388;397;0	692;0	309;660	344;3	875;0;394;367;0	439;0	340;661	794;3	995;0; ; ; ; ; ; ; ;
7412;372;377;419;0	692;0	309;660	344;4	036;0;377;400;0	439;0	340;661	794;3	767;0; ; ; ; ; ; ; ;
7432;373;390;405;0	693;0	309;657	889;3	949;0;382;379;0	440;0	340;665	572;3	891;0; ; ; ; ; ; ; ;
7452;374;384;433;0	693;0	309;657	889;3	791;0;377;415;0	440;0	340;665	572;3	938;0; ; ; ; ; ; ; ;
7472;375;381;451;0	693;0	310;657	889;3	947;0;373;437;0	440;0	340;665	572;3	894;0; ; ; ; ; ; ; ;
7492;376;395;413;0	694;0	310;657	889;3	791;0;403;381;0	441;0	340;665	572;3	945;0; ; ; ; ; ; ; ;
7511;377;368;432;0	694;0	310;657	889;3	875;0;369;393;0	441;0	341;665	572;4	014;0; ; ; ; ; ; ; ;
7531;378;369;431;0	694;0	310;658	872;3	927;0;376;389;0	441;0	341;663	596;4	000;0; ; ; ; ; ; ; ;
7551;379;372;453;0	695;0	310;658	872;3	894;0;365;398;0	442;0	340;663	596;3	660;0; ; ; ; ; ; ; ;
7571;380;387;446;0	695;0	310;658	872;3	836;0;390;365;0	442;0	340;663	596;3	649;0; ; ; ; ; ; ; ;
7591;381;382;460;0	695;0	310;658	872;3	907;0;383;428;0	442;0	340;663	596;3	791;0; ; ; ; ; ; ; ;
7611;382;385;423;0	695;0	310;658	872;4	055;0;393;402;0	442;0	340;663	596;3	844;0;21;387;410; ; ; ; ;
7631;383;383;421;0	695;0	310;658	654;4	056;0;390;399;0	442;0	340;665	365;3	908;0;21;387;410; ; ; ; ;
7651;384;381;421;0	695;0	310;658	654;4	001;0;383;428;0	442;0	340;665	365;3	775;0;21;387;410; ; ; ; ;
7671;385;375;424;0	695;0	310;658	654;3	932;0;386;416;0	442;0	340;665	365;4	045;0;21;387;410; ; ; ; ;
7691;386;375;451;0	695;0	309;658	654;3	944;0;396;395;0	442;0	340;665	365;3	744;0;21;387;410; ; ; ; ;
7711;387;385;427;0	694;0	309;658	654;3	873;0;402;363;0	441;0	340;665	365;3	920;0;21;387;410; ; ; ; ;
7731;388;384;436;0	694;0	309;659	882;3	864;0;404;351;0	441;0	340;660	669;3	965;0;21;387;410; ; ; ; ;
7751;389;389;453;0	694;0	309;659	882;3	943;0;387;397;0	441;0	340;660	669;3	608;0;22;380;423; ; ; ; ;
7771;390;370;454;0	693;0	309;659	882;4	075;0;393;382;0	440;0	340;660	669;3	591;0;22;380;423; ; ; ; ;
7791;391;369;459;0	693;0	309;659	882;4	154;0;413;400;0	440;0	340;660	669;3	830;0;22;380;423; ; ; ; ;
7810;392;390;437;0	692;0	309;659	882;3	904;0;366;421;0	440;0	340;660	669;3	779;0;22;380;423; ; ; ; ;
7830;393;380;436;0	692;0	308;662	758;4	004;0;372;419;0	439;0	340;661	827;3	734;0;22;380;423; ; ; ; ;
7850;394;387;432;0	692;0	308;662	758;3	808;0;366;392;0	439;0	340;661	827;3	695;0;22;380;423; ; ; ; ;
7870;395;298;415;0	693;0	308;662	758;3	821;0;329;371;0	440;0	340;661	827;3	793;0; ; ; ; ; ; ; ;
7890;396;264;385;0	693;0	308;662	758;3	754;0;260;398;0	440;0	340;661	827;3	648;0;23;274;412; ; ; ; ;
7910;397;242;378;0	693;0	308;662	758;3	859;0;302;429;0	440;0	340;661	827;3	743;0;23;274;412; ; ; ; ;
7930;398;224;373;0	693;0	309;660	921;3	842;0;272;430;0	440;0	340;660	061;3	750;0;23;274;412; ; ; ; ;
7950;399;279;440;0	693;0	309;660	921;3	866;0;271;380;0	440;0	340;660	061;3	589;0;23;274;412; ; ; ; ;
7970;400;264;384;0	692;0	309;660	921;3	706;0;318;453;0	440;0	340;660	061;4	019;0;23;274;412; ; ; ; ;
7990;401;278;412;0	692;0	309;660	921;3	819;0;296;445;0	440;0	340;660	061;3	892;0;23;274;412; ; ; ; ;
8010;402;268;405;0	692;0	309;660	921;3	904;0;292;375;0	440;0	340;660	061;3	864;0;24;291;407; ; ; ; ;
8030;403;273;400;0	692;0	309;659	453;3	847;0;288;406;0	439;0	340;662	683;3	850;0;24;291;407; ; ; ; ;
8050;404;280;376;0	692;0	309;659	453;3	803;0;300;388;0	439;0	340;662	683;3	862;0;24;291;407; ; ; ; ;
8070;405;262;377;0	692;0	309;659	453;3	844;0;305;383;0	439;0	340;662	683;3	988;0;24;291;407; ; ; ; ;
8090;406;313;456;0	692;0	309;659	453;3	975;0;281;356;0	439;0	340;662	683;3	863;0;24;291;407; ; ; ; ;
8110;407;274;409;0	692;0	309;659	453;3	718;0;314;422;0	439;0	340;662	683;3	909;0;24;291;407; ; ; ; ;
8129;408;280;430;0	691;0	309;661	064;3	773;0;309;415;0	439;0	340;662	919;3	946;0;24;291;407; ; ; ; ;
8149;409;290;417;0	691;0	309;661	064;3	872;0;314;432;0	439;0	340;662	919;3	885;0;24;291;407; ; ; ; ;
8169;410;287;422;0	691;0	308;661	064;3	999;0;293;424;0	438;0	340;662	919;3	755;0;24;291;407; ; ; ; ;
8189;411;372;442;0	690;0	308;661	064;3	927;0;362;420;0	437;0	340;662	919;3	838;0; ; ; ; ; ; ; ;
8209;412;375;476;0	689;0	308;661	064;4	105;0;375;432;0	437;0	340;662	919;3	784;0; ; ; ; ; ; ; ;
8229;413;378;488;0	689;0	308;662	479;4	124;0;389;427;0	437;0	340;662	697;3	820;0; ; ; ; ; ; ; ;
8249;414;380;396;0	689;0	308;662	479;3	939;0;414;392;0	437;0	340;662	697;3	714;0; ; ; ; ; ; ; ;
8269;415;377;423;0	689;0	308;662	479;4	077;0;382;431;0	436;0	340;662	697;3	671;0; ; ; ; ; ; ; ;
8289;416;375;375;0	689;0	308;662	479;3	990;0;422;391;0	436;0	340;662	697;3	854;0;25;392;396; ; ; ; ;
8309;417;381;416;0	689;0	308;662	479;3	951;0;394;387;0	436;0	340;662	697;3	769;0;25;392;396; ; ; ; ;
8329;418;379;400;0	689;0	308;658	919;3	978;0;410;394;0	436;0	340;664	579;3	808;0;25;392;396; ; ; ; ;
8349;419;387;433;0	689;0	308;658	919;3	765;0;394;392;0	436;0	340;664	579;3	947;0;25;392;396; ; ; ; ;
8369;420;375;416;0	689;0	308;658	919;3	896;0;407;383;0	436;0	340;664	579;3	789;0;25;392;396; ; ; ; ;
8389;421;382;381;0	689;0	308;658	919;3	857;0;415;363;0	436;0	340;664	579;3	905;0;25;392;396; ; ; ; ;
8408;422;389;439;0	689;0	308;658	919;3	949;0;395;429;0	437;0	340;664	579;3	915;0; ; ; ; ; ; ; ;
8428;423;384;421;0	690;0	308;660	457;3	963;0;404;423;0	437;0	340;664	036;3	923;0; ; ; ; ; ; ; ;
8448;424;400;336;0	690;0	309;660	457;3	843;0;393;442;0	437;0	341;664	036;4	150;0; ; ; ; ; ; ; ;
8468;425;370;384;0	691;0	309;660	457;3	856;0;386;424;0	438;0	341;664	036;3	804;0; ; ; ; ; ; ; ;
8488;426;364;426;0	691;0	309;660	457;3	857;0;388;402;0	438;0	341;664	036;3	523;0; ; ; ; ; ; ; ;
8508;427;407;408;0	691;0	309;660	457;3	848;0;418;365;0	439;0	341;664	036;3	678;0;26;391;407; ; ; ; ;
8528;428;391;430;0	692;0	309;660	868;3	857;0;416;347;0	439;0	341;660	808;3	525;0;26;391;407; ; ; ; ;
8548;429;369;396;0	692;0	309;660	868;3	960;0;405;400;0	439;0	341;660	808;3	592;0;26;391;407; ; ; ; ;
8568;430;395;455;0	692;0	309;660	868;3	964;0;392;366;0	439;0	341;660	808;3	621;0;26;391;407; ; ; ; ;
8588;431;395;428;0	692;0	309;660	868;3	789;0;394;404;0	439;0	340;660	808;3	663;0;26;391;407; ; ; ; ;
8608;432;380;443;0	692;0	309;660	868;4	088;0;402;405;0	439;0	340;660	808;3	787;0;26;391;407; ; ; ; ;
8628;433;392;432;0	692;0	309;657	632;4	037;0;394;401;0	439;0	340;666	822;3	863;0;26;391;407; ; ; ; ;
8648;434;388;430;0	692;0	309;657	632;3	782;0;392;430;0	439;0	340;666	822;3	858;0;26;391;407; ; ; ; ;
8668;435;388;449;0	692;0	309;657	632;3	956;0;403;395;0	439;0	340;666	822;3	795;0;26;391;407; ; ; ; ;
8688;436;382;425;0	691;0	309;657	632;4	018;0;395;394;0	439;0	340;666	822;3	727;0;26;391;407; ; ; ; ;
8707;437;372;431;0	691;0	309;657	632;3	811;0;416;351;0	439;0	340;666	822;3	700;0;26;391;407; ; ; ; ;
8727;438;370;432;0	691;0	309;660	689;3	934;0;415;341;0	439;0	340;662	454;3	650;0;26;391;407; ; ; ; ;
8747;439;400;434;0	691;0	308;660	689;3	887;0;412;381;0	438;0	340;662	454;3	615;0;26;391;407; ; ; ; ;
8767;440;393;433;0	691;0	308;660	689;3	697;0;389;385;0	438;0	340;662	454;3	561;0;26;391;407; ; ; ; ;
8787;441;363;391;0	691;0	308;660	689;3	934;0;389;404;0	438;0	340;662	454;3	689;0;26;391;407; ; ; ; ;
8807;442;384;453;0	691;0	308;660	689;3	904;0;403;387;0	438;0	340;662	454;3	704;0;26;391;407; ; ; ; ;
8827;443;373;443;0	691;0	308;661	242;3	873;0;391;389;0	438;0	340;668	563;3	751;0;26;391;407; ; ; ; ;
8847;444;383;381;0	691;0	308;661	242;3	937;0;390;401;0	438;0	340;668	563;3	640;0;26;391;407; ; ; ; ;
8867;445;381;469;0	691;0	308;661	242;3	989;0;389;426;0	438;0	340;668	563;3	854;0;27;396;401; ; ; ; ;
8887;446;392;420;0	691;0	308;661	242;3	797;0;373;430;0	438;0	340;668	563;3	861;0;27;396;401; ; ; ; ;
8907;447;385;442;0	691;0	308;661	242;3	920;0;415;368;0	438;0	340;668	563;3	770;0;27;396;401; ; ; ; ;
8927;448;387;418;0	691;0	309;659	992;3	889;0;412;380;0	438;0	340;667	002;3	736;0;27;396;401; ; ; ; ;
8947;449;385;421;0	691;0	309;659	992;3	894;0;410;368;0	438;0	340;667	002;3	782;0;27;396;401; ; ; ; ;
8967;450;377;400;0	691;0	309;659	992;3	698;0;402;375;0	438;0	340;667	002;3	778;0;27;396;401; ; ; ; ;
8986;451;388;439;0	691;0	309;659	992;3	809;0;429;361;0	439;0	340;667	002;3	821;0;27;396;401; ; ; ; ;
9006;452;394;454;0	691;0	309;659	992;4	024;0;383;438;0	439;0	340;667	002;3	882;0; ; ; ; ; ; ; ;
9026;453;393;456;0	691;0	309;659	727;3	963;0;385;447;0	439;0	340;663	876;3	882;0; ; ; ; ; ; ; ;
9047;454;399;434;0	691;0	309;659	727;3	896;0;425;379;0	439;0	340;663	876;3	819;0; ; ; ; ; ; ; ;
9066;455;388;446;0	691;0	309;659	727;3	964;0;392;365;0	439;0	340;663	876;3	670;0; ; ; ; ; ; ; ;
9086;456;372;378;0	691;0	309;659	727;3	808;0;390;417;0	439;0	340;663	876;3	756;0; ; ; ; ; ; ; ;
9106;457;403;396;0	691;0	309;659	727;3	728;0;393;375;0	439;0	340;663	876;3	629;0; ; ; ; ; ; ; ;
9126;458;394;380;0	691;0	309;661	485;3	718;0;393;382;0	439;0	340;662	238;3	636;0; ; ; ; ; ; ; ;
9146;459;357;446;0	691;0	309;661	485;4	143;0;384;428;0	439;0	340;662	238;3	789;0; ; ; ; ; ; ; ;
9166;460;376;347;0	691;0	309;661	485;3	996;0;389;431;0	439;0	340;662	238;3	815;0; ; ; ; ; ; ; ;
9186;461;382;437;0	691;0	309;661	485;3	962;0;382;420;0	439;0	340;662	238;3	744;0; ; ; ; ; ; ; ;
9206;462;372;423;0	691;0	308;661	485;3	738;0;428;377;0	439;0	340;662	238;3	883;0; ; ; ; ; ; ; ;
9226;463;370;392;0	691;0	309;662	868;3	653;0;432;372;0	439;0	340;662	339;3	887;0; ; ; ; ; ; ; ;
9246;464;389;434;0	691;0	309;662	868;3	828;0;408;359;0	439;0	340;662	339;3	875;0; ; ; ; ; ; ; ;
9266;465;378;393;0	691;0	309;662	868;3	724;0;391;410;0	439;0	340;662	339;3	657;0; ; ; ; ; ; ; ;
9286;466;388;446;0	691;0	309;662	868;4	032;0;389;435;0	439;0	340;662	339;3	809;0;28;379;414; ; ; ; ;
9305;467;370;418;0	691;0	309;662	868;3	918;0;384;409;0	439;0	340;662	339;3	562;0;28;379;414; ; ; ; ;
9325;468;369;409;0	691;0	309;662	368;3	948;0;381;417;0	439;0	340;662	773;3	584;0;28;379;414; ; ; ; ;
9345;469;380;370;0	691;0	309;662	368;3	751;0;379;423;0	439;0	340;662	773;3	838;0;28;379;414; ; ; ; ;
9365;470;385;426;0	691;0	309;662	368;3	806;0;378;393;0	439;0	340;662	773;3	484;0;28;379;414; ; ; ; ;
9385;471;384;428;0	691;0	309;662	368;3	964;0;385;448;0	439;0	341;662	773;4	088;0;28;379;414; ; ; ; ;
9405;472;364;408;0	692;0	309;662	368;3	719;0;412;399;0	439;0	341;662	773;3	779;0; ; ; ; ; ; ; ;
9425;473;363;404;0	692;0	309;660	218;3	771;0;416;415;0	439;0	341;668	159;3	778;0; ; ; ; ; ; ; ;
9445;474;406;411;0	692;0	309;660	218;3	705;0;415;421;0	439;0	341;668	159;3	755;0; ; ; ; ; ; ; ;
9465;475;455;407;0	691;0	310;660	218;3	758;0;452;418;0	438;0	341;668	159;3	747;0;29;465;420; ; ; ; ;
9485;476;462;407;0	691;0	310;660	218;3	841;0;451;440;0	438;0	341;668	159;3	966;0;29;465;420; ; ; ; ;
9505;477;460;426;0	691;0	310;660	218;3	733;0;473;406;0	438;0	341;668	159;3	621;0;29;465;420; ; ; ; ;
9525;478;459;428;0	691;0	310;657	251;3	766;0;479;410;0	438;0	341;666	165;3	650;0;29;465;420; ; ; ; ;
9545;479;449;432;0	691;0	310;657	251;3	921;0;444;400;0	438;0	341;666	165;3	817;0;29;465;420; ; ; ; ;
9565;480;461;429;0	691;0	310;657	251;3	937;0;470;409;0	438;0	341;666	165;3	797;0;29;465;420; ; ; ; ;
9584;481;457;488;0	691;0	310;657	251;4	372;0;488;381;0	438;0	341;666	165;3	846;0;29;465;420; ; ; ; ;
9604;482;465;432;0	691;0	310;657	251;3	854;0;472;397;0	438;0	341;666	165;3	717;0;29;465;420; ; ; ; ;
9624;483;467;443;0	690;0	309;661	295;3	988;0;478;395;0	437;0	341;664	958;3	704;0;29;465;420; ; ; ; ;
9644;484;468;451;0	690;0	309;661	295;4	030;0;462;397;0	437;0	341;664	958;3	648;0;29;465;420; ; ; ; ;
9664;485;467;423;0	690;0	309;661	295;4	013;0;476;414;0	437;0	341;664	958;3	935;0;29;465;420; ; ; ; ;
9684;486;447;456;0	689;0	309;661	295;4	220;0;478;381;0	437;0	341;664	958;3	627;0;29;465;420; ; ; ; ;
9704;487;483;393;0	689;0	309;661	295;3	852;0;453;374;0	436;0	341;664	958;3	560;0; ; ; ; ; ; ; ;
9724;488;478;398;0	689;0	309;657	181;3	857;0;458;367;0	436;0	341;664	386;3	617;0; ; ; ; ; ; ; ;
9744;489;459;366;0	688;0	308;657	181;3	790;0;482;352;0	436;0	340;664	386;3	573;0; ; ; ; ; ; ; ;
9764;490;483;368;0	688;0	308;657	181;3	693;0;473;368;0	436;0	340;664	386;3	883;0; ; ; ; ; ; ; ;
9784;491;472;315;0	688;0	308;657	181;4	043;0;479;355;0	435;0	340;664	386;3	816;0; ; ; ; ; ; ; ;
9804;492;454;323;0	688;0	308;657	181;3	919;0;496;338;0	435;0	340;664	386;3	717;0; ; ; ; ; ; ; ;
9824;493;463;330;0	687;0	308;657	633;3	971;0;497;345;0	435;0	340;660	585;3	846;0; ; ; ; ; ; ; ;
9844;494;498;304;0	687;0	308;657	633;3	758;0;518;317;0	435;0	340;660	585;3	762;0; ; ; ; ; ; ; ;
9864;495;490;308;0	687;0	308;657	633;3	723;0;485;362;0	435;0	340;660	585;3	800;0;30;486;351; ; ; ; ;
9884;496;491;346;0	687;0	308;657	633;3	729;0;502;325;0	435;0	340;660	585;3	760;0;30;486;351; ; ; ; ;
9903;497;488;346;0	687;0	308;657	633;3	721;0;470;370;0	435;0	340;660	585;3	658;0;30;486;351; ; ; ; ;
9923;498;487;343;0	687;0	308;661	079;3	740;0;470;355;0	435;0	340;665	007;3	682;0;30;486;351; ; ; ; ;
9943;499;479;325;0	687;0	308;661	079;3	961;0;499;351;0	435;0	340;665	007;3	788;0;30;486;351; ; ; ; ;
9963;500;484;352;0	687;0	308;661	079;3	645;0;491;352;0	435;0	340;665	007;3	755;0;30;486;351; ; ; ; ;
9983;501;494;349;0	687;0	308;661	079;3	725;0;472;358;0	435;0	340;665	007;3	874;0;30;486;351; ; ; ; ;
10003;502;468;369;0	687;0	308;661	079;3	774;0;489;324;0	435;0	340;665	007;3	638;0;30;486;351; ; ; ; ;
10023;503;474;374;0	687;0	308;661	119;3	824;0;481;326;0	435;0	340;663	022;3	628;0;30;486;351; ; ; ; ;
10043;504;471;372;0	687;0	308;661	119;3	925;0;490;347;0	435;0	340;663	022;3	782;0;30;486;351; ; ; ; ;
10063;505;491;337;0	687;0	308;661	119;3	801;0;483;374;0	435;0	340;663	022;3	565;0;30;486;351; ; ; ; ;
10083;506;484;386;0	687;0	308;661	119;3	819;0;490;352;0	435;0	340;663	022;3	765;0;30;486;351; ; ; ; ;
10103;507;484;345;0	687;0	308;661	119;3	615;0;482;348;0	435;0	340;663	022;3	578;0;30;486;351; ; ; ; ;
10123;508;487;364;0	687;0	308;660	339;3	555;0;484;352;0	435;0	340;666	347;3	666;0;30;486;351; ; ; ; ;
10143;509;486;340;0	687;0	308;660	339;3	826;0;506;343;0	435;0	340;666	347;3	705;0;30;486;351; ; ; ; ;
10163;510;480;340;0	687;0	308;660	339;3	767;0;516;317;0	434;0	340;666	347;3	752;0;30;486;351; ; ; ; ;
10182;511;489;347;0	687;0	308;660	339;3	807;0;493;357;0	434;0	340;666	347;3	640;0;30;486;351; ; ; ; ;
10202;512;485;366;0	687;0	308;660	339;3	825;0;496;359;0	434;0	340;666	347;3	720;0;30;486;351; ; ; ; ;
10222;513;483;371;0	687;0	308;659	690;3	802;0;498;366;0	434;0	340;661	287;3	690;0;30;486;351; ; ; ; ;
10242;514;545;392;0	686;0	308;659	690;3	953;0;554;374;0	434;0	340;661	287;3	672;0;31;544;393; ; ; ; ;
10262;515;545;377;0	686;0	308;659	690;3	880;0;553;381;0	433;0	340;661	287;3	654;0;31;544;393; ; ; ; ;
10282;516;534;406;0	686;0	307;659	690;3	961;0;558;369;0	433;0	340;661	287;3	660;0;31;544;393; ; ; ; ;
10302;517;541;386;0	686;0	307;659	690;4	047;0;550;405;0	433;0	340;661	287;3	809;0;31;544;393; ; ; ; ;
10322;518;539;383;0	686;0	307;663	110;4	059;0;554;406;0	433;0	340;662	674;3	820;0;31;544;393; ; ; ; ;
10342;519;561;384;0	686;0	308;663	110;3	795;0;549;380;0	433;0	340;662	674;3	677;0;31;544;393; ; ; ; ;
10362;520;543;426;0	686;0	308;663	110;3	908;0;553;364;0	433;0	341;662	674;3	601;0;31;544;393; ; ; ; ;
10382;521;522;435;0	686;0	308;663	110;4	112;0;534;367;0	433;0	341;662	674;3	629;0;31;544;393; ; ; ; ;
10402;522;554;407;0	687;0	308;663	110;4	041;0;535;388;0	434;0	341;662	674;3	719;0;31;544;393; ; ; ; ;
10422;523;539;435;0	687;0	309;659	235;4	130;0;537;379;0	434;0	341;663	840;3	698;0;31;544;393; ; ; ; ;
10442;524;475;479;0	687;0	309;659	235;4	378;0;535;391;0	434;0	341;663	840;3	689;0; ; ; ; ; ; ; ;
10462;525;533;391;0	687;0	309;659	235;4	009;0;572;387;0	434;0	341;663	840;3	640;0; ; ; ; ; ; ; ;
10481;526;542;401;0	687;0	309;659	235;3	982;0;563;379;0	435;0	341;663	840;3	640;0; ; ; ; ; ; ; ;
10501;527;545;432;0	687;0	309;659	235;3	926;0;556;392;0	435;0	341;663	840;3	668;0; ; ; ; ; ; ; ;
10521;528;544;387;0	687;0	309;660	241;3	895;0;549;388;0	434;0	341;663	035;3	638;0; ; ; ; ; ; ; ;
10541;529;531;449;0	687;0	309;660	241;4	273;0;538;415;0	434;0	341;663	035;3	954;0; ; ; ; ; ; ; ;
10561;530;548;399;0	687;0	309;660	241;4	024;0;545;358;0	434;0	341;663	035;3	626;0; ; ; ; ; ; ; ;
10581;531;520;453;0	687;0	309;660	241;4	140;0;530;402;0	434;0	341;663	035;3	857;0; ; ; ; ; ; ; ;
10601;532;560;416;0	687;0	308;660	241;3	996;0;574;383;0	434;0	341;663	035;3	795;0;32;546;404; ; ; ; ;
10621;533;558;437;0	686;0	308;662	748;4	040;0;575;365;0	434;0	341;660	081;3	660;0;32;546;404; ; ; ; ;
10641;534;560;413;0	686;0	308;662	748;4	011;0;564;353;0	433;0	341;660	081;3	605;0;32;546;404; ; ; ; ;
10661;535;551;414;0	686;0	308;662	748;4	028;0;540;390;0	433;0	340;660	081;3	711;0;32;546;404; ; ; ; ;
10681;536;542;422;0	686;0	308;662	748;4	132;0;540;422;0	433;0	340;660	081;3	987;0;32;546;404; ; ; ; ;
10701;537;511;433;0	686;0	308;662	748;3	989;0;563;380;0	433;0	340;660	081;3	966;0;32;546;404; ; ; ; ;
10721;538;500;437;0	686;0	308;663	873;4	028;0;553;386;0	433;0	340;663	114;3	964;0;32;546;404; ; ; ; ;
10741;539;507;395;0	686;0	307;663	873;4	162;0;525;350;0	433;0	340;663	114;3	854;0; ; ; ; ; ; ; ;
10761;540;500;373;0	686;0	307;663	873;4	021;0;502;376;0	433;0	340;663	114;3	878;0; ; ; ; ; ; ; ;
10780;541;505;388;0	686;0	307;663	873;4	117;0;504;404;0	433;0	340;663	114;4	178;0; ; ; ; ; ; ; ;
10801;542;529;367;0	686;0	307;663	873;4	070;0;521;358;0	434;0	340;663	114;3	803;0; ; ; ; ; ; ; ;
10820;543;530;370;0	686;0	307;663	748;4	118;0;510;380;0	434;0	340;661	490;3	876;0; ; ; ; ; ; ; ;
10841;544;504;396;0	686;0	307;663	748;3	903;0;499;372;0	434;0	340;661	490;3	793;0; ; ; ; ; ; ; ;
10860;545;506;384;0	687;0	308;663	748;4	044;0;500;399;0	434;0	340;661	490;3	925;0; ; ; ; ; ; ; ;
10881;546;506;386;0	687;0	308;663	748;4	038;0;509;395;0	434;0	340;661	490;3	825;0; ; ; ; ; ; ; ;
10900;547;475;371;0	687;0	308;663	748;4	202;0;506;350;0	434;0	340;661	490;3	750;0; ; ; ; ; ; ; ;
10921;548;475;367;0	688;0	307;663	328;4	250;0;510;356;0	436;0	339;666	018;3	813;0; ; ; ; ; ; ; ;
10940;549;413;272;0	688;0	306;663	328;3	862;0;417;289;0	436;0	338;666	018;3	736;0;33;414;278; ; ; ; ;
10961;550;415;274;0	688;0	306;663	328;3	845;0;404;308;0	436;0	338;666	018;3	995;0;33;414;278; ; ; ; ;
10980;551;401;270;0	688;0	306;663	328;3	959;0;426;282;0	436;0	338;666	018;3	822;0;33;414;278; ; ; ; ;
11001;552;406;278;0	689;0	306;663	328;3	835;0;417;289;0	436;0	338;666	018;3	787;0;33;414;278; ; ; ; ;
11020;553;401;280;0	689;0	306;661	299;3	858;0;416;289;0	436;0	338;667	865;3	888;0;33;414;278; ; ; ; ;
11041;554;417;269;0	689;0	306;661	299;4	004;0;431;264;0	436;0	338;667	865;3	884;0;33;414;278; ; ; ; ;
11060;555;405;294;0	689;0	306;661	299;3	949;0;417;269;0	436;0	338;667	865;3	872;0;33;414;278; ; ; ; ;
11081;556;402;250;0	689;0	306;661	299;3	909;0;438;276;0	436;0	338;667	865;3	986;0;33;414;278; ; ; ; ;
11099;557;428;279;0	689;0	306;661	299;3	778;0;416;278;0	436;0	338;667	865;3	790;0;33;414;278; ; ; ; ;
11121;558;419;281;0	689;0	306;661	186;3	721;0;422;284;0	436;0	338;664	264;3	785;0;33;414;278; ; ; ; ;
11139;559;415;256;0	689;0	306;661	186;3	941;0;423;300;0	436;0	338;664	264;3	945;0;33;414;278; ; ; ; ;
11161;560;404;281;0	689;0	306;661	186;3	927;0;432;267;0	436;0	338;664	264;3	912;0;33;414;278; ; ; ; ;
11179;561;405;297;0	689;0	306;661	186;3	963;0;423;249;0	436;0	338;664	264;3	877;0;33;414;278; ; ; ; ;
11201;562;407;295;0	689;0	306;661	186;3	910;0;423;263;0	436;0	338;664	264;3	815;0;33;414;278; ; ; ; ;
11219;563;408;294;0	689;0	306;660	327;3	911;0;424;259;0	436;0	338;661	452;3	763;0;33;414;278; ; ; ; ;
11239;564;393;284;0	689;0	306;660	327;3	909;0;413;283;0	436;0	338;661	452;4	080;0;33;414;278; ; ; ; ;
11259;565;388;265;0	689;0	306;660	327;4	073;0;422;283;0	436;0	338;661	452;3	850;0;33;414;278; ; ; ; ;
11279;566;406;287;0	689;0	306;660	327;3	788;0;410;294;0	436;0	338;661	452;3	857;0;33;414;278; ; ; ; ;
11299;567;415;280;0	689;0	306;660	327;3	926;0;417;284;0	436;0	339;661	452;3	864;0;33;414;278; ; ; ; ;
11319;568;421;276;0	689;0	306;658	924;3	930;0;420;288;0	436;0	339;660	280;3	863;0;33;414;278; ; ; ; ;
11339;569;418;289;0	689;0	306;658	924;3	852;0;417;282;0	436;0	339;660	280;3	842;0;33;414;278; ; ; ; ;
11359;570;402;269;0	689;0	307;658	924;3	953;0;422;263;0	436;0	339;660	280;3	952;0;33;414;278; ; ; ; ;
11379;571;391;305;0	689;0	307;658	924;3	858;0;388;331;0	436;0	339;660	280;4	065;0; ; ; ; ; ; ; ;
11398;572;391;260;0	690;0	307;658	924;4	044;0;410;280;0	437;0	339;660	280;3	899;0;34;405;279; ; ; ; ;
11418;573;390;269;0	690;0	307;658	877;4	043;0;407;277;0	437;0	339;668	464;4	035;0;34;405;279; ; ; ; ;
11438;574;391;277;0	690;0	307;658	877;4	021;0;420;271;0	437;0	339;668	464;4	030;0;34;405;279; ; ; ; ;
11458;575;416;304;0	690;0	307;658	877;3	813;0;419;253;0	437;0	339;668	464;3	932;0;34;405;279; ; ; ; ;
11478;576;393;286;0	690;0	307;658	877;3	893;0;423;282;0	437;0	339;668	464;3	940;0;34;405;279; ; ; ; ;
11498;577;423;262;0	690;0	307;658	877;4	035;0;398;267;0	437;0	339;668	464;3	987;0;34;405;279; ; ; ; ;
11518;578;420;267;0	690;0	307;661	380;3	967;0;394;272;0	437;0	338;662	009;3	899;0;34;405;279; ; ; ; ;
11538;579;406;298;0	690;0	307;661	380;4	123;0;426;281;0	437;0	338;662	009;3	978;0;34;405;279; ; ; ; ;
11558;580;396;296;0	690;0	307;661	380;4	097;0;412;282;0	437;0	338;662	009;3	815;0;34;405;279; ; ; ; ;
11578;581;392;272;0	690;0	307;661	380;4	062;0;409;294;0	437;0	338;662	009;3	871;0;34;405;279; ; ; ; ;
11598;582;398;279;0	690;0	306;661	380;3	899;0;396;297;0	437;0	338;662	009;3	859;0;34;405;279; ; ; ; ;
11618;583;392;284;0	689;0	306;661	708;3	865;0;390;292;0	437;0	338;668	858;3	886;0;34;405;279; ; ; ; ;
11638;584;404;272;0	689;0	306;661	708;3	945;0;416;240;0	437;0	338;668	858;3	872;0; ; ; ; ; ; ; ;
11658;585;365;309;0	690;0	306;661	708;3	845;0;388;272;0	437;0	338;668	858;3	896;0;35;362;286; ; ; ; ;
11677;586;359;275;0	690;0	306;661	708;4	033;0;384;257;0	437;0	338;668	858;3	945;0;35;362;286; ; ; ; ;
11697;587;348;296;0	690;0	306;661	708;4	059;0;360;282;0	437;0	338;668	858;3	865;0;35;362;286; ; ; ; ;
11718;588;340;277;0	690;0	306;664	341;4	101;0;348;283;0	437;0	338;666	738;3	877;0;35;362;286; ; ; ; ;
11737;589;363;286;0	690;0	306;664	341;3	967;0;376;294;0	438;0	338;666	738;3	788;0;35;362;286; ; ; ; ;
11757;590;368;326;0	690;0	306;664	341;4	114;0;383;283;0	438;0	338;666	738;3	952;0;35;362;286; ; ; ; ;
11777;591;347;266;0	690;0	307;664	341;4	001;0;362;252;0	438;0	338;666	738;3	886;0; ; ; ; ; ; ; ;
11797;592;361;316;0	690;0	307;664	341;4	198;0;367;230;0	438;0	339;666	738;3	897;0; ; ; ; ; ; ; ;
11817;593;357;295;0	691;0	307;662	627;4	177;0;365;217;0	438;0	339;662	608;3	885;0; ; ; ; ; ; ; ;
11837;594;363;303;0	691;0	307;662	627;4	135;0;371;293;0	438;0	339;662	608;3	889;0;36;371;288; ; ; ; ;
11857;595;365;284;0	691;0	307;662	627;4	150;0;370;292;0	439;0	339;662	608;3	975;0;36;371;288; ; ; ; ;
11877;596;360;302;0	691;0	307;662	627;3	987;0;361;288;0	439;0	339;662	608;3	943;0;36;371;288; ; ; ; ;
11897;597;361;263;0	691;0	307;662	627;3	854;0;386;304;0	439;0	339;662	608;3	867;0;36;371;288; ; ; ; ;
11917;598;360;263;0	692;0	307;661	636;3	792;0;381;300;0	439;0	339;666	046;3	920;0;36;371;288; ; ; ; ;
11937;599;361;328;0	692;0	307;661	636;4	062;0;383;283;0	439;0	339;666	046;4	018;0;36;371;288; ; ; ; ;
11956;600;364;283;0	692;0	307;661	636;3	909;0;402;276;0	439;0	339;666	046;4	074;0;36;371;288; ; ; ; ;
11976;601;358;289;0	692;0	307;661	636;4	097;0;381;276;0	439;0	338;666	046;4	020;0;36;371;288; ; ; ; ;
11996;602;378;295;0	692;0	307;661	636;3	986;0;373;284;0	439;0	338;666	046;3	910;0;36;371;288; ; ; ; ;
12016;603;380;302;0	692;0	307;660	161;3	942;0;376;284;0	439;0	338;663	366;3	900;0;36;371;288; ; ; ; ;
12036;604;361;299;0	692;0	307;660	161;3	938;0;376;279;0	439;0	338;663	366;3	904;0;36;371;288; ; ; ; ;
12056;605;359;354;0	692;0	307;660	161;4	203;0;375;292;0	439;0	338;663	366;3	942;0; ; ; ; ; ; ; ;
12076;606;362;286;0	692;0	307;660	161;4	065;0;390;274;0	439;0	338;663	366;3	923;0;37;375;295; ; ; ; ;
12096;607;366;301;0	692;0	307;660	161;4	097;0;371;303;0	439;0	338;663	366;3	903;0;37;375;295; ; ; ; ;
12116;608;368;316;0	692;0	307;656	523;4	108;0;377;299;0	439;0	338;664	010;3	920;0;37;375;295; ; ; ; ;
12136;609;368;281;0	692;0	307;656	523;3	994;0;372;278;0	439;0	338;664	010;3	858;0;37;375;295; ; ; ; ;
12156;610;374;301;0	692;0	307;656	523;3	949;0;384;277;0	439;0	339;664	010;4	045;0;37;375;295; ; ; ; ;
12176;611;372;282;0	691;0	307;656	523;4	037;0;409;277;0	439;0	339;664	010;4	105;0;37;375;295; ; ; ; ;
12196;612;363;277;0	691;0	307;656	523;3	943;0;402;284;0	439;0	339;664	010;3	991;0;37;375;295; ; ; ; ;
12216;613;365;281;0	691;0	307;657	453;3	976;0;393;287;0	439;0	339;661	285;3	977;0;37;375;295; ; ; ; ;
12236;614;368;314;0	691;0	307;657	453;4	273;0;381;293;0	438;0	339;661	285;3	898;0;37;375;295; ; ; ; ;
12256;615;364;272;0	691;0	307;657	453;3	998;0;380;296;0	438;0	339;661	285;3	897;0;37;375;295; ; ; ; ;
12275;616;365;310;0	691;0	307;657	453;4	004;0;373;306;0	438;0	339;661	285;4	043;0;37;375;295; ; ; ; ;
12295;617;373;324;0	691;0	307;657	453;3	951;0;378;290;0	438;0	339;661	285;3	888;0;37;375;295; ; ; ; ;
12315;618;371;309;0	691;0	307;661	666;3	962;0;377;292;0	439;0	339;662	985;3	933;0;37;375;295; ; ; ; ;
12335;619;352;281;0	691;0	308;661	666;4	206;0;392;307;0	439;0	339;662	985;3	917;0;37;375;295; ; ; ; ;
12355;620;369;276;0	692;0	308;661	666;4	124;0;381;316;0	439;0	339;662	985;4	071;0;37;375;295; ; ; ; ;
12375;621;377;307;0	692;0	308;661	666;4	118;0;400;299;0	439;0	339;662	985;4	004;0;37;375;295; ; ; ; ;
12395;622;365;295;0	692;0	308;661	666;4	124;0;365;295;0	439;0	339;662	985;3	979;0;37;375;295; ; ; ; ;
12415;623;365;307;0	692;0	308;657	197;4	094;0;366;288;0	439;0	339;665	354;4	059;0;37;375;295; ; ; ; ;
12435;624;382;306;0	692;0	308;657	197;4	055;0;377;307;0	439;0	339;665	354;3	978;0;37;375;295; ; ; ; ;
12455;625;365;282;0	692;0	308;657	197;3	944;0;385;297;0	439;0	339;665	354;3	979;0;37;375;295; ; ; ; ;
12475;626;360;312;0	692;0	308;657	197;4	088;0;384;307;0	439;0	339;665	354;3	909;0;37;375;295; ; ; ; ;
12495;627;405;261;0	691;0	308;657	197;4	089;0;388;287;0	439;0	339;665	354;4	016;0; ; ; ; ; ; ; ;
12515;628;396;258;0	691;0	307;662	034;4	120;0;389;284;0	438;0	339;667	126;4	012;0; ; ; ; ; ; ; ;
12535;629;385;278;0	691;0	307;662	034;4	064;0;381;329;0	438;0	339;667	126;4	110;0;38;388;307; ; ; ; ;
12554;630;387;345;0	691;0	307;662	034;4	251;0;392;276;0	438;0	339;667	126;3	943;0;38;388;307; ; ; ; ;
12574;631;386;272;0	690;0	307;662	034;4	059;0;391;324;0	438;0	339;667	126;4	356;0;38;388;307; ; ; ; ;
12594;632;379;307;0	690;0	307;662	034;3	990;0;392;309;0	438;0	339;667	126;3	987;0;38;388;307; ; ; ; ;
12614;633;379;327;0	690;0	307;659	541;4	015;0;392;292;0	438;0	339;668	350;4	147;0;38;388;307; ; ; ; ;
12634;634;377;322;0	690;0	307;659	541;4	092;0;403;282;0	437;0	339;668	350;4	029;0;38;388;307; ; ; ; ;
12654;635;385;305;0	690;0	307;659	541;4	159;0;405;317;0	437;0	339;668	350;4	238;0;38;388;307; ; ; ; ;
12674;636;370;334;0	690;0	307;659	541;4	176;0;397;285;0	437;0	339;668	350;3	986;0;38;388;307; ; ; ; ;
12694;637;388;304;0	690;0	307;659	541;3	984;0;397;299;0	438;0	339;668	350;3	917;0;38;388;307; ; ; ; ;
12714;638;385;314;0	690;0	307;658	472;4	007;0;398;310;0	438;0	339;668	840;3	952;0;38;388;307; ; ; ; ;
12734;639;382;311;0	690;0	307;658	472;3	955;0;386;312;0	438;0	339;668	840;4	036;0;38;388;307; ; ; ; ;
12754;640;392;418;0	690;0	309;658	472;4	361;0;392;385;0	438;0	341;668	840;4	112;0;39;385;427; ; ; ; ;
12774;641;380;431;0	691;0	309;658	472;4	240;0;392;419;0	438;0	341;668	840;4	278;0;39;385;427; ; ; ; ;
12794;642;382;430;0	691;0	309;658	472;4	005;0;384;414;0	438;0	341;668	840;3	994;0;39;385;427; ; ; ; ;
12814;643;381;426;0	691;0	309;661	641;4	201;0;386;411;0	438;0	341;665	789;4	053;0;39;385;427; ; ; ; ;
12834;644;390;454;0	691;0	309;661	641;4	200;0;414;389;0	438;0	341;665	789;4	118;0;39;385;427; ; ; ; ;
12854;645;383;428;0	691;0	309;661	641;4	236;0;371;419;0	438;0	341;665	789;4	057;0;39;385;427; ; ; ; ;
12873;646;371;442;0	691;0	309;661	641;4	209;0;397;417;0	438;0	341;665	789;4	164;0;39;385;427; ; ; ; ;
12893;647;395;455;0	691;0	309;661	641;4	223;0;373;426;0	439;0	341;665	789;3	944;0;39;385;427; ; ; ; ;
12913;648;388;446;0	692;0	309;661	265;4	207;0;382;431;0	439;0	341;662	167;3	921;0;39;385;427; ; ; ; ;
12933;649;386;449;0	692;0	309;661	265;4	075;0;388;357;0	439;0	341;662	167;4	134;0;40;384;428; ; ; ; ;
12953;650;389;438;0	692;0	309;661	265;4	290;0;385;426;0	439;0	341;662	167;4	000;0;40;384;428; ; ; ; ;
12973;651;375;410;0	692;0	309;661	265;4	176;0;389;426;0	439;0	341;662	167;4	145;0;40;384;428; ; ; ; ;
12993;652;365;431;0	692;0	309;661	265;4	165;0;397;390;0	439;0	341;662	167;3	957;0;40;384;428; ; ; ; ;
13013;653;362;421;0	692;0	309;660	467;4	150;0;398;428;0	439;0	341;661	766;3	989;0;40;384;428; ; ; ; ;
13033;654;396;455;0	691;0	309;660	467;4	142;0;381;440;0	438;0	341;661	766;3	932;0;40;384;428; ; ; ; ;
13053;655;377;434;0	691;0	309;660	467;4	178;0;381;470;0	438;0	341;661	766;4	341;0;40;384;428; ; ; ; ;
13073;656;376;439;0	691;0	309;660	467;4	109;0;405;415;0	438;0	341;661	766;4	179;0;40;384;428; ; ; ; ;
13093;657;379;444;0	691;0	309;660	467;4	056;0;393;407;0	438;0	341;661	766;4	105;0;40;384;428; ; ; ; ;
13113;658;379;436;0	691;0	309;657	312;4	031;0;402;396;0	438;0	341;665	892;4	309;0;40;384;428; ; ; ; ;
13133;659;379;443;0	691;0	309;657	312;4	103;0;374;425;0	438;0	341;665	892;3	983;0;40;384;428; ; ; ; ;
13153;660;367;422;0	691;0	309;657	312;4	082;0;405;366;0	438;0	341;665	892;4	052;0; ; ; ; ; ; ; ;
13173;661;370;411;0	691;0	309;657	312;3	904;0;380;367;0	438;0	341;665	892;3	913;0; ; ; ; ; ; ; ;
13192;662;364;451;0	691;0	309;657	312;4	088;0;376;425;0	438;0	341;665	892;3	845;0; ; ; ; ; ; ; ;
13212;663;361;436;0	691;0	309;659	248;4	042;0;386;394;0	438;0	341;667	735;3	843;0; ; ; ; ; ; ; ;
13232;664;361;411;0	690;0	309;659	248;3	959;0;399;381;0	437;0	341;667	735;3	908;0; ; ; ; ; ; ; ;
13252;665;366;421;0	690;0	309;659	248;3	804;0;381;410;0	437;0	341;667	735;3	923;0; ; ; ; ; ; ; ;
13272;666;368;409;0	690;0	309;659	248;3	932;0;369;373;0	437;0	341;667	735;3	698;0; ; ; ; ; ; ; ;
13292;667;315;450;0	691;0	309;659	248;3	913;0;317;408;0	438;0	342;667	735;4	114;0; ; ; ; ; ; ; ;
13312;668;315;457;0	692;0	310;656	466;3	848;0;298;394;0	439;0	342;667	397;4	080;0; ; ; ; ; ; ; ;
13332;669;276;440;0	692;0	310;656	466;3	841;0;303;480;0	439;0	342;667	397;4	194;0;41;281;441; ; ; ; ;
13352;670;277;436;0	692;0	310;656	466;3	741;0;292;437;0	439;0	342;667	397;4	101;0;41;281;441; ; ; ; ;
13372;671;283;431;0	692;0	310;656	466;3	845;0;268;438;0	440;0	342;667	397;3	841;0;41;281;441; ; ; ; ;
13392;672;272;449;0	692;0	310;656	466;3	852;0;291;459;0	440;0	342;667	397;4	070;0;41;281;441; ; ; ; ;
13412;673;276;446;0	692;0	310;657	346;3	834;0;286;441;0	439;0	342;661	282;3	937;0;41;281;441; ; ; ; ;
13432;674;269;425;0	692;0	310;657	346;3	822;0;296;462;0	439;0	342;661	282;3	707;0;41;281;441; ; ; ; ;
13451;675;276;434;0	692;0	310;657	346;3	846;0;294;473;0	439;0	342;661	282;4	021;0;41;281;441; ; ; ; ;
13471;676;290;442;0	692;0	310;657	346;3	841;0;278;408;0	439;0	342;661	282;3	600;0;41;281;441; ; ; ; ;
13491;677;223;429;0	692;0	310;657	346;3	741;0;267;448;0	440;0	342;661	282;3	860;0;42;226;430; ; ; ; ;
13511;678;226;436;0	692;0	309;658	079;3	748;0;260;436;0	439;0	341;660	098;3	917;0;42;226;430; ; ; ; ;
13531;679;225;437;0	692;0	309;658	079;3	634;0;226;398;0	439;0	341;660	098;3	777;0;42;226;430; ; ; ; ;
13551;680;233;441;0	692;0	309;658	079;3	757;0;225;433;0	439;0	341;660	098;3	764;0;42;226;430; ; ; ; ;
13571;681;204;432;0	692;0	309;658	079;3	788;0;239;411;0	439;0	341;660	098;3	952;0;42;226;430; ; ; ; ;
13591;682;210;406;0	691;0	309;658	079;3	576;0;241;453;0	439;0	341;660	098;3	755;0;42;226;430; ; ; ; ;
13611;683;213;404;0	691;0	309;656	434;3	631;0;244;449;0	438;0	341;665	037;3	842;0;42;226;430; ; ; ; ;
13631;684;221;438;0	691;0	309;656	434;3	623;0;219;408;0	438;0	341;665	037;3	797;0;42;226;430; ; ; ; ;
13651;685;227;439;0	691;0	309;656	434;3	719;0;223;423;0	438;0	341;665	037;3	833;0;42;226;430; ; ; ; ;
13671;686;214;440;0	691;0	309;656	434;3	668;0;257;455;0	438;0	341;665	037;3	998;0;42;226;430; ; ; ; ;
13691;687;216;447;0	691;0	309;656	434;3	717;0;219;408;0	438;0	341;665	037;3	857;0;42;226;430; ; ; ; ;
13711;688;217;449;0	691;0	309;654	809;3	691;0;233;428;0	438;0	341;659	959;3	891;0;42;226;430; ; ; ; ;
13731;689;214;439;0	691;0	309;654	809;3	814;0;227;405;0	438;0	342;659	959;3	812;0;42;226;430; ; ; ; ;
13751;690;219;424;0	691;0	309;654	809;3	792;0;234;444;0	438;0	342;659	959;3	803;0;42;226;430; ; ; ; ;
13770;691;286;424;0	690;0	309;654	809;3	847;0;312;402;0	437;0	342;659	959;3	880;0; ; ; ; ; ; ; ;
13790;692;379;408;0	689;0	309;654	809;3	765;0;374;409;0	436;0	342;659	959;3	734;0; ; ; ; ; ; ; ;
13810;693;411;398;0	689;0	309;658	322;3	794;0;409;417;0	437;0	342;661	269;3	750;0; ; ; ; ; ; ; ;
13830;694;367;414;0	690;0	309;658	322;3	942;0;360;436;0	437;0	342;661	269;3	838;0;43;365;422; ; ; ; ;
13850;695;364;417;0	690;0	309;658	322;3	884;0;370;433;0	437;0	341;661	269;3	748;0;43;365;422; ; ; ; ;
13870;696;361;421;0	690;0	309;658	322;4	010;0;378;389;0	437;0	341;661	269;3	700;0;43;365;422; ; ; ; ;
13890;697;368;426;0	690;0	309;658	322;4	025;0;365;431;0	437;0	341;661	269;3	755;0;43;365;422; ; ; ; ;
13910;698;366;430;0	690;0	309;658	872;4	043;0;373;414;0	437;0	341;662	887;3	750;0;43;365;422; ; ; ; ;
13930;699;359;425;0	690;0	309;658	872;3	943;0;367;429;0	437;0	341;662	887;3	889;0;43;365;422; ; ; ; ;
13950;700;352;429;0	690;0	309;658	872;4	011;0;376;420;0	437;0	341;662	887;3	740;0;43;365;422; ; ; ; ;
13970;701;387;417;0	690;0	309;658	872;3	947;0;366;429;0	437;0	341;662	887;3	751;0;43;365;422; ; ; ; ;
13990;702;350;412;0	690;0	309;658	872;3	874;0;355;436;0	437;0	341;662	887;3	791;0;43;365;422; ; ; ; ;
14010;703;362;408;0	690;0	308;661	208;3	899;0;356;432;0	437;0	341;665	915;3	829;0;43;365;422; ; ; ; ;
14030;704;382;381;0	690;0	308;661	208;3	960;0;381;391;0	437;0	341;665	915;3	681;0; ; ; ; ; ; ; ;
14050;705;374;406;0	690;0	308;661	208;3	829;0;376;435;0	437;0	341;665	915;3	940;0; ; ; ; ; ; ; ;
14069;706;400;375;0	690;0	308;661	208;3	765;0;394;369;0	437;0	341;665	915;3	699;0; ; ; ; ; ; ; ;
14089;707;387;434;0	690;0	308;661	208;3	791;0;398;368;0	437;0	341;665	915;3	646;0; ; ; ; ; ; ; ;
14109;708;390;434;0	690;0	308;660	404;3	753;0;403;366;0	437;0	341;667	071;3	719;0; ; ; ; ; ; ; ;
14129;709;365;378;0	690;0	308;660	404;3	799;0;376;388;0	437;0	341;667	071;3	642;0; ; ; ; ; ; ; ;
14149;710;383;410;0	689;0	308;660	404;3	782;0;370;381;0	437;0	341;667	071;3	867;0; ; ; ; ; ; ; ;
14169;711;369;427;0	689;0	308;660	404;4	008;0;380;370;0	436;0	341;667	071;3	565;0; ; ; ; ; ; ; ;
14189;712;389;391;0	689;0	308;660	404;3	914;0;394;416;0	436;0	341;667	071;3	803;0; ; ; ; ; ; ; ;
14209;713;386;414;0	689;0	308;658	597;3	961;0;395;412;0	436;0	341;667	108;3	681;0; ; ; ; ; ; ; ;
14229;714;383;352;0	689;0	308;658	597;3	806;0;374;377;0	436;0	341;667	108;3	628;0;44;386;383; ; ; ; ;
14249;715;360;375;0	689;0	308;658	597;3	852;0;409;373;0	436;0	341;667	108;3	844;0;44;386;383; ; ; ; ;
14269;716;379;409;0	690;0	308;658	597;3	820;0;400;378;0	437;0	341;667	108;3	808;0;44;386;383; ; ; ; ;
14289;717;399;386;0	690;0	308;658	597;3	794;0;382;371;0	437;0	341;667	108;3	746;0;44;386;383; ; ; ; ;
14309;718;393;398;0	690;0	308;662	589;3	830;0;399;371;0	437;0	341;667	685;3	859;0;44;386;383; ; ; ; ;
14329;719;367;402;0	690;0	309;662	589;3	996;0;371;372;0	437;0	341;667	685;3	799;0;44;386;383; ; ; ; ;
14349;720;416;358;0	690;0	309;662	589;3	753;0;384;415;0	437;0	341;667	685;3	736;0; ; ; ; ; ; ; ;
14369;721;378;376;0	690;0	309;662	589;3	884;0;387;370;0	437;0	341;667	685;3	794;0; ; ; ; ; ; ; ;
14389;722;390;439;0	690;0	309;662	589;4	096;0;383;385;0	437;0	341;667	685;3	796;0; ; ; ; ; ; ; ;
14408;723;394;427;0	690;0	309;659	434;3	997;0;391;396;0	437;0	341;667	418;3	778;0; ; ; ; ; ; ; ;
14428;724;396;394;0	690;0	309;659	434;3	922;0;394;387;0	437;0	341;667	418;3	747;0; ; ; ; ; ; ; ;
14448;725;378;465;0	690;0	309;659	434;4	491;0;407;378;0	437;0	341;667	418;3	879;0; ; ; ; ; ; ; ;
14468;726;368;375;0	690;0	308;659	434;4	042;0;396;372;0	437;0	341;667	418;3	602;0; ; ; ; ; ; ; ;
14488;727;376;376;0	689;0	308;659	434;3	760;0;399;399;0	436;0	340;667	418;3	790;0; ; ; ; ; ; ; ;
14508;728;374;376;0	689;0	308;659	800;3	921;0;400;394;0	436;0	340;666	932;3	787;0; ; ; ; ; ; ; ;
14528;729;386;438;0	689;0	308;659	800;4	147;0;397;379;0	436;0	340;666	932;3	832;0; ; ; ; ; ; ; ;
14548;730;377;432;0	689;0	308;659	800;4	119;0;386;404;0	436;0	340;666	932;3	730;0; ; ; ; ; ; ; ;
14568;731;404;358;0	689;0	308;659	800;3	790;0;389;394;0	436;0	340;666	932;3	688;0;45;389;402; ; ; ; ;
14588;732;373;401;0	688;0	308;659	800;3	807;0;383;393;0	435;0	340;666	932;3	709;0;45;389;402; ; ; ; ;
14608;733;380;376;0	688;0	308;660	199;3	827;0;384;392;0	435;0	340;666	993;3	689;0;45;389;402; ; ; ; ;
14628;734;382;383;0	688;0	308;660	199;3	781;0;392;431;0	435;0	340;666	993;3	987;0;45;389;402; ; ; ; ;
14647;735;389;428;0	688;0	308;660	199;4	054;0;405;374;0	435;0	340;666	993;3	700;0;45;389;402; ; ; ; ;
14667;736;393;453;0	688;0	307;660	199;4	167;0;400;391;0	435;0	340;666	993;3	716;0;45;389;402; ; ; ; ;
14687;737;386;397;0	688;0	307;660	199;3	770;0;397;393;0	435;0	340;666	993;3	701;0;45;389;402; ; ; ; ;
14707;738;392;426;0	688;0	308;661	621;3	942;0;402;396;0	436;0	340;666	255;3	703;0;45;389;402; ; ; ; ;
14727;739;395;377;0	689;0	308;661	621;3	715;0;415;315;0	436;0	340;666	255;3	800;0; ; ; ; ; ; ; ;
14747;740;391;408;0	689;0	308;661	621;3	784;0;387;395;0	436;0	340;666	255;3	731;0; ; ; ; ; ; ; ;
14767;741;379;375;0	689;0	308;661	621;3	883;0;380;362;0	436;0	340;666	255;3	582;0; ; ; ; ; ; ; ;
14787;742;393;364;0	689;0	308;661	621;3	639;0;398;374;0	436;0	341;666	255;3	644;0; ; ; ; ; ; ; ;
14807;743;389;375;0	689;0	308;656	186;3	662;0;398;357;0	436;0	341;665	386;3	598;0; ; ; ; ; ; ; ;
14827;744;376;410;0	689;0	308;656	186;3	729;0;391;391;0	436;0	341;665	386;3	592;0; ; ; ; ; ; ; ;
14847;745;374;363;0	689;0	308;656	186;3	796;0;394;409;0	436;0	340;665	386;3	799;0; ; ; ; ; ; ; ;
14867;746;370;368;0	689;0	308;656	186;3	842;0;388;379;0	437;0	340;665	386;3	711;0; ; ; ; ; ; ; ;
14887;747;387;389;0	690;0	308;656	186;3	686;0;372;349;0	437;0	340;665	386;3	689;0; ; ; ; ; ; ; ;
14907;748;386;365;0	690;0	308;656	321;3	728;0;372;348;0	437;0	340;664	894;3	665;0; ; ; ; ; ; ; ;
14927;749;374;411;0	690;0	308;656	321;3	858;0;411;368;0	437;0	340;664	894;3	833;0; ; ; ; ; ; ; ;
14947;750;383;393;0	690;0	308;656	321;3	851;0;374;421;0	437;0	340;664	894;3	948;0; ; ; ; ; ; ; ;
14966;751;378;398;0	690;0	308;656	321;3	820;0;414;350;0	437;0	340;664	894;3	990;0; ; ; ; ; ; ; ;
14986;752;393;371;0	690;0	308;656	321;3	895;0;404;338;0	437;0	340;664	894;3	725;0; ; ; ; ; ; ; ;
15006;753;395;363;0	690;0	308;658	877;3	902;0;396;341;0	437;0	340;667	543;3	799;0; ; ; ; ; ; ; ;
15026;754;378;424;0	690;0	308;658	877;4	045;0;387;397;0	437;0	340;667	543;4	010;0; ; ; ; ; ; ; ;
15046;755;375;385;0	690;0	308;658	877;4	069;0;390;390;0	437;0	340;667	543;3	734;0; ; ; ; ; ; ; ;
15066;756;392;409;0	690;0	308;658	877;3	953;0;388;378;0	437;0	340;667	543;3	671;0; ; ; ; ; ; ; ;
15086;757;384;396;0	690;0	308;658	877;3	788;0;421;307;0	437;0	340;667	543;3	857;0;46;392;377; ; ; ; ;
15106;758;388;409;0	690;0	308;656	146;3	735;0;425;297;0	437;0	340;664	821;3	676;0;46;392;377; ; ; ; ;
15126;759;396;351;0	690;0	308;656	146;3	753;0;378;339;0	437;0	340;664	821;3	724;0;46;392;377; ; ; ; ;
15146;760;379;389;0	690;0	308;656	146;3	802;0;413;352;0	437;0	340;664	821;3	938;0;46;392;377; ; ; ; ;
15166;761;381;389;0	690;0	308;656	146;3	933;0;389;383;0	437;0	340;664	821;3	734;0;46;392;377; ; ; ; ;
15186;762;385;384;0	690;0	308;656	146;3	960;0;396;392;0	437;0	340;664	821;3	838;0;46;392;377; ; ; ; ;
15206;763;386;378;0	690;0	308;660	716;4	014;0;402;401;0	437;0	340;664	867;3	904;0;46;392;377; ; ; ; ;
15226;764;395;393;0	690;0	308;660	716;4	077;0;403;356;0	437;0	340;664	867;3	895;0;46;392;377; ; ; ; ;
15245;765;397;412;0	691;0	308;660	716;4	077;0;379;369;0	438;0	340;664	867;3	782;0;46;392;377; ; ; ; ;
15265;766;386;399;0	691;0	308;660	716;4	038;0;381;407;0	438;0	340;664	867;3	893;0;46;392;377; ; ; ; ;
15285;767;386;358;0	691;0	309;660	716;3	947;0;390;341;0	438;0	340;664	867;3	741;0;47;384;385; ; ; ; ;
15305;768;386;363;0	692;0	309;658	347;3	912;0;379;358;0	439;0	340;662	169;3	749;0;47;384;385; ; ; ; ;
15325;769;382;366;0	692;0	309;658	347;4	091;0;410;379;0	439;0	340;662	169;3	812;0;47;384;385; ; ; ; ;
15345;770;394;385;0	692;0	309;658	347;4	194;0;404;351;0	439;0	340;662	169;4	018;0;47;384;385; ; ; ; ;
15365;771;375;390;0	692;0	309;658	347;4	021;0;385;389;0	439;0	340;662	169;3	915;0;47;384;385; ; ; ; ;
15385;772;366;399;0	692;0	309;658	347;4	041;0;385;413;0	439;0	340;662	169;4	142;0;47;384;385; ; ; ; ;
15405;773;362;404;0	692;0	309;659	771;4	054;0;385;412;0	439;0	340;660	993;4	142;0;47;384;385; ; ; ; ;
15425;774;369;385;0	692;0	308;659	771;4	032;0;387;382;0	439;0	340;660	993;3	922;0;47;384;385; ; ; ; ;
15445;775;379;404;0	692;0	308;659	771;4	081;0;391;389;0	439;0	340;660	993;3	945;0;47;384;385; ; ; ; ;
15465;776;377;386;0	692;0	308;659	771;3	985;0;390;404;0	439;0	340;660	993;3	982;0;47;384;385; ; ; ; ;
15485;777;389;391;0	692;0	308;659	771;3	942;0;391;378;0	439;0	339;660	993;3	958;0;47;384;385; ; ; ; ;
15505;778;391;397;0	692;0	308;658	847;3	946;0;391;384;0	439;0	339;662	427;3	983;0;47;384;385; ; ; ; ;
15525;779;378;369;0	692;0	308;658	847;4	228;0;386;364;0	439;0	339;662	427;3	879;0;47;384;385; ; ; ; ;
15545;780;399;390;0	692;0	308;658	847;4	062;0;409;392;0	439;0	339;662	427;4	072;0; ; ; ; ; ; ; ;
15564;781;391;388;0	692;0	308;658	847;4	144;0;383;374;0	439;0	339;662	427;3	875;0; ; ; ; ; ; ; ;
15584;782;388;395;0	692;0	308;658	847;4	107;0;393;387;0	439;0	339;662	427;3	778;0; ; ; ; ; ; ; ;
15604;783;385;394;0	692;0	308;660	327;4	158;0;400;379;0	439;0	339;663	286;3	821;0; ; ; ; ; ; ; ;
15624;784;398;337;0	692;0	308;660	327;3	898;0;408;379;0	439;0	339;663	286;3	843;0; ; ; ; ; ; ; ;
15644;785;388;403;0	692;0	308;660	327;3	990;0;387;365;0	440;0	339;663	286;3	895;0;48;386;387; ; ; ; ;
15664;786;386;384;0	693;0	308;660	327;3	901;0;389;386;0	440;0	339;663	286;3	854;0;48;386;387; ; ; ; ;
15684;787;377;391;0	693;0	308;660	327;3	950;0;393;375;0	440;0	339;663	286;3	798;0;48;386;387; ; ; ; ;
15704;788;374;397;0	693;0	308;660	617;3	980;0;396;373;0	440;0	339;663	256;3	811;0;48;386;387; ; ; ; ;
15724;789;391;398;0	693;0	308;660	617;4	009;0;391;395;0	440;0	339;663	256;3	844;0;48;386;387; ; ; ; ;
15744;790;385;398;0	693;0	308;660	617;3	976;0;397;360;0	440;0	339;663	256;3	772;0;48;386;387; ; ; ; ;
15764;791;394;371;0	694;0	308;660	617;3	915;0;378;399;0	441;0	339;663	256;3	828;0;48;386;387; ; ; ; ;
15784;792;380;401;0	694;0	308;660	617;4	046;0;385;393;0	441;0	339;663	256;3	745;0;48;386;387; ; ; ; ;
15804;793;380;395;0	694;0	308;659	263;4	010;0;388;380;0	441;0	339;668	189;3	781;0;48;386;387; ; ; ; ;
15824;794;396;351;0	694;0	308;659	263;4	020;0;406;345;0	441;0	339;668	189;3	897;0; ; ; ; ; ; ; ;
15843;795;375;462;0	694;0	308;659	263;4	490;0;390;377;0	441;0	339;668	189;3	843;0; ; ; ; ; ; ; ;
15863;796;387;389;0	694;0	308;659	263;3	857;0;398;368;0	442;0	339;668	189;3	883;0;49;388;402; ; ; ; ;
15883;797;374;450;0	695;0	308;659	263;4	300;0;399;357;0	442;0	339;668	189;3	830;0;49;388;402; ; ; ; ;
15903;798;377;422;0	695;0	308;658	429;4	395;0;398;377;0	442;0	339;662	213;3	806;0;49;388;402; ; ; ; ;
15923;799;372;399;0	695;0	308;658	429;3	846;0;386;377;0	442;0	339;662	213;3	790;0;49;388;402; ; ; ; ;
15943;800;382;420;0	695;0	308;658	429;3	933;0;375;407;0	442;0	338;662	213;3	780;0;49;388;402; ; ; ; ;
15963;801;391;432;0	694;0	308;658	429;3	898;0;392;393;0	442;0	338;662	213;3	717;0;49;388;402; ; ; ; ;
15983;802;380;418;0	694;0	307;658	429;3	936;0;417;381;0	442;0	338;662	213;3	823;0;49;388;402; ; ; ; ;
16003;803;382;417;0	694;0	308;663	994;3	957;0;418;393;0	442;0	338;662	449;3	806;0;49;388;402; ; ; ; ;
16023;804;395;357;0	694;0	308;663	994;3	955;0;387;380;0	441;0	338;662	449;3	737;0; ; ; ; ; ; ; ;
16043;805;388;372;0	694;0	308;663	994;3	904;0;410;375;0	441;0	339;662	449;3	677;0; ; ; ; ; ; ; ;
16063;806;381;416;0	694;0	308;663	994;3	943;0;393;430;0	441;0	339;662	449;3	811;0; ; ; ; ; ; ; ;
16083;807;375;410;0	694;0	308;663	994;3	829;0;394;402;0	441;0	339;662	449;3	826;0; ; ; ; ; ; ; ;
16103;808;372;406;0	694;0	308;661	634;3	804;0;396;415;0	441;0	339;662	663;3	842;0; ; ; ; ; ; ; ;
16123;809;387;412;0	694;0	308;661	634;4	143;0;399;391;0	441;0	339;662	663;3	736;0; ; ; ; ; ; ; ;
16143;810;380;420;0	694;0	308;661	634;3	811;0;403;363;0	441;0	339;662	663;3	718;0; ; ; ; ; ; ; ;
16162;811;388;327;0	694;0	308;661	634;3	982;0;379;357;0	441;0	339;662	663;3	777;0; ; ; ; ; ; ; ;
16182;812;389;399;0	694;0	308;661	634;3	960;0;390;425;0	441;0	339;662	663;3	801;0; ; ; ; ; ; ; ;
16202;813;388;379;0	694;0	308;661	330;3	936;0;385;412;0	441;0	339;662	733;3	812;0; ; ; ; ; ; ; ;
16222;814;395;403;0	695;0	308;661	330;3	974;0;393;387;0	442;0	339;662	733;3	716;0; ; ; ; ; ; ; ;
16242;815;454;445;0	694;0	309;661	330;4	060;0;437;411;0	441;0	340;662	733;3	754;0; ; ; ; ; ; ; ;
16262;816;480;457;0	694;0	309;661	330;3	851;0;475;433;0	441;0	340;662	733;3	665;0;50;467;453; ; ; ; ;
16282;817;470;462;0	694;0	309;661	330;3	888;0;454;446;0	442;0	340;662	733;3	662;0;50;467;453; ; ; ; ;
16302;818;485;467;0	695;0	310;660	203;3	866;0;474;455;0	442;0	340;667	098;3	683;0;50;467;453; ; ; ; ;
16322;819;461;460;0	695;0	310;660	203;4	025;0;459;466;0	442;0	340;667	098;4	040;0;50;467;453; ; ; ; ;
16342;820;472;468;0	695;0	310;660	203;4	008;0;477;412;0	442;0	340;667	098;3	696;0;50;467;453; ; ; ; ;
16362;821;451;469;0	695;0	310;660	203;3	916;0;470;425;0	442;0	340;667	098;4	034;0;50;467;453; ; ; ; ;
16382;822;442;461;0	695;0	309;660	203;4	082;0;521;361;0	442;0	340;667	098;3	922;0; ; ; ; ; ; ; ;
16402;823;441;463;0	695;0	309;661	330;4	062;0;533;355;0	442;0	340;661	065;3	791;0; ; ; ; ; ; ; ;
16421;824;472;464;0	695;0	309;661	330;3	893;0;468;438;0	442;0	340;661	065;3	830;0;51;464;440; ; ; ; ;
16441;825;471;469;0	695;0	309;661	330;3	944;0;470;438;0	442;0	339;661	065;3	874;0;51;464;440; ; ; ; ;
16461;826;458;457;0	695;0	309;661	330;4	133;0;481;403;0	442;0	340;661	065;3	667;0;51;464;440; ; ; ; ;
16481;827;466;466;0	695;0	309;661	330;4	102;0;464;411;0	442;0	339;661	065;3	828;0;51;464;440; ; ; ; ;
16501;828;462;467;0	694;0	309;659	618;4	061;0;468;416;0	441;0	340;662	727;3	807;0;51;464;440; ; ; ; ;
16521;829;454;458;0	694;0	309;659	618;4	004;0;460;404;0	441;0	340;662	727;3	607;0;51;464;440; ; ; ; ;
16541;830;444;433;0	694;0	309;659	618;3	942;0;466;448;0	441;0	340;662	727;3	773;0;51;464;440; ; ; ; ;
16562;831;455;473;0	694;0	309;659	618;3	929;0;462;431;0	441;0	340;662	727;3	692;0;51;464;440; ; ; ; ;
16581;832;471;456;0	694;0	309;659	618;4	057;0;466;428;0	441;0	340;662	727;3	667;0;51;464;440; ; ; ; ;
16601;833;469;452;0	694;0	309;661	389;4	037;0;466;425;0	441;0	340;662	014;3	731;0;51;464;440; ; ; ; ;
16621;834;434;448;0	694;0	309;661	389;4	114;0;447;478;0	440;0	340;662	014;4	136;0; ; ; ; ; ; ; ;
16641;835;469;432;0	694;0	309;661	389;4	112;0;441;461;0	440;0	340;662	014;4	046;0; ; ; ; ; ; ; ;
16661;836;458;451;0	694;0	309;661	389;4	050;0;-800;-600;0	694;0	309;-1	000;-1	000;4; ; ; ; ; ; ; ;
16682;837;401;367;0	694;0	308;661	389;3	873;0;399;411;0	442;0	339;662	014;3	781;0; ; ; ; ; ; ; ;
16701;838;412;361;0	695;0	308;657	763;3	816;0;400;406;0	442;0	339;667	561;3	812;0; ; ; ; ; ; ; ;
16721;839;395;407;0	695;0	308;657	763;3	783;0;405;393;0	442;0	339;667	561;3	717;0; ; ; ; ; ; ; ;
16740;840;384;455;0	695;0	308;657	763;4	036;0;415;341;0	442;0	339;667	561;3	820;0; ; ; ; ; ; ; ;
16761;841;368;400;0	695;0	308;657	763;3	767;0;402;335;0	442;0	339;667	561;3	669;0; ; ; ; ; ; ; ;
16780;842;379;403;0	695;0	308;657	763;3	819;0;411;363;0	442;0	339;667	561;3	941;0; ; ; ; ; ; ; ;
16802;843;373;408;0	695;0	308;663	762;3	915;0;408;336;0	442;0	339;664	880;3	916;0; ; ; ; ; ; ; ;
16820;844;396;396;0	695;0	308;663	762;3	841;0;396;402;0	442;0	339;664	880;3	706;0; ; ; ; ; ; ; ;
16841;845;384;427;0	695;0	308;663	762;3	939;0;402;392;0	442;0	339;664	880;3	686;0; ; ; ; ; ; ; ;
16860;846;396;405;0	695;0	308;663	762;3	849;0;367;316;0	442;0	339;664	880;3	612;0;52;388;383; ; ; ; ;
16881;847;370;364;0	695;0	308;663	762;3	790;0;386;397;0	442;0	339;664	880;3	902;0;52;388;383; ; ; ; ;
16900;848;371;374;0	695;0	308;661	109;3	798;0;377;374;0	442;0	339;663	134;3	880;0;52;388;383; ; ; ; ;
16921;849;379;398;0	695;0	308;661	109;3	964;0;402;385;0	442;0	339;663	134;3	805;0;52;388;383; ; ; ; ;
16940;850;394;394;0	695;0	308;661	109;3	897;0;395;374;0	442;0	339;663	134;3	755;0;52;388;383; ; ; ; ;
16961;851;388;397;0	695;0	308;661	109;3	720;0;384;408;0	442;0	339;663	134;3	844;0;52;388;383; ; ; ; ;
16980;852;390;404;0	695;0	308;661	109;3	858;0;401;393;0	442;0	339;663	134;3	664;0;52;388;383; ; ; ; ;
17001;853;388;402;0	695;0	308;662	319;3	793;0;393;393;0	442;0	339;667	862;3	689;0;52;388;383; ; ; ; ;
17019;854;383;380;0	695;0	308;662	319;3	803;0;397;375;0	442;0	339;667	862;3	720;0;52;388;383; ; ; ; ;
17041;855;391;383;0	695;0	308;662	319;3	784;0;384;350;0	442;0	339;667	862;3	630;0;52;388;383; ; ; ; ;
17060;856;373;372;0	694;0	308;662	319;3	856;0;385;364;0	442;0	340;667	862;3	730;0;52;388;383; ; ; ; ;
17081;857;369;392;0	694;0	308;662	319;3	834;0;408;334;0	441;0	340;667	862;3	930;0;52;388;383; ; ; ; ;
17099;858;366;391;0	694;0	309;662	674;3	847;0;403;336;0	441;0	340;665	821;3	915;0;52;388;383; ; ; ; ;
17119;859;395;423;0	694;0	309;662	674;3	954;0;412;312;0	441;0	340;665	821;3	861;0;52;388;383; ; ; ; ;
17139;860;391;410;0	694;0	309;662	674;4	002;0;392;365;0	441;0	340;665	821;3	955;0;52;388;383; ; ; ; ;
17159;861;384;385;0	694;0	308;662	674;3	845;0;388;377;0	441;0	340;665	821;3	834;0;52;388;383; ; ; ; ;
17179;862;385;428;0	693;0	308;662	674;3	940;0;395;389;0	440;0	340;665	821;3	885;0;52;388;383; ; ; ; ;
17199;863;382;417;0	693;0	308;660	627;3	912;0;393;403;0	440;0	340;663	102;3	888;0;52;388;383; ; ; ; ;
17219;864;385;344;0	693;0	308;660	627;3	730;0;394;343;0	440;0	340;663	102;3	788;0; ; ; ; ; ; ; ;
17239;865;393;434;0	693;0	308;660	627;4	197;0;387;364;0	440;0	340;663	102;3	713;0; ; ; ; ; ; ; ;
17259;866;366;426;0	693;0	308;660	627;4	145;0;388;377;0	440;0	340;663	102;3	690;0; ; ; ; ; ; ; ;
17279;867;392;402;0	693;0	309;660	627;3	970;0;400;403;0	440;0	340;663	102;3	692;0; ; ; ; ; ; ; ;
17299;868;383;391;0	693;0	309;657	226;4	189;0;398;419;0	440;0	340;665	726;3	708;0; ; ; ; ; ; ; ;
17319;869;364;347;0	693;0	309;657	226;4	031;0;381;362;0	440;0	340;665	726;3	986;0;53;374;383; ; ; ; ;
17339;870;354;398;0	694;0	309;657	226;3	975;0;399;358;0	441;0	340;665	726;3	896;0;53;374;383; ; ; ; ;
17358;871;373;391;0	693;0	309;657	226;4	057;0;394;377;0	440;0	340;665	726;3	830;0;53;374;383; ; ; ; ;
17378;872;363;389;0	693;0	309;657	226;3	945;0;378;383;0	440;0	340;665	726;3	726;0;53;374;383; ; ; ; ;
17398;873;362;385;0	693;0	309;658	418;3	969;0;386;389;0	440;0	340;663	907;3	673;0;53;374;383; ; ; ; ;
17418;874;364;384;0	693;0	309;658	418;4	010;0;374;376;0	440;0	340;663	907;3	830;0;53;374;383; ; ; ; ;
17438;875;384;400;0	693;0	309;658	418;4	101;0;382;415;0	440;0	340;663	907;3	940;0; ; ; ; ; ; ; ;
17458;876;358;441;0	693;0	309;658	418;4	265;0;378;364;0	440;0	340;663	907;3	706;0; ; ; ; ; ; ; ;
17478;877;369;358;0	692;0	308;658	418;3	915;0;390;329;0	440;0	340;663	907;3	834;0; ; ; ; ; ; ; ;
17498;878;373;370;0	692;0	308;663	407;4	023;0;390;334;0	439;0	340;661	891;3	819;0; ; ; ; ; ; ; ;
17518;879;376;346;0	692;0	308;663	407;4	093;0;370;354;0	439;0	340;661	891;3	953;0; ; ; ; ; ; ; ;
17538;880;374;401;0	692;0	308;663	407;4	057;0;383;364;0	439;0	340;661	891;3	775;0; ; ; ; ; ; ; ;
17558;881;373;404;0	691;0	308;663	407;4	193;0;381;353;0	439;0	340;661	891;3	857;0; ; ; ; ; ; ; ;
17578;882;373;368;0	691;0	308;663	407;4	052;0;418;351;0	438;0	340;661	891;4	036;0; ; ; ; ; ; ; ;
17598;883;369;404;0	691;0	308;656	668;4	056;0;429;348;0	438;0	340;667	050;4	004;0; ; ; ; ; ; ; ;
17618;884;359;350;0	691;0	308;656	668;3	945;0;382;338;0	438;0	340;667	050;3	879;0; ; ; ; ; ; ; ;
17637;885;370;368;0	691;0	308;656	668;4	128;0;385;389;0	438;0	340;667	050;4	073;0;54;375;362; ; ; ; ;
17657;886;360;383;0	691;0	308;656	668;4	101;0;396;320;0	438;0	340;667	050;4	142;0;54;375;362; ; ; ; ;
17677;887;360;350;0	691;0	308;656	668;3	957;0;388;372;0	438;0	340;667	050;3	857;0;54;375;362; ; ; ; ;
17697;888;361;358;0	691;0	308;661	416;4	072;0;392;348;0	438;0	340;662	563;3	943;0;54;375;362; ; ; ; ;
17717;889;365;355;0	691;0	308;661	416;3	951;0;374;373;0	438;0	340;662	563;3	939;0;54;375;362; ; ; ; ;
17737;890;364;374;0	691;0	308;661	416;4	059;0;393;350;0	438;0	340;662	563;3	890;0;54;375;362; ; ; ; ;
17757;891;364;362;0	691;0	308;661	416;3	899;0;367;376;0	439;0	340;662	563;4	093;0;54;375;362; ; ; ; ;
17777;892;373;368;0	692;0	308;661	416;4	032;0;385;378;0	439;0	340;662	563;4	007;0;54;375;362; ; ; ; ;
17797;893;373;362;0	692;0	308;660	999;3	968;0;375;369;0	439;0	340;667	006;4	065;0;54;375;362; ; ; ; ;
17817;894;373;410;0	692;0	308;660	999;4	266;0;394;307;0	439;0	340;667	006;4	092;0;54;375;362; ; ; ; ;
17837;895;363;404;0	693;0	308;660	999;4	158;0;380;376;0	440;0	340;667	006;3	951;0; ; ; ; ; ; ; ;
17857;896;362;423;0	693;0	308;660	999;4	211;0;383;380;0	440;0	340;667	006;3	881;0; ; ; ; ; ; ; ;
17877;897;375;367;0	693;0	308;660	999;4	010;0;383;375;0	440;0	340;667	006;3	911;0;55;377;386; ; ; ; ;
17897;898;371;367;0	693;0	308;658	542;3	964;0;378;378;0	440;0	340;663	868;3	856;0;55;377;386; ; ; ; ;
17917;899;369;383;0	694;0	308;658	542;4	208;0;403;367;0	441;0	339;663	868;3	986;0;55;377;386; ; ; ; ;
17936;900;370;387;0	694;0	308;658	542;4	241;0;400;358;0	441;0	339;663	868;4	005;0;55;377;386; ; ; ; ;
17956;901;356;398;0	694;0	308;658	542;4	052;0;391;396;0	441;0	339;663	868;3	936;0;55;377;386; ; ; ; ;
17976;902;371;406;0	694;0	308;658	542;4	120;0;381;394;0	441;0	339;663	868;3	878;0;55;377;386; ; ; ; ;
17996;903;368;413;0	694;0	308;659	064;4	085;0;376;392;0	441;0	339;662	627;3	854;0;55;377;386; ; ; ; ;
18016;904;375;371;0	694;0	308;659	064;3	938;0;387;337;0	441;0	339;662	627;3	868;0; ; ; ; ; ; ; ;
18036;905;354;382;0	694;0	308;659	064;4	030;0;385;385;0	441;0	339;662	627;4	062;0;56;381;381; ; ; ; ;
18056;906;379;384;0	694;0	308;659	064;3	955;0;387;391;0	441;0	339;662	627;3	865;0;56;381;381; ; ; ; ;
18076;907;368;391;0	694;0	308;659	064;4	076;0;402;355;0	441;0	339;662	627;4	155;0;56;381;381; ; ; ; ;
18096;908;364;397;0	694;0	308;657	724;4	059;0;405;381;0	441;0	339;663	398;4	125;0;56;381;381; ; ; ; ;
18116;909;387;383;0	694;0	308;657	724;4	156;0;383;354;0	441;0	339;663	398;3	850;0;56;381;381; ; ; ; ;
18136;910;356;396;0	694;0	308;657	724;4	102;0;375;366;0	441;0	339;663	398;3	961;0;56;381;381; ; ; ; ;
18156;911;374;427;0	694;0	308;657	724;4	294;0;404;347;0	441;0	339;663	398;4	037;0;56;381;381; ; ; ; ;
18176;912;361;393;0	694;0	308;657	724;4	188;0;373;338;0	441;0	339;663	398;3	963;0;57;378;362; ; ; ; ;
18196;913;370;402;0	694;0	308;658	038;4	214;0;382;336;0	441;0	340;664	779;3	997;0;57;378;362; ; ; ; ;
18215;914;378;393;0	694;0	308;658	038;3	962;0;391;370;0	441;0	340;664	779;3	959;0;57;378;362; ; ; ; ;
18235;915;374;399;0	694;0	308;658	038;4	196;0;370;359;0	441;0	340;664	779;3	881;0;57;378;362; ; ; ; ;
18255;916;372;391;0	694;0	309;658	038;3	873;0;379;333;0	441;0	340;664	779;3	947;0;57;378;362; ; ; ; ;
18275;917;384;399;0	695;0	309;658	038;3	949;0;397;338;0	441;0	340;664	779;4	052;0;57;378;362; ; ; ; ;
18295;918;381;397;0	695;0	309;657	738;3	983;0;387;346;0	442;0	340;662	779;4	026;0;57;378;362; ; ; ; ;
18315;919;379;394;0	695;0	309;657	738;3	994;0;390;350;0	442;0	340;662	779;3	916;0;57;378;362; ; ; ; ;
18335;920;366;399;0	695;0	309;657	738;4	153;0;369;344;0	442;0	340;662	779;3	771;0;57;378;362; ; ; ; ;
18355;921;372;334;0	695;0	309;657	738;3	845;0;382;376;0	442;0	340;662	779;3	789;0;57;378;362; ; ; ; ;
18375;922;374;327;0	695;0	309;657	738;4	126;0;377;337;0	442;0	340;662	779;3	895;0;57;378;362; ; ; ; ;
18395;923;368;317;0	695;0	309;660	307;4	030;0;384;344;0	442;0	339;663	781;3	831;0;57;378;362; ; ; ; ;
18415;924;384;378;0	695;0	308;660	307;3	830;0;378;348;0	442;0	339;663	781;3	760;0; ; ; ; ; ; ; ;
18435;925;357;451;0	694;0	308;660	307;4	261;0;378;367;0	441;0	339;663	781;3	747;0; ; ; ; ; ; ; ;
18455;926;376;375;0	694;0	308;660	307;3	916;0;373;396;0	441;0	339;663	781;3	740;0; ; ; ; ; ; ; ;
18475;927;382;365;0	694;0	308;660	307;3	738;0;389;368;0	441;0	339;663	781;3	892;0; ; ; ; ; ; ; ;
18495;928;375;381;0	694;0	308;659	554;3	855;0;389;379;0	441;0	339;662	392;3	887;0; ; ; ; ; ; ; ;
18515;929;373;383;0	694;0	308;659	554;3	772;0;395;378;0	441;0	339;662	392;3	782;0; ; ; ; ; ; ; ;
18534;930;371;329;0	694;0	308;659	554;3	759;0;369;360;0	441;0	339;662	392;3	686;0;58;387;363; ; ; ; ;
18554;931;399;367;0	694;0	308;659	554;3	829;0;383;355;0	440;0	339;662	392;3	762;0;58;387;363; ; ; ; ;
18574;932;378;364;0	693;0	308;659	554;3	803;0;378;369;0	440;0	339;662	392;3	724;0;58;387;363; ; ; ; ;
18594;933;384;361;0	693;0	308;660	049;3	820;0;383;354;0	440;0	339;666	723;3	786;0;58;387;363; ; ; ; ;
18614;934;382;367;0	693;0	308;660	049;3	694;0;384;358;0	440;0	339;666	723;3	822;0;58;387;363; ; ; ; ;
18634;935;383;360;0	693;0	308;660	049;3	772;0;402;341;0	440;0	339;666	723;3	904;0;58;387;363; ; ; ; ;
18654;936;382;363;0	694;0	308;660	049;3	698;0;380;388;0	441;0	339;666	723;3	858;0;58;387;363; ; ; ; ;
18674;937;397;368;0	694;0	308;660	049;3	922;0;395;336;0	441;0	339;666	723;3	797;0;58;387;363; ; ; ; ;
18694;938;398;368;0	694;0	308;657	405;3	933;0;387;354;0	441;0	339;662	520;3	801;0;58;387;363; ; ; ; ;
18714;939;385;369;0	694;0	308;657	405;3	722;0;389;397;0	441;0	339;662	520;3	834;0;58;387;363; ; ; ; ;
18734;940;371;327;0	694;0	308;657	405;3	883;0;354;392;0	441;0	339;662	520;3	751;0; ; ; ; ; ; ; ;
18754;941;382;388;0	694;0	308;657	405;3	908;0;383;418;0	441;0	339;662	520;3	919;0; ; ; ; ; ; ; ;
18774;942;385;399;0	694;0	308;657	405;3	892;0;376;377;0	441;0	339;662	520;3	626;0; ; ; ; ; ; ; ;
18794;943;380;394;0	694;0	308;659	864;3	917;0;364;378;0	441;0	339;664	384;3	650;0; ; ; ; ; ; ; ;
18814;944;356;333;0	695;0	308;659	864;3	867;0;378;367;0	441;0	339;664	384;3	831;0; ; ; ; ; ; ; ;
18833;945;370;379;0	695;0	308;659	864;3	788;0;379;367;0	442;0	339;664	384;3	646;0; ; ; ; ; ; ; ;
18853;946;375;403;0	695;0	308;659	864;4	097;0;385;386;0	442;0	339;664	384;3	798;0; ; ; ; ; ; ; ;
18873;947;372;356;0	695;0	308;659	864;3	748;0;367;352;0	442;0	339;664	384;3	668;0;59;373;363; ; ; ; ;
18893;948;375;385;0	695;0	308;661	569;3	848;0;368;354;0	442;0	339;666	049;3	735;0;59;373;363; ; ; ; ;
18913;949;375;371;0	695;0	308;661	569;3	986;0;383;360;0	442;0	339;666	049;3	733;0;59;373;363; ; ; ; ;
18933;950;384;386;0	695;0	308;661	569;3	994;0;369;367;0	442;0	339;666	049;3	639;0;59;373;363; ; ; ; ;
18953;951;379;392;0	695;0	308;661	569;4	023;0;385;360;0	442;0	339;666	049;3	766;0;59;373;363; ; ; ; ;
18973;952;387;332;0	695;0	308;661	569;3	741;0;375;402;0	442;0	339;666	049;4	081;0;59;373;363; ; ; ; ;
18993;953;386;338;0	695;0	308;660	729;3	727;0;382;406;0	442;0	339;666	964;4	100;0;59;373;363; ; ; ; ;
19013;954;380;354;0	695;0	308;660	729;3	734;0;387;348;0	442;0	339;666	964;3	795;0;59;373;363; ; ; ; ;
19033;955;374;392;0	695;0	308;660	729;3	928;0;421;330;0	442;0	339;666	964;3	932;0;59;373;363; ; ; ; ;
19053;956;388;381;0	695;0	308;660	729;3	855;0;388;354;0	442;0	339;666	964;3	712;0;59;373;363; ; ; ; ;
19073;957;361;368;0	695;0	308;660	729;3	855;0;365;338;0	442;0	339;666	964;3	821;0;59;373;363; ; ; ; ;
19093;958;363;387;0	694;0	308;658	916;3	845;0;372;338;0	442;0	339;662	561;3	812;0;59;373;363; ; ; ; ;
19113;959;356;349;0	694;0	308;658	916;3	844;0;373;360;0	441;0	339;662	561;3	682;0;59;373;363; ; ; ; ;
19132;960;371;352;0	694;0	307;658	916;3	736;0;375;370;0	441;0	339;662	561;3	829;0;59;373;363; ; ; ; ;
19152;961;367;380;0	694;0	307;658	916;4	040;0;376;365;0	441;0	339;662	561;3	761;0;59;373;363; ; ; ; ;
19172;962;366;389;0	694;0	307;658	916;3	823;0;357;363;0	441;0	339;662	561;3	687;0;59;373;363; ; ; ; ;
19192;963;367;393;0	694;0	307;664	128;3	873;0;355;359;0	441;0	339;666	026;3	763;0;59;373;363; ; ; ; ;
19212;964;350;361;0	694;0	307;664	128;3	682;0;371;368;0	441;0	339;666	026;3	827;0;59;373;363; ; ; ; ;
19232;965;364;363;0	694;0	308;664	128;3	708;0;375;311;0	441;0	339;666	026;3	644;0;59;373;363; ; ; ; ;
19252;966;373;350;0	694;0	308;664	128;3	746;0;376;335;0	441;0	340;666	026;3	681;0;59;373;363; ; ; ; ;
19272;967;347;380;0	694;0	308;664	128;3	969;0;365;349;0	441;0	340;666	026;3	675;0;59;373;363; ; ; ; ;
19292;968;357;383;0	694;0	308;660	097;3	992;0;366;328;0	441;0	340;663	876;3	658;0;59;373;363; ; ; ; ;
19312;969;375;401;0	694;0	308;660	097;3	967;0;371;330;0	441;0	340;663	876;3	772;0;59;373;363; ; ; ; ;
19332;970;393;402;0	694;0	308;660	097;3	832;0;383;354;0	441;0	340;663	876;3	668;0;59;373;363; ; ; ; ;
19352;971;372;367;0	694;0	308;660	097;3	793;0;367;364;0	441;0	340;663	876;3	796;0;59;373;363; ; ; ; ;
19372;972;365;365;0	694;0	308;660	097;3	747;0;379;341;0	441;0	339;663	876;3	758;0;59;373;363; ; ; ; ;
19392;973;369;362;0	694;0	308;661	010;3	711;0;372;357;0	441;0	339;663	607;3	735;0;59;373;363; ; ; ; ;
19411;974;377;378;0	694;0	308;661	010;3	702;0;371;415;0	441;0	339;663	607;3	982;0;60;383;379; ; ; ; ;
19431;975;382;355;0	693;0	308;661	010;3	792;0;382;386;0	440;0	339;663	607;3	732;0;60;383;379; ; ; ; ;
19451;976;387;360;0	693;0	308;661	010;3	945;0;404;378;0	440;0	339;663	607;3	679;0;60;383;379; ; ; ; ;
19471;977;374;401;0	693;0	308;661	010;3	863;0;378;376;0	440;0	339;663	607;3	715;0;60;383;379; ; ; ; ;
19491;978;378;393;0	693;0	308;661	532;3	940;0;388;370;0	440;0	339;667	822;3	714;0;60;383;379; ; ; ; ;
19511;979;373;387;0	693;0	308;661	532;3	863;0;381;391;0	440;0	339;667	822;3	854;0;60;383;379; ; ; ; ;
19531;980;384;408;0	692;0	307;661	532;4	027;0;382;373;0	439;0	339;667	822;3	769;0;60;383;379; ; ; ; ;
19551;981;382;415;0	692;0	307;661	532;4	325;0;376;359;0	439;0	339;667	822;3	701;0;60;383;379; ; ; ; ;
19571;982;377;384;0	692;0	307;661	532;3	803;0;393;350;0	439;0	339;667	822;3	854;0;60;383;379; ; ; ; ;
19591;983;377;398;0	692;0	307;659	087;3	941;0;393;339;0	439;0	339;668	954;3	801;0;60;383;379; ; ; ; ;
19611;984;383;368;0	692;0	307;659	087;3	858;0;380;392;0	439;0	339;668	954;3	892;0;60;383;379; ; ; ; ;
19631;985;383;356;0	692;0	307;659	087;3	818;0;389;395;0	439;0	339;668	954;4	016;0;60;383;379; ; ; ; ;
19651;986;377;407;0	691;0	306;659	087;3	813;0;388;359;0	439;0	339;668	954;3	665;0;60;383;379; ; ; ; ;
19671;987;-800;-600;0	439;0	338;-1	000;-1	000;4;406;450;0	439;0	338;668	954;3	860;0; ; ; ; ; ; ; ;
19691;988;-800;-600;-1	000;-1	000;-1	000;-1	000;4;-800;-600;-1	000;-1	000;-1	000;-1	000;4; ; ; ; ; ; ; ;
19710;989;-800;-600;-1	000;-1	000;-1	000;-1	000;4;-800;-600;-1	000;-1	000;-1	000;-1	000;4; ; ; ; ; ; ; ;
19731;990;-800;-600;-1	000;-1	000;-1	000;-1	000;4;-800;-600;-1	000;-1	000;-1	000;-1	000;4; ; ; ; ; ; ; ;
19750;991;-800;-600;0	439;0	339;-1	000;-1	000;4;-800;-600;0	439;0	339;-1	000;-1	000;4; ; ; ; ; ; ; ;
19770;992;389;429;0	692;0	306;657	317;3	750;0;377;289;0	439;0	339;657	317;3	896;0;61;376;400; ; ; ; ;
19790;993;385;414;0	692;0	307;653	486;3	901;0;376;356;0	439;0	339;657	317;3	636;0;61;376;400; ; ; ; ;
19810;994;371;421;0	693;0	307;656	982;3	874;0;369;386;0	439;0	339;657	317;3	644;0;61;376;400; ; ; ; ;
19830;995;374;421;0	693;0	307;657	317;3	747;0;379;400;0	440;0	339;657	317;3	667;0;61;376;400; ; ; ; ;
19850;996;377;417;0	693;0	307;664	400;3	861;0;379;405;0	440;0	339;666	923;3	732;0;61;376;400; ; ; ; ;
19870;997;381;382;0	693;0	307;664	400;3	670;0;370;419;0	440;0	339;666	923;3	815;0;61;376;400; ; ; ; ;
19890;998;371;410;0	693;0	307;664	400;3	862;0;370;369;0	440;0	339;666	923;3	736;0;61;376;400; ; ; ; ;
19910;999;379;422;0	693;0	307;664	400;3	932;0;381;380;0	440;0	339;666	923;3	645;0;61;376;400; ; ; ; ;
19930;1000;400;382;0	693;0	307;664	400;3	737;0;390;364;0	440;0	339;666	923;3	690;0;62;383;383; ; ; ; ;
19950;1001;398;401;0	693;0	307;662	824;3	847;0;393;366;0	440;0	339;666	708;3	643;0;62;383;383; ; ; ; ;
19970;1002;373;377;0	693;0	307;662	824;3	754;0;374;375;0	440;0	339;666	708;3	797;0;62;383;383; ; ; ; ;
19990;1003;360;392;0	693;0	307;662	824;3	927;0;389;377;0	440;0	339;666	708;3	751;0;62;383;383; ; ; ; ;
20010;1004;384;397;0	693;0	307;662	824;3	837;0;382;368;0	440;0	339;666	708;3	765;0;62;383;383; ; ; ; ;
20029;1005;385;385;0	693;0	307;662	824;3	750;0;398;378;0	440;0	339;666	708;3	743;0;62;383;383; ; ; ; ;
20049;1006;386;398;0	693;0	307;659	209;3	794;0;398;378;0	440;0	339;662	783;3	723;0;62;383;383; ; ; ; ;
20069;1007;375;402;0	693;0	307;659	209;3	955;0;387;346;0	440;0	339;662	783;3	764;0;62;383;383; ; ; ; ;
20089;1008;383;400;0	693;0	307;659	209;3	892;0;391;384;0	440;0	339;662	783;3	769;0;62;383;383; ; ; ; ;
20109;1009;363;398;0	693;0	307;659	209;3	867;0;380;359;0	440;0	339;662	783;3	729;0;62;383;383; ; ; ; ;
20129;1010;381;365;0	693;0	307;659	209;3	909;0;380;391;0	440;0	339;662	783;3	901;0;62;383;383; ; ; ; ;
20149;1011;378;357;0	693;0	307;663	277;3	930;0;381;385;0	440;0	339;662	884;3	906;0;62;383;383; ; ; ; ;
20169;1012;389;385;0	693;0	307;663	277;3	825;0;378;356;0	440;0	339;662	884;3	746;0;62;383;383; ; ; ; ;
20189;1013;378;391;0	693;0	307;663	277;3	921;0;389;370;0	440;0	339;662	884;3	808;0;62;383;383; ; ; ; ;
20209;1014;382;397;0	693;0	307;663	277;3	967;0;390;403;0	440;0	339;662	884;3	761;0;62;383;383; ; ; ; ;
20229;1015;375;427;0	693;0	307;663	277;4	074;0;385;369;0	440;0	339;662	884;3	644;0;62;383;383; ; ; ; ;
20249;1016;375;435;0	694;0	307;662	849;4	137;0;389;380;0	441;0	339;662	118;3	651;0;62;383;383; ; ; ; ;
20269;1017;388;358;0	694;0	307;662	849;3	812;0;396;400;0	441;0	339;662	118;3	790;0;62;383;383; ; ; ; ;
20289;1018;377;376;0	695;0	308;662	849;3	764;0;380;384;0	442;0	339;662	118;3	885;0;62;383;383; ; ; ; ;
20308;1019;384;336;0	695;0	308;662	849;3	925;0;381;354;0	442;0	339;662	118;3	579;0;63;381;361; ; ; ; ;
20328;1020;375;389;0	695;0	308;662	849;4	178;0;398;345;0	442;0	339;662	118;3	632;0;63;381;361; ; ; ; ;
20348;1021;376;381;0	696;0	308;660	752;4	212;0;390;331;0	443;0	339;665	689;3	609;0;63;381;361; ; ; ; ;
20368;1022;381;344;0	696;0	308;660	752;3	732;0;380;389;0	443;0	339;665	689;3	709;0;63;381;361; ; ; ; ;
20388;1023;377;331;0	696;0	308;660	752;3	678;0;403;362;0	443;0	339;665	689;3	650;0;63;381;361; ; ; ; ;
20408;1024;389;358;0	696;0	308;660	752;3	868;0;381;386;0	443;0	339;665	689;3	906;0;63;381;361; ; ; ; ;
20428;1025;381;344;0	696;0	308;660	752;3	701;0;381;349;0	443;0	339;665	689;3	694;0;63;381;361; ; ; ; ;
20448;1026;382;343;0	696;0	308;662	085;3	726;0;382;354;0	443;0	339;664	648;3	722;0;63;381;361; ; ; ; ;
20468;1027;379;361;0	696;0	308;662	085;3	737;0;377;359;0	443;0	339;664	648;3	522;0;63;381;361; ; ; ; ;
20488;1028;369;399;0	696;0	308;662	085;3	900;0;372;378;0	443;0	339;664	648;3	616;0;63;381;361; ; ; ; ;
20508;1029;378;351;0	695;0	308;662	085;3	640;0;398;357;0	443;0	339;664	648;3	613;0; ; ; ; ; ; ; ;
20528;1030;366;368;0	695;0	307;662	085;3	780;0;375;354;0	442;0	339;664	648;3	525;0; ; ; ; ; ; ; ;
20548;1031;370;376;0	695;0	308;661	750;3	799;0;380;360;0	442;0	339;662	573;3	561;0; ; ; ; ; ; ; ;
20568;1032;403;388;0	695;0	308;661	750;3	618;0;371;367;0	442;0	339;662	573;3	570;0; ; ; ; ; ; ; ;
20588;1033;409;359;0	695;0	308;661	750;3	593;0;378;396;0	442;0	339;662	573;3	687;0; ; ; ; ; ; ; ;
20608;1034;393;372;0	695;0	308;661	750;3	643;0;391;316;0	442;0	339;662	573;3	851;0; ; ; ; ; ; ; ;
20627;1035;389;352;0	695;0	308;661	750;3	631;0;389;400;0	442;0	339;662	573;3	734;0; ; ; ; ; ; ; ;
20647;1036;386;355;0	695;0	308;659	249;3	619;0;390;372;0	442;0	339;665	112;3	818;0; ; ; ; ; ; ; ;
20667;1037;384;364;0	695;0	308;659	249;3	681;0;384;377;0	442;0	339;665	112;3	606;0; ; ; ; ; ; ; ;
20687;1038;380;415;0	695;0	308;659	249;3	921;0;399;356;0	442;0	340;665	112;3	676;0; ; ; ; ; ; ; ;
20707;1039;401;358;0	695;0	308;659	249;3	576;0;386;331;0	442;0	340;665	112;3	644;0;64;386;368; ; ; ; ;
20727;1040;380;356;0	695;0	308;659	249;3	772;0;384;367;0	442;0	339;665	112;3	571;0;64;386;368; ; ; ; ;
20747;1041;388;353;0	695;0	308;659	927;3	818;0;388;353;0	442;0	339;661	973;3	579;0;64;386;368; ; ; ; ;
20767;1042;376;351;0	695;0	308;659	927;3	682;0;396;364;0	442;0	339;661	973;3	717;0;64;386;368; ; ; ; ;
20787;1043;379;369;0	695;0	308;659	927;3	582;0;380;341;0	442;0	339;661	973;3	678;0;64;386;368; ; ; ; ;
20807;1044;382;364;0	695;0	308;659	927;3	730;0;391;336;0	442;0	339;661	973;3	692;0;64;386;368; ; ; ; ;
20827;1045;374;321;0	695;0	308;659	927;3	871;0;389;333;0	442;0	340;661	973;3	735;0;64;386;368; ; ; ; ;
20847;1046;376;327;0	695;0	308;659	085;3	869;0;388;332;0	442;0	340;660	664;3	714;0;64;386;368; ; ; ; ;
20867;1047;368;366;0	695;0	308;659	085;3	971;0;372;342;0	442;0	340;660	664;3	434;0;64;386;368; ; ; ; ;
20887;1048;370;408;0	695;0	308;659	085;3	851;0;383;353;0	441;0	340;660	664;3	614;0;64;386;368; ; ; ; ;
20906;1049;378;452;0	695;0	308;659	085;4	374;0;399;325;0	441;0	340;660	664;3	717;0;64;386;368; ; ; ; ;
20926;1050;388;386;0	694;0	308;659	085;3	833;0;390;348;0	441;0	340;660	664;3	558;0;64;386;368; ; ; ; ;
20946;1051;392;417;0	694;0	308;662	030;4	018;0;399;341;0	441;0	340;666	017;3	601;0;64;386;368; ; ; ; ;
20966;1052;392;365;0	694;0	308;662	030;3	804;0;390;355;0	441;0	340;666	017;3	594;0;64;386;368; ; ; ; ;
20986;1053;402;396;0	694;0	308;662	030;3	807;0;390;330;0	441;0	340;666	017;3	619;0;64;386;368; ; ; ; ;
21006;1054;401;387;0	694;0	308;662	030;3	779;0;389;374;0	441;0	340;666	017;3	738;0;64;386;368; ; ; ; ;
21026;1055;381;398;0	694;0	308;662	030;4	162;0;411;323;0	441;0	340;666	017;4	008;0;64;386;368; ; ; ; ;
21046;1056;385;396;0	694;0	308;661	056;4	180;0;412;335;0	441;0	340;666	074;4	085;0;64;386;368; ; ; ; ;
21066;1057;400;351;0	694;0	308;661	056;3	754;0;387;386;0	440;0	340;666	074;3	808;0;64;386;368; ; ; ; ;
21086;1058;375;339;0	693;0	308;661	056;3	879;0;375;371;0	440;0	340;666	074;3	816;0;64;386;368; ; ; ; ;
21106;1059;383;405;0	693;0	308;661	056;4	001;0;402;343;0	440;0	340;666	074;3	970;0;64;386;368; ; ; ; ;
21126;1060;379;407;0	693;0	308;661	056;3	906;0;370;347;0	440;0	340;666	074;3	730;0;64;386;368; ; ; ; ;
21146;1061;384;410;0	693;0	308;659	618;3	948;0;378;355;0	440;0	340;662	817;3	748;0;64;386;368; ; ; ; ;
21166;1062;400;369;0	693;0	308;659	618;3	626;0;388;368;0	440;0	340;662	817;3	731;0;64;386;368; ; ; ; ;
21186;1063;396;373;0	693;0	308;659	618;3	677;0;387;369;0	440;0	340;662	817;3	696;0;64;386;368; ; ; ; ;
21206;1064;380;414;0	693;0	308;659	618;3	991;0;395;385;0	439;0	340;662	817;3	814;0;64;386;368; ; ; ; ;
21225;1065;390;394;0	692;0	307;659	618;3	774;0;394;377;0	439;0	340;662	817;3	756;0;64;386;368; ; ; ; ;
21245;1066;388;406;0	692;0	307;662	824;3	929;0;396;380;0	439;0	340;664	473;3	780;0;64;386;368; ; ; ; ;
21265;1067;370;420;0	692;0	307;662	824;4	130;0;383;364;0	439;0	340;664	473;3	721;0;64;386;368; ; ; ; ;
21285;1068;382;411;0	692;0	307;662	824;3	896;0;387;371;0	439;0	340;664	473;3	670;0;64;386;368; ; ; ; ;
21305;1069;420;308;0	692;0	308;662	824;3	891;0;378;324;0	439;0	340;664	473;3	851;0; ; ; ; ; ; ; ;
21325;1070;387;354;0	693;0	308;662	824;3	789;0;394;362;0	439;0	340;664	473;3	736;0;65;389;356; ; ; ; ;
21345;1071;402;322;0	693;0	308;659	555;3	734;0;393;353;0	440;0	340;664	639;3	758;0;65;389;356; ; ; ; ;
21365;1072;396;392;0	693;0	308;659	555;3	967;0;391;338;0	440;0	340;664	639;3	759;0;65;389;356; ; ; ; ;
21385;1073;383;396;0	693;0	308;659	555;3	882;0;418;322;0	440;0	340;664	639;4	071;0;65;389;356; ; ; ; ;
21405;1074;393;376;0	693;0	308;659	555;3	688;0;388;334;0	440;0	340;664	639;3	687;0;65;389;356; ; ; ; ;
21425;1075;374;348;0	693;0	308;659	555;3	816;0;397;402;0	440;0	340;664	639;3	884;0;65;389;356; ; ; ; ;
21445;1076;373;340;0	693;0	308;661	377;3	739;0;404;403;0	439;0	340;664	029;3	951;0;65;389;356; ; ; ; ;
21465;1077;379;382;0	692;0	308;661	377;3	815;0;389;367;0	439;0	340;664	029;3	748;0;65;389;356; ; ; ; ;
21485;1078;382;350;0	692;0	308;661	377;3	643;0;400;356;0	439;0	340;664	029;3	776;0;65;389;356; ; ; ; ;
21504;1079;364;353;0	692;0	308;661	377;3	834;0;410;325;0	439;0	340;664	029;3	905;0;65;389;356; ; ; ; ;
21524;1080;394;354;0	692;0	308;661	377;3	855;0;386;358;0	439;0	340;664	029;3	697;0;65;389;356; ; ; ; ;
21544;1081;392;356;0	692;0	308;660	381;3	814;0;395;344;0	439;0	340;667	584;3	758;0;65;389;356; ; ; ; ;
21564;1082;383;369;0	692;0	308;660	381;3	815;0;386;363;0	439;0	340;667	584;3	769;0;65;389;356; ; ; ; ;
21584;1083;401;369;0	692;0	308;660	381;3	718;0;384;350;0	439;0	340;667	584;3	856;0;65;389;356; ; ; ; ;
21604;1084;384;341;0	692;0	308;660	381;3	799;0;380;370;0	439;0	340;667	584;3	874;0;65;389;356; ; ; ; ;
21624;1085;382;330;0	692;0	308;660	381;3	777;0;394;356;0	439;0	340;667	584;3	877;0;65;389;356; ; ; ; ;
21644;1086;386;315;0	691;0	308;663	573;3	763;0;393;359;0	439;0	340;662	946;3	854;0;65;389;356; ; ; ; ;
21664;1087;366;403;0	691;0	308;663	573;4	115;0;406;333;0	438;0	340;662	946;3	861;0; ; ; ; ; ; ; ;
21684;1088;377;355;0	691;0	307;663	573;3	853;0;383;298;0	438;0	340;662	946;3	581;0; ; ; ; ; ; ; ;
21704;1089;381;367;0	691;0	307;663	573;3	872;0;405;310;0	438;0	340;662	946;3	902;0; ; ; ; ; ; ; ;
21724;1090;380;352;0	691;0	307;663	573;3	883;0;383;356;0	438;0	340;662	946;3	771;0; ; ; ; ; ; ; ;
21744;1091;379;352;0	691;0	307;666	590;3	911;0;392;341;0	438;0	340;665	229;3	716;0; ; ; ; ; ; ; ;
21764;1092;385;411;0	691;0	307;666	590;4	171;0;389;354;0	439;0	340;665	229;3	791;0;66;386;377; ; ; ; ;
21784;1093;389;366;0	692;0	308;666	590;3	949;0;375;346;0	439;0	340;665	229;3	706;0;66;386;377; ; ; ; ;
21804;1094;364;393;0	692;0	308;666	590;4	134;0;398;357;0	439;0	340;665	229;3	947;0;66;386;377; ; ; ; ;
21823;1095;384;372;0	692;0	308;666	590;4	026;0;385;389;0	439;0	340;665	229;3	929;0;66;386;377; ; ; ; ;
21843;1096;380;387;0	692;0	308;662	782;4	090;0;383;393;0	439;0	340;662	202;3	894;0;66;386;377; ; ; ; ;
21863;1097;393;426;0	693;0	308;662	782;4	137;0;395;353;0	440;0	340;662	202;3	863;0;66;386;377; ; ; ; ;
21883;1098;398;402;0	693;0	308;662	782;3	906;0;391;345;0	440;0	340;662	202;3	956;0;66;386;377; ; ; ; ;
21903;1099;366;407;0	693;0	308;662	782;3	952;0;382;389;0	440;0	340;662	202;4	034;0;67;390;369; ; ; ; ;
21923;1100;391;403;0	693;0	308;662	782;3	899;0;386;348;0	440;0	340;662	202;3	837;0;67;390;369; ; ; ; ;
21943;1101;384;406;0	694;0	308;662	149;3	908;0;387;358;0	441;0	339;667	668;3	932;0;67;390;369; ; ; ; ;
21963;1102;373;365;0	694;0	308;662	149;3	925;0;376;364;0	441;0	339;667	668;3	816;0;67;390;369; ; ; ; ;
21983;1103;391;378;0	694;0	308;662	149;4	003;0;407;364;0	441;0	339;667	668;4	027;0;67;390;369; ; ; ; ;
22003;1104;389;408;0	694;0	308;662	149;4	110;0;389;327;0	441;0	339;667	668;3	790;0;67;390;369; ; ; ; ;
22023;1105;380;353;0	694;0	308;662	149;3	922;0;411;368;0	441;0	339;667	668;3	941;0;67;390;369; ; ; ; ;
22043;1106;389;365;0	694;0	307;662	609;3	990;0;409;359;0	441;0	339;668	176;4	000;0;67;390;369; ; ; ; ;
22063;1107;375;303;0	694;0	308;662	609;4	189;0;390;328;0	441;0	339;668	176;3	974;0; ; ; ; ; ; ; ;
22082;1108;405;319;0	694;0	308;662	609;3	901;0;389;372;0	441;0	339;668	176;3	855;0; ; ; ; ; ; ; ;
22102;1109;425;295;0	694;0	308;662	609;3	875;0;394;339;0	441;0	339;668	176;3	787;0;68;390;353; ; ; ; ;
22122;1110;395;354;0	694;0	308;662	609;3	871;0;393;326;0	441;0	339;668	176;3	720;0;68;390;353; ; ; ; ;
22142;1111;416;361;0	694;0	308;661	356;3	860;0;395;338;0	441;0	339;669	234;3	681;0;68;390;353; ; ; ; ;
22162;1112;385;378;0	694;0	308;661	356;3	969;0;402;351;0	441;0	339;669	234;3	967;0;68;390;353; ; ; ; ;
22182;1113;389;302;0	694;0	308;661	356;3	878;0;393;381;0	441;0	339;669	234;3	969;0;68;390;353; ; ; ; ;
22202;1114;393;354;0	694;0	308;661	356;4	054;0;403;323;0	441;0	339;669	234;3	965;0;68;390;353; ; ; ; ;
22222;1115;377;364;0	694;0	307;661	356;4	215;0;392;342;0	441;0	339;669	234;3	768;0;68;390;353; ; ; ; ;
22242;1116;380;335;0	694;0	307;664	385;4	253;0;395;343;0	440;0	339;668	006;3	745;0;68;390;353; ; ; ; ;
22262;1117;379;372;0	694;0	307;664	385;3	966;0;403;353;0	440;0	339;668	006;3	801;0;68;390;353; ; ; ; ;
22282;1118;382;365;0	694;0	307;664	385;4	022;0;386;368;0	440;0	339;668	006;3	819;0;68;390;353; ; ; ; ;
22302;1119;376;326;0	694;0	307;664	385;4	025;0;382;381;0	441;0	339;668	006;3	965;0;68;390;353; ; ; ; ;
22322;1120;381;357;0	694;0	308;664	385;3	802;0;396;349;0	441;0	339;668	006;3	878;0;68;390;353; ; ; ; ;
22342;1121;379;347;0	694;0	308;658	448;3	785;0;387;361;0	441;0	340;667	105;3	926;0;68;390;353; ; ; ; ;
22362;1122;399;387;0	695;0	308;658	448;4	027;0;389;368;0	442;0	340;667	105;3	961;0;68;390;353; ; ; ; ;
22382;1123;385;370;0	695;0	308;658	448;3	757;0;388;323;0	442;0	340;667	105;3	848;0;69;389;361; ; ; ; ;
22402;1124;390;364;0	695;0	308;658	448;3	842;0;382;373;0	442;0	339;667	105;3	784;0;69;389;361; ; ; ; ;
22421;1125;379;425;0	696;0	308;658	448;4	097;0;408;286;0	442;0	339;667	105;4	073;0;69;389;361; ; ; ; ;
22442;1126;375;414;0	696;0	309;663	697;4	020;0;405;292;0	443;0	339;665	867;4	003;0;69;389;361; ; ; ; ;
22461;1127;396;396;0	696;0	309;663	697;4	115;0;406;340;0	443;0	339;665	867;3	895;0;69;389;361; ; ; ; ;
22482;1128;382;369;0	696;0	309;663	697;3	828;0;403;341;0	443;0	339;665	867;3	920;0;69;389;361; ; ; ; ;
22501;1129;394;338;0	696;0	309;663	697;3	904;0;386;364;0	443;0	339;665	867;3	732;0;69;389;361; ; ; ; ;
22522;1130;370;366;0	696;0	309;663	697;4	106;0;389;375;0	443;0	339;665	867;3	718;0;69;389;361; ; ; ; ;
22541;1131;370;354;0	696;0	309;664	497;3	986;0;392;388;0	443;0	339;663	651;3	692;0;69;389;361; ; ; ; ;
22562;1132;377;361;0	696;0	308;664	497;4	080;0;403;321;0	443;0	339;663	651;3	901;0;70;395;333; ; ; ; ;
22581;1133;387;334;0	696;0	308;664	497;4	010;0;409;337;0	443;0	339;663	651;3	828;0;70;395;333; ; ; ; ;
22602;1134;395;322;0	696;0	308;664	497;4	044;0;403;322;0	443;0	339;663	651;4	070;0;70;395;333; ; ; ; ;
22621;1135;386;305;0	696;0	308;664	497;4	006;0;388;353;0	443;0	339;663	651;4	050;0;70;395;333; ; ; ; ;
22642;1136;388;297;0	697;0	308;659	589;3	987;0;390;349;0	443;0	338;667	560;4	053;0;70;395;333; ; ; ; ;
22661;1137;397;336;0	697;0	308;659	589;3	822;0;399;349;0	443;0	338;667	560;3	861;0;70;395;333; ; ; ; ;
22682;1138;403;353;0	697;0	308;659	589;3	917;0;396;351;0	444;0	338;667	560;3	884;0;70;395;333; ; ; ; ;
22700;1139;386;389;0	697;0	308;659	589;4	117;0;379;392;0	444;0	338;667	560;3	920;0; ; ; ; ; ; ; ;
22722;1140;401;360;0	697;0	308;659	589;3	923;0;408;344;0	444;0	338;667	560;4	000;0;71;385;356; ; ; ; ;
22740;1141;399;377;0	697;0	308;656	472;3	973;0;402;356;0	444;0	338;666	356;4	025;0;71;385;356; ; ; ; ;
22762;1142;395;364;0	698;0	308;656	472;4	079;0;401;352;0	444;0	338;666	356;3	855;0;71;385;356; ; ; ; ;
22780;1143;386;344;0	698;0	308;656	472;3	859;0;409;349;0	445;0	338;666	356;3	813;0;71;385;356; ; ; ; ;
22802;1144;383;393;0	698;0	308;656	472;4	205;0;397;297;0	445;0	338;666	356;3	966;0;71;385;356; ; ; ; ;
22820;1145;380;335;0	699;0	308;656	472;4	067;0;385;351;0	445;0	339;666	356;3	881;0;71;385;356; ; ; ; ;
22842;1146;379;344;0	699;0	308;661	216;4	070;0;387;339;0	446;0	339;663	430;3	884;0;71;385;356; ; ; ; ;
22860;1147;372;349;0	699;0	309;661	216;4	091;0;378;360;0	446;0	339;663	430;4	135;0;71;385;356; ; ; ; ;
22882;1148;383;391;0	699;0	309;661	216;4	147;0;402;325;0	446;0	339;663	430;4	003;0;71;385;356; ; ; ; ;
22900;1149;384;350;0	700;0	309;661	216;4	112;0;385;338;0	446;0	339;663	430;3	829;0;71;385;356; ; ; ; ;
22922;1150;380;362;0	700;0	309;661	216;3	983;0;373;368;0	447;0	339;663	430;3	905;0;71;385;356; ; ; ; ;
22940;1151;381;373;0	700;0	309;661	770;3	997;0;379;356;0	447;0	339;661	980;3	806;0;71;385;356; ; ; ; ;
22962;1152;367;355;0	700;0	309;661	770;4	189;0;397;339;0	447;0	339;661	980;3	991;0;71;385;356; ; ; ; ;
22980;1153;377;358;0	700;0	309;661	770;4	175;0;377;367;0	447;0	339;661	980;3	965;0;71;385;356; ; ; ; ;
22999;1154;368;370;0	700;0	309;661	770;4	138;0;381;386;0	447;0	339;661	980;4	112;0;71;385;356; ; ; ; ;
23019;1155;393;359;0	700;0	309;661	770;4	220;0;393;362;0	447;0	338;661	980;4	146;0;71;385;356; ; ; ; ;
23039;1156;395;361;0	700;0	309;664	094;4	220;0;384;366;0	447;0	338;663	275;4	187;0;71;385;356; ; ; ; ;
23059;1157;355;347;0	700;0	308;664	094;4	344;0;389;365;0	447;0	338;663	275;4	193;0;71;385;356; ; ; ; ;
23079;1158;391;393;0	700;0	308;664	094;4	358;0;384;387;0	447;0	338;663	275;4	061;0; ; ; ; ; ; ; ;
23099;1159;364;373;0	700;0	308;664	094;4	350;0;386;364;0	446;0	338;663	275;3	999;0; ; ; ; ; ; ; ;
23119;1160;355;396;0	700;0	308;664	094;4	416;0;384;379;0	446;0	338;663	275;3	997;0; ; ; ; ; ; ; ;
23139;1161;365;391;0	700;0	308;664	258;4	428;0;382;381;0	446;0	338;667	069;4	018;0; ; ; ; ; ; ; ;
23159;1162;391;382;0	699;0	308;664	258;4	257;0;411;355;0	446;0	338;667	069;4	153;0; ; ; ; ; ; ; ;
23179;1163;381;376;0	699;0	309;664	258;4	202;0;399;346;0	446;0	339;667	069;4	050;0; ; ; ; ; ; ; ;
23199;1164;384;377;0	699;0	309;664	258;4	314;0;414;293;0	446;0	339;667	069;4	091;0; ; ; ; ; ; ; ;
23219;1165;370;423;0	699;0	308;664	258;4	428;0;395;341;0	446;0	339;667	069;4	174;0;72;390;377; ; ; ; ;
23239;1166;367;424;0	699;0	308;662	559;4	432;0;400;325;0	446;0	339;663	636;4	114;0;72;390;377; ; ; ; ;
23259;1167;367;397;0	699;0	308;662	559;4	130;0;418;338;0	446;0	339;663	636;4	130;0;72;390;377; ; ; ; ;
23278;1168;385;380;0	699;0	308;662	559;4	167;0;403;370;0	446;0	339;663	636;3	994;0;72;390;377; ; ; ; ;
23299;1169;381;391;0	699;0	308;662	559;4	259;0;397;354;0	446;0	339;663	636;4	002;0;72;390;377; ; ; ; ;
23318;1170;383;399;0	699;0	309;662	559;4	301;0;413;349;0	446;0	339;663	636;4	019;0;72;390;377; ; ; ; ;
23338;1171;384;397;0	699;0	309;658	616;4	318;0;404;363;0	446;0	339;662	415;4	023;0;72;390;377; ; ; ; ;
23358;1172;372;401;0	699;0	309;658	616;4	188;0;397;347;0	446;0	339;662	415;3	894;0;72;390;377; ; ; ; ;
23378;1173;387;429;0	700;0	309;658	616;4	448;0;386;374;0	446;0	340;662	415;4	038;0;72;390;377; ; ; ; ;
23398;1174;382;392;0	700;0	309;658	616;4	196;0;401;346;0	447;0	340;662	415;3	894;0; ; ; ; ; ; ; ;
23418;1175;396;386;0	700;0	309;658	616;4	146;0;389;373;0	447;0	340;662	415;3	976;0; ; ; ; ; ; ; ;
23438;1176;395;385;0	700;0	309;664	228;4	244;0;396;364;0	447;0	339;662	384;4	019;0; ; ; ; ; ; ; ;
23458;1177;395;386;0	700;0	309;664	228;4	063;0;418;349;0	447;0	339;662	384;4	004;0; ; ; ; ; ; ; ;
23478;1178;386;391;0	700;0	309;664	228;4	101;0;390;394;0	447;0	339;662	384;4	056;0; ; ; ; ; ; ; ;
23498;1179;373;381;0	700;0	309;664	228;3	999;0;425;348;0	447;0	339;662	384;4	123;0;73;389;386; ; ; ; ;
23518;1180;374;385;0	700;0	309;664	228;4	087;0;405;370;0	446;0	339;662	384;3	888;0;73;389;386; ; ; ; ;
23538;1181;373;390;0	700;0	309;658	595;4	016;0;398;380;0	446;0	339;666	102;3	942;0;73;389;386; ; ; ; ;
23558;1182;391;382;0	699;0	309;658	595;4	026;0;410;369;0	446;0	339;666	102;3	952;0;73;389;386; ; ; ; ;
23578;1183;380;411;0	699;0	309;658	595;4	155;0;400;387;0	446;0	339;666	102;4	002;0;73;389;386; ; ; ; ;
23597;1184;374;403;0	699;0	308;658	595;4	061;0;414;358;0	446;0	339;666	102;3	893;0;73;389;386; ; ; ; ;
23617;1185;386;424;0	699;0	308;658	595;3	978;0;408;352;0	446;0	339;666	102;3	923;0;73;389;386; ; ; ; ;
23637;1186;385;423;0	699;0	308;661	714;4	033;0;407;357;0	446;0	339;661	601;3	892;0;73;389;386; ; ; ; ;
23657;1187;364;396;0	699;0	308;661	714;4	155;0;391;365;0	446;0	339;661	601;3	982;0;73;389;386; ; ; ; ;
23677;1188;363;412;0	699;0	308;661	714;4	089;0;387;392;0	446;0	339;661	601;4	151;0;73;389;386; ; ; ; ;
23697;1189;380;396;0	699;0	308;661	714;4	035;0;384;339;0	446;0	338;661	601;3	823;0;74;387;380; ; ; ; ;
23717;1190;383;383;0	699;0	308;661	714;3	977;0;387;387;0	446;0	338;661	601;3	818;0;74;387;380; ; ; ; ;
23737;1191;388;389;0	699;0	308;658	921;3	905;0;386;367;0	446;0	338;663	359;3	822;0;74;387;380; ; ; ; ;
23757;1192;369;409;0	699;0	308;658	921;4	278;0;393;325;0	446;0	339;663	359;3	977;0;74;387;380; ; ; ; ;
23777;1193;378;394;0	699;0	308;658	921;4	014;0;396;358;0	446;0	339;663	359;4	065;0;74;387;380; ; ; ; ;
23797;1194;390;399;0	699;0	308;658	921;4	064;0;380;371;0	446;0	339;663	359;3	887;0;74;387;380; ; ; ; ;
23817;1195;387;394;0	699;0	308;658	921;4	045;0;405;377;0	446;0	339;663	359;4	011;0;74;387;380; ; ; ; ;
23837;1196;383;392;0	699;0	309;663	710;4	100;0;405;378;0	446;0	339;668	695;4	044;0;74;387;380; ; ; ; ;
23857;1197;378;354;0	700;0	309;663	710;3	961;0;377;363;0	446;0	339;668	695;3	955;0; ; ; ; ; ; ; ;
23876;1198;365;403;0	700;0	309;663	710;4	025;0;372;385;0	446;0	339;668	695;4	142;0;75;378;379; ; ; ; ;
23897;1199;381;395;0	700;0	309;663	710;4	146;0;385;369;0	447;0	339;668	695;3	998;0;75;378;379; ; ; ; ;
23916;1200;377;386;0	700;0	309;663	710;3	994;0;382;385;0	447;0	339;668	695;4	016;0;75;378;379; ; ; ; ;
23936;1201;374;380;0	700;0	309;661	203;4	044;0;383;382;0	447;0	339;667	231;4	026;0;75;378;379; ; ; ; ;
23956;1202;387;409;0	700;0	309;661	203;4	177;0;395;367;0	447;0	339;667	231;3	867;0;75;378;379; ; ; ; ;
23976;1203;377;383;0	700;0	309;661	203;4	157;0;400;360;0	447;0	339;667	231;3	923;0;75;378;379; ; ; ; ;
23996;1204;367;357;0	701;0	309;661	203;4	028;0;386;380;0	447;0	339;667	231;3	887;0;75;378;379; ; ; ; ;
24016;1205;365;418;0	701;0	309;661	203;4	048;0;379;363;0	448;0	339;667	231;3	835;0;75;378;379; ; ; ; ;
24036;1206;360;398;0	701;0	309;662	759;4	076;0;379;365;0	448;0	339;666	861;3	850;0;75;378;379; ; ; ; ;
24056;1207;352;394;0	701;0	309;662	759;3	983;0;382;339;0	448;0	339;666	861;4	008;0;75;378;379; ; ; ; ;
24076;1208;377;441;0	701;0	308;662	759;4	172;0;375;376;0	448;0	338;666	861;3	912;0; ; ; ; ; ; ; ;
24096;1209;398;378;0	701;0	308;662	759;4	022;0;375;347;0	448;0	339;666	861;3	813;0;76;379;391; ; ; ; ;
24116;1210;370;384;0	701;0	309;662	759;3	971;0;395;387;0	448;0	339;666	861;4	066;0;76;379;391; ; ; ; ;
24136;1211;377;396;0	701;0	309;658	045;3	999;0;392;384;0	448;0	339;663	613;3	979;0;76;379;391; ; ; ; ;
24156;1212;380;403;0	701;0	309;658	045;4	039;0;377;391;0	448;0	339;663	613;4	049;0;76;379;391; ; ; ; ;
24176;1213;360;423;0	701;0	309;658	045;4	153;0;382;361;0	448;0	339;663	613;3	727;0;76;379;391; ; ; ; ;
24196;1214;381;416;0	701;0	309;658	045;4	001;0;376;371;0	448;0	339;663	613;3	935;0;76;379;391; ; ; ; ;
24215;1215;398;369;0	701;0	309;658	045;3	906;0;402;360;0	448;0	339;663	613;3	832;0;77;387;371; ; ; ; ;
24235;1216;396;371;0	701;0	309;661	814;3	935;0;404;364;0	448;0	339;662	995;3	933;0;77;387;371; ; ; ; ;
24255;1217;376;383;0	701;0	309;661	814;3	955;0;396;369;0	448;0	339;662	995;3	792;0;77;387;371; ; ; ; ;
24275;1218;379;379;0	701;0	309;661	814;4	048;0;399;329;0	448;0	339;662	995;3	935;0;77;387;371; ; ; ; ;
24295;1219;387;391;0	701;0	309;661	814;4	010;0;380;373;0	448;0	340;662	995;3	885;0;77;387;371; ; ; ; ;
24315;1220;389;394;0	701;0	309;661	814;3	941;0;380;365;0	448;0	340;662	995;3	828;0;77;387;371; ; ; ; ;
24335;1221;389;395;0	701;0	309;662	405;3	980;0;378;358;0	448;0	340;661	373;3	880;0;77;387;371; ; ; ; ;
24355;1222;377;374;0	702;0	310;662	405;3	999;0;398;350;0	448;0	340;661	373;3	809;0;77;387;371; ; ; ; ;
24375;1223;368;418;0	702;0	310;662	405;4	036;0;377;393;0	448;0	340;661	373;3	787;0; ; ; ; ; ; ; ;
24395;1224;397;416;0	702;0	310;662	405;4	071;0;396;378;0	449;0	340;661	373;3	753;0; ; ; ; ; ; ; ;
24415;1225;368;383;0	702;0	310;662	405;3	831;0;381;389;0	449;0	340;661	373;3	745;0; ; ; ; ; ; ; ;
24435;1226;377;403;0	702;0	310;664	041;3	854;0;387;380;0	449;0	340;663	702;3	749;0; ; ; ; ; ; ; ;
24455;1227;380;343;0	702;0	311;664	041;3	993;0;391;376;0	449;0	340;663	702;3	745;0; ; ; ; ; ; ; ;
24474;1228;371;337;0	702;0	311;664	041;3	990;0;394;315;0	449;0	340;663	702;3	673;0; ; ; ; ; ; ; ;
24494;1229;388;365;0	702;0	311;664	041;3	830;0;380;378;0	449;0	340;663	702;3	805;0; ; ; ; ; ; ; ;
24514;1230;389;350;0	702;0	311;664	041;3	885;0;381;346;0	448;0	340;663	702;3	580;0; ; ; ; ; ; ; ;
24534;1231;390;360;0	701;0	311;658	305;3	803;0;380;328;0	448;0	340;663	455;3	591;0; ; ; ; ; ; ; ;
24554;1232;392;416;0	701;0	311;658	305;4	052;0;401;398;0	447;0	340;663	455;3	759;0; ; ; ; ; ; ; ;
24574;1233;389;380;0	700;0	311;658	305;3	938;0;403;328;0	447;0	340;663	455;3	703;0;78;382;368; ; ; ; ;
24594;1234;376;399;0	700;0	311;658	305;4	024;0;390;334;0	446;0	340;663	455;3	811;0;78;382;368; ; ; ; ;
24614;1235;378;401;0	699;0	311;658	305;3	837;0;381;369;0	446;0	341;663	455;3	704;0;78;382;368; ; ; ; ;
24634;1236;380;401;0	699;0	311;661	332;3	849;0;376;335;0	445;0	341;661	632;3	730;0;78;382;368; ; ; ; ;
24654;1237;391;339;0	698;0	311;661	332;3	884;0;372;374;0	445;0	341;661	632;3	770;0;78;382;368; ; ; ; ;
24674;1238;384;392;0	697;0	311;661	332;3	799;0;365;371;0	444;0	341;661	632;3	870;0;78;382;368; ; ; ; ;
24694;1239;388;376;0	697;0	311;661	332;3	925;0;390;364;0	443;0	342;661	632;3	725;0;78;382;368; ; ; ; ;
24714;1240;377;403;0	696;0	311;661	332;4	108;0;397;321;0	443;0	342;661	632;3	810;0;78;382;368; ; ; ; ;
24734;1241;375;403;0	696;0	311;659	531;4	105;0;400;313;0	442;0	342;661	729;3	827;0;78;382;368; ; ; ; ;
24754;1242;394;421;0	695;0	311;659	531;4	073;0;411;364;0	442;0	342;661	729;3	967;0;79;385;378; ; ; ; ;
24774;1243;380;371;0	695;0	310;659	531;3	980;0;382;380;0	442;0	342;661	729;3	777;0;79;385;378; ; ; ; ;
24793;1244;363;391;0	694;0	310;659	531;3	892;0;386;375;0	441;0	342;661	729;3	814;0;79;385;378; ; ; ; ;
24813;1245;375;431;0	694;0	310;659	531;4	077;0;392;350;0	441;0	342;661	729;3	869;0;79;385;378; ; ; ; ;
24833;1246;366;409;0	694;0	310;663	339;4	032;0;397;352;0	441;0	342;665	985;3	798;0;79;385;378; ; ; ; ;
24853;1247;383;368;0	694;0	310;663	339;3	865;0;386;345;0	441;0	342;665	985;3	854;0;79;385;378; ; ; ; ;
24873;1248;386;381;0	694;0	310;663	339;4	001;0;402;382;0	441;0	343;665	985;3	905;0;79;385;378; ; ; ; ;
24893;1249;378;415;0	694;0	310;663	339;4	141;0;407;324;0	441;0	343;665	985;3	844;0;79;385;378; ; ; ; ;
24913;1250;378;384;0	694;0	311;663	339;3	880;0;400;347;0	442;0	343;665	985;3	758;0;79;385;378; ; ; ; ;
24933;1251;378;402;0	695;0	311;657	084;3	948;0;405;350;0	442;0	343;667	551;3	768;0;79;385;378; ; ; ; ;
24953;1252;394;388;0	695;0	311;657	084;3	869;0;377;372;0	442;0	343;667	551;3	827;0;79;385;378; ; ; ; ;
24973;1253;368;397;0	695;0	311;657	084;4	012;0;393;370;0	443;0	343;667	551;3	997;0;79;385;378; ; ; ; ;
24993;1254;378;413;0	696;0	311;657	084;4	134;0;395;388;0	443;0	343;667	551;3	851;0;79;385;378; ; ; ; ;
25013;1255;380;406;0	696;0	311;657	084;3	910;0;391;342;0	443;0	343;667	551;4	031;0;79;385;378; ; ; ; ;
25033;1256;384;414;0	696;0	311;657	407;4	018;0;389;343;0	443;0	343;666	857;3	989;0;79;385;378; ; ; ; ;
25052;1257;403;346;0	696;0	311;657	407;3	806;0;422;351;0	444;0	343;666	857;4	120;0; ; ; ; ; ; ; ;
25073;1258;375;377;0	697;0	311;657	407;3	949;0;394;341;0	444;0	342;666	857;3	755;0; ; ; ; ; ; ; ;
25092;1259;365;330;0	697;0	311;657	407;4	157;0;383;403;0	444;0	342;666	857;3	974;0; ; ; ; ; ; ; ;
25112;1260;380;363;0	697;0	311;657	407;4	054;0;430;316;0	445;0	343;666	857;4	078;0; ; ; ; ; ; ; ;
25132;1261;379;367;0	698;0	311;657	737;4	160;0;411;324;0	445;0	343;666	587;3	945;0; ; ; ; ; ; ; ;
25152;1262;369;408;0	698;0	311;657	737;4	257;0;386;359;0	445;0	343;666	587;3	701;0;80;392;384; ; ; ; ;
25172;1263;380;400;0	698;0	311;657	737;3	896;0;416;352;0	445;0	343;666	587;3	952;0;80;392;384; ; ; ; ;
25192;1264;394;416;0	699;0	311;657	737;4	001;0;385;359;0	446;0	343;666	587;3	811;0;80;392;384; ; ; ; ;
25212;1265;386;399;0	699;0	311;657	737;4	027;0;412;380;0	446;0	343;666	587;3	979;0;80;392;384; ; ; ; ;
25232;1266;391;399;0	699;0	311;663	182;4	084;0;399;381;0	446;0	343;665	783;3	936;0;80;392;384; ; ; ; ;
25252;1267;383;377;0	700;0	311;663	182;3	878;0;379;387;0	447;0	343;665	783;3	780;0;80;392;384; ; ; ; ;
25272;1268;364;412;0	700;0	311;663	182;4	075;0;374;418;0	447;0	343;665	783;3	886;0; ; ; ; ; ; ; ;
25292;1269;383;392;0	700;0	311;663	182;3	913;0;381;371;0	447;0	343;665	783;3	896;0;81;376;370; ; ; ; ;
25312;1270;358;399;0	701;0	311;663	182;4	105;0;382;351;0	448;0	343;665	783;3	944;0;81;376;370; ; ; ; ;
25332;1271;364;409;0	701;0	311;658	807;4	035;0;384;354;0	448;0	343;664	268;3	958;0;81;376;370; ; ; ; ;
25352;1272;355;360;0	702;0	311;658	807;3	969;0;392;371;0	449;0	343;664	268;3	839;0;81;376;370; ; ; ; ;
25372;1273;376;387;0	702;0	311;658	807;4	079;0;383;371;0	449;0	343;664	268;3	874;0;81;376;370; ; ; ; ;
25391;1274;396;347;0	703;0	311;658	807;3	854;0;370;356;0	450;0	343;664	268;3	782;0;81;376;370; ; ; ; ;
25411;1275;369;399;0	703;0	311;658	807;3	978;0;376;395;0	450;0	342;664	268;3	798;0; ; ; ; ; ; ; ;
25431;1276;374;388;0	704;0	311;660	854;3	990;0;369;390;0	451;0	342;668	052;3	810;0; ; ; ; ; ; ; ;
25451;1277;359;383;0	704;0	311;660	854;4	089;0;380;392;0	451;0	342;668	052;3	972;0; ; ; ; ; ; ; ;
25471;1278;346;378;0	704;0	310;660	854;3	932;0;388;368;0	451;0	341;668	052;3	875;0; ; ; ; ; ; ; ;
25491;1279;-800;-600;-1	000;-1	000;-1	000;-1	000;4;-800;-600;-1	000;-1	000;-1	000;-1	000;4; ; ; ; ; ; ; ;
25511;1280;-800;-600;-1	000;-1	000;-1	000;-1	000;4;-800;-600;-1	000;-1	000;-1	000;-1	000;4; ; ; ; ; ; ; ;
25531;1281;-800;-600;-1	000;-1	000;-1	000;-1	000;4;-800;-600;-1	000;-1	000;-1	000;-1	000;4; ; ; ; ; ; ; ;
25551;1282;-800;-600;-1	000;-1	000;-1	000;-1	000;4;-800;-600;-1	000;-1	000;-1	000;-1	000;4; ; ; ; ; ; ; ;
25571;1283;-800;-600;-1	000;-1	000;-1	000;-1	000;4;-800;-600;-1	000;-1	000;-1	000;-1	000;4; ; ; ; ; ; ; ;
25591;1284;-800;-600;-1	000;-1	000;-1	000;-1	000;4;-800;-600;-1	000;-1	000;-1	000;-1	000;4; ; ; ; ; ; ; ;
25611;1285;-800;-600;-1	000;-1	000;-1	000;-1	000;4;-800;-600;-1	000;-1	000;-1	000;-1	000;4; ; ; ; ; ; ; ;
25631;1286;-800;-600;-1	000;-1	000;-1	000;-1	000;4;-800;-600;-1	000;-1	000;-1	000;-1	000;4; ; ; ; ; ; ; ;
25650;1287;-800;-600;-1	000;-1	000;-1	000;-1	000;4;-800;-600;-1	000;-1	000;-1	000;-1	000;4; ; ; ; ; ; ; ;
25671;1288;397;421;0	704;0	308;660	854;3	842;0;354;454;0	451;0	338;668	052;3	645;0; ; ; ; ; ; ; ;
25690;1289;391;393;0	704;0	309;660	075;4	087;0;-800;-600;0	704;0	309;-1	000;-1	000;4;82;387;399; ; ; ; ;
25710;1290;391;394;0	704;0	309;659	021;4	081;0;-800;-600;0	704;0	309;-1	000;-1	000;4;82;387;399; ; ; ; ;
25730;1291;391;411;0	703;0	309;659	021;3	756;0;404;425;0	449;0	339;659	021;3	899;0;82;387;399; ; ; ; ;
25750;1292;381;425;0	702;0	309;659	021;3	835;0;392;376;0	449;0	339;659	021;3	606;0;82;387;399; ; ; ; ;
25770;1293;-800;-600;0	448;0	340;-1	000;-1	000;4;402;383;0	448;0	340;659	021;3	703;0;82;387;399; ; ; ; ;
25790;1294;389;433;0	702;0	309;659	021;3	974;0;379;376;0	448;0	340;659	021;3	671;0;82;387;399; ; ; ; ;
25810;1295;389;435;0	701;0	309;656	938;3	962;0;378;375;0	447;0	340;662	285;3	742;0;82;387;399; ; ; ; ;
25830;1296;365;393;0	701;0	309;656	938;3	847;0;377;369;0	447;0	340;662	285;3	779;0;82;387;399; ; ; ; ;
25850;1297;383;373;0	700;0	309;656	938;3	841;0;388;440;0	447;0	340;662	285;4	088;0;82;387;399; ; ; ; ;
25870;1298;376;356;0	700;0	309;656	938;3	955;0;391;389;0	446;0	340;662	285;3	767;0;83;389;401; ; ; ; ;
25890;1299;398;391;0	700;0	309;656	938;3	758;0;378;400;0	446;0	340;662	285;3	816;0;83;389;401; ; ; ; ;
25910;1300;400;375;0	699;0	309;658	099;3	783;0;384;426;0	446;0	340;660	863;3	885;0;83;389;401; ; ; ; ;
25930;1301;390;390;0	699;0	309;658	099;3	840;0;372;382;0	446;0	341;660	863;3	780;0;83;389;401; ; ; ; ;
25950;1302;398;408;0	699;0	309;658	099;3	907;0;395;403;0	445;0	341;660	863;3	908;0;83;389;401; ; ; ; ;
25969;1303;411;450;0	699;0	309;658	099;4	115;0;369;392;0	445;0	341;660	863;3	728;0;83;389;401; ; ; ; ;
25989;1304;402;352;0	699;0	309;658	099;3	716;0;398;359;0	445;0	341;660	863;3	853;0; ; ; ; ; ; ; ;
26009;1305;407;369;0	699;0	309;657	871;3	790;0;388;364;0	445;0	341;661	576;3	881;0; ; ; ; ; ; ; ;
26029;1306;372;369;0	699;0	309;657	871;3	854;0;348;313;0	445;0	340;661	576;3	534;0; ; ; ; ; ; ; ;
26049;1307;392;402;0	699;0	309;657	871;3	943;0;392;374;0	445;0	340;661	576;3	750;0; ; ; ; ; ; ; ;
26069;1308;389;404;0	699;0	309;657	871;3	861;0;383;407;0	445;0	340;661	576;3	875;0; ; ; ; ; ; ; ;
26089;1309;387;401;0	699;0	309;657	871;3	868;0;398;349;0	445;0	341;661	576;3	849;0; ; ; ; ; ; ; ;
26109;1310;384;402;0	698;0	309;656	515;3	885;0;399;392;0	445;0	341;660	653;3	818;0; ; ; ; ; ; ; ;
26129;1311;382;392;0	698;0	309;656	515;3	770;0;378;372;0	445;0	341;660	653;3	717;0; ; ; ; ; ; ; ;
26149;1312;384;402;0	698;0	309;656	515;3	797;0;377;372;0	445;0	341;660	653;3	607;0; ; ; ; ; ; ; ;
26169;1313;401;354;0	698;0	309;656	515;3	798;0;396;352;0	445;0	341;660	653;3	740;0; ; ; ; ; ; ; ;
26189;1314;388;405;0	698;0	309;656	515;3	851;0;386;366;0	445;0	341;660	653;3	629;0; ; ; ; ; ; ; ;
26209;1315;393;388;0	698;0	309;658	644;3	882;0;391;361;0	445;0	341;660	004;3	678;0; ; ; ; ; ; ; ;
26229;1316;385;446;0	699;0	309;658	644;4	299;0;396;374;0	445;0	341;660	004;3	691;0; ; ; ; ; ; ; ;
26249;1317;393;393;0	699;0	309;658	644;3	831;0;384;380;0	445;0	340;660	004;3	637;0; ; ; ; ; ; ; ;
26269;1318;392;422;0	699;0	309;658	644;4	014;0;378;393;0	445;0	340;660	004;3	719;0; ; ; ; ; ; ; ;
26289;1319;369;341;0	699;0	309;658	644;3	661;0;400;345;0	446;0	341;660	004;3	713;0;84;381;381; ; ; ; ;
26308;1320;374;332;0	699;0	309;658	887;3	666;0;392;349;0	446;0	341;659	738;3	706;0;84;381;381; ; ; ; ;
26328;1321;369;379;0	700;0	309;658	887;3	650;0;392;357;0	446;0	341;659	738;3	498;0;84;381;381; ; ; ; ;
26348;1322;373;421;0	700;0	309;658	887;3	894;0;396;366;0	447;0	341;659	738;3	767;0;84;381;381; ; ; ; ;
26368;1323;366;379;0	701;0	309;658	887;3	678;0;370;390;0	447;0	340;659	738;3	662;0;84;381;381; ; ; ; ;
26388;1324;383;391;0	701;0	309;658	887;3	602;0;381;349;0	448;0	340;659	738;3	512;0;84;381;381; ; ; ; ;
26408;1325;382;397;0	701;0	309;664	771;3	698;0;376;358;0	448;0	340;660	526;3	626;0;84;381;381; ; ; ; ;
26428;1326;387;406;0	702;0	309;664	771;3	911;0;388;369;0	448;0	339;660	526;3	486;0;84;381;381; ; ; ; ;
26448;1327;391;409;0	702;0	309;664	771;3	579;0;380;380;0	448;0	339;660	526;3	528;0;84;381;381; ; ; ; ;
26468;1328;383;417;0	702;0	309;664	771;3	725;0;380;412;0	449;0	339;660	526;3	463;0;84;381;381; ; ; ; ;
26488;1329;376;351;0	702;0	309;664	771;3	740;0;374;386;0	449;0	339;660	526;3	442;0; ; ; ; ; ; ; ;
26508;1330;375;355;0	702;0	309;659	198;3	724;0;375;394;0	449;0	339;666	179;3	472;0; ; ; ; ; ; ; ;
26528;1331;387;382;0	702;0	309;659	198;3	741;0;408;318;0	449;0	339;666	179;3	681;0; ; ; ; ; ; ; ;
26548;1332;391;373;0	702;0	309;659	198;3	660;0;411;352;0	449;0	339;666	179;3	602;0; ; ; ; ; ; ; ;
26567;1333;383;425;0	702;0	309;659	198;3	613;0;385;360;0	449;0	339;666	179;3	512;0;85;389;361; ; ; ; ;
26587;1334;389;367;0	702;0	309;659	198;3	584;0;388;370;0	449;0	339;666	179;3	467;0;85;389;361; ; ; ; ;
26607;1335;386;383;0	702;0	309;659	227;3	556;0;390;381;0	449;0	339;663	826;3	410;0;85;389;361; ; ; ; ;
26627;1336;375;342;0	702;0	309;659	227;3	530;0;381;367;0	449;0	339;663	826;3	501;0;85;389;361; ; ; ; ;
26647;1337;387;330;0	702;0	309;659	227;3	561;0;384;361;0	449;0	339;663	826;3	422;0;85;389;361; ; ; ; ;
26667;1338;406;326;0	702;0	309;659	227;3	507;0;392;380;0	449;0	339;663	826;3	534;0;85;389;361; ; ; ; ;
26687;1339;387;411;0	702;0	309;659	227;3	630;0;398;319;0	448;0	339;663	826;3	623;0;85;389;361; ; ; ; ;
26707;1340;390;409;0	701;0	309;659	631;3	643;0;403;320;0	448;0	339;659	918;3	600;0;85;389;361; ; ; ; ;
26727;1341;391;464;0	701;0	308;659	631;4	031;0;396;394;0	448;0	339;659	918;3	782;0; ; ; ; ; ; ; ;
26747;1342;386;354;0	701;0	308;659	631;3	598;0;386;395;0	448;0	339;659	918;3	628;0; ; ; ; ; ; ; ;
26767;1343;393;358;0	701;0	308;659	631;3	549;0;366;276;0	448;0	339;659	918;3	506;0; ; ; ; ; ; ; ;
26787;1344;373;350;0	701;0	309;659	631;3	561;0;399;382;0	448;0	339;659	918;3	730;0;86;392;373; ; ; ; ;
26807;1345;372;351;0	701;0	309;658	222;3	565;0;388;349;0	448;0	339;661	780;3	628;0;86;392;373; ; ; ; ;
26827;1346;371;368;0	701;0	309;658	222;3	706;0;405;352;0	448;0	339;661	780;3	469;0;86;392;373; ; ; ; ;
26847;1347;376;389;0	701;0	309;658	222;3	598;0;408;370;0	448;0	339;661	780;3	793;0;86;392;373; ; ; ; ;
26867;1348;384;429;0	701;0	309;658	222;3	960;0;378;344;0	448;0	339;661	780;3	793;0;86;392;373; ; ; ; ;
26886;1349;397;373;0	701;0	309;658	222;3	747;0;413;384;0	448;0	339;661	780;3	891;0;86;392;373; ; ; ; ;
26906;1350;404;394;0	702;0	309;659	136;3	792;0;407;378;0	448;0	339;663	673;3	934;0;86;392;373; ; ; ; ;
26926;1351;380;367;0	702;0	309;659	136;3	718;0;378;370;0	449;0	339;663	673;3	786;0; ; ; ; ; ; ; ;
26946;1352;401;425;0	702;0	309;659	136;3	974;0;391;382;0	449;0	339;663	673;3	749;0; ; ; ; ; ; ; ;
26966;1353;401;399;0	702;0	309;659	136;3	942;0;379;444;0	449;0	339;663	673;4	013;0; ; ; ; ; ; ; ;
26986;1354;374;396;0	702;0	309;659	136;3	967;0;386;371;0	449;0	339;663	673;3	637;0; ; ; ; ; ; ; ;
27006;1355;383;393;0	702;0	309;658	364;3	950;0;390;394;0	449;0	339;661	838;3	663;0; ; ; ; ; ; ; ;
27026;1356;389;376;0	702;0	309;658	364;3	787;0;389;367;0	449;0	339;661	838;3	818;0; ; ; ; ; ; ; ;
27046;1357;394;449;0	702;0	310;658	364;4	104;0;392;443;0	449;0	339;661	838;3	647;0; ; ; ; ; ; ; ;
27066;1358;405;468;0	702;0	310;658	364;4	105;0;417;418;0	449;0	340;661	838;3	711;0; ; ; ; ; ; ; ;
27086;1359;398;453;0	702;0	310;658	364;3	852;0;421;378;0	449;0	339;661	838;3	839;0; ; ; ; ; ; ; ;
27106;1360;402;462;0	702;0	310;657	445;4	011;0;424;412;0	449;0	339;660	504;3	764;0; ; ; ; ; ; ; ;
27126;1361;416;435;0	702;0	310;657	445;3	764;0;406;385;0	449;0	339;660	504;3	593;0; ; ; ; ; ; ; ;
27146;1362;382;473;0	702;0	310;657	445;3	980;0;404;448;0	449;0	339;660	504;3	726;0; ; ; ; ; ; ; ;
27165;1363;400;435;0	702;0	310;657	445;3	948;0;397;449;0	449;0	339;660	504;3	731;0; ; ; ; ; ; ; ;
27185;1364;403;442;0	701;0	310;657	445;3	807;0;384;429;0	448;0	339;660	504;3	552;0; ; ; ; ; ; ; ;
27205;1365;407;449;0	701;0	309;661	500;3	935;0;380;421;0	448;0	339;662	333;3	626;0; ; ; ; ; ; ; ;
27225;1366;359;457;0	701;0	309;661	500;4	047;0;400;387;0	448;0	339;662	333;3	638;0; ; ; ; ; ; ; ;
27245;1367;378;389;0	701;0	308;661	500;3	755;0;409;350;0	448;0	338;662	333;3	814;0; ; ; ; ; ; ; ;
27265;1368;383;364;0	701;0	308;661	500;3	851;0;380;394;0	448;0	339;662	333;3	813;0; ; ; ; ; ; ; ;
27285;1369;383;411;0	701;0	308;661	500;4	125;0;394;351;0	448;0	339;662	333;3	702;0; ; ; ; ; ; ; ;
27305;1370;386;410;0	701;0	308;661	342;4	009;0;390;366;0	448;0	339;662	377;3	796;0; ; ; ; ; ; ; ;
27325;1371;360;392;0	701;0	308;661	342;3	906;0;353;271;0	448;0	339;662	377;3	559;0; ; ; ; ; ; ; ;
27345;1372;381;402;0	701;0	308;661	342;4	038;0;380;376;0	448;0	339;662	377;3	649;0; ; ; ; ; ; ; ;
27365;1373;376;404;0	701;0	309;661	342;3	880;0;388;371;0	448;0	339;662	377;3	748;0; ; ; ; ; ; ; ;
27385;1374;363;369;0	702;0	309;661	342;3	863;0;385;387;0	449;0	339;662	377;3	684;0; ; ; ; ; ; ; ;
27405;1375;373;374;0	702;0	309;659	198;3	874;0;386;389;0	449;0	339;662	887;3	732;0; ; ; ; ; ; ; ;
27425;1376;390;421;0	702;0	309;659	198;4	080;0;390;393;0	449;0	339;662	887;3	729;0; ; ; ; ; ; ; ;
27445;1377;384;378;0	702;0	309;659	198;3	710;0;388;351;0	449;0	339;662	887;3	711;0; ; ; ; ; ; ; ;
27465;1378;393;459;0	702;0	309;659	198;4	075;0;408;356;0	449;0	339;662	887;3	884;0; ; ; ; ; ; ; ;
27484;1379;383;410;0	702;0	309;659	198;3	898;0;408;361;0	449;0	339;662	887;3	855;0; ; ; ; ; ; ; ;
27504;1380;385;408;0	702;0	309;658	275;3	784;0;406;368;0	449;0	339;660	591;3	813;0; ; ; ; ; ; ; ;
27524;1381;382;366;0	702;0	309;658	275;3	870;0;388;371;0	449;0	339;660	591;3	735;0; ; ; ; ; ; ; ;
27544;1382;398;432;0	702;0	309;658	275;4	160;0;390;403;0	448;0	339;660	591;3	780;0; ; ; ; ; ; ; ;
27564;1383;369;406;0	701;0	309;658	275;3	985;0;409;357;0	448;0	338;660	591;3	961;0; ; ; ; ; ; ; ;
27584;1384;383;423;0	701;0	308;658	275;4	259;0;391;401;0	448;0	338;660	591;3	718;0;87;381;383; ; ; ; ;
27604;1385;383;408;0	701;0	308;662	164;4	258;0;396;381;0	448;0	338;664	343;3	805;0;87;381;383; ; ; ; ;
27624;1386;373;418;0	701;0	308;662	164;3	977;0;401;348;0	448;0	338;664	343;3	815;0;87;381;383; ; ; ; ;
27644;1387;378;404;0	700;0	308;662	164;3	921;0;366;371;0	447;0	338;664	343;3	834;0;87;381;383; ; ; ; ;
27664;1388;369;375;0	700;0	308;662	164;3	885;0;377;383;0	447;0	338;664	343;3	853;0;87;381;383; ; ; ; ;
27684;1389;387;408;0	700;0	308;662	164;3	989;0;398;364;0	447;0	338;664	343;3	842;0;87;381;383; ; ; ; ;
27704;1390;388;401;0	700;0	308;661	229;3	947;0;383;365;0	447;0	338;665	451;3	858;0;87;381;383; ; ; ; ;
27724;1391;374;396;0	700;0	308;661	229;3	943;0;390;361;0	447;0	339;665	451;3	867;0;87;381;383; ; ; ; ;
27744;1392;376;369;0	700;0	308;661	229;3	920;0;385;378;0	447;0	339;665	451;3	944;0;87;381;383; ; ; ; ;
27763;1393;381;430;0	700;0	308;661	229;4	235;0;370;334;0	447;0	339;665	451;3	893;0;87;381;383; ; ; ; ;
27783;1394;376;379;0	700;0	308;661	229;4	001;0;411;334;0	447;0	339;665	451;3	891;0; ; ; ; ; ; ; ;
27803;1395;378;400;0	700;0	308;663	835;4	089;0;406;336;0	447;0	339;663	282;3	876;0; ; ; ; ; ; ; ;
27823;1396;365;415;0	700;0	308;663	835;4	050;0;369;365;0	447;0	339;663	282;3	874;0; ; ; ; ; ; ; ;
27843;1397;370;379;0	700;0	308;663	835;4	024;0;385;371;0	447;0	339;663	282;3	901;0; ; ; ; ; ; ; ;
27863;1398;366;348;0	701;0	309;663	835;3	970;0;375;360;0	448;0	339;663	282;3	831;0; ; ; ; ; ; ; ;
27883;1399;396;370;0	701;0	309;663	835;3	940;0;404;380;0	448;0	339;663	282;3	907;0; ; ; ; ; ; ; ;
27903;1400;401;358;0	701;0	309;661	208;3	894;0;407;377;0	448;0	339;665	019;3	895;0; ; ; ; ; ; ; ;
27923;1401;366;397;0	701;0	309;661	208;3	970;0;394;377;0	448;0	339;665	019;4	012;0;88;384;381; ; ; ; ;
27943;1402;359;384;0	701;0	309;661	208;4	016;0;390;405;0	448;0	339;665	019;3	824;0;88;384;381; ; ; ; ;
27963;1403;377;402;0	701;0	309;661	208;4	008;0;396;353;0	448;0	339;665	019;3	893;0;88;384;381; ; ; ; ;
27983;1404;389;413;0	701;0	309;661	208;4	143;0;388;369;0	448;0	339;665	019;3	924;0;88;384;381; ; ; ; ;
28003;1405;391;413;0	701;0	309;660	345;4	173;0;389;368;0	448;0	339;666	808;3	850;0;88;384;381; ; ; ; ;
28023;1406;363;387;0	700;0	309;660	345;4	284;0;396;367;0	447;0	339;666	808;3	834;0;88;384;381; ; ; ; ;
28043;1407;385;410;0	700;0	308;660	345;3	923;0;387;326;0	447;0	339;666	808;3	960;0;88;384;381; ; ; ; ;
28062;1408;374;419;0	700;0	308;660	345;4	315;0;403;324;0	447;0	339;666	808;3	788;0;88;384;381; ; ; ; ;
28082;1409;379;393;0	700;0	308;660	345;4	212;0;401;413;0	447;0	339;666	808;4	076;0; ; ; ; ; ; ; ;
28102;1410;373;405;0	700;0	308;664	714;4	149;0;401;397;0	447;0	339;665	329;4	048;0; ; ; ; ; ; ; ;
28122;1411;373;410;0	700;0	308;664	714;4	163;0;384;328;0	447;0	339;665	329;3	936;0;89;386;378; ; ; ; ;
28142;1412;385;378;0	700;0	308;664	714;4	081;0;382;384;0	447;0	339;665	329;3	867;0;89;386;378; ; ; ; ;
28162;1413;368;438;0	700;0	308;664	714;4	130;0;412;355;0	447;0	339;665	329;4	055;0;89;386;378; ; ; ; ;
28182;1414;367;396;0	700;0	308;664	714;4	196;0;421;345;0	447;0	339;665	329;3	862;0;89;386;378; ; ; ; ;
28202;1415;370;399;0	700;0	309;658	768;4	134;0;429;368;0	447;0	339;663	744;3	915;0;89;386;378; ; ; ; ;
28222;1416;349;369;0	700;0	309;658	768;4	184;0;396;385;0	447;0	339;663	744;3	860;0;89;386;378; ; ; ; ;
28242;1417;365;364;0	699;0	308;658	768;4	136;0;397;366;0	446;0	339;663	744;3	862;0;89;386;378; ; ; ; ;
28262;1418;366;427;0	699;0	308;658	768;4	267;0;398;381;0	446;0	339;663	744;3	924;0; ; ; ; ; ; ; ;
28282;1419;370;394;0	699;0	308;658	768;4	032;0;399;341;0	446;0	339;663	744;3	905;0; ; ; ; ; ; ; ;
28302;1420;371;407;0	699;0	308;662	100;4	047;0;397;339;0	446;0	339;662	145;3	916;0; ; ; ; ; ; ; ;
28322;1421;391;432;0	699;0	308;662	100;4	249;0;402;355;0	446;0	339;662	145;3	869;0; ; ; ; ; ; ; ;
28342;1422;376;361;0	699;0	309;662	100;3	948;0;394;347;0	446;0	340;662	145;3	957;0; ; ; ; ; ; ; ;
28362;1423;374;412;0	699;0	309;662	100;4	220;0;380;392;0	446;0	340;662	145;4	121;0;90;387;394; ; ; ; ;
28381;1424;380;384;0	699;0	309;662	100;4	019;0;380;387;0	446;0	340;662	145;3	743;0;90;387;394; ; ; ; ;
28402;1425;381;410;0	699;0	309;660	872;4	126;0;379;380;0	446;0	340;663	686;3	826;0;90;387;394; ; ; ; ;
28421;1426;391;383;0	699;0	309;660	872;3	891;0;392;419;0	446;0	340;663	686;3	841;0;90;387;394; ; ; ; ;
28442;1427;371;421;0	699;0	309;660	872;4	089;0;417;362;0	446;0	340;663	686;3	879;0;90;387;394; ; ; ; ;
28461;1428;385;389;0	699;0	309;660	872;4	006;0;393;384;0	446;0	340;663	686;3	787;0;90;387;394; ; ; ; ;
28482;1429;371;415;0	699;0	309;660	872;3	959;0;411;391;0	446;0	340;663	686;3	744;0;90;387;394; ; ; ; ;
28501;1430;376;399;0	699;0	309;664	846;4	066;0;403;398;0	446;0	340;665	076;3	739;0;90;387;394; ; ; ; ;
28522;1431;379;368;0	698;0	309;664	846;4	022;0;390;358;0	446;0	340;665	076;3	852;0;91;388;378; ; ; ; ;
28541;1432;388;394;0	698;0	309;664	846;4	083;0;413;368;0	446;0	340;665	076;3	882;0;91;388;378; ; ; ; ;
28562;1433;377;404;0	698;0	309;664	846;3	964;0;385;388;0	445;0	340;665	076;3	914;0;91;388;378; ; ; ; ;
28581;1434;377;379;0	698;0	309;664	846;4	107;0;379;370;0	445;0	340;665	076;3	784;0;91;388;378; ; ; ; ;
28602;1435;380;399;0	698;0	309;660	531;4	050;0;383;381;0	445;0	340;661	612;3	783;0;91;388;378; ; ; ; ;
28621;1436;379;414;0	698;0	309;660	531;3	899;0;377;371;0	445;0	340;661	612;3	822;0;91;388;378; ; ; ; ;
28642;1437;392;389;0	698;0	309;660	531;4	000;0;399;374;0	445;0	340;661	612;3	775;0;91;388;378; ; ; ; ;
28660;1438;367;358;0	697;0	309;660	531;3	999;0;379;368;0	445;0	340;661	612;3	918;0;91;388;378; ; ; ; ;
28683;1439;378;375;0	697;0	309;660	531;3	973;0;422;361;0	445;0	340;661	612;3	755;0;91;388;378; ; ; ; ;
28700;1440;379;357;0	697;0	309;663	032;3	978;0;424;360;0	444;0	340;662	039;3	798;0;91;388;378; ; ; ; ;
28722;1441;382;412;0	697;0	309;663	032;4	059;0;416;355;0	444;0	340;662	039;3	875;0;91;388;378; ; ; ; ;
28740;1442;394;395;0	697;0	309;663	032;4	052;0;366;427;0	444;0	340;662	039;3	958;0;92;386;400; ; ; ; ;
28762;1443;377;392;0	697;0	309;663	032;3	771;0;388;386;0	444;0	340;662	039;3	789;0;92;386;400; ; ; ; ;
28780;1444;387;409;0	696;0	309;663	032;3	886;0;382;401;0	444;0	340;662	039;3	768;0;92;386;400; ; ; ; ;
28802;1445;390;401;0	696;0	309;659	993;3	781;0;380;375;0	444;0	340;665	248;3	797;0;92;386;400; ; ; ; ;
28820;1446;381;406;0	696;0	309;659	993;4	067;0;380;387;0	443;0	340;665	248;3	863;0;92;386;400; ; ; ; ;
28842;1447;379;408;0	696;0	309;659	993;3	984;0;382;389;0	443;0	340;665	248;4	091;0;92;386;400; ; ; ; ;
28860;1448;386;440;0	696;0	309;659	993;4	060;0;380;396;0	443;0	340;665	248;4	017;0;92;386;400; ; ; ; ;
28880;1449;389;388;0	696;0	309;659	993;3	864;0;402;401;0	443;0	340;665	248;3	837;0;92;386;400; ; ; ; ;
28900;1450;391;397;0	696;0	309;657	369;3	835;0;404;404;0	443;0	340;666	187;3	936;0;92;386;400; ; ; ; ;
28920;1451;389;410;0	696;0	309;657	369;3	869;0;384;414;0	443;0	340;666	187;3	931;0;92;386;400; ; ; ; ;
28939;1452;375;393;0	696;0	309;657	369;3	926;0;392;350;0	443;0	340;666	187;3	725;0; ; ; ; ; ; ; ;
28960;1453;375;395;0	696;0	309;657	369;3	906;0;392;421;0	443;0	340;666	187;3	828;0; ; ; ; ; ; ; ;
28979;1454;369;408;0	696;0	309;657	369;3	919;0;396;376;0	443;0	340;666	187;3	828;0; ; ; ; ; ; ; ;
28999;1455;368;396;0	696;0	308;662	522;3	940;0;399;360;0	443;0	340;665	458;3	824;0; ; ; ; ; ; ; ;
29019;1456;379;408;0	696;0	308;662	522;3	942;0;427;348;0	444;0	340;665	458;4	067;0; ; ; ; ; ; ; ;
29039;1457;373;384;0	696;0	308;662	522;3	864;0;396;378;0	444;0	339;665	458;3	815;0; ; ; ; ; ; ; ;
29059;1458;380;438;0	696;0	308;662	522;4	204;0;397;384;0	444;0	339;665	458;3	765;0;93;382;397; ; ; ; ;
29079;1459;380;413;0	697;0	308;662	522;4	083;0;389;375;0	444;0	339;665	458;3	854;0;93;382;397; ; ; ; ;
29099;1460;380;417;0	697;0	308;659	981;4	126;0;385;377;0	444;0	339;664	096;3	842;0;93;382;397; ; ; ; ;
29119;1461;377;408;0	697;0	308;659	981;3	963;0;385;381;0	444;0	339;664	096;3	789;0;93;382;397; ; ; ; ;
29139;1462;384;412;0	697;0	308;659	981;4	020;0;370;373;0	444;0	339;664	096;3	828;0;93;382;397; ; ; ; ;
29159;1463;387;412;0	697;0	308;659	981;3	775;0;401;376;0	444;0	339;664	096;3	837;0;93;382;397; ; ; ; ;
29179;1464;379;422;0	697;0	308;659	981;3	945;0;400;371;0	444;0	340;664	096;3	740;0;93;382;397; ; ; ; ;
29199;1465;382;424;0	697;0	308;662	057;3	922;0;398;371;0	444;0	340;664	826;3	762;0;93;382;397; ; ; ; ;
29219;1466;384;410;0	697;0	308;662	057;3	862;0;379;370;0	444;0	340;664	826;3	911;0;93;382;397; ; ; ; ;
29239;1467;373;399;0	697;0	308;662	057;3	966;0;374;381;0	444;0	340;664	826;3	733;0;93;382;397; ; ; ; ;
29258;1468;383;426;0	697;0	308;662	057;4	056;0;390;370;0	444;0	340;664	826;3	746;0;93;382;397; ; ; ; ;
29278;1469;374;420;0	697;0	308;662	057;3	999;0;375;403;0	444;0	340;664	826;3	683;0;93;382;397; ; ; ; ;
29298;1470;372;424;0	697;0	309;659	200;4	023;0;376;409;0	445;0	340;664	130;3	668;0;93;382;397; ; ; ; ;
29318;1471;386;371;0	698;0	309;659	200;4	112;0;387;394;0	445;0	340;664	130;3	791;0; ; ; ; ; ; ; ;
29338;1472;372;390;0	698;0	309;659	200;4	038;0;381;391;0	445;0	340;664	130;4	053;0; ; ; ; ; ; ; ;
29358;1473;376;390;0	698;0	309;659	200;3	864;0;367;368;0	445;0	340;664	130;3	689;0; ; ; ; ; ; ; ;
29378;1474;363;407;0	699;0	309;659	200;3	938;0;378;407;0	446;0	340;664	130;3	996;0; ; ; ; ; ; ; ;
29398;1475;360;410;0	699;0	309;660	726;3	855;0;373;403;0	446;0	340;662	641;3	848;0; ; ; ; ; ; ; ;
29418;1476;379;370;0	699;0	309;660	726;3	891;0;381;384;0	446;0	340;662	641;3	746;0; ; ; ; ; ; ; ;
29438;1477;361;415;0	699;0	309;660	726;4	009;0;369;341;0	446;0	340;662	641;3	985;0; ; ; ; ; ; ; ;
29458;1478;375;424;0	699;0	309;660	726;3	911;0;391;382;0	446;0	340;662	641;3	962;0;94;371;383; ; ; ; ;
29478;1479;375;381;0	700;0	309;660	726;3	733;0;413;373;0	447;0	340;662	641;3	853;0;94;371;383; ; ; ; ;
29498;1480;370;408;0	700;0	309;659	723;3	749;0;417;361;0	447;0	340;662	185;3	973;0;94;371;383; ; ; ; ;
29518;1481;381;411;0	700;0	309;659	723;3	910;0;372;372;0	447;0	340;662	185;3	829;0;94;371;383; ; ; ; ;
29537;1482;362;367;0	700;0	309;659	723;4	026;0;-800;-600;0	700;0	309;-1	000;-1	000;4;94;371;383; ; ; ; ;
29557;1483;353;391;0	700;0	309;659	723;3	946;0;378;374;0	447;0	340;662	185;3	766;0;94;371;383; ; ; ; ;
29577;1484;375;408;0	700;0	309;659	723;4	090;0;364;379;0	447;0	340;662	185;3	862;0;94;371;383; ; ; ; ;
29597;1485;362;392;0	700;0	309;659	172;4	081;0;364;374;0	447;0	339;667	155;3	890;0;94;371;383; ; ; ; ;
29617;1486;354;429;0	700;0	308;659	172;4	419;0;343;345;0	447;0	339;667	155;3	800;0;94;371;383; ; ; ; ;
29637;1487;312;361;0	700;0	308;659	172;3	896;0;326;393;0	447;0	339;667	155;4	020;0;95;305;372; ; ; ; ;
29657;1488;328;393;0	700;0	308;659	172;3	797;0;331;354;0	447;0	339;667	155;3	888;0;95;305;372; ; ; ; ;
29677;1489;326;359;0	700;0	308;659	172;3	918;0;311;359;0	447;0	339;667	155;3	868;0;95;305;372; ; ; ; ;
29697;1490;325;366;0	700;0	308;661	372;3	905;0;308;367;0	447;0	339;663	604;3	828;0;95;305;372; ; ; ; ;
29717;1491;303;367;0	700;0	308;661	372;3	848;0;319;383;0	447;0	339;663	604;4	031;0;95;305;372; ; ; ; ;
29737;1492;303;378;0	700;0	308;661	372;3	938;0;305;334;0	448;0	339;663	604;3	966;0;95;305;372; ; ; ; ;
29757;1493;286;365;0	700;0	308;661	372;3	951;0;300;381;0	448;0	339;663	604;3	973;0;95;305;372; ; ; ; ;
29777;1494;280;394;0	700;0	308;661	372;4	168;0;293;390;0	448;0	339;663	604;4	120;0;95;305;372; ; ; ; ;
29797;1495;274;397;0	701;0	309;659	255;4	230;0;292;376;0	448;0	339;666	454;4	114;0;95;305;372; ; ; ; ;
29817;1496;221;364;0	701;0	309;659	255;4	130;0;242;338;0	449;0	340;666	454;3	931;0; ; ; ; ; ; ; ;
29837;1497;239;415;0	701;0	309;659	255;4	212;0;239;400;0	449;0	340;666	454;3	873;0; ; ; ; ; ; ; ;
29856;1498;248;368;0	701;0	309;659	255;4	042;0;219;367;0	449;0	340;666	454;3	954;0;96;228;392; ; ; ; ;
29876;1499;239;393;0	702;0	309;659	255;4	097;0;236;356;0	449;0	340;666	454;3	907;0;96;228;392; ; ; ; ;
29896;1500;239;410;0	702;0	309;657	794;4	085;0;235;384;0	449;0	340;662	105;3	872;0;96;228;392; ; ; ; ;
29916;1501;228;411;0	702;0	309;657	794;3	944;0;237;386;0	449;0	339;662	105;4	004;0;96;228;392; ; ; ; ;
29936;1502;210;403;0	702;0	309;657	794;3	978;0;228;407;0	449;0	339;662	105;4	139;0;96;228;392; ; ; ; ;
29956;1503;218;418;0	702;0	309;657	794;3	836;0;209;357;0	449;0	339;662	105;3	903;0;96;228;392; ; ; ; ;
29976;1504;223;416;0	702;0	309;657	794;3	808;0;235;422;0	449;0	339;662	105;3	934;0; ; ; ; ; ; ; ;
29996;1505;225;416;0	702;0	309;658	280;3	782;0;226;411;0	450;0	339;661	685;3	934;0; ; ; ; ; ; ; ;
30016;1506;199;402;0	702;0	309;658	280;3	829;0;203;417;0	450;0	339;661	685;3	844;0; ; ; ; ; ; ; ;
30036;1507;191;368;0	702;0	309;658	280;4	006;0;206;428;0	450;0	339;661	685;3	926;0; ; ; ; ; ; ; ;
30056;1508;181;383;0	702;0	309;658	280;3	892;0;197;374;0	450;0	339;661	685;3	985;0; ; ; ; ; ; ; ;
30076;1509;210;412;0	702;0	309;658	280;3	855;0;201;422;0	450;0	339;661	685;3	878;0;97;216;431; ; ; ; ;
30096;1510;206;401;0	702;0	309;657	021;3	910;0;200;415;0	450;0	339;660	495;3	930;0;97;216;431; ; ; ; ;
30116;1511;200;435;0	702;0	309;657	021;3	895;0;197;417;0	450;0	340;660	495;4	010;0;97;216;431; ; ; ; ;
30135;1512;193;411;0	703;0	309;657	021;3	862;0;200;411;0	450;0	340;660	495;3	928;0;97;216;431; ; ; ; ;
30155;1513;216;447;0	702;0	309;657	021;3	839;0;226;402;0	450;0	340;660	495;3	928;0;97;216;431; ; ; ; ;
30175;1514;223;447;0	702;0	309;657	021;3	774;0;226;413;0	449;0	340;660	495;3	933;0;97;216;431; ; ; ; ;
30195;1515;227;444;0	702;0	309;660	143;3	759;0;226;409;0	449;0	340;661	625;3	942;0;97;216;431; ; ; ; ;
30215;1516;202;445;0	702;0	309;660	143;4	154;0;227;431;0	449;0	340;661	625;4	069;0;97;216;431; ; ; ; ;
30235;1517;224;446;0	702;0	309;660	143;3	867;0;243;472;0	449;0	340;661	625;4	024;0;97;216;431; ; ; ; ;
30255;1518;230;439;0	703;0	309;660	143;3	897;0;220;447;0	450;0	340;661	625;4	145;0;97;216;431; ; ; ; ;
30275;1519;214;449;0	703;0	309;660	143;3	853;0;229;433;0	450;0	340;661	625;3	942;0;97;216;431; ; ; ; ;
30295;1520;214;448;0	703;0	309;660	733;3	862;0;231;446;0	450;0	340;662	462;3	960;0;97;216;431; ; ; ; ;
30315;1521;198;446;0	703;0	310;660	733;3	979;0;221;451;0	450;0	340;662	462;3	936;0;97;216;431; ; ; ; ;
30335;1522;194;420;0	704;0	310;660	733;3	790;0;232;422;0	451;0	340;662	462;3	889;0;97;216;431; ; ; ; ;
30355;1523;228;441;0	704;0	310;660	733;4	183;0;214;400;0	451;0	340;662	462;3	891;0;97;216;431; ; ; ; ;
30375;1524;223;447;0	704;0	310;660	733;3	884;0;241;459;0	451;0	340;662	462;4	027;0;98;229;438; ; ; ; ;
30395;1525;232;440;0	705;0	310;660	167;3	876;0;240;439;0	452;0	340;662	037;4	009;0;98;229;438; ; ; ; ;
30415;1526;233;448;0	705;0	310;660	167;3	898;0;228;447;0	452;0	340;662	037;4	047;0;98;229;438; ; ; ; ;
30435;1527;226;469;0	705;0	310;660	167;3	876;0;233;457;0	452;0	340;662	037;3	865;0;98;229;438; ; ; ; ;
30454;1528;221;436;0	705;0	310;660	167;3	759;0;235;445;0	452;0	340;662	037;3	893;0;98;229;438; ; ; ; ;
30474;1529;210;438;0	705;0	310;660	167;3	769;0;245;401;0	452;0	340;662	037;3	851;0;98;229;438; ; ; ; ;
30494;1530;204;438;0	705;0	310;661	034;3	784;0;248;399;0	452;0	340;661	939;3	855;0;98;229;438; ; ; ; ;
30514;1531;219;447;0	705;0	310;661	034;3	983;0;228;450;0	452;0	340;661	939;3	810;0; ; ; ; ; ; ; ;
30534;1532;252;453;0	705;0	310;661	034;3	835;0;243;458;0	452;0	340;661	939;4	005;0; ; ; ; ; ; ; ;
30554;1533;197;426;0	705;0	310;661	034;3	820;0;225;435;0	452;0	340;661	939;3	891;0; ; ; ; ; ; ; ;
30574;1534;218;445;0	704;0	310;661	034;3	827;0;259;429;0	452;0	340;661	939;3	773;0; ; ; ; ; ; ; ;
30594;1535;224;443;0	704;0	310;658	660;3	806;0;258;423;0	452;0	340;661	444;3	837;0; ; ; ; ; ; ; ;
30614;1536;199;451;0	704;0	310;658	660;3	819;0;222;407;0	451;0	340;661	444;3	768;0;99;226;423; ; ; ; ;
30634;1537;229;432;0	704;0	309;658	660;3	764;0;225;423;0	451;0	339;661	444;3	778;0;99;226;423; ; ; ; ;
30654;1538;212;414;0	704;0	309;658	660;3	574;0;237;423;0	451;0	339;661	444;3	649;0;99;226;423; ; ; ; ;
30674;1539;219;435;0	704;0	309;658	660;3	568;0;230;416;0	451;0	340;661	444;3	746;0;99;226;423; ; ; ; ;
30694;1540;208;429;0	703;0	309;660	806;3	574;0;231;422;0	451;0	340;664	169;3	732;0;99;226;423; ; ; ; ;
30714;1541;221;434;0	703;0	309;660	806;3	698;0;203;432;0	451;0	340;664	169;3	624;0;99;226;423; ; ; ; ;
30733;1542;232;449;0	703;0	309;660	806;3	736;0;230;414;0	450;0	340;664	169;3	855;0;99;226;423; ; ; ; ;
30753;1543;216;433;0	703;0	309;660	806;3	570;0;237;416;0	450;0	340;664	169;3	734;0;99;226;423; ; ; ; ;
30773;1544;225;439;0	703;0	310;660	806;3	712;0;238;408;0	450;0	340;664	169;3	949;0;99;226;423; ; ; ; ;
30793;1545;227;443;0	703;0	310;660	291;3	688;0;238;410;0	450;0	340;660	783;3	920;0;99;226;423; ; ; ; ;
30813;1546;220;412;0	703;0	310;660	291;3	659;0;252;392;0	450;0	340;660	783;3	715;0;99;226;423; ; ; ; ;
30833;1547;221;410;0	703;0	310;660	291;3	610;0;225;455;0	450;0	340;660	783;3	682;0; ; ; ; ; ; ; ;
30853;1548;219;406;0	703;0	310;660	291;3	603;0;219;405;0	450;0	340;660	783;3	654;0; ; ; ; ; ; ; ;
30873;1549;226;445;0	703;0	310;660	291;3	716;0;223;445;0	450;0	340;660	783;3	621;0; ; ; ; ; ; ; ;
30893;1550;228;448;0	703;0	310;657	109;3	678;0;221;422;0	450;0	340;665	238;3	614;0; ; ; ; ; ; ; ;
30913;1551;224;433;0	703;0	310;657	109;3	697;0;221;441;0	450;0	340;665	238;3	891;0; ; ; ; ; ; ; ;
30933;1552;227;441;0	703;0	310;657	109;3	611;0;224;370;0	450;0	340;665	238;3	767;0; ; ; ; ; ; ; ;
30953;1553;212;412;0	703;0	310;657	109;3	530;0;237;410;0	450;0	340;665	238;3	651;0; ; ; ; ; ; ; ;
30973;1554;216;403;0	703;0	310;657	109;3	634;0;234;425;0	450;0	340;665	238;3	647;0; ; ; ; ; ; ; ;
30993;1555;212;394;0	703;0	310;657	967;3	619;0;234;401;0	450;0	340;661	177;3	622;0; ; ; ; ; ; ; ;
31013;1556;182;393;0	703;0	310;657	967;3	764;0;217;411;0	450;0	340;661	177;3	648;0; ; ; ; ; ; ; ;
31032;1557;239;439;0	703;0	310;657	967;3	677;0;213;409;0	450;0	340;661	177;3	566;0;100;236;405; ; ; ; ;
31052;1558;238;411;0	703;0	310;657	967;3	548;0;215;396;0	450;0	340;661	177;3	636;0;100;236;405; ; ; ; ;
31072;1559;227;431;0	703;0	310;657	967;3	702;0;260;378;0	450;0	340;661	177;3	869;0;100;236;405; ; ; ; ;
31092;1560;222;419;0	703;0	310;657	410;3	665;0;259;366;0	450;0	340;667	379;3	899;0;100;236;405; ; ; ; ;
31112;1561;214;411;0	703;0	310;657	410;3	688;0;243;401;0	450;0	340;667	379;3	792;0;100;236;405; ; ; ; ;
31132;1562;237;410;0	703;0	310;657	410;3	638;0;244;436;0	450;0	340;667	379;3	708;0;100;236;405; ; ; ; ;
31152;1563;370;396;0	701;0	310;657	410;3	653;0;384;404;0	448;0	340;667	379;3	917;0; ; ; ; ; ; ; ;
31172;1564;393;445;0	700;0	309;657	410;3	952;0;391;423;0	447;0	340;667	379;3	662;0;101;393;423; ; ; ; ;
31192;1565;414;438;0	700;0	309;664	378;3	993;0;400;437;0	447;0	340;663	142;3	694;0;101;393;423; ; ; ; ;
31212;1566;392;401;0	700;0	309;664	378;3	732;0;393;430;0	447;0	340;663	142;3	732;0;101;393;423; ; ; ; ;
31232;1567;391;414;0	700;0	309;664	378;3	823;0;393;404;0	447;0	340;663	142;3	622;0;101;393;423; ; ; ; ;
31252;1568;401;397;0	700;0	309;664	378;3	697;0;384;437;0	447;0	340;663	142;3	892;0;101;393;423; ; ; ; ;
31272;1569;387;455;0	700;0	309;664	378;3	862;0;388;399;0	447;0	340;663	142;3	564;0;101;393;423; ; ; ; ;
31292;1570;389;464;0	700;0	309;661	445;3	816;0;387;410;0	447;0	341;660	757;3	622;0;101;393;423; ; ; ; ;
31312;1571;382;378;0	701;0	310;661	445;3	835;0;387;394;0	448;0	341;660	757;3	660;0; ; ; ; ; ; ; ;
31332;1572;388;407;0	701;0	310;661	445;3	731;0;388;454;0	448;0	341;660	757;3	962;0; ; ; ; ; ; ; ;
31351;1573;394;434;0	701;0	310;661	445;3	962;0;393;417;0	448;0	341;660	757;3	526;0; ; ; ; ; ; ; ;
31371;1574;384;388;0	701;0	310;661	445;3	772;0;389;402;0	448;0	341;660	757;3	611;0;102;391;396; ; ; ; ;
31391;1575;388;409;0	701;0	310;663	148;3	782;0;391;419;0	448;0	341;665	992;3	677;0;102;391;396; ; ; ; ;
31411;1576;377;421;0	701;0	310;663	148;3	844;0;389;399;0	448;0	341;665	992;3	797;0;102;391;396; ; ; ; ;
31431;1577;383;422;0	701;0	310;663	148;3	705;0;393;380;0	448;0	341;665	992;3	609;0;102;391;396; ; ; ; ;
31451;1578;393;454;0	701;0	310;663	148;4	039;0;387;406;0	448;0	341;665	992;3	650;0;102;391;396; ; ; ; ;
31471;1579;386;433;0	701;0	310;663	148;3	903;0;376;383;0	448;0	341;665	992;3	840;0;102;391;396; ; ; ; ;
31491;1580;388;443;0	701;0	310;662	336;3	917;0;376;395;0	448;0	341;663	809;3	748;0;102;391;396; ; ; ; ;
31511;1581;399;405;0	701;0	310;662	336;3	700;0;397;397;0	448;0	341;663	809;3	955;0;102;391;396; ; ; ; ;
31531;1582;385;412;0	700;0	310;662	336;3	794;0;403;359;0	447;0	341;663	809;3	930;0;102;391;396; ; ; ; ;
31551;1583;389;423;0	700;0	310;662	336;3	910;0;390;399;0	447;0	341;663	809;3	646;0;102;391;396; ; ; ; ;
31571;1584;397;401;0	700;0	310;662	336;3	735;0;380;386;0	447;0	341;663	809;3	721;0;102;391;396; ; ; ; ;
31591;1585;390;408;0	700;0	310;661	059;3	807;0;377;378;0	447;0	341;661	255;3	781;0;102;391;396; ; ; ; ;
31611;1586;390;415;0	699;0	309;661	059;3	695;0;405;355;0	446;0	341;661	255;3	671;0;102;391;396; ; ; ; ;
31630;1587;384;375;0	699;0	309;661	059;3	813;0;378;364;0	446;0	341;661	255;3	584;0;102;391;396; ; ; ; ;
31650;1588;383;434;0	699;0	309;661	059;3	845;0;396;336;0	446;0	341;661	255;3	861;0;102;391;396; ; ; ; ;
31670;1589;403;418;0	698;0	309;661	059;3	832;0;427;335;0	445;0	341;661	255;3	892;0;102;391;396; ; ; ; ;
31690;1590;402;412;0	698;0	309;662	242;3	856;0;419;335;0	445;0	341;661	042;3	922;0;102;391;396; ; ; ; ;
31710;1591;371;411;0	698;0	309;662	242;3	847;0;405;349;0	445;0	341;661	042;3	767;0;102;391;396; ; ; ; ;
31730;1592;391;422;0	698;0	309;662	242;3	883;0;402;399;0	445;0	341;661	042;3	679;0;103;382;392; ; ; ; ;
31750;1593;378;397;0	697;0	309;662	242;3	777;0;397;390;0	444;0	341;661	042;3	717;0;103;382;392; ; ; ; ;
31770;1594;384;400;0	697;0	309;662	242;3	907;0;393;411;0	444;0	341;661	042;3	721;0;103;382;392; ; ; ; ;
31790;1595;377;402;0	697;0	310;663	694;3	888;0;391;408;0	444;0	341;665	377;3	748;0;103;382;392; ; ; ; ;
31810;1596;357;348;0	697;0	310;663	694;4	026;0;387;410;0	444;0	341;665	377;3	830;0;103;382;392; ; ; ; ;
31830;1597;365;381;0	697;0	310;663	694;3	767;0;392;379;0	444;0	341;665	377;3	713;0;103;382;392; ; ; ; ;
31850;1598;376;428;0	697;0	309;663	694;3	846;0;399;403;0	444;0	341;665	377;3	948;0; ; ; ; ; ; ; ;
31870;1599;-800;-600;0	445;0	340;-1	000;-1	000;4;367;374;0	445;0	340;665	377;3	757;0; ; ; ; ; ; ; ;
31890;1600;-800;-600;-1	000;-1	000;-1	000;-1	000;4;-800;-600;-1	000;-1	000;-1	000;-1	000;4; ; ; ; ; ; ; ;
31910;1601;-800;-600;-1	000;-1	000;-1	000;-1	000;4;-800;-600;-1	000;-1	000;-1	000;-1	000;4; ; ; ; ; ; ; ;
31930;1602;-800;-600;-1	000;-1	000;-1	000;-1	000;4;-800;-600;-1	000;-1	000;-1	000;-1	000;4; ; ; ; ; ; ; ;
31949;1603;-800;-600;-1	000;-1	000;-1	000;-1	000;4;-800;-600;-1	000;-1	000;-1	000;-1	000;4; ; ; ; ; ; ; ;
31969;1604;-800;-600;-1	000;-1	000;-1	000;-1	000;4;-800;-600;-1	000;-1	000;-1	000;-1	000;4; ; ; ; ; ; ; ;
31989;1605;-800;-600;-1	000;-1	000;-1	000;-1	000;4;-800;-600;-1	000;-1	000;-1	000;-1	000;4; ; ; ; ; ; ; ;
32009;1606;-800;-600;-1	000;-1	000;-1	000;-1	000;4;-800;-600;-1	000;-1	000;-1	000;-1	000;4; ; ; ; ; ; ; ;
32029;1607;-800;-600;-1	000;-1	000;-1	000;-1	000;4;-800;-600;-1	000;-1	000;-1	000;-1	000;4; ; ; ; ; ; ; ;
32049;1608;-800;-600;0	444;0	340;-1	000;-1	000;4;397;392;0	444;0	340;665	377;3	715;0; ; ; ; ; ; ; ;
32069;1609;-800;-600;0	697;0	308;-1	000;-1	000;4;396;387;0	444;0	340;671	365;3	747;0; ; ; ; ; ; ; ;
32089;1610;395;444;0	697;0	308;661	129;4	072;0;404;425;0	444;0	340;671	365;3	973;0;104;400;427; ; ; ; ;
32109;1611;396;448;0	697;0	309;661	129;3	924;0;410;432;0	444;0	341;671	365;3	800;0;104;400;427; ; ; ; ;
32129;1612;398;425;0	697;0	309;661	129;3	911;0;393;431;0	444;0	341;671	365;3	855;0;104;400;427; ; ; ; ;
32149;1613;391;417;0	697;0	309;661	129;3	717;0;425;400;0	444;0	341;671	365;3	768;0;104;400;427; ; ; ; ;
32169;1614;392;411;0	697;0	309;659	211;3	650;0;426;407;0	444;0	341;664	743;3	740;0;104;400;427; ; ; ; ;
32189;1615;394;441;0	697;0	309;659	211;3	875;0;391;412;0	444;0	341;664	743;3	736;0;104;400;427; ; ; ; ;
32209;1616;392;450;0	697;0	309;659	211;4	044;0;393;401;0	444;0	341;664	743;3	829;0;104;400;427; ; ; ; ;
32228;1617;404;461;0	697;0	309;659	211;3	929;0;398;443;0	444;0	341;664	743;4	007;0;104;400;427; ; ; ; ;
32248;1618;379;445;0	697;0	309;659	211;3	962;0;414;388;0	444;0	342;664	743;3	765;0;105;395;430; ; ; ; ;
32268;1619;380;450;0	697;0	309;663	192;4	049;0;418;395;0	444;0	342;668	053;3	877;0;105;395;430; ; ; ; ;
32288;1620;403;419;0	697;0	309;663	192;4	095;0;408;408;0	444;0	342;668	053;3	873;0;105;395;430; ; ; ; ;
32308;1621;398;433;0	698;0	310;663	192;3	914;0;392;424;0	445;0	342;668	053;3	950;0;105;395;430; ; ; ; ;
32328;1622;378;424;0	698;0	310;663	192;3	929;0;389;442;0	445;0	342;668	053;3	975;0;105;395;430; ; ; ; ;
32348;1623;394;440;0	698;0	310;663	192;4	210;0;399;443;0	445;0	342;668	053;4	069;0;105;395;430; ; ; ; ;
32368;1624;387;441;0	698;0	310;659	900;4	113;0;392;446;0	445;0	342;664	600;4	096;0;105;395;430; ; ; ; ;
32388;1625;399;434;0	698;0	310;659	900;3	955;0;393;418;0	445;0	342;664	600;3	832;0;105;395;430; ; ; ; ;
32408;1626;398;430;0	699;0	309;659	900;3	937;0;402;396;0	446;0	341;664	600;3	739;0;105;395;430; ; ; ; ;
32428;1627;393;420;0	699;0	309;659	900;3	896;0;396;444;0	446;0	341;664	600;4	118;0;105;395;430; ; ; ; ;
32448;1628;398;444;0	698;0	309;659	900;3	944;0;385;450;0	445;0	341;664	600;3	966;0;105;395;430; ; ; ; ;
32468;1629;397;439;0	698;0	309;662	108;3	945;0;385;455;0	445;0	341;666	348;4	036;0;105;395;430; ; ; ; ;
32488;1630;390;434;0	698;0	309;662	108;3	897;0;403;408;0	445;0	341;666	348;3	731;0;105;395;430; ; ; ; ;
32508;1631;418;445;0	698;0	310;662	108;3	968;0;425;440;0	445;0	341;666	348;4	091;0; ; ; ; ; ; ; ;
32528;1632;454;488;0	697;0	310;662	108;3	990;0;461;462;0	444;0	342;666	348;3	801;0; ; ; ; ; ; ; ;
32547;1633;470;467;0	697;0	310;662	108;3	855;0;457;404;0	444;0	342;666	348;3	771;0;106;478;450; ; ; ; ;
32567;1634;489;485;0	696;0	310;663	623;3	901;0;452;425;0	443;0	342;667	300;3	887;0;106;478;450; ; ; ; ;
32587;1635;464;465;0	696;0	310;663	623;3	892;0;485;405;0	443;0	342;667	300;3	765;0;106;478;450; ; ; ; ;
32607;1636;461;473;0	696;0	310;663	623;3	963;0;484;451;0	443;0	342;667	300;3	865;0;106;478;450; ; ; ; ;
32627;1637;479;460;0	696;0	310;663	623;3	828;0;470;420;0	442;0	342;667	300;3	615;0;106;478;450; ; ; ; ;
32647;1638;475;478;0	695;0	309;663	623;3	953;0;474;439;0	442;0	342;667	300;3	742;0;106;478;450; ; ; ; ;
32667;1639;479;475;0	695;0	309;666	118;3	918;0;475;426;0	442;0	342;664	848;3	715;0;106;478;450; ; ; ; ;
32687;1640;469;469;0	695;0	309;666	118;3	863;0;477;419;0	442;0	342;664	848;3	637;0;106;478;450; ; ; ; ;
32707;1641;468;480;0	695;0	309;666	118;3	931;0;470;435;0	442;0	342;664	848;3	498;0;106;478;450; ; ; ; ;
32727;1642;467;435;0	695;0	309;666	118;3	790;0;484;422;0	442;0	342;664	848;3	578;0;106;478;450; ; ; ; ;
32747;1643;484;443;0	695;0	309;666	118;3	959;0;467;448;0	442;0	342;664	848;4	044;0;106;478;450; ; ; ; ;
32767;1644;481;437;0	694;0	309;663	236;3	905;0;469;450;0	441;0	342;661	449;4	009;0;106;478;450; ; ; ; ;
32787;1645;461;469;0	694;0	309;663	236;4	023;0;469;448;0	441;0	342;661	449;3	677;0;106;478;450; ; ; ; ;
32807;1646;473;451;0	694;0	309;663	236;3	878;0;488;454;0	441;0	342;661	449;3	590;0;106;478;450; ; ; ; ;
32827;1647;493;461;0	694;0	309;663	236;3	829;0;501;450;0	441;0	342;661	449;3	677;0;106;478;450; ; ; ; ;
32846;1648;475;481;0	694;0	309;663	236;3	965;0;485;447;0	441;0	342;661	449;3	611;0;106;478;450; ; ; ; ;
32866;1649;480;478;0	694;0	309;659	102;3	852;0;487;449;0	441;0	342;661	468;3	647;0;106;478;450; ; ; ; ;
32886;1650;474;480;0	694;0	309;659	102;3	967;0;503;426;0	441;0	342;661	468;3	553;0;106;478;450; ; ; ; ;
32906;1651;509;456;0	694;0	309;659	102;3	701;0;496;417;0	441;0	342;661	468;3	364;0;106;478;450; ; ; ; ;
32926;1652;478;483;0	694;0	309;659	102;3	776;0;503;449;0	441;0	342;661	468;3	645;0; ; ; ; ; ; ; ;
32946;1653;479;477;0	694;0	309;659	102;3	885;0;501;443;0	441;0	342;661	468;3	631;0; ; ; ; ; ; ; ;
32966;1654;489;472;0	694;0	309;659	770;3	768;0;499;438;0	441;0	342;662	081;3	620;0; ; ; ; ; ; ; ;
32986;1655;509;446;0	694;0	309;659	770;3	855;0;503;439;0	441;0	342;662	081;3	478;0; ; ; ; ; ; ; ;
33006;1656;516;445;0	694;0	309;659	770;3	768;0;482;500;0	441;0	342;662	081;4	057;0; ; ; ; ; ; ; ;
33026;1657;499;467;0	694;0	309;659	770;3	759;0;526;414;0	441;0	342;662	081;3	651;0;107;506;441; ; ; ; ;
33046;1658;492;465;0	694;0	309;659	770;3	870;0;504;430;0	441;0	342;662	081;3	463;0;107;506;441; ; ; ; ;
33066;1659;491;462;0	694;0	309;660	600;3	830;0;504;439;0	442;0	342;660	603;3	642;0;107;506;441; ; ; ; ;
33086;1660;527;469;0	695;0	309;660	600;3	768;0;503;411;0	442;0	342;660	603;3	373;0;107;506;441; ; ; ; ;
33106;1661;492;475;0	695;0	309;660	600;3	723;0;530;401;0	442;0	342;660	603;3	585;0;107;506;441; ; ; ; ;
33126;1662;514;423;0	695;0	309;660	600;3	845;0;507;442;0	442;0	342;660	603;3	568;0;107;506;441; ; ; ; ;
33145;1663;504;465;0	695;0	309;660	600;3	924;0;499;472;0	442;0	342;660	603;3	592;0; ; ; ; ; ; ; ;
33165;1664;515;455;0	694;0	309;658	009;3	930;0;507;480;0	441;0	342;663	682;3	605;0; ; ; ; ; ; ; ;
33185;1665;535;430;0	694;0	309;658	009;4	019;0;532;459;0	441;0	342;663	682;3	927;0; ; ; ; ; ; ; ;
33205;1666;591;457;0	694;0	309;658	009;3	704;0;550;470;0	441;0	342;663	682;3	787;0; ; ; ; ; ; ; ;
33225;1667;533;479;0	695;0	309;658	009;3	928;0;535;451;0	442;0	342;663	682;3	791;0;108;553;459; ; ; ; ;
33245;1668;544;465;0	695;0	309;658	009;3	695;0;552;456;0	442;0	342;663	682;3	934;0;108;553;459; ; ; ; ;
33265;1669;556;471;0	695;0	309;661	600;3	787;0;548;460;0	442;0	342;660	220;3	846;0;108;553;459; ; ; ; ;
33285;1670;563;461;0	695;0	310;661	600;3	712;0;560;425;0	443;0	342;660	220;3	634;0;108;553;459; ; ; ; ;
33305;1671;545;444;0	696;0	310;661	600;3	998;0;563;496;0	443;0	342;660	220;3	902;0;108;553;459; ; ; ; ;
33325;1672;556;469;0	696;0	310;661	600;3	797;0;545;454;0	443;0	342;660	220;3	481;0;108;553;459; ; ; ; ;
33345;1673;548;446;0	696;0	310;661	600;3	924;0;594;421;0	443;0	342;660	220;3	643;0;109;552;452; ; ; ; ;
33365;1674;553;458;0	696;0	310;657	994;3	812;0;596;442;0	443;0	341;665	187;3	699;0;109;552;452; ; ; ; ;
33385;1675;576;450;0	696;0	310;657	994;3	878;0;552;455;0	443;0	341;665	187;3	643;0;109;552;452; ; ; ; ;
33404;1676;548;465;0	696;0	310;657	994;3	715;0;571;440;0	443;0	341;665	187;3	661;0;109;552;452; ; ; ; ;
33424;1677;555;458;0	696;0	310;657	994;3	841;0;559;450;0	444;0	341;665	187;3	701;0;109;552;452; ; ; ; ;
33444;1678;548;440;0	697;0	310;657	994;3	936;0;560;460;0	444;0	341;665	187;3	636;0;109;552;452; ; ; ; ;
33464;1679;553;444;0	697;0	310;659	161;3	897;0;557;458;0	444;0	341;661	457;3	634;0;109;552;452; ; ; ; ;
33484;1680;543;463;0	696;0	310;659	161;3	831;0;556;452;0	444;0	341;661	457;3	837;0;109;552;452; ; ; ; ;
33504;1681;541;469;0	696;0	310;659	161;3	869;0;552;472;0	443;0	341;661	457;3	887;0;109;552;452; ; ; ; ;
33524;1682;551;488;0	696;0	309;659	161;3	879;0;544;454;0	443;0	341;661	457;3	690;0;109;552;452; ; ; ; ;
33544;1683;567;466;0	696;0	309;659	161;3	729;0;562;440;0	443;0	341;661	457;3	832;0;109;552;452; ; ; ; ;
33564;1684;570;474;0	696;0	309;657	736;3	735;0;557;446;0	443;0	341;660	109;3	800;0;109;552;452; ; ; ; ;
33584;1685;548;456;0	696;0	309;657	736;3	956;0;554;458;0	443;0	341;660	109;3	843;0;109;552;452; ; ; ; ;
33604;1686;534;468;0	696;0	309;657	736;3	856;0;541;454;0	443;0	341;660	109;3	991;0;109;552;452; ; ; ; ;
33624;1687;548;458;0	696;0	309;657	736;3	853;0;556;454;0	443;0	341;660	109;3	820;0;109;552;452; ; ; ; ;
33644;1688;534;438;0	696;0	309;657	736;4	035;0;563;431;0	443;0	341;660	109;3	868;0;109;552;452; ; ; ; ;
33664;1689;539;440;0	696;0	309;657	173;3	988;0;560;428;0	443;0	341;659	521;3	898;0;109;552;452; ; ; ; ;
33684;1690;557;450;0	696;0	309;657	173;3	844;0;535;464;0	443;0	341;659	521;3	861;0;109;552;452; ; ; ; ;
33704;1691;537;485;0	696;0	309;657	173;4	118;0;537;459;0	443;0	341;659	521;3	953;0;109;552;452; ; ; ; ;
33723;1692;531;462;0	696;0	309;657	173;3	874;0;543;426;0	443;0	341;659	521;3	646;0;109;552;452; ; ; ; ;
33743;1693;551;474;0	696;0	309;657	173;3	807;0;534;453;0	444;0	341;659	521;3	975;0;109;552;452; ; ; ; ;
33763;1694;539;460;0	697;0	309;661	316;3	904;0;537;440;0	444;0	341;659	786;3	882;0;109;552;452; ; ; ; ;
33783;1695;565;453;0	697;0	309;661	316;4	057;0;547;442;0	444;0	341;659	786;3	855;0;109;552;452; ; ; ; ;
33803;1696;562;441;0	697;0	309;661	316;3	939;0;553;411;0	444;0	341;659	786;3	676;0;109;552;452; ; ; ; ;
33823;1697;546;473;0	697;0	309;661	316;3	899;0;550;435;0	444;0	341;659	786;3	692;0;109;552;452; ; ; ; ;
33843;1698;547;453;0	697;0	309;661	316;3	928;0;560;469;0	444;0	341;659	786;3	971;0;109;552;452; ; ; ; ;
33863;1699;551;454;0	697;0	310;662	758;3	920;0;562;460;0	444;0	341;662	292;3	909;0;109;552;452; ; ; ; ;
33883;1700;553;460;0	697;0	310;662	758;4	165;0;577;413;0	444;0	341;662	292;3	868;0;109;552;452; ; ; ; ;
33903;1701;558;462;0	697;0	310;662	758;3	902;0;561;449;0	444;0	341;662	292;4	046;0;109;552;452; ; ; ; ;
33923;1702;551;459;0	697;0	310;662	758;3	933;0;582;426;0	444;0	341;662	292;3	847;0;109;552;452; ; ; ; ;
33943;1703;539;452;0	697;0	309;662	758;3	958;0;533;457;0	444;0	341;662	292;4	155;0; ; ; ; ; ; ; ;
33963;1704;539;451;0	697;0	309;663	190;3	984;0;531;452;0	444;0	341;661	838;4	122;0; ; ; ; ; ; ; ;
33983;1705;546;467;0	697;0	309;663	190;4	074;0;574;413;0	444;0	340;661	838;3	923;0; ; ; ; ; ; ; ;
34002;1706;504;470;0	697;0	309;663	190;4	157;0;562;441;0	444;0	340;661	838;3	782;0; ; ; ; ; ; ; ;
34022;1707;559;443;0	697;0	309;663	190;4	037;0;547;452;0	444;0	340;661	838;3	803;0; ; ; ; ; ; ; ;
34042;1708;572;459;0	697;0	309;663	190;3	984;0;561;483;0	444;0	340;661	838;4	009;0; ; ; ; ; ; ; ;
34062;1709;565;455;0	697;0	309;659	598;3	967;0;556;499;0	444;0	340;664	065;3	963;0; ; ; ; ; ; ; ;
34082;1710;544;474;0	697;0	309;659	598;3	912;0;577;412;0	444;0	340;664	065;3	888;0; ; ; ; ; ; ; ;
34102;1711;529;459;0	697;0	308;659	598;4	067;0;537;462;0	444;0	340;664	065;3	963;0;110;541;454; ; ; ; ;
34122;1712;529;448;0	697;0	308;659	598;4	049;0;538;458;0	444;0	340;664	065;3	989;0;110;541;454; ; ; ; ;
34142;1713;523;454;0	697;0	309;659	598;4	118;0;568;445;0	444;0	340;664	065;4	125;0;110;541;454; ; ; ; ;
34162;1714;522;448;0	697;0	309;658	498;4	122;0;547;439;0	444;0	340;662	735;4	180;0;110;541;454; ; ; ; ;
34182;1715;542;459;0	697;0	309;658	498;4	080;0;530;453;0	444;0	341;662	735;4	184;0;110;541;454; ; ; ; ;
34202;1716;537;482;0	698;0	309;658	498;4	110;0;545;439;0	445;0	341;662	735;4	062;0;110;541;454; ; ; ; ;
34222;1717;547;452;0	698;0	310;658	498;4	060;0;561;451;0	445;0	341;662	735;4	074;0;110;541;454; ; ; ; ;
34242;1718;551;457;0	698;0	310;658	498;3	927;0;548;441;0	445;0	341;662	735;3	996;0;110;541;454; ; ; ; ;
34262;1719;551;460;0	698;0	310;658	042;3	915;0;556;446;0	445;0	341;662	551;3	977;0;110;541;454; ; ; ; ;
34282;1720;546;459;0	699;0	310;658	042;4	008;0;549;434;0	445;0	341;662	551;3	977;0;110;541;454; ; ; ; ;
34302;1721;505;465;0	699;0	310;658	042;4	216;0;584;435;0	445;0	341;662	551;3	984;0;110;541;454; ; ; ; ;
34322;1722;528;450;0	698;0	310;658	042;4	153;0;540;451;0	445;0	341;662	551;4	228;0;110;541;454; ; ; ; ;
34341;1723;534;459;0	698;0	310;658	042;4	040;0;536;451;0	445;0	341;662	551;3	909;0;110;541;454; ; ; ; ;
34362;1724;536;457;0	698;0	309;659	584;4	140;0;532;453;0	445;0	340;661	131;3	960;0;110;541;454; ; ; ; ;
34381;1725;567;451;0	698;0	309;659	584;4	017;0;542;483;0	445;0	340;661	131;3	893;0;110;541;454; ; ; ; ;
34402;1726;563;453;0	697;0	309;659	584;4	028;0;499;511;0	444;0	340;661	131;4	431;0;110;541;454; ; ; ; ;
34421;1727;542;446;0	697;0	309;659	584;4	150;0;561;442;0	444;0	340;661	131;3	869;0; ; ; ; ; ; ; ;
34442;1728;569;456;0	697;0	309;659	584;3	945;0;564;448;0	444;0	341;661	131;3	897;0; ; ; ; ; ; ; ;
34461;1729;562;454;0	697;0	309;660	881;3	983;0;566;454;0	444;0	341;661	577;4	028;0; ; ; ; ; ; ; ;
34482;1730;553;469;0	697;0	309;660	881;4	039;0;569;429;0	444;0	341;661	577;3	805;0; ; ; ; ; ; ; ;
34501;1731;586;426;0	696;0	309;660	881;4	173;0;577;438;0	444;0	341;661	577;3	974;0; ; ; ; ; ; ; ;
34522;1732;565;466;0	696;0	309;660	881;4	014;0;549;448;0	443;0	341;661	577;3	980;0;111;548;446; ; ; ; ;
34541;1733;559;434;0	696;0	309;660	881;4	112;0;571;442;0	443;0	341;661	577;4	114;0;111;548;446; ; ; ; ;
34562;1734;557;452;0	696;0	309;658	411;4	130;0;568;444;0	443;0	341;664	564;4	181;0;111;548;446; ; ; ; ;
34581;1735;560;457;0	696;0	309;658	411;4	024;0;569;438;0	443;0	341;664	564;4	111;0;111;548;446; ; ; ; ;
34602;1736;538;453;0	696;0	309;658	411;4	097;0;566;413;0	443;0	341;664	564;4	182;0;111;548;446; ; ; ; ;
34620;1737;549;449;0	696;0	309;658	411;4	011;0;573;420;0	443;0	341;664	564;3	900;0;111;548;446; ; ; ; ;
34642;1738;532;449;0	696;0	309;658	411;4	177;0;559;468;0	443;0	341;664	564;4	204;0;111;548;446; ; ; ; ;
34660;1739;537;445;0	696;0	309;662	409;4	199;0;559;460;0	443;0	341;664	779;4	118;0;111;548;446; ; ; ; ;
34682;1740;537;453;0	696;0	310;662	409;4	081;0;550;451;0	443;0	341;664	779;4	170;0;111;548;446; ; ; ; ;
34700;1741;541;444;0	696;0	310;662	409;4	064;0;548;450;0	443;0	341;664	779;4	002;0;111;548;446; ; ; ; ;
34720;1742;515;455;0	696;0	310;662	409;4	392;0;563;440;0	443;0	341;664	779;4	030;0;111;548;446; ; ; ; ;
34740;1743;534;434;0	696;0	310;662	409;4	161;0;550;450;0	443;0	341;664	779;4	117;0;111;548;446; ; ; ; ;
34760;1744;528;438;0	696;0	310;657	271;4	209;0;553;446;0	443;0	341;665	504;4	040;0;111;548;446; ; ; ; ;
34780;1745;534;460;0	696;0	310;657	271;4	054;0;551;430;0	443;0	342;665	504;4	001;0;111;548;446; ; ; ; ;
34800;1746;533;470;0	696;0	310;657	271;4	031;0;545;451;0	443;0	341;665	504;4	098;0;111;548;446; ; ; ; ;
34820;1747;542;452;0	696;0	310;657	271;4	076;0;548;450;0	443;0	341;665	504;4	221;0;111;548;446; ; ; ; ;
34840;1748;473;443;0	697;0	310;657	271;4	257;0;480;444;0	444;0	341;665	504;4	072;0; ; ; ; ; ; ; ;
34860;1749;470;438;0	698;0	310;662	940;4	309;0;471;443;0	445;0	341;662	468;4	086;0; ; ; ; ; ; ; ;
34880;1750;389;454;0	698;0	309;662	940;4	147;0;414;416;0	445;0	341;662	468;4	050;0;112;391;426; ; ; ; ;
34900;1751;385;451;0	697;0	309;662	940;4	238;0;401;427;0	445;0	341;662	468;4	090;0;112;391;426; ; ; ; ;
34919;1752;386;436;0	697;0	309;662	940;4	079;0;393;480;0	445;0	341;662	468;4	513;0;112;391;426; ; ; ; ;
34939;1753;386;443;0	697;0	309;662	940;4	126;0;389;420;0	444;0	341;662	468;3	927;0;112;391;426; ; ; ; ;
34959;1754;382;438;0	697;0	309;661	875;4	124;0;384;433;0	444;0	341;668	946;4	081;0;112;391;426; ; ; ; ;
34979;1755;395;457;0	697;0	309;661	875;4	156;0;396;429;0	444;0	341;668	946;4	194;0;112;391;426; ; ; ; ;
34999;1756;393;460;0	696;0	309;661	875;4	090;0;397;401;0	444;0	341;668	946;4	006;0;112;391;426; ; ; ; ;
35019;1757;379;442;0	696;0	309;661	875;4	052;0;389;419;0	444;0	341;668	946;4	018;0;112;391;426; ; ; ; ;
35039;1758;394;433;0	696;0	309;661	875;3	964;0;387;428;0	443;0	341;668	946;4	204;0;112;391;426; ; ; ; ;
35059;1759;391;426;0	696;0	309;661	938;3	909;0;386;422;0	443;0	341;665	622;4	094;0;112;391;426; ; ; ; ;
35079;1760;397;441;0	696;0	309;661	938;3	985;0;407;411;0	443;0	341;665	622;3	870;0;112;391;426; ; ; ; ;
35099;1761;386;420;0	695;0	309;661	938;3	935;0;395;406;0	443;0	341;665	622;4	046;0;112;391;426; ; ; ; ;
35119;1762;390;433;0	695;0	309;661	938;4	007;0;389;435;0	443;0	341;665	622;3	873;0;112;391;426; ; ; ; ;
35139;1763;381;450;0	695;0	309;661	938;3	933;0;415;381;0	443;0	341;665	622;4	021;0;112;391;426; ; ; ; ;
35159;1764;378;444;0	695;0	309;661	773;3	955;0;410;383;0	443;0	342;666	444;3	960;0;112;391;426; ; ; ; ;
35179;1765;374;439;0	695;0	310;661	773;3	964;0;408;410;0	443;0	342;666	444;3	857;0;112;391;426; ; ; ; ;
35199;1766;388;447;0	695;0	310;661	773;3	899;0;380;418;0	443;0	342;666	444;3	838;0;112;391;426; ; ; ; ;
35218;1767;386;439;0	695;0	310;661	773;4	064;0;383;425;0	443;0	342;666	444;3	764;0;112;391;426; ; ; ; ;
35238;1768;396;468;0	695;0	310;661	773;4	041;0;414;406;0	443;0	342;666	444;3	658;0;112;391;426; ; ; ; ;
35258;1769;399;472;0	695;0	310;662	670;4	023;0;401;410;0	443;0	342;667	535;3	619;0;112;391;426; ; ; ; ;
35278;1770;414;434;0	695;0	310;662	670;3	918;0;392;427;0	442;0	342;667	535;3	815;0;112;391;426; ; ; ; ;
35298;1771;397;416;0	695;0	310;662	670;3	901;0;413;405;0	442;0	342;667	535;3	967;0;112;391;426; ; ; ; ;
35318;1772;385;439;0	695;0	310;662	670;3	880;0;385;387;0	442;0	342;667	535;3	844;0;112;391;426; ; ; ; ;
35338;1773;376;424;0	695;0	310;662	670;3	834;0;391;378;0	442;0	342;667	535;3	907;0;112;391;426; ; ; ; ;
35358;1774;369;433;0	694;0	309;664	156;3	822;0;394;368;0	442;0	342;667	265;3	844;0;112;391;426; ; ; ; ;
35378;1775;373;433;0	694;0	309;664	156;4	014;0;380;391;0	442;0	341;667	265;3	918;0;112;391;426; ; ; ; ;
35398;1776;376;405;0	694;0	309;664	156;3	965;0;363;360;0	441;0	341;667	265;3	627;0; ; ; ; ; ; ; ;
35418;1777;370;415;0	694;0	309;664	156;3	839;0;350;333;0	441;0	341;667	265;3	777;0; ; ; ; ; ; ; ;
35438;1778;387;445;0	693;0	309;664	156;4	148;0;383;409;0	441;0	341;667	265;3	897;0; ; ; ; ; ; ; ;
35458;1779;386;438;0	693;0	309;659	657;4	076;0;373;391;0	441;0	342;663	722;3	768;0; ; ; ; ; ; ; ;
35478;1780;397;403;0	693;0	309;659	657;3	855;0;395;375;0	441;0	342;663	722;3	833;0; ; ; ; ; ; ; ;
35498;1781;377;388;0	693;0	309;659	657;3	928;0;411;366;0	440;0	342;663	722;3	853;0; ; ; ; ; ; ; ;
35517;1782;375;427;0	693;0	309;659	657;3	886;0;406;402;0	440;0	342;663	722;3	764;0;113;390;410; ; ; ; ;
35537;1783;371;437;0	693;0	309;659	657;3	950;0;390;388;0	440;0	342;663	722;3	694;0;113;390;410; ; ; ; ;
35557;1784;368;446;0	693;0	309;662	214;3	958;0;396;396;0	440;0	342;662	255;3	662;0;113;390;410; ; ; ; ;
35577;1785;383;423;0	693;0	309;662	214;4	024;0;394;373;0	440;0	342;662	255;3	704;0;113;390;410; ; ; ; ;
35597;1786;376;436;0	693;0	309;662	214;3	995;0;377;409;0	440;0	342;662	255;3	835;0;113;390;410; ; ; ; ;
35617;1787;372;425;0	693;0	309;662	214;3	853;0;405;391;0	441;0	342;662	255;3	629;0;113;390;410; ; ; ; ;
35637;1788;399;357;0	693;0	309;662	214;3	733;0;406;411;0	441;0	342;662	255;3	684;0;113;390;410; ; ; ; ;
35657;1789;398;354;0	694;0	309;663	023;3	663;0;409;405;0	441;0	341;663	153;3	701;0;113;390;410; ; ; ; ;
35677;1790;370;378;0	694;0	309;663	023;3	697;0;410;417;0	441;0	341;663	153;3	929;0;113;390;410; ; ; ; ;
35697;1791;391;442;0	694;0	309;663	023;4	004;0;408;402;0	441;0	341;663	153;3	796;0;113;390;410; ; ; ; ;
35717;1792;388;413;0	694;0	309;663	023;3	908;0;404;399;0	442;0	341;663	153;3	665;0;113;390;410; ; ; ; ;
35737;1793;395;435;0	695;0	308;663	023;3	768;0;384;428;0	442;0	341;663	153;3	737;0;113;390;410; ; ; ; ;
35757;1794;395;423;0	695;0	309;662	260;3	899;0;383;419;0	442;0	341;665	294;3	684;0;113;390;410; ; ; ; ;
35777;1795;387;441;0	695;0	309;662	260;3	936;0;387;434;0	442;0	341;665	294;3	842;0;113;390;410; ; ; ; ;
35796;1796;401;434;0	695;0	309;662	260;4	100;0;394;407;0	442;0	341;665	294;3	811;0;113;390;410; ; ; ; ;
35816;1797;397;396;0	695;0	309;662	260;3	769;0;384;397;0	443;0	341;665	294;3	624;0;113;390;410; ; ; ; ;
35836;1798;384;433;0	696;0	309;662	260;3	935;0;387;431;0	443;0	341;665	294;3	994;0; ; ; ; ; ; ; ;
35856;1799;390;423;0	696;0	309;658	574;3	913;0;387;413;0	443;0	341;666	937;3	953;0; ; ; ; ; ; ; ;
35876;1800;403;414;0	696;0	309;658	574;3	746;0;388;410;0	443;0	341;666	937;3	766;0; ; ; ; ; ; ; ;
35896;1801;416;380;0	696;0	309;658	574;3	633;0;417;386;0	443;0	341;666	937;3	751;0; ; ; ; ; ; ; ;
35916;1802;387;411;0	696;0	309;658	574;3	778;0;390;393;0	443;0	341;666	937;3	627;0; ; ; ; ; ; ; ;
35936;1803;371;461;0	696;0	309;658	574;4	064;0;395;404;0	443;0	341;666	937;3	855;0; ; ; ; ; ; ; ;
35956;1804;367;454;0	696;0	309;661	872;4	090;0;403;394;0	443;0	341;666	286;3	821;0; ; ; ; ; ; ; ;
35976;1805;403;404;0	695;0	309;661	872;3	839;0;392;372;0	443;0	341;666	286;3	594;0; ; ; ; ; ; ; ;
35996;1806;381;400;0	695;0	309;661	872;3	717;0;399;383;0	442;0	341;666	286;3	712;0; ; ; ; ; ; ; ;
36016;1807;376;441;0	695;0	308;661	872;3	823;0;385;406;0	442;0	341;666	286;3	721;0; ; ; ; ; ; ; ;
36036;1808;376;415;0	695;0	308;661	872;3	749;0;379;392;0	442;0	341;666	286;3	750;0; ; ; ; ; ; ; ;
36056;1809;376;425;0	695;0	308;660	129;3	786;0;378;403;0	442;0	341;666	483;3	766;0; ; ; ; ; ; ; ;
36076;1810;350;427;0	695;0	308;660	129;3	704;0;346;417;0	442;0	341;666	483;3	575;0;114;356;433; ; ; ; ;
36096;1811;360;430;0	695;0	309;660	129;3	721;0;363;388;0	442;0	341;666	483;3	798;0;114;356;433; ; ; ; ;
36115;1812;350;407;0	696;0	309;660	129;3	757;0;359;440;0	443;0	341;666	483;3	758;0;114;356;433; ; ; ; ;
36135;1813;357;438;0	696;0	309;660	129;3	778;0;356;467;0	443;0	341;666	483;3	935;0;114;356;433; ; ; ; ;
36155;1814;360;433;0	696;0	309;662	051;3	809;0;354;473;0	443;0	341;662	481;3	945;0;114;356;433; ; ; ; ;
36175;1815;357;431;0	696;0	309;662	051;3	738;0;354;425;0	443;0	341;662	481;3	641;0;114;356;433; ; ; ; ;
36195;1816;361;394;0	696;0	309;662	051;3	806;0;354;395;0	443;0	341;662	481;3	604;0; ; ; ; ; ; ; ;
36215;1817;346;450;0	696;0	310;662	051;3	943;0;350;380;0	443;0	341;662	481;3	565;0; ; ; ; ; ; ; ;
36235;1818;364;412;0	696;0	310;662	051;3	936;0;363;418;0	444;0	341;662	481;3	607;0; ; ; ; ; ; ; ;
36255;1819;358;403;0	696;0	310;664	760;3	945;0;362;395;0	443;0	341;666	160;3	615;0; ; ; ; ; ; ; ;
36275;1820;300;420;0	697;0	310;664	760;4	022;0;307;397;0	444;0	341;666	160;3	963;0; ; ; ; ; ; ; ;
36295;1821;158;403;0	699;0	309;664	760;3	917;0;177;410;0	446;0	341;666	160;3	947;0; ; ; ; ; ; ; ;
36315;1822;180;436;0	699;0	309;664	760;3	870;0;202;445;0	446;0	340;666	160;3	966;0; ; ; ; ; ; ; ;
36335;1823;173;416;0	698;0	309;664	760;3	777;0;155;423;0	446;0	340;666	160;3	800;0;115;177;433; ; ; ; ;
36355;1824;191;423;0	698;0	309;655	815;3	666;0;160;442;0	445;0	340;662	594;3	763;0;115;177;433; ; ; ; ;
36375;1825;179;445;0	698;0	309;655	815;4	024;0;171;426;0	445;0	341;662	594;3	825;0;115;177;433; ; ; ; ;
36394;1826;-800;-600;0	445;0	341;-1	000;-1	000;4;164;439;0	445;0	341;662	594;3	816;0;115;177;433; ; ; ; ;
36414;1827;-800;-600;0	445;0	341;-1	000;-1	000;4;184;444;0	445;0	341;662	594;3	965;0;115;177;433; ; ; ; ;
36434;1828;-800;-600;0	445;0	341;-1	000;-1	000;4;183;422;0	445;0	341;662	594;4	059;0;115;177;433; ; ; ; ;
36454;1829;-800;-600;0	698;0	309;-1	000;-1	000;4;183;427;0	445;0	341;665	049;4	126;0;115;177;433; ; ; ; ;
36474;1830;436;436;0	701;0	309;657	362;3	912;0;162;458;0	445;0	341;665	049;3	907;0; ; ; ; ; ; ; ;
36494;1831;184;441;0	697;0	309;657	362;3	782;0;157;435;0	445;0	341;665	049;3	970;0; ; ; ; ; ; ; ;
36514;1832;195;448;0	698;0	309;657	362;4	027;0;149;422;0	445;0	341;665	049;3	956;0; ; ; ; ; ; ; ;
36534;1833;176;432;0	698;0	309;657	362;3	973;0;146;413;0	445;0	341;665	049;3	967;0; ; ; ; ; ; ; ;
36554;1834;177;436;0	698;0	309;657	376;3	975;0;143;405;0	445;0	341;665	071;3	962;0; ; ; ; ; ; ; ;
36574;1835;184;461;0	698;0	309;657	376;3	774;0;160;340;0	445;0	341;665	071;3	816;0; ; ; ; ; ; ; ;
36594;1836;165;447;0	698;0	309;657	376;3	909;0;179;418;0	445;0	341;665	071;4	092;0; ; ; ; ; ; ; ;
36614;1837;187;492;0	698;0	309;657	376;4	196;0;140;372;0	445;0	341;665	071;3	819;0; ; ; ; ; ; ; ;
36634;1838;162;446;0	698;0	309;657	376;3	901;0;167;454;0	445;0	341;665	071;3	824;0; ; ; ; ; ; ; ;
36654;1839;170;459;0	698;0	309;659	593;4	007;0;153;449;0	446;0	341;667	492;3	908;0; ; ; ; ; ; ; ;
36674;1840;177;444;0	699;0	309;659	593;3	811;0;160;404;0	446;0	341;667	492;3	696;0; ; ; ; ; ; ; ;
36693;1841;177;435;0	699;0	309;659	593;3	804;0;148;344;0	446;0	341;667	492;3	357;0; ; ; ; ; ; ; ;
36713;1842;196;457;0	699;0	309;659	593;3	837;0;123;420;0	446;0	341;667	492;3	983;0; ; ; ; ; ; ; ;
36733;1843;164;453;0	699;0	309;659	593;3	793;0;164;398;0	446;0	341;667	492;4	042;0; ; ; ; ; ; ; ;
36753;1844;169;455;0	699;0	309;658	708;3	795;0;153;393;0	446;0	341;660	594;4	060;0; ; ; ; ; ; ; ;
36773;1845;178;443;0	699;0	309;658	708;3	825;0;159;414;0	446;0	341;660	594;3	838;0; ; ; ; ; ; ; ;
36793;1846;205;453;0	699;0	309;658	708;3	836;0;138;344;0	446;0	341;660	594;3	590;0; ; ; ; ; ; ; ;
36813;1847;182;445;0	699;0	309;658	708;3	899;0;183;440;0	446;0	341;660	594;3	766;0; ; ; ; ; ; ; ;
36833;1848;165;413;0	698;0	309;658	708;3	827;0;157;416;0	446;0	341;660	594;3	854;0;116;151;428; ; ; ; ;
36853;1849;172;414;0	699;0	309;657	695;3	842;0;158;405;0	446;0	341;660	547;3	775;0;116;151;428; ; ; ; ;
36873;1850;167;443;0	699;0	309;657	695;3	765;0;153;429;0	446;0	341;660	547;3	870;0;116;151;428; ; ; ; ;
36893;1851;157;445;0	699;0	309;657	695;3	788;0;157;431;0	446;0	341;660	547;3	894;0;116;151;428; ; ; ; ;
36913;1852;164;423;0	699;0	309;657	695;3	693;0;168;423;0	446;0	341;660	547;4	024;0;116;151;428; ; ; ; ;
36933;1853;146;449;0	699;0	309;657	695;3	804;0;141;393;0	446;0	341;660	547;3	707;0;116;151;428; ; ; ; ;
36953;1854;143;445;0	699;0	309;658	209;3	780;0;145;389;0	446;0	341;660	842;3	739;0;116;151;428; ; ; ; ;
36973;1855;164;453;0	699;0	309;658	209;3	879;0;135;432;0	446;0	341;660	842;3	833;0;116;151;428; ; ; ; ;
36993;1856;149;452;0	699;0	309;658	209;3	824;0;131;430;0	446;0	341;660	842;3	774;0;116;151;428; ; ; ; ;
37013;1857;141;406;0	699;0	309;658	209;3	726;0;138;443;0	446;0	341;660	842;3	760;0;116;151;428; ; ; ; ;
37032;1858;162;451;0	699;0	309;658	209;3	793;0;47;394;0	446;0	341;660	842;3	708;0; ; ; ; ; ; ; ;
37052;1859;153;435;0	699;0	309;658	161;3	750;0;36;388;0	446;0	341;666	089;3	709;0; ; ; ; ; ; ; ;
37072;1860;162;448;0	699;0	309;658	161;3	724;0;158;442;0	446;0	341;666	089;3	813;0;117;146;434; ; ; ; ;
37092;1861;154;440;0	700;0	310;658	161;3	785;0;128;427;0	447;0	341;666	089;3	885;0;117;146;434; ; ; ; ;
37112;1862;171;442;0	700;0	310;658	161;3	707;0;108;426;0	447;0	341;666	089;3	894;0;117;146;434; ; ; ; ;
37132;1863;151;426;0	700;0	310;658	161;3	741;0;159;429;0	447;0	341;666	089;3	995;0;117;146;434; ; ; ; ;
37152;1864;158;422;0	700;0	310;657	419;3	749;0;143;433;0	447;0	341;661	707;4	009;0;117;146;434; ; ; ; ;
37172;1865;155;444;0	700;0	310;657	419;3	771;0;155;432;0	447;0	341;661	707;3	901;0;117;146;434; ; ; ; ;
37192;1866;156;444;0	700;0	310;657	419;3	886;0;135;444;0	447;0	341;661	707;3	797;0;117;146;434; ; ; ; ;
37212;1867;151;453;0	700;0	310;657	419;3	936;0;127;418;0	447;0	341;661	707;3	845;0;117;146;434; ; ; ; ;
37232;1868;155;434;0	700;0	310;657	419;3	752;0;64;400;0	447;0	341;661	707;3	752;0; ; ; ; ; ; ; ;
37252;1869;152;433;0	700;0	310;660	007;3	836;0;42;394;0	447;0	341;664	410;3	767;0; ; ; ; ; ; ; ;
37272;1870;174;463;0	699;0	309;660	007;3	803;0;134;420;0	447;0	341;664	410;3	890;0; ; ; ; ; ; ; ;
37291;1871;143;427;0	699;0	309;660	007;3	804;0;129;412;0	446;0	341;664	410;3	866;0; ; ; ; ; ; ; ;
37311;1872;159;447;0	699;0	309;660	007;3	768;0;169;448;0	446;0	341;664	410;3	837;0; ; ; ; ; ; ; ;
37331;1873;155;438;0	699;0	309;660	007;3	764;0;126;408;0	446;0	341;664	410;3	878;0; ; ; ; ; ; ; ;
37351;1874;150;449;0	699;0	309;659	336;3	756;0;139;420;0	446;0	341;662	840;3	849;0; ; ; ; ; ; ; ;
37371;1875;142;445;0	699;0	309;659	336;3	759;0;132;421;0	446;0	341;662	840;3	806;0; ; ; ; ; ; ; ;
37391;1876;145;443;0	699;0	309;659	336;3	878;0;113;416;0	446;0	341;662	840;3	838;0; ; ; ; ; ; ; ;
37411;1877;171;445;0	698;0	309;659	336;3	863;0;152;375;0	446;0	341;662	840;3	837;0; ; ; ; ; ; ; ;
37431;1878;166;427;0	698;0	309;659	336;3	786;0;163;418;0	446;0	341;662	840;3	859;0; ; ; ; ; ; ; ;
37451;1879;161;425;0	698;0	309;659	325;3	844;0;165;404;0	446;0	341;662	498;3	864;0; ; ; ; ; ; ; ;
37471;1880;159;425;0	699;0	309;659	325;3	800;0;210;458;0	446;0	341;662	498;3	888;0; ; ; ; ; ; ; ;
37491;1881;169;456;0	699;0	309;659	325;3	766;0;150;399;0	446;0	341;662	498;3	789;0; ; ; ; ; ; ; ;
37511;1882;173;434;0	699;0	309;659	325;3	673;0;160;426;0	446;0	341;662	498;3	684;0; ; ; ; ; ; ; ;
37531;1883;155;425;0	699;0	310;659	325;3	613;0;133;418;0	446;0	341;662	498;3	780;0; ; ; ; ; ; ; ;
37551;1884;159;437;0	699;0	310;658	286;3	579;0;129;411;0	446;0	341;663	033;3	744;0; ; ; ; ; ; ; ;
37571;1885;222;403;0	698;0	310;658	286;3	901;0;220;412;0	445;0	341;663	033;3	676;0; ; ; ; ; ; ; ;
37591;1886;365;419;0	696;0	310;658	286;3	634;0;384;401;0	444;0	341;663	033;3	680;0; ; ; ; ; ; ; ;
37610;1887;393;444;0	696;0	310;658	286;3	979;0;370;445;0	444;0	341;663	033;3	705;0; ; ; ; ; ; ; ;
37630;1888;399;460;0	696;0	310;658	286;3	948;0;388;420;0	444;0	341;663	033;3	683;0; ; ; ; ; ; ; ;
37650;1889;408;476;0	696;0	310;657	998;3	904;0;385;425;0	444;0	341;662	810;3	692;0; ; ; ; ; ; ; ;
37670;1890;395;424;0	696;0	310;657	998;3	619;0;403;423;0	444;0	341;662	810;3	904;0; ; ; ; ; ; ; ;
37690;1891;399;431;0	696;0	310;657	998;3	785;0;396;463;0	444;0	341;662	810;3	798;0; ; ; ; ; ; ; ;
37710;1892;388;386;0	696;0	310;657	998;3	624;0;407;422;0	444;0	341;662	810;3	606;0; ; ; ; ; ; ; ;
37730;1893;406;455;0	696;0	310;657	998;3	894;0;391;434;0	444;0	341;662	810;3	591;0; ; ; ; ; ; ; ;
37750;1894;405;448;0	696;0	310;660	870;3	893;0;393;445;0	444;0	341;662	545;3	576;0; ; ; ; ; ; ; ;
37770;1895;405;439;0	696;0	310;660	870;3	904;0;378;414;0	444;0	342;662	545;3	553;0; ; ; ; ; ; ; ;
37790;1896;377;456;0	696;0	310;660	870;3	840;0;385;425;0	444;0	342;662	545;3	551;0; ; ; ; ; ; ; ;
37810;1897;374;409;0	696;0	310;660	870;3	780;0;384;390;0	444;0	342;662	545;3	691;0; ; ; ; ; ; ; ;
37830;1898;402;374;0	696;0	310;660	870;3	684;0;388;429;0	444;0	342;662	545;3	696;0; ; ; ; ; ; ; ;
37850;1899;387;363;0	696;0	310;662	476;3	627;0;389;419;0	444;0	342;661	705;3	697;0; ; ; ; ; ; ; ;
37870;1900;397;422;0	697;0	310;662	476;3	825;0;404;383;0	444;0	342;661	705;3	803;0; ; ; ; ; ; ; ;
37889;1901;400;456;0	697;0	310;662	476;3	941;0;394;424;0	444;0	342;661	705;3	569;0; ; ; ; ; ; ; ;
37909;1902;419;424;0	697;0	310;662	476;3	634;0;395;429;0	444;0	342;661	705;3	805;0; ; ; ; ; ; ; ;
37929;1903;399;432;0	697;0	310;662	476;3	749;0;402;452;0	444;0	342;661	705;3	843;0; ; ; ; ; ; ; ;
37949;1904;405;446;0	697;0	310;657	639;3	698;0;397;463;0	444;0	342;661	255;3	785;0; ; ; ; ; ; ; ;
37969;1905;388;434;0	697;0	310;657	639;3	780;0;391;452;0	444;0	342;661	255;3	823;0; ; ; ; ; ; ; ;
37989;1906;376;420;0	697;0	310;657	639;3	757;0;378;407;0	444;0	342;661	255;3	643;0; ; ; ; ; ; ; ;
38009;1907;389;390;0	697;0	310;657	639;3	782;0;380;405;0	444;0	342;661	255;3	692;0; ; ; ; ; ; ; ;
38029;1908;395;494;0	697;0	310;657	639;4	300;0;374;447;0	444;0	342;661	255;3	785;0; ; ; ; ; ; ; ;
38049;1909;396;482;0	697;0	310;662	310;4	368;0;376;422;0	444;0	342;663	936;3	719;0; ; ; ; ; ; ; ;
38069;1910;379;430;0	697;0	310;662	310;3	860;0;391;403;0	444;0	342;663	936;3	745;0; ; ; ; ; ; ; ;
38089;1911;371;400;0	698;0	310;662	310;3	735;0;378;417;0	445;0	342;663	936;3	737;0; ; ; ; ; ; ; ;
38109;1912;353;406;0	698;0	311;662	310;3	893;0;377;425;0	445;0	342;663	936;3	721;0; ; ; ; ; ; ; ;
38129;1913;384;413;0	698;0	311;662	310;3	829;0;360;450;0	445;0	342;663	936;3	747;0; ; ; ; ; ; ; ;
38149;1914;376;400;0	698;0	311;660	686;3	794;0;353;460;0	445;0	342;669	032;3	767;0; ; ; ; ; ; ; ;
38169;1915;362;396;0	698;0	311;660	686;3	844;0;375;398;0	445;0	342;669	032;3	689;0; ; ; ; ; ; ; ;
38188;1916;384;437;0	698;0	311;660	686;3	878;0;373;382;0	445;0	342;669	032;3	760;0; ; ; ; ; ; ; ;
38208;1917;367;452;0	697;0	310;660	686;4	081;0;383;364;0	444;0	342;669	032;3	716;0; ; ; ; ; ; ; ;
38228;1918;388;454;0	697;0	310;660	686;4	021;0;382;423;0	444;0	342;669	032;3	663;0; ; ; ; ; ; ; ;
38248;1919;382;454;0	697;0	310;664	487;4	126;0;383;414;0	444;0	342;666	624;3	672;0; ; ; ; ; ; ; ;
38268;1920;374;428;0	697;0	310;664	487;3	897;0;375;391;0	444;0	342;666	624;3	713;0; ; ; ; ; ; ; ;
38288;1921;381;424;0	696;0	310;664	487;3	793;0;392;386;0	444;0	342;666	624;3	783;0; ; ; ; ; ; ; ;
38308;1922;387;409;0	696;0	310;664	487;3	883;0;388;369;0	443;0	342;666	624;3	798;0; ; ; ; ; ; ; ;
38328;1923;355;420;0	696;0	310;664	487;3	885;0;392;424;0	443;0	342;666	624;3	729;0; ; ; ; ; ; ; ;
38348;1924;357;419;0	695;0	310;657	768;3	848;0;391;420;0	442;0	342;665	566;3	763;0; ; ; ; ; ; ; ;
38368;1925;386;404;0	695;0	310;657	768;3	785;0;400;402;0	442;0	342;665	566;3	827;0; ; ; ; ; ; ; ;
38388;1926;394;487;0	695;0	310;657	768;4	123;0;384;430;0	442;0	342;665	566;3	735;0; ; ; ; ; ; ; ;
38408;1927;360;414;0	694;0	309;657	768;3	959;0;379;424;0	441;0	342;665	566;3	690;0; ; ; ; ; ; ; ;
38428;1928;370;440;0	694;0	309;657	768;3	787;0;381;383;0	441;0	342;665	566;3	836;0; ; ; ; ; ; ; ;
38448;1929;367;462;0	694;0	309;664	952;3	956;0;381;395;0	441;0	342;664	132;3	771;0; ; ; ; ; ; ; ;
38468;1930;380;459;0	693;0	309;664	952;4	046;0;389;420;0	441;0	342;664	132;3	845;0; ; ; ; ; ; ; ;
38487;1931;417;411;0	693;0	309;664	952;3	890;0;429;418;0	440;0	342;664	132;3	879;0; ; ; ; ; ; ; ;
38507;1932;389;420;0	693;0	309;664	952;3	831;0;399;406;0	440;0	342;664	132;3	709;0; ; ; ; ; ; ; ;
38527;1933;398;459;0	693;0	309;664	952;3	999;0;397;397;0	440;0	342;664	132;3	705;0; ; ; ; ; ; ; ;
38547;1934;408;438;0	693;0	309;664	546;3	900;0;409;393;0	440;0	342;662	752;3	693;0; ; ; ; ; ; ; ;
38567;1935;398;455;0	693;0	309;664	546;3	853;0;402;438;0	440;0	342;662	752;3	827;0; ; ; ; ; ; ; ;
38587;1936;404;463;0	693;0	310;664	546;4	120;0;389;433;0	440;0	342;662	752;3	831;0; ; ; ; ; ; ; ;
38607;1937;398;385;0	693;0	310;664	546;3	759;0;399;450;0	441;0	342;662	752;3	926;0;118;402;422; ; ; ; ;
38627;1938;392;444;0	693;0	310;664	546;4	052;0;391;402;0	441;0	342;662	752;3	730;0;118;402;422; ; ; ; ;
38647;1939;394;430;0	694;0	310;661	400;3	891;0;395;401;0	441;0	342;662	710;3	748;0;118;402;422; ; ; ; ;
38667;1940;395;428;0	694;0	310;661	400;3	786;0;399;410;0	441;0	342;662	710;3	687;0;118;402;422; ; ; ; ;
38687;1941;394;438;0	694;0	310;661	400;3	927;0;403;440;0	441;0	342;662	710;3	760;0;118;402;422; ; ; ; ;
38707;1942;393;427;0	694;0	310;661	400;3	821;0;397;432;0	441;0	342;662	710;3	732;0;118;402;422; ; ; ; ;
38727;1943;397;445;0	694;0	310;661	400;3	909;0;420;383;0	441;0	342;662	710;3	720;0;118;402;422; ; ; ; ;
38747;1944;398;445;0	694;0	310;659	744;3	858;0;423;394;0	441;0	342;662	277;3	751;0;118;402;422; ; ; ; ;
38767;1945;412;453;0	694;0	310;659	744;3	929;0;440;388;0	441;0	342;662	277;3	745;0;118;402;422; ; ; ; ;
38787;1946;383;447;0	694;0	310;659	744;3	859;0;405;413;0	441;0	342;662	277;3	642;0;119;388;430; ; ; ; ;
38806;1947;401;421;0	694;0	309;659	744;3	824;0;402;411;0	441;0	342;662	277;3	613;0;119;388;430; ; ; ; ;
38826;1948;391;441;0	694;0	309;659	744;3	928;0;391;421;0	441;0	342;662	277;3	562;0;119;388;430; ; ; ; ;
38846;1949;397;427;0	694;0	309;663	744;3	907;0;387;424;0	442;0	342;661	509;3	522;0;119;388;430; ; ; ; ;
38866;1950;366;427;0	694;0	309;663	744;3	840;0;386;427;0	442;0	342;661	509;3	688;0;119;388;430; ; ; ; ;
38886;1951;381;437;0	695;0	309;663	744;3	862;0;402;371;0	442;0	342;661	509;3	693;0;119;388;430; ; ; ; ;
38906;1952;386;429;0	695;0	309;663	744;3	969;0;391;432;0	442;0	342;661	509;3	790;0;119;388;430; ; ; ; ;
38926;1953;376;467;0	695;0	309;663	744;4	139;0;385;441;0	442;0	342;661	509;3	779;0;119;388;430; ; ; ; ;
38946;1954;385;476;0	695;0	309;659	574;4	176;0;389;429;0	442;0	342;660	681;3	764;0;119;388;430; ; ; ; ;
38966;1955;375;402;0	695;0	309;659	574;3	731;0;384;420;0	442;0	342;660	681;3	713;0;120;389;421; ; ; ; ;
38986;1956;384;430;0	695;0	309;659	574;3	932;0;390;412;0	442;0	342;660	681;3	642;0;120;389;421; ; ; ; ;
39006;1957;396;436;0	695;0	309;659	574;3	896;0;382;431;0	442;0	342;660	681;3	803;0;120;389;421; ; ; ; ;
39026;1958;391;423;0	695;0	309;659	574;3	752;0;402;409;0	442;0	342;660	681;3	623;0;120;389;421; ; ; ; ;
39046;1959;393;425;0	695;0	310;656	230;3	827;0;402;414;0	442;0	342;661	384;3	674;0;120;389;421; ; ; ; ;
39066;1960;386;417;0	696;0	310;656	230;3	886;0;388;405;0	443;0	343;661	384;3	552;0;120;389;421; ; ; ; ;
39085;1961;392;450;0	696;0	310;656	230;3	877;0;390;424;0	443;0	343;661	384;3	777;0;120;389;421; ; ; ; ;
39105;1962;360;421;0	696;0	310;656	230;3	810;0;395;399;0	443;0	343;661	384;3	632;0;120;389;421; ; ; ; ;
39125;1963;453;479;0	694;0	310;656	230;4	174;0;457;428;0	441;0	343;661	384;3	728;0; ; ; ; ; ; ; ;
39145;1964;456;475;0	693;0	310;662	840;4	218;0;466;419;0	441;0	343;662	963;3	671;0; ; ; ; ; ; ; ;
39165;1965;495;414;0	693;0	310;662	840;4	025;0;517;436;0	441;0	343;662	963;3	858;0;121;503;436; ; ; ; ;
39185;1966;502;449;0	693;0	310;662	840;3	964;0;504;412;0	440;0	343;662	963;3	637;0;121;503;436; ; ; ; ;
39205;1967;506;437;0	693;0	310;662	840;4	013;0;517;420;0	440;0	342;662	963;3	789;0;121;503;436; ; ; ; ;
39225;1968;504;446;0	693;0	310;662	840;3	906;0;492;463;0	440;0	342;662	963;4	151;0;121;503;436; ; ; ; ;
39245;1969;505;443;0	693;0	310;660	561;3	890;0;490;455;0	440;0	342;662	924;4	102;0;121;503;436; ; ; ; ;
39265;1970;501;460;0	693;0	309;660	561;3	917;0;504;420;0	440;0	342;662	924;3	732;0;121;503;436; ; ; ; ;
39285;1971;482;450;0	693;0	309;660	561;3	970;0;518;405;0	440;0	342;662	924;3	728;0;121;503;436; ; ; ; ;
39305;1972;489;445;0	692;0	309;660	561;3	960;0;502;436;0	440;0	342;662	924;3	847;0;121;503;436; ; ; ; ;
39325;1973;513;454;0	692;0	309;660	561;3	869;0;520;413;0	440;0	342;662	924;3	875;0;121;503;436; ; ; ; ;
39345;1974;504;450;0	692;0	309;657	890;3	874;0;515;410;0	439;0	342;665	758;3	920;0;121;503;436; ; ; ; ;
39365;1975;558;451;0	691;0	309;657	890;3	979;0;586;418;0	439;0	342;665	758;3	887;0;122;563;444; ; ; ; ;
39385;1976;552;441;0	691;0	309;657	890;3	979;0;553;463;0	439;0	342;665	758;4	003;0;122;563;444; ; ; ; ;
39404;1977;558;447;0	691;0	309;657	890;3	989;0;570;432;0	438;0	342;665	758;3	900;0;122;563;444; ; ; ; ;
39424;1978;557;449;0	691;0	309;657	890;3	971;0;567;429;0	439;0	342;665	758;3	801;0;122;563;444; ; ; ; ;
39444;1979;562;440;0	691;0	309;664	663;4	012;0;563;430;0	439;0	342;662	705;3	809;0;122;563;444; ; ; ; ;
39464;1980;583;443;0	691;0	309;664	663;3	980;0;573;445;0	439;0	342;662	705;3	962;0;122;563;444; ; ; ; ;
39484;1981;562;455;0	692;0	309;664	663;3	943;0;565;441;0	439;0	343;662	705;3	845;0;122;563;444; ; ; ; ;
39504;1982;565;453;0	692;0	310;664	663;3	913;0;574;426;0	439;0	343;662	705;3	734;0;122;563;444; ; ; ; ;
39524;1983;559;454;0	692;0	310;664	663;4	134;0;576;458;0	439;0	343;662	705;4	165;0;122;563;444; ; ; ; ;
39544;1984;557;459;0	692;0	310;659	248;4	088;0;574;454;0	439;0	343;662	695;4	096;0;122;563;444; ; ; ; ;
[truncated: 6,579 more rows]
