# Supplementary material for: Perception of Individual and Joint Action in Infants and Adults
Source: PLoS One. 2014 Sep 9;9(9):e107450. doi: 10.1371/journal.pone.0107450 (PMC4174902; doi:10.1371/journal.pone.0107450)
Supplement: Data S1 — Raw files of eye tracking data of all participants. (ZIP) [file pone.0107450.s001.zip › Turm2012b_AD_08.csv]

Data properties:
Recording date: 17.07.2012
Recording time : 11:03:19:765 (corresponds to time 0)
Study: Turmbau2012b
Subject: Turm2012b_AD_08
Recording: Turm2012b_AD_08
Screen resolution: 800 x 600
Coordinate unit: Pixels
Filter settings:
Eye: Average
Fixation radius: 30
Min duration: 100
Timestamp;Number;GazepointX (L);GazepointY (L);CamX (L);CamY (L);Distance (L);Pupil (L);Validity (L);GazepointX (R);GazepointY (R);CamX (R);CamY (R);Distance (R);Pupil (R);Validity (R);Fixation;GazepointX;GazepointY;Event;Event Key;Data 1;Data 2;Description
8;1;1040;312;0	650;0	393;680	294;2	960;0;1079;278;0	381;0	396;675	299;2	914;0; ; ; ; ; ; ; ;
27;2;1024;308;0	650;0	393;680	294;3	018;0;1073;283;0	381;0	396;675	299;2	859;0; ; ; ; ; ; ; ;
50;3;1022;318;0	650;0	394;676	052;3	009;0;954;374;0	380;0	396;592	174;2	506;0; ; ; ; ; ; ; ;
67;4;1200;331;0	648;0	394;676	052;2	904;0;-800;-600;0	648;0	394;-1	000;-1	000;4; ; ; ; ; ; ; ;
90;5;1193;322;0	649;0	394;676	052;2	991;0;1118;370;0	381;0	397;592	173;2	566;0; ; ; ; ; ; ; ;
107;6;1185;323;0	649;0	394;676	052;2	962;0;-800;-600;0	649;0	394;-1	000;-1	000;4; ; ; ; ; ; ; ;
128;7;1204;320;0	650;0	395;676	052;2	967;0;1129;371;0	381;0	397;591	803;2	561;0; ; ; ; ; ; ; ;
147;8;1166;336;0	650;0	394;661	287;2	909;0;1229;318;0	387;0	398;639	014;2	758;0;1;1197;326; ; ; ; ;
168;9;1162;335;0	650;0	395;661	287;2	895;0;1227;317;0	382;0	397;639	014;2	719;0;1;1197;326; ; ; ; ;
187;10;1169;332;0	651;0	395;661	287;2	917;0;1228;310;0	383;0	396;639	014;2	666;0;1;1197;326; ; ; ; ;
212;11;1148;341;0	651;0	395;661	287;2	832;0;1221;314;0	383;0	396;639	014;2	766;0;1;1197;326; ; ; ; ;
227;12;1157;335;0	652;0	395;661	287;2	859;0;1226;323;0	383;0	396;639	014;2	644;0;1;1197;326; ; ; ; ;
249;13;1153;336;0	652;0	395;661	391;2	846;0;1233;317;0	389;0	397;641	937;2	682;0;1;1197;326; ; ; ; ;
267;14;1167;342;0	652;0	395;661	391;2	871;0;1233;308;0	384;0	396;641	937;2	767;0;1;1197;326; ; ; ; ;
289;15;1157;339;0	653;0	395;661	391;2	888;0;1251;311;0	384;0	396;641	937;2	697;0;1;1197;326; ; ; ; ;
306;16;1159;346;0	653;0	395;661	391;2	832;0;1231;316;0	384;0	396;641	937;2	669;0;1;1197;326; ; ; ; ;
326;17;1166;345;0	653;0	395;661	391;2	776;0;1231;312;0	385;0	396;641	937;2	739;0;1;1197;326; ; ; ; ;
346;18;1157;348;0	653;0	395;657	615;2	748;0;1267;296;0	384;0	396;655	612;2	751;0;1;1197;326; ; ; ; ;
366;19;1213;352;0	653;0	395;657	615;2	850;0;1348;281;0	385;0	397;655	612;2	730;0; ; ; ; ; ; ; ;
367; ; ; ; ; ; ; ;5; ; ; ; ; ; ;5; ; ; ;ShowAVI;8;0;0;atFish.avi
386;20;1200;355;0	653;0	395;657	615;2	859;0;1350;282;0	385;0	397;655	612;2	754;0; ; ; ; ; ; ; ;
406;21;1205;347;0	653;0	395;657	615;2	772;0;1359;273;0	385;0	397;655	612;2	802;0; ; ; ; ; ; ; ;
426;22;1220;340;0	653;0	395;657	615;2	822;0;1343;274;0	385;0	397;655	612;2	790;0; ; ; ; ; ; ; ;
446;23;1267;314;0	653;0	395;681	022;2	899;0;1020;438;0	385;0	396;508	043;2	173;0; ; ; ; ; ; ; ;
466;24;1259;315;0	653;0	395;681	022;2	908;0;-800;-600;0	653;0	395;-1	000;-1	000;4; ; ; ; ; ; ; ;
486;25;1256;317;0	653;0	395;681	022;2	979;0;1440;236;0	385;0	396;685	775;2	851;0; ; ; ; ; ; ; ;
506;26;1261;327;0	653;0	395;681	022;2	905;0;1007;450;0	385;0	396;503	184;2	103;0; ; ; ; ; ; ; ;
526;27;1250;325;0	653;0	395;681	022;2	820;0;1007;446;0	385;0	396;501	796;2	156;0; ; ; ; ; ; ; ;
546;28;1254;328;0	653;0	395;680	629;2	828;0;1325;286;0	384;0	397;647	924;2	770;0; ; ; ; ; ; ; ;
565;29;1255;334;0	653;0	395;680	629;2	862;0;1332;293;0	385;0	397;647	924;2	812;0; ; ; ; ; ; ; ;
585;30;1246;317;0	653;0	395;680	629;2	907;0;1320;294;0	385;0	397;647	924;2	760;0; ; ; ; ; ; ; ;
605;31;1247;309;0	653;0	395;680	629;2	869;0;1340;295;0	385;0	397;647	924;2	614;0; ; ; ; ; ; ; ;
625;32;1252;328;0	653;0	395;680	629;2	879;0;1320;300;0	385;0	397;647	924;2	747;0; ; ; ; ; ; ; ;
645;33;1246;318;0	652;0	395;679	371;2	889;0;1009;454;0	385;0	397;502	569;2	110;0; ; ; ; ; ; ; ;
665;34;1144;341;0	653;0	395;679	371;2	868;0;-800;-600;0	653;0	395;-1	000;-1	000;4; ; ; ; ; ; ; ;
685;35;804;316;0	657;0	394;679	371;3	057;0;733;461;0	387;0	395;502	569;2	270;0; ; ; ; ; ; ; ;
705;36;562;302;0	661;0	393;679	371;2	950;0;555;471;0	391;0	394;503	408;2	180;0; ; ; ; ; ; ; ;
725;37;488;321;0	662;0	393;679	371;3	028;0;514;399;0	392;0	394;576	663;2	564;0; ; ; ; ; ; ; ;
745;38;419;296;0	661;0	393;693	508;3	042;0;446;290;0	392;0	394;685	219;2	976;0; ; ; ; ; ; ; ;
765;39;501;296;0	661;0	393;693	508;3	025;0;496;294;0	391;0	394;685	219;3	010;0;2;489;297; ; ; ; ;
785;40;511;278;0	661;0	393;693	508;3	033;0;490;284;0	391;0	394;685	219;2	965;0;2;489;297; ; ; ; ;
805;41;499;299;0	661;0	393;693	508;3	063;0;490;286;0	391;0	394;685	219;2	995;0;2;489;297; ; ; ; ;
825;42;491;302;0	661;0	393;693	508;3	083;0;488;302;0	391;0	394;685	219;2	975;0;2;489;297; ; ; ; ;
845;43;491;303;0	661;0	393;689	974;3	083;0;486;297;0	391;0	394;685	161;2	987;0;2;489;297; ; ; ; ;
864;44;479;315;0	661;0	393;689	974;3	133;0;489;306;0	391;0	394;685	161;3	021;0;2;489;297; ; ; ; ;
885;45;478;324;0	661;0	393;689	974;3	256;0;489;299;0	391;0	394;685	161;3	081;0;2;489;297; ; ; ; ;
904;46;478;275;0	661;0	393;689	974;3	088;0;491;304;0	391;0	394;685	161;3	073;0;2;489;297; ; ; ; ;
924;47;481;309;0	661;0	393;689	974;3	084;0;494;290;0	391;0	393;685	161;3	045;0;2;489;297; ; ; ; ;
944;48;480;303;0	661;0	392;688	856;3	076;0;495;287;0	392;0	392;686	739;3	083;0;2;489;297; ; ; ; ;
964;49;468;194;0	662;0	392;688	856;3	026;0;470;226;0	392;0	392;686	739;3	072;0;3;464;226; ; ; ; ;
984;50;462;220;0	662;0	392;688	856;3	026;0;477;222;0	392;0	392;686	739;2	962;0;3;464;226; ; ; ; ;
1004;51;453;224;0	662;0	392;688	856;3	193;0;468;236;0	392;0	392;686	739;2	989;0;3;464;226; ; ; ; ;
1024;52;465;202;0	662;0	392;688	856;3	120;0;465;219;0	392;0	393;686	739;2	992;0;3;464;226; ; ; ; ;
1044;53;460;215;0	662;0	392;690	162;3	176;0;463;224;0	392;0	393;685	184;2	989;0;3;464;226; ; ; ; ;
1064;54;460;215;0	662;0	392;690	162;3	021;0;468;227;0	392;0	393;685	184;3	054;0;3;464;226; ; ; ; ;
1084;55;464;197;0	663;0	392;690	162;3	017;0;469;228;0	393;0	393;685	184;3	109;0;3;464;226; ; ; ; ;
1104;56;469;206;0	663;0	392;690	162;3	105;0;463;228;0	393;0	393;685	184;3	063;0;3;464;226; ; ; ; ;
1124;57;462;231;0	663;0	393;690	162;3	142;0;463;259;0	393;0	393;685	184;2	961;0;3;464;226; ; ; ; ;
1143;58;465;223;0	663;0	393;691	375;3	185;0;463;259;0	393;0	393;687	783;2	980;0;3;464;226; ; ; ; ;
1163;59;455;227;0	663;0	392;691	375;3	194;0;472;229;0	393;0	393;687	783;3	218;0;3;464;226; ; ; ; ;
1183;60;456;242;0	663;0	392;691	375;3	152;0;465;234;0	393;0	393;687	783;3	096;0;3;464;226; ; ; ; ;
1203;61;468;226;0	663;0	392;691	375;3	079;0;472;241;0	393;0	393;687	783;3	147;0;3;464;226; ; ; ; ;
1223;62;402;307;0	664;0	393;691	375;3	395;0;406;278;0	394;0	393;687	783;3	081;0;4;397;296; ; ; ; ;
1243;63;401;317;0	664;0	393;691	229;3	372;0;397;285;0	395;0	394;688	285;3	096;0;4;397;296; ; ; ; ;
1263;64;411;289;0	664;0	393;691	229;3	266;0;396;328;0	395;0	394;688	285;3	267;0;4;397;296; ; ; ; ;
1283;65;401;296;0	664;0	393;691	229;3	153;0;396;304;0	395;0	394;688	285;3	085;0;4;397;296; ; ; ; ;
1303;66;394;302;0	665;0	394;691	229;3	196;0;395;313;0	395;0	394;688	285;3	161;0;4;397;296; ; ; ; ;
1323;67;389;294;0	665;0	394;691	229;3	260;0;402;278;0	395;0	394;688	285;3	233;0;4;397;296; ; ; ; ;
1343;68;384;294;0	664;0	394;692	371;3	219;0;403;272;0	395;0	394;688	432;3	159;0;4;397;296; ; ; ; ;
1363;69;407;301;0	664;0	394;692	371;3	249;0;399;298;0	395;0	394;688	432;3	227;0;4;397;296; ; ; ; ;
1383;70;402;300;0	664;0	394;692	371;3	226;0;399;289;0	394;0	395;688	432;3	194;0;4;397;296; ; ; ; ;
1403;71;402;296;0	664;0	394;692	371;3	340;0;400;285;0	394;0	395;688	432;3	075;0;4;397;296; ; ; ; ;
1423;72;404;285;0	664;0	394;692	371;3	194;0;399;297;0	394;0	395;688	432;3	184;0;4;397;296; ; ; ; ;
1443;73;404;285;0	664;0	394;690	362;3	213;0;399;288;0	394;0	394;691	121;3	153;0;4;397;296; ; ; ; ;
1462;74;387;319;0	664;0	393;690	362;3	432;0;392;291;0	394;0	394;691	121;3	253;0;4;397;296; ; ; ; ;
1482;75;396;292;0	664;0	393;690	362;3	347;0;394;292;0	394;0	394;691	121;3	158;0;4;397;296; ; ; ; ;
1502;76;386;309;0	664;0	393;690	362;3	360;0;395;301;0	394;0	394;691	121;3	273;0;4;397;296; ; ; ; ;
1522;77;408;260;0	664;0	393;690	362;3	239;0;412;273;0	394;0	394;691	121;3	319;0;5;399;294; ; ; ; ;
1542;78;410;250;0	664;0	393;694	223;3	225;0;415;279;0	394;0	394;686	957;3	287;0;5;399;294; ; ; ; ;
1562;79;410;265;0	664;0	393;694	223;3	365;0;407;301;0	394;0	394;686	957;3	174;0;5;399;294; ; ; ; ;
1582;80;387;283;0	663;0	394;694	223;3	461;0;410;300;0	394;0	394;686	957;3	251;0;5;399;294; ; ; ; ;
1602;81;394;284;0	663;0	394;694	223;3	352;0;415;286;0	394;0	395;686	957;3	243;0;5;399;294; ; ; ; ;
1622;82;389;269;0	663;0	393;694	223;3	398;0;390;286;0	393;0	394;686	957;3	128;0;5;399;294; ; ; ; ;
1642;83;391;280;0	663;0	393;691	692;3	409;0;391;283;0	393;0	394;690	489;3	177;0;5;399;294; ; ; ; ;
1662;84;391;295;0	663;0	393;691	692;3	398;0;394;300;0	393;0	394;690	489;3	213;0;5;399;294; ; ; ; ;
1682;85;388;321;0	663;0	393;691	692;3	378;0;415;318;0	394;0	394;690	489;3	298;0;5;399;294; ; ; ; ;
1702;86;398;292;0	663;0	393;691	692;3	497;0;408;315;0	394;0	394;690	489;3	271;0;5;399;294; ; ; ; ;
1722;87;396;299;0	664;0	393;691	692;3	382;0;395;311;0	394;0	394;690	489;3	178;0;5;399;294; ; ; ; ;
1741;88;398;301;0	664;0	393;696	168;3	445;0;404;311;0	394;0	394;687	916;3	200;0;5;399;294; ; ; ; ;
1761;89;398;323;0	664;0	393;696	168;3	404;0;400;284;0	394;0	394;687	916;3	169;0;5;399;294; ; ; ; ;
1781;90;393;287;0	664;0	393;696	168;3	385;0;398;301;0	394;0	394;687	916;3	264;0;5;399;294; ; ; ; ;
1801;91;382;317;0	664;0	393;696	168;3	497;0;408;298;0	394;0	394;687	916;3	256;0;5;399;294; ; ; ; ;
1821;92;380;267;0	664;0	393;696	168;3	393;0;399;275;0	394;0	394;687	916;3	197;0;6;402;288; ; ; ; ;
1841;93;377;277;0	664;0	393;690	311;3	384;0;400;278;0	394;0	394;691	219;3	260;0;6;402;288; ; ; ; ;
1861;94;395;290;0	664;0	393;690	311;3	388;0;420;284;0	394;0	394;691	219;3	300;0;6;402;288; ; ; ; ;
1881;95;397;279;0	664;0	394;690	311;3	369;0;410;281;0	394;0	394;691	219;3	251;0;6;402;288; ; ; ; ;
1901;96;395;295;0	664;0	394;690	311;3	380;0;401;271;0	394;0	394;691	219;3	235;0;6;402;288; ; ; ; ;
1921;97;400;292;0	664;0	394;690	311;3	363;0;411;304;0	394;0	394;691	219;3	271;0;6;402;288; ; ; ; ;
1941;98;402;286;0	664;0	393;694	553;3	384;0;410;307;0	394;0	394;686	036;3	216;0;6;402;288; ; ; ; ;
1961;99;406;285;0	664;0	393;694	553;3	516;0;392;290;0	394;0	394;686	036;3	229;0;6;402;288; ; ; ; ;
1981;100;423;264;0	664;0	393;694	553;3	422;0;413;295;0	394;0	394;686	036;3	245;0;6;402;288; ; ; ; ;
2001;101;411;291;0	664;0	393;694	553;3	349;0;412;295;0	394;0	394;686	036;3	230;0;6;402;288; ; ; ; ;
2021;102;398;288;0	664;0	393;694	553;3	464;0;410;318;0	394;0	394;686	036;3	285;0;6;402;288; ; ; ; ;
2040;103;401;286;0	664;0	393;692	487;3	385;0;409;317;0	394;0	394;691	574;3	319;0;6;402;288; ; ; ; ;
2060;104;396;284;0	664;0	393;692	487;3	453;0;406;286;0	394;0	394;691	574;3	344;0;6;402;288; ; ; ; ;
2080;105;389;277;0	664;0	393;692	487;3	379;0;411;301;0	394;0	394;691	574;3	264;0;6;402;288; ; ; ; ;
2100;106;385;304;0	664;0	394;692	487;3	534;0;405;258;0	394;0	394;691	574;3	341;0;6;402;288; ; ; ; ;
2120;107;379;283;0	664;0	394;692	487;3	551;0;398;299;0	394;0	394;691	574;3	318;0;6;402;288; ; ; ; ;
2140;108;375;286;0	664;0	394;692	898;3	571;0;400;288;0	394;0	394;687	992;3	279;0;6;402;288; ; ; ; ;
2160;109;397;280;0	664;0	394;692	898;3	521;0;407;284;0	394;0	395;687	992;3	383;0;6;402;288; ; ; ; ;
2180;110;397;263;0	663;0	394;692	898;3	510;0;418;325;0	394;0	395;687	992;3	400;0;6;402;288; ; ; ; ;
2200;111;396;278;0	663;0	394;692	898;3	541;0;413;294;0	393;0	395;687	992;3	345;0;6;402;288; ; ; ; ;
2220;112;409;287;0	663;0	394;692	898;3	558;0;410;298;0	393;0	395;687	992;3	381;0;6;402;288; ; ; ; ;
2240;113;409;282;0	663;0	393;692	832;3	563;0;416;302;0	393;0	395;688	716;3	378;0;6;402;288; ; ; ; ;
2260;114;396;311;0	663;0	393;692	832;3	639;0;412;265;0	393;0	395;688	716;3	444;0;6;402;288; ; ; ; ;
2280;115;529;316;0	661;0	394;692	832;3	574;0;515;350;0	392;0	395;688	716;3	455;0; ; ; ; ; ; ; ;
2300;116;584;339;0	660;0	395;692	832;3	637;0;590;332;0	391;0	396;688	716;3	450;0;7;549;342; ; ; ; ;
2320;117;577;345;0	660;0	395;692	832;3	648;0;586;341;0	391;0	396;688	716;3	467;0;7;549;342; ; ; ; ;
2339;118;571;349;0	660;0	395;694	255;3	640;0;584;334;0	390;0	396;687	457;3	463;0;7;549;342; ; ; ; ;
2359;119;568;367;0	660;0	395;694	255;3	649;0;563;367;0	390;0	396;687	457;3	449;0;7;549;342; ; ; ; ;
2379;120;565;366;0	660;0	395;694	255;3	666;0;564;370;0	390;0	396;687	457;3	416;0;7;549;342; ; ; ; ;
2399;121;573;345;0	660;0	395;694	255;3	619;0;568;350;0	390;0	396;687	457;3	391;0;7;549;342; ; ; ; ;
2419;122;557;362;0	660;0	395;694	255;3	785;0;580;340;0	390;0	396;687	457;3	433;0;7;549;342; ; ; ; ;
2439;123;554;359;0	660;0	395;689	653;3	769;0;582;335;0	391;0	396;686	112;3	402;0;7;549;342; ; ; ; ;
2459;124;563;342;0	661;0	395;689	653;3	666;0;556;326;0	391;0	396;686	112;3	468;0;7;549;342; ; ; ; ;
2479;125;532;330;0	661;0	395;689	653;3	690;0;553;331;0	391;0	395;686	112;3	499;0;7;549;342; ; ; ; ;
2479; ; ; ; ; ; ; ;5; ; ; ; ; ; ;5; ; ; ;Keyboard;3;39;0;Right
2499;126;536;346;0	661;0	395;689	653;3	691;0;531;333;0	392;0	396;686	112;3	573;0;7;549;342; ; ; ; ;
2519;127;535;338;0	662;0	395;689	653;3	759;0;537;328;0	392;0	396;686	112;3	475;0;7;549;342; ; ; ; ;
2539;128;534;335;0	662;0	395;690	342;3	782;0;530;330;0	392;0	396;687	770;3	518;0;7;549;342; ; ; ; ;
2559;129;544;343;0	662;0	395;690	342;3	644;0;547;319;0	392;0	396;687	770;3	496;0;7;549;342; ; ; ; ;
2579;130;550;339;0	662;0	395;690	342;3	611;0;561;310;0	392;0	396;687	770;3	573;0;7;549;342; ; ; ; ;
2599;131;538;347;0	662;0	395;690	342;3	749;0;541;319;0	392;0	396;687	770;3	439;0;7;549;342; ; ; ; ;
2619;132;522;366;0	663;0	395;690	342;3	738;0;526;348;0	393;0	396;687	770;3	504;0;7;549;342; ; ; ; ;
2638;133;522;364;0	663;0	395;695	193;3	752;0;524;349;0	393;0	396;686	675;3	504;0;7;549;342; ; ; ; ;
2658;134;526;356;0	663;0	395;695	193;3	710;0;539;334;0	393;0	396;686	675;3	540;0;7;549;342; ; ; ; ;
2678;135;527;362;0	663;0	395;695	193;3	783;0;544;344;0	393;0	396;686	675;3	558;0;7;549;342; ; ; ; ;
2698;136;533;363;0	663;0	395;695	193;3	741;0;532;321;0	393;0	396;686	675;3	511;0;7;549;342; ; ; ; ;
2718;137;547;338;0	664;0	395;695	193;3	647;0;544;329;0	393;0	395;686	675;3	511;0;7;549;342; ; ; ; ;
2738;138;551;340;0	664;0	395;694	788;3	666;0;542;327;0	393;0	395;687	960;3	516;0;7;549;342; ; ; ; ;
2758;139;546;337;0	664;0	395;694	788;3	697;0;543;341;0	394;0	395;687	960;3	447;0;7;549;342; ; ; ; ;
2778;140;475;311;0	665;0	394;694	788;3	727;0;492;316;0	395;0	395;687	960;3	502;0; ; ; ; ; ; ; ;
2798;141;410;322;0	666;0	394;694	788;3	731;0;444;293;0	396;0	395;687	960;3	491;0;8;431;311; ; ; ; ;
2818;142;429;319;0	666;0	394;694	788;3	686;0;442;298;0	396;0	395;687	960;3	525;0;8;431;311; ; ; ; ;
2837; ; ; ; ; ; ; ;5; ; ; ; ; ; ;5; ; ; ;ShowAVI;8;0;0;Interactive.avi
2838;143;451;314;0	666;0	394;695	691;3	706;0;441;303;0	396;0	395;689	121;3	534;0;8;431;311; ; ; ; ;
2858;144;434;291;0	666;0	394;695	691;3	651;0;441;308;0	396;0	395;689	121;3	492;0;8;431;311; ; ; ; ;
2878;145;429;299;0	666;0	394;695	691;3	655;0;442;306;0	396;0	395;689	121;3	473;0;8;431;311; ; ; ; ;
2898;146;438;281;0	666;0	395;695	691;3	650;0;429;326;0	396;0	395;689	121;3	483;0;8;431;311; ; ; ; ;
2918;147;434;303;0	666;0	394;695	691;3	602;0;434;337;0	395;0	395;689	121;3	663;0;8;431;311; ; ; ; ;
2937;148;433;300;0	666;0	394;693	189;3	586;0;431;345;0	395;0	395;687	567;3	663;0;8;431;311; ; ; ; ;
2957;149;419;304;0	665;0	394;693	189;3	656;0;427;317;0	395;0	395;687	567;3	519;0;8;431;311; ; ; ; ;
2977;150;421;331;0	665;0	394;693	189;3	759;0;431;316;0	395;0	395;687	567;3	476;0;8;431;311; ; ; ; ;
2997;151;423;314;0	665;0	394;693	189;3	716;0;432;309;0	395;0	395;687	567;3	575;0;8;431;311; ; ; ; ;
3017;152;438;318;0	665;0	394;693	189;3	682;0;434;296;0	394;0	395;687	567;3	570;0;8;431;311; ; ; ; ;
3037;153;441;324;0	665;0	394;691	875;3	718;0;434;290;0	394;0	394;689	319;3	574;0;8;431;311; ; ; ; ;
3057;154;414;334;0	665;0	394;691	875;3	961;0;436;316;0	394;0	395;689	319;3	508;0;8;431;311; ; ; ; ;
3077;155;424;319;0	664;0	394;691	875;3	682;0;428;311;0	394;0	395;689	319;3	597;0;8;431;311; ; ; ; ;
3097;156;426;318;0	664;0	394;691	875;3	785;0;421;323;0	394;0	395;689	319;3	607;0;8;431;311; ; ; ; ;
3117;157;421;322;0	664;0	394;691	875;3	749;0;425;291;0	394;0	395;689	319;3	562;0;8;431;311; ; ; ; ;
3137;158;422;320;0	664;0	395;694	797;3	821;0;428;291;0	394;0	395;687	227;3	544;0;8;431;311; ; ; ; ;
3157;159;337;400;0	665;0	395;694	797;3	835;0;-800;-600;0	665;0	395;-1	000;-1	000;4;9;325;415; ; ; ; ;
3177;160;338;399;0	665;0	395;694	797;3	842;0;-800;-600;0	665;0	395;-1	000;-1	000;4;9;325;415; ; ; ; ;
3197;161;347;404;0	664;0	395;694	797;3	724;0;-800;-600;0	664;0	395;-1	000;-1	000;4;9;325;415; ; ; ; ;
3217;162;352;402;0	664;0	395;694	797;3	747;0;-800;-600;0	664;0	395;-1	000;-1	000;4;9;325;415; ; ; ; ;
3236;163;356;404;0	664;0	395;693	052;3	762;0;-800;-600;0	394;0	396;-1	000;-1	000;4;9;325;415; ; ; ; ;
3256;164;349;418;0	664;0	395;693	052;3	751;0;351;402;0	394;0	396;688	022;3	492;0;9;325;415; ; ; ; ;
3276;165;345;416;0	664;0	395;693	052;3	762;0;347;407;0	394;0	396;688	022;3	484;0;9;325;415; ; ; ; ;
3296;166;343;407;0	665;0	395;693	052;3	668;0;346;412;0	394;0	396;688	022;3	488;0;9;325;415; ; ; ; ;
3316;167;327;410;0	665;0	395;693	052;3	704;0;340;419;0	395;0	396;688	022;3	496;0;9;325;415; ; ; ; ;
3336;168;322;407;0	665;0	395;691	561;3	674;0;336;422;0	395;0	396;691	516;3	511;0;9;325;415; ; ; ; ;
3356;169;314;417;0	665;0	396;691	561;3	676;0;302;434;0	395;0	396;691	516;3	540;0;9;325;415; ; ; ; ;
3376;170;306;429;0	665;0	396;691	561;3	620;0;297;426;0	395;0	396;691	516;3	492;0;9;325;415; ; ; ; ;
3396;171;294;419;0	665;0	396;691	561;3	597;0;290;400;0	396;0	396;691	516;3	444;0;9;325;415; ; ; ; ;
3416;172;303;425;0	665;0	396;691	561;3	597;0;323;433;0	396;0	396;691	516;3	521;0;9;325;415; ; ; ; ;
3436;173;298;423;0	665;0	396;686	709;3	573;0;320;423;0	396;0	396;690	974;3	481;0;9;325;415; ; ; ; ;
3456;174;316;433;0	666;0	396;686	709;3	630;0;314;446;0	396;0	396;690	974;3	525;0;9;325;415; ; ; ; ;
3476;175;313;423;0	666;0	396;686	709;3	728;0;300;418;0	396;0	396;690	974;3	437;0;9;325;415; ; ; ; ;
3496;176;295;429;0	666;0	396;686	709;3	621;0;282;418;0	396;0	396;690	974;3	462;0;9;325;415; ; ; ; ;
3516;177;359;443;0	665;0	396;686	709;3	679;0;369;455;0	395;0	396;690	974;3	518;0;10;377;435; ; ; ; ;
3536;178;356;436;0	665;0	396;693	180;3	739;0;363;443;0	395;0	396;688	487;3	467;0;10;377;435; ; ; ; ;
3555;179;381;444;0	665;0	396;693	180;3	739;0;387;440;0	396;0	396;688	487;3	449;0;10;377;435; ; ; ; ;
3575;180;376;425;0	665;0	396;693	180;3	655;0;391;439;0	396;0	397;688	487;3	529;0;10;377;435; ; ; ; ;
3595;181;379;436;0	665;0	396;693	180;3	710;0;381;460;0	396;0	397;688	487;3	572;0;10;377;435; ; ; ; ;
3615;182;378;425;0	665;0	396;693	180;3	719;0;382;423;0	396;0	397;688	487;3	429;0;10;377;435; ; ; ; ;
3635;183;379;432;0	666;0	396;687	728;3	662;0;382;426;0	396;0	397;688	408;3	477;0;10;377;435; ; ; ; ;
3655;184;381;441;0	665;0	396;687	728;3	636;0;382;453;0	396;0	397;688	408;3	528;0;10;377;435; ; ; ; ;
3675;185;360;433;0	665;0	396;687	728;3	669;0;386;417;0	396;0	397;688	408;3	473;0;10;377;435; ; ; ; ;
3695;186;366;410;0	665;0	396;687	728;3	762;0;377;380;0	396;0	396;688	408;3	425;0; ; ; ; ; ; ; ;
3715;187;341;334;0	665;0	395;687	728;3	570;0;349;319;0	397;0	395;688	408;3	409;0; ; ; ; ; ; ; ;
3735;188;337;313;0	666;0	395;690	229;3	617;0;345;280;0	397;0	395;690	209;3	403;0; ; ; ; ; ; ; ;
3755;189;351;327;0	666;0	395;690	229;3	650;0;360;350;0	396;0	395;690	209;3	393;0; ; ; ; ; ; ; ;
3775;190;355;336;0	666;0	395;690	229;3	629;0;366;343;0	396;0	395;690	209;3	428;0; ; ; ; ; ; ; ;
3795;191;350;344;0	666;0	395;690	229;3	569;0;355;353;0	396;0	395;690	209;3	440;0; ; ; ; ; ; ; ;
3815;192;351;370;0	665;0	395;690	229;3	683;0;351;338;0	396;0	395;690	209;3	437;0; ; ; ; ; ; ; ;
3834;193;353;382;0	665;0	395;688	554;3	652;0;353;343;0	396;0	395;686	888;3	418;0; ; ; ; ; ; ; ;
3854;194;356;352;0	665;0	395;688	554;3	597;0;353;303;0	396;0	395;686	888;3	342;0;11;353;335; ; ; ; ;
3874;195;357;355;0	665;0	395;688	554;3	603;0;365;352;0	396;0	395;686	888;3	338;0;11;353;335; ; ; ; ;
3894;196;352;333;0	665;0	395;688	554;3	569;0;353;322;0	396;0	395;686	888;3	338;0;11;353;335; ; ; ; ;
3914;197;344;339;0	665;0	395;688	554;3	593;0;349;342;0	395;0	395;686	888;3	284;0;11;353;335; ; ; ; ;
3934;198;342;330;0	665;0	394;692	413;3	606;0;351;326;0	395;0	395;689	614;3	290;0;11;353;335; ; ; ; ;
3954;199;365;314;0	665;0	395;692	413;3	519;0;358;344;0	395;0	395;689	614;3	352;0;11;353;335; ; ; ; ;
3974;200;317;314;0	665;0	394;692	413;3	470;0;346;315;0	396;0	395;689	614;3	303;0; ; ; ; ; ; ; ;
3994;201;291;260;0	666;0	394;692	413;3	459;0;290;301;0	397;0	394;689	614;3	328;0; ; ; ; ; ; ; ;
4014;202;258;224;0	666;0	394;692	413;3	517;0;276;281;0	397;0	394;689	614;3	292;0; ; ; ; ; ; ; ;
4034;203;230;210;0	666;0	394;686	440;3	461;0;261;265;0	397;0	394;689	252;3	295;0; ; ; ; ; ; ; ;
4054;204;260;236;0	666;0	394;686	440;3	554;0;289;289;0	397;0	394;689	252;3	255;0;12;275;259; ; ; ; ;
4074;205;259;235;0	666;0	394;686	440;3	530;0;295;288;0	396;0	394;689	252;3	316;0;12;275;259; ; ; ; ;
4094;206;280;258;0	666;0	394;686	440;3	389;0;286;285;0	396;0	394;689	252;3	285;0;12;275;259; ; ; ; ;
4114;207;266;250;0	666;0	394;686	440;3	478;0;287;267;0	396;0	394;689	252;3	333;0;12;275;259; ; ; ; ;
4134;208;271;253;0	666;0	394;689	084;3	437;0;289;265;0	396;0	394;688	613;3	325;0;12;275;259; ; ; ; ;
4153;209;262;238;0	666;0	394;689	084;3	472;0;281;274;0	396;0	394;688	613;3	289;0;12;275;259; ; ; ; ;
4173;210;268;250;0	666;0	394;689	084;3	476;0;279;280;0	396;0	394;688	613;3	301;0;12;275;259; ; ; ; ;
4193;211;261;235;0	666;0	394;689	084;3	529;0;275;262;0	396;0	394;688	613;3	288;0;12;275;259; ; ; ; ;
4213;212;275;253;0	666;0	394;689	084;3	544;0;279;268;0	396;0	394;688	613;3	302;0;12;275;259; ; ; ; ;
4233;213;274;251;0	667;0	394;687	617;3	551;0;278;264;0	397;0	395;689	308;3	301;0;12;275;259; ; ; ; ;
4253;214;172;299;0	667;0	394;687	617;3	475;0;180;329;0	398;0	395;689	308;3	377;0;13;179;314; ; ; ; ;
4273;215;168;300;0	668;0	395;687	617;3	437;0;170;307;0	398;0	395;689	308;3	326;0;13;179;314; ; ; ; ;
4293;216;177;308;0	668;0	395;687	617;3	506;0;187;308;0	398;0	395;689	308;3	357;0;13;179;314; ; ; ; ;
4313;217;173;320;0	668;0	395;687	617;3	527;0;184;319;0	398;0	396;689	308;3	356;0;13;179;314; ; ; ; ;
4333;218;170;322;0	668;0	395;689	876;3	541;0;183;307;0	398;0	396;689	299;3	355;0;13;179;314; ; ; ; ;
4353;219;178;304;0	668;0	395;689	876;3	511;0;190;313;0	398;0	396;689	299;3	359;0;13;179;314; ; ; ; ;
4373;220;169;306;0	668;0	395;689	876;3	519;0;183;320;0	398;0	396;689	299;3	328;0;13;179;314; ; ; ; ;
4393;221;166;309;0	668;0	395;689	876;3	610;0;188;327;0	398;0	396;689	299;3	380;0;13;179;314; ; ; ; ;
4413;222;171;301;0	668;0	395;689	876;3	574;0;198;340;0	398;0	396;689	299;3	396;0;13;179;314; ; ; ; ;
4432;223;171;305;0	668;0	395;688	116;3	597;0;196;346;0	398;0	395;690	715;3	403;0;13;179;314; ; ; ; ;
4452;224;179;311;0	668;0	395;688	116;3	564;0;192;317;0	398;0	395;690	715;3	397;0;13;179;314; ; ; ; ;
4472;225;205;370;0	667;0	396;688	116;3	564;0;211;343;0	398;0	397;690	715;3	418;0; ; ; ; ; ; ; ;
4492;226;287;441;0	666;0	397;688	116;3	697;0;284;438;0	397;0	397;690	715;3	447;0;14;281;445; ; ; ; ;
4512;227;280;437;0	666;0	397;688	116;3	730;0;291;462;0	397;0	397;690	715;3	605;0;14;281;445; ; ; ; ;
4532;228;271;430;0	666;0	397;691	552;3	780;0;299;487;0	397;0	397;686	520;3	618;0;14;281;445; ; ; ; ;
4552;229;281;439;0	666;0	397;691	552;3	646;0;295;460;0	397;0	398;686	520;3	612;0;14;281;445; ; ; ; ;
4572;230;282;448;0	666;0	397;691	552;3	671;0;267;431;0	397;0	398;686	520;3	376;0;14;281;445; ; ; ; ;
4592;231;267;440;0	666;0	397;691	552;3	686;0;293;458;0	397;0	398;686	520;3	567;0;14;281;445; ; ; ; ;
4612;232;277;433;0	666;0	397;691	552;3	723;0;287;454;0	397;0	398;686	520;3	554;0;14;281;445; ; ; ; ;
4632;233;275;438;0	666;0	397;685	963;3	717;0;279;446;0	397;0	397;686	951;3	542;0;14;281;445; ; ; ; ;
4652;234;274;429;0	666;0	397;685	963;3	752;0;289;455;0	397;0	397;686	951;3	586;0;14;281;445; ; ; ; ;
4672;235;286;433;0	666;0	397;685	963;3	711;0;281;447;0	397;0	397;686	951;3	615;0;14;281;445; ; ; ; ;
4692;236;373;432;0	665;0	397;685	963;3	884;0;368;454;0	395;0	397;686	951;3	592;0;15;388;438; ; ; ; ;
4712;237;375;433;0	665;0	397;685	963;3	827;0;391;445;0	395;0	397;686	951;3	521;0;15;388;438; ; ; ; ;
4731;238;377;431;0	665;0	397;687	339;3	863;0;413;445;0	395;0	397;688	523;3	532;0;15;388;438; ; ; ; ;
4751;239;375;431;0	665;0	397;687	339;3	748;0;392;428;0	395;0	397;688	523;3	473;0;15;388;438; ; ; ; ;
4771;240;386;440;0	665;0	397;687	339;3	811;0;385;441;0	395;0	398;688	523;3	617;0;15;388;438; ; ; ; ;
4791;241;387;446;0	665;0	397;687	339;3	814;0;387;442;0	395;0	398;688	523;3	522;0;15;388;438; ; ; ; ;
4811;242;390;439;0	665;0	397;687	339;3	773;0;396;441;0	395;0	398;688	523;3	550;0;15;388;438; ; ; ; ;
4831;243;392;439;0	665;0	397;689	156;3	817;0;394;441;0	395;0	398;690	149;3	613;0;15;388;438; ; ; ; ;
4851;244;395;425;0	665;0	397;689	156;3	729;0;379;392;0	395;0	398;690	149;3	425;0; ; ; ; ; ; ; ;
4871;245;395;439;0	665;0	397;689	156;3	786;0;383;440;0	395;0	398;690	149;3	560;0; ; ; ; ; ; ; ;
4891;246;386;448;0	665;0	397;689	156;3	811;0;390;439;0	395;0	398;690	149;3	555;0; ; ; ; ; ; ; ;
4911;247;377;440;0	665;0	397;689	156;3	813;0;389;443;0	395;0	398;690	149;3	539;0; ; ; ; ; ; ; ;
4931;248;374;443;0	663;0	397;689	953;3	819;0;388;445;0	393;0	397;688	759;3	523;0; ; ; ; ; ; ; ;
4951;249;600;417;0	661;0	397;689	953;3	660;0;592;418;0	392;0	397;688	759;3	426;0;16;598;408; ; ; ; ;
4971;250;597;413;0	661;0	397;689	953;3	643;0;584;404;0	392;0	398;688	759;3	365;0;16;598;408; ; ; ; ;
4991;251;592;431;0	661;0	397;689	953;3	726;0;590;414;0	392;0	398;688	759;3	369;0;16;598;408; ; ; ; ;
5010;252;601;400;0	661;0	397;689	953;3	641;0;613;413;0	391;0	398;688	759;3	351;0;16;598;408; ; ; ; ;
5031;253;599;401;0	661;0	397;690	859;3	672;0;611;414;0	391;0	398;686	374;3	336;0;16;598;408; ; ; ; ;
5050;254;582;415;0	661;0	398;690	859;3	675;0;600;413;0	391;0	398;686	374;3	372;0;16;598;408; ; ; ; ;
5070;255;598;409;0	661;0	398;690	859;3	600;0;589;408;0	391;0	398;686	374;3	374;0;16;598;408; ; ; ; ;
5090;256;601;398;0	661;0	397;690	859;3	665;0;616;376;0	391;0	398;686	374;3	267;0;16;598;408; ; ; ; ;
5110;257;590;331;0	660;0	396;690	859;3	641;0;616;314;0	391;0	397;686	374;3	235;0;17;610;325; ; ; ; ;
5130;258;591;316;0	661;0	396;693	819;3	632;0;613;297;0	391;0	397;685	680;3	200;0;17;610;325; ; ; ; ;
5150;259;603;340;0	661;0	396;693	819;3	592;0;610;315;0	391;0	397;685	680;3	319;0;17;610;325; ; ; ; ;
5170;260;593;356;0	660;0	396;693	819;3	630;0;624;326;0	391;0	397;685	680;3	250;0;17;610;325; ; ; ; ;
5190;261;596;350;0	660;0	396;693	819;3	589;0;606;304;0	390;0	397;685	680;3	302;0;17;610;325; ; ; ; ;
5210;262;609;328;0	660;0	396;693	819;3	669;0;617;315;0	390;0	397;685	680;3	278;0;17;610;325; ; ; ; ;
5230;263;607;332;0	660;0	396;696	145;3	680;0;621;318;0	390;0	397;683	361;3	242;0;17;610;325; ; ; ; ;
5250;264;622;326;0	660;0	396;696	145;3	623;0;632;305;0	390;0	397;683	361;3	275;0;17;610;325; ; ; ; ;
5270;265;609;338;0	660;0	396;696	145;3	641;0;606;308;0	390;0	397;683	361;3	386;0;17;610;325; ; ; ; ;
5290;266;622;327;0	660;0	396;696	145;3	626;0;604;327;0	390;0	397;683	361;3	385;0;17;610;325; ; ; ; ;
5310;267;608;340;0	660;0	396;696	145;3	663;0;611;324;0	390;0	397;683	361;3	414;0;17;610;325; ; ; ; ;
5329;268;611;337;0	660;0	395;695	657;3	663;0;612;323;0	390;0	396;683	380;3	424;0;17;610;325; ; ; ; ;
5349;269;576;157;0	660;0	394;695	657;3	699;0;577;198;0	391;0	394;683	380;3	338;0;18;570;186; ; ; ; ;
5369;270;577;176;0	660;0	393;695	657;3	609;0;574;195;0	391;0	394;683	380;3	439;0;18;570;186; ; ; ; ;
5389;271;553;192;0	660;0	393;695	657;3	700;0;584;185;0	391;0	394;683	380;3	462;0;18;570;186; ; ; ; ;
5409;272;561;192;0	660;0	393;695	657;3	658;0;588;191;0	391;0	394;683	380;3	396;0;18;570;186; ; ; ; ;
5429;273;548;203;0	661;0	393;687	701;3	592;0;590;193;0	391;0	394;679	000;3	436;0;18;570;186; ; ; ; ;
5450;274;571;196;0	661;0	393;687	701;3	782;0;591;186;0	391;0	394;679	000;3	457;0;18;570;186; ; ; ; ;
5469;275;561;181;0	661;0	394;687	701;3	702;0;588;174;0	391;0	394;679	000;3	538;0;18;570;186; ; ; ; ;
5489;276;567;177;0	661;0	394;687	701;3	738;0;574;204;0	391;0	394;679	000;3	443;0;18;570;186; ; ; ; ;
5509;277;545;194;0	661;0	394;687	701;3	700;0;587;183;0	391;0	394;679	000;3	448;0;18;570;186; ; ; ; ;
5529;278;539;188;0	661;0	394;685	392;3	700;0;583;182;0	391;0	394;680	650;3	472;0;18;570;186; ; ; ; ;
5549;279;543;180;0	661;0	393;685	392;3	713;0;583;169;0	392;0	394;680	650;3	555;0;18;570;186; ; ; ; ;
5569;280;525;77;0	661;0	393;685	392;3	669;0;553;91;0	392;0	393;680	650;3	429;0;19;533;91; ; ; ; ;
5589;281;521;66;0	662;0	393;685	392;3	756;0;544;95;0	392;0	393;680	650;3	555;0;19;533;91; ; ; ; ;
5609;282;502;91;0	662;0	393;685	392;3	770;0;548;91;0	392;0	393;680	650;3	489;0;19;533;91; ; ; ; ;
5628;283;492;98;0	662;0	393;682	258;3	768;0;542;94;0	392;0	393;679	623;3	447;0;19;533;91; ; ; ; ;
5649;284;511;95;0	662;0	392;682	258;3	676;0;542;82;0	392;0	393;679	623;3	515;0;19;533;91; ; ; ; ;
5668;285;529;93;0	662;0	392;682	258;3	655;0;543;95;0	392;0	393;679	623;3	478;0;19;533;91; ; ; ; ;
5689;286;528;89;0	662;0	392;682	258;3	697;0;543;96;0	392;0	393;679	623;3	474;0;19;533;91; ; ; ; ;
5708;287;517;102;0	662;0	392;682	258;3	724;0;539;77;0	393;0	393;679	623;3	488;0;19;533;91; ; ; ; ;
5729;288;527;99;0	663;0	392;682	579;3	730;0;541;83;0	393;0	393;679	726;3	491;0;19;533;91; ; ; ; ;
5748;289;516;93;0	663;0	393;682	579;3	588;0;551;86;0	393;0	393;679	726;3	459;0;19;533;91; ; ; ; ;
5769;290;517;92;0	663;0	393;682	579;3	670;0;560;83;0	393;0	393;679	726;3	444;0;19;533;91; ; ; ; ;
5788;291;517;98;0	663;0	393;682	579;3	601;0;556;78;0	393;0	393;679	726;3	415;0;19;533;91; ; ; ; ;
5809;292;519;99;0	663;0	393;682	579;3	610;0;551;95;0	393;0	393;679	726;3	436;0;19;533;91; ; ; ; ;
5828;293;521;93;0	663;0	393;687	212;3	659;0;555;89;0	393;0	393;682	182;3	435;0;19;533;91; ; ; ; ;
5849;294;531;87;0	663;0	393;687	212;3	673;0;552;91;0	393;0	393;682	182;3	479;0;19;533;91; ; ; ; ;
5868;295;523;82;0	663;0	393;687	212;3	691;0;549;92;0	393;0	393;682	182;3	475;0;19;533;91; ; ; ; ;
5889;296;516;109;0	663;0	393;687	212;3	718;0;545;89;0	392;0	393;682	182;3	426;0;19;533;91; ; ; ; ;
5908;297;509;108;0	662;0	393;687	212;3	704;0;556;86;0	392;0	393;682	182;3	439;0;19;533;91; ; ; ; ;
5929;298;501;110;0	662;0	392;685	189;3	707;0;554;89;0	392;0	393;680	604;3	443;0;19;533;91; ; ; ; ;
5947;299;515;84;0	662;0	392;685	189;3	705;0;555;96;0	392;0	393;680	604;3	374;0;19;533;91; ; ; ; ;
5969;300;530;89;0	662;0	392;685	189;3	636;0;550;82;0	392;0	393;680	604;3	443;0;19;533;91; ; ; ; ;
5987;301;529;96;0	662;0	392;685	189;3	638;0;546;93;0	392;0	393;680	604;3	413;0;19;533;91; ; ; ; ;
6009;302;441;75;0	663;0	392;685	189;3	804;0;464;101;0	393;0	393;680	604;3	423;0; ; ; ; ; ; ; ;
6027;303;442;81;0	666;0	392;683	743;3	771;0;457;93;0	396;0	393;682	568;3	442;0; ; ; ; ; ; ; ;
6049;304;271;84;0	666;0	392;683	743;3	617;0;282;90;0	396;0	393;682	568;3	452;0;20;275;96; ; ; ; ;
6067;305;256;96;0	666;0	392;683	743;3	577;0;280;96;0	396;0	393;682	568;3	408;0;20;275;96; ; ; ; ;
6089;306;275;116;0	666;0	392;683	743;3	530;0;291;98;0	396;0	393;682	568;3	460;0;20;275;96; ; ; ; ;
6107;307;271;101;0	666;0	392;683	743;3	589;0;300;93;0	396;0	393;682	568;3	433;0;20;275;96; ; ; ; ;
6129;308;268;112;0	666;0	392;682	437;3	571;0;302;96;0	396;0	393;683	100;3	425;0;20;275;96; ; ; ; ;
6147;309;260;102;0	666;0	392;682	437;3	624;0;285;83;0	396;0	393;683	100;3	475;0;20;275;96; ; ; ; ;
6167;310;251;95;0	666;0	392;682	437;3	612;0;299;99;0	396;0	392;683	100;3	419;0;20;275;96; ; ; ; ;
6187;311;254;88;0	666;0	392;682	437;3	579;0;290;86;0	396;0	392;683	100;3	390;0;20;275;96; ; ; ; ;
6206;312;272;100;0	666;0	392;682	437;3	606;0;278;89;0	396;0	393;683	100;3	379;0;20;275;96; ; ; ; ;
6227;313;268;92;0	666;0	392;684	139;3	602;0;280;96;0	396;0	393;682	274;3	364;0;20;275;96; ; ; ; ;
6246;314;266;98;0	666;0	392;684	139;3	613;0;281;86;0	396;0	393;682	274;3	491;0;20;275;96; ; ; ; ;
6266;315;266;114;0	666;0	392;684	139;3	568;0;282;97;0	396;0	393;682	274;3	443;0;20;275;96; ; ; ; ;
6286;316;263;116;0	666;0	392;684	139;3	647;0;281;81;0	396;0	393;682	274;3	492;0;20;275;96; ; ; ; ;
6306;317;268;103;0	667;0	392;684	139;3	651;0;281;90;0	396;0	393;682	274;3	515;0;20;275;96; ; ; ; ;
6326;318;267;111;0	666;0	392;684	288;3	655;0;281;91;0	396;0	393;682	165;3	505;0;20;275;96; ; ; ; ;
6346;319;268;89;0	666;0	392;684	288;3	632;0;282;88;0	396;0	393;682	165;3	596;0;20;275;96; ; ; ; ;
6366;320;263;100;0	666;0	392;684	288;3	686;0;295;99;0	396;0	393;682	165;3	567;0;20;275;96; ; ; ; ;
6386;321;253;116;0	666;0	392;684	288;3	680;0;284;92;0	396;0	393;682	165;3	522;0;20;275;96; ; ; ; ;
6406;322;254;85;0	666;0	392;684	288;3	741;0;286;83;0	396;0	393;682	165;3	542;0;20;275;96; ; ; ; ;
6426;323;257;98;0	666;0	392;682	025;3	745;0;289;78;0	396;0	393;686	612;3	541;0;20;275;96; ; ; ; ;
6446;324;297;129;0	665;0	392;682	025;3	776;0;335;136;0	395;0	393;686	612;3	514;0; ; ; ; ; ; ; ;
6466;325;419;276;0	663;0	394;682	025;3	802;0;435;258;0	394;0	395;686	612;3	525;0; ; ; ; ; ; ; ;
6486;326;399;423;0	662;0	395;682	025;3	913;0;429;390;0	394;0	396;686	612;3	642;0; ; ; ; ; ; ; ;
6506;327;418;398;0	663;0	396;682	025;3	796;0;419;378;0	394;0	396;686	612;3	687;0; ; ; ; ; ; ; ;
6525;328;410;365;0	663;0	396;692	277;3	887;0;413;365;0	394;0	396;688	228;3	741;0; ; ; ; ; ; ; ;
6545;329;405;410;0	663;0	396;692	277;3	921;0;424;385;0	394;0	397;688	228;3	656;0;21;391;426; ; ; ; ;
6565;330;407;405;0	663;0	396;692	277;3	883;0;424;407;0	394;0	397;688	228;3	682;0;21;391;426; ; ; ; ;
6585;331;409;412;0	663;0	396;692	277;3	955;0;431;404;0	393;0	397;688	228;3	694;0;21;391;426; ; ; ; ;
6605;332;400;413;0	663;0	396;692	277;3	924;0;420;408;0	393;0	397;688	228;3	656;0;21;391;426; ; ; ; ;
6625;333;401;413;0	663;0	396;693	572;3	931;0;423;409;0	393;0	397;686	648;3	664;0;21;391;426; ; ; ; ;
6645;334;400;428;0	663;0	396;693	572;3	922;0;416;416;0	393;0	397;686	648;3	718;0;21;391;426; ; ; ; ;
6665;335;381;425;0	663;0	396;693	572;4	036;0;393;422;0	394;0	397;686	648;3	765;0;21;391;426; ; ; ; ;
6685;336;390;427;0	663;0	396;693	572;3	921;0;392;435;0	394;0	397;686	648;3	782;0;21;391;426; ; ; ; ;
6705;337;386;431;0	664;0	396;693	572;3	924;0;396;435;0	394;0	397;686	648;3	687;0;21;391;426; ; ; ; ;
6725;338;382;432;0	664;0	396;691	952;3	943;0;397;433;0	394;0	397;688	244;3	720;0;21;391;426; ; ; ; ;
6745;339;390;427;0	664;0	396;691	952;3	929;0;386;429;0	394;0	397;688	244;3	761;0;21;391;426; ; ; ; ;
6765;340;393;437;0	664;0	396;691	952;3	976;0;393;423;0	394;0	397;688	244;3	776;0;21;391;426; ; ; ; ;
6785;341;384;423;0	664;0	396;691	952;3	967;0;397;432;0	394;0	397;688	244;3	842;0;21;391;426; ; ; ; ;
6804;342;383;425;0	664;0	396;691	952;3	988;0;394;435;0	394;0	397;688	244;3	820;0;21;391;426; ; ; ; ;
6824;343;382;426;0	664;0	396;692	561;3	992;0;395;435;0	394;0	397;687	257;3	844;0;21;391;426; ; ; ; ;
6844;344;384;427;0	664;0	396;692	561;3	992;0;393;430;0	394;0	397;687	257;3	819;0;21;391;426; ; ; ; ;
6864;345;390;437;0	664;0	396;692	561;3	969;0;395;441;0	394;0	397;687	257;3	851;0;21;391;426; ; ; ; ;
6884;346;390;430;0	664;0	396;692	561;4	033;0;376;434;0	393;0	397;687	257;3	849;0;21;391;426; ; ; ; ;
6904;347;399;429;0	664;0	396;692	561;4	113;0;388;445;0	393;0	397;687	257;3	878;0;21;391;426; ; ; ; ;
6924;348;402;431;0	664;0	396;693	287;4	131;0;384;443;0	393;0	397;689	229;3	897;0;21;391;426; ; ; ; ;
6944;349;377;426;0	664;0	396;693	287;4	099;0;393;431;0	394;0	397;689	229;3	888;0;21;391;426; ; ; ; ;
6964;350;374;416;0	664;0	396;693	287;4	072;0;390;443;0	394;0	397;689	229;3	924;0;21;391;426; ; ; ; ;
6984;351;378;413;0	664;0	396;693	287;4	188;0;381;433;0	394;0	397;689	229;3	960;0;21;391;426; ; ; ; ;
7004;352;380;419;0	664;0	396;693	287;4	098;0;389;429;0	394;0	397;689	229;3	911;0;21;391;426; ; ; ; ;
7024;353;380;420;0	664;0	396;692	367;4	108;0;386;432;0	394;0	397;689	556;3	921;0;21;391;426; ; ; ; ;
7044;354;390;415;0	665;0	396;692	367;4	169;0;391;434;0	394;0	397;689	556;4	003;0;21;391;426; ; ; ; ;
7064;355;380;426;0	665;0	397;692	367;4	135;0;391;443;0	394;0	397;689	556;3	972;0;21;391;426; ; ; ; ;
7084;356;385;408;0	665;0	397;692	367;4	251;0;386;437;0	394;0	397;689	556;3	950;0;21;391;426; ; ; ; ;
7104;357;387;430;0	665;0	397;692	367;4	177;0;388;425;0	395;0	397;689	556;3	952;0;21;391;426; ; ; ; ;
7123;358;388;426;0	665;0	397;690	590;4	179;0;387;429;0	395;0	397;686	219;3	935;0;21;391;426; ; ; ; ;
7143;359;379;424;0	665;0	397;690	590;4	140;0;386;429;0	394;0	397;686	219;4	012;0;21;391;426; ; ; ; ;
7163;360;378;421;0	665;0	397;690	590;4	166;0;390;438;0	394;0	397;686	219;3	931;0;21;391;426; ; ; ; ;
7183;361;379;418;0	665;0	397;690	590;4	110;0;390;428;0	394;0	397;686	219;3	926;0;21;391;426; ; ; ; ;
7203;362;386;422;0	664;0	396;690	590;4	182;0;392;432;0	394;0	397;686	219;3	934;0;21;391;426; ; ; ; ;
7223;363;386;421;0	665;0	396;690	793;4	170;0;392;433;0	394;0	397;688	445;3	945;0;21;391;426; ; ; ; ;
7243;364;289;423;0	666;0	396;690	793;4	187;0;311;426;0	395;0	397;688	445;3	899;0; ; ; ; ; ; ; ;
7263;365;244;424;0	666;0	397;690	793;4	143;0;274;413;0	396;0	397;688	445;3	934;0;22;264;429; ; ; ; ;
7283;366;256;428;0	666;0	397;690	793;4	121;0;271;423;0	396;0	397;688	445;3	969;0;22;264;429; ; ; ; ;
7303;367;261;435;0	666;0	397;690	793;4	146;0;274;423;0	396;0	398;688	445;3	894;0;22;264;429; ; ; ; ;
7323;368;266;438;0	666;0	397;689	439;4	132;0;273;418;0	396;0	398;690	284;3	930;0;22;264;429; ; ; ; ;
7343;369;258;439;0	666;0	397;689	439;4	080;0;277;424;0	395;0	398;690	284;3	843;0;22;264;429; ; ; ; ;
7363;370;260;435;0	666;0	397;689	439;4	062;0;255;426;0	395;0	398;690	284;3	885;0;22;264;429; ; ; ; ;
7383;371;262;422;0	665;0	397;689	439;4	098;0;270;444;0	395;0	398;690	284;3	846;0;22;264;429; ; ; ; ;
7402;372;256;430;0	665;0	397;689	439;4	021;0;265;424;0	395;0	398;690	284;3	899;0;22;264;429; ; ; ; ;
7422;373;257;424;0	665;0	397;688	834;4	013;0;257;430;0	395;0	398;689	468;3	885;0;22;264;429; ; ; ; ;
7443;374;271;436;0	665;0	397;688	834;3	992;0;283;430;0	395;0	398;689	468;3	802;0;22;264;429; ; ; ; ;
7462;375;274;425;0	665;0	397;688	834;3	932;0;271;425;0	395;0	397;689	468;3	807;0;22;264;429; ; ; ; ;
7482;376;262;430;0	665;0	397;688	834;3	949;0;265;442;0	395;0	397;689	468;3	770;0;22;264;429; ; ; ; ;
7502;377;264;425;0	665;0	397;688	834;3	965;0;253;427;0	395;0	397;689	468;3	760;0;22;264;429; ; ; ; ;
7522;378;266;426;0	665;0	397;687	987;3	933;0;246;428;0	395;0	398;689	889;3	752;0;22;264;429; ; ; ; ;
7542;379;319;422;0	664;0	397;687	987;3	933;0;333;434;0	394;0	398;689	889;3	796;0; ; ; ; ; ; ; ;
7562;380;363;426;0	663;0	397;687	987;3	958;0;376;415;0	393;0	398;689	889;3	775;0;23;371;424; ; ; ; ;
7582;381;381;422;0	663;0	397;687	987;3	949;0;386;434;0	393;0	398;689	889;3	757;0;23;371;424; ; ; ; ;
7602;382;364;428;0	663;0	397;687	987;3	991;0;379;421;0	392;0	398;689	889;3	729;0;23;371;424; ; ; ; ;
7622;383;370;427;0	663;0	397;688	345;4	001;0;383;431;0	392;0	398;686	895;3	693;0;23;371;424; ; ; ; ;
7642;384;364;421;0	662;0	397;688	345;3	970;0;384;421;0	392;0	398;686	895;3	750;0;23;371;424; ; ; ; ;
7662;385;361;423;0	663;0	397;688	345;3	934;0;375;395;0	392;0	398;686	895;3	734;0;23;371;424; ; ; ; ;
7682;386;377;426;0	663;0	397;688	345;4	005;0;383;423;0	392;0	398;686	895;3	783;0;23;371;424; ; ; ; ;
7702;387;361;416;0	663;0	397;688	345;3	970;0;377;431;0	392;0	397;686	895;3	711;0;23;371;424; ; ; ; ;
7721;388;363;416;0	663;0	396;690	077;3	979;0;380;425;0	393;0	397;688	429;3	727;0;23;371;424; ; ; ; ;
7741;389;363;419;0	663;0	397;690	077;3	906;0;369;410;0	392;0	397;688	429;3	660;0;23;371;424; ; ; ; ;
7761;390;359;414;0	663;0	397;690	077;3	940;0;372;431;0	392;0	397;688	429;3	713;0;23;371;424; ; ; ; ;
7781;391;357;425;0	663;0	397;690	077;3	922;0;367;425;0	393;0	398;688	429;3	745;0;23;371;424; ; ; ; ;
7801;392;360;425;0	663;0	397;690	077;3	888;0;379;432;0	393;0	398;688	429;3	670;0;23;371;424; ; ; ; ;
7821;393;358;425;0	663;0	397;688	886;3	892;0;380;432;0	393;0	398;687	169;3	699;0;23;371;424; ; ; ; ;
7841;394;372;432;0	663;0	397;688	886;3	868;0;382;435;0	393;0	398;687	169;3	627;0;23;371;424; ; ; ; ;
7861;395;347;435;0	664;0	397;688	886;3	845;0;372;435;0	394;0	398;687	169;3	723;0;23;371;424; ; ; ; ;
7881;396;224;433;0	665;0	397;688	886;3	904;0;247;431;0	395;0	398;687	169;3	708;0;24;238;429; ; ; ; ;
7901;397;228;431;0	665;0	397;688	886;3	834;0;256;437;0	395;0	398;687	169;3	659;0;24;238;429; ; ; ; ;
7921;398;234;433;0	666;0	397;686	820;3	838;0;264;436;0	395;0	398;689	312;3	716;0;24;238;429; ; ; ; ;
7941;399;231;420;0	666;0	397;686	820;3	776;0;237;411;0	395;0	398;689	312;3	673;0;24;238;429; ; ; ; ;
7961;400;238;424;0	666;0	397;686	820;3	861;0;236;425;0	395;0	397;689	312;3	644;0;24;238;429; ; ; ; ;
7981;401;245;429;0	666;0	397;686	820;3	823;0;234;424;0	395;0	398;689	312;3	662;0;24;238;429; ; ; ; ;
8000;402;241;430;0	666;0	397;686	820;3	821;0;245;463;0	395;0	398;689	312;3	768;0;24;238;429; ; ; ; ;
8020;403;244;431;0	666;0	397;687	814;3	825;0;245;473;0	395;0	398;690	451;3	772;0;24;238;429; ; ; ; ;
8040;404;234;433;0	665;0	397;687	814;3	819;0;246;442;0	395;0	398;690	451;3	696;0;24;238;429; ; ; ; ;
8060;405;222;420;0	665;0	397;687	814;3	807;0;232;432;0	395;0	398;690	451;3	636;0;24;238;429; ; ; ; ;
8080;406;216;410;0	665;0	397;687	814;3	807;0;249;439;0	395;0	398;690	451;3	664;0;24;238;429; ; ; ; ;
8100;407;208;411;0	665;0	398;687	814;3	858;0;250;422;0	395;0	398;690	451;3	695;0;24;238;429; ; ; ; ;
8120;408;201;411;0	665;0	398;687	435;3	854;0;251;422;0	395;0	398;689	985;3	669;0;24;238;429; ; ; ; ;
8140;409;214;416;0	665;0	398;687	435;3	784;0;242;432;0	395;0	398;689	985;3	602;0;24;238;429; ; ; ; ;
8160;410;235;417;0	665;0	398;687	435;3	720;0;244;415;0	395;0	398;689	985;3	620;0;24;238;429; ; ; ; ;
8180;411;245;411;0	665;0	397;687	435;3	788;0;246;444;0	394;0	398;689	985;3	656;0;24;238;429; ; ; ; ;
8200;412;241;432;0	665;0	397;687	435;3	773;0;249;439;0	394;0	398;689	985;3	685;0;24;238;429; ; ; ; ;
8220;413;246;432;0	665;0	397;687	276;3	756;0;252;440;0	395;0	398;689	050;3	705;0;24;238;429; ; ; ; ;
8240;414;180;433;0	666;0	397;687	276;3	786;0;192;425;0	395;0	398;689	050;3	653;0;25;171;421; ; ; ; ;
8260;415;161;414;0	666;0	397;687	276;3	775;0;189;438;0	396;0	398;689	050;3	644;0;25;171;421; ; ; ; ;
8280;416;160;398;0	666;0	398;687	276;3	794;0;185;426;0	396;0	398;689	050;3	677;0;25;171;421; ; ; ; ;
8299;417;167;418;0	666;0	398;687	276;3	786;0;175;431;0	396;0	398;689	050;3	690;0;25;171;421; ; ; ; ;
8319;418;169;414;0	666;0	398;686	963;3	784;0;172;436;0	396;0	398;687	844;3	691;0;25;171;421; ; ; ; ;
8339;419;177;419;0	666;0	398;686	963;3	824;0;163;424;0	396;0	398;687	844;3	651;0;25;171;421; ; ; ; ;
8359;420;175;430;0	667;0	398;686	963;3	714;0;187;431;0	396;0	398;687	844;3	583;0;25;171;421; ; ; ; ;
8379;421;179;418;0	667;0	398;686	963;3	751;0;193;433;0	396;0	398;687	844;3	557;0;25;171;421; ; ; ; ;
8399;422;179;425;0	667;0	398;686	963;3	696;0;183;420;0	396;0	398;687	844;3	561;0;25;171;421; ; ; ; ;
8419;423;178;419;0	667;0	398;688	026;3	708;0;182;423;0	396;0	398;688	708;3	569;0;25;171;421; ; ; ; ;
8439;424;171;429;0	667;0	398;688	026;3	600;0;178;419;0	396;0	398;688	708;3	630;0;25;171;421; ; ; ; ;
8459;425;182;409;0	667;0	398;688	026;3	661;0;186;427;0	396;0	398;688	708;3	516;0;25;171;421; ; ; ; ;
8479;426;172;420;0	667;0	398;688	026;3	698;0;176;438;0	396;0	399;688	708;3	486;0;25;171;421; ; ; ; ;
8499;427;168;411;0	667;0	398;688	026;3	695;0;198;419;0	396;0	399;688	708;3	477;0;25;171;421; ; ; ; ;
8519;428;171;416;0	667;0	398;686	137;3	683;0;198;426;0	397;0	399;688	379;3	467;0;25;171;421; ; ; ; ;
8539;429;167;414;0	667;0	399;686	137;3	594;0;171;437;0	397;0	399;688	379;3	466;0;25;171;421; ; ; ; ;
8559;430;138;407;0	667;0	398;686	137;3	615;0;166;419;0	397;0	399;688	379;3	487;0;25;171;421; ; ; ; ;
8579;431;150;413;0	668;0	398;686	137;3	560;0;174;425;0	397;0	399;688	379;3	451;0;25;171;421; ; ; ; ;
8598;432;156;406;0	668;0	398;686	137;3	625;0;185;430;0	397;0	399;688	379;3	451;0;25;171;421; ; ; ; ;
8618;433;143;407;0	668;0	398;686	101;3	609;0;185;421;0	397;0	398;689	028;3	454;0;25;171;421; ; ; ; ;
8638;434;148;406;0	668;0	398;686	101;3	607;0;182;424;0	397;0	398;689	028;3	466;0;25;171;421; ; ; ; ;
8658;435;149;407;0	668;0	398;686	101;3	678;0;169;432;0	397;0	398;689	028;3	430;0;25;171;421; ; ; ; ;
8678;436;162;437;0	668;0	398;686	101;3	650;0;173;441;0	397;0	398;689	028;3	502;0;25;171;421; ; ; ; ;
8698;437;153;406;0	668;0	398;686	101;3	585;0;165;440;0	397;0	398;689	028;3	477;0;25;171;421; ; ; ; ;
8718;438;156;414;0	667;0	398;688	409;3	624;0;166;439;0	397;0	398;689	296;3	479;0;25;171;421; ; ; ; ;
8738;439;349;439;0	665;0	398;688	409;3	695;0;355;450;0	395;0	398;689	296;3	434;0;26;359;433; ; ; ; ;
8758;440;345;423;0	665;0	398;688	409;3	622;0;373;455;0	394;0	398;689	296;3	539;0;26;359;433; ; ; ; ;
8778;441;356;434;0	665;0	398;688	409;3	637;0;361;437;0	394;0	398;689	296;3	537;0;26;359;433; ; ; ; ;
8798;442;351;417;0	665;0	398;688	409;3	569;0;361;445;0	394;0	398;689	296;3	510;0;26;359;433; ; ; ; ;
8818;443;352;419;0	665;0	398;687	872;3	554;0;362;445;0	394;0	398;685	284;3	480;0;26;359;433; ; ; ; ;
8838;444;349;412;0	665;0	398;687	872;3	590;0;375;453;0	394;0	398;685	284;3	424;0;26;359;433; ; ; ; ;
8858;445;360;420;0	665;0	398;687	872;3	591;0;356;438;0	394;0	398;685	284;3	439;0;26;359;433; ; ; ; ;
8878;446;350;418;0	665;0	398;687	872;3	644;0;357;423;0	394;0	398;685	284;3	433;0;26;359;433; ; ; ; ;
8897;447;355;425;0	665;0	398;687	872;3	612;0;382;456;0	394;0	398;685	284;3	460;0;26;359;433; ; ; ; ;
8917;448;351;426;0	665;0	398;688	413;3	630;0;374;445;0	394;0	398;685	572;3	467;0;26;359;433; ; ; ; ;
8937;449;358;427;0	665;0	398;688	413;3	597;0;385;381;0	394;0	398;685	572;3	389;0;27;386;423; ; ; ; ;
8957;450;358;430;0	665;0	398;688	413;3	675;0;369;427;0	394;0	398;685	572;3	347;0;27;386;423; ; ; ; ;
8977;451;375;435;0	664;0	398;688	413;3	632;0;356;402;0	393;0	398;685	572;3	398;0;27;386;423; ; ; ; ;
8997;452;366;426;0	664;0	398;688	413;3	665;0;374;436;0	393;0	398;685	572;3	384;0;27;386;423; ; ; ; ;
9017;453;371;429;0	663;0	398;688	620;3	649;0;372;429;0	392;0	398;687	075;3	383;0;27;386;423; ; ; ; ;
9037;454;387;412;0	663;0	398;688	620;3	616;0;393;428;0	392;0	398;687	075;3	412;0;27;386;423; ; ; ; ;
9057;455;382;430;0	663;0	398;688	620;3	644;0;390;409;0	392;0	398;687	075;3	389;0;27;386;423; ; ; ; ;
9077;456;385;419;0	662;0	397;688	620;3	612;0;395;403;0	391;0	398;687	075;3	416;0;27;386;423; ; ; ; ;
9097;457;382;423;0	662;0	397;688	620;3	612;0;390;420;0	391;0	398;687	075;3	469;0;27;386;423; ; ; ; ;
9117;458;384;417;0	662;0	397;688	439;3	612;0;389;407;0	391;0	398;687	356;3	470;0;27;386;423; ; ; ; ;
9137;459;372;419;0	662;0	397;688	439;3	627;0;398;411;0	391;0	398;687	356;3	417;0;27;386;423; ; ; ; ;
9157;460;388;425;0	662;0	397;688	439;3	688;0;386;420;0	391;0	398;687	356;3	466;0;27;386;423; ; ; ; ;
9176;461;367;426;0	661;0	397;688	439;3	699;0;391;407;0	390;0	398;687	356;3	452;0;27;386;423; ; ; ; ;
9196;462;394;437;0	661;0	397;688	439;3	716;0;386;398;0	390;0	398;687	356;3	524;0;27;386;423; ; ; ; ;
9216;463;389;442;0	660;0	397;689	096;3	733;0;386;399;0	389;0	398;685	806;3	531;0;27;386;423; ; ; ; ;
9236;464;393;431;0	660;0	397;689	096;3	669;0;411;416;0	389;0	398;685	806;3	508;0;27;386;423; ; ; ; ;
9256;465;388;427;0	660;0	397;689	096;3	690;0;385;419;0	389;0	398;685	806;3	487;0;27;386;423; ; ; ; ;
9276;466;390;423;0	660;0	397;689	096;3	616;0;395;399;0	389;0	398;685	806;3	474;0;27;386;423; ; ; ; ;
9296;467;383;425;0	660;0	397;689	096;3	707;0;380;432;0	389;0	398;685	806;3	510;0;27;386;423; ; ; ; ;
9316;468;381;423;0	660;0	397;690	511;3	695;0;380;427;0	389;0	398;689	997;3	517;0;27;386;423; ; ; ; ;
9336;469;381;430;0	660;0	397;690	511;3	699;0;384;396;0	389;0	398;689	997;3	550;0;27;386;423; ; ; ; ;
9356;470;387;418;0	660;0	397;690	511;3	775;0;390;414;0	389;0	398;689	997;3	541;0;27;386;423; ; ; ; ;
9376;471;393;421;0	660;0	397;690	511;3	782;0;380;421;0	389;0	398;689	997;3	587;0;27;386;423; ; ; ; ;
9396;472;392;429;0	660;0	397;690	511;3	756;0;382;441;0	389;0	398;689	997;3	520;0;27;386;423; ; ; ; ;
9416;473;394;423;0	660;0	397;691	093;3	755;0;384;455;0	389;0	398;686	181;3	506;0;27;386;423; ; ; ; ;
9436;474;384;429;0	660;0	397;691	093;3	798;0;391;407;0	389;0	398;686	181;3	556;0;27;386;423; ; ; ; ;
9456;475;377;431;0	660;0	397;691	093;3	829;0;400;428;0	389;0	398;686	181;3	560;0;27;386;423; ; ; ; ;
9476;476;387;432;0	661;0	397;691	093;3	803;0;383;387;0	389;0	398;686	181;3	527;0;27;386;423; ; ; ; ;
9495;477;392;422;0	661;0	397;691	093;3	802;0;396;441;0	389;0	398;686	181;3	608;0;27;386;423; ; ; ; ;
9515;478;391;425;0	661;0	397;687	775;3	783;0;397;431;0	389;0	398;686	365;3	607;0;27;386;423; ; ; ; ;
9535;479;377;431;0	661;0	397;687	775;3	779;0;390;428;0	389;0	398;686	365;3	546;0;27;386;423; ; ; ; ;
9555;480;383;428;0	661;0	397;687	775;3	755;0;387;444;0	389;0	398;686	365;3	561;0;27;386;423; ; ; ; ;
9575;481;380;426;0	661;0	397;687	775;3	800;0;402;423;0	390;0	398;686	365;3	605;0;27;386;423; ; ; ; ;
9595;482;370;413;0	661;0	397;687	775;3	769;0;395;450;0	390;0	398;686	365;3	546;0;27;386;423; ; ; ; ;
9615;483;372;408;0	661;0	397;689	283;3	775;0;397;444;0	390;0	398;688	059;3	573;0;27;386;423; ; ; ; ;
9635;484;386;426;0	662;0	397;689	283;3	653;0;388;444;0	390;0	398;688	059;3	524;0;27;386;423; ; ; ; ;
9655;485;371;423;0	662;0	397;689	283;3	701;0;390;422;0	391;0	397;688	059;3	515;0;27;386;423; ; ; ; ;
9675;486;381;422;0	662;0	397;689	283;3	664;0;397;415;0	391;0	397;688	059;3	454;0;27;386;423; ; ; ; ;
9695;487;387;446;0	662;0	397;689	283;3	731;0;399;404;0	391;0	398;688	059;3	476;0;27;386;423; ; ; ; ;
9715;488;381;445;0	662;0	397;692	602;3	746;0;400;395;0	391;0	398;688	519;3	455;0;27;386;423; ; ; ; ;
9735;489;373;413;0	662;0	397;692	602;3	691;0;394;416;0	391;0	398;688	519;3	537;0;27;386;423; ; ; ; ;
9755;490;381;432;0	663;0	398;692	602;3	642;0;403;435;0	391;0	398;688	519;3	480;0;27;386;423; ; ; ; ;
9775;491;376;436;0	663;0	398;692	602;3	688;0;392;438;0	391;0	398;688	519;3	470;0;27;386;423; ; ; ; ;
9794;492;377;423;0	663;0	398;692	602;3	654;0;390;402;0	391;0	398;688	519;3	505;0;27;386;423; ; ; ; ;
9814;493;380;438;0	663;0	398;687	367;3	647;0;390;413;0	392;0	398;686	833;3	463;0;27;386;423; ; ; ; ;
9834;494;391;402;0	663;0	397;687	367;3	670;0;382;448;0	392;0	398;686	833;3	400;0;27;386;423; ; ; ; ;
9854;495;384;430;0	663;0	397;687	367;3	594;0;387;438;0	392;0	398;686	833;3	378;0;27;386;423; ; ; ; ;
9874;496;379;407;0	663;0	397;687	367;3	651;0;395;424;0	392;0	398;686	833;3	431;0;27;386;423; ; ; ; ;
9894;497;378;424;0	663;0	398;687	367;3	609;0;395;442;0	392;0	398;686	833;3	469;0;27;386;423; ; ; ; ;
9914;498;375;413;0	664;0	397;689	206;3	642;0;394;431;0	392;0	398;688	872;3	487;0;27;386;423; ; ; ; ;
9934;499;380;421;0	664;0	398;689	206;3	690;0;385;457;0	392;0	398;688	872;3	495;0;27;386;423; ; ; ; ;
9954;500;374;436;0	663;0	398;689	206;3	692;0;395;428;0	392;0	398;688	872;3	447;0;27;386;423; ; ; ; ;
9974;501;370;427;0	663;0	398;689	206;3	617;0;397;425;0	392;0	398;688	872;3	462;0;27;386;423; ; ; ; ;
9994;502;375;412;0	663;0	398;689	206;3	642;0;386;423;0	392;0	398;688	872;3	433;0;27;386;423; ; ; ; ;
10014;503;375;418;0	663;0	398;687	111;3	609;0;392;421;0	392;0	398;689	634;3	437;0;27;386;423; ; ; ; ;
10034;504;374;422;0	663;0	398;687	111;3	652;0;391;396;0	392;0	398;689	634;3	412;0;27;386;423; ; ; ; ;
10054;505;381;449;0	663;0	398;687	111;3	705;0;389;406;0	392;0	398;689	634;3	438;0;27;386;423; ; ; ; ;
10074;506;387;446;0	664;0	398;687	111;3	801;0;398;380;0	392;0	398;689	634;3	411;0;27;386;423; ; ; ; ;
10093;507;398;426;0	664;0	398;687	111;3	603;0;394;439;0	392;0	398;689	634;3	498;0;27;386;423; ; ; ; ;
10114;508;405;438;0	664;0	397;689	101;3	660;0;396;442;0	392;0	398;687	957;3	503;0;27;386;423; ; ; ; ;
10133;509;394;438;0	664;0	397;689	101;3	636;0;386;397;0	392;0	398;687	957;3	467;0;27;386;423; ; ; ; ;
10153;510;391;431;0	664;0	397;689	101;3	805;0;394;423;0	392;0	398;687	957;3	503;0;27;386;423; ; ; ; ;
10173;511;398;427;0	664;0	398;689	101;3	674;0;389;434;0	392;0	398;687	957;3	431;0;27;386;423; ; ; ; ;
10193;512;391;430;0	664;0	397;689	101;3	692;0;387;430;0	392;0	398;687	957;3	435;0;27;386;423; ; ; ; ;
10213;513;395;427;0	664;0	397;691	322;3	721;0;391;428;0	392;0	398;685	501;3	427;0;27;386;423; ; ; ; ;
10233;514;390;425;0	664;0	397;691	322;3	700;0;387;443;0	392;0	398;685	501;3	525;0;27;386;423; ; ; ; ;
10253;515;383;420;0	664;0	397;691	322;3	703;0;387;432;0	392;0	398;685	501;3	473;0;27;386;423; ; ; ; ;
10273;516;384;418;0	664;0	397;691	322;3	657;0;391;394;0	392;0	398;685	501;3	541;0;27;386;423; ; ; ; ;
10293;517;391;429;0	663;0	398;691	322;3	713;0;385;428;0	392;0	398;685	501;3	506;0;27;386;423; ; ; ; ;
10313;518;386;429;0	664;0	398;689	053;3	692;0;385;411;0	392;0	398;690	191;3	519;0;27;386;423; ; ; ; ;
10333;519;391;439;0	664;0	398;689	053;3	721;0;390;439;0	392;0	398;690	191;3	525;0;27;386;423; ; ; ; ;
10353;520;387;428;0	664;0	398;689	053;3	677;0;384;431;0	392;0	398;690	191;3	560;0;27;386;423; ; ; ; ;
10373;521;380;430;0	663;0	398;689	053;3	731;0;396;402;0	392;0	398;690	191;3	607;0;27;386;423; ; ; ; ;
10393;522;376;422;0	663;0	398;689	053;3	768;0;385;410;0	392;0	398;690	191;3	510;0;27;386;423; ; ; ; ;
10412;523;372;419;0	663;0	398;692	544;3	781;0;388;421;0	392;0	398;685	983;3	517;0;27;386;423; ; ; ; ;
10432;524;389;426;0	663;0	398;692	544;3	847;0;391;407;0	391;0	398;685	983;3	503;0;27;386;423; ; ; ; ;
10452;525;385;416;0	663;0	398;692	544;3	783;0;383;393;0	391;0	398;685	983;3	568;0;27;386;423; ; ; ; ;
10472;526;379;433;0	663;0	398;692	544;3	721;0;388;408;0	391;0	398;685	983;3	523;0;27;386;423; ; ; ; ;
10492;527;376;425;0	662;0	398;692	544;3	771;0;380;405;0	391;0	398;685	983;3	546;0;27;386;423; ; ; ; ;
10512;528;377;426;0	662;0	398;690	720;3	738;0;381;401;0	390;0	399;686	681;3	527;0;27;386;423; ; ; ; ;
10532;529;522;426;0	660;0	398;690	720;3	809;0;517;448;0	389;0	399;686	681;3	577;0;28;514;428; ; ; ; ;
10552;530;521;433;0	660;0	398;690	720;3	790;0;529;432;0	389;0	399;686	681;3	511;0;28;514;428; ; ; ; ;
10572;531;511;423;0	660;0	398;690	720;3	809;0;518;434;0	389;0	399;686	681;3	528;0;28;514;428; ; ; ; ;
10592;532;502;424;0	660;0	398;690	720;3	857;0;531;420;0	389;0	399;686	681;3	565;0;28;514;428; ; ; ; ;
10612;533;497;426;0	660;0	398;688	075;3	843;0;528;418;0	389;0	399;686	257;3	533;0;28;514;428; ; ; ; ;
10632;534;515;426;0	660;0	399;688	075;3	809;0;523;421;0	389;0	399;686	257;3	574;0;28;514;428; ; ; ; ;
10652;535;502;439;0	660;0	399;688	075;3	897;0;521;435;0	389;0	399;686	257;3	542;0;28;514;428; ; ; ; ;
10671;536;510;446;0	659;0	399;688	075;3	954;0;513;430;0	388;0	399;686	257;3	615;0;28;514;428; ; ; ; ;
10691;537;524;431;0	659;0	399;688	075;3	836;0;512;426;0	388;0	399;686	257;3	593;0;28;514;428; ; ; ; ;
10711;538;521;437;0	659;0	398;691	955;3	917;0;511;432;0	388;0	399;686	889;3	599;0;28;514;428; ; ; ; ;
10731;539;503;433;0	659;0	398;691	955;3	972;0;521;422;0	388;0	399;686	889;3	561;0;28;514;428; ; ; ; ;
10751;540;508;422;0	659;0	398;691	955;3	904;0;505;444;0	388;0	399;686	889;3	705;0;28;514;428; ; ; ; ;
10771;541;513;431;0	659;0	398;691	955;3	805;0;518;438;0	388;0	399;686	889;3	551;0;28;514;428; ; ; ; ;
10791;542;519;417;0	660;0	398;691	955;3	835;0;511;430;0	388;0	399;686	889;3	674;0;28;514;428; ; ; ; ;
10811;543;524;419;0	660;0	398;690	834;3	860;0;517;440;0	388;0	399;687	287;3	614;0;28;514;428; ; ; ; ;
10831;544;522;423;0	660;0	398;690	834;3	738;0;523;425;0	388;0	399;687	287;3	606;0;28;514;428; ; ; ; ;
10851;545;519;410;0	660;0	398;690	834;3	812;0;509;436;0	388;0	399;687	287;3	536;0;28;514;428; ; ; ; ;
10871;546;514;424;0	660;0	398;690	834;3	820;0;517;407;0	388;0	399;687	287;3	526;0;28;514;428; ; ; ; ;
10891;547;515;427;0	660;0	398;690	834;3	774;0;510;419;0	388;0	399;687	287;3	610;0;28;514;428; ; ; ; ;
10911;548;515;425;0	660;0	398;689	091;3	806;0;514;416;0	388;0	399;687	634;3	574;0;28;514;428; ; ; ; ;
10931;549;511;423;0	660;0	398;689	091;3	754;0;507;441;0	388;0	399;687	634;3	628;0;28;514;428; ; ; ; ;
10951;550;523;425;0	660;0	398;689	091;3	804;0;506;447;0	388;0	399;687	634;3	625;0;28;514;428; ; ; ; ;
10971;551;517;435;0	660;0	398;689	091;3	860;0;527;431;0	389;0	399;687	634;3	551;0;28;514;428; ; ; ; ;
10990;552;512;436;0	660;0	398;689	091;3	827;0;501;437;0	389;0	399;687	634;3	557;0;28;514;428; ; ; ; ;
11010;553;517;436;0	662;0	398;690	959;3	864;0;506;436;0	390;0	398;686	774;3	560;0;28;514;428; ; ; ; ;
11030;554;390;422;0	662;0	398;690	959;3	881;0;405;433;0	391;0	398;686	774;3	650;0;29;399;419; ; ; ; ;
11050;555;394;427;0	663;0	398;690	959;3	870;0;405;401;0	391;0	398;686	774;3	630;0;29;399;419; ; ; ; ;
11070;556;403;432;0	663;0	398;690	959;3	913;0;411;422;0	392;0	398;686	774;3	629;0;29;399;419; ; ; ; ;
11090;557;411;426;0	663;0	398;690	959;3	875;0;398;417;0	392;0	398;686	774;3	591;0;29;399;419; ; ; ; ;
11110;558;417;426;0	663;0	398;692	718;3	889;0;398;412;0	392;0	398;686	395;3	576;0;29;399;419; ; ; ; ;
11130;559;384;425;0	663;0	398;692	718;3	918;0;392;401;0	392;0	398;686	395;3	625;0;29;399;419; ; ; ; ;
11150;560;391;417;0	663;0	398;692	718;3	822;0;402;411;0	392;0	398;686	395;3	654;0;29;399;419; ; ; ; ;
11170;561;410;414;0	664;0	398;692	718;3	885;0;410;416;0	392;0	398;686	395;3	590;0;29;399;419; ; ; ; ;
11190;562;396;427;0	664;0	398;692	718;3	846;0;395;397;0	392;0	398;686	395;3	664;0;29;399;419; ; ; ; ;
11210;563;404;422;0	664;0	398;692	774;3	875;0;403;402;0	392;0	398;688	119;3	655;0;29;399;419; ; ; ; ;
11230;564;406;429;0	664;0	398;692	774;3	841;0;392;431;0	392;0	398;688	119;3	674;0;29;399;419; ; ; ; ;
11250;565;397;418;0	664;0	398;692	774;3	756;0;399;419;0	392;0	398;688	119;3	616;0;29;399;419; ; ; ; ;
11269;566;397;427;0	664;0	398;692	774;3	906;0;402;420;0	392;0	398;688	119;3	678;0;29;399;419; ; ; ; ;
11289;567;400;431;0	664;0	398;692	774;3	883;0;392;416;0	392;0	398;688	119;3	675;0;29;399;419; ; ; ; ;
11309;568;400;428;0	664;0	398;691	207;3	873;0;396;415;0	392;0	398;688	259;3	662;0;29;399;419; ; ; ; ;
11329;569;389;434;0	664;0	398;691	207;3	853;0;401;407;0	392;0	398;688	259;3	643;0;29;399;419; ; ; ; ;
11349;570;471;426;0	662;0	398;691	207;3	939;0;479;383;0	391;0	398;688	259;3	663;0; ; ; ; ; ; ; ;
11369;571;559;446;0	661;0	398;691	207;3	859;0;549;434;0	390;0	398;688	259;3	663;0;30;547;437; ; ; ; ;
11389;572;547;427;0	660;0	398;691	207;3	844;0;561;438;0	389;0	398;688	259;3	646;0;30;547;437; ; ; ; ;
11409;573;535;437;0	660;0	398;689	523;3	857;0;572;443;0	389;0	398;685	793;3	644;0;30;547;437; ; ; ; ;
11429;574;542;440;0	660;0	398;689	523;3	808;0;549;438;0	389;0	398;685	793;3	643;0;30;547;437; ; ; ; ;
11449;575;541;435;0	660;0	398;689	523;3	837;0;553;447;0	389;0	399;685	793;3	629;0;30;547;437; ; ; ; ;
11469;576;545;418;0	660;0	398;689	523;3	868;0;558;438;0	389;0	399;685	793;3	544;0;30;547;437; ; ; ; ;
11489;577;547;441;0	660;0	398;689	523;3	881;0;553;441;0	389;0	399;685	793;3	674;0;30;547;437; ; ; ; ;
11509;578;549;433;0	660;0	398;691	090;3	903;0;556;443;0	389;0	399;686	091;3	650;0;30;547;437; ; ; ; ;
11529;579;531;450;0	660;0	398;691	090;3	989;0;561;441;0	388;0	399;686	091;3	609;0;30;547;437; ; ; ; ;
11549;580;559;427;0	660;0	398;691	090;3	826;0;548;436;0	388;0	399;686	091;3	589;0;30;547;437; ; ; ; ;
11569;581;546;437;0	659;0	398;691	090;3	905;0;566;436;0	388;0	399;686	091;3	571;0;30;547;437; ; ; ; ;
11589;582;552;424;0	659;0	398;691	090;3	887;0;558;445;0	388;0	399;686	091;3	617;0;30;547;437; ; ; ; ;
11609;583;543;428;0	659;0	398;688	533;3	856;0;556;442;0	388;0	399;687	313;3	609;0;30;547;437; ; ; ; ;
11628;584;547;440;0	659;0	398;688	533;3	794;0;546;438;0	387;0	399;687	313;3	583;0;30;547;437; ; ; ; ;
11649;585;556;447;0	659;0	398;688	533;3	850;0;556;444;0	387;0	399;687	313;3	619;0;30;547;437; ; ; ; ;
11668;586;539;435;0	658;0	398;688	533;3	802;0;540;438;0	387;0	399;687	313;3	717;0;30;547;437; ; ; ; ;
11690;587;540;441;0	658;0	398;688	533;3	866;0;547;446;0	386;0	399;687	313;3	755;0;30;547;437; ; ; ; ;
11708;588;542;440;0	658;0	398;690	267;3	864;0;548;445;0	386;0	399;687	193;3	792;0;30;547;437; ; ; ; ;
11729;589;548;434;0	658;0	398;690	267;3	838;0;547;439;0	386;0	399;687	193;3	673;0;30;547;437; ; ; ; ;
11748;590;525;438;0	657;0	398;690	267;3	978;0;540;440;0	386;0	399;687	193;3	625;0;30;547;437; ; ; ; ;
11769;591;545;450;0	657;0	398;690	267;3	953;0;549;443;0	386;0	399;687	193;3	572;0;30;547;437; ; ; ; ;
11788;592;552;438;0	657;0	398;690	267;3	868;0;550;437;0	385;0	399;687	193;3	645;0;30;547;437; ; ; ; ;
11809;593;547;441;0	657;0	398;691	814;3	943;0;548;439;0	385;0	399;685	939;3	599;0;30;547;437; ; ; ; ;
11828;594;556;441;0	656;0	398;691	814;3	938;0;553;443;0	385;0	399;685	939;3	594;0;30;547;437; ; ; ; ;
11849;595;546;424;0	656;0	397;691	814;3	866;0;542;449;0	384;0	399;685	939;3	649;0;30;547;437; ; ; ; ;
11868;596;528;403;0	657;0	397;691	814;3	898;0;528;444;0	385;0	399;685	939;3	583;0;30;547;437; ; ; ; ;
11889;597;393;418;0	658;0	397;691	814;3	784;0;415;409;0	387;0	398;685	939;3	561;0;31;387;418; ; ; ; ;
11907;598;371;409;0	659;0	397;689	774;3	757;0;391;403;0	388;0	398;690	617;3	593;0;31;387;418; ; ; ; ;
11929;599;377;414;0	659;0	397;689	774;3	832;0;381;425;0	387;0	398;690	617;3	625;0;31;387;418; ; ; ; ;
11947;600;390;400;0	659;0	397;689	774;3	863;0;381;410;0	387;0	398;690	617;3	674;0;31;387;418; ; ; ; ;
11969;601;376;416;0	659;0	397;689	774;3	840;0;385;404;0	387;0	398;690	617;3	597;0;31;387;418; ; ; ; ;
11987;602;388;406;0	659;0	397;689	774;3	784;0;386;424;0	387;0	398;690	617;3	657;0;31;387;418; ; ; ; ;
12009;603;383;402;0	659;0	396;691	025;3	796;0;388;417;0	387;0	398;688	340;3	615;0;31;387;418; ; ; ; ;
12027;604;378;418;0	659;0	397;691	025;3	782;0;390;409;0	387;0	398;688	340;3	521;0;31;387;418; ; ; ; ;
12049;605;373;418;0	659;0	397;691	025;3	798;0;388;443;0	387;0	398;688	340;3	578;0;31;387;418; ; ; ; ;
12067;606;372;403;0	659;0	396;691	025;3	753;0;386;425;0	387;0	398;688	340;3	504;0;31;387;418; ; ; ; ;
12087;607;401;425;0	659;0	396;691	025;3	788;0;386;420;0	388;0	397;688	340;3	473;0;31;387;418; ; ; ; ;
12107;608;400;420;0	659;0	396;693	088;3	797;0;385;432;0	388;0	397;690	068;3	487;0;31;387;418; ; ; ; ;
12127;609;389;426;0	659;0	396;693	088;3	740;0;390;415;0	388;0	397;690	068;3	516;0;31;387;418; ; ; ; ;
12147;610;374;419;0	660;0	396;693	088;3	748;0;384;420;0	388;0	397;690	068;3	521;0;31;387;418; ; ; ; ;
12167;611;392;425;0	660;0	396;693	088;3	736;0;389;420;0	388;0	397;690	068;3	521;0;31;387;418; ; ; ; ;
12186;612;383;409;0	660;0	397;693	088;3	712;0;380;416;0	388;0	397;690	068;3	504;0;31;387;418; ; ; ; ;
12206;613;379;408;0	660;0	397;691	309;3	701;0;381;418;0	388;0	398;690	227;3	506;0;31;387;418; ; ; ; ;
12226;614;387;412;0	660;0	397;691	309;3	744;0;390;439;0	388;0	398;690	227;3	564;0;31;387;418; ; ; ; ;
12246;615;375;425;0	660;0	397;691	309;3	806;0;389;430;0	388;0	398;690	227;3	482;0;31;387;418; ; ; ; ;
12266;616;382;429;0	660;0	397;691	309;3	677;0;384;447;0	389;0	398;690	227;3	543;0;31;387;418; ; ; ; ;
12286;617;371;434;0	660;0	397;691	309;3	751;0;393;437;0	389;0	398;690	227;3	597;0;31;387;418; ; ; ; ;
12306;618;372;440;0	660;0	397;688	100;3	733;0;391;438;0	389;0	398;687	593;3	561;0;31;387;418; ; ; ; ;
12326;619;388;425;0	660;0	397;688	100;3	774;0;392;429;0	389;0	398;687	593;3	526;0;31;387;418; ; ; ; ;
12346;620;389;419;0	661;0	397;688	100;3	724;0;394;418;0	389;0	398;687	593;3	559;0;31;387;418; ; ; ; ;
12366;621;382;409;0	661;0	397;688	100;3	804;0;392;418;0	389;0	398;687	593;3	550;0;31;387;418; ; ; ; ;
12386;622;386;427;0	660;0	397;688	100;3	775;0;394;424;0	389;0	398;687	593;3	541;0;31;387;418; ; ; ; ;
12406;623;385;422;0	660;0	397;689	457;3	777;0;394;418;0	389;0	398;687	834;3	558;0;31;387;418; ; ; ; ;
12426;624;390;401;0	660;0	397;689	457;3	761;0;394;386;0	389;0	398;687	834;3	508;0;31;387;418; ; ; ; ;
12446;625;389;405;0	660;0	397;689	457;3	747;0;401;428;0	389;0	398;687	834;3	542;0;31;387;418; ; ; ; ;
12465;626;386;411;0	660;0	397;689	457;3	766;0;402;419;0	389;0	398;687	834;3	559;0;31;387;418; ; ; ; ;
12485;627;391;415;0	660;0	397;689	457;3	753;0;398;395;0	389;0	398;687	834;3	455;0;31;387;418; ; ; ; ;
12505;628;391;415;0	660;0	397;692	944;3	768;0;402;414;0	389;0	398;688	406;3	475;0;31;387;418; ; ; ; ;
12525;629;390;406;0	660;0	397;692	944;3	777;0;395;419;0	389;0	398;688	406;3	531;0;31;387;418; ; ; ; ;
12545;630;399;416;0	660;0	397;692	944;3	730;0;393;429;0	389;0	398;688	406;3	536;0;31;387;418; ; ; ; ;
12565;631;375;420;0	660;0	397;692	944;3	794;0;386;422;0	388;0	398;688	406;3	490;0;31;387;418; ; ; ; ;
12585;632;389;412;0	659;0	397;692	944;3	763;0;397;431;0	388;0	398;688	406;3	566;0;31;387;418; ; ; ; ;
12605;633;385;421;0	659;0	397;688	363;3	730;0;395;429;0	388;0	398;689	735;3	567;0;31;387;418; ; ; ; ;
12625;634;372;401;0	659;0	397;688	363;3	732;0;390;374;0	387;0	398;689	735;3	534;0; ; ; ; ; ; ; ;
12645;635;380;427;0	659;0	398;688	363;3	778;0;390;408;0	387;0	399;689	735;3	510;0;32;382;413; ; ; ; ;
12665;636;379;409;0	659;0	398;688	363;3	691;0;381;396;0	387;0	399;689	735;3	464;0;32;382;413; ; ; ; ;
12685;637;379;406;0	659;0	397;688	363;3	750;0;382;424;0	387;0	398;689	735;3	583;0;32;382;413; ; ; ; ;
12705;638;378;416;0	659;0	397;687	462;3	748;0;383;427;0	387;0	398;686	469;3	547;0;32;382;413; ; ; ; ;
12725;639;374;433;0	659;0	397;687	462;3	743;0;386;390;0	387;0	398;686	469;3	491;0;32;382;413; ; ; ; ;
12745;640;388;423;0	659;0	397;687	462;3	667;0;396;413;0	387;0	398;686	469;3	469;0;32;382;413; ; ; ; ;
12764;641;379;414;0	659;0	397;687	462;3	746;0;403;419;0	387;0	398;686	469;3	523;0;32;382;413; ; ; ; ;
12785;642;379;405;0	659;0	397;687	462;3	797;0;397;412;0	387;0	398;686	469;3	472;0;32;382;413; ; ; ; ;
12804;643;379;396;0	659;0	398;686	579;3	779;0;400;416;0	387;0	399;685	523;3	487;0;32;382;413; ; ; ; ;
12824;644;379;409;0	659;0	398;686	579;3	742;0;398;399;0	387;0	399;685	523;3	493;0;32;382;413; ; ; ; ;
12844;645;378;415;0	659;0	398;686	579;3	710;0;383;412;0	387;0	399;685	523;3	502;0;32;382;413; ; ; ; ;
12864;646;378;406;0	659;0	398;686	579;3	719;0;386;423;0	387;0	399;685	523;3	461;0;32;382;413; ; ; ; ;
12884;647;382;412;0	659;0	398;686	579;3	718;0;391;401;0	387;0	398;685	523;3	427;0;32;382;413; ; ; ; ;
12904;648;382;412;0	659;0	398;687	563;3	723;0;384;410;0	387;0	398;686	951;3	422;0;32;382;413; ; ; ; ;
12924;649;389;404;0	659;0	398;687	563;3	688;0;393;414;0	387;0	399;686	951;3	490;0;32;382;413; ; ; ; ;
12944;650;379;421;0	659;0	398;687	563;3	680;0;396;415;0	388;0	399;686	951;3	441;0;32;382;413; ; ; ; ;
12964;651;372;415;0	659;0	398;687	563;3	780;0;396;392;0	388;0	399;686	951;3	472;0;32;382;413; ; ; ; ;
12984;652;391;420;0	659;0	398;687	563;3	717;0;390;403;0	388;0	399;686	951;3	539;0;32;382;413; ; ; ; ;
13004;653;386;416;0	659;0	398;689	745;3	751;0;392;397;0	387;0	399;686	546;3	524;0;32;382;413; ; ; ; ;
13024;654;394;416;0	659;0	398;689	745;3	654;0;391;417;0	387;0	399;686	546;3	475;0;32;382;413; ; ; ; ;
13044;655;384;419;0	659;0	398;689	745;3	769;0;394;417;0	387;0	399;686	546;3	459;0;32;382;413; ; ; ; ;
13063;656;397;413;0	659;0	398;689	745;3	664;0;396;395;0	387;0	399;686	546;3	417;0;32;382;413; ; ; ; ;
13083;657;389;419;0	659;0	398;689	745;3	674;0;383;382;0	388;0	399;686	546;3	466;0;32;382;413; ; ; ; ;
13103;658;390;415;0	659;0	398;692	133;3	719;0;384;371;0	388;0	399;688	749;3	458;0;32;382;413; ; ; ; ;
13123;659;396;409;0	659;0	398;692	133;3	707;0;390;395;0	388;0	399;688	749;3	456;0;32;382;413; ; ; ; ;
13143;660;375;395;0	659;0	398;692	133;3	662;0;391;381;0	387;0	399;688	749;3	428;0;32;382;413; ; ; ; ;
13163;661;376;402;0	659;0	399;692	133;3	646;0;378;425;0	387;0	399;688	749;3	486;0;32;382;413; ; ; ; ;
13183;662;378;416;0	659;0	398;692	133;3	746;0;388;410;0	387;0	399;688	749;3	501;0;32;382;413; ; ; ; ;
13203;663;379;415;0	659;0	398;686	788;3	695;0;385;417;0	387;0	399;686	641;3	506;0;32;382;413; ; ; ; ;
13223;664;362;406;0	659;0	398;686	788;3	691;0;398;448;0	387;0	399;686	641;3	588;0;32;382;413; ; ; ; ;
13243;665;378;416;0	659;0	398;686	788;3	692;0;376;425;0	387;0	400;686	641;3	409;0;32;382;413; ; ; ; ;
13263;666;379;415;0	659;0	399;686	788;3	675;0;392;431;0	387;0	400;686	641;3	531;0;32;382;413; ; ; ; ;
13283;667;373;418;0	658;0	399;686	788;3	654;0;393;404;0	387;0	400;686	641;3	426;0;32;382;413; ; ; ; ;
13303;668;372;417;0	658;0	399;687	737;3	653;0;392;398;0	387;0	400;688	167;3	480;0;32;382;413; ; ; ; ;
13323;669;364;430;0	658;0	399;687	737;3	724;0;396;399;0	387;0	400;688	167;3	552;0;32;382;413; ; ; ; ;
13343;670;367;431;0	658;0	399;687	737;3	660;0;390;416;0	387;0	400;688	167;3	480;0;32;382;413; ; ; ; ;
13363;671;369;427;0	658;0	399;687	737;3	783;0;382;431;0	387;0	400;688	167;3	557;0;32;382;413; ; ; ; ;
13382;672;371;416;0	658;0	399;687	737;3	765;0;393;427;0	386;0	401;688	167;3	506;0;32;382;413; ; ; ; ;
13402;673;373;416;0	658;0	399;686	051;3	758;0;388;423;0	386;0	401;689	064;3	545;0;32;382;413; ; ; ; ;
13422;674;373;416;0	657;0	400;686	051;3	706;0;383;428;0	386;0	401;689	064;3	545;0;32;382;413; ; ; ; ;
13442;675;383;410;0	657;0	399;686	051;3	698;0;393;404;0	386;0	401;689	064;3	536;0;32;382;413; ; ; ; ;
13462;676;383;420;0	657;0	399;686	051;3	808;0;383;384;0	386;0	401;689	064;3	567;0;32;382;413; ; ; ; ;
13482;677;378;405;0	657;0	399;686	051;3	729;0;379;416;0	386;0	401;689	064;3	594;0;32;382;413; ; ; ; ;
13502;678;378;403;0	657;0	399;690	880;3	780;0;381;399;0	386;0	401;687	704;3	595;0;32;382;413; ; ; ; ;
13522;679;382;429;0	657;0	399;690	880;3	776;0;386;427;0	386;0	400;687	704;3	647;0;32;382;413; ; ; ; ;
13542;680;383;425;0	657;0	399;690	880;3	815;0;396;378;0	386;0	400;687	704;3	641;0;32;382;413; ; ; ; ;
13562;681;365;423;0	657;0	399;690	880;3	801;0;398;416;0	385;0	400;687	704;3	730;0;32;382;413; ; ; ; ;
13582;682;372;414;0	657;0	399;690	880;3	855;0;379;394;0	385;0	400;687	704;3	620;0;32;382;413; ; ; ; ;
13602;683;367;412;0	657;0	399;688	941;3	854;0;383;412;0	386;0	401;688	158;3	640;0;32;382;413; ; ; ; ;
13622;684;363;414;0	657;0	399;688	941;3	863;0;370;428;0	386;0	401;688	158;3	725;0;32;382;413; ; ; ; ;
13642;685;372;418;0	657;0	399;688	941;3	855;0;383;415;0	386;0	401;688	158;3	671;0;32;382;413; ; ; ; ;
13661;686;371;415;0	658;0	399;688	941;3	874;0;392;424;0	386;0	401;688	158;3	656;0;32;382;413; ; ; ; ;
13681;687;369;419;0	657;0	399;688	941;3	840;0;382;407;0	386;0	401;688	158;3	651;0;32;382;413; ; ; ; ;
13701;688;368;417;0	657;0	399;691	341;3	854;0;384;408;0	386;0	401;688	148;3	645;0;32;382;413; ; ; ; ;
13721;689;375;427;0	657;0	399;691	341;3	896;0;385;414;0	386;0	401;688	148;3	695;0;32;382;413; ; ; ; ;
13741;690;367;402;0	657;0	399;691	341;3	813;0;390;407;0	386;0	401;688	148;3	690;0;32;382;413; ; ; ; ;
13761;691;365;413;0	658;0	399;691	341;3	905;0;403;420;0	386;0	401;688	148;3	690;0;32;382;413; ; ; ; ;
13781;692;382;412;0	658;0	399;691	341;3	950;0;387;424;0	386;0	401;688	148;3	685;0;32;382;413; ; ; ; ;
13801;693;378;411;0	658;0	399;691	962;3	939;0;395;426;0	387;0	401;685	099;3	667;0;32;382;413; ; ; ; ;
13821;694;384;405;0	658;0	399;691	962;3	807;0;403;415;0	386;0	401;685	099;3	695;0;32;382;413; ; ; ; ;
13841;695;378;414;0	658;0	399;691	962;3	846;0;395;419;0	386;0	401;685	099;3	665;0;32;382;413; ; ; ; ;
13861;696;367;410;0	657;0	399;691	962;3	846;0;388;439;0	386;0	401;685	099;3	602;0;32;382;413; ; ; ; ;
13881;697;362;415;0	657;0	399;691	962;3	840;0;383;413;0	386;0	401;685	099;3	680;0;32;382;413; ; ; ; ;
13901;698;355;416;0	658;0	399;688	172;3	817;0;377;416;0	386;0	401;689	989;3	673;0;32;382;413; ; ; ; ;
13921;699;384;413;0	658;0	399;688	172;3	897;0;390;440;0	386;0	401;689	989;3	706;0;32;382;413; ; ; ; ;
13941;700;371;432;0	658;0	399;688	172;3	806;0;380;416;0	387;0	400;689	989;3	677;0;32;382;413; ; ; ; ;
13961;701;370;424;0	658;0	399;688	172;3	852;0;388;385;0	387;0	400;689	989;3	706;0;32;382;413; ; ; ; ;
13980;702;385;420;0	658;0	398;688	172;3	846;0;386;415;0	386;0	400;689	989;3	662;0;32;382;413; ; ; ; ;
14000;703;380;427;0	658;0	397;689	553;3	847;0;382;403;0	386;0	399;691	548;3	675;0;32;382;413; ; ; ; ;
14020;704;-800;-600;-1	000;-1	000;-1	000;-1	000;4;-800;-600;-1	000;-1	000;-1	000;-1	000;4; ; ; ; ; ; ; ;
14040;705;-800;-600;-1	000;-1	000;-1	000;-1	000;4;-800;-600;-1	000;-1	000;-1	000;-1	000;4; ; ; ; ; ; ; ;
14060;706;-800;-600;-1	000;-1	000;-1	000;-1	000;4;-800;-600;-1	000;-1	000;-1	000;-1	000;4; ; ; ; ; ; ; ;
14080;707;-800;-600;-1	000;-1	000;-1	000;-1	000;4;-800;-600;-1	000;-1	000;-1	000;-1	000;4; ; ; ; ; ; ; ;
14100;708;-800;-600;-1	000;-1	000;-1	000;-1	000;4;-800;-600;-1	000;-1	000;-1	000;-1	000;4; ; ; ; ; ; ; ;
14120;709;-800;-600;-1	000;-1	000;-1	000;-1	000;4;-800;-600;-1	000;-1	000;-1	000;-1	000;4; ; ; ; ; ; ; ;
14140;710;413;444;0	658;0	397;689	553;3	851;0;-800;-600;0	658;0	397;-1	000;-1	000;4; ; ; ; ; ; ; ;
14180;711;413;443;0	658;0	397;690	402;3	856;0;-800;-600;0	386;0	399;-1	000;-1	000;4; ; ; ; ; ; ; ;
14200;712;385;412;0	658;0	398;690	402;3	862;0;393;412;0	386;0	399;685	306;3	658;0; ; ; ; ; ; ; ;
14220;713;374;422;0	658;0	398;690	402;3	784;0;411;395;0	386;0	399;685	306;3	521;0; ; ; ; ; ; ; ;
14240;714;378;421;0	658;0	398;690	402;3	793;0;395;407;0	386;0	400;685	306;3	540;0; ; ; ; ; ; ; ;
14259;715;374;416;0	658;0	398;690	402;3	771;0;394;414;0	386;0	400;685	306;3	540;0; ; ; ; ; ; ; ;
14279;716;374;422;0	659;0	398;687	731;3	756;0;398;408;0	387;0	400;686	521;3	546;0; ; ; ; ; ; ; ;
14299;717;295;429;0	659;0	399;687	731;3	656;0;319;432;0	387;0	400;686	521;3	573;0;33;306;432; ; ; ; ;
14319;718;303;430;0	659;0	399;687	731;3	674;0;301;426;0	387;0	400;686	521;3	501;0;33;306;432; ; ; ; ;
14339;719;304;431;0	659;0	399;687	731;3	711;0;303;435;0	387;0	400;686	521;3	495;0;33;306;432; ; ; ; ;
14359;720;314;437;0	659;0	399;687	731;3	705;0;295;422;0	387;0	401;686	521;3	561;0;33;306;432; ; ; ; ;
14379;721;318;436;0	659;0	399;691	597;3	718;0;294;424;0	387;0	401;686	194;3	521;0;33;306;432; ; ; ; ;
14399;722;314;420;0	659;0	399;691	597;3	720;0;322;461;0	387;0	400;686	194;3	688;0;33;306;432; ; ; ; ;
14419;723;294;400;0	658;0	398;691	597;3	732;0;314;413;0	387;0	400;686	194;3	569;0; ; ; ; ; ; ; ;
14439;724;299;413;0	658;0	398;691	597;3	760;0;316;429;0	387;0	400;686	194;3	573;0; ; ; ; ; ; ; ;
14459;725;311;417;0	658;0	398;691	597;3	731;0;307;419;0	387;0	400;686	194;3	544;0; ; ; ; ; ; ; ;
14479;726;301;412;0	659;0	398;688	254;3	723;0;305;427;0	388;0	400;687	215;3	543;0; ; ; ; ; ; ; ;
14499;727;226;411;0	659;0	398;688	254;3	724;0;256;435;0	388;0	400;687	215;3	540;0;34;238;427; ; ; ; ;
14519;728;223;429;0	659;0	399;688	254;3	767;0;244;442;0	388;0	401;687	215;3	538;0;34;238;427; ; ; ; ;
14539;729;227;423;0	659;0	399;688	254;3	732;0;250;437;0	388;0	401;687	215;3	563;0;34;238;427; ; ; ; ;
14558;730;234;416;0	659;0	399;688	254;3	684;0;242;428;0	387;0	401;687	215;3	520;0;34;238;427; ; ; ; ;
14578;731;235;426;0	658;0	399;684	819;3	675;0;242;427;0	387;0	401;691	639;3	546;0;34;238;427; ; ; ; ;
14598;732;214;414;0	658;0	398;684	819;3	649;0;254;431;0	387;0	401;691	639;3	606;0;34;238;427; ; ; ; ;
14618;733;256;421;0	658;0	398;684	819;3	749;0;249;436;0	387;0	400;691	639;3	605;0;34;238;427; ; ; ; ;
14638;734;237;422;0	658;0	398;684	819;3	690;0;260;437;0	387;0	401;691	639;3	572;0;34;238;427; ; ; ; ;
14658;735;233;416;0	658;0	398;684	819;3	717;0;247;424;0	387;0	401;691	639;3	510;0;34;238;427; ; ; ; ;
14678;736;228;418;0	658;0	398;687	228;3	699;0;250;427;0	387;0	401;690	653;3	489;0;34;238;427; ; ; ; ;
14698;737;242;421;0	658;0	398;687	228;3	670;0;236;423;0	387;0	401;690	653;3	508;0;34;238;427; ; ; ; ;
14718;738;235;434;0	657;0	398;687	228;3	617;0;249;433;0	387;0	400;690	653;3	540;0;34;238;427; ; ; ; ;
14738;739;230;443;0	657;0	398;687	228;3	659;0;255;426;0	386;0	400;690	653;3	537;0;34;238;427; ; ; ; ;
14758;740;227;428;0	657;0	398;687	228;3	563;0;228;423;0	386;0	400;690	653;3	399;0;34;238;427; ; ; ; ;
14778;741;222;438;0	657;0	398;687	735;3	561;0;237;429;0	386;0	400;686	666;3	386;0;34;238;427; ; ; ; ;
14798;742;337;436;0	655;0	398;687	735;3	611;0;349;454;0	384;0	400;686	666;3	595;0; ; ; ; ; ; ; ;
14818;743;377;398;0	654;0	398;687	735;3	595;0;390;407;0	383;0	400;686	666;3	444;0; ; ; ; ; ; ; ;
14838;744;358;442;0	654;0	398;687	735;3	698;0;374;418;0	383;0	400;686	666;3	440;0;35;366;408; ; ; ; ;
14857;745;364;410;0	654;0	398;687	735;3	542;0;374;397;0	383;0	400;686	666;3	431;0;35;366;408; ; ; ; ;
14877;746;355;430;0	653;0	398;685	894;3	545;0;374;399;0	383;0	400;684	987;3	418;0;35;366;408; ; ; ; ;
14897;747;376;423;0	653;0	398;685	894;3	543;0;372;427;0	382;0	400;684	987;3	456;0;35;366;408; ; ; ; ;
14917;748;355;414;0	653;0	398;685	894;3	492;0;379;414;0	382;0	400;684	987;3	390;0;35;366;408; ; ; ; ;
14937;749;361;412;0	653;0	398;685	894;3	460;0;373;412;0	382;0	400;684	987;3	295;0;35;366;408; ; ; ; ;
14957;750;365;429;0	653;0	398;685	894;3	529;0;364;368;0	382;0	400;684	987;3	327;0;35;366;408; ; ; ; ;
14977;751;357;424;0	653;0	398;687	436;3	502;0;366;354;0	382;0	400;685	967;3	279;0;35;366;408; ; ; ; ;
14997;752;323;447;0	653;0	398;687	436;3	550;0;316;418;0	383;0	401;685	967;3	316;0;36;298;442; ; ; ; ;
15017;753;302;456;0	654;0	398;687	436;3	464;0;285;413;0	383;0	400;685	967;3	248;0;36;298;442; ; ; ; ;
15037;754;303;439;0	654;0	398;687	436;3	477;0;289;427;0	383;0	400;685	967;3	234;0;36;298;442; ; ; ; ;
15057;755;275;431;0	654;0	398;687	436;3	461;0;292;439;0	383;0	400;685	967;3	349;0;36;298;442; ; ; ; ;
15077;756;267;432;0	654;0	398;683	830;3	447;0;295;443;0	383;0	400;684	793;3	308;0;36;298;442; ; ; ; ;
15097;757;308;448;0	654;0	398;683	830;3	411;0;305;420;0	384;0	400;684	793;3	197;0;36;298;442; ; ; ; ;
15117;758;306;444;0	654;0	398;683	830;3	424;0;291;416;0	384;0	400;684	793;3	259;0;36;298;442; ; ; ; ;
15137;759;304;452;0	654;0	398;683	830;3	399;0;307;444;0	384;0	400;684	793;3	284;0;36;298;442; ; ; ; ;
15156;760;300;462;0	654;0	398;683	830;3	457;0;298;416;0	384;0	400;684	793;3	244;0;36;298;442; ; ; ; ;
15176;761;299;462;0	654;0	398;685	878;3	471;0;295;425;0	384;0	401;685	328;3	249;0;36;298;442; ; ; ; ;
15196;762;290;446;0	655;0	398;685	878;3	428;0;292;454;0	384;0	401;685	328;3	322;0;36;298;442; ; ; ; ;
15216;763;301;440;0	655;0	398;685	878;3	499;0;309;456;0	384;0	401;685	328;3	383;0;36;298;442; ; ; ; ;
15236;764;308;436;0	655;0	398;685	878;3	512;0;313;464;0	384;0	401;685	328;3	416;0;36;298;442; ; ; ; ;
15256;765;306;438;0	655;0	398;685	878;3	501;0;309;474;0	384;0	401;685	328;3	422;0;36;298;442; ; ; ; ;
15276;766;306;437;0	655;0	398;683	821;3	495;0;310;479;0	385;0	401;685	918;3	431;0;36;298;442; ; ; ; ;
15296;767;343;438;0	655;0	398;683	821;3	534;0;369;417;0	384;0	400;685	918;3	297;0; ; ; ; ; ; ; ;
15316;768;367;421;0	654;0	398;683	821;3	467;0;386;403;0	384;0	400;685	918;3	359;0; ; ; ; ; ; ; ;
15336;769;373;416;0	655;0	398;683	821;3	498;0;377;425;0	384;0	400;685	918;3	384;0; ; ; ; ; ; ; ;
15356;770;386;410;0	655;0	398;683	821;3	504;0;380;380;0	385;0	400;685	918;3	329;0; ; ; ; ; ; ; ;
15376;771;396;401;0	655;0	398;688	323;3	531;0;376;380;0	385;0	400;685	321;3	367;0; ; ; ; ; ; ; ;
15396;772;383;429;0	656;0	398;688	323;3	557;0;382;438;0	385;0	400;685	321;3	495;0;37;380;405; ; ; ; ;
15416;773;380;406;0	656;0	399;688	323;3	490;0;379;406;0	385;0	400;685	321;3	364;0;37;380;405; ; ; ; ;
15436;774;379;400;0	656;0	399;688	323;3	514;0;378;402;0	385;0	400;685	321;3	344;0;37;380;405; ; ; ; ;
15456;775;366;418;0	656;0	399;688	323;3	637;0;380;393;0	385;0	400;685	321;3	333;0;37;380;405; ; ; ; ;
15475;776;363;404;0	656;0	398;688	322;3	616;0;379;388;0	385;0	400;684	462;3	318;0;37;380;405; ; ; ; ;
15495;777;379;408;0	656;0	398;688	322;3	505;0;377;399;0	385;0	400;684	462;3	314;0;37;380;405; ; ; ; ;
15515;778;373;411;0	656;0	398;688	322;3	525;0;392;420;0	385;0	400;684	462;3	388;0;37;380;405; ; ; ; ;
15535;779;380;408;0	656;0	398;688	322;3	508;0;390;401;0	385;0	400;684	462;3	273;0;37;380;405; ; ; ; ;
15555;780;382;418;0	656;0	398;688	322;3	530;0;393;399;0	385;0	400;684	462;3	343;0;37;380;405; ; ; ; ;
15575;781;381;417;0	654;0	399;691	726;3	543;0;392;403;0	384;0	401;686	721;3	364;0;37;380;405; ; ; ; ;
15595;782;451;452;0	654;0	399;691	726;3	503;0;477;437;0	383;0	401;686	721;3	258;0; ; ; ; ; ; ; ;
15615;783;457;439;0	654;0	399;691	726;3	421;0;464;436;0	383;0	401;686	721;3	276;0; ; ; ; ; ; ; ;
15635;784;458;414;0	654;0	399;691	726;3	474;0;472;403;0	383;0	401;686	721;3	253;0;38;465;429; ; ; ; ;
15655;785;465;440;0	653;0	399;691	726;3	473;0;480;420;0	383;0	401;686	721;3	294;0;38;465;429; ; ; ; ;
15675;786;467;435;0	653;0	399;687	608;3	451;0;475;412;0	383;0	401;684	526;3	283;0;38;465;429; ; ; ; ;
15695;787;462;427;0	653;0	399;687	608;3	476;0;469;402;0	382;0	401;684	526;3	233;0;38;465;429; ; ; ; ;
15715;788;462;439;0	653;0	399;687	608;3	575;0;463;412;0	382;0	401;684	526;3	195;0;38;465;429; ; ; ; ;
15735;789;473;417;0	653;0	399;687	608;3	554;0;466;447;0	382;0	401;684	526;3	269;0;38;465;429; ; ; ; ;
15754;790;463;446;0	652;0	399;687	608;3	524;0;464;410;0	382;0	401;684	526;3	210;0;38;465;429; ; ; ; ;
15774;791;466;438;0	652;0	399;691	363;3	592;0;465;422;0	381;0	401;683	951;3	237;0;38;465;429; ; ; ; ;
15794;792;485;440;0	652;0	399;691	363;3	551;0;469;406;0	381;0	401;683	951;3	293;0;38;465;429; ; ; ; ;
15814;793;467;439;0	652;0	399;691	363;3	487;0;457;452;0	381;0	401;683	951;3	353;0;38;465;429; ; ; ; ;
15834;794;448;457;0	652;0	399;691	363;3	624;0;468;402;0	381;0	401;683	951;3	301;0;38;465;429; ; ; ; ;
15854;795;466;441;0	652;0	399;691	363;3	565;0;477;426;0	381;0	402;683	951;3	283;0;38;465;429; ; ; ; ;
15874;796;459;445;0	651;0	399;690	873;3	566;0;476;437;0	381;0	402;686	490;3	311;0;38;465;429; ; ; ; ;
15894;797;468;418;0	651;0	399;690	873;3	570;0;455;429;0	380;0	402;686	490;3	387;0;38;465;429; ; ; ; ;
15914;798;461;436;0	651;0	399;690	873;3	613;0;468;424;0	380;0	402;686	490;3	386;0;38;465;429; ; ; ; ;
15934;799;473;423;0	651;0	399;690	873;3	653;0;462;426;0	380;0	402;686	490;3	433;0;38;465;429; ; ; ; ;
15954;800;460;440;0	651;0	399;690	873;3	633;0;473;423;0	380;0	402;686	490;3	411;0;38;465;429; ; ; ; ;
15974;801;463;438;0	651;0	399;689	046;3	643;0;472;424;0	380;0	402;685	023;3	417;0;38;465;429; ; ; ; ;
15994;802;456;436;0	651;0	399;689	046;3	675;0;458;450;0	380;0	402;685	023;3	451;0;38;465;429; ; ; ; ;
16014;803;460;437;0	652;0	399;689	046;3	707;0;471;406;0	380;0	402;685	023;3	468;0;38;465;429; ; ; ; ;
16034;804;464;444;0	652;0	399;689	046;3	716;0;473;412;0	381;0	401;685	023;3	456;0;38;465;429; ; ; ; ;
16054;805;455;440;0	652;0	399;689	046;3	725;0;476;417;0	381;0	401;685	023;3	401;0;38;465;429; ; ; ; ;
16073;806;457;443;0	652;0	399;690	187;3	739;0;478;421;0	381;0	401;684	622;3	401;0;38;465;429; ; ; ; ;
16093;807;451;439;0	652;0	399;690	187;3	791;0;457;435;0	381;0	401;684	622;3	458;0;38;465;429; ; ; ; ;
16113;808;459;432;0	652;0	399;690	187;3	725;0;479;424;0	381;0	402;684	622;3	491;0;38;465;429; ; ; ; ;
16133;809;468;429;0	652;0	399;690	187;3	706;0;470;427;0	381;0	402;684	622;3	506;0;38;465;429; ; ; ; ;
16153;810;459;438;0	653;0	399;690	187;3	711;0;471;406;0	381;0	401;684	622;3	496;0;38;465;429; ; ; ; ;
16173;811;461;436;0	653;0	399;688	111;3	705;0;473;401;0	381;0	402;685	353;3	507;0;38;465;429; ; ; ; ;
16193;812;447;439;0	653;0	399;688	111;3	810;0;468;435;0	382;0	401;685	353;3	440;0;38;465;429; ; ; ; ;
16213;813;462;425;0	653;0	399;688	111;3	750;0;477;430;0	382;0	402;685	353;3	444;0;38;465;429; ; ; ; ;
16233;814;474;432;0	654;0	400;688	111;3	705;0;462;454;0	382;0	401;685	353;3	564;0;38;465;429; ; ; ; ;
16253;815;460;431;0	654;0	399;688	111;3	679;0;474;414;0	382;0	401;685	353;3	419;0;38;465;429; ; ; ; ;
16273;816;463;430;0	654;0	399;688	644;3	656;0;474;415;0	382;0	401;685	437;3	449;0;38;465;429; ; ; ; ;
16293;817;468;447;0	654;0	399;688	644;3	733;0;465;421;0	382;0	401;685	437;3	496;0;38;465;429; ; ; ; ;
16313;818;462;431;0	654;0	399;688	644;3	685;0;468;412;0	382;0	401;685	437;3	490;0;38;465;429; ; ; ; ;
16332;819;463;436;0	654;0	399;688	644;3	759;0;466;416;0	382;0	401;685	437;3	435;0;38;465;429; ; ; ; ;
16352;820;456;438;0	654;0	399;688	644;3	653;0;464;435;0	382;0	401;685	437;3	444;0;38;465;429; ; ; ; ;
16372;821;454;441;0	654;0	399;687	549;3	662;0;466;431;0	382;0	401;688	177;3	467;0;38;465;429; ; ; ; ;
16392;822;449;438;0	654;0	400;687	549;3	683;0;470;436;0	382;0	401;688	177;3	516;0;38;465;429; ; ; ; ;
16412;823;451;434;0	654;0	400;687	549;3	649;0;470;409;0	382;0	401;688	177;3	517;0;38;465;429; ; ; ; ;
16432;824;452;442;0	654;0	400;687	549;3	710;0;457;422;0	382;0	401;688	177;3	507;0;38;465;429; ; ; ; ;
16452;825;467;443;0	654;0	399;687	549;3	749;0;459;426;0	382;0	401;688	177;3	483;0;38;465;429; ; ; ; ;
16472;826;470;443;0	655;0	399;688	862;3	760;0;461;416;0	384;0	401;687	394;3	474;0;38;465;429; ; ; ; ;
16492;827;286;427;0	656;0	399;688	862;3	680;0;311;434;0	385;0	401;687	394;3	580;0;39;309;440; ; ; ; ;
16512;828;297;424;0	656;0	399;688	862;3	716;0;332;456;0	385;0	401;687	394;3	648;0;39;309;440; ; ; ; ;
16532;829;307;423;0	656;0	399;688	862;3	754;0;312;429;0	385;0	401;687	394;3	584;0;39;309;440; ; ; ; ;
16552;830;302;426;0	656;0	399;688	862;3	771;0;306;442;0	384;0	401;687	394;3	609;0;39;309;440; ; ; ; ;
16572;831;307;427;0	656;0	399;684	653;3	766;0;312;449;0	384;0	401;684	270;3	613;0;39;309;440; ; ; ; ;
16592;832;305;450;0	655;0	399;684	653;3	827;0;317;449;0	384;0	401;684	270;3	689;0;39;309;440; ; ; ; ;
16612;833;297;438;0	655;0	399;684	653;3	804;0;317;433;0	384;0	401;684	270;3	631;0;39;309;440; ; ; ; ;
16632;834;293;429;0	655;0	399;684	653;3	816;0;311;438;0	384;0	401;684	270;3	658;0;39;309;440; ; ; ; ;
16651;835;304;435;0	656;0	399;684	653;3	840;0;317;449;0	384;0	401;684	270;3	669;0;39;309;440; ; ; ; ;
16672;836;299;431;0	656;0	399;685	617;3	838;0;315;441;0	384;0	401;685	567;3	652;0;39;309;440; ; ; ; ;
16691;837;315;434;0	656;0	399;685	617;3	821;0;325;456;0	384;0	401;685	567;3	745;0;39;309;440; ; ; ; ;
16711;838;298;436;0	655;0	399;685	617;3	856;0;308;440;0	384;0	401;685	567;3	719;0;39;309;440; ; ; ; ;
16731;839;310;453;0	655;0	399;685	617;3	836;0;320;470;0	384;0	401;685	567;3	835;0;39;309;440; ; ; ; ;
16751;840;305;438;0	655;0	399;685	617;3	829;0;317;452;0	383;0	401;685	567;3	705;0;39;309;440; ; ; ; ;
16771;841;311;443;0	654;0	398;689	347;3	863;0;311;452;0	383;0	400;684	475;3	733;0;39;309;440; ; ; ; ;
16791;842;382;388;0	654;0	398;689	347;4	001;0;382;415;0	382;0	400;684	475;3	736;0;40;383;388; ; ; ; ;
16811;843;372;391;0	654;0	397;689	347;3	997;0;391;406;0	382;0	400;684	475;3	760;0;40;383;388; ; ; ; ;
16831;844;378;408;0	654;0	397;689	347;3	930;0;399;364;0	383;0	399;684	475;3	627;0;40;383;388; ; ; ; ;
16851;845;371;398;0	654;0	397;689	347;3	904;0;384;407;0	383;0	399;684	475;3	701;0;40;383;388; ; ; ; ;
16871;846;373;406;0	654;0	397;687	878;3	871;0;388;389;0	383;0	399;690	315;3	708;0;40;383;388; ; ; ; ;
16891;847;381;406;0	654;0	397;687	878;3	942;0;397;392;0	383;0	399;690	315;3	674;0;40;383;388; ; ; ; ;
16911;848;375;396;0	654;0	397;687	878;3	931;0;388;362;0	383;0	399;690	315;3	633;0;40;383;388; ; ; ; ;
16930;849;379;401;0	654;0	397;687	878;3	924;0;390;363;0	383;0	399;690	315;3	701;0;40;383;388; ; ; ; ;
16950;850;375;400;0	654;0	397;687	878;3	866;0;398;362;0	383;0	399;690	315;3	679;0;40;383;388; ; ; ; ;
16970;851;377;400;0	655;0	397;690	617;3	867;0;395;366;0	383;0	399;685	005;3	649;0;40;383;388; ; ; ; ;
16990;852;373;396;0	655;0	397;690	617;3	855;0;384;387;0	383;0	399;685	005;3	580;0;40;383;388; ; ; ; ;
17010;853;364;392;0	655;0	397;690	617;3	877;0;380;386;0	383;0	399;685	005;3	566;0;40;383;388; ; ; ; ;
17030;854;390;378;0	655;0	397;690	617;3	784;0;392;371;0	383;0	399;685	005;3	529;0;40;383;388; ; ; ; ;
17050;855;371;389;0	655;0	397;690	617;3	783;0;397;387;0	384;0	399;685	005;3	489;0;40;383;388; ; ; ; ;
17070;856;373;386;0	655;0	396;687	260;3	765;0;401;383;0	384;0	399;685	365;3	466;0;40;383;388; ; ; ; ;
17091;857;379;397;0	656;0	396;687	260;3	752;0;390;390;0	384;0	398;685	365;3	544;0;40;383;388; ; ; ; ;
17110;858;381;396;0	656;0	396;687	260;3	687;0;388;375;0	384;0	398;685	365;3	531;0;40;383;388; ; ; ; ;
17130;859;378;376;0	656;0	396;687	260;3	685;0;382;317;0	384;0	398;685	365;3	341;0;41;381;375; ; ; ; ;
17150;860;387;370;0	656;0	396;687	260;3	638;0;382;372;0	384;0	398;685	365;3	421;0;41;381;375; ; ; ; ;
17170;861;386;363;0	656;0	396;689	156;3	631;0;384;351;0	384;0	398;686	117;3	360;0;41;381;375; ; ; ; ;
17190;862;382;391;0	656;0	397;689	156;3	699;0;377;358;0	384;0	398;686	117;3	332;0;41;381;375; ; ; ; ;
17210;863;380;390;0	655;0	397;689	156;3	633;0;382;391;0	384;0	399;686	117;3	417;0;41;381;375; ; ; ; ;
17230;864;374;378;0	655;0	397;689	156;3	606;0;398;403;0	384;0	399;686	117;3	399;0;41;381;375; ; ; ; ;
17249;865;364;343;0	655;0	397;689	156;3	572;0;387;394;0	384;0	399;686	117;3	354;0;41;381;375; ; ; ; ;
17269;866;360;338;0	655;0	397;686	796;3	531;0;393;398;0	384;0	399;687	249;3	399;0;41;381;375; ; ; ; ;
17289;867;363;390;0	655;0	397;686	796;3	579;0;389;405;0	384;0	399;687	249;3	489;0;41;381;375; ; ; ; ;
17309;868;370;379;0	655;0	397;686	796;3	572;0;389;384;0	384;0	399;687	249;3	403;0;41;381;375; ; ; ; ;
17329;869;394;355;0	655;0	396;686	796;3	486;0;384;352;0	383;0	399;687	249;3	344;0;41;381;375; ; ; ; ;
17349;870;372;406;0	655;0	396;686	796;3	702;0;392;393;0	383;0	399;687	249;3	403;0; ; ; ; ; ; ; ;
17369;871;380;394;0	654;0	396;689	868;3	703;0;392;372;0	383;0	399;688	392;3	388;0; ; ; ; ; ; ; ;
17389;872;384;392;0	654;0	397;689	868;3	547;0;403;403;0	382;0	399;688	392;3	459;0; ; ; ; ; ; ; ;
17410;873;448;427;0	652;0	397;689	868;3	612;0;473;372;0	381;0	399;688	392;3	435;0;42;455;421; ; ; ; ;
17429;874;453;433;0	652;0	397;689	868;3	577;0;446;409;0	381;0	399;688	392;3	413;0;42;455;421; ; ; ; ;
17450;875;448;436;0	652;0	397;689	868;3	682;0;468;426;0	381;0	399;688	392;3	377;0;42;455;421; ; ; ; ;
17469;876;449;442;0	652;0	397;687	290;3	681;0;457;424;0	380;0	399;684	290;3	333;0;42;455;421; ; ; ; ;
17489;877;448;421;0	652;0	397;687	290;3	614;0;466;427;0	380;0	399;684	290;3	417;0;42;455;421; ; ; ; ;
17509;878;451;416;0	651;0	396;687	290;3	610;0;464;429;0	379;0	399;684	290;3	489;0;42;455;421; ; ; ; ;
17529;879;448;416;0	651;0	397;687	290;3	650;0;460;391;0	379;0	399;684	290;3	463;0;42;455;421; ; ; ; ;
17549;880;448;430;0	651;0	396;687	290;3	631;0;469;395;0	379;0	399;684	290;3	432;0;42;455;421; ; ; ; ;
17570;881;448;426;0	651;0	396;690	542;3	656;0;468;398;0	379;0	399;686	307;3	473;0;42;455;421; ; ; ; ;
17588;882;443;425;0	651;0	396;690	542;3	667;0;469;414;0	379;0	399;686	307;3	488;0;42;455;421; ; ; ; ;
17609;883;440;441;0	651;0	396;690	542;3	700;0;476;410;0	379;0	399;686	307;3	492;0;42;455;421; ; ; ; ;
17628;884;449;431;0	651;0	396;690	542;3	721;0;457;405;0	379;0	399;686	307;3	549;0;42;455;421; ; ; ; ;
17649;885;446;429;0	651;0	396;690	542;3	734;0;466;405;0	379;0	399;686	307;3	529;0;42;455;421; ; ; ; ;
17668;886;447;434;0	651;0	396;692	118;3	756;0;464;405;0	379;0	399;686	327;3	549;0;42;455;421; ; ; ; ;
17689;887;447;424;0	651;0	396;692	118;3	787;0;469;399;0	379;0	399;686	327;3	542;0;42;455;421; ; ; ; ;
17708;888;445;434;0	651;0	397;692	118;3	795;0;475;385;0	379;0	399;686	327;3	506;0;42;455;421; ; ; ; ;
17729;889;451;439;0	652;0	397;692	118;3	855;0;454;400;0	380;0	399;686	327;3	553;0;42;455;421; ; ; ; ;
17748;890;437;432;0	652;0	397;692	118;3	830;0;467;426;0	380;0	399;686	327;3	628;0;42;455;421; ; ; ; ;
17769;891;437;434;0	652;0	397;689	680;3	839;0;463;428;0	380;0	399;683	073;3	612;0;42;455;421; ; ; ; ;
17788;892;456;427;0	652;0	397;689	680;3	830;0;442;426;0	380;0	399;683	073;3	633;0;42;455;421; ; ; ; ;
17809;893;457;427;0	652;0	397;689	680;3	855;0;451;419;0	380;0	399;683	073;3	615;0;42;455;421; ; ; ; ;
17828;894;442;443;0	652;0	397;689	680;3	908;0;455;402;0	380;0	399;683	073;3	658;0;42;455;421; ; ; ; ;
17849;895;465;424;0	652;0	397;689	680;3	851;0;462;426;0	380;0	399;683	073;3	630;0;42;455;421; ; ; ; ;
17867;896;462;428;0	652;0	397;688	217;3	859;0;468;417;0	381;0	399;684	526;3	639;0;42;455;421; ; ; ; ;
17887;897;439;440;0	653;0	397;688	217;3	874;0;454;427;0	381;0	399;684	526;3	715;0;42;455;421; ; ; ; ;
17907;898;375;389;0	654;0	397;688	217;3	821;0;402;399;0	382;0	399;684	526;3	654;0;43;391;387; ; ; ; ;
17927;899;370;396;0	654;0	396;688	217;3	897;0;388;374;0	382;0	399;684	526;3	664;0;43;391;387; ; ; ; ;
17947;900;363;398;0	654;0	396;688	217;3	825;0;402;373;0	383;0	398;684	526;3	589;0;43;391;387; ; ; ; ;
17967;901;357;402;0	654;0	396;686	556;3	843;0;397;370;0	383;0	399;686	784;3	582;0;43;391;387; ; ; ; ;
17987;902;381;390;0	654;0	397;686	556;3	775;0;406;399;0	383;0	399;686	784;3	622;0;43;391;387; ; ; ; ;
18007;903;382;393;0	654;0	397;686	556;3	691;0;403;403;0	383;0	399;686	784;3	651;0;43;391;387; ; ; ; ;
18027;904;385;420;0	654;0	397;686	556;3	700;0;408;384;0	383;0	399;686	784;3	551;0;43;391;387; ; ; ; ;
18047;905;396;402;0	654;0	397;686	556;3	769;0;399;357;0	383;0	399;686	784;3	602;0;43;391;387; ; ; ; ;
18067;906;399;408;0	654;0	397;690	643;3	750;0;398;350;0	383;0	399;687	955;3	596;0;43;391;387; ; ; ; ;
18087;907;391;404;0	654;0	397;690	643;3	726;0;407;370;0	383;0	399;687	955;3	544;0;43;391;387; ; ; ; ;
18107;908;383;401;0	654;0	397;690	643;3	676;0;402;395;0	383;0	399;687	955;3	543;0;43;391;387; ; ; ; ;
18127;909;386;402;0	654;0	397;690	643;3	695;0;401;410;0	383;0	399;687	955;3	621;0;43;391;387; ; ; ; ;
18146;910;387;387;0	654;0	397;690	643;3	608;0;405;389;0	383;0	399;687	955;3	523;0;43;391;387; ; ; ; ;
18166;911;388;384;0	654;0	397;691	337;3	594;0;403;392;0	383;0	399;687	165;3	537;0;43;391;387; ; ; ; ;
18186;912;391;412;0	654;0	397;691	337;3	702;0;395;384;0	383;0	399;687	165;3	467;0;43;391;387; ; ; ; ;
18206;913;390;395;0	654;0	397;691	337;3	610;0;402;374;0	383;0	399;687	165;3	399;0;43;391;387; ; ; ; ;
18226;914;374;360;0	654;0	397;691	337;3	611;0;392;385;0	382;0	399;687	165;3	412;0;43;391;387; ; ; ; ;
18246;915;392;391;0	654;0	397;691	337;3	541;0;390;381;0	382;0	399;687	165;3	466;0;43;391;387; ; ; ; ;
18266;916;387;381;0	654;0	397;686	739;3	496;0;392;382;0	382;0	399;682	490;3	412;0;43;391;387; ; ; ; ;
18286;917;396;354;0	654;0	397;686	739;3	552;0;390;377;0	382;0	399;682	490;3	407;0;43;391;387; ; ; ; ;
18306;918;366;406;0	654;0	397;686	739;3	684;0;396;399;0	382;0	399;682	490;3	424;0;44;391;390; ; ; ; ;
18326;919;371;410;0	654;0	397;686	739;3	617;0;395;371;0	382;0	399;682	490;3	409;0;44;391;390; ; ; ; ;
18346;920;381;410;0	654;0	397;686	739;3	602;0;405;387;0	382;0	399;682	490;3	426;0;44;391;390; ; ; ; ;
18366;921;365;410;0	654;0	397;686	816;3	588;0;406;390;0	382;0	399;683	903;3	428;0;44;391;390; ; ; ; ;
18386;922;386;418;0	654;0	397;686	816;3	626;0;409;374;0	382;0	399;683	903;3	402;0;44;391;390; ; ; ; ;
18406;923;377;370;0	654;0	397;686	816;3	527;0;393;381;0	382;0	399;683	903;3	389;0;44;391;390; ; ; ; ;
18426;924;378;382;0	654;0	397;686	816;3	451;0;410;370;0	382;0	399;683	903;3	400;0;44;391;390; ; ; ; ;
18445;925;382;402;0	654;0	398;686	816;3	596;0;403;395;0	382;0	399;683	903;3	324;0;44;391;390; ; ; ; ;
18465;926;378;380;0	654;0	398;686	082;3	521;0;399;396;0	382;0	400;683	845;3	341;0;44;391;390; ; ; ; ;
18485;927;383;397;0	654;0	398;686	082;3	430;0;397;373;0	382;0	400;683	845;3	385;0;44;391;390; ; ; ; ;
18505;928;371;404;0	654;0	398;686	082;3	492;0;402;379;0	382;0	400;683	845;3	354;0;44;391;390; ; ; ; ;
18525;929;392;387;0	654;0	398;686	082;3	456;0;400;380;0	382;0	400;683	845;3	311;0;44;391;390; ; ; ; ;
18545;930;379;402;0	654;0	398;686	082;3	440;0;402;372;0	382;0	400;683	845;3	342;0;44;391;390; ; ; ; ;
18565;931;377;396;0	654;0	398;686	375;3	464;0;402;375;0	382;0	400;683	541;3	322;0;44;391;390; ; ; ; ;
18585;932;369;403;0	654;0	398;686	375;3	466;0;416;367;0	382;0	400;683	541;3	300;0;44;391;390; ; ; ; ;
18605;933;376;380;0	654;0	398;686	375;3	401;0;402;423;0	382;0	400;683	541;3	441;0;44;391;390; ; ; ; ;
18625;934;377;398;0	654;0	398;686	375;3	471;0;395;387;0	382;0	400;683	541;3	192;0;44;391;390; ; ; ; ;
18645;935;385;387;0	654;0	398;686	375;3	403;0;421;398;0	382;0	400;683	541;3	386;0;44;391;390; ; ; ; ;
18665;936;389;394;0	654;0	398;687	370;3	432;0;412;418;0	382;0	400;685	766;3	295;0;44;391;390; ; ; ; ;
18685;937;381;387;0	654;0	398;687	370;3	452;0;408;362;0	382;0	400;685	766;3	270;0;45;387;383; ; ; ; ;
18704;938;381;373;0	654;0	398;687	370;3	442;0;402;401;0	382;0	400;685	766;3	317;0;45;387;383; ; ; ; ;
18724;939;382;401;0	654;0	398;687	370;3	570;0;411;381;0	382;0	400;685	766;3	340;0;45;387;383; ; ; ; ;
18745;940;383;411;0	654;0	398;687	370;3	536;0;402;361;0	382;0	400;685	766;3	330;0;45;387;383; ; ; ; ;
18764;941;383;412;0	654;0	398;689	084;3	579;0;404;375;0	382;0	400;686	836;3	347;0;45;387;383; ; ; ; ;
18784;942;372;408;0	654;0	398;689	084;3	605;0;400;378;0	382;0	400;686	836;3	346;0;45;387;383; ; ; ; ;
18804;943;393;363;0	654;0	398;689	084;3	489;0;406;396;0	382;0	400;686	836;3	396;0;45;387;383; ; ; ; ;
18824;944;375;403;0	654;0	398;689	084;3	489;0;404;370;0	382;0	400;686	836;3	322;0;45;387;383; ; ; ; ;
18844;945;371;404;0	654;0	398;689	084;3	514;0;396;393;0	382;0	400;686	836;3	402;0;45;387;383; ; ; ; ;
18864;946;377;392;0	654;0	398;687	543;3	514;0;399;385;0	382;0	400;686	020;3	375;0;45;387;383; ; ; ; ;
18884;947;380;405;0	654;0	398;687	543;3	391;0;389;400;0	382;0	400;686	020;3	398;0;45;387;383; ; ; ; ;
18904;948;383;372;0	654;0	398;687	543;3	511;0;405;381;0	382;0	400;686	020;3	463;0;45;387;383; ; ; ; ;
18924;949;395;356;0	654;0	398;687	543;3	477;0;398;382;0	382;0	400;686	020;3	345;0;45;387;383; ; ; ; ;
18944;950;381;361;0	654;0	398;687	543;3	583;0;387;350;0	382;0	400;686	020;3	272;0;45;387;383; ; ; ; ;
18964;951;385;364;0	654;0	398;688	819;3	601;0;392;339;0	383;0	400;686	870;3	268;0;45;387;383; ; ; ; ;
18984;952;386;381;0	654;0	399;688	819;3	474;0;401;371;0	383;0	400;686	870;3	341;0;45;387;383; ; ; ; ;
19004;953;388;371;0	654;0	398;688	819;3	420;0;396;371;0	383;0	400;686	870;3	328;0;45;387;383; ; ; ; ;
19023;954;385;358;0	654;0	398;688	819;3	502;0;387;363;0	382;0	400;686	870;3	331;0;45;387;383; ; ; ; ;
19043;955;395;396;0	654;0	398;688	819;3	494;0;389;383;0	382;0	400;686	870;3	296;0;45;387;383; ; ; ; ;
19063;956;396;391;0	654;0	398;686	488;3	478;0;393;382;0	382;0	400;686	713;3	285;0;45;387;383; ; ; ; ;
19083;957;384;397;0	654;0	398;686	488;3	458;0;399;396;0	382;0	400;686	713;3	389;0;45;387;383; ; ; ; ;
19103;958;380;393;0	654;0	398;686	488;3	499;0;370;370;0	382;0	400;686	713;3	409;0;45;387;383; ; ; ; ;
19123;959;380;400;0	654;0	398;686	488;3	597;0;382;387;0	382;0	400;686	713;3	338;0;45;387;383; ; ; ; ;
19143;960;377;375;0	653;0	398;686	488;3	576;0;394;392;0	381;0	400;686	713;3	405;0;45;387;383; ; ; ; ;
19163;961;376;375;0	653;0	398;684	901;3	548;0;382;382;0	381;0	400;687	475;3	383;0;45;387;383; ; ; ; ;
19183;962;372;370;0	653;0	398;684	901;3	502;0;383;365;0	381;0	400;687	475;3	401;0;45;387;383; ; ; ; ;
19203;963;374;396;0	653;0	398;684	901;3	612;0;391;361;0	381;0	400;687	475;3	477;0;45;387;383; ; ; ; ;
19223;964;371;394;0	653;0	398;684	901;3	564;0;388;416;0	381;0	400;687	475;3	412;0;45;387;383; ; ; ; ;
19243;965;374;395;0	653;0	398;684	901;3	557;0;393;380;0	381;0	400;687	475;3	441;0;45;387;383; ; ; ; ;
19263;966;374;392;0	653;0	398;688	386;3	567;0;393;394;0	381;0	400;686	700;3	462;0;45;387;383; ; ; ; ;
19283;967;381;393;0	654;0	398;688	386;3	656;0;377;400;0	381;0	400;686	700;3	390;0;45;387;383; ; ; ; ;
19302;968;391;378;0	654;0	397;688	386;3	652;0;377;382;0	381;0	399;686	700;3	348;0;45;387;383; ; ; ; ;
19322;969;293;406;0	654;0	397;688	386;3	679;0;317;428;0	383;0	400;686	700;3	474;0; ; ; ; ; ; ; ;
19342;970;292;448;0	654;0	397;688	386;3	577;0;290;479;0	383;0	400;686	700;3	570;0; ; ; ; ; ; ; ;
19362;971;292;452;0	654;0	397;688	374;3	575;0;263;488;0	383;0	399;687	088;3	598;0; ; ; ; ; ; ; ;
19382;972;284;444;0	654;0	397;688	374;3	557;0;294;426;0	383;0	399;687	088;3	417;0;46;296;439; ; ; ; ;
19402;973;286;441;0	654;0	396;688	374;3	616;0;280;427;0	383;0	398;687	088;3	521;0;46;296;439; ; ; ; ;
19422;974;281;422;0	655;0	395;688	374;3	593;0;290;455;0	383;0	398;687	088;3	462;0;46;296;439; ; ; ; ;
19442;975;269;427;0	655;0	395;688	374;3	728;0;290;439;0	383;0	397;687	088;3	448;0;46;296;439; ; ; ; ;
19462;976;267;422;0	655;0	394;685	314;3	741;0;289;449;0	383;0	396;685	396;3	479;0;46;296;439; ; ; ; ;
19482;977;283;455;0	655;0	393;685	314;3	632;0;287;462;0	383;0	395;685	396;3	446;0;46;296;439; ; ; ; ;
19502;978;293;438;0	655;0	393;685	314;3	597;0;288;437;0	383;0	395;685	396;3	492;0;46;296;439; ; ; ; ;
19522;979;278;451;0	655;0	392;685	314;3	658;0;294;459;0	383;0	394;685	396;3	542;0;46;296;439; ; ; ; ;
19542;980;284;445;0	655;0	391;685	314;3	639;0;295;454;0	384;0	393;685	396;3	472;0;46;296;439; ; ; ; ;
19562;981;287;439;0	655;0	391;685	119;3	636;0;298;448;0	384;0	393;683	740;3	502;0;46;296;439; ; ; ; ;
19582;982;301;431;0	656;0	390;685	119;3	646;0;306;448;0	384;0	392;683	740;3	546;0;46;296;439; ; ; ; ;
19602;983;291;443;0	656;0	390;685	119;3	719;0;300;454;0	384;0	391;683	740;3	549;0;46;296;439; ; ; ; ;
19621;984;297;435;0	656;0	389;685	119;3	630;0;298;437;0	385;0	391;683	740;3	520;0;46;296;439; ; ; ; ;
19641;985;292;437;0	657;0	389;685	119;3	655;0;294;442;0	385;0	390;683	740;3	508;0;46;296;439; ; ; ; ;
19661;986;294;439;0	657;0	388;689	990;3	696;0;290;436;0	385;0	389;689	643;3	526;0;46;296;439; ; ; ; ;
19681;987;299;431;0	658;0	388;689	990;3	741;0;293;432;0	386;0	389;689	643;3	513;0;46;296;439; ; ; ; ;
19701;988;288;432;0	658;0	388;689	990;3	688;0;322;448;0	386;0	389;689	643;3	624;0;46;296;439; ; ; ; ;
19721;989;296;424;0	659;0	388;689	990;3	710;0;287;417;0	387;0	389;689	643;3	600;0;46;296;439; ; ; ; ;
19741;990;287;441;0	659;0	388;689	990;3	878;0;294;417;0	387;0	389;689	643;3	591;0;46;296;439; ; ; ; ;
19761;991;291;442;0	659;0	388;687	353;3	854;0;302;421;0	387;0	389;685	622;3	563;0;46;296;439; ; ; ; ;
19781;992;294;409;0	659;0	389;687	353;3	789;0;310;437;0	388;0	389;685	622;3	596;0;46;296;439; ; ; ; ;
19801;993;290;432;0	660;0	389;687	353;3	732;0;312;460;0	388;0	389;685	622;3	589;0;46;296;439; ; ; ; ;
19821;994;303;439;0	660;0	389;687	353;3	697;0;297;449;0	388;0	389;685	622;3	501;0;46;296;439; ; ; ; ;
19841;995;303;441;0	660;0	389;687	353;3	750;0;308;443;0	388;0	390;685	622;3	519;0;46;296;439; ; ; ; ;
19861;996;303;444;0	660;0	389;687	634;3	747;0;305;453;0	388;0	390;684	823;3	533;0;46;296;439; ; ; ; ;
19881;997;299;429;0	660;0	389;687	634;3	690;0;297;420;0	388;0	390;684	823;3	466;0;46;296;439; ; ; ; ;
19900;998;301;441;0	660;0	389;687	634;3	707;0;307;462;0	388;0	390;684	823;3	610;0;46;296;439; ; ; ; ;
19920;999;298;446;0	660;0	389;687	634;3	753;0;302;439;0	388;0	389;684	823;3	548;0;46;296;439; ; ; ; ;
19940;1000;293;434;0	660;0	389;687	634;3	649;0;313;473;0	388;0	389;684	823;3	707;0;46;296;439; ; ; ; ;
19960;1001;293;442;0	660;0	389;687	192;3	663;0;311;466;0	388;0	389;689	377;3	743;0;46;296;439; ; ; ; ;
19980;1002;292;427;0	660;0	389;687	192;3	701;0;306;452;0	389;0	389;689	377;3	594;0;46;296;439; ; ; ; ;
20000;1003;294;426;0	660;0	389;687	192;3	616;0;304;415;0	389;0	389;689	377;3	552;0;46;296;439; ; ; ; ;
20020;1004;298;434;0	660;0	389;687	192;3	658;0;303;446;0	389;0	389;689	377;3	504;0;46;296;439; ; ; ; ;
20040;1005;299;434;0	660;0	389;687	192;3	685;0;306;451;0	389;0	389;689	377;3	499;0;46;296;439; ; ; ; ;
20060;1006;301;435;0	660;0	388;687	030;3	651;0;306;442;0	388;0	389;685	888;3	477;0;46;296;439; ; ; ; ;
20080;1007;322;430;0	660;0	388;687	030;3	704;0;333;430;0	388;0	388;685	888;3	493;0;46;296;439; ; ; ; ;
20100;1008;360;418;0	659;0	388;687	030;3	657;0;370;404;0	387;0	388;685	888;3	501;0;47;369;393; ; ; ; ;
20120;1009;347;403;0	659;0	388;687	030;3	657;0;377;392;0	387;0	388;685	888;3	436;0;47;369;393; ; ; ; ;
20140;1010;363;401;0	659;0	388;687	030;3	705;0;374;412;0	387;0	388;685	888;3	470;0;47;369;393; ; ; ; ;
20160;1011;362;399;0	659;0	388;687	284;3	683;0;378;412;0	387;0	388;685	059;3	452;0;47;369;393; ; ; ; ;
20180;1012;364;404;0	658;0	388;687	284;3	616;0;382;409;0	386;0	389;685	059;3	486;0;47;369;393; ; ; ; ;
20200;1013;370;401;0	658;0	388;687	284;3	642;0;373;399;0	386;0	389;685	059;3	511;0;47;369;393; ; ; ; ;
20219;1014;355;392;0	657;0	388;687	284;3	740;0;370;391;0	385;0	389;685	059;3	454;0;47;369;393; ; ; ; ;
20239;1015;371;392;0	657;0	388;687	284;3	679;0;381;353;0	385;0	389;685	059;3	419;0;47;369;393; ; ; ; ;
20259;1016;366;394;0	657;0	388;686	381;3	720;0;376;342;0	384;0	389;684	029;3	407;0;47;369;393; ; ; ; ;
20279;1017;369;414;0	656;0	388;686	381;3	703;0;374;382;0	384;0	389;684	029;3	504;0;48;381;375; ; ; ; ;
20299;1018;358;411;0	656;0	388;686	381;3	700;0;372;395;0	384;0	390;684	029;3	470;0;48;381;375; ; ; ; ;
20319;1019;352;396;0	655;0	388;686	381;3	656;0;366;373;0	383;0	390;684	029;3	367;0;48;381;375; ; ; ; ;
20339;1020;367;408;0	655;0	389;686	381;3	701;0;386;396;0	383;0	390;684	029;3	399;0;48;381;375; ; ; ; ;
20359;1021;362;398;0	654;0	388;691	335;3	714;0;384;388;0	382;0	390;684	605;3	435;0;48;381;375; ; ; ; ;
20379;1022;375;397;0	654;0	388;691	335;3	795;0;383;359;0	382;0	390;684	605;3	429;0;48;381;375; ; ; ; ;
20399;1023;387;377;0	654;0	388;691	335;3	653;0;396;396;0	381;0	390;684	605;3	490;0;48;381;375; ; ; ; ;
20419;1024;365;379;0	653;0	388;691	335;3	799;0;393;393;0	381;0	390;684	605;3	445;0;48;381;375; ; ; ; ;
20439;1025;375;352;0	653;0	388;691	335;3	725;0;391;385;0	381;0	390;684	605;3	469;0;48;381;375; ; ; ; ;
20459;1026;375;347;0	653;0	388;688	240;3	669;0;396;376;0	381;0	390;689	280;3	470;0;48;381;375; ; ; ; ;
20479;1027;369;375;0	652;0	388;688	240;3	737;0;378;361;0	380;0	390;689	280;3	465;0;48;381;375; ; ; ; ;
20498;1028;383;392;0	652;0	388;688	240;3	757;0;384;366;0	380;0	390;689	280;3	467;0;48;381;375; ; ; ; ;
20518;1029;385;390;0	652;0	388;688	240;3	916;0;392;374;0	380;0	390;689	280;3	508;0;48;381;375; ; ; ; ;
20538;1030;378;374;0	652;0	389;688	240;3	816;0;398;358;0	380;0	391;689	280;3	528;0;48;381;375; ; ; ; ;
20558;1031;377;383;0	652;0	389;686	554;3	864;0;405;364;0	380;0	391;686	191;3	532;0;48;381;375; ; ; ; ;
20578;1032;391;390;0	652;0	389;686	554;3	694;0;389;370;0	380;0	391;686	191;3	453;0;48;381;375; ; ; ; ;
20598;1033;389;385;0	652;0	389;686	554;3	708;0;391;339;0	380;0	391;686	191;3	410;0;48;381;375; ; ; ; ;
20618;1034;381;375;0	652;0	389;686	554;3	667;0;383;395;0	379;0	391;686	191;3	437;0;48;381;375; ; ; ; ;
20638;1035;375;379;0	652;0	389;686	554;3	604;0;389;373;0	379;0	391;686	191;3	430;0;48;381;375; ; ; ; ;
20658;1036;371;383;0	652;0	389;686	392;3	592;0;387;373;0	379;0	391;684	770;3	416;0;48;381;375; ; ; ; ;
20678;1037;378;381;0	652;0	389;686	392;3	706;0;388;372;0	379;0	392;684	770;3	399;0;48;381;375; ; ; ; ;
20698;1038;387;374;0	652;0	390;686	392;3	653;0;378;356;0	379;0	392;684	770;3	386;0;48;381;375; ; ; ; ;
20718;1039;367;380;0	652;0	390;686	392;3	749;0;401;351;0	380;0	392;684	770;3	418;0;48;381;375; ; ; ; ;
20738;1040;376;350;0	652;0	390;686	392;3	601;0;387;351;0	380;0	392;684	770;3	439;0;48;381;375; ; ; ; ;
20758;1041;375;343;0	653;0	390;688	506;3	627;0;388;353;0	380;0	392;684	509;3	443;0;48;381;375; ; ; ; ;
20778;1042;367;371;0	653;0	390;688	506;3	648;0;398;393;0	381;0	392;684	509;3	449;0; ; ; ; ; ; ; ;
20798;1043;389;363;0	654;0	390;688	506;3	614;0;394;373;0	381;0	392;684	509;3	368;0; ; ; ; ; ; ; ;
20817;1044;370;385;0	654;0	390;688	506;3	637;0;403;368;0	381;0	392;684	509;3	389;0; ; ; ; ; ; ; ;
20838;1045;374;368;0	654;0	390;688	506;3	635;0;398;365;0	382;0	392;684	509;3	450;0; ; ; ; ; ; ; ;
20857;1046;381;370;0	655;0	391;687	059;3	626;0;397;360;0	383;0	393;686	713;3	426;0; ; ; ; ; ; ; ;
20877;1047;330;434;0	656;0	391;687	059;3	637;0;344;432;0	383;0	393;686	713;3	363;0;49;330;428; ; ; ; ;
20897;1048;332;433;0	656;0	391;687	059;3	619;0;345;410;0	384;0	393;686	713;3	462;0;49;330;428; ; ; ; ;
20917;1049;331;422;0	656;0	391;687	059;3	634;0;340;430;0	384;0	393;686	713;3	503;0;49;330;428; ; ; ; ;
20937;1050;307;421;0	656;0	391;687	059;3	555;0;342;419;0	384;0	393;686	713;3	445;0;49;330;428; ; ; ; ;
20957;1051;307;421;0	656;0	391;684	542;3	530;0;341;431;0	384;0	393;683	054;3	435;0;49;330;428; ; ; ; ;
20977;1052;323;431;0	657;0	391;684	542;3	627;0;334;409;0	384;0	393;683	054;3	455;0;49;330;428; ; ; ; ;
20997;1053;318;433;0	657;0	391;684	542;3	639;0;336;442;0	384;0	393;683	054;3	476;0;49;330;428; ; ; ; ;
21017;1054;332;418;0	657;0	391;684	542;3	691;0;324;438;0	385;0	393;683	054;3	453;0;49;330;428; ; ; ; ;
21037;1055;321;412;0	657;0	392;684	542;3	631;0;338;419;0	385;0	393;683	054;3	398;0;49;330;428; ; ; ; ;
21057;1056;321;407;0	657;0	392;685	440;3	655;0;334;436;0	385;0	393;682	517;3	396;0;49;330;428; ; ; ; ;
21077;1057;315;422;0	657;0	392;685	440;3	666;0;342;437;0	385;0	393;682	517;3	503;0;49;330;428; ; ; ; ;
21096;1058;321;418;0	657;0	392;685	440;3	689;0;341;455;0	385;0	393;682	517;3	553;0;49;330;428; ; ; ; ;
21116;1059;326;437;0	657;0	392;685	440;3	692;0;337;454;0	385;0	393;682	517;3	482;0;49;330;428; ; ; ; ;
21136;1060;320;434;0	657;0	392;685	440;3	752;0;341;438;0	385;0	393;682	517;3	486;0;49;330;428; ; ; ; ;
21156;1061;321;431;0	658;0	392;686	419;3	776;0;340;446;0	385;0	393;683	910;3	497;0;49;330;428; ; ; ; ;
21176;1062;326;432;0	657;0	392;686	419;3	704;0;322;411;0	385;0	393;683	910;3	509;0;49;330;428; ; ; ; ;
21196;1063;320;421;0	657;0	392;686	419;3	723;0;339;459;0	385;0	393;683	910;3	747;0;49;330;428; ; ; ; ;
21216;1064;324;416;0	657;0	392;686	419;3	694;0;345;434;0	385;0	393;683	910;3	642;0;49;330;428; ; ; ; ;
21236;1065;323;423;0	657;0	392;686	419;3	748;0;323;429;0	385;0	393;683	910;3	512;0;49;330;428; ; ; ; ;
21256;1066;322;422;0	657;0	392;686	532;3	747;0;333;421;0	385;0	393;688	305;3	627;0;49;330;428; ; ; ; ;
21276;1067;330;424;0	657;0	392;686	532;3	746;0;327;432;0	385;0	393;688	305;3	639;0;49;330;428; ; ; ; ;
21296;1068;326;432;0	657;0	392;686	532;3	847;0;331;435;0	385;0	393;688	305;3	638;0;49;330;428; ; ; ; ;
21316;1069;330;427;0	657;0	392;686	532;3	801;0;331;422;0	384;0	394;688	305;3	663;0;49;330;428; ; ; ; ;
21336;1070;313;440;0	657;0	392;686	532;3	837;0;333;425;0	384;0	393;688	305;3	694;0;49;330;428; ; ; ; ;
21356;1071;311;442;0	657;0	392;685	829;3	815;0;334;424;0	384;0	393;685	478;3	689;0;49;330;428; ; ; ; ;
21376;1072;325;431;0	657;0	392;685	829;3	899;0;339;441;0	384;0	393;685	478;3	613;0;49;330;428; ; ; ; ;
21395;1073;323;421;0	657;0	392;685	829;3	763;0;340;438;0	384;0	393;685	478;3	663;0;49;330;428; ; ; ; ;
21415;1074;328;431;0	657;0	392;685	829;3	824;0;346;436;0	384;0	393;685	478;3	637;0;49;330;428; ; ; ; ;
21435;1075;333;418;0	657;0	391;685	829;3	836;0;352;421;0	384;0	393;685	478;3	561;0;49;330;428; ; ; ; ;
21455;1076;334;420;0	656;0	391;685	293;3	846;0;354;413;0	384;0	392;690	276;3	600;0;49;330;428; ; ; ; ;
21475;1077;369;389;0	656;0	391;685	293;3	813;0;392;369;0	384;0	392;690	276;3	583;0;50;385;376; ; ; ; ;
21495;1078;366;380;0	656;0	391;685	293;3	837;0;388;393;0	384;0	392;690	276;3	692;0;50;385;376; ; ; ; ;
21515;1079;363;372;0	656;0	391;685	293;3	786;0;381;352;0	384;0	392;690	276;3	637;0;50;385;376; ; ; ; ;
21535;1080;362;385;0	656;0	391;685	293;3	804;0;380;380;0	384;0	392;690	276;3	644;0;50;385;376; ; ; ; ;
21555;1081;361;377;0	656;0	391;685	561;3	804;0;380;385;0	384;0	392;687	921;3	639;0;50;385;376; ; ; ; ;
21575;1082;367;374;0	656;0	391;685	561;3	765;0;385;400;0	384;0	392;687	921;3	557;0;50;385;376; ; ; ; ;
21595;1083;373;379;0	657;0	391;685	561;3	729;0;394;383;0	384;0	392;687	921;3	613;0;50;385;376; ; ; ; ;
21615;1084;367;364;0	657;0	391;685	561;3	820;0;390;383;0	384;0	392;687	921;3	523;0;50;385;376; ; ; ; ;
21635;1085;368;385;0	657;0	391;685	561;3	764;0;397;387;0	384;0	392;687	921;3	581;0;50;385;376; ; ; ; ;
21655;1086;368;381;0	657;0	391;687	567;3	779;0;396;388;0	384;0	392;688	187;3	590;0;50;385;376; ; ; ; ;
21675;1087;360;377;0	657;0	391;687	567;3	752;0;397;382;0	384;0	392;688	187;3	519;0;50;385;376; ; ; ; ;
21695;1088;356;368;0	657;0	391;687	567;3	819;0;402;365;0	384;0	392;688	187;3	498;0;50;385;376; ; ; ; ;
21715;1089;365;376;0	657;0	391;687	567;3	753;0;397;372;0	384;0	392;688	187;3	553;0;50;385;376; ; ; ; ;
21734;1090;369;384;0	657;0	391;687	567;3	726;0;391;383;0	384;0	392;688	187;3	532;0;50;385;376; ; ; ; ;
21754;1091;369;384;0	657;0	391;685	233;3	729;0;393;379;0	384;0	392;684	589;3	518;0;50;385;376; ; ; ; ;
21774;1092;372;368;0	657;0	391;685	233;3	739;0;384;388;0	384;0	392;684	589;3	503;0;50;385;376; ; ; ; ;
21794;1093;365;386;0	657;0	391;685	233;3	781;0;375;402;0	384;0	392;684	589;3	540;0;50;385;376; ; ; ; ;
21814;1094;378;378;0	657;0	391;685	233;3	739;0;381;373;0	384;0	392;684	589;3	574;0;50;385;376; ; ; ; ;
21834;1095;372;380;0	657;0	391;685	233;3	749;0;380;379;0	384;0	392;684	589;3	505;0;50;385;376; ; ; ; ;
21854;1096;372;380;0	657;0	391;687	669;3	774;0;378;375;0	385;0	392;687	536;3	546;0;50;385;376; ; ; ; ;
21874;1097;376;393;0	657;0	391;687	669;3	761;0;381;359;0	385;0	392;687	536;3	510;0;50;385;376; ; ; ; ;
21894;1098;373;385;0	657;0	391;687	669;3	784;0;386;368;0	385;0	392;687	536;3	454;0;50;385;376; ; ; ; ;
21914;1099;383;381;0	657;0	391;687	669;3	736;0;392;376;0	384;0	392;687	536;3	454;0;50;385;376; ; ; ; ;
21934;1100;368;372;0	657;0	391;687	669;3	772;0;395;378;0	384;0	392;687	536;3	503;0;50;385;376; ; ; ; ;
21954;1101;370;366;0	657;0	391;688	116;3	774;0;398;380;0	384;0	392;687	465;3	474;0;50;385;376; ; ; ; ;
21974;1102;383;374;0	657;0	391;688	116;3	777;0;393;377;0	384;0	392;687	465;3	446;0;50;385;376; ; ; ; ;
21993;1103;392;372;0	656;0	391;688	116;3	748;0;393;353;0	384;0	392;687	465;3	487;0;50;385;376; ; ; ; ;
22013;1104;385;372;0	656;0	391;688	116;3	811;0;384;354;0	384;0	392;687	465;3	532;0;50;385;376; ; ; ; ;
22033;1105;388;383;0	656;0	391;688	116;3	754;0;380;372;0	384;0	392;687	465;3	476;0;50;385;376; ; ; ; ;
22053;1106;391;385;0	656;0	391;686	187;3	766;0;377;361;0	384;0	392;685	712;3	478;0;50;385;376; ; ; ; ;
22073;1107;368;377;0	656;0	391;686	187;3	737;0;401;368;0	384;0	392;685	712;3	462;0;50;385;376; ; ; ; ;
22093;1108;389;396;0	656;0	391;686	187;3	808;0;398;380;0	383;0	392;685	712;3	503;0;50;385;376; ; ; ; ;
22113;1109;381;383;0	656;0	391;686	187;3	690;0;409;348;0	383;0	392;685	712;3	484;0;50;385;376; ; ; ; ;
22133;1110;390;377;0	656;0	391;686	187;3	755;0;398;368;0	383;0	392;685	712;3	469;0;50;385;376; ; ; ; ;
22153;1111;388;383;0	656;0	391;687	291;3	769;0;400;366;0	383;0	392;685	857;3	486;0;50;385;376; ; ; ; ;
22173;1112;375;378;0	656;0	391;687	291;3	701;0;398;346;0	383;0	392;685	857;3	437;0;50;385;376; ; ; ; ;
22193;1113;389;379;0	656;0	391;687	291;3	735;0;394;390;0	383;0	392;685	857;3	463;0;50;385;376; ; ; ; ;
22213;1114;381;368;0	656;0	391;687	291;3	817;0;398;384;0	383;0	392;685	857;3	473;0;50;385;376; ; ; ; ;
22233;1115;380;376;0	655;0	391;687	291;3	774;0;403;382;0	383;0	392;685	857;3	467;0;50;385;376; ; ; ; ;
22253;1116;380;375;0	656;0	391;685	269;3	804;0;404;381;0	383;0	392;684	223;3	463;0;50;385;376; ; ; ; ;
22273;1117;385;392;0	656;0	391;685	269;3	724;0;389;371;0	383;0	392;684	223;3	516;0;50;385;376; ; ; ; ;
22293;1118;390;378;0	656;0	391;685	269;3	680;0;396;381;0	383;0	392;684	223;3	417;0;50;385;376; ; ; ; ;
22312;1119;385;390;0	656;0	391;685	269;3	615;0;389;372;0	383;0	392;684	223;3	424;0;50;385;376; ; ; ; ;
22332;1120;379;383;0	656;0	391;685	269;3	662;0;397;362;0	383;0	392;684	223;3	499;0;50;385;376; ; ; ; ;
22352;1121;380;386;0	656;0	391;688	932;3	653;0;396;364;0	383;0	392;684	239;3	450;0;50;385;376; ; ; ; ;
22372;1122;387;377;0	656;0	391;688	932;3	670;0;405;383;0	383;0	393;684	239;3	434;0;50;385;376; ; ; ; ;
22392;1123;387;375;0	656;0	391;688	932;3	635;0;385;351;0	383;0	392;684	239;3	374;0;50;385;376; ; ; ; ;
22412;1124;386;378;0	656;0	391;688	932;3	682;0;403;392;0	383;0	392;684	239;3	493;0;50;385;376; ; ; ; ;
22432;1125;385;387;0	656;0	391;688	932;3	697;0;401;365;0	383;0	392;684	239;3	422;0;50;385;376; ; ; ; ;
22452;1126;384;389;0	656;0	391;688	227;3	690;0;396;357;0	383;0	392;684	886;3	424;0;50;385;376; ; ; ; ;
22472;1127;382;345;0	656;0	391;688	227;3	602;0;403;363;0	384;0	393;684	886;3	376;0;50;385;376; ; ; ; ;
22492;1128;398;342;0	656;0	391;688	227;3	656;0;389;344;0	383;0	392;684	886;3	376;0;50;385;376; ; ; ; ;
22512;1129;380;373;0	656;0	391;688	227;3	625;0;398;368;0	383;0	392;684	886;3	410;0;50;385;376; ; ; ; ;
22532;1130;396;392;0	656;0	391;688	227;3	637;0;390;383;0	383;0	392;684	886;3	402;0;50;385;376; ; ; ; ;
22552;1131;389;404;0	656;0	391;686	670;3	613;0;393;383;0	383;0	392;683	340;3	387;0;50;385;376; ; ; ; ;
22572;1132;388;355;0	656;0	391;686	670;3	563;0;406;358;0	383;0	392;683	340;3	466;0;51;388;363; ; ; ; ;
22591;1133;388;358;0	656;0	391;686	670;3	556;0;393;357;0	383;0	393;683	340;3	320;0;51;388;363; ; ; ; ;
22611;1134;377;398;0	656;0	391;686	670;3	700;0;395;332;0	383;0	393;683	340;3	347;0;51;388;363; ; ; ; ;
22631;1135;384;329;0	656;0	391;686	670;3	537;0;391;383;0	383;0	393;683	340;3	333;0;51;388;363; ; ; ; ;
22651;1136;381;339;0	655;0	391;685	791;3	563;0;392;379;0	383;0	392;682	401;3	342;0;51;388;363; ; ; ; ;
22671;1137;386;368;0	655;0	391;685	791;3	539;0;404;372;0	383;0	393;682	401;3	419;0;51;388;363; ; ; ; ;
22691;1138;384;359;0	655;0	391;685	791;3	555;0;384;372;0	383;0	393;682	401;3	276;0;51;388;363; ; ; ; ;
22711;1139;374;378;0	655;0	391;685	791;3	683;0;401;366;0	383;0	393;682	401;3	367;0;51;388;363; ; ; ; ;
22731;1140;391;323;0	655;0	391;685	791;3	565;0;402;363;0	383;0	393;682	401;3	300;0; ; ; ; ; ; ; ;
22751;1141;388;317;0	655;0	391;688	064;3	622;0;397;359;0	382;0	393;684	173;3	346;0; ; ; ; ; ; ; ;
22771;1142;387;367;0	655;0	391;688	064;3	503;0;404;381;0	382;0	393;684	173;3	338;0;52;389;369; ; ; ; ;
22791;1143;392;390;0	654;0	391;688	064;3	591;0;402;369;0	382;0	393;684	173;3	393;0;52;389;369; ; ; ; ;
22811;1144;387;352;0	654;0	391;688	064;3	613;0;385;375;0	382;0	393;684	173;3	363;0;52;389;369; ; ; ; ;
22831;1145;387;363;0	654;0	391;688	064;3	568;0;391;366;0	382;0	393;684	173;3	383;0;52;389;369; ; ; ; ;
22851;1146;389;365;0	654;0	391;687	692;3	566;0;395;367;0	382;0	393;683	456;3	366;0;52;389;369; ; ; ; ;
22871;1147;391;376;0	654;0	391;687	692;3	571;0;397;355;0	382;0	393;683	456;3	410;0;52;389;369; ; ; ; ;
22891;1148;381;374;0	654;0	391;687	692;3	681;0;384;348;0	382;0	393;683	456;3	386;0;52;389;369; ; ; ; ;
22910;1149;388;341;0	654;0	391;687	692;3	521;0;396;359;0	381;0	393;683	456;3	458;0;52;389;369; ; ; ; ;
22930;1150;393;347;0	654;0	391;687	692;3	537;0;395;353;0	381;0	393;683	456;3	396;0;52;389;369; ; ; ; ;
22950;1151;391;355;0	654;0	391;685	667;3	539;0;391;352;0	381;0	393;683	739;3	402;0;52;389;369; ; ; ; ;
22970;1152;379;386;0	654;0	391;685	667;3	693;0;402;353;0	381;0	393;683	739;3	423;0;52;389;369; ; ; ; ;
22990;1153;380;373;0	654;0	391;685	667;3	663;0;405;362;0	381;0	393;683	739;3	430;0;52;389;369; ; ; ; ;
23010;1154;377;376;0	654;0	391;685	667;3	634;0;399;361;0	381;0	393;683	739;3	437;0;52;389;369; ; ; ; ;
23030;1155;376;409;0	654;0	391;685	667;3	891;0;403;378;0	381;0	393;683	739;3	454;0;52;389;369; ; ; ; ;
23050;1156;375;404;0	654;0	391;687	077;3	893;0;403;383;0	381;0	393;683	310;3	460;0;52;389;369; ; ; ; ;
23070;1157;387;354;0	654;0	391;687	077;3	589;0;387;379;0	382;0	393;683	310;3	423;0;52;389;369; ; ; ; ;
23090;1158;395;358;0	654;0	391;687	077;3	655;0;386;373;0	382;0	393;683	310;3	487;0;52;389;369; ; ; ; ;
23110;1159;378;374;0	655;0	392;687	077;3	696;0;390;368;0	382;0	393;683	310;3	418;0;52;389;369; ; ; ; ;
23130;1160;387;371;0	655;0	392;687	077;3	677;0;394;389;0	382;0	393;683	310;3	458;0;52;389;369; ; ; ; ;
23150;1161;387;366;0	655;0	392;688	689;3	706;0;395;385;0	382;0	393;683	642;3	477;0;52;389;369; ; ; ; ;
23170;1162;388;362;0	655;0	392;688	689;3	709;0;395;364;0	382;0	393;683	642;3	544;0;52;389;369; ; ; ; ;
23189;1163;384;378;0	655;0	392;688	689;3	774;0;391;381;0	382;0	393;683	642;3	521;0;52;389;369; ; ; ; ;
23211;1164;386;369;0	655;0	392;688	689;3	782;0;388;367;0	382;0	393;683	642;3	505;0;52;389;369; ; ; ; ;
23229;1165;377;361;0	655;0	392;688	689;3	754;0;390;384;0	382;0	393;683	642;3	581;0;52;389;369; ; ; ; ;
23250;1166;376;366;0	655;0	392;688	894;3	751;0;389;381;0	382;0	393;683	189;3	566;0;52;389;369; ; ; ; ;
23269;1167;380;378;0	655;0	392;688	894;3	805;0;388;380;0	382;0	393;683	189;3	507;0;52;389;369; ; ; ; ;
23290;1168;386;331;0	655;0	391;688	894;3	709;0;389;350;0	382;0	392;683	189;3	608;0;53;382;357; ; ; ; ;
23309;1169;383;336;0	655;0	391;688	894;3	711;0;386;352;0	382;0	392;683	189;3	574;0;53;382;357; ; ; ; ;
23330;1170;380;333;0	655;0	391;688	894;3	767;0;393;326;0	382;0	392;683	189;3	553;0;53;382;357; ; ; ; ;
23349;1171;382;340;0	655;0	391;684	440;3	693;0;393;317;0	382;0	392;683	413;3	601;0;53;382;357; ; ; ; ;
23370;1172;366;333;0	655;0	390;684	440;3	761;0;405;324;0	382;0	392;683	413;3	537;0;53;382;357; ; ; ; ;
23389;1173;387;356;0	654;0	390;684	440;3	736;0;404;348;0	382;0	392;683	413;3	598;0;53;382;357; ; ; ; ;
23409;1174;385;333;0	654;0	390;684	440;3	777;0;401;325;0	381;0	392;683	413;3	501;0;53;382;357; ; ; ; ;
23429;1175;378;343;0	654;0	390;684	440;3	695;0;402;320;0	381;0	392;683	413;3	562;0;53;382;357; ; ; ; ;
23449;1176;389;345;0	654;0	390;688	920;3	718;0;401;325;0	381;0	391;683	349;3	570;0;53;382;357; ; ; ; ;
23469;1177;375;338;0	653;0	390;688	920;3	821;0;397;328;0	381;0	392;683	349;3	487;0;53;382;357; ; ; ; ;
23490;1178;363;350;0	653;0	390;688	920;3	793;0;408;316;0	381;0	392;683	349;3	553;0;53;382;357; ; ; ; ;
23508;1179;377;364;0	653;0	390;688	920;3	735;0;404;350;0	381;0	392;683	349;3	521;0;53;382;357; ; ; ; ;
23530;1180;382;329;0	653;0	390;688	920;3	708;0;384;344;0	380;0	392;683	349;3	532;0;53;382;357; ; ; ; ;
23548;1181;380;339;0	653;0	390;687	484;3	674;0;388;338;0	380;0	392;683	708;3	544;0;53;382;357; ; ; ; ;
23570;1182;372;373;0	652;0	391;687	484;3	806;0;394;346;0	380;0	392;683	708;3	550;0;53;382;357; ; ; ; ;
23588;1183;383;364;0	652;0	391;687	484;3	702;0;384;352;0	380;0	392;683	708;3	554;0;53;382;357; ; ; ; ;
23610;1184;375;336;0	652;0	391;687	484;3	730;0;402;335;0	379;0	392;683	708;3	524;0;53;382;357; ; ; ; ;
23628;1185;386;348;0	652;0	391;687	484;3	753;0;394;356;0	379;0	392;683	708;3	503;0;53;382;357; ; ; ; ;
23650;1186;384;332;0	651;0	391;688	939;3	711;0;395;351;0	379;0	392;684	818;3	499;0;53;382;357; ; ; ; ;
23668;1187;377;365;0	651;0	391;688	939;3	828;0;392;324;0	379;0	393;684	818;3	630;0;53;382;357; ; ; ; ;
23690;1188;376;327;0	651;0	391;688	939;3	729;0;393;372;0	378;0	392;684	818;3	545;0;53;382;357; ; ; ; ;
23708;1189;380;379;0	651;0	390;688	939;3	821;0;388;358;0	378;0	392;684	818;3	606;0;53;382;357; ; ; ; ;
23730;1190;389;338;0	651;0	390;688	939;3	752;0;389;347;0	378;0	392;684	818;3	603;0;53;382;357; ; ; ; ;
23748;1191;392;360;0	651;0	390;687	128;3	781;0;390;371;0	378;0	392;683	599;3	594;0;53;382;357; ; ; ; ;
23770;1192;378;374;0	650;0	390;687	128;3	796;0;398;351;0	378;0	392;683	599;3	650;0;53;382;357; ; ; ; ;
23787;1193;375;365;0	650;0	390;687	128;3	803;0;385;366;0	378;0	392;683	599;3	595;0;53;382;357; ; ; ; ;
23807;1194;377;366;0	650;0	390;687	128;3	744;0;394;362;0	378;0	392;683	599;3	580;0;53;382;357; ; ; ; ;
23827;1195;370;369;0	650;0	390;687	128;3	732;0;393;326;0	378;0	392;683	599;3	661;0;53;382;357; ; ; ; ;
23847;1196;370;364;0	650;0	390;686	854;3	719;0;393;332;0	378;0	392;682	748;3	627;0;53;382;357; ; ; ; ;
23867;1197;380;374;0	650;0	390;686	854;3	755;0;400;343;0	378;0	392;682	748;3	672;0;53;382;357; ; ; ; ;
23887;1198;385;380;0	651;0	390;686	854;3	811;0;397;371;0	378;0	392;682	748;3	543;0;53;382;357; ; ; ; ;
23907;1199;385;360;0	651;0	390;686	854;3	800;0;385;373;0	378;0	392;682	748;3	518;0;53;382;357; ; ; ; ;
23927;1200;375;356;0	651;0	390;686	854;3	759;0;384;344;0	378;0	392;682	748;3	546;0;53;382;357; ; ; ; ;
23947;1201;376;353;0	651;0	390;685	316;3	777;0;385;357;0	378;0	392;684	465;3	548;0;53;382;357; ; ; ; ;
23967;1202;389;364;0	652;0	390;685	316;3	766;0;383;348;0	379;0	392;684	465;3	513;0;53;382;357; ; ; ; ;
23987;1203;372;353;0	652;0	390;685	316;3	759;0;389;338;0	379;0	392;684	465;3	558;0;53;382;357; ; ; ; ;
24007;1204;383;369;0	652;0	390;685	316;3	706;0;400;328;0	379;0	392;684	465;3	521;0;53;382;357; ; ; ; ;
24027;1205;391;365;0	652;0	390;685	316;3	741;0;399;347;0	379;0	392;684	465;3	529;0;53;382;357; ; ; ; ;
24047;1206;386;361;0	652;0	390;688	253;3	737;0;398;342;0	379;0	392;681	957;3	531;0;53;382;357; ; ; ; ;
24067;1207;376;357;0	652;0	390;688	253;3	800;0;379;365;0	380;0	392;681	957;3	480;0;53;382;357; ; ; ; ;
24087;1208;371;383;0	652;0	390;688	253;3	834;0;400;364;0	380;0	392;681	957;3	482;0;53;382;357; ; ; ; ;
24106;1209;383;350;0	653;0	390;688	253;3	724;0;398;339;0	380;0	392;681	957;3	564;0;53;382;357; ; ; ; ;
24126;1210;385;365;0	653;0	390;688	253;3	731;0;378;346;0	380;0	392;681	957;3	502;0;53;382;357; ; ; ; ;
24146;1211;386;370;0	653;0	390;688	777;3	742;0;386;334;0	380;0	392;685	876;3	546;0;53;382;357; ; ; ; ;
24166;1212;366;390;0	653;0	390;688	777;3	874;0;396;364;0	381;0	392;685	876;3	556;0;53;382;357; ; ; ; ;
24186;1213;374;371;0	653;0	390;688	777;3	779;0;400;357;0	381;0	392;685	876;3	496;0;53;382;357; ; ; ; ;
24206;1214;383;347;0	653;0	391;688	777;3	766;0;390;357;0	381;0	392;685	876;3	509;0;53;382;357; ; ; ; ;
24226;1215;386;360;0	654;0	391;688	777;3	825;0;397;354;0	381;0	392;685	876;3	631;0;53;382;357; ; ; ; ;
24246;1216;389;350;0	653;0	391;686	942;3	760;0;397;355;0	381;0	392;682	873;3	595;0;53;382;357; ; ; ; ;
24266;1217;400;344;0	654;0	391;686	942;3	776;0;399;347;0	381;0	392;682	873;3	495;0;53;382;357; ; ; ; ;
24286;1218;387;368;0	653;0	391;686	942;3	758;0;382;355;0	381;0	392;682	873;3	558;0;53;382;357; ; ; ; ;
24306;1219;381;362;0	654;0	391;686	942;3	824;0;387;363;0	381;0	392;682	873;3	565;0;53;382;357; ; ; ; ;
24326;1220;381;358;0	654;0	391;686	942;3	823;0;402;371;0	381;0	393;682	873;3	647;0;53;382;357; ; ; ; ;
24346;1221;380;352;0	653;0	391;688	353;3	830;0;395;379;0	381;0	393;682	512;3	678;0;53;382;357; ; ; ; ;
24365;1222;388;368;0	653;0	391;688	353;3	819;0;388;342;0	381;0	393;682	512;3	595;0;53;382;357; ; ; ; ;
24385;1223;383;379;0	653;0	391;688	353;3	808;0;388;347;0	381;0	393;682	512;3	608;0;53;382;357; ; ; ; ;
24405;1224;378;351;0	653;0	391;688	353;3	767;0;388;366;0	381;0	393;682	512;3	607;0;53;382;357; ; ; ; ;
24425;1225;374;376;0	653;0	391;688	353;3	924;0;408;347;0	381;0	393;682	512;3	568;0;53;382;357; ; ; ; ;
24445;1226;371;364;0	653;0	391;690	176;3	926;0;409;350;0	380;0	393;686	772;3	594;0;53;382;357; ; ; ; ;
24465;1227;389;365;0	653;0	391;690	176;3	779;0;388;347;0	380;0	393;686	772;3	693;0;53;382;357; ; ; ; ;
24485;1228;390;368;0	653;0	391;690	176;3	822;0;396;373;0	380;0	393;686	772;3	645;0;53;382;357; ; ; ; ;
24505;1229;373;367;0	652;0	391;690	176;3	865;0;397;343;0	380;0	393;686	772;3	703;0;53;382;357; ; ; ; ;
24525;1230;383;356;0	652;0	391;690	176;3	834;0;396;350;0	380;0	393;686	772;3	700;0;53;382;357; ; ; ; ;
24545;1231;378;356;0	652;0	391;689	598;3	849;0;396;356;0	380;0	393;686	898;3	691;0;53;382;357; ; ; ; ;
24565;1232;388;379;0	652;0	391;689	598;3	829;0;381;355;0	379;0	393;686	898;3	698;0;53;382;357; ; ; ; ;
24585;1233;390;365;0	652;0	391;689	598;3	879;0;386;361;0	379;0	393;686	898;3	605;0;53;382;357; ; ; ; ;
24605;1234;390;367;0	652;0	391;689	598;3	887;0;391;351;0	379;0	393;686	898;3	740;0;53;382;357; ; ; ; ;
24625;1235;389;361;0	652;0	392;689	598;3	807;0;390;360;0	379;0	393;686	898;3	678;0;53;382;357; ; ; ; ;
24645;1236;389;361;0	652;0	392;688	780;3	827;0;392;359;0	379;0	393;683	527;3	646;0;53;382;357; ; ; ; ;
24665;1237;375;368;0	652;0	392;688	780;3	916;0;397;353;0	379;0	393;683	527;3	729;0;53;382;357; ; ; ; ;
24684;1238;393;370;0	652;0	392;688	780;3	884;0;389;381;0	379;0	393;683	527;3	659;0;53;382;357; ; ; ; ;
24704;1239;386;364;0	652;0	391;688	780;3	822;0;390;358;0	379;0	393;683	527;3	684;0;53;382;357; ; ; ; ;
24724;1240;381;368;0	652;0	391;688	780;3	823;0;394;362;0	379;0	393;683	527;3	725;0;53;382;357; ; ; ; ;
24744;1241;388;369;0	652;0	391;687	736;3	818;0;390;370;0	379;0	393;684	481;3	701;0;53;382;357; ; ; ; ;
24764;1242;376;356;0	653;0	391;687	736;3	876;0;390;360;0	380;0	393;684	481;3	727;0;53;382;357; ; ; ; ;
24784;1243;379;356;0	653;0	391;687	736;3	830;0;387;366;0	380;0	393;684	481;3	731;0;53;382;357; ; ; ; ;
24804;1244;379;360;0	653;0	391;687	736;3	927;0;381;356;0	380;0	393;684	481;3	693;0;53;382;357; ; ; ; ;
24824;1245;365;339;0	653;0	392;687	736;3	897;0;373;363;0	380;0	393;684	481;3	712;0;53;382;357; ; ; ; ;
24844;1246;366;341;0	653;0	392;685	153;3	886;0;366;362;0	380;0	393;685	730;3	710;0;53;382;357; ; ; ; ;
24864;1247;354;353;0	653;0	392;685	153;3	886;0;369;369;0	380;0	393;685	730;3	723;0;53;382;357; ; ; ; ;
24884;1248;354;349;0	653;0	392;685	153;3	942;0;366;362;0	380;0	393;685	730;3	728;0;53;382;357; ; ; ; ;
24904;1249;350;363;0	653;0	392;685	153;3	917;0;374;345;0	380;0	394;685	730;3	747;0;53;382;357; ; ; ; ;
24924;1250;358;358;0	653;0	392;685	153;3	967;0;381;329;0	381;0	394;685	730;3	751;0;53;382;357; ; ; ; ;
24944;1251;357;357;0	654;0	392;688	258;3	984;0;384;321;0	381;0	394;682	666;3	740;0;53;382;357; ; ; ; ;
24963;1252;361;358;0	654;0	392;688	258;3	912;0;371;370;0	381;0	394;682	666;3	744;0;53;382;357; ; ; ; ;
24983;1253;350;354;0	654;0	393;688	258;3	887;0;374;360;0	381;0	394;682	666;3	768;0;53;382;357; ; ; ; ;
25003;1254;352;347;0	654;0	393;688	258;3	878;0;379;341;0	381;0	394;682	666;3	735;0;53;382;357; ; ; ; ;
25023;1255;356;366;0	653;0	392;688	258;4	000;0;367;361;0	380;0	394;682	666;3	732;0;53;382;357; ; ; ; ;
25043;1256;351;365;0	653;0	392;685	148;3	975;0;368;352;0	380;0	394;686	988;3	751;0;53;382;357; ; ; ; ;
25063;1257;343;363;0	653;0	392;685	148;3	930;0;369;363;0	380;0	394;686	988;3	787;0;53;382;357; ; ; ; ;
25083;1258;343;361;0	653;0	392;685	148;3	912;0;352;343;0	380;0	394;686	988;3	775;0;53;382;357; ; ; ; ;
25103;1259;363;359;0	653;0	392;685	148;3	883;0;371;353;0	380;0	394;686	988;3	747;0;53;382;357; ; ; ; ;
25123;1260;381;365;0	653;0	393;685	148;3	872;0;380;371;0	380;0	394;686	988;3	709;0;53;382;357; ; ; ; ;
25143;1261;389;364;0	653;0	393;684	505;3	857;0;377;366;0	380;0	394;684	616;3	678;0;53;382;357; ; ; ; ;
25163;1262;365;387;0	652;0	393;684	505;3	900;0;392;375;0	380;0	395;684	616;3	743;0;53;382;357; ; ; ; ;
25183;1263;373;397;0	652;0	393;684	505;3	926;0;387;363;0	380;0	395;684	616;3	718;0;53;382;357; ; ; ; ;
25203;1264;370;403;0	652;0	393;684	505;3	869;0;381;373;0	379;0	395;684	616;3	751;0;53;382;357; ; ; ; ;
25223;1265;377;384;0	652;0	393;684	505;3	885;0;392;380;0	379;0	395;684	616;3	786;0;53;382;357; ; ; ; ;
25243;1266;377;388;0	652;0	393;686	861;3	896;0;387;376;0	379;0	395;684	740;3	786;0;53;382;357; ; ; ; ;
25263;1267;370;382;0	652;0	393;686	861;3	890;0;397;377;0	379;0	395;684	740;3	765;0;53;382;357; ; ; ; ;
25282;1268;376;387;0	652;0	393;686	861;3	939;0;387;394;0	379;0	395;684	740;3	789;0;53;382;357; ; ; ; ;
25302;1269;375;382;0	651;0	393;686	861;3	895;0;389;374;0	379;0	395;684	740;3	712;0;53;382;357; ; ; ; ;
25322;1270;378;364;0	651;0	393;686	861;3	881;0;395;367;0	378;0	395;684	740;3	720;0;53;382;357; ; ; ; ;
25342;1271;378;363;0	651;0	393;687	354;3	897;0;388;368;0	378;0	395;686	577;3	737;0;53;382;357; ; ; ; ;
25362;1272;367;378;0	651;0	393;687	354;3	886;0;384;378;0	378;0	395;686	577;3	658;0;53;382;357; ; ; ; ;
25382;1273;329;399;0	651;0	394;687	354;3	845;0;339;395;0	379;0	396;686	577;3	687;0; ; ; ; ; ; ; ;
25402;1274;312;415;0	651;0	394;687	354;3	867;0;323;437;0	379;0	396;686	577;3	758;0; ; ; ; ; ; ; ;
25422;1275;324;429;0	651;0	394;687	354;3	794;0;337;450;0	379;0	396;686	577;3	845;0; ; ; ; ; ; ; ;
25442;1276;317;444;0	651;0	394;684	597;3	770;0;332;465;0	379;0	396;683	940;3	878;0; ; ; ; ; ; ; ;
25462;1277;312;423;0	651;0	394;684	597;3	808;0;315;424;0	378;0	396;683	940;3	745;0;54;318;426; ; ; ; ;
25482;1278;318;422;0	651;0	394;684	597;3	775;0;316;410;0	378;0	396;683	940;3	688;0;54;318;426; ; ; ; ;
25502;1279;328;437;0	651;0	394;684	597;3	861;0;329;442;0	378;0	396;683	940;3	846;0;54;318;426; ; ; ; ;
25522;1280;328;426;0	651;0	394;684	597;3	861;0;320;419;0	378;0	396;683	940;3	738;0;54;318;426; ; ; ; ;
25542;1281;328;430;0	651;0	394;684	799;3	861;0;324;419;0	378;0	396;684	666;3	752;0;54;318;426; ; ; ; ;
25561;1282;310;426;0	651;0	394;684	799;3	817;0;316;417;0	378;0	396;684	666;3	663;0;54;318;426; ; ; ; ;
25581;1283;318;422;0	651;0	394;684	799;3	779;0;323;448;0	378;0	396;684	666;3	690;0;54;318;426; ; ; ; ;
25601;1284;317;426;0	651;0	394;684	799;3	780;0;322;426;0	378;0	396;684	666;3	607;0;54;318;426; ; ; ; ;
25621;1285;317;417;0	651;0	394;684	799;3	844;0;319;412;0	378;0	396;684	666;3	628;0;54;318;426; ; ; ; ;
25641;1286;317;418;0	651;0	394;682	539;3	816;0;323;424;0	379;0	396;681	917;3	604;0;54;318;426; ; ; ; ;
25661;1287;331;421;0	651;0	395;682	539;3	742;0;317;427;0	379;0	397;681	917;3	630;0;54;318;426; ; ; ; ;
25681;1288;327;429;0	652;0	395;682	539;3	750;0;323;429;0	379;0	397;681	917;3	649;0;54;318;426; ; ; ; ;
25701;1289;309;422;0	652;0	395;682	539;3	723;0;316;429;0	379;0	397;681	917;3	521;0;54;318;426; ; ; ; ;
25721;1290;320;428;0	652;0	395;682	539;3	690;0;323;449;0	379;0	397;681	917;3	613;0;54;318;426; ; ; ; ;
25741;1291;311;424;0	652;0	395;684	886;3	695;0;319;449;0	379;0	397;685	585;3	607;0;54;318;426; ; ; ; ;
25761;1292;323;428;0	652;0	395;684	886;3	723;0;331;462;0	379;0	397;685	585;3	711;0;54;318;426; ; ; ; ;
25781;1293;312;419;0	652;0	395;684	886;3	753;0;308;434;0	379;0	397;685	585;3	540;0;54;318;426; ; ; ; ;
25801;1294;306;411;0	652;0	395;684	886;3	799;0;315;413;0	379;0	397;685	585;3	615;0;54;318;426; ; ; ; ;
25821;1295;314;413;0	651;0	395;684	886;3	764;0;303;419;0	379;0	397;685	585;3	574;0;54;318;426; ; ; ; ;
25841;1296;313;416;0	651;0	395;684	084;3	779;0;303;426;0	379;0	397;684	156;3	603;0;54;318;426; ; ; ; ;
25861;1297;313;432;0	651;0	395;684	084;3	649;0;319;423;0	379;0	397;684	156;3	521;0;54;318;426; ; ; ; ;
25880;1298;311;433;0	651;0	395;684	084;3	756;0;319;445;0	379;0	397;684	156;3	624;0;54;318;426; ; ; ; ;
25900;1299;336;415;0	651;0	395;684	084;3	699;0;353;427;0	378;0	397;684	156;3	536;0; ; ; ; ; ; ; ;
25920;1300;380;381;0	650;0	395;684	084;3	752;0;391;378;0	378;0	396;684	156;3	487;0;55;384;376; ; ; ; ;
25940;1301;391;371;0	650;0	395;686	602;3	745;0;406;382;0	378;0	397;681	732;3	501;0;55;384;376; ; ; ; ;
25960;1302;366;387;0	650;0	395;686	602;3	657;0;396;382;0	378;0	397;681	732;3	425;0;55;384;376; ; ; ; ;
25980;1303;380;388;0	650;0	395;686	602;3	588;0;391;383;0	378;0	397;681	732;3	398;0;55;384;376; ; ; ; ;
26000;1304;383;377;0	650;0	395;686	602;3	609;0;388;418;0	378;0	397;681	732;3	532;0;55;384;376; ; ; ; ;
26020;1305;382;387;0	650;0	395;686	602;3	570;0;394;387;0	378;0	397;681	732;3	373;0;55;384;376; ; ; ; ;
26040;1306;382;383;0	650;0	395;687	837;3	577;0;389;394;0	377;0	397;685	524;3	427;0;55;384;376; ; ; ; ;
26060;1307;379;360;0	650;0	395;687	837;3	606;0;387;386;0	377;0	397;685	524;3	367;0;55;384;376; ; ; ; ;
26080;1308;380;383;0	650;0	395;687	837;3	583;0;389;383;0	377;0	397;685	524;3	371;0;55;384;376; ; ; ; ;
26100;1309;372;364;0	650;0	395;687	837;3	576;0;389;393;0	377;0	397;685	524;3	360;0;55;384;376; ; ; ; ;
26120;1310;374;353;0	650;0	395;687	837;3	518;0;395;364;0	377;0	397;685	524;3	375;0;55;384;376; ; ; ; ;
26140;1311;375;361;0	650;0	395;684	637;3	482;0;396;363;0	377;0	397;685	929;3	374;0;55;384;376; ; ; ; ;
26160;1312;368;376;0	650;0	395;684	637;3	526;0;384;383;0	377;0	397;685	929;3	305;0;55;384;376; ; ; ; ;
26180;1313;375;375;0	650;0	395;684	637;3	505;0;385;357;0	377;0	397;685	929;3	423;0;55;384;376; ; ; ; ;
26199;1314;376;392;0	650;0	395;684	637;3	582;0;386;350;0	377;0	397;685	929;3	412;0;55;384;376; ; ; ; ;
26219;1315;379;383;0	649;0	395;684	637;3	631;0;372;339;0	377;0	397;685	929;3	355;0;55;384;376; ; ; ; ;
26239;1316;380;386;0	649;0	395;686	422;3	658;0;372;332;0	377;0	397;684	663;3	409;0;55;384;376; ; ; ; ;
26259;1317;383;383;0	649;0	395;686	422;3	574;0;396;370;0	376;0	397;684	663;3	422;0;55;384;376; ; ; ; ;
26279;1318;379;383;0	649;0	395;686	422;3	554;0;382;365;0	376;0	397;684	663;3	296;0;55;384;376; ; ; ; ;
26299;1319;382;364;0	649;0	395;686	422;3	514;0;390;350;0	376;0	397;684	663;3	316;0;55;384;376; ; ; ; ;
26319;1320;384;400;0	649;0	395;686	422;3	569;0;396;372;0	376;0	397;684	663;3	374;0;55;384;376; ; ; ; ;
26339;1321;384;398;0	649;0	395;684	300;3	538;0;390;365;0	376;0	397;685	297;3	315;0;55;384;376; ; ; ; ;
26359;1322;389;383;0	649;0	395;684	300;3	546;0;386;381;0	376;0	397;685	297;3	331;0;55;384;376; ; ; ; ;
26379;1323;386;388;0	649;0	395;684	300;3	556;0;389;392;0	376;0	397;685	297;3	295;0;55;384;376; ; ; ; ;
26399;1324;391;397;0	649;0	395;684	300;3	571;0;371;372;0	376;0	397;685	297;3	211;0;55;384;376; ; ; ; ;
26419;1325;393;327;0	649;0	395;684	300;3	435;0;377;361;0	376;0	397;685	297;3	250;0; ; ; ; ; ; ; ;
26439;1326;393;326;0	649;0	395;685	113;3	438;0;375;362;0	376;0	397;683	516;3	200;0; ; ; ; ; ; ; ;
26459;1327;386;391;0	649;0	395;685	113;3	440;0;376;351;0	376;0	397;683	516;3	280;0; ; ; ; ; ; ; ;
26478;1328;386;393;0	649;0	395;685	113;3	557;0;380;366;0	376;0	397;683	516;3	290;0; ; ; ; ; ; ; ;
26498;1329;378;353;0	649;0	395;685	113;3	475;0;381;346;0	376;0	397;683	516;3	251;0;56;388;361; ; ; ; ;
26518;1330;376;351;0	649;0	395;685	113;3	339;0;386;376;0	376;0	397;683	516;3	341;0;56;388;361; ; ; ; ;
26538;1331;375;349;0	649;0	395;684	252;3	364;0;387;374;0	376;0	397;681	723;3	333;0;56;388;361; ; ; ; ;
26558;1332;387;380;0	649;0	395;684	252;3	379;0;378;359;0	376;0	397;681	723;3	267;0;56;388;361; ; ; ; ;
26578;1333;389;382;0	649;0	395;684	252;3	428;0;389;369;0	376;0	398;681	723;3	300;0;56;388;361; ; ; ; ;
26598;1334;384;347;0	649;0	395;684	252;3	330;0;389;379;0	376;0	398;681	723;3	216;0;56;388;361; ; ; ; ;
26618;1335;379;366;0	649;0	395;684	252;3	393;0;382;336;0	376;0	398;681	723;3	302;0;56;388;361; ; ; ; ;
26638;1336;379;358;0	649;0	395;683	343;3	390;0;388;341;0	376;0	398;682	116;3	276;0;56;388;361; ; ; ; ;
26658;1337;388;342;0	649;0	395;683	343;3	382;0;398;349;0	376;0	398;682	116;3	315;0;56;388;361; ; ; ; ;
26678;1338;382;364;0	649;0	395;683	343;3	384;0;385;329;0	376;0	398;682	116;3	143;0;56;388;361; ; ; ; ;
26698;1339;383;367;0	649;0	395;683	343;3	378;0;412;371;0	376;0	397;682	116;3	230;0;56;388;361; ; ; ; ;
26718;1340;386;364;0	649;0	395;683	343;3	383;0;403;367;0	376;0	397;682	116;3	253;0;56;388;361; ; ; ; ;
26737;1341;383;363;0	648;0	395;686	514;3	398;0;403;362;0	375;0	398;683	134;3	189;0;56;388;361; ; ; ; ;
26757;1342;390;369;0	648;0	395;686	514;3	365;0;385;363;0	375;0	398;683	134;3	150;0;56;388;361; ; ; ; ;
26777;1343;364;368;0	648;0	395;686	514;3	400;0;391;366;0	375;0	398;683	134;3	240;0;56;388;361; ; ; ; ;
26797;1344;381;364;0	648;0	395;686	514;3	306;0;375;353;0	375;0	398;683	134;3	183;0;56;388;361; ; ; ; ;
26817;1345;377;349;0	648;0	395;686	514;3	378;0;392;375;0	375;0	398;683	134;3	253;0;56;388;361; ; ; ; ;
26837;1346;367;348;0	648;0	395;685	123;3	367;0;389;373;0	375;0	398;685	042;3	247;0;56;388;361; ; ; ; ;
26857;1347;382;312;0	648;0	395;685	123;3	315;0;388;395;0	375;0	398;685	042;3	239;0;56;388;361; ; ; ; ;
26877;1348;379;344;0	647;0	395;685	123;3	359;0;390;373;0	375;0	398;685	042;3	253;0;56;388;361; ; ; ; ;
26897;1349;390;367;0	647;0	395;685	123;3	355;0;383;383;0	375;0	398;685	042;3	255;0;56;388;361; ; ; ; ;
26917;1350;389;373;0	647;0	395;685	123;3	469;0;393;371;0	374;0	398;685	042;3	283;0;56;388;361; ; ; ; ;
26937;1351;388;378;0	647;0	395;686	401;3	509;0;391;375;0	374;0	398;683	429;3	287;0;56;388;361; ; ; ; ;
26957;1352;400;359;0	647;0	395;686	401;3	366;0;407;356;0	374;0	398;683	429;3	300;0;56;388;361; ; ; ; ;
26977;1353;396;340;0	647;0	395;686	401;3	387;0;399;374;0	374;0	398;683	429;3	293;0;56;388;361; ; ; ; ;
26997;1354;391;369;0	647;0	395;686	401;3	419;0;395;369;0	374;0	398;683	429;3	302;0;56;388;361; ; ; ; ;
27017;1355;400;342;0	647;0	395;686	401;3	349;0;401;345;0	374;0	398;683	429;3	258;0;56;388;361; ; ; ; ;
27037;1356;397;352;0	647;0	395;685	711;3	363;0;401;352;0	374;0	398;683	098;3	251;0;56;388;361; ; ; ; ;
27056;1357;369;396;0	647;0	395;685	711;3	603;0;397;382;0	374;0	398;683	098;3	249;0;57;391;371; ; ; ; ;
27076;1358;398;361;0	647;0	395;685	711;3	430;0;399;367;0	374;0	398;683	098;3	226;0;57;391;371; ; ; ; ;
27097;1359;388;409;0	647;0	395;685	711;3	750;0;397;369;0	374;0	397;683	098;3	178;0;57;391;371; ; ; ; ;
27116;1360;395;377;0	647;0	395;685	711;3	511;0;400;369;0	374;0	397;683	098;3	300;0;57;391;371; ; ; ; ;
27136;1361;390;369;0	647;0	395;686	662;3	502;0;402;371;0	374;0	397;681	609;3	274;0;57;391;371; ; ; ; ;
27156;1362;376;382;0	647;0	395;686	662;3	463;0;375;345;0	374;0	397;681	609;3	202;0;57;391;371; ; ; ; ;
27176;1363;405;324;0	648;0	395;686	662;3	430;0;401;373;0	375;0	397;681	609;3	324;0;58;389;368; ; ; ; ;
27196;1364;388;357;0	648;0	395;686	662;3	458;0;393;349;0	375;0	397;681	609;3	293;0;58;389;368; ; ; ; ;
27216;1365;390;373;0	648;0	395;686	662;3	464;0;387;391;0	375;0	397;681	609;3	259;0;58;389;368; ; ; ; ;
27236;1366;391;350;0	649;0	395;688	195;3	462;0;390;390;0	376;0	397;681	494;3	317;0;58;389;368; ; ; ; ;
27256;1367;385;373;0	649;0	395;688	195;3	540;0;379;357;0	376;0	398;681	494;3	287;0;58;389;368; ; ; ; ;
27276;1368;394;333;0	649;0	396;688	195;3	470;0;403;369;0	376;0	398;681	494;3	271;0;58;389;368; ; ; ; ;
27296;1369;387;363;0	649;0	396;688	195;3	482;0;397;351;0	376;0	398;681	494;3	395;0;58;389;368; ; ; ; ;
27316;1370;390;365;0	650;0	396;688	195;3	446;0;380;382;0	377;0	398;681	494;3	304;0;58;389;368; ; ; ; ;
27336;1371;393;368;0	650;0	396;687	345;3	438;0;391;379;0	377;0	398;683	295;3	336;0;58;389;368; ; ; ; ;
27356;1372;387;376;0	650;0	396;687	345;3	478;0;391;390;0	377;0	398;683	295;3	329;0;58;389;368; ; ; ; ;
27375;1373;393;375;0	650;0	396;687	345;3	484;0;390;361;0	378;0	398;683	295;3	271;0;58;389;368; ; ; ; ;
27395;1374;387;366;0	651;0	396;687	345;3	461;0;407;363;0	378;0	398;683	295;3	314;0;58;389;368; ; ; ; ;
27415;1375;393;392;0	651;0	396;687	345;3	537;0;389;384;0	378;0	398;683	295;3	245;0;58;389;368; ; ; ; ;
27435;1376;392;392;0	651;0	396;686	961;3	538;0;392;370;0	378;0	398;683	370;3	251;0;58;389;368; ; ; ; ;
27455;1377;390;374;0	651;0	396;686	961;3	455;0;377;355;0	378;0	398;683	370;3	227;0;58;389;368; ; ; ; ;
27475;1378;389;374;0	651;0	396;686	961;3	435;0;379;370;0	378;0	398;683	370;3	274;0;58;389;368; ; ; ; ;
27495;1379;383;368;0	651;0	396;686	961;3	474;0;387;340;0	378;0	398;683	370;3	236;0;58;389;368; ; ; ; ;
27515;1380;391;396;0	651;0	396;686	961;3	579;0;383;373;0	378;0	398;683	370;3	194;0;59;390;373; ; ; ; ;
27535;1381;388;399;0	651;0	396;683	124;3	570;0;379;361;0	378;0	398;686	216;3	218;0;59;390;373; ; ; ; ;
27555;1382;387;378;0	651;0	396;683	124;3	406;0;396;368;0	378;0	398;686	216;3	327;0;59;390;373; ; ; ; ;
27575;1383;379;368;0	651;0	396;683	124;3	446;0;378;350;0	378;0	398;686	216;3	169;0;59;390;373; ; ; ; ;
27595;1384;375;353;0	651;0	397;683	124;3	405;0;391;368;0	378;0	398;686	216;3	353;0;59;390;373; ; ; ; ;
27615;1385;387;369;0	651;0	397;683	124;3	469;0;388;350;0	378;0	398;686	216;3	306;0;59;390;373; ; ; ; ;
27635;1386;383;362;0	651;0	397;685	977;3	477;0;384;359;0	378;0	398;682	841;3	256;0;59;390;373; ; ; ; ;
27654;1387;399;370;0	651;0	397;685	977;3	475;0;394;378;0	378;0	398;682	841;3	272;0;59;390;373; ; ; ; ;
27674;1388;412;353;0	651;0	397;685	977;3	492;0;402;379;0	378;0	398;682	841;3	353;0;59;390;373; ; ; ; ;
27694;1389;394;353;0	650;0	396;685	977;3	451;0;394;393;0	377;0	398;682	841;3	344;0;59;390;373; ; ; ; ;
27714;1390;395;366;0	650;0	396;685	977;3	467;0;399;378;0	377;0	398;682	841;3	270;0;59;390;373; ; ; ; ;
27734;1391;396;355;0	650;0	396;688	500;3	477;0;398;381;0	377;0	398;683	941;3	313;0;59;390;373; ; ; ; ;
27754;1392;412;353;0	650;0	396;688	500;3	508;0;391;346;0	377;0	398;683	941;3	371;0;59;390;373; ; ; ; ;
27774;1393;395;343;0	650;0	396;688	500;3	502;0;380;355;0	377;0	398;683	941;3	304;0;59;390;373; ; ; ; ;
27794;1394;391;346;0	649;0	397;688	500;3	541;0;389;359;0	376;0	398;683	941;3	358;0;59;390;373; ; ; ; ;
27814;1395;402;357;0	649;0	397;688	500;3	552;0;394;352;0	376;0	398;683	941;3	463;0;59;390;373; ; ; ; ;
27834;1396;391;358;0	649;0	397;683	863;3	540;0;391;352;0	376;0	398;683	623;3	449;0;59;390;373; ; ; ; ;
27854;1397;394;355;0	649;0	397;683	863;3	524;0;383;373;0	376;0	399;683	623;3	396;0;59;390;373; ; ; ; ;
27874;1398;393;390;0	649;0	397;683	863;3	775;0;401;385;0	376;0	399;683	623;3	468;0;59;390;373; ; ; ; ;
27894;1399;387;374;0	649;0	397;683	863;3	663;0;397;378;0	376;0	399;683	623;3	477;0;59;390;373; ; ; ; ;
27914;1400;391;390;0	649;0	397;683	863;3	675;0;387;400;0	376;0	399;683	623;3	499;0;59;390;373; ; ; ; ;
27934;1401;389;383;0	648;0	396;685	566;3	696;0;395;401;0	375;0	399;685	287;3	521;0;59;390;373; ; ; ; ;
27953;1402;382;382;0	648;0	396;685	566;3	731;0;381;375;0	375;0	398;685	287;3	515;0;59;390;373; ; ; ; ;
27973;1403;393;379;0	648;0	396;685	566;3	674;0;377;368;0	375;0	398;685	287;3	500;0;59;390;373; ; ; ; ;
27993;1404;402;377;0	648;0	396;685	566;3	740;0;391;370;0	375;0	399;685	287;3	557;0;59;390;373; ; ; ; ;
28013;1405;395;363;0	649;0	397;685	566;3	671;0;386;400;0	375;0	399;685	287;3	574;0;59;390;373; ; ; ; ;
28033;1406;401;358;0	649;0	397;687	181;3	700;0;387;399;0	375;0	399;686	377;3	597;0;59;390;373; ; ; ; ;
28053;1407;396;394;0	649;0	397;687	181;3	732;0;392;371;0	376;0	399;686	377;3	598;0;59;390;373; ; ; ; ;
28073;1408;389;389;0	649;0	397;687	181;3	771;0;401;368;0	376;0	399;686	377;3	642;0;59;390;373; ; ; ; ;
28093;1409;392;390;0	649;0	397;687	181;3	758;0;391;371;0	376;0	399;686	377;3	549;0;59;390;373; ; ; ; ;
28113;1410;390;388;0	649;0	397;687	181;3	749;0;399;383;0	376;0	399;686	377;3	628;0;59;390;373; ; ; ; ;
28133;1411;391;390;0	649;0	397;684	861;3	754;0;397;387;0	376;0	399;682	064;3	570;0;59;390;373; ; ; ; ;
28153;1412;388;388;0	649;0	397;684	861;3	792;0;386;385;0	376;0	399;682	064;3	623;0;59;390;373; ; ; ; ;
28173;1413;392;376;0	649;0	397;684	861;3	785;0;387;373;0	376;0	399;682	064;3	628;0;59;390;373; ; ; ; ;
28193;1414;394;381;0	649;0	397;684	861;3	813;0;397;383;0	376;0	399;682	064;3	630;0;59;390;373; ; ; ; ;
28213;1415;394;373;0	649;0	397;684	861;3	827;0;395;379;0	376;0	399;682	064;3	592;0;59;390;373; ; ; ; ;
28233;1416;394;372;0	649;0	397;686	796;3	844;0;392;373;0	376;0	399;683	944;3	602;0;59;390;373; ; ; ; ;
28252;1417;385;383;0	649;0	397;686	796;3	859;0;393;367;0	376;0	399;683	944;3	682;0;59;390;373; ; ; ; ;
28272;1418;385;381;0	649;0	397;686	796;3	854;0;388;360;0	376;0	399;683	944;3	740;0;59;390;373; ; ; ; ;
28292;1419;382;379;0	649;0	397;686	796;3	851;0;390;374;0	376;0	399;683	944;3	623;0;59;390;373; ; ; ; ;
28313;1420;383;390;0	650;0	397;686	796;3	914;0;398;365;0	376;0	399;683	944;3	667;0;59;390;373; ; ; ; ;
28332;1421;382;389;0	650;0	397;686	120;3	911;0;396;364;0	376;0	399;684	026;3	666;0;59;390;373; ; ; ; ;
28352;1422;384;382;0	650;0	397;686	120;3	862;0;393;379;0	376;0	399;684	026;3	751;0;59;390;373; ; ; ; ;
28372;1423;384;370;0	650;0	397;686	120;3	871;0;399;372;0	376;0	399;684	026;3	719;0;59;390;373; ; ; ; ;
28392;1424;377;384;0	650;0	397;686	120;3	908;0;391;376;0	376;0	399;684	026;3	668;0;59;390;373; ; ; ; ;
28412;1425;379;369;0	650;0	397;686	120;3	925;0;397;382;0	376;0	399;684	026;3	715;0;59;390;373; ; ; ; ;
28432;1426;377;375;0	650;0	398;683	806;3	930;0;399;382;0	377;0	399;681	586;3	683;0;59;390;373; ; ; ; ;
28452;1427;384;381;0	650;0	398;683	806;3	905;0;388;392;0	376;0	399;681	586;3	712;0;59;390;373; ; ; ; ;
28472;1428;375;384;0	650;0	398;683	806;3	894;0;389;387;0	376;0	399;681	586;3	727;0;59;390;373; ; ; ; ;
28492;1429;446;418;0	648;0	398;683	806;3	969;0;462;422;0	376;0	400;681	586;3	711;0;60;461;423; ; ; ; ;
28512;1430;453;430;0	648;0	399;683	806;3	969;0;466;420;0	375;0	400;681	586;3	758;0;60;461;423; ; ; ; ;
28532;1431;463;438;0	648;0	399;686	898;3	986;0;470;418;0	375;0	400;680	525;3	760;0;60;461;423; ; ; ; ;
28552;1432;471;428;0	648;0	399;686	898;3	985;0;479;424;0	375;0	400;680	525;3	759;0;60;461;423; ; ; ; ;
28571;1433;473;417;0	648;0	399;686	898;4	024;0;471;414;0	375;0	400;680	525;3	734;0;60;461;423; ; ; ; ;
28591;1434;460;432;0	648;0	398;686	898;3	977;0;463;427;0	375;0	400;680	525;3	742;0;60;461;423; ; ; ; ;
28611;1435;445;423;0	647;0	398;686	898;4	013;0;460;436;0	374;0	400;680	525;3	785;0;60;461;423; ; ; ; ;
28631;1436;440;423;0	647;0	398;685	112;3	983;0;455;435;0	374;0	401;681	198;3	780;0;60;461;423; ; ; ; ;
28651;1437;463;429;0	647;0	399;685	112;4	027;0;464;434;0	374;0	401;681	198;3	742;0;60;461;423; ; ; ; ;
28671;1438;461;419;0	647;0	399;685	112;3	978;0;467;442;0	374;0	401;681	198;3	744;0;60;461;423; ; ; ; ;
28691;1439;467;422;0	647;0	399;685	112;3	974;0;461;438;0	374;0	401;681	198;3	760;0;60;461;423; ; ; ; ;
28711;1440;467;424;0	647;0	399;685	112;4	014;0;466;418;0	374;0	401;681	198;3	834;0;60;461;423; ; ; ; ;
28731;1441;467;419;0	647;0	399;685	038;3	987;0;465;417;0	374;0	401;683	936;3	862;0;60;461;423; ; ; ; ;
28751;1442;451;420;0	647;0	399;685	038;4	053;0;458;427;0	374;0	401;683	936;3	792;0;60;461;423; ; ; ; ;
28771;1443;453;437;0	647;0	399;685	038;4	046;0;460;417;0	374;0	401;683	936;3	860;0;60;461;423; ; ; ; ;
28791;1444;445;434;0	647;0	399;685	038;4	076;0;468;417;0	374;0	401;683	936;3	803;0;60;461;423; ; ; ; ;
28811;1445;451;426;0	647;0	399;685	038;3	968;0;459;422;0	374;0	401;683	936;3	812;0;60;461;423; ; ; ; ;
28831;1446;451;433;0	647;0	399;687	247;3	977;0;462;417;0	374;0	401;683	274;3	830;0;60;461;423; ; ; ; ;
28851;1447;458;422;0	647;0	399;687	247;4	074;0;475;417;0	374;0	401;683	274;3	933;0;60;461;423; ; ; ; ;
28870;1448;458;432;0	647;0	399;687	247;4	060;0;468;416;0	374;0	401;683	274;3	841;0;60;461;423; ; ; ; ;
28890;1449;446;432;0	647;0	399;687	247;4	102;0;467;419;0	374;0	401;683	274;3	905;0;60;461;423; ; ; ; ;
28910;1450;453;413;0	648;0	399;687	247;4	059;0;467;403;0	374;0	401;683	274;3	872;0;60;461;423; ; ; ; ;
28930;1451;449;420;0	648;0	399;684	108;4	054;0;466;404;0	374;0	401;680	644;3	889;0;60;461;423; ; ; ; ;
28950;1452;446;424;0	648;0	399;684	108;4	034;0;467;419;0	374;0	401;680	644;3	822;0;60;461;423; ; ; ; ;
28970;1453;451;430;0	648;0	399;684	108;4	073;0;470;421;0	374;0	401;680	644;3	880;0;60;461;423; ; ; ; ;
28990;1454;450;417;0	648;0	399;684	108;4	006;0;460;422;0	374;0	401;680	644;3	837;0;60;461;423; ; ; ; ;
29010;1455;453;419;0	647;0	399;684	108;3	979;0;468;428;0	374;0	401;680	644;3	847;0;60;461;423; ; ; ; ;
29030;1456;453;419;0	647;0	399;684	935;3	981;0;467;429;0	374;0	401;681	126;3	870;0;60;461;423; ; ; ; ;
29050;1457;454;422;0	647;0	399;684	935;3	957;0;478;423;0	374;0	401;681	126;3	786;0;60;461;423; ; ; ; ;
29070;1458;460;422;0	647;0	399;684	935;3	921;0;482;397;0	374;0	401;681	126;3	780;0;60;461;423; ; ; ; ;
29090;1459;410;395;0	648;0	399;684	935;3	909;0;414;417;0	375;0	401;681	126;3	746;0; ; ; ; ; ; ; ;
29110;1460;390;379;0	648;0	398;684	935;3	891;0;404;372;0	375;0	400;681	126;3	790;0;61;384;385; ; ; ; ;
29130;1461;371;368;0	648;0	398;686	094;3	883;0;394;372;0	375;0	400;679	782;3	771;0;61;384;385; ; ; ; ;
29150;1462;388;388;0	648;0	398;686	094;3	947;0;404;369;0	375;0	400;679	782;3	646;0;61;384;385; ; ; ; ;
29170;1463;385;396;0	648;0	398;686	094;3	866;0;406;369;0	375;0	400;679	782;3	692;0;61;384;385; ; ; ; ;
29189;1464;394;397;0	647;0	398;686	094;3	873;0;392;375;0	374;0	400;679	782;3	650;0;61;384;385; ; ; ; ;
29211;1465;384;405;0	647;0	398;686	094;3	874;0;389;382;0	374;0	400;679	782;3	704;0;61;384;385; ; ; ; ;
29229;1466;385;409;0	647;0	398;684	861;3	868;0;391;383;0	374;0	400;682	350;3	709;0;61;384;385; ; ; ; ;
29250;1467;389;402;0	647;0	398;684	861;3	846;0;405;366;0	374;0	400;682	350;3	678;0;61;384;385; ; ; ; ;
29269;1468;393;389;0	647;0	398;684	861;3	845;0;399;395;0	374;0	400;682	350;3	632;0;61;384;385; ; ; ; ;
29290;1469;401;398;0	647;0	398;684	861;3	914;0;414;380;0	374;0	400;682	350;3	646;0;61;384;385; ; ; ; ;
29309;1470;392;410;0	647;0	398;684	861;3	868;0;408;391;0	374;0	400;682	350;3	679;0;61;384;385; ; ; ; ;
29330;1471;396;408;0	647;0	398;683	964;3	882;0;411;385;0	374;0	400;681	231;3	654;0;61;384;385; ; ; ; ;
29349;1472;385;397;0	647;0	398;683	964;3	817;0;382;389;0	374;0	400;681	231;3	604;0;61;384;385; ; ; ; ;
29370;1473;378;398;0	647;0	398;683	964;3	852;0;400;372;0	373;0	400;681	231;3	660;0;61;384;385; ; ; ; ;
29389;1474;377;402;0	646;0	398;683	964;3	819;0;397;384;0	373;0	400;681	231;3	567;0;61;384;385; ; ; ; ;
29411;1475;371;383;0	646;0	398;683	964;3	803;0;394;386;0	373;0	400;681	231;3	614;0;61;384;385; ; ; ; ;
29428;1476;368;382;0	646;0	397;684	920;3	817;0;395;377;0	373;0	400;684	752;3	638;0;61;384;385; ; ; ; ;
29450;1477;389;386;0	646;0	398;684	920;3	711;0;388;365;0	372;0	400;684	752;3	605;0;61;384;385; ; ; ; ;
29468;1478;379;386;0	645;0	398;684	920;3	808;0;384;379;0	372;0	400;684	752;3	567;0;61;384;385; ; ; ; ;
29490;1479;381;391;0	645;0	398;684	920;3	743;0;381;391;0	372;0	400;684	752;3	674;0;61;384;385; ; ; ; ;
29508;1480;383;384;0	645;0	398;684	920;3	751;0;396;373;0	372;0	400;684	752;3	691;0;61;384;385; ; ; ; ;
29530;1481;378;385;0	645;0	398;684	191;3	755;0;398;385;0	372;0	400;684	010;3	704;0;61;384;385; ; ; ; ;
29548;1482;383;393;0	645;0	398;684	191;3	747;0;380;389;0	371;0	400;684	010;3	546;0;61;384;385; ; ; ; ;
29570;1483;375;387;0	645;0	397;684	191;3	708;0;383;382;0	371;0	400;684	010;3	551;0;61;384;385; ; ; ; ;
29588;1484;380;383;0	645;0	397;684	191;3	651;0;388;382;0	371;0	400;684	010;3	501;0;61;384;385; ; ; ; ;
29610;1485;377;373;0	644;0	397;684	191;3	598;0;382;402;0	371;0	400;684	010;3	501;0;61;384;385; ; ; ; ;
29628;1486;379;367;0	644;0	397;685	064;3	556;0;385;400;0	371;0	400;683	689;3	499;0;61;384;385; ; ; ; ;
29648;1487;382;388;0	644;0	397;685	064;3	593;0;383;376;0	371;0	400;683	689;3	390;0;61;384;385; ; ; ; ;
29668;1488;368;392;0	644;0	397;685	064;3	622;0;386;390;0	371;0	400;683	689;3	436;0;61;384;385; ; ; ; ;
29688;1489;378;381;0	645;0	397;685	064;3	629;0;386;365;0	371;0	400;683	689;3	448;0;61;384;385; ; ; ; ;
29708;1490;382;388;0	645;0	397;685	064;3	595;0;383;365;0	371;0	400;683	689;3	421;0;61;384;385; ; ; ; ;
29728;1491;379;388;0	645;0	397;683	847;3	606;0;384;367;0	371;0	400;681	316;3	408;0;61;384;385; ; ; ; ;
29747;1492;374;394;0	645;0	397;683	847;3	562;0;380;378;0	371;0	400;681	316;3	351;0;61;384;385; ; ; ; ;
29767;1493;394;393;0	645;0	397;683	847;3	550;0;382;372;0	371;0	400;681	316;3	368;0;61;384;385; ; ; ; ;
29787;1494;391;399;0	645;0	397;683	847;3	554;0;378;356;0	371;0	400;681	316;3	313;0;61;384;385; ; ; ; ;
29807;1495;385;380;0	645;0	397;683	847;3	538;0;390;350;0	371;0	400;681	316;3	421;0;61;384;385; ; ; ; ;
29827;1496;396;381;0	645;0	397;682	829;3	530;0;392;344;0	371;0	400;680	546;3	417;0;61;384;385; ; ; ; ;
29847;1497;379;403;0	645;0	397;682	829;3	601;0;388;360;0	371;0	400;680	546;3	330;0;61;384;385; ; ; ; ;
29867;1498;381;387;0	645;0	397;682	829;3	535;0;387;374;0	371;0	400;680	546;3	357;0;61;384;385; ; ; ; ;
29887;1499;385;402;0	645;0	397;682	829;3	592;0;395;356;0	371;0	400;680	546;3	265;0;61;384;385; ; ; ; ;
29907;1500;379;403;0	645;0	397;682	829;3	556;0;387;351;0	371;0	400;680	546;3	331;0;61;384;385; ; ; ; ;
29927;1501;382;398;0	645;0	397;684	273;3	589;0;388;352;0	371;0	400;681	225;3	325;0;61;384;385; ; ; ; ;
29947;1502;374;407;0	645;0	397;684	273;3	502;0;388;390;0	371;0	400;681	225;3	293;0;61;384;385; ; ; ; ;
29967;1503;373;415;0	644;0	397;684	273;3	575;0;391;364;0	371;0	400;681	225;3	310;0;61;384;385; ; ; ; ;
29987;1504;381;399;0	644;0	397;684	273;3	531;0;381;364;0	371;0	400;681	225;3	272;0;61;384;385; ; ; ; ;
30007;1505;389;391;0	644;0	397;684	273;3	481;0;386;362;0	371;0	400;681	225;3	323;0;61;384;385; ; ; ; ;
30026;1506;392;389;0	644;0	396;685	280;3	510;0;383;361;0	371;0	400;680	835;3	312;0;61;384;385; ; ; ; ;
30046;1507;375;400;0	644;0	397;685	280;3	600;0;381;387;0	371;0	400;680	835;3	329;0;61;384;385; ; ; ; ;
30066;1508;387;364;0	644;0	397;685	280;3	535;0;393;400;0	371;0	400;680	835;3	393;0;61;384;385; ; ; ; ;
30086;1509;384;394;0	644;0	397;685	280;3	551;0;389;397;0	371;0	400;680	835;3	415;0;61;384;385; ; ; ; ;
30106;1510;387;382;0	644;0	397;685	280;3	524;0;378;386;0	370;0	400;680	835;3	384;0;61;384;385; ; ; ; ;
30126;1511;386;371;0	644;0	397;683	238;3	516;0;383;390;0	370;0	400;682	352;3	395;0;61;384;385; ; ; ; ;
30146;1512;374;384;0	644;0	397;683	238;3	619;0;402;373;0	370;0	400;682	352;3	438;0;61;384;385; ; ; ; ;
30166;1513;367;394;0	644;0	397;683	238;3	627;0;381;382;0	370;0	400;682	352;3	382;0;61;384;385; ; ; ; ;
30186;1514;369;394;0	644;0	396;683	238;3	623;0;392;364;0	370;0	400;682	352;3	487;0;61;384;385; ; ; ; ;
30206;1515;374;398;0	644;0	396;683	238;3	704;0;372;399;0	371;0	399;682	352;3	498;0;61;384;385; ; ; ; ;
30226;1516;371;400;0	644;0	396;683	110;3	713;0;375;400;0	370;0	399;680	558;3	500;0;61;384;385; ; ; ; ;
30246;1517;380;416;0	644;0	396;683	110;3	769;0;391;406;0	370;0	399;680	558;3	481;0;61;384;385; ; ; ; ;
30266;1518;378;397;0	644;0	396;683	110;3	654;0;387;382;0	371;0	399;680	558;3	514;0;61;384;385; ; ; ; ;
30286;1519;377;392;0	644;0	396;683	110;3	683;0;383;388;0	371;0	399;680	558;3	516;0;61;384;385; ; ; ; ;
30306;1520;380;396;0	644;0	397;683	110;3	679;0;396;390;0	371;0	399;680	558;3	523;0;61;384;385; ; ; ; ;
30326;1521;378;393;0	644;0	397;685	055;3	685;0;392;392;0	371;0	400;680	626;3	527;0;61;384;385; ; ; ; ;
30345;1522;385;400;0	644;0	397;685	055;3	750;0;381;386;0	371;0	400;680	626;3	595;0;61;384;385; ; ; ; ;
30365;1523;389;402;0	644;0	397;685	055;3	803;0;389;361;0	371;0	400;680	626;3	645;0;61;384;385; ; ; ; ;
30385;1524;379;397;0	644;0	397;685	055;3	740;0;387;398;0	371;0	400;680	626;3	630;0;61;384;385; ; ; ; ;
30405;1525;388;401;0	644;0	397;685	055;3	843;0;391;374;0	371;0	400;680	626;3	596;0;61;384;385; ; ; ; ;
30425;1526;385;401;0	644;0	397;684	990;3	835;0;392;369;0	371;0	400;681	309;3	621;0;61;384;385; ; ; ; ;
30445;1527;378;398;0	644;0	397;684	990;3	827;0;381;387;0	371;0	400;681	309;3	647;0;61;384;385; ; ; ; ;
30465;1528;376;393;0	644;0	397;684	990;3	761;0;382;378;0	371;0	400;681	309;3	598;0;61;384;385; ; ; ; ;
30485;1529;371;383;0	644;0	397;684	990;3	789;0;372;396;0	371;0	400;681	309;3	663;0;61;384;385; ; ; ; ;
30505;1530;371;393;0	645;0	397;684	990;3	839;0;387;378;0	371;0	400;681	309;3	586;0;61;384;385; ; ; ; ;
30525;1531;369;391;0	645;0	397;683	159;3	804;0;386;383;0	371;0	400;682	313;3	608;0;61;384;385; ; ; ; ;
30545;1532;385;392;0	645;0	397;683	159;3	885;0;382;397;0	371;0	400;682	313;3	652;0;61;384;385; ; ; ; ;
30565;1533;376;402;0	645;0	397;683	159;3	820;0;376;400;0	372;0	400;682	313;3	657;0;61;384;385; ; ; ; ;
30585;1534;379;405;0	645;0	397;683	159;3	876;0;394;372;0	372;0	400;682	313;3	633;0;61;384;385; ; ; ; ;
30605;1535;383;395;0	646;0	397;683	159;3	781;0;380;400;0	372;0	400;682	313;3	711;0;61;384;385; ; ; ; ;
30624;1536;379;399;0	646;0	397;685	773;3	801;0;382;392;0	372;0	400;682	019;3	711;0;61;384;385; ; ; ; ;
30644;1537;369;387;0	646;0	397;685	773;3	935;0;374;386;0	372;0	400;682	019;3	648;0;61;384;385; ; ; ; ;
30664;1538;371;373;0	646;0	397;685	773;3	836;0;391;397;0	373;0	400;682	019;3	662;0;61;384;385; ; ; ; ;
30684;1539;378;389;0	646;0	398;685	773;3	838;0;380;377;0	373;0	400;682	019;3	705;0;61;384;385; ; ; ; ;
30704;1540;378;385;0	646;0	398;685	773;3	872;0;386;365;0	373;0	400;682	019;3	747;0;61;384;385; ; ; ; ;
30724;1541;378;383;0	646;0	397;684	558;3	878;0;381;364;0	373;0	400;681	235;3	768;0;61;384;385; ; ; ; ;
30744;1542;386;387;0	646;0	397;684	558;3	829;0;371;400;0	373;0	400;681	235;3	731;0;61;384;385; ; ; ; ;
30764;1543;374;385;0	646;0	397;684	558;3	844;0;381;393;0	373;0	400;681	235;3	617;0;61;384;385; ; ; ; ;
30784;1544;379;382;0	646;0	397;684	558;3	872;0;378;383;0	373;0	400;681	235;3	660;0;61;384;385; ; ; ; ;
30804;1545;315;401;0	647;0	398;684	558;3	870;0;344;441;0	373;0	400;681	235;3	832;0;62;304;429; ; ; ; ;
30824;1546;305;401;0	647;0	398;683	072;3	861;0;346;439;0	374;0	400;679	709;3	785;0;62;304;429; ; ; ; ;
30844;1547;311;423;0	647;0	398;683	072;3	823;0;329;437;0	374;0	400;679	709;3	697;0;62;304;429; ; ; ; ;
30864;1548;325;434;0	647;0	398;683	072;3	790;0;330;438;0	373;0	401;679	709;3	694;0;62;304;429; ; ; ; ;
30884;1549;306;432;0	647;0	398;683	072;3	853;0;317;441;0	373;0	401;679	709;3	625;0;62;304;429; ; ; ; ;
30904;1550;315;412;0	647;0	398;683	072;3	787;0;323;446;0	373;0	401;679	709;3	671;0;62;304;429; ; ; ; ;
30924;1551;317;414;0	647;0	398;684	967;3	817;0;318;445;0	373;0	401;683	805;3	672;0;62;304;429; ; ; ; ;
30943;1552;324;423;0	647;0	398;684	967;3	864;0;313;431;0	373;0	401;683	805;3	714;0;62;304;429; ; ; ; ;
30963;1553;321;417;0	646;0	398;684	967;3	851;0;319;433;0	373;0	401;683	805;3	761;0;62;304;429; ; ; ; ;
30983;1554;325;422;0	646;0	398;684	967;3	890;0;309;434;0	373;0	401;683	805;3	745;0;62;304;429; ; ; ; ;
31003;1555;325;420;0	646;0	398;684	967;3	855;0;310;427;0	373;0	401;683	805;3	775;0;62;304;429; ; ; ; ;
31023;1556;325;418;0	646;0	398;683	181;3	859;0;311;430;0	373;0	401;682	289;3	767;0;62;304;429; ; ; ; ;
31043;1557;317;419;0	646;0	398;683	181;3	884;0;314;431;0	373;0	401;682	289;3	805;0;62;304;429; ; ; ; ;
31063;1558;300;415;0	646;0	398;683	181;3	899;0;283;430;0	373;0	401;682	289;3	769;0;62;304;429; ; ; ; ;
31083;1559;305;418;0	646;0	398;683	181;3	912;0;304;436;0	373;0	401;682	289;3	809;0;62;304;429; ; ; ; ;
31103;1560;302;419;0	646;0	398;683	181;3	931;0;283;439;0	373;0	401;682	289;3	790;0;62;304;429; ; ; ; ;
31123;1561;305;419;0	646;0	398;681	994;3	939;0;291;443;0	373;0	401;679	973;3	768;0;62;304;429; ; ; ; ;
31143;1562;294;415;0	646;0	398;681	994;3	977;0;291;437;0	373;0	401;679	973;3	802;0;62;304;429; ; ; ; ;
31163;1563;292;416;0	646;0	398;681	994;3	933;0;295;433;0	373;0	401;679	973;3	815;0;62;304;429; ; ; ; ;
31183;1564;298;414;0	646;0	398;681	994;4	042;0;292;435;0	373;0	401;679	973;3	797;0;62;304;429; ; ; ; ;
31203;1565;295;408;0	646;0	398;681	994;3	952;0;307;454;0	372;0	401;679	973;3	903;0;62;304;429; ; ; ; ;
31222;1566;296;407;0	646;0	398;683	327;3	963;0;309;454;0	372;0	401;680	685;3	917;0;62;304;429; ; ; ; ;
31242;1567;290;430;0	646;0	398;683	327;4	001;0;291;427;0	372;0	401;680	685;3	841;0;62;304;429; ; ; ; ;
31262;1568;291;437;0	646;0	398;683	327;4	003;0;297;455;0	372;0	401;680	685;3	950;0;62;304;429; ; ; ; ;
31282;1569;288;429;0	646;0	398;683	327;3	972;0;288;442;0	372;0	401;680	685;3	851;0;62;304;429; ; ; ; ;
31302;1570;274;432;0	646;0	398;683	327;4	017;0;268;442;0	373;0	401;680	685;3	919;0;62;304;429; ; ; ; ;
31322;1571;273;433;0	647;0	398;684	083;4	016;0;267;440;0	374;0	401;682	204;3	883;0;62;304;429; ; ; ; ;
31342;1572;246;428;0	647;0	398;684	083;3	960;0;226;421;0	374;0	401;682	204;3	752;0;63;242;425; ; ; ; ;
31362;1573;238;415;0	647;0	398;684	083;3	845;0;236;421;0	374;0	401;682	204;3	734;0;63;242;425; ; ; ; ;
31382;1574;243;403;0	647;0	398;684	083;3	899;0;232;416;0	374;0	401;682	204;3	733;0;63;242;425; ; ; ; ;
31402;1575;238;415;0	647;0	399;684	083;3	913;0;231;424;0	374;0	401;682	204;3	725;0;63;242;425; ; ; ; ;
31422;1576;239;412;0	647;0	399;682	966;3	921;0;232;424;0	374;0	401;681	193;3	717;0;63;242;425; ; ; ; ;
31442;1577;226;415;0	647;0	399;682	966;3	864;0;232;428;0	374;0	401;681	193;3	756;0;63;242;425; ; ; ; ;
31462;1578;226;413;0	647;0	399;682	966;3	798;0;237;428;0	374;0	401;681	193;3	738;0;63;242;425; ; ; ; ;
31482;1579;227;421;0	647;0	399;682	966;3	839;0;243;439;0	374;0	401;681	193;3	768;0;63;242;425; ; ; ; ;
31502;1580;234;430;0	647;0	399;682	966;3	857;0;231;432;0	374;0	401;681	193;3	787;0;63;242;425; ; ; ; ;
31522;1581;235;433;0	647;0	399;681	699;3	827;0;236;435;0	374;0	401;681	342;3	789;0;63;242;425; ; ; ; ;
31541;1582;230;417;0	647;0	399;681	699;3	830;0;236;430;0	374;0	401;681	342;3	708;0;63;242;425; ; ; ; ;
31561;1583;246;416;0	647;0	398;681	699;3	819;0;242;440;0	374;0	401;681	342;3	648;0;63;242;425; ; ; ; ;
31581;1584;246;402;0	647;0	398;681	699;3	838;0;249;428;0	374;0	401;681	342;3	655;0;63;242;425; ; ; ; ;
31601;1585;255;419;0	647;0	398;681	699;3	818;0;235;416;0	374;0	401;681	342;3	600;0;63;242;425; ; ; ; ;
31621;1586;258;414;0	647;0	398;683	178;3	832;0;239;417;0	373;0	401;681	241;3	587;0;63;242;425; ; ; ; ;
31641;1587;233;412;0	647;0	398;683	178;3	771;0;248;426;0	373;0	401;681	241;3	605;0;63;242;425; ; ; ; ;
31661;1588;239;414;0	647;0	398;683	178;3	809;0;238;422;0	373;0	401;681	241;3	582;0;63;242;425; ; ; ; ;
31681;1589;228;422;0	647;0	398;683	178;3	725;0;247;425;0	373;0	401;681	241;3	650;0;63;242;425; ; ; ; ;
31701;1590;241;413;0	647;0	398;683	178;3	696;0;241;428;0	373;0	401;681	241;3	610;0;63;242;425; ; ; ; ;
31721;1591;238;417;0	647;0	398;681	780;3	680;0;246;427;0	373;0	401;680	386;3	612;0;63;242;425; ; ; ; ;
31741;1592;228;413;0	647;0	398;681	780;3	767;0;234;411;0	373;0	401;680	386;3	603;0;63;242;425; ; ; ; ;
31761;1593;232;422;0	647;0	398;681	780;3	736;0;249;434;0	373;0	401;680	386;3	516;0;63;242;425; ; ; ; ;
31781;1594;233;417;0	647;0	398;681	780;3	671;0;242;437;0	373;0	401;680	386;3	568;0;63;242;425; ; ; ; ;
31801;1595;247;415;0	647;0	398;681	780;3	669;0;259;442;0	373;0	401;680	386;3	576;0;63;242;425; ; ; ; ;
31820;1596;252;416;0	647;0	398;684	526;3	682;0;260;446;0	373;0	401;680	163;3	583;0;63;242;425; ; ; ; ;
31840;1597;245;425;0	647;0	398;684	526;3	735;0;237;416;0	373;0	401;680	163;3	473;0;63;242;425; ; ; ; ;
31860;1598;240;426;0	646;0	398;684	526;3	729;0;240;420;0	373;0	401;680	163;3	486;0;63;242;425; ; ; ; ;
31880;1599;233;416;0	646;0	398;684	526;3	657;0;253;434;0	373;0	401;680	163;3	482;0;63;242;425; ; ; ; ;
31900;1600;250;423;0	646;0	398;684	526;3	588;0;243;436;0	373;0	401;680	163;3	413;0;63;242;425; ; ; ; ;
31920;1601;247;422;0	646;0	398;683	987;3	552;0;248;437;0	373;0	401;680	966;3	417;0;63;242;425; ; ; ; ;
31940;1602;245;429;0	646;0	398;683	987;3	577;0;255;431;0	373;0	401;680	966;3	490;0;63;242;425; ; ; ; ;
31960;1603;247;427;0	646;0	398;683	987;3	618;0;242;411;0	373;0	401;680	966;3	461;0;63;242;425; ; ; ; ;
31980;1604;244;434;0	646;0	398;683	987;3	509;0;249;422;0	373;0	401;680	966;3	417;0;63;242;425; ; ; ; ;
32000;1605;242;438;0	646;0	398;683	987;3	617;0;264;428;0	373;0	401;680	966;3	450;0;63;242;425; ; ; ; ;
32020;1606;242;440;0	646;0	398;684	703;3	584;0;260;420;0	373;0	401;680	903;3	431;0;63;242;425; ; ; ; ;
32040;1607;235;410;0	646;0	398;684	703;3	591;0;249;427;0	373;0	401;680	903;3	456;0;63;242;425; ; ; ; ;
32060;1608;235;433;0	646;0	398;684	703;3	622;0;254;441;0	373;0	401;680	903;3	399;0;63;242;425; ; ; ; ;
32080;1609;248;435;0	646;0	398;684	703;3	509;0;251;427;0	373;0	401;680	903;3	492;0;63;242;425; ; ; ; ;
32100;1610;249;439;0	647;0	398;684	703;3	580;0;254;447;0	373;0	401;680	903;3	453;0;63;242;425; ; ; ; ;
32120;1611;250;442;0	647;0	398;683	970;3	563;0;253;444;0	373;0	401;680	968;3	448;0;63;242;425; ; ; ; ;
32139;1612;237;434;0	647;0	398;683	970;3	502;0;245;434;0	373;0	401;680	968;3	402;0;63;242;425; ; ; ; ;
32159;1613;238;430;0	647;0	398;683	970;3	585;0;258;431;0	373;0	401;680	968;3	496;0;63;242;425; ; ; ; ;
32179;1614;349;438;0	645;0	398;683	970;3	639;0;370;445;0	372;0	401;680	968;3	463;0; ; ; ; ; ; ; ;
32199;1615;384;430;0	645;0	398;683	970;3	689;0;386;384;0	371;0	401;680	968;3	408;0;64;386;406; ; ; ; ;
32219;1616;418;433;0	645;0	398;684	843;3	743;0;405;381;0	371;0	401;680	498;3	445;0;64;386;406; ; ; ; ;
32239;1617;382;418;0	645;0	398;684	843;3	637;0;393;401;0	371;0	401;680	498;3	411;0;64;386;406; ; ; ; ;
32259;1618;388;414;0	645;0	398;684	843;3	614;0;395;421;0	371;0	400;680	498;3	433;0;64;386;406; ; ; ; ;
32279;1619;390;410;0	645;0	398;684	843;3	555;0;389;386;0	371;0	400;680	498;3	393;0;64;386;406; ; ; ; ;
32299;1620;380;413;0	645;0	398;684	843;3	623;0;384;404;0	371;0	400;680	498;3	379;0;64;386;406; ; ; ; ;
32319;1621;384;411;0	645;0	398;684	145;3	603;0;383;407;0	371;0	400;679	284;3	372;0;64;386;406; ; ; ; ;
32339;1622;385;412;0	645;0	398;684	145;3	687;0;392;399;0	371;0	400;679	284;3	427;0;64;386;406; ; ; ; ;
32359;1623;369;411;0	645;0	398;684	145;3	584;0;388;395;0	371;0	400;679	284;3	332;0;64;386;406; ; ; ; ;
32379;1624;394;411;0	645;0	397;684	145;3	620;0;393;413;0	371;0	400;679	284;3	418;0;64;386;406; ; ; ; ;
32398;1625;384;417;0	645;0	397;684	145;3	576;0;390;370;0	371;0	400;679	284;3	359;0;64;386;406; ; ; ; ;
32418;1626;382;417;0	645;0	397;683	248;3	581;0;391;367;0	371;0	400;682	361;3	412;0;64;386;406; ; ; ; ;
32439;1627;387;420;0	645;0	397;683	248;3	641;0;391;385;0	371;0	400;682	361;3	475;0;64;386;406; ; ; ; ;
32458;1628;379;413;0	645;0	397;683	248;3	655;0;382;405;0	371;0	400;682	361;3	431;0;64;386;406; ; ; ; ;
32478;1629;385;419;0	645;0	397;683	248;3	697;0;385;413;0	371;0	400;682	361;3	519;0;64;386;406; ; ; ; ;
32498;1630;381;420;0	645;0	397;683	248;3	590;0;391;385;0	371;0	400;682	361;3	466;0;64;386;406; ; ; ; ;
32518;1631;383;418;0	645;0	397;683	252;3	603;0;386;396;0	371;0	400;684	009;3	474;0;64;386;406; ; ; ; ;
32538;1632;368;407;0	645;0	397;683	252;3	657;0;389;418;0	371;0	400;684	009;3	408;0;64;386;406; ; ; ; ;
32558;1633;368;418;0	644;0	398;683	252;3	693;0;389;393;0	371;0	401;684	009;3	448;0;64;386;406; ; ; ; ;
32578;1634;369;422;0	644;0	398;683	252;3	678;0;381;403;0	371;0	401;684	009;3	476;0;64;386;406; ; ; ; ;
32598;1635;368;423;0	644;0	398;683	252;3	584;0;392;401;0	371;0	401;684	009;3	466;0;64;386;406; ; ; ; ;
32618;1636;369;423;0	644;0	398;684	116;3	596;0;387;400;0	371;0	401;681	598;3	445;0;64;386;406; ; ; ; ;
32638;1637;386;422;0	644;0	398;684	116;3	667;0;393;425;0	371;0	401;681	598;3	464;0;64;386;406; ; ; ; ;
32658;1638;383;417;0	644;0	398;684	116;3	606;0;393;417;0	371;0	401;681	598;3	408;0;64;386;406; ; ; ; ;
32678;1639;378;404;0	644;0	398;684	116;3	647;0;387;384;0	370;0	401;681	598;3	481;0;64;386;406; ; ; ; ;
32698;1640;384;403;0	644;0	397;684	116;3	632;0;381;391;0	370;0	401;681	598;3	402;0;64;386;406; ; ; ; ;
32717;1641;383;400;0	644;0	397;685	596;3	617;0;379;401;0	370;0	401;678	868;3	411;0;64;386;406; ; ; ; ;
32737;1642;388;419;0	644;0	397;685	596;3	582;0;388;419;0	370;0	400;678	868;3	354;0;64;386;406; ; ; ; ;
32757;1643;398;422;0	644;0	397;685	596;3	635;0;396;397;0	370;0	400;678	868;3	432;0;64;386;406; ; ; ; ;
32777;1644;383;413;0	643;0	397;685	596;3	579;0;393;414;0	370;0	401;678	868;3	414;0;64;386;406; ; ; ; ;
32797;1645;381;399;0	643;0	397;685	596;3	501;0;392;416;0	370;0	401;678	868;3	388;0;64;386;406; ; ; ; ;
32817;1646;380;397;0	643;0	397;684	277;3	501;0;393;407;0	369;0	401;681	614;3	440;0;64;386;406; ; ; ; ;
32837;1647;376;417;0	643;0	397;684	277;3	632;0;390;402;0	369;0	401;681	614;3	345;0;64;386;406; ; ; ; ;
32857;1648;374;416;0	643;0	397;684	277;3	678;0;395;389;0	369;0	401;681	614;3	402;0;64;386;406; ; ; ; ;
32877;1649;380;412;0	643;0	397;684	277;3	769;0;386;408;0	369;0	401;681	614;3	390;0;64;386;406; ; ; ; ;
32897;1650;377;426;0	643;0	397;684	277;3	611;0;380;416;0	369;0	401;681	614;3	441;0;64;386;406; ; ; ; ;
32917;1651;376;426;0	643;0	397;683	422;3	650;0;379;417;0	369;0	401;678	946;3	437;0;64;386;406; ; ; ; ;
32937;1652;378;435;0	643;0	397;683	422;3	678;0;388;393;0	369;0	400;678	946;3	385;0;64;386;406; ; ; ; ;
32957;1653;383;431;0	644;0	397;683	422;3	652;0;396;376;0	370;0	400;678	946;3	407;0;64;386;406; ; ; ; ;
32977;1654;380;419;0	644;0	397;683	422;3	662;0;386;389;0	370;0	400;678	946;3	441;0;64;386;406; ; ; ; ;
32996;1655;378;419;0	644;0	397;683	422;3	636;0;391;387;0	370;0	400;678	946;3	436;0;64;386;406; ; ; ; ;
33017;1656;381;420;0	644;0	397;683	303;3	633;0;387;385;0	370;0	400;679	045;3	431;0;64;386;406; ; ; ; ;
33036;1657;386;411;0	644;0	397;683	303;3	649;0;386;409;0	370;0	400;679	045;3	393;0;64;386;406; ; ; ; ;
33056;1658;374;428;0	644;0	397;683	303;3	687;0;396;394;0	370;0	400;679	045;3	457;0;64;386;406; ; ; ; ;
33076;1659;381;411;0	644;0	397;683	303;3	672;0;389;390;0	371;0	400;679	045;3	421;0;64;386;406; ; ; ; ;
33096;1660;387;415;0	645;0	397;683	303;3	601;0;376;391;0	371;0	400;679	045;3	357;0;64;386;406; ; ; ; ;
33116;1661;387;419;0	645;0	397;683	995;3	615;0;382;388;0	371;0	400;680	124;3	382;0;64;386;406; ; ; ; ;
33136;1662;390;405;0	645;0	397;683	995;3	717;0;400;415;0	371;0	400;680	124;3	509;0;64;386;406; ; ; ; ;
33156;1663;386;420;0	645;0	397;683	995;3	686;0;396;390;0	371;0	400;680	124;3	443;0;64;386;406; ; ; ; ;
33176;1664;377;400;0	645;0	397;683	995;3	740;0;400;390;0	372;0	400;680	124;3	573;0;64;386;406; ; ; ; ;
33196;1665;388;405;0	645;0	397;683	995;3	726;0;392;391;0	372;0	400;680	124;3	505;0;64;386;406; ; ; ; ;
33216;1666;385;407;0	646;0	397;684	783;3	730;0;390;391;0	372;0	400;680	077;3	504;0;64;386;406; ; ; ; ;
33236;1667;388;393;0	646;0	397;684	783;3	700;0;402;394;0	372;0	400;680	077;3	545;0;64;386;406; ; ; ; ;
33256;1668;387;400;0	646;0	398;684	783;3	722;0;401;388;0	372;0	400;680	077;3	560;0;64;386;406; ; ; ; ;
33276;1669;386;411;0	646;0	398;684	783;3	768;0;390;379;0	372;0	400;680	077;3	533;0;64;386;406; ; ; ; ;
33296;1670;392;426;0	646;0	398;684	783;3	780;0;399;408;0	372;0	400;680	077;3	593;0;64;386;406; ; ; ; ;
33315;1671;391;435;0	646;0	398;684	772;3	793;0;396;404;0	372;0	400;679	663;3	596;0;64;386;406; ; ; ; ;
33335;1672;382;417;0	646;0	398;684	772;3	774;0;376;416;0	372;0	400;679	663;3	638;0;64;386;406; ; ; ; ;
33355;1673;383;415;0	646;0	398;684	772;3	829;0;389;421;0	372;0	400;679	663;3	623;0;64;386;406; ; ; ; ;
33375;1674;385;408;0	646;0	398;684	772;3	829;0;392;399;0	372;0	401;679	663;3	629;0;64;386;406; ; ; ; ;
33395;1675;385;411;0	646;0	398;684	772;3	847;0;392;395;0	373;0	401;679	663;3	630;0;64;386;406; ; ; ; ;
33415;1676;386;407;0	646;0	398;684	676;3	853;0;396;389;0	372;0	400;682	493;3	646;0;64;386;406; ; ; ; ;
33435;1677;405;362;0	645;0	397;684	676;3	810;0;405;365;0	372;0	400;682	493;3	716;0;65;383;410; ; ; ; ;
33455;1678;401;366;0	645;0	397;684	676;3	892;0;404;382;0	372;0	400;682	493;3	710;0;65;383;410; ; ; ; ;
33475;1679;402;353;0	645;0	397;684	676;3	897;0;408;370;0	372;0	400;682	493;3	714;0;65;383;410; ; ; ; ;
33495;1680;396;373;0	645;0	397;684	676;3	874;0;414;368;0	372;0	400;682	493;3	742;0;65;383;410; ; ; ; ;
33515;1681;395;372;0	645;0	397;683	828;3	865;0;414;372;0	372;0	400;684	333;3	752;0;65;383;410; ; ; ; ;
33535;1682;400;369;0	645;0	397;683	828;3	870;0;390;370;0	372;0	400;684	333;3	775;0;65;383;410; ; ; ; ;
33555;1683;406;368;0	645;0	397;683	828;3	909;0;402;379;0	372;0	400;684	333;3	754;0;65;383;410; ; ; ; ;
33575;1684;405;366;0	645;0	397;683	828;3	891;0;406;362;0	372;0	400;684	333;3	797;0;65;383;410; ; ; ; ;
33595;1685;395;363;0	645;0	397;683	828;3	943;0;406;348;0	371;0	400;684	333;3	762;0;65;383;410; ; ; ; ;
33614;1686;398;358;0	645;0	397;687	551;3	969;0;407;348;0	371;0	400;682	812;3	772;0;65;383;410; ; ; ; ;
33634;1687;406;362;0	645;0	397;687	551;3	881;0;419;370;0	371;0	400;682	812;3	724;0;65;383;410; ; ; ; ;
33655;1688;410;371;0	645;0	397;687	551;3	917;0;415;368;0	371;0	400;682	812;3	804;0;65;383;410; ; ; ; ;
33674;1689;400;366;0	645;0	397;687	551;3	889;0;399;367;0	371;0	400;682	812;3	678;0;65;383;410; ; ; ; ;
33694;1690;394;384;0	645;0	397;687	551;3	892;0;413;360;0	371;0	400;682	812;3	779;0;65;383;410; ; ; ; ;
33714;1691;390;388;0	645;0	397;684	168;3	877;0;409;357;0	371;0	400;683	788;3	733;0;65;383;410; ; ; ; ;
33734;1692;391;394;0	645;0	397;684	168;3	889;0;402;392;0	371;0	400;683	788;3	718;0;65;383;410; ; ; ; ;
33754;1693;391;396;0	645;0	397;684	168;3	903;0;391;388;0	371;0	400;683	788;3	705;0;65;383;410; ; ; ; ;
33774;1694;397;410;0	645;0	397;684	168;3	876;0;397;370;0	371;0	400;683	788;3	707;0;65;383;410; ; ; ; ;
33794;1695;397;397;0	645;0	397;684	168;3	839;0;399;395;0	371;0	400;683	788;3	726;0;65;383;410; ; ; ; ;
33814;1696;398;402;0	645;0	397;684	783;3	839;0;401;392;0	371;0	400;680	269;3	702;0;65;383;410; ; ; ; ;
33834;1697;384;406;0	645;0	398;684	783;3	934;0;390;382;0	371;0	400;680	269;3	687;0;65;383;410; ; ; ; ;
33854;1698;388;413;0	645;0	398;684	783;3	928;0;397;410;0	371;0	400;680	269;3	662;0;65;383;410; ; ; ; ;
33874;1699;391;408;0	645;0	398;684	783;3	949;0;385;406;0	371;0	400;680	269;3	654;0;65;383;410; ; ; ; ;
33894;1700;394;412;0	645;0	398;684	783;3	923;0;382;409;0	371;0	400;680	269;3	633;0;65;383;410; ; ; ; ;
33913;1701;398;410;0	645;0	398;683	135;3	920;0;382;408;0	372;0	401;680	704;3	623;0;65;383;410; ; ; ; ;
33933;1702;395;407;0	645;0	398;683	135;3	948;0;393;396;0	372;0	400;680	704;3	723;0;65;383;410; ; ; ; ;
33953;1703;395;409;0	646;0	398;683	135;3	974;0;397;392;0	372;0	401;680	704;3	770;0;65;383;410; ; ; ; ;
33973;1704;397;405;0	646;0	398;683	135;3	937;0;399;388;0	372;0	401;680	704;3	741;0;65;383;410; ; ; ; ;
33993;1705;390;409;0	646;0	398;683	135;3	929;0;402;411;0	372;0	401;680	704;3	702;0;65;383;410; ; ; ; ;
34013;1706;390;406;0	646;0	398;684	319;3	938;0;405;407;0	372;0	401;683	956;3	734;0;65;383;410; ; ; ; ;
34033;1707;392;416;0	646;0	398;684	319;4	055;0;393;411;0	372;0	401;683	956;3	767;0;65;383;410; ; ; ; ;
34053;1708;398;412;0	646;0	398;684	319;3	961;0;391;411;0	372;0	401;683	956;3	791;0;65;383;410; ; ; ; ;
34073;1709;389;416;0	646;0	398;684	319;4	019;0;393;414;0	372;0	401;683	956;3	763;0;65;383;410; ; ; ; ;
34093;1710;384;413;0	646;0	398;684	319;4	024;0;400;407;0	372;0	401;683	956;3	787;0;65;383;410; ; ; ; ;
34113;1711;384;413;0	646;0	398;683	721;4	026;0;400;407;0	372;0	401;683	981;3	777;0;65;383;410; ; ; ; ;
34133;1712;393;402;0	646;0	398;683	721;4	047;0;393;393;0	372;0	401;683	981;3	868;0;65;383;410; ; ; ; ;
34153;1713;385;403;0	646;0	398;683	721;4	006;0;397;386;0	372;0	401;683	981;3	824;0;65;383;410; ; ; ; ;
34173;1714;397;406;0	646;0	398;683	721;4	040;0;389;403;0	372;0	401;683	981;3	869;0;65;383;410; ; ; ; ;
34193;1715;398;411;0	646;0	399;683	721;4	114;0;402;400;0	372;0	401;683	981;3	838;0;65;383;410; ; ; ; ;
34213;1716;399;413;0	646;0	399;683	895;4	109;0;401;403;0	372;0	401;682	549;3	849;0;65;383;410; ; ; ; ;
34232;1717;382;398;0	646;0	399;683	895;4	105;0;393;399;0	372;0	401;682	549;3	867;0;65;383;410; ; ; ; ;
34252;1718;380;402;0	645;0	399;683	895;4	112;0;390;393;0	372;0	401;682	549;3	828;0;65;383;410; ; ; ; ;
34272;1719;379;393;0	645;0	399;683	895;4	040;0;395;392;0	371;0	401;682	549;3	893;0;65;383;410; ; ; ; ;
34292;1720;385;398;0	645;0	398;683	895;4	097;0;390;390;0	371;0	401;682	549;3	816;0;65;383;410; ; ; ; ;
34312;1721;384;397;0	645;0	398;685	558;4	091;0;390;390;0	371;0	401;681	288;3	827;0;65;383;410; ; ; ; ;
34332;1722;389;402;0	645;0	398;685	558;4	041;0;392;413;0	371;0	401;681	288;3	841;0;65;383;410; ; ; ; ;
34352;1723;392;405;0	645;0	398;685	558;3	989;0;397;425;0	371;0	401;681	288;3	793;0;65;383;410; ; ; ; ;
34372;1724;389;407;0	645;0	398;685	558;4	075;0;403;399;0	371;0	401;681	288;3	836;0;65;383;410; ; ; ; ;
34392;1725;393;404;0	645;0	398;685	558;4	025;0;397;394;0	371;0	401;681	288;3	831;0;65;383;410; ; ; ; ;
34412;1726;392;404;0	645;0	398;686	117;4	023;0;399;388;0	371;0	401;682	491;3	823;0;65;383;410; ; ; ; ;
34432;1727;401;397;0	645;0	398;686	117;4	077;0;404;399;0	371;0	401;682	491;3	835;0;65;383;410; ; ; ; ;
34452;1728;387;392;0	645;0	399;686	117;4	076;0;405;370;0	371;0	401;682	491;3	892;0;65;383;410; ; ; ; ;
34472;1729;394;413;0	645;0	398;686	117;4	037;0;393;389;0	371;0	401;682	491;3	833;0;65;383;410; ; ; ; ;
34492;1730;391;406;0	645;0	398;686	117;3	998;0;401;397;0	371;0	401;682	491;3	752;0;65;383;410; ; ; ; ;
34511;1731;394;411;0	645;0	398;683	271;3	965;0;399;388;0	371;0	401;681	878;3	755;0;65;383;410; ; ; ; ;
34531;1732;389;394;0	645;0	398;683	271;3	990;0;391;416;0	371;0	401;681	878;3	763;0;65;383;410; ; ; ; ;
34551;1733;400;401;0	645;0	398;683	271;3	985;0;398;385;0	371;0	401;681	878;3	833;0;65;383;410; ; ; ; ;
34571;1734;392;407;0	645;0	398;683	271;4	030;0;402;401;0	371;0	401;681	878;3	779;0;65;383;410; ; ; ; ;
34591;1735;392;406;0	645;0	398;683	271;3	990;0;400;416;0	371;0	401;681	878;3	822;0;65;383;410; ; ; ; ;
34611;1736;393;405;0	645;0	398;682	582;3	995;0;400;405;0	371;0	401;681	629;3	799;0;65;383;410; ; ; ; ;
34631;1737;393;408;0	646;0	398;682	582;4	018;0;386;393;0	371;0	401;681	629;3	754;0;65;383;410; ; ; ; ;
34651;1738;388;405;0	646;0	399;682	582;4	055;0;397;397;0	372;0	401;681	629;3	816;0;65;383;410; ; ; ; ;
34671;1739;376;411;0	646;0	399;682	582;4	029;0;393;418;0	372;0	401;681	629;3	805;0;65;383;410; ; ; ; ;
34691;1740;372;431;0	646;0	399;682	582;4	037;0;374;435;0	372;0	401;681	629;3	817;0;65;383;410; ; ; ; ;
34711;1741;365;432;0	646;0	399;683	295;4	055;0;377;444;0	372;0	402;683	793;3	826;0;65;383;410; ; ; ; ;
34731;1742;382;419;0	646;0	399;683	295;4	047;0;371;439;0	373;0	402;683	793;3	799;0;65;383;410; ; ; ; ;
34751;1743;370;424;0	646;0	399;683	295;4	097;0;375;431;0	373;0	401;683	793;3	806;0;65;383;410; ; ; ; ;
34771;1744;375;424;0	647;0	399;683	295;4	106;0;377;434;0	373;0	401;683	793;3	859;0;65;383;410; ; ; ; ;
34791;1745;374;431;0	647;0	399;683	295;4	114;0;370;432;0	373;0	401;683	793;3	941;0;65;383;410; ; ; ; ;
34811;1746;373;433;0	647;0	399;684	308;4	127;0;372;436;0	373;0	401;679	822;3	947;0;65;383;410; ; ; ; ;
34830;1747;368;425;0	647;0	399;684	308;4	150;0;366;433;0	373;0	401;679	822;3	876;0;65;383;410; ; ; ; ;
34850;1748;367;418;0	647;0	399;684	308;4	178;0;370;436;0	373;0	401;679	822;3	868;0;65;383;410; ; ; ; ;
34870;1749;363;423;0	647;0	399;684	308;4	135;0;375;430;0	373;0	401;679	822;3	894;0;65;383;410; ; ; ; ;
34891;1750;362;427;0	647;0	399;684	308;4	167;0;372;439;0	373;0	401;679	822;3	888;0;65;383;410; ; ; ; ;
34910;1751;362;424;0	647;0	399;685	665;4	180;0;375;436;0	373;0	401;683	123;3	909;0;65;383;410; ; ; ; ;
34930;1752;371;440;0	646;0	399;685	665;4	201;0;390;425;0	373;0	401;683	123;3	910;0;65;383;410; ; ; ; ;
34950;1753;368;428;0	646;0	399;685	665;4	180;0;378;423;0	373;0	401;683	123;3	944;0;65;383;410; ; ; ; ;
34970;1754;367;430;0	646;0	399;685	665;4	125;0;372;424;0	372;0	401;683	123;3	995;0;65;383;410; ; ; ; ;
34990;1755;375;432;0	646;0	399;685	665;4	252;0;370;421;0	372;0	401;683	123;3	932;0;65;383;410; ; ; ; ;
35010;1756;373;434;0	646;0	399;684	234;4	223;0;368;421;0	372;0	401;683	060;3	945;0;65;383;410; ; ; ; ;
35030;1757;369;429;0	646;0	399;684	234;4	223;0;370;433;0	372;0	402;683	060;3	925;0;65;383;410; ; ; ; ;
35050;1758;359;420;0	646;0	399;684	234;4	227;0;364;425;0	372;0	402;683	060;3	973;0;65;383;410; ; ; ; ;
35070;1759;369;434;0	646;0	399;684	234;4	276;0;370;427;0	372;0	402;683	060;3	953;0;65;383;410; ; ; ; ;
35090;1760;368;411;0	646;0	399;684	234;4	168;0;376;426;0	372;0	402;683	060;3	951;0;65;383;410; ; ; ; ;
35110;1761;368;413;0	646;0	399;683	696;4	175;0;375;424;0	372;0	402;684	461;3	957;0;65;383;410; ; ; ; ;
35130;1762;370;417;0	645;0	399;683	696;4	201;0;367;432;0	371;0	402;684	461;3	943;0;65;383;410; ; ; ; ;
35149;1763;365;421;0	645;0	399;683	696;4	129;0;375;432;0	371;0	402;684	461;3	905;0;65;383;410; ; ; ; ;
35170;1764;360;432;0	645;0	399;683	696;4	109;0;382;437;0	371;0	402;684	461;3	822;0;65;383;410; ; ; ; ;
35189;1765;356;439;0	645;0	399;683	696;4	044;0;382;442;0	371;0	402;684	461;3	799;0;65;383;410; ; ; ; ;
35210;1766;352;445;0	645;0	399;684	795;4	015;0;381;445;0	371;0	402;684	311;3	774;0;65;383;410; ; ; ; ;
35229;1767;365;437;0	645;0	399;684	795;4	057;0;367;420;0	371;0	402;684	311;3	766;0;65;383;410; ; ; ; ;
35250;1768;370;434;0	645;0	399;684	795;3	962;0;377;447;0	371;0	401;684	311;3	767;0;65;383;410; ; ; ; ;
35269;1769;363;433;0	645;0	399;684	795;4	021;0;384;422;0	371;0	401;684	311;3	725;0;65;383;410; ; ; ; ;
35290;1770;355;434;0	644;0	399;684	795;3	940;0;383;445;0	371;0	402;684	311;3	772;0;65;383;410; ; ; ; ;
35309;1771;356;433;0	644;0	399;684	389;3	950;0;383;435;0	370;0	402;684	493;3	764;0;65;383;410; ; ; ; ;
35330;1772;366;433;0	644;0	399;684	389;3	910;0;368;433;0	370;0	402;684	493;3	732;0;65;383;410; ; ; ; ;
35349;1773;375;441;0	644;0	399;684	389;3	971;0;371;447;0	370;0	402;684	493;3	712;0;65;383;410; ; ; ; ;
35371;1774;367;436;0	644;0	399;684	389;3	930;0;379;428;0	370;0	402;684	493;3	746;0;65;383;410; ; ; ; ;
35389;1775;365;428;0	644;0	399;684	389;3	859;0;377;427;0	370;0	401;684	493;3	624;0;65;383;410; ; ; ; ;
35410;1776;367;432;0	644;0	399;681	062;3	857;0;375;428;0	370;0	402;681	220;3	597;0;65;383;410; ; ; ; ;
35428;1777;367;427;0	644;0	399;681	062;3	848;0;376;433;0	370;0	401;681	220;3	565;0;65;383;410; ; ; ; ;
35450;1778;362;434;0	644;0	399;681	062;3	876;0;382;435;0	370;0	401;681	220;3	650;0;65;383;410; ; ; ; ;
35468;1779;361;432;0	644;0	399;681	062;3	898;0;379;443;0	370;0	401;681	220;3	692;0;65;383;410; ; ; ; ;
35490;1780;379;435;0	644;0	399;681	062;3	949;0;369;456;0	370;0	401;681	220;3	672;0;65;383;410; ; ; ; ;
35508;1781;378;434;0	644;0	399;682	199;3	984;0;370;463;0	370;0	402;678	874;3	682;0;65;383;410; ; ; ; ;
35528;1782;375;426;0	644;0	399;682	199;3	953;0;368;423;0	370;0	401;678	874;3	715;0;65;383;410; ; ; ; ;
35548;1783;368;420;0	644;0	399;682	199;3	916;0;378;433;0	370;0	401;678	874;3	641;0;65;383;410; ; ; ; ;
35568;1784;372;428;0	644;0	399;682	199;3	900;0;374;405;0	370;0	401;678	874;3	681;0;65;383;410; ; ; ; ;
35588;1785;365;433;0	644;0	399;682	199;3	960;0;370;427;0	370;0	401;678	874;3	679;0;65;383;410; ; ; ; ;
35608;1786;364;433;0	644;0	399;682	249;3	938;0;374;424;0	370;0	401;680	599;3	686;0;65;383;410; ; ; ; ;
35628;1787;373;419;0	644;0	399;682	249;3	940;0;381;430;0	370;0	401;680	599;3	746;0;65;383;410; ; ; ; ;
35648;1788;370;421;0	644;0	399;682	249;3	882;0;379;416;0	370;0	401;680	599;3	707;0;65;383;410; ; ; ; ;
35668;1789;367;420;0	644;0	399;682	249;3	944;0;372;415;0	370;0	401;680	599;3	749;0;65;383;410; ; ; ; ;
35687;1790;365;419;0	644;0	399;682	249;3	958;0;376;422;0	370;0	401;680	599;3	776;0;65;383;410; ; ; ; ;
35707;1791;363;419;0	644;0	398;682	696;3	949;0;373;414;0	370;0	401;681	046;3	772;0;65;383;410; ; ; ; ;
35727;1792;376;417;0	644;0	398;682	696;4	015;0;364;423;0	370;0	401;681	046;3	776;0;65;383;410; ; ; ; ;
35747;1793;369;407;0	644;0	398;682	696;4	016;0;377;408;0	370;0	401;681	046;3	715;0;65;383;410; ; ; ; ;
35767;1794;363;409;0	644;0	398;682	696;4	017;0;375;397;0	370;0	401;681	046;3	762;0;65;383;410; ; ; ; ;
35787;1795;357;405;0	644;0	398;682	696;3	983;0;379;434;0	370;0	401;681	046;3	806;0;65;383;410; ; ; ; ;
35807;1796;351;404;0	644;0	398;684	552;3	992;0;379;425;0	370;0	401;680	801;3	789;0;65;383;410; ; ; ; ;
35827;1797;378;410;0	644;0	398;684	552;4	055;0;383;415;0	370;0	401;680	801;3	744;0;65;383;410; ; ; ; ;
35847;1798;383;406;0	644;0	398;684	552;4	005;0;379;398;0	369;0	401;680	801;3	743;0;65;383;410; ; ; ; ;
35867;1799;366;410;0	643;0	398;684	552;3	986;0;383;397;0	369;0	401;680	801;3	784;0;65;383;410; ; ; ; ;
35887;1800;370;413;0	643;0	398;684	552;3	958;0;380;402;0	369;0	401;680	801;3	756;0;65;383;410; ; ; ; ;
35907;1801;368;415;0	643;0	398;681	795;3	921;0;380;405;0	369;0	402;679	421;3	759;0;65;383;410; ; ; ; ;
35927;1802;376;409;0	643;0	398;681	795;3	893;0;382;420;0	369;0	402;679	421;3	738;0;65;383;410; ; ; ; ;
35947;1803;378;407;0	643;0	398;681	795;3	957;0;385;426;0	369;0	402;679	421;3	691;0;65;383;410; ; ; ; ;
35967;1804;385;397;0	643;0	398;681	795;3	967;0;391;415;0	369;0	402;679	421;3	630;0;65;383;410; ; ; ; ;
35987;1805;379;408;0	643;0	398;681	795;3	943;0;376;402;0	369;0	401;679	421;3	730;0;65;383;410; ; ; ; ;
36006;1806;381;403;0	643;0	398;683	578;3	951;0;378;400;0	369;0	401;680	778;3	697;0;65;383;410; ; ; ; ;
36026;1807;385;424;0	643;0	398;683	578;3	908;0;379;397;0	369;0	401;680	778;3	660;0;65;383;410; ; ; ; ;
36046;1808;379;421;0	643;0	398;683	578;3	900;0;389;419;0	369;0	401;680	778;3	626;0;65;383;410; ; ; ; ;
36066;1809;389;418;0	643;0	398;683	578;3	837;0;378;413;0	369;0	401;680	778;3	601;0;65;383;410; ; ; ; ;
36086;1810;383;411;0	643;0	398;683	578;3	824;0;381;402;0	369;0	401;680	778;3	641;0;65;383;410; ; ; ; ;
36106;1811;383;408;0	643;0	398;682	945;3	807;0;383;412;0	369;0	401;680	180;3	613;0;65;383;410; ; ; ; ;
36126;1812;386;414;0	642;0	398;682	945;3	788;0;384;404;0	368;0	401;680	180;3	543;0;65;383;410; ; ; ; ;
36146;1813;373;416;0	642;0	398;682	945;3	813;0;392;398;0	368;0	401;680	180;3	511;0;65;383;410; ; ; ; ;
36166;1814;372;409;0	642;0	398;682	945;3	835;0;386;394;0	368;0	401;680	180;3	456;0;65;383;410; ; ; ; ;
36186;1815;379;420;0	642;0	398;682	945;3	776;0;384;391;0	368;0	401;680	180;3	528;0;65;383;410; ; ; ; ;
36206;1816;371;421;0	642;0	398;680	310;3	778;0;387;387;0	368;0	401;681	387;3	504;0;65;383;410; ; ; ; ;
36226;1817;391;426;0	643;0	398;680	310;3	763;0;383;428;0	369;0	401;681	387;3	515;0;65;383;410; ; ; ; ;
36246;1818;381;419;0	643;0	398;680	310;3	732;0;382;395;0	369;0	401;681	387;3	472;0;65;383;410; ; ; ; ;
36266;1819;379;419;0	643;0	398;680	310;3	708;0;386;415;0	369;0	401;681	387;3	453;0;65;383;410; ; ; ; ;
36285;1820;381;427;0	643;0	398;680	310;3	758;0;400;462;0	369;0	401;681	387;3	674;0;65;383;410; ; ; ; ;
36305;1821;381;423;0	643;0	398;682	242;3	746;0;402;454;0	369;0	401;680	511;3	657;0;65;383;410; ; ; ; ;
36326;1822;387;419;0	644;0	398;682	242;3	678;0;403;397;0	369;0	401;680	511;3	382;0; ; ; ; ; ; ; ;
36345;1823;376;423;0	644;0	398;682	242;3	756;0;381;396;0	370;0	401;680	511;3	476;0; ; ; ; ; ; ; ;
36365;1824;337;426;0	644;0	398;682	242;3	691;0;355;438;0	370;0	401;680	511;3	461;0;66;334;439; ; ; ; ;
36385;1825;337;434;0	645;0	398;682	242;3	698;0;325;443;0	371;0	401;680	511;3	448;0;66;334;439; ; ; ; ;
36405;1826;337;438;0	645;0	398;681	897;3	720;0;301;450;0	371;0	401;679	489;3	430;0;66;334;439; ; ; ; ;
36425;1827;329;427;0	645;0	398;681	897;3	687;0;337;453;0	371;0	401;679	489;3	477;0;66;334;439; ; ; ; ;
36445;1828;334;431;0	645;0	398;681	897;3	651;0;346;447;0	371;0	401;679	489;3	507;0;66;334;439; ; ; ; ;
36465;1829;324;430;0	645;0	398;681	897;3	663;0;346;442;0	371;0	401;679	489;3	494;0;66;334;439; ; ; ; ;
36485;1830;333;441;0	645;0	398;681	897;3	638;0;337;435;0	371;0	401;679	489;3	471;0;66;334;439; ; ; ; ;
36505;1831;333;444;0	646;0	398;681	996;3	637;0;341;429;0	372;0	401;680	800;3	489;0;66;334;439; ; ; ; ;
36525;1832;334;429;0	646;0	398;681	996;3	665;0;347;453;0	372;0	401;680	800;3	625;0;66;334;439; ; ; ; ;
36545;1833;334;426;0	646;0	398;681	996;3	627;0;344;445;0	372;0	401;680	800;3	464;0;66;334;439; ; ; ; ;
36565;1834;336;434;0	646;0	398;681	996;3	697;0;326;437;0	372;0	401;680	800;3	477;0;66;334;439; ; ; ; ;
36585;1835;339;438;0	646;0	399;681	996;3	693;0;341;446;0	371;0	401;680	800;3	538;0;66;334;439; ; ; ; ;
36604;1836;340;439;0	646;0	399;682	510;3	692;0;333;443;0	372;0	402;682	071;3	460;0;66;334;439; ; ; ; ;
36624;1837;330;438;0	645;0	399;682	510;3	681;0;340;445;0	371;0	402;682	071;3	669;0;66;334;439; ; ; ; ;
36644;1838;374;437;0	645;0	399;682	510;3	720;0;366;452;0	371;0	402;682	071;3	578;0;67;370;428; ; ; ; ;
36664;1839;369;429;0	645;0	399;682	510;3	718;0;377;443;0	371;0	402;682	071;3	576;0;67;370;428; ; ; ; ;
36684;1840;370;439;0	645;0	399;682	510;3	818;0;367;408;0	371;0	402;682	071;3	545;0;67;370;428; ; ; ; ;
36704;1841;370;436;0	645;0	399;683	294;3	852;0;371;404;0	371;0	402;683	159;3	538;0;67;370;428; ; ; ; ;
36724;1842;361;438;0	645;0	399;683	294;3	793;0;361;423;0	371;0	402;683	159;3	601;0;67;370;428; ; ; ; ;
36744;1843;365;428;0	645;0	399;683	294;3	743;0;369;438;0	371;0	402;683	159;3	619;0;67;370;428; ; ; ; ;
36764;1844;368;418;0	644;0	399;683	294;3	782;0;374;442;0	371;0	402;683	159;3	565;0;67;370;428; ; ; ; ;
36784;1845;364;421;0	644;0	399;683	294;3	844;0;380;430;0	371;0	402;683	159;3	584;0;67;370;428; ; ; ; ;
36804;1846;365;423;0	644;0	399;683	298;3	833;0;384;439;0	370;0	402;684	070;3	582;0;67;370;428; ; ; ; ;
36824;1847;367;431;0	644;0	399;683	298;3	700;0;368;424;0	370;0	402;684	070;3	550;0;67;370;428; ; ; ; ;
36844;1848;379;422;0	644;0	399;683	298;3	707;0;364;439;0	370;0	402;684	070;3	558;0;67;370;428; ; ; ; ;
36864;1849;365;443;0	644;0	399;683	298;3	814;0;374;427;0	370;0	402;684	070;3	589;0;67;370;428; ; ; ; ;
36883;1850;365;433;0	644;0	399;683	298;3	691;0;374;421;0	370;0	402;684	070;3	482;0;67;370;428; ; ; ; ;
36903;1851;368;434;0	644;0	399;682	624;3	717;0;374;426;0	370;0	402;683	088;3	483;0;67;370;428; ; ; ; ;
36923;1852;360;434;0	644;0	399;682	624;3	704;0;370;416;0	370;0	402;683	088;3	500;0;67;370;428; ; ; ; ;
36943;1853;372;434;0	644;0	399;682	624;3	690;0;369;446;0	369;0	402;683	088;3	629;0;67;370;428; ; ; ; ;
36963;1854;374;435;0	644;0	399;682	624;3	703;0;358;402;0	369;0	402;683	088;3	503;0;67;370;428; ; ; ; ;
36983;1855;379;425;0	644;0	399;682	624;3	713;0;378;426;0	369;0	402;683	088;3	503;0;67;370;428; ; ; ; ;
37003;1856;382;425;0	643;0	399;682	679;3	710;0;376;432;0	369;0	402;680	606;3	490;0;67;370;428; ; ; ; ;
37023;1857;377;429;0	644;0	399;682	679;3	729;0;376;432;0	369;0	402;680	606;3	559;0;67;370;428; ; ; ; ;
37043;1858;368;416;0	644;0	399;682	679;3	694;0;365;436;0	369;0	402;680	606;3	490;0;67;370;428; ; ; ; ;
37063;1859;369;447;0	644;0	399;682	679;3	637;0;375;422;0	370;0	402;680	606;3	492;0;67;370;428; ; ; ; ;
37083;1860;286;443;0	645;0	399;682	679;3	616;0;280;415;0	371;0	402;680	606;3	450;0;68;249;434; ; ; ; ;
37103;1861;274;440;0	646;0	399;681	245;3	587;0;268;410;0	372;0	402;679	395;3	431;0;68;249;434; ; ; ; ;
37123;1862;238;422;0	646;0	399;681	245;3	545;0;256;440;0	372;0	402;679	395;3	412;0;68;249;434; ; ; ; ;
37143;1863;253;434;0	646;0	399;681	245;3	517;0;235;438;0	372;0	402;679	395;3	382;0;68;249;434; ; ; ; ;
37163;1864;248;424;0	646;0	399;681	245;3	567;0;237;433;0	372;0	402;679	395;3	329;0;68;249;434; ; ; ; ;
37183;1865;243;428;0	646;0	399;681	245;3	588;0;246;464;0	372;0	402;679	395;3	461;0;68;249;434; ; ; ; ;
37202;1866;250;432;0	647;0	399;681	011;3	589;0;234;463;0	373;0	402;679	720;3	438;0;68;249;434; ; ; ; ;
37222;1867;247;432;0	647;0	399;681	011;3	565;0;245;441;0	373;0	402;679	720;3	364;0;68;249;434; ; ; ; ;
37242;1868;250;444;0	647;0	399;681	011;3	549;0;243;436;0	373;0	402;679	720;3	393;0;68;249;434; ; ; ; ;
37262;1869;254;435;0	647;0	399;681	011;3	521;0;244;445;0	373;0	402;679	720;3	397;0;68;249;434; ; ; ; ;
37282;1870;250;425;0	647;0	399;681	011;3	561;0;239;438;0	373;0	402;679	720;3	298;0;68;249;434; ; ; ; ;
37302;1871;252;429;0	647;0	399;680	051;3	541;0;239;438;0	373;0	402;679	659;3	307;0;68;249;434; ; ; ; ;
37322;1872;255;409;0	647;0	399;680	051;3	527;0;253;441;0	373;0	402;679	659;3	389;0;68;249;434; ; ; ; ;
37342;1873;249;437;0	647;0	399;680	051;3	543;0;260;436;0	373;0	402;679	659;3	399;0;68;249;434; ; ; ; ;
37362;1874;239;420;0	647;0	399;680	051;3	546;0;252;447;0	373;0	402;679	659;3	354;0;68;249;434; ; ; ; ;
37382;1875;239;425;0	647;0	399;680	051;3	589;0;273;448;0	373;0	402;679	659;3	379;0;68;249;434; ; ; ; ;
37402;1876;241;430;0	647;0	399;680	166;3	603;0;276;449;0	373;0	402;680	786;3	378;0;68;249;434; ; ; ; ;
37422;1877;235;422;0	647;0	400;680	166;3	640;0;251;436;0	373;0	402;680	786;3	486;0;68;249;434; ; ; ; ;
37442;1878;245;438;0	647;0	400;680	166;3	542;0;270;472;0	373;0	402;680	786;3	599;0; ; ; ; ; ; ; ;
37461;1879;240;431;0	647;0	400;680	166;3	578;0;266;454;0	373;0	402;680	786;3	537;0; ; ; ; ; ; ; ;
37481;1880;229;430;0	647;0	400;680	166;3	560;0;246;444;0	373;0	402;680	786;3	429;0; ; ; ; ; ; ; ;
37501;1881;232;429;0	647;0	400;681	824;3	586;0;254;458;0	373;0	402;681	261;3	468;0; ; ; ; ; ; ; ;
37521;1882;243;439;0	647;0	400;681	824;3	737;0;236;448;0	373;0	402;681	261;3	373;0; ; ; ; ; ; ; ;
37541;1883;181;425;0	648;0	400;681	824;3	593;0;187;436;0	374;0	402;681	261;3	430;0;69;191;437; ; ; ; ;
37561;1884;197;439;0	647;0	399;681	824;3	645;0;192;448;0	374;0	402;681	261;3	521;0;69;191;437; ; ; ; ;
37581;1885;193;425;0	647;0	399;681	824;3	611;0;196;447;0	374;0	402;681	261;3	410;0;69;191;437; ; ; ; ;
37601;1886;190;430;0	647;0	399;680	589;3	628;0;202;447;0	374;0	402;677	971;3	418;0;69;191;437; ; ; ; ;
37621;1887;193;435;0	647;0	399;680	589;3	553;0;219;459;0	374;0	402;677	971;3	467;0;69;191;437; ; ; ; ;
37641;1888;197;422;0	647;0	399;680	589;3	513;0;202;437;0	373;0	402;677	971;3	410;0;69;191;437; ; ; ; ;
37661;1889;199;434;0	647;0	399;680	589;3	542;0;205;441;0	373;0	402;677	971;3	378;0;69;191;437; ; ; ; ;
37681;1890;190;436;0	647;0	400;680	589;3	535;0;200;439;0	373;0	402;677	971;3	395;0;69;191;437; ; ; ; ;
37701;1891;192;432;0	647;0	400;681	143;3	523;0;200;441;0	373;0	403;679	351;3	386;0;69;191;437; ; ; ; ;
37721;1892;176;422;0	647;0	400;681	143;3	497;0;201;450;0	373;0	402;679	351;3	336;0;69;191;437; ; ; ; ;
37741;1893;173;440;0	647;0	400;681	143;3	570;0;204;452;0	373;0	402;679	351;3	386;0;69;191;437; ; ; ; ;
37761;1894;191;418;0	647;0	400;681	143;3	524;0;211;456;0	373;0	403;679	351;3	372;0;69;191;437; ; ; ; ;
37780;1895;201;430;0	646;0	399;681	143;3	490;0;191;431;0	372;0	402;679	351;3	276;0;69;191;437; ; ; ; ;
37800;1896;206;435;0	646;0	399;680	676;3	512;0;193;431;0	372;0	403;680	297;3	297;0;69;191;437; ; ; ; ;
37820;1897;197;439;0	646;0	399;680	676;3	469;0;188;457;0	372;0	402;680	297;3	283;0;69;191;437; ; ; ; ;
37840;1898;195;421;0	646;0	399;680	676;3	439;0;195;432;0	372;0	402;680	297;3	323;0;69;191;437; ; ; ; ;
37860;1899;188;420;0	646;0	400;680	676;3	528;0;188;427;0	372;0	402;680	297;3	318;0;69;191;437; ; ; ; ;
37880;1900;196;426;0	646;0	400;680	676;3	513;0;199;430;0	372;0	403;680	297;3	426;0;69;191;437; ; ; ; ;
37900;1901;192;426;0	646;0	400;682	826;3	535;0;198;428;0	372;0	403;680	690;3	459;0;69;191;437; ; ; ; ;
37920;1902;204;439;0	646;0	400;682	826;3	537;0;190;455;0	372;0	403;680	690;3	388;0;69;191;437; ; ; ; ;
37940;1903;186;437;0	646;0	400;682	826;3	517;0;193;449;0	372;0	403;680	690;3	333;0;69;191;437; ; ; ; ;
37960;1904;192;428;0	646;0	400;682	826;3	457;0;189;444;0	372;0	403;680	690;3	305;0;69;191;437; ; ; ; ;
37980;1905;179;449;0	646;0	400;682	826;3	513;0;195;450;0	372;0	403;680	690;3	322;0;69;191;437; ; ; ; ;
38000;1906;179;447;0	646;0	400;682	684;3	492;0;194;449;0	372;0	403;680	443;3	307;0;69;191;437; ; ; ; ;
38020;1907;185;435;0	647;0	400;682	684;3	563;0;197;437;0	373;0	403;680	443;3	351;0;69;191;437; ; ; ; ;
38040;1908;186;443;0	647;0	400;682	684;3	598;0;185;434;0	373;0	403;680	443;3	381;0;69;191;437; ; ; ; ;
38059;1909;172;441;0	647;0	400;682	684;3	582;0;223;470;0	373;0	403;680	443;3	518;0;69;191;437; ; ; ; ;
38079;1910;181;441;0	647;0	400;682	684;3	547;0;201;439;0	373;0	403;680	443;3	319;0;69;191;437; ; ; ; ;
38099;1911;178;442;0	647;0	400;682	193;3	557;0;205;447;0	373;0	403;678	798;3	358;0;69;191;437; ; ; ; ;
38119;1912;185;438;0	647;0	400;682	193;3	519;0;189;436;0	373;0	403;678	798;3	361;0;69;191;437; ; ; ; ;
38139;1913;180;433;0	647;0	400;682	193;3	535;0;188;435;0	373;0	403;678	798;3	329;0;69;191;437; ; ; ; ;
38159;1914;180;436;0	647;0	400;682	193;3	536;0;191;437;0	373;0	403;678	798;3	365;0;69;191;437; ; ; ; ;
38179;1915;175;431;0	647;0	400;682	193;3	572;0;215;450;0	373;0	403;678	798;3	428;0;69;191;437; ; ; ; ;
38199;1916;174;431;0	647;0	400;682	152;3	585;0;217;451;0	373;0	403;678	881;3	427;0;69;191;437; ; ; ; ;
38219;1917;178;436;0	647;0	399;682	152;3	573;0;206;440;0	373;0	402;678	881;3	415;0;69;191;437; ; ; ; ;
38239;1918;179;429;0	647;0	399;682	152;3	538;0;191;439;0	373;0	402;678	881;3	389;0;69;191;437; ; ; ; ;
38259;1919;189;419;0	647;0	400;682	152;3	597;0;173;434;0	373;0	402;678	881;3	354;0;69;191;437; ; ; ; ;
38279;1920;206;442;0	647;0	400;682	152;3	644;0;185;442;0	373;0	402;678	881;3	433;0;69;191;437; ; ; ; ;
38299;1921;210;436;0	647;0	400;683	241;3	653;0;177;440;0	373;0	402;679	983;3	419;0;69;191;437; ; ; ; ;
38319;1922;182;434;0	647;0	400;683	241;3	658;0;182;433;0	373;0	402;679	983;3	473;0;69;191;437; ; ; ; ;
38339;1923;188;435;0	647;0	400;683	241;3	638;0;197;457;0	373;0	402;679	983;3	486;0;69;191;437; ; ; ; ;
38359;1924;190;428;0	647;0	400;683	241;3	670;0;175;420;0	373;0	402;679	983;3	436;0;69;191;437; ; ; ; ;
38378;1925;184;428;0	647;0	400;683	241;3	677;0;184;434;0	373;0	402;679	983;3	483;0;69;191;437; ; ; ; ;
38398;1926;188;429;0	646;0	399;681	219;3	666;0;186;437;0	372;0	402;680	276;3	467;0;69;191;437; ; ; ; ;
38418;1927;362;427;0	644;0	399;681	219;3	762;0;378;433;0	370;0	402;680	276;3	507;0;70;383;428; ; ; ; ;
38438;1928;363;422;0	644;0	399;681	219;3	701;0;378;431;0	370;0	402;680	276;3	533;0;70;383;428; ; ; ; ;
38458;1929;364;439;0	644;0	399;681	219;3	756;0;375;422;0	370;0	402;680	276;3	540;0;70;383;428; ; ; ; ;
38478;1930;363;433;0	644;0	399;681	219;3	787;0;386;424;0	370;0	402;680	276;3	501;0;70;383;428; ; ; ; ;
38498;1931;364;434;0	644;0	399;683	164;3	783;0;387;425;0	370;0	402;681	603;3	522;0;70;383;428; ; ; ; ;
38518;1932;366;418;0	644;0	399;683	164;3	789;0;380;416;0	370;0	402;681	603;3	565;0;70;383;428; ; ; ; ;
38538;1933;370;430;0	644;0	399;683	164;3	814;0;371;434;0	369;0	402;681	603;3	595;0;70;383;428; ; ; ; ;
38558;1934;376;424;0	643;0	399;683	164;3	835;0;381;417;0	369;0	402;681	603;3	633;0;70;383;428; ; ; ; ;
38578;1935;371;436;0	643;0	399;683	164;3	940;0;391;423;0	369;0	402;681	603;3	606;0;70;383;428; ; ; ; ;
38598;1936;374;435;0	643;0	399;683	926;3	975;0;391;429;0	369;0	402;680	828;3	619;0;70;383;428; ; ; ; ;
38618;1937;363;430;0	643;0	399;683	926;3	801;0;386;437;0	369;0	402;680	828;3	677;0;70;383;428; ; ; ; ;
38638;1938;364;432;0	643;0	399;683	926;3	812;0;387;436;0	369;0	402;680	828;3	672;0;70;383;428; ; ; ; ;
38657;1939;365;420;0	643;0	399;683	926;3	891;0;374;445;0	369;0	402;680	828;3	707;0;70;383;428; ; ; ; ;
38677;1940;364;431;0	643;0	399;683	926;3	870;0;373;427;0	369;0	402;680	828;3	637;0;70;383;428; ; ; ; ;
38697;1941;364;427;0	643;0	399;683	185;3	846;0;371;428;0	369;0	402;680	942;3	640;0;70;383;428; ; ; ; ;
38717;1942;372;435;0	643;0	399;683	185;3	878;0;375;432;0	369;0	402;680	942;3	660;0;70;383;428; ; ; ; ;
38737;1943;375;439;0	643;0	399;683	185;3	809;0;382;417;0	369;0	402;680	942;3	639;0;70;383;428; ; ; ; ;
38757;1944;369;420;0	643;0	399;683	185;3	900;0;380;406;0	369;0	402;680	942;3	696;0;70;383;428; ; ; ; ;
38777;1945;366;434;0	642;0	399;683	185;3	858;0;382;432;0	368;0	402;680	942;3	632;0;70;383;428; ; ; ; ;
38797;1946;365;431;0	642;0	399;683	809;3	848;0;382;422;0	368;0	402;680	846;3	648;0;70;383;428; ; ; ; ;
38817;1947;370;434;0	642;0	399;683	809;3	852;0;383;438;0	368;0	402;680	846;3	727;0;70;383;428; ; ; ; ;
38837;1948;370;434;0	642;0	399;683	809;3	946;0;371;420;0	368;0	402;680	846;3	688;0;70;383;428; ; ; ; ;
38857;1949;361;423;0	642;0	399;683	809;3	918;0;375;408;0	368;0	402;680	846;3	642;0;70;383;428; ; ; ; ;
38877;1950;375;431;0	642;0	399;683	809;3	867;0;376;424;0	368;0	402;680	846;3	631;0;70;383;428; ; ; ; ;
38897;1951;373;428;0	642;0	399;683	110;3	904;0;377;424;0	368;0	402;678	531;3	608;0;70;383;428; ; ; ; ;
38917;1952;378;433;0	642;0	399;683	110;3	840;0;390;420;0	368;0	402;678	531;3	578;0;70;383;428; ; ; ; ;
38937;1953;362;432;0	642;0	399;683	110;3	850;0;381;402;0	368;0	402;678	531;3	590;0;70;383;428; ; ; ; ;
38957;1954;364;425;0	642;0	399;683	110;3	839;0;374;429;0	367;0	402;678	531;3	641;0;70;383;428; ; ; ; ;
38976;1955;369;419;0	642;0	399;683	110;3	838;0;384;431;0	367;0	402;678	531;3	638;0;70;383;428; ; ; ; ;
38997;1956;362;415;0	641;0	398;683	944;3	844;0;383;431;0	367;0	402;680	264;3	644;0;70;383;428; ; ; ; ;
39016;1957;372;409;0	641;0	398;683	944;3	809;0;388;419;0	367;0	402;680	264;3	614;0;70;383;428; ; ; ; ;
39036;1958;377;416;0	641;0	398;683	944;3	897;0;392;410;0	367;0	402;680	264;3	584;0;70;383;428; ; ; ; ;
39056;1959;377;422;0	641;0	398;683	944;3	871;0;390;418;0	367;0	402;680	264;3	536;0;70;383;428; ; ; ; ;
39076;1960;374;432;0	641;0	398;683	944;3	849;0;381;433;0	367;0	402;680	264;3	603;0;70;383;428; ; ; ; ;
39096;1961;375;439;0	641;0	398;683	285;3	886;0;382;430;0	367;0	402;682	173;3	585;0;70;383;428; ; ; ; ;
39116;1962;371;426;0	641;0	398;683	285;3	776;0;396;425;0	367;0	402;682	173;3	605;0;70;383;428; ; ; ; ;
39136;1963;366;420;0	641;0	398;683	285;3	810;0;381;404;0	367;0	402;682	173;3	572;0;70;383;428; ; ; ; ;
39156;1964;371;427;0	641;0	398;683	285;3	755;0;373;379;0	367;0	402;682	173;3	605;0;70;383;428; ; ; ; ;
39176;1965;368;425;0	641;0	398;683	285;3	807;0;387;414;0	367;0	402;682	173;3	539;0;70;383;428; ; ; ; ;
39196;1966;366;424;0	641;0	398;682	475;3	783;0;377;396;0	367;0	402;682	776;3	542;0;70;383;428; ; ; ; ;
39216;1967;374;422;0	641;0	398;682	475;3	795;0;387;426;0	367;0	402;682	776;3	616;0;70;383;428; ; ; ; ;
39236;1968;374;431;0	641;0	398;682	475;3	767;0;381;446;0	367;0	402;682	776;3	567;0;70;383;428; ; ; ; ;
39256;1969;385;433;0	641;0	398;682	475;3	849;0;403;415;0	367;0	402;682	776;3	595;0;70;383;428; ; ; ; ;
39275;1970;388;417;0	641;0	398;682	475;3	816;0;395;418;0	367;0	402;682	776;3	582;0;70;383;428; ; ; ; ;
39295;1971;388;421;0	641;0	398;683	180;3	827;0;398;420;0	367;0	402;681	862;3	592;0;70;383;428; ; ; ; ;
39315;1972;388;420;0	642;0	398;683	180;3	761;0;386;437;0	367;0	402;681	862;3	579;0;70;383;428; ; ; ; ;
39335;1973;379;427;0	642;0	398;683	180;3	832;0;396;412;0	368;0	402;681	862;3	662;0;70;383;428; ; ; ; ;
39355;1974;395;425;0	642;0	399;683	180;3	853;0;395;418;0	368;0	402;681	862;3	717;0;70;383;428; ; ; ; ;
39375;1975;384;430;0	642;0	399;683	180;3	915;0;395;389;0	368;0	402;681	862;3	669;0;70;383;428; ; ; ; ;
39395;1976;383;430;0	642;0	399;683	507;3	952;0;395;383;0	368;0	402;683	212;3	697;0;70;383;428; ; ; ; ;
39415;1977;385;434;0	642;0	399;683	507;3	903;0;397;416;0	368;0	402;683	212;3	666;0;70;383;428; ; ; ; ;
39435;1978;386;435;0	642;0	399;683	507;3	882;0;402;416;0	368;0	402;683	212;3	707;0;70;383;428; ; ; ; ;
39455;1979;385;444;0	642;0	399;683	507;3	915;0;401;426;0	368;0	402;683	212;3	647;0;70;383;428; ; ; ; ;
39475;1980;391;432;0	643;0	399;683	507;4	023;0;400;419;0	368;0	402;683	212;3	727;0;70;383;428; ; ; ; ;
39495;1981;392;435;0	643;0	398;682	535;4	025;0;401;423;0	369;0	402;681	381;3	704;0;70;383;428; ; ; ; ;
39515;1982;378;420;0	643;0	399;682	535;3	924;0;391;426;0	369;0	402;681	381;3	691;0;70;383;428; ; ; ; ;
39535;1983;376;432;0	643;0	399;682	535;4	021;0;397;418;0	369;0	401;681	381;3	788;0;70;383;428; ; ; ; ;
39555;1984;395;428;0	644;0	399;682	535;3	997;0;394;426;0	369;0	401;681	381;3	727;0;70;383;428; ; ; ; ;
[truncated: 6,669 more rows]
