# Supplementary material for: Perception of Individual and Joint Action in Infants and Adults
Source: PLoS One. 2014 Sep 9;9(9):e107450. doi: 10.1371/journal.pone.0107450 (PMC4174902; doi:10.1371/journal.pone.0107450)
Supplement: Data S1 — Raw files of eye tracking data of all participants. (ZIP) [file pone.0107450.s001.zip › Turm2012b_AD_09.csv]

Data properties:
Recording date: 17.07.2012
Recording time : 13:09:20:828 (corresponds to time 0)
Study: Turmbau2012b
Subject: Turm2012b_AD_09
Recording: Turm2012b_AD_09
Screen resolution: 800 x 600
Coordinate unit: Pixels
Filter settings:
Eye: Average
Fixation radius: 30
Min duration: 100
Timestamp;Number;GazepointX (L);GazepointY (L);CamX (L);CamY (L);Distance (L);Pupil (L);Validity (L);GazepointX (R);GazepointY (R);CamX (R);CamY (R);Distance (R);Pupil (R);Validity (R);Fixation;GazepointX;GazepointY;Event;Event Key;Data 1;Data 2;Description
6;1;365;322;0	604;0	489;725	967;3	600;0;385;259;0	362;0	489;723	126;3	270;0;1;375;272; ; ; ; ;
26;2;373;290;0	604;0	489;725	967;3	553;0;407;269;0	362;0	489;723	126;3	379;0;1;375;272; ; ; ; ;
46;3;338;282;0	604;0	490;725	967;3	618;0;389;259;0	362;0	489;723	126;3	428;0;1;375;272; ; ; ; ;
66;4;341;275;0	605;0	490;724	695;3	597;0;397;263;0	362;0	489;722	871;3	456;0;1;375;272; ; ; ; ;
86;5;376;309;0	605;0	490;724	695;3	569;0;386;254;0	362;0	490;722	871;3	402;0;1;375;272; ; ; ; ;
106;6;379;294;0	604;0	491;724	695;3	441;0;369;232;0	362;0	490;722	871;3	205;0;1;375;272; ; ; ; ;
126;7;360;327;0	604;0	491;724	695;3	625;0;371;293;0	362;0	490;722	871;3	251;0; ; ; ; ; ; ; ;
146;8;330;307;0	604;0	491;724	695;3	674;0;367;280;0	362;0	490;722	871;3	229;0; ; ; ; ; ; ; ;
166;9;324;307;0	604;0	491;725	169;3	667;0;365;290;0	362;0	490;720	865;3	244;0; ; ; ; ; ; ; ;
189;10;348;295;0	604;0	491;725	169;3	587;0;395;282;0	361;0	491;720	865;3	254;0; ; ; ; ; ; ; ;
206;11;351;268;0	604;0	491;725	169;3	415;0;369;258;0	361;0	491;720	865;3	261;0; ; ; ; ; ; ; ;
226;12;358;307;0	603;0	491;725	169;3	518;0;364;295;0	361;0	490;720	865;3	305;0; ; ; ; ; ; ; ;
246;13;356;283;0	603;0	491;725	169;3	544;0;358;200;0	361;0	490;720	865;3	254;0; ; ; ; ; ; ; ;
266;14;360;278;0	603;0	491;724	952;3	479;0;355;190;0	360;0	490;720	918;3	269;0; ; ; ; ; ; ; ;
286;15;387;247;0	602;0	491;724	952;3	476;0;396;260;0	360;0	491;720	918;3	072;0; ; ; ; ; ; ; ;
308;16;386;345;0	603;0	491;724	952;3	544;0;411;244;0	360;0	491;720	918;3	216;0; ; ; ; ; ; ; ;
325;17;386;284;0	603;0	491;724	952;3	442;0;410;276;0	360;0	491;720	918;3	207;0; ; ; ; ; ; ; ;
342; ; ; ; ; ; ; ;5; ; ; ; ; ; ;5; ; ; ;ShowAVI;8;0;0;atFish.avi
347;18;380;225;0	602;0	491;724	952;3	456;0;406;263;0	360;0	491;720	918;3	087;0; ; ; ; ; ; ; ;
365;19;380;257;0	602;0	491;724	067;3	459;0;405;264;0	360;0	490;720	401;3	156;0; ; ; ; ; ; ; ;
387;20;384;301;0	602;0	491;724	067;3	420;0;417;238;0	360;0	490;720	401;3	073;0; ; ; ; ; ; ; ;
405;21;394;309;0	602;0	491;724	067;3	393;0;400;260;0	360;0	490;720	401;3	114;0; ; ; ; ; ; ; ;
427;22;408;267;0	602;0	491;724	067;3	316;0;392;303;0	360;0	490;720	401;3	044;0; ; ; ; ; ; ; ;
445;23;403;328;0	602;0	491;724	067;3	377;0;401;302;0	360;0	490;720	401;2	992;0; ; ; ; ; ; ; ;
467;24;411;324;0	602;0	491;723	698;3	344;0;394;302;0	360;0	490;719	698;2	985;0; ; ; ; ; ; ; ;
485;25;405;217;0	602;0	491;723	698;3	218;0;413;340;0	360;0	490;719	698;3	204;0; ; ; ; ; ; ; ;
507;26;397;287;0	602;0	491;723	698;3	229;0;389;320;0	360;0	491;719	698;3	128;0; ; ; ; ; ; ; ;
525;27;388;326;0	602;0	491;723	698;3	311;0;372;279;0	360;0	491;719	698;3	065;0; ; ; ; ; ; ; ;
547;28;403;246;0	602;0	491;723	698;3	232;0;371;256;0	360;0	491;719	698;2	884;0; ; ; ; ; ; ; ;
565;29;396;294;0	603;0	491;722	489;3	255;0;372;232;0	360;0	491;721	002;2	808;0; ; ; ; ; ; ; ;
586;30;403;278;0	603;0	492;722	489;3	290;0;401;257;0	360;0	491;721	002;3	023;0; ; ; ; ; ; ; ;
604;31;385;257;0	603;0	492;722	489;3	274;0;391;287;0	361;0	491;721	002;3	084;0; ; ; ; ; ; ; ;
627;32;396;279;0	603;0	492;722	489;3	127;0;418;254;0	361;0	491;721	002;3	062;0; ; ; ; ; ; ; ;
644;33;398;325;0	603;0	492;722	489;3	365;0;397;292;0	361;0	491;721	002;3	050;0; ; ; ; ; ; ; ;
666;34;399;324;0	603;0	492;722	303;3	326;0;406;281;0	361;0	491;721	419;3	078;0; ; ; ; ; ; ; ;
684;35;403;304;0	603;0	492;722	303;3	079;0;401;270;0	361;0	491;721	419;2	874;0; ; ; ; ; ; ; ;
704;36;394;299;0	603;0	492;722	303;3	229;0;399;299;0	361;0	491;721	419;3	015;0; ; ; ; ; ; ; ;
724;37;408;278;0	603;0	492;722	303;3	173;0;420;245;0	361;0	491;721	419;3	023;0; ; ; ; ; ; ; ;
744;38;387;253;0	603;0	492;722	303;3	235;0;410;306;0	361;0	491;721	419;3	029;0; ; ; ; ; ; ; ;
764;39;390;241;0	603;0	492;722	442;3	219;0;416;290;0	361;0	491;721	732;3	037;0; ; ; ; ; ; ; ;
784;40;396;239;0	602;0	492;722	442;3	202;0;401;286;0	361;0	491;721	732;2	951;0; ; ; ; ; ; ; ;
804;41;403;284;0	602;0	492;722	442;3	075;0;413;290;0	360;0	491;721	732;3	090;0; ; ; ; ; ; ; ;
824;42;405;269;0	602;0	492;722	442;3	134;0;401;237;0	360;0	491;721	732;3	205;0; ; ; ; ; ; ; ;
844;43;414;212;0	602;0	492;722	442;3	084;0;392;236;0	360;0	491;721	732;2	805;0; ; ; ; ; ; ; ;
864;44;420;229;0	602;0	492;722	417;3	106;0;395;236;0	360;0	491;721	158;2	889;0; ; ; ; ; ; ; ;
884;45;407;304;0	602;0	492;722	417;3	118;0;416;269;0	360;0	491;721	158;3	053;0; ; ; ; ; ; ; ;
903;46;391;253;0	602;0	492;722	417;3	155;0;417;272;0	360;0	491;721	158;3	002;0; ; ; ; ; ; ; ;
923;47;381;273;0	602;0	492;722	417;3	232;0;371;312;0	360;0	492;721	158;3	293;0;2;400;270; ; ; ; ;
943;48;386;275;0	602;0	493;722	417;2	983;0;410;271;0	360;0	492;721	158;2	896;0;2;400;270; ; ; ; ;
963;49;389;276;0	602;0	493;722	741;3	011;0;398;285;0	360;0	492;721	265;2	930;0;2;400;270; ; ; ; ;
983;50;390;242;0	601;0	492;722	741;3	127;0;401;266;0	360;0	492;721	265;2	972;0;2;400;270; ; ; ; ;
1003;51;417;238;0	601;0	492;722	741;3	028;0;397;284;0	360;0	492;721	265;2	985;0;2;400;270; ; ; ; ;
1023;52;386;271;0	601;0	492;722	741;3	085;0;392;248;0	360;0	492;721	265;2	878;0;2;400;270; ; ; ; ;
1043;53;400;280;0	601;0	492;722	741;3	145;0;406;284;0	360;0	492;721	265;2	915;0;2;400;270; ; ; ; ;
1063;54;407;289;0	601;0	492;722	236;3	109;0;402;270;0	360;0	492;722	237;2	894;0;2;400;270; ; ; ; ;
1083;55;401;277;0	601;0	493;722	236;3	196;0;400;280;0	360;0	492;722	237;3	053;0;2;400;270; ; ; ; ;
1103;56;411;266;0	601;0	493;722	236;3	078;0;410;290;0	360;0	492;722	237;3	014;0;2;400;270; ; ; ; ;
1123;57;397;245;0	601;0	493;722	236;3	262;0;413;269;0	360;0	492;722	237;3	033;0;2;400;270; ; ; ; ;
1143;58;388;329;0	601;0	493;722	236;3	362;0;385;301;0	359;0	492;722	237;3	217;0; ; ; ; ; ; ; ;
1163;59;389;322;0	600;0	493;722	800;3	365;0;392;298;0	359;0	492;721	932;3	215;0; ; ; ; ; ; ; ;
1182;60;399;251;0	600;0	493;722	800;3	196;0;417;305;0	359;0	492;721	932;3	212;0; ; ; ; ; ; ; ;
1202;61;408;285;0	600;0	492;722	800;3	114;0;428;277;0	359;0	492;721	932;2	997;0; ; ; ; ; ; ; ;
1222;62;380;282;0	600;0	492;722	800;3	284;0;398;269;0	359;0	492;721	932;3	049;0; ; ; ; ; ; ; ;
1242;63;383;288;0	600;0	492;722	800;3	297;0;383;302;0	359;0	492;721	932;3	114;0; ; ; ; ; ; ; ;
1262;64;386;286;0	599;0	492;724	818;3	319;0;382;285;0	359;0	492;722	444;3	014;0; ; ; ; ; ; ; ;
1282;65;389;264;0	599;0	492;724	818;3	253;0;395;241;0	359;0	492;722	444;2	934;0;3;407;262; ; ; ; ;
1302;66;406;261;0	599;0	492;724	818;3	377;0;413;231;0	359;0	492;722	444;3	059;0;3;407;262; ; ; ; ;
1322;67;409;269;0	599;0	492;724	818;3	300;0;417;253;0	359;0	492;722	444;3	133;0;3;407;262; ; ; ; ;
1342;68;404;284;0	600;0	492;724	818;3	443;0;391;243;0	359;0	492;722	444;2	979;0;3;407;262; ; ; ; ;
1362;69;404;290;0	600;0	492;721	753;3	425;0;401;245;0	359;0	492;721	407;3	059;0;3;407;262; ; ; ; ;
1382;70;399;216;0	600;0	492;721	753;3	206;0;419;328;0	359;0	492;721	407;3	400;0;3;407;262; ; ; ; ;
1402;71;402;274;0	600;0	493;721	753;3	341;0;422;259;0	359;0	492;721	407;3	160;0;3;407;262; ; ; ; ;
1422;72;393;324;0	600;0	493;721	753;3	450;0;408;272;0	359;0	492;721	407;3	080;0; ; ; ; ; ; ; ;
1442;73;404;267;0	600;0	493;721	753;3	310;0;427;304;0	359;0	492;721	407;3	256;0; ; ; ; ; ; ; ;
1462;74;401;279;0	600;0	493;723	658;3	345;0;425;270;0	359;0	492;722	231;3	265;0; ; ; ; ; ; ; ;
1478; ; ; ; ; ; ; ;5; ; ; ; ; ; ;5; ; ; ;Keyboard;3;39;0;Right
1482;75;391;252;0	600;0	493;723	658;3	340;0;385;205;0	359;0	492;722	231;3	068;0; ; ; ; ; ; ; ;
1501;76;392;301;0	601;0	493;723	658;3	368;0;413;276;0	360;0	492;722	231;3	029;0; ; ; ; ; ; ; ;
1521;77;394;285;0	601;0	493;723	658;3	298;0;421;295;0	360;0	492;722	231;3	090;0; ; ; ; ; ; ; ;
1541;78;405;310;0	601;0	493;723	658;3	324;0;415;274;0	360;0	492;722	231;3	147;0; ; ; ; ; ; ; ;
1561;79;406;309;0	601;0	493;722	380;3	314;0;413;282;0	360;0	492;719	304;3	137;0; ; ; ; ; ; ; ;
1581;80;397;261;0	601;0	493;722	380;3	238;0;385;299;0	360;0	492;719	304;3	098;0; ; ; ; ; ; ; ;
1601;81;387;291;0	601;0	493;722	380;3	344;0;397;362;0	360;0	492;719	304;3	328;0; ; ; ; ; ; ; ;
1621;82;390;258;0	601;0	493;722	380;3	298;0;413;318;0	360;0	492;719	304;3	220;0;4;400;284; ; ; ; ;
1641;83;400;293;0	601;0	493;722	380;3	360;0;389;284;0	360;0	493;719	304;3	169;0;4;400;284; ; ; ; ;
1661;84;395;280;0	601;0	493;724	301;3	358;0;398;302;0	360;0	493;721	079;3	270;0;4;400;284; ; ; ; ;
1681;85;405;313;0	601;0	493;724	301;3	440;0;417;285;0	360;0	493;721	079;3	282;0;4;400;284; ; ; ; ;
1701;86;388;317;0	601;0	493;724	301;3	573;0;427;268;0	360;0	493;721	079;3	178;0;4;400;284; ; ; ; ;
1721;87;395;308;0	601;0	493;724	301;3	592;0;412;247;0	360;0	493;721	079;3	225;0;4;400;284; ; ; ; ;
1741;88;397;272;0	601;0	493;724	301;3	509;0;396;281;0	360;0	493;721	079;3	217;0;4;400;284; ; ; ; ;
1761;89;391;267;0	602;0	493;725	385;3	591;0;397;266;0	360;0	493;721	357;3	210;0;4;400;284; ; ; ; ;
1780;90;415;298;0	602;0	493;725	385;3	437;0;407;292;0	360;0	493;721	357;3	280;0; ; ; ; ; ; ; ;
1800;91;401;329;0	602;0	494;725	385;3	710;0;418;267;0	360;0	493;721	357;3	239;0; ; ; ; ; ; ; ;
1820;92;400;307;0	602;0	494;725	385;3	568;0;398;272;0	360;0	493;721	357;3	370;0; ; ; ; ; ; ; ;
1840;93;396;256;0	601;0	494;725	385;3	485;0;420;282;0	360;0	493;721	357;3	416;0; ; ; ; ; ; ; ;
1860;94;396;264;0	602;0	493;724	447;3	586;0;416;269;0	360;0	493;722	383;3	445;0; ; ; ; ; ; ; ;
1870; ; ; ; ; ; ; ;5; ; ; ; ; ; ;5; ; ; ;ShowAVI;8;0;0;single.avi
1880;95;384;311;0	602;0	494;724	447;3	696;0;410;309;0	360;0	493;722	383;3	264;0; ; ; ; ; ; ; ;
1900;96;407;302;0	602;0	494;724	447;3	468;0;407;294;0	360;0	493;722	383;3	239;0; ; ; ; ; ; ; ;
1920;97;407;292;0	602;0	494;724	447;3	499;0;407;247;0	360;0	493;722	383;3	337;0; ; ; ; ; ; ; ;
1940;98;402;264;0	602;0	494;724	447;3	614;0;407;290;0	360;0	493;722	383;3	308;0; ; ; ; ; ; ; ;
1960;99;402;255;0	602;0	494;723	192;3	495;0;407;274;0	361;0	493;722	036;3	323;0; ; ; ; ; ; ; ;
1980;100;403;377;0	602;0	494;723	192;3	915;0;402;299;0	361;0	493;722	036;3	256;0;5;401;288; ; ; ; ;
2000;101;396;328;0	602;0	494;723	192;3	660;0;397;298;0	361;0	493;722	036;3	300;0;5;401;288; ; ; ; ;
2020;102;392;312;0	602;0	494;723	192;3	589;0;414;288;0	360;0	493;722	036;3	334;0;5;401;288; ; ; ; ;
2040;103;401;280;0	602;0	494;723	192;3	504;0;407;290;0	360;0	493;722	036;3	424;0;5;401;288; ; ; ; ;
2060;104;396;257;0	601;0	493;724	971;3	436;0;410;291;0	360;0	493;723	068;3	473;0;5;401;288; ; ; ; ;
2080;105;391;312;0	601;0	493;724	971;3	638;0;415;257;0	360;0	493;723	068;3	435;0;5;401;288; ; ; ; ;
2099;106;387;300;0	601;0	493;724	971;3	642;0;407;255;0	360;0	493;723	068;3	458;0;5;401;288; ; ; ; ;
2119;107;394;305;0	601;0	493;724	971;3	628;0;420;267;0	360;0	493;723	068;3	509;0;5;401;288; ; ; ; ;
2139;108;408;210;0	601;0	493;724	971;3	512;0;422;264;0	360;0	493;723	068;3	508;0; ; ; ; ; ; ; ;
2159;109;409;197;0	601;0	493;725	240;3	501;0;421;269;0	360;0	493;721	579;3	501;0; ; ; ; ; ; ; ;
2179;110;390;309;0	601;0	493;725	240;3	552;0;408;301;0	360;0	493;721	579;3	320;0; ; ; ; ; ; ; ;
2199;111;388;316;0	601;0	493;725	240;3	646;0;410;267;0	360;0	493;721	579;3	520;0; ; ; ; ; ; ; ;
2219;112;399;328;0	601;0	493;725	240;3	727;0;403;274;0	360;0	493;721	579;3	458;0; ; ; ; ; ; ; ;
2239;113;403;297;0	602;0	493;725	240;3	547;0;437;346;0	360;0	493;721	579;3	754;0; ; ; ; ; ; ; ;
2259;114;407;303;0	602;0	493;724	814;3	611;0;439;334;0	360;0	493;722	033;3	814;0; ; ; ; ; ; ; ;
2279;115;390;282;0	602;0	494;724	814;3	589;0;403;252;0	360;0	493;722	033;3	406;0; ; ; ; ; ; ; ;
2299;116;391;291;0	602;0	494;724	814;3	537;0;414;297;0	361;0	493;722	033;3	459;0; ; ; ; ; ; ; ;
2319;117;240;380;0	603;0	495;724	814;3	480;0;277;323;0	363;0	494;722	033;3	302;0; ; ; ; ; ; ; ;
2339;118;269;371;0	603;0	495;724	814;3	542;0;290;297;0	363;0	494;722	033;3	245;0; ; ; ; ; ; ; ;
2359;119;299;365;0	603;0	495;721	130;3	507;0;302;309;0	363;0	494;720	587;3	213;0; ; ; ; ; ; ; ;
2378;120;297;427;0	603;0	495;721	130;3	629;0;284;329;0	363;0	494;720	587;3	225;0; ; ; ; ; ; ; ;
2398;121;243;396;0	604;0	495;721	130;3	397;0;259;330;0	363;0	494;720	587;3	127;0; ; ; ; ; ; ; ;
2418;122;254;379;0	604;0	495;721	130;3	298;0;266;306;0	363;0	494;720	587;3	217;0; ; ; ; ; ; ; ;
2438;123;274;394;0	604;0	494;721	130;3	447;0;268;374;0	363;0	494;720	587;3	308;0; ; ; ; ; ; ; ;
2458;124;246;386;0	604;0	494;723	192;3	440;0;257;373;0	363;0	494;719	352;3	283;0; ; ; ; ; ; ; ;
2478;125;273;420;0	604;0	494;723	192;3	461;0;261;384;0	363;0	494;719	352;3	181;0; ; ; ; ; ; ; ;
2498;126;303;429;0	603;0	494;723	192;3	599;0;273;354;0	363;0	494;719	352;3	261;0; ; ; ; ; ; ; ;
2518;127;286;401;0	603;0	494;723	192;3	321;0;281;393;0	363;0	493;719	352;3	265;0; ; ; ; ; ; ; ;
2538;128;245;370;0	603;0	494;723	192;3	385;0;240;324;0	363;0	493;719	352;3	234;0;6;268;379; ; ; ; ;
2558;129;253;364;0	603;0	494;721	801;3	372;0;245;327;0	363;0	493;719	747;3	229;0;6;268;379; ; ; ; ;
2578;130;268;386;0	603;0	494;721	801;3	446;0;284;309;0	363;0	494;719	747;3	094;0;6;268;379; ; ; ; ;
2598;131;281;399;0	603;0	494;721	801;3	409;0;283;336;0	363;0	494;719	747;3	094;0;6;268;379; ; ; ; ;
2618;132;271;407;0	603;0	494;721	801;3	347;0;285;377;0	363;0	494;719	747;3	142;0;6;268;379; ; ; ; ;
2638;133;272;429;0	603;0	494;721	801;3	651;0;270;341;0	363;0	494;719	747;3	181;0;6;268;379; ; ; ; ;
2658;134;276;442;0	603;0	494;721	603;3	633;0;269;357;0	363;0	494;719	315;3	198;0;6;268;379; ; ; ; ;
2678;135;269;425;0	603;0	494;721	603;3	464;0;246;328;0	363;0	494;719	315;3	324;0;6;268;379; ; ; ; ;
2697;136;267;404;0	603;0	494;721	603;3	485;0;263;371;0	363;0	494;719	315;3	306;0;6;268;379; ; ; ; ;
2717;137;273;434;0	603;0	494;721	603;3	502;0;267;379;0	363;0	494;719	315;3	235;0;6;268;379; ; ; ; ;
2737;138;281;415;0	603;0	494;721	603;3	512;0;262;366;0	363;0	494;719	315;3	212;0;6;268;379; ; ; ; ;
2757;139;282;410;0	603;0	494;722	756;3	527;0;264;367;0	362;0	494;719	545;3	191;0;6;268;379; ; ; ; ;
2777;140;263;405;0	603;0	494;722	756;3	447;0;258;336;0	362;0	494;719	545;3	225;0;6;268;379; ; ; ; ;
2797;141;256;415;0	603;0	494;722	756;3	484;0;262;384;0	362;0	494;719	545;3	162;0; ; ; ; ; ; ; ;
2817;142;251;411;0	603;0	494;722	756;3	631;0;287;362;0	362;0	494;719	545;3	375;0; ; ; ; ; ; ; ;
2837;143;254;368;0	603;0	494;722	756;3	372;0;267;328;0	362;0	494;719	545;3	174;0;7;274;371; ; ; ; ;
2857;144;253;370;0	603;0	494;721	838;3	417;0;275;346;0	362;0	494;720	056;3	251;0;7;274;371; ; ; ; ;
2877;145;288;427;0	603;0	494;721	838;3	515;0;249;326;0	362;0	494;720	056;3	374;0;7;274;371; ; ; ; ;
2897;146;280;415;0	603;0	494;721	838;3	425;0;259;355;0	362;0	494;720	056;3	447;0;7;274;371; ; ; ; ;
2917;147;272;424;0	602;0	494;721	838;3	531;0;275;326;0	362;0	494;720	056;3	304;0;7;274;371; ; ; ; ;
2937;148;268;392;0	602;0	494;721	838;3	410;0;280;330;0	362;0	494;720	056;3	143;0;7;274;371; ; ; ; ;
2956;149;263;387;0	602;0	494;722	658;3	444;0;285;339;0	362;0	493;718	309;3	117;0;7;274;371; ; ; ; ;
2976;150;305;437;0	602;0	494;722	658;3	542;0;289;324;0	361;0	494;718	309;3	242;0;7;274;371; ; ; ; ;
2996;151;396;460;0	601;0	494;722	658;3	527;0;377;481;0	360;0	494;718	309;3	603;0; ; ; ; ; ; ; ;
3016;152;364;434;0	601;0	494;722	658;3	673;0;397;388;0	360;0	494;718	309;3	304;0; ; ; ; ; ; ; ;
3036;153;380;434;0	601;0	494;722	658;3	543;0;361;390;0	360;0	494;718	309;3	434;0; ; ; ; ; ; ; ;
3056;154;364;434;0	601;0	494;723	605;3	577;0;361;392;0	360;0	494;718	406;3	556;0; ; ; ; ; ; ; ;
3076;155;381;454;0	601;0	494;723	605;3	587;0;392;383;0	360;0	494;718	406;3	295;0; ; ; ; ; ; ; ;
3096;156;379;456;0	601;0	494;723	605;3	623;0;395;325;0	360;0	494;718	406;3	177;0; ; ; ; ; ; ; ;
3116;157;373;457;0	601;0	494;723	605;3	652;0;384;400;0	360;0	494;718	406;3	212;0; ; ; ; ; ; ; ;
3136;158;371;414;0	601;0	494;723	605;3	543;0;375;423;0	360;0	494;718	406;3	278;0; ; ; ; ; ; ; ;
3156;159;371;413;0	601;0	494;722	143;3	558;0;372;416;0	360;0	494;718	350;3	226;0; ; ; ; ; ; ; ;
3176;160;366;454;0	601;0	494;722	143;3	739;0;367;447;0	360;0	494;718	350;3	399;0; ; ; ; ; ; ; ;
3196;161;448;352;0	599;0	493;722	143;3	618;0;464;332;0	359;0	493;718	350;3	391;0; ; ; ; ; ; ; ;
3216;162;498;303;0	599;0	493;722	143;3	569;0;486;355;0	358;0	493;718	350;3	382;0; ; ; ; ; ; ; ;
3236;163;477;323;0	599;0	493;722	143;3	547;0;492;310;0	358;0	493;718	350;3	265;0; ; ; ; ; ; ; ;
3256;164;503;297;0	599;0	493;722	938;3	529;0;499;308;0	358;0	493;720	693;3	258;0; ; ; ; ; ; ; ;
3276;165;473;376;0	598;0	493;722	938;3	601;0;476;335;0	358;0	493;720	693;3	451;0; ; ; ; ; ; ; ;
3295;166;481;363;0	598;0	493;722	938;3	645;0;501;356;0	358;0	493;720	693;3	419;0; ; ; ; ; ; ; ;
3315;167;491;324;0	598;0	493;722	938;3	563;0;477;323;0	358;0	493;720	693;3	398;0;8;490;334; ; ; ; ;
3335;168;485;358;0	598;0	493;722	938;3	481;0;491;333;0	358;0	493;720	693;3	305;0;8;490;334; ; ; ; ;
3355;169;489;343;0	598;0	493;723	449;3	475;0;497;334;0	358;0	493;721	040;3	273;0;8;490;334; ; ; ; ;
3375;170;489;307;0	598;0	493;723	449;3	484;0;473;358;0	357;0	493;721	040;3	346;0;8;490;334; ; ; ; ;
3395;171;478;346;0	598;0	493;723	449;3	514;0;513;287;0	357;0	493;721	040;3	300;0;8;490;334; ; ; ; ;
3415;172;492;326;0	597;0	493;723	449;3	500;0;482;340;0	357;0	493;721	040;3	248;0;8;490;334; ; ; ; ;
3435;173;493;366;0	597;0	493;723	449;3	526;0;491;322;0	356;0	493;721	040;3	311;0;8;490;334; ; ; ; ;
3455;174;493;366;0	597;0	493;723	062;3	558;0;505;296;0	356;0	493;721	546;3	300;0;8;490;334; ; ; ; ;
3475;175;482;355;0	597;0	493;723	062;3	415;0;478;363;0	356;0	493;721	546;3	355;0;9;487;351; ; ; ; ;
3495;176;468;390;0	597;0	493;723	062;3	663;0;461;374;0	356;0	493;721	546;3	452;0;9;487;351; ; ; ; ;
3515;177;467;373;0	597;0	493;723	062;3	490;0;494;347;0	356;0	493;721	546;3	222;0;9;487;351; ; ; ; ;
3535;178;481;346;0	597;0	493;723	062;3	403;0;506;344;0	356;0	493;721	546;3	372;0;9;487;351; ; ; ; ;
3555;179;474;359;0	597;0	493;723	263;3	484;0;506;340;0	356;0	493;721	245;3	364;0;9;487;351; ; ; ; ;
3574;180;479;338;0	597;0	493;723	263;3	510;0;486;338;0	356;0	493;721	245;3	285;0;9;487;351; ; ; ; ;
3594;181;482;322;0	597;0	494;723	263;3	503;0;511;360;0	356;0	493;721	245;3	373;0;9;487;351; ; ; ; ;
3614;182;482;355;0	597;0	493;723	263;3	474;0;510;311;0	356;0	493;721	245;3	312;0;9;487;351; ; ; ; ;
3634;183;493;353;0	597;0	493;723	263;3	474;0;480;364;0	356;0	493;721	245;3	315;0;9;487;351; ; ; ; ;
3654;184;496;352;0	599;0	492;723	631;3	474;0;493;350;0	358;0	492;721	127;3	318;0;9;487;351; ; ; ; ;
3674;185;392;307;0	599;0	492;723	631;3	578;0;381;304;0	358;0	492;721	127;3	405;0; ; ; ; ; ; ; ;
3694;186;396;338;0	599;0	492;723	631;3	729;0;405;266;0	358;0	492;721	127;3	299;0; ; ; ; ; ; ; ;
3714;187;392;293;0	599;0	492;723	631;3	462;0;389;284;0	358;0	492;721	127;3	397;0; ; ; ; ; ; ; ;
3734;188;369;238;0	599;0	492;723	631;3	423;0;389;280;0	359;0	492;721	127;3	412;0;10;372;252; ; ; ; ;
3754;189;369;237;0	600;0	492;723	389;3	383;0;390;274;0	359;0	492;722	549;3	390;0;10;372;252; ; ; ; ;
3774;190;370;269;0	600;0	493;723	389;3	475;0;374;240;0	359;0	492;722	549;3	341;0;10;372;252; ; ; ; ;
3794;191;367;291;0	600;0	492;723	389;3	518;0;386;231;0	359;0	492;722	549;3	339;0;10;372;252; ; ; ; ;
3814;192;371;252;0	600;0	492;723	389;3	488;0;372;232;0	359;0	492;722	549;3	302;0;10;372;252; ; ; ; ;
3834;193;373;304;0	600;0	492;723	389;3	516;0;355;213;0	359;0	492;722	549;3	255;0;10;372;252; ; ; ; ;
3854;194;373;296;0	600;0	492;722	586;3	501;0;357;209;0	359;0	492;721	621;3	233;0;10;372;252; ; ; ; ;
3873;195;376;249;0	600;0	492;722	586;3	504;0;373;240;0	359;0	492;721	621;3	324;0;10;372;252; ; ; ; ;
3893;196;388;293;0	600;0	492;722	586;3	428;0;356;289;0	359;0	492;721	621;3	277;0;11;372;263; ; ; ; ;
3913;197;371;271;0	600;0	492;722	586;3	355;0;367;284;0	359;0	492;721	621;3	292;0;11;372;263; ; ; ; ;
3933;198;367;241;0	600;0	492;722	586;3	380;0;389;273;0	359;0	492;721	621;3	369;0;11;372;263; ; ; ; ;
3953;199;366;258;0	600;0	492;721	772;3	335;0;387;265;0	359;0	492;722	580;3	357;0;11;372;263; ; ; ; ;
3973;200;374;309;0	600;0	492;721	772;3	516;0;361;221;0	359;0	492;722	580;3	272;0;11;372;263; ; ; ; ;
3993;201;381;316;0	601;0	493;721	772;3	536;0;383;245;0	359;0	492;722	580;3	322;0;11;372;263; ; ; ; ;
4013;202;365;297;0	601;0	493;721	772;3	528;0;375;240;0	359;0	492;722	580;3	432;0;11;372;263; ; ; ; ;
4033;203;366;245;0	601;0	493;721	772;3	414;0;375;255;0	359;0	492;722	580;3	398;0;11;372;263; ; ; ; ;
4053;204;367;238;0	601;0	493;722	843;3	418;0;371;259;0	359;0	492;720	245;3	353;0;11;372;263; ; ; ; ;
4073;205;481;415;0	599;0	494;722	843;3	718;0;525;353;0	358;0	494;720	245;3	352;0; ; ; ; ; ; ; ;
4093;206;572;406;0	597;0	495;722	843;3	539;0;571;451;0	357;0	494;720	245;3	249;0; ; ; ; ; ; ; ;
4113;207;585;411;0	597;0	495;722	843;3	501;0;594;382;0	357;0	494;720	245;3	358;0; ; ; ; ; ; ; ;
4133;208;559;434;0	597;0	495;722	843;3	482;0;588;404;0	357;0	495;720	245;3	217;0; ; ; ; ; ; ; ;
4152;209;559;434;0	597;0	495;721	489;3	457;0;582;440;0	357;0	494;719	568;3	240;0; ; ; ; ; ; ; ;
4172;210;577;439;0	597;0	495;721	489;3	576;0;549;447;0	357;0	495;719	568;3	375;0; ; ; ; ; ; ; ;
4192;211;575;432;0	597;0	495;721	489;3	410;0;589;391;0	357;0	495;719	568;3	220;0; ; ; ; ; ; ; ;
4212;212;563;434;0	597;0	495;721	489;3	471;0;563;403;0	357;0	495;719	568;3	110;0; ; ; ; ; ; ; ;
4232;213;584;426;0	597;0	495;721	489;3	454;0;594;394;0	357;0	495;719	568;3	241;0; ; ; ; ; ; ; ;
4252;214;581;424;0	597;0	495;722	341;3	441;0;587;398;0	356;0	495;720	371;3	215;0; ; ; ; ; ; ; ;
4272;215;633;443;0	596;0	496;722	341;3	304;0;616;461;0	356;0	495;720	371;3	250;0;12;629;449; ; ; ; ;
4292;216;630;446;0	596;0	496;722	341;3	461;0;595;462;0	355;0	495;720	371;3	443;0;12;629;449; ; ; ; ;
4312;217;624;462;0	596;0	496;722	341;3	551;0;631;442;0	355;0	495;720	371;3	210;0;12;629;449; ; ; ; ;
4332;218;643;439;0	596;0	496;722	341;3	387;0;618;463;0	355;0	495;720	371;3	239;0;12;629;449; ; ; ; ;
4352;219;641;445;0	595;0	495;721	660;3	492;0;615;457;0	355;0	495;718	707;3	269;0;12;629;449; ; ; ; ;
4372;220;634;448;0	595;0	496;721	660;3	522;0;618;474;0	354;0	495;718	707;3	306;0;12;629;449; ; ; ; ;
4392;221;642;428;0	595;0	496;721	660;3	380;0;607;449;0	354;0	495;718	707;3	274;0;12;629;449; ; ; ; ;
4412;222;670;431;0	595;0	496;721	660;3	355;0;628;440;0	355;0	495;718	707;3	176;0;12;629;449; ; ; ; ;
4432;223;616;468;0	596;0	496;721	660;3	376;0;655;429;0	355;0	495;718	707;3	144;0;12;629;449; ; ; ; ;
4452;224;626;460;0	596;0	496;722	039;3	367;0;658;419;0	355;0	496;718	632;3	110;0;12;629;449; ; ; ; ;
4471;225;651;445;0	596;0	496;722	039;3	344;0;638;465;0	355;0	496;718	632;3	213;0;12;629;449; ; ; ; ;
4491;226;654;437;0	596;0	496;722	039;3	398;0;616;455;0	355;0	496;718	632;3	306;0;12;629;449; ; ; ; ;
4511;227;625;449;0	596;0	496;722	039;3	474;0;626;462;0	355;0	496;718	632;3	310;0;12;629;449; ; ; ; ;
4531;228;640;436;0	596;0	496;722	039;3	461;0;637;445;0	355;0	496;718	632;3	219;0;12;629;449; ; ; ; ;
4551;229;634;439;0	596;0	496;723	151;3	454;0;629;444;0	355;0	496;719	280;3	271;0;12;629;449; ; ; ; ;
4571;230;661;432;0	596;0	496;723	151;3	450;0;642;446;0	355;0	496;719	280;3	318;0;12;629;449; ; ; ; ;
4591;231;662;419;0	596;0	496;723	151;3	493;0;596;475;0	355;0	495;719	280;3	606;0;12;629;449; ; ; ; ;
4611;232;617;462;0	596;0	496;723	151;3	515;0;608;464;0	355;0	495;719	280;3	362;0;12;629;449; ; ; ; ;
4631;233;631;449;0	597;0	496;723	151;3	463;0;614;456;0	355;0	495;719	280;3	363;0;12;629;449; ; ; ; ;
4651;234;617;456;0	597;0	496;721	992;3	485;0;621;467;0	356;0	495;720	345;3	368;0;12;629;449; ; ; ; ;
4671;235;622;464;0	597;0	496;721	992;3	592;0;601;465;0	356;0	496;720	345;3	346;0;12;629;449; ; ; ; ;
4691;236;657;424;0	597;0	496;721	992;3	483;0;627;456;0	356;0	496;720	345;3	320;0; ; ; ; ; ; ; ;
4711;237;621;437;0	597;0	496;721	992;3	407;0;608;465;0	356;0	496;720	345;3	541;0; ; ; ; ; ; ; ;
4731;238;623;456;0	597;0	496;721	992;3	552;0;617;448;0	356;0	496;720	345;3	343;0; ; ; ; ; ; ; ;
4750;239;631;439;0	597;0	496;721	720;3	474;0;606;449;0	355;0	496;718	952;3	379;0; ; ; ; ; ; ; ;
4771;240;613;466;0	597;0	496;721	720;3	563;0;634;449;0	355;0	496;718	952;3	361;0; ; ; ; ; ; ; ;
4790;241;655;424;0	597;0	496;721	720;3	482;0;644;432;0	355;0	495;718	952;3	336;0; ; ; ; ; ; ; ;
4810;242;648;413;0	596;0	496;721	720;3	596;0;611;463;0	355;0	495;718	952;3	545;0; ; ; ; ; ; ; ;
4830;243;653;441;0	596;0	496;721	720;3	517;0;662;418;0	355;0	495;718	952;3	330;0; ; ; ; ; ; ; ;
4850;244;648;416;0	597;0	496;721	338;3	499;0;658;422;0	355;0	495;719	436;3	400;0; ; ; ; ; ; ; ;
4870;245;621;452;0	597;0	496;721	338;3	507;0;626;439;0	355;0	495;719	436;3	375;0; ; ; ; ; ; ; ;
4890;246;489;374;0	598;0	495;721	338;3	671;0;530;417;0	357;0	495;719	436;3	541;0; ; ; ; ; ; ; ;
4910;247;412;388;0	599;0	495;721	338;3	676;0;415;400;0	358;0	495;719	436;3	453;0; ; ; ; ; ; ; ;
4930;248;424;423;0	599;0	495;721	338;3	623;0;435;355;0	358;0	495;719	436;3	476;0; ; ; ; ; ; ; ;
4950;249;435;383;0	599;0	495;722	581;3	614;0;455;332;0	358;0	495;720	658;3	506;0; ; ; ; ; ; ; ;
4970;250;446;401;0	599;0	495;722	581;3	675;0;410;421;0	358;0	495;720	658;3	460;0; ; ; ; ; ; ; ;
4990;251;426;455;0	599;0	495;722	581;3	831;0;412;386;0	358;0	495;720	658;3	435;0; ; ; ; ; ; ; ;
5010;252;419;437;0	599;0	495;722	581;3	687;0;399;411;0	358;0	495;720	658;3	472;0; ; ; ; ; ; ; ;
5030;253;435;417;0	599;0	495;722	581;3	632;0;433;339;0	358;0	495;720	658;3	399;0; ; ; ; ; ; ; ;
5050;254;422;442;0	599;0	495;721	412;3	665;0;432;332;0	358;0	495;720	536;3	398;0; ; ; ; ; ; ; ;
5069;255;417;388;0	599;0	495;721	412;3	616;0;410;376;0	358;0	495;720	536;3	342;0; ; ; ; ; ; ; ;
5089;256;415;438;0	599;0	495;721	412;3	622;0;389;409;0	357;0	495;720	536;3	512;0; ; ; ; ; ; ; ;
5109;257;428;447;0	599;0	495;721	412;3	773;0;389;430;0	357;0	495;720	536;3	668;0; ; ; ; ; ; ; ;
5129;258;396;405;0	599;0	495;721	412;3	664;0;421;390;0	357;0	495;720	536;3	397;0; ; ; ; ; ; ; ;
5149;259;396;432;0	599;0	495;723	720;3	720;0;412;414;0	357;0	495;719	113;3	518;0; ; ; ; ; ; ; ;
5169;260;406;375;0	599;0	495;723	720;3	706;0;410;371;0	357;0	495;719	113;3	348;0; ; ; ; ; ; ; ;
5189;261;368;463;0	599;0	495;723	720;3	646;0;361;408;0	358;0	495;719	113;3	530;0;13;372;430; ; ; ; ;
5209;262;373;462;0	599;0	495;723	720;3	734;0;389;397;0	358;0	495;719	113;3	388;0;13;372;430; ; ; ; ;
5229;263;365;452;0	599;0	495;723	720;3	730;0;386;412;0	358;0	495;719	113;3	390;0;13;372;430; ; ; ; ;
5249;264;366;449;0	599;0	495;722	168;3	717;0;383;409;0	358;0	495;718	971;3	391;0;13;372;430; ; ; ; ;
5269;265;366;451;0	599;0	495;722	168;3	701;0;373;403;0	358;0	495;718	971;3	553;0;13;372;430; ; ; ; ;
5289;266;371;441;0	599;0	495;722	168;3	650;0;381;396;0	358;0	495;718	971;3	439;0;13;372;430; ; ; ; ;
5309;267;373;450;0	599;0	494;722	168;3	749;0;363;436;0	358;0	495;718	971;3	515;0;13;372;430; ; ; ; ;
5329;268;359;445;0	599;0	494;722	168;3	847;0;364;433;0	358;0	495;718	971;3	558;0;13;372;430; ; ; ; ;
5349;269;361;450;0	599;0	494;722	128;3	859;0;365;430;0	358;0	494;717	135;3	567;0;13;372;430; ; ; ; ;
5368;270;362;425;0	599;0	495;722	128;3	718;0;373;424;0	359;0	495;717	135;3	543;0;13;372;430; ; ; ; ;
5388;271;375;446;0	600;0	495;722	128;3	740;0;373;434;0	359;0	495;717	135;3	457;0;13;372;430; ; ; ; ;
5408;272;375;431;0	600;0	495;722	128;3	857;0;374;446;0	359;0	495;717	135;3	549;0;13;372;430; ; ; ; ;
5428;273;372;446;0	600;0	496;722	128;3	736;0;386;388;0	359;0	495;717	135;3	393;0;13;372;430; ; ; ; ;
5448;274;371;440;0	601;0	496;723	266;3	779;0;388;392;0	360;0	495;718	272;3	408;0;13;372;430; ; ; ; ;
5468;275;356;427;0	601;0	496;723	266;3	769;0;353;453;0	360;0	495;718	272;3	650;0;14;363;453; ; ; ; ;
5488;276;358;445;0	601;0	496;723	266;3	830;0;358;462;0	360;0	495;718	272;3	664;0;14;363;453; ; ; ; ;
5508;277;384;467;0	601;0	496;723	266;3	694;0;351;468;0	360;0	495;718	272;3	644;0;14;363;453; ; ; ; ;
5528;278;371;449;0	601;0	496;723	266;3	744;0;367;464;0	361;0	495;718	272;3	630;0;14;363;453; ; ; ; ;
5548;279;381;459;0	602;0	496;721	693;3	731;0;368;466;0	361;0	495;718	579;3	632;0;14;363;453; ; ; ; ;
5568;280;364;451;0	602;0	496;721	693;3	771;0;363;423;0	361;0	495;718	579;3	490;0;14;363;453; ; ; ; ;
5588;281;334;449;0	602;0	496;721	693;3	722;0;363;437;0	361;0	495;718	579;3	500;0;14;363;453; ; ; ; ;
5608;282;378;455;0	602;0	496;721	693;3	675;0;364;391;0	361;0	495;718	579;3	419;0; ; ; ; ; ; ; ;
5628;283;363;451;0	602;0	496;721	693;3	687;0;351;457;0	361;0	495;718	579;3	575;0;15;362;442; ; ; ; ;
5648;284;359;453;0	602;0	496;720	913;3	695;0;352;449;0	361;0	495;718	724;3	567;0;15;362;442; ; ; ; ;
5667;285;349;438;0	602;0	496;720	913;3	759;0;370;442;0	361;0	495;718	724;3	585;0;15;362;442; ; ; ; ;
5687;286;361;461;0	602;0	496;720	913;3	702;0;384;463;0	361;0	495;718	724;3	714;0;15;362;442; ; ; ; ;
5707;287;360;439;0	602;0	496;720	913;3	785;0;368;467;0	361;0	495;718	724;3	786;0;15;362;442; ; ; ; ;
5727;288;347;452;0	602;0	496;720	913;3	759;0;-800;-600;0	602;0	496;-1	000;-1	000;4;15;362;442; ; ; ; ;
5747;289;352;441;0	602;0	496;722	522;3	759;0;-800;-600;0	361;0	495;-1	000;-1	000;4;15;362;442; ; ; ; ;
5767;290;350;454;0	602;0	496;722	522;3	707;0;367;390;0	361;0	495;717	816;3	358;0;15;362;442; ; ; ; ;
5787;291;375;456;0	602;0	496;722	522;3	694;0;373;382;0	361;0	495;717	816;3	336;0;15;362;442; ; ; ; ;
5807;292;373;463;0	602;0	496;722	522;3	664;0;384;422;0	361;0	495;717	816;3	429;0;15;362;442; ; ; ; ;
5827;293;359;433;0	602;0	496;722	522;3	706;0;380;369;0	361;0	495;717	816;3	435;0; ; ; ; ; ; ; ;
5847;294;372;435;0	602;0	496;721	694;3	688;0;386;379;0	361;0	495;717	654;3	441;0; ; ; ; ; ; ; ;
5867;295;399;460;0	602;0	496;721	694;3	796;0;364;415;0	361;0	495;717	654;3	360;0; ; ; ; ; ; ; ;
5887;296;384;450;0	602;0	496;721	694;3	775;0;359;415;0	361;0	495;717	654;3	388;0; ; ; ; ; ; ; ;
5907;297;369;486;0	602;0	496;721	694;3	794;0;361;417;0	361;0	495;717	654;3	420;0; ; ; ; ; ; ; ;
5927;298;390;477;0	602;0	496;721	694;3	907;0;370;358;0	360;0	495;717	654;3	135;0; ; ; ; ; ; ; ;
5947;299;386;483;0	602;0	496;721	452;3	910;0;369;354;0	360;0	495;717	157;3	136;0; ; ; ; ; ; ; ;
5967;300;361;450;0	601;0	496;721	452;3	748;0;386;356;0	360;0	495;717	157;3	258;0; ; ; ; ; ; ; ;
5987;301;354;438;0	601;0	496;721	452;3	711;0;374;387;0	360;0	495;717	157;3	447;0; ; ; ; ; ; ; ;
6006;302;344;429;0	601;0	496;721	452;3	758;0;371;382;0	360;0	496;717	157;3	407;0; ; ; ; ; ; ; ;
6027;303;358;454;0	601;0	496;721	452;3	694;0;350;416;0	359;0	496;717	157;3	335;0; ; ; ; ; ; ; ;
6046;304;353;447;0	601;0	496;720	082;3	697;0;341;424;0	359;0	496;716	798;3	425;0; ; ; ; ; ; ; ;
6067;305;361;440;0	600;0	496;720	082;3	636;0;387;397;0	359;0	496;716	798;3	428;0;16;366;440; ; ; ; ;
6086;306;361;444;0	600;0	496;720	082;3	620;0;383;401;0	359;0	496;716	798;3	381;0;16;366;440; ; ; ; ;
6107;307;362;444;0	600;0	497;720	082;3	665;0;362;420;0	359;0	496;716	798;3	416;0;16;366;440; ; ; ; ;
6126;308;360;441;0	600;0	497;720	082;3	682;0;380;413;0	359;0	496;716	798;3	506;0;16;366;440; ; ; ; ;
6147;309;361;443;0	600;0	497;719	777;3	688;0;372;421;0	358;0	496;717	491;3	501;0;16;366;440; ; ; ; ;
6166;310;353;442;0	600;0	497;719	777;3	620;0;368;428;0	358;0	496;717	491;3	450;0;16;366;440; ; ; ; ;
6187;311;369;451;0	600;0	497;719	777;3	715;0;374;429;0	358;0	496;717	491;3	444;0;16;366;440; ; ; ; ;
6206;312;374;460;0	600;0	496;719	777;3	787;0;367;446;0	358;0	496;717	491;3	385;0;16;366;440; ; ; ; ;
6227;313;365;443;0	599;0	496;719	777;3	569;0;361;472;0	358;0	496;717	491;3	627;0;16;366;440; ; ; ; ;
6245;314;365;449;0	599;0	496;721	116;3	637;0;362;481;0	358;0	496;716	598;3	620;0;16;366;440; ; ; ; ;
6267;315;361;461;0	599;0	496;721	116;3	646;0;363;371;0	358;0	496;716	598;3	360;0; ; ; ; ; ; ; ;
6285;316;376;477;0	599;0	496;721	116;3	667;0;357;434;0	357;0	496;716	598;3	380;0; ; ; ; ; ; ; ;
6307;317;357;445;0	599;0	496;721	116;3	705;0;366;463;0	357;0	496;716	598;3	506;0; ; ; ; ; ; ; ;
6325;318;360;464;0	599;0	496;721	116;3	619;0;350;443;0	358;0	496;716	598;3	505;0; ; ; ; ; ; ; ;
6348;319;362;464;0	599;0	496;720	272;3	632;0;351;455;0	358;0	496;718	801;3	514;0; ; ; ; ; ; ; ;
6365;320;365;478;0	600;0	497;720	272;3	817;0;374;344;0	358;0	496;718	801;3	271;0;17;376;449; ; ; ; ;
6387;321;359;445;0	600;0	497;720	272;3	605;0;377;392;0	358;0	496;718	801;3	358;0;17;376;449; ; ; ; ;
6405;322;370;440;0	600;0	497;720	272;3	616;0;387;419;0	358;0	496;718	801;3	342;0;17;376;449; ; ; ; ;
6427;323;365;451;0	600;0	497;720	272;3	587;0;388;451;0	358;0	496;718	801;3	544;0;17;376;449; ; ; ; ;
6445;324;365;452;0	600;0	497;719	063;3	580;0;389;480;0	359;0	496;717	813;3	601;0;17;376;449; ; ; ; ;
6467;325;392;492;0	600;0	497;719	063;3	956;0;369;476;0	359;0	496;717	813;3	704;0;17;376;449; ; ; ; ;
6485;326;378;450;0	601;0	497;719	063;3	638;0;369;429;0	359;0	496;717	813;3	343;0;18;373;416; ; ; ; ;
6507;327;375;455;0	601;0	497;719	063;3	643;0;410;413;0	359;0	496;717	813;3	534;0;18;373;416; ; ; ; ;
6525;328;365;455;0	601;0	497;719	063;3	546;0;370;409;0	359;0	496;717	813;3	358;0;18;373;416; ; ; ; ;
6545;329;360;455;0	601;0	497;720	024;3	521;0;379;406;0	360;0	496;717	335;3	425;0;18;373;416; ; ; ; ;
6565;330;353;419;0	602;0	497;720	024;3	611;0;398;385;0	360;0	496;717	335;3	336;0;18;373;416; ; ; ; ;
6584;331;359;438;0	602;0	497;720	024;3	655;0;377;384;0	360;0	496;717	335;3	338;0;18;373;416; ; ; ; ;
6604;332;357;431;0	602;0	497;720	024;3	603;0;375;351;0	360;0	496;717	335;3	265;0;18;373;416; ; ; ; ;
6624;333;365;436;0	602;0	497;720	024;3	535;0;385;430;0	360;0	496;717	335;3	521;0; ; ; ; ; ; ; ;
6644;334;366;433;0	602;0	497;720	622;3	541;0;373;426;0	360;0	496;716	699;3	516;0; ; ; ; ; ; ; ;
6664;335;367;457;0	602;0	497;720	622;3	559;0;387;463;0	360;0	496;716	699;3	558;0; ; ; ; ; ; ; ;
6684;336;373;452;0	602;0	497;720	622;3	558;0;381;394;0	360;0	496;716	699;3	362;0; ; ; ; ; ; ; ;
6704;337;362;458;0	601;0	497;720	622;3	607;0;385;408;0	360;0	496;716	699;3	370;0; ; ; ; ; ; ; ;
6724;338;384;473;0	601;0	497;720	622;3	745;0;380;458;0	359;0	496;716	699;3	478;0; ; ; ; ; ; ; ;
6744;339;384;473;0	601;0	497;720	069;3	769;0;383;427;0	359;0	496;716	789;3	376;0; ; ; ; ; ; ; ;
6764;340;375;456;0	601;0	497;720	069;3	638;0;384;472;0	359;0	496;716	789;3	552;0; ; ; ; ; ; ; ;
6784;341;369;446;0	601;0	497;720	069;3	614;0;364;442;0	359;0	496;716	789;3	383;0; ; ; ; ; ; ; ;
6804;342;364;444;0	601;0	497;720	069;3	669;0;364;374;0	359;0	496;716	789;3	330;0;19;367;431; ; ; ; ;
6824;343;371;441;0	601;0	497;720	069;3	626;0;378;428;0	359;0	496;716	789;3	372;0;19;367;431; ; ; ; ;
6843;344;369;438;0	602;0	497;721	358;3	633;0;368;400;0	359;0	496;716	868;3	350;0;19;367;431; ; ; ; ;
6863;345;365;433;0	602;0	497;721	358;3	725;0;356;448;0	359;0	496;716	868;3	591;0;19;367;431; ; ; ; ;
6883;346;373;447;0	602;0	497;721	358;3	630;0;385;395;0	359;0	496;716	868;3	275;0;19;367;431; ; ; ; ;
6903;347;369;437;0	601;0	497;721	358;3	566;0;359;406;0	359;0	496;716	868;3	436;0;19;367;431; ; ; ; ;
6923;348;354;432;0	601;0	497;721	358;3	640;0;363;462;0	359;0	496;716	868;3	584;0;19;367;431; ; ; ; ;
6943;349;356;437;0	602;0	497;720	873;3	619;0;372;438;0	360;0	496;717	351;3	468;0;19;367;431; ; ; ; ;
6963;350;219;429;0	604;0	497;720	873;3	546;0;207;443;0	362;0	496;717	351;3	561;0;20;211;433; ; ; ; ;
6983;351;225;428;0	604;0	497;720	873;3	720;0;214;474;0	362;0	496;717	351;3	608;0;20;211;433; ; ; ; ;
7003;352;214;425;0	604;0	497;720	873;3	633;0;209;444;0	362;0	496;717	351;3	517;0;20;211;433; ; ; ; ;
7023;353;231;448;0	604;0	497;720	873;3	654;0;198;422;0	362;0	496;717	351;3	394;0;20;211;433; ; ; ; ;
7043;354;229;448;0	604;0	497;720	767;3	675;0;199;428;0	362;0	496;718	196;3	433;0;20;211;433; ; ; ; ;
7063;355;204;414;0	603;0	497;720	767;3	555;0;197;421;0	361;0	496;718	196;3	502;0;20;211;433; ; ; ; ;
7083;356;208;416;0	603;0	497;720	767;3	506;0;211;444;0	361;0	496;718	196;3	623;0;20;211;433; ; ; ; ;
7103;357;217;427;0	603;0	497;720	767;3	732;0;202;433;0	361;0	496;718	196;3	439;0;20;211;433; ; ; ; ;
7123;358;141;422;0	604;0	497;720	767;3	519;0;142;441;0	362;0	496;718	196;3	587;0;21;153;435; ; ; ; ;
7143;359;140;427;0	604;0	497;719	969;3	595;0;144;438;0	362;0	496;717	895;3	511;0;21;153;435; ; ; ; ;
7162;360;160;435;0	604;0	497;719	969;3	591;0;148;416;0	362;0	496;717	895;3	418;0;21;153;435; ; ; ; ;
7183;361;152;419;0	604;0	497;719	969;3	658;0;147;438;0	362;0	496;717	895;3	423;0;21;153;435; ; ; ; ;
7202;362;143;424;0	604;0	497;719	969;3	618;0;150;432;0	362;0	496;717	895;3	459;0;21;153;435; ; ; ; ;
7222;363;153;422;0	604;0	497;719	969;3	582;0;162;450;0	362;0	496;717	895;3	594;0;21;153;435; ; ; ; ;
7242;364;150;424;0	603;0	496;720	416;3	607;0;163;451;0	361;0	496;719	139;3	627;0;21;153;435; ; ; ; ;
7262;365;140;435;0	603;0	496;720	416;3	590;0;155;439;0	361;0	496;719	139;3	475;0;21;153;435; ; ; ; ;
7282;366;169;436;0	603;0	496;720	416;3	669;0;149;433;0	361;0	496;719	139;3	375;0;21;153;435; ; ; ; ;
7302;367;159;424;0	603;0	497;720	416;3	652;0;144;447;0	361;0	496;719	139;3	533;0;21;153;435; ; ; ; ;
7322;368;161;443;0	604;0	497;720	416;3	569;0;165;450;0	362;0	496;719	139;3	568;0;21;153;435; ; ; ; ;
7342;369;164;441;0	604;0	497;719	813;3	600;0;163;454;0	362;0	496;717	398;3	557;0;21;153;435; ; ; ; ;
7362;370;154;444;0	604;0	497;719	813;3	548;0;155;449;0	362;0	496;717	398;3	558;0;21;153;435; ; ; ; ;
7382;371;134;426;0	604;0	497;719	813;3	608;0;153;435;0	362;0	496;717	398;3	486;0;21;153;435; ; ; ; ;
7402;372;157;443;0	605;0	497;719	813;3	626;0;147;427;0	363;0	496;717	398;3	428;0;21;153;435; ; ; ; ;
7422;373;157;428;0	605;0	497;719	813;3	632;0;159;449;0	363;0	496;717	398;3	499;0;21;153;435; ; ; ; ;
7442;374;151;433;0	605;0	497;721	345;3	646;0;157;440;0	363;0	496;717	380;3	484;0;21;153;435; ; ; ; ;
7461;375;166;437;0	604;0	497;721	345;3	590;0;146;412;0	362;0	496;717	380;3	371;0;21;153;435; ; ; ; ;
7481;376;354;472;0	602;0	497;721	345;3	808;0;351;433;0	360;0	496;717	380;3	399;0; ; ; ; ; ; ; ;
7501;377;321;422;0	602;0	497;721	345;3	616;0;322;352;0	360;0	496;717	380;3	215;0; ; ; ; ; ; ; ;
7521;378;333;433;0	602;0	497;721	345;3	579;0;359;378;0	360;0	496;717	380;3	378;0; ; ; ; ; ; ; ;
7541;379;316;438;0	602;0	497;720	202;3	633;0;350;364;0	360;0	496;716	454;3	342;0; ; ; ; ; ; ; ;
7561;380;325;439;0	603;0	498;720	202;3	544;0;365;404;0	361;0	497;716	454;3	441;0; ; ; ; ; ; ; ;
7581;381;338;436;0	603;0	498;720	202;3	584;0;349;345;0	361;0	497;716	454;3	507;0; ; ; ; ; ; ; ;
7601;382;346;446;0	603;0	498;720	202;3	620;0;321;463;0	361;0	497;716	454;3	503;0; ; ; ; ; ; ; ;
7621;383;212;425;0	604;0	498;720	202;3	638;0;286;449;0	362;0	497;716	454;3	594;0; ; ; ; ; ; ; ;
7641;384;210;425;0	605;0	498;720	545;3	657;0;265;434;0	363;0	497;717	454;3	626;0; ; ; ; ; ; ; ;
7661;385;142;410;0	605;0	498;720	545;3	587;0;151;436;0	363;0	497;717	454;3	457;0; ; ; ; ; ; ; ;
7681;386;166;428;0	605;0	497;720	545;3	388;0;193;466;0	363;0	497;717	454;3	744;0;22;164;427; ; ; ; ;
7701;387;152;417;0	605;0	497;720	545;3	507;0;171;442;0	363;0	497;717	454;3	394;0;22;164;427; ; ; ; ;
7721;388;141;414;0	605;0	497;720	545;3	551;0;174;443;0	363;0	496;717	454;3	450;0;22;164;427; ; ; ; ;
7740;389;150;421;0	605;0	497;719	788;3	475;0;176;444;0	363;0	496;718	190;3	509;0;22;164;427; ; ; ; ;
7760;390;174;432;0	605;0	497;719	788;3	450;0;143;429;0	363;0	496;718	190;3	364;0;22;164;427; ; ; ; ;
7780;391;161;427;0	605;0	497;719	788;3	452;0;151;429;0	363;0	496;718	190;3	456;0;22;164;427; ; ; ; ;
7800;392;158;414;0	605;0	497;719	788;3	487;0;163;431;0	363;0	496;718	190;3	490;0;22;164;427; ; ; ; ;
7820;393;160;451;0	605;0	497;719	788;3	482;0;142;396;0	363;0	496;718	190;3	401;0;22;164;427; ; ; ; ;
7840;394;159;447;0	605;0	497;720	205;3	479;0;151;395;0	363;0	496;716	953;3	453;0;22;164;427; ; ; ; ;
7860;395;177;429;0	605;0	497;720	205;3	544;0;179;429;0	363;0	496;716	953;3	583;0;22;164;427; ; ; ; ;
7880;396;202;440;0	604;0	497;720	205;3	617;0;207;425;0	362;0	497;716	953;3	421;0;22;164;427; ; ; ; ;
7900;397;368;448;0	602;0	497;720	205;3	567;0;378;355;0	360;0	496;716	953;3	244;0; ; ; ; ; ; ; ;
7920;398;391;463;0	601;0	497;720	205;3	860;0;394;402;0	360;0	497;716	953;3	286;0; ; ; ; ; ; ; ;
7940;399;415;472;0	601;0	497;720	991;3	914;0;413;378;0	360;0	496;717	513;3	331;0; ; ; ; ; ; ; ;
7960;400;390;424;0	601;0	497;720	991;3	560;0;386;368;0	360;0	497;717	513;3	236;0; ; ; ; ; ; ; ;
7980;401;375;405;0	601;0	497;720	991;3	520;0;386;407;0	360;0	497;717	513;3	236;0; ; ; ; ; ; ; ;
8000;402;406;468;0	601;0	497;720	991;3	684;0;413;374;0	360;0	497;717	513;3	289;0; ; ; ; ; ; ; ;
8020;403;389;470;0	601;0	497;720	991;3	716;0;387;420;0	360;0	496;717	513;3	452;0; ; ; ; ; ; ; ;
8039;404;389;473;0	601;0	497;719	488;3	741;0;393;414;0	360;0	496;716	435;3	478;0; ; ; ; ; ; ; ;
8059;405;362;374;0	601;0	497;719	488;3	434;0;374;409;0	360;0	496;716	435;3	343;0; ; ; ; ; ; ; ;
8079;406;404;493;0	601;0	497;719	488;3	779;0;393;407;0	359;0	496;716	435;3	226;0; ; ; ; ; ; ; ;
8099;407;378;427;0	601;0	497;719	488;3	480;0;395;349;0	359;0	496;716	435;3	121;0; ; ; ; ; ; ; ;
8119;408;386;448;0	601;0	497;719	488;3	640;0;384;444;0	359;0	496;716	435;3	331;0; ; ; ; ; ; ; ;
8139;409;392;467;0	601;0	497;721	342;3	764;0;395;430;0	359;0	496;717	405;3	249;0; ; ; ; ; ; ; ;
8159;410;394;441;0	601;0	497;721	342;3	499;0;424;381;0	359;0	496;717	405;3	339;0; ; ; ; ; ; ; ;
8179;411;379;471;0	601;0	497;721	342;3	720;0;372;374;0	359;0	496;717	405;3	320;0; ; ; ; ; ; ; ;
8199;412;386;428;0	601;0	497;721	342;3	541;0;384;350;0	359;0	496;717	405;3	312;0;23;388;404; ; ; ; ;
8219;413;399;430;0	601;0	497;721	342;3	530;0;397;348;0	359;0	496;717	405;3	325;0;23;388;404; ; ; ; ;
8239;414;394;433;0	601;0	497;720	477;3	516;0;372;345;0	359;0	496;717	197;3	324;0;23;388;404; ; ; ; ;
8259;415;388;431;0	601;0	497;720	477;3	589;0;400;369;0	359;0	496;717	197;3	150;0;23;388;404; ; ; ; ;
8279;416;398;438;0	601;0	497;720	477;3	550;0;420;375;0	359;0	496;717	197;3	247;0;23;388;404; ; ; ; ;
8299;417;360;439;0	601;0	497;720	477;3	550;0;417;412;0	360;0	496;717	197;3	474;0;23;388;404; ; ; ; ;
8319;418;375;439;0	601;0	497;720	477;3	580;0;385;372;0	360;0	496;717	197;3	172;0;23;388;404; ; ; ; ;
8339;419;369;438;0	602;0	497;721	444;3	564;0;392;383;0	360;0	496;718	303;3	285;0;23;388;404; ; ; ; ;
8358;420;386;448;0	602;0	497;721	444;3	548;0;397;335;0	360;0	496;718	303;3	243;0;23;388;404; ; ; ; ;
8378;421;372;420;0	602;0	497;721	444;3	597;0;394;358;0	361;0	496;718	303;3	158;0;23;388;404; ; ; ; ;
8399;422;385;422;0	602;0	497;721	444;3	571;0;394;380;0	361;0	497;718	303;3	321;0;23;388;404; ; ; ; ;
8418;423;374;453;0	603;0	497;721	444;3	551;0;393;347;0	361;0	497;718	303;3	115;0;23;388;404; ; ; ; ;
8438;424;379;441;0	603;0	497;721	065;3	568;0;391;366;0	361;0	496;717	486;3	152;0;23;388;404; ; ; ; ;
8458;425;377;449;0	603;0	497;721	065;3	599;0;387;387;0	361;0	496;717	486;3	235;0;23;388;404; ; ; ; ;
8478;426;382;443;0	603;0	497;721	065;3	608;0;387;418;0	361;0	496;717	486;3	261;0;23;388;404; ; ; ; ;
8498;427;368;411;0	603;0	496;721	065;3	636;0;383;378;0	362;0	495;717	486;3	342;0; ; ; ; ; ; ; ;
8518;428;342;273;0	603;0	494;721	065;3	503;0;369;242;0	362;0	493;717	486;3	274;0;24;349;254; ; ; ; ;
8538;429;338;244;0	603;0	494;723	834;3	520;0;367;232;0	362;0	493;720	773;3	321;0;24;349;254; ; ; ; ;
8558;430;345;278;0	603;0	494;723	834;3	535;0;354;212;0	362;0	493;720	773;3	245;0;24;349;254; ; ; ; ;
8578;431;352;255;0	603;0	494;723	834;3	532;0;347;234;0	362;0	493;720	773;3	288;0;24;349;254; ; ; ; ;
8598;432;343;272;0	603;0	494;723	834;3	540;0;369;223;0	362;0	493;720	773;3	265;0;24;349;254; ; ; ; ;
8618;433;331;274;0	603;0	494;723	834;3	577;0;353;246;0	362;0	493;720	773;3	228;0;24;349;254; ; ; ; ;
8637;434;331;269;0	603;0	494;721	378;3	570;0;355;246;0	362;0	493;720	558;3	241;0;24;349;254; ; ; ; ;
8657;435;341;258;0	603;0	494;721	378;3	599;0;373;214;0	362;0	493;720	558;3	311;0;24;349;254; ; ; ; ;
8677;436;350;265;0	603;0	494;721	378;3	499;0;355;263;0	362;0	493;720	558;3	406;0;24;349;254; ; ; ; ;
8697;437;345;274;0	603;0	494;721	378;3	528;0;343;229;0	362;0	493;720	558;3	473;0;24;349;254; ; ; ; ;
8717;438;350;267;0	603;0	494;721	378;3	581;0;358;281;0	362;0	493;720	558;3	448;0;24;349;254; ; ; ; ;
8737;439;348;269;0	603;0	494;723	707;3	549;0;354;276;0	362;0	493;720	235;3	483;0;24;349;254; ; ; ; ;
8757;440;337;281;0	603;0	494;723	707;3	587;0;345;242;0	362;0	493;720	235;3	184;0;24;349;254; ; ; ; ;
8777;441;340;240;0	603;0	494;723	707;3	562;0;360;222;0	362;0	493;720	235;3	293;0;25;352;254; ; ; ; ;
8797;442;356;227;0	603;0	494;723	707;3	532;0;347;250;0	362;0	493;720	235;3	299;0;25;352;254; ; ; ; ;
8817;443;335;291;0	603;0	494;723	707;3	653;0;368;244;0	362;0	493;720	235;3	337;0;25;352;254; ; ; ; ;
8837;444;340;270;0	603;0	494;722	080;3	631;0;368;241;0	362;0	493;720	617;3	356;0;25;352;254; ; ; ; ;
8857;445;353;269;0	603;0	494;722	080;3	588;0;353;219;0	361;0	493;720	617;3	166;0;25;352;254; ; ; ; ;
8877;446;345;283;0	603;0	494;722	080;3	608;0;357;256;0	361;0	493;720	617;3	317;0;25;352;254; ; ; ; ;
8897;447;343;244;0	603;0	494;722	080;3	511;0;374;254;0	361;0	493;720	617;3	375;0;25;352;254; ; ; ; ;
8917;448;341;262;0	603;0	494;722	080;3	456;0;351;232;0	361;0	493;720	617;3	301;0;25;352;254; ; ; ; ;
8937;449;337;259;0	603;0	494;721	520;3	428;0;356;252;0	361;0	493;719	979;3	312;0;25;352;254; ; ; ; ;
8956;450;355;293;0	603;0	494;721	520;3	645;0;363;223;0	361;0	493;719	979;3	237;0;25;352;254; ; ; ; ;
8976;451;308;214;0	603;0	494;721	520;3	500;0;345;224;0	361;0	493;719	979;3	289;0; ; ; ; ; ; ; ;
8996;452;280;176;0	603;0	492;721	520;3	574;0;310;123;0	362;0	492;719	979;3	295;0;26;288;145; ; ; ; ;
9016;453;284;151;0	603;0	492;721	520;3	520;0;295;149;0	362;0	492;719	979;3	260;0;26;288;145; ; ; ; ;
9036;454;289;132;0	603;0	492;718	294;3	536;0;284;120;0	362;0	492;718	634;3	283;0;26;288;145; ; ; ; ;
9056;455;281;160;0	603;0	492;718	294;3	597;0;297;133;0	361;0	492;718	634;3	215;0;26;288;145; ; ; ; ;
9076;456;285;153;0	603;0	492;718	294;3	348;0;297;154;0	361;0	492;718	634;3	280;0;26;288;145; ; ; ; ;
9096;457;280;151;0	602;0	493;718	294;3	370;0;291;146;0	361;0	492;718	634;3	305;0;26;288;145; ; ; ; ;
9116;458;286;151;0	602;0	492;718	294;3	487;0;290;138;0	361;0	492;718	634;3	134;0;26;288;145; ; ; ; ;
9136;459;283;147;0	602;0	492;721	226;3	372;0;288;146;0	361;0	492;719	446;3	169;0;26;288;145; ; ; ; ;
9156;460;376;92;0	601;0	492;721	226;3	501;0;397;97;0	360;0	491;719	446;3	193;0;27;371;92; ; ; ; ;
9176;461;354;108;0	601;0	492;721	226;3	459;0;385;86;0	359;0	491;719	446;3	344;0;27;371;92; ; ; ; ;
9196;462;371;113;0	600;0	491;721	226;3	427;0;386;75;0	359;0	491;719	446;3	296;0;27;371;92; ; ; ; ;
9216;463;366;91;0	600;0	491;721	226;3	472;0;378;87;0	359;0	491;719	446;3	351;0;27;371;92; ; ; ; ;
9235;464;358;100;0	600;0	491;721	341;3	466;0;375;79;0	359;0	491;722	854;3	352;0;27;371;92; ; ; ; ;
9255;465;375;100;0	600;0	491;721	341;3	310;0;380;99;0	359;0	491;722	854;3	339;0;27;371;92; ; ; ; ;
9275;466;363;103;0	600;0	492;721	341;3	485;0;372;100;0	359;0	491;722	854;3	222;0;27;371;92; ; ; ; ;
9295;467;360;81;0	600;0	492;721	341;3	510;0;381;79;0	359;0	491;722	854;3	267;0;27;371;92; ; ; ; ;
9315;468;363;126;0	600;0	492;721	341;3	500;0;388;100;0	359;0	491;722	854;3	269;0;28;374;103; ; ; ; ;
9335;469;362;121;0	600;0	492;723	740;3	525;0;387;96;0	359;0	491;720	958;3	263;0;28;374;103; ; ; ; ;
9355;470;364;103;0	600;0	492;723	740;3	387;0;394;97;0	359;0	491;720	958;3	170;0;28;374;103; ; ; ; ;
9375;471;364;108;0	600;0	492;723	740;3	384;0;380;116;0	359;0	491;720	958;3	184;0;28;374;103; ; ; ; ;
9395;472;364;114;0	600;0	492;723	740;3	365;0;377;88;0	359;0	491;720	958;3	115;0;28;374;103; ; ; ; ;
9415;473;356;111;0	600;0	492;723	740;3	379;0;387;86;0	359;0	491;720	958;3	171;0;28;374;103; ; ; ; ;
9435;474;355;114;0	600;0	492;723	868;3	371;0;378;85;0	359;0	492;720	127;3	157;0;28;374;103; ; ; ; ;
9455;475;367;136;0	600;0	492;723	868;3	382;0;383;100;0	359;0	491;720	127;3	220;0;28;374;103; ; ; ; ;
9475;476;367;104;0	600;0	492;723	868;3	226;0;390;88;0	359;0	491;720	127;3	029;0;28;374;103; ; ; ; ;
9495;477;359;113;0	600;0	492;723	868;3	276;0;376;81;0	359;0	491;720	127;3	201;0;28;374;103; ; ; ; ;
9515;478;386;123;0	600;0	492;723	868;3	246;0;375;90;0	359;0	491;720	127;3	023;0;28;374;103; ; ; ; ;
9534;479;386;111;0	601;0	492;721	830;3	261;0;374;85;0	359;0	491;722	515;3	088;0;28;374;103; ; ; ; ;
9554;480;366;131;0	601;0	492;721	830;3	325;0;387;87;0	359;0	491;722	515;3	198;0;28;374;103; ; ; ; ;
9574;481;423;189;0	600;0	494;721	830;3	398;0;456;154;0	359;0	493;722	515;3	197;0; ; ; ; ; ; ; ;
9594;482;454;340;0	599;0	496;721	830;3	361;0;465;345;0	359;0	495;722	515;3	236;0; ; ; ; ; ; ; ;
9614;483;451;368;0	599;0	496;721	830;3	335;0;513;327;0	359;0	495;722	515;3	121;0; ; ; ; ; ; ; ;
9634;484;447;397;0	599;0	496;720	090;3	355;0;539;310;0	358;0	495;721	358;3	119;0; ; ; ; ; ; ; ;
9654;485;472;373;0	599;0	496;720	090;3	366;0;446;392;0	358;0	495;721	358;3	113;0; ; ; ; ; ; ; ;
9674;486;459;374;0	599;0	495;720	090;3	365;0;448;396;0	358;0	495;721	358;3	240;0; ; ; ; ; ; ; ;
9694;487;461;389;0	599;0	495;720	090;3	281;0;467;352;0	358;0	495;721	358;3	071;0; ; ; ; ; ; ; ;
9714;488;473;393;0	599;0	495;720	090;3	347;0;464;393;0	358;0	495;721	358;3	186;0; ; ; ; ; ; ; ;
9734;489;466;398;0	599;0	495;719	707;3	322;0;459;387;0	358;0	494;717	958;3	199;0; ; ; ; ; ; ; ;
9754;490;460;361;0	600;0	495;719	707;3	318;0;446;357;0	358;0	495;717	958;3	127;0;29;464;399; ; ; ; ;
9774;491;459;346;0	600;0	495;719	707;3	285;0;450;397;0	358;0	495;717	958;3	101;0;29;464;399; ; ; ; ;
9794;492;484;361;0	600;0	496;719	707;3	310;0;447;430;0	358;0	495;717	958;3	331;0;29;464;399; ; ; ; ;
9814;493;471;420;0	600;0	496;719	707;3	344;0;466;380;0	358;0	495;717	958;3	163;0;29;464;399; ; ; ; ;
9833;494;478;421;0	600;0	496;719	496;3	334;0;470;409;0	358;0	495;720	414;3	221;0;29;464;399; ; ; ; ;
9853;495;465;396;0	600;0	496;719	496;3	467;0;461;426;0	358;0	495;720	414;3	204;0;29;464;399; ; ; ; ;
9873;496;463;397;0	600;0	496;719	496;3	333;0;457;411;0	358;0	495;720	414;3	106;0;29;464;399; ; ; ; ;
9893;497;460;343;0	600;0	496;719	496;3	262;0;475;399;0	358;0	495;720	414;3	069;0;30;466;378; ; ; ; ;
9913;498;454;401;0	600;0	496;719	496;3	346;0;476;361;0	358;0	495;720	414;3	174;0;30;466;378; ; ; ; ;
9933;499;452;388;0	600;0	496;720	046;3	329;0;476;345;0	358;0	495;720	518;3	114;0;30;466;378; ; ; ; ;
9953;500;476;365;0	600;0	496;720	046;3	399;0;448;402;0	358;0	495;720	518;3	320;0;30;466;378; ; ; ; ;
9973;501;469;348;0	600;0	496;720	046;3	335;0;466;371;0	358;0	495;720	518;3	238;0;30;466;378; ; ; ; ;
9993;502;465;379;0	600;0	496;720	046;3	359;0;450;394;0	358;0	495;720	518;3	161;0;30;466;378; ; ; ; ;
10013;503;475;388;0	599;0	496;720	046;3	413;0;475;376;0	358;0	495;720	518;3	350;0;30;466;378; ; ; ; ;
10033;504;471;389;0	599;0	496;721	012;3	393;0;474;387;0	357;0	495;719	548;3	288;0;30;466;378; ; ; ; ;
10053;505;462;402;0	599;0	496;721	012;3	481;0;468;379;0	357;0	495;719	548;3	302;0;30;466;378; ; ; ; ;
10073;506;467;372;0	599;0	496;721	012;3	381;0;469;365;0	357;0	495;719	548;3	392;0;30;466;378; ; ; ; ;
10093;507;458;404;0	599;0	496;721	012;3	383;0;474;391;0	357;0	495;719	548;3	358;0; ; ; ; ; ; ; ;
10113;508;472;396;0	599;0	496;721	012;3	519;0;473;385;0	357;0	495;719	548;3	330;0; ; ; ; ; ; ; ;
10132;509;470;388;0	599;0	495;720	529;3	471;0;475;385;0	357;0	495;719	932;3	371;0; ; ; ; ; ; ; ;
10152;510;439;427;0	598;0	495;720	529;3	597;0;480;399;0	356;0	495;719	932;3	334;0; ; ; ; ; ; ; ;
10172;511;442;372;0	598;0	495;720	529;3	514;0;476;388;0	356;0	495;719	932;3	368;0; ; ; ; ; ; ; ;
10192;512;512;408;0	597;0	496;720	529;3	511;0;528;426;0	356;0	496;719	932;3	491;0;31;529;450; ; ; ; ;
10212;513;541;429;0	597;0	497;720	529;3	555;0;528;444;0	355;0	496;719	932;3	331;0;31;529;450; ; ; ; ;
10232;514;567;410;0	597;0	497;721	083;3	512;0;528;453;0	356;0	496;718	717;3	372;0;31;529;450; ; ; ; ;
10252;515;537;425;0	598;0	497;721	083;3	613;0;526;468;0	356;0	496;718	717;3	528;0;31;529;450; ; ; ; ;
10272;516;538;457;0	598;0	497;721	083;3	574;0;509;458;0	356;0	496;718	717;3	657;0;31;529;450; ; ; ; ;
10292;517;531;435;0	598;0	497;721	083;3	499;0;521;462;0	356;0	496;718	717;3	509;0;31;529;450; ; ; ; ;
10312;518;524;458;0	597;0	497;721	083;3	783;0;548;447;0	356;0	496;718	717;3	486;0;31;529;450; ; ; ; ;
10332;519;520;452;0	598;0	497;720	070;3	754;0;546;445;0	356;0	496;718	871;3	511;0;31;529;450; ; ; ; ;
10352;520;530;452;0	598;0	497;720	070;3	670;0;519;470;0	356;0	496;718	871;3	413;0;31;529;450; ; ; ; ;
10372;521;519;455;0	598;0	497;720	070;3	675;0;519;447;0	356;0	496;718	871;3	420;0;31;529;450; ; ; ; ;
10392;522;534;460;0	598;0	497;720	070;3	724;0;532;436;0	356;0	496;718	871;3	514;0;31;529;450; ; ; ; ;
10411;523;527;451;0	598;0	497;720	070;3	692;0;534;466;0	356;0	496;718	871;3	499;0;31;529;450; ; ; ; ;
10432;524;526;454;0	598;0	497;718	503;3	701;0;534;450;0	356;0	496;719	948;3	489;0;31;529;450; ; ; ; ;
10451;525;511;466;0	598;0	497;718	503;3	727;0;518;459;0	356;0	496;719	948;3	595;0;31;529;450; ; ; ; ;
10471;526;541;431;0	598;0	497;718	503;3	542;0;522;444;0	356;0	496;719	948;3	543;0; ; ; ; ; ; ; ;
10491;527;515;443;0	599;0	498;718	503;3	672;0;519;445;0	357;0	497;719	948;3	576;0; ; ; ; ; ; ; ;
10511;528;527;451;0	599;0	498;718	503;3	597;0;517;463;0	357;0	497;719	948;3	582;0; ; ; ; ; ; ; ;
10531;529;537;435;0	600;0	498;719	113;3	662;0;518;457;0	358;0	497;718	082;3	554;0; ; ; ; ; ; ; ;
10551;530;466;477;0	600;0	498;719	113;3	699;0;454;464;0	358;0	497;718	082;3	623;0;32;462;457; ; ; ; ;
10571;531;467;469;0	600;0	498;719	113;3	740;0;466;450;0	358;0	497;718	082;3	756;0;32;462;457; ; ; ; ;
10591;532;460;455;0	600;0	498;719	113;3	804;0;490;449;0	358;0	497;718	082;3	600;0;32;462;457; ; ; ; ;
10611;533;448;467;0	600;0	497;719	113;3	766;0;454;448;0	358;0	496;718	082;3	604;0;32;462;457; ; ; ; ;
10631;534;445;461;0	600;0	497;719	449;3	798;0;465;448;0	358;0	496;717	853;3	607;0;32;462;457; ; ; ; ;
10651;535;451;455;0	600;0	498;719	449;3	659;0;458;436;0	358;0	497;717	853;3	707;0;32;462;457; ; ; ; ;
10671;536;462;474;0	601;0	498;719	449;3	760;0;452;465;0	359;0	497;717	853;3	629;0;32;462;457; ; ; ; ;
10691;537;467;478;0	601;0	498;719	449;3	744;0;457;459;0	359;0	497;717	853;3	626;0;32;462;457; ; ; ; ;
10710;538;471;456;0	601;0	498;719	449;3	830;0;472;432;0	359;0	496;717	853;3	578;0;32;462;457; ; ; ; ;
10730;539;475;467;0	601;0	498;718	736;3	844;0;470;445;0	359;0	496;716	581;3	554;0;32;462;457; ; ; ; ;
10750;540;459;464;0	601;0	498;718	736;3	747;0;476;455;0	359;0	496;716	581;3	605;0;32;462;457; ; ; ; ;
10770;541;445;466;0	601;0	498;718	736;3	750;0;455;462;0	359;0	497;716	581;3	771;0;32;462;457; ; ; ; ;
10790;542;450;449;0	601;0	498;718	736;3	614;0;474;423;0	359;0	497;716	581;3	626;0; ; ; ; ; ; ; ;
10810;543;446;470;0	601;0	498;718	736;3	671;0;454;458;0	359;0	497;716	581;3	527;0; ; ; ; ; ; ; ;
10830;544;447;467;0	601;0	498;719	240;3	653;0;461;451;0	359;0	497;717	861;3	574;0; ; ; ; ; ; ; ;
10850;545;459;484;0	601;0	498;719	240;3	709;0;462;465;0	359;0	497;717	861;3	503;0; ; ; ; ; ; ; ;
10870;546;459;432;0	601;0	498;719	240;3	669;0;447;453;0	359;0	497;717	861;3	628;0;33;458;451; ; ; ; ;
10890;547;459;487;0	601;0	498;719	240;3	780;0;481;419;0	359;0	497;717	861;3	515;0;33;458;451; ; ; ; ;
10910;548;455;454;0	601;0	498;719	240;3	636;0;447;473;0	359;0	497;717	861;3	703;0;33;458;451; ; ; ; ;
10930;549;454;439;0	601;0	498;718	732;3	659;0;459;459;0	359;0	497;718	219;3	691;0;33;458;451; ; ; ; ;
10950;550;456;466;0	601;0	498;718	732;3	610;0;454;460;0	359;0	497;718	219;3	552;0;33;458;451; ; ; ; ;
10970;551;452;441;0	601;0	498;718	732;3	704;0;454;448;0	359;0	496;718	219;3	584;0;33;458;451; ; ; ; ;
10990;552;451;433;0	601;0	498;718	732;3	660;0;472;434;0	359;0	496;718	219;3	538;0;33;458;451; ; ; ; ;
11010;553;356;431;0	602;0	497;718	732;3	617;0;370;375;0	360;0	496;718	219;3	450;0; ; ; ; ; ; ; ;
11029;554;346;426;0	602;0	497;721	793;3	669;0;369;360;0	359;0	496;716	551;3	438;0; ; ; ; ; ; ; ;
11049;555;349;447;0	601;0	497;721	793;3	660;0;377;419;0	359;0	497;716	551;3	680;0; ; ; ; ; ; ; ;
11070;556;373;407;0	601;0	497;721	793;3	641;0;395;397;0	359;0	497;716	551;3	564;0; ; ; ; ; ; ; ;
11089;557;378;444;0	601;0	497;721	793;3	756;0;381;439;0	359;0	497;716	551;3	599;0; ; ; ; ; ; ; ;
11109;558;383;419;0	602;0	497;721	793;3	680;0;401;441;0	359;0	497;716	551;3	552;0; ; ; ; ; ; ; ;
11129;559;389;436;0	602;0	497;721	127;3	698;0;399;444;0	359;0	497;717	211;3	562;0; ; ; ; ; ; ; ;
11149;560;359;438;0	602;0	497;721	127;3	635;0;348;417;0	359;0	497;717	211;3	502;0; ; ; ; ; ; ; ;
11169;561;371;413;0	602;0	497;721	127;3	634;0;374;429;0	359;0	497;717	211;3	562;0; ; ; ; ; ; ; ;
11189;562;367;441;0	602;0	498;721	127;3	648;0;406;323;0	359;0	497;717	211;3	418;0; ; ; ; ; ; ; ;
11209;563;362;426;0	602;0	498;721	127;3	588;0;396;354;0	359;0	497;717	211;3	396;0; ; ; ; ; ; ; ;
11229;564;368;419;0	602;0	498;720	812;3	586;0;412;329;0	359;0	497;717	161;3	374;0; ; ; ; ; ; ; ;
11249;565;369;445;0	601;0	498;720	812;3	709;0;373;416;0	359;0	497;717	161;3	576;0; ; ; ; ; ; ; ;
11269;566;371;436;0	601;0	498;720	812;3	633;0;390;366;0	359;0	497;717	161;3	441;0; ; ; ; ; ; ; ;
11289;567;364;440;0	601;0	498;720	812;3	732;0;366;455;0	359;0	497;717	161;3	662;0; ; ; ; ; ; ; ;
11309;568;371;457;0	601;0	497;720	812;3	657;0;399;351;0	359;0	497;717	161;3	363;0; ; ; ; ; ; ; ;
11328;569;369;454;0	601;0	497;721	504;3	701;0;393;374;0	359;0	497;718	739;3	418;0; ; ; ; ; ; ; ;
11348;570;358;435;0	601;0	497;721	504;3	666;0;365;294;0	359;0	497;718	739;3	245;0; ; ; ; ; ; ; ;
11368;571;381;437;0	602;0	497;721	504;3	656;0;393;399;0	360;0	497;718	739;3	529;0;34;372;427; ; ; ; ;
11388;572;364;438;0	602;0	497;721	504;3	713;0;391;432;0	360;0	497;718	739;3	575;0;34;372;427; ; ; ; ;
11408;573;372;444;0	602;0	497;721	504;3	733;0;380;401;0	360;0	497;718	739;3	494;0;34;372;427; ; ; ; ;
11428;574;364;446;0	602;0	497;722	286;3	757;0;375;414;0	359;0	496;716	819;3	488;0;34;372;427; ; ; ; ;
11448;575;339;418;0	602;0	497;722	286;3	696;0;375;439;0	359;0	496;716	819;3	612;0;34;372;427; ; ; ; ;
11468;576;363;421;0	602;0	497;722	286;3	616;0;387;401;0	360;0	496;716	819;3	601;0;34;372;427; ; ; ; ;
11488;577;372;451;0	602;0	497;722	286;3	642;0;381;420;0	360;0	496;716	819;3	529;0;34;372;427; ; ; ; ;
11508;578;363;443;0	602;0	497;722	286;3	673;0;364;362;0	360;0	496;716	819;3	416;0;35;370;416; ; ; ; ;
11528;579;365;436;0	602;0	497;721	594;3	634;0;367;355;0	360;0	496;717	292;3	378;0;35;370;416; ; ; ; ;
11548;580;372;452;0	603;0	497;721	594;3	666;0;381;363;0	361;0	496;717	292;3	449;0;35;370;416; ; ; ; ;
11568;581;361;443;0	603;0	497;721	594;3	631;0;372;397;0	361;0	496;717	292;3	413;0;35;370;416; ; ; ; ;
11588;582;368;445;0	603;0	497;721	594;3	650;0;386;400;0	361;0	496;717	292;3	489;0;35;370;416; ; ; ; ;
11608;583;358;431;0	603;0	497;721	594;3	676;0;377;417;0	361;0	496;717	292;3	475;0;35;370;416; ; ; ; ;
11627;584;361;428;0	604;0	497;720	169;3	657;0;376;425;0	362;0	496;716	825;3	477;0;35;370;416; ; ; ; ;
11647;585;346;420;0	604;0	498;720	169;3	634;0;391;358;0	362;0	496;716	825;3	411;0; ; ; ; ; ; ; ;
11668;586;378;442;0	604;0	498;720	169;3	649;0;373;417;0	362;0	497;716	825;3	513;0;36;371;421; ; ; ; ;
11687;587;375;451;0	604;0	498;720	169;3	675;0;378;401;0	362;0	497;716	825;3	463;0;36;371;421; ; ; ; ;
11707;588;364;437;0	604;0	498;720	169;3	741;0;367;440;0	362;0	497;716	825;3	540;0;36;371;421; ; ; ; ;
11727;589;381;438;0	604;0	498;719	435;3	760;0;367;443;0	362;0	497;716	701;3	532;0;36;371;421; ; ; ; ;
11747;590;367;463;0	604;0	498;719	435;3	736;0;377;412;0	362;0	497;716	701;3	392;0;36;371;421; ; ; ; ;
11767;591;369;432;0	604;0	498;719	435;3	607;0;371;398;0	362;0	497;716	701;3	499;0;36;371;421; ; ; ; ;
11787;592;368;427;0	604;0	498;719	435;3	713;0;366;385;0	362;0	497;716	701;3	492;0;36;371;421; ; ; ; ;
11807;593;373;452;0	604;0	498;719	435;3	696;0;370;407;0	362;0	496;716	701;3	562;0;36;371;421; ; ; ; ;
11827;594;374;434;0	605;0	498;720	527;3	660;0;368;397;0	363;0	496;715	881;3	576;0;36;371;421; ; ; ; ;
11847;595;376;431;0	605;0	498;720	527;3	589;0;386;366;0	363;0	496;715	881;3	443;0;36;371;421; ; ; ; ;
11867;596;361;433;0	604;0	497;720	527;3	649;0;371;379;0	362;0	496;715	881;3	493;0;36;371;421; ; ; ; ;
11887;597;364;434;0	604;0	497;720	527;3	844;0;386;412;0	362;0	496;715	881;3	480;0;36;371;421; ; ; ; ;
11907;598;394;463;0	604;0	497;720	527;3	914;0;402;344;0	362;0	496;715	881;3	462;0; ; ; ; ; ; ; ;
11926;599;388;466;0	604;0	498;721	984;3	992;0;399;355;0	362;0	496;717	850;3	494;0; ; ; ; ; ; ; ;
11947;600;399;432;0	604;0	498;721	984;3	623;0;426;364;0	361;0	497;717	850;3	490;0; ; ; ; ; ; ; ;
11966;601;460;442;0	603;0	498;721	984;3	706;0;430;474;0	361;0	497;717	850;3	600;0;37;453;448; ; ; ; ;
11987;602;450;463;0	603;0	498;721	984;3	765;0;467;437;0	361;0	497;717	850;3	443;0;37;453;448; ; ; ; ;
12006;603;460;425;0	603;0	498;721	984;3	552;0;449;455;0	361;0	497;717	850;3	460;0;37;453;448; ; ; ; ;
12027;604;457;437;0	603;0	499;718	527;3	585;0;465;436;0	361;0	497;719	555;3	481;0;37;453;448; ; ; ; ;
12046;605;456;443;0	603;0	499;718	527;3	618;0;440;455;0	361;0	497;719	555;3	601;0;37;453;448; ; ; ; ;
12067;606;457;477;0	603;0	499;718	527;3	672;0;434;438;0	361;0	497;719	555;3	542;0;37;453;448; ; ; ; ;
12086;607;463;445;0	603;0	499;718	527;3	614;0;445;467;0	360;0	497;719	555;3	454;0;37;453;448; ; ; ; ;
12107;608;480;422;0	603;0	499;718	527;3	367;0;496;328;0	360;0	497;719	555;3	415;0; ; ; ; ; ; ; ;
12126;609;484;429;0	602;0	499;718	208;3	357;0;500;317;0	360;0	497;718	116;3	370;0; ; ; ; ; ; ; ;
12147;610;457;392;0	602;0	498;718	208;3	556;0;468;426;0	360;0	497;718	116;3	439;0; ; ; ; ; ; ; ;
12166;611;453;443;0	602;0	498;718	208;3	647;0;467;450;0	360;0	497;718	116;3	479;0; ; ; ; ; ; ; ;
12187;612;463;424;0	602;0	498;718	208;3	482;0;480;439;0	360;0	497;718	116;3	494;0; ; ; ; ; ; ; ;
12205;613;452;462;0	602;0	498;718	208;3	625;0;451;441;0	360;0	497;718	116;3	358;0; ; ; ; ; ; ; ;
12226;614;455;462;0	603;0	498;718	527;3	565;0;452;443;0	360;0	497;716	680;3	368;0; ; ; ; ; ; ; ;
12245;615;391;438;0	603;0	498;718	527;3	705;0;403;396;0	360;0	497;716	680;3	460;0; ; ; ; ; ; ; ;
12267;616;403;465;0	602;0	498;718	527;3	887;0;405;415;0	360;0	497;716	680;3	390;0; ; ; ; ; ; ; ;
12285;617;392;419;0	602;0	498;718	527;3	525;0;397;364;0	360;0	497;716	680;3	310;0;38;403;398; ; ; ; ;
12307;618;391;446;0	602;0	498;718	527;3	605;0;415;358;0	360;0	497;716	680;3	326;0;38;403;398; ; ; ; ;
12325;619;395;448;0	602;0	498;719	774;3	604;0;415;351;0	359;0	497;717	371;3	344;0;38;403;398; ; ; ; ;
12347;620;375;417;0	602;0	498;719	774;3	547;0;401;354;0	359;0	497;717	371;3	266;0;38;403;398; ; ; ; ;
12365;621;404;408;0	602;0	498;719	774;3	491;0;412;380;0	359;0	497;717	371;3	276;0;38;403;398; ; ; ; ;
12385;622;416;476;0	602;0	498;719	774;3	975;0;404;348;0	360;0	497;717	371;3	495;0;38;403;398; ; ; ; ;
12405;623;378;418;0	602;0	498;719	774;3	599;0;430;358;0	360;0	497;717	371;3	414;0;38;403;398; ; ; ; ;
12425;624;395;431;0	603;0	498;718	857;3	691;0;432;364;0	360;0	497;716	709;3	483;0;38;403;398; ; ; ; ;
12445;625;402;417;0	603;0	498;718	857;3	528;0;393;391;0	360;0	497;716	709;3	255;0;38;403;398; ; ; ; ;
12465;626;369;402;0	603;0	498;718	857;3	568;0;386;350;0	360;0	497;716	709;3	368;0; ; ; ; ; ; ; ;
12485;627;374;409;0	603;0	498;718	857;3	483;0;375;423;0	361;0	497;716	709;3	504;0; ; ; ; ; ; ; ;
12504;628;379;380;0	603;0	498;718	857;3	591;0;375;368;0	361;0	497;716	709;3	324;0; ; ; ; ; ; ; ;
12525;629;384;374;0	603;0	498;719	835;3	575;0;377;364;0	361;0	497;717	014;3	357;0; ; ; ; ; ; ; ;
12544;630;360;451;0	603;0	499;719	835;3	623;0;375;420;0	361;0	497;717	014;3	581;0; ; ; ; ; ; ; ;
12564;631;378;445;0	603;0	499;719	835;3	735;0;366;405;0	361;0	497;717	014;3	482;0; ; ; ; ; ; ; ;
12584;632;357;394;0	603;0	498;719	835;3	539;0;378;356;0	361;0	497;717	014;3	509;0;39;377;394; ; ; ; ;
12604;633;364;405;0	603;0	498;719	835;3	517;0;404;363;0	361;0	497;717	014;3	426;0;39;377;394; ; ; ; ;
12624;634;369;417;0	603;0	498;719	526;3	494;0;404;371;0	361;0	497;716	559;3	414;0;39;377;394; ; ; ; ;
12644;635;371;410;0	603;0	498;719	526;3	561;0;385;394;0	361;0	497;716	559;3	402;0;39;377;394; ; ; ; ;
12664;636;367;436;0	603;0	498;719	526;3	649;0;377;389;0	361;0	497;716	559;3	572;0;39;377;394; ; ; ; ;
12684;637;378;422;0	603;0	498;719	526;3	681;0;374;381;0	361;0	497;716	559;3	367;0;39;377;394; ; ; ; ;
12704;638;375;408;0	603;0	499;719	526;3	531;0;381;375;0	361;0	497;716	559;3	316;0;39;377;394; ; ; ; ;
12724;639;375;416;0	603;0	498;720	608;3	586;0;376;369;0	361;0	497;715	923;3	340;0;39;377;394; ; ; ; ;
12744;640;369;388;0	603;0	498;720	608;3	600;0;387;383;0	360;0	497;715	923;3	445;0;39;377;394; ; ; ; ;
12764;641;372;420;0	602;0	498;720	608;3	644;0;367;350;0	360;0	497;715	923;3	343;0;39;377;394; ; ; ; ;
12784;642;372;431;0	602;0	498;720	608;3	596;0;396;401;0	359;0	497;715	923;3	440;0; ; ; ; ; ; ; ;
12804;643;396;403;0	602;0	498;720	608;3	557;0;399;359;0	359;0	497;715	923;3	377;0; ; ; ; ; ; ; ;
12823;644;400;425;0	602;0	498;718	090;3	552;0;401;379;0	359;0	498;715	943;3	421;0; ; ; ; ; ; ; ;
12843;645;385;437;0	602;0	499;718	090;3	748;0;359;412;0	360;0	498;715	943;3	483;0; ; ; ; ; ; ; ;
12863;646;388;430;0	602;0	499;718	090;3	591;0;383;414;0	360;0	498;715	943;3	563;0; ; ; ; ; ; ; ;
12883;647;367;426;0	602;0	499;718	090;3	488;0;376;390;0	360;0	498;715	943;3	467;0; ; ; ; ; ; ; ;
12903;648;369;434;0	602;0	499;718	090;3	587;0;407;365;0	360;0	498;715	943;3	259;0; ; ; ; ; ; ; ;
12923;649;371;428;0	602;0	499;721	023;3	565;0;412;358;0	360;0	498;714	873;3	251;0; ; ; ; ; ; ; ;
12943;650;272;385;0	603;0	499;721	023;3	570;0;286;325;0	360;0	498;714	873;3	328;0; ; ; ; ; ; ; ;
12963;651;281;446;0	603;0	499;721	023;3	477;0;270;470;0	361;0	499;714	873;3	509;0;40;255;434; ; ; ; ;
12983;652;290;460;0	603;0	500;721	023;3	541;0;268;425;0	361;0	499;714	873;3	462;0;40;255;434; ; ; ; ;
13003;653;255;442;0	603;0	499;721	023;3	545;0;265;458;0	361;0	499;714	873;3	480;0;40;255;434; ; ; ; ;
13023;654;261;447;0	603;0	499;719	378;3	541;0;263;438;0	361;0	499;716	620;3	463;0;40;255;434; ; ; ; ;
13043;655;280;428;0	603;0	499;719	378;3	474;0;266;453;0	361;0	498;716	620;3	716;0;40;255;434; ; ; ; ;
13063;656;262;454;0	603;0	499;719	378;3	577;0;248;413;0	361;0	498;716	620;3	373;0;40;255;434; ; ; ; ;
13082;657;253;429;0	603;0	499;719	378;3	561;0;260;464;0	361;0	498;716	620;3	509;0;40;255;434; ; ; ; ;
13102;658;257;415;0	603;0	499;719	378;3	441;0;278;453;0	361;0	498;716	620;3	563;0;40;255;434; ; ; ; ;
13122;659;253;421;0	603;0	499;717	907;3	479;0;274;446;0	361;0	498;716	062;3	410;0;40;255;434; ; ; ; ;
13142;660;281;454;0	603;0	499;717	907;3	542;0;262;445;0	361;0	499;716	062;3	392;0;40;255;434; ; ; ; ;
13162;661;272;455;0	603;0	499;717	907;3	639;0;260;450;0	361;0	499;716	062;3	405;0;40;255;434; ; ; ; ;
13182;662;259;426;0	603;0	499;717	907;3	515;0;255;436;0	360;0	499;716	062;3	496;0;40;255;434; ; ; ; ;
13202;663;263;445;0	603;0	499;717	907;3	557;0;237;403;0	360;0	498;716	062;3	352;0;40;255;434; ; ; ; ;
13222;664;265;438;0	602;0	499;717	978;3	575;0;232;398;0	360;0	498;716	816;3	381;0;40;255;434; ; ; ; ;
13242;665;278;459;0	602;0	499;717	978;3	601;0;263;406;0	360;0	498;716	816;3	404;0;40;255;434; ; ; ; ;
13262;666;275;448;0	603;0	499;717	978;3	563;0;247;391;0	360;0	498;716	816;3	386;0;40;255;434; ; ; ; ;
13282;667;244;428;0	603;0	499;717	978;3	421;0;238;421;0	361;0	498;716	816;3	431;0;40;255;434; ; ; ; ;
13302;668;211;427;0	603;0	499;717	978;3	457;0;217;426;0	361;0	498;716	816;3	342;0;40;255;434; ; ; ; ;
13322;669;196;427;0	603;0	499;717	530;3	490;0;205;431;0	361;0	498;715	465;3	333;0;40;255;434; ; ; ; ;
13342;670;209;441;0	603;0	499;717	530;3	457;0;239;485;0	361;0	498;715	465;3	578;0; ; ; ; ; ; ; ;
13362;671;209;438;0	604;0	499;717	530;3	526;0;220;428;0	361;0	498;715	465;3	332;0; ; ; ; ; ; ; ;
13382;672;228;435;0	604;0	499;717	530;3	550;0;222;414;0	361;0	498;715	465;3	435;0; ; ; ; ; ; ; ;
13402;673;238;464;0	604;0	499;717	530;3	601;0;232;445;0	361;0	498;715	465;3	451;0;41;219;442; ; ; ; ;
13421;674;246;463;0	604;0	499;717	388;3	633;0;219;445;0	361;0	498;716	339;3	472;0;41;219;442; ; ; ; ;
13441;675;231;448;0	604;0	499;717	388;3	563;0;227;435;0	362;0	498;716	339;3	413;0;41;219;442; ; ; ; ;
13461;676;215;414;0	604;0	499;717	388;3	451;0;246;474;0	361;0	498;716	339;3	617;0;41;219;442; ; ; ; ;
13481;677;205;416;0	604;0	499;717	388;3	460;0;229;449;0	361;0	498;716	339;3	309;0;41;219;442; ; ; ; ;
13501;678;178;415;0	604;0	499;717	388;3	543;0;238;471;0	362;0	498;716	339;3	442;0;41;219;442; ; ; ; ;
13521;679;161;414;0	603;0	499;719	691;3	498;0;230;462;0	361;0	498;715	641;3	466;0;41;219;442; ; ; ; ;
13541;680;300;457;0	603;0	499;719	691;3	475;0;298;360;0	361;0	498;715	641;3	211;0;42;291;417; ; ; ; ;
13561;681;312;465;0	603;0	499;719	691;3	500;0;272;371;0	361;0	498;715	641;3	134;0;42;291;417; ; ; ; ;
13581;682;289;438;0	603;0	499;719	691;3	406;0;289;373;0	361;0	498;715	641;3	276;0;42;291;417; ; ; ; ;
13601;683;295;439;0	603;0	499;719	691;3	431;0;284;395;0	361;0	498;715	641;3	276;0;42;291;417; ; ; ; ;
13621;684;295;439;0	603;0	499;719	769;3	416;0;274;403;0	361;0	498;716	563;3	280;0;42;291;417; ; ; ; ;
13641;685;313;464;0	603;0	499;719	769;3	623;0;293;369;0	361;0	498;716	563;3	281;0;42;291;417; ; ; ; ;
13661;686;319;444;0	603;0	498;719	769;3	442;0;270;402;0	360;0	498;716	563;3	325;0;42;291;417; ; ; ; ;
13681;687;274;432;0	602;0	498;719	769;3	464;0;302;415;0	360;0	498;716	563;3	257;0;42;291;417; ; ; ; ;
13700;688;283;405;0	602;0	498;719	769;3	493;0;250;326;0	360;0	498;716	563;3	184;0; ; ; ; ; ; ; ;
13720;689;293;390;0	602;0	498;718	653;3	512;0;253;343;0	360;0	498;715	797;3	177;0; ; ; ; ; ; ; ;
13741;690;355;464;0	601;0	499;718	653;3	526;0;392;380;0	359;0	498;715	797;3	393;0; ; ; ; ; ; ; ;
13760;691;446;456;0	599;0	499;718	653;3	638;0;466;381;0	358;0	498;715	797;3	307;0; ; ; ; ; ; ; ;
13780;692;463;407;0	600;0	499;718	653;3	380;0;453;408;0	358;0	499;715	797;3	215;0; ; ; ; ; ; ; ;
13800;693;490;435;0	600;0	500;718	653;3	761;0;435;411;0	358;0	499;715	797;3	330;0; ; ; ; ; ; ; ;
13820;694;510;416;0	600;0	500;719	797;3	722;0;473;412;0	358;0	499;716	633;3	311;0; ; ; ; ; ; ; ;
13840;695;466;411;0	600;0	500;719	797;3	516;0;442;404;0	358;0	499;716	633;3	333;0; ; ; ; ; ; ; ;
13860;696;441;449;0	600;0	500;719	797;3	426;0;458;442;0	358;0	499;716	633;3	320;0; ; ; ; ; ; ; ;
13880;697;458;388;0	600;0	500;719	797;3	299;0;442;423;0	358;0	499;716	633;3	232;0;43;447;427; ; ; ; ;
13900;698;438;444;0	600;0	500;719	797;3	511;0;451;395;0	358;0	499;716	633;3	184;0;43;447;427; ; ; ; ;
13920;699;443;424;0	600;0	500;718	083;3	426;0;454;408;0	358;0	499;717	504;3	140;0;43;447;427; ; ; ; ;
13940;700;453;445;0	601;0	500;718	083;3	547;0;459;408;0	359;0	499;717	504;3	359;0;43;447;427; ; ; ; ;
13960;701;451;407;0	601;0	500;718	083;3	436;0;435;464;0	359;0	499;717	504;3	384;0;43;447;427; ; ; ; ;
13980;702;454;454;0	601;0	500;718	083;3	472;0;435;425;0	359;0	499;717	504;3	277;0;43;447;427; ; ; ; ;
13999;703;467;433;0	601;0	500;718	083;3	308;0;454;344;0	359;0	499;717	504;3	202;0; ; ; ; ; ; ; ;
14019;704;469;426;0	601;0	500;717	644;3	276;0;442;357;0	359;0	499;716	933;3	172;0; ; ; ; ; ; ; ;
14039;705;478;390;0	601;0	500;717	644;3	372;0;467;446;0	359;0	499;716	933;3	268;0; ; ; ; ; ; ; ;
14059;706;455;447;0	601;0	500;717	644;3	403;0;460;404;0	359;0	499;716	933;3	230;0; ; ; ; ; ; ; ;
14079;707;458;451;0	601;0	500;717	644;3	396;0;446;433;0	359;0	499;716	933;3	214;0; ; ; ; ; ; ; ;
14099;708;427;457;0	601;0	499;717	644;3	541;0;460;409;0	359;0	499;716	933;3	243;0; ; ; ; ; ; ; ;
14119;709;419;462;0	601;0	499;717	773;3	570;0;454;421;0	359;0	499;716	153;3	238;0; ; ; ; ; ; ; ;
14139;710;469;356;0	601;0	499;717	773;3	289;0;454;451;0	359;0	499;716	153;3	332;0; ; ; ; ; ; ; ;
14159;711;446;423;0	601;0	499;717	773;3	420;0;461;408;0	359;0	498;716	153;3	246;0; ; ; ; ; ; ; ;
14179;712;461;348;0	601;0	499;717	773;3	365;0;453;404;0	359;0	498;716	153;3	223;0; ; ; ; ; ; ; ;
14199;713;451;453;0	601;0	499;717	773;3	462;0;455;409;0	359;0	498;716	153;3	139;0; ; ; ; ; ; ; ;
14219;714;458;436;0	602;0	499;718	958;3	464;0;455;409;0	359;0	498;714	840;3	089;0; ; ; ; ; ; ; ;
14239;715;433;414;0	602;0	499;718	958;3	384;0;455;365;0	360;0	499;714	840;3	082;0; ; ; ; ; ; ; ;
14259;716;441;395;0	602;0	499;718	958;3	301;0;454;409;0	360;0	499;714	840;3	289;0; ; ; ; ; ; ; ;
14279;717;427;449;0	602;0	499;718	958;3	490;0;420;446;0	360;0	498;714	840;3	242;0; ; ; ; ; ; ; ;
14298;718;401;416;0	603;0	499;718	958;3	423;0;391;363;0	361;0	498;714	840;3	273;0; ; ; ; ; ; ; ;
14318;719;398;419;0	603;0	499;719	351;3	434;0;376;393;0	361;0	498;715	411;3	255;0; ; ; ; ; ; ; ;
14338;720;403;316;0	603;0	499;719	351;3	409;0;412;362;0	361;0	498;715	411;3	148;0; ; ; ; ; ; ; ;
14358;721;387;458;0	603;0	499;719	351;3	695;0;400;353;0	361;0	498;715	411;3	155;0; ; ; ; ; ; ; ;
14378;722;397;361;0	603;0	499;719	351;3	204;0;371;387;0	361;0	498;715	411;3	272;0; ; ; ; ; ; ; ;
14398;723;385;389;0	603;0	499;719	351;3	331;0;405;355;0	361;0	498;715	411;3	358;0; ; ; ; ; ; ; ;
14418;724;389;442;0	603;0	499;718	234;3	339;0;397;367;0	361;0	498;716	280;3	412;0; ; ; ; ; ; ; ;
14438;725;413;408;0	603;0	499;718	234;3	431;0;-800;-600;0	603;0	499;-1	000;-1	000;4; ; ; ; ; ; ; ;
14458;726;392;395;0	603;0	499;718	234;3	478;0;394;395;0	361;0	498;716	280;3	305;0; ; ; ; ; ; ; ;
14478;727;410;403;0	603;0	499;718	234;3	355;0;395;383;0	361;0	498;716	280;3	236;0; ; ; ; ; ; ; ;
14498;728;383;367;0	603;0	499;718	234;3	386;0;399;333;0	361;0	498;716	280;3	331;0; ; ; ; ; ; ; ;
14518;729;386;359;0	603;0	499;718	378;3	376;0;401;308;0	361;0	498;716	404;3	317;0; ; ; ; ; ; ; ;
14538;730;387;395;0	603;0	499;718	378;3	376;0;393;347;0	361;0	498;716	404;3	350;0; ; ; ; ; ; ; ;
14558;731;400;449;0	603;0	499;718	378;3	614;0;405;372;0	361;0	498;716	404;3	234;0; ; ; ; ; ; ; ;
14578;732;375;458;0	603;0	499;718	378;3	647;0;399;371;0	361;0	498;716	404;3	332;0; ; ; ; ; ; ; ;
14597;733;291;450;0	604;0	499;718	378;3	368;0;300;445;0	362;0	498;716	404;3	574;0; ; ; ; ; ; ; ;
14617;734;282;452;0	603;0	499;719	083;3	498;0;297;467;0	362;0	498;714	343;3	549;0; ; ; ; ; ; ; ;
14637;735;289;431;0	603;0	499;719	083;3	471;0;279;360;0	362;0	498;714	343;3	369;0; ; ; ; ; ; ; ;
14657;736;303;432;0	603;0	499;719	083;3	439;0;266;344;0	362;0	498;714	343;3	282;0; ; ; ; ; ; ; ;
14677;737;279;424;0	603;0	498;719	083;3	529;0;326;453;0	362;0	498;714	343;3	485;0; ; ; ; ; ; ; ;
14697;738;291;451;0	603;0	498;719	083;3	413;0;287;332;0	362;0	498;714	343;3	273;0;44;285;406; ; ; ; ;
14717;739;291;451;0	604;0	498;720	102;3	440;0;294;362;0	362;0	498;716	038;3	345;0;44;285;406; ; ; ; ;
14737;740;307;470;0	604;0	499;720	102;3	631;0;263;361;0	362;0	498;716	038;3	205;0;44;285;406; ; ; ; ;
14757;741;281;440;0	604;0	499;720	102;3	443;0;272;351;0	362;0	498;716	038;3	433;0;44;285;406; ; ; ; ;
14777;742;306;445;0	604;0	499;720	102;3	454;0;285;378;0	362;0	498;716	038;3	271;0;44;285;406; ; ; ; ;
14797;743;272;402;0	604;0	499;720	102;3	524;0;283;401;0	362;0	498;716	038;3	362;0;44;285;406; ; ; ; ;
14817;744;279;392;0	604;0	499;718	887;3	418;0;284;407;0	362;0	498;714	777;3	278;0;44;285;406; ; ; ; ;
14837;745;281;415;0	604;0	499;718	887;3	481;0;286;413;0	363;0	498;714	777;3	302;0;44;285;406; ; ; ; ;
14857;746;294;435;0	604;0	499;718	887;3	559;0;285;369;0	363;0	498;714	777;3	343;0;44;285;406; ; ; ; ;
14876;747;301;459;0	605;0	499;718	887;3	613;0;307;409;0	363;0	498;714	777;3	251;0;45;292;426; ; ; ; ;
14896;748;303;418;0	605;0	499;718	887;3	381;0;281;421;0	363;0	498;714	777;3	264;0;45;292;426; ; ; ; ;
14916;749;305;435;0	605;0	500;717	717;3	419;0;288;408;0	363;0	499;716	212;3	264;0;45;292;426; ; ; ; ;
14936;750;287;442;0	605;0	500;717	717;3	512;0;281;392;0	363;0	499;716	212;3	194;0;45;292;426; ; ; ; ;
14956;751;287;447;0	605;0	500;717	717;3	424;0;294;413;0	363;0	499;716	212;3	313;0;45;292;426; ; ; ; ;
14976;752;303;444;0	605;0	500;717	717;3	418;0;296;444;0	363;0	499;716	212;3	394;0;45;292;426; ; ; ; ;
14996;753;341;435;0	604;0	500;717	717;3	521;0;355;364;0	363;0	498;716	212;3	348;0; ; ; ; ; ; ; ;
15016;754;349;435;0	604;0	499;719	064;3	499;0;368;381;0	362;0	498;715	877;3	385;0; ; ; ; ; ; ; ;
15036;755;376;407;0	604;0	499;719	064;3	574;0;380;340;0	362;0	498;715	877;3	313;0;46;372;384; ; ; ; ;
15056;756;360;397;0	604;0	499;719	064;3	594;0;365;357;0	363;0	498;715	877;3	223;0;46;372;384; ; ; ; ;
15076;757;365;369;0	604;0	499;719	064;3	530;0;382;382;0	363;0	498;715	877;3	209;0;46;372;384; ; ; ; ;
15096;758;369;417;0	604;0	499;719	064;3	532;0;391;378;0	363;0	498;715	877;3	243;0;46;372;384; ; ; ; ;
15116;759;363;405;0	604;0	499;719	900;3	539;0;390;374;0	363;0	498;715	625;3	244;0;46;372;384; ; ; ; ;
15136;760;377;422;0	605;0	499;719	900;3	687;0;371;376;0	363;0	498;715	625;3	356;0;46;372;384; ; ; ; ;
15156;761;362;387;0	605;0	499;719	900;3	467;0;373;354;0	363;0	497;715	625;3	319;0;46;372;384; ; ; ; ;
15176;762;364;423;0	605;0	499;719	900;3	527;0;371;428;0	363;0	498;715	625;3	388;0; ; ; ; ; ; ; ;
15196;763;363;344;0	605;0	499;719	900;3	368;0;378;320;0	363;0	498;715	625;3	237;0; ; ; ; ; ; ; ;
15215;764;363;343;0	606;0	499;718	648;3	349;0;378;332;0	364;0	498;716	876;3	231;0; ; ; ; ; ; ; ;
15235;765;356;444;0	606;0	500;718	648;3	598;0;369;323;0	364;0	498;716	876;3	264;0; ; ; ; ; ; ; ;
15255;766;350;384;0	606;0	500;718	648;3	560;0;363;290;0	364;0	498;716	876;3	227;0; ; ; ; ; ; ; ;
15275;767;376;422;0	606;0	500;718	648;3	567;0;393;381;0	364;0	498;716	876;3	380;0; ; ; ; ; ; ; ;
15295;768;348;415;0	606;0	500;718	648;3	527;0;379;376;0	364;0	498;716	876;3	320;0; ; ; ; ; ; ; ;
15315;769;356;407;0	606;0	500;719	054;3	521;0;385;372;0	364;0	498;715	801;3	339;0; ; ; ; ; ; ; ;
15335;770;356;381;0	606;0	500;719	054;3	517;0;380;344;0	364;0	498;715	801;3	386;0; ; ; ; ; ; ; ;
15355;771;378;407;0	606;0	500;719	054;3	543;0;374;314;0	364;0	498;715	801;3	340;0; ; ; ; ; ; ; ;
15375;772;358;419;0	606;0	499;719	054;3	538;0;387;373;0	363;0	498;715	801;3	223;0; ; ; ; ; ; ; ;
15395;773;453;474;0	604;0	500;719	054;3	662;0;446;486;0	362;0	498;715	801;3	530;0; ; ; ; ; ; ; ;
15415;774;467;499;0	604;0	500;717	461;3	678;0;452;497;0	362;0	498;715	984;3	490;0; ; ; ; ; ; ; ;
15435;775;461;502;0	604;0	500;717	461;3	505;0;447;480;0	362;0	498;715	984;3	405;0; ; ; ; ; ; ; ;
15455;776;483;460;0	604;0	500;717	461;3	469;0;439;488;0	361;0	498;715	984;3	335;0; ; ; ; ; ; ; ;
15474;777;461;548;0	603;0	500;717	461;3	843;0;449;484;0	361;0	498;715	984;3	405;0; ; ; ; ; ; ; ;
15494;778;462;466;0	603;0	500;717	461;3	363;0;452;476;0	361;0	498;715	984;3	297;0; ; ; ; ; ; ; ;
15514;779;469;497;0	603;0	500;717	213;3	426;0;451;478;0	361;0	498;716	775;3	312;0; ; ; ; ; ; ; ;
15534;780;488;431;0	603;0	500;717	213;3	377;0;464;453;0	360;0	498;716	775;3	277;0; ; ; ; ; ; ; ;
15554;781;472;481;0	602;0	499;717	213;3	447;0;473;412;0	360;0	498;716	775;3	254;0; ; ; ; ; ; ; ;
15574;782;450;465;0	602;0	499;717	213;3	512;0;-800;-600;0	602;0	499;-1	000;-1	000;4; ; ; ; ; ; ; ;
15594;783;459;459;0	602;0	500;717	213;3	339;0;461;468;0	359;0	498;716	775;3	355;0; ; ; ; ; ; ; ;
15614;784;447;453;0	602;0	500;717	414;3	388;0;460;468;0	359;0	498;716	196;3	352;0; ; ; ; ; ; ; ;
15634;785;477;456;0	601;0	500;717	414;3	393;0;478;426;0	359;0	498;716	196;3	352;0; ; ; ; ; ; ; ;
15654;786;449;487;0	601;0	500;717	414;3	613;0;471;481;0	359;0	499;716	196;3	271;0; ; ; ; ; ; ; ;
15674;787;463;450;0	601;0	500;717	414;3	425;0;503;431;0	359;0	499;716	196;3	260;0;47;476;453; ; ; ; ;
15694;788;482;452;0	601;0	500;717	414;3	320;0;475;459;0	359;0	499;716	196;3	275;0;47;476;453; ; ; ; ;
15714;789;472;458;0	601;0	500;718	122;3	380;0;482;434;0	359;0	499;717	173;3	277;0;47;476;453; ; ; ; ;
15734;790;482;440;0	601;0	500;718	122;3	388;0;467;446;0	359;0	499;717	173;3	295;0;47;476;453; ; ; ; ;
15754;791;475;449;0	601;0	500;718	122;3	564;0;472;462;0	359;0	499;717	173;3	326;0;47;476;453; ; ; ; ;
15774;792;475;478;0	601;0	500;718	122;3	411;0;480;453;0	359;0	499;717	173;3	341;0;47;476;453; ; ; ; ;
15793;793;511;372;0	601;0	500;718	122;3	320;0;442;485;0	359;0	499;717	173;3	356;0; ; ; ; ; ; ; ;
15813;794;509;379;0	601;0	500;717	065;3	359;0;445;489;0	359;0	499;717	082;3	371;0; ; ; ; ; ; ; ;
15833;795;459;484;0	601;0	500;717	065;3	485;0;470;444;0	359;0	498;717	082;3	221;0; ; ; ; ; ; ; ;
15853;796;446;495;0	601;0	500;717	065;3	646;0;467;429;0	359;0	498;717	082;3	213;0; ; ; ; ; ; ; ;
15873;797;483;474;0	601;0	500;717	065;3	417;0;469;451;0	359;0	499;717	082;3	266;0; ; ; ; ; ; ; ;
15893;798;481;349;0	601;0	500;717	065;3	236;0;481;431;0	359;0	499;717	082;3	364;0; ; ; ; ; ; ; ;
15913;799;483;337;0	601;0	500;717	850;3	242;0;481;439;0	359;0	499;716	853;3	384;0; ; ; ; ; ; ; ;
15933;800;490;386;0	601;0	500;717	850;3	227;0;471;445;0	359;0	499;716	853;3	154;0; ; ; ; ; ; ; ;
15953;801;472;432;0	601;0	500;717	850;3	285;0;481;413;0	359;0	499;716	853;3	225;0; ; ; ; ; ; ; ;
15973;802;472;464;0	601;0	500;717	850;3	447;0;465;429;0	359;0	499;716	853;3	312;0; ; ; ; ; ; ; ;
15993;803;502;400;0	601;0	500;717	850;3	281;0;462;439;0	359;0	498;716	853;3	286;0; ; ; ; ; ; ; ;
16013;804;494;433;0	601;0	500;716	605;3	328;0;461;427;0	359;0	498;715	915;3	255;0; ; ; ; ; ; ; ;
16033;805;494;469;0	601;0	500;716	605;3	535;0;460;438;0	359;0	498;715	915;3	242;0; ; ; ; ; ; ; ;
16053;806;480;461;0	601;0	500;716	605;3	337;0;465;443;0	359;0	498;715	915;3	279;0; ; ; ; ; ; ; ;
16072;807;483;436;0	601;0	500;716	605;3	280;0;481;421;0	359;0	498;715	915;3	275;0; ; ; ; ; ; ; ;
16093;808;482;479;0	602;0	500;716	605;3	446;0;462;451;0	359;0	498;715	915;3	220;0; ; ; ; ; ; ; ;
16112;809;481;469;0	602;0	500;717	611;3	329;0;470;447;0	359;0	498;715	453;3	234;0; ; ; ; ; ; ; ;
16132;810;480;465;0	602;0	500;717	611;3	429;0;470;393;0	359;0	498;715	453;3	284;0; ; ; ; ; ; ; ;
16152;811;482;456;0	602;0	500;717	611;3	475;0;444;479;0	359;0	498;715	453;3	377;0; ; ; ; ; ; ; ;
16172;812;485;475;0	602;0	500;717	611;3	518;0;466;448;0	359;0	499;715	453;3	292;0; ; ; ; ; ; ; ;
16192;813;473;459;0	602;0	500;717	611;3	428;0;481;391;0	359;0	499;715	453;3	227;0; ; ; ; ; ; ; ;
16212;814;475;467;0	602;0	500;716	960;3	459;0;475;426;0	359;0	499;716	344;3	252;0; ; ; ; ; ; ; ;
16232;815;431;419;0	603;0	500;716	960;3	490;0;446;435;0	360;0	498;716	344;3	399;0; ; ; ; ; ; ; ;
16252;816;411;411;0	603;0	499;716	960;3	493;0;398;371;0	361;0	498;716	344;3	219;0; ; ; ; ; ; ; ;
16272;817;394;355;0	603;0	499;716	960;3	395;0;394;372;0	361;0	498;716	344;3	229;0; ; ; ; ; ; ; ;
16292;818;397;399;0	603;0	499;716	960;3	382;0;385;307;0	361;0	498;716	344;3	244;0; ; ; ; ; ; ; ;
16312;819;398;375;0	603;0	499;718	392;3	375;0;379;285;0	361;0	498;717	598;3	260;0; ; ; ; ; ; ; ;
16332;820;393;420;0	603;0	499;718	392;3	373;0;395;343;0	361;0	498;717	598;3	325;0;48;399;390; ; ; ; ;
16352;821;390;379;0	603;0	500;718	392;3	436;0;391;379;0	361;0	498;717	598;3	358;0;48;399;390; ; ; ; ;
16371;822;400;374;0	603;0	500;718	392;3	440;0;393;378;0	360;0	498;717	598;3	275;0;48;399;390; ; ; ; ;
16391;823;395;408;0	603;0	500;718	392;3	381;0;392;352;0	360;0	498;717	598;3	311;0;48;399;390; ; ; ; ;
16412;824;397;385;0	603;0	499;718	852;3	416;0;392;372;0	360;0	498;716	043;3	299;0;48;399;390; ; ; ; ;
16431;825;425;374;0	603;0	499;718	852;3	451;0;402;376;0	360;0	498;716	043;3	332;0;48;399;390; ; ; ; ;
16451;826;393;407;0	602;0	499;718	852;3	628;0;390;345;0	360;0	498;716	043;3	295;0;48;399;390; ; ; ; ;
16471;827;387;359;0	602;0	499;718	852;3	389;0;411;391;0	359;0	498;716	043;3	400;0;48;399;390; ; ; ; ;
16491;828;398;459;0	602;0	499;718	852;3	662;0;409;343;0	359;0	498;716	043;3	268;0;48;399;390; ; ; ; ;
16511;829;399;460;0	601;0	499;719	115;3	594;0;408;359;0	359;0	498;715	226;3	291;0;48;399;390; ; ; ; ;
16531;830;410;424;0	601;0	499;719	115;3	510;0;410;389;0	359;0	498;715	226;3	352;0;48;399;390; ; ; ; ;
16551;831;415;450;0	601;0	499;719	115;3	661;0;393;376;0	358;0	498;715	226;3	487;0;48;399;390; ; ; ; ;
16571;832;400;434;0	601;0	499;719	115;3	547;0;397;356;0	358;0	498;715	226;3	299;0;48;399;390; ; ; ; ;
16591;833;407;436;0	601;0	499;719	115;3	702;0;387;359;0	358;0	498;715	226;3	262;0;48;399;390; ; ; ; ;
16611;834;405;439;0	601;0	499;717	782;3	672;0;387;363;0	359;0	498;716	355;3	281;0;48;399;390; ; ; ; ;
16631;835;381;346;0	601;0	499;717	782;3	442;0;407;338;0	359;0	498;716	355;3	359;0; ; ; ; ; ; ; ;
16651;836;388;379;0	602;0	500;717	782;3	538;0;389;390;0	359;0	498;716	355;3	380;0; ; ; ; ; ; ; ;
16670;837;383;380;0	602;0	500;717	782;3	516;0;388;354;0	359;0	498;716	355;3	324;0; ; ; ; ; ; ; ;
16690;838;369;328;0	602;0	499;717	782;3	344;0;386;329;0	359;0	498;716	355;3	368;0;49;382;378; ; ; ; ;
16710;839;370;342;0	602;0	499;718	872;3	384;0;384;345;0	359;0	498;716	682;3	367;0;49;382;378; ; ; ; ;
16730;840;382;393;0	602;0	499;718	872;3	455;0;374;338;0	359;0	498;716	682;3	317;0;49;382;378; ; ; ; ;
16750;841;390;435;0	602;0	500;718	872;3	631;0;392;320;0	359;0	498;716	682;3	306;0;49;382;378; ; ; ; ;
16770;842;376;420;0	603;0	500;718	872;3	514;0;383;363;0	360;0	498;716	682;3	357;0;49;382;378; ; ; ; ;
16790;843;379;383;0	603;0	500;718	872;3	494;0;390;367;0	360;0	498;716	682;3	247;0;49;382;378; ; ; ; ;
16810;844;379;399;0	603;0	500;717	989;3	552;0;387;370;0	360;0	499;716	897;3	249;0;49;382;378; ; ; ; ;
16830;845;385;443;0	603;0	501;717	989;3	771;0;372;344;0	360;0	499;716	897;3	269;0;49;382;378; ; ; ; ;
16850;846;379;428;0	603;0	501;717	989;3	550;0;393;357;0	360;0	499;716	897;3	395;0;49;382;378; ; ; ; ;
16870;847;383;417;0	603;0	500;717	989;3	600;0;350;318;0	360;0	499;716	897;3	356;0; ; ; ; ; ; ; ;
16890;848;360;363;0	603;0	500;717	989;3	449;0;413;330;0	361;0	499;716	897;3	221;0; ; ; ; ; ; ; ;
16910;849;356;346;0	604;0	500;718	568;3	435;0;404;327;0	361;0	498;715	236;3	264;0; ; ; ; ; ; ; ;
16930;850;363;376;0	604;0	500;718	568;3	441;0;377;353;0	361;0	498;715	236;3	395;0; ; ; ; ; ; ; ;
16950;851;378;421;0	604;0	500;718	568;3	559;0;425;342;0	361;0	498;715	236;3	252;0; ; ; ; ; ; ; ;
16969;852;364;384;0	604;0	500;718	568;3	530;0;380;357;0	361;0	498;715	236;3	375;0; ; ; ; ; ; ; ;
16989;853;364;382;0	604;0	500;718	568;3	481;0;396;340;0	361;0	498;715	236;3	356;0; ; ; ; ; ; ; ;
17009;854;367;396;0	604;0	500;717	509;3	531;0;409;345;0	361;0	498;714	763;3	311;0; ; ; ; ; ; ; ;
17029;855;372;382;0	604;0	500;717	509;3	425;0;415;363;0	361;0	498;714	763;3	340;0; ; ; ; ; ; ; ;
17049;856;376;381;0	605;0	500;717	509;3	499;0;372;361;0	361;0	498;714	763;3	352;0; ; ; ; ; ; ; ;
17069;857;391;389;0	605;0	500;717	509;3	441;0;412;312;0	362;0	498;714	763;3	266;0; ; ; ; ; ; ; ;
17089;858;356;369;0	605;0	500;717	509;3	448;0;394;362;0	362;0	498;714	763;3	209;0;50;380;390; ; ; ; ;
17109;859;360;370;0	605;0	500;717	787;3	456;0;381;348;0	362;0	498;715	323;3	185;0;50;380;390; ; ; ; ;
17129;860;380;397;0	605;0	500;717	787;3	485;0;369;375;0	362;0	499;715	323;3	310;0;50;380;390; ; ; ; ;
17149;861;392;404;0	605;0	500;717	787;3	619;0;386;370;0	362;0	499;715	323;3	326;0;50;380;390; ; ; ; ;
17169;862;373;388;0	605;0	501;717	787;3	358;0;385;400;0	362;0	499;715	323;3	387;0;50;380;390; ; ; ; ;
17189;863;382;411;0	605;0	501;717	787;3	611;0;384;388;0	362;0	499;715	323;3	322;0;50;380;390; ; ; ; ;
17209;864;384;407;0	605;0	501;719	487;3	530;0;384;394;0	362;0	499;715	455;3	341;0;50;380;390; ; ; ; ;
17229;865;364;423;0	605;0	501;719	487;3	622;0;389;367;0	362;0	499;715	455;3	360;0;50;380;390; ; ; ; ;
17249;866;387;412;0	605;0	501;719	487;3	540;0;385;389;0	362;0	499;715	455;3	355;0;50;380;390; ; ; ; ;
17270;867;372;396;0	605;0	500;719	487;3	484;0;387;346;0	362;0	499;715	455;3	352;0; ; ; ; ; ; ; ;
17288;868;357;376;0	605;0	500;719	487;3	570;0;376;299;0	362;0	499;715	455;3	261;0; ; ; ; ; ; ; ;
17308;869;365;363;0	605;0	500;719	671;3	562;0;373;293;0	362;0	499;716	036;3	252;0; ; ; ; ; ; ; ;
17328;870;385;410;0	605;0	500;719	671;3	614;0;378;347;0	362;0	499;716	036;3	313;0; ; ; ; ; ; ; ;
17348;871;371;415;0	605;0	500;719	671;3	552;0;385;376;0	362;0	499;716	036;3	294;0; ; ; ; ; ; ; ;
17368;872;369;412;0	605;0	500;719	671;3	598;0;366;333;0	362;0	499;716	036;3	174;0; ; ; ; ; ; ; ;
17388;873;375;397;0	605;0	500;719	671;3	635;0;378;338;0	362;0	499;716	036;3	398;0; ; ; ; ; ; ; ;
17408;874;376;399;0	605;0	501;718	062;3	609;0;377;341;0	362;0	499;715	924;3	365;0; ; ; ; ; ; ; ;
17428;875;396;464;0	604;0	501;718	062;3	838;0;388;340;0	361;0	499;715	924;3	476;0; ; ; ; ; ; ; ;
17448;876;374;418;0	604;0	501;718	062;3	716;0;390;322;0	361;0	499;715	924;3	381;0; ; ; ; ; ; ; ;
17468;877;398;439;0	604;0	501;718	062;3	787;0;414;351;0	361;0	499;715	924;3	437;0; ; ; ; ; ; ; ;
17488;878;372;411;0	604;0	500;718	062;3	540;0;391;397;0	361;0	499;715	924;3	424;0; ; ; ; ; ; ; ;
17508;879;379;415;0	604;0	501;719	305;3	511;0;398;400;0	361;0	499;715	308;3	407;0; ; ; ; ; ; ; ;
17528;880;389;431;0	604;0	501;719	305;3	675;0;370;361;0	361;0	499;715	308;3	532;0; ; ; ; ; ; ; ;
17548;881;373;361;0	605;0	501;719	305;3	695;0;391;324;0	362;0	499;715	308;3	289;0; ; ; ; ; ; ; ;
17568;882;378;427;0	605;0	501;719	305;3	662;0;398;345;0	362;0	499;715	308;3	349;0;51;377;380; ; ; ; ;
17587;883;352;398;0	605;0	501;719	305;3	606;0;388;372;0	362;0	499;715	308;3	383;0;51;377;380; ; ; ; ;
17607;884;348;377;0	605;0	501;718	478;3	598;0;391;359;0	362;0	499;715	078;3	415;0;51;377;380; ; ; ; ;
17628;885;375;384;0	605;0	501;718	478;3	628;0;384;377;0	362;0	500;715	078;3	377;0;51;377;380; ; ; ; ;
17647;886;365;405;0	605;0	501;718	478;3	726;0;377;344;0	362;0	499;715	078;3	345;0;51;377;380; ; ; ; ;
17667;887;366;404;0	605;0	501;718	478;3	563;0;389;370;0	362;0	499;715	078;3	413;0;51;377;380; ; ; ; ;
17687;888;379;427;0	605;0	501;718	478;3	647;0;381;361;0	362;0	499;715	078;3	328;0;51;377;380; ; ; ; ;
17707;889;373;433;0	605;0	500;719	336;3	661;0;380;348;0	362;0	499;716	911;3	354;0;51;377;380; ; ; ; ;
17727;890;381;373;0	605;0	500;719	336;3	556;0;373;371;0	362;0	499;716	911;3	447;0;51;377;380; ; ; ; ;
17747;891;380;423;0	606;0	500;719	336;3	670;0;383;320;0	363;0	498;716	911;3	365;0;51;377;380; ; ; ; ;
17767;892;389;378;0	606;0	500;719	336;3	504;0;391;397;0	363;0	498;716	911;3	480;0;51;377;380; ; ; ; ;
17788;893;369;434;0	606;0	500;719	336;3	739;0;369;407;0	363;0	498;716	911;3	463;0; ; ; ; ; ; ; ;
17807;894;370;423;0	607;0	500;718	908;3	704;0;375;419;0	364;0	498;714	399;3	440;0; ; ; ; ; ; ; ;
17827;895;280;354;0	607;0	500;718	908;3	495;0;285;311;0	364;0	498;714	399;3	336;0;52;283;327; ; ; ; ;
17846;896;281;347;0	607;0	500;718	908;3	556;0;286;288;0	364;0	498;714	399;3	350;0;52;283;327; ; ; ; ;
17867;897;285;360;0	607;0	500;718	908;3	510;0;295;294;0	364;0	499;714	399;3	357;0;52;283;327; ; ; ; ;
17886;898;299;401;0	607;0	500;718	908;3	723;0;282;270;0	364;0	499;714	399;3	250;0;52;283;327; ; ; ; ;
17907;899;302;405;0	607;0	500;719	135;3	762;0;283;265;0	364;0	498;715	209;3	256;0;52;283;327; ; ; ; ;
17926;900;276;376;0	607;0	500;719	135;3	652;0;281;297;0	364;0	498;715	209;3	348;0;52;283;327; ; ; ; ;
17947;901;275;361;0	607;0	500;719	135;3	445;0;274;308;0	364;0	498;715	209;3	239;0;52;283;327; ; ; ; ;
17966;902;278;346;0	607;0	500;719	135;3	476;0;268;267;0	365;0	498;715	209;3	479;0;52;283;327; ; ; ; ;
17987;903;284;387;0	608;0	500;719	135;3	565;0;284;316;0	365;0	498;715	209;3	262;0;53;276;308; ; ; ; ;
18006;904;285;375;0	608;0	500;720	439;3	482;0;280;304;0	365;0	498;715	974;3	353;0;53;276;308; ; ; ; ;
18027;905;266;333;0	608;0	499;720	439;3	598;0;281;305;0	365;0	497;715	974;3	350;0;53;276;308; ; ; ; ;
18046;906;290;325;0	608;0	499;720	439;3	474;0;277;326;0	365;0	497;715	974;3	473;0;53;276;308; ; ; ; ;
18067;907;261;316;0	608;0	500;720	439;3	487;0;279;302;0	365;0	498;715	974;3	373;0;53;276;308; ; ; ; ;
18086;908;268;320;0	607;0	500;720	439;3	649;0;282;250;0	365;0	498;715	974;3	288;0;53;276;308; ; ; ; ;
18107;909;272;315;0	607;0	500;719	980;3	592;0;282;252;0	365;0	498;714	419;3	312;0;53;276;308; ; ; ; ;
18126;910;282;315;0	607;0	500;719	980;3	563;0;276;270;0	365;0	498;714	419;3	196;0;53;276;308; ; ; ; ;
18147;911;276;330;0	608;0	500;719	980;3	512;0;279;279;0	365;0	498;714	419;3	380;0;53;276;308; ; ; ; ;
18165;912;291;370;0	608;0	500;719	980;3	581;0;277;290;0	365;0	498;714	419;3	228;0;53;276;308; ; ; ; ;
18187;913;288;332;0	608;0	500;719	980;3	515;0;259;275;0	365;0	498;714	419;3	145;0;53;276;308; ; ; ; ;
18205;914;290;348;0	608;0	500;717	477;3	527;0;259;278;0	365;0	498;714	295;3	195;0;53;276;308; ; ; ; ;
18228;915;279;345;0	609;0	500;717	477;3	569;0;266;272;0	366;0	498;714	295;3	439;0;53;276;308; ; ; ; ;
18245;916;288;334;0	609;0	500;717	477;3	536;0;264;269;0	366;0	498;714	295;3	189;0;53;276;308; ; ; ; ;
18265;917;279;356;0	609;0	500;717	477;3	464;0;295;371;0	366;0	498;714	295;3	582;0; ; ; ; ; ; ; ;
18285;918;287;340;0	609;0	500;717	477;3	462;0;262;250;0	366;0	498;714	295;3	349;0; ; ; ; ; ; ; ;
18305;919;281;336;0	609;0	500;720	886;3	531;0;270;269;0	366;0	498;716	756;3	326;0; ; ; ; ; ; ; ;
18325;920;270;312;0	608;0	500;720	886;3	477;0;290;293;0	365;0	498;716	756;3	284;0; ; ; ; ; ; ; ;
18345;921;265;321;0	608;0	500;720	886;3	522;0;291;218;0	365;0	498;716	756;3	294;0; ; ; ; ; ; ; ;
18365;922;276;334;0	608;0	500;720	886;3	431;0;279;282;0	365;0	498;716	756;3	278;0;54;280;300; ; ; ; ;
18385;923;309;361;0	609;0	500;720	886;3	547;0;281;258;0	366;0	497;716	756;3	267;0;54;280;300; ; ; ; ;
18405;924;313;376;0	609;0	500;717	116;3	507;0;284;238;0	366;0	497;713	661;3	253;0;54;280;300; ; ; ; ;
18425;925;272;346;0	609;0	500;717	116;3	452;0;272;263;0	366;0	497;713	661;3	241;0;54;280;300; ; ; ; ;
18445;926;287;331;0	609;0	500;717	116;3	458;0;263;250;0	366;0	497;713	661;3	251;0;54;280;300; ; ; ; ;
18464;927;263;322;0	609;0	500;717	116;3	502;0;258;259;0	366;0	498;713	661;3	221;0;54;280;300; ; ; ; ;
18484;928;281;324;0	609;0	500;717	116;3	510;0;277;323;0	366;0	498;713	661;3	217;0; ; ; ; ; ; ; ;
18504;929;270;324;0	609;0	501;720	407;3	533;0;271;323;0	366;0	498;713	832;3	213;0; ; ; ; ; ; ; ;
18524;930;280;317;0	609;0	501;720	407;3	420;0;268;269;0	366;0	499;713	832;3	192;0; ; ; ; ; ; ; ;
18544;931;294;327;0	609;0	501;720	407;3	490;0;263;258;0	366;0	499;713	832;3	206;0; ; ; ; ; ; ; ;
18564;932;285;366;0	609;0	501;720	407;3	558;0;268;288;0	366;0	499;713	832;3	171;0;55;279;302; ; ; ; ;
18584;933;279;340;0	609;0	501;720	407;3	474;0;287;288;0	366;0	499;713	832;3	133;0;55;279;302; ; ; ; ;
18604;934;284;358;0	609;0	501;720	474;3	492;0;287;286;0	366;0	498;715	672;3	134;0;55;279;302; ; ; ; ;
18624;935;271;332;0	609;0	501;720	474;3	457;0;279;269;0	366;0	498;715	672;3	207;0;55;279;302; ; ; ; ;
18644;936;287;327;0	609;0	500;720	474;3	414;0;282;256;0	366;0	498;715	672;3	122;0;55;279;302; ; ; ; ;
18664;937;309;366;0	609;0	500;720	474;3	424;0;286;263;0	366;0	498;715	672;3	067;0;55;279;302; ; ; ; ;
18684;938;279;336;0	609;0	501;720	474;3	512;0;288;277;0	366;0	498;715	672;3	139;0;55;279;302; ; ; ; ;
18704;939;293;344;0	609;0	501;720	274;3	497;0;290;273;0	366;0	498;715	106;3	123;0;55;279;302; ; ; ; ;
18724;940;269;342;0	608;0	501;720	274;3	419;0;291;294;0	365;0	499;715	106;3	114;0;55;279;302; ; ; ; ;
18744;941;267;298;0	608;0	501;720	274;3	464;0;273;285;0	365;0	499;715	106;3	058;0;55;279;302; ; ; ; ;
18763;942;279;331;0	608;0	501;720	274;3	382;0;279;266;0	365;0	499;715	106;3	211;0;55;279;302; ; ; ; ;
18783;943;258;303;0	607;0	501;720	274;3	314;0;267;275;0	364;0	499;715	106;3	159;0;55;279;302; ; ; ; ;
18803;944;261;320;0	607;0	501;717	155;3	294;0;267;266;0	364;0	499;714	733;3	172;0;55;279;302; ; ; ; ;
18823;945;274;308;0	607;0	501;717	155;3	342;0;276;273;0	364;0	499;714	733;3	137;0;55;279;302; ; ; ; ;
18843;946;290;321;0	607;0	500;717	155;3	417;0;295;314;0	364;0	498;714	733;3	246;0; ; ; ; ; ; ; ;
18863;947;264;298;0	607;0	500;717	155;3	370;0;277;263;0	364;0	498;714	733;3	195;0; ; ; ; ; ; ; ;
18883;948;301;349;0	606;0	500;717	155;3	421;0;296;280;0	363;0	498;714	733;3	273;0;56;277;299; ; ; ; ;
18903;949;297;354;0	606;0	500;717	032;3	406;0;288;289;0	363;0	499;713	933;3	261;0;56;277;299; ; ; ; ;
18923;950;304;380;0	606;0	501;717	032;3	542;0;275;255;0	363;0	499;713	933;3	144;0;56;277;299; ; ; ; ;
18943;951;278;313;0	606;0	501;717	032;3	406;0;282;272;0	362;0	499;713	933;3	217;0;56;277;299; ; ; ; ;
18963;952;298;329;0	605;0	501;717	032;3	371;0;276;257;0	362;0	500;713	933;3	107;0;56;277;299; ; ; ; ;
18983;953;272;306;0	605;0	501;717	032;3	400;0;255;258;0	362;0	500;713	933;3	155;0;56;277;299; ; ; ; ;
19003;954;276;308;0	605;0	501;717	652;3	389;0;255;264;0	362;0	500;713	342;3	162;0;56;277;299; ; ; ; ;
19023;955;272;327;0	605;0	501;717	652;3	512;0;261;285;0	361;0	500;713	342;3	211;0;56;277;299; ; ; ; ;
19043;956;259;291;0	605;0	501;717	652;3	381;0;274;251;0	361;0	499;713	342;3	212;0; ; ; ; ; ; ; ;
19063;957;283;322;0	605;0	501;717	652;3	318;0;286;250;0	361;0	499;713	342;3	246;0; ; ; ; ; ; ; ;
19083;958;282;312;0	605;0	501;717	652;3	276;0;284;303;0	361;0	499;713	342;3	179;0; ; ; ; ; ; ; ;
19102;959;282;300;0	605;0	501;717	432;3	232;0;286;286;0	362;0	499;713	858;3	187;0; ; ; ; ; ; ; ;
19122;960;284;307;0	605;0	500;717	432;3	329;0;266;280;0	362;0	499;713	858;3	070;0; ; ; ; ; ; ; ;
19142;961;294;365;0	605;0	500;717	432;3	549;0;271;286;0	361;0	499;713	858;3	093;0;57;284;299; ; ; ; ;
19162;962;296;320;0	604;0	500;717	432;3	359;0;282;276;0	361;0	499;713	858;3	253;0;57;284;299; ; ; ; ;
19182;963;288;325;0	604;0	500;717	432;3	323;0;268;259;0	361;0	499;713	858;3	116;0;57;284;299; ; ; ; ;
19202;964;293;330;0	604;0	500;716	767;3	382;0;276;256;0	361;0	499;714	558;3	181;0;57;284;299; ; ; ; ;
19222;965;309;365;0	604;0	501;716	767;3	472;0;279;227;0	361;0	499;714	558;3	152;0;57;284;299; ; ; ; ;
19242;966;272;338;0	604;0	500;716	767;3	302;0;281;272;0	360;0	499;714	558;3	054;0;57;284;299; ; ; ; ;
19262;967;289;300;0	604;0	500;716	767;3	418;0;286;286;0	360;0	499;714	558;3	237;0;57;284;299; ; ; ; ;
19282;968;292;301;0	603;0	500;716	767;3	203;0;264;242;0	360;0	499;714	558;3	132;0;57;284;299; ; ; ; ;
19302;969;295;302;0	603;0	500;717	086;3	210;0;264;269;0	360;0	499;714	660;3	127;0;57;284;299; ; ; ; ;
19322;970;283;320;0	603;0	500;717	086;3	393;0;256;261;0	359;0	499;714	660;3	229;0;57;284;299; ; ; ; ;
19341;971;300;323;0	603;0	500;717	086;3	345;0;278;260;0	359;0	499;714	660;3	190;0;57;284;299; ; ; ; ;
19361;972;310;344;0	603;0	500;717	086;3	417;0;268;274;0	360;0	500;714	660;3	140;0;57;284;299; ; ; ; ;
19381;973;285;357;0	603;0	501;717	086;3	293;0;293;311;0	360;0	500;714	660;3	113;0;57;284;299; ; ; ; ;
19401;974;295;366;0	603;0	501;719	119;3	309;0;295;317;0	360;0	500;715	210;3	139;0;57;284;299; ; ; ; ;
19421;975;298;343;0	603;0	501;719	119;3	432;0;269;276;0	360;0	500;715	210;3	216;0; ; ; ; ; ; ; ;
19441;976;286;401;0	603;0	502;719	119;3	380;0;272;338;0	360;0	501;715	210;3	177;0; ; ; ; ; ; ; ;
19461;977;318;459;0	602;0	502;719	119;3	551;0;312;379;0	359;0	501;715	210;3	335;0; ; ; ; ; ; ; ;
19481;978;295;426;0	602;0	502;719	119;3	415;0;310;400;0	360;0	501;715	210;3	186;0; ; ; ; ; ; ; ;
19501;979;296;454;0	603;0	502;719	299;3	432;0;307;420;0	360;0	501;715	783;3	244;0; ; ; ; ; ; ; ;
19521;980;289;421;0	603;0	502;719	299;3	377;0;281;492;0	360;0	501;715	783;3	490;0; ; ; ; ; ; ; ;
19541;981;334;504;0	603;0	502;719	299;3	691;0;300;454;0	360;0	501;715	783;3	256;0; ; ; ; ; ; ; ;
19561;982;336;475;0	603;0	502;719	299;3	683;0;329;413;0	360;0	501;715	783;3	343;0; ; ; ; ; ; ; ;
19581;983;299;423;0	603;0	502;719	299;3	388;0;292;401;0	360;0	501;715	783;3	380;0; ; ; ; ; ; ; ;
19601;984;324;458;0	603;0	502;717	138;3	534;0;310;389;0	360;0	501;714	722;3	270;0; ; ; ; ; ; ; ;
19621;985;308;456;0	603;0	502;717	138;3	538;0;275;398;0	360;0	501;714	722;3	276;0; ; ; ; ; ; ; ;
19641;986;325;462;0	603;0	502;717	138;3	512;0;302;443;0	360;0	501;714	722;3	377;0;58;292;419; ; ; ; ;
19660;987;315;448;0	603;0	502;717	138;3	366;0;311;453;0	360;0	501;714	722;3	434;0;58;292;419; ; ; ; ;
19680;988;319;455;0	603;0	502;717	138;3	409;0;298;432;0	360;0	501;714	722;3	296;0;58;292;419; ; ; ; ;
19700;989;314;454;0	603;0	502;717	081;3	451;0;300;433;0	360;0	501;714	183;3	360;0;58;292;419; ; ; ; ;
19720;990;322;452;0	603;0	502;717	081;3	413;0;296;408;0	360;0	501;714	183;3	276;0;58;292;419; ; ; ; ;
19740;991;329;478;0	603;0	502;717	081;3	490;0;296;360;0	360;0	501;714	183;3	315;0;58;292;419; ; ; ; ;
19760;992;300;450;0	603;0	502;717	081;3	470;0;283;395;0	360;0	500;714	183;3	225;0;58;292;419; ; ; ; ;
19780;993;297;456;0	604;0	502;717	081;3	542;0;257;381;0	360;0	501;714	183;3	291;0;58;292;419; ; ; ; ;
19800;994;293;463;0	604;0	502;716	702;3	551;0;251;363;0	360;0	501;714	045;3	289;0;58;292;419; ; ; ; ;
19820;995;283;424;0	604;0	502;716	702;3	461;0;263;373;0	361;0	501;714	045;3	288;0;58;292;419; ; ; ; ;
19840;996;312;446;0	604;0	502;716	702;3	468;0;263;368;0	361;0	501;714	045;3	286;0;58;292;419; ; ; ; ;
19860;997;283;422;0	604;0	503;716	702;3	412;0;288;377;0	361;0	501;714	045;3	284;0;58;292;419; ; ; ; ;
19880;998;279;424;0	604;0	503;716	702;3	540;0;288;378;0	361;0	501;714	045;3	323;0;58;292;419; ; ; ; ;
19900;999;286;429;0	604;0	503;716	306;3	534;0;289;378;0	361;0	501;713	031;3	319;0;58;292;419; ; ; ; ;
19920;1000;317;461;0	605;0	503;716	306;3	605;0;287;458;0	361;0	501;713	031;3	449;0; ; ; ; ; ; ; ;
19940;1001;319;448;0	605;0	503;716	306;3	529;0;299;366;0	361;0	501;713	031;3	298;0; ; ; ; ; ; ; ;
19959;1002;307;433;0	605;0	503;716	306;3	435;0;277;438;0	362;0	501;713	031;3	333;0; ; ; ; ; ; ; ;
19979;1003;293;433;0	605;0	503;716	306;3	495;0;289;418;0	362;0	501;713	031;3	382;0; ; ; ; ; ; ; ;
19999;1004;288;434;0	605;0	503;716	824;3	454;0;290;387;0	362;0	501;713	049;3	310;0; ; ; ; ; ; ; ;
20019;1005;295;434;0	605;0	503;716	824;3	577;0;321;426;0	362;0	501;713	049;3	539;0; ; ; ; ; ; ; ;
20039;1006;302;441;0	605;0	503;716	824;3	470;0;286;349;0	362;0	501;713	049;3	383;0; ; ; ; ; ; ; ;
20059;1007;372;453;0	604;0	502;716	824;3	727;0;377;351;0	361;0	501;713	049;3	291;0; ; ; ; ; ; ; ;
20079;1008;376;395;0	604;0	502;716	824;3	540;0;388;336;0	361;0	500;713	049;3	355;0; ; ; ; ; ; ; ;
20099;1009;380;397;0	604;0	502;718	524;3	555;0;399;328;0	361;0	500;716	145;3	329;0; ; ; ; ; ; ; ;
20119;1010;376;419;0	604;0	502;718	524;3	655;0;371;359;0	361;0	500;716	145;3	320;0; ; ; ; ; ; ; ;
20139;1011;377;383;0	605;0	502;718	524;3	665;0;379;345;0	361;0	500;716	145;3	295;0; ; ; ; ; ; ; ;
20159;1012;343;386;0	605;0	502;718	524;3	692;0;372;471;0	361;0	500;716	145;3	886;0; ; ; ; ; ; ; ;
20179;1013;-800;-600;-1	000;-1	000;-1	000;-1	000;4;-800;-600;-1	000;-1	000;-1	000;-1	000;4; ; ; ; ; ; ; ;
20199;1014;-800;-600;-1	000;-1	000;-1	000;-1	000;4;-800;-600;-1	000;-1	000;-1	000;-1	000;4; ; ; ; ; ; ; ;
20219;1015;-800;-600;-1	000;-1	000;-1	000;-1	000;4;-800;-600;-1	000;-1	000;-1	000;-1	000;4; ; ; ; ; ; ; ;
20239;1016;-800;-600;-1	000;-1	000;-1	000;-1	000;4;-800;-600;-1	000;-1	000;-1	000;-1	000;4; ; ; ; ; ; ; ;
20258;1017;-800;-600;-1	000;-1	000;-1	000;-1	000;4;-800;-600;-1	000;-1	000;-1	000;-1	000;4; ; ; ; ; ; ; ;
20278;1018;-800;-600;-1	000;-1	000;-1	000;-1	000;4;-800;-600;-1	000;-1	000;-1	000;-1	000;4; ; ; ; ; ; ; ;
20298;1019;-800;-600;-1	000;-1	000;-1	000;-1	000;4;-800;-600;-1	000;-1	000;-1	000;-1	000;4; ; ; ; ; ; ; ;
20318;1020;-800;-600;-1	000;-1	000;-1	000;-1	000;4;-800;-600;-1	000;-1	000;-1	000;-1	000;4; ; ; ; ; ; ; ;
20338;1021;-800;-600;-1	000;-1	000;-1	000;-1	000;4;-800;-600;-1	000;-1	000;-1	000;-1	000;4; ; ; ; ; ; ; ;
20358;1022;-800;-600;-1	000;-1	000;-1	000;-1	000;4;-800;-600;-1	000;-1	000;-1	000;-1	000;4; ; ; ; ; ; ; ;
20378;1023;-800;-600;-1	000;-1	000;-1	000;-1	000;4;-800;-600;-1	000;-1	000;-1	000;-1	000;4; ; ; ; ; ; ; ;
20398;1024;-800;-600;-1	000;-1	000;-1	000;-1	000;4;-800;-600;-1	000;-1	000;-1	000;-1	000;4; ; ; ; ; ; ; ;
20418;1025;355;324;0	606;0	502;718	524;3	510;0;376;321;0	361;0	500;716	145;3	529;0; ; ; ; ; ; ; ;
20438;1026;354;322;0	606;0	502;720	849;3	521;0;376;325;0	361;0	500;712	163;3	510;0; ; ; ; ; ; ; ;
20458;1027;368;263;0	606;0	502;720	849;3	815;0;385;371;0	361;0	500;712	163;3	261;0; ; ; ; ; ; ; ;
20478;1028;376;350;0	606;0	502;720	849;3	528;0;389;369;0	361;0	500;712	163;3	336;0;59;390;363; ; ; ; ;
20498;1029;389;339;0	606;0	502;720	849;3	388;0;397;363;0	361;0	500;712	163;3	281;0;59;390;363; ; ; ; ;
20518;1030;377;369;0	605;0	502;720	849;3	471;0;408;348;0	361;0	500;712	163;3	169;0;59;390;363; ; ; ; ;
20538;1031;381;373;0	605;0	502;719	955;3	402;0;414;340;0	361;0	500;716	106;3	203;0;59;390;363; ; ; ; ;
20557;1032;369;371;0	605;0	502;719	955;3	452;0;398;325;0	361;0	501;716	106;3	189;0;59;390;363; ; ; ; ;
20577;1033;393;374;0	605;0	502;719	955;3	428;0;394;364;0	361;0	501;716	106;3	272;0;59;390;363; ; ; ; ;
20597;1034;383;380;0	605;0	502;719	955;3	546;0;393;336;0	361;0	501;716	106;3	308;0;59;390;363; ; ; ; ;
20617;1035;376;380;0	605;0	502;719	955;3	532;0;394;384;0	361;0	501;716	106;3	286;0;59;390;363; ; ; ; ;
20637;1036;385;379;0	605;0	502;722	326;3	529;0;393;383;0	361;0	500;714	253;3	294;0;59;390;363; ; ; ; ;
20657;1037;362;337;0	604;0	502;722	326;3	535;0;394;368;0	361;0	500;714	253;3	352;0; ; ; ; ; ; ; ;
20677;1038;391;402;0	604;0	502;722	326;3	765;0;384;378;0	361;0	500;714	253;3	295;0; ; ; ; ; ; ; ;
20697;1039;382;400;0	605;0	502;722	326;3	690;0;386;353;0	361;0	500;714	253;3	295;0; ; ; ; ; ; ; ;
20717;1040;389;389;0	605;0	502;722	326;3	511;0;393;347;0	361;0	500;714	253;3	304;0; ; ; ; ; ; ; ;
20737;1041;387;386;0	605;0	502;719	618;3	592;0;389;340;0	361;0	500;716	094;3	316;0; ; ; ; ; ; ; ;
20757;1042;382;383;0	605;0	501;719	618;3	578;0;386;409;0	361;0	500;716	094;3	440;0; ; ; ; ; ; ; ;
20777;1043;375;408;0	605;0	501;719	618;3	508;0;412;362;0	361;0	499;716	094;3	356;0; ; ; ; ; ; ; ;
20797;1044;378;391;0	605;0	501;719	618;3	490;0;407;323;0	361;0	499;716	094;3	260;0; ; ; ; ; ; ; ;
20817;1045;389;392;0	605;0	501;719	618;3	508;0;377;392;0	361;0	499;716	094;3	415;0; ; ; ; ; ; ; ;
20837;1046;386;395;0	605;0	502;718	379;3	497;0;388;357;0	361;0	500;716	515;3	348;0; ; ; ; ; ; ; ;
20856;1047;395;401;0	605;0	502;718	379;3	527;0;380;380;0	362;0	500;716	515;3	309;0; ; ; ; ; ; ; ;
20876;1048;381;401;0	605;0	502;718	379;3	546;0;393;331;0	362;0	500;716	515;3	287;0; ; ; ; ; ; ; ;
20896;1049;396;346;0	605;0	502;718	379;3	372;0;388;328;0	362;0	500;716	515;3	140;0; ; ; ; ; ; ; ;
20916;1050;369;345;0	606;0	502;718	379;3	331;0;342;270;0	362;0	500;716	515;3	111;0; ; ; ; ; ; ; ;
20936;1051;372;345;0	606;0	502;717	079;3	283;0;344;251;0	362;0	500;714	712;3	074;0; ; ; ; ; ; ; ;
20956;1052;373;366;0	606;0	502;717	079;3	269;0;400;296;0	362;0	500;714	712;3	352;0; ; ; ; ; ; ; ;
20976;1053;379;326;0	606;0	502;717	079;3	265;0;403;308;0	362;0	500;714	712;3	205;0; ; ; ; ; ; ; ;
20996;1054;373;365;0	606;0	502;717	079;3	332;0;358;457;0	362;0	500;714	712;3	711;0; ; ; ; ; ; ; ;
21016;1055;364;348;0	606;0	502;717	079;3	365;0;391;366;0	362;0	500;714	712;3	313;0; ; ; ; ; ; ; ;
21036;1056;365;335;0	606;0	503;717	484;3	389;0;381;415;0	363;0	500;714	443;3	362;0; ; ; ; ; ; ; ;
21056;1057;368;332;0	606;0	502;717	484;3	302;0;388;358;0	363;0	500;714	443;3	067;0; ; ; ; ; ; ; ;
21076;1058;381;346;0	606;0	502;717	484;3	213;0;385;343;0	363;0	500;714	443;3	174;0; ; ; ; ; ; ; ;
21096;1059;360;300;0	606;0	502;717	484;3	232;0;397;358;0	363;0	500;714	443;3	159;0; ; ; ; ; ; ; ;
21116;1060;392;405;0	607;0	502;717	484;3	402;0;392;358;0	363;0	500;714	443;3	178;0; ; ; ; ; ; ; ;
21136;1061;389;406;0	607;0	502;717	607;3	371;0;394;355;0	363;0	500;714	485;3	175;0; ; ; ; ; ; ; ;
21155;1062;400;344;0	607;0	502;717	607;3	169;0;381;395;0	363;0	500;714	485;3	171;0; ; ; ; ; ; ; ;
21175;1063;368;366;0	607;0	503;717	607;3	248;0;399;339;0	363;0	500;714	485;3	113;0; ; ; ; ; ; ; ;
21195;1064;365;390;0	607;0	503;717	607;3	322;0;424;328;0	363;0	500;714	485;3	241;0; ; ; ; ; ; ; ;
21215;1065;372;323;0	607;0	503;717	607;3	231;0;385;286;0	363;0	500;714	485;3	029;0; ; ; ; ; ; ; ;
21235;1066;373;339;0	607;0	503;716	079;3	243;0;400;266;0	363;0	500;713	304;3	038;0; ; ; ; ; ; ; ;
21255;1067;365;384;0	607;0	503;716	079;3	256;0;372;391;0	363;0	500;713	304;3	197;0; ; ; ; ; ; ; ;
21275;1068;381;343;0	607;0	503;716	079;3	220;0;375;301;0	363;0	500;713	304;3	061;0; ; ; ; ; ; ; ;
21295;1069;387;370;0	607;0	503;716	079;3	269;0;385;331;0	363;0	500;713	304;3	024;0; ; ; ; ; ; ; ;
21315;1070;394;330;0	607;0	503;716	079;3	223;0;387;330;0	363;0	500;713	304;3	080;0; ; ; ; ; ; ; ;
21335;1071;399;335;0	607;0	503;716	690;3	243;0;389;328;0	363;0	500;714	106;3	078;0; ; ; ; ; ; ; ;
21355;1072;399;412;0	607;0	503;716	690;3	297;0;372;377;0	363;0	500;714	106;3	077;0; ; ; ; ; ; ; ;
21375;1073;363;407;0	606;0	502;716	690;3	379;0;380;325;0	363;0	500;714	106;3	058;0; ; ; ; ; ; ; ;
21395;1074;380;342;0	606;0	502;716	690;3	213;0;391;346;0	363;0	500;714	106;3	063;0; ; ; ; ; ; ; ;
21415;1075;377;378;0	606;0	503;716	690;3	249;0;382;329;0	362;0	500;714	106;3	016;0; ; ; ; ; ; ; ;
21434;1076;373;356;0	606;0	503;717	601;3	248;0;386;338;0	362;0	500;713	327;3	000;0; ; ; ; ; ; ; ;
21454;1077;386;406;0	606;0	503;717	601;3	252;0;385;358;0	362;0	500;713	327;3	032;0;60;383;338; ; ; ; ;
21474;1078;378;377;0	606;0	503;717	601;3	157;0;380;374;0	362;0	500;713	327;3	085;0;60;383;338; ; ; ; ;
21494;1079;371;368;0	605;0	502;717	601;3	246;0;390;340;0	361;0	500;713	327;3	103;0;60;383;338; ; ; ; ;
21514;1080;376;364;0	605;0	502;717	601;3	108;0;392;303;0	361;0	500;713	327;3	098;0;60;383;338; ; ; ; ;
21534;1081;371;359;0	605;0	502;717	495;3	120;0;393;298;0	361;0	500;713	337;3	093;0;60;383;338; ; ; ; ;
21554;1082;362;340;0	605;0	502;717	495;3	272;0;393;351;0	361;0	500;713	337;3	073;0;60;383;338; ; ; ; ;
21574;1083;379;361;0	605;0	502;717	495;3	218;0;385;282;0	361;0	500;713	337;2	827;0;60;383;338; ; ; ; ;
21594;1084;371;314;0	604;0	502;717	495;3	308;0;410;338;0	361;0	500;713	337;3	050;0;60;383;338; ; ; ; ;
21614;1085;388;370;0	604;0	502;717	495;3	389;0;384;289;0	360;0	500;713	337;3	038;0;60;383;338; ; ; ; ;
21634;1086;390;359;0	604;0	502;716	525;3	390;0;393;310;0	360;0	500;712	795;3	025;0;60;383;338; ; ; ; ;
21654;1087;379;348;0	604;0	502;716	525;3	304;0;374;333;0	360;0	500;712	795;3	079;0;60;383;338; ; ; ; ;
21674;1088;380;366;0	604;0	503;716	525;3	254;0;391;393;0	360;0	501;712	795;3	179;0; ; ; ; ; ; ; ;
21694;1089;382;394;0	603;0	503;716	525;3	277;0;422;385;0	360;0	501;712	795;3	293;0; ; ; ; ; ; ; ;
21714;1090;458;323;0	602;0	502;716	525;3	281;0;472;345;0	358;0	500;712	795;3	152;0; ; ; ; ; ; ; ;
21734;1091;466;336;0	602;0	502;717	332;3	289;0;498;372;0	358;0	500;714	604;3	188;0; ; ; ; ; ; ; ;
21754;1092;462;317;0	602;0	502;717	332;3	247;0;456;309;0	358;0	500;714	604;3	139;0; ; ; ; ; ; ; ;
21773;1093;469;312;0	601;0	502;717	332;3	309;0;475;339;0	358;0	500;714	604;3	279;0; ; ; ; ; ; ; ;
21793;1094;450;313;0	601;0	502;717	332;3	294;0;459;325;0	358;0	500;714	604;3	217;0; ; ; ; ; ; ; ;
21813;1095;471;300;0	601;0	502;717	332;3	362;0;492;304;0	358;0	500;714	604;3	267;0; ; ; ; ; ; ; ;
21833;1096;465;296;0	601;0	502;717	362;3	374;0;491;315;0	358;0	500;716	094;3	249;0; ; ; ; ; ; ; ;
21853;1097;469;306;0	601;0	502;717	362;3	472;0;445;352;0	358;0	500;716	094;3	323;0; ; ; ; ; ; ; ;
21873;1098;474;354;0	601;0	502;717	362;3	355;0;484;283;0	358;0	500;716	094;3	159;0; ; ; ; ; ; ; ;
21893;1099;456;263;0	601;0	502;717	362;3	387;0;482;285;0	358;0	500;716	094;3	154;0; ; ; ; ; ; ; ;
21913;1100;475;254;0	601;0	502;717	362;3	219;0;479;314;0	358;0	500;716	094;3	149;0; ; ; ; ; ; ; ;
21933;1101;472;248;0	601;0	502;716	096;3	179;0;478;278;0	358;0	500;714	870;3	139;0; ; ; ; ; ; ; ;
21953;1102;429;350;0	602;0	502;716	096;3	369;0;429;346;0	358;0	500;714	870;3	211;0; ; ; ; ; ; ; ;
21973;1103;381;372;0	602;0	502;716	096;3	311;0;382;356;0	359;0	501;714	870;3	197;0; ; ; ; ; ; ; ;
21993;1104;378;351;0	602;0	502;716	096;3	319;0;394;359;0	359;0	501;714	870;3	386;0; ; ; ; ; ; ; ;
22013;1105;408;435;0	602;0	502;716	096;3	634;0;401;332;0	358;0	501;714	870;3	313;0; ; ; ; ; ; ; ;
22033;1106;382;447;0	602;0	502;716	368;3	630;0;406;340;0	358;0	501;712	465;3	351;0; ; ; ; ; ; ; ;
22052;1107;377;427;0	602;0	502;716	368;3	580;0;398;379;0	358;0	501;712	465;3	373;0; ; ; ; ; ; ; ;
22072;1108;397;456;0	602;0	502;716	368;3	728;0;378;354;0	358;0	501;712	465;3	219;0; ; ; ; ; ; ; ;
22092;1109;385;372;0	602;0	503;716	368;3	300;0;387;380;0	358;0	501;712	465;3	237;0; ; ; ; ; ; ; ;
22112;1110;403;481;0	602;0	503;716	368;3	822;0;400;367;0	359;0	501;712	465;3	257;0;61;385;397; ; ; ; ;
22132;1111;401;460;0	602;0	503;716	701;3	712;0;392;358;0	359;0	501;715	044;3	287;0;61;385;397; ; ; ; ;
22152;1112;387;401;0	602;0	503;716	701;3	527;0;361;382;0	359;0	502;715	044;3	379;0;61;385;397; ; ; ; ;
22172;1113;370;373;0	602;0	503;716	701;3	438;0;394;406;0	359;0	502;715	044;3	489;0;61;385;397; ; ; ; ;
22192;1114;368;390;0	602;0	503;716	701;3	496;0;384;406;0	358;0	502;715	044;3	285;0;61;385;397; ; ; ; ;
22212;1115;389;450;0	602;0	503;716	701;3	667;0;392;352;0	358;0	502;715	044;3	357;0;61;385;397; ; ; ; ;
22232;1116;381;444;0	602;0	503;716	328;3	648;0;388;360;0	359;0	501;716	019;3	364;0;61;385;397; ; ; ; ;
22252;1117;382;420;0	602;0	503;716	328;3	490;0;405;362;0	359;0	501;716	019;3	316;0;61;385;397; ; ; ; ;
22272;1118;343;406;0	602;0	503;716	328;3	582;0;378;369;0	359;0	501;716	019;3	406;0; ; ; ; ; ; ; ;
22292;1119;376;416;0	602;0	503;716	328;3	515;0;368;413;0	359;0	501;716	019;3	407;0; ; ; ; ; ; ; ;
22312;1120;417;401;0	602;0	503;716	328;3	621;0;386;405;0	359;0	501;716	019;3	435;0; ; ; ; ; ; ; ;
22332;1121;410;403;0	602;0	503;716	972;3	615;0;387;397;0	359;0	502;714	961;3	440;0; ; ; ; ; ; ; ;
22351;1122;392;389;0	602;0	503;716	972;3	427;0;385;376;0	359;0	502;714	961;3	385;0; ; ; ; ; ; ; ;
22371;1123;371;358;0	602;0	503;716	972;3	578;0;406;419;0	359;0	502;714	961;3	509;0; ; ; ; ; ; ; ;
22391;1124;380;394;0	602;0	503;716	972;3	532;0;409;375;0	359;0	502;714	961;3	319;0; ; ; ; ; ; ; ;
22411;1125;397;478;0	602;0	503;716	972;3	981;0;377;370;0	358;0	502;714	961;3	400;0; ; ; ; ; ; ; ;
22431;1126;389;478;0	602;0	503;716	704;4	090;0;387;380;0	358;0	501;714	579;3	414;0; ; ; ; ; ; ; ;
22451;1127;385;388;0	602;0	502;716	704;3	613;0;416;333;0	358;0	501;714	579;3	200;0; ; ; ; ; ; ; ;
22471;1128;379;385;0	602;0	502;716	704;3	541;0;393;394;0	358;0	501;714	579;3	471;0;62;385;365; ; ; ; ;
22491;1129;397;401;0	602;0	502;716	704;3	642;0;396;356;0	358;0	501;714	579;3	442;0;62;385;365; ; ; ; ;
22511;1130;354;363;0	602;0	502;716	704;3	627;0;400;364;0	358;0	501;714	579;3	354;0;62;385;365; ; ; ; ;
22531;1131;353;362;0	602;0	502;717	479;3	621;0;403;372;0	358;0	501;714	538;3	495;0;62;385;365; ; ; ; ;
22551;1132;373;408;0	602;0	502;717	479;3	671;0;389;349;0	358;0	501;714	538;3	339;0;62;385;365; ; ; ; ;
22571;1133;360;354;0	602;0	503;717	479;3	504;0;395;360;0	358;0	501;714	538;3	493;0;62;385;365; ; ; ; ;
22591;1134;404;365;0	602;0	503;717	479;3	534;0;397;329;0	359;0	501;714	538;3	366;0;62;385;365; ; ; ; ;
22611;1135;380;385;0	602;0	503;717	479;3	593;0;392;377;0	359;0	502;714	538;3	371;0; ; ; ; ; ; ; ;
22631;1136;383;359;0	603;0	503;717	243;3	509;0;392;372;0	359;0	502;714	607;3	376;0; ; ; ; ; ; ; ;
22650;1137;362;376;0	603;0	503;717	243;3	548;0;381;342;0	359;0	502;714	607;3	345;0; ; ; ; ; ; ; ;
22670;1138;386;405;0	603;0	504;717	243;3	621;0;382;408;0	359;0	502;714	607;3	397;0; ; ; ; ; ; ; ;
22690;1139;383;386;0	603;0	504;717	243;3	592;0;411;333;0	359;0	502;714	607;3	284;0; ; ; ; ; ; ; ;
22710;1140;382;398;0	603;0	504;717	243;3	510;0;387;324;0	359;0	502;714	607;3	366;0; ; ; ; ; ; ; ;
22730;1141;393;389;0	603;0	504;717	062;3	535;0;396;337;0	359;0	502;714	400;3	364;0; ; ; ; ; ; ; ;
22750;1142;384;408;0	603;0	504;717	062;3	635;0;400;382;0	360;0	502;714	400;3	391;0; ; ; ; ; ; ; ;
22770;1143;361;374;0	603;0	504;717	062;3	578;0;389;382;0	360;0	502;714	400;3	420;0; ; ; ; ; ; ; ;
22790;1144;379;380;0	604;0	504;717	062;3	609;0;369;374;0	360;0	502;714	400;3	406;0; ; ; ; ; ; ; ;
22810;1145;386;417;0	604;0	504;717	062;3	624;0;361;383;0	360;0	502;714	400;3	442;0; ; ; ; ; ; ; ;
22830;1146;379;401;0	604;0	504;719	492;3	614;0;354;379;0	360;0	502;715	781;3	451;0; ; ; ; ; ; ; ;
22850;1147;375;398;0	604;0	503;719	492;3	503;0;415;333;0	360;0	502;715	781;3	352;0; ; ; ; ; ; ; ;
22870;1148;349;315;0	604;0	503;719	492;3	427;0;383;345;0	360;0	502;715	781;3	449;0; ; ; ; ; ; ; ;
22890;1149;354;351;0	604;0	503;719	492;3	550;0;387;403;0	360;0	502;715	781;3	599;0; ; ; ; ; ; ; ;
22910;1150;375;381;0	604;0	503;719	492;3	655;0;361;366;0	360;0	502;715	781;3	451;0; ; ; ; ; ; ; ;
22929;1151;363;348;0	604;0	503;717	375;3	650;0;354;393;0	360;0	502;715	333;3	499;0; ; ; ; ; ; ; ;
22949;1152;382;325;0	604;0	503;717	375;3	490;0;387;328;0	360;0	502;715	333;3	333;0; ; ; ; ; ; ; ;
22969;1153;383;400;0	604;0	503;717	375;3	663;0;361;339;0	360;0	502;715	333;3	458;0; ; ; ; ; ; ; ;
22989;1154;367;383;0	604;0	503;717	375;3	590;0;354;313;0	360;0	502;715	333;3	382;0; ; ; ; ; ; ; ;
23009;1155;363;339;0	604;0	504;717	375;3	536;0;411;378;0	361;0	502;715	333;3	485;0; ; ; ; ; ; ; ;
23029;1156;359;374;0	605;0	504;717	494;3	609;0;399;380;0	361;0	502;715	687;3	470;0; ; ; ; ; ; ; ;
23049;1157;381;293;0	605;0	504;717	494;3	659;0;392;309;0	361;0	502;715	687;3	291;0; ; ; ; ; ; ; ;
23069;1158;376;360;0	605;0	504;717	494;3	557;0;403;347;0	361;0	502;715	687;3	473;0; ; ; ; ; ; ; ;
23089;1159;365;355;0	605;0	504;717	494;3	604;0;391;387;0	361;0	502;715	687;3	498;0; ; ; ; ; ; ; ;
23109;1160;361;340;0	605;0	504;717	494;3	551;0;376;381;0	361;0	502;715	687;3	487;0; ; ; ; ; ; ; ;
23129;1161;357;331;0	605;0	504;718	285;3	569;0;378;375;0	361;0	503;715	521;3	499;0; ; ; ; ; ; ; ;
23149;1162;386;389;0	605;0	504;718	285;3	631;0;397;355;0	361;0	502;715	521;3	414;0; ; ; ; ; ; ; ;
23169;1163;411;392;0	605;0	504;718	285;3	716;0;406;324;0	361;0	502;715	521;3	451;0; ; ; ; ; ; ; ;
23189;1164;371;392;0	605;0	504;718	285;3	645;0;371;330;0	361;0	502;715	521;3	448;0; ; ; ; ; ; ; ;
23209;1165;361;352;0	605;0	504;718	285;3	657;0;384;344;0	361;0	502;715	521;3	432;0; ; ; ; ; ; ; ;
23228;1166;361;350;0	605;0	504;718	623;3	686;0;379;328;0	361;0	502;716	832;3	458;0; ; ; ; ; ; ; ;
23248;1167;386;389;0	605;0	504;718	623;3	623;0;402;330;0	361;0	502;716	832;3	467;0;63;375;364; ; ; ; ;
23268;1168;358;373;0	605;0	504;718	623;3	669;0;375;356;0	361;0	503;716	832;3	566;0;63;375;364; ; ; ; ;
23288;1169;388;361;0	605;0	504;718	623;3	653;0;349;362;0	361;0	503;716	832;3	496;0;63;375;364; ; ; ; ;
23308;1170;353;378;0	604;0	504;718	623;3	679;0;386;349;0	361;0	503;716	832;3	584;0;63;375;364; ; ; ; ;
23328;1171;360;375;0	604;0	504;718	516;3	677;0;381;349;0	361;0	503;715	668;3	561;0;63;375;364; ; ; ; ;
23348;1172;367;354;0	604;0	504;718	516;3	695;0;392;338;0	361;0	502;715	668;3	558;0;63;375;364; ; ; ; ;
23368;1173;377;403;0	604;0	504;718	516;3	728;0;371;347;0	360;0	502;715	668;3	441;0;63;375;364; ; ; ; ;
23388;1174;378;387;0	604;0	504;718	516;3	611;0;389;329;0	360;0	502;715	668;3	470;0;63;375;364; ; ; ; ;
23408;1175;377;394;0	604;0	503;718	516;3	697;0;387;360;0	360;0	502;715	668;3	439;0;63;375;364; ; ; ; ;
23428;1176;377;385;0	604;0	503;717	952;3	682;0;386;358;0	360;0	502;716	587;3	452;0;63;375;364; ; ; ; ;
23448;1177;378;351;0	604;0	503;717	952;3	579;0;382;314;0	360;0	502;716	587;3	418;0; ; ; ; ; ; ; ;
23468;1178;371;366;0	604;0	503;717	952;3	559;0;395;333;0	360;0	502;716	587;3	479;0; ; ; ; ; ; ; ;
23488;1179;374;396;0	604;0	503;717	952;3	646;0;385;397;0	360;0	502;716	587;3	604;0; ; ; ; ; ; ; ;
23508;1180;355;346;0	604;0	503;717	952;3	658;0;364;327;0	360;0	502;716	587;3	442;0; ; ; ; ; ; ; ;
23527;1181;351;361;0	604;0	503;717	503;3	667;0;367;346;0	360;0	502;716	026;3	503;0; ; ; ; ; ; ; ;
23548;1182;365;359;0	604;0	503;717	503;3	566;0;370;368;0	360;0	502;716	026;3	556;0; ; ; ; ; ; ; ;
23567;1183;358;351;0	604;0	503;717	503;3	651;0;393;365;0	360;0	502;716	026;3	436;0; ; ; ; ; ; ; ;
23588;1184;369;358;0	604;0	503;717	503;3	578;0;385;340;0	360;0	502;716	026;3	573;0; ; ; ; ; ; ; ;
23607;1185;372;413;0	604;0	503;717	503;4	000;0;377;344;0	360;0	502;716	026;3	436;0; ; ; ; ; ; ; ;
23628;1186;372;415;0	604;0	503;718	352;4	065;0;387;348;0	360;0	502;716	590;3	484;0; ; ; ; ; ; ; ;
23647;1187;382;394;0	604;0	503;718	352;3	619;0;397;299;0	360;0	502;716	590;3	435;0; ; ; ; ; ; ; ;
23668;1188;347;361;0	604;0	503;718	352;3	676;0;373;399;0	360;0	502;716	590;3	523;0; ; ; ; ; ; ; ;
23687;1189;352;364;0	604;0	503;718	352;3	667;0;369;371;0	360;0	502;716	590;3	517;0; ; ; ; ; ; ; ;
23708;1190;366;377;0	604;0	503;718	352;3	695;0;374;370;0	360;0	502;716	590;3	465;0; ; ; ; ; ; ; ;
23727;1191;348;360;0	604;0	504;718	477;3	699;0;372;372;0	360;0	502;715	025;3	503;0; ; ; ; ; ; ; ;
23748;1192;323;403;0	604;0	504;718	477;3	660;0;338;327;0	361;0	502;715	025;3	593;0; ; ; ; ; ; ; ;
23767;1193;296;384;0	605;0	504;718	477;3	632;0;332;406;0	361;0	503;715	025;3	492;0; ; ; ; ; ; ; ;
23788;1194;320;423;0	605;0	504;718	477;3	624;0;323;374;0	361;0	503;715	025;3	705;0; ; ; ; ; ; ; ;
23807;1195;277;367;0	605;0	504;718	477;3	700;0;311;388;0	361;0	503;715	025;3	514;0; ; ; ; ; ; ; ;
23828;1196;279;375;0	604;0	504;716	600;3	678;0;305;372;0	361;0	503;715	495;3	594;0; ; ; ; ; ; ; ;
23846;1197;331;427;0	605;0	504;716	600;3	693;0;322;370;0	361;0	503;715	495;3	640;0; ; ; ; ; ; ; ;
23868;1198;296;432;0	605;0	504;716	600;3	788;0;307;412;0	361;0	503;715	495;3	600;0; ; ; ; ; ; ; ;
23886;1199;303;410;0	605;0	504;716	600;3	786;0;278;331;0	362;0	503;715	495;3	399;0; ; ; ; ; ; ; ;
23908;1200;316;439;0	605;0	504;716	600;3	700;0;309;338;0	362;0	503;715	495;3	527;0; ; ; ; ; ; ; ;
23926;1201;299;434;0	605;0	505;716	355;3	746;0;298;347;0	362;0	503;714	019;3	428;0; ; ; ; ; ; ; ;
23948;1202;301;437;0	605;0	505;716	355;3	670;0;315;437;0	362;0	503;714	019;3	635;0;64;312;423; ; ; ; ;
23966;1203;290;424;0	605;0	505;716	355;3	757;0;305;432;0	362;0	503;714	019;3	609;0;64;312;423; ; ; ; ;
23988;1204;316;444;0	605;0	505;716	355;3	833;0;318;412;0	362;0	503;714	019;3	500;0;64;312;423; ; ; ; ;
24006;1205;326;444;0	605;0	505;716	355;3	650;0;319;393;0	362;0	503;714	019;3	534;0;64;312;423; ; ; ; ;
24028;1206;329;444;0	605;0	505;715	870;3	709;0;317;382;0	362;0	503;713	661;3	566;0;64;312;423; ; ; ; ;
24046;1207;299;434;0	605;0	504;715	870;3	612;0;312;408;0	362;0	503;713	661;3	577;0;64;312;423; ; ; ; ;
24068;1208;319;442;0	605;0	504;715	870;3	775;0;297;428;0	362;0	503;713	661;3	537;0;64;312;423; ; ; ; ;
24086;1209;315;426;0	605;0	504;715	870;3	719;0;319;364;0	362;0	503;713	661;3	626;0; ; ; ; ; ; ; ;
24108;1210;307;464;0	605;0	504;715	870;3	855;0;309;456;0	362;0	503;713	661;3	769;0; ; ; ; ; ; ; ;
24126;1211;315;466;0	605;0	504;716	515;3	866;0;308;443;0	362;0	503;715	217;3	796;0; ; ; ; ; ; ; ;
24145;1212;311;425;0	605;0	504;716	515;3	759;0;308;413;0	361;0	503;715	217;3	456;0; ; ; ; ; ; ; ;
24165;1213;292;425;0	605;0	504;716	515;3	748;0;316;440;0	361;0	503;715	217;3	760;0; ; ; ; ; ; ; ;
24185;1214;291;417;0	604;0	504;716	515;3	669;0;303;446;0	361;0	503;715	217;3	731;0; ; ; ; ; ; ; ;
24205;1215;290;423;0	604;0	504;716	515;3	745;0;304;478;0	361;0	503;715	217;3	804;0; ; ; ; ; ; ; ;
24225;1216;290;421;0	604;0	504;715	926;3	715;0;305;494;0	361;0	503;714	096;3	803;0; ; ; ; ; ; ; ;
24245;1217;305;437;0	604;0	504;715	926;3	763;0;318;421;0	360;0	503;714	096;3	644;0;65;304;428; ; ; ; ;
24265;1218;299;441;0	603;0	504;715	926;3	758;0;300;395;0	360;0	503;714	096;3	646;0;65;304;428; ; ; ; ;
24285;1219;286;430;0	603;0	504;715	926;3	830;0;315;432;0	360;0	503;714	096;3	633;0;65;304;428; ; ; ; ;
24305;1220;291;433;0	603;0	504;715	926;3	795;0;328;450;0	360;0	503;714	096;3	721;0;65;304;428; ; ; ; ;
24325;1221;296;432;0	603;0	504;715	207;3	809;0;323;449;0	360;0	503;714	169;3	726;0;65;304;428; ; ; ; ;
24345;1222;298;437;0	603;0	504;715	207;3	828;0;307;407;0	360;0	503;714	169;3	519;0;65;304;428; ; ; ; ;
24365;1223;291;441;0	603;0	504;715	207;3	828;0;314;397;0	360;0	503;714	169;3	577;0;65;304;428; ; ; ; ;
24385;1224;352;420;0	603;0	504;715	207;3	777;0;382;401;0	359;0	502;714	169;3	541;0; ; ; ; ; ; ; ;
24405;1225;360;410;0	602;0	504;715	207;3	758;0;377;418;0	359;0	502;714	169;3	706;0; ; ; ; ; ; ; ;
24425;1226;367;400;0	602;0	504;717	675;3	752;0;373;414;0	359;0	502;715	015;3	746;0; ; ; ; ; ; ; ;
24444;1227;370;398;0	602;0	504;717	675;3	734;0;377;389;0	359;0	502;715	015;3	549;0; ; ; ; ; ; ; ;
24464;1228;352;395;0	602;0	504;717	675;3	737;0;375;397;0	359;0	502;715	015;3	666;0; ; ; ; ; ; ; ;
24484;1229;366;427;0	602;0	504;717	675;3	835;0;373;436;0	359;0	502;715	015;3	758;0; ; ; ; ; ; ; ;
24504;1230;335;398;0	602;0	504;717	675;3	845;0;370;346;0	359;0	502;715	015;3	520;0; ; ; ; ; ; ; ;
24524;1231;335;403;0	602;0	504;718	617;3	860;0;369;355;0	359;0	502;715	969;3	604;0; ; ; ; ; ; ; ;
24544;1232;-800;-600;0	359;0	501;-1	000;-1	000;4;361;418;0	359;0	501;715	969;3	566;0; ; ; ; ; ; ; ;
24564;1233;-800;-600;-1	000;-1	000;-1	000;-1	000;4;-800;-600;-1	000;-1	000;-1	000;-1	000;4; ; ; ; ; ; ; ;
24584;1234;-800;-600;-1	000;-1	000;-1	000;-1	000;4;-800;-600;-1	000;-1	000;-1	000;-1	000;4; ; ; ; ; ; ; ;
24604;1235;-800;-600;-1	000;-1	000;-1	000;-1	000;4;-800;-600;-1	000;-1	000;-1	000;-1	000;4; ; ; ; ; ; ; ;
24624;1236;-800;-600;-1	000;-1	000;-1	000;-1	000;4;-800;-600;-1	000;-1	000;-1	000;-1	000;4; ; ; ; ; ; ; ;
24644;1237;-800;-600;-1	000;-1	000;-1	000;-1	000;4;-800;-600;-1	000;-1	000;-1	000;-1	000;4; ; ; ; ; ; ; ;
24664;1238;-800;-600;-1	000;-1	000;-1	000;-1	000;4;-800;-600;-1	000;-1	000;-1	000;-1	000;4; ; ; ; ; ; ; ;
24684;1239;-800;-600;-1	000;-1	000;-1	000;-1	000;4;-800;-600;-1	000;-1	000;-1	000;-1	000;4; ; ; ; ; ; ; ;
24704;1240;-800;-600;-1	000;-1	000;-1	000;-1	000;4;-800;-600;-1	000;-1	000;-1	000;-1	000;4; ; ; ; ; ; ; ;
24723;1241;-800;-600;-1	000;-1	000;-1	000;-1	000;4;-800;-600;-1	000;-1	000;-1	000;-1	000;4; ; ; ; ; ; ; ;
24743;1242;-800;-600;-1	000;-1	000;-1	000;-1	000;4;-800;-600;-1	000;-1	000;-1	000;-1	000;4; ; ; ; ; ; ; ;
24763;1243;-800;-600;-1	000;-1	000;-1	000;-1	000;4;-800;-600;-1	000;-1	000;-1	000;-1	000;4; ; ; ; ; ; ; ;
24783;1244;-800;-600;-1	000;-1	000;-1	000;-1	000;4;-800;-600;-1	000;-1	000;-1	000;-1	000;4; ; ; ; ; ; ; ;
24803;1245;-800;-600;-1	000;-1	000;-1	000;-1	000;4;-800;-600;-1	000;-1	000;-1	000;-1	000;4; ; ; ; ; ; ; ;
24823;1246;-800;-600;-1	000;-1	000;-1	000;-1	000;4;-800;-600;-1	000;-1	000;-1	000;-1	000;4; ; ; ; ; ; ; ;
24843;1247;-800;-600;-1	000;-1	000;-1	000;-1	000;4;-800;-600;-1	000;-1	000;-1	000;-1	000;4; ; ; ; ; ; ; ;
24863;1248;-800;-600;-1	000;-1	000;-1	000;-1	000;4;-800;-600;-1	000;-1	000;-1	000;-1	000;4; ; ; ; ; ; ; ;
24883;1249;-800;-600;-1	000;-1	000;-1	000;-1	000;4;-800;-600;-1	000;-1	000;-1	000;-1	000;4; ; ; ; ; ; ; ;
24903;1250;-800;-600;-1	000;-1	000;-1	000;-1	000;4;-800;-600;-1	000;-1	000;-1	000;-1	000;4; ; ; ; ; ; ; ;
24923;1251;-800;-600;-1	000;-1	000;-1	000;-1	000;4;-800;-600;-1	000;-1	000;-1	000;-1	000;4; ; ; ; ; ; ; ;
24943;1252;-800;-600;-1	000;-1	000;-1	000;-1	000;4;-800;-600;-1	000;-1	000;-1	000;-1	000;4; ; ; ; ; ; ; ;
24963;1253;-800;-600;0	602;0	503;-1	000;-1	000;4;-800;-600;0	357;0	502;-1	000;-1	000;4; ; ; ; ; ; ; ;
24983;1254;-800;-600;-1	000;-1	000;-1	000;-1	000;4;-800;-600;-1	000;-1	000;-1	000;-1	000;4; ; ; ; ; ; ; ;
25003;1255;-800;-600;0	602;0	503;-1	000;-1	000;4;-800;-600;0	358;0	502;-1	000;-1	000;4; ; ; ; ; ; ; ;
25022;1256;370;340;0	602;0	503;707	179;3	602;0;387;322;0	358;0	502;716	560;3	475;0;66;377;328; ; ; ; ;
25042;1257;368;332;0	602;0	504;718	546;3	674;0;375;323;0	358;0	502;714	089;3	500;0;66;377;328; ; ; ; ;
25062;1258;374;342;0	602;0	504;718	546;3	669;0;393;310;0	358;0	502;714	089;3	443;0;66;377;328; ; ; ; ;
25082;1259;360;329;0	602;0	504;718	546;3	614;0;382;298;0	357;0	502;714	089;3	412;0;66;377;328; ; ; ; ;
25102;1260;375;352;0	601;0	504;718	546;3	607;0;382;303;0	357;0	502;714	089;3	511;0;66;377;328; ; ; ; ;
25122;1261;376;345;0	601;0	504;718	546;3	678;0;385;328;0	357;0	502;714	089;3	467;0;66;377;328; ; ; ; ;
25142;1262;377;347;0	602;0	504;715	690;3	635;0;385;325;0	358;0	503;713	290;3	475;0;66;377;328; ; ; ; ;
25162;1263;301;330;0	602;0	503;715	690;3	584;0;287;259;0	358;0	503;713	290;3	409;0; ; ; ; ; ; ; ;
25182;1264;291;346;0	602;0	503;715	690;3	693;0;286;321;0	358;0	503;713	290;3	477;0; ; ; ; ; ; ; ;
25202;1265;305;371;0	601;0	503;715	690;3	611;0;291;305;0	358;0	503;713	290;3	373;0; ; ; ; ; ; ; ;
25222;1266;300;360;0	601;0	503;715	690;3	611;0;301;311;0	358;0	503;713	290;3	445;0; ; ; ; ; ; ; ;
25242;1267;298;372;0	601;0	503;716	524;3	615;0;307;302;0	358;0	503;713	477;3	457;0; ; ; ; ; ; ; ;
25262;1268;293;329;0	601;0	504;716	524;3	566;0;303;311;0	358;0	503;713	477;3	390;0; ; ; ; ; ; ; ;
25282;1269;273;336;0	601;0	504;716	524;3	592;0;286;233;0	358;0	503;713	477;3	455;0;67;302;315; ; ; ; ;
25302;1270;285;300;0	601;0	504;716	524;3	433;0;318;297;0	358;0	503;713	477;3	368;0;67;302;315; ; ; ; ;
25322;1271;297;342;0	601;0	504;716	524;3	525;0;316;250;0	358;0	503;713	477;3	442;0;67;302;315; ; ; ; ;
25341;1272;291;331;0	602;0	504;717	511;3	500;0;314;276;0	358;0	503;714	033;3	411;0;67;302;315; ; ; ; ;
25361;1273;293;361;0	602;0	504;717	511;3	611;0;317;301;0	358;0	503;714	033;3	280;0;67;302;315; ; ; ; ;
25381;1274;299;364;0	602;0	505;717	511;3	478;0;300;330;0	358;0	503;714	033;3	307;0;67;302;315; ; ; ; ;
25401;1275;402;396;0	601;0	505;717	511;3	508;0;412;371;0	357;0	504;714	033;3	428;0; ; ; ; ; ; ; ;
25421;1276;366;356;0	600;0	506;717	511;3	408;0;402;348;0	357;0	504;714	033;3	251;0; ; ; ; ; ; ; ;
25441;1277;400;366;0	601;0	506;715	378;3	385;0;396;367;0	357;0	504;714	070;3	293;0; ; ; ; ; ; ; ;
25461;1278;396;444;0	601;0	506;715	378;3	583;0;401;373;0	357;0	504;714	070;3	224;0; ; ; ; ; ; ; ;
25481;1279;386;411;0	601;0	506;715	378;3	402;0;390;369;0	357;0	504;714	070;3	279;0; ; ; ; ; ; ; ;
25501;1280;368;375;0	601;0	506;715	378;3	318;0;390;362;0	357;0	504;714	070;3	167;0; ; ; ; ; ; ; ;
25521;1281;389;373;0	601;0	506;715	378;3	423;0;419;322;0	357;0	504;714	070;3	195;0; ; ; ; ; ; ; ;
25541;1282;379;369;0	601;0	506;716	940;3	410;0;416;316;0	357;0	504;712	625;3	186;0; ; ; ; ; ; ; ;
25561;1283;384;410;0	601;0	506;716	940;3	394;0;403;418;0	357;0	504;712	625;3	223;0; ; ; ; ; ; ; ;
25581;1284;376;358;0	601;0	506;716	940;3	205;0;398;381;0	357;0	504;712	625;3	229;0;68;387;372; ; ; ; ;
25601;1285;380;399;0	601;0	506;716	940;3	262;0;392;372;0	357;0	504;712	625;3	115;0;68;387;372; ; ; ; ;
25620;1286;380;433;0	601;0	506;716	940;3	497;0;390;353;0	357;0	504;712	625;3	222;0;68;387;372; ; ; ; ;
25640;1287;379;419;0	601;0	506;717	071;3	426;0;390;341;0	357;0	504;712	420;3	196;0;68;387;372; ; ; ; ;
25660;1288;411;331;0	601;0	505;717	071;3	143;0;392;389;0	357;0	504;712	420;3	224;0;68;387;372; ; ; ; ;
25680;1289;388;369;0	601;0	506;717	071;3	313;0;388;398;0	357;0	505;712	420;3	112;0;68;387;372; ; ; ; ;
25700;1290;381;387;0	601;0	506;717	071;3	233;0;409;325;0	357;0	505;712	420;2	990;0;68;387;372; ; ; ; ;
25720;1291;381;367;0	601;0	506;717	071;3	301;0;382;355;0	357;0	505;712	420;3	134;0;68;387;372; ; ; ; ;
25740;1292;382;374;0	601;0	506;714	994;3	262;0;384;340;0	357;0	505;711	413;3	097;0;68;387;372; ; ; ; ;
25760;1293;386;434;0	602;0	507;714	994;3	351;0;399;361;0	358;0	505;711	413;3	028;0; ; ; ; ; ; ; ;
25780;1294;412;296;0	602;0	507;714	994;3	102;0;396;376;0	358;0	505;711	413;3	137;0; ; ; ; ; ; ; ;
25800;1295;394;409;0	602;0	507;714	994;3	301;0;407;376;0	358;0	505;711	413;3	159;0; ; ; ; ; ; ; ;
25820;1296;394;334;0	603;0	507;714	994;3	114;0;386;347;0	359;0	505;711	413;3	111;0; ; ; ; ; ; ; ;
25840;1297;397;385;0	603;0	507;714	361;3	181;0;386;353;0	359;0	505;711	427;3	109;0; ; ; ; ; ; ; ;
25860;1298;370;340;0	603;0	506;714	361;3	254;0;389;287;0	359;0	505;711	427;3	091;0; ; ; ; ; ; ; ;
25880;1299;384;385;0	603;0	506;714	361;3	254;0;379;311;0	359;0	504;711	427;3	178;0; ; ; ; ; ; ; ;
25900;1300;377;392;0	603;0	506;714	361;3	193;0;370;360;0	359;0	504;711	427;3	161;0; ; ; ; ; ; ; ;
25919;1301;372;397;0	603;0	506;714	361;3	367;0;370;296;0	359;0	504;711	427;3	040;0; ; ; ; ; ; ; ;
25939;1302;377;401;0	603;0	506;714	833;3	363;0;367;321;0	359;0	504;711	383;3	075;0; ; ; ; ; ; ; ;
25959;1303;373;389;0	603;0	506;714	833;3	291;0;388;357;0	359;0	504;711	383;3	079;0; ; ; ; ; ; ; ;
25979;1304;386;349;0	603;0	506;714	833;3	312;0;369;332;0	359;0	504;711	383;3	078;0;69;378;354; ; ; ; ;
25999;1305;372;330;0	603;0	506;714	833;3	204;0;359;325;0	359;0	505;711	383;3	122;0;69;378;354; ; ; ; ;
26019;1306;379;317;0	603;0	506;714	833;3	089;0;383;383;0	359;0	505;711	383;3	127;0;69;378;354; ; ; ; ;
26039;1307;382;303;0	603;0	506;715	134;3	057;0;371;370;0	359;0	505;712	108;3	135;0;69;378;354; ; ; ; ;
26059;1308;359;362;0	603;0	506;715	134;3	219;0;387;332;0	359;0	505;712	108;3	216;0;69;378;354; ; ; ; ;
26079;1309;367;364;0	603;0	506;715	134;3	251;0;392;330;0	359;0	505;712	108;3	200;0;69;378;354; ; ; ; ;
26099;1310;362;349;0	603;0	506;715	134;3	268;0;379;358;0	359;0	505;712	108;3	157;0;69;378;354; ; ; ; ;
26119;1311;373;351;0	603;0	506;715	134;3	228;0;396;349;0	359;0	504;712	108;3	292;0;69;378;354; ; ; ; ;
26139;1312;374;354;0	603;0	506;715	305;3	249;0;394;356;0	359;0	505;713	252;3	285;0;69;378;354; ; ; ; ;
26159;1313;358;389;0	604;0	506;715	305;3	307;0;389;329;0	359;0	504;713	252;3	112;0;69;378;354; ; ; ; ;
26179;1314;377;388;0	604;0	506;715	305;3	356;0;399;377;0	360;0	504;713	252;3	254;0;69;378;354; ; ; ; ;
26198;1315;382;394;0	604;0	506;715	305;3	365;0;394;400;0	360;0	504;713	252;3	322;0;69;378;354; ; ; ; ;
26218;1316;384;358;0	604;0	506;715	305;3	364;0;376;329;0	360;0	504;713	252;3	121;0; ; ; ; ; ; ; ;
26238;1317;386;355;0	604;0	506;716	704;3	370;0;378;360;0	360;0	504;711	957;3	205;0; ; ; ; ; ; ; ;
26258;1318;359;402;0	605;0	506;716	704;3	365;0;377;390;0	360;0	504;711	957;3	238;0; ; ; ; ; ; ; ;
26278;1319;390;438;0	605;0	506;716	704;3	588;0;404;365;0	361;0	504;711	957;3	355;0; ; ; ; ; ; ; ;
26298;1320;354;366;0	605;0	506;716	704;3	416;0;395;353;0	361;0	504;711	957;3	329;0; ; ; ; ; ; ; ;
26318;1321;378;375;0	605;0	506;716	704;3	466;0;371;364;0	361;0	504;711	957;3	210;0; ; ; ; ; ; ; ;
26338;1322;363;373;0	605;0	506;715	334;3	536;0;381;360;0	360;0	504;711	346;3	257;0; ; ; ; ; ; ; ;
26358;1323;380;312;0	604;0	506;715	334;3	254;0;384;328;0	360;0	504;711	346;3	118;0; ; ; ; ; ; ; ;
26378;1324;375;365;0	604;0	506;715	334;3	331;0;364;326;0	360;0	504;711	346;3	202;0; ; ; ; ; ; ; ;
26398;1325;386;408;0	604;0	506;715	334;3	453;0;409;354;0	360;0	504;711	346;3	169;0; ; ; ; ; ; ; ;
26418;1326;374;401;0	604;0	505;715	334;3	385;0;376;329;0	360;0	504;711	346;3	159;0; ; ; ; ; ; ; ;
26438;1327;376;392;0	604;0	505;716	745;3	450;0;376;333;0	360;0	504;713	124;3	156;0; ; ; ; ; ; ; ;
26458;1328;358;324;0	604;0	505;716	745;3	323;0;387;360;0	360;0	504;713	124;3	324;0; ; ; ; ; ; ; ;
26478;1329;390;415;0	604;0	505;716	745;3	688;0;369;397;0	360;0	504;713	124;3	289;0; ; ; ; ; ; ; ;
26498;1330;364;381;0	604;0	505;716	745;3	412;0;390;333;0	360;0	503;713	124;3	244;0; ; ; ; ; ; ; ;
26517;1331;369;358;0	604;0	505;716	745;3	484;0;388;359;0	360;0	503;713	124;3	182;0; ; ; ; ; ; ; ;
26537;1332;379;399;0	604;0	505;715	443;3	605;0;384;361;0	360;0	503;712	979;3	140;0; ; ; ; ; ; ; ;
26557;1333;361;311;0	604;0	505;715	443;3	324;0;390;330;0	360;0	503;712	979;3	190;0; ; ; ; ; ; ; ;
26577;1334;393;355;0	604;0	505;715	443;3	360;0;397;318;0	360;0	503;712	979;3	329;0; ; ; ; ; ; ; ;
26597;1335;359;359;0	604;0	504;715	443;3	417;0;400;372;0	360;0	503;712	979;3	350;0; ; ; ; ; ; ; ;
26617;1336;358;418;0	604;0	504;715	443;3	579;0;399;324;0	360;0	503;712	979;3	356;0; ; ; ; ; ; ; ;
26637;1337;358;441;0	604;0	504;715	639;3	633;0;400;331;0	360;0	503;713	218;3	363;0; ; ; ; ; ; ; ;
26657;1338;370;318;0	604;0	504;715	639;3	466;0;396;339;0	360;0	503;713	218;3	292;0; ; ; ; ; ; ; ;
26677;1339;370;380;0	604;0	504;715	639;3	564;0;380;369;0	360;0	503;713	218;3	302;0; ; ; ; ; ; ; ;
26697;1340;360;369;0	604;0	504;715	639;3	441;0;393;317;0	360;0	503;713	218;3	337;0; ; ; ; ; ; ; ;
26717;1341;384;447;0	604;0	505;715	639;3	726;0;395;403;0	360;0	503;713	218;3	427;0; ; ; ; ; ; ; ;
26737;1342;382;465;0	604;0	505;716	027;3	741;0;391;397;0	360;0	503;714	182;3	457;0; ; ; ; ; ; ; ;
26757;1343;457;346;0	603;0	505;716	027;3	361;0;448;376;0	359;0	503;714	182;3	476;0; ; ; ; ; ; ; ;
26777;1344;470;382;0	603;0	505;716	027;3	402;0;454;407;0	359;0	504;714	182;3	267;0;70;461;401; ; ; ; ;
26796;1345;455;422;0	603;0	505;716	027;3	392;0;466;383;0	359;0	504;714	182;3	313;0;70;461;401; ; ; ; ;
26816;1346;441;425;0	603;0	505;716	027;3	630;0;480;396;0	359;0	504;714	182;3	210;0;70;461;401; ; ; ; ;
26836;1347;442;429;0	603;0	505;715	990;3	671;0;489;383;0	359;0	504;715	326;3	211;0;70;461;401; ; ; ; ;
26856;1348;455;375;0	603;0	505;715	990;3	318;0;472;396;0	360;0	504;715	326;3	230;0;70;461;401; ; ; ; ;
26876;1349;445;406;0	604;0	506;715	990;3	412;0;468;398;0	360;0	504;715	326;3	361;0;70;461;401; ; ; ; ;
26896;1350;449;398;0	604;0	506;715	990;3	475;0;499;350;0	360;0	504;715	326;3	226;0;71;478;371; ; ; ; ;
26916;1351;461;401;0	604;0	506;715	990;3	408;0;487;356;0	360;0	504;715	326;3	397;0;71;478;371; ; ; ; ;
26936;1352;459;397;0	604;0	506;716	346;3	429;0;489;364;0	360;0	504;714	444;3	359;0;71;478;371; ; ; ; ;
26956;1353;482;373;0	604;0	506;716	346;3	565;0;483;375;0	360;0	504;714	444;3	307;0;71;478;371; ; ; ; ;
26976;1354;464;372;0	604;0	506;716	346;3	507;0;488;360;0	360;0	504;714	444;3	306;0;71;478;371; ; ; ; ;
26996;1355;476;362;0	604;0	506;716	346;3	397;0;499;352;0	360;0	504;714	444;3	242;0;71;478;371; ; ; ; ;
27016;1356;450;380;0	604;0	506;716	346;3	446;0;473;413;0	360;0	504;714	444;3	437;0; ; ; ; ; ; ; ;
27036;1357;451;377;0	604;0	505;716	257;3	389;0;475;406;0	360;0	504;715	116;3	434;0; ; ; ; ; ; ; ;
27056;1358;454;404;0	604;0	505;716	257;3	541;0;480;403;0	360;0	503;715	116;3	313;0; ; ; ; ; ; ; ;
27076;1359;469;376;0	604;0	505;716	257;3	506;0;488;413;0	360;0	503;715	116;3	408;0; ; ; ; ; ; ; ;
27096;1360;465;351;0	604;0	505;716	257;3	420;0;482;380;0	360;0	503;715	116;3	447;0; ; ; ; ; ; ; ;
27115;1361;455;453;0	604;0	505;716	257;3	594;0;495;456;0	360;0	504;715	116;3	488;0;72;472;457; ; ; ; ;
27135;1362;462;437;0	604;0	506;714	546;3	551;0;495;458;0	360;0	504;713	975;3	523;0;72;472;457; ; ; ; ;
27155;1363;456;436;0	604;0	506;714	546;3	522;0;502;405;0	360;0	504;713	975;3	437;0;72;472;457; ; ; ; ;
27175;1364;476;458;0	604;0	506;714	546;3	551;0;481;428;0	360;0	504;713	975;3	337;0;72;472;457; ; ; ; ;
27195;1365;464;468;0	604;0	506;714	546;3	633;0;453;446;0	360;0	504;713	975;3	467;0;72;472;457; ; ; ; ;
27215;1366;466;502;0	604;0	507;714	546;3	692;0;478;459;0	360;0	504;713	975;3	455;0;72;472;457; ; ; ; ;
27235;1367;468;520;0	604;0	507;714	913;3	743;0;468;472;0	360;0	505;714	317;3	440;0;72;472;457; ; ; ; ;
27255;1368;442;437;0	604;0	507;714	913;3	532;0;476;468;0	360;0	505;714	317;3	506;0;73;462;451; ; ; ; ;
27275;1369;472;437;0	604;0	507;714	913;3	551;0;471;449;0	360;0	505;714	317;3	565;0;73;462;451; ; ; ; ;
27295;1370;451;460;0	604;0	507;714	913;3	722;0;455;456;0	360;0	505;714	317;3	488;0;73;462;451; ; ; ; ;
27315;1371;452;462;0	604;0	507;714	913;3	636;0;465;433;0	360;0	505;714	317;3	385;0;73;462;451; ; ; ; ;
27335;1372;453;465;0	604;0	507;714	739;3	696;0;458;430;0	360;0	505;715	246;3	390;0;73;462;451; ; ; ; ;
27355;1373;464;433;0	604;0	507;714	739;3	558;0;475;463;0	360;0	505;715	246;3	532;0;73;462;451; ; ; ; ;
27374;1374;450;475;0	604;0	507;714	739;3	734;0;487;453;0	360;0	504;715	246;3	501;0;73;462;451; ; ; ; ;
27394;1375;382;399;0	604;0	506;714	739;3	575;0;377;368;0	361;0	504;715	246;3	413;0; ; ; ; ; ; ; ;
27414;1376;374;394;0	604;0	506;714	739;3	637;0;382;423;0	361;0	504;715	246;3	594;0; ; ; ; ; ; ; ;
27434;1377;367;389;0	604;0	506;715	477;3	695;0;391;395;0	360;0	504;713	720;3	555;0; ; ; ; ; ; ; ;
27454;1378;379;438;0	604;0	506;715	477;3	751;0;388;373;0	360;0	504;713	720;3	466;0; ; ; ; ; ; ; ;
27474;1379;387;409;0	603;0	506;715	477;3	725;0;397;329;0	359;0	504;713	720;3	491;0; ; ; ; ; ; ; ;
27494;1380;387;421;0	603;0	505;715	477;3	645;0;381;414;0	359;0	504;713	720;3	547;0;74;388;403; ; ; ; ;
27514;1381;378;417;0	602;0	505;715	477;3	660;0;389;373;0	359;0	504;713	720;3	513;0;74;388;403; ; ; ; ;
27534;1382;382;424;0	602;0	505;714	930;3	671;0;389;375;0	358;0	504;711	553;3	529;0;74;388;403; ; ; ; ;
27554;1383;386;390;0	602;0	505;714	930;3	691;0;390;409;0	358;0	504;711	553;3	504;0;74;388;403; ; ; ; ;
27574;1384;390;434;0	601;0	505;714	930;3	670;0;393;364;0	358;0	504;711	553;3	507;0;74;388;403; ; ; ; ;
27594;1385;382;450;0	601;0	506;714	930;3	818;0;400;354;0	357;0	504;711	553;3	353;0;74;388;403; ; ; ; ;
27614;1386;385;433;0	601;0	506;714	930;3	722;0;391;405;0	357;0	505;711	553;3	517;0;74;388;403; ; ; ; ;
27634;1387;384;437;0	601;0	506;714	899;3	751;0;396;378;0	357;0	505;713	035;3	488;0;74;388;403; ; ; ; ;
27654;1388;398;339;0	601;0	505;714	899;3	674;0;413;337;0	357;0	504;713	035;3	347;0; ; ; ; ; ; ; ;
27674;1389;397;338;0	600;0	504;714	899;3	648;0;404;317;0	357;0	503;713	035;3	490;0; ; ; ; ; ; ; ;
27693;1390;409;315;0	600;0	504;714	899;3	631;0;439;275;0	357;0	503;713	035;3	455;0;75;402;306; ; ; ; ;
27713;1391;399;314;0	600;0	504;714	899;3	548;0;407;303;0	357;0	503;713	035;3	385;0;75;402;306; ; ; ; ;
27733;1392;401;308;0	600;0	504;718	995;3	539;0;415;280;0	357;0	503;716	298;3	466;0;75;402;306; ; ; ; ;
27753;1393;398;319;0	600;0	504;718	995;3	636;0;415;276;0	357;0	503;716	298;3	378;0;75;402;306; ; ; ; ;
27773;1394;406;314;0	600;0	504;718	995;3	654;0;414;288;0	357;0	503;716	298;3	431;0;75;402;306; ; ; ; ;
27793;1395;391;344;0	600;0	504;718	995;3	727;0;411;297;0	357;0	503;716	298;3	483;0;75;402;306; ; ; ; ;
27813;1396;400;315;0	601;0	504;718	995;3	632;0;406;298;0	357;0	503;716	298;3	349;0;75;402;306; ; ; ; ;
27833;1397;401;326;0	601;0	504;718	165;3	655;0;403;300;0	357;0	503;716	197;3	386;0;75;402;306; ; ; ; ;
27853;1398;378;294;0	600;0	504;718	165;3	617;0;415;280;0	357;0	503;716	197;3	338;0;75;402;306; ; ; ; ;
27873;1399;402;336;0	600;0	504;718	165;3	719;0;399;283;0	357;0	503;716	197;3	401;0;75;402;306; ; ; ; ;
27893;1400;409;323;0	600;0	504;718	165;3	433;0;385;332;0	357;0	503;716	197;3	478;0;75;402;306; ; ; ; ;
27913;1401;400;294;0	600;0	504;718	165;3	587;0;412;298;0	357;0	503;716	197;3	330;0;76;402;291; ; ; ; ;
27933;1402;403;312;0	600;0	504;718	316;3	565;0;401;314;0	357;0	503;715	211;3	376;0;76;402;291; ; ; ; ;
27953;1403;393;268;0	600;0	504;718	316;3	394;0;406;301;0	357;0	503;715	211;3	307;0;76;402;291; ; ; ; ;
27972;1404;396;272;0	600;0	504;718	316;3	606;0;396;302;0	357;0	503;715	211;3	366;0;76;402;291; ; ; ; ;
27992;1405;393;308;0	601;0	504;718	316;3	424;0;413;272;0	357;0	503;715	211;3	339;0;76;402;291; ; ; ; ;
28012;1406;407;286;0	601;0	504;718	316;3	393;0;405;286;0	357;0	503;715	211;3	264;0;76;402;291; ; ; ; ;
28032;1407;410;300;0	601;0	504;717	453;3	450;0;410;278;0	357;0	503;714	523;3	280;0;76;402;291; ; ; ; ;
28052;1408;395;319;0	601;0	504;717	453;3	514;0;411;330;0	358;0	503;714	523;3	400;0;77;406;313; ; ; ; ;
28072;1409;392;358;0	602;0	504;717	453;3	680;0;409;277;0	358;0	503;714	523;3	218;0;77;406;313; ; ; ; ;
28092;1410;406;307;0	602;0	505;717	453;3	500;0;396;315;0	358;0	503;714	523;3	333;0;77;406;313; ; ; ; ;
28112;1411;415;323;0	602;0	505;717	453;3	445;0;412;302;0	358;0	503;714	523;3	291;0;77;406;313; ; ; ; ;
28132;1412;419;330;0	602;0	505;716	850;3	474;0;409;280;0	358;0	503;717	072;3	365;0;77;406;313; ; ; ; ;
28152;1413;390;288;0	602;0	505;716	850;3	446;0;414;351;0	358;0	503;717	072;3	670;0;77;406;313; ; ; ; ;
28172;1414;401;290;0	602;0	505;716	850;3	425;0;409;261;0	358;0	504;717	072;3	333;0; ; ; ; ; ; ; ;
28192;1415;502;343;0	600;0	506;716	850;3	450;0;505;338;0	357;0	504;717	072;3	256;0;78;500;340; ; ; ; ;
28212;1416;501;352;0	600;0	506;716	850;3	450;0;502;343;0	357;0	504;717	072;3	301;0;78;500;340; ; ; ; ;
28232;1417;501;360;0	600;0	506;718	214;3	457;0;499;319;0	357;0	504;714	162;3	252;0;78;500;340; ; ; ; ;
28252;1418;497;299;0	600;0	506;718	214;3	450;0;502;348;0	357;0	504;714	162;3	255;0;78;500;340; ; ; ; ;
28272;1419;499;313;0	600;0	506;718	214;3	402;0;502;353;0	356;0	504;714	162;3	312;0;78;500;340; ; ; ; ;
28291;1420;507;295;0	600;0	505;718	214;3	441;0;504;345;0	356;0	504;714	162;3	254;0;78;500;340; ; ; ; ;
28312;1421;493;387;0	599;0	505;718	214;3	562;0;510;307;0	356;0	504;714	162;3	311;0;78;500;340; ; ; ; ;
28331;1422;496;398;0	599;0	506;716	660;3	550;0;511;303;0	356;0	504;714	811;3	294;0;78;500;340; ; ; ; ;
28351;1423;486;376;0	599;0	505;716	660;3	587;0;500;353;0	355;0	504;714	811;3	325;0;78;500;340; ; ; ; ;
28371;1424;515;320;0	598;0	505;716	660;3	506;0;512;345;0	355;0	504;714	811;3	405;0; ; ; ; ; ; ; ;
28391;1425;518;319;0	598;0	505;716	660;3	269;0;516;338;0	355;0	504;714	811;3	337;0; ; ; ; ; ; ; ;
28411;1426;485;346;0	598;0	505;716	660;3	454;0;537;317;0	354;0	504;714	811;3	263;0; ; ; ; ; ; ; ;
28431;1427;500;314;0	599;0	505;716	922;3	359;0;547;308;0	356;0	505;715	453;3	283;0; ; ; ; ; ; ; ;
28451;1428;346;315;0	600;0	505;716	922;3	407;0;344;314;0	357;0	504;715	453;3	382;0;79;321;306; ; ; ; ;
28471;1429;323;325;0	600;0	505;716	922;3	422;0;331;297;0	357;0	504;715	453;3	312;0;79;321;306; ; ; ; ;
28491;1430;310;349;0	600;0	505;716	922;3	554;0;318;275;0	357;0	505;715	453;3	233;0;79;321;306; ; ; ; ;
28511;1431;313;293;0	601;0	505;716	922;3	368;0;340;299;0	357;0	505;715	453;3	209;0;79;321;306; ; ; ; ;
28531;1432;308;301;0	601;0	505;717	776;3	409;0;330;295;0	357;0	505;713	693;3	176;0;79;321;306; ; ; ; ;
28551;1433;310;309;0	601;0	505;717	776;3	379;0;337;320;0	357;0	505;713	693;3	302;0;79;321;306; ; ; ; ;
28570;1434;314;363;0	601;0	506;717	776;3	468;0;331;330;0	357;0	505;713	693;3	329;0;80;332;324; ; ; ; ;
28590;1435;316;374;0	601;0	506;717	776;3	495;0;324;293;0	357;0	505;713	693;3	234;0;80;332;324; ; ; ; ;
28610;1436;353;382;0	601;0	506;717	776;3	686;0;328;277;0	357;0	505;713	693;3	284;0;80;332;324; ; ; ; ;
28630;1437;360;390;0	601;0	506;716	372;3	755;0;324;270;0	358;0	505;713	471;3	271;0;80;332;324; ; ; ; ;
28650;1438;318;324;0	602;0	506;716	372;3	571;0;343;350;0	358;0	505;713	471;3	481;0;80;332;324; ; ; ; ;
28670;1439;327;333;0	602;0	506;716	372;3	416;0;336;301;0	358;0	505;713	471;3	296;0;80;332;324; ; ; ; ;
28690;1440;335;363;0	602;0	506;716	372;3	622;0;337;267;0	358;0	505;713	471;3	278;0;80;332;324; ; ; ; ;
28710;1441;315;317;0	602;0	506;716	372;3	499;0;339;316;0	359;0	505;713	471;3	313;0;80;332;324; ; ; ; ;
28730;1442;321;328;0	602;0	506;717	143;3	471;0;340;310;0	359;0	505;712	481;3	307;0;80;332;324; ; ; ; ;
28750;1443;352;377;0	603;0	506;717	143;3	495;0;361;330;0	359;0	505;712	481;3	354;0; ; ; ; ; ; ; ;
28770;1444;327;352;0	603;0	506;717	143;3	487;0;317;293;0	359;0	505;712	481;3	388;0;81;341;334; ; ; ; ;
28790;1445;334;384;0	603;0	506;717	143;3	673;0;337;251;0	359;0	505;712	481;3	152;0;81;341;334; ; ; ; ;
28810;1446;322;361;0	603;0	506;717	143;3	431;0;352;306;0	359;0	505;712	481;3	271;0;81;341;334; ; ; ; ;
28830;1447;323;375;0	603;0	506;716	572;3	466;0;333;295;0	359;0	505;713	122;3	225;0;81;341;334; ; ; ; ;
28850;1448;335;371;0	603;0	506;716	572;3	516;0;343;300;0	359;0	505;713	122;3	440;0;81;341;334; ; ; ; ;
28870;1449;343;357;0	603;0	506;716	572;3	554;0;348;326;0	360;0	505;713	122;3	286;0;81;341;334; ; ; ; ;
28890;1450;329;324;0	603;0	506;716	572;3	497;0;353;299;0	360;0	505;713	122;3	349;0;81;341;334; ; ; ; ;
28909;1451;327;306;0	604;0	506;716	572;3	458;0;362;354;0	360;0	505;713	122;3	471;0;81;341;334; ; ; ; ;
28929;1452;328;287;0	604;0	506;716	775;3	459;0;368;355;0	360;0	505;713	298;3	413;0;81;341;334; ; ; ; ;
28949;1453;343;374;0	604;0	506;716	775;3	515;0;354;325;0	360;0	505;713	298;3	362;0;81;341;334; ; ; ; ;
28969;1454;356;386;0	604;0	506;716	775;3	603;0;341;349;0	360;0	505;713	298;3	371;0;81;341;334; ; ; ; ;
28989;1455;358;329;0	604;0	506;716	775;3	468;0;374;336;0	361;0	505;713	298;3	404;0; ; ; ; ; ; ; ;
29009;1456;345;387;0	604;0	506;716	775;3	580;0;360;349;0	361;0	505;713	298;3	381;0; ; ; ; ; ; ; ;
29029;1457;353;368;0	604;0	507;716	369;3	526;0;363;343;0	361;0	506;714	124;3	399;0; ; ; ; ; ; ; ;
29049;1458;-800;-600;0	361;0	506;-1	000;-1	000;4;350;280;0	361;0	506;714	124;3	255;0; ; ; ; ; ; ; ;
29069;1459;-800;-600;0	361;0	506;-1	000;-1	000;4;363;320;0	361;0	506;714	124;3	457;0; ; ; ; ; ; ; ;
29089;1460;-800;-600;0	361;0	506;-1	000;-1	000;4;357;314;0	361;0	506;714	124;3	405;0; ; ; ; ; ; ; ;
29109;1461;-800;-600;0	361;0	506;-1	000;-1	000;4;361;291;0	361;0	506;714	124;3	329;0; ; ; ; ; ; ; ;
29129;1462;-800;-600;0	604;0	507;-1	000;-1	000;4;357;310;0	361;0	506;714	094;3	423;0; ; ; ; ; ; ; ;
29149;1463;329;348;0	604;0	507;715	734;3	504;0;347;342;0	361;0	505;714	094;3	359;0;82;349;336; ; ; ; ;
29169;1464;337;361;0	604;0	506;715	734;3	475;0;383;330;0	361;0	505;714	094;3	514;0;82;349;336; ; ; ; ;
29188;1465;358;367;0	604;0	506;715	734;3	507;0;353;279;0	360;0	505;714	094;3	278;0;82;349;336; ; ; ; ;
29208;1466;329;353;0	604;0	506;715	734;3	481;0;349;323;0	360;0	505;714	094;3	395;0;82;349;336; ; ; ; ;
29228;1467;337;361;0	604;0	506;716	384;3	496;0;360;306;0	360;0	505;712	103;3	407;0;82;349;336; ; ; ; ;
29248;1468;354;346;0	604;0	506;716	384;3	502;0;355;334;0	360;0	505;712	103;3	301;0;82;349;336; ; ; ; ;
29268;1469;345;355;0	604;0	506;716	384;3	438;0;355;318;0	360;0	505;712	103;3	246;0;82;349;336; ; ; ; ;
29288;1470;340;337;0	604;0	506;716	384;3	405;0;368;325;0	360;0	505;712	103;3	210;0;82;349;336; ; ; ; ;
29308;1471;310;365;0	603;0	506;716	384;3	471;0;373;318;0	360;0	505;712	103;3	335;0;82;349;336; ; ; ; ;
29328;1472;305;363;0	603;0	506;715	827;3	426;0;379;319;0	359;0	506;713	455;3	307;0;82;349;336; ; ; ; ;
29348;1473;362;380;0	603;0	506;715	827;3	461;0;371;375;0	359;0	506;713	455;3	363;0; ; ; ; ; ; ; ;
29368;1474;358;380;0	603;0	507;715	827;3	438;0;380;400;0	359;0	506;713	455;3	323;0; ; ; ; ; ; ; ;
29388;1475;352;376;0	603;0	507;715	827;3	545;0;387;321;0	359;0	506;713	455;3	287;0; ; ; ; ; ; ; ;
29408;1476;384;369;0	603;0	507;715	827;3	441;0;400;356;0	359;0	506;713	455;3	343;0; ; ; ; ; ; ; ;
29428;1477;383;368;0	603;0	507;714	102;3	469;0;407;348;0	359;0	506;711	874;3	305;0; ; ; ; ; ; ; ;
29448;1478;361;339;0	603;0	507;714	102;3	420;0;370;350;0	359;0	506;711	874;3	281;0; ; ; ; ; ; ; ;
29468;1479;386;362;0	603;0	507;714	102;3	459;0;382;345;0	359;0	506;711	874;3	271;0; ; ; ; ; ; ; ;
29487;1480;381;438;0	603;0	507;714	102;3	616;0;381;300;0	359;0	506;711	874;3	165;0; ; ; ; ; ; ; ;
29509;1481;355;391;0	603;0	506;714	102;3	405;0;389;358;0	359;0	506;711	874;3	236;0; ; ; ; ; ; ; ;
29527;1482;364;425;0	603;0	506;715	996;3	471;0;392;344;0	359;0	506;712	985;3	206;0; ; ; ; ; ; ; ;
29548;1483;368;377;0	603;0	506;715	996;3	461;0;357;301;0	359;0	505;712	985;3	200;0; ; ; ; ; ; ; ;
29567;1484;387;395;0	603;0	506;715	996;3	463;0;353;268;0	359;0	505;712	985;3	275;0; ; ; ; ; ; ; ;
29588;1485;356;405;0	603;0	506;715	996;3	535;0;352;333;0	359;0	505;712	985;3	275;0; ; ; ; ; ; ; ;
29607;1486;354;350;0	603;0	506;715	996;3	432;0;372;306;0	360;0	505;712	985;3	182;0;83;359;361; ; ; ; ;
29628;1487;352;359;0	603;0	506;715	452;3	446;0;371;308;0	360;0	505;711	423;3	212;0;83;359;361; ; ; ; ;
29647;1488;346;374;0	604;0	506;715	452;3	479;0;377;339;0	360;0	505;711	423;3	229;0;83;359;361; ; ; ; ;
29668;1489;363;426;0	604;0	506;715	452;3	516;0;356;308;0	360;0	505;711	423;3	285;0;83;359;361; ; ; ; ;
29687;1490;360;386;0	604;0	506;715	452;3	419;0;361;373;0	360;0	505;711	423;3	266;0;83;359;361; ; ; ; ;
29708;1491;347;387;0	604;0	506;715	452;3	557;0;371;347;0	360;0	505;711	423;3	199;0;83;359;361; ; ; ; ;
29727;1492;355;388;0	604;0	507;715	311;3	538;0;361;348;0	360;0	505;711	755;3	221;0;83;359;361; ; ; ; ;
29748;1493;282;415;0	605;0	506;715	311;3	531;0;256;315;0	361;0	505;711	755;3	379;0;84;271;366; ; ; ; ;
29767;1494;278;390;0	605;0	506;715	311;3	437;0;301;330;0	361;0	505;711	755;3	274;0;84;271;366; ; ; ; ;
29788;1495;297;416;0	605;0	506;715	311;3	450;0;270;319;0	361;0	505;711	755;3	252;0;84;271;366; ; ; ; ;
29806;1496;271;394;0	605;0	506;715	311;3	382;0;271;303;0	361;0	505;711	755;3	232;0;84;271;366; ; ; ; ;
29828;1497;274;404;0	605;0	507;716	647;3	374;0;271;304;0	361;0	505;713	221;3	217;0;84;271;366; ; ; ; ;
29846;1498;271;374;0	605;0	506;716	647;3	500;0;272;359;0	361;0	505;713	221;3	281;0;84;271;366; ; ; ; ;
29868;1499;246;368;0	605;0	506;716	647;3	448;0;277;387;0	361;0	505;713	221;3	277;0;84;271;366; ; ; ; ;
29886;1500;271;395;0	605;0	506;716	647;3	441;0;277;337;0	361;0	505;713	221;3	125;0;84;271;366; ; ; ; ;
29908;1501;274;379;0	605;0	506;716	647;3	336;0;247;344;0	361;0	505;713	221;3	266;0;84;271;366; ; ; ; ;
29926;1502;268;384;0	605;0	507;715	921;3	291;0;248;345;0	362;0	505;712	116;3	220;0;84;271;366; ; ; ; ;
29948;1503;268;423;0	605;0	506;715	921;3	596;0;271;352;0	362;0	505;712	116;3	216;0;84;271;366; ; ; ; ;
29966;1504;272;399;0	606;0	507;715	921;3	373;0;284;355;0	362;0	505;712	116;3	382;0;84;271;366; ; ; ; ;
29986;1505;223;428;0	606;0	507;715	921;3	352;0;206;432;0	362;0	506;712	116;3	368;0; ; ; ; ; ; ; ;
30006;1506;244;456;0	606;0	507;715	921;3	485;0;238;452;0	362;0	506;712	116;3	450;0; ; ; ; ; ; ; ;
30026;1507;233;455;0	606;0	507;713	958;3	350;0;222;471;0	363;0	506;711	822;3	468;0; ; ; ; ; ; ; ;
30046;1508;234;433;0	606;0	507;713	958;3	313;0;215;324;0	363;0	506;711	822;3	118;0; ; ; ; ; ; ; ;
30065;1509;259;454;0	606;0	507;713	958;3	548;0;220;417;0	363;0	506;711	822;3	233;0; ; ; ; ; ; ; ;
30085;1510;244;458;0	606;0	507;713	958;3	420;0;219;428;0	363;0	506;711	822;3	368;0; ; ; ; ; ; ; ;
30105;1511;223;447;0	606;0	508;713	958;3	366;0;236;411;0	363;0	506;711	822;3	355;0; ; ; ; ; ; ; ;
30125;1512;231;446;0	606;0	508;713	589;3	454;0;241;413;0	362;0	506;712	500;3	344;0; ; ; ; ; ; ; ;
30145;1513;234;428;0	606;0	508;713	589;3	358;0;218;396;0	362;0	506;712	500;3	322;0; ; ; ; ; ; ; ;
30165;1514;225;436;0	606;0	507;713	589;3	346;0;243;455;0	362;0	506;712	500;3	384;0;85;232;449; ; ; ; ;
30185;1515;240;436;0	606;0	507;713	589;3	347;0;233;457;0	362;0	506;712	500;3	404;0;85;232;449; ; ; ; ;
30205;1516;217;439;0	606;0	507;713	589;3	359;0;227;451;0	362;0	506;712	500;3	344;0;85;232;449; ; ; ; ;
30225;1517;220;440;0	605;0	508;713	729;3	354;0;240;452;0	362;0	506;711	729;3	378;0;85;232;449; ; ; ; ;
30245;1518;224;451;0	605;0	508;713	729;3	383;0;213;430;0	362;0	506;711	729;3	312;0;85;232;449; ; ; ; ;
30265;1519;232;422;0	605;0	508;713	729;3	337;0;214;451;0	362;0	506;711	729;3	346;0;85;232;449; ; ; ; ;
30285;1520;247;454;0	605;0	508;713	729;3	322;0;217;462;0	361;0	507;711	729;3	398;0;85;232;449; ; ; ; ;
30305;1521;232;447;0	605;0	508;713	729;3	393;0;258;472;0	361;0	507;711	729;3	567;0;85;232;449; ; ; ; ;
30325;1522;236;439;0	605;0	508;715	536;3	375;0;264;481;0	361;0	507;712	461;3	621;0;85;232;449; ; ; ; ;
30345;1523;223;407;0	605;0	508;715	536;3	321;0;222;451;0	361;0	507;712	461;3	410;0; ; ; ; ; ; ; ;
30365;1524;236;461;0	605;0	508;715	536;3	467;0;218;384;0	361;0	507;712	461;3	257;0; ; ; ; ; ; ; ;
30384;1525;221;426;0	605;0	508;715	536;3	363;0;206;375;0	361;0	507;712	461;3	240;0; ; ; ; ; ; ; ;
30404;1526;234;443;0	605;0	508;715	536;3	415;0;215;413;0	361;0	507;712	461;3	298;0; ; ; ; ; ; ; ;
30424;1527;229;426;0	605;0	508;714	368;3	357;0;213;375;0	361;0	507;711	705;3	302;0; ; ; ; ; ; ; ;
30444;1528;209;417;0	605;0	508;714	368;3	488;0;245;444;0	361;0	507;711	705;3	337;0; ; ; ; ; ; ; ;
30464;1529;247;430;0	605;0	508;714	368;3	383;0;222;419;0	361;0	507;711	705;3	219;0; ; ; ; ; ; ; ;
30484;1530;247;453;0	605;0	508;714	368;3	393;0;233;452;0	361;0	507;711	705;3	441;0; ; ; ; ; ; ; ;
30504;1531;254;437;0	605;0	508;714	368;3	366;0;242;460;0	361;0	507;711	705;3	427;0; ; ; ; ; ; ; ;
30524;1532;256;447;0	603;0	508;713	580;3	360;0;233;457;0	359;0	507;711	308;3	411;0; ; ; ; ; ; ; ;
30544;1533;337;394;0	603;0	508;713	580;3	484;0;352;361;0	359;0	507;711	308;3	227;0; ; ; ; ; ; ; ;
30564;1534;393;433;0	603;0	508;713	580;3	454;0;357;401;0	359;0	507;711	308;3	191;0;86;373;404; ; ; ; ;
30584;1535;367;456;0	603;0	508;713	580;3	545;0;376;396;0	359;0	507;711	308;3	337;0;86;373;404; ; ; ; ;
30604;1536;365;405;0	603;0	508;713	580;3	460;0;381;397;0	359;0	507;711	308;3	349;0;86;373;404; ; ; ; ;
30624;1537;363;431;0	603;0	508;714	744;3	498;0;386;396;0	359;0	506;712	557;3	367;0;86;373;404; ; ; ; ;
30644;1538;373;403;0	603;0	507;714	744;3	397;0;387;382;0	359;0	506;712	557;3	407;0;86;373;404; ; ; ; ;
30664;1539;362;440;0	603;0	507;714	744;3	519;0;363;361;0	359;0	506;712	557;3	238;0;86;373;404; ; ; ; ;
30683;1540;386;446;0	603;0	507;714	744;3	587;0;364;369;0	359;0	506;712	557;3	240;0;86;373;404; ; ; ; ;
30703;1541;388;423;0	603;0	507;714	744;3	453;0;361;360;0	359;0	506;712	557;3	170;0;86;373;404; ; ; ; ;
30723;1542;388;445;0	603;0	508;714	756;3	536;0;361;364;0	359;0	506;711	101;3	142;0;86;373;404; ; ; ; ;
30743;1543;411;303;0	602;0	507;714	756;3	379;0;439;347;0	358;0	506;711	101;3	305;0; ; ; ; ; ; ; ;
30763;1544;444;260;0	601;0	506;714	756;3	378;0;447;307;0	358;0	505;711	101;3	217;0; ; ; ; ; ; ; ;
30783;1545;433;284;0	601;0	506;714	756;3	334;0;444;322;0	358;0	505;711	101;3	304;0; ; ; ; ; ; ; ;
30803;1546;442;298;0	601;0	506;714	756;3	308;0;436;307;0	358;0	505;711	101;3	277;0; ; ; ; ; ; ; ;
30823;1547;438;282;0	601;0	507;716	100;3	296;0;439;311;0	357;0	505;713	345;3	262;0; ; ; ; ; ; ; ;
30843;1548;448;325;0	601;0	506;716	100;3	324;0;450;326;0	357;0	505;713	345;3	229;0;87;447;307; ; ; ; ;
30863;1549;444;292;0	601;0	507;716	100;3	366;0;447;335;0	357;0	505;713	345;3	285;0;87;447;307; ; ; ; ;
30883;1550;448;300;0	601;0	507;716	100;3	454;0;444;318;0	357;0	505;713	345;3	371;0;87;447;307; ; ; ; ;
30903;1551;469;291;0	601;0	507;716	100;3	395;0;429;286;0	357;0	505;713	345;3	205;0;87;447;307; ; ; ; ;
30923;1552;470;293;0	601;0	507;715	359;3	430;0;425;279;0	357;0	505;715	951;3	264;0;87;447;307; ; ; ; ;
30943;1553;460;297;0	601;0	507;715	359;3	339;0;446;315;0	357;0	505;715	951;3	289;0;87;447;307; ; ; ; ;
30963;1554;444;326;0	601;0	506;715	359;3	414;0;461;309;0	357;0	505;715	951;3	306;0;87;447;307; ; ; ; ;
30983;1555;446;351;0	601;0	506;715	359;3	515;0;428;309;0	357;0	505;715	951;3	218;0;87;447;307; ; ; ; ;
31002;1556;442;274;0	601;0	506;715	359;3	435;0;440;303;0	357;0	505;715	951;3	239;0; ; ; ; ; ; ; ;
31022;1557;443;291;0	601;0	506;716	499;3	481;0;439;302;0	356;0	505;713	905;3	212;0; ; ; ; ; ; ; ;
31042;1558;482;346;0	600;0	506;716	499;3	476;0;516;310;0	356;0	505;713	905;3	317;0; ; ; ; ; ; ; ;
31062;1559;515;292;0	599;0	506;716	499;3	436;0;483;337;0	355;0	505;713	905;3	325;0; ; ; ; ; ; ; ;
31082;1560;477;327;0	599;0	506;716	499;3	530;0;472;341;0	355;0	506;713	905;3	323;0; ; ; ; ; ; ; ;
31102;1561;493;297;0	599;0	506;716	499;3	333;0;477;343;0	355;0	506;713	905;3	340;0; ; ; ; ; ; ; ;
31122;1562;502;310;0	599;0	507;716	099;3	323;0;475;346;0	355;0	506;713	725;3	345;0; ; ; ; ; ; ; ;
31142;1563;500;300;0	599;0	507;716	099;3	397;0;455;357;0	355;0	506;713	725;3	490;0; ; ; ; ; ; ; ;
31162;1564;505;289;0	599;0	507;716	099;3	383;0;500;302;0	355;0	506;713	725;3	265;0; ; ; ; ; ; ; ;
31182;1565;505;296;0	599;0	507;716	099;3	357;0;498;302;0	355;0	506;713	725;3	233;0; ; ; ; ; ; ; ;
31202;1566;482;349;0	599;0	507;716	099;3	499;0;511;312;0	355;0	506;713	725;3	289;0; ; ; ; ; ; ; ;
31222;1567;482;350;0	599;0	507;716	070;3	494;0;514;316;0	355;0	507;713	715;3	286;0; ; ; ; ; ; ; ;
31242;1568;468;312;0	599;0	507;716	070;3	473;0;485;295;0	355;0	507;713	715;3	211;0; ; ; ; ; ; ; ;
31261;1569;473;307;0	599;0	507;716	070;3	601;0;475;322;0	355;0	507;713	715;3	334;0; ; ; ; ; ; ; ;
31281;1570;465;302;0	599;0	507;716	070;3	461;0;491;309;0	355;0	507;713	715;3	218;0; ; ; ; ; ; ; ;
31301;1571;491;359;0	599;0	507;716	070;3	461;0;495;367;0	355;0	506;713	715;3	429;0; ; ; ; ; ; ; ;
31321;1572;493;358;0	599;0	507;716	633;3	463;0;493;378;0	355;0	507;713	595;3	421;0; ; ; ; ; ; ; ;
31341;1573;483;306;0	599;0	507;716	633;3	330;0;478;338;0	355;0	506;713	595;3	251;0; ; ; ; ; ; ; ;
31361;1574;489;327;0	600;0	507;716	633;3	495;0;491;322;0	355;0	506;713	595;3	264;0; ; ; ; ; ; ; ;
31381;1575;508;259;0	600;0	508;716	633;3	337;0;496;327;0	356;0	506;713	595;3	174;0; ; ; ; ; ; ; ;
31401;1576;484;285;0	600;0	508;716	633;3	308;0;482;338;0	356;0	507;713	595;3	274;0; ; ; ; ; ; ; ;
31421;1577;492;276;0	600;0	508;717	139;3	352;0;485;332;0	356;0	507;712	381;3	243;0; ; ; ; ; ; ; ;
31441;1578;518;291;0	600;0	508;717	139;3	407;0;493;334;0	356;0	507;712	381;3	310;0; ; ; ; ; ; ; ;
31461;1579;498;268;0	600;0	508;717	139;3	424;0;504;305;0	356;0	507;712	381;3	230;0; ; ; ; ; ; ; ;
31481;1580;487;320;0	600;0	508;717	139;3	399;0;497;314;0	356;0	507;712	381;3	358;0; ; ; ; ; ; ; ;
31501;1581;491;283;0	600;0	508;717	139;3	531;0;487;338;0	356;0	507;712	381;3	309;0; ; ; ; ; ; ; ;
31521;1582;483;285;0	601;0	508;715	657;3	537;0;488;325;0	357;0	507;713	244;3	305;0; ; ; ; ; ; ; ;
31541;1583;485;295;0	601;0	508;715	657;3	427;0;491;284;0	357;0	507;713	244;3	297;0; ; ; ; ; ; ; ;
31561;1584;498;290;0	601;0	508;715	657;3	364;0;498;302;0	357;0	507;713	244;3	211;0; ; ; ; ; ; ; ;
31580;1585;483;363;0	601;0	508;715	657;3	657;0;494;302;0	357;0	507;713	244;3	256;0; ; ; ; ; ; ; ;
31600;1586;502;301;0	601;0	508;715	657;3	395;0;460;380;0	357;0	507;713	244;3	630;0; ; ; ; ; ; ; ;
31620;1587;499;318;0	601;0	508;716	075;3	436;0;458;397;0	357;0	507;712	963;3	624;0; ; ; ; ; ; ; ;
31640;1588;492;297;0	601;0	508;716	075;3	415;0;490;296;0	357;0	507;712	963;3	271;0;88;487;311; ; ; ; ;
31660;1589;485;285;0	601;0	508;716	075;3	324;0;491;311;0	358;0	507;712	963;3	356;0;88;487;311; ; ; ; ;
31680;1590;471;297;0	601;0	508;716	075;3	446;0;501;316;0	358;0	507;712	963;3	345;0;88;487;311; ; ; ; ;
31700;1591;480;328;0	602;0	508;716	075;3	425;0;487;316;0	358;0	507;712	963;3	300;0;88;487;311; ; ; ; ;
31720;1592;474;327;0	602;0	508;716	498;3	413;0;488;314;0	358;0	507;714	223;3	348;0;88;487;311; ; ; ; ;
31740;1593;493;309;0	602;0	508;716	498;3	359;0;507;308;0	358;0	507;714	223;3	265;0;88;487;311; ; ; ; ;
31760;1594;484;268;0	602;0	508;716	498;3	416;0;490;270;0	358;0	507;714	223;3	244;0; ; ; ; ; ; ; ;
31780;1595;491;270;0	602;0	508;716	498;3	384;0;477;316;0	358;0	507;714	223;3	352;0; ; ; ; ; ; ; ;
31800;1596;491;298;0	602;0	508;716	498;3	427;0;489;299;0	358;0	507;714	223;3	217;0; ; ; ; ; ; ; ;
31820;1597;487;279;0	602;0	508;714	963;3	413;0;484;292;0	358;0	507;713	695;3	242;0; ; ; ; ; ; ; ;
31840;1598;432;308;0	603;0	509;714	963;3	309;0;417;296;0	359;0	507;713	695;3	239;0; ; ; ; ; ; ; ;
31859;1599;410;297;0	603;0	509;714	963;3	403;0;428;345;0	359;0	507;713	695;3	280;0; ; ; ; ; ; ; ;
31879;1600;426;334;0	603;0	509;714	963;3	354;0;441;312;0	359;0	507;713	695;3	417;0; ; ; ; ; ; ; ;
31899;1601;438;264;0	603;0	509;714	963;3	428;0;433;357;0	359;0	507;713	695;3	433;0; ; ; ; ; ; ; ;
31919;1602;431;265;0	603;0	509;714	220;3	417;0;437;351;0	359;0	507;712	989;3	446;0; ; ; ; ; ; ; ;
31939;1603;411;355;0	603;0	508;714	220;3	495;0;412;349;0	359;0	507;712	989;3	258;0; ; ; ; ; ; ; ;
31959;1604;398;351;0	603;0	508;714	220;3	372;0;413;306;0	359;0	507;712	989;3	179;0; ; ; ; ; ; ; ;
31979;1605;415;315;0	602;0	508;714	220;3	337;0;409;305;0	358;0	507;712	989;3	378;0; ; ; ; ; ; ; ;
31999;1606;408;324;0	602;0	508;714	220;3	372;0;412;364;0	358;0	507;712	989;3	267;0; ; ; ; ; ; ; ;
32019;1607;406;332;0	602;0	508;715	349;3	365;0;410;343;0	358;0	507;713	210;3	279;0; ; ; ; ; ; ; ;
32039;1608;408;337;0	602;0	508;715	349;3	478;0;423;316;0	358;0	507;713	210;3	250;0; ; ; ; ; ; ; ;
32059;1609;398;344;0	602;0	508;715	349;3	500;0;427;350;0	358;0	507;713	210;3	286;0; ; ; ; ; ; ; ;
32079;1610;406;340;0	602;0	508;715	349;3	349;0;409;331;0	358;0	507;713	210;3	298;0; ; ; ; ; ; ; ;
32099;1611;396;370;0	602;0	508;715	349;3	497;0;427;384;0	358;0	507;713	210;3	455;0; ; ; ; ; ; ; ;
32119;1612;398;374;0	602;0	508;715	907;3	448;0;421;388;0	358;0	507;715	049;3	501;0; ; ; ; ; ; ; ;
32139;1613;376;403;0	602;0	509;715	907;3	504;0;380;378;0	359;0	508;715	049;3	433;0;89;381;390; ; ; ; ;
32159;1614;382;388;0	602;0	509;715	907;3	477;0;393;375;0	359;0	508;715	049;3	258;0;89;381;390; ; ; ; ;
32178;1615;382;421;0	602;0	509;715	907;3	636;0;369;351;0	359;0	508;715	049;3	348;0;89;381;390; ; ; ; ;
32198;1616;373;425;0	602;0	509;715	907;3	603;0;394;352;0	359;0	508;715	049;3	349;0;89;381;390; ; ; ; ;
32218;1617;375;429;0	602;0	508;714	895;3	566;0;385;354;0	359;0	508;712	770;3	341;0;89;381;390; ; ; ; ;
32238;1618;379;432;0	602;0	508;714	895;3	484;0;390;339;0	359;0	507;712	770;3	214;0;89;381;390; ; ; ; ;
32258;1619;370;414;0	602;0	508;714	895;3	440;0;388;378;0	359;0	507;712	770;3	346;0;89;381;390; ; ; ; ;
32278;1620;370;419;0	602;0	508;714	895;3	489;0;392;390;0	359;0	507;712	770;3	398;0;89;381;390; ; ; ; ;
32298;1621;372;416;0	602;0	508;714	895;3	507;0;400;315;0	359;0	507;712	770;3	277;0; ; ; ; ; ; ; ;
32318;1622;372;418;0	602;0	508;715	655;3	503;0;402;336;0	359;0	507;712	270;3	359;0; ; ; ; ; ; ; ;
32338;1623;376;379;0	602;0	508;715	655;3	521;0;364;420;0	359;0	507;712	270;3	448;0; ; ; ; ; ; ; ;
32358;1624;386;399;0	602;0	507;715	655;3	504;0;385;366;0	359;0	507;712	270;3	266;0; ; ; ; ; ; ; ;
32378;1625;383;462;0	603;0	507;715	655;3	687;0;397;375;0	359;0	506;712	270;3	410;0; ; ; ; ; ; ; ;
32398;1626;375;405;0	603;0	507;715	655;3	476;0;394;418;0	359;0	506;712	270;3	355;0; ; ; ; ; ; ; ;
32418;1627;380;427;0	603;0	507;716	938;3	534;0;393;392;0	359;0	506;713	458;3	297;0; ; ; ; ; ; ; ;
32438;1628;380;412;0	603;0	507;716	938;3	512;0;395;343;0	360;0	506;713	458;3	430;0;90;381;396; ; ; ; ;
32457;1629;375;402;0	604;0	508;716	938;3	505;0;390;365;0	360;0	506;713	458;3	368;0;90;381;396; ; ; ; ;
32477;1630;384;406;0	604;0	508;716	938;3	582;0;392;396;0	360;0	506;713	458;3	415;0;90;381;396; ; ; ; ;
32497;1631;390;414;0	604;0	508;716	938;3	573;0;367;358;0	361;0	506;713	458;3	363;0;90;381;396; ; ; ; ;
32517;1632;391;412;0	605;0	508;714	587;3	553;0;363;367;0	361;0	506;711	956;3	370;0;90;381;396; ; ; ; ;
32537;1633;379;447;0	605;0	508;714	587;3	639;0;380;390;0	361;0	506;711	956;3	366;0;90;381;396; ; ; ; ;
32557;1634;383;379;0	605;0	508;714	587;3	377;0;388;336;0	361;0	507;711	956;3	258;0; ; ; ; ; ; ; ;
32577;1635;379;438;0	605;0	509;714	587;3	666;0;368;355;0	361;0	507;711	956;3	376;0;91;384;386; ; ; ; ;
32597;1636;380;398;0	605;0	509;714	587;3	438;0;386;385;0	362;0	507;711	956;3	371;0;91;384;386; ; ; ; ;
32617;1637;382;425;0	605;0	509;714	136;3	553;0;380;362;0	362;0	507;712	363;3	349;0;91;384;386; ; ; ; ;
32637;1638;415;454;0	605;0	508;714	136;3	627;0;379;320;0	361;0	507;712	363;3	294;0;91;384;386; ; ; ; ;
32657;1639;389;400;0	605;0	508;714	136;3	485;0;382;376;0	361;0	506;712	363;3	260;0;91;384;386; ; ; ; ;
32677;1640;364;388;0	605;0	508;714	136;3	440;0;388;376;0	361;0	506;712	363;3	345;0;91;384;386; ; ; ; ;
32697;1641;378;391;0	605;0	508;714	136;3	502;0;397;371;0	361;0	506;712	363;3	340;0;91;384;386; ; ; ; ;
32717;1642;366;393;0	604;0	508;715	115;3	497;0;403;368;0	361;0	507;714	404;3	343;0;91;384;386; ; ; ; ;
32737;1643;493;436;0	603;0	509;715	115;3	589;0;511;373;0	359;0	507;714	404;3	342;0;92;495;423; ; ; ; ;
32757;1644;490;397;0	603;0	509;715	115;3	465;0;478;438;0	359;0	507;714	404;3	355;0;92;495;423; ; ; ; ;
32776;1645;498;416;0	603;0	509;715	115;3	534;0;489;437;0	359;0	507;714	404;3	308;0;92;495;423; ; ; ; ;
32796;1646;491;424;0	602;0	509;715	115;3	591;0;480;448;0	359;0	507;714	404;3	448;0;92;495;423; ; ; ; ;
32816;1647;492;408;0	602;0	509;716	627;3	554;0;486;451;0	358;0	507;714	604;3	452;0;92;495;423; ; ; ; ;
32836;1648;488;417;0	602;0	509;716	627;3	521;0;479;440;0	358;0	507;714	604;3	393;0;92;495;423; ; ; ; ;
32856;1649;496;388;0	602;0	509;716	627;3	395;0;466;468;0	358;0	507;714	604;3	608;0;92;495;423; ; ; ; ;
32876;1650;495;416;0	602;0	509;716	627;3	624;0;495;432;0	358;0	507;714	604;3	307;0;92;495;423; ; ; ; ;
32896;1651;483;422;0	601;0	509;716	627;3	468;0;503;408;0	357;0	507;714	604;3	244;0;92;495;423; ; ; ; ;
32916;1652;487;416;0	601;0	509;714	568;3	448;0;505;410;0	357;0	507;715	115;3	266;0;92;495;423; ; ; ; ;
32936;1653;494;391;0	601;0	509;714	568;3	470;0;482;459;0	357;0	507;715	115;3	448;0;92;495;423; ; ; ; ;
32956;1654;510;423;0	601;0	509;714	568;3	435;0;521;418;0	356;0	507;715	115;3	386;0;92;495;423; ; ; ; ;
32976;1655;517;360;0	600;0	509;714	568;3	478;0;501;437;0	356;0	507;715	115;3	421;0;92;495;423; ; ; ; ;
32996;1656;507;409;0	600;0	509;714	568;3	427;0;527;440;0	356;0	507;715	115;3	497;0;92;495;423; ; ; ; ;
33016;1657;512;409;0	600;0	509;716	930;3	450;0;521;444;0	356;0	508;713	346;3	470;0;92;495;423; ; ; ; ;
33035;1658;495;420;0	600;0	509;716	930;3	501;0;492;445;0	356;0	508;713	346;3	363;0;92;495;423; ; ; ; ;
33055;1659;477;424;0	600;0	509;716	930;3	541;0;492;446;0	356;0	508;713	346;3	295;0;92;495;423; ; ; ; ;
33075;1660;519;331;0	599;0	508;716	930;3	529;0;484;432;0	356;0	507;713	346;3	604;0; ; ; ; ; ; ; ;
33095;1661;508;266;0	599;0	507;716	930;3	594;0;524;265;0	356;0	505;713	346;3	340;0; ; ; ; ; ; ; ;
33115;1662;510;234;0	598;0	507;716	300;3	604;0;520;245;0	355;0	506;715	404;3	390;0; ; ; ; ; ; ; ;
33135;1663;507;291;0	598;0	507;716	300;3	426;0;513;287;0	355;0	506;715	404;3	391;0;93;508;281; ; ; ; ;
33155;1664;499;284;0	598;0	507;716	300;3	508;0;509;289;0	355;0	506;715	404;3	426;0;93;508;281; ; ; ; ;
33175;1665;504;272;0	598;0	507;716	300;3	551;0;516;284;0	354;0	506;715	404;3	358;0;93;508;281; ; ; ; ;
33195;1666;501;293;0	598;0	507;716	300;3	531;0;505;276;0	354;0	506;715	404;3	399;0;93;508;281; ; ; ; ;
33215;1667;504;285;0	598;0	507;717	693;3	560;0;506;274;0	354;0	506;715	984;3	403;0;93;508;281; ; ; ; ;
33235;1668;503;277;0	598;0	507;717	693;3	509;0;513;265;0	354;0	506;715	984;3	428;0;93;508;281; ; ; ; ;
33255;1669;517;246;0	598;0	507;717	693;3	430;0;519;269;0	354;0	506;715	984;3	385;0;93;508;281; ; ; ; ;
33275;1670;498;276;0	598;0	507;717	693;3	618;0;534;280;0	354;0	506;715	984;3	328;0;93;508;281; ; ; ; ;
33295;1671;508;272;0	598;0	507;717	693;3	612;0;503;320;0	354;0	506;715	984;3	432;0;93;508;281; ; ; ; ;
33315;1672;510;265;0	598;0	507;715	946;3	596;0;509;330;0	354;0	506;714	692;3	390;0;93;508;281; ; ; ; ;
33335;1673;527;234;0	598;0	507;715	946;3	483;0;516;279;0	354;0	506;714	692;3	343;0;94;507;276; ; ; ; ;
33354;1674;518;234;0	598;0	507;715	946;3	521;0;499;258;0	354;0	506;714	692;3	417;0;94;507;276; ; ; ; ;
33374;1675;517;228;0	598;0	507;715	946;3	496;0;504;305;0	354;0	506;714	692;3	402;0;94;507;276; ; ; ; ;
33394;1676;523;266;0	598;0	506;715	946;3	555;0;512;318;0	355;0	505;714	692;3	372;0;94;507;276; ; ; ; ;
33414;1677;522;267;0	598;0	507;716	570;3	561;0;504;328;0	355;0	505;716	154;3	414;0;94;507;276; ; ; ; ;
33434;1678;515;265;0	599;0	506;716	570;3	439;0;519;298;0	355;0	505;716	154;3	317;0;94;507;276; ; ; ; ;
33454;1679;499;292;0	599;0	507;716	570;3	453;0;501;294;0	355;0	505;716	154;3	381;0;94;507;276; ; ; ; ;
33474;1680;513;272;0	599;0	507;716	570;3	469;0;501;271;0	355;0	505;716	154;3	311;0;94;507;276; ; ; ; ;
33494;1681;518;257;0	599;0	507;716	570;3	473;0;515;278;0	355;0	506;716	154;3	399;0;94;507;276; ; ; ; ;
33514;1682;514;266;0	599;0	507;715	631;3	472;0;505;287;0	355;0	506;713	560;3	369;0;94;507;276; ; ; ; ;
33534;1683;510;273;0	599;0	507;715	631;3	407;0;498;309;0	355;0	506;713	560;3	342;0;94;507;276; ; ; ; ;
33554;1684;513;277;0	599;0	507;715	631;3	422;0;497;309;0	355;0	506;713	560;3	373;0;94;507;276; ; ; ; ;
33574;1685;500;275;0	599;0	507;715	631;3	448;0;501;298;0	355;0	506;713	560;3	401;0;94;507;276; ; ; ; ;
33594;1686;517;263;0	599;0	507;715	631;3	309;0;509;281;0	355;0	506;713	560;3	295;0;94;507;276; ; ; ; ;
33614;1687;513;265;0	599;0	507;714	877;3	311;0;509;277;0	355;0	506;712	470;3	309;0;94;507;276; ; ; ; ;
33634;1688;519;275;0	599;0	507;714	877;3	416;0;532;255;0	355;0	506;712	470;3	320;0;94;507;276; ; ; ; ;
33654;1689;513;287;0	599;0	507;714	877;3	441;0;505;275;0	355;0	506;712	470;3	317;0;94;507;276; ; ; ; ;
33673;1690;515;269;0	599;0	507;714	877;3	351;0;505;285;0	355;0	506;712	470;3	282;0;94;507;276; ; ; ; ;
33693;1691;497;273;0	599;0	507;714	877;3	377;0;489;293;0	355;0	506;712	470;3	229;0;94;507;276; ; ; ; ;
33713;1692;492;275;0	599;0	507;714	785;3	363;0;483;299;0	355;0	506;713	746;3	231;0;94;507;276; ; ; ; ;
33733;1693;501;278;0	599;0	507;714	785;3	436;0;515;260;0	355;0	506;713	746;3	216;0;94;507;276; ; ; ; ;
33753;1694;503;267;0	599;0	507;714	785;3	484;0;513;275;0	355;0	506;713	746;3	148;0;94;507;276; ; ; ; ;
33773;1695;523;251;0	599;0	507;714	785;3	370;0;478;308;0	355;0	506;713	746;3	373;0;94;507;276; ; ; ; ;
33793;1696;489;264;0	599;0	507;714	785;3	368;0;502;278;0	355;0	506;713	746;3	259;0;94;507;276; ; ; ; ;
33813;1697;495;257;0	598;0	507;715	727;3	371;0;492;289;0	355;0	506;714	195;3	287;0;94;507;276; ; ; ; ;
33833;1698;504;276;0	598;0	507;715	727;3	314;0;514;269;0	354;0	506;714	195;3	247;0;94;507;276; ; ; ; ;
33853;1699;520;253;0	598;0	507;715	727;3	363;0;531;252;0	354;0	506;714	195;3	254;0;94;507;276; ; ; ; ;
33873;1700;514;275;0	598;0	507;715	727;3	338;0;509;297;0	354;0	506;714	195;3	149;0;95;512;260; ; ; ; ;
33893;1701;506;266;0	597;0	507;715	727;3	322;0;504;255;0	354;0	506;714	195;3	271;0;95;512;260; ; ; ; ;
33913;1702;512;260;0	597;0	507;714	812;3	337;0;507;269;0	354;0	506;715	638;3	256;0;95;512;260; ; ; ; ;
33933;1703;509;274;0	597;0	507;714	812;3	201;0;514;266;0	354;0	506;715	638;3	222;0;95;512;260; ; ; ; ;
33953;1704;523;259;0	598;0	507;714	812;3	222;0;516;283;0	354;0	506;715	638;3	294;0;95;512;260; ; ; ; ;
33972;1705;512;246;0	598;0	508;714	812;3	405;0;525;272;0	354;0	507;715	638;3	179;0;95;512;260; ; ; ; ;
33992;1706;511;252;0	598;0	508;714	812;3	280;0;530;259;0	354;0	507;715	638;3	207;0;95;512;260; ; ; ; ;
34012;1707;511;245;0	598;0	508;714	888;3	343;0;534;267;0	354;0	507;713	478;3	204;0;95;512;260; ; ; ; ;
34032;1708;525;278;0	598;0	508;714	888;3	332;0;501;263;0	355;0	507;713	478;3	142;0;95;512;260; ; ; ; ;
34052;1709;506;271;0	599;0	508;714	888;3	250;0;503;274;0	355;0	507;713	478;3	241;0;95;512;260; ; ; ; ;
34072;1710;499;250;0	599;0	508;714	888;3	321;0;512;268;0	355;0	507;713	478;3	241;0;95;512;260; ; ; ; ;
34092;1711;513;246;0	599;0	508;714	888;3	208;0;502;261;0	355;0	507;713	478;3	187;0;95;512;260; ; ; ; ;
34112;1712;502;243;0	599;0	508;714	691;3	216;0;505;265;0	355;0	507;713	577;3	241;0;95;512;260; ; ; ; ;
34132;1713;507;235;0	599;0	508;714	691;3	272;0;527;240;0	355;0	507;713	577;3	104;0;95;512;260; ; ; ; ;
34152;1714;514;268;0	599;0	508;714	691;3	182;0;510;271;0	356;0	507;713	577;3	201;0; ; ; ; ; ; ; ;
34172;1715;524;251;0	600;0	508;714	691;3	380;0;502;291;0	356;0	507;713	577;3	126;0; ; ; ; ; ; ; ;
34192;1716;509;264;0	600;0	508;714	691;3	297;0;508;276;0	356;0	507;713	577;3	182;0; ; ; ; ; ; ; ;
34212;1717;515;256;0	600;0	508;715	703;3	308;0;504;285;0	356;0	507;712	812;3	148;0; ; ; ; ; ; ; ;
34231;1718;438;268;0	601;0	509;715	703;3	259;0;459;286;0	357;0	507;712	812;3	224;0; ; ; ; ; ; ; ;
34251;1719;455;304;0	601;0	509;715	703;3	253;0;454;325;0	357;0	507;712	812;3	255;0; ; ; ; ; ; ; ;
34271;1720;486;236;0	601;0	509;715	703;3	193;0;476;340;0	357;0	507;712	812;3	520;0;96;456;290; ; ; ; ;
34291;1721;467;244;0	601;0	509;715	703;3	254;0;461;338;0	357;0	507;712	812;3	143;0;96;456;290; ; ; ; ;
34311;1722;480;251;0	601;0	509;715	271;3	233;0;465;335;0	357;0	507;714	230;3	224;0;96;456;290; ; ; ; ;
34331;1723;446;300;0	602;0	508;715	271;3	311;0;456;290;0	358;0	507;714	230;3	122;0;96;456;290; ; ; ; ;
34351;1724;467;280;0	602;0	508;715	271;3	244;0;462;320;0	358;0	507;714	230;3	185;0;96;456;290; ; ; ; ;
34371;1725;449;279;0	602;0	508;715	271;3	365;0;460;295;0	358;0	507;714	230;3	208;0;96;456;290; ; ; ; ;
34391;1726;439;274;0	602;0	509;715	271;3	206;0;448;290;0	358;0	507;714	230;3	201;0;96;456;290; ; ; ; ;
34411;1727;441;272;0	603;0	509;714	528;3	231;0;448;299;0	359;0	507;714	211;3	193;0;96;456;290; ; ; ; ;
34431;1728;313;261;0	605;0	509;714	528;3	233;0;314;287;0	361;0	508;714	211;3	409;0; ; ; ; ; ; ; ;
34451;1729;322;332;0	605;0	509;714	528;3	291;0;316;343;0	361;0	508;714	211;3	263;0; ; ; ; ; ; ; ;
34471;1730;332;352;0	605;0	509;714	528;3	287;0;316;324;0	361;0	508;714	211;3	264;0; ; ; ; ; ; ; ;
34491;1731;296;307;0	605;0	509;714	528;3	302;0;310;350;0	361;0	508;714	211;3	279;0; ; ; ; ; ; ; ;
34511;1732;301;306;0	605;0	510;714	289;3	303;0;312;349;0	361;0	508;711	761;3	274;0; ; ; ; ; ; ; ;
34531;1733;320;388;0	605;0	509;714	289;3	406;0;326;318;0	361;0	508;711	761;3	257;0; ; ; ; ; ; ; ;
34550;1734;322;375;0	605;0	509;714	289;3	425;0;313;304;0	361;0	508;711	761;3	252;0; ; ; ; ; ; ; ;
34570;1735;297;349;0	605;0	509;714	289;3	339;0;324;352;0	361;0	508;711	761;3	249;0; ; ; ; ; ; ; ;
34590;1736;325;361;0	605;0	509;714	289;3	353;0;327;306;0	361;0	508;711	761;3	225;0; ; ; ; ; ; ; ;
34611;1737;318;348;0	605;0	509;714	755;3	369;0;323;321;0	361;0	508;713	141;3	226;0; ; ; ; ; ; ; ;
34630;1738;358;388;0	605;0	509;714	755;3	573;0;325;354;0	361;0	508;713	141;3	340;0; ; ; ; ; ; ; ;
34650;1739;321;361;0	605;0	509;714	755;3	450;0;308;347;0	361;0	508;713	141;3	320;0; ; ; ; ; ; ; ;
34670;1740;320;346;0	605;0	509;714	755;3	366;0;297;293;0	361;0	508;713	141;3	403;0;97;323;331; ; ; ; ;
34690;1741;311;361;0	605;0	509;714	755;3	359;0;315;319;0	361;0	508;713	141;3	244;0;97;323;331; ; ; ; ;
34710;1742;307;355;0	605;0	509;716	145;3	358;0;314;300;0	360;0	508;711	834;3	241;0;97;323;331; ; ; ; ;
34730;1743;317;344;0	605;0	509;716	145;3	348;0;303;267;0	360;0	508;711	834;3	269;0;97;323;331; ; ; ; ;
34750;1744;316;314;0	604;0	509;716	145;3	345;0;329;334;0	360;0	508;711	834;3	444;0;97;323;331; ; ; ; ;
34770;1745;317;309;0	604;0	509;716	145;3	434;0;327;345;0	360;0	508;711	834;3	238;0;97;323;331; ; ; ; ;
34790;1746;316;358;0	604;0	509;716	145;3	395;0;312;306;0	360;0	508;711	834;3	377;0;97;323;331; ; ; ; ;
34810;1747;316;344;0	604;0	509;715	375;3	416;0;326;343;0	360;0	508;714	105;3	296;0;97;323;331; ; ; ; ;
34829;1748;333;371;0	604;0	509;715	375;3	440;0;326;298;0	360;0	508;714	105;3	227;0;97;323;331; ; ; ; ;
34849;1749;330;376;0	604;0	509;715	375;3	570;0;315;288;0	360;0	508;714	105;3	216;0;97;323;331; ; ; ; ;
34869;1750;349;333;0	604;0	509;715	375;3	414;0;326;307;0	360;0	508;714	105;3	187;0;97;323;331; ; ; ; ;
34889;1751;334;339;0	604;0	509;715	375;3	412;0;339;352;0	360;0	508;714	105;3	338;0;97;323;331; ; ; ; ;
34909;1752;336;345;0	604;0	509;715	900;3	412;0;338;358;0	360;0	508;712	580;3	328;0;97;323;331; ; ; ; ;
34929;1753;320;300;0	604;0	509;715	900;3	342;0;341;326;0	360;0	508;712	580;3	242;0; ; ; ; ; ; ; ;
34949;1754;314;360;0	604;0	509;715	900;3	538;0;315;302;0	360;0	508;712	580;3	425;0; ; ; ; ; ; ; ;
34969;1755;343;342;0	604;0	509;715	900;3	390;0;337;327;0	360;0	508;712	580;3	304;0; ; ; ; ; ; ; ;
34989;1756;367;374;0	604;0	510;715	900;3	429;0;386;370;0	360;0	509;712	580;3	447;0; ; ; ; ; ; ; ;
35009;1757;376;374;0	603;0	510;713	428;3	486;0;382;369;0	360;0	509;711	092;3	408;0; ; ; ; ; ; ; ;
35029;1758;392;437;0	603;0	510;713	428;3	554;0;385;358;0	360;0	509;711	092;3	264;0; ; ; ; ; ; ; ;
35049;1759;376;409;0	603;0	510;713	428;3	389;0;361;403;0	360;0	509;711	092;3	227;0; ; ; ; ; ; ; ;
35069;1760;362;429;0	604;0	509;713	428;3	477;0;387;372;0	360;0	509;711	092;3	277;0; ; ; ; ; ; ; ;
35089;1761;375;385;0	604;0	509;713	428;3	422;0;395;356;0	360;0	508;711	092;3	302;0; ; ; ; ; ; ; ;
35109;1762;370;382;0	604;0	509;715	697;3	473;0;390;370;0	360;0	508;711	639;3	301;0; ; ; ; ; ; ; ;
35129;1763;357;454;0	604;0	509;715	697;3	622;0;363;425;0	360;0	508;711	639;3	429;0; ; ; ; ; ; ; ;
35148;1764;384;442;0	604;0	510;715	697;3	425;0;352;372;0	360;0	509;711	639;3	262;0; ; ; ; ; ; ; ;
35168;1765;374;357;0	604;0	510;715	697;3	333;0;383;355;0	360;0	509;711	639;3	237;0; ; ; ; ; ; ; ;
35188;1766;371;359;0	604;0	510;715	697;3	210;0;377;366;0	360;0	509;711	639;3	287;0; ; ; ; ; ; ; ;
35208;1767;369;362;0	604;0	510;714	094;3	101;0;379;359;0	360;0	509;709	482;3	278;0; ; ; ; ; ; ; ;
35228;1768;383;453;0	604;0	510;714	094;3	594;0;382;363;0	360;0	509;709	482;3	287;0; ; ; ; ; ; ; ;
35248;1769;378;368;0	604;0	510;714	094;3	269;0;385;401;0	360;0	509;709	482;3	278;0; ; ; ; ; ; ; ;
35268;1770;387;380;0	604;0	510;714	094;3	347;0;375;374;0	360;0	509;709	482;3	119;0; ; ; ; ; ; ; ;
35288;1771;381;429;0	604;0	510;714	094;3	379;0;409;384;0	360;0	509;709	482;3	186;0; ; ; ; ; ; ; ;
35308;1772;380;386;0	604;0	510;716	418;3	421;0;410;397;0	360;0	509;712	277;3	145;0; ; ; ; ; ; ; ;
35328;1773;382;362;0	604;0	510;716	418;3	342;0;382;464;0	360;0	508;712	277;3	511;0; ; ; ; ; ; ; ;
35348;1774;380;376;0	604;0	510;716	418;3	252;0;395;384;0	360;0	508;712	277;3	300;0; ; ; ; ; ; ; ;
35368;1775;375;372;0	604;0	510;716	418;3	353;0;381;401;0	360;0	508;712	277;3	267;0; ; ; ; ; ; ; ;
35389;1776;363;380;0	604;0	510;716	418;3	266;0;416;404;0	360;0	508;712	277;3	223;0; ; ; ; ; ; ; ;
35408;1777;360;382;0	604;0	510;714	504;3	296;0;420;407;0	360;0	508;711	065;3	181;0; ; ; ; ; ; ; ;
35428;1778;388;415;0	604;0	510;714	504;3	321;0;401;308;0	360;0	508;711	065;3	204;0; ; ; ; ; ; ; ;
35447;1779;392;444;0	604;0	510;714	504;3	518;0;385;402;0	361;0	508;711	065;3	300;0; ; ; ; ; ; ; ;
35469;1780;376;368;0	605;0	510;714	504;3	162;0;383;395;0	361;0	508;711	065;3	197;0; ; ; ; ; ; ; ;
35487;1781;366;436;0	605;0	510;714	504;3	418;0;396;411;0	361;0	508;711	065;3	232;0; ; ; ; ; ; ; ;
35508;1782;362;409;0	605;0	510;714	183;3	434;0;389;412;0	361;0	508;711	694;3	260;0; ; ; ; ; ; ; ;
35527;1783;385;379;0	605;0	510;714	183;3	174;0;392;339;0	361;0	508;711	694;3	128;0; ; ; ; ; ; ; ;
35548;1784;373;406;0	605;0	510;714	183;3	352;0;376;374;0	361;0	508;711	694;3	219;0; ; ; ; ; ; ; ;
35567;1785;385;426;0	605;0	510;714	183;3	479;0;385;285;0	361;0	508;711	694;2	972;0; ; ; ; ; ; ; ;
35588;1786;373;414;0	605;0	510;714	183;3	322;0;383;376;0	361;0	508;711	694;3	203;0; ; ; ; ; ; ; ;
35607;1787;377;423;0	605;0	510;713	590;3	352;0;384;347;0	361;0	508;711	347;3	113;0; ; ; ; ; ; ; ;
35629;1788;382;418;0	605;0	510;713	590;3	419;0;385;405;0	361;0	508;711	347;3	162;0; ; ; ; ; ; ; ;
35647;1789;387;440;0	605;0	510;713	590;3	377;0;388;381;0	361;0	508;711	347;3	157;0; ; ; ; ; ; ; ;
35668;1790;376;356;0	605;0	510;713	590;3	118;0;390;393;0	361;0	508;711	347;3	110;0; ; ; ; ; ; ; ;
35687;1791;378;392;0	605;0	510;713	590;3	246;0;389;388;0	361;0	508;711	347;3	374;0; ; ; ; ; ; ; ;
35708;1792;378;378;0	604;0	510;715	727;3	155;0;390;395;0	360;0	508;710	556;3	374;0; ; ; ; ; ; ; ;
35727;1793;376;430;0	604;0	509;715	727;3	296;0;384;391;0	360;0	508;710	556;3	200;0; ; ; ; ; ; ; ;
35748;1794;379;434;0	604;0	509;715	727;3	383;0;381;402;0	360;0	508;710	556;3	153;0; ; ; ; ; ; ; ;
35766;1795;376;417;0	603;0	509;715	727;3	345;0;383;351;0	359;0	508;710	556;3	177;0; ; ; ; ; ; ; ;
35788;1796;408;439;0	603;0	509;715	727;3	328;0;396;373;0	359;0	508;710	556;3	358;0; ; ; ; ; ; ; ;
35806;1797;412;438;0	603;0	510;714	649;3	359;0;396;364;0	359;0	508;711	244;3	357;0; ; ; ; ; ; ; ;
35828;1798;396;473;0	603;0	510;714	649;3	691;0;381;378;0	359;0	508;711	244;3	047;0; ; ; ; ; ; ; ;
35846;1799;371;412;0	603;0	510;714	649;3	314;0;376;414;0	359;0	508;711	244;3	253;0; ; ; ; ; ; ; ;
35866;1800;211;380;0	605;0	510;714	649;3	287;0;223;364;0	361;0	509;711	244;3	201;0; ; ; ; ; ; ; ;
35886;1801;227;372;0	605;0	510;714	649;3	249;0;222;403;0	361;0	509;711	244;3	295;0; ; ; ; ; ; ; ;
35906;1802;243;363;0	605;0	510;714	894;3	219;0;225;384;0	361;0	509;711	745;3	293;0; ; ; ; ; ; ; ;
35926;1803;245;420;0	604;0	510;714	894;3	255;0;240;412;0	361;0	509;711	745;3	382;0; ; ; ; ; ; ; ;
35946;1804;232;378;0	604;0	510;714	894;3	237;0;244;386;0	361;0	509;711	745;3	223;0; ; ; ; ; ; ; ;
35966;1805;234;396;0	604;0	510;714	894;3	247;0;229;394;0	360;0	509;711	745;3	385;0; ; ; ; ; ; ; ;
35986;1806;248;428;0	604;0	510;714	894;3	357;0;233;454;0	360;0	509;711	745;3	527;0;98;234;415; ; ; ; ;
36006;1807;242;412;0	604;0	510;714	815;3	359;0;231;446;0	360;0	509;711	725;3	500;0;98;234;415; ; ; ; ;
36026;1808;280;457;0	604;0	510;714	815;3	557;0;204;367;0	360;0	509;711	725;3	290;0;98;234;415; ; ; ; ;
36046;1809;261;447;0	604;0	509;714	815;3	353;0;212;369;0	360;0	508;711	725;3	074;0;98;234;415; ; ; ; ;
36065;1810;263;441;0	604;0	510;714	815;3	443;0;230;366;0	360;0	509;711	725;3	080;0;98;234;415; ; ; ; ;
36085;1811;244;429;0	604;0	510;714	815;3	322;0;219;420;0	360;0	509;711	725;3	280;0;98;234;415; ; ; ; ;
36105;1812;239;420;0	604;0	510;715	058;3	343;0;228;425;0	360;0	509;711	970;3	174;0;98;234;415; ; ; ; ;
36125;1813;232;437;0	605;0	510;715	058;3	520;0;192;389;0	361;0	509;711	970;3	199;0;98;234;415; ; ; ; ;
36145;1814;157;427;0	605;0	510;715	058;3	411;0;117;418;0	361;0	509;711	970;3	165;0;99;142;431; ; ; ; ;
36165;1815;137;410;0	605;0	510;715	058;3	383;0;162;445;0	361;0	509;711	970;3	439;0;99;142;431; ; ; ; ;
36185;1816;137;434;0	605;0	510;715	058;3	334;0;155;447;0	361;0	509;711	970;3	465;0;99;142;431; ; ; ; ;
36205;1817;142;428;0	605;0	510;710	787;3	280;0;150;449;0	361;0	509;709	764;3	480;0;99;142;431; ; ; ; ;
36225;1818;150;432;0	605;0	510;710	787;3	221;0;147;438;0	361;0	509;709	764;3	361;0;99;142;431; ; ; ; ;
36245;1819;140;424;0	605;0	510;710	787;3	258;0;118;417;0	361;0	509;709	764;3	218;0;99;142;431; ; ; ; ;
36265;1820;148;454;0	605;0	510;710	787;3	306;0;137;398;0	361;0	509;709	764;3	157;0;99;142;431; ; ; ; ;
36285;1821;147;434;0	605;0	510;710	787;3	379;0;140;435;0	361;0	509;709	764;3	344;0;99;142;431; ; ; ; ;
36305;1822;143;437;0	605;0	510;712	065;3	429;0;129;418;0	361;0	509;711	459;3	264;0;99;142;431; ; ; ; ;
36325;1823;163;453;0	605;0	510;712	065;3	395;0;126;419;0	361;0	509;711	459;3	295;0;99;142;431; ; ; ; ;
36344;1824;137;415;0	606;0	510;712	065;3	343;0;105;403;0	361;0	509;711	459;3	275;0; ; ; ; ; ; ; ;
36364;1825;124;404;0	606;0	510;712	065;3	354;0;126;439;0	361;0	509;711	459;3	303;0; ; ; ; ; ; ; ;
36384;1826;134;419;0	606;0	510;712	065;3	258;0;137;429;0	361;0	509;711	459;3	227;0; ; ; ; ; ; ; ;
36404;1827;128;416;0	605;0	510;712	286;3	234;0;132;430;0	361;0	509;712	236;3	222;0; ; ; ; ; ; ; ;
36424;1828;167;446;0	605;0	510;712	286;3	367;0;146;438;0	361;0	509;712	236;3	347;0; ; ; ; ; ; ; ;
36444;1829;172;438;0	605;0	510;712	286;3	449;0;153;462;0	361;0	509;712	236;3	416;0; ; ; ; ; ; ; ;
36464;1830;129;413;0	605;0	510;712	286;3	295;0;151;466;0	361;0	509;712	236;3	441;0; ; ; ; ; ; ; ;
36484;1831;131;425;0	605;0	510;712	286;3	359;0;128;423;0	361;0	509;712	236;3	221;0; ; ; ; ; ; ; ;
36504;1832;133;413;0	605;0	510;712	460;3	362;0;130;435;0	361;0	509;710	804;3	244;0; ; ; ; ; ; ; ;
36524;1833;165;457;0	605;0	510;712	460;3	366;0;124;452;0	361;0	509;710	804;3	287;0;100;143;445; ; ; ; ;
36544;1834;160;445;0	605;0	510;712	460;3	274;0;126;408;0	361;0	509;710	804;3	164;0;100;143;445; ; ; ; ;
36564;1835;154;463;0	605;0	510;712	460;3	278;0;126;442;0	361;0	509;710	804;3	338;0;100;143;445; ; ; ; ;
36584;1836;155;446;0	605;0	510;712	460;3	271;0;148;462;0	361;0	509;710	804;3	408;0;100;143;445; ; ; ; ;
36604;1837;155;452;0	605;0	509;712	659;3	272;0;151;449;0	361;0	509;711	143;3	402;0;100;143;445; ; ; ; ;
36624;1838;139;447;0	605;0	509;712	659;3	254;0;133;440;0	361;0	509;711	143;3	321;0;100;143;445; ; ; ; ;
36643;1839;147;443;0	605;0	509;712	659;3	345;0;129;448;0	361;0	509;711	143;3	202;0;100;143;445; ; ; ; ;
36663;1840;216;375;0	603;0	508;712	659;3	304;0;250;321;0	359;0	507;711	143;3	316;0; ; ; ; ; ; ; ;
36683;1841;-800;-600;0	357;0	505;-1	000;-1	000;4;345;292;0	357;0	505;711	143;3	324;0; ; ; ; ; ; ; ;
36703;1842;-800;-600;-1	000;-1	000;-1	000;-1	000;4;-800;-600;-1	000;-1	000;-1	000;-1	000;4; ; ; ; ; ; ; ;
36723;1843;-800;-600;-1	000;-1	000;-1	000;-1	000;4;-800;-600;-1	000;-1	000;-1	000;-1	000;4; ; ; ; ; ; ; ;
36743;1844;-800;-600;-1	000;-1	000;-1	000;-1	000;4;-800;-600;-1	000;-1	000;-1	000;-1	000;4; ; ; ; ; ; ; ;
36763;1845;-800;-600;-1	000;-1	000;-1	000;-1	000;4;-800;-600;-1	000;-1	000;-1	000;-1	000;4; ; ; ; ; ; ; ;
36783;1846;-800;-600;-1	000;-1	000;-1	000;-1	000;4;-800;-600;-1	000;-1	000;-1	000;-1	000;4; ; ; ; ; ; ; ;
36803;1847;-800;-600;-1	000;-1	000;-1	000;-1	000;4;-800;-600;-1	000;-1	000;-1	000;-1	000;4; ; ; ; ; ; ; ;
36823;1848;-800;-600;-1	000;-1	000;-1	000;-1	000;4;-800;-600;-1	000;-1	000;-1	000;-1	000;4; ; ; ; ; ; ; ;
36843;1849;-800;-600;-1	000;-1	000;-1	000;-1	000;4;-800;-600;-1	000;-1	000;-1	000;-1	000;4; ; ; ; ; ; ; ;
36863;1850;-800;-600;-1	000;-1	000;-1	000;-1	000;4;-800;-600;-1	000;-1	000;-1	000;-1	000;4; ; ; ; ; ; ; ;
36883;1851;-800;-600;0	358;0	506;-1	000;-1	000;4;-800;-600;0	358;0	506;-1	000;-1	000;4; ; ; ; ; ; ; ;
36903;1852;289;262;0	603;0	507;718	742;3	417;0;266;251;0	358;0	506;718	742;3	121;0; ; ; ; ; ; ; ;
36923;1853;278;223;0	603;0	507;718	742;3	280;0;273;253;0	358;0	507;718	742;3	152;0; ; ; ; ; ; ; ;
36942;1854;270;277;0	603;0	507;718	742;3	338;0;278;260;0	358;0	507;718	742;3	131;0;101;280;262; ; ; ; ;
36962;1855;295;279;0	603;0	507;718	742;3	280;0;257;221;0	359;0	507;718	742;3	081;0;101;280;262; ; ; ; ;
36982;1856;291;283;0	603;0	508;715	868;3	287;0;261;226;0	359;0	507;714	486;3	070;0;101;280;262; ; ; ; ;
37002;1857;284;276;0	603;0	508;715	868;3	316;0;279;243;0	359;0	507;714	486;3	141;0;101;280;262; ; ; ; ;
37022;1858;292;264;0	603;0	508;715	868;3	226;0;274;292;0	359;0	507;714	486;3	166;0;101;280;262; ; ; ; ;
37042;1859;292;281;0	603;0	508;715	868;3	225;0;275;260;0	359;0	507;714	486;3	117;0;101;280;262; ; ; ; ;
37062;1860;298;273;0	603;0	508;715	868;3	253;0;254;199;0	359;0	507;714	486;3	064;0; ; ; ; ; ; ; ;
37082;1861;301;273;0	603;0	508;713	879;3	253;0;249;212;0	359;0	507;714	194;3	057;0; ; ; ; ; ; ; ;
37102;1862;297;276;0	603;0	508;713	879;3	245;0;267;255;0	359;0	507;714	194;3	229;0; ; ; ; ; ; ; ;
37122;1863;283;295;0	603;0	508;713	879;3	357;0;289;281;0	359;0	507;714	194;3	173;0; ; ; ; ; ; ; ;
37142;1864;284;304;0	603;0	508;713	879;3	311;0;278;260;0	359;0	507;714	194;3	109;0; ; ; ; ; ; ; ;
37162;1865;353;354;0	603;0	508;713	879;3	346;0;333;289;0	359;0	508;714	194;3	307;0; ; ; ; ; ; ; ;
37182;1866;351;372;0	602;0	510;714	491;3	329;0;344;287;0	359;0	509;712	901;3	264;0; ; ; ; ; ; ; ;
37202;1867;362;354;0	602;0	510;714	491;3	347;0;385;401;0	359;0	509;712	901;3	309;0; ; ; ; ; ; ; ;
37222;1868;368;410;0	602;0	510;714	491;3	358;0;369;320;0	359;0	509;712	901;3	240;0; ; ; ; ; ; ; ;
37241;1869;370;334;0	603;0	510;714	491;3	243;0;376;488;0	359;0	509;712	901;3	780;0; ; ; ; ; ; ; ;
37261;1870;351;402;0	603;0	510;714	491;3	381;0;386;362;0	359;0	509;712	901;3	295;0; ; ; ; ; ; ; ;
37282;1871;354;372;0	603;0	510;715	386;3	365;0;381;360;0	359;0	509;713	286;3	396;0; ; ; ; ; ; ; ;
37301;1872;372;359;0	603;0	510;715	386;3	210;0;377;371;0	359;0	509;713	286;3	185;0; ; ; ; ; ; ; ;
37321;1873;365;467;0	603;0	510;715	386;3	611;0;383;387;0	359;0	509;713	286;3	196;0; ; ; ; ; ; ; ;
37341;1874;383;419;0	603;0	510;715	386;3	299;0;378;459;0	359;0	509;713	286;3	324;0; ; ; ; ; ; ; ;
37361;1875;378;456;0	603;0	510;715	386;3	441;0;393;366;0	359;0	509;713	286;3	150;0; ; ; ; ; ; ; ;
37381;1876;379;436;0	603;0	510;715	064;3	581;0;394;391;0	359;0	509;712	084;3	179;0; ; ; ; ; ; ; ;
37401;1877;367;385;0	603;0	510;715	064;3	367;0;379;349;0	359;0	509;712	084;3	273;0; ; ; ; ; ; ; ;
37421;1878;376;438;0	603;0	510;715	064;3	426;0;398;362;0	359;0	509;712	084;3	032;0; ; ; ; ; ; ; ;
37441;1879;347;380;0	603;0	510;715	064;3	225;0;353;317;0	359;0	509;712	084;2	974;0; ; ; ; ; ; ; ;
37461;1880;376;400;0	603;0	510;715	064;3	183;0;394;375;0	359;0	509;712	084;3	115;0; ; ; ; ; ; ; ;
37481;1881;367;413;0	603;0	510;714	323;3	139;0;378;364;0	359;0	509;711	279;3	120;0; ; ; ; ; ; ; ;
37501;1882;382;494;0	603;0	510;714	323;3	753;0;369;405;0	359;0	509;711	279;3	258;0; ; ; ; ; ; ; ;
37520;1883;333;396;0	603;0	510;714	323;3	361;0;376;415;0	359;0	509;711	279;3	251;0; ; ; ; ; ; ; ;
37540;1884;333;427;0	603;0	510;714	323;3	468;0;374;346;0	359;0	509;711	279;3	008;0; ; ; ; ; ; ; ;
37560;1885;370;470;0	603;0	510;714	323;3	483;0;369;363;0	359;0	509;711	279;3	154;0; ; ; ; ; ; ; ;
37580;1886;343;428;0	603;0	510;711	351;3	484;0;372;347;0	359;0	509;712	301;3	085;0; ; ; ; ; ; ; ;
37600;1887;382;406;0	603;0	510;711	351;3	055;0;382;382;0	359;0	509;712	301;3	291;0; ; ; ; ; ; ; ;
37620;1888;350;384;0	603;0	510;711	351;3	226;0;365;404;0	359;0	509;712	301;3	075;0; ; ; ; ; ; ; ;
37640;1889;360;409;0	603;0	510;711	351;3	112;0;360;396;0	359;0	509;712	301;3	025;0; ; ; ; ; ; ; ;
37660;1890;451;409;0	602;0	510;711	351;3	212;0;462;392;0	358;0	509;712	301;3	396;0; ; ; ; ; ; ; ;
37680;1891;444;405;0	601;0	510;715	738;3	188;0;460;399;0	357;0	509;716	343;3	303;0; ; ; ; ; ; ; ;
37700;1892;505;389;0	601;0	510;715	738;3	210;0;504;418;0	357;0	509;716	343;3	022;0; ; ; ; ; ; ; ;
37720;1893;518;374;0	601;0	510;715	738;3	322;0;514;414;0	358;0	509;716	343;3	101;0; ; ; ; ; ; ; ;
37740;1894;499;377;0	601;0	510;715	738;3	215;0;534;407;0	358;0	509;716	343;3	065;0; ; ; ; ; ; ; ;
37760;1895;521;372;0	602;0	510;715	738;3	126;0;523;430;0	358;0	509;716	343;3	056;0; ; ; ; ; ; ; ;
37780;1896;516;372;0	602;0	510;715	596;3	148;0;526;429;0	358;0	509;713	344;3	036;0; ; ; ; ; ; ; ;
37800;1897;508;437;0	602;0	510;715	596;3	374;0;529;427;0	358;0	508;713	344;3	112;0; ; ; ; ; ; ; ;
37820;1898;507;405;0	602;0	509;715	596;3	166;0;530;474;0	358;0	508;713	344;3	196;0; ; ; ; ; ; ; ;
37839;1899;614;445;0	600;0	510;715	596;3	350;0;657;454;0	356;0	509;713	344;3	127;0;102;639;454; ; ; ; ;
37859;1900;614;458;0	600;0	510;715	596;3	455;0;663;427;0	356;0	509;713	344;2	992;0;102;639;454; ; ; ; ;
37879;1901;612;455;0	600;0	510;714	335;3	398;0;669;446;0	356;0	509;713	340;3	006;0;102;639;454; ; ; ; ;
37899;1902;653;437;0	600;0	510;714	335;3	197;0;648;438;0	356;0	509;713	340;3	031;0;102;639;454; ; ; ; ;
37919;1903;664;428;0	600;0	510;714	335;3	168;0;641;453;0	356;0	509;713	340;3	139;0;102;639;454; ; ; ; ;
37939;1904;635;464;0	600;0	510;714	335;3	300;0;635;429;0	356;0	509;713	340;3	055;0;102;639;454; ; ; ; ;
37959;1905;648;458;0	600;0	510;714	335;3	334;0;629;481;0	356;0	509;713	340;3	190;0;102;639;454; ; ; ; ;
37979;1906;646;452;0	599;0	511;714	872;3	370;0;625;481;0	356;0	509;714	908;3	186;0;102;639;454; ; ; ; ;
37999;1907;658;419;0	599;0	511;714	872;3	225;0;613;477;0	356;0	510;714	908;3	156;0;102;639;454; ; ; ; ;
38019;1908;618;474;0	599;0	511;714	872;3	466;0;637;462;0	356;0	510;714	908;3	119;0;102;639;454; ; ; ; ;
38039;1909;649;451;0	599;0	511;714	872;3	423;0;647;445;0	356;0	510;714	908;3	131;0;102;639;454; ; ; ; ;
38059;1910;622;483;0	599;0	511;714	872;3	438;0;636;459;0	355;0	510;714	908;3	200;0;102;639;454; ; ; ; ;
38079;1911;634;478;0	599;0	511;714	708;3	413;0;641;452;0	355;0	509;716	030;3	193;0;102;639;454; ; ; ; ;
38099;1912;656;471;0	599;0	510;714	708;3	273;0;623;468;0	355;0	509;716	030;3	293;0;102;639;454; ; ; ; ;
38118;1913;694;416;0	599;0	510;714	708;3	192;0;610;470;0	356;0	509;716	030;3	329;0;102;639;454; ; ; ; ;
38138;1914;660;446;0	599;0	510;714	708;3	301;0;642;473;0	356;0	509;716	030;3	236;0;102;639;454; ; ; ; ;
38158;1915;634;461;0	599;0	510;714	708;3	319;0;639;455;0	356;0	509;716	030;3	186;0;102;639;454; ; ; ; ;
38178;1916;643;439;0	600;0	510;715	470;3	313;0;633;457;0	356;0	509;713	562;3	162;0;102;639;454; ; ; ; ;
38198;1917;612;452;0	600;0	510;715	470;3	381;0;647;437;0	356;0	509;713	562;3	217;0;102;639;454; ; ; ; ;
38218;1918;406;426;0	603;0	510;715	470;3	426;0;451;389;0	359;0	509;713	562;3	291;0; ; ; ; ; ; ; ;
38238;1919;367;425;0	603;0	510;715	470;3	452;0;407;406;0	360;0	509;713	562;3	317;0; ; ; ; ; ; ; ;
38258;1920;361;428;0	604;0	510;715	470;3	679;0;387;355;0	360;0	509;713	562;3	292;0; ; ; ; ; ; ; ;
38278;1921;356;428;0	604;0	510;715	978;3	736;0;366;351;0	360;0	509;712	446;3	296;0; ; ; ; ; ; ; ;
38298;1922;371;453;0	604;0	510;715	978;3	439;0;384;441;0	360;0	509;712	446;3	367;0; ; ; ; ; ; ; ;
38318;1923;357;398;0	604;0	510;715	978;3	519;0;393;388;0	360;0	509;712	446;3	345;0; ; ; ; ; ; ; ;
38338;1924;379;374;0	604;0	510;715	978;3	345;0;386;409;0	360;0	509;712	446;3	294;0; ; ; ; ; ; ; ;
38358;1925;366;433;0	604;0	510;715	978;3	562;0;380;439;0	360;0	509;712	446;3	397;0;103;385;415; ; ; ; ;
38378;1926;364;399;0	604;0	510;714	805;3	512;0;383;416;0	360;0	509;714	060;3	383;0;103;385;415; ; ; ; ;
38398;1927;388;431;0	604;0	510;714	805;3	449;0;383;388;0	360;0	509;714	060;3	338;0;103;385;415; ; ; ; ;
38418;1928;382;437;0	604;0	510;714	805;3	437;0;377;417;0	360;0	509;714	060;3	408;0;103;385;415; ; ; ; ;
38437;1929;369;448;0	604;0	510;714	805;3	549;0;396;378;0	360;0	509;714	060;3	273;0;103;385;415; ; ; ; ;
38457;1930;393;428;0	604;0	510;714	805;3	421;0;398;413;0	360;0	509;714	060;3	335;0;103;385;415; ; ; ; ;
38477;1931;388;434;0	604;0	510;714	514;3	452;0;401;399;0	360;0	509;713	365;3	334;0;103;385;415; ; ; ; ;
38497;1932;393;382;0	604;0	510;714	514;3	404;0;375;333;0	360;0	509;713	365;3	195;0; ; ; ; ; ; ; ;
38517;1933;353;428;0	604;0	510;714	514;3	532;0;383;336;0	360;0	509;713	365;3	378;0; ; ; ; ; ; ; ;
38537;1934;341;393;0	604;0	510;714	514;3	512;0;366;397;0	359;0	509;713	365;3	335;0; ; ; ; ; ; ; ;
38557;1935;387;446;0	603;0	510;714	514;3	585;0;396;400;0	359;0	509;713	365;3	372;0; ; ; ; ; ; ; ;
38577;1936;363;440;0	603;0	510;713	840;3	593;0;398;402;0	359;0	509;713	045;3	354;0; ; ; ; ; ; ; ;
38597;1937;382;445;0	603;0	510;713	840;3	619;0;390;402;0	359;0	509;713	045;3	365;0; ; ; ; ; ; ; ;
38617;1938;367;451;0	603;0	510;713	840;3	628;0;398;397;0	359;0	509;713	045;3	356;0; ; ; ; ; ; ; ;
38637;1939;367;442;0	603;0	510;713	840;3	657;0;388;371;0	359;0	509;713	045;3	330;0; ; ; ; ; ; ; ;
38657;1940;386;437;0	603;0	510;713	840;3	610;0;386;445;0	359;0	509;713	045;3	613;0;104;382;426; ; ; ; ;
38677;1941;379;436;0	603;0	510;715	477;3	628;0;386;440;0	359;0	509;711	847;3	616;0;104;382;426; ; ; ; ;
38696;1942;390;464;0	603;0	510;715	477;3	645;0;380;420;0	359;0	509;711	847;3	459;0;104;382;426; ; ; ; ;
38716;1943;384;441;0	603;0	511;715	477;3	702;0;367;451;0	359;0	509;711	847;3	420;0;104;382;426; ; ; ; ;
38737;1944;386;437;0	603;0	511;715	477;3	649;0;377;408;0	358;0	509;711	847;3	321;0;104;382;426; ; ; ; ;
38756;1945;381;463;0	602;0	511;715	477;3	803;0;393;353;0	358;0	509;711	847;3	319;0;104;382;426; ; ; ; ;
38776;1946;380;450;0	602;0	511;716	204;3	824;0;391;350;0	358;0	509;714	177;3	328;0;104;382;426; ; ; ; ;
38796;1947;376;438;0	602;0	510;716	204;3	618;0;376;445;0	358;0	509;714	177;3	521;0; ; ; ; ; ; ; ;
38816;1948;394;458;0	602;0	510;716	204;3	705;0;377;444;0	358;0	509;714	177;3	488;0; ; ; ; ; ; ; ;
38836;1949;384;440;0	602;0	510;716	204;3	587;0;383;407;0	358;0	509;714	177;3	454;0; ; ; ; ; ; ; ;
38856;1950;368;394;0	602;0	510;716	204;3	591;0;394;393;0	358;0	509;714	177;3	435;0; ; ; ; ; ; ; ;
38876;1951;374;398;0	602;0	510;714	402;3	586;0;397;381;0	358;0	509;712	627;3	407;0; ; ; ; ; ; ; ;
38896;1952;388;441;0	602;0	510;714	402;3	683;0;371;446;0	357;0	509;712	627;3	612;0; ; ; ; ; ; ; ;
38916;1953;390;445;0	602;0	510;714	402;3	684;0;378;395;0	357;0	509;712	627;3	473;0; ; ; ; ; ; ; ;
38936;1954;390;469;0	601;0	510;714	402;3	682;0;388;439;0	357;0	509;712	627;3	450;0; ; ; ; ; ; ; ;
38956;1955;379;435;0	601;0	510;714	402;3	584;0;383;458;0	357;0	509;712	627;3	580;0; ; ; ; ; ; ; ;
38976;1956;380;443;0	601;0	510;714	573;3	576;0;389;444;0	357;0	509;712	461;3	501;0; ; ; ; ; ; ; ;
38996;1957;388;427;0	601;0	510;714	573;3	620;0;392;396;0	357;0	509;712	461;3	394;0; ; ; ; ; ; ; ;
39015;1958;372;438;0	601;0	510;714	573;3	674;0;389;370;0	357;0	509;712	461;3	432;0; ; ; ; ; ; ; ;
39035;1959;380;450;0	601;0	509;714	573;3	625;0;408;354;0	357;0	509;712	461;3	460;0; ; ; ; ; ; ; ;
39055;1960;403;449;0	601;0	510;714	573;3	719;0;391;429;0	357;0	509;712	461;3	551;0; ; ; ; ; ; ; ;
39075;1961;398;448;0	601;0	510;713	531;3	713;0;394;415;0	357;0	509;712	178;3	589;0; ; ; ; ; ; ; ;
39095;1962;400;437;0	601;0	510;713	531;3	685;0;407;430;0	357;0	509;712	178;3	435;0; ; ; ; ; ; ; ;
39115;1963;396;426;0	601;0	510;713	531;3	653;0;414;388;0	357;0	509;712	178;3	437;0; ; ; ; ; ; ; ;
39135;1964;442;468;0	600;0	510;713	531;3	765;0;435;440;0	356;0	509;712	178;3	590;0; ; ; ; ; ; ; ;
39155;1965;521;424;0	599;0	511;713	531;3	670;0;542;465;0	355;0	509;712	178;3	504;0;105;554;441; ; ; ; ;
39175;1966;541;437;0	599;0	511;714	390;3	685;0;561;461;0	355;0	510;710	274;3	540;0;105;554;441; ; ; ; ;
39195;1967;548;424;0	599;0	511;714	390;3	652;0;537;453;0	355;0	510;710	274;3	563;0;105;554;441; ; ; ; ;
39215;1968;558;435;0	599;0	511;714	390;3	696;0;524;450;0	355;0	510;710	274;3	627;0;105;554;441; ; ; ; ;
39235;1969;529;454;0	599;0	511;714	390;3	853;0;582;426;0	355;0	510;710	274;3	374;0;105;554;441; ; ; ; ;
39255;1970;566;404;0	599;0	511;714	390;3	552;0;568;450;0	355;0	509;710	274;3	431;0;105;554;441; ; ; ; ;
39275;1971;560;413;0	599;0	511;714	168;3	604;0;580;441;0	355;0	509;712	545;3	399;0;105;554;441; ; ; ; ;
39294;1972;554;447;0	599;0	511;714	168;3	606;0;560;447;0	355;0	509;712	545;3	422;0;105;554;441; ; ; ; ;
39314;1973;519;470;0	599;0	511;714	168;3	859;0;546;452;0	355;0	509;712	545;3	497;0;105;554;441; ; ; ; ;
39334;1974;539;466;0	599;0	510;714	168;3	771;0;558;460;0	355;0	509;712	545;3	515;0;105;554;441; ; ; ; ;
39354;1975;553;443;0	599;0	511;714	168;3	575;0;566;446;0	355;0	509;712	545;3	536;0;105;554;441; ; ; ; ;
39374;1976;541;453;0	599;0	511;715	259;3	683;0;564;450;0	355;0	509;714	295;3	564;0;105;554;441; ; ; ; ;
39394;1977;560;423;0	599;0	511;715	259;3	582;0;542;462;0	355;0	509;714	295;3	686;0;105;554;441; ; ; ; ;
39414;1978;551;421;0	599;0	510;715	259;3	728;0;564;424;0	355;0	509;714	295;3	515;0;105;554;441; ; ; ; ;
39434;1979;555;434;0	598;0	510;715	259;3	670;0;577;431;0	354;0	509;714	295;3	467;0;105;554;441; ; ; ; ;
39454;1980;575;410;0	598;0	510;715	259;3	615;0;537;463;0	354;0	509;714	295;3	604;0;105;554;441; ; ; ; ;
39474;1981;573;411;0	598;0	510;716	417;3	681;0;551;446;0	354;0	509;714	175;3	499;0;105;554;441; ; ; ; ;
39494;1982;550;423;0	598;0	510;716	417;3	620;0;548;464;0	354;0	509;714	175;3	574;0;105;554;441; ; ; ; ;
39514;1983;583;421;0	597;0	510;716	417;3	620;0;557;464;0	353;0	509;714	175;3	589;0;105;554;441; ; ; ; ;
39534;1984;404;449;0	599;0	510;716	417;3	780;0;426;448;0	355;0	510;714	175;3	731;0;106;383;448; ; ; ; ;
[truncated: 6,575 more rows]
