# Supplementary material for: Perception of Individual and Joint Action in Infants and Adults
Source: PLoS One. 2014 Sep 9;9(9):e107450. doi: 10.1371/journal.pone.0107450 (PMC4174902; doi:10.1371/journal.pone.0107450)
Supplement: Data S1 — Raw files of eye tracking data of all participants. (ZIP) [file pone.0107450.s001.zip › Turm2012b_AD_10.csv]

Data properties:
Recording date: 17.07.2012
Recording time : 15:03:38:031 (corresponds to time 0)
Study: Turmbau2012b
Subject: Turm2012b_AD_10
Recording: Turm2012b_AD_10
Screen resolution: 800 x 600
Coordinate unit: Pixels
Filter settings:
Eye: Average
Fixation radius: 30
Min duration: 100
Timestamp;Number;GazepointX (L);GazepointY (L);CamX (L);CamY (L);Distance (L);Pupil (L);Validity (L);GazepointX (R);GazepointY (R);CamX (R);CamY (R);Distance (R);Pupil (R);Validity (R);Fixation;GazepointX;GazepointY;Event;Event Key;Data 1;Data 2;Description
2;1;390;356;0	750;0	419;599	872;3	520;0;383;348;0	477;0	424;591	642;3	251;0;1;399;344; ; ; ; ;
21;2;394;357;0	749;0	419;599	872;3	474;0;387;359;0	476;0	425;591	642;3	329;0;1;399;344; ; ; ; ;
41;3;389;369;0	749;0	419;599	872;3	597;0;388;368;0	476;0	425;591	642;3	389;0;1;399;344; ; ; ; ;
61;4;389;362;0	748;0	419;599	872;3	549;0;389;348;0	476;0	425;591	642;3	304;0;1;399;344; ; ; ; ;
81;5;390;365;0	748;0	419;600	196;3	561;0;389;355;0	475;0	425;591	823;3	316;0;1;399;344; ; ; ; ;
101;6;389;351;0	747;0	419;600	196;3	597;0;389;359;0	474;0	426;591	823;3	343;0;1;399;344; ; ; ; ;
121;7;389;379;0	746;0	420;600	196;3	675;0;385;342;0	473;0	426;591	823;3	315;0;1;399;344; ; ; ; ;
143;8;380;354;0	746;0	420;600	196;3	631;0;395;363;0	473;0	427;591	823;3	359;0;1;399;344; ; ; ; ;
161;9;385;364;0	746;0	421;600	196;3	637;0;391;356;0	473;0	427;591	823;3	359;0;1;399;344; ; ; ; ;
181;10;382;372;0	746;0	421;600	369;3	645;0;391;354;0	473;0	428;590	831;3	355;0;1;399;344; ; ; ; ;
201;11;391;368;0	746;0	422;600	369;3	694;0;385;359;0	473;0	428;590	831;3	372;0;1;399;344; ; ; ; ;
221;12;385;361;0	746;0	422;600	369;3	605;0;396;364;0	473;0	429;590	831;3	395;0;1;399;344; ; ; ; ;
241;13;386;355;0	746;0	422;600	369;3	617;0;393;358;0	473;0	429;590	831;3	370;0;1;399;344; ; ; ; ;
261;14;385;355;0	746;0	422;600	369;3	638;0;395;353;0	473;0	429;590	831;3	396;0;1;399;344; ; ; ; ;
281;15;384;357;0	746;0	422;598	887;3	644;0;396;352;0	473;0	429;591	970;3	395;0;1;399;344; ; ; ; ;
300;16;378;361;0	746;0	422;598	887;3	568;0;390;347;0	473;0	429;591	970;3	320;0;1;399;344; ; ; ; ;
316; ; ; ; ; ; ; ;5; ; ; ; ; ; ;5; ; ; ;ShowAVI;8;0;0;atFish.avi
321;17;405;340;0	746;0	422;598	887;3	470;0;412;345;0	473;0	429;591	970;3	338;0;1;399;344; ; ; ; ;
340;18;401;323;0	746;0	422;598	887;3	497;0;405;336;0	473;0	428;591	970;3	228;0;1;399;344; ; ; ; ;
361;19;402;344;0	746;0	422;598	887;3	505;0;411;332;0	473;0	428;591	970;3	207;0;1;399;344; ; ; ; ;
380;20;402;338;0	746;0	422;600	119;3	521;0;408;327;0	473;0	428;592	558;3	190;0;1;399;344; ; ; ; ;
401;21;405;333;0	746;0	422;600	119;3	437;0;410;319;0	473;0	428;592	558;3	239;0;1;399;344; ; ; ; ;
420;22;405;327;0	746;0	422;600	119;3	455;0;411;328;0	474;0	428;592	558;3	219;0;1;399;344; ; ; ; ;
441;23;412;334;0	747;0	421;600	119;3	475;0;410;323;0	474;0	428;592	558;3	182;0;1;399;344; ; ; ; ;
460;24;406;330;0	747;0	421;600	119;3	469;0;412;342;0	474;0	428;592	558;3	249;0;1;399;344; ; ; ; ;
481;25;407;331;0	747;0	421;598	054;3	451;0;412;345;0	474;0	428;591	806;3	227;0;1;399;344; ; ; ; ;
500;26;411;346;0	747;0	421;598	054;3	404;0;403;337;0	474;0	427;591	806;3	194;0;1;399;344; ; ; ; ;
521;27;405;352;0	747;0	421;598	054;3	500;0;413;327;0	475;0	427;591	806;3	191;0;1;399;344; ; ; ; ;
540;28;413;347;0	747;0	421;598	054;3	440;0;408;319;0	475;0	427;591	806;3	158;0;1;399;344; ; ; ; ;
561;29;407;359;0	747;0	421;598	054;3	489;0;412;315;0	474;0	427;591	806;3	119;0;1;399;344; ; ; ; ;
580;30;410;359;0	747;0	421;598	564;3	468;0;411;313;0	474;0	427;590	266;3	095;0;1;399;344; ; ; ; ;
601;31;407;338;0	747;0	421;598	564;3	428;0;403;321;0	474;0	427;590	266;3	079;0;1;399;344; ; ; ; ;
619;32;409;317;0	747;0	421;598	564;3	391;0;403;343;0	474;0	428;590	266;3	180;0;1;399;344; ; ; ; ;
641;33;410;318;0	747;0	421;598	564;3	353;0;401;329;0	474;0	428;590	266;3	120;0;1;399;344; ; ; ; ;
659;34;413;336;0	747;0	422;598	564;3	377;0;411;336;0	474;0	428;590	266;3	140;0;1;399;344; ; ; ; ;
683;35;414;325;0	747;0	422;599	340;3	364;0;411;328;0	475;0	428;590	385;3	107;0;1;399;344; ; ; ; ;
699;36;-800;-600;0	473;0	427;-1	000;-1	000;4;494;279;0	473;0	427;590	385;3	128;0;2;490;253; ; ; ; ;
719;37;500;266;0	745;0	420;599	340;3	356;0;508;265;0	473;0	427;590	385;3	131;0;2;490;253; ; ; ; ;
739;38;504;256;0	745;0	421;599	340;3	332;0;504;258;0	473;0	427;590	385;3	092;0;2;490;253; ; ; ; ;
759;39;503;254;0	745;0	421;599	340;3	313;0;502;262;0	473;0	427;590	385;3	109;0;2;490;253; ; ; ; ;
779;40;502;251;0	745;0	421;599	817;3	297;0;500;257;0	473;0	427;591	471;3	105;0;2;490;253; ; ; ; ;
799;41;494;256;0	745;0	421;599	817;3	330;0;495;259;0	473;0	427;591	471;3	153;0;2;490;253; ; ; ; ;
819;42;492;258;0	745;0	421;599	817;3	339;0;490;252;0	473;0	427;591	471;3	133;0;2;490;253; ; ; ; ;
839;43;495;251;0	745;0	421;599	817;3	324;0;493;257;0	473;0	427;591	471;3	137;0;2;490;253; ; ; ; ;
859;44;489;256;0	745;0	421;599	817;3	317;0;498;248;0	473;0	427;591	471;3	115;0;2;490;253; ; ; ; ;
879;45;489;256;0	745;0	421;599	737;3	316;0;495;248;0	473;0	427;591	484;3	110;0;2;490;253; ; ; ; ;
898;46;490;237;0	745;0	421;599	737;3	349;0;494;253;0	473;0	428;591	484;3	142;0;2;490;253; ; ; ; ;
918;47;488;248;0	745;0	422;599	737;3	376;0;496;262;0	473;0	428;591	484;3	178;0;2;490;253; ; ; ; ;
938;48;487;248;0	745;0	422;599	737;3	332;0;485;250;0	473;0	428;591	484;3	130;0;2;490;253; ; ; ; ;
958;49;488;242;0	745;0	422;599	737;3	293;0;486;249;0	473;0	428;591	484;3	174;0;2;490;253; ; ; ; ;
978;50;488;247;0	745;0	422;600	898;3	297;0;486;246;0	473;0	428;593	251;3	166;0;2;490;253; ; ; ; ;
998;51;487;237;0	745;0	423;600	898;3	340;0;494;253;0	473;0	428;593	251;3	211;0;2;490;253; ; ; ; ;
1018;52;480;240;0	745;0	423;600	898;3	324;0;480;260;0	473;0	429;593	251;3	172;0;2;490;253; ; ; ; ;
1038;53;490;243;0	744;0	423;600	898;3	342;0;490;247;0	473;0	429;593	251;3	178;0;2;490;253; ; ; ; ;
1058;54;480;256;0	744;0	423;600	898;3	378;0;484;251;0	472;0	429;593	251;3	156;0;2;490;253; ; ; ; ;
1078;55;483;260;0	743;0	423;600	414;3	375;0;488;249;0	472;0	429;594	303;3	158;0;2;490;253; ; ; ; ;
1098;56;481;266;0	743;0	423;600	414;3	394;0;486;251;0	472;0	430;594	303;3	186;0;2;490;253; ; ; ; ;
1118;57;482;267;0	743;0	423;600	414;3	381;0;490;244;0	471;0	429;594	303;3	223;0;2;490;253; ; ; ; ;
1138;58;484;266;0	743;0	423;600	414;3	397;0;486;260;0	471;0	429;594	303;3	202;0;2;490;253; ; ; ; ;
1158;59;-800;-600;-1	000;-1	000;-1	000;-1	000;4;-800;-600;-1	000;-1	000;-1	000;-1	000;4; ; ; ; ; ; ; ;
1178;60;-800;-600;-1	000;-1	000;-1	000;-1	000;4;-800;-600;-1	000;-1	000;-1	000;-1	000;4; ; ; ; ; ; ; ;
1197;61;-800;-600;-1	000;-1	000;-1	000;-1	000;4;-800;-600;-1	000;-1	000;-1	000;-1	000;4; ; ; ; ; ; ; ;
1217;62;-800;-600;-1	000;-1	000;-1	000;-1	000;4;-800;-600;-1	000;-1	000;-1	000;-1	000;4; ; ; ; ; ; ; ;
1237;63;-800;-600;-1	000;-1	000;-1	000;-1	000;4;-800;-600;-1	000;-1	000;-1	000;-1	000;4; ; ; ; ; ; ; ;
1257;64;-800;-600;0	471;0	432;-1	000;-1	000;4;447;303;0	471;0	432;594	303;3	251;0;3;442;322; ; ; ; ;
1277;65;446;319;0	742;0	426;600	414;3	420;0;448;320;0	470;0	433;586	804;3	226;0;3;442;322; ; ; ; ;
1297;66;446;315;0	741;0	426;603	776;3	439;0;449;312;0	470;0	434;593	473;3	261;0;3;442;322; ; ; ; ;
1317;67;444;322;0	741;0	427;603	776;3	511;0;446;319;0	470;0	434;593	473;3	243;0;3;442;322; ; ; ; ;
1337;68;435;318;0	741;0	427;603	776;3	561;0;441;323;0	469;0	434;593	473;3	277;0;3;442;322; ; ; ; ;
1357;69;449;315;0	741;0	427;603	776;3	464;0;447;310;0	469;0	435;593	473;3	282;0;3;442;322; ; ; ; ;
1377;70;448;315;0	740;0	427;603	776;3	468;0;448;325;0	469;0	435;593	473;3	323;0;3;442;322; ; ; ; ;
1397;71;448;317;0	740;0	428;602	643;3	466;0;447;318;0	469;0	436;595	946;3	354;0;3;442;322; ; ; ; ;
1417;72;440;323;0	740;0	428;602	643;3	507;0;441;326;0	469;0	436;595	946;3	373;0;3;442;322; ; ; ; ;
1437;73;434;324;0	740;0	428;602	643;3	564;0;442;331;0	469;0	436;595	946;3	387;0;3;442;322; ; ; ; ;
1457;74;435;331;0	740;0	428;602	643;3	573;0;442;324;0	469;0	436;595	946;3	379;0;3;442;322; ; ; ; ;
1477;75;435;329;0	740;0	428;602	643;3	592;0;437;322;0	469;0	437;595	946;3	407;0;3;442;322; ; ; ; ;
1496;76;435;330;0	740;0	429;603	692;3	611;0;437;324;0	469;0	437;594	376;3	402;0;3;442;322; ; ; ; ;
1516;77;436;314;0	740;0	429;603	692;3	522;0;447;316;0	469;0	437;594	376;3	359;0;3;442;322; ; ; ; ;
1536;78;443;318;0	740;0	429;603	692;3	556;0;443;313;0	469;0	437;594	376;3	383;0;3;442;322; ; ; ; ;
1556;79;436;334;0	741;0	429;603	692;3	645;0;436;322;0	469;0	437;594	376;3	399;0;3;442;322; ; ; ; ;
1576;80;442;333;0	740;0	429;603	692;3	639;0;446;332;0	469;0	437;594	376;3	366;0;3;442;322; ; ; ; ;
1596;81;439;333;0	739;0	430;603	288;3	632;0;443;334;0	469;0	438;595	082;3	387;0;3;442;322; ; ; ; ;
1616;82;515;390;0	740;0	431;603	288;3	599;0;512;410;0	469;0	438;595	082;3	554;0;4;506;404; ; ; ; ;
1636;83;505;415;0	740;0	431;603	288;3	827;0;512;407;0	469;0	438;595	082;3	490;0;4;506;404; ; ; ; ;
1656;84;506;409;0	740;0	431;603	288;3	709;0;504;399;0	469;0	439;595	082;3	494;0;4;506;404; ; ; ; ;
1676;85;513;404;0	740;0	432;603	288;3	711;0;507;403;0	469;0	439;595	082;3	511;0;4;506;404; ; ; ; ;
1696;86;507;401;0	740;0	432;601	221;3	700;0;507;399;0	469;0	439;595	971;3	525;0;4;506;404; ; ; ; ;
1716;87;499;408;0	740;0	432;601	221;3	704;0;512;401;0	469;0	440;595	971;3	547;0;4;506;404; ; ; ; ;
1736;88;504;401;0	740;0	432;601	221;3	669;0;512;401;0	469;0	440;595	971;3	486;0;4;506;404; ; ; ; ;
1756;89;500;413;0	740;0	433;601	221;3	760;0;509;406;0	469;0	440;595	971;3	532;0;4;506;404; ; ; ; ;
1775;90;502;408;0	740;0	433;601	221;3	666;0;506;406;0	470;0	440;595	971;3	475;0;4;506;404; ; ; ; ;
1795;91;504;407;0	740;0	433;602	450;3	702;0;505;405;0	470;0	440;597	890;3	497;0;4;506;404; ; ; ; ;
1815;92;503;409;0	740;0	433;602	450;3	722;0;511;407;0	470;0	440;597	890;3	529;0;4;506;404; ; ; ; ;
1835;93;510;405;0	740;0	432;602	450;3	672;0;512;400;0	470;0	440;597	890;3	485;0;4;506;404; ; ; ; ;
1855;94;506;412;0	740;0	432;602	450;3	715;0;511;399;0	470;0	440;597	890;3	493;0;4;506;404; ; ; ; ;
1875;95;507;393;0	740;0	432;602	450;3	602;0;502;405;0	470;0	440;597	890;3	493;0;4;506;404; ; ; ; ;
1895;96;505;391;0	741;0	430;603	600;3	600;0;501;404;0	471;0	439;594	813;3	477;0;4;506;404; ; ; ; ;
1915;97;409;248;0	741;0	429;603	600;3	618;0;423;261;0	472;0	438;594	813;3	445;0;5;408;245; ; ; ; ;
1935;98;399;239;0	741;0	430;603	600;3	640;0;418;253;0	472;0	439;594	813;3	437;0;5;408;245; ; ; ; ;
1955;99;407;235;0	742;0	430;603	600;3	623;0;412;253;0	472;0	439;594	813;3	388;0;5;408;245; ; ; ; ;
1975;100;403;241;0	742;0	430;603	600;3	615;0;412;249;0	472;0	439;594	813;3	418;0;5;408;245; ; ; ; ;
1995;101;401;243;0	742;0	430;602	548;3	615;0;412;248;0	472;0	439;594	790;3	399;0;5;408;245; ; ; ; ;
2015;102;404;251;0	742;0	430;602	548;3	590;0;411;242;0	472;0	439;594	790;3	401;0;5;408;245; ; ; ; ;
2035;103;397;244;0	742;0	431;602	548;3	637;0;411;245;0	472;0	440;594	790;3	431;0;5;408;245; ; ; ; ;
2055;104;402;249;0	742;0	431;602	548;3	645;0;414;250;0	472;0	440;594	790;3	397;0;5;408;245; ; ; ; ;
2075;105;400;236;0	742;0	431;602	548;3	565;0;411;242;0	472;0	440;594	790;3	368;0;5;408;245; ; ; ; ;
2094;106;399;234;0	742;0	431;603	345;3	593;0;411;243;0	472;0	440;596	026;3	378;0;5;408;245; ; ; ; ;
2114;107;406;249;0	742;0	431;603	345;3	588;0;416;246;0	472;0	440;596	026;3	443;0;5;408;245; ; ; ; ;
2134;108;403;248;0	742;0	432;603	345;3	584;0;416;230;0	472;0	441;596	026;3	400;0;5;408;245; ; ; ; ;
2154;109;406;242;0	743;0	432;603	345;3	581;0;416;248;0	472;0	441;596	026;3	418;0;5;408;245; ; ; ; ;
2174;110;403;248;0	743;0	432;603	345;3	601;0;415;262;0	472;0	441;596	026;3	426;0;5;408;245; ; ; ; ;
2194;111;403;246;0	742;0	433;603	036;3	598;0;415;258;0	471;0	442;597	536;3	415;0;5;408;245; ; ; ; ;
2214;112;557;357;0	740;0	435;603	036;3	637;0;567;346;0	470;0	444;597	536;3	403;0;6;549;356; ; ; ; ;
2234;113;562;354;0	740;0	435;603	036;3	579;0;566;348;0	469;0	444;597	536;3	416;0;6;549;356; ; ; ; ;
2254;114;568;366;0	740;0	435;603	036;3	605;0;569;353;0	469;0	444;597	536;3	369;0;6;549;356; ; ; ; ;
2274;115;561;368;0	740;0	435;603	036;3	656;0;574;363;0	469;0	444;597	536;3	425;0;6;549;356; ; ; ; ;
2294;116;562;371;0	740;0	435;602	052;3	629;0;575;366;0	470;0	444;597	793;3	414;0;6;549;356; ; ; ; ;
2314;117;569;355;0	741;0	435;602	052;3	573;0;573;356;0	470;0	444;597	793;3	433;0;6;549;356; ; ; ; ;
2334;118;561;357;0	741;0	435;602	052;3	624;0;564;355;0	470;0	444;597	793;3	425;0;6;549;356; ; ; ; ;
2354;119;568;358;0	741;0	435;602	052;3	596;0;569;360;0	470;0	444;597	793;3	498;0;6;549;356; ; ; ; ;
2374;120;555;356;0	742;0	435;602	052;3	630;0;555;358;0	471;0	444;597	793;3	411;0;6;549;356; ; ; ; ;
2393;121;556;356;0	742;0	436;602	686;3	627;0;554;362;0	471;0	444;594	874;3	415;0;6;549;356; ; ; ; ;
2413; ; ; ; ; ; ; ;5; ; ; ; ; ; ;5; ; ; ;Keyboard;3;39;0;Right
2413;122;549;361;0	742;0	436;602	686;3	660;0;556;363;0	471;0	444;594	874;3	433;0;6;549;356; ; ; ; ;
2433;123;553;369;0	742;0	436;602	686;3	684;0;553;362;0	471;0	444;594	874;3	453;0;6;549;356; ; ; ; ;
2453;124;555;360;0	742;0	436;602	686;3	625;0;552;351;0	471;0	445;594	874;3	453;0;6;549;356; ; ; ; ;
2473;125;559;349;0	743;0	437;602	686;3	626;0;550;346;0	471;0	445;594	874;3	447;0;6;549;356; ; ; ; ;
2493;126;562;350;0	743;0	437;602	421;3	627;0;548;343;0	471;0	445;593	616;3	439;0;6;549;356; ; ; ; ;
2513;127;554;360;0	743;0	437;602	421;3	672;0;553;354;0	471;0	445;593	616;3	470;0;6;549;356; ; ; ; ;
2533;128;554;347;0	743;0	436;602	421;3	656;0;554;355;0	471;0	445;593	616;3	450;0;6;549;356; ; ; ; ;
2553;129;550;364;0	743;0	436;602	421;3	699;0;545;356;0	471;0	445;593	616;3	449;0;6;549;356; ; ; ; ;
2573;130;553;361;0	743;0	436;602	421;3	677;0;551;351;0	471;0	445;593	616;3	463;0;6;549;356; ; ; ; ;
2593;131;552;358;0	742;0	436;602	722;3	682;0;549;351;0	471;0	444;595	132;3	461;0;6;549;356; ; ; ; ;
2613;132;552;358;0	742;0	436;602	722;3	656;0;550;355;0	471;0	445;595	132;3	447;0;6;549;356; ; ; ; ;
2633;133;551;361;0	742;0	436;602	722;3	687;0;554;350;0	471;0	444;595	132;3	458;0;6;549;356; ; ; ; ;
2653;134;553;362;0	742;0	436;602	722;3	686;0;552;350;0	471;0	444;595	132;3	449;0;6;549;356; ; ; ; ;
2673;135;554;360;0	742;0	436;602	722;3	710;0;552;358;0	471;0	444;595	132;3	460;0;6;549;356; ; ; ; ;
2692;136;555;362;0	742;0	436;602	830;3	718;0;553;355;0	471;0	444;595	346;3	459;0;6;549;356; ; ; ; ;
2712;137;548;365;0	742;0	436;602	830;3	701;0;549;352;0	471;0	444;595	346;3	426;0;6;549;356; ; ; ; ;
2732;138;549;349;0	742;0	436;602	830;3	665;0;549;362;0	471;0	444;595	346;3	455;0;6;549;356; ; ; ; ;
2752;139;550;356;0	742;0	436;602	830;3	707;0;539;367;0	471;0	444;595	346;3	436;0;6;549;356; ; ; ; ;
2772;140;545;358;0	742;0	436;602	830;3	688;0;546;365;0	471;0	444;595	346;3	452;0;6;549;356; ; ; ; ;
2792;141;547;359;0	742;0	436;602	218;3	676;0;544;368;0	471;0	444;595	450;3	446;0;6;549;356; ; ; ; ;
2812;142;535;346;0	742;0	436;602	218;3	655;0;537;366;0	471;0	444;595	450;3	396;0;6;549;356; ; ; ; ;
2832;143;541;354;0	742;0	436;602	218;3	655;0;540;355;0	471;0	444;595	450;3	408;0;6;549;356; ; ; ; ;
2852;144;537;347;0	742;0	436;602	218;3	671;0;533;351;0	471;0	444;595	450;3	380;0;6;549;356; ; ; ; ;
2853; ; ; ; ; ; ; ;5; ; ; ; ; ; ;5; ; ; ;ShowAVI;8;0;0;Interactive.avi
2872;145;546;343;0	742;0	436;602	218;3	647;0;537;350;0	471;0	445;595	450;3	395;0;6;549;356; ; ; ; ;
2892;146;547;346;0	743;0	436;601	492;3	646;0;536;346;0	471;0	445;597	863;3	407;0;6;549;356; ; ; ; ;
2912;147;537;356;0	743;0	436;601	492;3	686;0;542;352;0	471;0	445;597	863;3	417;0;6;549;356; ; ; ; ;
2932;148;541;359;0	743;0	436;601	492;3	698;0;533;358;0	471;0	445;597	863;3	503;0;6;549;356; ; ; ; ;
2952;149;533;363;0	743;0	436;601	492;3	684;0;532;350;0	471;0	445;597	863;3	428;0;6;549;356; ; ; ; ;
2971;150;535;363;0	743;0	436;601	492;3	717;0;534;353;0	471;0	445;597	863;3	427;0;6;549;356; ; ; ; ;
2991;151;536;363;0	743;0	436;602	575;3	725;0;534;357;0	471;0	444;594	843;3	411;0;6;549;356; ; ; ; ;
3011;152;542;344;0	743;0	436;602	575;3	628;0;533;351;0	471;0	445;594	843;3	428;0;6;549;356; ; ; ; ;
3031;153;526;337;0	743;0	436;602	575;3	654;0;514;348;0	472;0	444;594	843;3	492;0;6;549;356; ; ; ; ;
3051;154;377;278;0	746;0	434;602	575;3	747;0;394;290;0	475;0	443;594	843;3	472;0;7;375;271; ; ; ; ;
3071;155;380;265;0	746;0	434;602	575;3	627;0;373;280;0	475;0	443;594	843;3	464;0;7;375;271; ; ; ; ;
3091;156;385;254;0	746;0	434;601	706;3	658;0;352;273;0	475;0	443;593	575;3	449;0;7;375;271; ; ; ; ;
3111;157;378;274;0	746;0	434;601	706;3	671;0;374;278;0	475;0	443;593	575;3	423;0;7;375;271; ; ; ; ;
3131;158;379;259;0	746;0	435;601	706;3	655;0;380;274;0	475;0	443;593	575;3	441;0;7;375;271; ; ; ; ;
3151;159;374;260;0	746;0	435;601	706;3	619;0;379;283;0	475;0	443;593	575;3	430;0;7;375;271; ; ; ; ;
3171;160;375;268;0	746;0	435;601	706;3	601;0;377;284;0	475;0	443;593	575;3	376;0;7;375;271; ; ; ; ;
3191;161;373;260;0	746;0	435;601	171;3	579;0;377;287;0	475;0	443;592	783;3	374;0;7;375;271; ; ; ; ;
3211;162;377;267;0	746;0	435;601	171;3	532;0;378;281;0	475;0	443;592	783;3	287;0;7;375;271; ; ; ; ;
3231;163;379;266;0	746;0	435;601	171;3	483;0;373;275;0	475;0	443;592	783;3	244;0;7;375;271; ; ; ; ;
3251;164;348;249;0	746;0	434;601	171;3	447;0;351;243;0	475;0	443;592	783;3	236;0; ; ; ; ; ; ; ;
3271;165;286;188;0	747;0	433;601	171;3	440;0;294;187;0	477;0	442;592	783;3	238;0;8;288;187; ; ; ; ;
3290;166;271;176;0	747;0	433;601	451;3	435;0;279;169;0	477;0	442;592	353;3	238;0;8;288;187; ; ; ; ;
3310;167;288;182;0	747;0	433;601	451;3	382;0;287;196;0	476;0	442;592	353;3	171;0;8;288;187; ; ; ; ;
3330;168;284;184;0	747;0	433;601	451;3	366;0;290;195;0	476;0	442;592	353;3	102;0;8;288;187; ; ; ; ;
3350;169;286;180;0	747;0	433;601	451;3	330;0;296;193;0	476;0	442;592	353;3	147;0;8;288;187; ; ; ; ;
3370;170;287;186;0	747;0	433;601	451;3	366;0;294;188;0	476;0	442;592	353;3	112;0;8;288;187; ; ; ; ;
3390;171;288;183;0	747;0	433;602	554;3	360;0;295;185;0	476;0	442;593	470;3	136;0;8;288;187; ; ; ; ;
3410;172;289;180;0	747;0	433;602	554;3	366;0;287;190;0	476;0	442;593	470;3	080;0;8;288;187; ; ; ; ;
3430;173;286;185;0	747;0	433;602	554;3	333;0;286;188;0	476;0	442;593	470;3	151;0;8;288;187; ; ; ; ;
3450;174;289;190;0	747;0	433;602	554;3	271;0;290;190;0	476;0	442;593	470;3	078;0;8;288;187; ; ; ; ;
3470;175;289;192;0	747;0	433;602	554;3	339;0;288;195;0	476;0	442;593	470;3	044;0;8;288;187; ; ; ; ;
3490;176;289;196;0	747;0	433;601	173;3	314;0;288;195;0	476;0	442;593	505;3	058;0;8;288;187; ; ; ; ;
3510;177;289;190;0	747;0	433;601	173;3	316;0;292;189;0	476;0	442;593	505;3	066;0;8;288;187; ; ; ; ;
3530;178;228;287;0	748;0	435;601	173;3	316;0;227;291;0	478;0	444;593	505;3	146;0; ; ; ; ; ; ; ;
3550;179;214;326;0	748;0	436;601	173;3	302;0;212;340;0	478;0	445;593	505;3	123;0;9;213;333; ; ; ; ;
3570;180;212;330;0	748;0	436;601	173;3	300;0;203;323;0	478;0	445;593	505;3	077;0;9;213;333; ; ; ; ;
3589;181;212;336;0	748;0	436;599	771;3	291;0;193;349;0	478;0	445;594	380;3	117;0;9;213;333; ; ; ; ;
3609;182;214;333;0	749;0	436;599	771;3	299;0;211;347;0	478;0	445;594	380;3	113;0;9;213;333; ; ; ; ;
3629;183;215;334;0	749;0	436;599	771;3	324;0;213;335;0	478;0	445;594	380;3	099;0;9;213;333; ; ; ; ;
3649;184;212;336;0	749;0	436;599	771;3	308;0;216;323;0	478;0	445;594	380;3	091;0;9;213;333; ; ; ; ;
3669;185;211;330;0	749;0	436;599	771;3	267;0;212;349;0	478;0	446;594	380;3	220;0;9;213;333; ; ; ; ;
3689;186;210;328;0	749;0	437;602	080;3	286;0;214;340;0	478;0	446;594	041;3	218;0;9;213;333; ; ; ; ;
3709;187;210;323;0	749;0	437;602	080;3	365;0;220;346;0	478;0	446;594	041;3	184;0;9;213;333; ; ; ; ;
3729;188;212;325;0	749;0	437;602	080;3	324;0;223;340;0	478;0	446;594	041;3	159;0;9;213;333; ; ; ; ;
3749;189;223;334;0	749;0	437;602	080;3	379;0;218;342;0	478;0	446;594	041;3	170;0;9;213;333; ; ; ; ;
3769;190;217;324;0	749;0	437;602	080;3	374;0;215;328;0	478;0	446;594	041;3	144;0;9;213;333; ; ; ; ;
3789;191;221;328;0	749;0	437;600	856;3	362;0;213;321;0	478;0	446;596	533;3	155;0;9;213;333; ; ; ; ;
3809;192;372;349;0	746;0	437;600	856;3	534;0;-800;-600;0	746;0	437;-1	000;-1	000;4; ; ; ; ; ; ; ;
3829;193;559;322;0	742;0	437;600	856;3	343;0;570;312;0	472;0	445;596	533;3	193;0;10;572;322; ; ; ; ;
3849;194;560;324;0	742;0	437;600	856;3	435;0;569;315;0	472;0	446;596	533;3	192;0;10;572;322; ; ; ; ;
3869;195;579;322;0	742;0	437;600	856;3	321;0;570;328;0	472;0	446;596	533;3	224;0;10;572;322; ; ; ; ;
3888;196;588;320;0	742;0	437;603	279;3	358;0;570;334;0	472;0	446;596	455;3	233;0;10;572;322; ; ; ; ;
3908;197;576;311;0	743;0	438;603	279;3	375;0;561;342;0	472;0	446;596	455;3	254;0;10;572;322; ; ; ; ;
3928;198;572;316;0	743;0	438;603	279;3	386;0;567;326;0	472;0	446;596	455;3	242;0;10;572;322; ; ; ; ;
3948;199;579;311;0	743;0	438;603	279;3	380;0;570;319;0	472;0	446;596	455;3	166;0;10;572;322; ; ; ; ;
3968;200;578;319;0	743;0	438;603	279;3	401;0;574;319;0	472;0	446;596	455;3	262;0;10;572;322; ; ; ; ;
3988;201;577;320;0	742;0	438;602	281;3	398;0;574;325;0	472;0	447;592	072;3	215;0;10;572;322; ; ; ; ;
4008;202;646;324;0	741;0	438;602	281;3	428;0;637;324;0	470;0	447;592	072;3	175;0;11;644;331; ; ; ; ;
4028;203;645;322;0	741;0	438;602	281;3	391;0;633;338;0	470;0	447;592	072;3	187;0;11;644;331; ; ; ; ;
4048;204;650;333;0	740;0	438;602	281;3	432;0;641;341;0	470;0	447;592	072;3	229;0;11;644;331; ; ; ; ;
4068;205;653;324;0	740;0	438;602	281;3	361;0;641;336;0	469;0	447;592	072;3	195;0;11;644;331; ; ; ; ;
4088;206;654;327;0	740;0	438;601	083;3	358;0;642;337;0	469;0	447;592	207;3	213;0;11;644;331; ; ; ; ;
4108;207;651;327;0	740;0	438;601	083;3	332;0;641;336;0	469;0	447;592	207;3	214;0;11;644;331; ; ; ; ;
4128;208;648;326;0	740;0	438;601	083;3	392;0;638;339;0	469;0	447;592	207;3	176;0;11;644;331; ; ; ; ;
4147;209;656;320;0	740;0	438;601	083;3	373;0;634;340;0	469;0	447;592	207;3	194;0;11;644;331; ; ; ; ;
4167;210;645;329;0	740;0	438;601	083;3	374;0;636;338;0	469;0	447;592	207;3	194;0;11;644;331; ; ; ; ;
4187;211;646;326;0	740;0	438;601	864;3	378;0;637;337;0	469;0	447;593	604;3	200;0;11;644;331; ; ; ; ;
4207;212;654;314;0	740;0	438;601	864;3	411;0;639;337;0	469;0	447;593	604;3	205;0;11;644;331; ; ; ; ;
4227;213;610;299;0	741;0	438;601	864;3	436;0;590;326;0	470;0	447;593	604;3	233;0; ; ; ; ; ; ; ;
4247;214;358;320;0	745;0	437;601	864;3	447;0;367;275;0	474;0	446;593	604;3	173;0; ; ; ; ; ; ; ;
4267;215;289;300;0	747;0	437;601	864;3	426;0;295;305;0	476;0	446;593	604;3	246;0; ; ; ; ; ; ; ;
4287;216;219;300;0	747;0	437;601	839;3	443;0;224;274;0	476;0	446;595	721;3	241;0; ; ; ; ; ; ; ;
4307;217;280;315;0	747;0	437;601	839;3	475;0;283;309;0	476;0	446;595	721;3	262;0;12;283;302; ; ; ; ;
4327;218;287;310;0	748;0	437;601	839;3	454;0;275;288;0	476;0	446;595	721;3	251;0;12;283;302; ; ; ; ;
4347;219;291;314;0	748;0	437;601	839;3	463;0;280;291;0	476;0	446;595	721;3	246;0;12;283;302; ; ; ; ;
4367;220;290;313;0	748;0	438;601	839;3	507;0;276;293;0	476;0	447;595	721;3	240;0;12;283;302; ; ; ; ;
4387;221;290;311;0	748;0	438;601	377;3	499;0;280;299;0	476;0	447;593	136;3	221;0;12;283;302; ; ; ; ;
4407;222;282;296;0	748;0	438;601	377;3	386;0;285;307;0	476;0	447;593	136;3	231;0;12;283;302; ; ; ; ;
4427;223;237;306;0	749;0	438;601	377;3	461;0;245;312;0	477;0	447;593	136;3	245;0; ; ; ; ; ; ; ;
4447;224;155;309;0	750;0	438;601	377;3	486;0;161;303;0	479;0	447;593	136;3	263;0;13;163;309; ; ; ; ;
4466;225;162;314;0	750;0	438;601	377;3	430;0;163;302;0	479;0	447;593	136;3	242;0;13;163;309; ; ; ; ;
4486;226;172;322;0	750;0	438;598	072;3	459;0;165;303;0	479;0	447;593	453;3	249;0;13;163;309; ; ; ; ;
4506;227;158;306;0	751;0	438;598	072;3	414;0;162;301;0	479;0	447;593	453;3	225;0;13;163;309; ; ; ; ;
4526;228;158;306;0	751;0	438;598	072;3	393;0;160;306;0	479;0	447;593	453;3	231;0;13;163;309; ; ; ; ;
4546;229;158;300;0	751;0	439;598	072;3	431;0;158;301;0	479;0	448;593	453;3	216;0;13;163;309; ; ; ; ;
4566;230;162;310;0	751;0	439;598	072;3	408;0;168;310;0	479;0	448;593	453;3	238;0;13;163;309; ; ; ; ;
4586;231;160;306;0	751;0	439;599	943;3	416;0;166;309;0	479;0	448;594	313;3	240;0;13;163;309; ; ; ; ;
4606;232;154;304;0	751;0	439;599	943;3	439;0;163;316;0	479;0	448;594	313;3	276;0;13;163;309; ; ; ; ;
4626;233;160;309;0	751;0	439;599	943;3	416;0;158;309;0	479;0	448;594	313;3	207;0;13;163;309; ; ; ; ;
4646;234;153;305;0	751;0	439;599	943;3	448;0;165;309;0	480;0	448;594	313;3	244;0;13;163;309; ; ; ; ;
4666;235;170;319;0	751;0	439;599	943;3	376;0;168;315;0	480;0	448;594	313;3	206;0;13;163;309; ; ; ; ;
4686;236;173;323;0	751;0	439;597	748;3	361;0;167;311;0	480;0	448;595	197;3	222;0;13;163;309; ; ; ; ;
4706;237;168;317;0	751;0	439;597	748;3	409;0;165;303;0	480;0	448;595	197;3	241;0;13;163;309; ; ; ; ;
4726;238;232;380;0	749;0	441;597	748;3	375;0;246;375;0	478;0	449;595	197;3	281;0; ; ; ; ; ; ; ;
4745;239;284;423;0	748;0	442;597	748;3	497;0;269;401;0	477;0	450;595	197;3	235;0;14;280;416; ; ; ; ;
4765;240;282;430;0	748;0	442;597	748;3	446;0;282;412;0	477;0	451;595	197;3	187;0;14;280;416; ; ; ; ;
4785;241;280;434;0	748;0	442;602	551;3	489;0;294;420;0	477;0	451;597	647;3	203;0;14;280;416; ; ; ; ;
4805;242;281;422;0	748;0	442;602	551;3	467;0;279;422;0	477;0	451;597	647;3	290;0;14;280;416; ; ; ; ;
4825;243;278;419;0	748;0	442;602	551;3	482;0;282;412;0	477;0	451;597	647;3	240;0;14;280;416; ; ; ; ;
4845;244;284;426;0	748;0	442;602	551;3	522;0;276;405;0	476;0	451;597	647;3	197;0;14;280;416; ; ; ; ;
4865;245;279;423;0	748;0	442;602	551;3	521;0;276;396;0	476;0	450;597	647;3	137;0;14;280;416; ; ; ; ;
4885;246;280;423;0	747;0	441;602	447;3	519;0;276;389;0	476;0	450;596	580;3	083;0;14;280;416; ; ; ; ;
4905;247;-800;-600;-1	000;-1	000;-1	000;-1	000;4;-800;-600;-1	000;-1	000;-1	000;-1	000;4; ; ; ; ; ; ; ;
4925;248;-800;-600;-1	000;-1	000;-1	000;-1	000;4;-800;-600;-1	000;-1	000;-1	000;-1	000;4; ; ; ; ; ; ; ;
4945;249;-800;-600;-1	000;-1	000;-1	000;-1	000;4;-800;-600;-1	000;-1	000;-1	000;-1	000;4; ; ; ; ; ; ; ;
4965;250;-800;-600;-1	000;-1	000;-1	000;-1	000;4;-800;-600;-1	000;-1	000;-1	000;-1	000;4; ; ; ; ; ; ; ;
4985;251;-800;-600;-1	000;-1	000;-1	000;-1	000;4;-800;-600;-1	000;-1	000;-1	000;-1	000;4; ; ; ; ; ; ; ;
5005;252;-800;-600;-1	000;-1	000;-1	000;-1	000;4;-800;-600;-1	000;-1	000;-1	000;-1	000;4; ; ; ; ; ; ; ;
5025;253;-800;-600;0	470;0	449;-1	000;-1	000;4;589;375;0	470;0	449;596	580;3	137;0;15;582;369; ; ; ; ;
5045;254;-800;-600;0	742;0	440;-1	000;-1	000;4;589;375;0	471;0	449;596	399;3	136;0;15;582;369; ; ; ; ;
5064;255;584;366;0	742;0	441;603	799;3	376;0;576;375;0	471;0	449;596	399;3	142;0;15;582;369; ; ; ; ;
5084;256;588;361;0	742;0	441;603	799;3	335;0;578;368;0	471;0	449;596	399;3	108;0;15;582;369; ; ; ; ;
5104;257;580;355;0	742;0	441;603	799;3	353;0;575;378;0	471;0	449;596	399;3	234;0;15;582;369; ; ; ; ;
5124;258;587;365;0	742;0	441;603	799;3	398;0;583;373;0	471;0	450;596	399;3	166;0;15;582;369; ; ; ; ;
5144;259;585;361;0	742;0	441;603	628;3	383;0;582;373;0	471;0	450;596	021;3	180;0;15;582;369; ; ; ; ;
5164;260;587;367;0	742;0	442;603	628;3	420;0;578;379;0	471;0	450;596	021;3	221;0;15;582;369; ; ; ; ;
5184;261;586;355;0	742;0	442;603	628;3	374;0;578;377;0	471;0	450;596	021;3	164;0;15;582;369; ; ; ; ;
5204;262;605;394;0	741;0	442;603	628;3	443;0;600;395;0	471;0	451;596	021;3	155;0; ; ; ; ; ; ; ;
5224;263;636;426;0	741;0	443;603	628;3	436;0;626;418;0	470;0	451;596	021;3	196;0;16;625;430; ; ; ; ;
5244;264;643;436;0	741;0	443;602	055;3	423;0;633;428;0	470;0	452;592	549;3	145;0;16;625;430; ; ; ; ;
5264;265;645;417;0	741;0	443;602	055;3	379;0;621;439;0	470;0	452;592	549;3	218;0;16;625;430; ; ; ; ;
5284;266;633;426;0	741;0	443;602	055;3	449;0;622;437;0	470;0	452;592	549;3	183;0;16;625;430; ; ; ; ;
5304;267;634;428;0	740;0	443;602	055;3	452;0;628;432;0	470;0	452;592	549;3	205;0;16;625;430; ; ; ; ;
5324;268;633;429;0	740;0	443;602	055;3	452;0;625;428;0	470;0	452;592	549;3	208;0;16;625;430; ; ; ; ;
5344;269;632;430;0	740;0	443;600	878;3	446;0;627;425;0	469;0	452;593	391;3	215;0;16;625;430; ; ; ; ;
5363;270;633;431;0	740;0	443;600	878;3	477;0;624;430;0	469;0	452;593	391;3	211;0;16;625;430; ; ; ; ;
5383;271;632;430;0	740;0	443;600	878;3	453;0;619;438;0	469;0	452;593	391;3	206;0;16;625;430; ; ; ; ;
5403;272;627;427;0	740;0	443;600	878;3	482;0;624;433;0	469;0	452;593	391;3	264;0;16;625;430; ; ; ; ;
5423;273;629;431;0	740;0	443;600	878;3	464;0;621;435;0	469;0	452;593	391;3	263;0;16;625;430; ; ; ; ;
5443;274;627;430;0	740;0	443;600	701;3	457;0;620;437;0	469;0	452;593	697;3	263;0;16;625;430; ; ; ; ;
5463;275;634;429;0	740;0	443;600	701;3	450;0;623;433;0	469;0	452;593	697;3	283;0;16;625;430; ; ; ; ;
5483;276;630;428;0	740;0	444;600	701;3	477;0;628;423;0	469;0	452;593	697;3	206;0;16;625;430; ; ; ; ;
5503;277;634;422;0	740;0	444;600	701;3	459;0;622;428;0	469;0	452;593	697;3	207;0;16;625;430; ; ; ; ;
5523;278;630;430;0	740;0	444;600	701;3	455;0;626;433;0	469;0	453;593	697;3	282;0;16;625;430; ; ; ; ;
5543;279;631;428;0	739;0	444;602	201;3	473;0;624;431;0	469;0	453;592	036;3	234;0;16;625;430; ; ; ; ;
5563;280;629;421;0	739;0	445;602	201;3	492;0;631;432;0	468;0	453;592	036;3	263;0;16;625;430; ; ; ; ;
5583;281;625;429;0	739;0	445;602	201;3	475;0;619;433;0	468;0	454;592	036;3	238;0;16;625;430; ; ; ; ;
5603;282;627;434;0	738;0	445;602	201;3	551;0;625;435;0	468;0	454;592	036;3	239;0;16;625;430; ; ; ; ;
5623;283;625;430;0	738;0	445;602	201;3	469;0;623;429;0	468;0	454;592	036;3	237;0;16;625;430; ; ; ; ;
5642;284;625;433;0	738;0	444;601	112;3	486;0;622;428;0	467;0	454;594	467;3	250;0;16;625;430; ; ; ; ;
5662;285;626;441;0	738;0	444;601	112;3	445;0;620;433;0	467;0	454;594	467;3	256;0;16;625;430; ; ; ; ;
5682;286;631;435;0	738;0	444;601	112;3	410;0;619;441;0	467;0	454;594	467;3	215;0;16;625;430; ; ; ; ;
5702;287;624;434;0	738;0	444;601	112;3	464;0;621;430;0	467;0	454;594	467;3	170;0;16;625;430; ; ; ; ;
5722;288;627;431;0	737;0	444;601	112;3	449;0;621;431;0	467;0	453;594	467;3	157;0;16;625;430; ; ; ; ;
5742;289;627;432;0	737;0	444;599	150;3	434;0;620;434;0	467;0	454;592	556;3	134;0;16;625;430; ; ; ; ;
5762;290;625;435;0	737;0	444;599	150;3	458;0;625;435;0	467;0	453;592	556;3	174;0;16;625;430; ; ; ; ;
5782;291;627;429;0	737;0	444;599	150;3	404;0;618;433;0	467;0	454;592	556;3	129;0;16;625;430; ; ; ; ;
5802;292;625;433;0	737;0	444;599	150;3	365;0;621;431;0	467;0	453;592	556;3	170;0;16;625;430; ; ; ; ;
5822;293;628;423;0	737;0	444;599	150;3	398;0;611;435;0	467;0	453;592	556;3	212;0;16;625;430; ; ; ; ;
5842;294;629;421;0	738;0	444;600	792;3	392;0;611;434;0	467;0	453;592	274;3	202;0;16;625;430; ; ; ; ;
5862;295;620;422;0	738;0	444;600	792;3	430;0;614;426;0	467;0	453;592	274;3	168;0;16;625;430; ; ; ; ;
5882;296;577;426;0	739;0	443;600	792;3	449;0;587;417;0	468;0	453;592	274;3	190;0; ; ; ; ; ; ; ;
5902;297;510;389;0	741;0	443;600	792;3	402;0;502;409;0	470;0	453;592	274;3	134;0;17;491;403; ; ; ; ;
5922;298;500;413;0	741;0	443;600	792;3	560;0;505;407;0	470;0	452;592	274;3	193;0;17;491;403; ; ; ; ;
5941;299;487;403;0	741;0	443;601	680;3	573;0;513;402;0	471;0	453;594	986;3	189;0;17;491;403; ; ; ; ;
5962;300;493;426;0	742;0	443;601	680;3	590;0;501;403;0	471;0	453;594	986;3	169;0;17;491;403; ; ; ; ;
5981;301;501;399;0	742;0	443;601	680;3	402;0;493;391;0	472;0	453;594	986;3	135;0;17;491;403; ; ; ; ;
6002;302;487;396;0	742;0	444;601	680;3	431;0;490;402;0	472;0	453;594	986;3	212;0;17;491;403; ; ; ; ;
6021;303;494;397;0	743;0	444;601	680;3	416;0;487;393;0	472;0	453;594	986;3	144;0;17;491;403; ; ; ; ;
6042;304;495;395;0	743;0	444;601	735;3	430;0;485;397;0	472;0	453;595	035;3	172;0;17;491;403; ; ; ; ;
6061;305;489;404;0	743;0	444;601	735;3	421;0;479;404;0	473;0	453;595	035;3	181;0;17;491;403; ; ; ; ;
6082;306;485;419;0	744;0	444;601	735;3	487;0;480;400;0	473;0	453;595	035;3	122;0;17;491;403; ; ; ; ;
6101;307;482;413;0	744;0	444;601	735;3	498;0;485;404;0	473;0	453;595	035;3	225;0;17;491;403; ; ; ; ;
6122;308;382;426;0	745;0	444;601	735;3	507;0;399;380;0	475;0	453;595	035;3	133;0;18;388;421; ; ; ; ;
6141;309;371;427;0	746;0	444;601	667;3	515;0;392;378;0	475;0	453;593	344;3	163;0;18;388;421; ; ; ; ;
6162;310;395;417;0	746;0	444;601	667;3	471;0;397;431;0	475;0	453;593	344;3	373;0;18;388;421; ; ; ; ;
6181;311;395;424;0	746;0	444;601	667;3	479;0;392;405;0	475;0	453;593	344;3	158;0;18;388;421; ; ; ; ;
6202;312;392;430;0	746;0	444;601	667;3	563;0;395;409;0	475;0	453;593	344;3	187;0;18;388;421; ; ; ; ;
6221;313;397;431;0	746;0	444;601	667;3	563;0;397;395;0	475;0	453;593	344;3	136;0;18;388;421; ; ; ; ;
6241;314;397;433;0	746;0	444;601	484;3	562;0;394;392;0	475;0	453;593	501;3	139;0;18;388;421; ; ; ; ;
6260;315;394;436;0	746;0	444;601	484;3	598;0;393;417;0	475;0	453;593	501;3	236;0;18;388;421; ; ; ; ;
6282;316;396;423;0	746;0	444;601	484;3	553;0;387;438;0	475;0	453;593	501;3	365;0;18;388;421; ; ; ; ;
6300;317;392;423;0	746;0	445;601	484;3	517;0;398;415;0	475;0	454;593	501;3	215;0;18;388;421; ; ; ; ;
6322;318;396;427;0	746;0	445;601	484;3	572;0;398;427;0	475;0	454;593	501;3	261;0;18;388;421; ; ; ; ;
6340;319;395;429;0	746;0	444;600	999;3	536;0;398;430;0	475;0	454;596	274;3	304;0;18;388;421; ; ; ; ;
6362;320;393;434;0	746;0	445;600	999;3	590;0;393;444;0	475;0	454;596	274;3	486;0;18;388;421; ; ; ; ;
6380;321;391;432;0	746;0	445;600	999;3	616;0;399;415;0	475;0	454;596	274;3	301;0;18;388;421; ; ; ; ;
6402;322;396;430;0	745;0	445;600	999;3	573;0;395;402;0	474;0	454;596	274;3	269;0;18;388;421; ; ; ; ;
6420;323;394;436;0	745;0	445;600	999;3	655;0;393;421;0	474;0	454;596	274;3	319;0;18;388;421; ; ; ; ;
6442;324;395;434;0	745;0	445;601	445;3	656;0;394;418;0	474;0	454;597	822;3	322;0;18;388;421; ; ; ; ;
6460;325;386;434;0	745;0	445;601	445;3	570;0;391;390;0	474;0	454;597	822;3	258;0;18;388;421; ; ; ; ;
6482;326;390;426;0	745;0	445;601	445;3	565;0;392;427;0	474;0	454;597	822;3	335;0;18;388;421; ; ; ; ;
6500;327;393;433;0	744;0	445;601	445;3	564;0;388;413;0	473;0	454;597	822;3	253;0;18;388;421; ; ; ; ;
6522;328;389;434;0	744;0	445;601	445;3	548;0;385;432;0	473;0	454;597	822;3	410;0;18;388;421; ; ; ; ;
6539;329;392;433;0	744;0	445;600	822;3	540;0;385;431;0	473;0	454;594	548;3	389;0;18;388;421; ; ; ; ;
6559;330;392;433;0	744;0	445;600	822;3	553;0;390;420;0	473;0	454;594	548;3	292;0;18;388;421; ; ; ; ;
6579;331;400;444;0	745;0	445;600	822;3	652;0;384;429;0	474;0	454;594	548;3	268;0;18;388;421; ; ; ; ;
6599;332;391;426;0	744;0	445;600	822;3	537;0;389;419;0	473;0	454;594	548;3	217;0;18;388;421; ; ; ; ;
6619;333;395;432;0	744;0	445;600	822;3	497;0;390;421;0	473;0	454;594	548;3	238;0;18;388;421; ; ; ; ;
6639;334;396;433;0	744;0	445;600	901;3	514;0;388;422;0	473;0	454;595	828;3	217;0;18;388;421; ; ; ; ;
6659;335;386;435;0	744;0	445;600	901;3	488;0;385;443;0	473;0	454;595	828;3	359;0;18;388;421; ; ; ; ;
6699;336;390;445;0	745;0	445;600	901;3	603;0;393;416;0	474;0	455;595	828;3	263;0;18;388;421; ; ; ; ;
6719;337;392;437;0	745;0	445;600	901;3	511;0;399;412;0	474;0	455;595	828;3	243;0;18;388;421; ; ; ; ;
6739;338;393;434;0	745;0	445;600	901;3	475;0;403;425;0	474;0	455;595	828;3	245;0;18;388;421; ; ; ; ;
6759;339;396;437;0	745;0	445;602	077;3	515;0;407;427;0	474;0	455;596	742;3	252;0;18;388;421; ; ; ; ;
6779;340;388;417;0	745;0	445;602	077;3	500;0;400;394;0	474;0	455;596	742;3	198;0;18;388;421; ; ; ; ;
6799;341;370;416;0	745;0	445;602	077;3	502;0;386;420;0	474;0	455;596	742;3	322;0;18;388;421; ; ; ; ;
6819;342;377;412;0	745;0	445;602	077;3	440;0;386;413;0	475;0	455;596	742;3	274;0;18;388;421; ; ; ; ;
6838;343;379;432;0	746;0	446;602	077;3	622;0;383;395;0	475;0	455;596	742;3	172;0;18;388;421; ; ; ; ;
6858;344;378;434;0	746;0	446;598	679;3	598;0;383;407;0	475;0	455;596	888;3	261;0;18;388;421; ; ; ; ;
6878;345;387;428;0	746;0	446;598	679;3	523;0;390;366;0	475;0	455;596	888;3	110;0;18;388;421; ; ; ; ;
6898;346;382;391;0	746;0	446;598	679;3	379;0;384;417;0	475;0	455;596	888;3	230;0;18;388;421; ; ; ; ;
6918;347;379;415;0	746;0	446;598	679;3	451;0;382;411;0	475;0	455;596	888;3	257;0;18;388;421; ; ; ; ;
6938;348;384;435;0	746;0	446;598	679;3	513;0;378;396;0	475;0	456;596	888;3	198;0;18;388;421; ; ; ; ;
6958;349;382;421;0	746;0	446;601	604;3	474;0;377;424;0	475;0	456;594	474;3	183;0;18;388;421; ; ; ; ;
6978;350;372;427;0	746;0	446;601	604;3	562;0;382;414;0	475;0	456;594	474;3	244;0;18;388;421; ; ; ; ;
6998;351;388;436;0	746;0	446;601	604;3	559;0;380;438;0	475;0	456;594	474;3	415;0;18;388;421; ; ; ; ;
7018;352;378;422;0	746;0	446;601	604;3	484;0;377;418;0	475;0	456;594	474;3	244;0;18;388;421; ; ; ; ;
7038;353;382;424;0	746;0	446;601	604;3	518;0;384;406;0	475;0	456;594	474;3	239;0;18;388;421; ; ; ; ;
7058;354;382;426;0	746;0	446;600	882;3	490;0;382;414;0	475;0	456;592	697;3	273;0;18;388;421; ; ; ; ;
7078;355;381;432;0	746;0	447;600	882;3	596;0;390;419;0	475;0	456;592	697;3	289;0;18;388;421; ; ; ; ;
7098;356;382;416;0	746;0	447;600	882;3	423;0;390;403;0	475;0	456;592	697;3	225;0;18;388;421; ; ; ; ;
7118;357;384;424;0	746;0	447;600	882;3	566;0;382;424;0	475;0	456;592	697;3	285;0;18;388;421; ; ; ; ;
7137;358;390;439;0	746;0	447;600	882;3	590;0;383;419;0	475;0	456;592	697;3	261;0;18;388;421; ; ; ; ;
7157;359;390;433;0	746;0	447;601	495;3	542;0;385;416;0	475;0	456;593	957;3	249;0;18;388;421; ; ; ; ;
7177;360;385;419;0	746;0	447;601	495;3	548;0;385;423;0	475;0	456;593	957;3	237;0;18;388;421; ; ; ; ;
7197;361;380;429;0	746;0	447;601	495;3	573;0;383;404;0	475;0	457;593	957;3	197;0;18;388;421; ; ; ; ;
7217;362;374;413;0	746;0	448;601	495;3	506;0;392;419;0	475;0	457;593	957;3	336;0;18;388;421; ; ; ; ;
7237;363;387;421;0	746;0	448;601	495;3	489;0;381;420;0	474;0	457;593	957;3	308;0;18;388;421; ; ; ; ;
7257;364;386;424;0	746;0	447;599	815;3	462;0;382;422;0	474;0	457;592	619;3	321;0;18;388;421; ; ; ; ;
7277;365;384;430;0	746;0	447;599	815;3	543;0;381;422;0	474;0	457;592	619;3	267;0;18;388;421; ; ; ; ;
7297;366;377;433;0	746;0	447;599	815;3	514;0;378;419;0	474;0	456;592	619;3	230;0;18;388;421; ; ; ; ;
7317;367;377;428;0	745;0	446;599	815;3	436;0;386;397;0	474;0	455;592	619;3	191;0;18;388;421; ; ; ; ;
7337;368;-800;-600;-1	000;-1	000;-1	000;-1	000;4;-800;-600;-1	000;-1	000;-1	000;-1	000;4; ; ; ; ; ; ; ;
7357;369;-800;-600;-1	000;-1	000;-1	000;-1	000;4;-800;-600;-1	000;-1	000;-1	000;-1	000;4; ; ; ; ; ; ; ;
7377;370;-800;-600;-1	000;-1	000;-1	000;-1	000;4;-800;-600;-1	000;-1	000;-1	000;-1	000;4; ; ; ; ; ; ; ;
7397;371;-800;-600;-1	000;-1	000;-1	000;-1	000;4;-800;-600;-1	000;-1	000;-1	000;-1	000;4; ; ; ; ; ; ; ;
7417;372;-800;-600;-1	000;-1	000;-1	000;-1	000;4;-800;-600;-1	000;-1	000;-1	000;-1	000;4; ; ; ; ; ; ; ;
7436;373;-800;-600;-1	000;-1	000;-1	000;-1	000;4;-800;-600;-1	000;-1	000;-1	000;-1	000;4; ; ; ; ; ; ; ;
7456;374;-800;-600;-1	000;-1	000;-1	000;-1	000;4;-800;-600;-1	000;-1	000;-1	000;-1	000;4; ; ; ; ; ; ; ;
7476;375;-800;-600;0	474;0	455;-1	000;-1	000;4;-800;-600;0	474;0	455;-1	000;-1	000;4; ; ; ; ; ; ; ;
7496;376;-800;-600;0	474;0	455;-1	000;-1	000;4;400;418;0	474;0	455;589	540;3	197;0;19;393;419; ; ; ; ;
7516;377;394;419;0	746;0	446;589	540;3	335;0;394;441;0	474;0	455;589	540;3	314;0;19;393;419; ; ; ; ;
7536;378;394;423;0	746;0	446;589	540;3	358;0;398;403;0	474;0	455;589	540;3	108;0;19;393;419; ; ; ; ;
7556;379;399;421;0	746;0	446;589	540;3	354;0;392;421;0	474;0	456;589	540;3	177;0;19;393;419; ; ; ; ;
7576;380;398;412;0	746;0	447;602	004;3	418;0;391;419;0	474;0	456;595	067;3	211;0;19;393;419; ; ; ; ;
7596;381;390;413;0	746;0	447;602	004;3	387;0;400;392;0	474;0	456;595	067;3	153;0;19;393;419; ; ; ; ;
7616;382;397;431;0	746;0	447;602	004;3	522;0;390;406;0	474;0	456;595	067;3	200;0;19;393;419; ; ; ; ;
7636;383;396;423;0	746;0	447;602	004;3	501;0;390;424;0	474;0	456;595	067;3	289;0;19;393;419; ; ; ; ;
7656;384;392;421;0	746;0	447;602	004;3	521;0;397;432;0	475;0	456;595	067;3	256;0;19;393;419; ; ; ; ;
7676;385;395;419;0	746;0	447;602	161;3	514;0;391;441;0	475;0	456;596	202;3	311;0;19;393;419; ; ; ; ;
7696;386;394;422;0	746;0	447;602	161;3	498;0;388;419;0	475;0	456;596	202;3	250;0;19;393;419; ; ; ; ;
7716;387;388;408;0	746;0	447;602	161;3	515;0;400;421;0	475;0	456;596	202;3	263;0;19;393;419; ; ; ; ;
7736;388;389;410;0	746;0	447;602	161;3	437;0;401;429;0	475;0	456;596	202;3	309;0;19;393;419; ; ; ; ;
7755;389;390;424;0	746;0	447;602	161;3	542;0;397;412;0	475;0	457;596	202;3	253;0;19;393;419; ; ; ; ;
7775;390;387;420;0	746;0	447;599	624;3	511;0;397;416;0	474;0	457;594	491;3	262;0;19;393;419; ; ; ; ;
7795;391;399;430;0	746;0	447;599	624;3	580;0;391;429;0	474;0	457;594	491;3	343;0;19;393;419; ; ; ; ;
7815;392;388;415;0	746;0	448;599	624;3	483;0;395;417;0	474;0	457;594	491;3	267;0;19;393;419; ; ; ; ;
7835;393;379;408;0	746;0	448;599	624;3	477;0;388;409;0	474;0	457;594	491;3	230;0;19;393;419; ; ; ; ;
7855;394;303;410;0	747;0	448;599	624;3	468;0;315;420;0	476;0	457;594	491;3	250;0;20;304;420; ; ; ; ;
7875;395;288;411;0	747;0	448;600	001;3	463;0;310;419;0	476;0	457;594	338;3	232;0;20;304;420; ; ; ; ;
7895;396;303;432;0	747;0	448;600	001;3	501;0;301;411;0	476;0	457;594	338;3	260;0;20;304;420; ; ; ; ;
7915;397;307;423;0	747;0	448;600	001;3	428;0;299;408;0	476;0	457;594	338;3	209;0;20;304;420; ; ; ; ;
7935;398;312;443;0	747;0	448;600	001;3	624;0;305;406;0	476;0	457;594	338;3	246;0;20;304;420; ; ; ; ;
7955;399;306;425;0	747;0	448;600	001;3	488;0;308;412;0	476;0	457;594	338;3	185;0;20;304;420; ; ; ; ;
7975;400;308;432;0	747;0	448;599	985;3	499;0;309;408;0	476;0	457;595	770;3	197;0;20;304;420; ; ; ; ;
7995;401;301;432;0	747;0	448;599	985;3	520;0;305;419;0	476;0	457;595	770;3	222;0;20;304;420; ; ; ; ;
8015;402;308;427;0	747;0	448;599	985;3	493;0;306;427;0	476;0	458;595	770;3	258;0;20;304;420; ; ; ; ;
8034;403;376;412;0	746;0	448;599	985;3	440;0;379;407;0	475;0	458;595	770;3	193;0;21;375;415; ; ; ; ;
8054;404;364;417;0	746;0	448;599	985;3	490;0;378;414;0	474;0	458;595	770;3	281;0;21;375;415; ; ; ; ;
8074;405;351;409;0	746;0	449;600	834;3	476;0;377;415;0	474;0	458;594	523;3	261;0;21;375;415; ; ; ; ;
8094;406;375;423;0	745;0	448;600	834;3	463;0;386;393;0	474;0	458;594	523;3	201;0;21;375;415; ; ; ; ;
8114;407;376;403;0	745;0	448;600	834;3	406;0;376;416;0	474;0	458;594	523;3	257;0;21;375;415; ; ; ; ;
8134;408;376;425;0	745;0	448;600	834;3	512;0;385;418;0	474;0	458;594	523;3	225;0;21;375;415; ; ; ; ;
8154;409;379;438;0	745;0	448;600	834;3	562;0;381;400;0	474;0	458;594	523;3	138;0;21;375;415; ; ; ; ;
8174;410;379;435;0	745;0	448;600	829;3	568;0;378;410;0	474;0	458;596	811;3	165;0;21;375;415; ; ; ; ;
8194;411;180;413;0	748;0	448;600	829;3	426;0;-800;-600;0	748;0	448;-1	000;-1	000;4;22;164;410; ; ; ; ;
8214;412;175;418;0	749;0	448;600	829;3	401;0;179;407;0	478;0	458;596	811;3	217;0;22;164;410; ; ; ; ;
8234;413;159;420;0	749;0	448;600	829;3	443;0;167;401;0	478;0	458;596	811;3	205;0;22;164;410; ; ; ; ;
8254;414;158;406;0	749;0	448;600	829;3	406;0;175;417;0	478;0	458;596	811;3	239;0;22;164;410; ; ; ; ;
8274;415;157;409;0	749;0	448;599	671;3	416;0;171;419;0	478;0	458;595	898;3	238;0;22;164;410; ; ; ; ;
8294;416;157;405;0	749;0	449;599	671;3	393;0;171;422;0	478;0	458;595	898;3	256;0;22;164;410; ; ; ; ;
8314;417;158;417;0	749;0	449;599	671;3	344;0;169;406;0	478;0	459;595	898;3	203;0;22;164;410; ; ; ; ;
8334;418;158;402;0	750;0	449;599	671;3	363;0;155;401;0	478;0	459;595	898;3	212;0;22;164;410; ; ; ; ;
8353;419;159;415;0	750;0	449;599	671;3	375;0;173;416;0	479;0	459;595	898;3	213;0;22;164;410; ; ; ; ;
8373;420;161;412;0	750;0	449;596	674;3	337;0;169;409;0	479;0	459;592	683;3	198;0;22;164;410; ; ; ; ;
8393;421;163;412;0	751;0	449;596	674;3	377;0;180;417;0	480;0	459;592	683;3	190;0;22;164;410; ; ; ; ;
8413;422;160;408;0	751;0	449;596	674;3	379;0;159;394;0	480;0	459;592	683;3	149;0;22;164;410; ; ; ; ;
8433;423;164;414;0	751;0	449;596	674;3	366;0;164;411;0	480;0	459;592	683;3	169;0;22;164;410; ; ; ; ;
8453;424;163;416;0	751;0	450;596	674;3	370;0;161;417;0	480;0	459;592	683;3	215;0;22;164;410; ; ; ; ;
8473;425;163;416;0	751;0	450;596	833;3	367;0;165;411;0	480;0	460;592	509;3	201;0;22;164;410; ; ; ; ;
8493;426;167;423;0	751;0	450;596	833;3	389;0;160;412;0	480;0	460;592	509;3	182;0;22;164;410; ; ; ; ;
8513;427;157;409;0	751;0	450;596	833;3	359;0;158;404;0	480;0	460;592	509;3	139;0;22;164;410; ; ; ; ;
8533;428;162;414;0	751;0	450;596	833;3	400;0;157;412;0	480;0	460;592	509;3	208;0;22;164;410; ; ; ; ;
8553;429;167;414;0	751;0	450;596	833;3	364;0;177;397;0	480;0	460;592	509;3	178;0;22;164;410; ; ; ; ;
8573;430;161;410;0	749;0	450;600	370;3	398;0;176;396;0	478;0	460;594	989;3	186;0;22;164;410; ; ; ; ;
8593;431;247;414;0	749;0	450;600	370;3	406;0;252;421;0	478;0	460;594	989;3	204;0;23;255;418; ; ; ; ;
8613;432;242;414;0	749;0	450;600	370;3	429;0;256;415;0	478;0	460;594	989;3	162;0;23;255;418; ; ; ; ;
8632;433;251;410;0	749;0	450;600	370;3	395;0;255;426;0	478;0	460;594	989;3	230;0;23;255;418; ; ; ; ;
8652;434;245;414;0	749;0	450;600	370;3	407;0;258;413;0	478;0	460;594	989;3	219;0;23;255;418; ; ; ; ;
8672;435;249;415;0	749;0	450;598	587;3	401;0;258;416;0	478;0	460;596	105;3	222;0;23;255;418; ; ; ; ;
8692;436;259;420;0	749;0	450;598	587;3	396;0;256;426;0	478;0	460;596	105;3	303;0;23;255;418; ; ; ; ;
8712;437;252;417;0	749;0	450;598	587;3	372;0;249;415;0	478;0	460;596	105;3	247;0;23;255;418; ; ; ; ;
8732;438;248;416;0	749;0	450;598	587;3	367;0;255;417;0	478;0	460;596	105;3	222;0;23;255;418; ; ; ; ;
8752;439;247;417;0	749;0	451;598	587;3	397;0;258;420;0	478;0	461;596	105;3	249;0;23;255;418; ; ; ; ;
8772;440;247;417;0	748;0	451;598	255;3	382;0;258;418;0	477;0	461;592	419;3	222;0;23;255;418; ; ; ; ;
8792;441;247;421;0	748;0	451;598	255;3	409;0;253;414;0	477;0	461;592	419;3	206;0;23;255;418; ; ; ; ;
8812;442;257;434;0	748;0	451;598	255;3	403;0;262;413;0	477;0	461;592	419;3	171;0;23;255;418; ; ; ; ;
8832;443;279;421;0	747;0	451;598	255;3	432;0;294;432;0	476;0	461;592	419;3	190;0;23;255;418; ; ; ; ;
8852;444;370;413;0	745;0	451;598	255;3	346;0;378;417;0	475;0	461;592	419;3	158;0;24;383;416; ; ; ; ;
8872;445;392;412;0	745;0	451;602	111;3	365;0;401;419;0	474;0	461;594	981;3	173;0;24;383;416; ; ; ; ;
8892;446;371;415;0	745;0	451;602	111;3	384;0;388;404;0	474;0	462;594	981;3	086;0;24;383;416; ; ; ; ;
8912;447;383;418;0	745;0	451;602	111;3	341;0;378;429;0	474;0	462;594	981;3	295;0;24;383;416; ; ; ; ;
8932;448;381;431;0	744;0	452;602	111;3	444;0;381;405;0	473;0	462;594	981;3	156;0;24;383;416; ; ; ; ;
8951;449;386;423;0	744;0	452;602	111;3	335;0;382;408;0	473;0	462;594	981;3	123;0;24;383;416; ; ; ; ;
8971;450;384;428;0	744;0	452;602	375;3	370;0;382;416;0	473;0	462;595	073;3	196;0;24;383;416; ; ; ; ;
8991;451;375;414;0	744;0	452;602	375;3	340;0;-800;-600;0	744;0	452;-1	000;-1	000;4;24;383;416; ; ; ; ;
9011;452;383;435;0	743;0	451;602	375;3	395;0;384;410;0	473;0	462;595	073;3	114;0;24;383;416; ; ; ; ;
9031;453;380;416;0	743;0	451;602	375;3	375;0;388;417;0	473;0	462;595	073;3	143;0;24;383;416; ; ; ; ;
9051;454;386;416;0	743;0	451;602	375;3	387;0;387;405;0	473;0	462;595	073;3	119;0;24;383;416; ; ; ; ;
9071;455;386;415;0	743;0	451;604	419;3	388;0;388;404;0	473;0	462;596	933;3	139;0;24;383;416; ; ; ; ;
9091;456;-800;-600;-1	000;-1	000;-1	000;-1	000;4;-800;-600;-1	000;-1	000;-1	000;-1	000;4; ; ; ; ; ; ; ;
9111;457;-800;-600;-1	000;-1	000;-1	000;-1	000;4;-800;-600;-1	000;-1	000;-1	000;-1	000;4; ; ; ; ; ; ; ;
9131;458;-800;-600;-1	000;-1	000;-1	000;-1	000;4;-800;-600;-1	000;-1	000;-1	000;-1	000;4; ; ; ; ; ; ; ;
9151;459;-800;-600;-1	000;-1	000;-1	000;-1	000;4;-800;-600;-1	000;-1	000;-1	000;-1	000;4; ; ; ; ; ; ; ;
9171;460;-800;-600;-1	000;-1	000;-1	000;-1	000;4;-800;-600;-1	000;-1	000;-1	000;-1	000;4; ; ; ; ; ; ; ;
9191;461;-800;-600;-1	000;-1	000;-1	000;-1	000;4;-800;-600;-1	000;-1	000;-1	000;-1	000;4; ; ; ; ; ; ; ;
9210;462;-800;-600;-1	000;-1	000;-1	000;-1	000;4;-800;-600;-1	000;-1	000;-1	000;-1	000;4; ; ; ; ; ; ; ;
9230;463;-800;-600;0	473;0	461;-1	000;-1	000;4;-800;-600;0	473;0	461;-1	000;-1	000;4; ; ; ; ; ; ; ;
9270;464;-800;-600;0	474;0	461;-1	000;-1	000;4;376;399;0	474;0	461;596	940;3	162;0;25;379;404; ; ; ; ;
9290;465;373;413;0	746;0	451;596	940;3	274;0;370;396;0	474;0	461;596	940;3	155;0;25;379;404; ; ; ; ;
9310;466;367;394;0	746;0	451;596	940;3	282;0;373;407;0	475;0	461;596	940;3	160;0;25;379;404; ; ; ; ;
9330;467;370;417;0	746;0	451;596	940;3	307;0;369;407;0	475;0	461;596	940;3	198;0;25;379;404; ; ; ; ;
9350;468;371;411;0	747;0	451;598	923;3	331;0;370;409;0	475;0	462;594	775;3	188;0;25;379;404; ; ; ; ;
9370;469;371;400;0	747;0	451;598	923;3	289;0;377;390;0	476;0	462;594	775;3	127;0;25;379;404; ; ; ; ;
9390;470;367;409;0	747;0	451;598	923;3	370;0;374;393;0	476;0	462;594	775;3	179;0;25;379;404; ; ; ; ;
9410;471;370;403;0	747;0	451;598	923;3	384;0;369;407;0	476;0	462;594	775;3	157;0;25;379;404; ; ; ; ;
9430;472;371;403;0	747;0	451;598	923;3	437;0;372;384;0	476;0	462;594	775;3	128;0;25;379;404; ; ; ; ;
9450;473;370;400;0	747;0	451;602	420;3	484;0;372;387;0	476;0	462;596	812;3	159;0;25;379;404; ; ; ; ;
9470;474;364;393;0	747;0	451;602	420;3	467;0;374;401;0	476;0	461;596	812;3	167;0;25;379;404; ; ; ; ;
9490;475;362;395;0	748;0	451;602	420;3	448;0;379;406;0	476;0	461;596	812;3	209;0;25;379;404; ; ; ; ;
9510;476;375;397;0	748;0	451;602	420;3	421;0;368;398;0	476;0	461;596	812;3	190;0;25;379;404; ; ; ; ;
9529;477;373;417;0	748;0	451;602	420;3	561;0;377;400;0	476;0	461;596	812;3	226;0;25;379;404; ; ; ; ;
9549;478;373;421;0	748;0	451;601	826;3	550;0;377;402;0	476;0	461;594	880;3	215;0;25;379;404; ; ; ; ;
9569;479;373;422;0	748;0	451;601	826;3	549;0;377;402;0	477;0	461;594	880;3	212;0;25;379;404; ; ; ; ;
9589;480;372;413;0	748;0	452;601	826;3	472;0;372;383;0	477;0	462;594	880;3	124;0;25;379;404; ; ; ; ;
9609;481;373;423;0	748;0	452;601	826;3	601;0;381;399;0	477;0	462;594	880;3	194;0;25;379;404; ; ; ; ;
9629;482;376;429;0	748;0	452;601	826;3	588;0;381;415;0	476;0	462;594	880;3	308;0;25;379;404; ; ; ; ;
9649;483;376;428;0	748;0	452;600	062;3	566;0;382;411;0	476;0	462;593	860;3	284;0;25;379;404; ; ; ; ;
9669;484;376;439;0	748;0	452;600	062;3	649;0;378;408;0	476;0	462;593	860;3	215;0;25;379;404; ; ; ; ;
9689;485;368;418;0	748;0	453;600	062;3	480;0;381;421;0	476;0	462;593	860;3	281;0;25;379;404; ; ; ; ;
9709;486;376;431;0	748;0	453;600	062;3	594;0;379;394;0	476;0	462;593	860;3	171;0;25;379;404; ; ; ; ;
9729;487;374;414;0	748;0	453;600	062;3	511;0;383;400;0	476;0	462;593	860;3	207;0;25;379;404; ; ; ; ;
9749;488;372;417;0	748;0	453;600	834;3	564;0;382;399;0	476;0	462;593	177;3	208;0;25;379;404; ; ; ; ;
9769;489;372;429;0	747;0	452;600	834;3	598;0;385;408;0	476;0	462;593	177;3	210;0;25;379;404; ; ; ; ;
9789;490;373;420;0	747;0	452;600	834;3	554;0;378;418;0	475;0	462;593	177;3	234;0;25;379;404; ; ; ; ;
9808;491;372;402;0	747;0	452;600	834;3	426;0;389;407;0	475;0	462;593	177;3	205;0;25;379;404; ; ; ; ;
9828;492;377;421;0	747;0	452;600	834;3	554;0;377;423;0	475;0	462;593	177;3	295;0;25;379;404; ; ; ; ;
9848;493;376;415;0	747;0	452;601	051;3	513;0;379;418;0	475;0	462;597	099;3	328;0;25;379;404; ; ; ; ;
9868;494;371;402;0	746;0	452;601	051;3	463;0;382;409;0	474;0	462;597	099;3	209;0;25;379;404; ; ; ; ;
9888;495;369;400;0	746;0	452;601	051;3	464;0;377;423;0	474;0	462;597	099;3	327;0;25;379;404; ; ; ; ;
9908;496;383;404;0	746;0	452;601	051;3	497;0;392;394;0	474;0	462;597	099;3	240;0;25;379;404; ; ; ; ;
9928;497;384;405;0	746;0	452;601	051;3	503;0;384;419;0	474;0	462;597	099;3	408;0;25;379;404; ; ; ; ;
9948;498;384;406;0	746;0	452;600	664;3	507;0;387;410;0	474;0	462;594	916;3	393;0;25;379;404; ; ; ; ;
9968;499;392;409;0	746;0	452;600	664;3	513;0;390;388;0	474;0	462;594	916;3	203;0;25;379;404; ; ; ; ;
9988;500;388;390;0	746;0	452;600	664;3	434;0;389;406;0	474;0	462;594	916;3	263;0;25;379;404; ; ; ; ;
10008;501;391;396;0	746;0	452;600	664;3	444;0;388;389;0	474;0	462;594	916;3	161;0;25;379;404; ; ; ; ;
10028;502;386;402;0	747;0	452;600	664;3	429;0;385;403;0	474;0	462;594	916;3	259;0;25;379;404; ; ; ; ;
10048;503;386;392;0	747;0	452;601	537;3	435;0;384;396;0	475;0	462;595	446;3	227;0;25;379;404; ; ; ; ;
10068;504;381;390;0	747;0	452;601	537;3	405;0;389;408;0	475;0	462;595	446;3	288;0;25;379;404; ; ; ; ;
10088;505;393;393;0	747;0	452;601	537;3	415;0;386;407;0	475;0	462;595	446;3	268;0;25;379;404; ; ; ; ;
10108;506;389;393;0	747;0	452;601	537;3	472;0;384;392;0	475;0	462;595	446;3	180;0;25;379;404; ; ; ; ;
10127;507;382;391;0	747;0	452;601	537;3	444;0;388;394;0	475;0	462;595	446;3	203;0;25;379;404; ; ; ; ;
10147;508;387;394;0	747;0	452;599	705;3	457;0;387;395;0	475;0	462;596	835;3	232;0;25;379;404; ; ; ; ;
10167;509;380;404;0	748;0	452;599	705;3	449;0;384;411;0	476;0	462;596	835;3	296;0;25;379;404; ; ; ; ;
10187;510;383;401;0	748;0	452;599	705;3	466;0;382;403;0	476;0	462;596	835;3	249;0;25;379;404; ; ; ; ;
10207;511;388;405;0	748;0	452;599	705;3	418;0;390;401;0	476;0	462;596	835;3	224;0;25;379;404; ; ; ; ;
10227;512;384;408;0	748;0	452;599	705;3	454;0;387;393;0	476;0	462;596	835;3	145;0;25;379;404; ; ; ; ;
10247;513;386;408;0	748;0	452;599	564;3	450;0;388;389;0	476;0	462;596	723;3	111;0;25;379;404; ; ; ; ;
10267;514;380;385;0	748;0	452;599	564;3	344;0;387;403;0	476;0	462;596	723;3	201;0;25;379;404; ; ; ; ;
10287;515;383;392;0	748;0	452;599	564;3	425;0;388;387;0	476;0	462;596	723;3	219;0;25;379;404; ; ; ; ;
10307;516;391;406;0	748;0	452;599	564;3	453;0;382;424;0	476;0	462;596	723;3	429;0;25;379;404; ; ; ; ;
10327;517;380;406;0	748;0	452;599	564;3	510;0;383;396;0	476;0	462;596	723;3	261;0;25;379;404; ; ; ; ;
10347;518;382;405;0	748;0	452;600	622;3	553;0;382;399;0	476;0	462;594	323;3	315;0;25;379;404; ; ; ; ;
10367;519;382;418;0	748;0	452;600	622;3	606;0;380;402;0	476;0	462;594	323;3	260;0;25;379;404; ; ; ; ;
10387;520;387;401;0	748;0	452;600	622;3	495;0;392;413;0	476;0	462;594	323;3	304;0;25;379;404; ; ; ; ;
10406;521;391;409;0	748;0	452;600	622;3	558;0;386;405;0	476;0	462;594	323;3	260;0;25;379;404; ; ; ; ;
10426;522;383;396;0	748;0	452;600	622;3	458;0;387;413;0	476;0	462;594	323;3	294;0;25;379;404; ; ; ; ;
10446;523;388;399;0	748;0	452;598	992;3	458;0;389;409;0	476;0	462;595	065;3	280;0;25;379;404; ; ; ; ;
10466;524;330;413;0	749;0	452;598	992;3	432;0;341;391;0	477;0	462;595	065;3	212;0;26;331;411; ; ; ; ;
10486;525;336;431;0	749;0	453;598	992;3	525;0;329;383;0	477;0	463;595	065;3	211;0;26;331;411; ; ; ; ;
10506;526;333;421;0	749;0	453;598	992;3	481;0;330;408;0	477;0	463;595	065;3	264;0;26;331;411; ; ; ; ;
10526;527;327;415;0	749;0	453;598	992;3	476;0;334;400;0	477;0	463;595	065;3	211;0;26;331;411; ; ; ; ;
10546;528;329;421;0	749;0	453;599	894;3	476;0;335;402;0	477;0	463;595	328;3	230;0;26;331;411; ; ; ; ;
10566;529;328;415;0	749;0	453;599	894;3	455;0;338;433;0	477;0	463;595	328;3	379;0;26;331;411; ; ; ; ;
10586;530;327;417;0	749;0	453;599	894;3	462;0;325;409;0	476;0	463;595	328;3	184;0;26;331;411; ; ; ; ;
10606;531;337;416;0	748;0	453;599	894;3	467;0;334;412;0	476;0	463;595	328;3	237;0;26;331;411; ; ; ; ;
10626;532;331;407;0	748;0	453;599	894;3	393;0;340;412;0	476;0	463;595	328;3	225;0;26;331;411; ; ; ; ;
10646;533;330;407;0	748;0	453;599	902;3	392;0;336;411;0	476;0	463;594	848;3	210;0;26;331;411; ; ; ; ;
10666;534;325;401;0	748;0	453;599	902;3	416;0;332;412;0	476;0	463;594	848;3	229;0;26;331;411; ; ; ; ;
10686;535;334;425;0	748;0	453;599	902;3	459;0;332;407;0	476;0	463;594	848;3	224;0;26;331;411; ; ; ; ;
10706;536;325;417;0	748;0	453;599	902;3	501;0;328;402;0	476;0	463;594	848;3	246;0;26;331;411; ; ; ; ;
10725;537;375;412;0	747;0	452;599	902;3	532;0;381;403;0	475;0	463;594	848;3	317;0;27;384;402; ; ; ; ;
10745;538;381;408;0	747;0	452;601	128;3	570;0;385;406;0	474;0	463;592	517;3	315;0;27;384;402; ; ; ; ;
10765;539;378;401;0	747;0	452;601	128;3	474;0;380;401;0	474;0	463;592	517;3	245;0;27;384;402; ; ; ; ;
10785;540;380;398;0	747;0	452;601	128;3	453;0;388;401;0	474;0	463;592	517;3	258;0;27;384;402; ; ; ; ;
10805;541;383;404;0	747;0	452;601	128;3	488;0;390;402;0	474;0	463;592	517;3	254;0;27;384;402; ; ; ; ;
10825;542;381;403;0	747;0	452;601	128;3	531;0;392;391;0	475;0	463;592	517;3	236;0;27;384;402; ; ; ; ;
10845;543;382;404;0	747;0	452;599	339;3	524;0;394;388;0	475;0	463;595	160;3	254;0;27;384;402; ; ; ; ;
10865;544;387;407;0	747;0	452;599	339;3	462;0;386;402;0	475;0	463;595	160;3	300;0;27;384;402; ; ; ; ;
10885;545;373;403;0	747;0	452;599	339;3	520;0;388;401;0	475;0	463;595	160;3	254;0;27;384;402; ; ; ; ;
10905;546;376;394;0	747;0	452;599	339;3	463;0;390;405;0	475;0	463;595	160;3	282;0;27;384;402; ; ; ; ;
10925;547;378;413;0	748;0	452;599	339;3	474;0;393;400;0	475;0	463;595	160;3	303;0;27;384;402; ; ; ; ;
10945;548;381;407;0	748;0	452;600	759;3	498;0;394;400;0	475;0	463;595	594;3	290;0;27;384;402; ; ; ; ;
10965;549;383;409;0	748;0	452;600	759;3	488;0;384;397;0	476;0	463;595	594;3	243;0;27;384;402; ; ; ; ;
10985;550;388;422;0	748;0	453;600	759;3	597;0;384;394;0	476;0	463;595	594;3	258;0;27;384;402; ; ; ; ;
11004;551;384;410;0	748;0	453;600	759;3	471;0;385;401;0	476;0	463;595	594;3	310;0;27;384;402; ; ; ; ;
11024;552;473;410;0	746;0	453;600	759;3	431;0;495;419;0	474;0	463;595	594;3	336;0; ; ; ; ; ; ; ;
11044;553;484;413;0	745;0	454;600	711;3	449;0;504;423;0	473;0	463;594	264;3	354;0; ; ; ; ; ; ; ;
11064;554;531;436;0	745;0	454;600	711;3	518;0;539;430;0	473;0	463;594	264;3	255;0;28;541;422; ; ; ; ;
11084;555;534;427;0	745;0	454;600	711;3	454;0;546;423;0	473;0	463;594	264;3	215;0;28;541;422; ; ; ; ;
11104;556;538;431;0	745;0	453;600	711;3	490;0;541;428;0	473;0	463;594	264;3	210;0;28;541;422; ; ; ; ;
11124;557;535;424;0	745;0	453;600	711;3	464;0;549;419;0	473;0	463;594	264;3	255;0;28;541;422; ; ; ; ;
11144;558;537;425;0	745;0	453;599	714;3	474;0;549;419;0	473;0	463;595	371;3	240;0;28;541;422; ; ; ; ;
11164;559;533;434;0	745;0	453;599	714;3	513;0;548;421;0	473;0	463;595	371;3	225;0;28;541;422; ; ; ; ;
11184;560;540;417;0	745;0	453;599	714;3	403;0;545;417;0	473;0	463;595	371;3	217;0;28;541;422; ; ; ; ;
11204;561;541;424;0	745;0	453;599	714;3	443;0;544;422;0	473;0	463;595	371;3	195;0;28;541;422; ; ; ; ;
11224;562;539;415;0	745;0	453;599	714;3	376;0;549;411;0	473;0	463;595	371;3	209;0;28;541;422; ; ; ; ;
11244;563;539;416;0	745;0	453;599	487;3	379;0;547;411;0	473;0	463;595	760;3	201;0;28;541;422; ; ; ; ;
11264;564;534;426;0	745;0	453;599	487;3	456;0;549;418;0	473;0	463;595	760;3	217;0;28;541;422; ; ; ; ;
11284;565;535;428;0	745;0	453;599	487;3	457;0;546;421;0	473;0	463;595	760;3	192;0;28;541;422; ; ; ; ;
11304;566;541;439;0	745;0	453;599	487;3	540;0;533;429;0	473;0	463;595	760;3	272;0;28;541;422; ; ; ; ;
11323;567;544;421;0	745;0	454;599	487;3	363;0;533;422;0	473;0	463;595	760;3	190;0;28;541;422; ; ; ; ;
11343;568;546;423;0	745;0	454;600	202;3	381;0;534;428;0	473;0	464;591	618;3	195;0;28;541;422; ; ; ; ;
11363;569;537;432;0	745;0	454;600	202;3	542;0;546;406;0	473;0	464;591	618;3	136;0;28;541;422; ; ; ; ;
11383;570;541;422;0	745;0	454;600	202;3	394;0;541;419;0	473;0	464;591	618;3	292;0;28;541;422; ; ; ; ;
11403;571;526;433;0	744;0	454;600	202;3	564;0;546;422;0	473;0	464;591	618;3	186;0;28;541;422; ; ; ; ;
11423;572;543;412;0	744;0	454;600	202;3	333;0;538;435;0	472;0	464;591	618;3	293;0;28;541;422; ; ; ; ;
11443;573;540;413;0	744;0	454;599	589;3	366;0;537;440;0	472;0	464;592	089;3	261;0;28;541;422; ; ; ; ;
11463;574;545;404;0	744;0	454;599	589;3	335;0;541;428;0	472;0	464;592	089;3	186;0;28;541;422; ; ; ; ;
11483;575;533;425;0	744;0	454;599	589;3	437;0;541;427;0	472;0	464;592	089;3	179;0;28;541;422; ; ; ; ;
11503;576;548;412;0	743;0	454;599	589;3	321;0;548;431;0	472;0	464;592	089;3	163;0;28;541;422; ; ; ; ;
11523;577;548;393;0	743;0	454;599	589;3	359;0;546;428;0	472;0	464;592	089;3	168;0;28;541;422; ; ; ; ;
11543;578;547;400;0	743;0	454;599	445;3	382;0;547;427;0	472;0	464;594	744;3	173;0;28;541;422; ; ; ; ;
11563;579;-800;-600;0	472;0	464;-1	000;-1	000;4;541;429;0	472;0	464;594	744;3	206;0;28;541;422; ; ; ; ;
11582;580;543;426;0	743;0	454;599	445;3	409;0;540;434;0	472;0	464;594	744;3	202;0;28;541;422; ; ; ; ;
11603;581;542;409;0	743;0	454;599	445;3	331;0;546;428;0	472;0	464;594	744;3	201;0;28;541;422; ; ; ; ;
11622;582;542;431;0	743;0	454;599	445;3	432;0;546;417;0	472;0	464;594	744;3	200;0;28;541;422; ; ; ; ;
11642;583;541;427;0	743;0	454;599	495;3	415;0;545;418;0	472;0	464;593	945;3	195;0;28;541;422; ; ; ; ;
11662;584;439;398;0	745;0	454;599	495;3	373;0;451;411;0	473;0	464;593	945;3	222;0; ; ; ; ; ; ; ;
11682;585;387;416;0	746;0	454;599	495;3	435;0;398;425;0	475;0	464;593	945;3	215;0;29;392;420; ; ; ; ;
11702;586;396;433;0	746;0	454;599	495;3	563;0;399;417;0	475;0	464;593	945;3	141;0;29;392;420; ; ; ; ;
11722;587;384;392;0	746;0	454;599	495;3	350;0;397;409;0	475;0	464;593	945;3	160;0;29;392;420; ; ; ; ;
11742;588;388;403;0	746;0	454;601	824;3	423;0;397;414;0	475;0	464;593	202;3	176;0;29;392;420; ; ; ; ;
11762;589;388;395;0	747;0	454;601	824;3	343;0;392;426;0	475;0	464;593	202;3	273;0;29;392;420; ; ; ; ;
11782;590;387;429;0	747;0	454;601	824;3	471;0;391;408;0	475;0	465;593	202;3	162;0;29;392;420; ; ; ; ;
11802;591;397;424;0	747;0	454;601	824;3	441;0;391;427;0	475;0	465;593	202;3	287;0;29;392;420; ; ; ; ;
11822;592;397;442;0	747;0	454;601	824;3	588;0;398;406;0	475;0	465;593	202;3	159;0;29;392;420; ; ; ; ;
11842;593;399;445;0	747;0	455;601	536;3	615;0;399;409;0	476;0	465;596	070;3	214;0;29;392;420; ; ; ; ;
11862;594;390;439;0	747;0	454;601	536;3	571;0;-800;-600;0	747;0	454;-1	000;-1	000;4;29;392;420; ; ; ; ;
11882;595;390;432;0	747;0	454;601	536;3	521;0;396;409;0	475;0	465;596	070;3	192;0;29;392;420; ; ; ; ;
11902;596;390;435;0	747;0	454;601	536;3	487;0;392;422;0	475;0	465;596	070;3	282;0;29;392;420; ; ; ; ;
11922;597;387;423;0	747;0	454;601	536;3	459;0;394;401;0	475;0	465;596	070;3	115;0;29;392;420; ; ; ; ;
11941;598;387;421;0	747;0	454;601	874;3	434;0;392;402;0	475;0	464;596	376;3	121;0;29;392;420; ; ; ; ;
11962;599;392;431;0	747;0	454;601	874;3	544;0;-800;-600;0	747;0	454;-1	000;-1	000;4;29;392;420; ; ; ; ;
11981;600;387;425;0	747;0	454;601	874;3	513;0;388;431;0	475;0	464;596	376;3	204;0;29;392;420; ; ; ; ;
12002;601;389;422;0	747;0	454;601	874;3	446;0;392;415;0	475;0	464;596	376;3	168;0;29;392;420; ; ; ; ;
12021;602;386;419;0	747;0	454;601	874;3	432;0;393;419;0	475;0	464;596	376;3	189;0;29;392;420; ; ; ; ;
12042;603;387;415;0	747;0	454;602	650;3	422;0;393;421;0	475;0	464;597	915;3	180;0;29;392;420; ; ; ; ;
12061;604;390;422;0	747;0	454;602	650;3	470;0;393;409;0	475;0	464;597	915;3	094;0;29;392;420; ; ; ; ;
12082;605;453;422;0	746;0	454;602	650;3	386;0;456;414;0	474;0	464;597	915;3	208;0;30;458;414; ; ; ; ;
12101;606;460;426;0	745;0	454;602	650;3	399;0;471;400;0	474;0	465;597	915;3	162;0;30;458;414; ; ; ; ;
12122;607;462;422;0	745;0	454;602	650;3	323;0;469;407;0	474;0	465;597	915;3	129;0;30;458;414; ; ; ; ;
12141;608;463;424;0	745;0	455;602	890;3	308;0;465;409;0	474;0	465;594	813;3	162;0;30;458;414; ; ; ; ;
12162;609;461;426;0	745;0	455;602	890;3	450;0;466;409;0	474;0	465;594	813;3	174;0;30;458;414; ; ; ; ;
12181;610;473;402;0	745;0	455;602	890;3	279;0;462;413;0	474;0	465;594	813;3	127;0;30;458;414; ; ; ; ;
12202;611;455;422;0	745;0	455;602	890;3	398;0;452;422;0	474;0	465;594	813;3	200;0;30;458;414; ; ; ; ;
12220;612;462;423;0	745;0	455;602	890;3	407;0;456;408;0	473;0	465;594	813;3	130;0;30;458;414; ; ; ; ;
12242;613;463;416;0	744;0	455;602	560;3	415;0;452;409;0	473;0	465;597	712;3	169;0;30;458;414; ; ; ; ;
12260;614;457;419;0	744;0	454;602	560;3	398;0;463;413;0	473;0	465;597	712;3	252;0;30;458;414; ; ; ; ;
12282;615;437;401;0	745;0	454;602	560;3	402;0;433;409;0	474;0	464;597	712;3	225;0;30;458;414; ; ; ; ;
12300;616;391;379;0	745;0	453;602	560;3	405;0;395;384;0	474;0	464;597	712;3	221;0;31;376;392; ; ; ; ;
12322;617;391;401;0	745;0	453;602	560;3	545;0;394;393;0	474;0	464;597	712;3	298;0;31;376;392; ; ; ; ;
12340;618;392;393;0	746;0	453;603	818;3	566;0;393;386;0	474;0	464;593	429;3	265;0;31;376;392; ; ; ; ;
12362;619;391;375;0	746;0	453;603	818;3	402;0;389;386;0	475;0	464;593	429;3	215;0;31;376;392; ; ; ; ;
12380;620;385;374;0	746;0	453;603	818;3	419;0;386;393;0	475;0	464;593	429;3	348;0;31;376;392; ; ; ; ;
12402;621;388;377;0	746;0	453;603	818;3	411;0;385;376;0	475;0	464;593	429;3	197;0;31;376;392; ; ; ; ;
12420;622;385;374;0	746;0	453;603	818;3	395;0;387;369;0	475;0	464;593	429;3	191;0;31;376;392; ; ; ; ;
12440;623;385;375;0	746;0	453;602	699;3	395;0;386;367;0	475;0	464;593	762;3	188;0;31;376;392; ; ; ; ;
12460;624;386;384;0	747;0	453;602	699;3	450;0;385;387;0	475;0	464;593	762;3	218;0;31;376;392; ; ; ; ;
12480;625;377;390;0	747;0	453;602	699;3	482;0;379;380;0	476;0	464;593	762;3	260;0;31;376;392; ; ; ; ;
12499;626;380;394;0	747;0	453;602	699;3	484;0;376;387;0	476;0	464;593	762;3	311;0;31;376;392; ; ; ; ;
12519;627;377;402;0	747;0	453;602	699;3	555;0;378;385;0	476;0	464;593	762;3	252;0;31;376;392; ; ; ; ;
12539;628;378;409;0	748;0	453;601	345;3	573;0;376;383;0	476;0	464;594	651;3	271;0;31;376;392; ; ; ; ;
12559;629;379;411;0	748;0	453;601	345;3	635;0;375;374;0	476;0	464;594	651;3	260;0;31;376;392; ; ; ; ;
12579;630;377;404;0	748;0	453;601	345;3	569;0;362;378;0	477;0	464;594	651;3	270;0;31;376;392; ; ; ; ;
12599;631;374;416;0	748;0	454;601	345;3	642;0;374;398;0	477;0	464;594	651;3	364;0;31;376;392; ; ; ; ;
12619;632;367;392;0	748;0	454;601	345;3	531;0;371;387;0	477;0	464;594	651;3	315;0;31;376;392; ; ; ; ;
12639;633;364;391;0	749;0	454;602	604;3	550;0;367;397;0	477;0	464;591	973;3	335;0;31;376;392; ; ; ; ;
12659;634;375;400;0	749;0	454;602	604;3	651;0;374;385;0	477;0	464;591	973;3	308;0;31;376;392; ; ; ; ;
12679;635;372;392;0	749;0	454;602	604;3	563;0;377;394;0	478;0	464;591	973;3	391;0;31;376;392; ; ; ; ;
12699;636;368;397;0	749;0	454;602	604;3	589;0;374;382;0	478;0	464;591	973;3	302;0;31;376;392; ; ; ; ;
12719;637;375;401;0	749;0	454;602	604;3	666;0;371;396;0	478;0	464;591	973;3	364;0;31;376;392; ; ; ; ;
12739;638;373;400;0	749;0	454;601	352;3	622;0;371;390;0	478;0	464;593	830;3	335;0;31;376;392; ; ; ; ;
12759;639;372;403;0	749;0	454;601	352;3	650;0;365;383;0	478;0	464;593	830;3	363;0;31;376;392; ; ; ; ;
12778;640;368;400;0	749;0	454;601	352;3	542;0;373;389;0	478;0	464;593	830;3	407;0;31;376;392; ; ; ; ;
12798;641;372;399;0	749;0	454;601	352;3	628;0;367;392;0	478;0	464;593	830;3	386;0;31;376;392; ; ; ; ;
12818;642;367;404;0	749;0	454;601	352;3	656;0;375;403;0	478;0	464;593	830;3	485;0;31;376;392; ; ; ; ;
12838;643;368;402;0	749;0	454;601	660;3	626;0;373;406;0	478;0	464;596	504;3	519;0;31;376;392; ; ; ; ;
12858;644;369;411;0	749;0	454;601	660;3	675;0;373;391;0	478;0	464;596	504;3	426;0;31;376;392; ; ; ; ;
12878;645;370;409;0	749;0	455;601	660;3	667;0;367;401;0	478;0	464;596	504;3	427;0;31;376;392; ; ; ; ;
12898;646;366;408;0	749;0	455;601	660;3	637;0;365;406;0	477;0	464;596	504;3	510;0;31;376;392; ; ; ; ;
12918;647;371;390;0	749;0	454;601	660;3	563;0;369;398;0	477;0	464;596	504;3	399;0;31;376;392; ; ; ; ;
12938;648;-800;-600;-1	000;-1	000;-1	000;-1	000;4;-800;-600;-1	000;-1	000;-1	000;-1	000;4; ; ; ; ; ; ; ;
12958;649;-800;-600;-1	000;-1	000;-1	000;-1	000;4;-800;-600;-1	000;-1	000;-1	000;-1	000;4; ; ; ; ; ; ; ;
12978;650;-800;-600;-1	000;-1	000;-1	000;-1	000;4;-800;-600;-1	000;-1	000;-1	000;-1	000;4; ; ; ; ; ; ; ;
12998;651;-800;-600;-1	000;-1	000;-1	000;-1	000;4;-800;-600;-1	000;-1	000;-1	000;-1	000;4; ; ; ; ; ; ; ;
13018;652;-800;-600;-1	000;-1	000;-1	000;-1	000;4;-800;-600;-1	000;-1	000;-1	000;-1	000;4; ; ; ; ; ; ; ;
13038;653;-800;-600;-1	000;-1	000;-1	000;-1	000;4;-800;-600;-1	000;-1	000;-1	000;-1	000;4; ; ; ; ; ; ; ;
13058;654;-800;-600;0	476;0	464;-1	000;-1	000;4;-800;-600;0	476;0	464;-1	000;-1	000;4; ; ; ; ; ; ; ;
13078;655;377;417;0	748;0	454;594	339;3	543;0;383;380;0	476;0	464;594	339;3	388;0;32;379;400; ; ; ; ;
13097;656;377;416;0	748;0	454;594	339;3	520;0;388;384;0	475;0	464;594	339;3	354;0;32;379;400; ; ; ; ;
13117;657;374;408;0	747;0	454;594	339;3	544;0;381;407;0	475;0	464;594	339;3	392;0;32;379;400; ; ; ; ;
13137;658;379;409;0	747;0	454;594	339;3	589;0;380;407;0	475;0	464;594	339;3	398;0;32;379;400; ; ; ; ;
13157;659;381;406;0	747;0	454;599	496;3	618;0;377;405;0	475;0	464;596	865;3	444;0;32;379;400; ; ; ; ;
13177;660;380;396;0	747;0	454;599	496;3	610;0;382;388;0	475;0	464;596	865;3	402;0;32;379;400; ; ; ; ;
13197;661;377;407;0	747;0	454;599	496;3	668;0;380;395;0	475;0	464;596	865;3	398;0;32;379;400; ; ; ; ;
13217;662;376;416;0	748;0	454;599	496;3	738;0;383;401;0	475;0	464;596	865;3	407;0;32;379;400; ; ; ; ;
13237;663;377;411;0	748;0	454;599	496;3	673;0;383;386;0	476;0	464;596	865;3	374;0;32;379;400; ; ; ; ;
13257;664;377;416;0	748;0	454;599	240;3	697;0;384;395;0	476;0	464;592	339;3	347;0;32;379;400; ; ; ; ;
13277;665;374;401;0	748;0	454;599	240;3	626;0;381;409;0	476;0	464;592	339;3	474;0;32;379;400; ; ; ; ;
13297;666;380;407;0	748;0	454;599	240;3	615;0;378;408;0	476;0	464;592	339;3	419;0;32;379;400; ; ; ; ;
13317;667;381;401;0	748;0	454;599	240;3	608;0;385;403;0	476;0	464;592	339;3	359;0;32;379;400; ; ; ; ;
13337;668;367;397;0	748;0	454;599	240;3	617;0;383;402;0	476;0	464;592	339;3	391;0;32;379;400; ; ; ; ;
13357;669;370;399;0	748;0	454;599	368;3	617;0;381;397;0	476;0	464;595	440;3	378;0;32;379;400; ; ; ; ;
13377;670;373;396;0	749;0	454;599	368;3	608;0;375;390;0	476;0	464;595	440;3	344;0;32;379;400; ; ; ; ;
13397;671;370;403;0	749;0	454;599	368;3	576;0;381;385;0	476;0	465;595	440;3	357;0;32;379;400; ; ; ; ;
13416;672;375;416;0	749;0	454;599	368;3	649;0;383;383;0	477;0	465;595	440;3	354;0;32;379;400; ; ; ; ;
13436;673;376;403;0	749;0	455;599	368;3	575;0;380;381;0	477;0	465;595	440;3	361;0;32;379;400; ; ; ; ;
13456;674;377;406;0	749;0	455;601	299;3	610;0;381;382;0	477;0	465;592	391;3	345;0;32;379;400; ; ; ; ;
13476;675;372;412;0	749;0	455;601	299;3	681;0;386;404;0	477;0	465;592	391;3	431;0;32;379;400; ; ; ; ;
13496;676;379;413;0	749;0	455;601	299;3	637;0;385;407;0	477;0	465;592	391;3	400;0;32;379;400; ; ; ; ;
13516;677;373;401;0	749;0	455;601	299;3	563;0;380;402;0	477;0	465;592	391;3	375;0;32;379;400; ; ; ; ;
13536;678;379;414;0	749;0	455;601	299;3	598;0;385;403;0	477;0	465;592	391;3	435;0;32;379;400; ; ; ; ;
13556;679;377;411;0	749;0	455;600	687;3	556;0;383;403;0	477;0	465;592	728;3	416;0;32;379;400; ; ; ; ;
13576;680;384;410;0	749;0	455;600	687;3	575;0;376;396;0	477;0	465;592	728;3	388;0;32;379;400; ; ; ; ;
13596;681;376;406;0	749;0	455;600	687;3	572;0;384;383;0	477;0	465;592	728;3	278;0;32;379;400; ; ; ; ;
13616;682;385;417;0	749;0	455;600	687;3	598;0;384;400;0	477;0	465;592	728;3	310;0;32;379;400; ; ; ; ;
13636;683;389;420;0	749;0	455;600	687;3	623;0;380;397;0	477;0	465;592	728;3	312;0;32;379;400; ; ; ; ;
13656;684;388;421;0	749;0	455;602	144;3	640;0;385;393;0	477;0	465;594	284;3	321;0;32;379;400; ; ; ; ;
13676;685;380;410;0	749;0	455;602	144;3	608;0;381;378;0	477;0	465;594	284;3	327;0;32;379;400; ; ; ; ;
13695;686;377;401;0	749;0	455;602	144;3	585;0;388;365;0	477;0	465;594	284;3	309;0;32;379;400; ; ; ; ;
13715;687;379;392;0	749;0	455;602	144;3	513;0;386;385;0	477;0	465;594	284;3	233;0;32;379;400; ; ; ; ;
13735;688;385;401;0	749;0	455;602	144;3	587;0;379;382;0	477;0	465;594	284;3	300;0;32;379;400; ; ; ; ;
13755;689;384;401;0	749;0	455;598	731;3	544;0;382;382;0	477;0	465;593	665;3	268;0;32;379;400; ; ; ; ;
13775;690;374;407;0	749;0	455;598	731;3	528;0;382;401;0	476;0	465;593	665;3	335;0;32;379;400; ; ; ; ;
13795;691;373;405;0	749;0	455;598	731;3	543;0;377;392;0	476;0	465;593	665;3	287;0;32;379;400; ; ; ; ;
13815;692;381;416;0	749;0	455;598	731;3	585;0;374;396;0	476;0	465;593	665;3	388;0;32;379;400; ; ; ; ;
13835;693;382;414;0	748;0	455;598	731;3	568;0;388;389;0	476;0	466;593	665;3	313;0;32;379;400; ; ; ; ;
13855;694;383;416;0	748;0	455;599	495;3	595;0;386;392;0	476;0	465;591	546;3	301;0;32;379;400; ; ; ; ;
13875;695;376;387;0	748;0	455;599	495;3	463;0;377;388;0	476;0	466;591	546;3	304;0;32;379;400; ; ; ; ;
13895;696;372;389;0	748;0	455;599	495;3	512;0;383;380;0	475;0	466;591	546;3	246;0;32;379;400; ; ; ; ;
13915;697;383;415;0	748;0	455;599	495;3	651;0;383;387;0	475;0	466;591	546;3	318;0;32;379;400; ; ; ; ;
13935;698;377;411;0	748;0	455;599	495;3	602;0;383;391;0	475;0	465;591	546;3	340;0;32;379;400; ; ; ; ;
13955;699;376;407;0	748;0	455;599	208;3	677;0;382;389;0	475;0	465;591	849;3	334;0;32;379;400; ; ; ; ;
13975;700;378;397;0	748;0	455;599	208;3	531;0;377;393;0	475;0	465;591	849;3	295;0;32;379;400; ; ; ; ;
13995;701;383;402;0	748;0	455;599	208;3	570;0;380;396;0	475;0	465;591	849;3	359;0;32;379;400; ; ; ; ;
14014;702;379;403;0	748;0	455;599	208;3	571;0;381;389;0	475;0	465;591	849;3	354;0;32;379;400; ; ; ; ;
14034;703;369;391;0	748;0	455;599	208;3	544;0;383;399;0	475;0	465;591	849;3	374;0;32;379;400; ; ; ; ;
14054;704;368;391;0	748;0	455;600	707;3	574;0;383;394;0	476;0	465;594	881;3	394;0;32;379;400; ; ; ; ;
14074;705;373;399;0	748;0	455;600	707;3	551;0;378;400;0	476;0	465;594	881;3	385;0;32;379;400; ; ; ; ;
14094;706;380;410;0	748;0	455;600	707;3	663;0;379;402;0	476;0	465;594	881;3	377;0;32;379;400; ; ; ; ;
14114;707;380;404;0	749;0	455;600	707;3	626;0;384;386;0	476;0	465;594	881;3	358;0;32;379;400; ; ; ; ;
14134;708;376;404;0	749;0	455;600	707;3	594;0;376;417;0	476;0	465;594	881;3	496;0;32;379;400; ; ; ; ;
14154;709;377;406;0	749;0	455;599	170;3	635;0;378;417;0	476;0	465;593	785;3	490;0;32;379;400; ; ; ; ;
14174;710;375;417;0	749;0	455;599	170;3	656;0;379;404;0	476;0	465;593	785;3	361;0;32;379;400; ; ; ; ;
14194;711;381;419;0	749;0	455;599	170;3	675;0;379;409;0	477;0	465;593	785;3	368;0;32;379;400; ; ; ; ;
14214;712;379;403;0	749;0	455;599	170;3	516;0;383;407;0	477;0	465;593	785;3	384;0;32;379;400; ; ; ; ;
14234;713;378;405;0	749;0	455;599	170;3	523;0;377;395;0	477;0	465;593	785;3	320;0;32;379;400; ; ; ; ;
14254;714;379;405;0	749;0	456;600	900;3	540;0;377;395;0	477;0	465;595	303;3	332;0;32;379;400; ; ; ; ;
14274;715;373;401;0	749;0	455;600	900;3	547;0;377;387;0	477;0	465;595	303;3	340;0;32;379;400; ; ; ; ;
14293;716;377;408;0	749;0	455;600	900;3	555;0;380;401;0	477;0	465;595	303;3	348;0;32;379;400; ; ; ; ;
14313;717;374;405;0	749;0	455;600	900;3	549;0;378;393;0	477;0	465;595	303;3	339;0;32;379;400; ; ; ; ;
14333;718;290;412;0	751;0	456;600	900;3	529;0;306;416;0	478;0	466;595	303;3	387;0;33;284;418; ; ; ; ;
14353;719;285;414;0	751;0	456;597	851;3	512;0;301;420;0	479;0	466;593	696;3	383;0;33;284;418; ; ; ; ;
14373;720;282;426;0	751;0	456;597	851;3	524;0;283;412;0	479;0	466;593	696;3	353;0;33;284;418; ; ; ; ;
14393;721;279;428;0	751;0	456;597	851;3	517;0;291;426;0	479;0	466;593	696;3	407;0;33;284;418; ; ; ; ;
14413;722;284;419;0	751;0	456;597	851;3	448;0;285;410;0	479;0	466;593	696;3	359;0;33;284;418; ; ; ; ;
14433;723;283;431;0	751;0	456;597	851;3	517;0;281;394;0	479;0	466;593	696;3	320;0;33;284;418; ; ; ; ;
14453;724;283;429;0	751;0	456;597	671;3	493;0;284;396;0	479;0	466;592	966;3	329;0;33;284;418; ; ; ; ;
14473;725;281;425;0	751;0	456;597	671;3	484;0;293;424;0	479;0	466;592	966;3	355;0;33;284;418; ; ; ; ;
14493;726;279;418;0	751;0	456;597	671;3	504;0;289;424;0	479;0	466;592	966;3	372;0;33;284;418; ; ; ; ;
14513;727;282;421;0	751;0	456;597	671;3	486;0;289;418;0	479;0	466;592	966;3	368;0;33;284;418; ; ; ; ;
14533;728;281;415;0	751;0	456;597	671;3	526;0;288;420;0	479;0	466;592	966;3	333;0;33;284;418; ; ; ; ;
14553;729;280;413;0	751;0	456;599	883;3	540;0;288;419;0	479;0	466;591	994;3	333;0;33;284;418; ; ; ; ;
14573;730;237;424;0	752;0	456;599	883;3	533;0;241;424;0	479;0	466;591	994;3	376;0;34;235;426; ; ; ; ;
14592;731;232;421;0	752;0	456;599	883;3	558;0;241;426;0	480;0	466;591	994;3	352;0;34;235;426; ; ; ; ;
14612;732;229;422;0	752;0	456;599	883;3	528;0;240;437;0	479;0	466;591	994;3	396;0;34;235;426; ; ; ; ;
14632;733;231;421;0	751;0	456;599	883;3	568;0;233;430;0	479;0	466;591	994;3	359;0;34;235;426; ; ; ; ;
14652;734;233;424;0	751;0	456;596	919;3	544;0;231;434;0	479;0	466;593	844;3	387;0;34;235;426; ; ; ; ;
14672;735;241;431;0	751;0	456;596	919;3	489;0;233;416;0	479;0	466;593	844;3	355;0;34;235;426; ; ; ; ;
14692;736;233;429;0	751;0	456;596	919;3	487;0;236;425;0	479;0	466;593	844;3	407;0;34;235;426; ; ; ; ;
14712;737;236;424;0	751;0	456;596	919;3	510;0;243;435;0	479;0	466;593	844;3	385;0;34;235;426; ; ; ; ;
14732;738;237;427;0	751;0	456;596	919;3	490;0;235;434;0	479;0	466;593	844;3	422;0;34;235;426; ; ; ; ;
14752;739;237;422;0	751;0	456;598	553;3	504;0;238;433;0	478;0	466;593	406;3	418;0;34;235;426; ; ; ; ;
14772;740;231;431;0	751;0	455;598	553;3	473;0;242;409;0	478;0	466;593	406;3	296;0;34;235;426; ; ; ; ;
14792;741;-800;-600;-1	000;-1	000;-1	000;-1	000;4;-800;-600;-1	000;-1	000;-1	000;-1	000;4; ; ; ; ; ; ; ;
14812;742;-800;-600;-1	000;-1	000;-1	000;-1	000;4;-800;-600;-1	000;-1	000;-1	000;-1	000;4; ; ; ; ; ; ; ;
14832;743;-800;-600;-1	000;-1	000;-1	000;-1	000;4;-800;-600;-1	000;-1	000;-1	000;-1	000;4; ; ; ; ; ; ; ;
14852;744;-800;-600;-1	000;-1	000;-1	000;-1	000;4;-800;-600;-1	000;-1	000;-1	000;-1	000;4; ; ; ; ; ; ; ;
14871;745;-800;-600;-1	000;-1	000;-1	000;-1	000;4;-800;-600;-1	000;-1	000;-1	000;-1	000;4; ; ; ; ; ; ; ;
14891;746;-800;-600;-1	000;-1	000;-1	000;-1	000;4;-800;-600;-1	000;-1	000;-1	000;-1	000;4; ; ; ; ; ; ; ;
14911;747;-800;-600;-1	000;-1	000;-1	000;-1	000;4;-800;-600;-1	000;-1	000;-1	000;-1	000;4; ; ; ; ; ; ; ;
14931;748;-800;-600;-1	000;-1	000;-1	000;-1	000;4;-800;-600;-1	000;-1	000;-1	000;-1	000;4; ; ; ; ; ; ; ;
14951;749;-800;-600;0	479;0	465;-1	000;-1	000;4;240;418;0	479;0	465;593	406;3	258;0;35;243;421; ; ; ; ;
14971;750;-800;-600;0	479;0	465;-1	000;-1	000;4;240;418;0	479;0	465;593	339;3	258;0;35;243;421; ; ; ; ;
15011;751;-800;-600;0	480;0	465;-1	000;-1	000;4;242;405;0	480;0	465;593	339;3	250;0;35;243;421; ; ; ; ;
15031;752;-800;-600;0	480;0	465;-1	000;-1	000;4;244;413;0	480;0	465;593	339;3	287;0;35;243;421; ; ; ; ;
15051;753;239;454;0	752;0	455;593	339;3	350;0;244;417;0	480;0	466;593	339;3	289;0;35;243;421; ; ; ; ;
15071;754;246;451;0	752;0	456;593	339;3	366;0;247;421;0	480;0	466;593	339;3	294;0;35;243;421; ; ; ; ;
15091;755;245;444;0	752;0	456;602	800;3	417;0;248;423;0	480;0	466;594	244;3	310;0;35;243;421; ; ; ; ;
15111;756;245;422;0	752;0	456;602	800;3	439;0;241;411;0	480;0	466;594	244;3	257;0;35;243;421; ; ; ; ;
15131;757;241;419;0	752;0	456;602	800;3	425;0;240;409;0	479;0	466;594	244;3	273;0;35;243;421; ; ; ; ;
15151;758;233;406;0	752;0	456;602	800;3	467;0;253;424;0	479;0	466;594	244;3	323;0;35;243;421; ; ; ; ;
15171;759;240;412;0	751;0	456;602	800;3	453;0;250;432;0	479;0	466;594	244;3	390;0;35;243;421; ; ; ; ;
15190;760;238;409;0	749;0	456;600	279;3	444;0;248;437;0	477;0	466;593	226;3	415;0;35;243;421; ; ; ; ;
15210;761;371;404;0	748;0	455;600	279;3	438;0;372;379;0	476;0	466;593	226;3	220;0; ; ; ; ; ; ; ;
15230;762;369;393;0	748;0	456;600	279;3	446;0;385;385;0	476;0	466;593	226;3	232;0; ; ; ; ; ; ; ;
15250;763;377;422;0	748;0	455;600	279;3	465;0;385;417;0	476;0	466;593	226;3	445;0;36;381;399; ; ; ; ;
15270;764;383;421;0	748;0	455;600	279;3	466;0;387;398;0	476;0	466;593	226;3	317;0;36;381;399; ; ; ; ;
15290;765;385;420;0	748;0	455;599	099;3	461;0;387;410;0	476;0	466;595	034;3	394;0;36;381;399; ; ; ; ;
15310;766;376;400;0	748;0	455;599	099;3	415;0;381;401;0	476;0	466;595	034;3	331;0;36;381;399; ; ; ; ;
15330;767;378;415;0	748;0	455;599	099;3	433;0;378;408;0	476;0	466;595	034;3	388;0;36;381;399; ; ; ; ;
15350;768;377;402;0	747;0	455;599	099;3	493;0;384;386;0	475;0	466;595	034;3	319;0;36;381;399; ; ; ; ;
15370;769;377;395;0	747;0	456;599	099;3	498;0;385;399;0	475;0	466;595	034;3	358;0;36;381;399; ; ; ; ;
15390;770;378;400;0	747;0	456;598	943;3	503;0;386;398;0	475;0	467;593	854;3	365;0;36;381;399; ; ; ; ;
15410;771;380;392;0	747;0	456;598	943;3	487;0;390;393;0	475;0	467;593	854;3	326;0;36;381;399; ; ; ; ;
15430;772;379;400;0	747;0	456;598	943;3	476;0;390;381;0	475;0	467;593	854;3	311;0;36;381;399; ; ; ; ;
15450;773;384;399;0	746;0	456;598	943;3	485;0;387;403;0	474;0	467;593	854;3	347;0;36;381;399; ; ; ; ;
15469;774;378;406;0	746;0	456;598	943;3	553;0;376;391;0	474;0	467;593	854;3	286;0;36;381;399; ; ; ; ;
15489;775;380;405;0	746;0	456;601	363;3	569;0;372;388;0	474;0	467;596	413;3	303;0;36;381;399; ; ; ; ;
15509;776;384;409;0	746;0	456;601	363;3	591;0;381;431;0	474;0	467;596	413;3	547;0;36;381;399; ; ; ; ;
15529;777;387;405;0	746;0	456;601	363;3	471;0;391;405;0	474;0	467;596	413;3	415;0;36;381;399; ; ; ; ;
15549;778;376;395;0	745;0	456;601	363;3	483;0;380;382;0	474;0	467;596	413;3	279;0;36;381;399; ; ; ; ;
15569;779;375;400;0	745;0	456;601	363;3	506;0;377;402;0	473;0	467;596	413;3	359;0;36;381;399; ; ; ; ;
15589;780;372;394;0	745;0	456;602	514;3	528;0;379;392;0	473;0	467;597	402;3	300;0;36;381;399; ; ; ; ;
15609;781;383;399;0	745;0	456;602	514;3	592;0;376;392;0	473;0	467;597	402;3	314;0;36;381;399; ; ; ; ;
15629;782;374;392;0	745;0	456;602	514;3	490;0;382;368;0	473;0	467;597	402;3	332;0;36;381;399; ; ; ; ;
15649;783;383;395;0	745;0	456;602	514;3	495;0;386;399;0	473;0	467;597	402;3	386;0;36;381;399; ; ; ; ;
15669;784;381;402;0	745;0	456;602	514;3	547;0;380;399;0	473;0	467;597	402;3	362;0;36;381;399; ; ; ; ;
15689;785;379;399;0	745;0	456;603	591;3	500;0;382;400;0	473;0	467;595	790;3	381;0;36;381;399; ; ; ; ;
15709;786;382;403;0	745;0	456;603	591;3	575;0;377;379;0	473;0	467;595	790;3	288;0;36;381;399; ; ; ; ;
15729;787;376;389;0	745;0	456;603	591;3	513;0;385;391;0	473;0	467;595	790;3	345;0;36;381;399; ; ; ; ;
15749;788;374;394;0	745;0	456;603	591;3	515;0;386;406;0	474;0	467;595	790;3	462;0;36;381;399; ; ; ; ;
15769;789;384;420;0	745;0	456;603	591;3	653;0;376;410;0	474;0	467;595	790;3	459;0;36;381;399; ; ; ; ;
15788;790;381;416;0	746;0	456;603	708;3	630;0;381;414;0	474;0	467;595	747;3	456;0;36;381;399; ; ; ; ;
15808;791;387;408;0	746;0	456;603	708;3	494;0;388;382;0	474;0	467;595	747;3	350;0;36;381;399; ; ; ; ;
15828;792;380;399;0	746;0	456;603	708;3	514;0;381;394;0	474;0	467;595	747;3	300;0;36;381;399; ; ; ; ;
15848;793;438;418;0	745;0	456;603	708;3	541;0;445;402;0	473;0	468;595	747;3	327;0;37;466;426; ; ; ; ;
15868;794;469;430;0	744;0	456;603	708;3	445;0;466;417;0	473;0	468;595	747;3	350;0;37;466;426; ; ; ; ;
15888;795;489;434;0	745;0	457;601	783;3	447;0;488;428;0	473;0	468;594	533;3	325;0;37;466;426; ; ; ; ;
15908;796;462;436;0	745;0	456;601	783;3	479;0;474;411;0	473;0	468;594	533;3	303;0;37;466;426; ; ; ; ;
15928;797;470;417;0	745;0	456;601	783;3	406;0;471;429;0	473;0	468;594	533;3	343;0;37;466;426; ; ; ; ;
15948;798;458;433;0	745;0	456;601	783;3	514;0;465;416;0	474;0	468;594	533;3	276;0;37;466;426; ; ; ; ;
15968;799;469;433;0	745;0	456;601	783;3	516;0;460;416;0	474;0	468;594	533;3	284;0;37;466;426; ; ; ; ;
15988;800;464;433;0	746;0	456;601	892;3	518;0;457;416;0	474;0	468;595	526;3	291;0;37;466;426; ; ; ; ;
16008;801;465;434;0	746;0	456;601	892;3	491;0;459;421;0	474;0	468;595	526;3	365;0;37;466;426; ; ; ; ;
16028;802;461;431;0	746;0	456;601	892;3	507;0;462;416;0	474;0	467;595	526;3	257;0;37;466;426; ; ; ; ;
16047;803;463;434;0	746;0	456;601	892;3	490;0;465;425;0	474;0	467;595	526;3	335;0;37;466;426; ; ; ; ;
16067;804;462;426;0	746;0	456;601	892;3	485;0;465;422;0	474;0	467;595	526;3	328;0;37;466;426; ; ; ; ;
16087;805;463;427;0	746;0	457;600	743;3	482;0;465;424;0	474;0	467;592	639;3	306;0;37;466;426; ; ; ; ;
16107;806;463;437;0	746;0	457;600	743;3	568;0;466;426;0	474;0	468;592	639;3	289;0;37;466;426; ; ; ; ;
16127;807;465;429;0	746;0	457;600	743;3	509;0;465;419;0	474;0	468;592	639;3	320;0;37;466;426; ; ; ; ;
16147;808;465;435;0	746;0	457;600	743;3	594;0;459;441;0	475;0	468;592	639;3	464;0;37;466;426; ; ; ; ;
16167;809;467;430;0	746;0	457;600	743;3	563;0;471;420;0	475;0	468;592	639;3	297;0;37;466;426; ; ; ; ;
16187;810;467;432;0	746;0	457;601	274;3	557;0;470;425;0	475;0	468;594	245;3	358;0;37;466;426; ; ; ; ;
16207;811;463;424;0	746;0	457;601	274;3	562;0;469;426;0	475;0	468;594	245;3	362;0;37;466;426; ; ; ; ;
16227;812;466;426;0	746;0	457;601	274;3	536;0;463;430;0	475;0	468;594	245;3	435;0;37;466;426; ; ; ; ;
16247;813;363;428;0	748;0	457;601	274;3	577;0;386;429;0	476;0	468;594	245;3	479;0; ; ; ; ; ; ; ;
16267;814;303;421;0	749;0	457;601	274;3	528;0;312;416;0	478;0	468;594	245;3	401;0; ; ; ; ; ; ; ;
16287;815;265;425;0	749;0	457;596	840;3	513;0;277;418;0	477;0	468;592	719;3	443;0; ; ; ; ; ; ; ;
16307;816;306;432;0	749;0	457;596	840;3	541;0;296;409;0	477;0	468;592	719;3	322;0;38;303;430; ; ; ; ;
16327;817;313;433;0	749;0	457;596	840;3	556;0;309;419;0	477;0	468;592	719;3	396;0;38;303;430; ; ; ; ;
16347;818;303;430;0	749;0	457;596	840;3	519;0;314;432;0	477;0	468;592	719;3	415;0;38;303;430; ; ; ; ;
16367;819;299;435;0	749;0	457;596	840;3	581;0;309;452;0	477;0	468;592	719;3	505;0;38;303;430; ; ; ; ;
16386;820;299;434;0	749;0	457;598	468;3	586;0;310;462;0	477;0	468;594	965;3	561;0;38;303;430; ; ; ; ;
16406;821;304;428;0	749;0	457;598	468;3	593;0;303;425;0	477;0	468;594	965;3	385;0;38;303;430; ; ; ; ;
16426;822;306;430;0	749;0	457;598	468;3	609;0;303;429;0	477;0	468;594	965;3	462;0;38;303;430; ; ; ; ;
16446;823;301;432;0	749;0	457;598	468;3	580;0;302;437;0	477;0	468;594	965;3	557;0;38;303;430; ; ; ; ;
16466;824;304;434;0	749;0	457;598	468;3	624;0;306;423;0	477;0	468;594	965;3	369;0;38;303;430; ; ; ; ;
16486;825;304;434;0	749;0	457;601	079;3	635;0;306;426;0	477;0	468;596	135;3	437;0;38;303;430; ; ; ; ;
16506;826;297;428;0	749;0	457;601	079;3	619;0;306;433;0	477;0	468;596	135;3	471;0;38;303;430; ; ; ; ;
16526;827;309;438;0	749;0	457;601	079;3	632;0;302;410;0	477;0	468;596	135;3	422;0;38;303;430; ; ; ; ;
16546;828;298;425;0	749;0	457;601	079;3	592;0;291;415;0	477;0	468;596	135;3	363;0;38;303;430; ; ; ; ;
16566;829;308;429;0	749;0	457;601	079;3	608;0;294;433;0	477;0	468;596	135;3	539;0;38;303;430; ; ; ; ;
16586;830;303;431;0	749;0	457;601	237;3	604;0;289;426;0	477;0	468;592	006;3	482;0;38;303;430; ; ; ; ;
16606;831;294;428;0	749;0	457;601	237;3	589;0;303;430;0	477;0	468;592	006;3	390;0;38;303;430; ; ; ; ;
16626;832;306;433;0	750;0	457;601	237;3	639;0;312;423;0	478;0	468;592	006;3	387;0;38;303;430; ; ; ; ;
16646;833;302;431;0	750;0	457;601	237;3	662;0;303;429;0	478;0	468;592	006;3	403;0;38;303;430; ; ; ; ;
16665;834;297;429;0	750;0	457;601	237;3	642;0;313;421;0	478;0	468;592	006;3	376;0;38;303;430; ; ; ; ;
16685;835;303;433;0	750;0	457;598	784;3	636;0;310;421;0	478;0	468;594	092;3	388;0;38;303;430; ; ; ; ;
16705;836;437;437;0	748;0	457;598	784;3	550;0;456;413;0	476;0	468;594	092;3	427;0;39;473;428; ; ; ; ;
16725;837;475;431;0	747;0	457;598	784;3	532;0;475;430;0	475;0	468;594	092;3	373;0;39;473;428; ; ; ; ;
16745;838;474;436;0	747;0	458;598	784;3	589;0;478;415;0	475;0	468;594	092;3	358;0;39;473;428; ; ; ; ;
16765;839;475;434;0	747;0	458;598	784;3	547;0;476;423;0	475;0	468;594	092;3	304;0;39;473;428; ; ; ; ;
16785;840;474;432;0	747;0	458;599	315;3	555;0;478;431;0	475;0	468;590	987;3	260;0;39;473;428; ; ; ; ;
16805;841;477;436;0	747;0	458;599	315;3	553;0;473;423;0	475;0	469;590	987;3	360;0;39;473;428; ; ; ; ;
16825;842;472;435;0	747;0	458;599	315;3	594;0;474;421;0	475;0	469;590	987;3	299;0;39;473;428; ; ; ; ;
16845;843;474;430;0	747;0	458;599	315;3	549;0;472;424;0	475;0	469;590	987;3	279;0;39;473;428; ; ; ; ;
16865;844;470;432;0	747;0	458;599	315;3	581;0;472;426;0	475;0	468;590	987;3	321;0;39;473;428; ; ; ; ;
16885;845;470;432;0	747;0	458;600	399;3	568;0;471;424;0	475;0	468;591	574;3	326;0;39;473;428; ; ; ; ;
16905;846;469;436;0	747;0	458;600	399;3	616;0;481;421;0	475;0	468;591	574;3	341;0;39;473;428; ; ; ; ;
16925;847;467;430;0	747;0	458;600	399;3	535;0;475;424;0	475;0	468;591	574;3	262;0;39;473;428; ; ; ; ;
16945;848;467;436;0	747;0	458;600	399;3	587;0;464;436;0	475;0	469;591	574;3	346;0;39;473;428; ; ; ; ;
16964;849;470;433;0	747;0	458;600	399;3	553;0;471;432;0	475;0	469;591	574;3	365;0;39;473;428; ; ; ; ;
16984;850;469;431;0	747;0	458;600	839;3	579;0;466;428;0	475;0	468;592	593;3	354;0;39;473;428; ; ; ; ;
17004;851;473;429;0	747;0	458;600	839;3	535;0;477;426;0	475;0	469;592	593;3	334;0;39;473;428; ; ; ; ;
17024;852;471;432;0	747;0	458;600	839;3	599;0;483;406;0	475;0	468;592	593;3	301;0;39;473;428; ; ; ; ;
17044;853;472;432;0	747;0	458;600	839;3	526;0;483;415;0	474;0	468;592	593;3	318;0;39;473;428; ; ; ; ;
17064;854;-800;-600;-1	000;-1	000;-1	000;-1	000;4;-800;-600;-1	000;-1	000;-1	000;-1	000;4; ; ; ; ; ; ; ;
17084;855;-800;-600;-1	000;-1	000;-1	000;-1	000;4;-800;-600;-1	000;-1	000;-1	000;-1	000;4; ; ; ; ; ; ; ;
17104;856;-800;-600;-1	000;-1	000;-1	000;-1	000;4;-800;-600;-1	000;-1	000;-1	000;-1	000;4; ; ; ; ; ; ; ;
17124;857;-800;-600;-1	000;-1	000;-1	000;-1	000;4;-800;-600;-1	000;-1	000;-1	000;-1	000;4; ; ; ; ; ; ; ;
17144;858;-800;-600;-1	000;-1	000;-1	000;-1	000;4;-800;-600;-1	000;-1	000;-1	000;-1	000;4; ; ; ; ; ; ; ;
17164;859;-800;-600;-1	000;-1	000;-1	000;-1	000;4;-800;-600;-1	000;-1	000;-1	000;-1	000;4; ; ; ; ; ; ; ;
17184;860;-800;-600;-1	000;-1	000;-1	000;-1	000;4;-800;-600;-1	000;-1	000;-1	000;-1	000;4; ; ; ; ; ; ; ;
17204;861;-800;-600;0	473;0	468;-1	000;-1	000;4;-800;-600;0	473;0	468;-1	000;-1	000;4; ; ; ; ; ; ; ;
17244;862;467;449;0	746;0	458;579	416;3	368;0;469;453;0	473;0	468;579	416;3	275;0;40;467;433; ; ; ; ;
17263;863;475;402;0	746;0	458;596	353;3	414;0;469;444;0	473;0	468;579	416;3	277;0;40;467;433; ; ; ; ;
17283;864;473;436;0	746;0	458;596	549;3	554;0;466;450;0	473;0	468;579	416;3	282;0;40;467;433; ; ; ; ;
17303;865;458;439;0	746;0	458;596	549;3	616;0;473;430;0	473;0	468;579	416;3	237;0;40;467;433; ; ; ; ;
17323;866;458;426;0	746;0	458;601	800;3	669;0;470;415;0	473;0	468;595	271;3	321;0;40;467;433; ; ; ; ;
17343;867;462;436;0	746;0	458;601	800;3	610;0;468;431;0	473;0	468;595	271;3	344;0;40;467;433; ; ; ; ;
17363;868;471;418;0	746;0	458;601	800;3	453;0;469;413;0	473;0	468;595	271;3	351;0;40;467;433; ; ; ; ;
17383;869;474;428;0	746;0	458;601	800;3	528;0;462;442;0	474;0	468;595	271;3	385;0;40;467;433; ; ; ; ;
17403;870;471;428;0	746;0	458;601	800;3	533;0;467;426;0	474;0	468;595	271;3	321;0;40;467;433; ; ; ; ;
17423;871;472;429;0	746;0	458;600	422;3	529;0;466;426;0	474;0	468;593	337;3	321;0;40;467;433; ; ; ; ;
17443;872;461;440;0	747;0	458;600	422;3	620;0;466;438;0	474;0	468;593	337;3	346;0;40;467;433; ; ; ; ;
17463;873;461;431;0	747;0	458;600	422;3	576;0;466;433;0	474;0	468;593	337;3	334;0;40;467;433; ; ; ; ;
17483;874;466;432;0	747;0	458;600	422;3	535;0;463;438;0	474;0	468;593	337;3	334;0;40;467;433; ; ; ; ;
17503;875;472;431;0	747;0	458;600	422;3	612;0;470;426;0	474;0	468;593	337;3	340;0;40;467;433; ; ; ; ;
17523;876;475;431;0	747;0	458;600	367;3	579;0;469;425;0	475;0	468;593	584;3	334;0;40;467;433; ; ; ; ;
17543;877;467;427;0	747;0	458;600	367;3	596;0;473;422;0	475;0	468;593	584;3	367;0;40;467;433; ; ; ; ;
17563;878;462;445;0	747;0	458;600	367;3	621;0;473;417;0	475;0	468;593	584;3	382;0;40;467;433; ; ; ; ;
17582;879;453;451;0	747;0	458;600	367;3	697;0;475;419;0	475;0	469;593	584;3	389;0;40;467;433; ; ; ; ;
17602;880;459;451;0	747;0	458;600	367;3	715;0;468;418;0	475;0	469;593	584;3	336;0;40;467;433; ; ; ; ;
17622;881;455;452;0	747;0	458;599	340;3	727;0;468;420;0	475;0	468;592	257;3	336;0;40;467;433; ; ; ; ;
17642;882;468;434;0	747;0	458;599	340;3	548;0;473;424;0	475;0	469;592	257;3	399;0;40;467;433; ; ; ; ;
17662;883;462;436;0	747;0	458;599	340;3	566;0;469;429;0	475;0	469;592	257;3	355;0;40;467;433; ; ; ; ;
17682;884;460;435;0	747;0	458;599	340;3	560;0;471;426;0	475;0	469;592	257;3	349;0;40;467;433; ; ; ; ;
17702;885;462;437;0	747;0	458;599	340;3	573;0;467;425;0	475;0	468;592	257;3	358;0;40;467;433; ; ; ; ;
17722;886;462;435;0	747;0	458;600	800;3	582;0;467;425;0	475;0	468;594	423;3	369;0;40;467;433; ; ; ; ;
17742;887;465;432;0	747;0	458;600	800;3	518;0;482;409;0	475;0	468;594	423;3	351;0;40;467;433; ; ; ; ;
17762;888;469;429;0	747;0	458;600	800;3	469;0;473;425;0	475;0	468;594	423;3	350;0;40;467;433; ; ; ; ;
17782;889;474;434;0	747;0	458;600	800;3	501;0;473;421;0	474;0	468;594	423;3	299;0;40;467;433; ; ; ; ;
17802;890;464;440;0	747;0	458;600	800;3	572;0;466;430;0	474;0	469;594	423;3	348;0;40;467;433; ; ; ; ;
17822;891;467;440;0	747;0	458;599	920;3	554;0;463;431;0	474;0	469;593	181;3	328;0;40;467;433; ; ; ; ;
17842;892;469;437;0	746;0	458;599	920;3	453;0;473;428;0	474;0	469;593	181;3	318;0;40;467;433; ; ; ; ;
17862;893;470;433;0	746;0	458;599	920;3	473;0;471;440;0	474;0	469;593	181;3	386;0;40;467;433; ; ; ; ;
17882;894;464;443;0	746;0	458;599	920;3	489;0;471;421;0	474;0	469;593	181;3	311;0;40;467;433; ; ; ; ;
17901;895;466;441;0	746;0	459;599	920;3	628;0;464;441;0	474;0	469;593	181;3	322;0;40;467;433; ; ; ; ;
17923;896;465;439;0	746;0	459;601	228;3	664;0;464;433;0	473;0	469;596	132;3	353;0;40;467;433; ; ; ; ;
17941;897;461;425;0	745;0	459;601	228;3	485;0;470;432;0	473;0	469;596	132;3	342;0;40;467;433; ; ; ; ;
17962;898;461;437;0	745;0	459;601	228;3	573;0;466;417;0	473;0	469;596	132;3	267;0;40;467;433; ; ; ; ;
17981;899;471;435;0	745;0	459;601	228;3	495;0;464;438;0	473;0	469;596	132;3	368;0;40;467;433; ; ; ; ;
18002;900;468;444;0	745;0	458;601	228;3	502;0;466;433;0	472;0	469;596	132;3	347;0;40;467;433; ; ; ; ;
18021;901;470;447;0	745;0	458;599	604;3	519;0;467;433;0	472;0	469;593	651;3	321;0;40;467;433; ; ; ; ;
18042;902;467;435;0	745;0	458;599	604;3	498;0;466;445;0	472;0	469;593	651;3	310;0;40;467;433; ; ; ; ;
18061;903;473;434;0	745;0	458;599	604;3	485;0;476;426;0	472;0	469;593	651;3	271;0;40;467;433; ; ; ; ;
18082;904;465;435;0	745;0	458;599	604;3	478;0;466;438;0	472;0	469;593	651;3	299;0;40;467;433; ; ; ; ;
18101;905;468;440;0	745;0	458;599	604;3	496;0;471;439;0	472;0	469;593	651;3	307;0;40;467;433; ; ; ; ;
18122;906;469;440;0	745;0	458;599	634;3	488;0;474;440;0	472;0	469;595	550;3	305;0;40;467;433; ; ; ; ;
18141;907;472;439;0	745;0	458;599	634;3	434;0;465;449;0	473;0	469;595	550;3	348;0;40;467;433; ; ; ; ;
18162;908;461;450;0	745;0	458;599	634;3	548;0;471;432;0	473;0	469;595	550;3	285;0;40;467;433; ; ; ; ;
18180;909;461;439;0	745;0	459;599	634;3	455;0;452;456;0	473;0	469;595	550;3	430;0;40;467;433; ; ; ; ;
18202;910;470;436;0	745;0	458;599	634;3	394;0;463;415;0	473;0	469;595	550;3	225;0;40;467;433; ; ; ; ;
18220;911;465;437;0	745;0	458;601	219;3	433;0;462;418;0	473;0	469;594	241;3	246;0;40;467;433; ; ; ; ;
18242;912;468;436;0	745;0	458;601	219;3	462;0;464;443;0	473;0	469;594	241;3	352;0;40;467;433; ; ; ; ;
18260;913;466;437;0	746;0	458;601	219;3	461;0;461;442;0	473;0	469;594	241;3	338;0;40;467;433; ; ; ; ;
18282;914;466;442;0	746;0	458;601	219;3	459;0;470;433;0	474;0	469;594	241;3	255;0;40;467;433; ; ; ; ;
18300;915;403;408;0	747;0	457;601	219;3	517;0;407;377;0	475;0	468;594	241;3	245;0;41;382;383; ; ; ; ;
18320;916;396;407;0	747;0	457;601	032;3	519;0;402;368;0	476;0	468;595	564;3	243;0;41;382;383; ; ; ; ;
18340;917;398;393;0	747;0	458;601	032;3	424;0;397;376;0	476;0	468;595	564;3	246;0;41;382;383; ; ; ; ;
18360;918;404;401;0	748;0	458;601	032;3	524;0;397;372;0	476;0	468;595	564;3	243;0;41;382;383; ; ; ; ;
18380;919;394;390;0	748;0	458;601	032;3	417;0;404;370;0	476;0	469;595	564;3	268;0;41;382;383; ; ; ; ;
18400;920;394;384;0	748;0	458;601	032;3	346;0;392;372;0	476;0	469;595	564;3	245;0;41;382;383; ; ; ; ;
18420;921;394;386;0	748;0	458;599	830;3	357;0;395;374;0	476;0	469;592	674;3	234;0;41;382;383; ; ; ; ;
18439;922;402;398;0	748;0	458;599	830;3	490;0;399;378;0	477;0	469;592	674;3	200;0;41;382;383; ; ; ; ;
18459;923;395;390;0	749;0	458;599	830;3	453;0;396;374;0	477;0	469;592	674;3	231;0;41;382;383; ; ; ; ;
18479;924;391;380;0	749;0	458;599	830;3	397;0;400;377;0	477;0	468;592	674;3	229;0;41;382;383; ; ; ; ;
18499;925;397;382;0	749;0	458;599	830;3	401;0;397;381;0	477;0	468;592	674;3	228;0;41;382;383; ; ; ; ;
18519;926;397;383;0	749;0	458;600	587;3	410;0;396;378;0	477;0	468;594	091;3	235;0;41;382;383; ; ; ; ;
18539;927;378;384;0	749;0	457;600	587;3	421;0;386;382;0	477;0	468;594	091;3	274;0;41;382;383; ; ; ; ;
18559;928;384;383;0	749;0	458;600	587;3	424;0;385;380;0	478;0	468;594	091;3	248;0;41;382;383; ; ; ; ;
18579;929;389;397;0	749;0	458;600	587;3	555;0;376;400;0	478;0	468;594	091;3	454;0;41;382;383; ; ; ; ;
18599;930;381;382;0	750;0	458;600	587;3	405;0;383;378;0	478;0	468;594	091;3	226;0;41;382;383; ; ; ; ;
18619;931;383;385;0	750;0	458;600	381;3	437;0;380;384;0	478;0	468;594	371;3	289;0;41;382;383; ; ; ; ;
18639;932;381;369;0	750;0	458;600	381;3	373;0;374;401;0	478;0	468;594	371;3	387;0;41;382;383; ; ; ; ;
18659;933;386;395;0	750;0	458;600	381;3	495;0;382;385;0	478;0	468;594	371;3	293;0;41;382;383; ; ; ; ;
18679;934;379;381;0	750;0	458;600	381;3	429;0;383;361;0	478;0	468;594	371;3	226;0;41;382;383; ; ; ; ;
18699;935;377;389;0	750;0	458;600	381;3	476;0;382;378;0	478;0	469;594	371;3	318;0;41;382;383; ; ; ; ;
18719;936;377;384;0	750;0	458;599	302;3	442;0;383;367;0	478;0	469;595	695;3	311;0;41;382;383; ; ; ; ;
18739;937;382;386;0	750;0	458;599	302;3	430;0;383;369;0	478;0	469;595	695;3	249;0;41;382;383; ; ; ; ;
18758;938;377;378;0	750;0	458;599	302;3	381;0;382;358;0	478;0	469;595	695;3	271;0;41;382;383; ; ; ; ;
18778;939;383;387;0	750;0	458;599	302;3	376;0;382;362;0	478;0	469;595	695;3	257;0;41;382;383; ; ; ; ;
18798;940;376;373;0	750;0	458;599	302;3	324;0;378;368;0	477;0	469;595	695;3	231;0;41;382;383; ; ; ; ;
18818;941;378;374;0	750;0	458;600	030;3	308;0;377;366;0	477;0	468;592	248;3	219;0;41;382;383; ; ; ; ;
18838;942;381;397;0	749;0	458;600	030;3	602;0;385;376;0	477;0	468;592	248;3	275;0;41;382;383; ; ; ; ;
18858;943;377;396;0	750;0	458;600	030;3	561;0;382;371;0	477;0	468;592	248;3	196;0;41;382;383; ; ; ; ;
18878;944;375;383;0	750;0	458;600	030;3	413;0;376;369;0	477;0	468;592	248;3	243;0;41;382;383; ; ; ; ;
18898;945;373;377;0	749;0	458;600	030;3	384;0;376;387;0	477;0	468;592	248;3	246;0;41;382;383; ; ; ; ;
18918;946;370;371;0	749;0	458;600	751;3	358;0;373;385;0	477;0	468;593	189;3	255;0;41;382;383; ; ; ; ;
18938;947;383;388;0	749;0	458;600	751;3	471;0;379;386;0	477;0	468;593	189;3	291;0;41;382;383; ; ; ; ;
18958;948;374;381;0	749;0	458;600	751;3	447;0;369;386;0	477;0	468;593	189;3	240;0;41;382;383; ; ; ; ;
18978;949;375;379;0	749;0	458;600	751;3	370;0;378;391;0	477;0	468;593	189;3	300;0;41;382;383; ; ; ; ;
18998;950;378;397;0	749;0	458;600	751;3	483;0;375;382;0	477;0	468;593	189;3	233;0;41;382;383; ; ; ; ;
19018;951;379;394;0	749;0	458;600	638;3	452;0;372;381;0	477;0	468;594	874;3	259;0;41;382;383; ; ; ; ;
19037;952;376;389;0	749;0	458;600	638;3	453;0;382;387;0	477;0	468;594	874;3	222;0;41;382;383; ; ; ; ;
19057;953;374;376;0	749;0	458;600	638;3	463;0;384;384;0	477;0	468;594	874;3	244;0;41;382;383; ; ; ; ;
19077;954;379;391;0	749;0	458;600	638;3	485;0;377;396;0	477;0	468;594	874;3	327;0;41;382;383; ; ; ; ;
19097;955;375;383;0	749;0	458;600	638;3	526;0;385;356;0	477;0	468;594	874;3	236;0;41;382;383; ; ; ; ;
19117;956;376;381;0	749;0	458;599	039;3	533;0;383;355;0	477;0	469;594	993;3	261;0;41;382;383; ; ; ; ;
19137;957;380;390;0	749;0	458;599	039;3	498;0;387;371;0	477;0	469;594	993;3	228;0;41;382;383; ; ; ; ;
19157;958;377;390;0	749;0	458;599	039;3	457;0;388;370;0	477;0	469;594	993;3	185;0;41;382;383; ; ; ; ;
19177;959;380;402;0	749;0	458;599	039;3	484;0;388;385;0	477;0	469;594	993;3	251;0;41;382;383; ; ; ; ;
19197;960;380;393;0	749;0	458;599	039;3	443;0;384;377;0	477;0	469;594	993;3	249;0;41;382;383; ; ; ; ;
19217;961;379;396;0	749;0	458;599	785;3	452;0;384;382;0	477;0	469;593	636;3	241;0;41;382;383; ; ; ; ;
19237;962;370;382;0	749;0	458;599	785;3	435;0;382;366;0	477;0	469;593	636;3	202;0;41;382;383; ; ; ; ;
19257;963;377;391;0	749;0	458;599	785;3	492;0;378;376;0	477;0	468;593	636;3	227;0;41;382;383; ; ; ; ;
19277;964;378;394;0	750;0	458;599	785;3	489;0;378;371;0	477;0	468;593	636;3	195;0;41;382;383; ; ; ; ;
19297;965;378;398;0	750;0	458;599	785;3	511;0;379;395;0	477;0	468;593	636;3	281;0;41;382;383; ; ; ; ;
19317;966;378;404;0	750;0	458;597	674;3	504;0;379;401;0	477;0	468;592	180;3	284;0;41;382;383; ; ; ; ;
19337;967;381;399;0	750;0	458;597	674;3	507;0;379;386;0	477;0	468;592	180;3	243;0;41;382;383; ; ; ; ;
19356;968;377;390;0	750;0	458;597	674;3	435;0;373;389;0	477;0	468;592	180;3	325;0;41;382;383; ; ; ; ;
19376;969;381;392;0	750;0	458;597	674;3	381;0;377;383;0	477;0	469;592	180;3	219;0;41;382;383; ; ; ; ;
19396;970;383;404;0	750;0	458;597	674;3	474;0;380;376;0	477;0	469;592	180;3	246;0;41;382;383; ; ; ; ;
19416;971;382;400;0	750;0	459;597	391;3	420;0;378;375;0	477;0	469;592	180;3	260;0;41;382;383; ; ; ; ;
19436;972;378;386;0	750;0	459;597	391;3	413;0;377;369;0	477;0	469;592	180;3	229;0;41;382;383; ; ; ; ;
19456;973;380;389;0	750;0	459;597	391;3	399;0;382;394;0	477;0	469;592	180;3	265;0;41;382;383; ; ; ; ;
19476;974;380;396;0	749;0	459;597	391;3	415;0;384;404;0	477;0	469;592	180;3	268;0;41;382;383; ; ; ; ;
19496;975;383;444;0	749;0	460;597	391;3	477;0;379;447;0	477;0	470;592	180;3	295;0; ; ; ; ; ; ; ;
19516;976;384;451;0	749;0	460;598	365;3	485;0;382;467;0	476;0	470;592	201;3	306;0; ; ; ; ; ; ; ;
19536;977;374;430;0	749;0	460;598	365;3	438;0;376;423;0	476;0	470;592	201;3	142;0;42;378;427; ; ; ; ;
19556;978;375;425;0	749;0	460;598	365;3	482;0;382;417;0	476;0	470;592	201;3	126;0;42;378;427; ; ; ; ;
19576;979;377;419;0	748;0	460;598	365;3	396;0;374;421;0	476;0	470;592	201;3	133;0;42;378;427; ; ; ; ;
19596;980;380;437;0	748;0	460;598	365;3	407;0;375;421;0	476;0	470;592	201;3	229;0;42;378;427; ; ; ; ;
19616;981;382;434;0	748;0	460;597	944;3	403;0;375;420;0	476;0	470;593	043;3	234;0;42;378;427; ; ; ; ;
19636;982;383;445;0	748;0	459;597	944;3	523;0;381;398;0	476;0	470;593	043;3	116;0;42;378;427; ; ; ; ;
19655;983;377;424;0	748;0	459;597	944;3	437;0;381;425;0	476;0	470;593	043;3	183;0;42;378;427; ; ; ; ;
19675;984;380;448;0	748;0	458;597	944;3	323;0;-800;-600;0	748;0	458;-1	000;-1	000;4;42;378;427; ; ; ; ;
19695;985;-800;-600;-1	000;-1	000;-1	000;-1	000;4;-800;-600;-1	000;-1	000;-1	000;-1	000;4; ; ; ; ; ; ; ;
19715;986;-800;-600;-1	000;-1	000;-1	000;-1	000;4;-800;-600;-1	000;-1	000;-1	000;-1	000;4; ; ; ; ; ; ; ;
19735;987;-800;-600;-1	000;-1	000;-1	000;-1	000;4;-800;-600;-1	000;-1	000;-1	000;-1	000;4; ; ; ; ; ; ; ;
19755;988;-800;-600;-1	000;-1	000;-1	000;-1	000;4;-800;-600;-1	000;-1	000;-1	000;-1	000;4; ; ; ; ; ; ; ;
19775;989;-800;-600;-1	000;-1	000;-1	000;-1	000;4;-800;-600;-1	000;-1	000;-1	000;-1	000;4; ; ; ; ; ; ; ;
19795;990;-800;-600;-1	000;-1	000;-1	000;-1	000;4;-800;-600;-1	000;-1	000;-1	000;-1	000;4; ; ; ; ; ; ; ;
19815;991;-800;-600;-1	000;-1	000;-1	000;-1	000;4;-800;-600;-1	000;-1	000;-1	000;-1	000;4; ; ; ; ; ; ; ;
19835;992;-800;-600;0	478;0	468;-1	000;-1	000;4;-800;-600;0	478;0	468;-1	000;-1	000;4; ; ; ; ; ; ; ;
19855;993;-800;-600;0	479;0	468;-1	000;-1	000;4;307;369;0	479;0	468;594	986;3	053;0; ; ; ; ; ; ; ;
19875;994;304;437;0	751;0	458;594	986;3	310;0;291;414;0	479;0	468;594	986;3	155;0;43;297;411; ; ; ; ;
19895;995;291;429;0	752;0	458;594	986;3	339;0;299;385;0	479;0	469;594	986;3	156;0;43;297;411; ; ; ; ;
19915;996;296;426;0	752;0	458;594	986;3	290;0;305;396;0	479;0	469;594	986;3	127;0;43;297;411; ; ; ; ;
19935;997;291;420;0	752;0	459;599	222;3	316;0;300;382;0	479;0	469;593	324;3	110;0;43;297;411; ; ; ; ;
19954;998;298;411;0	752;0	459;599	222;3	317;0;306;430;0	479;0	469;593	324;3	230;0;43;297;411; ; ; ; ;
19974;999;291;411;0	752;0	459;599	222;3	365;0;300;420;0	479;0	469;593	324;3	121;0;43;297;411; ; ; ; ;
19994;1000;292;421;0	752;0	459;599	222;3	396;0;300;392;0	479;0	469;593	324;3	122;0;43;297;411; ; ; ; ;
20014;1001;292;420;0	752;0	459;599	222;3	367;0;301;420;0	479;0	469;593	324;3	142;0;43;297;411; ; ; ; ;
20034;1002;291;419;0	752;0	459;600	370;3	384;0;299;408;0	479;0	469;597	736;3	172;0;43;297;411; ; ; ; ;
20054;1003;292;407;0	752;0	459;600	370;3	363;0;299;355;0	479;0	469;597	736;3	034;0; ; ; ; ; ; ; ;
20074;1004;297;415;0	752;0	459;600	370;3	370;0;298;427;0	479;0	469;597	736;3	241;0;44;297;416; ; ; ; ;
20094;1005;296;417;0	752;0	459;600	370;3	372;0;295;419;0	479;0	469;597	736;3	193;0;44;297;416; ; ; ; ;
20114;1006;295;414;0	752;0	459;600	370;3	424;0;295;417;0	479;0	469;597	736;3	224;0;44;297;416; ; ; ; ;
20134;1007;297;416;0	752;0	459;598	657;3	424;0;296;420;0	479;0	469;593	016;3	177;0;44;297;416; ; ; ; ;
20154;1008;299;417;0	752;0	459;598	657;3	395;0;299;406;0	479;0	469;593	016;3	136;0;44;297;416; ; ; ; ;
20174;1009;296;422;0	752;0	459;598	657;3	373;0;294;410;0	479;0	469;593	016;3	159;0;44;297;416; ; ; ; ;
20194;1010;298;428;0	752;0	459;598	657;3	483;0;305;433;0	479;0	469;593	016;3	291;0;44;297;416; ; ; ; ;
20214;1011;294;430;0	752;0	459;598	657;3	413;0;300;407;0	479;0	469;593	016;3	188;0;44;297;416; ; ; ; ;
20234;1012;293;429;0	752;0	459;601	845;3	448;0;300;415;0	479;0	469;593	333;3	244;0;44;297;416; ; ; ; ;
20254;1013;293;418;0	751;0	459;601	845;3	433;0;298;399;0	479;0	470;593	333;3	153;0;44;297;416; ; ; ; ;
20273;1014;300;431;0	751;0	459;601	845;3	469;0;301;389;0	479;0	470;593	333;3	130;0;44;297;416; ; ; ; ;
20293;1015;301;428;0	751;0	459;601	845;3	419;0;298;404;0	479;0	470;593	333;3	114;0;44;297;416; ; ; ; ;
20313;1016;354;385;0	750;0	459;601	845;3	463;0;370;405;0	478;0	469;593	333;3	333;0; ; ; ; ; ; ; ;
20333;1017;363;391;0	749;0	458;598	420;3	426;0;378;408;0	477;0	468;592	086;3	326;0; ; ; ; ; ; ; ;
20353;1018;377;358;0	749;0	458;598	420;3	346;0;381;347;0	477;0	469;592	086;3	097;0; ; ; ; ; ; ; ;
20373;1019;369;369;0	749;0	458;598	420;3	430;0;381;377;0	477;0	469;592	086;3	265;0; ; ; ; ; ; ; ;
20393;1020;378;366;0	749;0	458;598	420;3	393;0;374;350;0	477;0	469;592	086;3	147;0; ; ; ; ; ; ; ;
20413;1021;371;370;0	749;0	458;598	420;3	413;0;368;351;0	476;0	469;592	086;3	068;0; ; ; ; ; ; ; ;
20433;1022;373;367;0	748;0	458;600	441;3	406;0;364;352;0	476;0	469;591	908;3	119;0; ; ; ; ; ; ; ;
20453;1023;-800;-600;0	476;0	469;-1	000;-1	000;4;376;330;0	476;0	469;591	908;3	086;0; ; ; ; ; ; ; ;
20473;1024;374;374;0	748;0	458;600	441;3	453;0;373;355;0	476;0	469;591	908;3	081;0;45;376;368; ; ; ; ;
20493;1025;374;360;0	748;0	458;600	441;3	335;0;366;349;0	476;0	469;591	908;3	068;0;45;376;368; ; ; ; ;
20513;1026;376;364;0	748;0	458;600	441;3	360;0;374;354;0	476;0	469;591	908;3	109;0;45;376;368; ; ; ; ;
20532;1027;377;368;0	748;0	458;599	911;3	384;0;371;352;0	476;0	469;592	621;3	109;0;45;376;368; ; ; ; ;
20552;1028;374;355;0	748;0	458;599	911;3	314;0;372;348;0	476;0	469;592	621;3	094;0;45;376;368; ; ; ; ;
20572;1029;376;373;0	748;0	458;599	911;3	414;0;377;338;0	476;0	469;592	621;3	043;0;45;376;368; ; ; ; ;
20592;1030;373;364;0	748;0	458;599	911;3	357;0;378;367;0	476;0	469;592	621;3	133;0;45;376;368; ; ; ; ;
20612;1031;377;362;0	748;0	458;599	911;3	328;0;385;361;0	476;0	469;592	621;3	083;0;45;376;368; ; ; ; ;
20632;1032;378;361;0	748;0	458;599	623;3	364;0;388;365;0	476;0	469;592	554;3	079;0;45;376;368; ; ; ; ;
20652;1033;380;369;0	748;0	458;599	623;3	345;0;-800;-600;0	748;0	458;-1	000;-1	000;4;45;376;368; ; ; ; ;
20672;1034;374;368;0	748;0	458;599	623;3	291;0;373;372;0	477;0	469;592	554;3	107;0;45;376;368; ; ; ; ;
20692;1035;374;376;0	748;0	458;599	623;3	387;0;377;360;0	477;0	469;592	554;3	086;0;45;376;368; ; ; ; ;
20712;1036;379;374;0	748;0	458;599	623;3	364;0;376;384;0	477;0	469;592	554;3	221;0;45;376;368; ; ; ; ;
20732;1037;375;373;0	748;0	458;601	892;3	375;0;378;385;0	477;0	469;592	751;3	253;0;45;376;368; ; ; ; ;
20752;1038;377;355;0	748;0	458;601	892;3	262;0;376;369;0	477;0	469;592	751;3	098;0;45;376;368; ; ; ; ;
20772;1039;377;366;0	748;0	458;601	892;3	312;0;383;393;0	477;0	469;592	751;3	278;0;45;376;368; ; ; ; ;
20792;1040;375;375;0	748;0	458;601	892;3	382;0;375;385;0	477;0	469;592	751;3	228;0;45;376;368; ; ; ; ;
20812;1041;382;383;0	748;0	458;601	892;3	351;0;378;378;0	477;0	469;592	751;3	145;0;45;376;368; ; ; ; ;
20832;1042;383;392;0	748;0	458;600	813;3	382;0;379;387;0	477;0	469;593	991;3	233;0;45;376;368; ; ; ; ;
20851;1043;-800;-600;-1	000;-1	000;-1	000;-1	000;4;-800;-600;-1	000;-1	000;-1	000;-1	000;4; ; ; ; ; ; ; ;
20872;1044;335;289;0	749;0	457;600	813;3	268;0;350;279;0	478;0	467;593	991;3	078;0; ; ; ; ; ; ; ;
20891;1045;320;235;0	749;0	455;600	813;3	262;0;334;244;0	478;0	466;593	991;3	032;0;46;332;244; ; ; ; ;
20911;1046;327;247;0	749;0	456;600	813;3	255;0;337;242;0	478;0	467;593	991;3	084;0;46;332;244; ; ; ; ;
20931;1047;331;258;0	749;0	456;602	441;3	257;0;341;243;0	478;0	467;591	863;3	060;0;46;332;244; ; ; ; ;
20951;1048;323;241;0	750;0	456;602	441;3	257;0;339;242;0	478;0	467;591	863;3	097;0;46;332;244; ; ; ; ;
20971;1049;329;240;0	750;0	456;602	441;3	282;0;339;250;0	478;0	467;591	863;3	078;0;46;332;244; ; ; ; ;
20991;1050;325;249;0	750;0	456;602	441;3	290;0;331;235;0	478;0	467;591	863;3	065;0;46;332;244; ; ; ; ;
21011;1051;331;245;0	750;0	456;602	441;3	244;0;330;242;0	478;0	467;591	863;3	010;0;46;332;244; ; ; ; ;
21031;1052;331;249;0	750;0	457;601	078;3	250;0;327;239;0	478;0	467;594	226;3	002;0;46;332;244; ; ; ; ;
21051;1053;332;252;0	750;0	457;601	078;3	285;0;336;240;0	478;0	467;594	226;3	053;0;46;332;244; ; ; ; ;
21071;1054;335;247;0	750;0	457;601	078;3	226;0;334;247;0	478;0	467;594	226;3	071;0;46;332;244; ; ; ; ;
21091;1055;339;243;0	749;0	456;601	078;3	256;0;335;234;0	478;0	467;594	226;3	060;0;46;332;244; ; ; ; ;
21111;1056;438;197;0	747;0	456;601	078;3	205;0;448;198;0	476;0	466;594	226;3	057;0;47;470;200; ; ; ; ;
21130;1057;448;186;0	746;0	456;603	241;3	220;0;458;196;0	475;0	466;592	953;3	057;0;47;470;200; ; ; ; ;
21150;1058;460;201;0	746;0	456;603	241;3	210;0;474;200;0	475;0	466;592	953;3	001;0;47;470;200; ; ; ; ;
21170;1059;466;211;0	746;0	456;603	241;3	273;0;477;196;0	475;0	466;592	953;3	017;0;47;470;200; ; ; ; ;
21190;1060;467;197;0	746;0	456;603	241;3	178;0;471;202;0	475;0	466;592	953;3	035;0;47;470;200; ; ; ; ;
21210;1061;468;203;0	746;0	456;603	241;3	231;0;476;193;0	475;0	466;592	953;3	041;0;47;470;200; ; ; ; ;
21230;1062;468;203;0	747;0	456;604	709;3	248;0;474;193;0	475;0	466;593	766;3	051;0;47;470;200; ; ; ; ;
21250;1063;-800;-600;0	475;0	466;-1	000;-1	000;4;483;207;0	475;0	466;593	766;3	034;0;47;470;200; ; ; ; ;
21270;1064;476;199;0	747;0	455;604	709;3	205;0;478;207;0	475;0	466;593	766;3	003;0;47;470;200; ; ; ; ;
21290;1065;472;203;0	747;0	455;604	709;3	251;0;472;198;0	476;0	466;593	766;3	003;0;47;470;200; ; ; ; ;
21310;1066;521;160;0	746;0	455;604	709;3	290;0;520;179;0	475;0	466;593	766;2	977;0;48;545;165; ; ; ; ;
21330;1067;534;151;0	745;0	455;602	526;3	318;0;520;176;0	474;0	465;592	733;2	963;0;48;545;165; ; ; ; ;
21350;1068;544;168;0	746;0	454;602	526;3	210;0;546;173;0	474;0	465;592	733;3	028;0;48;545;165; ; ; ; ;
21370;1069;551;169;0	746;0	454;602	526;3	198;0;546;169;0	474;0	465;592	733;3	010;0;48;545;165; ; ; ; ;
21390;1070;539;163;0	746;0	454;602	526;3	269;0;552;163;0	475;0	465;592	733;2	965;0;48;545;165; ; ; ; ;
21410;1071;543;155;0	746;0	454;602	526;3	226;0;560;166;0	475;0	465;592	733;2	990;0;48;545;165; ; ; ; ;
21430;1072;541;156;0	746;0	454;601	394;3	233;0;561;162;0	475;0	465;593	442;2	971;0;48;545;165; ; ; ; ;
21449;1073;545;161;0	747;0	454;601	394;3	213;0;550;162;0	475;0	465;593	442;2	992;0;48;545;165; ; ; ; ;
21469;1074;548;160;0	747;0	454;601	394;3	191;0;547;161;0	476;0	465;593	442;3	018;0;48;545;165; ; ; ; ;
21489;1075;548;161;0	747;0	454;601	394;3	230;0;552;165;0	476;0	465;593	442;2	972;0;48;545;165; ; ; ; ;
21509;1076;545;172;0	748;0	454;601	394;3	238;0;557;159;0	476;0	465;593	442;3	023;0;48;545;165; ; ; ; ;
21529;1077;544;172;0	748;0	455;601	546;3	240;0;557;164;0	476;0	465;590	992;2	997;0;48;545;165; ; ; ; ;
21549;1078;531;177;0	749;0	455;601	546;3	235;0;530;181;0	477;0	466;590	992;3	016;0;48;545;165; ; ; ; ;
21569;1079;368;300;0	751;0	458;601	546;3	313;0;376;300;0	480;0	468;590	992;3	022;0; ; ; ; ; ; ; ;
21589;1080;383;344;0	751;0	459;601	546;3	268;0;377;341;0	481;0	469;590	992;3	029;0;49;377;360; ; ; ; ;
21609;1081;378;360;0	752;0	459;601	546;3	321;0;373;355;0	481;0	469;590	992;3	075;0;49;377;360; ; ; ; ;
21629;1082;386;378;0	752;0	459;600	184;3	301;0;373;368;0	481;0	468;593	494;3	097;0;49;377;360; ; ; ; ;
21649;1083;375;365;0	752;0	458;600	184;3	314;0;373;358;0	480;0	468;593	494;3	112;0;49;377;360; ; ; ; ;
21669;1084;381;366;0	752;0	458;600	184;3	250;0;378;366;0	480;0	468;593	494;3	069;0;49;377;360; ; ; ; ;
21689;1085;380;372;0	752;0	458;600	184;3	330;0;380;364;0	480;0	468;593	494;3	086;0;49;377;360; ; ; ; ;
21709;1086;380;372;0	752;0	458;600	184;3	365;0;377;321;0	480;0	468;593	494;3	036;0;49;377;360; ; ; ; ;
21728;1087;380;372;0	752;0	458;601	324;3	363;0;379;323;0	480;0	468;592	549;3	027;0;49;377;360; ; ; ; ;
21748;1088;-800;-600;-1	000;-1	000;-1	000;-1	000;4;-800;-600;-1	000;-1	000;-1	000;-1	000;4; ; ; ; ; ; ; ;
21768;1089;374;362;0	752;0	459;601	324;3	268;0;384;338;0	480;0	469;592	549;3	025;0;50;377;360; ; ; ; ;
21788;1090;375;352;0	752;0	459;601	324;3	266;0;376;343;0	480;0	469;592	549;3	053;0;50;377;360; ; ; ; ;
21808;1091;372;352;0	751;0	459;601	324;3	394;0;382;357;0	480;0	469;592	549;3	062;0;50;377;360; ; ; ; ;
21828;1092;370;354;0	751;0	459;599	658;3	426;0;378;365;0	479;0	469;592	297;3	096;0;50;377;360; ; ; ; ;
21848;1093;375;354;0	751;0	459;599	658;3	303;0;383;350;0	479;0	469;592	297;3	070;0;50;377;360; ; ; ; ;
21868;1094;378;360;0	751;0	459;599	658;3	339;0;378;364;0	479;0	469;592	297;3	066;0;50;377;360; ; ; ; ;
21888;1095;375;359;0	750;0	459;599	658;3	315;0;380;358;0	478;0	469;592	297;3	080;0;50;377;360; ; ; ; ;
21908;1096;382;370;0	750;0	459;599	658;3	351;0;377;367;0	478;0	469;592	297;3	126;0;50;377;360; ; ; ; ;
21928;1097;382;373;0	750;0	458;600	035;3	350;0;378;363;0	478;0	469;594	309;3	142;0;50;377;360; ; ; ; ;
21948;1098;373;374;0	750;0	458;600	035;3	344;0;-800;-600;0	750;0	458;-1	000;-1	000;4;50;377;360; ; ; ; ;
21968;1099;381;376;0	749;0	458;600	035;3	402;0;375;366;0	477;0	469;594	309;3	192;0;50;377;360; ; ; ; ;
21988;1100;384;359;0	749;0	458;600	035;3	365;0;379;339;0	477;0	469;594	309;3	177;0;50;377;360; ; ; ; ;
22008;1101;376;363;0	749;0	457;600	035;3	347;0;382;361;0	477;0	468;594	309;3	163;0;50;377;360; ; ; ; ;
22028;1102;380;362;0	749;0	457;597	054;3	351;0;385;352;0	477;0	467;593	119;3	143;0;50;377;360; ; ; ; ;
22047;1103;-800;-600;-1	000;-1	000;-1	000;-1	000;4;-800;-600;-1	000;-1	000;-1	000;-1	000;4; ; ; ; ; ; ; ;
22067;1104;-800;-600;-1	000;-1	000;-1	000;-1	000;4;-800;-600;-1	000;-1	000;-1	000;-1	000;4; ; ; ; ; ; ; ;
22087;1105;-800;-600;-1	000;-1	000;-1	000;-1	000;4;-800;-600;-1	000;-1	000;-1	000;-1	000;4; ; ; ; ; ; ; ;
22107;1106;-800;-600;-1	000;-1	000;-1	000;-1	000;4;-800;-600;-1	000;-1	000;-1	000;-1	000;4; ; ; ; ; ; ; ;
22127;1107;-800;-600;-1	000;-1	000;-1	000;-1	000;4;-800;-600;-1	000;-1	000;-1	000;-1	000;4; ; ; ; ; ; ; ;
22147;1108;-800;-600;-1	000;-1	000;-1	000;-1	000;4;-800;-600;-1	000;-1	000;-1	000;-1	000;4; ; ; ; ; ; ; ;
22167;1109;-800;-600;0	477;0	467;-1	000;-1	000;4;394;340;0	477;0	467;593	119;3	179;0;51;387;361; ; ; ; ;
22187;1110;-800;-600;0	749;0	457;-1	000;-1	000;4;393;337;0	477;0	467;595	970;3	193;0;51;387;361; ; ; ; ;
22207;1111;385;348;0	749;0	457;595	536;3	383;0;383;334;0	477;0	468;595	970;3	213;0;51;387;361; ; ; ; ;
22227;1112;390;348;0	750;0	457;595	536;3	377;0;379;351;0	477;0	468;595	970;3	231;0;51;387;361; ; ; ; ;
22247;1113;393;377;0	750;0	457;595	536;3	408;0;386;343;0	477;0	468;595	970;3	243;0;51;387;361; ; ; ; ;
22267;1114;388;374;0	750;0	457;595	536;3	409;0;389;369;0	477;0	468;595	970;3	251;0;51;387;361; ; ; ; ;
22287;1115;390;368;0	750;0	458;599	406;3	431;0;389;373;0	478;0	468;594	674;3	251;0;51;387;361; ; ; ; ;
22307;1116;386;351;0	750;0	458;599	406;3	453;0;384;346;0	478;0	468;594	674;3	161;0;51;387;361; ; ; ; ;
22327;1117;384;351;0	750;0	458;599	406;3	443;0;388;340;0	478;0	468;594	674;3	183;0;51;387;361; ; ; ; ;
22346;1118;388;356;0	750;0	458;599	406;3	452;0;393;344;0	478;0	468;594	674;3	213;0;51;387;361; ; ; ; ;
22366;1119;385;375;0	750;0	458;599	406;3	481;0;387;363;0	478;0	468;594	674;3	234;0;51;387;361; ; ; ; ;
22386;1120;386;376;0	750;0	458;601	082;3	490;0;388;360;0	478;0	468;596	822;3	266;0;51;387;361; ; ; ; ;
22406;1121;386;355;0	750;0	458;601	082;3	412;0;379;387;0	478;0	468;596	822;3	510;0;51;387;361; ; ; ; ;
22426;1122;383;360;0	750;0	457;601	082;3	481;0;381;359;0	478;0	468;596	822;3	236;0;51;387;361; ; ; ; ;
22446;1123;388;362;0	750;0	457;601	082;3	473;0;387;372;0	478;0	468;596	822;3	389;0;51;387;361; ; ; ; ;
22466;1124;386;357;0	750;0	457;601	082;3	485;0;388;362;0	478;0	468;596	822;3	328;0;51;387;361; ; ; ; ;
22486;1125;386;362;0	750;0	458;599	745;3	476;0;387;371;0	478;0	468;593	634;3	392;0;51;387;361; ; ; ; ;
22506;1126;389;357;0	750;0	458;599	745;3	438;0;387;361;0	478;0	468;593	634;3	281;0;51;387;361; ; ; ; ;
22526;1127;382;356;0	750;0	458;599	745;3	491;0;395;367;0	478;0	468;593	634;3	285;0;51;387;361; ; ; ; ;
22546;1128;387;351;0	751;0	458;599	745;3	432;0;393;358;0	478;0	468;593	634;3	255;0;51;387;361; ; ; ; ;
22566;1129;381;347;0	751;0	458;599	745;3	493;0;397;352;0	478;0	469;593	634;3	309;0;51;387;361; ; ; ; ;
22586;1130;382;345;0	750;0	458;598	523;3	467;0;398;352;0	478;0	469;593	288;3	304;0;51;387;361; ; ; ; ;
22606;1131;383;364;0	750;0	458;598	523;3	456;0;387;366;0	478;0	469;593	288;3	339;0;51;387;361; ; ; ; ;
22626;1132;379;356;0	750;0	458;598	523;3	526;0;388;348;0	478;0	469;593	288;3	304;0;51;387;361; ; ; ; ;
22645;1133;389;364;0	750;0	458;598	523;3	447;0;385;373;0	478;0	469;593	288;3	370;0;51;387;361; ; ; ; ;
22665;1134;382;360;0	750;0	458;598	523;3	464;0;394;368;0	478;0	469;593	288;3	361;0;51;387;361; ; ; ; ;
22685;1135;383;357;0	750;0	458;598	268;3	479;0;395;364;0	478;0	469;595	780;3	375;0;51;387;361; ; ; ; ;
22705;1136;395;374;0	750;0	458;598	268;3	579;0;395;346;0	477;0	469;595	780;3	270;0;51;387;361; ; ; ; ;
22725;1137;388;351;0	749;0	458;598	268;3	492;0;387;356;0	477;0	469;595	780;3	285;0;51;387;361; ; ; ; ;
22745;1138;387;357;0	749;0	458;598	268;3	481;0;391;344;0	477;0	469;595	780;3	236;0;51;387;361; ; ; ; ;
22765;1139;386;356;0	749;0	458;598	268;3	466;0;400;362;0	477;0	469;595	780;3	357;0;51;387;361; ; ; ; ;
22785;1140;386;355;0	749;0	458;599	354;3	460;0;398;361;0	477;0	469;593	975;3	350;0;51;387;361; ; ; ; ;
22805;1141;391;359;0	749;0	458;599	354;3	467;0;394;352;0	477;0	469;593	975;3	262;0;51;387;361; ; ; ; ;
22825;1142;388;359;0	749;0	458;599	354;3	445;0;393;353;0	477;0	469;593	975;3	280;0;51;387;361; ; ; ; ;
22845;1143;379;353;0	749;0	458;599	354;3	477;0;393;359;0	477;0	469;593	975;3	275;0;51;387;361; ; ; ; ;
22865;1144;384;351;0	749;0	458;599	354;3	461;0;390;357;0	477;0	469;593	975;3	249;0;51;387;361; ; ; ; ;
22885;1145;380;347;0	749;0	458;600	184;3	462;0;389;361;0	477;0	469;592	846;3	250;0;51;387;361; ; ; ; ;
22904;1146;387;356;0	749;0	458;600	184;3	470;0;393;342;0	477;0	469;592	846;3	255;0;51;387;361; ; ; ; ;
22924;1147;393;380;0	749;0	458;600	184;3	596;0;398;348;0	477;0	469;592	846;3	233;0;51;387;361; ; ; ; ;
22944;1148;388;349;0	749;0	458;600	184;3	442;0;385;358;0	477;0	469;592	846;3	257;0;51;387;361; ; ; ; ;
22964;1149;395;350;0	749;0	458;600	184;3	457;0;393;361;0	477;0	469;592	846;3	272;0;51;387;361; ; ; ; ;
22984;1150;395;351;0	749;0	458;600	322;3	480;0;394;365;0	477;0	469;591	761;3	262;0;51;387;361; ; ; ; ;
23004;1151;389;366;0	750;0	458;600	322;3	470;0;394;359;0	478;0	469;591	761;3	229;0;51;387;361; ; ; ; ;
23024;1152;391;368;0	750;0	458;600	322;3	483;0;397;361;0	478;0	469;591	761;3	266;0;51;387;361; ; ; ; ;
23044;1153;383;383;0	750;0	458;600	322;3	573;0;384;365;0	478;0	469;591	761;3	268;0;51;387;361; ; ; ; ;
23064;1154;383;368;0	750;0	458;600	322;3	532;0;384;386;0	478;0	469;591	761;3	403;0;51;387;361; ; ; ; ;
23084;1155;384;374;0	750;0	459;598	787;3	557;0;384;388;0	478;0	469;594	937;3	454;0;51;387;361; ; ; ; ;
23104;1156;392;366;0	750;0	459;598	787;3	487;0;385;370;0	478;0	469;594	937;3	330;0;51;387;361; ; ; ; ;
23124;1157;394;379;0	750;0	458;598	787;3	530;0;388;369;0	478;0	469;594	937;3	303;0;51;387;361; ; ; ; ;
23144;1158;385;373;0	750;0	458;598	787;3	503;0;392;368;0	478;0	469;594	937;3	315;0;51;387;361; ; ; ; ;
23164;1159;385;376;0	749;0	458;598	787;3	497;0;393;380;0	478;0	469;594	937;3	470;0;51;387;361; ; ; ; ;
23184;1160;385;371;0	749;0	458;600	781;3	524;0;394;380;0	477;0	469;595	099;3	472;0;51;387;361; ; ; ; ;
23204;1161;388;377;0	749;0	458;600	781;3	558;0;393;378;0	477;0	469;595	099;3	449;0;51;387;361; ; ; ; ;
23223;1162;382;365;0	749;0	458;600	781;3	512;0;382;374;0	477;0	469;595	099;3	341;0;51;387;361; ; ; ; ;
23243;1163;387;372;0	749;0	458;600	781;3	589;0;388;355;0	477;0	469;595	099;3	327;0;51;387;361; ; ; ; ;
23263;1164;384;360;0	749;0	458;600	781;3	518;0;382;367;0	477;0	469;595	099;3	380;0;51;387;361; ; ; ; ;
23283;1165;385;362;0	749;0	458;599	908;3	541;0;384;357;0	477;0	469;596	547;3	397;0;51;387;361; ; ; ; ;
23303;1166;387;367;0	749;0	458;599	908;3	567;0;379;348;0	477;0	469;596	547;3	285;0;51;387;361; ; ; ; ;
23323;1167;384;383;0	748;0	458;599	908;3	640;0;388;360;0	477;0	470;596	547;3	365;0;51;387;361; ; ; ; ;
23343;1168;384;368;0	748;0	459;599	908;3	609;0;382;354;0	476;0	470;596	547;3	340;0;51;387;361; ; ; ; ;
23363;1169;382;365;0	748;0	459;599	908;3	560;0;380;360;0	476;0	470;596	547;3	327;0;51;387;361; ; ; ; ;
23383;1170;381;369;0	748;0	459;600	957;3	594;0;383;357;0	476;0	470;596	680;3	314;0;51;387;361; ; ; ; ;
23403;1171;379;353;0	748;0	459;600	957;3	575;0;384;360;0	476;0	470;596	680;3	365;0;51;387;361; ; ; ; ;
23423;1172;382;356;0	748;0	459;600	957;3	560;0;389;342;0	476;0	470;596	680;3	352;0;51;387;361; ; ; ; ;
23443;1173;386;375;0	748;0	459;600	957;3	676;0;388;356;0	476;0	470;596	680;3	321;0;51;387;361; ; ; ; ;
23463;1174;378;363;0	747;0	459;600	957;3	561;0;386;358;0	476;0	471;596	680;3	368;0;51;387;361; ; ; ; ;
23483;1175;380;369;0	747;0	459;601	423;3	603;0;386;353;0	475;0	471;596	855;3	355;0;51;387;361; ; ; ; ;
23502;1176;382;373;0	747;0	459;601	423;3	695;0;389;369;0	475;0	471;596	855;3	442;0;51;387;361; ; ; ; ;
23523;1177;383;365;0	747;0	459;601	423;3	567;0;380;362;0	475;0	471;596	855;3	440;0;51;387;361; ; ; ; ;
23543;1178;378;353;0	746;0	459;601	423;3	592;0;393;348;0	475;0	471;596	855;3	367;0;51;387;361; ; ; ; ;
23563;1179;385;366;0	746;0	459;601	423;3	583;0;389;367;0	475;0	470;596	855;3	439;0;51;387;361; ; ; ; ;
23582;1180;385;362;0	746;0	458;600	741;3	592;0;389;362;0	475;0	470;594	497;3	401;0;51;387;361; ; ; ; ;
23604;1181;385;381;0	746;0	458;600	741;3	659;0;389;350;0	475;0	470;594	497;3	376;0;51;387;361; ; ; ; ;
23622;1182;390;381;0	746;0	458;600	741;3	678;0;386;361;0	475;0	470;594	497;3	392;0;51;387;361; ; ; ; ;
23642;1183;383;368;0	746;0	458;600	741;3	615;0;391;362;0	475;0	470;594	497;3	387;0;51;387;361; ; ; ; ;
23662;1184;380;360;0	746;0	458;600	741;3	569;0;389;369;0	475;0	470;594	497;3	412;0;51;387;361; ; ; ; ;
23682;1185;381;354;0	746;0	457;601	956;3	562;0;388;371;0	475;0	469;596	329;3	427;0;51;387;361; ; ; ; ;
23702;1186;-800;-600;-1	000;-1	000;-1	000;-1	000;4;-800;-600;-1	000;-1	000;-1	000;-1	000;4; ; ; ; ; ; ; ;
23722;1187;-800;-600;-1	000;-1	000;-1	000;-1	000;4;-800;-600;-1	000;-1	000;-1	000;-1	000;4; ; ; ; ; ; ; ;
23742;1188;-800;-600;-1	000;-1	000;-1	000;-1	000;4;-800;-600;-1	000;-1	000;-1	000;-1	000;4; ; ; ; ; ; ; ;
23762;1189;-800;-600;-1	000;-1	000;-1	000;-1	000;4;-800;-600;-1	000;-1	000;-1	000;-1	000;4; ; ; ; ; ; ; ;
23782;1190;-800;-600;-1	000;-1	000;-1	000;-1	000;4;-800;-600;-1	000;-1	000;-1	000;-1	000;4; ; ; ; ; ; ; ;
23802;1191;-800;-600;-1	000;-1	000;-1	000;-1	000;4;-800;-600;-1	000;-1	000;-1	000;-1	000;4; ; ; ; ; ; ; ;
23821;1192;-800;-600;0	476;0	469;-1	000;-1	000;4;376;347;0	476;0	469;596	329;3	285;0;52;377;365; ; ; ; ;
23843;1193;-800;-600;0	748;0	458;-1	000;-1	000;4;377;349;0	477;0	469;594	617;3	276;0;52;377;365; ; ; ; ;
23882;1194;372;358;0	749;0	458;600	000;3	524;0;385;326;0	477;0	469;594	617;3	229;0;52;377;365; ; ; ; ;
23901;1195;376;354;0	749;0	458;600	000;3	553;0;371;363;0	478;0	469;594	617;3	292;0;52;377;365; ; ; ; ;
23923;1196;373;368;0	749;0	458;600	000;3	647;0;377;372;0	478;0	469;594	617;3	335;0;52;377;365; ; ; ; ;
23941;1197;379;379;0	750;0	458;600	000;3	597;0;376;375;0	478;0	469;594	617;3	393;0;52;377;365; ; ; ; ;
23963;1198;377;381;0	750;0	458;601	317;3	651;0;374;380;0	478;0	469;593	737;3	436;0;52;377;365; ; ; ; ;
23981;1199;380;376;0	750;0	457;601	317;3	616;0;385;371;0	478;0	469;593	737;3	355;0;52;377;365; ; ; ; ;
24002;1200;377;364;0	750;0	457;601	317;3	576;0;389;358;0	478;0	469;593	737;3	340;0;52;377;365; ; ; ; ;
24021;1201;374;378;0	750;0	458;601	317;3	677;0;376;376;0	478;0	469;593	737;3	432;0;52;377;365; ; ; ; ;
24042;1202;368;347;0	751;0	458;601	317;3	550;0;381;352;0	479;0	469;593	737;3	335;0;52;377;365; ; ; ; ;
24061;1203;365;346;0	751;0	458;600	606;3	572;0;381;354;0	479;0	469;596	089;3	376;0;52;377;365; ; ; ; ;
24083;1204;380;375;0	751;0	458;600	606;3	581;0;380;370;0	479;0	469;596	089;3	411;0;52;377;365; ; ; ; ;
24100;1205;377;370;0	752;0	458;600	606;3	598;0;381;367;0	480;0	469;596	089;3	395;0;52;377;365; ; ; ; ;
24123;1206;376;380;0	752;0	459;600	606;3	760;0;380;392;0	480;0	469;596	089;3	558;0;52;377;365; ; ; ; ;
24140;1207;368;354;0	752;0	459;600	606;3	632;0;381;358;0	480;0	469;596	089;3	413;0;53;377;365; ; ; ; ;
24163;1208;366;352;0	751;0	459;601	163;3	700;0;382;368;0	479;0	469;592	590;3	427;0;53;377;365; ; ; ; ;
24180;1209;375;362;0	751;0	459;601	163;3	633;0;383;356;0	479;0	469;592	590;3	366;0;53;377;365; ; ; ; ;
24200;1210;376;367;0	751;0	459;601	163;3	592;0;379;357;0	479;0	469;592	590;3	339;0;53;377;365; ; ; ; ;
24220;1211;373;366;0	751;0	459;601	163;3	626;0;376;366;0	479;0	469;592	590;3	350;0;53;377;365; ; ; ; ;
24240;1212;371;368;0	750;0	458;601	163;3	625;0;369;354;0	478;0	469;592	590;3	328;0;53;377;365; ; ; ; ;
24260;1213;369;368;0	750;0	458;601	370;3	625;0;364;353;0	478;0	469;596	574;3	350;0;53;377;365; ; ; ; ;
24280;1214;373;350;0	750;0	458;601	370;3	562;0;382;361;0	478;0	469;596	574;3	395;0;53;377;365; ; ; ; ;
24300;1215;376;374;0	750;0	458;601	370;3	600;0;372;357;0	478;0	469;596	574;3	352;0;53;377;365; ; ; ; ;
24320;1216;376;365;0	750;0	458;601	370;3	566;0;375;360;0	478;0	469;596	574;3	421;0;53;377;365; ; ; ; ;
24340;1217;373;363;0	749;0	458;601	370;3	588;0;384;355;0	477;0	469;596	574;3	359;0;53;377;365; ; ; ; ;
24360;1218;375;361;0	749;0	458;601	712;3	574;0;381;357;0	477;0	469;594	557;3	373;0;53;377;365; ; ; ; ;
24380;1219;383;362;0	749;0	458;601	712;3	611;0;378;364;0	477;0	469;594	557;3	344;0;53;377;365; ; ; ; ;
24400;1220;379;366;0	749;0	458;601	712;3	592;0;381;356;0	477;0	469;594	557;3	313;0;53;377;365; ; ; ; ;
24419;1221;374;362;0	748;0	458;601	712;3	578;0;382;352;0	476;0	469;594	557;3	335;0;53;377;365; ; ; ; ;
24439;1222;372;359;0	748;0	458;601	712;3	559;0;378;371;0	476;0	469;594	557;3	349;0;53;377;365; ; ; ; ;
24459;1223;372;360;0	748;0	458;601	172;3	540;0;380;368;0	476;0	469;593	340;3	332;0;53;377;365; ; ; ; ;
24479;1224;378;366;0	748;0	458;601	172;3	558;0;378;369;0	476;0	469;593	340;3	357;0;53;377;365; ; ; ; ;
24499;1225;380;376;0	748;0	458;601	172;3	631;0;376;360;0	476;0	469;593	340;3	271;0;53;377;365; ; ; ; ;
24519;1226;377;374;0	748;0	458;601	172;3	598;0;376;373;0	476;0	469;593	340;3	393;0;53;377;365; ; ; ; ;
24539;1227;383;369;0	748;0	458;601	172;3	574;0;375;377;0	476;0	469;593	340;3	406;0;53;377;365; ; ; ; ;
24559;1228;383;374;0	748;0	458;600	941;3	603;0;375;376;0	476;0	469;593	655;3	421;0;53;377;365; ; ; ; ;
24579;1229;382;365;0	748;0	458;600	941;3	530;0;384;362;0	477;0	469;593	655;3	325;0;53;377;365; ; ; ; ;
24599;1230;375;369;0	749;0	458;600	941;3	605;0;386;382;0	477;0	469;593	655;3	430;0;53;377;365; ; ; ; ;
24619;1231;373;369;0	749;0	458;600	941;3	529;0;376;371;0	477;0	469;593	655;3	356;0;53;377;365; ; ; ; ;
24639;1232;382;367;0	749;0	458;600	941;3	517;0;376;377;0	477;0	469;593	655;3	383;0;53;377;365; ; ; ; ;
24659;1233;379;369;0	749;0	458;601	332;3	537;0;373;370;0	477;0	469;596	459;3	438;0;53;377;365; ; ; ; ;
24679;1234;380;371;0	749;0	458;601	332;3	608;0;382;368;0	477;0	469;596	459;3	381;0;53;377;365; ; ; ; ;
24699;1235;375;361;0	749;0	458;601	332;3	492;0;373;360;0	477;0	469;596	459;3	325;0;53;377;365; ; ; ; ;
24718;1236;371;362;0	749;0	458;601	332;3	508;0;375;369;0	477;0	469;596	459;3	326;0;53;377;365; ; ; ; ;
24738;1237;376;364;0	749;0	458;601	332;3	524;0;379;369;0	477;0	469;596	459;3	357;0;53;377;365; ; ; ; ;
24758;1238;376;366;0	749;0	458;600	711;3	537;0;374;369;0	477;0	469;595	044;3	319;0;53;377;365; ; ; ; ;
24778;1239;372;354;0	749;0	458;600	711;3	540;0;383;357;0	478;0	469;595	044;3	319;0;53;377;365; ; ; ; ;
24798;1240;376;359;0	749;0	458;600	711;3	544;0;376;367;0	478;0	469;595	044;3	328;0;53;377;365; ; ; ; ;
24818;1241;376;369;0	750;0	458;600	711;3	555;0;374;359;0	478;0	469;595	044;3	285;0;53;377;365; ; ; ; ;
24838;1242;374;363;0	750;0	458;600	711;3	543;0;373;344;0	478;0	469;595	044;3	308;0;53;377;365; ; ; ; ;
24858;1243;377;367;0	749;0	459;602	410;3	556;0;372;348;0	478;0	470;593	104;3	290;0;53;377;365; ; ; ; ;
24878;1244;373;355;0	749;0	459;602	410;3	539;0;375;385;0	478;0	470;593	104;3	462;0;53;377;365; ; ; ; ;
24898;1245;377;363;0	749;0	459;602	410;3	535;0;375;366;0	478;0	470;593	104;3	314;0;53;377;365; ; ; ; ;
24918;1246;372;371;0	750;0	459;602	410;3	628;0;378;366;0	478;0	470;593	104;3	316;0;53;377;365; ; ; ; ;
24938;1247;378;374;0	750;0	459;602	410;3	573;0;384;369;0	478;0	470;593	104;3	339;0;53;377;365; ; ; ; ;
24958;1248;376;379;0	750;0	459;601	019;3	589;0;384;369;0	478;0	470;593	172;3	349;0;53;377;365; ; ; ; ;
24978;1249;383;371;0	749;0	459;601	019;3	524;0;379;367;0	478;0	470;593	172;3	349;0;53;377;365; ; ; ; ;
24997;1250;374;372;0	749;0	459;601	019;3	572;0;383;363;0	478;0	471;593	172;3	328;0;53;377;365; ; ; ; ;
25017;1251;377;374;0	749;0	459;601	019;3	585;0;383;368;0	478;0	471;593	172;3	346;0;53;377;365; ; ; ; ;
25037;1252;374;374;0	749;0	459;601	019;3	573;0;379;359;0	478;0	471;593	172;3	311;0;53;377;365; ; ; ; ;
25057;1253;375;375;0	750;0	459;600	110;3	572;0;382;358;0	478;0	470;594	139;3	317;0;53;377;365; ; ; ; ;
25077;1254;375;367;0	750;0	459;600	110;3	558;0;383;370;0	479;0	470;594	139;3	451;0;53;377;365; ; ; ; ;
25097;1255;373;369;0	750;0	459;600	110;3	581;0;375;347;0	479;0	470;594	139;3	409;0;53;377;365; ; ; ; ;
25117;1256;380;390;0	751;0	459;600	110;3	675;0;384;359;0	479;0	470;594	139;3	411;0;53;377;365; ; ; ; ;
25137;1257;376;375;0	751;0	460;600	110;3	627;0;383;376;0	480;0	470;594	139;3	477;0;53;377;365; ; ; ; ;
25157;1258;377;381;0	751;0	460;601	801;3	678;0;381;369;0	480;0	470;593	183;3	453;0;53;377;365; ; ; ; ;
25177;1259;379;365;0	752;0	460;601	801;3	615;0;385;376;0	481;0	471;593	183;3	497;0;53;377;365; ; ; ; ;
25197;1260;341;407;0	753;0	461;601	801;3	616;0;350;394;0	482;0	471;593	183;3	422;0;54;345;413; ; ; ; ;
25217;1261;342;409;0	754;0	461;601	801;3	637;0;353;409;0	483;0	471;593	183;3	389;0;54;345;413; ; ; ; ;
25237;1262;345;418;0	755;0	461;601	801;3	681;0;350;406;0	483;0	471;593	183;3	367;0;54;345;413; ; ; ; ;
25257;1263;347;422;0	755;0	461;601	673;3	692;0;350;400;0	484;0	471;595	418;3	357;0;54;345;413; ; ; ; ;
25277;1264;346;428;0	756;0	461;601	673;3	672;0;345;401;0	484;0	471;595	418;3	351;0;54;345;413; ; ; ; ;
25297;1265;338;425;0	756;0	461;601	673;3	654;0;349;412;0	485;0	471;595	418;3	436;0;54;345;413; ; ; ; ;
25316;1266;346;409;0	756;0	462;601	673;3	630;0;344;405;0	485;0	471;595	418;3	387;0;54;345;413; ; ; ; ;
25336;1267;346;424;0	757;0	462;601	673;3	680;0;352;411;0	486;0	471;595	418;3	496;0;54;345;413; ; ; ; ;
25356;1268;346;418;0	757;0	462;601	959;3	667;0;351;411;0	486;0	471;592	287;3	482;0;54;345;413; ; ; ; ;
25376;1269;339;406;0	757;0	462;601	959;3	560;0;347;400;0	486;0	472;592	287;3	358;0;54;345;413; ; ; ; ;
25396;1270;343;429;0	758;0	462;601	959;3	708;0;350;425;0	486;0	471;592	287;3	524;0;54;345;413; ; ; ; ;
25416;1271;344;419;0	758;0	462;601	959;3	589;0;346;418;0	487;0	471;592	287;3	405;0;54;345;413; ; ; ; ;
25436;1272;338;409;0	758;0	462;601	959;3	580;0;348;401;0	487;0	471;592	287;3	350;0;54;345;413; ; ; ; ;
25456;1273;340;419;0	757;0	461;601	040;3	620;0;348;409;0	486;0	471;595	145;3	418;0;54;345;413; ; ; ; ;
25476;1274;380;376;0	757;0	461;601	040;3	634;0;388;353;0	486;0	470;595	145;3	359;0;55;385;374; ; ; ; ;
25496;1275;380;373;0	757;0	461;601	040;3	591;0;391;368;0	486;0	471;595	145;3	375;0;55;385;374; ; ; ; ;
25516;1276;388;384;0	756;0	461;601	040;3	580;0;382;370;0	485;0	470;595	145;3	388;0;55;385;374; ; ; ; ;
25536;1277;387;374;0	756;0	461;601	040;3	595;0;393;373;0	485;0	471;595	145;3	402;0;55;385;374; ; ; ; ;
25556;1278;386;377;0	756;0	461;602	064;3	598;0;391;378;0	484;0	470;592	936;3	403;0;55;385;374; ; ; ; ;
25576;1279;380;378;0	755;0	461;602	064;3	622;0;392;367;0	484;0	471;592	936;3	367;0;55;385;374; ; ; ; ;
25596;1280;379;383;0	755;0	461;602	064;3	643;0;386;373;0	484;0	471;592	936;3	383;0;55;385;374; ; ; ; ;
25615;1281;373;363;0	754;0	461;602	064;3	551;0;386;375;0	483;0	471;592	936;3	333;0;55;385;374; ; ; ; ;
25635;1282;378;376;0	754;0	461;602	064;3	588;0;390;375;0	483;0	471;592	936;3	366;0;55;385;374; ; ; ; ;
25655;1283;376;374;0	754;0	461;601	309;3	568;0;387;374;0	482;0	471;593	963;3	368;0;55;385;374; ; ; ; ;
25675;1284;341;398;0	754;0	461;601	309;3	539;0;342;380;0	482;0	472;593	963;3	318;0; ; ; ; ; ; ; ;
25695;1285;297;436;0	754;0	462;601	309;3	588;0;303;440;0	483;0	473;593	963;3	458;0;56;303;421; ; ; ; ;
25715;1286;301;433;0	753;0	462;601	309;3	553;0;309;439;0	482;0	473;593	963;3	403;0;56;303;421; ; ; ; ;
25735;1287;297;427;0	753;0	462;601	309;3	559;0;301;408;0	481;0	473;593	963;3	330;0;56;303;421; ; ; ; ;
25755;1288;298;422;0	752;0	463;602	008;3	569;0;301;439;0	481;0	473;596	550;3	401;0;56;303;421; ; ; ; ;
25775;1289;298;429;0	751;0	463;602	008;3	588;0;292;405;0	480;0	474;596	550;3	359;0;56;303;421; ; ; ; ;
25795;1290;293;430;0	751;0	462;602	008;3	513;0;305;430;0	479;0	474;596	550;3	446;0;56;303;421; ; ; ; ;
25815;1291;301;435;0	750;0	462;602	008;3	601;0;305;422;0	479;0	474;596	550;3	402;0;56;303;421; ; ; ; ;
25835;1292;302;421;0	750;0	462;602	008;3	531;0;302;410;0	478;0	474;596	550;3	344;0;56;303;421; ; ; ; ;
25855;1293;304;422;0	749;0	462;601	477;3	562;0;301;423;0	478;0	474;594	170;3	362;0;56;303;421; ; ; ; ;
25875;1294;301;425;0	749;0	462;601	477;3	568;0;312;438;0	478;0	474;594	170;3	499;0;56;303;421; ; ; ; ;
25895;1295;298;423;0	748;0	462;601	477;3	572;0;299;434;0	477;0	474;594	170;3	423;0;56;303;421; ; ; ; ;
25914;1296;301;409;0	748;0	462;601	477;3	507;0;310;401;0	477;0	474;594	170;3	354;0;56;303;421; ; ; ; ;
25934;1297;302;416;0	747;0	462;601	477;3	533;0;310;427;0	476;0	474;594	170;3	431;0;56;303;421; ; ; ; ;
25954;1298;301;410;0	747;0	462;602	846;3	524;0;306;415;0	476;0	474;595	118;3	416;0;56;303;421; ; ; ; ;
25974;1299;301;429;0	747;0	462;602	846;3	584;0;308;422;0	476;0	474;595	118;3	402;0;56;303;421; ; ; ; ;
25994;1300;307;421;0	747;0	462;602	846;3	581;0;309;416;0	476;0	474;595	118;3	375;0;56;303;421; ; ; ; ;
26014;1301;300;410;0	747;0	462;602	846;3	515;0;309;420;0	476;0	474;595	118;3	335;0;56;303;421; ; ; ; ;
26034;1302;295;408;0	747;0	462;602	846;3	545;0;319;419;0	476;0	474;595	118;3	378;0;56;303;421; ; ; ; ;
26054;1303;297;406;0	747;0	462;602	753;3	523;0;320;415;0	476;0	474;595	804;3	370;0;56;303;421; ; ; ; ;
26074;1304;298;423;0	747;0	462;602	753;3	592;0;301;414;0	476;0	475;595	804;3	320;0;56;303;421; ; ; ; ;
26094;1305;307;431;0	748;0	462;602	753;3	623;0;309;408;0	477;0	475;595	804;3	335;0;56;303;421; ; ; ; ;
26114;1306;308;425;0	748;0	462;602	753;3	536;0;312;426;0	478;0	475;595	804;3	368;0;56;303;421; ; ; ; ;
26134;1307;299;428;0	749;0	462;602	753;3	545;0;314;426;0	478;0	475;595	804;3	404;0;56;303;421; ; ; ; ;
26154;1308;304;425;0	749;0	462;602	463;3	552;0;314;425;0	478;0	475;598	023;3	439;0;56;303;421; ; ; ; ;
26174;1309;296;424;0	749;0	462;602	463;3	560;0;299;428;0	478;0	475;598	023;3	413;0;56;303;421; ; ; ; ;
26194;1310;301;426;0	749;0	462;602	463;3	574;0;305;413;0	479;0	475;598	023;3	339;0;56;303;421; ; ; ; ;
26214;1311;295;415;0	749;0	463;602	463;3	522;0;305;426;0	479;0	475;598	023;3	367;0;56;303;421; ; ; ; ;
26233;1312;301;420;0	749;0	463;602	463;3	583;0;306;425;0	479;0	475;598	023;3	392;0;56;303;421; ; ; ; ;
26253;1313;301;419;0	750;0	463;602	547;3	569;0;310;426;0	479;0	475;594	569;3	342;0;56;303;421; ; ; ; ;
26273;1314;299;428;0	750;0	463;602	547;3	570;0;306;420;0	480;0	475;594	569;3	302;0;56;303;421; ; ; ; ;
26293;1315;299;425;0	751;0	462;602	547;3	596;0;297;403;0	480;0	474;594	569;3	334;0;56;303;421; ; ; ; ;
26313;1316;332;404;0	750;0	462;602	547;3	564;0;343;418;0	480;0	474;594	569;3	371;0; ; ; ; ; ; ; ;
26333;1317;376;376;0	749;0	461;602	547;3	560;0;384;367;0	479;0	473;594	569;3	307;0;57;384;375; ; ; ; ;
26353;1318;389;363;0	749;0	461;604	381;3	575;0;396;354;0	479;0	474;597	875;3	350;0;57;384;375; ; ; ; ;
26373;1319;375;368;0	749;0	462;604	381;3	483;0;390;377;0	479;0	474;597	875;3	330;0;57;384;375; ; ; ; ;
26393;1320;374;379;0	749;0	462;604	381;3	556;0;389;374;0	479;0	474;597	875;3	341;0;57;384;375; ; ; ; ;
26413;1321;371;378;0	749;0	462;604	381;3	517;0;376;367;0	479;0	474;597	875;3	296;0;57;384;375; ; ; ; ;
26433;1322;383;385;0	749;0	462;604	381;3	569;0;389;365;0	478;0	474;597	875;3	326;0;57;384;375; ; ; ; ;
26453;1323;384;387;0	749;0	462;603	992;3	559;0;386;364;0	478;0	474;597	010;3	315;0;57;384;375; ; ; ; ;
26473;1324;377;376;0	748;0	462;603	992;3	496;0;392;379;0	478;0	474;597	010;3	393;0;57;384;375; ; ; ; ;
26493;1325;377;368;0	748;0	462;603	992;3	523;0;390;378;0	478;0	474;597	010;3	389;0;57;384;375; ; ; ; ;
26512;1326;379;383;0	748;0	462;603	992;3	494;0;385;363;0	477;0	474;597	010;3	293;0;57;384;375; ; ; ; ;
26532;1327;383;375;0	747;0	462;603	992;3	527;0;394;385;0	477;0	474;597	010;3	393;0;57;384;375; ; ; ; ;
26552;1328;385;376;0	747;0	461;603	213;3	514;0;393;381;0	476;0	474;596	584;3	365;0;57;384;375; ; ; ; ;
26572;1329;373;372;0	747;0	461;603	213;3	528;0;381;378;0	476;0	474;596	584;3	350;0;57;384;375; ; ; ; ;
26592;1330;380;395;0	747;0	461;603	213;3	649;0;395;375;0	476;0	473;596	584;3	384;0;57;384;375; ; ; ; ;
26612;1331;374;383;0	747;0	460;603	213;3	563;0;393;379;0	476;0	473;596	584;3	375;0;57;384;375; ; ; ; ;
26632;1332;381;380;0	747;0	460;603	213;3	478;0;385;386;0	476;0	473;596	584;3	369;0;57;384;375; ; ; ; ;
26652;1333;381;389;0	746;0	460;603	485;3	515;0;393;387;0	476;0	473;595	381;3	357;0;57;384;375; ; ; ; ;
26672;1334;382;384;0	746;0	460;603	485;3	560;0;388;359;0	475;0	473;595	381;3	230;0;57;384;375; ; ; ; ;
26692;1335;378;385;0	746;0	460;603	485;3	581;0;389;373;0	475;0	473;595	381;3	351;0;57;384;375; ; ; ; ;
26712;1336;384;374;0	746;0	461;603	485;3	458;0;386;359;0	475;0	473;595	381;3	234;0;57;384;375; ; ; ; ;
26732;1337;441;372;0	745;0	460;603	485;3	582;0;472;351;0	474;0	473;595	381;3	303;0; ; ; ; ; ; ; ;
26752;1338;447;369;0	744;0	460;605	067;3	550;0;478;352;0	473;0	473;596	969;3	256;0; ; ; ; ; ; ; ;
26772;1339;514;363;0	744;0	460;605	067;3	497;0;526;353;0	473;0	473;596	969;3	309;0;58;512;352; ; ; ; ;
26791;1340;519;353;0	744;0	460;605	067;3	452;0;528;339;0	473;0	473;596	969;3	292;0;58;512;352; ; ; ; ;
26811;1341;514;359;0	745;0	460;605	067;3	557;0;515;353;0	474;0	472;596	969;3	297;0;58;512;352; ; ; ; ;
26831;1342;510;352;0	745;0	460;605	067;3	473;0;520;348;0	474;0	472;596	969;3	316;0;58;512;352; ; ; ; ;
26851;1343;510;355;0	745;0	460;603	478;3	466;0;520;346;0	474;0	472;595	372;3	301;0;58;512;352; ; ; ; ;
26871;1344;515;347;0	745;0	460;603	478;3	415;0;513;356;0	474;0	473;595	372;3	259;0;58;512;352; ; ; ; ;
26891;1345;506;365;0	746;0	460;603	478;3	496;0;507;356;0	474;0	473;595	372;3	291;0;58;512;352; ; ; ; ;
26911;1346;506;361;0	746;0	460;603	478;3	491;0;510;349;0	474;0	473;595	372;3	253;0;58;512;352; ; ; ; ;
26931;1347;506;364;0	746;0	460;603	478;3	499;0;516;345;0	475;0	472;595	372;3	276;0;58;512;352; ; ; ; ;
26951;1348;504;363;0	746;0	460;602	795;3	495;0;514;341;0	475;0	472;596	145;3	289;0;58;512;352; ; ; ; ;
26971;1349;504;351;0	747;0	460;602	795;3	425;0;507;355;0	475;0	472;596	145;3	273;0;58;512;352; ; ; ; ;
26991;1350;-800;-600;-1	000;-1	000;-1	000;-1	000;4;-800;-600;-1	000;-1	000;-1	000;-1	000;4; ; ; ; ; ; ; ;
27011;1351;-800;-600;-1	000;-1	000;-1	000;-1	000;4;-800;-600;-1	000;-1	000;-1	000;-1	000;4; ; ; ; ; ; ; ;
27031;1352;-800;-600;-1	000;-1	000;-1	000;-1	000;4;-800;-600;-1	000;-1	000;-1	000;-1	000;4; ; ; ; ; ; ; ;
27051;1353;-800;-600;-1	000;-1	000;-1	000;-1	000;4;-800;-600;-1	000;-1	000;-1	000;-1	000;4; ; ; ; ; ; ; ;
27071;1354;-800;-600;-1	000;-1	000;-1	000;-1	000;4;-800;-600;-1	000;-1	000;-1	000;-1	000;4; ; ; ; ; ; ; ;
27091;1355;-800;-600;-1	000;-1	000;-1	000;-1	000;4;-800;-600;-1	000;-1	000;-1	000;-1	000;4; ; ; ; ; ; ; ;
27110;1356;-800;-600;-1	000;-1	000;-1	000;-1	000;4;-800;-600;-1	000;-1	000;-1	000;-1	000;4; ; ; ; ; ; ; ;
27130;1357;-800;-600;0	479;0	471;-1	000;-1	000;4;380;355;0	479;0	471;596	145;3	215;0;59;375;365; ; ; ; ;
27150;1358;370;362;0	751;0	460;602	795;3	426;0;378;354;0	479;0	472;594	662;3	132;0;59;375;365; ; ; ; ;
27170;1359;370;363;0	751;0	460;601	623;3	419;0;378;350;0	479;0	472;598	538;3	151;0;59;375;365; ; ; ; ;
27190;1360;376;370;0	751;0	461;601	623;3	421;0;376;350;0	479;0	472;598	538;3	193;0;59;375;365; ; ; ; ;
27210;1361;373;343;0	751;0	461;601	623;3	386;0;372;352;0	479;0	472;598	538;3	216;0;59;375;365; ; ; ; ;
27230;1362;377;334;0	752;0	461;601	623;3	311;0;375;360;0	479;0	472;598	538;3	235;0;59;375;365; ; ; ; ;
27250;1363;375;355;0	752;0	461;601	623;3	391;0;376;349;0	479;0	472;598	538;3	194;0;59;375;365; ; ; ; ;
27270;1364;373;338;0	751;0	461;601	684;3	368;0;376;356;0	479;0	472;593	741;3	185;0;59;375;365; ; ; ; ;
27290;1365;371;365;0	751;0	461;601	684;3	431;0;380;337;0	479;0	472;593	741;3	145;0;59;375;365; ; ; ; ;
27310;1366;380;382;0	751;0	461;601	684;3	582;0;376;373;0	479;0	472;593	741;3	248;0;59;375;365; ; ; ; ;
27330;1367;373;357;0	751;0	461;601	684;3	427;0;371;359;0	479;0	472;593	741;3	193;0;59;375;365; ; ; ; ;
27350;1368;372;373;0	750;0	461;601	684;3	472;0;381;371;0	478;0	472;593	741;3	271;0;59;375;365; ; ; ; ;
27370;1369;373;374;0	750;0	461;603	478;3	522;0;378;365;0	478;0	472;594	127;3	262;0;59;375;365; ; ; ; ;
27389;1370;370;374;0	750;0	460;603	478;3	416;0;385;367;0	478;0	472;594	127;3	232;0;59;375;365; ; ; ; ;
27409;1371;375;383;0	750;0	460;603	478;3	543;0;381;371;0	478;0	472;594	127;3	248;0;59;375;365; ; ; ; ;
27429;1372;380;385;0	750;0	460;603	478;3	517;0;382;371;0	478;0	472;594	127;3	286;0;59;375;365; ; ; ; ;
27449;1373;375;362;0	750;0	460;603	478;3	441;0;374;385;0	478;0	472;594	127;3	335;0;59;375;365; ; ; ; ;
27469;1374;377;368;0	750;0	461;601	682;3	490;0;373;387;0	478;0	472;594	696;3	365;0;59;375;365; ; ; ; ;
27489;1375;374;381;0	750;0	461;601	682;3	516;0;377;363;0	478;0	473;594	696;3	230;0;59;375;365; ; ; ; ;
27509;1376;376;373;0	750;0	461;601	682;3	475;0;377;350;0	478;0	473;594	696;3	187;0;59;375;365; ; ; ; ;
27529;1377;373;386;0	750;0	461;601	682;3	568;0;379;368;0	478;0	473;594	696;3	254;0;59;375;365; ; ; ; ;
27549;1378;375;389;0	750;0	460;601	682;3	542;0;377;373;0	478;0	472;594	696;3	289;0;59;375;365; ; ; ; ;
27569;1379;375;390;0	750;0	460;602	362;3	551;0;378;375;0	478;0	472;592	763;3	279;0;59;375;365; ; ; ; ;
27589;1380;376;379;0	750;0	460;602	362;3	434;0;373;347;0	478;0	472;592	763;3	160;0;59;375;365; ; ; ; ;
27609;1381;376;370;0	750;0	461;602	362;3	404;0;381;377;0	478;0	472;592	763;3	212;0;59;375;365; ; ; ; ;
27629;1382;374;376;0	750;0	461;602	362;3	510;0;380;358;0	478;0	472;592	763;3	168;0;59;375;365; ; ; ; ;
27649;1383;378;363;0	750;0	461;602	362;3	423;0;380;361;0	478;0	473;592	763;3	142;0;59;375;365; ; ; ; ;
27669;1384;377;363;0	750;0	461;602	053;3	432;0;380;362;0	478;0	473;594	870;3	166;0;59;375;365; ; ; ; ;
27689;1385;375;358;0	750;0	461;602	053;3	333;0;382;354;0	478;0	473;594	870;3	106;0;59;375;365; ; ; ; ;
27708;1386;373;357;0	750;0	461;602	053;3	322;0;375;351;0	478;0	473;594	870;3	154;0;59;375;365; ; ; ; ;
27728;1387;367;362;0	751;0	461;602	053;3	368;0;370;372;0	479;0	473;594	870;3	121;0;59;375;365; ; ; ; ;
27748;1388;376;365;0	751;0	461;602	053;3	386;0;374;383;0	479;0	473;594	870;3	255;0;59;375;365; ; ; ; ;
27768;1389;374;366;0	751;0	461;601	583;3	394;0;372;388;0	479;0	473;595	736;3	288;0;59;375;365; ; ; ; ;
27788;1390;431;402;0	750;0	462;601	583;3	464;0;431;383;0	478;0	473;595	736;3	161;0;60;433;405; ; ; ; ;
27808;1391;429;419;0	749;0	462;601	583;3	439;0;426;402;0	478;0	474;595	736;3	142;0;60;433;405; ; ; ; ;
27828;1392;435;407;0	750;0	462;601	583;3	356;0;430;414;0	478;0	474;595	736;3	204;0;60;433;405; ; ; ; ;
27848;1393;436;417;0	750;0	462;601	583;3	412;0;430;402;0	478;0	474;595	736;3	139;0;60;433;405; ; ; ; ;
27868;1394;435;412;0	750;0	462;601	657;3	376;0;429;407;0	478;0	474;594	082;3	150;0;60;433;405; ; ; ; ;
27888;1395;438;400;0	750;0	462;601	657;3	279;0;434;381;0	478;0	474;594	082;3	119;0;60;433;405; ; ; ; ;
27908;1396;425;414;0	750;0	462;601	657;3	410;0;433;406;0	478;0	474;594	082;3	144;0;60;433;405; ; ; ; ;
27928;1397;434;420;0	750;0	462;601	657;3	438;0;435;399;0	479;0	474;594	082;3	108;0;60;433;405; ; ; ; ;
27948;1398;438;393;0	750;0	463;601	657;3	296;0;441;414;0	479;0	474;594	082;3	251;0;60;433;405; ; ; ; ;
27967;1399;434;401;0	750;0	463;602	174;3	372;0;442;416;0	479;0	474;592	753;3	258;0;60;433;405; ; ; ; ;
27987;1400;433;396;0	750;0	463;602	174;3	286;0;443;394;0	479;0	474;592	753;3	120;0;60;433;405; ; ; ; ;
28007;1401;432;403;0	750;0	463;602	174;3	347;0;431;406;0	479;0	474;592	753;3	154;0;60;433;405; ; ; ; ;
28027;1402;430;400;0	750;0	463;602	174;3	323;0;433;403;0	479;0	474;592	753;3	124;0;60;433;405; ; ; ; ;
28047;1403;469;431;0	750;0	463;602	174;3	460;0;466;414;0	478;0	475;592	753;3	103;0;61;470;430; ; ; ; ;
28067;1404;470;437;0	749;0	463;601	921;3	487;0;464;411;0	478;0	475;597	891;3	137;0;61;470;430; ; ; ; ;
28087;1405;477;453;0	749;0	463;601	921;3	506;0;486;417;0	477;0	475;597	891;3	133;0;61;470;430; ; ; ; ;
28107;1406;490;416;0	749;0	463;601	921;3	235;0;480;433;0	477;0	475;597	891;3	199;0;61;470;430; ; ; ; ;
28127;1407;489;426;0	748;0	463;601	921;3	315;0;482;427;0	477;0	475;597	891;3	177;0;61;470;430; ; ; ; ;
28147;1408;486;425;0	748;0	463;601	921;3	296;0;488;424;0	477;0	475;597	891;3	104;0;61;470;430; ; ; ; ;
28167;1409;484;424;0	748;0	463;600	696;3	270;0;487;433;0	477;0	475;594	654;3	113;0;61;470;430; ; ; ; ;
28187;1410;475;449;0	748;0	463;600	696;3	507;0;480;419;0	476;0	475;594	654;3	104;0;61;470;430; ; ; ; ;
28207;1411;483;434;0	748;0	463;600	696;3	369;0;477;445;0	476;0	475;594	654;3	188;0;61;470;430; ; ; ; ;
28227;1412;477;434;0	748;0	463;600	696;3	347;0;481;438;0	476;0	475;594	654;3	210;0;61;470;430; ; ; ; ;
28247;1413;479;430;0	748;0	463;600	696;3	339;0;478;437;0	476;0	475;594	654;3	163;0;61;470;430; ; ; ; ;
28267;1414;476;428;0	748;0	463;601	111;3	334;0;479;437;0	477;0	475;593	592;3	157;0;61;470;430; ; ; ; ;
28287;1415;485;431;0	748;0	463;601	111;3	287;0;-800;-600;0	748;0	463;-1	000;-1	000;4;61;470;430; ; ; ; ;
28306;1416;476;454;0	748;0	463;601	111;3	393;0;491;438;0	476;0	475;593	592;3	216;0;61;470;430; ; ; ; ;
28326;1417;477;443;0	748;0	463;601	111;3	317;0;484;428;0	476;0	475;593	592;3	131;0;61;470;430; ; ; ; ;
28346;1418;478;447;0	748;0	463;601	111;3	395;0;477;438;0	476;0	475;593	592;3	160;0;61;470;430; ; ; ; ;
28366;1419;479;450;0	748;0	463;601	921;3	374;0;471;436;0	477;0	475;592	562;3	127;0;61;470;430; ; ; ; ;
28386;1420;477;443;0	748;0	463;601	921;3	387;0;477;437;0	477;0	475;592	562;3	162;0;61;470;430; ; ; ; ;
28406;1421;482;440;0	748;0	463;601	921;3	305;0;479;437;0	477;0	475;592	562;3	200;0;61;470;430; ; ; ; ;
28426;1422;482;443;0	748;0	463;601	921;3	381;0;483;436;0	477;0	475;592	562;3	150;0;61;470;430; ; ; ; ;
28446;1423;474;450;0	748;0	463;601	921;3	423;0;478;432;0	477;0	475;592	562;3	148;0;61;470;430; ; ; ; ;
28466;1424;476;451;0	748;0	463;600	733;3	398;0;479;430;0	477;0	475;595	437;3	162;0;61;470;430; ; ; ; ;
28486;1425;455;445;0	748;0	463;600	733;3	511;0;475;400;0	477;0	475;595	437;3	072;0;61;470;430; ; ; ; ;
28506;1426;460;441;0	748;0	463;600	733;3	434;0;453;428;0	477;0	475;595	437;3	190;0;61;470;430; ; ; ; ;
28526;1427;469;411;0	748;0	463;600	733;3	264;0;455;436;0	477;0	475;595	437;3	192;0;61;470;430; ; ; ; ;
28546;1428;465;418;0	748;0	463;600	733;3	268;0;451;443;0	477;0	475;595	437;3	276;0;61;470;430; ; ; ; ;
28565;1429;462;423;0	748;0	463;602	297;3	281;0;450;449;0	477;0	475;596	472;3	311;0;61;470;430; ; ; ; ;
28585;1430;466;419;0	748;0	463;602	297;3	304;0;462;423;0	477;0	475;596	472;3	178;0;61;470;430; ; ; ; ;
28605;1431;461;430;0	747;0	463;602	297;3	312;0;455;440;0	476;0	475;596	472;3	289;0;61;470;430; ; ; ; ;
28625;1432;463;438;0	747;0	463;602	297;3	384;0;466;416;0	476;0	475;596	472;3	162;0;61;470;430; ; ; ; ;
28645;1433;464;438;0	747;0	463;602	297;3	337;0;466;419;0	476;0	475;596	472;3	121;0;61;470;430; ; ; ; ;
28665;1434;464;440;0	747;0	463;601	657;3	358;0;465;423;0	476;0	475;593	050;3	122;0;61;470;430; ; ; ; ;
28685;1435;447;438;0	748;0	463;601	657;3	487;0;467;406;0	477;0	475;593	050;3	095;0;61;470;430; ; ; ; ;
28705;1436;454;449;0	748;0	463;601	657;3	498;0;471;424;0	477;0	475;593	050;3	144;0;61;470;430; ; ; ; ;
28725;1437;459;444;0	748;0	463;601	657;3	477;0;465;427;0	477;0	475;593	050;3	130;0;61;470;430; ; ; ; ;
28745;1438;470;432;0	748;0	463;601	657;3	350;0;464;425;0	477;0	475;593	050;3	085;0;61;470;430; ; ; ; ;
28765;1439;477;434;0	747;0	463;604	324;3	353;0;466;425;0	477;0	476;595	357;3	117;0;61;470;430; ; ; ; ;
28785;1440;457;420;0	747;0	464;604	324;3	364;0;471;399;0	476;0	476;595	357;3	040;0;61;470;430; ; ; ; ;
28805;1441;463;432;0	747;0	464;604	324;3	339;0;469;413;0	476;0	476;595	357;3	151;0;61;470;430; ; ; ; ;
28825;1442;465;441;0	747;0	464;604	324;3	467;0;476;415;0	476;0	476;595	357;3	187;0;61;470;430; ; ; ; ;
28845;1443;464;427;0	747;0	464;604	324;3	304;0;467;442;0	476;0	476;595	357;3	317;0;61;470;430; ; ; ; ;
28865;1444;464;430;0	747;0	464;603	232;3	330;0;468;451;0	476;0	476;597	663;3	397;0;61;470;430; ; ; ; ;
28885;1445;466;406;0	747;0	464;603	232;3	313;0;471;419;0	476;0	476;597	663;3	182;0;61;470;430; ; ; ; ;
28904;1446;457;426;0	747;0	464;603	232;3	390;0;475;409;0	476;0	476;597	663;3	167;0;61;470;430; ; ; ; ;
28924;1447;458;441;0	747;0	464;603	232;3	482;0;471;408;0	476;0	476;597	663;3	157;0;61;470;430; ; ; ; ;
28944;1448;463;433;0	747;0	464;603	232;3	422;0;474;419;0	476;0	476;597	663;3	203;0;61;470;430; ; ; ; ;
28964;1449;459;441;0	747;0	464;602	364;3	459;0;471;416;0	476;0	476;595	002;3	181;0;61;470;430; ; ; ; ;
28984;1450;454;445;0	747;0	464;602	364;3	521;0;467;415;0	476;0	476;595	002;3	148;0;61;470;430; ; ; ; ;
29004;1451;463;433;0	747;0	464;602	364;3	413;0;465;418;0	476;0	476;595	002;3	152;0;61;470;430; ; ; ; ;
29024;1452;462;430;0	747;0	464;602	364;3	383;0;465;416;0	476;0	476;595	002;3	150;0;61;470;430; ; ; ; ;
29044;1453;462;442;0	747;0	464;602	364;3	445;0;466;413;0	476;0	476;595	002;3	139;0;61;470;430; ; ; ; ;
29064;1454;462;434;0	747;0	464;602	880;3	448;0;465;415;0	476;0	476;593	832;3	134;0;61;470;430; ; ; ; ;
29084;1455;-800;-600;0	476;0	476;-1	000;-1	000;4;466;428;0	476;0	476;593	832;3	147;0;61;470;430; ; ; ; ;
29104;1456;458;438;0	747;0	464;602	880;3	412;0;466;435;0	476;0	476;593	832;3	210;0;61;470;430; ; ; ; ;
29124;1457;464;437;0	747;0	464;602	880;3	437;0;476;413;0	476;0	476;593	832;3	126;0;61;470;430; ; ; ; ;
29144;1458;469;436;0	747;0	464;602	880;3	427;0;466;412;0	476;0	476;593	832;3	143;0;61;470;430; ; ; ; ;
29163;1459;473;434;0	748;0	463;603	797;3	446;0;470;409;0	477;0	476;597	116;3	169;0;61;470;430; ; ; ; ;
29183;1460;454;405;0	748;0	463;603	797;3	296;0;469;381;0	477;0	476;597	116;3	055;0; ; ; ; ; ; ; ;
29203;1461;396;418;0	749;0	463;603	797;3	504;0;411;390;0	478;0	475;597	116;3	172;0;62;401;402; ; ; ; ;
29223;1462;403;391;0	749;0	463;603	797;3	330;0;401;388;0	479;0	475;597	116;3	167;0;62;401;402; ; ; ; ;
29244;1463;403;406;0	750;0	463;603	797;3	404;0;404;397;0	479;0	475;597	116;3	203;0;62;401;402; ; ; ; ;
29263;1464;404;405;0	750;0	463;603	723;3	473;0;403;400;0	479;0	475;596	638;3	209;0;62;401;402; ; ; ; ;
29283;1465;403;401;0	750;0	463;603	723;3	346;0;406;400;0	479;0	475;596	638;3	203;0;62;401;402; ; ; ; ;
29303;1466;409;416;0	750;0	463;603	723;3	449;0;398;392;0	479;0	475;596	638;3	144;0;62;401;402; ; ; ; ;
29323;1467;396;405;0	750;0	463;603	723;3	425;0;398;415;0	479;0	475;596	638;3	267;0;62;401;402; ; ; ; ;
29343;1468;399;397;0	751;0	463;603	723;3	361;0;398;395;0	480;0	475;596	638;3	132;0;62;401;402; ; ; ; ;
29363;1469;399;402;0	751;0	463;603	406;3	405;0;398;403;0	480;0	475;596	796;3	170;0;62;401;402; ; ; ; ;
29383;1470;404;414;0	751;0	463;603	406;3	493;0;407;389;0	480;0	474;596	796;3	180;0;62;401;402; ; ; ; ;
29403;1471;404;403;0	752;0	463;603	406;3	439;0;403;404;0	481;0	474;596	796;3	302;0;62;401;402; ; ; ; ;
29423;1472;397;417;0	752;0	463;603	406;3	491;0;396;398;0	481;0	474;596	796;3	225;0;62;401;402; ; ; ; ;
29443;1473;410;413;0	752;0	463;603	406;3	446;0;395;393;0	481;0	474;596	796;3	186;0;62;401;402; ; ; ; ;
29463;1474;409;411;0	752;0	463;603	339;3	465;0;392;401;0	481;0	474;594	158;3	214;0;62;401;402; ; ; ; ;
29483;1475;387;408;0	752;0	463;603	339;3	476;0;390;302;0	481;0	474;594	158;3	024;0;63;372;382; ; ; ; ;
29502;1476;377;389;0	753;0	463;603	339;3	427;0;373;372;0	482;0	474;594	158;3	151;0;63;372;382; ; ; ; ;
29523;1477;381;394;0	753;0	463;603	339;3	498;0;369;384;0	481;0	474;594	158;3	165;0;63;372;382; ; ; ; ;
29542;1478;369;393;0	753;0	463;603	339;3	494;0;365;376;0	481;0	474;594	158;3	186;0;63;372;382; ; ; ; ;
29563;1479;369;393;0	752;0	462;603	482;3	491;0;363;382;0	481;0	473;594	128;3	202;0;63;372;382; ; ; ; ;
29582;1480;371;385;0	752;0	462;603	482;3	392;0;369;401;0	481;0	473;594	128;3	312;0;63;372;382; ; ; ; ;
29603;1481;375;386;0	752;0	462;603	482;3	425;0;378;379;0	481;0	473;594	128;3	177;0;63;372;382; ; ; ; ;
29622;1482;371;393;0	752;0	462;603	482;3	445;0;371;369;0	481;0	472;594	128;3	142;0;63;372;382; ; ; ; ;
29643;1483;374;403;0	752;0	461;603	482;3	460;0;375;358;0	481;0	472;594	128;3	215;0;63;372;382; ; ; ; ;
29662;1484;375;408;0	751;0	461;602	131;3	468;0;376;347;0	480;0	472;594	316;3	217;0;63;372;382; ; ; ; ;
29683;1485;372;381;0	751;0	461;602	131;3	402;0;377;387;0	480;0	472;594	316;3	226;0;63;372;382; ; ; ; ;
29702;1486;373;394;0	750;0	461;602	131;3	432;0;375;382;0	479;0	472;594	316;3	165;0;63;372;382; ; ; ; ;
29723;1487;372;384;0	750;0	461;602	131;3	444;0;367;374;0	479;0	472;594	316;3	152;0;63;372;382; ; ; ; ;
29742;1488;376;388;0	750;0	461;602	131;3	389;0;381;383;0	479;0	472;594	316;3	180;0;63;372;382; ; ; ; ;
29763;1489;374;391;0	750;0	460;603	422;3	413;0;377;379;0	479;0	472;595	859;3	188;0;63;372;382; ; ; ; ;
29781;1490;372;387;0	749;0	460;603	422;3	436;0;376;380;0	478;0	472;595	859;3	214;0;63;372;382; ; ; ; ;
29803;1491;369;387;0	749;0	460;603	422;3	375;0;373;367;0	478;0	472;595	859;3	101;0;63;372;382; ; ; ; ;
29821;1492;375;371;0	749;0	460;603	422;3	315;0;368;370;0	478;0	472;595	859;3	089;0;63;372;382; ; ; ; ;
29844;1493;366;386;0	748;0	460;603	422;3	386;0;370;390;0	477;0	472;595	859;3	226;0;63;372;382; ; ; ; ;
29861;1494;367;380;0	748;0	460;603	671;3	370;0;370;385;0	477;0	472;595	998;3	168;0;63;372;382; ; ; ; ;
29883;1495;376;372;0	748;0	459;603	671;3	313;0;374;351;0	477;0	472;595	998;3	064;0;63;372;382; ; ; ; ;
29901;1496;367;395;0	748;0	459;603	671;3	396;0;370;372;0	477;0	471;595	998;3	143;0;63;372;382; ; ; ; ;
29923;1497;376;389;0	748;0	459;603	671;3	422;0;366;379;0	477;0	471;595	998;3	145;0;63;372;382; ; ; ; ;
29941;1498;376;379;0	748;0	459;603	671;3	333;0;366;381;0	477;0	471;595	998;3	067;0;63;372;382; ; ; ; ;
29963;1499;374;390;0	748;0	459;603	549;3	383;0;366;380;0	477;0	471;598	884;3	122;0;63;372;382; ; ; ; ;
29981;1500;374;372;0	747;0	458;603	549;3	290;0;372;332;0	477;0	470;598	884;2	959;0; ; ; ; ; ; ; ;
30003;1501;366;399;0	747;0	457;603	549;3	276;0;367;391;0	477;0	469;598	884;3	086;0; ; ; ; ; ; ; ;
30021;1502;-800;-600;-1	000;-1	000;-1	000;-1	000;4;-800;-600;-1	000;-1	000;-1	000;-1	000;4; ; ; ; ; ; ; ;
30041;1503;-800;-600;-1	000;-1	000;-1	000;-1	000;4;-800;-600;-1	000;-1	000;-1	000;-1	000;4; ; ; ; ; ; ; ;
30061;1504;-800;-600;-1	000;-1	000;-1	000;-1	000;4;-800;-600;-1	000;-1	000;-1	000;-1	000;4; ; ; ; ; ; ; ;
30080;1505;-800;-600;-1	000;-1	000;-1	000;-1	000;4;-800;-600;-1	000;-1	000;-1	000;-1	000;4; ; ; ; ; ; ; ;
30100;1506;-800;-600;-1	000;-1	000;-1	000;-1	000;4;-800;-600;-1	000;-1	000;-1	000;-1	000;4; ; ; ; ; ; ; ;
30120;1507;-800;-600;0	477;0	469;-1	000;-1	000;4;-800;-600;0	477;0	469;-1	000;-1	000;4; ; ; ; ; ; ; ;
30160;1508;374;360;0	748;0	457;598	309;3	218;0;377;340;0	477;0	469;598	309;3	018;0;64;375;361; ; ; ; ;
30180;1509;372;359;0	748;0	457;596	733;3	170;0;369;340;0	477;0	470;598	309;3	032;0;64;375;361; ; ; ; ;
30200;1510;371;367;0	748;0	458;599	954;3	266;0;372;342;0	477;0	470;598	309;3	044;0;64;375;361; ; ; ; ;
30220;1511;377;371;0	748;0	458;602	050;3	328;0;369;345;0	477;0	470;598	309;3	036;0;64;375;361; ; ; ; ;
30240;1512;377;371;0	748;0	458;604	527;3	348;0;370;350;0	477;0	470;595	157;3	025;0;64;375;361; ; ; ; ;
30260;1513;376;364;0	748;0	458;604	527;3	266;0;375;362;0	477;0	470;595	157;3	062;0;64;375;361; ; ; ; ;
30280;1514;377;343;0	748;0	458;604	527;3	213;0;375;361;0	477;0	470;595	157;3	067;0;64;375;361; ; ; ; ;
30300;1515;379;385;0	749;0	458;604	527;3	387;0;373;360;0	477;0	470;595	157;3	071;0;64;375;361; ; ; ; ;
30320;1516;376;375;0	748;0	458;604	527;3	317;0;376;367;0	477;0	470;595	157;3	099;0;64;375;361; ; ; ; ;
30340;1517;376;375;0	748;0	459;604	471;3	338;0;374;368;0	477;0	470;593	900;3	100;0;64;375;361; ; ; ; ;
30359;1518;376;379;0	748;0	458;604	471;3	336;0;383;338;0	477;0	470;593	900;3	019;0;64;375;361; ; ; ; ;
30379;1519;374;350;0	748;0	459;604	471;3	252;0;375;359;0	477;0	470;593	900;3	089;0;64;375;361; ; ; ; ;
30399;1520;371;356;0	748;0	459;604	471;3	317;0;381;356;0	477;0	470;593	900;3	066;0;64;375;361; ; ; ; ;
30419;1521;381;359;0	748;0	459;604	471;3	230;0;369;357;0	477;0	470;593	900;3	073;0;64;375;361; ; ; ; ;
30439;1522;379;365;0	748;0	459;602	560;3	235;0;368;355;0	477;0	470;593	916;3	081;0;64;375;361; ; ; ; ;
30459;1523;379;377;0	748;0	459;602	560;3	427;0;-800;-600;0	748;0	459;-1	000;-1	000;4;64;375;361; ; ; ; ;
30479;1524;378;364;0	748;0	459;602	560;3	326;0;380;351;0	477;0	471;593	916;3	069;0;64;375;361; ; ; ; ;
30499;1525;376;373;0	748;0	459;602	560;3	431;0;379;365;0	477;0	471;593	916;3	129;0;64;375;361; ; ; ; ;
30519;1526;370;361;0	748;0	459;602	560;3	346;0;381;363;0	477;0	471;593	916;3	114;0;64;375;361; ; ; ; ;
30539;1527;369;362;0	748;0	459;603	206;3	392;0;381;358;0	477;0	471;597	130;3	115;0;64;375;361; ; ; ; ;
30559;1528;377;367;0	748;0	459;603	206;3	385;0;382;354;0	477;0	471;597	130;3	138;0;64;375;361; ; ; ; ;
30579;1529;374;370;0	748;0	459;603	206;3	398;0;378;355;0	477;0	471;597	130;3	134;0;64;375;361; ; ; ; ;
30599;1530;377;358;0	748;0	459;603	206;3	384;0;374;363;0	477;0	471;597	130;3	170;0;64;375;361; ; ; ; ;
30619;1531;367;366;0	748;0	459;603	206;3	371;0;373;352;0	477;0	470;597	130;3	171;0;64;375;361; ; ; ; ;
30639;1532;367;364;0	748;0	459;603	651;3	376;0;372;355;0	477;0	470;597	322;3	173;0;64;375;361; ; ; ; ;
30658;1533;378;364;0	748;0	459;603	651;3	329;0;379;338;0	477;0	471;597	322;3	109;0;64;375;361; ; ; ; ;
30678;1534;381;389;0	748;0	459;603	651;3	500;0;373;343;0	477;0	470;597	322;3	209;0;64;375;361; ; ; ; ;
30698;1535;379;377;0	748;0	458;603	651;3	408;0;377;354;0	477;0	470;597	322;3	199;0;64;375;361; ; ; ; ;
30718;1536;376;368;0	748;0	458;603	651;3	408;0;370;363;0	477;0	470;597	322;3	164;0;64;375;361; ; ; ; ;
30738;1537;376;377;0	748;0	459;604	442;3	412;0;371;373;0	477;0	470;594	100;3	199;0;64;375;361; ; ; ; ;
30758;1538;-800;-600;0	477;0	470;-1	000;-1	000;4;370;328;0	477;0	470;594	100;3	095;0;65;367;361; ; ; ; ;
30778;1539;367;355;0	748;0	459;604	442;3	387;0;376;355;0	477;0	470;594	100;3	109;0;65;367;361; ; ; ; ;
30798;1540;383;360;0	748;0	459;604	442;3	304;0;370;366;0	477;0	471;594	100;3	188;0;65;367;361; ; ; ; ;
30818;1541;367;356;0	748;0	459;604	442;3	323;0;367;352;0	477;0	471;594	100;3	136;0;65;367;361; ; ; ; ;
30838;1542;373;359;0	748;0	459;603	306;3	335;0;368;351;0	477;0	471;597	549;3	183;0;65;367;361; ; ; ; ;
30858;1543;373;365;0	748;0	459;603	306;3	437;0;-800;-600;0	748;0	459;-1	000;-1	000;4;65;367;361; ; ; ; ;
30878;1544;368;376;0	748;0	459;603	306;3	419;0;375;369;0	477;0	471;597	549;3	179;0;65;367;361; ; ; ; ;
30898;1545;364;354;0	748;0	459;603	306;3	308;0;369;357;0	477;0	471;597	549;3	170;0;65;367;361; ; ; ; ;
30918;1546;369;374;0	747;0	459;603	306;3	391;0;362;357;0	476;0	471;597	549;3	164;0;65;367;361; ; ; ; ;
30938;1547;369;366;0	747;0	458;604	257;3	350;0;357;358;0	476;0	470;597	107;3	155;0;65;367;361; ; ; ; ;
30958;1548;361;360;0	747;0	458;604	257;3	306;0;376;350;0	476;0	470;597	107;3	107;0;65;367;361; ; ; ; ;
30977;1549;343;377;0	747;0	457;604	257;3	372;0;349;362;0	476;0	470;597	107;3	233;0;65;367;361; ; ; ; ;
30997;1550;294;373;0	748;0	457;604	257;3	349;0;303;363;0	477;0	470;597	107;3	181;0;66;261;383; ; ; ; ;
31017;1551;300;386;0	748;0	457;604	257;3	422;0;301;381;0	477;0	470;597	107;3	267;0;66;261;383; ; ; ; ;
31037;1552;305;388;0	748;0	457;603	039;3	425;0;299;389;0	477;0	470;596	306;3	257;0;66;261;383; ; ; ; ;
31057;1553;282;378;0	748;0	458;603	039;3	341;0;295;367;0	477;0	470;596	306;3	146;0;66;261;383; ; ; ; ;
31077;1554;281;369;0	748;0	458;603	039;3	345;0;284;372;0	477;0	470;596	306;3	152;0;66;261;383; ; ; ; ;
31097;1555;266;367;0	748;0	458;603	039;3	350;0;271;371;0	477;0	470;596	306;3	167;0;66;261;383; ; ; ; ;
31117;1556;261;373;0	748;0	458;603	039;3	368;0;273;368;0	477;0	470;596	306;3	168;0;66;261;383; ; ; ; ;
31137;1557;259;368;0	748;0	458;602	438;3	370;0;273;371;0	477;0	470;595	726;3	166;0;66;261;383; ; ; ; ;
31157;1558;261;396;0	748;0	458;602	438;3	396;0;263;384;0	477;0	471;595	726;3	204;0;66;261;383; ; ; ; ;
31177;1559;259;394;0	748;0	459;602	438;3	407;0;253;374;0	477;0	471;595	726;3	157;0;66;261;383; ; ; ; ;
31197;1560;251;389;0	748;0	459;602	438;3	371;0;248;376;0	477;0	471;595	726;3	135;0;66;261;383; ; ; ; ;
31217;1561;244;391;0	748;0	459;602	438;3	398;0;248;395;0	477;0	471;595	726;3	199;0;66;261;383; ; ; ; ;
31237;1562;240;393;0	748;0	459;600	989;3	387;0;248;392;0	477;0	471;594	473;3	163;0;66;261;383; ; ; ; ;
31256;1563;244;387;0	748;0	459;600	989;3	325;0;245;386;0	477;0	471;594	473;3	204;0;66;261;383; ; ; ; ;
31276;1564;248;399;0	748;0	459;600	989;3	418;0;243;387;0	477;0	471;594	473;3	154;0;66;261;383; ; ; ; ;
31296;1565;238;385;0	748;0	459;600	989;3	367;0;239;384;0	477;0	471;594	473;3	235;0;66;261;383; ; ; ; ;
31316;1566;242;399;0	749;0	459;600	989;3	326;0;241;392;0	478;0	471;594	473;3	197;0;66;261;383; ; ; ; ;
31336;1567;239;393;0	749;0	459;601	361;3	362;0;240;392;0	478;0	472;594	856;3	194;0;66;261;383; ; ; ; ;
31356;1568;220;418;0	749;0	460;601	361;3	395;0;227;432;0	478;0	472;594	856;3	292;0;67;235;422; ; ; ; ;
31376;1569;223;421;0	749;0	460;601	361;3	367;0;218;405;0	478;0	472;594	856;3	220;0;67;235;422; ; ; ; ;
31396;1570;221;417;0	749;0	460;601	361;3	387;0;225;423;0	478;0	472;594	856;3	293;0;67;235;422; ; ; ; ;
31416;1571;209;423;0	749;0	460;601	361;3	418;0;226;409;0	478;0	472;594	856;3	196;0;67;235;422; ; ; ; ;
31436;1572;208;423;0	749;0	460;601	556;3	412;0;225;416;0	478;0	472;595	287;3	214;0;67;235;422; ; ; ; ;
31456;1573;213;423;0	750;0	460;601	556;3	456;0;221;418;0	479;0	472;595	287;3	198;0;67;235;422; ; ; ; ;
31476;1574;222;423;0	750;0	460;601	556;3	427;0;232;425;0	479;0	472;595	287;3	296;0;67;235;422; ; ; ; ;
31496;1575;219;419;0	750;0	460;601	556;3	439;0;220;410;0	479;0	472;595	287;3	244;0;67;235;422; ; ; ; ;
31516;1576;223;432;0	750;0	460;601	556;3	483;0;217;406;0	479;0	472;595	287;3	281;0;67;235;422; ; ; ; ;
31536;1577;224;432;0	750;0	460;600	587;3	469;0;221;407;0	479;0	472;593	012;3	246;0;67;235;422; ; ; ; ;
31556;1578;220;431;0	751;0	460;600	587;3	439;0;235;438;0	480;0	472;593	012;3	418;0;67;235;422; ; ; ; ;
31576;1579;214;419;0	751;0	461;600	587;3	428;0;225;411;0	480;0	473;593	012;3	206;0;67;235;422; ; ; ; ;
31595;1580;212;420;0	751;0	461;600	587;3	449;0;220;430;0	480;0	473;593	012;3	292;0;67;235;422; ; ; ; ;
31615;1581;222;415;0	751;0	461;600	587;3	490;0;233;438;0	480;0	473;593	012;3	318;0;67;235;422; ; ; ; ;
31635;1582;218;414;0	752;0	461;601	033;3	497;0;223;425;0	481;0	473;597	515;3	369;0;67;235;422; ; ; ; ;
31655;1583;216;421;0	752;0	461;601	033;3	475;0;219;418;0	481;0	473;597	515;3	249;0;67;235;422; ; ; ; ;
31675;1584;218;420;0	752;0	461;601	033;3	422;0;218;418;0	481;0	473;597	515;3	261;0;67;235;422; ; ; ; ;
31695;1585;224;422;0	752;0	461;601	033;3	489;0;218;417;0	481;0	473;597	515;3	296;0;67;235;422; ; ; ; ;
31715;1586;230;415;0	752;0	461;601	033;3	478;0;237;420;0	481;0	473;597	515;3	289;0;67;235;422; ; ; ; ;
31735;1587;234;414;0	752;0	461;602	213;3	475;0;239;420;0	481;0	472;596	921;3	279;0;67;235;422; ; ; ; ;
31755;1588;246;419;0	752;0	461;602	213;3	463;0;251;410;0	481;0	472;596	921;3	251;0;67;235;422; ; ; ; ;
31775;1589;252;427;0	752;0	461;602	213;3	510;0;253;416;0	481;0	472;596	921;3	291;0;67;235;422; ; ; ; ;
31795;1590;250;425;0	752;0	461;602	213;3	444;0;253;419;0	481;0	472;596	921;3	297;0;67;235;422; ; ; ; ;
31815;1591;239;418;0	753;0	461;602	213;3	452;0;249;424;0	481;0	472;596	921;3	367;0;67;235;422; ; ; ; ;
31835;1592;243;424;0	753;0	461;600	068;3	446;0;251;430;0	481;0	472;594	998;3	384;0;67;235;422; ; ; ; ;
31854;1593;247;432;0	753;0	461;600	068;3	484;0;252;434;0	481;0	472;594	998;3	342;0;67;235;422; ; ; ; ;
31874;1594;253;437;0	753;0	461;600	068;3	479;0;257;436;0	482;0	473;594	998;3	392;0;67;235;422; ; ; ; ;
31894;1595;255;436;0	753;0	461;600	068;3	474;0;253;433;0	481;0	473;594	998;3	350;0;67;235;422; ; ; ; ;
31914;1596;251;431;0	753;0	461;600	068;3	491;0;249;424;0	481;0	473;594	998;3	261;0;67;235;422; ; ; ; ;
31934;1597;252;433;0	753;0	461;600	688;3	491;0;249;421;0	481;0	473;598	187;3	286;0;67;235;422; ; ; ; ;
31954;1598;248;425;0	752;0	461;600	688;3	461;0;248;412;0	481;0	473;598	187;3	326;0;67;235;422; ; ; ; ;
31974;1599;240;426;0	752;0	461;600	688;3	541;0;254;427;0	481;0	472;598	187;3	345;0;67;235;422; ; ; ; ;
31994;1600;245;420;0	752;0	461;600	688;3	542;0;244;428;0	481;0	472;598	187;3	431;0;67;235;422; ; ; ; ;
32014;1601;253;423;0	752;0	461;600	688;3	510;0;248;428;0	481;0	472;598	187;3	355;0;67;235;422; ; ; ; ;
32034;1602;249;422;0	752;0	460;600	415;3	498;0;249;428;0	480;0	472;598	199;3	388;0;67;235;422; ; ; ; ;
32054;1603;250;429;0	752;0	460;600	415;3	514;0;253;430;0	480;0	471;598	199;3	383;0;67;235;422; ; ; ; ;
32074;1604;246;433;0	752;0	459;600	415;3	484;0;245;420;0	480;0	471;598	199;3	309;0;67;235;422; ; ; ; ;
32094;1605;-800;-600;-1	000;-1	000;-1	000;-1	000;4;-800;-600;-1	000;-1	000;-1	000;-1	000;4; ; ; ; ; ; ; ;
32114;1606;-800;-600;-1	000;-1	000;-1	000;-1	000;4;-800;-600;-1	000;-1	000;-1	000;-1	000;4; ; ; ; ; ; ; ;
32134;1607;-800;-600;-1	000;-1	000;-1	000;-1	000;4;-800;-600;-1	000;-1	000;-1	000;-1	000;4; ; ; ; ; ; ; ;
32154;1608;-800;-600;-1	000;-1	000;-1	000;-1	000;4;-800;-600;-1	000;-1	000;-1	000;-1	000;4; ; ; ; ; ; ; ;
32173;1609;-800;-600;-1	000;-1	000;-1	000;-1	000;4;-800;-600;-1	000;-1	000;-1	000;-1	000;4; ; ; ; ; ; ; ;
32193;1610;-800;-600;-1	000;-1	000;-1	000;-1	000;4;-800;-600;-1	000;-1	000;-1	000;-1	000;4; ; ; ; ; ; ; ;
32213;1611;409;424;0	749;0	458;600	415;3	503;0;405;379;0	477;0	470;598	199;3	277;0;68;403;406; ; ; ; ;
32233;1612;399;389;0	749;0	459;596	932;3	405;0;406;408;0	477;0	470;598	988;3	374;0;68;403;406; ; ; ; ;
32253;1613;399;387;0	749;0	459;599	038;3	417;0;406;410;0	477;0	470;595	968;3	358;0;68;403;406; ; ; ; ;
32273;1614;400;374;0	749;0	459;599	038;3	364;0;403;408;0	477;0	470;595	968;3	266;0;68;403;406; ; ; ; ;
32293;1615;410;428;0	749;0	459;599	038;3	620;0;413;396;0	478;0	470;595	968;3	355;0;68;403;406; ; ; ; ;
32313;1616;400;397;0	749;0	459;599	038;3	447;0;404;395;0	478;0	471;595	968;3	329;0;68;403;406; ; ; ; ;
32333;1617;404;428;0	750;0	459;599	038;3	606;0;403;391;0	478;0	471;595	968;3	322;0;68;403;406; ; ; ; ;
32353;1618;403;415;0	750;0	459;602	510;3	564;0;407;390;0	478;0	471;594	923;3	310;0;68;403;406; ; ; ; ;
32373;1619;409;413;0	750;0	459;602	510;3	548;0;403;397;0	478;0	471;594	923;3	291;0;68;403;406; ; ; ; ;
32393;1620;414;404;0	750;0	459;602	510;3	484;0;405;405;0	478;0	471;594	923;3	300;0;68;403;406; ; ; ; ;
32413;1621;409;438;0	750;0	459;602	510;3	715;0;411;389;0	478;0	471;594	923;3	318;0;68;403;406; ; ; ; ;
32433;1622;408;392;0	750;0	459;602	510;3	510;0;408;403;0	478;0	471;594	923;3	303;0;68;403;406; ; ; ; ;
32452;1623;409;398;0	750;0	459;603	067;3	598;0;411;394;0	478;0	470;597	380;3	323;0;68;403;406; ; ; ; ;
32473;1624;407;417;0	750;0	459;603	067;3	590;0;398;411;0	478;0	470;597	380;3	325;0;68;403;406; ; ; ; ;
32492;1625;403;420;0	750;0	459;603	067;3	591;0;400;403;0	479;0	470;597	380;3	319;0;68;403;406; ; ; ; ;
32512;1626;403;410;0	750;0	459;603	067;3	553;0;396;428;0	479;0	470;597	380;3	480;0;68;403;406; ; ; ; ;
32532;1627;402;426;0	750;0	459;603	067;3	686;0;399;400;0	479;0	470;597	380;3	374;0;68;403;406; ; ; ; ;
32552;1628;402;427;0	750;0	459;602	346;3	680;0;399;408;0	479;0	470;596	119;3	408;0;68;403;406; ; ; ; ;
32572;1629;404;421;0	750;0	459;602	346;3	608;0;401;418;0	479;0	470;596	119;3	355;0;68;403;406; ; ; ; ;
32592;1630;405;419;0	750;0	459;602	346;3	598;0;403;406;0	478;0	470;596	119;3	355;0;68;403;406; ; ; ; ;
32612;1631;404;419;0	750;0	459;602	346;3	587;0;404;405;0	478;0	470;596	119;3	333;0;68;403;406; ; ; ; ;
32632;1632;400;411;0	749;0	459;602	346;3	554;0;400;397;0	478;0	470;596	119;3	273;0;68;403;406; ; ; ; ;
32652;1633;400;409;0	749;0	459;602	258;3	541;0;401;393;0	478;0	469;597	920;3	270;0;68;403;406; ; ; ; ;
32672;1634;402;426;0	749;0	457;602	258;3	682;0;402;406;0	478;0	467;597	920;3	333;0;68;403;406; ; ; ; ;
32692;1635;402;412;0	749;0	455;602	258;3	545;0;396;400;0	477;0	464;597	920;3	322;0;68;403;406; ; ; ; ;
32712;1636;398;401;0	749;0	452;602	258;3	567;0;396;406;0	477;0	461;597	920;3	332;0;68;403;406; ; ; ; ;
32732;1637;410;412;0	748;0	450;602	258;3	521;0;404;400;0	477;0	458;597	920;3	344;0;68;403;406; ; ; ; ;
32752;1638;409;408;0	748;0	448;602	307;3	520;0;401;405;0	476;0	455;594	475;3	324;0;68;403;406; ; ; ; ;
32771;1639;408;404;0	748;0	446;602	307;3	482;0;401;408;0	476;0	452;594	475;3	306;0;68;403;406; ; ; ; ;
32791;1640;-800;-600;-1	000;-1	000;-1	000;-1	000;4;-800;-600;-1	000;-1	000;-1	000;-1	000;4; ; ; ; ; ; ; ;
32811;1641;-800;-600;-1	000;-1	000;-1	000;-1	000;4;-800;-600;-1	000;-1	000;-1	000;-1	000;4; ; ; ; ; ; ; ;
32831;1642;-800;-600;-1	000;-1	000;-1	000;-1	000;4;-800;-600;-1	000;-1	000;-1	000;-1	000;4; ; ; ; ; ; ; ;
32851;1643;-800;-600;-1	000;-1	000;-1	000;-1	000;4;-800;-600;-1	000;-1	000;-1	000;-1	000;4; ; ; ; ; ; ; ;
32871;1644;-800;-600;-1	000;-1	000;-1	000;-1	000;4;-800;-600;-1	000;-1	000;-1	000;-1	000;4; ; ; ; ; ; ; ;
32891;1645;-800;-600;-1	000;-1	000;-1	000;-1	000;4;-800;-600;-1	000;-1	000;-1	000;-1	000;4; ; ; ; ; ; ; ;
32911;1646;-800;-600;-1	000;-1	000;-1	000;-1	000;4;-800;-600;-1	000;-1	000;-1	000;-1	000;4; ; ; ; ; ; ; ;
32931;1647;-800;-600;-1	000;-1	000;-1	000;-1	000;4;-800;-600;-1	000;-1	000;-1	000;-1	000;4; ; ; ; ; ; ; ;
32951;1648;-800;-600;-1	000;-1	000;-1	000;-1	000;4;-800;-600;-1	000;-1	000;-1	000;-1	000;4; ; ; ; ; ; ; ;
32971;1649;-800;-600;0	475;0	437;-1	000;-1	000;4;-800;-600;0	475;0	437;-1	000;-1	000;4; ; ; ; ; ; ; ;
32991;1650;378;403;0	747;0	438;598	120;3	407;0;371;398;0	476;0	436;598	120;3	278;0;69;376;394; ; ; ; ;
33011;1651;381;417;0	748;0	438;598	120;3	509;0;375;381;0	476;0	436;598	120;3	247;0;69;376;394; ; ; ; ;
33031;1652;380;384;0	749;0	438;598	120;3	402;0;373;398;0	477;0	435;598	120;3	339;0;69;376;394; ; ; ; ;
33050;1653;380;405;0	750;0	438;598	120;3	476;0;371;398;0	478;0	435;598	120;3	321;0;69;376;394; ; ; ; ;
33070;1654;380;401;0	751;0	438;601	722;3	450;0;372;399;0	479;0	435;596	802;3	325;0;69;376;394; ; ; ; ;
33090;1655;370;379;0	752;0	438;601	722;3	390;0;373;396;0	480;0	434;596	802;3	321;0;69;376;394; ; ; ; ;
33110;1656;-800;-600;0	481;0	434;-1	000;-1	000;4;379;387;0	481;0	434;596	802;3	256;0;69;376;394; ; ; ; ;
33130;1657;-800;-600;-1	000;-1	000;-1	000;-1	000;4;-800;-600;-1	000;-1	000;-1	000;-1	000;4; ; ; ; ; ; ; ;
33150;1658;-800;-600;-1	000;-1	000;-1	000;-1	000;4;-800;-600;-1	000;-1	000;-1	000;-1	000;4; ; ; ; ; ; ; ;
33170;1659;-800;-600;-1	000;-1	000;-1	000;-1	000;4;-800;-600;-1	000;-1	000;-1	000;-1	000;4; ; ; ; ; ; ; ;
33190;1660;-800;-600;-1	000;-1	000;-1	000;-1	000;4;-800;-600;-1	000;-1	000;-1	000;-1	000;4; ; ; ; ; ; ; ;
33210;1661;-800;-600;-1	000;-1	000;-1	000;-1	000;4;-800;-600;-1	000;-1	000;-1	000;-1	000;4; ; ; ; ; ; ; ;
33230;1662;-800;-600;-1	000;-1	000;-1	000;-1	000;4;-800;-600;-1	000;-1	000;-1	000;-1	000;4; ; ; ; ; ; ; ;
33250;1663;-800;-600;-1	000;-1	000;-1	000;-1	000;4;-800;-600;-1	000;-1	000;-1	000;-1	000;4; ; ; ; ; ; ; ;
33270;1664;-800;-600;-1	000;-1	000;-1	000;-1	000;4;-800;-600;-1	000;-1	000;-1	000;-1	000;4; ; ; ; ; ; ; ;
33290;1665;-800;-600;0	485;0	428;-1	000;-1	000;4;-800;-600;0	485;0	428;-1	000;-1	000;4; ; ; ; ; ; ; ;
33310;1666;389;421;0	755;0	441;591	299;3	397;0;386;385;0	485;0	427;591	299;3	233;0;70;385;394; ; ; ; ;
33330;1667;387;404;0	755;0	442;591	299;3	342;0;378;368;0	484;0	426;591	299;3	243;0;70;385;394; ; ; ; ;
33350;1668;382;407;0	754;0	444;591	299;3	388;0;386;374;0	483;0	426;591	299;3	214;0;70;385;394; ; ; ; ;
33369;1669;388;411;0	754;0	446;591	299;3	521;0;382;403;0	483;0	427;591	299;3	313;0;70;385;394; ; ; ; ;
33389;1670;388;391;0	753;0	448;604	804;3	592;0;380;389;0	483;0	428;601	019;3	370;0;70;385;394; ; ; ; ;
33409;1671;391;402;0	754;0	450;604	804;3	583;0;385;390;0	483;0	428;601	019;3	360;0;70;385;394; ; ; ; ;
33429;1672;395;416;0	754;0	452;604	804;3	581;0;389;391;0	484;0	429;601	019;3	315;0;70;385;394; ; ; ; ;
33449;1673;391;424;0	755;0	453;604	804;3	658;0;386;401;0	485;0	430;601	019;3	410;0;70;385;394; ; ; ; ;
33469;1674;389;411;0	756;0	453;604	804;3	569;0;380;389;0	486;0	431;601	019;3	323;0;70;385;394; ; ; ; ;
33489;1675;390;410;0	756;0	454;607	362;3	600;0;381;391;0	487;0	431;601	218;3	358;0;70;385;394; ; ; ; ;
33509;1676;382;393;0	757;0	455;607	362;3	558;0;388;391;0	488;0	432;601	218;3	349;0;70;385;394; ; ; ; ;
33529;1677;385;394;0	758;0	456;607	362;3	549;0;382;399;0	488;0	433;601	218;3	362;0;70;385;394; ; ; ; ;
33549;1678;392;411;0	758;0	457;607	362;3	657;0;394;385;0	489;0	434;601	218;3	367;0;70;385;394; ; ; ; ;
33569;1679;389;410;0	759;0	458;607	362;3	605;0;385;386;0	489;0	436;601	218;3	328;0;70;385;394; ; ; ; ;
33589;1680;393;407;0	759;0	459;609	547;3	644;0;387;384;0	490;0	437;603	977;3	349;0;70;385;394; ; ; ; ;
33609;1681;386;405;0	759;0	461;609	547;3	631;0;385;385;0	490;0	439;603	977;3	332;0;70;385;394; ; ; ; ;
33629;1682;387;396;0	759;0	463;609	547;3	573;0;384;387;0	491;0	440;603	977;3	365;0;70;385;394; ; ; ; ;
33648;1683;382;403;0	760;0	465;609	547;3	659;0;385;407;0	491;0	442;603	977;3	447;0;70;385;394; ; ; ; ;
33668;1684;384;412;0	760;0	468;609	547;3	657;0;384;391;0	491;0	444;603	977;3	404;0;70;385;394; ; ; ; ;
33688;1685;383;410;0	760;0	472;608	905;3	650;0;385;398;0	491;0	447;604	322;3	447;0;70;385;394; ; ; ; ;
33708;1686;386;406;0	759;0	476;608	905;3	616;0;381;387;0	491;0	450;604	322;3	267;0;70;385;394; ; ; ; ;
33728;1687;389;415;0	759;0	482;608	905;3	585;0;385;374;0	491;0	453;604	322;3	288;0;70;385;394; ; ; ; ;
33748;1688;379;402;0	758;0	488;608	905;3	605;0;384;393;0	491;0	457;604	322;3	321;0;70;385;394; ; ; ; ;
33768;1689;378;400;0	757;0	494;608	905;3	570;0;384;392;0	490;0	461;604	322;3	295;0;70;385;394; ; ; ; ;
33788;1690;379;399;0	757;0	499;609	171;3	574;0;384;390;0	490;0	465;605	672;3	316;0;70;385;394; ; ; ; ;
33808;1691;385;403;0	756;0	504;609	171;3	466;0;377;390;0	489;0	468;605	672;3	292;0;70;385;394; ; ; ; ;
33828;1692;381;412;0	755;0	508;609	171;3	587;0;383;392;0	489;0	470;605	672;3	289;0;70;385;394; ; ; ; ;
33848;1693;382;393;0	755;0	512;609	171;3	426;0;384;397;0	489;0	472;605	672;3	248;0;70;385;394; ; ; ; ;
33868;1694;380;392;0	756;0	516;609	171;3	455;0;390;380;0	490;0	473;605	672;3	280;0;70;385;394; ; ; ; ;
33888;1695;381;390;0	756;0	520;610	083;3	479;0;393;381;0	491;0	474;606	655;3	273;0;70;385;394; ; ; ; ;
33908;1696;387;417;0	757;0	524;610	083;3	582;0;390;401;0	492;0	475;606	655;3	304;0;70;385;394; ; ; ; ;
33928;1697;376;386;0	758;0	527;610	083;3	408;0;382;379;0	493;0	476;606	655;3	228;0;70;385;394; ; ; ; ;
33947;1698;386;396;0	759;0	531;610	083;3	434;0;387;378;0	495;0	477;606	655;3	229;0;70;385;394; ; ; ; ;
33967;1699;383;393;0	761;0	534;610	083;3	420;0;388;383;0	497;0	478;606	655;3	255;0;70;385;394; ; ; ; ;
33987;1700;379;396;0	763;0	538;604	395;3	401;0;386;384;0	499;0	479;607	054;3	266;0;70;385;394; ; ; ; ;
34007;1701;376;384;0	765;0	542;604	395;3	399;0;380;393;0	501;0	480;607	054;3	248;0;70;385;394; ; ; ; ;
34027;1702;391;400;0	766;0	546;604	395;3	363;0;389;380;0	503;0	482;607	054;3	284;0;70;385;394; ; ; ; ;
34047;1703;386;391;0	768;0	551;604	395;3	346;0;391;372;0	505;0	484;607	054;3	225;0;70;385;394; ; ; ; ;
34067;1704;386;387;0	770;0	555;604	395;3	348;0;392;382;0	507;0	486;607	054;3	301;0;70;385;394; ; ; ; ;
34087;1705;386;390;0	771;0	559;608	293;3	370;0;395;381;0	509;0	488;605	189;3	277;0;70;385;394; ; ; ; ;
34107;1706;386;402;0	773;0	563;608	293;3	480;0;381;383;0	511;0	490;605	189;3	247;0;70;385;394; ; ; ; ;
34127;1707;386;395;0	774;0	567;608	293;3	460;0;386;361;0	512;0	492;605	189;3	213;0;70;385;394; ; ; ; ;
34147;1708;382;402;0	776;0	571;608	293;3	505;0;381;403;0	514;0	494;605	189;3	351;0;70;385;394; ; ; ; ;
34167;1709;381;403;0	777;0	575;608	293;3	503;0;389;384;0	516;0	496;605	189;3	308;0;70;385;394; ; ; ; ;
34187;1710;381;400;0	778;0	580;608	987;3	504;0;389;385;0	517;0	499;603	666;3	323;0;70;385;394; ; ; ; ;
34207;1711;385;401;0	780;0	585;608	987;3	567;0;384;380;0	518;0	503;603	666;3	277;0;70;385;394; ; ; ; ;
34227;1712;395;415;0	780;0	592;608	987;3	680;0;387;386;0	520;0	507;603	666;3	292;0;70;385;394; ; ; ; ;
34246;1713;384;400;0	781;0	599;608	987;3	613;0;383;386;0	521;0	512;603	666;3	282;0;70;385;394; ; ; ; ;
34266;1714;394;407;0	782;0	606;608	987;3	552;0;391;363;0	522;0	517;603	666;3	214;0;70;385;394; ; ; ; ;
34286;1715;391;415;0	783;0	613;604	893;3	567;0;394;366;0	523;0	522;601	471;3	202;0;70;385;394; ; ; ; ;
34306;1716;394;404;0	784;0	619;604	893;3	495;0;389;400;0	524;0	527;601	471;3	387;0;70;385;394; ; ; ; ;
34326;1717;390;405;0	784;0	625;604	893;3	576;0;387;374;0	525;0	531;601	471;3	267;0;70;385;394; ; ; ; ;
34346;1718;399;417;0	784;0	629;604	893;3	669;0;386;388;0	525;0	535;601	471;3	276;0;70;385;394; ; ; ; ;
34366;1719;389;405;0	783;0	632;604	893;3	577;0;389;391;0	524;0	539;601	471;3	315;0;70;385;394; ; ; ; ;
34386;1720;392;406;0	783;0	633;608	281;3	627;0;388;381;0	523;0	541;602	350;3	256;0;70;385;394; ; ; ; ;
34406;1721;495;414;0	780;0	634;608	281;3	633;0;499;400;0	520;0	543;602	350;3	372;0; ; ; ; ; ; ; ;
34426;1722;538;423;0	778;0	633;608	281;3	577;0;528;410;0	517;0	545;602	350;3	333;0;71;540;432; ; ; ; ;
34446;1723;533;429;0	776;0	630;608	281;3	591;0;536;405;0	515;0	545;602	350;3	391;0;71;540;432; ; ; ; ;
34466;1724;533;438;0	775;0	626;608	281;3	770;0;535;404;0	513;0	545;602	350;3	397;0;71;540;432; ; ; ; ;
34486;1725;533;447;0	773;0	621;605	997;3	743;0;538;403;0	510;0	543;602	785;3	405;0;71;540;432; ; ; ; ;
34506;1726;538;424;0	770;0	615;605	997;3	566;0;518;422;0	507;0	540;602	785;3	489;0;71;540;432; ; ; ; ;
34526;1727;529;436;0	768;0	609;605	997;3	709;0;527;416;0	504;0	538;602	785;3	410;0;71;540;432; ; ; ; ;
34545;1728;542;433;0	766;0	603;605	997;3	705;0;539;407;0	501;0	536;602	785;3	416;0;71;540;432; ; ; ; ;
34565;1729;530;444;0	764;0	598;605	997;3	758;0;532;418;0	498;0	534;602	785;3	478;0;71;540;432; ; ; ; ;
34585;1730;535;446;0	762;0	593;605	000;3	766;0;529;417;0	496;0	533;600	848;3	429;0;71;540;432; ; ; ; ;
34605;1731;530;439;0	760;0	589;605	000;3	730;0;531;416;0	493;0	532;600	848;3	403;0;71;540;432; ; ; ; ;
34625;1732;527;440;0	759;0	585;605	000;3	709;0;531;419;0	491;0	532;600	848;3	481;0;71;540;432; ; ; ; ;
34645;1733;535;432;0	757;0	582;605	000;3	658;0;538;416;0	489;0	531;600	848;3	484;0;71;540;432; ; ; ; ;
34665;1734;531;441;0	755;0	578;605	000;3	698;0;531;424;0	487;0	531;600	848;3	445;0;71;540;432; ; ; ; ;
34685;1735;531;441;0	754;0	574;602	819;3	664;0;532;425;0	485;0	530;599	552;3	481;0;71;540;432; ; ; ; ;
34705;1736;528;438;0	752;0	571;602	819;3	734;0;537;412;0	483;0	529;599	552;3	456;0;71;540;432; ; ; ; ;
34725;1737;529;440;0	750;0	567;602	819;3	747;0;528;425;0	480;0	528;599	552;3	488;0;71;540;432; ; ; ; ;
34745;1738;527;441;0	747;0	563;602	819;3	727;0;529;433;0	478;0	528;599	552;3	519;0;71;540;432; ; ; ; ;
34765;1739;529;445;0	745;0	559;602	819;3	836;0;532;422;0	475;0	527;599	552;3	479;0;71;540;432; ; ; ; ;
34785;1740;529;445;0	742;0	556;603	665;3	851;0;529;423;0	472;0	527;600	051;3	489;0;71;540;432; ; ; ; ;
34805;1741;528;445;0	739;0	552;603	665;3	790;0;533;424;0	469;0	527;600	051;3	499;0;71;540;432; ; ; ; ;
34825;1742;530;435;0	735;0	549;603	665;3	731;0;530;430;0	465;0	528;600	051;3	546;0;71;540;432; ; ; ; ;
34844;1743;533;435;0	731;0	545;603	665;3	834;0;540;432;0	461;0	530;600	051;3	534;0;71;540;432; ; ; ; ;
34864;1744;551;439;0	727;0	543;603	665;3	796;0;562;433;0	457;0	533;600	051;3	527;0;71;540;432; ; ; ; ;
34884;1745;555;433;0	723;0	541;603	382;3	791;0;566;434;0	453;0	536;600	104;3	520;0;71;540;432; ; ; ; ;
34904;1746;556;439;0	719;0	540;603	382;3	752;0;549;434;0	449;0	539;600	104;3	509;0;71;540;432; ; ; ; ;
34924;1747;554;439;0	714;0	538;603	382;3	727;0;558;434;0	444;0	543;600	104;3	553;0;71;540;432; ; ; ; ;
34944;1748;553;441;0	710;0	537;603	382;3	709;0;547;438;0	440;0	546;600	104;3	528;0;71;540;432; ; ; ; ;
34964;1749;544;446;0	706;0	536;603	382;3	886;0;554;424;0	437;0	550;600	104;3	503;0;71;540;432; ; ; ; ;
34984;1750;542;446;0	703;0	534;604	268;3	885;0;555;423;0	433;0	553;601	518;3	526;0;71;540;432; ; ; ; ;
35004;1751;553;436;0	699;0	532;604	268;3	754;0;546;445;0	430;0	556;601	518;3	578;0;71;540;432; ; ; ; ;
35024;1752;537;439;0	696;0	529;604	268;3	783;0;545;431;0	427;0	560;601	518;3	489;0;71;540;432; ; ; ; ;
35044;1753;554;434;0	692;0	527;604	268;3	763;0;551;439;0	425;0	564;601	518;3	494;0;71;540;432; ; ; ; ;
35064;1754;549;435;0	689;0	526;604	268;3	682;0;547;447;0	422;0	568;601	518;3	514;0;71;540;432; ; ; ; ;
35084;1755;546;435;0	686;0	525;605	386;3	692;0;548;442;0	419;0	573;602	599;3	530;0;71;540;432; ; ; ; ;
35104;1756;550;433;0	683;0	525;605	386;3	749;0;548;434;0	417;0	577;602	599;3	494;0;71;540;432; ; ; ; ;
35124;1757;546;433;0	680;0	524;605	386;3	729;0;548;428;0	414;0	582;602	599;3	482;0;71;540;432; ; ; ; ;
35143;1758;544;440;0	677;0	524;605	386;3	774;0;545;439;0	412;0	586;602	599;3	520;0;71;540;432; ; ; ; ;
35163;1759;545;429;0	674;0	524;605	386;3	698;0;538;444;0	410;0	591;602	599;3	505;0;71;540;432; ; ; ; ;
35183;1760;544;430;0	672;0	526;605	141;3	700;0;536;444;0	407;0	595;602	815;3	510;0;71;540;432; ; ; ; ;
35203;1761;542;433;0	669;0	528;605	141;3	764;0;550;446;0	406;0	600;602	815;3	477;0;71;540;432; ; ; ; ;
35223;1762;545;427;0	667;0	531;605	141;3	684;0;540;442;0	404;0	606;602	815;3	533;0;71;540;432; ; ; ; ;
35243;1763;541;438;0	665;0	534;605	141;3	760;0;550;432;0	402;0	612;602	815;3	443;0;71;540;432; ; ; ; ;
35263;1764;548;428;0	664;0	538;605	141;3	715;0;547;444;0	401;0	617;602	815;3	537;0;71;540;432; ; ; ; ;
35283;1765;547;432;0	662;0	541;604	981;3	749;0;546;442;0	400;0	623;601	205;3	499;0;71;540;432; ; ; ; ;
35303;1766;543;433;0	661;0	545;604	981;3	692;0;547;440;0	398;0	629;601	205;3	452;0;71;540;432; ; ; ; ;
35323;1767;-800;-600;-1	000;-1	000;-1	000;-1	000;4;-800;-600;-1	000;-1	000;-1	000;-1	000;4; ; ; ; ; ; ; ;
35343;1768;-800;-600;-1	000;-1	000;-1	000;-1	000;4;-800;-600;-1	000;-1	000;-1	000;-1	000;4; ; ; ; ; ; ; ;
35363;1769;-800;-600;-1	000;-1	000;-1	000;-1	000;4;-800;-600;-1	000;-1	000;-1	000;-1	000;4; ; ; ; ; ; ; ;
35383;1770;-800;-600;-1	000;-1	000;-1	000;-1	000;4;-800;-600;-1	000;-1	000;-1	000;-1	000;4; ; ; ; ; ; ; ;
35403;1771;-800;-600;-1	000;-1	000;-1	000;-1	000;4;-800;-600;-1	000;-1	000;-1	000;-1	000;4; ; ; ; ; ; ; ;
35422;1772;540;431;0	658;0	568;604	981;3	757;0;535;426;0	395;0	658;601	205;3	529;0;72;535;426; ; ; ; ;
35443;1773;536;437;0	659;0	569;597	587;3	713;0;535;431;0	395;0	660;595	853;3	498;0;72;535;426; ; ; ; ;
35462;1774;533;426;0	660;0	569;597	587;3	745;0;531;432;0	396;0	658;595	853;3	481;0;72;535;426; ; ; ; ;
35483;1775;535;427;0	661;0	567;597	587;3	761;0;537;426;0	397;0	655;595	853;3	530;0;72;535;426; ; ; ; ;
35502;1776;531;429;0	663;0	563;597	587;3	812;0;539;416;0	398;0	649;595	853;3	506;0;72;535;426; ; ; ; ;
35523;1777;542;424;0	665;0	559;597	587;3	763;0;535;426;0	399;0	642;595	853;3	550;0;72;535;426; ; ; ; ;
35542;1778;543;424;0	667;0	554;598	644;3	787;0;535;426;0	401;0	633;592	452;3	529;0;72;535;426; ; ; ; ;
35563;1779;536;429;0	669;0	548;598	644;3	790;0;538;436;0	402;0	623;592	452;3	554;0;72;535;426; ; ; ; ;
35582;1780;531;430;0	671;0	543;598	644;3	825;0;542;417;0	403;0	613;592	452;3	480;0;72;535;426; ; ; ; ;
35603;1781;534;431;0	672;0	537;598	644;3	765;0;535;439;0	404;0	603;592	452;3	556;0;72;535;426; ; ; ; ;
35622;1782;539;435;0	674;0	532;598	644;3	829;0;545;416;0	405;0	592;592	452;3	494;0;72;535;426; ; ; ; ;
35643;1783;537;435;0	675;0	526;598	985;3	813;0;542;422;0	406;0	582;592	772;3	526;0;72;535;426; ; ; ; ;
35662;1784;542;423;0	677;0	520;598	985;3	751;0;528;446;0	407;0	572;592	772;3	580;0;72;535;426; ; ; ; ;
35683;1785;538;433;0	679;0	515;598	985;3	793;0;542;418;0	409;0	562;592	772;3	507;0;72;535;426; ; ; ; ;
35702;1786;528;427;0	681;0	510;598	985;3	775;0;529;432;0	411;0	553;592	772;3	503;0;72;535;426; ; ; ; ;
35724;1787;539;422;0	683;0	505;598	985;3	751;0;525;428;0	413;0	544;592	772;3	554;0;72;535;426; ; ; ; ;
35741;1788;538;423;0	685;0	500;601	619;3	783;0;528;422;0	415;0	535;594	622;3	525;0;72;535;426; ; ; ; ;
35763;1789;540;427;0	687;0	494;601	619;3	857;0;540;417;0	417;0	526;594	622;3	567;0;72;535;426; ; ; ; ;
35781;1790;533;434;0	689;0	489;601	619;3	817;0;529;442;0	419;0	518;594	622;3	620;0;72;535;426; ; ; ; ;
35803;1791;534;427;0	690;0	484;601	619;3	809;0;535;428;0	420;0	510;594	622;3	516;0;72;535;426; ; ; ; ;
35821;1792;539;422;0	691;0	479;601	619;3	819;0;537;425;0	422;0	503;594	622;3	539;0;72;535;426; ; ; ; ;
35843;1793;536;421;0	692;0	474;605	889;3	843;0;534;418;0	423;0	496;600	041;3	569;0;72;535;426; ; ; ; ;
35861;1794;535;427;0	693;0	469;605	889;3	814;0;536;432;0	424;0	489;600	041;3	584;0;72;535;426; ; ; ; ;
35883;1795;541;422;0	694;0	465;605	889;3	789;0;542;409;0	425;0	483;600	041;3	532;0;72;535;426; ; ; ; ;
35901;1796;538;423;0	695;0	462;605	889;3	796;0;528;440;0	427;0	479;600	041;3	697;0;72;535;426; ; ; ; ;
35921;1797;529;432;0	696;0	459;605	889;3	810;0;541;425;0	428;0	476;600	041;3	532;0;72;535;426; ; ; ; ;
35941;1798;534;425;0	697;0	458;611	336;3	831;0;538;417;0	430;0	473;605	786;3	621;0;72;535;426; ; ; ; ;
35961;1799;-800;-600;-1	000;-1	000;-1	000;-1	000;4;-800;-600;-1	000;-1	000;-1	000;-1	000;4; ; ; ; ; ; ; ;
35981;1800;-800;-600;-1	000;-1	000;-1	000;-1	000;4;-800;-600;-1	000;-1	000;-1	000;-1	000;4; ; ; ; ; ; ; ;
36000;1801;-800;-600;-1	000;-1	000;-1	000;-1	000;4;-800;-600;-1	000;-1	000;-1	000;-1	000;4; ; ; ; ; ; ; ;
36020;1802;-800;-600;-1	000;-1	000;-1	000;-1	000;4;-800;-600;-1	000;-1	000;-1	000;-1	000;4; ; ; ; ; ; ; ;
36040;1803;-800;-600;-1	000;-1	000;-1	000;-1	000;4;-800;-600;-1	000;-1	000;-1	000;-1	000;4; ; ; ; ; ; ; ;
36060;1804;-800;-600;-1	000;-1	000;-1	000;-1	000;4;-800;-600;-1	000;-1	000;-1	000;-1	000;4; ; ; ; ; ; ; ;
36080;1805;548;490;0	710;0	465;611	336;3	693;0;541;463;0	444;0	474;605	786;3	432;0; ; ; ; ; ; ; ;
36100;1806;551;485;0	712;0	467;620	177;3	744;0;541;457;0	446;0	476;615	068;3	483;0; ; ; ; ; ; ; ;
36120;1807;548;429;0	713;0	468;620	177;3	742;0;536;425;0	448;0	476;615	068;3	559;0;73;548;421; ; ; ; ;
36140;1808;555;416;0	715;0	470;620	177;3	732;0;545;428;0	449;0	477;615	068;3	569;0;73;548;421; ; ; ; ;
36160;1809;553;416;0	717;0	470;620	177;3	762;0;544;426;0	451;0	477;615	068;3	538;0;73;548;421; ; ; ; ;
36180;1810;551;420;0	719;0	471;620	177;3	759;0;554;411;0	453;0	476;615	068;3	558;0;73;548;421; ; ; ; ;
36200;1811;548;424;0	721;0	470;617	095;3	739;0;555;414;0	455;0	475;610	982;3	532;0;73;548;421; ; ; ; ;
36220;1812;553;430;0	723;0	470;617	095;3	793;0;548;407;0	457;0	473;610	982;3	511;0;73;548;421; ; ; ; ;
36240;1813;550;429;0	725;0	469;617	095;3	723;0;543;421;0	459;0	472;610	982;3	479;0;73;548;421; ; ; ; ;
36260;1814;556;430;0	726;0	468;617	095;3	712;0;549;418;0	460;0	470;610	982;3	549;0;73;548;421; ; ; ; ;
36280;1815;556;424;0	728;0	467;617	095;3	729;0;543;415;0	462;0	468;610	982;3	513;0;73;548;421; ; ; ; ;
36300;1816;555;426;0	729;0	465;614	667;3	714;0;545;413;0	463;0	465;610	505;3	511;0;73;548;421; ; ; ; ;
36319;1817;542;424;0	730;0	464;614	667;3	712;0;543;413;0	464;0	463;610	505;3	520;0;73;548;421; ; ; ; ;
36339;1818;541;433;0	731;0	462;614	667;3	765;0;544;419;0	465;0	460;610	505;3	532;0;73;548;421; ; ; ; ;
36359;1819;541;431;0	732;0	460;614	667;3	701;0;547;417;0	466;0	458;610	505;3	506;0;73;548;421; ; ; ; ;
36379;1820;551;421;0	732;0	459;614	667;3	718;0;545;421;0	466;0	456;610	505;3	503;0;73;548;421; ; ; ; ;
36399;1821;552;424;0	734;0	458;614	894;3	730;0;546;421;0	468;0	454;609	019;3	491;0;73;548;421; ; ; ; ;
36419;1822;406;413;0	736;0	456;614	894;3	741;0;408;400;0	469;0	453;609	019;3	451;0;74;390;408; ; ; ; ;
36439;1823;404;421;0	735;0	456;614	894;3	781;0;408;397;0	469;0	452;609	019;3	492;0;74;390;408; ; ; ; ;
36459;1824;405;418;0	735;0	456;614	894;3	836;0;400;414;0	469;0	452;609	019;3	512;0;74;390;408; ; ; ; ;
36479;1825;417;416;0	735;0	456;614	894;3	776;0;403;420;0	469;0	452;609	019;3	634;0;74;390;408; ; ; ; ;
36499;1826;418;420;0	735;0	457;614	487;3	790;0;404;427;0	468;0	453;608	233;3	670;0;74;390;408; ; ; ; ;
36519;1827;410;429;0	734;0	457;614	487;3	807;0;409;401;0	467;0	454;608	233;3	521;0;74;390;408; ; ; ; ;
36539;1828;412;423;0	734;0	458;614	487;3	797;0;406;404;0	467;0	455;608	233;3	545;0;74;390;408; ; ; ; ;
36559;1829;408;418;0	733;0	459;614	487;3	815;0;404;404;0	466;0	456;608	233;3	527;0;74;390;408; ; ; ; ;
36579;1830;407;416;0	733;0	460;614	487;3	766;0;414;413;0	466;0	457;608	233;3	541;0;74;390;408; ; ; ; ;
36599;1831;407;415;0	732;0	460;614	790;3	764;0;412;415;0	466;0	458;608	781;3	537;0;74;390;408; ; ; ; ;
36618;1832;419;417;0	732;0	461;614	790;3	775;0;399;424;0	466;0	458;608	781;3	600;0;74;390;408; ; ; ; ;
36638;1833;401;418;0	733;0	461;614	790;3	755;0;407;411;0	466;0	458;608	781;3	543;0;74;390;408; ; ; ; ;
36658;1834;386;417;0	733;0	461;614	790;3	771;0;380;400;0	466;0	459;608	781;3	480;0;74;390;408; ; ; ; ;
36678;1835;384;414;0	733;0	462;614	790;3	830;0;396;389;0	466;0	459;608	781;3	540;0;74;390;408; ; ; ; ;
36698;1836;384;413;0	733;0	462;614	687;3	828;0;393;380;0	467;0	460;607	128;3	508;0;74;390;408; ; ; ; ;
36718;1837;381;418;0	733;0	462;614	687;3	790;0;386;403;0	467;0	460;607	128;3	475;0;74;390;408; ; ; ; ;
36738;1838;391;407;0	734;0	463;614	687;3	735;0;391;403;0	467;0	460;607	128;3	469;0;74;390;408; ; ; ; ;
36758;1839;388;419;0	734;0	463;614	687;3	783;0;394;405;0	467;0	461;607	128;3	513;0;74;390;408; ; ; ; ;
36778;1840;394;424;0	734;0	463;614	687;3	783;0;387;404;0	468;0	461;607	128;3	479;0;74;390;408; ; ; ; ;
36798;1841;394;423;0	734;0	463;612	586;3	770;0;390;403;0	468;0	461;608	556;3	495;0;74;390;408; ; ; ; ;
36818;1842;385;414;0	735;0	464;612	586;3	724;0;387;396;0	468;0	461;608	556;3	440;0;74;390;408; ; ; ; ;
36838;1843;391;418;0	735;0	464;612	586;3	774;0;385;407;0	468;0	461;608	556;3	496;0;74;390;408; ; ; ; ;
36858;1844;387;425;0	735;0	464;612	586;3	712;0;388;399;0	469;0	461;608	556;3	469;0;74;390;408; ; ; ; ;
36878;1845;384;413;0	736;0	464;612	586;3	696;0;384;410;0	469;0	461;608	556;3	484;0;74;390;408; ; ; ; ;
36898;1846;384;418;0	736;0	464;611	800;3	700;0;386;409;0	469;0	461;608	225;3	469;0;74;390;408; ; ; ; ;
36917;1847;393;436;0	737;0	464;611	800;3	798;0;392;400;0	470;0	461;608	225;3	459;0;74;390;408; ; ; ; ;
36937;1848;388;421;0	737;0	464;611	800;3	694;0;380;409;0	470;0	461;608	225;3	480;0;74;390;408; ; ; ; ;
36957;1849;390;422;0	737;0	464;611	800;3	731;0;386;399;0	470;0	461;608	225;3	457;0;74;390;408; ; ; ; ;
36977;1850;387;412;0	737;0	464;611	800;3	677;0;390;393;0	470;0	461;608	225;3	447;0;74;390;408; ; ; ; ;
36997;1851;388;412;0	737;0	464;608	858;3	666;0;386;397;0	470;0	461;606	108;3	439;0;74;390;408; ; ; ; ;
37017;1852;392;422;0	737;0	464;608	858;3	746;0;385;400;0	469;0	461;606	108;3	397;0;74;390;408; ; ; ; ;
37037;1853;382;416;0	737;0	464;608	858;3	703;0;377;408;0	469;0	461;606	108;3	461;0;74;390;408; ; ; ; ;
37057;1854;390;414;0	737;0	464;608	858;3	671;0;384;387;0	469;0	462;606	108;3	398;0;74;390;408; ; ; ; ;
37077;1855;388;415;0	737;0	464;608	858;3	648;0;386;406;0	469;0	462;606	108;3	425;0;74;390;408; ; ; ; ;
37097;1856;390;414;0	738;0	464;610	117;3	633;0;385;401;0	470;0	461;604	054;3	433;0;74;390;408; ; ; ; ;
37117;1857;390;422;0	739;0	464;610	117;3	708;0;379;405;0	471;0	461;604	054;3	433;0;74;390;408; ; ; ; ;
37137;1858;383;417;0	739;0	464;610	117;3	692;0;379;412;0	471;0	461;604	054;3	398;0;74;390;408; ; ; ; ;
37157;1859;384;408;0	740;0	465;610	117;3	658;0;383;395;0	472;0	462;604	054;3	365;0;74;390;408; ; ; ; ;
37177;1860;385;416;0	740;0	465;610	117;3	683;0;376;392;0	472;0	462;604	054;3	366;0;74;390;408; ; ; ; ;
37197;1861;385;413;0	741;0	465;609	707;3	666;0;376;387;0	472;0	462;604	515;3	369;0;74;390;408; ; ; ; ;
37216;1862;388;420;0	741;0	466;609	707;3	767;0;390;401;0	472;0	462;604	515;3	400;0;74;390;408; ; ; ; ;
37236;1863;378;416;0	741;0	466;609	707;3	676;0;382;383;0	472;0	463;604	515;3	302;0;74;390;408; ; ; ; ;
37256;1864;383;412;0	741;0	466;609	707;3	633;0;370;380;0	472;0	463;604	515;3	332;0;74;390;408; ; ; ; ;
37276;1865;383;409;0	741;0	466;609	707;3	650;0;370;368;0	472;0	463;604	515;3	293;0;74;390;408; ; ; ; ;
37296;1866;380;405;0	741;0	466;612	020;3	640;0;371;362;0	473;0	463;604	251;3	298;0;74;390;408; ; ; ; ;
37316;1867;382;403;0	741;0	466;612	020;3	641;0;373;400;0	473;0	463;604	251;3	360;0;74;390;408; ; ; ; ;
37336;1868;339;386;0	742;0	467;612	020;3	603;0;329;376;0	474;0	463;604	251;3	367;0; ; ; ; ; ; ; ;
37356;1869;229;386;0	744;0	467;612	020;3	656;0;242;388;0	476;0	464;604	251;3	425;0;75;211;401; ; ; ; ;
37376;1870;240;390;0	744;0	467;612	020;3	641;0;233;371;0	476;0	464;604	251;3	374;0;75;211;401; ; ; ; ;
37396;1871;247;392;0	745;0	467;610	288;3	626;0;222;375;0	476;0	464;603	593;3	392;0;75;211;401; ; ; ; ;
37416;1872;235;393;0	745;0	468;610	288;3	643;0;229;393;0	476;0	464;603	593;3	432;0;75;211;401; ; ; ; ;
37436;1873;221;385;0	745;0	468;610	288;3	655;0;233;413;0	476;0	464;603	593;3	525;0;75;211;401; ; ; ; ;
37456;1874;221;390;0	745;0	468;610	288;3	658;0;224;407;0	477;0	464;603	593;3	494;0;75;211;401; ; ; ; ;
37476;1875;214;393;0	746;0	467;610	288;3	659;0;225;400;0	477;0	464;603	593;3	485;0;75;211;401; ; ; ; ;
37496;1876;212;392;0	746;0	467;608	529;3	650;0;223;409;0	477;0	464;602	769;3	472;0;75;211;401; ; ; ; ;
37516;1877;208;395;0	747;0	467;608	529;3	664;0;206;395;0	478;0	463;602	769;3	361;0;75;211;401; ; ; ; ;
37535;1878;210;404;0	747;0	467;608	529;3	666;0;211;403;0	478;0	463;602	769;3	420;0;75;211;401; ; ; ; ;
37555;1879;204;410;0	748;0	467;608	529;3	676;0;204;401;0	479;0	463;602	769;3	410;0;75;211;401; ; ; ; ;
37575;1880;201;406;0	748;0	467;608	529;3	689;0;199;396;0	479;0	463;602	769;3	404;0;75;211;401; ; ; ; ;
37595;1881;201;410;0	749;0	467;606	936;3	685;0;199;399;0	480;0	463;602	385;3	397;0;75;211;401; ; ; ; ;
37615;1882;203;413;0	750;0	468;606	936;3	683;0;200;406;0	481;0	463;602	385;3	426;0;75;211;401; ; ; ; ;
37635;1883;193;411;0	750;0	468;606	936;3	669;0;193;414;0	481;0	463;602	385;3	486;0;75;211;401; ; ; ; ;
37655;1884;194;409;0	751;0	468;606	936;3	708;0;198;417;0	482;0	463;602	385;3	447;0;75;211;401; ; ; ; ;
37675;1885;192;417;0	751;0	468;606	936;3	639;0;202;408;0	482;0	464;602	385;3	435;0;75;211;401; ; ; ; ;
37695;1886;194;418;0	752;0	468;603	888;3	620;0;200;413;0	483;0	464;601	384;3	451;0;75;211;401; ; ; ; ;
37715;1887;163;420;0	752;0	469;603	888;3	672;0;160;414;0	483;0	464;601	384;3	359;0;76;160;421; ; ; ; ;
37735;1888;160;422;0	753;0	469;603	888;3	711;0;164;421;0	483;0	464;601	384;3	438;0;76;160;421; ; ; ; ;
37755;1889;160;427;0	753;0	469;603	888;3	666;0;160;415;0	484;0	465;601	384;3	426;0;76;160;421; ; ; ; ;
37775;1890;163;426;0	753;0	469;603	888;3	644;0;163;412;0	484;0	465;601	384;3	352;0;76;160;421; ; ; ; ;
37795;1891;161;425;0	754;0	470;604	085;3	651;0;165;414;0	485;0	465;600	663;3	384;0;76;160;421; ; ; ; ;
37815;1892;165;430;0	754;0	470;604	085;3	712;0;165;418;0	485;0	466;600	663;3	471;0;76;160;421; ; ; ; ;
37834;1893;161;427;0	755;0	471;604	085;3	659;0;159;421;0	485;0	466;600	663;3	408;0;76;160;421; ; ; ; ;
37854;1894;156;424;0	755;0	471;604	085;3	677;0;160;412;0	486;0	467;600	663;3	425;0;76;160;421; ; ; ; ;
37874;1895;156;427;0	756;0	472;604	085;3	629;0;160;414;0	486;0	467;600	663;3	373;0;76;160;421; ; ; ; ;
37894;1896;153;426;0	756;0	473;605	077;3	631;0;161;415;0	487;0	468;600	464;3	367;0;76;160;421; ; ; ; ;
37914;1897;157;422;0	756;0	474;605	077;3	648;0;159;419;0	487;0	468;600	464;3	410;0;76;160;421; ; ; ; ;
37934;1898;168;442;0	757;0	474;605	077;3	601;0;157;423;0	488;0	468;600	464;3	385;0;76;160;421; ; ; ; ;
37954;1899;-800;-600;-1	000;-1	000;-1	000;-1	000;4;-800;-600;-1	000;-1	000;-1	000;-1	000;4; ; ; ; ; ; ; ;
37974;1900;-800;-600;-1	000;-1	000;-1	000;-1	000;4;-800;-600;-1	000;-1	000;-1	000;-1	000;4; ; ; ; ; ; ; ;
37994;1901;-800;-600;-1	000;-1	000;-1	000;-1	000;4;-800;-600;-1	000;-1	000;-1	000;-1	000;4; ; ; ; ; ; ; ;
38014;1902;-800;-600;-1	000;-1	000;-1	000;-1	000;4;-800;-600;-1	000;-1	000;-1	000;-1	000;4; ; ; ; ; ; ; ;
38034;1903;-800;-600;-1	000;-1	000;-1	000;-1	000;4;-800;-600;-1	000;-1	000;-1	000;-1	000;4; ; ; ; ; ; ; ;
38054;1904;-800;-600;-1	000;-1	000;-1	000;-1	000;4;-800;-600;-1	000;-1	000;-1	000;-1	000;4; ; ; ; ; ; ; ;
38074;1905;-800;-600;0	487;0	469;-1	000;-1	000;4;383;395;0	487;0	469;600	464;3	331;0;77;379;415; ; ; ; ;
38094;1906;378;421;0	757;0	476;605	077;3	595;0;381;397;0	487;0	470;595	141;3	294;0;77;379;415; ; ; ; ;
38113;1907;379;419;0	757;0	477;606	855;3	605;0;379;393;0	487;0	471;599	667;3	318;0;77;379;415; ; ; ; ;
38133;1908;382;418;0	757;0	478;606	855;3	690;0;377;401;0	487;0	473;599	667;3	314;0;77;379;415; ; ; ; ;
38153;1909;387;427;0	757;0	479;606	855;3	730;0;375;427;0	487;0	474;599	667;3	438;0;77;379;415; ; ; ; ;
38173;1910;381;425;0	757;0	480;606	855;3	648;0;381;400;0	487;0	475;599	667;3	324;0;77;379;415; ; ; ; ;
38193;1911;382;422;0	756;0	480;606	855;3	724;0;374;424;0	486;0	476;599	667;3	430;0;77;379;415; ; ; ; ;
38213;1912;384;426;0	756;0	481;606	892;3	694;0;373;413;0	486;0	477;600	450;3	394;0;77;379;415; ; ; ; ;
38233;1913;384;417;0	756;0	481;606	892;3	701;0;382;404;0	486;0	477;600	450;3	359;0;77;379;415; ; ; ; ;
38253;1914;381;425;0	756;0	481;606	892;3	688;0;376;404;0	486;0	477;600	450;3	328;0;77;379;415; ; ; ; ;
38273;1915;378;420;0	756;0	481;606	892;3	708;0;374;407;0	486;0	477;600	450;3	375;0;77;379;415; ; ; ; ;
38293;1916;383;422;0	756;0	481;606	892;3	676;0;380;400;0	486;0	477;600	450;3	413;0;77;379;415; ; ; ; ;
38313;1917;383;425;0	756;0	481;605	633;3	672;0;379;401;0	486;0	477;600	693;3	415;0;77;379;415; ; ; ; ;
38333;1918;381;425;0	757;0	482;605	633;3	743;0;375;392;0	486;0	478;600	693;3	312;0;77;379;415; ; ; ; ;
38353;1919;379;416;0	757;0	483;605	633;3	645;0;377;406;0	487;0	478;600	693;3	357;0;77;379;415; ; ; ; ;
38373;1920;377;422;0	757;0	483;605	633;3	654;0;378;380;0	487;0	479;600	693;3	350;0;77;379;415; ; ; ; ;
38393;1921;375;424;0	758;0	484;605	633;3	661;0;371;415;0	487;0	480;600	693;3	412;0;77;379;415; ; ; ; ;
38412;1922;374;422;0	758;0	485;604	818;3	662;0;372;410;0	488;0	480;599	852;3	423;0;77;379;415; ; ; ; ;
38432;1923;380;420;0	759;0	486;604	818;3	709;0;372;409;0	488;0	481;599	852;3	420;0;77;379;415; ; ; ; ;
38452;1924;383;420;0	759;0	486;604	818;3	629;0;378;388;0	488;0	481;599	852;3	357;0;77;379;415; ; ; ; ;
38472;1925;379;425;0	760;0	486;604	818;3	698;0;378;399;0	489;0	481;599	852;3	336;0;77;379;415; ; ; ; ;
38492;1926;377;424;0	760;0	486;604	818;3	689;0;385;400;0	489;0	481;599	852;3	388;0;77;379;415; ; ; ; ;
38512;1927;378;424;0	761;0	487;604	049;3	660;0;387;404;0	490;0	481;597	960;3	338;0;77;379;415; ; ; ; ;
38532;1928;384;417;0	761;0	487;604	049;3	695;0;375;405;0	491;0	481;597	960;3	316;0;77;379;415; ; ; ; ;
38552;1929;386;428;0	762;0	487;604	049;3	672;0;382;412;0	491;0	482;597	960;3	396;0;77;379;415; ; ; ; ;
38572;1930;377;413;0	762;0	488;604	049;3	660;0;368;427;0	491;0	482;597	960;3	539;0;77;379;415; ; ; ; ;
38592;1931;379;422;0	762;0	488;604	049;3	616;0;380;429;0	492;0	482;597	960;3	487;0;77;379;415; ; ; ; ;
38612;1932;378;424;0	763;0	489;603	719;3	593;0;379;429;0	492;0	483;599	612;3	574;0;77;379;415; ; ; ; ;
38632;1933;381;426;0	763;0	489;603	719;3	656;0;376;424;0	492;0	483;599	612;3	404;0;77;379;415; ; ; ; ;
38652;1934;381;429;0	763;0	489;603	719;3	647;0;378;412;0	492;0	483;599	612;3	324;0;77;379;415; ; ; ; ;
38672;1935;383;413;0	763;0	489;603	719;3	544;0;369;409;0	492;0	483;599	612;3	352;0;77;379;415; ; ; ; ;
38692;1936;381;429;0	762;0	489;603	719;3	593;0;375;422;0	492;0	484;599	612;3	402;0;77;379;415; ; ; ; ;
38711;1937;381;422;0	762;0	489;606	124;3	572;0;377;415;0	491;0	484;599	586;3	369;0;77;379;415; ; ; ; ;
38731;1938;383;429;0	761;0	489;606	124;3	654;0;389;398;0	491;0	484;599	586;3	335;0;77;379;415; ; ; ; ;
38751;1939;382;429;0	761;0	489;606	124;3	638;0;378;398;0	491;0	484;599	586;3	326;0;77;379;415; ; ; ; ;
38771;1940;382;423;0	761;0	489;606	124;3	628;0;378;395;0	490;0	484;599	586;3	278;0;77;379;415; ; ; ; ;
38791;1941;383;419;0	760;0	489;606	124;3	578;0;383;399;0	490;0	484;599	586;3	306;0;77;379;415; ; ; ; ;
38811;1942;382;418;0	760;0	489;604	376;3	551;0;384;398;0	489;0	485;599	746;3	288;0;77;379;415; ; ; ; ;
38831;1943;381;426;0	759;0	489;604	376;3	646;0;381;418;0	489;0	485;599	746;3	410;0;77;379;415; ; ; ; ;
38851;1944;379;430;0	759;0	489;604	376;3	620;0;377;410;0	489;0	485;599	746;3	320;0;77;379;415; ; ; ; ;
38871;1945;376;430;0	759;0	489;604	376;3	604;0;371;422;0	488;0	485;599	746;3	397;0;77;379;415; ; ; ; ;
38891;1946;383;431;0	759;0	489;604	376;3	654;0;380;410;0	488;0	485;599	746;3	326;0;77;379;415; ; ; ; ;
38911;1947;382;432;0	759;0	489;604	890;3	641;0;378;415;0	488;0	485;597	730;3	343;0;77;379;415; ; ; ; ;
38931;1948;379;429;0	758;0	489;604	890;3	617;0;379;402;0	488;0	485;597	730;3	291;0;77;379;415; ; ; ; ;
38951;1949;380;436;0	758;0	489;604	890;3	668;0;373;407;0	488;0	485;597	730;3	297;0;77;379;415; ; ; ; ;
38971;1950;378;431;0	758;0	489;604	890;3	628;0;378;421;0	488;0	485;597	730;3	353;0;77;379;415; ; ; ; ;
38991;1951;382;427;0	758;0	489;604	890;3	635;0;379;407;0	488;0	485;597	730;3	286;0;77;379;415; ; ; ; ;
39011;1952;381;429;0	758;0	489;604	967;3	652;0;378;412;0	488;0	485;597	807;3	303;0;77;379;415; ; ; ; ;
39030;1953;375;423;0	758;0	489;604	967;3	558;0;380;423;0	488;0	485;597	807;3	417;0;77;379;415; ; ; ; ;
39050;1954;378;423;0	758;0	489;604	967;3	595;0;376;430;0	488;0	485;597	807;3	436;0;77;379;415; ; ; ; ;
39070;1955;375;403;0	758;0	490;604	967;3	499;0;372;401;0	488;0	486;597	807;3	306;0;77;379;415; ; ; ; ;
39090;1956;384;427;0	758;0	490;604	967;3	581;0;382;395;0	487;0	486;597	807;3	291;0;77;379;415; ; ; ; ;
39110;1957;383;423;0	758;0	490;604	197;3	541;0;379;388;0	487;0	486;598	481;3	281;0;77;379;415; ; ; ; ;
39130;1958;380;431;0	757;0	490;604	197;3	568;0;379;409;0	487;0	486;598	481;3	310;0;77;379;415; ; ; ; ;
39150;1959;474;394;0	755;0	490;604	197;3	446;0;473;428;0	485;0	487;598	481;3	369;0;78;493;423; ; ; ; ;
39170;1960;499;420;0	754;0	490;604	197;3	492;0;489;422;0	484;0	487;598	481;3	406;0;78;493;423; ; ; ; ;
39190;1961;497;432;0	754;0	490;604	197;3	584;0;495;412;0	484;0	487;598	481;3	314;0;78;493;423; ; ; ; ;
39210;1962;496;422;0	754;0	490;603	392;3	531;0;505;422;0	483;0	487;596	310;3	341;0;78;493;423; ; ; ; ;
39230;1963;496;417;0	753;0	490;603	392;3	516;0;497;418;0	483;0	487;596	310;3	308;0;78;493;423; ; ; ; ;
39250;1964;483;432;0	753;0	490;603	392;3	579;0;482;429;0	482;0	487;596	310;3	364;0;78;493;423; ; ; ; ;
39270;1965;498;425;0	753;0	489;603	392;3	483;0;494;412;0	482;0	487;596	310;3	261;0;78;493;423; ; ; ; ;
39290;1966;485;436;0	752;0	489;603	392;3	607;0;495;427;0	482;0	486;596	310;3	369;0;78;493;423; ; ; ; ;
39310;1967;491;433;0	752;0	488;604	774;3	591;0;490;421;0	482;0	485;596	318;3	336;0;78;493;423; ; ; ; ;
39329;1968;503;419;0	752;0	488;604	774;3	503;0;492;426;0	481;0	485;596	318;3	345;0;78;493;423; ; ; ; ;
39349;1969;492;421;0	752;0	487;604	774;3	570;0;494;421;0	481;0	484;596	318;3	319;0;78;493;423; ; ; ; ;
39369;1970;493;426;0	752;0	486;604	774;3	553;0;491;426;0	481;0	483;596	318;3	313;0;78;493;423; ; ; ; ;
39389;1971;496;411;0	752;0	486;604	774;3	463;0;497;430;0	481;0	482;596	318;3	293;0;78;493;423; ; ; ; ;
39409;1972;491;410;0	752;0	485;606	410;3	498;0;497;428;0	481;0	482;598	846;3	297;0;78;493;423; ; ; ; ;
39429;1973;506;417;0	752;0	485;606	410;3	476;0;487;437;0	482;0	482;598	846;3	468;0;78;493;423; ; ; ; ;
39449;1974;397;417;0	754;0	485;606	410;3	544;0;394;414;0	483;0	481;598	846;3	345;0;79;367;416; ; ; ; ;
39469;1975;370;428;0	755;0	485;606	410;3	688;0;374;413;0	485;0	481;598	846;3	361;0;79;367;416; ; ; ; ;
39489;1976;367;418;0	756;0	485;606	410;3	610;0;366;406;0	485;0	481;598	846;3	281;0;79;367;416; ; ; ; ;
39509;1977;362;422;0	756;0	485;605	626;3	675;0;361;405;0	485;0	481;597	028;3	255;0;79;367;416; ; ; ; ;
39529;1978;367;432;0	756;0	484;605	626;3	662;0;368;418;0	486;0	480;597	028;3	315;0;79;367;416; ; ; ; ;
39549;1979;367;415;0	756;0	484;605	626;3	526;0;370;405;0	486;0	480;597	028;3	296;0;79;367;416; ; ; ; ;
39569;1980;-800;-600;-1	000;-1	000;-1	000;-1	000;4;-800;-600;-1	000;-1	000;-1	000;-1	000;4; ; ; ; ; ; ; ;
39589;1981;-800;-600;-1	000;-1	000;-1	000;-1	000;4;-800;-600;-1	000;-1	000;-1	000;-1	000;4; ; ; ; ; ; ; ;
39609;1982;-800;-600;-1	000;-1	000;-1	000;-1	000;4;-800;-600;-1	000;-1	000;-1	000;-1	000;4; ; ; ; ; ; ; ;
39628;1983;-800;-600;-1	000;-1	000;-1	000;-1	000;4;-800;-600;-1	000;-1	000;-1	000;-1	000;4; ; ; ; ; ; ; ;
39648;1984;-800;-600;-1	000;-1	000;-1	000;-1	000;4;-800;-600;-1	000;-1	000;-1	000;-1	000;4; ; ; ; ; ; ; ;
[truncated: 6,620 more rows]
