# Supplementary material for: Perception of Individual and Joint Action in Infants and Adults
Source: PLoS One. 2014 Sep 9;9(9):e107450. doi: 10.1371/journal.pone.0107450 (PMC4174902; doi:10.1371/journal.pone.0107450)
Supplement: Data S1 — Raw files of eye tracking data of all participants. (ZIP) [file pone.0107450.s001.zip › Turm2012b_AD_11.csv]

Data properties:
Recording date: 17.07.2012
Recording time : 16:17:51:718 (corresponds to time 0)
Study: Turmbau2012b
Subject: Turm2012b_AD_11
Recording: Turm2012b_AD_11
Screen resolution: 800 x 600
Coordinate unit: Pixels
Filter settings:
Eye: Average
Fixation radius: 30
Min duration: 100
Timestamp;Number;GazepointX (L);GazepointY (L);CamX (L);CamY (L);Distance (L);Pupil (L);Validity (L);GazepointX (R);GazepointY (R);CamX (R);CamY (R);Distance (R);Pupil (R);Validity (R);Fixation;GazepointX;GazepointY;Event;Event Key;Data 1;Data 2;Description
12;1;374;240;0	612;0	372;599	396;3	477;0;384;231;0	329;0	408;604	531;4	019;0; ; ; ; ; ; ; ;
32;2;387;240;0	613;0	372;599	396;3	567;0;373;240;0	329;0	408;604	531;3	984;0; ; ; ; ; ; ; ;
52;3;393;236;0	613;0	372;599	396;3	565;0;390;273;0	330;0	408;604	531;3	855;0; ; ; ; ; ; ; ;
72;4;395;244;0	613;0	372;595	827;3	541;0;389;279;0	330;0	408;604	413;3	917;0; ; ; ; ; ; ; ;
92;5;382;227;0	613;0	372;595	827;3	607;0;399;222;0	330;0	408;604	413;3	989;0;1;390;247; ; ; ; ;
112;6;376;221;0	613;0	372;595	827;3	785;0;381;234;0	330;0	408;604	413;4	089;0;1;390;247; ; ; ; ;
132;7;385;231;0	613;0	372;595	827;3	565;0;378;268;0	330;0	408;604	413;3	865;0;1;390;247; ; ; ; ;
152;8;379;243;0	613;0	372;595	827;3	588;0;395;264;0	330;0	408;604	413;4	011;0;1;390;247; ; ; ; ;
172;9;378;242;0	613;0	372;597	153;3	628;0;386;260;0	330;0	408;603	286;3	999;0;1;390;247; ; ; ; ;
192;10;380;234;0	613;0	372;597	153;3	605;0;405;236;0	330;0	408;603	286;4	084;0;1;390;247; ; ; ; ;
212;11;373;242;0	613;0	372;597	153;3	595;0;389;223;0	330;0	408;603	286;3	960;0;1;390;247; ; ; ; ;
232;12;379;253;0	613;0	372;597	153;3	477;0;414;253;0	329;0	408;603	286;4	145;0;1;390;247; ; ; ; ;
251;13;399;262;0	612;0	373;597	153;3	516;0;416;262;0	329;0	409;603	286;3	972;0;1;390;247; ; ; ; ;
271;14;399;270;0	612;0	373;597	955;3	478;0;419;263;0	328;0	409;605	116;4	049;0;1;390;247; ; ; ; ;
291;15;407;303;0	611;0	373;597	955;3	478;0;403;300;0	328;0	410;605	116;3	770;0;2;411;295; ; ; ; ;
311;16;401;301;0	611;0	373;597	955;3	561;0;419;305;0	328;0	410;605	116;3	989;0;2;411;295; ; ; ; ;
312; ; ; ; ; ; ; ;5; ; ; ; ; ; ;5; ; ; ;ShowAVI;8;0;0;atFish.avi
331;17;421;303;0	611;0	373;597	955;3	434;0;420;284;0	328;0	410;605	116;4	058;0;2;411;295; ; ; ; ;
351;18;414;302;0	612;0	373;597	955;3	461;0;413;306;0	328;0	409;605	116;3	805;0;2;411;295; ; ; ; ;
371;19;417;301;0	612;0	373;598	285;3	472;0;423;301;0	328;0	409;604	261;3	929;0;2;411;295; ; ; ; ;
391;20;406;293;0	612;0	373;598	285;3	531;0;409;307;0	328;0	409;604	261;3	819;0;2;411;295; ; ; ; ;
411;21;402;283;0	612;0	373;598	285;3	570;0;405;297;0	328;0	409;604	261;3	858;0;2;411;295; ; ; ; ;
431;22;416;297;0	612;0	373;598	285;3	559;0;407;294;0	329;0	409;604	261;3	831;0;2;411;295; ; ; ; ;
451;23;415;320;0	612;0	373;598	285;3	544;0;420;298;0	329;0	409;604	261;3	911;0;2;411;295; ; ; ; ;
471;24;417;316;0	613;0	373;602	863;3	614;0;419;299;0	329;0	409;602	840;3	911;0;2;411;295; ; ; ; ;
491;25;419;275;0	613;0	373;602	863;3	581;0;415;288;0	329;0	409;602	840;3	990;0;2;411;295; ; ; ; ;
510;26;408;274;0	613;0	373;602	863;3	543;0;414;297;0	330;0	409;602	840;4	067;0;2;411;295; ; ; ; ;
531;27;391;267;0	614;0	373;602	863;3	542;0;412;292;0	330;0	409;602	840;4	096;0;2;411;295; ; ; ; ;
550;28;389;266;0	614;0	373;602	863;3	593;0;427;327;0	330;0	409;602	840;3	903;0;2;411;295; ; ; ; ;
570;29;393;271;0	615;0	373;597	965;3	547;0;428;332;0	331;0	409;603	824;3	948;0;2;411;295; ; ; ; ;
590;30;397;275;0	615;0	373;597	965;3	657;0;399;294;0	331;0	408;603	824;4	052;0;2;411;295; ; ; ; ;
610;31;440;293;0	614;0	373;597	965;3	873;0;431;325;0	331;0	408;603	824;3	990;0; ; ; ; ; ; ; ;
630;32;532;288;0	613;0	373;597	965;3	781;0;542;302;0	330;0	408;603	824;4	067;0; ; ; ; ; ; ; ;
650;33;547;316;0	613;0	373;597	965;3	768;0;541;294;0	330;0	408;603	824;3	985;0; ; ; ; ; ; ; ;
670;34;562;322;0	614;0	373;600	215;3	768;0;538;303;0	330;0	408;604	012;4	010;0; ; ; ; ; ; ; ;
690;35;527;301;0	614;0	372;600	215;3	695;0;524;308;0	331;0	408;604	012;3	933;0; ; ; ; ; ; ; ;
710;36;526;310;0	614;0	372;600	215;3	730;0;536;303;0	331;0	408;604	012;4	036;0; ; ; ; ; ; ; ;
730;37;527;275;0	614;0	372;600	215;3	902;0;541;274;0	331;0	408;604	012;4	026;0; ; ; ; ; ; ; ;
750;38;542;276;0	615;0	372;600	215;3	584;0;534;270;0	331;0	408;604	012;3	898;0; ; ; ; ; ; ; ;
770;39;541;284;0	615;0	372;595	438;3	607;0;535;267;0	332;0	408;603	783;3	942;0; ; ; ; ; ; ; ;
790;40;529;305;0	616;0	372;595	438;3	632;0;529;322;0	332;0	407;603	783;4	075;0; ; ; ; ; ; ; ;
810;41;521;290;0	616;0	373;595	438;3	660;0;523;307;0	333;0	407;603	783;3	948;0; ; ; ; ; ; ; ;
829;42;531;288;0	617;0	373;595	438;3	502;0;545;282;0	333;0	407;603	783;4	046;0; ; ; ; ; ; ; ;
849;43;509;305;0	617;0	373;595	438;3	512;0;538;296;0	334;0	407;603	783;3	971;0; ; ; ; ; ; ; ;
869;44;508;292;0	618;0	372;598	951;3	543;0;543;285;0	335;0	407;603	267;4	009;0; ; ; ; ; ; ; ;
889;45;478;225;0	618;0	372;598	951;3	549;0;481;254;0	335;0	406;603	267;3	992;0;3;472;242; ; ; ; ;
909;46;466;233;0	618;0	372;598	951;3	695;0;474;252;0	335;0	406;603	267;4	084;0;3;472;242; ; ; ; ;
929;47;472;236;0	618;0	372;598	951;3	669;0;474;247;0	335;0	406;603	267;4	027;0;3;472;242; ; ; ; ;
949;48;482;229;0	618;0	372;598	951;3	676;0;486;250;0	335;0	406;603	267;4	004;0;3;472;242; ; ; ; ;
969;49;479;231;0	618;0	372;600	967;3	696;0;482;250;0	335;0	406;601	961;4	028;0;3;472;242; ; ; ; ;
989;50;464;239;0	618;0	372;600	967;3	712;0;488;242;0	335;0	406;601	961;4	124;0;3;472;242; ; ; ; ;
1009;51;466;221;0	618;0	372;600	967;3	643;0;474;265;0	335;0	406;601	961;3	912;0;3;472;242; ; ; ; ;
1029;52;474;223;0	618;0	372;600	967;3	684;0;458;247;0	335;0	406;601	961;4	011;0;3;472;242; ; ; ; ;
1049;53;467;226;0	618;0	372;600	967;3	651;0;483;253;0	335;0	406;601	961;4	040;0;3;472;242; ; ; ; ;
1069;54;470;230;0	618;0	372;600	234;3	664;0;472;262;0	335;0	406;601	115;3	947;0;3;472;242; ; ; ; ;
1089;55;461;242;0	618;0	372;600	234;3	573;0;479;242;0	335;0	407;601	115;4	062;0;3;472;242; ; ; ; ;
1109;56;467;235;0	618;0	372;600	234;3	736;0;478;257;0	335;0	407;601	115;4	092;0;3;472;242; ; ; ; ;
1128;57;466;226;0	618;0	372;600	234;3	659;0;470;248;0	335;0	407;601	115;4	193;0;3;472;242; ; ; ; ;
1149;58;478;233;0	618;0	372;600	234;3	739;0;484;238;0	335;0	407;601	115;4	084;0;3;472;242; ; ; ; ;
1168;59;480;232;0	618;0	372;598	658;3	705;0;483;241;0	335;0	407;602	799;4	126;0;3;472;242; ; ; ; ;
1188;60;478;261;0	618;0	372;598	658;3	734;0;469;241;0	335;0	407;602	799;4	054;0;3;472;242; ; ; ; ;
1208;61;474;248;0	618;0	372;598	658;3	728;0;480;252;0	335;0	407;602	799;4	053;0;3;472;242; ; ; ; ;
1228;62;448;255;0	619;0	373;598	658;3	701;0;449;263;0	336;0	407;602	799;4	086;0;3;472;242; ; ; ; ;
1248;63;380;351;0	619;0	374;598	658;3	701;0;376;336;0	337;0	408;602	799;4	012;0;4;367;339; ; ; ; ;
1268;64;363;352;0	620;0	373;599	659;3	708;0;366;351;0	337;0	408;604	093;4	025;0;4;367;339; ; ; ; ;
1288;65;361;344;0	620;0	373;599	659;3	688;0;378;368;0	337;0	407;604	093;4	075;0;4;367;339; ; ; ; ;
1308;66;392;323;0	620;0	373;599	659;3	654;0;372;338;0	337;0	407;604	093;4	050;0;4;367;339; ; ; ; ;
1328;67;373;330;0	620;0	373;599	659;3	606;0;370;347;0	337;0	407;604	093;4	070;0;4;367;339; ; ; ; ;
1348;68;350;308;0	620;0	373;599	659;3	692;0;362;361;0	337;0	407;604	093;4	113;0;4;367;339; ; ; ; ;
1368;69;359;302;0	621;0	373;602	670;3	682;0;358;350;0	338;0	407;602	583;4	099;0;4;367;339; ; ; ; ;
1388;70;390;352;0	621;0	373;602	670;3	578;0;381;365;0	338;0	407;602	583;4	036;0;5;387;356; ; ; ; ;
1408;71;385;324;0	621;0	373;602	670;3	663;0;380;348;0	338;0	407;602	583;4	137;0;5;387;356; ; ; ; ;
1427;72;393;336;0	621;0	373;602	670;3	809;0;381;370;0	338;0	407;602	583;4	140;0;5;387;356; ; ; ; ;
1447;73;394;374;0	622;0	373;602	670;3	908;0;382;354;0	339;0	407;602	583;4	181;0;5;387;356; ; ; ; ;
1467;74;394;366;0	622;0	373;600	947;3	996;0;380;360;0	339;0	407;604	611;4	211;0;5;387;356; ; ; ; ;
1472; ; ; ; ; ; ; ;5; ; ; ; ; ; ;5; ; ; ;Keyboard;3;39;0;Right
1487;75;390;369;0	622;0	374;600	947;3	814;0;396;365;0	339;0	407;604	611;4	234;0;5;387;356; ; ; ; ;
1507;76;441;406;0	620;0	374;600	947;4	207;0;450;384;0	338;0	408;604	611;4	215;0; ; ; ; ; ; ; ;
1527;77;532;399;0	619;0	374;600	947;3	939;0;526;391;0	337;0	408;604	611;4	169;0;6;532;399; ; ; ; ;
1547;78;541;399;0	620;0	374;600	947;3	922;0;544;416;0	337;0	408;604	611;4	219;0;6;532;399; ; ; ; ;
1567;79;551;402;0	620;0	374;599	312;3	895;0;565;428;0	337;0	409;605	300;4	209;0;6;532;399; ; ; ; ;
1587;80;523;408;0	621;0	375;599	312;3	981;0;552;400;0	338;0	409;605	300;4	162;0;6;532;399; ; ; ; ;
1607;81;525;394;0	621;0	375;599	312;3	978;0;536;405;0	338;0	409;605	300;4	140;0;6;532;399; ; ; ; ;
1627;82;523;416;0	621;0	375;599	312;4	064;0;521;416;0	338;0	409;605	300;4	272;0;6;532;399; ; ; ; ;
1647;83;532;388;0	621;0	375;599	312;3	881;0;529;401;0	338;0	409;605	300;4	214;0;6;532;399; ; ; ; ;
1667;84;534;393;0	622;0	375;600	627;3	901;0;522;407;0	338;0	409;604	192;4	232;0;6;532;399; ; ; ; ;
1687;85;540;395;0	622;0	375;600	627;3	779;0;531;411;0	338;0	409;604	192;4	371;0;6;532;399; ; ; ; ;
1706;86;525;401;0	622;0	375;600	627;3	920;0;524;409;0	338;0	409;604	192;4	165;0;6;532;399; ; ; ; ;
1727;87;520;402;0	622;0	375;600	627;3	801;0;524;394;0	339;0	408;604	192;4	200;0;6;532;399; ; ; ; ;
1746;88;533;405;0	622;0	375;600	627;3	830;0;522;398;0	339;0	408;604	192;4	215;0;6;532;399; ; ; ; ;
1766;89;524;404;0	622;0	374;603	827;3	895;0;524;391;0	339;0	408;605	374;4	238;0;6;532;399; ; ; ; ;
1786;90;535;385;0	622;0	374;603	827;3	933;0;534;408;0	339;0	408;605	374;4	143;0;6;532;399; ; ; ; ;
1806;91;533;402;0	622;0	374;603	827;4	019;0;536;380;0	338;0	408;605	374;4	206;0;6;532;399; ; ; ; ;
1826;92;525;392;0	622;0	374;603	827;3	915;0;533;401;0	338;0	409;605	374;4	195;0;6;532;399; ; ; ; ;
1846;93;524;384;0	621;0	375;603	827;3	948;0;545;378;0	338;0	409;605	374;4	165;0;6;532;399; ; ; ; ;
1866;94;523;391;0	621;0	375;603	621;3	965;0;545;386;0	338;0	409;603	492;4	184;0;6;532;399; ; ; ; ;
1886;95;477;362;0	622;0	374;603	621;3	893;0;484;376;0	339;0	409;603	492;4	382;0; ; ; ; ; ; ; ;
1906;96;424;312;0	623;0	374;603	621;3	915;0;434;312;0	340;0	408;603	492;4	158;0;7;416;310; ; ; ; ;
1921; ; ; ; ; ; ; ;5; ; ; ; ; ; ;5; ; ; ;ShowAVI;8;0;0;single.avi
1926;97;410;279;0	623;0	374;603	621;3	835;0;421;335;0	340;0	408;603	492;4	276;0;7;416;310; ; ; ; ;
1946;98;395;294;0	623;0	374;603	621;3	852;0;433;319;0	340;0	408;603	492;4	333;0;7;416;310; ; ; ; ;
1966;99;380;282;0	623;0	374;599	878;3	816;0;428;327;0	339;0	408;604	715;4	255;0;7;416;310; ; ; ; ;
1986;100;422;300;0	622;0	374;599	878;3	752;0;423;330;0	339;0	408;604	715;4	397;0;7;416;310; ; ; ; ;
2006;101;414;315;0	622;0	374;599	878;3	808;0;415;309;0	339;0	408;604	715;4	236;0;7;416;310; ; ; ; ;
2025;102;413;316;0	622;0	374;599	878;3	916;0;422;334;0	339;0	408;604	715;4	333;0;7;416;310; ; ; ; ;
2045;103;421;304;0	622;0	374;599	878;3	908;0;418;297;0	339;0	408;604	715;4	306;0;7;416;310; ; ; ; ;
2065;104;418;312;0	622;0	374;599	135;3	896;0;423;301;0	339;0	408;604	725;4	278;0;7;416;310; ; ; ; ;
2085;105;416;319;0	621;0	374;599	135;3	777;0;413;337;0	338;0	408;604	725;4	274;0;7;416;310; ; ; ; ;
2105;106;426;309;0	621;0	374;599	135;3	872;0;425;327;0	338;0	408;604	725;4	250;0;7;416;310; ; ; ; ;
2125;107;419;313;0	621;0	374;599	135;3	924;0;433;311;0	338;0	408;604	725;4	323;0;7;416;310; ; ; ; ;
2145;108;407;309;0	620;0	374;599	135;3	963;0;415;294;0	337;0	408;604	725;4	181;0;7;416;310; ; ; ; ;
2165;109;408;309;0	620;0	374;599	923;4	007;0;422;281;0	337;0	409;605	174;4	183;0;7;416;310; ; ; ; ;
2185;110;415;328;0	620;0	374;599	923;3	878;0;427;326;0	337;0	408;605	174;4	354;0; ; ; ; ; ; ; ;
2205;111;427;300;0	620;0	374;599	923;3	999;0;419;332;0	337;0	408;605	174;4	267;0; ; ; ; ; ; ; ;
2225;112;427;324;0	620;0	374;599	923;3	947;0;410;322;0	337;0	409;605	174;4	314;0; ; ; ; ; ; ; ;
2245;113;384;411;0	620;0	375;599	923;4	354;0;383;391;0	338;0	410;605	174;4	336;0; ; ; ; ; ; ; ;
2265;114;387;408;0	620;0	376;602	417;4	459;0;374;397;0	338;0	410;604	789;4	300;0; ; ; ; ; ; ; ;
2285;115;377;437;0	620;0	376;602	417;4	034;0;364;454;0	338;0	410;604	789;4	136;0;8;375;437; ; ; ; ;
2304;116;370;443;0	620;0	376;602	417;3	924;0;384;440;0	337;0	410;604	789;4	412;0;8;375;437; ; ; ; ;
2325;117;369;437;0	620;0	376;602	417;3	957;0;372;458;0	337;0	410;604	789;4	260;0;8;375;437; ; ; ; ;
2344;118;378;429;0	620;0	376;602	417;3	920;0;375;441;0	337;0	410;604	789;4	295;0;8;375;437; ; ; ; ;
2364;119;375;430;0	620;0	376;603	183;3	935;0;380;448;0	337;0	410;603	423;4	321;0;8;375;437; ; ; ; ;
2384;120;382;426;0	620;0	376;603	183;3	893;0;372;440;0	337;0	410;603	423;4	131;0;8;375;437; ; ; ; ;
2404;121;374;434;0	620;0	376;603	183;4	048;0;384;424;0	337;0	410;603	423;4	059;0;8;375;437; ; ; ; ;
2424;122;373;448;0	620;0	375;603	183;3	992;0;383;443;0	337;0	410;603	423;4	122;0;8;375;437; ; ; ; ;
2444;123;372;431;0	620;0	376;603	183;3	968;0;371;428;0	337;0	410;603	423;4	162;0;8;375;437; ; ; ; ;
2464;124;372;439;0	620;0	375;602	436;3	939;0;376;435;0	337;0	410;602	708;4	140;0;8;375;437; ; ; ; ;
2484;125;402;324;0	619;0	373;602	436;3	987;0;453;327;0	337;0	408;602	708;4	166;0; ; ; ; ; ; ; ;
2504;126;437;276;0	619;0	374;602	436;3	964;0;446;303;0	337;0	408;602	708;4	155;0;9;446;296; ; ; ; ;
2524;127;437;300;0	619;0	374;602	436;3	795;0;450;323;0	337;0	409;602	708;4	189;0;9;446;296; ; ; ; ;
2544;128;449;295;0	619;0	374;602	436;3	900;0;441;295;0	337;0	409;602	708;4	147;0;9;446;296; ; ; ; ;
2564;129;453;290;0	619;0	374;602	666;3	841;0;441;297;0	337;0	409;604	193;4	166;0;9;446;296; ; ; ; ;
2584;130;456;307;0	619;0	374;602	666;3	966;0;460;286;0	337;0	409;604	193;4	292;0;9;446;296; ; ; ; ;
2604;131;430;300;0	619;0	374;602	666;3	863;0;452;287;0	337;0	409;604	193;4	307;0;9;446;296; ; ; ; ;
2623;132;445;306;0	620;0	374;602	666;3	797;0;443;298;0	337;0	409;604	193;4	147;0;9;446;296; ; ; ; ;
2643;133;454;279;0	620;0	374;602	666;3	875;0;447;298;0	337;0	409;604	193;4	286;0;9;446;296; ; ; ; ;
2663;134;444;278;0	619;0	374;600	477;3	843;0;443;299;0	337;0	409;604	170;4	253;0;9;446;296; ; ; ; ;
2683;135;515;327;0	618;0	374;600	477;3	985;0;506;337;0	336;0	409;604	170;4	106;0; ; ; ; ; ; ; ;
2703;136;534;324;0	619;0	374;600	477;3	956;0;548;336;0	336;0	409;604	170;4	081;0;10;521;320; ; ; ; ;
2723;137;515;331;0	619;0	374;600	477;3	786;0;520;317;0	336;0	409;604	170;4	013;0;10;521;320; ; ; ; ;
2743;138;514;302;0	619;0	374;600	477;3	939;0;529;332;0	336;0	409;604	170;4	111;0;10;521;320; ; ; ; ;
2763;139;520;298;0	619;0	375;602	772;3	891;0;544;327;0	336;0	410;604	293;4	083;0;10;521;320; ; ; ; ;
2783;140;520;326;0	619;0	375;602	772;3	888;0;524;325;0	336;0	410;604	293;4	096;0;10;521;320; ; ; ; ;
2803;141;514;335;0	619;0	375;602	772;3	769;0;523;319;0	336;0	410;604	293;4	136;0;10;521;320; ; ; ; ;
2823;142;523;295;0	619;0	375;602	772;3	884;0;509;341;0	337;0	410;604	293;4	089;0;10;521;320; ; ; ; ;
2843;143;511;358;0	619;0	375;602	772;4	131;0;526;347;0	337;0	410;604	293;4	042;0; ; ; ; ; ; ; ;
2863;144;513;357;0	620;0	375;600	898;4	108;0;522;354;0	337;0	410;604	045;4	044;0; ; ; ; ; ; ; ;
2883;145;504;336;0	620;0	375;600	898;3	885;0;511;354;0	337;0	410;604	045;4	093;0; ; ; ; ; ; ; ;
2903;146;519;297;0	620;0	375;600	898;3	861;0;507;349;0	337;0	410;604	045;4	101;0; ; ; ; ; ; ; ;
2923;147;472;283;0	620;0	375;600	898;3	984;0;512;288;0	338;0	409;604	045;4	180;0; ; ; ; ; ; ; ;
2942;148;436;226;0	621;0	374;600	898;3	875;0;460;247;0	339;0	408;604	045;4	124;0;11;440;218; ; ; ; ;
2962;149;426;203;0	621;0	374;596	610;3	867;0;455;224;0	339;0	408;601	713;4	135;0;11;440;218; ; ; ; ;
2982;150;425;203;0	621;0	374;596	610;3	855;0;436;210;0	339;0	408;601	713;4	228;0;11;440;218; ; ; ; ;
3002;151;438;205;0	621;0	374;596	610;3	907;0;442;215;0	339;0	408;601	713;4	195;0;11;440;218; ; ; ; ;
3022;152;447;223;0	621;0	374;596	610;3	762;0;456;227;0	339;0	408;601	713;4	227;0;11;440;218; ; ; ; ;
3042;153;440;213;0	621;0	374;596	610;3	851;0;441;233;0	339;0	408;601	713;4	078;0;11;440;218; ; ; ; ;
3062;154;442;217;0	622;0	374;597	513;3	846;0;446;240;0	339;0	408;601	751;4	058;0;11;440;218; ; ; ; ;
3082;155;436;234;0	622;0	374;597	513;3	860;0;459;232;0	339;0	409;601	751;4	196;0;11;440;218; ; ; ; ;
3102;156;443;210;0	622;0	374;597	513;3	720;0;445;223;0	340;0	409;601	751;4	070;0;11;440;218; ; ; ; ;
3122;157;432;214;0	623;0	375;597	513;3	825;0;443;216;0	340;0	409;601	751;4	111;0;11;440;218; ; ; ; ;
3142;158;429;224;0	623;0	375;597	513;3	797;0;445;212;0	340;0	409;601	751;3	998;0;11;440;218; ; ; ; ;
3162;159;429;210;0	623;0	375;599	337;3	759;0;445;209;0	340;0	409;601	408;3	985;0;11;440;218; ; ; ; ;
3182;160;431;215;0	624;0	375;599	337;3	905;0;429;235;0	341;0	410;601	408;4	147;0;11;440;218; ; ; ; ;
3201;161;355;308;0	625;0	377;599	337;3	735;0;336;341;0	343;0	411;601	408;4	100;0; ; ; ; ; ; ; ;
3221;162;325;377;0	625;0	378;599	337;3	795;0;349;340;0	343;0	412;601	408;4	158;0; ; ; ; ; ; ; ;
3241;163;342;401;0	626;0	378;599	337;3	742;0;360;395;0	343;0	412;601	408;4	103;0; ; ; ; ; ; ; ;
3261;164;328;425;0	626;0	378;599	834;3	768;0;372;412;0	343;0	412;602	627;4	132;0; ; ; ; ; ; ; ;
3281;165;354;382;0	626;0	378;599	834;3	789;0;347;374;0	343;0	412;602	627;4	153;0;12;345;375; ; ; ; ;
3301;166;340;366;0	626;0	378;599	834;3	684;0;346;378;0	343;0	412;602	627;4	019;0;12;345;375; ; ; ; ;
3321;167;341;359;0	627;0	378;599	834;3	748;0;351;359;0	343;0	412;602	627;4	103;0;12;345;375; ; ; ; ;
3341;168;354;354;0	627;0	378;599	834;3	802;0;362;368;0	343;0	412;602	627;4	192;0;12;345;375; ; ; ; ;
3361;169;348;350;0	627;0	378;598	952;3	762;0;364;368;0	343;0	412;599	491;4	128;0;12;345;375; ; ; ; ;
3381;170;345;357;0	627;0	378;598	952;3	824;0;339;377;0	343;0	412;599	491;4	106;0;12;345;375; ; ; ; ;
3401;171;336;409;0	627;0	378;598	952;4	012;0;349;367;0	343;0	412;599	491;4	032;0;12;345;375; ; ; ; ;
3421;172;341;402;0	627;0	378;598	952;3	934;0;337;390;0	343;0	412;599	491;4	112;0;12;345;375; ; ; ; ;
3441;173;335;389;0	627;0	378;598	952;3	715;0;342;377;0	343;0	413;599	491;4	092;0;12;345;375; ; ; ; ;
3461;174;337;382;0	626;0	378;596	702;3	767;0;345;375;0	343;0	413;602	110;4	091;0;12;345;375; ; ; ; ;
3481;175;344;361;0	626;0	378;596	702;3	723;0;343;400;0	343;0	412;602	110;4	142;0;12;345;375; ; ; ; ;
3501;176;359;399;0	626;0	378;596	702;3	865;0;352;353;0	343;0	413;602	110;4	179;0;12;345;375; ; ; ; ;
3520;177;343;359;0	626;0	378;596	702;3	790;0;344;375;0	343;0	413;602	110;4	031;0;12;345;375; ; ; ; ;
3540;178;345;389;0	626;0	378;596	702;3	850;0;346;381;0	343;0	413;602	110;4	096;0;12;345;375; ; ; ; ;
3560;179;347;368;0	626;0	378;600	713;3	845;0;347;387;0	343;0	412;600	628;4	064;0;12;345;375; ; ; ; ;
3580;180;390;298;0	625;0	377;600	713;3	917;0;397;309;0	343;0	411;600	628;3	976;0;13;396;294; ; ; ; ;
3600;181;393;283;0	625;0	377;600	713;3	744;0;390;319;0	343;0	411;600	628;4	096;0;13;396;294; ; ; ; ;
3620;182;400;264;0	625;0	377;600	713;3	737;0;394;303;0	342;0	411;600	628;4	126;0;13;396;294; ; ; ; ;
3640;183;384;281;0	625;0	377;600	713;3	705;0;406;305;0	342;0	411;600	628;4	161;0;13;396;294; ; ; ; ;
3660;184;387;280;0	625;0	377;596	201;3	663;0;403;302;0	342;0	411;604	073;4	215;0;13;396;294; ; ; ; ;
3680;185;383;263;0	625;0	377;596	201;3	708;0;413;294;0	342;0	411;604	073;4	142;0;13;396;294; ; ; ; ;
3700;186;397;293;0	625;0	377;596	201;3	779;0;402;316;0	342;0	411;604	073;4	141;0;13;396;294; ; ; ; ;
3720;187;386;306;0	625;0	377;596	201;3	626;0;405;318;0	342;0	411;604	073;4	174;0;13;396;294; ; ; ; ;
3740;188;417;256;0	625;0	377;596	201;3	741;0;422;278;0	342;0	411;604	073;4	111;0; ; ; ; ; ; ; ;
3760;189;419;272;0	624;0	376;597	728;3	750;0;418;289;0	342;0	410;602	637;4	107;0; ; ; ; ; ; ; ;
3780;190;407;237;0	624;0	376;597	728;3	794;0;416;232;0	342;0	410;602	637;4	193;0;14;420;226; ; ; ; ;
3800;191;407;227;0	624;0	376;597	728;3	726;0;423;236;0	342;0	410;602	637;4	033;0;14;420;226; ; ; ; ;
3820;192;415;232;0	624;0	376;597	728;3	645;0;409;240;0	342;0	410;602	637;4	092;0;14;420;226; ; ; ; ;
3839;193;415;224;0	624;0	376;597	728;3	757;0;424;224;0	342;0	410;602	637;4	083;0;14;420;226; ; ; ; ;
3859;194;416;220;0	624;0	376;600	547;3	716;0;420;227;0	341;0	410;602	126;4	071;0;14;420;226; ; ; ; ;
3879;195;428;204;0	624;0	375;600	547;3	845;0;415;236;0	341;0	409;602	126;4	194;0;14;420;226; ; ; ; ;
3899;196;415;216;0	624;0	375;600	547;3	771;0;424;217;0	341;0	409;602	126;4	013;0;14;420;226; ; ; ; ;
3919;197;418;230;0	624;0	375;600	547;3	751;0;443;244;0	341;0	410;602	126;4	195;0;14;420;226; ; ; ; ;
3939;198;423;220;0	624;0	376;600	547;3	641;0;430;233;0	341;0	410;602	126;4	083;0;14;420;226; ; ; ; ;
3959;199;416;229;0	624;0	376;598	826;3	581;0;438;230;0	341;0	410;602	231;4	168;0;14;420;226; ; ; ; ;
3979;200;407;207;0	624;0	376;598	826;3	775;0;430;251;0	341;0	410;602	231;4	110;0;14;420;226; ; ; ; ;
3999;201;412;205;0	624;0	376;598	826;3	696;0;426;259;0	341;0	410;602	231;3	924;0;14;420;226; ; ; ; ;
4019;202;427;225;0	624;0	376;598	826;3	752;0;426;233;0	341;0	410;602	231;3	990;0;14;420;226; ; ; ; ;
4039;203;417;211;0	624;0	376;598	826;3	683;0;422;221;0	341;0	410;602	231;4	159;0;14;420;226; ; ; ; ;
4059;204;423;214;0	624;0	376;599	802;3	702;0;421;217;0	341;0	410;601	861;4	085;0;14;420;226; ; ; ; ;
4079;205;412;230;0	624;0	376;599	802;3	811;0;419;226;0	341;0	410;601	861;3	983;0;14;420;226; ; ; ; ;
4099;206;481;328;0	623;0	378;599	802;4	097;0;483;352;0	341;0	412;601	861;4	065;0; ; ; ; ; ; ; ;
4119;207;498;430;0	622;0	379;599	802;3	944;0;503;411;0	340;0	413;601	861;4	108;0;15;500;423; ; ; ; ;
4138;208;503;414;0	622;0	379;599	802;3	879;0;504;430;0	339;0	414;601	861;3	985;0;15;500;423; ; ; ; ;
4158;209;512;396;0	621;0	379;603	431;4	012;0;507;447;0	339;0	415;604	115;4	052;0;15;500;423; ; ; ; ;
4178;210;517;422;0	621;0	379;603	431;3	904;0;488;428;0	338;0	415;604	115;4	111;0;15;500;423; ; ; ; ;
4198;211;514;417;0	621;0	379;603	431;3	895;0;499;431;0	338;0	415;604	115;4	142;0;15;500;423; ; ; ; ;
4218;212;493;436;0	621;0	379;603	431;3	897;0;501;426;0	338;0	415;604	115;4	089;0;15;500;423; ; ; ; ;
4238;213;502;405;0	621;0	379;603	431;3	894;0;484;431;0	337;0	415;604	115;4	098;0;15;500;423; ; ; ; ;
4258;214;493;410;0	621;0	379;597	924;3	860;0;490;431;0	338;0	415;601	843;4	084;0;15;500;423; ; ; ; ;
4278;215;536;428;0	620;0	379;597	924;3	929;0;530;448;0	337;0	415;601	843;4	181;0; ; ; ; ; ; ; ;
4298;216;601;430;0	619;0	379;597	924;3	885;0;598;460;0	337;0	415;601	843;4	070;0;16;612;445; ; ; ; ;
4318;217;614;440;0	620;0	379;597	924;3	948;0;611;460;0	337;0	415;601	843;4	095;0;16;612;445; ; ; ; ;
4338;218;616;453;0	620;0	379;597	924;3	984;0;603;454;0	337;0	415;601	843;4	096;0;16;612;445; ; ; ; ;
4358;219;619;457;0	620;0	379;602	048;4	009;0;611;460;0	337;0	415;603	728;4	109;0;16;612;445; ; ; ; ;
4378;220;587;467;0	620;0	379;602	048;4	052;0;615;444;0	336;0	415;603	728;4	172;0;16;612;445; ; ; ; ;
4398;221;606;436;0	620;0	379;602	048;3	992;0;597;449;0	336;0	415;603	728;4	082;0;16;612;445; ; ; ; ;
4417;222;605;437;0	620;0	379;602	048;4	042;0;600;439;0	336;0	415;603	728;4	179;0;16;612;445; ; ; ; ;
4437;223;602;442;0	620;0	379;602	048;4	034;0;611;441;0	336;0	415;603	728;4	179;0;16;612;445; ; ; ; ;
4457;224;600;445;0	620;0	379;601	700;4	013;0;602;442;0	336;0	415;601	897;4	168;0;16;612;445; ; ; ; ;
4478;225;618;432;0	620;0	379;601	700;3	845;0;600;437;0	336;0	415;601	897;4	156;0;16;612;445; ; ; ; ;
4497;226;615;433;0	620;0	379;601	700;3	924;0;606;439;0	337;0	415;601	897;4	206;0;16;612;445; ; ; ; ;
4518;227;605;435;0	621;0	379;601	700;3	940;0;597;446;0	337;0	415;601	897;4	181;0;16;612;445; ; ; ; ;
4537;228;642;441;0	621;0	380;601	700;3	921;0;610;455;0	337;0	415;601	897;4	021;0;16;612;445; ; ; ; ;
4557;229;637;445;0	621;0	380;597	945;3	902;0;609;459;0	338;0	415;602	278;4	031;0;16;612;445; ; ; ; ;
4577;230;614;443;0	621;0	380;597	945;3	904;0;609;461;0	338;0	415;602	278;4	126;0;16;612;445; ; ; ; ;
4598;231;606;442;0	622;0	380;597	945;3	919;0;609;462;0	338;0	415;602	278;4	218;0;16;612;445; ; ; ; ;
4617;232;642;439;0	622;0	381;597	945;3	939;0;617;444;0	338;0	416;602	278;4	116;0;16;612;445; ; ; ; ;
4638;233;630;439;0	622;0	381;597	945;3	840;0;631;436;0	338;0	416;602	278;4	007;0;16;612;445; ; ; ; ;
4657;234;637;437;0	622;0	381;599	757;3	859;0;634;428;0	338;0	416;601	141;4	010;0;16;612;445; ; ; ; ;
4677;235;602;442;0	622;0	381;599	757;3	994;0;625;460;0	338;0	416;601	141;4	112;0;16;612;445; ; ; ; ;
4697;236;595;457;0	622;0	381;599	757;3	881;0;592;433;0	339;0	416;601	141;4	065;0;16;612;445; ; ; ; ;
4717;237;478;439;0	624;0	380;599	757;3	943;0;499;454;0	341;0	415;601	141;4	136;0; ; ; ; ; ; ; ;
4736;238;399;416;0	626;0	380;599	757;3	994;0;428;430;0	343;0	415;601	141;4	152;0; ; ; ; ; ; ; ;
4758;239;351;415;0	626;0	380;601	324;3	963;0;374;434;0	343;0	415;603	206;4	163;0; ; ; ; ; ; ; ;
4776;240;398;416;0	626;0	380;601	324;3	879;0;410;422;0	342;0	415;603	206;4	066;0;17;416;441; ; ; ; ;
4797;241;400;440;0	626;0	380;601	324;4	124;0;416;442;0	342;0	414;603	206;4	086;0;17;416;441; ; ; ; ;
4816;242;418;443;0	626;0	380;601	324;3	938;0;411;443;0	342;0	414;603	206;3	964;0;17;416;441; ; ; ; ;
4837;243;421;446;0	626;0	379;601	324;3	890;0;426;437;0	342;0	414;603	206;4	122;0;17;416;441; ; ; ; ;
4856;244;423;451;0	626;0	379;598	770;3	951;0;427;435;0	342;0	414;604	137;4	099;0;17;416;441; ; ; ; ;
4877;245;420;435;0	626;0	379;598	770;3	748;0;406;438;0	342;0	414;604	137;4	108;0;17;416;441; ; ; ; ;
4896;246;411;461;0	626;0	379;598	770;3	856;0;432;438;0	342;0	414;604	137;4	103;0;17;416;441; ; ; ; ;
4917;247;412;453;0	626;0	379;598	770;3	784;0;409;423;0	342;0	414;604	137;4	057;0;17;416;441; ; ; ; ;
4936;248;424;441;0	626;0	379;598	770;3	816;0;420;433;0	342;0	414;604	137;3	990;0;17;416;441; ; ; ; ;
4957;249;420;452;0	624;0	379;600	637;3	789;0;410;428;0	341;0	414;604	012;3	966;0;17;416;441; ; ; ; ;
4975;250;528;430;0	623;0	379;600	637;3	808;0;530;422;0	340;0	414;604	012;3	955;0;18;533;419; ; ; ; ;
4997;251;530;403;0	623;0	379;600	637;3	839;0;540;425;0	340;0	414;604	012;4	114;0;18;533;419; ; ; ; ;
5015;252;528;414;0	623;0	379;600	637;3	974;0;536;426;0	340;0	414;604	012;4	117;0;18;533;419; ; ; ; ;
5037;253;529;417;0	623;0	379;600	637;3	910;0;536;424;0	339;0	414;604	012;4	036;0;18;533;419; ; ; ; ;
5055;254;531;419;0	623;0	379;601	097;3	971;0;536;426;0	339;0	414;603	973;4	123;0;18;533;419; ; ; ; ;
5075;255;526;438;0	623;0	379;601	097;3	799;0;540;419;0	339;0	414;603	973;3	983;0;18;533;419; ; ; ; ;
5095;256;535;405;0	623;0	379;601	097;3	800;0;530;417;0	339;0	414;603	973;4	040;0;18;533;419; ; ; ; ;
5115;257;439;442;0	624;0	379;601	097;3	865;0;447;436;0	341;0	414;603	973;4	153;0; ; ; ; ; ; ; ;
5135;258;356;440;0	625;0	379;601	097;3	984;0;362;446;0	342;0	414;603	973;4	073;0; ; ; ; ; ; ; ;
5155;259;322;432;0	625;0	379;602	590;4	025;0;322;452;0	342;0	414;601	892;4	108;0; ; ; ; ; ; ; ;
5175;260;371;439;0	625;0	379;602	590;3	838;0;367;454;0	342;0	414;601	892;4	198;0;19;375;435; ; ; ; ;
5195;261;373;464;0	625;0	379;602	590;3	903;0;365;446;0	341;0	414;601	892;4	152;0;19;375;435; ; ; ; ;
5215;262;370;443;0	624;0	379;602	590;3	847;0;357;439;0	341;0	414;601	892;4	147;0;19;375;435; ; ; ; ;
5235;263;378;444;0	624;0	379;602	590;3	800;0;362;441;0	341;0	415;601	892;4	160;0;19;375;435; ; ; ; ;
5255;264;379;447;0	624;0	379;600	223;3	801;0;358;442;0	340;0	415;603	453;4	171;0;19;375;435; ; ; ; ;
5275;265;367;444;0	623;0	379;600	223;3	956;0;364;430;0	340;0	415;603	453;4	158;0;19;375;435; ; ; ; ;
5294;266;369;444;0	623;0	379;600	223;3	828;0;359;441;0	339;0	414;603	453;4	137;0;19;375;435; ; ; ; ;
5314;267;366;435;0	623;0	379;600	223;4	014;0;366;446;0	339;0	414;603	453;4	208;0;19;375;435; ; ; ; ;
5334;268;385;445;0	622;0	379;600	223;3	936;0;356;433;0	339;0	414;603	453;4	257;0;19;375;435; ; ; ; ;
5354;269;386;442;0	622;0	379;600	991;3	922;0;357;441;0	339;0	414;601	680;4	260;0;19;375;435; ; ; ; ;
5374;270;368;442;0	622;0	379;600	991;3	799;0;374;436;0	338;0	414;601	680;4	308;0;19;375;435; ; ; ; ;
5394;271;375;451;0	622;0	379;600	991;3	838;0;354;449;0	338;0	414;601	680;4	222;0;19;375;435; ; ; ; ;
5414;272;381;444;0	621;0	379;600	991;3	998;0;377;435;0	338;0	414;601	680;4	228;0;19;375;435; ; ; ; ;
5434;273;366;419;0	621;0	378;600	991;3	967;0;387;423;0	338;0	414;601	680;4	068;0;19;375;435; ; ; ; ;
5454;274;371;421;0	621;0	379;598	847;3	923;0;384;424;0	337;0	414;602	288;4	022;0;19;375;435; ; ; ; ;
5474;275;382;427;0	621;0	379;598	847;3	832;0;375;430;0	337;0	414;602	288;4	136;0;19;375;435; ; ; ; ;
5494;276;389;445;0	621;0	379;598	847;3	982;0;383;443;0	337;0	414;602	288;4	263;0;19;375;435; ; ; ; ;
5514;277;372;439;0	621;0	379;598	847;3	999;0;377;421;0	337;0	414;602	288;4	221;0;19;375;435; ; ; ; ;
5534;278;394;414;0	621;0	379;598	847;3	940;0;376;434;0	337;0	414;602	288;4	176;0;19;375;435; ; ; ; ;
5554;279;390;421;0	620;0	379;597	893;3	925;0;377;435;0	337;0	414;602	306;4	233;0;19;375;435; ; ; ; ;
5574;280;380;444;0	620;0	379;597	893;3	853;0;371;437;0	337;0	414;602	306;4	103;0;19;375;435; ; ; ; ;
5593;281;383;435;0	620;0	378;597	893;3	816;0;366;446;0	336;0	414;602	306;4	146;0;19;375;435; ; ; ; ;
5613;282;384;439;0	620;0	378;597	893;3	795;0;378;427;0	336;0	414;602	306;4	094;0;19;375;435; ; ; ; ;
5633;283;385;450;0	619;0	378;597	893;3	892;0;362;431;0	336;0	414;602	306;4	110;0;19;375;435; ; ; ; ;
5653;284;385;443;0	619;0	378;602	850;3	903;0;363;430;0	336;0	414;603	357;4	126;0;19;375;435; ; ; ; ;
5673;285;379;428;0	619;0	378;602	850;3	826;0;384;421;0	336;0	414;603	357;3	948;0;19;375;435; ; ; ; ;
5693;286;387;433;0	619;0	378;602	850;3	917;0;379;427;0	335;0	414;603	357;4	071;0;19;375;435; ; ; ; ;
5713;287;391;428;0	619;0	378;602	850;3	812;0;384;433;0	335;0	414;603	357;4	110;0;19;375;435; ; ; ; ;
5733;288;389;432;0	619;0	378;602	850;3	770;0;367;430;0	335;0	414;603	357;4	108;0;19;375;435; ; ; ; ;
5753;289;391;430;0	619;0	378;601	470;3	776;0;365;433;0	335;0	414;603	105;4	104;0;19;375;435; ; ; ; ;
5773;290;373;443;0	619;0	378;601	470;3	860;0;362;439;0	335;0	414;603	105;4	105;0;19;375;435; ; ; ; ;
5793;291;380;449;0	619;0	377;601	470;3	930;0;381;405;0	335;0	414;603	105;4	071;0;19;375;435; ; ; ; ;
5813;292;388;445;0	619;0	378;601	470;3	893;0;386;420;0	335;0	414;603	105;4	061;0;19;375;435; ; ; ; ;
5833;293;369;447;0	619;0	378;601	470;3	810;0;374;424;0	335;0	414;603	105;4	012;0;19;375;435; ; ; ; ;
5853;294;375;451;0	619;0	378;598	838;3	816;0;374;430;0	335;0	414;600	869;3	974;0;19;375;435; ; ; ; ;
5873;295;383;426;0	619;0	378;598	838;3	885;0;378;434;0	335;0	414;600	869;3	982;0;19;375;435; ; ; ; ;
5893;296;381;459;0	619;0	377;598	838;3	850;0;382;417;0	336;0	413;600	869;4	093;0;19;375;435; ; ; ; ;
5912;297;394;435;0	619;0	377;598	838;3	760;0;-800;-600;0	619;0	377;-1	000;-1	000;4;19;375;435; ; ; ; ;
5932;298;-800;-600;-1	000;-1	000;-1	000;-1	000;4;-800;-600;-1	000;-1	000;-1	000;-1	000;4; ; ; ; ; ; ; ;
5952;299;-800;-600;-1	000;-1	000;-1	000;-1	000;4;-800;-600;-1	000;-1	000;-1	000;-1	000;4; ; ; ; ; ; ; ;
5972;300;387;411;0	620;0	377;598	838;3	748;0;-800;-600;0	620;0	377;-1	000;-1	000;4; ; ; ; ; ; ; ;
5992;301;387;429;0	620;0	377;598	838;3	784;0;346;540;0	336;0	412;600	869;4	013;0; ; ; ; ; ; ; ;
6012;302;386;427;0	620;0	378;601	054;3	798;0;347;541;0	336;0	412;598	601;3	998;0; ; ; ; ; ; ; ;
6032;303;402;423;0	620;0	378;601	054;4	004;0;-800;-600;0	620;0	378;-1	000;-1	000;4; ; ; ; ; ; ; ;
6052;304;381;421;0	620;0	378;601	054;3	871;0;389;369;0	337;0	413;599	305;4	400;0;20;383;422; ; ; ; ;
6072;305;370;422;0	620;0	378;601	054;3	987;0;391;374;0	337;0	413;601	487;4	511;0;20;383;422; ; ; ; ;
6092;306;384;411;0	621;0	378;601	054;3	994;0;375;422;0	337;0	414;602	704;4	119;0;20;383;422; ; ; ; ;
6112;307;380;410;0	621;0	378;600	115;3	950;0;373;442;0	337;0	414;603	859;4	065;0;20;383;422; ; ; ; ;
6132;308;379;429;0	621;0	378;600	115;4	136;0;380;421;0	337;0	414;603	859;4	195;0;20;383;422; ; ; ; ;
6152;309;381;420;0	620;0	378;600	115;3	898;0;379;424;0	336;0	414;603	859;4	192;0;20;383;422; ; ; ; ;
6172;310;402;416;0	620;0	378;600	115;3	921;0;378;424;0	336;0	414;603	859;4	239;0;20;383;422; ; ; ; ;
6191;311;397;418;0	620;0	378;600	115;4	102;0;388;432;0	336;0	414;603	859;4	199;0;20;383;422; ; ; ; ;
6211;312;405;418;0	620;0	379;597	118;3	967;0;388;435;0	336;0	414;602	509;4	200;0;20;383;422; ; ; ; ;
6231;313;398;419;0	620;0	379;597	118;4	236;0;371;421;0	336;0	414;602	509;4	277;0;20;383;422; ; ; ; ;
6251;314;385;415;0	620;0	379;597	118;3	993;0;388;427;0	336;0	415;602	509;4	327;0;20;383;422; ; ; ; ;
6271;315;385;426;0	620;0	379;597	118;3	876;0;377;431;0	336;0	415;602	509;4	269;0;20;383;422; ; ; ; ;
6291;316;375;440;0	620;0	379;597	118;4	020;0;374;413;0	336;0	415;602	509;4	129;0;20;383;422; ; ; ; ;
6311;317;372;441;0	620;0	379;600	147;4	009;0;380;417;0	336;0	415;601	703;4	122;0;20;383;422; ; ; ; ;
6331;318;373;417;0	620;0	379;600	147;4	158;0;392;417;0	336;0	415;601	703;4	252;0;20;383;422; ; ; ; ;
6351;319;391;430;0	620;0	379;600	147;3	963;0;377;433;0	336;0	415;601	703;4	332;0;20;383;422; ; ; ; ;
6371;320;390;415;0	620;0	379;600	147;4	016;0;376;443;0	336;0	415;601	703;4	295;0;20;383;422; ; ; ; ;
6391;321;417;378;0	619;0	379;600	147;3	861;0;416;403;0	336;0	414;601	703;4	403;0;21;418;370; ; ; ; ;
6411;322;426;374;0	619;0	378;603	052;3	863;0;411;411;0	336;0	414;604	343;4	433;0;21;418;370; ; ; ; ;
6431;323;401;373;0	619;0	378;603	052;4	343;0;427;369;0	336;0	414;604	343;4	299;0;21;418;370; ; ; ; ;
6451;324;416;346;0	620;0	378;603	052;4	198;0;424;355;0	336;0	414;604	343;4	208;0;21;418;370; ; ; ; ;
6471;325;416;348;0	620;0	378;603	052;3	937;0;449;371;0	336;0	413;604	343;4	387;0;21;418;370; ; ; ; ;
6491;326;419;345;0	620;0	378;603	052;3	911;0;404;402;0	337;0	413;604	343;4	314;0;21;418;370; ; ; ; ;
6510;327;419;346;0	620;0	378;601	602;3	876;0;408;400;0	336;0	413;606	066;4	326;0;21;418;370; ; ; ; ;
6530;328;399;265;0	619;0	377;601	602;3	919;0;425;259;0	337;0	412;606	066;4	149;0; ; ; ; ; ; ; ;
6550;329;404;199;0	619;0	376;601	602;3	926;0;409;262;0	337;0	411;606	066;4	179;0;22;410;231; ; ; ; ;
6570;330;401;221;0	619;0	376;601	602;3	828;0;390;251;0	336;0	411;606	066;4	161;0;22;410;231; ; ; ; ;
6590;331;410;207;0	619;0	376;601	602;3	873;0;399;218;0	336;0	411;606	066;4	232;0;22;410;231; ; ; ; ;
6610;332;411;222;0	619;0	376;597	740;3	825;0;403;216;0	337;0	411;605	008;4	237;0;22;410;231; ; ; ; ;
6630;333;399;217;0	620;0	376;597	740;3	782;0;412;242;0	337;0	411;605	008;4	056;0;22;410;231; ; ; ; ;
6650;334;409;247;0	620;0	376;597	740;3	962;0;418;248;0	337;0	411;605	008;4	025;0;22;410;231; ; ; ; ;
6670;335;406;213;0	620;0	376;597	740;3	816;0;426;230;0	337;0	411;605	008;4	102;0;22;410;231; ; ; ; ;
6690;336;416;241;0	620;0	376;597	740;3	773;0;408;245;0	337;0	411;605	008;4	109;0;22;410;231; ; ; ; ;
6710;337;418;229;0	621;0	376;597	050;3	822;0;412;244;0	338;0	411;604	031;4	109;0;22;410;231; ; ; ; ;
6730;338;405;221;0	621;0	376;597	050;3	791;0;427;257;0	338;0	411;604	031;4	260;0;22;410;231; ; ; ; ;
6750;339;403;225;0	621;0	376;597	050;3	731;0;419;255;0	338;0	411;604	031;4	120;0;22;410;231; ; ; ; ;
6769;340;406;219;0	622;0	376;597	050;3	758;0;405;248;0	339;0	411;604	031;4	113;0;22;410;231; ; ; ; ;
6790;341;413;249;0	622;0	377;597	050;3	731;0;421;206;0	339;0	412;604	031;4	175;0;22;410;231; ; ; ; ;
6809;342;413;254;0	622;0	378;595	632;3	731;0;418;198;0	339;0	413;604	618;4	194;0;22;410;231; ; ; ; ;
6829;343;438;307;0	622;0	378;595	632;3	852;0;448;287;0	339;0	413;604	618;4	087;0; ; ; ; ; ; ; ;
6849;344;427;314;0	622;0	378;595	632;3	770;0;427;311;0	339;0	413;604	618;4	051;0; ; ; ; ; ; ; ;
6869;345;421;323;0	622;0	379;595	632;3	788;0;422;325;0	339;0	413;604	618;4	087;0; ; ; ; ; ; ; ;
6889;346;428;323;0	623;0	379;595	632;3	939;0;448;307;0	339;0	413;604	618;4	176;0; ; ; ; ; ; ; ;
6909;347;428;320;0	623;0	379;599	558;3	935;0;439;309;0	339;0	413;604	335;4	173;0; ; ; ; ; ; ; ;
6929;348;412;286;0	623;0	379;599	558;3	810;0;409;302;0	339;0	413;604	335;4	094;0; ; ; ; ; ; ; ;
6949;349;308;375;0	625;0	380;599	558;4	280;0;304;387;0	342;0	414;604	335;4	309;0; ; ; ; ; ; ; ;
6969;350;220;407;0	626;0	380;599	558;3	985;0;227;420;0	343;0	415;604	335;4	267;0;23;232;432; ; ; ; ;
6989;351;236;438;0	626;0	380;599	558;3	893;0;231;433;0	343;0	415;604	335;4	148;0;23;232;432; ; ; ; ;
7009;352;252;470;0	626;0	380;598	385;4	054;0;235;447;0	343;0	415;602	166;4	235;0;23;232;432; ; ; ; ;
7029;353;246;436;0	626;0	381;598	385;4	021;0;212;429;0	342;0	416;602	166;4	132;0;23;232;432; ; ; ; ;
7049;354;222;419;0	626;0	381;598	385;4	101;0;231;429;0	342;0	416;602	166;4	015;0;23;232;432; ; ; ; ;
7069;355;241;424;0	626;0	381;598	385;3	992;0;230;442;0	342;0	416;602	166;4	137;0;23;232;432; ; ; ; ;
7088;356;224;431;0	626;0	381;598	385;4	079;0;230;424;0	342;0	416;602	166;4	122;0;23;232;432; ; ; ; ;
7108;357;232;424;0	626;0	381;599	191;4	041;0;228;426;0	342;0	416;602	782;4	097;0;23;232;432; ; ; ; ;
7128;358;228;435;0	626;0	381;599	191;3	855;0;239;416;0	342;0	416;602	782;4	146;0;23;232;432; ; ; ; ;
7148;359;175;421;0	627;0	382;599	191;3	957;0;174;434;0	344;0	416;602	782;4	210;0;24;170;418; ; ; ; ;
7168;360;198;414;0	627;0	382;599	191;4	081;0;178;415;0	344;0	416;602	782;4	129;0;24;170;418; ; ; ; ;
7188;361;175;420;0	627;0	382;599	191;3	922;0;152;414;0	344;0	416;602	782;4	226;0;24;170;418; ; ; ; ;
7208;362;182;417;0	627;0	381;599	092;3	951;0;144;414;0	344;0	416;602	982;4	206;0;24;170;418; ; ; ; ;
7228;363;174;443;0	627;0	381;599	092;3	980;0;166;428;0	344;0	416;602	982;4	184;0;24;170;418; ; ; ; ;
7248;364;162;411;0	627;0	381;599	092;3	868;0;171;414;0	344;0	416;602	982;4	104;0;24;170;418; ; ; ; ;
7268;365;152;421;0	627;0	381;599	092;4	017;0;158;417;0	343;0	416;602	982;4	168;0;24;170;418; ; ; ; ;
7288;366;180;429;0	627;0	381;599	092;3	817;0;172;424;0	343;0	416;602	982;4	051;0;24;170;418; ; ; ; ;
7308;367;174;418;0	627;0	381;595	572;3	827;0;170;420;0	343;0	416;600	283;4	037;0;24;170;418; ; ; ; ;
7328;368;180;411;0	627;0	381;595	572;3	909;0;174;416;0	343;0	416;600	283;4	113;0;24;170;418; ; ; ; ;
7348;369;172;414;0	627;0	381;595	572;3	852;0;183;406;0	343;0	416;600	283;4	207;0;24;170;418; ; ; ; ;
7368;370;166;417;0	627;0	381;595	572;3	995;0;178;429;0	343;0	416;600	283;3	987;0;24;170;418; ; ; ; ;
7388;371;244;426;0	625;0	381;595	572;3	856;0;251;436;0	342;0	416;600	283;4	258;0; ; ; ; ; ; ; ;
7407;372;238;424;0	623;0	381;602	377;3	948;0;259;440;0	340;0	416;603	719;4	225;0; ; ; ; ; ; ; ;
7427;373;391;423;0	623;0	381;602	377;4	055;0;394;425;0	340;0	416;603	719;4	241;0;25;382;431; ; ; ; ;
7447;374;391;409;0	623;0	381;602	377;3	979;0;383;427;0	340;0	416;603	719;4	049;0;25;382;431; ; ; ; ;
7467;375;391;433;0	623;0	381;602	377;3	948;0;378;428;0	340;0	416;603	719;4	103;0;25;382;431; ; ; ; ;
7487;376;395;426;0	623;0	381;602	377;4	063;0;382;419;0	340;0	416;603	719;4	200;0;25;382;431; ; ; ; ;
7507;377;396;429;0	623;0	381;598	042;3	990;0;381;422;0	340;0	416;601	880;4	102;0;25;382;431; ; ; ; ;
7527;378;375;433;0	623;0	381;598	042;3	962;0;388;439;0	340;0	416;601	880;4	149;0;25;382;431; ; ; ; ;
7547;379;380;440;0	623;0	381;598	042;3	992;0;365;458;0	339;0	416;601	880;4	119;0;25;382;431; ; ; ; ;
7567;380;380;431;0	623;0	381;598	042;3	869;0;372;444;0	339;0	416;601	880;4	029;0;25;382;431; ; ; ; ;
7587;381;408;437;0	622;0	381;598	042;4	017;0;406;446;0	339;0	416;601	880;4	139;0; ; ; ; ; ; ; ;
7607;382;414;437;0	621;0	381;599	509;3	994;0;400;445;0	338;0	416;603	956;4	114;0; ; ; ; ; ; ; ;
7627;383;505;445;0	621;0	381;599	509;3	878;0;526;454;0	338;0	417;603	956;4	075;0;26;504;441; ; ; ; ;
7647;384;509;438;0	621;0	381;599	509;3	956;0;506;441;0	338;0	417;603	956;4	079;0;26;504;441; ; ; ; ;
7667;385;487;437;0	621;0	381;599	509;3	871;0;521;449;0	338;0	417;603	956;4	066;0;26;504;441; ; ; ; ;
7686;386;499;446;0	621;0	381;599	509;3	899;0;498;454;0	338;0	417;603	956;3	890;0;26;504;441; ; ; ; ;
7707;387;496;441;0	621;0	381;601	297;3	930;0;501;449;0	338;0	417;604	085;3	874;0;26;504;441; ; ; ; ;
7726;388;502;433;0	622;0	381;601	297;3	878;0;518;443;0	338;0	417;604	085;3	966;0;26;504;441; ; ; ; ;
7746;389;513;423;0	622;0	381;601	297;3	859;0;502;436;0	338;0	417;604	085;3	893;0;26;504;441; ; ; ; ;
7766;390;493;441;0	622;0	381;601	297;3	979;0;501;444;0	338;0	417;604	085;4	051;0;26;504;441; ; ; ; ;
7786;391;525;436;0	622;0	381;601	297;3	811;0;496;446;0	338;0	417;604	085;4	041;0;26;504;441; ; ; ; ;
7806;392;522;439;0	622;0	381;597	165;3	800;0;494;445;0	339;0	417;603	298;4	027;0;26;504;441; ; ; ; ;
7826;393;351;432;0	625;0	381;597	165;3	875;0;350;443;0	342;0	416;603	298;4	144;0; ; ; ; ; ; ; ;
7846;394;283;434;0	626;0	381;597	165;3	754;0;315;438;0	343;0	416;603	298;4	242;0;27;297;442; ; ; ; ;
7866;395;279;431;0	626;0	381;597	165;3	781;0;298;444;0	343;0	416;603	298;4	035;0;27;297;442; ; ; ; ;
7886;396;290;428;0	626;0	381;597	165;3	863;0;309;457;0	343;0	416;603	298;4	158;0;27;297;442; ; ; ; ;
7906;397;291;428;0	626;0	381;597	278;3	809;0;303;460;0	343;0	416;600	146;4	136;0;27;297;442; ; ; ; ;
7926;398;299;452;0	626;0	381;597	278;3	986;0;302;451;0	343;0	416;600	146;3	987;0;27;297;442; ; ; ; ;
7946;399;292;445;0	627;0	381;597	278;4	049;0;302;422;0	343;0	416;600	146;3	969;0;27;297;442; ; ; ; ;
7965;400;292;425;0	627;0	381;597	278;3	862;0;309;446;0	343;0	416;600	146;4	044;0;27;297;442; ; ; ; ;
7986;401;295;434;0	627;0	381;597	278;3	878;0;308;454;0	344;0	416;600	146;4	036;0;27;297;442; ; ; ; ;
8005;402;288;420;0	627;0	381;601	537;3	921;0;309;445;0	344;0	416;600	788;4	032;0;27;297;442; ; ; ; ;
8025;403;292;448;0	627;0	381;601	537;3	845;0;299;442;0	344;0	416;600	788;4	111;0;27;297;442; ; ; ; ;
8045;404;297;425;0	627;0	381;601	537;3	884;0;285;447;0	343;0	416;600	788;3	942;0;27;297;442; ; ; ; ;
8065;405;294;461;0	627;0	381;601	537;3	957;0;305;447;0	343;0	416;600	788;4	084;0;27;297;442; ; ; ; ;
8085;406;302;436;0	627;0	381;601	537;3	935;0;297;455;0	343;0	416;600	788;4	008;0;27;297;442; ; ; ; ;
8105;407;305;435;0	627;0	381;598	802;3	897;0;294;457;0	343;0	416;600	633;4	076;0;27;297;442; ; ; ; ;
8125;408;359;397;0	626;0	380;598	802;3	969;0;347;415;0	343;0	414;600	633;4	047;0; ; ; ; ; ; ; ;
8145;409;386;351;0	625;0	379;598	802;3	738;0;390;362;0	343;0	414;600	633;3	949;0; ; ; ; ; ; ; ;
8165;410;402;370;0	626;0	379;598	802;3	966;0;383;370;0	343;0	414;600	633;4	015;0; ; ; ; ; ; ; ;
8185;411;388;335;0	626;0	379;598	802;3	872;0;380;335;0	342;0	414;600	633;4	122;0; ; ; ; ; ; ; ;
8205;412;393;339;0	625;0	379;596	179;3	789;0;379;330;0	342;0	414;599	956;4	091;0; ; ; ; ; ; ; ;
8225;413;384;367;0	625;0	379;596	179;3	834;0;390;369;0	342;0	414;599	956;4	067;0; ; ; ; ; ; ; ;
8245;414;400;331;0	625;0	379;596	179;3	780;0;399;344;0	341;0	414;599	956;4	265;0; ; ; ; ; ; ; ;
8265;415;389;344;0	625;0	379;596	179;3	910;0;389;352;0	341;0	415;599	956;4	067;0; ; ; ; ; ; ; ;
8284;416;396;386;0	624;0	379;596	179;3	841;0;393;385;0	341;0	415;599	956;4	112;0; ; ; ; ; ; ; ;
8304;417;390;367;0	624;0	379;601	591;3	880;0;396;375;0	340;0	415;600	637;4	170;0; ; ; ; ; ; ; ;
8324;418;385;372;0	624;0	379;601	591;3	917;0;374;369;0	340;0	415;600	637;3	981;0; ; ; ; ; ; ; ;
8344;419;390;384;0	624;0	379;601	591;3	854;0;380;405;0	340;0	415;600	637;4	114;0; ; ; ; ; ; ; ;
8364;420;406;370;0	624;0	380;601	591;3	801;0;401;365;0	340;0	415;600	637;4	140;0; ; ; ; ; ; ; ;
8384;421;390;339;0	625;0	380;601	591;3	891;0;392;372;0	340;0	416;600	637;4	095;0; ; ; ; ; ; ; ;
8404;422;394;343;0	625;0	381;597	551;3	819;0;401;379;0	341;0	416;600	947;4	100;0; ; ; ; ; ; ; ;
8424;423;392;438;0	625;0	381;597	551;3	866;0;391;427;0	341;0	417;600	947;4	287;0;28;393;426; ; ; ; ;
8444;424;412;454;0	626;0	382;597	551;3	981;0;386;432;0	341;0	417;600	947;4	022;0;28;393;426; ; ; ; ;
8464;425;394;420;0	626;0	382;597	551;3	923;0;392;438;0	342;0	417;600	947;4	101;0;28;393;426; ; ; ; ;
8484;426;382;437;0	626;0	382;597	551;3	851;0;392;449;0	342;0	417;600	947;4	104;0;28;393;426; ; ; ; ;
8504;427;387;437;0	626;0	382;596	637;3	887;0;390;455;0	342;0	417;600	184;4	102;0;28;393;426; ; ; ; ;
8524;428;379;443;0	626;0	383;596	637;3	902;0;386;434;0	341;0	418;600	184;4	167;0;28;393;426; ; ; ; ;
8544;429;402;428;0	626;0	383;596	637;3	853;0;396;438;0	341;0	418;600	184;4	145;0;28;393;426; ; ; ; ;
8564;430;387;427;0	625;0	383;596	637;3	844;0;392;433;0	341;0	418;600	184;4	137;0;28;393;426; ; ; ; ;
8583;431;386;444;0	625;0	383;596	637;3	866;0;391;439;0	340;0	419;600	184;4	075;0;28;393;426; ; ; ; ;
8603;432;385;437;0	625;0	383;596	370;3	866;0;391;439;0	340;0	419;599	177;4	048;0;28;393;426; ; ; ; ;
8623;433;394;427;0	625;0	383;596	370;3	893;0;389;431;0	340;0	419;599	177;4	218;0;28;393;426; ; ; ; ;
8643;434;390;412;0	624;0	383;596	370;3	911;0;380;447;0	340;0	419;599	177;4	169;0;28;393;426; ; ; ; ;
8663;435;401;424;0	624;0	383;596	370;3	914;0;385;437;0	339;0	419;599	177;4	150;0;28;393;426; ; ; ; ;
8683;436;378;421;0	624;0	383;596	370;4	009;0;378;430;0	339;0	419;599	177;4	230;0;28;393;426; ; ; ; ;
8703;437;378;415;0	624;0	383;596	562;4	030;0;380;436;0	339;0	419;597	814;4	193;0;28;393;426; ; ; ; ;
8723;438;397;431;0	624;0	383;596	562;3	911;0;395;437;0	339;0	420;597	814;4	175;0;28;393;426; ; ; ; ;
8743;439;405;437;0	624;0	384;596	562;3	957;0;400;425;0	339;0	420;597	814;4	249;0;28;393;426; ; ; ; ;
8763;440;402;434;0	624;0	384;596	562;3	892;0;388;442;0	339;0	420;597	814;4	145;0;28;393;426; ; ; ; ;
8783;441;397;433;0	624;0	384;596	562;3	874;0;394;445;0	339;0	420;597	814;4	242;0;28;393;426; ; ; ; ;
8803;442;401;437;0	623;0	384;595	374;3	870;0;393;446;0	339;0	420;599	454;4	216;0;28;393;426; ; ; ; ;
8823;443;383;440;0	623;0	384;595	374;4	012;0;406;454;0	338;0	420;599	454;4	181;0;28;393;426; ; ; ; ;
8843;444;401;431;0	623;0	384;595	374;3	948;0;380;448;0	338;0	420;599	454;4	154;0;28;393;426; ; ; ; ;
8862;445;386;433;0	622;0	384;595	374;3	897;0;373;443;0	338;0	420;599	454;4	179;0;28;393;426; ; ; ; ;
8882;446;391;420;0	622;0	384;595	374;3	889;0;384;442;0	338;0	420;599	454;4	207;0;28;393;426; ; ; ; ;
8902;447;398;415;0	623;0	383;598	144;3	899;0;383;439;0	338;0	420;601	035;4	213;0;28;393;426; ; ; ; ;
8922;448;393;447;0	623;0	383;598	144;3	940;0;386;432;0	339;0	420;601	035;4	281;0;28;393;426; ; ; ; ;
8942;449;386;431;0	624;0	383;598	144;3	974;0;387;434;0	339;0	420;601	035;4	163;0;28;393;426; ; ; ; ;
8962;450;397;434;0	624;0	383;598	144;3	966;0;393;428;0	339;0	419;601	035;4	272;0;28;393;426; ; ; ; ;
8982;451;386;438;0	624;0	383;598	144;3	936;0;397;443;0	339;0	419;601	035;4	216;0;28;393;426; ; ; ; ;
9002;452;390;428;0	624;0	383;600	940;3	969;0;400;444;0	339;0	419;600	489;4	175;0;28;393;426; ; ; ; ;
9022;453;384;421;0	623;0	383;600	940;4	027;0;399;424;0	339;0	419;600	489;4	126;0;28;393;426; ; ; ; ;
9042;454;398;415;0	623;0	383;600	940;4	127;0;408;426;0	339;0	419;600	489;4	163;0;28;393;426; ; ; ; ;
9062;455;402;384;0	623;0	383;600	940;3	880;0;406;410;0	339;0	419;600	489;4	210;0;28;393;426; ; ; ; ;
9082;456;382;355;0	623;0	383;600	940;4	068;0;400;408;0	339;0	419;600	489;4	249;0;28;393;426; ; ; ; ;
9102;457;390;342;0	623;0	383;597	504;4	037;0;403;405;0	339;0	419;602	609;4	302;0;28;393;426; ; ; ; ;
9122;458;409;405;0	624;0	383;597	504;3	977;0;397;402;0	340;0	419;602	609;4	213;0;28;393;426; ; ; ; ;
9142;459;411;410;0	624;0	382;597	504;4	019;0;415;405;0	340;0	419;602	609;4	170;0;28;393;426; ; ; ; ;
9162;460;401;404;0	624;0	382;597	504;3	940;0;414;395;0	340;0	419;602	609;4	209;0;28;393;426; ; ; ; ;
9181;461;403;398;0	625;0	382;597	504;3	943;0;401;404;0	340;0	418;602	609;4	271;0;28;393;426; ; ; ; ;
9201;462;405;396;0	625;0	382;600	166;3	963;0;410;400;0	341;0	418;602	492;4	264;0;28;393;426; ; ; ; ;
9221;463;414;360;0	625;0	382;600	166;3	906;0;423;361;0	341;0	418;602	492;4	206;0; ; ; ; ; ; ; ;
9241;464;421;290;0	624;0	381;600	166;3	900;0;417;340;0	341;0	417;602	492;4	174;0; ; ; ; ; ; ; ;
9261;465;417;285;0	625;0	381;600	166;3	916;0;444;312;0	341;0	417;602	492;4	245;0; ; ; ; ; ; ; ;
9281;466;439;273;0	625;0	381;600	166;3	927;0;441;285;0	341;0	417;602	492;4	362;0; ; ; ; ; ; ; ;
9301;467;445;267;0	625;0	382;599	475;3	925;0;439;261;0	341;0	417;602	957;4	380;0; ; ; ; ; ; ; ;
9321;468;438;277;0	625;0	382;599	475;4	039;0;431;317;0	341;0	417;602	957;4	122;0;29;433;303; ; ; ; ;
9341;469;437;299;0	626;0	382;599	475;3	766;0;439;312;0	342;0	417;602	957;4	126;0;29;433;303; ; ; ; ;
9361;470;423;295;0	626;0	381;599	475;3	843;0;442;312;0	342;0	417;602	957;4	238;0;29;433;303; ; ; ; ;
9381;471;440;293;0	627;0	381;599	475;3	889;0;432;317;0	343;0	417;602	957;4	114;0;29;433;303; ; ; ; ;
9401;472;435;293;0	628;0	381;597	945;3	925;0;437;317;0	343;0	417;601	554;4	134;0;29;433;303; ; ; ; ;
9421;473;424;293;0	628;0	381;597	945;3	892;0;423;303;0	343;0	417;601	554;4	374;0;29;433;303; ; ; ; ;
9441;474;445;323;0	628;0	381;597	945;3	873;0;436;322;0	343;0	417;601	554;4	251;0; ; ; ; ; ; ; ;
9461;475;428;297;0	628;0	382;597	945;3	834;0;437;294;0	343;0	417;601	554;4	305;0; ; ; ; ; ; ; ;
9480;476;432;285;0	628;0	382;597	945;3	878;0;437;317;0	343;0	418;601	554;4	137;0; ; ; ; ; ; ; ;
9500;477;439;297;0	628;0	383;593	896;3	842;0;439;303;0	343;0	418;603	440;4	129;0; ; ; ; ; ; ; ;
9520;478;435;290;0	628;0	383;593	896;3	899;0;437;293;0	343;0	418;603	440;4	301;0; ; ; ; ; ; ; ;
9540;479;425;306;0	628;0	383;593	896;3	981;0;426;296;0	343;0	418;603	440;4	254;0; ; ; ; ; ; ; ;
9560;480;418;246;0	628;0	382;593	896;3	988;0;423;281;0	344;0	417;603	440;4	174;0; ; ; ; ; ; ; ;
9580;481;415;254;0	628;0	383;593	896;3	805;0;418;249;0	344;0	417;603	440;4	299;0; ; ; ; ; ; ; ;
9600;482;412;261;0	628;0	382;594	554;3	844;0;414;245;0	344;0	417;602	149;4	247;0; ; ; ; ; ; ; ;
9620;483;421;233;0	628;0	382;594	554;3	960;0;402;264;0	344;0	417;602	149;4	143;0; ; ; ; ; ; ; ;
9640;484;413;249;0	628;0	382;594	554;3	734;0;421;253;0	344;0	417;602	149;4	199;0; ; ; ; ; ; ; ;
9660;485;403;204;0	628;0	383;594	554;3	728;0;408;238;0	344;0	418;602	149;4	079;0; ; ; ; ; ; ; ;
9680;486;424;261;0	628;0	383;594	554;3	830;0;410;249;0	344;0	418;602	149;4	265;0;30;413;244; ; ; ; ;
9700;487;417;250;0	628;0	383;594	571;3	705;0;416;242;0	344;0	418;602	704;4	250;0;30;413;244; ; ; ; ;
9720;488;410;208;0	628;0	382;594	571;3	865;0;413;241;0	344;0	418;602	704;4	259;0;30;413;244; ; ; ; ;
9740;489;415;225;0	628;0	382;594	571;3	870;0;424;262;0	344;0	418;602	704;4	154;0;30;413;244; ; ; ; ;
9760;490;415;233;0	628;0	382;594	571;3	766;0;407;229;0	343;0	417;602	704;4	390;0;30;413;244; ; ; ; ;
9779;491;410;253;0	628;0	382;594	571;3	792;0;424;249;0	343;0	417;602	704;4	242;0;30;413;244; ; ; ; ;
9799;492;413;263;0	628;0	383;595	808;3	770;0;415;253;0	343;0	417;601	737;4	240;0;30;413;244; ; ; ; ;
9819;493;410;235;0	628;0	382;595	808;3	839;0;402;279;0	344;0	417;601	737;4	149;0;30;413;244; ; ; ; ;
9839;494;450;318;0	627;0	384;595	808;4	192;0;435;279;0	343;0	418;601	737;4	232;0; ; ; ; ; ; ; ;
9859;495;517;424;0	626;0	385;595	808;3	950;0;516;414;0	343;0	420;601	737;4	049;0; ; ; ; ; ; ; ;
9879;496;534;446;0	626;0	385;595	808;3	898;0;552;453;0	343;0	420;601	737;4	163;0; ; ; ; ; ; ; ;
9899;497;553;468;0	626;0	385;598	202;4	035;0;589;492;0	342;0	420;602	485;4	166;0; ; ; ; ; ; ; ;
9919;498;520;445;0	626;0	385;598	202;3	881;0;520;453;0	342;0	420;602	485;4	113;0; ; ; ; ; ; ; ;
9939;499;542;406;0	626;0	385;598	202;3	889;0;532;442;0	342;0	420;602	485;3	996;0;31;530;438; ; ; ; ;
9959;500;522;435;0	626;0	385;598	202;3	786;0;551;439;0	341;0	420;602	485;4	002;0;31;530;438; ; ; ; ;
9979;501;538;426;0	626;0	385;598	202;3	839;0;526;440;0	341;0	420;602	485;3	970;0;31;530;438; ; ; ; ;
9999;502;528;415;0	625;0	386;595	885;3	799;0;536;440;0	341;0	421;602	321;3	962;0;31;530;438; ; ; ; ;
10019;503;541;420;0	625;0	386;595	885;3	915;0;526;438;0	341;0	421;602	321;4	011;0;31;530;438; ; ; ; ;
10039;504;530;442;0	625;0	386;595	885;3	915;0;533;454;0	341;0	421;602	321;4	045;0;31;530;438; ; ; ; ;
10058;505;523;425;0	626;0	386;595	885;3	788;0;538;451;0	341;0	421;602	321;4	093;0;31;530;438; ; ; ; ;
10078;506;539;440;0	626;0	386;595	885;3	900;0;520;446;0	341;0	421;602	321;4	114;0;31;530;438; ; ; ; ;
10098;507;532;433;0	627;0	386;596	125;3	869;0;522;455;0	342;0	421;600	734;4	125;0;31;530;438; ; ; ; ;
10118;508;517;447;0	627;0	386;596	125;3	938;0;539;458;0	342;0	421;600	734;3	980;0;31;530;438; ; ; ; ;
10138;509;530;433;0	627;0	386;596	125;3	887;0;524;446;0	342;0	421;600	734;4	166;0;31;530;438; ; ; ; ;
10158;510;532;440;0	627;0	386;596	125;4	004;0;533;452;0	342;0	421;600	734;4	102;0;31;530;438; ; ; ; ;
10178;511;536;428;0	627;0	386;596	125;3	851;0;535;435;0	342;0	421;600	734;4	019;0;31;530;438; ; ; ; ;
10198;512;541;426;0	627;0	386;599	066;3	897;0;529;434;0	342;0	421;600	799;4	100;0;31;530;438; ; ; ; ;
10218;513;537;412;0	627;0	386;599	066;3	883;0;540;450;0	342;0	421;600	799;4	071;0;31;530;438; ; ; ; ;
10238;514;528;433;0	627;0	386;599	066;3	978;0;525;448;0	342;0	421;600	799;4	066;0;31;530;438; ; ; ; ;
10258;515;536;426;0	627;0	386;599	066;3	777;0;530;439;0	342;0	421;600	799;4	045;0;31;530;438; ; ; ; ;
10278;516;535;439;0	627;0	386;599	066;3	843;0;520;443;0	342;0	421;600	799;4	070;0;31;530;438; ; ; ; ;
10298;517;531;440;0	627;0	386;597	194;3	825;0;520;438;0	342;0	421;602	264;4	072;0;31;530;438; ; ; ; ;
10318;518;529;430;0	627;0	386;597	194;3	798;0;530;437;0	342;0	421;602	264;4	011;0;31;530;438; ; ; ; ;
10338;519;521;447;0	628;0	386;597	194;3	936;0;525;446;0	342;0	422;602	264;4	162;0;31;530;438; ; ; ; ;
10358;520;527;437;0	628;0	387;597	194;3	718;0;525;452;0	343;0	422;602	264;3	988;0;31;530;438; ; ; ; ;
10377;521;528;439;0	628;0	387;597	194;3	828;0;538;445;0	343;0	422;602	264;4	072;0;31;530;438; ; ; ; ;
10398;522;526;437;0	630;0	387;600	770;3	867;0;537;447;0	345;0	422;601	755;4	105;0;31;530;438; ; ; ; ;
10417;523;393;428;0	631;0	387;600	770;3	753;0;418;431;0	346;0	422;601	755;4	009;0;32;414;419; ; ; ; ;
10438;524;409;411;0	631;0	387;600	770;3	789;0;423;431;0	346;0	422;601	755;3	977;0;32;414;419; ; ; ; ;
10457;525;418;408;0	631;0	387;600	770;3	790;0;407;429;0	346;0	422;601	755;4	042;0;32;414;419; ; ; ; ;
10478;526;413;440;0	631;0	387;600	770;3	962;0;419;417;0	346;0	422;601	755;3	877;0;32;414;419; ; ; ; ;
10497;527;418;435;0	631;0	387;595	473;3	963;0;417;416;0	346;0	421;601	062;3	862;0;32;414;419; ; ; ; ;
10518;528;428;417;0	631;0	386;595	473;3	840;0;415;430;0	346;0	421;601	062;3	983;0;32;414;419; ; ; ; ;
10537;529;405;404;0	631;0	386;595	473;3	718;0;441;429;0	346;0	420;601	062;4	206;0;32;414;419; ; ; ; ;
10558;530;405;417;0	631;0	385;595	473;3	723;0;412;426;0	346;0	419;601	062;3	960;0;32;414;419; ; ; ; ;
10577;531;424;420;0	631;0	385;595	473;3	943;0;425;417;0	346;0	419;601	062;3	933;0;32;414;419; ; ; ; ;
10598;532;414;417;0	632;0	384;595	899;3	895;0;432;414;0	346;0	418;601	539;3	982;0;32;414;419; ; ; ; ;
10617;533;404;429;0	632;0	384;595	899;3	697;0;404;443;0	347;0	418;601	539;4	029;0;32;414;419; ; ; ; ;
10638;534;411;378;0	632;0	384;595	899;3	678;0;409;438;0	347;0	418;601	539;3	962;0;32;414;419; ; ; ; ;
10656;535;414;413;0	632;0	384;595	899;3	684;0;411;427;0	347;0	418;601	539;4	043;0;32;414;419; ; ; ; ;
10678;536;411;421;0	632;0	384;595	899;3	906;0;407;405;0	347;0	419;601	539;3	907;0;32;414;419; ; ; ; ;
10696;537;411;402;0	632;0	385;597	846;3	928;0;408;399;0	347;0	419;599	044;3	900;0;32;414;419; ; ; ; ;
10718;538;416;435;0	632;0	385;597	846;3	878;0;423;431;0	347;0	419;599	044;3	930;0; ; ; ; ; ; ; ;
10736;539;424;422;0	632;0	385;597	846;3	870;0;414;423;0	347;0	419;599	044;3	971;0; ; ; ; ; ; ; ;
10758;540;411;422;0	632;0	385;597	846;3	742;0;418;387;0	347;0	420;599	044;3	949;0; ; ; ; ; ; ; ;
10776;541;425;387;0	632;0	385;597	846;3	818;0;428;416;0	347;0	420;599	044;4	027;0; ; ; ; ; ; ; ;
10798;542;421;377;0	631;0	385;598	468;3	781;0;426;399;0	346;0	420;602	052;4	058;0; ; ; ; ; ; ; ;
10816;543;537;418;0	629;0	386;598	468;3	692;0;528;438;0	345;0	420;602	052;3	995;0;33;532;422; ; ; ; ;
10838;544;534;420;0	629;0	386;598	468;3	705;0;549;403;0	345;0	421;602	052;3	977;0;33;532;422; ; ; ; ;
10856;545;537;407;0	630;0	386;598	468;3	960;0;538;435;0	345;0	421;602	052;3	983;0;33;532;422; ; ; ; ;
10878;546;525;435;0	630;0	386;598	468;3	967;0;542;423;0	345;0	421;602	052;3	923;0;33;532;422; ; ; ; ;
10896;547;522;434;0	630;0	386;599	109;3	978;0;535;414;0	345;0	421;600	232;3	898;0;33;532;422; ; ; ; ;
10918;548;508;423;0	630;0	387;599	109;3	797;0;532;424;0	345;0	422;600	232;3	937;0;33;532;422; ; ; ; ;
10936;549;528;430;0	630;0	387;599	109;3	772;0;535;421;0	345;0	422;600	232;3	953;0;33;532;422; ; ; ; ;
10956;550;537;429;0	631;0	388;599	109;3	687;0;547;412;0	345;0	422;600	232;3	903;0;33;532;422; ; ; ; ;
10975;551;516;412;0	631;0	388;599	109;3	887;0;539;411;0	346;0	423;600	232;3	930;0;33;532;422; ; ; ; ;
10995;552;527;417;0	631;0	388;595	594;3	838;0;544;409;0	346;0	423;600	016;3	924;0;33;532;422; ; ; ; ;
11015;553;534;434;0	631;0	388;595	594;3	905;0;521;437;0	346;0	423;600	016;3	980;0;33;532;422; ; ; ; ;
11035;554;542;427;0	631;0	389;595	594;3	824;0;527;427;0	346;0	423;600	016;4	044;0;33;532;422; ; ; ; ;
11055;555;484;411;0	632;0	389;595	594;3	911;0;505;410;0	347;0	423;600	016;3	962;0; ; ; ; ; ; ; ;
11075;556;407;423;0	633;0	389;595	594;3	812;0;409;430;0	348;0	423;600	016;3	999;0;34;414;420; ; ; ; ;
11095;557;387;417;0	633;0	388;594	350;3	829;0;397;424;0	348;0	423;601	123;4	019;0;34;414;420; ; ; ; ;
11115;558;423;418;0	633;0	388;594	350;3	906;0;409;412;0	348;0	422;601	123;3	968;0;34;414;420; ; ; ; ;
11135;559;416;431;0	634;0	388;594	350;3	825;0;413;400;0	348;0	422;601	123;4	025;0;34;414;420; ; ; ; ;
11155;560;413;425;0	634;0	388;594	350;3	688;0;413;433;0	349;0	422;601	123;4	056;0;34;414;420; ; ; ; ;
11175;561;425;414;0	634;0	388;594	350;3	823;0;416;413;0	349;0	422;601	123;4	000;0;34;414;420; ; ; ; ;
11195;562;421;418;0	634;0	388;594	959;3	780;0;416;415;0	349;0	422;601	508;4	041;0;34;414;420; ; ; ; ;
11215;563;423;415;0	634;0	388;594	959;3	799;0;417;421;0	349;0	422;601	508;3	910;0;34;414;420; ; ; ; ;
11234;564;403;431;0	635;0	388;594	959;3	818;0;420;411;0	349;0	422;601	508;3	978;0;34;414;420; ; ; ; ;
11255;565;417;421;0	635;0	388;594	959;4	094;0;415;424;0	349;0	422;601	508;3	919;0;34;414;420; ; ; ; ;
11274;566;435;409;0	635;0	388;594	959;3	727;0;434;426;0	350;0	422;601	508;4	055;0;34;414;420; ; ; ; ;
11294;567;430;412;0	635;0	388;597	173;3	813;0;436;427;0	350;0	422;599	136;4	045;0;34;414;420; ; ; ; ;
11314;568;410;429;0	635;0	387;597	173;3	703;0;405;417;0	350;0	422;599	136;4	070;0;34;414;420; ; ; ; ;
11334;569;420;432;0	635;0	387;597	173;3	875;0;415;419;0	350;0	421;599	136;4	066;0;34;414;420; ; ; ; ;
11354;570;380;439;0	635;0	387;597	173;3	956;0;406;410;0	350;0	421;599	136;4	010;0;34;414;420; ; ; ; ;
11374;571;385;389;0	635;0	387;597	173;3	780;0;396;398;0	350;0	421;599	136;4	038;0; ; ; ; ; ; ; ;
11394;572;392;386;0	635;0	386;599	865;3	910;0;398;395;0	350;0	421;599	207;4	020;0; ; ; ; ; ; ; ;
11414;573;394;402;0	635;0	386;599	865;4	007;0;390;403;0	350;0	421;599	207;4	029;0; ; ; ; ; ; ; ;
11434;574;395;412;0	635;0	386;599	865;3	841;0;371;417;0	350;0	421;599	207;3	981;0; ; ; ; ; ; ; ;
11454;575;383;375;0	635;0	386;599	865;3	976;0;389;386;0	350;0	420;599	207;4	070;0;35;382;401; ; ; ; ;
11474;576;377;398;0	635;0	386;599	865;3	795;0;385;383;0	351;0	420;599	207;4	103;0;35;382;401; ; ; ; ;
11494;577;371;394;0	636;0	386;599	063;3	820;0;380;379;0	351;0	420;598	549;4	103;0;35;382;401; ; ; ; ;
11514;578;367;392;0	636;0	386;599	063;3	904;0;410;412;0	351;0	420;598	549;4	140;0;35;382;401; ; ; ; ;
11534;579;385;419;0	636;0	385;599	063;4	036;0;378;412;0	351;0	420;598	549;3	985;0;35;382;401; ; ; ; ;
11553;580;392;389;0	636;0	385;599	063;3	952;0;376;430;0	351;0	420;598	549;4	075;0;35;382;401; ; ; ; ;
11573;581;388;398;0	636;0	385;599	063;3	965;0;386;402;0	351;0	420;598	549;4	074;0;35;382;401; ; ; ; ;
11593;582;392;403;0	635;0	385;600	579;3	989;0;386;406;0	350;0	421;597	706;4	068;0;35;382;401; ; ; ; ;
11613;583;382;379;0	634;0	385;600	579;3	757;0;391;404;0	349;0	421;597	706;3	977;0;35;382;401; ; ; ; ;
11633;584;380;386;0	634;0	385;600	579;3	728;0;402;405;0	349;0	421;597	706;4	106;0;35;382;401; ; ; ; ;
11653;585;396;391;0	633;0	385;600	579;3	799;0;392;399;0	348;0	421;597	706;4	043;0;35;382;401; ; ; ; ;
11673;586;377;375;0	632;0	385;600	579;3	853;0;377;403;0	347;0	422;597	706;4	126;0;35;382;401; ; ; ; ;
11693;587;381;382;0	631;0	385;596	866;3	841;0;378;401;0	346;0	422;599	222;4	122;0;35;382;401; ; ; ; ;
11713;588;375;388;0	630;0	385;596	866;3	871;0;363;415;0	346;0	422;599	222;4	030;0;35;382;401; ; ; ; ;
11733;589;376;420;0	630;0	385;596	866;3	914;0;390;401;0	345;0	422;599	222;4	154;0;35;382;401; ; ; ; ;
11753;590;378;392;0	630;0	385;596	866;3	794;0;370;376;0	345;0	422;599	222;4	096;0;35;382;401; ; ; ; ;
11773;591;389;403;0	630;0	385;596	866;3	825;0;373;391;0	345;0	422;599	222;4	097;0;35;382;401; ; ; ; ;
11793;592;392;414;0	631;0	385;595	488;3	804;0;376;382;0	346;0	422;596	938;4	082;0;35;382;401; ; ; ; ;
11813;593;380;384;0	631;0	385;595	488;3	760;0;375;396;0	346;0	422;596	938;3	993;0;35;382;401; ; ; ; ;
11833;594;388;420;0	631;0	385;595	488;3	901;0;377;406;0	346;0	423;596	938;4	038;0;35;382;401; ; ; ; ;
11852;595;372;372;0	631;0	385;595	488;3	747;0;395;409;0	346;0	423;596	938;4	000;0;35;382;401; ; ; ; ;
11872;596;387;392;0	631;0	386;595	488;3	661;0;371;411;0	346;0	423;596	938;3	981;0;35;382;401; ; ; ; ;
11892;597;382;398;0	632;0	386;595	926;3	687;0;376;411;0	347;0	423;600	232;4	014;0;35;382;401; ; ; ; ;
11912;598;379;379;0	632;0	386;595	926;3	717;0;385;423;0	347;0	423;600	232;4	094;0;35;382;401; ; ; ; ;
11932;599;376;401;0	632;0	387;595	926;3	679;0;388;408;0	347;0	423;600	232;4	012;0;35;382;401; ; ; ; ;
11952;600;379;422;0	632;0	386;595	926;3	993;0;393;422;0	347;0	423;600	232;4	083;0;35;382;401; ; ; ; ;
11972;601;376;417;0	633;0	387;595	926;3	955;0;383;424;0	347;0	423;600	232;4	022;0;35;382;401; ; ; ; ;
11992;602;376;411;0	633;0	387;597	690;3	928;0;386;421;0	348;0	423;597	948;4	034;0;35;382;401; ; ; ; ;
12012;603;383;305;0	632;0	386;597	690;3	682;0;381;327;0	348;0	422;597	948;4	075;0; ; ; ; ; ; ; ;
12032;604;404;267;0	632;0	385;597	690;3	693;0;392;293;0	348;0	421;597	948;3	977;0;36;389;274; ; ; ; ;
12052;605;381;246;0	632;0	385;597	690;3	741;0;389;285;0	348;0	421;597	948;4	047;0;36;389;274; ; ; ; ;
12072;606;369;246;0	632;0	386;597	690;3	736;0;396;285;0	347;0	422;597	948;4	030;0;36;389;274; ; ; ; ;
12092;607;373;250;0	631;0	386;594	602;3	712;0;397;282;0	347;0	422;600	829;4	014;0;36;389;274; ; ; ; ;
12112;608;367;247;0	631;0	386;594	602;3	744;0;406;278;0	346;0	422;600	829;4	123;0;36;389;274; ; ; ; ;
12132;609;387;284;0	631;0	386;594	602;3	661;0;389;284;0	346;0	422;600	829;4	045;0;36;389;274; ; ; ; ;
12152;610;400;270;0	630;0	386;594	602;3	726;0;400;274;0	345;0	422;600	829;4	110;0;36;389;274; ; ; ; ;
12171;611;393;264;0	630;0	385;594	602;3	536;0;388;301;0	345;0	422;600	829;4	020;0;36;389;274; ; ; ; ;
12191;612;400;282;0	630;0	385;593	039;3	506;0;392;306;0	345;0	422;599	086;4	022;0;36;389;274; ; ; ; ;
12211;613;394;329;0	629;0	386;593	039;3	687;0;394;367;0	345;0	423;599	086;3	991;0; ; ; ; ; ; ; ;
12231;614;382;391;0	629;0	387;593	039;3	792;0;395;414;0	344;0	423;599	086;4	102;0; ; ; ; ; ; ; ;
12251;615;383;408;0	629;0	387;593	039;3	841;0;377;397;0	344;0	423;599	086;4	156;0; ; ; ; ; ; ; ;
12271;616;389;411;0	628;0	387;593	039;3	842;0;388;405;0	343;0	423;599	086;4	140;0; ; ; ; ; ; ; ;
12291;617;382;411;0	628;0	387;597	494;3	871;0;384;398;0	343;0	423;597	194;4	112;0; ; ; ; ; ; ; ;
12311;618;395;424;0	628;0	387;597	494;4	057;0;390;402;0	342;0	424;597	194;3	987;0; ; ; ; ; ; ; ;
12331;619;397;360;0	627;0	387;597	494;3	848;0;380;403;0	342;0	424;597	194;3	996;0;37;386;402; ; ; ; ;
12351;620;389;388;0	628;0	387;597	494;3	821;0;386;422;0	342;0	423;597	194;4	095;0;37;386;402; ; ; ; ;
12371;621;390;359;0	628;0	387;597	494;3	679;0;379;412;0	342;0	423;597	194;4	045;0;37;386;402; ; ; ; ;
12391;622;389;370;0	628;0	387;595	521;3	602;0;379;415;0	342;0	423;600	465;4	100;0;37;386;402; ; ; ; ;
12411;623;410;397;0	628;0	386;595	521;3	855;0;381;423;0	343;0	423;600	465;4	053;0;37;386;402; ; ; ; ;
12430;624;394;423;0	628;0	386;595	521;3	928;0;389;417;0	343;0	423;600	465;4	004;0;37;386;402; ; ; ; ;
12450;625;378;399;0	628;0	386;595	521;3	965;0;381;404;0	343;0	422;600	465;4	088;0;37;386;402; ; ; ; ;
12470;626;395;347;0	627;0	384;595	521;3	802;0;393;294;0	343;0	421;600	465;3	976;0;38;398;300; ; ; ; ;
12490;627;391;350;0	627;0	384;594	668;3	838;0;390;276;0	342;0	421;601	414;4	000;0;38;398;300; ; ; ; ;
12510;628;386;291;0	626;0	384;594	668;3	768;0;420;302;0	342;0	421;601	414;4	141;0;38;398;300; ; ; ; ;
12530;629;401;302;0	626;0	384;594	668;3	678;0;406;305;0	341;0	421;601	414;4	055;0;38;398;300; ; ; ; ;
12550;630;397;306;0	626;0	384;594	668;3	806;0;391;320;0	341;0	421;601	414;4	106;0;38;398;300; ; ; ; ;
12570;631;388;270;0	625;0	384;594	668;3	621;0;419;314;0	341;0	421;601	414;4	100;0;38;398;300; ; ; ; ;
12590;632;397;272;0	625;0	384;596	577;3	656;0;408;321;0	340;0	421;600	574;4	088;0;38;398;300; ; ; ; ;
12610;633;397;299;0	625;0	384;596	577;3	645;0;395;305;0	340;0	421;600	574;4	065;0;38;398;300; ; ; ; ;
12630;634;396;279;0	625;0	384;596	577;3	813;0;390;303;0	340;0	422;600	574;4	065;0;38;398;300; ; ; ; ;
12650;635;387;329;0	625;0	384;596	577;3	803;0;418;312;0	340;0	422;600	574;4	113;0; ; ; ; ; ; ; ;
12670;636;384;265;0	625;0	384;596	577;3	683;0;410;276;0	341;0	421;600	574;4	242;0;39;390;252; ; ; ; ;
12690;637;383;276;0	625;0	383;597	303;3	772;0;416;275;0	341;0	421;600	036;4	266;0;39;390;252; ; ; ; ;
12710;638;389;260;0	625;0	383;597	303;3	677;0;410;261;0	341;0	421;600	036;4	043;0;39;390;252; ; ; ; ;
12730;639;395;224;0	625;0	383;597	303;3	800;0;403;263;0	340;0	421;600	036;4	055;0;39;390;252; ; ; ; ;
12749;640;377;245;0	625;0	383;597	303;3	771;0;394;277;0	340;0	421;600	036;3	941;0;39;390;252; ; ; ; ;
12769;641;377;237;0	624;0	383;597	303;3	705;0;393;244;0	339;0	421;600	036;4	054;0;39;390;252; ; ; ; ;
12789;642;376;254;0	624;0	383;592	731;3	733;0;391;246;0	339;0	421;600	330;4	017;0;39;390;252; ; ; ; ;
12809;643;373;266;0	624;0	383;592	731;3	656;0;408;264;0	339;0	421;600	330;3	999;0;39;390;252; ; ; ; ;
12829;644;377;242;0	624;0	383;592	731;3	700;0;396;246;0	339;0	421;600	330;3	998;0;39;390;252; ; ; ; ;
12849;645;382;241;0	624;0	383;592	731;3	753;0;408;271;0	338;0	422;600	330;4	097;0;39;390;252; ; ; ; ;
12869;646;392;252;0	624;0	383;592	731;3	747;0;394;244;0	338;0	422;600	330;4	004;0;39;390;252; ; ; ; ;
12889;647;396;234;0	624;0	384;596	033;3	761;0;397;250;0	339;0	422;601	192;4	034;0;39;390;252; ; ; ; ;
12909;648;365;239;0	624;0	384;596	033;3	701;0;401;232;0	339;0	422;601	192;4	197;0;39;390;252; ; ; ; ;
12929;649;374;257;0	624;0	384;596	033;3	906;0;384;255;0	339;0	422;601	192;4	138;0;39;390;252; ; ; ; ;
12949;650;315;346;0	625;0	386;596	033;3	893;0;313;342;0	341;0	423;601	192;3	987;0;40;297;330; ; ; ; ;
12969;651;307;329;0	626;0	386;596	033;3	731;0;309;325;0	341;0	423;601	192;4	066;0;40;297;330; ; ; ; ;
12989;652;299;314;0	626;0	386;594	418;3	823;0;306;311;0	341;0	423;598	676;3	975;0;40;297;330; ; ; ; ;
13009;653;278;328;0	626;0	386;594	418;3	678;0;309;348;0	341;0	423;598	676;4	166;0;40;297;330; ; ; ; ;
13029;654;300;350;0	626;0	386;594	418;3	730;0;308;339;0	341;0	423;598	676;4	069;0;40;297;330; ; ; ; ;
13048;655;283;351;0	625;0	386;594	418;3	762;0;296;333;0	340;0	423;598	676;3	966;0;40;297;330; ; ; ; ;
13068;656;302;344;0	625;0	386;594	418;3	742;0;289;310;0	340;0	424;598	676;3	912;0;40;297;330; ; ; ; ;
13088;657;296;338;0	624;0	386;598	188;3	780;0;284;300;0	339;0	424;599	438;3	862;0;40;297;330; ; ; ; ;
13108;658;298;329;0	624;0	386;598	188;3	675;0;317;372;0	339;0	424;599	438;4	039;0; ; ; ; ; ; ; ;
13128;659;297;332;0	624;0	386;598	188;3	666;0;313;339;0	339;0	424;599	438;4	044;0; ; ; ; ; ; ; ;
13148;660;269;405;0	624;0	387;598	188;4	070;0;264;436;0	340;0	425;599	438;4	093;0;41;266;434; ; ; ; ;
13168;661;265;430;0	625;0	387;598	188;3	832;0;276;444;0	340;0	425;599	438;4	039;0;41;266;434; ; ; ; ;
13188;662;262;459;0	625;0	387;592	793;3	907;0;287;451;0	340;0	425;599	241;4	052;0;41;266;434; ; ; ; ;
13208;663;272;453;0	625;0	386;592	793;3	871;0;256;433;0	340;0	424;599	241;3	987;0;41;266;434; ; ; ; ;
13228;664;263;442;0	625;0	386;592	793;3	777;0;263;424;0	340;0	425;599	241;3	872;0;41;266;434; ; ; ; ;
13248;665;262;433;0	625;0	386;592	793;3	765;0;265;430;0	340;0	425;599	241;4	084;0;41;266;434; ; ; ; ;
13268;666;273;434;0	625;0	386;592	793;3	955;0;277;435;0	340;0	424;599	241;3	946;0;41;266;434; ; ; ; ;
13288;667;268;434;0	625;0	386;594	419;3	922;0;283;432;0	340;0	425;600	180;3	944;0;41;266;434; ; ; ; ;
13308;668;267;427;0	625;0	386;594	419;3	922;0;277;432;0	340;0	425;600	180;4	059;0;41;266;434; ; ; ; ;
13328;669;267;432;0	626;0	387;594	419;3	846;0;276;441;0	340;0	425;600	180;4	028;0;41;266;434; ; ; ; ;
13347;670;250;418;0	625;0	387;594	419;3	842;0;274;437;0	340;0	425;600	180;4	105;0;41;266;434; ; ; ; ;
13367;671;262;435;0	626;0	387;594	419;4	052;0;258;431;0	340;0	425;600	180;3	924;0;41;266;434; ; ; ; ;
13387;672;255;429;0	626;0	387;598	031;4	048;0;256;435;0	340;0	425;599	390;3	912;0;41;266;434; ; ; ; ;
13407;673;262;413;0	626;0	387;598	031;3	958;0;255;440;0	341;0	426;599	390;4	005;0;41;266;434; ; ; ; ;
13427;674;227;438;0	627;0	388;598	031;3	795;0;231;433;0	342;0	426;599	390;4	050;0;42;237;436; ; ; ; ;
13447;675;226;424;0	627;0	388;598	031;3	677;0;246;445;0	342;0	425;599	390;4	012;0;42;237;436; ; ; ; ;
13467;676;222;421;0	627;0	388;598	031;3	794;0;229;434;0	342;0	425;599	390;4	011;0;42;237;436; ; ; ; ;
13487;677;222;434;0	628;0	388;593	563;3	728;0;232;438;0	342;0	426;600	411;4	017;0;42;237;436; ; ; ; ;
13507;678;227;446;0	628;0	388;593	563;3	682;0;243;439;0	342;0	425;600	411;4	022;0;42;237;436; ; ; ; ;
13527;679;240;428;0	628;0	388;593	563;3	863;0;226;438;0	343;0	425;600	411;4	087;0;42;237;436; ; ; ; ;
13547;680;248;441;0	628;0	388;593	563;3	778;0;236;431;0	343;0	425;600	411;4	037;0;42;237;436; ; ; ; ;
13567;681;237;431;0	628;0	388;593	563;3	678;0;257;423;0	343;0	425;600	411;4	182;0;42;237;436; ; ; ; ;
13587;682;239;437;0	628;0	388;592	350;3	740;0;253;423;0	343;0	425;596	539;4	170;0;42;237;436; ; ; ; ;
13607;683;235;425;0	628;0	388;592	350;3	925;0;249;436;0	343;0	425;596	539;4	096;0;42;237;436; ; ; ; ;
13627;684;226;423;0	628;0	388;592	350;3	582;0;251;439;0	343;0	425;596	539;4	135;0;42;237;436; ; ; ; ;
13646;685;222;423;0	629;0	388;592	350;3	746;0;239;452;0	343;0	425;596	539;4	071;0;42;237;436; ; ; ; ;
13666;686;240;442;0	629;0	388;592	350;3	785;0;251;460;0	343;0	425;596	539;4	273;0;42;237;436; ; ; ; ;
13686;687;234;442;0	629;0	387;593	023;3	829;0;247;465;0	343;0	425;599	017;4	309;0;42;237;436; ; ; ; ;
13706;688;229;434;0	629;0	387;593	023;3	817;0;215;414;0	343;0	425;599	017;3	988;0;43;235;435; ; ; ; ;
13726;689;239;450;0	629;0	388;593	023;3	732;0;236;446;0	343;0	425;599	017;4	009;0;43;235;435; ; ; ; ;
13746;690;242;435;0	629;0	388;593	023;3	779;0;246;436;0	343;0	425;599	017;4	041;0;43;235;435; ; ; ; ;
13766;691;233;448;0	629;0	388;593	023;3	926;0;244;436;0	343;0	426;599	017;4	001;0;43;235;435; ; ; ; ;
13786;692;237;440;0	629;0	388;596	335;3	925;0;242;437;0	343;0	426;597	346;4	009;0;43;235;435; ; ; ; ;
13806;693;241;428;0	629;0	388;596	335;3	829;0;241;433;0	343;0	426;597	346;3	856;0;43;235;435; ; ; ; ;
13826;694;230;429;0	629;0	389;596	335;3	670;0;240;441;0	343;0	426;597	346;4	005;0;43;235;435; ; ; ; ;
13846;695;229;432;0	629;0	389;596	335;3	646;0;223;456;0	343;0	426;597	346;3	909;0;43;235;435; ; ; ; ;
13866;696;221;456;0	629;0	389;596	335;3	873;0;237;423;0	343;0	426;597	346;3	915;0;43;235;435; ; ; ; ;
13886;697;220;463;0	630;0	389;591	523;3	762;0;233;431;0	344;0	426;597	037;3	918;0;43;235;435; ; ; ; ;
13906;698;229;421;0	630;0	389;591	523;3	710;0;228;423;0	344;0	426;597	037;3	847;0;43;235;435; ; ; ; ;
13925;699;227;425;0	630;0	389;591	523;3	696;0;248;431;0	344;0	426;597	037;3	991;0;43;235;435; ; ; ; ;
13945;700;238;431;0	630;0	388;591	523;3	662;0;235;440;0	344;0	426;597	037;4	002;0;43;235;435; ; ; ; ;
13965;701;232;427;0	630;0	388;591	523;3	635;0;248;419;0	344;0	426;597	037;3	938;0;43;235;435; ; ; ; ;
13985;702;234;429;0	629;0	388;593	724;3	626;0;244;423;0	343;0	426;598	830;3	945;0;43;235;435; ; ; ; ;
14005;703;374;375;0	627;0	388;593	724;3	699;0;380;410;0	341;0	425;598	830;4	037;0;44;379;393; ; ; ; ;
14025;704;376;392;0	627;0	388;593	724;3	759;0;387;400;0	341;0	426;598	830;4	056;0;44;379;393; ; ; ; ;
14045;705;395;426;0	626;0	388;593	724;3	944;0;375;386;0	341;0	426;598	830;3	944;0;44;379;393; ; ; ; ;
14065;706;383;395;0	626;0	388;593	724;3	723;0;390;392;0	341;0	426;598	830;4	038;0;44;379;393; ; ; ; ;
14085;707;390;406;0	626;0	388;594	910;3	808;0;387;387;0	340;0	426;595	473;3	998;0;44;379;393; ; ; ; ;
14105;708;369;357;0	626;0	388;594	910;3	696;0;381;407;0	340;0	427;595	473;3	987;0;44;379;393; ; ; ; ;
14125;709;386;373;0	626;0	388;594	910;3	771;0;373;403;0	340;0	427;595	473;3	973;0;44;379;393; ; ; ; ;
14145;710;387;374;0	626;0	388;594	910;3	899;0;379;403;0	340;0	426;595	473;3	971;0;44;379;393; ; ; ; ;
14165;711;386;390;0	626;0	388;594	910;3	792;0;380;405;0	340;0	426;595	473;4	016;0;44;379;393; ; ; ; ;
14185;712;386;395;0	626;0	388;595	540;3	845;0;378;402;0	340;0	426;596	287;4	016;0;44;379;393; ; ; ; ;
14205;713;384;401;0	626;0	387;595	540;3	837;0;379;371;0	340;0	426;596	287;4	017;0;44;379;393; ; ; ; ;
14225;714;377;378;0	626;0	387;595	540;3	630;0;369;391;0	340;0	426;596	287;3	924;0;44;379;393; ; ; ; ;
14244;715;348;390;0	626;0	387;595	540;3	929;0;379;385;0	340;0	426;596	287;3	998;0;44;379;393; ; ; ; ;
14264;716;381;366;0	626;0	387;595	540;3	706;0;385;396;0	340;0	426;596	287;3	973;0;44;379;393; ; ; ; ;
14284;717;370;368;0	626;0	387;592	990;3	815;0;386;394;0	340;0	426;597	865;3	952;0;44;379;393; ; ; ; ;
14304;718;380;399;0	626;0	387;592	990;3	816;0;379;416;0	340;0	427;597	865;4	064;0;44;379;393; ; ; ; ;
14324;719;398;407;0	626;0	387;592	990;3	987;0;370;408;0	340;0	427;597	865;3	957;0;44;379;393; ; ; ; ;
14344;720;390;398;0	627;0	387;592	990;3	876;0;375;413;0	340;0	427;597	865;4	051;0;44;379;393; ; ; ; ;
14364;721;378;402;0	627;0	387;592	990;3	877;0;380;380;0	341;0	427;597	865;4	080;0;44;379;393; ; ; ; ;
14384;722;385;401;0	627;0	387;596	462;3	899;0;376;376;0	341;0	427;595	125;4	034;0;44;379;393; ; ; ; ;
14404;723;410;389;0	627;0	387;596	462;3	837;0;376;400;0	341;0	427;595	125;4	132;0;44;379;393; ; ; ; ;
14424;724;364;401;0	627;0	388;596	462;3	864;0;377;399;0	341;0	427;595	125;4	034;0;44;379;393; ; ; ; ;
14444;725;377;397;0	627;0	388;596	462;3	903;0;377;379;0	341;0	427;595	125;4	049;0;44;379;393; ; ; ; ;
14464;726;360;390;0	627;0	388;596	462;3	807;0;382;401;0	341;0	427;595	125;3	968;0;44;379;393; ; ; ; ;
14484;727;364;397;0	627;0	388;593	988;3	813;0;384;396;0	341;0	427;595	439;3	953;0;44;379;393; ; ; ; ;
14504;728;372;339;0	627;0	388;593	988;3	753;0;392;393;0	341;0	427;595	439;3	950;0; ; ; ; ; ; ; ;
14523;729;378;395;0	627;0	388;593	988;3	702;0;376;412;0	341;0	427;595	439;4	014;0;45;384;392; ; ; ; ;
14543;730;374;416;0	627;0	387;593	988;3	712;0;419;379;0	341;0	426;595	439;4	073;0;45;384;392; ; ; ; ;
14563;731;381;392;0	627;0	387;593	988;3	774;0;-800;-600;0	627;0	387;-1	000;-1	000;4;45;384;392; ; ; ; ;
14583;732;382;398;0	628;0	387;594	713;3	757;0;-800;-600;0	628;0	387;-1	000;-1	000;4;45;384;392; ; ; ; ;
14603;733;385;395;0	628;0	388;594	713;3	802;0;414;370;0	342;0	426;603	778;4	107;0;45;384;392; ; ; ; ;
14623;734;389;379;0	628;0	388;594	713;3	619;0;395;352;0	342;0	427;604	915;4	470;0;45;384;392; ; ; ; ;
14643;735;383;398;0	629;0	388;594	713;3	596;0;382;380;0	342;0	427;600	452;4	116;0;45;384;392; ; ; ; ;
14663;736;369;418;0	629;0	388;594	713;3	808;0;381;396;0	342;0	427;596	998;3	930;0;45;384;392; ; ; ; ;
14683;737;368;417;0	629;0	388;594	575;3	710;0;380;394;0	342;0	427;599	160;4	028;0;45;384;392; ; ; ; ;
14703;738;382;370;0	629;0	389;594	575;3	761;0;387;421;0	343;0	427;599	160;4	073;0;45;384;392; ; ; ; ;
14723;739;375;379;0	629;0	389;594	575;3	553;0;384;387;0	343;0	427;599	160;4	038;0;45;384;392; ; ; ; ;
14743;740;382;351;0	630;0	389;594	575;3	675;0;382;416;0	343;0	427;599	160;4	127;0;45;384;392; ; ; ; ;
14763;741;390;403;0	630;0	388;594	575;3	729;0;383;402;0	343;0	427;599	160;3	872;0;45;384;392; ; ; ; ;
14783;742;389;403;0	630;0	388;594	771;3	654;0;383;394;0	343;0	427;596	745;3	845;0;45;384;392; ; ; ; ;
14803;743;374;366;0	630;0	388;594	771;3	771;0;386;408;0	343;0	427;596	745;3	892;0;45;384;392; ; ; ; ;
14822;744;368;402;0	630;0	388;594	771;3	658;0;378;434;0	343;0	427;596	745;4	093;0; ; ; ; ; ; ; ;
14842;745;373;418;0	630;0	388;594	771;3	879;0;389;375;0	343;0	427;596	745;4	013;0; ; ; ; ; ; ; ;
14862;746;402;407;0	629;0	388;594	771;3	675;0;402;426;0	343;0	427;596	745;3	928;0; ; ; ; ; ; ; ;
14882;747;403;415;0	628;0	389;594	711;3	755;0;403;402;0	342;0	428;598	414;4	022;0; ; ; ; ; ; ; ;
14902;748;460;462;0	628;0	389;594	711;3	765;0;463;431;0	342;0	428;598	414;3	891;0;46;467;449; ; ; ; ;
14922;749;456;462;0	629;0	389;594	711;3	827;0;464;443;0	342;0	428;598	414;4	004;0;46;467;449; ; ; ; ;
14942;750;475;454;0	629;0	389;594	711;3	728;0;476;459;0	342;0	428;598	414;3	897;0;46;467;449; ; ; ; ;
14962;751;470;439;0	629;0	390;594	711;3	811;0;464;443;0	343;0	428;598	414;4	020;0;46;467;449; ; ; ; ;
14982;752;474;435;0	629;0	390;595	133;3	776;0;468;449;0	343;0	428;597	376;3	984;0;46;467;449; ; ; ; ;
15002;753;483;447;0	629;0	390;595	133;3	859;0;464;444;0	343;0	429;597	376;4	023;0;46;467;449; ; ; ; ;
15022;754;468;445;0	629;0	390;595	133;3	855;0;457;449;0	343;0	429;597	376;4	014;0;46;467;449; ; ; ; ;
15042;755;473;455;0	630;0	390;595	133;3	811;0;475;449;0	343;0	429;597	376;3	986;0;46;467;449; ; ; ; ;
15062;756;459;454;0	630;0	391;595	133;3	934;0;475;450;0	343;0	429;597	376;3	941;0;46;467;449; ; ; ; ;
15082;757;457;454;0	630;0	391;594	511;3	924;0;473;450;0	343;0	429;596	762;3	919;0;46;467;449; ; ; ; ;
15102;758;461;452;0	630;0	391;594	511;3	831;0;462;447;0	344;0	429;596	762;3	946;0;46;467;449; ; ; ; ;
15121;759;347;436;0	632;0	391;594	511;3	954;0;349;441;0	346;0	429;596	762;4	117;0; ; ; ; ; ; ; ;
15141;760;284;424;0	633;0	391;594	511;3	738;0;284;441;0	347;0	429;596	762;4	135;0;47;293;443; ; ; ; ;
15161;761;300;442;0	633;0	391;594	511;3	757;0;282;463;0	347;0	429;596	762;4	007;0;47;293;443; ; ; ; ;
15181;762;315;439;0	633;0	390;596	180;3	787;0;282;463;0	347;0	428;595	223;4	092;0;47;293;443; ; ; ; ;
15201;763;292;457;0	633;0	390;596	180;3	774;0;305;448;0	347;0	428;595	223;4	005;0;47;293;443; ; ; ; ;
15221;764;294;428;0	633;0	390;596	180;3	794;0;290;454;0	347;0	428;595	223;4	006;0;47;293;443; ; ; ; ;
15241;765;297;437;0	633;0	390;596	180;3	756;0;290;434;0	346;0	428;595	223;3	977;0;47;293;443; ; ; ; ;
15261;766;280;438;0	632;0	390;596	180;3	780;0;308;450;0	346;0	428;595	223;4	003;0;47;293;443; ; ; ; ;
15281;767;281;442;0	632;0	390;594	022;3	768;0;301;446;0	346;0	428;598	251;4	015;0;47;293;443; ; ; ; ;
15301;768;281;430;0	632;0	390;594	022;3	814;0;290;436;0	346;0	428;598	251;3	945;0;47;293;443; ; ; ; ;
15321;769;288;433;0	631;0	390;594	022;3	686;0;293;449;0	345;0	428;598	251;4	114;0;47;293;443; ; ; ; ;
15341;770;307;440;0	631;0	390;594	022;3	811;0;298;444;0	345;0	429;598	251;3	997;0;47;293;443; ; ; ; ;
15361;771;343;407;0	629;0	390;594	022;3	934;0;371;386;0	343;0	428;598	251;4	037;0;48;374;394; ; ; ; ;
15381;772;357;408;0	628;0	390;594	345;3	914;0;380;390;0	343;0	428;594	878;4	078;0;48;374;394; ; ; ; ;
15401;773;377;397;0	628;0	390;594	345;3	694;0;374;407;0	343;0	429;594	878;4	001;0;48;374;394; ; ; ; ;
15421;774;382;393;0	628;0	391;594	345;3	791;0;392;396;0	342;0	429;594	878;4	066;0;48;374;394; ; ; ; ;
15440;775;376;408;0	627;0	391;594	345;3	879;0;374;413;0	342;0	430;594	878;4	001;0;48;374;394; ; ; ; ;
15460;776;372;381;0	627;0	392;594	345;3	691;0;371;384;0	341;0	430;594	878;4	051;0;48;374;394; ; ; ; ;
15480;777;373;382;0	627;0	392;594	101;3	760;0;375;384;0	341;0	431;596	742;4	037;0;48;374;394; ; ; ; ;
15500;778;367;408;0	627;0	392;594	101;3	854;0;368;368;0	341;0	431;596	742;3	935;0;48;374;394; ; ; ; ;
15520;779;381;328;0	626;0	392;594	101;3	730;0;398;389;0	341;0	430;596	742;4	019;0; ; ; ; ; ; ; ;
15540;780;370;275;0	626;0	390;594	101;3	788;0;411;289;0	341;0	428;596	742;3	973;0; ; ; ; ; ; ; ;
15560;781;389;233;0	626;0	390;594	101;3	700;0;397;248;0	341;0	428;596	742;3	914;0; ; ; ; ; ; ; ;
15580;782;388;193;0	626;0	390;593	037;3	702;0;399;221;0	341;0	428;597	923;3	950;0; ; ; ; ; ; ; ;
15600;783;393;266;0	625;0	389;593	037;3	626;0;396;266;0	340;0	428;597	923;4	061;0;49;396;269; ; ; ; ;
15620;784;393;268;0	625;0	389;593	037;3	614;0;422;268;0	340;0	428;597	923;4	042;0;49;396;269; ; ; ; ;
15640;785;399;238;0	624;0	389;593	037;3	666;0;393;268;0	339;0	428;597	923;3	930;0;49;396;269; ; ; ; ;
15660;786;402;273;0	624;0	389;593	037;3	719;0;399;288;0	339;0	428;597	923;4	148;0;49;396;269; ; ; ; ;
15680;787;403;266;0	624;0	389;593	416;3	736;0;403;291;0	338;0	428;597	295;4	113;0;49;396;269; ; ; ; ;
15700;788;390;258;0	623;0	389;593	416;3	597;0;409;267;0	338;0	428;597	295;4	002;0;49;396;269; ; ; ; ;
15719;789;378;257;0	623;0	389;593	416;3	687;0;393;281;0	338;0	428;597	295;3	923;0;49;396;269; ; ; ; ;
15739;790;392;247;0	623;0	389;593	416;3	657;0;394;286;0	337;0	429;597	295;4	042;0;49;396;269; ; ; ; ;
15759;791;383;271;0	623;0	389;593	416;3	685;0;406;269;0	337;0	429;597	295;4	080;0;49;396;269; ; ; ; ;
15779;792;389;271;0	621;0	390;591	242;3	661;0;398;274;0	336;0	430;600	051;4	095;0;49;396;269; ; ; ; ;
15799;793;469;325;0	620;0	390;591	242;3	738;0;489;310;0	335;0	430;600	051;3	896;0;50;488;301; ; ; ; ;
15819;794;495;293;0	621;0	390;591	242;3	795;0;498;302;0	335;0	430;600	051;3	972;0;50;488;301; ; ; ; ;
15839;795;472;317;0	621;0	390;591	242;3	656;0;495;308;0	336;0	430;600	051;3	952;0;50;488;301; ; ; ; ;
15859;796;487;296;0	621;0	390;591	242;3	632;0;494;292;0	336;0	430;600	051;4	029;0;50;488;301; ; ; ; ;
15879;797;476;302;0	621;0	390;593	329;3	620;0;492;294;0	336;0	430;597	273;4	023;0;50;488;301; ; ; ; ;
15899;798;477;291;0	622;0	390;593	329;3	697;0;501;294;0	336;0	429;597	273;4	067;0;50;488;301; ; ; ; ;
15919;799;477;332;0	622;0	390;593	329;3	716;0;490;308;0	336;0	429;597	273;3	921;0;50;488;301; ; ; ; ;
15939;800;482;291;0	622;0	390;593	329;3	661;0;501;296;0	336;0	429;597	273;4	145;0;50;488;301; ; ; ; ;
15959;801;473;256;0	622;0	389;593	329;3	703;0;490;262;0	337;0	428;597	273;3	918;0; ; ; ; ; ; ; ;
15979;802;474;268;0	621;0	388;589	485;3	676;0;493;262;0	338;0	427;598	362;3	998;0; ; ; ; ; ; ; ;
15999;803;416;119;0	622;0	388;589	485;3	660;0;430;117;0	338;0	427;598	362;4	091;0;51;426;133; ; ; ; ;
16019;804;415;117;0	622;0	388;589	485;3	678;0;445;126;0	338;0	427;598	362;4	055;0;51;426;133; ; ; ; ;
16038;805;417;142;0	622;0	388;589	485;3	717;0;430;122;0	338;0	427;598	362;4	024;0;51;426;133; ; ; ; ;
16058;806;422;129;0	622;0	388;589	485;3	643;0;434;129;0	338;0	427;598	362;4	054;0;51;426;133; ; ; ; ;
16078;807;423;137;0	622;0	388;588	791;3	656;0;437;134;0	337;0	427;596	144;4	029;0;51;426;133; ; ; ; ;
16098;808;426;140;0	622;0	388;588	791;3	522;0;435;122;0	337;0	427;596	144;3	999;0;51;426;133; ; ; ; ;
16118;809;408;126;0	622;0	388;588	791;3	688;0;428;127;0	337;0	427;596	144;4	031;0;51;426;133; ; ; ; ;
16138;810;409;140;0	622;0	388;588	791;3	704;0;437;143;0	337;0	427;596	144;4	010;0;51;426;133; ; ; ; ;
16158;811;424;132;0	622;0	388;588	791;3	766;0;435;135;0	337;0	427;596	144;3	956;0;51;426;133; ; ; ; ;
16178;812;415;129;0	622;0	388;588	520;3	796;0;433;143;0	337;0	427;595	766;3	961;0;51;426;133; ; ; ; ;
16198;813;413;132;0	622;0	388;588	520;3	884;0;425;142;0	337;0	427;595	766;4	095;0;51;426;133; ; ; ; ;
16218;814;415;138;0	621;0	388;588	520;3	735;0;440;129;0	337;0	428;595	766;3	988;0;51;426;133; ; ; ; ;
16238;815;424;134;0	621;0	389;588	520;3	805;0;445;149;0	337;0	429;595	766;4	102;0;51;426;133; ; ; ; ;
16258;816;474;289;0	620;0	392;588	520;3	717;0;470;321;0	336;0	431;595	766;4	044;0; ; ; ; ; ; ; ;
16278;817;481;297;0	619;0	394;594	456;3	771;0;484;331;0	336;0	433;598	674;4	033;0; ; ; ; ; ; ; ;
16298;818;468;452;0	620;0	394;594	456;3	727;0;470;449;0	336;0	433;598	674;3	978;0;52;465;439; ; ; ; ;
16319;819;472;435;0	620;0	394;594	456;3	737;0;464;458;0	336;0	433;598	674;4	051;0;52;465;439; ; ; ; ;
16337;820;466;443;0	620;0	394;594	456;3	890;0;473;436;0	336;0	433;598	674;3	896;0;52;465;439; ; ; ; ;
16358;821;473;445;0	621;0	393;594	456;3	718;0;470;450;0	336;0	433;598	674;4	056;0;52;465;439; ; ; ; ;
16377;822;469;442;0	621;0	393;599	989;3	794;0;470;447;0	336;0	433;600	995;4	021;0;52;465;439; ; ; ; ;
16398;823;466;437;0	621;0	393;599	989;3	725;0;478;421;0	336;0	432;600	995;3	965;0;52;465;439; ; ; ; ;
16417;824;464;421;0	621;0	393;599	989;3	761;0;474;446;0	336;0	432;600	995;3	957;0;52;465;439; ; ; ; ;
16438;825;461;428;0	621;0	393;599	989;3	743;0;487;432;0	336;0	432;600	995;3	975;0;52;465;439; ; ; ; ;
16457;826;456;453;0	621;0	393;599	989;3	862;0;465;451;0	336;0	432;600	995;4	050;0;52;465;439; ; ; ; ;
16478;827;452;451;0	621;0	393;595	335;3	858;0;465;449;0	336;0	433;600	410;4	054;0;52;465;439; ; ; ; ;
16497;828;462;430;0	621;0	393;595	335;3	781;0;470;424;0	336;0	433;600	410;3	809;0;52;465;439; ; ; ; ;
16518;829;453;443;0	621;0	393;595	335;3	677;0;469;449;0	335;0	433;600	410;3	839;0;52;465;439; ; ; ; ;
16537;830;466;440;0	620;0	393;595	335;3	643;0;464;426;0	335;0	434;600	410;4	002;0;52;465;439; ; ; ; ;
16558;831;458;438;0	620;0	394;595	335;3	800;0;465;442;0	335;0	434;600	410;3	995;0;52;465;439; ; ; ; ;
16577;832;457;433;0	620;0	394;599	232;3	765;0;463;432;0	334;0	435;600	546;3	989;0;52;465;439; ; ; ; ;
16598;833;469;456;0	620;0	394;599	232;4	016;0;471;432;0	334;0	435;600	546;3	887;0;52;465;439; ; ; ; ;
16617;834;468;440;0	620;0	394;599	232;3	804;0;465;424;0	334;0	435;600	546;3	995;0;52;465;439; ; ; ; ;
16638;835;452;416;0	620;0	394;599	232;3	993;0;479;427;0	334;0	435;600	546;3	974;0;52;465;439; ; ; ; ;
16656;836;468;436;0	620;0	394;599	232;4	014;0;476;429;0	334;0	435;600	546;3	983;0;52;465;439; ; ; ; ;
16678;837;463;432;0	620;0	394;593	524;3	919;0;475;427;0	334;0	435;598	790;3	961;0;52;465;439; ; ; ; ;
16696;838;469;436;0	619;0	394;593	524;3	707;0;460;448;0	334;0	435;598	790;4	009;0;52;465;439; ; ; ; ;
16718;839;452;431;0	619;0	394;593	524;3	815;0;476;442;0	334;0	435;598	790;3	959;0;52;465;439; ; ; ; ;
16736;840;474;429;0	619;0	393;593	524;3	847;0;455;445;0	334;0	434;598	790;3	925;0;52;465;439; ; ; ; ;
16758;841;465;452;0	619;0	393;593	524;3	798;0;471;445;0	333;0	434;598	790;4	009;0;52;465;439; ; ; ; ;
16776;842;462;452;0	619;0	393;592	428;3	796;0;463;445;0	333;0	434;599	070;3	977;0;52;465;439; ; ; ; ;
16798;843;452;449;0	619;0	392;592	428;3	933;0;452;429;0	333;0	434;599	070;3	943;0;52;465;439; ; ; ; ;
16816;844;474;447;0	618;0	392;592	428;3	645;0;474;442;0	333;0	433;599	070;3	991;0;52;465;439; ; ; ; ;
16836;845;470;464;0	618;0	392;592	428;3	992;0;467;434;0	332;0	434;599	070;3	890;0;52;465;439; ; ; ; ;
16856;846;479;434;0	618;0	392;592	428;3	712;0;472;427;0	332;0	434;599	070;4	137;0;52;465;439; ; ; ; ;
16876;847;478;436;0	618;0	393;594	434;3	863;0;468;430;0	332;0	434;599	977;4	158;0;52;465;439; ; ; ; ;
16895;848;464;451;0	617;0	393;594	434;3	734;0;466;445;0	331;0	435;599	977;3	935;0;52;465;439; ; ; ; ;
16915;849;444;439;0	617;0	394;594	434;3	791;0;464;459;0	331;0	435;599	977;3	973;0;52;465;439; ; ; ; ;
16935;850;447;443;0	617;0	394;594	434;3	718;0;456;442;0	331;0	436;599	977;3	976;0;52;465;439; ; ; ; ;
16955;851;389;405;0	618;0	394;594	434;3	655;0;390;410;0	332;0	435;599	977;3	922;0;53;383;388; ; ; ; ;
16975;852;375;399;0	618;0	394;591	706;3	642;0;380;414;0	332;0	436;594	096;3	904;0;53;383;388; ; ; ; ;
16995;853;382;383;0	617;0	395;591	706;3	854;0;384;386;0	332;0	436;594	096;3	924;0;53;383;388; ; ; ; ;
17015;854;381;378;0	617;0	395;591	706;3	710;0;386;386;0	331;0	437;594	096;3	878;0;53;383;388; ; ; ; ;
17035;855;381;402;0	617;0	395;591	706;3	835;0;386;397;0	331;0	437;594	096;3	823;0;53;383;388; ; ; ; ;
17055;856;381;379;0	616;0	395;591	706;3	668;0;392;384;0	331;0	437;594	096;3	862;0;53;383;388; ; ; ; ;
17075;857;381;388;0	616;0	395;592	162;3	699;0;394;385;0	330;0	436;595	889;3	850;0;53;383;388; ; ; ; ;
17095;858;379;378;0	616;0	394;592	162;3	768;0;391;375;0	330;0	436;595	889;4	068;0;53;383;388; ; ; ; ;
17115;859;384;384;0	615;0	394;592	162;3	641;0;384;399;0	330;0	436;595	889;3	934;0;53;383;388; ; ; ; ;
17135;860;384;359;0	615;0	394;592	162;3	730;0;380;360;0	330;0	436;595	889;4	007;0; ; ; ; ; ; ; ;
17155;861;386;399;0	615;0	394;592	162;3	770;0;374;400;0	329;0	436;595	889;4	011;0; ; ; ; ; ; ; ;
17175;862;388;395;0	614;0	394;593	905;3	740;0;371;388;0	329;0	436;595	882;4	015;0; ; ; ; ; ; ; ;
17195;863;390;366;0	614;0	393;593	905;3	649;0;388;394;0	329;0	436;595	882;3	866;0; ; ; ; ; ; ; ;
17214;864;377;430;0	614;0	393;593	905;3	836;0;377;418;0	328;0	435;595	882;3	904;0; ; ; ; ; ; ; ;
17234;865;386;406;0	614;0	393;593	905;3	770;0;394;419;0	328;0	435;595	882;3	967;0; ; ; ; ; ; ; ;
17254;866;379;391;0	613;0	393;593	905;3	694;0;384;408;0	328;0	435;595	882;3	912;0; ; ; ; ; ; ; ;
17274;867;382;416;0	613;0	393;598	177;3	801;0;383;404;0	328;0	435;596	271;3	938;0; ; ; ; ; ; ; ;
17294;868;382;377;0	613;0	393;598	177;3	670;0;384;381;0	328;0	435;596	271;3	838;0;54;387;390; ; ; ; ;
17314;869;389;391;0	613;0	393;598	177;3	856;0;396;405;0	328;0	435;596	271;4	021;0;54;387;390; ; ; ; ;
17334;870;383;372;0	614;0	393;598	177;3	726;0;401;407;0	328;0	435;596	271;4	079;0;54;387;390; ; ; ; ;
17354;871;388;377;0	614;0	393;598	177;3	701;0;388;400;0	328;0	435;596	271;4	022;0;54;387;390; ; ; ; ;
17374;872;387;382;0	614;0	393;594	723;3	743;0;397;397;0	329;0	435;598	910;4	060;0;54;387;390; ; ; ; ;
17394;873;379;330;0	614;0	393;594	723;3	698;0;388;419;0	329;0	435;598	910;4	025;0;54;387;390; ; ; ; ;
17414;874;374;379;0	614;0	393;594	723;3	568;0;374;422;0	329;0	435;598	910;4	097;0;54;387;390; ; ; ; ;
17434;875;387;385;0	614;0	393;594	723;3	686;0;400;356;0	329;0	435;598	910;4	114;0;55;389;364; ; ; ; ;
17454;876;401;366;0	614;0	392;594	723;3	633;0;394;344;0	329;0	435;598	910;4	003;0;55;389;364; ; ; ; ;
17474;877;403;367;0	615;0	392;592	095;3	577;0;394;331;0	329;0	435;599	631;4	046;0;55;389;364; ; ; ; ;
17494;878;381;366;0	615;0	392;592	095;3	657;0;407;357;0	330;0	435;599	631;4	020;0;55;389;364; ; ; ; ;
17513;879;385;363;0	615;0	393;592	095;3	796;0;389;373;0	330;0	435;599	631;3	972;0;55;389;364; ; ; ; ;
17533;880;395;339;0	615;0	393;592	095;3	548;0;384;358;0	330;0	435;599	631;3	888;0;55;389;364; ; ; ; ;
17553;881;406;370;0	616;0	393;592	095;3	747;0;387;369;0	330;0	435;599	631;3	836;0;55;389;364; ; ; ; ;
17573;882;413;363;0	616;0	393;592	058;3	648;0;383;365;0	331;0	435;596	734;3	766;0;55;389;364; ; ; ; ;
17593;883;398;361;0	616;0	393;592	058;3	669;0;390;338;0	331;0	435;596	734;4	002;0;55;389;364; ; ; ; ;
17613;884;383;377;0	616;0	393;592	058;3	727;0;392;361;0	331;0	435;596	734;3	985;0;55;389;364; ; ; ; ;
17633;885;379;378;0	616;0	393;592	058;3	609;0;393;367;0	331;0	435;596	734;3	946;0;55;389;364; ; ; ; ;
17653;886;388;376;0	617;0	393;592	058;3	578;0;375;380;0	331;0	435;596	734;3	784;0;55;389;364; ; ; ; ;
17673;887;388;374;0	617;0	393;594	261;3	583;0;376;389;0	331;0	435;596	255;3	745;0;55;389;364; ; ; ; ;
17693;888;376;364;0	617;0	393;594	261;3	576;0;416;357;0	331;0	435;596	255;3	959;0;55;389;364; ; ; ; ;
17713;889;392;368;0	617;0	393;594	261;3	596;0;395;367;0	331;0	435;596	255;3	900;0;55;389;364; ; ; ; ;
17733;890;365;370;0	617;0	392;594	261;3	719;0;-800;-600;0	617;0	392;-1	000;-1	000;4;55;389;364; ; ; ; ;
17753;891;323;312;0	617;0	392;594	261;3	712;0;-800;-600;0	617;0	392;-1	000;-1	000;4; ; ; ; ; ; ; ;
17773;892;-800;-600;-1	000;-1	000;-1	000;-1	000;4;-800;-600;-1	000;-1	000;-1	000;-1	000;4; ; ; ; ; ; ; ;
17793;893;-800;-600;-1	000;-1	000;-1	000;-1	000;4;-800;-600;-1	000;-1	000;-1	000;-1	000;4; ; ; ; ; ; ; ;
17812;894;-800;-600;-1	000;-1	000;-1	000;-1	000;4;-800;-600;-1	000;-1	000;-1	000;-1	000;4; ; ; ; ; ; ; ;
17832;895;-800;-600;-1	000;-1	000;-1	000;-1	000;4;-800;-600;-1	000;-1	000;-1	000;-1	000;4; ; ; ; ; ; ; ;
17852;896;-800;-600;-1	000;-1	000;-1	000;-1	000;4;-800;-600;-1	000;-1	000;-1	000;-1	000;4; ; ; ; ; ; ; ;
17872;897;388;368;0	619;0	394;594	261;3	709;0;-800;-600;0	619;0	394;-1	000;-1	000;4; ; ; ; ; ; ; ;
17892;898;388;369;0	619;0	394;594	166;3	709;0;-800;-600;0	619;0	394;-1	000;-1	000;4; ; ; ; ; ; ; ;
17912;899;388;378;0	619;0	394;594	166;3	694;0;442;322;0	333;0	435;594	166;4	178;0; ; ; ; ; ; ; ;
17932;900;383;405;0	619;0	394;594	166;3	832;0;-800;-600;0	619;0	394;-1	000;-1	000;4; ; ; ; ; ; ; ;
17952;901;385;416;0	619;0	394;594	166;3	958;0;390;396;0	333;0	435;594	166;4	137;0; ; ; ; ; ; ; ;
17972;902;380;358;0	619;0	394;594	166;3	654;0;388;382;0	333;0	435;594	166;3	945;0;56;386;382; ; ; ; ;
17992;903;380;374;0	619;0	394;592	820;3	743;0;388;381;0	333;0	435;595	597;3	955;0;56;386;382; ; ; ; ;
18012;904;396;378;0	619;0	394;592	820;3	751;0;384;382;0	333;0	435;595	597;3	934;0;56;386;382; ; ; ; ;
18032;905;390;384;0	619;0	394;592	820;3	753;0;389;401;0	333;0	435;595	597;3	985;0;56;386;382; ; ; ; ;
18052;906;382;366;0	619;0	393;592	820;3	708;0;397;391;0	333;0	434;595	597;4	016;0;56;386;382; ; ; ; ;
18072;907;386;381;0	620;0	393;592	820;3	886;0;384;409;0	333;0	434;595	597;4	029;0;56;386;382; ; ; ; ;
18091;908;381;375;0	620;0	393;598	535;3	923;0;389;405;0	334;0	434;598	478;4	061;0;56;386;382; ; ; ; ;
18111;909;378;356;0	620;0	393;598	535;3	698;0;367;387;0	334;0	434;598	478;3	966;0;56;386;382; ; ; ; ;
18131;910;384;375;0	620;0	393;598	535;3	752;0;395;397;0	334;0	433;598	478;3	985;0;56;386;382; ; ; ; ;
18151;911;391;371;0	620;0	393;598	535;3	920;0;392;362;0	334;0	433;598	478;4	109;0;56;386;382; ; ; ; ;
18171;912;385;396;0	620;0	393;598	535;3	896;0;397;400;0	334;0	433;598	478;4	107;0;57;391;375; ; ; ; ;
18191;913;387;405;0	620;0	393;594	887;3	850;0;397;389;0	334;0	433;597	612;4	099;0;57;391;375; ; ; ; ;
18211;914;390;392;0	620;0	393;594	887;3	916;0;377;397;0	334;0	433;597	612;3	991;0;57;391;375; ; ; ; ;
18231;915;379;360;0	620;0	393;594	887;3	771;0;388;383;0	334;0	434;597	612;3	990;0;57;391;375; ; ; ; ;
18251;916;385;380;0	620;0	393;594	887;3	762;0;392;352;0	333;0	434;597	612;3	972;0;57;391;375; ; ; ; ;
18271;917;381;386;0	619;0	393;594	887;3	812;0;407;348;0	333;0	434;597	612;4	043;0;57;391;375; ; ; ; ;
18291;918;383;375;0	619;0	393;593	549;3	814;0;413;345;0	333;0	434;595	883;4	031;0;57;391;375; ; ; ; ;
18311;919;390;377;0	620;0	393;593	549;3	739;0;410;398;0	333;0	434;595	883;4	178;0;57;391;375; ; ; ; ;
18331;920;400;376;0	619;0	393;593	549;3	762;0;388;342;0	334;0	434;595	883;4	052;0;57;391;375; ; ; ; ;
18351;921;399;325;0	619;0	392;593	549;3	688;0;430;321;0	334;0	433;595	883;3	899;0; ; ; ; ; ; ; ;
18371;922;397;283;0	619;0	393;593	549;3	549;0;415;313;0	334;0	434;595	883;3	853;0; ; ; ; ; ; ; ;
18391;923;397;264;0	619;0	393;591	889;3	517;0;414;303;0	334;0	434;597	515;3	817;0; ; ; ; ; ; ; ;
18410;924;411;316;0	620;0	393;591	889;3	700;0;419;296;0	334;0	434;597	515;4	002;0; ; ; ; ; ; ; ;
18430;925;407;312;0	620;0	393;591	889;3	595;0;426;307;0	334;0	434;597	515;4	117;0; ; ; ; ; ; ; ;
18450;926;405;337;0	620;0	393;591	889;3	646;0;409;341;0	334;0	434;597	515;3	985;0;58;426;283; ; ; ; ;
18470;927;413;317;0	620;0	393;591	889;3	570;0;417;316;0	334;0	434;597	515;4	023;0;58;426;283; ; ; ; ;
18490;928;411;323;0	620;0	393;590	292;3	569;0;417;328;0	334;0	434;599	889;4	065;0;58;426;283; ; ; ; ;
18510;929;407;296;0	619;0	392;590	292;3	666;0;416;325;0	334;0	433;599	889;4	018;0;58;426;283; ; ; ; ;
18530;930;417;275;0	619;0	392;590	292;3	653;0;427;306;0	333;0	433;599	889;3	881;0;58;426;283; ; ; ; ;
18550;931;422;266;0	619;0	391;590	292;3	629;0;420;275;0	333;0	432;599	889;3	930;0;58;426;283; ; ; ; ;
18570;932;429;258;0	619;0	391;590	292;3	699;0;432;269;0	333;0	432;599	889;3	908;0;58;426;283; ; ; ; ;
18590;933;435;245;0	619;0	391;594	206;3	713;0;431;264;0	333;0	432;598	901;3	926;0;58;426;283; ; ; ; ;
18610;934;413;262;0	618;0	391;594	206;3	604;0;417;286;0	333;0	432;598	901;3	833;0;58;426;283; ; ; ; ;
18630;935;416;271;0	618;0	391;594	206;3	593;0;455;266;0	333;0	432;598	901;4	043;0;58;426;283; ; ; ; ;
18650;936;425;265;0	618;0	391;594	206;3	598;0;426;277;0	332;0	432;598	901;3	902;0;58;426;283; ; ; ; ;
18670;937;416;260;0	618;0	391;594	206;3	643;0;430;298;0	332;0	433;598	901;3	917;0;58;426;283; ; ; ; ;
18689;938;419;267;0	618;0	392;591	651;3	628;0;443;290;0	332;0	433;600	031;3	939;0;58;426;283; ; ; ; ;
18710;939;425;297;0	618;0	392;591	651;3	605;0;429;271;0	332;0	434;600	031;3	944;0;58;426;283; ; ; ; ;
18729;940;428;305;0	618;0	393;591	651;3	911;0;442;294;0	332;0	434;600	031;4	041;0;58;426;283; ; ; ; ;
18749;941;434;282;0	618;0	393;591	651;3	707;0;429;301;0	332;0	434;600	031;3	969;0;58;426;283; ; ; ; ;
18769;942;423;276;0	618;0	394;591	651;3	552;0;432;296;0	332;0	434;600	031;3	997;0;58;426;283; ; ; ; ;
18789;943;426;270;0	618;0	394;591	674;3	649;0;436;302;0	333;0	434;597	882;4	018;0;58;426;283; ; ; ; ;
18809;944;431;273;0	618;0	394;591	674;3	789;0;449;274;0	333;0	434;597	882;4	044;0;58;426;283; ; ; ; ;
18829;945;425;267;0	618;0	394;591	674;3	573;0;440;278;0	333;0	434;597	882;4	028;0;58;426;283; ; ; ; ;
18849;946;397;213;0	618;0	393;591	674;3	643;0;429;212;0	333;0	433;597	882;4	017;0;59;411;196; ; ; ; ;
18869;947;408;201;0	618;0	392;591	674;3	581;0;411;214;0	333;0	432;597	882;3	930;0;59;411;196; ; ; ; ;
18889;948;397;186;0	617;0	392;592	968;3	614;0;399;218;0	332;0	433;596	815;3	902;0;59;411;196; ; ; ; ;
18909;949;407;192;0	617;0	392;592	968;3	687;0;404;188;0	332;0	433;596	815;3	886;0;59;411;196; ; ; ; ;
18929;950;400;183;0	616;0	392;592	968;3	748;0;417;213;0	331;0	433;596	815;3	943;0;59;411;196; ; ; ; ;
18949;951;406;202;0	616;0	392;592	968;3	633;0;409;181;0	331;0	433;596	815;3	916;0;59;411;196; ; ; ; ;
18969;952;406;180;0	615;0	392;592	968;3	687;0;414;222;0	331;0	433;596	815;3	897;0;59;411;196; ; ; ; ;
18989;953;403;186;0	615;0	392;592	226;3	684;0;411;213;0	330;0	433;597	333;3	923;0;59;411;196; ; ; ; ;
19008;954;412;185;0	615;0	392;592	226;3	600;0;422;199;0	330;0	433;597	333;3	940;0;59;411;196; ; ; ; ;
19028;955;407;199;0	615;0	391;592	226;3	565;0;414;173;0	330;0	433;597	333;3	920;0;59;411;196; ; ; ; ;
19048;956;415;195;0	615;0	391;592	226;3	636;0;418;210;0	330;0	432;597	333;4	041;0;59;411;196; ; ; ; ;
19068;957;418;190;0	615;0	391;592	226;3	642;0;431;194;0	330;0	432;597	333;4	057;0;59;411;196; ; ; ; ;
19088;958;419;199;0	615;0	390;590	882;3	639;0;428;189;0	331;0	432;598	042;4	077;0;59;411;196; ; ; ; ;
19108;959;355;179;0	616;0	390;590	882;3	628;0;364;191;0	331;0	431;598	042;4	008;0;60;360;173; ; ; ; ;
19128;960;356;166;0	616;0	390;590	882;3	658;0;365;161;0	331;0	431;598	042;3	932;0;60;360;173; ; ; ; ;
19148;961;350;171;0	616;0	390;590	882;3	647;0;346;176;0	332;0	431;598	042;3	830;0;60;360;173; ; ; ; ;
19168;962;354;185;0	616;0	390;590	882;3	547;0;378;159;0	332;0	431;598	042;4	088;0;60;360;173; ; ; ; ;
19188;963;354;180;0	616;0	390;591	103;3	554;0;375;163;0	332;0	431;597	673;4	029;0;60;360;173; ; ; ; ;
19208;964;352;180;0	617;0	390;591	103;3	761;0;383;188;0	332;0	431;597	673;3	861;0;60;360;173; ; ; ; ;
19228;965;356;166;0	617;0	390;591	103;3	647;0;367;178;0	333;0	431;597	673;3	953;0;60;360;173; ; ; ; ;
19248;966;373;172;0	617;0	390;591	103;3	695;0;363;175;0	333;0	431;597	673;3	907;0;60;360;173; ; ; ; ;
19268;967;336;181;0	618;0	390;591	103;3	681;0;368;174;0	333;0	431;597	673;4	060;0;60;360;173; ; ; ; ;
19287;968;340;171;0	618;0	390;594	087;3	684;0;366;172;0	333;0	431;597	462;4	079;0;60;360;173; ; ; ; ;
19307;969;376;171;0	618;0	391;594	087;3	732;0;389;192;0	333;0	431;597	462;4	213;0; ; ; ; ; ; ; ;
19327;970;336;175;0	618;0	391;594	087;3	829;0;357;194;0	333;0	431;597	462;3	882;0; ; ; ; ; ; ; ;
19347;971;313;255;0	618;0	393;594	087;3	766;0;308;267;0	335;0	433;597	462;3	972;0; ; ; ; ; ; ; ;
19367;972;307;384;0	618;0	394;594	087;3	737;0;310;363;0	335;0	434;597	462;4	042;0; ; ; ; ; ; ; ;
19387;973;298;420;0	619;0	394;599	688;3	804;0;318;396;0	335;0	435;600	016;3	900;0;61;305;388; ; ; ; ;
19407;974;304;389;0	619;0	394;599	688;3	675;0;299;403;0	334;0	435;600	016;4	148;0;61;305;388; ; ; ; ;
19427;975;301;385;0	619;0	394;599	688;3	747;0;312;401;0	334;0	435;600	016;4	073;0;61;305;388; ; ; ; ;
19447;976;303;382;0	619;0	394;599	688;3	696;0;302;387;0	334;0	435;600	016;3	995;0;61;305;388; ; ; ; ;
19467;977;300;379;0	619;0	394;599	688;3	584;0;317;381;0	334;0	435;600	016;4	060;0;61;305;388; ; ; ; ;
19487;978;303;383;0	619;0	394;593	091;3	561;0;315;373;0	334;0	435;601	279;4	038;0;61;305;388; ; ; ; ;
19507;979;313;388;0	619;0	395;593	091;3	675;0;311;390;0	335;0	436;601	279;3	973;0;61;305;388; ; ; ; ;
19527;980;307;391;0	619;0	395;593	091;3	787;0;305;389;0	335;0	436;601	279;3	908;0;61;305;388; ; ; ; ;
19547;981;315;397;0	620;0	395;593	091;3	945;0;319;378;0	335;0	435;601	279;4	148;0;61;305;388; ; ; ; ;
19567;982;301;368;0	620;0	395;593	091;3	691;0;292;392;0	335;0	435;601	279;4	044;0;61;305;388; ; ; ; ;
19586;983;301;368;0	620;0	395;594	233;3	795;0;294;390;0	336;0	435;599	251;4	064;0;61;305;388; ; ; ; ;
19606;984;302;405;0	621;0	395;594	233;3	731;0;304;399;0	336;0	435;599	251;4	044;0;61;305;388; ; ; ; ;
19626;985;294;386;0	621;0	394;594	233;3	742;0;301;411;0	336;0	435;599	251;4	071;0;61;305;388; ; ; ; ;
19646;986;310;400;0	621;0	394;594	233;3	644;0;308;387;0	336;0	435;599	251;3	979;0;61;305;388; ; ; ; ;
19666;987;319;438;0	621;0	394;594	233;3	915;0;309;416;0	336;0	435;599	251;3	995;0;62;329;436; ; ; ; ;
19686;988;320;432;0	621;0	394;597	530;3	932;0;309;410;0	336;0	435;599	031;4	010;0;62;329;436; ; ; ; ;
19706;989;324;420;0	621;0	394;597	530;3	655;0;321;429;0	336;0	435;599	031;4	166;0;62;329;436; ; ; ; ;
19726;990;334;444;0	621;0	394;597	530;3	782;0;333;427;0	336;0	435;599	031;4	021;0;62;329;436; ; ; ; ;
19746;991;348;436;0	621;0	394;597	530;3	880;0;328;446;0	336;0	435;599	031;4	074;0;62;329;436; ; ; ; ;
19766;992;337;436;0	621;0	394;597	530;3	782;0;327;458;0	336;0	434;599	031;4	098;0;62;329;436; ; ; ; ;
19786;993;342;436;0	621;0	394;597	104;3	812;0;326;462;0	336;0	434;601	450;4	049;0;62;329;436; ; ; ; ;
19806;994;326;416;0	620;0	393;597	104;4	012;0;340;408;0	336;0	434;601	450;4	013;0; ; ; ; ; ; ; ;
19826;995;333;423;0	620;0	393;597	104;3	860;0;343;442;0	336;0	433;601	450;4	173;0; ; ; ; ; ; ; ;
19846;996;385;381;0	619;0	392;597	104;3	747;0;399;341;0	335;0	432;601	450;4	024;0; ; ; ; ; ; ; ;
19866;997;369;345;0	619;0	391;597	104;3	808;0;386;361;0	335;0	432;601	450;4	031;0; ; ; ; ; ; ; ;
19886;998;355;333;0	619;0	391;596	150;3	748;0;374;349;0	335;0	432;601	543;4	076;0; ; ; ; ; ; ; ;
19905;999;386;367;0	619;0	391;596	150;3	710;0;391;369;0	335;0	432;601	543;4	105;0; ; ; ; ; ; ; ;
19925;1000;391;332;0	619;0	391;596	150;3	730;0;406;373;0	335;0	432;601	543;4	153;0; ; ; ; ; ; ; ;
19945;1001;386;378;0	619;0	391;596	150;3	834;0;377;355;0	335;0	431;601	543;4	070;0; ; ; ; ; ; ; ;
19965;1002;396;387;0	619;0	391;596	150;3	704;0;382;387;0	335;0	431;601	543;4	091;0; ; ; ; ; ; ; ;
19985;1003;395;381;0	619;0	391;598	504;3	754;0;382;386;0	335;0	431;601	206;4	091;0; ; ; ; ; ; ; ;
20005;1004;392;331;0	620;0	391;598	504;3	846;0;394;357;0	335;0	431;601	206;4	203;0;63;389;358; ; ; ; ;
20025;1005;386;384;0	620;0	391;598	504;3	824;0;372;354;0	335;0	430;601	206;4	257;0;63;389;358; ; ; ; ;
20045;1006;388;347;0	620;0	390;598	504;3	741;0;393;373;0	335;0	430;601	206;3	957;0;63;389;358; ; ; ; ;
20065;1007;394;342;0	620;0	390;598	504;3	801;0;383;344;0	335;0	430;601	206;4	036;0;63;389;358; ; ; ; ;
20085;1008;393;363;0	620;0	390;596	194;3	751;0;376;346;0	335;0	430;600	912;3	972;0;63;389;358; ; ; ; ;
20105;1009;383;373;0	619;0	390;596	194;3	792;0;394;385;0	335;0	430;600	912;4	145;0;63;389;358; ; ; ; ;
20125;1010;395;403;0	619;0	390;596	194;3	921;0;419;340;0	335;0	430;600	912;4	085;0;63;389;358; ; ; ; ;
20145;1011;369;361;0	619;0	390;596	194;3	827;0;392;385;0	335;0	430;600	912;4	160;0;63;389;358; ; ; ; ;
20165;1012;389;335;0	618;0	390;596	194;3	685;0;399;365;0	334;0	430;600	912;4	047;0;63;389;358; ; ; ; ;
20184;1013;381;334;0	618;0	389;598	735;3	731;0;405;350;0	334;0	430;602	722;4	072;0;63;389;358; ; ; ; ;
20204;1014;399;365;0	617;0	389;598	735;3	765;0;398;368;0	333;0	430;602	722;4	051;0;63;389;358; ; ; ; ;
20224;1015;389;352;0	617;0	389;598	735;3	619;0;388;368;0	333;0	430;602	722;4	196;0;63;389;358; ; ; ; ;
20244;1016;381;325;0	616;0	389;598	735;3	835;0;376;342;0	332;0	430;602	722;4	086;0;63;389;358; ; ; ; ;
20264;1017;393;374;0	616;0	389;598	735;3	827;0;399;362;0	332;0	430;602	722;4	086;0; ; ; ; ; ; ; ;
20284;1018;390;359;0	616;0	389;601	553;3	835;0;390;357;0	332;0	430;600	552;4	072;0; ; ; ; ; ; ; ;
20304;1019;366;317;0	615;0	390;601	553;3	565;0;389;328;0	331;0	431;600	552;4	005;0;64;384;324; ; ; ; ;
20324;1020;372;298;0	615;0	390;601	553;3	712;0;390;319;0	331;0	432;600	552;3	996;0;64;384;324; ; ; ; ;
20344;1021;382;295;0	615;0	391;601	553;3	729;0;372;322;0	331;0	432;600	552;4	069;0;64;384;324; ; ; ; ;
20364;1022;376;301;0	615;0	391;601	553;3	635;0;379;310;0	331;0	433;600	552;4	020;0;64;384;324; ; ; ; ;
20384;1023;383;305;0	615;0	392;597	881;3	696;0;375;307;0	331;0	433;601	312;4	041;0;64;384;324; ; ; ; ;
20404;1024;374;322;0	615;0	392;597	881;3	691;0;393;347;0	331;0	433;601	312;4	055;0;64;384;324; ; ; ; ;
20424;1025;399;342;0	616;0	392;597	881;3	822;0;392;331;0	331;0	433;601	312;3	935;0;64;384;324; ; ; ; ;
20444;1026;372;329;0	616;0	392;597	881;3	689;0;395;333;0	331;0	433;601	312;4	048;0;64;384;324; ; ; ; ;
20464;1027;390;314;0	616;0	391;597	881;3	749;0;397;340;0	331;0	432;601	312;3	951;0;64;384;324; ; ; ; ;
20484;1028;379;320;0	615;0	391;597	794;3	786;0;397;332;0	331;0	432;601	486;3	995;0;64;384;324; ; ; ; ;
20503;1029;376;293;0	615;0	391;597	794;3	677;0;392;339;0	331;0	432;601	486;3	943;0;64;384;324; ; ; ; ;
20523;1030;377;340;0	615;0	391;597	794;3	665;0;397;338;0	330;0	432;601	486;4	072;0;64;384;324; ; ; ; ;
20543;1031;371;333;0	615;0	391;597	794;3	735;0;401;337;0	330;0	432;601	486;4	156;0;64;384;324; ; ; ; ;
20563;1032;379;347;0	614;0	391;597	794;3	742;0;393;327;0	330;0	432;601	486;4	013;0;64;384;324; ; ; ; ;
20583;1033;378;351;0	614;0	391;593	955;3	725;0;396;325;0	330;0	432;601	867;4	107;0;64;384;324; ; ; ; ;
20603;1034;392;262;0	614;0	391;593	955;3	827;0;416;287;0	330;0	432;601	867;3	973;0;65;408;261; ; ; ; ;
20623;1035;395;267;0	614;0	391;593	955;3	691;0;423;265;0	330;0	432;601	867;4	158;0;65;408;261; ; ; ; ;
20643;1036;382;260;0	614;0	391;593	955;3	680;0;423;266;0	330;0	432;601	867;4	144;0;65;408;261; ; ; ; ;
20663;1037;392;265;0	614;0	391;593	955;3	561;0;423;260;0	330;0	432;601	867;4	075;0;65;408;261; ; ; ; ;
20683;1038;391;256;0	614;0	391;598	182;3	538;0;424;257;0	330;0	433;602	549;4	177;0;65;408;261; ; ; ; ;
20703;1039;386;265;0	614;0	391;598	182;3	735;0;413;269;0	329;0	433;602	549;4	101;0;65;408;261; ; ; ; ;
20723;1040;400;275;0	613;0	391;598	182;3	966;0;425;243;0	329;0	433;602	549;4	058;0;65;408;261; ; ; ; ;
20743;1041;406;247;0	613;0	391;598	182;3	883;0;405;283;0	329;0	433;602	549;4	001;0;65;408;261; ; ; ; ;
20763;1042;404;245;0	613;0	392;598	182;3	789;0;422;274;0	329;0	433;602	549;4	155;0;65;408;261; ; ; ; ;
20782;1043;402;245;0	613;0	392;595	684;3	873;0;415;271;0	329;0	433;603	000;4	126;0;65;408;261; ; ; ; ;
20803;1044;402;267;0	613;0	392;595	684;3	816;0;427;281;0	328;0	433;603	000;4	073;0;65;408;261; ; ; ; ;
20822;1045;401;257;0	613;0	392;595	684;3	698;0;430;252;0	328;0	434;603	000;4	015;0;65;408;261; ; ; ; ;
20842;1046;423;265;0	613;0	392;595	684;3	787;0;416;267;0	329;0	434;603	000;4	077;0;65;408;261; ; ; ; ;
20862;1047;406;255;0	613;0	392;595	684;3	817;0;404;250;0	329;0	434;603	000;3	968;0;65;408;261; ; ; ; ;
20882;1048;412;254;0	613;0	392;598	081;3	794;0;399;258;0	329;0	434;600	555;3	958;0;65;408;261; ; ; ; ;
20902;1049;416;283;0	613;0	392;598	081;3	895;0;413;303;0	329;0	434;600	555;3	988;0;66;406;272; ; ; ; ;
20922;1050;414;266;0	614;0	392;598	081;3	756;0;414;265;0	329;0	434;600	555;4	041;0;66;406;272; ; ; ; ;
20942;1051;406;274;0	614;0	392;598	081;3	783;0;402;272;0	329;0	434;600	555;4	004;0;66;406;272; ; ; ; ;
20962;1052;396;271;0	614;0	393;598	081;3	822;0;419;286;0	329;0	434;600	555;3	977;0;66;406;272; ; ; ; ;
20982;1053;391;282;0	614;0	393;592	417;3	719;0;416;265;0	329;0	434;602	485;4	006;0;66;406;272; ; ; ; ;
21002;1054;402;262;0	614;0	393;592	417;3	785;0;411;278;0	329;0	434;602	485;4	197;0;66;406;272; ; ; ; ;
21022;1055;402;341;0	614;0	394;592	417;3	722;0;391;356;0	330;0	435;602	485;4	052;0; ; ; ; ; ; ; ;
21042;1056;376;346;0	614;0	394;592	417;3	737;0;382;342;0	330;0	436;602	485;4	096;0; ; ; ; ; ; ; ;
21062;1057;380;371;0	614;0	394;592	417;3	702;0;405;337;0	330;0	436;602	485;4	097;0; ; ; ; ; ; ; ;
21082;1058;381;376;0	614;0	394;598	958;3	740;0;396;335;0	330;0	436;598	732;4	072;0; ; ; ; ; ; ; ;
21101;1059;399;341;0	614;0	395;598	958;3	748;0;401;316;0	330;0	436;598	732;4	190;0;67;388;336; ; ; ; ;
21121;1060;381;361;0	614;0	395;598	958;3	883;0;416;313;0	330;0	437;598	732;4	085;0;67;388;336; ; ; ; ;
21141;1061;389;313;0	614;0	396;598	958;3	640;0;381;343;0	329;0	437;598	732;3	951;0;67;388;336; ; ; ; ;
21161;1062;392;350;0	614;0	396;598	958;3	817;0;378;342;0	329;0	437;598	732;3	852;0;67;388;336; ; ; ; ;
21181;1063;385;349;0	614;0	396;598	080;3	824;0;376;338;0	329;0	438;600	714;3	765;0;67;388;336; ; ; ; ;
21201;1064;392;307;0	614;0	397;598	080;3	773;0;396;350;0	329;0	438;600	714;4	111;0;67;388;336; ; ; ; ;
21221;1065;377;364;0	614;0	397;598	080;3	894;0;395;356;0	329;0	438;600	714;4	032;0; ; ; ; ; ; ; ;
21241;1066;392;336;0	614;0	397;598	080;3	777;0;409;331;0	329;0	438;600	714;3	911;0; ; ; ; ; ; ; ;
21261;1067;396;318;0	614;0	397;598	080;3	772;0;399;342;0	329;0	438;600	714;4	094;0; ; ; ; ; ; ; ;
21281;1068;393;339;0	614;0	397;600	055;3	815;0;403;338;0	329;0	438;600	797;4	024;0; ; ; ; ; ; ; ;
21301;1069;385;321;0	614;0	397;600	055;3	709;0;394;359;0	329;0	438;600	797;4	007;0; ; ; ; ; ; ; ;
21321;1070;384;309;0	614;0	397;600	055;3	822;0;398;344;0	329;0	438;600	797;4	036;0; ; ; ; ; ; ; ;
21341;1071;381;358;0	613;0	397;600	055;3	687;0;389;362;0	329;0	438;600	797;3	976;0;68;385;367; ; ; ; ;
21360;1072;385;364;0	613;0	397;600	055;3	834;0;388;367;0	328;0	438;600	797;4	041;0;68;385;367; ; ; ; ;
21380;1073;384;375;0	613;0	396;595	817;3	768;0;389;364;0	328;0	438;600	924;4	024;0;68;385;367; ; ; ; ;
21400;1074;379;380;0	612;0	396;595	817;3	791;0;368;396;0	327;0	438;600	924;4	205;0;68;385;367; ; ; ; ;
21420;1075;375;377;0	611;0	396;595	817;4	013;0;382;373;0	327;0	437;600	924;3	891;0;68;385;367; ; ; ; ;
21440;1076;391;377;0	611;0	395;595	817;3	984;0;387;358;0	326;0	437;600	924;4	072;0;68;385;367; ; ; ; ;
21460;1077;381;388;0	611;0	395;595	817;3	863;0;384;370;0	326;0	437;600	924;4	070;0;68;385;367; ; ; ; ;
21480;1078;383;388;0	610;0	395;595	223;3	969;0;387;366;0	325;0	437;598	502;4	052;0;68;385;367; ; ; ; ;
21500;1079;380;373;0	610;0	394;595	223;3	854;0;376;382;0	325;0	436;598	502;4	019;0;68;385;367; ; ; ; ;
21520;1080;397;367;0	610;0	393;595	223;3	680;0;372;365;0	325;0	436;598	502;4	108;0;68;385;367; ; ; ; ;
21540;1081;382;350;0	610;0	393;595	223;3	764;0;402;356;0	325;0	435;598	502;4	019;0;68;385;367; ; ; ; ;
21560;1082;391;352;0	610;0	393;595	223;3	875;0;401;349;0	325;0	435;598	502;4	031;0;68;385;367; ; ; ; ;
21580;1083;384;353;0	609;0	392;597	283;3	823;0;400;337;0	325;0	434;602	347;4	079;0;68;385;367; ; ; ; ;
21600;1084;399;314;0	609;0	390;597	283;3	913;0;-800;-600;0	609;0	390;-1	000;-1	000;4; ; ; ; ; ; ; ;
21620;1085;-800;-600;-1	000;-1	000;-1	000;-1	000;4;-800;-600;-1	000;-1	000;-1	000;-1	000;4; ; ; ; ; ; ; ;
21640;1086;413;239;0	609;0	388;597	283;3	784;0;-800;-600;0	609;0	388;-1	000;-1	000;4; ; ; ; ; ; ; ;
21660;1087;416;195;0	609;0	388;597	283;3	737;0;-800;-600;0	609;0	388;-1	000;-1	000;4; ; ; ; ; ; ; ;
21680;1088;419;157;0	610;0	388;597	109;3	689;0;-800;-600;0	326;0	430;-1	000;-1	000;4; ; ; ; ; ; ; ;
21699;1089;422;194;0	610;0	388;597	109;3	661;0;454;190;0	326;0	430;597	684;3	842;0;69;425;204; ; ; ; ;
21719;1090;427;212;0	611;0	388;597	109;3	663;0;438;224;0	326;0	430;597	684;3	894;0;69;425;204; ; ; ; ;
21739;1091;425;207;0	611;0	388;597	109;3	591;0;436;224;0	327;0	430;597	684;4	042;0;69;425;204; ; ; ; ;
21759;1092;418;200;0	611;0	388;597	109;3	606;0;442;209;0	327;0	430;597	684;4	087;0;69;425;204; ; ; ; ;
21779;1093;417;214;0	611;0	388;593	291;3	598;0;444;226;0	327;0	430;598	555;4	138;0;69;425;204; ; ; ; ;
21799;1094;415;222;0	611;0	388;593	291;3	689;0;427;196;0	327;0	430;598	555;3	837;0;69;425;204; ; ; ; ;
21819;1095;406;197;0	611;0	388;593	291;3	684;0;447;217;0	327;0	430;598	555;4	053;0;69;425;204; ; ; ; ;
21839;1096;407;194;0	611;0	388;593	291;3	644;0;424;193;0	327;0	430;598	555;3	931;0;69;425;204; ; ; ; ;
21859;1097;428;216;0	611;0	388;593	291;3	454;0;429;209;0	327;0	430;598	555;3	926;0;69;425;204; ; ; ; ;
21879;1098;425;199;0	611;0	388;595	278;3	433;0;434;201;0	327;0	430;597	096;3	911;0;69;425;204; ; ; ; ;
21899;1099;414;198;0	611;0	388;595	278;3	617;0;419;210;0	327;0	430;597	096;3	916;0;69;425;204; ; ; ; ;
21919;1100;427;190;0	612;0	388;595	278;3	584;0;423;209;0	327;0	430;597	096;3	958;0;69;425;204; ; ; ; ;
21939;1101;413;170;0	612;0	388;595	278;3	713;0;433;210;0	328;0	430;597	096;3	992;0;69;425;204; ; ; ; ;
21959;1102;419;196;0	613;0	388;595	278;3	581;0;446;206;0	328;0	430;597	096;4	112;0;69;425;204; ; ; ; ;
21978;1103;421;192;0	613;0	388;591	658;3	601;0;453;203;0	329;0	430;599	109;4	171;0;69;425;204; ; ; ; ;
21998;1104;428;205;0	614;0	388;591	658;3	633;0;427;200;0	329;0	431;599	109;4	076;0;69;425;204; ; ; ; ;
22018;1105;420;209;0	614;0	389;591	658;3	587;0;422;216;0	330;0	431;599	109;3	926;0;69;425;204; ; ; ; ;
22039;1106;408;217;0	615;0	389;591	658;3	678;0;424;195;0	330;0	431;599	109;3	952;0;69;425;204; ; ; ; ;
22058;1107;419;200;0	615;0	389;591	658;3	610;0;439;200;0	330;0	431;599	109;3	948;0;69;425;204; ; ; ; ;
22078;1108;417;200;0	615;0	389;594	082;3	622;0;439;202;0	330;0	430;599	406;3	945;0;69;425;204; ; ; ; ;
22098;1109;423;183;0	615;0	388;594	082;3	743;0;426;232;0	330;0	430;599	406;4	108;0;69;425;204; ; ; ; ;
22118;1110;409;196;0	615;0	388;594	082;3	678;0;412;193;0	330;0	429;599	406;4	012;0;69;425;204; ; ; ; ;
22138;1111;386;219;0	615;0	388;594	082;3	673;0;401;224;0	331;0	429;599	406;3	917;0; ; ; ; ; ; ; ;
22158;1112;359;226;0	615;0	387;594	082;3	618;0;356;233;0	331;0	429;599	406;3	900;0; ; ; ; ; ; ; ;
22178;1113;341;235;0	615;0	387;593	083;3	592;0;340;218;0	331;0	428;601	650;3	898;0; ; ; ; ; ; ; ;
22198;1114;375;215;0	615;0	386;593	083;3	628;0;397;217;0	331;0	428;601	650;4	125;0;70;367;224; ; ; ; ;
22218;1115;365;230;0	615;0	386;593	083;3	597;0;384;227;0	331;0	428;601	650;3	954;0;70;367;224; ; ; ; ;
22238;1116;361;225;0	615;0	386;593	083;3	639;0;367;215;0	331;0	428;601	650;3	970;0;70;367;224; ; ; ; ;
22258;1117;363;223;0	616;0	386;593	083;3	608;0;372;227;0	331;0	428;601	650;3	974;0;70;367;224; ; ; ; ;
22279;1118;362;218;0	616;0	386;595	117;3	638;0;363;224;0	332;0	428;600	639;3	971;0;70;367;224; ; ; ; ;
22297;1119;356;208;0	616;0	386;595	117;3	650;0;373;222;0	332;0	428;600	639;4	013;0;70;367;224; ; ; ; ;
22318;1120;371;214;0	616;0	387;595	117;3	603;0;375;258;0	332;0	428;600	639;4	012;0;70;367;224; ; ; ; ;
22337;1121;371;233;0	616;0	387;595	117;3	594;0;369;222;0	332;0	428;600	639;3	970;0;70;367;224; ; ; ; ;
22358;1122;380;225;0	617;0	387;595	117;3	518;0;369;222;0	332;0	428;600	639;3	949;0;70;367;224; ; ; ; ;
22377;1123;382;239;0	617;0	387;591	617;3	467;0;369;231;0	332;0	428;600	515;3	927;0;70;367;224; ; ; ; ;
22398;1124;358;228;0	617;0	387;591	617;3	609;0;357;221;0	333;0	428;600	515;3	829;0;70;367;224; ; ; ; ;
22417;1125;366;236;0	617;0	387;591	617;3	532;0;352;215;0	333;0	428;600	515;4	008;0;70;367;224; ; ; ; ;
22438;1126;362;218;0	617;0	387;591	617;3	562;0;364;216;0	333;0	428;600	515;3	929;0;70;367;224; ; ; ; ;
22457;1127;404;232;0	616;0	387;591	617;3	649;0;409;234;0	332;0	428;600	515;3	865;0; ; ; ; ; ; ; ;
22478;1128;412;216;0	616;0	387;597	590;3	657;0;416;234;0	332;0	428;598	618;3	926;0; ; ; ; ; ; ; ;
22497;1129;456;226;0	616;0	387;597	590;3	612;0;450;242;0	332;0	428;598	618;3	906;0;71;447;225; ; ; ; ;
22518;1130;447;195;0	617;0	387;597	590;3	680;0;453;229;0	333;0	428;598	618;3	938;0;71;447;225; ; ; ; ;
22537;1131;445;203;0	617;0	387;597	590;3	581;0;452;226;0	333;0	428;598	618;3	908;0;71;447;225; ; ; ; ;
22558;1132;438;218;0	617;0	387;597	590;3	520;0;449;226;0	333;0	428;598	618;3	800;0;71;447;225; ; ; ; ;
22576;1133;433;207;0	618;0	387;595	291;3	508;0;449;226;0	333;0	428;598	291;3	798;0;71;447;225; ; ; ; ;
22598;1134;440;230;0	618;0	387;595	291;3	667;0;451;246;0	334;0	428;598	291;3	882;0;71;447;225; ; ; ; ;
22616;1135;454;205;0	618;0	388;595	291;3	604;0;457;223;0	334;0	428;598	291;3	914;0;71;447;225; ; ; ; ;
22638;1136;444;221;0	618;0	388;595	291;3	638;0;441;224;0	334;0	428;598	291;3	839;0;71;447;225; ; ; ; ;
22656;1137;448;220;0	618;0	388;595	291;3	466;0;456;225;0	333;0	428;598	291;3	848;0;71;447;225; ; ; ; ;
22678;1138;452;222;0	618;0	388;592	396;3	410;0;450;225;0	333;0	428;598	697;3	859;0;71;447;225; ; ; ; ;
22696;1139;446;221;0	617;0	388;592	396;3	622;0;460;223;0	333;0	428;598	697;3	976;0;71;447;225; ; ; ; ;
22716;1140;441;221;0	617;0	388;592	396;3	515;0;449;252;0	333;0	428;598	697;3	952;0;71;447;225; ; ; ; ;
22736;1141;460;214;0	617;0	388;592	396;3	492;0;440;259;0	333;0	429;598	697;3	941;0;71;447;225; ; ; ; ;
22756;1142;435;236;0	618;0	388;592	396;3	543;0;453;239;0	333;0	429;598	697;4	089;0;71;447;225; ; ; ; ;
22776;1143;440;226;0	618;0	391;598	466;3	579;0;450;255;0	335;0	431;599	659;4	090;0;71;447;225; ; ; ; ;
22796;1144;381;360;0	618;0	391;598	466;3	609;0;378;314;0	334;0	432;599	659;3	777;0;72;384;351; ; ; ; ;
22816;1145;382;366;0	618;0	391;598	466;3	683;0;399;361;0	334;0	432;599	659;3	961;0;72;384;351; ; ; ; ;
22836;1146;400;342;0	618;0	392;598	466;3	755;0;385;379;0	334;0	432;599	659;3	953;0;72;384;351; ; ; ; ;
22856;1147;376;350;0	618;0	392;598	466;3	543;0;401;354;0	333;0	433;599	659;3	971;0;72;384;351; ; ; ; ;
22875;1148;380;346;0	617;0	392;597	606;3	587;0;397;356;0	333;0	433;600	469;3	977;0;72;384;351; ; ; ; ;
22895;1149;389;363;0	617;0	392;597	606;3	716;0;402;347;0	333;0	433;600	469;3	968;0;72;384;351; ; ; ; ;
22915;1150;409;378;0	617;0	392;597	606;3	681;0;388;371;0	333;0	433;600	469;3	991;0;72;384;351; ; ; ; ;
22935;1151;398;393;0	617;0	392;597	606;3	771;0;397;377;0	333;0	433;600	469;4	050;0;72;384;351; ; ; ; ;
22955;1152;380;360;0	617;0	392;597	606;3	654;0;395;357;0	332;0	433;600	469;3	893;0;72;384;351; ; ; ; ;
22975;1153;386;373;0	617;0	392;596	758;3	670;0;390;371;0	332;0	433;601	073;3	917;0;72;384;351; ; ; ; ;
22995;1154;390;360;0	616;0	392;596	758;3	799;0;389;359;0	332;0	433;601	073;3	875;0;72;384;351; ; ; ; ;
23015;1155;386;363;0	616;0	392;596	758;3	631;0;382;349;0	332;0	433;601	073;4	039;0;72;384;351; ; ; ; ;
23035;1156;384;356;0	616;0	392;596	758;3	669;0;369;342;0	332;0	433;601	073;3	865;0;72;384;351; ; ; ; ;
23055;1157;375;362;0	616;0	392;596	758;3	719;0;390;338;0	332;0	433;601	073;4	113;0;72;384;351; ; ; ; ;
23075;1158;371;361;0	616;0	392;598	103;3	646;0;383;337;0	331;0	433;597	268;4	054;0;72;384;351; ; ; ; ;
23095;1159;379;345;0	616;0	392;598	103;3	723;0;384;317;0	331;0	433;597	268;3	994;0;72;384;351; ; ; ; ;
23115;1160;384;367;0	615;0	392;598	103;3	764;0;388;349;0	331;0	433;597	268;4	007;0;72;384;351; ; ; ; ;
23135;1161;367;353;0	615;0	392;598	103;3	570;0;394;346;0	331;0	433;597	268;4	089;0;72;384;351; ; ; ; ;
23155;1162;364;368;0	615;0	391;598	103;3	834;0;402;351;0	330;0	433;597	268;4	101;0;72;384;351; ; ; ; ;
23174;1163;363;362;0	615;0	391;599	398;3	801;0;407;348;0	330;0	433;599	158;4	124;0;72;384;351; ; ; ; ;
23194;1164;390;345;0	615;0	391;599	398;3	604;0;397;343;0	330;0	433;599	158;3	965;0;72;384;351; ; ; ; ;
23214;1165;381;344;0	615;0	391;599	398;3	790;0;391;333;0	330;0	432;599	158;4	094;0;72;384;351; ; ; ; ;
23234;1166;382;338;0	614;0	391;599	398;3	724;0;398;361;0	330;0	432;599	158;3	985;0;72;384;351; ; ; ; ;
23254;1167;377;353;0	614;0	390;599	398;3	625;0;385;339;0	330;0	432;599	158;4	018;0;72;384;351; ; ; ; ;
23274;1168;376;353;0	614;0	390;598	852;3	701;0;384;339;0	329;0	432;600	688;4	070;0;72;384;351; ; ; ; ;
23294;1169;369;353;0	614;0	390;598	852;3	548;0;391;342;0	329;0	432;600	688;4	007;0;72;384;351; ; ; ; ;
23314;1170;386;352;0	614;0	390;598	852;3	580;0;391;350;0	329;0	432;600	688;3	867;0;72;384;351; ; ; ; ;
23334;1171;360;324;0	614;0	390;598	852;3	748;0;369;366;0	329;0	432;600	688;3	936;0;72;384;351; ; ; ; ;
23354;1172;384;329;0	614;0	390;598	852;3	693;0;390;336;0	329;0	433;600	688;4	040;0;72;384;351; ; ; ; ;
23374;1173;375;335;0	614;0	391;597	373;3	754;0;382;346;0	329;0	433;598	098;3	973;0;72;384;351; ; ; ; ;
23394;1174;382;341;0	613;0	391;597	373;3	600;0;388;344;0	329;0	433;598	098;4	030;0;72;384;351; ; ; ; ;
23414;1175;358;315;0	613;0	391;597	373;3	697;0;373;331;0	329;0	433;598	098;3	993;0;72;384;351; ; ; ; ;
23434;1176;378;342;0	613;0	391;597	373;3	644;0;406;320;0	328;0	433;598	098;3	967;0;72;384;351; ; ; ; ;
23454;1177;384;355;0	613;0	391;597	373;3	711;0;387;359;0	328;0	433;598	098;3	880;0;72;384;351; ; ; ; ;
23473;1178;377;349;0	613;0	391;598	293;3	703;0;386;351;0	328;0	433;598	109;3	843;0;72;384;351; ; ; ; ;
23493;1179;369;370;0	613;0	391;598	293;3	716;0;397;324;0	328;0	433;598	109;3	963;0;72;384;351; ; ; ; ;
23513;1180;382;342;0	613;0	391;598	293;3	700;0;403;326;0	328;0	433;598	109;3	910;0;72;384;351; ; ; ; ;
23533;1181;369;349;0	613;0	391;598	293;3	698;0;385;356;0	328;0	433;598	109;3	930;0;72;384;351; ; ; ; ;
23553;1182;358;351;0	613;0	391;598	293;3	611;0;388;339;0	328;0	433;598	109;4	094;0;72;384;351; ; ; ; ;
23573;1183;361;354;0	613;0	391;597	630;3	590;0;390;348;0	328;0	433;598	294;4	084;0;72;384;351; ; ; ; ;
23593;1184;390;394;0	613;0	391;597	630;4	006;0;387;342;0	328;0	433;598	294;3	927;0;72;384;351; ; ; ; ;
23613;1185;384;368;0	613;0	391;597	630;3	859;0;395;343;0	328;0	433;598	294;4	020;0;72;384;351; ; ; ; ;
23633;1186;373;348;0	613;0	391;597	630;3	855;0;380;371;0	328;0	434;598	294;3	983;0;72;384;351; ; ; ; ;
23653;1187;379;381;0	613;0	391;597	630;3	832;0;410;352;0	328;0	434;598	294;4	053;0;72;384;351; ; ; ; ;
23673;1188;373;360;0	613;0	391;599	851;3	835;0;412;358;0	328;0	434;599	799;4	061;0;72;384;351; ; ; ; ;
23693;1189;390;386;0	613;0	391;599	851;3	855;0;381;317;0	328;0	434;599	799;4	089;0;72;384;351; ; ; ; ;
23713;1190;382;347;0	612;0	391;599	851;3	744;0;380;338;0	328;0	434;599	799;4	032;0;72;384;351; ; ; ; ;
23733;1191;410;393;0	612;0	391;599	851;4	238;0;399;347;0	328;0	433;599	799;4	121;0; ; ; ; ; ; ; ;
23752;1192;367;319;0	612;0	391;599	851;3	873;0;398;336;0	328;0	433;599	799;4	112;0; ; ; ; ; ; ; ;
23772;1193;369;329;0	612;0	391;596	438;3	921;0;396;338;0	328;0	433;600	225;4	110;0; ; ; ; ; ; ; ;
23792;1194;380;375;0	612;0	391;596	438;3	845;0;398;357;0	328;0	433;600	225;4	107;0; ; ; ; ; ; ; ;
23812;1195;368;362;0	612;0	390;596	438;3	787;0;408;351;0	327;0	433;600	225;4	152;0; ; ; ; ; ; ; ;
23832;1196;380;366;0	612;0	390;596	438;3	645;0;403;341;0	327;0	433;600	225;4	218;0; ; ; ; ; ; ; ;
23852;1197;387;355;0	611;0	390;596	438;3	816;0;394;363;0	327;0	433;600	225;4	156;0; ; ; ; ; ; ; ;
23872;1198;385;353;0	611;0	391;597	526;3	756;0;397;360;0	327;0	434;598	757;4	169;0; ; ; ; ; ; ; ;
23892;1199;342;391;0	611;0	391;597	526;3	874;0;354;393;0	327;0	434;598	757;4	140;0;73;350;390; ; ; ; ;
23912;1200;356;391;0	611;0	391;597	526;3	796;0;354;401;0	327;0	434;598	757;4	090;0;73;350;390; ; ; ; ;
23932;1201;349;387;0	611;0	391;597	526;3	904;0;343;405;0	327;0	434;598	757;4	165;0;73;350;390; ; ; ; ;
23952;1202;354;393;0	611;0	391;597	526;3	861;0;346;415;0	326;0	434;598	757;4	179;0;73;350;390; ; ; ; ;
23972;1203;350;391;0	610;0	391;598	936;3	856;0;341;422;0	326;0	434;597	564;4	168;0;73;350;390; ; ; ; ;
23992;1204;339;374;0	610;0	391;598	936;3	790;0;347;391;0	326;0	434;597	564;4	041;0;73;350;390; ; ; ; ;
24012;1205;354;381;0	610;0	391;598	936;3	867;0;358;393;0	326;0	434;597	564;4	096;0;73;350;390; ; ; ; ;
24032;1206;345;362;0	610;0	391;598	936;3	912;0;368;363;0	325;0	434;597	564;4	155;0;73;350;390; ; ; ; ;
24052;1207;327;388;0	609;0	391;598	936;3	908;0;346;394;0	325;0	434;597	564;4	145;0;74;349;385; ; ; ; ;
24071;1208;331;383;0	609;0	391;600	005;3	911;0;355;385;0	325;0	434;596	877;4	130;0;74;349;385; ; ; ; ;
24091;1209;341;377;0	609;0	391;600	005;3	730;0;344;401;0	324;0	434;596	877;4	149;0;74;349;385; ; ; ; ;
24111;1210;347;394;0	609;0	391;600	005;3	894;0;341;389;0	324;0	434;596	877;4	009;0;74;349;385; ; ; ; ;
24131;1211;342;396;0	608;0	391;600	005;3	901;0;356;367;0	324;0	434;596	877;4	134;0;74;349;385; ; ; ; ;
24151;1212;355;383;0	608;0	391;600	005;3	818;0;349;392;0	324;0	435;596	877;4	029;0;74;349;385; ; ; ; ;
24171;1213;357;395;0	608;0	391;596	949;3	890;0;352;383;0	324;0	435;599	849;4	096;0;74;349;385; ; ; ; ;
24191;1214;353;386;0	608;0	391;596	949;3	835;0;355;385;0	323;0	435;599	849;4	128;0;74;349;385; ; ; ; ;
24211;1215;363;382;0	608;0	391;596	949;3	904;0;352;363;0	323;0	435;599	849;4	139;0;74;349;385; ; ; ; ;
24231;1216;342;399;0	608;0	392;596	949;3	926;0;355;413;0	323;0	435;599	849;4	192;0; ; ; ; ; ; ; ;
24251;1217;318;445;0	608;0	392;596	949;3	881;0;305;435;0	324;0	436;599	849;4	077;0;75;308;444; ; ; ; ;
24271;1218;315;453;0	608;0	392;595	855;3	874;0;301;442;0	324;0	436;598	898;4	085;0;75;308;444; ; ; ; ;
24291;1219;301;444;0	608;0	392;595	855;3	851;0;310;444;0	324;0	436;598	898;4	150;0;75;308;444; ; ; ; ;
24311;1220;316;444;0	608;0	392;595	855;3	997;0;290;444;0	324;0	436;598	898;4	180;0;75;308;444; ; ; ; ;
24331;1221;301;450;0	609;0	392;595	855;3	859;0;314;444;0	324;0	436;598	898;4	198;0;75;308;444; ; ; ; ;
24351;1222;308;448;0	609;0	392;595	855;3	810;0;314;461;0	324;0	436;598	898;4	117;0;75;308;444; ; ; ; ;
24370;1223;312;449;0	609;0	393;596	536;3	849;0;314;461;0	325;0	437;600	767;4	146;0;75;308;444; ; ; ; ;
24390;1224;298;449;0	609;0	393;596	536;3	749;0;299;428;0	325;0	437;600	767;4	136;0;75;308;444; ; ; ; ;
24410;1225;308;428;0	610;0	393;596	536;3	894;0;317;452;0	325;0	437;600	767;4	277;0;75;308;444; ; ; ; ;
24430;1226;303;431;0	610;0	393;596	536;3	867;0;315;452;0	326;0	437;600	767;4	120;0;75;308;444; ; ; ; ;
24450;1227;308;438;0	611;0	394;596	536;3	775;0;319;449;0	326;0	437;600	767;4	159;0;75;308;444; ; ; ; ;
24470;1228;306;426;0	611;0	394;598	040;3	851;0;319;448;0	326;0	437;600	310;4	189;0;75;308;444; ; ; ; ;
24490;1229;371;375;0	610;0	393;598	040;3	959;0;360;391;0	326;0	437;600	310;4	050;0;76;376;366; ; ; ; ;
24510;1230;368;378;0	610;0	394;598	040;4	052;0;382;368;0	326;0	437;600	310;4	096;0;76;376;366; ; ; ; ;
24530;1231;378;358;0	611;0	394;598	040;3	788;0;378;372;0	327;0	437;600	310;4	127;0;76;376;366; ; ; ; ;
24550;1232;372;369;0	611;0	394;598	040;3	907;0;375;375;0	327;0	437;600	310;4	117;0;76;376;366; ; ; ; ;
24570;1233;373;366;0	611;0	394;596	124;3	871;0;372;380;0	327;0	437;598	972;4	099;0;76;376;366; ; ; ; ;
24590;1234;385;363;0	611;0	394;596	124;3	855;0;384;340;0	327;0	437;598	972;4	286;0;76;376;366; ; ; ; ;
24610;1235;378;384;0	612;0	394;596	124;4	110;0;374;367;0	328;0	437;598	972;4	024;0;76;376;366; ; ; ; ;
24630;1236;368;363;0	612;0	393;596	124;3	755;0;387;348;0	328;0	437;598	972;4	130;0;76;376;366; ; ; ; ;
24650;1237;383;395;0	612;0	393;596	124;3	937;0;373;380;0	328;0	436;598	972;4	114;0;77;378;378; ; ; ; ;
24669;1238;377;387;0	613;0	393;600	398;4	010;0;376;376;0	329;0	436;600	716;4	109;0;77;378;378; ; ; ; ;
24690;1239;375;383;0	613;0	393;600	398;3	905;0;394;359;0	329;0	436;600	716;4	193;0;77;378;378; ; ; ; ;
24709;1240;386;359;0	614;0	393;600	398;3	796;0;368;394;0	330;0	436;600	716;4	042;0;77;378;378; ; ; ; ;
24729;1241;384;376;0	614;0	393;600	398;3	747;0;395;368;0	330;0	436;600	716;4	174;0;77;378;378; ; ; ; ;
24749;1242;370;378;0	615;0	393;600	398;3	864;0;381;387;0	331;0	436;600	716;4	160;0;77;378;378; ; ; ; ;
24769;1243;374;372;0	616;0	393;598	509;3	782;0;375;379;0	331;0	436;597	748;4	095;0;77;378;378; ; ; ; ;
24789;1244;383;386;0	616;0	393;598	509;3	873;0;375;388;0	332;0	436;597	748;4	106;0;77;378;378; ; ; ; ;
24809;1245;379;376;0	616;0	393;598	509;3	777;0;366;389;0	332;0	436;597	748;3	975;0;77;378;378; ; ; ; ;
24829;1246;376;370;0	616;0	393;598	509;3	920;0;422;359;0	332;0	435;597	748;4	262;0; ; ; ; ; ; ; ;
24849;1247;408;337;0	616;0	392;598	509;3	844;0;442;346;0	333;0	434;597	748;4	364;0; ; ; ; ; ; ; ;
24869;1248;406;332;0	617;0	393;593	973;3	802;0;463;328;0	333;0	434;603	095;4	429;0; ; ; ; ; ; ; ;
24889;1249;402;319;0	617;0	393;593	973;3	743;0;-800;-600;0	617;0	393;-1	000;-1	000;4;78;407;311; ; ; ; ;
24909;1250;392;300;0	618;0	393;593	973;3	798;0;409;328;0	333;0	435;603	095;4	593;0;78;407;311; ; ; ; ;
24929;1251;402;322;0	618;0	394;593	973;3	856;0;399;323;0	334;0	435;603	095;4	115;0;78;407;311; ; ; ; ;
24948;1252;394;317;0	619;0	394;593	973;3	821;0;408;318;0	335;0	436;603	095;4	097;0;78;407;311; ; ; ; ;
24969;1253;396;307;0	620;0	394;599	397;3	882;0;405;313;0	336;0	436;602	482;4	075;0;78;407;311; ; ; ; ;
24988;1254;410;331;0	621;0	394;599	397;3	739;0;425;287;0	337;0	436;602	482;4	117;0;78;407;311; ; ; ; ;
25008;1255;410;307;0	622;0	394;599	397;3	852;0;420;318;0	337;0	435;602	482;4	138;0;78;407;311; ; ; ; ;
25028;1256;399;306;0	622;0	395;599	397;3	830;0;393;317;0	338;0	436;602	482;4	248;0;78;407;311; ; ; ; ;
25048;1257;415;309;0	623;0	395;599	397;3	824;0;419;313;0	339;0	436;602	482;4	078;0;78;407;311; ; ; ; ;
25068;1258;414;313;0	623;0	395;595	996;3	796;0;411;311;0	339;0	436;602	365;4	112;0;78;407;311; ; ; ; ;
25088;1259;401;307;0	624;0	395;595	996;3	769;0;413;309;0	339;0	436;602	365;4	105;0;78;407;311; ; ; ; ;
25108;1260;411;287;0	624;0	395;595	996;3	942;0;417;315;0	340;0	436;602	365;4	172;0;78;407;311; ; ; ; ;
25128;1261;412;298;0	624;0	396;595	996;3	801;0;423;298;0	340;0	436;602	365;4	182;0;78;407;311; ; ; ; ;
25148;1262;398;321;0	625;0	396;595	996;3	788;0;408;306;0	340;0	436;602	365;4	166;0;78;407;311; ; ; ; ;
25168;1263;404;317;0	625;0	396;594	753;3	833;0;411;305;0	341;0	436;602	106;4	165;0;78;407;311; ; ; ; ;
25188;1264;400;325;0	624;0	395;594	753;3	779;0;-800;-600;0	624;0	395;-1	000;-1	000;4;78;407;311; ; ; ; ;
25208;1265;-800;-600;-1	000;-1	000;-1	000;-1	000;4;-800;-600;-1	000;-1	000;-1	000;-1	000;4; ; ; ; ; ; ; ;
25228;1266;-800;-600;-1	000;-1	000;-1	000;-1	000;4;-800;-600;-1	000;-1	000;-1	000;-1	000;4; ; ; ; ; ; ; ;
25248;1267;-800;-600;-1	000;-1	000;-1	000;-1	000;4;-800;-600;-1	000;-1	000;-1	000;-1	000;4; ; ; ; ; ; ; ;
25267;1268;-800;-600;-1	000;-1	000;-1	000;-1	000;4;-800;-600;-1	000;-1	000;-1	000;-1	000;4; ; ; ; ; ; ; ;
25287;1269;-800;-600;-1	000;-1	000;-1	000;-1	000;4;-800;-600;-1	000;-1	000;-1	000;-1	000;4; ; ; ; ; ; ; ;
25307;1270;-800;-600;-1	000;-1	000;-1	000;-1	000;4;-800;-600;-1	000;-1	000;-1	000;-1	000;4; ; ; ; ; ; ; ;
25327;1271;-800;-600;0	624;0	395;-1	000;-1	000;4;-800;-600;0	624;0	395;-1	000;-1	000;4; ; ; ; ; ; ; ;
25347;1272;457;344;0	624;0	395;595	555;3	857;0;-800;-600;0	624;0	395;-1	000;-1	000;4;79;478;340; ; ; ; ;
25367;1273;473;353;0	625;0	396;595	555;3	830;0;476;341;0	340;0	436;595	555;4	541;0;79;478;340; ; ; ; ;
25387;1274;472;322;0	625;0	396;595	555;3	952;0;477;345;0	341;0	436;603	560;3	951;0;79;478;340; ; ; ; ;
25407;1275;463;325;0	626;0	396;595	555;3	988;0;482;345;0	341;0	436;604	185;3	988;0;79;478;340; ; ; ; ;
25427;1276;470;326;0	626;0	396;596	342;4	029;0;482;347;0	341;0	436;602	770;4	012;0;79;478;340; ; ; ; ;
25447;1277;487;318;0	626;0	396;596	342;3	738;0;475;318;0	342;0	436;602	770;4	004;0;79;478;340; ; ; ; ;
25467;1278;477;339;0	627;0	396;596	342;4	054;0;500;346;0	342;0	436;602	770;4	156;0;79;478;340; ; ; ; ;
25487;1279;477;341;0	627;0	396;596	342;3	897;0;485;312;0	342;0	436;602	770;4	155;0;79;478;340; ; ; ; ;
25507;1280;468;386;0	627;0	396;596	342;3	931;0;488;327;0	342;0	436;602	770;4	005;0;79;478;340; ; ; ; ;
25526;1281;465;404;0	627;0	396;595	125;3	958;0;491;334;0	342;0	436;601	158;4	070;0;79;478;340; ; ; ; ;
25546;1282;470;325;0	627;0	396;595	125;3	834;0;492;350;0	342;0	436;601	158;4	130;0; ; ; ; ; ; ; ;
25566;1283;467;351;0	627;0	396;595	125;3	846;0;492;316;0	342;0	436;601	158;4	005;0; ; ; ; ; ; ; ;
25586;1284;475;305;0	626;0	396;595	125;3	865;0;472;350;0	342;0	436;601	158;4	105;0; ; ; ; ; ; ; ;
25606;1285;460;309;0	626;0	396;595	125;3	999;0;478;320;0	341;0	436;601	158;4	107;0; ; ; ; ; ; ; ;
25626;1286;461;312;0	627;0	397;596	172;4	030;0;482;330;0	342;0	436;602	786;4	120;0; ; ; ; ; ; ; ;
25646;1287;390;390;0	627;0	397;596	172;3	907;0;391;384;0	343;0	437;602	786;4	015;0; ; ; ; ; ; ; ;
25666;1288;380;379;0	627;0	397;596	172;3	802;0;366;410;0	343;0	437;602	786;4	063;0; ; ; ; ; ; ; ;
25686;1289;389;346;0	627;0	397;596	172;3	781;0;388;375;0	343;0	437;602	786;3	936;0; ; ; ; ; ; ; ;
25706;1290;373;365;0	627;0	397;596	172;3	902;0;399;386;0	342;0	437;602	786;4	135;0; ; ; ; ; ; ; ;
25726;1291;373;349;0	627;0	397;596	910;3	848;0;391;391;0	342;0	437;600	569;4	102;0; ; ; ; ; ; ; ;
25746;1292;384;363;0	627;0	397;596	910;3	760;0;395;385;0	342;0	437;600	569;3	987;0; ; ; ; ; ; ; ;
25766;1293;384;323;0	627;0	397;596	910;3	687;0;416;377;0	342;0	437;600	569;3	984;0; ; ; ; ; ; ; ;
25786;1294;380;384;0	627;0	397;596	910;3	892;0;399;394;0	342;0	437;600	569;3	972;0;80;392;370; ; ; ; ;
25806;1295;371;377;0	627;0	397;596	910;3	968;0;388;398;0	342;0	437;600	569;3	997;0;80;392;370; ; ; ; ;
25826;1296;369;374;0	627;0	397;595	285;3	989;0;393;404;0	342;0	437;597	991;3	976;0;80;392;370; ; ; ; ;
25846;1297;388;376;0	627;0	397;595	285;3	664;0;406;398;0	342;0	437;597	991;3	870;0;80;392;370; ; ; ; ;
25865;1298;381;370;0	627;0	397;595	285;3	816;0;393;359;0	342;0	437;597	991;3	863;0;80;392;370; ; ; ; ;
25885;1299;396;353;0	628;0	397;595	285;3	545;0;409;363;0	343;0	436;597	991;3	978;0;80;392;370; ; ; ; ;
25905;1300;394;371;0	628;0	396;595	285;3	691;0;405;344;0	343;0	436;597	991;3	842;0;80;392;370; ; ; ; ;
25925;1301;395;367;0	628;0	396;594	550;3	697;0;400;340;0	343;0	436;598	256;3	867;0;80;392;370; ; ; ; ;
25945;1302;389;385;0	628;0	396;594	550;3	578;0;387;382;0	343;0	436;598	256;3	915;0; ; ; ; ; ; ; ;
25965;1303;385;380;0	628;0	396;594	550;3	627;0;391;373;0	344;0	435;598	256;3	792;0; ; ; ; ; ; ; ;
25985;1304;-800;-600;-1	000;-1	000;-1	000;-1	000;4;-800;-600;-1	000;-1	000;-1	000;-1	000;4; ; ; ; ; ; ; ;
26005;1305;-800;-600;-1	000;-1	000;-1	000;-1	000;4;-800;-600;-1	000;-1	000;-1	000;-1	000;4; ; ; ; ; ; ; ;
26025;1306;-800;-600;-1	000;-1	000;-1	000;-1	000;4;-800;-600;-1	000;-1	000;-1	000;-1	000;4; ; ; ; ; ; ; ;
26045;1307;-800;-600;-1	000;-1	000;-1	000;-1	000;4;-800;-600;-1	000;-1	000;-1	000;-1	000;4; ; ; ; ; ; ; ;
26065;1308;-800;-600;-1	000;-1	000;-1	000;-1	000;4;-800;-600;-1	000;-1	000;-1	000;-1	000;4; ; ; ; ; ; ; ;
26085;1309;-800;-600;-1	000;-1	000;-1	000;-1	000;4;-800;-600;-1	000;-1	000;-1	000;-1	000;4; ; ; ; ; ; ; ;
26105;1310;351;335;0	629;0	395;594	550;3	688;0;-800;-600;0	629;0	395;-1	000;-1	000;4; ; ; ; ; ; ; ;
26125;1311;380;368;0	629;0	395;598	906;4	158;0;393;316;0	345;0	434;598	256;4	037;0; ; ; ; ; ; ; ;
26145;1312;380;372;0	630;0	395;594	445;4	129;0;393;311;0	345;0	434;602	000;4	062;0; ; ; ; ; ; ; ;
26164;1313;389;383;0	630;0	395;594	445;3	624;0;370;378;0	345;0	434;602	000;3	728;0;81;386;361; ; ; ; ;
26184;1314;369;356;0	630;0	395;594	445;3	499;0;393;347;0	345;0	434;602	000;3	725;0;81;386;361; ; ; ; ;
26204;1315;369;345;0	630;0	395;594	445;3	438;0;388;373;0	346;0	434;602	000;3	769;0;81;386;361; ; ; ; ;
26224;1316;375;346;0	630;0	395;594	445;3	524;0;389;357;0	346;0	434;602	000;3	802;0;81;386;361; ; ; ; ;
26244;1317;378;342;0	631;0	395;598	803;3	537;0;388;368;0	346;0	434;602	030;3	818;0;81;386;361; ; ; ; ;
26264;1318;385;348;0	631;0	395;598	803;3	669;0;387;396;0	346;0	434;602	030;3	788;0;81;386;361; ; ; ; ;
26284;1319;380;355;0	631;0	395;598	803;3	619;0;387;374;0	346;0	434;602	030;3	847;0;81;386;361; ; ; ; ;
26304;1320;374;355;0	631;0	395;598	803;3	690;0;404;359;0	346;0	434;602	030;3	978;0;81;386;361; ; ; ; ;
26324;1321;379;361;0	631;0	395;598	803;3	643;0;392;347;0	346;0	434;602	030;3	899;0;81;386;361; ; ; ; ;
26344;1322;375;365;0	631;0	395;597	435;3	625;0;397;336;0	347;0	434;601	254;3	955;0;81;386;361; ; ; ; ;
26364;1323;394;366;0	631;0	395;597	435;3	862;0;398;351;0	347;0	434;601	254;3	928;0;81;386;361; ; ; ; ;
26384;1324;377;351;0	632;0	395;597	435;3	709;0;391;355;0	347;0	434;601	254;3	914;0;81;386;361; ; ; ; ;
26404;1325;378;384;0	632;0	395;597	435;3	674;0;401;355;0	347;0	434;601	254;4	045;0;81;386;361; ; ; ; ;
26424;1326;378;366;0	632;0	395;597	435;3	652;0;399;345;0	347;0	434;601	254;4	111;0;81;386;361; ; ; ; ;
26443;1327;378;363;0	632;0	395;601	011;3	669;0;399;345;0	347;0	434;602	118;4	158;0;81;386;361; ; ; ; ;
26463;1328;382;381;0	632;0	395;601	011;3	730;0;395;350;0	347;0	434;602	118;4	219;0;81;386;361; ; ; ; ;
26483;1329;385;379;0	632;0	395;601	011;3	761;0;408;369;0	347;0	434;602	118;4	132;0;81;386;361; ; ; ; ;
26503;1330;379;359;0	632;0	395;601	011;3	667;0;387;382;0	347;0	434;602	118;4	009;0;81;386;361; ; ; ; ;
26523;1331;388;391;0	632;0	395;601	011;3	728;0;390;361;0	347;0	434;602	118;4	061;0;81;386;361; ; ; ; ;
26543;1332;387;390;0	632;0	395;597	072;3	697;0;390;377;0	347;0	434;599	472;3	980;0;81;386;361; ; ; ; ;
26563;1333;390;345;0	632;0	395;597	072;3	570;0;382;360;0	347;0	434;599	472;3	984;0;82;386;349; ; ; ; ;
26583;1334;386;297;0	632;0	395;597	072;3	436;0;400;349;0	347;0	434;599	472;4	011;0;82;386;349; ; ; ; ;
26603;1335;384;347;0	631;0	395;597	072;3	579;0;375;345;0	347;0	434;599	472;3	903;0;82;386;349; ; ; ; ;
26623;1336;390;348;0	631;0	395;597	072;3	410;0;379;372;0	347;0	434;599	472;3	868;0;82;386;349; ; ; ; ;
26643;1337;386;350;0	631;0	395;596	500;3	446;0;382;365;0	346;0	434;601	249;3	845;0;82;386;349; ; ; ; ;
26663;1338;390;318;0	631;0	395;596	500;3	562;0;402;359;0	346;0	434;601	249;4	015;0;82;386;349; ; ; ; ;
26683;1339;382;345;0	631;0	395;596	500;3	489;0;378;351;0	346;0	434;601	249;3	945;0;82;386;349; ; ; ; ;
26703;1340;388;356;0	631;0	395;596	500;3	656;0;378;360;0	346;0	434;601	249;3	855;0;82;386;349; ; ; ; ;
26723;1341;385;343;0	631;0	395;596	500;3	644;0;388;373;0	346;0	434;601	249;3	768;0;82;386;349; ; ; ; ;
26742;1342;388;347;0	631;0	395;595	314;3	625;0;375;372;0	346;0	435;601	183;3	696;0;82;386;349; ; ; ; ;
26762;1343;396;353;0	630;0	396;595	314;3	465;0;398;340;0	345;0	435;601	183;3	828;0;82;386;349; ; ; ; ;
26782;1344;446;353;0	629;0	396;595	314;3	595;0;453;344;0	344;0	435;601	183;3	979;0;83;468;377; ; ; ; ;
26802;1345;455;362;0	628;0	396;595	314;3	604;0;465;361;0	344;0	435;601	183;4	061;0;83;468;377; ; ; ; ;
26822;1346;456;349;0	628;0	396;595	314;3	503;0;457;379;0	343;0	435;601	183;3	893;0;83;468;377; ; ; ; ;
26842;1347;458;349;0	628;0	396;598	300;3	590;0;463;386;0	343;0	435;603	347;4	008;0;83;468;377; ; ; ; ;
26862;1348;463;353;0	627;0	396;598	300;3	686;0;479;381;0	343;0	436;603	347;3	981;0;83;468;377; ; ; ; ;
26882;1349;461;378;0	627;0	396;598	300;3	593;0;483;379;0	343;0	436;603	347;3	949;0;83;468;377; ; ; ; ;
26902;1350;464;396;0	627;0	396;598	300;3	603;0;474;388;0	342;0	436;603	347;3	955;0;83;468;377; ; ; ; ;
26922;1351;483;354;0	627;0	396;598	300;3	609;0;478;390;0	342;0	436;603	347;3	836;0;83;468;377; ; ; ; ;
26942;1352;484;372;0	627;0	397;596	305;3	604;0;478;395;0	342;0	437;601	096;3	795;0;83;468;377; ; ; ; ;
26962;1353;461;364;0	627;0	397;596	305;3	740;0;469;411;0	342;0	437;601	096;3	868;0;83;468;377; ; ; ; ;
26982;1354;465;412;0	627;0	397;596	305;3	707;0;473;404;0	342;0	437;601	096;3	776;0;83;468;377; ; ; ; ;
27002;1355;473;357;0	627;0	398;596	305;3	622;0;487;404;0	342;0	438;601	096;3	859;0; ; ; ; ; ; ; ;
27022;1356;498;409;0	626;0	398;596	305;3	637;0;476;457;0	342;0	438;601	096;3	818;0;84;468;448; ; ; ; ;
27041;1357;505;388;0	626;0	399;598	113;3	662;0;480;456;0	342;0	438;602	569;3	797;0;84;468;448; ; ; ; ;
27061;1358;492;454;0	626;0	398;598	113;3	753;0;479;443;0	342;0	439;602	569;3	916;0;84;468;448; ; ; ; ;
27081;1359;485;442;0	626;0	398;598	113;3	813;0;472;442;0	341;0	439;602	569;3	928;0;84;468;448; ; ; ; ;
27101;1360;465;455;0	626;0	398;598	113;3	835;0;477;451;0	341;0	439;602	569;3	825;0;84;468;448; ; ; ; ;
27121;1361;474;461;0	626;0	398;598	113;3	928;0;479;452;0	341;0	439;602	569;3	924;0;84;468;448; ; ; ; ;
27141;1362;464;460;0	626;0	398;596	515;3	963;0;476;454;0	341;0	438;601	241;3	880;0;84;468;448; ; ; ; ;
27161;1363;476;439;0	626;0	398;596	515;3	883;0;481;463;0	341;0	438;601	241;3	925;0;84;468;448; ; ; ; ;
27181;1364;480;453;0	626;0	398;596	515;3	754;0;486;457;0	341;0	438;601	241;3	971;0;84;468;448; ; ; ; ;
27201;1365;493;455;0	626;0	398;596	515;3	739;0;485;461;0	341;0	438;601	241;3	994;0;84;468;448; ; ; ; ;
27221;1366;477;449;0	626;0	398;596	515;3	760;0;473;452;0	342;0	439;601	241;3	970;0;84;468;448; ; ; ; ;
27241;1367;481;449;0	627;0	398;595	895;3	753;0;473;453;0	342;0	439;600	834;3	975;0;84;468;448; ; ; ; ;
27261;1368;483;448;0	627;0	399;595	895;3	828;0;477;454;0	342;0	439;600	834;3	922;0;84;468;448; ; ; ; ;
27281;1369;463;449;0	627;0	399;595	895;3	839;0;472;444;0	343;0	439;600	834;3	931;0;84;468;448; ; ; ; ;
27301;1370;478;438;0	628;0	399;595	895;3	707;0;474;442;0	343;0	439;600	834;3	892;0;84;468;448; ; ; ; ;
27321;1371;455;454;0	629;0	399;595	895;3	750;0;455;449;0	344;0	439;600	834;3	941;0;84;468;448; ; ; ; ;
27341;1372;458;451;0	629;0	399;597	137;3	724;0;451;443;0	344;0	439;600	489;3	929;0;84;468;448; ; ; ; ;
27361;1373;472;434;0	629;0	399;597	137;3	936;0;459;454;0	345;0	438;600	489;4	009;0;84;468;448; ; ; ; ;
27380;1374;473;457;0	630;0	399;597	137;3	871;0;465;458;0	345;0	438;600	489;3	969;0;84;468;448; ; ; ; ;
27400;1375;469;458;0	630;0	399;597	137;3	849;0;467;456;0	345;0	438;600	489;3	967;0;84;468;448; ; ; ; ;
27420;1376;461;445;0	631;0	399;597	137;3	768;0;469;451;0	346;0	438;600	489;4	015;0;84;468;448; ; ; ; ;
27440;1377;459;458;0	631;0	399;596	502;3	722;0;470;452;0	346;0	438;600	537;3	996;0;84;468;448; ; ; ; ;
27460;1378;470;447;0	631;0	398;596	502;3	868;0;448;449;0	346;0	438;600	537;4	002;0;84;468;448; ; ; ; ;
27480;1379;459;440;0	631;0	398;596	502;3	964;0;458;446;0	346;0	438;600	537;3	923;0;84;468;448; ; ; ; ;
27500;1380;461;461;0	631;0	398;596	502;3	914;0;449;475;0	346;0	438;600	537;4	033;0;84;468;448; ; ; ; ;
27520;1381;470;443;0	631;0	398;596	502;3	844;0;464;454;0	346;0	437;600	537;3	987;0;84;468;448; ; ; ; ;
27540;1382;466;451;0	631;0	398;595	273;3	870;0;464;459;0	346;0	437;601	726;3	982;0;84;468;448; ; ; ; ;
27560;1383;464;446;0	631;0	398;595	273;3	792;0;467;447;0	346;0	437;601	726;4	042;0;84;468;448; ; ; ; ;
27580;1384;466;442;0	631;0	397;595	273;3	801;0;455;459;0	345;0	437;601	726;4	053;0;84;468;448; ; ; ; ;
27600;1385;470;442;0	631;0	397;595	273;3	738;0;450;447;0	345;0	437;601	726;3	959;0;84;468;448; ; ; ; ;
27619;1386;457;430;0	631;0	397;595	273;3	931;0;447;432;0	346;0	437;601	726;3	974;0;84;468;448; ; ; ; ;
27639;1387;459;426;0	631;0	396;596	656;3	940;0;443;436;0	347;0	436;599	575;3	975;0;84;468;448; ; ; ; ;
27659;1388;379;390;0	631;0	397;596	656;3	821;0;383;409;0	347;0	436;599	575;3	920;0;85;378;391; ; ; ; ;
27679;1389;368;403;0	631;0	397;596	656;3	897;0;376;400;0	347;0	437;599	575;3	980;0;85;378;391; ; ; ; ;
27699;1390;373;400;0	631;0	397;596	656;3	743;0;382;401;0	346;0	437;599	575;3	962;0;85;378;391; ; ; ; ;
27719;1391;387;374;0	631;0	397;596	656;3	629;0;380;405;0	346;0	437;599	575;3	957;0;85;378;391; ; ; ; ;
27739;1392;385;381;0	631;0	397;594	331;3	599;0;381;402;0	346;0	437;597	976;3	942;0;85;378;391; ; ; ; ;
27759;1393;372;365;0	631;0	398;594	331;3	749;0;378;381;0	346;0	438;597	976;3	891;0;85;378;391; ; ; ; ;
27779;1394;393;421;0	631;0	398;594	331;3	897;0;377;399;0	346;0	438;597	976;3	991;0;86;386;392; ; ; ; ;
27799;1395;386;399;0	631;0	398;594	331;3	838;0;387;374;0	346;0	438;597	976;3	872;0;86;386;392; ; ; ; ;
27819;1396;395;375;0	631;0	398;594	331;3	910;0;383;404;0	346;0	438;597	976;3	930;0;86;386;392; ; ; ; ;
27839;1397;393;397;0	630;0	398;595	285;3	901;0;384;397;0	345;0	438;597	699;3	952;0;86;386;392; ; ; ; ;
27859;1398;398;394;0	630;0	398;595	285;3	749;0;388;416;0	346;0	438;597	699;3	867;0;86;386;392; ; ; ; ;
27879;1399;380;416;0	630;0	398;595	285;3	777;0;376;399;0	346;0	438;597	699;4	091;0;86;386;392; ; ; ; ;
27899;1400;393;387;0	631;0	398;595	285;3	721;0;387;394;0	346;0	437;597	699;4	072;0;86;386;392; ; ; ; ;
27919;1401;382;380;0	630;0	397;595	285;3	640;0;392;407;0	346;0	437;597	699;3	997;0;86;386;392; ; ; ; ;
27938;1402;388;382;0	630;0	397;595	431;3	632;0;390;396;0	346;0	437;597	495;4	114;0;86;386;392; ; ; ; ;
27959;1403;367;413;0	630;0	397;595	431;3	806;0;390;378;0	345;0	437;597	495;3	886;0;86;386;392; ; ; ; ;
27978;1404;395;371;0	630;0	397;595	431;3	656;0;382;375;0	345;0	437;597	495;4	005;0;86;386;392; ; ; ; ;
27999;1405;371;390;0	630;0	397;595	431;3	890;0;377;414;0	345;0	437;597	495;3	989;0;87;381;382; ; ; ; ;
28018;1406;395;416;0	630;0	397;595	431;3	941;0;379;404;0	345;0	437;597	495;3	985;0;87;381;382; ; ; ; ;
28039;1407;385;399;0	630;0	397;596	567;3	942;0;379;413;0	345;0	437;598	748;3	990;0;87;381;382; ; ; ; ;
28058;1408;396;428;0	630;0	397;596	567;3	939;0;375;393;0	346;0	437;598	748;3	949;0;87;381;382; ; ; ; ;
28079;1409;406;416;0	631;0	397;596	567;3	901;0;388;391;0	346;0	437;598	748;3	862;0;87;381;382; ; ; ; ;
28098;1410;379;367;0	631;0	397;596	567;3	537;0;381;402;0	346;0	437;598	748;4	004;0;87;381;382; ; ; ; ;
28119;1411;388;406;0	631;0	397;596	567;3	767;0;400;401;0	346;0	437;598	748;4	010;0;87;381;382; ; ; ; ;
28138;1412;387;387;0	632;0	398;596	026;3	639;0;401;399;0	347;0	437;599	621;4	021;0;87;381;382; ; ; ; ;
28159;1413;380;390;0	632;0	398;596	026;3	669;0;382;407;0	347;0	437;599	621;3	912;0;87;381;382; ; ; ; ;
28178;1414;380;364;0	632;0	398;596	026;3	713;0;393;406;0	347;0	437;599	621;3	902;0;87;381;382; ; ; ; ;
28199;1415;375;351;0	632;0	398;596	026;3	685;0;386;390;0	347;0	437;599	621;4	064;0;87;381;382; ; ; ; ;
28218;1416;378;390;0	632;0	397;596	026;3	727;0;378;384;0	347;0	437;599	621;4	021;0;87;381;382; ; ; ; ;
28239;1417;376;373;0	632;0	397;596	208;3	723;0;383;377;0	347;0	437;600	036;4	069;0;87;381;382; ; ; ; ;
28257;1418;380;381;0	632;0	397;596	208;3	815;0;392;406;0	347;0	437;600	036;3	969;0;87;381;382; ; ; ; ;
28279;1419;387;366;0	632;0	397;596	208;3	663;0;387;365;0	347;0	436;600	036;3	947;0;87;381;382; ; ; ; ;
28297;1420;376;355;0	632;0	396;596	208;3	621;0;378;406;0	347;0	436;600	036;3	924;0;87;381;382; ; ; ; ;
28319;1421;372;342;0	632;0	396;596	208;3	683;0;378;371;0	347;0	436;600	036;3	953;0;87;381;382; ; ; ; ;
28337;1422;372;331;0	632;0	396;595	689;3	673;0;378;385;0	347;0	436;601	051;3	954;0;87;381;382; ; ; ; ;
28359;1423;368;377;0	633;0	397;595	689;3	775;0;399;355;0	348;0	436;601	051;3	978;0;87;381;382; ; ; ; ;
28377;1424;379;338;0	633;0	397;595	689;3	671;0;374;377;0	348;0	436;601	051;3	920;0;87;381;382; ; ; ; ;
28399;1425;391;388;0	633;0	397;595	689;3	801;0;386;373;0	348;0	436;601	051;4	118;0;87;381;382; ; ; ; ;
28417;1426;386;360;0	634;0	397;595	689;3	661;0;380;364;0	348;0	436;601	051;3	857;0;87;381;382; ; ; ; ;
28439;1427;382;348;0	634;0	397;599	130;3	722;0;385;379;0	349;0	436;597	853;3	882;0;87;381;382; ; ; ; ;
28457;1428;369;370;0	634;0	397;599	130;3	845;0;399;388;0	349;0	436;597	853;4	101;0;87;381;382; ; ; ; ;
28479;1429;359;388;0	634;0	397;599	130;3	804;0;394;404;0	349;0	436;597	853;4	102;0;87;381;382; ; ; ; ;
28497;1430;362;393;0	634;0	397;599	130;3	868;0;382;379;0	348;0	436;597	853;3	948;0;87;381;382; ; ; ; ;
28519;1431;379;337;0	634;0	397;599	130;3	853;0;369;406;0	348;0	436;597	853;3	883;0;87;381;382; ; ; ; ;
28536;1432;376;342;0	634;0	397;600	912;3	860;0;360;397;0	348;0	436;598	536;3	823;0;87;381;382; ; ; ; ;
28556;1433;381;363;0	633;0	397;600	912;3	745;0;374;417;0	348;0	436;598	536;3	963;0;87;381;382; ; ; ; ;
28576;1434;382;347;0	633;0	397;600	912;3	806;0;365;364;0	348;0	437;598	536;3	968;0;88;381;385; ; ; ; ;
28596;1435;386;362;0	633;0	398;600	912;3	805;0;379;391;0	348;0	437;598	536;4	017;0;88;381;385; ; ; ; ;
28616;1436;388;382;0	633;0	398;600	912;3	884;0;379;390;0	348;0	437;598	536;3	968;0;88;381;385; ; ; ; ;
28636;1437;391;385;0	633;0	398;595	672;3	876;0;379;388;0	348;0	437;600	445;3	996;0;88;381;385; ; ; ; ;
28656;1438;372;386;0	633;0	398;595	672;3	865;0;386;396;0	348;0	437;600	445;3	979;0;88;381;385; ; ; ; ;
28676;1439;384;377;0	633;0	398;595	672;3	677;0;377;382;0	348;0	437;600	445;3	998;0;88;381;385; ; ; ; ;
28696;1440;383;387;0	633;0	398;595	672;3	691;0;379;394;0	348;0	436;600	445;3	969;0;88;381;385; ; ; ; ;
28716;1441;398;361;0	633;0	397;595	672;3	636;0;406;371;0	348;0	436;600	445;4	151;0;89;387;373; ; ; ; ;
28736;1442;403;357;0	632;0	397;597	180;3	636;0;404;374;0	347;0	436;597	695;4	149;0;89;387;373; ; ; ; ;
28756;1443;390;348;0	632;0	397;597	180;3	762;0;393;394;0	347;0	436;597	695;3	975;0;89;387;373; ; ; ; ;
28776;1444;388;378;0	632;0	397;597	180;3	858;0;384;395;0	346;0	436;597	695;4	063;0;89;387;373; ; ; ; ;
28796;1445;382;371;0	631;0	397;597	180;3	811;0;385;366;0	346;0	436;597	695;4	021;0;89;387;373; ; ; ; ;
28816;1446;388;361;0	631;0	396;597	180;3	764;0;389;374;0	346;0	436;597	695;3	946;0;89;387;373; ; ; ; ;
28835;1447;386;378;0	631;0	396;594	460;3	784;0;385;362;0	346;0	436;601	190;3	999;0;89;387;373; ; ; ; ;
28855;1448;386;378;0	631;0	396;594	460;3	885;0;369;396;0	346;0	436;601	190;4	012;0;89;387;373; ; ; ; ;
28875;1449;372;347;0	631;0	397;594	460;3	842;0;394;389;0	346;0	436;601	190;4	152;0;89;387;373; ; ; ; ;
28895;1450;384;396;0	631;0	397;594	460;3	887;0;378;408;0	345;0	436;601	190;4	106;0; ; ; ; ; ; ; ;
28915;1451;379;385;0	630;0	397;594	460;3	809;0;403;376;0	345;0	436;601	190;4	145;0; ; ; ; ; ; ; ;
28935;1452;383;379;0	630;0	397;597	489;3	832;0;400;381;0	345;0	436;597	781;4	104;0; ; ; ; ; ; ; ;
28955;1453;385;401;0	630;0	397;597	489;3	875;0;395;399;0	345;0	436;597	781;4	029;0; ; ; ; ; ; ; ;
28975;1454;394;344;0	630;0	397;597	489;3	919;0;385;388;0	345;0	436;597	781;3	946;0;90;384;385; ; ; ; ;
28995;1455;389;395;0	630;0	396;597	489;3	843;0;386;386;0	344;0	436;597	781;3	983;0;90;384;385; ; ; ; ;
29015;1456;380;378;0	629;0	396;597	489;3	851;0;380;383;0	344;0	436;597	781;3	967;0;90;384;385; ; ; ; ;
29035;1457;383;361;0	629;0	396;597	104;3	857;0;379;378;0	344;0	436;600	066;4	001;0;90;384;385; ; ; ; ;
29055;1458;392;369;0	629;0	396;597	104;3	712;0;393;391;0	344;0	436;600	066;4	046;0;90;384;385; ; ; ; ;
29075;1459;391;370;0	629;0	396;597	104;3	837;0;375;401;0	344;0	436;600	066;4	073;0;90;384;385; ; ; ; ;
29095;1460;401;371;0	629;0	397;597	104;3	863;0;382;387;0	344;0	436;600	066;4	040;0;90;384;385; ; ; ; ;
29115;1461;394;363;0	629;0	397;597	104;3	824;0;376;387;0	344;0	437;600	066;4	093;0;90;384;385; ; ; ; ;
29135;1462;396;362;0	629;0	397;597	605;3	832;0;377;388;0	344;0	437;598	093;4	076;0;90;384;385; ; ; ; ;
29154;1463;384;389;0	629;0	397;597	605;3	958;0;386;400;0	344;0	437;598	093;3	992;0;90;384;385; ; ; ; ;
29174;1464;383;399;0	630;0	396;597	605;3	921;0;371;362;0	344;0	436;598	093;4	039;0;90;384;385; ; ; ; ;
29194;1465;373;362;0	630;0	396;597	605;3	675;0;377;406;0	344;0	436;598	093;4	143;0;90;384;385; ; ; ; ;
29214;1466;385;357;0	630;0	396;597	605;3	694;0;385;414;0	344;0	436;598	093;4	067;0;90;384;385; ; ; ; ;
29234;1467;383;355;0	630;0	396;594	706;3	696;0;379;406;0	344;0	436;598	243;4	112;0;90;384;385; ; ; ; ;
29254;1468;399;391;0	630;0	396;594	706;3	841;0;392;408;0	344;0	436;598	243;4	330;0;90;384;385; ; ; ; ;
29274;1469;392;410;0	630;0	396;594	706;4	016;0;392;386;0	344;0	436;598	243;4	075;0;90;384;385; ; ; ; ;
29294;1470;368;370;0	630;0	396;594	706;3	761;0;394;411;0	344;0	436;598	243;4	022;0;90;384;385; ; ; ; ;
29314;1471;396;379;0	630;0	395;594	706;3	769;0;393;396;0	344;0	436;598	243;4	011;0;90;384;385; ; ; ; ;
29334;1472;386;378;0	629;0	395;594	375;3	775;0;393;391;0	344;0	435;597	055;3	991;0;90;384;385; ; ; ; ;
29354;1473;394;373;0	629;0	395;594	375;3	704;0;385;395;0	344;0	435;597	055;4	018;0;90;384;385; ; ; ; ;
29374;1474;381;383;0	629;0	395;594	375;3	669;0;381;383;0	343;0	436;597	055;4	039;0;90;384;385; ; ; ; ;
29393;1475;380;375;0	628;0	395;594	375;3	828;0;378;404;0	343;0	436;597	055;3	992;0;90;384;385; ; ; ; ;
29413;1476;380;372;0	628;0	395;594	375;3	807;0;383;414;0	342;0	436;597	055;4	013;0;90;384;385; ; ; ; ;
29433;1477;379;373;0	628;0	396;597	576;3	828;0;380;413;0	343;0	437;598	640;4	021;0;90;384;385; ; ; ; ;
29453;1478;308;433;0	628;0	396;597	576;3	789;0;300;437;0	343;0	438;598	640;4	114;0;91;301;440; ; ; ; ;
29473;1479;273;438;0	627;0	396;597	576;3	858;0;310;442;0	342;0	438;598	640;4	033;0;91;301;440; ; ; ; ;
29493;1480;305;436;0	627;0	396;597	576;3	949;0;293;433;0	342;0	438;598	640;4	014;0;91;301;440; ; ; ; ;
29513;1481;297;429;0	627;0	396;597	576;3	843;0;292;442;0	342;0	438;598	640;4	029;0;91;301;440; ; ; ; ;
29533;1482;287;431;0	627;0	396;596	097;3	859;0;291;438;0	342;0	438;600	947;4	036;0;91;301;440; ; ; ; ;
29553;1483;298;442;0	627;0	395;596	097;3	953;0;320;463;0	341;0	437;600	947;4	219;0;91;301;440; ; ; ; ;
29573;1484;301;437;0	626;0	395;596	097;3	782;0;307;445;0	341;0	437;600	947;4	122;0;91;301;440; ; ; ; ;
29593;1485;305;420;0	626;0	395;596	097;3	792;0;307;438;0	341;0	436;600	947;4	076;0;91;301;440; ; ; ; ;
29613;1486;311;434;0	626;0	394;596	097;3	759;0;298;444;0	341;0	436;600	947;4	107;0;91;301;440; ; ; ; ;
29633;1487;314;428;0	626;0	394;595	018;3	749;0;295;441;0	341;0	436;601	314;4	089;0;91;301;440; ; ; ; ;
29653;1488;309;445;0	626;0	394;595	018;3	913;0;301;447;0	341;0	436;601	314;4	088;0;91;301;440; ; ; ; ;
29673;1489;300;422;0	625;0	394;595	018;3	925;0;303;441;0	340;0	436;601	314;4	065;0;91;301;440; ; ; ; ;
29693;1490;295;426;0	625;0	394;595	018;3	904;0;278;453;0	340;0	436;601	314;3	962;0;91;301;440; ; ; ; ;
29713;1491;306;443;0	625;0	394;595	018;3	752;0;302;438;0	340;0	436;601	314;4	046;0;91;301;440; ; ; ; ;
29732;1492;301;432;0	625;0	394;595	870;3	745;0;294;442;0	340;0	437;599	822;3	995;0;91;301;440; ; ; ; ;
29752;1493;315;428;0	625;0	394;595	870;3	898;0;307;442;0	340;0	436;599	822;4	082;0;91;301;440; ; ; ; ;
29772;1494;312;438;0	625;0	394;595	870;3	825;0;306;444;0	340;0	436;599	822;3	963;0;91;301;440; ; ; ; ;
29792;1495;299;423;0	625;0	395;595	870;3	845;0;324;438;0	340;0	436;599	822;4	051;0;91;301;440; ; ; ; ;
29812;1496;294;446;0	625;0	395;595	870;3	814;0;294;446;0	340;0	436;599	822;3	967;0;91;301;440; ; ; ; ;
29832;1497;290;444;0	625;0	395;595	356;3	813;0;297;444;0	340;0	436;601	115;4	006;0;91;301;440; ; ; ; ;
29852;1498;297;446;0	625;0	395;595	356;3	935;0;303;445;0	340;0	436;601	115;4	074;0;91;301;440; ; ; ; ;
29872;1499;300;430;0	625;0	395;595	356;3	755;0;302;451;0	340;0	436;601	115;4	098;0;91;301;440; ; ; ; ;
29892;1500;313;448;0	625;0	395;595	356;3	777;0;311;433;0	340;0	436;601	115;4	305;0;91;301;440; ; ; ; ;
29912;1501;300;450;0	625;0	395;595	356;3	709;0;301;441;0	340;0	437;601	115;4	103;0;91;301;440; ; ; ; ;
29932;1502;303;445;0	625;0	396;598	062;3	717;0;305;442;0	340;0	437;598	758;4	158;0;91;301;440; ; ; ; ;
29952;1503;310;425;0	625;0	396;598	062;3	845;0;300;451;0	340;0	437;598	758;3	974;0;91;301;440; ; ; ; ;
29972;1504;312;424;0	624;0	396;598	062;3	951;0;296;435;0	339;0	437;598	758;4	048;0;91;301;440; ; ; ; ;
29992;1505;286;423;0	624;0	396;598	062;3	830;0;281;450;0	339;0	438;598	758;4	083;0;91;301;440; ; ; ; ;
30011;1506;304;439;0	623;0	396;598	062;3	802;0;300;454;0	338;0	438;598	758;4	084;0;91;301;440; ; ; ; ;
30032;1507;294;440;0	623;0	396;598	157;3	822;0;295;448;0	338;0	438;600	808;4	098;0;91;301;440; ; ; ; ;
30051;1508;299;430;0	622;0	396;598	157;3	890;0;323;461;0	337;0	438;600	808;4	201;0;91;301;440; ; ; ; ;
30071;1509;309;439;0	622;0	396;598	157;3	718;0;292;449;0	337;0	438;600	808;4	000;0;91;301;440; ; ; ; ;
30091;1510;304;439;0	622;0	396;598	157;3	933;0;301;447;0	337;0	438;600	808;4	027;0;91;301;440; ; ; ; ;
30111;1511;316;438;0	622;0	396;598	157;3	828;0;310;446;0	337;0	438;600	808;4	109;0;91;301;440; ; ; ; ;
30131;1512;319;440;0	622;0	396;595	539;3	774;0;295;445;0	337;0	438;599	685;4	000;0;91;301;440; ; ; ; ;
30151;1513;300;425;0	622;0	396;595	539;3	849;0;300;442;0	337;0	438;599	685;3	954;0;91;301;440; ; ; ; ;
30171;1514;293;419;0	622;0	396;595	539;3	784;0;300;445;0	337;0	438;599	685;4	074;0;91;301;440; ; ; ; ;
30191;1515;297;444;0	621;0	395;595	539;3	864;0;317;436;0	337;0	438;599	685;4	012;0;91;301;440; ; ; ; ;
30211;1516;313;441;0	621;0	395;595	539;3	827;0;304;449;0	337;0	438;599	685;4	121;0;91;301;440; ; ; ; ;
30231;1517;309;438;0	621;0	395;596	395;3	818;0;309;447;0	336;0	438;600	155;4	120;0;91;301;440; ; ; ; ;
30251;1518;277;433;0	621;0	395;596	395;3	821;0;310;451;0	336;0	438;600	155;4	035;0;91;301;440; ; ; ; ;
30271;1519;289;457;0	621;0	395;596	395;3	953;0;284;451;0	337;0	438;600	155;4	022;0;91;301;440; ; ; ; ;
30291;1520;232;419;0	621;0	395;596	395;3	816;0;266;449;0	337;0	438;600	155;4	181;0;92;236;435; ; ; ; ;
30310;1521;242;427;0	622;0	395;596	395;3	785;0;234;448;0	337;0	438;600	155;4	039;0;92;236;435; ; ; ; ;
30330;1522;252;430;0	622;0	395;594	792;3	804;0;211;447;0	337;0	438;599	050;4	065;0;92;236;435; ; ; ; ;
30350;1523;249;437;0	622;0	395;594	792;3	850;0;239;435;0	337;0	438;599	050;3	989;0;92;236;435; ; ; ; ;
30370;1524;245;434;0	622;0	395;594	792;3	743;0;233;437;0	337;0	438;599	050;4	007;0;92;236;435; ; ; ; ;
30390;1525;232;416;0	622;0	396;594	792;3	834;0;230;449;0	337;0	438;599	050;4	044;0;92;236;435; ; ; ; ;
30410;1526;253;439;0	622;0	395;594	792;3	804;0;268;442;0	337;0	437;599	050;4	043;0;93;247;439; ; ; ; ;
30430;1527;247;431;0	622;0	395;596	663;3	781;0;267;445;0	338;0	437;600	491;4	051;0;93;247;439; ; ; ; ;
30450;1528;251;424;0	622;0	395;596	663;3	825;0;233;431;0	337;0	438;600	491;4	043;0;93;247;439; ; ; ; ;
30470;1529;250;445;0	622;0	395;596	663;4	014;0;247;432;0	337;0	438;600	491;4	122;0;93;247;439; ; ; ; ;
30490;1530;241;430;0	622;0	395;596	663;3	789;0;259;447;0	337;0	438;600	491;4	091;0;93;247;439; ; ; ; ;
30510;1531;245;428;0	622;0	396;596	663;3	809;0;237;459;0	337;0	438;600	491;4	147;0;93;247;439; ; ; ; ;
30530;1532;242;435;0	622;0	396;597	253;3	850;0;248;467;0	337;0	438;598	936;4	135;0;93;247;439; ; ; ; ;
30550;1533;246;429;0	621;0	396;597	253;3	771;0;255;448;0	337;0	438;598	936;3	970;0;93;247;439; ; ; ; ;
30570;1534;340;405;0	619;0	395;597	253;3	949;0;351;412;0	335;0	437;598	936;4	121;0; ; ; ; ; ; ; ;
30589;1535;388;420;0	619;0	395;597	253;4	032;0;391;419;0	335;0	437;598	936;4	073;0;94;389;394; ; ; ; ;
30609;1536;390;394;0	619;0	395;597	253;3	770;0;391;396;0	335;0	437;598	936;3	997;0;94;389;394; ; ; ; ;
30629;1537;392;393;0	619;0	395;600	232;3	898;0;391;392;0	335;0	437;600	382;4	072;0;94;389;394; ; ; ; ;
30649;1538;395;383;0	619;0	395;600	232;3	824;0;382;401;0	335;0	437;600	382;4	022;0;94;389;394; ; ; ; ;
30669;1539;387;369;0	620;0	395;600	232;3	758;0;403;408;0	335;0	437;600	382;3	913;0;94;389;394; ; ; ; ;
30689;1540;386;367;0	620;0	395;600	232;3	646;0;379;368;0	335;0	437;600	382;3	983;0;94;389;394; ; ; ; ;
30709;1541;370;379;0	620;0	395;600	232;3	924;0;389;406;0	335;0	436;600	382;3	989;0;94;389;394; ; ; ; ;
30729;1542;364;373;0	621;0	395;598	291;3	860;0;395;392;0	336;0	436;600	655;3	996;0;94;389;394; ; ; ; ;
30749;1543;387;367;0	621;0	395;598	291;3	720;0;389;411;0	336;0	435;600	655;3	932;0;94;389;394; ; ; ; ;
30769;1544;399;388;0	621;0	394;598	291;3	808;0;389;386;0	337;0	435;600	655;3	890;0;94;389;394; ; ; ; ;
30789;1545;392;421;0	622;0	394;598	291;4	063;0;389;407;0	337;0	435;600	655;4	002;0;94;389;394; ; ; ; ;
30809;1546;389;419;0	622;0	394;598	291;3	875;0;404;380;0	337;0	434;600	655;4	055;0;94;389;394; ; ; ; ;
30829;1547;395;419;0	622;0	394;595	642;3	965;0;405;386;0	337;0	434;599	640;4	066;0;94;389;394; ; ; ; ;
30849;1548;379;383;0	622;0	394;595	642;3	785;0;392;372;0	338;0	434;599	640;3	961;0;94;389;394; ; ; ; ;
30869;1549;406;403;0	623;0	394;595	642;3	963;0;386;400;0	338;0	434;599	640;3	798;0;94;389;394; ; ; ; ;
30889;1550;377;390;0	623;0	394;595	642;3	675;0;392;406;0	338;0	434;599	640;3	927;0;94;389;394; ; ; ; ;
30909;1551;387;367;0	623;0	394;595	642;3	595;0;401;421;0	338;0	433;599	640;3	938;0;94;389;394; ; ; ; ;
30928;1552;393;371;0	623;0	394;596	452;3	601;0;400;432;0	338;0	433;597	344;3	873;0;94;389;394; ; ; ; ;
30948;1553;388;381;0	623;0	394;596	452;3	585;0;384;417;0	338;0	433;597	344;3	879;0;94;389;394; ; ; ; ;
30968;1554;392;383;0	622;0	394;596	452;3	667;0;387;405;0	337;0	433;597	344;3	875;0;94;389;394; ; ; ; ;
30988;1555;366;400;0	622;0	394;596	452;3	819;0;384;416;0	337;0	433;597	344;3	949;0;94;389;394; ; ; ; ;
31008;1556;396;398;0	622;0	394;596	452;3	810;0;384;407;0	337;0	433;597	344;3	787;0;94;389;394; ; ; ; ;
31028;1557;389;397;0	622;0	394;596	266;3	800;0;385;410;0	337;0	434;599	153;3	806;0;94;389;394; ; ; ; ;
31048;1558;385;363;0	621;0	394;596	266;3	514;0;397;406;0	336;0	434;599	153;3	910;0;94;389;394; ; ; ; ;
31068;1559;397;429;0	621;0	394;596	266;3	919;0;388;399;0	336;0	434;599	153;3	777;0;94;389;394; ; ; ; ;
31088;1560;387;387;0	621;0	394;596	266;3	626;0;374;406;0	336;0	434;599	153;3	843;0;94;389;394; ; ; ; ;
31108;1561;399;390;0	620;0	394;596	266;3	791;0;385;403;0	335;0	434;599	153;3	971;0;94;389;394; ; ; ; ;
31128;1562;397;392;0	620;0	394;599	371;3	669;0;380;399;0	335;0	434;600	910;3	938;0;94;389;394; ; ; ; ;
31148;1563;385;382;0	620;0	394;599	371;3	574;0;398;412;0	335;0	435;600	910;3	962;0;94;389;394; ; ; ; ;
31168;1564;394;411;0	619;0	394;599	371;3	868;0;399;376;0	334;0	435;600	910;3	946;0;94;389;394; ; ; ; ;
31187;1565;374;398;0	619;0	394;599	371;3	875;0;374;391;0	334;0	435;600	910;4	095;0;94;389;394; ; ; ; ;
31207;1566;386;372;0	618;0	394;599	371;3	882;0;380;376;0	334;0	435;600	910;4	007;0;94;389;394; ; ; ; ;
31227;1567;386;382;0	618;0	394;600	342;3	895;0;384;383;0	333;0	435;599	206;4	029;0;94;389;394; ; ; ; ;
31247;1568;407;381;0	617;0	394;600	342;3	730;0;385;404;0	333;0	435;599	206;3	921;0;94;389;394; ; ; ; ;
31267;1569;392;415;0	617;0	393;600	342;3	982;0;377;410;0	332;0	435;599	206;3	983;0;94;389;394; ; ; ; ;
31287;1570;386;388;0	617;0	393;600	342;3	960;0;387;416;0	332;0	435;599	206;4	006;0;94;389;394; ; ; ; ;
31307;1571;374;390;0	616;0	393;600	342;3	733;0;395;397;0	332;0	435;599	206;3	924;0;94;389;394; ; ; ; ;
31327;1572;366;395;0	616;0	393;597	278;3	835;0;396;400;0	331;0	435;600	485;3	969;0;94;389;394; ; ; ; ;
31347;1573;390;366;0	616;0	393;597	278;3	722;0;390;390;0	331;0	434;600	485;3	929;0;94;389;394; ; ; ; ;
31367;1574;393;388;0	615;0	392;597	278;3	762;0;400;407;0	331;0	434;600	485;3	966;0;94;389;394; ; ; ; ;
31387;1575;406;397;0	614;0	392;597	278;3	753;0;424;381;0	330;0	433;600	485;3	964;0;94;389;394; ; ; ; ;
31407;1576;-800;-600;-1	000;-1	000;-1	000;-1	000;4;-800;-600;-1	000;-1	000;-1	000;-1	000;4; ; ; ; ; ; ; ;
31427;1577;-800;-600;-1	000;-1	000;-1	000;-1	000;4;-800;-600;-1	000;-1	000;-1	000;-1	000;4; ; ; ; ; ; ; ;
31447;1578;-800;-600;-1	000;-1	000;-1	000;-1	000;4;-800;-600;-1	000;-1	000;-1	000;-1	000;4; ; ; ; ; ; ; ;
31467;1579;-800;-600;-1	000;-1	000;-1	000;-1	000;4;-800;-600;-1	000;-1	000;-1	000;-1	000;4; ; ; ; ; ; ; ;
31487;1580;-800;-600;-1	000;-1	000;-1	000;-1	000;4;-800;-600;-1	000;-1	000;-1	000;-1	000;4; ; ; ; ; ; ; ;
31507;1581;412;359;0	612;0	391;597	278;3	929;0;-800;-600;0	612;0	391;-1	000;-1	000;4;95;409;369; ; ; ; ;
31526;1582;406;354;0	611;0	392;597	299;3	549;0;-800;-600;0	611;0	392;-1	000;-1	000;4;95;409;369; ; ; ; ;
31546;1583;405;350;0	611;0	392;601	455;3	573;0;-800;-600;0	611;0	392;-1	000;-1	000;4;95;409;369; ; ; ; ;
31566;1584;408;367;0	611;0	393;601	455;3	757;0;425;355;0	326;0	434;601	455;3	864;0;95;409;369; ; ; ; ;
31586;1585;395;377;0	611;0	393;601	455;3	558;0;-800;-600;0	611;0	393;-1	000;-1	000;4;95;409;369; ; ; ; ;
31606;1586;404;389;0	612;0	393;601	455;3	710;0;422;376;0	326;0	435;603	574;4	271;0;95;409;369; ; ; ; ;
31626;1587;420;353;0	612;0	394;601	455;3	630;0;412;390;0	327;0	435;603	577;4	080;0;95;409;369; ; ; ; ;
31646;1588;414;364;0	612;0	394;596	685;3	675;0;412;390;0	327;0	435;602	887;4	075;0;95;409;369; ; ; ; ;
31666;1589;402;357;0	612;0	394;596	685;3	597;0;424;355;0	327;0	435;602	887;4	073;0;95;409;369; ; ; ; ;
31686;1590;402;367;0	613;0	393;596	685;3	638;0;406;396;0	327;0	434;602	887;3	905;0;95;409;369; ; ; ; ;
31706;1591;399;354;0	613;0	393;596	685;3	598;0;416;374;0	328;0	434;602	887;3	864;0;95;409;369; ; ; ; ;
31726;1592;413;354;0	613;0	393;596	685;3	633;0;409;377;0	328;0	434;602	887;3	903;0;95;409;369; ; ; ; ;
31746;1593;414;355;0	613;0	393;595	570;3	612;0;412;381;0	328;0	434;602	280;3	885;0;95;409;369; ; ; ; ;
31766;1594;408;399;0	613;0	393;595	570;3	740;0;424;372;0	328;0	434;602	280;4	138;0;95;409;369; ; ; ; ;
31785;1595;415;370;0	613;0	393;595	570;3	597;0;405;369;0	328;0	434;602	280;3	899;0;95;409;369; ; ; ; ;
31805;1596;381;402;0	614;0	393;595	570;3	712;0;429;354;0	329;0	434;602	280;4	104;0;95;409;369; ; ; ; ;
31825;1597;369;416;0	614;0	393;595	570;3	749;0;389;399;0	329;0	434;602	280;3	975;0;96;379;399; ; ; ; ;
31845;1598;359;408;0	614;0	393;598	745;3	727;0;392;400;0	329;0	435;598	591;4	044;0;96;379;399; ; ; ; ;
31865;1599;374;407;0	614;0	393;598	745;3	742;0;394;403;0	329;0	435;598	591;3	948;0;96;379;399; ; ; ; ;
31885;1600;374;414;0	615;0	394;598	745;3	775;0;398;404;0	329;0	435;598	591;4	128;0;96;379;399; ; ; ; ;
31905;1601;377;405;0	615;0	394;598	745;3	693;0;393;375;0	330;0	436;598	591;3	995;0;96;379;399; ; ; ; ;
31925;1602;373;404;0	615;0	394;598	745;3	853;0;389;382;0	330;0	436;598	591;3	939;0;96;379;399; ; ; ; ;
31945;1603;374;403;0	616;0	394;599	780;3	865;0;389;389;0	331;0	436;597	783;3	990;0;96;379;399; ; ; ; ;
31965;1604;381;384;0	616;0	394;599	780;3	891;0;383;422;0	331;0	436;597	783;3	897;0;96;379;399; ; ; ; ;
31985;1605;379;454;0	617;0	394;599	780;4	133;0;391;375;0	331;0	436;597	783;3	899;0;96;379;399; ; ; ; ;
32005;1606;392;423;0	617;0	394;599	780;3	735;0;390;386;0	332;0	436;597	783;3	890;0;96;379;399; ; ; ; ;
32025;1607;387;407;0	618;0	394;599	780;3	757;0;383;391;0	332;0	436;597	783;3	992;0;96;379;399; ; ; ; ;
32045;1608;392;440;0	618;0	394;594	510;3	747;0;384;395;0	333;0	436;600	259;4	015;0;96;379;399; ; ; ; ;
32065;1609;372;380;0	619;0	394;594	510;3	583;0;389;421;0	333;0	436;600	259;3	936;0;96;379;399; ; ; ; ;
32085;1610;366;356;0	619;0	394;594	510;3	678;0;388;402;0	334;0	435;600	259;3	904;0;96;379;399; ; ; ; ;
32104;1611;375;385;0	620;0	394;594	510;3	603;0;381;418;0	335;0	435;600	259;3	903;0;96;379;399; ; ; ; ;
32124;1612;378;391;0	621;0	395;594	510;3	540;0;376;422;0	335;0	435;600	259;3	789;0;96;379;399; ; ; ; ;
32144;1613;377;384;0	621;0	395;598	056;3	586;0;374;417;0	336;0	436;599	085;3	753;0;96;379;399; ; ; ; ;
32164;1614;389;415;0	622;0	395;598	056;3	594;0;381;410;0	337;0	436;599	085;3	899;0;96;379;399; ; ; ; ;
32184;1615;385;397;0	623;0	395;598	056;3	582;0;380;405;0	337;0	436;599	085;3	890;0;96;379;399; ; ; ; ;
32204;1616;391;386;0	623;0	395;598	056;3	467;0;380;413;0	338;0	436;599	085;3	858;0;96;379;399; ; ; ; ;
32224;1617;373;397;0	624;0	395;598	056;3	586;0;371;418;0	338;0	436;599	085;3	761;0;96;379;399; ; ; ; ;
32244;1618;371;395;0	624;0	395;595	922;3	536;0;369;421;0	338;0	436;596	677;3	722;0;96;379;399; ; ; ; ;
32264;1619;382;381;0	624;0	395;595	922;3	540;0;386;403;0	339;0	435;596	677;3	706;0;96;379;399; ; ; ; ;
32284;1620;372;353;0	624;0	395;595	922;3	629;0;372;409;0	339;0	435;596	677;3	729;0;96;379;399; ; ; ; ;
32304;1621;367;364;0	624;0	394;595	922;3	713;0;379;395;0	339;0	435;596	677;3	767;0;96;379;399; ; ; ; ;
32324;1622;380;413;0	624;0	394;595	922;3	739;0;366;372;0	339;0	435;596	677;3	768;0;96;379;399; ; ; ; ;
32344;1623;375;407;0	624;0	394;592	420;3	743;0;365;367;0	339;0	435;598	588;3	780;0;96;379;399; ; ; ; ;
32364;1624;386;370;0	625;0	394;592	420;3	347;0;351;421;0	339;0	435;598	588;3	698;0;96;379;399; ; ; ; ;
32384;1625;380;360;0	625;0	394;592	420;3	433;0;378;371;0	339;0	435;598	588;3	776;0;97;389;357; ; ; ; ;
32404;1626;396;352;0	625;0	394;592	420;3	491;0;405;375;0	339;0	435;598	588;3	945;0;97;389;357; ; ; ; ;
32423;1627;373;344;0	625;0	394;592	420;3	498;0;387;396;0	339;0	435;598	588;4	004;0;97;389;357; ; ; ; ;
32443;1628;376;334;0	625;0	394;594	017;3	515;0;401;369;0	340;0	435;598	948;4	065;0;97;389;357; ; ; ; ;
32463;1629;386;326;0	626;0	394;594	017;3	468;0;370;367;0	340;0	435;598	948;3	735;0;97;389;357; ; ; ; ;
32483;1630;382;338;0	626;0	394;594	017;3	377;0;397;359;0	340;0	435;598	948;3	881;0;97;389;357; ; ; ; ;
32503;1631;387;364;0	626;0	395;594	017;3	470;0;389;370;0	340;0	435;598	948;3	837;0;97;389;357; ; ; ; ;
32523;1632;391;359;0	626;0	395;594	017;3	443;0;384;368;0	340;0	435;598	948;3	704;0;97;389;357; ; ; ; ;
32543;1633;391;351;0	627;0	395;596	851;3	434;0;379;370;0	341;0	435;595	549;3	742;0;97;389;357; ; ; ; ;
32563;1634;378;331;0	627;0	395;596	851;3	521;0;396;375;0	341;0	435;595	549;3	824;0;97;389;357; ; ; ; ;
32583;1635;389;371;0	627;0	395;596	851;3	569;0;389;361;0	341;0	435;595	549;3	729;0;97;389;357; ; ; ; ;
32603;1636;384;344;0	627;0	395;596	851;3	525;0;404;341;0	341;0	435;595	549;3	661;0;97;389;357; ; ; ; ;
32623;1637;383;328;0	626;0	395;596	851;3	645;0;381;354;0	341;0	435;595	549;3	834;0;97;389;357; ; ; ; ;
32643;1638;382;339;0	626;0	395;598	019;3	663;0;383;343;0	340;0	435;596	613;3	777;0;97;389;357; ; ; ; ;
32663;1639;396;357;0	626;0	395;598	019;3	504;0;394;344;0	340;0	435;596	613;3	843;0;97;389;357; ; ; ; ;
32683;1640;400;367;0	626;0	395;598	019;3	475;0;384;371;0	340;0	435;596	613;3	754;0;97;389;357; ; ; ; ;
32703;1641;388;362;0	626;0	395;598	019;3	594;0;408;370;0	340;0	435;596	613;3	814;0;97;389;357; ; ; ; ;
32722;1642;389;348;0	626;0	395;598	019;3	433;0;397;383;0	340;0	435;596	613;3	798;0;97;389;357; ; ; ; ;
32742;1643;391;355;0	626;0	395;594	105;3	437;0;399;384;0	340;0	435;599	285;3	781;0;97;389;357; ; ; ; ;
32762;1644;386;370;0	626;0	395;594	105;3	504;0;400;363;0	340;0	435;599	285;3	787;0;97;389;357; ; ; ; ;
32782;1645;402;343;0	626;0	395;594	105;3	619;0;406;370;0	340;0	435;599	285;3	822;0;97;389;357; ; ; ; ;
32802;1646;395;365;0	626;0	394;594	105;3	549;0;383;338;0	340;0	435;599	285;3	881;0;97;389;357; ; ; ; ;
32822;1647;382;357;0	625;0	394;594	105;3	722;0;376;352;0	339;0	435;599	285;3	801;0;97;389;357; ; ; ; ;
32842;1648;388;347;0	624;0	393;595	363;3	741;0;370;349;0	338;0	435;597	284;3	822;0;97;389;357; ; ; ; ;
32862;1649;412;362;0	622;0	392;595	363;3	550;0;394;385;0	337;0	435;597	284;3	738;0; ; ; ; ; ; ; ;
32882;1650;443;413;0	620;0	392;595	363;3	800;0;460;384;0	335;0	435;597	284;3	832;0;98;452;416; ; ; ; ;
32902;1651;445;404;0	618;0	391;595	363;3	675;0;447;418;0	333;0	435;597	284;3	881;0;98;452;416; ; ; ; ;
32922;1652;464;371;0	617;0	390;595	363;3	698;0;458;435;0	332;0	435;597	284;3	822;0;98;452;416; ; ; ; ;
32942;1653;473;395;0	616;0	389;595	772;3	723;0;454;445;0	331;0	434;600	821;3	857;0;98;452;416; ; ; ; ;
32962;1654;459;434;0	615;0	389;595	772;3	680;0;435;414;0	331;0	434;600	821;3	926;0;98;452;416; ; ; ; ;
32982;1655;453;416;0	615;0	389;595	772;3	672;0;446;427;0	331;0	434;600	821;3	827;0;98;452;416; ; ; ; ;
33002;1656;461;425;0	616;0	389;595	772;3	690;0;451;402;0	331;0	434;600	821;3	986;0;98;452;416; ; ; ; ;
33021;1657;441;415;0	616;0	389;595	772;3	858;0;454;421;0	331;0	434;600	821;3	968;0;98;452;416; ; ; ; ;
33041;1658;438;416;0	616;0	389;598	288;3	889;0;456;421;0	332;0	434;601	673;3	967;0;98;452;416; ; ; ; ;
33061;1659;502;426;0	616;0	389;598	288;3	777;0;497;436;0	332;0	434;601	673;3	900;0;99;518;437; ; ; ; ;
33081;1660;495;430;0	617;0	389;598	288;3	797;0;514;419;0	333;0	433;601	673;4	139;0;99;518;437; ; ; ; ;
33101;1661;490;412;0	617;0	389;598	288;3	823;0;506;439;0	333;0	433;601	673;3	963;0;99;518;437; ; ; ; ;
33121;1662;495;433;0	618;0	389;598	288;3	749;0;503;426;0	333;0	433;601	673;3	924;0;99;518;437; ; ; ; ;
33141;1663;494;430;0	618;0	389;597	106;3	756;0;510;434;0	334;0	433;602	555;4	007;0;99;518;437; ; ; ; ;
33161;1664;492;429;0	619;0	389;597	106;3	709;0;484;437;0	334;0	433;602	555;4	016;0;99;518;437; ; ; ; ;
33181;1665;504;430;0	619;0	389;597	106;3	661;0;499;423;0	335;0	433;602	555;3	849;0;99;518;437; ; ; ; ;
33201;1666;502;436;0	619;0	389;597	106;3	731;0;489;436;0	335;0	433;602	555;3	860;0;99;518;437; ; ; ; ;
33221;1667;516;423;0	620;0	389;597	106;3	844;0;488;430;0	335;0	433;602	555;3	860;0;99;518;437; ; ; ; ;
33241;1668;521;422;0	620;0	389;599	627;3	864;0;488;426;0	336;0	433;602	604;3	861;0;99;518;437; ; ; ; ;
33261;1669;523;439;0	620;0	390;599	627;3	720;0;525;434;0	336;0	433;602	604;3	846;0;99;518;437; ; ; ; ;
33281;1670;549;444;0	620;0	390;599	627;3	868;0;528;450;0	336;0	433;602	604;3	984;0;99;518;437; ; ; ; ;
33300;1671;530;446;0	620;0	390;599	627;3	783;0;532;447;0	336;0	433;602	604;3	793;0;99;518;437; ; ; ; ;
33320;1672;533;440;0	621;0	390;599	627;3	734;0;543;443;0	337;0	433;602	604;4	011;0;99;518;437; ; ; ; ;
33340;1673;534;444;0	621;0	390;599	224;3	786;0;546;449;0	337;0	432;604	329;3	967;0;99;518;437; ; ; ; ;
33360;1674;523;445;0	622;0	390;599	224;3	818;0;527;458;0	338;0	432;604	329;3	938;0;99;518;437; ; ; ; ;
33380;1675;545;432;0	623;0	390;599	224;3	762;0;529;445;0	338;0	432;604	329;3	895;0;99;518;437; ; ; ; ;
33400;1676;549;426;0	623;0	390;599	224;3	663;0;523;452;0	339;0	432;604	329;3	826;0;99;518;437; ; ; ; ;
33420;1677;529;454;0	624;0	390;599	224;3	876;0;534;442;0	340;0	432;604	329;3	905;0;99;518;437; ; ; ; ;
33440;1678;541;449;0	624;0	391;596	407;3	810;0;532;445;0	340;0	432;602	982;3	877;0;99;518;437; ; ; ; ;
33460;1679;545;442;0	625;0	391;596	407;3	621;0;528;444;0	340;0	432;602	982;3	809;0;99;518;437; ; ; ; ;
33480;1680;483;454;0	626;0	391;596	407;3	716;0;467;437;0	342;0	432;602	982;3	966;0; ; ; ; ; ; ; ;
33500;1681;374;426;0	628;0	391;596	407;3	623;0;382;429;0	344;0	431;602	982;3	917;0;100;383;417; ; ; ; ;
33520;1682;378;437;0	628;0	391;596	407;3	826;0;390;429;0	344;0	431;602	982;4	039;0;100;383;417; ; ; ; ;
33540;1683;376;431;0	629;0	391;600	940;3	860;0;400;432;0	344;0	431;600	514;4	032;0;100;383;417; ; ; ; ;
33560;1684;366;398;0	629;0	391;600	940;3	723;0;389;432;0	344;0	431;600	514;3	905;0;100;383;417; ; ; ; ;
33580;1685;378;416;0	629;0	391;600	940;3	708;0;382;443;0	344;0	431;600	514;3	797;0;100;383;417; ; ; ; ;
33600;1686;388;429;0	629;0	390;600	940;3	590;0;378;438;0	344;0	430;600	514;3	885;0;100;383;417; ; ; ; ;
33619;1687;389;440;0	629;0	390;600	940;3	779;0;387;401;0	344;0	430;600	514;3	914;0;100;383;417; ; ; ; ;
33639;1688;391;452;0	629;0	390;597	876;3	727;0;384;403;0	344;0	430;599	266;3	875;0;100;383;417; ; ; ; ;
33659;1689;391;446;0	629;0	390;597	876;3	751;0;369;429;0	344;0	430;599	266;3	872;0;100;383;417; ; ; ; ;
33679;1690;384;428;0	628;0	390;597	876;3	624;0;389;429;0	344;0	430;599	266;3	771;0;100;383;417; ; ; ; ;
33699;1691;397;398;0	628;0	390;597	876;3	610;0;375;444;0	343;0	430;599	266;3	845;0;100;383;417; ; ; ; ;
33719;1692;390;448;0	628;0	390;597	876;3	833;0;394;416;0	343;0	431;599	266;3	902;0;100;383;417; ; ; ; ;
33739;1693;391;433;0	628;0	391;595	602;3	758;0;390;418;0	343;0	431;598	615;3	869;0;100;383;417; ; ; ; ;
33759;1694;412;433;0	627;0	391;595	602;3	744;0;389;416;0	342;0	432;598	615;3	922;0;100;383;417; ; ; ; ;
33779;1695;391;414;0	627;0	392;595	602;3	543;0;380;429;0	342;0	432;598	615;3	853;0;100;383;417; ; ; ; ;
33799;1696;381;433;0	627;0	392;595	602;3	798;0;372;432;0	342;0	433;598	615;3	914;0;100;383;417; ; ; ; ;
33819;1697;388;412;0	627;0	392;595	602;3	612;0;388;421;0	342;0	433;598	615;3	858;0;100;383;417; ; ; ; ;
33839;1698;384;418;0	627;0	393;594	713;3	715;0;381;426;0	342;0	434;601	365;3	897;0;100;383;417; ; ; ; ;
33859;1699;393;418;0	626;0	393;594	713;3	707;0;393;418;0	341;0	434;601	365;3	869;0;100;383;417; ; ; ; ;
33879;1700;382;405;0	626;0	392;594	713;3	665;0;381;415;0	341;0	433;601	365;3	783;0;100;383;417; ; ; ; ;
33898;1701;385;384;0	626;0	392;594	713;3	526;0;386;404;0	341;0	433;601	365;3	927;0;100;383;417; ; ; ; ;
33919;1702;379;387;0	626;0	392;594	713;3	494;0;380;406;0	341;0	434;601	365;3	808;0;100;383;417; ; ; ; ;
33938;1703;380;389;0	625;0	392;595	791;3	467;0;380;409;0	340;0	434;599	750;3	854;0;100;383;417; ; ; ; ;
33959;1704;365;417;0	625;0	392;595	791;3	590;0;386;409;0	340;0	434;599	750;3	840;0;100;383;417; ; ; ; ;
33978;1705;385;371;0	625;0	392;595	791;3	635;0;365;400;0	340;0	434;599	750;3	730;0;100;383;417; ; ; ; ;
33999;1706;379;394;0	625;0	392;595	791;3	527;0;380;414;0	340;0	434;599	750;4	051;0;100;383;417; ; ; ; ;
34018;1707;366;395;0	624;0	392;595	791;3	599;0;375;394;0	339;0	434;599	750;3	876;0;100;383;417; ; ; ; ;
34039;1708;373;393;0	624;0	392;600	092;3	620;0;369;399;0	339;0	434;597	726;3	891;0;100;383;417; ; ; ; ;
34058;1709;384;453;0	624;0	392;600	092;4	048;0;387;402;0	339;0	434;597	726;3	854;0; ; ; ; ; ; ; ;
34079;1710;362;385;0	624;0	392;600	092;3	544;0;388;404;0	339;0	434;597	726;3	791;0;101;383;404; ; ; ; ;
34098;1711;377;387;0	624;0	392;600	092;3	589;0;375;406;0	339;0	434;597	726;3	869;0;101;383;404; ; ; ; ;
34119;1712;381;399;0	624;0	392;600	092;3	746;0;386;395;0	338;0	434;597	726;3	838;0;101;383;404; ; ; ; ;
34138;1713;373;408;0	623;0	392;597	003;3	809;0;382;395;0	338;0	434;597	810;3	826;0;101;383;404; ; ; ; ;
34159;1714;376;410;0	623;0	392;597	003;3	712;0;406;408;0	338;0	435;597	810;3	905;0;101;383;404; ; ; ; ;
34178;1715;376;412;0	623;0	392;597	003;3	762;0;387;383;0	338;0	435;597	810;4	015;0;101;383;404; ; ; ; ;
34199;1716;374;418;0	623;0	393;597	003;3	779;0;387;407;0	338;0	435;597	810;3	837;0;101;383;404; ; ; ; ;
34217;1717;381;425;0	623;0	393;597	003;3	789;0;401;390;0	338;0	436;597	810;3	998;0;101;383;404; ; ; ; ;
34239;1718;383;430;0	623;0	394;595	508;3	790;0;390;401;0	338;0	436;596	338;3	923;0;101;383;404; ; ; ; ;
34257;1719;366;382;0	623;0	394;595	508;3	588;0;379;396;0	338;0	437;596	338;3	880;0;102;375;409; ; ; ; ;
34279;1720;372;370;0	624;0	395;595	508;3	595;0;381;421;0	338;0	437;596	338;3	880;0;102;375;409; ; ; ; ;
34297;1721;371;429;0	624;0	395;595	508;3	928;0;376;405;0	338;0	437;596	338;4	007;0;102;375;409; ; ; ; ;
34319;1722;376;420;0	624;0	395;595	508;3	691;0;361;421;0	338;0	437;596	338;3	836;0;102;375;409; ; ; ; ;
34337;1723;373;408;0	624;0	395;597	955;3	802;0;361;414;0	339;0	437;598	754;3	879;0;102;375;409; ; ; ; ;
34359;1724;385;425;0	624;0	395;597	955;3	713;0;385;382;0	339;0	437;598	754;3	812;0;102;375;409; ; ; ; ;
34377;1725;387;411;0	624;0	395;597	955;3	799;0;372;409;0	339;0	437;598	754;3	845;0;102;375;409; ; ; ; ;
34397;1726;458;339;0	623;0	394;597	955;3	581;0;459;382;0	338;0	436;598	754;3	841;0;103;477;368; ; ; ; ;
34417;1727;479;395;0	622;0	394;597	955;3	940;0;470;372;0	337;0	436;598	754;3	890;0;103;477;368; ; ; ; ;
34437;1728;497;367;0	622;0	394;596	514;3	905;0;486;376;0	337;0	436;600	664;3	915;0;103;477;368; ; ; ; ;
34457;1729;499;359;0	622;0	394;596	514;3	673;0;489;353;0	337;0	436;600	664;3	895;0;103;477;368; ; ; ; ;
34476;1730;470;341;0	622;0	394;596	514;3	866;0;479;369;0	337;0	436;600	664;3	888;0;103;477;368; ; ; ; ;
34496;1731;468;385;0	622;0	394;596	514;3	845;0;469;382;0	337;0	436;600	664;3	928;0;103;477;368; ; ; ; ;
34516;1732;474;363;0	622;0	394;596	514;3	715;0;464;368;0	336;0	436;600	664;3	937;0;103;477;368; ; ; ; ;
34536;1733;473;366;0	622;0	394;595	358;3	803;0;458;371;0	336;0	436;601	659;3	953;0;103;477;368; ; ; ; ;
34556;1734;474;363;0	622;0	394;595	358;3	741;0;496;325;0	336;0	436;601	659;3	832;0;104;473;364; ; ; ; ;
34576;1735;470;366;0	622;0	394;595	358;3	632;0;479;364;0	336;0	436;601	659;4	019;0;104;473;364; ; ; ; ;
34596;1736;485;360;0	622;0	394;595	358;3	660;0;480;365;0	336;0	436;601	659;3	808;0;104;473;364; ; ; ; ;
34616;1737;486;376;0	622;0	394;595	358;3	648;0;465;362;0	336;0	436;601	659;3	837;0;104;473;364; ; ; ; ;
34636;1738;486;377;0	622;0	394;594	806;3	660;0;461;362;0	336;0	436;602	116;3	880;0;104;473;364; ; ; ; ;
34656;1739;445;356;0	622;0	393;594	806;3	688;0;474;353;0	337;0	435;602	116;4	062;0;104;473;364; ; ; ; ;
34676;1740;457;318;0	622;0	394;594	806;3	706;0;481;321;0	337;0	436;602	116;4	032;0;105;464;330; ; ; ; ;
34696;1741;460;343;0	622;0	394;594	806;3	709;0;466;312;0	337;0	436;602	116;3	989;0;105;464;330; ; ; ; ;
34716;1742;471;318;0	622;0	394;594	806;3	694;0;465;335;0	337;0	436;602	116;3	869;0;105;464;330; ; ; ; ;
34736;1743;477;321;0	622;0	394;599	500;3	732;0;464;317;0	337;0	436;601	010;3	821;0;105;464;330; ; ; ; ;
34756;1744;472;351;0	622;0	394;599	500;3	735;0;474;327;0	337;0	436;601	010;4	148;0;105;464;330; ; ; ; ;
34776;1745;463;334;0	622;0	394;599	500;3	685;0;475;338;0	337;0	436;601	010;3	959;0;105;464;330; ; ; ; ;
34795;1746;462;342;0	622;0	394;599	500;3	704;0;462;357;0	337;0	436;601	010;3	977;0;105;464;330; ; ; ; ;
34815;1747;452;323;0	623;0	395;599	500;3	830;0;461;322;0	337;0	436;601	010;4	112;0;105;464;330; ; ; ; ;
34835;1748;447;324;0	624;0	395;597	236;3	804;0;456;332;0	339;0	437;599	940;4	012;0;105;464;330; ; ; ; ;
34855;1749;398;360;0	623;0	395;597	236;3	739;0;377;390;0	338;0	437;599	940;3	913;0; ; ; ; ; ; ; ;
34875;1750;388;373;0	623;0	395;597	236;3	799;0;387;366;0	338;0	437;599	940;3	877;0; ; ; ; ; ; ; ;
34895;1751;362;368;0	623;0	395;597	236;3	613;0;387;370;0	338;0	437;599	940;3	860;0; ; ; ; ; ; ; ;
34915;1752;345;367;0	623;0	395;597	236;3	762;0;381;382;0	338;0	437;599	940;3	996;0; ; ; ; ; ; ; ;
34935;1753;330;365;0	623;0	395;597	674;3	750;0;386;371;0	337;0	437;598	937;3	974;0; ; ; ; ; ; ; ;
34955;1754;387;345;0	623;0	395;597	674;3	644;0;391;367;0	337;0	437;598	937;3	948;0;106;386;380; ; ; ; ;
34975;1755;374;376;0	623;0	395;597	674;3	594;0;398;355;0	337;0	437;598	937;3	823;0;106;386;380; ; ; ; ;
34995;1756;380;353;0	623;0	395;597	674;3	589;0;390;382;0	337;0	437;598	937;3	855;0;106;386;380; ; ; ; ;
35015;1757;380;381;0	623;0	395;597	674;3	591;0;384;365;0	337;0	437;598	937;4	022;0;106;386;380; ; ; ; ;
35035;1758;377;380;0	623;0	395;592	002;3	555;0;383;368;0	337;0	438;597	207;3	962;0;106;386;380; ; ; ; ;
35055;1759;382;404;0	623;0	396;592	002;3	774;0;369;353;0	337;0	438;597	207;3	896;0;106;386;380; ; ; ; ;
35074;1760;380;406;0	623;0	396;592	002;3	988;0;372;359;0	337;0	437;597	207;3	870;0;106;386;380; ; ; ; ;
35094;1761;382;362;0	623;0	396;592	002;3	701;0;395;378;0	338;0	437;597	207;3	870;0;106;386;380; ; ; ; ;
35114;1762;399;380;0	623;0	395;592	002;3	553;0;377;395;0	338;0	437;597	207;3	774;0;106;386;380; ; ; ; ;
35134;1763;401;366;0	623;0	395;593	122;3	576;0;382;406;0	338;0	437;596	723;3	748;0;106;386;380; ; ; ; ;
35154;1764;391;354;0	623;0	395;593	122;3	625;0;381;390;0	338;0	437;596	723;3	870;0;106;386;380; ; ; ; ;
35174;1765;392;370;0	623;0	395;593	122;3	732;0;383;365;0	338;0	437;596	723;3	858;0;106;386;380; ; ; ; ;
35194;1766;398;393;0	623;0	395;593	122;3	729;0;382;375;0	338;0	437;596	723;3	888;0;106;386;380; ; ; ; ;
35214;1767;378;374;0	623;0	396;593	122;3	664;0;384;375;0	338;0	437;596	723;3	893;0;106;386;380; ; ; ; ;
35234;1768;380;384;0	623;0	396;592	933;3	718;0;384;375;0	338;0	437;596	295;3	894;0;106;386;380; ; ; ; ;
35254;1769;388;394;0	623;0	396;592	933;3	680;0;400;383;0	338;0	438;596	295;3	936;0;106;386;380; ; ; ; ;
35274;1770;374;408;0	623;0	396;592	933;3	848;0;384;356;0	338;0	438;596	295;3	848;0;106;386;380; ; ; ; ;
35294;1771;394;382;0	623;0	396;592	933;3	625;0;400;393;0	338;0	438;596	295;4	004;0;106;386;380; ; ; ; ;
35314;1772;384;340;0	623;0	396;592	933;3	642;0;391;392;0	338;0	438;596	295;3	859;0;106;386;380; ; ; ; ;
35334;1773;382;334;0	623;0	396;595	056;3	679;0;386;389;0	338;0	438;597	443;3	921;0;106;386;380; ; ; ; ;
35354;1774;388;376;0	623;0	396;595	056;3	740;0;394;384;0	338;0	438;597	443;4	022;0;106;386;380; ; ; ; ;
35374;1775;386;384;0	624;0	396;595	056;3	670;0;389;389;0	338;0	438;597	443;3	867;0;106;386;380; ; ; ; ;
35393;1776;406;386;0	624;0	396;595	056;3	741;0;384;373;0	338;0	438;597	443;3	812;0;106;386;380; ; ; ; ;
35413;1777;380;396;0	624;0	396;595	056;3	798;0;393;360;0	338;0	438;597	443;3	875;0;106;386;380; ; ; ; ;
35433;1778;383;402;0	624;0	396;593	417;3	776;0;390;359;0	338;0	438;595	742;3	849;0;106;386;380; ; ; ; ;
35453;1779;395;400;0	624;0	396;593	417;3	750;0;392;388;0	339;0	438;595	742;3	978;0;106;386;380; ; ; ; ;
35473;1780;380;389;0	624;0	396;593	417;3	603;0;381;384;0	339;0	438;595	742;3	786;0;106;386;380; ; ; ; ;
35493;1781;387;405;0	625;0	396;593	417;3	599;0;403;361;0	339;0	438;595	742;3	974;0;106;386;380; ; ; ; ;
35513;1782;391;393;0	625;0	396;593	417;3	659;0;394;403;0	339;0	438;595	742;3	866;0;106;386;380; ; ; ; ;
35533;1783;387;398;0	625;0	396;595	626;3	690;0;394;396;0	339;0	438;596	700;3	814;0;106;386;380; ; ; ; ;
35553;1784;385;394;0	625;0	396;595	626;3	755;0;387;395;0	339;0	438;596	700;3	799;0;106;386;380; ; ; ; ;
35573;1785;385;404;0	625;0	396;595	626;3	740;0;-800;-600;0	625;0	396;-1	000;-1	000;4;106;386;380; ; ; ; ;
35593;1786;-800;-600;-1	000;-1	000;-1	000;-1	000;4;-800;-600;-1	000;-1	000;-1	000;-1	000;4; ; ; ; ; ; ; ;
35613;1787;-800;-600;-1	000;-1	000;-1	000;-1	000;4;-800;-600;-1	000;-1	000;-1	000;-1	000;4; ; ; ; ; ; ; ;
35633;1788;-800;-600;-1	000;-1	000;-1	000;-1	000;4;-800;-600;-1	000;-1	000;-1	000;-1	000;4; ; ; ; ; ; ; ;
35652;1789;-800;-600;-1	000;-1	000;-1	000;-1	000;4;-800;-600;-1	000;-1	000;-1	000;-1	000;4; ; ; ; ; ; ; ;
35672;1790;-800;-600;-1	000;-1	000;-1	000;-1	000;4;-800;-600;-1	000;-1	000;-1	000;-1	000;4; ; ; ; ; ; ; ;
35692;1791;-800;-600;-1	000;-1	000;-1	000;-1	000;4;-800;-600;-1	000;-1	000;-1	000;-1	000;4; ; ; ; ; ; ; ;
35712;1792;-800;-600;-1	000;-1	000;-1	000;-1	000;4;-800;-600;-1	000;-1	000;-1	000;-1	000;4; ; ; ; ; ; ; ;
35732;1793;-800;-600;-1	000;-1	000;-1	000;-1	000;4;-800;-600;-1	000;-1	000;-1	000;-1	000;4; ; ; ; ; ; ; ;
35752;1794;-800;-600;0	627;0	396;-1	000;-1	000;4;-800;-600;0	341;0	437;-1	000;-1	000;4; ; ; ; ; ; ; ;
35792;1795;349;368;0	627;0	396;593	112;3	557;0;359;369;0	341;0	437;598	440;3	949;0; ; ; ; ; ; ; ;
35812;1796;363;341;0	627;0	396;593	112;3	578;0;365;320;0	341;0	438;598	440;3	940;0; ; ; ; ; ; ; ;
35832;1797;341;340;0	627;0	396;593	112;3	604;0;356;348;0	341;0	438;598	440;3	861;0; ; ; ; ; ; ; ;
35852;1798;350;362;0	627;0	396;593	112;3	581;0;355;344;0	341;0	438;598	440;4	005;0; ; ; ; ; ; ; ;
35872;1799;-800;-600;-1	000;-1	000;-1	000;-1	000;4;-800;-600;-1	000;-1	000;-1	000;-1	000;4; ; ; ; ; ; ; ;
35892;1800;-800;-600;-1	000;-1	000;-1	000;-1	000;4;-800;-600;-1	000;-1	000;-1	000;-1	000;4; ; ; ; ; ; ; ;
35912;1801;-800;-600;-1	000;-1	000;-1	000;-1	000;4;-800;-600;-1	000;-1	000;-1	000;-1	000;4; ; ; ; ; ; ; ;
35932;1802;-800;-600;-1	000;-1	000;-1	000;-1	000;4;-800;-600;-1	000;-1	000;-1	000;-1	000;4; ; ; ; ; ; ; ;
35952;1803;-800;-600;-1	000;-1	000;-1	000;-1	000;4;-800;-600;-1	000;-1	000;-1	000;-1	000;4; ; ; ; ; ; ; ;
35972;1804;174;526;0	627;0	396;593	112;2	844;0;-800;-600;0	627;0	396;-1	000;-1	000;4; ; ; ; ; ; ; ;
35991;1805;-800;-600;-1	000;-1	000;-1	000;-1	000;4;-800;-600;-1	000;-1	000;-1	000;-1	000;4; ; ; ; ; ; ; ;
36011;1806;321;349;0	627;0	396;594	277;3	882;0;315;340;0	342;0	438;598	440;3	873;0;107;312;370; ; ; ; ;
36031;1807;311;353;0	627;0	397;593	635;3	633;0;307;352;0	341;0	438;607	775;4	031;0;107;312;370; ; ; ; ;
36051;1808;300;357;0	627;0	397;593	242;3	385;0;309;359;0	341;0	438;601	003;3	988;0;107;312;370; ; ; ; ;
36071;1809;319;380;0	627;0	397;593	242;3	609;0;326;378;0	341;0	438;601	003;3	935;0;107;312;370; ; ; ; ;
36091;1810;308;365;0	627;0	397;593	242;3	536;0;323;351;0	341;0	438;601	003;3	866;0;107;312;370; ; ; ; ;
36111;1811;310;401;0	627;0	397;593	242;3	630;0;307;372;0	341;0	438;601	003;3	795;0;107;312;370; ; ; ; ;
36131;1812;310;392;0	627;0	397;593	242;3	645;0;321;357;0	341;0	439;601	003;3	984;0;107;312;370; ; ; ; ;
36151;1813;312;395;0	628;0	398;593	436;3	637;0;314;366;0	342;0	439;600	012;3	929;0;107;312;370; ; ; ; ;
36171;1814;204;442;0	628;0	398;593	436;3	723;0;196;460;0	343;0	439;600	012;4	015;0; ; ; ; ; ; ; ;
36191;1815;213;425;0	629;0	398;593	436;3	666;0;208;418;0	343;0	439;600	012;4	036;0;108;198;422; ; ; ; ;
36211;1816;199;422;0	629;0	398;593	436;3	641;0;188;424;0	343;0	439;600	012;3	925;0;108;198;422; ; ; ; ;
36231;1817;210;449;0	629;0	398;593	436;3	805;0;203;423;0	343;0	439;600	012;3	899;0;108;198;422; ; ; ; ;
36251;1818;206;439;0	629;0	398;594	172;3	782;0;204;423;0	343;0	440;598	676;3	865;0;108;198;422; ; ; ; ;
36270;1819;200;422;0	629;0	398;594	172;3	678;0;183;435;0	343;0	440;598	676;3	830;0;108;198;422; ; ; ; ;
36290;1820;211;429;0	629;0	398;594	172;3	764;0;195;423;0	343;0	440;598	676;4	053;0;108;198;422; ; ; ; ;
36310;1821;217;428;0	628;0	399;594	172;3	761;0;201;420;0	343;0	440;598	676;3	970;0;108;198;422; ; ; ; ;
36330;1822;204;427;0	628;0	399;594	172;3	656;0;185;399;0	343;0	440;598	676;3	894;0;108;198;422; ; ; ; ;
36350;1823;211;427;0	628;0	399;593	528;3	693;0;194;392;0	343;0	440;596	598;3	976;0;108;198;422; ; ; ; ;
36370;1824;190;434;0	628;0	399;593	528;3	615;0;201;420;0	343;0	440;596	598;3	902;0;108;198;422; ; ; ; ;
36390;1825;176;407;0	628;0	399;593	528;3	666;0;188;401;0	343;0	440;596	598;3	803;0;108;198;422; ; ; ; ;
36410;1826;206;430;0	628;0	399;593	528;3	680;0;208;418;0	342;0	440;596	598;3	918;0; ; ; ; ; ; ; ;
36430;1827;188;416;0	628;0	399;593	528;3	602;0;178;384;0	342;0	440;596	598;3	933;0; ; ; ; ; ; ; ;
36450;1828;189;427;0	628;0	399;592	160;3	622;0;182;384;0	342;0	440;596	839;3	916;0; ; ; ; ; ; ; ;
36470;1829;189;419;0	627;0	398;592	160;3	597;0;251;471;0	342;0	440;596	839;4	421;0;109;200;429; ; ; ; ;
36490;1830;218;434;0	627;0	398;592	160;3	741;0;199;420;0	341;0	440;596	839;3	740;0;109;200;429; ; ; ; ;
36510;1831;183;429;0	627;0	398;592	160;3	410;0;206;412;0	341;0	440;596	839;3	770;0;109;200;429; ; ; ; ;
36530;1832;203;442;0	627;0	398;592	160;3	475;0;201;401;0	341;0	440;596	839;3	716;0;109;200;429; ; ; ; ;
36550;1833;209;443;0	626;0	398;592	402;3	456;0;205;392;0	341;0	440;596	663;3	717;0;109;200;429; ; ; ; ;
36570;1834;217;445;0	626;0	398;592	402;3	765;0;202;428;0	341;0	440;596	663;3	822;0;109;200;429; ; ; ; ;
36589;1835;209;447;0	626;0	398;592	402;3	531;0;215;438;0	340;0	440;596	663;3	977;0;109;200;429; ; ; ; ;
36609;1836;207;434;0	626;0	398;592	402;3	666;0;188;410;0	340;0	440;596	663;3	758;0;109;200;429; ; ; ; ;
36629;1837;205;459;0	626;0	398;592	402;3	579;0;188;413;0	340;0	440;596	663;3	700;0;109;200;429; ; ; ; ;
36649;1838;204;460;0	626;0	398;590	214;3	627;0;186;414;0	340;0	440;599	321;3	729;0;109;200;429; ; ; ; ;
36669;1839;180;444;0	626;0	398;590	214;3	504;0;182;435;0	341;0	440;599	321;3	768;0;109;200;429; ; ; ; ;
36689;1840;138;402;0	626;0	398;590	214;3	475;0;153;430;0	341;0	440;599	321;3	696;0;110;146;420; ; ; ; ;
36709;1841;144;423;0	626;0	399;590	214;3	460;0;141;429;0	341;0	440;599	321;3	708;0;110;146;420; ; ; ; ;
36729;1842;157;424;0	626;0	398;590	214;3	486;0;135;394;0	341;0	440;599	321;3	771;0;110;146;420; ; ; ; ;
36749;1843;136;424;0	626;0	398;589	714;3	481;0;128;391;0	341;0	440;595	817;3	717;0;110;146;420; ; ; ; ;
36769;1844;140;427;0	626;0	398;589	714;3	271;0;148;423;0	341;0	440;595	817;3	548;0;110;146;420; ; ; ; ;
36789;1845;162;429;0	626;0	398;589	714;3	464;0;138;410;0	341;0	440;595	817;3	646;0;110;146;420; ; ; ; ;
36809;1846;169;444;0	626;0	398;589	714;3	462;0;156;428;0	341;0	440;595	817;3	688;0;110;146;420; ; ; ; ;
36829;1847;129;397;0	626;0	398;589	714;3	368;0;133;409;0	341;0	439;595	817;3	655;0; ; ; ; ; ; ; ;
36848;1848;140;398;0	626;0	398;591	281;3	482;0;137;414;0	341;0	439;596	350;3	676;0; ; ; ; ; ; ; ;
36869;1849;176;451;0	626;0	398;591	281;3	590;0;162;428;0	341;0	439;596	350;3	759;0; ; ; ; ; ; ; ;
36888;1850;170;437;0	626;0	398;591	281;3	500;0;170;429;0	341;0	439;596	350;3	756;0; ; ; ; ; ; ; ;
36908;1851;164;434;0	626;0	398;591	281;3	509;0;167;393;0	341;0	439;596	350;3	734;0; ; ; ; ; ; ; ;
36928;1852;140;449;0	626;0	398;591	281;3	436;0;132;432;0	341;0	440;596	350;3	565;0;111;145;423; ; ; ; ;
36948;1853;131;440;0	626;0	398;593	127;3	428;0;132;422;0	341;0	440;597	991;3	552;0;111;145;423; ; ; ; ;
36968;1854;141;419;0	626;0	398;593	127;3	404;0;155;403;0	341;0	440;597	991;3	585;0;111;145;423; ; ; ; ;
36988;1855;152;427;0	627;0	398;593	127;3	437;0;148;405;0	341;0	440;597	991;3	763;0;111;145;423; ; ; ; ;
37008;1856;163;450;0	627;0	398;593	127;3	391;0;144;419;0	342;0	439;597	991;3	757;0;111;145;423; ; ; ; ;
37028;1857;138;418;0	627;0	398;593	127;3	420;0;149;426;0	342;0	439;597	991;3	651;0;111;145;423; ; ; ; ;
37048;1858;146;426;0	628;0	398;594	529;3	434;0;147;430;0	342;0	439;600	111;3	757;0;111;145;423; ; ; ; ;
37068;1859;203;405;0	627;0	398;594	529;3	429;0;213;432;0	342;0	439;600	111;3	711;0;112;227;436; ; ; ; ;
37088;1860;213;428;0	627;0	398;594	529;3	419;0;217;410;0	342;0	439;600	111;3	705;0;112;227;436; ; ; ; ;
37108;1861;229;440;0	628;0	398;594	529;3	426;0;213;422;0	343;0	439;600	111;3	811;0;112;227;436; ; ; ; ;
37128;1862;256;472;0	628;0	398;594	529;3	649;0;207;435;0	343;0	439;600	111;3	677;0;112;227;436; ; ; ; ;
37148;1863;271;492;0	628;0	398;592	304;3	651;0;209;427;0	343;0	439;600	112;3	698;0;112;227;436; ; ; ; ;
37167;1864;235;454;0	629;0	399;592	304;3	487;0;230;434;0	343;0	439;600	112;3	762;0;112;227;436; ; ; ; ;
37187;1865;225;441;0	629;0	399;592	304;3	442;0;218;446;0	344;0	439;600	112;3	718;0;112;227;436; ; ; ; ;
37207;1866;239;436;0	629;0	399;592	304;3	459;0;235;413;0	344;0	439;600	112;3	797;0;112;227;436; ; ; ; ;
37227;1867;235;440;0	630;0	399;592	304;3	557;0;220;412;0	344;0	439;600	112;3	640;0;112;227;436; ; ; ; ;
37247;1868;232;437;0	630;0	399;594	131;3	555;0;224;411;0	345;0	439;599	888;3	639;0;112;227;436; ; ; ; ;
37267;1869;237;470;0	630;0	399;594	131;3	671;0;199;414;0	345;0	439;599	888;3	687;0;112;227;436; ; ; ; ;
37287;1870;321;454;0	629;0	399;594	131;3	761;0;305;411;0	344;0	439;599	888;3	671;0; ; ; ; ; ; ; ;
37307;1871;371;379;0	628;0	399;594	131;3	332;0;383;413;0	343;0	439;599	888;3	611;0; ; ; ; ; ; ; ;
37327;1872;397;423;0	628;0	399;594	131;3	516;0;381;397;0	343;0	439;599	888;3	777;0; ; ; ; ; ; ; ;
37347;1873;422;383;0	629;0	399;598	916;3	467;0;379;395;0	343;0	439;597	024;3	745;0; ; ; ; ; ; ; ;
37367;1874;384;404;0	629;0	399;598	916;3	448;0;398;377;0	344;0	439;597	024;3	645;0; ; ; ; ; ; ; ;
37387;1875;396;429;0	629;0	399;598	916;3	604;0;371;403;0	344;0	439;597	024;3	640;0; ; ; ; ; ; ; ;
37407;1876;387;362;0	629;0	399;598	916;3	538;0;371;393;0	344;0	439;597	024;3	683;0; ; ; ; ; ; ; ;
37427;1877;377;385;0	630;0	399;598	916;3	452;0;374;432;0	344;0	439;597	024;3	781;0; ; ; ; ; ; ; ;
37446;1878;381;383;0	630;0	399;594	165;3	487;0;374;436;0	344;0	439;599	523;3	816;0; ; ; ; ; ; ; ;
37466;1879;-800;-600;-1	000;-1	000;-1	000;-1	000;4;-800;-600;-1	000;-1	000;-1	000;-1	000;4; ; ; ; ; ; ; ;
37486;1880;-800;-600;-1	000;-1	000;-1	000;-1	000;4;-800;-600;-1	000;-1	000;-1	000;-1	000;4; ; ; ; ; ; ; ;
37506;1881;-800;-600;-1	000;-1	000;-1	000;-1	000;4;-800;-600;-1	000;-1	000;-1	000;-1	000;4; ; ; ; ; ; ; ;
37526;1882;-800;-600;-1	000;-1	000;-1	000;-1	000;4;-800;-600;-1	000;-1	000;-1	000;-1	000;4; ; ; ; ; ; ; ;
37546;1883;-800;-600;-1	000;-1	000;-1	000;-1	000;4;-800;-600;-1	000;-1	000;-1	000;-1	000;4; ; ; ; ; ; ; ;
37566;1884;437;313;0	629;0	398;594	165;3	675;0;-800;-600;0	629;0	398;-1	000;-1	000;4; ; ; ; ; ; ; ;
37586;1885;438;308;0	629;0	398;594	165;3	341;0;473;372;0	344;0	437;599	523;3	653;0;113;454;321; ; ; ; ;
37606;1886;437;303;0	629;0	398;598	200;3	363;0;474;370;0	344;0	437;601	437;3	664;0;113;454;321; ; ; ; ;
37626;1887;459;327;0	629;0	398;598	200;3	445;0;472;303;0	344;0	437;601	437;3	784;0;113;454;321; ; ; ; ;
37646;1888;454;328;0	629;0	398;598	200;3	500;0;473;296;0	344;0	438;601	437;3	749;0;113;454;321; ; ; ; ;
37666;1889;445;328;0	629;0	399;598	200;3	472;0;463;337;0	344;0	438;601	437;3	705;0;113;454;321; ; ; ; ;
37686;1890;454;320;0	629;0	399;598	200;3	450;0;442;344;0	344;0	438;601	437;3	787;0;113;454;321; ; ; ; ;
37706;1891;451;325;0	629;0	399;593	384;3	445;0;438;350;0	344;0	439;601	836;3	761;0;113;454;321; ; ; ; ;
37726;1892;464;313;0	629;0	400;593	384;3	492;0;463;324;0	344;0	439;601	836;3	805;0;113;454;321; ; ; ; ;
37746;1893;451;334;0	630;0	400;593	384;3	569;0;449;304;0	344;0	439;601	836;3	870;0;113;454;321; ; ; ; ;
37765;1894;446;323;0	630;0	400;593	384;3	469;0;469;336;0	344;0	439;601	836;3	849;0;113;454;321; ; ; ; ;
37785;1895;449;338;0	630;0	400;593	384;3	541;0;454;324;0	344;0	439;601	836;3	976;0;113;454;321; ; ; ; ;
37805;1896;448;332;0	629;0	400;596	383;3	516;0;453;323;0	344;0	439;600	767;3	997;0;113;454;321; ; ; ; ;
37825;1897;463;335;0	629;0	400;596	383;3	661;0;453;305;0	344;0	439;600	767;4	071;0;113;454;321; ; ; ; ;
37845;1898;455;321;0	629;0	400;596	383;3	648;0;450;308;0	344;0	439;600	767;3	827;0;113;454;321; ; ; ; ;
37865;1899;445;300;0	629;0	400;596	383;3	621;0;462;313;0	344;0	440;600	767;3	941;0;113;454;321; ; ; ; ;
37885;1900;462;311;0	629;0	400;596	383;3	733;0;457;300;0	343;0	440;600	767;3	991;0;113;454;321; ; ; ; ;
37905;1901;456;300;0	629;0	400;596	742;3	728;0;459;302;0	343;0	440;600	932;3	892;0;113;454;321; ; ; ; ;
37925;1902;449;327;0	629;0	399;596	742;3	735;0;452;320;0	344;0	440;600	932;3	982;0;113;454;321; ; ; ; ;
37945;1903;377;254;0	629;0	399;596	742;3	792;0;392;268;0	345;0	439;600	932;3	799;0; ; ; ; ; ; ; ;
37965;1904;385;243;0	629;0	398;596	742;3	477;0;393;272;0	345;0	438;600	932;3	947;0; ; ; ; ; ; ; ;
37985;1905;398;232;0	630;0	398;596	742;3	596;0;413;254;0	345;0	438;600	932;4	029;0; ; ; ; ; ; ; ;
38005;1906;407;230;0	630;0	398;590	670;3	499;0;420;253;0	345;0	438;599	077;3	967;0; ; ; ; ; ; ; ;
38025;1907;365;238;0	630;0	398;590	670;3	602;0;393;258;0	345;0	438;599	077;3	984;0;114;388;234; ; ; ; ;
38045;1908;378;230;0	630;0	398;590	670;3	722;0;384;246;0	345;0	438;599	077;3	833;0;114;388;234; ; ; ; ;
38064;1909;387;250;0	629;0	398;590	670;3	537;0;378;245;0	345;0	438;599	077;3	754;0;114;388;234; ; ; ; ;
38084;1910;374;263;0	629;0	398;590	670;3	419;0;382;254;0	344;0	438;599	077;3	941;0;114;388;234; ; ; ; ;
38104;1911;375;259;0	629;0	398;595	624;3	445;0;379;248;0	344;0	438;598	999;3	842;0;114;388;234; ; ; ; ;
38124;1912;393;252;0	629;0	398;595	624;3	384;0;397;259;0	344;0	438;598	999;3	928;0;114;388;234; ; ; ; ;
38144;1913;371;251;0	629;0	398;595	624;3	650;0;397;257;0	344;0	438;598	999;3	860;0;114;388;234; ; ; ; ;
38164;1914;391;225;0	629;0	397;595	624;3	458;0;383;255;0	344;0	438;598	999;3	797;0;114;388;234; ; ; ; ;
38184;1915;390;228;0	629;0	397;595	624;3	374;0;393;206;0	344;0	437;598	999;3	801;0;114;388;234; ; ; ; ;
38204;1916;383;232;0	629;0	397;594	834;3	453;0;389;200;0	344;0	438;599	065;3	805;0;114;388;234; ; ; ; ;
38224;1917;385;222;0	628;0	398;594	834;3	669;0;401;243;0	343;0	438;599	065;3	940;0;114;388;234; ; ; ; ;
38244;1918;398;223;0	628;0	398;594	834;3	472;0;393;221;0	343;0	438;599	065;3	790;0;114;388;234; ; ; ; ;
38264;1919;397;209;0	628;0	398;594	834;3	440;0;402;236;0	342;0	438;599	065;3	786;0;114;388;234; ; ; ; ;
38284;1920;389;202;0	627;0	398;594	834;3	462;0;395;223;0	342;0	439;599	065;3	892;0;114;388;234; ; ; ; ;
38304;1921;395;202;0	627;0	399;592	131;3	433;0;392;228;0	342;0	439;599	691;3	816;0;114;388;234; ; ; ; ;
38324;1922;388;266;0	627;0	400;592	131;3	333;0;392;272;0	342;0	440;599	691;3	908;0; ; ; ; ; ; ; ;
38344;1923;372;425;0	626;0	402;592	131;3	867;0;373;385;0	342;0	441;599	691;3	819;0; ; ; ; ; ; ; ;
38363;1924;370;444;0	627;0	403;592	131;3	607;0;383;400;0	342;0	441;599	691;3	843;0; ; ; ; ; ; ; ;
38383;1925;389;449;0	627;0	403;592	131;3	738;0;386;422;0	342;0	441;599	691;3	838;0; ; ; ; ; ; ; ;
38403;1926;376;451;0	627;0	403;596	039;3	631;0;381;440;0	342;0	441;598	848;3	828;0; ; ; ; ; ; ; ;
38423;1927;365;431;0	627;0	403;596	039;3	710;0;371;429;0	342;0	441;598	848;3	849;0; ; ; ; ; ; ; ;
38443;1928;379;385;0	627;0	403;596	039;3	652;0;377;385;0	342;0	441;598	848;3	766;0; ; ; ; ; ; ; ;
38463;1929;397;422;0	628;0	403;596	039;3	723;0;383;392;0	342;0	441;598	848;3	896;0; ; ; ; ; ; ; ;
38483;1930;383;409;0	628;0	403;596	039;3	500;0;392;410;0	342;0	442;598	848;3	921;0; ; ; ; ; ; ; ;
38503;1931;390;395;0	628;0	403;594	050;3	460;0;398;391;0	342;0	442;596	549;3	903;0; ; ; ; ; ; ; ;
38523;1932;370;391;0	627;0	403;594	050;3	497;0;385;389;0	342;0	442;596	549;3	871;0; ; ; ; ; ; ; ;
38543;1933;384;458;0	627;0	403;594	050;3	933;0;404;384;0	342;0	442;596	549;3	914;0; ; ; ; ; ; ; ;
38563;1934;386;422;0	627;0	403;594	050;3	593;0;378;391;0	341;0	443;596	549;3	935;0; ; ; ; ; ; ; ;
38583;1935;350;375;0	627;0	403;594	050;3	594;0;383;384;0	341;0	443;596	549;3	788;0; ; ; ; ; ; ; ;
38603;1936;356;399;0	627;0	403;594	107;3	596;0;386;384;0	341;0	443;599	018;3	824;0; ; ; ; ; ; ; ;
38623;1937;382;423;0	626;0	403;594	107;3	583;0;379;402;0	341;0	443;599	018;3	846;0; ; ; ; ; ; ; ;
38643;1938;384;420;0	626;0	403;594	107;3	686;0;391;402;0	341;0	443;599	018;3	905;0; ; ; ; ; ; ; ;
38663;1939;366;408;0	626;0	403;594	107;3	562;0;387;369;0	341;0	443;599	018;3	830;0; ; ; ; ; ; ; ;
38682;1940;385;427;0	626;0	402;594	107;3	616;0;372;428;0	341;0	442;599	018;3	856;0;115;384;430; ; ; ; ;
38702;1941;379;422;0	626;0	402;595	580;3	648;0;377;422;0	341;0	442;598	955;3	867;0;115;384;430; ; ; ; ;
38722;1942;400;386;0	626;0	402;595	580;3	634;0;385;417;0	341;0	442;598	955;3	832;0;115;384;430; ; ; ; ;
38742;1943;381;432;0	626;0	402;595	580;3	688;0;382;373;0	341;0	442;598	955;3	862;0;115;384;430; ; ; ; ;
38762;1944;391;417;0	626;0	402;595	580;3	739;0;376;410;0	341;0	442;598	955;3	992;0;115;384;430; ; ; ; ;
38782;1945;387;419;0	626;0	401;595	580;3	814;0;387;414;0	341;0	442;598	955;3	862;0;115;384;430; ; ; ; ;
38802;1946;393;422;0	626;0	401;595	622;3	869;0;384;401;0	341;0	442;598	737;3	904;0;115;384;430; ; ; ; ;
38822;1947;380;421;0	627;0	401;595	622;3	705;0;380;401;0	341;0	442;598	737;3	972;0;115;384;430; ; ; ; ;
38842;1948;377;440;0	627;0	401;595	622;3	701;0;401;407;0	341;0	442;598	737;3	906;0;115;384;430; ; ; ; ;
38862;1949;390;433;0	627;0	402;595	622;3	628;0;383;451;0	341;0	442;598	737;4	028;0;115;384;430; ; ; ; ;
38882;1950;371;458;0	627;0	402;595	622;3	923;0;382;447;0	342;0	442;598	737;3	941;0;115;384;430; ; ; ; ;
38902;1951;373;463;0	627;0	402;594	640;3	914;0;388;443;0	342;0	442;598	551;3	935;0;115;384;430; ; ; ; ;
38922;1952;387;431;0	627;0	402;594	640;3	721;0;390;444;0	342;0	442;598	551;3	822;0;115;384;430; ; ; ; ;
38941;1953;383;433;0	628;0	402;594	640;3	693;0;395;418;0	342;0	443;598	551;3	932;0;115;384;430; ; ; ; ;
38961;1954;390;434;0	628;0	402;594	640;3	623;0;388;417;0	342;0	443;598	551;4	005;0;115;384;430; ; ; ; ;
38981;1955;397;439;0	627;0	402;594	640;3	698;0;382;437;0	342;0	443;598	551;3	917;0;115;384;430; ; ; ; ;
39001;1956;397;440;0	627;0	402;596	447;3	688;0;381;424;0	342;0	443;598	087;3	933;0;115;384;430; ; ; ; ;
39021;1957;387;450;0	627;0	403;596	447;3	758;0;392;444;0	342;0	443;598	087;3	907;0;115;384;430; ; ; ; ;
39041;1958;387;435;0	627;0	403;596	447;3	747;0;377;438;0	341;0	444;598	087;3	887;0;115;384;430; ; ; ; ;
39061;1959;373;436;0	626;0	403;596	447;3	728;0;395;443;0	341;0	444;598	087;3	881;0;115;384;430; ; ; ; ;
39081;1960;389;431;0	626;0	403;596	447;3	575;0;382;442;0	341;0	444;598	087;3	981;0;115;384;430; ; ; ; ;
39101;1961;385;432;0	626;0	403;593	715;3	534;0;388;438;0	341;0	444;601	096;3	995;0;115;384;430; ; ; ; ;
39121;1962;385;448;0	626;0	403;593	715;3	608;0;369;444;0	341;0	444;601	096;3	951;0;115;384;430; ; ; ; ;
39141;1963;384;443;0	626;0	403;593	715;3	639;0;384;444;0	341;0	444;601	096;3	955;0;115;384;430; ; ; ; ;
39161;1964;378;417;0	626;0	403;593	715;3	710;0;371;446;0	341;0	444;601	096;3	920;0;115;384;430; ; ; ; ;
39181;1965;384;438;0	626;0	403;593	715;3	692;0;390;435;0	341;0	444;601	096;3	991;0;115;384;430; ; ; ; ;
39201;1966;382;424;0	626;0	403;598	607;3	704;0;387;437;0	341;0	444;597	941;3	968;0;115;384;430; ; ; ; ;
39221;1967;371;435;0	626;0	402;598	607;3	762;0;384;430;0	340;0	444;597	941;4	024;0;115;384;430; ; ; ; ;
39241;1968;391;429;0	626;0	402;598	607;3	672;0;384;437;0	340;0	443;597	941;3	940;0;115;384;430; ; ; ; ;
39261;1969;384;430;0	625;0	402;598	607;3	833;0;401;436;0	340;0	443;597	941;4	003;0;115;384;430; ; ; ; ;
39280;1970;478;413;0	623;0	402;598	607;3	769;0;493;436;0	338;0	443;597	941;4	042;0; ; ; ; ; ; ; ;
39300;1971;495;408;0	621;0	402;598	354;3	763;0;508;434;0	337;0	443;599	556;4	028;0; ; ; ; ; ; ; ;
39320;1972;524;416;0	621;0	402;598	354;3	862;0;539;413;0	336;0	443;599	556;3	974;0;116;559;416; ; ; ; ;
39340;1973;551;411;0	620;0	402;598	354;3	665;0;563;398;0	335;0	444;599	556;4	009;0;116;559;416; ; ; ; ;
39360;1974;523;421;0	619;0	402;598	354;3	799;0;564;425;0	335;0	444;599	556;3	895;0;116;559;416; ; ; ; ;
39380;1975;557;416;0	619;0	402;598	354;3	676;0;564;414;0	334;0	443;599	556;3	882;0;116;559;416; ; ; ; ;
39400;1976;546;420;0	619;0	401;594	283;3	699;0;566;411;0	334;0	443;602	063;3	886;0;116;559;416; ; ; ; ;
39420;1977;527;437;0	619;0	401;594	283;3	847;0;551;429;0	333;0	443;602	063;3	974;0;116;559;416; ; ; ; ;
39440;1978;562;417;0	619;0	401;594	283;3	646;0;546;430;0	334;0	443;602	063;3	907;0;116;559;416; ; ; ; ;
39460;1979;549;417;0	619;0	401;594	283;3	614;0;567;416;0	334;0	443;602	063;4	005;0;116;559;416; ; ; ; ;
39480;1980;569;430;0	619;0	401;594	283;3	721;0;576;416;0	334;0	443;602	063;4	012;0;116;559;416; ; ; ; ;
39500;1981;566;417;0	619;0	401;597	386;3	754;0;580;418;0	334;0	443;599	944;4	006;0;116;559;416; ; ; ; ;
39520;1982;572;390;0	619;0	401;597	386;3	750;0;597;392;0	334;0	443;599	944;3	976;0;116;559;416; ; ; ; ;
39539;1983;613;398;0	618;0	401;597	386;3	665;0;624;418;0	334;0	444;599	944;3	776;0;117;628;429; ; ; ; ;
39559;1984;618;399;0	619;0	401;597	386;3	674;0;625;400;0	334;0	444;599	944;3	946;0;117;628;429; ; ; ; ;
[truncated: 6,518 more rows]
