# Supplementary material for: Perception of Individual and Joint Action in Infants and Adults
Source: PLoS One. 2014 Sep 9;9(9):e107450. doi: 10.1371/journal.pone.0107450 (PMC4174902; doi:10.1371/journal.pone.0107450)
Supplement: Data S1 — Raw files of eye tracking data of all participants. (ZIP) [file pone.0107450.s001.zip › Turm2012b_AD_12.csv]

Data properties:
Recording date: 17.07.2012
Recording time : 17:03:49:578 (corresponds to time 0)
Study: Turmbau2012b
Subject: Turm2012b_AD_12
Recording: Turm2012b_AD_12
Screen resolution: 800 x 600
Coordinate unit: Pixels
Filter settings:
Eye: Average
Fixation radius: 30
Min duration: 100
Timestamp;Number;GazepointX (L);GazepointY (L);CamX (L);CamY (L);Distance (L);Pupil (L);Validity (L);GazepointX (R);GazepointY (R);CamX (R);CamY (R);Distance (R);Pupil (R);Validity (R);Fixation;GazepointX;GazepointY;Event;Event Key;Data 1;Data 2;Description
6;1;-800;-600;-1	000;-1	000;-1	000;-1	000;4;-800;-600;-1	000;-1	000;-1	000;-1	000;4; ; ; ; ; ; ; ;
26;2;-800;-600;-1	000;-1	000;-1	000;-1	000;4;-800;-600;-1	000;-1	000;-1	000;-1	000;4; ; ; ; ; ; ; ;
46;3;-800;-600;-1	000;-1	000;-1	000;-1	000;4;-800;-600;-1	000;-1	000;-1	000;-1	000;4; ; ; ; ; ; ; ;
86;4;-800;-600;0	651;0	459;-1	000;-1	000;4;-800;-600;0	411;0	453;-1	000;-1	000;4; ; ; ; ; ; ; ;
106;5;-800;-600;-1	000;-1	000;-1	000;-1	000;4;-800;-600;-1	000;-1	000;-1	000;-1	000;4; ; ; ; ; ; ; ;
126;6;-800;-600;-1	000;-1	000;-1	000;-1	000;4;-800;-600;-1	000;-1	000;-1	000;-1	000;4; ; ; ; ; ; ; ;
146;7;-800;-600;-1	000;-1	000;-1	000;-1	000;4;-800;-600;-1	000;-1	000;-1	000;-1	000;4; ; ; ; ; ; ; ;
166;8;-800;-600;-1	000;-1	000;-1	000;-1	000;4;-800;-600;-1	000;-1	000;-1	000;-1	000;4; ; ; ; ; ; ; ;
206;9;-800;-600;0	651;0	459;-1	000;-1	000;4;-800;-600;0	411;0	453;-1	000;-1	000;4; ; ; ; ; ; ; ;
226;10;-800;-600;-1	000;-1	000;-1	000;-1	000;4;-800;-600;-1	000;-1	000;-1	000;-1	000;4; ; ; ; ; ; ; ;
246;11;-800;-600;-1	000;-1	000;-1	000;-1	000;4;-800;-600;-1	000;-1	000;-1	000;-1	000;4; ; ; ; ; ; ; ;
265;12;-800;-600;-1	000;-1	000;-1	000;-1	000;4;-800;-600;-1	000;-1	000;-1	000;-1	000;4; ; ; ; ; ; ; ;
285;13;-800;-600;-1	000;-1	000;-1	000;-1	000;4;-800;-600;-1	000;-1	000;-1	000;-1	000;4; ; ; ; ; ; ; ;
325;14;-800;-600;0	650;0	459;-1	000;-1	000;4;-800;-600;0	410;0	453;-1	000;-1	000;4; ; ; ; ; ; ; ;
345;15;-800;-600;-1	000;-1	000;-1	000;-1	000;4;-800;-600;-1	000;-1	000;-1	000;-1	000;4; ; ; ; ; ; ; ;
365;16;-800;-600;-1	000;-1	000;-1	000;-1	000;4;-800;-600;-1	000;-1	000;-1	000;-1	000;4; ; ; ; ; ; ; ;
385;17;-800;-600;-1	000;-1	000;-1	000;-1	000;4;-800;-600;-1	000;-1	000;-1	000;-1	000;4; ; ; ; ; ; ; ;
405;18;-800;-600;-1	000;-1	000;-1	000;-1	000;4;-800;-600;-1	000;-1	000;-1	000;-1	000;4; ; ; ; ; ; ; ;
424; ; ; ; ; ; ; ;5; ; ; ; ; ; ;5; ; ; ;ShowAVI;8;0;0;atFish.avi
425;19;-800;-600;0	650;0	458;-1	000;-1	000;4;-800;-600;0	410;0	452;-1	000;-1	000;4; ; ; ; ; ; ; ;
465;20;-800;-600;-1	000;-1	000;-1	000;-1	000;4;-800;-600;-1	000;-1	000;-1	000;-1	000;4; ; ; ; ; ; ; ;
485;21;-800;-600;-1	000;-1	000;-1	000;-1	000;4;-800;-600;-1	000;-1	000;-1	000;-1	000;4; ; ; ; ; ; ; ;
525;22;-800;-600;-1	000;-1	000;-1	000;-1	000;4;-800;-600;-1	000;-1	000;-1	000;-1	000;4; ; ; ; ; ; ; ;
544;23;-800;-600;-1	000;-1	000;-1	000;-1	000;4;-800;-600;-1	000;-1	000;-1	000;-1	000;4; ; ; ; ; ; ; ;
564;24;-800;-600;0	650;0	457;-1	000;-1	000;4;-800;-600;0	410;0	452;-1	000;-1	000;4; ; ; ; ; ; ; ;
584;25;-800;-600;-1	000;-1	000;-1	000;-1	000;4;-800;-600;-1	000;-1	000;-1	000;-1	000;4; ; ; ; ; ; ; ;
604;26;-800;-600;-1	000;-1	000;-1	000;-1	000;4;-800;-600;-1	000;-1	000;-1	000;-1	000;4; ; ; ; ; ; ; ;
624;27;-800;-600;-1	000;-1	000;-1	000;-1	000;4;-800;-600;-1	000;-1	000;-1	000;-1	000;4; ; ; ; ; ; ; ;
664;28;-800;-600;-1	000;-1	000;-1	000;-1	000;4;-800;-600;-1	000;-1	000;-1	000;-1	000;4; ; ; ; ; ; ; ;
684;29;-800;-600;0	648;0	457;-1	000;-1	000;4;-800;-600;0	409;0	452;-1	000;-1	000;4; ; ; ; ; ; ; ;
704;30;-800;-600;-1	000;-1	000;-1	000;-1	000;4;-800;-600;-1	000;-1	000;-1	000;-1	000;4; ; ; ; ; ; ; ;
724;31;-800;-600;-1	000;-1	000;-1	000;-1	000;4;-800;-600;-1	000;-1	000;-1	000;-1	000;4; ; ; ; ; ; ; ;
744;32;-800;-600;-1	000;-1	000;-1	000;-1	000;4;-800;-600;-1	000;-1	000;-1	000;-1	000;4; ; ; ; ; ; ; ;
784;33;-800;-600;-1	000;-1	000;-1	000;-1	000;4;-800;-600;-1	000;-1	000;-1	000;-1	000;4; ; ; ; ; ; ; ;
804;34;-800;-600;0	648;0	458;-1	000;-1	000;4;-800;-600;0	409;0	452;-1	000;-1	000;4; ; ; ; ; ; ; ;
824;35;-800;-600;-1	000;-1	000;-1	000;-1	000;4;-800;-600;-1	000;-1	000;-1	000;-1	000;4; ; ; ; ; ; ; ;
844;36;-800;-600;-1	000;-1	000;-1	000;-1	000;4;-800;-600;-1	000;-1	000;-1	000;-1	000;4; ; ; ; ; ; ; ;
863;37;-800;-600;-1	000;-1	000;-1	000;-1	000;4;-800;-600;-1	000;-1	000;-1	000;-1	000;4; ; ; ; ; ; ; ;
903;38;-800;-600;-1	000;-1	000;-1	000;-1	000;4;-800;-600;-1	000;-1	000;-1	000;-1	000;4; ; ; ; ; ; ; ;
923;39;-800;-600;0	648;0	458;-1	000;-1	000;4;-800;-600;0	408;0	453;-1	000;-1	000;4; ; ; ; ; ; ; ;
943;40;-800;-600;-1	000;-1	000;-1	000;-1	000;4;-800;-600;-1	000;-1	000;-1	000;-1	000;4; ; ; ; ; ; ; ;
963;41;-800;-600;-1	000;-1	000;-1	000;-1	000;4;-800;-600;-1	000;-1	000;-1	000;-1	000;4; ; ; ; ; ; ; ;
983;42;-800;-600;-1	000;-1	000;-1	000;-1	000;4;-800;-600;-1	000;-1	000;-1	000;-1	000;4; ; ; ; ; ; ; ;
1023;43;-800;-600;-1	000;-1	000;-1	000;-1	000;4;-800;-600;-1	000;-1	000;-1	000;-1	000;4; ; ; ; ; ; ; ;
1043;44;-800;-600;0	647;0	456;-1	000;-1	000;4;-800;-600;0	408;0	451;-1	000;-1	000;4; ; ; ; ; ; ; ;
1063;45;-800;-600;-1	000;-1	000;-1	000;-1	000;4;-800;-600;-1	000;-1	000;-1	000;-1	000;4; ; ; ; ; ; ; ;
1083;46;-800;-600;-1	000;-1	000;-1	000;-1	000;4;-800;-600;-1	000;-1	000;-1	000;-1	000;4; ; ; ; ; ; ; ;
1103;47;-800;-600;-1	000;-1	000;-1	000;-1	000;4;-800;-600;-1	000;-1	000;-1	000;-1	000;4; ; ; ; ; ; ; ;
1143;48;-800;-600;-1	000;-1	000;-1	000;-1	000;4;-800;-600;-1	000;-1	000;-1	000;-1	000;4; ; ; ; ; ; ; ;
1162;49;-800;-600;0	648;0	456;-1	000;-1	000;4;-800;-600;0	408;0	451;-1	000;-1	000;4; ; ; ; ; ; ; ;
1182;50;-800;-600;-1	000;-1	000;-1	000;-1	000;4;-800;-600;-1	000;-1	000;-1	000;-1	000;4; ; ; ; ; ; ; ;
1202;51;-800;-600;-1	000;-1	000;-1	000;-1	000;4;-800;-600;-1	000;-1	000;-1	000;-1	000;4; ; ; ; ; ; ; ;
1222;52;-800;-600;-1	000;-1	000;-1	000;-1	000;4;-800;-600;-1	000;-1	000;-1	000;-1	000;4; ; ; ; ; ; ; ;
1262;53;-800;-600;-1	000;-1	000;-1	000;-1	000;4;-800;-600;-1	000;-1	000;-1	000;-1	000;4; ; ; ; ; ; ; ;
1282;54;-800;-600;0	646;0	455;-1	000;-1	000;4;-800;-600;0	407;0	450;-1	000;-1	000;4; ; ; ; ; ; ; ;
1302;55;-800;-600;-1	000;-1	000;-1	000;-1	000;4;-800;-600;-1	000;-1	000;-1	000;-1	000;4; ; ; ; ; ; ; ;
1322;56;-800;-600;-1	000;-1	000;-1	000;-1	000;4;-800;-600;-1	000;-1	000;-1	000;-1	000;4; ; ; ; ; ; ; ;
1342;57;-800;-600;-1	000;-1	000;-1	000;-1	000;4;-800;-600;-1	000;-1	000;-1	000;-1	000;4; ; ; ; ; ; ; ;
1362;58;-800;-600;-1	000;-1	000;-1	000;-1	000;4;-800;-600;-1	000;-1	000;-1	000;-1	000;4; ; ; ; ; ; ; ;
1402;59;-800;-600;0	645;0	455;-1	000;-1	000;4;-800;-600;0	406;0	450;-1	000;-1	000;4; ; ; ; ; ; ; ;
1422;60;-800;-600;-1	000;-1	000;-1	000;-1	000;4;-800;-600;-1	000;-1	000;-1	000;-1	000;4; ; ; ; ; ; ; ;
1442;61;-800;-600;-1	000;-1	000;-1	000;-1	000;4;-800;-600;-1	000;-1	000;-1	000;-1	000;4; ; ; ; ; ; ; ;
1461;62;-800;-600;-1	000;-1	000;-1	000;-1	000;4;-800;-600;-1	000;-1	000;-1	000;-1	000;4; ; ; ; ; ; ; ;
1481;63;-800;-600;-1	000;-1	000;-1	000;-1	000;4;-800;-600;-1	000;-1	000;-1	000;-1	000;4; ; ; ; ; ; ; ;
1521;64;-800;-600;0	644;0	455;-1	000;-1	000;4;-800;-600;0	404;0	451;-1	000;-1	000;4; ; ; ; ; ; ; ;
1541;65;-800;-600;-1	000;-1	000;-1	000;-1	000;4;-800;-600;-1	000;-1	000;-1	000;-1	000;4; ; ; ; ; ; ; ;
1561;66;-800;-600;-1	000;-1	000;-1	000;-1	000;4;-800;-600;-1	000;-1	000;-1	000;-1	000;4; ; ; ; ; ; ; ;
1581;67;-800;-600;-1	000;-1	000;-1	000;-1	000;4;-800;-600;-1	000;-1	000;-1	000;-1	000;4; ; ; ; ; ; ; ;
1601;68;-800;-600;-1	000;-1	000;-1	000;-1	000;4;-800;-600;-1	000;-1	000;-1	000;-1	000;4; ; ; ; ; ; ; ;
1641;69;-800;-600;0	643;0	456;-1	000;-1	000;4;-800;-600;0	404;0	452;-1	000;-1	000;4; ; ; ; ; ; ; ;
1661;70;-800;-600;-1	000;-1	000;-1	000;-1	000;4;-800;-600;-1	000;-1	000;-1	000;-1	000;4; ; ; ; ; ; ; ;
1681;71;-800;-600;-1	000;-1	000;-1	000;-1	000;4;-800;-600;-1	000;-1	000;-1	000;-1	000;4; ; ; ; ; ; ; ;
1701;72;-800;-600;-1	000;-1	000;-1	000;-1	000;4;-800;-600;-1	000;-1	000;-1	000;-1	000;4; ; ; ; ; ; ; ;
1721;73;-800;-600;-1	000;-1	000;-1	000;-1	000;4;-800;-600;-1	000;-1	000;-1	000;-1	000;4; ; ; ; ; ; ; ;
1760;74;-800;-600;0	644;0	457;-1	000;-1	000;4;-800;-600;0	405;0	452;-1	000;-1	000;4; ; ; ; ; ; ; ;
1780;75;-800;-600;-1	000;-1	000;-1	000;-1	000;4;-800;-600;-1	000;-1	000;-1	000;-1	000;4; ; ; ; ; ; ; ;
1800;76;-800;-600;-1	000;-1	000;-1	000;-1	000;4;-800;-600;-1	000;-1	000;-1	000;-1	000;4; ; ; ; ; ; ; ;
1820;77;-800;-600;-1	000;-1	000;-1	000;-1	000;4;-800;-600;-1	000;-1	000;-1	000;-1	000;4; ; ; ; ; ; ; ;
1840;78;-800;-600;-1	000;-1	000;-1	000;-1	000;4;-800;-600;-1	000;-1	000;-1	000;-1	000;4; ; ; ; ; ; ; ;
1880;79;-800;-600;0	645;0	457;-1	000;-1	000;4;-800;-600;0	405;0	452;-1	000;-1	000;4; ; ; ; ; ; ; ;
1900;80;-800;-600;-1	000;-1	000;-1	000;-1	000;4;-800;-600;-1	000;-1	000;-1	000;-1	000;4; ; ; ; ; ; ; ;
1920;81;-800;-600;-1	000;-1	000;-1	000;-1	000;4;-800;-600;-1	000;-1	000;-1	000;-1	000;4; ; ; ; ; ; ; ;
1940;82;-800;-600;-1	000;-1	000;-1	000;-1	000;4;-800;-600;-1	000;-1	000;-1	000;-1	000;4; ; ; ; ; ; ; ;
1960;83;-800;-600;-1	000;-1	000;-1	000;-1	000;4;-800;-600;-1	000;-1	000;-1	000;-1	000;4; ; ; ; ; ; ; ;
2000;84;-800;-600;0	646;0	458;-1	000;-1	000;4;-800;-600;0	407;0	453;-1	000;-1	000;4; ; ; ; ; ; ; ;
2020;85;-800;-600;-1	000;-1	000;-1	000;-1	000;4;-800;-600;-1	000;-1	000;-1	000;-1	000;4; ; ; ; ; ; ; ;
2039;86;-800;-600;-1	000;-1	000;-1	000;-1	000;4;-800;-600;-1	000;-1	000;-1	000;-1	000;4; ; ; ; ; ; ; ;
2059;87;-800;-600;-1	000;-1	000;-1	000;-1	000;4;-800;-600;-1	000;-1	000;-1	000;-1	000;4; ; ; ; ; ; ; ;
2079;88;-800;-600;-1	000;-1	000;-1	000;-1	000;4;-800;-600;-1	000;-1	000;-1	000;-1	000;4; ; ; ; ; ; ; ;
2119;89;-800;-600;0	647;0	458;-1	000;-1	000;4;-800;-600;0	408;0	452;-1	000;-1	000;4; ; ; ; ; ; ; ;
2139;90;-800;-600;-1	000;-1	000;-1	000;-1	000;4;-800;-600;-1	000;-1	000;-1	000;-1	000;4; ; ; ; ; ; ; ;
2159;91;-800;-600;-1	000;-1	000;-1	000;-1	000;4;-800;-600;-1	000;-1	000;-1	000;-1	000;4; ; ; ; ; ; ; ;
2179;92;-800;-600;-1	000;-1	000;-1	000;-1	000;4;-800;-600;-1	000;-1	000;-1	000;-1	000;4; ; ; ; ; ; ; ;
2219;93;-800;-600;-1	000;-1	000;-1	000;-1	000;4;-800;-600;-1	000;-1	000;-1	000;-1	000;4; ; ; ; ; ; ; ;
2239;94;-800;-600;0	648;0	458;-1	000;-1	000;4;-800;-600;0	408;0	453;-1	000;-1	000;4; ; ; ; ; ; ; ;
2279;95;-800;-600;-1	000;-1	000;-1	000;-1	000;4;-800;-600;-1	000;-1	000;-1	000;-1	000;4; ; ; ; ; ; ; ;
2299;96;-800;-600;-1	000;-1	000;-1	000;-1	000;4;-800;-600;-1	000;-1	000;-1	000;-1	000;4; ; ; ; ; ; ; ;
2318;97;-800;-600;-1	000;-1	000;-1	000;-1	000;4;-800;-600;-1	000;-1	000;-1	000;-1	000;4; ; ; ; ; ; ; ;
2338;98;-800;-600;-1	000;-1	000;-1	000;-1	000;4;-800;-600;-1	000;-1	000;-1	000;-1	000;4; ; ; ; ; ; ; ;
2378;99;-800;-600;0	646;0	458;-1	000;-1	000;4;-800;-600;0	407;0	453;-1	000;-1	000;4; ; ; ; ; ; ; ;
2398;100;-800;-600;-1	000;-1	000;-1	000;-1	000;4;-800;-600;-1	000;-1	000;-1	000;-1	000;4; ; ; ; ; ; ; ;
2418;101;-800;-600;-1	000;-1	000;-1	000;-1	000;4;-800;-600;-1	000;-1	000;-1	000;-1	000;4; ; ; ; ; ; ; ;
2438;102;-800;-600;-1	000;-1	000;-1	000;-1	000;4;-800;-600;-1	000;-1	000;-1	000;-1	000;4; ; ; ; ; ; ; ;
2454; ; ; ; ; ; ; ;5; ; ; ; ; ; ;5; ; ; ;Keyboard;3;39;0;Right
2478;103;-800;-600;-1	000;-1	000;-1	000;-1	000;4;-800;-600;-1	000;-1	000;-1	000;-1	000;4; ; ; ; ; ; ; ;
2498;104;-800;-600;0	644;0	458;-1	000;-1	000;4;-800;-600;0	404;0	453;-1	000;-1	000;4; ; ; ; ; ; ; ;
2518;105;-800;-600;-1	000;-1	000;-1	000;-1	000;4;-800;-600;-1	000;-1	000;-1	000;-1	000;4; ; ; ; ; ; ; ;
2538;106;-800;-600;-1	000;-1	000;-1	000;-1	000;4;-800;-600;-1	000;-1	000;-1	000;-1	000;4; ; ; ; ; ; ; ;
2558;107;-800;-600;-1	000;-1	000;-1	000;-1	000;4;-800;-600;-1	000;-1	000;-1	000;-1	000;4; ; ; ; ; ; ; ;
2578;108;-800;-600;-1	000;-1	000;-1	000;-1	000;4;-800;-600;-1	000;-1	000;-1	000;-1	000;4; ; ; ; ; ; ; ;
2598;109;-800;-600;0	643;0	458;-1	000;-1	000;4;-800;-600;0	404;0	453;-1	000;-1	000;4; ; ; ; ; ; ; ;
2637;110;-800;-600;-1	000;-1	000;-1	000;-1	000;4;-800;-600;-1	000;-1	000;-1	000;-1	000;4; ; ; ; ; ; ; ;
2657;111;-800;-600;-1	000;-1	000;-1	000;-1	000;4;-800;-600;-1	000;-1	000;-1	000;-1	000;4; ; ; ; ; ; ; ;
2677;112;-800;-600;-1	000;-1	000;-1	000;-1	000;4;-800;-600;-1	000;-1	000;-1	000;-1	000;4; ; ; ; ; ; ; ;
2697;113;-800;-600;-1	000;-1	000;-1	000;-1	000;4;-800;-600;-1	000;-1	000;-1	000;-1	000;4; ; ; ; ; ; ; ;
2737;114;-800;-600;0	645;0	458;-1	000;-1	000;4;-800;-600;0	406;0	453;-1	000;-1	000;4; ; ; ; ; ; ; ;
2757;115;-800;-600;-1	000;-1	000;-1	000;-1	000;4;-800;-600;-1	000;-1	000;-1	000;-1	000;4; ; ; ; ; ; ; ;
2777;116;-800;-600;-1	000;-1	000;-1	000;-1	000;4;-800;-600;-1	000;-1	000;-1	000;-1	000;4; ; ; ; ; ; ; ;
2797;117;-800;-600;-1	000;-1	000;-1	000;-1	000;4;-800;-600;-1	000;-1	000;-1	000;-1	000;4; ; ; ; ; ; ; ;
2817;118;-800;-600;-1	000;-1	000;-1	000;-1	000;4;-800;-600;-1	000;-1	000;-1	000;-1	000;4; ; ; ; ; ; ; ;
2837;119;-800;-600;0	645;0	458;-1	000;-1	000;4;-800;-600;0	405;0	453;-1	000;-1	000;4; ; ; ; ; ; ; ;
2877;120;-800;-600;-1	000;-1	000;-1	000;-1	000;4;-800;-600;-1	000;-1	000;-1	000;-1	000;4; ; ; ; ; ; ; ;
2897;121;-800;-600;-1	000;-1	000;-1	000;-1	000;4;-800;-600;-1	000;-1	000;-1	000;-1	000;4; ; ; ; ; ; ; ;
2916;122;-800;-600;-1	000;-1	000;-1	000;-1	000;4;-800;-600;-1	000;-1	000;-1	000;-1	000;4; ; ; ; ; ; ; ;
2937;123;-800;-600;-1	000;-1	000;-1	000;-1	000;4;-800;-600;-1	000;-1	000;-1	000;-1	000;4; ; ; ; ; ; ; ;
2956;124;-800;-600;0	645;0	458;-1	000;-1	000;4;-800;-600;0	406;0	453;-1	000;-1	000;4; ; ; ; ; ; ; ;
2976;125;-800;-600;-1	000;-1	000;-1	000;-1	000;4;-800;-600;-1	000;-1	000;-1	000;-1	000;4; ; ; ; ; ; ; ;
2996;126;-800;-600;-1	000;-1	000;-1	000;-1	000;4;-800;-600;-1	000;-1	000;-1	000;-1	000;4; ; ; ; ; ; ; ;
3016;127;-800;-600;-1	000;-1	000;-1	000;-1	000;4;-800;-600;-1	000;-1	000;-1	000;-1	000;4; ; ; ; ; ; ; ;
3036;128;-800;-600;-1	000;-1	000;-1	000;-1	000;4;-800;-600;-1	000;-1	000;-1	000;-1	000;4; ; ; ; ; ; ; ;
3049; ; ; ; ; ; ; ;5; ; ; ; ; ; ;5; ; ; ;ShowAVI;8;0;0;Interactive.avi
3056;129;-800;-600;0	646;0	458;-1	000;-1	000;4;-800;-600;0	406;0	452;-1	000;-1	000;4; ; ; ; ; ; ; ;
3096;130;-800;-600;-1	000;-1	000;-1	000;-1	000;4;-800;-600;-1	000;-1	000;-1	000;-1	000;4; ; ; ; ; ; ; ;
3116;131;-800;-600;-1	000;-1	000;-1	000;-1	000;4;-800;-600;-1	000;-1	000;-1	000;-1	000;4; ; ; ; ; ; ; ;
3136;132;-800;-600;-1	000;-1	000;-1	000;-1	000;4;-800;-600;-1	000;-1	000;-1	000;-1	000;4; ; ; ; ; ; ; ;
3156;133;-800;-600;-1	000;-1	000;-1	000;-1	000;4;-800;-600;-1	000;-1	000;-1	000;-1	000;4; ; ; ; ; ; ; ;
3196;134;-800;-600;0	647;0	457;-1	000;-1	000;4;-800;-600;0	407;0	452;-1	000;-1	000;4; ; ; ; ; ; ; ;
3216;135;-800;-600;-1	000;-1	000;-1	000;-1	000;4;-800;-600;-1	000;-1	000;-1	000;-1	000;4; ; ; ; ; ; ; ;
3235;136;-800;-600;-1	000;-1	000;-1	000;-1	000;4;-800;-600;-1	000;-1	000;-1	000;-1	000;4; ; ; ; ; ; ; ;
3255;137;-800;-600;-1	000;-1	000;-1	000;-1	000;4;-800;-600;-1	000;-1	000;-1	000;-1	000;4; ; ; ; ; ; ; ;
3295;138;-800;-600;-1	000;-1	000;-1	000;-1	000;4;-800;-600;-1	000;-1	000;-1	000;-1	000;4; ; ; ; ; ; ; ;
3315;139;-800;-600;0	648;0	458;-1	000;-1	000;4;-800;-600;0	408;0	452;-1	000;-1	000;4; ; ; ; ; ; ; ;
3355;140;-800;-600;-1	000;-1	000;-1	000;-1	000;4;-800;-600;-1	000;-1	000;-1	000;-1	000;4; ; ; ; ; ; ; ;
3375;141;-800;-600;-1	000;-1	000;-1	000;-1	000;4;-800;-600;-1	000;-1	000;-1	000;-1	000;4; ; ; ; ; ; ; ;
3395;142;-800;-600;-1	000;-1	000;-1	000;-1	000;4;-800;-600;-1	000;-1	000;-1	000;-1	000;4; ; ; ; ; ; ; ;
3435;143;-800;-600;-1	000;-1	000;-1	000;-1	000;4;-800;-600;-1	000;-1	000;-1	000;-1	000;4; ; ; ; ; ; ; ;
3455;144;-800;-600;0	649;0	458;-1	000;-1	000;4;-800;-600;0	409;0	452;-1	000;-1	000;4; ; ; ; ; ; ; ;
3475;145;-800;-600;-1	000;-1	000;-1	000;-1	000;4;-800;-600;-1	000;-1	000;-1	000;-1	000;4; ; ; ; ; ; ; ;
3495;146;-800;-600;-1	000;-1	000;-1	000;-1	000;4;-800;-600;-1	000;-1	000;-1	000;-1	000;4; ; ; ; ; ; ; ;
3534;147;-800;-600;-1	000;-1	000;-1	000;-1	000;4;-800;-600;-1	000;-1	000;-1	000;-1	000;4; ; ; ; ; ; ; ;
3574;148;-800;-600;-1	000;-1	000;-1	000;-1	000;4;-800;-600;-1	000;-1	000;-1	000;-1	000;4; ; ; ; ; ; ; ;
3594;149;-800;-600;0	649;0	457;-1	000;-1	000;4;-800;-600;0	410;0	451;-1	000;-1	000;4; ; ; ; ; ; ; ;
3635;150;277;436;0	649;0	458;778	849;3	871;0;243;443;0	410;0	452;779	851;3	806;0; ; ; ; ; ; ; ;
3654;151;-800;-600;0	410;0	452;-1	000;-1	000;4;239;358;0	410;0	452;779	851;3	463;0; ; ; ; ; ; ; ;
3674;152;198;404;0	649;0	458;778	849;3	611;0;262;476;0	410;0	452;779	851;3	864;0; ; ; ; ; ; ; ;
3694;153;-800;-600;0	410;0	452;-1	000;-1	000;4;246;323;0	410;0	452;779	851;3	558;0; ; ; ; ; ; ; ;
3714;154;-800;-600;0	649;0	458;-1	000;-1	000;4;245;327;0	410;0	452;782	015;3	733;0; ; ; ; ; ; ; ;
3734;155;244;393;0	649;0	458;777	559;3	475;0;285;404;0	410;0	452;782	015;3	804;0; ; ; ; ; ; ; ;
3754;156;-800;-600;-1	000;-1	000;-1	000;-1	000;4;-800;-600;-1	000;-1	000;-1	000;-1	000;4; ; ; ; ; ; ; ;
3774;157;237;367;0	649;0	457;777	559;3	720;0;161;360;0	410;0	451;782	015;3	715;0; ; ; ; ; ; ; ;
3794;158;-800;-600;0	410;0	451;-1	000;-1	000;4;263;324;0	410;0	451;782	015;3	493;0; ; ; ; ; ; ; ;
3814;159;-800;-600;0	649;0	457;-1	000;-1	000;4;220;311;0	410;0	451;782	056;3	429;0; ; ; ; ; ; ; ;
3834;160;215;405;0	649;0	457;777	783;3	440;0;213;448;0	410;0	451;782	056;3	589;0; ; ; ; ; ; ; ;
3853;161;-800;-600;-1	000;-1	000;-1	000;-1	000;4;-800;-600;-1	000;-1	000;-1	000;-1	000;4; ; ; ; ; ; ; ;
3875;162;416;243;0	647;0	456;777	783;3	471;0;417;369;0	408;0	450;782	056;3	836;0; ; ; ; ; ; ; ;
3893;163;-800;-600;-1	000;-1	000;-1	000;-1	000;4;-800;-600;-1	000;-1	000;-1	000;-1	000;4; ; ; ; ; ; ; ;
3915;164;-800;-600;0	647;0	457;-1	000;-1	000;4;-800;-600;0	407;0	451;-1	000;-1	000;4; ; ; ; ; ; ; ;
3933;165;383;298;0	647;0	457;780	015;3	728;0;432;292;0	407;0	451;779	858;3	500;0; ; ; ; ; ; ; ;
3954;166;386;315;0	647;0	457;780	015;3	455;0;427;286;0	407;0	451;779	858;3	804;0; ; ; ; ; ; ; ;
3973;167;396;226;0	647;0	457;780	015;3	327;0;-800;-600;0	647;0	457;-1	000;-1	000;4; ; ; ; ; ; ; ;
3994;168;407;261;0	647;0	456;780	015;3	574;0;420;279;0	407;0	451;779	858;3	502;0;1;406;280; ; ; ; ;
4013;169;413;245;0	647;0	456;779	753;3	392;0;420;277;0	407;0	451;780	879;3	507;0;1;406;280; ; ; ; ;
4035;170;383;240;0	647;0	456;779	753;3	678;0;419;311;0	407;0	451;780	879;4	003;0;1;406;280; ; ; ; ;
4053;171;392;245;0	647;0	456;779	753;3	393;0;416;327;0	407;0	451;780	879;3	602;0;1;406;280; ; ; ; ;
4075;172;420;298;0	647;0	456;779	753;3	549;0;422;275;0	407;0	451;780	879;3	487;0;1;406;280; ; ; ; ;
4093;173;382;321;0	647;0	456;779	753;3	724;0;410;247;0	407;0	451;780	879;3	616;0;1;406;280; ; ; ; ;
4114;174;393;345;0	646;0	456;779	308;3	623;0;409;237;0	407;0	451;780	112;3	579;0;1;406;280; ; ; ; ;
4132;175;370;331;0	646;0	457;779	308;3	595;0;420;358;0	407;0	451;780	112;4	074;0; ; ; ; ; ; ; ;
4153;176;406;421;0	646;0	457;779	308;3	803;0;414;490;0	407;0	452;780	112;4	228;0; ; ; ; ; ; ; ;
4172;177;416;462;0	646;0	457;779	308;3	833;0;431;394;0	407;0	452;780	112;3	864;0; ; ; ; ; ; ; ;
4192;178;424;408;0	645;0	457;779	308;3	771;0;446;341;0	407;0	451;780	112;3	459;0; ; ; ; ; ; ; ;
4212;179;434;417;0	645;0	457;779	632;3	772;0;449;380;0	406;0	451;781	378;3	399;0; ; ; ; ; ; ; ;
4232;180;409;460;0	645;0	457;779	632;3	967;0;420;459;0	406;0	451;781	378;3	730;0; ; ; ; ; ; ; ;
4252;181;420;522;0	645;0	456;779	632;4	027;0;433;437;0	406;0	451;781	378;4	054;0; ; ; ; ; ; ; ;
4272;182;431;529;0	645;0	456;779	632;4	368;0;424;366;0	406;0	451;781	378;3	605;0; ; ; ; ; ; ; ;
4292;183;417;476;0	646;0	456;779	632;3	875;0;434;394;0	406;0	451;781	378;3	854;0; ; ; ; ; ; ; ;
4312;184;420;510;0	646;0	456;779	870;3	984;0;432;356;0	406;0	451;781	533;3	914;0; ; ; ; ; ; ; ;
4332;185;439;494;0	646;0	456;779	870;3	959;0;482;382;0	406;0	451;781	533;3	991;0; ; ; ; ; ; ; ;
4352;186;392;473;0	646;0	456;779	870;4	034;0;434;459;0	406;0	451;781	533;3	955;0; ; ; ; ; ; ; ;
4372;187;432;462;0	645;0	456;779	870;3	984;0;415;484;0	406;0	451;781	533;4	140;0; ; ; ; ; ; ; ;
4392;188;423;425;0	645;0	456;779	870;3	755;0;439;433;0	406;0	451;781	533;3	847;0; ; ; ; ; ; ; ;
4412;189;408;407;0	645;0	456;778	456;3	757;0;435;433;0	406;0	451;781	297;3	863;0; ; ; ; ; ; ; ;
4431;190;354;434;0	645;0	456;778	456;3	927;0;407;486;0	405;0	451;781	297;4	303;0; ; ; ; ; ; ; ;
4451;191;415;460;0	645;0	456;778	456;3	883;0;421;439;0	406;0	451;781	297;4	148;0; ; ; ; ; ; ; ;
4471;192;369;450;0	646;0	456;778	456;4	297;0;366;466;0	406;0	451;781	297;4	166;0;2;370;456; ; ; ; ;
4491;193;371;457;0	646;0	456;778	456;4	089;0;380;478;0	406;0	451;781	297;4	065;0;2;370;456; ; ; ; ;
4511;194;373;451;0	646;0	457;780	659;4	195;0;371;459;0	406;0	451;781	857;4	046;0;2;370;456; ; ; ; ;
4531;195;373;446;0	646;0	457;780	659;4	281;0;381;489;0	407;0	451;781	857;4	218;0;2;370;456; ; ; ; ;
4551;196;360;444;0	646;0	457;780	659;3	951;0;382;468;0	407;0	451;781	857;3	961;0;2;370;456; ; ; ; ;
4571;197;355;426;0	646;0	457;780	659;4	063;0;363;449;0	407;0	451;781	857;4	210;0;2;370;456; ; ; ; ;
4591;198;375;474;0	646;0	457;780	659;4	042;0;375;470;0	407;0	451;781	857;4	071;0;3;371;462; ; ; ; ;
4611;199;367;470;0	646;0	457;781	181;4	024;0;371;464;0	406;0	452;782	328;3	995;0;3;371;462; ; ; ; ;
4631;200;382;474;0	646;0	457;781	181;3	871;0;380;457;0	406;0	452;782	328;4	058;0;3;371;462; ; ; ; ;
4651;201;348;439;0	645;0	457;781	181;3	886;0;394;453;0	406;0	452;782	328;4	308;0;3;371;462; ; ; ; ;
4671;202;389;463;0	645;0	457;781	181;3	966;0;381;463;0	406;0	452;782	328;4	063;0;3;371;462; ; ; ; ;
4691;203;380;453;0	645;0	457;781	181;3	926;0;345;483;0	406;0	452;782	328;4	301;0;3;371;462; ; ; ; ;
4711;204;374;441;0	644;0	457;780	471;3	954;0;346;486;0	405;0	452;781	514;4	213;0;3;371;462; ; ; ; ;
4731;205;444;344;0	644;0	457;780	471;3	810;0;462;387;0	405;0	452;781	514;4	171;0; ; ; ; ; ; ; ;
4750;206;397;380;0	644;0	457;780	471;3	738;0;448;358;0	405;0	452;781	514;3	801;0; ; ; ; ; ; ; ;
4770;207;415;332;0	644;0	457;780	471;3	732;0;-800;-600;0	644;0	457;-1	000;-1	000;4; ; ; ; ; ; ; ;
4790;208;444;357;0	644;0	457;780	471;4	009;0;433;361;0	405;0	452;781	514;3	638;0; ; ; ; ; ; ; ;
4810;209;424;363;0	644;0	457;780	831;3	989;0;434;360;0	405;0	452;782	582;3	643;0; ; ; ; ; ; ; ;
4830;210;403;340;0	644;0	457;780	831;3	836;0;490;329;0	405;0	451;782	582;3	756;0; ; ; ; ; ; ; ;
4850;211;471;351;0	644;0	457;780	831;3	926;0;442;322;0	405;0	451;782	582;3	790;0; ; ; ; ; ; ; ;
4870;212;389;447;0	644;0	456;780	831;4	403;0;447;348;0	405;0	451;782	582;3	940;0; ; ; ; ; ; ; ;
4890;213;457;280;0	644;0	456;780	831;3	587;0;455;339;0	405;0	451;782	582;3	742;0; ; ; ; ; ; ; ;
4910;214;426;305;0	644;0	456;780	466;3	728;0;461;343;0	405;0	451;782	849;3	796;0; ; ; ; ; ; ; ;
4930;215;398;436;0	644;0	456;780	466;4	281;0;436;310;0	405;0	451;782	849;3	692;0; ; ; ; ; ; ; ;
4950;216;452;415;0	644;0	456;780	466;4	333;0;499;335;0	405;0	451;782	849;3	854;0; ; ; ; ; ; ; ;
4970;217;460;331;0	644;0	456;780	466;3	860;0;538;299;0	405;0	450;782	849;3	871;0; ; ; ; ; ; ; ;
4990;218;514;338;0	644;0	456;780	466;3	561;0;524;327;0	405;0	450;782	849;3	953;0; ; ; ; ; ; ; ;
5009;219;538;345;0	644;0	456;779	752;3	496;0;545;315;0	405;0	450;780	283;3	978;0; ; ; ; ; ; ; ;
5029;220;508;261;0	644;0	456;779	752;3	843;0;547;278;0	405;0	450;780	283;3	911;0; ; ; ; ; ; ; ;
5049;221;462;396;0	644;0	456;779	752;4	062;0;525;359;0	405;0	450;780	283;3	951;0; ; ; ; ; ; ; ;
5069;222;479;413;0	644;0	456;779	752;4	084;0;522;311;0	405;0	450;780	283;3	819;0; ; ; ; ; ; ; ;
5089;223;495;339;0	644;0	456;779	752;3	683;0;522;355;0	404;0	450;780	283;3	980;0; ; ; ; ; ; ; ;
5109;224;475;418;0	644;0	456;779	803;3	785;0;523;337;0	404;0	450;781	426;3	952;0; ; ; ; ; ; ; ;
5129;225;497;317;0	644;0	456;779	803;3	792;0;536;318;0	404;0	450;781	426;3	686;0; ; ; ; ; ; ; ;
5149;226;603;306;0	644;0	456;779	803;3	914;0;520;286;0	404;0	450;781	426;3	832;0; ; ; ; ; ; ; ;
5169;227;501;310;0	644;0	456;779	803;3	619;0;464;446;0	405;0	451;781	426;4	636;0; ; ; ; ; ; ; ;
5189;228;531;293;0	644;0	456;779	803;3	890;0;531;292;0	405;0	451;781	426;3	908;0; ; ; ; ; ; ; ;
5209;229;561;287;0	644;0	456;779	238;3	781;0;508;348;0	405;0	451;781	125;4	200;0; ; ; ; ; ; ; ;
5229;230;541;316;0	644;0	456;779	238;3	596;0;525;274;0	405;0	451;781	125;3	937;0; ; ; ; ; ; ; ;
5249;231;504;342;0	644;0	456;779	238;3	906;0;517;299;0	405;0	451;781	125;3	884;0; ; ; ; ; ; ; ;
5269;232;484;321;0	645;0	456;779	238;3	768;0;527;332;0	405;0	451;781	125;3	773;0; ; ; ; ; ; ; ;
5289;233;590;389;0	644;0	457;779	238;3	925;0;554;339;0	405;0	451;781	125;3	936;0; ; ; ; ; ; ; ;
5309;234;570;402;0	643;0	458;779	973;3	889;0;555;347;0	405;0	452;781	567;3	884;0; ; ; ; ; ; ; ;
5328;235;590;417;0	643;0	458;779	973;3	983;0;584;414;0	405;0	452;781	567;4	174;0; ; ; ; ; ; ; ;
5348;236;637;426;0	643;0	458;779	973;3	697;0;590;457;0	405;0	453;781	567;3	998;0;4;602;437; ; ; ; ;
5368;237;591;433;0	643;0	458;779	973;3	931;0;604;441;0	405;0	453;781	567;4	058;0;4;602;437; ; ; ; ;
5388;238;607;429;0	643;0	458;779	973;3	896;0;615;446;0	404;0	453;781	567;4	363;0;4;602;437; ; ; ; ;
5408;239;621;431;0	643;0	458;781	036;3	809;0;623;452;0	405;0	453;780	579;4	300;0;4;602;437; ; ; ; ;
5428;240;614;425;0	644;0	458;781	036;3	781;0;595;434;0	405;0	453;780	579;3	873;0;4;602;437; ; ; ; ;
5448;241;596;447;0	644;0	458;781	036;3	979;0;584;425;0	405;0	453;780	579;3	791;0;4;602;437; ; ; ; ;
5468;242;593;427;0	644;0	458;781	036;3	876;0;586;460;0	405;0	453;780	579;3	816;0;4;602;437; ; ; ; ;
5488;243;681;410;0	644;0	458;781	036;3	790;0;567;477;0	405;0	452;780	579;4	040;0; ; ; ; ; ; ; ;
5508;244;676;415;0	644;0	458;780	746;3	863;0;561;485;0	405;0	452;780	699;4	019;0; ; ; ; ; ; ; ;
5528;245;579;463;0	644;0	458;780	746;3	900;0;578;489;0	405;0	452;780	699;4	540;0; ; ; ; ; ; ; ;
5548;246;615;411;0	644;0	458;780	746;3	918;0;608;441;0	405;0	452;780	699;4	027;0; ; ; ; ; ; ; ;
5568;247;654;393;0	644;0	458;780	746;3	845;0;591;456;0	405;0	452;780	699;4	115;0; ; ; ; ; ; ; ;
5588;248;605;433;0	644;0	458;780	746;3	988;0;580;466;0	405;0	452;780	699;4	285;0; ; ; ; ; ; ; ;
5608;249;613;400;0	644;0	458;781	275;3	989;0;592;443;0	405;0	452;782	345;4	037;0; ; ; ; ; ; ; ;
5627;250;624;414;0	644;0	458;781	275;3	676;0;568;511;0	404;0	452;782	345;4	590;0; ; ; ; ; ; ; ;
5647;251;619;420;0	644;0	458;781	275;4	042;0;621;437;0	404;0	452;782	345;4	098;0; ; ; ; ; ; ; ;
5667;252;626;417;0	644;0	458;781	275;4	052;0;619;438;0	404;0	452;782	345;4	055;0; ; ; ; ; ; ; ;
5687;253;674;398;0	643;0	458;781	275;3	815;0;614;460;0	404;0	452;782	345;4	226;0; ; ; ; ; ; ; ;
5707;254;677;399;0	643;0	458;781	464;4	013;0;609;470;0	404;0	452;780	672;4	245;0; ; ; ; ; ; ; ;
5727;255;663;390;0	643;0	457;781	464;3	912;0;611;493;0	404;0	452;780	672;4	223;0; ; ; ; ; ; ; ;
5747;256;585;440;0	643;0	457;781	464;3	867;0;615;454;0	404;0	452;780	672;3	835;0; ; ; ; ; ; ; ;
5767;257;642;407;0	643;0	457;781	464;3	890;0;607;452;0	404;0	452;780	672;4	151;0; ; ; ; ; ; ; ;
5787;258;652;387;0	643;0	457;781	464;3	853;0;599;449;0	404;0	452;780	672;4	161;0; ; ; ; ; ; ; ;
5807;259;625;404;0	643;0	457;780	745;3	853;0;598;445;0	404;0	452;781	651;4	176;0; ; ; ; ; ; ; ;
5827;260;602;468;0	643;0	458;780	745;3	901;0;608;467;0	404;0	452;781	651;4	458;0; ; ; ; ; ; ; ;
5847;261;683;405;0	643;0	458;780	745;3	824;0;635;465;0	404;0	452;781	651;4	299;0; ; ; ; ; ; ; ;
5867;262;630;428;0	644;0	458;780	745;3	846;0;606;493;0	404;0	452;781	651;4	323;0; ; ; ; ; ; ; ;
5887;263;643;355;0	644;0	458;780	745;3	918;0;591;476;0	404;0	452;781	651;4	113;0; ; ; ; ; ; ; ;
5907;264;674;344;0	644;0	458;779	973;3	883;0;596;482;0	404;0	453;781	688;4	058;0; ; ; ; ; ; ; ;
5926;265;609;452;0	644;0	458;779	973;3	822;0;589;439;0	404;0	453;781	688;4	471;0; ; ; ; ; ; ; ;
5946;266;595;466;0	644;0	458;779	973;3	909;0;624;465;0	404;0	453;781	688;4	145;0; ; ; ; ; ; ; ;
5966;267;616;438;0	643;0	458;779	973;3	856;0;558;532;0	404;0	453;781	688;4	382;0; ; ; ; ; ; ; ;
5986;268;681;416;0	643;0	458;779	973;3	839;0;627;435;0	404;0	453;781	688;4	276;0; ; ; ; ; ; ; ;
6006;269;686;412;0	644;0	458;780	938;3	876;0;607;464;0	404;0	453;782	081;4	159;0; ; ; ; ; ; ; ;
6026;270;641;399;0	643;0	459;780	938;3	906;0;599;444;0	404;0	453;782	081;4	354;0; ; ; ; ; ; ; ;
6046;271;603;432;0	643;0	459;780	938;3	927;0;618;424;0	404;0	453;782	081;4	007;0; ; ; ; ; ; ; ;
6066;272;600;405;0	644;0	459;780	938;4	161;0;627;407;0	404;0	453;782	081;4	131;0; ; ; ; ; ; ; ;
6086;273;661;424;0	643;0	459;780	938;3	785;0;624;440;0	404;0	453;782	081;4	102;0; ; ; ; ; ; ; ;
6106;274;641;413;0	643;0	459;781	322;3	846;0;628;427;0	404;0	453;780	762;4	068;0; ; ; ; ; ; ; ;
6126;275;605;450;0	643;0	459;781	322;3	814;0;618;481;0	404;0	453;780	762;4	072;0; ; ; ; ; ; ; ;
6146;276;649;433;0	643;0	459;781	322;3	673;0;658;426;0	404;0	453;780	762;4	058;0; ; ; ; ; ; ; ;
6166;277;594;426;0	644;0	459;781	322;3	788;0;585;449;0	405;0	453;780	762;4	114;0; ; ; ; ; ; ; ;
6186;278;544;429;0	645;0	459;781	322;4	093;0;502;452;0	406;0	453;780	762;3	888;0; ; ; ; ; ; ; ;
6205;279;549;429;0	645;0	458;782	712;4	082;0;495;452;0	406;0	453;782	973;3	890;0; ; ; ; ; ; ; ;
6225;280;508;379;0	645;0	458;782	712;3	741;0;498;449;0	406;0	452;782	973;4	013;0; ; ; ; ; ; ; ;
6245;281;493;444;0	645;0	458;782	712;3	879;0;526;474;0	406;0	452;782	973;4	427;0; ; ; ; ; ; ; ;
6265;282;494;427;0	646;0	458;782	712;4	007;0;498;455;0	406;0	452;782	973;4	163;0; ; ; ; ; ; ; ;
6285;283;544;399;0	646;0	458;782	712;3	857;0;531;421;0	406;0	452;782	973;4	067;0; ; ; ; ; ; ; ;
6305;284;540;430;0	646;0	458;781	396;3	885;0;524;425;0	407;0	452;784	051;4	219;0; ; ; ; ; ; ; ;
6325;285;509;434;0	646;0	458;781	396;3	855;0;498;458;0	407;0	452;784	051;4	159;0; ; ; ; ; ; ; ;
6345;286;491;464;0	646;0	458;781	396;3	872;0;495;451;0	407;0	452;784	051;4	143;0; ; ; ; ; ; ; ;
6365;287;462;458;0	646;0	458;781	396;4	085;0;492;473;0	407;0	452;784	051;4	137;0; ; ; ; ; ; ; ;
6385;288;381;492;0	648;0	458;781	396;4	455;0;389;462;0	408;0	451;784	051;4	201;0; ; ; ; ; ; ; ;
6405;289;354;497;0	648;0	458;783	146;4	577;0;378;464;0	408;0	451;784	196;4	196;0; ; ; ; ; ; ; ;
6425;290;336;448;0	648;0	457;783	146;3	832;0;357;361;0	408;0	451;784	196;3	984;0; ; ; ; ; ; ; ;
6445;291;350;445;0	648;0	457;783	146;4	184;0;366;485;0	408;0	451;784	196;4	072;0; ; ; ; ; ; ; ;
6465;292;351;420;0	648;0	457;783	146;3	935;0;331;411;0	408;0	451;784	196;4	135;0; ; ; ; ; ; ; ;
6485;293;335;438;0	648;0	457;783	146;4	220;0;352;459;0	408;0	451;784	196;4	083;0; ; ; ; ; ; ; ;
6504;294;342;431;0	648;0	457;780	602;4	136;0;349;426;0	408;0	451;783	716;4	105;0; ; ; ; ; ; ; ;
6524;295;370;441;0	648;0	457;780	602;4	082;0;358;475;0	408;0	451;783	716;4	268;0; ; ; ; ; ; ; ;
6544;296;331;446;0	648;0	457;780	602;4	096;0;366;474;0	408;0	451;783	716;4	313;0; ; ; ; ; ; ; ;
6564;297;340;435;0	648;0	457;780	602;4	193;0;363;448;0	408;0	451;783	716;4	269;0; ; ; ; ; ; ; ;
6584;298;335;437;0	648;0	458;780	602;3	875;0;365;407;0	408;0	451;783	716;3	868;0; ; ; ; ; ; ; ;
6604;299;341;437;0	647;0	458;781	372;3	893;0;363;395;0	408;0	451;783	393;3	844;0; ; ; ; ; ; ; ;
6624;300;385;445;0	647;0	458;781	372;4	238;0;401;429;0	408;0	451;783	393;3	991;0;5;383;461; ; ; ; ;
6644;301;385;440;0	647;0	458;781	372;4	218;0;392;487;0	408;0	451;783	393;3	994;0;5;383;461; ; ; ; ;
6664;302;-800;-600;0	408;0	451;-1	000;-1	000;4;392;466;0	408;0	451;783	393;4	195;0;5;383;461; ; ; ; ;
6684;303;375;445;0	647;0	458;781	372;3	931;0;398;442;0	408;0	451;783	393;4	073;0;5;383;461; ; ; ; ;
6704;304;375;445;0	647;0	458;780	696;3	927;0;393;466;0	407;0	451;784	834;4	138;0;5;383;461; ; ; ; ;
6724;305;365;458;0	647;0	458;780	696;3	963;0;365;498;0	407;0	452;784	834;4	191;0;5;383;461; ; ; ; ;
6744;306;399;484;0	647;0	458;780	696;4	159;0;412;439;0	407;0	452;784	834;4	054;0; ; ; ; ; ; ; ;
6764;307;383;459;0	647;0	458;780	696;3	990;0;414;434;0	407;0	452;784	834;4	193;0; ; ; ; ; ; ; ;
6784;308;371;488;0	647;0	458;780	696;3	977;0;400;462;0	407;0	452;784	834;4	064;0;6;383;468; ; ; ; ;
6803;309;384;482;0	646;0	458;781	444;4	037;0;396;468;0	407;0	452;783	458;4	107;0;6;383;468; ; ; ; ;
6824;310;340;485;0	646;0	458;781	444;4	001;0;394;452;0	407;0	452;783	458;4	080;0;6;383;468; ; ; ; ;
6843;311;354;434;0	646;0	458;781	444;3	978;0;383;484;0	407;0	452;783	458;4	068;0;6;383;468; ; ; ; ;
6863;312;377;444;0	646;0	458;781	444;4	266;0;396;497;0	407;0	452;783	458;4	359;0;6;383;468; ; ; ; ;
6883;313;389;454;0	646;0	457;781	444;4	149;0;413;477;0	407;0	451;783	458;4	241;0;6;383;468; ; ; ; ;
6903;314;401;464;0	646;0	457;781	085;4	220;0;413;479;0	407;0	451;783	770;4	323;0;6;383;468; ; ; ; ;
6923;315;-800;-600;0	407;0	451;-1	000;-1	000;4;405;472;0	407;0	451;783	770;4	156;0;6;383;468; ; ; ; ;
6943;316;374;448;0	646;0	457;781	085;3	956;0;384;484;0	406;0	451;783	770;4	244;0;6;383;468; ; ; ; ;
6963;317;353;444;0	646;0	457;781	085;3	876;0;396;480;0	406;0	451;783	770;3	906;0;6;383;468; ; ; ; ;
6983;318;358;459;0	646;0	457;781	085;3	993;0;375;481;0	406;0	451;783	770;4	291;0;6;383;468; ; ; ; ;
7003;319;363;461;0	646;0	457;781	332;3	980;0;376;483;0	406;0	451;782	243;4	186;0;6;383;468; ; ; ; ;
7023;320;393;448;0	646;0	457;781	332;3	919;0;367;380;0	406;0	451;782	243;3	636;0; ; ; ; ; ; ; ;
7043;321;367;421;0	646;0	457;781	332;3	832;0;373;507;0	406;0	451;782	243;4	158;0; ; ; ; ; ; ; ;
7063;322;340;468;0	646;0	457;781	332;3	769;0;440;446;0	406;0	451;782	243;4	016;0; ; ; ; ; ; ; ;
7083;323;383;426;0	646;0	457;781	332;3	695;0;402;392;0	406;0	451;782	243;3	887;0; ; ; ; ; ; ; ;
7103;324;363;444;0	646;0	457;781	374;3	628;0;425;441;0	406;0	451;782	221;4	133;0; ; ; ; ; ; ; ;
7122;325;371;459;0	646;0	457;781	374;3	956;0;372;461;0	406;0	451;782	221;4	030;0; ; ; ; ; ; ; ;
7142;326;378;371;0	646;0	456;781	374;3	716;0;389;472;0	406;0	450;782	221;4	011;0;7;386;442; ; ; ; ;
7162;327;377;409;0	646;0	456;781	374;3	712;0;390;473;0	406;0	450;782	221;4	100;0;7;386;442; ; ; ; ;
7182;328;355;467;0	646;0	456;781	374;4	017;0;409;453;0	406;0	450;782	221;4	149;0;7;386;442; ; ; ; ;
7202;329;357;433;0	646;0	456;781	650;3	902;0;415;458;0	406;0	450;781	840;4	170;0;7;386;442; ; ; ; ;
7222;330;369;437;0	646;0	456;781	650;3	805;0;402;416;0	406;0	450;781	840;4	132;0;7;386;442; ; ; ; ;
7242;331;-800;-600;0	406;0	450;-1	000;-1	000;4;395;442;0	406;0	450;781	840;3	954;0;7;386;442; ; ; ; ;
7262;332;391;420;0	646;0	456;781	650;3	799;0;368;428;0	406;0	450;781	840;3	887;0;7;386;442; ; ; ; ;
7282;333;404;432;0	646;0	457;781	650;3	777;0;386;465;0	406;0	450;781	840;4	036;0;7;386;442; ; ; ; ;
7302;334;403;433;0	646;0	457;780	360;3	771;0;374;468;0	406;0	450;780	662;3	916;0;7;386;442; ; ; ; ;
7322;335;345;397;0	646;0	457;780	360;3	860;0;380;456;0	406;0	450;780	662;3	936;0; ; ; ; ; ; ; ;
7342;336;378;487;0	646;0	457;780	360;4	140;0;387;453;0	406;0	451;780	662;4	218;0; ; ; ; ; ; ; ;
7362;337;396;466;0	646;0	457;780	360;4	071;0;405;461;0	406;0	451;780	662;4	014;0; ; ; ; ; ; ; ;
7381;338;412;512;0	646;0	457;780	360;4	332;0;377;439;0	406;0	451;780	662;3	878;0; ; ; ; ; ; ; ;
7401;339;428;514;0	646;0	457;780	736;4	375;0;385;437;0	406;0	451;781	934;3	969;0; ; ; ; ; ; ; ;
7421;340;394;451;0	646;0	457;780	736;4	013;0;371;485;0	406;0	451;781	934;4	195;0; ; ; ; ; ; ; ;
7441;341;391;504;0	646;0	457;780	736;4	180;0;381;504;0	406;0	451;781	934;4	296;0; ; ; ; ; ; ; ;
7461;342;391;415;0	646;0	458;780	736;3	906;0;358;458;0	406;0	451;781	934;4	106;0;8;377;452; ; ; ; ;
7481;343;387;457;0	646;0	458;780	736;4	003;0;377;457;0	406;0	452;781	934;4	210;0;8;377;452; ; ; ; ;
7501;344;386;461;0	646;0	458;782	338;4	025;0;376;456;0	406;0	452;782	417;4	217;0;8;377;452; ; ; ; ;
7521;345;335;430;0	646;0	458;782	338;3	837;0;395;498;0	406;0	452;782	417;4	069;0;8;377;452; ; ; ; ;
7541;346;366;425;0	646;0	458;782	338;3	837;0;392;458;0	406;0	452;782	417;3	953;0;8;377;452; ; ; ; ;
7561;347;373;485;0	646;0	458;782	338;4	239;0;390;403;0	406;0	452;782	417;3	970;0;8;377;452; ; ; ; ;
7581;348;418;360;0	645;0	457;782	338;3	668;0;372;471;0	406;0	452;782	417;4	188;0; ; ; ; ; ; ; ;
7601;349;439;367;0	645;0	457;781	740;3	752;0;368;457;0	406;0	451;782	298;4	143;0; ; ; ; ; ; ; ;
7621;350;354;375;0	645;0	457;781	740;4	009;0;382;453;0	406;0	451;782	298;4	094;0; ; ; ; ; ; ; ;
7641;351;391;479;0	646;0	457;781	740;4	075;0;444;487;0	406;0	451;782	298;4	419;0; ; ; ; ; ; ; ;
7661;352;408;287;0	646;0	457;781	740;3	478;0;381;437;0	406;0	451;782	298;4	266;0; ; ; ; ; ; ; ;
7681;353;370;415;0	646;0	457;781	740;3	981;0;369;443;0	406;0	451;782	298;4	191;0; ; ; ; ; ; ; ;
7700;354;394;422;0	646;0	457;782	252;3	865;0;384;446;0	406;0	451;784	511;4	335;0; ; ; ; ; ; ; ;
7720;355;400;459;0	646;0	457;782	252;4	259;0;382;440;0	407;0	451;784	511;3	924;0; ; ; ; ; ; ; ;
7740;356;393;459;0	646;0	457;782	252;3	776;0;390;466;0	406;0	451;784	511;4	318;0; ; ; ; ; ; ; ;
7760;357;408;488;0	646;0	456;782	252;4	102;0;-800;-600;0	646;0	456;-1	000;-1	000;4; ; ; ; ; ; ; ;
7780;358;-800;-600;-1	000;-1	000;-1	000;-1	000;4;-800;-600;-1	000;-1	000;-1	000;-1	000;4; ; ; ; ; ; ; ;
7800;359;-800;-600;-1	000;-1	000;-1	000;-1	000;4;-800;-600;-1	000;-1	000;-1	000;-1	000;4; ; ; ; ; ; ; ;
7820;360;-800;-600;-1	000;-1	000;-1	000;-1	000;4;-800;-600;-1	000;-1	000;-1	000;-1	000;4; ; ; ; ; ; ; ;
7840;361;-800;-600;-1	000;-1	000;-1	000;-1	000;4;-800;-600;-1	000;-1	000;-1	000;-1	000;4; ; ; ; ; ; ; ;
7860;362;-800;-600;-1	000;-1	000;-1	000;-1	000;4;-800;-600;-1	000;-1	000;-1	000;-1	000;4; ; ; ; ; ; ; ;
7880;363;-800;-600;-1	000;-1	000;-1	000;-1	000;4;-800;-600;-1	000;-1	000;-1	000;-1	000;4; ; ; ; ; ; ; ;
7900;364;-800;-600;0	409;0	450;-1	000;-1	000;4;223;520;0	409;0	450;784	511;3	831;0; ; ; ; ; ; ; ;
7920;365;-800;-600;0	649;0	457;-1	000;-1	000;4;224;521;0	409;0	450;781	314;3	815;0; ; ; ; ; ; ; ;
7940;366;180;397;0	649;0	457;775	945;3	784;0;200;430;0	409;0	451;781	314;4	179;0; ; ; ; ; ; ; ;
7960;367;202;380;0	649;0	458;775	945;3	626;0;237;446;0	409;0	451;781	314;4	062;0; ; ; ; ; ; ; ;
7979;368;196;402;0	649;0	458;775	945;3	783;0;217;396;0	409;0	451;781	314;3	937;0; ; ; ; ; ; ; ;
7999;369;217;456;0	649;0	458;775	945;3	855;0;208;443;0	409;0	451;781	314;4	085;0; ; ; ; ; ; ; ;
8019;370;217;455;0	649;0	458;779	156;3	836;0;221;425;0	409;0	451;782	798;4	058;0; ; ; ; ; ; ; ;
8039;371;191;420;0	649;0	458;779	156;3	854;0;248;481;0	409;0	452;782	798;4	270;0; ; ; ; ; ; ; ;
8059;372;209;447;0	649;0	458;779	156;4	086;0;262;453;0	409;0	452;782	798;4	177;0; ; ; ; ; ; ; ;
8079;373;235;447;0	649;0	458;779	156;3	997;0;240;455;0	409;0	452;782	798;4	121;0; ; ; ; ; ; ; ;
8099;374;216;415;0	649;0	458;779	156;4	040;0;196;455;0	409;0	452;782	798;3	850;0; ; ; ; ; ; ; ;
8119;375;229;428;0	649;0	459;779	426;3	996;0;192;454;0	409;0	452;783	711;3	759;0; ; ; ; ; ; ; ;
8139;376;220;465;0	649;0	459;779	426;4	062;0;217;452;0	409;0	452;783	711;4	069;0; ; ; ; ; ; ; ;
8159;377;218;424;0	649;0	459;779	426;3	985;0;209;419;0	409;0	452;783	711;4	070;0; ; ; ; ; ; ; ;
8179;378;236;459;0	649;0	459;779	426;4	026;0;209;397;0	409;0	452;783	711;4	263;0; ; ; ; ; ; ; ;
8199;379;209;451;0	649;0	459;779	426;4	192;0;255;444;0	410;0	452;783	711;4	266;0; ; ; ; ; ; ; ;
8219;380;215;439;0	649;0	459;780	728;4	181;0;255;421;0	410;0	452;783	401;4	267;0; ; ; ; ; ; ; ;
8239;381;264;466;0	649;0	459;780	728;4	302;0;299;488;0	410;0	452;783	401;4	295;0; ; ; ; ; ; ; ;
8259;382;235;474;0	649;0	459;780	728;4	220;0;180;467;0	409;0	452;783	401;4	019;0; ; ; ; ; ; ; ;
8279;383;185;436;0	649;0	459;780	728;3	817;0;215;466;0	409;0	452;783	401;3	977;0; ; ; ; ; ; ; ;
8298;384;226;418;0	649;0	458;780	728;3	851;0;218;451;0	409;0	452;783	401;4	012;0; ; ; ; ; ; ; ;
8318;385;206;408;0	649;0	458;781	147;3	886;0;219;446;0	409;0	452;782	233;3	989;0; ; ; ; ; ; ; ;
8338;386;217;436;0	649;0	458;781	147;3	977;0;249;498;0	409;0	452;782	233;4	105;0; ; ; ; ; ; ; ;
8358;387;214;481;0	649;0	458;781	147;3	846;0;225;480;0	409;0	452;782	233;4	164;0; ; ; ; ; ; ; ;
8378;388;229;454;0	649;0	459;781	147;3	781;0;202;469;0	409;0	452;782	233;3	888;0; ; ; ; ; ; ; ;
8398;389;304;486;0	649;0	459;781	147;4	068;0;272;504;0	409;0	452;782	233;4	052;0; ; ; ; ; ; ; ;
8418;390;313;480;0	649;0	459;778	316;3	980;0;256;491;0	409;0	452;783	974;4	017;0; ; ; ; ; ; ; ;
8438;391;199;414;0	649;0	458;778	316;3	664;0;182;377;0	409;0	452;783	974;3	996;0; ; ; ; ; ; ; ;
8458;392;214;428;0	649;0	458;778	316;3	796;0;259;466;0	409;0	452;783	974;4	018;0; ; ; ; ; ; ; ;
8478;393;219;367;0	649;0	458;778	316;3	598;0;216;466;0	409;0	452;783	974;3	882;0; ; ; ; ; ; ; ;
8498;394;176;438;0	648;0	458;778	316;3	543;0;188;448;0	409;0	452;783	974;3	790;0; ; ; ; ; ; ; ;
8518;395;182;419;0	649;0	458;780	540;3	559;0;220;446;0	409;0	452;781	109;3	736;0; ; ; ; ; ; ; ;
8538;396;208;459;0	649;0	458;780	540;3	724;0;175;436;0	409;0	451;781	109;3	761;0; ; ; ; ; ; ; ;
8558;397;149;428;0	649;0	458;780	540;3	516;0;161;409;0	409;0	451;781	109;3	927;0; ; ; ; ; ; ; ;
8577;398;160;379;0	649;0	458;780	540;3	750;0;138;363;0	409;0	451;781	109;3	680;0; ; ; ; ; ; ; ;
8597;399;165;428;0	649;0	458;780	540;3	895;0;176;466;0	409;0	452;781	109;3	890;0; ; ; ; ; ; ; ;
8617;400;171;411;0	649;0	458;780	472;3	863;0;163;443;0	409;0	452;781	683;3	798;0; ; ; ; ; ; ; ;
8637;401;175;391;0	649;0	459;780	472;3	376;0;193;461;0	410;0	452;781	683;3	770;0; ; ; ; ; ; ; ;
8657;402;153;360;0	649;0	459;780	472;3	415;0;155;380;0	410;0	452;781	683;3	893;0; ; ; ; ; ; ; ;
8677;403;147;452;0	649;0	459;780	472;3	574;0;165;383;0	409;0	452;781	683;3	771;0; ; ; ; ; ; ; ;
8697;404;153;404;0	649;0	459;780	472;3	590;0;169;463;0	409;0	452;781	683;3	655;0; ; ; ; ; ; ; ;
8717;405;152;413;0	649;0	459;779	758;3	603;0;179;424;0	409;0	452;781	177;3	674;0; ; ; ; ; ; ; ;
8737;406;187;434;0	649;0	459;779	758;3	813;0;152;451;0	409;0	452;781	177;3	634;0; ; ; ; ; ; ; ;
8757;407;160;405;0	649;0	459;779	758;3	630;0;273;463;0	409;0	452;781	177;4	201;0; ; ; ; ; ; ; ;
8777;408;155;429;0	649;0	459;779	758;3	725;0;110;413;0	409;0	453;781	177;3	602;0; ; ; ; ; ; ; ;
8797;409;120;406;0	649;0	459;779	758;3	585;0;164;446;0	409;0	453;781	177;4	134;0; ; ; ; ; ; ; ;
8817;410;105;414;0	649;0	459;780	958;3	607;0;184;440;0	409;0	453;780	691;3	910;0; ; ; ; ; ; ; ;
8837;411;116;433;0	649;0	460;780	958;3	770;0;118;447;0	409;0	453;780	691;3	781;0; ; ; ; ; ; ; ;
8857;412;150;397;0	649;0	460;780	958;3	512;0;163;451;0	410;0	453;780	691;3	874;0; ; ; ; ; ; ; ;
8877;413;133;365;0	649;0	460;780	958;3	674;0;126;387;0	410;0	453;780	691;3	855;0; ; ; ; ; ; ; ;
8896;414;141;424;0	649;0	459;780	958;3	875;0;189;445;0	410;0	453;780	691;3	774;0; ; ; ; ; ; ; ;
8916;415;132;397;0	649;0	459;780	515;3	793;0;184;430;0	410;0	452;781	640;3	820;0; ; ; ; ; ; ; ;
8936;416;171;443;0	649;0	459;780	515;3	665;0;174;401;0	410;0	452;781	640;3	879;0; ; ; ; ; ; ; ;
8956;417;155;409;0	649;0	459;780	515;3	667;0;174;450;0	409;0	452;781	640;3	636;0; ; ; ; ; ; ; ;
8976;418;135;405;0	649;0	459;780	515;3	746;0;128;399;0	409;0	452;781	640;3	559;0; ; ; ; ; ; ; ;
8996;419;133;428;0	649;0	459;780	515;3	724;0;129;384;0	409;0	452;781	640;4	007;0; ; ; ; ; ; ; ;
9016;420;134;410;0	649;0	459;779	931;3	747;0;127;395;0	409;0	452;782	283;3	880;0; ; ; ; ; ; ; ;
9036;421;173;455;0	649;0	459;779	931;3	719;0;193;425;0	409;0	452;782	283;3	809;0; ; ; ; ; ; ; ;
9056;422;161;432;0	649;0	459;779	931;3	894;0;179;414;0	409;0	452;782	283;3	758;0; ; ; ; ; ; ; ;
9076;423;128;375;0	649;0	459;779	931;3	688;0;129;385;0	409;0	452;782	283;3	810;0; ; ; ; ; ; ; ;
9096;424;139;361;0	649;0	459;779	931;3	828;0;173;376;0	409;0	452;782	283;3	834;0; ; ; ; ; ; ; ;
9116;425;149;346;0	649;0	459;780	487;3	740;0;153;365;0	409;0	452;782	056;3	822;0; ; ; ; ; ; ; ;
9136;426;129;378;0	649;0	459;780	487;3	475;0;166;412;0	409;0	452;782	056;3	562;0; ; ; ; ; ; ; ;
9156;427;148;420;0	649;0	458;780	487;3	517;0;183;426;0	409;0	452;782	056;3	810;0; ; ; ; ; ; ; ;
9175;428;139;405;0	649;0	458;780	487;3	681;0;175;373;0	409;0	452;782	056;3	831;0; ; ; ; ; ; ; ;
9195;429;125;420;0	649;0	458;780	487;3	542;0;133;350;0	409;0	452;782	056;3	663;0; ; ; ; ; ; ; ;
9215;430;133;415;0	649;0	458;778	965;3	598;0;137;341;0	409;0	452;779	859;3	791;0; ; ; ; ; ; ; ;
9235;431;152;414;0	649;0	458;778	965;3	599;0;231;455;0	409;0	452;779	859;3	759;0; ; ; ; ; ; ; ;
9255;432;181;420;0	649;0	458;778	965;3	708;0;180;432;0	409;0	451;779	859;3	684;0; ; ; ; ; ; ; ;
9275;433;335;449;0	648;0	458;778	965;3	567;0;301;273;0	408;0	451;779	859;3	059;0; ; ; ; ; ; ; ;
9295;434;303;443;0	647;0	458;778	965;3	649;0;-800;-600;0	647;0	458;-1	000;-1	000;4; ; ; ; ; ; ; ;
9315;435;272;436;0	648;0	458;780	050;3	677;0;-800;-600;0	408;0	452;-1	000;-1	000;4; ; ; ; ; ; ; ;
9335;436;352;397;0	648;0	458;780	050;3	606;0;382;418;0	408;0	452;782	188;3	796;0; ; ; ; ; ; ; ;
9355;437;345;480;0	648;0	458;780	050;3	790;0;386;346;0	408;0	452;782	188;3	337;0; ; ; ; ; ; ; ;
9375;438;332;367;0	648;0	458;780	050;3	599;0;381;414;0	408;0	452;782	188;3	765;0; ; ; ; ; ; ; ;
9395;439;331;420;0	648;0	458;780	050;3	812;0;413;360;0	408;0	452;782	188;3	778;0; ; ; ; ; ; ; ;
9415;440;330;435;0	647;0	458;779	796;3	754;0;416;388;0	408;0	452;782	167;3	654;0; ; ; ; ; ; ; ;
9435;441;357;420;0	647;0	458;779	796;3	752;0;389;480;0	408;0	452;782	167;4	008;0; ; ; ; ; ; ; ;
9455;442;346;422;0	647;0	458;779	796;3	574;0;380;470;0	408;0	452;782	167;3	989;0; ; ; ; ; ; ; ;
9475;443;358;433;0	647;0	458;779	796;3	870;0;345;367;0	408;0	452;782	167;3	629;0; ; ; ; ; ; ; ;
9495;444;363;427;0	647;0	458;779	796;3	805;0;375;345;0	408;0	452;782	167;3	615;0; ; ; ; ; ; ; ;
9515;445;360;431;0	647;0	458;781	709;3	804;0;360;322;0	408;0	452;782	510;3	602;0; ; ; ; ; ; ; ;
9534;446;361;465;0	647;0	458;781	709;3	779;0;369;398;0	408;0	452;782	510;3	610;0; ; ; ; ; ; ; ;
9555;447;361;402;0	647;0	458;781	709;3	893;0;371;426;0	407;0	452;782	510;3	737;0; ; ; ; ; ; ; ;
9574;448;376;434;0	647;0	458;781	709;3	891;0;401;326;0	407;0	451;782	510;3	616;0; ; ; ; ; ; ; ;
9595;449;391;438;0	646;0	458;781	709;4	011;0;371;504;0	407;0	451;782	510;4	233;0; ; ; ; ; ; ; ;
9614;450;397;442;0	646;0	458;781	264;4	048;0;381;501;0	407;0	451;783	317;4	323;0; ; ; ; ; ; ; ;
9635;451;380;414;0	646;0	457;781	264;4	075;0;389;442;0	406;0	451;783	317;4	011;0; ; ; ; ; ; ; ;
9654;452;355;403;0	646;0	457;781	264;3	860;0;419;400;0	406;0	451;783	317;3	877;0; ; ; ; ; ; ; ;
9675;453;423;452;0	646;0	457;781	264;3	930;0;423;446;0	406;0	451;783	317;3	997;0; ; ; ; ; ; ; ;
9694;454;399;373;0	646;0	457;781	264;3	591;0;398;422;0	406;0	451;783	317;3	714;0; ; ; ; ; ; ; ;
9715;455;405;376;0	646;0	457;781	352;3	525;0;414;411;0	406;0	451;782	697;3	697;0; ; ; ; ; ; ; ;
9734;456;383;451;0	646;0	457;781	352;3	867;0;437;472;0	406;0	451;782	697;4	207;0; ; ; ; ; ; ; ;
9755;457;416;409;0	646;0	457;781	352;3	964;0;384;414;0	406;0	451;782	697;4	063;0; ; ; ; ; ; ; ;
9774;458;398;473;0	647;0	457;781	352;3	992;0;367;447;0	407;0	451;782	697;3	843;0; ; ; ; ; ; ; ;
9795;459;390;410;0	647;0	457;781	352;3	900;0;410;469;0	407;0	451;782	697;4	392;0; ; ; ; ; ; ; ;
9813;460;403;431;0	647;0	457;780	345;3	953;0;377;449;0	407;0	451;782	495;4	279;0; ; ; ; ; ; ; ;
9835;461;380;412;0	647;0	457;780	345;3	777;0;429;392;0	407;0	450;782	495;3	843;0; ; ; ; ; ; ; ;
9853;462;379;441;0	646;0	457;780	345;3	888;0;437;362;0	407;0	450;782	495;3	655;0; ; ; ; ; ; ; ;
9875;463;402;412;0	646;0	457;780	345;3	899;0;409;399;0	406;0	450;782	495;3	907;0; ; ; ; ; ; ; ;
9893;464;375;430;0	646;0	457;780	345;3	937;0;392;501;0	406;0	450;782	495;4	343;0; ; ; ; ; ; ; ;
9915;465;381;438;0	646;0	456;780	308;3	957;0;386;505;0	406;0	450;781	187;4	347;0; ; ; ; ; ; ; ;
9933;466;421;420;0	646;0	456;780	308;3	625;0;376;461;0	406;0	450;781	187;4	019;0; ; ; ; ; ; ; ;
9955;467;378;443;0	646;0	457;780	308;4	002;0;413;415;0	406;0	450;781	187;3	883;0; ; ; ; ; ; ; ;
9973;468;368;471;0	646;0	457;780	308;4	167;0;404;396;0	406;0	450;781	187;3	844;0; ; ; ; ; ; ; ;
9995;469;403;490;0	646;0	457;780	308;4	041;0;403;464;0	406;0	450;781	187;4	021;0; ; ; ; ; ; ; ;
10013;470;377;509;0	646;0	457;781	319;4	114;0;404;436;0	407;0	450;781	544;3	945;0; ; ; ; ; ; ; ;
10035;471;366;452;0	647;0	457;781	319;4	004;0;416;436;0	407;0	451;781	544;4	045;0; ; ; ; ; ; ; ;
10053;472;394;470;0	647;0	457;781	319;4	007;0;404;439;0	407;0	451;781	544;4	001;0; ; ; ; ; ; ; ;
10072;473;369;516;0	646;0	457;781	319;4	405;0;365;466;0	407;0	450;781	544;4	133;0; ; ; ; ; ; ; ;
10092;474;376;447;0	646;0	457;781	319;4	076;0;384;356;0	406;0	450;781	544;3	735;0; ; ; ; ; ; ; ;
10112;475;384;466;0	646;0	457;781	642;4	184;0;364;356;0	406;0	450;781	856;3	722;0; ; ; ; ; ; ; ;
10132;476;406;452;0	646;0	457;781	642;3	767;0;401;450;0	406;0	450;781	856;3	862;0; ; ; ; ; ; ; ;
10152;477;364;441;0	646;0	457;781	642;3	774;0;420;455;0	406;0	450;781	856;4	019;0; ; ; ; ; ; ; ;
10172;478;400;408;0	646;0	457;781	642;3	866;0;420;470;0	406;0	450;781	856;4	201;0; ; ; ; ; ; ; ;
10192;479;377;426;0	646;0	457;781	642;3	907;0;379;416;0	406;0	450;781	856;3	882;0; ; ; ; ; ; ; ;
10212;480;392;410;0	646;0	457;781	394;3	947;0;387;419;0	406;0	451;783	050;4	014;0; ; ; ; ; ; ; ;
10232;481;380;451;0	646;0	457;781	394;4	022;0;466;312;0	406;0	451;783	050;4	191;0; ; ; ; ; ; ; ;
10252;482;423;509;0	646;0	457;781	394;4	208;0;361;462;0	406;0	451;783	050;4	104;0; ; ; ; ; ; ; ;
10272;483;368;544;0	646;0	457;781	394;4	357;0;401;392;0	406;0	451;783	050;3	748;0; ; ; ; ; ; ; ;
10292;484;355;461;0	646;0	457;781	394;3	845;0;403;410;0	406;0	450;783	050;3	799;0; ; ; ; ; ; ; ;
10312;485;360;499;0	646;0	456;782	122;3	963;0;405;429;0	406;0	450;782	645;3	848;0; ; ; ; ; ; ; ;
10332;486;348;443;0	646;0	456;782	122;4	078;0;379;460;0	406;0	450;782	645;4	337;0; ; ; ; ; ; ; ;
10352;487;367;501;0	646;0	456;782	122;4	382;0;374;457;0	406;0	450;782	645;4	460;0; ; ; ; ; ; ; ;
10372;488;410;411;0	646;0	456;782	122;3	786;0;438;410;0	406;0	450;782	645;3	940;0; ; ; ; ; ; ; ;
10391;489;413;435;0	646;0	456;782	122;4	110;0;416;458;0	406;0	450;782	645;4	172;0; ; ; ; ; ; ; ;
10411;490;416;442;0	646;0	456;780	155;4	106;0;433;444;0	406;0	450;784	240;4	098;0; ; ; ; ; ; ; ;
10431;491;406;460;0	646;0	456;780	155;3	880;0;388;514;0	406;0	450;784	240;4	462;0; ; ; ; ; ; ; ;
10451;492;400;496;0	646;0	457;780	155;4	396;0;386;437;0	406;0	450;784	240;4	024;0; ; ; ; ; ; ; ;
10471;493;399;431;0	646;0	457;780	155;4	081;0;396;466;0	406;0	450;784	240;4	015;0; ; ; ; ; ; ; ;
10491;494;399;427;0	646;0	457;780	155;4	119;0;378;467;0	406;0	450;784	240;4	351;0; ; ; ; ; ; ; ;
10511;495;399;420;0	646;0	456;782	640;4	170;0;378;469;0	406;0	450;782	724;4	113;0; ; ; ; ; ; ; ;
10531;496;357;469;0	646;0	456;782	640;4	060;0;393;499;0	406;0	450;782	724;4	161;0; ; ; ; ; ; ; ;
10551;497;376;433;0	646;0	456;782	640;4	112;0;363;475;0	406;0	450;782	724;3	996;0; ; ; ; ; ; ; ;
10571;498;387;454;0	646;0	456;782	640;4	244;0;406;436;0	406;0	450;782	724;3	914;0; ; ; ; ; ; ; ;
10591;499;376;432;0	647;0	456;782	640;3	926;0;409;455;0	407;0	450;782	724;4	447;0; ; ; ; ; ; ; ;
10611;500;380;439;0	647;0	456;782	705;3	974;0;412;435;0	407;0	450;784	070;4	375;0; ; ; ; ; ; ; ;
10631;501;370;466;0	647;0	457;782	705;4	246;0;378;475;0	407;0	450;784	070;4	288;0; ; ; ; ; ; ; ;
10651;502;399;449;0	647;0	457;782	705;4	258;0;418;398;0	407;0	450;784	070;4	034;0; ; ; ; ; ; ; ;
10670;503;344;487;0	647;0	457;782	705;4	291;0;390;449;0	407;0	451;784	070;4	157;0; ; ; ; ; ; ; ;
10690;504;451;310;0	647;0	457;782	705;3	666;0;390;411;0	407;0	451;784	070;4	202;0; ; ; ; ; ; ; ;
10710;505;451;299;0	647;0	457;781	815;3	628;0;388;432;0	407;0	451;784	008;4	098;0; ; ; ; ; ; ; ;
10730;506;406;436;0	647;0	457;781	815;3	991;0;360;455;0	407;0	451;784	008;4	264;0; ; ; ; ; ; ; ;
10750;507;407;441;0	647;0	457;781	815;4	134;0;407;470;0	408;0	451;784	008;4	300;0; ; ; ; ; ; ; ;
10770;508;379;443;0	647;0	457;781	815;4	141;0;397;418;0	408;0	451;784	008;4	217;0; ; ; ; ; ; ; ;
10790;509;355;433;0	647;0	457;781	815;3	958;0;378;473;0	408;0	451;784	008;4	308;0; ; ; ; ; ; ; ;
10810;510;344;435;0	647;0	457;782	070;4	030;0;401;457;0	408;0	451;783	817;4	282;0; ; ; ; ; ; ; ;
10830;511;391;456;0	647;0	457;782	070;4	168;0;402;418;0	408;0	451;783	817;4	362;0; ; ; ; ; ; ; ;
10850;512;392;459;0	647;0	458;782	070;3	896;0;388;454;0	408;0	451;783	817;4	231;0; ; ; ; ; ; ; ;
10870;513;404;460;0	648;0	458;782	070;4	333;0;397;464;0	408;0	451;783	817;4	123;0; ; ; ; ; ; ; ;
10890;514;450;392;0	648;0	458;782	070;4	207;0;375;458;0	408;0	451;783	817;4	112;0; ; ; ; ; ; ; ;
10910;515;459;387;0	648;0	458;783	534;4	191;0;374;464;0	408;0	451;783	029;4	096;0; ; ; ; ; ; ; ;
10930;516;392;453;0	648;0	458;783	534;4	207;0;364;450;0	408;0	451;783	029;4	146;0; ; ; ; ; ; ; ;
10950;517;392;449;0	648;0	458;783	534;4	157;0;394;456;0	408;0	451;783	029;4	258;0; ; ; ; ; ; ; ;
10970;518;384;456;0	648;0	458;783	534;4	165;0;391;452;0	408;0	451;783	029;4	524;0; ; ; ; ; ; ; ;
10989;519;366;433;0	648;0	458;783	534;3	987;0;368;432;0	408;0	451;783	029;4	584;0; ; ; ; ; ; ; ;
11009;520;362;433;0	648;0	457;781	058;3	934;0;382;433;0	408;0	451;782	987;4	643;0; ; ; ; ; ; ; ;
11029;521;378;448;0	648;0	457;781	058;4	147;0;388;487;0	408;0	451;782	987;4	356;0; ; ; ; ; ; ; ;
11049;522;370;450;0	648;0	457;781	058;4	081;0;395;421;0	408;0	451;782	987;4	156;0; ; ; ; ; ; ; ;
11069;523;396;457;0	648;0	457;781	058;4	216;0;409;442;0	408;0	451;782	987;4	143;0; ; ; ; ; ; ; ;
11089;524;445;439;0	648;0	457;781	058;4	284;0;432;455;0	408;0	451;782	987;4	602;0; ; ; ; ; ; ; ;
11109;525;453;440;0	648;0	458;782	263;4	303;0;443;424;0	408;0	451;784	836;4	530;0; ; ; ; ; ; ; ;
11129;526;450;433;0	648;0	458;782	263;4	230;0;449;420;0	408;0	451;784	836;4	454;0; ; ; ; ; ; ; ;
11149;527;405;469;0	648;0	458;782	263;4	290;0;461;460;0	408;0	451;784	836;4	103;0; ; ; ; ; ; ; ;
11169;528;483;418;0	648;0	458;782	263;4	220;0;469;426;0	408;0	451;784	836;4	032;0; ; ; ; ; ; ; ;
11189;529;434;448;0	648;0	458;782	263;4	266;0;452;475;0	408;0	451;784	836;4	235;0;9;482;444; ; ; ; ;
11209;530;429;455;0	648;0	458;780	790;4	227;0;461;470;0	408;0	451;783	089;4	247;0;9;482;444; ; ; ; ;
11229;531;441;442;0	648;0	457;780	790;4	400;0;444;463;0	408;0	451;783	089;4	297;0;9;482;444; ; ; ; ;
11249;532;446;435;0	648;0	457;780	790;4	231;0;440;459;0	408;0	451;783	089;4	143;0;9;482;444; ; ; ; ;
11269;533;429;461;0	648;0	457;780	790;4	081;0;495;429;0	408;0	451;783	089;4	042;0;9;482;444; ; ; ; ;
11288;534;494;449;0	647;0	457;780	790;3	915;0;486;431;0	408;0	451;783	089;4	092;0;9;482;444; ; ; ; ;
11308;535;497;452;0	647;0	458;781	750;3	916;0;477;433;0	408;0	451;783	440;4	044;0;9;482;444; ; ; ; ;
11328;536;481;422;0	648;0	458;781	750;4	127;0;498;422;0	408;0	451;783	440;4	033;0;9;482;444; ; ; ; ;
11348;537;505;413;0	648;0	458;781	750;4	030;0;476;484;0	408;0	451;783	440;4	074;0;9;482;444; ; ; ; ;
11368;538;508;426;0	648;0	458;781	750;4	012;0;501;471;0	408;0	451;783	440;3	987;0;9;482;444; ; ; ; ;
11388;539;497;434;0	648;0	458;781	750;4	191;0;485;430;0	408;0	452;783	440;4	183;0;9;482;444; ; ; ; ;
11408;540;499;433;0	648;0	459;784	152;4	155;0;479;458;0	408;0	452;784	059;4	197;0;9;482;444; ; ; ; ;
11428;541;536;390;0	648;0	459;784	152;3	968;0;435;466;0	408;0	452;784	059;4	146;0;9;482;444; ; ; ; ;
11448;542;523;438;0	648;0	459;784	152;3	910;0;466;461;0	408;0	452;784	059;4	378;0;9;482;444; ; ; ; ;
11468;543;484;443;0	648;0	459;784	152;4	340;0;506;419;0	408;0	452;784	059;4	252;0;9;482;444; ; ; ; ;
11488;544;498;461;0	648;0	459;784	152;3	910;0;489;443;0	408;0	452;784	059;4	179;0;9;482;444; ; ; ; ;
11508;545;476;471;0	648;0	459;781	411;4	040;0;510;428;0	408;0	452;784	117;4	267;0;9;482;444; ; ; ; ;
11528;546;498;465;0	648;0	459;781	411;3	949;0;499;463;0	408;0	452;784	117;4	275;0;9;482;444; ; ; ; ;
11548;547;523;438;0	647;0	459;781	411;4	030;0;542;431;0	408;0	452;784	117;4	311;0;10;543;447; ; ; ; ;
11568;548;532;459;0	647;0	459;781	411;3	975;0;523;459;0	408;0	452;784	117;3	981;0;10;543;447; ; ; ; ;
11587;549;507;449;0	647;0	459;781	411;3	996;0;550;458;0	408;0	452;784	117;4	014;0;10;543;447; ; ; ; ;
11607;550;523;440;0	647;0	459;781	404;4	027;0;547;457;0	408;0	452;785	307;4	052;0;10;543;447; ; ; ; ;
11627;551;565;430;0	647;0	459;781	404;3	963;0;540;436;0	408;0	452;785	307;3	853;0;10;543;447; ; ; ; ;
11647;552;561;445;0	647;0	459;781	404;3	860;0;547;446;0	408;0	452;785	307;3	945;0;10;543;447; ; ; ; ;
11667;553;568;460;0	647;0	459;781	404;3	898;0;554;443;0	408;0	452;785	307;3	830;0;10;543;447; ; ; ; ;
11687;554;529;436;0	647;0	459;781	404;3	911;0;559;449;0	408;0	452;785	307;4	049;0;10;543;447; ; ; ; ;
11707;555;526;448;0	647;0	459;780	964;3	922;0;564;449;0	408;0	452;785	173;4	044;0;10;543;447; ; ; ; ;
11727;556;573;404;0	647;0	458;780	964;3	872;0;508;492;0	408;0	452;785	173;4	281;0;10;543;447; ; ; ; ;
11747;557;455;435;0	648;0	458;780	964;3	982;0;479;463;0	408;0	452;785	173;4	046;0; ; ; ; ; ; ; ;
11767;558;395;443;0	649;0	458;780	964;3	987;0;395;399;0	410;0	451;785	173;3	926;0; ; ; ; ; ; ; ;
11787;559;364;509;0	649;0	458;780	964;4	499;0;417;473;0	410;0	451;785	173;4	294;0; ; ; ; ; ; ; ;
11807;560;331;535;0	649;0	458;783	013;4	619;0;440;458;0	410;0	451;781	739;4	130;0; ; ; ; ; ; ; ;
11827;561;424;433;0	649;0	458;783	013;4	081;0;394;452;0	410;0	451;781	739;3	982;0; ; ; ; ; ; ; ;
11847;562;362;486;0	649;0	458;783	013;4	007;0;386;418;0	410;0	451;781	739;4	157;0; ; ; ; ; ; ; ;
11866;563;365;422;0	649;0	458;783	013;3	670;0;364;466;0	410;0	451;781	739;4	236;0; ; ; ; ; ; ; ;
11886;564;358;376;0	649;0	458;783	013;3	742;0;394;416;0	409;0	451;781	739;3	841;0; ; ; ; ; ; ; ;
11906;565;358;383;0	649;0	458;781	281;3	805;0;384;432;0	409;0	451;781	682;3	937;0; ; ; ; ; ; ; ;
11926;566;324;445;0	648;0	458;781	281;4	022;0;391;462;0	409;0	451;781	682;4	026;0; ; ; ; ; ; ; ;
11946;567;400;430;0	648;0	458;781	281;3	861;0;396;419;0	409;0	451;781	682;3	889;0; ; ; ; ; ; ; ;
11966;568;357;381;0	648;0	458;781	281;3	547;0;408;400;0	409;0	451;781	682;4	049;0; ; ; ; ; ; ; ;
11986;569;370;455;0	648;0	458;781	281;4	026;0;393;390;0	409;0	451;781	682;3	839;0; ; ; ; ; ; ; ;
12006;570;381;436;0	649;0	458;780	905;3	866;0;398;377;0	409;0	451;783	958;3	886;0; ; ; ; ; ; ; ;
12026;571;370;467;0	649;0	458;780	905;3	985;0;327;276;0	409;0	451;783	958;3	340;0; ; ; ; ; ; ; ;
12046;572;384;455;0	649;0	458;780	905;4	112;0;461;347;0	409;0	452;783	958;3	917;0; ; ; ; ; ; ; ;
12066;573;379;459;0	649;0	459;780	905;3	893;0;412;427;0	409;0	452;783	958;3	754;0; ; ; ; ; ; ; ;
12086;574;389;479;0	649;0	459;780	905;4	137;0;419;339;0	409;0	452;783	958;3	629;0; ; ; ; ; ; ; ;
12106;575;389;476;0	649;0	459;781	176;4	074;0;424;364;0	409;0	452;783	236;3	897;0; ; ; ; ; ; ; ;
12126;576;342;456;0	649;0	459;781	176;3	979;0;416;396;0	409;0	452;783	236;3	846;0; ; ; ; ; ; ; ;
12146;577;369;340;0	649;0	459;781	176;3	354;0;437;286;0	409;0	452;783	236;3	397;0; ; ; ; ; ; ; ;
12166;578;405;276;0	649;0	459;781	176;3	397;0;421;347;0	409;0	452;783	236;3	574;0; ; ; ; ; ; ; ;
12185;579;382;455;0	649;0	459;781	176;3	936;0;415;378;0	409;0	452;783	236;3	717;0; ; ; ; ; ; ; ;
12205;580;395;380;0	649;0	459;780	705;3	629;0;422;337;0	409;0	452;782	117;3	521;0; ; ; ; ; ; ; ;
12225;581;386;393;0	649;0	459;780	705;3	514;0;398;402;0	410;0	452;782	117;3	641;0; ; ; ; ; ; ; ;
12245;582;411;299;0	649;0	459;780	705;3	509;0;371;433;0	410;0	452;782	117;3	797;0; ; ; ; ; ; ; ;
12265;583;364;294;0	649;0	459;780	705;3	748;0;436;384;0	410;0	452;782	117;3	710;0; ; ; ; ; ; ; ;
12285;584;415;325;0	649;0	459;780	705;3	262;0;390;454;0	410;0	452;782	117;3	594;0; ; ; ; ; ; ; ;
12305;585;401;332;0	649;0	459;781	947;3	303;0;392;444;0	410;0	451;782	284;3	647;0; ; ; ; ; ; ; ;
12325;586;340;348;0	649;0	458;781	947;3	850;0;437;311;0	410;0	451;782	284;3	601;0; ; ; ; ; ; ; ;
12345;587;379;431;0	649;0	458;781	947;3	998;0;374;360;0	410;0	451;782	284;3	681;0; ; ; ; ; ; ; ;
12365;588;389;280;0	649;0	458;781	947;3	626;0;373;283;0	410;0	451;782	284;3	302;0; ; ; ; ; ; ; ;
12385;589;386;319;0	649;0	458;781	947;3	380;0;370;352;0	410;0	451;782	284;3	598;0; ; ; ; ; ; ; ;
12405;590;382;321;0	649;0	457;780	987;3	318;0;369;323;0	409;0	451;783	466;3	548;0; ; ; ; ; ; ; ;
12425;591;434;265;0	649;0	457;780	987;3	031;0;411;343;0	409;0	450;783	466;3	428;0; ; ; ; ; ; ; ;
12445;592;405;369;0	649;0	457;780	987;3	274;0;406;347;0	409;0	450;783	466;3	588;0; ; ; ; ; ; ; ;
12464;593;414;302;0	649;0	457;780	987;3	453;0;397;419;0	409;0	450;783	466;4	062;0; ; ; ; ; ; ; ;
12484;594;387;389;0	649;0	457;780	987;3	403;0;390;282;0	410;0	450;783	466;3	557;0; ; ; ; ; ; ; ;
12504;595;383;374;0	649;0	457;780	066;3	349;0;383;298;0	410;0	450;782	034;3	698;0; ; ; ; ; ; ; ;
12524;596;368;366;0	649;0	457;780	066;3	609;0;403;347;0	410;0	450;782	034;3	615;0; ; ; ; ; ; ; ;
12544;597;375;379;0	649;0	457;780	066;3	601;0;384;453;0	409;0	450;782	034;3	768;0; ; ; ; ; ; ; ;
12564;598;363;513;0	649;0	457;780	066;4	217;0;410;341;0	409;0	450;782	034;3	546;0; ; ; ; ; ; ; ;
12584;599;355;428;0	649;0	457;780	066;3	770;0;368;445;0	409;0	450;782	034;3	961;0; ; ; ; ; ; ; ;
12604;600;355;473;0	648;0	457;779	941;3	933;0;372;405;0	409;0	450;782	183;3	952;0; ; ; ; ; ; ; ;
12624;601;472;229;0	648;0	456;779	941;3	259;0;371;383;0	409;0	450;782	183;3	770;0; ; ; ; ; ; ; ;
12644;602;315;329;0	648;0	456;779	941;3	498;0;383;422;0	409;0	450;782	183;3	679;0; ; ; ; ; ; ; ;
12664;603;408;364;0	649;0	456;779	941;3	322;0;418;356;0	409;0	450;782	183;3	594;0; ; ; ; ; ; ; ;
12684;604;420;311;0	649;0	456;779	941;3	114;0;399;296;0	409;0	450;782	183;3	565;0; ; ; ; ; ; ; ;
12704;605;435;317;0	649;0	457;779	957;3	177;0;414;292;0	409;0	450;781	927;3	536;0; ; ; ; ; ; ; ;
12724;606;392;400;0	649;0	457;779	957;3	903;0;376;517;0	409;0	450;781	927;4	381;0; ; ; ; ; ; ; ;
12744;607;400;347;0	649;0	457;779	957;3	481;0;338;237;0	409;0	450;781	927;3	480;0; ; ; ; ; ; ; ;
12763;608;389;370;0	649;0	457;779	957;3	464;0;388;300;0	409;0	450;781	927;3	668;0; ; ; ; ; ; ; ;
12783;609;407;468;0	649;0	457;779	957;4	073;0;390;335;0	409;0	450;781	927;3	569;0; ; ; ; ; ; ; ;
12803;610;405;452;0	648;0	457;781	269;3	879;0;392;370;0	409;0	450;783	096;3	666;0; ; ; ; ; ; ; ;
12823;611;377;408;0	648;0	457;781	269;3	841;0;389;310;0	409;0	450;783	096;3	660;0; ; ; ; ; ; ; ;
12843;612;358;383;0	648;0	457;781	269;3	934;0;380;404;0	409;0	450;783	096;3	574;0; ; ; ; ; ; ; ;
12863;613;369;385;0	648;0	457;781	269;3	636;0;368;418;0	409;0	450;783	096;3	708;0; ; ; ; ; ; ; ;
12883;614;393;304;0	648;0	457;781	269;3	469;0;411;352;0	408;0	450;783	096;3	772;0; ; ; ; ; ; ; ;
12903;615;388;283;0	648;0	457;782	144;3	413;0;406;405;0	408;0	450;784	454;3	778;0; ; ; ; ; ; ; ;
12923;616;391;398;0	648;0	457;782	144;3	756;0;425;387;0	408;0	450;784	454;3	784;0; ; ; ; ; ; ; ;
12943;617;398;422;0	647;0	457;782	144;3	702;0;412;356;0	408;0	450;784	454;3	591;0; ; ; ; ; ; ; ;
12963;618;326;387;0	647;0	457;782	144;3	788;0;396;349;0	408;0	450;784	454;3	630;0; ; ; ; ; ; ; ;
12983;619;403;305;0	647;0	457;782	144;3	626;0;421;390;0	407;0	450;784	454;3	666;0; ; ; ; ; ; ; ;
13003;620;382;301;0	646;0	456;781	476;3	627;0;409;374;0	407;0	450;782	628;3	695;0; ; ; ; ; ; ; ;
13023;621;368;367;0	646;0	456;781	476;3	870;0;410;416;0	407;0	450;782	628;3	741;0; ; ; ; ; ; ; ;
13042;622;347;393;0	646;0	456;781	476;3	743;0;381;431;0	407;0	449;782	628;3	692;0; ; ; ; ; ; ; ;
13062;623;377;484;0	646;0	456;781	476;3	999;0;403;360;0	407;0	449;782	628;3	649;0; ; ; ; ; ; ; ;
13082;624;447;327;0	646;0	456;781	476;3	298;0;393;351;0	407;0	449;782	628;3	706;0; ; ; ; ; ; ; ;
13102;625;452;358;0	646;0	456;782	684;3	256;0;404;341;0	407;0	449;783	795;3	702;0; ; ; ; ; ; ; ;
13122;626;396;319;0	646;0	456;782	684;3	425;0;357;449;0	407;0	449;783	795;3	939;0; ; ; ; ; ; ; ;
13142;627;358;444;0	646;0	456;782	684;4	168;0;369;493;0	406;0	449;783	795;4	531;0; ; ; ; ; ; ; ;
13162;628;339;438;0	646;0	456;782	684;3	795;0;379;384;0	406;0	450;783	795;3	785;0; ; ; ; ; ; ; ;
13182;629;-800;-600;0	406;0	450;-1	000;-1	000;4;373;469;0	406;0	450;783	795;4	069;0; ; ; ; ; ; ; ;
13202;630;-800;-600;0	646;0	456;-1	000;-1	000;4;378;466;0	406;0	450;782	816;4	184;0; ; ; ; ; ; ; ;
13222;631;361;360;0	646;0	456;782	698;3	501;0;389;371;0	406;0	450;782	816;3	741;0; ; ; ; ; ; ; ;
13242;632;368;360;0	646;0	456;782	698;3	809;0;410;500;0	406;0	450;782	816;4	163;0; ; ; ; ; ; ; ;
13262;633;355;409;0	646;0	456;782	698;3	686;0;386;375;0	406;0	450;782	816;3	562;0; ; ; ; ; ; ; ;
13282;634;348;419;0	646;0	456;782	698;3	774;0;391;246;0	406;0	449;782	816;3	231;0; ; ; ; ; ; ; ;
13302;635;348;430;0	646;0	456;780	787;3	712;0;395;269;0	406;0	449;781	478;3	244;0; ; ; ; ; ; ; ;
13322;636;352;263;0	646;0	456;780	787;3	298;0;391;401;0	407;0	449;781	478;3	783;0; ; ; ; ; ; ; ;
13342;637;367;394;0	647;0	456;780	787;3	565;0;383;448;0	407;0	449;781	478;3	845;0; ; ; ; ; ; ; ;
13361;638;366;481;0	647;0	456;780	787;4	208;0;399;474;0	407;0	450;781	478;4	168;0; ; ; ; ; ; ; ;
13381;639;335;401;0	647;0	457;780	787;3	788;0;393;439;0	407;0	450;781	478;3	761;0; ; ; ; ; ; ; ;
13401;640;341;432;0	647;0	457;781	110;4	078;0;393;444;0	407;0	450;783	156;3	878;0; ; ; ; ; ; ; ;
13421;641;407;494;0	647;0	457;781	110;4	058;0;377;445;0	407;0	450;783	156;3	785;0; ; ; ; ; ; ; ;
13441;642;373;388;0	647;0	457;781	110;3	889;0;383;479;0	407;0	451;783	156;3	875;0; ; ; ; ; ; ; ;
13461;643;355;369;0	647;0	457;781	110;3	765;0;376;478;0	407;0	451;783	156;4	158;0; ; ; ; ; ; ; ;
13481;644;371;421;0	647;0	457;781	110;4	191;0;385;373;0	407;0	451;783	156;3	712;0; ; ; ; ; ; ; ;
13501;645;365;426;0	647;0	457;781	800;4	090;0;383;385;0	407;0	451;782	419;3	818;0; ; ; ; ; ; ; ;
13521;646;381;439;0	647;0	458;781	800;3	891;0;412;393;0	408;0	451;782	419;3	967;0; ; ; ; ; ; ; ;
13541;647;381;289;0	647;0	458;781	800;3	403;0;349;432;0	408;0	451;782	419;3	984;0; ; ; ; ; ; ; ;
13561;648;377;445;0	647;0	458;781	800;3	795;0;379;423;0	408;0	451;782	419;3	817;0; ; ; ; ; ; ; ;
13581;649;350;435;0	648;0	458;781	800;3	858;0;374;442;0	408;0	451;782	419;3	815;0; ; ; ; ; ; ; ;
13601;650;347;399;0	648;0	458;781	517;3	708;0;370;441;0	408;0	451;784	048;3	821;0; ; ; ; ; ; ; ;
13621;651;377;432;0	648;0	458;781	517;3	951;0;369;464;0	408;0	451;784	048;3	949;0; ; ; ; ; ; ; ;
13641;652;366;412;0	648;0	458;781	517;3	750;0;381;438;0	408;0	451;784	048;3	893;0; ; ; ; ; ; ; ;
13660;653;356;332;0	648;0	458;781	517;3	614;0;376;462;0	408;0	451;784	048;3	980;0; ; ; ; ; ; ; ;
13680;654;293;338;0	649;0	458;781	517;3	896;0;330;456;0	409;0	451;784	048;3	882;0; ; ; ; ; ; ; ;
13700;655;279;345;0	649;0	458;780	828;3	753;0;332;447;0	409;0	451;785	149;3	913;0; ; ; ; ; ; ; ;
13720;656;257;406;0	649;0	458;780	828;3	567;0;241;387;0	409;0	451;785	149;3	752;0; ; ; ; ; ; ; ;
13740;657;252;427;0	649;0	458;780	828;3	730;0;275;445;0	410;0	451;785	149;4	036;0; ; ; ; ; ; ; ;
13760;658;281;444;0	649;0	458;780	828;3	616;0;307;471;0	410;0	450;785	149;4	054;0; ; ; ; ; ; ; ;
13780;659;251;454;0	650;0	457;780	828;3	906;0;314;458;0	410;0	450;785	149;4	207;0; ; ; ; ; ; ; ;
13800;660;260;464;0	650;0	458;781	937;3	932;0;320;472;0	410;0	450;784	457;4	266;0; ; ; ; ; ; ; ;
13820;661;244;322;0	650;0	458;781	937;3	701;0;251;440;0	410;0	450;784	457;3	993;0; ; ; ; ; ; ; ;
13840;662;262;448;0	650;0	458;781	937;3	849;0;291;418;0	410;0	450;784	457;3	855;0; ; ; ; ; ; ; ;
13860;663;266;449;0	650;0	458;781	937;3	847;0;282;408;0	410;0	450;784	457;3	884;0; ; ; ; ; ; ; ;
13880;664;291;462;0	650;0	458;781	937;3	874;0;282;459;0	410;0	451;784	457;4	150;0; ; ; ; ; ; ; ;
13900;665;303;468;0	649;0	458;781	244;3	879;0;284;447;0	410;0	450;782	852;4	094;0; ; ; ; ; ; ; ;
13920;666;296;429;0	649;0	457;781	244;3	929;0;290;409;0	409;0	450;782	852;3	833;0; ; ; ; ; ; ; ;
13940;667;285;453;0	649;0	457;781	244;3	936;0;296;522;0	409;0	450;782	852;4	185;0; ; ; ; ; ; ; ;
13959;668;315;504;0	649;0	457;781	244;4	037;0;269;431;0	409;0	451;782	852;3	825;0; ; ; ; ; ; ; ;
13979;669;232;358;0	649;0	458;781	244;3	468;0;304;453;0	409;0	451;782	852;3	922;0; ; ; ; ; ; ; ;
13999;670;229;378;0	649;0	458;779	346;3	450;0;294;491;0	409;0	451;781	500;4	009;0; ; ; ; ; ; ; ;
14019;671;264;468;0	649;0	458;779	346;3	812;0;252;467;0	409;0	451;781	500;4	081;0; ; ; ; ; ; ; ;
14039;672;257;434;0	649;0	458;779	346;3	807;0;237;431;0	410;0	451;781	500;3	982;0; ; ; ; ; ; ; ;
14059;673;271;428;0	650;0	458;779	346;3	981;0;210;414;0	410;0	451;781	500;3	834;0; ; ; ; ; ; ; ;
14079;674;258;415;0	650;0	458;779	346;3	797;0;221;440;0	410;0	451;781	500;4	047;0; ; ; ; ; ; ; ;
14099;675;262;407;0	650;0	458;780	018;3	855;0;206;436;0	410;0	451;782	009;3	961;0; ; ; ; ; ; ; ;
14119;676;217;444;0	650;0	458;780	018;3	822;0;240;419;0	410;0	451;782	009;4	325;0; ; ; ; ; ; ; ;
14139;677;227;476;0	649;0	458;780	018;3	912;0;254;452;0	409;0	451;782	009;4	176;0; ; ; ; ; ; ; ;
14159;678;237;439;0	649;0	459;780	018;3	730;0;290;483;0	409;0	452;782	009;3	869;0; ; ; ; ; ; ; ;
14179;679;202;408;0	648;0	459;780	018;3	861;0;281;466;0	409;0	452;782	009;4	098;0; ; ; ; ; ; ; ;
14199;680;208;411;0	648;0	459;780	733;3	867;0;271;479;0	409;0	452;783	433;3	977;0; ; ; ; ; ; ; ;
14219;681;264;472;0	648;0	459;780	733;4	214;0;266;467;0	408;0	452;783	433;4	056;0; ; ; ; ; ; ; ;
14238;682;352;395;0	647;0	459;780	733;3	791;0;344;455;0	408;0	452;783	433;4	044;0; ; ; ; ; ; ; ;
14258;683;289;359;0	647;0	459;780	733;3	813;0;370;310;0	407;0	452;783	433;3	770;0; ; ; ; ; ; ; ;
14278;684;389;487;0	647;0	459;780	733;4	370;0;377;451;0	407;0	452;783	433;4	005;0; ; ; ; ; ; ; ;
14298;685;379;440;0	647;0	459;781	226;4	179;0;388;401;0	407;0	452;783	670;3	928;0; ; ; ; ; ; ; ;
14318;686;380;430;0	647;0	459;781	226;4	085;0;364;456;0	407;0	452;783	670;4	026;0; ; ; ; ; ; ; ;
14338;687;340;356;0	647;0	459;781	226;3	506;0;356;440;0	407;0	452;783	670;4	159;0; ; ; ; ; ; ; ;
14358;688;340;379;0	647;0	458;781	226;3	613;0;365;418;0	407;0	452;783	670;3	982;0; ; ; ; ; ; ; ;
14378;689;348;435;0	647;0	458;781	226;3	971;0;373;416;0	407;0	452;783	670;3	980;0; ; ; ; ; ; ; ;
14398;690;351;404;0	647;0	458;781	357;3	699;0;371;415;0	407;0	452;783	145;3	975;0; ; ; ; ; ; ; ;
14418;691;337;440;0	647;0	458;781	357;3	614;0;346;358;0	407;0	451;783	145;3	615;0; ; ; ; ; ; ; ;
14438;692;332;418;0	647;0	458;781	357;3	649;0;323;445;0	407;0	451;783	145;4	211;0; ; ; ; ; ; ; ;
14458;693;352;369;0	646;0	458;781	357;3	538;0;347;467;0	407;0	451;783	145;4	108;0; ; ; ; ; ; ; ;
14478;694;294;305;0	646;0	458;781	357;3	789;0;367;446;0	407;0	451;783	145;4	175;0; ; ; ; ; ; ; ;
14498;695;293;272;0	646;0	458;780	775;3	791;0;365;453;0	407;0	451;783	303;4	129;0; ; ; ; ; ; ; ;
14518;696;334;463;0	647;0	458;780	775;3	896;0;393;370;0	407;0	451;783	303;3	946;0; ; ; ; ; ; ; ;
14538;697;244;420;0	648;0	458;780	775;3	799;0;226;420;0	408;0	452;783	303;3	934;0; ; ; ; ; ; ; ;
14557;698;213;390;0	648;0	458;780	775;3	562;0;242;381;0	408;0	452;783	303;3	523;0; ; ; ; ; ; ; ;
14577;699;197;393;0	648;0	458;780	775;3	534;0;182;409;0	408;0	452;783	303;3	758;0; ; ; ; ; ; ; ;
14597;700;183;397;0	648;0	458;779	226;3	500;0;173;393;0	408;0	451;782	659;3	630;0; ; ; ; ; ; ; ;
14617;701;246;421;0	648;0	458;779	226;3	575;0;254;448;0	408;0	451;782	659;3	970;0; ; ; ; ; ; ; ;
14637;702;228;371;0	648;0	458;779	226;3	659;0;266;434;0	408;0	451;782	659;3	696;0; ; ; ; ; ; ; ;
14657;703;235;453;0	648;0	458;779	226;3	657;0;263;382;0	408;0	451;782	659;3	956;0; ; ; ; ; ; ; ;
14677;704;212;405;0	648;0	458;779	226;3	737;0;257;436;0	408;0	451;782	659;4	088;0; ; ; ; ; ; ; ;
14697;705;208;398;0	648;0	458;780	171;3	767;0;263;421;0	408;0	451;781	639;4	021;0; ; ; ; ; ; ; ;
14717;706;228;426;0	648;0	458;780	171;3	629;0;232;350;0	408;0	451;781	639;3	534;0; ; ; ; ; ; ; ;
14737;707;231;403;0	648;0	458;780	171;3	600;0;248;470;0	408;0	451;781	639;3	789;0; ; ; ; ; ; ; ;
14757;708;297;473;0	648;0	458;780	171;4	071;0;253;420;0	408;0	451;781	639;3	987;0; ; ; ; ; ; ; ;
14777;709;192;424;0	648;0	458;780	171;3	784;0;296;427;0	408;0	451;781	639;3	844;0; ; ; ; ; ; ; ;
14797;710;207;431;0	648;0	459;779	267;3	896;0;312;433;0	408;0	452;783	767;3	938;0; ; ; ; ; ; ; ;
14816;711;188;386;0	648;0	459;779	267;3	668;0;225;449;0	408;0	452;783	767;3	906;0; ; ; ; ; ; ; ;
14837;712;259;450;0	648;0	459;779	267;3	725;0;246;412;0	409;0	452;783	767;3	929;0; ; ; ; ; ; ; ;
14856;713;244;462;0	649;0	459;779	267;3	938;0;251;481;0	409;0	452;783	767;3	828;0; ; ; ; ; ; ; ;
14876;714;218;399;0	649;0	459;779	267;3	649;0;243;449;0	409;0	452;783	767;3	931;0; ; ; ; ; ; ; ;
14896;715;252;435;0	649;0	459;780	326;3	734;0;244;447;0	409;0	452;783	704;3	898;0; ; ; ; ; ; ; ;
14916;716;197;413;0	648;0	459;780	326;3	741;0;228;422;0	409;0	452;783	704;4	015;0; ; ; ; ; ; ; ;
14936;717;264;476;0	648;0	459;780	326;3	861;0;282;525;0	409;0	452;783	704;4	457;0; ; ; ; ; ; ; ;
14956;718;211;377;0	648;0	459;780	326;3	819;0;253;446;0	408;0	452;783	704;3	865;0; ; ; ; ; ; ; ;
14976;719;231;407;0	648;0	459;780	326;3	697;0;237;503;0	408;0	452;783	704;3	972;0;11;246;439; ; ; ; ;
14996;720;254;413;0	648;0	459;779	907;3	741;0;261;470;0	409;0	452;783	396;4	040;0;11;246;439; ; ; ; ;
15016;721;223;428;0	648;0	459;779	907;3	738;0;294;495;0	409;0	452;783	396;4	081;0;11;246;439; ; ; ; ;
15036;722;257;442;0	649;0	459;779	907;4	001;0;230;470;0	409;0	452;783	396;3	796;0;11;246;439; ; ; ; ;
15056;723;247;410;0	649;0	459;779	907;3	603;0;247;481;0	409;0	452;783	396;3	997;0;11;246;439; ; ; ; ;
15076;724;218;415;0	649;0	458;779	907;3	690;0;264;443;0	409;0	451;783	396;3	699;0;11;246;439; ; ; ; ;
15096;725;232;413;0	649;0	458;779	280;3	716;0;232;436;0	409;0	451;785	103;3	741;0;11;246;439; ; ; ; ;
15116;726;231;447;0	649;0	458;779	280;3	742;0;261;390;0	409;0	451;785	103;3	705;0;11;246;439; ; ; ; ;
15136;727;204;392;0	649;0	458;779	280;3	541;0;213;408;0	409;0	451;785	103;3	838;0; ; ; ; ; ; ; ;
15155;728;220;446;0	649;0	458;779	280;3	678;0;245;497;0	409;0	451;785	103;3	990;0; ; ; ; ; ; ; ;
15175;729;214;377;0	649;0	458;779	280;3	665;0;272;464;0	409;0	451;785	103;3	773;0; ; ; ; ; ; ; ;
15195;730;221;389;0	649;0	457;780	128;3	656;0;258;503;0	409;0	450;783	089;3	874;0; ; ; ; ; ; ; ;
15215;731;247;436;0	649;0	457;780	128;3	684;0;252;432;0	409;0	450;783	089;3	664;0; ; ; ; ; ; ; ;
15235;732;231;447;0	649;0	457;780	128;3	817;0;249;457;0	409;0	450;783	089;4	033;0; ; ; ; ; ; ; ;
15255;733;255;440;0	649;0	457;780	128;3	892;0;233;435;0	409;0	450;783	089;3	777;0; ; ; ; ; ; ; ;
15275;734;231;445;0	649;0	457;780	128;3	726;0;153;310;0	409;0	450;783	089;3	495;0; ; ; ; ; ; ; ;
15295;735;239;443;0	649;0	457;779	889;3	814;0;140;307;0	409;0	450;782	281;3	597;0; ; ; ; ; ; ; ;
15316;736;235;423;0	649;0	457;779	889;3	575;0;225;421;0	409;0	450;782	281;3	805;0; ; ; ; ; ; ; ;
15335;737;233;434;0	649;0	457;779	889;3	739;0;235;451;0	409;0	450;782	281;4	032;0; ; ; ; ; ; ; ;
15355;738;248;402;0	649;0	457;779	889;3	673;0;288;464;0	409;0	450;782	281;4	216;0; ; ; ; ; ; ; ;
15375;739;239;418;0	649;0	457;779	889;3	585;0;239;429;0	409;0	450;782	281;3	990;0; ; ; ; ; ; ; ;
15395;740;242;416;0	649;0	457;778	772;3	647;0;257;447;0	409;0	450;783	188;4	042;0; ; ; ; ; ; ; ;
15415;741;220;370;0	649;0	457;778	772;3	603;0;228;400;0	409;0	450;783	188;3	970;0; ; ; ; ; ; ; ;
15435;742;266;414;0	648;0	457;778	772;3	667;0;302;357;0	408;0	450;783	188;3	640;0; ; ; ; ; ; ; ;
15454;743;355;432;0	647;0	457;778	772;3	911;0;402;430;0	408;0	450;783	188;3	906;0; ; ; ; ; ; ; ;
15475;744;316;358;0	647;0	456;778	772;3	571;0;351;435;0	408;0	450;783	188;4	286;0; ; ; ; ; ; ; ;
15494;745;361;383;0	647;0	456;779	084;3	663;0;402;441;0	408;0	450;782	210;4	208;0; ; ; ; ; ; ; ;
15515;746;342;381;0	648;0	457;779	084;3	629;0;364;428;0	408;0	450;782	210;3	823;0; ; ; ; ; ; ; ;
15534;747;375;367;0	648;0	457;779	084;3	717;0;363;358;0	408;0	450;782	210;3	627;0; ; ; ; ; ; ; ;
15555;748;338;383;0	648;0	457;779	084;3	541;0;351;390;0	408;0	450;782	210;3	646;0; ; ; ; ; ; ; ;
15574;749;332;414;0	648;0	457;779	084;3	906;0;374;329;0	408;0	450;782	210;3	657;0; ; ; ; ; ; ; ;
15596;750;338;413;0	647;0	457;779	650;3	931;0;371;330;0	408;0	450;781	248;3	662;0; ; ; ; ; ; ; ;
15614;751;291;334;0	647;0	457;779	650;3	558;0;388;385;0	408;0	450;781	248;3	619;0; ; ; ; ; ; ; ;
15635;752;326;367;0	647;0	457;779	650;3	786;0;371;434;0	407;0	450;781	248;4	138;0; ; ; ; ; ; ; ;
15654;753;375;430;0	647;0	457;779	650;3	808;0;342;428;0	407;0	450;781	248;3	626;0; ; ; ; ; ; ; ;
15675;754;388;419;0	646;0	457;779	650;3	838;0;417;366;0	407;0	450;781	248;3	783;0; ; ; ; ; ; ; ;
15694;755;401;408;0	646;0	457;780	489;3	866;0;404;388;0	406;0	450;780	291;3	924;0; ; ; ; ; ; ; ;
15715;756;377;288;0	645;0	457;780	489;3	622;0;388;391;0	406;0	450;780	291;3	730;0; ; ; ; ; ; ; ;
15733;757;352;497;0	645;0	457;780	489;4	448;0;413;455;0	405;0	450;780	291;4	011;0; ; ; ; ; ; ; ;
15755;758;371;402;0	645;0	457;780	489;3	811;0;442;323;0	405;0	450;780	291;3	906;0; ; ; ; ; ; ; ;
15773;759;424;435;0	645;0	457;780	489;4	013;0;381;480;0	405;0	450;780	291;4	216;0; ; ; ; ; ; ; ;
15795;760;417;385;0	644;0	457;779	913;4	296;0;402;442;0	404;0	450;781	976;4	258;0; ; ; ; ; ; ; ;
15813;761;380;424;0	644;0	456;779	913;4	363;0;400;336;0	404;0	450;781	976;3	962;0; ; ; ; ; ; ; ;
15835;762;395;426;0	643;0	456;779	913;4	141;0;379;421;0	404;0	450;781	976;4	038;0; ; ; ; ; ; ; ;
15853;763;423;437;0	643;0	456;779	913;4	004;0;417;351;0	403;0	450;781	976;3	829;0; ; ; ; ; ; ; ;
15875;764;419;406;0	643;0	456;779	913;3	799;0;384;448;0	403;0	450;781	976;4	208;0; ; ; ; ; ; ; ;
15893;765;416;408;0	643;0	456;779	976;3	734;0;398;433;0	403;0	450;781	971;4	214;0; ; ; ; ; ; ; ;
15913;766;389;392;0	642;0	455;779	976;4	071;0;359;484;0	403;0	450;781	971;4	482;0; ; ; ; ; ; ; ;
15933;767;419;365;0	642;0	455;779	976;3	953;0;382;421;0	402;0	450;781	971;3	933;0; ; ; ; ; ; ; ;
15953;768;377;407;0	642;0	455;779	976;3	900;0;416;380;0	402;0	449;781	971;3	731;0; ; ; ; ; ; ; ;
15973;769;422;359;0	642;0	455;779	976;3	661;0;390;449;0	402;0	449;781	971;4	318;0; ; ; ; ; ; ; ;
15993;770;408;370;0	642;0	455;781	322;3	561;0;405;404;0	402;0	449;782	061;3	980;0; ; ; ; ; ; ; ;
16013;771;370;445;0	642;0	455;781	322;4	079;0;386;365;0	402;0	449;782	061;3	615;0; ; ; ; ; ; ; ;
16032;772;387;418;0	642;0	455;781	322;4	106;0;414;348;0	402;0	449;782	061;3	696;0; ; ; ; ; ; ; ;
16052;773;403;361;0	642;0	455;781	322;3	827;0;383;435;0	402;0	450;782	061;3	947;0; ; ; ; ; ; ; ;
16072;774;389;410;0	642;0	456;781	322;4	128;0;413;428;0	402;0	450;782	061;4	051;0; ; ; ; ; ; ; ;
16092;775;395;389;0	642;0	456;779	916;4	036;0;403;421;0	402;0	450;782	429;4	157;0; ; ; ; ; ; ; ;
16112;776;311;417;0	642;0	455;779	916;4	283;0;392;421;0	402;0	450;782	429;4	152;0;12;393;419; ; ; ; ;
16132;777;374;415;0	642;0	455;779	916;3	951;0;383;398;0	402;0	449;782	429;3	859;0;12;393;419; ; ; ; ;
16152;778;406;441;0	642;0	455;779	916;4	183;0;391;366;0	402;0	449;782	429;4	040;0;12;393;419; ; ; ; ;
16172;779;410;433;0	643;0	455;779	916;3	950;0;407;415;0	402;0	449;782	429;4	089;0;12;393;419; ; ; ; ;
16192;780;414;439;0	643;0	455;780	097;4	028;0;405;396;0	402;0	449;780	922;3	975;0;12;393;419; ; ; ; ;
16212;781;383;394;0	643;0	455;780	097;4	095;0;389;445;0	403;0	449;780	922;4	314;0;12;393;419; ; ; ; ;
16232;782;406;441;0	643;0	455;780	097;4	165;0;385;400;0	403;0	449;780	922;3	805;0;12;393;419; ; ; ; ;
16252;783;361;431;0	644;0	455;780	097;4	038;0;397;456;0	403;0	449;780	922;4	273;0;12;393;419; ; ; ; ;
16272;784;402;421;0	644;0	455;780	097;4	119;0;385;394;0	404;0	449;780	922;3	737;0; ; ; ; ; ; ; ;
16292;785;387;444;0	645;0	456;780	783;4	128;0;388;411;0	404;0	449;780	314;3	867;0; ; ; ; ; ; ; ;
16312;786;387;376;0	645;0	456;780	783;3	813;0;390;437;0	405;0	450;780	314;4	143;0; ; ; ; ; ; ; ;
16332;787;366;415;0	645;0	456;780	783;3	959;0;389;436;0	405;0	450;780	314;4	062;0; ; ; ; ; ; ; ;
16351;788;382;410;0	646;0	456;780	783;3	828;0;402;472;0	405;0	450;780	314;4	367;0; ; ; ; ; ; ; ;
16371;789;402;434;0	646;0	456;780	783;4	010;0;374;374;0	406;0	450;780	314;3	618;0; ; ; ; ; ; ; ;
16391;790;396;439;0	646;0	456;780	595;3	982;0;375;376;0	406;0	450;782	505;3	620;0; ; ; ; ; ; ; ;
16411;791;379;326;0	646;0	456;780	595;3	893;0;380;431;0	406;0	450;782	505;3	919;0; ; ; ; ; ; ; ;
16431;792;-800;-600;0	406;0	449;-1	000;-1	000;4;400;463;0	406;0	449;782	505;3	821;0; ; ; ; ; ; ; ;
16451;793;-800;-600;-1	000;-1	000;-1	000;-1	000;4;-800;-600;-1	000;-1	000;-1	000;-1	000;4; ; ; ; ; ; ; ;
16471;794;-800;-600;-1	000;-1	000;-1	000;-1	000;4;-800;-600;-1	000;-1	000;-1	000;-1	000;4; ; ; ; ; ; ; ;
16491;795;-800;-600;-1	000;-1	000;-1	000;-1	000;4;-800;-600;-1	000;-1	000;-1	000;-1	000;4; ; ; ; ; ; ; ;
16511;796;-800;-600;-1	000;-1	000;-1	000;-1	000;4;-800;-600;-1	000;-1	000;-1	000;-1	000;4; ; ; ; ; ; ; ;
16531;797;-800;-600;-1	000;-1	000;-1	000;-1	000;4;-800;-600;-1	000;-1	000;-1	000;-1	000;4; ; ; ; ; ; ; ;
16551;798;-800;-600;-1	000;-1	000;-1	000;-1	000;4;-800;-600;-1	000;-1	000;-1	000;-1	000;4; ; ; ; ; ; ; ;
16571;799;-800;-600;-1	000;-1	000;-1	000;-1	000;4;-800;-600;-1	000;-1	000;-1	000;-1	000;4; ; ; ; ; ; ; ;
16591;800;371;331;0	648;0	456;780	595;3	904;0;-800;-600;0	648;0	456;-1	000;-1	000;4; ; ; ; ; ; ; ;
16611;801;371;332;0	648;0	456;779	418;3	898;0;-800;-600;0	648;0	456;-1	000;-1	000;4; ; ; ; ; ; ; ;
16631;802;401;399;0	648;0	456;779	418;4	426;0;-800;-600;0	648;0	456;-1	000;-1	000;4; ; ; ; ; ; ; ;
16650;803;365;480;0	648;0	456;779	418;4	198;0;422;332;0	408;0	449;779	418;3	999;0; ; ; ; ; ; ; ;
16670;804;416;430;0	648;0	456;779	418;4	012;0;391;328;0	408;0	449;779	418;3	899;0; ; ; ; ; ; ; ;
16690;805;416;427;0	648;0	456;779	418;4	101;0;384;322;0	408;0	449;779	418;3	778;0; ; ; ; ; ; ; ;
16710;806;416;422;0	648;0	456;780	805;4	013;0;359;308;0	408;0	449;788	243;3	712;0; ; ; ; ; ; ; ;
16730;807;402;434;0	648;0	456;780	805;4	234;0;396;449;0	408;0	449;788	243;4	260;0;13;403;418; ; ; ; ;
16750;808;412;416;0	648;0	456;780	805;4	372;0;376;441;0	408;0	449;788	243;4	230;0;13;403;418; ; ; ; ;
16770;809;389;394;0	648;0	456;780	805;4	275;0;388;418;0	408;0	449;788	243;4	233;0;13;403;418; ; ; ; ;
16790;810;431;427;0	648;0	456;780	805;4	279;0;389;409;0	408;0	449;788	243;4	126;0;13;403;418; ; ; ; ;
16810;811;428;411;0	648;0	456;782	906;4	294;0;388;405;0	408;0	449;781	324;4	066;0;13;403;418; ; ; ; ;
16830;812;426;424;0	648;0	456;782	906;4	525;0;405;442;0	408;0	449;781	324;4	390;0;13;403;418; ; ; ; ;
16850;813;392;374;0	648;0	456;782	906;4	604;0;398;434;0	408;0	449;781	324;4	362;0; ; ; ; ; ; ; ;
16870;814;390;446;0	648;0	456;782	906;4	533;0;399;443;0	407;0	449;781	324;4	340;0;14;397;415; ; ; ; ;
16890;815;401;458;0	648;0	456;782	906;4	659;0;382;379;0	407;0	449;781	324;4	377;0;14;397;415; ; ; ; ;
16910;816;403;456;0	648;0	456;779	317;4	633;0;377;370;0	407;0	449;783	752;4	369;0;14;397;415; ; ; ; ;
16929;817;426;414;0	648;0	456;779	317;4	470;0;378;415;0	407;0	449;783	752;4	339;0;14;397;415; ; ; ; ;
16949;818;399;422;0	648;0	456;779	317;4	336;0;395;415;0	407;0	449;783	752;4	233;0;14;397;415; ; ; ; ;
16969;819;392;415;0	648;0	456;779	317;4	213;0;424;407;0	407;0	450;783	752;4	267;0;14;397;415; ; ; ; ;
16989;820;400;487;0	648;0	457;779	317;4	647;0;392;413;0	407;0	450;783	752;4	359;0; ; ; ; ; ; ; ;
17009;821;397;495;0	648;0	457;779	791;4	567;0;400;410;0	408;0	450;783	175;4	313;0; ; ; ; ; ; ; ;
17029;822;399;421;0	648;0	457;779	791;4	269;0;395;431;0	408;0	450;783	175;4	240;0; ; ; ; ; ; ; ;
17049;823;399;417;0	648;0	457;779	791;4	357;0;405;395;0	408;0	450;783	175;4	373;0; ; ; ; ; ; ; ;
17069;824;400;448;0	648;0	457;779	791;4	254;0;409;434;0	408;0	450;783	175;4	133;0;15;393;444; ; ; ; ;
17089;825;392;484;0	648;0	458;779	791;4	480;0;400;451;0	408;0	451;783	175;4	716;0;15;393;444; ; ; ; ;
17109;826;392;497;0	648;0	458;779	547;4	485;0;401;443;0	408;0	451;783	782;4	766;0;15;393;444; ; ; ; ;
17129;827;376;470;0	648;0	458;779	547;4	350;0;411;450;0	408;0	451;783	782;4	227;0;15;393;444; ; ; ; ;
17149;828;377;460;0	648;0	458;779	547;4	068;0;401;421;0	408;0	451;783	782;3	955;0;15;393;444; ; ; ; ;
17169;829;384;424;0	648;0	458;779	547;4	114;0;417;452;0	408;0	451;783	782;4	502;0;15;393;444; ; ; ; ;
17189;830;383;438;0	648;0	458;779	547;4	130;0;393;404;0	408;0	451;783	782;4	251;0;15;393;444; ; ; ; ;
17209;831;381;422;0	648;0	458;779	623;4	147;0;396;411;0	408;0	451;781	042;4	239;0;15;393;444; ; ; ; ;
17229;832;357;433;0	648;0	458;779	623;4	070;0;375;444;0	408;0	451;781	042;4	128;0; ; ; ; ; ; ; ;
17248;833;372;454;0	648;0	458;779	623;4	469;0;354;425;0	408;0	451;781	042;4	236;0; ; ; ; ; ; ; ;
17268;834;381;409;0	648;0	458;779	623;4	027;0;406;328;0	408;0	451;781	042;3	887;0; ; ; ; ; ; ; ;
17288;835;387;403;0	649;0	458;779	623;4	060;0;395;374;0	408;0	451;781	042;3	938;0; ; ; ; ; ; ; ;
17308;836;394;396;0	649;0	458;779	446;4	147;0;399;333;0	409;0	451;782	766;3	997;0; ; ; ; ; ; ; ;
17328;837;372;431;0	649;0	458;779	446;4	134;0;382;437;0	409;0	451;782	766;4	327;0; ; ; ; ; ; ; ;
17348;838;355;399;0	649;0	458;779	446;4	059;0;409;416;0	409;0	451;782	766;3	956;0; ; ; ; ; ; ; ;
17368;839;364;379;0	649;0	458;779	446;3	862;0;383;405;0	409;0	451;782	766;3	780;0; ; ; ; ; ; ; ;
17388;840;374;433;0	649;0	458;779	446;3	944;0;388;414;0	409;0	451;782	766;3	899;0; ; ; ; ; ; ; ;
17408;841;367;410;0	649;0	458;781	838;3	852;0;395;411;0	409;0	451;780	596;3	811;0; ; ; ; ; ; ; ;
17428;842;381;280;0	649;0	458;781	838;3	321;0;409;336;0	409;0	451;780	596;3	671;0; ; ; ; ; ; ; ;
17448;843;379;380;0	649;0	458;781	838;3	688;0;371;408;0	409;0	451;780	596;3	962;0; ; ; ; ; ; ; ;
17468;844;365;382;0	650;0	458;781	838;3	879;0;424;321;0	409;0	451;780	596;3	772;0; ; ; ; ; ; ; ;
17488;845;393;458;0	649;0	458;781	838;4	085;0;425;344;0	409;0	451;780	596;3	808;0; ; ; ; ; ; ; ;
17508;846;388;486;0	649;0	458;779	121;4	266;0;426;357;0	409;0	451;782	179;3	850;0; ; ; ; ; ; ; ;
17527;847;432;473;0	649;0	458;779	121;4	156;0;436;375;0	409;0	451;782	179;3	555;0; ; ; ; ; ; ; ;
17547;848;425;479;0	649;0	458;779	121;4	013;0;489;401;0	409;0	451;782	179;3	797;0; ; ; ; ; ; ; ;
17567;849;446;405;0	649;0	458;779	121;3	903;0;445;460;0	409;0	451;782	179;3	914;0; ; ; ; ; ; ; ;
17587;850;474;430;0	649;0	458;779	121;3	935;0;474;412;0	409;0	451;782	179;3	625;0; ; ; ; ; ; ; ;
17607;851;479;409;0	649;0	458;781	435;3	979;0;454;437;0	409;0	451;780	745;3	775;0; ; ; ; ; ; ; ;
17627;852;466;410;0	649;0	458;781	435;3	784;0;484;299;0	409;0	451;780	745;3	708;0; ; ; ; ; ; ; ;
17647;853;423;465;0	649;0	458;781	435;4	005;0;482;418;0	409;0	451;780	745;3	773;0; ; ; ; ; ; ; ;
17667;854;470;456;0	650;0	458;781	435;3	888;0;494;404;0	409;0	451;780	745;4	059;0; ; ; ; ; ; ; ;
17687;855;471;408;0	649;0	459;781	435;3	936;0;430;440;0	409;0	451;780	745;4	003;0; ; ; ; ; ; ; ;
17707;856;462;434;0	649;0	459;779	911;3	867;0;428;441;0	409;0	451;781	845;3	952;0; ; ; ; ; ; ; ;
17727;857;454;441;0	649;0	459;779	911;3	859;0;471;431;0	409;0	451;781	845;3	877;0; ; ; ; ; ; ; ;
17747;858;457;436;0	649;0	459;779	911;3	694;0;469;461;0	409;0	452;781	845;4	176;0; ; ; ; ; ; ; ;
17767;859;478;451;0	649;0	459;779	911;3	646;0;479;437;0	409;0	452;781	845;3	929;0; ; ; ; ; ; ; ;
17787;860;497;360;0	649;0	459;779	911;4	202;0;493;410;0	409;0	452;781	845;3	612;0; ; ; ; ; ; ; ;
17807;861;507;354;0	649;0	459;780	860;4	141;0;496;418;0	409;0	452;781	038;3	674;0; ; ; ; ; ; ; ;
17827;862;470;470;0	649;0	459;780	860;3	989;0;494;378;0	409;0	452;781	038;3	756;0; ; ; ; ; ; ; ;
17846;863;460;439;0	649;0	459;780	860;3	880;0;464;469;0	409;0	452;781	038;4	048;0; ; ; ; ; ; ; ;
17866;864;433;494;0	649;0	459;780	860;4	250;0;469;411;0	409;0	452;781	038;3	862;0; ; ; ; ; ; ; ;
17886;865;483;440;0	649;0	459;780	860;4	037;0;454;438;0	409;0	452;781	038;3	892;0; ; ; ; ; ; ; ;
17906;866;474;460;0	649;0	459;780	506;4	077;0;453;408;0	409;0	452;781	612;3	925;0; ; ; ; ; ; ; ;
17926;867;471;487;0	649;0	459;780	506;3	991;0;488;449;0	409;0	452;781	612;4	007;0; ; ; ; ; ; ; ;
17946;868;485;414;0	649;0	459;780	506;4	083;0;466;459;0	409;0	452;781	612;3	976;0; ; ; ; ; ; ; ;
17966;869;496;442;0	649;0	459;780	506;3	755;0;506;400;0	409;0	452;781	612;3	748;0; ; ; ; ; ; ; ;
17986;870;427;423;0	649;0	459;780	506;3	867;0;491;395;0	409;0	452;781	612;3	586;0; ; ; ; ; ; ; ;
18006;871;434;436;0	649;0	459;780	707;3	822;0;490;389;0	409;0	452;782	173;3	481;0; ; ; ; ; ; ; ;
18026;872;412;523;0	649;0	459;780	707;4	201;0;489;439;0	409;0	452;782	173;3	594;0; ; ; ; ; ; ; ;
18046;873;496;438;0	649;0	459;780	707;3	845;0;447;503;0	409;0	452;782	173;4	232;0; ; ; ; ; ; ; ;
18066;874;533;425;0	649;0	459;780	707;4	007;0;476;496;0	409;0	452;782	173;4	006;0; ; ; ; ; ; ; ;
18086;875;483;462;0	649;0	459;780	707;3	811;0;483;446;0	409;0	451;782	173;3	874;0; ; ; ; ; ; ; ;
18105;876;491;465;0	649;0	459;782	048;3	861;0;468;477;0	409;0	452;781	381;4	156;0; ; ; ; ; ; ; ;
18125;877;478;428;0	649;0	459;782	048;3	729;0;470;454;0	409;0	452;781	381;3	751;0; ; ; ; ; ; ; ;
18145;878;491;452;0	649;0	459;782	048;3	864;0;494;463;0	409;0	452;781	381;3	842;0; ; ; ; ; ; ; ;
18165;879;462;459;0	649;0	459;782	048;3	778;0;451;452;0	409;0	451;781	381;3	940;0; ; ; ; ; ; ; ;
18185;880;472;471;0	649;0	459;782	048;3	793;0;465;458;0	409;0	451;781	381;4	098;0; ; ; ; ; ; ; ;
18205;881;470;479;0	649;0	459;780	745;3	802;0;466;458;0	409;0	451;782	880;4	205;0; ; ; ; ; ; ; ;
18225;882;485;458;0	649;0	458;780	745;3	746;0;514;338;0	408;0	451;782	880;3	270;0; ; ; ; ; ; ; ;
18245;883;474;439;0	649;0	458;780	745;3	513;0;439;308;0	408;0	451;782	880;3	216;0; ; ; ; ; ; ; ;
18265;884;452;355;0	649;0	458;780	745;3	807;0;434;481;0	408;0	451;782	880;3	833;0; ; ; ; ; ; ; ;
18285;885;406;360;0	649;0	458;780	745;3	705;0;404;325;0	409;0	450;782	880;3	586;0; ; ; ; ; ; ; ;
18305;886;389;366;0	649;0	458;780	023;3	656;0;390;353;0	409;0	450;781	177;3	732;0; ; ; ; ; ; ; ;
18325;887;372;433;0	650;0	458;780	023;3	917;0;412;450;0	409;0	450;781	177;4	114;0; ; ; ; ; ; ; ;
18345;888;384;458;0	650;0	458;780	023;3	947;0;438;361;0	410;0	450;781	177;3	762;0; ; ; ; ; ; ; ;
18365;889;358;454;0	650;0	458;780	023;4	092;0;406;416;0	410;0	450;781	177;3	739;0; ; ; ; ; ; ; ;
18385;890;394;304;0	650;0	458;780	023;3	535;0;396;395;0	410;0	450;781	177;3	622;0; ; ; ; ; ; ; ;
18405;891;390;305;0	650;0	458;779	170;3	551;0;398;423;0	410;0	450;782	805;3	575;0; ; ; ; ; ; ; ;
18425;892;377;390;0	650;0	458;779	170;3	493;0;410;478;0	410;0	451;782	805;4	050;0; ; ; ; ; ; ; ;
18444;893;369;319;0	650;0	458;779	170;3	622;0;384;390;0	410;0	451;782	805;3	548;0; ; ; ; ; ; ; ;
18464;894;419;257;0	650;0	458;779	170;3	228;0;437;343;0	409;0	450;782	805;3	823;0; ; ; ; ; ; ; ;
18484;895;405;295;0	650;0	458;779	170;3	441;0;385;433;0	409;0	450;782	805;3	648;0; ; ; ; ; ; ; ;
18504;896;416;266;0	650;0	458;780	578;3	409;0;404;374;0	409;0	450;782	308;3	771;0; ; ; ; ; ; ; ;
18524;897;368;425;0	650;0	458;780	578;3	738;0;427;364;0	409;0	450;782	308;3	744;0; ; ; ; ; ; ; ;
18544;898;406;357;0	650;0	458;780	578;3	641;0;387;519;0	409;0	451;782	308;4	194;0; ; ; ; ; ; ; ;
18564;899;392;460;0	650;0	458;780	578;4	004;0;397;377;0	409;0	451;782	308;3	759;0; ; ; ; ; ; ; ;
18584;900;397;419;0	650;0	458;780	578;3	832;0;375;451;0	409;0	451;782	308;3	817;0; ; ; ; ; ; ; ;
18604;901;387;411;0	650;0	458;780	076;3	880;0;372;500;0	409;0	451;783	520;3	945;0; ; ; ; ; ; ; ;
18624;902;386;357;0	650;0	458;780	076;3	562;0;400;364;0	409;0	451;783	520;4	052;0; ; ; ; ; ; ; ;
18644;903;411;481;0	649;0	458;780	076;4	259;0;391;411;0	409;0	450;783	520;3	942;0; ; ; ; ; ; ; ;
18664;904;392;403;0	649;0	457;780	076;3	673;0;446;387;0	409;0	450;783	520;3	844;0; ; ; ; ; ; ; ;
18684;905;386;276;0	649;0	457;780	076;3	220;0;404;406;0	409;0	450;783	520;4	059;0; ; ; ; ; ; ; ;
18703;906;393;311;0	649;0	457;779	665;3	392;0;414;397;0	409;0	450;782	123;3	974;0; ; ; ; ; ; ; ;
18723;907;435;500;0	649;0	457;779	665;4	569;0;414;316;0	409;0	450;782	123;3	548;0; ; ; ; ; ; ; ;
18743;908;360;326;0	649;0	457;779	665;3	564;0;389;387;0	409;0	450;782	123;3	749;0; ; ; ; ; ; ; ;
18763;909;378;299;0	649;0	457;779	665;3	477;0;418;387;0	409;0	450;782	123;3	830;0; ; ; ; ; ; ; ;
18783;910;317;401;0	649;0	457;779	665;3	994;0;419;414;0	409;0	450;782	123;3	759;0; ; ; ; ; ; ; ;
18803;911;308;301;0	649;0	457;779	440;3	421;0;421;424;0	409;0	450;780	484;3	782;0; ; ; ; ; ; ; ;
18823;912;419;273;0	649;0	457;779	440;3	437;0;405;353;0	409;0	450;780	484;3	737;0; ; ; ; ; ; ; ;
18843;913;377;406;0	650;0	457;779	440;3	790;0;409;368;0	409;0	450;780	484;3	544;0; ; ; ; ; ; ; ;
18863;914;401;357;0	650;0	457;779	440;3	558;0;405;319;0	409;0	449;780	484;3	512;0; ; ; ; ; ; ; ;
18883;915;386;266;0	649;0	457;779	440;3	487;0;358;347;0	409;0	449;780	484;3	786;0; ; ; ; ; ; ; ;
18903;916;399;320;0	649;0	457;778	544;3	605;0;355;341;0	409;0	449;780	854;3	687;0; ; ; ; ; ; ; ;
18923;917;382;476;0	649;0	456;778	544;4	162;0;413;339;0	408;0	449;780	854;3	529;0; ; ; ; ; ; ; ;
18943;918;389;346;0	649;0	456;778	544;3	416;0;412;280;0	408;0	449;780	854;3	469;0; ; ; ; ; ; ; ;
18963;919;420;308;0	649;0	456;778	544;3	529;0;424;343;0	408;0	449;780	854;3	513;0; ; ; ; ; ; ; ;
18983;920;358;377;0	649;0	456;778	544;3	676;0;392;439;0	408;0	449;780	854;3	880;0; ; ; ; ; ; ; ;
19003;921;369;374;0	649;0	456;779	126;3	804;0;392;432;0	408;0	449;781	687;3	895;0; ; ; ; ; ; ; ;
19022;922;371;365;0	649;0	456;779	126;3	731;0;406;381;0	408;0	449;781	687;3	644;0; ; ; ; ; ; ; ;
19042;923;382;336;0	649;0	456;779	126;3	465;0;378;364;0	408;0	449;781	687;3	516;0; ; ; ; ; ; ; ;
19062;924;392;286;0	649;0	456;779	126;3	350;0;415;292;0	408;0	449;781	687;3	557;0; ; ; ; ; ; ; ;
19082;925;370;423;0	649;0	456;779	126;3	893;0;399;417;0	408;0	449;781	687;3	506;0; ; ; ; ; ; ; ;
19102;926;378;401;0	649;0	456;778	454;3	741;0;394;393;0	408;0	449;782	072;3	518;0; ; ; ; ; ; ; ;
19122;927;397;309;0	649;0	456;778	454;3	322;0;378;295;0	408;0	449;782	072;3	661;0; ; ; ; ; ; ; ;
19142;928;373;326;0	648;0	456;778	454;3	748;0;390;262;0	408;0	449;782	072;3	283;0; ; ; ; ; ; ; ;
19162;929;388;274;0	648;0	456;778	454;3	357;0;396;420;0	408;0	449;782	072;3	834;0; ; ; ; ; ; ; ;
19182;930;378;376;0	648;0	456;778	454;3	586;0;423;387;0	408;0	449;782	072;4	147;0; ; ; ; ; ; ; ;
19202;931;385;377;0	648;0	456;778	511;3	402;0;435;419;0	407;0	449;781	182;4	131;0; ; ; ; ; ; ; ;
19222;932;368;302;0	648;0	456;778	511;3	386;0;371;311;0	407;0	449;781	182;3	731;0; ; ; ; ; ; ; ;
19242;933;392;281;0	648;0	457;778	511;3	356;0;-800;-600;0	648;0	457;-1	000;-1	000;4; ; ; ; ; ; ; ;
19262;934;388;269;0	648;0	457;778	511;3	097;0;411;315;0	407;0	450;781	182;3	249;0; ; ; ; ; ; ; ;
19282;935;398;341;0	648;0	457;778	511;3	393;0;417;334;0	407;0	450;781	182;3	655;0; ; ; ; ; ; ; ;
19301;936;398;331;0	647;0	457;778	068;3	311;0;417;334;0	407;0	450;780	602;3	652;0; ; ; ; ; ; ; ;
19321;937;451;265;0	647;0	457;778	068;3	207;0;371;369;0	407;0	450;780	602;3	535;0; ; ; ; ; ; ; ;
19341;938;358;426;0	647;0	457;778	068;3	948;0;382;307;0	407;0	450;780	602;3	453;0; ; ; ; ; ; ; ;
19361;939;340;294;0	647;0	457;778	068;3	656;0;406;371;0	407;0	450;780	602;3	474;0; ; ; ; ; ; ; ;
19381;940;381;256;0	647;0	457;778	068;3	453;0;408;370;0	407;0	450;780	602;3	705;0; ; ; ; ; ; ; ;
19401;941;385;301;0	647;0	457;778	885;3	775;0;409;356;0	407;0	450;780	175;3	681;0; ; ; ; ; ; ; ;
19421;942;367;378;0	647;0	457;778	885;3	664;0;396;407;0	407;0	450;780	175;3	580;0; ; ; ; ; ; ; ;
19441;943;405;354;0	648;0	457;778	885;3	633;0;352;513;0	407;0	450;780	175;4	453;0; ; ; ; ; ; ; ;
19461;944;341;405;0	648;0	457;778	885;3	979;0;359;228;0	407;0	450;780	175;3	215;0; ; ; ; ; ; ; ;
19481;945;392;259;0	648;0	457;778	885;3	353;0;374;433;0	407;0	450;780	175;3	785;0; ; ; ; ; ; ; ;
19501;946;368;251;0	648;0	457;779	186;3	399;0;353;416;0	408;0	450;780	370;3	930;0; ; ; ; ; ; ; ;
19521;947;329;405;0	648;0	457;779	186;3	624;0;373;374;0	408;0	450;780	370;3	500;0; ; ; ; ; ; ; ;
19541;948;326;337;0	649;0	457;779	186;3	435;0;295;261;0	408;0	450;780	370;3	200;0; ; ; ; ; ; ; ;
19561;949;331;252;0	649;0	457;779	186;3	440;0;335;378;0	409;0	450;780	370;3	502;0; ; ; ; ; ; ; ;
19581;950;351;423;0	649;0	457;779	186;3	741;0;350;372;0	409;0	450;780	370;3	615;0; ; ; ; ; ; ; ;
19601;951;352;369;0	649;0	457;779	127;3	657;0;318;343;0	409;0	450;782	560;3	560;0; ; ; ; ; ; ; ;
19620;952;360;322;0	649;0	457;779	127;3	487;0;369;330;0	409;0	450;782	560;3	455;0; ; ; ; ; ; ; ;
19640;953;331;342;0	649;0	457;779	127;3	799;0;400;304;0	409;0	450;782	560;3	693;0; ; ; ; ; ; ; ;
19660;954;329;324;0	650;0	457;779	127;3	426;0;344;341;0	409;0	450;782	560;3	691;0; ; ; ; ; ; ; ;
19680;955;373;509;0	650;0	457;779	127;4	505;0;347;391;0	409;0	450;782	560;4	126;0; ; ; ; ; ; ; ;
19700;956;358;531;0	650;0	457;779	370;4	654;0;351;394;0	409;0	450;781	143;4	262;0; ; ; ; ; ; ; ;
19720;957;379;342;0	650;0	457;779	370;3	504;0;402;419;0	410;0	450;781	143;3	620;0; ; ; ; ; ; ; ;
19740;958;365;293;0	650;0	457;779	370;3	453;0;388;371;0	410;0	450;781	143;3	487;0; ; ; ; ; ; ; ;
19760;959;370;381;0	650;0	458;779	370;3	652;0;385;414;0	410;0	450;781	143;3	788;0; ; ; ; ; ; ; ;
19780;960;371;463;0	651;0	458;779	370;4	167;0;422;350;0	410;0	450;781	143;3	460;0; ; ; ; ; ; ; ;
19800;961;371;472;0	651;0	458;778	844;4	244;0;416;356;0	410;0	450;781	184;3	551;0; ; ; ; ; ; ; ;
19820;962;385;407;0	651;0	457;778	844;3	863;0;398;392;0	410;0	450;781	184;3	707;0; ; ; ; ; ; ; ;
19840;963;402;332;0	651;0	457;778	844;3	562;0;398;270;0	410;0	450;781	184;3	478;0; ; ; ; ; ; ; ;
19860;964;361;289;0	651;0	457;778	844;3	436;0;421;410;0	411;0	450;781	184;3	735;0; ; ; ; ; ; ; ;
19879;965;354;374;0	651;0	458;778	844;3	679;0;416;367;0	411;0	450;781	184;3	835;0; ; ; ; ; ; ; ;
19899;966;345;322;0	651;0	458;780	130;3	682;0;423;339;0	411;0	450;781	138;3	795;0; ; ; ; ; ; ; ;
19920;967;329;416;0	651;0	458;780	130;3	849;0;400;501;0	411;0	450;781	138;4	387;0; ; ; ; ; ; ; ;
19939;968;355;411;0	651;0	458;780	130;4	141;0;421;360;0	411;0	450;781	138;3	513;0; ; ; ; ; ; ; ;
19959;969;375;382;0	651;0	458;780	130;3	806;0;354;347;0	411;0	450;781	138;3	608;0; ; ; ; ; ; ; ;
19979;970;368;353;0	651;0	458;780	130;3	652;0;-800;-600;0	651;0	458;-1	000;-1	000;4; ; ; ; ; ; ; ;
19999;971;362;338;0	651;0	458;779	874;3	697;0;-800;-600;0	411;0	450;-1	000;-1	000;4; ; ; ; ; ; ; ;
20019;972;354;296;0	651;0	458;779	874;3	609;0;405;301;0	411;0	450;780	685;3	646;0; ; ; ; ; ; ; ;
20039;973;356;412;0	651;0	457;779	874;4	081;0;443;306;0	411;0	450;780	685;3	852;0; ; ; ; ; ; ; ;
20059;974;340;427;0	652;0	458;779	874;4	069;0;305;474;0	412;0	450;780	685;4	387;0; ; ; ; ; ; ; ;
20079;975;278;417;0	652;0	458;779	874;3	444;0;342;481;0	412;0	450;780	685;3	978;0; ; ; ; ; ; ; ;
20099;976;268;424;0	652;0	457;779	289;3	660;0;323;488;0	412;0	449;780	681;4	198;0; ; ; ; ; ; ; ;
20119;977;298;431;0	652;0	457;779	289;3	646;0;343;372;0	412;0	449;780	681;3	701;0; ; ; ; ; ; ; ;
20139;978;284;456;0	652;0	457;779	289;3	752;0;283;448;0	412;0	449;780	681;4	148;0; ; ; ; ; ; ; ;
20159;979;324;397;0	652;0	457;779	289;3	805;0;324;512;0	412;0	449;780	681;4	174;0; ; ; ; ; ; ; ;
20179;980;315;497;0	652;0	457;779	289;4	001;0;304;397;0	412;0	449;780	681;3	685;0; ; ; ; ; ; ; ;
20199;981;320;491;0	653;0	457;778	432;4	092;0;322;454;0	412;0	449;779	859;3	910;0; ; ; ; ; ; ; ;
20218;982;289;388;0	653;0	457;778	432;3	548;0;360;503;0	412;0	449;779	859;4	085;0; ; ; ; ; ; ; ;
20238;983;315;475;0	653;0	457;778	432;3	914;0;301;500;0	412;0	449;779	859;4	137;0; ; ; ; ; ; ; ;
20258;984;289;447;0	653;0	457;778	432;4	158;0;292;455;0	412;0	449;779	859;4	023;0; ; ; ; ; ; ; ;
20278;985;300;491;0	653;0	457;778	432;4	056;0;332;476;0	412;0	448;779	859;3	996;0; ; ; ; ; ; ; ;
20298;986;308;487;0	653;0	457;777	430;4	180;0;298;461;0	412;0	448;779	517;3	967;0; ; ; ; ; ; ; ;
20318;987;278;433;0	653;0	456;777	430;4	004;0;278;457;0	412;0	448;779	517;3	918;0; ; ; ; ; ; ; ;
20338;988;296;445;0	653;0	456;777	430;3	824;0;313;478;0	413;0	448;779	517;3	967;0; ; ; ; ; ; ; ;
20358;989;323;461;0	654;0	456;777	430;3	846;0;320;467;0	413;0	448;779	517;4	085;0; ; ; ; ; ; ; ;
20378;990;292;458;0	654;0	456;777	430;3	955;0;307;455;0	413;0	448;779	517;3	640;0; ; ; ; ; ; ; ;
20398;991;300;455;0	655;0	457;778	713;3	873;0;307;462;0	414;0	448;780	022;3	673;0; ; ; ; ; ; ; ;
20418;992;315;435;0	655;0	457;778	713;3	771;0;298;405;0	414;0	448;780	022;4	057;0; ; ; ; ; ; ; ;
20438;993;288;445;0	656;0	457;778	713;3	816;0;318;480;0	415;0	448;780	022;3	998;0; ; ; ; ; ; ; ;
20458;994;299;448;0	656;0	457;778	713;3	834;0;326;469;0	415;0	448;780	022;4	159;0; ; ; ; ; ; ; ;
20477;995;298;416;0	657;0	457;778	713;3	846;0;337;526;0	416;0	448;780	022;4	598;0; ; ; ; ; ; ; ;
20497;996;298;420;0	657;0	457;778	734;3	858;0;345;538;0	416;0	447;778	850;4	647;0; ; ; ; ; ; ; ;
20517;997;299;486;0	658;0	458;778	734;4	191;0;306;440;0	417;0	447;778	850;3	889;0; ; ; ; ; ; ; ;
20537;998;326;483;0	658;0	458;778	734;4	030;0;326;378;0	418;0	447;778	850;3	888;0; ; ; ; ; ; ; ;
20557;999;291;431;0	659;0	458;778	734;3	852;0;303;503;0	418;0	447;778	850;4	310;0; ; ; ; ; ; ; ;
20577;1000;291;435;0	660;0	458;778	734;3	748;0;336;422;0	419;0	447;778	850;3	730;0; ; ; ; ; ; ; ;
20597;1001;291;439;0	661;0	458;778	232;3	641;0;333;420;0	420;0	447;778	680;3	821;0; ; ; ; ; ; ; ;
20617;1002;280;352;0	662;0	459;778	232;3	602;0;321;436;0	421;0	447;778	680;3	948;0; ; ; ; ; ; ; ;
20637;1003;277;411;0	662;0	459;778	232;3	615;0;295;352;0	422;0	447;778	680;3	781;0; ; ; ; ; ; ; ;
20657;1004;338;506;0	663;0	460;778	232;4	317;0;299;445;0	422;0	447;778	680;3	825;0; ; ; ; ; ; ; ;
20677;1005;292;369;0	664;0	460;778	232;3	806;0;322;441;0	423;0	448;778	680;4	068;0; ; ; ; ; ; ; ;
20697;1006;306;422;0	665;0	460;778	940;4	008;0;310;423;0	424;0	447;777	863;4	002;0; ; ; ; ; ; ; ;
20717;1007;283;368;0	666;0	460;778	940;3	615;0;325;415;0	425;0	447;777	863;3	736;0; ; ; ; ; ; ; ;
20737;1008;295;432;0	666;0	460;778	940;3	750;0;320;413;0	426;0	447;777	863;3	852;0; ; ; ; ; ; ; ;
20757;1009;285;388;0	667;0	461;778	940;3	411;0;335;424;0	426;0	447;777	863;3	673;0; ; ; ; ; ; ; ;
20777;1010;284;460;0	668;0	461;778	940;4	071;0;-800;-600;0	668;0	461;-1	000;-1	000;4; ; ; ; ; ; ; ;
20796;1011;287;453;0	669;0	461;780	116;4	098;0;-800;-600;0	428;0	447;-1	000;-1	000;4; ; ; ; ; ; ; ;
20816;1012;332;404;0	669;0	461;780	116;3	557;0;324;480;0	429;0	447;779	031;3	857;0; ; ; ; ; ; ; ;
20836;1013;283;471;0	670;0	461;780	116;3	756;0;312;405;0	430;0	447;779	031;3	547;0; ; ; ; ; ; ; ;
20856;1014;245;432;0	671;0	462;780	116;3	813;0;321;450;0	430;0	447;779	031;3	631;0; ; ; ; ; ; ; ;
20876;1015;300;409;0	672;0	462;780	116;3	666;0;336;466;0	431;0	447;779	031;3	695;0; ; ; ; ; ; ; ;
20896;1016;293;434;0	672;0	462;779	477;3	786;0;332;439;0	432;0	447;777	981;3	543;0; ; ; ; ; ; ; ;
20916;1017;316;472;0	673;0	462;779	477;4	019;0;258;393;0	432;0	447;777	981;3	642;0; ; ; ; ; ; ; ;
20936;1018;311;395;0	673;0	462;779	477;3	613;0;304;440;0	433;0	447;777	981;3	486;0; ; ; ; ; ; ; ;
20956;1019;292;403;0	674;0	462;779	477;3	489;0;284;309;0	433;0	447;777	981;3	405;0; ; ; ; ; ; ; ;
20976;1020;281;351;0	674;0	463;779	477;3	857;0;315;472;0	434;0	447;777	981;3	900;0; ; ; ; ; ; ; ;
20996;1021;271;338;0	675;0	462;780	910;3	617;0;313;439;0	434;0	447;777	902;3	823;0; ; ; ; ; ; ; ;
21016;1022;292;343;0	675;0	462;780	910;3	569;0;333;460;0	434;0	447;777	902;3	907;0; ; ; ; ; ; ; ;
21036;1023;333;433;0	675;0	462;780	910;3	786;0;339;451;0	435;0	447;777	902;3	889;0; ; ; ; ; ; ; ;
21056;1024;339;549;0	676;0	462;780	910;4	497;0;346;409;0	435;0	447;777	902;3	435;0; ; ; ; ; ; ; ;
21076;1025;322;442;0	676;0	462;780	910;3	820;0;343;423;0	435;0	447;777	902;4	088;0; ; ; ; ; ; ; ;
21095;1026;320;483;0	676;0	462;779	398;4	061;0;346;405;0	436;0	446;777	870;3	980;0; ; ; ; ; ; ; ;
21116;1027;331;578;0	677;0	463;779	398;4	401;0;343;497;0	436;0	446;777	870;4	196;0; ; ; ; ; ; ; ;
21135;1028;319;455;0	677;0	463;779	398;4	052;0;325;499;0	436;0	447;777	870;3	849;0; ; ; ; ; ; ; ;
21155;1029;-800;-600;0	437;0	447;-1	000;-1	000;4;271;354;0	437;0	447;777	870;3	848;0; ; ; ; ; ; ; ;
21175;1030;-800;-600;0	437;0	447;-1	000;-1	000;4;301;440;0	437;0	447;777	870;3	856;0; ; ; ; ; ; ; ;
21195;1031;-800;-600;0	677;0	463;-1	000;-1	000;4;276;400;0	437;0	447;778	140;3	859;0; ; ; ; ; ; ; ;
21215;1032;304;440;0	677;0	463;780	777;3	530;0;326;427;0	437;0	447;778	140;3	670;0; ; ; ; ; ; ; ;
21235;1033;324;452;0	677;0	463;780	777;3	520;0;322;395;0	436;0	447;778	140;3	967;0; ; ; ; ; ; ; ;
21255;1034;282;430;0	677;0	463;780	777;3	558;0;303;494;0	436;0	447;778	140;3	854;0; ; ; ; ; ; ; ;
21275;1035;284;467;0	677;0	463;780	777;4	032;0;333;459;0	436;0	447;778	140;3	878;0; ; ; ; ; ; ; ;
21295;1036;286;465;0	676;0	463;779	443;4	072;0;328;471;0	436;0	447;776	763;3	896;0; ; ; ; ; ; ; ;
21315;1037;279;468;0	676;0	463;779	443;3	898;0;299;407;0	436;0	447;776	763;3	794;0; ; ; ; ; ; ; ;
21335;1038;312;441;0	676;0	463;779	443;3	636;0;311;337;0	436;0	447;776	763;3	734;0; ; ; ; ; ; ; ;
21355;1039;333;427;0	676;0	463;779	443;3	772;0;324;487;0	436;0	447;776	763;3	931;0; ; ; ; ; ; ; ;
21375;1040;-800;-600;0	436;0	447;-1	000;-1	000;4;311;471;0	436;0	447;776	763;3	815;0; ; ; ; ; ; ; ;
21395;1041;-800;-600;0	676;0	463;-1	000;-1	000;4;317;454;0	435;0	447;777	776;3	841;0; ; ; ; ; ; ; ;
21414;1042;330;272;0	676;0	463;780	578;3	246;0;324;486;0	435;0	447;777	776;3	759;0; ; ; ; ; ; ; ;
21435;1043;248;421;0	676;0	463;780	578;3	477;0;309;385;0	435;0	447;777	776;3	553;0; ; ; ; ; ; ; ;
21454;1044;252;320;0	675;0	462;780	578;3	445;0;318;491;0	435;0	447;777	776;3	965;0; ; ; ; ; ; ; ;
21475;1045;259;368;0	675;0	462;780	578;3	735;0;313;385;0	435;0	446;777	776;3	716;0; ; ; ; ; ; ; ;
21494;1046;264;318;0	675;0	462;780	384;3	809;0;317;420;0	435;0	446;777	600;3	712;0; ; ; ; ; ; ; ;
21515;1047;324;503;0	675;0	462;780	384;4	211;0;349;464;0	434;0	446;777	600;3	781;0; ; ; ; ; ; ; ;
21534;1048;313;479;0	675;0	462;780	384;3	715;0;306;450;0	434;0	446;777	600;3	721;0; ; ; ; ; ; ; ;
21555;1049;306;414;0	675;0	462;780	384;3	589;0;327;415;0	434;0	446;777	600;3	867;0; ; ; ; ; ; ; ;
21574;1050;303;411;0	675;0	462;780	384;3	973;0;331;461;0	434;0	446;777	600;3	685;0; ; ; ; ; ; ; ;
21596;1051;300;408;0	675;0	462;780	885;3	676;0;336;445;0	434;0	446;777	871;3	723;0; ; ; ; ; ; ; ;
21614;1052;312;464;0	674;0	462;780	885;3	652;0;335;460;0	434;0	446;777	871;3	795;0; ; ; ; ; ; ; ;
21635;1053;300;424;0	674;0	462;780	885;3	577;0;327;460;0	434;0	446;777	871;3	820;0; ; ; ; ; ; ; ;
21654;1054;304;388;0	674;0	462;780	885;3	628;0;319;472;0	433;0	446;777	871;4	016;0; ; ; ; ; ; ; ;
21675;1055;316;457;0	674;0	462;780	885;3	647;0;264;333;0	433;0	446;777	871;3	399;0; ; ; ; ; ; ; ;
21693;1056;311;428;0	673;0	462;779	562;3	616;0;253;327;0	433;0	446;775	821;3	418;0; ; ; ; ; ; ; ;
21716;1057;286;367;0	673;0	461;779	562;3	432;0;320;486;0	432;0	446;775	821;3	758;0; ; ; ; ; ; ; ;
21733;1058;277;447;0	673;0	461;779	562;3	557;0;353;474;0	432;0	446;775	821;4	153;0; ; ; ; ; ; ; ;
21756;1059;274;445;0	672;0	461;779	562;3	695;0;308;352;0	431;0	446;775	821;3	703;0; ; ; ; ; ; ; ;
21773;1060;297;391;0	672;0	461;779	562;3	571;0;378;528;0	431;0	446;775	821;4	190;0; ; ; ; ; ; ; ;
21793;1061;292;433;0	672;0	460;779	712;3	623;0;371;493;0	431;0	446;777	276;4	059;0; ; ; ; ; ; ; ;
21813;1062;344;507;0	672;0	460;779	712;3	957;0;287;461;0	431;0	446;777	276;3	934;0; ; ; ; ; ; ; ;
21833;1063;294;444;0	671;0	461;779	712;3	888;0;295;325;0	431;0	446;777	276;3	746;0; ; ; ; ; ; ; ;
21853;1064;352;514;0	671;0	461;779	712;4	062;0;321;503;0	431;0	446;777	276;3	965;0; ; ; ; ; ; ; ;
21873;1065;375;329;0	671;0	461;779	712;3	410;0;375;417;0	430;0	446;777	276;3	772;0; ; ; ; ; ; ; ;
21893;1066;367;312;0	670;0	461;780	840;3	378;0;392;388;0	430;0	446;779	430;3	864;0; ; ; ; ; ; ; ;
21913;1067;342;440;0	670;0	461;780	840;3	936;0;404;364;0	430;0	446;779	430;3	674;0; ; ; ; ; ; ; ;
21933;1068;378;364;0	670;0	461;780	840;3	778;0;363;459;0	430;0	446;779	430;3	972;0; ; ; ; ; ; ; ;
21953;1069;390;367;0	670;0	460;780	840;3	512;0;406;347;0	430;0	446;779	430;3	723;0; ; ; ; ; ; ; ;
21973;1070;349;459;0	670;0	460;780	840;3	813;0;361;369;0	429;0	446;779	430;3	658;0; ; ; ; ; ; ; ;
21992;1071;371;423;0	670;0	460;779	915;3	732;0;372;389;0	429;0	446;778	945;3	741;0; ; ; ; ; ; ; ;
22012;1072;371;451;0	670;0	461;779	915;3	916;0;444;334;0	429;0	446;778	945;3	720;0; ; ; ; ; ; ; ;
22032;1073;373;385;0	670;0	461;779	915;3	669;0;394;389;0	429;0	446;778	945;3	623;0; ; ; ; ; ; ; ;
22052;1074;385;331;0	669;0	460;779	915;3	623;0;381;315;0	429;0	446;778	945;3	685;0; ; ; ; ; ; ; ;
22072;1075;397;343;0	669;0	460;779	915;3	550;0;421;331;0	429;0	446;778	945;3	820;0; ; ; ; ; ; ; ;
22092;1076;405;354;0	669;0	460;780	642;3	498;0;391;340;0	429;0	446;777	789;3	790;0; ; ; ; ; ; ; ;
22112;1077;372;383;0	669;0	460;780	642;3	719;0;406;282;0	429;0	446;777	789;3	701;0; ; ; ; ; ; ; ;
22132;1078;380;401;0	669;0	460;780	642;3	739;0;-800;-600;0	669;0	460;-1	000;-1	000;4; ; ; ; ; ; ; ;
22152;1079;391;488;0	669;0	460;780	642;4	103;0;410;324;0	428;0	445;777	789;3	630;0; ; ; ; ; ; ; ;
22172;1080;398;549;0	668;0	460;780	642;4	472;0;370;339;0	428;0	445;777	789;3	674;0; ; ; ; ; ; ; ;
22192;1081;404;595;0	668;0	460;780	699;4	636;0;370;338;0	428;0	445;779	257;3	681;0; ; ; ; ; ; ; ;
22212;1082;397;475;0	668;0	459;780	699;4	153;0;389;350;0	428;0	445;779	257;3	725;0; ; ; ; ; ; ; ;
22232;1083;405;344;0	668;0	459;780	699;3	649;0;400;337;0	428;0	445;779	257;3	706;0; ; ; ; ; ; ; ;
22252;1084;418;386;0	668;0	459;780	699;3	962;0;423;343;0	428;0	444;779	257;3	861;0; ; ; ; ; ; ; ;
22272;1085;400;487;0	668;0	459;780	699;4	777;0;408;362;0	428;0	444;779	257;3	809;0; ; ; ; ; ; ; ;
22291;1086;407;433;0	669;0	459;781	031;4	656;0;418;360;0	428;0	444;776	817;3	833;0; ; ; ; ; ; ; ;
22311;1087;378;303;0	669;0	459;781	031;3	416;0;399;365;0	428;0	444;776	817;3	646;0; ; ; ; ; ; ; ;
22331;1088;368;341;0	669;0	459;781	031;3	500;0;389;321;0	428;0	444;776	817;3	725;0; ; ; ; ; ; ; ;
22351;1089;382;316;0	669;0	459;781	031;3	732;0;396;344;0	428;0	444;776	817;3	761;0; ; ; ; ; ; ; ;
22371;1090;381;304;0	669;0	459;781	031;3	474;0;404;317;0	429;0	444;776	817;3	759;0; ; ; ; ; ; ; ;
22391;1091;381;317;0	669;0	459;781	114;3	542;0;401;322;0	429;0	444;777	592;3	760;0; ; ; ; ; ; ; ;
22411;1092;407;312;0	669;0	459;781	114;3	588;0;414;204;0	429;0	444;777	592;3	561;0; ; ; ; ; ; ; ;
22431;1093;399;280;0	669;0	459;781	114;3	363;0;402;338;0	429;0	444;777	592;3	703;0; ; ; ; ; ; ; ;
22451;1094;356;375;0	669;0	459;781	114;3	679;0;428;335;0	429;0	444;777	592;3	773;0; ; ; ; ; ; ; ;
22471;1095;390;359;0	669;0	459;781	114;3	740;0;397;300;0	429;0	444;777	592;3	641;0; ; ; ; ; ; ; ;
22491;1096;372;370;0	669;0	459;781	680;3	721;0;404;286;0	428;0	444;777	304;3	735;0; ; ; ; ; ; ; ;
22511;1097;422;394;0	669;0	459;781	680;3	608;0;407;324;0	428;0	444;777	304;3	721;0; ; ; ; ; ; ; ;
22531;1098;380;304;0	669;0	459;781	680;3	516;0;422;348;0	428;0	445;777	304;3	636;0; ; ; ; ; ; ; ;
22551;1099;412;363;0	669;0	459;781	680;3	513;0;429;323;0	428;0	445;777	304;3	714;0; ; ; ; ; ; ; ;
22570;1100;363;349;0	669;0	459;781	680;3	488;0;423;345;0	428;0	445;777	304;3	584;0; ; ; ; ; ; ; ;
22590;1101;368;334;0	669;0	460;781	610;3	477;0;426;335;0	429;0	445;777	740;3	595;0; ; ; ; ; ; ; ;
22610;1102;361;418;0	669;0	460;781	610;3	903;0;400;401;0	429;0	445;777	740;3	690;0; ; ; ; ; ; ; ;
22630;1103;393;417;0	669;0	460;781	610;3	803;0;405;324;0	428;0	445;777	740;3	682;0; ; ; ; ; ; ; ;
22650;1104;393;334;0	669;0	460;781	610;3	601;0;429;376;0	428;0	446;777	740;3	737;0; ; ; ; ; ; ; ;
22670;1105;401;358;0	669;0	460;781	610;3	593;0;429;282;0	428;0	446;777	740;3	755;0; ; ; ; ; ; ; ;
22690;1106;404;333;0	669;0	460;780	009;3	579;0;429;285;0	428;0	446;777	706;3	773;0; ; ; ; ; ; ; ;
22710;1107;382;294;0	668;0	460;780	009;3	473;0;404;358;0	428;0	446;777	706;3	673;0; ; ; ; ; ; ; ;
22730;1108;374;354;0	669;0	460;780	009;3	549;0;433;339;0	428;0	446;777	706;3	895;0; ; ; ; ; ; ; ;
22750;1109;379;295;0	669;0	460;780	009;3	392;0;-800;-600;0	669;0	460;-1	000;-1	000;4; ; ; ; ; ; ; ;
22770;1110;367;333;0	669;0	460;780	009;3	487;0;379;361;0	428;0	446;777	706;3	382;0; ; ; ; ; ; ; ;
22790;1111;367;305;0	669;0	460;781	829;3	495;0;379;361;0	428;0	446;777	326;3	380;0; ; ; ; ; ; ; ;
22810;1112;388;273;0	668;0	460;781	829;3	396;0;394;343;0	428;0	446;777	326;3	453;0; ; ; ; ; ; ; ;
22830;1113;434;317;0	668;0	461;781	829;3	553;0;396;301;0	428;0	446;777	326;3	503;0; ; ; ; ; ; ; ;
22850;1114;435;258;0	668;0	461;781	829;3	338;0;365;332;0	428;0	446;777	326;3	652;0; ; ; ; ; ; ; ;
22870;1115;355;248;0	668;0	461;781	829;3	405;0;386;350;0	428;0	446;777	326;3	630;0; ; ; ; ; ; ; ;
22890;1116;376;255;0	668;0	460;780	912;3	427;0;378;337;0	428;0	446;777	822;3	610;0; ; ; ; ; ; ; ;
22909;1117;382;413;0	668;0	460;780	912;3	547;0;395;346;0	428;0	446;777	822;3	468;0; ; ; ; ; ; ; ;
22929;1118;402;322;0	668;0	460;780	912;3	431;0;421;343;0	428;0	446;777	822;3	502;0; ; ; ; ; ; ; ;
22949;1119;372;287;0	668;0	460;780	912;3	439;0;400;352;0	428;0	446;777	822;3	634;0; ; ; ; ; ; ; ;
22969;1120;387;261;0	668;0	460;780	912;3	431;0;386;298;0	428;0	446;777	822;3	443;0; ; ; ; ; ; ; ;
22989;1121;389;234;0	668;0	459;782	805;3	442;0;394;287;0	428;0	445;785	725;3	526;0; ; ; ; ; ; ; ;
23009;1122;-800;-600;-1	000;-1	000;-1	000;-1	000;4;-800;-600;-1	000;-1	000;-1	000;-1	000;4; ; ; ; ; ; ; ;
23029;1123;-800;-600;-1	000;-1	000;-1	000;-1	000;4;-800;-600;-1	000;-1	000;-1	000;-1	000;4; ; ; ; ; ; ; ;
23049;1124;-800;-600;-1	000;-1	000;-1	000;-1	000;4;-800;-600;-1	000;-1	000;-1	000;-1	000;4; ; ; ; ; ; ; ;
23069;1125;-800;-600;-1	000;-1	000;-1	000;-1	000;4;-800;-600;-1	000;-1	000;-1	000;-1	000;4; ; ; ; ; ; ; ;
23089;1126;-800;-600;-1	000;-1	000;-1	000;-1	000;4;-800;-600;-1	000;-1	000;-1	000;-1	000;4; ; ; ; ; ; ; ;
23109;1127;-800;-600;-1	000;-1	000;-1	000;-1	000;4;-800;-600;-1	000;-1	000;-1	000;-1	000;4; ; ; ; ; ; ; ;
23129;1128;-800;-600;-1	000;-1	000;-1	000;-1	000;4;-800;-600;-1	000;-1	000;-1	000;-1	000;4; ; ; ; ; ; ; ;
23149;1129;-800;-600;0	667;0	459;-1	000;-1	000;4;-800;-600;0	427;0	445;-1	000;-1	000;4; ; ; ; ; ; ; ;
23169;1130;353;250;0	667;0	459;776	244;3	267;0;393;263;0	427;0	445;770	761;3	592;0; ; ; ; ; ; ; ;
23188;1131;405;295;0	667;0	459;776	244;3	332;0;346;175;0	427;0	445;770	761;3	301;0; ; ; ; ; ; ; ;
23208;1132;379;383;0	667;0	459;776	244;3	704;0;410;365;0	427;0	445;770	761;3	752;0; ; ; ; ; ; ; ;
23228;1133;368;257;0	667;0	459;776	244;3	208;0;394;358;0	427;0	446;770	761;3	799;0; ; ; ; ; ; ; ;
23248;1134;369;300;0	667;0	460;778	537;3	338;0;388;342;0	427;0	446;779	172;3	886;0; ; ; ; ; ; ; ;
23268;1135;356;360;0	668;0	460;778	537;3	699;0;413;304;0	427;0	446;779	172;3	671;0; ; ; ; ; ; ; ;
23288;1136;400;286;0	668;0	460;778	537;3	305;0;393;364;0	427;0	446;779	172;3	700;0; ; ; ; ; ; ; ;
23308;1137;-800;-600;0	427;0	446;-1	000;-1	000;4;419;294;0	427;0	446;779	172;3	583;0; ; ; ; ; ; ; ;
23328;1138;384;284;0	667;0	460;778	537;3	657;0;397;385;0	427;0	447;779	172;3	857;0; ; ; ; ; ; ; ;
23348;1139;384;283;0	667;0	461;779	448;3	661;0;407;367;0	427;0	447;781	204;3	867;0; ; ; ; ; ; ; ;
23368;1140;377;316;0	667;0	461;779	448;3	347;0;411;311;0	427;0	447;781	204;3	663;0; ; ; ; ; ; ; ;
23388;1141;396;312;0	667;0	461;779	448;3	378;0;396;310;0	427;0	447;781	204;3	733;0; ; ; ; ; ; ; ;
23408;1142;375;278;0	667;0	460;779	448;3	455;0;394;299;0	427;0	447;781	204;3	684;0; ; ; ; ; ; ; ;
23428;1143;332;306;0	668;0	461;779	448;3	662;0;327;229;0	427;0	447;781	204;3	447;0; ; ; ; ; ; ; ;
23448;1144;333;290;0	667;0	461;781	740;3	733;0;312;220;0	427;0	447;781	045;3	451;0; ; ; ; ; ; ; ;
23468;1145;371;313;0	667;0	461;781	740;3	539;0;400;364;0	427;0	447;781	045;3	822;0; ; ; ; ; ; ; ;
23487;1146;352;237;0	667;0	461;781	740;3	291;0;405;344;0	427;0	448;781	045;3	847;0; ; ; ; ; ; ; ;
23507;1147;355;392;0	667;0	461;781	740;4	004;0;402;315;0	427;0	448;781	045;3	646;0; ; ; ; ; ; ; ;
23527;1148;373;409;0	667;0	461;781	740;4	350;0;398;299;0	427;0	448;781	045;3	808;0; ; ; ; ; ; ; ;
23547;1149;366;427;0	667;0	461;781	917;4	473;0;400;283;0	427;0	448;780	552;3	767;0; ; ; ; ; ; ; ;
23567;1150;387;329;0	667;0	461;781	917;3	608;0;382;245;0	427;0	448;780	552;3	318;0; ; ; ; ; ; ; ;
23587;1151;364;340;0	667;0	461;781	917;3	679;0;373;336;0	427;0	448;780	552;3	523;0; ; ; ; ; ; ; ;
23607;1152;304;271;0	667;0	461;781	917;3	663;0;365;377;0	426;0	448;780	552;3	774;0; ; ; ; ; ; ; ;
23627;1153;367;348;0	666;0	461;781	917;3	687;0;395;392;0	426;0	448;780	552;3	623;0; ; ; ; ; ; ; ;
23647;1154;348;330;0	666;0	461;779	085;3	672;0;391;405;0	426;0	448;781	613;3	745;0; ; ; ; ; ; ; ;
23667;1155;374;317;0	666;0	461;779	085;3	473;0;379;358;0	426;0	448;781	613;3	750;0; ; ; ; ; ; ; ;
23687;1156;367;298;0	666;0	461;779	085;3	320;0;380;212;0	426;0	448;781	613;3	450;0; ; ; ; ; ; ; ;
23707;1157;383;360;0	666;0	461;779	085;3	427;0;388;338;0	426;0	448;781	613;3	535;0; ; ; ; ; ; ; ;
23727;1158;342;407;0	666;0	461;779	085;4	020;0;398;318;0	426;0	448;781	613;3	399;0; ; ; ; ; ; ; ;
23747;1159;339;420;0	666;0	461;779	369;4	017;0;402;275;0	425;0	448;779	564;3	402;0; ; ; ; ; ; ; ;
23766;1160;367;336;0	666;0	461;779	369;3	426;0;406;330;0	425;0	448;779	564;3	447;0; ; ; ; ; ; ; ;
23786;1161;328;218;0	665;0	461;779	369;3	317;0;412;320;0	425;0	448;779	564;3	535;0; ; ; ; ; ; ; ;
23806;1162;392;263;0	665;0	461;779	369;3	517;0;398;337;0	424;0	448;779	564;3	452;0; ; ; ; ; ; ; ;
23826;1163;379;228;0	664;0	461;779	369;3	205;0;384;355;0	424;0	448;779	564;3	706;0; ; ; ; ; ; ; ;
23846;1164;378;245;0	664;0	461;780	430;3	238;0;382;356;0	423;0	448;779	549;3	735;0; ; ; ; ; ; ; ;
23866;1165;402;355;0	663;0	460;780	430;3	486;0;422;379;0	423;0	448;779	549;3	652;0; ; ; ; ; ; ; ;
23886;1166;356;339;0	663;0	460;780	430;3	377;0;353;339;0	423;0	448;779	549;3	446;0; ; ; ; ; ; ; ;
23906;1167;376;207;0	663;0	460;780	430;3	094;0;394;329;0	423;0	448;779	549;3	343;0; ; ; ; ; ; ; ;
23926;1168;359;278;0	663;0	460;780	430;3	318;0;378;360;0	423;0	448;779	549;3	505;0; ; ; ; ; ; ; ;
23946;1169;367;231;0	663;0	460;780	086;3	203;0;400;335;0	423;0	448;780	848;3	496;0; ; ; ; ; ; ; ;
23966;1170;411;203;0	663;0	460;780	086;3	256;0;364;364;0	422;0	448;780	848;3	508;0; ; ; ; ; ; ; ;
23986;1171;386;307;0	663;0	460;780	086;3	581;0;396;284;0	422;0	448;780	848;3	260;0; ; ; ; ; ; ; ;
24006;1172;379;331;0	663;0	460;780	086;3	563;0;395;337;0	422;0	449;780	848;3	477;0; ; ; ; ; ; ; ;
24026;1173;394;325;0	663;0	460;780	086;3	497;0;385;353;0	422;0	449;780	848;3	458;0; ; ; ; ; ; ; ;
24046;1174;394;319;0	662;0	460;780	959;3	467;0;382;328;0	422;0	448;777	513;3	370;0; ; ; ; ; ; ; ;
24066;1175;489;294;0	661;0	460;780	959;3	922;0;520;218;0	421;0	448;777	513;3	418;0; ; ; ; ; ; ; ;
24086;1176;466;261;0	661;0	460;780	959;3	548;0;496;258;0	421;0	448;777	513;3	596;0; ; ; ; ; ; ; ;
24105;1177;496;235;0	661;0	460;780	959;3	547;0;507;218;0	421;0	448;777	513;3	643;0; ; ; ; ; ; ; ;
24125;1178;474;284;0	662;0	460;780	959;3	808;0;543;273;0	421;0	448;777	513;3	905;0;16;491;268; ; ; ; ;
24145;1179;485;261;0	662;0	460;779	734;3	606;0;536;265;0	422;0	448;777	046;4	021;0;16;491;268; ; ; ; ;
24165;1180;494;240;0	662;0	460;779	734;3	695;0;512;258;0	422;0	448;777	046;3	691;0;16;491;268; ; ; ; ;
24185;1181;475;236;0	662;0	460;779	734;3	497;0;494;272;0	422;0	448;777	046;3	568;0;16;491;268; ; ; ; ;
24205;1182;496;261;0	662;0	460;779	734;3	611;0;491;271;0	422;0	448;777	046;3	846;0;16;491;268; ; ; ; ;
24225;1183;461;269;0	662;0	460;779	734;3	528;0;496;299;0	422;0	448;777	046;3	619;0;16;491;268; ; ; ; ;
24245;1184;463;278;0	662;0	460;777	222;3	564;0;496;307;0	422;0	448;777	496;3	624;0;16;491;268; ; ; ; ;
24265;1185;506;219;0	662;0	460;777	222;3	589;0;499;256;0	422;0	448;777	496;3	681;0; ; ; ; ; ; ; ;
24285;1186;482;255;0	662;0	460;777	222;3	507;0;492;283;0	422;0	448;777	496;3	626;0; ; ; ; ; ; ; ;
24305;1187;488;247;0	663;0	460;777	222;3	532;0;499;273;0	423;0	448;777	496;3	536;0; ; ; ; ; ; ; ;
24325;1188;456;286;0	663;0	460;777	222;3	587;0;494;264;0	423;0	448;777	496;3	741;0; ; ; ; ; ; ; ;
24345;1189;450;290;0	664;0	460;781	296;3	570;0;498;271;0	425;0	448;781	579;3	716;0; ; ; ; ; ; ; ;
24364;1190;369;285;0	664;0	460;781	296;3	691;0;393;369;0	425;0	448;781	579;3	729;0; ; ; ; ; ; ; ;
24384;1191;411;240;0	665;0	460;781	296;3	703;0;408;357;0	425;0	448;781	579;3	781;0; ; ; ; ; ; ; ;
24404;1192;383;349;0	665;0	460;781	296;3	662;0;411;309;0	425;0	448;781	579;3	848;0; ; ; ; ; ; ; ;
24424;1193;390;288;0	665;0	460;781	296;3	531;0;396;350;0	425;0	448;781	579;4	016;0; ; ; ; ; ; ; ;
24444;1194;406;296;0	665;0	460;777	189;3	495;0;404;332;0	425;0	448;780	380;4	077;0; ; ; ; ; ; ; ;
24464;1195;396;251;0	665;0	460;777	189;3	481;0;402;320;0	425;0	448;780	380;3	510;0; ; ; ; ; ; ; ;
24484;1196;387;334;0	665;0	460;777	189;3	555;0;419;331;0	425;0	447;780	380;3	826;0; ; ; ; ; ; ; ;
24504;1197;371;375;0	665;0	460;777	189;4	090;0;423;247;0	425;0	447;780	380;3	758;0; ; ; ; ; ; ; ;
24524;1198;384;307;0	665;0	460;777	189;3	566;0;418;329;0	425;0	447;780	380;3	833;0; ; ; ; ; ; ; ;
24544;1199;378;310;0	665;0	460;779	299;3	758;0;420;301;0	425;0	447;779	867;3	810;0; ; ; ; ; ; ; ;
24564;1200;415;417;0	665;0	460;779	299;4	138;0;447;264;0	425;0	447;779	867;3	661;0; ; ; ; ; ; ; ;
24584;1201;384;300;0	665;0	460;779	299;3	755;0;375;381;0	425;0	447;779	867;4	012;0; ; ; ; ; ; ; ;
24604;1202;-800;-600;0	425;0	447;-1	000;-1	000;4;412;360;0	425;0	447;779	867;4	095;0; ; ; ; ; ; ; ;
24624;1203;361;323;0	665;0	459;779	299;3	836;0;399;317;0	425;0	447;779	867;3	742;0; ; ; ; ; ; ; ;
24644;1204;361;323;0	665;0	459;779	795;3	838;0;418;376;0	425;0	447;779	067;3	941;0; ; ; ; ; ; ; ;
24664;1205;409;368;0	665;0	459;779	795;3	853;0;419;381;0	425;0	447;779	067;3	977;0; ; ; ; ; ; ; ;
24683;1206;374;395;0	665;0	460;779	795;4	152;0;431;283;0	425;0	447;779	067;3	830;0; ; ; ; ; ; ; ;
24703;1207;380;343;0	665;0	460;779	795;3	754;0;453;324;0	425;0	447;779	067;3	803;0; ; ; ; ; ; ; ;
24723;1208;373;374;0	665;0	460;779	795;3	756;0;412;294;0	425;0	448;779	067;3	682;0; ; ; ; ; ; ; ;
24743;1209;375;374;0	665;0	460;781	481;3	766;0;423;310;0	425;0	448;780	238;3	628;0; ; ; ; ; ; ; ;
24763;1210;371;397;0	664;0	460;781	481;3	996;0;424;379;0	424;0	448;780	238;3	945;0; ; ; ; ; ; ; ;
24783;1211;387;413;0	664;0	460;781	481;4	240;0;389;345;0	424;0	448;780	238;3	976;0; ; ; ; ; ; ; ;
24803;1212;378;366;0	664;0	460;781	481;3	898;0;434;277;0	424;0	448;780	238;3	987;0; ; ; ; ; ; ; ;
24823;1213;374;409;0	664;0	460;781	481;4	284;0;401;397;0	424;0	448;780	238;4	017;0; ; ; ; ; ; ; ;
24843;1214;381;393;0	664;0	460;781	229;4	183;0;421;365;0	424;0	448;780	329;4	035;0; ; ; ; ; ; ; ;
24863;1215;367;451;0	664;0	460;781	229;4	188;0;412;328;0	424;0	448;780	329;4	035;0; ; ; ; ; ; ; ;
24883;1216;407;303;0	664;0	460;781	229;3	562;0;399;369;0	424;0	448;780	329;3	842;0; ; ; ; ; ; ; ;
24903;1217;392;334;0	664;0	460;781	229;3	668;0;407;390;0	424;0	448;780	329;4	092;0; ; ; ; ; ; ; ;
24923;1218;386;321;0	664;0	460;781	229;3	569;0;414;492;0	424;0	448;780	329;4	338;0; ; ; ; ; ; ; ;
24943;1219;380;337;0	664;0	460;781	765;3	609;0;410;533;0	424;0	448;779	444;4	324;0; ; ; ; ; ; ; ;
24962;1220;379;392;0	664;0	460;781	765;4	079;0;404;351;0	424;0	448;779	444;4	052;0; ; ; ; ; ; ; ;
24982;1221;387;372;0	664;0	460;781	765;3	871;0;366;407;0	424;0	448;779	444;4	160;0; ; ; ; ; ; ; ;
25002;1222;382;382;0	664;0	460;781	765;4	123;0;406;333;0	424;0	448;779	444;3	800;0; ; ; ; ; ; ; ;
25022;1223;402;476;0	664;0	460;781	765;4	583;0;400;379;0	424;0	447;779	444;3	986;0; ; ; ; ; ; ; ;
25042;1224;405;475;0	664;0	460;783	333;4	593;0;392;390;0	424;0	447;780	622;3	950;0; ; ; ; ; ; ; ;
25062;1225;385;354;0	664;0	459;783	333;3	998;0;398;421;0	424;0	447;780	622;4	293;0; ; ; ; ; ; ; ;
25082;1226;384;337;0	665;0	459;783	333;3	905;0;384;387;0	424;0	447;780	622;3	876;0; ; ; ; ; ; ; ;
25102;1227;402;496;0	665;0	459;783	333;4	680;0;412;342;0	425;0	447;780	622;3	958;0; ; ; ; ; ; ; ;
25122;1228;354;401;0	665;0	459;783	333;3	995;0;378;442;0	425;0	447;780	622;4	467;0; ; ; ; ; ; ; ;
25142;1229;355;436;0	665;0	459;782	060;4	135;0;384;416;0	425;0	447;779	486;4	287;0; ; ; ; ; ; ; ;
25162;1230;383;398;0	665;0	459;782	060;3	902;0;389;362;0	425;0	447;779	486;3	948;0; ; ; ; ; ; ; ;
25182;1231;370;429;0	666;0	460;782	060;4	022;0;397;405;0	425;0	447;779	486;4	121;0; ; ; ; ; ; ; ;
25202;1232;323;393;0	666;0	459;782	060;4	216;0;387;466;0	426;0	447;779	486;4	565;0; ; ; ; ; ; ; ;
25222;1233;387;402;0	666;0	459;782	060;4	095;0;407;354;0	426;0	446;779	486;4	023;0; ; ; ; ; ; ; ;
25242;1234;369;410;0	667;0	459;780	965;4	179;0;407;388;0	427;0	446;781	697;4	239;0; ; ; ; ; ; ; ;
25262;1235;357;473;0	667;0	459;780	965;4	467;0;368;508;0	427;0	446;781	697;4	662;0; ; ; ; ; ; ; ;
25281;1236;371;476;0	667;0	459;780	965;4	324;0;352;402;0	427;0	446;781	697;4	043;0; ; ; ; ; ; ; ;
25301;1237;290;396;0	667;0	459;780	965;4	029;0;343;426;0	427;0	446;781	697;4	010;0; ; ; ; ; ; ; ;
25321;1238;324;391;0	667;0	459;780	965;3	832;0;334;378;0	427;0	446;781	697;4	018;0; ; ; ; ; ; ; ;
25341;1239;309;388;0	667;0	459;779	948;3	631;0;325;380;0	427;0	446;779	276;4	013;0; ; ; ; ; ; ; ;
25361;1240;317;439;0	667;0	459;779	948;4	025;0;349;462;0	427;0	446;779	276;4	293;0; ; ; ; ; ; ; ;
25381;1241;327;386;0	667;0	459;779	948;3	777;0;343;441;0	427;0	446;779	276;4	199;0; ; ; ; ; ; ; ;
25401;1242;361;470;0	667;0	460;779	948;4	249;0;362;414;0	427;0	446;779	276;3	996;0; ; ; ; ; ; ; ;
25421;1243;332;422;0	668;0	460;779	948;4	037;0;380;427;0	427;0	447;779	276;4	182;0; ; ; ; ; ; ; ;
25441;1244;345;414;0	667;0	460;781	716;4	041;0;384;414;0	427;0	447;779	721;4	111;0; ; ; ; ; ; ; ;
25461;1245;306;429;0	667;0	460;781	716;4	000;0;341;396;0	427;0	447;779	721;4	074;0; ; ; ; ; ; ; ;
25481;1246;318;419;0	667;0	460;781	716;4	181;0;345;447;0	427;0	447;779	721;4	292;0; ; ; ; ; ; ; ;
25501;1247;310;377;0	667;0	460;781	716;3	777;0;346;453;0	427;0	447;779	721;4	549;0; ; ; ; ; ; ; ;
25521;1248;339;382;0	667;0	460;781	716;4	412;0;366;353;0	427;0	447;779	721;3	869;0; ; ; ; ; ; ; ;
25541;1249;344;386;0	667;0	460;782	992;4	362;0;371;374;0	427;0	447;781	350;4	034;0; ; ; ; ; ; ; ;
25560;1250;321;423;0	667;0	460;782	992;4	128;0;351;386;0	427;0	447;781	350;3	970;0; ; ; ; ; ; ; ;
25580;1251;308;382;0	667;0	461;782	992;4	339;0;334;428;0	427;0	447;781	350;4	276;0; ; ; ; ; ; ; ;
25600;1252;336;415;0	667;0	461;782	992;4	114;0;309;381;0	427;0	448;781	350;4	043;0; ; ; ; ; ; ; ;
25620;1253;301;431;0	667;0	461;782	992;4	331;0;330;429;0	427;0	448;781	350;3	986;0;17;327;425; ; ; ; ;
25640;1254;308;420;0	667;0	461;782	066;4	249;0;321;414;0	427;0	448;781	180;4	081;0;17;327;425; ; ; ; ;
25660;1255;308;415;0	667;0	461;782	066;4	161;0;357;426;0	427;0	448;781	180;4	124;0;17;327;425; ; ; ; ;
25680;1256;338;439;0	667;0	461;782	066;4	306;0;342;415;0	427;0	448;781	180;4	203;0;17;327;425; ; ; ; ;
25700;1257;318;365;0	667;0	461;782	066;4	052;0;351;468;0	427;0	448;781	180;4	375;0;17;327;425; ; ; ; ;
25720;1258;328;419;0	667;0	461;782	066;4	260;0;321;451;0	427;0	448;781	180;4	180;0;17;327;425; ; ; ; ;
25740;1259;318;413;0	667;0	461;781	506;4	157;0;316;461;0	427;0	447;780	975;4	229;0;17;327;425; ; ; ; ;
25760;1260;361;447;0	667;0	461;781	506;4	158;0;341;435;0	427;0	447;780	975;4	306;0; ; ; ; ; ; ; ;
25780;1261;329;444;0	667;0	460;781	506;4	312;0;348;447;0	426;0	447;780	975;4	026;0; ; ; ; ; ; ; ;
25800;1262;318;403;0	666;0	461;781	506;4	168;0;340;413;0	426;0	447;780	975;3	941;0; ; ; ; ; ; ; ;
25820;1263;339;438;0	666;0	461;781	506;4	034;0;364;494;0	426;0	448;780	975;4	488;0; ; ; ; ; ; ; ;
25840;1264;339;424;0	667;0	461;782	398;4	070;0;367;497;0	426;0	448;780	805;4	341;0; ; ; ; ; ; ; ;
25859;1265;332;441;0	667;0	461;782	398;4	014;0;331;395;0	427;0	448;780	805;3	950;0; ; ; ; ; ; ; ;
25879;1266;296;435;0	667;0	461;782	398;4	095;0;373;431;0	427;0	447;780	805;4	185;0; ; ; ; ; ; ; ;
25899;1267;350;433;0	667;0	461;782	398;4	179;0;381;496;0	427;0	447;780	805;4	542;0; ; ; ; ; ; ; ;
25919;1268;333;418;0	667;0	461;782	398;4	118;0;373;345;0	427;0	447;780	805;3	846;0; ; ; ; ; ; ; ;
25939;1269;330;414;0	667;0	460;780	895;4	145;0;375;374;0	427;0	447;780	889;4	044;0; ; ; ; ; ; ; ;
25959;1270;294;423;0	667;0	460;780	895;4	112;0;332;415;0	427;0	447;780	889;4	002;0; ; ; ; ; ; ; ;
25979;1271;315;418;0	667;0	460;780	895;4	205;0;328;463;0	427;0	447;780	889;4	176;0; ; ; ; ; ; ; ;
25999;1272;321;429;0	667;0	460;780	895;4	137;0;339;442;0	426;0	447;780	889;4	293;0; ; ; ; ; ; ; ;
26019;1273;303;406;0	667;0	460;780	895;4	182;0;341;365;0	426;0	447;780	889;3	944;0; ; ; ; ; ; ; ;
26039;1274;316;404;0	667;0	460;781	566;4	155;0;342;380;0	427;0	447;779	130;4	047;0; ; ; ; ; ; ; ;
26059;1275;318;408;0	667;0	460;781	566;3	891;0;330;454;0	427;0	447;779	130;4	250;0;18;332;426; ; ; ; ;
26079;1276;330;425;0	667;0	461;781	566;3	904;0;340;456;0	427;0	447;779	130;4	209;0;18;332;426; ; ; ; ;
26099;1277;339;430;0	668;0	461;781	566;4	300;0;357;409;0	427;0	447;779	130;4	070;0;18;332;426; ; ; ; ;
26119;1278;328;434;0	668;0	461;781	566;4	023;0;342;436;0	427;0	448;779	130;4	191;0;18;332;426; ; ; ; ;
26138;1279;330;438;0	668;0	461;782	186;4	143;0;348;423;0	428;0	448;780	473;4	146;0;18;332;426; ; ; ; ;
26158;1280;305;426;0	668;0	461;782	186;4	298;0;318;436;0	428;0	448;780	473;4	073;0;18;332;426; ; ; ; ;
26178;1281;318;434;0	668;0	461;782	186;4	324;0;333;407;0	428;0	448;780	473;4	154;0;18;332;426; ; ; ; ;
26198;1282;312;385;0	668;0	461;782	186;3	927;0;358;424;0	427;0	448;780	473;4	199;0;18;332;426; ; ; ; ;
26218;1283;329;451;0	668;0	461;782	186;4	180;0;337;442;0	427;0	448;780	473;4	242;0;19;339;424; ; ; ; ;
26238;1284;331;445;0	667;0	461;782	056;4	083;0;348;432;0	427;0	448;779	545;4	280;0;19;339;424; ; ; ; ;
26258;1285;306;421;0	667;0	462;782	056;4	150;0;367;410;0	427;0	448;779	545;3	869;0;19;339;424; ; ; ; ;
26278;1286;354;429;0	667;0	462;782	056;4	317;0;351;432;0	427;0	449;779	545;4	128;0;19;339;424; ; ; ; ;
26298;1287;293;390;0	667;0	462;782	056;4	003;0;355;474;0	427;0	449;779	545;4	195;0;19;339;424; ; ; ; ;
26318;1288;327;407;0	667;0	462;782	056;4	088;0;353;418;0	427;0	449;779	545;4	223;0;19;339;424; ; ; ; ;
26338;1289;337;400;0	667;0	462;782	335;4	090;0;355;440;0	427;0	449;780	510;4	256;0;19;339;424; ; ; ; ;
26358;1290;390;390;0	667;0	462;782	335;4	157;0;383;316;0	427;0	449;780	510;3	790;0; ; ; ; ; ; ; ;
26378;1291;371;417;0	667;0	462;782	335;4	203;0;403;371;0	427;0	448;780	510;3	938;0; ; ; ; ; ; ; ;
26398;1292;361;418;0	667;0	461;782	335;4	495;0;412;299;0	427;0	448;780	510;3	719;0; ; ; ; ; ; ; ;
26418;1293;382;367;0	667;0	461;782	335;4	048;0;368;285;0	427;0	448;780	510;3	700;0; ; ; ; ; ; ; ;
26438;1294;370;380;0	667;0	461;781	090;4	128;0;378;291;0	426;0	448;781	464;3	686;0; ; ; ; ; ; ; ;
26458;1295;345;343;0	666;0	461;781	090;4	124;0;355;441;0	426;0	448;781	464;4	179;0; ; ; ; ; ; ; ;
26477;1296;352;379;0	666;0	461;781	090;4	126;0;395;330;0	426;0	448;781	464;3	985;0; ; ; ; ; ; ; ;
26497;1297;338;403;0	666;0	461;781	090;4	083;0;409;379;0	426;0	448;781	464;4	099;0; ; ; ; ; ; ; ;
26517;1298;414;379;0	666;0	461;781	090;4	175;0;395;407;0	426;0	448;781	464;4	116;0; ; ; ; ; ; ; ;
26537;1299;420;388;0	667;0	461;780	487;4	166;0;400;361;0	426;0	448;781	095;4	131;0; ; ; ; ; ; ; ;
26557;1300;364;373;0	667;0	461;780	487;4	105;0;387;324;0	426;0	448;781	095;3	779;0; ; ; ; ; ; ; ;
26577;1301;386;400;0	667;0	461;780	487;4	020;0;407;306;0	427;0	448;781	095;3	930;0; ; ; ; ; ; ; ;
26597;1302;398;367;0	667;0	461;780	487;4	217;0;400;411;0	427;0	448;781	095;4	300;0; ; ; ; ; ; ; ;
26617;1303;389;369;0	667;0	461;780	487;3	874;0;399;353;0	427;0	448;781	095;3	926;0; ; ; ; ; ; ; ;
26637;1304;395;374;0	667;0	461;781	366;3	896;0;397;372;0	427;0	448;780	850;4	047;0; ; ; ; ; ; ; ;
26657;1305;361;398;0	667;0	461;781	366;3	911;0;402;261;0	427;0	448;780	850;3	656;0; ; ; ; ; ; ; ;
26677;1306;376;493;0	667;0	461;781	366;4	792;0;395;348;0	427;0	448;780	850;3	933;0; ; ; ; ; ; ; ;
26697;1307;364;381;0	667;0	461;781	366;3	971;0;421;358;0	426;0	448;780	850;4	080;0; ; ; ; ; ; ; ;
26717;1308;384;407;0	667;0	461;781	366;3	916;0;401;420;0	426;0	448;780	850;4	114;0; ; ; ; ; ; ; ;
26737;1309;385;427;0	667;0	461;781	105;4	150;0;404;448;0	426;0	448;780	266;4	146;0; ; ; ; ; ; ; ;
26756;1310;353;388;0	667;0	461;781	105;3	821;0;397;415;0	426;0	448;780	266;4	244;0; ; ; ; ; ; ; ;
26776;1311;364;408;0	667;0	461;781	105;4	041;0;365;363;0	426;0	448;780	266;3	816;0; ; ; ; ; ; ; ;
26796;1312;369;424;0	667;0	461;781	105;4	190;0;387;387;0	427;0	448;780	266;3	859;0; ; ; ; ; ; ; ;
26816;1313;344;339;0	667;0	461;781	105;3	749;0;390;356;0	427;0	448;780	266;3	861;0;20;377;356; ; ; ; ;
26836;1314;349;349;0	667;0	462;780	266;3	886;0;379;362;0	427;0	448;780	985;3	866;0;20;377;356; ; ; ; ;
26856;1315;374;395;0	667;0	462;780	266;4	122;0;405;316;0	427;0	448;780	985;3	827;0;20;377;356; ; ; ; ;
26876;1316;369;354;0	667;0	461;780	266;3	852;0;398;343;0	427;0	448;780	985;3	949;0;20;377;356; ; ; ; ;
26896;1317;372;415;0	667;0	461;780	266;4	202;0;389;334;0	427;0	448;780	985;3	631;0;20;377;356; ; ; ; ;
26916;1318;354;377;0	667;0	461;780	266;4	132;0;399;328;0	427;0	448;780	985;3	880;0;20;377;356; ; ; ; ;
26936;1319;351;368;0	667;0	462;781	976;4	095;0;396;341;0	427;0	448;781	225;3	868;0;20;377;356; ; ; ; ;
26956;1320;425;344;0	667;0	462;781	976;3	884;0;391;383;0	427;0	449;781	225;3	826;0; ; ; ; ; ; ; ;
26976;1321;381;330;0	667;0	462;781	976;3	873;0;393;411;0	427;0	449;781	225;4	055;0; ; ; ; ; ; ; ;
26996;1322;350;409;0	667;0	462;781	976;4	109;0;409;372;0	427;0	449;781	225;3	668;0; ; ; ; ; ; ; ;
27016;1323;347;405;0	667;0	462;781	976;4	095;0;368;279;0	427;0	449;781	225;3	565;0; ; ; ; ; ; ; ;
27036;1324;343;402;0	667;0	462;781	283;4	077;0;370;275;0	427;0	449;781	009;3	560;0; ; ; ; ; ; ; ;
27055;1325;373;401;0	667;0	462;781	283;3	925;0;410;317;0	427;0	449;781	009;3	676;0; ; ; ; ; ; ; ;
27076;1326;359;373;0	667;0	462;781	283;3	927;0;408;355;0	427;0	449;781	009;3	703;0; ; ; ; ; ; ; ;
27095;1327;385;329;0	667;0	462;781	283;3	792;0;399;322;0	427;0	449;781	009;3	571;0; ; ; ; ; ; ; ;
27116;1328;370;400;0	667;0	462;781	283;4	114;0;400;359;0	427;0	448;781	009;3	763;0; ; ; ; ; ; ; ;
27135;1329;368;374;0	667;0	462;781	953;4	100;0;401;350;0	427;0	448;781	171;3	752;0; ; ; ; ; ; ; ;
27156;1330;357;396;0	667;0	461;781	953;3	914;0;-800;-600;0	667;0	461;-1	000;-1	000;4; ; ; ; ; ; ; ;
27175;1331;373;447;0	667;0	461;781	953;4	268;0;411;337;0	427;0	448;781	171;3	728;0; ; ; ; ; ; ; ;
27196;1332;427;414;0	667;0	461;781	953;3	934;0;386;276;0	427;0	448;781	171;3	656;0; ; ; ; ; ; ; ;
27215;1333;363;403;0	667;0	462;781	953;4	109;0;434;373;0	427;0	448;781	171;4	085;0; ; ; ; ; ; ; ;
27236;1334;385;421;0	667;0	462;780	874;4	213;0;433;365;0	427;0	448;780	286;4	176;0; ; ; ; ; ; ; ;
27255;1335;408;397;0	667;0	462;780	874;3	865;0;400;433;0	427;0	448;780	286;4	055;0; ; ; ; ; ; ; ;
27276;1336;379;474;0	667;0	462;780	874;4	815;0;408;373;0	427;0	448;780	286;4	086;0; ; ; ; ; ; ; ;
27295;1337;407;468;0	667;0	462;780	874;3	957;0;417;441;0	427;0	448;780	286;4	053;0; ; ; ; ; ; ; ;
27316;1338;414;367;0	667;0	462;780	874;3	796;0;429;355;0	427;0	448;780	286;3	630;0; ; ; ; ; ; ; ;
27334;1339;406;402;0	667;0	461;779	901;4	046;0;437;372;0	427;0	448;780	145;3	601;0; ; ; ; ; ; ; ;
27356;1340;384;368;0	667;0	461;779	901;3	660;0;420;333;0	427;0	448;780	145;3	629;0; ; ; ; ; ; ; ;
27375;1341;381;424;0	667;0	461;779	901;4	012;0;442;317;0	427;0	448;780	145;3	728;0; ; ; ; ; ; ; ;
27396;1342;371;448;0	667;0	461;779	901;4	074;0;402;278;0	427;0	448;780	145;3	935;0; ; ; ; ; ; ; ;
27414;1343;387;377;0	667;0	461;779	901;3	990;0;409;333;0	427;0	448;780	145;3	744;0; ; ; ; ; ; ; ;
27436;1344;383;412;0	667;0	461;780	228;4	005;0;409;315;0	427;0	448;780	578;3	820;0; ; ; ; ; ; ; ;
27454;1345;379;413;0	667;0	461;780	228;3	838;0;351;251;0	427;0	448;780	578;3	720;0; ; ; ; ; ; ; ;
27476;1346;371;364;0	668;0	461;780	228;4	049;0;424;347;0	427;0	448;780	578;3	855;0; ; ; ; ; ; ; ;
27494;1347;407;424;0	668;0	461;780	228;4	373;0;400;332;0	428;0	448;780	578;3	727;0; ; ; ; ; ; ; ;
27516;1348;380;415;0	668;0	461;780	228;3	997;0;396;266;0	428;0	448;780	578;3	682;0; ; ; ; ; ; ; ;
27534;1349;385;405;0	668;0	461;780	835;4	091;0;391;311;0	428;0	448;780	709;3	715;0; ; ; ; ; ; ; ;
27556;1350;346;405;0	668;0	462;780	835;3	927;0;370;371;0	428;0	448;780	709;3	916;0; ; ; ; ; ; ; ;
27574;1351;398;383;0	668;0	462;780	835;4	073;0;409;399;0	428;0	448;780	709;3	912;0; ; ; ; ; ; ; ;
27596;1352;362;464;0	668;0	461;780	835;4	222;0;391;305;0	428;0	448;780	709;3	764;0; ; ; ; ; ; ; ;
27614;1353;380;266;0	668;0	461;780	835;4	002;0;391;373;0	428;0	448;780	709;3	714;0; ; ; ; ; ; ; ;
27636;1354;363;263;0	668;0	461;782	192;4	125;0;392;363;0	428;0	448;780	013;3	660;0; ; ; ; ; ; ; ;
27653;1355;378;281;0	668;0	461;782	192;3	615;0;386;386;0	428;0	448;780	013;4	016;0; ; ; ; ; ; ; ;
27673;1356;391;348;0	668;0	462;782	192;3	811;0;407;362;0	428;0	448;780	013;3	742;0; ; ; ; ; ; ; ;
27693;1357;343;350;0	668;0	462;782	192;3	739;0;342;445;0	428;0	448;780	013;4	345;0; ; ; ; ; ; ; ;
27713;1358;408;353;0	668;0	462;782	192;3	435;0;383;298;0	428;0	448;780	013;3	655;0; ; ; ; ; ; ; ;
27733;1359;398;357;0	668;0	462;780	906;3	510;0;377;299;0	428;0	448;780	413;3	830;0; ; ; ; ; ; ; ;
27753;1360;396;366;0	668;0	462;780	906;3	724;0;377;280;0	428;0	448;780	413;3	710;0; ; ; ; ; ; ; ;
27773;1361;388;354;0	668;0	461;780	906;3	666;0;407;343;0	428;0	448;780	413;3	798;0; ; ; ; ; ; ; ;
27793;1362;363;323;0	668;0	461;780	906;3	653;0;400;360;0	428;0	448;780	413;3	743;0; ; ; ; ; ; ; ;
27813;1363;361;366;0	668;0	461;780	906;3	918;0;410;407;0	428;0	447;780	413;3	890;0; ; ; ; ; ; ; ;
27833;1364;358;351;0	668;0	461;782	150;3	908;0;408;434;0	428;0	447;780	329;3	901;0; ; ; ; ; ; ; ;
27853;1365;412;257;0	668;0	460;782	150;3	647;0;361;365;0	428;0	447;780	329;4	039;0; ; ; ; ; ; ; ;
27873;1366;354;383;0	668;0	460;782	150;3	850;0;405;354;0	428;0	447;780	329;3	871;0; ; ; ; ; ; ; ;
27893;1367;371;352;0	668;0	460;782	150;3	719;0;412;384;0	428;0	447;780	329;3	944;0; ; ; ; ; ; ; ;
27913;1368;363;394;0	668;0	460;782	150;3	992;0;430;313;0	428;0	447;780	329;3	930;0; ; ; ; ; ; ; ;
27933;1369;372;388;0	668;0	460;781	018;3	991;0;442;310;0	428;0	447;781	028;3	920;0; ; ; ; ; ; ; ;
27952;1370;380;322;0	668;0	460;781	018;3	510;0;382;416;0	428;0	447;781	028;3	937;0; ; ; ; ; ; ; ;
27972;1371;331;372;0	668;0	460;781	018;3	853;0;401;346;0	428;0	447;781	028;3	700;0; ; ; ; ; ; ; ;
27992;1372;391;440;0	668;0	461;781	018;3	853;0;449;369;0	428;0	447;781	028;3	615;0; ; ; ; ; ; ; ;
28012;1373;404;338;0	668;0	461;781	018;3	538;0;397;451;0	428;0	447;781	028;4	170;0; ; ; ; ; ; ; ;
28032;1374;396;379;0	668;0	461;783	641;3	723;0;413;424;0	428;0	447;779	765;4	043;0; ; ; ; ; ; ; ;
28052;1375;377;401;0	668;0	460;783	641;3	958;0;409;388;0	428;0	447;779	765;3	827;0; ; ; ; ; ; ; ;
28072;1376;382;404;0	668;0	460;783	641;3	832;0;461;354;0	428;0	447;779	765;3	897;0; ; ; ; ; ; ; ;
28092;1377;416;505;0	668;0	460;783	641;4	253;0;449;383;0	428;0	446;779	765;3	762;0; ; ; ; ; ; ; ;
28112;1378;389;427;0	668;0	459;783	641;4	524;0;410;355;0	428;0	446;779	765;3	779;0; ; ; ; ; ; ; ;
28132;1379;-800;-600;-1	000;-1	000;-1	000;-1	000;4;-800;-600;-1	000;-1	000;-1	000;-1	000;4; ; ; ; ; ; ; ;
28152;1380;-800;-600;-1	000;-1	000;-1	000;-1	000;4;-800;-600;-1	000;-1	000;-1	000;-1	000;4; ; ; ; ; ; ; ;
28172;1381;-800;-600;-1	000;-1	000;-1	000;-1	000;4;-800;-600;-1	000;-1	000;-1	000;-1	000;4; ; ; ; ; ; ; ;
28192;1382;-800;-600;-1	000;-1	000;-1	000;-1	000;4;-800;-600;-1	000;-1	000;-1	000;-1	000;4; ; ; ; ; ; ; ;
28212;1383;-800;-600;-1	000;-1	000;-1	000;-1	000;4;-800;-600;-1	000;-1	000;-1	000;-1	000;4; ; ; ; ; ; ; ;
28231;1384;-800;-600;-1	000;-1	000;-1	000;-1	000;4;-800;-600;-1	000;-1	000;-1	000;-1	000;4; ; ; ; ; ; ; ;
28251;1385;-800;-600;-1	000;-1	000;-1	000;-1	000;4;-800;-600;-1	000;-1	000;-1	000;-1	000;4; ; ; ; ; ; ; ;
28271;1386;411;432;0	667;0	459;783	641;4	311;0;-800;-600;0	667;0	459;-1	000;-1	000;4; ; ; ; ; ; ; ;
28291;1387;438;399;0	667;0	459;790	866;4	262;0;389;379;0	427;0	446;779	765;3	837;0; ; ; ; ; ; ; ;
28311;1388;436;407;0	667;0	459;779	004;4	199;0;389;370;0	427;0	446;790	577;3	889;0; ; ; ; ; ; ; ;
28331;1389;424;352;0	667;0	460;779	004;3	878;0;-800;-600;0	667;0	460;-1	000;-1	000;4; ; ; ; ; ; ; ;
28351;1390;428;379;0	667;0	460;779	004;3	715;0;414;384;0	426;0	446;790	577;4	033;0; ; ; ; ; ; ; ;
28371;1391;400;419;0	666;0	460;779	004;3	976;0;421;394;0	426;0	447;790	577;3	719;0; ; ; ; ; ; ; ;
28391;1392;425;406;0	666;0	460;779	004;3	839;0;401;358;0	426;0	447;790	577;3	732;0; ; ; ; ; ; ; ;
28411;1393;416;394;0	666;0	461;780	369;3	826;0;398;358;0	426;0	447;783	828;3	714;0; ; ; ; ; ; ; ;
28431;1394;417;392;0	666;0	461;780	369;3	902;0;390;412;0	426;0	448;783	828;3	913;0; ; ; ; ; ; ; ;
28451;1395;408;459;0	666;0	461;780	369;4	295;0;423;411;0	426;0	448;783	828;4	087;0; ; ; ; ; ; ; ;
28471;1396;397;399;0	665;0	461;780	369;3	961;0;393;380;0	425;0	448;783	828;3	824;0; ; ; ; ; ; ; ;
28491;1397;440;398;0	665;0	461;780	369;3	974;0;383;404;0	425;0	448;783	828;4	166;0; ; ; ; ; ; ; ;
28511;1398;433;397;0	665;0	461;780	899;3	990;0;392;398;0	425;0	448;780	062;4	086;0; ; ; ; ; ; ; ;
28531;1399;362;426;0	665;0	461;780	899;4	246;0;365;438;0	425;0	448;780	062;4	484;0; ; ; ; ; ; ; ;
28550;1400;421;413;0	665;0	461;780	899;4	146;0;374;451;0	425;0	448;780	062;4	531;0; ; ; ; ; ; ; ;
28570;1401;390;448;0	665;0	461;780	899;4	435;0;504;592;0	425;0	448;780	062;5	108;0; ; ; ; ; ; ; ;
28590;1402;394;422;0	664;0	461;780	899;4	116;0;391;406;0	424;0	448;780	062;4	368;0; ; ; ; ; ; ; ;
28610;1403;375;421;0	664;0	460;785	800;4	229;0;430;442;0	424;0	448;781	734;4	536;0; ; ; ; ; ; ; ;
28630;1404;397;485;0	664;0	461;785	800;4	583;0;404;395;0	424;0	448;781	734;4	454;0; ; ; ; ; ; ; ;
28650;1405;381;477;0	664;0	461;785	800;4	590;0;385;449;0	424;0	448;781	734;4	393;0; ; ; ; ; ; ; ;
28670;1406;365;435;0	664;0	461;785	800;4	046;0;341;348;0	424;0	448;781	734;3	828;0; ; ; ; ; ; ; ;
28690;1407;383;330;0	664;0	461;785	800;3	751;0;389;372;0	424;0	448;781	734;4	140;0; ; ; ; ; ; ; ;
28710;1408;380;309;0	664;0	461;779	843;3	523;0;375;371;0	424;0	448;782	038;3	943;0; ; ; ; ; ; ; ;
28730;1409;373;458;0	664;0	461;779	843;4	490;0;382;357;0	424;0	448;782	038;3	731;0; ; ; ; ; ; ; ;
28750;1410;394;428;0	664;0	461;779	843;4	096;0;386;419;0	424;0	448;782	038;4	149;0; ; ; ; ; ; ; ;
28770;1411;379;564;0	664;0	461;779	843;4	687;0;391;436;0	424;0	448;782	038;3	986;0; ; ; ; ; ; ; ;
28790;1412;373;428;0	664;0	461;779	843;4	297;0;364;485;0	424;0	448;782	038;4	551;0; ; ; ; ; ; ; ;
28810;1413;380;472;0	664;0	461;778	380;4	224;0;367;513;0	424;0	448;782	208;4	632;0; ; ; ; ; ; ; ;
28830;1414;345;345;0	664;0	461;778	380;3	596;0;450;568;0	423;0	448;782	208;4	899;0; ; ; ; ; ; ; ;
28849;1415;406;275;0	664;0	461;778	380;3	349;0;404;391;0	423;0	448;782	208;4	080;0; ; ; ; ; ; ; ;
28869;1416;401;490;0	664;0	461;778	380;4	512;0;391;333;0	424;0	448;782	208;3	675;0; ; ; ; ; ; ; ;
28889;1417;363;436;0	664;0	461;778	380;3	945;0;401;303;0	424;0	448;782	208;3	983;0; ; ; ; ; ; ; ;
28909;1418;393;461;0	664;0	461;780	575;4	152;0;394;273;0	424;0	448;781	528;3	812;0; ; ; ; ; ; ; ;
28929;1419;396;451;0	664;0	461;780	575;4	192;0;435;397;0	424;0	448;781	528;3	892;0; ; ; ; ; ; ; ;
28949;1420;420;422;0	664;0	461;780	575;3	759;0;476;425;0	424;0	449;781	528;3	846;0; ; ; ; ; ; ; ;
28969;1421;426;408;0	664;0	461;780	575;3	925;0;426;410;0	424;0	449;781	528;3	710;0; ; ; ; ; ; ; ;
28989;1422;447;387;0	663;0	461;780	575;3	678;0;428;397;0	423;0	449;781	528;3	879;0; ; ; ; ; ; ; ;
29009;1423;459;370;0	663;0	462;781	439;3	710;0;435;408;0	423;0	449;780	845;3	818;0; ; ; ; ; ; ; ;
29029;1424;391;391;0	662;0	462;781	439;3	943;0;454;373;0	422;0	449;780	845;3	980;0; ; ; ; ; ; ; ;
29049;1425;491;332;0	662;0	462;781	439;4	058;0;458;332;0	422;0	450;780	845;3	724;0; ; ; ; ; ; ; ;
29069;1426;470;369;0	662;0	462;781	439;3	576;0;487;360;0	422;0	450;780	845;3	875;0; ; ; ; ; ; ; ;
29089;1427;445;387;0	662;0	461;781	439;3	768;0;401;426;0	422;0	450;780	845;3	765;0; ; ; ; ; ; ; ;
29109;1428;494;367;0	662;0	461;781	350;3	690;0;406;416;0	422;0	450;783	755;3	843;0; ; ; ; ; ; ; ;
29129;1429;478;349;0	662;0	461;781	350;3	606;0;478;330;0	421;0	450;783	755;3	726;0; ; ; ; ; ; ; ;
29149;1430;431;402;0	662;0	461;781	350;3	836;0;431;376;0	421;0	450;783	755;3	491;0; ; ; ; ; ; ; ;
29168;1431;464;421;0	661;0	461;781	350;3	870;0;434;452;0	421;0	450;783	755;4	203;0; ; ; ; ; ; ; ;
29188;1432;429;384;0	661;0	462;781	350;3	706;0;442;364;0	421;0	450;783	755;3	778;0; ; ; ; ; ; ; ;
29208;1433;438;383;0	660;0	461;782	263;3	842;0;447;386;0	421;0	450;783	001;3	840;0; ; ; ; ; ; ; ;
29228;1434;-800;-600;0	420;0	450;-1	000;-1	000;4;329;304;0	420;0	450;783	001;3	220;0; ; ; ; ; ; ; ;
29248;1435;380;388;0	660;0	461;782	263;3	677;0;-800;-600;0	660;0	461;-1	000;-1	000;4; ; ; ; ; ; ; ;
29268;1436;406;335;0	659;0	461;782	263;3	646;0;374;375;0	420;0	450;783	001;3	630;0; ; ; ; ; ; ; ;
29288;1437;380;412;0	659;0	461;782	263;3	855;0;415;428;0	419;0	450;783	001;3	848;0; ; ; ; ; ; ; ;
29308;1438;388;404;0	659;0	460;780	072;3	894;0;415;430;0	419;0	450;780	750;3	837;0; ; ; ; ; ; ; ;
29328;1439;414;396;0	659;0	460;780	072;3	631;0;408;358;0	419;0	449;780	750;3	687;0; ; ; ; ; ; ; ;
29348;1440;383;253;0	659;0	460;780	072;3	330;0;415;345;0	419;0	449;780	750;3	403;0; ; ; ; ; ; ; ;
29368;1441;355;429;0	659;0	460;780	072;3	647;0;438;337;0	419;0	449;780	750;3	650;0; ; ; ; ; ; ; ;
29388;1442;369;303;0	658;0	460;780	072;3	465;0;352;331;0	418;0	449;780	750;3	515;0; ; ; ; ; ; ; ;
29408;1443;354;377;0	658;0	460;781	252;3	385;0;357;324;0	418;0	449;782	344;3	642;0; ; ; ; ; ; ; ;
29427;1444;368;333;0	658;0	460;781	252;3	469;0;409;371;0	418;0	449;782	344;3	643;0; ; ; ; ; ; ; ;
29447;1445;355;337;0	658;0	460;781	252;3	674;0;390;339;0	418;0	449;782	344;3	755;0; ; ; ; ; ; ; ;
29467;1446;383;282;0	658;0	459;781	252;3	627;0;374;358;0	418;0	449;782	344;3	726;0; ; ; ; ; ; ; ;
29487;1447;393;308;0	658;0	459;781	252;3	448;0;398;359;0	418;0	449;782	344;3	467;0; ; ; ; ; ; ; ;
29507;1448;396;295;0	658;0	459;780	646;3	534;0;384;361;0	417;0	449;781	378;3	496;0; ; ; ; ; ; ; ;
29527;1449;361;344;0	657;0	459;780	646;3	503;0;371;351;0	417;0	449;781	378;3	792;0; ; ; ; ; ; ; ;
29547;1450;382;303;0	657;0	459;780	646;3	582;0;406;333;0	417;0	449;781	378;3	662;0; ; ; ; ; ; ; ;
29567;1451;375;408;0	657;0	459;780	646;3	652;0;415;395;0	416;0	449;781	378;3	739;0; ; ; ; ; ; ; ;
29587;1452;399;360;0	657;0	459;780	646;3	524;0;413;352;0	416;0	449;781	378;3	531;0; ; ; ; ; ; ; ;
29607;1453;402;368;0	657;0	459;779	303;3	577;0;410;359;0	417;0	449;780	698;3	510;0; ; ; ; ; ; ; ;
29627;1454;446;305;0	657;0	459;779	303;3	487;0;403;282;0	417;0	449;780	698;3	390;0; ; ; ; ; ; ; ;
29647;1455;407;340;0	657;0	459;779	303;3	692;0;432;328;0	417;0	449;780	698;3	592;0; ; ; ; ; ; ; ;
29667;1456;391;252;0	657;0	458;779	303;3	550;0;423;313;0	417;0	449;780	698;3	617;0; ; ; ; ; ; ; ;
29687;1457;419;319;0	657;0	459;779	303;3	923;0;417;304;0	417;0	449;780	698;3	480;0; ; ; ; ; ; ; ;
29707;1458;418;314;0	657;0	459;780	566;3	958;0;430;324;0	417;0	449;782	643;3	603;0; ; ; ; ; ; ; ;
29727;1459;426;287;0	657;0	459;780	566;3	526;0;428;274;0	417;0	449;782	643;3	705;0; ; ; ; ; ; ; ;
29746;1460;421;247;0	657;0	459;780	566;3	404;0;434;267;0	417;0	449;782	643;3	567;0; ; ; ; ; ; ; ;
29766;1461;411;386;0	657;0	459;780	566;3	870;0;456;277;0	417;0	449;782	643;3	571;0; ; ; ; ; ; ; ;
29786;1462;379;311;0	657;0	459;780	566;3	730;0;415;296;0	417;0	449;782	643;3	527;0; ; ; ; ; ; ; ;
29806;1463;370;329;0	658;0	459;779	220;3	796;0;422;299;0	417;0	449;779	816;3	502;0; ; ; ; ; ; ; ;
29826;1464;441;308;0	658;0	459;779	220;3	525;0;423;289;0	418;0	449;779	816;3	646;0; ; ; ; ; ; ; ;
29846;1465;392;330;0	658;0	459;779	220;3	860;0;414;296;0	418;0	450;779	816;3	428;0; ; ; ; ; ; ; ;
29866;1466;415;221;0	658;0	460;779	220;3	380;0;400;188;0	418;0	450;779	816;3	285;0; ; ; ; ; ; ; ;
29886;1467;414;312;0	658;0	460;779	220;3	568;0;424;288;0	418;0	450;779	816;3	675;0; ; ; ; ; ; ; ;
29906;1468;410;294;0	658;0	460;780	217;3	624;0;416;263;0	418;0	450;780	966;3	538;0; ; ; ; ; ; ; ;
29926;1469;422;291;0	658;0	460;780	217;3	621;0;419;364;0	418;0	450;780	966;3	687;0; ; ; ; ; ; ; ;
29946;1470;366;213;0	659;0	459;780	217;3	417;0;423;274;0	419;0	449;780	966;3	679;0; ; ; ; ; ; ; ;
29966;1471;262;161;0	660;0	458;780	217;3	418;0;245;202;0	421;0	448;780	966;4	019;0; ; ; ; ; ; ; ;
29986;1472;269;132;0	659;0	458;780	217;3	679;0;281;178;0	421;0	448;780	966;3	627;0; ; ; ; ; ; ; ;
30006;1473;278;108;0	659;0	458;775	753;3	562;0;315;159;0	420;0	448;777	588;3	687;0; ; ; ; ; ; ; ;
30025;1474;228;151;0	659;0	458;775	753;3	659;0;284;110;0	420;0	448;777	588;3	751;0; ; ; ; ; ; ; ;
30045;1475;247;151;0	659;0	458;775	753;3	777;0;262;167;0	420;0	448;777	588;3	448;0; ; ; ; ; ; ; ;
30065;1476;238;137;0	659;0	458;775	753;3	619;0;203;157;0	420;0	448;777	588;3	614;0; ; ; ; ; ; ; ;
30085;1477;228;143;0	660;0	458;775	753;3	625;0;252;171;0	420;0	448;777	588;3	699;0; ; ; ; ; ; ; ;
30105;1478;234;136;0	660;0	458;777	428;3	637;0;230;171;0	421;0	448;776	292;3	579;0; ; ; ; ; ; ; ;
30125;1479;236;136;0	660;0	458;777	428;3	532;0;260;122;0	421;0	448;776	292;3	779;0; ; ; ; ; ; ; ;
30145;1480;234;151;0	660;0	458;777	428;3	552;0;239;176;0	421;0	447;776	292;3	537;0; ; ; ; ; ; ; ;
30165;1481;240;153;0	660;0	457;777	428;3	581;0;292;96;0	420;0	447;776	292;3	846;0; ; ; ; ; ; ; ;
30185;1482;253;162;0	660;0	457;777	428;3	739;0;280;190;0	420;0	447;776	292;3	577;0; ; ; ; ; ; ; ;
30205;1483;254;167;0	660;0	457;776	829;3	770;0;286;163;0	420;0	447;779	472;3	708;0; ; ; ; ; ; ; ;
30225;1484;265;128;0	660;0	457;776	829;3	334;0;278;143;0	420;0	447;779	472;3	622;0; ; ; ; ; ; ; ;
30245;1485;235;169;0	660;0	456;776	829;3	717;0;262;139;0	420;0	447;779	472;3	770;0; ; ; ; ; ; ; ;
30265;1486;294;123;0	659;0	456;776	829;3	599;0;308;112;0	420;0	446;779	472;3	418;0; ; ; ; ; ; ; ;
30285;1487;313;125;0	659;0	456;776	829;3	517;0;342;129;0	420;0	446;779	472;3	608;0; ; ; ; ; ; ; ;
30305;1488;316;133;0	659;0	456;777	565;3	698;0;351;122;0	420;0	446;777	893;3	586;0; ; ; ; ; ; ; ;
30325;1489;263;94;0	659;0	456;777	565;3	690;0;313;93;0	420;0	446;777	893;3	648;0; ; ; ; ; ; ; ;
30344;1490;314;94;0	659;0	456;777	565;3	530;0;324;120;0	420;0	446;777	893;3	737;0; ; ; ; ; ; ; ;
30365;1491;283;113;0	659;0	456;777	565;3	488;0;293;94;0	419;0	446;777	893;3	522;0; ; ; ; ; ; ; ;
30384;1492;309;127;0	659;0	457;777	565;3	405;0;329;99;0	419;0	446;777	893;3	639;0; ; ; ; ; ; ; ;
30404;1493;299;140;0	659;0	457;773	571;3	390;0;319;107;0	419;0	447;777	555;3	628;0; ; ; ; ; ; ; ;
30424;1494;285;101;0	658;0	456;773	571;3	454;0;330;85;0	419;0	446;777	555;3	641;0; ; ; ; ; ; ; ;
30444;1495;283;115;0	658;0	456;773	571;3	556;0;314;110;0	419;0	446;777	555;3	465;0; ; ; ; ; ; ; ;
30464;1496;277;83;0	658;0	456;773	571;3	596;0;291;63;0	419;0	446;777	555;3	618;0; ; ; ; ; ; ; ;
30484;1497;290;50;0	658;0	456;773	571;3	404;0;291;75;0	418;0	446;777	555;3	459;0; ; ; ; ; ; ; ;
30504;1498;287;40;0	658;0	456;775	952;3	471;0;286;76;0	418;0	446;776	354;3	503;0; ; ; ; ; ; ; ;
30524;1499;292;90;0	658;0	456;775	952;3	348;0;298;100;0	418;0	446;776	354;3	407;0;21;302;83; ; ; ; ;
30544;1500;314;61;0	658;0	456;775	952;3	417;0;302;118;0	418;0	446;776	354;3	594;0;21;302;83; ; ; ; ;
30564;1501;281;75;0	658;0	456;775	952;3	498;0;310;97;0	418;0	446;776	354;3	538;0;21;302;83; ; ; ; ;
30584;1502;315;113;0	658;0	456;775	952;3	503;0;316;81;0	418;0	446;776	354;3	590;0;21;302;83; ; ; ; ;
30604;1503;303;101;0	658;0	456;777	376;3	514;0;322;82;0	418;0	446;776	791;3	572;0;21;302;83; ; ; ; ;
30623;1504;304;76;0	657;0	456;777	376;3	483;0;291;86;0	418;0	446;776	791;3	637;0;21;302;83; ; ; ; ;
30643;1505;281;33;0	657;0	456;777	376;3	566;0;289;78;0	418;0	446;776	791;3	481;0;21;302;83; ; ; ; ;
30663;1506;284;117;0	657;0	455;777	376;3	577;0;305;115;0	418;0	445;776	791;3	515;0; ; ; ; ; ; ; ;
30683;1507;291;106;0	657;0	455;777	376;3	787;0;310;101;0	418;0	445;776	791;3	602;0; ; ; ; ; ; ; ;
30703;1508;293;107;0	657;0	455;778	531;3	862;0;315;108;0	417;0	445;776	663;3	529;0; ; ; ; ; ; ; ;
30723;1509;325;130;0	656;0	456;778	531;3	485;0;343;164;0	418;0	446;776	663;3	345;0; ; ; ; ; ; ; ;
30743;1510;369;329;0	656;0	457;778	531;3	724;0;376;331;0	418;0	447;776	663;3	724;0; ; ; ; ; ; ; ;
30763;1511;382;343;0	656;0	457;778	531;3	923;0;379;378;0	418;0	447;776	663;4	006;0;22;381;348; ; ; ; ;
30783;1512;378;364;0	656;0	457;778	531;3	589;0;389;318;0	418;0	447;776	663;3	620;0;22;381;348; ; ; ; ;
30803;1513;385;380;0	656;0	457;779	745;3	773;0;395;325;0	418;0	447;781	568;3	702;0;22;381;348; ; ; ; ;
30823;1514;381;379;0	657;0	457;779	745;3	844;0;380;358;0	418;0	447;781	568;3	597;0;22;381;348; ; ; ; ;
30843;1515;343;353;0	657;0	457;779	745;3	552;0;393;331;0	417;0	447;781	568;3	515;0;22;381;348; ; ; ; ;
30863;1516;366;340;0	657;0	457;779	745;3	836;0;410;337;0	417;0	447;781	568;3	651;0;22;381;348; ; ; ; ;
30883;1517;395;333;0	657;0	457;779	745;3	731;0;379;258;0	417;0	447;781	568;3	641;0; ; ; ; ; ; ; ;
30903;1518;383;326;0	657;0	457;779	536;3	646;0;389;240;0	417;0	447;780	104;3	625;0; ; ; ; ; ; ; ;
30923;1519;370;309;0	657;0	456;779	536;3	678;0;398;320;0	417;0	446;780	104;3	558;0; ; ; ; ; ; ; ;
30942;1520;406;420;0	657;0	456;779	536;4	412;0;367;362;0	417;0	446;780	104;3	543;0; ; ; ; ; ; ; ;
30962;1521;356;345;0	657;0	456;779	536;3	878;0;385;321;0	418;0	446;780	104;3	432;0; ; ; ; ; ; ; ;
30982;1522;376;301;0	657;0	457;779	536;3	291;0;413;357;0	418;0	447;780	104;3	433;0; ; ; ; ; ; ; ;
31002;1523;382;336;0	657;0	457;780	746;3	498;0;404;340;0	418;0	447;781	545;3	440;0; ; ; ; ; ; ; ;
31022;1524;380;397;0	658;0	457;780	746;3	984;0;388;403;0	418;0	447;781	545;3	631;0; ; ; ; ; ; ; ;
31042;1525;380;410;0	658;0	457;780	746;3	738;0;382;384;0	418;0	447;781	545;4	035;0; ; ; ; ; ; ; ;
31062;1526;368;436;0	658;0	457;780	746;4	122;0;418;347;0	418;0	447;781	545;3	695;0; ; ; ; ; ; ; ;
31082;1527;380;411;0	658;0	457;780	746;3	899;0;384;326;0	418;0	447;781	545;3	776;0; ; ; ; ; ; ; ;
31102;1528;376;421;0	658;0	457;779	515;3	859;0;396;305;0	418;0	447;781	569;3	905;0; ; ; ; ; ; ; ;
31122;1529;362;412;0	658;0	457;779	515;4	083;0;383;401;0	418;0	447;781	569;3	733;0; ; ; ; ; ; ; ;
31142;1530;412;420;0	658;0	457;779	515;4	257;0;382;409;0	418;0	447;781	569;3	907;0; ; ; ; ; ; ; ;
31162;1531;395;444;0	658;0	457;779	515;4	324;0;391;382;0	418;0	447;781	569;3	802;0; ; ; ; ; ; ; ;
31182;1532;394;421;0	658;0	457;779	515;4	456;0;376;347;0	418;0	447;781	569;3	927;0;23;374;389; ; ; ; ;
31201;1533;394;427;0	658;0	457;783	108;4	565;0;377;340;0	418;0	447;781	291;3	898;0;23;374;389; ; ; ; ;
31221;1534;404;306;0	658;0	457;783	108;3	364;0;336;443;0	418;0	447;781	291;4	078;0;23;374;389; ; ; ; ;
31241;1535;349;337;0	658;0	457;783	108;3	939;0;403;436;0	418;0	447;781	291;4	050;0;23;374;389; ; ; ; ;
31261;1536;344;409;0	657;0	458;783	108;3	934;0;393;351;0	418;0	447;781	291;3	725;0;23;374;389; ; ; ; ;
31281;1537;335;357;0	657;0	458;783	108;3	941;0;404;409;0	417;0	448;781	291;3	893;0;23;374;389; ; ; ; ;
31301;1538;329;388;0	657;0	458;782	034;3	934;0;402;382;0	417;0	448;780	447;3	779;0;23;374;389; ; ; ; ;
31321;1539;411;430;0	657;0	458;782	034;4	124;0;350;367;0	417;0	448;780	447;4	104;0;23;374;389; ; ; ; ;
31341;1540;384;432;0	657;0	457;782	034;4	069;0;376;422;0	417;0	448;780	447;4	178;0;23;374;389; ; ; ; ;
31361;1541;383;407;0	657;0	457;782	034;4	111;0;377;356;0	417;0	447;780	447;4	032;0; ; ; ; ; ; ; ;
31381;1542;334;430;0	657;0	457;782	034;3	894;0;385;368;0	417;0	447;780	447;4	067;0; ; ; ; ; ; ; ;
31401;1543;317;425;0	657;0	457;781	946;3	857;0;388;378;0	417;0	447;781	925;4	072;0; ; ; ; ; ; ; ;
31421;1544;377;399;0	657;0	457;781	946;4	383;0;378;443;0	417;0	447;781	925;4	053;0; ; ; ; ; ; ; ;
31441;1545;360;403;0	657;0	457;781	946;3	924;0;385;438;0	417;0	448;781	925;4	100;0; ; ; ; ; ; ; ;
31461;1546;366;440;0	657;0	458;781	946;3	949;0;378;279;0	417;0	448;781	925;3	854;0; ; ; ; ; ; ; ;
31481;1547;379;404;0	657;0	458;781	946;4	040;0;332;417;0	417;0	448;781	925;4	222;0; ; ; ; ; ; ; ;
31501;1548;372;416;0	657;0	458;781	448;4	084;0;331;372;0	417;0	448;782	127;4	199;0; ; ; ; ; ; ; ;
31520;1549;381;416;0	657;0	458;781	448;4	011;0;370;465;0	417;0	448;782	127;4	279;0; ; ; ; ; ; ; ;
31540;1550;361;433;0	656;0	457;781	448;4	017;0;397;334;0	417;0	448;782	127;3	839;0; ; ; ; ; ; ; ;
31560;1551;381;431;0	656;0	457;781	448;3	999;0;418;365;0	416;0	447;782	127;3	822;0; ; ; ; ; ; ; ;
31580;1552;385;372;0	656;0	457;781	448;4	063;0;381;456;0	416;0	447;782	127;4	239;0; ; ; ; ; ; ; ;
31600;1553;379;375;0	656;0	457;781	705;4	067;0;401;398;0	416;0	447;781	401;4	008;0; ; ; ; ; ; ; ;
31620;1554;363;416;0	656;0	457;781	705;4	055;0;386;406;0	416;0	447;781	401;4	141;0; ; ; ; ; ; ; ;
31640;1555;399;427;0	656;0	457;781	705;3	845;0;419;437;0	416;0	447;781	401;4	427;0; ; ; ; ; ; ; ;
31660;1556;379;363;0	657;0	458;781	705;3	952;0;374;357;0	417;0	448;781	401;3	846;0; ; ; ; ; ; ; ;
31680;1557;371;395;0	657;0	458;781	705;3	881;0;356;468;0	417;0	448;781	401;4	323;0; ; ; ; ; ; ; ;
31700;1558;385;382;0	657;0	458;782	113;3	930;0;360;450;0	417;0	448;782	264;4	099;0; ; ; ; ; ; ; ;
31720;1559;391;387;0	657;0	458;782	113;4	331;0;370;363;0	417;0	448;782	264;3	812;0; ; ; ; ; ; ; ;
31740;1560;384;446;0	657;0	458;782	113;4	080;0;413;374;0	417;0	448;782	264;4	037;0; ; ; ; ; ; ; ;
31760;1561;376;410;0	657;0	458;782	113;4	038;0;399;417;0	417;0	448;782	264;4	164;0; ; ; ; ; ; ; ;
31780;1562;365;436;0	657;0	458;782	113;3	943;0;378;396;0	417;0	448;782	264;3	897;0; ; ; ; ; ; ; ;
31800;1563;356;421;0	657;0	458;782	410;3	885;0;396;414;0	417;0	448;782	637;4	050;0; ; ; ; ; ; ; ;
31819;1564;373;402;0	657;0	458;782	410;4	253;0;344;242;0	417;0	448;782	637;3	667;0; ; ; ; ; ; ; ;
31839;1565;394;430;0	657;0	458;782	410;4	025;0;383;454;0	417;0	448;782	637;4	220;0; ; ; ; ; ; ; ;
31859;1566;375;429;0	657;0	458;782	410;4	188;0;385;412;0	417;0	448;782	637;3	999;0; ; ; ; ; ; ; ;
31879;1567;382;427;0	657;0	459;782	410;3	960;0;359;387;0	417;0	448;782	637;4	010;0; ; ; ; ; ; ; ;
31899;1568;389;426;0	657;0	459;780	739;3	985;0;383;363;0	417;0	449;782	469;4	020;0; ; ; ; ; ; ; ;
31919;1569;373;413;0	657;0	459;780	739;3	942;0;381;348;0	417;0	449;782	469;4	129;0; ; ; ; ; ; ; ;
31939;1570;377;392;0	658;0	459;780	739;4	149;0;357;447;0	418;0	449;782	469;4	291;0; ; ; ; ; ; ; ;
31959;1571;404;429;0	657;0	459;780	739;4	284;0;427;380;0	417;0	449;782	469;4	403;0;24;420;396; ; ; ; ;
31979;1572;403;419;0	657;0	459;780	739;4	124;0;420;370;0	417;0	448;782	469;3	968;0;24;420;396; ; ; ; ;
31999;1573;405;418;0	657;0	458;781	045;4	162;0;414;404;0	417;0	448;783	193;4	067;0;24;420;396; ; ; ; ;
32019;1574;413;449;0	657;0	458;781	045;4	060;0;446;373;0	418;0	448;783	193;3	823;0;24;420;396; ; ; ; ;
32039;1575;412;419;0	658;0	458;781	045;4	008;0;435;360;0	418;0	448;783	193;4	051;0;24;420;396; ; ; ; ;
32059;1576;408;373;0	658;0	458;781	045;3	768;0;451;381;0	418;0	448;783	193;3	931;0;24;420;396; ; ; ; ;
32079;1577;421;363;0	658;0	458;781	045;4	264;0;428;460;0	418;0	448;783	193;4	640;0; ; ; ; ; ; ; ;
32099;1578;421;352;0	658;0	458;781	070;4	196;0;431;466;0	418;0	448;782	910;4	790;0; ; ; ; ; ; ; ;
32119;1579;436;395;0	658;0	459;781	070;4	274;0;429;470;0	418;0	448;782	910;4	365;0; ; ; ; ; ; ; ;
32138;1580;423;413;0	658;0	459;781	070;3	908;0;404;381;0	418;0	448;782	910;3	967;0; ; ; ; ; ; ; ;
32158;1581;429;447;0	658;0	459;781	070;4	113;0;398;433;0	418;0	448;782	910;4	791;0; ; ; ; ; ; ; ;
32178;1582;355;439;0	658;0	459;781	070;4	271;0;421;366;0	418;0	448;782	910;3	912;0; ; ; ; ; ; ; ;
32198;1583;342;432;0	658;0	458;780	706;4	137;0;405;378;0	418;0	448;782	751;4	167;0; ; ; ; ; ; ; ;
32218;1584;377;393;0	658;0	458;780	706;3	966;0;366;443;0	418;0	448;782	751;4	456;0; ; ; ; ; ; ; ;
32238;1585;405;443;0	658;0	458;780	706;4	184;0;368;333;0	418;0	448;782	751;3	783;0; ; ; ; ; ; ; ;
32258;1586;397;383;0	658;0	458;780	706;3	840;0;-800;-600;0	658;0	458;-1	000;-1	000;4; ; ; ; ; ; ; ;
32278;1587;401;432;0	658;0	458;780	706;4	009;0;423;384;0	418;0	448;782	751;3	774;0; ; ; ; ; ; ; ;
32298;1588;402;408;0	659;0	458;780	637;4	035;0;423;384;0	418;0	448;782	469;3	772;0; ; ; ; ; ; ; ;
32318;1589;383;420;0	659;0	458;780	637;3	893;0;376;428;0	419;0	448;782	469;4	442;0; ; ; ; ; ; ; ;
32338;1590;406;425;0	659;0	459;780	637;4	118;0;415;388;0	419;0	448;782	469;4	026;0; ; ; ; ; ; ; ;
32358;1591;375;436;0	659;0	459;780	637;4	320;0;393;376;0	419;0	448;782	469;4	005;0; ; ; ; ; ; ; ;
32378;1592;411;428;0	659;0	459;780	637;4	141;0;400;379;0	419;0	449;782	469;3	795;0; ; ; ; ; ; ; ;
32397;1593;402;431;0	659;0	459;781	975;4	224;0;406;383;0	419;0	449;781	894;3	709;0; ; ; ; ; ; ; ;
32417;1594;371;428;0	658;0	459;781	975;4	333;0;359;425;0	418;0	449;781	894;4	131;0; ; ; ; ; ; ; ;
32437;1595;395;449;0	658;0	459;781	975;4	085;0;402;430;0	418;0	449;781	894;4	154;0; ; ; ; ; ; ; ;
32457;1596;382;425;0	658;0	459;781	975;3	862;0;424;335;0	418;0	449;781	894;3	748;0; ; ; ; ; ; ; ;
32477;1597;362;456;0	658;0	459;781	975;4	041;0;403;389;0	418;0	449;781	894;3	894;0;25;382;427; ; ; ; ;
32497;1598;369;451;0	658;0	459;780	194;3	944;0;411;364;0	418;0	449;782	598;3	788;0;25;382;427; ; ; ; ;
32517;1599;356;425;0	658;0	459;780	194;3	973;0;385;403;0	418;0	449;782	598;3	906;0;25;382;427; ; ; ; ;
32537;1600;374;453;0	658;0	460;780	194;4	236;0;414;400;0	418;0	449;782	598;4	275;0;25;382;427; ; ; ; ;
32557;1601;376;442;0	658;0	460;780	194;4	183;0;361;433;0	418;0	449;782	598;4	241;0;25;382;427; ; ; ; ;
32577;1602;385;445;0	658;0	460;780	194;4	140;0;393;423;0	418;0	449;782	598;4	095;0;25;382;427; ; ; ; ;
32597;1603;387;446;0	658;0	460;780	161;4	097;0;395;431;0	418;0	449;781	847;4	283;0;25;382;427; ; ; ; ;
32617;1604;402;448;0	658;0	459;780	161;4	021;0;384;419;0	418;0	449;781	847;4	070;0;25;382;427; ; ; ; ;
32637;1605;352;424;0	658;0	459;780	161;4	186;0;389;428;0	417;0	449;781	847;3	970;0;25;382;427; ; ; ; ;
32657;1606;363;432;0	657;0	459;780	161;4	146;0;391;425;0	417;0	449;781	847;4	031;0;25;382;427; ; ; ; ;
32677;1607;369;404;0	657;0	459;780	161;3	855;0;375;265;0	417;0	449;781	847;3	449;0; ; ; ; ; ; ; ;
32697;1608;375;399;0	657;0	459;780	667;3	916;0;377;255;0	417;0	449;782	895;3	367;0; ; ; ; ; ; ; ;
32716;1609;381;412;0	657;0	459;780	667;4	359;0;428;331;0	417;0	449;782	895;4	139;0; ; ; ; ; ; ; ;
32736;1610;354;380;0	657;0	459;780	667;3	895;0;409;408;0	417;0	449;782	895;3	856;0; ; ; ; ; ; ; ;
32756;1611;381;387;0	657;0	459;780	667;4	260;0;393;425;0	417;0	449;782	895;4	018;0; ; ; ; ; ; ; ;
32776;1612;385;434;0	657;0	459;780	667;4	015;0;379;426;0	417;0	449;782	895;4	015;0; ; ; ; ; ; ; ;
32796;1613;379;422;0	657;0	459;780	780;4	178;0;364;428;0	417;0	449;781	847;4	007;0; ; ; ; ; ; ; ;
32816;1614;359;439;0	657;0	459;780	780;3	944;0;388;426;0	417;0	449;781	847;4	124;0; ; ; ; ; ; ; ;
32836;1615;350;460;0	657;0	459;780	780;4	353;0;434;328;0	417;0	449;781	847;3	872;0; ; ; ; ; ; ; ;
32856;1616;371;430;0	657;0	459;780	780;3	890;0;394;418;0	416;0	449;781	847;4	016;0; ; ; ; ; ; ; ;
32876;1617;393;399;0	657;0	458;780	780;4	216;0;420;403;0	416;0	449;781	847;3	910;0; ; ; ; ; ; ; ;
32896;1618;397;399;0	656;0	458;780	843;4	016;0;404;373;0	416;0	449;783	005;3	976;0; ; ; ; ; ; ; ;
32916;1619;369;430;0	656;0	459;780	843;3	956;0;405;421;0	416;0	449;783	005;4	197;0; ; ; ; ; ; ; ;
32936;1620;365;269;0	656;0	459;780	843;3	726;0;425;364;0	416;0	449;783	005;3	697;0; ; ; ; ; ; ; ;
32956;1621;374;381;0	656;0	458;780	843;4	122;0;404;405;0	416;0	449;783	005;3	735;0; ; ; ; ; ; ; ;
32976;1622;398;408;0	657;0	459;780	843;3	865;0;410;438;0	416;0	449;783	005;4	035;0; ; ; ; ; ; ; ;
32996;1623;400;353;0	657;0	459;780	234;3	838;0;415;422;0	416;0	449;781	648;3	775;0; ; ; ; ; ; ; ;
33015;1624;383;447;0	657;0	459;780	234;4	009;0;396;396;0	417;0	449;781	648;3	571;0; ; ; ; ; ; ; ;
33036;1625;-800;-600;-1	000;-1	000;-1	000;-1	000;4;-800;-600;-1	000;-1	000;-1	000;-1	000;4; ; ; ; ; ; ; ;
33055;1626;-800;-600;-1	000;-1	000;-1	000;-1	000;4;-800;-600;-1	000;-1	000;-1	000;-1	000;4; ; ; ; ; ; ; ;
33076;1627;-800;-600;-1	000;-1	000;-1	000;-1	000;4;-800;-600;-1	000;-1	000;-1	000;-1	000;4; ; ; ; ; ; ; ;
33095;1628;-800;-600;-1	000;-1	000;-1	000;-1	000;4;-800;-600;-1	000;-1	000;-1	000;-1	000;4; ; ; ; ; ; ; ;
33116;1629;-800;-600;-1	000;-1	000;-1	000;-1	000;4;-800;-600;-1	000;-1	000;-1	000;-1	000;4; ; ; ; ; ; ; ;
33135;1630;-800;-600;-1	000;-1	000;-1	000;-1	000;4;-800;-600;-1	000;-1	000;-1	000;-1	000;4; ; ; ; ; ; ; ;
33156;1631;-800;-600;-1	000;-1	000;-1	000;-1	000;4;-800;-600;-1	000;-1	000;-1	000;-1	000;4; ; ; ; ; ; ; ;
33175;1632;-800;-600;-1	000;-1	000;-1	000;-1	000;4;-800;-600;-1	000;-1	000;-1	000;-1	000;4; ; ; ; ; ; ; ;
33196;1633;-800;-600;-1	000;-1	000;-1	000;-1	000;4;-800;-600;-1	000;-1	000;-1	000;-1	000;4; ; ; ; ; ; ; ;
33215;1634;-800;-600;-1	000;-1	000;-1	000;-1	000;4;-800;-600;-1	000;-1	000;-1	000;-1	000;4; ; ; ; ; ; ; ;
33236;1635;-800;-600;-1	000;-1	000;-1	000;-1	000;4;-800;-600;-1	000;-1	000;-1	000;-1	000;4; ; ; ; ; ; ; ;
33255;1636;-800;-600;-1	000;-1	000;-1	000;-1	000;4;-800;-600;-1	000;-1	000;-1	000;-1	000;4; ; ; ; ; ; ; ;
33276;1637;-800;-600;-1	000;-1	000;-1	000;-1	000;4;-800;-600;-1	000;-1	000;-1	000;-1	000;4; ; ; ; ; ; ; ;
33295;1638;-800;-600;-1	000;-1	000;-1	000;-1	000;4;-800;-600;-1	000;-1	000;-1	000;-1	000;4; ; ; ; ; ; ; ;
33317;1639;396;360;0	657;0	458;780	234;4	310;0;-800;-600;0	657;0	458;-1	000;-1	000;4; ; ; ; ; ; ; ;
33334;1640;-800;-600;-1	000;-1	000;-1	000;-1	000;4;-800;-600;-1	000;-1	000;-1	000;-1	000;4; ; ; ; ; ; ; ;
33356;1641;375;370;0	657;0	458;780	234;4	227;0;388;371;0	417;0	448;781	648;3	832;0; ; ; ; ; ; ; ;
33374;1642;404;433;0	657;0	458;780	234;3	861;0;428;381;0	417;0	448;781	648;4	204;0; ; ; ; ; ; ; ;
33397;1643;394;445;0	657;0	458;779	107;3	849;0;429;380;0	417;0	448;783	159;4	212;0; ; ; ; ; ; ; ;
33414;1644;373;424;0	658;0	458;779	107;3	810;0;390;436;0	417;0	448;783	159;4	396;0; ; ; ; ; ; ; ;
33436;1645;424;449;0	658;0	458;779	107;3	992;0;396;409;0	418;0	448;783	159;3	997;0; ; ; ; ; ; ; ;
33454;1646;388;422;0	658;0	458;779	107;4	008;0;368;462;0	418;0	448;783	159;4	246;0;26;389;444; ; ; ; ;
33476;1647;380;453;0	658;0	458;779	107;4	049;0;365;434;0	418;0	448;783	159;4	302;0;26;389;444; ; ; ; ;
33494;1648;397;440;0	658;0	458;785	390;4	105;0;361;431;0	418;0	448;788	125;4	182;0;26;389;444; ; ; ; ;
33514;1649;436;436;0	658;0	458;785	390;4	197;0;376;429;0	417;0	448;788	125;4	277;0;26;389;444; ; ; ; ;
33534;1650;384;452;0	657;0	458;785	390;4	059;0;383;421;0	417;0	447;788	125;4	479;0;26;389;444; ; ; ; ;
33554;1651;390;431;0	657;0	458;785	390;4	287;0;387;453;0	417;0	448;788	125;4	155;0;26;389;444; ; ; ; ;
33574;1652;390;448;0	657;0	457;785	390;4	052;0;400;469;0	417;0	447;788	125;4	527;0;26;389;444; ; ; ; ;
33593;1653;394;442;0	657;0	457;782	643;4	112;0;405;478;0	417;0	447;785	692;4	422;0;26;389;444; ; ; ; ;
33613;1654;389;439;0	657;0	457;782	643;4	113;0;409;409;0	417;0	447;785	692;4	050;0; ; ; ; ; ; ; ;
33633;1655;350;456;0	657;0	457;782	643;4	104;0;383;421;0	417;0	447;785	692;4	286;0; ; ; ; ; ; ; ;
33653;1656;413;411;0	657;0	457;782	643;4	174;0;369;450;0	417;0	447;785	692;4	361;0; ; ; ; ; ; ; ;
33673;1657;350;432;0	657;0	457;782	643;3	898;0;373;454;0	417;0	447;785	692;4	392;0; ; ; ; ; ; ; ;
33693;1658;371;428;0	657;0	457;782	231;3	891;0;375;460;0	417;0	447;782	728;4	406;0; ; ; ; ; ; ; ;
33713;1659;401;469;0	657;0	458;782	231;4	162;0;359;455;0	417;0	447;782	728;4	440;0; ; ; ; ; ; ; ;
33733;1660;375;436;0	657;0	458;782	231;3	931;0;397;401;0	417;0	447;782	728;4	117;0; ; ; ; ; ; ; ;
33753;1661;428;415;0	657;0	458;782	231;4	228;0;374;456;0	416;0	448;782	728;4	150;0; ; ; ; ; ; ; ;
33773;1662;411;399;0	657;0	458;782	231;3	992;0;425;427;0	416;0	448;782	728;4	044;0; ; ; ; ; ; ; ;
33793;1663;412;396;0	656;0	458;763	320;4	015;0;427;412;0	416;0	448;782	196;4	027;0; ; ; ; ; ; ; ;
33813;1664;406;450;0	656;0	458;763	320;3	939;0;362;471;0	416;0	448;782	196;4	036;0; ; ; ; ; ; ; ;
33833;1665;381;441;0	656;0	458;763	320;4	011;0;392;449;0	416;0	448;782	196;4	304;0; ; ; ; ; ; ; ;
33853;1666;431;337;0	656;0	458;763	320;3	249;0;382;369;0	416;0	448;782	196;3	575;0; ; ; ; ; ; ; ;
33873;1667;348;441;0	656;0	458;763	320;3	855;0;421;348;0	416;0	448;782	196;3	688;0; ; ; ; ; ; ; ;
33893;1668;352;394;0	656;0	458;781	561;3	780;0;426;326;0	416;0	448;782	422;3	803;0; ; ; ; ; ; ; ;
33913;1669;378;430;0	656;0	458;781	561;4	066;0;402;497;0	416;0	448;782	422;4	423;0; ; ; ; ; ; ; ;
33932;1670;379;451;0	656;0	458;781	561;3	952;0;409;393;0	416;0	448;782	422;3	839;0;27;397;409; ; ; ; ;
33952;1671;393;423;0	656;0	458;781	561;3	973;0;421;427;0	416;0	448;782	422;4	157;0;27;397;409; ; ; ; ;
33972;1672;369;386;0	656;0	458;781	561;3	628;0;389;448;0	415;0	448;782	422;3	852;0;27;397;409; ; ; ; ;
33992;1673;373;385;0	655;0	458;782	444;3	544;0;394;399;0	415;0	448;783	653;3	969;0;27;397;409; ; ; ; ;
34012;1674;377;362;0	655;0	457;782	444;3	439;0;442;440;0	415;0	447;783	653;3	811;0;27;397;409; ; ; ; ;
34032;1675;382;429;0	655;0	457;782	444;4	151;0;416;358;0	415;0	447;783	653;3	657;0;27;397;409; ; ; ; ;
34052;1676;385;384;0	655;0	457;782	444;3	719;0;396;458;0	415;0	447;783	653;3	918;0;27;397;409; ; ; ; ;
34072;1677;381;347;0	655;0	457;782	444;3	616;0;434;466;0	415;0	447;783	653;3	988;0;27;397;409; ; ; ; ;
34092;1678;383;368;0	655;0	457;782	760;3	881;0;414;476;0	415;0	447;780	372;3	975;0;27;397;409; ; ; ; ;
34112;1679;388;374;0	655;0	457;782	760;3	557;0;412;447;0	415;0	447;780	372;4	296;0;27;397;409; ; ; ; ;
34132;1680;386;342;0	655;0	457;782	760;3	639;0;393;349;0	415;0	447;780	372;3	577;0; ; ; ; ; ; ; ;
34152;1681;404;462;0	655;0	457;782	760;4	165;0;408;400;0	415;0	447;780	372;3	833;0; ; ; ; ; ; ; ;
34172;1682;381;412;0	655;0	456;782	760;3	701;0;356;338;0	415;0	446;780	372;3	176;0; ; ; ; ; ; ; ;
34192;1683;384;428;0	655;0	456;783	337;3	899;0;348;351;0	415;0	446;780	253;3	128;0; ; ; ; ; ; ; ;
34211;1684;362;376;0	655;0	456;783	337;3	859;0;398;382;0	415;0	446;780	253;3	848;0; ; ; ; ; ; ; ;
34231;1685;401;404;0	655;0	456;783	337;3	902;0;435;354;0	415;0	446;780	253;3	650;0; ; ; ; ; ; ; ;
34251;1686;376;544;0	655;0	456;783	337;4	960;0;380;445;0	415;0	446;780	253;4	411;0; ; ; ; ; ; ; ;
34271;1687;363;480;0	655;0	456;783	337;3	927;0;395;469;0	415;0	446;780	253;3	890;0; ; ; ; ; ; ; ;
34291;1688;375;539;0	655;0	456;782	100;4	282;0;399;493;0	415;0	446;781	280;3	989;0; ; ; ; ; ; ; ;
34311;1689;365;402;0	655;0	456;782	100;3	712;0;400;378;0	415;0	446;781	280;3	792;0; ; ; ; ; ; ; ;
34331;1690;388;444;0	655;0	457;782	100;3	781;0;408;435;0	415;0	447;781	280;4	147;0; ; ; ; ; ; ; ;
34351;1691;418;364;0	655;0	457;782	100;3	660;0;401;433;0	415;0	447;781	280;3	729;0; ; ; ; ; ; ; ;
34371;1692;404;320;0	655;0	457;782	100;3	131;0;409;359;0	415;0	447;781	280;3	861;0; ; ; ; ; ; ; ;
34391;1693;419;314;0	655;0	457;781	696;3	085;0;407;385;0	415;0	447;781	710;3	942;0; ; ; ; ; ; ; ;
34411;1694;421;330;0	655;0	457;781	696;3	680;0;408;364;0	415;0	447;781	710;3	482;0; ; ; ; ; ; ; ;
34431;1695;-800;-600;0	415;0	447;-1	000;-1	000;4;413;313;0	415;0	447;781	710;3	398;0; ; ; ; ; ; ; ;
34451;1696;366;436;0	655;0	457;781	696;4	204;0;431;424;0	415;0	448;781	710;3	880;0; ; ; ; ; ; ; ;
34471;1697;408;421;0	655;0	458;781	696;3	907;0;433;478;0	414;0	448;781	710;4	215;0; ; ; ; ; ; ; ;
34490;1698;408;420;0	655;0	458;782	616;3	911;0;437;490;0	414;0	448;782	408;4	358;0; ; ; ; ; ; ; ;
34510;1699;396;413;0	654;0	458;782	616;3	987;0;385;400;0	414;0	448;782	408;3	808;0; ; ; ; ; ; ; ;
34530;1700;391;399;0	654;0	458;782	616;3	683;0;390;458;0	414;0	448;782	408;4	036;0; ; ; ; ; ; ; ;
34550;1701;374;387;0	654;0	458;782	616;3	776;0;408;431;0	414;0	449;782	408;4	023;0; ; ; ; ; ; ; ;
34570;1702;417;377;0	654;0	458;782	616;3	456;0;406;298;0	414;0	449;782	408;3	544;0; ; ; ; ; ; ; ;
34590;1703;413;367;0	654;0	458;782	512;3	411;0;403;311;0	414;0	449;783	153;3	637;0; ; ; ; ; ; ; ;
34610;1704;383;437;0	654;0	458;782	512;3	888;0;398;437;0	414;0	449;783	153;4	296;0; ; ; ; ; ; ; ;
34630;1705;391;379;0	655;0	458;782	512;3	785;0;420;334;0	415;0	448;783	153;3	417;0; ; ; ; ; ; ; ;
34650;1706;377;358;0	655;0	458;782	512;3	607;0;418;369;0	415;0	448;783	153;3	601;0; ; ; ; ; ; ; ;
34670;1707;360;453;0	655;0	458;782	512;3	837;0;427;396;0	415;0	448;783	153;3	781;0; ; ; ; ; ; ; ;
34690;1708;358;418;0	655;0	458;783	271;3	740;0;430;349;0	415;0	448;784	257;3	369;0; ; ; ; ; ; ; ;
34710;1709;415;457;0	655;0	458;783	271;4	016;0;413;337;0	415;0	448;784	257;3	666;0; ; ; ; ; ; ; ;
34730;1710;377;368;0	655;0	458;783	271;3	597;0;425;401;0	415;0	448;784	257;3	788;0; ; ; ; ; ; ; ;
34750;1711;410;312;0	655;0	458;783	271;3	334;0;403;365;0	415;0	448;784	257;3	647;0; ; ; ; ; ; ; ;
34770;1712;416;244;0	655;0	458;783	271;3	575;0;408;435;0	415;0	448;784	257;3	901;0; ; ; ; ; ; ; ;
34790;1713;406;186;0	655;0	458;781	846;3	475;0;408;435;0	415;0	448;783	930;3	891;0; ; ; ; ; ; ; ;
34809;1714;354;435;0	656;0	458;781	846;3	867;0;428;379;0	415;0	448;783	930;3	766;0; ; ; ; ; ; ; ;
34829;1715;416;363;0	656;0	458;781	846;3	775;0;402;337;0	415;0	448;783	930;3	695;0; ; ; ; ; ; ; ;
34849;1716;392;363;0	656;0	458;781	846;3	745;0;416;478;0	416;0	448;783	930;4	255;0; ; ; ; ; ; ; ;
34869;1717;421;307;0	656;0	458;781	846;3	524;0;417;381;0	416;0	448;783	930;3	725;0; ; ; ; ; ; ; ;
34889;1718;415;288;0	656;0	458;781	631;3	441;0;417;396;0	416;0	448;782	483;3	819;0; ; ; ; ; ; ; ;
34909;1719;390;414;0	656;0	457;781	631;3	720;0;416;419;0	416;0	447;782	483;3	792;0; ; ; ; ; ; ; ;
34929;1720;380;427;0	656;0	457;781	631;3	749;0;391;483;0	416;0	447;782	483;4	585;0; ; ; ; ; ; ; ;
34949;1721;374;481;0	656;0	457;781	631;3	929;0;397;431;0	416;0	447;782	483;3	840;0; ; ; ; ; ; ; ;
34969;1722;361;387;0	656;0	458;781	631;3	859;0;402;341;0	416;0	448;782	483;3	823;0; ; ; ; ; ; ; ;
34989;1723;353;405;0	656;0	458;780	229;3	923;0;404;353;0	416;0	448;782	346;4	036;0; ; ; ; ; ; ; ;
35009;1724;382;438;0	657;0	458;780	229;3	814;0;364;471;0	416;0	448;782	346;4	358;0; ; ; ; ; ; ; ;
35029;1725;393;405;0	657;0	458;780	229;3	813;0;395;481;0	416;0	448;782	346;4	390;0; ; ; ; ; ; ; ;
35049;1726;378;475;0	657;0	458;780	229;4	018;0;412;385;0	416;0	448;782	346;3	773;0; ; ; ; ; ; ; ;
35069;1727;396;289;0	657;0	458;780	229;3	614;0;400;455;0	417;0	448;782	346;4	028;0; ; ; ; ; ; ; ;
35088;1728;392;276;0	657;0	459;782	374;3	658;0;408;434;0	417;0	448;783	954;3	870;0; ; ; ; ; ; ; ;
35108;1729;386;405;0	657;0	458;782	374;3	597;0;452;348;0	417;0	448;783	954;3	807;0; ; ; ; ; ; ; ;
35128;1730;390;400;0	657;0	458;782	374;3	915;0;427;415;0	417;0	448;783	954;3	955;0; ; ; ; ; ; ; ;
35148;1731;401;413;0	657;0	459;782	374;3	737;0;415;332;0	417;0	448;783	954;3	756;0; ; ; ; ; ; ; ;
35168;1732;357;421;0	657;0	459;782	374;3	786;0;393;395;0	416;0	449;783	954;3	885;0; ; ; ; ; ; ; ;
35188;1733;360;424;0	657;0	459;781	600;3	830;0;377;361;0	416;0	449;783	414;3	913;0; ; ; ; ; ; ; ;
35208;1734;367;459;0	657;0	459;781	600;4	327;0;395;423;0	416;0	449;783	414;4	257;0; ; ; ; ; ; ; ;
35228;1735;-800;-600;0	416;0	449;-1	000;-1	000;4;409;401;0	416;0	449;783	414;4	136;0; ; ; ; ; ; ; ;
35248;1736;357;461;0	657;0	460;781	600;4	062;0;409;382;0	416;0	449;783	414;3	726;0; ; ; ; ; ; ; ;
35268;1737;369;322;0	657;0	460;781	600;3	665;0;403;356;0	417;0	449;783	414;3	871;0; ; ; ; ; ; ; ;
35288;1738;369;321;0	657;0	460;783	686;3	674;0;411;336;0	417;0	449;782	861;3	674;0; ; ; ; ; ; ; ;
35308;1739;414;392;0	657;0	460;783	686;3	689;0;424;355;0	416;0	449;782	861;4	146;0; ; ; ; ; ; ; ;
35328;1740;412;418;0	657;0	459;783	686;4	038;0;407;420;0	416;0	449;782	861;4	180;0; ; ; ; ; ; ; ;
35348;1741;386;514;0	657;0	459;783	686;4	238;0;412;468;0	416;0	449;782	861;4	163;0; ; ; ; ; ; ; ;
35368;1742;385;449;0	656;0	459;783	686;3	778;0;421;425;0	416;0	449;782	861;3	970;0; ; ; ; ; ; ; ;
35388;1743;386;492;0	656;0	459;782	058;4	002;0;414;441;0	416;0	449;784	810;3	978;0; ; ; ; ; ; ; ;
35407;1744;371;465;0	656;0	459;782	058;3	922;0;390;429;0	416;0	449;784	810;4	702;0; ; ; ; ; ; ; ;
35427;1745;449;392;0	656;0	459;782	058;3	735;0;381;276;0	416;0	449;784	810;3	523;0; ; ; ; ; ; ; ;
35447;1746;425;385;0	656;0	459;782	058;3	870;0;397;446;0	416;0	449;784	810;4	351;0; ; ; ; ; ; ; ;
35467;1747;387;408;0	656;0	459;782	058;3	884;0;383;442;0	416;0	449;784	810;4	133;0; ; ; ; ; ; ; ;
35487;1748;422;410;0	656;0	459;781	657;3	820;0;382;410;0	416;0	449;782	489;3	705;0; ; ; ; ; ; ; ;
35507;1749;379;435;0	656;0	459;781	657;4	029;0;405;464;0	416;0	449;782	489;4	259;0; ; ; ; ; ; ; ;
35527;1750;413;428;0	656;0	459;781	657;3	942;0;383;456;0	416;0	449;782	489;4	249;0; ; ; ; ; ; ; ;
35547;1751;359;397;0	656;0	458;781	657;3	988;0;408;421;0	415;0	449;782	489;4	206;0; ; ; ; ; ; ; ;
35567;1752;393;433;0	656;0	458;781	657;3	955;0;381;467;0	415;0	449;782	489;4	298;0; ; ; ; ; ; ; ;
35587;1753;398;422;0	656;0	458;780	835;3	970;0;389;455;0	415;0	448;782	713;4	287;0; ; ; ; ; ; ; ;
35607;1754;363;444;0	656;0	458;780	835;4	129;0;399;447;0	415;0	448;782	713;4	530;0; ; ; ; ; ; ; ;
35627;1755;375;380;0	655;0	458;780	835;3	874;0;399;348;0	415;0	448;782	713;3	954;0; ; ; ; ; ; ; ;
35647;1756;381;460;0	655;0	458;780	835;3	928;0;437;365;0	415;0	448;782	713;4	060;0; ; ; ; ; ; ; ;
35667;1757;364;419;0	655;0	458;780	835;3	965;0;383;455;0	415;0	448;782	713;4	147;0; ; ; ; ; ; ; ;
35686;1758;372;405;0	655;0	458;780	190;3	999;0;391;410;0	415;0	449;781	403;4	228;0; ; ; ; ; ; ; ;
35707;1759;383;515;0	656;0	459;780	190;4	233;0;405;443;0	415;0	449;781	403;4	026;0; ; ; ; ; ; ; ;
35726;1760;414;464;0	656;0	459;780	190;4	039;0;417;401;0	415;0	449;781	403;4	010;0; ; ; ; ; ; ; ;
35746;1761;399;367;0	656;0	459;780	190;3	625;0;414;437;0	415;0	449;781	403;4	234;0; ; ; ; ; ; ; ;
35766;1762;381;462;0	656;0	459;780	190;4	210;0;384;468;0	415;0	449;781	403;3	917;0; ; ; ; ; ; ; ;
35786;1763;392;428;0	656;0	459;780	216;4	008;0;389;457;0	415;0	449;782	570;3	962;0; ; ; ; ; ; ; ;
35806;1764;390;410;0	656;0	459;780	216;4	085;0;413;386;0	415;0	449;782	570;3	877;0; ; ; ; ; ; ; ;
35826;1765;375;429;0	656;0	459;780	216;3	909;0;388;467;0	415;0	449;782	570;4	119;0; ; ; ; ; ; ; ;
35846;1766;364;431;0	655;0	459;780	216;3	949;0;401;396;0	415;0	449;782	570;4	359;0; ; ; ; ; ; ; ;
35866;1767;400;468;0	655;0	459;780	216;3	927;0;389;486;0	415;0	449;782	570;4	552;0; ; ; ; ; ; ; ;
35886;1768;390;482;0	655;0	459;783	655;3	963;0;394;468;0	415;0	449;783	696;4	752;0; ; ; ; ; ; ; ;
35906;1769;-800;-600;-1	000;-1	000;-1	000;-1	000;4;-800;-600;-1	000;-1	000;-1	000;-1	000;4; ; ; ; ; ; ; ;
35926;1770;-800;-600;-1	000;-1	000;-1	000;-1	000;4;-800;-600;-1	000;-1	000;-1	000;-1	000;4; ; ; ; ; ; ; ;
35946;1771;-800;-600;-1	000;-1	000;-1	000;-1	000;4;-800;-600;-1	000;-1	000;-1	000;-1	000;4; ; ; ; ; ; ; ;
35966;1772;-800;-600;-1	000;-1	000;-1	000;-1	000;4;-800;-600;-1	000;-1	000;-1	000;-1	000;4; ; ; ; ; ; ; ;
35986;1773;-800;-600;-1	000;-1	000;-1	000;-1	000;4;-800;-600;-1	000;-1	000;-1	000;-1	000;4; ; ; ; ; ; ; ;
36005;1774;-800;-600;-1	000;-1	000;-1	000;-1	000;4;-800;-600;-1	000;-1	000;-1	000;-1	000;4; ; ; ; ; ; ; ;
36025;1775;-800;-600;-1	000;-1	000;-1	000;-1	000;4;-800;-600;-1	000;-1	000;-1	000;-1	000;4; ; ; ; ; ; ; ;
36045;1776;-800;-600;-1	000;-1	000;-1	000;-1	000;4;-800;-600;-1	000;-1	000;-1	000;-1	000;4; ; ; ; ; ; ; ;
36065;1777;-800;-600;-1	000;-1	000;-1	000;-1	000;4;-800;-600;-1	000;-1	000;-1	000;-1	000;4; ; ; ; ; ; ; ;
36085;1778;315;278;0	657;0	458;783	655;3	704;0;-800;-600;0	657;0	458;-1	000;-1	000;4; ; ; ; ; ; ; ;
36105;1779;314;286;0	657;0	458;775	211;3	666;0;-800;-600;0	416;0	448;-1	000;-1	000;4; ; ; ; ; ; ; ;
36125;1780;358;175;0	657;0	458;775	211;3	490;0;336;344;0	416;0	448;783	453;4	206;0; ; ; ; ; ; ; ;
36145;1781;350;332;0	657;0	458;775	211;3	850;0;295;228;0	416;0	448;783	453;3	630;0; ; ; ; ; ; ; ;
36165;1782;319;351;0	657;0	458;775	211;3	940;0;328;347;0	417;0	448;783	453;3	726;0; ; ; ; ; ; ; ;
36185;1783;329;340;0	657;0	458;775	211;3	676;0;358;279;0	417;0	448;783	453;3	694;0; ; ; ; ; ; ; ;
36205;1784;339;347;0	657;0	458;777	965;3	907;0;348;248;0	417;0	448;781	113;3	652;0; ; ; ; ; ; ; ;
36225;1785;299;343;0	657;0	458;777	965;3	589;0;332;402;0	417;0	448;781	113;4	294;0; ; ; ; ; ; ; ;
36245;1786;350;399;0	657;0	459;777	965;3	881;0;354;374;0	417;0	448;781	113;4	058;0; ; ; ; ; ; ; ;
36265;1787;394;480;0	656;0	459;777	965;4	087;0;367;476;0	417;0	449;781	113;4	155;0;28;391;464; ; ; ; ;
36284;1788;383;482;0	656;0	459;777	965;4	015;0;395;471;0	416;0	449;781	113;4	261;0;28;391;464; ; ; ; ;
36304;1789;371;479;0	656;0	459;786	141;4	170;0;415;466;0	416;0	449;781	312;4	166;0;28;391;464; ; ; ; ;
36324;1790;371;481;0	656;0	459;786	141;4	103;0;410;431;0	416;0	449;781	312;4	255;0;28;391;464; ; ; ; ;
36344;1791;401;471;0	656;0	459;786	141;4	347;0;404;440;0	416;0	449;781	312;4	221;0;28;391;464; ; ; ; ;
36364;1792;359;481;0	656;0	459;786	141;4	085;0;405;441;0	416;0	449;781	312;4	301;0;28;391;464; ; ; ; ;
36384;1793;413;458;0	656;0	459;786	141;4	082;0;404;431;0	416;0	449;781	312;4	300;0; ; ; ; ; ; ; ;
36404;1794;399;460;0	656;0	459;782	475;4	060;0;404;436;0	416;0	449;780	965;4	298;0; ; ; ; ; ; ; ;
36424;1795;405;478;0	656;0	459;782	475;4	196;0;397;471;0	416;0	449;780	965;4	169;0; ; ; ; ; ; ; ;
36444;1796;415;455;0	656;0	459;782	475;4	207;0;386;482;0	416;0	449;780	965;4	201;0; ; ; ; ; ; ; ;
36464;1797;373;500;0	656;0	459;782	475;4	140;0;362;449;0	416;0	449;780	965;4	321;0;29;386;429; ; ; ; ;
36484;1798;380;480;0	656;0	459;782	475;4	218;0;387;424;0	416;0	449;780	965;4	112;0;29;386;429; ; ; ; ;
36504;1799;387;480;0	656;0	459;782	464;4	198;0;378;417;0	416;0	449;781	985;4	159;0;29;386;429; ; ; ; ;
36524;1800;388;439;0	656;0	459;782	464;4	214;0;391;420;0	416;0	449;781	985;4	013;0;29;386;429; ; ; ; ;
36544;1801;363;431;0	656;0	459;782	464;4	154;0;419;381;0	416;0	449;781	985;4	105;0;29;386;429; ; ; ; ;
36564;1802;354;412;0	656;0	459;782	464;3	752;0;419;412;0	416;0	449;781	985;4	220;0;29;386;429; ; ; ; ;
36584;1803;369;408;0	656;0	459;782	464;3	781;0;393;480;0	416;0	449;781	985;4	353;0; ; ; ; ; ; ; ;
36603;1804;368;405;0	656;0	459;781	363;3	804;0;407;473;0	416;0	449;781	807;4	455;0; ; ; ; ; ; ; ;
36623;1805;380;412;0	656;0	459;781	363;3	823;0;383;455;0	416;0	449;781	807;4	029;0; ; ; ; ; ; ; ;
36643;1806;339;469;0	656;0	459;781	363;3	805;0;409;472;0	416;0	449;781	807;4	102;0; ; ; ; ; ; ; ;
36663;1807;369;480;0	656;0	459;781	363;4	051;0;-800;-600;0	656;0	459;-1	000;-1	000;4; ; ; ; ; ; ; ;
36683;1808;359;450;0	656;0	459;781	363;4	062;0;440;402;0	416;0	449;781	807;3	776;0; ; ; ; ; ; ; ;
36703;1809;343;447;0	656;0	459;782	211;4	079;0;440;402;0	416;0	448;782	553;3	779;0; ; ; ; ; ; ; ;
36723;1810;366;462;0	656;0	458;782	211;3	639;0;397;430;0	416;0	448;782	553;3	847;0; ; ; ; ; ; ; ;
36743;1811;367;437;0	656;0	458;782	211;4	070;0;427;440;0	416;0	448;782	553;3	829;0; ; ; ; ; ; ; ;
36763;1812;400;330;0	656;0	458;782	211;3	731;0;401;456;0	416;0	448;782	553;3	954;0; ; ; ; ; ; ; ;
36783;1813;357;416;0	656;0	458;782	211;3	659;0;403;389;0	415;0	448;782	553;3	836;0; ; ; ; ; ; ; ;
36803;1814;366;372;0	655;0	458;783	825;3	799;0;403;395;0	415;0	448;781	515;3	853;0; ; ; ; ; ; ; ;
36823;1815;332;371;0	655;0	458;783	825;3	854;0;385;400;0	415;0	448;781	515;3	930;0; ; ; ; ; ; ; ;
36843;1816;357;512;0	655;0	458;783	825;4	118;0;346;427;0	415;0	448;781	515;3	908;0; ; ; ; ; ; ; ;
36863;1817;367;400;0	655;0	458;783	825;3	735;0;385;410;0	415;0	448;781	515;3	578;0; ; ; ; ; ; ; ;
36882;1818;346;414;0	655;0	458;783	825;3	633;0;395;430;0	415;0	448;781	515;3	918;0; ; ; ; ; ; ; ;
36902;1819;362;430;0	655;0	458;779	868;3	633;0;386;425;0	415;0	448;781	064;3	822;0; ; ; ; ; ; ; ;
36922;1820;372;513;0	656;0	458;779	868;4	292;0;376;407;0	415;0	448;781	064;3	773;0; ; ; ; ; ; ; ;
36942;1821;-800;-600;0	415;0	448;-1	000;-1	000;4;374;324;0	415;0	448;781	064;3	360;0; ; ; ; ; ; ; ;
36962;1822;414;290;0	656;0	457;779	868;3	239;0;391;438;0	415;0	447;781	064;3	910;0; ; ; ; ; ; ; ;
36982;1823;362;346;0	656;0	457;779	868;3	411;0;391;380;0	415;0	447;781	064;3	534;0; ; ; ; ; ; ; ;
37002;1824;362;346;0	656;0	457;779	410;3	410;0;389;364;0	415;0	447;780	594;3	443;0; ; ; ; ; ; ; ;
37022;1825;379;406;0	656;0	457;779	410;3	588;0;406;403;0	415;0	447;780	594;3	616;0; ; ; ; ; ; ; ;
37042;1826;381;442;0	656;0	457;779	410;4	036;0;380;470;0	415;0	447;780	594;4	264;0; ; ; ; ; ; ; ;
37062;1827;404;316;0	656;0	457;779	410;3	322;0;419;432;0	415;0	447;780	594;3	702;0; ; ; ; ; ; ; ;
37082;1828;375;430;0	656;0	457;779	410;3	791;0;384;358;0	415;0	447;780	594;3	505;0; ; ; ; ; ; ; ;
37102;1829;382;383;0	656;0	457;780	399;3	858;0;398;377;0	415;0	447;781	727;3	685;0; ; ; ; ; ; ; ;
37122;1830;385;325;0	656;0	457;780	399;3	426;0;423;296;0	416;0	447;781	727;3	676;0; ; ; ; ; ; ; ;
37142;1831;357;393;0	656;0	457;780	399;3	659;0;372;491;0	416;0	447;781	727;4	247;0; ; ; ; ; ; ; ;
37162;1832;395;329;0	656;0	457;780	399;3	292;0;426;410;0	416;0	447;781	727;3	727;0; ; ; ; ; ; ; ;
37182;1833;415;364;0	656;0	457;780	399;3	382;0;406;417;0	415;0	447;781	727;3	746;0; ; ; ; ; ; ; ;
37201;1834;413;385;0	655;0	457;780	747;3	405;0;395;422;0	415;0	447;783	516;3	774;0; ; ; ; ; ; ; ;
37221;1835;469;361;0	655;0	457;780	747;3	700;0;401;338;0	415;0	447;783	516;3	593;0; ; ; ; ; ; ; ;
37241;1836;417;303;0	655;0	457;780	747;3	547;0;418;292;0	415;0	447;783	516;3	563;0; ; ; ; ; ; ; ;
37261;1837;379;469;0	655;0	457;780	747;3	820;0;369;411;0	415;0	447;783	516;4	038;0; ; ; ; ; ; ; ;
37281;1838;360;483;0	655;0	457;780	747;3	941;0;415;429;0	415;0	447;783	516;3	881;0; ; ; ; ; ; ; ;
37301;1839;342;496;0	655;0	457;781	564;3	957;0;398;447;0	414;0	447;782	319;4	003;0; ; ; ; ; ; ; ;
37321;1840;426;345;0	655;0	457;781	564;3	551;0;414;315;0	414;0	447;782	319;3	677;0; ; ; ; ; ; ; ;
37341;1841;384;413;0	655;0	457;781	564;3	650;0;370;366;0	414;0	447;782	319;3	656;0; ; ; ; ; ; ; ;
37361;1842;394;383;0	654;0	457;781	564;3	431;0;395;419;0	414;0	447;782	319;3	642;0; ; ; ; ; ; ; ;
37381;1843;367;327;0	654;0	457;781	564;3	289;0;399;406;0	414;0	447;782	319;3	619;0; ; ; ; ; ; ; ;
37401;1844;366;353;0	654;0	457;780	089;3	256;0;403;393;0	414;0	447;782	519;3	603;0; ; ; ; ; ; ; ;
37421;1845;385;375;0	654;0	457;780	089;3	695;0;393;357;0	414;0	447;782	519;3	757;0; ; ; ; ; ; ; ;
37441;1846;274;413;0	655;0	457;780	089;3	824;0;274;465;0	415;0	447;782	519;3	944;0; ; ; ; ; ; ; ;
37461;1847;282;491;0	655;0	457;780	089;4	109;0;262;466;0	416;0	447;782	519;3	925;0; ; ; ; ; ; ; ;
37480;1848;263;443;0	655;0	457;780	089;3	909;0;304;477;0	415;0	447;782	519;4	213;0; ; ; ; ; ; ; ;
37500;1849;262;479;0	655;0	457;779	156;4	027;0;310;481;0	415;0	447;782	302;4	295;0; ; ; ; ; ; ; ;
37520;1850;291;458;0	655;0	457;779	156;4	121;0;273;436;0	415;0	447;782	302;3	856;0; ; ; ; ; ; ; ;
37540;1851;258;431;0	655;0	457;779	156;3	926;0;204;339;0	415;0	447;782	302;3	916;0; ; ; ; ; ; ; ;
37560;1852;221;428;0	655;0	457;779	156;4	018;0;215;393;0	415;0	447;782	302;3	865;0; ; ; ; ; ; ; ;
37580;1853;238;450;0	655;0	457;779	156;3	814;0;296;508;0	415;0	447;782	302;4	325;0; ; ; ; ; ; ; ;
37600;1854;219;435;0	655;0	457;779	297;3	809;0;263;479;0	415;0	447;783	047;4	385;0; ; ; ; ; ; ; ;
37620;1855;227;417;0	655;0	457;779	297;3	928;0;248;407;0	415;0	447;783	047;3	757;0; ; ; ; ; ; ; ;
37640;1856;259;418;0	655;0	457;779	297;3	767;0;274;485;0	415;0	447;783	047;3	946;0; ; ; ; ; ; ; ;
37660;1857;243;486;0	655;0	457;779	297;4	228;0;227;421;0	415;0	447;783	047;3	786;0; ; ; ; ; ; ; ;
37680;1858;234;421;0	655;0	457;779	297;3	922;0;277;478;0	415;0	447;783	047;4	053;0; ; ; ; ; ; ; ;
37700;1859;246;438;0	655;0	457;780	778;3	963;0;263;455;0	415;0	447;782	939;4	035;0; ; ; ; ; ; ; ;
37720;1860;226;415;0	655;0	457;780	778;3	782;0;290;450;0	415;0	447;782	939;3	901;0; ; ; ; ; ; ; ;
37740;1861;266;474;0	655;0	457;780	778;3	943;0;261;446;0	415;0	447;782	939;4	186;0; ; ; ; ; ; ; ;
37760;1862;236;405;0	655;0	457;780	778;3	847;0;271;427;0	415;0	448;782	939;3	810;0; ; ; ; ; ; ; ;
37779;1863;226;418;0	655;0	457;780	778;4	023;0;295;471;0	415;0	448;782	939;4	161;0; ; ; ; ; ; ; ;
37799;1864;239;431;0	655;0	458;779	925;4	014;0;282;466;0	415;0	448;781	948;4	022;0; ; ; ; ; ; ; ;
37819;1865;139;391;0	656;0	458;779	925;3	908;0;192;421;0	416;0	448;781	948;3	915;0; ; ; ; ; ; ; ;
37839;1866;155;388;0	656;0	458;779	925;4	020;0;196;401;0	416;0	448;781	948;3	895;0; ; ; ; ; ; ; ;
37859;1867;176;376;0	656;0	458;779	925;3	952;0;187;357;0	416;0	448;781	948;3	765;0; ; ; ; ; ; ; ;
37879;1868;198;441;0	656;0	458;779	925;4	136;0;186;440;0	416;0	448;781	948;3	903;0; ; ; ; ; ; ; ;
37899;1869;217;441;0	656;0	458;779	973;4	152;0;186;420;0	416;0	448;782	873;3	866;0; ; ; ; ; ; ; ;
37919;1870;221;403;0	656;0	458;779	973;3	986;0;149;425;0	416;0	448;782	873;3	889;0; ; ; ; ; ; ; ;
37939;1871;160;399;0	656;0	458;779	973;3	932;0;169;395;0	416;0	448;782	873;3	954;0; ; ; ; ; ; ; ;
37959;1872;183;418;0	656;0	458;779	973;4	013;0;195;426;0	416;0	449;782	873;3	740;0; ; ; ; ; ; ; ;
37979;1873;146;379;0	656;0	459;779	973;3	873;0;175;425;0	416;0	449;782	873;3	960;0; ; ; ; ; ; ; ;
37999;1874;150;380;0	656;0	459;779	833;3	879;0;187;418;0	416;0	449;782	104;3	888;0; ; ; ; ; ; ; ;
38019;1875;164;382;0	656;0	459;779	833;3	806;0;184;433;0	416;0	449;782	104;4	134;0; ; ; ; ; ; ; ;
38039;1876;206;443;0	656;0	459;779	833;3	841;0;200;445;0	416;0	449;782	104;3	737;0;30;194;414; ; ; ; ;
38058;1877;208;416;0	656;0	459;779	833;3	884;0;187;438;0	416;0	449;782	104;3	968;0;30;194;414; ; ; ; ;
38078;1878;172;438;0	656;0	459;779	833;3	797;0;209;392;0	416;0	449;782	104;4	293;0;30;194;414; ; ; ; ;
38098;1879;192;426;0	656;0	459;780	595;3	829;0;207;394;0	416;0	449;781	543;4	162;0;30;194;414; ; ; ; ;
38118;1880;167;405;0	656;0	458;780	595;3	909;0;234;412;0	416;0	448;781	543;3	708;0;30;194;414; ; ; ; ;
38138;1881;191;430;0	656;0	458;780	595;3	919;0;175;396;0	416;0	448;781	543;4	002;0;30;194;414; ; ; ; ;
38158;1882;145;425;0	656;0	458;780	595;3	747;0;196;493;0	416;0	448;781	543;4	024;0; ; ; ; ; ; ; ;
38178;1883;190;429;0	656;0	458;780	595;3	641;0;188;454;0	416;0	448;781	543;3	771;0; ; ; ; ; ; ; ;
38198;1884;174;427;0	657;0	458;780	338;3	579;0;201;474;0	417;0	448;782	297;3	932;0; ; ; ; ; ; ; ;
38218;1885;182;408;0	657;0	458;780	338;3	913;0;123;416;0	417;0	448;782	297;3	917;0; ; ; ; ; ; ; ;
38238;1886;144;437;0	657;0	458;780	338;3	776;0;169;451;0	417;0	448;782	297;3	742;0; ; ; ; ; ; ; ;
38258;1887;158;459;0	657;0	459;780	338;4	201;0;207;437;0	417;0	448;782	297;4	090;0; ; ; ; ; ; ; ;
38278;1888;143;407;0	657;0	459;780	338;3	740;0;172;395;0	417;0	448;782	297;4	039;0; ; ; ; ; ; ; ;
38298;1889;148;428;0	657;0	459;779	231;3	864;0;182;406;0	417;0	448;782	556;4	050;0; ; ; ; ; ; ; ;
38318;1890;146;392;0	657;0	458;779	231;3	950;0;154;428;0	417;0	448;782	556;3	877;0; ; ; ; ; ; ; ;
38338;1891;209;466;0	658;0	458;779	231;3	906;0;138;387;0	417;0	448;782	556;4	130;0; ; ; ; ; ; ; ;
38358;1892;150;388;0	658;0	458;779	231;3	532;0;136;407;0	417;0	448;782	556;3	938;0; ; ; ; ; ; ; ;
38378;1893;-800;-600;-1	000;-1	000;-1	000;-1	000;4;-800;-600;-1	000;-1	000;-1	000;-1	000;4; ; ; ; ; ; ; ;
38397;1894;-800;-600;-1	000;-1	000;-1	000;-1	000;4;-800;-600;-1	000;-1	000;-1	000;-1	000;4; ; ; ; ; ; ; ;
38417;1895;-800;-600;-1	000;-1	000;-1	000;-1	000;4;-800;-600;-1	000;-1	000;-1	000;-1	000;4; ; ; ; ; ; ; ;
38437;1896;-800;-600;-1	000;-1	000;-1	000;-1	000;4;-800;-600;-1	000;-1	000;-1	000;-1	000;4; ; ; ; ; ; ; ;
38457;1897;-800;-600;-1	000;-1	000;-1	000;-1	000;4;-800;-600;-1	000;-1	000;-1	000;-1	000;4; ; ; ; ; ; ; ;
38477;1898;-800;-600;-1	000;-1	000;-1	000;-1	000;4;-800;-600;-1	000;-1	000;-1	000;-1	000;4; ; ; ; ; ; ; ;
38497;1899;-800;-600;-1	000;-1	000;-1	000;-1	000;4;-800;-600;-1	000;-1	000;-1	000;-1	000;4; ; ; ; ; ; ; ;
38517;1900;-800;-600;-1	000;-1	000;-1	000;-1	000;4;-800;-600;-1	000;-1	000;-1	000;-1	000;4; ; ; ; ; ; ; ;
38537;1901;-800;-600;-1	000;-1	000;-1	000;-1	000;4;-800;-600;-1	000;-1	000;-1	000;-1	000;4; ; ; ; ; ; ; ;
38557;1902;229;394;0	658;0	458;779	231;4	098;0;-800;-600;0	658;0	458;-1	000;-1	000;4; ; ; ; ; ; ; ;
38577;1903;228;392;0	657;0	459;783	081;4	117;0;-800;-600;0	417;0	448;-1	000;-1	000;4; ; ; ; ; ; ; ;
38597;1904;256;375;0	657;0	459;783	081;3	790;0;256;419;0	417;0	448;783	474;3	965;0; ; ; ; ; ; ; ;
38617;1905;209;371;0	657;0	459;783	081;3	661;0;253;449;0	417;0	449;783	474;4	536;0; ; ; ; ; ; ; ;
38637;1906;219;355;0	657;0	459;783	081;3	534;0;239;404;0	417;0	449;783	474;3	887;0; ; ; ; ; ; ; ;
38656;1907;229;402;0	657;0	459;783	081;3	725;0;227;379;0	417;0	449;783	474;3	865;0; ; ; ; ; ; ; ;
38676;1908;205;396;0	657;0	459;786	585;3	640;0;219;378;0	417;0	449;784	810;3	849;0; ; ; ; ; ; ; ;
38696;1909;191;361;0	657;0	460;786	585;3	628;0;245;428;0	417;0	449;784	810;3	897;0; ; ; ; ; ; ; ;
38716;1910;215;437;0	657;0	460;786	585;4	020;0;260;465;0	417;0	449;784	810;4	050;0; ; ; ; ; ; ; ;
38736;1911;258;399;0	657;0	460;786	585;3	774;0;222;331;0	417;0	449;784	810;4	083;0; ; ; ; ; ; ; ;
38756;1912;213;354;0	657;0	460;786	585;3	729;0;216;377;0	417;0	449;784	810;3	913;0; ; ; ; ; ; ; ;
38776;1913;229;386;0	657;0	459;781	262;3	846;0;216;359;0	417;0	449;783	584;3	993;0; ; ; ; ; ; ; ;
38796;1914;206;392;0	657;0	459;781	262;3	851;0;236;330;0	417;0	449;783	584;3	862;0; ; ; ; ; ; ; ;
38816;1915;181;418;0	657;0	459;781	262;3	938;0;220;391;0	417;0	449;783	584;4	127;0; ; ; ; ; ; ; ;
38837;1916;198;408;0	657;0	459;781	262;3	863;0;239;424;0	416;0	449;783	584;4	035;0; ; ; ; ; ; ; ;
38856;1917;240;424;0	657;0	459;781	262;3	846;0;209;378;0	416;0	449;783	584;3	999;0; ; ; ; ; ; ; ;
38877;1918;240;422;0	657;0	459;781	484;3	872;0;209;387;0	416;0	448;781	911;3	955;0; ; ; ; ; ; ; ;
38896;1919;279;455;0	657;0	459;781	484;4	297;0;216;417;0	416;0	448;781	911;4	088;0; ; ; ; ; ; ; ;
38916;1920;225;395;0	657;0	459;781	484;3	991;0;239;431;0	416;0	448;781	911;3	952;0; ; ; ; ; ; ; ;
38936;1921;220;396;0	657;0	459;781	484;3	930;0;261;380;0	416;0	448;781	911;4	057;0; ; ; ; ; ; ; ;
38956;1922;237;440;0	657;0	459;781	484;4	069;0;250;402;0	416;0	448;781	911;3	915;0; ; ; ; ; ; ; ;
38975;1923;240;410;0	657;0	459;779	327;4	064;0;260;393;0	416;0	448;782	876;3	943;0; ; ; ; ; ; ; ;
38996;1924;230;386;0	657;0	459;779	327;3	902;0;255;433;0	416;0	448;782	876;3	830;0; ; ; ; ; ; ; ;
39015;1925;230;456;0	657;0	459;779	327;4	098;0;319;516;0	416;0	448;782	876;4	555;0; ; ; ; ; ; ; ;
39036;1926;247;433;0	656;0	458;779	327;3	962;0;258;450;0	416;0	448;782	876;4	025;0; ; ; ; ; ; ; ;
39055;1927;254;493;0	656;0	458;779	327;3	941;0;218;389;0	416;0	448;782	876;3	854;0; ; ; ; ; ; ; ;
39076;1928;262;497;0	656;0	458;780	570;4	015;0;231;410;0	416;0	448;784	089;4	092;0; ; ; ; ; ; ; ;
39095;1929;218;393;0	656;0	458;780	570;3	693;0;234;462;0	416;0	448;784	089;3	829;0; ; ; ; ; ; ; ;
39116;1930;244;392;0	656;0	458;780	570;3	916;0;296;402;0	416;0	448;784	089;3	752;0; ; ; ; ; ; ; ;
39135;1931;289;427;0	655;0	458;780	570;3	847;0;314;399;0	415;0	448;784	089;3	718;0; ; ; ; ; ; ; ;
39157;1932;348;435;0	655;0	458;780	570;3	993;0;343;432;0	415;0	449;784	089;4	063;0; ; ; ; ; ; ; ;
39175;1933;383;444;0	655;0	459;781	165;3	999;0;366;400;0	415;0	449;781	474;4	022;0; ; ; ; ; ; ; ;
39196;1934;322;457;0	656;0	459;781	165;3	813;0;342;479;0	415;0	449;781	474;3	864;0; ; ; ; ; ; ; ;
39215;1935;315;453;0	656;0	459;781	165;3	775;0;353;444;0	415;0	449;781	474;4	271;0; ; ; ; ; ; ; ;
39236;1936;320;405;0	656;0	459;781	165;3	809;0;370;452;0	415;0	449;781	474;4	010;0; ; ; ; ; ; ; ;
39255;1937;293;406;0	655;0	459;781	165;3	942;0;355;381;0	415;0	449;781	474;3	533;0; ; ; ; ; ; ; ;
39276;1938;289;408;0	655;0	459;781	355;3	943;0;362;363;0	415;0	449;781	992;3	646;0; ; ; ; ; ; ; ;
39294;1939;333;448;0	655;0	459;781	355;3	849;0;322;320;0	415;0	449;781	992;3	564;0; ; ; ; ; ; ; ;
39316;1940;274;429;0	655;0	459;781	355;3	688;0;313;462;0	415;0	449;781	992;4	148;0; ; ; ; ; ; ; ;
39334;1941;398;358;0	654;0	459;781	355;3	462;0;343;310;0	414;0	450;781	992;3	672;0; ; ; ; ; ; ; ;
39356;1942;367;414;0	654;0	459;781	355;3	676;0;413;334;0	414;0	450;781	992;3	542;0; ; ; ; ; ; ; ;
39374;1943;371;385;0	654;0	459;781	708;3	598;0;424;367;0	414;0	450;782	844;3	717;0; ; ; ; ; ; ; ;
39394;1944;400;459;0	654;0	460;781	708;3	996;0;388;432;0	414;0	450;782	844;3	720;0; ; ; ; ; ; ; ;
39414;1945;389;425;0	654;0	460;781	708;3	900;0;413;367;0	414;0	450;782	844;3	548;0; ; ; ; ; ; ; ;
39434;1946;381;466;0	654;0	460;781	708;4	082;0;404;415;0	415;0	450;782	844;3	747;0; ; ; ; ; ; ; ;
39454;1947;381;440;0	654;0	459;781	708;3	695;0;416;389;0	414;0	450;782	844;3	852;0; ; ; ; ; ; ; ;
39474;1948;382;431;0	654;0	459;781	912;3	669;0;412;412;0	414;0	449;783	948;3	832;0; ; ; ; ; ; ; ;
39494;1949;452;315;0	654;0	459;781	912;3	058;0;379;463;0	414;0	449;783	948;3	977;0; ; ; ; ; ; ; ;
39514;1950;378;414;0	654;0	459;781	912;3	678;0;377;455;0	414;0	449;783	948;3	788;0; ; ; ; ; ; ; ;
39534;1951;386;440;0	654;0	458;781	912;3	895;0;360;455;0	414;0	449;783	948;4	116;0; ; ; ; ; ; ; ;
39554;1952;381;370;0	654;0	458;781	912;3	597;0;382;452;0	414;0	449;783	948;3	730;0; ; ; ; ; ; ; ;
39573;1953;385;430;0	654;0	458;780	657;3	636;0;377;451;0	414;0	448;783	723;3	819;0; ; ; ; ; ; ; ;
39593;1954;364;399;0	654;0	458;780	657;3	742;0;378;427;0	414;0	448;783	723;3	645;0; ; ; ; ; ; ; ;
39613;1955;390;440;0	655;0	458;780	657;3	960;0;396;456;0	414;0	448;783	723;4	076;0; ; ; ; ; ; ; ;
39633;1956;391;463;0	655;0	458;780	657;3	973;0;413;353;0	415;0	448;783	723;3	734;0; ; ; ; ; ; ; ;
39653;1957;407;305;0	655;0	458;780	657;3	449;0;395;444;0	415;0	448;783	723;3	727;0; ; ; ; ; ; ; ;
39673;1958;415;322;0	655;0	458;781	996;3	543;0;399;434;0	414;0	448;783	014;3	716;0; ; ; ; ; ; ; ;
39693;1959;343;430;0	654;0	458;781	996;3	851;0;382;464;0	414;0	448;783	014;3	794;0; ; ; ; ; ; ; ;
39713;1960;393;448;0	654;0	458;781	996;3	814;0;393;304;0	414;0	448;783	014;3	444;0; ; ; ; ; ; ; ;
39733;1961;380;418;0	654;0	457;781	996;3	625;0;366;427;0	414;0	447;783	014;3	569;0; ; ; ; ; ; ; ;
39753;1962;-800;-600;-1	000;-1	000;-1	000;-1	000;4;-800;-600;-1	000;-1	000;-1	000;-1	000;4; ; ; ; ; ; ; ;
39773;1963;-800;-600;-1	000;-1	000;-1	000;-1	000;4;-800;-600;-1	000;-1	000;-1	000;-1	000;4; ; ; ; ; ; ; ;
39793;1964;-800;-600;-1	000;-1	000;-1	000;-1	000;4;-800;-600;-1	000;-1	000;-1	000;-1	000;4; ; ; ; ; ; ; ;
39813;1965;-800;-600;-1	000;-1	000;-1	000;-1	000;4;-800;-600;-1	000;-1	000;-1	000;-1	000;4; ; ; ; ; ; ; ;
39833;1966;-800;-600;-1	000;-1	000;-1	000;-1	000;4;-800;-600;-1	000;-1	000;-1	000;-1	000;4; ; ; ; ; ; ; ;
39852;1967;-800;-600;-1	000;-1	000;-1	000;-1	000;4;-800;-600;-1	000;-1	000;-1	000;-1	000;4; ; ; ; ; ; ; ;
39873;1968;-800;-600;-1	000;-1	000;-1	000;-1	000;4;-800;-600;-1	000;-1	000;-1	000;-1	000;4; ; ; ; ; ; ; ;
39892;1969;-800;-600;0	654;0	457;-1	000;-1	000;4;-800;-600;0	654;0	457;-1	000;-1	000;4; ; ; ; ; ; ; ;
39912;1970;384;414;0	654;0	457;783	122;3	913;0;416;348;0	414;0	447;783	122;4	385;0; ; ; ; ; ; ; ;
39932;1971;371;448;0	654;0	457;783	122;4	185;0;426;276;0	414;0	447;786	980;3	474;0; ; ; ; ; ; ; ;
39952;1972;382;470;0	654;0	457;783	122;4	436;0;395;410;0	414;0	448;783	951;3	774;0; ; ; ; ; ; ; ;
39972;1973;430;462;0	654;0	457;783	122;3	924;0;411;448;0	413;0	447;781	397;4	186;0; ; ; ; ; ; ; ;
39992;1974;429;476;0	654;0	457;777	964;4	097;0;407;454;0	413;0	448;784	465;3	800;0; ; ; ; ; ; ; ;
40012;1975;394;366;0	653;0	457;777	964;3	468;0;440;427;0	413;0	448;784	465;3	650;0; ; ; ; ; ; ; ;
40032;1976;357;419;0	653;0	457;777	964;3	554;0;429;419;0	413;0	448;784	465;3	707;0; ; ; ; ; ; ; ;
40052;1977;377;420;0	653;0	458;777	964;3	569;0;411;388;0	413;0	448;784	465;3	678;0; ; ; ; ; ; ; ;
40072;1978;411;533;0	653;0	458;777	964;4	210;0;403;492;0	413;0	448;784	465;4	122;0; ; ; ; ; ; ; ;
40092;1979;399;574;0	654;0	458;783	509;4	348;0;395;488;0	413;0	448;780	187;4	161;0; ; ; ; ; ; ; ;
40112;1980;341;510;0	653;0	458;783	509;4	193;0;378;479;0	413;0	448;780	187;4	245;0; ; ; ; ; ; ; ;
40132;1981;428;441;0	653;0	458;783	509;3	908;0;379;501;0	413;0	448;780	187;4	168;0; ; ; ; ; ; ; ;
40151;1982;405;449;0	653;0	457;783	509;3	679;0;414;417;0	413;0	448;780	187;3	870;0; ; ; ; ; ; ; ;
40171;1983;375;428;0	653;0	457;783	509;3	840;0;386;411;0	413;0	448;780	187;4	009;0; ; ; ; ; ; ; ;
40191;1984;416;428;0	653;0	457;780	743;3	729;0;396;402;0	413;0	447;785	103;3	900;0; ; ; ; ; ; ; ;
[truncated: 6,689 more rows]
