# Supplementary material for: Perception of Individual and Joint Action in Infants and Adults
Source: PLoS One. 2014 Sep 9;9(9):e107450. doi: 10.1371/journal.pone.0107450 (PMC4174902; doi:10.1371/journal.pone.0107450)
Supplement: Data S1 — Raw files of eye tracking data of all participants. (ZIP) [file pone.0107450.s001.zip › Turm2012b_AD_13.csv]

Data properties:
Recording date: 18.07.2012
Recording time : 9:09:39:859 (corresponds to time 0)
Study: Turmbau2012b
Subject: Turm2012b_AD_13
Recording: Turm2012b_AD_13
Screen resolution: 800 x 600
Coordinate unit: Pixels
Filter settings:
Eye: Average
Fixation radius: 30
Min duration: 100
Timestamp;Number;GazepointX (L);GazepointY (L);CamX (L);CamY (L);Distance (L);Pupil (L);Validity (L);GazepointX (R);GazepointY (R);CamX (R);CamY (R);Distance (R);Pupil (R);Validity (R);Fixation;GazepointX;GazepointY;Event;Event Key;Data 1;Data 2;Description
9;1;406;264;0	658;0	484;622	679;3	729;0;421;256;0	361;0	490;624	648;3	804;0;1;420;269; ; ; ; ;
29;2;402;267;0	657;0	484;622	679;3	720;0;411;282;0	361;0	490;624	648;3	834;0;1;420;269; ; ; ; ;
49;3;403;270;0	657;0	483;621	798;3	707;0;419;277;0	361;0	489;625	870;3	855;0;1;420;269; ; ; ; ;
69;4;412;280;0	658;0	482;621	798;3	746;0;-800;-600;0	658;0	482;-1	000;-1	000;4;1;420;269; ; ; ; ;
89;5;424;275;0	657;0	482;621	798;3	874;0;-800;-600;0	657;0	482;-1	000;-1	000;4;1;420;269; ; ; ; ;
109;6;427;279;0	658;0	482;621	798;3	734;0;-800;-600;0	658;0	482;-1	000;-1	000;4;1;420;269; ; ; ; ;
129;7;408;267;0	658;0	482;621	798;3	776;0;-800;-600;0	658;0	482;-1	000;-1	000;4;1;420;269; ; ; ; ;
149;8;414;265;0	658;0	482;622	032;3	809;0;-800;-600;0	658;0	482;-1	000;-1	000;4;1;420;269; ; ; ; ;
169;9;428;268;0	658;0	482;622	032;3	722;0;447;256;0	361;0	487;622	032;3	872;0;1;420;269; ; ; ; ;
189;10;417;263;0	658;0	483;622	032;3	679;0;425;274;0	361;0	488;619	953;4	160;0;1;420;269; ; ; ; ;
209;11;421;269;0	658;0	483;622	032;3	681;0;434;265;0	361;0	488;620	954;3	718;0;1;420;269; ; ; ; ;
229;12;411;268;0	658;0	483;622	032;3	664;0;432;275;0	361;0	488;622	299;3	780;0;1;420;269; ; ; ; ;
249;13;410;266;0	659;0	484;622	789;3	665;0;436;270;0	362;0	488;625	707;3	830;0;1;420;269; ; ; ; ;
268;14;418;275;0	659;0	484;622	789;3	711;0;426;253;0	362;0	489;625	707;3	736;0;1;420;269; ; ; ; ;
288;15;421;253;0	659;0	484;622	789;3	654;0;431;257;0	362;0	489;625	707;3	706;0;1;420;269; ; ; ; ;
308;16;426;278;0	659;0	484;622	789;3	633;0;422;265;0	363;0	489;625	707;3	702;0;1;420;269; ; ; ; ;
328;17;386;277;0	660;0	484;622	789;3	637;0;401;289;0	364;0	490;625	707;3	766;0;2;399;299; ; ; ; ;
348;18;385;271;0	660;0	485;624	174;3	648;0;398;297;0	364;0	490;625	142;3	749;0;2;399;299; ; ; ; ;
368;19;394;299;0	661;0	485;624	174;3	647;0;399;292;0	364;0	490;625	142;3	575;0;2;399;299; ; ; ; ;
388;20;403;305;0	661;0	485;624	174;3	540;0;406;311;0	364;0	490;625	142;3	579;0;2;399;299; ; ; ; ;
408;21;399;303;0	661;0	485;624	174;3	565;0;402;299;0	364;0	490;625	142;3	602;0;2;399;299; ; ; ; ;
428;22;403;314;0	661;0	485;624	174;3	537;0;403;293;0	365;0	491;625	142;3	557;0;2;399;299; ; ; ; ;
448;23;402;316;0	661;0	485;624	193;3	544;0;401;302;0	365;0	491;622	637;3	549;0;2;399;299; ; ; ; ;
468;24;394;318;0	661;0	485;624	193;3	570;0;400;294;0	365;0	491;622	637;3	538;0;2;399;299; ; ; ; ;
488;25;390;315;0	662;0	486;624	193;3	590;0;402;289;0	365;0	491;622	637;3	560;0;2;399;299; ; ; ; ;
508;26;388;277;0	662;0	486;624	193;3	562;0;407;296;0	365;0	491;622	637;3	515;0;2;399;299; ; ; ; ;
527;27;392;301;0	662;0	486;624	193;3	529;0;409;302;0	365;0	491;622	637;3	537;0;2;399;299; ; ; ; ;
547;28;390;289;0	662;0	485;623	677;3	525;0;408;301;0	365;0	491;623	892;3	543;0;2;399;299; ; ; ; ;
567;29;404;292;0	662;0	485;623	677;3	570;0;412;317;0	366;0	491;623	892;3	584;0;2;399;299; ; ; ; ;
583; ; ; ; ; ; ; ;5; ; ; ; ; ; ;5; ; ; ;ShowAVI;8;0;0;atFish.avi
587;30;-800;-600;-1	000;-1	000;-1	000;-1	000;4;-800;-600;-1	000;-1	000;-1	000;-1	000;4; ; ; ; ; ; ; ;
607;31;-800;-600;-1	000;-1	000;-1	000;-1	000;4;-800;-600;-1	000;-1	000;-1	000;-1	000;4; ; ; ; ; ; ; ;
627;32;-800;-600;-1	000;-1	000;-1	000;-1	000;4;-800;-600;-1	000;-1	000;-1	000;-1	000;4; ; ; ; ; ; ; ;
647;33;-800;-600;-1	000;-1	000;-1	000;-1	000;4;-800;-600;-1	000;-1	000;-1	000;-1	000;4; ; ; ; ; ; ; ;
667;34;-800;-600;-1	000;-1	000;-1	000;-1	000;4;-800;-600;-1	000;-1	000;-1	000;-1	000;4; ; ; ; ; ; ; ;
687;35;-800;-600;-1	000;-1	000;-1	000;-1	000;4;-800;-600;-1	000;-1	000;-1	000;-1	000;4; ; ; ; ; ; ; ;
707;36;-800;-600;-1	000;-1	000;-1	000;-1	000;4;-800;-600;-1	000;-1	000;-1	000;-1	000;4; ; ; ; ; ; ; ;
727;37;-800;-600;-1	000;-1	000;-1	000;-1	000;4;-800;-600;-1	000;-1	000;-1	000;-1	000;4; ; ; ; ; ; ; ;
747;38;-800;-600;0	365;0	489;-1	000;-1	000;4;407;320;0	365;0	489;623	892;3	589;0;3;407;304; ; ; ; ;
767;39;-800;-600;0	365;0	489;-1	000;-1	000;4;406;322;0	365;0	489;621	695;3	577;0;3;407;304; ; ; ; ;
787;40;391;315;0	662;0	483;621	695;3	664;0;416;298;0	365;0	489;621	695;3	389;0;3;407;304; ; ; ; ;
807;41;396;305;0	662;0	483;621	695;3	444;0;417;297;0	365;0	489;621	695;3	370;0;3;407;304; ; ; ; ;
827;42;398;309;0	662;0	483;621	695;3	437;0;416;315;0	365;0	489;621	695;3	379;0;3;407;304; ; ; ; ;
846;43;416;333;0	662;0	483;621	695;3	455;0;412;280;0	365;0	489;621	695;3	359;0;3;407;304; ; ; ; ;
866;44;417;330;0	662;0	483;622	755;3	462;0;415;278;0	364;0	489;625	592;3	378;0;3;407;304; ; ; ; ;
886;45;403;309;0	661;0	483;622	755;3	408;0;412;309;0	364;0	489;625	592;3	435;0;3;407;304; ; ; ; ;
906;46;400;325;0	661;0	483;622	755;3	447;0;402;285;0	364;0	489;625	592;3	388;0;3;407;304; ; ; ; ;
926;47;407;322;0	661;0	483;622	755;3	378;0;406;284;0	364;0	490;625	592;3	289;0;3;407;304; ; ; ; ;
946;48;403;295;0	661;0	484;622	755;3	398;0;409;294;0	364;0	490;625	592;3	351;0;3;407;304; ; ; ; ;
966;49;403;302;0	661;0	484;621	402;3	393;0;406;301;0	364;0	490;621	161;3	282;0;3;407;304; ; ; ; ;
986;50;397;295;0	661;0	484;621	402;3	357;0;416;291;0	364;0	490;621	161;3	395;0;3;407;304; ; ; ; ;
1006;51;447;290;0	660;0	483;621	402;3	382;0;459;298;0	363;0	489;621	161;3	384;0;4;466;282; ; ; ; ;
1026;52;452;290;0	660;0	483;621	402;3	408;0;465;283;0	363;0	489;621	161;3	449;0;4;466;282; ; ; ; ;
1046;53;470;291;0	661;0	483;621	402;3	437;0;474;296;0	364;0	489;621	161;3	352;0;4;466;282; ; ; ; ;
1066;54;477;286;0	661;0	483;625	988;3	487;0;481;287;0	364;0	489;624	192;3	376;0;4;466;282; ; ; ; ;
1086;55;452;297;0	661;0	484;625	988;3	491;0;473;288;0	364;0	489;624	192;3	458;0;4;466;282; ; ; ; ;
1106;56;460;290;0	661;0	484;625	988;3	478;0;470;281;0	364;0	489;624	192;3	392;0;4;466;282; ; ; ; ;
1125;57;464;282;0	661;0	484;625	988;3	522;0;471;276;0	364;0	489;624	192;3	326;0;4;466;282; ; ; ; ;
1145;58;468;263;0	660;0	484;625	988;3	454;0;466;277;0	364;0	490;624	192;3	434;0;4;466;282; ; ; ; ;
1165;59;472;256;0	660;0	484;624	443;3	453;0;465;279;0	364;0	490;623	867;3	381;0;4;466;282; ; ; ; ;
1185;60;455;289;0	660;0	484;624	443;3	408;0;473;271;0	363;0	490;623	867;3	440;0;4;466;282; ; ; ; ;
1207;61;452;293;0	660;0	484;624	443;3	441;0;464;276;0	364;0	490;623	867;3	389;0;4;466;282; ; ; ; ;
1225;62;371;218;0	661;0	483;624	443;3	460;0;386;227;0	365;0	489;623	867;3	414;0;5;364;210; ; ; ; ;
1245;63;358;210;0	661;0	483;624	443;3	437;0;375;213;0	365;0	489;623	867;3	379;0;5;364;210; ; ; ; ;
1265;64;343;206;0	660;0	483;621	252;3	425;0;365;200;0	365;0	489;622	950;3	379;0;5;364;210; ; ; ; ;
1285;65;366;216;0	660;0	483;621	252;3	337;0;375;219;0	365;0	489;622	950;3	344;0;5;364;210; ; ; ; ;
1305;66;358;209;0	660;0	483;621	252;3	372;0;358;207;0	364;0	489;622	950;3	301;0;5;364;210; ; ; ; ;
1325;67;363;213;0	659;0	483;621	252;3	371;0;376;211;0	364;0	489;622	950;3	334;0;5;364;210; ; ; ; ;
1345;68;361;201;0	659;0	483;621	252;3	375;0;366;205;0	363;0	489;622	950;3	285;0;5;364;210; ; ; ; ;
1365;69;365;201;0	659;0	483;620	449;3	371;0;360;204;0	363;0	489;623	672;3	294;0;5;364;210; ; ; ; ;
1385;70;357;218;0	658;0	483;620	449;3	414;0;366;214;0	363;0	489;623	672;3	295;0;5;364;210; ; ; ; ;
1405;71;369;220;0	658;0	483;620	449;3	332;0;374;222;0	362;0	490;623	672;3	317;0;5;364;210; ; ; ; ;
1425;72;393;286;0	657;0	484;620	449;3	344;0;409;276;0	362;0	491;623	672;3	313;0;6;405;276; ; ; ; ;
1444;73;397;285;0	657;0	485;620	449;3	293;0;409;265;0	362;0	491;623	672;3	346;0;6;405;276; ; ; ; ;
1464;74;402;280;0	657;0	485;623	625;3	300;0;412;257;0	362;0	491;620	317;3	337;0;6;405;276; ; ; ; ;
1484;75;391;270;0	657;0	485;623	625;3	332;0;417;251;0	362;0	491;620	317;3	261;0;6;405;276; ; ; ; ;
1504;76;402;290;0	657;0	484;623	625;3	302;0;416;271;0	361;0	491;620	317;3	298;0;6;405;276; ; ; ; ;
1524;77;407;287;0	657;0	485;623	625;3	285;0;402;270;0	361;0	491;620	317;3	273;0;6;405;276; ; ; ; ;
1544;78;410;288;0	657;0	485;623	625;3	223;0;408;257;0	361;0	491;620	317;3	216;0;6;405;276; ; ; ; ;
1564;79;414;288;0	657;0	485;621	408;3	183;0;410;267;0	361;0	491;620	838;3	227;0;6;405;276; ; ; ; ;
1584;80;401;269;0	656;0	484;621	408;3	309;0;418;258;0	361;0	491;620	838;3	260;0;6;405;276; ; ; ; ;
1606;81;391;279;0	656;0	484;621	408;3	315;0;413;257;0	360;0	491;620	838;3	253;0;6;405;276; ; ; ; ;
1624;82;400;304;0	656;0	484;621	408;3	260;0;407;277;0	360;0	491;620	838;3	199;0;6;405;276; ; ; ; ;
1644;83;398;293;0	655;0	484;621	408;3	323;0;415;260;0	360;0	491;620	838;3	194;0;6;405;276; ; ; ; ;
1664;84;395;304;0	655;0	484;623	244;3	317;0;412;260;0	359;0	491;623	729;3	203;0;6;405;276; ; ; ; ;
1684;85;413;297;0	655;0	484;623	244;3	257;0;407;288;0	359;0	491;623	729;3	335;0;6;405;276; ; ; ; ;
1703;86;401;276;0	655;0	484;623	244;3	305;0;411;276;0	359;0	491;623	729;3	236;0;6;405;276; ; ; ; ;
1723;87;397;278;0	655;0	484;623	244;3	304;0;405;294;0	359;0	491;623	729;3	280;0;6;405;276; ; ; ; ;
1743;88;390;293;0	654;0	484;623	244;3	349;0;410;269;0	359;0	491;623	729;3	203;0;6;405;276; ; ; ; ;
1764;89;386;283;0	653;0	486;622	918;3	362;0;409;272;0	358;0	493;624	684;3	212;0;6;405;276; ; ; ; ;
1783;90;495;368;0	652;0	486;622	918;3	292;0;501;379;0	358;0	493;624	684;3	234;0;7;511;354; ; ; ; ;
1803;91;508;366;0	653;0	486;622	918;3	324;0;515;365;0	358;0	493;624	684;3	253;0;7;511;354; ; ; ; ;
1823;92;502;353;0	653;0	486;622	918;3	355;0;517;363;0	358;0	493;624	684;3	247;0;7;511;354; ; ; ; ;
1845;93;493;388;0	653;0	486;622	918;3	435;0;512;346;0	358;0	493;624	684;3	320;0;7;511;354; ; ; ; ;
1863;94;497;384;0	653;0	486;623	295;3	472;0;513;340;0	358;0	493;623	484;3	329;0;7;511;354; ; ; ; ;
1885;95;490;401;0	653;0	486;623	295;3	425;0;508;368;0	358;0	492;623	484;3	276;0;7;511;354; ; ; ; ;
1903;96;503;381;0	654;0	486;623	295;3	364;0;503;385;0	359;0	492;623	484;3	241;0;7;511;354; ; ; ; ;
1923;97;504;379;0	654;0	486;623	295;3	310;0;503;376;0	359;0	492;623	484;3	234;0;7;511;354; ; ; ; ;
1943;98;492;373;0	655;0	486;623	295;3	321;0;502;380;0	360;0	492;623	484;3	355;0;7;511;354; ; ; ; ;
1963;99;499;371;0	655;0	486;623	401;3	334;0;502;374;0	360;0	492;625	323;3	352;0;7;511;354; ; ; ; ;
1983;100;480;377;0	656;0	486;623	401;3	469;0;510;362;0	360;0	492;625	323;3	302;0;7;511;354; ; ; ; ;
2003;101;494;349;0	656;0	486;623	401;3	438;0;505;373;0	361;0	492;625	323;3	291;0;7;511;354; ; ; ; ;
2022;102;503;366;0	656;0	486;623	401;3	313;0;520;361;0	361;0	492;625	323;3	399;0;7;511;354; ; ; ; ;
2045;103;488;365;0	657;0	486;623	401;3	476;0;514;355;0	361;0	492;625	323;3	348;0;7;511;354; ; ; ; ;
2062;104;490;365;0	657;0	486;621	775;3	421;0;515;357;0	361;0	492;625	442;3	374;0;7;511;354; ; ; ; ;
2085;105;499;357;0	657;0	486;621	775;3	313;0;529;346;0	362;0	492;625	442;3	360;0;7;511;354; ; ; ; ;
2102;106;516;353;0	657;0	486;621	775;3	373;0;520;341;0	362;0	492;625	442;3	358;0;7;511;354; ; ; ; ;
2125;107;530;345;0	657;0	486;621	775;3	398;0;535;320;0	362;0	492;625	442;3	373;0;7;511;354; ; ; ; ;
2142;108;521;349;0	657;0	486;621	775;3	360;0;548;317;0	362;0	492;625	442;3	357;0;7;511;354; ; ; ; ;
2165;109;528;349;0	657;0	486;623	509;3	373;0;550;315;0	362;0	491;625	957;3	364;0;7;511;354; ; ; ; ;
2182;110;514;346;0	657;0	486;623	509;3	406;0;537;323;0	362;0	491;625	957;3	328;0;7;511;354; ; ; ; ;
2202;111;514;339;0	657;0	485;623	509;3	366;0;540;314;0	362;0	491;625	957;3	350;0;7;511;354; ; ; ; ;
2222;112;508;325;0	657;0	485;623	509;3	399;0;520;332;0	362;0	491;625	957;3	382;0;7;511;354; ; ; ; ;
2244;113;507;333;0	657;0	485;623	509;3	361;0;521;324;0	362;0	491;625	957;3	342;0;7;511;354; ; ; ; ;
2262;114;505;327;0	657;0	485;622	238;3	363;0;522;323;0	362;0	491;626	719;3	354;0;7;511;354; ; ; ; ;
2285;115;522;299;0	657;0	485;622	238;3	352;0;543;292;0	362;0	491;626	719;3	400;0;8;536;281; ; ; ; ;
2302;116;532;289;0	657;0	485;622	238;3	350;0;544;283;0	362;0	491;626	719;3	402;0;8;536;281; ; ; ; ;
2325;117;526;297;0	657;0	485;622	238;3	313;0;546;278;0	362;0	491;626	719;3	458;0;8;536;281; ; ; ; ;
2342;118;526;286;0	657;0	485;622	238;3	276;0;542;280;0	362;0	491;626	719;3	375;0;8;536;281; ; ; ; ;
2364;119;527;285;0	657;0	485;624	171;3	269;0;543;279;0	362;0	491;625	774;3	383;0;8;536;281; ; ; ; ;
2381;120;516;291;0	657;0	485;624	171;3	375;0;541;265;0	362;0	491;625	774;3	465;0;8;536;281; ; ; ; ;
2401;121;526;290;0	657;0	485;624	171;3	374;0;546;260;0	362;0	490;625	774;3	352;0;8;536;281; ; ; ; ;
2421;122;524;300;0	658;0	485;624	171;3	470;0;542;282;0	362;0	490;625	774;3	415;0;8;536;281; ; ; ; ;
2444;123;533;277;0	658;0	485;624	171;3	396;0;538;281;0	362;0	490;625	774;3	381;0;8;536;281; ; ; ; ;
2461;124;534;278;0	657;0	485;624	119;3	421;0;539;280;0	362;0	490;626	780;3	416;0;8;536;281; ; ; ; ;
2484;125;531;266;0	657;0	485;624	119;3	431;0;549;289;0	362;0	490;626	780;3	428;0;8;536;281; ; ; ; ;
2501;126;549;280;0	657;0	485;624	119;3	389;0;548;277;0	361;0	490;626	780;3	414;0;8;536;281; ; ; ; ;
2524;127;482;304;0	657;0	485;624	119;3	319;0;493;294;0	362;0	491;626	780;3	442;0;9;459;313; ; ; ; ;
2541;128;454;308;0	658;0	486;624	119;3	413;0;469;302;0	362;0	491;626	780;3	523;0;9;459;313; ; ; ; ;
2564;129;441;312;0	657;0	486;623	008;3	367;0;444;304;0	362;0	492;623	949;3	515;0;9;459;313; ; ; ; ;
2581;130;447;313;0	657;0	486;623	008;3	436;0;453;308;0	362;0	492;623	949;3	416;0;9;459;313; ; ; ; ;
2604;131;457;320;0	657;0	486;623	008;3	379;0;458;315;0	362;0	492;623	949;3	394;0;9;459;313; ; ; ; ;
2621;132;452;313;0	657;0	486;623	008;3	433;0;459;308;0	362;0	492;623	949;3	405;0;9;459;313; ; ; ; ;
2643;133;452;330;0	657;0	486;623	008;3	481;0;463;301;0	362;0	492;623	949;3	445;0;9;459;313; ; ; ; ;
2660;134;452;330;0	657;0	486;624	007;3	475;0;465;302;0	362;0	492;623	938;3	440;0;9;459;313; ; ; ; ;
2680;135;460;297;0	657;0	485;624	007;3	413;0;464;308;0	362;0	492;623	938;3	416;0;9;459;313; ; ; ; ;
2686; ; ; ; ; ; ; ;5; ; ; ; ; ; ;5; ; ; ;Keyboard;3;39;0;Right
2700;136;454;316;0	657;0	485;624	007;3	400;0;479;291;0	362;0	492;623	938;3	476;0;9;459;313; ; ; ; ;
2720;137;459;318;0	657;0	485;624	007;3	395;0;467;304;0	362;0	492;623	938;3	445;0;9;459;313; ; ; ; ;
2740;138;453;320;0	657;0	485;624	007;3	490;0;469;306;0	362;0	492;623	938;3	455;0;9;459;313; ; ; ; ;
2760;139;454;322;0	657;0	485;623	853;3	488;0;474;300;0	362;0	492;624	440;3	468;0;9;459;313; ; ; ; ;
2780;140;452;313;0	657;0	485;623	853;3	390;0;471;292;0	362;0	492;624	440;3	471;0;9;459;313; ; ; ; ;
2800;141;460;300;0	657;0	485;623	853;3	465;0;469;303;0	362;0	492;624	440;3	530;0;9;459;313; ; ; ; ;
2820;142;470;320;0	657;0	485;623	853;3	377;0;473;303;0	362;0	492;624	440;3	495;0;9;459;313; ; ; ; ;
2840;143;462;310;0	657;0	486;623	853;3	473;0;471;298;0	362;0	492;624	440;3	483;0;9;459;313; ; ; ; ;
2860;144;465;308;0	658;0	486;624	227;3	448;0;471;305;0	362;0	492;623	643;3	500;0;9;459;313; ; ; ; ;
2880;145;450;312;0	658;0	486;624	227;3	494;0;457;311;0	362;0	492;623	643;3	561;0;9;459;313; ; ; ; ;
2899;146;453;303;0	658;0	486;624	227;3	414;0;472;302;0	362;0	491;623	643;3	520;0;9;459;313; ; ; ; ;
2919;147;454;331;0	658;0	485;624	227;3	567;0;463;307;0	362;0	491;623	643;3	536;0;9;459;313; ; ; ; ;
2939;148;451;327;0	658;0	485;624	227;3	464;0;469;303;0	362;0	491;623	643;3	504;0;9;459;313; ; ; ; ;
2959;149;452;324;0	658;0	485;623	219;3	454;0;466;303;0	362;0	491;624	964;3	511;0;9;459;313; ; ; ; ;
2979;150;451;340;0	658;0	485;623	219;3	615;0;457;317;0	362;0	491;624	964;3	505;0;9;459;313; ; ; ; ;
2999;151;461;326;0	658;0	485;623	219;3	522;0;466;315;0	362;0	491;624	964;3	547;0;9;459;313; ; ; ; ;
3019;152;451;327;0	658;0	485;623	219;3	591;0;463;313;0	362;0	491;624	964;3	573;0;9;459;313; ; ; ; ;
3039;153;447;342;0	658;0	485;623	219;3	661;0;459;329;0	362;0	491;624	964;3	615;0;9;459;313; ; ; ; ;
3059;154;449;335;0	658;0	485;623	475;3	637;0;462;331;0	362;0	491;622	951;3	634;0;9;459;313; ; ; ; ;
3079;155;455;309;0	658;0	485;623	475;3	571;0;465;316;0	362;0	491;622	951;3	505;0;9;459;313; ; ; ; ;
3099;156;452;304;0	658;0	485;623	475;3	496;0;475;294;0	362;0	491;622	951;3	643;0;9;459;313; ; ; ; ;
3119;157;459;327;0	658;0	485;623	475;3	620;0;464;317;0	362;0	491;622	951;3	554;0;9;459;313; ; ; ; ;
3139;158;458;318;0	658;0	485;623	475;3	469;0;463;314;0	362;0	491;622	951;3	537;0;9;459;313; ; ; ; ;
3159;159;458;322;0	658;0	485;622	799;3	497;0;464;309;0	362;0	491;622	703;3	585;0;9;459;313; ; ; ; ;
3179;160;447;326;0	658;0	485;622	799;3	627;0;459;325;0	362;0	491;622	703;3	563;0;9;459;313; ; ; ; ;
3199;161;451;318;0	658;0	485;622	799;3	581;0;468;321;0	362;0	491;622	703;3	555;0;9;459;313; ; ; ; ;
3218;162;448;316;0	658;0	485;622	799;3	562;0;468;296;0	362;0	491;622	703;3	609;0;9;459;313; ; ; ; ;
3238;163;456;338;0	658;0	485;622	799;3	610;0;456;324;0	362;0	491;622	703;3	644;0;9;459;313; ; ; ; ;
3254; ; ; ; ; ; ; ;5; ; ; ; ; ; ;5; ; ; ;ShowAVI;8;0;0;single.avi
3258;164;456;335;0	658;0	486;622	400;3	579;0;461;315;0	362;0	491;623	330;3	664;0;9;459;313; ; ; ; ;
3278;165;459;324;0	658;0	486;622	400;3	579;0;466;300;0	362;0	492;623	330;3	573;0;9;459;313; ; ; ; ;
3298;166;457;312;0	658;0	486;622	400;3	532;0;461;315;0	362;0	492;623	330;3	556;0;9;459;313; ; ; ; ;
3318;167;457;324;0	658;0	486;622	400;3	721;0;460;302;0	362;0	492;623	330;3	616;0;9;459;313; ; ; ; ;
3338;168;458;323;0	658;0	486;622	400;3	696;0;467;305;0	362;0	492;623	330;3	624;0;9;459;313; ; ; ; ;
3358;169;458;318;0	658;0	486;623	540;3	676;0;464;309;0	362;0	492;624	095;3	637;0;9;459;313; ; ; ; ;
3378;170;455;304;0	658;0	486;623	540;3	573;0;473;296;0	362;0	491;624	095;3	706;0;9;459;313; ; ; ; ;
3398;171;451;318;0	658;0	486;623	540;3	735;0;471;315;0	362;0	491;624	095;3	694;0;9;459;313; ; ; ; ;
3418;172;457;327;0	658;0	485;623	540;3	683;0;471;307;0	362;0	491;624	095;3	725;0;9;459;313; ; ; ; ;
3438;173;456;312;0	658;0	485;623	540;3	616;0;465;321;0	362;0	491;624	095;3	678;0;9;459;313; ; ; ; ;
3458;174;456;323;0	658;0	485;622	906;3	683;0;465;319;0	362;0	491;625	350;3	691;0;9;459;313; ; ; ; ;
3478;175;448;318;0	658;0	486;622	906;3	725;0;464;304;0	362;0	492;625	350;3	645;0;9;459;313; ; ; ; ;
3497;176;326;394;0	659;0	487;622	906;3	804;0;348;405;0	364;0	493;625	350;3	812;0; ; ; ; ; ; ; ;
3517;177;293;397;0	660;0	488;622	906;3	733;0;310;408;0	365;0	494;625	350;3	853;0;10;307;411; ; ; ; ;
3537;178;297;404;0	660;0	488;622	906;3	737;0;314;411;0	365;0	494;625	350;3	826;0;10;307;411; ; ; ; ;
3557;179;298;407;0	660;0	488;623	873;3	747;0;320;417;0	365;0	494;621	559;3	821;0;10;307;411; ; ; ; ;
3577;180;305;408;0	660;0	487;623	873;3	693;0;312;407;0	365;0	494;621	559;3	844;0;10;307;411; ; ; ; ;
3597;181;301;405;0	660;0	487;623	873;3	759;0;318;427;0	365;0	493;621	559;3	765;0;10;307;411; ; ; ; ;
3617;182;289;404;0	660;0	487;623	873;3	676;0;305;413;0	365;0	493;621	559;3	840;0;10;307;411; ; ; ; ;
3637;183;295;413;0	660;0	486;623	873;3	691;0;309;421;0	365;0	493;621	559;3	715;0;10;307;411; ; ; ; ;
3657;184;290;412;0	660;0	486;623	080;3	699;0;310;413;0	365;0	492;622	654;3	729;0;10;307;411; ; ; ; ;
3677;185;304;408;0	660;0	486;623	080;3	638;0;310;418;0	365;0	492;622	654;3	688;0;10;307;411; ; ; ; ;
3697;186;307;398;0	660;0	486;623	080;3	636;0;310;416;0	365;0	492;622	654;3	559;0;10;307;411; ; ; ; ;
3717;187;314;412;0	661;0	486;623	080;3	568;0;319;410;0	365;0	492;622	654;3	643;0;10;307;411; ; ; ; ;
3737;188;300;412;0	661;0	486;623	080;3	557;0;321;417;0	365;0	492;622	654;3	712;0;10;307;411; ; ; ; ;
3757;189;303;413;0	661;0	486;622	017;3	541;0;324;417;0	365;0	492;620	865;3	661;0;10;307;411; ; ; ; ;
3777;190;343;430;0	660;0	486;622	017;3	536;0;350;448;0	365;0	492;620	865;3	527;0;11;349;432; ; ; ; ;
3797;191;355;428;0	661;0	486;622	017;3	501;0;355;438;0	365;0	492;620	865;3	505;0;11;349;432; ; ; ; ;
3817;192;333;414;0	661;0	486;622	017;3	489;0;357;429;0	365;0	492;620	865;3	537;0;11;349;432; ; ; ; ;
3836;193;334;421;0	661;0	486;622	017;3	550;0;351;450;0	365;0	492;620	865;3	583;0;11;349;432; ; ; ; ;
3856;194;335;416;0	661;0	486;622	408;3	533;0;352;442;0	365;0	492;621	348;3	587;0;11;349;432; ; ; ; ;
3876;195;328;431;0	661;0	486;622	408;3	496;0;358;442;0	365;0	492;621	348;3	476;0;11;349;432; ; ; ; ;
3896;196;345;431;0	661;0	486;622	408;3	472;0;356;435;0	365;0	492;621	348;3	480;0;11;349;432; ; ; ; ;
3916;197;345;438;0	661;0	486;622	408;3	464;0;359;433;0	365;0	492;621	348;3	490;0;11;349;432; ; ; ; ;
3936;198;348;442;0	661;0	486;622	408;3	424;0;360;422;0	365;0	492;621	348;3	463;0;11;349;432; ; ; ; ;
3956;199;349;446;0	661;0	486;622	871;3	411;0;359;416;0	365;0	493;623	484;3	478;0;11;349;432; ; ; ; ;
3976;200;351;434;0	660;0	487;622	871;3	477;0;356;435;0	365;0	493;623	484;3	536;0;11;349;432; ; ; ; ;
3996;201;383;429;0	660;0	487;622	871;3	564;0;387;435;0	364;0	493;623	484;3	470;0;12;383;436; ; ; ; ;
4016;202;369;426;0	659;0	487;622	871;3	469;0;383;436;0	364;0	493;623	484;3	406;0;12;383;436; ; ; ; ;
4036;203;380;429;0	659;0	487;622	871;3	487;0;388;446;0	364;0	493;623	484;3	461;0;12;383;436; ; ; ; ;
4056;204;374;428;0	659;0	487;622	273;3	505;0;387;446;0	364;0	493;624	573;3	443;0;12;383;436; ; ; ; ;
4076;205;381;427;0	659;0	487;622	273;3	489;0;381;444;0	363;0	493;624	573;3	391;0;12;383;436; ; ; ; ;
4096;206;379;436;0	659;0	487;622	273;3	486;0;390;434;0	363;0	493;624	573;3	397;0;12;383;436; ; ; ; ;
4115;207;373;434;0	658;0	487;622	273;3	539;0;388;441;0	363;0	493;624	573;3	425;0;12;383;436; ; ; ; ;
4135;208;380;438;0	658;0	487;622	273;3	461;0;396;435;0	363;0	493;624	573;3	496;0;12;383;436; ; ; ; ;
4155;209;379;438;0	658;0	487;621	930;3	468;0;397;439;0	363;0	493;623	938;3	511;0;12;383;436; ; ; ; ;
4175;210;385;439;0	658;0	487;621	930;3	502;0;385;430;0	363;0	494;623	938;3	331;0;12;383;436; ; ; ; ;
4195;211;380;438;0	658;0	487;621	930;3	476;0;391;427;0	363;0	494;623	938;3	388;0;12;383;436; ; ; ; ;
4215;212;380;442;0	658;0	487;621	930;3	435;0;395;436;0	363;0	494;623	938;3	515;0;12;383;436; ; ; ; ;
4235;213;381;438;0	658;0	488;621	930;3	443;0;398;432;0	363;0	494;623	938;3	595;0;12;383;436; ; ; ; ;
4255;214;381;440;0	658;0	488;621	004;3	445;0;401;433;0	363;0	494;623	959;3	675;0;12;383;436; ; ; ; ;
4275;215;377;435;0	658;0	488;621	004;3	481;0;392;439;0	362;0	494;623	959;3	413;0;12;383;436; ; ; ; ;
4295;216;379;439;0	657;0	488;621	004;3	426;0;394;443;0	362;0	494;623	959;3	466;0;12;383;436; ; ; ; ;
4315;217;381;432;0	657;0	488;621	004;3	500;0;382;441;0	362;0	494;623	959;3	496;0;12;383;436; ; ; ; ;
4335;218;384;437;0	657;0	488;621	004;3	483;0;388;435;0	362;0	494;623	959;3	393;0;12;383;436; ; ; ; ;
4355;219;386;436;0	656;0	488;622	919;3	484;0;385;436;0	361;0	494;623	901;3	425;0;12;383;436; ; ; ; ;
4375;220;380;438;0	656;0	488;622	919;3	511;0;386;442;0	361;0	494;623	901;3	401;0;12;383;436; ; ; ; ;
4395;221;380;448;0	656;0	487;622	919;3	504;0;379;443;0	361;0	494;623	901;3	431;0;12;383;436; ; ; ; ;
4414;222;382;438;0	656;0	487;622	919;3	450;0;385;435;0	361;0	494;623	901;3	465;0;12;383;436; ; ; ; ;
4434;223;377;432;0	656;0	487;622	919;3	431;0;382;433;0	361;0	494;623	901;3	385;0;12;383;436; ; ; ; ;
4454;224;377;434;0	656;0	487;623	078;3	414;0;384;433;0	361;0	494;622	963;3	403;0;12;383;436; ; ; ; ;
4474;225;387;433;0	656;0	487;623	078;3	540;0;386;440;0	361;0	494;622	963;3	390;0;12;383;436; ; ; ; ;
4494;226;384;444;0	656;0	487;623	078;3	423;0;388;438;0	361;0	494;622	963;3	413;0;12;383;436; ; ; ; ;
4514;227;383;443;0	656;0	487;623	078;3	434;0;386;438;0	360;0	494;622	963;3	471;0;12;383;436; ; ; ; ;
4534;228;373;438;0	656;0	487;623	078;3	530;0;384;442;0	360;0	494;622	963;3	447;0;12;383;436; ; ; ; ;
4554;229;370;445;0	656;0	487;622	127;3	468;0;384;440;0	360;0	494;623	699;3	482;0;12;383;436; ; ; ; ;
4574;230;369;434;0	656;0	487;622	127;3	507;0;391;437;0	361;0	494;623	699;3	484;0;12;383;436; ; ; ; ;
4594;231;375;439;0	656;0	487;622	127;3	532;0;390;424;0	361;0	494;623	699;3	452;0;12;383;436; ; ; ; ;
4614;232;378;440;0	657;0	486;622	127;3	563;0;383;430;0	361;0	493;623	699;3	478;0;12;383;436; ; ; ; ;
4634;233;378;438;0	657;0	486;622	127;3	598;0;394;439;0	362;0	493;623	699;3	569;0;12;383;436; ; ; ; ;
4654;234;380;438;0	658;0	486;622	207;3	626;0;392;436;0	362;0	493;622	520;3	560;0;12;383;436; ; ; ; ;
4674;235;391;445;0	658;0	486;622	207;3	526;0;397;435;0	363;0	493;622	520;3	519;0;12;383;436; ; ; ; ;
4693;236;372;433;0	659;0	486;622	207;3	506;0;394;439;0	363;0	493;622	520;3	594;0;12;383;436; ; ; ; ;
4713;237;379;431;0	659;0	487;622	207;3	553;0;389;432;0	363;0	493;622	520;3	488;0;12;383;436; ; ; ; ;
4733;238;388;432;0	659;0	487;622	207;3	580;0;390;439;0	363;0	493;622	520;3	479;0;12;383;436; ; ; ; ;
4753;239;380;431;0	659;0	486;622	577;3	588;0;391;436;0	364;0	492;624	248;3	478;0;12;383;436; ; ; ; ;
4773;240;355;238;0	658;0	484;622	577;3	545;0;383;251;0	365;0	490;624	248;3	458;0;13;378;238; ; ; ; ;
4793;241;368;247;0	658;0	483;622	577;3	575;0;385;218;0	364;0	490;624	248;3	482;0;13;378;238; ; ; ; ;
4813;242;367;246;0	659;0	484;622	577;3	501;0;387;231;0	364;0	490;624	248;3	411;0;13;378;238; ; ; ; ;
4833;243;378;241;0	659;0	483;622	577;3	470;0;388;236;0	364;0	490;624	248;3	427;0;13;378;238; ; ; ; ;
4853;244;383;245;0	659;0	483;622	715;3	461;0;388;240;0	365;0	490;623	949;3	417;0;13;378;238; ; ; ; ;
4873;245;371;251;0	660;0	483;622	715;3	548;0;385;241;0	365;0	489;623	949;3	436;0;13;378;238; ; ; ; ;
4893;246;365;241;0	660;0	483;622	715;3	475;0;391;245;0	365;0	489;623	949;3	450;0;13;378;238; ; ; ; ;
4913;247;371;241;0	660;0	483;622	715;3	536;0;378;255;0	365;0	489;623	949;3	539;0;13;378;238; ; ; ; ;
4933;248;375;232;0	660;0	483;622	715;3	539;0;381;242;0	365;0	489;623	949;3	498;0;13;378;238; ; ; ; ;
4953;249;374;230;0	660;0	483;622	179;3	539;0;381;245;0	365;0	489;624	461;3	536;0;13;378;238; ; ; ; ;
4973;250;376;238;0	660;0	484;622	179;3	483;0;383;235;0	365;0	490;624	461;3	457;0;13;378;238; ; ; ; ;
4993;251;365;231;0	660;0	484;622	179;3	475;0;383;245;0	365;0	490;624	461;3	519;0;13;378;238; ; ; ; ;
5012;252;364;226;0	660;0	484;622	179;3	514;0;385;219;0	365;0	490;624	461;3	488;0;13;378;238; ; ; ; ;
5032;253;377;237;0	660;0	484;622	179;3	512;0;388;251;0	364;0	490;624	461;3	496;0;13;378;238; ; ; ; ;
5052;254;372;232;0	660;0	484;622	466;3	511;0;389;243;0	364;0	490;624	991;3	507;0;13;378;238; ; ; ; ;
5072;255;375;233;0	660;0	484;622	466;3	517;0;385;237;0	364;0	490;624	991;3	429;0;13;378;238; ; ; ; ;
5092;256;356;210;0	660;0	483;622	466;3	539;0;361;213;0	365;0	490;624	991;3	446;0;14;364;184; ; ; ; ;
5112;257;358;188;0	660;0	483;622	466;3	508;0;369;184;0	365;0	489;624	991;3	391;0;14;364;184; ; ; ; ;
5132;258;360;180;0	660;0	483;622	466;3	493;0;368;186;0	365;0	489;624	991;3	361;0;14;364;184; ; ; ; ;
5152;259;363;171;0	660;0	483;623	596;3	500;0;369;191;0	365;0	489;622	916;3	340;0;14;364;184; ; ; ; ;
5172;260;361;193;0	660;0	483;623	596;3	497;0;367;179;0	365;0	489;622	916;3	370;0;14;364;184; ; ; ; ;
5192;261;359;191;0	660;0	483;623	596;3	425;0;367;179;0	365;0	489;622	916;3	357;0;14;364;184; ; ; ; ;
5212;262;359;184;0	660;0	483;623	596;3	446;0;360;188;0	365;0	489;622	916;3	300;0;14;364;184; ; ; ; ;
5232;263;361;187;0	660;0	483;623	596;3	459;0;364;181;0	364;0	489;622	916;3	330;0;14;364;184; ; ; ; ;
5252;264;361;183;0	659;0	483;624	053;3	427;0;365;181;0	364;0	489;624	482;3	314;0;14;364;184; ; ; ; ;
5272;265;361;190;0	659;0	483;624	053;3	462;0;368;189;0	364;0	489;624	482;3	289;0;14;364;184; ; ; ; ;
5292;266;365;184;0	659;0	483;624	053;3	501;0;368;186;0	364;0	489;624	482;3	319;0;14;364;184; ; ; ; ;
5311;267;365;174;0	659;0	483;624	053;3	401;0;371;185;0	364;0	489;624	482;3	348;0;14;364;184; ; ; ; ;
5331;268;360;123;0	659;0	482;624	053;3	367;0;365;119;0	364;0	488;624	482;3	326;0;15;369;101; ; ; ; ;
5351;269;362;116;0	658;0	481;622	029;3	343;0;364;112;0	364;0	487;624	169;3	336;0;15;369;101; ; ; ; ;
5371;270;365;101;0	659;0	481;622	029;3	412;0;370;105;0	364;0	487;624	169;3	349;0;15;369;101; ; ; ; ;
5391;271;360;102;0	659;0	481;622	029;3	411;0;372;96;0	364;0	488;624	169;3	337;0;15;369;101; ; ; ; ;
5411;272;364;107;0	658;0	481;622	029;3	400;0;364;87;0	364;0	488;624	169;3	314;0;15;369;101; ; ; ; ;
5431;273;372;103;0	658;0	482;622	029;3	370;0;366;97;0	363;0	488;624	169;3	297;0;15;369;101; ; ; ; ;
5451;274;371;108;0	658;0	482;620	208;3	354;0;364;98;0	363;0	488;622	241;3	270;0;15;369;101; ; ; ; ;
5471;275;374;103;0	658;0	482;620	208;3	463;0;363;102;0	363;0	488;622	241;3	296;0;15;369;101; ; ; ; ;
5491;276;374;116;0	658;0	481;620	208;3	330;0;367;99;0	363;0	488;622	241;3	353;0;15;369;101; ; ; ; ;
5511;277;363;112;0	658;0	481;620	208;3	464;0;363;104;0	363;0	488;622	241;3	309;0;15;369;101; ; ; ; ;
5531;278;374;93;0	659;0	481;620	208;3	409;0;370;102;0	364;0	487;622	241;3	345;0;15;369;101; ; ; ; ;
5551;279;373;95;0	659;0	481;622	055;3	381;0;369;101;0	364;0	487;622	867;3	332;0;15;369;101; ; ; ; ;
5571;280;374;105;0	659;0	481;622	055;3	376;0;370;100;0	364;0	487;622	867;3	337;0;15;369;101; ; ; ; ;
5590;281;363;91;0	660;0	481;622	055;3	440;0;374;101;0	365;0	487;622	867;3	387;0;15;369;101; ; ; ; ;
5610;282;374;101;0	660;0	481;622	055;3	435;0;363;101;0	365;0	487;622	867;3	365;0;15;369;101; ; ; ; ;
5630;283;379;87;0	660;0	481;622	055;3	486;0;370;97;0	365;0	487;622	867;3	356;0;15;369;101; ; ; ; ;
5650;284;379;88;0	660;0	481;622	346;3	501;0;372;97;0	365;0	487;623	163;3	378;0;15;369;101; ; ; ; ;
5670;285;372;106;0	661;0	481;622	346;3	339;0;374;107;0	365;0	487;623	163;3	444;0;15;369;101; ; ; ; ;
5690;286;365;112;0	661;0	482;622	346;3	406;0;372;98;0	365;0	487;623	163;3	409;0;15;369;101; ; ; ; ;
5710;287;366;105;0	661;0	482;622	346;3	453;0;376;98;0	365;0	487;623	163;3	443;0;15;369;101; ; ; ; ;
5730;288;373;106;0	661;0	482;622	346;3	415;0;365;110;0	365;0	487;623	163;3	361;0;15;369;101; ; ; ; ;
5750;289;369;110;0	661;0	482;620	565;3	424;0;365;102;0	366;0	487;625	329;3	367;0;15;369;101; ; ; ; ;
5770;290;375;100;0	661;0	482;620	565;3	406;0;371;104;0	366;0	487;625	329;3	345;0;15;369;101; ; ; ; ;
5790;291;372;106;0	661;0	481;620	565;3	496;0;379;98;0	366;0	487;625	329;3	362;0;15;369;101; ; ; ; ;
5810;292;372;109;0	661;0	481;620	565;3	387;0;373;99;0	366;0	487;625	329;3	431;0;15;369;101; ; ; ; ;
5830;293;371;110;0	662;0	482;620	565;3	448;0;369;94;0	366;0	487;625	329;3	349;0;15;369;101; ; ; ; ;
5850;294;370;111;0	662;0	482;620	749;3	470;0;373;94;0	366;0	487;624	908;3	373;0;15;369;101; ; ; ; ;
5870;295;378;107;0	662;0	482;620	749;3	412;0;362;96;0	366;0	487;624	908;3	395;0;15;369;101; ; ; ; ;
5890;296;357;97;0	661;0	482;620	749;3	478;0;374;99;0	366;0	487;624	908;3	462;0;15;369;101; ; ; ; ;
5909;297;365;114;0	661;0	482;620	749;3	439;0;375;89;0	366;0	488;624	908;3	411;0;15;369;101; ; ; ; ;
5929;298;376;90;0	661;0	482;620	749;3	413;0;366;100;0	366;0	488;624	908;3	339;0;15;369;101; ; ; ; ;
5949;299;370;91;0	661;0	482;622	167;3	444;0;370;99;0	365;0	488;623	667;3	349;0;15;369;101; ; ; ; ;
5969;300;363;92;0	661;0	482;622	167;3	498;0;374;104;0	365;0	488;623	667;3	383;0;15;369;101; ; ; ; ;
5989;301;369;104;0	661;0	482;622	167;3	404;0;369;97;0	365;0	488;623	667;3	394;0;15;369;101; ; ; ; ;
6009;302;367;108;0	661;0	482;622	167;3	446;0;372;105;0	365;0	488;623	667;3	347;0;15;369;101; ; ; ; ;
6029;303;376;104;0	661;0	482;622	167;3	541;0;369;93;0	365;0	488;623	667;3	452;0;15;369;101; ; ; ; ;
6049;304;378;103;0	661;0	482;622	894;3	512;0;369;95;0	365;0	488;623	476;3	450;0;15;369;101; ; ; ; ;
6069;305;318;148;0	661;0	483;622	894;3	576;0;316;140;0	366;0	489;623	476;3	511;0; ; ; ; ; ; ; ;
6089;306;222;250;0	663;0	486;622	894;3	536;0;219;244;0	369;0	492;623	476;3	439;0;16;210;283; ; ; ; ;
6109;307;204;276;0	663;0	487;622	894;3	564;0;227;274;0	369;0	492;623	476;3	364;0;16;210;283; ; ; ; ;
6129;308;189;266;0	663;0	487;622	894;3	519;0;217;289;0	368;0	492;623	476;3	433;0;16;210;283; ; ; ; ;
6149;309;174;278;0	663;0	487;625	064;3	535;0;218;308;0	368;0	492;620	720;3	391;0;16;210;283; ; ; ; ;
6169;310;210;285;0	663;0	486;625	064;3	580;0;229;295;0	368;0	492;620	720;3	541;0;16;210;283; ; ; ; ;
6189;311;201;282;0	663;0	486;625	064;3	579;0;202;288;0	368;0	492;620	720;3	346;0;16;210;283; ; ; ; ;
6208;312;211;287;0	663;0	486;625	064;3	583;0;221;291;0	368;0	492;620	720;3	467;0;16;210;283; ; ; ; ;
6228;313;189;278;0	663;0	486;625	064;3	624;0;223;279;0	368;0	492;620	720;3	508;0;16;210;283; ; ; ; ;
6248;314;190;281;0	663;0	486;622	925;3	616;0;223;274;0	368;0	492;622	405;3	447;0;16;210;283; ; ; ; ;
6268;315;209;283;0	663;0	486;622	925;3	643;0;225;288;0	368;0	492;622	405;3	561;0;16;210;283; ; ; ; ;
6288;316;216;279;0	663;0	486;622	925;3	610;0;226;291;0	368;0	492;622	405;3	569;0;16;210;283; ; ; ; ;
6308;317;270;315;0	662;0	487;622	925;3	624;0;293;290;0	367;0	492;622	405;3	683;0; ; ; ; ; ; ; ;
6328;318;454;387;0	658;0	488;622	925;3	699;0;467;390;0	364;0	494;622	405;3	612;0; ; ; ; ; ; ; ;
6348;319;494;402;0	657;0	489;622	648;3	689;0;506;397;0	362;0	494;625	413;3	665;0;17;494;404; ; ; ; ;
6368;320;493;411;0	657;0	488;622	648;3	812;0;504;406;0	362;0	494;625	413;3	621;0;17;494;404; ; ; ; ;
6388;321;503;394;0	657;0	488;622	648;3	688;0;509;399;0	362;0	494;625	413;3	576;0;17;494;404; ; ; ; ;
6408;322;508;401;0	657;0	488;622	648;3	711;0;505;403;0	362;0	494;625	413;3	640;0;17;494;404; ; ; ; ;
6428;323;503;400;0	657;0	488;622	648;3	774;0;504;396;0	362;0	494;625	413;3	577;0;17;494;404; ; ; ; ;
6448;324;504;398;0	657;0	488;624	181;3	723;0;506;396;0	362;0	494;625	145;3	598;0;17;494;404; ; ; ; ;
6468;325;498;395;0	657;0	487;624	181;3	727;0;485;396;0	362;0	493;625	145;3	625;0;17;494;404; ; ; ; ;
6488;326;497;412;0	657;0	487;624	181;3	813;0;494;405;0	362;0	493;625	145;3	621;0;17;494;404; ; ; ; ;
6507;327;496;400;0	658;0	487;624	181;3	759;0;498;406;0	362;0	493;625	145;3	629;0;17;494;404; ; ; ; ;
6527;328;470;422;0	658;0	487;624	181;3	838;0;476;411;0	363;0	493;625	145;3	660;0;17;494;404; ; ; ; ;
6547;329;467;422;0	660;0	488;622	882;3	821;0;478;415;0	365;0	494;621	856;3	644;0;17;494;404; ; ; ; ;
6567;330;394;421;0	660;0	488;622	882;3	824;0;387;431;0	365;0	494;621	856;3	592;0;18;384;435; ; ; ; ;
6587;331;391;428;0	660;0	488;622	882;3	833;0;393;431;0	365;0	494;621	856;3	659;0;18;384;435; ; ; ; ;
6607;332;390;442;0	660;0	488;622	882;3	692;0;390;431;0	365;0	494;621	856;3	639;0;18;384;435; ; ; ; ;
6627;333;389;430;0	660;0	488;622	882;3	743;0;398;440;0	365;0	494;621	856;3	639;0;18;384;435; ; ; ; ;
6647;334;388;435;0	661;0	488;622	583;3	704;0;398;440;0	365;0	494;623	466;3	647;0;18;384;435; ; ; ; ;
6667;335;380;436;0	661;0	488;622	583;3	786;0;400;434;0	365;0	494;623	466;3	691;0;18;384;435; ; ; ; ;
6687;336;378;444;0	661;0	488;622	583;3	786;0;383;427;0	365;0	494;623	466;3	674;0;18;384;435; ; ; ; ;
6707;337;382;441;0	661;0	488;622	583;3	800;0;388;434;0	365;0	494;623	466;3	673;0;18;384;435; ; ; ; ;
6747;338;393;438;0	661;0	488;622	583;3	751;0;380;423;0	366;0	494;623	466;3	734;0;18;384;435; ; ; ; ;
6767;339;395;443;0	661;0	488;621	546;3	751;0;380;424;0	366;0	494;623	116;3	727;0;18;384;435; ; ; ; ;
6786;340;378;437;0	661;0	488;621	546;3	848;0;389;423;0	365;0	494;623	116;3	787;0;18;384;435; ; ; ; ;
6807;341;377;437;0	661;0	488;621	546;3	813;0;388;429;0	365;0	494;623	116;3	721;0;18;384;435; ; ; ; ;
6826;342;385;440;0	661;0	488;621	546;3	861;0;396;436;0	365;0	494;623	116;3	781;0;18;384;435; ; ; ; ;
6846;343;384;444;0	660;0	488;621	546;3	846;0;382;445;0	365;0	494;623	116;3	753;0;18;384;435; ; ; ; ;
6866;344;384;445;0	660;0	488;621	637;3	840;0;384;451;0	365;0	494;623	783;3	736;0;18;384;435; ; ; ; ;
6886;345;374;448;0	660;0	488;621	637;3	783;0;381;441;0	365;0	494;623	783;3	748;0;18;384;435; ; ; ; ;
6906;346;377;438;0	660;0	488;621	637;3	917;0;382;429;0	365;0	494;623	783;3	753;0;18;384;435; ; ; ; ;
6926;347;393;439;0	660;0	488;621	637;3	861;0;399;435;0	365;0	494;623	783;3	719;0;18;384;435; ; ; ; ;
6946;348;375;440;0	661;0	488;621	637;3	868;0;388;425;0	365;0	494;623	783;3	765;0;18;384;435; ; ; ; ;
6966;349;380;439;0	661;0	488;623	547;3	886;0;393;427;0	365;0	494;623	038;3	756;0;18;384;435; ; ; ; ;
6986;350;378;444;0	661;0	488;623	547;3	916;0;388;436;0	365;0	494;623	038;3	740;0;18;384;435; ; ; ; ;
7006;351;380;442;0	661;0	488;623	547;3	886;0;383;432;0	365;0	494;623	038;3	763;0;18;384;435; ; ; ; ;
7026;352;378;445;0	661;0	488;623	547;3	863;0;397;424;0	365;0	494;623	038;3	720;0;18;384;435; ; ; ; ;
7046;353;378;428;0	661;0	488;623	547;3	885;0;388;422;0	365;0	494;623	038;3	772;0;18;384;435; ; ; ; ;
7066;354;378;427;0	660;0	488;622	778;3	873;0;389;420;0	365;0	493;622	657;3	758;0;18;384;435; ; ; ; ;
7086;355;386;427;0	660;0	488;622	778;3	874;0;387;442;0	365;0	493;622	657;3	726;0;18;384;435; ; ; ; ;
7105;356;394;431;0	660;0	488;622	778;3	990;0;389;439;0	365;0	493;622	657;3	776;0;18;384;435; ; ; ; ;
7125;357;374;450;0	661;0	487;622	778;3	921;0;382;430;0	365;0	493;622	657;3	734;0;18;384;435; ; ; ; ;
7145;358;383;442;0	661;0	487;622	778;3	914;0;393;430;0	365;0	493;622	657;3	798;0;18;384;435; ; ; ; ;
7165;359;382;449;0	661;0	487;623	592;3	911;0;392;430;0	365;0	493;622	504;3	790;0;18;384;435; ; ; ; ;
7185;360;383;438;0	661;0	487;623	592;3	905;0;380;436;0	365;0	493;622	504;3	758;0;18;384;435; ; ; ; ;
7205;361;380;444;0	661;0	487;623	592;3	916;0;386;435;0	365;0	493;622	504;3	758;0;18;384;435; ; ; ; ;
7225;362;386;438;0	660;0	488;623	592;3	878;0;390;439;0	365;0	493;622	504;3	716;0;18;384;435; ; ; ; ;
7245;363;376;432;0	660;0	488;623	592;3	849;0;386;432;0	365;0	493;622	504;3	730;0;18;384;435; ; ; ; ;
7265;364;378;434;0	660;0	488;622	011;3	831;0;387;431;0	365;0	494;623	277;3	722;0;18;384;435; ; ; ; ;
7285;365;378;429;0	660;0	488;622	011;3	875;0;383;426;0	365;0	494;623	277;3	751;0;18;384;435; ; ; ; ;
7305;366;385;435;0	660;0	488;622	011;3	829;0;385;424;0	364;0	494;623	277;3	793;0;18;384;435; ; ; ; ;
7325;367;377;437;0	659;0	488;622	011;3	809;0;385;431;0	364;0	494;623	277;3	700;0;18;384;435; ; ; ; ;
7345;368;384;450;0	659;0	487;622	011;3	825;0;378;434;0	364;0	493;623	277;3	714;0;18;384;435; ; ; ; ;
7365;369;379;455;0	661;0	488;623	533;3	826;0;379;435;0	366;0	494;623	350;3	708;0;18;384;435; ; ; ; ;
7384;370;196;448;0	662;0	487;623	533;3	822;0;205;435;0	368;0	494;623	350;3	726;0;19;202;439; ; ; ; ;
7404;371;200;452;0	662;0	487;623	533;3	833;0;204;431;0	367;0	493;623	350;3	681;0;19;202;439; ; ; ; ;
7424;372;199;454;0	662;0	487;623	533;3	816;0;204;429;0	367;0	493;623	350;3	624;0;19;202;439; ; ; ; ;
7444;373;194;453;0	662;0	487;623	533;3	841;0;216;427;0	367;0	493;623	350;3	704;0;19;202;439; ; ; ; ;
7464;374;195;452;0	662;0	487;624	457;3	843;0;217;426;0	367;0	493;622	505;3	661;0;19;202;439; ; ; ; ;
7484;375;201;449;0	662;0	487;624	457;3	829;0;204;421;0	367;0	494;622	505;3	739;0;19;202;439; ; ; ; ;
7504;376;199;436;0	662;0	488;624	457;3	816;0;220;429;0	367;0	494;622	505;3	660;0;19;202;439; ; ; ; ;
7524;377;188;447;0	662;0	488;624	457;3	764;0;211;435;0	367;0	494;622	505;3	701;0;19;202;439; ; ; ; ;
7544;378;189;446;0	662;0	488;624	457;3	817;0;207;442;0	367;0	494;622	505;3	674;0;19;202;439; ; ; ; ;
7564;379;190;442;0	662;0	488;624	822;3	802;0;212;447;0	367;0	494;624	123;3	701;0;19;202;439; ; ; ; ;
7584;380;203;449;0	662;0	488;624	822;3	776;0;205;441;0	367;0	494;624	123;3	644;0;19;202;439; ; ; ; ;
7604;381;195;445;0	662;0	488;624	822;3	758;0;215;442;0	367;0	494;624	123;3	677;0;19;202;439; ; ; ; ;
7624;382;197;439;0	662;0	488;624	822;3	837;0;197;442;0	367;0	494;624	123;3	696;0;19;202;439; ; ; ; ;
7644;383;186;437;0	662;0	488;624	822;3	768;0;206;430;0	367;0	494;624	123;3	596;0;19;202;439; ; ; ; ;
7664;384;184;435;0	662;0	488;624	020;3	774;0;206;430;0	367;0	494;622	994;3	608;0;19;202;439; ; ; ; ;
7684;385;196;446;0	663;0	488;624	020;3	734;0;210;430;0	367;0	493;622	994;3	587;0;19;202;439; ; ; ; ;
7703;386;208;448;0	663;0	488;624	020;3	754;0;204;425;0	367;0	493;622	994;3	604;0;19;202;439; ; ; ; ;
7724;387;208;441;0	662;0	488;624	020;3	769;0;220;429;0	367;0	494;622	994;3	621;0;19;202;439; ; ; ; ;
7743;388;341;431;0	660;0	488;624	020;3	788;0;375;424;0	365;0	494;622	994;3	740;0;20;387;428; ; ; ; ;
7763;389;359;429;0	659;0	488;622	799;3	797;0;388;424;0	364;0	494;622	634;3	764;0;20;387;428; ; ; ; ;
7783;390;383;428;0	659;0	488;622	799;3	752;0;387;429;0	364;0	494;622	634;3	560;0;20;387;428; ; ; ; ;
7803;391;387;430;0	659;0	488;622	799;3	644;0;389;425;0	364;0	494;622	634;3	593;0;20;387;428; ; ; ; ;
7823;392;384;430;0	659;0	488;622	799;3	657;0;384;431;0	364;0	494;622	634;3	535;0;20;387;428; ; ; ; ;
7843;393;388;431;0	659;0	488;622	799;3	640;0;382;428;0	364;0	494;622	634;3	600;0;20;387;428; ; ; ; ;
7863;394;387;432;0	659;0	488;622	515;3	642;0;382;427;0	364;0	494;623	718;3	589;0;20;387;428; ; ; ; ;
7883;395;395;436;0	660;0	488;622	515;3	666;0;390;431;0	364;0	494;623	718;3	633;0;20;387;428; ; ; ; ;
7903;396;394;436;0	660;0	488;622	515;3	661;0;397;425;0	365;0	494;623	718;3	632;0;20;387;428; ; ; ; ;
7923;397;387;435;0	660;0	488;622	515;3	663;0;396;426;0	365;0	494;623	718;3	550;0;20;387;428; ; ; ; ;
7943;398;382;432;0	660;0	488;622	515;3	682;0;390;427;0	365;0	494;623	718;3	521;0;20;387;428; ; ; ; ;
7963;399;377;432;0	660;0	488;622	624;3	682;0;393;428;0	365;0	494;623	876;3	492;0;20;387;428; ; ; ; ;
7983;400;380;441;0	660;0	488;622	624;3	637;0;386;425;0	365;0	494;623	876;3	557;0;20;387;428; ; ; ; ;
8002;401;389;431;0	660;0	488;622	624;3	624;0;384;438;0	365;0	494;623	876;3	544;0;20;387;428; ; ; ; ;
8022;402;392;434;0	660;0	488;622	624;3	560;0;391;427;0	365;0	494;623	876;3	577;0;20;387;428; ; ; ; ;
8042;403;387;429;0	660;0	488;622	624;3	651;0;401;421;0	365;0	494;623	876;3	530;0;20;387;428; ; ; ; ;
8062;404;388;429;0	659;0	488;622	544;3	629;0;403;423;0	364;0	494;624	897;3	541;0;20;387;428; ; ; ; ;
8083;405;376;431;0	659;0	488;622	544;3	594;0;378;420;0	364;0	494;624	897;3	463;0;20;387;428; ; ; ; ;
8102;406;396;444;0	659;0	488;622	544;3	599;0;398;427;0	364;0	494;624	897;3	497;0;20;387;428; ; ; ; ;
8123;407;374;431;0	659;0	487;622	544;3	675;0;398;431;0	364;0	494;624	897;3	513;0;20;387;428; ; ; ; ;
8142;408;380;429;0	659;0	487;622	544;3	642;0;403;393;0	363;0	494;624	897;3	506;0;20;387;428; ; ; ; ;
8163;409;379;429;0	660;0	488;626	506;3	690;0;404;396;0	365;0	494;623	761;3	508;0;20;387;428; ; ; ; ;
8182;410;192;436;0	661;0	488;626	506;3	612;0;210;441;0	367;0	494;623	761;3	465;0;21;177;434; ; ; ; ;
8205;411;200;437;0	661;0	488;626	506;3	590;0;220;443;0	366;0	494;623	761;3	557;0;21;177;434; ; ; ; ;
8222;412;204;441;0	661;0	488;626	506;3	581;0;209;441;0	366;0	495;623	761;3	554;0;21;177;434; ; ; ; ;
8242;413;204;446;0	661;0	488;626	506;3	637;0;201;437;0	366;0	495;623	761;3	539;0;21;177;434; ; ; ; ;
8262;414;206;450;0	661;0	488;624	170;3	613;0;200;437;0	366;0	495;624	395;3	535;0;21;177;434; ; ; ; ;
8284;415;191;437;0	661;0	488;624	170;3	651;0;200;428;0	366;0	495;624	395;3	535;0;21;177;434; ; ; ; ;
8301;416;198;439;0	661;0	488;624	170;3	738;0;189;419;0	366;0	495;624	395;3	489;0;21;177;434; ; ; ; ;
8324;417;199;447;0	662;0	488;624	170;3	673;0;207;427;0	367;0	495;624	395;3	541;0;21;177;434; ; ; ; ;
8341;418;200;444;0	662;0	488;624	170;3	698;0;203;430;0	367;0	494;624	395;3	609;0;21;177;434; ; ; ; ;
8364;419;202;449;0	662;0	488;621	760;3	715;0;202;427;0	367;0	494;624	752;3	607;0;21;177;434; ; ; ; ;
8381;420;203;443;0	663;0	488;621	760;3	676;0;206;430;0	367;0	494;624	752;3	588;0;21;177;434; ; ; ; ;
8403;421;199;439;0	663;0	489;621	760;3	666;0;212;435;0	367;0	495;624	752;3	621;0;21;177;434; ; ; ; ;
8421;422;186;441;0	663;0	489;621	760;3	711;0;197;425;0	368;0	495;624	752;3	618;0;21;177;434; ; ; ; ;
8443;423;163;443;0	663;0	489;621	760;3	684;0;167;422;0	368;0	495;624	752;3	597;0;21;177;434; ; ; ; ;
8461;424;154;442;0	663;0	489;621	337;3	688;0;165;421;0	368;0	495;623	589;3	607;0;21;177;434; ; ; ; ;
8483;425;162;440;0	663;0	489;621	337;3	657;0;171;429;0	368;0	495;623	589;3	601;0;21;177;434; ; ; ; ;
8501;426;155;447;0	663;0	489;621	337;3	710;0;168;427;0	368;0	495;623	589;3	672;0;21;177;434; ; ; ; ;
8523;427;158;447;0	663;0	489;621	337;3	675;0;159;426;0	368;0	495;623	589;3	606;0;21;177;434; ; ; ; ;
8541;428;161;439;0	664;0	489;621	337;3	682;0;170;434;0	368;0	495;623	589;3	675;0;21;177;434; ; ; ; ;
8561;429;156;441;0	664;0	489;624	747;3	709;0;166;433;0	369;0	495;623	010;3	651;0;21;177;434; ; ; ; ;
8580;430;160;439;0	664;0	489;624	747;3	701;0;172;430;0	369;0	495;623	010;3	534;0;21;177;434; ; ; ; ;
8600;431;164;441;0	664;0	489;624	747;3	713;0;173;428;0	369;0	494;623	010;3	597;0;21;177;434; ; ; ; ;
8620;432;170;438;0	664;0	488;624	747;3	749;0;164;427;0	369;0	494;623	010;3	600;0;21;177;434; ; ; ; ;
8640;433;155;437;0	664;0	489;624	747;3	712;0;169;423;0	369;0	495;623	010;3	591;0;21;177;434; ; ; ; ;
8660;434;157;435;0	664;0	489;626	470;3	733;0;169;424;0	369;0	495;619	564;3	572;0;21;177;434; ; ; ; ;
8680;435;157;431;0	664;0	489;626	470;3	672;0;183;430;0	369;0	495;619	564;3	558;0;21;177;434; ; ; ; ;
8700;436;151;433;0	664;0	489;626	470;3	709;0;177;447;0	369;0	495;619	564;3	593;0;21;177;434; ; ; ; ;
8720;437;146;436;0	664;0	489;626	470;3	745;0;173;436;0	369;0	495;619	564;3	567;0;21;177;434; ; ; ; ;
8740;438;154;441;0	664;0	489;626	470;3	736;0;175;433;0	369;0	495;619	564;3	588;0;21;177;434; ; ; ; ;
8760;439;156;447;0	664;0	489;620	181;3	690;0;176;438;0	369;0	495;621	768;3	590;0;21;177;434; ; ; ; ;
8780;440;172;449;0	664;0	489;620	181;3	698;0;182;434;0	369;0	495;621	768;3	557;0;21;177;434; ; ; ; ;
8800;441;168;443;0	664;0	489;620	181;3	701;0;177;421;0	369;0	496;621	768;3	604;0;21;177;434; ; ; ; ;
8820;442;169;443;0	664;0	489;620	181;3	648;0;192;421;0	369;0	496;621	768;3	647;0;21;177;434; ; ; ; ;
8840;443;167;447;0	664;0	489;620	181;3	680;0;169;426;0	369;0	495;621	768;3	531;0;21;177;434; ; ; ; ;
8860;444;166;444;0	664;0	489;620	619;3	669;0;172;419;0	368;0	495;621	957;3	564;0;21;177;434; ; ; ; ;
8880;445;167;446;0	664;0	489;620	619;3	677;0;183;445;0	368;0	495;621	957;3	683;0;21;177;434; ; ; ; ;
8899;446;165;435;0	664;0	489;620	619;3	708;0;177;430;0	368;0	495;621	957;3	521;0;21;177;434; ; ; ; ;
8919;447;155;439;0	664;0	489;620	619;3	635;0;188;437;0	368;0	495;621	957;3	688;0;21;177;434; ; ; ; ;
8939;448;164;442;0	663;0	489;620	619;3	664;0;175;429;0	367;0	495;621	957;3	561;0;21;177;434; ; ; ; ;
8959;449;161;436;0	663;0	489;622	736;3	672;0;177;430;0	367;0	495;622	852;3	636;0;21;177;434; ; ; ; ;
8979;450;170;439;0	663;0	489;622	736;3	710;0;185;423;0	367;0	495;622	852;3	559;0;21;177;434; ; ; ; ;
8999;451;173;441;0	662;0	489;622	736;3	704;0;181;433;0	366;0	495;622	852;3	660;0;21;177;434; ; ; ; ;
9019;452;172;441;0	662;0	489;622	736;3	678;0;189;440;0	366;0	495;622	852;3	774;0;21;177;434; ; ; ; ;
9039;453;163;435;0	662;0	488;622	736;3	692;0;177;441;0	366;0	495;622	852;3	707;0;21;177;434; ; ; ; ;
9059;454;163;436;0	662;0	488;623	824;3	687;0;180;442;0	366;0	495;622	906;3	761;0;21;177;434; ; ; ; ;
9079;455;179;441;0	662;0	488;623	824;3	602;0;174;433;0	366;0	495;622	906;3	633;0;21;177;434; ; ; ; ;
9099;456;162;442;0	662;0	488;623	824;3	640;0;177;429;0	366;0	495;622	906;3	595;0;21;177;434; ; ; ; ;
9119;457;160;443;0	661;0	488;623	824;3	692;0;176;429;0	365;0	495;622	906;3	600;0;21;177;434; ; ; ; ;
9139;458;171;425;0	661;0	488;623	824;3	596;0;177;420;0	365;0	495;622	906;3	650;0;21;177;434; ; ; ; ;
9158;459;162;424;0	661;0	488;624	124;3	630;0;178;418;0	365;0	495;622	248;3	630;0;21;177;434; ; ; ; ;
9178;460;171;435;0	661;0	488;624	124;3	676;0;183;430;0	365;0	495;622	248;3	584;0;21;177;434; ; ; ; ;
9198;461;181;434;0	661;0	488;624	124;3	624;0;193;420;0	365;0	495;622	248;3	552;0;21;177;434; ; ; ; ;
9218;462;171;420;0	661;0	488;624	124;3	674;0;181;427;0	365;0	495;622	248;3	544;0;21;177;434; ; ; ; ;
9238;463;174;424;0	661;0	488;624	124;3	716;0;182;413;0	365;0	495;622	248;3	571;0;21;177;434; ; ; ; ;
9258;464;178;428;0	662;0	488;622	834;3	698;0;179;413;0	366;0	495;622	474;3	554;0;21;177;434; ; ; ; ;
9278;465;200;421;0	661;0	488;622	834;3	698;0;211;420;0	365;0	495;622	474;3	631;0;21;177;434; ; ; ; ;
9298;466;309;423;0	660;0	488;622	834;3	682;0;342;422;0	364;0	495;622	474;3	616;0;22;380;424; ; ; ; ;
9318;467;330;426;0	659;0	488;622	834;3	664;0;351;418;0	364;0	495;622	474;3	643;0;22;380;424; ; ; ; ;
9338;468;345;416;0	660;0	488;622	834;3	611;0;352;426;0	364;0	495;622	474;3	694;0;22;380;424; ; ; ; ;
9358;469;356;417;0	660;0	488;623	167;3	593;0;354;425;0	364;0	495;621	985;3	695;0;22;380;424; ; ; ; ;
9378;470;345;429;0	660;0	488;623	167;3	658;0;351;429;0	364;0	495;621	985;3	529;0;22;380;424; ; ; ; ;
9398;471;351;432;0	660;0	488;623	167;3	691;0;355;423;0	364;0	495;621	985;3	635;0;22;380;424; ; ; ; ;
9418;472;333;435;0	661;0	488;623	167;3	617;0;342;426;0	365;0	495;621	985;3	696;0;22;380;424; ; ; ; ;
9438;473;332;426;0	661;0	488;623	167;3	673;0;342;421;0	365;0	495;621	985;3	564;0;22;380;424; ; ; ; ;
9458;474;337;429;0	661;0	488;621	292;3	662;0;342;421;0	365;0	495;622	712;3	640;0;22;380;424; ; ; ; ;
9477;475;340;425;0	661;0	488;621	292;3	703;0;354;417;0	365;0	495;622	712;3	618;0;22;380;424; ; ; ; ;
9497;476;341;423;0	661;0	488;621	292;3	668;0;356;417;0	365;0	495;622	712;3	664;0;22;380;424; ; ; ; ;
9517;477;336;424;0	662;0	488;621	292;3	681;0;343;415;0	365;0	495;622	712;3	560;0;22;380;424; ; ; ; ;
9537;478;356;419;0	661;0	489;621	292;3	672;0;373;415;0	365;0	495;622	712;3	618;0;22;380;424; ; ; ; ;
9557;479;356;417;0	661;0	489;622	523;3	685;0;373;413;0	365;0	494;625	604;3	631;0;22;380;424; ; ; ; ;
9577;480;378;416;0	661;0	489;622	523;3	685;0;395;414;0	365;0	495;625	604;3	649;0;22;380;424; ; ; ; ;
9597;481;382;421;0	661;0	489;622	523;3	677;0;391;414;0	365;0	495;625	604;3	673;0;22;380;424; ; ; ; ;
9617;482;384;428;0	662;0	489;622	523;3	710;0;387;422;0	365;0	495;625	604;3	638;0;22;380;424; ; ; ; ;
9637;483;379;424;0	662;0	489;622	523;3	726;0;392;423;0	365;0	495;625	604;3	646;0;22;380;424; ; ; ; ;
9657;484;380;428;0	662;0	489;621	329;3	727;0;391;423;0	365;0	495;624	540;3	643;0;22;380;424; ; ; ; ;
9677;485;385;431;0	662;0	489;621	329;3	680;0;394;423;0	365;0	495;624	540;3	701;0;22;380;424; ; ; ; ;
9697;486;382;426;0	662;0	489;621	329;3	742;0;392;415;0	366;0	495;624	540;3	672;0;22;380;424; ; ; ; ;
9717;487;388;424;0	662;0	489;621	329;3	697;0;394;414;0	366;0	495;624	540;3	686;0;22;380;424; ; ; ; ;
9737;488;382;422;0	662;0	489;621	329;3	769;0;395;416;0	366;0	494;624	540;3	709;0;22;380;424; ; ; ; ;
9756;489;383;420;0	662;0	488;621	749;3	766;0;395;414;0	366;0	494;625	275;3	703;0;22;380;424; ; ; ; ;
9776;490;395;425;0	662;0	488;621	749;3	820;0;390;412;0	366;0	494;625	275;3	670;0;22;380;424; ; ; ; ;
9796;491;387;424;0	662;0	488;621	749;3	732;0;388;423;0	365;0	493;625	275;3	629;0;22;380;424; ; ; ; ;
9816;492;386;420;0	661;0	488;621	749;3	753;0;397;418;0	365;0	493;625	275;3	691;0;22;380;424; ; ; ; ;
9836;493;383;424;0	661;0	488;621	749;3	785;0;396;423;0	365;0	494;625	275;3	686;0;22;380;424; ; ; ; ;
9856;494;380;423;0	661;0	488;621	459;3	742;0;394;422;0	365;0	494;623	725;3	672;0;22;380;424; ; ; ; ;
9876;495;377;427;0	661;0	488;621	459;3	761;0;397;432;0	365;0	494;623	725;3	729;0;22;380;424; ; ; ; ;
9896;496;383;434;0	660;0	488;621	459;3	776;0;393;426;0	364;0	494;623	725;3	675;0;22;380;424; ; ; ; ;
9916;497;377;434;0	660;0	488;621	459;3	830;0;390;415;0	364;0	495;623	725;3	678;0;22;380;424; ; ; ; ;
9936;498;379;425;0	660;0	488;621	459;3	768;0;403;418;0	364;0	495;623	725;3	686;0;22;380;424; ; ; ; ;
9956;499;382;428;0	659;0	488;621	364;3	789;0;399;421;0	363;0	495;622	922;3	686;0;22;380;424; ; ; ; ;
9976;500;386;432;0	659;0	488;621	364;3	778;0;398;420;0	363;0	495;622	922;3	668;0;22;380;424; ; ; ; ;
9996;501;390;422;0	659;0	488;621	364;3	801;0;401;428;0	363;0	494;622	922;3	670;0;22;380;424; ; ; ; ;
10016;502;381;428;0	659;0	488;621	364;3	816;0;386;429;0	363;0	494;622	922;3	678;0;22;380;424; ; ; ; ;
10036;503;382;435;0	659;0	488;621	364;3	749;0;386;434;0	362;0	494;622	922;3	648;0;22;380;424; ; ; ; ;
10056;504;382;430;0	658;0	487;622	552;3	769;0;388;435;0	362;0	494;624	479;3	657;0;22;380;424; ; ; ; ;
10075;505;397;438;0	658;0	487;622	552;3	793;0;389;431;0	362;0	494;624	479;3	712;0;22;380;424; ; ; ; ;
10095;506;382;426;0	658;0	487;622	552;3	805;0;401;419;0	362;0	494;624	479;3	686;0;22;380;424; ; ; ; ;
10115;507;399;427;0	658;0	488;622	552;3	832;0;396;427;0	362;0	494;624	479;3	715;0;22;380;424; ; ; ; ;
10135;508;392;423;0	658;0	488;622	552;3	745;0;395;426;0	362;0	494;624	479;3	705;0;22;380;424; ; ; ; ;
10155;509;388;422;0	658;0	488;622	931;3	756;0;395;426;0	362;0	494;623	849;3	695;0;22;380;424; ; ; ; ;
10175;510;382;423;0	658;0	488;622	931;3	751;0;399;419;0	362;0	494;623	849;3	614;0;22;380;424; ; ; ; ;
10195;511;388;422;0	658;0	488;622	931;3	838;0;387;425;0	362;0	494;623	849;3	668;0;22;380;424; ; ; ; ;
10215;512;379;430;0	658;0	488;622	931;3	767;0;391;413;0	362;0	495;623	849;3	649;0;22;380;424; ; ; ; ;
10235;513;385;435;0	658;0	488;622	931;3	828;0;397;418;0	362;0	494;623	849;3	632;0;22;380;424; ; ; ; ;
10255;514;386;437;0	659;0	488;622	810;3	800;0;392;417;0	362;0	494;625	761;3	666;0;22;380;424; ; ; ; ;
10275;515;381;428;0	659;0	488;622	810;3	770;0;391;420;0	362;0	494;625	761;3	712;0;22;380;424; ; ; ; ;
10295;516;380;427;0	659;0	488;622	810;3	766;0;394;416;0	362;0	494;625	761;3	681;0;22;380;424; ; ; ; ;
10315;517;375;425;0	658;0	488;622	810;3	723;0;400;416;0	362;0	495;625	761;3	651;0;22;380;424; ; ; ; ;
10334;518;383;435;0	658;0	488;622	810;3	751;0;397;420;0	362;0	495;625	761;3	700;0;22;380;424; ; ; ; ;
10354;519;381;434;0	658;0	488;622	803;3	737;0;399;423;0	362;0	495;618	211;3	634;0;22;380;424; ; ; ; ;
10374;520;381;421;0	659;0	489;622	803;3	808;0;391;431;0	362;0	495;618	211;3	648;0;22;380;424; ; ; ; ;
10394;521;378;427;0	659;0	489;622	803;3	808;0;390;428;0	362;0	495;618	211;3	646;0;22;380;424; ; ; ; ;
10414;522;391;435;0	659;0	489;622	803;3	726;0;391;427;0	362;0	495;618	211;3	650;0;22;380;424; ; ; ; ;
10434;523;394;440;0	659;0	489;622	803;3	768;0;387;420;0	363;0	495;618	211;3	586;0;22;380;424; ; ; ; ;
10454;524;395;445;0	659;0	489;621	993;3	739;0;389;413;0	363;0	495;625	371;3	621;0;22;380;424; ; ; ; ;
10474;525;401;435;0	660;0	489;621	993;3	815;0;387;433;0	363;0	495;625	371;3	729;0;22;380;424; ; ; ; ;
10494;526;383;425;0	660;0	489;621	993;3	794;0;403;420;0	364;0	495;625	371;3	698;0;22;380;424; ; ; ; ;
10514;527;399;433;0	660;0	489;621	993;3	804;0;405;423;0	363;0	495;625	371;3	661;0;22;380;424; ; ; ; ;
10534;528;493;437;0	658;0	489;621	993;3	782;0;507;439;0	362;0	495;625	371;3	703;0;23;511;443; ; ; ; ;
10554;529;495;434;0	658;0	489;623	115;3	788;0;524;434;0	362;0	495;624	498;3	687;0;23;511;443; ; ; ; ;
10574;530;510;457;0	658;0	489;623	115;3	811;0;513;438;0	362;0	495;624	498;3	698;0;23;511;443; ; ; ; ;
10594;531;508;451;0	658;0	489;623	115;3	762;0;514;445;0	362;0	495;624	498;3	672;0;23;511;443; ; ; ; ;
10614;532;503;452;0	658;0	489;623	115;3	904;0;514;444;0	362;0	495;624	498;3	687;0;23;511;443; ; ; ; ;
10634;533;495;449;0	658;0	489;623	115;3	839;0;510;440;0	362;0	495;624	498;3	705;0;23;511;443; ; ; ; ;
10653;534;492;449;0	658;0	489;622	056;3	846;0;510;443;0	362;0	495;625	041;3	700;0;23;511;443; ; ; ; ;
10673;535;504;444;0	658;0	489;622	056;3	913;0;530;444;0	362;0	495;625	041;3	721;0;23;511;443; ; ; ; ;
10693;536;510;456;0	658;0	489;622	056;3	890;0;520;439;0	361;0	495;625	041;3	734;0;23;511;443; ; ; ; ;
10713;537;520;451;0	658;0	489;622	056;3	882;0;512;437;0	361;0	495;625	041;3	746;0;23;511;443; ; ; ; ;
10733;538;508;451;0	658;0	489;622	056;3	801;0;515;438;0	361;0	495;625	041;3	709;0;23;511;443; ; ; ; ;
10753;539;511;450;0	658;0	489;622	832;3	783;0;510;438;0	361;0	495;624	683;3	715;0;23;511;443; ; ; ; ;
10773;540;502;448;0	658;0	489;622	832;3	936;0;512;445;0	361;0	495;624	683;3	655;0;23;511;443; ; ; ; ;
10793;541;498;449;0	658;0	489;622	832;3	977;0;513;443;0	361;0	495;624	683;3	720;0;23;511;443; ; ; ; ;
10813;542;503;429;0	658;0	489;622	832;3	869;0;516;441;0	361;0	495;624	683;3	700;0;23;511;443; ; ; ; ;
10833;543;522;442;0	658;0	489;622	832;3	901;0;514;437;0	361;0	495;624	683;3	712;0;23;511;443; ; ; ; ;
10853;544;523;436;0	658;0	489;622	873;3	891;0;516;434;0	361;0	495;624	750;3	703;0;23;511;443; ; ; ; ;
10873;545;506;437;0	658;0	489;622	873;3	931;0;519;446;0	361;0	495;624	750;3	767;0;23;511;443; ; ; ; ;
10893;546;469;447;0	658;0	489;622	873;3	903;0;495;442;0	362;0	495;624	750;3	765;0; ; ; ; ; ; ; ;
10913;547;325;449;0	661;0	489;622	873;3	893;0;339;442;0	365;0	495;624	750;3	773;0; ; ; ; ; ; ; ;
10933;548;269;437;0	662;0	489;622	873;3	907;0;291;439;0	366;0	495;624	750;3	743;0; ; ; ; ; ; ; ;
10952;549;209;440;0	662;0	489;624	045;3	911;0;243;439;0	366;0	495;622	721;3	729;0; ; ; ; ; ; ; ;
10972;550;257;434;0	662;0	489;624	045;3	958;0;278;434;0	366;0	495;622	721;3	805;0;24;267;435; ; ; ; ;
10992;551;257;432;0	662;0	489;624	045;3	888;0;268;430;0	366;0	495;622	721;3	742;0;24;267;435; ; ; ; ;
11012;552;265;437;0	662;0	489;624	045;3	891;0;290;440;0	366;0	495;622	721;3	840;0;24;267;435; ; ; ; ;
11032;553;264;434;0	662;0	489;624	045;3	815;0;273;435;0	366;0	495;622	721;3	729;0;24;267;435; ; ; ; ;
11052;554;261;434;0	662;0	489;625	642;3	802;0;272;439;0	365;0	495;617	845;3	728;0;24;267;435; ; ; ; ;
11072;555;254;437;0	662;0	490;625	642;3	931;0;271;445;0	366;0	495;617	845;3	717;0;24;267;435; ; ; ; ;
11092;556;260;427;0	662;0	490;625	642;3	914;0;279;440;0	366;0	495;617	845;3	702;0;24;267;435; ; ; ; ;
11112;557;258;434;0	662;0	490;625	642;3	854;0;264;432;0	365;0	495;617	845;3	695;0;24;267;435; ; ; ; ;
11132;558;358;422;0	660;0	490;625	642;3	944;0;370;428;0	364;0	495;617	845;3	761;0;25;387;421; ; ; ; ;
11152;559;370;426;0	659;0	489;620	072;3	888;0;380;417;0	363;0	495;624	887;3	797;0;25;387;421; ; ; ; ;
11172;560;390;424;0	659;0	489;620	072;3	844;0;398;417;0	363;0	495;624	887;3	700;0;25;387;421; ; ; ; ;
11192;561;395;422;0	659;0	490;620	072;3	872;0;404;418;0	362;0	496;624	887;3	775;0;25;387;421; ; ; ; ;
11212;562;387;420;0	659;0	490;620	072;3	828;0;405;425;0	362;0	496;624	887;3	702;0;25;387;421; ; ; ; ;
11232;563;388;421;0	659;0	490;620	072;3	786;0;395;422;0	362;0	496;624	887;3	770;0;25;387;421; ; ; ; ;
11252;564;388;420;0	659;0	490;620	006;3	784;0;397;428;0	362;0	496;620	135;3	716;0;25;387;421; ; ; ; ;
11271;565;391;431;0	658;0	490;620	006;3	852;0;395;422;0	362;0	496;620	135;3	688;0;25;387;421; ; ; ; ;
11291;566;397;424;0	658;0	490;620	006;3	835;0;400;420;0	362;0	496;620	135;3	646;0;25;387;421; ; ; ; ;
11311;567;398;434;0	658;0	490;620	006;3	738;0;401;418;0	362;0	496;620	135;3	606;0;25;387;421; ; ; ; ;
11331;568;393;424;0	658;0	490;620	006;3	824;0;393;421;0	362;0	496;620	135;3	630;0;25;387;421; ; ; ; ;
11351;569;397;427;0	658;0	490;619	644;3	785;0;395;420;0	362;0	496;619	093;3	605;0;25;387;421; ; ; ; ;
11371;570;389;428;0	658;0	490;619	644;3	786;0;407;415;0	362;0	496;619	093;3	644;0;25;387;421; ; ; ; ;
11391;571;386;432;0	658;0	490;619	644;3	765;0;405;424;0	361;0	496;619	093;3	670;0;25;387;421; ; ; ; ;
11411;572;393;437;0	658;0	490;619	644;3	785;0;397;425;0	361;0	496;619	093;3	586;0;25;387;421; ; ; ; ;
11431;573;398;421;0	658;0	490;619	644;3	709;0;402;435;0	361;0	496;619	093;3	608;0;25;387;421; ; ; ; ;
11451;574;397;424;0	657;0	489;619	803;3	698;0;400;439;0	361;0	496;619	702;3	601;0;25;387;421; ; ; ; ;
11471;575;382;437;0	657;0	489;619	803;3	788;0;409;428;0	361;0	496;619	702;3	679;0;25;387;421; ; ; ; ;
11491;576;386;432;0	657;0	489;619	803;3	760;0;409;429;0	361;0	496;619	702;3	598;0;25;387;421; ; ; ; ;
11511;577;387;428;0	657;0	489;619	803;3	794;0;391;418;0	360;0	496;619	702;3	595;0;25;387;421; ; ; ; ;
11530;578;382;423;0	657;0	489;619	803;3	782;0;394;424;0	360;0	496;619	702;3	581;0;25;387;421; ; ; ; ;
11550;579;382;418;0	657;0	490;619	593;3	775;0;397;424;0	360;0	496;616	937;3	559;0;25;387;421; ; ; ; ;
11570;580;399;423;0	657;0	490;619	593;3	755;0;408;426;0	361;0	496;616	937;3	638;0;25;387;421; ; ; ; ;
11590;581;389;433;0	657;0	490;619	593;3	753;0;406;424;0	361;0	496;616	937;3	596;0;25;387;421; ; ; ; ;
11611;582;402;428;0	658;0	490;619	593;3	808;0;409;425;0	361;0	496;616	937;3	629;0;25;387;421; ; ; ; ;
11630;583;398;420;0	657;0	490;619	593;3	790;0;404;422;0	361;0	496;616	937;3	593;0;25;387;421; ; ; ; ;
11650;584;396;424;0	657;0	490;618	994;3	803;0;406;421;0	360;0	496;617	334;3	604;0;25;387;421; ; ; ; ;
11670;585;389;422;0	657;0	490;618	994;3	767;0;398;424;0	360;0	496;617	334;3	576;0;25;387;421; ; ; ; ;
11690;586;391;435;0	657;0	489;618	994;3	785;0;400;425;0	360;0	496;617	334;3	672;0;25;387;421; ; ; ; ;
11710;587;388;433;0	657;0	489;618	994;3	789;0;395;421;0	360;0	496;617	334;3	603;0;25;387;421; ; ; ; ;
11730;588;395;427;0	657;0	489;618	994;3	792;0;404;420;0	360;0	495;617	334;3	609;0;25;387;421; ; ; ; ;
11750;589;394;433;0	657;0	489;618	965;3	795;0;406;415;0	360;0	495;621	653;3	639;0;25;387;421; ; ; ; ;
11770;590;398;419;0	658;0	489;618	965;3	803;0;416;423;0	361;0	495;621	653;3	681;0;25;387;421; ; ; ; ;
11790;591;395;422;0	658;0	489;618	965;3	798;0;394;429;0	361;0	495;621	653;3	674;0;25;387;421; ; ; ; ;
11810;592;390;419;0	658;0	489;618	965;3	798;0;404;423;0	361;0	495;621	653;3	692;0;25;387;421; ; ; ; ;
11830;593;399;430;0	658;0	489;618	965;3	795;0;401;421;0	361;0	495;621	653;3	642;0;25;387;421; ; ; ; ;
11849;594;396;430;0	658;0	489;621	460;3	809;0;403;424;0	361;0	495;619	924;3	630;0;25;387;421; ; ; ; ;
11869;595;401;424;0	658;0	489;621	460;3	878;0;404;426;0	361;0	496;619	924;3	704;0;25;387;421; ; ; ; ;
11889;596;401;432;0	658;0	489;621	460;3	836;0;409;417;0	361;0	496;619	924;3	648;0;25;387;421; ; ; ; ;
11909;597;393;418;0	658;0	490;621	460;3	940;0;406;431;0	362;0	496;619	924;3	662;0;25;387;421; ; ; ; ;
11929;598;398;418;0	659;0	490;621	460;3	887;0;397;425;0	362;0	496;619	924;3	741;0;25;387;421; ; ; ; ;
11949;599;395;419;0	659;0	490;621	162;3	891;0;398;424;0	362;0	496;618	209;3	710;0;25;387;421; ; ; ; ;
11969;600;391;417;0	659;0	490;621	162;3	784;0;397;427;0	362;0	496;618	209;3	696;0;25;387;421; ; ; ; ;
11989;601;392;421;0	660;0	490;621	162;3	848;0;400;425;0	363;0	496;618	209;3	721;0;25;387;421; ; ; ; ;
12009;602;391;417;0	660;0	490;621	162;3	819;0;401;420;0	363;0	496;618	209;3	716;0;25;387;421; ; ; ; ;
12029;603;400;427;0	660;0	490;621	162;3	810;0;394;423;0	363;0	496;618	209;3	677;0;25;387;421; ; ; ; ;
12049;604;401;428;0	660;0	490;621	024;3	836;0;394;423;0	363;0	496;615	495;3	671;0;25;387;421; ; ; ; ;
12069;605;399;422;0	660;0	490;621	024;3	899;0;401;421;0	363;0	496;615	495;3	630;0;25;387;421; ; ; ; ;
12089;606;397;425;0	660;0	490;621	024;3	843;0;403;421;0	363;0	496;615	495;3	638;0;25;387;421; ; ; ; ;
12109;607;389;429;0	660;0	490;621	024;3	860;0;391;430;0	363;0	496;615	495;3	672;0;25;387;421; ; ; ; ;
12128;608;393;429;0	660;0	490;621	024;3	848;0;392;425;0	363;0	496;615	495;3	668;0;25;387;421; ; ; ; ;
12149;609;388;427;0	660;0	490;623	314;3	868;0;391;427;0	363;0	496;616	674;3	670;0;25;387;421; ; ; ; ;
12168;610;396;429;0	660;0	490;623	314;3	899;0;398;422;0	363;0	496;616	674;3	647;0;25;387;421; ; ; ; ;
12188;611;394;427;0	660;0	490;623	314;3	843;0;402;431;0	363;0	496;616	674;3	664;0;25;387;421; ; ; ; ;
12208;612;399;426;0	660;0	490;623	314;3	839;0;397;426;0	363;0	496;616	674;3	730;0;25;387;421; ; ; ; ;
12228;613;391;422;0	660;0	490;623	314;3	857;0;387;428;0	363;0	496;616	674;3	697;0;25;387;421; ; ; ; ;
12248;614;391;421;0	660;0	490;623	608;3	862;0;386;427;0	363;0	496;614	688;3	719;0;25;387;421; ; ; ; ;
12268;615;398;426;0	660;0	490;623	608;3	906;0;392;426;0	363;0	495;614	688;3	623;0;25;387;421; ; ; ; ;
12288;616;401;427;0	660;0	489;623	608;3	864;0;393;418;0	363;0	495;614	688;3	629;0;25;387;421; ; ; ; ;
12308;617;399;423;0	660;0	489;623	608;3	884;0;392;411;0	363;0	496;614	688;3	702;0;25;387;421; ; ; ; ;
12328;618;388;422;0	660;0	490;623	608;3	935;0;408;426;0	363;0	496;614	688;3	647;0;25;387;421; ; ; ; ;
12348;619;389;421;0	659;0	490;622	300;3	913;0;411;420;0	363;0	496;614	358;3	668;0;25;387;421; ; ; ; ;
12368;620;396;424;0	659;0	490;622	300;3	828;0;395;422;0	362;0	496;614	358;3	617;0;25;387;421; ; ; ; ;
12388;621;386;425;0	659;0	489;622	300;3	943;0;385;419;0	362;0	496;614	358;3	664;0;25;387;421; ; ; ; ;
12408;622;374;428;0	659;0	489;622	300;3	864;0;378;418;0	363;0	496;614	358;3	685;0;25;387;421; ; ; ; ;
12428;623;368;424;0	659;0	489;622	300;3	877;0;381;417;0	363;0	495;614	358;3	706;0;25;387;421; ; ; ; ;
12447;624;362;424;0	659;0	489;623	561;3	899;0;380;414;0	363;0	495;616	462;3	739;0;25;387;421; ; ; ; ;
12467;625;376;428;0	659;0	488;623	561;3	918;0;381;419;0	362;0	495;616	462;3	671;0;25;387;421; ; ; ; ;
12487;626;375;426;0	659;0	488;623	561;3	854;0;381;420;0	362;0	495;616	462;3	673;0;25;387;421; ; ; ; ;
12507;627;376;423;0	659;0	488;623	561;3	848;0;377;422;0	363;0	494;616	462;3	712;0;25;387;421; ; ; ; ;
12527;628;375;424;0	660;0	488;623	561;3	889;0;391;424;0	363;0	494;616	462;3	692;0;25;387;421; ; ; ; ;
12547;629;376;424;0	660;0	488;623	035;3	850;0;391;426;0	363;0	494;615	993;3	702;0;25;387;421; ; ; ; ;
12567;630;377;423;0	660;0	488;623	035;3	896;0;391;422;0	363;0	494;615	993;3	666;0;25;387;421; ; ; ; ;
12587;631;376;425;0	660;0	488;623	035;3	821;0;386;418;0	363;0	494;615	993;3	695;0;25;387;421; ; ; ; ;
12607;632;374;431;0	660;0	488;623	035;3	886;0;385;416;0	363;0	495;615	993;3	625;0;25;387;421; ; ; ; ;
12627;633;380;420;0	660;0	488;623	035;3	858;0;383;420;0	363;0	495;615	993;3	722;0;25;387;421; ; ; ; ;
12647;634;380;423;0	660;0	489;622	437;3	830;0;382;419;0	363;0	495;615	162;3	702;0;25;387;421; ; ; ; ;
12667;635;380;433;0	660;0	489;622	437;3	923;0;385;421;0	363;0	495;615	162;3	723;0;25;387;421; ; ; ; ;
12687;636;372;421;0	660;0	489;622	437;3	938;0;391;420;0	363;0	495;615	162;3	672;0;25;387;421; ; ; ; ;
12707;637;377;426;0	660;0	488;622	437;3	834;0;384;418;0	363;0	495;615	162;3	610;0;25;387;421; ; ; ; ;
12726;638;383;429;0	661;0	488;622	437;3	867;0;374;426;0	363;0	495;615	162;3	623;0;25;387;421; ; ; ; ;
12746;639;382;423;0	661;0	488;622	114;3	842;0;375;424;0	363;0	495;616	917;3	647;0;25;387;421; ; ; ; ;
12766;640;370;431;0	661;0	488;622	114;3	868;0;392;409;0	364;0	495;616	917;3	674;0;25;387;421; ; ; ; ;
12786;641;376;426;0	661;0	489;622	114;3	910;0;385;421;0	364;0	495;616	917;3	716;0;25;387;421; ; ; ; ;
12806;642;380;426;0	661;0	489;622	114;3	855;0;391;416;0	364;0	495;616	917;3	671;0;25;387;421; ; ; ; ;
12826;643;380;434;0	661;0	489;622	114;3	934;0;383;419;0	364;0	495;616	917;3	758;0;25;387;421; ; ; ; ;
12846;644;380;433;0	661;0	489;620	173;3	912;0;385;418;0	364;0	495;615	664;3	749;0;25;387;421; ; ; ; ;
12866;645;388;427;0	661;0	490;620	173;3	821;0;381;416;0	364;0	496;615	664;3	656;0;25;387;421; ; ; ; ;
12886;646;380;424;0	661;0	490;620	173;3	945;0;385;416;0	364;0	496;615	664;3	677;0;25;387;421; ; ; ; ;
12906;647;374;432;0	661;0	490;620	173;3	900;0;379;426;0	364;0	496;615	664;3	671;0;25;387;421; ; ; ; ;
12926;648;376;439;0	661;0	490;620	173;3	931;0;373;434;0	365;0	496;615	664;3	716;0;25;387;421; ; ; ; ;
12946;649;372;440;0	662;0	490;622	435;3	925;0;373;436;0	365;0	496;617	335;3	736;0;25;387;421; ; ; ; ;
12966;650;382;426;0	662;0	490;622	435;3	891;0;382;413;0	365;0	496;617	335;3	700;0;25;387;421; ; ; ; ;
12986;651;384;423;0	662;0	491;622	435;3	911;0;398;413;0	365;0	496;617	335;3	699;0;25;387;421; ; ; ; ;
13006;652;381;424;0	662;0	491;622	435;3	882;0;381;413;0	365;0	496;617	335;3	663;0;25;387;421; ; ; ; ;
13025;653;379;416;0	662;0	491;622	435;3	894;0;379;413;0	365;0	496;617	335;3	643;0;25;387;421; ; ; ; ;
13045;654;376;413;0	662;0	491;623	581;3	904;0;384;412;0	365;0	496;618	082;3	633;0;25;387;421; ; ; ; ;
13065;655;377;412;0	662;0	491;623	581;3	875;0;378;413;0	365;0	497;618	082;3	665;0;25;387;421; ; ; ; ;
13085;656;379;425;0	662;0	491;623	581;3	842;0;392;409;0	365;0	497;618	082;3	676;0;25;387;421; ; ; ; ;
13105;657;378;419;0	662;0	491;623	581;3	865;0;389;415;0	365;0	497;618	082;3	666;0;25;387;421; ; ; ; ;
13125;658;381;420;0	662;0	491;623	581;3	829;0;395;419;0	365;0	497;618	082;3	619;0;25;387;421; ; ; ; ;
13145;659;383;422;0	662;0	491;621	665;3	821;0;395;418;0	365;0	497;619	868;3	628;0;25;387;421; ; ; ; ;
13165;660;385;425;0	662;0	491;621	665;3	833;0;384;423;0	365;0	497;619	868;3	696;0;25;387;421; ; ; ; ;
13185;661;382;422;0	662;0	491;621	665;3	809;0;381;414;0	365;0	497;619	868;3	677;0;25;387;421; ; ; ; ;
13205;662;379;431;0	662;0	490;621	665;3	882;0;381;416;0	365;0	497;619	868;3	677;0;25;387;421; ; ; ; ;
13225;663;383;438;0	662;0	490;621	665;3	833;0;389;415;0	365;0	497;619	868;3	699;0;25;387;421; ; ; ; ;
13245;664;381;439;0	662;0	490;623	084;3	847;0;387;417;0	365;0	496;617	929;3	679;0;25;387;421; ; ; ; ;
13265;665;383;431;0	662;0	490;623	084;3	857;0;380;405;0	365;0	496;617	929;3	661;0;25;387;421; ; ; ; ;
13285;666;377;424;0	662;0	490;623	084;3	851;0;386;418;0	365;0	496;617	929;3	685;0;25;387;421; ; ; ; ;
13305;667;374;420;0	662;0	490;623	084;3	815;0;382;414;0	365;0	496;617	929;3	643;0;25;387;421; ; ; ; ;
13325;668;371;413;0	662;0	490;623	084;3	779;0;377;417;0	365;0	496;617	929;3	668;0;25;387;421; ; ; ; ;
13344;669;372;409;0	663;0	490;621	616;3	752;0;378;419;0	366;0	496;614	896;3	653;0;25;387;421; ; ; ; ;
13364;670;376;430;0	663;0	489;621	616;3	872;0;389;417;0	366;0	496;614	896;3	643;0;25;387;421; ; ; ; ;
13384;671;374;424;0	663;0	489;621	616;3	780;0;383;411;0	366;0	496;614	896;3	624;0;25;387;421; ; ; ; ;
13406;672;387;431;0	663;0	489;621	616;3	774;0;378;416;0	366;0	496;614	896;3	579;0;25;387;421; ; ; ; ;
13424;673;376;435;0	663;0	489;621	616;3	802;0;387;419;0	366;0	495;614	896;3	608;0;25;387;421; ; ; ; ;
13444;674;380;435;0	664;0	489;621	325;3	805;0;384;418;0	367;0	495;614	125;3	583;0;25;387;421; ; ; ; ;
13464;675;378;430;0	664;0	489;621	325;3	786;0;385;410;0	367;0	496;614	125;3	620;0;25;387;421; ; ; ; ;
13484;676;384;427;0	664;0	490;621	325;3	754;0;375;420;0	367;0	496;614	125;3	614;0;25;387;421; ; ; ; ;
13504;677;378;415;0	664;0	490;621	325;3	764;0;385;411;0	367;0	496;614	125;3	646;0;25;387;421; ; ; ; ;
13524;678;376;423;0	664;0	490;621	325;3	763;0;390;410;0	367;0	496;614	125;3	594;0;25;387;421; ; ; ; ;
13544;679;375;416;0	664;0	490;622	724;3	771;0;386;419;0	367;0	496;605	510;3	548;0;25;387;421; ; ; ; ;
13564;680;373;427;0	664;0	490;622	724;3	743;0;383;421;0	367;0	496;605	510;3	496;0;25;387;421; ; ; ; ;
13584;681;379;432;0	665;0	490;622	724;3	833;0;379;426;0	367;0	496;605	510;3	525;0;25;387;421; ; ; ; ;
13604;682;379;425;0	665;0	490;622	724;3	745;0;383;424;0	367;0	496;605	510;3	591;0;25;387;421; ; ; ; ;
13624;683;374;432;0	665;0	490;622	724;3	750;0;377;427;0	368;0	496;605	510;3	561;0;25;387;421; ; ; ; ;
13644;684;375;430;0	665;0	490;621	683;3	768;0;374;425;0	368;0	496;608	602;3	614;0;25;387;421; ; ; ; ;
13663;685;372;419;0	665;0	490;621	683;3	790;0;388;415;0	368;0	496;608	602;3	654;0;25;387;421; ; ; ; ;
13683;686;374;422;0	665;0	490;621	683;3	808;0;390;422;0	368;0	496;608	602;3	663;0;25;387;421; ; ; ; ;
13703;687;373;420;0	665;0	491;621	683;3	776;0;388;422;0	368;0	496;608	602;3	671;0;25;387;421; ; ; ; ;
13723;688;376;417;0	665;0	491;621	683;3	814;0;381;415;0	368;0	496;608	602;3	692;0;25;387;421; ; ; ; ;
13743;689;376;417;0	665;0	491;622	681;3	811;0;384;415;0	368;0	496;612	822;3	727;0;25;387;421; ; ; ; ;
13763;690;384;424;0	665;0	491;622	681;3	797;0;381;414;0	368;0	497;612	822;3	677;0;25;387;421; ; ; ; ;
13783;691;384;425;0	665;0	491;622	681;3	794;0;376;418;0	367;0	497;612	822;3	615;0;25;387;421; ; ; ; ;
13805;692;380;425;0	665;0	491;622	681;3	759;0;382;421;0	368;0	497;612	822;3	627;0;25;387;421; ; ; ; ;
13823;693;382;425;0	665;0	491;622	681;3	777;0;378;416;0	368;0	497;612	822;3	691;0;25;387;421; ; ; ; ;
13843;694;380;425;0	665;0	491;623	140;3	767;0;376;419;0	368;0	497;609	597;3	646;0;25;387;421; ; ; ; ;
13863;695;382;423;0	665;0	491;623	140;3	812;0;381;421;0	368;0	497;609	597;3	649;0;25;387;421; ; ; ; ;
13883;696;379;430;0	665;0	491;623	140;3	789;0;384;414;0	368;0	497;609	597;3	623;0;25;387;421; ; ; ; ;
13902;697;375;424;0	665;0	491;623	140;3	869;0;386;420;0	367;0	497;609	597;3	607;0;25;387;421; ; ; ; ;
13924;698;375;424;0	664;0	491;623	140;3	814;0;393;413;0	367;0	497;609	597;3	687;0;25;387;421; ; ; ; ;
13943;699;374;425;0	664;0	491;622	810;3	820;0;395;414;0	367;0	497;609	973;3	676;0;25;387;421; ; ; ; ;
13964;700;386;418;0	664;0	491;622	810;3	855;0;379;418;0	367;0	497;609	973;3	680;0;25;387;421; ; ; ; ;
13982;701;376;421;0	664;0	491;622	810;3	875;0;397;412;0	367;0	497;609	973;3	680;0;25;387;421; ; ; ; ;
14004;702;383;425;0	663;0	491;622	810;3	894;0;386;413;0	366;0	497;609	973;3	710;0;25;387;421; ; ; ; ;
14022;703;383;421;0	663;0	491;622	810;3	859;0;386;421;0	366;0	497;609	973;3	671;0;25;387;421; ; ; ; ;
14042;704;380;422;0	663;0	491;622	476;3	872;0;397;411;0	366;0	497;620	188;3	737;0;25;387;421; ; ; ; ;
14062;705;372;420;0	663;0	491;622	476;3	866;0;392;419;0	366;0	497;620	188;3	725;0;25;387;421; ; ; ; ;
14083;706;376;423;0	663;0	491;622	476;3	852;0;389;409;0	366;0	497;620	188;3	785;0;25;387;421; ; ; ; ;
14102;707;384;409;0	663;0	491;622	476;3	870;0;388;413;0	365;0	497;620	188;3	805;0;25;387;421; ; ; ; ;
14123;708;382;421;0	663;0	491;622	476;3	867;0;383;419;0	365;0	497;620	188;3	847;0;25;387;421; ; ; ; ;
14142;709;381;419;0	663;0	490;622	157;3	862;0;381;418;0	365;0	497;616	187;3	851;0;25;387;421; ; ; ; ;
14163;710;381;428;0	662;0	490;622	157;3	918;0;390;411;0	365;0	497;616	187;3	753;0;25;387;421; ; ; ; ;
14182;711;375;420;0	662;0	490;622	157;3	938;0;390;407;0	365;0	497;616	187;3	779;0;25;387;421; ; ; ; ;
14204;712;374;426;0	662;0	490;622	157;3	910;0;405;396;0	365;0	496;616	187;3	836;0;25;387;421; ; ; ; ;
14221;713;380;417;0	662;0	490;622	157;3	892;0;396;403;0	365;0	496;616	187;3	797;0;25;387;421; ; ; ; ;
14243;714;377;420;0	662;0	490;621	108;3	886;0;404;392;0	365;0	496;624	372;3	871;0;25;387;421; ; ; ; ;
14261;715;388;416;0	663;0	490;621	108;3	900;0;386;404;0	365;0	496;624	372;3	812;0;25;387;421; ; ; ; ;
14284;716;380;419;0	663;0	490;621	108;3	967;0;382;405;0	365;0	496;624	372;3	850;0;25;387;421; ; ; ; ;
14301;717;351;417;0	663;0	490;621	108;3	882;0;376;393;0	366;0	496;624	372;3	907;0;25;387;421; ; ; ; ;
14323;718;286;350;0	665;0	489;621	108;3	939;0;326;350;0	368;0	495;624	372;3	862;0; ; ; ; ; ; ; ;
14341;719;265;342;0	665;0	488;624	218;3	973;0;317;343;0	369;0	494;623	634;3	881;0; ; ; ; ; ; ; ;
14364;720;258;331;0	665;0	489;624	218;3	948;0;276;308;0	369;0	495;623	634;3	808;0;26;270;315; ; ; ; ;
14381;721;260;317;0	665;0	489;624	218;3	942;0;279;309;0	369;0	495;623	634;3	829;0;26;270;315; ; ; ; ;
14401;722;262;325;0	666;0	489;624	218;3	903;0;282;312;0	369;0	495;623	634;3	779;0;26;270;315; ; ; ; ;
14421;723;255;327;0	666;0	489;624	218;3	966;0;282;295;0	369;0	495;623	634;3	660;0;26;270;315; ; ; ; ;
14441;724;257;323;0	666;0	489;623	492;3	950;0;282;295;0	369;0	495;624	223;3	649;0;26;270;315; ; ; ; ;
14461;725;259;331;0	666;0	489;623	492;3	922;0;277;323;0	368;0	495;624	223;3	859;0;26;270;315; ; ; ; ;
14481;726;265;315;0	666;0	489;623	492;3	923;0;285;303;0	368;0	495;624	223;3	766;0;26;270;315; ; ; ; ;
14500;727;264;326;0	666;0	489;623	492;3	940;0;280;305;0	368;0	495;624	223;3	697;0;26;270;315; ; ; ; ;
14520;728;267;318;0	666;0	489;623	492;3	887;0;277;322;0	368;0	495;624	223;3	812;0;26;270;315; ; ; ; ;
14540;729;268;323;0	666;0	489;623	659;3	890;0;281;312;0	369;0	495;624	886;3	748;0;26;270;315; ; ; ; ;
14560;730;256;319;0	666;0	489;623	659;3	909;0;272;313;0	369;0	495;624	886;3	757;0;26;270;315; ; ; ; ;
14580;731;254;319;0	666;0	489;623	659;3	987;0;273;312;0	369;0	495;624	886;3	849;0;26;270;315; ; ; ; ;
14600;732;258;319;0	666;0	489;623	659;3	917;0;273;315;0	369;0	495;624	886;3	894;0;26;270;315; ; ; ; ;
14620;733;265;322;0	666;0	489;623	659;3	931;0;284;306;0	369;0	495;624	886;3	816;0;26;270;315; ; ; ; ;
14640;734;266;324;0	666;0	488;621	185;3	939;0;287;310;0	369;0	494;620	626;3	795;0;26;270;315; ; ; ; ;
14660;735;245;267;0	666;0	488;621	185;3	761;0;255;265;0	369;0	494;620	626;3	640;0;27;253;257; ; ; ; ;
14680;736;244;270;0	666;0	488;621	185;3	740;0;263;255;0	369;0	494;620	626;3	652;0;27;253;257; ; ; ; ;
14700;737;249;256;0	666;0	488;621	185;3	735;0;259;262;0	369;0	494;620	626;3	607;0;27;253;257; ; ; ; ;
14720;738;250;257;0	665;0	488;621	185;3	699;0;254;243;0	368;0	494;620	626;3	610;0;27;253;257; ; ; ; ;
14740;739;250;257;0	665;0	488;621	444;3	686;0;254;243;0	368;0	494;620	034;3	610;0;27;253;257; ; ; ; ;
14760;740;254;261;0	665;0	488;621	444;3	739;0;258;267;0	368;0	494;620	034;3	621;0;27;253;257; ; ; ; ;
14780;741;301;193;0	664;0	487;621	444;3	741;0;314;185;0	367;0	493;620	034;3	527;0;28;323;163; ; ; ; ;
14800;742;317;170;0	663;0	486;621	444;3	675;0;326;159;0	367;0	493;620	034;3	572;0;28;323;163; ; ; ; ;
14819;743;317;178;0	664;0	486;621	444;3	740;0;332;165;0	367;0	493;620	034;3	588;0;28;323;163; ; ; ; ;
14839;744;317;163;0	664;0	486;623	140;3	728;0;338;167;0	367;0	493;621	865;3	560;0;28;323;163; ; ; ; ;
14859;745;326;171;0	663;0	486;623	140;3	645;0;318;146;0	367;0	493;621	865;3	595;0;28;323;163; ; ; ; ;
14879;746;322;174;0	663;0	486;623	140;3	649;0;317;152;0	367;0	493;621	865;3	548;0;28;323;163; ; ; ; ;
14899;747;321;172;0	663;0	486;623	140;3	625;0;326;149;0	367;0	493;621	865;3	541;0;28;323;163; ; ; ; ;
14919;748;323;177;0	663;0	486;623	140;3	624;0;328;157;0	366;0	493;621	865;3	507;0;28;323;163; ; ; ; ;
14939;749;323;181;0	663;0	486;620	703;3	608;0;330;157;0	366;0	493;621	997;3	492;0;28;323;163; ; ; ; ;
14959;750;313;155;0	663;0	486;620	703;3	622;0;327;152;0	366;0	493;621	997;3	470;0;28;323;163; ; ; ; ;
14979;751;376;132;0	662;0	485;620	703;3	596;0;396;102;0	365;0	492;621	997;3	467;0;29;395;108; ; ; ; ;
14999;752;396;119;0	661;0	485;620	703;3	572;0;390;100;0	365;0	492;621	997;3	456;0;29;395;108; ; ; ; ;
15019;753;389;118;0	661;0	485;620	703;3	529;0;392;118;0	365;0	492;621	997;3	476;0;29;395;108; ; ; ; ;
15039;754;383;115;0	661;0	486;621	405;3	506;0;391;120;0	365;0	492;623	836;3	482;0;29;395;108; ; ; ; ;
15059;755;386;120;0	661;0	485;621	405;3	647;0;393;103;0	365;0	492;623	836;3	398;0;29;395;108; ; ; ; ;
15079;756;397;110;0	661;0	485;621	405;3	579;0;399;104;0	365;0	492;623	836;3	434;0;29;395;108; ; ; ; ;
15098;757;399;112;0	661;0	485;621	405;3	576;0;395;107;0	365;0	492;623	836;3	508;0;29;395;108; ; ; ; ;
15118;758;398;119;0	662;0	485;621	405;3	487;0;389;97;0	365;0	492;623	836;3	504;0;29;395;108; ; ; ; ;
15138;759;397;117;0	662;0	485;619	809;3	447;0;391;98;0	365;0	492;623	851;3	500;0;29;395;108; ; ; ; ;
15158;760;401;111;0	662;0	485;619	809;3	514;0;397;95;0	365;0	492;623	851;3	473;0;29;395;108; ; ; ; ;
15178;761;404;108;0	662;0	485;619	809;3	518;0;399;102;0	365;0	492;623	851;3	464;0;29;395;108; ; ; ; ;
15198;762;395;108;0	662;0	485;619	809;3	493;0;404;101;0	365;0	491;623	851;3	430;0;29;395;108; ; ; ; ;
15218;763;402;115;0	662;0	485;619	809;3	495;0;393;110;0	365;0	491;623	851;3	475;0;29;395;108; ; ; ; ;
15238;764;402;110;0	663;0	485;621	791;3	507;0;391;111;0	366;0	491;624	509;3	466;0;29;395;108; ; ; ; ;
15258;765;402;100;0	663;0	485;621	791;3	555;0;402;105;0	366;0	491;624	509;3	452;0;29;395;108; ; ; ; ;
15278;766;395;108;0	663;0	485;621	791;3	468;0;396;103;0	366;0	491;624	509;3	527;0;29;395;108; ; ; ; ;
15298;767;365;135;0	664;0	486;621	791;3	449;0;372;123;0	367;0	492;624	509;3	475;0; ; ; ; ; ; ; ;
15318;768;345;364;0	664;0	490;621	791;3	678;0;363;341;0	369;0	496;624	509;3	632;0;30;381;400; ; ; ; ;
15338;769;335;398;0	664;0	491;620	051;3	630;0;360;367;0	369;0	496;622	665;3	639;0;30;381;400; ; ; ; ;
15358;770;353;406;0	664;0	490;620	051;3	539;0;366;393;0	368;0	496;622	665;3	556;0;30;381;400; ; ; ; ;
15378;771;350;411;0	664;0	490;620	051;3	577;0;361;397;0	368;0	496;622	665;3	628;0;30;381;400; ; ; ; ;
15398;772;346;388;0	665;0	490;620	051;3	558;0;366;395;0	368;0	496;622	665;3	586;0;30;381;400; ; ; ; ;
15417;773;346;393;0	665;0	490;620	051;3	521;0;363;396;0	368;0	496;622	665;3	525;0;30;381;400; ; ; ; ;
15437;774;344;389;0	665;0	490;619	953;3	534;0;364;395;0	368;0	496;623	044;3	550;0;30;381;400; ; ; ; ;
15457;775;360;406;0	665;0	490;619	953;3	592;0;371;381;0	369;0	496;623	044;3	545;0;30;381;400; ; ; ; ;
15477;776;358;396;0	666;0	490;619	953;3	539;0;363;381;0	369;0	496;623	044;3	489;0;30;381;400; ; ; ; ;
15497;777;359;394;0	666;0	490;619	953;3	591;0;364;395;0	369;0	496;623	044;3	567;0;30;381;400; ; ; ; ;
15517;778;358;401;0	666;0	490;619	953;3	618;0;365;388;0	369;0	496;623	044;3	559;0;30;381;400; ; ; ; ;
15537;779;358;395;0	665;0	490;620	681;3	610;0;364;393;0	368;0	496;622	258;3	547;0;30;381;400; ; ; ; ;
15557;780;340;401;0	665;0	490;620	681;3	628;0;358;395;0	368;0	496;622	258;3	568;0;30;381;400; ; ; ; ;
15577;781;344;407;0	665;0	490;620	681;3	613;0;375;357;0	368;0	497;622	258;3	500;0;30;381;400; ; ; ; ;
15597;782;347;399;0	665;0	491;620	681;3	692;0;368;406;0	368;0	497;622	258;3	669;0;30;381;400; ; ; ; ;
15617;783;351;391;0	665;0	491;620	681;3	636;0;361;381;0	368;0	497;622	258;3	608;0;30;381;400; ; ; ; ;
15637;784;352;391;0	665;0	491;621	045;3	651;0;368;374;0	368;0	497;622	400;3	621;0;30;381;400; ; ; ; ;
15657;785;349;387;0	665;0	491;621	045;3	644;0;372;386;0	368;0	497;622	400;3	542;0;30;381;400; ; ; ; ;
15677;786;358;398;0	665;0	491;621	045;3	595;0;371;390;0	368;0	497;622	400;3	603;0;30;381;400; ; ; ; ;
15696;787;344;392;0	665;0	491;621	045;3	569;0;370;385;0	368;0	497;622	400;3	644;0;30;381;400; ; ; ; ;
15716;788;358;398;0	665;0	491;621	045;3	627;0;362;385;0	368;0	497;622	400;3	565;0;30;381;400; ; ; ; ;
15736;789;354;394;0	665;0	491;622	182;3	601;0;362;386;0	368;0	497;621	756;3	604;0;30;381;400; ; ; ; ;
15756;790;350;408;0	665;0	491;622	182;3	646;0;368;394;0	367;0	497;621	756;3	673;0;30;381;400; ; ; ; ;
15776;791;367;398;0	664;0	491;622	182;3	694;0;384;383;0	367;0	497;621	756;3	619;0;30;381;400; ; ; ; ;
15796;792;383;406;0	663;0	492;622	182;3	658;0;385;396;0	366;0	498;621	756;3	650;0;30;381;400; ; ; ; ;
15816;793;379;402;0	663;0	492;622	182;3	682;0;384;409;0	366;0	498;621	756;3	667;0;30;381;400; ; ; ; ;
15836;794;377;398;0	663;0	492;621	575;3	662;0;383;408;0	366;0	498;621	241;3	645;0;30;381;400; ; ; ; ;
15856;795;379;412;0	663;0	491;621	575;3	738;0;409;390;0	366;0	498;621	241;3	733;0;30;381;400; ; ; ; ;
15876;796;380;401;0	663;0	491;621	575;3	769;0;393;395;0	366;0	497;621	241;3	752;0;30;381;400; ; ; ; ;
15896;797;388;415;0	663;0	491;621	575;3	732;0;383;401;0	366;0	497;621	241;3	697;0;30;381;400; ; ; ; ;
15916;798;386;405;0	662;0	491;621	575;3	763;0;387;400;0	365;0	497;621	241;3	702;0;30;381;400; ; ; ; ;
15936;799;384;402;0	662;0	490;621	890;3	751;0;382;399;0	365;0	497;620	491;3	703;0;30;381;400; ; ; ; ;
15956;800;386;406;0	662;0	490;621	890;3	807;0;396;406;0	365;0	497;620	491;3	680;0;30;381;400; ; ; ; ;
15976;801;378;402;0	661;0	490;621	890;3	837;0;392;409;0	365;0	497;620	491;3	686;0;30;381;400; ; ; ; ;
15996;802;381;408;0	661;0	490;621	890;3	816;0;391;406;0	364;0	497;620	491;3	648;0;30;381;400; ; ; ; ;
16015;803;381;408;0	661;0	490;621	890;3	733;0;392;405;0	364;0	497;620	491;3	686;0;30;381;400; ; ; ; ;
16035;804;384;408;0	660;0	490;621	632;3	735;0;391;403;0	364;0	497;622	651;3	685;0;30;381;400; ; ; ; ;
16055;805;376;403;0	660;0	490;621	632;3	736;0;387;412;0	363;0	497;622	651;3	781;0;30;381;400; ; ; ; ;
16075;806;381;403;0	660;0	490;621	632;3	762;0;395;395;0	363;0	497;622	651;3	803;0;30;381;400; ; ; ; ;
16095;807;380;413;0	660;0	490;621	632;3	771;0;393;404;0	363;0	497;622	651;3	705;0;30;381;400; ; ; ; ;
16115;808;376;401;0	660;0	489;621	632;3	783;0;388;397;0	363;0	497;622	651;3	698;0;30;381;400; ; ; ; ;
16135;809;376;403;0	660;0	489;621	791;3	794;0;391;402;0	363;0	496;621	271;3	684;0;30;381;400; ; ; ; ;
16155;810;374;405;0	660;0	489;621	791;3	765;0;396;402;0	363;0	496;621	271;3	730;0;30;381;400; ; ; ; ;
16175;811;383;402;0	660;0	489;621	791;3	823;0;395;397;0	364;0	496;621	271;3	720;0;30;381;400; ; ; ; ;
16195;812;391;408;0	660;0	489;621	791;3	746;0;398;401;0	364;0	496;621	271;3	754;0;30;381;400; ; ; ; ;
16215;813;383;409;0	660;0	489;621	791;3	678;0;401;384;0	364;0	496;621	271;3	758;0;30;381;400; ; ; ; ;
16235;814;386;411;0	661;0	489;620	044;3	671;0;403;381;0	364;0	496;621	697;3	764;0;30;381;400; ; ; ; ;
16255;815;385;404;0	661;0	490;620	044;3	751;0;388;401;0	364;0	497;621	697;3	706;0;30;381;400; ; ; ; ;
16275;816;382;402;0	661;0	490;620	044;3	798;0;395;396;0	364;0	497;621	697;3	764;0;30;381;400; ; ; ; ;
16294;817;389;404;0	661;0	490;620	044;3	736;0;400;407;0	364;0	497;621	697;3	661;0;30;381;400; ; ; ; ;
16314;818;381;399;0	661;0	490;620	044;3	822;0;396;396;0	365;0	497;621	697;3	748;0;30;381;400; ; ; ; ;
16334;819;383;400;0	662;0	490;619	975;3	809;0;398;399;0	365;0	497;622	019;3	710;0;30;381;400; ; ; ; ;
16354;820;384;414;0	662;0	490;619	975;3	782;0;392;408;0	365;0	497;622	019;3	718;0;30;381;400; ; ; ; ;
16374;821;391;405;0	662;0	490;619	975;3	709;0;388;408;0	365;0	497;622	019;3	741;0;30;381;400; ; ; ; ;
16394;822;388;404;0	662;0	490;619	975;3	708;0;391;405;0	365;0	497;622	019;3	715;0;30;381;400; ; ; ; ;
16414;823;380;417;0	662;0	490;619	975;3	791;0;388;398;0	365;0	497;622	019;3	764;0;30;381;400; ; ; ; ;
16434;824;381;413;0	662;0	490;620	036;3	756;0;389;396;0	366;0	497;622	724;3	767;0;30;381;400; ; ; ; ;
16454;825;376;409;0	662;0	490;620	036;3	752;0;390;398;0	366;0	497;622	724;3	756;0;30;381;400; ; ; ; ;
16474;826;373;412;0	662;0	490;620	036;3	780;0;390;399;0	366;0	497;622	724;3	701;0;30;381;400; ; ; ; ;
16494;827;374;406;0	662;0	490;620	036;3	734;0;405;402;0	366;0	497;622	724;3	756;0;30;381;400; ; ; ; ;
16514;828;383;414;0	663;0	490;620	036;3	789;0;391;402;0	366;0	497;622	724;3	743;0;30;381;400; ; ; ; ;
16534;829;380;409;0	663;0	490;622	746;3	792;0;395;403;0	366;0	497;621	663;3	722;0;30;381;400; ; ; ; ;
16554;830;378;408;0	663;0	490;622	746;3	739;0;384;406;0	366;0	497;621	663;3	708;0;30;381;400; ; ; ; ;
16574;831;382;403;0	663;0	490;622	746;3	768;0;386;403;0	366;0	497;621	663;3	686;0;30;381;400; ; ; ; ;
16593;832;376;405;0	663;0	490;622	746;3	781;0;384;405;0	366;0	497;621	663;3	681;0;30;381;400; ; ; ; ;
16613;833;385;407;0	663;0	490;622	746;3	732;0;396;398;0	366;0	497;621	663;3	727;0;30;381;400; ; ; ; ;
16633;834;387;405;0	663;0	490;622	416;3	747;0;397;395;0	366;0	497;624	410;3	732;0;30;381;400; ; ; ; ;
16653;835;389;411;0	663;0	490;622	416;3	746;0;396;396;0	367;0	497;624	410;3	732;0;30;381;400; ; ; ; ;
16673;836;388;412;0	663;0	490;622	416;3	718;0;394;406;0	367;0	497;624	410;3	652;0;30;381;400; ; ; ; ;
16693;837;377;402;0	663;0	490;622	416;3	721;0;394;399;0	367;0	497;624	410;3	721;0;30;381;400; ; ; ; ;
16713;838;383;396;0	664;0	491;622	416;3	715;0;386;405;0	367;0	497;624	410;3	700;0;30;381;400; ; ; ; ;
16733;839;379;394;0	664;0	491;620	727;3	705;0;385;403;0	367;0	497;623	164;3	667;0;30;381;400; ; ; ; ;
16753;840;381;411;0	664;0	491;620	727;3	695;0;388;403;0	367;0	497;623	164;3	693;0;30;381;400; ; ; ; ;
16773;841;388;405;0	664;0	491;620	727;3	674;0;393;397;0	367;0	497;623	164;3	700;0;30;381;400; ; ; ; ;
16793;842;382;406;0	664;0	491;620	727;3	680;0;401;400;0	367;0	497;623	164;3	742;0;30;381;400; ; ; ; ;
16813;843;381;405;0	664;0	491;620	727;3	679;0;388;396;0	367;0	497;623	164;3	668;0;30;381;400; ; ; ; ;
16833;844;384;406;0	664;0	491;620	037;3	674;0;392;396;0	367;0	497;624	029;3	685;0;30;381;400; ; ; ; ;
16853;845;384;406;0	664;0	491;620	037;3	728;0;392;392;0	367;0	497;624	029;3	719;0;30;381;400; ; ; ; ;
16872;846;385;403;0	664;0	491;620	037;3	601;0;386;393;0	367;0	497;624	029;3	684;0;30;381;400; ; ; ; ;
16892;847;391;397;0	663;0	491;620	037;3	674;0;399;393;0	367;0	497;624	029;3	729;0;30;381;400; ; ; ; ;
16912;848;380;406;0	663;0	490;620	037;3	752;0;390;394;0	366;0	497;624	029;3	596;0;30;381;400; ; ; ; ;
16932;849;379;400;0	663;0	490;623	192;3	727;0;391;396;0	366;0	497;621	996;3	569;0;30;381;400; ; ; ; ;
16952;850;376;408;0	662;0	490;623	192;3	677;0;403;405;0	366;0	497;621	996;3	671;0;30;381;400; ; ; ; ;
16972;851;379;400;0	662;0	490;623	192;3	635;0;385;407;0	365;0	497;621	996;3	587;0;30;381;400; ; ; ; ;
16992;852;393;396;0	662;0	490;623	192;3	581;0;399;402;0	365;0	497;621	996;3	668;0;30;381;400; ; ; ; ;
17012;853;380;397;0	662;0	491;623	192;3	583;0;401;398;0	365;0	497;621	996;3	629;0;30;381;400; ; ; ; ;
17032;854;384;397;0	662;0	491;621	002;3	574;0;400;396;0	365;0	497;623	403;3	611;0;30;381;400; ; ; ; ;
17052;855;389;399;0	662;0	491;621	002;3	629;0;386;406;0	365;0	497;623	403;3	675;0;30;381;400; ; ; ; ;
17072;856;379;404;0	662;0	491;621	002;3	557;0;392;397;0	365;0	497;623	403;3	654;0;30;381;400; ; ; ; ;
17092;857;389;409;0	662;0	490;621	002;3	700;0;392;400;0	365;0	497;623	403;3	634;0;30;381;400; ; ; ; ;
17112;858;386;408;0	662;0	490;621	002;3	635;0;391;399;0	365;0	497;623	403;3	619;0;30;381;400; ; ; ; ;
17132;859;389;409;0	662;0	490;621	054;3	636;0;390;399;0	366;0	496;623	399;3	604;0;30;381;400; ; ; ; ;
17152;860;385;409;0	662;0	490;621	054;3	751;0;390;395;0	366;0	496;623	399;3	630;0;30;381;400; ; ; ; ;
17172;861;393;402;0	662;0	490;621	054;3	618;0;395;389;0	366;0	496;623	399;3	675;0;30;381;400; ; ; ; ;
17191;862;374;397;0	662;0	490;621	054;3	612;0;396;390;0	366;0	496;623	399;3	612;0;30;381;400; ; ; ; ;
17211;863;378;407;0	662;0	490;621	054;3	593;0;394;394;0	366;0	497;623	399;3	588;0;30;381;400; ; ; ; ;
17231;864;377;403;0	662;0	490;619	944;3	576;0;394;390;0	366;0	497;623	832;3	594;0;30;381;400; ; ; ; ;
17251;865;378;410;0	662;0	490;619	944;3	630;0;398;410;0	366;0	497;623	832;3	628;0;30;381;400; ; ; ; ;
17271;866;384;416;0	662;0	490;619	944;3	639;0;390;405;0	366;0	497;623	832;3	681;0;30;381;400; ; ; ; ;
17291;867;382;387;0	662;0	490;619	944;3	528;0;394;404;0	366;0	497;623	832;3	612;0;30;381;400; ; ; ; ;
17311;868;383;412;0	663;0	490;619	944;3	601;0;386;398;0	366;0	497;623	832;3	615;0;30;381;400; ; ; ; ;
17331;869;384;407;0	663;0	490;619	977;3	575;0;386;396;0	366;0	497;623	810;3	618;0;30;381;400; ; ; ; ;
17351;870;382;407;0	663;0	490;619	977;3	598;0;387;393;0	367;0	497;623	810;3	709;0;30;381;400; ; ; ; ;
17371;871;383;406;0	663;0	490;619	977;3	644;0;394;387;0	367;0	496;623	810;3	605;0;30;381;400; ; ; ; ;
17391;872;382;409;0	663;0	490;619	977;3	612;0;387;398;0	367;0	496;623	810;3	641;0;30;381;400; ; ; ; ;
17411;873;383;403;0	663;0	490;619	977;3	562;0;388;392;0	367;0	497;623	810;3	608;0;30;381;400; ; ; ; ;
17431;874;382;402;0	663;0	490;621	449;3	582;0;391;391;0	367;0	497;624	809;3	627;0;30;381;400; ; ; ; ;
17451;875;376;403;0	663;0	490;621	449;3	574;0;395;403;0	366;0	497;624	809;3	628;0;30;381;400; ; ; ; ;
17470;876;391;393;0	663;0	491;621	449;3	609;0;396;404;0	366;0	497;624	809;3	653;0;30;381;400; ; ; ; ;
17490;877;382;401;0	663;0	491;621	449;3	593;0;385;405;0	366;0	497;624	809;3	652;0;30;381;400; ; ; ; ;
17510;878;376;392;0	663;0	491;621	449;3	568;0;390;405;0	366;0	497;624	809;3	673;0;30;381;400; ; ; ; ;
17530;879;379;396;0	663;0	491;619	763;3	571;0;387;406;0	366;0	497;623	874;3	674;0;30;381;400; ; ; ; ;
17550;880;394;405;0	663;0	491;619	763;3	648;0;396;403;0	366;0	497;623	874;3	697;0;30;381;400; ; ; ; ;
17570;881;387;403;0	663;0	491;619	763;3	520;0;386;408;0	366;0	497;623	874;3	660;0;30;381;400; ; ; ; ;
17590;882;387;400;0	663;0	491;619	763;3	634;0;385;400;0	366;0	497;623	874;3	654;0;30;381;400; ; ; ; ;
17610;883;391;401;0	663;0	491;619	763;3	528;0;386;405;0	366;0	497;623	874;3	548;0;30;381;400; ; ; ; ;
17630;884;391;401;0	662;0	491;620	689;3	574;0;385;406;0	365;0	497;622	681;3	510;0;30;381;400; ; ; ; ;
17650;885;377;411;0	662;0	491;620	689;3	656;0;397;400;0	365;0	498;622	681;3	616;0;30;381;400; ; ; ; ;
17670;886;395;412;0	662;0	491;620	689;3	664;0;393;397;0	365;0	498;622	681;3	676;0;30;381;400; ; ; ; ;
17690;887;384;404;0	661;0	491;620	689;3	573;0;392;400;0	365;0	498;622	681;3	616;0;30;381;400; ; ; ; ;
17710;888;382;400;0	661;0	491;620	689;3	656;0;393;397;0	364;0	498;622	681;3	621;0;30;381;400; ; ; ; ;
17730;889;388;396;0	661;0	491;622	184;3	646;0;393;397;0	364;0	498;623	946;3	643;0;30;381;400; ; ; ; ;
17750;890;449;399;0	660;0	491;622	184;3	668;0;459;400;0	363;0	498;623	946;3	606;0;31;475;399; ; ; ; ;
17770;891;459;393;0	659;0	491;622	184;3	585;0;474;399;0	363;0	498;623	946;3	586;0;31;475;399; ; ; ; ;
17789;892;463;388;0	660;0	491;622	184;3	665;0;478;378;0	363;0	498;623	946;3	685;0;31;475;399; ; ; ; ;
17809;893;466;380;0	659;0	491;622	184;3	596;0;471;382;0	363;0	497;623	946;3	544;0;31;475;399; ; ; ; ;
17829;894;469;377;0	659;0	490;620	101;3	614;0;466;398;0	363;0	497;609	391;3	474;0;31;475;399; ; ; ; ;
17849;895;476;390;0	659;0	490;620	101;3	552;0;470;392;0	362;0	497;609	391;3	527;0;31;475;399; ; ; ; ;
17869;896;468;405;0	659;0	490;620	101;3	582;0;467;402;0	362;0	497;609	391;3	512;0;31;475;399; ; ; ; ;
17889;897;458;402;0	659;0	490;620	101;3	613;0;464;402;0	362;0	497;609	391;3	532;0;31;475;399; ; ; ; ;
17909;898;468;381;0	658;0	490;620	101;3	637;0;471;400;0	361;0	498;609	391;3	544;0;31;475;399; ; ; ; ;
17929;899;465;387;0	658;0	490;618	770;3	654;0;470;393;0	361;0	498;618	372;3	593;0;31;475;399; ; ; ; ;
17949;900;461;381;0	658;0	491;618	770;3	585;0;467;407;0	361;0	498;618	372;3	652;0;31;475;399; ; ; ; ;
17969;901;460;380;0	658;0	491;618	770;3	584;0;468;409;0	361;0	498;618	372;3	575;0;31;475;399; ; ; ; ;
17989;902;464;386;0	658;0	491;618	770;3	539;0;468;401;0	361;0	498;618	372;3	556;0;31;475;399; ; ; ; ;
18009;903;470;385;0	658;0	491;618	770;3	588;0;465;398;0	361;0	498;618	372;3	586;0;31;475;399; ; ; ; ;
18029;904;471;383;0	658;0	491;621	689;3	593;0;468;389;0	361;0	498;626	915;3	631;0;31;475;399; ; ; ; ;
18049;905;479;401;0	658;0	491;621	689;3	678;0;482;406;0	361;0	498;626	915;3	683;0;31;475;399; ; ; ; ;
18068;906;489;396;0	658;0	491;621	689;3	586;0;500;408;0	361;0	498;626	915;3	618;0;31;475;399; ; ; ; ;
18089;907;478;413;0	658;0	491;621	689;3	702;0;491;409;0	362;0	498;626	915;3	645;0;31;475;399; ; ; ; ;
18108;908;478;408;0	658;0	491;621	689;3	591;0;486;409;0	362;0	498;626	915;3	572;0;31;475;399; ; ; ; ;
18128;909;479;411;0	659;0	491;620	259;3	624;0;493;410;0	362;0	498;626	523;3	564;0;31;475;399; ; ; ; ;
18148;910;475;408;0	659;0	491;620	259;3	708;0;486;412;0	362;0	498;626	523;3	632;0;31;475;399; ; ; ; ;
18168;911;483;400;0	659;0	491;620	259;3	662;0;492;414;0	362;0	498;626	523;3	624;0;31;475;399; ; ; ; ;
18188;912;474;409;0	659;0	491;620	259;3	669;0;487;411;0	363;0	498;626	523;3	612;0;31;475;399; ; ; ; ;
18208;913;479;402;0	660;0	491;620	259;3	673;0;489;404;0	363;0	498;626	523;3	649;0;31;475;399; ; ; ; ;
18228;914;481;404;0	660;0	491;621	130;3	683;0;484;411;0	364;0	498;617	070;3	591;0;31;475;399; ; ; ; ;
18248;915;478;406;0	661;0	491;621	130;3	622;0;469;411;0	364;0	497;617	070;3	605;0;31;475;399; ; ; ; ;
18268;916;481;403;0	661;0	491;621	130;3	674;0;485;409;0	365;0	498;617	070;3	586;0;31;475;399; ; ; ; ;
18288;917;474;407;0	662;0	491;621	130;3	699;0;477;414;0	365;0	497;617	070;3	549;0;31;475;399; ; ; ; ;
18308;918;485;403;0	662;0	491;621	130;3	624;0;484;409;0	365;0	497;617	070;3	563;0;31;475;399; ; ; ; ;
18328;919;485;404;0	662;0	491;621	398;3	658;0;482;410;0	365;0	497;618	627;3	552;0;31;475;399; ; ; ; ;
18348;920;477;396;0	662;0	491;621	398;3	599;0;475;407;0	365;0	498;618	627;3	583;0;31;475;399; ; ; ; ;
18368;921;475;405;0	662;0	491;621	398;3	653;0;468;408;0	366;0	497;618	627;3	570;0;31;475;399; ; ; ; ;
18387;922;476;396;0	662;0	491;621	398;3	682;0;467;410;0	366;0	497;618	627;3	592;0;31;475;399; ; ; ; ;
18408;923;468;394;0	662;0	491;621	398;3	737;0;481;399;0	365;0	497;618	627;3	617;0;31;475;399; ; ; ; ;
18427;924;467;396;0	663;0	491;621	869;3	777;0;481;393;0	367;0	497;627	640;3	670;0;31;475;399; ; ; ; ;
18447;925;348;365;0	664;0	491;621	869;3	649;0;365;360;0	368;0	497;627	640;3	613;0;32;353;367; ; ; ; ;
18467;926;345;365;0	665;0	490;621	869;3	666;0;357;345;0	368;0	497;627	640;3	641;0;32;353;367; ; ; ; ;
18487;927;356;380;0	665;0	490;621	869;3	654;0;359;361;0	368;0	497;627	640;3	604;0;32;353;367; ; ; ; ;
18507;928;339;369;0	665;0	490;621	869;3	644;0;352;369;0	368;0	497;627	640;3	673;0;32;353;367; ; ; ; ;
18527;929;340;374;0	665;0	490;620	693;3	642;0;351;370;0	368;0	496;623	293;3	647;0;32;353;367; ; ; ; ;
18547;930;354;377;0	666;0	490;620	693;3	665;0;363;374;0	369;0	496;623	293;3	704;0;32;353;367; ; ; ; ;
18567;931;349;375;0	666;0	490;620	693;3	643;0;362;360;0	369;0	496;623	293;3	621;0;32;353;367; ; ; ; ;
18587;932;350;371;0	666;0	490;620	693;3	681;0;357;382;0	369;0	496;623	293;3	693;0;32;353;367; ; ; ; ;
18607;933;356;375;0	665;0	490;620	693;3	662;0;361;377;0	368;0	496;623	293;3	717;0;32;353;367; ; ; ; ;
18627;934;354;374;0	665;0	490;620	787;3	661;0;359;376;0	368;0	496;622	813;3	691;0;32;353;367; ; ; ; ;
18647;935;350;381;0	665;0	490;620	787;3	633;0;357;359;0	368;0	497;622	813;3	632;0;32;353;367; ; ; ; ;
18666;936;346;377;0	665;0	490;620	787;3	670;0;362;353;0	368;0	497;622	813;3	642;0;32;353;367; ; ; ; ;
18687;937;343;369;0	665;0	490;620	787;3	674;0;363;374;0	368;0	496;622	813;3	725;0;32;353;367; ; ; ; ;
18706;938;350;383;0	665;0	490;620	787;3	649;0;358;344;0	368;0	496;622	813;3	585;0;32;353;367; ; ; ; ;
18726;939;348;378;0	665;0	490;621	798;3	675;0;361;347;0	368;0	496;623	427;3	611;0;32;353;367; ; ; ; ;
18746;940;351;374;0	666;0	490;621	798;3	656;0;358;342;0	368;0	496;623	427;3	561;0;32;353;367; ; ; ; ;
18766;941;348;373;0	666;0	490;621	798;3	673;0;356;339;0	368;0	496;623	427;3	552;0;32;353;367; ; ; ; ;
18786;942;370;376;0	665;0	490;621	798;3	654;0;384;378;0	368;0	496;623	427;3	682;0;33;394;364; ; ; ; ;
18806;943;385;369;0	664;0	490;621	798;3	641;0;398;366;0	367;0	496;623	427;3	657;0;33;394;364; ; ; ; ;
18826;944;392;370;0	664;0	490;621	385;3	641;0;408;375;0	367;0	496;625	501;3	644;0;33;394;364; ; ; ; ;
18846;945;389;377;0	664;0	490;621	385;3	607;0;397;367;0	367;0	496;625	501;3	640;0;33;394;364; ; ; ; ;
18866;946;392;375;0	664;0	490;621	385;3	689;0;399;365;0	367;0	496;625	501;3	656;0;33;394;364; ; ; ; ;
18886;947;400;374;0	664;0	490;621	385;3	588;0;397;366;0	367;0	496;625	501;3	630;0;33;394;364; ; ; ; ;
18906;948;388;368;0	664;0	490;621	385;3	540;0;401;325;0	367;0	497;625	501;3	574;0;33;394;364; ; ; ; ;
18926;949;393;368;0	664;0	490;619	941;3	542;0;402;322;0	367;0	497;624	196;3	563;0;33;394;364; ; ; ; ;
18946;950;385;367;0	663;0	490;619	941;3	615;0;395;374;0	366;0	497;624	196;3	578;0;33;394;364; ; ; ; ;
18966;951;385;372;0	663;0	490;619	941;3	642;0;390;372;0	366;0	497;624	196;3	696;0;33;394;364; ; ; ; ;
18985;952;389;374;0	663;0	490;619	941;3	629;0;397;345;0	366;0	496;624	196;3	565;0;33;394;364; ; ; ; ;
19005;953;368;393;0	663;0	490;619	941;3	680;0;380;386;0	367;0	497;624	196;3	608;0;34;378;393; ; ; ; ;
19025;954;368;399;0	663;0	490;620	075;3	689;0;380;379;0	367;0	496;624	926;3	641;0;34;378;393; ; ; ; ;
19045;955;377;393;0	663;0	490;620	075;3	620;0;383;378;0	367;0	496;624	926;3	674;0;34;378;393; ; ; ; ;
19065;956;372;396;0	663;0	490;620	075;3	649;0;383;389;0	367;0	496;624	926;3	573;0;34;378;393; ; ; ; ;
19085;957;371;393;0	663;0	490;620	075;3	678;0;395;383;0	367;0	496;624	926;3	662;0;34;378;393; ; ; ; ;
19105;958;370;390;0	663;0	490;620	075;3	737;0;384;396;0	366;0	497;624	926;3	633;0;34;378;393; ; ; ; ;
19125;959;369;388;0	663;0	490;622	956;3	786;0;387;398;0	366;0	497;623	228;3	591;0;34;378;393; ; ; ; ;
19145;960;376;390;0	663;0	490;622	956;3	650;0;380;392;0	366;0	497;623	228;3	606;0;34;378;393; ; ; ; ;
19165;961;379;392;0	663;0	490;622	956;3	659;0;381;390;0	366;0	497;623	228;3	562;0;34;378;393; ; ; ; ;
19185;962;373;386;0	663;0	490;622	956;3	651;0;370;393;0	366;0	497;623	228;3	629;0;34;378;393; ; ; ; ;
19205;963;370;387;0	663;0	490;622	956;3	603;0;378;393;0	366;0	497;623	228;3	615;0;34;378;393; ; ; ; ;
19225;964;369;387;0	663;0	490;622	928;3	601;0;376;393;0	366;0	496;622	989;3	609;0;34;378;393; ; ; ; ;
19245;965;372;390;0	663;0	490;622	928;3	684;0;385;391;0	366;0	497;622	989;3	612;0;34;378;393; ; ; ; ;
19265;966;380;393;0	662;0	490;622	928;3	647;0;381;383;0	366;0	497;622	989;3	681;0;34;378;393; ; ; ; ;
19284;967;371;392;0	662;0	490;622	928;3	624;0;384;393;0	365;0	497;622	989;3	668;0;34;378;393; ; ; ; ;
19304;968;378;394;0	662;0	490;622	928;3	639;0;381;398;0	365;0	497;622	989;3	679;0;34;378;393; ; ; ; ;
19325;969;375;394;0	661;0	490;622	957;3	630;0;384;398;0	365;0	497;622	980;3	674;0;34;378;393; ; ; ; ;
19344;970;372;398;0	661;0	489;622	957;3	812;0;391;390;0	365;0	497;622	980;3	660;0;34;378;393; ; ; ; ;
19364;971;364;405;0	661;0	489;622	957;3	767;0;392;396;0	364;0	497;622	980;3	625;0;34;378;393; ; ; ; ;
19384;972;368;403;0	661;0	489;622	957;3	697;0;382;395;0	364;0	497;622	980;3	587;0;34;378;393; ; ; ; ;
19404;973;377;400;0	661;0	489;622	957;3	678;0;384;395;0	364;0	497;622	980;3	706;0;34;378;393; ; ; ; ;
19424;974;376;404;0	661;0	489;621	469;3	651;0;387;394;0	364;0	497;623	015;3	683;0;34;378;393; ; ; ; ;
19444;975;371;389;0	661;0	489;621	469;3	719;0;389;382;0	364;0	497;623	015;3	575;0;34;378;393; ; ; ; ;
19464;976;376;396;0	660;0	489;621	469;3	623;0;393;411;0	364;0	497;623	015;3	632;0;34;378;393; ; ; ; ;
19484;977;368;398;0	660;0	489;621	469;3	651;0;395;400;0	364;0	497;623	015;3	653;0;34;378;393; ; ; ; ;
19504;978;368;395;0	660;0	490;621	469;3	661;0;382;399;0	363;0	497;623	015;3	606;0;34;378;393; ; ; ; ;
19524;979;370;393;0	660;0	490;622	892;3	679;0;383;397;0	363;0	497;624	034;3	649;0;34;378;393; ; ; ; ;
19544;980;366;392;0	660;0	490;622	892;3	635;0;391;385;0	364;0	497;624	034;3	562;0;34;378;393; ; ; ; ;
19564;981;380;397;0	660;0	490;622	892;3	617;0;386;395;0	364;0	498;624	034;3	597;0;34;378;393; ; ; ; ;
19583;982;377;404;0	661;0	490;622	892;3	642;0;377;395;0	364;0	498;624	034;3	498;0;34;378;393; ; ; ; ;
19603;983;383;404;0	661;0	490;622	892;3	590;0;370;399;0	364;0	498;624	034;3	504;0;34;378;393; ; ; ; ;
19623;984;384;405;0	661;0	491;623	647;3	593;0;364;400;0	364;0	498;623	700;3	508;0;34;378;393; ; ; ; ;
19643;985;375;387;0	661;0	491;623	647;3	621;0;396;398;0	364;0	498;623	700;3	592;0;34;378;393; ; ; ; ;
19663;986;379;396;0	661;0	491;623	647;3	546;0;388;394;0	364;0	498;623	700;3	638;0;34;378;393; ; ; ; ;
19686;987;311;363;0	661;0	490;623	647;3	603;0;331;331;0	365;0	497;623	700;3	464;0; ; ; ; ; ; ; ;
19703;988;283;330;0	662;0	489;623	647;3	560;0;300;315;0	366;0	497;623	700;3	481;0; ; ; ; ; ; ; ;
19726;989;254;322;0	662;0	489;623	475;3	582;0;274;301;0	366;0	497;623	070;3	494;0; ; ; ; ; ; ; ;
19743;990;290;343;0	662;0	489;623	475;3	599;0;304;324;0	367;0	497;623	070;3	465;0;35;293;333; ; ; ; ;
19765;991;287;327;0	662;0	489;623	475;3	537;0;304;324;0	367;0	497;623	070;3	553;0;35;293;333; ; ; ; ;
19783;992;285;323;0	662;0	489;623	475;3	602;0;305;339;0	366;0	497;623	070;3	587;0;35;293;333; ; ; ; ;
19805;993;287;327;0	663;0	490;623	475;3	625;0;299;316;0	367;0	497;623	070;3	484;0;35;293;333; ; ; ; ;
19823;994;286;325;0	663;0	490;624	321;3	617;0;298;318;0	366;0	497;623	935;3	543;0;35;293;333; ; ; ; ;
19845;995;283;319;0	662;0	490;624	321;3	593;0;302;333;0	366;0	497;623	935;3	530;0;35;293;333; ; ; ; ;
19863;996;292;326;0	662;0	490;624	321;3	559;0;286;300;0	366;0	497;623	935;3	419;0;35;293;333; ; ; ; ;
19884;997;292;314;0	662;0	490;624	321;3	517;0;303;335;0	366;0	497;623	935;3	579;0;35;293;333; ; ; ; ;
19902;998;292;323;0	663;0	489;624	321;3	524;0;305;325;0	367;0	497;623	935;3	535;0;35;293;333; ; ; ; ;
19922;999;294;325;0	663;0	489;623	029;3	525;0;301;319;0	367;0	497;621	053;3	504;0;35;293;333; ; ; ; ;
19942;1000;300;330;0	663;0	489;623	029;3	574;0;291;307;0	367;0	496;621	053;3	375;0;35;293;333; ; ; ; ;
19964;1001;287;333;0	663;0	489;623	029;3	559;0;310;353;0	367;0	496;621	053;3	575;0;35;293;333; ; ; ; ;
19982;1002;294;342;0	663;0	489;623	029;3	590;0;314;333;0	367;0	496;621	053;3	565;0;35;293;333; ; ; ; ;
20004;1003;288;317;0	664;0	489;623	029;3	517;0;300;340;0	367;0	496;621	053;3	536;0;35;293;333; ; ; ; ;
20022;1004;290;320;0	664;0	489;622	963;3	512;0;312;330;0	367;0	496;620	741;3	517;0;35;293;333; ; ; ; ;
20044;1005;286;325;0	664;0	489;622	963;3	568;0;301;327;0	367;0	496;620	741;3	456;0;35;293;333; ; ; ; ;
20062;1006;301;349;0	664;0	489;622	963;3	522;0;301;307;0	368;0	496;620	741;3	422;0;35;293;333; ; ; ; ;
20083;1007;289;340;0	664;0	489;622	963;3	549;0;308;319;0	368;0	496;620	741;3	404;0;35;293;333; ; ; ; ;
20102;1008;293;326;0	665;0	489;622	963;3	541;0;305;357;0	368;0	496;620	741;3	627;0;35;293;333; ; ; ; ;
20122;1009;297;336;0	665;0	489;622	539;3	530;0;303;351;0	368;0	496;622	105;3	628;0;35;293;333; ; ; ; ;
20142;1010;301;348;0	665;0	489;622	539;3	522;0;302;320;0	368;0	496;622	105;3	436;0;35;293;333; ; ; ; ;
20164;1011;293;340;0	665;0	489;622	539;3	544;0;314;340;0	368;0	496;622	105;3	671;0;35;293;333; ; ; ; ;
20181;1012;291;353;0	665;0	489;622	539;3	498;0;312;327;0	369;0	496;622	105;3	527;0;35;293;333; ; ; ; ;
20204;1013;290;331;0	665;0	489;622	539;3	492;0;302;328;0	369;0	496;622	105;3	562;0;35;293;333; ; ; ; ;
20221;1014;288;332;0	665;0	489;623	665;3	491;0;307;329;0	369;0	496;623	114;3	602;0;35;293;333; ; ; ; ;
20243;1015;285;329;0	665;0	489;623	665;3	618;0;310;331;0	369;0	496;623	114;3	570;0;35;293;333; ; ; ; ;
20261;1016;287;335;0	666;0	489;623	665;3	570;0;307;330;0	369;0	496;623	114;3	573;0;35;293;333; ; ; ; ;
20281;1017;282;331;0	666;0	489;623	665;3	526;0;297;340;0	369;0	496;623	114;3	596;0;35;293;333; ; ; ; ;
20301;1018;299;343;0	666;0	489;623	665;3	540;0;309;337;0	369;0	496;623	114;3	597;0;35;293;333; ; ; ; ;
20321;1019;298;345;0	666;0	490;623	000;3	551;0;305;342;0	370;0	496;621	029;3	586;0;35;293;333; ; ; ; ;
20341;1020;269;318;0	666;0	490;623	000;3	499;0;290;359;0	369;0	497;621	029;3	704;0;35;293;333; ; ; ; ;
20361;1021;265;337;0	666;0	490;623	000;3	561;0;281;353;0	369;0	497;621	029;3	589;0;35;293;333; ; ; ; ;
20381;1022;268;346;0	666;0	490;623	000;3	560;0;285;354;0	369;0	497;621	029;3	530;0;35;293;333; ; ; ; ;
20401;1023;271;351;0	666;0	490;623	000;3	563;0;286;352;0	369;0	497;621	029;3	688;0;35;293;333; ; ; ; ;
20421;1024;269;355;0	666;0	490;623	244;3	565;0;288;350;0	370;0	497;622	044;3	620;0;35;293;333; ; ; ; ;
20440;1025;277;348;0	666;0	491;623	244;3	495;0;282;366;0	370;0	497;622	044;3	749;0;35;293;333; ; ; ; ;
20461;1026;270;338;0	666;0	491;623	244;3	560;0;276;303;0	370;0	497;622	044;3	463;0;36;272;330; ; ; ; ;
20480;1027;266;329;0	666;0	491;623	244;3	584;0;275;320;0	370;0	497;622	044;3	494;0;36;272;330; ; ; ; ;
20500;1028;259;344;0	666;0	491;623	244;3	561;0;278;327;0	370;0	497;622	044;3	501;0;36;272;330; ; ; ; ;
20520;1029;253;335;0	666;0	491;624	614;3	576;0;277;334;0	370;0	497;623	272;3	513;0;36;272;330; ; ; ; ;
20540;1030;274;347;0	666;0	491;624	614;3	565;0;275;327;0	370;0	497;623	272;3	510;0;36;272;330; ; ; ; ;
20560;1031;271;348;0	666;0	490;624	614;3	549;0;285;323;0	370;0	497;623	272;3	580;0;36;272;330; ; ; ; ;
20580;1032;260;331;0	666;0	490;624	614;3	556;0;290;309;0	370;0	497;623	272;3	453;0;36;272;330; ; ; ; ;
20600;1033;269;339;0	666;0	490;624	614;3	503;0;276;323;0	370;0	497;623	272;3	485;0;36;272;330; ; ; ; ;
20620;1034;265;334;0	666;0	490;625	137;3	494;0;283;318;0	369;0	497;623	493;3	488;0;36;272;330; ; ; ; ;
20640;1035;271;326;0	665;0	490;625	137;3	507;0;289;328;0	369;0	497;623	493;3	598;0;36;272;330; ; ; ; ;
20660;1036;284;374;0	665;0	492;625	137;3	498;0;299;384;0	369;0	499;623	493;3	707;0; ; ; ; ; ; ; ;
20680;1037;296;434;0	664;0	493;625	137;3	512;0;292;447;0	369;0	500;623	493;3	555;0;37;299;443; ; ; ; ;
20700;1038;300;433;0	664;0	493;625	137;3	470;0;314;455;0	369;0	500;623	493;3	598;0;37;299;443; ; ; ; ;
20720;1039;305;432;0	664;0	493;623	719;3	458;0;317;463;0	369;0	500;623	927;3	617;0;37;299;443; ; ; ; ;
20740;1040;289;439;0	664;0	493;623	719;3	526;0;298;443;0	369;0	500;623	927;3	473;0;37;299;443; ; ; ; ;
20759;1041;294;442;0	664;0	493;623	719;3	583;0;302;449;0	368;0	500;623	927;3	547;0;37;299;443; ; ; ; ;
20779;1042;298;436;0	664;0	493;623	719;3	516;0;298;453;0	368;0	500;623	927;3	499;0;37;299;443; ; ; ; ;
20799;1043;287;435;0	664;0	493;623	719;3	507;0;297;445;0	368;0	500;623	927;3	518;0;37;299;443; ; ; ; ;
20819;1044;291;435;0	664;0	493;622	232;3	509;0;296;449;0	368;0	500;623	337;3	488;0;37;299;443; ; ; ; ;
20839;1045;298;438;0	664;0	492;622	232;3	535;0;312;460;0	368;0	500;623	337;3	633;0;37;299;443; ; ; ; ;
20859;1046;303;439;0	664;0	492;622	232;3	546;0;307;454;0	368;0	500;623	337;3	572;0;37;299;443; ; ; ; ;
20879;1047;299;444;0	664;0	492;622	232;3	581;0;302;456;0	368;0	500;623	337;3	624;0;37;299;443; ; ; ; ;
20899;1048;293;444;0	664;0	492;622	232;3	577;0;305;455;0	368;0	500;623	337;3	644;0;37;299;443; ; ; ; ;
20919;1049;294;444;0	664;0	492;622	163;3	572;0;302;457;0	368;0	500;621	865;3	619;0;37;299;443; ; ; ; ;
20939;1050;292;445;0	665;0	492;622	163;3	641;0;289;455;0	368;0	500;621	865;3	599;0;37;299;443; ; ; ; ;
20959;1051;287;440;0	665;0	492;622	163;3	631;0;303;451;0	368;0	500;621	865;3	694;0;37;299;443; ; ; ; ;
20979;1052;301;449;0	664;0	492;622	163;3	696;0;303;444;0	368;0	500;621	865;3	602;0;37;299;443; ; ; ; ;
20999;1053;295;445;0	664;0	492;622	163;3	605;0;304;449;0	368;0	500;621	865;3	599;0;37;299;443; ; ; ; ;
21019;1054;297;446;0	664;0	492;622	088;3	613;0;303;445;0	368;0	500;623	160;3	631;0;37;299;443; ; ; ; ;
21039;1055;299;456;0	664;0	492;622	088;3	563;0;302;449;0	368;0	500;623	160;3	600;0;37;299;443; ; ; ; ;
21059;1056;300;451;0	664;0	492;622	088;3	562;0;301;449;0	367;0	500;623	160;3	685;0;37;299;443; ; ; ; ;
21078;1057;302;441;0	664;0	492;622	088;3	651;0;290;443;0	368;0	499;623	160;3	618;0;37;299;443; ; ; ; ;
21098;1058;291;435;0	664;0	492;622	088;3	565;0;304;441;0	368;0	499;623	160;3	626;0;37;299;443; ; ; ; ;
21118;1059;291;429;0	664;0	491;621	463;3	584;0;301;439;0	368;0	499;622	062;3	629;0;37;299;443; ; ; ; ;
21138;1060;294;453;0	664;0	491;621	463;3	647;0;306;449;0	368;0	499;622	062;3	617;0;37;299;443; ; ; ; ;
21158;1061;301;441;0	664;0	491;621	463;3	711;0;302;457;0	368;0	499;622	062;3	689;0;37;299;443; ; ; ; ;
21178;1062;294;448;0	664;0	491;621	463;3	608;0;307;447;0	367;0	499;622	062;3	645;0;37;299;443; ; ; ; ;
21198;1063;296;438;0	664;0	492;621	463;3	609;0;299;435;0	367;0	499;622	062;3	586;0;37;299;443; ; ; ; ;
21218;1064;296;438;0	664;0	492;622	757;3	617;0;301;438;0	367;0	499;619	580;3	594;0;37;299;443; ; ; ; ;
21238;1065;293;430;0	663;0	492;622	757;3	598;0;312;452;0	366;0	500;619	580;3	645;0;37;299;443; ; ; ; ;
21258;1066;293;443;0	663;0	492;622	757;3	622;0;314;449;0	366;0	500;619	580;3	631;0;37;299;443; ; ; ; ;
21278;1067;294;440;0	663;0	492;622	757;3	634;0;304;449;0	366;0	500;619	580;3	572;0;37;299;443; ; ; ; ;
21298;1068;297;444;0	663;0	492;622	757;3	707;0;308;450;0	366;0	500;619	580;3	626;0;37;299;443; ; ; ; ;
21318;1069;298;443;0	663;0	492;622	620;3	730;0;310;449;0	367;0	500;621	486;3	615;0;37;299;443; ; ; ; ;
21338;1070;294;448;0	663;0	492;622	620;3	644;0;294;441;0	367;0	500;621	486;3	605;0;37;299;443; ; ; ; ;
21357;1071;299;445;0	664;0	492;622	620;3	665;0;299;446;0	367;0	500;621	486;3	697;0;37;299;443; ; ; ; ;
21377;1072;298;445;0	663;0	492;622	620;3	678;0;300;431;0	367;0	500;621	486;3	628;0;37;299;443; ; ; ; ;
21397;1073;300;438;0	663;0	492;622	620;3	661;0;304;442;0	367;0	500;621	486;3	566;0;37;299;443; ; ; ; ;
21417;1074;301;436;0	663;0	492;621	877;3	660;0;307;441;0	366;0	500;622	239;3	596;0;37;299;443; ; ; ; ;
21437;1075;308;442;0	663;0	493;621	877;3	580;0;303;443;0	366;0	500;622	239;3	670;0;37;299;443; ; ; ; ;
21457;1076;300;439;0	663;0	493;621	877;3	658;0;297;432;0	366;0	500;622	239;3	601;0;37;299;443; ; ; ; ;
21477;1077;293;436;0	663;0	492;621	877;3	659;0;297;435;0	366;0	500;622	239;3	627;0;37;299;443; ; ; ; ;
21497;1078;294;441;0	663;0	492;621	877;3	642;0;306;435;0	366;0	500;622	239;3	695;0;37;299;443; ; ; ; ;
21517;1079;293;438;0	663;0	492;622	363;3	639;0;303;435;0	366;0	500;622	522;3	671;0;37;299;443; ; ; ; ;
21537;1080;299;443;0	663;0	492;622	363;3	675;0;311;433;0	366;0	500;622	522;3	636;0;37;299;443; ; ; ; ;
21557;1081;316;434;0	663;0	492;622	363;3	643;0;310;444;0	366;0	500;622	522;3	715;0;37;299;443; ; ; ; ;
21577;1082;354;393;0	661;0	491;622	363;3	619;0;369;384;0	365;0	499;622	522;3	679;0; ; ; ; ; ; ; ;
21597;1083;364;375;0	661;0	491;622	363;3	667;0;375;352;0	365;0	499;622	522;3	654;0; ; ; ; ; ; ; ;
21617;1084;374;359;0	661;0	491;621	118;3	638;0;380;334;0	365;0	499;623	145;3	689;0; ; ; ; ; ; ; ;
21637;1085;369;377;0	661;0	491;621	118;3	686;0;376;376;0	365;0	499;623	145;3	714;0;38;380;374; ; ; ; ;
21656;1086;368;377;0	661;0	491;621	118;3	666;0;384;371;0	365;0	499;623	145;3	656;0;38;380;374; ; ; ; ;
21676;1087;372;376;0	661;0	491;621	118;3	779;0;376;373;0	365;0	499;623	145;3	652;0;38;380;374; ; ; ; ;
21696;1088;366;383;0	661;0	490;621	118;3	746;0;378;372;0	365;0	499;623	145;3	730;0;38;380;374; ; ; ; ;
21716;1089;367;384;0	661;0	490;619	508;3	760;0;380;375;0	365;0	498;620	799;3	688;0;38;380;374; ; ; ; ;
21736;1090;373;387;0	661;0	490;619	508;3	773;0;384;366;0	365;0	498;620	799;3	745;0;38;380;374; ; ; ; ;
21756;1091;373;385;0	661;0	490;619	508;3	742;0;389;377;0	365;0	498;620	799;3	744;0;38;380;374; ; ; ; ;
21776;1092;377;372;0	661;0	490;619	508;3	724;0;374;372;0	365;0	498;620	799;3	804;0;38;380;374; ; ; ; ;
21796;1093;376;376;0	661;0	490;619	508;3	722;0;374;363;0	365;0	498;620	799;3	608;0;38;380;374; ; ; ; ;
21816;1094;377;378;0	661;0	489;621	147;3	730;0;373;365;0	365;0	498;623	329;3	625;0;38;380;374; ; ; ; ;
21836;1095;367;392;0	662;0	489;621	147;3	753;0;375;368;0	365;0	498;623	329;3	710;0;38;380;374; ; ; ; ;
21856;1096;371;382;0	662;0	489;621	147;3	775;0;388;358;0	365;0	498;623	329;3	631;0;38;380;374; ; ; ; ;
21876;1097;375;390;0	662;0	489;621	147;3	803;0;373;370;0	365;0	497;623	329;3	671;0;38;380;374; ; ; ; ;
21896;1098;374;384;0	662;0	489;621	147;3	754;0;381;368;0	365;0	497;623	329;3	714;0;38;380;374; ; ; ; ;
21916;1099;374;389;0	662;0	489;619	384;3	762;0;384;368;0	365;0	497;621	246;3	673;0;38;380;374; ; ; ; ;
21936;1100;372;386;0	662;0	489;619	384;3	753;0;388;373;0	366;0	497;621	246;3	671;0;38;380;374; ; ; ; ;
21955;1101;371;380;0	662;0	489;619	384;3	789;0;381;376;0	366;0	497;621	246;3	675;0;38;380;374; ; ; ; ;
21975;1102;370;374;0	662;0	489;619	384;3	795;0;382;382;0	366;0	497;621	246;3	708;0;38;380;374; ; ; ; ;
21995;1103;373;374;0	662;0	489;619	384;3	808;0;374;373;0	366;0	497;621	246;3	665;0;38;380;374; ; ; ; ;
22015;1104;372;373;0	662;0	489;619	933;3	820;0;373;375;0	366;0	497;623	175;3	685;0;38;380;374; ; ; ; ;
22035;1105;371;364;0	663;0	489;619	933;3	727;0;381;367;0	366;0	497;623	175;3	659;0;38;380;374; ; ; ; ;
22055;1106;373;371;0	663;0	489;619	933;3	712;0;393;374;0	366;0	497;623	175;3	678;0;38;380;374; ; ; ; ;
22075;1107;379;384;0	663;0	489;619	933;3	768;0;393;377;0	366;0	497;623	175;3	744;0;38;380;374; ; ; ; ;
22095;1108;370;392;0	663;0	489;619	933;3	774;0;391;374;0	366;0	497;623	175;3	748;0;38;380;374; ; ; ; ;
22115;1109;373;399;0	663;0	489;618	535;3	773;0;391;376;0	366;0	497;621	149;3	741;0;38;380;374; ; ; ; ;
22135;1110;365;380;0	663;0	490;618	535;3	762;0;380;370;0	366;0	498;621	149;3	697;0;38;380;374; ; ; ; ;
22155;1111;379;378;0	663;0	490;618	535;3	717;0;386;369;0	366;0	498;621	149;3	665;0;38;380;374; ; ; ; ;
22175;1112;373;379;0	663;0	490;618	535;3	677;0;390;383;0	366;0	498;621	149;3	672;0;38;380;374; ; ; ; ;
22195;1113;373;390;0	663;0	490;618	535;3	771;0;388;382;0	366;0	498;621	149;3	630;0;38;380;374; ; ; ; ;
22215;1114;372;388;0	663;0	490;620	994;3	753;0;389;380;0	366;0	498;622	066;3	626;0;38;380;374; ; ; ; ;
22235;1115;376;381;0	663;0	491;620	994;3	703;0;397;344;0	366;0	499;622	066;3	591;0;38;380;374; ; ; ; ;
22254;1116;379;375;0	663;0	491;620	994;3	682;0;390;370;0	366;0	499;622	066;3	673;0;38;380;374; ; ; ; ;
22274;1117;375;373;0	663;0	491;620	994;3	700;0;383;375;0	366;0	499;622	066;3	648;0;38;380;374; ; ; ; ;
22294;1118;380;375;0	663;0	491;620	994;3	671;0;387;375;0	366;0	498;622	066;3	614;0;38;380;374; ; ; ; ;
22314;1119;379;375;0	662;0	491;619	644;3	667;0;384;374;0	366;0	498;622	812;3	655;0;38;380;374; ; ; ; ;
22334;1120;374;379;0	662;0	491;619	644;3	681;0;382;369;0	365;0	498;622	812;3	644;0;38;380;374; ; ; ; ;
22354;1121;373;384;0	662;0	491;619	644;3	693;0;392;370;0	365;0	498;622	812;3	579;0;38;380;374; ; ; ; ;
22374;1122;373;382;0	661;0	491;619	644;3	658;0;384;373;0	365;0	498;622	812;3	594;0;38;380;374; ; ; ; ;
22394;1123;377;390;0	661;0	490;619	644;3	615;0;379;366;0	365;0	498;622	812;3	615;0;38;380;374; ; ; ; ;
22414;1124;376;391;0	661;0	490;619	742;3	607;0;381;367;0	364;0	498;623	276;3	586;0;38;380;374; ; ; ; ;
22434;1125;370;379;0	660;0	490;619	742;3	565;0;396;357;0	364;0	499;623	276;3	605;0;38;380;374; ; ; ; ;
22454;1126;369;380;0	660;0	490;619	742;3	595;0;384;349;0	363;0	499;623	276;3	540;0;38;380;374; ; ; ; ;
22474;1127;374;384;0	659;0	490;619	742;3	623;0;387;374;0	362;0	499;623	276;3	565;0;38;380;374; ; ; ; ;
22494;1128;383;382;0	658;0	490;619	742;3	589;0;381;352;0	362;0	499;623	276;3	537;0;38;380;374; ; ; ; ;
22514;1129;382;381;0	658;0	490;620	088;3	599;0;380;361;0	361;0	499;623	877;3	548;0;38;380;374; ; ; ; ;
22533;1130;378;384;0	658;0	490;620	088;3	632;0;389;355;0	361;0	499;623	877;3	528;0;38;380;374; ; ; ; ;
22553;1131;374;381;0	658;0	489;620	088;3	729;0;381;375;0	361;0	499;623	877;3	580;0;38;380;374; ; ; ; ;
22573;1132;383;386;0	658;0	489;620	088;3	679;0;385;374;0	361;0	499;623	877;3	664;0;38;380;374; ; ; ; ;
22593;1133;374;375;0	657;0	489;620	088;3	666;0;394;340;0	361;0	498;623	877;3	594;0;38;380;374; ; ; ; ;
22613;1134;378;374;0	657;0	489;619	719;3	703;0;391;349;0	361;0	498;622	805;3	621;0;38;380;374; ; ; ; ;
22633;1135;374;381;0	657;0	489;619	719;3	678;0;390;363;0	361;0	498;622	805;3	614;0;38;380;374; ; ; ; ;
22653;1136;375;378;0	657;0	489;619	719;3	640;0;383;376;0	361;0	499;622	805;3	602;0;38;380;374; ; ; ; ;
22673;1137;371;390;0	657;0	489;619	719;3	667;0;386;379;0	361;0	499;622	805;3	625;0;38;380;374; ; ; ; ;
22693;1138;373;389;0	657;0	489;619	719;3	697;0;394;335;0	361;0	499;622	805;3	591;0;38;380;374; ; ; ; ;
22713;1139;372;386;0	658;0	490;622	319;3	702;0;390;341;0	361;0	499;621	853;3	589;0;38;380;374; ; ; ; ;
22733;1140;364;366;0	658;0	490;622	319;3	707;0;390;371;0	361;0	499;621	853;3	617;0;38;380;374; ; ; ; ;
22753;1141;368;377;0	658;0	490;622	319;3	701;0;385;375;0	362;0	499;621	853;3	643;0;38;380;374; ; ; ; ;
22773;1142;379;379;0	659;0	490;622	319;3	705;0;390;372;0	362;0	498;621	853;3	678;0;38;380;374; ; ; ; ;
22793;1143;377;375;0	659;0	490;622	319;3	689;0;378;375;0	363;0	498;621	853;3	692;0;38;380;374; ; ; ; ;
22813;1144;382;378;0	660;0	490;618	980;3	667;0;378;373;0	363;0	499;622	769;3	711;0;38;380;374; ; ; ; ;
22833;1145;378;384;0	660;0	490;618	980;3	669;0;394;360;0	363;0	499;622	769;3	707;0;38;380;374; ; ; ; ;
22852;1146;382;391;0	660;0	490;618	980;3	645;0;387;375;0	363;0	499;622	769;3	668;0;38;380;374; ; ; ; ;
22872;1147;373;382;0	660;0	490;618	980;3	771;0;394;348;0	363;0	499;622	769;3	620;0;38;380;374; ; ; ; ;
22892;1148;370;381;0	660;0	491;618	980;3	679;0;385;358;0	363;0	499;622	769;3	663;0;38;380;374; ; ; ; ;
22912;1149;368;379;0	660;0	490;619	363;3	702;0;387;357;0	363;0	499;623	723;3	650;0;38;380;374; ; ; ; ;
22932;1150;378;387;0	661;0	490;619	363;3	719;0;385;379;0	364;0	499;623	723;3	662;0;38;380;374; ; ; ; ;
22952;1151;381;386;0	661;0	490;619	363;3	749;0;394;373;0	365;0	499;623	723;3	735;0;38;380;374; ; ; ; ;
22972;1152;372;385;0	662;0	490;619	363;3	731;0;387;371;0	365;0	499;623	723;3	700;0;38;380;374; ; ; ; ;
22992;1153;388;385;0	662;0	490;619	363;3	719;0;388;360;0	365;0	499;623	723;3	638;0;38;380;374; ; ; ; ;
23012;1154;388;383;0	662;0	490;621	041;3	739;0;389;358;0	365;0	498;620	574;3	645;0;38;380;374; ; ; ; ;
23032;1155;371;379;0	662;0	491;621	041;3	725;0;389;375;0	365;0	499;620	574;3	640;0;38;380;374; ; ; ; ;
23052;1156;374;382;0	662;0	491;621	041;3	772;0;379;363;0	365;0	499;620	574;3	583;0;38;380;374; ; ; ; ;
23072;1157;383;380;0	662;0	491;621	041;3	624;0;384;386;0	365;0	499;620	574;3	698;0;38;380;374; ; ; ; ;
23092;1158;376;394;0	662;0	491;621	041;3	714;0;389;378;0	365;0	499;620	574;3	673;0;38;380;374; ; ; ; ;
23112;1159;380;398;0	662;0	492;619	167;3	688;0;387;375;0	366;0	499;623	136;3	690;0;38;380;374; ; ; ; ;
23131;1160;379;381;0	663;0	492;619	167;3	673;0;377;375;0	366;0	499;623	136;3	634;0;38;380;374; ; ; ; ;
23151;1161;366;383;0	663;0	492;619	167;3	655;0;378;370;0	366;0	499;623	136;3	649;0;38;380;374; ; ; ; ;
23171;1162;389;371;0	663;0	492;619	167;3	543;0;399;369;0	367;0	499;623	136;3	822;0;38;380;374; ; ; ; ;
23191;1163;364;378;0	664;0	492;619	167;3	682;0;394;338;0	367;0	499;623	136;3	611;0;38;380;374; ; ; ; ;
23211;1164;370;376;0	664;0	492;619	163;3	646;0;401;333;0	367;0	499;623	063;3	660;0;38;380;374; ; ; ; ;
23231;1165;380;354;0	664;0	492;619	163;3	545;0;398;366;0	367;0	499;623	063;3	623;0;38;380;374; ; ; ; ;
23251;1166;379;378;0	664;0	492;619	163;3	663;0;388;371;0	367;0	499;623	063;3	589;0;38;380;374; ; ; ; ;
23271;1167;384;383;0	663;0	492;619	163;3	603;0;389;373;0	367;0	499;623	063;3	687;0;38;380;374; ; ; ; ;
23291;1168;377;381;0	663;0	492;619	163;3	615;0;389;374;0	367;0	499;623	063;3	558;0;38;380;374; ; ; ; ;
23311;1169;378;383;0	663;0	491;619	878;3	632;0;391;373;0	366;0	499;624	509;3	589;0;38;380;374; ; ; ; ;
23331;1170;384;389;0	663;0	491;619	878;3	650;0;386;374;0	366;0	499;624	509;3	637;0;38;380;374; ; ; ; ;
23351;1171;376;388;0	662;0	491;619	878;3	634;0;393;375;0	366;0	499;624	509;3	585;0;38;380;374; ; ; ; ;
23371;1172;379;385;0	662;0	491;619	878;3	596;0;389;344;0	366;0	499;624	509;3	587;0;38;380;374; ; ; ; ;
23391;1173;388;379;0	662;0	492;619	878;3	620;0;396;368;0	365;0	499;624	509;3	666;0;38;380;374; ; ; ; ;
23411;1174;386;377;0	662;0	491;619	180;3	599;0;395;361;0	365;0	499;623	302;3	636;0;38;380;374; ; ; ; ;
23431;1175;373;377;0	661;0	491;619	180;3	564;0;387;340;0	365;0	499;623	302;3	456;0;38;380;374; ; ; ; ;
23450;1176;376;383;0	661;0	491;619	180;3	579;0;383;370;0	365;0	499;623	302;3	696;0;38;380;374; ; ; ; ;
23470;1177;384;374;0	661;0	491;619	180;3	605;0;381;388;0	365;0	499;623	302;3	660;0;38;380;374; ; ; ; ;
23490;1178;370;374;0	661;0	491;619	180;3	641;0;376;376;0	365;0	499;623	302;3	620;0;38;380;374; ; ; ; ;
23510;1179;372;372;0	661;0	491;621	036;3	673;0;374;385;0	365;0	499;622	212;3	577;0;38;380;374; ; ; ; ;
23530;1180;380;372;0	661;0	491;621	036;3	583;0;395;382;0	364;0	499;622	212;3	647;0;38;380;374; ; ; ; ;
23550;1181;382;376;0	661;0	491;621	036;3	563;0;381;374;0	364;0	499;622	212;3	626;0;38;380;374; ; ; ; ;
23570;1182;378;372;0	661;0	491;621	036;3	660;0;382;380;0	364;0	499;622	212;3	586;0;38;380;374; ; ; ; ;
23590;1183;372;374;0	661;0	491;621	036;3	586;0;384;372;0	364;0	499;622	212;3	549;0;38;380;374; ; ; ; ;
23610;1184;371;377;0	661;0	491;619	340;3	591;0;385;372;0	364;0	499;623	495;3	527;0;38;380;374; ; ; ; ;
23630;1185;385;363;0	661;0	491;619	340;3	595;0;381;379;0	365;0	499;623	495;3	632;0;38;380;374; ; ; ; ;
23650;1186;368;369;0	661;0	491;619	340;3	715;0;385;376;0	365;0	499;623	495;3	638;0;38;380;374; ; ; ; ;
23670;1187;377;372;0	662;0	491;619	340;3	662;0;388;374;0	365;0	499;623	495;3	647;0;38;380;374; ; ; ; ;
23692;1188;379;389;0	662;0	491;619	340;3	696;0;389;369;0	365;0	499;623	495;3	560;0;38;380;374; ; ; ; ;
23710;1189;379;393;0	662;0	491;621	295;3	683;0;389;366;0	365;0	499;623	773;3	561;0;38;380;374; ; ; ; ;
23729;1190;384;380;0	662;0	491;621	295;3	685;0;391;385;0	365;0	499;623	773;3	667;0;38;380;374; ; ; ; ;
23750;1191;377;375;0	662;0	491;621	295;3	661;0;395;364;0	365;0	499;623	773;3	541;0;38;380;374; ; ; ; ;
23769;1192;383;379;0	662;0	491;621	295;3	684;0;402;366;0	365;0	499;623	773;3	620;0;38;380;374; ; ; ; ;
23789;1193;376;380;0	662;0	491;621	295;3	622;0;391;355;0	365;0	499;623	773;3	575;0;38;380;374; ; ; ; ;
23809;1194;377;378;0	662;0	491;622	069;3	621;0;393;354;0	365;0	499;621	859;3	601;0;38;380;374; ; ; ; ;
23829;1195;377;384;0	662;0	491;622	069;3	632;0;379;372;0	365;0	499;621	859;3	624;0;38;380;374; ; ; ; ;
23849;1196;379;382;0	662;0	491;622	069;3	710;0;403;331;0	365;0	499;621	859;3	560;0;38;380;374; ; ; ; ;
23869;1197;381;376;0	662;0	491;622	069;3	759;0;387;373;0	365;0	500;621	859;3	706;0;38;380;374; ; ; ; ;
23889;1198;374;375;0	662;0	492;622	069;3	704;0;378;378;0	365;0	500;621	859;3	611;0;38;380;374; ; ; ; ;
23909;1199;377;377;0	661;0	491;619	496;3	703;0;385;369;0	365;0	500;621	706;3	614;0;38;380;374; ; ; ; ;
23929;1200;374;375;0	662;0	491;619	496;3	654;0;375;373;0	365;0	500;621	706;3	653;0;38;380;374; ; ; ; ;
23949;1201;375;377;0	662;0	491;619	496;3	709;0;369;367;0	365;0	500;621	706;3	566;0;38;380;374; ; ; ; ;
23969;1202;380;375;0	662;0	491;619	496;3	602;0;382;372;0	365;0	499;621	706;3	623;0;38;380;374; ; ; ; ;
23989;1203;372;386;0	661;0	491;619	496;3	743;0;385;367;0	365;0	499;621	706;3	574;0;38;380;374; ; ; ; ;
24009;1204;372;386;0	661;0	491;621	512;3	730;0;388;367;0	364;0	499;623	785;3	607;0;38;380;374; ; ; ; ;
24029;1205;376;384;0	661;0	491;621	512;3	744;0;380;381;0	364;0	499;623	785;3	704;0;38;380;374; ; ; ; ;
24048;1206;381;386;0	661;0	491;621	512;3	785;0;388;376;0	364;0	500;623	785;3	616;0;38;380;374; ; ; ; ;
24068;1207;377;358;0	660;0	491;621	512;3	653;0;376;367;0	363;0	500;623	785;3	681;0;38;380;374; ; ; ; ;
24088;1208;381;382;0	660;0	491;621	512;3	711;0;386;370;0	363;0	500;623	785;3	704;0;38;380;374; ; ; ; ;
24108;1209;379;377;0	661;0	491;620	343;3	688;0;381;366;0	364;0	499;622	831;3	671;0;38;380;374; ; ; ; ;
24128;1210;375;378;0	661;0	491;620	343;3	765;0;382;363;0	364;0	499;622	831;3	623;0;38;380;374; ; ; ; ;
24148;1211;382;369;0	661;0	491;620	343;3	779;0;385;368;0	364;0	499;622	831;3	719;0;38;380;374; ; ; ; ;
24168;1212;379;376;0	661;0	491;620	343;3	710;0;385;376;0	364;0	499;622	831;3	764;0;38;380;374; ; ; ; ;
24188;1213;379;382;0	660;0	491;620	343;3	765;0;377;374;0	363;0	499;622	831;3	699;0;38;380;374; ; ; ; ;
24208;1214;378;379;0	660;0	491;621	348;3	761;0;377;371;0	363;0	499;623	077;3	709;0;38;380;374; ; ; ; ;
24228;1215;378;378;0	659;0	491;621	348;3	823;0;391;368;0	362;0	499;623	077;3	752;0;38;380;374; ; ; ; ;
24248;1216;374;365;0	659;0	491;621	348;3	774;0;379;364;0	362;0	499;623	077;3	731;0;38;380;374; ; ; ; ;
24268;1217;381;372;0	659;0	491;621	348;3	758;0;379;376;0	362;0	499;623	077;3	711;0;38;380;374; ; ; ; ;
24288;1218;376;372;0	659;0	491;621	348;3	817;0;385;373;0	362;0	499;623	077;3	814;0;38;380;374; ; ; ; ;
24308;1219;376;373;0	659;0	491;618	647;3	772;0;376;377;0	362;0	499;621	077;3	792;0;38;380;374; ; ; ; ;
24327;1220;373;374;0	659;0	491;618	647;3	829;0;383;376;0	362;0	500;621	077;3	734;0;38;380;374; ; ; ; ;
24347;1221;379;367;0	658;0	491;618	647;3	832;0;391;384;0	361;0	500;621	077;3	777;0;38;380;374; ; ; ; ;
24367;1222;372;377;0	658;0	491;618	647;3	749;0;380;379;0	361;0	500;621	077;3	778;0;38;380;374; ; ; ; ;
24387;1223;375;382;0	658;0	491;618	647;3	768;0;378;373;0	361;0	500;621	077;3	735;0;38;380;374; ; ; ; ;
24407;1224;375;380;0	658;0	491;620	328;3	797;0;379;375;0	361;0	500;621	981;3	761;0;38;380;374; ; ; ; ;
24427;1225;376;381;0	658;0	491;620	328;3	818;0;383;373;0	361;0	500;621	981;3	817;0;38;380;374; ; ; ; ;
24447;1226;381;366;0	658;0	491;620	328;3	882;0;387;375;0	362;0	500;621	981;3	771;0;38;380;374; ; ; ; ;
24467;1227;370;374;0	658;0	490;620	328;3	844;0;378;367;0	362;0	500;621	981;3	735;0;38;380;374; ; ; ; ;
24487;1228;365;382;0	659;0	490;620	328;3	844;0;385;376;0	362;0	499;621	981;3	770;0;38;380;374; ; ; ; ;
24507;1229;364;378;0	659;0	490;617	985;3	831;0;386;372;0	362;0	499;623	426;3	765;0;38;380;374; ; ; ; ;
24527;1230;374;376;0	659;0	490;617	985;3	824;0;384;363;0	362;0	499;623	426;3	821;0;38;380;374; ; ; ; ;
24547;1231;376;382;0	659;0	490;617	985;3	820;0;387;366;0	362;0	499;623	426;3	802;0;38;380;374; ; ; ; ;
24567;1232;377;374;0	659;0	490;617	985;3	864;0;384;370;0	362;0	499;623	426;3	804;0;38;380;374; ; ; ; ;
24587;1233;377;380;0	660;0	491;617	985;3	779;0;385;371;0	363;0	499;623	426;3	797;0;38;380;374; ; ; ; ;
24607;1234;376;377;0	660;0	491;618	672;3	789;0;384;373;0	363;0	499;623	771;3	799;0;38;380;374; ; ; ; ;
24627;1235;385;375;0	661;0	491;618	672;3	772;0;384;379;0	364;0	499;623	771;3	856;0;38;380;374; ; ; ; ;
24646;1236;368;376;0	661;0	491;618	672;3	766;0;390;378;0	364;0	499;623	771;3	763;0;38;380;374; ; ; ; ;
24666;1237;376;372;0	661;0	491;618	672;3	714;0;382;382;0	364;0	499;623	771;3	766;0;38;380;374; ; ; ; ;
24686;1238;377;379;0	661;0	491;618	672;3	760;0;385;371;0	365;0	499;623	771;3	728;0;38;380;374; ; ; ; ;
24706;1239;378;376;0	661;0	491;620	987;3	754;0;384;372;0	365;0	499;621	806;3	706;0;38;380;374; ; ; ; ;
24726;1240;361;367;0	661;0	491;620	987;3	830;0;380;380;0	365;0	499;621	806;3	744;0;38;380;374; ; ; ; ;
24746;1241;378;370;0	662;0	491;620	987;3	762;0;380;379;0	365;0	499;621	806;3	694;0;38;380;374; ; ; ; ;
24766;1242;372;369;0	662;0	491;620	987;3	789;0;385;392;0	365;0	499;621	806;3	799;0;38;380;374; ; ; ; ;
24786;1243;377;363;0	662;0	491;620	987;3	721;0;390;394;0	365;0	499;621	806;3	768;0;38;380;374; ; ; ; ;
24806;1244;375;363;0	662;0	491;621	797;3	720;0;391;395;0	365;0	499;622	192;3	774;0;38;380;374; ; ; ; ;
24826;1245;368;376;0	662;0	491;621	797;3	804;0;381;361;0	365;0	499;622	192;3	705;0;38;380;374; ; ; ; ;
24846;1246;381;384;0	662;0	490;621	797;3	781;0;372;383;0	365;0	499;622	192;3	783;0;38;380;374; ; ; ; ;
24866;1247;373;386;0	662;0	490;621	797;3	746;0;373;369;0	365;0	499;622	192;3	691;0;38;380;374; ; ; ; ;
24886;1248;369;379;0	662;0	490;621	797;3	754;0;370;377;0	365;0	498;622	192;3	672;0;38;380;374; ; ; ; ;
24906;1249;373;384;0	662;0	490;622	057;3	763;0;370;372;0	365;0	498;621	655;3	682;0;38;380;374; ; ; ; ;
24925;1250;375;380;0	662;0	490;622	057;3	760;0;379;383;0	365;0	498;621	655;3	749;0;38;380;374; ; ; ; ;
24945;1251;366;363;0	662;0	490;622	057;3	810;0;383;369;0	365;0	498;621	655;3	682;0;38;380;374; ; ; ; ;
24966;1252;371;363;0	662;0	490;622	057;3	717;0;381;364;0	365;0	498;621	655;3	705;0;38;380;374; ; ; ; ;
24985;1253;368;373;0	662;0	490;622	057;3	776;0;376;380;0	365;0	498;621	655;3	723;0;38;380;374; ; ; ; ;
25005;1254;370;366;0	662;0	490;619	819;3	766;0;377;372;0	365;0	498;620	997;3	690;0;38;380;374; ; ; ; ;
25025;1255;371;376;0	662;0	489;619	819;3	794;0;377;366;0	365;0	498;620	997;3	694;0;38;380;374; ; ; ; ;
25045;1256;378;381;0	662;0	490;619	819;3	748;0;381;375;0	365;0	498;620	997;3	714;0;38;380;374; ; ; ; ;
25065;1257;356;399;0	662;0	491;619	819;3	754;0;341;401;0	365;0	499;620	997;3	732;0;39;333;433; ; ; ; ;
25085;1258;337;428;0	662;0	491;619	819;3	745;0;336;425;0	366;0	500;620	997;3	762;0;39;333;433; ; ; ; ;
25105;1259;331;439;0	662;0	492;620	186;3	749;0;331;440;0	365;0	500;621	793;3	786;0;39;333;433; ; ; ; ;
25125;1260;329;432;0	661;0	492;620	186;3	848;0;333;431;0	365;0	501;621	793;3	778;0;39;333;433; ; ; ; ;
25145;1261;331;432;0	661;0	492;620	186;3	811;0;338;433;0	365;0	501;621	793;3	773;0;39;333;433; ; ; ; ;
25165;1262;327;445;0	661;0	492;620	186;3	747;0;339;429;0	365;0	501;621	793;3	720;0;39;333;433; ; ; ; ;
25185;1263;329;428;0	661;0	492;620	186;3	763;0;341;425;0	365;0	501;621	793;3	782;0;39;333;433; ; ; ; ;
25205;1264;330;430;0	661;0	492;620	363;3	780;0;343;426;0	365;0	500;619	536;3	754;0;39;333;433; ; ; ; ;
25224;1265;338;432;0	661;0	492;620	363;3	780;0;351;429;0	364;0	500;619	536;3	788;0;39;333;433; ; ; ; ;
25246;1266;332;430;0	661;0	492;620	363;3	795;0;333;421;0	364;0	500;619	536;3	716;0;39;333;433; ; ; ; ;
25264;1267;319;433;0	660;0	491;620	363;3	836;0;338;427;0	364;0	500;619	536;3	781;0;39;333;433; ; ; ; ;
25284;1268;325;442;0	659;0	491;620	363;3	848;0;341;423;0	363;0	500;619	536;3	743;0;39;333;433; ; ; ; ;
25304;1269;318;440;0	659;0	491;622	772;3	875;0;343;425;0	363;0	500;620	751;3	781;0;39;333;433; ; ; ; ;
25326;1270;329;425;0	658;0	491;622	772;3	866;0;343;434;0	362;0	501;620	751;3	751;0;39;333;433; ; ; ; ;
25344;1271;319;427;0	658;0	491;622	772;3	824;0;336;432;0	362;0	501;620	751;3	731;0;39;333;433; ; ; ; ;
25365;1272;325;433;0	658;0	491;622	772;3	823;0;332;436;0	361;0	501;620	751;3	724;0;39;333;433; ; ; ; ;
25384;1273;327;435;0	657;0	491;622	772;3	773;0;335;432;0	361;0	501;620	751;3	799;0;39;333;433; ; ; ; ;
25404;1274;324;437;0	657;0	491;622	863;3	756;0;334;433;0	361;0	501;621	336;3	795;0;39;333;433; ; ; ; ;
25424;1275;329;443;0	657;0	491;622	863;3	802;0;339;427;0	361;0	501;621	336;3	738;0;39;333;433; ; ; ; ;
25444;1276;332;442;0	657;0	491;622	863;3	764;0;333;433;0	360;0	501;621	336;3	822;0;39;333;433; ; ; ; ;
25464;1277;318;443;0	656;0	491;622	863;3	927;0;340;441;0	360;0	501;621	336;3	814;0;39;333;433; ; ; ; ;
25484;1278;329;441;0	656;0	491;622	863;3	827;0;345;429;0	360;0	501;621	336;3	783;0;39;333;433; ; ; ; ;
25503;1279;329;442;0	656;0	491;621	570;3	843;0;344;433;0	360;0	501;622	933;3	837;0;39;333;433; ; ; ; ;
25524;1280;327;444;0	657;0	491;621	570;3	818;0;355;430;0	360;0	501;622	933;3	747;0;39;333;433; ; ; ; ;
25543;1281;336;438;0	657;0	491;621	570;3	841;0;338;431;0	360;0	501;622	933;3	912;0;39;333;433; ; ; ; ;
25564;1282;305;448;0	658;0	491;621	570;3	820;0;310;440;0	361;0	501;622	933;3	822;0;40;304;441; ; ; ; ;
25583;1283;292;442;0	658;0	491;621	570;3	762;0;322;446;0	361;0	501;622	933;3	784;0;40;304;441; ; ; ; ;
25604;1284;287;444;0	658;0	491;617	788;3	742;0;304;451;0	362;0	501;621	652;3	840;0;40;304;441; ; ; ; ;
25623;1285;301;446;0	658;0	491;617	788;3	798;0;308;444;0	362;0	501;621	652;3	755;0;40;304;441; ; ; ; ;
25644;1286;300;445;0	658;0	491;617	788;3	803;0;309;447;0	362;0	501;621	652;3	733;0;40;304;441; ; ; ; ;
25663;1287;293;440;0	659;0	491;617	788;3	804;0;320;441;0	362;0	501;621	652;3	716;0;40;304;441; ; ; ; ;
25685;1288;295;446;0	659;0	491;617	788;3	710;0;309;437;0	363;0	500;621	652;3	722;0;40;304;441; ; ; ; ;
25703;1289;292;443;0	660;0	491;619	445;3	715;0;312;438;0	363;0	500;620	119;3	719;0;40;304;441; ; ; ; ;
25725;1290;296;448;0	660;0	491;619	445;3	764;0;310;440;0	363;0	500;620	119;3	680;0;40;304;441; ; ; ; ;
25743;1291;305;441;0	660;0	491;619	445;3	757;0;310;435;0	364;0	500;620	119;3	748;0;40;304;441; ; ; ; ;
25765;1292;305;436;0	660;0	491;619	445;3	808;0;303;438;0	364;0	500;620	119;3	668;0;40;304;441; ; ; ; ;
25783;1293;298;442;0	661;0	491;619	445;3	802;0;313;441;0	364;0	500;620	119;3	765;0;40;304;441; ; ; ; ;
25805;1294;304;440;0	661;0	492;619	190;3	795;0;313;439;0	364;0	500;620	944;3	749;0;40;304;441; ; ; ; ;
25822;1295;302;440;0	661;0	492;619	190;3	723;0;311;436;0	364;0	500;620	944;3	666;0;40;304;441; ; ; ; ;
25844;1296;350;395;0	660;0	491;619	190;3	771;0;379;391;0	364;0	499;620	944;3	671;0;41;381;384; ; ; ; ;
25862;1297;379;397;0	660;0	491;619	190;3	816;0;387;386;0	364;0	499;620	944;3	677;0;41;381;384; ; ; ; ;
25884;1298;366;388;0	660;0	491;619	190;3	727;0;379;383;0	364;0	499;620	944;3	690;0;41;381;384; ; ; ; ;
25902;1299;381;387;0	660;0	491;618	826;3	761;0;383;378;0	364;0	499;622	298;3	704;0;41;381;384; ; ; ; ;
25925;1300;381;391;0	661;0	491;618	826;3	658;0;385;377;0	364;0	499;622	298;3	693;0;41;381;384; ; ; ; ;
25942;1301;383;398;0	661;0	491;618	826;3	678;0;381;378;0	364;0	499;622	298;3	707;0;41;381;384; ; ; ; ;
25962;1302;375;394;0	661;0	491;618	826;3	647;0;381;383;0	364;0	499;622	298;3	765;0;41;381;384; ; ; ; ;
25982;1303;377;389;0	661;0	491;618	826;3	723;0;374;381;0	364;0	499;622	298;3	652;0;41;381;384; ; ; ; ;
26004;1304;376;390;0	661;0	491;620	519;3	741;0;373;384;0	364;0	499;622	373;3	671;0;41;381;384; ; ; ; ;
26022;1305;372;395;0	661;0	491;620	519;3	707;0;383;392;0	364;0	500;622	373;3	664;0;41;381;384; ; ; ; ;
26044;1306;377;406;0	661;0	491;620	519;3	784;0;384;395;0	364;0	500;622	373;3	601;0;41;381;384; ; ; ; ;
26062;1307;375;392;0	661;0	491;620	519;3	660;0;389;386;0	364;0	500;622	373;3	634;0;41;381;384; ; ; ; ;
26084;1308;370;385;0	661;0	492;620	519;3	653;0;381;385;0	364;0	500;622	373;3	638;0;41;381;384; ; ; ; ;
26101;1309;372;385;0	661;0	492;621	271;3	650;0;382;386;0	364;0	500;622	774;3	645;0;41;381;384; ; ; ; ;
26124;1310;382;397;0	661;0	492;621	271;3	693;0;376;388;0	364;0	500;622	774;3	612;0;41;381;384; ; ; ; ;
26141;1311;377;389;0	660;0	492;621	271;3	709;0;374;391;0	364;0	500;622	774;3	580;0;41;381;384; ; ; ; ;
26161;1312;373;396;0	660;0	492;621	271;3	703;0;379;382;0	364;0	500;622	774;3	633;0;41;381;384; ; ; ; ;
26181;1313;369;384;0	660;0	492;621	271;3	730;0;374;380;0	364;0	500;622	774;3	597;0;41;381;384; ; ; ; ;
26201;1314;366;386;0	660;0	492;620	140;3	728;0;375;380;0	364;0	500;621	887;3	588;0;41;381;384; ; ; ; ;
26221;1315;366;390;0	660;0	492;620	140;3	727;0;381;382;0	364;0	500;621	887;3	604;0;41;381;384; ; ; ; ;
26241;1316;374;391;0	660;0	492;620	140;3	709;0;387;373;0	363;0	500;621	887;3	555;0;41;381;384; ; ; ; ;
26261;1317;367;387;0	659;0	492;620	140;3	692;0;383;376;0	363;0	500;621	887;3	537;0;41;381;384; ; ; ; ;
26281;1318;377;384;0	659;0	492;620	140;3	719;0;391;382;0	363;0	500;621	887;3	588;0;41;381;384; ; ; ; ;
26301;1319;376;383;0	659;0	492;620	629;3	708;0;394;378;0	363;0	501;622	830;3	563;0;41;381;384; ; ; ; ;
26321;1320;367;391;0	658;0	492;620	629;3	654;0;388;371;0	362;0	501;622	830;3	496;0;41;381;384; ; ; ; ;
26341;1321;377;392;0	658;0	492;620	629;3	667;0;379;389;0	362;0	501;622	830;3	618;0;41;381;384; ; ; ; ;
26361;1322;369;400;0	658;0	492;620	629;3	685;0;379;390;0	362;0	501;622	830;3	610;0;41;381;384; ; ; ; ;
26381;1323;379;392;0	658;0	492;620	629;3	612;0;394;389;0	361;0	501;622	830;3	595;0;41;381;384; ; ; ; ;
26401;1324;377;395;0	657;0	492;620	276;3	617;0;390;389;0	361;0	501;622	672;3	584;0;41;381;384; ; ; ; ;
26421;1325;368;398;0	657;0	492;620	276;3	700;0;380;391;0	361;0	501;622	672;3	561;0;41;381;384; ; ; ; ;
26440;1326;375;387;0	657;0	492;620	276;3	654;0;382;391;0	361;0	501;622	672;3	493;0;41;381;384; ; ; ; ;
26460;1327;372;401;0	657;0	491;620	276;3	611;0;380;388;0	361;0	501;622	672;3	512;0;41;381;384; ; ; ; ;
26480;1328;376;392;0	658;0	491;620	276;3	581;0;372;394;0	361;0	500;622	672;3	514;0;41;381;384; ; ; ; ;
26500;1329;376;388;0	658;0	491;622	874;3	564;0;371;393;0	362;0	500;624	230;3	525;0;41;381;384; ; ; ; ;
26520;1330;372;389;0	658;0	491;622	874;3	654;0;383;380;0	362;0	500;624	230;3	496;0;41;381;384; ; ; ; ;
26540;1331;379;383;0	658;0	491;622	874;3	609;0;385;386;0	362;0	500;624	230;3	541;0;41;381;384; ; ; ; ;
26560;1332;369;392;0	658;0	491;622	874;3	602;0;382;358;0	362;0	500;624	230;3	398;0;41;381;384; ; ; ; ;
26580;1333;381;390;0	658;0	491;622	874;3	584;0;381;386;0	362;0	500;624	230;3	557;0;41;381;384; ; ; ; ;
26600;1334;377;389;0	658;0	491;623	080;3	574;0;380;378;0	362;0	500;622	132;3	504;0;41;381;384; ; ; ; ;
26620;1335;368;389;0	658;0	492;623	080;3	602;0;392;392;0	362;0	501;622	132;3	511;0;41;381;384; ; ; ; ;
26640;1336;385;386;0	659;0	492;623	080;3	555;0;381;386;0	362;0	501;622	132;3	496;0;41;381;384; ; ; ; ;
26660;1337;368;394;0	659;0	492;623	080;3	648;0;376;369;0	363;0	500;622	132;3	404;0;41;381;384; ; ; ; ;
26680;1338;389;389;0	660;0	492;623	080;3	611;0;394;382;0	363;0	500;622	132;3	577;0;41;381;384; ; ; ; ;
26699;1339;385;390;0	660;0	492;621	881;3	604;0;388;377;0	363;0	500;620	887;3	545;0;41;381;384; ; ; ; ;
26719;1340;381;397;0	660;0	492;621	881;3	560;0;384;356;0	363;0	500;620	887;3	461;0;41;381;384; ; ; ; ;
26739;1341;376;389;0	660;0	492;621	881;3	571;0;377;388;0	363;0	500;620	887;3	488;0;41;381;384; ; ; ; ;
26759;1342;381;383;0	660;0	492;621	881;3	604;0;380;376;0	363;0	500;620	887;3	443;0;41;381;384; ; ; ; ;
26779;1343;372;384;0	660;0	492;621	881;3	556;0;381;396;0	363;0	500;620	887;3	540;0;41;381;384; ; ; ; ;
26799;1344;372;384;0	660;0	492;622	426;3	572;0;378;395;0	363;0	501;621	090;3	543;0;41;381;384; ; ; ; ;
26819;1345;377;390;0	660;0	492;622	426;3	616;0;374;384;0	363;0	501;621	090;3	507;0;41;381;384; ; ; ; ;
26839;1346;376;393;0	660;0	492;622	426;3	561;0;387;387;0	363;0	501;621	090;3	539;0;41;381;384; ; ; ; ;
26859;1347;377;383;0	660;0	492;622	426;3	634;0;389;383;0	364;0	500;621	090;3	408;0;41;381;384; ; ; ; ;
26879;1348;376;390;0	660;0	492;622	426;3	570;0;391;377;0	364;0	500;621	090;3	533;0;41;381;384; ; ; ; ;
26899;1349;377;389;0	661;0	492;622	290;3	597;0;393;377;0	364;0	500;621	374;3	489;0;41;381;384; ; ; ; ;
26919;1350;379;374;0	661;0	492;622	290;3	465;0;378;377;0	364;0	500;621	374;3	488;0;41;381;384; ; ; ; ;
26939;1351;385;389;0	661;0	492;622	290;3	602;0;386;378;0	364;0	500;621	374;3	614;0;41;381;384; ; ; ; ;
26959;1352;386;382;0	661;0	491;622	290;3	513;0;397;381;0	364;0	500;621	374;3	588;0;41;381;384; ; ; ; ;
26979;1353;384;381;0	661;0	491;622	290;3	538;0;392;361;0	364;0	500;621	374;3	437;0;41;381;384; ; ; ; ;
26999;1354;388;380;0	661;0	492;621	834;3	588;0;398;360;0	364;0	500;623	257;3	499;0;41;381;384; ; ; ; ;
27018;1355;381;383;0	661;0	492;621	834;3	507;0;386;342;0	364;0	500;623	257;3	452;0;41;381;384; ; ; ; ;
27038;1356;383;384;0	661;0	492;621	834;3	537;0;385;373;0	364;0	500;623	257;3	497;0;41;381;384; ; ; ; ;
27058;1357;368;395;0	661;0	492;621	834;3	653;0;385;379;0	364;0	501;623	257;3	479;0;41;381;384; ; ; ; ;
27078;1358;385;393;0	661;0	493;621	834;3	605;0;382;355;0	364;0	501;623	257;3	428;0;41;381;384; ; ; ; ;
27098;1359;384;394;0	661;0	493;619	821;3	646;0;383;373;0	364;0	501;622	707;3	441;0;41;381;384; ; ; ; ;
27118;1360;386;391;0	661;0	493;619	821;3	539;0;376;384;0	364;0	501;622	707;3	493;0;41;381;384; ; ; ; ;
27138;1361;379;384;0	661;0	493;619	821;3	496;0;384;390;0	364;0	501;622	707;3	627;0;41;381;384; ; ; ; ;
27158;1362;388;390;0	661;0	493;619	821;3	572;0;381;382;0	364;0	501;622	707;3	570;0;41;381;384; ; ; ; ;
27178;1363;385;367;0	661;0	492;619	821;3	493;0;393;360;0	364;0	501;622	707;3	489;0;41;381;384; ; ; ; ;
27198;1364;383;361;0	661;0	492;621	637;3	526;0;395;359;0	364;0	500;622	177;3	539;0;41;381;384; ; ; ; ;
27218;1365;377;393;0	661;0	492;621	637;3	609;0;384;380;0	364;0	500;622	177;3	502;0;41;381;384; ; ; ; ;
27238;1366;376;390;0	661;0	492;621	637;3	513;0;380;365;0	364;0	500;622	177;3	456;0;41;381;384; ; ; ; ;
27258;1367;372;376;0	661;0	492;621	637;3	513;0;398;356;0	364;0	500;622	177;3	460;0;41;381;384; ; ; ; ;
27278;1368;389;385;0	660;0	492;621	637;3	493;0;389;376;0	364;0	500;622	177;3	536;0;41;381;384; ; ; ; ;
27297;1369;388;380;0	660;0	492;619	640;3	476;0;394;365;0	363;0	500;622	312;3	518;0;41;381;384; ; ; ; ;
27317;1370;384;391;0	660;0	492;619	640;3	527;0;378;390;0	363;0	501;622	312;3	533;0;41;381;384; ; ; ; ;
27337;1371;381;399;0	660;0	492;619	640;3	460;0;387;386;0	363;0	501;622	312;3	558;0;41;381;384; ; ; ; ;
27357;1372;382;382;0	660;0	492;619	640;3	521;0;388;382;0	363;0	501;622	312;3	516;0;41;381;384; ; ; ; ;
27377;1373;383;387;0	660;0	492;619	640;3	622;0;382;387;0	363;0	501;622	312;3	482;0;41;381;384; ; ; ; ;
27397;1374;382;386;0	660;0	492;620	824;3	618;0;386;386;0	363;0	500;621	304;3	474;0;41;381;384; ; ; ; ;
27417;1375;371;380;0	660;0	491;620	824;3	524;0;379;379;0	363;0	500;621	304;3	575;0;41;381;384; ; ; ; ;
27437;1376;375;385;0	660;0	491;620	824;3	585;0;390;350;0	363;0	500;621	304;3	498;0;41;381;384; ; ; ; ;
27457;1377;380;396;0	660;0	491;620	824;3	579;0;372;370;0	363;0	500;621	304;3	541;0;41;381;384; ; ; ; ;
27477;1378;373;388;0	660;0	491;620	824;3	539;0;375;377;0	363;0	500;621	304;3	467;0;41;381;384; ; ; ; ;
27497;1379;376;393;0	660;0	491;621	353;3	572;0;375;367;0	363;0	500;621	375;3	472;0;41;381;384; ; ; ; ;
27517;1380;376;382;0	660;0	491;621	353;3	510;0;383;386;0	363;0	500;621	375;3	554;0;41;381;384; ; ; ; ;
27537;1381;375;385;0	660;0	491;621	353;3	585;0;382;389;0	363;0	500;621	375;3	529;0;41;381;384; ; ; ; ;
27557;1382;383;391;0	660;0	491;621	353;3	574;0;376;382;0	363;0	499;621	375;3	544;0;41;381;384; ; ; ; ;
27577;1383;384;391;0	660;0	491;621	353;3	565;0;387;352;0	363;0	499;621	375;3	446;0;41;381;384; ; ; ; ;
27597;1384;382;391;0	661;0	491;621	243;3	555;0;386;346;0	364;0	499;623	568;3	440;0;41;381;384; ; ; ; ;
27616;1385;383;386;0	661;0	490;621	243;3	571;0;384;347;0	364;0	499;623	568;3	511;0;41;381;384; ; ; ; ;
27637;1386;375;385;0	661;0	490;621	243;3	635;0;390;348;0	364;0	499;623	568;3	494;0;41;381;384; ; ; ; ;
27656;1387;384;391;0	661;0	490;621	243;3	700;0;382;351;0	364;0	499;623	568;3	490;0;41;381;384; ; ; ; ;
27676;1388;378;382;0	661;0	491;621	243;3	572;0;385;360;0	364;0	499;623	568;3	484;0;41;381;384; ; ; ; ;
27696;1389;382;385;0	660;0	491;620	304;3	615;0;385;365;0	363;0	500;620	854;3	465;0;41;381;384; ; ; ; ;
27716;1390;378;399;0	660;0	491;620	304;3	649;0;392;379;0	363;0	500;620	854;3	544;0;41;381;384; ; ; ; ;
27736;1391;374;399;0	659;0	491;620	304;3	582;0;387;378;0	362;0	500;620	854;3	633;0;41;381;384; ; ; ; ;
27756;1392;379;390;0	659;0	491;620	304;3	574;0;384;381;0	362;0	500;620	854;3	637;0;41;381;384; ; ; ; ;
27776;1393;386;393;0	659;0	491;620	304;3	714;0;383;359;0	362;0	500;620	854;3	516;0;41;381;384; ; ; ; ;
27796;1394;386;391;0	659;0	491;619	434;3	679;0;384;358;0	362;0	500;620	934;3	560;0;41;381;384; ; ; ; ;
27816;1395;375;380;0	659;0	491;619	434;3	628;0;383;380;0	362;0	500;620	934;3	664;0;41;381;384; ; ; ; ;
27836;1396;368;383;0	659;0	491;619	434;3	690;0;388;378;0	362;0	500;620	934;3	630;0;41;381;384; ; ; ; ;
27856;1397;376;389;0	658;0	491;619	434;3	694;0;388;391;0	361;0	500;620	934;3	614;0;41;381;384; ; ; ; ;
27876;1398;374;382;0	658;0	491;619	434;3	643;0;387;341;0	361;0	500;620	934;3	585;0;41;381;384; ; ; ; ;
27895;1399;371;383;0	658;0	491;621	727;3	689;0;390;337;0	361;0	500;623	187;3	578;0;41;381;384; ; ; ; ;
27915;1400;375;383;0	658;0	491;621	727;3	630;0;384;384;0	360;0	500;623	187;3	619;0;41;381;384; ; ; ; ;
27935;1401;377;381;0	657;0	491;621	727;3	674;0;382;381;0	360;0	500;623	187;3	651;0;41;381;384; ; ; ; ;
27955;1402;377;388;0	657;0	491;621	727;3	634;0;381;383;0	360;0	501;623	187;3	669;0;41;381;384; ; ; ; ;
27975;1403;381;385;0	657;0	491;621	727;3	747;0;381;380;0	360;0	501;623	187;3	620;0;41;381;384; ; ; ; ;
27995;1404;382;388;0	657;0	492;619	174;3	743;0;381;381;0	360;0	501;622	335;3	635;0;41;381;384; ; ; ; ;
28015;1405;382;414;0	656;0	492;619	174;3	569;0;390;395;0	360;0	502;622	335;3	628;0;41;381;384; ; ; ; ;
28035;1406;383;405;0	656;0	492;619	174;3	682;0;393;400;0	360;0	502;622	335;3	662;0;41;381;384; ; ; ; ;
28055;1407;379;408;0	656;0	492;619	174;3	715;0;383;400;0	360;0	502;622	335;3	551;0;41;381;384; ; ; ; ;
28075;1408;381;407;0	657;0	492;619	174;3	677;0;383;400;0	360;0	502;622	335;3	632;0;41;381;384; ; ; ; ;
28095;1409;380;408;0	657;0	492;620	215;3	692;0;383;399;0	360;0	502;623	322;3	627;0;41;381;384; ; ; ; ;
28115;1410;372;404;0	657;0	492;620	215;3	678;0;386;400;0	360;0	501;623	322;3	652;0;41;381;384; ; ; ; ;
28135;1411;377;401;0	656;0	492;620	215;3	628;0;386;391;0	360;0	501;623	322;3	594;0;41;381;384; ; ; ; ;
28155;1412;384;406;0	656;0	492;620	215;3	665;0;395;396;0	360;0	501;623	322;3	582;0;41;381;384; ; ; ; ;
28175;1413;389;403;0	656;0	492;620	215;3	591;0;392;379;0	359;0	501;623	322;3	572;0;41;381;384; ; ; ; ;
28194;1414;393;403;0	656;0	492;619	535;3	587;0;395;377;0	359;0	501;623	025;3	561;0;41;381;384; ; ; ; ;
28214;1415;379;405;0	656;0	492;619	535;3	641;0;377;399;0	359;0	502;623	025;3	697;0;41;381;384; ; ; ; ;
28234;1416;380;395;0	656;0	492;619	535;3	684;0;393;398;0	359;0	501;623	025;3	579;0;41;381;384; ; ; ; ;
28254;1417;383;404;0	656;0	492;619	535;3	623;0;386;394;0	359;0	502;623	025;3	534;0;41;381;384; ; ; ; ;
28274;1418;383;387;0	656;0	492;619	535;3	624;0;391;393;0	359;0	502;623	025;3	620;0;41;381;384; ; ; ; ;
28294;1419;383;385;0	655;0	492;623	318;3	647;0;388;392;0	359;0	502;622	235;3	615;0;41;381;384; ; ; ; ;
28314;1420;409;434;0	655;0	492;623	318;3	618;0;414;430;0	358;0	502;622	235;3	529;0;42;417;432; ; ; ; ;
28334;1421;420;440;0	655;0	492;623	318;3	558;0;427;417;0	359;0	502;622	235;3	607;0;42;417;432; ; ; ; ;
28354;1422;415;439;0	656;0	492;623	318;3	596;0;408;425;0	359;0	502;622	235;3	593;0;42;417;432; ; ; ; ;
28374;1423;419;433;0	656;0	492;623	318;3	599;0;411;432;0	359;0	502;622	235;3	643;0;42;417;432; ; ; ; ;
28394;1424;415;437;0	657;0	492;620	716;3	589;0;413;427;0	360;0	502;622	056;3	650;0;42;417;432; ; ; ; ;
28414;1425;415;439;0	657;0	492;620	716;3	613;0;420;432;0	360;0	502;622	056;3	528;0;42;417;432; ; ; ; ;
28434;1426;411;441;0	657;0	492;620	716;3	548;0;424;430;0	360;0	502;622	056;3	484;0;42;417;432; ; ; ; ;
28454;1427;412;440;0	657;0	492;620	716;3	573;0;417;431;0	360;0	502;622	056;3	522;0;42;417;432; ; ; ; ;
28474;1428;415;442;0	658;0	492;620	716;3	571;0;425;432;0	361;0	502;622	056;3	555;0;42;417;432; ; ; ; ;
28493;1429;415;443;0	658;0	492;619	545;3	564;0;422;431;0	361;0	502;622	033;3	544;0;42;417;432; ; ; ; ;
28513;1430;420;429;0	658;0	493;619	545;3	543;0;428;433;0	361;0	502;622	033;3	596;0;42;417;432; ; ; ; ;
28533;1431;424;440;0	659;0	493;619	545;3	540;0;408;434;0	362;0	502;622	033;3	497;0;42;417;432; ; ; ; ;
28553;1432;415;434;0	659;0	493;619	545;3	592;0;424;425;0	362;0	501;622	033;3	519;0;42;417;432; ; ; ; ;
28573;1433;411;430;0	660;0	493;619	545;3	492;0;433;423;0	363;0	501;622	033;3	474;0;42;417;432; ; ; ; ;
28593;1434;412;435;0	660;0	493;619	506;3	499;0;428;421;0	363;0	501;620	584;3	465;0;42;417;432; ; ; ; ;
28613;1435;415;433;0	660;0	493;619	506;3	543;0;411;433;0	363;0	501;620	584;3	461;0;42;417;432; ; ; ; ;
28633;1436;423;429;0	660;0	493;619	506;3	605;0;412;433;0	363;0	502;620	584;3	534;0;42;417;432; ; ; ; ;
28653;1437;399;408;0	661;0	492;619	506;3	547;0;398;402;0	363;0	501;620	584;3	513;0; ; ; ; ; ; ; ;
28673;1438;-800;-600;-1	000;-1	000;-1	000;-1	000;4;-800;-600;-1	000;-1	000;-1	000;-1	000;4; ; ; ; ; ; ; ;
28693;1439;-800;-600;-1	000;-1	000;-1	000;-1	000;4;-800;-600;-1	000;-1	000;-1	000;-1	000;4; ; ; ; ; ; ; ;
28713;1440;-800;-600;-1	000;-1	000;-1	000;-1	000;4;-800;-600;-1	000;-1	000;-1	000;-1	000;4; ; ; ; ; ; ; ;
28733;1441;-800;-600;-1	000;-1	000;-1	000;-1	000;4;-800;-600;-1	000;-1	000;-1	000;-1	000;4; ; ; ; ; ; ; ;
28753;1442;-800;-600;-1	000;-1	000;-1	000;-1	000;4;-800;-600;-1	000;-1	000;-1	000;-1	000;4; ; ; ; ; ; ; ;
28773;1443;-800;-600;-1	000;-1	000;-1	000;-1	000;4;-800;-600;-1	000;-1	000;-1	000;-1	000;4; ; ; ; ; ; ; ;
28792;1444;-800;-600;-1	000;-1	000;-1	000;-1	000;4;-800;-600;-1	000;-1	000;-1	000;-1	000;4; ; ; ; ; ; ; ;
28812;1445;-800;-600;-1	000;-1	000;-1	000;-1	000;4;-800;-600;-1	000;-1	000;-1	000;-1	000;4; ; ; ; ; ; ; ;
28832;1446;-800;-600;-1	000;-1	000;-1	000;-1	000;4;-800;-600;-1	000;-1	000;-1	000;-1	000;4; ; ; ; ; ; ; ;
28852;1447;-800;-600;-1	000;-1	000;-1	000;-1	000;4;-800;-600;-1	000;-1	000;-1	000;-1	000;4; ; ; ; ; ; ; ;
28872;1448;-800;-600;-1	000;-1	000;-1	000;-1	000;4;-800;-600;-1	000;-1	000;-1	000;-1	000;4; ; ; ; ; ; ; ;
28892;1449;394;454;0	661;0	492;619	506;3	543;0;391;384;0	364;0	501;620	584;3	872;0;43;381;399; ; ; ; ;
28912;1450;386;374;0	661;0	492;619	506;3	811;0;385;409;0	364;0	501;620	584;3	467;0;43;381;399; ; ; ; ;
28932;1451;385;371;0	661;0	492;623	569;3	835;0;387;417;0	364;0	501;610	505;3	412;0;43;381;399; ; ; ; ;
28952;1452;370;425;0	661;0	492;623	569;3	592;0;386;412;0	364;0	501;610	505;3	435;0;43;381;399; ; ; ; ;
28972;1453;374;412;0	661;0	492;623	569;3	557;0;380;418;0	364;0	502;610	505;3	412;0;43;381;399; ; ; ; ;
28992;1454;376;416;0	661;0	493;623	569;3	593;0;383;422;0	364;0	502;610	505;3	466;0;43;381;399; ; ; ; ;
29012;1455;382;416;0	661;0	493;623	569;3	640;0;381;424;0	364;0	501;610	505;3	419;0;43;381;399; ; ; ; ;
29032;1456;387;419;0	661;0	493;620	172;3	616;0;385;417;0	364;0	501;624	136;3	514;0;43;381;399; ; ; ; ;
29052;1457;371;405;0	661;0	493;620	172;3	601;0;381;404;0	363;0	501;624	136;3	544;0;43;381;399; ; ; ; ;
29071;1458;377;415;0	661;0	492;620	172;3	567;0;376;411;0	363;0	501;624	136;3	580;0;43;381;399; ; ; ; ;
29092;1459;379;423;0	660;0	492;620	172;3	644;0;383;397;0	363;0	501;624	136;3	594;0;43;381;399; ; ; ; ;
29111;1460;375;425;0	660;0	492;620	172;3	634;0;381;415;0	363;0	501;624	136;3	579;0;43;381;399; ; ; ; ;
29131;1461;375;425;0	660;0	492;620	645;3	627;0;379;418;0	362;0	501;615	537;3	535;0;43;381;399; ; ; ; ;
29151;1462;375;422;0	660;0	492;620	645;3	627;0;381;410;0	362;0	501;615	537;3	541;0;43;381;399; ; ; ; ;
29171;1463;379;423;0	659;0	492;620	645;3	662;0;381;408;0	362;0	501;615	537;3	511;0;43;381;399; ; ; ; ;
29191;1464;377;421;0	659;0	492;620	645;3	677;0;383;414;0	362;0	502;615	537;3	593;0;43;381;399; ; ; ; ;
29211;1465;373;412;0	659;0	492;620	645;3	676;0;378;424;0	362;0	502;615	537;3	539;0;43;381;399; ; ; ; ;
29231;1466;375;410;0	659;0	492;621	146;3	677;0;378;424;0	362;0	502;617	257;3	554;0;43;381;399; ; ; ; ;
29251;1467;373;414;0	659;0	492;621	146;3	655;0;381;390;0	362;0	501;617	257;3	531;0;43;381;399; ; ; ; ;
29271;1468;378;410;0	659;0	492;621	146;3	623;0;379;398;0	362;0	501;617	257;3	599;0;43;381;399; ; ; ; ;
29291;1469;371;408;0	659;0	492;621	146;3	608;0;380;405;0	362;0	501;617	257;3	583;0;43;381;399; ; ; ; ;
29311;1470;366;402;0	659;0	492;621	146;3	688;0;389;382;0	362;0	501;617	257;3	530;0;43;381;399; ; ; ; ;
29331;1471;367;398;0	660;0	492;620	798;3	669;0;389;382;0	362;0	501;624	583;3	600;0;43;381;399; ; ; ; ;
29351;1472;380;394;0	660;0	492;620	798;3	726;0;381;413;0	363;0	501;624	583;3	655;0;43;381;399; ; ; ; ;
29371;1473;371;401;0	660;0	492;620	798;3	572;0;391;418;0	363;0	501;624	583;3	640;0;43;381;399; ; ; ; ;
29390;1474;383;403;0	660;0	492;620	798;3	641;0;387;381;0	363;0	501;624	583;3	477;0;43;381;399; ; ; ; ;
29410;1475;382;405;0	660;0	492;620	798;3	565;0;382;407;0	363;0	501;624	583;3	552;0;43;381;399; ; ; ; ;
29430;1476;383;409;0	661;0	492;618	151;3	572;0;387;400;0	364;0	501;624	995;3	497;0;43;381;399; ; ; ; ;
29450;1477;382;414;0	661;0	492;618	151;3	496;0;380;403;0	364;0	501;624	995;3	480;0;43;381;399; ; ; ; ;
29470;1478;380;425;0	661;0	492;618	151;3	583;0;387;407;0	364;0	501;624	995;3	597;0;43;381;399; ; ; ; ;
29490;1479;394;410;0	662;0	492;618	151;3	520;0;377;397;0	365;0	501;624	995;3	563;0;43;381;399; ; ; ; ;
29510;1480;378;395;0	662;0	493;618	151;3	566;0;380;405;0	365;0	501;624	995;3	581;0;43;381;399; ; ; ; ;
29530;1481;380;392;0	662;0	493;620	992;3	554;0;379;406;0	365;0	501;623	877;3	559;0;43;381;399; ; ; ; ;
29550;1482;376;398;0	663;0	493;620	992;3	462;0;377;377;0	365;0	501;623	877;3	395;0;43;381;399; ; ; ; ;
29570;1483;382;402;0	663;0	493;620	992;3	491;0;382;398;0	366;0	501;623	877;3	542;0;43;381;399; ; ; ; ;
29590;1484;383;399;0	663;0	493;620	992;3	473;0;387;387;0	366;0	501;623	877;3	487;0;43;381;399; ; ; ; ;
29610;1485;386;407;0	663;0	493;620	992;3	405;0;378;402;0	366;0	501;623	877;3	475;0;43;381;399; ; ; ; ;
29630;1486;388;407;0	663;0	493;622	100;3	415;0;379;399;0	366;0	501;623	945;3	463;0;43;381;399; ; ; ; ;
29650;1487;372;406;0	663;0	493;622	100;3	449;0;384;398;0	366;0	501;623	945;3	346;0;43;381;399; ; ; ; ;
29669;1488;376;406;0	663;0	493;622	100;3	477;0;384;386;0	366;0	502;623	945;3	335;0;43;381;399; ; ; ; ;
29689;1489;381;420;0	663;0	493;622	100;3	617;0;388;406;0	366;0	502;623	945;3	385;0;43;381;399; ; ; ; ;
29709;1490;380;408;0	663;0	493;622	100;3	484;0;381;381;0	366;0	502;623	945;3	321;0;43;381;399; ; ; ; ;
29729;1491;380;412;0	663;0	493;621	909;3	531;0;382;386;0	366;0	502;623	857;3	333;0;43;381;399; ; ; ; ;
29749;1492;384;399;0	663;0	494;621	909;3	370;0;384;372;0	366;0	502;623	857;3	296;0;43;381;399; ; ; ; ;
29769;1493;385;391;0	663;0	494;621	909;3	375;0;371;406;0	365;0	502;623	857;3	523;0;43;381;399; ; ; ; ;
29789;1494;381;386;0	662;0	493;621	909;3	336;0;391;385;0	365;0	502;623	857;3	363;0;43;381;399; ; ; ; ;
29809;1495;370;396;0	662;0	493;621	909;3	409;0;394;379;0	365;0	502;623	857;3	332;0;43;381;399; ; ; ; ;
29829;1496;371;392;0	662;0	493;619	380;3	392;0;396;392;0	365;0	502;623	838;3	409;0;43;381;399; ; ; ; ;
29849;1497;383;399;0	662;0	493;619	380;3	419;0;389;390;0	365;0	502;623	838;3	386;0;43;381;399; ; ; ; ;
29869;1498;384;398;0	662;0	493;619	380;3	270;0;389;385;0	364;0	502;623	838;3	364;0;43;381;399; ; ; ; ;
29889;1499;387;401;0	661;0	493;619	380;3	393;0;386;374;0	364;0	502;623	838;3	390;0;43;381;399; ; ; ; ;
29909;1500;388;400;0	661;0	493;619	380;3	391;0;388;362;0	364;0	502;623	838;3	260;0;43;381;399; ; ; ; ;
29929;1501;389;402;0	661;0	493;617	436;3	379;0;386;356;0	364;0	502;622	222;3	237;0;43;381;399; ; ; ; ;
29949;1502;379;391;0	661;0	493;617	436;3	289;0;375;398;0	363;0	502;622	222;3	304;0;43;381;399; ; ; ; ;
29968;1503;380;404;0	661;0	493;617	436;3	455;0;387;343;0	363;0	502;622	222;3	253;0;43;381;399; ; ; ; ;
29988;1504;381;386;0	660;0	493;617	436;3	297;0;378;404;0	363;0	502;622	222;3	320;0;43;381;399; ; ; ; ;
30008;1505;381;406;0	660;0	492;617	436;3	352;0;384;379;0	363;0	502;622	222;3	303;0;43;381;399; ; ; ; ;
30028;1506;381;401;0	660;0	492;617	301;3	399;0;388;366;0	362;0	502;621	368;3	289;0;43;381;399; ; ; ; ;
30048;1507;379;383;0	660;0	492;617	301;3	304;0;385;406;0	362;0	501;621	368;3	421;0;43;381;399; ; ; ; ;
30068;1508;380;404;0	659;0	492;617	301;3	400;0;379;365;0	362;0	501;621	368;3	323;0;43;381;399; ; ; ; ;
30088;1509;384;405;0	659;0	492;617	301;3	435;0;389;404;0	361;0	501;621	368;3	393;0;43;381;399; ; ; ; ;
30108;1510;379;402;0	659;0	492;617	301;3	506;0;377;406;0	361;0	501;621	368;3	428;0;43;381;399; ; ; ; ;
30128;1511;381;402;0	658;0	492;616	020;3	546;0;378;396;0	361;0	502;621	092;3	395;0;43;381;399; ; ; ; ;
30148;1512;385;402;0	658;0	492;616	020;3	411;0;387;387;0	361;0	502;621	092;3	309;0;43;381;399; ; ; ; ;
30168;1513;386;400;0	658;0	492;616	020;3	359;0;382;375;0	360;0	502;621	092;3	321;0;43;381;399; ; ; ; ;
30188;1514;376;382;0	658;0	492;616	020;3	366;0;380;390;0	360;0	502;621	092;3	417;0;43;381;399; ; ; ; ;
30208;1515;378;404;0	658;0	492;616	020;3	406;0;380;396;0	360;0	502;621	092;3	440;0;43;381;399; ; ; ; ;
30228;1516;380;399;0	658;0	492;615	945;3	381;0;381;396;0	360;0	502;620	178;3	458;0;43;381;399; ; ; ; ;
30248;1517;386;401;0	658;0	492;615	945;3	392;0;375;392;0	360;0	502;620	178;3	445;0;43;381;399; ; ; ; ;
30267;1518;374;404;0	658;0	492;615	945;3	543;0;376;403;0	360;0	502;620	178;3	462;0;43;381;399; ; ; ; ;
30287;1519;385;404;0	658;0	492;615	945;3	510;0;381;402;0	361;0	502;620	178;3	478;0;43;381;399; ; ; ; ;
30307;1520;375;364;0	658;0	492;615	945;3	414;0;374;403;0	361;0	502;620	178;3	455;0;43;381;399; ; ; ; ;
30327;1521;379;362;0	659;0	491;615	650;3	481;0;377;401;0	361;0	502;622	585;3	471;0;43;381;399; ; ; ; ;
30347;1522;383;404;0	659;0	491;615	650;3	516;0;381;397;0	361;0	502;622	585;3	465;0;43;381;399; ; ; ; ;
30367;1523;382;400;0	659;0	491;615	650;3	485;0;386;397;0	362;0	501;622	585;3	494;0;43;381;399; ; ; ; ;
30387;1524;385;394;0	659;0	492;615	650;3	481;0;377;391;0	362;0	501;622	585;3	413;0;43;381;399; ; ; ; ;
30407;1525;373;394;0	659;0	492;615	650;3	566;0;381;395;0	362;0	502;622	585;3	481;0;43;381;399; ; ; ; ;
30427;1526;371;394;0	660;0	492;617	373;3	563;0;383;393;0	362;0	502;622	413;3	476;0;43;381;399; ; ; ; ;
30447;1527;375;393;0	660;0	492;617	373;3	483;0;378;395;0	363;0	502;622	413;3	550;0;43;381;399; ; ; ; ;
30467;1528;391;402;0	660;0	492;617	373;3	515;0;384;410;0	363;0	502;622	413;3	511;0;43;381;399; ; ; ; ;
30487;1529;384;403;0	661;0	492;617	373;3	589;0;385;404;0	363;0	502;622	413;3	523;0;43;381;399; ; ; ; ;
30507;1530;387;415;0	661;0	492;617	373;3	590;0;382;387;0	363;0	502;622	413;3	534;0;43;381;399; ; ; ; ;
30527;1531;388;420;0	661;0	492;616	216;3	585;0;384;391;0	363;0	502;622	550;3	517;0;43;381;399; ; ; ; ;
30547;1532;375;409;0	661;0	492;616	216;3	587;0;382;396;0	363;0	502;622	550;3	547;0;43;381;399; ; ; ; ;
30566;1533;386;401;0	661;0	492;616	216;3	551;0;385;397;0	364;0	501;622	550;3	523;0;43;381;399; ; ; ; ;
30586;1534;384;401;0	661;0	492;616	216;3	544;0;396;386;0	364;0	501;622	550;3	558;0;43;381;399; ; ; ; ;
30606;1535;388;399;0	661;0	492;616	216;3	531;0;377;392;0	364;0	501;622	550;3	606;0;43;381;399; ; ; ; ;
30626;1536;388;398;0	662;0	492;615	954;3	521;0;381;390;0	364;0	501;622	333;3	606;0;43;381;399; ; ; ; ;
30646;1537;378;397;0	662;0	492;615	954;3	650;0;399;403;0	364;0	501;622	333;3	575;0;43;381;399; ; ; ; ;
30666;1538;389;397;0	662;0	492;615	954;3	629;0;386;397;0	364;0	501;622	333;3	589;0;43;381;399; ; ; ; ;
30686;1539;383;397;0	662;0	492;615	954;3	500;0;383;401;0	364;0	501;622	333;3	658;0;43;381;399; ; ; ; ;
30706;1540;378;397;0	662;0	492;615	954;3	638;0;376;405;0	364;0	501;622	333;3	678;0;43;381;399; ; ; ; ;
30728;1541;382;397;0	662;0	492;615	485;3	591;0;374;404;0	364;0	501;621	465;3	694;0;43;381;399; ; ; ; ;
30746;1542;387;393;0	662;0	492;615	485;3	684;0;380;407;0	364;0	501;621	465;3	698;0;43;381;399; ; ; ; ;
30768;1543;377;398;0	662;0	492;615	485;3	644;0;377;403;0	364;0	501;621	465;3	659;0;43;381;399; ; ; ; ;
30786;1544;380;394;0	662;0	492;615	485;3	600;0;374;394;0	364;0	501;621	465;3	619;0;43;381;399; ; ; ; ;
30806;1545;375;398;0	661;0	492;615	485;3	620;0;382;389;0	364;0	501;621	465;3	613;0;43;381;399; ; ; ; ;
30826;1546;375;395;0	661;0	492;618	394;3	613;0;380;383;0	364;0	501;621	844;3	608;0;43;381;399; ; ; ; ;
30846;1547;378;396;0	661;0	492;618	394;3	639;0;377;393;0	363;0	501;621	844;3	619;0;43;381;399; ; ; ; ;
30865;1548;373;381;0	661;0	492;618	394;3	698;0;391;395;0	363;0	501;621	844;3	594;0;43;381;399; ; ; ; ;
30885;1549;382;395;0	661;0	492;618	394;3	608;0;379;402;0	363;0	501;621	844;3	635;0;43;381;399; ; ; ; ;
30905;1550;385;399;0	661;0	491;618	394;3	667;0;383;402;0	363;0	501;621	844;3	585;0;43;381;399; ; ; ; ;
30925;1551;385;395;0	661;0	491;618	486;3	677;0;389;403;0	363;0	501;622	837;3	602;0;43;381;399; ; ; ; ;
30945;1552;371;388;0	661;0	491;618	486;3	703;0;382;404;0	363;0	501;622	837;3	585;0;43;381;399; ; ; ; ;
30965;1553;377;395;0	661;0	492;618	486;3	617;0;380;406;0	363;0	501;622	837;3	685;0;43;381;399; ; ; ; ;
30985;1554;374;398;0	661;0	492;618	486;3	623;0;379;396;0	363;0	501;622	837;3	616;0;43;381;399; ; ; ; ;
31005;1555;382;402;0	660;0	492;618	486;3	641;0;384;395;0	363;0	501;622	837;3	611;0;43;381;399; ; ; ; ;
31025;1556;382;406;0	661;0	493;619	223;3	655;0;382;399;0	364;0	502;618	370;3	581;0;43;381;399; ; ; ; ;
31045;1557;297;432;0	661;0	493;619	223;3	511;0;304;440;0	364;0	503;618	370;3	615;0;44;297;430; ; ; ; ;
31065;1558;295;435;0	661;0	493;619	223;3	579;0;304;438;0	364;0	503;618	370;3	579;0;44;297;430; ; ; ; ;
31085;1559;284;424;0	661;0	493;619	223;3	587;0;302;444;0	364;0	502;618	370;3	541;0;44;297;430; ; ; ; ;
31105;1560;285;419;0	661;0	493;619	223;3	611;0;313;430;0	364;0	502;618	370;3	584;0;44;297;430; ; ; ; ;
31128;1561;285;418;0	661;0	492;617	908;3	617;0;312;427;0	363;0	502;621	374;3	590;0;44;297;430; ; ; ; ;
31145;1562;304;431;0	661;0	492;617	908;3	639;0;298;429;0	363;0	502;621	374;3	637;0;44;297;430; ; ; ; ;
31165;1563;289;435;0	660;0	492;617	908;3	608;0;308;430;0	363;0	502;621	374;3	568;0;44;297;430; ; ; ; ;
31184;1564;297;434;0	660;0	492;617	908;3	625;0;293;427;0	363;0	502;621	374;3	634;0;44;297;430; ; ; ; ;
31204;1565;284;432;0	659;0	492;617	908;3	658;0;302;427;0	362;0	502;621	374;3	637;0;44;297;430; ; ; ; ;
31224;1566;282;433;0	659;0	492;620	875;3	666;0;304;428;0	362;0	502;620	260;3	613;0;44;297;430; ; ; ; ;
31244;1567;278;428;0	659;0	492;620	875;3	615;0;306;419;0	362;0	502;620	260;3	669;0;44;297;430; ; ; ; ;
31264;1568;295;431;0	659;0	492;620	875;3	649;0;313;436;0	362;0	502;620	260;3	701;0;44;297;430; ; ; ; ;
31284;1569;293;425;0	659;0	492;620	875;3	625;0;301;423;0	362;0	502;620	260;3	591;0;44;297;430; ; ; ; ;
31304;1570;300;423;0	659;0	492;620	875;3	613;0;307;435;0	362;0	502;620	260;3	667;0;44;297;430; ; ; ; ;
31324;1571;300;422;0	658;0	492;621	925;3	630;0;308;430;0	361;0	502;621	070;3	660;0;44;297;430; ; ; ; ;
31344;1572;299;427;0	658;0	492;621	925;3	618;0;302;439;0	361;0	502;621	070;3	691;0;44;297;430; ; ; ; ;
31364;1573;297;426;0	658;0	492;621	925;3	527;0;302;430;0	361;0	502;621	070;3	643;0;44;297;430; ; ; ; ;
31384;1574;292;428;0	658;0	492;621	925;3	629;0;298;435;0	361;0	503;621	070;3	582;0;44;297;430; ; ; ; ;
31404;1575;298;436;0	658;0	492;621	925;3	591;0;294;441;0	360;0	503;621	070;3	670;0;44;297;430; ; ; ; ;
31424;1576;296;437;0	657;0	492;621	434;3	566;0;294;439;0	360;0	503;619	976;3	622;0;44;297;430; ; ; ; ;
31444;1577;262;435;0	658;0	492;621	434;3	591;0;246;437;0	361;0	503;619	976;3	543;0;45;244;432; ; ; ; ;
31463;1578;241;437;0	659;0	492;621	434;3	565;0;249;431;0	362;0	502;619	976;3	591;0;45;244;432; ; ; ; ;
31484;1579;241;437;0	659;0	492;621	434;3	635;0;256;432;0	362;0	502;619	976;3	556;0;45;244;432; ; ; ; ;
31503;1580;242;431;0	659;0	492;621	434;3	572;0;247;426;0	362;0	502;619	976;3	632;0;45;244;432; ; ; ; ;
31524;1581;243;432;0	659;0	492;620	638;3	593;0;251;425;0	362;0	502;618	768;3	627;0;45;244;432; ; ; ; ;
31543;1582;246;431;0	659;0	492;620	638;3	561;0;246;434;0	362;0	502;618	768;3	608;0;45;244;432; ; ; ; ;
31563;1583;242;431;0	658;0	492;620	638;3	559;0;248;438;0	361;0	502;618	768;3	612;0;45;244;432; ; ; ; ;
31583;1584;236;437;0	658;0	492;620	638;3	607;0;259;445;0	361;0	503;618	768;3	676;0;45;244;432; ; ; ; ;
31604;1585;239;433;0	658;0	492;620	638;3	552;0;240;430;0	361;0	503;618	768;3	591;0;45;244;432; ; ; ; ;
31623;1586;236;434;0	658;0	492;621	650;3	569;0;242;431;0	360;0	503;622	182;3	627;0;45;244;432; ; ; ; ;
31644;1587;249;430;0	658;0	493;621	650;3	557;0;261;438;0	360;0	503;622	182;3	593;0;45;244;432; ; ; ; ;
31663;1588;242;427;0	658;0	492;621	650;3	587;0;254;444;0	360;0	503;622	182;3	653;0;45;244;432; ; ; ; ;
31684;1589;241;434;0	658;0	493;621	650;3	550;0;250;437;0	361;0	503;622	182;3	604;0;45;244;432; ; ; ; ;
31703;1590;250;434;0	658;0	493;621	650;3	544;0;241;437;0	361;0	503;622	182;3	582;0;45;244;432; ; ; ; ;
31724;1591;246;434;0	658;0	493;621	110;3	546;0;235;440;0	361;0	503;620	313;3	588;0;45;244;432; ; ; ; ;
31743;1592;247;432;0	658;0	493;621	110;3	494;0;248;433;0	361;0	503;620	313;3	562;0;45;244;432; ; ; ; ;
31763;1593;240;429;0	658;0	493;621	110;3	582;0;242;425;0	361;0	503;620	313;3	567;0;45;244;432; ; ; ; ;
31782;1594;242;424;0	658;0	493;621	110;3	531;0;250;436;0	361;0	503;620	313;3	582;0;45;244;432; ; ; ; ;
31804;1595;249;438;0	658;0	493;621	110;3	523;0;244;429;0	361;0	503;620	313;3	524;0;45;244;432; ; ; ; ;
31822;1596;247;435;0	658;0	492;620	872;3	514;0;248;427;0	361;0	503;620	883;3	530;0;45;244;432; ; ; ; ;
31844;1597;238;428;0	658;0	493;620	872;3	577;0;245;433;0	361;0	503;620	883;3	527;0;45;244;432; ; ; ; ;
31862;1598;237;428;0	658;0	493;620	872;3	529;0;229;444;0	360;0	503;620	883;3	559;0;45;244;432; ; ; ; ;
31884;1599;249;431;0	658;0	493;620	872;3	620;0;227;437;0	360;0	503;620	883;3	512;0;45;244;432; ; ; ; ;
31902;1600;244;436;0	658;0	493;620	872;3	663;0;221;433;0	360;0	503;620	883;3	553;0;45;244;432; ; ; ; ;
31924;1601;246;437;0	657;0	493;621	773;3	674;0;218;437;0	360;0	504;619	984;3	531;0;45;244;432; ; ; ; ;
31942;1602;241;431;0	658;0	493;621	773;3	552;0;241;439;0	360;0	504;619	984;3	562;0;45;244;432; ; ; ; ;
31964;1603;242;436;0	658;0	493;621	773;3	526;0;251;435;0	361;0	503;619	984;3	586;0;45;244;432; ; ; ; ;
31982;1604;244;429;0	658;0	493;621	773;3	597;0;245;430;0	361;0	503;619	984;3	514;0;45;244;432; ; ; ; ;
32004;1605;247;428;0	658;0	492;621	773;3	550;0;240;427;0	361;0	503;619	984;3	498;0;45;244;432; ; ; ; ;
32022;1606;246;428;0	658;0	492;622	098;3	556;0;243;423;0	361;0	503;620	573;3	485;0;45;244;432; ; ; ; ;
32041;1607;241;443;0	658;0	492;622	098;3	542;0;243;429;0	361;0	503;620	573;3	523;0;45;244;432; ; ; ; ;
32061;1608;246;438;0	659;0	492;622	098;3	512;0;244;432;0	361;0	503;620	573;3	658;0;45;244;432; ; ; ; ;
32081;1609;239;436;0	659;0	492;622	098;3	537;0;244;435;0	361;0	503;620	573;3	613;0;45;244;432; ; ; ; ;
32101;1610;244;431;0	659;0	493;622	098;3	508;0;244;432;0	362;0	503;620	573;3	581;0;45;244;432; ; ; ; ;
32121;1611;243;429;0	659;0	493;620	937;3	509;0;244;434;0	362;0	503;619	684;3	637;0;45;244;432; ; ; ; ;
32141;1612;240;429;0	659;0	493;620	937;3	546;0;243;439;0	362;0	503;619	684;3	473;0;45;244;432; ; ; ; ;
32161;1613;244;431;0	660;0	493;620	937;3	539;0;246;446;0	362;0	503;619	684;3	498;0;45;244;432; ; ; ; ;
32181;1614;251;441;0	660;0	492;620	937;3	536;0;239;438;0	363;0	502;619	684;3	549;0;45;244;432; ; ; ; ;
32201;1615;244;436;0	661;0	492;620	937;3	465;0;248;428;0	364;0	502;619	684;3	511;0;45;244;432; ; ; ; ;
32221;1616;248;441;0	661;0	492;620	833;3	453;0;247;429;0	364;0	502;619	299;3	530;0;45;244;432; ; ; ; ;
32241;1617;239;437;0	662;0	492;620	833;3	518;0;239;431;0	364;0	502;619	299;3	586;0;45;244;432; ; ; ; ;
32261;1618;253;423;0	662;0	493;620	833;3	525;0;232;434;0	364;0	502;619	299;3	502;0;45;244;432; ; ; ; ;
32281;1619;253;428;0	661;0	493;620	833;3	519;0;246;442;0	364;0	502;619	299;3	542;0;45;244;432; ; ; ; ;
32301;1620;255;429;0	661;0	493;620	833;3	594;0;242;434;0	364;0	503;619	299;3	537;0;45;244;432; ; ; ; ;
32321;1621;255;431;0	661;0	493;619	642;3	596;0;244;435;0	364;0	503;622	150;3	548;0;45;244;432; ; ; ; ;
32341;1622;247;431;0	661;0	493;619	642;3	578;0;240;428;0	364;0	503;622	150;3	587;0;45;244;432; ; ; ; ;
32360;1623;236;442;0	661;0	493;619	642;3	567;0;245;440;0	364;0	503;622	150;3	614;0;45;244;432; ; ; ; ;
32380;1624;252;432;0	662;0	493;619	642;3	496;0;244;432;0	364;0	502;622	150;3	589;0;45;244;432; ; ; ; ;
32400;1625;246;425;0	662;0	493;619	642;3	559;0;228;424;0	365;0	502;622	150;3	543;0;45;244;432; ; ; ; ;
32420;1626;245;427;0	662;0	493;619	228;3	530;0;229;429;0	365;0	502;621	285;3	541;0;45;244;432; ; ; ; ;
32440;1627;244;439;0	662;0	493;619	228;3	580;0;239;426;0	365;0	502;621	285;3	607;0;45;244;432; ; ; ; ;
32460;1628;245;431;0	662;0	493;619	228;3	574;0;246;437;0	365;0	502;621	285;3	652;0;45;244;432; ; ; ; ;
32480;1629;260;435;0	662;0	493;619	228;3	516;0;246;435;0	364;0	502;621	285;3	642;0;45;244;432; ; ; ; ;
32500;1630;235;435;0	662;0	493;619	228;3	615;0;241;431;0	364;0	503;621	285;3	534;0;45;244;432; ; ; ; ;
32520;1631;236;435;0	661;0	493;620	127;3	605;0;245;436;0	364;0	503;620	753;3	545;0;45;244;432; ; ; ; ;
32540;1632;247;432;0	661;0	494;620	127;3	590;0;244;426;0	364;0	503;620	753;3	546;0;45;244;432; ; ; ; ;
32560;1633;245;430;0	661;0	494;620	127;3	531;0;234;429;0	364;0	503;620	753;3	650;0;45;244;432; ; ; ; ;
32580;1634;247;428;0	661;0	494;620	127;3	610;0;240;437;0	364;0	503;620	753;3	621;0;45;244;432; ; ; ; ;
32600;1635;245;432;0	661;0	494;620	127;3	563;0;242;429;0	364;0	503;620	753;3	595;0;45;244;432; ; ; ; ;
32620;1636;245;430;0	661;0	494;621	069;3	557;0;239;431;0	364;0	503;619	639;3	638;0;45;244;432; ; ; ; ;
32639;1637;251;432;0	661;0	494;621	069;3	600;0;237;425;0	364;0	503;619	639;3	575;0;45;244;432; ; ; ; ;
32659;1638;250;428;0	661;0	493;621	069;3	601;0;251;430;0	364;0	503;619	639;3	606;0;45;244;432; ; ; ; ;
32679;1639;245;439;0	661;0	493;621	069;3	611;0;240;432;0	364;0	503;619	639;3	626;0;45;244;432; ; ; ; ;
32699;1640;243;436;0	661;0	493;621	069;3	636;0;244;424;0	363;0	503;619	639;3	570;0;45;244;432; ; ; ; ;
32719;1641;243;438;0	660;0	493;619	552;3	634;0;249;425;0	363;0	503;621	803;3	601;0;45;244;432; ; ; ; ;
32739;1642;253;437;0	660;0	493;619	552;3	587;0;253;431;0	362;0	503;621	803;3	681;0;45;244;432; ; ; ; ;
32759;1643;258;444;0	659;0	493;619	552;3	631;0;230;431;0	362;0	503;621	803;3	663;0;45;244;432; ; ; ; ;
32779;1644;245;426;0	659;0	493;619	552;3	552;0;266;441;0	361;0	504;621	803;3	631;0;45;244;432; ; ; ; ;
32799;1645;252;426;0	658;0	494;619	552;3	635;0;248;431;0	361;0	504;621	803;3	761;0;45;244;432; ; ; ; ;
32819;1646;252;425;0	658;0	494;621	105;3	618;0;245;434;0	361;0	504;621	238;3	748;0;45;244;432; ; ; ; ;
32839;1647;247;431;0	658;0	494;621	105;3	585;0;241;424;0	361;0	504;621	238;3	623;0;45;244;432; ; ; ; ;
32859;1648;335;418;0	657;0	493;621	105;3	725;0;335;426;0	359;0	504;621	238;3	671;0; ; ; ; ; ; ; ;
32879;1649;379;416;0	656;0	493;621	105;3	607;0;363;422;0	358;0	504;621	238;3	734;0;46;395;396; ; ; ; ;
32899;1650;378;408;0	656;0	493;621	105;3	651;0;365;420;0	358;0	503;621	238;3	692;0;46;395;396; ; ; ; ;
32919;1651;376;404;0	655;0	493;621	421;3	699;0;369;419;0	358;0	503;620	826;3	717;0;46;395;396; ; ; ; ;
32939;1652;377;412;0	655;0	493;621	421;3	594;0;375;421;0	358;0	503;620	826;3	650;0;46;395;396; ; ; ; ;
32958;1653;379;418;0	655;0	493;621	421;3	689;0;358;423;0	358;0	503;620	826;3	659;0;46;395;396; ; ; ; ;
32979;1654;381;414;0	655;0	493;621	421;3	662;0;372;426;0	357;0	503;620	826;3	637;0;46;395;396; ; ; ; ;
32998;1655;374;409;0	655;0	493;621	421;3	642;0;376;430;0	357;0	504;620	826;3	642;0;46;395;396; ; ; ; ;
33018;1656;374;411;0	655;0	493;622	049;3	691;0;373;432;0	357;0	504;621	309;3	643;0;46;395;396; ; ; ; ;
33038;1657;368;414;0	655;0	493;622	049;3	701;0;378;424;0	357;0	503;621	309;3	661;0;46;395;396; ; ; ; ;
33058;1658;373;414;0	655;0	493;622	049;3	644;0;370;419;0	357;0	503;621	309;3	735;0;46;395;396; ; ; ; ;
33078;1659;368;409;0	655;0	493;622	049;3	697;0;369;412;0	358;0	503;621	309;3	626;0;46;395;396; ; ; ; ;
33098;1660;361;418;0	656;0	492;622	049;3	636;0;371;417;0	358;0	503;621	309;3	668;0;46;395;396; ; ; ; ;
33118;1661;363;417;0	656;0	492;621	774;3	649;0;371;413;0	358;0	503;622	207;3	683;0;46;395;396; ; ; ; ;
33138;1662;376;427;0	656;0	492;621	774;3	616;0;376;420;0	359;0	503;622	207;3	691;0;46;395;396; ; ; ; ;
33158;1663;370;422;0	657;0	492;621	774;3	575;0;372;420;0	359;0	503;622	207;3	681;0;46;395;396; ; ; ; ;
33178;1664;366;416;0	657;0	492;621	774;3	616;0;366;417;0	359;0	503;622	207;3	655;0;46;395;396; ; ; ; ;
33198;1665;365;416;0	657;0	492;621	774;3	581;0;382;404;0	359;0	503;622	207;3	708;0;46;395;396; ; ; ; ;
33218;1666;365;418;0	656;0	492;619	151;3	583;0;379;403;0	359;0	503;620	859;3	690;0;46;395;396; ; ; ; ;
33237;1667;368;406;0	656;0	493;619	151;3	604;0;376;414;0	359;0	503;620	859;3	633;0;46;395;396; ; ; ; ;
33258;1668;382;407;0	656;0	492;619	151;3	593;0;393;402;0	358;0	503;620	859;3	653;0;46;395;396; ; ; ; ;
33277;1669;383;406;0	656;0	492;619	151;3	560;0;390;401;0	359;0	503;620	859;3	590;0;46;395;396; ; ; ; ;
33297;1670;385;409;0	656;0	492;619	151;3	582;0;372;397;0	359;0	503;620	859;3	592;0;46;395;396; ; ; ; ;
33317;1671;386;408;0	657;0	492;619	619;3	570;0;379;395;0	359;0	503;621	229;3	596;0;46;395;396; ; ; ; ;
33337;1672;382;410;0	657;0	492;619	619;3	589;0;391;408;0	359;0	503;621	229;3	657;0;46;395;396; ; ; ; ;
33357;1673;384;407;0	657;0	492;619	619;3	652;0;389;400;0	360;0	503;621	229;3	552;0;46;395;396; ; ; ; ;
33377;1674;379;411;0	658;0	492;619	619;3	592;0;390;403;0	360;0	503;621	229;3	570;0;46;395;396; ; ; ; ;
33397;1675;391;410;0	658;0	492;619	619;3	581;0;388;404;0	360;0	503;621	229;3	601;0;46;395;396; ; ; ; ;
33417;1676;387;409;0	658;0	493;620	005;3	599;0;386;405;0	360;0	503;621	408;3	550;0;46;395;396; ; ; ; ;
33437;1677;387;410;0	658;0	493;620	005;3	573;0;394;408;0	360;0	503;621	408;3	684;0;46;395;396; ; ; ; ;
33457;1678;382;411;0	658;0	493;620	005;3	528;0;386;400;0	360;0	503;621	408;3	566;0;46;395;396; ; ; ; ;
33477;1679;382;415;0	658;0	493;620	005;3	618;0;379;413;0	360;0	503;621	408;3	629;0;46;395;396; ; ; ; ;
33497;1680;379;412;0	658;0	494;620	005;3	533;0;388;408;0	360;0	504;621	408;3	557;0;46;395;396; ; ; ; ;
33517;1681;378;414;0	658;0	494;619	453;3	561;0;387;408;0	360;0	504;621	292;3	575;0;46;395;396; ; ; ; ;
33536;1682;379;418;0	658;0	494;619	453;3	588;0;371;396;0	360;0	504;621	292;3	548;0;46;395;396; ; ; ; ;
33556;1683;384;409;0	658;0	494;619	453;3	568;0;384;407;0	360;0	504;621	292;3	582;0;46;395;396; ; ; ; ;
33576;1684;396;415;0	658;0	494;619	453;3	544;0;396;411;0	361;0	504;621	292;3	666;0;46;395;396; ; ; ; ;
33596;1685;388;408;0	658;0	494;619	453;3	535;0;390;401;0	361;0	503;621	292;3	547;0;46;395;396; ; ; ; ;
33616;1686;392;409;0	658;0	493;619	645;3	526;0;386;408;0	361;0	503;620	887;3	583;0;46;395;396; ; ; ; ;
33636;1687;387;426;0	658;0	493;619	645;3	587;0;380;404;0	361;0	503;620	887;3	577;0;46;395;396; ; ; ; ;
33656;1688;390;422;0	658;0	493;619	645;3	525;0;385;400;0	361;0	503;620	887;3	624;0;46;395;396; ; ; ; ;
33676;1689;383;419;0	658;0	493;619	645;3	477;0;390;402;0	361;0	503;620	887;3	513;0;46;395;396; ; ; ; ;
33696;1690;393;424;0	658;0	493;619	645;3	538;0;382;402;0	360;0	503;620	887;3	502;0;46;395;396; ; ; ; ;
33716;1691;391;422;0	658;0	493;621	086;3	535;0;385;400;0	360;0	503;622	930;3	502;0;46;395;396; ; ; ; ;
33736;1692;381;409;0	657;0	493;621	086;3	487;0;389;414;0	360;0	503;622	930;3	599;0;46;395;396; ; ; ; ;
33756;1693;382;411;0	657;0	493;621	086;3	589;0;378;411;0	360;0	504;622	930;3	550;0;46;395;396; ; ; ; ;
33776;1694;390;415;0	657;0	493;621	086;3	553;0;377;410;0	360;0	504;622	930;3	539;0;46;395;396; ; ; ; ;
33796;1695;387;421;0	657;0	493;621	086;3	535;0;377;406;0	360;0	503;622	930;3	509;0;46;395;396; ; ; ; ;
33816;1696;389;426;0	657;0	493;619	248;3	571;0;376;406;0	360;0	503;619	604;3	474;0;46;395;396; ; ; ; ;
33836;1697;391;410;0	657;0	493;619	248;3	531;0;385;401;0	360;0	503;619	604;3	555;0;46;395;396; ; ; ; ;
33855;1698;410;396;0	657;0	492;619	248;3	573;0;408;393;0	359;0	503;619	604;3	488;0;46;395;396; ; ; ; ;
33875;1699;414;386;0	657;0	492;619	248;3	607;0;417;382;0	359;0	502;619	604;3	512;0;46;395;396; ; ; ; ;
33895;1700;414;392;0	657;0	491;619	248;3	605;0;414;376;0	359;0	502;619	604;3	533;0;46;395;396; ; ; ; ;
33915;1701;417;390;0	657;0	491;615	771;3	584;0;419;368;0	359;0	502;623	036;3	523;0;46;395;396; ; ; ; ;
33935;1702;411;396;0	656;0	491;615	771;3	499;0;417;360;0	359;0	502;623	036;3	451;0;46;395;396; ; ; ; ;
33955;1703;411;382;0	656;0	491;615	771;3	511;0;408;372;0	359;0	501;623	036;3	514;0;46;395;396; ; ; ; ;
33975;1704;423;370;0	656;0	491;615	771;3	481;0;418;363;0	359;0	501;623	036;3	494;0;46;395;396; ; ; ; ;
33995;1705;421;346;0	657;0	491;615	771;3	376;0;416;372;0	359;0	501;623	036;3	510;0;46;395;396; ; ; ; ;
34015;1706;420;331;0	657;0	490;616	538;3	369;0;413;370;0	359;0	501;621	551;3	493;0;46;395;396; ; ; ; ;
34035;1707;438;370;0	657;0	490;616	538;3	479;0;424;367;0	359;0	501;621	551;3	459;0;46;395;396; ; ; ; ;
34055;1708;436;363;0	657;0	490;616	538;3	498;0;441;349;0	359;0	501;621	551;3	461;0;46;395;396; ; ; ; ;
34075;1709;441;363;0	657;0	490;616	538;3	408;0;443;339;0	359;0	501;621	551;3	448;0;46;395;396; ; ; ; ;
34095;1710;449;356;0	657;0	490;616	538;3	458;0;457;331;0	359;0	501;621	551;3	423;0;46;395;396; ; ; ; ;
34115;1711;449;350;0	657;0	490;619	811;3	461;0;466;318;0	359;0	501;626	215;3	443;0;46;395;396; ; ; ; ;
34134;1712;460;343;0	657;0	491;619	811;3	492;0;448;325;0	359;0	501;626	215;3	393;0;46;395;396; ; ; ; ;
34154;1713;452;339;0	657;0	491;619	811;3	548;0;460;324;0	359;0	501;626	215;3	508;0;46;395;396; ; ; ; ;
34174;1714;459;343;0	656;0	491;619	811;3	524;0;468;307;0	359;0	501;626	215;3	453;0;46;395;396; ; ; ; ;
34194;1715;466;351;0	656;0	491;619	811;3	535;0;472;315;0	359;0	501;626	215;3	453;0;46;395;396; ; ; ; ;
34214;1716;464;351;0	656;0	491;619	521;3	521;0;476;311;0	359;0	501;625	167;3	447;0;46;395;396; ; ; ; ;
34234;1717;514;371;0	656;0	491;619	521;3	509;0;525;331;0	358;0	501;625	167;3	651;0; ; ; ; ; ; ; ;
34254;1718;514;407;0	655;0	492;619	521;3	431;0;517;373;0	358;0	502;625	167;3	766;0;47;550;409; ; ; ; ;
34274;1719;533;403;0	655;0	492;619	521;3	482;0;539;393;0	358;0	502;625	167;3	500;0;47;550;409; ; ; ; ;
34294;1720;536;406;0	655;0	492;619	521;3	374;0;538;397;0	358;0	502;625	167;3	411;0;47;550;409; ; ; ; ;
34314;1721;536;408;0	655;0	492;616	645;3	357;0;533;404;0	358;0	502;621	938;3	365;0;47;550;409; ; ; ; ;
34334;1722;536;410;0	655;0	492;616	645;3	477;0;540;391;0	357;0	502;621	938;3	458;0;47;550;409; ; ; ; ;
34354;1723;543;410;0	655;0	492;616	645;3	420;0;555;388;0	357;0	502;621	938;3	423;0;47;550;409; ; ; ; ;
34374;1724;554;400;0	655;0	493;616	645;3	520;0;555;400;0	357;0	502;621	938;3	443;0;47;550;409; ; ; ; ;
34394;1725;558;408;0	654;0	493;616	645;3	391;0;551;397;0	357;0	503;621	938;3	415;0;47;550;409; ; ; ; ;
34413;1726;565;403;0	654;0	493;619	324;3	429;0;548;400;0	357;0	503;620	068;3	409;0;47;550;409; ; ; ; ;
34434;1727;559;406;0	654;0	493;619	324;3	422;0;558;400;0	357;0	503;620	068;3	478;0;47;550;409; ; ; ; ;
34453;1728;544;414;0	654;0	493;619	324;3	602;0;555;395;0	356;0	503;620	068;3	439;0;47;550;409; ; ; ; ;
34473;1729;559;401;0	654;0	493;619	324;3	531;0;553;402;0	356;0	503;620	068;3	389;0;47;550;409; ; ; ; ;
34493;1730;553;414;0	653;0	493;619	324;3	592;0;559;411;0	356;0	503;620	068;3	399;0;47;550;409; ; ; ; ;
34513;1731;551;411;0	653;0	493;618	918;3	562;0;555;414;0	356;0	503;616	234;3	388;0;47;550;409; ; ; ; ;
34533;1732;562;404;0	653;0	493;618	918;3	475;0;565;412;0	356;0	503;616	234;3	353;0;47;550;409; ; ; ; ;
34553;1733;554;410;0	653;0	493;618	918;3	584;0;542;413;0	356;0	503;616	234;3	406;0;47;550;409; ; ; ; ;
34573;1734;552;405;0	653;0	493;618	918;3	568;0;546;410;0	355;0	503;616	234;3	497;0;47;550;409; ; ; ; ;
34593;1735;559;403;0	652;0	493;618	918;3	617;0;554;416;0	355;0	503;616	234;3	448;0;47;550;409; ; ; ; ;
34613;1736;555;404;0	652;0	493;620	380;3	630;0;544;413;0	355;0	503;619	338;3	509;0;47;550;409; ; ; ; ;
34633;1737;558;406;0	651;0	493;620	380;3	532;0;546;417;0	354;0	503;619	338;3	489;0;47;550;409; ; ; ; ;
34653;1738;551;404;0	651;0	493;620	380;3	562;0;548;424;0	354;0	503;619	338;3	478;0;47;550;409; ; ; ; ;
34673;1739;562;402;0	651;0	493;620	380;3	618;0;551;414;0	353;0	503;619	338;3	548;0;47;550;409; ; ; ; ;
34693;1740;550;410;0	650;0	493;620	380;3	632;0;546;426;0	353;0	503;619	338;3	544;0;47;550;409; ; ; ; ;
34713;1741;553;408;0	650;0	493;621	729;3	653;0;549;421;0	353;0	504;622	126;3	555;0;47;550;409; ; ; ; ;
34732;1742;554;412;0	650;0	492;621	729;3	705;0;560;415;0	353;0	503;622	126;3	638;0;47;550;409; ; ; ; ;
34752;1743;556;414;0	650;0	492;621	729;3	640;0;549;416;0	353;0	503;622	126;3	585;0;47;550;409; ; ; ; ;
34772;1744;556;407;0	650;0	492;621	729;3	643;0;546;418;0	353;0	503;622	126;3	568;0;47;550;409; ; ; ; ;
34792;1745;562;407;0	650;0	492;621	729;3	661;0;552;402;0	352;0	503;622	126;3	593;0;47;550;409; ; ; ; ;
34812;1746;562;408;0	650;0	492;621	725;3	669;0;552;402;0	352;0	503;621	607;3	587;0;47;550;409; ; ; ; ;
34832;1747;567;399;0	650;0	492;621	725;3	702;0;547;415;0	352;0	503;621	607;3	626;0;47;550;409; ; ; ; ;
34852;1748;558;404;0	650;0	492;621	725;3	711;0;549;430;0	352;0	503;621	607;3	650;0;47;550;409; ; ; ; ;
34872;1749;563;408;0	650;0	492;621	725;3	646;0;551;419;0	352;0	503;621	607;3	640;0;47;550;409; ; ; ; ;
34892;1750;559;402;0	650;0	492;621	725;3	730;0;547;413;0	352;0	503;621	607;3	660;0;47;550;409; ; ; ; ;
34912;1751;560;406;0	650;0	492;621	504;3	719;0;548;419;0	352;0	503;620	533;3	653;0;47;550;409; ; ; ; ;
34932;1752;550;413;0	650;0	492;621	504;3	809;0;544;420;0	353;0	503;620	533;3	644;0;47;550;409; ; ; ; ;
34952;1753;553;408;0	650;0	492;621	504;3	735;0;556;412;0	353;0	503;620	533;3	678;0;47;550;409; ; ; ; ;
34972;1754;558;422;0	650;0	492;621	504;3	709;0;548;415;0	353;0	503;620	533;3	635;0;47;550;409; ; ; ; ;
34992;1755;547;413;0	651;0	492;621	504;3	711;0;535;420;0	353;0	503;620	533;3	689;0;47;550;409; ; ; ; ;
35012;1756;548;415;0	651;0	492;620	655;3	709;0;539;416;0	354;0	503;621	916;3	686;0;47;550;409; ; ; ; ;
35031;1757;555;403;0	651;0	492;620	655;3	689;0;545;414;0	354;0	503;621	916;3	705;0;47;550;409; ; ; ; ;
35051;1758;543;411;0	652;0	492;620	655;3	813;0;549;413;0	354;0	503;621	916;3	695;0;47;550;409; ; ; ; ;
35071;1759;561;412;0	652;0	493;620	655;3	701;0;544;425;0	354;0	503;621	916;3	675;0;47;550;409; ; ; ; ;
35091;1760;536;411;0	652;0	493;620	655;3	743;0;528;418;0	355;0	503;621	916;3	763;0;47;550;409; ; ; ; ;
35111;1761;539;415;0	654;0	493;616	051;3	754;0;528;419;0	358;0	503;623	295;3	766;0;47;550;409; ; ; ; ;
35131;1762;400;433;0	655;0	493;616	051;3	733;0;378;423;0	359;0	503;623	295;3	690;0;48;386;421; ; ; ; ;
35151;1763;389;443;0	656;0	493;616	051;3	717;0;384;422;0	359;0	503;623	295;3	731;0;48;386;421; ; ; ; ;
35171;1764;401;436;0	656;0	493;616	051;3	693;0;375;416;0	359;0	503;623	295;3	716;0;48;386;421; ; ; ; ;
35191;1765;389;430;0	656;0	493;616	051;3	701;0;394;412;0	359;0	503;623	295;3	752;0;48;386;421; ; ; ; ;
35211;1766;393;432;0	657;0	493;617	587;3	697;0;393;410;0	360;0	503;622	728;3	751;0;48;386;421; ; ; ; ;
35231;1767;390;431;0	657;0	493;617	587;3	671;0;389;423;0	360;0	503;622	728;3	760;0;48;386;421; ; ; ; ;
35251;1768;383;433;0	657;0	493;617	587;3	668;0;375;424;0	360;0	503;622	728;3	718;0;48;386;421; ; ; ; ;
35271;1769;387;434;0	657;0	493;617	587;3	687;0;388;415;0	360;0	503;622	728;3	746;0;48;386;421; ; ; ; ;
35291;1770;392;435;0	658;0	493;617	587;3	639;0;380;418;0	360;0	503;622	728;3	723;0;48;386;421; ; ; ; ;
35311;1771;389;434;0	658;0	493;619	388;3	650;0;377;416;0	360;0	503;622	491;3	733;0;48;386;421; ; ; ; ;
35330;1772;392;430;0	658;0	493;619	388;3	689;0;377;431;0	360;0	503;622	491;3	711;0;48;386;421; ; ; ; ;
35350;1773;385;417;0	658;0	493;619	388;3	695;0;379;420;0	360;0	503;622	491;3	675;0;48;386;421; ; ; ; ;
35370;1774;381;423;0	658;0	494;619	388;3	678;0;384;422;0	361;0	503;622	491;3	648;0;48;386;421; ; ; ; ;
35390;1775;386;421;0	658;0	494;619	388;3	689;0;384;422;0	361;0	503;622	491;3	727;0;48;386;421; ; ; ; ;
35410;1776;385;419;0	658;0	494;619	197;3	687;0;386;421;0	361;0	503;623	649;3	710;0;48;386;421; ; ; ; ;
35430;1777;385;428;0	659;0	494;619	197;3	620;0;380;424;0	361;0	503;623	649;3	727;0;48;386;421; ; ; ; ;
35450;1778;381;427;0	659;0	494;619	197;3	695;0;383;426;0	362;0	503;623	649;3	699;0;48;386;421; ; ; ; ;
35470;1779;393;430;0	659;0	494;619	197;3	569;0;387;423;0	362;0	503;623	649;3	693;0;48;386;421; ; ; ; ;
35490;1780;381;422;0	659;0	494;619	197;3	664;0;391;413;0	362;0	503;623	649;3	719;0;48;386;421; ; ; ; ;
35510;1781;384;422;0	659;0	494;618	248;3	668;0;395;412;0	362;0	503;623	668;3	703;0;48;386;421; ; ; ; ;
35530;1782;386;422;0	659;0	494;618	248;3	631;0;390;418;0	361;0	503;623	668;3	629;0;48;386;421; ; ; ; ;
35550;1783;387;417;0	658;0	494;618	248;3	660;0;382;425;0	361;0	503;623	668;3	722;0;48;386;421; ; ; ; ;
35570;1784;393;420;0	658;0	494;618	248;3	670;0;393;414;0	361;0	503;623	668;3	713;0;48;386;421; ; ; ; ;
35590;1785;380;421;0	658;0	494;618	248;3	652;0;385;418;0	360;0	503;623	668;3	677;0;48;386;421; ; ; ; ;
35610;1786;381;418;0	658;0	494;620	067;3	663;0;387;420;0	360;0	503;622	591;3	719;0;48;386;421; ; ; ; ;
35629;1787;383;417;0	657;0	494;620	067;3	674;0;387;420;0	360;0	503;622	591;3	625;0;48;386;421; ; ; ; ;
35650;1788;393;423;0	657;0	494;620	067;3	702;0;390;419;0	360;0	503;622	591;3	650;0;48;386;421; ; ; ; ;
35669;1789;385;422;0	657;0	494;620	067;3	596;0;391;418;0	360;0	504;622	591;3	740;0;48;386;421; ; ; ; ;
35689;1790;383;415;0	657;0	494;620	067;3	652;0;384;427;0	360;0	504;622	591;3	673;0;48;386;421; ; ; ; ;
35709;1791;385;417;0	657;0	494;619	915;3	637;0;386;426;0	360;0	503;623	668;3	717;0;48;386;421; ; ; ; ;
35729;1792;386;418;0	657;0	494;619	915;3	680;0;381;432;0	360;0	503;623	668;3	655;0;48;386;421; ; ; ; ;
35749;1793;381;410;0	657;0	493;619	915;3	716;0;383;421;0	360;0	503;623	668;3	695;0;48;386;421; ; ; ; ;
35769;1794;389;424;0	657;0	493;619	915;3	616;0;390;417;0	360;0	503;623	668;3	627;0;48;386;421; ; ; ; ;
35789;1795;385;420;0	657;0	493;619	915;3	626;0;389;415;0	360;0	503;623	668;3	623;0;48;386;421; ; ; ; ;
35810;1796;385;419;0	657;0	493;619	672;3	635;0;388;415;0	360;0	503;622	560;3	614;0;48;386;421; ; ; ; ;
35829;1797;386;420;0	657;0	493;619	672;3	563;0;391;419;0	360;0	503;622	560;3	636;0;48;386;421; ; ; ; ;
35849;1798;388;422;0	657;0	493;619	672;3	557;0;377;415;0	360;0	503;622	560;3	575;0;48;386;421; ; ; ; ;
35869;1799;379;430;0	657;0	493;619	672;3	573;0;387;429;0	360;0	503;622	560;3	578;0;48;386;421; ; ; ; ;
35889;1800;390;419;0	657;0	493;619	672;3	604;0;384;414;0	360;0	503;622	560;3	554;0;48;386;421; ; ; ; ;
35909;1801;391;422;0	658;0	493;619	025;3	604;0;385;417;0	360;0	503;623	621;3	554;0;48;386;421; ; ; ; ;
35928;1802;386;434;0	658;0	493;619	025;3	644;0;376;420;0	360;0	503;623	621;3	573;0;48;386;421; ; ; ; ;
35948;1803;375;419;0	658;0	493;619	025;3	530;0;392;410;0	361;0	503;623	621;3	616;0;48;386;421; ; ; ; ;
35968;1804;386;418;0	658;0	493;619	025;3	563;0;385;419;0	361;0	503;623	621;3	602;0;48;386;421; ; ; ; ;
35988;1805;390;416;0	658;0	494;619	025;3	555;0;388;420;0	361;0	503;623	621;3	604;0;48;386;421; ; ; ; ;
36008;1806;390;416;0	659;0	493;617	253;3	537;0;385;418;0	361;0	503;623	682;3	606;0;48;386;421; ; ; ; ;
36028;1807;381;425;0	659;0	494;617	253;3	550;0;392;417;0	361;0	503;623	682;3	595;0;48;386;421; ; ; ; ;
36048;1808;382;421;0	659;0	494;617	253;3	470;0;391;415;0	361;0	503;623	682;3	632;0;48;386;421; ; ; ; ;
36068;1809;385;426;0	659;0	494;617	253;3	473;0;397;407;0	361;0	503;623	682;3	553;0;48;386;421; ; ; ; ;
36088;1810;394;428;0	659;0	494;617	253;3	548;0;403;405;0	362;0	503;623	682;3	630;0;48;386;421; ; ; ; ;
36108;1811;396;426;0	659;0	494;619	393;3	521;0;407;404;0	362;0	503;622	967;3	599;0;48;386;421; ; ; ; ;
36128;1812;385;425;0	659;0	494;619	393;3	500;0;374;416;0	362;0	503;622	967;3	548;0;48;386;421; ; ; ; ;
36148;1813;378;417;0	659;0	494;619	393;3	553;0;383;416;0	362;0	503;622	967;3	555;0;48;386;421; ; ; ; ;
36168;1814;383;420;0	659;0	494;619	393;3	565;0;388;425;0	362;0	503;622	967;3	604;0;48;386;421; ; ; ; ;
36188;1815;386;417;0	660;0	494;619	393;3	545;0;389;415;0	362;0	503;622	967;3	624;0;48;386;421; ; ; ; ;
36208;1816;385;418;0	660;0	494;617	980;3	538;0;391;417;0	362;0	503;624	464;3	653;0;48;386;421; ; ; ; ;
36228;1817;384;421;0	660;0	494;617	980;3	576;0;381;402;0	362;0	503;624	464;3	557;0;48;386;421; ; ; ; ;
36247;1818;384;424;0	660;0	494;617	980;3	553;0;388;416;0	362;0	503;624	464;3	613;0;48;386;421; ; ; ; ;
36267;1819;381;433;0	659;0	494;617	980;3	549;0;382;423;0	362;0	503;624	464;3	558;0;48;386;421; ; ; ; ;
36287;1820;385;427;0	659;0	494;617	980;3	509;0;381;422;0	362;0	503;624	464;3	589;0;48;386;421; ; ; ; ;
36307;1821;384;431;0	659;0	494;618	282;3	494;0;383;422;0	361;0	504;623	895;3	603;0;48;386;421; ; ; ; ;
36327;1822;379;426;0	658;0	494;618	282;3	510;0;382;424;0	361;0	504;623	895;3	583;0;48;386;421; ; ; ; ;
36347;1823;393;427;0	658;0	494;618	282;3	526;0;397;414;0	361;0	504;623	895;3	622;0;48;386;421; ; ; ; ;
36367;1824;388;428;0	658;0	494;618	282;3	528;0;391;419;0	361;0	504;623	895;3	577;0;48;386;421; ; ; ; ;
36387;1825;381;432;0	658;0	494;618	282;3	554;0;378;413;0	360;0	504;623	895;3	568;0;48;386;421; ; ; ; ;
36407;1826;389;434;0	658;0	494;617	535;3	560;0;381;416;0	360;0	504;621	259;3	561;0;48;386;421; ; ; ; ;
36427;1827;388;421;0	658;0	494;617	535;3	530;0;391;425;0	360;0	504;621	259;3	652;0;48;386;421; ; ; ; ;
36447;1828;384;429;0	658;0	494;617	535;3	652;0;388;416;0	360;0	504;621	259;3	558;0;48;386;421; ; ; ; ;
36467;1829;387;421;0	657;0	494;617	535;3	612;0;388;412;0	360;0	504;621	259;3	581;0;48;386;421; ; ; ; ;
36487;1830;385;425;0	657;0	494;617	535;3	524;0;378;421;0	360;0	504;621	259;3	543;0;48;386;421; ; ; ; ;
36506;1831;384;426;0	657;0	494;619	539;3	586;0;376;414;0	360;0	504;622	784;3	554;0;48;386;421; ; ; ; ;
36526;1832;387;408;0	657;0	494;619	539;3	562;0;397;419;0	359;0	504;622	784;3	607;0;48;386;421; ; ; ; ;
36546;1833;373;417;0	657;0	493;619	539;3	543;0;383;422;0	359;0	503;622	784;3	581;0;48;386;421; ; ; ; ;
36566;1834;384;422;0	656;0	493;619	539;3	532;0;381;426;0	359;0	503;622	784;3	577;0;48;386;421; ; ; ; ;
36586;1835;382;433;0	656;0	493;619	539;3	516;0;396;424;0	359;0	503;622	784;3	599;0;48;386;421; ; ; ; ;
36606;1836;385;441;0	656;0	493;619	199;3	501;0;391;425;0	358;0	503;623	787;3	590;0;48;386;421; ; ; ; ;
36626;1837;377;435;0	656;0	493;619	199;3	594;0;388;424;0	358;0	503;623	787;3	624;0;48;386;421; ; ; ; ;
36646;1838;391;423;0	656;0	493;619	199;3	533;0;387;419;0	358;0	504;623	787;3	548;0;48;386;421; ; ; ; ;
36666;1839;387;415;0	656;0	493;619	199;3	561;0;386;414;0	358;0	504;623	787;3	543;0;48;386;421; ; ; ; ;
36687;1840;393;423;0	655;0	493;619	199;3	504;0;389;426;0	358;0	504;623	787;3	603;0;48;386;421; ; ; ; ;
36706;1841;392;420;0	655;0	493;618	919;3	503;0;386;423;0	358;0	504;622	403;3	554;0;48;386;421; ; ; ; ;
36726;1842;383;429;0	655;0	493;618	919;3	558;0;373;408;0	357;0	504;622	403;3	528;0;48;386;421; ; ; ; ;
36746;1843;384;418;0	655;0	493;618	919;3	515;0;381;416;0	357;0	504;622	403;3	529;0;48;386;421; ; ; ; ;
36769;1844;388;429;0	655;0	493;618	919;3	524;0;393;420;0	357;0	504;622	403;3	599;0;48;386;421; ; ; ; ;
36785;1845;385;422;0	655;0	493;618	919;3	542;0;392;421;0	357;0	504;622	403;3	534;0;48;386;421; ; ; ; ;
36806;1846;385;427;0	655;0	493;618	890;3	521;0;391;422;0	357;0	504;622	169;3	551;0;48;386;421; ; ; ; ;
36825;1847;381;415;0	655;0	493;618	890;3	609;0;384;421;0	357;0	503;622	169;3	567;0;48;386;421; ; ; ; ;
36848;1848;391;414;0	655;0	493;618	890;3	459;0;385;406;0	358;0	503;622	169;3	544;0;48;386;421; ; ; ; ;
36865;1849;338;415;0	656;0	492;618	890;3	527;0;338;397;0	359;0	503;622	169;3	538;0;49;323;397; ; ; ; ;
36885;1850;354;418;0	657;0	492;618	890;3	515;0;350;404;0	359;0	503;622	169;3	688;0;49;323;397; ; ; ; ;
36905;1851;342;419;0	657;0	492;618	120;3	499;0;361;402;0	360;0	503;620	524;3	676;0;49;323;397; ; ; ; ;
36925;1852;334;388;0	658;0	493;618	120;3	539;0;343;400;0	360;0	503;620	524;3	580;0;49;323;397; ; ; ; ;
36945;1853;338;405;0	658;0	493;618	120;3	505;0;340;406;0	360;0	503;620	524;3	524;0;49;323;397; ; ; ; ;
36965;1854;331;414;0	658;0	493;618	120;3	558;0;337;399;0	361;0	503;620	524;3	585;0;49;323;397; ; ; ; ;
36985;1855;340;405;0	659;0	493;618	120;3	551;0;334;404;0	361;0	503;620	524;3	611;0;49;323;397; ; ; ; ;
37005;1856;338;407;0	659;0	493;618	912;3	553;0;333;400;0	361;0	503;621	774;3	607;0;49;323;397; ; ; ; ;
37025;1857;328;410;0	659;0	493;618	912;3	496;0;330;404;0	362;0	503;621	774;3	586;0;49;323;397; ; ; ; ;
37045;1858;337;405;0	660;0	493;618	912;3	501;0;335;406;0	362;0	503;621	774;3	629;0;49;323;397; ; ; ; ;
37065;1859;329;405;0	660;0	493;618	912;3	518;0;317;403;0	362;0	503;621	774;3	578;0;49;323;397; ; ; ; ;
37085;1860;330;395;0	660;0	493;618	912;3	576;0;326;408;0	363;0	503;621	774;3	681;0;49;323;397; ; ; ; ;
37105;1861;331;390;0	661;0	493;619	885;3	595;0;323;407;0	363;0	503;622	679;3	686;0;49;323;397; ; ; ; ;
37125;1862;325;397;0	661;0	493;619	885;3	567;0;326;417;0	363;0	503;622	679;3	664;0;49;323;397; ; ; ; ;
37144;1863;324;393;0	661;0	493;619	885;3	557;0;329;397;0	363;0	502;622	679;3	507;0;49;323;397; ; ; ; ;
37164;1864;323;396;0	661;0	493;619	885;3	562;0;321;404;0	363;0	502;622	679;3	568;0;49;323;397; ; ; ; ;
37184;1865;336;395;0	661;0	493;619	885;3	575;0;322;397;0	364;0	502;622	679;3	599;0;49;323;397; ; ; ; ;
37204;1866;336;395;0	661;0	493;621	474;3	580;0;320;400;0	364;0	502;621	540;3	524;0;49;323;397; ; ; ; ;
37224;1867;309;386;0	661;0	493;621	474;3	517;0;329;395;0	364;0	502;621	540;3	531;0;49;323;397; ; ; ; ;
37247;1868;319;388;0	661;0	493;621	474;3	541;0;328;389;0	364;0	502;621	540;3	496;0;49;323;397; ; ; ; ;
37264;1869;325;389;0	661;0	493;621	474;3	555;0;325;399;0	364;0	502;621	540;3	550;0;49;323;397; ; ; ; ;
37286;1870;322;398;0	662;0	493;621	474;3	500;0;324;396;0	364;0	502;621	540;3	562;0;49;323;397; ; ; ; ;
37304;1871;321;400;0	662;0	492;622	048;3	518;0;323;395;0	364;0	502;621	540;3	560;0;49;323;397; ; ; ; ;
37325;1872;325;400;0	662;0	492;622	048;3	487;0;330;375;0	364;0	502;621	540;3	434;0;49;323;397; ; ; ; ;
37344;1873;324;400;0	662;0	492;622	048;3	539;0;330;411;0	364;0	502;621	540;3	602;0;49;323;397; ; ; ; ;
37364;1874;322;395;0	662;0	492;622	048;3	542;0;333;404;0	364;0	502;621	540;3	640;0;49;323;397; ; ; ; ;
37384;1875;314;390;0	662;0	492;622	048;3	469;0;319;396;0	364;0	502;621	540;3	578;0;49;323;397; ; ; ; ;
37404;1876;312;389;0	662;0	492;621	958;3	494;0;321;389;0	364;0	502;621	963;3	585;0;49;323;397; ; ; ; ;
37423;1877;319;397;0	662;0	492;621	958;3	536;0;317;403;0	364;0	502;621	963;3	545;0;49;323;397; ; ; ; ;
37445;1878;324;399;0	662;0	492;621	958;3	526;0;325;393;0	364;0	502;621	963;3	579;0;49;323;397; ; ; ; ;
37463;1879;308;397;0	661;0	492;621	958;3	607;0;320;394;0	364;0	502;621	963;3	604;0;49;323;397; ; ; ; ;
37485;1880;319;394;0	661;0	492;621	958;3	523;0;320;364;0	364;0	502;621	963;3	472;0;49;323;397; ; ; ; ;
37503;1881;316;394;0	661;0	492;622	368;3	551;0;323;356;0	363;0	502;622	491;3	492;0;49;323;397; ; ; ; ;
37524;1882;314;384;0	661;0	492;622	368;3	512;0;314;389;0	363;0	502;622	491;3	508;0;49;323;397; ; ; ; ;
37543;1883;317;395;0	661;0	492;622	368;3	560;0;318;384;0	363;0	502;622	491;3	588;0;49;323;397; ; ; ; ;
37564;1884;307;392;0	661;0	492;622	368;3	546;0;310;392;0	363;0	502;622	491;3	561;0;49;323;397; ; ; ; ;
37583;1885;310;396;0	661;0	492;622	368;3	549;0;319;399;0	363;0	502;622	491;3	679;0;49;323;397; ; ; ; ;
37603;1886;312;397;0	660;0	492;619	737;3	538;0;316;400;0	363;0	502;621	091;3	692;0;49;323;397; ; ; ; ;
37623;1887;320;392;0	660;0	493;619	737;3	572;0;320;399;0	362;0	502;621	091;3	569;0;49;323;397; ; ; ; ;
37644;1888;317;389;0	660;0	493;619	737;3	565;0;326;395;0	362;0	503;621	091;3	546;0;49;323;397; ; ; ; ;
37663;1889;316;391;0	659;0	493;619	737;3	598;0;314;394;0	362;0	503;621	091;3	541;0;49;323;397; ; ; ; ;
37685;1890;310;392;0	659;0	493;619	737;3	550;0;313;400;0	362;0	503;621	091;3	669;0;49;323;397; ; ; ; ;
37702;1891;308;390;0	659;0	493;621	320;3	561;0;314;398;0	362;0	503;621	374;3	666;0;49;323;397; ; ; ; ;
37725;1892;309;394;0	659;0	493;621	320;3	555;0;324;399;0	361;0	503;621	374;3	633;0;49;323;397; ; ; ; ;
37742;1893;317;392;0	658;0	493;621	320;3	569;0;324;413;0	361;0	503;621	374;3	713;0;49;323;397; ; ; ; ;
37764;1894;327;402;0	658;0	492;621	320;3	629;0;315;404;0	361;0	502;621	374;3	609;0;49;323;397; ; ; ; ;
37782;1895;319;398;0	658;0	492;621	320;3	582;0;322;393;0	361;0	502;621	374;3	661;0;49;323;397; ; ; ; ;
37804;1896;325;400;0	658;0	492;620	221;3	601;0;321;397;0	361;0	502;621	873;3	680;0;49;323;397; ; ; ; ;
37822;1897;307;389;0	658;0	492;620	221;3	597;0;311;410;0	361;0	502;621	873;3	546;0;49;323;397; ; ; ; ;
37845;1898;296;394;0	658;0	492;620	221;3	609;0;287;394;0	361;0	502;621	873;3	635;0;49;323;397; ; ; ; ;
37862;1899;189;423;0	660;0	493;620	221;3	550;0;185;427;0	363;0	503;621	873;3	669;0;50;167;433; ; ; ; ;
37884;1900;163;432;0	660;0	493;620	221;3	595;0;169;430;0	364;0	503;621	873;3	526;0;50;167;433; ; ; ; ;
37902;1901;135;440;0	660;0	493;620	609;3	588;0;154;433;0	363;0	503;621	711;3	576;0;50;167;433; ; ; ; ;
37922;1902;168;431;0	660;0	493;620	609;3	643;0;161;434;0	363;0	503;621	711;3	609;0;50;167;433; ; ; ; ;
37942;1903;175;431;0	660;0	493;620	609;3	593;0;169;422;0	363;0	503;621	711;3	562;0;50;167;433; ; ; ; ;
37962;1904;159;430;0	660;0	493;620	609;3	609;0;165;438;0	363;0	503;621	711;3	586;0;50;167;433; ; ; ; ;
37982;1905;169;433;0	660;0	493;620	609;3	577;0;159;438;0	363;0	503;621	711;3	603;0;50;167;433; ; ; ; ;
38002;1906;168;433;0	661;0	493;621	750;3	584;0;163;438;0	363;0	503;620	208;3	576;0;50;167;433; ; ; ; ;
38021;1907;151;430;0	661;0	493;621	750;3	568;0;165;431;0	364;0	503;620	208;3	611;0;50;167;433; ; ; ; ;
38041;1908;166;431;0	661;0	493;621	750;3	559;0;175;425;0	364;0	503;620	208;3	601;0;50;167;433; ; ; ; ;
38061;1909;168;431;0	661;0	493;621	750;3	585;0;165;425;0	364;0	503;620	208;3	603;0;50;167;433; ; ; ; ;
38081;1910;164;433;0	661;0	493;621	750;3	689;0;177;434;0	364;0	503;620	208;3	661;0;50;167;433; ; ; ; ;
38101;1911;165;434;0	661;0	493;620	902;3	696;0;176;432;0	364;0	503;618	635;3	651;0;50;167;433; ; ; ; ;
38121;1912;166;438;0	661;0	493;620	902;3	636;0;170;437;0	364;0	503;618	635;3	551;0;50;167;433; ; ; ; ;
38141;1913;149;428;0	661;0	493;620	902;3	654;0;183;438;0	364;0	503;618	635;3	621;0;50;167;433; ; ; ; ;
38161;1914;167;428;0	661;0	493;620	902;3	618;0;181;434;0	364;0	503;618	635;3	608;0;50;167;433; ; ; ; ;
38181;1915;162;434;0	661;0	493;620	902;3	607;0;181;440;0	364;0	503;618	635;3	696;0;50;167;433; ; ; ; ;
38201;1916;158;428;0	661;0	493;621	827;3	609;0;180;439;0	364;0	503;619	501;3	721;0;50;167;433; ; ; ; ;
38221;1917;165;441;0	661;0	493;621	827;3	657;0;166;430;0	364;0	503;619	501;3	529;0;50;167;433; ; ; ; ;
38241;1918;166;435;0	661;0	493;621	827;3	639;0;170;436;0	364;0	504;619	501;3	579;0;50;167;433; ; ; ; ;
38261;1919;160;439;0	661;0	493;621	827;3	617;0;176;440;0	364;0	504;619	501;3	632;0;50;167;433; ; ; ; ;
38280;1920;164;442;0	661;0	493;621	827;3	627;0;161;441;0	363;0	504;619	501;3	600;0;50;167;433; ; ; ; ;
38300;1921;162;440;0	661;0	493;622	432;3	619;0;165;443;0	363;0	504;619	805;3	627;0;50;167;433; ; ; ; ;
38320;1922;172;441;0	660;0	493;622	432;3	656;0;180;444;0	363;0	504;619	805;3	646;0;50;167;433; ; ; ; ;
38340;1923;166;436;0	660;0	493;622	432;3	602;0;164;434;0	363;0	504;619	805;3	602;0;50;167;433; ; ; ; ;
38360;1924;167;431;0	660;0	493;622	432;3	650;0;183;431;0	363;0	504;619	805;3	628;0;50;167;433; ; ; ; ;
38380;1925;168;430;0	660;0	493;622	432;3	661;0;168;424;0	363;0	504;619	805;3	634;0;50;167;433; ; ; ; ;
38400;1926;168;429;0	660;0	493;622	513;3	647;0;176;418;0	363;0	504;621	412;3	627;0;50;167;433; ; ; ; ;
38420;1927;168;428;0	660;0	494;622	513;3	581;0;165;437;0	363;0	504;621	412;3	629;0;50;167;433; ; ; ; ;
38440;1928;172;436;0	660;0	494;622	513;3	602;0;170;422;0	363;0	504;621	412;3	584;0;50;167;433; ; ; ; ;
38460;1929;167;433;0	660;0	494;622	513;3	540;0;174;437;0	362;0	504;621	412;3	688;0;50;167;433; ; ; ; ;
38480;1930;162;424;0	659;0	494;622	513;3	534;0;160;425;0	362;0	504;621	412;3	656;0;50;167;433; ; ; ; ;
38500;1931;163;427;0	659;0	493;622	056;3	526;0;164;434;0	362;0	504;618	691;3	646;0;50;167;433; ; ; ; ;
38520;1932;170;449;0	659;0	493;622	056;3	562;0;158;431;0	362;0	504;618	691;3	472;0;50;167;433; ; ; ; ;
38540;1933;167;433;0	659;0	493;622	056;3	532;0;167;434;0	362;0	504;618	691;3	549;0;50;167;433; ; ; ; ;
38560;1934;161;438;0	658;0	493;622	056;3	519;0;172;437;0	362;0	504;618	691;3	522;0;50;167;433; ; ; ; ;
38580;1935;179;442;0	658;0	493;622	056;3	504;0;162;434;0	361;0	504;618	691;3	530;0;50;167;433; ; ; ; ;
38599;1936;176;435;0	658;0	493;622	219;3	491;0;169;436;0	361;0	504;617	851;3	533;0;50;167;433; ; ; ; ;
38619;1937;170;440;0	658;0	493;622	219;3	471;0;168;425;0	361;0	504;617	851;3	483;0;50;167;433; ; ; ; ;
38639;1938;170;432;0	658;0	493;622	219;3	491;0;170;445;0	361;0	504;617	851;3	448;0;50;167;433; ; ; ; ;
38659;1939;168;430;0	658;0	493;622	219;3	512;0;170;439;0	361;0	505;617	851;3	532;0;50;167;433; ; ; ; ;
38679;1940;167;436;0	658;0	493;622	219;3	487;0;171;440;0	360;0	505;617	851;3	464;0;50;167;433; ; ; ; ;
38699;1941;167;431;0	658;0	493;623	239;3	499;0;169;439;0	361;0	505;621	797;3	488;0;50;167;433; ; ; ; ;
38719;1942;171;444;0	658;0	493;623	239;3	523;0;171;440;0	361;0	504;621	797;3	603;0;50;167;433; ; ; ; ;
38739;1943;169;435;0	658;0	493;623	239;3	516;0;177;437;0	361;0	504;621	797;3	527;0;50;167;433; ; ; ; ;
38759;1944;159;439;0	658;0	493;623	239;3	581;0;166;420;0	361;0	504;621	797;3	451;0;50;167;433; ; ; ; ;
38779;1945;159;436;0	658;0	493;623	239;3	519;0;163;411;0	361;0	504;621	797;3	489;0;50;167;433; ; ; ; ;
38799;1946;159;438;0	656;0	493;622	346;3	527;0;164;404;0	359;0	504;619	233;3	437;0;50;167;433; ; ; ; ;
38819;1947;358;427;0	655;0	492;622	346;3	552;0;367;435;0	358;0	504;619	233;3	589;0;51;364;432; ; ; ; ;
38839;1948;364;419;0	655;0	493;622	346;3	525;0;362;435;0	358;0	504;619	233;3	576;0;51;364;432; ; ; ; ;
38859;1949;368;427;0	655;0	493;622	346;3	473;0;367;435;0	358;0	504;619	233;3	459;0;51;364;432; ; ; ; ;
38879;1950;362;421;0	656;0	493;622	346;3	494;0;360;439;0	359;0	504;619	233;3	509;0;51;364;432; ; ; ; ;
38898;1951;368;424;0	656;0	493;622	419;3	466;0;363;437;0	359;0	504;624	052;3	492;0;51;364;432; ; ; ; ;
38918;1952;362;434;0	656;0	493;622	419;3	495;0;373;428;0	359;0	504;624	052;3	587;0;51;364;432; ; ; ; ;
38938;1953;349;429;0	657;0	493;622	419;3	527;0;363;444;0	360;0	503;624	052;3	594;0;51;364;432; ; ; ; ;
38958;1954;362;432;0	657;0	493;622	419;3	564;0;364;425;0	360;0	503;624	052;3	495;0;51;364;432; ; ; ; ;
38978;1955;362;425;0	657;0	493;622	419;3	530;0;371;436;0	360;0	503;624	052;3	540;0;51;364;432; ; ; ; ;
38998;1956;359;425;0	657;0	493;622	401;3	544;0;367;441;0	360;0	503;622	975;3	510;0;51;364;432; ; ; ; ;
39018;1957;364;437;0	658;0	493;622	401;3	476;0;363;425;0	360;0	503;622	975;3	572;0;51;364;432; ; ; ; ;
39038;1958;363;431;0	658;0	493;622	401;3	539;0;361;429;0	361;0	503;622	975;3	497;0;51;364;432; ; ; ; ;
39058;1959;359;440;0	658;0	493;622	401;3	549;0;369;432;0	361;0	503;622	975;3	521;0;51;364;432; ; ; ; ;
39078;1960;358;446;0	658;0	493;622	401;3	519;0;360;438;0	361;0	503;622	975;3	481;0;51;364;432; ; ; ; ;
39098;1961;358;447;0	658;0	493;620	893;3	507;0;360;442;0	361;0	504;622	583;3	481;0;51;364;432; ; ; ; ;
39118;1962;365;438;0	658;0	493;620	893;3	508;0;353;438;0	361;0	503;622	583;3	506;0;51;364;432; ; ; ; ;
39138;1963;366;431;0	658;0	493;620	893;3	590;0;368;439;0	361;0	503;622	583;3	631;0;51;364;432; ; ; ; ;
39158;1964;371;437;0	658;0	493;620	893;3	512;0;354;439;0	361;0	503;622	583;3	597;0;51;364;432; ; ; ; ;
39178;1965;363;432;0	658;0	493;620	893;3	543;0;367;430;0	361;0	504;622	583;3	541;0;51;364;432; ; ; ; ;
39197;1966;363;434;0	658;0	493;620	699;3	567;0;361;428;0	361;0	504;624	437;3	609;0;51;364;432; ; ; ; ;
39217;1967;362;432;0	658;0	493;620	699;3	526;0;358;442;0	361;0	504;624	437;3	604;0;51;364;432; ; ; ; ;
39237;1968;364;446;0	658;0	493;620	699;3	564;0;361;427;0	361;0	504;624	437;3	564;0;51;364;432; ; ; ; ;
39257;1969;371;433;0	658;0	493;620	699;3	631;0;361;441;0	361;0	504;624	437;3	537;0;51;364;432; ; ; ; ;
39277;1970;367;440;0	658;0	493;620	699;3	592;0;365;434;0	361;0	504;624	437;3	563;0;51;364;432; ; ; ; ;
39297;1971;370;444;0	658;0	493;620	386;3	622;0;366;431;0	361;0	504;622	050;3	540;0;51;364;432; ; ; ; ;
39317;1972;363;426;0	658;0	493;620	386;3	565;0;361;426;0	361;0	504;622	050;3	594;0;51;364;432; ; ; ; ;
39337;1973;352;424;0	658;0	494;620	386;3	600;0;368;432;0	361;0	504;622	050;3	601;0;51;364;432; ; ; ; ;
39357;1974;362;429;0	658;0	494;620	386;3	572;0;362;425;0	361;0	504;622	050;3	589;0;51;364;432; ; ; ; ;
39377;1975;361;440;0	658;0	494;620	386;3	602;0;364;429;0	361;0	504;622	050;3	588;0;51;364;432; ; ; ; ;
39397;1976;359;442;0	658;0	494;619	534;3	589;0;366;430;0	361;0	504;622	540;3	589;0;51;364;432; ; ; ; ;
39417;1977;359;435;0	658;0	494;619	534;3	532;0;365;430;0	361;0	504;622	540;3	542;0;51;364;432; ; ; ; ;
39437;1978;369;438;0	658;0	494;619	534;3	462;0;369;430;0	361;0	504;622	540;3	583;0;51;364;432; ; ; ; ;
39457;1979;364;432;0	657;0	494;619	534;3	576;0;364;427;0	360;0	504;622	540;3	643;0;51;364;432; ; ; ; ;
39477;1980;367;429;0	657;0	494;619	534;3	509;0;367;430;0	360;0	504;622	540;3	697;0;51;364;432; ; ; ; ;
39496;1981;365;428;0	657;0	494;620	966;3	509;0;367;429;0	360;0	504;622	635;3	746;0;51;364;432; ; ; ; ;
39516;1982;356;419;0	656;0	494;620	966;3	577;0;362;433;0	359;0	504;622	635;3	581;0;51;364;432; ; ; ; ;
39536;1983;367;428;0	656;0	494;620	966;3	559;0;355;436;0	359;0	504;622	635;3	564;0;51;364;432; ; ; ; ;
39556;1984;356;421;0	656;0	494;620	966;3	572;0;366;445;0	359;0	504;622	635;3	587;0;51;364;432; ; ; ; ;
[truncated: 6,652 more rows]
