# Supplementary material for: Perception of Individual and Joint Action in Infants and Adults
Source: PLoS One. 2014 Sep 9;9(9):e107450. doi: 10.1371/journal.pone.0107450 (PMC4174902; doi:10.1371/journal.pone.0107450)
Supplement: Data S1 — Raw files of eye tracking data of all participants. (ZIP) [file pone.0107450.s001.zip › Turm2012b_AD_14.csv]

Data properties:
Recording date: 18.07.2012
Recording time : 13:42:46:796 (corresponds to time 0)
Study: Turmbau2012b
Subject: Turm2012b_AD_14
Recording: Turm2012b_AD_14
Screen resolution: 800 x 600
Coordinate unit: Pixels
Filter settings:
Eye: Average
Fixation radius: 30
Min duration: 100
Timestamp	Number	GazepointX (L)	GazepointY (L)	CamX (L)	CamY (L)	Distance (L)	Pupil (L)	Validity (L)	GazepointX (R)	GazepointY (R)	CamX (R)	CamY (R)	Distance (R)	Pupil (R)	Validity (R)	Fixation	GazepointX	GazepointY	Event	Event Key	Data 1	Data 2	Description
15	1	298	189	0,662	0,76	658,54	3,43	0	343	181	0,399	0,77	659,448	3,489	0
35	2	308	151	0,663	0,76	658,54	3,412	0	342	133	0,399	0,769	659,448	3,494	0
55	3	290	111	0,663	0,76	660,239	3,45	0	340	97	0,4	0,769	652,689	3,465	0
75	4	301	156	0,664	0,76	660,239	3,458	0	334	161	0,4	0,769	652,689	3,374	0
95	5	303	150	0,664	0,76	660,239	3,375	0	330	167	0,4	0,769	652,689	3,26	0
115	6	294	143	0,664	0,76	660,239	3,486	0	323	159	0,401	0,769	652,689	3,384	0
135	7	294	160	0,665	0,76	660,239	3,443	0	323	172	0,401	0,769	652,689	3,312	0
155	8	295	158	0,665	0,76	659,077	3,422	0	323	172	0,401	0,769	652,118	3,278	0
174	9	346	218	0,665	0,762	659,077	3,414	0	374	235	0,401	0,77	652,118	3,281	0
194	10	375	276	0,664	0,763	659,077	3,423	0	410	279	0,401	0,771	652,118	3,32	0	1	402	305
214	11	387	282	0,665	0,763	659,077	3,338	0	407	288	0,401	0,771	652,118	3,329	0	1	402	305
234	12	394	308	0,665	0,763	659,077	3,398	0	407	285	0,402	0,771	652,118	3,338	0	1	402	305
254	13	401	321	0,665	0,763	658,854	3,378	0	408	276	0,402	0,771	658,131	3,377	0	1	402	305
274	14	381	279	0,665	0,763	658,854	3,357	0	407	290	0,402	0,771	658,131	3,348	0	1	402	305
294	15	385	283	0,666	0,763	658,854	3,327	0	401	299	0,402	0,771	658,131	3,25	0	1	402	305
314	16	381	296	0,665	0,763	658,854	3,349	0	412	296	0,402	0,771	658,131	3,339	0	1	402	305
334	17	390	309	0,665	0,763	658,854	3,256	0	420	290	0,401	0,771	658,131	3,333	0	1	402	305
354	18	390	317	0,665	0,763	658,724	3,237	0	420	289	0,401	0,771	662,572	3,327	0	1	402	305
374	19	394	310	0,664	0,763	658,724	3,199	0	414	296	0,401	0,772	662,572	3,268	0	1	402	305
394	20	395	318	0,664	0,763	658,724	3,282	0	408	302	0,4	0,772	662,572	3,301	0	1	402	305
414	21	398	296	0,663	0,763	658,724	3,229	0	411	315	0,4	0,772	662,572	3,271	0	1	402	305
435	22	405	306	0,663	0,763	658,724	3,319	0	406	303	0,399	0,772	662,572	3,247	0	1	402	305
453	23	406	304	0,662	0,763	658,921	3,314	0	407	308	0,399	0,772	661,803	3,25	0	1	402	305
473	24	397	305	0,662	0,763	658,921	3,404	0	415	308	0,398	0,772	661,803	3,287	0	1	402	305
493	25	395	296	0,662	0,763	658,921	3,336	0	413	314	0,398	0,772	661,803	3,312	0	1	402	305
513	26	395	303	0,662	0,763	658,921	3,297	0	408	330	0,398	0,772	661,803	3,213	0	1	402	305
533	27	390	305	0,662	0,763	658,921	3,366	0	409	301	0,398	0,772	661,803	3,327	0	1	402	305
553	28	389	302	0,662	0,763	658,35	3,316	0	411	308	0,398	0,772	661,162	3,295	0	1	402	305
573	29	397	318	0,661	0,763	658,35	3,338	0	413	314	0,398	0,773	661,162	3,278	0	1	402	305
585								5							5				ShowAVI	8	0	0	atFish.avi
593	30	391	305	0,661	0,763	658,35	3,26	0	413	306	0,397	0,773	661,162	3,294	0	1	402	305
613	31	380	304	0,661	0,763	658,35	3,288	0	418	321	0,397	0,773	661,162	3,336	0	1	402	305
633	32	404	309	0,661	0,763	658,35	3,368	0	410	311	0,397	0,772	661,162	3,348	0	1	402	305
653	33	401	311	0,66	0,763	658,145	3,337	0	410	311	0,397	0,772	661,153	3,36	0	1	402	305
673	34	395	319	0,66	0,763	658,145	3,203	0	407	337	0,397	0,772	661,153	3,269	0	1	402	305
693	35	392	301	0,66	0,762	658,145	3,22	0	416	317	0,396	0,772	661,153	3,308	0	1	402	305
713	36	389	306	0,66	0,762	658,145	3,365	0	420	303	0,396	0,772	661,153	3,249	0	1	402	305
733	37	406	311	0,66	0,762	658,145	3,332	0	405	293	0,396	0,772	661,153	3,344	0	1	402	305
752	38	404	302	0,66	0,762	659,145	3,305	0	412	281	0,396	0,771	662,67	3,344	0	1	402	305
773	39	376	303	0,66	0,762	659,145	3,324	0	424	297	0,396	0,772	662,67	3,4	0	1	402	305
792	40	390	316	0,659	0,762	659,145	3,271	0	405	315	0,396	0,772	662,67	3,201	0	1	402	305
812	41	399	308	0,659	0,762	659,145	3,254	0	414	315	0,396	0,772	662,67	3,282	0	1	402	305
832	42	403	309	0,659	0,762	659,145	3,28	0	404	335	0,396	0,772	662,67	3,278	0	1	402	305
852	43	408	311	0,659	0,762	657,922	3,271	0	405	341	0,396	0,772	662,552	3,273	0	1	402	305
872	44	440	284	0,658	0,761	657,922	3,246	0	472	292	0,395	0,771	662,552	3,283	0
892	45	470	289	0,658	0,761	657,922	3,214	0	513	282	0,395	0,771	662,552	3,302	0	2	485	284
912	46	473	287	0,658	0,761	657,922	3,249	0	489	292	0,395	0,771	662,552	3,283	0	2	485	284
932	47	473	293	0,658	0,761	657,922	3,311	0	493	291	0,395	0,771	662,552	3,247	0	2	485	284
952	48	473	294	0,658	0,761	657,576	3,308	0	495	293	0,395	0,771	660,514	3,24	0	2	485	284
972	49	471	288	0,658	0,761	657,576	3,256	0	496	282	0,396	0,771	660,514	3,186	0	2	485	284
992	50	470	265	0,659	0,761	657,576	3,309	0	497	281	0,396	0,771	660,514	3,184	0	2	485	284
1012	51	463	275	0,659	0,762	657,576	3,34	0	498	289	0,396	0,771	660,514	3,289	0	2	485	284
1031	52	487	284	0,659	0,762	657,576	3,213	0	495	290	0,396	0,771	660,514	3,22	0	2	485	284
1051	53	486	276	0,659	0,762	657,065	3,241	0	494	291	0,397	0,771	659,703	3,244	0	2	485	284
1071	54	487	306	0,66	0,762	657,065	3,256	0	509	278	0,397	0,771	659,703	3,243	0	2	485	284
1091	55	470	257	0,66	0,762	657,065	3,319	0	496	278	0,397	0,771	659,703	3,232	0	2	485	284
1111	56	370	271	0,661	0,762	657,065	3,242	0	429	285	0,398	0,771	659,703	3,35	0
1131	57	366	277	0,662	0,761	657,065	3,22	0	372	269	0,399	0,771	659,703	3,205	0	3	365	272
1151	58	360	278	0,662	0,761	662,62	3,256	0	337	273	0,4	0,771	656,406	3,21	0	3	365	272
1171	59	360	286	0,662	0,761	662,62	3,328	0	384	268	0,4	0,771	656,406	3,235	0	3	365	272
1191	60	361	273	0,662	0,761	662,62	3,338	0	392	260	0,4	0,771	656,406	3,26	0	3	365	272
1211	61	357	264	0,663	0,761	662,62	3,358	0	385	266	0,4	0,77	656,406	3,271	0	3	365	272
1231	62	360	270	0,663	0,761	662,62	3,29	0	368	279	0,4	0,77	656,406	3,268	0	3	365	272
1251	63	358	268	0,663	0,761	661,34	3,29	0	368	280	0,4	0,77	654,647	3,256	0	3	365	272
1271	64	435	229	0,661	0,761	661,34	3,358	0	468	257	0,399	0,77	654,647	3,241	0	4	465	233
1291	65	454	214	0,661	0,76	661,34	3,302	0	469	251	0,398	0,77	654,647	3,265	0	4	465	233
1311	66	452	234	0,661	0,761	661,34	3,424	0	474	237	0,398	0,77	654,647	3,282	0	4	465	233
1331	67	451	220	0,661	0,761	661,34	3,394	0	475	247	0,398	0,77	654,647	3,309	0	4	465	233
1350	68	451	221	0,661	0,761	658,146	3,383	0	480	235	0,398	0,77	660,03	3,356	0	4	465	233
1370	69	466	220	0,661	0,761	658,146	3,455	0	477	236	0,398	0,77	660,03	3,35	0	4	465	233
1390	70	457	248	0,661	0,761	658,146	3,435	0	477	237	0,398	0,77	660,03	3,379	0	4	465	233
1410	71	456	213	0,661	0,761	658,146	3,461	0	481	243	0,398	0,77	660,03	3,266	0	4	465	233
1430	72	454	210	0,66	0,761	658,146	3,442	0	472	263	0,398	0,77	660,03	3,374	0	4	465	233
1450	73	454	208	0,66	0,761	657,51	3,45	0	473	269	0,398	0,77	658,156	3,326	0	4	465	233
1470	74	448	223	0,66	0,761	657,51	3,356	0	474	241	0,397	0,77	658,156	3,258	0	4	465	233
1490	75	465	224	0,66	0,76	657,51	3,418	0	480	248	0,397	0,77	658,156	3,304	0	4	465	233
1510	76	510	315	0,658	0,761	657,51	3,379	0	530	321	0,396	0,77	658,156	3,338	0	5	523	320
1530	77	499	313	0,658	0,761	657,51	3,438	0	531	323	0,396	0,77	658,156	3,334	0	5	523	320
1550	78	488	311	0,657	0,761	656,444	3,425	0	534	322	0,395	0,77	661,573	3,348	0	5	523	320
1570	79	526	312	0,657	0,761	656,444	3,393	0	527	325	0,395	0,77	661,573	3,415	0	5	523	320
1590	80	519	309	0,657	0,761	656,444	3,36	0	533	320	0,394	0,77	661,573	3,334	0	5	523	320
1610	81	532	345	0,656	0,761	656,444	3,372	0	534	326	0,394	0,77	661,573	3,317	0	5	523	320
1629	82	522	303	0,656	0,761	656,444	3,376	0	530	342	0,394	0,77	661,573	3,365	0	5	523	320
1649	83	522	309	0,656	0,761	657,007	3,383	0	534	342	0,393	0,77	662,503	3,375	0	5	523	320
1669	84	519	324	0,655	0,761	657,007	3,461	0	541	322	0,393	0,77	662,503	3,387	0	5	523	320
1689	85	512	310	0,655	0,761	657,007	3,302	0	529	329	0,393	0,77	662,503	3,336	0	5	523	320
1709	86	523	323	0,655	0,761	657,007	3,577	0	539	336	0,393	0,77	662,503	3,362	0	5	523	320
1729	87	500	291	0,655	0,761	657,007	3,425	0	530	338	0,392	0,77	662,503	3,391	0	5	523	320
1749	88	499	287	0,655	0,761	658,263	3,418	0	533	341	0,392	0,77	661,791	3,369	0	5	523	320
1769	89	531	368	0,655	0,762	658,263	3,51	0	538	376	0,392	0,771	661,791	3,352	0	6	537	392
1789	90	538	383	0,655	0,762	658,263	3,39	0	549	377	0,392	0,772	661,791	3,374	0	6	537	392
1809	91	543	401	0,655	0,762	658,263	3,475	0	545	391	0,392	0,772	661,791	3,404	0	6	537	392
1829	92	513	385	0,655	0,762	658,263	3,561	0	545	390	0,392	0,772	661,791	3,479	0	6	537	392
1849	93	516	391	0,655	0,762	658,959	3,53	0	544	390	0,393	0,772	660,886	3,504	0	6	537	392
1869	94	547	403	0,655	0,763	658,959	3,512	0	540	392	0,393	0,772	660,886	3,481	0	6	537	392
1889	95	527	412	0,656	0,763	658,959	3,61	0	538	396	0,393	0,772	660,886	3,469	0	6	537	392
1909	96	526	390	0,656	0,763	658,959	3,617	0	548	393	0,393	0,772	660,886	3,447	0	6	537	392
1912								5							5				Keyboard	3	39	0	Right
1929	97	491	414	0,656	0,763	658,959	3,589	0	506	412	0,394	0,772	660,886	3,414	0	7	510	404
1948	98	481	408	0,656	0,763	658,276	3,581	0	505	416	0,394	0,772	659,659	3,39	0	7	510	404
1968	99	510	428	0,657	0,763	658,276	3,509	0	513	417	0,394	0,772	659,659	3,485	0	7	510	404
1988	100	508	427	0,657	0,763	658,276	3,625	0	506	402	0,394	0,772	659,659	3,54	0	7	510	404
2008	101	518	423	0,657	0,763	658,276	3,571	0	513	409	0,394	0,772	659,659	3,51	0	7	510	404
2028	102	514	424	0,657	0,763	658,276	3,538	0	526	401	0,395	0,772	659,659	3,423	0	7	510	404
2048	103	517	424	0,658	0,763	658,975	3,589	0	526	403	0,395	0,772	660,334	3,441	0	7	510	404
2068	104	509	420	0,658	0,763	658,975	3,545	0	511	401	0,395	0,772	660,334	3,474	0	7	510	404
2088	105	509	398	0,658	0,763	658,975	3,574	0	505	388	0,395	0,772	660,334	3,538	0	7	510	404
2108	106	513	410	0,659	0,763	658,975	3,548	0	508	391	0,396	0,771	660,334	3,471	0	7	510	404
2128	107	506	398	0,659	0,762	658,975	3,662	0	528	387	0,396	0,771	660,334	3,485	0	7	510	404
2148	108	507	402	0,659	0,762	659,227	3,681	0	527	388	0,396	0,771	660,177	3,5	0	7	510	404
2168	109	501	403	0,66	0,763	659,227	3,644	0	500	399	0,396	0,771	660,177	3,468	0	7	510	404
2188	110	503	400	0,66	0,763	659,227	3,602	0	504	397	0,397	0,772	660,177	3,479	0	7	510	404
2208	111	506	412	0,66	0,763	659,227	3,638	0	511	395	0,397	0,772	660,177	3,531	0	7	510	404
2227	112	518	401	0,66	0,764	659,227	3,701	0	510	386	0,397	0,772	660,177	3,494	0	7	510	404
2247	113	520	404	0,66	0,764	661,083	3,703	0	509	382	0,397	0,773	660,618	3,519	0	7	510	404
2267	114	423	301	0,661	0,764	661,083	3,59	0	455	339	0,399	0,772	660,618	3,579	0	8	426	310
2287	115	420	302	0,662	0,764	661,083	3,616	0	424	324	0,399	0,772	660,618	3,586	0	8	426	310
2307	116	412	311	0,662	0,764	661,083	3,613	0	446	308	0,399	0,772	660,618	3,556	0	8	426	310
2327	117	428	309	0,662	0,764	661,083	3,66	0	421	334	0,399	0,772	660,618	3,565	0	8	426	310
2347	118	425	308	0,662	0,764	659,448	3,665	0	423	321	0,399	0,772	661,237	3,563	0	8	426	310
2367	119	427	309	0,662	0,763	659,448	3,544	0	430	311	0,399	0,771	661,237	3,436	0	8	426	310
2387	120	415	291	0,661	0,763	659,448	3,623	0	433	312	0,399	0,771	661,237	3,582	0	8	426	310
2397								5							5				ShowAVI	8	0	0	Interactive.avi
2407	121	417	317	0,661	0,762	659,448	3,543	0	435	309	0,399	0,771	661,237	3,565	0	8	426	310
2427	122	417	313	0,661	0,762	659,448	3,545	0	457	292	0,398	0,771	661,237	3,524	0	8	426	310
2447	123	418	309	0,661	0,762	661,166	3,573	0	459	290	0,398	0,77	661,507	3,5	0	8	426	310
2467	124	419	293	0,661	0,762	661,166	3,559	0	445	299	0,398	0,77	661,507	3,525	0	8	426	310
2487	125	414	307	0,661	0,762	661,166	3,486	0	421	322	0,398	0,77	661,507	3,453	0	8	426	310
2507	126	422	309	0,661	0,762	661,166	3,469	0	440	323	0,398	0,77	661,507	3,491	0	8	426	310
2527	127	424	290	0,661	0,761	661,166	3,539	0	424	325	0,398	0,77	661,507	3,44	0	8	426	310
2546	128	423	299	0,66	0,761	659,957	3,491	0	430	327	0,398	0,77	661,421	3,447	0	8	426	310
2566	129	417	282	0,66	0,761	659,957	3,468	0	424	329	0,398	0,769	661,421	3,488	0	8	426	310
2586	130	423	316	0,66	0,76	659,957	3,559	0	420	328	0,398	0,769	661,421	3,493	0	8	426	310
2606	131	419	305	0,66	0,76	659,957	3,565	0	438	319	0,398	0,769	661,421	3,461	0	8	426	310
2626	132	415	309	0,66	0,76	659,957	3,545	0	429	326	0,398	0,768	661,421	3,513	0	8	426	310
2646	133	419	302	0,661	0,76	661,232	3,549	0	434	322	0,398	0,768	662,306	3,514	0	8	426	310
2666	134	378	309	0,661	0,761	661,232	3,596	0	407	323	0,399	0,769	662,306	3,522	0
2686	135	385	322	0,661	0,761	661,232	3,538	0	387	345	0,398	0,769	662,306	3,509	0
2706	136	384	334	0,661	0,761	661,232	3,644	0	387	354	0,398	0,769	662,306	3,578	0
2726	137	378	289	0,661	0,761	661,232	3,573	0	393	311	0,398	0,769	662,306	3,568	0
2746	138	381	298	0,66	0,762	659,793	3,562	0	393	323	0,398	0,77	662,208	3,557	0
2766	139	377	294	0,66	0,762	659,793	3,441	0	382	325	0,398	0,77	662,208	3,553	0
2786	140	323	316	0,661	0,762	659,793	3,533	0	340	304	0,398	0,77	662,208	3,517	0
2806	141	220	303	0,662	0,761	659,793	3,483	0	230	279	0,4	0,769	662,208	3,452	0
2825	142	205	289	0,662	0,761	659,793	3,46	0	213	249	0,4	0,769	662,208	3,407	0
2845	143	188	293	0,662	0,761	662,365	3,508	0	198	238	0,4	0,769	653,061	3,317	0
2865	144	229	297	0,662	0,761	662,365	3,426	0	212	268	0,4	0,769	653,061	3,351	0
2885	145	198	279	0,661	0,761	662,365	3,5	0	218	277	0,399	0,769	653,061	3,385	0
2905	146	199	290	0,661	0,761	662,365	3,466	0	217	240	0,399	0,769	653,061	3,44	0
2925	147	207	288	0,661	0,761	662,365	3,464	0	217	273	0,399	0,77	653,061	3,267	0
2945	148	213	286	0,66	0,761	662,18	3,462	0	215	264	0,398	0,769	656,347	3,307	0
2965	149	341	220	0,658	0,76	662,18	3,474	0	370	205	0,397	0,769	656,347	3,401	0
2985	150	441	173	0,656	0,759	662,18	3,358	0	466	179	0,395	0,768	656,347	3,365	0
3005	151	419	144	0,656	0,76	662,18	3,449	0	450	159	0,395	0,768	656,347	3,382	0	9	447	160
3025	152	437	159	0,656	0,76	662,18	3,458	0	456	166	0,395	0,768	656,347	3,469	0	9	447	160
3045	153	429	147	0,657	0,76	660,231	3,411	0	460	148	0,395	0,768	660,789	3,483	0	9	447	160
3065	154	436	143	0,657	0,759	660,231	3,41	0	447	171	0,395	0,768	660,789	3,377	0	9	447	160
3085	155	438	163	0,657	0,759	660,231	3,41	0	455	161	0,395	0,768	660,789	3,37	0	9	447	160
3105	156	440	171	0,657	0,759	660,231	3,314	0	449	170	0,395	0,768	660,789	3,345	0	9	447	160
3125	157	448	157	0,657	0,759	660,231	3,411	0	459	159	0,395	0,768	660,789	3,353	0	9	447	160
3144	158	451	158	0,657	0,759	659,89	3,377	0	457	165	0,395	0,768	658,534	3,349	0	9	447	160
3164	159	440	157	0,657	0,759	659,89	3,274	0	456	167	0,395	0,768	658,534	3,319	0	9	447	160
3184	160	466	176	0,657	0,759	659,89	3,365	0	492	182	0,395	0,768	658,534	3,226	0	10	507	167
3204	161	492	159	0,656	0,76	659,89	3,363	0	513	176	0,394	0,768	658,534	3,349	0	10	507	167
3224	162	487	164	0,656	0,76	659,89	3,38	0	531	166	0,394	0,768	658,534	3,341	0	10	507	167
3244	163	487	171	0,656	0,76	659,678	3,384	0	551	171	0,394	0,769	659,302	3,331	0	10	507	167
3264	164	500	180	0,656	0,76	659,678	3,261	0	517	163	0,394	0,769	659,302	3,329	0	10	507	167
3284	165	496	161	0,657	0,76	659,678	3,275	0	507	176	0,395	0,768	659,302	3,194	0	10	507	167
3304	166	495	150	0,657	0,76	659,678	3,276	0	515	179	0,395	0,768	659,302	3,157	0	10	507	167
3324	167	352	172	0,658	0,76	659,678	3,267	0	430	153	0,396	0,768	659,302	3,397	0
3344	168	334	163	0,66	0,76	664,754	3,299	0	419	163	0,398	0,768	656,739	3,313	0
3364	169	249	177	0,66	0,76	664,754	3,291	0	271	154	0,398	0,768	656,739	3,22	0	11	257	175
3384	170	254	188	0,66	0,759	664,754	3,256	0	268	171	0,398	0,768	656,739	3,157	0	11	257	175
3403	171	256	178	0,66	0,759	664,754	3,214	0	274	159	0,398	0,768	656,739	3,296	0	11	257	175
3424	172	254	181	0,66	0,759	664,754	3,217	0	261	164	0,398	0,768	656,739	3,197	0	11	257	175
3444	173	257	188	0,66	0,76	662,403	3,208	0	261	171	0,398	0,768	655,602	3,194	0	11	257	175
3463	174	244	184	0,66	0,759	662,403	3,314	0	261	169	0,398	0,768	655,602	3,173	0	11	257	175
3483	175	237	189	0,66	0,759	662,403	3,266	0	258	167	0,397	0,768	655,602	3,225	0	11	257	175
3503	176	247	246	0,66	0,758	662,403	3,203	0	267	196	0,397	0,767	655,602	3,149	0
3523	177	-800	-600	0,397	0,766	-1	-1	4	275	193	0,397	0,766	655,602	3,443	0
3543	178	-800	-600	-1	-1	-1	-1	4	-800	-600	-1	-1	-1	-1	4
3563	179	-800	-600	-1	-1	-1	-1	4	-800	-600	-1	-1	-1	-1	4
3583	180	211	249	0,661	0,757	662,403	3,023	0	233	214	0,397	0,766	655,602	3,203	0	12	229	212
3603	181	210	247	0,66	0,757	664,548	3,032	0	233	211	0,397	0,766	657,615	3,212	0	12	229	212
3623	182	216	225	0,661	0,757	664,548	3,298	0	236	202	0,398	0,766	657,615	3,225	0	12	229	212
3643	183	217	198	0,661	0,758	664,548	3,34	0	245	218	0,398	0,766	657,615	3,24	0	12	229	212
3663	184	220	214	0,661	0,758	664,548	3,315	0	253	196	0,398	0,767	657,615	3,31	0	12	229	212
3683	185	215	211	0,661	0,758	664,548	3,379	0	245	190	0,398	0,767	657,615	3,356	0	12	229	212
3703	186	220	212	0,661	0,759	662,224	3,373	0	250	192	0,398	0,767	656,82	3,388	0	12	229	212
3722	187	214	212	0,661	0,759	662,224	3,34	0	245	235	0,398	0,767	656,82	3,244	0	12	229	212
3742	188	222	223	0,661	0,759	662,224	3,299	0	237	214	0,398	0,767	656,82	3,26	0	12	229	212
3762	189	274	232	0,661	0,759	662,224	3,355	0	300	227	0,398	0,767	656,82	3,31	0	13	294	224
3782	190	289	222	0,661	0,759	662,224	3,32	0	290	237	0,398	0,768	656,82	3,291	0	13	294	224
3802	191	305	224	0,661	0,759	662,427	3,313	0	280	230	0,398	0,768	656,488	3,316	0	13	294	224
3822	192	296	234	0,661	0,759	662,427	3,307	0	300	238	0,398	0,768	656,488	3,232	0	13	294	224
3842	193	283	232	0,661	0,759	662,427	3,335	0	300	211	0,398	0,768	656,488	3,306	0	13	294	224
3862	194	278	228	0,661	0,759	662,427	3,4	0	302	232	0,398	0,768	656,488	3,266	0	13	294	224
3882	195	288	226	0,661	0,759	662,427	3,467	0	309	220	0,398	0,768	656,488	3,379	0	13	294	224
3902	196	287	224	0,661	0,759	662,414	3,51	0	308	227	0,399	0,768	659,15	3,404	0	13	294	224
3922	197	280	222	0,662	0,759	662,414	3,281	0	308	214	0,399	0,767	659,15	3,274	0	13	294	224
3942	198	287	246	0,662	0,759	662,414	3,31	0	305	217	0,399	0,767	659,15	3,337	0	13	294	224
3962	199	298	232	0,662	0,759	662,414	3,338	0	306	216	0,4	0,768	659,15	3,396	0	13	294	224
3982	200	288	220	0,663	0,759	662,414	3,425	0	294	212	0,4	0,767	659,15	3,361	0	13	294	224
4002	201	289	226	0,663	0,76	664,515	3,469	0	292	213	0,4	0,767	659,036	3,389	0	13	294	224
4021	202	278	217	0,663	0,759	664,515	3,338	0	306	228	0,401	0,767	659,036	3,349	0	13	294	224
4041	203	288	225	0,664	0,759	664,515	3,3	0	301	209	0,401	0,767	659,036	3,307	0	13	294	224
4061	204	241	263	0,665	0,76	664,515	3,369	0	255	246	0,402	0,768	659,036	3,34	0
4081	205	157	317	0,666	0,762	664,515	3,282	0	176	308	0,404	0,769	659,036	3,25	0	14	160	338
4101	206	139	342	0,666	0,762	661,791	3,286	0	154	318	0,404	0,769	654,754	3,222	0	14	160	338
4121	207	159	349	0,666	0,762	661,791	3,227	0	164	336	0,404	0,77	654,754	3,226	0	14	160	338
4141	208	149	340	0,667	0,762	661,791	3,208	0	168	343	0,405	0,77	654,754	3,254	0	14	160	338
4161	209	166	336	0,667	0,763	661,791	3,273	0	154	317	0,405	0,77	654,754	3,141	0	14	160	338
4181	210	159	343	0,667	0,763	661,791	3,153	0	167	349	0,405	0,77	654,754	3,19	0	14	160	338
4201	211	158	341	0,668	0,763	663,152	3,16	0	161	341	0,405	0,77	656,158	3,179	0	14	160	338
4221	212	155	352	0,668	0,763	663,152	3,148	0	162	313	0,405	0,77	656,158	3,161	0	14	160	338
4241	213	158	343	0,668	0,763	663,152	3,228	0	154	328	0,405	0,77	656,158	3,123	0	14	160	338
4261	214	174	349	0,667	0,763	663,152	3,213	0	167	342	0,405	0,77	656,158	3,264	0	14	160	338
4281	215	143	325	0,667	0,763	663,152	3,33	0	182	353	0,405	0,77	656,158	3,275	0	14	160	338
4301	216	145	321	0,666	0,763	662,782	3,357	0	184	364	0,404	0,77	656,007	3,285	0	14	160	338
4320	217	388	309	0,663	0,762	662,782	3,297	0	421	325	0,4	0,77	656,007	3,417	0
4340	218	512	307	0,66	0,762	662,782	3,277	0	541	341	0,398	0,77	656,007	3,203	0	15	549	321
4360	219	534	293	0,659	0,762	662,782	3,271	0	550	331	0,398	0,77	656,007	3,206	0	15	549	321
4380	220	537	312	0,659	0,762	662,782	3,251	0	543	337	0,397	0,77	656,007	3,178	0	15	549	321
4400	221	536	315	0,659	0,762	658,921	3,222	0	551	326	0,397	0,77	662,253	3,2	0	15	549	321
4420	222	533	311	0,659	0,762	658,921	3,196	0	532	337	0,397	0,77	662,253	3,197	0	15	549	321
4440	223	529	325	0,659	0,762	658,921	3,237	0	546	323	0,396	0,77	662,253	3,272	0	15	549	321
4460	224	545	316	0,659	0,762	658,921	3,308	0	557	340	0,396	0,77	662,253	3,228	0	15	549	321
4480	225	571	298	0,658	0,762	658,921	3,162	0	568	339	0,395	0,77	662,253	3,228	0	15	549	321
4500	226	576	302	0,657	0,762	658,478	3,195	0	578	338	0,394	0,77	660,977	3,223	0	15	549	321
4520	227	601	331	0,656	0,762	658,478	3,281	0	622	311	0,394	0,77	660,977	3,25	0	16	606	322
4540	228	606	332	0,656	0,762	658,478	3,396	0	605	329	0,394	0,77	660,977	3,228	0	16	606	322
4560	229	597	326	0,656	0,762	658,478	3,316	0	632	327	0,393	0,77	660,977	3,179	0	16	606	322
4580	230	598	335	0,655	0,762	658,478	3,325	0	605	315	0,393	0,77	660,977	3,294	0	16	606	322
4599	231	597	337	0,655	0,762	656,307	3,323	0	616	323	0,392	0,77	662,151	3,28	0	16	606	322
4619	232	587	281	0,655	0,762	656,307	3,277	0	621	326	0,392	0,771	662,151	3,2	0	16	606	322
4639	233	610	370	0,655	0,762	656,307	3,353	0	612	343	0,392	0,771	662,151	3,194	0
4659	234	616	407	0,654	0,764	656,307	3,276	0	623	423	0,392	0,772	662,151	3,229	0	17	613	420
4679	235	623	410	0,654	0,764	656,307	3,265	0	616	426	0,392	0,772	662,151	3,225	0	17	613	420
4699	236	628	413	0,653	0,764	656,912	3,285	0	613	430	0,391	0,772	660,895	3,215	0	17	613	420
4719	237	616	406	0,653	0,764	656,912	3,267	0	603	427	0,391	0,772	660,895	3,26	0	17	613	420
4739	238	610	410	0,653	0,764	656,912	3,27	0	614	429	0,39	0,772	660,895	3,188	0	17	613	420
4759	239	619	403	0,652	0,764	656,912	3,21	0	615	416	0,39	0,773	660,895	3,146	0	17	613	420
4779	240	603	414	0,652	0,764	656,912	3,236	0	605	443	0,389	0,773	660,895	3,272	0	17	613	420
4799	241	603	413	0,652	0,764	655,96	3,215	0	611	442	0,389	0,773	660,684	3,226	0	17	613	420
4819	242	628	365	0,652	0,764	655,96	3,21	0	620	427	0,389	0,773	660,684	3,249	0	18	609	425
4839	243	604	394	0,652	0,764	655,96	3,301	0	615	424	0,389	0,773	660,684	3,3	0	18	609	425
4859	244	618	393	0,652	0,764	655,96	3,284	0	610	435	0,389	0,773	660,684	3,255	0	18	609	425
4879	245	617	395	0,652	0,764	655,96	3,341	0	609	433	0,389	0,773	660,684	3,209	0	18	609	425
4899	246	618	397	0,652	0,764	655,09	3,344	0	608	431	0,389	0,773	660,586	3,219	0	18	609	425
4918	247	603	425	0,652	0,764	655,09	3,454	0	607	427	0,389	0,773	660,586	3,325	0	18	609	425
4938	248	617	402	0,652	0,764	655,09	3,351	0	607	431	0,389	0,773	660,586	3,278	0	18	609	425
4958	249	612	422	0,652	0,764	655,09	3,277	0	609	424	0,389	0,773	660,586	3,351	0	18	609	425
4978	250	623	414	0,652	0,764	655,09	3,277	0	612	430	0,39	0,773	660,586	3,317	0	18	609	425
4998	251	620	407	0,652	0,764	654,594	3,275	0	613	428	0,39	0,773	660,88	3,313	0	18	609	425
5018	252	599	440	0,652	0,764	654,594	3,425	0	611	429	0,39	0,773	660,88	3,367	0	18	609	425
5038	253	610	429	0,653	0,764	654,594	3,451	0	615	439	0,39	0,773	660,88	3,362	0	18	609	425
5058	254	607	431	0,653	0,764	654,594	3,381	0	619	427	0,39	0,773	660,88	3,294	0	18	609	425
5078	255	598	424	0,653	0,764	654,594	3,394	0	622	428	0,39	0,773	660,88	3,288	0	18	609	425
5098	256	602	423	0,653	0,764	653,529	3,381	0	625	430	0,39	0,773	660,74	3,281	0	18	609	425
5118	257	592	446	0,653	0,764	653,529	3,401	0	611	425	0,391	0,773	660,74	3,357	0	18	609	425
5138	258	597	461	0,654	0,764	653,529	3,691	0	612	431	0,391	0,773	660,74	3,434	0	18	609	425
5158	259	586	463	0,654	0,765	653,529	3,755	0	605	446	0,391	0,773	660,74	3,36	0	18	609	425
5178	260	617	395	0,654	0,765	653,529	3,395	0	608	441	0,391	0,773	660,74	3,31	0	19	610	428
5198	261	620	397	0,654	0,765	655,146	3,564	0	605	450	0,391	0,773	659,183	3,318	0	19	610	428
5217	262	590	431	0,654	0,765	655,146	3,569	0	607	431	0,391	0,773	659,183	3,309	0	19	610	428
5237	263	613	423	0,654	0,765	655,146	3,455	0	611	431	0,391	0,773	659,183	3,331	0	19	610	428
5257	264	589	428	0,654	0,765	655,146	3,52	0	606	434	0,391	0,773	659,183	3,363	0	19	610	428
5277	265	618	423	0,654	0,764	655,146	3,327	0	613	432	0,391	0,773	659,183	3,366	0	19	610	428
5297	266	610	424	0,654	0,764	654,384	3,302	0	613	432	0,391	0,773	660,265	3,375	0	19	610	428
5317	267	610	419	0,654	0,764	654,384	3,385	0	616	440	0,391	0,773	660,265	3,348	0	19	610	428
5337	268	601	443	0,654	0,764	654,384	3,534	0	622	441	0,391	0,773	660,265	3,281	0	19	610	428
5357	269	605	417	0,654	0,764	654,384	3,362	0	619	432	0,391	0,773	660,265	3,404	0	19	610	428
5377	270	601	418	0,654	0,764	654,384	3,5	0	623	433	0,391	0,773	660,265	3,404	0	19	610	428
5397	271	604	424	0,654	0,764	654,711	3,432	0	623	434	0,391	0,773	660,802	3,406	0	19	610	428
5417	272	603	433	0,654	0,765	654,711	3,553	0	610	433	0,391	0,773	660,802	3,342	0	19	610	428
5437	273	608	428	0,654	0,764	654,711	3,554	0	615	435	0,391	0,773	660,802	3,359	0	19	610	428
5457	274	616	426	0,654	0,764	654,711	3,462	0	612	417	0,391	0,773	660,802	3,309	0	19	610	428
5478	275	576	417	0,654	0,764	654,711	3,481	0	583	422	0,391	0,773	660,802	3,321	0
5497	276	578	412	0,655	0,764	655,42	3,504	0	581	419	0,392	0,773	658,781	3,305	0
5518	277	526	429	0,655	0,764	655,42	3,557	0	519	425	0,392	0,773	658,781	3,46	0	20	522	426
5536	278	516	433	0,655	0,764	655,42	3,489	0	530	423	0,392	0,773	658,781	3,408	0	20	522	426
5557	279	518	438	0,655	0,764	655,42	3,521	0	533	418	0,392	0,773	658,781	3,381	0	20	522	426
5576	280	531	420	0,655	0,764	655,42	3,417	0	527	419	0,392	0,773	658,781	3,388	0	20	522	426
5598	281	527	423	0,655	0,764	654,349	3,397	0	527	421	0,392	0,773	659,056	3,395	0	20	522	426
5616	282	524	436	0,655	0,764	654,349	3,595	0	527	421	0,392	0,773	659,056	3,362	0	20	522	426
5637	283	539	447	0,655	0,764	654,349	3,665	0	515	428	0,392	0,773	659,056	3,457	0	20	522	426
5656	284	499	420	0,655	0,764	654,349	3,573	0	505	428	0,392	0,773	659,056	3,39	0	20	522	426
5678	285	430	418	0,656	0,764	654,349	3,563	0	425	417	0,393	0,773	659,056	3,467	0	21	420	416
5696	286	419	413	0,656	0,764	657,362	3,569	0	408	419	0,393	0,773	660,244	3,454	0	21	420	416
5717	287	423	398	0,656	0,765	657,362	3,511	0	425	426	0,393	0,773	660,244	3,535	0	21	420	416
5736	288	435	417	0,656	0,765	657,362	3,475	0	421	412	0,393	0,773	660,244	3,473	0	21	420	416
5758	289	413	401	0,656	0,765	657,362	3,524	0	424	426	0,393	0,773	660,244	3,533	0	21	420	416
5776	290	422	407	0,656	0,765	657,362	3,477	0	418	424	0,393	0,773	660,244	3,556	0	21	420	416
5797	291	420	414	0,656	0,765	657,712	3,496	0	419	422	0,393	0,773	659,131	3,535	0	21	420	416
5815	292	412	408	0,656	0,765	657,712	3,569	0	423	423	0,393	0,773	659,131	3,567	0	21	420	416
5837	293	441	425	0,656	0,765	657,712	3,487	0	425	423	0,393	0,773	659,131	3,558	0	21	420	416
5855	294	410	413	0,656	0,765	657,712	3,475	0	415	415	0,393	0,773	659,131	3,472	0	21	420	416
5875	295	377	424	0,656	0,765	657,712	3,503	0	384	437	0,393	0,773	659,131	3,476	0	22	377	427
5895	296	380	418	0,656	0,765	659,272	3,513	0	379	437	0,393	0,773	656,906	3,468	0	22	377	427
5915	297	386	423	0,656	0,765	659,272	3,536	0	399	412	0,393	0,773	656,906	3,566	0	22	377	427
5935	298	376	413	0,656	0,765	659,272	3,516	0	393	441	0,393	0,773	656,906	3,512	0	22	377	427
5955	299	369	405	0,656	0,765	659,272	3,518	0	390	426	0,393	0,773	656,906	3,514	0	22	377	427
5975	300	367	408	0,656	0,765	659,272	3,488	0	380	438	0,393	0,773	656,906	3,509	0	22	377	427
5995	301	366	404	0,656	0,765	659,111	3,478	0	375	432	0,393	0,773	656,875	3,509	0	22	377	427
6015	302	384	416	0,656	0,765	659,111	3,5	0	377	429	0,393	0,773	656,875	3,497	0	22	377	427
6035	303	385	431	0,657	0,765	659,111	3,481	0	370	425	0,393	0,773	656,875	3,53	0	22	377	427
6055	304	369	427	0,657	0,765	659,111	3,467	0	375	434	0,393	0,774	656,875	3,523	0	22	377	427
6075	305	384	416	0,657	0,765	659,111	3,524	0	379	426	0,394	0,774	656,875	3,469	0	22	377	427
6095	306	380	423	0,657	0,766	659,012	3,512	0	377	430	0,394	0,774	656,515	3,48	0	22	377	427
6115	307	385	426	0,657	0,766	659,012	3,428	0	383	432	0,394	0,774	656,515	3,468	0	22	377	427
6134	308	384	429	0,657	0,766	659,012	3,572	0	379	431	0,394	0,774	656,515	3,492	0	22	377	427
6154	309	405	436	0,657	0,766	659,012	3,497	0	380	433	0,394	0,774	656,515	3,475	0	22	377	427
6174	310	391	438	0,657	0,766	659,012	3,334	0	374	432	0,394	0,774	656,515	3,64	0	22	377	427
6194	311	397	440	0,657	0,766	658,758	3,378	0	372	432	0,394	0,774	655,856	3,659	0	22	377	427
6214	312	382	420	0,657	0,766	658,758	3,442	0	376	442	0,393	0,774	655,856	3,686	0	22	377	427
6234	313	387	428	0,657	0,766	658,758	3,459	0	382	445	0,393	0,774	655,856	3,45	0	22	377	427
6254	314	384	426	0,656	0,766	658,758	3,474	0	387	437	0,393	0,774	655,856	3,494	0	22	377	427
6274	315	372	407	0,656	0,766	658,758	3,517	0	385	430	0,393	0,774	655,856	3,52	0	22	377	427
6294	316	372	408	0,656	0,766	659,679	3,54	0	387	428	0,393	0,774	656,034	3,548	0	22	377	427
6314	317	363	404	0,656	0,766	659,679	3,515	0	382	433	0,393	0,774	656,034	3,476	0	22	377	427
6334	318	385	424	0,656	0,766	659,679	3,431	0	382	426	0,393	0,774	656,034	3,484	0	22	377	427
6354	319	387	420	0,656	0,766	659,679	3,444	0	376	436	0,393	0,775	656,034	3,422	0	22	377	427
6374	320	393	432	0,656	0,766	659,679	3,492	0	370	432	0,393	0,775	656,034	3,416	0	22	377	427
6393	321	395	433	0,656	0,766	659,684	3,451	0	367	432	0,393	0,774	655,549	3,409	0	22	377	427
6413	322	368	414	0,656	0,766	659,684	3,458	0	369	428	0,393	0,775	655,549	3,481	0	22	377	427
6433	323	390	413	0,656	0,766	659,684	3,465	0	374	437	0,393	0,775	655,549	3,444	0	22	377	427
6453	324	378	425	0,656	0,766	659,684	3,42	0	369	435	0,393	0,774	655,549	3,473	0	22	377	427
6473	325	384	419	0,656	0,766	659,684	3,38	0	372	432	0,393	0,775	655,549	3,393	0	22	377	427
6493	326	378	423	0,656	0,766	658,079	3,358	0	373	435	0,393	0,774	656,069	3,428	0	22	377	427
6513	327	370	418	0,657	0,766	658,079	3,49	0	365	428	0,393	0,774	656,069	3,482	0	22	377	427
6533	328	383	430	0,657	0,766	658,079	3,41	0	367	430	0,394	0,774	656,069	3,493	0	22	377	427
6553	329	377	430	0,657	0,766	658,079	3,427	0	372	450	0,393	0,775	656,069	3,679	0	22	377	427
6573	330	389	413	0,657	0,766	658,079	3,453	0	371	438	0,393	0,775	656,069	3,396	0	22	377	427
6593	331	389	417	0,656	0,767	658,948	3,419	0	373	446	0,393	0,775	654,786	3,434	0	22	377	427
6613	332	390	425	0,656	0,767	658,948	3,554	0	401	419	0,393	0,775	654,786	3,578	0	22	377	427
6633	333	383	422	0,656	0,767	658,948	3,395	0	364	445	0,393	0,775	654,786	3,541	0	22	377	427
6653	334	385	411	0,656	0,767	658,948	3,427	0	369	429	0,393	0,775	654,786	3,432	0	22	377	427
6673	335	368	417	0,657	0,767	658,948	3,439	0	380	434	0,393	0,775	654,786	3,493	0	22	377	427
6692	336	363	412	0,657	0,766	659,008	3,452	0	361	443	0,393	0,775	655,973	3,446	0	22	377	427
6712	337	384	429	0,656	0,766	659,008	3,53	0	360	440	0,393	0,775	655,973	3,415	0	22	377	427
6732	338	380	421	0,656	0,766	659,008	3,531	0	360	444	0,393	0,775	655,973	3,467	0	22	377	427
6752	339	371	417	0,656	0,766	659,008	3,502	0	384	424	0,393	0,775	655,973	3,417	0	22	377	427
6772	340	376	418	0,656	0,766	659,008	3,452	0	367	434	0,392	0,775	655,973	3,511	0	22	377	427
6792	341	372	420	0,656	0,766	658,603	3,437	0	373	430	0,393	0,775	656,578	3,512	0	22	377	427
6812	342	371	429	0,656	0,766	658,603	3,485	0	369	439	0,393	0,775	656,578	3,51	0	22	377	427
6832	343	385	428	0,656	0,766	658,603	3,469	0	371	437	0,393	0,775	656,578	3,5	0	22	377	427
6852	344	381	428	0,656	0,766	658,603	3,516	0	362	439	0,393	0,775	656,578	3,509	0	22	377	427
6872	345	375	429	0,656	0,766	658,603	3,597	0	371	431	0,392	0,775	656,578	3,476	0	22	377	427
6892	346	380	428	0,656	0,766	659,45	3,615	0	368	431	0,392	0,775	654,797	3,461	0	22	377	427
6912	347	392	423	0,656	0,766	659,45	3,493	0	366	437	0,392	0,775	654,797	3,538	0	22	377	427
6932	348	278	425	0,658	0,766	659,45	3,577	0	297	432	0,394	0,775	654,797	3,5	0
6952	349	177	413	0,659	0,766	659,45	3,383	0	209	430	0,395	0,775	654,797	3,499	0	23	191	421
6972	350	185	408	0,659	0,767	659,45	3,414	0	193	433	0,396	0,775	654,797	3,422	0	23	191	421
6991	351	193	403	0,66	0,767	659,966	3,403	0	179	432	0,396	0,775	651,698	3,388	0	23	191	421
7011	352	194	433	0,66	0,767	659,966	3,4	0	200	420	0,396	0,775	651,698	3,451	0	23	191	421
7031	353	185	426	0,66	0,767	659,966	3,469	0	178	424	0,396	0,775	651,698	3,463	0	23	191	421
7051	354	192	419	0,66	0,767	659,966	3,386	0	183	429	0,396	0,776	651,698	3,428	0	23	191	421
7071	355	205	408	0,66	0,768	659,966	3,522	0	195	431	0,396	0,776	651,698	3,49	0	23	191	421
7091	356	202	400	0,66	0,768	659,913	3,511	0	184	431	0,396	0,776	653,402	3,499	0	23	191	421
7111	357	188	416	0,66	0,767	659,913	3,559	0	200	433	0,396	0,776	653,402	3,454	0	23	191	421
7131	358	164	352	0,66	0,766	659,913	3,457	0	215	398	0,396	0,774	653,402	3,636	0
7151	359	165	295	0,659	0,765	659,913	3,474	0	179	291	0,396	0,773	653,402	3,463	0	24	181	304
7171	360	184	309	0,66	0,765	659,913	3,509	0	185	288	0,396	0,773	653,402	3,412	0	24	181	304
7191	361	173	322	0,659	0,765	660,933	3,463	0	176	281	0,396	0,773	655,487	3,467	0	24	181	304
7211	362	172	313	0,659	0,765	660,933	3,507	0	178	280	0,396	0,773	655,487	3,468	0	24	181	304
7231	363	181	327	0,659	0,765	660,933	3,465	0	181	309	0,395	0,773	655,487	3,57	0	24	181	304
7251	364	198	315	0,659	0,765	660,933	3,525	0	178	292	0,395	0,774	655,487	3,481	0	24	181	304
7271	365	183	320	0,659	0,765	660,933	3,521	0	180	291	0,395	0,774	655,487	3,348	0	24	181	304
7290	366	191	327	0,658	0,764	659,531	3,509	0	181	289	0,394	0,773	656,171	3,369	0	24	181	304
7310	367	314	241	0,656	0,764	659,531	3,485	0	341	267	0,393	0,773	656,171	3,525	0	25	335	254
7330	368	322	249	0,656	0,764	659,531	3,583	0	336	249	0,393	0,773	656,171	3,475	0	25	335	254
7350	369	336	256	0,656	0,764	659,531	3,51	0	331	240	0,393	0,773	656,171	3,439	0	25	335	254
7370	370	333	257	0,656	0,763	659,531	3,532	0	344	256	0,393	0,772	656,171	3,411	0	25	335	254
7390	371	339	258	0,656	0,763	658,448	3,56	0	340	253	0,393	0,772	657,842	3,392	0	25	335	254
7410	372	332	255	0,656	0,763	658,448	3,389	0	342	238	0,393	0,772	657,842	3,493	0	25	335	254
7430	373	339	273	0,657	0,763	658,448	3,42	0	345	255	0,393	0,772	657,842	3,389	0	25	335	254
7450	374	338	274	0,657	0,763	658,448	3,42	0	342	259	0,393	0,772	657,842	3,37	0	25	335	254
7470	375	321	258	0,657	0,763	658,448	3,376	0	336	244	0,394	0,772	657,842	3,5	0	25	335	254
7490	376	324	270	0,657	0,764	656,663	3,381	0	337	256	0,394	0,772	656,898	3,439	0	25	335	254
7510	377	335	248	0,657	0,764	656,663	3,375	0	347	249	0,394	0,772	656,898	3,304	0	25	335	254
7530	378	325	256	0,657	0,764	656,663	3,429	0	340	241	0,393	0,772	656,898	3,307	0	25	335	254
7550	379	269	260	0,658	0,764	656,663	3,385	0	280	226	0,394	0,772	656,898	3,417	0	26	241	249
7570	380	245	256	0,658	0,764	656,663	3,348	0	254	236	0,395	0,772	656,898	3,293	0	26	241	249
7589	381	221	255	0,658	0,764	658,796	3,372	0	225	235	0,395	0,772	652,234	3,298	0	26	241	249
7609	382	233	263	0,658	0,764	658,796	3,377	0	255	259	0,395	0,772	652,234	3,322	0	26	241	249
7629	383	232	248	0,658	0,764	658,796	3,318	0	247	242	0,395	0,772	652,234	3,279	0	26	241	249
7649	384	247	254	0,658	0,763	658,796	3,325	0	252	246	0,395	0,772	652,234	3,34	0	26	241	249
7669	385	197	316	0,658	0,764	658,796	3,443	0	211	316	0,395	0,773	652,234	3,327	0
7689	386	196	314	0,658	0,766	659,369	3,423	0	205	311	0,396	0,774	654,322	3,331	0
7709	387	158	409	0,658	0,766	659,369	3,28	0	161	417	0,396	0,774	654,322	3,294	0	27	170	416
7729	388	155	392	0,658	0,766	659,369	3,256	0	166	421	0,396	0,774	654,322	3,276	0	27	170	416
7749	389	171	414	0,659	0,765	659,369	3,271	0	158	413	0,396	0,774	654,322	3,219	0	27	170	416
7769	390	198	415	0,659	0,765	659,369	3,331	0	168	437	0,396	0,774	654,322	3,415	0	27	170	416
7789	391	201	413	0,659	0,765	662,036	3,34	0	166	439	0,396	0,774	653,125	3,397	0	27	170	416
7809	392	159	405	0,659	0,765	662,036	3,294	0	170	418	0,396	0,774	653,125	3,352	0	27	170	416
7829	393	169	415	0,659	0,765	662,036	3,223	0	205	449	0,396	0,774	653,125	3,583	0
7849	394	154	413	0,659	0,765	662,036	3,25	0	162	393	0,396	0,774	653,125	3,18	0	28	169	423
7869	395	159	405	0,659	0,765	662,036	3,29	0	151	389	0,396	0,774	653,125	3,245	0	28	169	423
7888	396	162	410	0,659	0,765	660,677	3,254	0	156	386	0,396	0,773	653,169	3,25	0	28	169	423
7908	397	152	419	0,659	0,765	660,677	3,217	0	168	420	0,396	0,774	653,169	3,32	0	28	169	423
7928	398	179	418	0,659	0,765	660,677	3,265	0	169	433	0,396	0,774	653,169	3,424	0	28	169	423
7948	399	166	414	0,659	0,766	660,677	3,287	0	158	422	0,396	0,774	653,169	3,375	0	28	169	423
7968	400	163	407	0,659	0,766	660,677	3,332	0	178	427	0,396	0,775	653,169	3,369	0	28	169	423
7988	401	173	405	0,659	0,767	660,66	3,362	0	176	432	0,396	0,775	653,037	3,361	0	28	169	423
8008	402	169	426	0,659	0,767	660,66	3,267	0	187	422	0,396	0,775	653,037	3,405	0	28	169	423
8028	403	154	420	0,659	0,767	660,66	3,212	0	174	441	0,396	0,776	653,037	3,385	0	28	169	423
8048	404	160	425	0,659	0,767	660,66	3,312	0	170	421	0,396	0,775	653,037	3,358	0	28	169	423
8068	405	179	424	0,659	0,767	660,66	3,342	0	180	442	0,396	0,775	653,037	3,412	0	28	169	423
8088	406	174	422	0,66	0,767	660,921	3,347	0	172	434	0,396	0,775	656,484	3,413	0	28	169	423
8108	407	155	408	0,659	0,767	660,921	3,289	0	188	425	0,396	0,775	656,484	3,431	0	28	169	423
8128	408	157	409	0,659	0,766	660,921	3,23	0	163	424	0,395	0,775	656,484	3,377	0	28	169	423
8148	409	179	429	0,659	0,766	660,921	3,245	0	172	435	0,395	0,774	656,484	3,456	0	28	169	423
8168	410	170	421	0,659	0,766	660,921	3,429	0	175	452	0,395	0,774	656,484	3,712	0	28	169	423
8187	411	177	427	0,659	0,766	661,273	3,416	0	177	459	0,395	0,774	653,136	3,71	0	28	169	423
8207	412	173	416	0,659	0,766	661,273	3,23	0	186	470	0,395	0,774	653,136	3,597	0	28	169	423
8227	413	155	413	0,659	0,766	661,273	3,269	0	163	416	0,395	0,774	653,136	3,361	0	29	172	421
8247	414	167	407	0,659	0,766	661,273	3,327	0	175	423	0,395	0,774	653,136	3,378	0	29	172	421
8267	415	150	411	0,659	0,766	661,273	3,245	0	178	418	0,395	0,774	653,136	3,313	0	29	172	421
8287	416	152	408	0,658	0,765	661,928	3,284	0	178	418	0,395	0,774	656,631	3,319	0	29	172	421
8307	417	156	419	0,658	0,765	661,928	3,314	0	170	442	0,394	0,774	656,631	3,456	0	29	172	421
8327	418	158	421	0,658	0,765	661,928	3,343	0	172	426	0,394	0,774	656,631	3,353	0	29	172	421
8347	419	165	429	0,658	0,765	661,928	3,33	0	172	430	0,394	0,774	656,631	3,389	0	29	172	421
8367	420	165	420	0,658	0,765	661,928	3,235	0	158	425	0,394	0,774	656,631	3,339	0	29	172	421
8387	421	164	423	0,658	0,765	662,3	3,242	0	158	427	0,394	0,774	655,088	3,338	0	29	172	421
8407	422	180	420	0,658	0,765	662,3	3,296	0	161	412	0,394	0,774	655,088	3,285	0	29	172	421
8427	423	173	418	0,657	0,765	662,3	3,273	0	169	414	0,394	0,774	655,088	3,372	0	29	172	421
8447	424	179	423	0,657	0,766	662,3	3,267	0	193	433	0,393	0,774	655,088	3,482	0	29	172	421
8466	425	161	404	0,657	0,766	662,3	3,351	0	180	424	0,393	0,775	655,088	3,307	0	29	172	421
8486	426	160	404	0,657	0,766	660,767	3,335	0	194	437	0,393	0,775	646,027	3,335	0	29	172	421
8506	427	179	416	0,657	0,766	660,767	3,242	0	188	421	0,393	0,775	646,027	3,262	0	29	172	421
8526	428	176	416	0,656	0,766	660,767	3,26	0	187	436	0,392	0,775	646,027	3,28	0	29	172	421
8546	429	165	414	0,656	0,765	660,767	3,297	0	187	435	0,392	0,774	646,027	3,44	0	29	172	421
8566	430	181	407	0,656	0,765	660,767	3,3	0	189	441	0,392	0,774	646,027	3,43	0	29	172	421
8586	431	177	405	0,655	0,765	661,84	3,308	0	190	443	0,391	0,774	645,651	3,418	0	29	172	421
8606	432	277	408	0,653	0,765	661,84	3,412	0	297	435	0,39	0,774	645,651	3,339	0	30	301	405
8626	433	294	400	0,653	0,765	661,84	3,354	0	301	398	0,39	0,774	645,651	3,242	0	30	301	405
8646	434	290	404	0,653	0,765	661,84	3,409	0	299	420	0,389	0,774	645,651	3,313	0	30	301	405
8666	435	295	410	0,653	0,765	661,84	3,292	0	312	413	0,389	0,774	645,651	3,471	0	30	301	405
8686	436	293	407	0,653	0,765	662,208	3,292	0	314	423	0,389	0,774	648,988	3,469	0	30	301	405
8706	437	284	399	0,653	0,765	662,208	3,399	0	312	395	0,389	0,774	648,988	3,288	0	30	301	405
8726	438	290	406	0,652	0,765	662,208	3,396	0	311	410	0,389	0,774	648,988	3,337	0	30	301	405
8746	439	307	408	0,652	0,765	662,208	3,352	0	319	386	0,389	0,774	648,988	3,326	0	30	301	405
8766	440	379	429	0,651	0,765	662,208	3,322	0	364	429	0,388	0,775	648,988	3,372	0	31	384	418
8786	441	394	437	0,651	0,765	659,898	3,323	0	372	421	0,387	0,774	656,776	3,42	0	31	384	418
8805	442	378	413	0,651	0,765	659,898	3,38	0	368	425	0,387	0,774	656,776	3,378	0	31	384	418
8825	443	376	402	0,651	0,765	659,898	3,383	0	373	412	0,387	0,774	656,776	3,377	0	31	384	418
8845	444	358	392	0,651	0,765	659,898	3,327	0	360	436	0,388	0,774	656,776	3,439	0	31	384	418
8865	445	382	413	0,651	0,764	659,898	3,363	0	374	419	0,388	0,774	656,776	3,43	0	31	384	418
8885	446	377	406	0,652	0,764	659,121	3,345	0	370	418	0,388	0,773	656,787	3,421	0	31	384	418
8905	447	389	415	0,652	0,764	659,121	3,318	0	372	421	0,388	0,774	656,787	3,439	0	31	384	418
8925	448	376	419	0,652	0,764	659,121	3,347	0	368	430	0,388	0,774	656,787	3,38	0	31	384	418
8945	449	346	402	0,651	0,764	659,121	3,425	0	383	422	0,388	0,774	656,787	3,414	0	31	384	418
8965	450	386	417	0,651	0,764	659,121	3,414	0	378	431	0,388	0,774	656,787	3,527	0	31	384	418
8985	451	372	411	0,651	0,764	659,625	3,405	0	380	428	0,388	0,774	657,558	3,517	0	31	384	418
9005	452	383	422	0,651	0,764	659,625	3,381	0	371	439	0,388	0,774	657,558	3,437	0	31	384	418
9025	453	368	405	0,652	0,764	659,625	3,394	0	384	419	0,388	0,773	657,558	3,408	0	31	384	418
9045	454	373	415	0,652	0,764	659,625	3,44	0	405	392	0,388	0,773	657,558	3,476	0	31	384	418
9064	455	379	420	0,652	0,764	659,625	3,433	0	373	420	0,388	0,773	657,558	3,345	0	31	384	418
9084	456	372	415	0,652	0,764	658,958	3,423	0	384	410	0,388	0,773	658,754	3,346	0	31	384	418
9104	457	399	418	0,652	0,764	658,958	3,382	0	392	431	0,388	0,773	658,754	3,468	0	31	384	418
9124	458	389	417	0,652	0,764	658,958	3,409	0	402	394	0,388	0,773	658,754	3,419	0	31	384	418
9144	459	395	414	0,652	0,765	658,958	3,444	0	379	433	0,388	0,774	658,754	3,402	0	31	384	418
9164	460	394	414	0,651	0,765	658,958	3,382	0	393	414	0,388	0,774	658,754	3,4	0	31	384	418
9184	461	391	413	0,651	0,765	659,768	3,408	0	393	404	0,387	0,774	658,346	3,396	0	31	384	418
9204	462	373	403	0,651	0,765	659,768	3,448	0	381	429	0,387	0,775	658,346	3,398	0	31	384	418
9224	463	383	417	0,651	0,765	659,768	3,313	0	391	421	0,387	0,775	658,346	3,397	0	31	384	418
9244	464	378	409	0,651	0,765	659,768	3,368	0	382	436	0,387	0,775	658,346	3,386	0	31	384	418
9264	465	398	421	0,651	0,765	659,768	3,438	0	389	433	0,387	0,775	658,346	3,312	0	31	384	418
9284	466	401	421	0,651	0,765	658,587	3,378	0	386	433	0,387	0,775	658,397	3,301	0	31	384	418
9304	467	393	424	0,651	0,765	658,587	3,421	0	384	425	0,387	0,775	658,397	3,409	0	31	384	418
9324	468	392	430	0,651	0,765	658,587	3,453	0	391	431	0,387	0,775	658,397	3,46	0	31	384	418
9344	469	391	420	0,651	0,765	658,587	3,318	0	387	423	0,387	0,775	658,397	3,442	0	31	384	418
9364	470	385	410	0,651	0,765	658,587	3,305	0	386	432	0,387	0,775	658,397	3,34	0	31	384	418
9383	471	383	409	0,651	0,765	659,395	3,297	0	385	430	0,387	0,775	657,995	3,353	0	31	384	418
9403	472	385	412	0,651	0,765	659,395	3,417	0	374	428	0,387	0,775	657,995	3,376	0	31	384	418
9423	473	399	420	0,651	0,765	659,395	3,391	0	383	431	0,387	0,775	657,995	3,363	0	31	384	418
9443	474	403	415	0,651	0,766	659,395	3,359	0	381	431	0,387	0,775	657,995	3,394	0	31	384	418
9463	475	399	410	0,651	0,766	659,395	3,345	0	392	431	0,387	0,775	657,995	3,424	0	31	384	418
9483	476	401	413	0,651	0,766	657,359	3,321	0	393	431	0,388	0,775	657,032	3,424	0	31	384	418
9503	477	400	417	0,651	0,766	657,359	3,388	0	413	407	0,388	0,775	657,032	3,367	0	31	384	418
9523	478	383	413	0,651	0,766	657,359	3,371	0	400	398	0,388	0,775	657,032	3,32	0	31	384	418
9543	479	399	415	0,651	0,766	657,359	3,401	0	365	462	0,388	0,775	657,032	3,621	0	32	387	417
9563	480	401	425	0,651	0,766	657,359	3,36	0	395	416	0,388	0,775	657,032	3,397	0	32	387	417
9583	481	397	424	0,652	0,766	657,699	3,368	0	382	429	0,388	0,775	656,943	3,451	0	32	387	417
9603	482	398	422	0,651	0,766	657,699	3,324	0	390	430	0,388	0,775	656,943	3,381	0	32	387	417
9623	483	406	418	0,651	0,766	657,699	3,363	0	377	428	0,388	0,775	656,943	3,357	0	32	387	417
9643	484	410	424	0,651	0,766	657,699	3,317	0	389	429	0,388	0,775	656,943	3,348	0	32	387	417
9662	485	382	393	0,651	0,766	657,699	3,358	0	388	433	0,388	0,775	656,943	3,355	0	32	387	417
9682	486	385	389	0,651	0,766	659,362	3,349	0	386	432	0,387	0,775	657,804	3,356	0	32	387	417
9702	487	390	418	0,651	0,766	659,362	3,325	0	381	427	0,387	0,775	657,804	3,354	0	32	387	417
9722	488	385	395	0,651	0,766	659,362	3,404	0	383	421	0,387	0,775	657,804	3,33	0	32	387	417
9742	489	407	419	0,651	0,766	659,362	3,316	0	386	424	0,387	0,775	657,804	3,434	0	32	387	417
9762	490	393	422	0,651	0,766	659,362	3,354	0	384	421	0,387	0,775	657,804	3,359	0	32	387	417
9782	491	397	417	0,651	0,766	659,188	3,373	0	385	423	0,387	0,775	657,301	3,371	0	32	387	417
9802	492	383	408	0,651	0,766	659,188	3,388	0	391	399	0,387	0,775	657,301	3,35	0	32	387	417
9822	493	391	413	0,651	0,766	659,188	3,361	0	383	402	0,387	0,775	657,301	3,4	0	32	387	417
9842	494	398	416	0,651	0,766	659,188	3,368	0	375	416	0,388	0,775	657,301	3,445	0	32	387	417
9862	495	401	413	0,651	0,766	659,188	3,465	0	377	406	0,388	0,775	657,301	3,357	0	32	387	417
9882	496	403	413	0,651	0,766	660,166	3,465	0	379	412	0,388	0,775	658,221	3,398	0	32	387	417
9902	497	389	407	0,651	0,767	660,166	3,357	0	370	438	0,388	0,776	658,221	3,481	0	32	387	417
9922	498	378	405	0,651	0,767	660,166	3,429	0	397	417	0,388	0,776	658,221	3,304	0	32	387	417
9942	499	399	410	0,651	0,767	660,166	3,421	0	362	431	0,387	0,776	658,221	3,411	0	32	387	417
9962	500	394	406	0,651	0,767	660,166	3,503	0	370	420	0,387	0,776	658,221	3,332	0	32	387	417
9981	501	394	407	0,651	0,767	660,346	3,527	0	375	426	0,387	0,776	658,269	3,377	0	32	387	417
10001	502	398	420	0,651	0,766	660,346	3,372	0	381	426	0,387	0,776	658,269	3,415	0	32	387	417
10021	503	377	418	0,651	0,766	660,346	3,41	0	373	432	0,387	0,775	658,269	3,374	0	32	387	417
10041	504	-800	-600	0,387	0,775	-1	-1	4	371	387	0,387	0,775	658,269	3,632	0
10061	505	-800	-600	-1	-1	-1	-1	4	-800	-600	-1	-1	-1	-1	4
10081	506	-800	-600	-1	-1	-1	-1	4	-800	-600	-1	-1	-1	-1	4
10101	507	-800	-600	-1	-1	-1	-1	4	-800	-600	-1	-1	-1	-1	4
10121	508	356	423	0,651	0,765	660,346	3,617	0	401	401	0,387	0,775	658,269	3,777	0
10141	509	354	420	0,651	0,765	666,188	3,648	0	402	398	0,386	0,775	661,685	3,796	0
10161	510	399	413	0,65	0,766	666,188	3,4	0	465	256	0,386	0,775	661,709	4,486	0
10181	511	376	411	0,65	0,765	666,188	3,441	0	398	392	0,386	0,775	655,692	3,715	0	33	385	423
10201	512	370	406	0,65	0,765	666,188	3,459	0	372	431	0,386	0,775	669,088	3,431	0	33	385	423
10221	513	365	406	0,65	0,765	666,188	3,479	0	374	432	0,386	0,775	665,308	3,398	0	33	385	423
10241	514	362	410	0,65	0,765	660,206	3,466	0	374	439	0,386	0,774	652,547	3,321	0	33	385	423
10260	515	401	421	0,65	0,764	660,206	3,389	0	382	440	0,386	0,774	652,547	3,357	0	33	385	423
10280	516	380	418	0,651	0,764	660,206	3,455	0	391	438	0,387	0,774	652,547	3,305	0	33	385	423
10300	517	379	407	0,651	0,765	660,206	3,42	0	389	438	0,387	0,774	652,547	3,356	0	33	385	423
10320	518	396	425	0,651	0,765	660,206	3,406	0	394	418	0,387	0,774	652,547	3,37	0	33	385	423
10340	519	387	421	0,651	0,765	660,541	3,433	0	394	414	0,387	0,774	653,841	3,364	0	33	385	423
10360	520	377	414	0,651	0,766	660,541	3,375	0	398	430	0,387	0,775	653,841	3,292	0	33	385	423
10380	521	393	420	0,651	0,766	660,541	3,381	0	389	426	0,386	0,775	653,841	3,36	0	33	385	423
10400	522	392	419	0,65	0,766	660,541	3,332	0	379	442	0,386	0,775	653,841	3,396	0	33	385	423
10420	523	382	427	0,65	0,766	660,541	3,334	0	378	438	0,386	0,776	653,841	3,341	0	33	385	423
10440	524	387	429	0,65	0,766	660,058	3,334	0	378	433	0,386	0,776	657,614	3,365	0	33	385	423
10460	525	374	420	0,65	0,766	660,058	3,349	0	376	431	0,386	0,776	657,614	3,383	0	33	385	423
10480	526	373	415	0,65	0,766	660,058	3,368	0	399	429	0,386	0,776	657,614	3,333	0	33	385	423
10500	527	400	422	0,65	0,766	660,058	3,433	0	398	429	0,386	0,776	657,614	3,31	0	33	385	423
10520	528	399	426	0,65	0,766	660,058	3,322	0	397	405	0,386	0,775	657,614	3,296	0	33	385	423
10540	529	401	427	0,65	0,766	658,992	3,34	0	395	402	0,386	0,775	657,629	3,283	0	33	385	423
10559	530	379	414	0,65	0,766	658,992	3,375	0	382	424	0,386	0,775	657,629	3,27	0	33	385	423
10579	531	396	417	0,65	0,766	658,992	3,354	0	387	418	0,386	0,775	657,629	3,263	0	33	385	423
10599	532	413	437	0,65	0,766	658,992	3,458	0	378	425	0,386	0,775	657,629	3,303	0	33	385	423
10619	533	391	413	0,65	0,766	658,992	3,282	0	373	438	0,386	0,775	657,629	3,367	0	33	385	423
10639	534	397	420	0,649	0,766	658,197	3,286	0	373	437	0,386	0,775	659,627	3,392	0	33	385	423
10659	535	502	432	0,648	0,766	658,197	3,3	0	514	428	0,384	0,775	659,627	3,219	0	34	515	438
10679	536	511	426	0,648	0,766	658,197	3,363	0	529	439	0,384	0,775	659,627	3,284	0	34	515	438
10699	537	523	455	0,648	0,766	658,197	3,409	0	511	436	0,384	0,775	659,627	3,2	0	34	515	438
10719	538	518	450	0,648	0,765	658,197	3,371	0	506	446	0,384	0,775	659,627	3,242	0	34	515	438
10739	539	522	445	0,648	0,765	655,258	3,374	0	505	447	0,384	0,775	658,659	3,251	0	34	515	438
10759	540	510	456	0,648	0,765	655,258	3,321	0	506	446	0,384	0,775	658,659	3,265	0	34	515	438
10779	541	514	433	0,648	0,765	655,258	3,275	0	511	438	0,384	0,775	658,659	3,233	0	34	515	438
10799	542	508	421	0,648	0,766	655,258	3,257	0	532	433	0,385	0,775	658,659	3,21	0	34	515	438
10819	543	517	434	0,648	0,766	655,258	3,214	0	509	443	0,385	0,775	658,659	3,254	0	34	515	438
10838	544	516	430	0,649	0,766	655,465	3,188	0	519	437	0,385	0,776	658,152	3,229	0	34	515	438
10858	545	514	429	0,648	0,766	655,465	3,312	0	517	431	0,385	0,776	658,152	3,293	0	34	515	438
10878	546	511	438	0,649	0,767	655,465	3,317	0	519	444	0,385	0,776	658,152	3,243	0	34	515	438
10898	547	517	426	0,649	0,767	655,465	3,295	0	528	441	0,385	0,776	658,152	3,215	0	34	515	438
10918	548	544	450	0,648	0,766	655,465	3,446	0	548	455	0,385	0,775	658,152	3,179	0	35	522	433
10938	549	547	449	0,648	0,766	659,188	3,473	0	556	456	0,385	0,775	660,657	3,159	0	35	522	433
10958	550	556	440	0,649	0,766	659,188	3,292	0	527	445	0,385	0,775	660,657	3,306	0	35	522	433
10978	551	543	445	0,649	0,766	659,188	3,454	0	543	452	0,385	0,775	660,657	3,25	0	35	522	433
10998	552	545	462	0,649	0,765	659,188	3,356	0	554	440	0,385	0,774	660,657	3,289	0	35	522	433
11018	553	544	438	0,649	0,765	659,188	3,426	0	537	441	0,385	0,774	660,657	3,263	0	35	522	433
11038	554	543	445	0,649	0,765	657,8	3,377	0	545	442	0,385	0,774	660,286	3,279	0	35	522	433
11058	555	540	472	0,649	0,765	657,8	3,431	0	537	440	0,385	0,774	660,286	3,307	0	35	522	433
11078	556	534	441	0,649	0,766	657,8	3,41	0	550	445	0,385	0,775	660,286	3,257	0	35	522	433
11098	557	543	441	0,649	0,766	657,8	3,355	0	542	456	0,385	0,775	660,286	3,24	0	35	522	433
11118	558	533	464	0,649	0,766	657,8	3,528	0	533	443	0,385	0,775	660,286	3,285	0	35	522	433
11138	559	534	448	0,649	0,766	658,081	3,513	0	539	449	0,385	0,775	660,742	3,255	0	35	522	433
11158	560	541	458	0,649	0,766	658,081	3,417	0	544	442	0,385	0,775	660,742	3,26	0	35	522	433
11177	561	534	446	0,649	0,766	658,081	3,384	0	539	443	0,385	0,775	660,742	3,314	0	35	522	433
11198	562	541	451	0,649	0,766	658,081	3,481	0	541	445	0,385	0,775	660,742	3,312	0	35	522	433
11217	563	535	420	0,649	0,766	658,081	3,382	0	535	455	0,385	0,775	660,742	3,233	0	35	522	433
11238	564	535	414	0,65	0,766	656,461	3,406	0	534	457	0,386	0,775	661,59	3,262	0	35	522	433
11257	565	541	445	0,65	0,766	656,461	3,407	0	559	440	0,386	0,775	661,59	3,288	0	35	522	433
11278	566	529	463	0,65	0,766	656,461	3,503	0	556	438	0,386	0,775	661,59	3,265	0	35	522	433
11297	567	546	457	0,65	0,766	656,461	3,474	0	548	456	0,386	0,775	661,59	3,263	0	35	522	433
11318	568	542	467	0,65	0,766	656,461	3,497	0	548	440	0,386	0,775	661,59	3,35	0	35	522	433
11337	569	543	466	0,65	0,766	658,404	3,495	0	548	444	0,386	0,775	660,4	3,338	0	35	522	433
11358	570	555	444	0,65	0,766	658,404	3,431	0	541	446	0,386	0,775	660,4	3,316	0	35	522	433
11377	571	552	448	0,65	0,766	658,404	3,406	0	530	450	0,386	0,775	660,4	3,268	0	35	522	433
11398	572	533	454	0,65	0,766	658,404	3,428	0	526	454	0,387	0,775	660,4	3,313	0	35	522	433
11417	573	540	433	0,651	0,766	658,404	3,424	0	545	436	0,387	0,775	660,4	3,338	0	35	522	433
11438	574	532	436	0,651	0,766	657,404	3,412	0	540	438	0,387	0,775	660,56	3,328	0	35	522	433
11457	575	546	441	0,651	0,766	657,404	3,4	0	547	447	0,387	0,775	660,56	3,386	0	35	522	433
11478	576	546	438	0,651	0,766	657,404	3,32	0	544	443	0,387	0,774	660,56	3,225	0	35	522	433
11496	577	542	434	0,651	0,765	657,404	3,321	0	548	440	0,387	0,774	660,56	3,157	0	35	522	433
11518	578	548	451	0,65	0,765	657,404	3,387	0	530	441	0,387	0,774	660,56	3,266	0	35	522	433
11536	579	547	449	0,65	0,765	657,734	3,348	0	528	442	0,387	0,774	660,41	3,256	0	35	522	433
11558	580	528	450	0,65	0,765	657,734	3,4	0	555	427	0,386	0,774	660,41	3,343	0	35	522	433
11576	581	540	437	0,65	0,766	657,734	3,367	0	533	447	0,386	0,775	660,41	3,203	0	35	522	433
11598	582	537	423	0,65	0,766	657,734	3,373	0	548	438	0,386	0,775	660,41	3,304	0	35	522	433
11616	583	528	428	0,65	0,765	657,734	3,431	0	543	449	0,386	0,775	660,41	3,282	0	35	522	433
11638	584	532	420	0,65	0,765	657,905	3,419	0	540	447	0,386	0,775	659,826	3,229	0	35	522	433
11656	585	544	460	0,65	0,765	657,905	3,499	0	542	430	0,386	0,774	659,826	3,229	0	35	522	433
11678	586	529	440	0,65	0,765	657,905	3,397	0	542	427	0,386	0,774	659,826	3,331	0	35	522	433
11696	587	534	428	0,65	0,765	657,905	3,344	0	535	430	0,386	0,774	659,826	3,307	0	35	522	433
11718	588	528	454	0,65	0,765	657,905	3,501	0	537	440	0,386	0,774	659,826	3,353	0	35	522	433
11736	589	527	442	0,65	0,765	656,427	3,429	0	533	441	0,386	0,774	658,495	3,345	0	35	522	433
11755	590	517	410	0,65	0,765	656,427	3,415	0	522	422	0,386	0,774	658,495	3,27	0	35	522	433
11775	591	493	423	0,651	0,765	656,427	3,366	0	492	409	0,387	0,774	658,495	3,36	0	35	522	433
11795	592	455	409	0,651	0,765	656,427	3,366	0	482	394	0,388	0,774	658,495	3,352	0	35	522	433
11815	593	429	372	0,651	0,765	656,427	3,451	0	471	389	0,388	0,774	658,495	3,357	0	35	522	433
11835	594	404	372	0,651	0,766	655,751	3,426	0	463	383	0,388	0,774	659,266	3,357	0	35	522	433
11855	595	454	398	0,651	0,766	655,751	3,355	0	464	379	0,388	0,774	659,266	3,332	0	35	522	433
11875	596	434	373	0,651	0,766	655,751	3,42	0	451	389	0,388	0,774	659,266	3,328	0	35	522	433
11895	597	433	403	0,651	0,765	655,751	3,445	0	447	400	0,387	0,774	659,266	3,338	0	35	522	433
11915	598	440	402	0,651	0,765	655,751	3,369	0	429	403	0,387	0,774	659,266	3,396	0	35	522	433
11935	599	439	400	0,651	0,765	659,518	3,428	0	421	406	0,387	0,774	658,48	3,397	0	35	522	433
11955	600	428	403	0,651	0,765	659,518	3,428	0	454	359	0,387	0,774	658,48	3,411	0	35	522	433
11975	601	373	398	0,651	0,765	659,518	3,427	0	391	389	0,388	0,774	658,48	3,436	0	36	378	407
11995	602	376	409	0,651	0,765	659,518	3,345	0	372	412	0,388	0,774	658,48	3,508	0	36	378	407
12015	603	380	404	0,651	0,765	659,518	3,469	0	379	388	0,387	0,775	658,48	3,444	0	36	378	407
12034	604	381	403	0,651	0,765	660,324	3,456	0	384	399	0,387	0,775	654,376	3,449	0	36	378	407
12054	605	385	406	0,651	0,765	660,324	3,397	0	364	411	0,387	0,775	654,376	3,371	0	36	378	407
12074	606	372	390	0,651	0,765	660,324	3,389	0	377	411	0,387	0,775	654,376	3,414	0	36	378	407
12094	607	375	385	0,651	0,765	660,324	3,41	0	381	399	0,387	0,775	654,376	3,383	0	36	378	407
12114	608	384	396	0,651	0,765	660,324	3,432	0	372	413	0,387	0,775	654,376	3,426	0	36	378	407
12134	609	378	396	0,651	0,765	660,948	3,439	0	380	409	0,387	0,775	655,114	3,423	0	36	378	407
12154	610	382	407	0,651	0,765	660,948	3,363	0	370	407	0,387	0,775	655,114	3,374	0	36	378	407
12174	611	380	421	0,651	0,765	660,948	3,416	0	383	398	0,387	0,775	655,114	3,422	0	36	378	407
12194	612	382	407	0,651	0,765	660,948	3,402	0	383	388	0,387	0,775	655,114	3,38	0	36	378	407
12214	613	369	404	0,651	0,765	660,948	3,369	0	382	403	0,387	0,775	655,114	3,389	0	36	378	407
12234	614	368	408	0,651	0,765	660,127	3,388	0	381	397	0,388	0,775	654,152	3,4	0	36	378	407
12254	615	384	416	0,651	0,765	660,127	3,334	0	373	427	0,388	0,775	654,152	3,331	0	36	378	407
12274	616	382	411	0,652	0,766	660,127	3,326	0	368	414	0,388	0,775	654,152	3,451	0	36	378	407
12294	617	380	386	0,652	0,766	660,127	3,346	0	366	429	0,388	0,775	654,152	3,378	0	36	378	407
12314	618	371	407	0,652	0,766	660,127	3,338	0	380	411	0,388	0,775	654,152	3,326	0	36	378	407
12334	619	368	398	0,652	0,766	658,293	3,33	0	377	414	0,388	0,775	655,02	3,371	0	36	378	407
12353	620	382	411	0,652	0,766	658,293	3,317	0	364	429	0,388	0,775	655,02	3,362	0	36	378	407
12373	621	371	405	0,651	0,766	658,293	3,36	0	392	396	0,388	0,775	655,02	3,393	0	36	378	407
12393	622	365	392	0,651	0,766	658,293	3,421	0	384	412	0,388	0,775	655,02	3,325	0	36	378	407
12413	623	381	412	0,651	0,766	658,293	3,419	0	385	389	0,388	0,775	655,02	3,356	0	36	378	407
12433	624	374	405	0,651	0,766	659,435	3,423	0	384	391	0,387	0,775	655,924	3,358	0	36	378	407
12453	625	385	422	0,651	0,766	659,435	3,393	0	379	415	0,388	0,775	655,924	3,41	0	36	378	407
12473	626	380	414	0,651	0,766	659,435	3,378	0	379	422	0,388	0,775	655,924	3,429	0	36	378	407
12493	627	386	405	0,652	0,766	659,435	3,366	0	384	398	0,388	0,775	655,924	3,364	0	36	378	407
12513	628	380	415	0,652	0,766	659,435	3,346	0	382	407	0,388	0,775	655,924	3,437	0	36	378	407
12533	629	382	412	0,652	0,766	658,575	3,328	0	383	405	0,388	0,775	654,027	3,409	0	36	378	407
12553	630	374	409	0,652	0,766	658,575	3,329	0	380	401	0,388	0,775	654,027	3,351	0	36	378	407
12573	631	391	419	0,652	0,766	658,575	3,305	0	389	415	0,388	0,775	654,027	3,358	0	36	378	407
12593	632	388	409	0,652	0,766	658,575	3,305	0	370	412	0,388	0,775	654,027	3,367	0	36	378	407
12613	633	374	401	0,652	0,766	658,575	3,415	0	381	408	0,388	0,775	654,027	3,403	0	36	378	407
12632	634	382	403	0,652	0,766	658,359	3,409	0	381	414	0,388	0,775	655,542	3,421	0	36	378	407
12652	635	379	385	0,652	0,766	658,359	3,421	0	386	396	0,388	0,775	655,542	3,423	0	36	378	407
12672	636	378	405	0,652	0,766	658,359	3,285	0	401	385	0,388	0,775	655,542	3,456	0	36	378	407
12692	637	376	398	0,652	0,766	658,359	3,394	0	368	417	0,388	0,775	655,542	3,329	0	36	378	407
12712	638	379	426	0,652	0,766	658,359	3,488	0	379	408	0,388	0,775	655,542	3,451	0	36	378	407
12732	639	378	429	0,652	0,766	659,704	3,46	0	378	410	0,388	0,776	657,067	3,415	0	36	378	407
12752	640	370	415	0,652	0,766	659,704	3,39	0	371	427	0,388	0,776	657,067	3,375	0	36	378	407
12772	641	368	385	0,652	0,767	659,704	3,403	0	374	424	0,388	0,776	657,067	3,402	0	36	378	407
12792	642	374	407	0,652	0,767	659,704	3,299	0	379	415	0,388	0,776	657,067	3,42	0	36	378	407
12812	643	371	400	0,652	0,766	659,704	3,366	0	378	433	0,388	0,776	657,067	3,332	0	36	378	407
12832	644	369	389	0,652	0,766	660,473	3,348	0	378	431	0,389	0,776	654,786	3,335	0	36	378	407
12852	645	300	426	0,653	0,766	660,473	3,324	0	302	436	0,389	0,776	654,786	3,266	0	37	304	425
12872	646	291	426	0,653	0,766	660,473	3,342	0	301	429	0,389	0,775	654,786	3,337	0	37	304	425
12892	647	298	424	0,652	0,766	660,473	3,293	0	307	429	0,389	0,775	654,786	3,382	0	37	304	425
12912	648	301	421	0,652	0,766	660,473	3,311	0	304	426	0,389	0,775	654,786	3,402	0	37	304	425
12932	649	301	419	0,652	0,766	661,288	3,31	0	304	423	0,389	0,775	658,195	3,439	0	37	304	425
12951	650	300	432	0,652	0,766	661,288	3,347	0	296	426	0,389	0,776	658,195	3,376	0	37	304	425
12971	651	297	430	0,652	0,766	661,288	3,344	0	300	434	0,389	0,776	658,195	3,406	0	37	304	425
12991	652	314	435	0,652	0,766	661,288	3,397	0	291	432	0,388	0,776	658,195	3,431	0	37	304	425
13011	653	300	411	0,652	0,767	661,288	3,35	0	317	425	0,388	0,776	658,195	3,505	0	37	304	425
13031	654	306	411	0,652	0,767	658,766	3,35	0	316	430	0,388	0,776	656,131	3,527	0	37	304	425
13051	655	303	419	0,652	0,767	658,766	3,309	0	306	428	0,388	0,776	656,131	3,385	0	37	304	425
13071	656	297	420	0,652	0,767	658,766	3,402	0	299	420	0,388	0,776	656,131	3,344	0	37	304	425
13091	657	313	423	0,652	0,766	658,766	3,302	0	295	426	0,388	0,776	656,131	3,38	0	37	304	425
13111	658	319	432	0,652	0,766	658,766	3,379	0	316	432	0,388	0,776	656,131	3,396	0	37	304	425
13131	659	319	433	0,652	0,766	660,491	3,347	0	313	429	0,388	0,776	657,045	3,39	0	37	304	425
13151	660	257	436	0,653	0,766	660,491	3,37	0	263	434	0,389	0,776	657,045	3,408	0	38	246	424
13171	661	245	426	0,653	0,766	660,491	3,357	0	262	425	0,39	0,776	657,045	3,523	0	38	246	424
13191	662	258	433	0,653	0,766	660,491	3,28	0	242	430	0,39	0,776	657,045	3,465	0	38	246	424
13211	663	253	428	0,653	0,767	660,491	3,398	0	246	426	0,39	0,776	657,045	3,412	0	38	246	424
13230	664	249	432	0,653	0,767	659,44	3,369	0	250	430	0,39	0,776	655,421	3,448	0	38	246	424
13250	665	244	422	0,653	0,767	659,44	3,439	0	246	433	0,389	0,776	655,421	3,502	0	38	246	424
13270	666	232	425	0,653	0,767	659,44	3,402	0	240	389	0,389	0,776	655,421	3,247	0	38	246	424
13290	667	250	426	0,653	0,767	659,44	3,369	0	235	426	0,389	0,776	655,421	3,4	0	38	246	424
13310	668	227	358	0,653	0,765	659,44	3,347	0	247	319	0,39	0,774	655,421	3,372	0
13330	669	231	354	0,653	0,763	660,876	3,331	0	248	306	0,39	0,773	656,514	3,35	0
13350	670	225	239	0,653	0,763	660,876	3,321	0	243	226	0,39	0,772	656,514	3,411	0	39	236	220
13370	671	229	236	0,653	0,763	660,876	3,426	0	242	209	0,39	0,773	656,514	3,353	0	39	236	220
13390	672	221	238	0,653	0,763	660,876	3,459	0	227	205	0,39	0,773	656,514	3,37	0	39	236	220
13410	673	238	242	0,653	0,763	660,876	3,378	0	240	200	0,39	0,773	656,514	3,459	0	39	236	220
13430	674	238	242	0,653	0,764	660,081	3,44	0	236	196	0,39	0,773	656,267	3,437	0	39	236	220
13450	675	234	231	0,653	0,763	660,081	3,341	0	232	203	0,39	0,773	656,267	3,318	0	39	236	220
13470	676	243	237	0,653	0,763	660,081	3,325	0	245	221	0,39	0,773	656,267	3,316	0	39	236	220
13490	677	232	236	0,653	0,763	660,081	3,354	0	249	193	0,39	0,772	656,267	3,375	0	39	236	220
13510	678	258	200	0,653	0,763	660,081	3,392	0	280	196	0,39	0,772	656,267	3,322	0	40	273	181
13529	679	261	198	0,653	0,763	661,275	3,401	0	292	197	0,39	0,772	655,676	3,333	0	40	273	181
13549	680	259	200	0,653	0,763	661,275	3,344	0	279	160	0,39	0,772	655,676	3,33	0	40	273	181
13569	681	257	190	0,653	0,762	661,275	3,391	0	292	176	0,39	0,772	655,676	3,308	0	40	273	181
13589	682	270	182	0,653	0,762	661,275	3,256	0	286	168	0,39	0,772	655,676	3,275	0	40	273	181
13609	683	263	193	0,653	0,762	661,275	3,308	0	277	176	0,39	0,772	655,676	3,246	0	40	273	181
13629	684	263	186	0,653	0,762	661,278	3,295	0	281	176	0,39	0,771	654,113	3,213	0	40	273	181
13649	685	267	190	0,653	0,762	661,278	3,294	0	283	152	0,39	0,771	654,113	3,246	0	40	273	181
13669	686	356	176	0,652	0,762	661,278	3,4	0	390	174	0,388	0,771	654,113	3,342	0
13689	687	489	174	0,649	0,762	661,278	3,246	0	526	154	0,386	0,771	654,113	3,251	0	41	520	149
13709	688	503	128	0,649	0,762	661,278	3,329	0	525	150	0,386	0,771	654,113	3,232	0	41	520	149
13729	689	516	120	0,649	0,762	658,84	3,334	0	526	149	0,386	0,772	656,87	3,269	0	41	520	149
13749	690	507	140	0,649	0,762	658,84	3,143	0	522	166	0,386	0,772	656,87	3,23	0	41	520	149
13769	691	512	156	0,649	0,762	658,84	3,198	0	524	164	0,386	0,772	656,87	3,256	0	41	520	149
13789	692	522	136	0,649	0,762	658,84	3,231	0	523	160	0,386	0,772	656,87	3,172	0	41	520	149
13808	693	514	138	0,649	0,762	658,84	3,26	0	536	141	0,386	0,771	656,87	3,174	0	41	520	149
13828	694	519	143	0,649	0,762	657,619	3,283	0	539	135	0,386	0,771	658,183	3,183	0	41	520	149
13848	695	514	146	0,649	0,762	657,619	3,176	0	540	159	0,386	0,771	658,183	3,189	0	41	520	149
13868	696	513	145	0,649	0,762	657,619	3,205	0	524	165	0,386	0,771	658,183	3,128	0	41	520	149
13888	697	517	166	0,649	0,761	657,619	3,058	0	535	160	0,386	0,771	658,183	3,193	0	41	520	149
13908	698	500	150	0,649	0,761	657,619	3,208	0	531	156	0,386	0,771	658,183	3,18	0	41	520	149
13928	699	500	149	0,651	0,762	661,376	3,177	0	525	156	0,388	0,771	659,149	3,17	0	41	520	149
13948	700	268	218	0,652	0,763	661,376	3,155	0	276	222	0,389	0,772	659,149	3,051	0	42	290	228
13968	701	274	228	0,652	0,763	661,376	3,193	0	293	204	0,389	0,772	659,149	3,134	0	42	290	228
13988	702	266	208	0,652	0,763	661,376	3,166	0	289	218	0,389	0,772	659,149	3,086	0	42	290	228
14008	703	288	237	0,652	0,763	661,376	3,111	0	291	213	0,389	0,772	659,149	3,183	0	42	290	228
14028	704	290	235	0,652	0,763	660,622	3,116	0	289	210	0,389	0,772	656,387	3,171	0	42	290	228
14048	705	277	227	0,652	0,763	660,622	3,069	0	283	216	0,389	0,772	656,387	3,051	0	42	290	228
14068	706	274	239	0,652	0,763	660,622	3,069	0	298	211	0,389	0,772	656,387	3,091	0	42	290	228
14088	707	277	227	0,652	0,763	660,622	3,091	0	285	223	0,389	0,772	656,387	3,107	0	42	290	228
14108	708	265	226	0,652	0,763	660,622	3,151	0	286	236	0,389	0,772	656,387	3,143	0	42	290	228
14128	709	263	228	0,652	0,763	660,989	3,165	0	290	237	0,389	0,772	656,971	3,169	0	42	290	228
14147	710	286	239	0,652	0,763	660,989	3,159	0	284	203	0,389	0,772	656,971	3,197	0	42	290	228
14167	711	277	220	0,652	0,763	660,989	3,232	0	282	228	0,389	0,772	656,971	3,129	0	42	290	228
14187	712	278	229	0,652	0,763	660,989	3,269	0	287	220	0,389	0,772	656,971	3,16	0	42	290	228
14207	713	270	242	0,653	0,763	660,989	3,216	0	288	226	0,389	0,772	656,971	3,199	0	42	290	228
14227	714	270	233	0,653	0,763	662,184	3,228	0	291	224	0,39	0,772	655,515	3,166	0	42	290	228
14247	715	278	247	0,653	0,763	662,184	3,207	0	302	206	0,39	0,772	655,515	3,22	0	42	290	228
14267	716	266	247	0,653	0,763	662,184	3,343	0	288	228	0,39	0,772	655,515	3,207	0	42	290	228
14287	717	295	232	0,653	0,763	662,184	3,229	0	312	228	0,389	0,772	655,515	3,237	0	42	290	228
14307	718	294	241	0,653	0,763	662,184	3,234	0	313	246	0,389	0,772	655,515	3,132	0	42	290	228
14327	719	294	237	0,653	0,763	661,419	3,235	0	313	248	0,39	0,772	658,242	3,138	0	42	290	228
14347	720	306	229	0,653	0,763	661,419	3,174	0	329	207	0,39	0,772	658,242	3,311	0	42	290	228
14367	721	309	241	0,653	0,763	661,419	3,235	0	325	224	0,39	0,772	658,242	3,29	0	42	290	228
14387	722	326	252	0,652	0,763	661,419	3,297	0	338	247	0,389	0,772	658,242	3,367	0	42	290	228
14407	723	448	215	0,65	0,763	661,419	3,341	0	491	243	0,387	0,772	658,242	3,278	0
14426	724	464	228	0,649	0,763	657,284	3,364	0	508	235	0,386	0,772	659,946	3,307	0
14446	725	534	229	0,649	0,763	657,284	3,18	0	532	212	0,386	0,772	659,946	3,319	0	43	534	226
14466	726	528	220	0,649	0,763	657,284	3,295	0	531	233	0,386	0,772	659,946	3,266	0	43	534	226
14486	727	525	242	0,649	0,763	657,284	3,287	0	543	236	0,386	0,772	659,946	3,305	0	43	534	226
14506	728	526	235	0,649	0,763	657,284	3,334	0	537	235	0,386	0,772	659,946	3,283	0	43	534	226
14526	729	526	235	0,649	0,763	657,871	3,348	0	539	237	0,386	0,772	659,427	3,299	0	43	534	226
14546	730	527	192	0,649	0,763	657,871	3,293	0	541	228	0,386	0,772	659,427	3,385	0	43	534	226
14566	731	528	226	0,649	0,763	657,871	3,286	0	539	238	0,386	0,772	659,427	3,27	0	43	534	226
14586	732	530	210	0,649	0,763	657,871	3,257	0	548	230	0,386	0,772	659,427	3,32	0	43	534	226
14606	733	519	207	0,649	0,763	657,871	3,273	0	548	246	0,386	0,772	659,427	3,276	0	43	534	226
14626	734	518	203	0,649	0,763	657,777	3,258	0	548	244	0,386	0,772	661,027	3,302	0	43	534	226
14646	735	532	204	0,649	0,763	657,777	3,355	0	552	225	0,386	0,772	661,027	3,263	0	43	534	226
14666	736	421	317	0,65	0,765	657,777	3,404	0	448	334	0,388	0,774	661,027	3,301	0
14686	737	379	398	0,651	0,766	657,777	3,328	0	395	380	0,389	0,775	661,027	3,431	0	44	380	386
14706	738	383	399	0,651	0,766	657,777	3,377	0	387	395	0,389	0,775	661,027	3,342	0	44	380	386
14725	739	384	399	0,651	0,766	659,383	3,392	0	380	409	0,389	0,775	662,689	3,407	0	44	380	386
14745	740	382	378	0,651	0,766	659,383	3,198	0	391	378	0,389	0,775	662,689	3,346	0	44	380	386
14765	741	375	392	0,651	0,766	659,383	3,455	0	391	369	0,389	0,775	662,689	3,396	0	44	380	386
14785	742	365	372	0,651	0,766	659,383	3,322	0	389	398	0,389	0,775	662,689	3,41	0	44	380	386
14805	743	367	377	0,651	0,766	659,383	3,461	0	387	376	0,389	0,775	662,689	3,426	0	44	380	386
14825	744	368	379	0,651	0,766	660,126	3,423	0	383	387	0,388	0,775	651,763	3,385	0	44	380	386
14845	745	399	401	0,651	0,766	660,126	3,426	0	377	423	0,388	0,775	651,763	3,356	0
14865	746	376	368	0,651	0,766	660,126	3,41	0	398	375	0,388	0,775	651,763	3,331	0
14885	747	382	396	0,651	0,766	660,126	3,357	0	395	407	0,388	0,775	651,763	3,315	0	45	381	391
14905	748	384	383	0,651	0,766	660,126	3,404	0	371	402	0,388	0,775	651,763	3,383	0	45	381	391
14925	749	386	372	0,651	0,766	660,209	3,385	0	380	397	0,388	0,775	652,441	3,372	0	45	381	391
14945	750	371	381	0,651	0,766	660,209	3,429	0	374	420	0,388	0,775	652,441	3,335	0	45	381	391
14965	751	379	364	0,65	0,766	660,209	3,577	0	387	387	0,388	0,775	652,441	3,366	0	45	381	391
14985	752	385	389	0,65	0,766	660,209	3,325	0	376	415	0,388	0,775	652,441	3,385	0	45	381	391
15004	753	381	388	0,65	0,766	660,209	3,396	0	389	390	0,387	0,775	652,441	3,405	0	45	381	391
15024	754	383	387	0,65	0,766	659,075	3,398	0	386	399	0,387	0,775	654,393	3,434	0	45	381	391
15044	755	372	395	0,65	0,765	659,075	3,367	0	381	394	0,387	0,775	654,393	3,433	0	45	381	391
15064	756	370	387	0,65	0,765	659,075	3,402	0	381	404	0,387	0,775	654,393	3,434	0	45	381	391
15084	757	368	404	0,651	0,765	659,075	3,272	0	397	358	0,388	0,775	654,393	3,413	0	45	381	391
15104	758	377	386	0,651	0,765	659,075	3,38	0	389	391	0,388	0,775	654,393	3,406	0	45	381	391
15124	759	376	391	0,651	0,765	659,622	3,369	0	394	384	0,388	0,775	655,631	3,405	0	45	381	391
15144	760	386	384	0,651	0,766	659,622	3,34	0	369	415	0,388	0,775	655,631	3,401	0	45	381	391
15164	761	376	366	0,651	0,766	659,622	3,334	0	384	394	0,388	0,775	655,631	3,44	0	45	381	391
15184	762	388	381	0,651	0,766	659,622	3,398	0	366	411	0,388	0,775	655,631	3,326	0	45	381	391
15204	763	384	380	0,651	0,766	659,622	3,339	0	379	413	0,388	0,775	655,631	3,293	0	45	381	391
15224	764	382	379	0,651	0,766	659,953	3,354	0	372	406	0,388	0,775	655,357	3,258	0	45	381	391
15244	765	377	385	0,652	0,766	659,953	3,394	0	391	384	0,388	0,775	655,357	3,261	0	45	381	391
15264	766	395	405	0,652	0,766	659,953	3,295	0	389	406	0,388	0,775	655,357	3,325	0	45	381	391
15284	767	388	367	0,652	0,766	659,953	3,386	0	398	381	0,388	0,775	655,357	3,323	0
15304	768	379	384	0,652	0,766	659,953	3,361	0	371	420	0,388	0,775	655,357	3,304	0	46	378	398
15323	769	386	384	0,652	0,766	659,431	3,329	0	371	416	0,388	0,775	655,348	3,296	0	46	378	398
15344	770	375	384	0,652	0,766	659,431	3,253	0	386	399	0,388	0,775	655,348	3,316	0	46	378	398
15363	771	370	389	0,652	0,766	659,431	3,309	0	385	420	0,388	0,775	655,348	3,289	0	46	378	398
15383	772	380	372	0,652	0,766	659,431	3,361	0	370	405	0,388	0,775	655,348	3,378	0	46	378	398
15403	773	385	392	0,652	0,766	659,431	3,32	0	377	411	0,388	0,775	655,348	3,326	0	46	378	398
15423	774	386	387	0,652	0,766	659,472	3,341	0	372	419	0,389	0,775	655,708	3,337	0	46	378	398
15443	775	382	365	0,652	0,766	659,472	3,336	0	391	381	0,389	0,775	655,708	3,301	0	47	386	398
15463	776	393	402	0,652	0,766	659,472	3,264	0	393	398	0,389	0,775	655,708	3,321	0	47	386	398
15483	777	399	399	0,652	0,766	659,472	3,301	0	382	413	0,389	0,775	655,708	3,284	0	47	386	398
15503	778	369	369	0,652	0,766	659,472	3,304	0	395	413	0,389	0,775	655,708	3,324	0	47	386	398
15523	779	375	386	0,652	0,766	660,293	3,31	0	391	413	0,389	0,775	656,873	3,319	0	47	386	398
15543	780	394	399	0,652	0,766	660,293	3,359	0	392	403	0,389	0,775	656,873	3,403	0	47	386	398
15563	781	384	391	0,652	0,766	660,293	3,347	0	380	404	0,389	0,775	656,873	3,423	0	47	386	398
15583	782	380	381	0,652	0,765	660,293	3,381	0	391	409	0,388	0,774	656,873	3,34	0	47	386	398
15602	783	-800	-600	0,388	0,773	-1	-1	4	515	505	0,388	0,773	656,873	2,638	0
15622	784	-800	-600	-1	-1	-1	-1	4	-800	-600	-1	-1	-1	-1	4
15642	785	-800	-600	-1	-1	-1	-1	4	-800	-600	-1	-1	-1	-1	4
15662	786	337	438	0,653	0,765	660,293	3,135	0	-800	-600	0,653	0,765	-1	-1	4
15682	787	336	437	0,653	0,765	662,839	3,147	0	-800	-600	0,388	0,774	-1	-1	4
15702	788	373	392	0,652	0,765	662,839	3,336	0	483	255	0,388	0,774	664,422	4	0
15722	789	376	376	0,652	0,766	662,839	3,374	0	-800	-600	0,652	0,766	-1	-1	4
15742	790	378	389	0,652	0,766	662,839	3,461	0	421	322	0,388	0,775	664,422	4,611	0	48	387	396
15762	791	389	393	0,652	0,766	662,839	3,468	0	400	376	0,388	0,775	664,422	3,654	0	48	387	396
15782	792	393	390	0,652	0,766	660,712	3,465	0	399	386	0,388	0,775	651,772	3,587	0	48	387	396
15802	793	386	395	0,652	0,766	660,712	3,477	0	383	405	0,388	0,775	651,772	3,418	0	48	387	396
15822	794	391	390	0,652	0,766	660,712	3,32	0	376	406	0,388	0,775	651,772	3,399	0	48	387	396
15842	795	380	396	0,652	0,766	660,712	3,407	0	379	416	0,388	0,775	651,772	3,41	0	48	387	396
15862	796	387	392	0,651	0,766	660,712	3,422	0	387	407	0,387	0,775	651,772	3,403	0	48	387	396
15882	797	387	393	0,651	0,766	658,287	3,425	0	383	406	0,387	0,775	657,323	3,436	0	48	387	396
15902	798	396	393	0,651	0,766	658,287	3,442	0	379	407	0,387	0,775	657,323	3,434	0	48	387	396
15921	799	358	410	0,652	0,766	658,287	3,408	0	347	404	0,388	0,775	657,323	3,47	0
15941	800	315	414	0,652	0,766	658,287	3,4	0	325	423	0,388	0,775	657,323	3,444	0	49	325	414
15961	801	331	396	0,652	0,766	658,287	3,393	0	325	416	0,388	0,775	657,323	3,455	0	49	325	414
15981	802	307	404	0,652	0,767	660,388	3,397	0	326	421	0,388	0,776	655,325	3,458	0	49	325	414
16001	803	321	392	0,652	0,767	660,388	3,527	0	324	427	0,388	0,775	655,325	3,481	0	49	325	414
16021	804	319	401	0,651	0,767	660,388	3,378	0	323	425	0,388	0,776	655,325	3,42	0	49	325	414
16041	805	329	419	0,651	0,766	660,388	3,362	0	312	414	0,388	0,776	655,325	3,442	0	49	325	414
16061	806	318	421	0,651	0,766	660,388	3,362	0	330	423	0,387	0,775	655,325	3,421	0	49	325	414
16081	807	322	423	0,651	0,766	660,711	3,364	0	328	419	0,388	0,775	655,343	3,429	0	49	325	414
16101	808	335	417	0,651	0,766	660,711	3,39	0	350	414	0,388	0,775	655,343	3,432	0	49	325	414
16121	809	383	391	0,651	0,766	660,711	3,434	0	377	413	0,387	0,775	655,343	3,341	0	50	387	380
16141	810	365	380	0,651	0,766	660,711	3,51	0	384	395	0,387	0,775	655,343	3,391	0	50	387	380
16161	811	386	395	0,651	0,766	660,711	3,336	0	390	373	0,387	0,775	655,343	3,382	0	50	387	380
16181	812	382	395	0,651	0,766	658,607	3,362	0	396	364	0,388	0,775	656,53	3,379	0	50	387	380
16200	813	361	368	0,651	0,767	658,607	3,381	0	392	387	0,388	0,775	656,53	3,434	0	50	387	380
16220	814	386	370	0,651	0,767	658,607	3,373	0	386	371	0,388	0,775	656,53	3,414	0	50	387	380
16240	815	388	399	0,651	0,767	658,607	3,395	0	399	358	0,388	0,775	656,53	3,372	0	50	387	380
16260	816	378	383	0,652	0,767	658,607	3,276	0	400	349	0,388	0,775	656,53	3,349	0	50	387	380
16280	817	376	393	0,652	0,767	656,911	3,293	0	401	340	0,388	0,775	657,499	3,331	0	50	387	380
16300	818	394	390	0,652	0,767	656,911	3,41	0	388	373	0,388	0,775	657,499	3,331	0	50	387	380
16320	819	392	374	0,652	0,767	656,911	3,347	0	390	391	0,388	0,775	657,499	3,356	0	50	387	380
16340	820	372	381	0,652	0,766	656,911	3,335	0	398	385	0,389	0,775	657,499	3,339	0	50	387	380
16360	821	384	388	0,652	0,766	656,911	3,31	0	402	373	0,389	0,775	657,499	3,392	0	50	387	380
16380	822	378	380	0,652	0,766	658,395	3,301	0	406	380	0,389	0,775	658,442	3,403	0	50	387	380
16400	823	381	375	0,652	0,766	658,395	3,376	0	391	397	0,389	0,775	658,442	3,336	0	50	387	380
16420	824	391	397	0,652	0,766	658,395	3,39	0	390	392	0,389	0,775	658,442	3,293	0	50	387	380
16440	825	379	383	0,652	0,766	658,395	3,322	0	391	395	0,389	0,774	658,442	3,285	0	50	387	380
16460	826	447	427	0,651	0,766	658,395	3,296	0	464	438	0,388	0,775	658,442	3,316	0	51	463	435
16480	827	454	433	0,651	0,766	656,786	3,263	0	469	440	0,388	0,775	658,825	3,292	0	51	463	435
16499	828	460	446	0,651	0,766	656,786	3,378	0	481	432	0,388	0,775	658,825	3,246	0	51	463	435
16519	829	474	442	0,652	0,766	656,786	3,344	0	459	430	0,388	0,774	658,825	3,288	0	51	463	435
16539	830	459	436	0,652	0,766	656,786	3,251	0	481	425	0,388	0,774	658,825	3,27	0	51	463	435
16559	831	467	431	0,652	0,766	656,786	3,296	0	473	436	0,389	0,774	658,825	3,266	0	51	463	435
16579	832	470	427	0,652	0,766	654,977	3,24	0	467	434	0,389	0,774	658,699	3,26	0	51	463	435
16599	833	459	427	0,652	0,766	654,977	3,235	0	478	432	0,388	0,774	658,699	3,243	0	51	463	435
16619	834	470	434	0,652	0,766	654,977	3,278	0	451	442	0,388	0,774	658,699	3,333	0	51	463	435
16639	835	462	434	0,652	0,766	654,977	3,316	0	462	445	0,389	0,774	658,699	3,303	0	51	463	435
16659	836	466	442	0,652	0,766	654,977	3,328	0	455	439	0,389	0,774	658,699	3,236	0	51	463	435
16679	837	462	444	0,653	0,766	656,042	3,345	0	460	440	0,389	0,774	657,674	3,268	0	51	463	435
16699	838	445	424	0,653	0,766	656,042	3,269	0	443	427	0,389	0,774	657,674	3,239	0	51	463	435
16719	839	426	424	0,653	0,765	656,042	3,282	0	412	382	0,39	0,773	657,674	3,299	0	52	405	397
16739	840	413	395	0,653	0,765	656,042	3,234	0	402	394	0,39	0,773	657,674	3,316	0	52	405	397
16759	841	403	394	0,653	0,765	656,042	3,269	0	410	400	0,39	0,773	657,674	3,219	0	52	405	397
16778	842	391	390	0,653	0,765	660,046	3,283	0	406	404	0,39	0,773	659,611	3,261	0	52	405	397
16799	843	412	391	0,653	0,765	660,046	3,245	0	403	412	0,39	0,773	659,611	3,259	0	52	405	397
16818	844	401	382	0,653	0,765	660,046	3,329	0	412	397	0,389	0,773	659,611	3,323	0	52	405	397
16838	845	405	364	0,653	0,765	660,046	3,271	0	402	414	0,389	0,773	659,611	3,346	0	52	405	397
16858	846	415	407	0,652	0,764	660,046	3,286	0	419	399	0,389	0,773	659,611	3,291	0	52	405	397
16878	847	411	400	0,652	0,764	659,328	3,313	0	418	406	0,389	0,773	659,103	3,329	0	52	405	397
16898	848	400	390	0,652	0,764	659,328	3,292	0	411	404	0,388	0,773	659,103	3,303	0	52	405	397
16918	849	384	392	0,652	0,764	659,328	3,347	0	424	390	0,388	0,773	659,103	3,291	0	52	405	397
16938	850	394	396	0,651	0,764	659,328	3,288	0	391	431	0,388	0,773	659,103	3,489	0	52	405	397
16958	851	393	370	0,651	0,764	659,328	3,229	0	428	371	0,388	0,773	659,103	3,325	0
16978	852	387	371	0,651	0,765	658,237	3,232	0	419	378	0,387	0,773	659,799	3,374	0
16998	853	459	420	0,65	0,765	658,237	3,35	0	503	385	0,387	0,774	659,799	3,325	0
17018	854	476	429	0,65	0,765	658,237	3,306	0	470	466	0,386	0,774	659,799	3,439	0	53	472	428
17038	855	478	434	0,649	0,765	658,237	3,305	0	471	440	0,386	0,774	659,799	3,28	0	53	472	428
17058	856	474	436	0,649	0,765	658,237	3,39	0	479	428	0,386	0,774	659,799	3,264	0	53	472	428
17078	857	473	439	0,649	0,765	656,393	3,362	0	482	416	0,386	0,774	659,905	3,249	0	53	472	428
17098	858	450	396	0,649	0,765	656,393	3,299	0	481	431	0,386	0,774	659,905	3,185	0	53	472	428
17118	859	468	402	0,649	0,765	656,393	3,336	0	479	425	0,386	0,774	659,905	3,216	0	53	472	428
17137	860	475	426	0,649	0,765	656,393	3,229	0	476	419	0,386	0,774	659,905	3,279	0	53	472	428
17158	861	480	421	0,649	0,765	656,393	3,249	0	481	429	0,386	0,774	659,905	3,213	0	53	472	428
17177	862	485	417	0,649	0,765	655,939	3,235	0	480	424	0,386	0,774	660,254	3,235	0	53	472	428
17200	863	482	458	0,649	0,765	655,939	3,52	0	470	427	0,386	0,774	660,254	3,26	0	53	472	428
17217	864	456	419	0,65	0,765	655,939	3,338	0	469	437	0,386	0,774	660,254	3,222	0	53	472	428
17238	865	477	413	0,65	0,765	655,939	3,268	0	485	412	0,386	0,774	660,254	3,256	0	53	472	428
17257	866	467	416	0,65	0,765	655,939	3,334	0	485	427	0,386	0,774	660,254	3,227	0	53	472	428
17278	867	460	414	0,65	0,766	655,602	3,308	0	483	427	0,386	0,774	659,081	3,234	0	53	472	428
17297	868	472	435	0,65	0,766	655,602	3,433	0	478	408	0,386	0,774	659,081	3,221	0	53	472	428
17318	869	465	419	0,65	0,766	655,602	3,297	0	482	429	0,386	0,775	659,081	3,306	0	53	472	428
17337	870	463	432	0,65	0,766	655,602	3,454	0	465	444	0,386	0,775	659,081	3,291	0	53	472	428
17358	871	470	433	0,65	0,766	655,602	3,334	0	455	455	0,386	0,775	659,081	3,352	0	53	472	428
17377	872	466	427	0,65	0,766	656,565	3,403	0	451	467	0,386	0,775	658,085	3,358	0	53	472	428
17398	873	463	429	0,65	0,766	656,565	3,333	0	466	446	0,386	0,775	658,085	3,327	0	53	472	428
17416	874	461	429	0,65	0,766	656,565	3,427	0	466	441	0,386	0,775	658,085	3,275	0	53	472	428
17438	875	462	446	0,65	0,766	656,565	3,317	0	475	423	0,386	0,775	658,085	3,303	0	53	472	428
17456	876	467	439	0,65	0,766	656,565	3,306	0	482	426	0,386	0,775	658,085	3,313	0	53	472	428
17478	877	466	445	0,65	0,766	655,671	3,319	0	487	429	0,387	0,775	658,882	3,297	0	53	472	428
17496	878	471	432	0,65	0,766	655,671	3,354	0	462	434	0,387	0,775	658,882	3,213	0	53	472	428
17518	879	464	409	0,65	0,766	655,671	3,42	0	450	446	0,387	0,775	658,882	3,351	0	53	472	428
17536	880	467	427	0,65	0,766	655,671	3,388	0	476	433	0,387	0,775	658,882	3,24	0	53	472	428
17558	881	484	429	0,65	0,766	655,671	3,275	0	484	416	0,387	0,775	658,882	3,194	0	53	472	428
17576	882	481	423	0,651	0,766	655,1	3,291	0	491	417	0,387	0,775	658,451	3,232	0	53	472	428
17598	883	460	430	0,651	0,766	655,1	3,338	0	464	451	0,387	0,775	658,451	3,34	0	54	470	437
17616	884	475	438	0,651	0,766	655,1	3,384	0	483	436	0,387	0,775	658,451	3,289	0	54	470	437
17636	885	492	445	0,651	0,766	655,1	3,298	0	471	441	0,387	0,775	658,451	3,269	0	54	470	437
17656	886	476	448	0,651	0,766	655,1	3,383	0	471	440	0,387	0,775	658,451	3,275	0	54	470	437
17676	887	482	451	0,651	0,767	655,027	3,355	0	472	439	0,387	0,775	659,154	3,285	0	54	470	437
17695	888	477	437	0,651	0,767	655,027	3,364	0	471	438	0,387	0,775	659,154	3,242	0	54	470	437
17715	889	455	415	0,651	0,767	655,027	3,313	0	461	443	0,387	0,775	659,154	3,269	0	54	470	437
17735	890	471	428	0,651	0,767	655,027	3,423	0	459	436	0,387	0,775	659,154	3,333	0	54	470	437
17755	891	481	437	0,651	0,767	655,027	3,407	0	445	444	0,387	0,775	659,154	3,345	0	54	470	437
17775	892	475	428	0,651	0,766	655,163	3,413	0	440	441	0,387	0,775	659,592	3,359	0	54	470	437
17795	893	481	436	0,65	0,766	655,163	3,436	0	472	426	0,387	0,775	659,592	3,308	0	54	470	437
17815	894	470	434	0,65	0,766	655,163	3,386	0	464	431	0,387	0,775	659,592	3,266	0	54	470	437
17835	895	480	437	0,65	0,766	655,163	3,399	0	464	451	0,386	0,775	659,592	3,334	0	54	470	437
17855	896	472	420	0,649	0,766	655,163	3,375	0	464	408	0,386	0,775	659,592	3,364	0	55	465	415
17875	897	475	417	0,649	0,766	656,274	3,381	0	463	414	0,386	0,775	659,362	3,364	0	55	465	415
17895	898	460	423	0,649	0,766	656,274	3,37	0	475	426	0,386	0,775	659,362	3,307	0	55	465	415
17915	899	467	407	0,649	0,766	656,274	3,261	0	471	437	0,386	0,775	659,362	3,333	0	55	465	415
17935	900	459	421	0,649	0,766	656,274	3,406	0	457	427	0,386	0,775	659,362	3,394	0	55	465	415
17955	901	457	388	0,649	0,766	656,274	3,314	0	472	421	0,386	0,775	659,362	3,354	0	55	465	415
17974	902	458	385	0,65	0,766	658,652	3,302	0	470	423	0,386	0,775	660,279	3,386	0	55	465	415
17994	903	390	388	0,65	0,766	658,652	3,349	0	405	381	0,386	0,775	660,279	3,412	0	56	389	380
18014	904	401	402	0,65	0,766	658,652	3,453	0	399	404	0,386	0,775	660,279	3,36	0	56	389	380
18034	905	409	409	0,65	0,765	658,652	3,403	0	399	395	0,386	0,775	660,279	3,269	0	56	389	380
18054	906	398	401	0,65	0,765	658,652	3,427	0	406	368	0,387	0,774	660,279	3,344	0	56	389	380
18074	907	399	401	0,65	0,765	660,498	3,411	0	402	378	0,387	0,774	658,264	3,298	0	56	389	380
18094	908	378	372	0,65	0,765	660,498	3,478	0	387	393	0,387	0,774	658,264	3,41	0	56	389	380
18114	909	389	385	0,65	0,765	660,498	3,415	0	383	400	0,387	0,774	658,264	3,346	0	56	389	380
18134	910	380	350	0,65	0,765	660,498	3,442	0	395	399	0,387	0,774	658,264	3,308	0	56	389	380
18154	911	390	377	0,65	0,766	660,498	3,427	0	402	380	0,387	0,775	658,264	3,5	0	56	389	380
18174	912	388	375	0,65	0,766	660,871	3,442	0	405	382	0,387	0,775	659,272	3,471	0	56	389	380
18194	913	386	380	0,65	0,765	660,871	3,42	0	393	368	0,387	0,775	659,272	3,418	0	56	389	380
18214	914	399	389	0,65	0,765	660,871	3,451	0	382	378	0,387	0,775	659,272	3,377	0	56	389	380
18234	915	373	379	0,65	0,765	660,871	3,494	0	390	381	0,387	0,774	659,272	3,332	0	56	389	380
18254	916	368	379	0,65	0,765	660,871	3,488	0	394	364	0,387	0,774	659,272	3,587	0	56	389	380
18274	917	366	381	0,65	0,765	661,021	3,483	0	390	370	0,387	0,774	658,993	3,568	0	56	389	380
18293	918	377	368	0,65	0,765	661,021	3,502	0	385	378	0,387	0,775	658,993	3,423	0	56	389	380
18313	919	378	369	0,65	0,765	661,021	3,502	0	396	362	0,387	0,775	658,993	3,326	0	56	389	380
18333	920	372	369	0,65	0,765	661,021	3,529	0	401	371	0,387	0,775	658,993	3,44	0	56	389	380
18353	921	389	391	0,65	0,765	661,021	3,402	0	391	361	0,387	0,774	658,993	3,428	0	56	389	380
18373	922	389	393	0,65	0,765	661,161	3,401	0	398	365	0,387	0,774	657,559	3,401	0	56	389	380
18393	923	386	397	0,65	0,765	661,161	3,412	0	393	363	0,387	0,774	657,559	3,421	0	56	389	380
18413	924	364	375	0,651	0,765	661,161	3,454	0	377	397	0,387	0,774	657,559	3,387	0	56	389	380
18433	925	369	379	0,651	0,765	661,161	3,383	0	392	264	0,387	0,774	657,559	3,1	0
18453	926	363	382	0,65	0,765	661,161	3,47	0	396	345	0,387	0,774	657,559	3,413	0	57	374	382
18473	927	365	385	0,65	0,765	660,643	3,449	0	392	328	0,387	0,774	656,166	3,317	0	57	374	382
18493	928	380	383	0,651	0,765	660,643	3,467	0	386	372	0,387	0,774	656,166	3,381	0	57	374	382
18513	929	383	402	0,651	0,765	660,643	3,405	0	371	379	0,387	0,774	656,166	3,41	0	57	374	382
18533	930	372	373	0,651	0,765	660,643	3,431	0	370	394	0,387	0,774	656,166	3,323	0	57	374	382
18553	931	384	387	0,651	0,765	660,643	3,385	0	382	388	0,387	0,774	656,166	3,365	0	57	374	382
18572	932	382	389	0,651	0,765	661,244	3,39	0	374	395	0,387	0,774	656,888	3,36	0	57	374	382
18592	933	372	376	0,651	0,765	661,244	3,379	0	375	386	0,387	0,774	656,888	3,397	0	57	374	382
18612	934	371	378	0,65	0,765	661,244	3,413	0	380	365	0,387	0,775	656,888	3,365	0	57	374	382
18632	935	369	361	0,65	0,766	661,244	3,423	0	377	386	0,387	0,775	656,888	3,447	0	57	374	382
18652	936	365	393	0,651	0,766	661,244	3,421	0	366	401	0,387	0,775	656,888	3,351	0	57	374	382
18672	937	364	392	0,651	0,766	661,103	3,418	0	368	396	0,387	0,775	657,873	3,379	0	57	374	382
18692	938	366	372	0,651	0,766	661,103	3,319	0	403	339	0,387	0,775	657,873	3,214	0	58	377	376
18712	939	356	355	0,65	0,766	661,103	3,401	0	376	376	0,387	0,775	657,873	3,391	0	58	377	376
18732	940	383	392	0,65	0,766	661,103	3,368	0	382	366	0,387	0,775	657,873	3,293	0	58	377	376
18752	941	364	372	0,65	0,766	661,103	3,492	0	371	397	0,386	0,775	657,873	3,473	0	58	377	376
18772	942	366	372	0,65	0,766	661,431	3,513	0	372	401	0,386	0,775	657,606	3,466	0	58	377	376
18792	943	367	379	0,649	0,766	661,431	3,353	0	386	361	0,386	0,775	657,606	3,343	0	58	377	376
18812	944	363	358	0,649	0,766	661,431	3,43	0	388	372	0,386	0,775	657,606	3,345	0	58	377	376
18832	945	374	372	0,649	0,766	661,431	3,396	0	372	392	0,386	0,775	657,606	3,439	0	58	377	376
18852	946	375	349	0,649	0,766	661,431	3,443	0	378	368	0,386	0,775	657,606	3,448	0	58	377	376
18872	947	377	351	0,649	0,766	660,862	3,434	0	374	380	0,386	0,775	655,935	3,449	0	58	377	376
18891	948	387	384	0,649	0,766	660,862	3,397	0	391	362	0,385	0,775	655,935	3,406	0	58	377	376
18911	949	362	382	0,649	0,766	660,862	3,341	0	400	362	0,385	0,775	655,935	3,582	0	58	377	376
18931	950	371	354	0,649	0,766	660,862	3,427	0	386	370	0,385	0,775	655,935	3,367	0	58	377	376
18951	951	378	376	0,649	0,766	660,862	3,474	0	369	395	0,385	0,775	655,935	3,434	0	58	377	376
18971	952	368	368	0,649	0,765	659,944	3,47	0	369	399	0,385	0,775	656,852	3,475	0	58	377	376
18991	953	379	390	0,649	0,765	659,944	3,407	0	392	357	0,385	0,775	656,852	3,493	0	58	377	376
19011	954	378	387	0,649	0,765	659,944	3,424	0	390	377	0,385	0,775	656,852	3,457	0	58	377	376
19031	955	367	358	0,649	0,765	659,944	3,442	0	386	367	0,385	0,775	656,852	3,468	0	58	377	376
19051	956	360	367	0,649	0,765	659,944	3,429	0	381	372	0,385	0,774	656,852	3,414	0	58	377	376
19071	957	355	357	0,649	0,765	659,003	3,432	0	378	366	0,385	0,774	657,075	3,405	0	58	377	376
19091	958	379	383	0,649	0,765	659,003	3,45	0	390	367	0,385	0,774	657,075	3,43	0	58	377	376
19111	959	372	383	0,649	0,765	659,003	3,527	0	391	362	0,385	0,774	657,075	3,512	0	58	377	376
19131	960	366	390	0,649	0,765	659,003	3,47	0	372	384	0,385	0,775	657,075	3,498	0	58	377	376
19151	961	389	388	0,649	0,765	659,003	3,513	0	376	387	0,385	0,775	657,075	3,511	0	58	377	376
19170	962	385	386	0,649	0,765	659,817	3,493	0	380	391	0,385	0,775	657,142	3,526	0	58	377	376
19190	963	364	375	0,649	0,765	659,817	3,562	0	384	387	0,385	0,775	657,142	3,601	0	58	377	376
19210	964	373	376	0,649	0,765	659,817	3,573	0	393	386	0,385	0,775	657,142	3,544	0	58	377	376
19230	965	380	380	0,649	0,765	659,817	3,572	0	379	379	0,385	0,775	657,142	3,571	0	58	377	376
19250	966	381	395	0,649	0,765	659,817	3,591	0	394	377	0,385	0,775	657,142	3,6	0	58	377	376
19270	967	381	397	0,649	0,765	661,094	3,603	0	389	374	0,385	0,775	657,612	3,581	0	58	377	376
19290	968	368	385	0,649	0,765	661,094	3,595	0	389	387	0,385	0,775	657,612	3,553	0	58	377	376
19310	969	329	418	0,65	0,766	661,094	3,54	0	327	403	0,386	0,775	657,612	3,659	0	59	314	421
19330	970	306	420	0,65	0,766	661,094	3,588	0	311	421	0,387	0,775	657,612	3,656	0	59	314	421
19350	971	302	433	0,65	0,766	661,094	3,509	0	319	414	0,387	0,775	657,612	3,609	0	59	314	421
19370	972	296	440	0,65	0,766	659,622	3,507	0	312	421	0,386	0,775	661,846	3,688	0	59	314	421
19390	973	314	418	0,65	0,766	659,622	3,509	0	312	412	0,386	0,775	661,846	3,646	0	59	314	421
19410	974	306	426	0,65	0,766	659,622	3,628	0	313	416	0,387	0,775	661,846	3,612	0	59	314	421
19430	975	301	410	0,65	0,766	659,622	3,671	0	322	405	0,387	0,775	661,846	3,68	0	59	314	421
19450	976	311	420	0,65	0,766	659,622	3,598	0	325	421	0,387	0,775	661,846	3,644	0	59	314	421
19470	977	306	420	0,65	0,765	660,613	3,607	0	328	418	0,387	0,775	662,607	3,648	0	59	314	421
19489	978	304	425	0,65	0,765	660,613	3,631	0	312	411	0,387	0,775	662,607	3,674	0	59	314	421
19509	979	306	434	0,651	0,765	660,613	3,679	0	313	424	0,387	0,775	662,607	3,658	0	59	314	421
19529	980	321	439	0,651	0,765	660,613	3,651	0	317	421	0,387	0,775	662,607	3,693	0	59	314	421
19549	981	315	434	0,651	0,765	660,613	3,644	0	317	415	0,387	0,775	662,607	3,646	0	59	314	421
19569	982	319	435	0,651	0,765	661,774	3,669	0	316	421	0,387	0,775	662,521	3,653	0	59	314	421
19589	983	313	431	0,651	0,765	661,774	3,599	0	314	415	0,387	0,775	662,521	3,645	0	59	314	421
19609	984	302	416	0,651	0,766	661,774	3,634	0	303	420	0,388	0,775	662,521	3,657	0	59	314	421
19629	985	301	416	0,651	0,766	661,774	3,667	0	315	419	0,388	0,775	662,521	3,69	0	59	314	421
19649	986	305	421	0,651	0,766	661,774	3,608	0	331	415	0,388	0,775	662,521	3,686	0	59	314	421
19669	987	306	424	0,651	0,766	660,904	3,63	0	328	419	0,388	0,775	658,906	3,663	0	59	314	421
19689	988	314	417	0,651	0,766	660,904	3,718	0	321	426	0,388	0,775	658,906	3,71	0	59	314	421
19709	989	312	419	0,651	0,766	660,904	3,644	0	320	418	0,387	0,775	658,906	3,61	0	59	314	421
19729	990	321	421	0,651	0,766	660,904	3,655	0	319	426	0,387	0,775	658,906	3,633	0	59	314	421
19748	991	306	436	0,651	0,765	660,904	3,595	0	318	426	0,387	0,774	658,906	3,606	0	59	314	421
19768	992	306	438	0,651	0,765	660,934	3,583	0	318	425	0,387	0,774	660,44	3,62	0	59	314	421
19788	993	321	429	0,651	0,765	660,934	3,553	0	313	418	0,387	0,774	660,44	3,604	0	59	314	421
19808	994	309	422	0,65	0,765	660,934	3,662	0	319	423	0,387	0,774	660,44	3,61	0	59	314	421
19828	995	318	416	0,65	0,765	660,934	3,631	0	311	418	0,387	0,774	660,44	3,686	0	59	314	421
19848	996	319	417	0,65	0,765	660,934	3,581	0	312	420	0,386	0,774	660,44	3,709	0	59	314	421
19868	997	315	419	0,65	0,765	660,857	3,629	0	310	421	0,386	0,774	660,433	3,732	0	59	314	421
19888	998	319	426	0,65	0,765	660,857	3,628	0	312	411	0,386	0,774	660,433	3,625	0	59	314	421
19908	999	297	414	0,65	0,765	660,857	3,634	0	313	424	0,386	0,774	660,433	3,685	0	59	314	421
19928	1000	325	423	0,65	0,765	660,857	3,629	0	307	426	0,386	0,775	660,433	3,616	0	59	314	421
19948	1001	312	420	0,649	0,765	660,857	3,53	0	315	414	0,386	0,775	660,433	3,635	0	59	314	421
19968	1002	307	415	0,649	0,765	661,581	3,527	0	313	421	0,386	0,775	659,873	3,646	0	59	314	421
19988	1003	317	418	0,649	0,765	661,581	3,538	0	315	416	0,386	0,774	659,873	3,623	0	59	314	421
20008	1004	317	418	0,649	0,765	661,581	3,643	0	318	427	0,386	0,774	659,873	3,679	0	59	314	421
20028	1005	336	430	0,649	0,765	661,581	3,628	0	322	424	0,386	0,775	659,873	3,607	0	59	314	421
20048	1006	332	418	0,65	0,765	661,581	3,589	0	323	422	0,386	0,775	659,873	3,595	0	59	314	421
20068	1007	329	422	0,65	0,765	660,3	3,636	0	323	427	0,386	0,775	659,059	3,598	0	59	314	421
20087	1008	265	396	0,65	0,765	660,3	3,606	0	296	373	0,387	0,774	659,059	3,667	0
20107	1009	285	407	0,651	0,765	660,3	3,6	0	287	398	0,387	0,775	659,059	3,649	0
20127	1010	278	400	0,651	0,766	660,3	3,704	0	275	423	0,387	0,775	659,059	3,749	0
20147	1011	294	402	0,651	0,766	660,3	3,56	0	297	363	0,387	0,775	659,059	3,606	0	60	304	413
20167	1012	294	407	0,65	0,766	660,165	3,578	0	292	376	0,387	0,775	664,02	3,643	0	60	304	413
20187	1013	288	406	0,65	0,766	660,165	3,693	0	304	379	0,387	0,775	664,02	3,686	0	60	304	413
20207	1014	296	414	0,65	0,766	660,165	3,643	0	284	381	0,387	0,775	664,02	3,683	0	60	304	413
20227	1015	290	407	0,651	0,766	660,165	3,668	0	294	386	0,387	0,775	664,02	3,654	0	60	304	413
20247	1016	291	404	0,651	0,766	660,165	3,61	0	292	371	0,387	0,775	664,02	3,7	0	60	304	413
20267	1017	291	406	0,651	0,766	661,179	3,612	0	292	375	0,387	0,775	661,627	3,679	0	60	304	413
20287	1018	290	416	0,651	0,766	661,179	3,64	0	293	394	0,387	0,776	661,627	3,665	0	60	304	413
20307	1019	291	409	0,651	0,767	661,179	3,633	0	287	410	0,387	0,776	661,627	3,681	0	60	304	413
20327	1020	291	403	0,651	0,767	661,179	3,628	0	284	394	0,387	0,776	661,627	3,686	0	60	304	413
20347	1021	294	404	0,651	0,767	661,179	3,739	0	289	408	0,387	0,776	661,627	3,694	0	60	304	413
20367	1022	294	404	0,651	0,767	662,115	3,748	0	286	405	0,387	0,776	657,86	3,679	0	60	304	413
20386	1023	295	413	0,651	0,767	662,115	3,762	0	291	404	0,387	0,776	657,86	3,622	0	60	304	413
20406	1024	278	411	0,651	0,767	662,115	3,735	0	309	401	0,387	0,776	657,86	3,752	0	60	304	413
20426	1025	279	401	0,651	0,767	662,115	3,71	0	291	408	0,387	0,776	657,86	3,748	0	60	304	413
20446	1026	277	397	0,651	0,767	662,115	3,698	0	289	411	0,387	0,776	657,86	3,665	0	60	304	413
20466	1027	279	395	0,651	0,767	659,312	3,672	0	295	420	0,387	0,776	646,577	3,67	0	60	304	413
20486	1028	308	411	0,651	0,767	659,312	3,6	0	281	426	0,387	0,776	646,577	3,605	0	60	304	413
20506	1029	327	420	0,651	0,768	659,312	3,721	0	310	421	0,387	0,777	646,577	3,543	0	60	304	413
20526	1030	314	426	0,651	0,768	659,312	3,71	0	309	428	0,387	0,777	646,577	3,646	0	60	304	413
20546	1031	321	436	0,651	0,768	659,312	3,643	0	312	430	0,388	0,777	646,577	3,54	0	60	304	413
20566	1032	328	442	0,652	0,768	660,503	3,711	0	314	427	0,388	0,777	649,978	3,592	0	60	304	413
20586	1033	314	424	0,652	0,769	660,503	3,628	0	315	420	0,388	0,777	649,978	3,64	0	60	304	413
20606	1034	313	408	0,652	0,769	660,503	3,671	0	312	422	0,388	0,777	649,978	3,688	0	60	304	413
20626	1035	305	415	0,652	0,769	660,503	3,685	0	298	430	0,388	0,777	649,978	3,611	0	60	304	413
20646	1036	314	418	0,652	0,769	660,503	3,58	0	309	430	0,388	0,777	649,978	3,596	0	60	304	413
20665	1037	311	411	0,651	0,769	660,687	3,602	0	303	428	0,388	0,777	652,928	3,613	0	60	304	413
20685	1038	310	415	0,651	0,769	660,687	3,633	0	293	431	0,388	0,777	652,928	3,558	0	60	304	413
20705	1039	305	421	0,651	0,768	660,687	3,635	0	322	429	0,387	0,777	652,928	3,567	0	60	304	413
20725	1040	320	422	0,651	0,768	660,687	3,607	0	306	427	0,387	0,777	652,928	3,584	0	60	304	413
20745	1041	317	433	0,651	0,768	660,687	3,592	0	304	425	0,387	0,777	652,928	3,538	0	60	304	413
20765	1042	318	437	0,651	0,768	661,046	3,585	0	302	422	0,387	0,777	654,274	3,552	0	60	304	413
20785	1043	315	415	0,651	0,768	661,046	3,558	0	306	431	0,387	0,777	654,274	3,59	0	60	304	413
20805	1044	318	418	0,651	0,768	661,046	3,656	0	307	425	0,387	0,777	654,274	3,536	0	60	304	413
20825	1045	324	430	0,65	0,768	661,046	3,584	0	314	420	0,387	0,777	654,274	3,562	0	60	304	413
20845	1046	324	423	0,65	0,769	661,046	3,627	0	308	417	0,387	0,777	654,274	3,56	0	60	304	413
20865	1047	326	429	0,65	0,769	659,775	3,586	0	308	412	0,387	0,777	656,685	3,571	0	60	304	413
20885	1048	316	405	0,65	0,769	659,775	3,549	0	320	414	0,387	0,777	656,685	3,622	0	60	304	413
20905	1049	321	407	0,65	0,769	659,775	3,556	0	310	414	0,387	0,777	656,685	3,506	0	60	304	413
20925	1050	326	411	0,65	0,769	659,775	3,556	0	312	418	0,387	0,777	656,685	3,595	0	60	304	413
20944	1051	324	412	0,65	0,768	659,775	3,495	0	308	420	0,387	0,777	656,685	3,51	0	60	304	413
20965	1052	326	411	0,65	0,768	660,209	3,496	0	307	423	0,387	0,777	655,503	3,535	0	60	304	413
20984	1053	326	423	0,65	0,768	660,209	3,547	0	310	417	0,387	0,777	655,503	3,45	0	60	304	413
21004	1054	314	403	0,651	0,768	660,209	3,561	0	316	405	0,387	0,777	655,503	3,522	0	60	304	413
21024	1055	359	399	0,65	0,768	660,209	3,56	0	348	408	0,386	0,777	655,503	3,52	0
21044	1056	376	357	0,649	0,768	660,209	3,561	0	389	387	0,386	0,777	655,503	3,485	0	61	386	369
21064	1057	383	340	0,65	0,768	660,043	3,56	0	407	380	0,386	0,777	656,543	3,529	0	61	386	369
21084	1058	399	379	0,65	0,768	660,043	3,607	0	381	380	0,386	0,777	656,543	3,458	0	61	386	369
21104	1059	387	370	0,65	0,768	660,043	3,495	0	388	367	0,386	0,777	656,543	3,455	0	61	386	369
21124	1060	386	372	0,649	0,768	660,043	3,511	0	379	383	0,386	0,777	656,543	3,45	0	61	386	369
21144	1061	393	371	0,649	0,768	660,043	3,456	0	381	383	0,386	0,777	656,543	3,412	0	61	386	369
21164	1062	387	372	0,649	0,768	659,166	3,443	0	380	381	0,386	0,777	658,113	3,414	0	61	386	369
21184	1063	379	385	0,649	0,768	659,166	3,57	0	378	384	0,386	0,777	658,113	3,521	0	61	386	369
21204	1064	385	387	0,649	0,768	659,166	3,53	0	376	380	0,386	0,777	658,113	3,392	0	61	386	369
21224	1065	392	381	0,649	0,768	659,166	3,408	0	385	384	0,386	0,777	658,113	3,39	0	61	386	369
21244	1066	391	357	0,649	0,768	659,166	3,487	0	376	372	0,386	0,776	658,113	3,484	0	61	386	369
21263	1067	395	354	0,649	0,768	659,132	3,432	0	379	369	0,386	0,777	660,106	3,425	0	61	386	369
21283	1068	389	368	0,649	0,768	659,132	3,476	0	374	393	0,386	0,777	660,106	3,436	0	61	386	369
21303	1069	389	365	0,649	0,768	659,132	3,472	0	378	377	0,386	0,776	660,106	3,381	0	61	386	369
21323	1070	391	353	0,65	0,767	659,132	3,376	0	392	368	0,386	0,776	660,106	3,434	0	61	386	369
21343	1071	383	358	0,65	0,767	659,132	3,47	0	402	336	0,386	0,776	660,106	3,478	0	61	386	369
21363	1072	382	353	0,65	0,767	658,981	3,436	0	409	322	0,386	0,776	659,346	3,463	0	61	386	369
21383	1073	371	352	0,65	0,768	658,981	3,375	0	371	383	0,386	0,776	659,346	3,452	0	62	386	354
21403	1074	380	364	0,65	0,768	658,981	3,369	0	384	364	0,386	0,776	659,346	3,356	0	62	386	354
21423	1075	362	348	0,649	0,767	658,981	3,425	0	383	364	0,386	0,776	659,346	3,345	0	62	386	354
21443	1076	384	367	0,649	0,767	658,981	3,45	0	391	348	0,386	0,776	659,346	3,358	0	62	386	354
21463	1077	379	361	0,649	0,767	660,485	3,474	0	393	341	0,386	0,776	660,382	3,36	0	62	386	354
21483	1078	388	352	0,649	0,767	660,485	3,489	0	386	380	0,386	0,776	660,382	3,451	0	62	386	354
21503	1079	392	347	0,649	0,767	660,485	3,448	0	393	353	0,386	0,776	660,382	3,408	0	62	386	354
21523	1080	385	353	0,649	0,767	660,485	3,486	0	389	355	0,386	0,776	660,382	3,434	0	62	386	354
21543	1081	390	338	0,649	0,767	660,485	3,449	0	388	354	0,386	0,776	660,382	3,406	0	62	386	354
21562	1082	390	338	0,65	0,768	659,396	3,456	0	392	355	0,386	0,776	660,344	3,414	0	62	386	354
21582	1083	425	389	0,649	0,768	659,396	3,413	0	388	385	0,386	0,777	660,344	3,602	0	63	387	358
21602	1084	402	367	0,649	0,768	659,396	3,312	0	396	355	0,386	0,777	660,344	3,417	0	63	387	358
21622	1085	372	363	0,649	0,768	659,396	3,406	0	370	368	0,386	0,777	660,344	3,332	0	63	387	358
21642	1086	389	366	0,649	0,768	659,396	3,36	0	380	373	0,385	0,777	660,344	3,346	0	63	387	358
21662	1087	376	364	0,649	0,768	660,636	3,335	0	378	361	0,385	0,777	660,254	3,359	0	63	387	358
21682	1088	397	362	0,649	0,768	660,636	3,428	0	380	366	0,385	0,776	660,254	3,302	0	63	387	358
21702	1089	383	358	0,649	0,767	660,636	3,403	0	381	366	0,385	0,776	660,254	3,345	0	63	387	358
21722	1090	379	342	0,649	0,767	660,636	3,417	0	385	361	0,385	0,776	660,254	3,338	0	63	387	358
21742	1091	378	326	0,649	0,767	660,636	3,38	0	398	350	0,385	0,776	660,254	3,388	0	63	387	358
21762	1092	377	318	0,649	0,767	659,704	3,373	0	401	347	0,385	0,776	661,068	3,405	0	63	387	358
21782	1093	366	322	0,649	0,767	659,704	3,395	0	399	338	0,385	0,776	661,068	3,402	0	63	387	358
21802	1094	394	364	0,648	0,767	659,704	3,341	0	387	352	0,385	0,776	661,068	3,377	0	63	387	358
21822	1095	358	340	0,648	0,767	659,704	3,496	0	395	339	0,385	0,776	661,068	3,344	0	63	387	358
21842	1096	399	334	0,648	0,767	659,704	3,427	0	395	371	0,385	0,776	661,068	3,425	0	63	387	358
21861	1097	392	330	0,648	0,767	660,468	3,445	0	392	373	0,385	0,776	660,852	3,405	0	63	387	358
21881	1098	390	353	0,648	0,767	660,468	3,392	0	385	348	0,385	0,776	660,852	3,387	0	63	387	358
21901	1099	390	362	0,648	0,767	660,468	3,334	0	394	353	0,385	0,776	660,852	3,343	0	63	387	358
21921	1100	384	341	0,649	0,767	660,468	3,403	0	389	364	0,385	0,776	660,852	3,345	0	63	387	358
21941	1101	383	354	0,649	0,767	660,468	3,338	0	380	367	0,385	0,776	660,852	3,439	0	63	387	358
21961	1102	381	353	0,649	0,767	659,577	3,358	0	382	372	0,385	0,776	659,399	3,414	0	63	387	358
21981	1103	398	375	0,649	0,767	659,577	3,497	0	400	337	0,385	0,776	659,399	3,383	0	63	387	358
22001	1104	387	362	0,649	0,767	659,577	3,437	0	398	353	0,385	0,776	659,399	3,403	0	63	387	358
22021	1105	385	379	0,649	0,767	659,577	3,375	0	380	363	0,386	0,776	659,399	3,395	0	63	387	358
22041	1106	379	362	0,65	0,767	659,577	3,348	0	381	352	0,386	0,776	659,399	3,383	0	63	387	358
22061	1107	376	369	0,65	0,768	658,776	3,318	0	381	354	0,386	0,776	660,283	3,395	0	63	387	358
22081	1108	413	394	0,65	0,768	658,776	3,455	0	400	330	0,386	0,776	660,283	3,424	0	63	387	358
22101	1109	394	367	0,65	0,768	658,776	3,518	0	382	385	0,386	0,776	660,283	3,416	0	63	387	358
22121	1110	386	351	0,65	0,768	658,776	3,536	0	396	353	0,386	0,776	660,283	3,537	0	63	387	358
22141	1111	401	371	0,65	0,768	658,776	3,433	0	399	354	0,386	0,776	660,283	3,615	0	63	387	358
22160	1112	400	367	0,65	0,768	659,028	3,469	0	393	355	0,386	0,776	659,127	3,651	0	63	387	358
22180	1113	378	356	0,65	0,767	659,028	3,577	0	381	383	0,386	0,776	659,127	3,498	0	63	387	358
22200	1114	373	361	0,65	0,767	659,028	3,53	0	398	348	0,387	0,776	659,127	3,506	0	63	387	358
22220	1115	383	368	0,65	0,767	659,028	3,465	0	387	390	0,387	0,776	659,127	3,446	0	63	387	358
22240	1116	373	378	0,651	0,766	659,028	3,458	0	387	395	0,387	0,775	659,127	3,484	0	63	387	358
22260	1117	-800	-600	-1	-1	-1	-1	4	-800	-600	-1	-1	-1	-1	4
22280	1118	-800	-600	-1	-1	-1	-1	4	-800	-600	-1	-1	-1	-1	4
22300	1119	-800	-600	-1	-1	-1	-1	4	-800	-600	-1	-1	-1	-1	4
22320	1120	-800	-600	-1	-1	-1	-1	4	-800	-600	-1	-1	-1	-1	4
22340	1121	374	368	0,651	0,765	650,997	3,672	0	-800	-600	0,651	0,765	-1	-1	4
22360	1122	382	359	0,651	0,766	655,015	4,049	0	468	270	0,386	0,775	659,127	4	0
22380	1123	380	352	0,651	0,766	662,652	4,094	0	467	271	0,387	0,775	657,82	3,992	0
22400	1124	385	367	0,651	0,766	662,652	3,524	0	388	349	0,387	0,775	657,82	3,586	0	64	384	356
22420	1125	389	370	0,651	0,766	662,652	3,584	0	384	365	0,387	0,775	657,82	3,578	0	64	384	356
22439	1126	377	354	0,651	0,766	662,652	3,503	0	399	347	0,387	0,775	657,82	3,446	0	64	384	356
22459	1127	387	361	0,651	0,766	662,652	3,528	0	384	362	0,387	0,775	657,82	3,501	0	64	384	356
22479	1128	386	361	0,651	0,766	658,815	3,518	0	388	354	0,387	0,775	658,505	3,46	0	64	384	356
22499	1129	388	369	0,651	0,766	658,815	3,458	0	389	361	0,387	0,775	658,505	3,542	0	64	384	356
22519	1130	394	349	0,651	0,767	658,815	3,567	0	388	369	0,387	0,775	658,505	3,546	0	64	384	356
22539	1131	369	343	0,651	0,767	658,815	3,594	0	388	351	0,387	0,775	658,505	3,484	0	64	384	356
22559	1132	385	377	0,651	0,767	658,815	3,58	0	387	355	0,387	0,776	658,505	3,578	0	64	384	356
22579	1133	382	365	0,651	0,767	660,273	3,601	0	386	352	0,387	0,776	659,623	3,573	0	64	384	356
22599	1134	387	369	0,651	0,767	660,273	3,56	0	382	368	0,387	0,776	659,623	3,512	0	64	384	356
22619	1135	392	386	0,651	0,767	660,273	3,599	0	382	357	0,387	0,775	659,623	3,525	0	64	384	356
22639	1136	380	357	0,651	0,767	660,273	3,611	0	389	367	0,387	0,775	659,623	3,524	0	64	384	356
22659	1137	372	351	0,652	0,767	660,273	3,648	0	390	348	0,388	0,775	659,623	3,549	0	64	384	356
22679	1138	370	347	0,651	0,767	659,29	3,663	0	391	349	0,387	0,775	658,356	3,55	0	64	384	356
22699	1139	384	356	0,651	0,766	659,29	3,492	0	387	358	0,387	0,775	658,356	3,555	0	64	384	356
22719	1140	398	364	0,651	0,766	659,29	3,466	0	386	352	0,387	0,775	658,356	3,546	0	64	384	356
22739	1141	404	381	0,651	0,766	659,29	3,561	0	383	370	0,387	0,775	658,356	3,471	0	64	384	356
22759	1142	387	370	0,651	0,767	659,29	3,447	0	390	350	0,387	0,775	658,356	3,572	0	64	384	356
22778	1143	394	377	0,65	0,767	660,087	3,476	0	385	356	0,387	0,775	658,177	3,55	0	64	384	356
22798	1144	376	358	0,65	0,767	660,087	3,475	0	393	341	0,386	0,775	658,177	3,552	0	64	384	356
22818	1145	363	333	0,65	0,767	660,087	3,628	0	386	346	0,386	0,775	658,177	3,488	0	64	384	356
22838	1146	380	352	0,651	0,767	660,087	3,49	0	381	352	0,387	0,775	658,177	3,431	0	64	384	356
22858	1147	375	353	0,651	0,767	660,087	3,376	0	393	338	0,387	0,775	658,177	3,493	0	64	384	356
22878	1148	374	355	0,65	0,766	658,836	3,404	0	389	341	0,387	0,775	658,41	3,477	0	64	384	356
22898	1149	392	377	0,651	0,766	658,836	3,419	0	384	347	0,387	0,775	658,41	3,516	0	64	384	356
22918	1150	384	363	0,651	0,766	658,836	3,421	0	384	354	0,387	0,775	658,41	3,371	0	64	384	356
22938	1151	386	362	0,651	0,766	658,836	3,417	0	400	343	0,387	0,775	658,41	3,493	0	64	384	356
22958	1152	373	367	0,651	0,766	658,836	3,475	0	378	364	0,387	0,775	658,41	3,302	0	64	384	356
22978	1153	370	367	0,651	0,766	658,943	3,48	0	381	364	0,387	0,774	658,456	3,32	0	64	384	356
22998	1154	382	350	0,651	0,766	658,943	3,451	0	390	356	0,387	0,774	658,456	3,408	0	64	384	356
23018	1155	387	346	0,651	0,766	658,943	3,38	0	384	345	0,387	0,775	658,456	3,395	0	64	384	356
23038	1156	378	361	0,651	0,766	658,943	3,367	0	391	345	0,387	0,775	658,456	3,311	0	64	384	356
23057	1157	365	334	0,651	0,766	658,943	3,347	0	381	351	0,387	0,775	658,456	3,287	0	64	384	356
23078	1158	364	334	0,652	0,766	659,308	3,333	0	385	345	0,387	0,775	658,603	3,264	0	64	384	356
23097	1159	331	313	0,652	0,766	659,308	3,422	0	372	323	0,388	0,774	658,603	3,443	0
23118	1160	308	278	0,652	0,765	659,308	3,403	0	331	289	0,389	0,773	658,603	3,298	0
23137	1161	312	241	0,653	0,765	659,308	3,404	0	312	250	0,389	0,773	658,603	3,409	0	65	317	253
23158	1162	307	279	0,653	0,765	659,308	3,403	0	331	235	0,389	0,773	658,603	3,419	0	65	317	253
23177	1163	308	266	0,653	0,765	660,158	3,408	0	320	228	0,389	0,773	652,212	3,341	0	65	317	253
23198	1164	319	250	0,653	0,765	660,158	3,352	0	326	241	0,389	0,773	652,212	3,31	0	65	317	253
23217	1165	310	253	0,653	0,765	660,158	3,381	0	319	238	0,389	0,773	652,212	3,361	0	65	317	253
23238	1166	308	251	0,653	0,765	660,158	3,518	0	322	243	0,389	0,773	652,212	3,347	0	65	317	253
23257	1167	319	270	0,653	0,765	660,158	3,422	0	325	257	0,389	0,773	652,212	3,341	0	65	317	253
23278	1168	315	273	0,653	0,765	659,725	3,479	0	322	257	0,389	0,773	653,233	3,34	0	65	317	253
23297	1169	275	256	0,653	0,764	659,725	3,378	0	299	211	0,389	0,773	653,233	3,423	0
23318	1170	238	214	0,653	0,764	659,725	3,425	0	255	172	0,39	0,773	653,233	3,466	0	66	246	202
23336	1171	230	207	0,653	0,764	659,725	3,452	0	248	211	0,39	0,773	653,233	3,279	0	66	246	202
23358	1172	238	206	0,653	0,764	659,725	3,411	0	254	183	0,39	0,773	653,233	3,395	0	66	246	202
23376	1173	234	205	0,653	0,764	659,625	3,415	0	252	198	0,39	0,773	654,127	3,371	0	66	246	202
23398	1174	247	222	0,653	0,764	659,625	3,459	0	246	203	0,389	0,773	654,127	3,449	0	66	246	202
23416	1175	246	227	0,653	0,764	659,625	3,432	0	257	175	0,389	0,773	654,127	3,501	0	66	246	202
23441	1176	244	220	0,653	0,764	659,625	3,467	0	260	174	0,39	0,773	654,127	3,44	0	66	246	202
23456	1177	269	163	0,653	0,763	659,625	3,457	0	288	122	0,39	0,772	654,127	3,422	0
23476	1178	270	161	0,652	0,763	657,945	3,444	0	298	103	0,39	0,772	654,978	3,435	0
23496	1179	272	112	0,653	0,764	657,945	3,358	0	282	83	0,39	0,773	654,978	3,385	0	67	277	89
23516	1180	262	96	0,652	0,764	657,945	3,384	0	293	85	0,389	0,773	654,978	3,419	0	67	277	89
23536	1181	257	92	0,652	0,765	657,945	3,39	0	286	79	0,389	0,773	654,978	3,35	0	67	277	89
23556	1182	262	94	0,652	0,765	657,945	3,39	0	287	73	0,389	0,773	654,978	3,434	0	67	277	89
23576	1183	261	91	0,652	0,765	658,651	3,394	0	291	74	0,389	0,773	653,433	3,408	0	67	277	89
23596	1184	258	82	0,652	0,765	658,651	3,46	0	300	70	0,389	0,773	653,433	3,368	0	67	277	89
23616	1185	254	91	0,652	0,765	658,651	3,391	0	290	77	0,388	0,773	653,433	3,421	0	67	277	89
23635	1186	260	106	0,651	0,765	658,651	3,4	0	285	93	0,388	0,773	653,433	3,326	0	67	277	89
23655	1187	262	89	0,651	0,764	658,651	3,398	0	299	88	0,388	0,773	653,433	3,346	0	67	277	89
23675	1188	263	95	0,651	0,764	657,81	3,391	0	292	82	0,388	0,773	654,161	3,351	0	67	277	89
23695	1189	283	108	0,651	0,764	657,81	3,501	0	289	82	0,388	0,773	654,161	3,378	0	67	277	89
23715	1190	273	111	0,651	0,764	657,81	3,408	0	284	79	0,388	0,773	654,161	3,372	0	67	277	89
23735	1191	279	126	0,651	0,764	657,81	3,374	0	303	76	0,387	0,773	654,161	3,373	0	67	277	89
23755	1192	386	127	0,649	0,764	657,81	3,321	0	420	122	0,385	0,774	654,161	3,422	0
23775	1193	393	127	0,647	0,765	659,413	3,288	0	432	118	0,384	0,774	656,947	3,438	0
23795	1194	502	112	0,647	0,765	659,413	3,386	0	524	132	0,384	0,774	656,947	3,307	0
23815	1195	503	139	0,647	0,764	659,413	3,273	0	533	124	0,384	0,774	656,947	3,304	0
23835	1196	508	140	0,647	0,764	659,413	3,205	0	524	128	0,384	0,774	656,947	3,284	0
23855	1197	499	128	0,647	0,765	659,413	3,243	0	513	144	0,384	0,774	656,947	3,189	0
23875	1198	502	128	0,649	0,767	657,385	3,201	0	515	138	0,387	0,775	659,599	3,185	0
23895	1199	345	360	0,65	0,768	657,385	3,325	0	357	351	0,388	0,776	659,599	3,253	0	68	368	359
23915	1200	351	362	0,65	0,768	657,385	3,27	0	366	331	0,388	0,776	659,599	3,241	0	68	368	359
23935	1201	351	368	0,65	0,768	657,385	3,296	0	363	352	0,388	0,776	659,599	3,178	0	68	368	359
23954	1202	347	353	0,65	0,768	657,385	3,158	0	357	367	0,388	0,776	659,599	3,229	0	68	368	359
23974	1203	350	354	0,65	0,768	659,359	3,139	0	360	369	0,388	0,777	653,562	3,176	0	68	368	359
23994	1204	358	372	0,651	0,768	659,359	3,186	0	369	367	0,388	0,777	653,562	3,239	0	68	368	359
24014	1205	352	361	0,651	0,768	659,359	3,216	0	357	357	0,387	0,777	653,562	3,202	0	68	368	359
24034	1206	353	361	0,651	0,768	659,359	3,236	0	356	378	0,387	0,777	653,562	3,122	0	68	368	359
24054	1207	353	356	0,651	0,768	659,359	3,248	0	363	372	0,387	0,777	653,562	3,165	0	68	368	359
24074	1208	352	353	0,65	0,768	660,237	3,264	0	357	369	0,387	0,777	658,067	3,147	0	68	368	359
24094	1209	366	358	0,651	0,768	660,237	3,247	0	372	359	0,387	0,776	658,067	3,247	0	68	368	359
24114	1210	362	352	0,651	0,768	660,237	3,364	0	368	355	0,387	0,776	658,067	3,208	0	68	368	359
24134	1211	361	335	0,651	0,768	660,237	3,22	0	378	358	0,388	0,777	658,067	3,255	0	68	368	359
24154	1212	372	373	0,651	0,768	660,237	3,212	0	370	377	0,387	0,777	658,067	3,201	0	68	368	359
24174	1213	370	366	0,651	0,768	660,233	3,203	0	370	376	0,387	0,777	658,345	3,215	0	68	368	359
24194	1214	382	382	0,651	0,768	660,233	3,282	0	375	363	0,387	0,777	658,345	3,336	0	68	368	359
24214	1215	370	358	0,651	0,768	660,233	3,204	0	394	345	0,387	0,777	658,345	3,34	0	68	368	359
24233	1216	381	369	0,651	0,768	660,233	3,2	0	375	372	0,387	0,777	658,345	3,285	0	68	368	359
24253	1217	373	362	0,651	0,768	660,233	3,316	0	380	364	0,388	0,777	658,345	3,299	0	68	368	359
24273	1218	377	367	0,651	0,768	660,219	3,279	0	384	362	0,388	0,777	657,629	3,28	0	68	368	359
24293	1219	370	365	0,651	0,768	660,219	3,282	0	391	366	0,388	0,777	657,629	3,302	0	68	368	359
24313	1220	362	359	0,651	0,768	660,219	3,324	0	388	375	0,388	0,776	657,629	3,324	0	68	368	359
24333	1221	367	356	0,651	0,768	660,219	3,229	0	382	365	0,388	0,776	657,629	3,256	0	68	368	359
24353	1222	364	354	0,651	0,768	660,219	3,212	0	377	362	0,388	0,776	657,629	3,276	0	68	368	359
24373	1223	367	353	0,651	0,768	659,356	3,191	0	373	363	0,387	0,776	658,525	3,272	0	68	368	359
24393	1224	359	342	0,651	0,768	659,356	3,278	0	376	371	0,387	0,777	658,525	3,348	0	68	368	359
24413	1225	356	350	0,651	0,768	659,356	3,227	0	389	343	0,387	0,777	658,525	3,325	0	68	368	359
24433	1226	380	364	0,651	0,768	659,356	3,295	0	392	340	0,387	0,777	658,525	3,384	0	68	368	359
24453	1227	362	343	0,651	0,769	659,356	3,272	0	376	355	0,387	0,777	658,525	3,328	0	68	368	359
24473	1228	367	351	0,651	0,769	658,324	3,258	0	381	344	0,387	0,777	653,448	3,324	0	68	368	359
24493	1229	306	382	0,651	0,769	658,324	3,323	0	319	410	0,388	0,778	653,448	3,483	0	69	320	419
24513	1230	329	402	0,651	0,77	658,324	3,302	0	336	412	0,388	0,778	653,448	3,397	0	69	320	419
24533	1231	315	405	0,651	0,769	658,324	3,309	0	325	401	0,388	0,778	653,448	3,303	0	69	320	419
24552	1232	329	419	0,651	0,769	658,324	3,351	0	322	431	0,388	0,778	653,448	3,397	0	69	320	419
24572	1233	324	424	0,651	0,769	659,977	3,353	0	322	431	0,388	0,778	653,602	3,366	0	69	320	419
24592	1234	324	411	0,651	0,769	659,977	3,36	0	333	415	0,388	0,777	653,602	3,369	0	69	320	419
24612	1235	320	405	0,651	0,769	659,977	3,328	0	323	431	0,387	0,778	653,602	3,423	0	69	320	419
24632	1236	325	412	0,651	0,769	659,977	3,326	0	316	420	0,387	0,778	653,602	3,414	0	69	320	419
24652	1237	316	420	0,65	0,769	659,977	3,329	0	313	431	0,387	0,778	653,602	3,363	0	69	320	419
24672	1238	318	419	0,65	0,769	659,161	3,325	0	310	427	0,386	0,778	654,358	3,391	0	69	320	419
24692	1239	310	409	0,65	0,77	659,161	3,408	0	319	432	0,386	0,778	654,358	3,441	0	69	320	419
24712	1240	318	416	0,65	0,77	659,161	3,374	0	324	431	0,386	0,778	654,358	3,482	0	69	320	419
24732	1241	310	412	0,65	0,769	659,161	3,38	0	320	437	0,386	0,778	654,358	3,439	0	69	320	419
24752	1242	319	426	0,65	0,769	659,161	3,341	0	312	424	0,386	0,778	654,358	3,448	0	69	320	419
24772	1243	318	427	0,65	0,769	659,947	3,336	0	313	422	0,386	0,778	658,425	3,478	0	69	320	419
24792	1244	313	416	0,65	0,768	659,947	3,37	0	323	429	0,386	0,777	658,425	3,505	0	69	320	419
24812	1245	-800	-600	0,386	0,777	-1	-1	4	349	394	0,386	0,777	658,425	3,74	0
24831	1246	-800	-600	-1	-1	-1	-1	4	-800	-600	-1	-1	-1	-1	4
24851	1247	-800	-600	-1	-1	-1	-1	4	-800	-600	-1	-1	-1	-1	4
24871	1248	-800	-600	-1	-1	-1	-1	4	-800	-600	-1	-1	-1	-1	4
24891	1249	-800	-600	-1	-1	-1	-1	4	-800	-600	-1	-1	-1	-1	4
24911	1250	367	356	0,65	0,767	659,947	3,55	0	457	269	0,385	0,776	658,425	3,771	0
24931	1251	367	354	0,65	0,767	662,421	3,563	0	457	269	0,385	0,777	658,646	3,772	0
24951	1252	-800	-600	-1	-1	-1	-1	4	-800	-600	-1	-1	-1	-1	4
24971	1253	368	357	0,65	0,768	662,421	3,414	0	395	358	0,386	0,777	658,646	3,524	0
24991	1254	380	352	0,65	0,768	662,421	3,437	0	381	378	0,386	0,777	658,646	3,426	0
25011	1255	368	393	0,651	0,768	662,421	3,5	0	382	383	0,386	0,777	658,646	3,455	0
25031	1256	376	405	0,651	0,767	660,36	3,525	0	383	388	0,386	0,777	657,93	3,481	0
25051	1257	372	368	0,651	0,767	660,36	3,41	0	384	358	0,386	0,776	657,93	3,492	0	70	380	370
25071	1258	375	358	0,651	0,767	660,36	3,387	0	380	376	0,386	0,777	657,93	3,396	0	70	380	370
25091	1259	363	346	0,651	0,767	660,36	3,392	0	388	378	0,386	0,777	657,93	3,318	0	70	380	370
25111	1260	364	371	0,651	0,768	660,36	3,428	0	382	382	0,386	0,777	657,93	3,325	0	70	380	370
25131	1261	364	364	0,65	0,768	660,029	3,418	0	383	387	0,386	0,777	654,186	3,313	0	70	380	370
25150	1262	381	372	0,651	0,768	660,029	3,397	0	395	357	0,386	0,777	654,186	3,429	0	70	380	370
25170	1263	386	384	0,651	0,768	660,029	3,406	0	388	371	0,386	0,777	654,186	3,376	0	70	380	370
25190	1264	377	368	0,651	0,768	660,029	3,285	0	379	371	0,386	0,777	654,186	3,317	0	70	380	370
25210	1265	383	375	0,651	0,767	660,029	3,387	0	397	367	0,387	0,777	654,186	3,422	0	70	380	370
25230	1266	380	377	0,651	0,767	659,986	3,36	0	392	364	0,387	0,777	655,319	3,385	0	70	380	370
25250	1267	358	356	0,651	0,767	659,986	3,295	0	380	380	0,387	0,776	655,319	3,317	0	70	380	370
25270	1268	377	387	0,651	0,767	659,986	3,29	0	382	372	0,387	0,776	655,319	3,344	0	70	380	370
25290	1269	376	367	0,652	0,767	659,986	3,297	0	380	360	0,387	0,776	655,319	3,307	0	70	380	370
25310	1270	376	391	0,652	0,767	659,986	3,325	0	386	349	0,387	0,776	655,319	3,349	0	70	380	370
25330	1271	377	386	0,652	0,767	659,159	3,323	0	387	340	0,387	0,776	654,923	3,337	0	70	380	370
25350	1272	369	368	0,651	0,767	659,159	3,271	0	385	363	0,387	0,776	654,923	3,275	0	70	380	370
25370	1273	356	362	0,651	0,767	659,159	3,279	0	388	360	0,387	0,776	654,923	3,271	0	70	380	370
25390	1274	377	364	0,651	0,768	659,159	3,302	0	385	360	0,387	0,777	654,923	3,331	0	70	380	370
25409	1275	381	378	0,651	0,768	659,159	3,343	0	386	376	0,387	0,777	654,923	3,322	0	70	380	370
25429	1276	380	374	0,651	0,768	661,478	3,37	0	386	376	0,387	0,777	654,041	3,31	0	70	380	370
25449	1277	375	378	0,651	0,768	661,478	3,29	0	390	368	0,387	0,777	654,041	3,163	0	70	380	370
25469	1278	381	372	0,652	0,768	661,478	3,407	0	380	371	0,387	0,777	654,041	3,277	0	70	380	370
25489	1279	393	400	0,652	0,768	661,478	3,287	0	392	363	0,388	0,777	654,041	3,296	0	70	380	370
25509	1280	346	333	0,652	0,768	661,478	3,299	0	386	370	0,388	0,777	654,041	3,277	0	71	378	365
25529	1281	352	334	0,652	0,768	660,557	3,323	0	381	368	0,388	0,777	656,041	3,293	0	71	378	365
25549	1282	381	364	0,651	0,768	660,557	3,291	0	401	357	0,387	0,777	656,041	3,273	0	71	378	365
25569	1283	361	349	0,651	0,768	660,557	3,288	0	384	367	0,387	0,777	656,041	3,27	0	71	378	365
25589	1284	380	367	0,651	0,768	660,557	3,385	0	369	370	0,387	0,777	656,041	3,248	0	71	378	365
25609	1285	362	355	0,651	0,768	660,557	3,249	0	395	367	0,386	0,777	656,041	3,301	0	71	378	365
25629	1286	366	362	0,651	0,767	660,515	3,268	0	381	369	0,386	0,777	656,162	3,297	0	71	378	365
25649	1287	372	355	0,651	0,767	660,515	3,241	0	389	376	0,386	0,777	656,162	3,233	0	71	378	365
25669	1288	387	372	0,651	0,767	660,515	3,304	0	385	370	0,387	0,777	656,162	3,3	0	71	378	365
25689	1289	377	375	0,651	0,767	660,515	3,314	0	383	376	0,387	0,777	656,162	3,316	0	71	378	365
25709	1290	375	373	0,651	0,767	660,515	3,272	0	389	355	0,386	0,777	656,162	3,234	0	71	378	365
25728	1291	377	373	0,651	0,767	660,908	3,31	0	386	352	0,386	0,777	655,172	3,267	0	71	378	365
25748	1292	366	377	0,651	0,767	660,908	3,265	0	384	382	0,386	0,776	655,172	3,269	0	71	378	365
25768	1293	357	361	0,65	0,767	660,908	3,35	0	383	380	0,386	0,776	655,172	3,286	0	71	378	365
25788	1294	377	382	0,65	0,767	660,908	3,336	0	382	371	0,386	0,776	655,172	3,271	0	71	378	365
25808	1295	379	360	0,65	0,767	660,908	3,358	0	380	370	0,386	0,776	655,172	3,332	0	71	378	365
25828	1296	381	367	0,65	0,767	661,254	3,358	0	380	368	0,386	0,776	655,476	3,343	0	71	378	365
25848	1297	382	392	0,65	0,767	661,254	3,332	0	383	376	0,386	0,776	655,476	3,267	0	71	378	365
25868	1298	364	353	0,651	0,767	661,254	3,33	0	393	359	0,386	0,776	655,476	3,324	0	71	378	365
25888	1299	359	357	0,651	0,767	661,254	3,342	0	396	360	0,386	0,776	655,476	3,294	0	71	378	365
25908	1300	377	379	0,651	0,767	661,254	3,35	0	391	375	0,386	0,776	655,476	3,287	0	71	378	365
25928	1301	367	360	0,651	0,767	659,605	3,345	0	392	367	0,386	0,776	655,187	3,308	0	71	378	365
25948	1302	367	357	0,651	0,767	659,605	3,398	0	398	363	0,386	0,776	655,187	3,397	0	71	378	365
25968	1303	357	344	0,651	0,767	659,605	3,391	0	394	374	0,386	0,776	655,187	3,334	0	71	378	365
25988	1304	367	349	0,651	0,768	659,605	3,442	0	394	367	0,386	0,777	655,187	3,35	0	71	378	365
26007	1305	377	382	0,651	0,768	659,605	3,406	0	371	410	0,387	0,777	655,187	3,49	0
26027	1306	376	378	0,651	0,768	659,895	3,417	0	368	417	0,387	0,777	656,156	3,476	0
26047	1307	372	352	0,651	0,768	659,895	3,405	0	380	381	0,386	0,777	656,156	3,362	0
26067	1308	379	394	0,651	0,768	659,895	3,345	0	381	400	0,386	0,777	656,156	3,476	0	72	379	375
26087	1309	384	371	0,651	0,768	659,895	3,381	0	382	369	0,386	0,777	656,156	3,434	0	72	379	375
26107	1310	372	358	0,651	0,768	659,895	3,453	0	379	382	0,386	0,777	656,156	3,458	0	72	379	375
26127	1311	376	373	0,651	0,768	660,463	3,439	0	379	385	0,386	0,777	654,651	3,43	0	72	379	375
26147	1312	372	378	0,651	0,768	660,463	3,413	0	393	373	0,386	0,777	654,651	3,373	0	72	379	375
26167	1313	380	385	0,651	0,768	660,463	3,356	0	378	398	0,386	0,777	654,651	3,459	0	72	379	375
26187	1314	368	365	0,651	0,768	660,463	3,431	0	382	378	0,387	0,777	654,651	3,436	0	72	379	375
26207	1315	372	364	0,651	0,768	660,463	3,488	0	385	388	0,387	0,777	654,651	3,546	0	72	379	375
26227	1316	373	363	0,651	0,768	660,644	3,486	0	386	376	0,387	0,777	657,395	3,582	0	72	379	375
26247	1317	373	375	0,651	0,768	660,644	3,502	0	384	385	0,387	0,777	657,395	3,427	0	72	379	375
26267	1318	377	366	0,651	0,768	660,644	3,558	0	393	386	0,387	0,777	657,395	3,42	0	72	379	375
26287	1319	378	380	0,651	0,768	660,644	3,417	0	386	356	0,387	0,777	657,395	3,496	0	72	379	375
26307	1320	380	364	0,651	0,768	660,644	3,496	0	375	403	0,387	0,777	657,395	3,477	0	72	379	375
26326	1321	379	367	0,651	0,768	661,044	3,491	0	378	398	0,387	0,777	656,814	3,493	0	72	379	375
26346	1322	363	355	0,651	0,768	661,044	3,51	0	389	362	0,387	0,777	656,814	3,461	0	72	379	375
26366	1323	381	388	0,651	0,768	661,044	3,496	0	372	392	0,387	0,777	656,814	3,448	0	73	385	384
26386	1324	384	393	0,651	0,768	661,044	3,501	0	387	366	0,387	0,777	656,814	3,467	0	73	385	384
26406	1325	381	381	0,651	0,768	661,044	3,473	0	383	383	0,387	0,777	656,814	3,45	0	73	385	384
26426	1326	383	381	0,651	0,768	659,817	3,461	0	379	371	0,387	0,777	656,949	3,457	0	73	385	384
26446	1327	384	390	0,651	0,768	659,817	3,506	0	386	362	0,387	0,777	656,949	3,497	0	73	385	384
26466	1328	361	381	0,651	0,768	659,817	3,515	0	381	379	0,387	0,777	656,949	3,43	0	73	385	384
26486	1329	381	384	0,651	0,768	659,817	3,515	0	377	372	0,387	0,777	656,949	3,475	0	73	385	384
26506	1330	390	389	0,651	0,768	659,817	3,39	0	379	367	0,386	0,777	656,949	3,508	0	73	385	384
26526	1331	384	385	0,651	0,768	659,867	3,385	0	379	375	0,386	0,777	656,009	3,482	0	73	385	384
26546	1332	365	370	0,65	0,767	659,867	3,494	0	382	380	0,386	0,777	656,009	3,47	0	73	385	384
26566	1333	368	384	0,65	0,768	659,867	3,564	0	400	379	0,385	0,777	656,009	3,566	0	73	385	384
26586	1334	377	374	0,65	0,768	659,867	3,465	0	371	395	0,385	0,777	656,009	3,519	0	73	385	384
26605	1335	380	386	0,65	0,767	659,867	3,54	0	375	374	0,385	0,777	656,009	3,49	0	73	385	384
26625	1336	382	383	0,65	0,767	659,842	3,498	0	376	376	0,385	0,777	656,36	3,53	0	73	385	384
26645	1337	359	367	0,65	0,767	659,842	3,519	0	378	389	0,385	0,777	656,36	3,418	0	73	385	384
26665	1338	372	394	0,65	0,767	659,842	3,412	0	384	392	0,385	0,777	656,36	3,422	0	73	385	384
26685	1339	383	398	0,65	0,767	659,842	3,542	0	393	382	0,385	0,777	656,36	3,447	0	73	385	384
26705	1340	373	383	0,65	0,767	659,842	3,445	0	405	359	0,385	0,777	656,36	3,48	0	73	385	384
26725	1341	378	399	0,65	0,767	659,184	3,496	0	413	356	0,385	0,777	656,498	3,495	0	73	385	384
26745	1342	360	365	0,649	0,767	659,184	3,525	0	373	391	0,385	0,777	656,498	3,502	0	73	385	384
26765	1343	359	360	0,649	0,767	659,184	3,489	0	366	411	0,385	0,777	656,498	3,505	0	73	385	384
26785	1344	387	389	0,649	0,767	659,184	3,504	0	376	387	0,385	0,777	656,498	3,538	0	73	385	384
26805	1345	356	359	0,65	0,768	659,184	3,611	0	381	389	0,385	0,777	656,498	3,493	0	73	385	384
26825	1346	362	367	0,65	0,767	660,587	3,611	0	382	393	0,385	0,777	657,015	3,505	0	73	385	384
26845	1347	381	381	0,65	0,767	660,587	3,608	0	381	398	0,386	0,777	657,015	3,45	0	73	385	384
26865	1348	379	375	0,65	0,768	660,587	3,522	0	388	362	0,386	0,777	657,015	3,524	0	73	385	384
26885	1349	363	377	0,65	0,768	660,587	3,526	0	384	378	0,386	0,777	657,015	3,451	0	73	385	384
26905	1350	385	391	0,65	0,768	660,587	3,538	0	380	394	0,386	0,777	657,015	3,526	0	73	385	384
26924	1351	381	390	0,65	0,768	659,392	3,537	0	385	381	0,386	0,777	655,174	3,493	0	73	385	384
26944	1352	389	400	0,65	0,768	659,392	3,534	0	375	398	0,386	0,777	655,174	3,526	0	73	385	384
26964	1353	368	384	0,65	0,768	659,392	3,513	0	376	384	0,386	0,777	655,174	3,495	0	73	385	384
26984	1354	379	381	0,65	0,768	659,392	3,554	0	368	397	0,386	0,777	655,174	3,458	0	73	385	384
27004	1355	384	396	0,65	0,768	659,392	3,418	0	379	405	0,386	0,777	655,174	3,441	0	73	385	384
27024	1356	374	386	0,65	0,768	661,053	3,416	0	377	403	0,386	0,777	654,559	3,422	0	73	385	384
27044	1357	391	397	0,65	0,768	661,053	3,421	0	381	404	0,385	0,777	654,559	3,412	0	73	385	384
27064	1358	380	382	0,65	0,768	661,053	3,494	0	406	373	0,385	0,777	654,559	3,476	0	73	385	384
27084	1359	407	395	0,65	0,768	661,053	3,502	0	412	363	0,385	0,777	654,559	3,43	0	73	385	384
27104	1360	401	385	0,65	0,768	661,053	3,628	0	416	367	0,386	0,777	654,559	3,454	0	73	385	384
27124	1361	400	392	0,65	0,768	659,352	3,667	0	423	361	0,386	0,777	656,829	3,442	0	73	385	384
27144	1362	402	387	0,65	0,768	659,352	3,53	0	402	392	0,386	0,777	656,829	3,474	0	73	385	384
27164	1363	415	400	0,65	0,768	659,352	3,628	0	385	394	0,386	0,777	656,829	3,458	0	73	385	384
27183	1364	393	379	0,65	0,768	659,352	3,546	0	383	414	0,386	0,777	656,829	3,644	0	73	385	384
27203	1365	400	396	0,65	0,768	659,352	3,54	0	400	381	0,386	0,777	656,829	3,553	0	73	385	384
27223	1366	400	386	0,65	0,768	660,522	3,575	0	390	386	0,386	0,777	656,833	3,598	0	73	385	384
27243	1367	382	401	0,65	0,768	660,522	3,416	0	410	376	0,386	0,777	656,833	3,408	0	73	385	384
27263	1368	392	390	0,65	0,768	660,522	3,565	0	410	367	0,386	0,777	656,833	3,458	0	73	385	384
27283	1369	377	370	0,65	0,768	660,522	3,459	0	405	400	0,386	0,777	656,833	3,474	0	73	385	384
27303	1370	396	389	0,65	0,768	660,522	3,571	0	408	383	0,386	0,777	656,833	3,465	0	73	385	384
27323	1371	390	382	0,65	0,768	660,577	3,538	0	409	388	0,386	0,777	656,019	3,468	0	73	385	384
27343	1372	388	381	0,65	0,768	660,577	3,5	0	397	390	0,386	0,777	656,019	3,485	0	73	385	384
27363	1373	393	396	0,65	0,768	660,577	3,585	0	418	382	0,386	0,777	656,019	3,459	0	73	385	384
27383	1374	396	405	0,65	0,768	660,577	3,537	0	406	400	0,386	0,777	656,019	3,523	0	73	385	384
27403	1375	453	403	0,65	0,769	660,577	3,556	0	450	408	0,386	0,778	656,019	3,522	0	74	469	434
27423	1376	464	405	0,65	0,769	658,548	3,52	0	459	409	0,386	0,778	656,945	3,525	0	74	469	434
27443	1377	455	417	0,65	0,769	658,548	3,501	0	457	404	0,386	0,778	656,945	3,524	0	74	469	434
27463	1378	466	417	0,649	0,769	658,548	3,485	0	466	399	0,385	0,778	656,945	3,454	0	74	469	434
27483	1379	455	411	0,649	0,769	658,548	3,47	0	468	401	0,385	0,778	656,945	3,514	0	74	469	434
27502	1380	453	412	0,649	0,769	658,548	3,449	0	468	418	0,385	0,778	656,945	3,487	0	74	469	434
27522	1381	453	412	0,649	0,769	656,326	3,422	0	470	416	0,385	0,778	657,452	3,467	0	74	469	434
27542	1382	461	418	0,649	0,769	656,326	3,563	0	463	431	0,385	0,778	657,452	3,488	0	74	469	434
27562	1383	466	421	0,649	0,769	656,326	3,474	0	475	423	0,385	0,778	657,452	3,456	0	74	469	434
27582	1384	471	423	0,649	0,769	656,326	3,436	0	479	422	0,385	0,777	657,452	3,426	0	74	469	434
27602	1385	470	426	0,649	0,769	656,326	3,473	0	477	435	0,385	0,777	657,452	3,501	0	74	469	434
27622	1386	472	430	0,649	0,769	655,352	3,454	0	480	430	0,385	0,778	657,892	3,481	0	74	469	434
27642	1387	480	440	0,649	0,769	655,352	3,425	0	475	433	0,384	0,778	657,892	3,451	0	74	469	434
27662	1388	481	441	0,648	0,769	655,352	3,55	0	489	425	0,384	0,778	657,892	3,462	0	74	469	434
27682	1389	473	434	0,648	0,769	655,352	3,521	0	483	438	0,384	0,778	657,892	3,417	0	74	469	434
27702	1390	475	439	0,648	0,769	655,352	3,43	0	469	439	0,383	0,778	657,892	3,413	0	74	469	434
27722	1391	474	438	0,648	0,769	655,398	3,486	0	474	441	0,383	0,778	656,697	3,403	0	74	469	434
27742	1392	467	434	0,648	0,768	655,398	3,572	0	452	442	0,383	0,778	656,697	3,487	0	74	469	434
27762	1393	474	441	0,648	0,768	655,398	3,468	0	453	449	0,383	0,777	656,697	3,462	0	74	469	434
27782	1394	462	422	0,647	0,768	655,398	3,512	0	474	431	0,383	0,777	656,697	3,445	0	74	469	434
27801	1395	458	435	0,647	0,768	655,398	3,49	0	459	434	0,383	0,777	656,697	3,506	0	74	469	434
27821	1396	456	433	0,648	0,768	655,848	3,515	0	466	432	0,384	0,777	657,549	3,495	0	74	469	434
27841	1397	466	433	0,648	0,768	655,848	3,471	0	464	447	0,384	0,777	657,549	3,496	0	74	469	434
27861	1398	468	429	0,648	0,768	655,848	3,435	0	482	447	0,384	0,777	657,549	3,438	0	74	469	434
27881	1399	479	430	0,648	0,768	655,848	3,525	0	466	444	0,384	0,777	657,549	3,473	0	74	469	434
27901	1400	461	433	0,648	0,768	655,848	3,47	0	479	445	0,384	0,777	657,549	3,435	0	74	469	434
27921	1401	464	430	0,648	0,768	656,569	3,478	0	473	445	0,384	0,777	656,86	3,442	0	74	469	434
27941	1402	457	434	0,648	0,768	656,569	3,457	0	484	427	0,384	0,777	656,86	3,378	0	74	469	434
27961	1403	469	445	0,648	0,768	656,569	3,396	0	474	436	0,383	0,777	656,86	3,404	0	74	469	434
27981	1404	480	445	0,647	0,768	656,569	3,442	0	459	441	0,383	0,777	656,86	3,383	0	74	469	434
28001	1405	468	435	0,647	0,768	656,569	3,512	0	465	440	0,383	0,777	656,86	3,423	0	74	469	434
28021	1406	469	441	0,647	0,768	655,205	3,491	0	458	438	0,383	0,777	658,141	3,429	0	74	469	434
28041	1407	478	436	0,647	0,767	655,205	3,429	0	457	437	0,383	0,777	658,141	3,352	0	74	469	434
28061	1408	478	445	0,647	0,767	655,205	3,393	0	487	435	0,383	0,777	658,141	3,364	0	74	469	434
28081	1409	473	445	0,647	0,767	655,205	3,4	0	466	451	0,383	0,777	658,141	3,378	0	74	469	434
28101	1410	466	442	0,647	0,767	655,205	3,411	0	473	435	0,383	0,777	658,141	3,335	0	74	469	434
28120	1411	464	441	0,647	0,767	655,714	3,396	0	462	441	0,383	0,777	657,436	3,34	0	74	469	434
28140	1412	462	443	0,647	0,768	655,714	3,354	0	466	437	0,383	0,777	657,436	3,379	0	74	469	434
28160	1413	481	441	0,647	0,768	655,714	3,443	0	470	439	0,383	0,777	657,436	3,359	0	74	469	434
28180	1414	458	434	0,647	0,768	655,714	3,345	0	470	437	0,383	0,777	657,436	3,329	0	74	469	434
28200	1415	472	442	0,647	0,768	655,714	3,335	0	478	443	0,383	0,777	657,436	3,244	0	74	469	434
28220	1416	476	439	0,648	0,768	655,626	3,353	0	482	443	0,384	0,777	658,25	3,219	0	74	469	434
28240	1417	462	439	0,648	0,767	655,626	3,392	0	469	436	0,384	0,776	658,25	3,384	0	74	469	434
28260	1418	480	448	0,648	0,767	655,626	3,398	0	465	440	0,384	0,776	658,25	3,314	0	74	469	434
28280	1419	464	449	0,648	0,767	655,626	3,309	0	469	431	0,384	0,776	658,25	3,25	0	74	469	434
28300	1420	474	436	0,649	0,767	655,626	3,368	0	493	430	0,385	0,776	658,25	3,237	0	74	469	434
28320	1421	472	441	0,649	0,768	654,914	3,344	0	493	431	0,385	0,776	655,508	3,211	0	74	469	434
28340	1422	459	439	0,65	0,768	654,914	3,372	0	474	438	0,386	0,776	655,508	3,315	0	74	469	434
28360	1423	470	433	0,65	0,768	654,914	3,374	0	472	441	0,386	0,777	655,508	3,352	0	74	469	434
28379	1424	462	441	0,65	0,769	654,914	3,314	0	459	453	0,386	0,777	655,508	3,332	0	74	469	434
28399	1425	468	438	0,65	0,769	654,914	3,422	0	465	444	0,386	0,777	655,508	3,328	0	74	469	434
28419	1426	466	437	0,651	0,769	654,686	3,411	0	462	447	0,387	0,777	656,632	3,329	0	74	469	434
28439	1427	480	454	0,651	0,769	654,686	3,391	0	467	442	0,387	0,777	656,632	3,447	0	74	469	434
28459	1428	481	440	0,651	0,769	654,686	3,367	0	471	434	0,387	0,777	656,632	3,413	0	74	469	434
28479	1429	470	444	0,651	0,769	654,686	3,359	0	472	439	0,387	0,777	656,632	3,347	0	74	469	434
28499	1430	468	435	0,651	0,769	654,686	3,449	0	470	442	0,387	0,777	656,632	3,387	0	74	469	434
28519	1431	465	434	0,651	0,768	655,343	3,443	0	473	440	0,387	0,776	656,674	3,356	0	74	469	434
28539	1432	474	441	0,651	0,768	655,343	3,367	0	479	432	0,387	0,776	656,674	3,4	0	74	469	434
28559	1433	468	435	0,651	0,768	655,343	3,404	0	470	443	0,387	0,776	656,674	3,453	0	74	469	434
28579	1434	406	394	0,651	0,767	655,343	3,416	0	416	418	0,387	0,776	656,674	3,385	0	75	390	394
28599	1435	381	399	0,652	0,767	655,343	3,379	0	393	383	0,388	0,775	656,674	3,392	0	75	390	394
28619	1436	354	400	0,651	0,767	661,445	3,432	0	370	378	0,388	0,776	657,279	3,403	0	75	390	394
28639	1437	387	394	0,651	0,767	661,445	3,413	0	390	394	0,387	0,776	657,279	3,376	0	75	390	394
28659	1438	381	394	0,651	0,767	661,445	3,5	0	390	375	0,387	0,776	657,279	3,522	0	75	390	394
28679	1439	390	401	0,651	0,767	661,445	3,377	0	392	401	0,387	0,776	657,279	3,467	0	75	390	394
28698	1440	395	400	0,651	0,767	661,445	3,511	0	395	397	0,387	0,776	657,279	3,454	0	75	390	394
28719	1441	395	401	0,651	0,767	659,487	3,464	0	396	395	0,387	0,775	657,376	3,441	0	75	390	394
28738	1442	390	386	0,651	0,767	659,487	3,462	0	398	383	0,387	0,775	657,376	3,511	0	75	390	394
28758	1443	381	386	0,651	0,767	659,487	3,416	0	400	392	0,387	0,775	657,376	3,457	0	75	390	394
28778	1444	372	402	0,651	0,767	659,487	3,494	0	389	399	0,387	0,775	657,376	3,486	0	75	390	394
28799	1445	415	398	0,652	0,766	659,487	3,468	0	399	405	0,387	0,775	657,376	3,504	0	75	390	394
28818	1446	413	395	0,652	0,766	659,206	3,464	0	396	411	0,387	0,775	657,45	3,484	0	75	390	394
28838	1447	368	372	0,652	0,767	659,206	3,499	0	392	398	0,387	0,775	657,45	3,43	0	76	388	388
28858	1448	366	380	0,652	0,767	659,206	3,43	0	402	370	0,387	0,775	657,45	3,534	0	76	388	388
28878	1449	386	393	0,652	0,767	659,206	3,469	0	401	382	0,388	0,775	657,45	3,541	0	76	388	388
28898	1450	372	390	0,652	0,767	659,206	3,433	0	396	383	0,387	0,775	657,45	3,502	0	76	388	388
28919	1451	375	385	0,651	0,767	660,805	3,455	0	399	385	0,387	0,775	655,789	3,484	0	76	388	388
28938	1452	398	389	0,651	0,767	660,805	3,434	0	408	364	0,387	0,775	655,789	3,438	0	76	388	388
28958	1453	379	391	0,651	0,766	660,805	3,493	0	400	390	0,387	0,775	655,789	3,5	0	76	388	388
28977	1454	391	393	0,651	0,766	660,805	3,381	0	388	401	0,387	0,775	655,789	3,46	0	76	388	388
28998	1455	393	390	0,651	0,766	660,805	3,402	0	389	387	0,387	0,775	655,789	3,437	0	76	388	388
29017	1456	395	390	0,65	0,766	661,567	3,405	0	392	389	0,386	0,775	657,188	3,465	0	76	388	388
29039	1457	401	400	0,65	0,766	661,567	3,377	0	390	404	0,386	0,775	657,188	3,43	0	76	388	388
29057	1458	387	387	0,65	0,766	661,567	3,302	0	383	378	0,386	0,775	657,188	3,464	0	76	388	388
29078	1459	386	388	0,65	0,766	661,567	3,357	0	388	400	0,385	0,775	657,188	3,444	0	76	388	388
29097	1460	376	387	0,649	0,766	661,567	3,426	0	379	397	0,385	0,775	657,188	3,386	0	76	388	388
29119	1461	371	388	0,649	0,766	660,576	3,401	0	377	389	0,385	0,775	655,756	3,388	0	76	388	388
29137	1462	365	364	0,649	0,766	660,576	3,366	0	399	349	0,385	0,775	655,756	3,481	0
29159	1463	382	389	0,649	0,766	660,576	3,347	0	390	381	0,385	0,776	655,756	3,321	0
29177	1464	390	378	0,649	0,767	660,576	3,258	0	397	386	0,385	0,776	655,756	3,295	0
29199	1465	385	372	0,649	0,767	660,576	3,284	0	372	413	0,385	0,776	655,756	3,303	0
29217	1466	387	383	0,65	0,767	660,953	3,312	0	368	425	0,385	0,776	655,161	3,308	0
29238	1467	378	356	0,65	0,767	660,953	3,285	0	396	380	0,386	0,776	655,161	3,332	0	77	382	381
29257	1468	391	378	0,65	0,768	660,953	3,25	0	392	379	0,386	0,776	655,161	3,339	0	77	382	381
29278	1469	391	398	0,65	0,768	660,953	3,209	0	406	351	0,386	0,776	655,161	3,339	0	77	382	381
29296	1470	369	360	0,65	0,768	660,953	3,322	0	391	372	0,386	0,776	655,161	3,264	0	77	382	381
29319	1471	372	376	0,65	0,768	660,434	3,294	0	395	362	0,386	0,777	656,594	3,269	0	77	382	381
29336	1472	388	401	0,65	0,768	660,434	3,33	0	376	395	0,386	0,776	656,594	3,283	0	77	382	381
29358	1473	383	383	0,65	0,768	660,434	3,257	0	400	380	0,386	0,777	656,594	3,306	0	77	382	381
29376	1474	404	415	0,65	0,768	660,434	3,314	0	384	393	0,386	0,777	656,594	3,261	0	77	382	381
29396	1475	377	391	0,65	0,768	660,434	3,254	0	388	396	0,386	0,777	656,594	3,326	0	77	382	381
29416	1476	382	388	0,65	0,768	661,249	3,275	0	394	394	0,386	0,777	653,861	3,304	0	77	382	381
29436	1477	368	363	0,65	0,768	661,249	3,402	0	371	380	0,386	0,777	653,861	3,321	0	77	382	381
29456	1478	395	383	0,65	0,769	661,249	3,367	0	375	385	0,386	0,777	653,861	3,286	0	77	382	381
29476	1479	371	371	0,65	0,769	661,249	3,38	0	373	384	0,386	0,777	653,861	3,355	0	77	382	381
29496	1480	385	375	0,65	0,769	661,249	3,321	0	375	381	0,386	0,778	653,861	3,298	0	77	382	381
29516	1481	375	370	0,65	0,769	660,133	3,305	0	374	385	0,386	0,778	652,413	3,318	0	77	382	381
29536	1482	374	383	0,65	0,769	660,133	3,363	0	390	361	0,386	0,778	652,413	3,252	0	77	382	381
29556	1483	380	373	0,65	0,769	660,133	3,33	0	386	381	0,385	0,778	652,413	3,325	0	77	382	381
29575	1484	377	369	0,65	0,77	660,133	3,314	0	382	391	0,385	0,778	652,413	3,302	0	77	382	381
29595	1485	372	370	0,65	0,77	660,133	3,349	0	377	404	0,385	0,778	652,413	3,351	0	77	382	381
29615	1486	375	372	0,65	0,769	659,009	3,322	0	372	415	0,386	0,779	652,973	3,355	0	77	382	381
29635	1487	381	375	0,651	0,77	659,009	3,472	0	402	371	0,386	0,778	652,973	3,383	0	77	382	381
29655	1488	373	398	0,651	0,77	659,009	3,424	0	371	408	0,386	0,778	652,973	3,433	0	78	372	385
29675	1489	369	369	0,651	0,77	659,009	3,436	0	388	387	0,386	0,778	652,973	3,43	0	78	372	385
29695	1490	390	392	0,651	0,77	659,009	3,404	0	388	402	0,386	0,778	652,973	3,427	0	78	372	385
29715	1491	384	380	0,651	0,77	659,001	3,401	0	389	392	0,386	0,779	653,944	3,428	0	78	372	385
29735	1492	383	396	0,651	0,77	659,001	3,415	0	377	401	0,386	0,778	653,944	3,484	0	78	372	385
29755	1493	374	391	0,651	0,77	659,001	3,392	0	381	398	0,386	0,778	653,944	3,398	0	78	372	385
29775	1494	373	382	0,651	0,77	659,001	3,53	0	390	380	0,386	0,778	653,944	3,393	0	78	372	385
29795	1495	398	398	0,651	0,77	659,001	3,519	0	384	387	0,386	0,778	653,944	3,49	0	78	372	385
29815	1496	395	394	0,651	0,77	658,512	3,506	0	388	379	0,386	0,779	654,387	3,448	0	78	372	385
29835	1497	384	398	0,651	0,77	658,512	3,45	0	391	401	0,386	0,778	654,387	3,488	0	78	372	385
29855	1498	375	398	0,651	0,77	658,512	3,481	0	387	378	0,386	0,779	654,387	3,442	0	78	372	385
29875	1499	394	409	0,651	0,77	658,512	3,507	0	369	403	0,386	0,779	654,387	3,501	0	78	372	385
29894	1500	389	394	0,651	0,77	658,512	3,447	0	390	390	0,386	0,779	654,387	3,427	0	78	372	385
29914	1501	389	396	0,651	0,77	659,436	3,474	0	384	383	0,386	0,779	655,235	3,446	0	78	372	385
29934	1502	401	403	0,651	0,77	659,436	3,48	0	398	368	0,386	0,779	655,235	3,511	0	78	372	385
29954	1503	372	386	0,651	0,77	659,436	3,487	0	388	391	0,386	0,779	655,235	3,411	0	78	372	385
29974	1504	404	403	0,65	0,77	659,436	3,492	0	384	388	0,386	0,779	655,235	3,434	0	78	372	385
29994	1505	394	397	0,65	0,77	659,436	3,408	0	394	399	0,386	0,779	655,235	3,469	0	78	372	385
30014	1506	388	393	0,65	0,77	658,243	3,401	0	389	401	0,385	0,78	654,968	3,42	0	78	372	385
30034	1507	386	385	0,65	0,771	658,243	3,456	0	385	384	0,385	0,78	654,968	3,405	0	78	372	385
30054	1508	385	395	0,65	0,77	658,243	3,434	0	377	405	0,385	0,779	654,968	3,466	0	78	372	385
30074	1509	384	402	0,65	0,77	658,243	3,394	0	375	392	0,385	0,779	654,968	3,42	0	78	372	385
30094	1510	376	394	0,65	0,77	658,243	3,442	0	378	413	0,385	0,779	654,968	3,492	0	78	372	385
30114	1511	376	395	0,65	0,77	659,071	3,435	0	377	412	0,385	0,779	654,672	3,485	0	78	372	385
30134	1512	382	403	0,65	0,77	659,071	3,449	0	383	396	0,385	0,779	654,672	3,482	0	78	372	385
30154	1513	389	393	0,65	0,77	659,071	3,457	0	394	382	0,385	0,779	654,672	3,405	0	78	372	385
30173	1514	397	411	0,65	0,77	659,071	3,516	0	399	369	0,386	0,779	654,672	3,429	0	78	372	385
30193	1515	369	392	0,65	0,77	659,071	3,52	0	387	385	0,386	0,779	654,672	3,495	0	78	372	385
30213	1516	376	397	0,65	0,77	658,781	3,522	0	393	383	0,386	0,779	653,868	3,46	0	78	372	385
30233	1517	396	398	0,65	0,769	658,781	3,417	0	407	357	0,385	0,778	653,868	3,388	0	78	372	385
30253	1518	406	429	0,65	0,769	658,781	3,452	0	390	375	0,385	0,778	653,868	3,48	0	78	372	385
30273	1519	390	409	0,65	0,769	658,781	3,435	0	373	399	0,385	0,778	653,868	3,405	0	78	372	385
30293	1520	390	393	0,65	0,769	658,781	3,434	0	398	373	0,385	0,778	653,868	3,469	0	78	372	385
30313	1521	390	403	0,65	0,769	658,7	3,432	0	386	380	0,385	0,778	654,097	3,441	0	78	372	385
30333	1522	387	400	0,65	0,769	658,7	3,425	0	373	401	0,385	0,778	654,097	3,387	0	78	372	385
30353	1523	383	389	0,65	0,769	658,7	3,435	0	375	397	0,385	0,778	654,097	3,453	0	78	372	385
30373	1524	370	384	0,65	0,769	658,7	3,529	0	375	381	0,385	0,778	654,097	3,479	0	78	372	385
30393	1525	370	373	0,65	0,769	658,7	3,384	0	356	385	0,386	0,777	654,097	3,35	0	78	372	385
30413	1526	372	366	0,65	0,769	658,416	3,408	0	352	389	0,386	0,778	653,556	3,384	0	78	372	385
30433	1527	362	382	0,65	0,769	658,416	3,393	0	364	378	0,385	0,778	653,556	3,466	0	78	372	385
30453	1528	347	376	0,65	0,769	658,416	3,376	0	342	395	0,385	0,778	653,556	3,442	0	78	372	385
30472	1529	338	367	0,649	0,768	658,416	3,363	0	333	394	0,385	0,778	653,556	3,532	0	78	372	385
30492	1530	335	376	0,649	0,768	658,416	3,496	0	356	374	0,385	0,778	653,556	3,432	0	78	372	385
30512	1531	331	372	0,649	0,768	660,599	3,505	0	347	379	0,385	0,778	658,217	3,483	0	78	372	385
30532	1532	317	350	0,649	0,768	660,599	3,448	0	339	379	0,385	0,777	658,217	3,419	0	78	372	385
30552	1533	304	347	0,649	0,767	660,599	3,51	0	325	357	0,385	0,777	658,217	3,423	0	78	372	385
30572	1534	322	359	0,65	0,767	660,599	3,495	0	339	329	0,385	0,777	658,217	3,426	0	78	372	385
30592	1535	307	358	0,65	0,767	660,599	3,407	0	319	350	0,386	0,777	658,217	3,465	0	78	372	385
30612	1536	310	357	0,65	0,767	660,56	3,431	0	321	339	0,386	0,777	657,582	3,469	0	78	372	385
30632	1537	298	363	0,65	0,768	660,56	3,474	0	316	357	0,386	0,777	657,582	3,444	0	78	372	385
30652	1538	290	416	0,651	0,768	660,56	3,375	0	299	413	0,387	0,778	657,582	3,547	0	79	249	432
30672	1539	290	406	0,651	0,768	660,56	3,446	0	287	403	0,387	0,778	657,582	3,425	0	79	249	432
30692	1540	294	413	0,651	0,769	660,56	3,474	0	282	404	0,387	0,778	657,582	3,457	0	79	249	432
30712	1541	290	409	0,651	0,769	659,202	3,435	0	277	405	0,387	0,778	658,619	3,484	0	79	249	432
30732	1542	280	417	0,651	0,769	659,202	3,486	0	284	415	0,387	0,778	658,619	3,528	0	79	249	432
30751	1543	270	420	0,651	0,769	659,202	3,503	0	283	408	0,387	0,778	658,619	3,488	0	79	249	432
30771	1544	264	430	0,651	0,769	659,202	3,498	0	275	434	0,387	0,778	658,619	3,463	0	79	249	432
30791	1545	274	431	0,651	0,769	659,202	3,43	0	276	412	0,387	0,778	658,619	3,659	0	79	249	432
30811	1546	273	433	0,651	0,769	659,291	3,434	0	278	418	0,387	0,778	654,129	3,62	0	79	249	432
30831	1547	266	438	0,651	0,769	659,291	3,473	0	269	425	0,387	0,778	654,129	3,514	0	79	249	432
30851	1548	241	431	0,652	0,769	659,291	3,416	0	245	425	0,387	0,778	654,129	3,508	0	79	249	432
30871	1549	247	415	0,652	0,769	659,291	3,432	0	257	417	0,387	0,778	654,129	3,442	0	79	249	432
30891	1550	252	431	0,652	0,769	659,291	3,349	0	239	427	0,387	0,778	654,129	3,573	0	79	249	432
30911	1551	240	425	0,652	0,769	658,769	3,33	0	238	420	0,387	0,778	661,572	3,598	0	79	249	432
30931	1552	243	424	0,652	0,769	658,769	3,5	0	249	429	0,387	0,778	661,572	3,6	0	79	249	432
30951	1553	234	427	0,651	0,769	658,769	3,413	0	250	435	0,387	0,778	661,572	3,549	0	79	249	432
30971	1554	255	437	0,651	0,769	658,769	3,429	0	234	439	0,387	0,778	661,572	3,496	0	79	249	432
30991	1555	249	435	0,651	0,769	658,769	3,462	0	248	439	0,387	0,778	661,572	3,574	0	79	249	432
31011	1556	250	432	0,651	0,769	660,087	3,426	0	253	452	0,387	0,778	640,495	3,424	0	79	249	432
31031	1557	253	438	0,652	0,769	660,087	3,471	0	258	456	0,387	0,778	640,495	3,371	0	79	249	432
31051	1558	243	430	0,652	0,769	660,087	3,432	0	263	459	0,387	0,778	640,495	3,443	0	79	249	432
31071	1559	239	431	0,651	0,769	660,087	3,399	0	253	455	0,387	0,778	640,495	3,355	0	79	249	432
31090	1560	246	437	0,651	0,769	660,087	3,429	0	256	455	0,387	0,778	640,495	3,415	0	79	249	432
31111	1561	239	432	0,651	0,769	660,568	3,419	0	257	455	0,387	0,778	638,884	3,368	0	79	249	432
31130	1562	240	429	0,651	0,769	660,568	3,395	0	250	436	0,387	0,778	638,884	3,458	0	79	249	432
31150	1563	239	431	0,651	0,769	660,568	3,363	0	251	458	0,387	0,778	638,884	3,417	0	79	249	432
31170	1564	229	426	0,651	0,769	660,568	3,444	0	240	442	0,387	0,778	638,884	3,305	0	79	249	432
31190	1565	240	421	0,651	0,769	660,568	3,353	0	250	449	0,387	0,778	638,884	3,401	0	79	249	432
31210	1566	236	420	0,65	0,769	661,467	3,381	0	237	442	0,386	0,779	663,973	3,486	0	79	249	432
31230	1567	238	432	0,65	0,769	661,467	3,331	0	229	439	0,386	0,779	663,973	3,442	0	79	249	432
31250	1568	256	435	0,65	0,769	661,467	3,44	0	229	434	0,386	0,779	663,973	3,444	0	79	249	432
31270	1569	247	429	0,65	0,769	661,467	3,337	0	238	446	0,386	0,779	663,973	3,585	0	79	249	432
31290	1570	263	437	0,65	0,769	661,467	3,345	0	239	439	0,386	0,779	663,973	3,494	0	79	249	432
31310	1571	262	435	0,65	0,769	662,016	3,378	0	254	453	0,386	0,779	642,06	3,422	0	79	249	432
31330	1572	236	425	0,65	0,769	662,016	3,383	0	231	444	0,386	0,779	642,06	3,397	0	79	249	432
31349	1573	233	421	0,65	0,769	662,016	3,275	0	246	442	0,386	0,778	642,06	3,304	0	79	249	432
31369	1574	234	429	0,65	0,769	662,016	3,344	0	240	440	0,386	0,778	642,06	3,418	0	79	249	432
31389	1575	239	426	0,651	0,769	662,016	3,392	0	254	440	0,386	0,778	642,06	3,35	0	79	249	432
31409	1576	239	427	0,651	0,769	661,486	3,354	0	254	441	0,387	0,778	640,389	3,32	0	79	249	432
31429	1577	249	428	0,651	0,769	661,486	3,252	0	242	453	0,387	0,778	640,389	3,239	0	79	249	432
31449	1578	237	432	0,651	0,769	661,486	3,308	0	232	455	0,387	0,778	640,389	3,344	0	79	249	432
31469	1579	228	429	0,651	0,769	661,486	3,244	0	248	463	0,387	0,778	640,389	3,333	0	79	249	432
31489	1580	248	427	0,651	0,769	661,486	3,246	0	254	456	0,387	0,778	640,389	3,33	0	79	249	432
31509	1581	242	428	0,652	0,769	661,374	3,257	0	248	446	0,387	0,778	661,519	3,434	0	79	249	432
31529	1582	235	434	0,652	0,769	661,374	3,297	0	238	424	0,388	0,778	661,519	3,468	0	79	249	432
31549	1583	232	424	0,652	0,769	661,374	3,303	0	248	433	0,388	0,778	661,519	3,45	0	79	249	432
31569	1584	229	435	0,652	0,769	661,374	3,354	0	242	431	0,388	0,778	661,519	3,443	0	79	249	432
31589	1585	212	426	0,652	0,769	661,374	3,353	0	241	434	0,388	0,778	661,519	3,513	0	79	249	432
31609	1586	210	431	0,652	0,769	660,896	3,35	0	243	436	0,388	0,778	657,469	3,486	0	79	249	432
31629	1587	236	442	0,652	0,769	660,896	3,306	0	252	444	0,388	0,778	657,469	3,495	0	79	249	432
31649	1588	241	429	0,652	0,769	660,896	3,261	0	255	429	0,387	0,778	657,469	3,434	0	79	249	432
31668	1589	248	443	0,652	0,769	660,896	3,276	0	252	443	0,387	0,778	657,469	3,397	0	79	249	432
31688	1590	256	434	0,652	0,769	660,896	3,334	0	246	426	0,387	0,778	657,469	3,407	0	79	249	432
31708	1591	259	431	0,652	0,769	661,893	3,322	0	243	428	0,387	0,779	661,43	3,437	0	79	249	432
31728	1592	262	431	0,652	0,77	661,893	3,343	0	254	426	0,387	0,779	661,43	3,544	0	79	249	432
31748	1593	248	426	0,652	0,77	661,893	3,431	0	241	440	0,387	0,779	661,43	3,49	0	79	249	432
31768	1594	241	429	0,652	0,77	661,893	3,315	0	242	447	0,388	0,779	661,43	3,44	0	79	249	432
31788	1595	249	421	0,652	0,77	661,893	3,341	0	236	429	0,387	0,779	661,43	3,464	0	79	249	432
31808	1596	248	421	0,652	0,77	660,559	3,349	0	247	451	0,387	0,779	641,269	3,337	0	79	249	432
31828	1597	326	421	0,65	0,77	660,559	3,38	0	326	459	0,386	0,779	641,269	3,626	0
31848	1598	384	409	0,649	0,769	660,559	3,373	0	368	428	0,385	0,778	641,269	3,401	0	80	385	405
31868	1599	377	395	0,648	0,769	660,559	3,329	0	366	421	0,384	0,778	641,269	3,35	0	80	385	405
31888	1600	391	404	0,648	0,769	660,559	3,423	0	365	409	0,384	0,778	641,269	3,315	0	80	385	405
31908	1601	392	399	0,648	0,769	658,654	3,403	0	369	391	0,384	0,778	653,994	3,343	0	80	385	405
31928	1602	373	400	0,648	0,769	658,654	3,328	0	381	413	0,384	0,778	653,994	3,419	0	80	385	405
31947	1603	377	388	0,648	0,769	658,654	3,401	0	378	407	0,384	0,778	653,994	3,403	0	80	385	405
31967	1604	390	414	0,648	0,769	658,654	3,354	0	381	398	0,384	0,778	653,994	3,41	0	80	385	405
31987	1605	384	408	0,648	0,769	658,654	3,4	0	373	412	0,384	0,778	653,994	3,501	0	80	385	405
32007	1606	390	408	0,648	0,769	660,009	3,39	0	371	407	0,384	0,778	652,771	3,496	0	80	385	405
32027	1607	369	391	0,648	0,769	660,009	3,464	0	373	405	0,384	0,778	652,771	3,376	0	80	385	405
32047	1608	366	398	0,648	0,768	660,009	3,368	0	371	399	0,384	0,778	652,771	3,378	0	80	385	405
32067	1609	371	397	0,648	0,768	660,009	3,337	0	365	402	0,383	0,778	652,771	3,428	0	80	385	405
32087	1610	389	402	0,648	0,768	660,009	3,389	0	373	422	0,383	0,778	652,771	3,458	0	80	385	405
32107	1611	388	404	0,648	0,768	659,83	3,385	0	368	424	0,383	0,778	648,841	3,458	0	80	385	405
32127	1612	390	411	0,648	0,768	659,83	3,417	0	364	416	0,383	0,778	648,841	3,415	0	80	385	405
32147	1613	374	407	0,648	0,768	659,83	3,363	0	369	422	0,383	0,778	648,841	3,445	0	80	385	405
32167	1614	383	417	0,648	0,768	659,83	3,336	0	381	412	0,383	0,778	648,841	3,385	0	80	385	405
32187	1615	375	413	0,648	0,768	659,83	3,498	0	381	397	0,383	0,778	648,841	3,297	0	80	385	405
32207	1616	379	415	0,648	0,768	658,556	3,464	0	380	397	0,383	0,778	647,171	3,279	0	80	385	405
32227	1617	385	402	0,648	0,769	658,556	3,406	0	374	402	0,383	0,778	647,171	3,421	0	80	385	405
32247	1618	380	402	0,648	0,769	658,556	3,402	0	372	412	0,383	0,778	647,171	3,396	0	80	385	405
32266	1619	386	410	0,648	0,769	658,556	3,428	0	372	407	0,383	0,778	647,171	3,371	0	80	385	405
32286	1620	382	411	0,648	0,769	658,556	3,385	0	375	420	0,383	0,778	647,171	3,388	0	80	385	405
32306	1621	384	413	0,648	0,769	658,82	3,389	0	380	412	0,383	0,779	658,767	3,436	0	80	385	405
32326	1622	378	413	0,648	0,769	658,82	3,367	0	381	397	0,383	0,778	658,767	3,484	0	80	385	405
32346	1623	377	410	0,648	0,769	658,82	3,392	0	375	401	0,384	0,778	658,767	3,518	0	80	385	405
32366	1624	370	398	0,648	0,769	658,82	3,426	0	378	407	0,384	0,778	658,767	3,537	0	80	385	405
32386	1625	370	395	0,648	0,769	658,82	3,48	0	378	392	0,384	0,778	658,767	3,488	0	80	385	405
32406	1626	370	392	0,648	0,768	658,642	3,509	0	373	406	0,384	0,778	644,202	3,436	0	80	385	405
32426	1627	366	390	0,648	0,768	658,642	3,447	0	383	390	0,384	0,778	644,202	3,289	0	80	385	405
32446	1628	370	409	0,648	0,768	658,642	3,441	0	366	428	0,384	0,778	644,202	3,565	0	80	385	405
32466	1629	383	423	0,648	0,768	658,642	3,489	0	378	413	0,384	0,778	644,202	3,328	0	80	385	405
32486	1630	392	411	0,648	0,768	658,642	3,453	0	390	423	0,384	0,778	644,202	3,356	0	80	385	405
32506	1631	397	415	0,648	0,768	660,092	3,47	0	387	412	0,384	0,777	650,528	3,473	0	80	385	405
32526	1632	379	396	0,649	0,768	660,092	3,452	0	384	405	0,384	0,777	650,528	3,416	0	80	385	405
32545	1633	391	402	0,649	0,768	660,092	3,41	0	383	421	0,384	0,778	650,528	3,377	0	80	385	405
32565	1634	401	408	0,649	0,769	660,092	3,381	0	384	410	0,384	0,778	650,528	3,399	0	80	385	405
32585	1635	397	401	0,649	0,769	660,092	3,406	0	383	401	0,384	0,778	650,528	3,37	0	80	385	405
32605	1636	394	404	0,649	0,769	657,726	3,383	0	386	403	0,384	0,778	654,142	3,394	0	80	385	405
32625	1637	384	384	0,649	0,768	657,726	3,371	0	383	406	0,384	0,777	654,142	3,364	0	80	385	405
32645	1638	395	411	0,648	0,768	657,726	3,426	0	386	403	0,384	0,777	654,142	3,381	0	80	385	405
32665	1639	401	405	0,648	0,768	657,726	3,401	0	385	402	0,384	0,777	654,142	3,427	0	80	385	405
32685	1640	378	399	0,648	0,768	657,726	3,435	0	375	410	0,384	0,777	654,142	3,518	0	80	385	405
32705	1641	386	412	0,648	0,768	657,689	3,429	0	372	412	0,384	0,777	649,421	3,526	0	80	385	405
32725	1642	386	392	0,648	0,768	657,689	3,499	0	368	406	0,384	0,777	649,421	3,531	0	80	385	405
32745	1643	409	421	0,648	0,768	657,689	3,451	0	379	405	0,383	0,777	649,421	3,479	0	80	385	405
32765	1644	393	388	0,647	0,768	657,689	3,471	0	387	411	0,383	0,777	649,421	3,554	0	80	385	405
32785	1645	400	407	0,647	0,768	657,689	3,484	0	384	393	0,383	0,777	649,421	3,44	0	80	385	405
32805	1646	408	414	0,647	0,768	658,566	3,469	0	384	393	0,383	0,777	648,043	3,445	0	80	385	405
32825	1647	398	405	0,647	0,768	658,566	3,456	0	376	408	0,383	0,777	648,043	3,525	0	80	385	405
32845	1648	392	400	0,647	0,768	658,566	3,55	0	380	406	0,383	0,777	648,043	3,585	0	80	385	405
32864	1649	399	397	0,647	0,767	658,566	3,465	0	393	386	0,383	0,777	648,043	3,572	0	80	385	405
32884	1650	389	405	0,647	0,767	658,566	3,534	0	381	407	0,383	0,777	648,043	3,546	0	80	385	405
32904	1651	390	402	0,647	0,767	658,7	3,501	0	386	400	0,383	0,777	649,546	3,583	0	80	385	405
32924	1652	384	391	0,647	0,767	658,7	3,639	0	380	409	0,383	0,777	649,546	3,565	0	80	385	405
32944	1653	417	403	0,647	0,767	658,7	3,618	0	383	404	0,383	0,777	649,546	3,592	0	80	385	405
32964	1654	391	403	0,647	0,768	658,7	3,56	0	378	412	0,383	0,777	649,546	3,524	0	80	385	405
32984	1655	384	397	0,647	0,768	658,7	3,564	0	381	404	0,383	0,777	649,546	3,592	0	80	385	405
33004	1656	394	402	0,648	0,768	660,125	3,576	0	384	403	0,383	0,778	655,061	3,598	0	80	385	405
33024	1657	393	409	0,648	0,768	660,125	3,606	0	393	392	0,383	0,778	655,061	3,553	0	80	385	405
33044	1658	388	414	0,648	0,768	660,125	3,553	0	398	406	0,383	0,778	655,061	3,534	0	80	385	405
33064	1659	395	401	0,648	0,768	660,125	3,5	0	404	378	0,383	0,778	655,061	3,57	0	80	385	405
33084	1660	381	405	0,648	0,768	660,125	3,556	0	399	407	0,383	0,778	655,061	3,552	0	80	385	405
33104	1661	381	405	0,648	0,768	659,024	3,533	0	399	399	0,383	0,778	653,356	3,543	0	80	385	405
33123	1662	414	415	0,648	0,768	659,024	3,563	0	392	411	0,383	0,778	653,356	3,548	0	80	385	405
33144	1663	392	414	0,648	0,768	659,024	3,52	0	379	422	0,383	0,778	653,356	3,525	0	80	385	405
33163	1664	397	412	0,648	0,768	659,024	3,52	0	366	426	0,383	0,778	653,356	3,675	0	80	385	405
33183	1665	390	410	0,648	0,768	659,024	3,532	0	386	410	0,383	0,777	653,356	3,584	0	80	385	405
33203	1666	392	408	0,648	0,768	658,708	3,534	0	378	413	0,383	0,777	658,93	3,643	0	80	385	405
33223	1667	394	396	0,648	0,768	658,708	3,596	0	383	405	0,383	0,777	658,93	3,565	0	80	385	405
33243	1668	399	404	0,648	0,768	658,708	3,504	0	392	401	0,383	0,777	658,93	3,549	0	80	385	405
33263	1669	395	401	0,648	0,768	658,708	3,514	0	388	409	0,383	0,777	658,93	3,575	0	80	385	405
33283	1670	394	409	0,648	0,768	658,708	3,529	0	387	404	0,384	0,777	658,93	3,586	0	80	385	405
33303	1671	395	408	0,648	0,768	660,078	3,548	0	386	407	0,384	0,778	655,489	3,568	0	80	385	405
33323	1672	400	413	0,648	0,768	660,078	3,557	0	384	407	0,384	0,778	655,489	3,625	0	80	385	405
33343	1673	409	409	0,648	0,769	660,078	3,532	0	378	403	0,384	0,778	655,489	3,649	0	80	385	405
33363	1674	398	408	0,648	0,769	660,078	3,568	0	391	402	0,384	0,778	655,489	3,587	0	80	385	405
33383	1675	405	409	0,648	0,769	660,078	3,535	0	390	401	0,384	0,778	655,489	3,574	0	80	385	405
33403	1676	407	409	0,648	0,769	658,609	3,54	0	390	401	0,384	0,778	654,461	3,555	0	80	385	405
33423	1677	385	386	0,648	0,769	658,609	3,584	0	376	413	0,384	0,778	654,461	3,562	0	80	385	405
33442	1678	390	400	0,648	0,769	658,609	3,549	0	385	404	0,383	0,778	654,461	3,593	0	80	385	405
33462	1679	392	408	0,648	0,768	658,609	3,617	0	382	403	0,383	0,778	654,461	3,592	0	80	385	405
33482	1680	394	412	0,648	0,768	658,609	3,577	0	385	407	0,383	0,778	654,461	3,576	0	80	385	405
33502	1681	393	414	0,647	0,768	660,035	3,583	0	382	409	0,383	0,778	653,046	3,585	0	80	385	405
33522	1682	382	401	0,647	0,768	660,035	3,657	0	393	412	0,383	0,778	653,046	3,608	0	80	385	405
33542	1683	392	401	0,647	0,768	660,035	3,645	0	384	406	0,382	0,778	653,046	3,625	0	80	385	405
33562	1684	391	411	0,647	0,768	660,035	3,58	0	396	405	0,382	0,778	653,046	3,663	0	80	385	405
33582	1685	394	396	0,647	0,768	660,035	3,569	0	402	405	0,382	0,778	653,046	3,563	0	80	385	405
33602	1686	393	399	0,647	0,768	659,173	3,554	0	402	407	0,382	0,778	651,59	3,569	0	80	385	405
33622	1687	412	418	0,647	0,768	659,173	3,68	0	387	409	0,382	0,778	651,59	3,586	0	80	385	405
33642	1688	412	407	0,646	0,768	659,173	3,524	0	416	417	0,382	0,778	651,59	3,662	0	80	385	405
33662	1689	465	414	0,645	0,769	659,173	3,563	0	466	430	0,381	0,778	651,59	3,628	0	81	488	426
33682	1690	460	414	0,645	0,769	659,173	3,668	0	458	426	0,381	0,778	651,59	3,633	0	81	488	426
33702	1691	454	418	0,645	0,768	655,38	3,579	0	451	429	0,381	0,778	656,425	3,665	0	81	488	426
33721	1692	475	419	0,645	0,769	655,38	3,692	0	461	428	0,381	0,778	656,425	3,656	0	81	488	426
33742	1693	471	416	0,645	0,769	655,38	3,676	0	467	426	0,381	0,778	656,425	3,667	0	81	488	426
33761	1694	474	417	0,645	0,769	655,38	3,633	0	462	432	0,381	0,779	656,425	3,652	0	81	488	426
33782	1695	474	419	0,645	0,769	655,38	3,624	0	464	425	0,381	0,779	656,425	3,665	0	81	488	426
33801	1696	473	418	0,645	0,769	655,146	3,614	0	462	427	0,381	0,779	656,579	3,66	0	81	488	426
33821	1697	475	439	0,645	0,769	655,146	3,679	0	461	424	0,381	0,779	656,579	3,641	0	81	488	426
33841	1698	475	427	0,645	0,769	655,146	3,755	0	459	425	0,381	0,779	656,579	3,683	0	81	488	426
33861	1699	501	428	0,645	0,769	655,146	3,688	0	492	417	0,38	0,779	656,579	3,662	0	81	488	426
33881	1700	489	424	0,645	0,769	655,146	3,695	0	511	414	0,38	0,779	656,579	3,632	0	81	488	426
33901	1701	494	422	0,645	0,769	657,709	3,732	0	523	410	0,38	0,779	658,143	3,656	0	81	488	426
33921	1702	515	428	0,645	0,769	657,709	3,693	0	508	414	0,38	0,779	658,143	3,686	0	81	488	426
33941	1703	504	431	0,645	0,769	657,709	3,75	0	503	423	0,38	0,779	658,143	3,727	0	81	488	426
33961	1704	505	432	0,645	0,769	657,709	3,664	0	508	428	0,38	0,779	658,143	3,702	0	81	488	426
33981	1705	512	437	0,645	0,769	657,709	3,667	0	502	437	0,38	0,779	658,143	3,737	0	81	488	426
34001	1706	507	440	0,645	0,769	656,987	3,665	0	501	445	0,38	0,779	655,676	3,719	0	81	488	426
34021	1707	515	437	0,645	0,769	656,987	3,667	0	500	434	0,381	0,779	655,676	3,69	0	81	488	426
34041	1708	511	435	0,645	0,769	656,987	3,607	0	504	438	0,381	0,779	655,676	3,7	0	81	488	426
34060	1709	508	421	0,645	0,769	656,987	3,641	0	536	418	0,38	0,778	655,676	3,963	0	81	488	426
34080	1710	-800	-600	-1	-1	-1	-1	4	-800	-600	-1	-1	-1	-1	4
34100	1711	-800	-600	-1	-1	-1	-1	4	-800	-600	-1	-1	-1	-1	4
34120	1712	-800	-600	-1	-1	-1	-1	4	-800	-600	-1	-1	-1	-1	4
34140	1713	514	406	0,645	0,767	656,987	3,712	0	-800	-600	0,645	0,767	-1	-1	4
34160	1714	514	406	0,645	0,768	657,196	3,714	0	-800	-600	0,38	0,777	-1	-1	4
34180	1715	549	415	0,645	0,768	657,196	3,669	0	564	343	0,38	0,777	660,981	4,201	0
34200	1716	541	400	0,645	0,769	657,196	3,633	0	-800	-600	0,645	0,769	-1	-1	4
34220	1717	539	412	0,645	0,769	657,196	3,668	0	603	261	0,381	0,778	660,981	4,754	0
34240	1718	547	429	0,645	0,769	657,196	3,706	0	549	419	0,381	0,778	660,981	3,623	0	82	544	418
34260	1719	541	424	0,645	0,769	659,36	3,711	0	550	419	0,381	0,778	662,098	3,629	0	82	544	418
34280	1720	554	415	0,645	0,769	659,36	3,619	0	544	439	0,381	0,778	662,098	3,547	0	82	544	418
34300	1721	560	418	0,645	0,769	659,36	3,625	0	533	434	0,381	0,778	662,098	3,541	0	82	544	418
34320	1722	544	415	0,645	0,769	659,36	3,585	0	537	429	0,381	0,778	662,098	3,64	0	82	544	418
34340	1723	538	414	0,645	0,769	659,36	3,582	0	547	406	0,38	0,778	662,098	3,625	0	82	544	418
34359	1724	536	416	0,645	0,767	659,152	3,577	0	542	399	0,381	0,777	661,276	3,606	0	82	544	418
34379	1725	525	211	0,644	0,765	659,152	3,599	0	541	213	0,381	0,775	661,276	3,56	0
34399	1726	526	148	0,644	0,764	659,152	3,534	0	546	131	0,381	0,774	661,276	3,551	0	83	538	142
34419	1727	531	140	0,644	0,764	659,152	3,623	0	545	137	0,381	0,774	661,276	3,575	0	83	538	142
34439	1728	541	136	0,644	0,765	659,152	3,561	0	555	139	0,381	0,775	661,276	3,532	0	83	538	142
34459	1729	543	132	0,644	0,765	658,903	3,546	0	551	151	0,381	0,775	654,411	3,496	0	83	538	142
34479	1730	522	152	0,644	0,765	658,903	3,501	0	541	128	0,38	0,775	654,411	3,544	0	83	538	142
34499	1731	544	137	0,644	0,765	658,903	3,462	0	539	141	0,38	0,775	654,411	3,516	0	83	538	142
34519	1732	533	137	0,644	0,765	658,903	3,54	0	545	144	0,38	0,775	654,411	3,492	0	83	538	142
34539	1733	531	137	0,644	0,765	658,903	3,6	0	541	143	0,38	0,775	654,411	3,435	0	83	538	142
34559	1734	531	135	0,644	0,765	660,271	3,615	0	543	140	0,38	0,775	655,858	3,413	0	83	538	142
34579	1735	529	138	0,644	0,765	660,271	3,487	0	541	151	0,38	0,775	655,858	3,462	0	83	538	142
34599	1736	527	152	0,644	0,765	660,271	3,39	0	537	152	0,38	0,775	655,858	3,437	0	83	538	142
34619	1737	528	147	0,644	0,765	660,271	3,405	0	546	158	0,381	0,775	655,858	3,383	0	83	538	142
34639	1738	412	143	0,646	0,765	660,271	3,431	0	457	139	0,382	0,775	655,858	3,431	0
34658	1739	403	151	0,648	0,765	658,924	3,375	0	449	141	0,385	0,774	655,208	3,407	0
34679	1740	265	136	0,649	0,765	658,924	3,378	0	280	140	0,385	0,775	655,208	3,285	0	84	272	142
34698	1741	263	142	0,649	0,766	658,924	3,37	0	272	148	0,385	0,775	655,208	3,227	0	84	272	142
34719	1742	256	129	0,649	0,766	658,924	3,38	0	287	158	0,385	0,775	655,208	3,252	0	84	272	142
34738	1743	268	142	0,649	0,766	658,924	3,241	0	279	143	0,385	0,775	655,208	3,249	0	84	272	142
34759	1744	266	138	0,649	0,766	658,722	3,227	0	280	146	0,385	0,775	657,388	3,257	0	84	272	142
34778	1745	270	142	0,649	0,766	658,722	3,261	0	286	141	0,385	0,775	657,388	3,256	0	84	272	142
34799	1746	265	132	0,649	0,766	658,722	3,246	0	289	147	0,385	0,775	657,388	3,33	0	84	272	142
34818	1747	264	154	0,649	0,765	658,722	3,166	0	281	141	0,385	0,775	657,388	3,23	0	84	272	142
34839	1748	266	139	0,649	0,765	658,722	3,194	0	279	137	0,385	0,775	657,388	3,176	0	84	272	142
34858	1749	263	138	0,649	0,766	659,663	3,165	0	277	141	0,385	0,775	655,766	3,174	0	84	272	142
34879	1750	242	191	0,649	0,766	659,663	3,196	0	243	192	0,386	0,776	655,766	3,155	0	85	238	187
34898	1751	236	189	0,649	0,766	659,663	3,212	0	255	182	0,385	0,776	655,766	3,179	0	85	238	187
34919	1752	236	186	0,649	0,766	659,663	3,132	0	243	185	0,385	0,776	655,766	3,108	0	85	238	187
34937	1753	237	191	0,649	0,766	659,663	3,138	0	234	190	0,385	0,776	655,766	3,104	0	85	238	187
34959	1754	237	188	0,649	0,766	660,766	3,148	0	237	189	0,386	0,776	653,12	3,088	0	85	238	187
34977	1755	229	183	0,649	0,766	660,766	3,215	0	244	187	0,386	0,776	653,12	3,069	0	85	238	187
34999	1756	229	180	0,649	0,766	660,766	3,171	0	242	180	0,386	0,776	653,12	3,07	0	85	238	187
35017	1757	232	198	0,649	0,766	660,766	3,189	0	244	197	0,386	0,776	653,12	3,124	0	85	238	187
35039	1758	272	196	0,649	0,766	660,766	3,114	0	276	182	0,385	0,776	653,12	3,103	0
35057	1759	278	197	0,648	0,767	658,995	3,092	0	277	186	0,385	0,776	653,903	3,124	0
35079	1760	301	208	0,648	0,767	658,995	3,068	0	330	201	0,385	0,776	653,903	3,112	0	86	306	206
35097	1761	310	203	0,649	0,767	658,995	3,162	0	309	212	0,385	0,776	653,903	3,061	0	86	306	206
35119	1762	300	215	0,649	0,767	658,995	3,127	0	333	184	0,385	0,776	653,903	3,222	0	86	306	206
35137	1763	300	212	0,649	0,767	658,995	3,135	0	314	188	0,385	0,776	653,903	3,203	0	86	306	206
35159	1764	301	214	0,649	0,766	657,962	3,137	0	325	195	0,385	0,776	652,041	3,176	0	86	306	206
35177	1765	301	214	0,648	0,766	657,962	3,099	0	313	212	0,385	0,776	652,041	3,084	0	86	306	206
35199	1766	297	193	0,648	0,766	657,962	3,221	0	306	206	0,385	0,776	652,041	3,205	0	86	306	206
35217	1767	297	198	0,648	0,766	657,962	3,063	0	314	220	0,385	0,776	652,041	3,131	0	86	306	206
35236	1768	299	229	0,648	0,766	657,962	3,036	0	306	205	0,385	0,776	652,041	3,205	0	86	306	206
35256	1769	297	220	0,649	0,766	658,417	3,054	0	308	208	0,385	0,776	653,336	3,187	0	86	306	206
35276	1770	299	207	0,649	0,767	658,417	3,102	0	308	189	0,385	0,776	653,336	3,155	0	86	306	206
35296	1771	210	224	0,65	0,767	658,417	3,116	0	237	207	0,386	0,776	653,336	3,183	0	87	219	219
35316	1772	206	231	0,65	0,767	658,417	3,126	0	231	193	0,386	0,776	653,336	3,163	0	87	219	219
35336	1773	205	222	0,65	0,767	658,417	3,155	0	232	213	0,386	0,776	653,336	3,072	0	87	219	219
35356	1774	204	222	0,65	0,767	659,744	3,176	0	230	215	0,386	0,776	650,12	3,059	0	87	219	219
35376	1775	202	232	0,65	0,767	659,744	3,175	0	219	204	0,386	0,776	650,12	3,124	0	87	219	219
35396	1776	208	220	0,649	0,767	659,744	3,132	0	217	222	0,386	0,776	650,12	3,153	0	87	219	219
35416	1777	217	220	0,649	0,767	659,744	3,117	0	222	238	0,385	0,776	650,12	3,109	0	87	219	219
35436	1778	203	226	0,649	0,766	659,744	3,21	0	238	215	0,385	0,776	650,12	3,253	0	87	219	219
35456	1779	206	219	0,649	0,766	660,818	3,192	0	240	224	0,385	0,776	653,478	3,284	0	87	219	219
35476	1780	212	237	0,649	0,766	660,818	3,177	0	220	213	0,385	0,776	653,478	3,204	0	87	219	219
35496	1781	-800	-600	0,385	0,775	-1	-1	4	235	214	0,385	0,775	653,478	3,137	0	87	219	219
35515	1782	-800	-600	0,384	0,775	-1	-1	4	255	151	0,384	0,775	653,478	3,779	0
35535	1783	-800	-600	-1	-1	-1	-1	4	-800	-600	-1	-1	-1	-1	4
35555	1784	-800	-600	-1	-1	-1	-1	4	-800	-600	-1	-1	-1	-1	4
35575	1785	-800	-600	-1	-1	-1	-1	4	-800	-600	-1	-1	-1	-1	4
35595	1786	-800	-600	-1	-1	-1	-1	4	-800	-600	-1	-1	-1	-1	4
35615	1787	-800	-600	0,645	0,769	-1	-1	4	-800	-600	0,382	0,779	-1	-1	4
35635	1788	320	324	0,645	0,769	661,181	4,086	0	346	452	0,382	0,778	666,589	3,357	0
35655	1789	344	418	0,646	0,769	661,181	3,841	0	355	436	0,382	0,778	666,589	3,378	0
35675	1790	362	436	0,646	0,769	661,181	3,321	0	358	443	0,382	0,778	666,589	3,311	0
35695	1791	344	430	0,646	0,769	661,181	3,261	0	359	429	0,382	0,778	666,589	3,349	0
35715	1792	351	442	0,646	0,769	656,87	3,182	0	359	435	0,382	0,778	657,003	3,296	0
35735	1793	359	423	0,646	0,769	656,87	3,322	0	357	443	0,382	0,778	657,003	3,457	0
35755	1794	366	409	0,646	0,768	656,87	3,245	0	378	398	0,382	0,778	657,003	3,356	0	88	373	419
35775	1795	378	424	0,646	0,769	656,87	3,283	0	368	425	0,382	0,778	657,003	3,313	0	88	373	419
35795	1796	389	411	0,646	0,769	656,87	3,282	0	360	418	0,382	0,778	657,003	3,323	0	88	373	419
35815	1797	399	417	0,646	0,769	657,614	3,285	0	368	413	0,382	0,778	654,06	3,319	0	88	373	419
35834	1798	356	409	0,646	0,769	657,614	3,335	0	368	423	0,382	0,778	654,06	3,372	0	88	373	419
35854	1799	375	419	0,646	0,769	657,614	3,341	0	370	426	0,382	0,778	654,06	3,323	0	88	373	419
35874	1800	369	410	0,646	0,769	657,614	3,298	0	363	435	0,382	0,778	654,06	3,31	0	88	373	419
35894	1801	377	434	0,646	0,769	657,614	3,252	0	371	415	0,382	0,778	654,06	3,265	0	88	373	419
35914	1802	375	435	0,646	0,768	658,843	3,243	0	374	413	0,382	0,778	662,925	3,284	0	88	373	419
35934	1803	388	416	0,646	0,768	658,843	3,375	0	356	429	0,382	0,778	662,925	3,502	0	88	373	419
35954	1804	377	422	0,646	0,768	658,843	3,297	0	358	432	0,382	0,778	662,925	3,476	0	88	373	419
35974	1805	366	408	0,646	0,768	658,843	3,277	0	367	404	0,382	0,778	662,925	3,406	0	88	373	419
35994	1806	380	420	0,646	0,768	658,843	3,358	0	367	425	0,382	0,778	662,925	3,381	0	88	373	419
36014	1807	377	414	0,646	0,768	659,798	3,317	0	369	419	0,382	0,778	662,325	3,353	0	88	373	419
36034	1808	381	425	0,646	0,768	659,798	3,301	0	380	421	0,382	0,778	662,325	3,434	0	88	373	419
36054	1809	392	419	0,646	0,768	659,798	3,265	0	370	424	0,382	0,778	662,325	3,344	0	88	373	419
36074	1810	390	418	0,646	0,768	659,798	3,306	0	373	408	0,382	0,778	662,325	3,419	0	88	373	419
36094	1811	387	418	0,646	0,768	659,798	3,267	0	369	423	0,382	0,777	662,325	3,344	0	88	373	419
36113	1812	392	419	0,646	0,768	658,355	3,275	0	366	428	0,382	0,778	646,737	3,292	0	88	373	419
36133	1813	389	419	0,646	0,768	658,355	3,284	0	369	436	0,382	0,777	646,737	3,236	0	88	373	419
36153	1814	354	378	0,646	0,768	658,355	3,196	0	374	431	0,382	0,777	646,737	3,286	0	88	373	419
36173	1815	398	424	0,646	0,768	658,355	3,204	0	380	423	0,382	0,777	646,737	3,218	0	89	379	408
36193	1816	391	412	0,646	0,768	658,355	3,288	0	377	427	0,382	0,778	646,737	3,281	0	89	379	408
36213	1817	385	403	0,646	0,768	657,983	3,244	0	381	422	0,382	0,778	648,902	3,267	0	89	379	408
36233	1818	380	400	0,647	0,768	657,983	3,29	0	356	429	0,382	0,778	648,902	3,247	0	89	379	408
36253	1819	397	411	0,647	0,769	657,983	3,242	0	376	426	0,382	0,778	648,902	3,244	0	89	379	408
36273	1820	394	426	0,647	0,769	657,983	3,21	0	377	407	0,382	0,778	648,902	3,199	0	89	379	408
36293	1821	390	418	0,647	0,769	657,983	3,224	0	389	426	0,382	0,778	648,902	3,17	0	89	379	408
36313	1822	387	425	0,647	0,769	657,214	3,204	0	395	416	0,382	0,779	653,787	3,174	0	89	379	408
36333	1823	380	414	0,646	0,769	657,214	3,226	0	374	415	0,382	0,778	653,787	3,257	0	89	379	408
36353	1824	380	413	0,646	0,769	657,214	3,201	0	382	396	0,382	0,778	653,787	3,232	0	89	379	408
36373	1825	352	372	0,646	0,769	657,214	3,185	0	378	411	0,382	0,778	653,787	3,239	0	89	379	408
36393	1826	400	422	0,646	0,769	657,214	3,294	0	383	389	0,382	0,778	653,787	3,23	0	89	379	408
36412	1827	394	411	0,646	0,768	657,374	3,285	0	381	391	0,382	0,778	653,17	3,228	0	89	379	408
36432	1828	388	410	0,646	0,768	657,374	3,196	0	385	419	0,382	0,778	653,17	3,181	0	89	379	408
36452	1829	377	382	0,646	0,768	657,374	3,249	0	372	408	0,381	0,778	653,17	3,249	0	89	379	408
36472	1830	377	403	0,646	0,768	657,374	3,203	0	373	413	0,381	0,778	653,17	3,228	0	89	379	408
36492	1831	368	396	0,645	0,768	657,374	3,277	0	378	405	0,381	0,778	653,17	3,205	0	89	379	408
36512	1832	365	385	0,645	0,768	657,581	3,272	0	378	408	0,381	0,778	649,755	3,219	0	89	379	408
36532	1833	370	383	0,646	0,769	657,581	3,257	0	375	427	0,381	0,778	649,755	3,226	0	89	379	408
36552	1834	374	408	0,646	0,769	657,581	3,317	0	388	387	0,381	0,778	649,755	3,3	0	89	379	408
36572	1835	383	415	0,646	0,769	657,581	3,259	0	371	422	0,381	0,778	649,755	3,278	0	89	379	408
36592	1836	391	411	0,646	0,769	657,581	3,292	0	374	406	0,381	0,778	649,755	3,366	0	89	379	408
36612	1837	396	414	0,646	0,769	656,775	3,307	0	376	392	0,381	0,778	650,963	3,387	0	89	379	408
36632	1838	379	399	0,646	0,769	656,775	3,259	0	358	434	0,381	0,778	650,963	3,405	0	89	379	408
36652	1839	367	400	0,646	0,769	656,775	3,254	0	369	415	0,382	0,778	650,963	3,371	0	89	379	408
36672	1840	370	366	0,646	0,769	656,775	3,39	0	385	385	0,382	0,778	650,963	3,244	0
36691	1841	362	376	0,647	0,769	656,775	3,319	0	384	380	0,382	0,778	650,963	3,325	0
36712	1842	361	365	0,647	0,769	657,985	3,361	0	383	378	0,382	0,778	648,205	3,254	0
36731	1843	356	380	0,647	0,769	657,985	3,335	0	369	394	0,382	0,778	648,205	3,256	0
36751	1844	366	386	0,647	0,769	657,985	3,346	0	357	396	0,383	0,778	648,205	3,322	0
36771	1845	257	369	0,648	0,769	657,985	3,37	0	297	394	0,384	0,778	648,205	3,33	0
36791	1846	260	377	0,649	0,769	657,985	3,353	0	272	377	0,384	0,778	648,205	3,27	0
36811	1847	264	373	0,649	0,769	661,237	3,379	0	244	364	0,384	0,778	662,202	3,375	0
36831	1848	283	400	0,649	0,769	661,237	3,294	0	272	371	0,384	0,778	662,202	3,389	0	90	262	388
36851	1849	278	400	0,649	0,769	661,237	3,356	0	265	399	0,384	0,778	662,202	3,468	0	90	262	388
36871	1850	244	393	0,649	0,769	661,237	3,328	0	272	363	0,384	0,778	662,202	3,504	0	90	262	388
36891	1851	253	389	0,649	0,769	661,237	3,421	0	276	385	0,384	0,778	662,202	3,418	0	90	262	388
36911	1852	242	387	0,649	0,769	660,146	3,427	0	274	390	0,384	0,779	662,968	3,472	0	90	262	388
36931	1853	261	391	0,649	0,769	660,146	3,385	0	268	390	0,384	0,778	662,968	3,456	0	90	262	388
36951	1854	249	399	0,649	0,769	660,146	3,418	0	261	371	0,385	0,779	662,968	3,495	0	90	262	388
36971	1855	202	407	0,65	0,77	660,146	3,419	0	212	415	0,385	0,779	662,968	3,476	0	91	213	420
36991	1856	210	410	0,65	0,77	660,146	3,401	0	216	418	0,385	0,779	662,968	3,523	0	91	213	420
37010	1857	219	413	0,65	0,77	659,153	3,414	0	225	429	0,385	0,779	652,366	3,471	0	91	213	420
37030	1858	206	409	0,65	0,77	659,153	3,42	0	216	415	0,385	0,779	652,366	3,532	0	91	213	420
37050	1859	214	412	0,65	0,77	659,153	3,449	0	216	425	0,385	0,779	652,366	3,463	0	91	213	420
37070	1860	207	421	0,65	0,77	659,153	3,484	0	208	429	0,385	0,779	652,366	3,582	0	91	213	420
37090	1861	211	413	0,65	0,77	659,153	3,445	0	214	421	0,386	0,779	652,366	3,461	0	91	213	420
37110	1862	213	416	0,65	0,77	659,178	3,455	0	213	432	0,386	0,779	644,913	3,462	0	91	213	420
37130	1863	196	421	0,65	0,77	659,178	3,316	0	218	427	0,386	0,779	644,913	3,426	0	91	213	420
37150	1864	214	418	0,65	0,77	659,178	3,358	0	224	433	0,386	0,779	644,913	3,422	0	91	213	420
37170	1865	176	411	0,65	0,77	659,178	3,414	0	173	423	0,386	0,779	644,913	3,453	0	92	170	429
37190	1866	166	411	0,65	0,77	659,178	3,389	0	189	430	0,386	0,779	644,913	3,421	0	92	170	429
37210	1867	159	411	0,65	0,77	658,751	3,416	0	175	420	0,386	0,779	652,772	3,471	0	92	170	429
37230	1868	177	422	0,65	0,77	658,751	3,376	0	182	420	0,386	0,779	652,772	3,588	0	92	170	429
37250	1869	172	428	0,65	0,77	658,751	3,447	0	183	415	0,386	0,779	652,772	3,449	0	92	170	429
37270	1870	181	427	0,65	0,77	658,751	3,426	0	188	436	0,385	0,779	652,772	3,518	0	92	170	429
37289	1871	188	438	0,65	0,77	658,751	3,396	0	173	423	0,385	0,779	652,772	3,467	0	92	170	429
37309	1872	189	441	0,65	0,77	659,066	3,429	0	174	426	0,385	0,78	653,073	3,498	0	92	170	429
37329	1873	166	416	0,65	0,77	659,066	3,39	0	174	442	0,385	0,78	653,073	3,448	0	92	170	429
37349	1874	172	424	0,65	0,77	659,066	3,363	0	212	443	0,385	0,78	653,073	3,568	0	92	170	429
37369	1875	169	417	0,65	0,77	659,066	3,334	0	195	436	0,385	0,78	653,073	3,548	0	92	170	429
37389	1876	180	432	0,649	0,77	659,066	3,389	0	201	444	0,385	0,78	653,073	3,524	0	92	170	429
37409	1877	177	431	0,649	0,77	661,798	3,381	0	193	442	0,385	0,78	654,228	3,509	0	92	170	429
37429	1878	191	433	0,649	0,77	661,798	3,387	0	165	426	0,385	0,779	654,228	3,479	0	92	170	429
37449	1879	183	431	0,649	0,77	661,798	3,318	0	176	431	0,385	0,779	654,228	3,443	0	92	170	429
37469	1880	178	422	0,649	0,77	661,798	3,354	0	190	430	0,384	0,779	654,228	3,48	0	92	170	429
37489	1881	161	426	0,649	0,77	661,798	3,278	0	164	426	0,385	0,779	654,228	3,407	0	92	170	429
37509	1882	155	424	0,649	0,77	659,09	3,264	0	175	429	0,384	0,779	652,933	3,401	0	92	170	429
37529	1883	164	425	0,648	0,77	659,09	3,371	0	174	427	0,384	0,779	652,933	3,436	0	92	170	429
37549	1884	160	422	0,648	0,77	659,09	3,289	0	165	441	0,384	0,779	652,933	3,438	0	92	170	429
37569	1885	160	428	0,648	0,77	659,09	3,339	0	163	428	0,384	0,78	652,933	3,344	0	92	170	429
37589	1886	165	434	0,648	0,77	659,09	3,159	0	172	434	0,384	0,78	652,933	3,41	0	92	170	429
37608	1887	164	435	0,648	0,77	658,302	3,129	0	166	439	0,384	0,78	652,395	3,383	0	92	170	429
37628	1888	173	432	0,648	0,77	658,302	3,228	0	158	429	0,384	0,779	652,395	3,345	0	92	170	429
37648	1889	163	421	0,648	0,77	658,302	3,277	0	145	428	0,384	0,779	652,395	3,308	0	92	170	429
37668	1890	165	421	0,648	0,77	658,302	3,194	0	164	433	0,384	0,779	652,395	3,407	0	92	170	429
37688	1891	163	428	0,649	0,769	658,302	3,222	0	158	431	0,384	0,779	652,395	3,456	0	92	170	429
37708	1892	160	421	0,649	0,769	660,272	3,234	0	156	432	0,384	0,779	652,083	3,47	0	92	170	429
37728	1893	157	423	0,649	0,769	660,272	3,249	0	171	435	0,384	0,779	652,083	3,316	0	92	170	429
37748	1894	168	427	0,649	0,769	660,272	3,205	0	160	424	0,385	0,779	652,083	3,333	0	92	170	429
37768	1895	154	421	0,649	0,77	660,272	3,327	0	161	429	0,385	0,779	652,083	3,319	0	92	170	429
37788	1896	169	429	0,649	0,77	660,272	3,258	0	168	435	0,385	0,779	652,083	3,379	0	92	170	429
37808	1897	167	429	0,649	0,769	659,29	3,262	0	161	431	0,385	0,779	651,154	3,385	0	92	170	429
37828	1898	136	405	0,649	0,77	659,29	3,294	0	177	435	0,385	0,779	651,154	3,445	0	92	170	429
37848	1899	170	430	0,65	0,77	659,29	3,279	0	175	443	0,385	0,779	651,154	3,391	0	92	170	429
37868	1900	164	426	0,65	0,769	659,29	3,209	0	174	432	0,385	0,779	651,154	3,309	0	92	170	429
37888	1901	150	409	0,65	0,769	659,29	3,254	0	182	467	0,385	0,779	651,154	3,807	0	92	170	429
37908	1902	166	421	0,649	0,769	659,55	3,224	0	180	470	0,385	0,779	654,078	3,806	0	92	170	429
37927	1903	236	428	0,648	0,769	659,55	3,25	0	254	439	0,384	0,779	654,078	3,465	0	93	247	429
37947	1904	233	410	0,648	0,769	659,55	3,341	0	237	437	0,384	0,779	654,078	3,449	0	93	247	429
37967	1905	232	408	0,648	0,769	659,55	3,239	0	245	441	0,384	0,779	654,078	3,326	0	93	247	429
37987	1906	248	424	0,648	0,769	659,55	3,251	0	247	441	0,384	0,779	654,078	3,321	0	93	247	429
38007	1907	248	414	0,648	0,769	659,277	3,27	0	244	445	0,384	0,779	645,768	3,275	0	93	247	429
38027	1908	232	423	0,649	0,77	659,277	3,272	0	244	446	0,384	0,779	645,768	3,375	0	93	247	429
38047	1909	250	423	0,649	0,77	659,277	3,197	0	258	437	0,384	0,779	645,768	3,427	0	93	247	429
38067	1910	266	429	0,648	0,77	659,277	3,213	0	277	442	0,384	0,779	645,768	3,356	0	93	247	429
38087	1911	360	421	0,647	0,77	659,277	3,289	0	356	426	0,383	0,779	645,768	3,303	0	94	368	419
38107	1912	385	423	0,647	0,769	657,988	3,299	0	379	413	0,383	0,779	660,738	3,379	0	94	368	419
38127	1913	360	403	0,647	0,769	657,988	3,346	0	357	431	0,383	0,779	660,738	3,365	0	94	368	419
38147	1914	367	417	0,647	0,769	657,988	3,215	0	365	425	0,383	0,779	660,738	3,354	0	94	368	419
38167	1915	358	418	0,647	0,769	657,988	3,37	0	351	429	0,382	0,779	660,738	3,338	0	94	368	419
38186	1916	381	438	0,647	0,769	657,988	3,294	0	367	424	0,382	0,779	660,738	3,402	0	94	368	419
38206	1917	384	446	0,647	0,769	657,363	3,26	0	363	424	0,382	0,779	661,448	3,399	0	94	368	419
38226	1918	353	405	0,647	0,769	657,363	3,274	0	356	426	0,382	0,779	661,448	3,332	0	94	368	419
38246	1919	363	411	0,647	0,77	657,363	3,229	0	347	438	0,382	0,779	661,448	3,524	0	94	368	419
38266	1920	350	413	0,647	0,77	657,363	3,216	0	355	432	0,383	0,779	661,448	3,368	0	94	368	419
38286	1921	350	404	0,647	0,77	657,363	3,312	0	359	425	0,383	0,779	661,448	3,301	0	94	368	419
38306	1922	352	408	0,647	0,77	657,164	3,289	0	357	431	0,383	0,779	657,963	3,339	0	94	368	419
38326	1923	355	413	0,647	0,77	657,164	3,301	0	349	428	0,383	0,779	657,963	3,367	0	94	368	419
38346	1924	369	409	0,647	0,77	657,164	3,347	0	362	435	0,383	0,779	657,963	3,317	0	94	368	419
38366	1925	367	424	0,647	0,77	657,164	3,263	0	360	428	0,382	0,779	657,963	3,373	0	94	368	419
38386	1926	355	401	0,647	0,769	657,164	3,273	0	363	426	0,382	0,779	657,963	3,31	0	94	368	419
38406	1927	360	402	0,647	0,769	658,601	3,279	0	363	428	0,382	0,779	657,796	3,325	0	94	368	419
38426	1928	381	418	0,646	0,769	658,601	3,274	0	377	426	0,382	0,779	657,796	3,322	0	94	368	419
38446	1929	371	405	0,646	0,769	658,601	3,33	0	392	417	0,381	0,779	657,796	3,282	0	94	368	419
38466	1930	394	429	0,646	0,769	658,601	3,38	0	368	444	0,381	0,779	657,796	3,372	0	94	368	419
38485	1931	377	413	0,645	0,769	658,601	3,267	0	377	431	0,381	0,779	657,796	3,279	0	94	368	419
38506	1932	376	412	0,645	0,769	659,01	3,309	0	377	438	0,381	0,779	650,991	3,275	0	94	368	419
38525	1933	375	408	0,645	0,769	659,01	3,272	0	386	429	0,381	0,779	650,991	3,28	0	94	368	419
38545	1934	389	412	0,645	0,769	659,01	3,306	0	372	421	0,38	0,779	650,991	3,268	0	94	368	419
38565	1935	381	412	0,645	0,769	659,01	3,284	0	382	414	0,38	0,779	650,991	3,277	0	94	368	419
38585	1936	378	421	0,645	0,769	659,01	3,355	0	376	417	0,38	0,779	650,991	3,272	0	94	368	419
38605	1937	379	424	0,645	0,769	657,459	3,357	0	384	406	0,38	0,779	660,996	3,325	0	94	368	419
38625	1938	387	419	0,645	0,769	657,459	3,331	0	378	417	0,38	0,779	660,996	3,369	0	94	368	419
38645	1939	382	407	0,645	0,769	657,459	3,301	0	375	430	0,38	0,779	660,996	3,375	0	94	368	419
38665	1940	353	370	0,645	0,768	657,459	3,353	0	371	428	0,38	0,778	660,996	3,313	0	94	368	419
38685	1941	404	342	0,644	0,767	657,459	3,302	0	423	364	0,38	0,777	660,996	3,278	0
38705	1942	396	321	0,643	0,765	657,168	3,319	0	421	369	0,38	0,775	656,401	3,236	0
38725	1943	486	184	0,643	0,764	657,168	3,285	0	530	171	0,379	0,774	656,401	3,266	0	95	500	184
38745	1944	493	170	0,643	0,764	657,168	3,354	0	515	197	0,379	0,775	656,401	3,289	0	95	500	184
38765	1945	484	174	0,643	0,765	657,168	3,304	0	504	185	0,38	0,775	656,401	3,353	0	95	500	184
38785	1946	490	171	0,643	0,765	657,168	3,22	0	510	183	0,38	0,775	656,401	3,203	0	95	500	184
38804	1947	489	169	0,644	0,765	659,414	3,248	0	507	181	0,38	0,775	656,624	3,226	0	95	500	184
38824	1948	498	184	0,644	0,765	659,414	3,296	0	502	188	0,38	0,775	656,624	3,2	0	95	500	184
38844	1949	502	173	0,644	0,765	659,414	3,287	0	506	180	0,38	0,775	656,624	3,236	0	95	500	184
38864	1950	488	181	0,644	0,765	659,414	3,426	0	512	191	0,38	0,775	656,624	3,208	0	95	500	184
38884	1951	483	184	0,644	0,765	659,414	3,292	0	510	202	0,38	0,775	656,624	3,242	0	95	500	184
38904	1952	480	182	0,644	0,765	657,911	3,314	0	508	201	0,38	0,775	656,97	3,237	0	95	500	184
38924	1953	497	191	0,643	0,765	657,911	3,318	0	532	204	0,379	0,775	656,97	3,273	0	95	500	184
38944	1954	517	271	0,643	0,766	657,911	3,273	0	517	287	0,379	0,776	656,97	3,329	0
38964	1955	510	252	0,643	0,766	657,911	3,278	0	510	281	0,379	0,776	656,97	3,221	0
38984	1956	496	245	0,643	0,766	657,911	3,288	0	521	273	0,379	0,776	656,97	3,305	0
39004	1957	500	240	0,643	0,766	656,782	3,289	0	515	263	0,38	0,776	659,948	3,324	0
39024	1958	511	292	0,643	0,766	656,782	3,374	0	525	271	0,38	0,776	659,948	3,272	0
39044	1959	498	268	0,644	0,766	656,782	3,238	0	528	276	0,38	0,776	659,948	3,28	0
39064	1960	499	236	0,644	0,766	656,782	3,306	0	522	276	0,38	0,776	659,948	3,202	0
39084	1961	495	250	0,644	0,766	656,782	3,205	0	512	288	0,38	0,776	659,948	3,164	0
39104	1962	493	234	0,644	0,766	655,972	3,213	0	509	292	0,38	0,776	659,082	3,136	0
39124	1963	455	345	0,645	0,767	655,972	3,235	0	441	361	0,381	0,776	659,082	3,281	0	96	425	351
39143	1964	439	320	0,645	0,767	655,972	3,165	0	438	337	0,381	0,776	659,082	3,274	0	96	425	351
39163	1965	420	341	0,645	0,767	655,972	3,271	0	436	368	0,381	0,776	659,082	3,24	0	96	425	351
39183	1966	430	346	0,645	0,767	655,972	3,211	0	447	343	0,381	0,776	659,082	3,23	0	96	425	351
39203	1967	420	337	0,645	0,767	656,859	3,205	0	444	357	0,381	0,777	656,612	3,208	0	96	425	351
39223	1968	435	349	0,645	0,768	656,859	3,299	0	433	365	0,381	0,777	656,612	3,206	0	96	425	351
39243	1969	422	360	0,645	0,768	656,859	3,321	0	429	371	0,381	0,777	656,612	3,265	0	96	425	351
39263	1970	409	335	0,645	0,768	656,859	3,324	0	437	369	0,381	0,777	656,612	3,192	0	96	425	351
39283	1971	402	328	0,645	0,768	656,859	3,208	0	412	388	0,381	0,777	656,612	3,273	0	96	425	351
39303	1972	393	326	0,645	0,768	657,102	3,214	0	414	391	0,381	0,778	659,453	3,265	0	96	425	351
39323	1973	402	396	0,645	0,769	657,102	3,194	0	397	405	0,381	0,778	659,453	3,263	0	97	428	390
39343	1974	401	418	0,645	0,768	657,102	3,27	0	401	387	0,381	0,778	659,453	3,304	0	97	428	390
39363	1975	418	426	0,645	0,768	657,102	3,354	0	397	424	0,381	0,778	659,453	3,296	0	97	428	390
39382	1976	404	419	0,644	0,768	657,102	3,365	0	395	431	0,381	0,778	659,453	3,351	0	97	428	390
39402	1977	408	421	0,644	0,768	657,557	3,379	0	397	436	0,38	0,778	660,835	3,371	0	97	428	390
39422	1978	410	426	0,644	0,768	657,557	3,258	0	384	431	0,38	0,778	660,835	3,352	0	97	428	390
39442	1979	415	429	0,644	0,768	657,557	3,35	0	387	427	0,38	0,778	660,835	3,452	0	97	428	390
39462	1980	389	387	0,644	0,768	657,557	3,357	0	405	417	0,38	0,778	660,835	3,424	0	97	428	390
39482	1981	401	423	0,643	0,768	657,557	3,378	0	392	419	0,38	0,778	660,835	3,422	0	97	428	390
39502	1982	396	413	0,643	0,768	659,351	3,399	0	400	420	0,379	0,778	662,101	3,425	0	97	428	390
39522	1983	405	411	0,643	0,768	659,351	3,368	0	406	413	0,379	0,778	662,101	3,381	0	97	428	390
39542	1984	390	387	0,643	0,768	659,351	3,347	0	406	393	0,379	0,778	662,101	3,354	0	97	428	390
[truncated: 6,604 more rows]
