# Supplementary material for: Perception of Individual and Joint Action in Infants and Adults
Source: PLoS One. 2014 Sep 9;9(9):e107450. doi: 10.1371/journal.pone.0107450 (PMC4174902; doi:10.1371/journal.pone.0107450)
Supplement: Data S1 — Raw files of eye tracking data of all participants. (ZIP) [file pone.0107450.s001.zip › Turm2012b_AD_15.csv]

Data properties:
Recording date: 18.07.2012
Recording time : 16:08:18:046 (corresponds to time 0)
Study: Turmbau2012b
Subject: Turm2012b_AD_15
Recording: Turm2012b_AD_15
Screen resolution: 800 x 600
Coordinate unit: Pixels
Filter settings:
Eye: Average
Fixation radius: 30
Min duration: 100
Timestamp	Number	GazepointX (L)	GazepointY (L)	CamX (L)	CamY (L)	Distance (L)	Pupil (L)	Validity (L)	GazepointX (R)	GazepointY (R)	CamX (R)	CamY (R)	Distance (R)	Pupil (R)	Validity (R)	Fixation	GazepointX	GazepointY	Event	Event Key	Data 1	Data 2	Description
17	1	376	288	0,675	0,553	612,184	3,87	0	379	270	0,398	0,522	606,25	3,887	0	1	387	267
37	2	376	284	0,673	0,553	609,613	3,837	0	380	273	0,396	0,522	604,971	3,896	0	1	387	267
57	3	367	271	0,671	0,553	609,613	3,902	0	376	268	0,395	0,522	604,971	3,865	0	1	387	267
77	4	372	276	0,669	0,553	609,613	3,892	0	376	262	0,393	0,523	604,971	3,824	0	1	387	267
97	5	370	265	0,668	0,553	609,613	3,883	0	373	269	0,391	0,525	604,971	3,822	0	1	387	267
117	6	374	272	0,666	0,553	609,613	3,898	0	370	271	0,389	0,526	604,971	3,838	0	1	387	267
137	7	376	271	0,665	0,554	610,801	3,897	0	369	271	0,387	0,527	604,067	3,837	0	1	387	267
157	8	371	262	0,664	0,553	610,801	3,9	0	376	264	0,386	0,527	604,067	3,889	0	1	387	267
177	9	374	264	0,663	0,552	610,801	3,913	0	371	261	0,386	0,526	604,067	3,872	0	1	387	267
196	10	383	265	0,663	0,551	610,801	3,908	0	386	260	0,385	0,525	604,067	3,863	0	1	387	267
216	11	393	274	0,663	0,55	610,801	3,841	0	396	260	0,385	0,524	604,067	3,809	0	1	387	267
236	12	398	282	0,663	0,549	606,203	3,813	0	398	261	0,385	0,522	602,884	3,784	0	1	387	267
256	13	395	267	0,664	0,548	606,203	3,787	0	394	270	0,386	0,522	602,884	3,803	0	1	387	267
276	14	395	273	0,665	0,548	606,203	3,826	0	394	257	0,387	0,522	602,884	3,796	0	1	387	267
296	15	398	272	0,666	0,549	606,203	3,767	0	390	261	0,388	0,523	602,884	3,721	0	1	387	267
316	16	396	269	0,667	0,55	606,203	3,842	0	395	248	0,39	0,525	602,884	3,755	0	1	387	267
336	17	398	272	0,669	0,552	606,459	3,83	0	393	247	0,391	0,527	602,539	3,726	0	1	387	267
356	18	398	263	0,67	0,553	606,459	3,696	0	396	263	0,393	0,528	602,539	3,725	0	1	387	267
376	19	395	267	0,672	0,553	606,459	3,747	0	390	269	0,394	0,528	602,539	3,735	0	1	387	267
396	20	396	286	0,673	0,553	606,459	3,765	0	395	262	0,395	0,529	602,539	3,72	0	1	387	267
416	21	395	284	0,673	0,554	606,459	3,749	0	393	259	0,396	0,529	602,539	3,779	0	1	387	267
436	22	394	281	0,674	0,554	608,073	3,765	0	393	260	0,397	0,529	602,574	3,786	0	1	387	267
456	23	398	275	0,674	0,553	608,073	3,753	0	390	253	0,397	0,529	602,574	3,737	0	1	387	267
476	24	396	274	0,674	0,553	608,073	3,74	0	392	262	0,397	0,529	602,574	3,757	0	1	387	267
495	25	395	267	0,673	0,551	608,073	3,751	0	392	265	0,396	0,528	602,574	3,772	0	1	387	267
515	26	389	269	0,673	0,549	608,073	3,789	0	386	269	0,395	0,528	602,574	3,742	0	1	387	267
535	27	387	269	0,672	0,546	609,13	3,795	0	389	272	0,394	0,527	602,878	3,757	0	1	387	267
555	28	-800	-600	-1	-1	-1	-1	4	-800	-600	-1	-1	-1	-1	4
556								5							5				ShowAVI	8	0	0	atFish.avi
575	29	-800	-600	-1	-1	-1	-1	4	-800	-600	-1	-1	-1	-1	4
595	30	-800	-600	-1	-1	-1	-1	4	-800	-600	-1	-1	-1	-1	4
615	31	-800	-600	-1	-1	-1	-1	4	-800	-600	-1	-1	-1	-1	4
635	32	-800	-600	-1	-1	-1	-1	4	-800	-600	-1	-1	-1	-1	4
655	33	-800	-600	-1	-1	-1	-1	4	-800	-600	-1	-1	-1	-1	4
675	34	371	242	0,669	0,535	609,13	3,882	0	-800	-600	0,669	0,535	-1	-1	4	2	374	222
695	35	370	246	0,669	0,536	605,921	3,862	0	-800	-600	0,669	0,536	-1	-1	4	2	374	222
715	36	372	224	0,669	0,537	605,921	3,942	0	365	213	0,389	0,532	605,921	4,008	0	2	374	222
735	37	376	221	0,669	0,538	605,921	3,921	0	370	227	0,389	0,533	597,237	3,955	0	2	374	222
755	38	377	228	0,67	0,54	605,921	3,947	0	370	219	0,389	0,533	597,823	3,974	0	2	374	222
775	39	381	223	0,67	0,541	605,921	3,967	0	365	224	0,389	0,534	594,572	3,989	0	2	374	222
794	40	381	227	0,67	0,543	602,616	3,944	0	364	216	0,389	0,534	601,414	4,043	0	2	374	222
814	41	380	222	0,67	0,544	602,616	3,967	0	366	213	0,389	0,534	601,414	4,002	0	2	374	222
834	42	372	221	0,67	0,544	602,616	4,006	0	369	214	0,389	0,534	601,414	4,034	0	2	374	222
854	43	376	228	0,67	0,545	602,616	3,977	0	367	214	0,389	0,534	601,414	4,094	0	2	374	222
874	44	376	223	0,669	0,545	602,616	4,012	0	369	209	0,388	0,534	601,414	4,088	0	2	374	222
894	45	374	225	0,669	0,545	601,854	4	0	369	215	0,388	0,534	597,127	4,055	0	2	374	222
914	46	378	223	0,668	0,545	601,854	4,041	0	366	228	0,387	0,534	597,127	4,092	0	2	374	222
934	47	405	219	0,666	0,545	601,854	4,087	0	397	222	0,385	0,534	597,127	4,119	0	2	374	222
954	48	540	283	0,663	0,545	601,854	4,034	0	524	271	0,382	0,535	597,127	4,152	0
974	49	508	269	0,663	0,545	601,854	4,091	0	498	263	0,382	0,535	597,127	4,146	0
994	50	475	257	0,662	0,545	600,546	4,065	0	475	257	0,381	0,535	594,915	4,126	0
1014	51	528	290	0,662	0,545	600,546	4,044	0	504	280	0,381	0,535	594,915	4,164	0	3	514	277
1034	52	521	263	0,661	0,545	600,546	4,101	0	502	287	0,38	0,535	594,915	4,185	0	3	514	277
1054	53	518	291	0,661	0,546	600,546	4,138	0	510	273	0,38	0,535	594,915	4,197	0	3	514	277
1074	54	524	276	0,66	0,546	600,546	4,084	0	508	281	0,379	0,535	594,915	4,197	0	3	514	277
1093	55	522	268	0,66	0,546	600,107	4,088	0	508	282	0,379	0,535	593,959	4,19	0	3	514	277
1113	56	522	279	0,66	0,546	600,107	4,101	0	514	278	0,379	0,535	593,959	4,223	0	3	514	277
1133	57	520	284	0,659	0,546	600,107	4,162	0	508	277	0,378	0,535	593,959	4,203	0	3	514	277
1153	58	522	283	0,659	0,546	600,107	4,111	0	506	280	0,377	0,535	593,959	4,19	0	3	514	277
1173	59	512	271	0,658	0,546	600,107	4,124	0	520	273	0,377	0,535	593,959	4,232	0	3	514	277
1193	60	511	272	0,66	0,545	600,222	4,144	0	515	272	0,379	0,535	595,109	4,227	0	3	514	277
1213	61	320	235	0,661	0,545	600,222	4,109	0	314	212	0,381	0,535	595,109	4,202	0	4	317	235
1233	62	321	233	0,661	0,546	600,222	4,123	0	320	226	0,38	0,536	595,109	4,136	0	4	317	235
1253	63	316	237	0,661	0,546	600,222	4,135	0	313	231	0,38	0,537	595,109	4,107	0	4	317	235
1273	64	324	230	0,661	0,546	600,222	4,107	0	311	227	0,38	0,537	595,109	4,1	0	4	317	235
1293	65	321	234	0,661	0,547	598,173	4,103	0	313	229	0,38	0,538	595,527	4,095	0	4	317	235
1313	66	315	236	0,661	0,547	598,173	4,145	0	315	219	0,38	0,539	595,527	4,122	0	4	317	235
1333	67	322	239	0,662	0,547	598,173	4,057	0	313	234	0,38	0,539	595,527	4,13	0	4	317	235
1353	68	324	237	0,662	0,547	598,173	4,027	0	313	232	0,38	0,539	595,527	4,062	0	4	317	235
1373	69	322	244	0,663	0,548	598,173	4,038	0	321	225	0,381	0,54	595,527	4,101	0	4	317	235
1393	70	323	249	0,664	0,548	596,235	4,009	0	320	236	0,382	0,54	593,186	4,071	0	4	317	235
1412	71	317	242	0,666	0,548	596,235	4,039	0	314	237	0,384	0,54	593,186	4,017	0	4	317	235
1432	72	326	254	0,667	0,549	596,235	3,951	0	310	236	0,385	0,54	593,186	4,051	0	4	317	235
1454	73	323	243	0,669	0,549	596,235	3,986	0	316	231	0,388	0,54	593,186	3,988	0	4	317	235
1472	74	423	321	0,67	0,552	596,235	3,994	0	428	287	0,388	0,542	593,186	4,036	0
1492	75	435	328	0,669	0,553	599,123	4,021	0	438	288	0,388	0,543	594,032	4,045	0
1512	76	504	350	0,672	0,554	599,123	4,071	0	511	333	0,391	0,543	594,032	4,034	0	5	500	347
1532	77	515	343	0,674	0,554	599,123	4,006	0	504	340	0,393	0,543	594,032	4,037	0	5	500	347
1552	78	509	341	0,677	0,554	599,123	3,99	0	500	340	0,395	0,542	594,032	4,001	0	5	500	347
1573	79	512	351	0,678	0,553	599,123	4,026	0	492	340	0,397	0,541	594,032	4,008	0	5	500	347
1592	80	508	349	0,68	0,553	596,938	4,013	0	486	343	0,398	0,54	591,316	3,997	0	5	500	347
1612	81	518	352	0,681	0,552	596,938	4,049	0	501	334	0,399	0,539	591,316	4,037	0	5	500	347
1632	82	508	345	0,682	0,551	596,938	4,033	0	495	333	0,4	0,538	591,316	4,045	0	5	500	347
1652	83	508	348	0,683	0,55	596,938	4,065	0	497	335	0,4	0,537	591,316	4,06	0	5	500	347
1672	84	509	355	0,683	0,55	596,938	4,048	0	498	345	0,401	0,536	591,316	4,027	0	5	500	347
1692	85	508	355	0,684	0,549	594,163	4,029	0	496	348	0,401	0,536	590,569	4,029	0	5	500	347
1711	86	499	361	0,685	0,549	594,163	4,078	0	489	340	0,402	0,536	590,569	4,064	0	5	500	347
1731	87	504	361	0,686	0,549	594,163	4,049	0	483	338	0,402	0,536	590,569	4,085	0	5	500	347
1751	88	506	363	0,686	0,549	594,163	4,16	0	493	336	0,403	0,536	590,569	4,064	0	5	500	347
1771	89	502	360	0,687	0,55	594,163	4,076	0	490	348	0,404	0,536	590,569	4,057	0	5	500	347
1791	90	503	363	0,688	0,55	592,746	4,079	0	489	349	0,404	0,537	588,728	4,049	0	5	500	347
1811	91	432	368	0,69	0,551	592,746	4,07	0	415	366	0,406	0,537	588,728	4,085	0	6	434	369
1816								5							5				Keyboard	3	39	0	Right
1831	92	457	376	0,69	0,552	592,746	4,037	0	433	363	0,407	0,537	588,728	4,08	0	6	434	369
1851	93	447	380	0,69	0,552	592,746	4,015	0	426	366	0,407	0,538	588,728	4,084	0	6	434	369
1871	94	447	374	0,691	0,552	592,746	4,057	0	427	356	0,407	0,538	588,728	4,061	0	6	434	369
1891	95	448	371	0,691	0,551	595,564	4,053	0	428	355	0,407	0,538	588,37	4,056	0	6	434	369
1911	96	445	377	0,691	0,552	595,564	4,08	0	419	369	0,408	0,538	588,37	4,106	0	6	434	369
1933	97	450	371	0,692	0,552	595,564	4,065	0	422	363	0,408	0,539	588,37	4,082	0	6	434	369
1951	98	445	372	0,692	0,553	595,564	4,14	0	424	369	0,409	0,539	588,37	4,133	0	6	434	369
1971	99	446	376	0,692	0,553	595,564	4,111	0	429	364	0,409	0,54	588,37	4,134	0	6	434	369
1991	100	447	372	0,693	0,554	596,635	4,132	0	431	366	0,409	0,54	589,352	4,141	0	6	434	369
2010	101	446	378	0,693	0,554	596,635	4,146	0	424	363	0,409	0,541	589,352	4,187	0	6	434	369
2030	102	445	369	0,692	0,555	596,635	4,109	0	423	366	0,409	0,541	589,352	4,174	0	6	434	369
2050	103	441	370	0,692	0,554	596,635	4,097	0	420	359	0,409	0,541	589,352	4,168	0	6	434	369
2070	104	441	369	0,691	0,554	596,635	4,183	0	417	376	0,408	0,54	589,352	4,196	0	6	434	369
2090	105	440	370	0,691	0,553	596,621	4,165	0	415	377	0,407	0,54	589,455	4,19	0	6	434	369
2110	106	441	364	0,69	0,553	596,621	4,176	0	421	363	0,407	0,54	589,455	4,173	0	6	434	369
2130	107	440	373	0,689	0,553	596,621	4,151	0	422	367	0,406	0,54	589,455	4,189	0	6	434	369
2150	108	443	372	0,688	0,552	596,621	4,169	0	423	372	0,405	0,539	589,455	4,201	0	6	434	369
2170	109	443	366	0,687	0,552	596,621	4,189	0	420	368	0,404	0,539	589,455	4,267	0	6	434	369
2190	110	444	370	0,686	0,552	596,605	4,182	0	421	369	0,403	0,539	590,165	4,291	0	6	434	369
2210	111	444	372	0,685	0,551	596,605	4,198	0	417	370	0,402	0,539	590,165	4,217	0	6	434	369
2230	112	444	374	0,685	0,551	596,605	4,218	0	425	361	0,401	0,539	590,165	4,25	0	6	434	369
2252	113	404	316	0,684	0,549	596,605	4,201	0	400	309	0,401	0,537	590,165	4,233	0
2269	114	396	271	0,683	0,547	596,605	4,21	0	398	268	0,401	0,535	590,165	4,219	0	7	394	274
2280								5							5				ShowAVI	8	0	0	single.avi
2290	115	391	250	0,682	0,546	596,031	4,213	0	397	240	0,4	0,535	592,194	4,245	0	7	394	274
2310	116	398	268	0,682	0,545	596,031	4,286	0	391	271	0,399	0,534	592,194	4,229	0	7	394	274
2331	117	400	287	0,681	0,544	596,031	4,26	0	392	259	0,398	0,533	592,194	4,292	0	7	394	274
2349	118	402	271	0,68	0,544	596,031	4,25	0	393	267	0,398	0,533	592,194	4,272	0	7	394	274
2370	119	394	273	0,68	0,544	596,031	4,283	0	394	272	0,397	0,533	592,194	4,273	0	7	394	274
2389	120	395	280	0,679	0,544	595,199	4,262	0	394	268	0,396	0,534	591,81	4,272	0	7	394	274
2409	121	396	292	0,678	0,545	595,199	4,249	0	397	270	0,396	0,534	591,81	4,317	0	7	394	274
2429	122	393	275	0,678	0,546	595,199	4,288	0	397	270	0,395	0,535	591,81	4,28	0	7	394	274
2449	123	398	284	0,677	0,546	595,199	4,26	0	391	273	0,394	0,536	591,81	4,307	0	7	394	274
2469	124	395	266	0,676	0,546	595,199	4,324	0	390	282	0,393	0,536	591,81	4,301	0	7	394	274
2489	125	396	265	0,675	0,546	596,18	4,334	0	388	284	0,393	0,536	591,346	4,284	0	7	394	274
2509	126	396	274	0,675	0,546	596,18	4,309	0	391	280	0,392	0,536	591,346	4,335	0	7	394	274
2529	127	397	278	0,674	0,546	596,18	4,327	0	388	278	0,391	0,536	591,346	4,267	0	7	394	274
2549	128	400	291	0,673	0,546	596,18	4,297	0	388	281	0,39	0,536	591,346	4,319	0	7	394	274
2569	129	399	275	0,672	0,546	596,18	4,284	0	390	272	0,39	0,536	591,346	4,259	0	7	394	274
2588	130	399	282	0,671	0,546	594,74	4,273	0	388	273	0,389	0,536	590,004	4,264	0	7	394	274
2609	131	395	304	0,67	0,547	594,74	4,133	0	388	284	0,388	0,537	590,004	4,147	0	7	394	274
2628	132	394	482	0,669	0,551	594,74	4,165	0	366	456	0,388	0,541	590,004	4,177	0
2649	133	392	418	0,668	0,551	594,74	4,093	0	367	425	0,387	0,542	590,004	4,159	0
2668	134	391	456	0,667	0,551	594,74	4,046	0	366	453	0,385	0,542	590,004	4,113	0	8	382	444
2690	135	389	425	0,666	0,551	595,814	4,044	0	366	440	0,384	0,542	591,557	4,131	0	8	382	444
2708	136	396	452	0,664	0,55	595,814	4,035	0	368	450	0,382	0,541	591,557	4,055	0	8	382	444
2730	137	390	457	0,663	0,55	595,814	3,963	0	374	454	0,381	0,541	591,557	3,992	0	8	382	444
2748	138	392	463	0,662	0,549	595,814	3,991	0	375	449	0,38	0,541	591,557	4,03	0	8	382	444
2768	139	385	457	0,661	0,548	595,814	3,943	0	362	462	0,379	0,54	591,557	4,008	0	8	382	444
2788	140	384	459	0,66	0,547	596,787	3,951	0	365	462	0,378	0,54	592,382	4,031	0	8	382	444
2809	141	390	450	0,659	0,547	596,787	3,916	0	372	452	0,377	0,54	592,382	3,998	0	8	382	444
2828	142	394	451	0,658	0,547	596,787	3,937	0	373	450	0,376	0,54	592,382	4	0	8	382	444
2849	143	395	445	0,658	0,547	596,787	3,942	0	372	452	0,376	0,54	592,382	4,026	0	8	382	444
2867	144	391	443	0,657	0,548	596,787	3,907	0	377	438	0,376	0,54	592,382	3,989	0	8	382	444
2889	145	392	441	0,657	0,548	596,182	3,914	0	377	437	0,375	0,541	592,424	3,997	0	8	382	444
2907	146	400	437	0,657	0,548	596,182	3,922	0	372	444	0,375	0,541	592,424	3,942	0	8	382	444
2929	147	394	440	0,656	0,548	596,182	3,929	0	372	443	0,374	0,541	592,424	3,962	0	8	382	444
2947	148	402	437	0,656	0,548	596,182	3,913	0	372	442	0,374	0,541	592,424	3,944	0	8	382	444
2967	149	397	445	0,655	0,548	596,182	3,93	0	374	437	0,373	0,541	592,424	3,961	0	8	382	444
2987	150	396	445	0,655	0,547	597,169	3,93	0	374	436	0,373	0,54	593,099	3,959	0	8	382	444
3009	151	404	438	0,654	0,547	597,169	3,924	0	371	443	0,372	0,54	593,099	3,959	0	8	382	444
3027	152	395	442	0,654	0,547	597,169	3,916	0	372	448	0,372	0,54	593,099	3,964	0	8	382	444
3047	153	395	439	0,654	0,547	597,169	3,909	0	374	439	0,372	0,54	593,099	3,948	0	8	382	444
3067	154	392	436	0,654	0,547	597,169	3,919	0	373	436	0,372	0,541	593,099	3,943	0	8	382	444
3089	155	390	437	0,654	0,548	596,829	3,915	0	375	436	0,372	0,541	593,133	3,939	0	8	382	444
3107	156	399	438	0,654	0,548	596,829	3,916	0	374	444	0,372	0,541	593,133	3,942	0	8	382	444
3130	157	397	440	0,655	0,548	596,829	3,899	0	372	446	0,373	0,541	593,133	3,943	0	8	382	444
3147	158	382	439	0,656	0,548	596,829	3,924	0	367	435	0,374	0,541	593,133	3,927	0	8	382	444
3167	159	275	430	0,659	0,547	596,829	3,961	0	264	428	0,377	0,54	593,133	3,959	0	9	250	433
3186	160	260	430	0,66	0,548	597,569	3,967	0	253	425	0,379	0,539	593,109	3,957	0	9	250	433
3206	161	253	432	0,66	0,547	597,569	3,946	0	247	431	0,379	0,539	593,109	3,986	0	9	250	433
3226	162	264	432	0,661	0,547	597,569	3,928	0	239	428	0,379	0,538	593,109	3,935	0	9	250	433
3246	163	254	434	0,661	0,547	597,569	3,93	0	235	436	0,379	0,538	593,109	3,934	0	9	250	433
3266	164	263	435	0,661	0,547	597,569	3,934	0	243	430	0,379	0,538	593,109	3,966	0	9	250	433
3286	165	260	436	0,66	0,547	597,732	3,938	0	242	430	0,379	0,538	595,057	3,952	0	9	250	433
3306	166	262	444	0,66	0,547	597,732	3,933	0	241	428	0,379	0,538	595,057	3,98	0	9	250	433
3326	167	251	437	0,66	0,547	597,732	3,946	0	239	431	0,378	0,538	595,057	3,95	0	9	250	433
3346	168	257	438	0,659	0,546	597,732	3,969	0	248	433	0,378	0,538	595,057	4,003	0	9	250	433
3366	169	253	446	0,659	0,546	597,732	3,94	0	240	433	0,377	0,538	595,057	4	0	9	250	433
3386	170	255	443	0,659	0,546	598,349	3,957	0	242	432	0,377	0,538	594,384	3,993	0	9	250	433
3406	171	257	432	0,658	0,545	598,349	3,961	0	235	431	0,377	0,538	594,384	3,951	0	9	250	433
3426	172	259	437	0,658	0,545	598,349	3,926	0	237	433	0,377	0,538	594,384	3,956	0	9	250	433
3446	173	254	441	0,658	0,545	598,349	3,958	0	240	430	0,377	0,538	594,384	3,98	0	9	250	433
3465	174	256	441	0,659	0,545	598,349	3,973	0	243	426	0,377	0,539	594,384	3,976	0	9	250	433
3485	175	255	441	0,659	0,545	596,81	3,956	0	245	426	0,377	0,539	593,764	3,967	0	9	250	433
3505	176	260	435	0,659	0,546	596,81	3,943	0	233	423	0,377	0,539	593,764	3,927	0	9	250	433
3525	177	260	440	0,66	0,546	596,81	3,916	0	250	429	0,378	0,539	593,764	3,918	0	9	250	433
3545	178	261	441	0,66	0,546	596,81	3,908	0	251	428	0,378	0,539	593,764	3,918	0	9	250	433
3565	179	260	434	0,661	0,546	596,81	3,93	0	240	423	0,379	0,539	593,764	3,888	0	9	250	433
3585	180	261	438	0,662	0,545	594,567	3,898	0	248	422	0,379	0,538	597,297	3,903	0	9	250	433
3605	181	-800	-600	-1	-1	-1	-1	4	-800	-600	-1	-1	-1	-1	4
3625	182	-800	-600	-1	-1	-1	-1	4	-800	-600	-1	-1	-1	-1	4
3645	183	-800	-600	-1	-1	-1	-1	4	-800	-600	-1	-1	-1	-1	4
3665	184	-800	-600	-1	-1	-1	-1	4	-800	-600	-1	-1	-1	-1	4
3685	185	-800	-600	-1	-1	-1	-1	4	-800	-600	-1	-1	-1	-1	4
3705	186	-800	-600	-1	-1	-1	-1	4	-800	-600	-1	-1	-1	-1	4
3725	187	300	428	0,663	0,544	600,591	3,968	0	289	358	0,379	0,536	597,297	4,173	0	10	292	400
3745	188	300	429	0,663	0,545	598,441	3,955	0	291	365	0,379	0,537	589,738	4,123	0	10	292	400
3765	189	296	402	0,663	0,545	598,441	3,969	0	291	392	0,38	0,537	590,348	3,857	0	10	292	400
3784	190	295	404	0,663	0,546	598,441	3,972	0	295	397	0,38	0,538	589,985	3,881	0	10	292	400
3804	191	291	405	0,663	0,546	598,441	3,947	0	285	401	0,38	0,538	589,961	3,855	0	10	292	400
3824	192	295	402	0,664	0,546	598,441	3,961	0	289	404	0,38	0,538	588,251	3,936	0	10	292	400
3844	193	294	404	0,664	0,547	597,849	3,952	0	288	404	0,38	0,538	590,052	3,962	0	10	292	400
3864	194	284	371	0,664	0,546	597,849	4,024	0	283	361	0,381	0,538	590,052	3,9	0	11	285	363
3884	195	294	369	0,664	0,546	597,849	3,938	0	284	367	0,381	0,538	590,052	3,919	0	11	285	363
3904	196	291	375	0,664	0,546	597,849	3,97	0	288	366	0,381	0,538	590,052	3,947	0	11	285	363
3924	197	288	364	0,664	0,546	597,849	3,948	0	283	365	0,381	0,537	590,052	3,927	0	11	285	363
3944	198	293	364	0,664	0,546	598,783	3,968	0	284	362	0,381	0,537	592,612	3,955	0	11	285	363
3964	199	288	359	0,663	0,545	598,783	3,98	0	283	371	0,381	0,537	592,612	3,987	0	11	285	363
3984	200	287	357	0,663	0,545	598,783	3,998	0	282	353	0,381	0,537	592,612	3,937	0	11	285	363
4004	201	291	371	0,663	0,545	598,783	4,011	0	281	362	0,38	0,537	592,612	4,008	0	11	285	363
4024	202	286	369	0,662	0,545	598,783	4,041	0	283	364	0,38	0,537	592,612	3,997	0	11	285	363
4044	203	287	369	0,662	0,545	596,518	4,044	0	283	357	0,379	0,537	592,064	3,987	0	11	285	363
4063	204	288	362	0,662	0,545	596,518	3,985	0	285	363	0,379	0,537	592,064	3,998	0	11	285	363
4083	205	284	369	0,661	0,545	596,518	4,069	0	282	367	0,379	0,537	592,064	4,031	0	11	285	363
4103	206	290	354	0,661	0,545	596,518	4,021	0	283	368	0,378	0,537	592,064	4,059	0	11	285	363
4123	207	279	363	0,66	0,544	596,518	4,027	0	282	362	0,378	0,537	592,064	3,975	0	11	285	363
4143	208	278	362	0,66	0,544	597,581	4,039	0	282	363	0,377	0,537	593,139	4,004	0	11	285	363
4163	209	281	355	0,66	0,544	597,581	4,038	0	284	363	0,377	0,537	593,139	4,055	0	11	285	363
4183	210	365	437	0,658	0,545	597,581	4,084	0	358	435	0,376	0,538	593,139	4,013	0	12	388	428
4203	211	384	428	0,657	0,546	597,581	4,039	0	383	417	0,375	0,539	593,139	3,987	0	12	388	428
4223	212	385	426	0,657	0,546	597,581	4,023	0	373	422	0,375	0,539	593,139	3,928	0	12	388	428
4243	213	386	424	0,657	0,546	597,744	4,034	0	386	428	0,374	0,539	591,547	3,88	0	12	388	428
4263	214	393	429	0,657	0,546	597,744	3,969	0	378	430	0,374	0,539	591,547	3,924	0	12	388	428
4283	215	391	428	0,657	0,546	597,744	3,965	0	382	429	0,374	0,539	591,547	3,901	0	12	388	428
4303	216	392	426	0,657	0,546	597,744	3,975	0	382	427	0,374	0,539	591,547	3,937	0	12	388	428
4323	217	393	427	0,657	0,546	597,744	3,976	0	375	432	0,374	0,539	591,547	3,859	0	12	388	428
4343	218	393	427	0,656	0,545	596,599	3,97	0	377	432	0,374	0,539	591,217	3,855	0	12	388	428
4363	219	396	433	0,656	0,545	596,599	3,997	0	383	426	0,373	0,539	591,217	3,885	0	12	388	428
4382	220	401	433	0,656	0,545	596,599	3,983	0	379	428	0,373	0,539	591,217	3,907	0	12	388	428
4402	221	395	431	0,656	0,545	596,599	3,955	0	380	427	0,373	0,539	591,217	3,893	0	12	388	428
4422	222	398	428	0,656	0,545	596,599	3,973	0	378	430	0,373	0,539	591,217	3,94	0	12	388	428
4442	223	399	427	0,656	0,545	596,834	3,961	0	379	430	0,373	0,539	592,083	3,952	0	12	388	428
4462	224	421	433	0,656	0,545	596,834	4,01	0	403	436	0,373	0,539	592,083	3,934	0	12	388	428
4482	225	538	416	0,653	0,545	596,834	3,999	0	542	427	0,371	0,539	592,083	3,931	0	13	547	425
4502	226	529	427	0,653	0,545	596,834	4,044	0	531	430	0,371	0,539	592,083	3,898	0	13	547	425
4522	227	556	415	0,654	0,546	596,834	4,027	0	542	431	0,371	0,539	592,083	3,916	0	13	547	425
4542	228	560	417	0,654	0,546	597,458	4,038	0	539	433	0,371	0,539	591,877	3,903	0	13	547	425
4562	229	552	426	0,655	0,546	597,458	3,978	0	540	435	0,372	0,539	591,877	3,907	0	13	547	425
4582	230	555	417	0,655	0,546	597,458	4	0	542	432	0,372	0,539	591,877	3,947	0	13	547	425
4602	231	569	422	0,656	0,546	597,458	4,034	0	549	427	0,373	0,539	591,877	3,954	0	13	547	425
4622	232	558	420	0,656	0,545	597,458	3,991	0	538	429	0,373	0,539	591,877	3,934	0	13	547	425
4642	233	564	423	0,657	0,545	597,476	4	0	540	427	0,373	0,539	591,937	3,933	0	13	547	425
4661	234	645	439	0,656	0,546	597,476	3,999	0	622	451	0,373	0,539	591,937	3,945	0
4681	235	600	435	0,656	0,546	597,476	4,033	0	597	443	0,373	0,539	591,937	3,969	0	14	607	443
4701	236	615	431	0,656	0,546	597,476	4,019	0	607	447	0,373	0,539	591,937	3,99	0	14	607	443
4721	237	616	431	0,657	0,545	597,476	4,028	0	605	445	0,373	0,538	591,937	3,981	0	14	607	443
4741	238	620	432	0,657	0,545	595,665	4,009	0	602	449	0,374	0,538	588,83	3,972	0	14	607	443
4761	239	617	440	0,657	0,545	595,665	4,016	0	600	455	0,374	0,538	588,83	3,962	0	14	607	443
4781	240	613	434	0,657	0,545	595,665	4,026	0	606	454	0,374	0,538	588,83	3,997	0	14	607	443
4801	241	601	446	0,657	0,545	595,665	4,095	0	605	448	0,374	0,538	588,83	3,952	0	14	607	443
4821	242	614	442	0,658	0,545	595,665	4,059	0	603	451	0,374	0,538	588,83	3,956	0	14	607	443
4841	243	610	442	0,658	0,545	596,02	4,087	0	605	449	0,375	0,538	588,63	3,96	0	14	607	443
4861	244	608	443	0,658	0,545	596,02	4,062	0	606	446	0,375	0,538	588,63	4,026	0	14	607	443
4881	245	610	442	0,658	0,545	596,02	4,083	0	603	451	0,375	0,538	588,63	4,049	0	14	607	443
4901	246	617	442	0,658	0,545	596,02	4,063	0	607	447	0,375	0,538	588,63	4,044	0	14	607	443
4921	247	618	435	0,659	0,545	596,02	4,094	0	607	448	0,375	0,538	588,63	4,028	0	14	607	443
4941	248	621	433	0,659	0,545	596,818	4,097	0	608	449	0,375	0,538	589,653	4,046	0	14	607	443
4961	249	605	434	0,659	0,546	596,818	4,101	0	607	451	0,375	0,538	589,653	4,039	0	14	607	443
4980	250	610	438	0,659	0,546	596,818	4,131	0	601	454	0,376	0,539	589,653	4,048	0	14	607	443
5000	251	620	441	0,659	0,546	596,818	4,114	0	606	446	0,376	0,539	589,653	4,042	0	14	607	443
5020	252	612	436	0,66	0,546	596,818	4,124	0	604	444	0,376	0,539	589,653	4,015	0	14	607	443
5040	253	616	441	0,66	0,546	593,498	4,095	0	602	441	0,376	0,539	589,84	4,018	0	14	607	443
5060	254	613	449	0,66	0,546	593,498	4,087	0	607	449	0,376	0,538	589,84	4,03	0	14	607	443
5080	255	606	447	0,66	0,546	593,498	4,095	0	603	457	0,377	0,538	589,84	4,03	0	14	607	443
5100	256	602	446	0,66	0,546	593,498	4,097	0	611	449	0,377	0,538	589,84	4,058	0	14	607	443
5120	257	601	444	0,66	0,546	593,498	4,101	0	597	448	0,377	0,538	589,84	4,026	0	14	607	443
5140	258	601	441	0,66	0,546	595,621	4,118	0	598	450	0,377	0,538	589,683	4,031	0	14	607	443
5160	259	605	448	0,66	0,546	595,621	4,17	0	604	448	0,377	0,538	589,683	3,987	0	14	607	443
5180	260	607	435	0,661	0,546	595,621	4,139	0	603	445	0,377	0,538	589,683	3,996	0	14	607	443
5200	261	610	440	0,661	0,546	595,621	4,103	0	605	453	0,377	0,538	589,683	4,07	0	14	607	443
5220	262	603	440	0,661	0,546	595,621	4,104	0	604	448	0,377	0,538	589,683	4,003	0	14	607	443
5240	263	605	439	0,661	0,546	594,254	4,095	0	605	448	0,378	0,538	590,007	4,032	0	14	607	443
5259	264	607	437	0,662	0,547	594,254	4,09	0	605	445	0,378	0,539	590,007	4,051	0	14	607	443
5279	265	601	434	0,662	0,547	594,254	4,113	0	608	440	0,378	0,538	590,007	4,007	0	14	607	443
5299	266	603	433	0,662	0,547	594,254	4,094	0	606	445	0,378	0,538	590,007	4,043	0	14	607	443
5319	267	611	433	0,662	0,546	594,254	4,092	0	605	442	0,379	0,538	590,007	4,072	0	14	607	443
5339	268	610	432	0,663	0,546	595,833	4,109	0	605	444	0,38	0,538	589,099	4,055	0	14	607	443
5359	269	410	362	0,666	0,545	595,833	4,1	0	419	372	0,383	0,536	589,099	4,063	0
5379	270	435	394	0,666	0,545	595,833	4,117	0	432	389	0,383	0,536	589,099	4,077	0	15	412	375
5399	271	411	371	0,666	0,545	595,833	4,123	0	413	375	0,383	0,537	589,099	4,046	0	15	412	375
5419	272	409	383	0,666	0,545	595,833	4,135	0	415	371	0,383	0,537	589,099	4,008	0	15	412	375
5439	273	414	370	0,666	0,545	596,569	4,149	0	415	375	0,383	0,537	590,278	4,011	0	15	412	375
5459	274	418	382	0,666	0,545	596,569	4,142	0	416	376	0,383	0,537	590,278	4,086	0	15	412	375
5479	275	415	379	0,666	0,545	596,569	4,137	0	411	377	0,383	0,537	590,278	4,055	0	15	412	375
5499	276	411	382	0,666	0,545	596,569	4,134	0	412	374	0,383	0,537	590,278	4,081	0	15	412	375
5519	277	412	373	0,666	0,545	596,569	4,15	0	416	374	0,382	0,537	590,278	4,082	0	15	412	375
5539	278	410	372	0,666	0,545	596,903	4,15	0	414	374	0,382	0,537	590,611	4,076	0	15	412	375
5558	279	411	376	0,666	0,545	596,903	4,132	0	403	373	0,382	0,537	590,611	4,064	0	15	412	375
5578	280	401	408	0,666	0,545	596,903	4,171	0	399	404	0,382	0,538	590,611	4,071	0	16	388	434
5598	281	398	436	0,666	0,546	596,903	4,19	0	391	429	0,383	0,538	590,611	4,084	0	16	388	434
5618	282	392	431	0,666	0,546	596,903	4,132	0	394	426	0,383	0,538	590,611	4,098	0	16	388	434
5638	283	388	426	0,666	0,546	595,786	4,149	0	395	423	0,382	0,538	590,654	4,108	0	16	388	434
5658	284	397	432	0,666	0,546	595,786	4,166	0	386	425	0,382	0,538	590,654	4,106	0	16	388	434
5678	285	400	436	0,666	0,546	595,786	4,212	0	385	424	0,382	0,539	590,654	4,122	0	16	388	434
5698	286	395	437	0,666	0,546	595,786	4,157	0	384	425	0,382	0,539	590,654	4,107	0	16	388	434
5718	287	391	436	0,666	0,546	595,786	4,178	0	386	429	0,382	0,539	590,654	4,118	0	16	388	434
5738	288	391	438	0,665	0,546	594,599	4,18	0	385	429	0,382	0,539	591,186	4,116	0	16	388	434
5758	289	391	436	0,665	0,546	594,599	4,199	0	381	433	0,382	0,539	591,186	4,127	0	16	388	434
5778	290	390	437	0,665	0,546	594,599	4,187	0	382	435	0,382	0,539	591,186	4,169	0	16	388	434
5798	291	383	438	0,665	0,546	594,599	4,219	0	380	430	0,382	0,539	591,186	4,153	0	16	388	434
5818	292	384	439	0,665	0,546	594,599	4,217	0	373	428	0,382	0,539	591,186	4,199	0	16	388	434
5838	293	386	439	0,665	0,546	595,595	4,222	0	371	429	0,382	0,539	589,752	4,194	0	16	388	434
5858	294	383	433	0,665	0,546	595,595	4,246	0	385	427	0,381	0,539	589,752	4,224	0	16	388	434
5877	295	388	434	0,665	0,546	595,595	4,258	0	383	421	0,381	0,539	589,752	4,166	0	16	388	434
5897	296	391	437	0,665	0,546	595,595	4,28	0	387	435	0,381	0,539	589,752	4,161	0	16	388	434
5917	297	390	435	0,665	0,546	595,595	4,242	0	382	435	0,381	0,539	589,752	4,158	0	16	388	434
5937	298	389	436	0,665	0,546	595,584	4,254	0	384	436	0,381	0,539	590,957	4,163	0	16	388	434
5957	299	396	438	0,665	0,546	595,584	4,254	0	385	430	0,381	0,539	590,957	4,226	0	16	388	434
5977	300	390	430	0,665	0,546	595,584	4,26	0	385	430	0,381	0,54	590,957	4,214	0	16	388	434
5997	301	393	431	0,665	0,547	595,584	4,219	0	381	431	0,381	0,54	590,957	4,165	0	16	388	434
6017	302	389	444	0,665	0,547	595,584	4,283	0	385	428	0,381	0,54	590,957	4,167	0	16	388	434
6037	303	389	441	0,665	0,547	594,962	4,274	0	383	428	0,381	0,54	590,526	4,167	0	16	388	434
6057	304	389	437	0,665	0,547	594,962	4,218	0	387	437	0,381	0,54	590,526	4,19	0	16	388	434
6077	305	389	438	0,665	0,547	594,962	4,259	0	382	432	0,381	0,54	590,526	4,138	0	16	388	434
6097	306	393	434	0,664	0,547	594,962	4,229	0	387	440	0,381	0,54	590,526	4,171	0	16	388	434
6117	307	388	434	0,664	0,547	594,962	4,22	0	386	439	0,38	0,54	590,526	4,152	0	16	388	434
6137	308	388	433	0,664	0,546	596,093	4,241	0	385	438	0,38	0,54	590,709	4,169	0	16	388	434
6156	309	391	432	0,663	0,546	596,093	4,211	0	399	433	0,38	0,54	590,709	4,18	0	16	388	434
6176	310	388	435	0,663	0,546	596,093	4,244	0	383	436	0,38	0,54	590,709	4,179	0	16	388	434
6196	311	390	441	0,663	0,546	596,093	4,243	0	380	438	0,379	0,54	590,709	4,164	0	16	388	434
6216	312	392	437	0,663	0,546	596,093	4,215	0	398	437	0,379	0,54	590,709	4,162	0	16	388	434
6236	313	391	440	0,663	0,546	595,433	4,227	0	390	438	0,379	0,54	591,457	4,165	0	16	388	434
6256	314	387	432	0,662	0,546	595,433	4,259	0	389	430	0,379	0,54	591,457	4,152	0	16	388	434
6276	315	388	432	0,662	0,546	595,433	4,195	0	386	432	0,379	0,54	591,457	4,117	0	16	388	434
6296	316	385	432	0,662	0,546	595,433	4,203	0	389	427	0,379	0,54	591,457	4,123	0	16	388	434
6316	317	395	432	0,662	0,545	595,433	4,18	0	392	433	0,379	0,539	591,457	4,126	0	16	388	434
6336	318	396	432	0,663	0,545	594,652	4,173	0	391	432	0,379	0,539	592,036	4,133	0	16	388	434
6356	319	395	440	0,663	0,545	594,652	4,244	0	389	438	0,379	0,539	592,036	4,129	0	16	388	434
6376	320	391	445	0,663	0,545	594,652	4,196	0	381	434	0,379	0,539	592,036	4,118	0	16	388	434
6396	321	388	444	0,663	0,545	594,652	4,204	0	382	434	0,379	0,539	592,036	4,117	0	16	388	434
6416	322	389	440	0,663	0,545	594,652	4,148	0	381	436	0,379	0,539	592,036	4,098	0	16	388	434
6436	323	389	442	0,663	0,545	594,613	4,135	0	381	435	0,38	0,539	591,311	4,086	0	16	388	434
6456	324	394	437	0,664	0,545	594,613	4,189	0	391	434	0,38	0,539	591,311	4,074	0	16	388	434
6475	325	391	433	0,664	0,545	594,613	4,181	0	384	443	0,38	0,539	591,311	4,077	0	16	388	434
6495	326	388	433	0,664	0,546	594,613	4,171	0	382	440	0,38	0,539	591,311	4,071	0	16	388	434
6515	327	389	432	0,664	0,546	594,613	4,133	0	379	438	0,38	0,539	591,311	4,109	0	16	388	434
6535	328	389	431	0,664	0,546	594,788	4,123	0	377	443	0,38	0,539	590,521	4,107	0	16	388	434
6555	329	391	432	0,664	0,545	594,788	4,161	0	385	439	0,38	0,539	590,521	4,112	0	16	388	434
6575	330	394	438	0,664	0,545	594,788	4,124	0	387	434	0,38	0,539	590,521	4,051	0	16	388	434
6595	331	397	443	0,664	0,545	594,788	4,158	0	378	435	0,38	0,539	590,521	4,036	0	16	388	434
6615	332	395	442	0,664	0,545	594,788	4,105	0	387	433	0,38	0,539	590,521	4,035	0	16	388	434
6635	333	396	441	0,664	0,545	596,208	4,12	0	385	432	0,381	0,539	592,242	4,044	0	16	388	434
6655	334	394	438	0,664	0,545	596,208	4,172	0	387	433	0,381	0,539	592,242	4,075	0	16	388	434
6675	335	396	434	0,664	0,545	596,208	4,133	0	380	433	0,381	0,539	592,242	4,05	0	16	388	434
6695	336	398	441	0,664	0,545	596,208	4,108	0	386	438	0,381	0,539	592,242	4,078	0	16	388	434
6715	337	394	438	0,664	0,545	596,208	4,16	0	383	428	0,381	0,539	592,242	4,111	0	16	388	434
6735	338	395	438	0,664	0,544	596,545	4,135	0	381	429	0,381	0,538	591,577	4,104	0	16	388	434
6754	339	391	436	0,664	0,543	596,545	4,13	0	382	441	0,381	0,537	591,577	4,095	0	16	388	434
6774	340	398	431	0,664	0,542	596,545	4,14	0	389	434	0,381	0,536	591,577	4,031	0	16	388	434
6794	341	396	439	0,664	0,541	596,545	4,152	0	379	441	0,38	0,535	591,577	4,002	0	16	388	434
6814	342	397	433	0,663	0,54	596,545	4,116	0	406	434	0,38	0,534	591,577	4,048	0	16	388	434
6834	343	394	433	0,663	0,539	594,573	4,109	0	408	437	0,379	0,534	591,105	4,041	0	16	388	434
6854	344	400	438	0,662	0,539	594,573	4,153	0	387	434	0,379	0,534	591,105	4,051	0	16	388	434
6874	345	396	426	0,662	0,539	594,573	4,114	0	394	432	0,378	0,534	591,105	4,019	0	16	388	434
6894	346	395	438	0,661	0,539	594,573	4,158	0	393	431	0,378	0,535	591,105	4,013	0	16	388	434
6914	347	397	434	0,661	0,54	594,573	4,153	0	386	436	0,377	0,536	591,105	4,022	0	16	388	434
6934	348	397	429	0,66	0,541	596,982	4,16	0	390	434	0,376	0,537	591,402	4,023	0	16	388	434
6954	349	399	425	0,66	0,542	596,982	4,154	0	391	429	0,376	0,538	591,402	4,065	0	16	388	434
6974	350	391	431	0,66	0,542	596,982	4,127	0	391	429	0,376	0,538	591,402	4,087	0	16	388	434
6994	351	273	371	0,661	0,542	596,982	4,104	0	286	375	0,378	0,538	591,402	4,081	0	17	276	360
7014	352	286	355	0,662	0,541	596,982	4,133	0	290	364	0,379	0,537	591,402	4,035	0	17	276	360
7034	353	298	340	0,662	0,542	596,969	4,128	0	294	354	0,379	0,537	590,872	4,038	0	17	276	360
7053	354	279	359	0,663	0,542	596,969	4,145	0	274	367	0,38	0,537	590,872	4,073	0	17	276	360
7073	355	270	358	0,664	0,542	596,969	4,143	0	279	370	0,381	0,537	590,872	4,093	0	17	276	360
7093	356	274	356	0,664	0,543	596,969	4,124	0	278	363	0,381	0,537	590,872	4,055	0	17	276	360
7113	357	284	357	0,664	0,543	596,969	4,139	0	263	365	0,382	0,538	590,872	4,015	0	17	276	360
7133	358	281	357	0,665	0,544	596,789	4,132	0	263	364	0,382	0,538	592,189	4,019	0	17	276	360
7153	359	278	358	0,665	0,545	596,789	4,153	0	273	366	0,383	0,539	592,189	4,081	0	17	276	360
7173	360	273	360	0,666	0,545	596,789	4,185	0	279	363	0,383	0,539	592,189	4,074	0	17	276	360
7193	361	279	363	0,666	0,545	596,789	4,189	0	275	361	0,384	0,539	592,189	4,138	0	17	276	360
7213	362	272	365	0,667	0,545	596,789	4,186	0	275	364	0,384	0,538	592,189	4,095	0	17	276	360
7233	363	274	366	0,667	0,545	597,681	4,194	0	275	361	0,385	0,538	593,533	4,117	0	17	276	360
7255	364	280	354	0,668	0,545	597,681	4,185	0	274	375	0,385	0,538	593,533	4,161	0	17	276	360
7273	365	273	362	0,668	0,546	597,681	4,182	0	271	369	0,386	0,538	593,533	4,166	0	17	276	360
7293	366	278	360	0,669	0,546	597,681	4,192	0	270	364	0,386	0,538	593,533	4,102	0	17	276	360
7313	367	280	357	0,669	0,546	597,681	4,223	0	266	356	0,387	0,539	593,533	4,077	0	17	276	360
7333	368	279	362	0,67	0,546	596,836	4,222	0	264	349	0,387	0,539	593,921	4,054	0	17	276	360
7352	369	247	377	0,671	0,548	596,836	4,235	0	257	385	0,388	0,54	593,921	4,241	0
7372	370	237	447	0,672	0,549	596,836	4,1	0	221	447	0,389	0,542	593,921	4,079	0	18	220	432
7392	371	226	428	0,672	0,55	596,836	4,121	0	212	422	0,389	0,543	593,921	4,105	0	18	220	432
7412	372	223	431	0,673	0,55	596,836	4,137	0	214	437	0,39	0,543	593,921	4,111	0	18	220	432
7432	373	222	435	0,673	0,551	594,748	4,138	0	218	428	0,39	0,543	591,182	4,099	0	18	220	432
7452	374	228	429	0,674	0,551	594,748	4,097	0	218	431	0,391	0,544	591,182	4,035	0	18	220	432
7472	375	233	434	0,674	0,551	594,748	4,08	0	219	438	0,391	0,544	591,182	4,029	0	18	220	432
7492	376	228	433	0,675	0,551	594,748	4,099	0	213	430	0,392	0,544	591,182	3,977	0	18	220	432
7512	377	221	439	0,675	0,552	594,748	4,128	0	215	431	0,392	0,544	591,182	4,014	0	18	220	432
7532	378	223	441	0,676	0,552	594,518	4,125	0	214	432	0,393	0,543	591,302	3,997	0	18	220	432
7552	379	174	444	0,677	0,552	594,518	4,088	0	161	438	0,394	0,543	591,302	3,995	0	19	181	441
7572	380	191	441	0,678	0,552	594,518	4,11	0	172	440	0,395	0,543	591,302	4,083	0	19	181	441
7592	381	187	442	0,678	0,552	594,518	4,081	0	175	438	0,395	0,543	591,302	4,072	0	19	181	441
7612	382	180	447	0,678	0,552	594,518	4,083	0	174	440	0,395	0,543	591,302	4,085	0	19	181	441
7632	383	187	448	0,678	0,551	593,028	4,077	0	176	439	0,395	0,543	590,152	4,075	0	19	181	441
7652	384	189	440	0,678	0,551	593,028	4,112	0	173	437	0,395	0,542	590,152	4,056	0	19	181	441
7671	385	179	442	0,678	0,551	593,028	4,097	0	177	445	0,394	0,542	590,152	4,099	0	19	181	441
7691	386	191	439	0,677	0,55	593,028	4,085	0	195	444	0,393	0,541	590,152	4,042	0	19	181	441
7711	387	239	489	0,676	0,549	593,028	4,092	0	-800	-600	0,676	0,549	-1	-1	4
7731	388	-800	-600	-1	-1	-1	-1	4	-800	-600	-1	-1	-1	-1	4
7751	389	-800	-600	-1	-1	-1	-1	4	-800	-600	-1	-1	-1	-1	4
7771	390	-800	-600	-1	-1	-1	-1	4	-800	-600	-1	-1	-1	-1	4
7791	391	-800	-600	-1	-1	-1	-1	4	-800	-600	-1	-1	-1	-1	4
7811	392	-800	-600	-1	-1	-1	-1	4	-800	-600	-1	-1	-1	-1	4
7831	393	363	483	0,671	0,55	593,028	4,08	0	364	449	0,386	0,542	590,152	4,083	0
7851	394	365	486	0,67	0,551	586,737	4,038	0	364	447	0,386	0,542	593,389	4,105	0
7871	395	365	404	0,67	0,551	588,792	4,398	0	370	399	0,386	0,543	593,389	4,287	0
7891	396	364	437	0,67	0,551	588,716	4,069	0	364	432	0,386	0,543	593,389	4,089	0	20	377	428
7911	397	372	430	0,67	0,551	589,967	4,09	0	371	424	0,386	0,543	593,389	4,124	0	20	377	428
7931	398	368	426	0,67	0,551	590,587	4,102	0	371	423	0,386	0,544	593,389	4,089	0	20	377	428
7950	399	369	419	0,67	0,552	595,012	4,14	0	370	422	0,385	0,544	592,055	4,092	0	20	377	428
7970	400	365	434	0,67	0,552	595,012	4,126	0	366	428	0,385	0,544	592,055	4,066	0	20	377	428
7990	401	367	431	0,67	0,552	595,012	4,152	0	367	427	0,385	0,544	592,055	4,079	0	20	377	428
8010	402	367	425	0,669	0,552	595,012	4,131	0	364	428	0,385	0,544	592,055	4,082	0	20	377	428
8030	403	367	425	0,669	0,551	595,012	4,108	0	375	419	0,385	0,544	592,055	4,114	0	20	377	428
8052	404	367	424	0,669	0,551	594,999	4,114	0	375	420	0,385	0,543	590,406	4,114	0	20	377	428
8070	405	375	427	0,669	0,551	594,999	4,135	0	371	424	0,385	0,544	590,406	4,077	0	20	377	428
8090	406	367	425	0,669	0,551	594,999	4,092	0	372	424	0,385	0,544	590,406	4,068	0	20	377	428
8110	407	367	430	0,669	0,551	594,999	4,14	0	369	429	0,385	0,544	590,406	4,075	0	20	377	428
8130	408	373	427	0,669	0,552	594,999	4,116	0	376	434	0,385	0,544	590,406	4,09	0	20	377	428
8150	409	369	429	0,669	0,552	593,134	4,1	0	376	438	0,385	0,544	589,175	4,08	0	20	377	428
8170	410	367	426	0,67	0,552	593,134	4,11	0	366	429	0,385	0,544	589,175	4,074	0	20	377	428
8190	411	367	425	0,67	0,552	593,134	4,123	0	365	432	0,385	0,545	589,175	4,113	0	20	377	428
8210	412	372	429	0,67	0,553	593,134	4,15	0	375	427	0,386	0,545	589,175	4,077	0	20	377	428
8230	413	365	435	0,67	0,553	593,134	4,132	0	368	429	0,386	0,545	589,175	4,087	0	20	377	428
8250	414	366	435	0,67	0,553	593,814	4,148	0	369	427	0,386	0,545	591,451	4,114	0	20	377	428
8269	415	372	428	0,671	0,553	593,814	4,128	0	374	427	0,386	0,545	591,451	4,061	0	20	377	428
8289	416	368	425	0,671	0,553	593,814	4,151	0	378	433	0,386	0,545	591,451	4,101	0	20	377	428
8309	417	366	426	0,671	0,553	593,814	4,115	0	370	423	0,387	0,545	591,451	4,076	0	20	377	428
8330	418	368	429	0,671	0,553	593,814	4,128	0	371	427	0,387	0,545	591,451	4,039	0	20	377	428
8349	419	367	428	0,672	0,553	593,993	4,132	0	372	427	0,387	0,545	592,706	4,059	0	20	377	428
8369	420	382	426	0,672	0,553	593,993	4,153	0	376	421	0,387	0,545	592,706	4,029	0	20	377	428
8389	421	387	430	0,671	0,553	593,993	4,123	0	390	421	0,387	0,544	592,706	4,124	0	20	377	428
8411	422	381	431	0,672	0,553	593,993	4,108	0	385	424	0,387	0,544	592,706	4,098	0	20	377	428
8429	423	389	428	0,672	0,552	593,993	4,144	0	384	424	0,387	0,544	592,706	4,078	0	20	377	428
8451	424	388	430	0,672	0,552	594,015	4,125	0	382	424	0,387	0,544	591,464	4,115	0	20	377	428
8469	425	377	422	0,671	0,552	594,015	4,106	0	383	422	0,387	0,544	591,464	4,03	0	20	377	428
8491	426	376	423	0,671	0,552	594,015	4,11	0	381	430	0,387	0,544	591,464	4,063	0	20	377	428
8509	427	381	426	0,671	0,552	594,015	4,083	0	378	427	0,387	0,544	591,464	4,011	0	20	377	428
8531	428	384	431	0,671	0,552	594,015	4,108	0	383	432	0,386	0,544	591,464	4,091	0	20	377	428
8548	429	385	434	0,671	0,552	593,066	4,097	0	381	433	0,386	0,544	589,948	4,073	0	20	377	428
8568	430	380	433	0,671	0,552	593,066	4,104	0	386	428	0,386	0,544	589,948	4,054	0	20	377	428
8588	431	381	419	0,671	0,552	593,066	4,096	0	381	434	0,386	0,544	589,948	4,052	0	20	377	428
8609	432	381	426	0,671	0,552	593,066	4,079	0	377	423	0,386	0,545	589,948	4,042	0	20	377	428
8628	433	374	427	0,67	0,552	593,066	4,079	0	372	430	0,386	0,545	589,948	4,026	0	20	377	428
8649	434	375	429	0,67	0,553	592,869	4,078	0	367	431	0,386	0,545	589,563	4,017	0	20	377	428
8668	435	385	434	0,67	0,553	592,869	4,035	0	383	434	0,386	0,545	589,563	4,014	0	20	377	428
8689	436	387	430	0,67	0,553	592,869	4,034	0	385	435	0,386	0,545	589,563	4,025	0	20	377	428
8708	437	385	430	0,67	0,553	592,869	4,001	0	384	432	0,386	0,545	589,563	4,034	0	20	377	428
8729	438	394	428	0,67	0,552	592,869	4,015	0	385	432	0,385	0,545	589,563	3,992	0	20	377	428
8748	439	395	427	0,67	0,552	592,132	4	0	384	431	0,385	0,545	588,763	3,993	0	20	377	428
8769	440	386	428	0,67	0,552	592,132	3,976	0	388	429	0,385	0,545	588,763	3,965	0	20	377	428
8788	441	387	435	0,67	0,552	592,132	3,978	0	387	431	0,385	0,545	588,763	3,945	0	20	377	428
8809	442	388	428	0,669	0,552	592,132	3,967	0	379	429	0,385	0,545	588,763	3,957	0	20	377	428
8828	443	387	429	0,669	0,551	592,132	3,949	0	376	428	0,385	0,544	588,763	3,997	0	20	377	428
8849	444	387	429	0,669	0,552	594,032	3,957	0	373	429	0,385	0,544	587,879	3,987	0	20	377	428
8867	445	379	428	0,67	0,552	594,032	3,956	0	381	432	0,385	0,545	587,879	3,94	0	20	377	428
8889	446	384	425	0,67	0,552	594,032	3,993	0	389	430	0,385	0,545	587,879	3,931	0	20	377	428
8907	447	385	428	0,67	0,552	594,032	4,018	0	388	435	0,385	0,545	587,879	3,988	0	20	377	428
8929	448	383	431	0,669	0,552	594,032	3,975	0	380	429	0,384	0,545	587,879	3,917	0	20	377	428
8947	449	-800	-600	-1	-1	-1	-1	4	-800	-600	-1	-1	-1	-1	4
8969	450	-800	-600	-1	-1	-1	-1	4	-800	-600	-1	-1	-1	-1	4
8987	451	-800	-600	-1	-1	-1	-1	4	-800	-600	-1	-1	-1	-1	4
9007	452	-800	-600	-1	-1	-1	-1	4	-800	-600	-1	-1	-1	-1	4
9027	453	-800	-600	-1	-1	-1	-1	4	-800	-600	-1	-1	-1	-1	4
9047	454	-800	-600	-1	-1	-1	-1	4	-800	-600	-1	-1	-1	-1	4
9067	455	-800	-600	-1	-1	-1	-1	4	-800	-600	-1	-1	-1	-1	4
9087	456	-800	-600	-1	-1	-1	-1	4	-800	-600	-1	-1	-1	-1	4
9107	457	-800	-600	-1	-1	-1	-1	4	-800	-600	-1	-1	-1	-1	4
9126	458	-800	-600	-1	-1	-1	-1	4	-800	-600	-1	-1	-1	-1	4
9146	459	395	393	0,668	0,55	594,032	4,247	0	419	347	0,382	0,544	587,879	4,396	0
9166	460	408	425	0,668	0,551	588,259	4,041	0	403	414	0,382	0,544	587,998	3,969	0	21	398	423
9186	461	407	424	0,668	0,551	589,873	4,051	0	403	418	0,383	0,544	582,74	3,935	0	21	398	423
9206	462	407	424	0,668	0,551	589,873	3,981	0	398	426	0,383	0,544	582,74	3,896	0	21	398	423
9226	463	405	428	0,668	0,551	589,873	4,034	0	396	428	0,383	0,544	582,74	3,944	0	21	398	423
9246	464	396	422	0,668	0,55	589,873	4,015	0	395	430	0,383	0,544	582,74	3,931	0	21	398	423
9266	465	396	424	0,668	0,55	589,873	4,006	0	397	423	0,383	0,544	582,74	3,926	0	21	398	423
9286	466	395	420	0,668	0,551	595,687	4,068	0	397	417	0,383	0,544	592,601	3,985	0	21	398	423
9306	467	399	427	0,668	0,551	595,687	4,077	0	398	421	0,383	0,544	592,601	4,008	0	21	398	423
9326	468	405	429	0,668	0,551	595,687	4,098	0	397	421	0,384	0,544	592,601	4,053	0	21	398	423
9346	469	398	418	0,669	0,551	595,687	4,088	0	401	416	0,384	0,544	592,601	4,045	0	21	398	423
9366	470	399	415	0,669	0,551	595,687	4,106	0	403	419	0,384	0,544	592,601	4,05	0	21	398	423
9386	471	400	412	0,669	0,551	596,106	4,109	0	404	420	0,384	0,544	589,978	4,029	0	21	398	423
9406	472	406	420	0,669	0,551	596,106	4,137	0	399	422	0,385	0,544	589,978	4,105	0	21	398	423
9426	473	403	415	0,67	0,551	596,106	4,12	0	403	426	0,385	0,544	589,978	4,08	0	21	398	423
9445	474	404	418	0,67	0,551	596,106	4,136	0	401	421	0,385	0,544	589,978	4,086	0	21	398	423
9465	475	402	425	0,67	0,551	596,106	4,163	0	404	419	0,385	0,544	589,978	4,126	0	21	398	423
9485	476	402	426	0,67	0,551	593,084	4,141	0	403	421	0,385	0,544	588,82	4,109	0	21	398	423
9505	477	401	434	0,67	0,551	593,084	4,19	0	397	422	0,385	0,544	588,82	4,12	0	21	398	423
9525	478	395	429	0,67	0,551	593,084	4,155	0	399	428	0,385	0,544	588,82	4,129	0	21	398	423
9545	479	395	424	0,67	0,551	593,084	4,172	0	390	434	0,385	0,544	588,82	4,106	0	21	398	423
9565	480	397	426	0,67	0,551	593,084	4,165	0	399	424	0,385	0,544	588,82	4,091	0	21	398	423
9585	481	393	422	0,67	0,552	595,054	4,187	0	396	428	0,385	0,545	589,777	4,094	0	21	398	423
9605	482	399	422	0,67	0,552	595,054	4,236	0	398	424	0,385	0,545	589,777	4,144	0	21	398	423
9625	483	402	425	0,67	0,552	595,054	4,223	0	395	428	0,385	0,545	589,777	4,228	0	21	398	423
9645	484	398	427	0,67	0,552	595,054	4,214	0	392	425	0,385	0,545	589,777	4,171	0	21	398	423
9665	485	400	422	0,67	0,552	595,054	4,238	0	390	431	0,385	0,545	589,777	4,215	0	21	398	423
9685	486	400	425	0,67	0,552	593,929	4,221	0	388	430	0,385	0,545	590,95	4,2	0	21	398	423
9705	487	397	427	0,67	0,552	593,929	4,247	0	387	427	0,385	0,545	590,95	4,208	0	21	398	423
9724	488	399	426	0,67	0,552	593,929	4,228	0	390	425	0,385	0,545	590,95	4,24	0	21	398	423
9745	489	403	427	0,67	0,552	593,929	4,258	0	393	423	0,385	0,545	590,95	4,181	0	21	398	423
9764	490	398	433	0,67	0,552	593,929	4,287	0	404	422	0,385	0,545	590,95	4,189	0	21	398	423
9784	491	400	433	0,669	0,552	594,895	4,295	0	408	419	0,385	0,545	593,204	4,204	0	21	398	423
9804	492	405	424	0,669	0,552	594,895	4,221	0	399	425	0,385	0,545	593,204	4,27	0	21	398	423
9824	493	396	417	0,669	0,552	594,895	4,226	0	395	421	0,384	0,545	593,204	4,224	0	21	398	423
9844	494	403	422	0,669	0,552	594,895	4,228	0	401	422	0,384	0,546	593,204	4,246	0	21	398	423
9864	495	395	423	0,669	0,552	594,895	4,248	0	397	422	0,384	0,546	593,204	4,185	0	21	398	423
9884	496	398	421	0,669	0,552	595,023	4,254	0	399	424	0,384	0,545	592,347	4,173	0	21	398	423
9904	497	481	456	0,667	0,553	595,023	4,24	0	482	462	0,383	0,546	592,347	4,209	0
9924	498	529	461	0,665	0,553	595,023	4,224	0	536	470	0,381	0,547	592,347	4,147	0	22	540	465
9944	499	538	464	0,665	0,553	595,023	4,237	0	535	474	0,381	0,547	592,347	4,153	0	22	540	465
9964	500	541	461	0,665	0,553	595,023	4,236	0	538	472	0,381	0,547	592,347	4,19	0	22	540	465
9984	501	545	461	0,666	0,553	595,04	4,23	0	537	474	0,381	0,547	591,008	4,15	0	22	540	465
10004	502	551	459	0,666	0,553	595,04	4,225	0	540	473	0,381	0,547	591,008	4,197	0	22	540	465
10024	503	551	462	0,666	0,553	595,04	4,196	0	539	475	0,381	0,547	591,008	4,142	0	22	540	465
10043	504	547	464	0,666	0,554	595,04	4,197	0	544	470	0,381	0,547	591,008	4,106	0	22	540	465
10063	505	546	465	0,666	0,554	595,04	4,273	0	538	478	0,381	0,547	591,008	4,165	0	22	540	465
10083	506	545	466	0,666	0,554	594,518	4,259	0	540	477	0,381	0,547	591,986	4,132	0	22	540	465
10103	507	540	462	0,666	0,554	594,518	4,198	0	537	476	0,381	0,547	591,986	4,151	0	22	540	465
10123	508	540	453	0,666	0,553	594,518	4,212	0	535	453	0,381	0,547	591,986	4,122	0	22	540	465
10143	509	539	455	0,666	0,553	594,518	4,219	0	535	458	0,381	0,547	591,986	4,118	0	22	540	465
10163	510	530	464	0,665	0,553	594,518	4,258	0	526	463	0,381	0,546	591,986	4,114	0	22	540	465
10183	511	-800	-600	-1	-1	-1	-1	4	-800	-600	-1	-1	-1	-1	4
10203	512	-800	-600	-1	-1	-1	-1	4	-800	-600	-1	-1	-1	-1	4
10223	513	-800	-600	-1	-1	-1	-1	4	-800	-600	-1	-1	-1	-1	4
10243	514	-800	-600	-1	-1	-1	-1	4	-800	-600	-1	-1	-1	-1	4
10263	515	-800	-600	-1	-1	-1	-1	4	-800	-600	-1	-1	-1	-1	4
10283	516	-800	-600	-1	-1	-1	-1	4	-800	-600	-1	-1	-1	-1	4
10303	517	-800	-600	-1	-1	-1	-1	4	-800	-600	-1	-1	-1	-1	4
10322	518	-800	-600	0,383	0,545	-1	-1	4	416	437	0,383	0,545	591,986	4,386	0
10342	519	-800	-600	0,383	0,546	-1	-1	4	417	375	0,383	0,546	583,85	4,493	0
10362	520	-800	-600	0,383	0,546	-1	-1	4	418	366	0,383	0,546	593,571	4,565	0
10382	521	398	396	0,669	0,553	593,571	4,483	0	401	434	0,383	0,546	593,571	4,103	0	23	408	432
10402	522	411	427	0,669	0,553	593,571	4,123	0	410	432	0,383	0,546	593,571	4,114	0	23	408	432
10422	523	405	434	0,669	0,553	593,571	4,081	0	403	435	0,383	0,546	593,571	4,041	0	23	408	432
10442	524	408	433	0,669	0,553	593,571	4,097	0	409	427	0,383	0,546	593,571	4,085	0	23	408	432
10462	525	405	432	0,668	0,553	593,223	4,073	0	406	430	0,383	0,546	589,237	4,042	0	23	408	432
10482	526	408	436	0,668	0,553	593,223	4,11	0	401	437	0,383	0,546	589,237	4,057	0	23	408	432
10502	527	402	436	0,668	0,553	593,223	4,124	0	394	438	0,383	0,546	589,237	4,051	0	23	408	432
10522	528	403	430	0,668	0,553	593,223	4,108	0	392	432	0,383	0,546	589,237	4,04	0	23	408	432
10542	529	420	426	0,668	0,553	593,223	4,186	0	426	435	0,383	0,547	589,237	4,106	0	23	408	432
10562	530	419	421	0,665	0,553	595,776	4,213	0	424	434	0,381	0,546	589,984	4,109	0	23	408	432
10582	531	508	400	0,665	0,553	595,776	4,239	0	508	408	0,381	0,546	589,984	4,139	0	24	520	397
10602	532	521	388	0,665	0,553	595,776	4,223	0	523	398	0,381	0,546	589,984	4,144	0	24	520	397
10621	533	519	393	0,665	0,553	595,776	4,286	0	512	398	0,381	0,546	589,984	4,152	0	24	520	397
10641	534	515	392	0,665	0,553	595,776	4,233	0	520	395	0,381	0,546	589,984	4,171	0	24	520	397
10661	535	513	386	0,666	0,553	601,201	4,277	0	513	397	0,381	0,546	586,711	4,156	0	24	520	397
10681	536	530	390	0,666	0,553	601,201	4,278	0	517	404	0,381	0,546	586,711	4,178	0	24	520	397
10701	537	520	393	0,665	0,553	601,201	4,339	0	520	406	0,381	0,546	586,711	4,189	0	24	520	397
10721	538	520	393	0,665	0,552	601,201	4,396	0	528	404	0,381	0,546	586,711	4,221	0	24	520	397
10741	539	520	394	0,665	0,552	601,201	4,4	0	520	408	0,381	0,546	586,711	4,196	0	24	520	397
10761	540	520	399	0,665	0,552	596,588	4,371	0	522	408	0,38	0,545	585,961	4,205	0	24	520	397
10781	541	523	395	0,665	0,552	596,588	4,349	0	512	401	0,38	0,545	585,961	4,197	0	24	520	397
10801	542	525	394	0,665	0,552	596,588	4,349	0	516	403	0,38	0,546	585,961	4,219	0	24	520	397
10821	543	522	398	0,665	0,552	596,588	4,337	0	515	401	0,38	0,546	585,961	4,152	0	24	520	397
10841	544	522	390	0,665	0,552	596,588	4,357	0	518	405	0,38	0,546	585,961	4,144	0	24	520	397
10861	545	522	390	0,665	0,552	596,37	4,353	0	519	402	0,38	0,545	589,598	4,162	0	24	520	397
10881	546	535	401	0,665	0,552	596,37	4,295	0	521	409	0,38	0,546	589,598	4,194	0	24	520	397
10901	547	539	456	0,665	0,553	596,37	4,358	0	535	457	0,38	0,547	589,598	4,121	0	25	538	446
10921	548	550	432	0,665	0,553	596,37	4,315	0	537	445	0,38	0,547	589,598	4,178	0	25	538	446
10940	549	550	443	0,665	0,553	596,37	4,314	0	541	450	0,38	0,547	589,598	4,19	0	25	538	446
10961	550	549	431	0,665	0,553	596,379	4,312	0	544	442	0,38	0,547	590,443	4,174	0	25	538	446
10980	551	545	438	0,665	0,553	596,379	4,34	0	532	450	0,38	0,547	590,443	4,185	0	25	538	446
11000	552	543	442	0,665	0,553	596,379	4,332	0	538	450	0,38	0,547	590,443	4,135	0	25	538	446
11020	553	546	438	0,665	0,553	596,379	4,319	0	530	456	0,38	0,547	590,443	4,153	0	25	538	446
11040	554	539	444	0,665	0,554	596,379	4,336	0	537	453	0,38	0,547	590,443	4,152	0	25	538	446
11060	555	538	445	0,665	0,554	594,091	4,312	0	536	456	0,38	0,547	588,403	4,138	0	25	538	446
11080	556	540	439	0,665	0,554	594,091	4,31	0	535	453	0,38	0,548	588,403	4,166	0	25	538	446
11100	557	539	442	0,665	0,554	594,091	4,341	0	532	454	0,38	0,548	588,403	4,14	0	25	538	446
11120	558	541	440	0,665	0,554	594,091	4,321	0	537	449	0,38	0,548	588,403	4,149	0	25	538	446
11140	559	537	443	0,665	0,554	594,091	4,321	0	536	454	0,38	0,548	588,403	4,176	0	25	538	446
11160	560	538	442	0,665	0,554	595,707	4,332	0	536	452	0,38	0,547	589,025	4,17	0	25	538	446
11180	561	540	439	0,664	0,554	595,707	4,3	0	529	453	0,379	0,547	589,025	4,162	0	25	538	446
11200	562	541	439	0,664	0,554	595,707	4,342	0	538	459	0,379	0,547	589,025	4,194	0	25	538	446
11220	563	542	434	0,664	0,553	595,707	4,307	0	531	456	0,379	0,547	589,025	4,183	0	25	538	446
11239	564	542	446	0,663	0,553	595,707	4,286	0	537	452	0,378	0,547	589,025	4,156	0	25	538	446
11259	565	543	445	0,663	0,553	596,06	4,3	0	534	454	0,378	0,547	589,303	4,171	0	25	538	446
11279	566	549	440	0,663	0,553	596,06	4,239	0	533	450	0,378	0,547	589,303	4,141	0	25	538	446
11299	567	539	445	0,662	0,553	596,06	4,255	0	532	451	0,377	0,547	589,303	4,14	0	25	538	446
11319	568	540	442	0,662	0,553	596,06	4,236	0	527	449	0,377	0,547	589,303	4,163	0	25	538	446
11339	569	540	445	0,662	0,553	596,06	4,217	0	529	446	0,377	0,547	589,303	4,121	0	25	538	446
11359	570	539	444	0,663	0,553	595,474	4,214	0	528	444	0,377	0,547	590,694	4,134	0	25	538	446
11379	571	395	418	0,665	0,552	595,474	4,2	0	421	432	0,38	0,547	590,694	4,163	0	26	389	421
11399	572	414	417	0,666	0,552	595,474	4,205	0	409	424	0,381	0,546	590,694	4,144	0	26	389	421
11419	573	401	417	0,666	0,552	595,474	4,18	0	389	419	0,381	0,546	590,694	4,147	0	26	389	421
11439	574	399	421	0,666	0,552	595,474	4,159	0	390	423	0,381	0,546	590,694	4,123	0	26	389	421
11459	575	399	423	0,666	0,553	593,404	4,138	0	392	423	0,381	0,546	588,636	4,103	0	26	389	421
11479	576	396	423	0,666	0,552	593,404	4,106	0	392	425	0,381	0,546	588,636	4,028	0	26	389	421
11499	577	397	422	0,666	0,552	593,404	4,154	0	393	425	0,381	0,547	588,636	4,087	0	26	389	421
11519	578	400	421	0,666	0,553	593,404	4,117	0	390	424	0,381	0,547	588,636	4,041	0	26	389	421
11538	579	398	427	0,667	0,553	593,404	4,117	0	392	424	0,381	0,547	588,636	4,051	0	26	389	421
11558	580	399	425	0,667	0,553	594,197	4,123	0	392	424	0,382	0,547	587,956	4,066	0	26	389	421
11578	581	396	423	0,667	0,553	594,197	4,082	0	398	425	0,382	0,547	587,956	4,011	0	26	389	421
11598	582	402	421	0,667	0,553	594,197	4,115	0	395	425	0,382	0,547	587,956	4,043	0	26	389	421
11618	583	396	408	0,667	0,553	594,197	4,109	0	383	423	0,382	0,547	587,956	4,031	0	26	389	421
11638	584	392	421	0,668	0,553	594,197	4,127	0	390	423	0,383	0,546	587,956	4,024	0	26	389	421
11658	585	393	418	0,668	0,553	593,007	4,122	0	385	422	0,383	0,546	588,579	4,042	0	26	389	421
11678	586	395	415	0,668	0,552	593,007	4,127	0	390	421	0,383	0,546	588,579	4,037	0	26	389	421
11698	587	395	419	0,668	0,552	593,007	4,097	0	389	423	0,382	0,546	588,579	4,047	0	26	389	421
11718	588	388	421	0,667	0,552	593,007	4,15	0	382	428	0,382	0,546	588,579	4,025	0	26	389	421
11738	589	392	420	0,667	0,552	593,007	4,139	0	385	427	0,382	0,546	588,579	4,037	0	26	389	421
11758	590	389	421	0,667	0,552	594,007	4,144	0	382	427	0,382	0,546	588,35	4,035	0	26	389	421
11778	591	393	418	0,667	0,552	594,007	4,159	0	391	421	0,382	0,546	588,35	4,073	0	26	389	421
11798	592	396	414	0,667	0,552	594,007	4,164	0	392	428	0,382	0,547	588,35	4,072	0	26	389	421
11817	593	399	413	0,667	0,552	594,007	4,201	0	387	428	0,382	0,547	588,35	4,058	0	26	389	421
11837	594	387	412	0,667	0,552	594,007	4,218	0	384	429	0,382	0,547	588,35	4,034	0	26	389	421
11857	595	389	413	0,667	0,553	592,838	4,227	0	382	428	0,382	0,547	589,469	4,034	0	26	389	421
11877	596	392	421	0,667	0,553	592,838	4,193	0	385	429	0,382	0,547	589,469	4,081	0	26	389	421
11897	597	385	417	0,667	0,553	592,838	4,224	0	385	428	0,382	0,547	589,469	4,043	0	26	389	421
11917	598	392	421	0,667	0,553	592,838	4,174	0	390	422	0,382	0,547	589,469	4,049	0	26	389	421
11937	599	392	420	0,667	0,553	592,838	4,174	0	383	425	0,382	0,547	589,469	4,063	0	26	389	421
11957	600	391	418	0,667	0,553	594,557	4,184	0	384	423	0,382	0,547	589,069	4,041	0	26	389	421
11977	601	392	417	0,667	0,553	594,557	4,184	0	378	422	0,382	0,547	589,069	4,046	0	26	389	421
11997	602	382	427	0,667	0,553	594,557	4,193	0	386	420	0,382	0,547	589,069	4,058	0	26	389	421
12017	603	384	419	0,667	0,552	594,557	4,167	0	389	422	0,382	0,546	589,069	4,093	0	26	389	421
12037	604	387	416	0,667	0,552	594,557	4,172	0	385	424	0,382	0,546	589,069	4,072	0	26	389	421
12057	605	383	420	0,666	0,552	593,539	4,161	0	385	423	0,382	0,546	589,037	4,087	0	26	389	421
12077	606	383	418	0,666	0,552	593,539	4,186	0	381	429	0,381	0,546	589,037	4,037	0	26	389	421
12097	607	388	417	0,666	0,552	593,539	4,161	0	382	426	0,381	0,546	589,037	4,073	0	26	389	421
12117	608	387	424	0,666	0,552	593,539	4,169	0	384	421	0,381	0,546	589,037	4,066	0	26	389	421
12136	609	391	422	0,666	0,552	593,539	4,181	0	383	423	0,381	0,545	589,037	4,101	0	26	389	421
12156	610	391	422	0,665	0,551	595,522	4,183	0	384	421	0,381	0,545	589,273	4,111	0	26	389	421
12176	611	393	413	0,665	0,551	595,522	4,179	0	381	430	0,381	0,545	589,273	4,05	0	26	389	421
12196	612	389	414	0,665	0,551	595,522	4,223	0	388	425	0,381	0,545	589,273	4,085	0	26	389	421
12216	613	387	416	0,665	0,551	595,522	4,199	0	384	426	0,38	0,545	589,273	4,116	0	26	389	421
12236	614	387	420	0,664	0,551	595,522	4,193	0	377	426	0,38	0,545	589,273	4,032	0	26	389	421
12256	615	387	422	0,664	0,551	595,168	4,207	0	379	426	0,38	0,545	590,239	4,062	0	26	389	421
12276	616	395	416	0,664	0,551	595,168	4,257	0	383	431	0,38	0,545	590,239	4,121	0	26	389	421
12296	617	392	414	0,664	0,551	595,168	4,211	0	384	430	0,38	0,545	590,239	4,12	0	26	389	421
12316	618	394	407	0,664	0,551	595,168	4,221	0	381	424	0,38	0,545	590,239	4,108	0	26	389	421
12336	619	382	414	0,665	0,551	595,168	4,237	0	385	423	0,38	0,545	590,239	4,09	0	26	389	421
12356	620	379	412	0,665	0,551	594,847	4,213	0	383	422	0,381	0,545	590,762	4,088	0	26	389	421
12376	621	389	414	0,665	0,551	594,847	4,199	0	378	432	0,381	0,545	590,762	4,084	0	26	389	421
12395	622	370	384	0,665	0,55	594,847	4,206	0	381	390	0,381	0,544	590,762	4,047	0
12417	623	345	217	0,665	0,547	594,847	4,201	0	378	215	0,383	0,54	590,762	4,06	0	27	360	188
12435	624	358	199	0,665	0,546	594,847	4,226	0	374	196	0,383	0,539	590,762	4,031	0	27	360	188
12455	625	346	183	0,665	0,546	594,254	4,226	0	372	177	0,383	0,539	590,393	4,027	0	27	360	188
12475	626	354	195	0,666	0,546	594,254	4,232	0	368	190	0,383	0,539	590,393	4,037	0	27	360	188
12495	627	353	188	0,666	0,546	594,254	4,238	0	371	183	0,383	0,539	590,393	3,999	0	27	360	188
12515	628	346	191	0,666	0,546	594,254	4,27	0	370	190	0,383	0,54	590,393	4,053	0	27	360	188
12535	629	350	190	0,666	0,546	594,254	4,175	0	369	190	0,383	0,54	590,393	4,037	0	27	360	188
12555	630	347	191	0,667	0,547	594,504	4,182	0	371	190	0,383	0,54	589,041	4,023	0	27	360	188
12575	631	344	188	0,667	0,547	594,504	4,202	0	373	190	0,384	0,54	589,041	3,984	0	27	360	188
12595	632	351	187	0,667	0,547	594,504	4,16	0	369	185	0,384	0,54	589,041	3,992	0	27	360	188
12615	633	413	228	0,666	0,548	594,504	4,17	0	435	246	0,383	0,541	589,041	4,035	0
12635	634	509	354	0,664	0,55	594,504	4,201	0	533	338	0,381	0,543	589,041	3,979	0
12655	635	545	375	0,663	0,549	596,229	4,194	0	563	360	0,38	0,542	591,43	4,009	0
12675	636	-800	-600	0,379	0,541	-1	-1	4	693	558	0,379	0,541	591,43	2,616	0
12695	637	-800	-600	-1	-1	-1	-1	4	-800	-600	-1	-1	-1	-1	4
12715	638	-800	-600	-1	-1	-1	-1	4	-800	-600	-1	-1	-1	-1	4
12734	639	-800	-600	-1	-1	-1	-1	4	-800	-600	-1	-1	-1	-1	4
12754	640	-800	-600	-1	-1	-1	-1	4	-800	-600	-1	-1	-1	-1	4
12774	641	-800	-600	-1	-1	-1	-1	4	-800	-600	-1	-1	-1	-1	4
12794	642	531	528	0,664	0,55	596,229	3,811	0	557	534	0,379	0,543	591,43	3,596	0
12814	643	530	529	0,664	0,551	593,215	3,792	0	556	535	0,38	0,544	588,679	3,58	0
12834	644	509	454	0,664	0,551	593,215	3,899	0	511	462	0,38	0,544	588,679	3,785	0	28	496	456
12854	645	508	459	0,665	0,551	593,215	3,943	0	503	461	0,38	0,544	588,679	3,761	0	28	496	456
12874	646	506	462	0,665	0,551	593,215	3,904	0	503	465	0,38	0,544	588,679	3,768	0	28	496	456
12894	647	513	455	0,665	0,551	593,215	3,929	0	500	458	0,38	0,544	588,679	3,774	0	28	496	456
12914	648	512	459	0,665	0,551	593,322	3,912	0	497	462	0,38	0,544	583,881	3,733	0	28	496	456
12934	649	514	458	0,665	0,551	593,322	3,914	0	504	464	0,38	0,544	584,559	3,729	0	28	496	456
12954	650	508	461	0,665	0,551	593,322	3,874	0	497	464	0,38	0,544	584,487	3,769	0	28	496	456
12974	651	512	444	0,665	0,551	593,322	3,898	0	508	460	0,38	0,544	584,493	3,778	0	28	496	456
12993	652	513	449	0,665	0,551	593,322	3,904	0	499	457	0,38	0,545	585,028	3,811	0	28	496	456
13013	653	512	447	0,665	0,551	592,622	3,885	0	503	453	0,38	0,545	588,261	3,847	0	28	496	456
13033	654	507	460	0,665	0,552	592,622	3,966	0	504	459	0,38	0,545	588,261	3,831	0	28	496	456
13053	655	506	464	0,665	0,552	592,622	3,925	0	507	466	0,381	0,545	588,261	3,869	0	28	496	456
13073	656	502	463	0,665	0,552	592,622	3,986	0	502	463	0,381	0,545	588,261	3,886	0	28	496	456
13093	657	502	460	0,666	0,552	592,622	3,981	0	499	462	0,381	0,545	588,261	3,868	0	28	496	456
13113	658	502	465	0,666	0,552	587,292	3,942	0	499	462	0,381	0,545	586,047	3,86	0	28	496	456
13133	659	513	461	0,666	0,552	587,292	3,955	0	502	459	0,381	0,545	586,047	3,887	0	28	496	456
13153	660	507	460	0,666	0,551	587,292	3,957	0	503	460	0,381	0,545	586,047	3,922	0	28	496	456
13173	661	505	454	0,666	0,551	587,292	3,99	0	500	457	0,381	0,545	586,047	3,933	0	28	496	456
13193	662	498	454	0,666	0,551	587,292	4,037	0	501	455	0,381	0,545	586,047	4,01	0	28	496	456
13214	663	495	451	0,666	0,551	592,987	4,09	0	503	451	0,381	0,545	592,511	4,084	0	28	496	456
13233	664	501	449	0,666	0,551	592,987	4,063	0	503	453	0,381	0,545	592,511	4,08	0	28	496	456
13253	665	506	453	0,667	0,551	592,987	4,152	0	489	452	0,382	0,545	592,511	4,098	0	28	496	456
13273	666	482	452	0,667	0,552	592,987	4,16	0	464	453	0,382	0,545	592,511	4,079	0	28	496	456
13293	667	485	454	0,667	0,552	592,987	4,176	0	471	455	0,382	0,545	592,511	4,098	0	28	496	456
13313	668	487	452	0,668	0,552	594,325	4,196	0	480	456	0,383	0,545	590,875	4,08	0	28	496	456
13332	669	483	446	0,668	0,552	594,325	4,212	0	470	449	0,383	0,546	590,875	4,108	0	28	496	456
13352	670	484	450	0,668	0,552	594,325	4,183	0	468	448	0,383	0,546	590,875	4,134	0	28	496	456
13372	671	478	454	0,668	0,552	594,325	4,239	0	474	454	0,383	0,546	590,875	4,147	0	28	496	456
13392	672	477	452	0,668	0,552	594,325	4,262	0	477	450	0,384	0,546	590,875	4,147	0	28	496	456
13412	673	476	453	0,669	0,553	595,485	4,274	0	478	452	0,384	0,546	590,281	4,143	0	28	496	456
13432	674	439	452	0,67	0,553	595,485	4,278	0	444	453	0,385	0,546	590,281	4,15	0
13452	675	288	429	0,672	0,552	595,485	4,23	0	291	420	0,388	0,546	590,281	4,174	0
13472	676	323	446	0,673	0,553	595,485	4,273	0	319	439	0,389	0,546	590,281	4,162	0	29	303	437
13492	677	305	432	0,673	0,553	595,485	4,245	0	297	432	0,389	0,546	590,281	4,147	0	29	303	437
13512	678	322	440	0,673	0,553	594,81	4,259	0	308	443	0,389	0,546	589,117	4,148	0	29	303	437
13532	679	308	438	0,673	0,553	594,81	4,22	0	294	441	0,389	0,546	589,117	4,138	0	29	303	437
13552	680	302	435	0,673	0,553	594,81	4,241	0	297	436	0,389	0,546	589,117	4,114	0	29	303	437
13574	681	303	438	0,673	0,553	594,81	4,277	0	302	439	0,389	0,546	589,117	4,127	0	29	303	437
13591	682	307	441	0,673	0,553	594,81	4,273	0	297	435	0,389	0,546	589,117	4,114	0	29	303	437
13611	683	304	442	0,674	0,553	592,844	4,255	0	298	435	0,389	0,546	589,22	4,12	0	29	303	437
13631	684	269	438	0,674	0,553	592,844	4,233	0	249	436	0,389	0,546	589,22	4,097	0	30	251	438
13651	685	260	435	0,674	0,553	592,844	4,237	0	255	437	0,389	0,546	589,22	4,106	0	30	251	438
13671	686	261	441	0,674	0,553	592,844	4,245	0	247	441	0,389	0,546	589,22	4,06	0	30	251	438
13691	687	251	441	0,673	0,553	592,844	4,261	0	246	438	0,389	0,546	589,22	4,083	0	30	251	438
13711	688	249	442	0,673	0,553	592,418	4,264	0	247	440	0,389	0,546	587,838	4,065	0	30	251	438
13731	689	256	432	0,673	0,553	592,418	4,212	0	249	439	0,389	0,546	587,838	4,08	0	30	251	438
13751	690	262	436	0,673	0,553	592,418	4,203	0	256	438	0,388	0,546	587,838	4,051	0	30	251	438
13771	691	264	442	0,673	0,553	592,418	4,138	0	249	439	0,388	0,547	587,838	4,062	0	30	251	438
13791	692	251	439	0,673	0,554	592,418	4,204	0	250	440	0,388	0,547	587,838	4,055	0	30	251	438
13811	693	254	441	0,672	0,554	593,433	4,19	0	250	439	0,388	0,547	588,686	4,065	0	30	251	438
13831	694	254	440	0,672	0,554	593,433	4,176	0	250	436	0,388	0,547	588,686	4,044	0	30	251	438
13851	695	262	440	0,672	0,554	593,433	4,169	0	245	437	0,387	0,547	588,686	4,038	0	30	251	438
13871	696	259	436	0,672	0,554	593,433	4,156	0	245	436	0,387	0,547	588,686	4,077	0	30	251	438
13891	697	261	442	0,672	0,553	593,433	4,141	0	244	439	0,387	0,547	588,686	4,038	0	30	251	438
13910	698	262	442	0,672	0,553	592,431	4,125	0	245	440	0,387	0,547	588,23	4,047	0	30	251	438
13930	699	251	441	0,672	0,553	592,431	4,132	0	262	441	0,387	0,547	588,23	4,042	0	30	251	438
13950	700	252	439	0,672	0,553	592,431	4,19	0	248	436	0,387	0,547	588,23	4,02	0	30	251	438
13970	701	260	445	0,672	0,553	592,431	4,136	0	255	437	0,387	0,547	588,23	4,043	0	30	251	438
13990	702	256	442	0,672	0,554	592,431	4,154	0	255	433	0,387	0,547	588,23	4,002	0	30	251	438
14010	703	259	442	0,672	0,554	593,429	4,178	0	256	432	0,387	0,547	587,662	3,999	0	30	251	438
14030	704	253	435	0,672	0,554	593,429	4,147	0	253	432	0,387	0,548	587,662	4,025	0	30	251	438
14052	705	254	437	0,672	0,554	593,429	4,133	0	257	433	0,387	0,548	587,662	4,073	0	30	251	438
14070	706	255	432	0,672	0,554	593,429	4,149	0	261	437	0,387	0,547	587,662	4,002	0	30	251	438
14090	707	252	437	0,672	0,554	593,429	4,167	0	252	436	0,387	0,547	587,662	3,999	0	30	251	438
14110	708	253	436	0,672	0,554	591,652	4,153	0	256	437	0,387	0,547	587,225	3,992	0	30	251	438
14130	709	256	440	0,672	0,554	591,652	4,17	0	254	435	0,387	0,547	587,225	4,042	0	30	251	438
14150	710	253	444	0,672	0,554	591,652	4,132	0	251	437	0,387	0,547	587,225	4,049	0	30	251	438
14170	711	257	441	0,672	0,554	591,652	4,155	0	256	437	0,387	0,547	587,225	4,049	0	30	251	438
14189	712	236	444	0,672	0,554	591,652	4,172	0	237	439	0,388	0,547	587,225	4,021	0	30	251	438
14209	713	234	443	0,672	0,554	591,428	4,158	0	236	439	0,387	0,547	587,548	4,025	0	30	251	438
14229	714	237	441	0,672	0,554	591,428	4,163	0	236	437	0,387	0,547	587,548	4,082	0	30	251	438
14249	715	233	444	0,672	0,554	591,428	4,229	0	243	429	0,387	0,547	587,548	4,063	0	30	251	438
14269	716	239	440	0,672	0,554	591,428	4,137	0	247	436	0,387	0,547	587,548	4,085	0	30	251	438
14289	717	345	442	0,67	0,553	591,428	4,257	0	356	441	0,385	0,547	587,548	4,082	0
14309	718	353	441	0,668	0,553	592,49	4,243	0	370	437	0,383	0,546	590,469	4,097	0
14330	719	401	426	0,668	0,553	592,49	4,186	0	406	422	0,384	0,546	590,469	4,095	0	31	391	410
14349	720	405	425	0,668	0,552	592,49	4,152	0	410	421	0,383	0,546	590,469	4,057	0	31	391	410
14369	721	402	425	0,668	0,552	592,49	4,156	0	408	421	0,383	0,546	590,469	4,078	0	31	391	410
14389	722	400	417	0,668	0,552	592,49	4,188	0	413	427	0,384	0,546	590,469	4,16	0	31	391	410
14409	723	401	413	0,668	0,552	594,383	4,185	0	413	427	0,384	0,546	589,872	4,147	0	31	391	410
14429	724	405	419	0,668	0,552	594,383	4,191	0	408	424	0,384	0,546	589,872	4,156	0	31	391	410
14449	725	404	416	0,668	0,553	594,383	4,194	0	409	426	0,384	0,546	589,872	4,157	0	31	391	410
14469	726	404	418	0,668	0,553	594,383	4,243	0	405	420	0,384	0,546	589,872	4,133	0	31	391	410
14489	727	404	415	0,669	0,553	594,383	4,27	0	410	417	0,384	0,546	589,872	4,157	0	31	391	410
14508	728	404	415	0,669	0,553	594,558	4,291	0	409	416	0,384	0,546	589,245	4,147	0	31	391	410
14529	729	408	410	0,669	0,553	594,558	4,21	0	406	419	0,384	0,546	589,245	4,128	0	31	391	410
14548	730	404	416	0,669	0,553	594,558	4,256	0	408	419	0,384	0,546	589,245	4,157	0	31	391	410
14569	731	401	415	0,669	0,553	594,558	4,222	0	405	418	0,384	0,546	589,245	4,159	0	31	391	410
14588	732	381	403	0,67	0,553	594,558	4,249	0	381	410	0,385	0,546	589,245	4,169	0	31	391	410
14608	733	375	405	0,67	0,553	594,408	4,233	0	379	409	0,385	0,546	589,304	4,173	0	31	391	410
14628	734	386	404	0,67	0,552	594,408	4,267	0	386	406	0,385	0,546	589,304	4,19	0	31	391	410
14648	735	388	400	0,67	0,552	594,408	4,233	0	385	403	0,385	0,546	589,304	4,165	0	31	391	410
14668	736	388	401	0,67	0,552	594,408	4,209	0	386	410	0,385	0,545	589,304	4,226	0	31	391	410
14689	737	393	406	0,67	0,552	594,408	4,26	0	389	413	0,385	0,545	589,304	4,198	0	31	391	410
14708	738	394	405	0,67	0,552	594,523	4,238	0	390	414	0,385	0,545	590,163	4,207	0	31	391	410
14729	739	386	411	0,67	0,552	594,523	4,306	0	386	411	0,385	0,545	590,163	4,18	0	31	391	410
14748	740	389	407	0,67	0,552	594,523	4,267	0	386	410	0,385	0,545	590,163	4,203	0	31	391	410
14770	741	383	402	0,67	0,552	594,523	4,338	0	385	415	0,385	0,545	590,163	4,204	0	31	391	410
14788	742	395	398	0,67	0,552	594,523	4,315	0	386	418	0,385	0,545	590,163	4,171	0	31	391	410
14810	743	395	394	0,67	0,552	594,646	4,314	0	386	419	0,386	0,545	589,747	4,179	0	31	391	410
14827	744	391	404	0,67	0,552	594,646	4,306	0	385	414	0,386	0,545	589,747	4,195	0	31	391	410
14848	745	392	400	0,67	0,552	594,646	4,304	0	383	409	0,386	0,545	589,747	4,189	0	31	391	410
14867	746	395	401	0,67	0,552	594,646	4,297	0	389	414	0,386	0,545	589,747	4,186	0	31	391	410
14889	747	397	401	0,67	0,552	594,646	4,273	0	388	411	0,386	0,545	589,747	4,181	0	31	391	410
14907	748	399	401	0,67	0,552	594,79	4,268	0	388	409	0,386	0,545	590,329	4,181	0	31	391	410
14927	749	398	399	0,67	0,552	594,79	4,29	0	392	405	0,386	0,545	590,329	4,167	0	31	391	410
14947	750	401	403	0,67	0,552	594,79	4,285	0	394	401	0,386	0,545	590,329	4,158	0	31	391	410
14967	751	398	399	0,67	0,552	594,79	4,302	0	394	409	0,386	0,545	590,329	4,162	0	31	391	410
14987	752	393	398	0,67	0,552	594,79	4,303	0	389	410	0,386	0,545	590,329	4,169	0	31	391	410
15007	753	393	399	0,67	0,552	594,819	4,304	0	390	410	0,386	0,545	590,187	4,165	0	31	391	410
15027	754	393	400	0,67	0,552	594,819	4,294	0	394	413	0,386	0,545	590,187	4,153	0	31	391	410
15047	755	394	398	0,67	0,552	594,819	4,215	0	394	416	0,386	0,545	590,187	4,181	0	31	391	410
15067	756	394	409	0,67	0,552	594,819	4,264	0	392	407	0,386	0,545	590,187	4,163	0	31	391	410
15087	757	393	408	0,67	0,552	594,819	4,243	0	387	407	0,386	0,545	590,187	4,137	0	31	391	410
15106	758	393	407	0,67	0,551	594,613	4,267	0	386	409	0,386	0,544	588,464	4,133	0	31	391	410
15126	759	385	403	0,67	0,551	594,613	4,267	0	392	413	0,386	0,544	588,464	4,168	0	31	391	410
15146	760	392	405	0,671	0,551	594,613	4,258	0	388	412	0,386	0,544	588,464	4,119	0	31	391	410
15166	761	394	405	0,671	0,551	594,613	4,208	0	384	414	0,386	0,544	588,464	4,142	0	31	391	410
15186	762	391	399	0,671	0,551	594,613	4,25	0	390	412	0,386	0,544	588,464	4,166	0	31	391	410
15206	763	391	399	0,671	0,551	595,207	4,235	0	387	411	0,386	0,544	590,8	4,163	0	31	391	410
15226	764	386	413	0,671	0,551	595,207	4,247	0	385	412	0,387	0,544	590,8	4,151	0	31	391	410
15246	765	399	414	0,672	0,552	595,207	4,188	0	387	408	0,387	0,544	590,8	4,14	0	31	391	410
15266	766	386	404	0,672	0,552	595,207	4,194	0	391	409	0,387	0,545	590,8	4,155	0	31	391	410
15286	767	393	406	0,672	0,552	595,207	4,159	0	383	412	0,387	0,545	590,8	4,184	0	31	391	410
15306	768	397	409	0,672	0,553	594,33	4,146	0	384	410	0,388	0,545	590,647	4,184	0	31	391	410
15326	769	391	407	0,673	0,553	594,33	4,164	0	393	417	0,388	0,545	590,647	4,104	0	31	391	410
15346	770	393	407	0,673	0,553	594,33	4,24	0	385	414	0,388	0,545	590,647	4,199	0	31	391	410
15366	771	389	403	0,673	0,553	594,33	4,158	0	395	412	0,388	0,545	590,647	4,164	0	31	391	410
15386	772	388	409	0,673	0,553	594,33	4,193	0	393	413	0,389	0,545	590,647	4,184	0	31	391	410
15405	773	388	410	0,674	0,553	591,991	4,197	0	392	414	0,389	0,545	588,395	4,151	0	31	391	410
15425	774	390	416	0,674	0,553	591,991	4,197	0	395	407	0,389	0,545	588,395	4,153	0	31	391	410
15445	775	390	413	0,674	0,553	591,991	4,152	0	390	411	0,389	0,545	588,395	4,123	0	31	391	410
15465	776	388	409	0,674	0,553	591,991	4,181	0	396	407	0,389	0,545	588,395	4,163	0	31	391	410
15485	777	385	408	0,674	0,553	591,991	4,186	0	390	412	0,389	0,545	588,395	4,123	0	31	391	410
15505	778	385	407	0,674	0,553	591,363	4,165	0	392	411	0,389	0,545	588,7	4,138	0	31	391	410
15525	779	387	408	0,674	0,553	591,363	4,216	0	383	416	0,389	0,545	588,7	4,13	0	31	391	410
15545	780	387	409	0,674	0,553	591,363	4,165	0	391	413	0,389	0,545	588,7	4,135	0	31	391	410
15565	781	385	407	0,674	0,553	591,363	4,153	0	379	413	0,389	0,545	588,7	4,135	0	31	391	410
15585	782	380	411	0,674	0,553	591,363	4,154	0	392	412	0,389	0,545	588,7	4,115	0	31	391	410
15605	783	379	410	0,674	0,553	593,208	4,168	0	388	412	0,389	0,545	588,248	4,113	0	31	391	410
15625	784	389	405	0,674	0,553	593,208	4,129	0	382	411	0,389	0,545	588,248	4,086	0	31	391	410
15645	785	392	409	0,674	0,553	593,208	4,134	0	395	413	0,39	0,545	588,248	4,101	0	31	391	410
15665	786	385	407	0,675	0,553	593,208	4,141	0	390	410	0,39	0,545	588,248	4,095	0	31	391	410
15684	787	384	407	0,675	0,553	593,208	4,153	0	389	414	0,39	0,545	588,248	4,106	0	31	391	410
15704	788	382	407	0,675	0,553	593,94	4,164	0	389	413	0,39	0,545	587,868	4,103	0	31	391	410
15724	789	384	410	0,675	0,554	593,94	4,168	0	383	413	0,39	0,545	587,868	4,094	0	31	391	410
15744	790	382	410	0,675	0,554	593,94	4,17	0	385	407	0,39	0,545	587,868	4,04	0	31	391	410
15764	791	379	411	0,675	0,554	593,94	4,187	0	386	407	0,39	0,545	587,868	4,063	0	31	391	410
15784	792	388	409	0,675	0,554	593,94	4,14	0	385	413	0,39	0,545	587,868	4,063	0	31	391	410
15804	793	386	409	0,675	0,554	594,391	4,146	0	386	409	0,391	0,545	588,37	4,067	0	31	391	410
15824	794	427	426	0,675	0,554	594,391	4,155	0	434	426	0,39	0,546	588,37	4,072	0
15844	795	469	449	0,673	0,554	594,391	4,145	0	474	451	0,389	0,546	588,37	4,097	0	32	468	448
15864	796	468	437	0,674	0,554	594,391	4,123	0	468	450	0,389	0,546	588,37	4,149	0	32	468	448
15884	797	476	446	0,674	0,554	594,391	4,114	0	460	455	0,389	0,546	588,37	4,077	0	32	468	448
15904	798	478	440	0,674	0,554	595,524	4,113	0	454	455	0,389	0,546	590,748	4,119	0	32	468	448
15924	799	471	443	0,674	0,554	595,524	4,121	0	472	441	0,389	0,546	590,748	4,056	0	32	468	448
15944	800	471	451	0,674	0,554	595,524	4,149	0	468	451	0,389	0,546	590,748	4,144	0	32	468	448
15964	801	471	449	0,674	0,555	595,524	4,165	0	468	452	0,389	0,546	590,748	4,098	0	32	468	448
15984	802	474	449	0,674	0,555	595,524	4,192	0	466	447	0,389	0,546	590,748	4,12	0	32	468	448
16004	803	473	450	0,675	0,555	594,867	4,208	0	466	454	0,39	0,546	589,022	4,085	0	32	468	448
16023	804	472	449	0,675	0,555	594,867	4,146	0	471	454	0,39	0,546	589,022	4,09	0	32	468	448
16043	805	464	449	0,675	0,554	594,867	4,139	0	457	454	0,39	0,545	589,022	4,025	0	32	468	448
16063	806	-800	-600	-1	-1	-1	-1	4	-800	-600	-1	-1	-1	-1	4
16083	807	-800	-600	-1	-1	-1	-1	4	-800	-600	-1	-1	-1	-1	4
16103	808	-800	-600	-1	-1	-1	-1	4	-800	-600	-1	-1	-1	-1	4
16123	809	-800	-600	-1	-1	-1	-1	4	-800	-600	-1	-1	-1	-1	4
16143	810	-800	-600	-1	-1	-1	-1	4	-800	-600	-1	-1	-1	-1	4
16163	811	-800	-600	-1	-1	-1	-1	4	-800	-600	-1	-1	-1	-1	4
16183	812	331	412	0,68	0,554	594,867	4,262	0	340	406	0,395	0,544	589,022	4,28	0	33	336	433
16203	813	348	436	0,681	0,554	590,888	4,184	0	329	435	0,395	0,545	584,668	4,035	0	33	336	433
16223	814	346	431	0,681	0,554	597,584	4,23	0	329	434	0,395	0,545	585,464	4,04	0	33	336	433
16243	815	342	424	0,681	0,554	597,584	4,255	0	324	431	0,395	0,545	585,464	4,094	0	33	336	433
16263	816	338	430	0,681	0,554	597,584	4,224	0	333	432	0,396	0,545	585,464	4,136	0	33	336	433
16283	817	342	430	0,681	0,554	597,584	4,273	0	329	437	0,396	0,545	585,464	4,11	0	33	336	433
16303	818	343	428	0,682	0,555	597,584	4,249	0	330	433	0,396	0,545	585,464	4,104	0	33	336	433
16322	819	343	434	0,682	0,555	592,924	4,213	0	327	432	0,397	0,545	588,143	4,138	0	33	336	433
16342	820	340	434	0,683	0,555	592,924	4,248	0	332	427	0,397	0,546	588,143	4,141	0	33	336	433
16362	821	345	427	0,683	0,556	592,924	4,211	0	327	432	0,397	0,546	588,143	4,13	0	33	336	433
16382	822	336	428	0,683	0,556	592,924	4,264	0	331	433	0,398	0,546	588,143	4,155	0	33	336	433
16402	823	347	434	0,684	0,556	592,924	4,265	0	331	433	0,398	0,546	588,143	4,083	0	33	336	433
16422	824	345	431	0,684	0,556	591,896	4,259	0	330	437	0,399	0,546	582,99	4,044	0	33	336	433
16442	825	341	434	0,685	0,556	591,896	4,269	0	333	438	0,399	0,546	582,99	4,122	0	33	336	433
16462	826	341	432	0,685	0,556	591,896	4,295	0	335	436	0,399	0,546	582,99	4,139	0	33	336	433
16482	827	337	432	0,685	0,556	591,896	4,263	0	329	438	0,399	0,546	582,99	4,196	0	33	336	433
16502	828	350	433	0,685	0,556	591,896	4,271	0	330	437	0,399	0,546	582,99	4,142	0	33	336	433
16522	829	350	434	0,685	0,556	590,113	4,263	0	332	443	0,4	0,546	575,642	4,112	0	33	336	433
16542	830	438	440	0,683	0,556	590,113	4,327	0	442	440	0,398	0,546	575,642	4,158	0
16562	831	476	425	0,682	0,556	590,113	4,346	0	472	438	0,397	0,546	575,642	4,157	0	34	471	427
16582	832	464	425	0,682	0,556	590,113	4,275	0	467	442	0,397	0,546	575,642	4,094	0	34	471	427
16601	833	468	421	0,682	0,556	590,113	4,305	0	468	440	0,397	0,546	575,642	4,143	0	34	471	427
16621	834	462	418	0,682	0,556	592,384	4,311	0	468	434	0,397	0,546	583,933	4,182	0	34	471	427
16641	835	477	415	0,682	0,556	592,384	4,267	0	472	434	0,397	0,545	583,933	4,134	0	34	471	427
16661	836	478	424	0,682	0,556	592,384	4,259	0	472	439	0,397	0,545	583,933	4,163	0	34	471	427
16681	837	479	426	0,682	0,555	592,384	4,244	0	476	436	0,397	0,545	583,933	4,093	0	34	471	427
16701	838	477	424	0,682	0,555	592,384	4,286	0	470	433	0,397	0,545	583,933	4,058	0	34	471	427
16721	839	478	422	0,682	0,555	594,312	4,293	0	471	435	0,397	0,545	583,974	4,049	0	34	471	427
16741	840	483	421	0,682	0,555	594,312	4,283	0	473	432	0,397	0,545	583,974	4,098	0	34	471	427
16761	841	485	423	0,682	0,555	594,312	4,271	0	465	433	0,397	0,545	583,974	4,02	0	34	471	427
16781	842	480	419	0,682	0,555	594,312	4,21	0	476	433	0,397	0,545	583,974	4,063	0	34	471	427
16801	843	476	426	0,683	0,555	594,312	4,206	0	477	438	0,397	0,545	583,974	4,006	0	34	471	427
16821	844	475	427	0,683	0,556	592,518	4,189	0	476	438	0,397	0,545	583,908	4,015	0	34	471	427
16841	845	480	422	0,683	0,556	592,518	4,209	0	475	435	0,397	0,545	583,908	4,028	0	34	471	427
16861	846	483	417	0,683	0,556	592,518	4,217	0	478	434	0,398	0,545	583,908	3,994	0	34	471	427
16880	847	481	424	0,683	0,556	592,518	4,22	0	477	436	0,398	0,545	583,908	4,042	0	34	471	427
16900	848	478	422	0,683	0,556	592,518	4,17	0	477	437	0,398	0,545	583,908	4,055	0	34	471	427
16920	849	478	420	0,683	0,556	594,545	4,185	0	479	436	0,398	0,545	585,46	4,063	0	34	471	427
16940	850	476	417	0,683	0,556	594,545	4,176	0	472	436	0,398	0,545	585,46	4,023	0	34	471	427
16960	851	476	420	0,683	0,556	594,545	4,158	0	477	430	0,398	0,545	585,46	4,009	0	34	471	427
16980	852	472	424	0,683	0,556	594,545	4,126	0	472	429	0,398	0,545	585,46	4,014	0	34	471	427
17000	853	484	421	0,683	0,555	594,545	4,098	0	468	430	0,398	0,545	585,46	3,961	0	34	471	427
17020	854	484	424	0,683	0,555	593,169	4,066	0	469	432	0,397	0,544	582,937	3,933	0	34	471	427
17040	855	476	419	0,683	0,555	593,169	4,131	0	466	433	0,397	0,544	582,937	3,949	0	34	471	427
17060	856	476	415	0,683	0,555	593,169	4,145	0	471	438	0,397	0,544	582,937	3,965	0	34	471	427
17080	857	471	420	0,683	0,555	593,169	4,07	0	476	441	0,397	0,544	582,937	3,984	0	34	471	427
17100	858	471	424	0,683	0,555	593,169	4,121	0	470	430	0,397	0,545	582,937	3,895	0	34	471	427
17120	859	470	423	0,683	0,555	593,17	4,109	0	471	433	0,397	0,545	583,181	3,905	0	34	471	427
17140	860	476	428	0,683	0,556	593,17	4,075	0	465	432	0,397	0,545	583,181	3,94	0	34	471	427
17160	861	476	427	0,683	0,556	593,17	4,094	0	466	438	0,397	0,545	583,181	3,951	0	34	471	427
17180	862	476	419	0,683	0,556	593,17	4,071	0	464	434	0,398	0,545	583,181	3,904	0	34	471	427
17199	863	479	421	0,683	0,556	593,17	4,032	0	467	436	0,398	0,545	583,181	3,903	0	34	471	427
17219	864	480	422	0,683	0,556	593,342	4,034	0	466	430	0,398	0,545	589,561	3,943	0	34	471	427
17239	865	476	420	0,683	0,556	593,342	4,082	0	471	431	0,398	0,545	589,561	3,956	0	34	471	427
17259	866	471	421	0,683	0,556	593,342	4,006	0	466	432	0,398	0,545	589,561	3,927	0	34	471	427
17279	867	471	425	0,683	0,556	593,342	4,038	0	474	430	0,398	0,545	589,561	3,937	0	34	471	427
17299	868	475	419	0,683	0,556	593,342	4,01	0	471	429	0,398	0,545	589,561	3,935	0	34	471	427
17319	869	473	420	0,683	0,556	593,805	4,025	0	470	430	0,398	0,545	588,139	3,924	0	34	471	427
17339	870	470	419	0,683	0,556	593,805	4,066	0	472	431	0,398	0,545	588,139	3,955	0	34	471	427
17359	871	471	424	0,683	0,556	593,805	4,053	0	460	431	0,397	0,545	588,139	3,963	0	34	471	427
17379	872	467	420	0,683	0,556	593,805	4,027	0	460	431	0,397	0,545	588,139	3,927	0	34	471	427
17399	873	470	426	0,683	0,556	593,805	4,044	0	462	430	0,397	0,545	588,139	3,942	0	34	471	427
17419	874	469	425	0,682	0,556	593,515	4,03	0	461	434	0,397	0,544	582,264	3,898	0	34	471	427
17439	875	472	425	0,682	0,555	593,515	3,961	0	458	436	0,397	0,544	582,264	3,848	0	34	471	427
17459	876	462	422	0,682	0,555	593,515	3,991	0	461	435	0,397	0,544	582,264	3,894	0	34	471	427
17478	877	474	422	0,682	0,555	593,515	3,98	0	470	437	0,396	0,544	582,264	3,928	0	34	471	427
17498	878	469	418	0,681	0,555	593,515	3,973	0	459	436	0,396	0,544	582,264	3,875	0	34	471	427
17519	879	465	419	0,681	0,555	591,177	3,971	0	463	432	0,396	0,544	586,643	3,937	0	34	471	427
17538	880	416	414	0,682	0,555	591,177	3,964	0	421	421	0,397	0,544	586,643	3,927	0
17558	881	393	391	0,683	0,554	591,177	3,988	0	394	387	0,398	0,544	586,643	3,893	0	35	385	389
17578	882	389	398	0,682	0,555	591,177	3,927	0	392	395	0,397	0,544	586,643	3,913	0	35	385	389
17598	883	390	383	0,682	0,555	591,177	3,924	0	392	392	0,397	0,544	586,643	3,905	0	35	385	389
17618	884	390	381	0,682	0,555	593,359	3,934	0	391	396	0,397	0,544	586,73	3,917	0	35	385	389
17638	885	387	389	0,682	0,555	593,359	3,95	0	386	380	0,397	0,545	586,73	3,889	0	35	385	389
17658	886	383	392	0,683	0,555	593,359	3,954	0	381	396	0,397	0,545	586,73	3,919	0	35	385	389
17678	887	384	390	0,683	0,555	593,359	3,976	0	386	390	0,398	0,545	586,73	3,916	0	35	385	389
17698	888	386	390	0,683	0,555	593,359	3,994	0	386	391	0,398	0,545	586,73	3,906	0	35	385	389
17718	889	384	391	0,683	0,555	592,28	3,998	0	385	390	0,398	0,545	587,668	3,928	0	35	385	389
17738	890	388	388	0,683	0,555	592,28	3,928	0	389	386	0,398	0,545	587,668	3,943	0	35	385	389
17758	891	380	387	0,683	0,555	592,28	4,06	0	380	395	0,398	0,544	587,668	3,941	0	35	385	389
17777	892	380	387	0,684	0,555	592,28	4,014	0	392	388	0,398	0,544	587,668	3,938	0	35	385	389
17797	893	388	388	0,684	0,555	592,28	4,004	0	392	391	0,399	0,544	587,668	3,909	0	35	385	389
17817	894	385	387	0,684	0,555	592,849	3,998	0	392	394	0,399	0,544	587,583	3,904	0	35	385	389
17837	895	388	393	0,684	0,554	592,849	4,011	0	388	388	0,399	0,544	587,583	3,938	0	35	385	389
17857	896	383	393	0,684	0,554	592,849	4,052	0	380	390	0,399	0,544	587,583	3,929	0	35	385	389
17877	897	383	391	0,684	0,554	592,849	4,013	0	381	387	0,399	0,544	587,583	3,911	0	35	385	389
17897	898	383	389	0,684	0,555	592,849	4,02	0	383	386	0,399	0,544	587,583	3,923	0	35	385	389
17917	899	383	390	0,684	0,555	590,98	4,019	0	384	386	0,399	0,544	587,518	3,914	0	35	385	389
17937	900	391	386	0,685	0,555	590,98	3,996	0	386	391	0,399	0,544	587,518	3,909	0	35	385	389
17957	901	383	391	0,685	0,555	590,98	4,009	0	378	393	0,4	0,544	587,518	3,893	0	35	385	389
17977	902	393	392	0,685	0,555	590,98	4,003	0	382	389	0,4	0,544	587,518	3,905	0	35	385	389
17997	903	391	390	0,685	0,555	590,98	4,026	0	381	389	0,4	0,544	587,518	3,894	0	35	385	389
18017	904	389	389	0,685	0,555	592,429	4,04	0	380	388	0,4	0,544	588,191	3,904	0	35	385	389
18037	905	391	388	0,685	0,555	592,429	4,007	0	387	386	0,4	0,544	588,191	3,957	0	35	385	389
18057	906	383	387	0,685	0,555	592,429	3,971	0	379	386	0,4	0,544	588,191	3,889	0	35	385	389
18076	907	384	392	0,685	0,555	592,429	3,981	0	384	393	0,4	0,544	588,191	3,922	0	35	385	389
18096	908	387	389	0,685	0,555	592,429	3,971	0	378	384	0,399	0,544	588,191	3,937	0	35	385	389
18116	909	383	389	0,685	0,556	593,056	3,979	0	379	387	0,399	0,544	587,28	3,904	0	35	385	389
18136	910	381	383	0,685	0,555	593,056	3,967	0	386	389	0,399	0,544	587,28	3,931	0	35	385	389
18156	911	390	389	0,685	0,556	593,056	3,934	0	387	384	0,399	0,544	587,28	3,91	0	35	385	389
18176	912	393	387	0,684	0,556	593,056	4,002	0	385	390	0,399	0,545	587,28	3,928	0	35	385	389
18196	913	391	387	0,684	0,556	593,056	3,976	0	380	389	0,399	0,544	587,28	3,935	0	35	385	389
18216	914	393	387	0,684	0,555	592,429	3,973	0	380	388	0,399	0,544	587,058	3,928	0	35	385	389
18236	915	386	399	0,684	0,555	592,429	3,963	0	381	387	0,399	0,544	587,058	3,896	0	35	385	389
18256	916	383	387	0,684	0,555	592,429	3,961	0	381	393	0,399	0,544	587,058	3,898	0	35	385	389
18276	917	386	383	0,684	0,555	592,429	3,971	0	384	392	0,399	0,544	587,058	3,877	0	35	385	389
18296	918	401	390	0,684	0,555	592,429	3,917	0	388	392	0,399	0,544	587,058	3,856	0	35	385	389
18316	919	402	392	0,684	0,555	590,58	3,903	0	389	391	0,398	0,544	588,112	3,855	0	35	385	389
18336	920	390	386	0,684	0,555	590,58	3,902	0	390	391	0,399	0,544	588,112	3,971	0	35	385	389
18356	921	387	379	0,684	0,555	590,58	3,905	0	386	393	0,399	0,544	588,112	3,918	0	35	385	389
18376	922	389	392	0,684	0,555	590,58	3,908	0	389	394	0,399	0,544	588,112	3,903	0	35	385	389
18395	923	389	394	0,684	0,555	590,58	3,887	0	380	392	0,399	0,544	588,112	3,911	0	35	385	389
18415	924	389	394	0,685	0,556	592,561	3,901	0	379	394	0,4	0,544	587,314	3,898	0	35	385	389
18435	925	322	436	0,686	0,557	592,561	3,895	0	304	437	0,401	0,545	587,314	3,895	0	36	315	432
18455	926	321	421	0,686	0,557	592,561	3,846	0	319	424	0,401	0,546	587,314	3,881	0	36	315	432
18475	927	314	427	0,686	0,557	592,561	3,896	0	318	432	0,401	0,546	587,314	3,904	0	36	315	432
18495	928	320	435	0,687	0,557	592,561	3,879	0	317	433	0,402	0,546	587,314	3,912	0	36	315	432
18515	929	318	427	0,687	0,557	593,826	3,873	0	316	435	0,402	0,546	587,21	3,911	0	36	315	432
18535	930	314	434	0,687	0,557	593,826	3,864	0	304	436	0,402	0,546	587,21	3,859	0	36	315	432
18555	931	320	438	0,687	0,557	593,826	3,838	0	311	435	0,402	0,546	587,21	3,843	0	36	315	432
18575	932	317	433	0,687	0,557	593,826	3,821	0	313	432	0,402	0,546	587,21	3,833	0	36	315	432
18595	933	316	435	0,688	0,557	593,826	3,826	0	304	437	0,402	0,545	587,21	3,817	0	36	315	432
18615	934	-800	-600	-1	-1	-1	-1	4	-800	-600	-1	-1	-1	-1	4
18635	935	-800	-600	-1	-1	-1	-1	4	-800	-600	-1	-1	-1	-1	4
18654	936	-800	-600	-1	-1	-1	-1	4	-800	-600	-1	-1	-1	-1	4
18674	937	-800	-600	-1	-1	-1	-1	4	-800	-600	-1	-1	-1	-1	4
18696	938	-800	-600	-1	-1	-1	-1	4	-800	-600	-1	-1	-1	-1	4
18714	939	-800	-600	-1	-1	-1	-1	4	-800	-600	-1	-1	-1	-1	4
18734	940	-800	-600	-1	-1	-1	-1	4	-800	-600	-1	-1	-1	-1	4
18754	941	-800	-600	-1	-1	-1	-1	4	-800	-600	-1	-1	-1	-1	4
18774	942	-800	-600	-1	-1	-1	-1	4	-800	-600	-1	-1	-1	-1	4
18794	943	-800	-600	-1	-1	-1	-1	4	-800	-600	-1	-1	-1	-1	4
18814	944	311	545	0,692	0,555	593,826	3,592	0	306	447	0,406	0,543	587,21	3,832	0
18834	945	316	470	0,692	0,556	588,424	3,923	0	314	408	0,406	0,543	583,253	3,973	0	37	315	425
18854	946	316	474	0,692	0,556	581,965	3,882	0	314	407	0,406	0,543	585,576	3,988	0	37	315	425
18874	947	311	422	0,692	0,556	581,965	3,892	0	306	432	0,406	0,543	585,576	3,865	0	37	315	425
18894	948	314	429	0,692	0,556	581,965	3,834	0	313	425	0,406	0,543	585,576	3,89	0	37	315	425
18914	949	319	428	0,692	0,556	581,965	3,821	0	309	425	0,406	0,543	585,576	3,865	0	37	315	425
18934	950	319	426	0,691	0,556	587,811	3,868	0	314	427	0,406	0,543	585,576	3,894	0	37	315	425
18954	951	319	425	0,691	0,556	589,711	3,875	0	313	429	0,405	0,543	584,607	3,88	0	37	315	425
18974	952	315	420	0,691	0,556	589,711	3,921	0	312	426	0,405	0,543	584,607	3,905	0	37	315	425
18993	953	319	419	0,69	0,556	589,711	3,871	0	313	423	0,405	0,543	584,607	3,899	0	37	315	425
19013	954	316	423	0,69	0,556	589,711	3,902	0	316	419	0,405	0,543	584,607	3,895	0	37	315	425
19033	955	313	424	0,69	0,555	589,711	3,929	0	322	421	0,404	0,543	584,607	3,873	0	37	315	425
19053	956	313	423	0,689	0,555	593,327	3,935	0	325	423	0,404	0,543	578,066	3,825	0	37	315	425
19073	957	312	412	0,689	0,555	593,327	3,939	0	321	428	0,404	0,543	578,066	3,882	0	37	315	425
19093	958	311	418	0,689	0,555	593,327	3,948	0	313	430	0,403	0,543	578,066	3,872	0	37	315	425
19113	959	318	425	0,688	0,554	593,327	3,955	0	313	433	0,403	0,543	578,066	3,889	0	37	315	425
19133	960	323	423	0,688	0,554	593,327	3,966	0	319	429	0,403	0,543	578,066	3,899	0	37	315	425
19153	961	325	424	0,687	0,554	589,498	3,95	0	313	424	0,402	0,543	587,045	3,958	0	37	315	425
19173	962	390	380	0,686	0,553	589,498	4,005	0	401	378	0,401	0,542	587,045	3,916	0	38	387	381
19193	963	376	394	0,685	0,553	589,498	4,015	0	384	386	0,401	0,542	587,045	3,934	0	38	387	381
19213	964	386	387	0,686	0,554	589,498	3,977	0	394	381	0,401	0,542	587,045	3,944	0	38	387	381
19233	965	383	392	0,686	0,554	589,498	4,024	0	391	387	0,401	0,542	587,045	3,96	0	38	387	381
19252	966	377	387	0,686	0,554	592,631	4,035	0	388	383	0,401	0,542	589,932	3,991	0	38	387	381
19272	967	387	377	0,686	0,554	592,631	4,019	0	394	383	0,401	0,542	589,932	3,949	0	38	387	381
19292	968	388	376	0,686	0,554	592,631	4,02	0	395	379	0,401	0,542	589,932	3,976	0	38	387	381
19312	969	395	384	0,686	0,554	592,631	3,996	0	392	376	0,401	0,542	589,932	3,896	0	38	387	381
19332	970	390	378	0,686	0,554	592,631	3,968	0	390	381	0,401	0,542	589,932	3,908	0	38	387	381
19352	971	393	380	0,686	0,554	592,103	3,955	0	390	379	0,401	0,542	589,353	3,915	0	38	387	381
19372	972	387	382	0,686	0,554	592,103	4,017	0	390	385	0,401	0,542	589,353	3,875	0	38	387	381
19392	973	387	383	0,686	0,554	592,103	4,038	0	392	380	0,401	0,542	589,353	3,875	0	38	387	381
19412	974	388	386	0,686	0,554	592,103	3,922	0	393	382	0,401	0,542	589,353	3,867	0	38	387	381
19432	975	391	381	0,686	0,554	592,103	3,913	0	396	375	0,401	0,542	589,353	3,855	0	38	387	381
19452	976	392	382	0,686	0,553	592,245	3,906	0	397	373	0,401	0,542	590,112	3,856	0	38	387	381
19472	977	390	386	0,686	0,553	592,245	3,939	0	389	375	0,401	0,542	590,112	3,847	0	38	387	381
19492	978	389	382	0,686	0,553	592,245	3,918	0	388	380	0,401	0,542	590,112	3,814	0	38	387	381
19512	979	387	384	0,686	0,554	592,245	3,955	0	382	388	0,401	0,542	590,112	3,882	0	38	387	381
19532	980	385	380	0,686	0,554	592,245	3,937	0	388	380	0,401	0,542	590,112	3,881	0	38	387	381
19552	981	384	380	0,687	0,554	592,288	3,936	0	386	385	0,402	0,542	588,41	3,869	0	38	387	381
19571	982	383	380	0,687	0,554	592,288	3,901	0	381	372	0,402	0,543	588,41	3,742	0	38	387	381
19591	983	380	380	0,687	0,555	592,288	3,902	0	385	379	0,402	0,543	588,41	3,792	0	38	387	381
19611	984	372	378	0,687	0,555	592,288	3,911	0	370	370	0,402	0,543	588,41	3,8	0	38	387	381
19631	985	273	350	0,689	0,554	592,288	3,843	0	280	359	0,404	0,542	588,41	3,768	0	39	286	352
19651	986	260	346	0,689	0,555	592,802	3,844	0	271	360	0,404	0,542	587,247	3,79	0	39	286	352
19671	987	278	351	0,689	0,554	592,802	3,87	0	290	350	0,404	0,542	587,247	3,726	0	39	286	352
19691	988	292	362	0,689	0,554	592,802	3,818	0	286	357	0,404	0,542	587,247	3,765	0	39	286	352
19711	989	282	348	0,688	0,554	592,802	3,854	0	292	360	0,404	0,542	587,247	3,778	0	39	286	352
19731	990	285	346	0,688	0,554	592,802	3,802	0	286	361	0,403	0,542	587,247	3,782	0	39	286	352
19751	991	291	348	0,688	0,554	591,779	3,802	0	288	360	0,403	0,542	588,093	3,791	0	39	286	352
19773	992	286	346	0,687	0,554	591,779	3,838	0	290	342	0,402	0,542	588,093	3,648	0	39	286	352
19791	993	289	344	0,687	0,554	591,779	3,805	0	292	337	0,402	0,542	588,093	3,68	0	39	286	352
19811	994	290	346	0,686	0,554	591,779	3,794	0	290	345	0,401	0,542	588,093	3,713	0	39	286	352
19831	995	288	362	0,686	0,554	591,779	3,803	0	284	346	0,401	0,542	588,093	3,63	0	39	286	352
19851	996	289	362	0,686	0,554	592,689	3,804	0	285	347	0,401	0,542	586,859	3,645	0	39	286	352
19870	997	288	352	0,685	0,554	592,689	3,737	0	287	345	0,4	0,543	586,859	3,647	0	39	286	352
19890	998	294	374	0,685	0,554	592,689	3,784	0	290	367	0,4	0,543	586,859	3,637	0	39	286	352
19910	999	301	442	0,684	0,555	592,689	3,781	0	293	429	0,4	0,544	586,859	3,647	0	40	304	425
19930	1000	297	411	0,684	0,555	592,689	3,732	0	302	410	0,399	0,545	586,859	3,7	0	40	304	425
19950	1001	302	446	0,684	0,555	592,72	3,755	0	309	391	0,399	0,545	586,684	3,701	0	40	304	425
19970	1002	307	429	0,684	0,555	592,72	3,746	0	298	423	0,399	0,545	586,684	3,658	0	40	304	425
19990	1003	298	423	0,684	0,555	592,72	3,779	0	300	425	0,399	0,545	586,684	3,693	0	40	304	425
20010	1004	293	422	0,684	0,556	592,72	3,752	0	301	417	0,399	0,545	586,684	3,621	0	40	304	425
20030	1005	304	419	0,684	0,556	592,72	3,813	0	302	418	0,399	0,545	586,684	3,617	0	40	304	425
20050	1006	298	419	0,684	0,556	590,76	3,803	0	303	420	0,399	0,545	585,879	3,608	0	40	304	425
20070	1007	304	430	0,684	0,556	590,76	3,763	0	302	428	0,399	0,545	585,879	3,652	0	40	304	425
20090	1008	313	427	0,685	0,556	590,76	3,732	0	306	427	0,399	0,545	585,879	3,675	0	40	304	425
20110	1009	306	425	0,685	0,556	590,76	3,793	0	301	425	0,399	0,545	585,879	3,698	0	40	304	425
20130	1010	313	427	0,685	0,556	590,76	3,774	0	301	425	0,399	0,545	585,879	3,672	0	40	304	425
20150	1011	310	425	0,685	0,556	592,777	3,787	0	301	425	0,399	0,545	585,666	3,678	0	40	304	425
20170	1012	303	431	0,685	0,556	592,777	3,791	0	303	420	0,399	0,545	585,666	3,663	0	40	304	425
20190	1013	303	431	0,685	0,555	592,777	3,787	0	296	420	0,4	0,545	585,666	3,725	0	40	304	425
20209	1014	304	421	0,685	0,555	592,777	3,79	0	298	423	0,4	0,545	585,666	3,709	0	40	304	425
20229	1015	304	425	0,685	0,555	592,777	3,788	0	296	421	0,4	0,545	585,666	3,754	0	40	304	425
20250	1016	303	423	0,685	0,555	591,875	3,784	0	296	422	0,4	0,545	585,689	3,759	0	40	304	425
20269	1017	308	428	0,685	0,555	591,875	3,799	0	304	428	0,4	0,545	585,689	3,765	0	40	304	425
20290	1018	300	429	0,685	0,555	591,875	3,789	0	306	427	0,4	0,545	585,689	3,748	0	40	304	425
20309	1019	310	435	0,686	0,556	591,875	3,812	0	294	431	0,4	0,545	585,689	3,739	0	40	304	425
20329	1020	303	423	0,686	0,556	591,875	3,848	0	308	430	0,401	0,545	585,689	3,731	0	40	304	425
20349	1021	301	426	0,687	0,556	590,043	3,841	0	305	430	0,401	0,545	586,009	3,726	0	40	304	425
20370	1022	308	426	0,687	0,556	590,043	3,787	0	301	432	0,401	0,545	586,009	3,796	0	40	304	425
20389	1023	305	432	0,687	0,556	590,043	3,781	0	308	434	0,401	0,545	586,009	3,808	0	40	304	425
20410	1024	310	431	0,687	0,556	590,043	3,802	0	300	431	0,401	0,545	586,009	3,756	0	40	304	425
20429	1025	320	430	0,686	0,556	590,043	3,841	0	318	426	0,401	0,545	586,009	3,712	0	40	304	425
20450	1026	320	431	0,684	0,556	591,865	3,859	0	319	424	0,399	0,544	588,09	3,711	0	40	304	425
20469	1027	369	398	0,684	0,555	591,865	3,91	0	375	400	0,399	0,544	588,09	3,801	0	41	383	373
20490	1028	369	384	0,684	0,555	591,865	3,858	0	379	384	0,399	0,544	588,09	3,774	0	41	383	373
20508	1029	374	390	0,684	0,555	591,865	3,875	0	376	394	0,399	0,544	588,09	3,796	0	41	383	373
20530	1030	383	385	0,684	0,555	591,865	3,814	0	375	386	0,398	0,544	588,09	3,784	0	41	383	373
20548	1031	386	387	0,684	0,555	591,51	3,802	0	377	391	0,398	0,544	587,108	3,788	0	41	383	373
20570	1032	368	388	0,683	0,555	591,51	3,859	0	374	381	0,398	0,544	587,108	3,758	0	41	383	373
20588	1033	375	386	0,683	0,555	591,51	3,812	0	381	371	0,398	0,544	587,108	3,759	0	41	383	373
20610	1034	383	385	0,683	0,555	591,51	3,785	0	382	356	0,398	0,544	587,108	3,712	0	41	383	373
20628	1035	376	386	0,683	0,555	591,51	3,813	0	380	384	0,398	0,544	587,108	3,731	0	41	383	373
20650	1036	378	385	0,683	0,555	592,973	3,813	0	380	375	0,397	0,544	587,746	3,721	0	41	383	373
20668	1037	373	367	0,682	0,555	592,973	3,792	0	381	375	0,397	0,544	587,746	3,715	0	41	383	373
20688	1038	376	390	0,682	0,554	592,973	3,816	0	372	383	0,397	0,544	587,746	3,736	0	41	383	373
20708	1039	384	380	0,682	0,554	592,973	3,786	0	378	378	0,397	0,544	587,746	3,682	0	41	383	373
20730	1040	375	377	0,682	0,554	592,973	3,814	0	380	375	0,396	0,544	587,746	3,735	0	41	383	373
20748	1041	377	374	0,682	0,554	592,582	3,801	0	377	377	0,397	0,543	587,456	3,715	0	41	383	373
20767	1042	382	400	0,682	0,554	592,582	3,853	0	378	385	0,397	0,543	587,456	3,727	0	41	383	373
20787	1043	380	397	0,682	0,554	592,582	3,785	0	381	382	0,397	0,543	587,456	3,741	0	41	383	373
20807	1044	379	381	0,682	0,554	592,582	3,78	0	382	381	0,397	0,543	587,456	3,719	0	41	383	373
20827	1045	379	361	0,682	0,554	592,582	3,72	0	389	347	0,397	0,543	587,456	3,692	0	41	383	373
20847	1046	378	353	0,682	0,554	591,552	3,69	0	392	342	0,397	0,543	587,868	3,693	0	41	383	373
20867	1047	378	356	0,682	0,554	591,552	3,79	0	390	362	0,397	0,543	587,868	3,677	0	41	383	373
20887	1048	378	356	0,682	0,554	591,552	3,79	0	391	355	0,397	0,543	587,868	3,725	0	41	383	373
20907	1049	385	374	0,682	0,554	591,552	3,824	0	393	367	0,397	0,543	587,868	3,764	0	41	383	373
20927	1050	387	377	0,682	0,553	591,552	3,805	0	382	376	0,397	0,543	587,868	3,748	0	41	383	373
20947	1051	389	378	0,682	0,554	592,909	3,824	0	382	376	0,397	0,543	587,465	3,766	0	41	383	373
20967	1052	390	378	0,682	0,553	592,909	3,812	0	386	377	0,397	0,543	587,465	3,75	0	41	383	373
20987	1053	384	344	0,682	0,553	592,909	3,808	0	384	366	0,397	0,543	587,465	3,636	0	41	383	373
21007	1054	387	370	0,682	0,553	592,909	3,821	0	390	352	0,397	0,543	587,465	3,645	0	41	383	373
21027	1055	385	368	0,682	0,553	592,909	3,774	0	386	355	0,397	0,543	587,465	3,65	0	41	383	373
21047	1056	386	367	0,683	0,553	592,909	3,772	0	386	359	0,397	0,542	586,671	3,65	0	41	383	373
21067	1057	377	358	0,683	0,553	592,909	3,746	0	387	371	0,398	0,542	586,671	3,709	0	41	383	373
21086	1058	373	360	0,683	0,553	592,909	3,713	0	400	351	0,398	0,542	586,671	3,638	0	41	383	373
21106	1059	383	353	0,683	0,553	592,909	3,771	0	391	362	0,398	0,542	586,671	3,685	0	41	383	373
21126	1060	382	350	0,683	0,553	592,909	3,756	0	392	347	0,398	0,542	586,671	3,697	0	41	383	373
21146	1061	382	348	0,683	0,553	593,153	3,757	0	392	350	0,398	0,542	586,577	3,671	0	41	383	373
21166	1062	391	375	0,683	0,553	593,153	3,759	0	378	372	0,398	0,543	586,577	3,645	0	41	383	373
21186	1063	385	378	0,683	0,553	593,153	3,795	0	383	369	0,398	0,543	586,577	3,712	0	41	383	373
21206	1064	384	368	0,683	0,553	593,153	3,808	0	381	379	0,398	0,543	586,577	3,73	0	41	383	373
21226	1065	384	375	0,683	0,553	593,153	3,79	0	384	380	0,398	0,543	586,577	3,753	0	41	383	373
21246	1066	384	374	0,683	0,553	593,358	3,793	0	384	382	0,398	0,542	586,375	3,771	0	41	383	373
21266	1067	390	373	0,683	0,553	593,358	3,795	0	394	351	0,398	0,543	586,375	3,674	0	41	383	373
21286	1068	383	375	0,683	0,553	593,358	3,857	0	391	362	0,398	0,543	586,375	3,735	0	41	383	373
21306	1069	380	370	0,683	0,553	593,358	3,807	0	386	379	0,398	0,543	586,375	3,771	0	41	383	373
21326	1070	382	379	0,683	0,553	593,358	3,939	0	384	371	0,397	0,543	586,375	3,718	0	41	383	373
21345	1071	381	379	0,682	0,554	592,138	3,941	0	382	378	0,397	0,543	587,745	3,754	0	41	383	373
21365	1072	391	379	0,682	0,554	592,138	3,826	0	394	367	0,397	0,543	587,745	3,786	0	41	383	373
21385	1073	379	367	0,682	0,553	592,138	3,841	0	386	360	0,397	0,543	587,745	3,715	0	41	383	373
21405	1074	389	370	0,682	0,553	592,138	3,903	0	391	379	0,397	0,543	587,745	3,747	0	41	383	373
21425	1075	380	371	0,681	0,553	592,138	3,843	0	379	371	0,396	0,543	587,745	3,774	0	41	383	373
21445	1076	383	371	0,681	0,553	593,453	3,873	0	379	373	0,396	0,543	587,614	3,745	0	41	383	373
21465	1077	392	374	0,681	0,553	593,453	3,875	0	389	375	0,396	0,543	587,614	3,814	0	41	383	373
21485	1078	385	372	0,681	0,553	593,453	3,891	0	383	379	0,395	0,543	587,614	3,759	0	41	383	373
21505	1079	384	365	0,68	0,553	593,453	3,866	0	388	365	0,395	0,543	587,614	3,769	0	41	383	373
21525	1080	383	377	0,68	0,553	593,453	3,915	0	383	368	0,395	0,543	587,614	3,768	0	41	383	373
21545	1081	383	377	0,68	0,553	591,26	3,901	0	385	367	0,395	0,543	587,031	3,764	0	41	383	373
21565	1082	387	378	0,68	0,553	591,26	3,913	0	399	354	0,395	0,543	587,031	3,746	0	41	383	373
21585	1083	384	355	0,68	0,553	591,26	3,831	0	398	359	0,395	0,543	587,031	3,793	0	41	383	373
21605	1084	385	374	0,68	0,553	591,26	3,855	0	384	371	0,395	0,543	587,031	3,762	0	41	383	373
21625	1085	379	376	0,68	0,553	591,26	3,859	0	383	381	0,395	0,543	587,031	3,842	0	41	383	373
21645	1086	377	369	0,681	0,553	591,786	3,867	0	382	388	0,395	0,543	588,042	3,855	0	41	383	373
21664	1087	379	370	0,68	0,553	591,786	3,898	0	384	384	0,395	0,543	588,042	3,818	0	41	383	373
21684	1088	383	368	0,68	0,554	591,786	3,81	0	383	380	0,395	0,543	588,042	3,816	0	41	383	373
21704	1089	381	381	0,68	0,554	591,786	3,893	0	383	381	0,395	0,543	588,042	3,79	0	41	383	373
21724	1090	381	386	0,68	0,554	591,786	3,935	0	384	379	0,395	0,543	588,042	3,797	0	41	383	373
21744	1091	382	389	0,68	0,553	592,239	3,918	0	383	380	0,395	0,543	587,053	3,781	0	41	383	373
21764	1092	382	374	0,681	0,553	592,239	3,867	0	379	380	0,395	0,543	587,053	3,829	0	41	383	373
21784	1093	392	374	0,681	0,553	592,239	3,893	0	383	380	0,395	0,543	587,053	3,82	0	41	383	373
21804	1094	387	375	0,681	0,553	592,239	3,842	0	377	384	0,395	0,543	587,053	3,867	0	41	383	373
21824	1095	377	372	0,681	0,553	592,239	3,892	0	384	363	0,395	0,543	587,053	3,771	0	41	383	373
21844	1096	381	374	0,681	0,553	590,087	3,861	0	383	362	0,395	0,543	587,524	3,776	0	41	383	373
21864	1097	376	370	0,681	0,553	590,087	3,869	0	380	380	0,395	0,543	587,524	3,837	0	41	383	373
21884	1098	392	371	0,681	0,553	590,087	3,875	0	384	376	0,395	0,543	587,524	3,825	0	41	383	373
21904	1099	382	372	0,681	0,553	590,087	3,863	0	388	381	0,396	0,543	587,524	3,83	0	41	383	373
21924	1100	382	383	0,681	0,553	590,087	3,867	0	389	376	0,396	0,543	587,524	3,83	0	41	383	373
21943	1101	382	382	0,681	0,554	592,9	3,884	0	389	377	0,396	0,543	587,541	3,83	0	41	383	373
21963	1102	382	373	0,681	0,554	592,9	3,87	0	381	381	0,396	0,543	587,541	3,794	0	41	383	373
21983	1103	374	363	0,681	0,554	592,9	3,848	0	381	379	0,396	0,543	587,541	3,82	0	41	383	373
22003	1104	383	370	0,681	0,553	592,9	3,81	0	382	376	0,396	0,543	587,541	3,765	0	41	383	373
22023	1105	374	404	0,681	0,552	592,9	3,743	0	385	393	0,396	0,542	587,541	3,751	0	41	383	373
22043	1106	-800	-600	-1	-1	-1	-1	4	-800	-600	-1	-1	-1	-1	4
22063	1107	-800	-600	-1	-1	-1	-1	4	-800	-600	-1	-1	-1	-1	4
22083	1108	-800	-600	-1	-1	-1	-1	4	-800	-600	-1	-1	-1	-1	4
22103	1109	-800	-600	-1	-1	-1	-1	4	-800	-600	-1	-1	-1	-1	4
22123	1110	-800	-600	-1	-1	-1	-1	4	-800	-600	-1	-1	-1	-1	4
22143	1111	-800	-600	-1	-1	-1	-1	4	-800	-600	-1	-1	-1	-1	4
22163	1112	-800	-600	-1	-1	-1	-1	4	-800	-600	-1	-1	-1	-1	4
22183	1113	-800	-600	0,395	0,541	-1	-1	4	376	508	0,395	0,541	587,541	3,648	0
22203	1114	391	398	0,682	0,552	592,9	3,701	0	373	425	0,395	0,541	584,234	3,673	0
22223	1115	392	403	0,682	0,552	587,5	3,669	0	373	423	0,395	0,541	586,819	3,688	0
22243	1116	385	361	0,682	0,552	587,499	3,73	0	391	366	0,396	0,541	586,819	3,828	0	42	385	365
22262	1117	391	362	0,682	0,552	587,497	3,686	0	384	373	0,395	0,541	586,819	3,809	0	42	385	365
22282	1118	389	361	0,681	0,552	587,59	3,77	0	387	375	0,395	0,541	586,819	3,773	0	42	385	365
22302	1119	379	367	0,681	0,552	587,923	3,784	0	392	360	0,395	0,541	586,819	3,854	0	42	385	365
22322	1120	380	363	0,681	0,552	592,982	3,827	0	389	367	0,396	0,542	583,03	3,814	0	42	385	365
22342	1121	393	356	0,682	0,552	592,982	3,743	0	395	365	0,396	0,542	583,03	3,838	0	42	385	365
22362	1122	393	372	0,682	0,552	592,982	3,792	0	390	359	0,396	0,542	583,03	3,78	0	42	385	365
22382	1123	390	377	0,682	0,552	592,982	3,775	0	374	378	0,396	0,542	583,03	3,837	0	42	385	365
22402	1124	388	380	0,682	0,553	592,982	3,747	0	379	374	0,396	0,542	583,03	3,822	0	42	385	365
22422	1125	386	385	0,682	0,553	592,42	3,764	0	384	374	0,396	0,542	585,804	3,823	0	42	385	365
22442	1126	384	370	0,682	0,553	592,42	3,779	0	384	369	0,396	0,542	585,804	3,813	0	42	385	365
22462	1127	388	374	0,682	0,553	592,42	3,817	0	385	377	0,396	0,542	585,804	3,841	0	42	385	365
22482	1128	381	365	0,682	0,553	592,42	3,819	0	386	366	0,396	0,543	585,804	3,851	0	42	385	365
22502	1129	381	358	0,682	0,553	592,42	3,78	0	383	366	0,396	0,543	585,804	3,858	0	42	385	365
22522	1130	382	357	0,682	0,553	592,173	3,798	0	383	364	0,396	0,543	586,912	3,873	0	42	385	365
22541	1131	390	373	0,682	0,553	592,173	3,843	0	382	379	0,396	0,543	586,912	3,923	0	42	385	365
22561	1132	389	366	0,682	0,553	592,173	3,842	0	385	381	0,396	0,543	586,912	3,918	0	42	385	365
22581	1133	389	358	0,681	0,553	592,173	3,875	0	379	377	0,396	0,543	586,912	3,902	0	42	385	365
22601	1134	377	353	0,681	0,553	592,173	3,85	0	389	367	0,395	0,543	586,912	3,883	0	42	385	365
22621	1135	375	348	0,681	0,553	591,786	3,856	0	389	368	0,395	0,543	584,042	3,855	0	42	385	365
22641	1136	386	373	0,681	0,553	591,786	3,849	0	390	357	0,395	0,543	584,042	3,855	0	42	385	365
22661	1137	387	370	0,681	0,553	591,786	3,846	0	386	372	0,395	0,543	584,042	3,841	0	42	385	365
22681	1138	391	366	0,681	0,553	591,786	3,82	0	387	374	0,395	0,543	584,042	3,826	0	42	385	365
22701	1139	387	377	0,681	0,553	591,786	3,879	0	380	371	0,395	0,543	584,042	3,79	0	42	385	365
22721	1140	388	375	0,681	0,554	591,332	3,87	0	379	370	0,395	0,543	585,395	3,782	0	42	385	365
22741	1141	390	369	0,681	0,553	591,332	3,814	0	383	373	0,395	0,543	585,395	3,818	0	42	385	365
22761	1142	381	354	0,681	0,553	591,332	3,814	0	387	375	0,395	0,543	585,395	3,815	0	42	385	365
22781	1143	380	352	0,68	0,553	591,332	3,799	0	382	370	0,395	0,543	585,395	3,762	0	42	385	365
22801	1144	383	353	0,68	0,553	591,332	3,829	0	383	373	0,395	0,543	585,395	3,755	0	42	385	365
22821	1145	384	351	0,68	0,553	591,642	3,828	0	384	369	0,395	0,543	588,918	3,771	0	42	385	365
22841	1146	386	369	0,68	0,553	591,642	3,791	0	379	358	0,395	0,543	588,918	3,757	0	42	385	365
22861	1147	392	371	0,68	0,552	591,642	3,81	0	386	358	0,395	0,543	588,918	3,784	0	42	385	365
22880	1148	393	367	0,68	0,552	591,642	3,769	0	381	361	0,394	0,543	588,918	3,773	0	42	385	365
22900	1149	392	376	0,68	0,553	591,642	3,765	0	391	345	0,394	0,543	588,918	3,765	0	42	385	365
22920	1150	393	377	0,68	0,553	591,368	3,76	0	391	346	0,395	0,543	587,757	3,77	0	42	385	365
22940	1151	392	374	0,68	0,553	591,368	3,756	0	386	348	0,395	0,543	587,757	3,726	0	42	385	365
22960	1152	389	369	0,68	0,553	591,368	3,806	0	387	357	0,395	0,543	587,757	3,758	0	42	385	365
22980	1153	383	345	0,68	0,553	591,368	3,774	0	384	368	0,395	0,543	587,757	3,771	0	42	385	365
23000	1154	389	357	0,68	0,552	591,368	3,76	0	382	366	0,395	0,543	587,757	3,743	0	42	385	365
23020	1155	386	345	0,68	0,552	592,772	3,786	0	382	366	0,395	0,542	586,402	3,756	0	42	385	365
23040	1156	385	348	0,68	0,552	592,772	3,751	0	381	368	0,394	0,542	586,402	3,795	0	42	385	365
23060	1157	376	351	0,68	0,552	592,772	3,808	0	382	373	0,394	0,542	586,402	3,799	0	42	385	365
23080	1158	382	346	0,68	0,552	592,772	3,842	0	378	378	0,394	0,542	586,402	3,762	0	42	385	365
23100	1159	392	352	0,68	0,552	592,772	3,73	0	386	355	0,395	0,542	586,402	3,75	0	42	385	365
23120	1160	389	351	0,68	0,552	592,807	3,766	0	385	356	0,395	0,542	588,166	3,749	0	42	385	365
23139	1161	386	361	0,68	0,552	592,807	3,769	0	381	367	0,395	0,542	588,166	3,757	0	42	385	365
23159	1162	379	350	0,68	0,552	592,807	3,771	0	388	369	0,395	0,542	588,166	3,815	0	42	385	365
23179	1163	379	354	0,681	0,552	592,807	3,79	0	385	375	0,395	0,542	588,166	3,845	0	42	385	365
23199	1164	387	363	0,681	0,552	592,807	3,829	0	380	359	0,395	0,542	588,166	3,776	0	42	385	365
23219	1165	384	359	0,681	0,552	593,139	3,841	0	383	361	0,395	0,542	587,992	3,813	0	42	385	365
23239	1166	384	362	0,681	0,552	593,139	3,876	0	390	366	0,396	0,542	587,992	3,809	0	42	385	365
23259	1167	383	364	0,681	0,552	593,139	3,838	0	391	356	0,396	0,542	587,992	3,76	0	42	385	365
23279	1168	388	370	0,681	0,552	593,139	3,817	0	384	364	0,396	0,542	587,992	3,769	0	42	385	365
23299	1169	383	363	0,681	0,552	593,139	3,808	0	383	375	0,396	0,542	587,992	3,803	0	42	385	365
23319	1170	385	365	0,681	0,552	593	3,799	0	383	373	0,396	0,542	587,599	3,778	0	42	385	365
23339	1171	387	371	0,681	0,552	593	3,842	0	389	363	0,396	0,542	587,599	3,805	0	42	385	365
23359	1172	376	360	0,681	0,552	593	3,926	0	396	367	0,396	0,542	587,599	3,926	0	42	385	365
23379	1173	386	367	0,681	0,552	593	3,9	0	379	365	0,396	0,542	587,599	3,877	0	42	385	365
23399	1174	388	373	0,681	0,552	593	3,878	0	390	358	0,396	0,543	587,599	3,84	0	42	385	365
23419	1175	385	370	0,681	0,553	592,919	3,916	0	389	359	0,396	0,543	587,375	3,889	0	42	385	365
23439	1176	389	360	0,681	0,553	592,919	3,846	0	395	357	0,396	0,543	587,375	3,846	0	42	385	365
23458	1177	387	366	0,681	0,553	592,919	3,909	0	392	374	0,396	0,543	587,375	3,88	0	42	385	365
23478	1178	389	372	0,681	0,553	592,919	3,878	0	386	373	0,396	0,543	587,375	3,913	0	42	385	365
23498	1179	383	371	0,681	0,553	592,919	3,959	0	382	373	0,395	0,543	587,375	3,894	0	42	385	365
23518	1180	383	371	0,681	0,554	591,92	3,959	0	378	373	0,395	0,544	587,418	3,91	0	42	385	365
23538	1181	390	377	0,681	0,554	591,92	3,934	0	384	376	0,395	0,544	587,418	3,95	0	42	385	365
23558	1182	352	311	0,681	0,553	591,92	3,928	0	365	323	0,395	0,543	587,418	3,859	0	43	378	315
23578	1183	372	330	0,68	0,553	591,92	3,938	0	368	328	0,395	0,543	587,418	3,845	0	43	378	315
23598	1184	364	323	0,68	0,553	591,92	3,948	0	371	328	0,395	0,543	587,418	3,844	0	43	378	315
23618	1185	374	334	0,68	0,553	592,045	3,949	0	374	329	0,395	0,543	586,871	3,839	0	43	378	315
23638	1186	365	326	0,68	0,553	592,045	3,87	0	378	324	0,395	0,543	586,871	3,87	0	43	378	315
23658	1187	362	316	0,68	0,553	592,045	3,901	0	378	314	0,395	0,543	586,871	3,828	0	43	378	315
23678	1188	385	318	0,679	0,552	592,045	3,908	0	400	309	0,394	0,543	586,871	3,784	0	43	378	315
23698	1189	380	311	0,679	0,553	592,045	3,916	0	395	314	0,394	0,543	586,871	3,859	0	43	378	315
23718	1190	376	310	0,679	0,552	592	3,923	0	401	313	0,394	0,543	587,349	3,829	0	43	378	315
23737	1191	375	303	0,679	0,552	592	3,857	0	389	317	0,394	0,542	587,349	3,874	0	43	378	315
23758	1192	377	311	0,679	0,552	592	3,863	0	388	325	0,394	0,542	587,349	3,84	0	43	378	315
23777	1193	377	311	0,679	0,552	592	3,889	0	389	323	0,394	0,542	587,349	3,824	0	43	378	315
23797	1194	374	321	0,679	0,552	592	3,891	0	390	308	0,394	0,542	587,349	3,807	0	43	378	315
23817	1195	374	321	0,679	0,552	593,617	3,903	0	389	311	0,394	0,542	587,109	3,788	0	43	378	315
23837	1196	376	312	0,679	0,551	593,617	3,916	0	387	314	0,394	0,542	587,109	3,799	0	43	378	315
23857	1197	374	308	0,679	0,551	593,617	3,874	0	388	301	0,394	0,542	587,109	3,787	0	43	378	315
23877	1198	368	311	0,679	0,551	593,617	3,828	0	388	303	0,394	0,542	587,109	3,751	0	43	378	315
23897	1199	370	313	0,679	0,552	593,617	3,875	0	383	316	0,394	0,542	587,109	3,796	0	43	378	315
23917	1200	371	313	0,679	0,552	592,206	3,852	0	383	309	0,394	0,542	587,949	3,786	0	43	378	315
23937	1201	355	314	0,68	0,551	592,206	3,812	0	367	302	0,394	0,542	587,949	3,784	0	43	378	315
23957	1202	248	406	0,682	0,55	592,206	3,466	0	-800	-600	0,682	0,55	-1	-1	4
23977	1203	-800	-600	-1	-1	-1	-1	4	-800	-600	-1	-1	-1	-1	4
23997	1204	-800	-600	-1	-1	-1	-1	4	-800	-600	-1	-1	-1	-1	4
24017	1205	-800	-600	-1	-1	-1	-1	4	-800	-600	-1	-1	-1	-1	4
24037	1206	-800	-600	-1	-1	-1	-1	4	-800	-600	-1	-1	-1	-1	4
24056	1207	-800	-600	-1	-1	-1	-1	4	-800	-600	-1	-1	-1	-1	4
24076	1208	-800	-600	-1	-1	-1	-1	4	-800	-600	-1	-1	-1	-1	4
24096	1209	-800	-600	-1	-1	-1	-1	4	-800	-600	-1	-1	-1	-1	4
24116	1210	-800	-600	0,397	0,543	-1	-1	4	321	338	0,397	0,543	587,949	4,063	0
24136	1211	-800	-600	0,683	0,553	-1	-1	4	322	345	0,397	0,543	580,926	4,017	0
24156	1212	293	357	0,683	0,553	594,927	4,26	0	299	389	0,397	0,543	580,926	3,785	0	44	296	397
24176	1213	301	364	0,683	0,553	594,927	4,152	0	300	397	0,397	0,543	580,926	3,808	0	44	296	397
24196	1214	304	395	0,683	0,553	594,927	3,832	0	301	400	0,397	0,543	580,926	3,773	0	44	296	397
24216	1215	299	396	0,683	0,553	594,927	3,831	0	296	403	0,397	0,543	580,926	3,831	0	44	296	397
24236	1216	300	399	0,683	0,553	592,556	3,815	0	295	400	0,397	0,543	588,72	3,877	0	44	296	397
24256	1217	302	396	0,683	0,553	592,556	3,849	0	300	385	0,397	0,543	588,72	3,839	0	44	296	397
24276	1218	304	395	0,683	0,553	592,556	3,896	0	302	393	0,397	0,544	588,72	3,894	0	44	296	397
24296	1219	298	401	0,683	0,554	592,556	3,885	0	297	398	0,397	0,544	588,72	3,837	0	44	296	397
24316	1220	295	401	0,683	0,554	592,556	3,881	0	295	397	0,397	0,544	588,72	3,845	0	44	296	397
24335	1221	295	399	0,683	0,554	593,323	3,881	0	295	399	0,397	0,544	586,108	3,842	0	44	296	397
24355	1222	287	395	0,683	0,554	593,323	3,976	0	288	399	0,397	0,544	586,108	3,82	0	44	296	397
24375	1223	293	398	0,683	0,554	593,323	3,922	0	297	397	0,397	0,544	586,108	3,911	0	44	296	397
24395	1224	296	394	0,683	0,554	593,323	4	0	296	400	0,397	0,544	586,108	3,906	0	44	296	397
24415	1225	295	397	0,683	0,554	593,323	3,959	0	291	397	0,397	0,544	586,108	3,905	0	44	296	397
24435	1226	297	395	0,683	0,554	594,036	3,954	0	296	398	0,397	0,544	586,792	3,908	0	44	296	397
24455	1227	301	405	0,683	0,554	594,036	3,916	0	294	397	0,397	0,545	586,792	3,934	0	44	296	397
24475	1228	303	398	0,683	0,555	594,036	3,972	0	299	405	0,397	0,545	586,792	3,967	0	44	296	397
24495	1229	301	399	0,683	0,555	594,036	3,995	0	287	409	0,397	0,545	586,792	3,977	0	44	296	397
24515	1230	302	401	0,683	0,555	594,036	4,031	0	291	406	0,397	0,545	586,792	4,007	0	44	296	397
24537	1231	302	404	0,683	0,555	591,604	4,042	0	290	407	0,397	0,545	588,6	4,035	0	44	296	397
24555	1232	314	433	0,682	0,555	591,604	4,007	0	325	428	0,396	0,546	588,6	4,028	0	45	312	430
24575	1233	308	429	0,682	0,555	591,604	4,051	0	308	422	0,396	0,546	588,6	4,012	0	45	312	430
24595	1234	313	425	0,682	0,555	591,604	4,007	0	305	425	0,396	0,546	588,6	4,037	0	45	312	430
24615	1235	317	432	0,682	0,555	591,604	4,021	0	308	428	0,396	0,545	588,6	3,989	0	45	312	430
24635	1236	316	429	0,682	0,555	591,118	4,03	0	307	428	0,396	0,545	586,855	3,978	0	45	312	430
24654	1237	312	427	0,682	0,554	591,118	4,099	0	315	429	0,396	0,545	586,855	3,988	0	45	312	430
24675	1238	314	427	0,681	0,554	591,118	4,021	0	314	432	0,396	0,545	586,855	4	0	45	312	430
24694	1239	313	437	0,681	0,554	591,118	4,027	0	311	434	0,395	0,545	586,855	3,967	0	45	312	430
24714	1240	312	425	0,681	0,554	591,118	4,013	0	311	426	0,395	0,545	586,855	3,971	0	45	312	430
24734	1241	313	428	0,681	0,554	589,787	4,004	0	310	428	0,395	0,545	586,166	3,97	0	45	312	430
24754	1242	314	435	0,681	0,554	589,787	4,005	0	307	425	0,395	0,545	586,166	3,99	0	45	312	430
24774	1243	316	432	0,681	0,554	589,787	4,016	0	307	431	0,395	0,545	586,166	3,947	0	45	312	430
24794	1244	312	433	0,681	0,554	589,787	4,031	0	310	430	0,395	0,545	586,166	3,955	0	45	312	430
24814	1245	312	433	0,681	0,554	589,787	4,044	0	314	432	0,395	0,545	586,166	3,971	0	45	312	430
24834	1246	311	433	0,681	0,555	591,267	4,066	0	316	433	0,395	0,545	585,525	3,946	0	45	312	430
24854	1247	309	433	0,681	0,554	591,267	4,023	0	312	427	0,395	0,545	585,525	3,961	0	45	312	430
24874	1248	312	434	0,681	0,554	591,267	4,016	0	309	429	0,395	0,545	585,525	3,942	0	45	312	430
24894	1249	313	428	0,681	0,554	591,267	4,008	0	316	426	0,395	0,545	585,525	4,005	0	45	312	430
24913	1250	315	427	0,681	0,554	591,267	3,937	0	312	439	0,395	0,545	585,525	3,965	0	45	312	430
24934	1251	318	427	0,681	0,554	588,453	3,906	0	312	440	0,395	0,545	585,66	3,972	0	45	312	430
24953	1252	320	429	0,681	0,554	588,453	3,95	0	308	438	0,395	0,545	585,66	3,91	0	45	312	430
24973	1253	316	435	0,681	0,554	588,453	3,9	0	310	436	0,395	0,545	585,66	3,951	0	45	312	430
24993	1254	320	436	0,68	0,554	588,453	3,957	0	313	432	0,395	0,545	585,66	3,945	0	45	312	430
25013	1255	316	430	0,68	0,554	588,453	3,96	0	310	437	0,395	0,545	585,66	3,921	0	45	312	430
25033	1256	316	431	0,679	0,553	590,678	3,977	0	312	433	0,394	0,545	587,363	3,952	0	45	312	430
25053	1257	378	385	0,678	0,553	590,678	3,978	0	378	387	0,393	0,544	587,363	3,931	0	46	387	381
25073	1258	388	380	0,679	0,553	590,678	3,948	0	381	387	0,393	0,544	587,363	3,892	0	46	387	381
25093	1259	386	376	0,679	0,553	590,678	3,944	0	389	384	0,393	0,544	587,363	3,947	0	46	387	381
25113	1260	385	377	0,679	0,553	590,678	3,952	0	387	385	0,393	0,544	587,363	3,871	0	46	387	381
25133	1261	383	376	0,679	0,553	592,808	3,966	0	390	384	0,393	0,544	587,789	3,884	0	46	387	381
25153	1262	386	383	0,679	0,552	592,808	3,966	0	392	381	0,393	0,544	587,789	3,845	0	46	387	381
25173	1263	392	389	0,679	0,552	592,808	3,97	0	386	380	0,393	0,543	587,789	3,859	0	46	387	381
25193	1264	388	372	0,679	0,552	592,808	3,961	0	388	385	0,393	0,543	587,789	3,862	0	46	387	381
25213	1265	382	375	0,678	0,552	592,808	3,971	0	390	385	0,393	0,543	587,789	3,87	0	46	387	381
25232	1266	383	378	0,678	0,552	592,41	3,966	0	388	388	0,393	0,543	585,793	3,863	0	46	387	381
25252	1267	334	231	0,678	0,55	592,41	3,912	0	355	244	0,394	0,541	585,793	3,795	0	47	350	251
25272	1268	344	260	0,678	0,549	592,41	3,886	0	357	267	0,394	0,541	585,793	3,776	0	47	350	251
25292	1269	338	238	0,678	0,549	592,41	3,937	0	358	243	0,394	0,541	585,793	3,794	0	47	350	251
25312	1270	342	238	0,678	0,549	592,41	3,901	0	363	262	0,393	0,541	585,793	3,807	0	47	350	251
25332	1271	339	240	0,678	0,549	590,788	3,89	0	365	250	0,393	0,541	587,288	3,812	0	47	350	251
25352	1272	348	250	0,678	0,549	590,788	3,882	0	353	258	0,393	0,541	587,288	3,8	0	47	350	251
25372	1273	348	244	0,678	0,549	590,788	3,874	0	355	253	0,393	0,541	587,288	3,832	0	47	350	251
25392	1274	346	244	0,678	0,549	590,788	3,856	0	353	259	0,393	0,541	587,288	3,784	0	47	350	251
25412	1275	341	257	0,678	0,549	590,788	3,899	0	350	249	0,392	0,541	587,288	3,75	0	47	350	251
25432	1276	340	254	0,678	0,549	590,878	3,892	0	350	252	0,392	0,541	586,054	3,742	0	47	350	251
25452	1277	349	246	0,677	0,549	590,878	3,893	0	352	257	0,392	0,541	586,054	3,758	0	47	350	251
25472	1278	352	258	0,677	0,55	590,878	3,885	0	362	262	0,392	0,541	586,054	3,798	0	47	350	251
25492	1279	388	415	0,676	0,553	590,878	3,944	0	389	407	0,392	0,544	586,054	3,832	0	48	385	434
25512	1280	388	419	0,676	0,554	590,878	3,867	0	392	435	0,392	0,546	586,054	3,85	0	48	385	434
25532	1281	388	421	0,677	0,554	593,108	3,89	0	395	461	0,392	0,546	588,84	3,886	0	48	385	434
25551	1282	383	433	0,677	0,554	593,108	3,9	0	390	435	0,392	0,546	588,84	3,778	0	48	385	434
25571	1283	385	426	0,677	0,554	593,108	3,857	0	390	438	0,392	0,546	588,84	3,802	0	48	385	434
25591	1284	393	430	0,677	0,554	593,108	3,868	0	378	443	0,392	0,545	588,84	3,785	0	48	385	434
25611	1285	385	426	0,678	0,554	593,108	3,863	0	387	435	0,392	0,545	588,84	3,833	0	48	385	434
25631	1286	387	429	0,678	0,554	591,718	3,86	0	385	440	0,392	0,545	585,951	3,82	0	48	385	434
25651	1287	387	431	0,678	0,554	591,718	3,85	0	377	448	0,392	0,545	585,951	3,765	0	48	385	434
25671	1288	385	434	0,678	0,554	591,718	3,839	0	372	440	0,392	0,545	585,951	3,783	0	48	385	434
25691	1289	301	476	0,679	0,555	591,718	3,843	0	300	476	0,394	0,546	585,951	3,791	0	49	316	461
25711	1290	314	461	0,679	0,555	591,718	3,861	0	311	471	0,394	0,546	585,951	3,763	0	49	316	461
25731	1291	327	476	0,679	0,555	589,388	3,843	0	322	465	0,394	0,546	586,124	3,775	0	49	316	461
25751	1292	314	459	0,679	0,555	589,388	3,814	0	305	467	0,394	0,546	586,124	3,804	0	49	316	461
25771	1293	325	470	0,679	0,555	589,388	3,853	0	312	467	0,394	0,547	586,124	3,783	0	49	316	461
25791	1294	317	470	0,68	0,555	589,388	3,815	0	304	476	0,394	0,547	586,124	3,791	0	49	316	461
25811	1295	322	468	0,68	0,556	589,388	3,885	0	304	475	0,394	0,547	586,124	3,816	0	49	316	461
25830	1296	318	466	0,68	0,556	591,785	3,898	0	304	474	0,394	0,547	587,773	3,819	0	49	316	461
25850	1297	317	467	0,68	0,556	591,785	3,912	0	311	471	0,394	0,547	587,773	3,793	0	49	316	461
25870	1298	312	464	0,68	0,556	591,785	3,91	0	311	469	0,394	0,547	587,773	3,797	0	49	316	461
25890	1299	324	468	0,68	0,556	591,785	3,943	0	311	474	0,394	0,547	587,773	3,828	0	49	316	461
25910	1300	322	466	0,68	0,556	591,785	3,925	0	304	474	0,394	0,547	587,773	3,855	0	49	316	461
25930	1301	321	467	0,68	0,556	590,907	3,928	0	304	475	0,394	0,547	586,73	3,863	0	49	316	461
25950	1302	322	439	0,679	0,555	590,907	3,975	0	309	446	0,394	0,546	586,73	3,848	0	49	316	461
25970	1303	327	452	0,679	0,555	590,907	3,962	0	306	458	0,394	0,546	586,73	3,875	0	49	316	461
25990	1304	327	452	0,679	0,555	590,907	3,988	0	307	450	0,394	0,546	586,73	3,892	0	49	316	461
26010	1305	328	445	0,679	0,555	590,907	3,993	0	305	451	0,394	0,546	586,73	3,878	0	49	316	461
26030	1306	328	453	0,679	0,555	590,173	3,994	0	306	452	0,394	0,546	586,444	3,883	0	49	316	461
26050	1307	328	450	0,68	0,555	590,173	3,944	0	303	460	0,394	0,546	586,444	3,892	0	49	316	461
26070	1308	326	450	0,68	0,555	590,173	4,041	0	308	455	0,394	0,546	586,444	3,917	0	49	316	461
26090	1309	345	449	0,679	0,555	590,173	4,087	0	333	451	0,393	0,546	586,444	3,954	0	49	316	461
26110	1310	382	395	0,678	0,554	590,173	3,998	0	370	394	0,392	0,545	586,444	3,921	0	50	373	400
26130	1311	391	388	0,678	0,554	592,056	4,076	0	384	384	0,392	0,545	587,335	3,94	0	50	373	400
26149	1312	370	401	0,678	0,553	592,056	4,073	0	371	407	0,392	0,545	587,335	3,982	0	50	373	400
26170	1313	374	408	0,677	0,553	592,056	4,117	0	374	401	0,392	0,545	587,335	3,965	0	50	373	400
26189	1314	380	402	0,677	0,554	592,056	4,09	0	367	406	0,392	0,545	587,335	3,952	0	50	373	400
26210	1315	372	400	0,677	0,554	592,056	4,115	0	369	404	0,392	0,545	587,335	3,981	0	50	373	400
26229	1316	375	402	0,677	0,554	592,143	4,106	0	368	402	0,392	0,545	587,66	3,971	0	50	373	400
26250	1317	370	399	0,678	0,554	592,143	4,073	0	373	410	0,392	0,545	587,66	4,021	0	50	373	400
26269	1318	372	394	0,678	0,554	592,143	4,09	0	365	404	0,392	0,545	587,66	4,025	0	50	373	400
26289	1319	382	398	0,678	0,554	592,143	4,136	0	365	407	0,392	0,545	587,66	3,988	0	50	373	400
26309	1320	379	394	0,678	0,554	592,143	4,11	0	368	404	0,392	0,545	587,66	4,054	0	50	373	400
26331	1321	383	397	0,678	0,554	590,075	4,118	0	370	406	0,392	0,545	585,828	4,037	0	50	373	400
26349	1322	379	396	0,678	0,554	590,075	4,07	0	368	408	0,392	0,545	585,828	4,026	0	50	373	400
26371	1323	383	398	0,678	0,554	590,075	4,141	0	369	406	0,392	0,545	585,828	4,017	0	50	373	400
26389	1324	381	396	0,678	0,554	590,075	4,094	0	371	404	0,392	0,545	585,828	4,009	0	50	373	400
26411	1325	371	390	0,678	0,554	590,075	4,119	0	370	410	0,392	0,545	585,828	4,031	0	50	373	400
26428	1326	372	390	0,678	0,554	590,467	4,099	0	370	408	0,392	0,545	586,891	4,032	0	50	373	400
26451	1327	407	396	0,677	0,553	590,467	4,086	0	408	395	0,391	0,545	586,891	4,006	0	51	401	391
26468	1328	396	391	0,677	0,553	590,467	4,117	0	391	397	0,391	0,545	586,891	3,977	0	51	401	391
26490	1329	398	384	0,677	0,553	590,467	4,111	0	390	393	0,391	0,545	586,891	4,027	0	51	401	391
26508	1330	399	395	0,677	0,553	590,467	4,122	0	392	398	0,391	0,545	586,891	4,036	0	51	401	391
26530	1331	398	389	0,677	0,553	592,381	4,135	0	391	398	0,391	0,545	586,297	4,042	0	51	401	391
26548	1332	400	394	0,677	0,554	592,381	4,076	0	401	394	0,391	0,545	586,297	4,02	0	51	401	391
26571	1333	394	391	0,677	0,554	592,381	4,124	0	391	395	0,391	0,545	586,297	3,963	0	51	401	391
26588	1334	400	384	0,677	0,554	592,381	4,07	0	396	388	0,391	0,545	586,297	3,988	0	51	401	391
26608	1335	402	382	0,677	0,554	592,381	4,012	0	396	394	0,391	0,545	586,297	3,988	0	51	401	391
26628	1336	401	383	0,677	0,554	588,867	3,995	0	396	393	0,391	0,545	586,078	3,987	0	51	401	391
26648	1337	396	396	0,677	0,554	588,867	4,043	0	402	390	0,391	0,545	586,078	3,944	0	51	401	391
26668	1338	392	390	0,677	0,554	588,867	4,002	0	392	400	0,391	0,545	586,078	3,911	0	51	401	391
26688	1339	399	398	0,677	0,554	588,867	3,997	0	399	394	0,391	0,545	586,078	3,902	0	51	401	391
26708	1340	401	386	0,677	0,554	588,867	3,995	0	398	389	0,391	0,545	586,078	3,967	0	51	401	391
26728	1341	401	384	0,677	0,554	592,129	4,014	0	397	391	0,391	0,545	587,103	3,956	0	51	401	391
26747	1342	403	387	0,677	0,554	592,129	3,954	0	395	390	0,391	0,545	587,103	3,924	0	51	401	391
26767	1343	400	386	0,676	0,554	592,129	3,952	0	401	386	0,391	0,546	587,103	3,945	0	51	401	391
26787	1344	404	393	0,676	0,554	592,129	3,943	0	402	395	0,391	0,546	587,103	3,91	0	51	401	391
26807	1345	397	391	0,676	0,554	592,129	3,969	0	402	394	0,391	0,546	587,103	3,927	0	51	401	391
26827	1346	397	394	0,676	0,554	590,768	3,959	0	402	392	0,391	0,546	587,233	3,93	0	51	401	391
26847	1347	401	379	0,676	0,554	590,768	3,922	0	401	386	0,39	0,545	587,233	3,934	0	51	401	391
26867	1348	405	392	0,676	0,554	590,768	3,944	0	398	395	0,39	0,545	587,233	3,953	0	51	401	391
26887	1349	403	390	0,676	0,553	590,768	4,01	0	393	397	0,39	0,545	587,233	3,908	0	51	401	391
26907	1350	399	390	0,675	0,553	590,768	3,981	0	404	390	0,39	0,545	587,233	3,942	0	51	401	391
26927	1351	399	389	0,675	0,553	592,702	4,028	0	402	395	0,39	0,545	586,511	3,936	0	51	401	391
26947	1352	405	395	0,675	0,553	592,702	4,029	0	396	390	0,39	0,545	586,511	3,984	0	51	401	391
26967	1353	409	392	0,675	0,553	592,702	4,006	0	401	391	0,39	0,545	586,511	3,966	0	51	401	391
26987	1354	406	390	0,675	0,552	592,702	4,035	0	395	394	0,39	0,544	586,511	3,962	0	51	401	391
27006	1355	405	390	0,675	0,552	592,702	4,012	0	398	390	0,39	0,544	586,511	3,998	0	51	401	391
27026	1356	407	390	0,675	0,553	592,038	4,02	0	400	390	0,39	0,544	586,861	3,991	0	51	401	391
27046	1357	407	390	0,676	0,553	592,038	4,049	0	400	389	0,39	0,544	586,861	4,004	0	51	401	391
27066	1358	410	392	0,676	0,553	592,038	4,045	0	397	387	0,39	0,544	586,861	4,032	0	51	401	391
27086	1359	398	390	0,676	0,553	592,038	4,097	0	398	391	0,391	0,544	586,861	4,026	0	51	401	391
27106	1360	400	386	0,676	0,553	592,038	4,075	0	402	384	0,391	0,544	586,861	4,067	0	51	401	391
27126	1361	398	388	0,676	0,553	590,134	4,075	0	400	385	0,391	0,544	586,683	4,076	0	51	401	391
27146	1362	404	394	0,677	0,553	590,134	4,053	0	397	394	0,391	0,544	586,683	4,004	0	51	401	391
27166	1363	409	392	0,677	0,553	590,134	4,077	0	408	391	0,391	0,544	586,683	4,036	0	51	401	391
27186	1364	407	395	0,677	0,553	590,134	4,095	0	401	396	0,391	0,544	586,683	4,062	0	51	401	391
27206	1365	404	394	0,677	0,553	590,134	4,101	0	395	399	0,391	0,544	586,683	4,069	0	51	401	391
27226	1366	406	392	0,677	0,553	591,937	4,12	0	398	398	0,391	0,544	587,769	4,082	0	51	401	391
27246	1367	412	392	0,677	0,552	591,937	4,078	0	395	395	0,391	0,544	587,769	4,054	0	51	401	391
27266	1368	406	385	0,677	0,552	591,937	4,139	0	392	392	0,391	0,544	587,769	4,115	0	51	401	391
27286	1369	409	389	0,677	0,552	591,937	4,134	0	401	391	0,391	0,544	587,769	4,049	0	51	401	391
27306	1370	410	390	0,677	0,552	591,937	4,052	0	404	394	0,391	0,544	587,769	4,064	0	51	401	391
27326	1371	410	387	0,677	0,553	592,897	4,085	0	405	393	0,391	0,544	587,047	4,074	0	51	401	391
27345	1372	410	395	0,677	0,553	592,897	4,121	0	404	399	0,391	0,544	587,047	4,102	0	51	401	391
27365	1373	415	396	0,677	0,553	592,897	4,12	0	403	398	0,391	0,544	587,047	4,106	0	51	401	391
27385	1374	411	397	0,677	0,553	592,897	4,158	0	401	399	0,391	0,544	587,047	4,07	0	51	401	391
27405	1375	408	396	0,676	0,553	592,897	4,134	0	399	400	0,391	0,544	587,047	4,139	0	51	401	391
27425	1376	409	397	0,676	0,553	592,322	4,141	0	398	401	0,391	0,544	587,157	4,136	0	51	401	391
27445	1377	419	397	0,676	0,553	592,322	4,192	0	416	403	0,39	0,544	587,157	4,137	0	51	401	391
27465	1378	492	448	0,674	0,554	592,322	4,146	0	489	450	0,389	0,545	587,157	4,136	0	52	475	438
27485	1379	468	433	0,674	0,554	592,322	4,123	0	467	432	0,389	0,545	587,157	4,106	0	52	475	438
27505	1380	475	434	0,674	0,554	592,322	4,148	0	477	440	0,389	0,545	587,157	4,117	0	52	475	438
27525	1381	482	434	0,674	0,554	592,918	4,145	0	465	430	0,389	0,545	588,565	4,117	0	52	475	438
27545	1382	481	433	0,674	0,554	592,918	4,146	0	479	442	0,389	0,546	588,565	4,118	0	52	475	438
27565	1383	484	431	0,674	0,554	592,918	4,173	0	478	442	0,388	0,546	588,565	4,146	0	52	475	438
27585	1384	480	432	0,674	0,554	592,918	4,172	0	473	442	0,388	0,546	588,565	4,128	0	52	475	438
27605	1385	481	434	0,674	0,554	592,918	4,154	0	475	444	0,388	0,546	588,565	4,159	0	52	475	438
27624	1386	482	434	0,673	0,554	592,001	4,162	0	472	444	0,388	0,546	589,314	4,162	0	52	475	438
27644	1387	476	434	0,673	0,554	592,001	4,161	0	478	443	0,388	0,546	589,314	4,137	0	52	475	438
27664	1388	478	434	0,673	0,554	592,001	4,184	0	473	446	0,387	0,546	589,314	4,13	0	52	475	438
27684	1389	476	430	0,673	0,554	592,001	4,188	0	476	444	0,387	0,546	589,314	4,14	0	52	475	438
27704	1390	481	436	0,673	0,554	592,001	4,167	0	478	438	0,387	0,546	589,314	4,174	0	52	475	438
27724	1391	481	436	0,673	0,554	590,814	4,172	0	476	440	0,387	0,546	589,303	4,176	0	52	475	438
27744	1392	479	439	0,673	0,554	590,814	4,168	0	479	445	0,387	0,546	589,303	4,146	0	52	475	438
27764	1393	477	435	0,673	0,554	590,814	4,169	0	475	445	0,387	0,546	589,303	4,177	0	52	475	438
27784	1394	479	434	0,673	0,554	590,814	4,2	0	474	443	0,387	0,546	589,303	4,119	0	52	475	438
27804	1395	468	437	0,673	0,554	590,814	4,176	0	480	444	0,387	0,546	589,303	4,144	0	52	475	438
27824	1396	467	436	0,673	0,554	591,955	4,193	0	478	442	0,388	0,546	590,088	4,15	0	52	475	438
27844	1397	480	432	0,674	0,554	591,955	4,151	0	472	447	0,388	0,546	590,088	4,08	0	52	475	438
27864	1398	473	440	0,674	0,554	591,955	4,158	0	471	446	0,388	0,546	590,088	4,082	0	52	475	438
27884	1399	471	437	0,674	0,555	591,955	4,178	0	481	440	0,388	0,546	590,088	4,105	0	52	475	438
27904	1400	480	437	0,674	0,555	591,955	4,171	0	477	442	0,389	0,546	590,088	4,105	0	52	475	438
27923	1401	476	437	0,675	0,555	592,289	4,185	0	479	442	0,389	0,546	588,006	4,092	0	52	475	438
27943	1402	465	435	0,675	0,555	592,289	4,184	0	465	443	0,389	0,546	588,006	4,057	0	52	475	438
27963	1403	474	438	0,675	0,555	592,289	4,175	0	469	447	0,389	0,546	588,006	4,056	0	52	475	438
27983	1404	473	443	0,675	0,555	592,289	4,186	0	476	442	0,389	0,546	588,006	4,071	0	52	475	438
28003	1405	475	436	0,675	0,555	592,289	4,142	0	467	444	0,389	0,546	588,006	4,041	0	52	475	438
28023	1406	475	439	0,675	0,555	590,913	4,128	0	469	444	0,389	0,546	588,759	4,048	0	52	475	438
28043	1407	391	398	0,676	0,554	590,913	4,126	0	405	404	0,39	0,545	588,759	4,121	0	53	397	399
28063	1408	413	393	0,677	0,554	590,913	4,139	0	404	397	0,391	0,545	588,759	4,06	0	53	397	399
28083	1409	406	397	0,677	0,554	590,913	4,13	0	394	404	0,391	0,545	588,759	4,081	0	53	397	399
28103	1410	399	388	0,677	0,554	590,913	4,185	0	391	400	0,391	0,546	588,759	4,063	0	53	397	399
28123	1411	409	386	0,677	0,554	593,148	4,209	0	387	399	0,391	0,546	587,436	4,063	0	53	397	399
28143	1412	402	398	0,677	0,554	593,148	4,187	0	395	396	0,391	0,545	587,436	4,051	0	53	397	399
28163	1413	400	396	0,677	0,554	593,148	4,139	0	401	403	0,391	0,545	587,436	4,124	0	53	397	399
28183	1414	398	404	0,677	0,554	593,148	4,144	0	397	397	0,391	0,545	587,436	4,059	0	53	397	399
28203	1415	398	397	0,677	0,554	593,148	4,125	0	397	405	0,391	0,545	587,436	4,052	0	53	397	399
28222	1416	397	401	0,677	0,554	589,892	4,1	0	397	404	0,392	0,545	586,702	4,067	0	53	397	399
28242	1417	401	400	0,677	0,554	589,892	4,099	0	391	403	0,392	0,545	586,702	4,053	0	53	397	399
28262	1418	404	389	0,677	0,554	589,892	4,075	0	392	408	0,392	0,545	586,702	4,071	0	53	397	399
28282	1419	400	387	0,677	0,554	589,892	4,083	0	395	401	0,392	0,545	586,702	4,011	0	53	397	399
28302	1420	401	395	0,677	0,554	589,892	4,084	0	393	411	0,392	0,545	586,702	4,029	0	53	397	399
28322	1421	401	389	0,677	0,554	590,049	4,087	0	394	410	0,392	0,545	586,98	4,022	0	53	397	399
28342	1422	399	395	0,677	0,554	590,049	4,074	0	395	406	0,391	0,545	586,98	4,03	0	53	397	399
28362	1423	397	396	0,677	0,554	590,049	4,081	0	393	406	0,391	0,545	586,98	4,042	0	53	397	399
28382	1424	393	398	0,677	0,554	590,049	4,127	0	407	402	0,391	0,545	586,98	4,039	0	53	397	399
28402	1425	399	398	0,677	0,554	590,049	4,06	0	398	402	0,391	0,545	586,98	4,041	0	53	397	399
28422	1426	397	396	0,677	0,554	592,443	4,089	0	401	401	0,391	0,545	587,21	4,04	0	53	397	399
28442	1427	399	400	0,677	0,554	592,443	4,143	0	390	404	0,391	0,545	587,21	4,036	0	53	397	399
28462	1428	403	395	0,677	0,553	592,443	4,148	0	392	402	0,391	0,545	587,21	4,054	0	53	397	399
28482	1429	396	399	0,676	0,553	592,443	4,102	0	397	395	0,391	0,545	587,21	4,064	0	53	397	399
28502	1430	398	395	0,676	0,553	592,443	4,122	0	394	404	0,391	0,545	587,21	4,096	0	53	397	399
28521	1431	398	397	0,676	0,553	591,685	4,106	0	396	402	0,391	0,545	586,731	4,109	0	53	397	399
28541	1432	403	400	0,676	0,553	591,685	4,104	0	395	400	0,391	0,545	586,731	4,055	0	53	397	399
28561	1433	400	403	0,677	0,553	591,685	4,102	0	393	397	0,391	0,545	586,731	4,031	0	53	397	399
28581	1434	399	396	0,677	0,554	591,685	4,129	0	387	403	0,391	0,545	586,731	4,044	0	53	397	399
28601	1435	398	400	0,677	0,554	591,685	4,125	0	392	397	0,391	0,545	586,731	4,071	0	53	397	399
28621	1436	398	401	0,677	0,554	591,314	4,119	0	390	399	0,391	0,545	586,385	4,061	0	53	397	399
28641	1437	407	397	0,677	0,554	591,314	4,081	0	390	406	0,391	0,545	586,385	4,05	0	53	397	399
28661	1438	394	390	0,677	0,554	591,314	4,102	0	395	406	0,391	0,545	586,385	4,066	0	53	397	399
28681	1439	400	393	0,677	0,554	591,314	4,101	0	394	403	0,391	0,545	586,385	4,095	0	53	397	399
28701	1440	403	394	0,677	0,554	591,314	4,129	0	397	409	0,391	0,545	586,385	4,083	0	53	397	399
28721	1441	398	390	0,677	0,554	592,894	4,149	0	398	408	0,391	0,545	586,617	4,1	0	53	397	399
28741	1442	396	392	0,677	0,554	592,894	4,123	0	390	403	0,391	0,545	586,617	4,009	0	53	397	399
28761	1443	402	392	0,677	0,554	592,894	4,073	0	392	408	0,391	0,545	586,617	4,064	0	53	397	399
28781	1444	400	395	0,677	0,554	592,894	4,104	0	387	405	0,391	0,545	586,617	4,048	0	53	397	399
28800	1445	399	403	0,677	0,554	592,894	4,147	0	395	412	0,391	0,545	586,617	4,048	0	53	397	399
28820	1446	400	407	0,677	0,553	589,417	4,109	0	394	411	0,391	0,545	587,855	4,056	0	53	397	399
28840	1447	396	411	0,676	0,553	589,417	4,053	0	393	393	0,39	0,544	587,855	4,094	0	53	397	399
28860	1448	-800	-600	-1	-1	-1	-1	4	-800	-600	-1	-1	-1	-1	4
28880	1449	-800	-600	-1	-1	-1	-1	4	-800	-600	-1	-1	-1	-1	4
28900	1450	-800	-600	-1	-1	-1	-1	4	-800	-600	-1	-1	-1	-1	4
28920	1451	-800	-600	-1	-1	-1	-1	4	-800	-600	-1	-1	-1	-1	4
28940	1452	-800	-600	-1	-1	-1	-1	4	-800	-600	-1	-1	-1	-1	4
28960	1453	-800	-600	-1	-1	-1	-1	4	-800	-600	-1	-1	-1	-1	4
28980	1454	-800	-600	-1	-1	-1	-1	4	-800	-600	-1	-1	-1	-1	4
29000	1455	391	519	0,678	0,553	589,417	3,957	0	383	489	0,391	0,544	587,855	3,788	0
29020	1456	392	422	0,678	0,553	586,916	4,009	0	387	396	0,391	0,544	585,434	4,13	0	54	389	408
29040	1457	391	417	0,678	0,553	593,207	4,05	0	387	393	0,391	0,544	589,2	4,156	0	54	389	408
29060	1458	395	418	0,678	0,553	593,207	4,093	0	386	412	0,392	0,544	589,2	4,067	0	54	389	408
29080	1459	393	411	0,678	0,553	593,207	4,089	0	383	409	0,392	0,544	589,2	4,053	0	54	389	408
29100	1460	393	411	0,678	0,553	593,207	4,121	0	383	406	0,392	0,544	589,2	4,029	0	54	389	408
29120	1461	392	413	0,678	0,553	593,207	4,095	0	382	411	0,392	0,544	589,2	4,019	0	54	389	408
29139	1462	392	416	0,678	0,553	591,091	4,087	0	381	408	0,392	0,544	590,625	4,018	0	54	389	408
29159	1463	387	406	0,678	0,553	591,091	4,122	0	387	405	0,392	0,544	590,625	4,016	0	54	389	408
29179	1464	388	406	0,678	0,553	591,091	4,107	0	388	403	0,392	0,544	590,625	4,068	0	54	389	408
29199	1465	398	409	0,678	0,553	591,091	4,089	0	385	406	0,392	0,544	590,625	4,069	0	54	389	408
29219	1466	397	409	0,678	0,553	591,091	4,113	0	387	404	0,392	0,544	590,625	4,058	0	54	389	408
29239	1467	395	409	0,678	0,553	590,595	4,105	0	387	407	0,392	0,544	587,052	4,031	0	54	389	408
29259	1468	393	407	0,678	0,553	590,595	4,128	0	390	405	0,392	0,544	587,052	4,089	0	54	389	408
29279	1469	394	409	0,678	0,553	590,595	4,125	0	391	408	0,391	0,544	587,052	4,041	0	54	389	408
29299	1470	397	411	0,678	0,553	590,595	4,152	0	389	410	0,391	0,544	587,052	4,08	0	54	389	408
29319	1471	392	414	0,678	0,553	590,595	4,19	0	387	412	0,392	0,544	587,052	4,072	0	54	389	408
29339	1472	394	415	0,678	0,553	590,855	4,203	0	387	416	0,392	0,544	584,018	4,036	0	54	389	408
29359	1473	392	412	0,678	0,553	590,855	4,149	0	381	404	0,392	0,544	584,018	4,04	0	54	389	408
29379	1474	396	410	0,678	0,553	590,855	4,165	0	384	407	0,392	0,544	584,018	4,064	0	54	389	408
29399	1475	393	408	0,678	0,553	590,855	4,177	0	393	409	0,392	0,544	584,018	4,05	0	54	389	408
29418	1476	395	405	0,678	0,553	590,855	4,146	0	397	407	0,392	0,544	584,018	4,129	0	54	389	408
29438	1477	394	403	0,678	0,553	591,081	4,159	0	401	403	0,392	0,544	589,616	4,184	0	54	389	408
29458	1478	388	410	0,678	0,553	591,081	4,145	0	392	410	0,392	0,544	589,616	4,092	0	54	389	408
29478	1479	389	409	0,678	0,553	591,081	4,124	0	387	408	0,392	0,544	589,616	4,098	0	54	389	408
29498	1480	393	406	0,678	0,553	591,081	4,094	0	387	402	0,392	0,544	589,616	4,048	0	54	389	408
29518	1481	393	407	0,678	0,553	591,081	4,087	0	387	406	0,392	0,544	589,616	3,99	0	54	389	408
29538	1482	393	405	0,678	0,553	592,925	4,091	0	387	404	0,392	0,544	589,338	3,97	0	54	389	408
29558	1483	395	413	0,677	0,553	592,925	4,062	0	385	411	0,392	0,544	589,338	3,976	0	54	389	408
29578	1484	393	411	0,677	0,553	592,925	4,034	0	391	405	0,392	0,544	589,338	3,981	0	54	389	408
29598	1485	396	405	0,677	0,552	592,925	4,032	0	395	399	0,391	0,544	589,338	3,958	0	54	389	408
29618	1486	389	401	0,677	0,552	592,925	3,983	0	387	409	0,391	0,544	589,338	3,899	0	54	389	408
29638	1487	389	397	0,677	0,552	592,886	3,965	0	391	405	0,391	0,543	588,225	3,882	0	54	389	408
29658	1488	391	396	0,677	0,552	592,886	3,945	0	386	407	0,391	0,543	588,225	3,914	0	54	389	408
29678	1489	390	400	0,676	0,552	592,886	3,945	0	392	414	0,39	0,543	588,225	3,959	0	54	389	408
29697	1490	390	411	0,676	0,552	592,886	3,931	0	391	395	0,39	0,544	588,225	3,86	0	54	389	408
29717	1491	368	407	0,677	0,552	592,886	3,933	0	367	419	0,391	0,544	588,225	3,857	0	54	389	408
29737	1492	366	416	0,678	0,553	588,923	3,91	0	369	416	0,392	0,545	586,41	3,842	0	54	389	408
29757	1493	332	427	0,678	0,553	588,923	3,861	0	327	422	0,392	0,545	586,41	3,834	0	55	310	433
29777	1494	329	433	0,678	0,554	588,923	3,859	0	318	434	0,392	0,546	586,41	3,786	0	55	310	433
29797	1495	328	432	0,678	0,554	588,923	3,854	0	316	434	0,392	0,546	586,41	3,824	0	55	310	433
29817	1496	328	426	0,678	0,554	588,923	3,823	0	320	436	0,392	0,546	586,41	3,821	0	55	310	433
29837	1497	328	426	0,678	0,554	591,767	3,835	0	320	437	0,392	0,546	586,592	3,819	0	55	310	433
29857	1498	324	432	0,678	0,554	591,767	3,82	0	316	436	0,392	0,546	586,592	3,765	0	55	310	433
29877	1499	324	431	0,678	0,554	591,767	3,829	0	313	440	0,392	0,546	586,592	3,809	0	55	310	433
29897	1500	326	427	0,678	0,554	591,767	3,834	0	315	435	0,392	0,546	586,592	3,796	0	55	310	433
29917	1501	329	433	0,678	0,554	591,767	3,779	0	331	435	0,392	0,546	586,592	3,743	0	55	310	433
29937	1502	330	433	0,678	0,554	590,136	3,771	0	331	435	0,392	0,546	586,54	3,76	0	55	310	433
29957	1503	336	426	0,678	0,554	590,136	3,772	0	320	428	0,392	0,546	586,54	3,754	0	55	310	433
29977	1504	323	423	0,678	0,554	590,136	3,787	0	321	426	0,392	0,545	586,54	3,738	0	55	310	433
29997	1505	334	426	0,678	0,554	590,136	3,774	0	314	430	0,392	0,545	586,54	3,716	0	55	310	433
30016	1506	333	433	0,678	0,554	590,136	3,729	0	322	435	0,392	0,545	586,54	3,754	0	55	310	433
30036	1507	329	431	0,678	0,554	592,301	3,743	0	322	437	0,392	0,545	585,973	3,737	0	55	310	433
30056	1508	299	434	0,678	0,553	592,301	3,755	0	299	444	0,393	0,545	585,973	3,746	0	55	310	433
30076	1509	295	432	0,678	0,553	592,301	3,78	0	291	442	0,393	0,545	585,973	3,746	0	55	310	433
30096	1510	293	431	0,678	0,553	592,301	3,809	0	297	442	0,393	0,545	585,973	3,784	0	55	310	433
30116	1511	299	435	0,678	0,553	592,301	3,762	0	288	439	0,392	0,545	585,973	3,743	0	55	310	433
30136	1512	297	434	0,678	0,553	592,453	3,784	0	289	437	0,392	0,545	587,23	3,76	0	55	310	433
30156	1513	295	435	0,678	0,553	592,453	3,769	0	291	437	0,392	0,545	587,23	3,789	0	55	310	433
30176	1514	289	437	0,678	0,553	592,453	3,739	0	284	428	0,392	0,545	587,23	3,705	0	55	310	433
30196	1515	292	437	0,678	0,554	592,453	3,816	0	289	430	0,393	0,546	587,23	3,708	0	55	310	433
30216	1516	295	428	0,679	0,554	592,453	3,783	0	293	435	0,393	0,546	587,23	3,686	0	55	310	433
30236	1517	293	430	0,679	0,554	590,777	3,778	0	291	431	0,393	0,546	585,98	3,673	0	55	310	433
30256	1518	290	438	0,679	0,554	590,777	3,781	0	288	438	0,393	0,546	585,98	3,711	0	55	310	433
30276	1519	228	440	0,68	0,555	590,777	3,781	0	230	440	0,395	0,546	585,98	3,718	0	56	220	434
30296	1520	239	431	0,681	0,555	590,777	3,72	0	231	429	0,395	0,546	585,98	3,704	0	56	220	434
30315	1521	227	437	0,681	0,555	590,777	3,78	0	216	431	0,396	0,546	585,98	3,629	0	56	220	434
30338	1522	230	436	0,681	0,555	590,176	3,756	0	210	428	0,396	0,546	587,626	3,656	0	56	220	434
30355	1523	222	435	0,681	0,555	590,176	3,718	0	224	435	0,396	0,546	587,626	3,739	0	56	220	434
30375	1524	223	434	0,681	0,554	590,176	3,723	0	220	436	0,396	0,546	587,626	3,739	0	56	220	434
30395	1525	220	434	0,681	0,554	590,176	3,799	0	217	431	0,396	0,546	587,626	3,695	0	56	220	434
30415	1526	214	424	0,681	0,554	590,176	3,77	0	220	425	0,396	0,545	587,626	3,745	0	56	220	434
30435	1527	214	423	0,681	0,554	590,582	3,799	0	219	423	0,396	0,545	587,672	3,734	0	56	220	434
30455	1528	218	446	0,681	0,553	590,582	3,75	0	212	429	0,395	0,545	587,672	3,708	0	56	220	434
30475	1529	221	444	0,681	0,553	590,582	3,786	0	214	434	0,395	0,545	587,672	3,73	0	56	220	434
30495	1530	222	440	0,681	0,553	590,582	3,782	0	212	433	0,395	0,545	587,672	3,694	0	56	220	434
30515	1531	227	443	0,681	0,554	590,582	3,753	0	214	430	0,395	0,545	587,672	3,704	0	56	220	434
30535	1532	229	440	0,681	0,554	591,353	3,775	0	213	432	0,395	0,546	587,775	3,707	0	56	220	434
30555	1533	225	448	0,681	0,554	591,353	3,789	0	222	434	0,395	0,546	587,775	3,761	0	56	220	434
30575	1534	219	437	0,681	0,554	591,353	3,796	0	213	432	0,396	0,546	587,775	3,707	0	56	220	434
30595	1535	220	441	0,681	0,554	591,353	3,764	0	217	434	0,396	0,545	587,775	3,718	0	56	220	434
30614	1536	-800	-600	0,395	0,544	-1	-1	4	236	506	0,395	0,544	587,775	3,739	0
30634	1537	-800	-600	-1	-1	-1	-1	4	-800	-600	-1	-1	-1	-1	4
30654	1538	-800	-600	-1	-1	-1	-1	4	-800	-600	-1	-1	-1	-1	4
30674	1539	-800	-600	-1	-1	-1	-1	4	-800	-600	-1	-1	-1	-1	4
30694	1540	-800	-600	-1	-1	-1	-1	4	-800	-600	-1	-1	-1	-1	4
30714	1541	-800	-600	-1	-1	-1	-1	4	-800	-600	-1	-1	-1	-1	4
30734	1542	-800	-600	-1	-1	-1	-1	4	-800	-600	-1	-1	-1	-1	4
30754	1543	-800	-600	-1	-1	-1	-1	4	-800	-600	-1	-1	-1	-1	4
30774	1544	-800	-600	0,392	0,545	-1	-1	4	315	492	0,392	0,545	587,775	3,749	0
30794	1545	326	503	0,679	0,554	591,353	3,879	0	312	414	0,392	0,546	583,548	3,936	0
30814	1546	-800	-600	-1	-1	-1	-1	4	-800	-600	-1	-1	-1	-1	4
30834	1547	294	440	0,678	0,553	586,038	3,945	0	300	389	0,391	0,546	583,521	4,233	0
30854	1548	284	418	0,678	0,553	585,283	4,083	0	295	432	0,391	0,545	583,523	3,774	0
30874	1549	270	390	0,677	0,553	591,654	4,187	0	290	422	0,391	0,545	587,463	3,88	0
30893	1550	292	447	0,677	0,553	591,654	3,841	0	291	434	0,39	0,545	587,463	3,745	0
30913	1551	300	444	0,677	0,552	591,654	3,843	0	285	444	0,39	0,545	587,463	3,811	0
30933	1552	283	442	0,676	0,552	591,654	3,838	0	294	438	0,39	0,545	587,463	3,801	0
30953	1553	300	441	0,675	0,552	591,654	3,816	0	295	437	0,389	0,545	587,463	3,781	0
30973	1554	295	441	0,673	0,552	589,682	3,801	0	295	437	0,387	0,545	587,031	3,812	0
30993	1555	382	409	0,673	0,552	589,682	3,827	0	375	413	0,387	0,545	587,031	3,74	0	57	386	408
31013	1556	391	406	0,673	0,552	589,682	3,853	0	388	411	0,387	0,545	587,031	3,807	0	57	386	408
31033	1557	389	412	0,673	0,552	589,682	3,83	0	382	408	0,387	0,545	587,031	3,816	0	57	386	408
31053	1558	388	412	0,673	0,553	589,682	3,928	0	390	401	0,387	0,545	587,031	3,865	0	57	386	408
31073	1559	387	410	0,673	0,553	592,791	3,963	0	390	403	0,387	0,546	581,844	3,854	0	57	386	408
31093	1560	396	408	0,673	0,553	592,791	3,927	0	393	409	0,387	0,546	581,844	3,826	0	57	386	408
31113	1561	393	404	0,673	0,553	592,791	3,899	0	384	411	0,387	0,546	581,844	3,851	0	57	386	408
31133	1562	392	408	0,673	0,553	592,791	3,937	0	388	413	0,387	0,546	581,844	3,876	0	57	386	408
31153	1563	388	410	0,673	0,553	592,791	3,97	0	387	407	0,387	0,546	581,844	3,84	0	57	386	408
31173	1564	387	409	0,673	0,553	592,314	3,967	0	389	403	0,387	0,545	588,154	3,9	0	57	386	408
31193	1565	394	407	0,674	0,552	592,314	3,949	0	381	405	0,387	0,545	588,154	3,892	0	57	386	408
31212	1566	396	404	0,674	0,552	592,314	3,94	0	384	403	0,387	0,545	588,154	3,836	0	57	386	408
31232	1567	392	406	0,674	0,552	592,314	3,944	0	390	404	0,388	0,545	588,154	3,883	0	57	386	408
31252	1568	392	417	0,674	0,552	592,314	3,94	0	386	408	0,388	0,545	588,154	3,867	0	57	386	408
31272	1569	391	418	0,674	0,552	591,096	3,934	0	389	407	0,388	0,544	588,38	3,85	0	57	386	408
31292	1570	388	411	0,674	0,552	591,096	3,961	0	387	401	0,388	0,544	588,38	3,846	0	57	386	408
31312	1571	397	414	0,674	0,552	591,096	3,901	0	381	403	0,388	0,545	588,38	3,833	0	57	386	408
31332	1572	388	411	0,675	0,552	591,096	3,954	0	393	403	0,389	0,545	588,38	3,877	0	57	386	408
31352	1573	384	406	0,675	0,552	591,096	4	0	387	408	0,389	0,545	588,38	3,843	0	57	386	408
31372	1574	385	408	0,675	0,552	589,372	3,975	0	388	410	0,389	0,545	587,856	3,844	0	57	386	408
31392	1575	383	406	0,675	0,552	589,372	3,939	0	380	408	0,389	0,545	587,856	3,868	0	57	386	408
31414	1576	396	410	0,675	0,552	589,372	3,967	0	384	406	0,389	0,545	587,856	3,843	0	57	386	408
31432	1577	390	402	0,675	0,552	589,372	3,902	0	391	404	0,389	0,545	587,856	3,867	0	57	386	408
31452	1578	381	408	0,675	0,552	589,372	3,995	0	389	402	0,389	0,545	587,856	3,879	0	57	386	408
31472	1579	385	407	0,675	0,552	591,391	3,996	0	388	400	0,389	0,545	587,087	3,868	0	57	386	408
31494	1580	390	413	0,676	0,552	591,391	3,94	0	384	405	0,389	0,545	587,087	3,871	0	57	386	408
31511	1581	389	413	0,676	0,552	591,391	4,007	0	379	410	0,389	0,545	587,087	3,872	0	57	386	408
31534	1582	388	414	0,676	0,553	591,391	3,967	0	388	411	0,389	0,545	587,087	3,816	0	57	386	408
31551	1583	392	413	0,675	0,553	591,391	3,981	0	385	410	0,389	0,545	587,087	3,841	0	57	386	408
31573	1584	391	412	0,675	0,553	593,168	3,971	0	385	409	0,389	0,545	588,262	3,833	0	57	386	408
31591	1585	389	406	0,675	0,553	593,168	3,966	0	391	409	0,389	0,545	588,262	3,897	0	57	386	408
31611	1586	393	411	0,675	0,553	593,168	4	0	381	414	0,389	0,545	588,262	3,819	0	57	386	408
31631	1587	385	409	0,675	0,553	593,168	3,938	0	381	407	0,389	0,545	588,262	3,814	0	57	386	408
31651	1588	389	408	0,675	0,553	593,168	3,932	0	383	411	0,388	0,545	588,262	3,806	0	57	386	408
31671	1589	389	410	0,674	0,553	591,126	3,914	0	385	414	0,388	0,545	585,831	3,785	0	57	386	408
31691	1590	386	409	0,674	0,553	591,126	3,91	0	386	409	0,388	0,545	585,831	3,862	0	57	386	408
31711	1591	393	414	0,674	0,553	591,126	3,876	0	385	407	0,388	0,545	585,831	3,809	0	57	386	408
31731	1592	390	414	0,674	0,552	591,126	3,903	0	386	413	0,388	0,545	585,831	3,838	0	57	386	408
31751	1593	381	413	0,674	0,552	591,126	3,942	0	382	404	0,388	0,545	585,831	3,805	0	57	386	408
31771	1594	383	411	0,674	0,553	592,746	3,945	0	382	406	0,388	0,545	584,769	3,806	0	57	386	408
31791	1595	388	418	0,674	0,553	592,746	3,861	0	385	414	0,388	0,545	584,769	3,82	0	57	386	408
31810	1596	386	412	0,674	0,553	592,746	3,913	0	387	406	0,388	0,545	584,769	3,792	0	57	386	408
31830	1597	392	412	0,674	0,553	592,746	3,926	0	384	412	0,388	0,545	584,769	3,768	0	57	386	408
31850	1598	384	405	0,674	0,553	592,746	3,92	0	389	406	0,388	0,546	584,769	3,787	0	57	386	408
31870	1599	386	405	0,674	0,553	588,684	3,901	0	388	406	0,388	0,546	585,962	3,785	0	57	386	408
31890	1600	394	407	0,674	0,553	588,684	3,883	0	381	408	0,388	0,546	585,962	3,788	0	57	386	408
31910	1601	389	406	0,675	0,553	588,684	3,926	0	382	408	0,388	0,546	585,962	3,815	0	57	386	408
31930	1602	392	413	0,675	0,553	588,684	3,921	0	375	413	0,388	0,546	585,962	3,786	0	57	386	408
31950	1603	389	421	0,675	0,554	588,684	3,922	0	384	409	0,388	0,546	585,962	3,919	0	57	386	408
31972	1604	389	421	0,675	0,554	591,193	3,939	0	383	411	0,388	0,546	586,544	3,94	0	57	386	408
31990	1605	389	412	0,675	0,554	591,193	3,959	0	379	412	0,388	0,546	586,544	3,836	0	57	386	408
32012	1606	386	413	0,675	0,554	591,193	3,986	0	380	406	0,388	0,546	586,544	3,814	0	57	386	408
32030	1607	394	413	0,675	0,554	591,193	3,959	0	379	405	0,388	0,546	586,544	3,832	0	57	386	408
32052	1608	395	409	0,675	0,554	591,193	3,959	0	383	407	0,388	0,546	586,544	3,861	0	57	386	408
32070	1609	396	411	0,675	0,554	589,003	3,952	0	383	409	0,388	0,546	584,183	3,842	0	57	386	408
32090	1610	398	406	0,675	0,554	589,003	3,909	0	387	409	0,388	0,546	584,183	3,812	0	57	386	408
32109	1611	399	413	0,675	0,554	589,003	3,959	0	385	411	0,388	0,547	584,183	3,85	0	57	386	408
32129	1612	395	406	0,675	0,554	589,003	3,958	0	395	411	0,389	0,547	584,183	3,853	0	57	386	408
32149	1613	400	406	0,675	0,554	589,003	3,94	0	383	409	0,389	0,547	584,183	3,808	0	57	386	408
32170	1614	399	405	0,675	0,554	589,895	3,939	0	386	409	0,389	0,547	585,451	3,836	0	57	386	408
32189	1615	385	412	0,675	0,554	589,895	3,962	0	379	410	0,389	0,547	585,451	3,771	0	57	386	408
32211	1616	383	406	0,675	0,554	589,895	3,936	0	371	412	0,389	0,547	585,451	3,761	0	57	386	408
32229	1617	387	408	0,675	0,554	589,895	3,946	0	379	409	0,389	0,546	585,451	3,793	0	57	386	408
32250	1618	382	405	0,675	0,554	589,895	3,95	0	382	406	0,389	0,546	585,451	3,832	0	57	386	408
32269	1619	384	405	0,675	0,554	589,235	3,934	0	380	406	0,389	0,546	585,017	3,837	0	57	386	408
32290	1620	392	406	0,675	0,554	589,235	3,927	0	376	403	0,389	0,546	585,017	3,806	0	57	386	408
32309	1621	390	406	0,675	0,554	589,235	3,933	0	380	410	0,389	0,546	585,017	3,788	0	57	386	408
32329	1622	396	403	0,675	0,554	589,235	3,938	0	383	402	0,389	0,546	585,017	3,816	0	57	386	408
32349	1623	391	406	0,675	0,554	589,235	3,881	0	386	403	0,389	0,546	585,017	3,788	0	57	386	408
32370	1624	393	406	0,675	0,554	588,575	3,878	0	388	405	0,389	0,546	584,87	3,796	0	57	386	408
32388	1625	393	407	0,675	0,554	588,575	3,882	0	393	402	0,388	0,546	584,87	3,824	0	57	386	408
32410	1626	387	408	0,675	0,554	588,575	3,9	0	383	402	0,388	0,546	584,87	3,757	0	57	386	408
32428	1627	386	417	0,675	0,554	588,575	3,96	0	379	410	0,388	0,546	584,87	3,788	0	57	386	408
32450	1628	386	408	0,675	0,554	588,575	3,988	0	385	406	0,388	0,546	584,87	3,847	0	57	386	408
32468	1629	386	410	0,675	0,554	589,605	4,022	0	385	409	0,388	0,546	584,744	3,823	0	57	386	408
32490	1630	390	415	0,674	0,554	589,605	3,925	0	383	410	0,388	0,546	584,744	3,793	0	57	386	408
32508	1631	389	413	0,674	0,554	589,605	3,956	0	381	412	0,388	0,546	584,744	3,791	0	57	386	408
32528	1632	388	415	0,674	0,554	589,605	3,961	0	380	412	0,387	0,546	584,744	3,793	0	57	386	408
32548	1633	387	416	0,674	0,554	589,605	3,94	0	380	402	0,387	0,546	584,744	3,791	0	57	386	408
32568	1634	387	415	0,674	0,554	590,257	3,962	0	379	403	0,387	0,546	584,563	3,791	0	57	386	408
32588	1635	386	410	0,674	0,554	590,257	3,989	0	381	406	0,387	0,546	584,563	3,819	0	57	386	408
32608	1636	395	417	0,674	0,554	590,257	3,975	0	378	407	0,387	0,546	584,563	3,801	0	57	386	408
32628	1637	388	414	0,673	0,554	590,257	3,96	0	378	410	0,387	0,546	584,563	3,822	0	57	386	408
32648	1638	390	416	0,673	0,553	590,257	3,963	0	382	404	0,386	0,546	584,563	3,843	0	57	386	408
32668	1639	393	414	0,673	0,554	590,601	3,969	0	381	403	0,386	0,546	586,316	3,853	0	57	386	408
32687	1640	393	409	0,673	0,553	590,601	3,984	0	385	404	0,386	0,546	586,316	3,886	0	57	386	408
32707	1641	383	405	0,673	0,553	590,601	4,023	0	385	416	0,386	0,546	586,316	3,82	0	57	386	408
32727	1642	-800	-600	-1	-1	-1	-1	4	-800	-600	-1	-1	-1	-1	4
32747	1643	-800	-600	-1	-1	-1	-1	4	-800	-600	-1	-1	-1	-1	4
32767	1644	-800	-600	-1	-1	-1	-1	4	-800	-600	-1	-1	-1	-1	4
32787	1645	-800	-600	-1	-1	-1	-1	4	-800	-600	-1	-1	-1	-1	4
32807	1646	-800	-600	-1	-1	-1	-1	4	-800	-600	-1	-1	-1	-1	4
32827	1647	-800	-600	-1	-1	-1	-1	4	-800	-600	-1	-1	-1	-1	4
32847	1648	-800	-600	-1	-1	-1	-1	4	-800	-600	-1	-1	-1	-1	4
32867	1649	-800	-600	-1	-1	-1	-1	4	-800	-600	-1	-1	-1	-1	4
32887	1650	-800	-600	-1	-1	-1	-1	4	-800	-600	-1	-1	-1	-1	4
32907	1651	429	428	0,672	0,553	590,601	4,017	0	417	387	0,384	0,546	586,316	4,08	0	58	424	410
32927	1652	429	395	0,672	0,553	585,435	4,141	0	416	401	0,384	0,546	583,407	3,941	0	58	424	410
32947	1653	429	389	0,672	0,554	591,562	4,183	0	417	404	0,384	0,546	580,066	3,92	0	58	424	410
32967	1654	427	411	0,672	0,554	591,562	4,039	0	414	419	0,384	0,547	580,066	3,843	0	58	424	410
32986	1655	429	407	0,672	0,554	591,562	4,016	0	418	416	0,384	0,547	580,066	3,867	0	58	424	410
33006	1656	427	412	0,672	0,554	591,562	4,013	0	414	415	0,384	0,547	580,066	3,882	0	58	424	410
33026	1657	424	403	0,672	0,554	591,562	4,033	0	416	420	0,385	0,547	580,066	3,892	0	58	424	410
33046	1658	424	406	0,672	0,554	588,09	3,998	0	418	415	0,384	0,547	584,214	3,928	0	58	424	410
33066	1659	422	407	0,672	0,554	588,09	4,009	0	415	417	0,384	0,547	584,214	3,906	0	58	424	410
33086	1660	431	407	0,672	0,554	588,09	3,955	0	419	412	0,384	0,547	584,214	3,905	0	58	424	410
33106	1661	433	408	0,672	0,554	588,09	4,009	0	426	416	0,384	0,547	584,214	3,938	0	58	424	410
33126	1662	426	405	0,671	0,554	588,09	3,991	0	420	411	0,384	0,547	584,214	3,954	0	58	424	410
33146	1663	432	403	0,671	0,554	590,74	3,993	0	421	412	0,384	0,547	585,698	3,976	0	58	424	410
33166	1664	431	413	0,671	0,554	590,74	3,998	0	418	412	0,384	0,547	585,698	3,923	0	58	424	410
33186	1665	434	417	0,671	0,554	590,74	4,029	0	426	417	0,384	0,547	585,698	3,987	0	58	424	410
33206	1666	431	417	0,67	0,553	590,74	4,052	0	422	414	0,383	0,547	585,698	3,984	0	58	424	410
33226	1667	436	406	0,67	0,553	590,74	4,04	0	425	419	0,383	0,547	585,698	4,05	0	58	424	410
33246	1668	436	409	0,67	0,553	589,907	4,046	0	424	418	0,383	0,547	586,986	4,078	0	58	424	410
33265	1669	430	412	0,669	0,553	589,907	4,09	0	431	407	0,382	0,547	586,986	4,069	0	58	424	410
33285	1670	512	433	0,667	0,553	589,907	4,118	0	510	438	0,381	0,547	586,986	4,021	0	59	520	442
33305	1671	505	426	0,667	0,553	589,907	4,118	0	516	433	0,38	0,547	586,986	4,061	0	59	520	442
33325	1672	517	432	0,667	0,553	589,907	4,083	0	514	433	0,38	0,547	586,986	4,002	0	59	520	442
33345	1673	515	431	0,666	0,553	588,715	4,088	0	515	437	0,38	0,547	581,788	3,974	0	59	520	442
33365	1674	522	440	0,666	0,553	588,715	4,016	0	521	441	0,379	0,547	581,788	4,003	0	59	520	442
33385	1675	523	437	0,666	0,553	588,715	4,075	0	519	441	0,379	0,548	581,788	3,973	0	59	520	442
33405	1676	519	439	0,666	0,554	588,715	4,027	0	517	446	0,379	0,548	581,788	4,025	0	59	520	442
33425	1677	525	439	0,666	0,554	588,715	3,988	0	521	446	0,379	0,548	581,788	3,957	0	59	520	442
33445	1678	524	438	0,666	0,554	588,404	4,001	0	522	442	0,379	0,548	588,395	4,012	0	59	520	442
33465	1679	520	442	0,666	0,554	588,404	4,055	0	520	450	0,379	0,548	588,395	3,977	0	59	520	442
33485	1680	522	441	0,666	0,554	588,404	4,004	0	523	451	0,379	0,548	588,395	3,944	0	59	520	442
33505	1681	522	441	0,666	0,554	588,404	3,96	0	526	447	0,379	0,548	588,395	3,955	0	59	520	442
33525	1682	522	440	0,666	0,554	588,404	4,063	0	526	446	0,379	0,548	588,395	3,958	0	59	520	442
33545	1683	522	440	0,666	0,554	588,664	4,028	0	524	449	0,379	0,548	582,53	3,924	0	59	520	442
33565	1684	520	444	0,666	0,554	588,664	4,004	0	523	451	0,379	0,548	582,53	3,929	0	59	520	442
33584	1685	526	441	0,665	0,553	588,664	3,958	0	522	452	0,379	0,548	582,53	3,86	0	59	520	442
33604	1686	522	444	0,665	0,553	588,664	4,022	0	523	449	0,378	0,548	582,53	3,865	0	59	520	442
33624	1687	524	444	0,665	0,553	588,664	3,941	0	519	445	0,378	0,547	582,53	3,876	0	59	520	442
33644	1688	522	444	0,665	0,553	589,099	3,96	0	519	442	0,378	0,547	585,045	3,899	0	59	520	442
33664	1689	519	448	0,665	0,553	589,099	3,944	0	524	450	0,378	0,547	585,045	3,911	0	59	520	442
33684	1690	528	445	0,665	0,552	589,099	3,939	0	523	448	0,378	0,547	585,045	3,897	0	59	520	442
33704	1691	429	424	0,666	0,552	589,099	3,902	0	437	432	0,379	0,547	585,045	3,857	0
33724	1692	383	430	0,668	0,552	589,099	3,908	0	376	426	0,381	0,547	585,045	3,818	0
33744	1693	351	433	0,667	0,552	592,061	3,932	0	341	419	0,381	0,547	586,451	3,802	0
33764	1694	387	417	0,667	0,552	592,061	3,799	0	387	429	0,381	0,547	586,451	3,87	0	60	383	419
33784	1695	385	417	0,667	0,552	592,061	3,805	0	383	428	0,38	0,547	586,451	3,795	0	60	383	419
33804	1696	384	424	0,667	0,552	592,061	3,884	0	387	425	0,38	0,547	586,451	3,83	0	60	383	419
33824	1697	390	417	0,667	0,552	592,061	3,833	0	383	420	0,38	0,547	586,451	3,751	0	60	383	419
33844	1698	390	421	0,666	0,552	589,683	3,844	0	385	419	0,38	0,546	584,712	3,737	0	60	383	419
33864	1699	392	423	0,666	0,552	589,683	3,772	0	381	419	0,38	0,546	584,712	3,761	0	60	383	419
33883	1700	384	432	0,666	0,552	589,683	3,757	0	375	427	0,379	0,546	584,712	3,721	0	60	383	419
33903	1701	385	423	0,666	0,552	589,683	3,765	0	378	420	0,379	0,547	584,712	3,7	0	60	383	419
33923	1702	389	424	0,666	0,552	589,683	3,744	0	383	417	0,379	0,547	584,712	3,657	0	60	383	419
33943	1703	385	427	0,666	0,552	589,327	3,74	0	382	417	0,379	0,547	586,93	3,642	0	60	383	419
33963	1704	381	422	0,665	0,552	589,327	3,757	0	379	422	0,379	0,547	586,93	3,693	0	60	383	419
33983	1705	382	425	0,665	0,552	589,327	3,703	0	383	419	0,379	0,547	586,93	3,726	0	60	383	419
34003	1706	388	421	0,665	0,552	589,327	3,761	0	383	416	0,379	0,547	586,93	3,693	0	60	383	419
34023	1707	388	425	0,665	0,552	589,327	3,74	0	383	413	0,379	0,546	586,93	3,722	0	60	383	419
34043	1708	389	422	0,665	0,552	590,914	3,735	0	383	410	0,378	0,546	587,652	3,714	0	60	383	419
34063	1709	382	419	0,665	0,551	590,914	3,73	0	384	422	0,378	0,546	587,652	3,712	0	60	383	419
34083	1710	383	419	0,664	0,551	590,914	3,72	0	384	422	0,378	0,546	587,652	3,742	0	60	383	419
34103	1711	389	416	0,664	0,551	590,914	3,691	0	378	424	0,378	0,546	587,652	3,684	0	60	383	419
34123	1712	389	424	0,664	0,551	590,914	3,743	0	385	415	0,378	0,546	587,652	3,747	0	60	383	419
34143	1713	389	424	0,664	0,551	590,711	3,731	0	383	416	0,378	0,546	586,363	3,722	0	60	383	419
34163	1714	386	416	0,664	0,551	590,711	3,754	0	380	420	0,378	0,546	586,363	3,708	0	60	383	419
34182	1715	382	419	0,664	0,551	590,711	3,757	0	378	414	0,378	0,546	586,363	3,711	0	60	383	419
34202	1716	387	418	0,665	0,551	590,711	3,705	0	374	420	0,378	0,546	586,363	3,733	0	60	383	419
34222	1717	382	416	0,665	0,551	590,711	3,77	0	381	424	0,378	0,546	586,363	3,771	0	60	383	419
34242	1718	385	419	0,665	0,551	588,869	3,749	0	380	423	0,378	0,546	586,785	3,786	0	60	383	419
34262	1719	393	421	0,665	0,551	588,869	3,772	0	386	418	0,379	0,546	586,785	3,72	0	60	383	419
34282	1720	391	417	0,665	0,551	588,869	3,773	0	379	417	0,379	0,546	586,785	3,724	0	60	383	419
34302	1721	380	416	0,665	0,551	588,869	3,716	0	381	421	0,379	0,546	586,785	3,783	0	60	383	419
34322	1722	381	414	0,666	0,551	588,869	3,727	0	383	415	0,379	0,546	586,785	3,724	0	60	383	419
34342	1723	382	412	0,666	0,551	590,54	3,749	0	380	415	0,379	0,545	586,3	3,74	0	60	383	419
34362	1724	378	413	0,666	0,551	590,54	3,761	0	378	418	0,379	0,546	586,3	3,768	0	60	383	419
34382	1725	382	416	0,666	0,551	590,54	3,753	0	378	420	0,379	0,546	586,3	3,76	0	60	383	419
34402	1726	385	418	0,666	0,551	590,54	3,835	0	382	419	0,38	0,546	586,3	3,774	0	60	383	419
34422	1727	389	416	0,667	0,551	590,54	3,754	0	381	418	0,38	0,546	586,3	3,736	0	60	383	419
34442	1728	393	417	0,667	0,551	589,167	3,773	0	382	418	0,38	0,546	586,741	3,735	0	60	383	419
34462	1729	385	423	0,667	0,551	589,167	3,806	0	381	424	0,38	0,546	586,741	3,804	0	60	383	419
34481	1730	381	425	0,667	0,552	589,167	3,826	0	379	418	0,38	0,546	586,741	3,752	0	60	383	419
34501	1731	381	420	0,667	0,552	589,167	3,77	0	383	420	0,38	0,546	586,741	3,802	0	60	383	419
34521	1732	388	414	0,667	0,552	589,167	3,79	0	382	417	0,38	0,547	586,741	3,864	0	60	383	419
34541	1733	386	411	0,667	0,552	590,833	3,795	0	383	422	0,38	0,547	581,442	3,821	0	60	383	419
34561	1734	-800	-600	-1	-1	-1	-1	4	-800	-600	-1	-1	-1	-1	4
34581	1735	-800	-600	-1	-1	-1	-1	4	-800	-600	-1	-1	-1	-1	4
34601	1736	-800	-600	-1	-1	-1	-1	4	-800	-600	-1	-1	-1	-1	4
34621	1737	-800	-600	-1	-1	-1	-1	4	-800	-600	-1	-1	-1	-1	4
34641	1738	-800	-600	-1	-1	-1	-1	4	-800	-600	-1	-1	-1	-1	4
34661	1739	-800	-600	-1	-1	-1	-1	4	-800	-600	-1	-1	-1	-1	4
34681	1740	-800	-600	-1	-1	-1	-1	4	-800	-600	-1	-1	-1	-1	4
34701	1741	-800	-600	-1	-1	-1	-1	4	-800	-600	-1	-1	-1	-1	4
34721	1742	-800	-600	0,379	0,545	-1	-1	4	420	424	0,379	0,545	581,442	3,867	0	61	408	408
34741	1743	411	437	0,667	0,551	590,833	3,953	0	413	379	0,379	0,545	584,053	4,107	0	61	408	408
34761	1744	411	446	0,667	0,551	578,142	3,871	0	413	382	0,379	0,545	581,208	4,088	0	61	408	408
34780	1745	410	397	0,667	0,551	578,142	4,069	0	408	406	0,379	0,545	581,208	3,824	0	61	408	408
34800	1746	412	409	0,667	0,551	586,377	3,958	0	409	413	0,379	0,545	581,208	3,872	0	61	408	408
34820	1747	413	413	0,667	0,551	586,377	3,923	0	405	415	0,379	0,545	581,208	3,854	0	61	408	408
34840	1748	406	407	0,667	0,551	588,351	3,963	0	407	412	0,379	0,545	581,208	3,866	0	61	408	408
34860	1749	404	402	0,667	0,551	596,105	3,998	0	405	408	0,379	0,545	585,793	3,887	0	61	408	408
34880	1750	412	401	0,666	0,551	596,105	4,022	0	408	405	0,379	0,546	585,793	3,938	0	61	408	408
34900	1751	404	402	0,666	0,551	596,105	4,06	0	400	412	0,379	0,546	585,793	3,88	0	61	408	408
34920	1752	409	405	0,666	0,552	596,105	4,062	0	407	408	0,378	0,546	585,793	3,944	0	61	408	408
34940	1753	412	400	0,666	0,552	596,105	4,068	0	404	417	0,378	0,547	585,793	3,916	0	61	408	408
34960	1754	410	407	0,665	0,552	588,667	4,023	0	401	418	0,378	0,547	585,209	3,897	0	61	408	408
34980	1755	411	400	0,665	0,552	588,667	3,986	0	408	407	0,378	0,547	585,209	3,969	0	61	408	408
35000	1756	415	409	0,665	0,553	588,667	4,006	0	406	410	0,377	0,548	585,209	3,955	0	61	408	408
35020	1757	410	407	0,665	0,553	588,667	4,011	0	409	409	0,377	0,548	585,209	4,002	0	61	408	408
35040	1758	405	407	0,665	0,552	588,667	4,016	0	410	414	0,377	0,548	585,209	3,985	0	61	408	408
35060	1759	405	403	0,665	0,552	592,469	4,047	0	410	414	0,377	0,548	586,137	3,997	0	61	408	408
35080	1760	414	402	0,665	0,552	592,469	4,07	0	415	408	0,377	0,547	586,137	4,041	0	61	408	408
35099	1761	409	405	0,665	0,552	592,469	4,087	0	410	407	0,377	0,547	586,137	4,028	0	61	408	408
35119	1762	364	335	0,665	0,551	592,469	4,052	0	386	336	0,378	0,546	586,137	4,037	0
35139	1763	349	235	0,665	0,549	592,469	4,12	0	371	240	0,379	0,544	586,137	3,994	0
35159	1764	336	212	0,665	0,548	587,909	4,089	0	360	209	0,379	0,544	585,025	3,978	0
35179	1765	350	249	0,665	0,548	587,909	4,118	0	365	250	0,379	0,544	585,025	3,992	0	62	360	256
35199	1766	354	260	0,665	0,548	587,909	4,066	0	366	264	0,379	0,544	585,025	3,994	0	62	360	256
35219	1767	351	260	0,666	0,548	587,909	4,114	0	363	255	0,379	0,543	585,025	4,028	0	62	360	256
35239	1768	350	255	0,666	0,548	587,909	4,132	0	360	253	0,379	0,544	585,025	3,986	0	62	360	256
35259	1769	352	262	0,666	0,548	587,445	4,116	0	360	259	0,379	0,544	584,522	3,992	0	62	360	256
35279	1770	352	250	0,666	0,549	587,445	4,119	0	365	254	0,379	0,544	584,522	3,928	0	62	360	256
35299	1771	354	256	0,666	0,549	587,445	4,092	0	359	253	0,379	0,544	584,522	3,901	0	62	360	256
35319	1772	359	256	0,666	0,549	587,445	4,069	0	363	259	0,379	0,545	584,522	3,983	0	62	360	256
35339	1773	358	250	0,666	0,549	587,445	4,111	0	366	254	0,379	0,545	584,522	3,893	0	62	360	256
35359	1774	358	255	0,666	0,549	586,14	4,083	0	365	255	0,379	0,545	584,148	3,916	0	62	360	256
35378	1775	359	249	0,666	0,549	586,14	4,077	0	371	255	0,379	0,546	584,148	3,9	0	62	360	256
35398	1776	361	261	0,666	0,549	586,14	4,006	0	365	257	0,378	0,546	584,148	3,888	0	62	360	256
35418	1777	356	252	0,666	0,549	586,14	4,024	0	374	251	0,378	0,546	584,148	3,882	0	62	360	256
35438	1778	355	252	0,666	0,549	586,14	4,035	0	373	265	0,378	0,546	584,148	3,901	0	62	360	256
35458	1779	354	249	0,665	0,552	588,832	4,064	0	372	266	0,378	0,548	583,207	3,888	0	62	360	256
35478	1780	382	433	0,665	0,554	588,832	3,948	0	383	449	0,379	0,55	583,207	3,89	0	63	383	434
35498	1781	387	442	0,665	0,554	588,832	3,885	0	389	448	0,379	0,55	583,207	3,803	0	63	383	434
35518	1782	391	450	0,665	0,554	588,832	3,916	0	383	451	0,379	0,549	583,207	3,855	0	63	383	434
35538	1783	395	451	0,665	0,553	588,832	3,931	0	387	447	0,378	0,549	583,207	3,775	0	63	383	434
35558	1784	399	453	0,665	0,553	586,75	3,892	0	384	448	0,378	0,549	584,029	3,788	0	63	383	434
35578	1785	402	443	0,665	0,553	586,75	3,837	0	381	452	0,378	0,549	584,029	3,726	0	63	383	434
35598	1786	396	454	0,665	0,553	586,75	3,833	0	382	453	0,378	0,549	584,029	3,798	0	63	383	434
35618	1787	389	450	0,665	0,552	586,75	3,867	0	377	450	0,377	0,548	584,029	3,763	0	63	383	434
35638	1788	402	447	0,664	0,552	586,75	3,838	0	383	444	0,377	0,548	584,029	3,746	0	63	383	434
35658	1789	398	452	0,664	0,552	587,181	3,847	0	382	443	0,377	0,548	584,288	3,777	0	63	383	434
35677	1790	385	430	0,664	0,552	587,181	3,911	0	375	430	0,377	0,548	584,288	3,791	0	63	383	434
35697	1791	387	428	0,664	0,552	587,181	3,886	0	379	436	0,376	0,548	584,288	3,742	0	63	383	434
35717	1792	392	427	0,664	0,552	587,181	3,854	0	381	432	0,376	0,548	584,288	3,774	0	63	383	434
35737	1793	391	421	0,664	0,552	587,181	3,864	0	386	430	0,376	0,548	584,288	3,774	0	63	383	434
35757	1794	389	419	0,664	0,552	587,348	3,874	0	389	432	0,376	0,548	583,707	3,77	0	63	383	434
35777	1795	389	429	0,664	0,553	587,348	3,855	0	380	435	0,376	0,549	583,707	3,773	0	63	383	434
35797	1796	385	430	0,664	0,553	587,348	3,891	0	375	432	0,376	0,549	583,707	3,777	0	63	383	434
35817	1797	383	425	0,664	0,553	587,348	3,921	0	393	434	0,376	0,549	583,707	3,891	0	63	383	434
35837	1798	389	421	0,664	0,553	587,348	3,911	0	377	426	0,376	0,549	583,707	3,786	0	63	383	434
35857	1799	386	418	0,664	0,553	588,143	3,932	0	379	426	0,376	0,549	583,249	3,815	0	63	383	434
35877	1800	382	420	0,664	0,553	588,143	3,92	0	384	437	0,376	0,549	583,249	3,848	0	63	383	434
35897	1801	385	428	0,664	0,553	588,143	3,925	0	382	432	0,376	0,549	583,249	3,814	0	63	383	434
35917	1802	383	426	0,664	0,553	588,143	3,942	0	377	435	0,376	0,549	583,249	3,804	0	63	383	434
35937	1803	384	431	0,664	0,553	588,143	3,95	0	377	430	0,376	0,549	583,249	3,805	0	63	383	434
35956	1804	384	431	0,664	0,553	588,4	3,959	0	377	429	0,376	0,549	584,594	3,814	0	63	383	434
35976	1805	386	429	0,664	0,553	588,4	3,951	0	380	427	0,377	0,549	584,594	3,881	0	63	383	434
35996	1806	384	423	0,664	0,553	588,4	3,979	0	383	434	0,377	0,549	584,594	3,869	0	63	383	434
36016	1807	380	429	0,665	0,553	588,4	4,004	0	382	434	0,377	0,549	584,594	3,836	0	63	383	434
36036	1808	380	431	0,665	0,553	588,4	4,017	0	375	429	0,377	0,549	584,594	3,856	0	63	383	434
36056	1809	381	429	0,665	0,553	588,704	4,032	0	376	432	0,377	0,549	584,936	3,842	0	63	383	434
36076	1810	386	432	0,665	0,553	588,704	3,951	0	381	430	0,378	0,549	584,936	3,903	0	63	383	434
36096	1811	378	437	0,665	0,554	588,704	3,997	0	383	429	0,378	0,549	584,936	3,897	0	63	383	434
36116	1812	383	429	0,665	0,554	588,704	4,019	0	382	433	0,378	0,549	584,936	3,883	0	63	383	434
36136	1813	378	433	0,665	0,554	588,704	4,01	0	380	433	0,378	0,549	584,936	3,922	0	63	383	434
36156	1814	380	434	0,666	0,554	588,375	4,02	0	381	433	0,378	0,549	585,032	3,918	0	63	383	434
36176	1815	382	430	0,666	0,554	588,375	4,04	0	375	431	0,378	0,549	585,032	3,951	0	63	383	434
36196	1816	382	430	0,666	0,553	588,375	4,026	0	376	437	0,378	0,549	585,032	3,918	0	63	383	434
36216	1817	381	436	0,666	0,553	588,375	4,022	0	380	429	0,378	0,549	585,032	3,97	0	63	383	434
36236	1818	378	431	0,666	0,554	588,375	4,062	0	378	431	0,379	0,549	585,032	3,901	0	63	383	434
36256	1819	378	433	0,666	0,554	588,281	4,055	0	380	432	0,379	0,549	584,614	3,91	0	63	383	434
36275	1820	384	434	0,667	0,554	588,281	4,029	0	382	431	0,379	0,549	584,614	3,941	0	63	383	434
36295	1821	383	438	0,667	0,554	588,281	4,027	0	382	432	0,379	0,549	584,614	3,918	0	63	383	434
36315	1822	349	436	0,668	0,554	588,281	4,096	0	348	431	0,38	0,549	584,614	3,917	0
36335	1823	251	426	0,67	0,554	588,281	4,054	0	252	436	0,383	0,549	584,614	3,993	0	64	254	435
36355	1824	230	427	0,67	0,554	588,202	4,072	0	232	437	0,383	0,549	584,483	3,985	0	64	254	435
36375	1825	255	441	0,67	0,554	588,202	4,064	0	252	431	0,383	0,549	584,483	3,93	0	64	254	435
36395	1826	263	437	0,671	0,554	588,202	4,059	0	260	436	0,384	0,549	584,483	3,975	0	64	254	435
36415	1827	256	435	0,671	0,554	588,202	4,067	0	260	432	0,384	0,548	584,483	3,983	0	64	254	435
36435	1828	257	435	0,671	0,554	588,202	4,069	0	248	433	0,384	0,548	584,483	3,957	0	64	254	435
36455	1829	257	435	0,671	0,554	588,348	4,07	0	252	436	0,384	0,548	583,526	3,977	0	64	254	435
36475	1830	270	443	0,672	0,554	588,348	4,099	0	257	428	0,384	0,548	583,526	3,977	0	64	254	435
36495	1831	260	436	0,672	0,554	588,348	4,08	0	253	434	0,384	0,548	583,526	3,966	0	64	254	435
36515	1832	256	430	0,672	0,554	588,348	4,098	0	250	438	0,384	0,548	583,526	4,006	0	64	254	435
36535	1833	258	430	0,672	0,554	588,348	4,112	0	255	433	0,384	0,548	583,526	4,023	0	64	254	435
36554	1834	256	430	0,672	0,554	587,143	4,1	0	252	434	0,385	0,549	583,965	4,035	0	64	254	435
36574	1835	255	434	0,672	0,554	587,143	4,117	0	248	430	0,385	0,549	583,965	3,924	0	64	254	435
36594	1836	247	433	0,672	0,554	587,143	4,076	0	252	433	0,385	0,549	583,965	4,037	0	64	254	435
36614	1837	251	435	0,672	0,554	587,143	4,129	0	253	432	0,385	0,549	583,965	3,982	0	64	254	435
36634	1838	257	435	0,672	0,554	587,143	4,084	0	255	431	0,385	0,549	583,965	3,978	0	64	254	435
36654	1839	255	436	0,672	0,554	585,3	4,093	0	256	432	0,385	0,549	584,198	3,975	0	64	254	435
36674	1840	262	437	0,672	0,554	585,3	4,064	0	251	431	0,385	0,549	584,198	4,012	0	64	254	435
36694	1841	261	433	0,672	0,554	585,3	4,066	0	251	433	0,385	0,548	584,198	4,02	0	64	254	435
36714	1842	256	440	0,672	0,554	585,3	4,068	0	246	434	0,385	0,548	584,198	4,002	0	64	254	435
36734	1843	252	441	0,672	0,554	585,3	4,034	0	253	433	0,384	0,548	584,198	4,058	0	64	254	435
36754	1844	249	439	0,672	0,554	587,556	4,048	0	252	434	0,384	0,548	583,415	4,056	0	64	254	435
36774	1845	255	438	0,672	0,554	587,556	4,054	0	252	437	0,384	0,548	583,415	3,995	0	64	254	435
36794	1846	256	439	0,672	0,554	587,556	4,071	0	250	434	0,384	0,549	583,415	4,024	0	64	254	435
36814	1847	257	429	0,672	0,554	587,556	4,026	0	254	441	0,384	0,549	583,415	4,042	0	64	254	435
36834	1848	256	436	0,672	0,554	587,556	4,042	0	250	437	0,384	0,549	583,415	4,018	0	64	254	435
36853	1849	258	434	0,672	0,554	587,579	4,038	0	251	437	0,384	0,549	584,473	4,029	0	64	254	435
36873	1850	258	437	0,672	0,554	587,579	4,039	0	258	441	0,384	0,549	584,473	4,075	0	64	254	435
36893	1851	254	437	0,672	0,554	587,579	4,036	0	254	445	0,384	0,549	584,473	4,057	0	64	254	435
36913	1852	264	437	0,672	0,554	587,579	4,042	0	254	436	0,384	0,549	584,473	3,981	0	64	254	435
36933	1853	258	439	0,671	0,554	587,579	4,063	0	258	443	0,384	0,549	584,473	4,021	0	64	254	435
36953	1854	260	441	0,671	0,554	585,976	4,054	0	256	443	0,384	0,549	583,842	3,984	0	64	254	435
36973	1855	269	433	0,671	0,554	585,976	4,031	0	271	438	0,384	0,549	583,842	3,993	0	64	254	435
36993	1856	388	427	0,668	0,554	585,976	4,071	0	390	433	0,381	0,549	583,842	4,003	0	65	396	432
37013	1857	380	436	0,667	0,554	585,976	4,117	0	372	443	0,38	0,549	583,842	3,961	0	65	396	432
37033	1858	403	434	0,667	0,554	585,976	4,049	0	397	440	0,38	0,549	583,842	4,018	0	65	396	432
37053	1859	405	430	0,667	0,554	589,861	4,108	0	395	437	0,38	0,549	585,76	4,021	0	65	396	432
37073	1860	401	426	0,667	0,554	589,861	4,092	0	390	435	0,38	0,549	585,76	3,995	0	65	396	432
37093	1861	405	433	0,667	0,554	589,861	4,109	0	397	433	0,38	0,549	585,76	3,967	0	65	396	432
37113	1862	401	434	0,667	0,554	589,861	4,115	0	393	428	0,38	0,548	585,76	4,022	0	65	396	432
37133	1863	400	429	0,667	0,553	589,861	4,092	0	397	436	0,38	0,548	585,76	4,005	0	65	396	432
37152	1864	401	434	0,667	0,553	588,291	4,091	0	396	434	0,38	0,548	585,852	4,006	0	65	396	432
37172	1865	402	440	0,667	0,553	588,291	4,089	0	395	436	0,379	0,548	585,852	3,998	0	65	396	432
37192	1866	408	436	0,667	0,552	588,291	4,059	0	397	430	0,379	0,548	585,852	4,005	0	65	396	432
37212	1867	412	431	0,667	0,552	588,291	4,061	0	397	432	0,379	0,548	585,852	3,986	0	65	396	432
37232	1868	405	430	0,667	0,552	588,291	4,082	0	392	433	0,379	0,547	585,852	3,996	0	65	396	432
37252	1869	409	427	0,667	0,552	590,029	4,079	0	393	430	0,379	0,547	585,014	3,99	0	65	396	432
37272	1870	392	434	0,667	0,552	590,029	4,133	0	396	430	0,38	0,547	585,014	3,977	0	65	396	432
37292	1871	400	434	0,667	0,552	590,029	4,126	0	397	432	0,38	0,547	585,014	3,974	0	65	396	432
37312	1872	401	438	0,667	0,553	590,029	4,107	0	391	432	0,38	0,547	585,014	3,955	0	65	396	432
37332	1873	400	437	0,667	0,553	590,029	4,106	0	401	429	0,38	0,547	585,014	3,98	0	65	396	432
37352	1874	400	437	0,668	0,553	588,368	4,093	0	401	429	0,381	0,547	585,673	3,979	0	65	396	432
37372	1875	401	435	0,668	0,553	588,368	4,105	0	396	425	0,381	0,547	585,673	3,956	0	65	396	432
37392	1876	405	436	0,668	0,553	588,368	4,078	0	393	432	0,381	0,547	585,673	4,008	0	65	396	432
37412	1877	397	435	0,668	0,553	588,368	4,095	0	390	428	0,381	0,547	585,673	4,007	0	65	396	432
37432	1878	404	437	0,668	0,553	588,368	4,079	0	399	432	0,381	0,547	585,673	3,999	0	65	396	432
37452	1879	401	437	0,668	0,553	588,978	4,088	0	397	430	0,381	0,547	586,35	4	0	65	396	432
37471	1880	403	430	0,669	0,552	588,978	4,091	0	400	440	0,381	0,547	586,35	4,015	0	65	396	432
37491	1881	405	430	0,669	0,552	588,978	4,067	0	399	433	0,381	0,547	586,35	3,985	0	65	396	432
37511	1882	404	428	0,669	0,552	588,978	4,088	0	399	426	0,381	0,547	586,35	4,055	0	65	396	432
37531	1883	402	431	0,669	0,552	588,978	4,074	0	389	425	0,382	0,546	586,35	3,994	0	65	396	432
37551	1884	403	430	0,669	0,552	589,602	4,088	0	387	426	0,382	0,546	586,16	4,019	0	65	396	432
37571	1885	394	429	0,669	0,552	589,602	4,125	0	394	428	0,382	0,546	586,16	4,017	0	65	396	432
37591	1886	398	432	0,669	0,552	589,602	4,095	0	397	435	0,382	0,546	586,16	4,016	0	65	396	432
37611	1887	400	427	0,669	0,552	589,602	4,113	0	396	431	0,382	0,547	586,16	4,021	0	65	396	432
37631	1888	399	428	0,669	0,552	589,602	4,086	0	396	433	0,382	0,547	586,16	4,035	0	65	396	432
37651	1889	400	431	0,669	0,552	586,97	4,072	0	396	431	0,382	0,547	585,195	4,031	0	65	396	432
37671	1890	397	429	0,669	0,552	586,97	4,078	0	389	432	0,382	0,547	585,195	4,025	0	65	396	432
37693	1891	403	430	0,669	0,552	586,97	4,083	0	394	429	0,382	0,547	585,195	4,007	0	65	396	432
37711	1892	405	432	0,669	0,552	586,97	4,105	0	386	432	0,382	0,546	585,195	3,987	0	65	396	432
37731	1893	398	433	0,669	0,552	586,97	4,059	0	389	431	0,382	0,546	585,195	3,99	0	65	396	432
37751	1894	402	432	0,669	0,552	588,174	4,073	0	390	431	0,382	0,546	585,142	3,993	0	65	396	432
37771	1895	398	429	0,669	0,552	588,174	4,146	0	391	435	0,382	0,546	585,142	4,014	0	65	396	432
37790	1896	404	428	0,669	0,552	588,174	4,098	0	396	430	0,382	0,546	585,142	4,039	0	65	396	432
37811	1897	404	432	0,669	0,552	588,174	4,101	0	396	421	0,382	0,546	585,142	4,023	0	65	396	432
37830	1898	406	435	0,669	0,552	588,174	4,094	0	393	431	0,382	0,546	585,142	4,043	0	65	396	432
37850	1899	406	437	0,669	0,552	586,992	4,087	0	396	429	0,382	0,546	584,409	4,034	0	65	396	432
37870	1900	398	431	0,669	0,552	586,992	4,096	0	391	431	0,382	0,547	584,409	4,039	0	65	396	432
37891	1901	389	433	0,669	0,552	586,992	4,114	0	395	438	0,382	0,546	584,409	4,003	0	65	396	432
37910	1902	397	428	0,669	0,552	586,992	4,136	0	392	431	0,382	0,546	584,409	4,027	0	65	396	432
37930	1903	397	429	0,669	0,552	586,992	4,085	0	392	428	0,382	0,546	584,409	4,046	0	65	396	432
37950	1904	397	428	0,669	0,552	588,496	4,109	0	393	429	0,382	0,546	585,045	4,039	0	65	396	432
37971	1905	403	432	0,669	0,552	588,496	4,152	0	390	431	0,382	0,546	585,045	4,038	0	65	396	432
37990	1906	395	432	0,669	0,552	588,496	4,13	0	391	435	0,382	0,546	585,045	4,007	0	65	396	432
38011	1907	399	429	0,669	0,552	588,496	4,133	0	393	431	0,382	0,546	585,045	4,061	0	65	396	432
38030	1908	401	430	0,669	0,552	588,496	4,145	0	385	435	0,382	0,546	585,045	4,025	0	65	396	432
38051	1909	397	429	0,669	0,553	590,251	4,147	0	385	433	0,382	0,547	585,998	4,029	0	65	396	432
38069	1910	389	433	0,669	0,553	590,251	4,172	0	398	437	0,382	0,547	585,998	4,062	0	65	396	432
38091	1911	398	432	0,669	0,553	590,251	4,169	0	393	441	0,382	0,547	585,998	4,061	0	65	396	432
38109	1912	401	427	0,669	0,553	590,251	4,182	0	389	443	0,382	0,547	585,998	4,083	0	65	396	432
38131	1913	405	426	0,669	0,553	590,251	4,146	0	392	435	0,382	0,547	585,998	4,049	0	65	396	432
38149	1914	409	425	0,67	0,553	590,353	4,146	0	390	438	0,382	0,547	585,555	4,049	0	65	396	432
38171	1915	394	425	0,67	0,553	590,353	4,142	0	387	441	0,383	0,547	585,555	4,043	0	65	396	432
38189	1916	399	427	0,67	0,553	590,353	4,153	0	393	437	0,383	0,547	585,555	4,038	0	65	396	432
38211	1917	401	428	0,67	0,553	590,353	4,161	0	399	439	0,383	0,547	585,555	4,024	0	65	396	432
38229	1918	393	432	0,67	0,553	590,353	4,171	0	391	435	0,383	0,546	585,555	4,069	0	65	396	432
38251	1919	396	435	0,67	0,552	589,267	4,172	0	393	434	0,383	0,546	585,953	4,068	0	65	396	432
38269	1920	-800	-600	-1	-1	-1	-1	4	-800	-600	-1	-1	-1	-1	4
38291	1921	-800	-600	-1	-1	-1	-1	4	-800	-600	-1	-1	-1	-1	4
38309	1922	-800	-600	-1	-1	-1	-1	4	-800	-600	-1	-1	-1	-1	4
38331	1923	-800	-600	-1	-1	-1	-1	4	-800	-600	-1	-1	-1	-1	4
38349	1924	-800	-600	-1	-1	-1	-1	4	-800	-600	-1	-1	-1	-1	4
38368	1925	-800	-600	-1	-1	-1	-1	4	-800	-600	-1	-1	-1	-1	4
38388	1926	386	465	0,671	0,553	589,267	4,192	0	388	467	0,383	0,546	585,953	4,039	0	66	392	442
38408	1927	386	466	0,671	0,553	587,934	4,183	0	388	467	0,383	0,546	586,186	4,04	0	66	392	442
38428	1928	388	449	0,671	0,553	587,934	4,173	0	388	447	0,383	0,547	586,186	4,103	0	66	392	442
38448	1929	388	437	0,671	0,553	587,934	4,203	0	386	443	0,383	0,547	586,186	4,111	0	66	392	442
38468	1930	391	440	0,671	0,553	587,934	4,205	0	385	443	0,383	0,547	586,186	4,123	0	66	392	442
38488	1931	390	435	0,671	0,553	587,934	4,252	0	384	445	0,383	0,547	586,186	4,119	0	66	392	442
38508	1932	390	436	0,671	0,553	587,667	4,267	0	384	444	0,383	0,546	584,697	4,106	0	66	392	442
38528	1933	392	447	0,671	0,553	587,667	4,27	0	387	443	0,383	0,546	584,697	4,132	0	66	392	442
38548	1934	395	445	0,671	0,553	587,667	4,205	0	391	447	0,383	0,546	584,697	4,109	0	66	392	442
38568	1935	396	438	0,671	0,553	587,667	4,249	0	388	443	0,383	0,546	584,697	4,139	0	66	392	442
38588	1936	392	439	0,671	0,553	587,667	4,235	0	389	443	0,383	0,546	584,697	4,156	0	66	392	442
38608	1937	394	439	0,671	0,553	588,171	4,214	0	390	445	0,383	0,546	582,254	4,137	0	66	392	442
38628	1938	392	438	0,671	0,553	588,171	4,271	0	391	450	0,383	0,547	582,254	4,153	0	66	392	442
38647	1939	395	440	0,671	0,553	588,171	4,265	0	388	444	0,383	0,547	582,254	4,194	0	66	392	442
38667	1940	390	438	0,671	0,553	588,171	4,29	0	384	445	0,383	0,547	582,254	4,157	0	66	392	442
38687	1941	393	439	0,671	0,553	588,171	4,266	0	385	448	0,383	0,546	582,254	4,168	0	66	392	442
38707	1942	393	439	0,671	0,553	587,807	4,272	0	386	444	0,383	0,547	584,671	4,197	0	66	392	442
38727	1943	393	443	0,671	0,553	587,807	4,316	0	393	443	0,383	0,547	584,671	4,205	0	66	392	442
38747	1944	387	441	0,671	0,553	587,807	4,319	0	392	442	0,383	0,547	584,671	4,198	0	66	392	442
38767	1945	394	444	0,671	0,553	587,807	4,399	0	395	448	0,383	0,547	584,671	4,221	0	66	392	442
38787	1946	392	443	0,671	0,553	587,807	4,373	0	393	440	0,383	0,547	584,671	4,258	0	66	392	442
38807	1947	391	443	0,671	0,553	587,169	4,395	0	394	441	0,383	0,547	584,452	4,264	0	66	392	442
38827	1948	399	446	0,671	0,553	587,169	4,332	0	397	442	0,384	0,547	584,452	4,248	0	66	392	442
38847	1949	400	442	0,671	0,553	587,169	4,339	0	391	442	0,384	0,547	584,452	4,209	0	66	392	442
38867	1950	397	444	0,671	0,553	587,169	4,333	0	394	441	0,384	0,547	584,452	4,199	0	66	392	442
38887	1951	399	447	0,671	0,553	587,169	4,296	0	390	443	0,384	0,547	584,452	4,16	0	66	392	442
38907	1952	399	445	0,671	0,553	587,306	4,297	0	390	443	0,384	0,546	583,454	4,133	0	66	392	442
38927	1953	395	441	0,671	0,553	587,306	4,269	0	392	444	0,384	0,546	583,454	4,134	0	66	392	442
38947	1954	394	449	0,671	0,553	587,306	4,242	0	385	446	0,384	0,546	583,454	4,117	0	66	392	442
38966	1955	393	448	0,671	0,553	587,306	4,23	0	393	444	0,384	0,546	583,454	4,12	0	66	392	442
38986	1956	395	446	0,671	0,553	587,306	4,247	0	393	450	0,384	0,546	583,454	4,088	0	66	392	442
39006	1957	394	443	0,671	0,553	589,881	4,262	0	394	450	0,384	0,546	584,707	4,087	0	66	392	442
39026	1958	388	448	0,671	0,553	589,881	4,196	0	389	448	0,384	0,546	584,707	4,057	0	66	392	442
39046	1959	391	452	0,671	0,553	589,881	4,216	0	398	440	0,384	0,546	584,707	4,096	0	66	392	442
39066	1960	392	450	0,671	0,553	589,881	4,203	0	386	442	0,384	0,546	584,707	4,071	0	66	392	442
39086	1961	394	450	0,671	0,553	589,881	4,163	0	392	445	0,384	0,546	584,707	4,03	0	66	392	442
39106	1962	395	452	0,671	0,553	587,721	4,152	0	393	441	0,384	0,547	585,072	4,044	0	66	392	442
39126	1963	396	446	0,671	0,553	587,721	4,108	0	393	445	0,384	0,547	585,072	4,079	0	66	392	442
39146	1964	401	447	0,672	0,554	587,721	4,096	0	390	447	0,384	0,547	585,072	4,038	0	66	392	442
39166	1965	399	451	0,672	0,554	587,721	4,101	0	389	441	0,384	0,547	585,072	3,997	0	66	392	442
39186	1966	395	442	0,672	0,554	587,721	4,112	0	391	439	0,385	0,547	585,072	4,017	0	66	392	442
39206	1967	397	441	0,672	0,554	590,582	4,126	0	390	437	0,385	0,547	585,593	4,001	0	66	392	442
39226	1968	393	445	0,672	0,554	590,582	4,085	0	390	447	0,385	0,547	585,593	3,983	0	66	392	442
39245	1969	394	446	0,672	0,554	590,582	4,083	0	391	440	0,385	0,547	585,593	4,007	0	66	392	442
39265	1970	395	442	0,672	0,553	590,582	4,104	0	395	440	0,385	0,547	585,593	4,013	0	66	392	442
39285	1971	391	438	0,672	0,553	590,582	4,105	0	397	434	0,385	0,547	585,593	3,996	0	66	392	442
39305	1972	392	436	0,672	0,553	590,764	4,108	0	399	433	0,385	0,546	584,47	4,003	0	66	392	442
39325	1973	392	440	0,672	0,553	590,764	4,121	0	389	443	0,385	0,546	584,47	3,952	0	66	392	442
39345	1974	396	437	0,672	0,553	590,764	4,09	0	388	437	0,385	0,546	584,47	3,921	0	66	392	442
39365	1975	389	442	0,672	0,553	590,764	4,115	0	387	440	0,385	0,546	584,47	3,973	0	66	392	442
39385	1976	399	442	0,671	0,553	590,764	4,124	0	385	438	0,384	0,546	584,47	3,965	0	66	392	442
39405	1977	397	442	0,671	0,552	590,146	4,111	0	383	438	0,384	0,546	585,851	3,973	0	66	392	442
39425	1978	384	436	0,671	0,552	590,146	4,078	0	399	438	0,384	0,546	585,851	4,018	0	66	392	442
39445	1979	397	435	0,671	0,552	590,146	4,131	0	379	443	0,384	0,546	585,851	3,989	0	66	392	442
39465	1980	396	434	0,671	0,552	590,146	4,101	0	392	436	0,384	0,546	585,851	4,021	0	66	392	442
39485	1981	406	439	0,67	0,552	590,146	4,18	0	416	438	0,383	0,546	585,851	4,085	0	66	392	442
39505	1982	410	441	0,667	0,552	586,555	4,162	0	411	437	0,38	0,546	586,739	4,09	0	66	392	442
39525	1983	530	441	0,666	0,552	586,555	4,159	0	540	442	0,379	0,546	586,739	4,044	0	67	559	446
39545	1984	554	448	0,666	0,552	586,555	4,108	0	557	445	0,379	0,546	586,739	4,016	0	67	559	446
[truncated: 6,623 more rows]
