# Supplementary material for: Perception of Individual and Joint Action in Infants and Adults
Source: PLoS One. 2014 Sep 9;9(9):e107450. doi: 10.1371/journal.pone.0107450 (PMC4174902; doi:10.1371/journal.pone.0107450)
Supplement: Data S1 — Raw files of eye tracking data of all participants. (ZIP) [file pone.0107450.s001.zip › Turmbau2012b_12_01.csv]

Data properties:
Recording date: 06.07.2012
Recording time : 13:59:28:000 (corresponds to time 0)
Study: Turmbau2012b
Subject: Turmbau2012b_12_01
Recording: Turmbau2012b_12_01
Screen resolution: 800 x 600
Coordinate unit: Pixels
Filter settings:
Eye: Average
Fixation radius: 30
Min duration: 100
Timestamp;Number;GazepointX (L);GazepointY (L);CamX (L);CamY (L);Distance (L);Pupil (L);Validity (L);GazepointX (R);GazepointY (R);CamX (R);CamY (R);Distance (R);Pupil (R);Validity (R);Fixation;GazepointX;GazepointY;Event;Event Key;Data 1;Data 2;Description
26;1;347;181;0	528;0	602;593	797;2	940;0;338;173;0	315;0	609;590	958;2	803;0;1;345;186; ; ; ; ;
46;2;343;174;0	528;0	602;593	797;2	888;0;343;176;0	315;0	609;590	958;2	917;0;1;345;186; ; ; ; ;
66;3;345;178;0	528;0	602;592	060;2	925;0;344;172;0	315;0	609;592	362;2	918;0;1;345;186; ; ; ; ;
86;4;349;175;0	528;0	603;592	060;2	792;0;336;168;0	315;0	610;592	362;2	776;0;1;345;186; ; ; ; ;
105;5;333;186;0	528;0	603;592	060;2	822;0;338;198;0	315;0	610;592	362;2	829;0;1;345;186; ; ; ; ;
125;6;331;186;0	527;0	603;592	060;2	850;0;361;202;0	315;0	610;592	362;2	812;0;1;345;186; ; ; ; ;
145;7;334;184;0	527;0	603;592	060;2	978;0;363;198;0	315;0	610;592	362;2	917;0;1;345;186; ; ; ; ;
165;8;333;185;0	527;0	603;591	301;3	012;0;365;200;0	315;0	611;591	318;2	935;0;1;345;186; ; ; ; ;
185;9;338;184;0	527;0	604;591	301;2	895;0;349;194;0	314;0	611;591	318;2	916;0;1;345;186; ; ; ; ;
205;10;342;179;0	527;0	604;591	301;2	958;0;350;191;0	314;0	611;591	318;2	887;0;1;345;186; ; ; ; ;
225;11;347;186;0	527;0	604;591	301;2	902;0;334;175;0	314;0	612;591	318;2	923;0;1;345;186; ; ; ; ;
245;12;344;185;0	527;0	604;591	301;3	010;0;359;204;0	315;0	612;591	318;2	997;0;1;345;186; ; ; ; ;
265;13;347;183;0	527;0	605;591	832;3	011;0;357;196;0	315;0	612;593	217;3	007;0;1;345;186; ; ; ; ;
285;14;334;169;0	527;0	605;591	832;2	771;0;357;189;0	315;0	613;593	217;3	091;0;1;345;186; ; ; ; ;
305;15;330;179;0	527;0	605;591	832;2	881;0;350;193;0	315;0	613;593	217;2	881;0;1;345;186; ; ; ; ;
325;16;352;179;0	527;0	606;591	832;2	931;0;349;198;0	315;0	613;593	217;2	911;0;1;345;186; ; ; ; ;
345;17;346;198;0	527;0	606;591	832;2	873;0;343;196;0	314;0	614;593	217;2	867;0;1;345;186; ; ; ; ;
365;18;351;200;0	526;0	607;594	492;2	899;0;341;195;0	314;0	615;595	486;2	883;0;1;345;186; ; ; ; ;
385;19;390;223;0	526;0	608;594	492;3	014;0;410;267;0	313;0	615;595	486;2	910;0;2;402;258; ; ; ; ;
404;20;404;248;0	526;0	608;594	492;2	860;0;397;281;0	313;0	616;595	486;2	976;0;2;402;258; ; ; ; ;
424;21;399;258;0	526;0	608;594	492;2	913;0;400;279;0	313;0	616;595	486;3	050;0;2;402;258; ; ; ; ;
444;22;405;254;0	526;0	609;594	492;2	890;0;413;253;0	313;0	617;595	486;3	077;0;2;402;258; ; ; ; ;
464;23;404;261;0	526;0	610;593	231;2	912;0;409;259;0	313;0	618;594	881;3	101;0;2;402;258; ; ; ; ;
484;24;402;249;0	526;0	610;593	231;2	708;0;403;250;0	313;0	619;594	881;2	919;0;2;402;258; ; ; ; ;
504;25;377;237;0	526;0	611;593	231;3	108;0;419;272;0	313;0	619;594	881;2	954;0;2;402;258; ; ; ; ;
524;26;-800;-600;0	313;0	620;-1	000;-1	000;4;425;231;0	313;0	620;594	881;2	959;0; ; ; ; ; ; ; ;
544;27;398;285;0	526;0	612;593	231;3	049;0;414;276;0	313;0	621;594	881;2	945;0;3;414;288; ; ; ; ;
564;28;398;283;0	526;0	613;594	697;3	056;0;424;263;0	314;0	622;595	848;2	949;0;3;414;288; ; ; ; ;
584;29;412;272;0	527;0	614;594	697;3	046;0;421;296;0	314;0	622;595	848;2	770;0;3;414;288; ; ; ; ;
604;30;436;255;0	527;0	615;594	697;3	052;0;410;289;0	314;0	623;595	848;2	910;0;3;414;288; ; ; ; ;
624;31;416;279;0	527;0	615;594	697;2	820;0;413;304;0	314;0	623;595	848;2	975;0;3;414;288; ; ; ; ;
644;32;418;308;0	527;0	615;594	697;2	904;0;403;273;0	314;0	623;595	848;2	979;0;3;414;288; ; ; ; ;
664;33;418;309;0	527;0	614;594	465;2	836;0;402;273;0	314;0	622;594	987;2	979;0;3;414;288; ; ; ; ;
684;34;423;314;0	527;0	614;594	465;2	860;0;423;290;0	314;0	621;594	987;2	895;0;3;414;288; ; ; ; ;
703;35;413;268;0	527;0	613;594	465;2	874;0;431;292;0	314;0	621;594	987;2	784;0;3;414;288; ; ; ; ;
724;36;419;285;0	527;0	613;594	465;2	797;0;403;296;0	314;0	620;594	987;2	930;0;3;414;288; ; ; ; ;
743;37;399;305;0	527;0	612;594	465;3	204;0;407;287;0	314;0	620;594	987;2	966;0;3;414;288; ; ; ; ;
763;38;397;286;0	527;0	613;594	222;3	219;0;408;287;0	315;0	620;596	585;2	961;0;3;414;288; ; ; ; ;
783;39;394;286;0	528;0	613;594	222;2	809;0;410;282;0	315;0	620;596	585;2	856;0;3;414;288; ; ; ; ;
803;40;419;302;0	528;0	613;594	222;2	807;0;438;273;0	315;0	620;596	585;2	803;0;3;414;288; ; ; ; ;
823;41;409;329;0	528;0	613;594	222;3	038;0;439;280;0	315;0	620;596	585;2	696;0;3;414;288; ; ; ; ;
843;42;396;294;0	527;0	613;594	222;2	868;0;391;266;0	315;0	621;596	585;2	704;0;4;414;289; ; ; ; ;
863;43;406;308;0	527;0	613;595	540;2	936;0;403;269;0	314;0	621;595	276;2	706;0;4;414;289; ; ; ; ;
883;44;421;320;0	527;0	613;595	540;2	924;0;413;277;0	314;0	621;595	276;2	657;0;4;414;289; ; ; ; ;
903;45;428;287;0	527;0	613;595	540;2	752;0;423;290;0	314;0	621;595	276;3	024;0;4;414;289; ; ; ; ;
923;46;406;296;0	527;0	613;595	540;2	777;0;414;296;0	314;0	621;595	276;2	902;0;4;414;289; ; ; ; ;
936; ; ; ; ; ; ; ;5; ; ; ; ; ; ;5; ; ; ;ShowAVI;8;0;0;atFish.avi
943;47;402;262;0	527;0	613;595	540;2	687;0;421;296;0	314;0	621;595	276;2	681;0;4;414;289; ; ; ; ;
963;48;398;258;0	527;0	613;595	087;2	672;0;418;294;0	314;0	621;596	693;2	843;0;4;414;289; ; ; ; ;
982;49;419;287;0	527;0	613;595	087;2	765;0;396;298;0	314;0	621;596	693;2	725;0;4;414;289; ; ; ; ;
1002;50;415;294;0	527;0	614;595	087;2	749;0;432;299;0	314;0	621;596	693;2	699;0;4;414;289; ; ; ; ;
1024;51;415;290;0	527;0	614;595	087;2	830;0;420;274;0	314;0	621;596	693;2	744;0;4;414;289; ; ; ; ;
1042;52;452;238;0	527;0	614;595	087;2	679;0;410;294;0	314;0	621;596	693;2	768;0;4;414;289; ; ; ; ;
1062;53;451;237;0	527;0	614;594	611;2	682;0;425;289;0	314;0	621;595	811;2	766;0;4;414;289; ; ; ; ;
1082;54;415;286;0	527;0	614;594	611;2	801;0;428;273;0	314;0	621;595	811;2	810;0;4;414;289; ; ; ; ;
1104;55;389;295;0	527;0	614;594	611;2	827;0;425;276;0	314;0	621;595	811;2	785;0;4;414;289; ; ; ; ;
1122;56;409;276;0	527;0	614;594	611;2	952;0;405;290;0	314;0	622;595	811;2	611;0;4;414;289; ; ; ; ;
1142;57;409;307;0	527;0	614;594	611;2	855;0;397;303;0	314;0	622;595	811;2	783;0;4;414;289; ; ; ; ;
1162;58;407;304;0	527;0	614;594	924;2	908;0;390;311;0	314;0	622;596	031;2	845;0;4;414;289; ; ; ; ;
1182;59;415;312;0	527;0	614;594	924;2	849;0;398;297;0	314;0	622;596	031;2	720;0;4;414;289; ; ; ; ;
1202;60;421;297;0	527;0	615;594	924;2	945;0;402;304;0	314;0	622;596	031;2	797;0;4;414;289; ; ; ; ;
1222;61;415;288;0	527;0	615;594	924;2	870;0;421;314;0	314;0	622;596	031;2	916;0;4;414;289; ; ; ; ;
1242;62;411;305;0	527;0	615;594	924;2	648;0;414;314;0	314;0	622;596	031;2	986;0;4;414;289; ; ; ; ;
1262;63;412;297;0	527;0	615;593	495;2	654;0;422;314;0	314;0	622;595	163;3	052;0;4;414;289; ; ; ; ;
1282;64;-800;-600;0	315;0	622;-1	000;-1	000;4;415;277;0	315;0	622;595	163;2	846;0;4;414;289; ; ; ; ;
1301;65;414;276;0	528;0	615;593	495;2	791;0;424;279;0	315;0	622;595	163;2	823;0;4;414;289; ; ; ; ;
1321;66;421;280;0	528;0	615;593	495;2	784;0;421;289;0	315;0	623;595	163;2	815;0;4;414;289; ; ; ; ;
1341;67;446;237;0	527;0	615;593	495;2	825;0;457;260;0	315;0	622;595	163;2	726;0;5;452;244; ; ; ; ;
1361;68;459;224;0	527;0	615;594	387;2	838;0;464;264;0	315;0	622;594	029;2	697;0;5;452;244; ; ; ; ;
1381;69;466;224;0	527;0	615;594	387;2	664;0;465;250;0	314;0	623;594	029;2	786;0;5;452;244; ; ; ; ;
1401;70;-800;-600;0	314;0	623;-1	000;-1	000;4;466;246;0	314;0	623;594	029;2	807;0;5;452;244; ; ; ; ;
1421;71;459;239;0	527;0	615;594	387;2	802;0;448;263;0	315;0	623;594	029;2	862;0;5;452;244; ; ; ; ;
1441;72;445;264;0	527;0	615;594	387;2	846;0;437;264;0	315;0	623;594	029;2	664;0;5;452;244; ; ; ; ;
1461;73;445;264;0	527;0	615;594	306;2	846;0;431;264;0	315;0	623;594	500;2	680;0;5;452;244; ; ; ; ;
1481;74;450;257;0	527;0	615;594	306;2	760;0;453;244;0	315;0	623;594	500;2	698;0;5;452;244; ; ; ; ;
1505;75;433;247;0	528;0	615;594	306;2	866;0;445;242;0	315;0	623;594	500;2	724;0;5;452;244; ; ; ; ;
1521;76;449;233;0	528;0	615;594	306;2	755;0;443;268;0	315;0	623;594	500;2	698;0;5;452;244; ; ; ; ;
1541;77;458;220;0	528;0	615;594	306;2	738;0;466;250;0	315;0	623;594	500;2	778;0;5;452;244; ; ; ; ;
1561;78;454;210;0	528;0	615;593	521;2	758;0;463;254;0	315;0	623;595	334;2	795;0;5;452;244; ; ; ; ;
1583;79;465;226;0	528;0	616;593	521;2	692;0;450;249;0	315;0	623;595	334;2	728;0;5;452;244; ; ; ; ;
1600;80;444;231;0	528;0	616;593	521;2	941;0;444;250;0	315;0	623;595	334;2	780;0;5;452;244; ; ; ; ;
1621;81;454;225;0	528;0	616;593	521;2	740;0;462;262;0	315;0	623;595	334;2	773;0;5;452;244; ; ; ; ;
1640;82;458;230;0	528;0	616;593	521;2	553;0;440;242;0	315;0	623;595	334;2	718;0;5;452;244; ; ; ; ;
1662;83;449;227;0	528;0	616;594	110;2	618;0;445;248;0	315;0	623;593	627;2	734;0;5;452;244; ; ; ; ;
1680;84;493;233;0	527;0	616;594	110;2	673;0;482;232;0	315;0	623;593	627;2	657;0;6;485;225; ; ; ; ;
1702;85;504;213;0	527;0	616;594	110;2	832;0;481;242;0	315;0	624;593	627;2	682;0;6;485;225; ; ; ; ;
1720;86;495;201;0	527;0	616;594	110;2	664;0;499;213;0	315;0	624;593	627;2	822;0;6;485;225; ; ; ; ;
1740;87;496;195;0	527;0	616;594	110;2	843;0;469;225;0	315;0	624;593	627;2	866;0;6;485;225; ; ; ; ;
1760;88;500;193;0	528;0	617;592	243;2	781;0;473;226;0	315;0	624;591	823;2	902;0;6;485;225; ; ; ; ;
1785;89;504;188;0	528;0	617;592	243;2	762;0;487;221;0	315;0	624;591	823;2	706;0;6;485;225; ; ; ; ;
1800;90;489;215;0	528;0	617;592	243;2	732;0;475;228;0	315;0	624;591	823;2	806;0;6;485;225; ; ; ; ;
1822;91;499;195;0	527;0	617;592	243;2	824;0;456;252;0	315;0	625;591	823;2	925;0;6;485;225; ; ; ; ;
1840;92;-800;-600;0	315;0	625;-1	000;-1	000;4;482;248;0	315;0	625;591	823;2	664;0;6;485;225; ; ; ; ;
1862;93;-800;-600;0	528;0	617;-1	000;-1	000;4;472;240;0	315;0	625;594	205;2	751;0;6;485;225; ; ; ; ;
1880;94;483;207;0	528;0	617;595	143;2	891;0;477;239;0	315;0	625;594	205;2	733;0;6;485;225; ; ; ; ;
1902;95;485;214;0	528;0	617;595	143;2	807;0;472;242;0	315;0	625;594	205;2	728;0;6;485;225; ; ; ; ;
1919;96;490;226;0	528;0	617;595	143;2	698;0;475;240;0	315;0	625;594	205;2	840;0;6;485;225; ; ; ; ;
1939;97;505;229;0	528;0	617;595	143;2	653;0;465;232;0	315;0	625;594	205;2	736;0;6;485;225; ; ; ; ;
1959;98;509;233;0	528;0	617;594	716;2	606;0;464;234;0	315;0	625;593	298;2	758;0;6;485;225; ; ; ; ;
1981;99;509;214;0	527;0	618;594	716;2	988;0;508;273;0	315;0	625;593	298;3	004;0;6;485;225; ; ; ; ;
1999;100;521;253;0	527;0	618;594	716;2	919;0;525;289;0	315;0	626;593	298;2	739;0;7;519;281; ; ; ; ;
2021;101;531;257;0	527;0	618;594	716;2	835;0;524;332;0	314;0	626;593	298;2	953;0;7;519;281; ; ; ; ;
2039;102;521;264;0	527;0	618;594	716;2	766;0;513;308;0	314;0	626;593	298;2	979;0;7;519;281; ; ; ; ;
2061;103;525;269;0	527;0	618;595	001;2	698;0;521;329;0	314;0	626;593	183;2	897;0;7;519;281; ; ; ; ;
2079;104;537;265;0	527;0	618;595	001;2	821;0;543;337;0	314;0	626;593	183;3	443;0;7;519;281; ; ; ; ;
2101;105;529;256;0	527;0	618;595	001;2	962;0;526;301;0	315;0	626;593	183;2	837;0;7;519;281; ; ; ; ;
2119;106;518;239;0	527;0	618;595	001;2	926;0;514;280;0	315;0	625;593	183;2	972;0;7;519;281; ; ; ; ;
2139;107;503;267;0	527;0	617;595	001;2	959;0;510;297;0	315;0	625;593	183;2	967;0;7;519;281; ; ; ; ;
2159;108;493;259;0	528;0	617;595	353;2	948;0;504;287;0	315;0	625;594	484;2	969;0;7;519;281; ; ; ; ;
2179;109;520;249;0	528;0	617;595	353;3	002;0;516;327;0	316;0	624;594	484;3	156;0;7;519;281; ; ; ; ;
2198;110;515;252;0	529;0	617;595	353;2	991;0;526;334;0	316;0	625;594	484;3	397;0;7;519;281; ; ; ; ;
2218;111;533;270;0	529;0	617;595	353;2	892;0;525;318;0	316;0	625;594	484;3	241;0;7;519;281; ; ; ; ;
2238;112;519;245;0	529;0	617;595	353;2	898;0;528;289;0	316;0	625;594	484;2	979;0;7;519;281; ; ; ; ;
2258;113;520;253;0	529;0	617;593	723;2	897;0;528;286;0	316;0	625;594	354;3	045;0;7;519;281; ; ; ; ;
2278;114;534;251;0	529;0	618;593	723;3	034;0;525;326;0	316;0	625;594	354;3	144;0;7;519;281; ; ; ; ;
2298;115;523;269;0	529;0	618;593	723;2	998;0;535;309;0	316;0	625;594	354;3	178;0;7;519;281; ; ; ; ;
2318;116;517;221;0	528;0	618;593	723;2	915;0;518;313;0	316;0	625;594	354;3	139;0;7;519;281; ; ; ; ;
2338;117;510;258;0	528;0	618;593	723;2	950;0;500;284;0	315;0	626;594	354;2	823;0;7;519;281; ; ; ; ;
2358;118;505;254;0	528;0	619;595	023;2	912;0;498;277;0	315;0	627;594	887;2	806;0;7;519;281; ; ; ; ;
2378;119;522;311;0	528;0	619;595	023;2	846;0;537;389;0	315;0	627;594	887;3	129;0; ; ; ; ; ; ; ;
2398;120;560;364;0	528;0	619;595	023;2	876;0;556;346;0	316;0	627;594	887;2	964;0; ; ; ; ; ; ; ;
2418;121;519;338;0	528;0	619;595	023;3	165;0;541;395;0	316;0	627;594	887;3	028;0; ; ; ; ; ; ; ;
2438;122;528;403;0	529;0	619;595	023;3	081;0;545;377;0	316;0	627;594	887;3	230;0; ; ; ; ; ; ; ;
2458;123;536;405;0	529;0	619;596	102;3	194;0;551;366;0	316;0	627;595	000;3	172;0; ; ; ; ; ; ; ;
2478;124;521;292;0	529;0	620;596	102;3	070;0;530;400;0	317;0	627;595	000;3	172;0; ; ; ; ; ; ; ;
2497;125;-800;-600;0	316;0	627;-1	000;-1	000;4;527;392;0	316;0	627;595	000;3	178;0; ; ; ; ; ; ; ;
2517;126;556;318;0	529;0	620;596	102;2	701;0;530;429;0	316;0	627;595	000;3	507;0; ; ; ; ; ; ; ;
2537;127;522;366;0	529;0	619;596	102;3	018;0;520;376;0	316;0	627;595	000;3	196;0; ; ; ; ; ; ; ;
2557;128;522;364;0	529;0	619;597	715;3	026;0;521;379;0	316;0	627;595	637;3	286;0; ; ; ; ; ; ; ;
2577;129;566;380;0	528;0	619;597	715;3	226;0;535;390;0	316;0	627;595	637;3	159;0; ; ; ; ; ; ; ;
2597;130;552;315;0	528;0	619;597	715;2	947;0;549;365;0	316;0	627;595	637;3	326;0; ; ; ; ; ; ; ;
2617;131;592;318;0	528;0	619;597	715;3	320;0;565;365;0	316;0	627;595	637;3	469;0; ; ; ; ; ; ; ;
2637;132;554;312;0	528;0	619;597	715;2	998;0;534;365;0	316;0	627;595	637;3	119;0; ; ; ; ; ; ; ;
2657;133;568;314;0	528;0	619;596	495;3	133;0;545;366;0	316;0	627;594	664;3	230;0; ; ; ; ; ; ; ;
2677;134;510;369;0	528;0	619;596	495;3	409;0;563;359;0	316;0	627;594	664;3	363;0; ; ; ; ; ; ; ;
2697;135;568;277;0	528;0	619;596	495;2	889;0;554;324;0	316;0	627;594	664;2	934;0; ; ; ; ; ; ; ;
2717;136;542;292;0	528;0	619;596	495;2	928;0;540;360;0	315;0	627;594	664;3	068;0; ; ; ; ; ; ; ;
2737;137;538;297;0	528;0	619;596	495;2	874;0;550;322;0	315;0	627;594	664;3	037;0; ; ; ; ; ; ; ;
2757;138;534;301;0	528;0	619;595	841;2	878;0;544;334;0	315;0	627;594	698;3	007;0; ; ; ; ; ; ; ;
2776;139;541;265;0	528;0	619;595	841;3	071;0;542;350;0	315;0	628;594	698;3	101;0; ; ; ; ; ; ; ;
2796;140;556;286;0	528;0	619;595	841;3	079;0;548;320;0	315;0	628;594	698;2	949;0; ; ; ; ; ; ; ;
2816;141;-800;-600;0	315;0	628;-1	000;-1	000;4;546;334;0	315;0	628;594	698;2	936;0; ; ; ; ; ; ; ;
2836;142;601;296;0	527;0	619;595	841;3	142;0;576;344;0	315;0	628;594	698;3	158;0;8;589;330; ; ; ; ;
2856;143;601;295;0	527;0	619;596	758;3	146;0;580;336;0	315;0	628;591	520;3	068;0;8;589;330; ; ; ; ;
2876;144;599;298;0	527;0	620;596	758;3	025;0;578;379;0	315;0	628;591	520;3	334;0;8;589;330; ; ; ; ;
2896;145;595;300;0	528;0	620;596	758;2	872;0;577;338;0	315;0	628;591	520;2	978;0;8;589;330; ; ; ; ;
2916;146;607;274;0	528;0	620;596	758;3	004;0;583;366;0	315;0	628;591	520;3	129;0;8;589;330; ; ; ; ;
2936;147;585;333;0	528;0	620;596	758;3	234;0;588;360;0	315;0	628;591	520;3	060;0;8;589;330; ; ; ; ;
2956;148;585;331;0	528;0	620;596	858;3	208;0;589;355;0	315;0	628;591	898;3	139;0;8;589;330; ; ; ; ;
2976;149;640;260;0	528;0	620;596	858;2	807;0;572;338;0	315;0	628;591	898;3	056;0; ; ; ; ; ; ; ;
2996;150;607;278;0	528;0	620;596	858;2	728;0;576;365;0	315;0	628;591	898;3	158;0; ; ; ; ; ; ; ;
3016;151;590;286;0	528;0	620;596	858;2	874;0;-800;-600;0	528;0	620;-1	000;-1	000;4; ; ; ; ; ; ; ;
3036;152;607;301;0	528;0	620;596	858;2	929;0;-800;-600;0	528;0	620;-1	000;-1	000;4; ; ; ; ; ; ; ;
3056;153;601;312;0	528;0	620;596	007;2	932;0;-800;-600;0	315;0	628;-1	000;-1	000;4; ; ; ; ; ; ; ;
3076;154;600;295;0	528;0	619;596	007;2	947;0;-800;-600;0	528;0	619;-1	000;-1	000;4; ; ; ; ; ; ; ;
3095;155;581;315;0	528;0	619;596	007;2	822;0;562;354;0	315;0	628;592	603;2	893;0;9;582;320; ; ; ; ;
3115;156;587;299;0	528;0	619;596	007;2	840;0;581;332;0	315;0	627;592	603;2	887;0;9;582;320; ; ; ; ;
3135;157;567;321;0	528;0	619;596	007;2	847;0;585;352;0	315;0	627;592	603;2	974;0;9;582;320; ; ; ; ;
3155;158;566;315;0	528;0	619;598	317;2	865;0;591;346;0	315;0	627;591	758;2	995;0;9;582;320; ; ; ; ;
3175;159;606;309;0	528;0	619;598	317;2	924;0;569;320;0	316;0	627;591	758;2	672;0;9;582;320; ; ; ; ;
3195;160;590;275;0	528;0	619;598	317;2	942;0;580;386;0	315;0	627;591	758;3	109;0;9;582;320; ; ; ; ;
3215;161;580;284;0	528;0	619;598	317;2	861;0;564;341;0	315;0	627;591	758;2	804;0;9;582;320; ; ; ; ;
3235;162;572;291;0	528;0	619;598	317;2	873;0;595;380;0	315;0	627;591	758;3	179;0;9;582;320; ; ; ; ;
3255;163;564;276;0	528;0	619;597	382;2	881;0;594;362;0	315;0	627;592	916;3	107;0;9;582;320; ; ; ; ;
3275;164;600;286;0	528;0	619;597	382;3	090;0;578;341;0	315;0	627;592	916;2	943;0;9;582;320; ; ; ; ;
3295;165;598;271;0	529;0	619;597	382;2	913;0;589;355;0	316;0	627;592	916;3	036;0;9;582;320; ; ; ; ;
3315;166;605;295;0	529;0	619;597	382;2	941;0;565;323;0	316;0	627;592	916;2	852;0;9;582;320; ; ; ; ;
3335;167;577;277;0	529;0	619;597	382;2	867;0;581;366;0	316;0	627;592	916;3	230;0;9;582;320; ; ; ; ;
3355;168;575;287;0	529;0	619;596	617;2	857;0;581;359;0	316;0	627;592	544;3	253;0;9;582;320; ; ; ; ;
3375;169;596;272;0	529;0	619;596	617;2	801;0;572;347;0	316;0	627;592	544;2	961;0;9;582;320; ; ; ; ;
3395;170;592;318;0	529;0	619;596	617;2	880;0;592;343;0	316;0	628;592	544;3	091;0;9;582;320; ; ; ; ;
3414;171;587;293;0	528;0	619;596	617;2	883;0;564;337;0	316;0	628;592	544;2	928;0;9;582;320; ; ; ; ;
3434;172;581;239;0	529;0	619;596	617;2	762;0;546;313;0	316;0	628;592	544;2	852;0; ; ; ; ; ; ; ;
3454;173;575;254;0	529;0	619;595	588;2	795;0;548;305;0	317;0	627;594	096;2	874;0; ; ; ; ; ; ; ;
3474;174;552;252;0	529;0	619;595	588;2	767;0;541;325;0	317;0	627;594	096;3	100;0; ; ; ; ; ; ; ;
3494;175;554;257;0	529;0	619;595	588;2	830;0;521;242;0	317;0	627;594	096;2	850;0; ; ; ; ; ; ; ;
3514;176;561;252;0	529;0	619;595	588;2	930;0;552;277;0	317;0	627;594	096;2	925;0; ; ; ; ; ; ; ;
3534;177;530;251;0	529;0	619;595	588;2	777;0;573;340;0	317;0	627;594	096;3	361;0;10;544;272; ; ; ; ;
3554;178;532;251;0	529;0	619;596	654;2	839;0;572;310;0	317;0	627;593	073;3	272;0;10;544;272; ; ; ; ;
3574;179;548;247;0	529;0	619;596	654;2	776;0;543;278;0	317;0	627;593	073;2	899;0;10;544;272; ; ; ; ;
3594;180;546;250;0	529;0	619;596	654;2	789;0;550;329;0	317;0	628;593	073;3	305;0;10;544;272; ; ; ; ;
3614;181;549;242;0	530;0	620;596	654;2	829;0;531;293;0	317;0	628;593	073;2	956;0;10;544;272; ; ; ; ;
3634;182;542;242;0	530;0	620;596	654;2	769;0;535;322;0	317;0	628;593	073;3	037;0;10;544;272; ; ; ; ;
3654;183;540;244;0	529;0	620;594	524;2	775;0;534;309;0	317;0	628;592	738;3	163;0;10;544;272; ; ; ; ;
3674;184;545;263;0	529;0	619;594	524;2	921;0;-800;-600;0	529;0	619;-1	000;-1	000;4;10;544;272; ; ; ; ;
3693;185;569;234;0	530;0	619;594	524;2	751;0;534;289;0	317;0	627;592	738;2	894;0;10;544;272; ; ; ; ;
3713;186;518;215;0	530;0	619;594	524;2	783;0;507;233;0	318;0	627;592	738;2	758;0; ; ; ; ; ; ; ;
3733;187;487;194;0	530;0	619;594	524;2	877;0;482;212;0	318;0	627;592	738;2	742;0;11;482;206; ; ; ; ;
3753;188;481;178;0	531;0	619;591	567;2	783;0;459;194;0	319;0	627;591	330;2	719;0;11;482;206; ; ; ; ;
3773;189;508;184;0	531;0	619;591	567;2	739;0;462;210;0	319;0	626;591	330;2	925;0;11;482;206; ; ; ; ;
3793;190;487;179;0	532;0	619;591	567;2	952;0;463;221;0	319;0	626;591	330;2	908;0;11;482;206; ; ; ; ;
3813;191;477;196;0	532;0	619;591	567;2	837;0;475;205;0	319;0	627;591	330;2	727;0;11;482;206; ; ; ; ;
3833;192;474;205;0	532;0	619;591	567;2	772;0;484;221;0	319;0	627;591	330;2	709;0;11;482;206; ; ; ; ;
3853;193;471;209;0	532;0	619;591	242;2	850;0;489;215;0	319;0	627;591	953;2	694;0;11;482;206; ; ; ; ;
3873;194;480;190;0	532;0	619;591	242;2	825;0;473;219;0	319;0	627;591	953;2	822;0;11;482;206; ; ; ; ;
3893;195;490;203;0	532;0	619;591	242;2	811;0;484;225;0	319;0	627;591	953;2	789;0;11;482;206; ; ; ; ;
3913;196;486;199;0	532;0	619;591	242;2	698;0;476;215;0	319;0	627;591	953;2	693;0;11;482;206; ; ; ; ;
3933;197;488;202;0	531;0	619;591	242;2	717;0;489;214;0	319;0	627;591	953;2	562;0;11;482;206; ; ; ; ;
3953;198;489;197;0	531;0	619;593	430;2	746;0;488;217;0	319;0	627;589	987;2	509;0;11;482;206; ; ; ; ;
3972;199;490;191;0	531;0	619;593	430;2	780;0;500;205;0	318;0	627;589	987;2	734;0;11;482;206; ; ; ; ;
3993;200;484;198;0	531;0	619;593	430;2	748;0;475;231;0	318;0	627;589	987;2	670;0;11;482;206; ; ; ; ;
4012;201;-800;-600;0	318;0	627;-1	000;-1	000;4;486;207;0	318;0	627;589	987;2	730;0;11;482;206; ; ; ; ;
4032;202;492;208;0	531;0	619;593	430;2	702;0;468;237;0	318;0	628;589	987;2	798;0;11;482;206; ; ; ; ;
4052;203;491;211;0	531;0	620;592	032;2	696;0;469;226;0	319;0	628;593	719;2	803;0;11;482;206; ; ; ; ;
4072;204;489;197;0	531;0	620;592	032;2	706;0;493;214;0	319;0	628;593	719;2	695;0;11;482;206; ; ; ; ;
4092;205;491;202;0	531;0	620;592	032;2	819;0;491;210;0	319;0	628;593	719;2	771;0;11;482;206; ; ; ; ;
4112;206;-800;-600;0	318;0	629;-1	000;-1	000;4;522;262;0	318;0	629;593	719;2	841;0; ; ; ; ; ; ; ;
4132;207;515;234;0	530;0	620;592	032;2	690;0;499;239;0	318;0	629;593	719;2	724;0;12;515;245; ; ; ; ;
4152;208;515;230;0	530;0	620;594	469;2	700;0;508;254;0	318;0	629;592	290;2	775;0;12;515;245; ; ; ; ;
4172;209;503;218;0	530;0	620;594	469;2	857;0;516;252;0	318;0	629;592	290;2	822;0;12;515;245; ; ; ; ;
4192;210;510;235;0	530;0	620;594	469;2	650;0;516;260;0	318;0	628;592	290;2	802;0;12;515;245; ; ; ; ;
4212;211;509;215;0	530;0	620;594	469;2	957;0;521;272;0	318;0	628;592	290;2	812;0;12;515;245; ; ; ; ;
4232;212;519;238;0	531;0	620;594	469;2	921;0;522;271;0	318;0	628;592	290;3	001;0;12;515;245; ; ; ; ;
4252;213;521;230;0	531;0	620;595	658;2	906;0;523;269;0	318;0	628;592	844;3	012;0;12;515;245; ; ; ; ;
4272;214;521;219;0	531;0	620;595	658;2	976;0;513;279;0	318;0	628;592	844;3	021;0;12;515;245; ; ; ; ;
4291;215;509;236;0	531;0	620;595	658;2	768;0;519;281;0	318;0	629;592	844;2	840;0;12;515;245; ; ; ; ;
4311;216;504;228;0	531;0	620;595	658;2	778;0;502;268;0	318;0	629;592	844;2	734;0;12;515;245; ; ; ; ;
4331;217;531;224;0	531;0	620;595	658;2	683;0;508;266;0	318;0	629;592	844;2	851;0;12;515;245; ; ; ; ;
4351;218;525;233;0	531;0	620;593	837;2	650;0;506;264;0	318;0	629;592	279;2	816;0;12;515;245; ; ; ; ;
4371;219;518;229;0	531;0	621;593	837;2	763;0;516;247;0	318;0	629;592	279;2	832;0;12;515;245; ; ; ; ;
4391;220;526;236;0	531;0	621;593	837;2	617;0;-800;-600;0	531;0	621;-1	000;-1	000;4;12;515;245; ; ; ; ;
4411;221;519;257;0	531;0	621;593	837;2	795;0;515;285;0	318;0	630;592	279;2	948;0; ; ; ; ; ; ; ;
4431;222;555;288;0	531;0	623;593	837;2	623;0;485;453;0	318;0	631;592	279;3	316;0; ; ; ; ; ; ; ;
4451;223;561;299;0	531;0	623;596	358;2	695;0;486;450;0	318;0	631;595	413;3	333;0; ; ; ; ; ; ; ;
4471;224;540;295;0	531;0	623;596	358;2	770;0;526;328;0	318;0	632;595	413;2	714;0; ; ; ; ; ; ; ;
4491;225;523;335;0	531;0	624;596	358;2	779;0;521;386;0	318;0	632;595	413;2	860;0;13;533;367; ; ; ; ;
4511;226;539;346;0	531;0	624;596	358;2	893;0;533;377;0	318;0	632;595	413;2	880;0;13;533;367; ; ; ; ;
4531;227;-800;-600;0	318;0	633;-1	000;-1	000;4;546;386;0	318;0	633;595	413;2	967;0;13;533;367; ; ; ; ;
4551;228;-800;-600;0	531;0	624;-1	000;-1	000;4;548;383;0	318;0	632;595	580;3	009;0;13;533;367; ; ; ; ;
4570;229;525;318;0	531;0	624;596	659;2	775;0;528;409;0	318;0	632;595	580;2	988;0;13;533;367; ; ; ; ;
4590;230;534;351;0	531;0	624;596	659;2	706;0;512;346;0	318;0	632;595	580;2	734;0;13;533;367; ; ; ; ;
4610;231;524;343;0	531;0	624;596	659;2	756;0;521;388;0	318;0	632;595	580;2	964;0;13;533;367; ; ; ; ;
4630;232;-800;-600;0	318;0	632;-1	000;-1	000;4;522;399;0	318;0	632;595	580;3	034;0; ; ; ; ; ; ; ;
4650;233;-800;-600;0	531;0	624;-1	000;-1	000;4;522;379;0	318;0	632;594	209;2	962;0; ; ; ; ; ; ; ;
4670;234;532;379;0	531;0	623;596	455;3	105;0;537;368;0	318;0	632;594	209;3	025;0; ; ; ; ; ; ; ;
4690;235;538;335;0	532;0	624;596	455;2	861;0;537;380;0	319;0	632;594	209;2	969;0; ; ; ; ; ; ; ;
4710;236;524;284;0	532;0	624;596	455;2	839;0;532;389;0	319;0	632;594	209;3	064;0; ; ; ; ; ; ; ;
4730;237;-800;-600;0	319;0	632;-1	000;-1	000;4;546;366;0	319;0	632;594	209;3	069;0; ; ; ; ; ; ; ;
4750;238;-800;-600;0	531;0	623;-1	000;-1	000;4;546;374;0	319;0	632;593	620;3	072;0; ; ; ; ; ; ; ;
4770;239;541;303;0	531;0	623;596	348;2	798;0;526;353;0	318;0	632;593	620;3	162;0; ; ; ; ; ; ; ;
4790;240;538;288;0	531;0	623;596	348;2	780;0;-800;-600;0	531;0	623;-1	000;-1	000;4; ; ; ; ; ; ; ;
4810;241;527;302;0	531;0	623;596	348;2	931;0;537;344;0	318;0	631;593	620;2	897;0;14;561;314; ; ; ; ;
4830;242;569;272;0	532;0	623;596	348;2	851;0;548;367;0	319;0	631;593	620;3	125;0;14;561;314; ; ; ; ;
4850;243;569;271;0	532;0	623;597	181;2	888;0;548;366;0	319;0	631;594	265;3	128;0;14;561;314; ; ; ; ;
4869;244;551;269;0	532;0	622;597	181;2	831;0;542;345;0	319;0	631;594	265;2	994;0;14;561;314; ; ; ; ;
4889;245;538;278;0	532;0	622;597	181;2	935;0;557;357;0	319;0	631;594	265;3	067;0;14;561;314; ; ; ; ;
4909;246;557;271;0	532;0	622;597	181;2	762;0;543;344;0	319;0	631;594	265;3	034;0;14;561;314; ; ; ; ;
4929;247;539;284;0	532;0	623;597	181;2	835;0;557;343;0	319;0	631;594	265;2	848;0;14;561;314; ; ; ; ;
4949;248;547;283;0	532;0	623;598	042;2	848;0;551;343;0	319;0	631;593	286;2	859;0;14;561;314; ; ; ; ;
4969;249;536;285;0	532;0	623;598	042;2	739;0;547;369;0	319;0	631;593	286;3	069;0;14;561;314; ; ; ; ;
4989;250;545;281;0	532;0	623;598	042;2	676;0;521;326;0	319;0	631;593	286;2	862;0;14;561;314; ; ; ; ;
5009;251;555;274;0	532;0	623;598	042;2	909;0;534;352;0	319;0	631;593	286;2	933;0;14;561;314; ; ; ; ;
5029;252;555;270;0	532;0	622;598	042;2	733;0;558;341;0	319;0	631;593	286;2	989;0;14;561;314; ; ; ; ;
5049;253;555;267;0	531;0	622;596	649;2	753;0;548;356;0	318;0	631;592	359;2	892;0;14;561;314; ; ; ; ;
5069;254;581;289;0	531;0	622;596	649;2	702;0;566;335;0	318;0	631;592	359;2	857;0;14;561;314; ; ; ; ;
5089;255;578;289;0	531;0	622;596	649;2	700;0;587;358;0	318;0	631;592	359;3	068;0;14;561;314; ; ; ; ;
5109;256;582;290;0	531;0	622;596	649;2	699;0;590;353;0	318;0	631;592	359;2	989;0;14;561;314; ; ; ; ;
5129;257;587;290;0	531;0	623;596	649;2	857;0;595;353;0	318;0	631;592	359;3	017;0;14;561;314; ; ; ; ;
5148;258;587;290;0	531;0	623;597	267;2	871;0;599;353;0	318;0	632;592	974;2	977;0;14;561;314; ; ; ; ;
5168;259;594;276;0	532;0	623;597	267;2	657;0;573;364;0	319;0	632;592	974;3	056;0;14;561;314; ; ; ; ;
5188;260;584;287;0	532;0	623;597	267;2	746;0;558;344;0	319;0	632;592	974;2	864;0;14;561;314; ; ; ; ;
5208;261;574;280;0	532;0	623;597	267;2	749;0;569;335;0	319;0	632;592	974;2	733;0;14;561;314; ; ; ; ;
5228;262;576;275;0	532;0	623;597	267;2	765;0;-800;-600;0	532;0	623;-1	000;-1	000;4; ; ; ; ; ; ; ;
5248;263;578;279;0	532;0	622;596	419;2	769;0;-800;-600;0	319;0	631;-1	000;-1	000;4; ; ; ; ; ; ; ;
5268;264;565;309;0	532;0	622;596	419;2	782;0;564;331;0	319;0	631;592	386;2	874;0;15;579;323; ; ; ; ;
5288;265;577;287;0	532;0	622;596	419;2	796;0;570;352;0	319;0	631;592	386;2	818;0;15;579;323; ; ; ; ;
5308;266;565;318;0	532;0	622;596	419;3	063;0;564;338;0	319;0	631;592	386;2	861;0;15;579;323; ; ; ; ;
5328;267;600;309;0	532;0	622;596	419;2	663;0;564;332;0	319;0	630;592	386;2	994;0;15;579;323; ; ; ; ;
5348;268;605;306;0	532;0	622;596	101;2	725;0;565;341;0	319;0	631;591	204;2	981;0;15;579;323; ; ; ; ;
5368;269;576;297;0	532;0	622;596	101;2	711;0;574;355;0	319;0	631;591	204;2	847;0;15;579;323; ; ; ; ;
5388;270;600;309;0	532;0	622;596	101;2	818;0;598;323;0	319;0	631;591	204;2	643;0;15;579;323; ; ; ; ;
5408;271;586;284;0	532;0	622;596	101;2	752;0;578;359;0	319;0	630;591	204;2	999;0;15;579;323; ; ; ; ;
5428;272;586;325;0	532;0	622;596	101;2	991;0;568;344;0	319;0	630;591	204;2	893;0;15;579;323; ; ; ; ;
5448;273;586;322;0	532;0	622;596	496;3	029;0;574;333;0	319;0	631;593	329;2	894;0;15;579;323; ; ; ; ;
5467;274;573;271;0	532;0	622;596	496;3	013;0;-800;-600;0	532;0	622;-1	000;-1	000;4; ; ; ; ; ; ; ;
5487;275;592;280;0	532;0	622;596	496;2	901;0;577;348;0	319;0	630;593	329;2	941;0; ; ; ; ; ; ; ;
5507;276;552;274;0	533;0	622;596	496;2	883;0;560;313;0	320;0	630;593	329;2	851;0;16;554;288; ; ; ; ;
5527;277;556;259;0	533;0	622;596	496;2	870;0;564;329;0	320;0	630;593	329;2	922;0;16;554;288; ; ; ; ;
5547;278;559;263;0	533;0	622;594	646;2	847;0;569;311;0	320;0	630;592	802;2	882;0;16;554;288; ; ; ; ;
5567;279;560;274;0	533;0	622;594	646;2	709;0;542;333;0	320;0	630;592	802;2	907;0;16;554;288; ; ; ; ;
5587;280;564;259;0	533;0	622;594	646;2	790;0;555;297;0	320;0	630;592	802;2	730;0;16;554;288; ; ; ; ;
5607;281;546;268;0	533;0	622;594	646;2	679;0;551;304;0	320;0	630;592	802;2	753;0;16;554;288; ; ; ; ;
5627;282;564;251;0	533;0	623;594	646;2	764;0;537;325;0	320;0	630;592	802;2	921;0;16;554;288; ; ; ; ;
5647;283;557;251;0	533;0	623;594	960;2	720;0;542;307;0	320;0	630;593	745;2	844;0;16;554;288; ; ; ; ;
5667;284;547;271;0	533;0	623;594	960;2	699;0;559;311;0	320;0	630;593	745;2	871;0;16;554;288; ; ; ; ;
5687;285;547;232;0	533;0	623;594	960;2	823;0;546;325;0	320;0	630;593	745;2	995;0;16;554;288; ; ; ; ;
5707;286;568;270;0	533;0	623;594	960;2	698;0;560;334;0	320;0	630;593	745;2	919;0;16;554;288; ; ; ; ;
5727;287;520;245;0	534;0	622;594	960;2	692;0;538;289;0	321;0	630;593	745;3	093;0; ; ; ; ; ; ; ;
5746;288;524;262;0	534;0	622;594	381;2	720;0;539;298;0	322;0	630;592	838;3	096;0; ; ; ; ; ; ; ;
5766;289;485;213;0	534;0	622;594	381;2	857;0;492;256;0	322;0	630;592	838;2	716;0;17;508;218; ; ; ; ;
5786;290;517;195;0	535;0	622;594	381;2	695;0;505;247;0	322;0	630;592	838;2	724;0;17;508;218; ; ; ; ;
5806;291;502;229;0	535;0	622;594	381;2	742;0;499;238;0	322;0	630;592	838;2	822;0;17;508;218; ; ; ; ;
5826;292;522;206;0	535;0	622;594	381;2	829;0;495;219;0	322;0	629;592	838;2	772;0;17;508;218; ; ; ; ;
5846;293;518;209;0	535;0	622;592	702;2	749;0;500;208;0	322;0	629;593	324;2	807;0;17;508;218; ; ; ; ;
5866;294;507;218;0	535;0	622;592	702;2	848;0;505;239;0	322;0	629;593	324;2	787;0;17;508;218; ; ; ; ;
5886;295;510;211;0	535;0	622;592	702;2	643;0;504;222;0	322;0	629;593	324;2	834;0;17;508;218; ; ; ; ;
5906;296;503;190;0	535;0	622;592	702;2	825;0;534;223;0	322;0	629;593	324;2	960;0;17;508;218; ; ; ; ;
5926;297;501;200;0	535;0	622;592	702;2	749;0;478;238;0	323;0	629;593	324;2	885;0; ; ; ; ; ; ; ;
5946;298;500;190;0	536;0	622;592	721;2	683;0;483;231;0	323;0	629;592	329;2	939;0; ; ; ; ; ; ; ;
5966;299;504;201;0	536;0	622;592	721;2	935;0;498;216;0	323;0	629;592	329;2	734;0; ; ; ; ; ; ; ;
5986;300;-800;-600;0	323;0	629;-1	000;-1	000;4;487;236;0	323;0	629;592	329;2	726;0; ; ; ; ; ; ; ;
6006;301;511;204;0	536;0	622;592	721;2	609;0;523;234;0	323;0	629;592	329;2	751;0;18;507;226; ; ; ; ;
6026;302;511;219;0	536;0	623;592	721;2	800;0;494;219;0	323;0	629;592	329;2	685;0;18;507;226; ; ; ; ;
6046;303;511;217;0	536;0	623;594	023;2	806;0;497;230;0	323;0	629;591	651;2	681;0;18;507;226; ; ; ; ;
6065;304;513;219;0	536;0	623;594	023;2	632;0;495;236;0	323;0	629;591	651;2	762;0;18;507;226; ; ; ; ;
6081; ; ; ; ; ; ; ;5; ; ; ; ; ; ;5; ; ; ;Keyboard;3;39;0;Right
6085;305;511;222;0	536;0	623;594	023;2	676;0;501;242;0	323;0	629;591	651;2	556;0;18;507;226; ; ; ; ;
6105;306;509;215;0	536;0	623;594	023;2	751;0;507;225;0	323;0	629;591	651;2	820;0;18;507;226; ; ; ; ;
6125;307;509;231;0	536;0	623;594	023;2	569;0;496;247;0	323;0	629;591	651;2	647;0;18;507;226; ; ; ; ;
6145;308;507;231;0	537;0	623;594	488;2	607;0;502;241;0	324;0	629;593	068;2	606;0;18;507;226; ; ; ; ;
6165;309;517;207;0	537;0	623;594	488;2	759;0;514;238;0	324;0	628;593	068;2	687;0;18;507;226; ; ; ; ;
6185;310;500;222;0	537;0	623;594	488;2	672;0;498;236;0	325;0	628;593	068;2	662;0;18;507;226; ; ; ; ;
6205;311;-800;-600;0	325;0	629;-1	000;-1	000;4;496;241;0	325;0	629;593	068;2	684;0;18;507;226; ; ; ; ;
6225;312;499;230;0	537;0	623;594	488;2	669;0;484;249;0	325;0	629;593	068;2	609;0;18;507;226; ; ; ; ;
6245;313;498;229;0	537;0	623;595	013;2	672;0;479;251;0	325;0	629;592	308;2	593;0;18;507;226; ; ; ; ;
6265;314;490;221;0	537;0	623;595	013;2	768;0;502;237;0	324;0	629;592	308;2	756;0;18;507;226; ; ; ; ;
6285;315;531;208;0	537;0	623;595	013;2	757;0;499;241;0	324;0	629;592	308;2	711;0;18;507;226; ; ; ; ;
6305;316;521;221;0	537;0	623;595	013;2	895;0;500;243;0	324;0	629;592	308;2	619;0;18;507;226; ; ; ; ;
6325;317;509;210;0	538;0	623;595	013;2	836;0;513;249;0	325;0	629;592	308;2	810;0;18;507;226; ; ; ; ;
6344;318;528;214;0	538;0	623;595	449;2	872;0;513;252;0	326;0	628;592	573;2	771;0;18;507;226; ; ; ; ;
6364;319;514;227;0	539;0	623;595	449;2	803;0;506;250;0	326;0	628;592	573;2	953;0;18;507;226; ; ; ; ;
6386;320;501;212;0	540;0	623;595	449;2	780;0;520;251;0	327;0	628;592	573;2	943;0;18;507;226; ; ; ; ;
6404;321;518;203;0	540;0	623;595	449;2	826;0;514;223;0	327;0	628;592	573;2	812;0;18;507;226; ; ; ; ;
6424;322;527;200;0	540;0	623;595	449;2	945;0;512;231;0	327;0	628;592	573;3	029;0;18;507;226; ; ; ; ;
6444;323;526;199;0	541;0	623;594	356;2	951;0;512;223;0	328;0	628;592	158;2	995;0;18;507;226; ; ; ; ;
6464;324;516;203;0	541;0	623;594	356;2	889;0;498;226;0	328;0	628;592	158;2	715;0;18;507;226; ; ; ; ;
6484;325;520;206;0	541;0	623;594	356;2	920;0;499;227;0	328;0	628;592	158;2	756;0;18;507;226; ; ; ; ;
6504;326;526;211;0	542;0	623;594	356;2	963;0;525;236;0	329;0	628;592	158;2	871;0;18;507;226; ; ; ; ;
6524;327;520;203;0	542;0	623;594	356;2	775;0;506;238;0	329;0	628;592	158;2	900;0;18;507;226; ; ; ; ;
6544;328;524;204;0	542;0	623;595	059;2	795;0;512;240;0	329;0	628;593	038;2	933;0;18;507;226; ; ; ; ;
6564;329;517;191;0	542;0	623;595	059;2	829;0;504;230;0	328;0	628;593	038;2	860;0;18;507;226; ; ; ; ;
6584;330;528;224;0	541;0	623;595	059;2	813;0;501;247;0	328;0	628;593	038;3	061;0;18;507;226; ; ; ; ;
6604;331;523;220;0	541;0	623;595	059;2	968;0;519;262;0	328;0	628;593	038;3	227;0;18;507;226; ; ; ; ;
6624;332;505;199;0	541;0	623;595	059;2	902;0;512;233;0	328;0	628;593	038;2	795;0;18;507;226; ; ; ; ;
6643;333;508;214;0	542;0	623;595	222;2	940;0;516;248;0	329;0	628;591	646;2	925;0;18;507;226; ; ; ; ;
6663;334;490;204;0	542;0	623;595	222;2	978;0;525;234;0	329;0	629;591	646;2	886;0;18;507;226; ; ; ; ;
6675; ; ; ; ; ; ; ;5; ; ; ; ; ; ;5; ; ; ;ShowAVI;8;0;0;single.avi
6683;335;496;220;0	542;0	624;595	222;2	803;0;513;260;0	329;0	629;591	646;3	043;0;18;507;226; ; ; ; ;
6703;336;510;220;0	542;0	624;595	222;2	882;0;526;238;0	329;0	629;591	646;3	203;0;18;507;226; ; ; ; ;
6723;337;502;214;0	542;0	624;595	222;2	993;0;503;226;0	329;0	629;591	646;3	071;0;18;507;226; ; ; ; ;
6745;338;510;226;0	542;0	624;593	071;2	916;0;502;233;0	329;0	629;591	642;3	133;0;18;507;226; ; ; ; ;
6763;339;492;199;0	542;0	624;593	071;3	008;0;501;246;0	329;0	629;591	642;2	955;0;18;507;226; ; ; ; ;
6783;340;512;202;0	542;0	624;593	071;3	028;0;496;237;0	329;0	629;591	642;2	814;0;18;507;226; ; ; ; ;
6803;341;513;206;0	542;0	624;593	071;2	819;0;513;230;0	329;0	629;591	642;2	875;0;18;507;226; ; ; ; ;
6823;342;493;222;0	542;0	624;593	071;2	891;0;513;237;0	329;0	629;591	642;2	850;0;18;507;226; ; ; ; ;
6843;343;503;224;0	542;0	624;594	715;2	847;0;513;235;0	329;0	629;591	318;2	880;0;18;507;226; ; ; ; ;
6863;344;509;206;0	542;0	624;594	715;3	031;0;524;247;0	328;0	629;591	318;3	307;0;18;507;226; ; ; ; ;
6883;345;499;211;0	541;0	624;594	715;2	973;0;497;227;0	328;0	629;591	318;3	130;0;18;507;226; ; ; ; ;
6903;346;503;219;0	541;0	624;594	715;2	956;0;509;249;0	328;0	629;591	318;3	002;0;18;507;226; ; ; ; ;
6923;347;510;218;0	541;0	624;594	715;3	253;0;504;242;0	328;0	629;591	318;3	058;0;18;507;226; ; ; ; ;
6943;348;506;216;0	541;0	625;596	015;3	245;0;511;237;0	328;0	629;591	489;2	992;0;18;507;226; ; ; ; ;
6962;349;486;193;0	541;0	625;596	015;2	999;0;491;221;0	328;0	629;591	489;3	249;0;18;507;226; ; ; ; ;
6982;350;513;216;0	541;0	625;596	015;3	091;0;541;293;0	328;0	629;591	489;3	396;0; ; ; ; ; ; ; ;
7002;351;506;192;0	541;0	625;596	015;3	016;0;512;246;0	328;0	630;591	489;2	982;0; ; ; ; ; ; ; ;
7022;352;505;198;0	541;0	625;596	015;3	052;0;535;240;0	328;0	630;591	489;3	124;0; ; ; ; ; ; ; ;
7042;353;506;206;0	541;0	625;594	998;3	079;0;524;232;0	328;0	630;593	289;3	093;0; ; ; ; ; ; ; ;
7062;354;425;190;0	541;0	625;594	998;2	943;0;460;209;0	328;0	629;593	289;3	030;0;19;441;188; ; ; ; ;
7082;355;447;163;0	541;0	625;594	998;2	757;0;446;202;0	329;0	629;593	289;3	015;0;19;441;188; ; ; ; ;
7102;356;439;183;0	541;0	625;594	998;3	156;0;448;206;0	328;0	629;593	289;3	032;0;19;441;188; ; ; ; ;
7122;357;434;175;0	541;0	625;594	998;2	985;0;431;197;0	328;0	629;593	289;2	983;0;19;441;188; ; ; ; ;
7142;358;439;168;0	541;0	625;593	368;2	987;0;427;201;0	328;0	630;590	497;2	962;0;19;441;188; ; ; ; ;
7162;359;441;188;0	542;0	625;593	368;2	842;0;455;199;0	329;0	630;590	497;2	943;0;19;441;188; ; ; ; ;
7182;360;443;172;0	542;0	625;593	368;2	974;0;436;200;0	329;0	630;590	497;2	867;0;19;441;188; ; ; ; ;
7202;361;452;173;0	542;0	625;593	368;2	847;0;442;200;0	329;0	630;590	497;2	969;0;19;441;188; ; ; ; ;
7222;362;438;176;0	542;0	625;593	368;2	735;0;446;209;0	329;0	630;590	497;2	956;0;19;441;188; ; ; ; ;
7241;363;441;179;0	542;0	625;592	281;2	755;0;438;210;0	329;0	630;590	579;2	946;0;19;441;188; ; ; ; ;
7261;364;431;101;0	542;0	624;592	281;2	692;0;420;130;0	329;0	629;590	579;2	819;0;20;427;107; ; ; ; ;
7281;365;417;99;0	541;0	624;592	281;2	767;0;433;111;0	328;0	629;590	579;2	852;0;20;427;107; ; ; ; ;
7301;366;411;100;0	540;0	624;592	281;2	923;0;452;102;0	328;0	629;590	579;3	079;0;20;427;107; ; ; ; ;
7321;367;431;94;0	540;0	625;592	281;2	775;0;449;98;0	328;0	630;590	579;2	824;0;20;427;107; ; ; ; ;
7341;368;421;99;0	540;0	625;589	120;2	816;0;446;104;0	328;0	630;585	214;2	873;0;20;427;107; ; ; ; ;
7361;369;427;106;0	540;0	625;589	120;2	786;0;450;101;0	328;0	630;585	214;2	822;0;20;427;107; ; ; ; ;
7381;370;426;118;0	541;0	625;589	120;2	701;0;432;110;0	328;0	630;585	214;2	770;0;20;427;107; ; ; ; ;
7401;371;413;107;0	542;0	624;589	120;2	970;0;436;107;0	329;0	629;585	214;2	867;0;20;427;107; ; ; ; ;
7421;372;406;121;0	542;0	624;589	120;2	870;0;427;121;0	329;0	629;585	214;2	895;0;20;427;107; ; ; ; ;
7441;373;401;119;0	542;0	624;588	678;2	900;0;426;122;0	329;0	629;585	727;2	902;0;20;427;107; ; ; ; ;
7463;374;421;104;0	542;0	624;588	678;2	892;0;455;93;0	329;0	629;585	727;2	917;0;21;428;117; ; ; ; ;
7481;375;426;98;0	541;0	624;588	678;2	789;0;425;123;0	329;0	629;585	727;2	984;0;21;428;117; ; ; ; ;
7504;376;404;102;0	541;0	624;588	678;2	949;0;440;104;0	328;0	629;585	727;2	791;0;21;428;117; ; ; ; ;
7521;377;427;103;0	541;0	624;588	678;2	857;0;442;127;0	328;0	629;585	727;2	932;0;21;428;117; ; ; ; ;
7543;378;421;101;0	541;0	624;588	437;2	841;0;445;121;0	328;0	630;586	118;2	920;0;21;428;117; ; ; ; ;
7560;379;414;123;0	541;0	624;588	437;2	970;0;441;101;0	328;0	630;586	118;2	942;0;21;428;117; ; ; ; ;
7580;380;417;112;0	541;0	624;588	437;3	011;0;435;115;0	328;0	629;586	118;2	860;0;21;428;117; ; ; ; ;
7600;381;414;120;0	540;0	624;588	437;2	894;0;450;133;0	328;0	630;586	118;3	061;0;21;428;117; ; ; ; ;
7623;382;409;111;0	540;0	624;588	437;2	868;0;452;125;0	328;0	630;586	118;3	086;0;21;428;117; ; ; ; ;
7640;383;409;112;0	541;0	624;589	453;2	848;0;453;134;0	328;0	630;585	769;3	110;0;21;428;117; ; ; ; ;
7661;384;419;97;0	541;0	624;589	453;3	024;0;419;136;0	328;0	630;585	769;3	084;0;21;428;117; ; ; ; ;
7680;385;419;123;0	541;0	625;589	453;3	032;0;445;160;0	329;0	630;585	769;3	037;0;21;428;117; ; ; ; ;
7701;386;535;308;0	540;0	627;589	453;3	245;0;505;293;0	328;0	632;585	769;2	919;0; ; ; ; ; ; ; ;
7720;387;501;371;0	540;0	628;589	453;3	077;0;528;347;0	328;0	633;585	769;2	977;0; ; ; ; ; ; ; ;
7741;388;546;428;0	541;0	628;596	580;3	175;0;554;393;0	328;0	633;594	075;2	957;0; ; ; ; ; ; ; ;
7760;389;547;347;0	540;0	628;596	580;3	050;0;565;351;0	328;0	633;594	075;3	037;0;22;536;352; ; ; ; ;
7780;390;540;338;0	540;0	628;596	580;2	916;0;548;372;0	328;0	633;594	075;3	212;0;22;536;352; ; ; ; ;
7800;391;537;329;0	540;0	628;596	580;3	081;0;543;362;0	327;0	633;594	075;2	940;0;22;536;352; ; ; ; ;
7821;392;538;345;0	540;0	628;596	580;3	075;0;528;354;0	327;0	633;594	075;2	881;0;22;536;352; ; ; ; ;
7839;393;537;338;0	540;0	628;596	510;3	069;0;519;363;0	327;0	633;593	720;2	886;0;22;536;352; ; ; ; ;
7861;394;525;339;0	540;0	628;596	510;3	141;0;548;381;0	327;0	633;593	720;3	458;0;22;536;352; ; ; ; ;
7879;395;533;329;0	540;0	627;596	510;3	004;0;-800;-600;0	540;0	627;-1	000;-1	000;4; ; ; ; ; ; ; ;
7901;396;560;342;0	540;0	627;596	510;3	139;0;526;382;0	327;0	633;593	720;3	179;0; ; ; ; ; ; ; ;
7919;397;541;285;0	540;0	627;596	510;2	923;0;567;367;0	327;0	633;593	720;3	254;0; ; ; ; ; ; ; ;
7941;398;552;280;0	540;0	627;595	439;2	936;0;568;366;0	327;0	632;594	695;3	259;0; ; ; ; ; ; ; ;
7959;399;510;249;0	540;0	627;595	439;2	896;0;525;279;0	328;0	632;594	695;2	961;0; ; ; ; ; ; ; ;
7981;400;510;261;0	541;0	627;595	439;3	054;0;507;309;0	328;0	632;594	695;3	148;0; ; ; ; ; ; ; ;
7999;401;493;274;0	541;0	627;595	439;3	026;0;522;322;0	329;0	632;594	695;3	399;0; ; ; ; ; ; ; ;
8019;402;530;278;0	542;0	627;595	439;3	118;0;503;312;0	329;0	632;594	695;3	119;0; ; ; ; ; ; ; ;
8039;403;529;278;0	542;0	627;598	641;3	147;0;506;318;0	329;0	632;593	802;3	188;0; ; ; ; ; ; ; ;
8059;404;483;237;0	542;0	626;598	641;3	067;0;514;292;0	329;0	631;593	802;3	196;0; ; ; ; ; ; ; ;
8079;405;517;238;0	542;0	626;598	641;2	840;0;502;285;0	329;0	631;593	802;3	056;0; ; ; ; ; ; ; ;
8099;406;517;267;0	541;0	626;598	641;3	067;0;499;323;0	328;0	630;593	802;3	241;0; ; ; ; ; ; ; ;
8119;407;506;266;0	541;0	625;598	641;2	952;0;-800;-600;0	541;0	625;-1	000;-1	000;4; ; ; ; ; ; ; ;
8139;408;501;267;0	541;0	625;597	137;2	886;0;-800;-600;0	328;0	630;-1	000;-1	000;4; ; ; ; ; ; ; ;
8158;409;475;294;0	541;0	625;597	137;3	160;0;505;298;0	328;0	630;594	017;3	096;0; ; ; ; ; ; ; ;
8178;410;507;259;0	541;0	625;597	137;3	072;0;528;302;0	328;0	630;594	017;3	311;0;23;505;280; ; ; ; ;
8198;411;500;256;0	542;0	625;597	137;3	063;0;515;312;0	328;0	630;594	017;3	371;0;23;505;280; ; ; ; ;
8218;412;498;262;0	542;0	625;597	137;2	978;0;507;291;0	328;0	630;594	017;3	182;0;23;505;280; ; ; ; ;
8238;413;496;262;0	542;0	625;596	699;2	942;0;515;296;0	329;0	630;592	948;3	306;0;23;505;280; ; ; ; ;
8258;414;500;264;0	542;0	625;596	699;3	018;0;515;328;0	329;0	630;592	948;3	486;0;23;505;280; ; ; ; ;
8278;415;501;250;0	542;0	625;596	699;3	059;0;512;306;0	329;0	629;592	948;3	295;0;23;505;280; ; ; ; ;
8298;416;497;256;0	542;0	625;596	699;3	095;0;503;285;0	329;0	629;592	948;2	969;0;23;505;280; ; ; ; ;
8318;417;512;372;0	542;0	625;596	699;3	422;0;525;311;0	329;0	629;592	948;3	317;0;24;528;294; ; ; ; ;
8338;418;514;373;0	542;0	625;598	497;3	495;0;523;304;0	329;0	629;594	727;3	225;0;24;528;294; ; ; ; ;
8358;419;525;303;0	542;0	625;598	497;3	100;0;529;316;0	329;0	629;594	727;3	205;0;24;528;294; ; ; ; ;
8378;420;512;249;0	541;0	625;598	497;3	088;0;509;324;0	328;0	629;594	727;3	221;0;24;528;294; ; ; ; ;
8398;421;531;252;0	541;0	625;598	497;2	995;0;536;326;0	328;0	629;594	727;3	155;0;24;528;294; ; ; ; ;
8418;422;550;237;0	541;0	625;598	497;3	126;0;535;305;0	328;0	629;594	727;3	152;0;24;528;294; ; ; ; ;
8437;423;550;236;0	541;0	625;597	593;3	094;0;534;310;0	328;0	630;594	473;3	147;0;24;528;294; ; ; ; ;
8457;424;514;294;0	541;0	625;597	593;3	111;0;-800;-600;0	541;0	625;-1	000;-1	000;4; ; ; ; ; ; ; ;
8477;425;512;325;0	541;0	625;597	593;3	274;0;505;345;0	328;0	629;594	473;3	243;0; ; ; ; ; ; ; ;
8497;426;537;273;0	542;0	625;597	593;3	358;0;528;322;0	329;0	630;594	473;3	236;0;25;523;304; ; ; ; ;
8517;427;501;280;0	542;0	625;597	593;3	056;0;526;331;0	329;0	630;594	473;3	221;0;25;523;304; ; ; ; ;
8537;428;507;280;0	542;0	625;598	474;3	158;0;526;318;0	329;0	629;595	068;3	215;0;25;523;304; ; ; ; ;
8557;429;524;299;0	542;0	625;598	474;3	147;0;514;308;0	329;0	629;595	068;3	096;0;25;523;304; ; ; ; ;
8577;430;518;275;0	542;0	625;598	474;3	300;0;514;325;0	328;0	629;595	068;3	060;0;25;523;304; ; ; ; ;
8597;431;544;248;0	541;0	625;598	474;2	965;0;512;357;0	328;0	629;595	068;3	123;0;25;523;304; ; ; ; ;
8617;432;544;270;0	542;0	625;598	474;2	871;0;524;341;0	328;0	629;595	068;3	224;0;25;523;304; ; ; ; ;
8637;433;544;260;0	541;0	625;598	252;2	840;0;525;359;0	328;0	629;593	982;3	227;0;25;523;304; ; ; ; ;
8657;434;507;279;0	541;0	625;598	252;3	084;0;538;345;0	328;0	629;593	982;3	221;0;25;523;304; ; ; ; ;
8677;435;-800;-600;0	328;0	629;-1	000;-1	000;4;531;349;0	328;0	629;593	982;3	193;0; ; ; ; ; ; ; ;
8697;436;516;264;0	541;0	625;598	252;3	019;0;555;338;0	327;0	629;593	982;3	158;0; ; ; ; ; ; ; ;
8717;437;493;340;0	540;0	625;598	252;3	464;0;534;355;0	327;0	629;593	982;3	222;0; ; ; ; ; ; ; ;
8737;438;492;341;0	541;0	625;596	855;3	457;0;542;352;0	328;0	629;594	643;3	204;0; ; ; ; ; ; ; ;
8756;439;521;343;0	541;0	625;596	855;3	220;0;530;348;0	328;0	630;594	643;3	267;0; ; ; ; ; ; ; ;
8776;440;519;349;0	542;0	625;596	855;3	193;0;519;380;0	328;0	630;594	643;3	469;0; ; ; ; ; ; ; ;
8796;441;524;370;0	542;0	625;596	855;3	378;0;519;327;0	329;0	630;594	643;3	095;0; ; ; ; ; ; ; ;
8816;442;520;273;0	542;0	626;596	855;2	864;0;552;328;0	329;0	630;594	643;3	324;0; ; ; ; ; ; ; ;
8836;443;522;273;0	542;0	626;598	657;2	876;0;549;330;0	328;0	630;593	684;3	331;0; ; ; ; ; ; ; ;
8856;444;521;309;0	541;0	626;598	657;3	068;0;520;373;0	328;0	630;593	684;3	361;0; ; ; ; ; ; ; ;
8876;445;528;315;0	541;0	626;598	657;3	232;0;517;306;0	327;0	631;593	684;3	169;0;26;534;320; ; ; ; ;
8896;446;530;338;0	540;0	626;598	657;3	339;0;538;330;0	327;0	631;593	684;3	171;0;26;534;320; ; ; ; ;
8916;447;-800;-600;0	327;0	631;-1	000;-1	000;4;542;309;0	327;0	631;593	684;3	021;0;26;534;320; ; ; ; ;
8936;448;-800;-600;0	540;0	626;-1	000;-1	000;4;545;318;0	327;0	631;593	287;2	970;0;26;534;320; ; ; ; ;
8956;449;543;265;0	540;0	626;598	638;2	929;0;536;334;0	327;0	631;593	287;2	962;0;26;534;320; ; ; ; ;
8976;450;535;289;0	541;0	626;598	638;2	995;0;544;356;0	327;0	631;593	287;3	152;0;26;534;320; ; ; ; ;
8996;451;525;268;0	541;0	626;598	638;3	129;0;537;338;0	327;0	631;593	287;3	054;0;26;534;320; ; ; ; ;
9015;452;525;305;0	540;0	626;598	638;3	222;0;550;324;0	327;0	631;593	287;3	027;0;26;534;320; ; ; ; ;
9036;453;522;303;0	540;0	627;599	399;3	318;0;549;328;0	327;0	631;594	186;3	107;0;26;534;320; ; ; ; ;
9055;454;536;334;0	540;0	627;599	399;3	132;0;539;340;0	327;0	631;594	186;3	087;0;26;534;320; ; ; ; ;
9075;455;530;316;0	541;0	626;599	399;3	070;0;525;374;0	327;0	631;594	186;3	436;0;26;534;320; ; ; ; ;
9095;456;521;263;0	541;0	626;599	399;3	227;0;529;368;0	328;0	631;594	186;3	396;0;26;534;320; ; ; ; ;
9115;457;521;299;0	541;0	626;599	399;2	972;0;539;369;0	328;0	631;594	186;3	332;0;26;534;320; ; ; ; ;
9135;458;517;278;0	541;0	626;597	360;2	982;0;534;370;0	328;0	631;594	156;3	284;0;26;534;320; ; ; ; ;
9155;459;561;286;0	540;0	626;597	360;3	084;0;511;345;0	327;0	631;594	156;3	189;0;26;534;320; ; ; ; ;
9175;460;548;298;0	540;0	626;597	360;3	063;0;524;357;0	327;0	631;594	156;2	997;0;26;534;320; ; ; ; ;
9195;461;621;345;0	539;0	627;597	360;3	236;0;596;386;0	325;0	632;594	156;3	132;0; ; ; ; ; ; ; ;
9215;462;609;352;0	538;0	627;597	360;3	086;0;602;389;0	325;0	632;594	156;3	275;0; ; ; ; ; ; ; ;
9235;463;598;357;0	538;0	627;598	182;3	122;0;607;395;0	325;0	632;591	733;3	207;0; ; ; ; ; ; ; ;
9255;464;661;339;0	538;0	627;598	182;3	314;0;617;397;0	325;0	632;591	733;3	117;0; ; ; ; ; ; ; ;
9275;465;616;368;0	538;0	627;598	182;3	135;0;614;397;0	325;0	633;591	733;3	230;0; ; ; ; ; ; ; ;
9295;466;644;329;0	538;0	627;598	182;3	058;0;600;390;0	325;0	633;591	733;3	304;0; ; ; ; ; ; ; ;
9315;467;629;332;0	538;0	627;598	182;3	130;0;578;391;0	325;0	633;591	733;3	340;0; ; ; ; ; ; ; ;
9334;468;644;333;0	538;0	627;598	020;3	102;0;569;393;0	325;0	633;590	680;3	369;0; ; ; ; ; ; ; ;
9354;469;682;297;0	538;0	627;598	020;3	070;0;646;397;0	325;0	633;590	680;3	295;0; ; ; ; ; ; ; ;
9374;470;637;348;0	538;0	627;598	020;3	218;0;611;394;0	325;0	633;590	680;3	219;0; ; ; ; ; ; ; ;
9394;471;632;386;0	538;0	627;598	020;3	229;0;626;367;0	324;0	634;590	680;3	256;0; ; ; ; ; ; ; ;
9414;472;675;403;0	537;0	628;598	020;3	215;0;651;434;0	324;0	635;590	680;3	427;0;27;655;409; ; ; ; ;
9434;473;650;423;0	536;0	628;599	220;3	223;0;635;430;0	323;0	635;588	562;3	397;0;27;655;409; ; ; ; ;
9454;474;654;396;0	536;0	628;599	220;3	423;0;644;414;0	323;0	636;588	562;3	196;0;27;655;409; ; ; ; ;
9474;475;674;401;0	535;0	629;599	220;3	094;0;636;435;0	322;0	636;588	562;3	035;0;27;655;409; ; ; ; ;
9494;476;690;372;0	535;0	629;599	220;3	169;0;657;432;0	322;0	636;588	562;3	315;0;27;655;409; ; ; ; ;
9514;477;659;402;0	535;0	629;599	220;3	181;0;661;402;0	321;0	637;588	562;3	181;0;27;655;409; ; ; ; ;
9534;478;674;391;0	535;0	629;600	078;3	198;0;666;409;0	321;0	637;591	402;3	184;0;27;655;409; ; ; ; ;
9554;479;668;399;0	535;0	629;600	078;3	273;0;658;415;0	322;0	637;591	402;3	262;0;27;655;409; ; ; ; ;
9574;480;679;393;0	535;0	629;600	078;3	351;0;626;433;0	322;0	637;591	402;3	289;0;27;655;409; ; ; ; ;
9594;481;658;416;0	535;0	629;600	078;3	466;0;654;411;0	322;0	637;591	402;3	290;0;27;655;409; ; ; ; ;
9613;482;668;404;0	536;0	629;600	078;3	235;0;652;422;0	322;0	637;591	402;3	272;0;27;655;409; ; ; ; ;
9633;483;668;407;0	536;0	629;599	093;3	294;0;653;428;0	322;0	637;589	551;3	277;0;27;655;409; ; ; ; ;
9653;484;656;424;0	535;0	629;599	093;3	518;0;640;400;0	322;0	637;589	551;3	256;0;27;655;409; ; ; ; ;
9673;485;681;391;0	535;0	629;599	093;3	544;0;626;448;0	322;0	637;589	551;3	485;0;27;655;409; ; ; ; ;
9693;486;688;387;0	535;0	629;599	093;3	527;0;633;412;0	322;0	637;589	551;3	345;0;27;655;409; ; ; ; ;
9713;487;676;381;0	535;0	629;599	093;3	282;0;626;427;0	322;0	637;589	551;3	289;0;27;655;409; ; ; ; ;
9733;488;674;379;0	535;0	629;597	230;3	261;0;630;443;0	322;0	637;590	609;3	376;0;27;655;409; ; ; ; ;
9753;489;662;418;0	535;0	629;597	230;3	344;0;665;398;0	321;0	637;590	609;3	261;0;27;655;409; ; ; ; ;
9773;490;651;417;0	535;0	629;597	230;3	265;0;645;415;0	321;0	637;590	609;3	257;0;27;655;409; ; ; ; ;
9793;491;619;392;0	535;0	629;597	230;3	090;0;635;400;0	322;0	637;590	609;3	343;0;27;655;409; ; ; ; ;
9813;492;-800;-600;0	323;0	636;-1	000;-1	000;4;592;349;0	323;0	636;590	609;3	449;0;28;565;341; ; ; ; ;
9833;493;-800;-600;0	536;0	628;-1	000;-1	000;4;575;347;0	323;0	636;592	893;3	497;0;28;565;341; ; ; ; ;
9853;494;572;356;0	537;0	628;597	958;3	270;0;550;360;0	324;0	636;592	893;3	237;0;28;565;341; ; ; ; ;
9873;495;570;355;0	537;0	628;597	958;3	432;0;564;348;0	324;0	636;592	893;3	478;0;28;565;341; ; ; ; ;
9893;496;574;317;0	537;0	628;597	958;3	173;0;563;347;0	324;0	636;592	893;3	279;0;28;565;341; ; ; ; ;
9913;497;580;325;0	537;0	628;597	958;3	263;0;567;344;0	324;0	636;592	893;3	397;0;28;565;341; ; ; ; ;
9932;498;581;333;0	537;0	629;597	522;3	276;0;567;342;0	324;0	636;593	162;3	305;0;28;565;341; ; ; ; ;
9952;499;557;325;0	537;0	629;597	522;3	178;0;557;356;0	324;0	636;593	162;3	126;0;28;565;341; ; ; ; ;
9972;500;569;325;0	537;0	629;597	522;3	349;0;547;378;0	323;0	636;593	162;3	474;0;28;565;341; ; ; ; ;
9992;501;552;344;0	536;0	630;597	522;3	376;0;540;335;0	323;0	637;593	162;3	115;0;28;565;341; ; ; ; ;
10012;502;579;309;0	536;0	630;597	522;3	312;0;566;356;0	323;0	637;593	162;3	220;0;28;565;341; ; ; ; ;
10032;503;577;314;0	536;0	631;596	466;3	303;0;560;357;0	323;0	637;592	746;3	310;0;28;565;341; ; ; ; ;
10052;504;471;301;0	537;0	631;596	466;3	080;0;500;331;0	324;0	638;592	746;3	059;0; ; ; ; ; ; ; ;
10072;505;454;363;0	538;0	631;596	466;3	165;0;450;372;0	325;0	638;592	746;3	228;0; ; ; ; ; ; ; ;
10092;506;444;385;0	538;0	632;596	466;3	251;0;439;386;0	325;0	639;592	746;3	267;0; ; ; ; ; ; ; ;
10112;507;421;374;0	538;0	633;596	466;3	394;0;433;410;0	325;0	639;592	746;3	494;0; ; ; ; ; ; ; ;
10132;508;408;384;0	539;0	633;597	420;3	489;0;428;426;0	326;0	639;594	811;3	607;0; ; ; ; ; ; ; ;
10152;509;429;337;0	539;0	634;597	420;3	217;0;409;355;0	326;0	640;594	811;3	103;0; ; ; ; ; ; ; ;
10172;510;427;341;0	540;0	634;597	420;3	195;0;432;362;0	326;0	640;594	811;3	287;0; ; ; ; ; ; ; ;
10192;511;416;313;0	540;0	635;597	420;3	044;0;-800;-600;0	540;0	635;-1	000;-1	000;4; ; ; ; ; ; ; ;
10211;512;431;330;0	540;0	635;597	420;3	198;0;428;280;0	326;0	641;594	811;2	957;0; ; ; ; ; ; ; ;
10231;513;426;325;0	540;0	635;597	407;3	149;0;428;279;0	326;0	641;595	467;2	960;0; ; ; ; ; ; ; ;
10251;514;424;341;0	540;0	636;597	407;3	061;0;415;347;0	326;0	642;595	467;3	214;0;29;392;368; ; ; ; ;
10271;515;389;355;0	540;0	637;597	407;3	116;0;394;333;0	327;0	642;595	467;3	066;0;29;392;368; ; ; ; ;
10291;516;378;359;0	540;0	637;597	407;3	230;0;377;370;0	326;0	643;595	467;3	024;0;29;392;368; ; ; ; ;
10311;517;381;372;0	539;0	637;597	407;3	116;0;401;384;0	326;0	643;595	467;3	158;0;29;392;368; ; ; ; ;
10331;518;379;381;0	539;0	638;595	292;3	143;0;384;387;0	326;0	643;597	686;3	080;0;29;392;368; ; ; ; ;
10351;519;413;345;0	539;0	638;595	292;3	070;0;367;391;0	326;0	644;597	686;3	158;0;29;392;368; ; ; ; ;
10371;520;413;353;0	539;0	638;595	292;3	011;0;391;374;0	326;0	644;597	686;3	092;0;29;392;368; ; ; ; ;
10391;521;393;309;0	539;0	638;595	292;2	898;0;400;431;0	326;0	644;597	686;3	415;0;29;392;368; ; ; ; ;
10411;522;376;339;0	539;0	638;595	292;3	165;0;412;453;0	326;0	644;597	686;3	595;0;29;392;368; ; ; ; ;
10431;523;368;331;0	539;0	639;595	524;3	116;0;425;463;0	326;0	645;597	784;3	680;0;29;392;368; ; ; ; ;
10451;524;414;388;0	539;0	639;595	524;3	057;0;400;359;0	326;0	645;597	784;3	149;0;29;392;368; ; ; ; ;
10471;525;403;362;0	539;0	639;595	524;3	131;0;400;365;0	326;0	646;597	784;3	159;0;29;392;368; ; ; ; ;
10491;526;392;329;0	539;0	639;595	524;3	075;0;377;405;0	326;0	646;597	784;3	285;0;29;392;368; ; ; ; ;
10511;527;379;344;0	539;0	639;595	524;3	126;0;415;354;0	325;0	646;597	784;3	026;0;29;392;368; ; ; ; ;
10530;528;368;328;0	538;0	639;594	949;3	104;0;409;368;0	325;0	646;596	424;3	045;0;29;392;368; ; ; ; ;
10550;529;382;300;0	538;0	640;594	949;3	094;0;400;254;0	325;0	646;596	424;2	686;0; ; ; ; ; ; ; ;
10570;530;379;357;0	538;0	640;594	949;3	120;0;405;325;0	325;0	647;596	424;2	864;0; ; ; ; ; ; ; ;
10590;531;413;325;0	538;0	640;594	949;3	062;0;-800;-600;0	538;0	640;-1	000;-1	000;4; ; ; ; ; ; ; ;
10610;532;418;321;0	538;0	640;594	949;2	993;0;397;412;0	325;0	646;596	424;3	416;0; ; ; ; ; ; ; ;
10630;533;424;315;0	539;0	640;595	695;2	986;0;397;412;0	325;0	646;596	237;3	415;0; ; ; ; ; ; ; ;
10650;534;372;365;0	539;0	640;595	695;2	924;0;407;364;0	325;0	647;596	237;3	055;0; ; ; ; ; ; ; ;
10670;535;382;353;0	539;0	640;595	695;3	216;0;410;342;0	325;0	647;596	237;3	109;0; ; ; ; ; ; ; ;
10690;536;372;350;0	539;0	640;595	695;3	162;0;-800;-600;0	539;0	640;-1	000;-1	000;4; ; ; ; ; ; ; ;
10710;537;345;397;0	539;0	640;595	695;3	281;0;365;424;0	325;0	647;596	237;3	420;0; ; ; ; ; ; ; ;
10730;538;345;393;0	539;0	639;595	980;3	287;0;364;424;0	325;0	647;596	844;3	424;0; ; ; ; ; ; ; ;
10750;539;385;373;0	538;0	639;595	980;3	036;0;-800;-600;0	538;0	639;-1	000;-1	000;4; ; ; ; ; ; ; ;
10770;540;389;371;0	538;0	639;595	980;3	005;0;395;412;0	325;0	647;596	844;3	239;0; ; ; ; ; ; ; ;
10790;541;391;368;0	538;0	639;595	980;3	075;0;390;371;0	325;0	647;596	844;3	141;0; ; ; ; ; ; ; ;
10810;542;394;358;0	538;0	639;595	980;2	906;0;399;325;0	324;0	647;596	844;2	895;0; ; ; ; ; ; ; ;
10829;543;397;356;0	538;0	640;594	881;2	893;0;399;283;0	324;0	647;596	153;2	745;0; ; ; ; ; ; ; ;
10849;544;373;332;0	538;0	640;594	881;2	755;0;355;372;0	324;0	647;596	153;3	201;0; ; ; ; ; ; ; ;
10869;545;376;368;0	538;0	640;594	881;3	139;0;399;409;0	325;0	647;596	153;3	301;0; ; ; ; ; ; ; ;
10889;546;368;326;0	538;0	640;594	881;2	827;0;371;404;0	325;0	647;596	153;3	007;0; ; ; ; ; ; ; ;
10909;547;382;339;0	538;0	640;594	881;3	050;0;-800;-600;0	538;0	640;-1	000;-1	000;4; ; ; ; ; ; ; ;
10929;548;382;345;0	538;0	640;596	300;2	922;0;-800;-600;0	325;0	647;-1	000;-1	000;4; ; ; ; ; ; ; ;
10949;549;381;326;0	538;0	640;596	300;2	985;0;397;436;0	325;0	647;596	980;3	334;0; ; ; ; ; ; ; ;
10969;550;375;332;0	538;0	640;596	300;3	167;0;423;357;0	325;0	647;596	980;3	213;0; ; ; ; ; ; ; ;
10989;551;387;411;0	538;0	640;596	300;3	083;0;382;459;0	325;0	647;596	980;3	509;0; ; ; ; ; ; ; ;
11009;552;376;364;0	538;0	640;596	300;2	972;0;381;336;0	325;0	647;596	980;2	784;0; ; ; ; ; ; ; ;
11029;553;380;391;0	538;0	640;594	940;3	034;0;373;364;0	325;0	647;596	121;2	748;0; ; ; ; ; ; ; ;
11049;554;402;342;0	538;0	640;594	940;2	839;0;381;366;0	325;0	648;596	121;2	947;0; ; ; ; ; ; ; ;
11069;555;404;392;0	538;0	640;594	940;3	054;0;408;419;0	325;0	648;596	121;3	300;0; ; ; ; ; ; ; ;
11089;556;384;352;0	538;0	640;594	940;2	629;0;-800;-600;0	538;0	640;-1	000;-1	000;4; ; ; ; ; ; ; ;
11109;557;390;368;0	538;0	640;594	940;2	693;0;382;354;0	325;0	648;596	121;3	001;0; ; ; ; ; ; ; ;
11128;558;385;383;0	538;0	640;596	589;2	690;0;382;352;0	325;0	648;597	331;3	007;0; ; ; ; ; ; ; ;
11148;559;399;369;0	538;0	640;596	589;2	960;0;386;406;0	325;0	648;597	331;3	024;0; ; ; ; ; ; ; ;
11168;560;398;382;0	538;0	639;596	589;2	981;0;371;435;0	325;0	647;597	331;3	167;0; ; ; ; ; ; ; ;
11188;561;-800;-600;-1	000;-1	000;-1	000;-1	000;4;-800;-600;-1	000;-1	000;-1	000;-1	000;4; ; ; ; ; ; ; ;
11208;562;-800;-600;-1	000;-1	000;-1	000;-1	000;4;-800;-600;-1	000;-1	000;-1	000;-1	000;4; ; ; ; ; ; ; ;
11228;563;-800;-600;-1	000;-1	000;-1	000;-1	000;4;-800;-600;-1	000;-1	000;-1	000;-1	000;4; ; ; ; ; ; ; ;
11248;564;-800;-600;-1	000;-1	000;-1	000;-1	000;4;-800;-600;-1	000;-1	000;-1	000;-1	000;4; ; ; ; ; ; ; ;
11268;565;-800;-600;-1	000;-1	000;-1	000;-1	000;4;-800;-600;-1	000;-1	000;-1	000;-1	000;4; ; ; ; ; ; ; ;
11288;566;-800;-600;-1	000;-1	000;-1	000;-1	000;4;-800;-600;-1	000;-1	000;-1	000;-1	000;4; ; ; ; ; ; ; ;
11308;567;-800;-600;-1	000;-1	000;-1	000;-1	000;4;-800;-600;-1	000;-1	000;-1	000;-1	000;4; ; ; ; ; ; ; ;
11328;568;-800;-600;-1	000;-1	000;-1	000;-1	000;4;-800;-600;-1	000;-1	000;-1	000;-1	000;4; ; ; ; ; ; ; ;
11348;569;-800;-600;-1	000;-1	000;-1	000;-1	000;4;-800;-600;-1	000;-1	000;-1	000;-1	000;4; ; ; ; ; ; ; ;
11368;570;535;359;0	536;0	638;596	589;2	805;0;-800;-600;0	536;0	638;-1	000;-1	000;4; ; ; ; ; ; ; ;
11388;571;514;379;0	536;0	638;590	406;2	894;0;511;387;0	323;0	647;597	331;2	905;0;30;529;387; ; ; ; ;
11408;572;515;374;0	536;0	638;595	208;2	916;0;511;389;0	323;0	647;595	313;2	895;0;30;529;387; ; ; ; ;
11427;573;532;364;0	536;0	638;595	208;2	934;0;529;410;0	322;0	647;595	313;2	976;0;30;529;387; ; ; ; ;
11447;574;518;391;0	536;0	638;595	208;3	105;0;-800;-600;0	536;0	638;-1	000;-1	000;4;30;529;387; ; ; ; ;
11467;575;-800;-600;0	322;0	647;-1	000;-1	000;4;530;399;0	322;0	647;595	313;2	999;0;30;529;387; ; ; ; ;
11487;576;549;343;0	536;0	639;595	208;3	086;0;535;424;0	322;0	647;595	313;3	109;0;30;529;387; ; ; ; ;
11507;577;549;341;0	536;0	639;597	150;3	096;0;535;424;0	322;0	648;596	242;3	113;0;30;529;387; ; ; ; ;
11527;578;498;425;0	536;0	639;597	150;3	319;0;513;412;0	322;0	648;596	242;3	243;0; ; ; ; ; ; ; ;
11547;579;506;405;0	536;0	639;597	150;3	096;0;514;444;0	323;0	648;596	242;3	264;0; ; ; ; ; ; ; ;
11567;580;-800;-600;0	323;0	648;-1	000;-1	000;4;511;378;0	323;0	648;596	242;2	902;0; ; ; ; ; ; ; ;
11588;581;502;377;0	536;0	639;597	150;2	901;0;521;436;0	323;0	648;596	242;3	410;0; ; ; ; ; ; ; ;
11607;582;502;379;0	536;0	639;594	735;2	890;0;522;411;0	323;0	648;596	704;3	347;0; ; ; ; ; ; ; ;
11627;583;524;417;0	536;0	639;594	735;2	976;0;512;417;0	323;0	647;596	704;3	103;0; ; ; ; ; ; ; ;
11647;584;519;408;0	536;0	639;594	735;2	917;0;525;400;0	323;0	647;596	704;3	026;0; ; ; ; ; ; ; ;
11667;585;529;458;0	536;0	639;594	735;3	192;0;513;418;0	323;0	647;596	704;3	039;0;31;529;429; ; ; ; ;
11687;586;514;433;0	536;0	638;594	735;3	146;0;522;398;0	323;0	647;596	704;3	048;0;31;529;429; ; ; ; ;
11707;587;516;441;0	536;0	638;596	337;3	109;0;516;406;0	323;0	647;593	021;3	038;0;31;529;429; ; ; ; ;
11726;588;522;410;0	536;0	638;596	337;3	241;0;514;417;0	323;0	647;593	021;2	982;0;31;529;429; ; ; ; ;
11746;589;512;471;0	536;0	638;596	337;3	565;0;533;384;0	323;0	647;593	021;3	086;0;31;529;429; ; ; ; ;
11766;590;535;434;0	536;0	638;596	337;3	272;0;532;426;0	322;0	647;593	021;3	359;0;31;529;429; ; ; ; ;
11786;591;513;472;0	536;0	638;596	337;3	615;0;538;423;0	322;0	647;593	021;3	100;0;31;529;429; ; ; ; ;
11806;592;522;461;0	536;0	638;594	935;3	526;0;540;415;0	323;0	647;595	043;3	206;0;31;529;429; ; ; ; ;
11826;593;564;447;0	536;0	638;594	935;3	337;0;548;407;0	322;0	646;595	043;3	131;0;31;529;429; ; ; ; ;
11846;594;530;443;0	536;0	637;594	935;3	313;0;540;409;0	322;0	646;595	043;3	028;0;31;529;429; ; ; ; ;
11866;595;540;443;0	536;0	637;594	935;3	147;0;-800;-600;0	536;0	637;-1	000;-1	000;4;31;529;429; ; ; ; ;
11886;596;569;388;0	536;0	637;594	935;2	995;0;537;438;0	322;0	646;595	043;3	124;0;32;548;404; ; ; ; ;
11906;597;555;381;0	536;0	637;594	908;2	914;0;537;439;0	322;0	646;593	433;3	116;0;32;548;404; ; ; ; ;
11926;598;578;393;0	536;0	637;594	908;2	968;0;560;409;0	322;0	646;593	433;3	124;0;32;548;404; ; ; ; ;
11946;599;540;397;0	536;0	637;594	908;3	081;0;552;419;0	323;0	645;593	433;2	914;0;32;548;404; ; ; ; ;
11966;600;532;406;0	536;0	637;594	908;3	125;0;544;409;0	323;0	645;593	433;2	948;0;32;548;404; ; ; ; ;
11986;601;557;363;0	536;0	637;594	908;2	742;0;545;435;0	323;0	645;593	433;3	180;0;32;548;404; ; ; ; ;
12005;602;535;364;0	536;0	637;595	284;2	792;0;545;435;0	323;0	645;596	097;3	101;0;32;548;404; ; ; ; ;
12025;603;565;390;0	536;0	637;595	284;2	961;0;528;416;0	323;0	645;596	097;2	942;0;32;548;404; ; ; ; ;
12045;604;431;330;0	538;0	637;595	284;2	852;0;459;370;0	324;0	645;596	097;3	060;0; ; ; ; ; ; ; ;
12065;605;319;368;0	539;0	637;595	284;3	357;0;306;343;0	327;0	645;596	097;2	888;0; ; ; ; ; ; ; ;
12085;606;323;300;0	540;0	637;595	284;2	863;0;313;354;0	327;0	645;596	097;3	052;0; ; ; ; ; ; ; ;
12105;607;328;304;0	540;0	637;594	235;3	029;0;322;344;0	328;0	644;595	573;2	990;0; ; ; ; ; ; ; ;
12125;608;306;327;0	541;0	637;594	235;2	852;0;291;352;0	328;0	644;595	573;2	972;0;33;298;339; ; ; ; ;
12145;609;280;325;0	541;0	638;594	235;3	210;0;310;338;0	328;0	644;595	573;3	189;0;33;298;339; ; ; ; ;
12165;610;277;355;0	542;0	638;594	235;2	996;0;320;346;0	329;0	644;595	573;3	177;0;33;298;339; ; ; ; ;
12185;611;292;341;0	542;0	638;594	235;3	140;0;309;349;0	329;0	644;595	573;2	861;0;33;298;339; ; ; ; ;
12205;612;278;348;0	542;0	638;595	135;3	050;0;311;343;0	329;0	644;596	008;2	959;0;33;298;339; ; ; ; ;
12225;613;293;318;0	542;0	638;595	135;2	852;0;318;320;0	329;0	644;596	008;3	038;0;33;298;339; ; ; ; ;
12245;614;287;343;0	542;0	638;595	135;2	750;0;308;345;0	329;0	644;596	008;3	057;0;33;298;339; ; ; ; ;
12265;615;205;349;0	543;0	639;595	135;2	746;0;196;327;0	330;0	645;596	008;2	794;0; ; ; ; ; ; ; ;
12285;616;209;316;0	543;0	639;595	135;2	758;0;231;372;0	330;0	645;596	008;3	136;0; ; ; ; ; ; ; ;
12304;617;213;336;0	543;0	639;589	474;2	734;0;190;376;0	330;0	645;595	904;3	087;0; ; ; ; ; ; ; ;
12324;618;201;329;0	543;0	639;589	474;2	679;0;226;361;0	330;0	645;595	904;2	957;0; ; ; ; ; ; ; ;
12344;619;193;397;0	543;0	639;589	474;3	178;0;137;318;0	330;0	645;595	904;2	595;0; ; ; ; ; ; ; ;
12364;620;204;326;0	543;0	639;589	474;2	848;0;228;373;0	330;0	645;595	904;3	160;0; ; ; ; ; ; ; ;
12384;621;194;390;0	544;0	639;589	474;2	908;0;197;416;0	331;0	645;595	904;3	561;0; ; ; ; ; ; ; ;
12404;622;197;361;0	544;0	639;591	482;2	978;0;173;413;0	331;0	645;595	179;3	568;0; ; ; ; ; ; ; ;
12424;623;187;368;0	544;0	639;591	482;2	812;0;222;341;0	331;0	645;595	179;3	269;0; ; ; ; ; ; ; ;
12444;624;211;405;0	544;0	639;591	482;3	103;0;219;348;0	331;0	645;595	179;3	103;0; ; ; ; ; ; ; ;
12464;625;198;402;0	544;0	639;591	482;3	019;0;217;399;0	331;0	646;595	179;3	105;0; ; ; ; ; ; ; ;
12484;626;177;419;0	544;0	639;591	482;3	156;0;183;410;0	331;0	646;595	179;3	134;0; ; ; ; ; ; ; ;
12504;627;185;423;0	544;0	640;590	459;3	140;0;178;423;0	331;0	646;595	810;3	149;0; ; ; ; ; ; ; ;
12524;628;-800;-600;0	331;0	646;-1	000;-1	000;4;204;420;0	331;0	646;595	810;3	280;0; ; ; ; ; ; ; ;
12544;629;183;397;0	543;0	640;590	459;2	958;0;221;422;0	330;0	646;595	810;3	322;0; ; ; ; ; ; ; ;
12564;630;190;397;0	544;0	640;590	459;3	015;0;-800;-600;0	544;0	640;-1	000;-1	000;4; ; ; ; ; ; ; ;
12584;631;187;403;0	544;0	640;590	459;2	915;0;229;463;0	331;0	646;595	810;3	665;0; ; ; ; ; ; ; ;
12603;632;191;406;0	544;0	640;590	235;2	918;0;229;463;0	331;0	646;595	406;3	663;0; ; ; ; ; ; ; ;
12624;633;173;400;0	544;0	640;590	235;3	091;0;177;397;0	331;0	646;595	406;3	080;0; ; ; ; ; ; ; ;
12643;634;179;396;0	544;0	640;590	235;3	046;0;174;349;0	331;0	646;595	406;3	087;0; ; ; ; ; ; ; ;
12665;635;158;393;0	544;0	640;590	235;2	933;0;160;377;0	331;0	646;595	406;2	995;0; ; ; ; ; ; ; ;
12683;636;187;430;0	544;0	640;590	235;3	035;0;209;416;0	331;0	646;595	406;3	086;0; ; ; ; ; ; ; ;
12703;637;182;429;0	544;0	640;591	097;2	999;0;207;401;0	331;0	646;594	754;3	052;0; ; ; ; ; ; ; ;
12723;638;163;415;0	544;0	640;591	097;3	210;0;177;356;0	331;0	646;594	754;2	880;0; ; ; ; ; ; ; ;
12746;639;163;413;0	544;0	640;591	097;3	024;0;194;360;0	331;0	646;594	754;3	234;0; ; ; ; ; ; ; ;
12763;640;173;419;0	544;0	640;591	097;3	230;0;-800;-600;0	544;0	640;-1	000;-1	000;4; ; ; ; ; ; ; ;
12783;641;172;392;0	544;0	640;591	097;3	254;0;198;386;0	331;0	646;594	754;3	205;0; ; ; ; ; ; ; ;
12803;642;171;392;0	544;0	640;589	510;3	208;0;198;385;0	331;0	646;595	477;3	209;0; ; ; ; ; ; ; ;
12823;643;190;412;0	543;0	640;589	510;3	130;0;205;393;0	330;0	646;595	477;3	072;0; ; ; ; ; ; ; ;
12843;644;189;390;0	543;0	640;589	510;2	959;0;213;399;0	330;0	647;595	477;2	992;0; ; ; ; ; ; ; ;
12865;645;197;357;0	543;0	640;589	510;2	918;0;149;356;0	330;0	647;595	477;2	783;0; ; ; ; ; ; ; ;
12883;646;211;359;0	543;0	640;589	510;2	898;0;133;351;0	330;0	647;595	477;2	700;0; ; ; ; ; ; ; ;
12903;647;215;361;0	543;0	640;588	920;2	876;0;117;346;0	330;0	647;595	506;2	618;0; ; ; ; ; ; ; ;
12922;648;196;422;0	543;0	640;588	920;3	192;0;201;409;0	330;0	647;595	506;3	226;0; ; ; ; ; ; ; ;
12942;649;-800;-600;0	330;0	647;-1	000;-1	000;4;219;371;0	330;0	647;595	506;2	877;0; ; ; ; ; ; ; ;
12962;650;289;352;0	542;0	639;588	920;2	854;0;302;368;0	329;0	647;595	506;3	146;0; ; ; ; ; ; ; ;
12982;651;281;330;0	542;0	639;588	920;2	729;0;292;392;0	328;0	647;595	506;3	075;0; ; ; ; ; ; ; ;
13002;652;281;324;0	541;0	639;594	785;2	755;0;284;368;0	328;0	647;596	567;2	961;0; ; ; ; ; ; ; ;
13022;653;300;333;0	541;0	639;594	785;2	848;0;290;357;0	328;0	647;596	567;3	079;0; ; ; ; ; ; ; ;
13042;654;281;328;0	541;0	640;594	785;2	866;0;288;369;0	328;0	647;596	567;2	997;0; ; ; ; ; ; ; ;
13062;655;335;349;0	541;0	640;594	785;3	030;0;322;336;0	328;0	648;596	567;3	012;0; ; ; ; ; ; ; ;
13082;656;312;392;0	541;0	640;594	785;2	905;0;313;338;0	327;0	648;596	567;3	095;0; ; ; ; ; ; ; ;
13102;657;317;401;0	540;0	640;593	932;2	956;0;322;342;0	327;0	648;595	945;3	056;0; ; ; ; ; ; ; ;
13122;658;279;334;0	540;0	640;593	932;2	774;0;324;353;0	327;0	648;595	945;2	891;0; ; ; ; ; ; ; ;
13142;659;320;340;0	540;0	640;593	932;2	890;0;311;412;0	327;0	648;595	945;2	979;0; ; ; ; ; ; ; ;
13162;660;333;367;0	540;0	640;593	932;3	011;0;325;336;0	327;0	648;595	945;3	150;0; ; ; ; ; ; ; ;
13182;661;365;348;0	539;0	640;593	932;3	035;0;369;332;0	326;0	648;595	945;2	810;0; ; ; ; ; ; ; ;
13202;662;384;358;0	539;0	640;595	052;3	064;0;371;327;0	326;0	648;595	234;2	887;0; ; ; ; ; ; ; ;
13221;663;373;336;0	539;0	640;595	052;3	004;0;388;347;0	326;0	648;595	234;2	763;0; ; ; ; ; ; ; ;
13241;664;396;345;0	539;0	640;595	052;3	008;0;361;303;0	326;0	648;595	234;2	666;0; ; ; ; ; ; ; ;
13263;665;399;358;0	539;0	640;595	052;2	923;0;389;374;0	326;0	648;595	234;2	894;0; ; ; ; ; ; ; ;
13281;666;375;364;0	539;0	640;595	052;2	910;0;394;336;0	326;0	648;595	234;2	899;0; ; ; ; ; ; ; ;
13302;667;387;369;0	539;0	640;596	215;2	902;0;389;329;0	326;0	648;596	548;2	909;0; ; ; ; ; ; ; ;
13321;668;395;338;0	539;0	640;596	215;2	879;0;388;371;0	326;0	648;596	548;2	739;0; ; ; ; ; ; ; ;
13341;669;368;350;0	539;0	639;596	215;2	977;0;368;355;0	326;0	648;596	548;3	027;0; ; ; ; ; ; ; ;
13361;670;383;332;0	539;0	639;596	215;2	897;0;417;325;0	326;0	648;596	548;2	567;0; ; ; ; ; ; ; ;
13381;671;376;353;0	540;0	639;596	215;2	891;0;380;385;0	326;0	648;596	548;2	840;0; ; ; ; ; ; ; ;
13401;672;383;349;0	540;0	639;595	511;2	918;0;381;371;0	326;0	648;596	481;2	876;0; ; ; ; ; ; ; ;
13422;673;384;364;0	540;0	639;595	511;2	871;0;363;349;0	326;0	648;596	481;2	861;0; ; ; ; ; ; ; ;
13441;674;381;331;0	540;0	639;595	511;2	776;0;392;472;0	326;0	648;596	481;3	596;0; ; ; ; ; ; ; ;
13462;675;373;323;0	539;0	640;595	511;2	931;0;371;412;0	326;0	648;596	481;2	889;0; ; ; ; ; ; ; ;
13481;676;380;344;0	539;0	640;595	511;2	849;0;377;378;0	326;0	648;596	481;2	982;0; ; ; ; ; ; ; ;
13502;677;378;323;0	540;0	640;596	538;2	843;0;380;426;0	326;0	648;596	950;3	185;0; ; ; ; ; ; ; ;
13520;678;380;386;0	540;0	640;596	538;2	917;0;376;424;0	326;0	648;596	950;3	182;0; ; ; ; ; ; ; ;
13542;679;389;354;0	540;0	640;596	538;2	818;0;-800;-600;0	540;0	640;-1	000;-1	000;4; ; ; ; ; ; ; ;
13560;680;-800;-600;0	326;0	648;-1	000;-1	000;4;355;368;0	326;0	648;596	950;2	910;0; ; ; ; ; ; ; ;
13582;681;401;327;0	540;0	640;596	538;2	764;0;384;357;0	326;0	648;596	950;2	796;0; ; ; ; ; ; ; ;
13600;682;401;327;0	540;0	640;596	575;2	764;0;385;358;0	326;0	648;596	181;2	792;0; ; ; ; ; ; ; ;
13622;683;397;369;0	540;0	640;596	575;2	999;0;393;427;0	326;0	648;596	181;3	113;0; ; ; ; ; ; ; ;
13640;684;385;372;0	540;0	640;596	575;2	987;0;392;343;0	326;0	648;596	181;2	790;0; ; ; ; ; ; ; ;
13661;685;381;374;0	539;0	640;596	575;3	042;0;370;476;0	326;0	648;596	181;3	509;0; ; ; ; ; ; ; ;
13701;686;388;398;0	540;0	640;596	575;3	135;0;361;305;0	326;0	649;596	181;2	624;0; ; ; ; ; ; ; ;
13720;687;387;404;0	540;0	640;595	255;3	148;0;350;336;0	326;0	649;596	416;2	810;0; ; ; ; ; ; ; ;
13742;688;377;325;0	540;0	641;595	255;3	016;0;383;410;0	327;0	649;596	416;3	104;0; ; ; ; ; ; ; ;
13760;689;397;334;0	540;0	641;595	255;2	951;0;370;308;0	327;0	649;596	416;2	856;0; ; ; ; ; ; ; ;
13781;690;382;314;0	540;0	641;595	255;2	860;0;406;353;0	327;0	649;596	416;3	062;0; ; ; ; ; ; ; ;
13800;691;376;352;0	540;0	641;595	255;2	903;0;-800;-600;0	540;0	641;-1	000;-1	000;4; ; ; ; ; ; ; ;
13821;692;382;350;0	540;0	641;596	529;2	862;0;-800;-600;0	327;0	649;-1	000;-1	000;4; ; ; ; ; ; ; ;
13839;693;385;340;0	540;0	640;596	529;2	828;0;400;419;0	327;0	649;596	684;3	293;0;34;387;368; ; ; ; ;
13859;694;380;383;0	540;0	640;596	529;2	986;0;-800;-600;0	540;0	640;-1	000;-1	000;4;34;387;368; ; ; ; ;
13879;695;381;371;0	540;0	640;596	529;2	974;0;394;355;0	327;0	649;596	684;2	868;0;34;387;368; ; ; ; ;
13899;696;387;370;0	540;0	640;596	529;2	962;0;386;360;0	327;0	649;596	684;2	816;0;34;387;368; ; ; ; ;
13919;697;384;369;0	540;0	640;596	267;2	949;0;386;360;0	327;0	649;596	173;2	814;0;34;387;368; ; ; ; ;
13939;698;410;392;0	540;0	640;596	267;2	832;0;397;349;0	327;0	648;596	173;2	815;0;34;387;368; ; ; ; ;
13959;699;392;373;0	540;0	640;596	267;2	996;0;366;352;0	327;0	648;596	173;2	777;0;34;387;368; ; ; ; ;
13979;700;397;395;0	540;0	640;596	267;2	844;0;391;343;0	327;0	648;596	173;2	651;0;34;387;368; ; ; ; ;
13999;701;402;404;0	540;0	640;596	267;3	050;0;-800;-600;0	540;0	640;-1	000;-1	000;4; ; ; ; ; ; ; ;
14019;702;404;401;0	540;0	640;596	382;3	018;0;-800;-600;0	327;0	649;-1	000;-1	000;4; ; ; ; ; ; ; ;
14039;703;388;327;0	540;0	640;596	382;2	791;0;437;299;0	327;0	649;596	038;2	589;0; ; ; ; ; ; ; ;
14059;704;388;366;0	540;0	640;596	382;3	055;0;413;326;0	327;0	649;596	038;2	843;0; ; ; ; ; ; ; ;
14079;705;379;350;0	540;0	640;596	382;2	909;0;388;336;0	327;0	648;596	038;2	935;0; ; ; ; ; ; ; ;
14098;706;393;352;0	540;0	640;596	382;2	874;0;377;376;0	327;0	648;596	038;2	972;0; ; ; ; ; ; ; ;
14118;707;390;353;0	540;0	640;596	530;2	977;0;368;395;0	327;0	648;597	445;3	017;0; ; ; ; ; ; ; ;
14138;708;375;400;0	540;0	640;596	530;2	975;0;-800;-600;0	540;0	640;-1	000;-1	000;4; ; ; ; ; ; ; ;
14158;709;386;375;0	540;0	641;596	530;2	895;0;381;362;0	327;0	648;597	445;3	094;0; ; ; ; ; ; ; ;
14178;710;383;336;0	540;0	640;596	530;2	795;0;390;415;0	327;0	648;597	445;3	070;0; ; ; ; ; ; ; ;
14198;711;395;341;0	540;0	640;596	530;2	902;0;368;352;0	327;0	648;597	445;2	713;0; ; ; ; ; ; ; ;
14218;712;397;347;0	540;0	640;596	435;2	870;0;368;367;0	327;0	648;596	825;2	576;0; ; ; ; ; ; ; ;
14238;713;372;332;0	541;0	640;596	435;2	824;0;367;407;0	327;0	648;596	825;3	039;0; ; ; ; ; ; ; ;
14258;714;333;299;0	541;0	640;596	435;2	835;0;334;324;0	328;0	648;596	825;2	794;0;35;330;321; ; ; ; ;
14278;715;328;343;0	541;0	640;596	435;3	184;0;334;324;0	328;0	648;596	825;2	963;0;35;330;321; ; ; ; ;
14298;716;326;304;0	541;0	640;596	435;2	822;0;333;338;0	328;0	648;596	825;3	103;0;35;330;321; ; ; ; ;
14318;717;329;326;0	541;0	640;591	723;2	892;0;333;346;0	328;0	647;593	955;3	014;0;35;330;321; ; ; ; ;
14338;718;325;324;0	541;0	639;591	723;2	811;0;336;315;0	328;0	647;593	955;2	973;0;35;330;321; ; ; ; ;
14358;719;320;286;0	541;0	639;591	723;2	675;0;336;311;0	328;0	647;593	955;2	928;0;35;330;321; ; ; ; ;
14378;720;336;329;0	541;0	639;591	723;3	071;0;322;342;0	328;0	647;593	955;2	942;0; ; ; ; ; ; ; ;
14397;721;318;294;0	541;0	639;591	723;2	801;0;338;296;0	328;0	647;593	955;2	869;0; ; ; ; ; ; ; ;
14417;722;324;310;0	541;0	639;592	621;2	836;0;335;299;0	328;0	647;594	765;2	857;0; ; ; ; ; ; ; ;
14437;723;327;279;0	541;0	639;592	621;2	716;0;360;327;0	328;0	647;594	765;3	035;0; ; ; ; ; ; ; ;
14457;724;331;244;0	541;0	639;592	621;2	802;0;359;276;0	328;0	646;594	765;2	915;0; ; ; ; ; ; ; ;
14477;725;358;214;0	541;0	638;592	621;2	746;0;390;228;0	328;0	646;594	765;2	948;0;36;358;219; ; ; ; ;
14497;726;358;216;0	541;0	638;592	621;2	812;0;354;227;0	328;0	646;594	765;2	886;0;36;358;219; ; ; ; ;
14517;727;357;219;0	541;0	638;592	189;2	795;0;361;232;0	328;0	646;591	398;2	872;0;36;358;219; ; ; ; ;
14537;728;346;212;0	541;0	638;592	189;2	809;0;-800;-600;0	541;0	638;-1	000;-1	000;4;36;358;219; ; ; ; ;
14557;729;350;224;0	541;0	638;592	189;2	774;0;379;229;0	328;0	646;591	398;2	856;0;36;358;219; ; ; ; ;
14577;730;357;208;0	541;0	638;592	189;2	727;0;377;216;0	328;0	646;591	398;2	896;0;36;358;219; ; ; ; ;
14597;731;373;162;0	540;0	638;592	189;2	767;0;387;167;0	328;0	645;591	398;2	904;0; ; ; ; ; ; ; ;
14617;732;377;177;0	540;0	638;582	199;2	705;0;392;158;0	328;0	645;582	614;2	871;0; ; ; ; ; ; ; ;
14637;733;399;27;0	540;0	638;582	199;2	639;0;417;64;0	328;0	646;582	614;2	704;0;37;412;54; ; ; ; ;
14657;734;393;29;0	540;0	638;582	199;2	798;0;-800;-600;0	540;0	638;-1	000;-1	000;4;37;412;54; ; ; ; ;
14677;735;401;29;0	540;0	638;582	199;2	710;0;421;72;0	328;0	646;582	614;2	797;0;37;412;54; ; ; ; ;
14696;736;397;45;0	540;0	638;582	199;2	773;0;430;67;0	328;0	646;582	614;2	759;0;37;412;54; ; ; ; ;
14716;737;396;52;0	540;0	638;579	984;2	725;0;430;71;0	328;0	646;580	802;2	751;0;37;412;54; ; ; ; ;
14736;738;412;26;0	540;0	639;579	984;2	628;0;420;56;0	328;0	646;580	802;2	837;0;37;412;54; ; ; ; ;
14756;739;414;47;0	540;0	639;579	984;2	587;0;433;62;0	328;0	646;580	802;2	665;0;37;412;54; ; ; ; ;
14776;740;418;71;0	540;0	638;579	984;2	744;0;432;71;0	328;0	645;580	802;2	658;0;37;412;54; ; ; ; ;
14796;741;397;55;0	540;0	638;579	984;2	687;0;422;52;0	328;0	645;580	802;2	654;0;37;412;54; ; ; ; ;
14816;742;399;62;0	540;0	638;581	602;2	718;0;428;59;0	328;0	645;580	242;2	647;0;37;412;54; ; ; ; ;
14836;743;394;41;0	540;0	638;581	602;2	687;0;420;59;0	328;0	645;580	242;2	615;0;37;412;54; ; ; ; ;
14856;744;410;37;0	540;0	638;581	602;2	693;0;433;55;0	328;0	645;580	242;2	875;0;37;412;54; ; ; ; ;
14876;745;401;44;0	540;0	638;581	602;2	721;0;427;67;0	328;0	645;580	242;2	883;0;37;412;54; ; ; ; ;
14896;746;398;49;0	540;0	638;581	602;2	705;0;410;82;0	328;0	645;580	242;2	674;0;37;412;54; ; ; ; ;
14916;747;405;48;0	540;0	638;582	015;2	719;0;414;83;0	328;0	645;581	147;2	815;0;37;412;54; ; ; ; ;
14936;748;397;39;0	540;0	638;582	015;2	784;0;423;70;0	328;0	645;581	147;2	679;0;37;412;54; ; ; ; ;
14956;749;396;51;0	540;0	638;582	015;2	720;0;427;53;0	328;0	645;581	147;2	620;0;37;412;54; ; ; ; ;
14976;750;409;52;0	540;0	638;582	015;2	626;0;427;61;0	328;0	645;581	147;2	729;0;37;412;54; ; ; ; ;
14995;751;451;67;0	540;0	638;582	015;2	729;0;466;83;0	327;0	645;581	147;2	663;0;38;458;85; ; ; ; ;
15015;752;460;65;0	540;0	638;585	405;2	715;0;471;74;0	327;0	645;583	061;2	668;0;38;458;85; ; ; ; ;
15035;753;470;79;0	540;0	638;585	405;2	661;0;459;66;0	327;0	645;583	061;2	784;0;38;458;85; ; ; ; ;
15055;754;448;73;0	540;0	638;585	405;2	672;0;472;86;0	327;0	645;583	061;2	703;0;38;458;85; ; ; ; ;
15075;755;441;87;0	540;0	638;585	405;2	801;0;483;76;0	327;0	645;583	061;2	791;0;38;458;85; ; ; ; ;
15095;756;435;77;0	540;0	638;585	405;2	745;0;448;86;0	327;0	645;583	061;2	780;0;38;458;85; ; ; ; ;
15115;757;429;78;0	540;0	638;584	681;2	786;0;457;83;0	327;0	645;582	767;2	760;0;38;458;85; ; ; ; ;
15135;758;442;82;0	540;0	638;584	681;2	773;0;472;73;0	327;0	645;582	767;2	748;0;38;458;85; ; ; ; ;
15155;759;-800;-600;0	327;0	645;-1	000;-1	000;4;465;99;0	327;0	645;582	767;2	867;0;38;458;85; ; ; ; ;
15175;760;441;93;0	539;0	638;584	681;2	750;0;475;90;0	327;0	645;582	767;2	929;0;38;458;85; ; ; ; ;
15195;761;454;97;0	539;0	638;584	681;2	746;0;484;104;0	327;0	645;582	767;2	864;0;38;458;85; ; ; ; ;
15215;762;454;96;0	539;0	638;585	397;2	749;0;484;101;0	326;0	645;583	251;2	886;0;38;458;85; ; ; ; ;
15235;763;447;81;0	539;0	638;585	397;2	689;0;470;90;0	326;0	645;583	251;2	894;0;38;458;85; ; ; ; ;
15255;764;431;96;0	539;0	638;585	397;2	933;0;461;87;0	326;0	645;583	251;2	700;0;38;458;85; ; ; ; ;
15274;765;523;209;0	538;0	639;585	397;2	833;0;536;213;0	326;0	646;583	251;2	937;0; ; ; ; ; ; ; ;
15294;766;580;297;0	537;0	641;585	397;2	783;0;524;402;0	325;0	648;583	251;3	176;0; ; ; ; ; ; ; ;
15314;767;619;337;0	537;0	642;596	862;2	943;0;517;448;0	325;0	649;594	906;3	222;0; ; ; ; ; ; ; ;
15334;768;563;357;0	537;0	642;596	862;2	936;0;532;402;0	325;0	649;594	906;2	888;0; ; ; ; ; ; ; ;
15354;769;-800;-600;0	325;0	649;-1	000;-1	000;4;556;398;0	325;0	649;594	906;3	043;0; ; ; ; ; ; ; ;
15374;770;542;342;0	537;0	642;596	862;2	948;0;562;375;0	325;0	649;594	906;2	915;0; ; ; ; ; ; ; ;
15394;771;612;324;0	538;0	642;596	862;2	862;0;531;403;0	325;0	648;594	906;3	031;0; ; ; ; ; ; ; ;
15414;772;612;324;0	538;0	641;596	795;2	861;0;544;398;0	325;0	648;592	936;2	974;0; ; ; ; ; ; ; ;
15434;773;556;378;0	538;0	641;596	795;2	783;0;552;370;0	325;0	648;592	936;3	027;0; ; ; ; ; ; ; ;
15454;774;550;355;0	538;0	641;596	795;3	011;0;538;384;0	325;0	648;592	936;2	885;0; ; ; ; ; ; ; ;
15474;775;606;337;0	538;0	641;596	795;2	932;0;-800;-600;0	538;0	641;-1	000;-1	000;4; ; ; ; ; ; ; ;
15494;776;550;398;0	538;0	641;596	795;3	120;0;564;405;0	325;0	648;592	936;3	094;0;39;562;381; ; ; ; ;
15514;777;569;383;0	538;0	641;597	928;3	136;0;565;403;0	325;0	648;594	385;3	101;0;39;562;381; ; ; ; ;
15534;778;548;334;0	538;0	641;597	928;3	163;0;567;400;0	325;0	648;594	385;3	204;0;39;562;381; ; ; ; ;
15554;779;580;357;0	538;0	641;597	928;3	124;0;543;399;0	325;0	648;594	385;3	056;0;39;562;381; ; ; ; ;
15574;780;563;388;0	539;0	641;597	928;3	044;0;557;395;0	325;0	648;594	385;3	114;0;39;562;381; ; ; ; ;
15593;781;580;339;0	539;0	641;597	928;2	928;0;547;406;0	325;0	648;594	385;3	233;0;39;562;381; ; ; ; ;
15613;782;575;361;0	539;0	642;596	572;2	863;0;552;405;0	325;0	648;594	063;3	174;0;39;562;381; ; ; ; ;
15633;783;533;435;0	539;0	642;596	572;3	550;0;560;410;0	325;0	648;594	063;2	991;0; ; ; ; ; ; ; ;
15653;784;554;377;0	539;0	642;596	572;3	092;0;548;407;0	325;0	648;594	063;2	915;0; ; ; ; ; ; ; ;
15673;785;596;347;0	539;0	642;596	572;3	038;0;553;400;0	325;0	648;594	063;3	111;0; ; ; ; ; ; ; ;
15693;786;553;397;0	539;0	642;596	572;3	336;0;535;444;0	325;0	648;594	063;3	225;0; ; ; ; ; ; ; ;
15713;787;568;392;0	539;0	642;598	481;3	085;0;533;444;0	325;0	648;593	160;3	250;0; ; ; ; ; ; ; ;
15733;788;594;338;0	539;0	642;598	481;2	808;0;571;422;0	325;0	648;593	160;3	150;0;40;564;395; ; ; ; ;
15753;789;563;391;0	539;0	642;598	481;3	226;0;559;404;0	325;0	648;593	160;3	170;0;40;564;395; ; ; ; ;
15773;790;599;355;0	539;0	642;598	481;3	235;0;550;427;0	325;0	648;593	160;3	293;0;40;564;395; ; ; ; ;
15793;791;568;382;0	539;0	642;598	481;3	040;0;567;407;0	326;0	648;593	160;3	276;0;40;564;395; ; ; ; ;
15813;792;582;367;0	539;0	642;598	781;3	273;0;558;415;0	326;0	648;593	784;3	262;0;40;564;395; ; ; ; ;
15833;793;561;384;0	539;0	642;598	781;3	214;0;570;389;0	326;0	648;593	784;3	270;0;40;564;395; ; ; ; ;
15853;794;541;399;0	539;0	642;598	781;3	144;0;553;414;0	326;0	648;593	784;3	146;0;40;564;395; ; ; ; ;
15872;795;565;378;0	539;0	642;598	781;3	110;0;539;427;0	326;0	648;593	784;3	237;0;40;564;395; ; ; ; ;
15892;796;596;366;0	539;0	642;598	781;3	259;0;546;419;0	326;0	648;593	784;3	383;0;40;564;395; ; ; ; ;
15912;797;595;367;0	539;0	642;597	504;3	213;0;540;423;0	326;0	648;595	290;3	362;0;40;564;395; ; ; ; ;
15932;798;562;371;0	539;0	642;597	504;3	325;0;529;469;0	326;0	648;595	290;3	574;0; ; ; ; ; ; ; ;
15952;799;549;362;0	539;0	642;597	504;3	169;0;570;410;0	326;0	648;595	290;3	108;0; ; ; ; ; ; ; ;
15972;800;588;361;0	539;0	641;597	504;3	036;0;558;392;0	326;0	648;595	290;3	236;0; ; ; ; ; ; ; ;
15992;801;579;353;0	539;0	641;597	504;2	974;0;529;434;0	326;0	648;595	290;3	171;0; ; ; ; ; ; ; ;
16012;802;583;352;0	539;0	641;595	895;2	906;0;547;397;0	326;0	648;594	894;3	232;0; ; ; ; ; ; ; ;
16032;803;450;344;0	540;0	641;595	895;3	169;0;496;353;0	327;0	647;594	894;3	112;0; ; ; ; ; ; ; ;
16052;804;453;334;0	541;0	641;595	895;3	068;0;450;382;0	328;0	647;594	894;3	290;0; ; ; ; ; ; ; ;
16072;805;445;315;0	541;0	641;595	895;2	969;0;478;349;0	328;0	647;594	894;3	446;0; ; ; ; ; ; ; ;
16092;806;436;351;0	541;0	641;595	895;3	160;0;-800;-600;0	541;0	641;-1	000;-1	000;4; ; ; ; ; ; ; ;
16112;807;433;341;0	541;0	641;596	546;3	088;0;-800;-600;0	328;0	647;-1	000;-1	000;4; ; ; ; ; ; ; ;
16132;808;446;349;0	541;0	640;596	546;2	991;0;474;370;0	328;0	647;594	354;3	033;0; ; ; ; ; ; ; ;
16152;809;449;305;0	541;0	640;596	546;3	029;0;472;368;0	328;0	647;594	354;3	262;0; ; ; ; ; ; ; ;
16171;810;451;341;0	541;0	641;596	546;3	010;0;-800;-600;0	541;0	641;-1	000;-1	000;4; ; ; ; ; ; ; ;
16191;811;452;334;0	542;0	641;596	546;3	014;0;483;402;0	328;0	647;594	354;3	392;0; ; ; ; ; ; ; ;
16211;812;451;320;0	542;0	641;596	530;3	019;0;483;402;0	328;0	647;594	763;3	394;0; ; ; ; ; ; ; ;
16231;813;442;355;0	542;0	641;596	530;3	088;0;452;396;0	328;0	647;594	763;3	183;0; ; ; ; ; ; ; ;
16252;814;433;360;0	541;0	641;596	530;3	045;0;464;333;0	328;0	647;594	763;2	879;0; ; ; ; ; ; ; ;
16271;815;452;347;0	541;0	641;596	530;2	932;0;502;395;0	328;0	647;594	763;3	494;0; ; ; ; ; ; ; ;
16291;816;392;341;0	542;0	641;596	530;3	069;0;374;387;0	329;0	647;594	763;2	956;0; ; ; ; ; ; ; ;
16311;817;389;339;0	542;0	641;596	469;3	017;0;383;369;0	329;0	647;596	729;3	196;0; ; ; ; ; ; ; ;
16331;818;363;321;0	542;0	641;596	469;3	354;0;394;320;0	329;0	647;596	729;2	876;0; ; ; ; ; ; ; ;
16351;819;383;327;0	542;0	641;596	469;3	171;0;383;390;0	329;0	647;596	729;3	151;0; ; ; ; ; ; ; ;
16371;820;406;363;0	542;0	641;596	469;3	040;0;375;381;0	329;0	647;596	729;3	106;0; ; ; ; ; ; ; ;
16391;821;390;356;0	542;0	641;596	469;2	829;0;397;445;0	329;0	647;596	729;3	853;0; ; ; ; ; ; ; ;
16411;822;399;349;0	542;0	641;595	670;2	681;0;391;461;0	329;0	647;594	997;4	049;0; ; ; ; ; ; ; ;
16431;823;385;352;0	542;0	641;595	670;2	929;0;390;339;0	329;0	647;594	997;3	044;0; ; ; ; ; ; ; ;
16450;824;409;394;0	542;0	641;595	670;3	437;0;426;411;0	329;0	647;594	997;3	344;0; ; ; ; ; ; ; ;
16470;825;382;362;0	542;0	641;595	670;3	053;0;363;392;0	329;0	647;594	997;3	300;0; ; ; ; ; ; ; ;
16490;826;389;337;0	542;0	641;595	670;2	873;0;406;373;0	329;0	647;594	997;3	279;0; ; ; ; ; ; ; ;
16510;827;395;348;0	542;0	641;596	426;3	030;0;409;407;0	329;0	647;595	680;3	261;0; ; ; ; ; ; ; ;
16530;828;379;369;0	542;0	641;596	426;3	120;0;367;367;0	329;0	647;595	680;3	206;0; ; ; ; ; ; ; ;
16550;829;384;333;0	542;0	641;596	426;3	154;0;405;384;0	329;0	647;595	680;3	174;0; ; ; ; ; ; ; ;
16570;830;397;353;0	542;0	641;596	426;3	055;0;410;381;0	329;0	647;595	680;3	185;0; ; ; ; ; ; ; ;
16590;831;386;362;0	542;0	641;596	426;2	922;0;409;392;0	329;0	647;595	680;3	182;0; ; ; ; ; ; ; ;
16610;832;389;349;0	542;0	641;596	014;2	896;0;409;394;0	329;0	647;595	003;3	176;0; ; ; ; ; ; ; ;
16630;833;379;330;0	542;0	641;596	014;2	789;0;373;336;0	328;0	647;595	003;2	817;0; ; ; ; ; ; ; ;
16650;834;371;358;0	542;0	641;596	014;2	872;0;347;369;0	328;0	647;595	003;3	320;0; ; ; ; ; ; ; ;
16670;835;384;412;0	542;0	641;596	014;3	209;0;375;411;0	328;0	647;595	003;3	236;0; ; ; ; ; ; ; ;
16690;836;379;344;0	542;0	641;596	014;3	198;0;379;355;0	328;0	647;595	003;2	936;0; ; ; ; ; ; ; ;
16710;837;378;374;0	542;0	641;595	347;3	184;0;380;383;0	328;0	647;595	800;3	180;0; ; ; ; ; ; ; ;
16730;838;369;359;0	542;0	641;595	347;3	012;0;354;355;0	328;0	647;595	800;3	028;0; ; ; ; ; ; ; ;
16750;839;374;350;0	542;0	641;595	347;3	072;0;378;427;0	328;0	648;595	800;3	421;0; ; ; ; ; ; ; ;
16770;840;395;381;0	542;0	641;595	347;3	015;0;384;409;0	328;0	648;595	800;3	323;0; ; ; ; ; ; ; ;
16789;841;365;340;0	542;0	641;595	347;2	828;0;392;389;0	328;0	648;595	800;3	187;0; ; ; ; ; ; ; ;
16809;842;372;346;0	542;0	641;595	552;2	829;0;396;423;0	328;0	648;596	367;3	375;0; ; ; ; ; ; ; ;
16829;843;387;331;0	542;0	642;595	552;2	930;0;402;414;0	328;0	648;596	367;3	168;0; ; ; ; ; ; ; ;
16849;844;358;370;0	542;0	642;595	552;2	884;0;373;372;0	328;0	648;596	367;3	118;0; ; ; ; ; ; ; ;
16869;845;367;354;0	542;0	642;595	552;2	837;0;327;341;0	328;0	648;596	367;3	077;0; ; ; ; ; ; ; ;
16889;846;383;402;0	542;0	642;595	552;3	046;0;367;447;0	328;0	648;596	367;3	318;0; ; ; ; ; ; ; ;
16909;847;370;406;0	542;0	642;596	630;3	027;0;352;422;0	328;0	648;595	295;3	290;0; ; ; ; ; ; ; ;
16929;848;388;358;0	542;0	642;596	630;2	906;0;363;306;0	328;0	648;595	295;2	665;0; ; ; ; ; ; ; ;
16949;849;378;365;0	542;0	642;596	630;2	800;0;325;342;0	328;0	648;595	295;2	897;0; ; ; ; ; ; ; ;
16969;850;383;370;0	542;0	642;596	630;2	853;0;416;325;0	328;0	648;595	295;2	792;0; ; ; ; ; ; ; ;
16989;851;383;383;0	542;0	642;596	630;2	889;0;374;371;0	328;0	648;595	295;2	848;0; ; ; ; ; ; ; ;
17009;852;383;389;0	542;0	642;597	027;2	850;0;379;373;0	328;0	648;596	594;2	802;0; ; ; ; ; ; ; ;
17029;853;389;365;0	542;0	642;597	027;2	961;0;405;323;0	328;0	648;596	594;2	710;0; ; ; ; ; ; ; ;
17049;854;394;347;0	542;0	642;597	027;2	700;0;382;353;0	328;0	647;596	594;2	744;0; ; ; ; ; ; ; ;
17068;855;370;328;0	541;0	642;597	027;2	777;0;392;399;0	328;0	647;596	594;3	132;0; ; ; ; ; ; ; ;
17088;856;-800;-600;0	328;0	647;-1	000;-1	000;4;373;302;0	328;0	647;596	594;2	783;0; ; ; ; ; ; ; ;
17108;857;-800;-600;0	541;0	642;-1	000;-1	000;4;373;327;0	327;0	647;595	872;2	923;0; ; ; ; ; ; ; ;
17128;858;400;378;0	541;0	642;596	801;2	848;0;397;313;0	327;0	647;595	872;2	620;0; ; ; ; ; ; ; ;
17148;859;375;363;0	541;0	642;596	801;2	862;0;391;346;0	327;0	647;595	872;2	687;0; ; ; ; ; ; ; ;
17168;860;365;324;0	541;0	642;596	801;2	861;0;409;343;0	327;0	647;595	872;2	937;0; ; ; ; ; ; ; ;
17188;861;363;367;0	541;0	642;596	801;2	710;0;380;376;0	328;0	647;595	872;2	899;0; ; ; ; ; ; ; ;
17208;862;359;356;0	541;0	642;595	528;2	700;0;383;384;0	328;0	647;597	198;2	867;0; ; ; ; ; ; ; ;
17228;863;398;362;0	542;0	642;595	528;2	803;0;384;356;0	328;0	647;597	198;2	783;0; ; ; ; ; ; ; ;
17248;864;375;375;0	542;0	642;595	528;2	794;0;358;364;0	328;0	647;597	198;2	762;0; ; ; ; ; ; ; ;
17268;865;352;284;0	542;0	642;595	528;2	702;0;401;304;0	329;0	647;597	198;2	655;0; ; ; ; ; ; ; ;
17288;866;388;356;0	543;0	642;595	528;2	657;0;397;350;0	329;0	647;597	198;2	850;0; ; ; ; ; ; ; ;
17308;867;370;339;0	543;0	642;596	052;2	614;0;395;340;0	330;0	646;595	076;2	808;0; ; ; ; ; ; ; ;
17328;868;365;341;0	544;0	642;596	052;2	804;0;367;358;0	331;0	646;595	076;2	856;0; ; ; ; ; ; ; ;
17348;869;397;356;0	545;0	643;596	052;2	876;0;356;314;0	331;0	646;595	076;2	768;0; ; ; ; ; ; ; ;
17367;870;379;373;0	546;0	643;596	052;2	752;0;371;310;0	332;0	646;595	076;2	671;0; ; ; ; ; ; ; ;
17387;871;395;374;0	547;0	643;596	052;2	810;0;383;393;0	333;0	646;595	076;2	936;0; ; ; ; ; ; ; ;
17407;872;389;374;0	547;0	643;596	924;2	819;0;383;371;0	334;0	646;596	456;2	880;0; ; ; ; ; ; ; ;
17427;873;377;351;0	548;0	643;596	924;2	822;0;-800;-600;0	548;0	643;-1	000;-1	000;4; ; ; ; ; ; ; ;
17447;874;394;353;0	549;0	643;596	924;2	816;0;-800;-600;0	549;0	643;-1	000;-1	000;4; ; ; ; ; ; ; ;
17467;875;463;323;0	548;0	642;596	924;2	779;0;500;333;0	335;0	645;596	456;2	783;0; ; ; ; ; ; ; ;
17487;876;-800;-600;-1	000;-1	000;-1	000;-1	000;4;-800;-600;-1	000;-1	000;-1	000;-1	000;4; ; ; ; ; ; ; ;
17507;877;-800;-600;0	548;0	641;-1	000;-1	000;4;-800;-600;0	335;0	644;-1	000;-1	000;4; ; ; ; ; ; ; ;
17527;878;474;307;0	548;0	640;597	903;2	909;0;484;362;0	335;0	642;594	825;2	809;0; ; ; ; ; ; ; ;
17547;879;459;367;0	548;0	638;597	903;2	959;0;507;371;0	335;0	641;594	825;2	850;0; ; ; ; ; ; ; ;
17567;880;472;288;0	548;0	636;597	903;2	596;0;478;354;0	335;0	639;594	825;2	778;0; ; ; ; ; ; ; ;
17587;881;487;352;0	548;0	634;597	903;2	714;0;504;341;0	335;0	637;594	825;3	073;0; ; ; ; ; ; ; ;
17607;882;484;321;0	549;0	633;598	073;2	632;0;493;339;0	335;0	635;595	182;3	099;0; ; ; ; ; ; ; ;
17627;883;472;341;0	550;0	632;598	073;2	858;0;485;390;0	336;0	634;595	182;2	931;0; ; ; ; ; ; ; ;
17646;884;480;314;0	550;0	632;598	073;2	786;0;482;373;0	337;0	633;595	182;2	927;0; ; ; ; ; ; ; ;
17666;885;473;317;0	552;0	633;598	073;2	817;0;494;357;0	339;0	633;595	182;2	877;0; ; ; ; ; ; ; ;
17686;886;436;349;0	553;0	633;598	073;2	981;0;477;427;0	340;0	633;595	182;3	161;0;41;465;391; ; ; ; ;
17707;887;434;335;0	553;0	634;599	653;2	970;0;480;416;0	341;0	634;596	164;3	170;0;41;465;391; ; ; ; ;
17726;888;462;325;0	554;0	634;599	653;2	868;0;470;455;0	341;0	634;596	164;3	288;0;41;465;391; ; ; ; ;
17746;889;455;389;0	554;0	635;599	653;2	863;0;454;386;0	341;0	634;596	164;2	732;0;41;465;391; ; ; ; ;
17766;890;463;342;0	554;0	635;599	653;2	765;0;478;448;0	341;0	635;596	164;3	162;0;41;465;391; ; ; ; ;
17786;891;467;390;0	554;0	635;599	653;2	922;0;467;413;0	341;0	635;596	164;3	092;0;41;465;391; ; ; ; ;
17806;892;465;374;0	553;0	635;600	124;2	901;0;464;443;0	340;0	635;595	400;2	902;0;41;465;391; ; ; ; ;
17826;893;469;366;0	553;0	635;600	124;2	687;0;454;431;0	340;0	635;595	400;2	997;0;41;465;391; ; ; ; ;
17846;894;481;362;0	552;0	635;600	124;2	793;0;479;420;0	339;0	635;595	400;3	115;0;41;465;391; ; ; ; ;
17866;895;447;346;0	552;0	635;600	124;2	865;0;478;405;0	339;0	635;595	400;3	007;0;41;465;391; ; ; ; ;
17886;896;448;372;0	552;0	635;600	124;2	977;0;441;477;0	339;0	636;595	400;3	295;0; ; ; ; ; ; ; ;
17906;897;448;367;0	552;0	635;600	314;3	063;0;452;472;0	339;0	636;594	446;3	314;0; ; ; ; ; ; ; ;
17926;898;454;359;0	552;0	635;600	314;2	940;0;478;402;0	340;0	636;594	446;2	873;0; ; ; ; ; ; ; ;
17946;899;456;356;0	553;0	635;600	314;2	861;0;451;408;0	340;0	635;594	446;3	043;0; ; ; ; ; ; ; ;
17966;900;449;383;0	553;0	634;600	314;2	915;0;435;461;0	340;0	635;594	446;2	981;0; ; ; ; ; ; ; ;
17985;901;461;377;0	553;0	634;600	314;2	756;0;483;421;0	340;0	635;594	446;3	026;0; ; ; ; ; ; ; ;
18005;902;460;370;0	553;0	634;601	491;2	744;0;467;438;0	340;0	635;595	526;3	005;0; ; ; ; ; ; ; ;
18028;903;-800;-600;0	340;0	636;-1	000;-1	000;4;449;379;0	340;0	636;595	526;2	822;0; ; ; ; ; ; ; ;
18045;904;488;332;0	553;0	635;601	491;2	836;0;480;409;0	340;0	636;595	526;2	927;0; ; ; ; ; ; ; ;
18065;905;454;365;0	553;0	635;601	491;2	814;0;467;412;0	340;0	636;595	526;3	002;0; ; ; ; ; ; ; ;
18085;906;487;262;0	553;0	635;601	491;2	477;0;480;400;0	340;0	636;595	526;2	840;0; ; ; ; ; ; ; ;
18105;907;475;251;0	553;0	635;600	854;2	348;0;475;399;0	340;0	636;594	810;2	910;0; ; ; ; ; ; ; ;
18125;908;486;309;0	552;0	635;600	854;2	729;0;475;436;0	339;0	636;594	810;3	171;0; ; ; ; ; ; ; ;
18145;909;425;365;0	553;0	634;600	854;2	753;0;409;373;0	340;0	636;594	810;3	011;0; ; ; ; ; ; ; ;
18165;910;387;344;0	553;0	635;600	854;2	868;0;392;347;0	341;0	636;594	810;2	719;0; ; ; ; ; ; ; ;
18185;911;401;379;0	554;0	635;600	854;2	982;0;363;358;0	341;0	636;594	810;2	814;0; ; ; ; ; ; ; ;
18205;912;380;378;0	554;0	635;599	267;3	036;0;342;343;0	341;0	636;596	428;2	916;0; ; ; ; ; ; ; ;
18225;913;369;360;0	554;0	635;599	267;2	944;0;385;343;0	341;0	636;596	428;2	768;0; ; ; ; ; ; ; ;
18245;914;384;370;0	554;0	635;599	267;2	815;0;401;355;0	341;0	636;596	428;2	976;0; ; ; ; ; ; ; ;
18265;915;365;313;0	554;0	635;599	267;2	802;0;-800;-600;0	554;0	635;-1	000;-1	000;4; ; ; ; ; ; ; ;
18284;916;382;362;0	554;0	635;599	267;2	817;0;366;365;0	341;0	636;596	428;2	692;0; ; ; ; ; ; ; ;
18304;917;374;354;0	554;0	635;598	391;2	809;0;366;364;0	341;0	636;596	873;2	694;0; ; ; ; ; ; ; ;
18324;918;385;374;0	554;0	635;598	391;2	871;0;380;355;0	341;0	637;596	873;2	933;0; ; ; ; ; ; ; ;
18344;919;251;324;0	555;0	636;598	391;2	684;0;267;340;0	343;0	637;596	873;3	228;0; ; ; ; ; ; ; ;
18364;920;217;320;0	556;0	636;598	391;2	692;0;252;374;0	343;0	637;596	873;3	039;0; ; ; ; ; ; ; ;
18384;921;225;358;0	556;0	636;598	391;2	798;0;238;368;0	343;0	637;596	873;3	116;0; ; ; ; ; ; ; ;
18404;922;238;339;0	556;0	636;591	566;2	671;0;225;364;0	344;0	637;595	131;3	007;0; ; ; ; ; ; ; ;
18424;923;212;369;0	557;0	636;591	566;2	792;0;258;421;0	344;0	637;595	131;3	137;0; ; ; ; ; ; ; ;
18444;924;238;355;0	557;0	636;591	566;2	774;0;246;358;0	344;0	637;595	131;3	163;0; ; ; ; ; ; ; ;
18464;925;227;376;0	557;0	636;591	566;2	793;0;235;365;0	344;0	637;595	131;3	021;0; ; ; ; ; ; ; ;
18484;926;209;349;0	557;0	636;591	566;2	814;0;255;367;0	344;0	637;595	131;2	960;0; ; ; ; ; ; ; ;
18504;927;219;354;0	557;0	636;591	662;2	811;0;244;367;0	344;0	637;595	079;2	922;0; ; ; ; ; ; ; ;
18524;928;221;383;0	557;0	636;591	662;2	902;0;246;402;0	344;0	637;595	079;3	171;0; ; ; ; ; ; ; ;
18544;929;239;321;0	557;0	636;591	662;2	694;0;237;365;0	344;0	637;595	079;2	983;0; ; ; ; ; ; ; ;
18563;930;213;375;0	557;0	636;591	662;2	762;0;237;391;0	344;0	637;595	079;3	009;0; ; ; ; ; ; ; ;
18583;931;222;404;0	557;0	637;591	662;2	954;0;250;340;0	344;0	638;595	079;2	603;0; ; ; ; ; ; ; ;
18603;932;224;386;0	557;0	637;593	225;2	878;0;244;338;0	344;0	638;596	286;2	473;0; ; ; ; ; ; ; ;
18623;933;209;380;0	557;0	637;593	225;2	923;0;238;411;0	344;0	638;596	286;2	929;0; ; ; ; ; ; ; ;
18643;934;231;370;0	557;0	637;593	225;2	746;0;162;339;0	344;0	638;596	286;2	447;0;42;220;368; ; ; ; ;
18663;935;227;406;0	557;0	637;593	225;2	793;0;198;346;0	344;0	638;596	286;2	619;0;42;220;368; ; ; ; ;
18683;936;208;364;0	557;0	637;593	225;2	853;0;-800;-600;0	557;0	637;-1	000;-1	000;4;42;220;368; ; ; ; ;
18703;937;218;375;0	557;0	637;592	814;2	768;0;-800;-600;0	344;0	638;-1	000;-1	000;4;42;220;368; ; ; ; ;
18723;938;213;379;0	557;0	637;592	814;2	739;0;214;361;0	344;0	638;595	555;2	574;0;42;220;368; ; ; ; ;
18743;939;234;363;0	557;0	637;592	814;2	765;0;228;360;0	344;0	638;595	555;2	998;0;42;220;368; ; ; ; ;
18763;940;243;405;0	557;0	638;592	814;2	851;0;233;323;0	344;0	639;595	555;2	683;0;42;220;368; ; ; ; ;
18783;941;230;415;0	556;0	638;592	814;2	922;0;245;400;0	344;0	639;595	555;2	957;0; ; ; ; ; ; ; ;
18803;942;233;427;0	556;0	638;592	345;2	969;0;253;394;0	343;0	639;595	167;2	878;0; ; ; ; ; ; ; ;
18823;943;239;407;0	556;0	638;592	345;2	834;0;242;389;0	343;0	639;595	167;2	790;0; ; ; ; ; ; ; ;
18842;944;232;353;0	556;0	638;592	345;2	656;0;241;410;0	343;0	639;595	167;3	048;0; ; ; ; ; ; ; ;
18863;945;231;393;0	556;0	638;592	345;2	800;0;196;339;0	343;0	639;595	167;3	047;0; ; ; ; ; ; ; ;
18882;946;313;361;0	555;0	638;592	345;2	798;0;322;372;0	342;0	639;595	167;3	003;0; ; ; ; ; ; ; ;
18902;947;316;373;0	554;0	638;595	858;2	811;0;317;364;0	341;0	640;594	663;2	985;0; ; ; ; ; ; ; ;
18922;948;348;359;0	553;0	638;595	858;2	890;0;349;359;0	341;0	640;594	663;3	294;0; ; ; ; ; ; ; ;
18942;949;391;361;0	553;0	638;595	858;2	876;0;354;391;0	340;0	640;594	663;3	212;0;43;369;368; ; ; ; ;
18962;950;373;350;0	553;0	638;595	858;2	904;0;366;347;0	340;0	640;594	663;3	258;0;43;369;368; ; ; ; ;
18982;951;365;372;0	553;0	638;595	858;3	049;0;369;372;0	340;0	640;594	663;3	261;0;43;369;368; ; ; ; ;
19002;952;384;372;0	553;0	637;596	261;3	064;0;375;377;0	340;0	640;596	234;3	271;0;43;369;368; ; ; ; ;
19022;953;343;359;0	553;0	637;596	261;2	923;0;368;362;0	340;0	640;596	234;2	800;0;43;369;368; ; ; ; ;
19042;954;361;342;0	553;0	637;596	261;2	836;0;377;423;0	340;0	640;596	234;3	175;0;43;369;368; ; ; ; ;
19062;955;380;366;0	554;0	638;596	261;3	079;0;377;386;0	340;0	640;596	234;3	007;0;43;369;368; ; ; ; ;
19082;956;374;340;0	554;0	638;596	261;3	097;0;370;349;0	341;0	640;596	234;2	968;0; ; ; ; ; ; ; ;
19103;957;369;347;0	554;0	638;596	912;3	118;0;375;370;0	341;0	640;595	717;2	927;0; ; ; ; ; ; ; ;
19122;958;369;382;0	554;0	638;596	912;3	059;0;362;437;0	341;0	640;595	717;3	353;0; ; ; ; ; ; ; ;
19143;959;372;339;0	554;0	637;596	912;2	854;0;375;327;0	341;0	640;595	717;2	766;0; ; ; ; ; ; ; ;
19161;960;370;369;0	554;0	637;596	912;2	919;0;331;354;0	341;0	640;595	717;3	038;0;44;370;358; ; ; ; ;
19181;961;379;371;0	554;0	638;596	912;2	874;0;350;403;0	341;0	640;595	717;3	126;0;44;370;358; ; ; ; ;
19201;962;380;375;0	553;0	638;596	275;2	900;0;345;351;0	340;0	641;595	940;2	883;0;44;370;358; ; ; ; ;
19221;963;392;335;0	553;0	638;596	275;2	835;0;359;400;0	340;0	641;595	940;3	086;0;44;370;358; ; ; ; ;
19241;964;359;381;0	553;0	638;596	275;2	965;0;351;366;0	340;0	641;595	940;2	986;0;44;370;358; ; ; ; ;
19262;965;368;377;0	553;0	638;596	275;2	916;0;398;369;0	340;0	641;595	940;2	927;0;44;370;358; ; ; ; ;
19281;966;381;360;0	553;0	639;596	275;2	888;0;355;337;0	340;0	641;595	940;2	979;0;44;370;358; ; ; ; ;
19302;967;365;383;0	553;0	639;597	021;2	949;0;373;329;0	340;0	641;595	028;2	953;0;44;370;358; ; ; ; ;
19321;968;407;317;0	553;0	639;597	021;2	909;0;371;371;0	340;0	642;595	028;2	788;0;44;370;358; ; ; ; ;
19342;969;370;358;0	553;0	639;597	021;3	037;0;364;332;0	340;0	642;595	028;3	062;0;44;370;358; ; ; ; ;
19361;970;371;333;0	553;0	639;597	021;2	956;0;369;332;0	340;0	642;595	028;2	739;0;44;370;358; ; ; ; ;
19381;971;394;354;0	553;0	639;597	021;2	991;0;371;385;0	340;0	642;595	028;3	038;0; ; ; ; ; ; ; ;
19401;972;374;345;0	553;0	639;595	974;2	943;0;369;366;0	340;0	642;595	637;2	926;0; ; ; ; ; ; ; ;
19421;973;367;310;0	553;0	639;595	974;2	891;0;388;399;0	340;0	642;595	637;3	185;0; ; ; ; ; ; ; ;
19440;974;373;331;0	552;0	639;595	974;2	930;0;398;370;0	340;0	642;595	637;2	912;0; ; ; ; ; ; ; ;
19462;975;386;369;0	552;0	639;595	974;2	921;0;-800;-600;0	552;0	639;-1	000;-1	000;4; ; ; ; ; ; ; ;
19480;976;375;334;0	552;0	640;595	974;2	967;0;385;319;0	339;0	642;595	637;2	863;0;45;374;348; ; ; ; ;
19502;977;379;347;0	552;0	640;596	222;2	977;0;385;321;0	339;0	642;594	470;2	858;0;45;374;348; ; ; ; ;
19520;978;396;339;0	552;0	639;596	222;2	910;0;364;355;0	339;0	642;594	470;2	836;0;45;374;348; ; ; ; ;
19543;979;375;354;0	552;0	639;596	222;2	876;0;395;343;0	339;0	642;594	470;2	721;0;45;374;348; ; ; ; ;
19560;980;378;366;0	552;0	639;596	222;2	714;0;358;355;0	339;0	642;594	470;2	951;0;45;374;348; ; ; ; ;
19582;981;373;310;0	552;0	639;596	222;2	837;0;359;372;0	339;0	642;594	470;3	039;0;45;374;348; ; ; ; ;
19600;982;376;318;0	552;0	639;596	066;2	769;0;365;370;0	339;0	642;595	154;3	060;0;45;374;348; ; ; ; ;
19622;983;384;359;0	552;0	639;596	066;2	813;0;359;371;0	339;0	642;595	154;2	954;0;45;374;348; ; ; ; ;
19640;984;385;340;0	552;0	639;596	066;2	916;0;398;334;0	339;0	642;595	154;2	985;0; ; ; ; ; ; ; ;
19660;985;378;363;0	552;0	639;596	066;3	004;0;360;379;0	339;0	642;595	154;3	041;0; ; ; ; ; ; ; ;
19680;986;385;336;0	552;0	639;596	066;2	880;0;399;336;0	339;0	642;595	154;2	926;0;46;372;353; ; ; ; ;
19700;987;384;343;0	552;0	639;595	661;2	895;0;387;353;0	339;0	642;595	362;2	954;0;46;372;353; ; ; ; ;
19720;988;369;358;0	552;0	639;595	661;2	830;0;-800;-600;0	552;0	639;-1	000;-1	000;4;46;372;353; ; ; ; ;
19739;989;389;352;0	552;0	639;595	661;2	832;0;361;349;0	339;0	642;595	362;2	787;0;46;372;353; ; ; ; ;
19759;990;365;333;0	552;0	639;595	661;2	990;0;374;354;0	339;0	642;595	362;2	924;0;46;372;353; ; ; ; ;
19779;991;358;347;0	552;0	639;595	661;2	895;0;365;368;0	339;0	642;595	362;2	823;0;46;372;353; ; ; ; ;
19799;992;361;339;0	552;0	639;595	970;2	943;0;370;376;0	339;0	642;594	830;2	878;0;46;372;353; ; ; ; ;
19819;993;376;363;0	552;0	639;595	970;2	834;0;390;347;0	339;0	642;594	830;2	909;0;46;372;353; ; ; ; ;
19839;994;388;368;0	552;0	639;595	970;3	142;0;403;426;0	339;0	642;594	830;3	472;0; ; ; ; ; ; ; ;
19859;995;365;358;0	552;0	639;595	970;3	058;0;360;397;0	339;0	642;594	830;3	196;0; ; ; ; ; ; ; ;
19879;996;374;360;0	552;0	639;595	970;2	811;0;383;334;0	339;0	642;594	830;2	817;0; ; ; ; ; ; ; ;
19899;997;374;360;0	552;0	639;595	739;2	941;0;378;365;0	339;0	642;595	242;3	024;0; ; ; ; ; ; ; ;
19919;998;369;374;0	552;0	639;595	739;2	943;0;384;394;0	339;0	642;595	242;3	338;0; ; ; ; ; ; ; ;
19939;999;362;349;0	552;0	639;595	739;3	010;0;370;322;0	339;0	642;595	242;3	052;0; ; ; ; ; ; ; ;
19959;1000;387;351;0	552;0	639;595	739;2	744;0;380;355;0	339;0	642;595	242;2	872;0; ; ; ; ; ; ; ;
19979;1001;398;365;0	552;0	639;595	739;3	028;0;360;375;0	339;0	643;595	242;3	036;0; ; ; ; ; ; ; ;
19999;1002;402;351;0	552;0	639;596	244;2	947;0;363;346;0	338;0	643;595	055;2	969;0; ; ; ; ; ; ; ;
20019;1003;374;329;0	552;0	639;596	244;2	907;0;370;329;0	338;0	643;595	055;2	848;0; ; ; ; ; ; ; ;
20039;1004;419;317;0	551;0	639;596	244;3	079;0;444;309;0	338;0	642;595	055;2	897;0; ; ; ; ; ; ; ;
20059;1005;455;220;0	550;0	638;596	244;2	928;0;455;277;0	338;0	641;595	055;3	116;0;47;450;267; ; ; ; ;
20078;1006;440;268;0	550;0	639;596	244;3	080;0;451;273;0	338;0	641;595	055;3	145;0;47;450;267; ; ; ; ;
20098;1007;458;238;0	551;0	639;592	583;3	012;0;447;271;0	338;0	641;593	671;3	167;0;47;450;267; ; ; ; ;
20118;1008;447;230;0	551;0	638;592	583;3	226;0;451;271;0	338;0	641;593	671;3	128;0;47;450;267; ; ; ; ;
20138;1009;448;277;0	551;0	638;592	583;2	879;0;453;253;0	338;0	641;593	671;2	890;0;47;450;267; ; ; ; ;
20158;1010;483;231;0	551;0	638;592	583;2	806;0;435;317;0	338;0	641;593	671;3	361;0;47;450;267; ; ; ; ;
20178;1011;435;269;0	551;0	638;592	583;3	107;0;461;306;0	338;0	641;593	671;3	298;0;47;450;267; ; ; ; ;
20198;1012;441;249;0	551;0	638;593	876;2	912;0;459;295;0	338;0	641;593	529;3	310;0;47;450;267; ; ; ; ;
20218;1013;436;196;0	550;0	637;593	876;3	010;0;459;191;0	338;0	640;593	529;3	012;0; ; ; ; ; ; ; ;
20238;1014;425;122;0	550;0	637;593	876;3	022;0;457;127;0	338;0	640;593	529;3	119;0;48;432;119; ; ; ; ;
20258;1015;432;110;0	550;0	637;593	876;2	976;0;468;122;0	338;0	640;593	529;3	084;0;48;432;119; ; ; ; ;
20278;1016;413;104;0	550;0	637;593	876;3	190;0;435;109;0	338;0	640;593	529;3	020;0;48;432;119; ; ; ; ;
20298;1017;410;108;0	551;0	637;589	195;3	176;0;436;118;0	338;0	640;584	924;3	023;0;48;432;119; ; ; ; ;
20318;1018;433;110;0	551;0	637;589	195;2	865;0;431;131;0	338;0	640;584	924;2	940;0;48;432;119; ; ; ; ;
20338;1019;422;118;0	551;0	637;589	195;3	087;0;445;139;0	338;0	640;584	924;3	031;0;48;432;119; ; ; ; ;
20357;1020;423;123;0	551;0	637;589	195;2	976;0;440;134;0	338;0	640;584	924;3	132;0;48;432;119; ; ; ; ;
20377;1021;421;113;0	551;0	637;589	195;2	900;0;453;117;0	338;0	640;584	924;3	070;0;48;432;119; ; ; ; ;
20397;1022;421;119;0	551;0	637;588	888;2	985;0;453;118;0	338;0	640;585	060;3	117;0;48;432;119; ; ; ; ;
20417;1023;426;118;0	550;0	637;588	888;3	003;0;439;105;0	338;0	640;585	060;2	958;0;48;432;119; ; ; ; ;
20437;1024;415;120;0	550;0	637;588	888;2	885;0;442;117;0	338;0	640;585	060;2	963;0;48;432;119; ; ; ; ;
20457;1025;424;112;0	550;0	638;588	888;2	865;0;427;142;0	338;0	640;585	060;2	933;0;48;432;119; ; ; ; ;
20477;1026;411;112;0	550;0	638;588	888;2	860;0;451;130;0	338;0	640;585	060;3	056;0;48;432;119; ; ; ; ;
20497;1027;414;111;0	550;0	638;589	922;2	859;0;451;144;0	338;0	640;584	994;3	059;0;48;432;119; ; ; ; ;
20517;1028;408;124;0	550;0	637;589	922;3	045;0;450;130;0	338;0	640;584	994;3	191;0;48;432;119; ; ; ; ;
20537;1029;432;111;0	550;0	637;589	922;2	733;0;448;116;0	338;0	640;584	994;2	954;0;48;432;119; ; ; ; ;
20557;1030;458;75;0	550;0	637;589	922;2	742;0;473;93;0	338;0	640;584	994;2	763;0;49;474;94; ; ; ; ;
20577;1031;467;87;0	550;0	637;589	922;2	804;0;497;104;0	338;0	640;584	994;3	091;0;49;474;94; ; ; ; ;
20597;1032;479;74;0	550;0	637;586	148;2	813;0;506;97;0	338;0	640;582	045;2	902;0;49;474;94; ; ; ; ;
20617;1033;458;81;0	550;0	637;586	148;2	802;0;486;82;0	338;0	639;582	045;2	931;0;49;474;94; ; ; ; ;
20637;1034;457;87;0	550;0	637;586	148;2	807;0;504;118;0	338;0	639;582	045;3	186;0;49;474;94; ; ; ; ;
20656;1035;469;92;0	550;0	637;586	148;2	758;0;502;91;0	338;0	640;582	045;2	910;0;49;474;94; ; ; ; ;
20676;1036;468;78;0	550;0	637;586	148;2	831;0;475;114;0	338;0	640;582	045;2	944;0;49;474;94; ; ; ; ;
20696;1037;471;80;0	550;0	637;586	964;2	827;0;484;106;0	338;0	640;581	026;2	999;0;49;474;94; ; ; ; ;
20716;1038;470;82;0	550;0	637;586	964;2	941;0;480;102;0	338;0	639;581	026;3	010;0;49;474;94; ; ; ; ;
20736;1039;458;89;0	550;0	637;586	964;2	864;0;493;101;0	338;0	639;581	026;2	849;0;49;474;94; ; ; ; ;
20756;1040;480;74;0	550;0	637;586	964;2	738;0;476;112;0	338;0	639;581	026;3	018;0;49;474;94; ; ; ; ;
20776;1041;465;95;0	550;0	637;586	964;2	951;0;496;105;0	338;0	639;581	026;3	089;0;49;474;94; ; ; ; ;
20796;1042;466;94;0	550;0	637;586	070;2	878;0;492;104;0	338;0	639;582	848;3	066;0;49;474;94; ; ; ; ;
20816;1043;460;85;0	550;0	637;586	070;2	811;0;479;101;0	338;0	639;582	848;2	926;0;49;474;94; ; ; ; ;
20836;1044;450;93;0	550;0	637;586	070;2	870;0;480;90;0	338;0	639;582	848;2	973;0;49;474;94; ; ; ; ;
20856;1045;470;76;0	550;0	637;586	070;2	630;0;483;76;0	338;0	639;582	848;2	806;0;49;474;94; ; ; ; ;
20876;1046;456;76;0	550;0	637;586	070;2	844;0;468;91;0	338;0	639;582	848;2	811;0;49;474;94; ; ; ; ;
20896;1047;455;74;0	550;0	637;586	169;2	817;0;469;88;0	337;0	639;582	322;2	814;0;49;474;94; ; ; ; ;
20916;1048;441;95;0	550;0	637;586	169;2	908;0;512;78;0	337;0	639;582	322;2	959;0;49;474;94; ; ; ; ;
20935;1049;469;94;0	550;0	637;586	169;2	747;0;492;104;0	337;0	639;582	322;2	992;0;49;474;94; ; ; ; ;
20955;1050;463;97;0	550;0	637;586	169;2	932;0;490;96;0	337;0	639;582	322;3	207;0;49;474;94; ; ; ; ;
20975;1051;461;93;0	550;0	637;586	169;2	787;0;495;99;0	337;0	639;582	322;3	111;0;49;474;94; ; ; ; ;
20995;1052;461;91;0	550;0	637;587	135;2	867;0;495;93;0	337;0	639;582	739;3	195;0;49;474;94; ; ; ; ;
21015;1053;459;94;0	550;0	637;587	135;2	872;0;491;101;0	338;0	639;582	739;3	005;0;49;474;94; ; ; ; ;
21035;1054;456;89;0	550;0	637;587	135;2	806;0;479;108;0	338;0	639;582	739;2	898;0;49;474;94; ; ; ; ;
21055;1055;474;95;0	550;0	637;587	135;2	716;0;491;111;0	338;0	639;582	739;3	056;0;49;474;94; ; ; ; ;
21075;1056;452;96;0	551;0	637;587	135;2	908;0;492;111;0	338;0	639;582	739;2	908;0;49;474;94; ; ; ; ;
21095;1057;459;97;0	551;0	636;586	395;2	852;0;493;109;0	338;0	638;583	095;2	966;0;49;474;94; ; ; ; ;
21115;1058;457;89;0	551;0	636;586	395;2	860;0;482;82;0	338;0	638;583	095;2	933;0;49;474;94; ; ; ; ;
21135;1059;465;96;0	551;0	635;586	395;2	926;0;469;94;0	338;0	637;583	095;2	941;0;49;474;94; ; ; ; ;
21155;1060;457;89;0	551;0	635;586	395;2	879;0;480;102;0	338;0	637;583	095;3	154;0;49;474;94; ; ; ; ;
21175;1061;450;104;0	551;0	635;586	395;2	908;0;493;99;0	338;0	636;583	095;3	049;0;49;474;94; ; ; ; ;
21195;1062;453;105;0	551;0	635;585	770;2	884;0;490;105;0	338;0	636;582	399;3	112;0;49;474;94; ; ; ; ;
21215;1063;445;96;0	551;0	634;585	770;2	976;0;493;84;0	338;0	636;582	399;3	033;0;49;474;94; ; ; ; ;
21235;1064;471;87;0	551;0	634;585	770;2	958;0;467;111;0	338;0	635;582	399;2	904;0;49;474;94; ; ; ; ;
21254;1065;470;94;0	551;0	634;585	770;2	966;0;476;102;0	338;0	635;582	399;3	088;0;49;474;94; ; ; ; ;
21274;1066;477;159;0	551;0	634;585	770;3	118;0;498;169;0	338;0	635;582	399;3	116;0; ; ; ; ; ; ; ;
21294;1067;477;146;0	550;0	636;594	837;3	169;0;489;167;0	338;0	637;593	743;3	201;0; ; ; ; ; ; ; ;
21314;1068;491;375;0	550;0	637;594	837;3	041;0;506;367;0	338;0	638;593	743;3	218;0; ; ; ; ; ; ; ;
21334;1069;485;320;0	550;0	638;594	837;3	113;0;496;324;0	338;0	638;593	743;2	767;0; ; ; ; ; ; ; ;
21354;1070;487;335;0	550;0	639;594	837;2	983;0;481;353;0	338;0	639;593	743;2	886;0; ; ; ; ; ; ; ;
21374;1071;535;316;0	550;0	640;594	837;2	923;0;510;373;0	337;0	640;593	743;3	038;0; ; ; ; ; ; ; ;
21394;1072;538;316;0	550;0	641;598	773;2	935;0;502;358;0	337;0	641;595	239;2	834;0; ; ; ; ; ; ; ;
21414;1073;525;325;0	550;0	642;598	773;3	015;0;505;375;0	336;0	641;595	239;3	113;0; ; ; ; ; ; ; ;
21434;1074;481;312;0	549;0	641;598	773;3	095;0;514;370;0	336;0	640;595	239;3	246;0; ; ; ; ; ; ; ;
21454;1075;508;399;0	548;0	639;598	773;3	301;0;527;376;0	335;0	638;595	239;3	365;0; ; ; ; ; ; ; ;
21474;1076;479;332;0	548;0	636;598	773;3	181;0;498;348;0	335;0	635;595	239;2	994;0; ; ; ; ; ; ; ;
21494;1077;487;347;0	548;0	634;598	678;3	278;0;506;345;0	335;0	632;594	715;3	078;0; ; ; ; ; ; ; ;
21514;1078;497;387;0	548;0	632;598	678;3	144;0;503;365;0	336;0	629;594	715;2	987;0; ; ; ; ; ; ; ;
21533;1079;464;324;0	549;0	631;598	678;3	184;0;519;363;0	336;0	628;594	715;3	171;0;50;488;380; ; ; ; ;
21553;1080;492;358;0	550;0	631;598	678;2	995;0;520;375;0	338;0	627;594	715;3	149;0;50;488;380; ; ; ; ;
21573;1081;481;370;0	551;0	631;598	678;3	212;0;505;376;0	339;0	626;594	715;3	141;0;50;488;380; ; ; ; ;
21594;1082;471;345;0	552;0	631;599	411;3	162;0;513;376;0	339;0	625;595	497;3	137;0;50;488;380; ; ; ; ;
21613;1083;461;370;0	553;0	632;599	411;2	959;0;507;404;0	340;0	626;595	497;3	081;0;50;488;380; ; ; ; ;
21633;1084;507;376;0	553;0	631;599	411;3	288;0;484;397;0	341;0	625;595	497;3	219;0;50;488;380; ; ; ; ;
21653;1085;455;396;0	553;0	631;599	411;3	226;0;496;391;0	341;0	625;595	497;2	906;0;50;488;380; ; ; ; ;
21673;1086;-800;-600;0	340;0	625;-1	000;-1	000;4;480;389;0	340;0	625;595	497;3	036;0;50;488;380; ; ; ; ;
21693;1087;-800;-600;0	553;0	631;-1	000;-1	000;4;482;386;0	340;0	625;596	538;3	028;0;50;488;380; ; ; ; ;
21713;1088;466;437;0	552;0	631;604	022;3	358;0;464;441;0	340;0	625;596	538;3	222;0; ; ; ; ; ; ; ;
21733;1089;465;409;0	552;0	630;604	022;3	380;0;482;424;0	339;0	624;596	538;3	269;0; ; ; ; ; ; ; ;
21753;1090;456;327;0	552;0	629;604	022;2	978;0;488;384;0	339;0	623;596	538;3	275;0; ; ; ; ; ; ; ;
21773;1091;496;355;0	551;0	628;604	022;3	093;0;489;397;0	339;0	622;596	538;3	220;0; ; ; ; ; ; ; ;
21793;1092;495;309;0	551;0	626;604	589;2	984;0;490;409;0	339;0	620;596	148;3	243;0; ; ; ; ; ; ; ;
21813;1093;480;397;0	552;0	624;604	589;3	288;0;478;399;0	339;0	618;596	148;3	338;0; ; ; ; ; ; ; ;
21833;1094;471;391;0	552;0	622;604	589;3	349;0;502;380;0	339;0	616;596	148;3	283;0; ; ; ; ; ; ; ;
21852;1095;476;353;0	552;0	621;604	589;3	099;0;469;415;0	340;0	615;596	148;3	390;0; ; ; ; ; ; ; ;
21872;1096;453;395;0	553;0	620;604	589;3	367;0;-800;-600;0	553;0	620;-1	000;-1	000;4; ; ; ; ; ; ; ;
21892;1097;449;381;0	553;0	619;605	100;3	292;0;-800;-600;0	341;0	613;-1	000;-1	000;4; ; ; ; ; ; ; ;
21912;1098;468;330;0	553;0	620;605	100;3	133;0;521;400;0	341;0	614;597	404;3	505;0; ; ; ; ; ; ; ;
21932;1099;479;398;0	554;0	620;605	100;3	307;0;486;377;0	341;0	614;597	404;3	104;0; ; ; ; ; ; ; ;
21952;1100;475;409;0	554;0	621;605	100;3	266;0;495;356;0	341;0	615;597	404;2	992;0; ; ; ; ; ; ; ;
21972;1101;464;353;0	553;0	621;605	100;2	982;0;446;315;0	341;0	615;597	404;2	540;0; ; ; ; ; ; ; ;
21992;1102;467;396;0	553;0	621;600	854;3	026;0;435;293;0	341;0	615;596	326;2	310;0; ; ; ; ; ; ; ;
22012;1103;391;325;0	554;0	621;600	854;3	056;0;399;386;0	342;0	615;596	326;3	139;0; ; ; ; ; ; ; ;
22032;1104;379;351;0	554;0	621;600	854;3	100;0;375;443;0	341;0	615;596	326;3	708;0; ; ; ; ; ; ; ;
22052;1105;407;382;0	554;0	621;600	854;3	133;0;366;335;0	341;0	615;596	326;3	234;0;51;396;361; ; ; ; ;
22072;1106;382;293;0	554;0	621;600	854;3	018;0;382;421;0	342;0	615;596	326;3	585;0;51;396;361; ; ; ; ;
22092;1107;392;317;0	554;0	621;595	915;3	021;0;381;378;0	342;0	616;596	287;3	386;0;51;396;361; ; ; ; ;
22112;1108;400;349;0	554;0	621;595	915;2	893;0;410;382;0	342;0	616;596	287;3	316;0;51;396;361; ; ; ; ;
22131;1109;385;354;0	554;0	621;595	915;3	025;0;390;392;0	342;0	616;596	287;3	237;0;51;396;361; ; ; ; ;
22151;1110;400;355;0	554;0	621;595	915;3	076;0;432;379;0	342;0	616;596	287;3	347;0;51;396;361; ; ; ; ;
22171;1111;387;348;0	554;0	622;595	915;2	827;0;417;383;0	341;0	616;596	287;3	161;0;51;396;361; ; ; ; ;
22191;1112;394;350;0	554;0	622;597	168;2	906;0;417;384;0	341;0	617;596	950;3	176;0;51;396;361; ; ; ; ;
22211;1113;387;381;0	554;0	622;597	168;3	077;0;397;346;0	341;0	617;596	950;3	103;0;51;396;361; ; ; ; ;
22231;1114;392;393;0	553;0	623;597	168;3	170;0;387;325;0	341;0	618;596	950;2	943;0;51;396;361; ; ; ; ;
22251;1115;392;370;0	553;0	624;597	168;2	983;0;403;340;0	340;0	619;596	950;2	906;0;51;396;361; ; ; ; ;
22271;1116;404;371;0	553;0	624;597	168;3	120;0;381;453;0	340;0	620;596	950;3	675;0; ; ; ; ; ; ; ;
22291;1117;407;374;0	553;0	625;595	591;3	115;0;387;456;0	340;0	620;596	125;3	628;0; ; ; ; ; ; ; ;
22311;1118;390;337;0	553;0	625;595	591;2	970;0;412;362;0	340;0	621;596	125;2	999;0; ; ; ; ; ; ; ;
22331;1119;419;341;0	552;0	626;595	591;2	875;0;415;436;0	340;0	621;596	125;3	537;0; ; ; ; ; ; ; ;
22351;1120;405;355;0	552;0	626;595	591;2	876;0;404;381;0	340;0	622;596	125;3	013;0; ; ; ; ; ; ; ;
22371;1121;405;344;0	552;0	626;595	591;2	888;0;400;399;0	339;0	622;596	125;3	289;0; ; ; ; ; ; ; ;
22391;1122;409;350;0	552;0	626;596	053;2	894;0;398;425;0	339;0	622;596	205;3	452;0; ; ; ; ; ; ; ;
22411;1123;395;338;0	552;0	627;596	053;2	994;0;404;373;0	339;0	623;596	205;3	246;0; ; ; ; ; ; ; ;
22431;1124;379;362;0	552;0	627;596	053;2	934;0;387;380;0	339;0	623;596	205;3	126;0; ; ; ; ; ; ; ;
22450;1125;391;317;0	552;0	627;596	053;3	014;0;375;362;0	339;0	623;596	205;2	975;0; ; ; ; ; ; ; ;
22470;1126;381;343;0	552;0	628;596	053;2	999;0;390;350;0	339;0	624;596	205;2	936;0; ; ; ; ; ; ; ;
22490;1127;387;341;0	552;0	628;598	998;3	004;0;387;348;0	339;0	624;595	639;2	895;0; ; ; ; ; ; ; ;
22510;1128;389;340;0	552;0	629;598	998;3	137;0;354;388;0	339;0	625;595	639;3	434;0; ; ; ; ; ; ; ;
22530;1129;401;322;0	552;0	630;598	998;2	915;0;387;354;0	339;0	626;595	639;3	053;0; ; ; ; ; ; ; ;
22550;1130;387;322;0	551;0	631;598	998;3	138;0;404;333;0	338;0	627;595	639;3	090;0; ; ; ; ; ; ; ;
22570;1131;425;335;0	551;0	631;598	998;3	112;0;-800;-600;0	551;0	631;-1	000;-1	000;4; ; ; ; ; ; ; ;
22590;1132;430;326;0	551;0	632;598	177;3	051;0;-800;-600;0	338;0	628;-1	000;-1	000;4; ; ; ; ; ; ; ;
22610;1133;394;328;0	550;0	633;598	177;2	923;0;354;347;0	337;0	629;596	882;3	093;0; ; ; ; ; ; ; ;
22630;1134;407;342;0	550;0	633;598	177;3	225;0;397;384;0	337;0	629;596	882;3	074;0; ; ; ; ; ; ; ;
22650;1135;378;316;0	549;0	633;598	177;3	214;0;374;302;0	336;0	629;596	882;2	954;0; ; ; ; ; ; ; ;
22670;1136;400;333;0	549;0	633;598	177;2	973;0;391;337;0	336;0	629;596	882;2	824;0;52;381;344; ; ; ; ;
22690;1137;400;334;0	549;0	633;597	626;3	123;0;379;335;0	336;0	629;596	199;2	760;0;52;381;344; ; ; ; ;
22709;1138;390;310;0	550;0	633;597	626;2	947;0;389;331;0	337;0	629;596	199;2	840;0;52;381;344; ; ; ; ;
22729;1139;391;306;0	550;0	633;597	626;2	925;0;363;354;0	337;0	629;596	199;2	838;0;52;381;344; ; ; ; ;
22749;1140;393;320;0	551;0	633;597	626;3	035;0;400;345;0	338;0	629;596	199;3	023;0;52;381;344; ; ; ; ;
22769;1141;388;309;0	551;0	633;597	626;2	985;0;378;369;0	338;0	629;596	199;2	999;0;52;381;344; ; ; ; ;
22789;1142;389;311;0	551;0	634;597	426;3	003;0;373;372;0	338;0	629;595	074;2	969;0;52;381;344; ; ; ; ;
22809;1143;397;350;0	551;0	634;597	426;3	282;0;383;335;0	338;0	629;595	074;2	951;0;52;381;344; ; ; ; ;
22829;1144;393;335;0	551;0	634;597	426;3	061;0;376;364;0	338;0	630;595	074;3	213;0;52;381;344; ; ; ; ;
22849;1145;378;354;0	550;0	635;597	426;2	885;0;376;354;0	337;0	631;595	074;2	875;0;52;381;344; ; ; ; ;
22869;1146;372;345;0	550;0	635;597	426;2	951;0;361;393;0	337;0	631;595	074;3	102;0;52;381;344; ; ; ; ;
22889;1147;366;340;0	549;0	635;598	272;2	860;0;357;399;0	336;0	631;595	256;3	162;0;52;381;344; ; ; ; ;
22909;1148;399;318;0	549;0	635;598	272;2	797;0;378;357;0	336;0	631;595	256;3	002;0;53;389;326; ; ; ; ;
22929;1149;398;322;0	549;0	634;598	272;2	961;0;393;326;0	336;0	631;595	256;2	920;0;53;389;326; ; ; ; ;
22949;1150;376;324;0	549;0	634;598	272;2	892;0;396;299;0	336;0	631;595	256;2	746;0;53;389;326; ; ; ; ;
22969;1151;390;343;0	550;0	634;598	272;2	846;0;392;330;0	337;0	630;595	256;2	792;0;53;389;326; ; ; ; ;
22989;1152;385;348;0	550;0	634;598	612;2	916;0;393;323;0	337;0	630;594	626;2	836;0;53;389;326; ; ; ; ;
23009;1153;393;326;0	551;0	634;598	612;2	975;0;377;322;0	338;0	630;594	626;2	808;0;53;389;326; ; ; ; ;
23029;1154;392;379;0	551;0	634;598	612;3	176;0;376;378;0	338;0	630;594	626;3	007;0;54;382;354; ; ; ; ;
23049;1155;384;347;0	551;0	634;598	612;2	886;0;373;368;0	338;0	630;594	626;3	044;0;54;382;354; ; ; ; ;
23068;1156;378;369;0	551;0	634;598	612;2	995;0;363;330;0	338;0	630;594	626;3	024;0;54;382;354; ; ; ; ;
23088;1157;374;354;0	551;0	634;598	237;3	023;0;361;355;0	338;0	631;595	099;3	044;0;54;382;354; ; ; ; ;
23108;1158;382;333;0	551;0	634;598	237;2	876;0;395;337;0	338;0	631;595	099;2	981;0;54;382;354; ; ; ; ;
23128;1159;403;402;0	551;0	634;598	237;3	218;0;410;305;0	338;0	631;595	099;2	814;0;54;382;354; ; ; ; ;
23148;1160;400;346;0	551;0	635;598	237;2	792;0;374;339;0	338;0	632;595	099;2	914;0;54;382;354; ; ; ; ;
23168;1161;378;338;0	551;0	635;598	237;3	001;0;368;386;0	338;0	632;595	099;3	085;0;54;382;354; ; ; ; ;
23188;1162;387;360;0	551;0	635;597	116;3	070;0;363;383;0	338;0	632;594	979;3	035;0;54;382;354; ; ; ; ;
23208;1163;377;352;0	550;0	634;597	116;2	836;0;366;345;0	337;0	632;594	979;2	876;0;54;382;354; ; ; ; ;
23228;1164;372;323;0	551;0	634;597	116;2	714;0;378;354;0	338;0	631;594	979;2	926;0;54;382;354; ; ; ; ;
23248;1165;382;339;0	551;0	634;597	116;2	916;0;375;394;0	338;0	631;594	979;3	151;0;54;382;354; ; ; ; ;
23268;1166;406;348;0	551;0	634;597	116;2	819;0;397;394;0	338;0	631;594	979;3	107;0;54;382;354; ; ; ; ;
23288;1167;409;334;0	551;0	634;599	789;2	819;0;404;394;0	338;0	631;594	311;3	119;0;54;382;354; ; ; ; ;
23308;1168;363;320;0	551;0	634;599	789;3	308;0;379;370;0	338;0	631;594	311;2	971;0;55;384;345; ; ; ; ;
23327;1169;383;324;0	551;0	634;599	789;3	018;0;373;333;0	338;0	631;594	311;3	070;0;55;384;345; ; ; ; ;
23347;1170;394;330;0	551;0	634;599	789;2	901;0;393;373;0	338;0	631;594	311;3	192;0;55;384;345; ; ; ; ;
23367;1171;394;346;0	551;0	634;599	789;3	026;0;388;363;0	338;0	632;594	311;3	244;0;55;384;345; ; ; ; ;
23387;1172;390;353;0	551;0	635;599	136;2	987;0;385;353;0	338;0	632;595	093;3	299;0;55;384;345; ; ; ; ;
23407;1173;396;346;0	551;0	635;599	136;3	093;0;369;351;0	338;0	633;595	093;3	126;0;55;384;345; ; ; ; ;
23427;1174;397;341;0	551;0	636;599	136;2	999;0;358;334;0	338;0	633;595	093;2	705;0;55;384;345; ; ; ; ;
23447;1175;396;364;0	551;0	636;599	136;2	909;0;391;420;0	338;0	634;595	093;3	511;0; ; ; ; ; ; ; ;
23467;1176;378;317;0	550;0	637;599	136;2	905;0;395;362;0	337;0	634;595	093;3	104;0; ; ; ; ; ; ; ;
23487;1177;378;319;0	550;0	637;598	449;2	897;0;394;376;0	337;0	635;594	824;3	093;0; ; ; ; ; ; ; ;
23507;1178;402;346;0	550;0	637;598	449;2	890;0;380;348;0	337;0	635;594	824;3	253;0; ; ; ; ; ; ; ;
23527;1179;375;353;0	550;0	637;598	449;2	980;0;408;432;0	337;0	635;594	824;3	599;0; ; ; ; ; ; ; ;
23547;1180;405;397;0	550;0	637;598	449;3	386;0;-800;-600;0	550;0	637;-1	000;-1	000;4; ; ; ; ; ; ; ;
23567;1181;368;350;0	550;0	637;598	449;3	067;0;372;315;0	337;0	635;594	824;2	921;0; ; ; ; ; ; ; ;
23587;1182;375;366;0	550;0	637;597	642;3	228;0;372;315;0	337;0	635;594	772;2	921;0; ; ; ; ; ; ; ;
23607;1183;370;331;0	550;0	638;597	642;2	975;0;377;340;0	337;0	636;594	772;2	845;0; ; ; ; ; ; ; ;
23626;1184;400;350;0	550;0	638;597	642;3	069;0;387;384;0	337;0	636;594	772;3	229;0; ; ; ; ; ; ; ;
23646;1185;463;275;0	549;0	638;597	642;3	117;0;466;330;0	336;0	636;594	772;3	255;0; ; ; ; ; ; ; ;
23666;1186;494;257;0	548;0	638;597	642;2	844;0;509;316;0	335;0	636;594	772;3	210;0; ; ; ; ; ; ; ;
23686;1187;521;241;0	548;0	638;596	351;2	885;0;550;323;0	335;0	637;593	519;3	206;0; ; ; ; ; ; ; ;
23706;1188;490;288;0	548;0	639;596	351;3	099;0;494;349;0	335;0	637;593	519;3	152;0; ; ; ; ; ; ; ;
23726;1189;490;286;0	548;0	639;596	351;2	956;0;487;333;0	334;0	638;593	519;2	960;0; ; ; ; ; ; ; ;
23746;1190;491;323;0	547;0	640;596	351;3	041;0;489;334;0	334;0	638;593	519;3	196;0; ; ; ; ; ; ; ;
23766;1191;457;339;0	547;0	640;596	351;3	361;0;519;344;0	334;0	639;593	519;3	280;0; ; ; ; ; ; ; ;
23786;1192;454;356;0	547;0	640;594	460;3	322;0;518;335;0	334;0	639;594	263;3	258;0; ; ; ; ; ; ; ;
23806;1193;494;277;0	547;0	641;594	460;3	133;0;480;260;0	334;0	639;594	263;3	002;0; ; ; ; ; ; ; ;
23826;1194;481;267;0	547;0	641;594	460;3	022;0;491;300;0	334;0	640;594	263;3	128;0; ; ; ; ; ; ; ;
23846;1195;492;264;0	547;0	641;594	460;2	879;0;478;318;0	334;0	640;594	263;2	963;0; ; ; ; ; ; ; ;
23866;1196;488;259;0	547;0	642;594	460;2	804;0;487;328;0	334;0	641;594	263;2	893;0; ; ; ; ; ; ; ;
23886;1197;484;255;0	548;0	642;594	661;2	729;0;481;338;0	334;0	641;594	078;2	905;0; ; ; ; ; ; ; ;
23905;1198;482;294;0	548;0	643;594	661;2	980;0;523;344;0	334;0	641;594	078;3	478;0; ; ; ; ; ; ; ;
23925;1199;483;282;0	548;0	643;594	661;2	817;0;474;304;0	334;0	641;594	078;3	007;0; ; ; ; ; ; ; ;
23945;1200;494;308;0	548;0	642;594	661;3	022;0;470;333;0	334;0	641;594	078;3	034;0; ; ; ; ; ; ; ;
23965;1201;465;179;0	548;0	641;594	661;2	858;0;468;223;0	335;0	640;594	078;2	932;0; ; ; ; ; ; ; ;
23986;1202;-800;-600;-1	000;-1	000;-1	000;-1	000;4;-800;-600;-1	000;-1	000;-1	000;-1	000;4; ; ; ; ; ; ; ;
24005;1203;-800;-600;-1	000;-1	000;-1	000;-1	000;4;-800;-600;-1	000;-1	000;-1	000;-1	000;4; ; ; ; ; ; ; ;
24025;1204;-800;-600;-1	000;-1	000;-1	000;-1	000;4;-800;-600;-1	000;-1	000;-1	000;-1	000;4; ; ; ; ; ; ; ;
24045;1205;-800;-600;0	548;0	641;-1	000;-1	000;4;-800;-600;0	335;0	640;-1	000;-1	000;4; ; ; ; ; ; ; ;
24065;1206;466;65;0	548;0	640;585	116;2	777;0;480;107;0	335;0	639;581	239;3	068;0;56;464;83; ; ; ; ;
24085;1207;461;69;0	548;0	639;585	116;2	758;0;476;97;0	335;0	638;581	239;2	929;0;56;464;83; ; ; ; ;
24105;1208;463;63;0	548;0	639;585	116;2	688;0;480;97;0	335;0	638;581	239;2	934;0;56;464;83; ; ; ; ;
24125;1209;458;69;0	548;0	639;585	116;2	759;0;485;89;0	335;0	638;581	239;3	017;0;56;464;83; ; ; ; ;
24145;1210;460;66;0	548;0	639;585	542;2	738;0;484;87;0	335;0	638;581	446;2	946;0;56;464;83; ; ; ; ;
24165;1211;463;69;0	548;0	640;585	542;2	847;0;479;89;0	335;0	638;581	446;2	804;0;56;464;83; ; ; ; ;
24185;1212;446;93;0	548;0	640;585	542;2	938;0;464;85;0	335;0	638;581	446;3	117;0;56;464;83; ; ; ; ;
24205;1213;444;103;0	548;0	639;585	542;2	990;0;443;86;0	335;0	638;581	446;2	930;0;56;464;83; ; ; ; ;
24224;1214;473;89;0	548;0	639;585	542;2	824;0;477;95;0	335;0	638;581	446;2	926;0;57;463;93; ; ; ; ;
24244;1215;465;92;0	548;0	639;585	567;2	881;0;464;94;0	335;0	638;581	331;2	922;0;57;463;93; ; ; ; ;
24265;1216;457;87;0	548;0	639;585	567;2	913;0;466;92;0	335;0	638;581	331;2	933;0;57;463;93; ; ; ; ;
24284;1217;474;88;0	547;0	640;585	567;2	868;0;475;99;0	335;0	638;581	331;3	025;0;57;463;93; ; ; ; ;
24304;1218;469;99;0	547;0	640;585	567;2	890;0;485;100;0	335;0	639;581	331;3	041;0;57;463;93; ; ; ; ;
24324;1219;468;83;0	547;0	641;585	567;2	774;0;485;117;0	334;0	639;581	331;3	079;0;57;463;93; ; ; ; ;
24344;1220;465;87;0	547;0	641;585	324;2	744;0;483;121;0	334;0	640;582	161;3	106;0;57;463;93; ; ; ; ;
24364;1221;450;81;0	547;0	641;585	324;2	891;0;450;102;0	334;0	639;582	161;2	912;0;57;463;93; ; ; ; ;
24387;1222;464;90;0	547;0	640;585	324;2	824;0;470;87;0	334;0	639;582	161;3	074;0;57;463;93; ; ; ; ;
24404;1223;468;94;0	547;0	640;585	324;2	847;0;466;96;0	334;0	638;582	161;2	837;0;57;463;93; ; ; ; ;
24424;1224;433;88;0	547;0	639;585	324;3	001;0;467;85;0	334;0	637;582	161;2	943;0;57;463;93; ; ; ; ;
24444;1225;439;87;0	547;0	639;586	207;2	987;0;465;88;0	335;0	637;581	364;2	964;0;57;463;93; ; ; ; ;
24467;1226;453;82;0	548;0	639;586	207;2	980;0;464;76;0	335;0	637;581	364;2	919;0;57;463;93; ; ; ; ;
24484;1227;464;90;0	548;0	638;586	207;2	810;0;483;79;0	335;0	636;581	364;3	296;0;57;463;93; ; ; ; ;
24506;1228;452;89;0	548;0	638;586	207;3	143;0;475;102;0	336;0	635;581	364;3	251;0;57;463;93; ; ; ; ;
24523;1229;452;97;0	549;0	637;586	207;3	005;0;456;111;0	336;0	635;581	364;3	085;0;57;463;93; ; ; ; ;
24543;1230;455;96;0	549;0	637;587	867;3	014;0;463;118;0	336;0	634;582	508;3	283;0;57;463;93; ; ; ; ;
24563;1231;387;192;0	550;0	638;587	867;3	021;0;-800;-600;0	550;0	638;-1	000;-1	000;4; ; ; ; ; ; ; ;
24583;1232;-800;-600;0	339;0	638;-1	000;-1	000;4;358;390;0	339;0	638;582	508;3	153;0; ; ; ; ; ; ; ;
24603;1233;332;379;0	550;0	641;587	867;2	677;0;347;403;0	338;0	638;582	508;2	997;0; ; ; ; ; ; ; ;
24623;1234;352;378;0	550;0	642;587	867;2	873;0;331;380;0	338;0	639;582	508;2	900;0; ; ; ; ; ; ; ;
24643;1235;351;369;0	550;0	643;597	129;2	917;0;314;367;0	338;0	640;596	092;2	867;0; ; ; ; ; ; ; ;
24663;1236;359;395;0	550;0	643;597	129;2	939;0;330;361;0	338;0	641;596	092;2	873;0; ; ; ; ; ; ; ;
24683;1237;352;390;0	550;0	643;597	129;2	791;0;341;417;0	337;0	641;596	092;3	011;0; ; ; ; ; ; ; ;
24703;1238;338;359;0	550;0	643;597	129;2	720;0;313;339;0	337;0	640;596	092;2	726;0; ; ; ; ; ; ; ;
24723;1239;357;384;0	550;0	642;597	129;2	835;0;335;459;0	337;0	640;596	092;3	123;0; ; ; ; ; ; ; ;
24743;1240;351;372;0	550;0	642;596	504;2	823;0;324;447;0	337;0	640;595	785;3	064;0; ; ; ; ; ; ; ;
24763;1241;359;395;0	550;0	642;596	504;2	889;0;352;462;0	337;0	639;595	785;3	375;0; ; ; ; ; ; ; ;
24783;1242;325;410;0	550;0	642;596	504;2	899;0;361;371;0	337;0	639;595	785;3	081;0; ; ; ; ; ; ; ;
24803;1243;345;352;0	551;0	642;596	504;2	811;0;354;419;0	337;0	639;595	785;2	987;0; ; ; ; ; ; ; ;
24822;1244;358;410;0	551;0	642;596	504;3	089;0;318;406;0	338;0	639;595	785;3	186;0; ; ; ; ; ; ; ;
24842;1245;345;391;0	551;0	642;595	877;3	085;0;316;393;0	338;0	639;596	117;3	191;0; ; ; ; ; ; ; ;
24862;1246;323;378;0	551;0	642;595	877;3	105;0;318;412;0	338;0	639;596	117;3	006;0; ; ; ; ; ; ; ;
24882;1247;321;351;0	551;0	642;595	877;2	867;0;302;376;0	338;0	639;596	117;2	786;0; ; ; ; ; ; ; ;
24902;1248;306;359;0	551;0	642;595	877;2	884;0;273;402;0	338;0	639;596	117;3	081;0; ; ; ; ; ; ; ;
24922;1249;322;397;0	551;0	642;595	877;2	881;0;298;419;0	337;0	640;596	117;3	131;0; ; ; ; ; ; ; ;
24942;1250;317;386;0	551;0	643;596	556;2	882;0;289;408;0	337;0	640;595	810;3	104;0; ; ; ; ; ; ; ;
24962;1251;317;353;0	551;0	643;596	556;2	937;0;294;348;0	337;0	641;595	810;2	803;0; ; ; ; ; ; ; ;
24983;1252;289;397;0	550;0	644;596	556;2	924;0;322;376;0	337;0	641;595	810;2	949;0; ; ; ; ; ; ; ;
25002;1253;318;381;0	550;0	644;596	556;3	001;0;315;345;0	337;0	641;595	810;2	962;0; ; ; ; ; ; ; ;
25022;1254;303;395;0	550;0	644;596	556;3	237;0;306;383;0	337;0	641;595	810;3	118;0; ; ; ; ; ; ; ;
25042;1255;295;389;0	550;0	644;596	082;3	273;0;320;377;0	337;0	641;595	526;3	178;0; ; ; ; ; ; ; ;
25064;1256;313;384;0	550;0	644;596	082;2	835;0;303;388;0	337;0	641;595	526;3	080;0; ; ; ; ; ; ; ;
25081;1257;-800;-600;0	337;0	640;-1	000;-1	000;4;310;356;0	337;0	640;595	526;2	937;0;58;312;366; ; ; ; ;
25105;1258;302;377;0	550;0	643;596	082;2	837;0;306;376;0	337;0	640;595	526;2	889;0;58;312;366; ; ; ; ;
25122;1259;319;364;0	550;0	643;596	082;2	832;0;307;355;0	337;0	640;595	526;3	087;0;58;312;366; ; ; ; ;
25143;1260;319;364;0	550;0	643;595	991;2	831;0;307;363;0	337;0	640;595	227;3	002;0;58;312;366; ; ; ; ;
25161;1261;324;412;0	550;0	643;595	991;3	328;0;309;337;0	337;0	639;595	227;2	825;0;58;312;366; ; ; ; ;
25182;1262;347;360;0	550;0	642;595	991;2	833;0;301;381;0	337;0	639;595	227;2	974;0;58;312;366; ; ; ; ;
25201;1263;284;348;0	550;0	642;595	991;2	964;0;322;365;0	337;0	639;595	227;2	988;0;58;312;366; ; ; ; ;
25222;1264;335;357;0	550;0	642;595	991;2	839;0;320;393;0	337;0	639;595	227;2	914;0; ; ; ; ; ; ; ;
25241;1265;332;351;0	550;0	642;596	429;2	888;0;322;391;0	337;0	639;596	049;3	004;0; ; ; ; ; ; ; ;
25262;1266;342;328;0	549;0	642;596	429;3	182;0;330;334;0	337;0	639;596	049;2	923;0; ; ; ; ; ; ; ;
25281;1267;368;345;0	549;0	643;596	429;2	927;0;369;335;0	336;0	640;596	049;3	108;0; ; ; ; ; ; ; ;
25303;1268;376;345;0	549;0	643;596	429;3	026;0;355;363;0	336;0	640;596	049;3	325;0; ; ; ; ; ; ; ;
25321;1269;367;320;0	549;0	643;596	429;3	037;0;363;399;0	336;0	640;596	049;3	362;0; ; ; ; ; ; ; ;
25342;1270;371;328;0	549;0	643;597	050;3	051;0;357;412;0	335;0	640;596	115;3	400;0; ; ; ; ; ; ; ;
25361;1271;360;335;0	549;0	643;597	050;3	099;0;353;318;0	335;0	640;596	115;3	012;0; ; ; ; ; ; ; ;
25382;1272;386;335;0	548;0	643;597	050;3	142;0;359;328;0	335;0	640;596	115;2	967;0; ; ; ; ; ; ; ;
25400;1273;360;324;0	548;0	642;597	050;2	992;0;371;316;0	335;0	640;596	115;3	125;0; ; ; ; ; ; ; ;
25422;1274;382;332;0	549;0	642;597	050;2	928;0;388;391;0	335;0	640;596	115;3	283;0; ; ; ; ; ; ; ;
25440;1275;371;330;0	549;0	642;596	075;2	893;0;396;399;0	335;0	640;595	930;3	322;0; ; ; ; ; ; ; ;
25463;1276;372;352;0	549;0	642;596	075;3	052;0;356;327;0	336;0	640;595	930;2	998;0; ; ; ; ; ; ; ;
25480;1277;365;346;0	549;0	643;596	075;2	907;0;361;364;0	336;0	640;595	930;3	183;0; ; ; ; ; ; ; ;
25503;1278;396;337;0	549;0	643;596	075;2	931;0;332;319;0	336;0	640;595	930;2	987;0; ; ; ; ; ; ; ;
25520;1279;365;290;0	549;0	643;596	075;3	068;0;371;337;0	336;0	640;595	930;2	994;0; ; ; ; ; ; ; ;
25542;1280;370;279;0	549;0	643;596	507;3	004;0;363;345;0	336;0	640;596	047;3	038;0; ; ; ; ; ; ; ;
25560;1281;376;353;0	549;0	643;596	507;3	058;0;365;371;0	335;0	640;596	047;3	072;0; ; ; ; ; ; ; ;
25580;1282;383;321;0	549;0	643;596	507;3	045;0;357;360;0	335;0	641;596	047;2	937;0; ; ; ; ; ; ; ;
25600;1283;379;342;0	549;0	644;596	507;3	091;0;-800;-600;0	549;0	644;-1	000;-1	000;4; ; ; ; ; ; ; ;
25620;1284;371;291;0	548;0	644;596	507;2	789;0;368;374;0	335;0	642;596	047;3	273;0; ; ; ; ; ; ; ;
25640;1285;374;288;0	548;0	645;596	366;2	771;0;368;374;0	335;0	643;596	344;3	274;0; ; ; ; ; ; ; ;
25660;1286;396;361;0	548;0	645;596	366;3	237;0;381;356;0	335;0	643;596	344;3	022;0; ; ; ; ; ; ; ;
25680;1287;368;331;0	548;0	645;596	366;3	017;0;354;344;0	335;0	643;596	344;2	983;0; ; ; ; ; ; ; ;
25700;1288;368;297;0	548;0	645;596	366;2	802;0;377;349;0	335;0	643;596	344;3	010;0; ; ; ; ; ; ; ;
25719;1289;379;337;0	548;0	644;596	366;2	932;0;377;399;0	335;0	643;596	344;3	420;0; ; ; ; ; ; ; ;
25739;1290;364;328;0	548;0	644;596	656;2	834;0;368;399;0	335;0	642;595	875;3	438;0; ; ; ; ; ; ; ;
25759;1291;365;338;0	548;0	644;596	656;2	914;0;357;402;0	335;0	642;595	875;3	331;0; ; ; ; ; ; ; ;
25779;1292;377;354;0	548;0	644;596	656;2	943;0;390;333;0	335;0	642;595	875;3	007;0; ; ; ; ; ; ; ;
25799;1293;385;335;0	548;0	644;596	656;2	925;0;382;334;0	335;0	643;595	875;2	974;0; ; ; ; ; ; ; ;
25819;1294;376;311;0	548;0	644;596	656;3	106;0;342;331;0	335;0	643;595	875;2	998;0; ; ; ; ; ; ; ;
25839;1295;378;312;0	548;0	644;596	471;3	132;0;353;332;0	334;0	643;595	599;2	983;0; ; ; ; ; ; ; ;
25859;1296;377;357;0	548;0	644;596	471;3	051;0;363;387;0	334;0	643;595	599;3	003;0; ; ; ; ; ; ; ;
25879;1297;377;318;0	547;0	645;596	471;2	937;0;348;358;0	334;0	643;595	599;3	116;0;59;386;349; ; ; ; ;
25899;1298;392;324;0	547;0	645;596	471;2	927;0;359;356;0	334;0	643;595	599;3	192;0;59;386;349; ; ; ; ;
25919;1299;389;366;0	547;0	645;596	471;3	012;0;394;340;0	334;0	644;595	599;2	954;0;59;386;349; ; ; ; ;
25939;1300;387;349;0	547;0	646;596	138;2	947;0;391;333;0	334;0	645;595	504;3	025;0;59;386;349; ; ; ; ;
25959;1301;393;342;0	547;0	647;596	138;2	932;0;385;393;0	333;0	646;595	504;3	411;0;59;386;349; ; ; ; ;
25979;1302;380;364;0	547;0	647;596	138;3	004;0;391;326;0	333;0	646;595	504;3	132;0;59;386;349; ; ; ; ;
25999;1303;394;316;0	547;0	648;596	138;3	154;0;-800;-600;0	547;0	648;-1	000;-1	000;4; ; ; ; ; ; ; ;
26018;1304;380;347;0	546;0	648;596	138;2	953;0;382;368;0	333;0	647;595	504;3	002;0; ; ; ; ; ; ; ;
26038;1305;384;345;0	546;0	648;596	914;3	033;0;382;367;0	333;0	647;596	258;3	006;0; ; ; ; ; ; ; ;
26058;1306;404;364;0	546;0	648;596	914;3	020;0;-800;-600;0	546;0	648;-1	000;-1	000;4; ; ; ; ; ; ; ;
26078;1307;379;351;0	546;0	648;596	914;2	994;0;368;346;0	332;0	647;596	258;3	100;0; ; ; ; ; ; ; ;
26098;1308;382;331;0	546;0	648;596	914;2	907;0;-800;-600;0	546;0	648;-1	000;-1	000;4; ; ; ; ; ; ; ;
26118;1309;368;312;0	546;0	648;596	914;2	806;0;393;303;0	332;0	646;596	258;2	945;0; ; ; ; ; ; ; ;
26138;1310;366;296;0	546;0	648;597	289;2	754;0;393;304;0	332;0	647;595	325;2	940;0; ; ; ; ; ; ; ;
26158;1311;387;360;0	546;0	648;597	289;2	896;0;360;366;0	332;0	647;595	325;3	796;0; ; ; ; ; ; ; ;
26178;1312;387;329;0	546;0	648;597	289;2	938;0;395;354;0	332;0	647;595	325;3	074;0; ; ; ; ; ; ; ;
26198;1313;372;308;0	545;0	648;597	289;3	044;0;376;362;0	332;0	647;595	325;3	102;0; ; ; ; ; ; ; ;
26218;1314;369;312;0	545;0	648;597	289;2	933;0;358;318;0	332;0	647;595	325;3	180;0; ; ; ; ; ; ; ;
26238;1315;365;315;0	545;0	648;597	386;2	966;0;371;307;0	332;0	647;597	024;3	234;0; ; ; ; ; ; ; ;
26258;1316;402;367;0	545;0	648;597	386;3	247;0;387;323;0	332;0	647;597	024;2	890;0; ; ; ; ; ; ; ;
26278;1317;393;327;0	545;0	649;597	386;2	816;0;398;298;0	332;0	648;597	024;2	893;0; ; ; ; ; ; ; ;
26298;1318;395;339;0	545;0	649;597	386;2	855;0;412;342;0	332;0	649;597	024;3	018;0; ; ; ; ; ; ; ;
26317;1319;394;330;0	545;0	650;597	386;2	922;0;402;345;0	331;0	649;597	024;3	169;0; ; ; ; ; ; ; ;
26337;1320;394;335;0	545;0	650;596	485;2	967;0;408;350;0	331;0	650;595	996;3	220;0; ; ; ; ; ; ; ;
26357;1321;369;310;0	545;0	650;596	485;3	130;0;354;337;0	331;0	650;595	996;3	005;0; ; ; ; ; ; ; ;
26377;1322;388;344;0	545;0	650;596	485;3	061;0;398;304;0	331;0	650;595	996;2	938;0;60;385;339; ; ; ; ;
26397;1323;409;358;0	544;0	650;596	485;3	128;0;361;339;0	331;0	649;595	996;3	099;0;60;385;339; ; ; ; ;
26417;1324;391;325;0	544;0	650;596	485;3	052;0;407;356;0	331;0	649;595	996;3	145;0;60;385;339; ; ; ; ;
26437;1325;399;346;0	545;0	650;597	034;3	075;0;399;350;0	331;0	649;595	331;3	188;0;60;385;339; ; ; ; ;
26457;1326;375;313;0	545;0	650;597	034;2	891;0;387;368;0	331;0	649;595	331;3	042;0;60;385;339; ; ; ; ;
26477;1327;392;303;0	545;0	650;597	034;3	041;0;383;324;0	331;0	649;595	331;2	875;0;60;385;339; ; ; ; ;
26497;1328;401;350;0	545;0	650;597	034;3	011;0;393;332;0	331;0	649;595	331;3	047;0;60;385;339; ; ; ; ;
26517;1329;381;345;0	545;0	650;597	034;2	965;0;364;349;0	331;0	649;595	331;2	820;0;60;385;339; ; ; ; ;
26537;1330;392;340;0	545;0	650;595	580;3	032;0;362;326;0	331;0	649;596	170;2	864;0;60;385;339; ; ; ; ;
26557;1331;383;352;0	545;0	650;595	580;2	872;0;366;340;0	331;0	650;596	170;2	951;0;60;385;339; ; ; ; ;
26577;1332;400;333;0	545;0	650;595	580;2	952;0;416;321;0	331;0	650;596	170;2	879;0; ; ; ; ; ; ; ;
26596;1333;387;338;0	545;0	651;595	580;2	918;0;378;360;0	331;0	650;596	170;2	958;0; ; ; ; ; ; ; ;
26616;1334;373;340;0	544;0	651;595	580;3	003;0;367;301;0	331;0	650;596	170;2	907;0; ; ; ; ; ; ; ;
26636;1335;378;340;0	544;0	652;596	606;3	014;0;382;311;0	331;0	651;594	672;2	935;0; ; ; ; ; ; ; ;
26656;1336;407;289;0	544;0	652;596	606;2	832;0;396;292;0	331;0	651;594	672;2	998;0; ; ; ; ; ; ; ;
26676;1337;390;356;0	544;0	652;596	606;2	999;0;351;315;0	331;0	652;594	672;2	850;0; ; ; ; ; ; ; ;
26696;1338;392;354;0	544;0	652;596	606;2	921;0;382;295;0	331;0	651;594	672;2	771;0; ; ; ; ; ; ; ;
26716;1339;373;336;0	544;0	652;596	606;2	790;0;393;321;0	331;0	651;594	672;2	860;0; ; ; ; ; ; ; ;
26736;1340;367;329;0	544;0	651;596	855;2	852;0;378;315;0	331;0	651;594	916;2	838;0; ; ; ; ; ; ; ;
26756;1341;387;357;0	544;0	651;596	855;3	150;0;375;383;0	331;0	651;594	916;3	085;0; ; ; ; ; ; ; ;
26776;1342;389;303;0	545;0	651;596	855;2	926;0;390;320;0	331;0	651;594	916;2	919;0; ; ; ; ; ; ; ;
26796;1343;381;327;0	545;0	651;596	855;2	996;0;401;302;0	331;0	651;594	916;2	989;0; ; ; ; ; ; ; ;
26816;1344;384;314;0	545;0	651;596	855;2	921;0;393;346;0	331;0	651;594	916;2	947;0; ; ; ; ; ; ; ;
26836;1345;383;326;0	545;0	651;596	614;2	942;0;399;306;0	331;0	651;596	132;2	985;0; ; ; ; ; ; ; ;
26856;1346;376;324;0	545;0	651;596	614;2	935;0;373;385;0	331;0	651;596	132;3	122;0; ; ; ; ; ; ; ;
26876;1347;368;342;0	545;0	651;596	614;2	968;0;352;361;0	331;0	651;596	132;3	194;0; ; ; ; ; ; ; ;
26896;1348;366;354;0	545;0	651;596	614;2	895;0;361;358;0	331;0	651;596	132;2	851;0; ; ; ; ; ; ; ;
26915;1349;392;339;0	545;0	651;596	614;2	870;0;384;333;0	331;0	651;596	132;3	024;0; ; ; ; ; ; ; ;
26936;1350;389;342;0	545;0	652;596	653;2	864;0;376;322;0	331;0	651;595	871;2	965;0; ; ; ; ; ; ; ;
26955;1351;373;328;0	545;0	652;596	653;2	825;0;357;325;0	332;0	651;595	871;2	965;0; ; ; ; ; ; ; ;
26975;1352;315;295;0	545;0	652;596	653;2	783;0;322;321;0	332;0	651;595	871;3	009;0; ; ; ; ; ; ; ;
26995;1353;343;250;0	546;0	652;596	653;2	976;0;325;321;0	332;0	652;595	871;3	095;0; ; ; ; ; ; ; ;
27015;1354;312;288;0	546;0	653;596	653;2	915;0;315;312;0	332;0	652;595	871;2	937;0; ; ; ; ; ; ; ;
27035;1355;324;276;0	546;0	653;593	100;2	933;0;314;311;0	332;0	652;594	459;2	971;0; ; ; ; ; ; ; ;
27055;1356;335;305;0	546;0	653;593	100;2	824;0;328;343;0	332;0	652;594	459;3	001;0; ; ; ; ; ; ; ;
27075;1357;314;292;0	546;0	653;593	100;2	766;0;319;322;0	332;0	652;594	459;2	909;0; ; ; ; ; ; ; ;
27095;1358;319;306;0	546;0	652;593	100;3	008;0;336;361;0	332;0	652;594	459;3	122;0; ; ; ; ; ; ; ;
27115;1359;328;293;0	546;0	652;593	100;2	828;0;332;300;0	332;0	651;594	459;3	032;0;61;328;312; ; ; ; ;
27135;1360;320;297;0	546;0	652;594	334;2	866;0;332;304;0	332;0	651;594	529;3	042;0;61;328;312; ; ; ; ;
27155;1361;327;311;0	546;0	652;594	334;2	999;0;318;338;0	333;0	651;594	529;2	901;0;61;328;312; ; ; ; ;
27175;1362;349;335;0	546;0	651;594	334;2	909;0;324;322;0	333;0	651;594	529;3	011;0;61;328;312; ; ; ; ;
27194;1363;323;313;0	546;0	651;594	334;2	810;0;327;307;0	333;0	651;594	529;2	777;0;61;328;312; ; ; ; ;
27214;1364;314;312;0	546;0	651;594	334;2	784;0;340;301;0	333;0	650;594	529;2	929;0;61;328;312; ; ; ; ;
27234;1365;317;319;0	546;0	651;593	602;2	755;0;345;294;0	333;0	650;594	316;2	926;0;61;328;312; ; ; ; ;
27254;1366;340;344;0	546;0	651;593	602;2	984;0;335;353;0	333;0	650;594	316;3	052;0; ; ; ; ; ; ; ;
27274;1367;370;311;0	546;0	651;593	602;2	920;0;366;326;0	332;0	650;594	316;2	856;0;62;391;320; ; ; ; ;
27294;1368;384;318;0	545;0	651;593	602;2	952;0;387;346;0	331;0	651;594	316;2	968;0;62;391;320; ; ; ; ;
27314;1369;403;360;0	545;0	652;593	602;2	919;0;388;334;0	331;0	651;594	316;2	871;0;62;391;320; ; ; ; ;
27334;1370;419;343;0	545;0	652;596	316;2	943;0;388;341;0	331;0	651;596	073;2	922;0;62;391;320; ; ; ; ;
27354;1371;390;362;0	545;0	652;596	316;2	984;0;400;287;0	331;0	651;596	073;2	980;0;62;391;320; ; ; ; ;
27374;1372;394;309;0	545;0	652;596	316;2	931;0;379;347;0	331;0	652;596	073;2	849;0;62;391;320; ; ; ; ;
27394;1373;386;308;0	545;0	652;596	316;2	995;0;392;330;0	331;0	651;596	073;2	994;0;62;391;320; ; ; ; ;
27414;1374;-800;-600;0	331;0	651;-1	000;-1	000;4;400;302;0	331;0	651;596	073;2	859;0;62;391;320; ; ; ; ;
27434;1375;-800;-600;0	545;0	651;-1	000;-1	000;4;392;328;0	331;0	651;596	997;2	915;0;62;391;320; ; ; ; ;
27454;1376;383;339;0	545;0	651;598	466;2	916;0;394;327;0	331;0	650;596	997;3	063;0;62;391;320; ; ; ; ;
27474;1377;377;311;0	545;0	651;598	466;2	895;0;393;300;0	331;0	650;596	997;2	821;0;62;391;320; ; ; ; ;
27494;1378;-800;-600;0	331;0	650;-1	000;-1	000;4;390;317;0	331;0	650;596	997;2	712;0;62;391;320; ; ; ; ;
27513;1379;406;324;0	545;0	651;598	466;3	019;0;398;295;0	332;0	650;596	997;2	829;0;62;391;320; ; ; ; ;
27533;1380;407;325;0	545;0	651;597	512;3	014;0;398;301;0	332;0	650;595	305;2	788;0;62;391;320; ; ; ; ;
27553;1381;397;293;0	545;0	651;597	512;2	829;0;396;312;0	332;0	650;595	305;2	747;0;62;391;320; ; ; ; ;
27573;1382;381;292;0	545;0	651;597	512;2	940;0;402;315;0	332;0	650;595	305;2	937;0;62;391;320; ; ; ; ;
27593;1383;386;356;0	545;0	651;597	512;2	877;0;395;303;0	332;0	650;595	305;2	834;0;62;391;320; ; ; ; ;
27613;1384;389;304;0	545;0	651;597	512;2	862;0;391;323;0	331;0	650;595	305;2	906;0;62;391;320; ; ; ; ;
27633;1385;381;320;0	545;0	651;597	991;2	907;0;391;322;0	331;0	650;596	422;2	867;0;62;391;320; ; ; ; ;
27653;1386;377;309;0	545;0	651;597	991;3	260;0;369;325;0	331;0	650;596	422;2	845;0;62;391;320; ; ; ; ;
27673;1387;402;333;0	545;0	651;597	991;2	919;0;-800;-600;0	545;0	651;-1	000;-1	000;4; ; ; ; ; ; ; ;
27693;1388;383;314;0	545;0	652;597	991;2	914;0;393;327;0	331;0	651;596	422;2	958;0; ; ; ; ; ; ; ;
27713;1389;407;318;0	544;0	651;597	991;2	921;0;386;344;0	331;0	651;596	422;3	042;0; ; ; ; ; ; ; ;
27733;1390;402;328;0	544;0	651;596	022;2	911;0;386;345;0	331;0	650;595	416;3	037;0; ; ; ; ; ; ; ;
27753;1391;376;350;0	544;0	651;596	022;3	019;0;358;355;0	331;0	650;595	416;3	093;0; ; ; ; ; ; ; ;
27773;1392;401;325;0	544;0	650;596	022;2	869;0;398;386;0	331;0	649;595	416;3	280;0; ; ; ; ; ; ; ;
27792;1393;388;305;0	544;0	650;596	022;3	121;0;412;376;0	331;0	649;595	416;3	330;0; ; ; ; ; ; ; ;
27812;1394;400;326;0	545;0	650;596	022;2	794;0;397;308;0	331;0	649;595	416;3	155;0; ; ; ; ; ; ; ;
27832;1395;394;318;0	545;0	650;596	984;2	858;0;401;316;0	331;0	649;596	263;3	270;0; ; ; ; ; ; ; ;
27852;1396;392;316;0	545;0	650;596	984;3	045;0;395;382;0	331;0	649;596	263;3	349;0; ; ; ; ; ; ; ;
27872;1397;402;309;0	545;0	650;596	984;3	105;0;390;308;0	332;0	649;596	263;3	032;0; ; ; ; ; ; ; ;
27892;1398;390;343;0	545;0	650;596	984;3	049;0;376;367;0	331;0	648;596	263;3	235;0; ; ; ; ; ; ; ;
27912;1399;400;319;0	545;0	649;596	984;3	060;0;409;381;0	331;0	648;596	263;3	252;0; ; ; ; ; ; ; ;
27932;1400;397;324;0	545;0	649;596	945;3	078;0;403;360;0	331;0	648;595	303;3	264;0; ; ; ; ; ; ; ;
27952;1401;375;340;0	545;0	649;596	945;3	079;0;364;310;0	331;0	648;595	303;3	199;0; ; ; ; ; ; ; ;
27972;1402;404;306;0	545;0	649;596	945;3	154;0;407;346;0	331;0	648;595	303;2	955;0; ; ; ; ; ; ; ;
27992;1403;366;304;0	545;0	649;596	945;3	072;0;367;336;0	331;0	648;595	303;2	907;0;63;386;329; ; ; ; ;
28012;1404;404;318;0	545;0	649;596	945;3	136;0;378;301;0	331;0	648;595	303;3	168;0;63;386;329; ; ; ; ;
28032;1405;390;321;0	545;0	650;597	334;3	104;0;391;316;0	332;0	648;594	890;3	029;0;63;386;329; ; ; ; ;
28052;1406;388;292;0	545;0	650;597	334;2	991;0;374;351;0	331;0	648;594	890;3	170;0;63;386;329; ; ; ; ;
28072;1407;398;341;0	545;0	650;597	334;2	924;0;-800;-600;0	545;0	650;-1	000;-1	000;4;63;386;329; ; ; ; ;
28092;1408;363;327;0	545;0	650;597	334;3	031;0;403;364;0	331;0	649;594	890;3	165;0;63;386;329; ; ; ; ;
28111;1409;386;331;0	545;0	650;597	334;3	298;0;384;343;0	331;0	649;594	890;3	219;0;63;386;329; ; ; ; ;
28131;1410;381;335;0	545;0	650;597	007;3	315;0;384;342;0	331;0	649;595	684;3	223;0;63;386;329; ; ; ; ;
28151;1411;391;332;0	544;0	650;597	007;3	201;0;388;344;0	331;0	649;595	684;3	082;0;63;386;329; ; ; ; ;
28171;1412;370;321;0	544;0	650;597	007;3	287;0;388;313;0	331;0	648;595	684;3	373;0;63;386;329; ; ; ; ;
28191;1413;414;315;0	544;0	649;597	007;3	144;0;414;279;0	331;0	648;595	684;2	871;0;64;393;330; ; ; ; ;
28211;1414;394;322;0	545;0	649;597	007;3	137;0;409;323;0	331;0	648;595	684;3	193;0;64;393;330; ; ; ; ;
28231;1415;394;319;0	545;0	649;597	857;3	133;0;405;314;0	331;0	647;596	485;3	226;0;64;393;330; ; ; ; ;
28251;1416;382;325;0	545;0	648;597	857;3	043;0;393;345;0	332;0	647;596	485;3	328;0;64;393;330; ; ; ; ;
28271;1417;401;334;0	545;0	648;597	857;2	979;0;393;365;0	332;0	647;596	485;3	278;0;64;393;330; ; ; ; ;
28291;1418;393;312;0	545;0	648;597	857;3	111;0;386;381;0	332;0	646;596	485;3	403;0;64;393;330; ; ; ; ;
28311;1419;383;313;0	546;0	648;597	857;3	010;0;398;326;0	332;0	646;596	485;3	167;0;64;393;330; ; ; ; ;
28331;1420;389;314;0	546;0	648;596	576;3	002;0;397;340;0	332;0	646;594	889;3	152;0;64;393;330; ; ; ; ;
28351;1421;388;331;0	546;0	648;596	576;3	112;0;414;396;0	332;0	646;594	889;3	479;0; ; ; ; ; ; ; ;
28370;1422;383;314;0	546;0	648;596	576;3	122;0;378;328;0	332;0	647;594	889;3	188;0; ; ; ; ; ; ; ;
28391;1423;376;302;0	546;0	649;596	576;3	038;0;396;401;0	332;0	647;594	889;3	705;0; ; ; ; ; ; ; ;
28410;1424;364;328;0	545;0	649;596	576;3	133;0;398;351;0	332;0	647;594	889;3	210;0; ; ; ; ; ; ; ;
28430;1425;359;314;0	545;0	649;597	975;3	116;0;397;381;0	332;0	647;596	709;3	400;0; ; ; ; ; ; ; ;
28450;1426;377;333;0	545;0	649;597	975;3	081;0;403;291;0	332;0	647;596	709;3	189;0; ; ; ; ; ; ; ;
28470;1427;383;332;0	545;0	649;597	975;3	059;0;398;362;0	332;0	647;596	709;3	568;0; ; ; ; ; ; ; ;
28490;1428;375;337;0	545;0	649;597	975;3	204;0;377;345;0	332;0	647;596	709;3	271;0; ; ; ; ; ; ; ;
28510;1429;369;302;0	545;0	649;597	975;3	280;0;364;269;0	332;0	647;596	709;2	818;0; ; ; ; ; ; ; ;
28530;1430;368;300;0	546;0	649;598	039;3	322;0;352;299;0	332;0	647;596	331;2	900;0; ; ; ; ; ; ; ;
28550;1431;379;324;0	546;0	649;598	039;3	210;0;413;347;0	332;0	647;596	331;3	451;0; ; ; ; ; ; ; ;
28570;1432;396;327;0	546;0	649;598	039;3	086;0;386;325;0	332;0	647;596	331;3	219;0; ; ; ; ; ; ; ;
28590;1433;385;313;0	546;0	649;598	039;3	086;0;362;301;0	332;0	647;596	331;3	191;0; ; ; ; ; ; ; ;
28610;1434;373;329;0	546;0	649;598	039;3	213;0;370;407;0	333;0	647;596	331;3	464;0; ; ; ; ; ; ; ;
28630;1435;376;328;0	546;0	649;595	921;3	140;0;358;397;0	333;0	647;594	867;3	335;0; ; ; ; ; ; ; ;
28650;1436;338;343;0	546;0	650;595	921;3	041;0;324;358;0	333;0	648;594	867;3	493;0; ; ; ; ; ; ; ;
28670;1437;337;328;0	546;0	650;595	921;3	176;0;357;356;0	333;0	648;594	867;3	319;0; ; ; ; ; ; ; ;
28689;1438;331;304;0	546;0	650;595	921;3	321;0;343;340;0	333;0	648;594	867;3	287;0; ; ; ; ; ; ; ;
28709;1439;349;303;0	546;0	651;595	921;3	240;0;337;317;0	333;0	649;594	867;3	123;0; ; ; ; ; ; ; ;
28729;1440;350;302;0	546;0	651;595	814;3	308;0;351;305;0	333;0	649;597	151;3	058;0; ; ; ; ; ; ; ;
28749;1441;343;350;0	546;0	651;595	814;3	265;0;344;337;0	333;0	649;597	151;3	195;0; ; ; ; ; ; ; ;
28769;1442;341;335;0	546;0	650;595	814;3	120;0;340;371;0	333;0	649;597	151;3	447;0; ; ; ; ; ; ; ;
28789;1443;357;297;0	546;0	650;595	814;3	186;0;332;355;0	333;0	648;597	151;3	180;0; ; ; ; ; ; ; ;
28809;1444;313;332;0	546;0	650;595	814;3	168;0;351;409;0	333;0	648;597	151;3	604;0;65;314;373; ; ; ; ;
28829;1445;314;319;0	547;0	650;595	096;3	147;0;349;418;0	334;0	648;595	215;3	556;0;65;314;373; ; ; ; ;
28849;1446;316;354;0	547;0	650;595	096;3	033;0;312;363;0	334;0	648;595	215;3	086;0;65;314;373; ; ; ; ;
28869;1447;317;325;0	547;0	650;595	096;3	063;0;321;394;0	334;0	648;595	215;3	347;0;65;314;373; ; ; ; ;
28889;1448;333;384;0	547;0	650;595	096;3	115;0;310;371;0	334;0	647;595	215;3	200;0;65;314;373; ; ; ; ;
28909;1449;317;354;0	547;0	650;595	096;3	040;0;282;413;0	334;0	647;595	215;3	444;0;65;314;373; ; ; ; ;
28929;1450;322;354;0	547;0	650;596	154;3	073;0;281;411;0	334;0	647;596	266;3	433;0;65;314;373; ; ; ; ;
28949;1451;306;387;0	547;0	650;596	154;3	113;0;324;381;0	334;0	648;596	266;3	067;0;65;314;373; ; ; ; ;
28969;1452;326;324;0	547;0	650;596	154;2	823;0;-800;-600;0	547;0	650;-1	000;-1	000;4; ; ; ; ; ; ; ;
28988;1453;318;355;0	547;0	650;596	154;2	912;0;304;364;0	334;0	648;596	266;3	369;0; ; ; ; ; ; ; ;
29008;1454;320;374;0	547;0	651;596	154;2	949;0;312;361;0	334;0	649;596	266;2	926;0; ; ; ; ; ; ; ;
29028;1455;320;350;0	547;0	652;595	415;2	983;0;312;362;0	334;0	650;595	885;2	924;0; ; ; ; ; ; ; ;
29048;1456;335;435;0	547;0	652;595	415;3	092;0;296;416;0	333;0	650;595	885;3	043;0; ; ; ; ; ; ; ;
29068;1457;321;376;0	547;0	652;595	415;2	925;0;320;363;0	333;0	650;595	885;2	716;0;66;310;383; ; ; ; ;
29088;1458;326;362;0	547;0	652;595	415;2	919;0;292;411;0	333;0	650;595	885;2	996;0;66;310;383; ; ; ; ;
29108;1459;304;421;0	547;0	652;595	415;2	991;0;306;369;0	333;0	650;595	885;2	934;0;66;310;383; ; ; ; ;
29128;1460;300;388;0	547;0	652;594	449;3	006;0;310;386;0	333;0	650;596	575;2	835;0;66;310;383; ; ; ; ;
29148;1461;318;387;0	547;0	652;594	449;2	845;0;303;369;0	334;0	650;596	575;2	954;0;66;310;383; ; ; ; ;
29168;1462;329;402;0	547;0	652;594	449;2	932;0;310;337;0	334;0	650;596	575;2	916;0;66;310;383; ; ; ; ;
29188;1463;345;497;0	547;0	652;594	449;3	758;0;304;393;0	334;0	650;596	575;3	045;0; ; ; ; ; ; ; ;
29208;1464;327;412;0	547;0	652;594	449;3	096;0;304;415;0	334;0	649;596	575;3	162;0; ; ; ; ; ; ; ;
29228;1465;331;446;0	547;0	652;595	313;3	431;0;302;418;0	334;0	649;594	979;3	185;0; ; ; ; ; ; ; ;
29248;1466;306;387;0	547;0	651;595	313;2	826;0;302;364;0	334;0	649;594	979;2	954;0;67;313;390; ; ; ; ;
29268;1467;303;347;0	548;0	651;595	313;2	867;0;302;441;0	335;0	649;594	979;3	339;0;67;313;390; ; ; ; ;
29287;1468;334;374;0	547;0	651;595	313;2	860;0;313;386;0	335;0	649;594	979;2	994;0;67;313;390; ; ; ; ;
29307;1469;314;381;0	547;0	651;595	313;2	956;0;316;405;0	334;0	649;594	979;2	893;0;67;313;390; ; ; ; ;
29327;1470;322;368;0	547;0	651;595	135;2	984;0;317;433;0	334;0	649;595	526;2	997;0;67;313;390; ; ; ; ;
29347;1471;305;411;0	547;0	652;595	135;3	063;0;313;351;0	334;0	649;595	526;3	151;0;67;313;390; ; ; ; ;
29367;1472;315;402;0	547;0	652;595	135;2	861;0;303;393;0	334;0	650;595	526;2	981;0;67;313;390; ; ; ; ;
29387;1473;320;419;0	547;0	652;595	135;3	096;0;347;411;0	334;0	650;595	526;3	142;0; ; ; ; ; ; ; ;
29407;1474;313;377;0	547;0	653;595	135;2	875;0;306;396;0	334;0	650;595	526;2	995;0; ; ; ; ; ; ; ;
29427;1475;314;373;0	547;0	653;595	476;2	959;0;312;401;0	334;0	651;596	218;3	057;0; ; ; ; ; ; ; ;
29447;1476;364;345;0	546;0	653;595	476;2	947;0;354;340;0	333;0	650;596	218;2	947;0; ; ; ; ; ; ; ;
29467;1477;359;354;0	546;0	653;595	476;3	008;0;373;351;0	333;0	650;596	218;2	874;0; ; ; ; ; ; ; ;
29487;1478;369;378;0	546;0	652;595	476;2	843;0;373;366;0	333;0	650;596	218;3	085;0; ; ; ; ; ; ; ;
29507;1479;387;353;0	546;0	652;595	476;2	878;0;373;323;0	333;0	650;596	218;2	887;0;68;380;346; ; ; ; ;
29527;1480;388;359;0	546;0	652;597	027;2	869;0;373;330;0	333;0	650;595	967;2	961;0;68;380;346; ; ; ; ;
29547;1481;374;337;0	546;0	652;597	027;2	899;0;385;333;0	333;0	650;595	967;3	043;0;68;380;346; ; ; ; ;
29566;1482;394;374;0	546;0	652;597	027;2	948;0;396;329;0	333;0	649;595	967;2	829;0;68;380;346; ; ; ; ;
29586;1483;384;346;0	546;0	652;597	027;2	925;0;381;349;0	333;0	649;595	967;2	840;0;68;380;346; ; ; ; ;
29607;1484;374;349;0	547;0	652;597	027;2	921;0;392;359;0	333;0	649;595	967;2	974;0;68;380;346; ; ; ; ;
29626;1485;382;352;0	546;0	652;597	221;2	917;0;386;364;0	333;0	649;596	187;2	865;0;68;380;346; ; ; ; ;
29646;1486;378;346;0	546;0	652;597	221;3	075;0;365;340;0	333;0	649;596	187;2	907;0;68;380;346; ; ; ; ;
29666;1487;383;325;0	546;0	652;597	221;2	956;0;344;340;0	333;0	649;596	187;3	051;0;68;380;346; ; ; ; ;
29686;1488;375;360;0	546;0	652;597	221;2	939;0;383;369;0	333;0	649;596	187;3	014;0; ; ; ; ; ; ; ;
29706;1489;378;327;0	546;0	652;597	221;2	846;0;383;332;0	333;0	650;596	187;2	884;0; ; ; ; ; ; ; ;
29726;1490;379;339;0	546;0	652;597	115;2	804;0;381;339;0	333;0	650;595	833;2	944;0; ; ; ; ; ; ; ;
29746;1491;388;351;0	546;0	652;597	115;3	120;0;365;369;0	333;0	650;595	833;3	214;0; ; ; ; ; ; ; ;
29766;1492;400;341;0	546;0	652;597	115;3	011;0;386;411;0	333;0	650;595	833;3	395;0; ; ; ; ; ; ; ;
29786;1493;410;333;0	546;0	652;597	115;3	010;0;-800;-600;0	546;0	652;-1	000;-1	000;4; ; ; ; ; ; ; ;
29806;1494;388;331;0	546;0	652;597	115;2	867;0;410;348;0	333;0	650;595	833;2	915;0; ; ; ; ; ; ; ;
29826;1495;396;328;0	546;0	652;597	360;2	820;0;410;347;0	333;0	650;597	254;2	922;0; ; ; ; ; ; ; ;
29846;1496;406;342;0	546;0	652;597	360;3	074;0;356;296;0	333;0	650;597	254;2	665;0; ; ; ; ; ; ; ;
29866;1497;398;330;0	546;0	652;597	360;3	160;0;402;303;0	332;0	650;597	254;2	916;0; ; ; ; ; ; ; ;
29885;1498;395;348;0	546;0	652;597	360;2	946;0;-800;-600;0	546;0	652;-1	000;-1	000;4; ; ; ; ; ; ; ;
29905;1499;367;369;0	546;0	652;597	360;3	304;0;383;421;0	332;0	649;597	254;3	388;0; ; ; ; ; ; ; ;
29925;1500;359;370;0	546;0	652;596	844;3	278;0;383;423;0	332;0	649;595	189;3	377;0; ; ; ; ; ; ; ;
29945;1501;380;392;0	545;0	652;596	844;3	148;0;375;373;0	332;0	649;595	189;3	049;0; ; ; ; ; ; ; ;
29965;1502;399;305;0	546;0	652;596	844;2	835;0;-800;-600;0	546;0	652;-1	000;-1	000;4; ; ; ; ; ; ; ;
29985;1503;405;309;0	546;0	652;596	844;2	944;0;364;404;0	332;0	650;595	189;3	390;0; ; ; ; ; ; ; ;
30005;1504;392;368;0	546;0	652;596	844;2	991;0;376;390;0	332;0	650;595	189;3	183;0; ; ; ; ; ; ; ;
30025;1505;392;322;0	545;0	652;597	725;3	043;0;376;390;0	332;0	650;595	427;3	184;0; ; ; ; ; ; ; ;
30045;1506;378;307;0	545;0	653;597	725;3	045;0;386;382;0	332;0	650;595	427;3	074;0; ; ; ; ; ; ; ;
30065;1507;423;330;0	545;0	653;597	725;2	976;0;355;365;0	332;0	651;595	427;2	925;0; ; ; ; ; ; ; ;
30085;1508;394;313;0	545;0	653;597	725;2	771;0;404;322;0	332;0	651;595	427;2	984;0; ; ; ; ; ; ; ;
30105;1509;397;335;0	545;0	654;597	725;2	890;0;412;360;0	332;0	651;595	427;3	134;0; ; ; ; ; ; ; ;
30125;1510;396;332;0	545;0	654;596	573;2	787;0;420;341;0	332;0	652;597	254;3	089;0; ; ; ; ; ; ; ;
30145;1511;396;339;0	545;0	654;596	573;2	851;0;394;331;0	332;0	652;597	254;3	230;0; ; ; ; ; ; ; ;
30164;1512;390;351;0	545;0	654;596	573;2	965;0;351;400;0	332;0	652;597	254;3	166;0; ; ; ; ; ; ; ;
30185;1513;376;338;0	545;0	654;596	573;2	902;0;401;309;0	332;0	652;597	254;2	926;0; ; ; ; ; ; ; ;
30204;1514;392;374;0	545;0	654;596	573;2	970;0;397;342;0	332;0	651;597	254;2	806;0; ; ; ; ; ; ; ;
30224;1515;387;380;0	545;0	654;596	208;2	950;0;387;357;0	332;0	651;595	375;2	677;0; ; ; ; ; ; ; ;
30244;1516;402;330;0	545;0	653;596	208;2	874;0;389;359;0	332;0	651;595	375;2	940;0; ; ; ; ; ; ; ;
30264;1517;386;333;0	545;0	653;596	208;2	897;0;359;387;0	332;0	651;595	375;3	028;0; ; ; ; ; ; ; ;
30284;1518;379;337;0	545;0	653;596	208;2	876;0;404;334;0	332;0	650;595	375;3	061;0; ; ; ; ; ; ; ;
30306;1519;399;321;0	545;0	653;596	208;2	839;0;394;392;0	332;0	650;595	375;3	045;0; ; ; ; ; ; ; ;
30324;1520;388;322;0	545;0	653;596	863;2	846;0;392;374;0	332;0	650;596	063;3	066;0; ; ; ; ; ; ; ;
30344;1521;373;350;0	546;0	653;596	863;2	941;0;339;289;0	332;0	650;596	063;2	673;0; ; ; ; ; ; ; ;
30364;1522;391;357;0	546;0	653;596	863;2	784;0;379;341;0	332;0	650;596	063;2	886;0; ; ; ; ; ; ; ;
30384;1523;381;330;0	546;0	653;596	863;2	993;0;385;313;0	332;0	650;596	063;2	725;0; ; ; ; ; ; ; ;
30404;1524;409;297;0	545;0	653;596	863;2	885;0;368;365;0	332;0	651;596	063;3	129;0; ; ; ; ; ; ; ;
30424;1525;412;290;0	545;0	654;596	370;2	851;0;366;363;0	332;0	651;596	682;3	160;0; ; ; ; ; ; ; ;
30444;1526;-800;-600;-1	000;-1	000;-1	000;-1	000;4;-800;-600;-1	000;-1	000;-1	000;-1	000;4; ; ; ; ; ; ; ;
30464;1527;380;318;0	545;0	654;596	370;3	065;0;387;341;0	332;0	652;596	682;2	765;0; ; ; ; ; ; ; ;
30483;1528;403;326;0	545;0	655;596	370;2	877;0;392;305;0	332;0	652;596	682;3	110;0; ; ; ; ; ; ; ;
30503;1529;408;346;0	545;0	655;596	370;3	020;0;404;336;0	332;0	652;596	682;2	916;0; ; ; ; ; ; ; ;
30523;1530;413;358;0	545;0	655;597	022;2	945;0;411;324;0	332;0	652;595	893;3	078;0; ; ; ; ; ; ; ;
30543;1531;403;323;0	545;0	654;597	022;3	016;0;367;317;0	332;0	652;595	893;2	989;0; ; ; ; ; ; ; ;
30563;1532;387;348;0	545;0	654;597	022;2	966;0;394;363;0	332;0	652;595	893;2	989;0;69;388;347; ; ; ; ;
30583;1533;399;360;0	545;0	654;597	022;2	805;0;365;331;0	332;0	652;595	893;3	292;0;69;388;347; ; ; ; ;
30603;1534;396;331;0	545;0	654;597	022;2	892;0;-800;-600;0	545;0	654;-1	000;-1	000;4;69;388;347; ; ; ; ;
30623;1535;390;347;0	545;0	654;596	719;2	813;0;-800;-600;0	332;0	651;-1	000;-1	000;4;69;388;347; ; ; ; ;
30643;1536;410;336;0	545;0	654;596	719;2	978;0;364;357;0	332;0	651;596	201;2	946;0;69;388;347; ; ; ; ;
30663;1537;391;377;0	545;0	653;596	719;3	118;0;380;353;0	332;0	651;596	201;2	871;0;69;388;347; ; ; ; ;
30683;1538;379;325;0	545;0	653;596	719;2	989;0;431;321;0	332;0	651;596	201;2	871;0; ; ; ; ; ; ; ;
30703;1539;404;378;0	545;0	653;596	719;3	190;0;398;385;0	332;0	651;596	201;2	859;0; ; ; ; ; ; ; ;
30723;1540;391;359;0	545;0	653;598	364;3	179;0;421;377;0	332;0	651;597	169;2	859;0; ; ; ; ; ; ; ;
30745;1541;381;336;0	545;0	653;598	364;2	811;0;364;396;0	332;0	651;597	169;3	355;0; ; ; ; ; ; ; ;
30762;1542;383;359;0	545;0	653;598	364;3	152;0;416;329;0	332;0	651;597	169;2	986;0; ; ; ; ; ; ; ;
30783;1543;392;356;0	545;0	654;598	364;3	003;0;402;375;0	332;0	651;597	169;3	013;0; ; ; ; ; ; ; ;
30802;1544;388;332;0	545;0	654;598	364;3	013;0;408;306;0	332;0	651;597	169;3	015;0; ; ; ; ; ; ; ;
30823;1545;391;343;0	545;0	654;597	484;3	018;0;410;316;0	332;0	652;596	403;3	013;0; ; ; ; ; ; ; ;
30842;1546;400;355;0	545;0	655;597	484;2	909;0;365;369;0	332;0	652;596	403;2	993;0; ; ; ; ; ; ; ;
30862;1547;388;362;0	545;0	655;597	484;3	077;0;401;361;0	331;0	652;596	403;3	162;0; ; ; ; ; ; ; ;
30882;1548;384;349;0	545;0	655;597	484;2	918;0;-800;-600;0	545;0	655;-1	000;-1	000;4; ; ; ; ; ; ; ;
30902;1549;392;344;0	545;0	655;597	484;2	811;0;376;329;0	331;0	653;596	403;2	800;0; ; ; ; ; ; ; ;
30922;1550;393;343;0	545;0	655;597	466;2	847;0;376;329;0	331;0	653;596	282;2	799;0; ; ; ; ; ; ; ;
30943;1551;384;332;0	545;0	655;597	466;2	945;0;409;401;0	331;0	653;596	282;3	318;0; ; ; ; ; ; ; ;
30962;1552;386;367;0	545;0	655;597	466;2	884;0;375;344;0	331;0	653;596	282;3	034;0; ; ; ; ; ; ; ;
30982;1553;401;347;0	545;0	656;597	466;2	844;0;400;380;0	331;0	653;596	282;3	100;0; ; ; ; ; ; ; ;
31002;1554;410;351;0	545;0	656;597	466;3	082;0;370;363;0	332;0	654;596	282;3	084;0; ; ; ; ; ; ; ;
31022;1555;416;357;0	545;0	656;596	273;3	047;0;376;381;0	332;0	654;595	892;3	067;0; ; ; ; ; ; ; ;
31042;1556;395;344;0	545;0	656;596	273;2	900;0;373;310;0	332;0	654;595	892;2	967;0; ; ; ; ; ; ; ;
31062;1557;414;353;0	545;0	656;596	273;3	109;0;391;397;0	332;0	654;595	892;3	247;0; ; ; ; ; ; ; ;
31081;1558;399;298;0	545;0	656;596	273;2	808;0;401;300;0	332;0	654;595	892;2	781;0; ; ; ; ; ; ; ;
31101;1559;380;351;0	545;0	656;596	273;2	968;0;415;414;0	331;0	654;595	892;3	653;0; ; ; ; ; ; ; ;
31121;1560;385;330;0	545;0	656;597	483;3	009;0;426;388;0	331;0	654;595	339;3	630;0; ; ; ; ; ; ; ;
31143;1561;395;333;0	545;0	656;597	483;3	025;0;408;328;0	332;0	654;595	339;3	029;0; ; ; ; ; ; ; ;
31161;1562;394;349;0	545;0	657;597	483;3	008;0;366;343;0	332;0	654;595	339;2	769;0; ; ; ; ; ; ; ;
31182;1563;376;353;0	545;0	657;597	483;3	068;0;385;272;0	332;0	655;595	339;2	714;0; ; ; ; ; ; ; ;
31201;1564;366;344;0	545;0	657;597	483;3	158;0;383;343;0	332;0	655;595	339;3	077;0; ; ; ; ; ; ; ;
31224;1565;357;345;0	545;0	658;597	227;3	174;0;385;318;0	332;0	656;596	214;2	941;0; ; ; ; ; ; ; ;
31241;1566;380;322;0	545;0	658;597	227;3	174;0;414;406;0	332;0	656;596	214;3	450;0; ; ; ; ; ; ; ;
31262;1567;380;360;0	545;0	658;597	227;3	085;0;366;378;0	332;0	656;596	214;3	093;0; ; ; ; ; ; ; ;
31281;1568;367;355;0	545;0	658;597	227;3	201;0;359;332;0	332;0	656;596	214;3	013;0; ; ; ; ; ; ; ;
31301;1569;408;345;0	545;0	658;597	227;3	133;0;396;392;0	332;0	655;596	214;3	279;0; ; ; ; ; ; ; ;
31321;1570;407;364;0	545;0	657;597	362;3	115;0;369;365;0	332;0	655;595	473;3	063;0; ; ; ; ; ; ; ;
31342;1571;409;359;0	545;0	657;597	362;2	981;0;380;307;0	332;0	655;595	473;3	141;0; ; ; ; ; ; ; ;
31360;1572;380;331;0	545;0	657;597	362;3	178;0;382;317;0	331;0	655;595	473;2	956;0; ; ; ; ; ; ; ;
31383;1573;387;337;0	545;0	657;597	362;2	947;0;386;345;0	332;0	655;595	473;2	988;0; ; ; ; ; ; ; ;
31400;1574;377;340;0	545;0	657;597	362;3	020;0;404;353;0	332;0	655;595	473;2	898;0; ; ; ; ; ; ; ;
31422;1575;377;343;0	545;0	657;597	537;3	065;0;408;359;0	332;0	654;596	134;2	893;0; ; ; ; ; ; ; ;
31440;1576;390;337;0	545;0	656;597	537;3	198;0;405;371;0	332;0	654;596	134;3	158;0; ; ; ; ; ; ; ;
31460;1577;397;313;0	545;0	656;597	537;3	079;0;410;333;0	332;0	654;596	134;3	047;0; ; ; ; ; ; ; ;
31480;1578;385;341;0	545;0	656;597	537;2	944;0;388;397;0	332;0	654;596	134;3	498;0;70;397;339; ; ; ; ;
31500;1579;383;334;0	545;0	657;597	537;2	965;0;401;353;0	332;0	655;596	134;3	186;0;70;397;339; ; ; ; ;
31520;1580;381;329;0	545;0	657;597	347;2	986;0;398;348;0	332;0	655;595	789;3	244;0;70;397;339; ; ; ; ;
31540;1581;388;351;0	545;0	657;597	347;3	084;0;423;345;0	332;0	655;595	789;3	252;0;70;397;339; ; ; ; ;
31560;1582;401;314;0	545;0	658;597	347;2	912;0;409;337;0	332;0	656;595	789;3	014;0;70;397;339; ; ; ; ;
31580;1583;387;320;0	545;0	658;597	347;2	944;0;404;360;0	331;0	656;595	789;3	125;0;70;397;339; ; ; ; ;
31600;1584;393;371;0	544;0	658;597	347;3	063;0;418;393;0	331;0	656;595	789;3	372;0; ; ; ; ; ; ; ;
31620;1585;396;357;0	544;0	658;596	695;2	980;0;409;399;0	330;0	656;595	273;3	288;0; ; ; ; ; ; ; ;
31640;1586;445;331;0	543;0	658;596	695;2	917;0;457;375;0	330;0	656;595	273;3	333;0; ; ; ; ; ; ; ;
31659;1587;439;369;0	543;0	657;596	695;3	101;0;423;405;0	330;0	656;595	273;3	330;0; ; ; ; ; ; ; ;
31679;1588;445;331;0	543;0	657;596	695;3	131;0;-800;-600;0	543;0	657;-1	000;-1	000;4; ; ; ; ; ; ; ;
31699;1589;445;321;0	543;0	657;596	695;2	818;0;393;387;0	329;0	656;595	273;3	453;0; ; ; ; ; ; ; ;
31719;1590;444;330;0	543;0	658;596	900;2	910;0;393;386;0	329;0	656;595	540;3	454;0; ; ; ; ; ; ; ;
31739;1591;-800;-600;0	329;0	657;-1	000;-1	000;4;462;369;0	329;0	657;595	540;3	278;0; ; ; ; ; ; ; ;
31759;1592;-800;-600;-1	000;-1	000;-1	000;-1	000;4;-800;-600;-1	000;-1	000;-1	000;-1	000;4; ; ; ; ; ; ; ;
31779;1593;447;384;0	543;0	658;596	900;3	554;0;470;353;0	329;0	657;595	540;3	017;0; ; ; ; ; ; ; ;
31799;1594;489;380;0	542;0	658;596	900;3	229;0;474;408;0	329;0	658;595	540;3	180;0; ; ; ; ; ; ; ;
31819;1595;489;379;0	542;0	658;597	350;3	231;0;478;408;0	329;0	658;594	381;3	076;0; ; ; ; ; ; ; ;
31839;1596;488;328;0	542;0	658;597	350;2	942;0;529;375;0	328;0	658;594	381;3	290;0; ; ; ; ; ; ; ;
31859;1597;485;383;0	542;0	658;597	350;2	882;0;474;388;0	328;0	658;594	381;3	001;0; ; ; ; ; ; ; ;
31879;1598;478;417;0	542;0	659;597	350;3	366;0;479;398;0	328;0	658;594	381;3	074;0; ; ; ; ; ; ; ;
31899;1599;479;341;0	542;0	659;597	350;2	914;0;489;347;0	328;0	658;594	381;2	839;0;71;490;381; ; ; ; ;
31919;1600;476;378;0	542;0	659;597	918;3	005;0;495;353;0	328;0	658;595	453;2	815;0;71;490;381; ; ; ; ;
31939;1601;495;360;0	542;0	660;597	918;2	977;0;494;351;0	328;0	659;595	453;3	028;0;71;490;381; ; ; ; ;
31959;1602;498;356;0	542;0	660;597	918;3	224;0;514;358;0	328;0	659;595	453;3	017;0;71;490;381; ; ; ; ;
31978;1603;489;368;0	542;0	661;597	918;3	182;0;-800;-600;0	542;0	661;-1	000;-1	000;4;71;490;381; ; ; ; ;
31998;1604;484;399;0	541;0	661;597	918;3	252;0;500;359;0	328;0	661;595	453;2	965;0;71;490;381; ; ; ; ;
32018;1605;483;403;0	541;0	662;598	684;3	252;0;500;360;0	328;0	661;594	141;2	959;0;71;490;381; ; ; ; ;
32038;1606;500;373;0	541;0	662;598	684;3	360;0;513;384;0	328;0	662;594	141;3	020;0;71;490;381; ; ; ; ;
32058;1607;494;406;0	541;0	662;598	684;3	405;0;506;392;0	328;0	662;594	141;3	240;0;71;490;381; ; ; ; ;
32078;1608;454;386;0	541;0	662;598	684;3	075;0;534;405;0	328;0	661;594	141;3	293;0;71;490;381; ; ; ; ;
32098;1609;447;383;0	541;0	661;598	684;2	984;0;498;406;0	327;0	661;594	141;3	129;0;71;490;381; ; ; ; ;
32118;1610;439;380;0	541;0	661;598	995;2	895;0;505;407;0	328;0	661;595	042;3	267;0;71;490;381; ; ; ; ;
32138;1611;476;396;0	541;0	661;598	995;3	188;0;481;412;0	328;0	661;595	042;3	216;0;71;490;381; ; ; ; ;
32158;1612;502;371;0	541;0	661;598	995;2	880;0;486;403;0	328;0	661;595	042;3	031;0;71;490;381; ; ; ; ;
32178;1613;470;431;0	541;0	661;598	995;3	224;0;503;422;0	328;0	661;595	042;3	391;0; ; ; ; ; ; ; ;
32198;1614;-800;-600;0	328;0	661;-1	000;-1	000;4;497;395;0	328;0	661;595	042;3	124;0;72;481;392; ; ; ; ;
32218;1615;-800;-600;0	541;0	661;-1	000;-1	000;4;504;399;0	328;0	661;594	867;3	112;0;72;481;392; ; ; ; ;
32238;1616;479;400;0	541;0	661;598	328;3	205;0;482;415;0	328;0	661;594	867;3	254;0;72;481;392; ; ; ; ;
32257;1617;462;383;0	541;0	661;598	328;3	155;0;473;406;0	327;0	661;594	867;3	006;0;72;481;392; ; ; ; ;
32278;1618;458;383;0	541;0	661;598	328;3	109;0;490;430;0	327;0	661;594	867;3	098;0;72;481;392; ; ; ; ;
32297;1619;470;346;0	541;0	661;598	328;3	053;0;486;411;0	327;0	661;594	867;2	938;0;72;481;392; ; ; ; ;
32317;1620;459;333;0	541;0	662;598	518;3	004;0;485;413;0	327;0	662;594	242;2	943;0;72;481;392; ; ; ; ;
32337;1621;487;356;0	540;0	662;598	518;2	740;0;503;418;0	327;0	662;594	242;3	222;0;72;481;392; ; ; ; ;
32357;1622;-800;-600;0	327;0	662;-1	000;-1	000;4;487;417;0	327;0	662;594	242;3	083;0; ; ; ; ; ; ; ;
32377;1623;486;419;0	540;0	662;598	518;3	006;0;448;466;0	327;0	662;594	242;3	263;0; ; ; ; ; ; ; ;
32397;1624;460;363;0	540;0	662;598	518;2	821;0;479;417;0	327;0	662;594	242;3	072;0; ; ; ; ; ; ; ;
32417;1625;460;363;0	541;0	662;598	707;2	821;0;464;433;0	327;0	662;594	767;3	131;0; ; ; ; ; ; ; ;
32437;1626;470;374;0	541;0	662;598	707;2	808;0;474;331;0	327;0	662;594	767;2	607;0; ; ; ; ; ; ; ;
32457;1627;-800;-600;0	327;0	662;-1	000;-1	000;4;496;388;0	327;0	662;594	767;3	061;0; ; ; ; ; ; ; ;
32477;1628;485;374;0	541;0	662;598	707;2	928;0;508;411;0	327;0	662;594	767;3	133;0; ; ; ; ; ; ; ;
32497;1629;482;330;0	541;0	662;598	707;2	917;0;528;410;0	327;0	662;594	767;3	191;0; ; ; ; ; ; ; ;
32517;1630;482;329;0	541;0	662;599	265;2	920;0;545;409;0	327;0	662;594	251;3	246;0; ; ; ; ; ; ; ;
32537;1631;457;439;0	541;0	662;599	265;3	215;0;498;379;0	327;0	662;594	251;2	974;0; ; ; ; ; ; ; ;
32557;1632;483;394;0	541;0	662;599	265;2	938;0;501;380;0	327;0	662;594	251;3	015;0; ; ; ; ; ; ; ;
32576;1633;480;380;0	541;0	662;599	265;2	974;0;499;388;0	327;0	662;594	251;2	858;0; ; ; ; ; ; ; ;
32596;1634;505;380;0	541;0	661;599	265;2	911;0;-800;-600;0	541;0	661;-1	000;-1	000;4; ; ; ; ; ; ; ;
32616;1635;514;382;0	541;0	661;597	936;2	908;0;-800;-600;0	327;0	661;-1	000;-1	000;4; ; ; ; ; ; ; ;
32636;1636;464;422;0	541;0	661;597	936;2	974;0;501;403;0	327;0	661;595	238;3	303;0; ; ; ; ; ; ; ;
32656;1637;486;424;0	541;0	661;597	936;3	003;0;484;418;0	327;0	661;595	238;2	977;0; ; ; ; ; ; ; ;
32676;1638;466;358;0	541;0	662;597	936;2	832;0;515;389;0	328;0	662;595	238;3	101;0;73;491;372; ; ; ; ;
32696;1639;482;345;0	541;0	662;597	936;2	911;0;525;381;0	328;0	662;595	238;3	125;0;73;491;372; ; ; ; ;
32716;1640;474;331;0	541;0	662;599	050;2	883;0;526;380;0	327;0	662;594	577;3	147;0;73;491;372; ; ; ; ;
32736;1641;480;372;0	541;0	662;599	050;3	036;0;487;385;0	327;0	662;594	577;3	026;0;73;491;372; ; ; ; ;
32756;1642;467;378;0	541;0	662;599	050;3	066;0;504;392;0	327;0	662;594	577;3	190;0;73;491;372; ; ; ; ;
32776;1643;464;367;0	541;0	662;599	050;3	067;0;510;391;0	327;0	662;594	577;3	157;0;73;491;372; ; ; ; ;
32796;1644;-800;-600;0	328;0	662;-1	000;-1	000;4;381;378;0	328;0	662;594	577;3	053;0; ; ; ; ; ; ; ;
32816;1645;-800;-600;0	543;0	662;-1	000;-1	000;4;383;380;0	330;0	662;595	626;3	134;0; ; ; ; ; ; ; ;
32836;1646;331;365;0	543;0	662;596	416;2	961;0;347;411;0	330;0	662;595	626;3	279;0; ; ; ; ; ; ; ;
32855;1647;328;374;0	543;0	662;596	416;3	035;0;320;351;0	330;0	662;595	626;3	174;0; ; ; ; ; ; ; ;
32875;1648;321;372;0	543;0	662;596	416;2	995;0;348;337;0	330;0	662;595	626;2	868;0; ; ; ; ; ; ; ;
32895;1649;-800;-600;0	330;0	661;-1	000;-1	000;4;349;342;0	330;0	661;595	626;3	078;0; ; ; ; ; ; ; ;
32915;1650;-800;-600;0	543;0	662;-1	000;-1	000;4;340;346;0	330;0	661;595	548;2	944;0; ; ; ; ; ; ; ;
32935;1651;330;341;0	544;0	662;595	168;2	936;0;335;366;0	330;0	661;595	548;3	372;0; ; ; ; ; ; ; ;
32955;1652;356;383;0	544;0	663;595	168;3	171;0;329;388;0	330;0	661;595	548;3	054;0; ; ; ; ; ; ; ;
32975;1653;339;406;0	544;0	663;595	168;3	041;0;-800;-600;0	544;0	663;-1	000;-1	000;4; ; ; ; ; ; ; ;
32995;1654;-800;-600;0	330;0	662;-1	000;-1	000;4;337;426;0	330;0	662;595	548;3	434;0; ; ; ; ; ; ; ;
33015;1655;-800;-600;0	543;0	663;-1	000;-1	000;4;337;427;0	330;0	662;594	535;3	428;0; ; ; ; ; ; ; ;
33035;1656;314;404;0	544;0	663;595	623;3	078;0;329;385;0	330;0	662;594	535;3	543;0; ; ; ; ; ; ; ;
33055;1657;315;384;0	544;0	663;595	623;2	788;0;319;406;0	330;0	662;594	535;3	119;0; ; ; ; ; ; ; ;
33075;1658;303;353;0	544;0	664;595	623;2	712;0;303;415;0	330;0	662;594	535;2	978;0; ; ; ; ; ; ; ;
33095;1659;307;358;0	544;0	664;595	623;3	000;0;328;399;0	330;0	663;594	535;2	982;0; ; ; ; ; ; ; ;
33115;1660;304;363;0	544;0	664;594	342;2	823;0;319;398;0	330;0	663;595	070;2	988;0; ; ; ; ; ; ; ;
33135;1661;-800;-600;-1	000;-1	000;-1	000;-1	000;4;-800;-600;-1	000;-1	000;-1	000;-1	000;4; ; ; ; ; ; ; ;
33155;1662;319;413;0	544;0	664;594	342;2	960;0;319;394;0	330;0	663;595	070;3	014;0; ; ; ; ; ; ; ;
33174;1663;-800;-600;0	330;0	663;-1	000;-1	000;4;311;358;0	330;0	663;595	070;2	986;0;74;305;368; ; ; ; ;
33194;1664;298;348;0	544;0	664;594	342;2	831;0;300;397;0	331;0	662;595	070;3	014;0;74;305;368; ; ; ; ;
33214;1665;298;349;0	544;0	663;593	107;2	825;0;291;386;0	331;0	662;595	372;3	007;0;74;305;368; ; ; ; ;
33234;1666;288;343;0	544;0	663;593	107;2	664;0;324;389;0	331;0	662;595	372;3	034;0;74;305;368; ; ; ; ;
33254;1667;327;339;0	544;0	663;593	107;2	622;0;325;417;0	331;0	662;595	372;2	981;0;74;305;368; ; ; ; ;
33274;1668;316;368;0	544;0	663;593	107;2	818;0;291;350;0	331;0	661;595	372;2	897;0;74;305;368; ; ; ; ;
33294;1669;318;376;0	544;0	663;593	107;2	923;0;316;398;0	331;0	661;595	372;2	837;0;75;301;382; ; ; ; ;
33314;1670;320;383;0	544;0	663;593	380;2	974;0;308;397;0	331;0	661;594	183;2	772;0;75;301;382; ; ; ; ;
33334;1671;308;354;0	544;0	663;593	380;2	803;0;287;416;0	331;0	661;594	183;2	923;0;75;301;382; ; ; ; ;
33354;1672;298;386;0	544;0	663;593	380;2	819;0;321;391;0	331;0	662;594	183;3	257;0;75;301;382; ; ; ; ;
33374;1673;297;399;0	544;0	663;593	380;2	665;0;289;372;0	331;0	662;594	183;2	855;0;75;301;382; ; ; ; ;
33394;1674;301;398;0	544;0	663;593	380;2	815;0;307;378;0	331;0	662;594	183;2	772;0;75;301;382; ; ; ; ;
33414;1675;301;399;0	544;0	663;592	454;2	758;0;316;382;0	331;0	662;595	622;2	833;0;75;301;382; ; ; ; ;
33433;1676;274;348;0	544;0	663;592	454;2	794;0;301;391;0	331;0	662;595	622;2	819;0;75;301;382; ; ; ; ;
33453;1677;294;363;0	544;0	663;592	454;2	659;0;-800;-600;0	544;0	663;-1	000;-1	000;4;75;301;382; ; ; ; ;
33473;1678;292;409;0	544;0	664;592	454;2	917;0;303;403;0	330;0	663;595	622;2	954;0;76;305;404; ; ; ; ;
33494;1679;299;370;0	544;0	664;592	454;2	859;0;298;402;0	330;0	663;595	622;2	875;0;76;305;404; ; ; ; ;
33513;1680;300;387;0	544;0	664;592	589;2	862;0;299;404;0	330;0	663;594	384;2	869;0;76;305;404; ; ; ; ;
33533;1681;-800;-600;0	330;0	663;-1	000;-1	000;4;313;387;0	330;0	663;594	384;2	946;0;76;305;404; ; ; ; ;
33553;1682;283;399;0	543;0	663;592	589;2	892;0;297;394;0	330;0	663;594	384;2	840;0;76;305;404; ; ; ; ;
33573;1683;301;403;0	544;0	663;592	589;2	672;0;289;442;0	330;0	662;594	384;2	995;0;76;305;404; ; ; ; ;
33593;1684;319;413;0	544;0	663;592	589;2	726;0;319;420;0	330;0	662;594	384;2	881;0;76;305;404; ; ; ; ;
33613;1685;336;419;0	544;0	663;593	108;2	782;0;309;438;0	330;0	662;594	819;2	949;0;76;305;404; ; ; ; ;
33633;1686;299;392;0	544;0	662;593	108;2	728;0;272;369;0	330;0	662;594	819;2	655;0; ; ; ; ; ; ; ;
33653;1687;-800;-600;0	330;0	661;-1	000;-1	000;4;316;368;0	330;0	661;594	819;2	955;0;77;305;380; ; ; ; ;
33673;1688;315;347;0	544;0	662;593	108;2	762;0;302;384;0	330;0	661;594	819;2	805;0;77;305;380; ; ; ; ;
33693;1689;297;390;0	544;0	662;593	108;2	719;0;317;375;0	330;0	661;594	819;2	799;0;77;305;380; ; ; ; ;
33713;1690;297;389;0	544;0	662;593	880;2	722;0;313;379;0	330;0	661;594	718;2	793;0;77;305;380; ; ; ; ;
33733;1691;-800;-600;0	330;0	661;-1	000;-1	000;4;308;392;0	330;0	661;594	718;2	936;0;77;305;380; ; ; ; ;
33752;1692;307;372;0	544;0	662;593	880;2	886;0;291;380;0	330;0	661;594	718;2	722;0;77;305;380; ; ; ; ;
33772;1693;294;406;0	544;0	662;593	880;2	951;0;331;465;0	330;0	662;594	718;3	231;0; ; ; ; ; ; ; ;
33792;1694;312;364;0	544;0	663;593	880;2	720;0;299;389;0	330;0	662;594	718;2	909;0;78;307;392; ; ; ; ;
33812;1695;308;374;0	544;0	663;592	610;2	681;0;300;404;0	330;0	662;595	064;2	928;0;78;307;392; ; ; ; ;
33832;1696;308;362;0	543;0	663;592	610;2	900;0;302;409;0	330;0	662;595	064;2	839;0;78;307;392; ; ; ; ;
33852;1697;291;346;0	543;0	663;592	610;2	755;0;307;408;0	330;0	663;595	064;2	899;0;78;307;392; ; ; ; ;
33872;1698;308;390;0	543;0	663;592	610;2	822;0;288;381;0	330;0	663;595	064;2	770;0;78;307;392; ; ; ; ;
33892;1699;293;404;0	543;0	663;592	610;2	818;0;329;396;0	330;0	663;595	064;2	845;0;78;307;392; ; ; ; ;
33912;1700;300;410;0	543;0	663;593	218;2	817;0;329;388;0	330;0	663;594	598;2	841;0;78;307;392; ; ; ; ;
33932;1701;345;443;0	543;0	663;593	218;3	080;0;293;379;0	330;0	663;594	598;3	065;0;78;307;392; ; ; ; ;
33952;1702;-800;-600;-1	000;-1	000;-1	000;-1	000;4;-800;-600;-1	000;-1	000;-1	000;-1	000;4; ; ; ; ; ; ; ;
33972;1703;363;354;0	542;0	662;593	218;2	788;0;374;363;0	329;0	662;594	598;2	895;0; ; ; ; ; ; ; ;
33992;1704;389;388;0	542;0	662;593	218;2	864;0;370;432;0	329;0	662;594	598;3	099;0; ; ; ; ; ; ; ;
34012;1705;400;349;0	542;0	662;597	066;2	760;0;370;431;0	328;0	662;595	140;3	049;0; ; ; ; ; ; ; ;
34032;1706;384;366;0	542;0	661;597	066;2	840;0;384;333;0	328;0	661;595	140;2	764;0;79;380;362; ; ; ; ;
34051;1707;374;371;0	541;0	661;597	066;3	061;0;383;332;0	327;0	661;595	140;2	845;0;79;380;362; ; ; ; ;
34071;1708;380;352;0	540;0	661;597	066;2	978;0;370;381;0	326;0	661;595	140;2	832;0;79;380;362; ; ; ; ;
34091;1709;386;383;0	539;0	661;597	066;2	978;0;390;360;0	325;0	661;595	140;2	828;0;79;380;362; ; ; ; ;
34111;1710;385;382;0	539;0	661;597	063;2	978;0;387;372;0	325;0	661;595	673;2	828;0;79;380;362; ; ; ; ;
34131;1711;370;356;0	538;0	661;597	063;2	955;0;-800;-600;0	538;0	661;-1	000;-1	000;4;79;380;362; ; ; ; ;
34151;1712;391;329;0	539;0	661;597	063;2	732;0;385;375;0	325;0	662;595	673;3	005;0;79;380;362; ; ; ; ;
34171;1713;427;382;0	538;0	661;597	063;2	849;0;462;398;0	325;0	662;595	673;3	026;0; ; ; ; ; ; ; ;
34191;1714;-800;-600;-1	000;-1	000;-1	000;-1	000;4;-800;-600;-1	000;-1	000;-1	000;-1	000;4; ; ; ; ; ; ; ;
34211;1715;-800;-600;0	540;0	662;-1	000;-1	000;4;-800;-600;0	326;0	662;-1	000;-1	000;4; ; ; ; ; ; ; ;
34231;1716;420;360;0	540;0	662;598	434;2	917;0;469;403;0	326;0	662;595	157;3	001;0; ; ; ; ; ; ; ;
34251;1717;418;352;0	540;0	663;598	434;2	858;0;-800;-600;0	540;0	663;-1	000;-1	000;4; ; ; ; ; ; ; ;
34271;1718;422;335;0	539;0	662;598	434;2	876;0;-800;-600;0	539;0	662;-1	000;-1	000;4; ; ; ; ; ; ; ;
34291;1719;425;376;0	539;0	662;598	434;2	863;0;450;403;0	325;0	662;595	157;2	963;0; ; ; ; ; ; ; ;
34311;1720;426;369;0	539;0	662;597	793;2	868;0;450;403;0	325;0	662;595	569;2	965;0; ; ; ; ; ; ; ;
34331;1721;428;380;0	538;0	662;597	793;2	803;0;433;404;0	325;0	662;595	569;3	065;0; ; ; ; ; ; ; ;
34350;1722;440;388;0	539;0	662;597	793;2	950;0;469;390;0	325;0	663;595	569;2	938;0; ; ; ; ; ; ; ;
34370;1723;435;361;0	539;0	662;597	793;2	841;0;412;460;0	325;0	663;595	569;3	316;0;80;438;395; ; ; ; ;
34390;1724;444;329;0	539;0	662;597	793;2	591;0;423;481;0	325;0	662;595	569;3	377;0;80;438;395; ; ; ; ;
34410;1725;445;321;0	539;0	662;598	448;2	622;0;426;502;0	325;0	662;595	695;3	438;0;80;438;395; ; ; ; ;
34430;1726;450;350;0	539;0	661;598	448;2	776;0;411;444;0	325;0	662;595	695;3	317;0;80;438;395; ; ; ; ;
34450;1727;424;340;0	539;0	661;598	448;2	825;0;455;406;0	325;0	661;595	695;2	810;0;80;438;395; ; ; ; ;
34470;1728;435;395;0	539;0	661;598	448;3	081;0;465;384;0	325;0	662;595	695;2	876;0;80;438;395; ; ; ; ;
34490;1729;418;363;0	539;0	662;598	448;2	864;0;429;451;0	325;0	662;595	695;3	349;0; ; ; ; ; ; ; ;
34510;1730;419;375;0	540;0	661;595	993;2	951;0;455;428;0	326;0	662;594	417;3	109;0; ; ; ; ; ; ; ;
34530;1731;366;368;0	540;0	661;595	993;2	799;0;354;372;0	327;0	662;594	417;3	065;0; ; ; ; ; ; ; ;
34550;1732;377;341;0	540;0	661;595	993;3	022;0;332;333;0	327;0	662;594	417;2	765;0;81;362;347; ; ; ; ;
34570;1733;366;358;0	540;0	661;595	993;2	978;0;362;360;0	327;0	661;594	417;2	940;0;81;362;347; ; ; ; ;
34590;1734;356;361;0	540;0	662;595	993;2	925;0;367;345;0	327;0	662;594	417;2	853;0;81;362;347; ; ; ; ;
34610;1735;358;364;0	540;0	662;595	348;3	033;0;363;356;0	327;0	662;595	306;2	946;0;81;362;347; ; ; ; ;
34629;1736;356;347;0	540;0	662;595	348;2	966;0;353;345;0	327;0	662;595	306;2	807;0;81;362;347; ; ; ; ;
34649;1737;390;329;0	540;0	662;595	348;2	944;0;352;359;0	327;0	662;595	306;3	105;0;81;362;347; ; ; ; ;
34669;1738;363;345;0	540;0	662;595	348;2	883;0;351;336;0	327;0	662;595	306;2	799;0;81;362;347; ; ; ; ;
34689;1739;359;342;0	540;0	662;595	348;2	859;0;-800;-600;0	540;0	662;-1	000;-1	000;4;81;362;347; ; ; ; ;
34709;1740;368;337;0	540;0	661;595	077;2	834;0;-800;-600;0	326;0	662;-1	000;-1	000;4;81;362;347; ; ; ; ;
34729;1741;391;337;0	540;0	661;595	077;3	189;0;380;396;0	326;0	661;596	271;3	250;0; ; ; ; ; ; ; ;
34749;1742;369;349;0	540;0	661;595	077;2	852;0;348;367;0	326;0	661;596	271;2	910;0; ; ; ; ; ; ; ;
34769;1743;359;340;0	540;0	661;595	077;2	714;0;364;346;0	327;0	661;596	271;2	864;0; ; ; ; ; ; ; ;
34789;1744;373;352;0	540;0	661;595	077;2	875;0;353;362;0	327;0	661;596	271;2	814;0; ; ; ; ; ; ; ;
34809;1745;372;349;0	541;0	661;596	426;2	842;0;360;355;0	327;0	661;595	113;2	761;0; ; ; ; ; ; ; ;
34829;1746;300;366;0	542;0	661;596	426;2	857;0;301;401;0	328;0	661;595	113;3	106;0; ; ; ; ; ; ; ;
34849;1747;230;341;0	542;0	662;596	426;2	706;0;245;350;0	329;0	661;595	113;2	888;0; ; ; ; ; ; ; ;
34869;1748;218;338;0	542;0	662;596	426;2	769;0;233;344;0	329;0	661;595	113;2	843;0; ; ; ; ; ; ; ;
34889;1749;214;333;0	542;0	662;596	426;2	752;0;249;396;0	329;0	662;595	113;2	969;0; ; ; ; ; ; ; ;
34909;1750;212;336;0	542;0	662;590	116;2	707;0;249;370;0	329;0	662;594	815;2	980;0; ; ; ; ; ; ; ;
34929;1751;221;370;0	542;0	663;590	116;2	818;0;256;378;0	328;0	662;594	815;2	921;0; ; ; ; ; ; ; ;
34949;1752;-800;-600;0	328;0	663;-1	000;-1	000;4;220;347;0	328;0	663;594	815;3	108;0; ; ; ; ; ; ; ;
34968;1753;-800;-600;0	328;0	663;-1	000;-1	000;4;256;369;0	328;0	663;594	815;2	876;0;82;247;384; ; ; ; ;
34988;1754;232;376;0	542;0	664;590	116;2	864;0;277;397;0	328;0	663;594	815;3	177;0;82;247;384; ; ; ; ;
35008;1755;232;375;0	542;0	663;590	758;2	867;0;270;388;0	328;0	663;595	087;3	124;0;82;247;384; ; ; ; ;
35028;1756;228;364;0	542;0	663;590	758;2	830;0;247;375;0	328;0	663;595	087;2	973;0;82;247;384; ; ; ; ;
35048;1757;235;376;0	542;0	663;590	758;3	014;0;253;363;0	329;0	663;595	087;2	757;0;82;247;384; ; ; ; ;
35068;1758;234;375;0	542;0	663;590	758;2	719;0;257;411;0	329;0	663;595	087;3	186;0;82;247;384; ; ; ; ;
35088;1759;237;399;0	542;0	664;590	758;3	023;0;250;371;0	329;0	663;595	087;3	089;0;82;247;384; ; ; ; ;
35108;1760;237;405;0	542;0	664;591	250;2	930;0;252;377;0	329;0	663;594	761;3	096;0;82;247;384; ; ; ; ;
35128;1761;250;384;0	542;0	664;591	250;2	882;0;258;407;0	329;0	663;594	761;3	001;0;82;247;384; ; ; ; ;
35148;1762;-800;-600;0	329;0	663;-1	000;-1	000;4;261;440;0	329;0	663;594	761;3	089;0; ; ; ; ; ; ; ;
35168;1763;-800;-600;0	328;0	663;-1	000;-1	000;4;247;407;0	328;0	663;594	761;2	942;0; ; ; ; ; ; ; ;
35188;1764;229;373;0	542;0	663;591	250;2	693;0;-800;-600;0	542;0	663;-1	000;-1	000;4; ; ; ; ; ; ; ;
35208;1765;229;373;0	542;0	663;590	973;2	692;0;-800;-600;0	328;0	663;-1	000;-1	000;4; ; ; ; ; ; ; ;
35227;1766;253;362;0	542;0	663;590	973;2	750;0;225;402;0	329;0	663;595	356;3	000;0; ; ; ; ; ; ; ;
35247;1767;225;408;0	542;0	664;590	973;3	000;0;173;319;0	329;0	663;595	356;2	537;0; ; ; ; ; ; ; ;
35267;1768;237;333;0	542;0	664;590	973;2	687;0;-800;-600;0	542;0	664;-1	000;-1	000;4; ; ; ; ; ; ; ;
35287;1769;230;378;0	542;0	664;590	973;2	793;0;233;389;0	329;0	663;595	356;2	976;0; ; ; ; ; ; ; ;
35307;1770;235;383;0	542;0	664;592	274;2	849;0;233;390;0	329;0	664;595	160;2	975;0; ; ; ; ; ; ; ;
35327;1771;251;424;0	542;0	664;592	274;2	925;0;248;384;0	329;0	664;595	160;2	966;0; ; ; ; ; ; ; ;
35347;1772;240;383;0	542;0	665;592	274;2	705;0;244;382;0	329;0	664;595	160;2	996;0; ; ; ; ; ; ; ;
35367;1773;223;374;0	542;0	665;592	274;2	749;0;242;387;0	328;0	665;595	160;2	924;0; ; ; ; ; ; ; ;
35387;1774;255;475;0	542;0	665;592	274;3	391;0;288;436;0	328;0	665;595	160;3	137;0; ; ; ; ; ; ; ;
35407;1775;246;457;0	542;0	665;592	507;3	331;0;289;440;0	328;0	665;595	556;3	150;0; ; ; ; ; ; ; ;
35427;1776;213;429;0	542;0	665;592	507;3	061;0;229;393;0	329;0	665;595	556;2	775;0;83;223;413; ; ; ; ;
35447;1777;214;404;0	542;0	665;592	507;2	948;0;236;402;0	329;0	665;595	556;2	871;0;83;223;413; ; ; ; ;
35467;1778;222;385;0	542;0	665;592	507;2	973;0;219;438;0	329;0	664;595	556;3	117;0;83;223;413; ; ; ; ;
35487;1779;215;408;0	543;0	665;592	507;2	919;0;233;413;0	329;0	664;595	556;3	053;0;83;223;413; ; ; ; ;
35507;1780;218;406;0	543;0	665;589	791;2	904;0;227;430;0	329;0	664;594	698;2	985;0;83;223;413; ; ; ; ;
35526;1781;220;437;0	543;0	664;589	791;3	074;0;225;414;0	329;0	664;594	698;2	946;0;83;223;413; ; ; ; ;
35546;1782;214;428;0	542;0	664;589	791;3	033;0;201;357;0	329;0	664;594	698;2	641;0; ; ; ; ; ; ; ;
35566;1783;214;409;0	542;0	664;589	791;2	947;0;259;412;0	329;0	664;594	698;3	274;0;84;225;416; ; ; ; ;
35586;1784;202;427;0	542;0	664;589	791;3	010;0;242;373;0	329;0	663;594	698;2	962;0;84;225;416; ; ; ; ;
35606;1785;198;420;0	543;0	664;589	839;2	973;0;243;395;0	329;0	663;594	428;2	968;0;84;225;416; ; ; ; ;
35626;1786;215;402;0	543;0	664;589	839;2	825;0;232;417;0	329;0	663;594	428;2	997;0;84;225;416; ; ; ; ;
35646;1787;209;409;0	543;0	664;589	839;2	979;0;247;443;0	329;0	663;594	428;3	291;0;84;225;416; ; ; ; ;
35666;1788;238;456;0	543;0	664;589	839;3	236;0;230;425;0	329;0	663;594	428;2	945;0;84;225;416; ; ; ; ;
35686;1789;218;395;0	543;0	664;589	839;2	830;0;225;425;0	329;0	663;594	428;3	080;0;85;223;392; ; ; ; ;
35706;1790;222;409;0	543;0	664;590	333;2	974;0;229;425;0	329;0	664;594	662;3	148;0;85;223;392; ; ; ; ;
35726;1791;-800;-600;0	329;0	664;-1	000;-1	000;4;223;393;0	329;0	664;594	662;2	894;0;85;223;392; ; ; ; ;
35746;1792;-800;-600;0	329;0	664;-1	000;-1	000;4;226;393;0	329;0	664;594	662;2	909;0;85;223;392; ; ; ; ;
35766;1793;209;390;0	542;0	665;590	333;2	709;0;237;415;0	329;0	664;594	662;2	875;0;85;223;392; ; ; ; ;
35786;1794;-800;-600;0	329;0	664;-1	000;-1	000;4;230;387;0	329;0	664;594	662;3	197;0;85;223;392; ; ; ; ;
35805;1795;-800;-600;0	542;0	665;-1	000;-1	000;4;236;393;0	329;0	664;593	703;3	216;0;85;223;392; ; ; ; ;
35826;1796;216;380;0	542;0	665;591	081;2	570;0;222;367;0	329;0	664;593	703;2	642;0;85;223;392; ; ; ; ;
35845;1797;202;394;0	542;0	665;591	081;3	059;0;202;364;0	329;0	664;593	703;2	670;0;85;223;392; ; ; ; ;
35865;1798;207;365;0	542;0	665;591	081;2	814;0;257;387;0	329;0	664;593	703;2	886;0; ; ; ; ; ; ; ;
35885;1799;226;390;0	542;0	665;591	081;2	703;0;168;326;0	329;0	664;593	703;2	490;0; ; ; ; ; ; ; ;
35905;1800;221;378;0	542;0	664;590	952;2	897;0;174;327;0	329;0	664;594	158;2	547;0; ; ; ; ; ; ; ;
35925;1801;227;425;0	542;0	664;590	952;2	850;0;238;390;0	329;0	664;594	158;2	768;0;86;219;393; ; ; ; ;
35945;1802;195;406;0	542;0	664;590	952;3	093;0;223;418;0	329;0	664;594	158;2	907;0;86;219;393; ; ; ; ;
35965;1803;218;412;0	542;0	664;590	952;2	758;0;227;377;0	329;0	663;594	158;2	758;0;86;219;393; ; ; ; ;
35985;1804;228;391;0	542;0	664;590	952;2	857;0;221;366;0	329;0	663;594	158;2	781;0;86;219;393; ; ; ; ;
36005;1805;217;387;0	542;0	664;591	736;2	899;0;219;368;0	329;0	664;594	293;2	814;0;86;219;393; ; ; ; ;
36025;1806;221;418;0	542;0	664;591	736;2	969;0;230;392;0	329;0	664;594	293;2	763;0;86;219;393; ; ; ; ;
36045;1807;240;389;0	542;0	664;591	736;2	962;0;249;357;0	329;0	664;594	293;2	995;0; ; ; ; ; ; ; ;
36065;1808;-800;-600;0	329;0	664;-1	000;-1	000;4;245;391;0	329;0	664;594	293;3	027;0; ; ; ; ; ; ; ;
36085;1809;-800;-600;0	329;0	664;-1	000;-1	000;4;245;473;0	329;0	664;594	293;3	317;0; ; ; ; ; ; ; ;
36107;1810;-800;-600;0	542;0	665;-1	000;-1	000;4;245;470;0	329;0	664;595	376;3	441;0; ; ; ; ; ; ; ;
36124;1811;228;416;0	542;0	665;590	711;3	050;0;228;452;0	328;0	665;595	376;3	184;0; ; ; ; ; ; ; ;
36144;1812;222;406;0	542;0	665;590	711;2	850;0;246;407;0	328;0	664;595	376;3	077;0; ; ; ; ; ; ; ;
36165;1813;258;321;0	541;0	664;590	711;2	814;0;261;333;0	328;0	663;595	376;2	829;0; ; ; ; ; ; ; ;
36184;1814;275;282;0	541;0	663;590	711;2	710;0;295;320;0	328;0	663;595	376;2	967;0; ; ; ; ; ; ; ;
36204;1815;282;241;0	541;0	663;590	798;2	652;0;310;309;0	328;0	663;592	854;2	836;0; ; ; ; ; ; ; ;
36224;1816;275;305;0	541;0	663;590	798;2	869;0;291;313;0	328;0	663;592	854;2	917;0;87;282;302; ; ; ; ;
36244;1817;276;300;0	541;0	663;590	798;2	726;0;290;324;0	328;0	663;592	854;3	031;0;87;282;302; ; ; ; ;
36264;1818;275;280;0	542;0	663;590	798;2	938;0;281;304;0	328;0	662;592	854;3	136;0;87;282;302; ; ; ; ;
36284;1819;276;280;0	542;0	663;590	798;2	858;0;282;309;0	328;0	662;592	854;2	932;0;87;282;302; ; ; ; ;
36304;1820;277;284;0	542;0	663;588	720;2	829;0;283;309;0	328;0	662;593	929;3	022;0;87;282;302; ; ; ; ;
36324;1821;278;278;0	542;0	663;588	720;2	742;0;282;338;0	329;0	662;593	929;3	129;0;87;282;302; ; ; ; ;
36344;1822;287;292;0	542;0	662;588	720;2	716;0;298;326;0	329;0	662;593	929;3	117;0;87;282;302; ; ; ; ;
36364;1823;277;255;0	541;0	662;588	720;3	009;0;332;294;0	328;0	661;593	929;3	276;0; ; ; ; ; ; ; ;
36384;1824;313;207;0	541;0	662;588	720;2	712;0;309;208;0	328;0	661;593	929;3	040;0;88;326;196; ; ; ; ;
36403;1825;318;195;0	541;0	662;591	566;2	822;0;323;188;0	328;0	661;590	483;3	049;0;88;326;196; ; ; ; ;
36424;1826;317;209;0	541;0	662;591	566;2	802;0;-800;-600;0	541;0	662;-1	000;-1	000;4;88;326;196; ; ; ; ;
36443;1827;312;179;0	541;0	662;591	566;2	668;0;321;210;0	328;0	662;590	483;2	865;0;88;326;196; ; ; ; ;
36463;1828;326;182;0	541;0	663;591	566;2	897;0;337;193;0	328;0	662;590	483;2	924;0;88;326;196; ; ; ; ;
36483;1829;332;199;0	541;0	663;591	566;2	860;0;-800;-600;0	541;0	663;-1	000;-1	000;4;88;326;196; ; ; ; ;
36505;1830;337;185;0	541;0	663;590	875;2	852;0;-800;-600;0	328;0	662;-1	000;-1	000;4;88;326;196; ; ; ; ;
36523;1831;323;186;0	541;0	662;590	875;2	773;0;348;209;0	328;0	662;590	358;2	868;0;88;326;196; ; ; ; ;
36543;1832;-800;-600;0	328;0	662;-1	000;-1	000;4;329;209;0	328;0	662;590	358;2	787;0;88;326;196; ; ; ; ;
36563;1833;327;193;0	541;0	662;590	875;2	797;0;318;201;0	328;0	662;590	358;2	907;0;88;326;196; ; ; ; ;
36583;1834;331;157;0	540;0	662;590	875;2	934;0;367;140;0	328;0	661;590	358;2	698;0; ; ; ; ; ; ; ;
36603;1835;331;157;0	540;0	661;591	100;2	935;0;359;138;0	327;0	661;586	787;2	693;0; ; ; ; ; ; ; ;
36623;1836;381;132;0	540;0	661;591	100;2	709;0;379;142;0	327;0	661;586	787;2	880;0;89;371;128; ; ; ; ;
36643;1837;368;134;0	540;0	661;591	100;2	796;0;357;131;0	327;0	661;586	787;2	686;0;89;371;128; ; ; ; ;
36663;1838;360;130;0	540;0	661;591	100;2	746;0;357;127;0	327;0	661;586	787;2	573;0;89;371;128; ; ; ; ;
36683;1839;373;121;0	540;0	661;591	100;2	896;0;372;128;0	327;0	661;586	787;2	656;0;89;371;128; ; ; ; ;
36703;1840;365;122;0	541;0	661;590	122;2	908;0;361;127;0	328;0	661;586	910;2	610;0;89;371;128; ; ; ; ;
36722;1841;377;125;0	541;0	661;590	122;2	734;0;376;121;0	328;0	661;586	910;2	753;0;89;371;128; ; ; ; ;
36742;1842;375;136;0	541;0	661;590	122;2	732;0;378;138;0	328;0	661;586	910;2	676;0;89;371;128; ; ; ; ;
36762;1843;379;132;0	541;0	661;590	122;2	854;0;386;136;0	328;0	661;586	910;2	699;0;89;371;128; ; ; ; ;
36783;1844;367;123;0	541;0	662;590	122;2	766;0;387;126;0	328;0	661;586	910;2	759;0;89;371;128; ; ; ; ;
36802;1845;367;127;0	540;0	662;590	019;2	798;0;387;134;0	327;0	661;587	025;2	727;0;89;371;128; ; ; ; ;
36823;1846;430;112;0	539;0	662;590	019;2	707;0;472;94;0	326;0	662;587	025;2	618;0;90;465;111; ; ; ; ;
36842;1847;453;115;0	539;0	662;590	019;2	688;0;456;107;0	326;0	662;587	025;2	703;0;90;465;111; ; ; ; ;
36863;1848;472;123;0	539;0	662;590	019;2	648;0;475;123;0	326;0	662;587	025;2	647;0;90;465;111; ; ; ; ;
36882;1849;462;114;0	539;0	662;590	019;2	557;0;467;116;0	326;0	662;587	025;2	639;0;90;465;111; ; ; ; ;
36903;1850;470;116;0	539;0	662;590	542;2	528;0;465;127;0	326;0	662;585	628;2	663;0;90;465;111; ; ; ; ;
36922;1851;451;109;0	539;0	662;590	542;2	740;0;471;109;0	326;0	662;585	628;2	656;0;90;465;111; ; ; ; ;
36942;1852;460;99;0	539;0	662;590	542;2	667;0;483;116;0	326;0	662;585	628;2	716;0;90;465;111; ; ; ; ;
36962;1853;465;108;0	539;0	662;590	542;2	706;0;454;124;0	326;0	661;585	628;2	565;0;90;465;111; ; ; ; ;
36984;1854;477;97;0	539;0	662;590	542;2	665;0;474;128;0	326;0	661;585	628;2	685;0;90;465;111; ; ; ; ;
37002;1855;483;98;0	539;0	661;591	422;2	680;0;472;133;0	326;0	661;585	379;2	679;0;90;465;111; ; ; ; ;
37024;1856;461;112;0	539;0	661;591	422;2	703;0;445;106;0	326;0	661;585	379;2	710;0;90;465;111; ; ; ; ;
37041;1857;471;98;0	539;0	661;591	422;2	619;0;467;119;0	326;0	661;585	379;2	683;0;90;465;111; ; ; ; ;
37063;1858;470;92;0	539;0	661;591	422;2	720;0;443;110;0	326;0	661;585	379;2	645;0;90;465;111; ; ; ; ;
37081;1859;475;89;0	539;0	661;591	422;2	672;0;472;114;0	326;0	661;585	379;2	531;0;90;465;111; ; ; ; ;
37103;1860;476;88;0	539;0	661;589	908;2	646;0;464;118;0	326;0	661;585	436;2	493;0;90;465;111; ; ; ; ;
37121;1861;475;59;0	539;0	662;589	908;2	597;0;474;61;0	326;0	661;585	436;2	606;0;91;472;73; ; ; ; ;
37141;1862;457;27;0	539;0	662;589	908;2	748;0;499;66;0	326;0	661;585	436;2	725;0;91;472;73; ; ; ; ;
37161;1863;461;47;0	539;0	662;589	908;2	598;0;479;43;0	326;0	662;585	436;2	680;0;91;472;73; ; ; ; ;
37183;1864;474;63;0	539;0	662;589	908;2	668;0;471;69;0	326;0	662;585	436;2	763;0;91;472;73; ; ; ; ;
37201;1865;473;67;0	539;0	663;582	780;2	680;0;478;73;0	326;0	662;580	174;2	737;0;91;472;73; ; ; ; ;
37223;1866;474;73;0	539;0	663;582	780;2	588;0;474;82;0	326;0	662;580	174;2	703;0;91;472;73; ; ; ; ;
37241;1867;479;70;0	539;0	662;582	780;2	586;0;495;80;0	326;0	662;580	174;2	719;0;91;472;73; ; ; ; ;
37263;1868;472;65;0	539;0	662;582	780;2	702;0;472;64;0	326;0	662;580	174;2	499;0;91;472;73; ; ; ; ;
37281;1869;433;92;0	539;0	662;582	780;2	926;0;482;78;0	326;0	662;580	174;2	738;0;91;472;73; ; ; ; ;
37303;1870;434;87;0	539;0	662;584	544;2	990;0;487;72;0	326;0	662;580	314;2	672;0;91;472;73; ; ; ; ;
37320;1871;453;73;0	539;0	662;584	544;2	737;0;485;92;0	326;0	662;580	314;2	743;0;91;472;73; ; ; ; ;
37340;1872;479;60;0	539;0	662;584	544;2	831;0;485;92;0	326;0	661;580	314;2	787;0;91;472;73; ; ; ; ;
37360;1873;477;64;0	540;0	662;584	544;2	743;0;472;82;0	327;0	661;580	314;2	733;0;91;472;73; ; ; ; ;
37380;1874;461;78;0	540;0	662;584	544;2	744;0;465;96;0	327;0	661;580	314;2	567;0;91;472;73; ; ; ; ;
37400;1875;471;75;0	540;0	662;583	538;2	740;0;461;92;0	327;0	661;581	702;2	567;0;91;472;73; ; ; ; ;
37420;1876;480;71;0	540;0	662;583	538;2	683;0;482;82;0	327;0	661;581	702;2	630;0;91;472;73; ; ; ; ;
37440;1877;461;68;0	540;0	662;583	538;2	647;0;486;76;0	327;0	661;581	702;2	729;0;91;472;73; ; ; ; ;
37460;1878;454;80;0	539;0	662;583	538;2	681;0;477;72;0	326;0	662;581	702;2	565;0;91;472;73; ; ; ; ;
37480;1879;468;92;0	539;0	662;583	538;2	702;0;483;92;0	326;0	662;581	702;2	775;0;91;472;73; ; ; ; ;
37500;1880;472;75;0	539;0	665;593	711;2	739;0;482;67;0	327;0	664;592	547;2	784;0;91;472;73; ; ; ; ;
37520;1881;409;349;0	539;0	666;593	711;2	791;0;420;352;0	327;0	665;592	547;2	542;0;92;417;373; ; ; ; ;
37540;1882;418;376;0	540;0	666;593	711;2	730;0;408;345;0	327;0	665;592	547;2	474;0;92;417;373; ; ; ; ;
37560;1883;404;395;0	540;0	666;593	711;2	830;0;439;363;0	327;0	665;592	547;2	855;0;92;417;373; ; ; ; ;
37580;1884;424;348;0	540;0	666;593	711;2	555;0;430;408;0	327;0	665;592	547;2	906;0;92;417;373; ; ; ; ;
37600;1885;421;362;0	540;0	666;598	140;2	548;0;434;411;0	327;0	665;595	431;2	971;0;92;417;373; ; ; ; ;
37620;1886;417;371;0	540;0	666;598	140;2	861;0;427;378;0	327;0	665;595	431;2	696;0;92;417;373; ; ; ; ;
37639;1887;408;353;0	540;0	666;598	140;2	766;0;396;388;0	327;0	665;595	431;2	850;0;92;417;373; ; ; ; ;
37659;1888;423;361;0	541;0	666;598	140;2	793;0;417;336;0	327;0	665;595	431;2	757;0;92;417;373; ; ; ; ;
37679;1889;419;368;0	541;0	666;598	140;2	855;0;411;386;0	327;0	665;595	431;3	013;0;92;417;373; ; ; ; ;
37699;1890;418;362;0	541;0	665;597	311;2	809;0;407;368;0	327;0	665;594	444;3	031;0;92;417;373; ; ; ; ;
37719;1891;408;388;0	541;0	665;597	311;2	935;0;406;375;0	327;0	664;594	444;2	654;0;92;417;373; ; ; ; ;
37739;1892;421;375;0	540;0	665;597	311;2	799;0;-800;-600;0	540;0	665;-1	000;-1	000;4;92;417;373; ; ; ; ;
37759;1893;410;354;0	540;0	665;597	311;2	873;0;441;443;0	327;0	664;594	444;3	284;0;92;417;373; ; ; ; ;
37779;1894;407;381;0	540;0	665;597	311;3	009;0;425;364;0	326;0	664;594	444;2	865;0;92;417;373; ; ; ; ;
37799;1895;410;369;0	540;0	665;597	160;2	965;0;425;364;0	326;0	664;594	543;2	866;0;92;417;373; ; ; ; ;
37819;1896;427;354;0	539;0	664;597	160;2	977;0;474;340;0	326;0	664;594	543;2	804;0; ; ; ; ; ; ; ;
37839;1897;492;348;0	539;0	665;597	160;2	839;0;488;377;0	325;0	664;594	543;3	114;0; ; ; ; ; ; ; ;
37859;1898;488;322;0	539;0	665;597	160;2	858;0;514;346;0	325;0	664;594	543;2	972;0; ; ; ; ; ; ; ;
37879;1899;475;343;0	539;0	665;597	160;3	109;0;505;372;0	325;0	665;594	543;3	056;0; ; ; ; ; ; ; ;
37899;1900;470;334;0	539;0	665;595	781;3	049;0;498;360;0	325;0	665;593	772;2	986;0; ; ; ; ; ; ; ;
37918;1901;-800;-600;-1	000;-1	000;-1	000;-1	000;4;-800;-600;-1	000;-1	000;-1	000;-1	000;4; ; ; ; ; ; ; ;
37938;1902;485;373;0	539;0	666;595	781;3	017;0;519;349;0	325;0	665;593	772;3	078;0; ; ; ; ; ; ; ;
37958;1903;532;346;0	539;0	666;595	781;3	292;0;-800;-600;0	539;0	666;-1	000;-1	000;4; ; ; ; ; ; ; ;
37978;1904;479;375;0	539;0	665;595	781;3	232;0;505;397;0	325;0	665;593	772;3	218;0; ; ; ; ; ; ; ;
37998;1905;492;366;0	539;0	665;596	830;3	178;0;505;397;0	325;0	665;593	767;3	218;0; ; ; ; ; ; ; ;
38018;1906;481;340;0	539;0	665;596	830;3	141;0;504;366;0	325;0	664;593	767;3	177;0; ; ; ; ; ; ; ;
38038;1907;567;352;0	538;0	665;596	830;2	802;0;545;379;0	325;0	665;593	767;3	079;0; ; ; ; ; ; ; ;
38058;1908;520;418;0	538;0	665;596	830;3	421;0;558;387;0	324;0	665;593	767;3	038;0; ; ; ; ; ; ; ;
38078;1909;545;392;0	538;0	665;596	830;3	068;0;561;367;0	324;0	665;593	767;2	942;0; ; ; ; ; ; ; ;
38098;1910;521;421;0	538;0	665;595	984;3	042;0;563;376;0	324;0	664;592	826;2	878;0; ; ; ; ; ; ; ;
38118;1911;588;320;0	538;0	665;595	984;2	830;0;578;414;0	324;0	664;592	826;3	250;0; ; ; ; ; ; ; ;
38138;1912;606;372;0	538;0	665;595	984;2	953;0;554;409;0	324;0	664;592	826;3	010;0; ; ; ; ; ; ; ;
38158;1913;561;442;0	538;0	665;595	984;3	277;0;580;398;0	324;0	664;592	826;3	084;0; ; ; ; ; ; ; ;
38178;1914;556;362;0	538;0	665;595	984;2	877;0;541;388;0	324;0	664;592	826;2	955;0; ; ; ; ; ; ; ;
38198;1915;554;381;0	538;0	665;595	661;3	021;0;546;380;0	324;0	664;592	849;2	961;0; ; ; ; ; ; ; ;
38217;1916;571;354;0	538;0	665;595	661;3	211;0;547;392;0	324;0	664;592	849;2	966;0; ; ; ; ; ; ; ;
38237;1917;536;433;0	538;0	665;595	661;3	360;0;-800;-600;0	538;0	665;-1	000;-1	000;4; ; ; ; ; ; ; ;
38257;1918;-800;-600;0	324;0	665;-1	000;-1	000;4;535;422;0	324;0	665;592	849;2	891;0; ; ; ; ; ; ; ;
38277;1919;543;416;0	538;0	666;595	661;3	100;0;554;399;0	324;0	665;592	849;2	974;0; ; ; ; ; ; ; ;
38297;1920;543;415;0	537;0	666;597	115;3	107;0;554;399;0	324;0	666;593	074;2	975;0; ; ; ; ; ; ; ;
38317;1921;595;368;0	537;0	667;597	115;2	880;0;549;448;0	324;0	666;593	074;3	025;0; ; ; ; ; ; ; ;
38337;1922;538;489;0	537;0	667;597	115;3	611;0;546;422;0	323;0	666;593	074;3	101;0; ; ; ; ; ; ; ;
38357;1923;558;466;0	537;0	667;597	115;3	316;0;551;410;0	323;0	667;593	074;3	078;0; ; ; ; ; ; ; ;
38377;1924;582;406;0	537;0	667;597	115;3	152;0;548;421;0	323;0	666;593	074;2	969;0; ; ; ; ; ; ; ;
38397;1925;557;465;0	537;0	666;596	504;3	462;0;550;417;0	323;0	666;592	319;2	993;0; ; ; ; ; ; ; ;
38417;1926;556;382;0	537;0	666;596	504;2	885;0;567;408;0	323;0	666;592	319;3	054;0; ; ; ; ; ; ; ;
38437;1927;555;373;0	537;0	666;596	504;3	158;0;573;432;0	323;0	666;592	319;3	128;0; ; ; ; ; ; ; ;
38457;1928;561;357;0	537;0	666;596	504;2	737;0;561;412;0	323;0	666;592	319;2	909;0; ; ; ; ; ; ; ;
38477;1929;549;462;0	537;0	666;596	504;3	348;0;551;411;0	323;0	666;592	319;3	243;0; ; ; ; ; ; ; ;
38496;1930;548;461;0	537;0	665;595	626;3	266;0;550;417;0	324;0	665;592	998;3	212;0; ; ; ; ; ; ; ;
38516;1931;587;340;0	537;0	665;595	626;2	967;0;586;402;0	323;0	665;592	998;3	108;0; ; ; ; ; ; ; ;
38536;1932;559;347;0	537;0	666;595	626;2	973;0;565;406;0	323;0	665;592	998;3	170;0; ; ; ; ; ; ; ;
38556;1933;547;371;0	537;0	666;595	626;3	209;0;551;384;0	323;0	666;592	998;2	917;0; ; ; ; ; ; ; ;
38576;1934;582;370;0	537;0	666;595	626;3	063;0;556;420;0	323;0	666;592	998;2	978;0; ; ; ; ; ; ; ;
38596;1935;565;370;0	537;0	666;597	261;3	141;0;549;418;0	323;0	666;593	110;2	936;0; ; ; ; ; ; ; ;
38616;1936;582;416;0	537;0	666;597	261;3	186;0;524;434;0	323;0	666;593	110;3	290;0; ; ; ; ; ; ; ;
38636;1937;580;359;0	536;0	666;597	261;2	945;0;551;403;0	323;0	666;593	110;2	975;0; ; ; ; ; ; ; ;
38656;1938;-800;-600;0	323;0	667;-1	000;-1	000;4;521;428;0	323;0	667;593	110;3	070;0; ; ; ; ; ; ; ;
38676;1939;419;412;0	538;0	667;597	261;3	139;0;381;378;0	325;0	667;593	110;2	677;0; ; ; ; ; ; ; ;
38696;1940;419;411;0	538;0	667;598	789;3	146;0;375;375;0	325;0	667;596	135;2	622;0; ; ; ; ; ; ; ;
38716;1941;396;370;0	538;0	667;598	789;2	809;0;375;393;0	325;0	667;596	135;3	055;0; ; ; ; ; ; ; ;
38736;1942;401;393;0	538;0	667;598	789;2	891;0;386;415;0	325;0	667;596	135;3	016;0; ; ; ; ; ; ; ;
38756;1943;384;350;0	539;0	667;598	789;2	720;0;-800;-600;0	539;0	667;-1	000;-1	000;4; ; ; ; ; ; ; ;
38776;1944;402;400;0	539;0	667;598	789;2	859;0;412;374;0	325;0	667;596	135;3	038;0; ; ; ; ; ; ; ;
38796;1945;396;388;0	539;0	667;599	282;2	793;0;412;375;0	325;0	667;595	147;3	033;0; ; ; ; ; ; ; ;
38815;1946;387;346;0	539;0	667;599	282;2	877;0;412;415;0	325;0	667;595	147;3	034;0; ; ; ; ; ; ; ;
38836;1947;405;362;0	539;0	667;599	282;2	746;0;397;424;0	325;0	666;595	147;3	218;0; ; ; ; ; ; ; ;
38855;1948;382;393;0	539;0	667;599	282;2	913;0;394;337;0	325;0	666;595	147;2	531;0; ; ; ; ; ; ; ;
38875;1949;404;356;0	539;0	666;599	282;2	734;0;409;413;0	325;0	666;595	147;3	054;0; ; ; ; ; ; ; ;
38895;1950;395;366;0	539;0	666;597	876;2	779;0;400;396;0	325;0	666;594	958;2	975;0; ; ; ; ; ; ; ;
38915;1951;411;328;0	539;0	667;597	876;2	840;0;419;362;0	325;0	666;594	958;3	058;0; ; ; ; ; ; ; ;
38935;1952;401;370;0	539;0	667;597	876;2	884;0;398;375;0	325;0	666;594	958;2	760;0; ; ; ; ; ; ; ;
38955;1953;392;342;0	539;0	667;597	876;2	838;0;414;402;0	325;0	666;594	958;3	063;0; ; ; ; ; ; ; ;
38975;1954;393;353;0	538;0	667;597	876;2	785;0;428;413;0	325;0	667;594	958;3	065;0; ; ; ; ; ; ; ;
38995;1955;394;369;0	538;0	667;598	204;2	793;0;422;424;0	325;0	667;595	292;3	069;0; ; ; ; ; ; ; ;
39015;1956;405;385;0	538;0	667;598	204;3	121;0;388;443;0	325;0	667;595	292;3	137;0; ; ; ; ; ; ; ;
39035;1957;418;348;0	539;0	668;598	204;2	856;0;-800;-600;0	539;0	668;-1	000;-1	000;4; ; ; ; ; ; ; ;
39055;1958;414;387;0	539;0	668;598	204;2	851;0;405;363;0	325;0	667;595	292;2	918;0; ; ; ; ; ; ; ;
39075;1959;411;375;0	539;0	668;598	204;2	686;0;421;392;0	325;0	667;595	292;3	200;0; ; ; ; ; ; ; ;
39094;1960;417;365;0	539;0	668;598	579;2	629;0;421;393;0	325;0	667;594	465;3	196;0; ; ; ; ; ; ; ;
39114;1961;401;326;0	539;0	667;598	579;2	745;0;413;370;0	325;0	667;594	465;2	981;0; ; ; ; ; ; ; ;
39134;1962;401;352;0	539;0	667;598	579;2	928;0;381;358;0	325;0	667;594	465;2	936;0; ; ; ; ; ; ; ;
39154;1963;378;326;0	539;0	667;598	579;2	822;0;388;340;0	325;0	667;594	465;2	847;0; ; ; ; ; ; ; ;
39174;1964;381;357;0	539;0	667;598	579;2	747;0;-800;-600;0	539;0	667;-1	000;-1	000;4; ; ; ; ; ; ; ;
39194;1965;382;353;0	539;0	667;596	084;2	801;0;-800;-600;0	325;0	667;-1	000;-1	000;4; ; ; ; ; ; ; ;
39214;1966;383;421;0	539;0	667;596	084;2	945;0;382;371;0	325;0	667;595	907;3	021;0; ; ; ; ; ; ; ;
39234;1967;372;381;0	539;0	667;596	084;2	809;0;388;380;0	325;0	667;595	907;2	820;0; ; ; ; ; ; ; ;
39254;1968;358;363;0	539;0	667;596	084;3	019;0;-800;-600;0	539;0	667;-1	000;-1	000;4; ; ; ; ; ; ; ;
39274;1969;358;377;0	539;0	667;596	084;2	952;0;363;361;0	325;0	667;595	907;2	873;0; ; ; ; ; ; ; ;
39294;1970;358;369;0	539;0	667;597	291;2	943;0;363;362;0	325;0	667;594	672;2	868;0; ; ; ; ; ; ; ;
39314;1971;358;468;0	539;0	667;597	291;3	511;0;373;390;0	325;0	667;594	672;3	100;0; ; ; ; ; ; ; ;
39334;1972;389;352;0	539;0	667;597	291;2	731;0;395;397;0	325;0	667;594	672;3	079;0; ; ; ; ; ; ; ;
39354;1973;360;350;0	539;0	668;597	291;2	935;0;-800;-600;0	539;0	668;-1	000;-1	000;4; ; ; ; ; ; ; ;
39374;1974;375;362;0	539;0	668;597	291;2	806;0;384;338;0	325;0	667;594	672;2	772;0; ; ; ; ; ; ; ;
39394;1975;362;365;0	539;0	668;596	495;2	895;0;384;338;0	325;0	668;594	624;2	771;0; ; ; ; ; ; ; ;
39413;1976;395;354;0	539;0	669;596	495;2	748;0;346;330;0	325;0	668;594	624;2	833;0; ; ; ; ; ; ; ;
39433;1977;-800;-600;0	325;0	668;-1	000;-1	000;4;382;378;0	325;0	668;594	624;2	806;0; ; ; ; ; ; ; ;
39453;1978;397;311;0	539;0	669;596	495;2	615;0;370;416;0	325;0	668;594	624;3	183;0; ; ; ; ; ; ; ;
39473;1979;382;383;0	539;0	669;596	495;2	866;0;400;438;0	325;0	668;594	624;3	248;0; ; ; ; ; ; ; ;
39493;1980;382;383;0	539;0	668;596	576;2	867;0;403;459;0	325;0	668;594	822;3	313;0; ; ; ; ; ; ; ;
39513;1981;369;396;0	539;0	668;596	576;2	818;0;388;355;0	325;0	668;594	822;2	638;0;93;377;366; ; ; ; ;
39533;1982;379;338;0	539;0	668;596	576;2	730;0;360;367;0	325;0	667;594	822;2	694;0;93;377;366; ; ; ; ;
39553;1983;372;364;0	539;0	668;596	576;2	812;0;369;387;0	325;0	667;594	822;2	670;0;93;377;366; ; ; ; ;
39573;1984;376;372;0	539;0	667;596	576;2	808;0;391;367;0	325;0	667;594	822;2	796;0;93;377;366; ; ; ; ;
[truncated: 6,816 more rows]
