# Supplementary material for: Perception of Individual and Joint Action in Infants and Adults
Source: PLoS One. 2014 Sep 9;9(9):e107450. doi: 10.1371/journal.pone.0107450 (PMC4174902; doi:10.1371/journal.pone.0107450)
Supplement: Data S1 — Raw files of eye tracking data of all participants. (ZIP) [file pone.0107450.s001.zip › Turmbau2012b_12_02.csv]

Data properties:
Recording date: 06.07.2012
Recording time : 14:40:11:906 (corresponds to time 0)
Study: Turmbau2012b
Subject: Turmbau2012b_12_02
Recording: Turmbau2012b_12_02
Screen resolution: 800 x 600
Coordinate unit: Pixels
Filter settings:
Eye: Average
Fixation radius: 30
Min duration: 100
Timestamp;Number;GazepointX (L);GazepointY (L);CamX (L);CamY (L);Distance (L);Pupil (L);Validity (L);GazepointX (R);GazepointY (R);CamX (R);CamY (R);Distance (R);Pupil (R);Validity (R);Fixation;GazepointX;GazepointY;Event;Event Key;Data 1;Data 2;Description
3;1;430;292;0	586;0	642;600	984;4	119;0;425;282;0	377;0	668;607	993;4	339;0;1;424;283; ; ; ; ;
23;2;440;282;0	586;0	642;600	984;4	019;0;411;304;0	377;0	668;607	993;4	156;0;1;424;283; ; ; ; ;
43;3;421;333;0	586;0	642;600	984;4	246;0;434;265;0	377;0	667;607	993;4	268;0;1;424;283; ; ; ; ;
63;4;428;282;0	587;0	642;600	984;4	049;0;426;282;0	377;0	667;607	993;4	017;0;1;424;283; ; ; ; ;
83;5;411;256;0	587;0	642;600	984;4	031;0;417;278;0	377;0	667;607	993;4	192;0;1;424;283; ; ; ; ;
103;6;413;265;0	587;0	642;601	944;4	103;0;429;276;0	378;0	666;607	027;4	182;0;1;424;283; ; ; ; ;
123;7;432;288;0	588;0	642;601	944;4	122;0;-800;-600;0	588;0	642;-1	000;-1	000;4;1;424;283; ; ; ; ;
143;8;406;356;0	588;0	642;601	944;4	281;0;-800;-600;0	588;0	642;-1	000;-1	000;4; ; ; ; ; ; ; ;
163;9;445;276;0	588;0	642;601	944;4	035;0;421;290;0	379;0	665;607	027;4	338;0;2;419;278; ; ; ; ;
183;10;424;292;0	588;0	642;601	944;3	848;0;402;292;0	379;0	665;607	027;4	156;0;2;419;278; ; ; ; ;
203;11;421;307;0	589;0	642;601	115;3	838;0;403;294;0	379;0	665;605	214;4	144;0;2;419;278; ; ; ; ;
222;12;407;297;0	589;0	642;601	115;3	955;0;406;297;0	379;0	665;605	214;4	039;0;2;419;278; ; ; ; ;
242;13;426;277;0	589;0	642;601	115;3	893;0;421;274;0	379;0	665;605	214;4	026;0;2;419;278; ; ; ; ;
262;14;433;273;0	589;0	642;601	115;3	805;0;-800;-600;0	589;0	642;-1	000;-1	000;4;2;419;278; ; ; ; ;
282;15;422;259;0	589;0	642;601	115;3	665;0;-800;-600;0	589;0	642;-1	000;-1	000;4;2;419;278; ; ; ; ;
302;16;423;251;0	589;0	642;601	575;3	590;0;-800;-600;0	379;0	665;-1	000;-1	000;4;2;419;278; ; ; ; ;
322;17;407;218;0	589;0	641;601	575;3	800;0;386;248;0	379;0	665;606	721;3	549;0; ; ; ; ; ; ; ;
342;18;401;307;0	588;0	642;601	575;3	844;0;353;277;0	379;0	665;606	721;3	589;0;3;403;292; ; ; ; ;
362;19;410;277;0	588;0	641;601	575;3	650;0;382;319;0	379;0	665;606	721;3	718;0;3;403;292; ; ; ; ;
382;20;418;292;0	588;0	641;601	575;3	707;0;387;324;0	378;0	665;606	721;3	792;0;3;403;292; ; ; ; ;
402;21;416;277;0	588;0	641;602	107;3	676;0;379;330;0	378;0	665;606	639;3	865;0;3;403;292; ; ; ; ;
422;22;397;277;0	588;0	641;602	107;3	690;0;411;302;0	378;0	665;606	639;3	845;0;3;403;292; ; ; ; ;
442;23;428;229;0	588;0	641;602	107;3	433;0;402;303;0	378;0	665;606	639;3	763;0;3;403;292; ; ; ; ;
462;24;417;276;0	588;0	640;602	107;3	434;0;396;313;0	378;0	665;606	639;3	822;0; ; ; ; ; ; ; ;
482;25;394;304;0	588;0	640;602	107;3	613;0;-800;-600;0	588;0	640;-1	000;-1	000;4; ; ; ; ; ; ; ;
501;26;407;295;0	587;0	640;600	953;3	473;0;-800;-600;0	378;0	664;-1	000;-1	000;4; ; ; ; ; ; ; ;
521;27;420;278;0	587;0	639;600	953;3	550;0;386;339;0	378;0	664;608	018;3	932;0; ; ; ; ; ; ; ;
538; ; ; ; ; ; ; ;5; ; ; ; ; ; ;5; ; ; ;ShowAVI;8;0;0;atFish.avi
541;28;431;217;0	587;0	639;600	953;3	321;0;375;264;0	378;0	664;608	018;3	640;0; ; ; ; ; ; ; ;
561;29;444;283;0	587;0	639;600	953;3	547;0;403;289;0	378;0	664;608	018;3	751;0; ; ; ; ; ; ; ;
581;30;400;351;0	587;0	639;600	953;3	924;0;390;298;0	378;0	663;608	018;3	745;0; ; ; ; ; ; ; ;
601;31;407;343;0	587;0	639;601	037;3	898;0;391;308;0	378;0	664;607	074;3	734;0; ; ; ; ; ; ; ;
621;32;406;319;0	587;0	639;601	037;3	768;0;427;277;0	378;0	664;607	074;3	899;0; ; ; ; ; ; ; ;
641;33;423;228;0	587;0	640;601	037;3	322;0;388;351;0	378;0	664;607	074;3	902;0; ; ; ; ; ; ; ;
661;34;418;285;0	587;0	640;601	037;3	480;0;368;227;0	378;0	664;607	074;3	444;0; ; ; ; ; ; ; ;
681;35;440;311;0	587;0	640;601	037;3	639;0;409;316;0	378;0	664;607	074;3	838;0;4;405;293; ; ; ; ;
701;36;443;278;0	587;0	640;601	623;3	448;0;383;324;0	378;0	664;608	429;3	728;0;4;405;293; ; ; ; ;
721;37;381;281;0	587;0	639;601	623;3	669;0;394;321;0	378;0	664;608	429;3	821;0;4;405;293; ; ; ; ;
741;38;397;261;0	587;0	639;601	623;3	437;0;397;316;0	378;0	664;608	429;3	843;0;4;405;293; ; ; ; ;
761;39;422;297;0	587;0	639;601	623;3	591;0;410;276;0	378;0	664;608	429;3	792;0;4;405;293; ; ; ; ;
781;40;403;272;0	587;0	639;601	623;3	729;0;406;310;0	378;0	664;608	429;3	810;0;4;405;293; ; ; ; ;
801;41;413;271;0	587;0	639;600	509;3	650;0;404;297;0	378;0	664;606	062;3	793;0;4;405;293; ; ; ; ;
820;42;412;275;0	587;0	639;600	509;3	459;0;378;326;0	377;0	664;606	062;3	939;0;4;405;293; ; ; ; ;
840;43;418;322;0	587;0	639;600	509;3	539;0;408;291;0	377;0	664;606	062;3	807;0;4;405;293; ; ; ; ;
860;44;394;269;0	586;0	639;600	509;3	499;0;389;306;0	377;0	664;606	062;3	609;0;4;405;293; ; ; ; ;
880;45;420;259;0	586;0	639;600	509;3	423;0;394;310;0	377;0	664;606	062;3	720;0;4;405;293; ; ; ; ;
900;46;413;269;0	586;0	639;599	876;3	446;0;399;315;0	377;0	664;605	554;3	622;0;4;405;293; ; ; ; ;
920;47;403;299;0	586;0	638;599	876;3	711;0;371;275;0	377;0	664;605	554;3	573;0;4;405;293; ; ; ; ;
940;48;405;287;0	586;0	638;599	876;3	596;0;400;301;0	377;0	663;605	554;3	751;0;4;405;293; ; ; ; ;
960;49;420;294;0	586;0	638;599	876;3	473;0;-800;-600;0	586;0	638;-1	000;-1	000;4;4;405;293; ; ; ; ;
980;50;419;278;0	586;0	638;599	876;3	614;0;395;315;0	377;0	663;605	554;3	743;0;4;405;293; ; ; ; ;
1000;51;419;277;0	586;0	638;600	860;3	584;0;395;310;0	376;0	663;610	208;3	771;0;4;405;293; ; ; ; ;
1020;52;409;290;0	586;0	637;600	860;3	544;0;-800;-600;0	586;0	637;-1	000;-1	000;4;4;405;293; ; ; ; ;
1040;53;412;310;0	586;0	637;600	860;3	638;0;386;309;0	376;0	663;610	208;3	701;0;4;405;293; ; ; ; ;
1060;54;411;310;0	586;0	637;600	860;3	628;0;-800;-600;0	586;0	637;-1	000;-1	000;4;4;405;293; ; ; ; ;
1080;55;429;265;0	586;0	637;600	860;3	373;0;406;300;0	376;0	663;610	208;3	677;0;4;405;293; ; ; ; ;
1099;56;432;274;0	585;0	637;599	851;3	398;0;405;305;0	376;0	663;605	497;3	649;0;4;405;293; ; ; ; ;
1119;57;397;264;0	585;0	637;599	851;3	562;0;-800;-600;0	585;0	637;-1	000;-1	000;4; ; ; ; ; ; ; ;
1139;58;410;267;0	585;0	637;599	851;3	325;0;377;278;0	376;0	662;605	497;3	453;0; ; ; ; ; ; ; ;
1159;59;417;241;0	585;0	637;599	851;3	285;0;405;319;0	376;0	662;605	497;3	648;0; ; ; ; ; ; ; ;
1179;60;418;267;0	585;0	637;599	851;3	479;0;395;330;0	376;0	663;605	497;3	691;0; ; ; ; ; ; ; ;
1199;61;419;257;0	586;0	637;601	049;3	350;0;411;338;0	376;0	663;608	412;3	752;0; ; ; ; ; ; ; ;
1219;62;401;272;0	586;0	637;601	049;3	467;0;365;242;0	377;0	663;608	412;3	312;0; ; ; ; ; ; ; ;
1239;63;433;311;0	586;0	637;601	049;3	794;0;384;345;0	377;0	662;608	412;3	754;0; ; ; ; ; ; ; ;
1259;64;418;253;0	586;0	637;601	049;3	526;0;414;320;0	377;0	662;608	412;3	732;0; ; ; ; ; ; ; ;
1279;65;415;286;0	586;0	637;601	049;3	477;0;380;323;0	377;0	662;608	412;3	615;0; ; ; ; ; ; ; ;
1299;66;413;293;0	586;0	637;600	104;3	568;0;387;328;0	377;0	662;606	819;3	552;0; ; ; ; ; ; ; ;
1319;67;409;292;0	586;0	637;600	104;3	428;0;-800;-600;0	586;0	637;-1	000;-1	000;4; ; ; ; ; ; ; ;
1339;68;410;277;0	586;0	637;600	104;3	359;0;379;276;0	377;0	662;606	819;3	424;0; ; ; ; ; ; ; ;
1359;69;406;302;0	586;0	636;600	104;3	457;0;384;311;0	377;0	662;606	819;3	640;0; ; ; ; ; ; ; ;
1379;70;416;270;0	586;0	636;600	104;3	439;0;404;288;0	377;0	661;606	819;3	696;0; ; ; ; ; ; ; ;
1399;71;417;275;0	586;0	636;601	232;3	436;0;416;302;0	377;0	661;608	413;3	761;0; ; ; ; ; ; ; ;
1418;72;415;278;0	586;0	636;601	232;3	421;0;390;329;0	377;0	661;608	413;3	726;0; ; ; ; ; ; ; ;
1438;73;421;291;0	586;0	635;601	232;3	532;0;363;320;0	376;0	661;608	413;3	600;0; ; ; ; ; ; ; ;
1458;74;429;261;0	586;0	635;601	232;3	205;0;387;338;0	376;0	661;608	413;3	783;0; ; ; ; ; ; ; ;
1478;75;416;309;0	586;0	635;601	232;3	513;0;333;233;0	376;0	661;608	413;3	227;0; ; ; ; ; ; ; ;
1498;76;420;305;0	586;0	635;601	033;3	396;0;329;225;0	376;0	661;608	188;3	167;0; ; ; ; ; ; ; ;
1518;77;413;264;0	586;0	635;601	033;3	220;0;388;330;0	376;0	660;608	188;3	748;0; ; ; ; ; ; ; ;
1538;78;400;293;0	586;0	635;601	033;3	449;0;393;329;0	376;0	660;608	188;3	701;0; ; ; ; ; ; ; ;
1558;79;421;276;0	586;0	634;601	033;3	422;0;-800;-600;0	586;0	634;-1	000;-1	000;4; ; ; ; ; ; ; ;
1578;80;390;290;0	585;0	634;601	033;3	576;0;401;317;0	376;0	660;608	188;3	691;0; ; ; ; ; ; ; ;
1598;81;394;285;0	585;0	634;599	736;3	602;0;401;318;0	376;0	659;606	828;3	683;0; ; ; ; ; ; ; ;
1618;82;398;284;0	585;0	633;599	736;3	451;0;353;216;0	376;0	659;606	828;3	480;0; ; ; ; ; ; ; ;
1638;83;415;296;0	585;0	633;599	736;3	478;0;402;364;0	376;0	659;606	828;4	012;0; ; ; ; ; ; ; ;
1658;84;401;301;0	585;0	633;599	736;3	442;0;376;331;0	376;0	659;606	828;3	761;0; ; ; ; ; ; ; ;
1678;85;420;299;0	585;0	633;599	736;3	382;0;411;310;0	376;0	658;606	828;3	592;0; ; ; ; ; ; ; ;
1697;86;417;298;0	585;0	632;599	429;3	379;0;404;288;0	376;0	658;606	176;3	800;0; ; ; ; ; ; ; ;
1717;87;438;195;0	584;0	630;599	429;3	464;0;-800;-600;0	584;0	630;-1	000;-1	000;4; ; ; ; ; ; ; ;
1737;88;427;136;0	584;0	630;599	429;3	451;0;-800;-600;0	584;0	630;-1	000;-1	000;4;5;447;152; ; ; ; ;
1757;89;458;156;0	584;0	630;599	429;3	621;0;432;163;0	375;0	655;606	176;3	687;0;5;447;152; ; ; ; ;
1777;90;457;145;0	583;0	629;599	429;3	334;0;426;159;0	375;0	655;606	176;3	581;0;5;447;152; ; ; ; ;
1797;91;461;161;0	583;0	628;595	378;3	338;0;427;168;0	375;0	654;600	241;3	547;0;5;447;152; ; ; ; ;
1817;92;462;149;0	583;0	628;595	378;3	547;0;-800;-600;0	583;0	628;-1	000;-1	000;4;5;447;152; ; ; ; ;
1837;93;456;146;0	583;0	627;595	378;3	500;0;-800;-600;0	583;0	627;-1	000;-1	000;4;5;447;152; ; ; ; ;
1857;94;433;127;0	583;0	627;595	378;3	446;0;462;170;0	374;0	653;600	241;3	711;0;5;447;152; ; ; ; ;
1877;95;449;155;0	583;0	627;595	378;3	725;0;-800;-600;0	583;0	627;-1	000;-1	000;4;5;447;152; ; ; ; ;
1897;96;439;145;0	582;0	627;597	935;3	718;0;-800;-600;0	374;0	653;-1	000;-1	000;4;5;447;152; ; ; ; ;
1915; ; ; ; ; ; ; ;5; ; ; ; ; ; ;5; ; ; ;Keyboard;3;39;0;Right
1917;97;447;156;0	582;0	627;597	935;3	575;0;-800;-600;0	582;0	627;-1	000;-1	000;4;5;447;152; ; ; ; ;
1937;98;491;93;0	582;0	627;597	935;3	483;0;444;163;0	374;0	653;600	878;3	666;0; ; ; ; ; ; ; ;
1957;99;-800;-600;0	373;0	653;-1	000;-1	000;4;433;188;0	373;0	653;600	878;3	864;0; ; ; ; ; ; ; ;
1977;100;460;138;0	582;0	627;597	935;3	441;0;422;194;0	373;0	653;600	878;3	691;0; ; ; ; ; ; ; ;
1996;101;460;141;0	582;0	626;596	463;3	433;0;414;197;0	373;0	654;602	453;3	775;0; ; ; ; ; ; ; ;
2016;102;453;141;0	582;0	626;596	463;3	588;0;-800;-600;0	582;0	626;-1	000;-1	000;4; ; ; ; ; ; ; ;
2036;103;435;156;0	582;0	626;596	463;3	552;0;430;181;0	373;0	653;602	453;3	507;0;6;443;156; ; ; ; ;
2056;104;445;144;0	582;0	626;596	463;3	516;0;442;165;0	373;0	653;602	453;3	817;0;6;443;156; ; ; ; ;
2076;105;450;117;0	582;0	626;596	463;3	550;0;452;175;0	373;0	654;602	453;3	779;0;6;443;156; ; ; ; ;
2096;106;443;118;0	582;0	627;597	131;3	542;0;461;170;0	373;0	654;601	153;3	733;0;6;443;156; ; ; ; ;
2116;107;417;157;0	582;0	627;597	131;3	616;0;462;154;0	373;0	654;601	153;3	792;0;6;443;156; ; ; ; ;
2136;108;445;141;0	582;0	627;597	131;3	571;0;453;170;0	373;0	654;601	153;3	919;0;6;443;156; ; ; ; ;
2156;109;457;141;0	582;0	627;597	131;3	497;0;440;174;0	373;0	654;601	153;3	699;0;6;443;156; ; ; ; ;
2176;110;437;161;0	582;0	627;597	131;3	888;0;433;176;0	373;0	654;601	153;3	599;0;6;443;156; ; ; ; ;
2196;111;438;155;0	582;0	627;596	299;3	865;0;426;178;0	373;0	654;600	560;3	588;0;6;443;156; ; ; ; ;
2216;112;460;159;0	582;0	627;596	299;3	617;0;465;176;0	373;0	654;600	560;4	014;0; ; ; ; ; ; ; ;
2236;113;442;166;0	581;0	627;596	299;3	635;0;442;195;0	373;0	655;600	560;3	602;0; ; ; ; ; ; ; ;
2256;114;474;301;0	581;0	629;596	299;3	904;0;483;310;0	373;0	657;600	560;3	886;0; ; ; ; ; ; ; ;
2276;115;496;309;0	581;0	629;596	299;3	700;0;503;332;0	373;0	657;600	560;3	806;0; ; ; ; ; ; ; ;
2296;116;496;312;0	581;0	629;601	194;3	813;0;508;348;0	373;0	657;605	772;3	684;0; ; ; ; ; ; ; ;
2315;117;490;353;0	581;0	629;601	194;3	855;0;515;339;0	372;0	657;605	772;3	950;0; ; ; ; ; ; ; ;
2335;118;471;373;0	581;0	629;601	194;4	088;0;460;360;0	372;0	657;605	772;4	099;0; ; ; ; ; ; ; ;
2355;119;525;289;0	581;0	629;601	194;3	688;0;484;344;0	372;0	657;605	772;4	017;0; ; ; ; ; ; ; ;
2375;120;486;319;0	581;0	629;601	194;3	921;0;463;371;0	372;0	657;605	772;4	127;0; ; ; ; ; ; ; ;
2395;121;488;306;0	581;0	629;600	828;3	941;0;473;368;0	372;0	657;607	344;4	119;0; ; ; ; ; ; ; ;
2415;122;492;306;0	581;0	629;600	828;3	786;0;493;336;0	372;0	657;607	344;4	110;0; ; ; ; ; ; ; ;
2435;123;499;339;0	581;0	629;600	828;3	916;0;498;333;0	372;0	657;607	344;4	165;0; ; ; ; ; ; ; ;
2455;124;490;336;0	581;0	629;600	828;4	017;0;479;358;0	372;0	657;607	344;4	132;0; ; ; ; ; ; ; ;
2475;125;505;286;0	581;0	629;600	828;3	708;0;510;336;0	372;0	657;607	344;4	087;0; ; ; ; ; ; ; ;
2495;126;505;299;0	581;0	629;602	122;3	800;0;510;339;0	372;0	658;608	794;4	113;0; ; ; ; ; ; ; ;
2515;127;453;225;0	581;0	628;602	122;4	041;0;475;239;0	373;0	656;608	794;3	995;0; ; ; ; ; ; ; ;
2535;128;460;80;0	581;0	626;602	122;3	949;0;483;147;0	373;0	654;608	794;4	046;0; ; ; ; ; ; ; ;
2555;129;479;34;0	581;0	625;602	122;3	697;0;499;51;0	373;0	653;608	794;3	869;0;7;487;53; ; ; ; ;
2575;130;468;63;0	580;0	625;602	122;4	022;0;489;50;0	373;0	653;608	794;3	892;0;7;487;53; ; ; ; ;
2589; ; ; ; ; ; ; ;5; ; ; ; ; ; ;5; ; ; ;ShowAVI;8;0;0;Interactive.avi
2595;131;481;62;0	580;0	625;591	853;3	848;0;494;70;0	372;0	653;597	937;3	849;0;7;487;53; ; ; ; ;
2614;132;484;57;0	580;0	624;591	853;3	952;0;465;62;0	372;0	652;597	937;3	784;0;7;487;53; ; ; ; ;
2634;133;482;48;0	580;0	623;591	853;4	223;0;516;57;0	372;0	652;597	937;3	826;0;7;487;53; ; ; ; ;
2654;134;-800;-600;0	372;0	651;-1	000;-1	000;4;498;50;0	372;0	651;597	937;3	882;0;7;487;53; ; ; ; ;
2674;135;471;41;0	579;0	623;591	853;3	848;0;502;48;0	371;0	651;597	937;3	968;0;7;487;53; ; ; ; ;
2694;136;471;41;0	579;0	623;591	920;3	848;0;507;52;0	371;0	651;595	355;4	002;0;7;487;53; ; ; ; ;
2714;137;-800;-600;0	371;0	651;-1	000;-1	000;4;516;62;0	371;0	651;595	355;4	329;0;8;489;58; ; ; ; ;
2734;138;475;46;0	578;0	622;591	920;3	926;0;501;67;0	371;0	651;595	355;4	139;0;8;489;58; ; ; ; ;
2754;139;481;57;0	578;0	622;591	920;4	032;0;493;66;0	370;0	650;595	355;4	038;0;8;489;58; ; ; ; ;
2774;140;478;59;0	578;0	621;591	920;3	921;0;-800;-600;0	578;0	621;-1	000;-1	000;4;8;489;58; ; ; ; ;
2794;141;481;58;0	578;0	621;593	656;3	965;0;-800;-600;0	370;0	650;-1	000;-1	000;4;8;489;58; ; ; ; ;
2814;142;477;40;0	578;0	621;593	656;3	823;0;477;72;0	370;0	650;597	023;3	735;0;8;489;58; ; ; ; ;
2834;143;490;49;0	578;0	620;593	656;3	869;0;505;60;0	370;0	650;597	023;3	900;0;8;489;58; ; ; ; ;
2854;144;497;55;0	578;0	620;593	656;3	707;0;494;55;0	370;0	649;597	023;3	925;0;8;489;58; ; ; ; ;
2874;145;-800;-600;0	370;0	649;-1	000;-1	000;4;502;69;0	370;0	649;597	023;3	720;0;8;489;58; ; ; ; ;
2893;146;-800;-600;0	578;0	621;-1	000;-1	000;4;497;57;0	370;0	650;599	171;3	821;0;8;489;58; ; ; ; ;
2913;147;447;92;0	578;0	621;593	360;3	567;0;436;110;0	371;0	650;599	171;3	971;0;9;443;100; ; ; ; ;
2933;148;433;118;0	579;0	621;593	360;3	653;0;449;107;0	371;0	650;599	171;4	022;0;9;443;100; ; ; ; ;
2953;149;450;104;0	579;0	621;593	360;3	517;0;423;131;0	371;0	650;599	171;3	783;0;9;443;100; ; ; ; ;
2975;150;448;104;0	579;0	621;593	360;3	563;0;455;105;0	371;0	650;599	171;3	865;0;9;443;100; ; ; ; ;
2993;151;446;101;0	579;0	621;594	877;3	581;0;447;110;0	370;0	649;600	031;3	827;0;9;443;100; ; ; ; ;
3013;152;434;91;0	578;0	621;594	877;3	535;0;422;126;0	370;0	649;600	031;3	647;0;9;443;100; ; ; ; ;
3033;153;442;104;0	578;0	621;594	877;3	619;0;-800;-600;0	578;0	621;-1	000;-1	000;4;9;443;100; ; ; ; ;
3055;154;440;89;0	578;0	621;594	877;3	777;0;442;106;0	370;0	649;600	031;3	744;0;9;443;100; ; ; ; ;
3073;155;432;113;0	578;0	621;594	877;3	734;0;460;109;0	370;0	649;600	031;3	918;0;9;443;100; ; ; ; ;
3093;156;435;113;0	578;0	621;593	748;3	684;0;460;105;0	370;0	649;602	115;3	931;0;9;443;100; ; ; ; ;
3113;157;444;101;0	578;0	621;593	748;3	355;0;435;105;0	370;0	649;602	115;3	545;0;9;443;100; ; ; ; ;
3133;158;438;95;0	578;0	621;593	748;3	382;0;448;93;0	370;0	649;602	115;3	748;0;9;443;100; ; ; ; ;
3153;159;433;83;0	578;0	621;593	748;3	473;0;-800;-600;0	578;0	621;-1	000;-1	000;4;9;443;100; ; ; ; ;
3173;160;439;62;0	578;0	621;593	748;3	317;0;474;97;0	370;0	649;602	115;3	868;0;9;443;100; ; ; ; ;
3193;161;438;55;0	578;0	621;592	372;3	343;0;474;98;0	369;0	649;601	448;3	864;0;9;443;100; ; ; ; ;
3212;162;444;101;0	577;0	620;592	372;3	447;0;425;110;0	369;0	649;601	448;3	537;0; ; ; ; ; ; ; ;
3232;163;441;100;0	577;0	620;592	372;3	346;0;435;95;0	369;0	649;601	448;3	570;0; ; ; ; ; ; ; ;
3252;164;440;87;0	577;0	620;592	372;3	444;0;437;111;0	369;0	648;601	448;3	420;0; ; ; ; ; ; ; ;
3272;165;461;94;0	577;0	620;592	372;3	354;0;433;115;0	369;0	648;601	448;3	291;0; ; ; ; ; ; ; ;
3292;166;461;88;0	577;0	620;593	007;3	393;0;432;109;0	369;0	648;602	984;3	258;0; ; ; ; ; ; ; ;
3312;167;-800;-600;-1	000;-1	000;-1	000;-1	000;4;-800;-600;-1	000;-1	000;-1	000;-1	000;4; ; ; ; ; ; ; ;
3332;168;442;94;0	577;0	619;593	007;3	500;0;422;118;0	369;0	648;602	984;3	562;0;10;440;104; ; ; ; ;
3352;169;420;101;0	577;0	619;593	007;3	710;0;430;121;0	369;0	647;602	984;3	594;0;10;440;104; ; ; ; ;
3372;170;442;99;0	577;0	619;593	007;3	224;0;-800;-600;0	577;0	619;-1	000;-1	000;4;10;440;104; ; ; ; ;
3392;171;435;95;0	577;0	619;594	455;3	210;0;-800;-600;0	369;0	647;-1	000;-1	000;4;10;440;104; ; ; ; ;
3412;172;459;101;0	577;0	619;594	455;3	366;0;-800;-600;0	577;0	619;-1	000;-1	000;4;10;440;104; ; ; ; ;
3432;173;446;107;0	577;0	619;594	455;3	290;0;432;102;0	369;0	647;601	893;3	350;0;10;440;104; ; ; ; ;
3452;174;427;106;0	577;0	619;594	455;3	378;0;438;120;0	369;0	647;601	893;3	487;0;10;440;104; ; ; ; ;
3472;175;449;77;0	577;0	619;594	455;3	402;0;453;110;0	369;0	646;601	893;3	666;0;10;440;104; ; ; ; ;
3492;176;444;81;0	577;0	619;592	758;3	379;0;460;116;0	369;0	646;603	193;3	824;0;10;440;104; ; ; ; ;
3511;177;419;98;0	577;0	618;592	758;3	662;0;432;113;0	368;0	646;603	193;3	449;0;10;440;104; ; ; ; ;
3531;178;463;134;0	576;0	619;592	758;3	741;0;423;119;0	368;0	646;603	193;3	600;0;10;440;104; ; ; ; ;
3551;179;528;288;0	575;0	620;592	758;3	319;0;489;327;0	367;0	648;603	193;3	659;0; ; ; ; ; ; ; ;
3571;180;507;406;0	575;0	622;592	758;3	421;0;484;464;0	367;0	649;603	193;3	656;0; ; ; ; ; ; ; ;
3591;181;547;485;0	575;0	621;600	791;3	378;0;480;546;0	367;0	649;611	552;3	701;0; ; ; ; ; ; ; ;
3611;182;514;463;0	575;0	621;600	791;3	611;0;474;459;0	367;0	649;611	552;3	569;0; ; ; ; ; ; ; ;
3631;183;511;438;0	575;0	622;600	791;3	737;0;477;449;0	367;0	650;611	552;3	660;0; ; ; ; ; ; ; ;
3651;184;495;443;0	575;0	622;600	791;3	606;0;471;466;0	367;0	650;611	552;3	878;0; ; ; ; ; ; ; ;
3671;185;517;425;0	575;0	622;600	791;3	557;0;526;415;0	367;0	650;611	552;3	592;0; ; ; ; ; ; ; ;
3691;186;512;422;0	575;0	622;602	215;3	591;0;531;414;0	367;0	650;606	808;3	666;0; ; ; ; ; ; ; ;
3711;187;499;444;0	576;0	622;602	215;3	578;0;473;460;0	367;0	650;606	808;3	619;0; ; ; ; ; ; ; ;
3732;188;500;443;0	576;0	622;602	215;3	684;0;525;445;0	367;0	650;606	808;3	988;0; ; ; ; ; ; ; ;
3751;189;502;452;0	576;0	623;602	215;3	549;0;472;456;0	367;0	650;606	808;3	726;0; ; ; ; ; ; ; ;
3773;190;511;402;0	576;0	623;602	215;3	455;0;489;444;0	368;0	650;606	808;3	697;0; ; ; ; ; ; ; ;
3790;191;513;400;0	576;0	623;602	563;3	466;0;500;449;0	368;0	650;604	708;3	810;0; ; ; ; ; ; ; ;
3813;192;474;465;0	576;0	624;602	563;3	773;0;464;462;0	368;0	651;604	708;3	758;0; ; ; ; ; ; ; ;
3830;193;508;447;0	576;0	624;602	563;3	526;0;458;484;0	368;0	651;604	708;3	799;0; ; ; ; ; ; ; ;
3852;194;514;431;0	576;0	624;602	563;3	639;0;479;458;0	368;0	651;604	708;3	836;0; ; ; ; ; ; ; ;
3870;195;506;432;0	576;0	625;602	563;3	707;0;514;428;0	368;0	651;604	708;3	742;0; ; ; ; ; ; ; ;
3890;196;507;433;0	576;0	625;601	715;3	602;0;521;428;0	368;0	651;606	815;3	783;0; ; ; ; ; ; ; ;
3910;197;521;451;0	576;0	625;601	715;3	697;0;494;451;0	368;0	651;606	815;3	589;0; ; ; ; ; ; ; ;
3935;198;537;386;0	577;0	625;601	715;3	628;0;472;444;0	368;0	652;606	815;3	694;0; ; ; ; ; ; ; ;
3950;199;473;447;0	577;0	625;601	715;3	906;0;483;460;0	368;0	652;606	815;3	677;0; ; ; ; ; ; ; ;
3973;200;515;417;0	577;0	625;601	715;3	488;0;476;459;0	368;0	652;606	815;3	776;0; ; ; ; ; ; ; ;
3990;201;507;397;0	577;0	626;602	356;3	510;0;483;457;0	368;0	652;608	386;3	807;0; ; ; ; ; ; ; ;
4012;202;486;445;0	577;0	626;602	356;3	807;0;-800;-600;0	577;0	626;-1	000;-1	000;4; ; ; ; ; ; ; ;
4030;203;431;435;0	578;0	626;602	356;3	597;0;422;435;0	369;0	652;608	386;3	708;0; ; ; ; ; ; ; ;
4052;204;-800;-600;0	370;0	652;-1	000;-1	000;4;441;381;0	370;0	652;608	386;3	750;0; ; ; ; ; ; ; ;
4070;205;-800;-600;0	370;0	652;-1	000;-1	000;4;428;431;0	370;0	652;608	386;3	757;0;11;424;438; ; ; ; ;
4092;206;-800;-600;0	578;0	626;-1	000;-1	000;4;436;411;0	370;0	652;608	997;3	767;0;11;424;438; ; ; ; ;
4109;207;450;398;0	579;0	626;601	765;3	473;0;410;454;0	370;0	652;608	997;3	831;0;11;424;438; ; ; ; ;
4129;208;416;445;0	579;0	626;601	765;3	670;0;403;426;0	370;0	652;608	997;3	759;0;11;424;438; ; ; ; ;
4149;209;438;444;0	579;0	626;601	765;3	622;0;400;440;0	370;0	652;608	997;3	661;0;11;424;438; ; ; ; ;
4169;210;427;486;0	579;0	626;601	765;4	180;0;418;423;0	370;0	652;608	997;3	724;0;11;424;438; ; ; ; ;
4189;211;438;499;0	579;0	626;602	209;4	329;0;415;424;0	370;0	652;611	697;3	695;0;11;424;438; ; ; ; ;
4209;212;430;382;0	579;0	626;602	209;3	315;0;426;406;0	370;0	651;611	697;3	698;0; ; ; ; ; ; ; ;
4229;213;440;425;0	578;0	626;602	209;3	464;0;418;413;0	370;0	651;611	697;3	537;0; ; ; ; ; ; ; ;
4249;214;420;397;0	578;0	626;602	209;3	400;0;451;372;0	370;0	651;611	697;3	641;0; ; ; ; ; ; ; ;
4269;215;435;384;0	578;0	626;602	209;3	341;0;418;436;0	369;0	651;611	697;3	692;0; ; ; ; ; ; ; ;
4289;216;428;399;0	578;0	626;601	790;3	400;0;429;433;0	369;0	651;610	290;3	629;0; ; ; ; ; ; ; ;
4309;217;471;330;0	578;0	626;601	790;3	182;0;388;457;0	369;0	651;610	290;3	939;0; ; ; ; ; ; ; ;
4329;218;425;420;0	578;0	625;601	790;3	576;0;409;439;0	369;0	650;610	290;3	576;0; ; ; ; ; ; ; ;
4349;219;451;458;0	578;0	624;601	790;3	709;0;410;425;0	369;0	649;610	290;3	580;0; ; ; ; ; ; ; ;
4369;220;447;423;0	578;0	623;601	790;3	524;0;424;403;0	369;0	648;610	290;3	684;0; ; ; ; ; ; ; ;
4388;221;444;437;0	578;0	622;602	605;3	555;0;428;389;0	369;0	647;608	245;3	709;0; ; ; ; ; ; ; ;
4408;222;422;339;0	578;0	620;602	605;3	535;0;417;431;0	369;0	645;608	245;3	573;0;12;423;413; ; ; ; ;
4428;223;446;375;0	578;0	619;602	605;3	392;0;409;426;0	369;0	643;608	245;3	619;0;12;423;413; ; ; ; ;
4448;224;444;418;0	578;0	617;602	605;3	760;0;396;424;0	369;0	642;608	245;3	678;0;12;423;413; ; ; ; ;
4468;225;427;425;0	579;0	615;602	605;3	649;0;412;411;0	369;0	640;608	245;3	557;0;12;423;413; ; ; ; ;
4488;226;438;432;0	579;0	613;602	850;3	680;0;407;406;0	370;0	638;608	377;3	594;0;12;423;413; ; ; ; ;
4508;227;453;392;0	580;0	612;602	850;3	361;0;399;448;0	371;0	637;608	377;3	826;0;12;423;413; ; ; ; ;
4528;228;-800;-600;0	372;0	635;-1	000;-1	000;4;425;402;0	372;0	635;608	377;3	843;0;12;423;413; ; ; ; ;
4548;229;282;400;0	584;0	607;602	850;3	701;0;260;292;0	374;0	632;608	377;3	367;0; ; ; ; ; ; ; ;
4568;230;225;396;0	586;0	604;602	850;3	539;0;233;366;0	377;0	628;608	377;3	688;0; ; ; ; ; ; ; ;
4588;231;225;400;0	587;0	600;598	487;3	514;0;212;318;0	378;0	624;607	922;3	564;0; ; ; ; ; ; ; ;
4608;232;233;430;0	589;0	595;598	487;3	784;0;222;421;0	379;0	617;607	922;3	807;0; ; ; ; ; ; ; ;
4628;233;232;399;0	591;0	588;598	487;3	522;0;207;388;0	380;0	610;607	922;3	531;0; ; ; ; ; ; ; ;
4648;234;243;424;0	592;0	581;598	487;3	634;0;215;457;0	382;0	602;607	922;4	057;0; ; ; ; ; ; ; ;
4668;235;-800;-600;-1	000;-1	000;-1	000;-1	000;4;-800;-600;-1	000;-1	000;-1	000;-1	000;4; ; ; ; ; ; ; ;
4688;236;-800;-600;0	596;0	568;-1	000;-1	000;4;-800;-600;0	596;0	568;-1	000;-1	000;4; ; ; ; ; ; ; ;
4707;237;-800;-600;-1	000;-1	000;-1	000;-1	000;4;-800;-600;-1	000;-1	000;-1	000;-1	000;4; ; ; ; ; ; ; ;
4727;238;245;423;0	601;0	559;599	995;4	118;0;-800;-600;0	601;0	559;-1	000;-1	000;4;13;230;416; ; ; ; ;
4747;239;220;418;0	603;0	557;599	995;3	679;0;231;424;0	392;0	572;604	210;3	995;0;13;230;416; ; ; ; ;
4767;240;-800;-600;0	394;0	571;-1	000;-1	000;4;225;406;0	394;0	571;604	215;3	898;0;13;230;416; ; ; ; ;
4787;241;-800;-600;0	608;0	559;-1	000;-1	000;4;225;403;0	396;0	572;607	164;3	916;0;13;230;416; ; ; ; ;
4807;242;260;418;0	609;0	563;599	517;3	555;0;218;425;0	397;0	575;607	164;3	754;0;13;230;416; ; ; ; ;
4827;243;255;439;0	610;0	568;599	517;3	768;0;207;416;0	398;0	579;607	164;3	831;0;13;230;416; ; ; ; ;
4847;244;248;422;0	611;0	573;599	517;3	728;0;205;403;0	399;0	583;607	164;4	080;0;13;230;416; ; ; ; ;
4867;245;256;420;0	611;0	577;599	517;3	675;0;195;414;0	399;0	587;607	164;4	174;0;13;230;416; ; ; ; ;
4887;246;254;427;0	610;0	580;598	977;3	778;0;188;408;0	399;0	590;608	022;4	274;0;13;230;416; ; ; ; ;
4907;247;239;406;0	610;0	584;598	977;3	483;0;220;434;0	398;0	593;608	022;3	928;0;13;230;416; ; ; ; ;
4927;248;257;417;0	610;0	588;598	977;3	620;0;-800;-600;0	610;0	588;-1	000;-1	000;4;13;230;416; ; ; ; ;
4947;249;239;430;0	609;0	591;598	977;3	603;0;191;361;0	398;0	598;608	022;3	467;0; ; ; ; ; ; ; ;
4966;250;243;421;0	609;0	594;598	977;3	554;0;198;388;0	398;0	600;608	022;3	580;0; ; ; ; ; ; ; ;
4986;251;248;427;0	608;0	596;599	402;3	627;0;198;388;0	397;0	601;608	186;3	581;0; ; ; ; ; ; ; ;
5006;252;502;350;0	606;0	596;599	402;3	656;0;-800;-600;0	606;0	596;-1	000;-1	000;4; ; ; ; ; ; ; ;
5026;253;580;258;0	605;0	597;599	402;3	935;0;-800;-600;0	605;0	597;-1	000;-1	000;4; ; ; ; ; ; ; ;
5046;254;624;182;0	606;0	598;599	402;3	851;0;597;230;0	395;0	603;608	186;3	605;0; ; ; ; ; ; ; ;
5066;255;598;246;0	606;0	598;599	402;3	794;0;607;253;0	395;0	604;608	186;3	616;0;14;597;251; ; ; ; ;
5086;256;617;218;0	607;0	599;598	897;3	921;0;603;262;0	396;0	605;601	190;3	576;0;14;597;251; ; ; ; ;
5106;257;609;267;0	606;0	600;598	897;3	925;0;614;251;0	396;0	606;601	190;3	803;0;14;597;251; ; ; ; ;
5126;258;601;256;0	606;0	601;598	897;3	649;0;595;264;0	395;0	607;601	190;3	622;0;14;597;251; ; ; ; ;
5146;259;599;238;0	606;0	602;598	897;3	616;0;590;246;0	395;0	609;601	190;3	589;0;14;597;251; ; ; ; ;
5166;260;599;257;0	605;0	604;598	897;3	734;0;612;234;0	394;0	610;601	190;3	554;0;14;597;251; ; ; ; ;
5186;261;598;252;0	605;0	605;598	562;3	750;0;603;232;0	394;0	611;603	191;3	532;0;14;597;251; ; ; ; ;
5206;262;628;208;0	604;0	606;598	562;3	715;0;580;252;0	393;0	612;603	191;3	546;0;14;597;251; ; ; ; ;
5226;263;553;293;0	604;0	607;598	562;3	950;0;628;216;0	393;0	613;603	191;3	770;0;14;597;251; ; ; ; ;
5246;264;573;312;0	603;0	607;598	562;3	970;0;617;256;0	392;0	614;603	191;3	861;0;14;597;251; ; ; ; ;
5266;265;603;245;0	603;0	608;598	562;3	516;0;611;269;0	392;0	614;603	191;3	740;0;14;597;251; ; ; ; ;
5285;266;569;295;0	603;0	608;598	104;3	620;0;605;262;0	392;0	614;603	474;3	762;0;14;597;251; ; ; ; ;
5305;267;567;275;0	604;0	609;598	104;4	008;0;609;236;0	393;0	615;603	474;3	512;0;14;597;251; ; ; ; ;
5325;268;578;261;0	604;0	610;598	104;3	868;0;597;251;0	393;0	615;603	474;3	671;0;14;597;251; ; ; ; ;
5345;269;598;243;0	605;0	610;598	104;3	635;0;610;227;0	394;0	616;603	474;3	646;0;14;597;251; ; ; ; ;
5365;270;593;260;0	606;0	611;598	104;3	624;0;604;251;0	395;0	616;603	474;3	784;0;14;597;251; ; ; ; ;
5385;271;588;253;0	606;0	611;598	619;3	615;0;601;246;0	395;0	616;602	453;3	808;0;14;597;251; ; ; ; ;
5405;272;605;220;0	606;0	611;598	619;3	567;0;574;254;0	395;0	616;602	453;3	624;0;14;597;251; ; ; ; ;
5425;273;581;264;0	606;0	612;598	619;3	901;0;585;242;0	395;0	616;602	453;3	695;0;14;597;251; ; ; ; ;
5445;274;627;243;0	606;0	612;598	619;3	589;0;582;227;0	395;0	617;602	453;3	591;0;14;597;251; ; ; ; ;
5465;275;587;286;0	606;0	612;598	619;4	288;0;598;249;0	395;0	617;602	453;3	591;0; ; ; ; ; ; ; ;
5485;276;603;288;0	606;0	612;598	094;4	310;0;602;241;0	395;0	617;601	282;3	585;0; ; ; ; ; ; ; ;
5505;277;604;222;0	605;0	611;598	094;3	773;0;584;251;0	394;0	617;601	282;3	714;0; ; ; ; ; ; ; ;
5525;278;583;239;0	605;0	611;598	094;3	875;0;595;250;0	394;0	617;601	282;3	848;0; ; ; ; ; ; ; ;
5545;279;586;263;0	605;0	611;598	094;4	051;0;599;231;0	394;0	617;601	282;3	708;0; ; ; ; ; ; ; ;
5565;280;650;234;0	604;0	611;598	094;3	882;0;618;229;0	393;0	617;601	282;3	807;0; ; ; ; ; ; ; ;
5584;281;643;242;0	605;0	610;598	459;3	945;0;628;224;0	394;0	616;603	940;3	762;0; ; ; ; ; ; ; ;
5604;282;493;201;0	605;0	610;598	459;3	944;0;526;195;0	394;0	616;603	940;3	890;0; ; ; ; ; ; ; ;
5624;283;497;219;0	605;0	610;598	459;3	888;0;512;204;0	394;0	616;603	940;3	873;0; ; ; ; ; ; ; ;
5644;284;512;199;0	605;0	609;598	459;3	847;0;-800;-600;0	605;0	609;-1	000;-1	000;4; ; ; ; ; ; ; ;
5664;285;478;246;0	606;0	609;598	459;4	190;0;512;203;0	395;0	616;603	940;3	861;0; ; ; ; ; ; ; ;
5684;286;482;248;0	606;0	609;598	646;4	173;0;512;205;0	395;0	616;601	938;3	849;0; ; ; ; ; ; ; ;
5704;287;518;204;0	606;0	609;598	646;3	692;0;587;184;0	395;0	616;601	938;4	662;0; ; ; ; ; ; ; ;
5724;288;489;192;0	607;0	610;598	646;3	980;0;510;199;0	396;0	616;601	938;3	731;0;15;517;193; ; ; ; ;
5744;289;519;189;0	607;0	610;598	646;3	731;0;508;177;0	396;0	616;601	938;3	887;0;15;517;193; ; ; ; ;
5764;290;523;208;0	607;0	610;598	646;3	669;0;526;174;0	396;0	616;601	938;3	810;0;15;517;193; ; ; ; ;
5784;291;516;201;0	607;0	611;598	689;3	750;0;525;177;0	396;0	617;598	823;3	869;0;15;517;193; ; ; ; ;
5804;292;501;207;0	607;0	611;598	689;3	812;0;548;202;0	396;0	618;598	823;4	251;0;15;517;193; ; ; ; ;
5824;293;496;188;0	607;0	612;598	689;3	911;0;545;201;0	397;0	618;598	823;3	879;0;15;517;193; ; ; ; ;
5844;294;-800;-600;0	396;0	618;-1	000;-1	000;4;502;197;0	396;0	618;598	823;3	704;0;15;517;193; ; ; ; ;
5864;295;-800;-600;0	396;0	619;-1	000;-1	000;4;535;209;0	396;0	619;598	823;3	784;0; ; ; ; ; ; ; ;
5883;296;-800;-600;0	607;0	613;-1	000;-1	000;4;524;202;0	396;0	620;602	842;3	718;0; ; ; ; ; ; ; ;
5903;297;-800;-600;0	396;0	622;-1	000;-1	000;4;554;346;0	396;0	622;602	842;3	570;0; ; ; ; ; ; ; ;
5923;298;-800;-600;-1	000;-1	000;-1	000;-1	000;4;-800;-600;-1	000;-1	000;-1	000;-1	000;4; ; ; ; ; ; ; ;
5943;299;-800;-600;-1	000;-1	000;-1	000;-1	000;4;-800;-600;-1	000;-1	000;-1	000;-1	000;4; ; ; ; ; ; ; ;
5963;300;-800;-600;-1	000;-1	000;-1	000;-1	000;4;-800;-600;-1	000;-1	000;-1	000;-1	000;4; ; ; ; ; ; ; ;
5983;301;-800;-600;0	605;0	615;-1	000;-1	000;4;-800;-600;0	394;0	623;-1	000;-1	000;4; ; ; ; ; ; ; ;
6003;302;-800;-600;0	394;0	623;-1	000;-1	000;4;554;367;0	394;0	623;606	113;3	817;0;16;543;393; ; ; ; ;
6023;303;548;375;0	604;0	615;601	771;3	937;0;552;377;0	394;0	623;606	113;3	832;0;16;543;393; ; ; ; ;
6043;304;533;398;0	604;0	615;601	771;3	919;0;540;389;0	393;0	623;606	113;3	905;0;16;543;393; ; ; ; ;
6063;305;553;380;0	604;0	616;601	771;4	046;0;524;412;0	393;0	623;606	113;3	950;0;16;543;393; ; ; ; ;
6083;306;550;390;0	604;0	616;601	184;4	073;0;515;425;0	393;0	624;604	636;3	978;0;16;543;393; ; ; ; ;
6103;307;576;355;0	605;0	616;601	184;3	967;0;521;412;0	393;0	624;604	636;3	987;0;16;543;393; ; ; ; ;
6123;308;570;397;0	605;0	616;601	184;3	902;0;537;407;0	394;0	624;604	636;4	087;0;16;543;393; ; ; ; ;
6143;309;550;351;0	605;0	616;601	184;3	786;0;539;369;0	394;0	624;604	636;3	880;0; ; ; ; ; ; ; ;
6162;310;587;326;0	605;0	616;601	184;3	857;0;535;388;0	394;0	623;604	636;3	830;0; ; ; ; ; ; ; ;
6183;311;582;331;0	607;0	616;602	329;3	811;0;536;371;0	396;0	623;608	038;3	800;0; ; ; ; ; ; ; ;
6202;312;381;408;0	607;0	617;602	329;3	988;0;394;394;0	396;0	624;608	038;3	853;0; ; ; ; ; ; ; ;
6222;313;-800;-600;0	396;0	624;-1	000;-1	000;4;365;374;0	396;0	624;608	038;3	888;0; ; ; ; ; ; ; ;
6242;314;404;416;0	607;0	617;602	329;3	915;0;361;366;0	396;0	624;608	038;3	772;0; ; ; ; ; ; ; ;
6262;315;411;435;0	608;0	618;602	329;4	031;0;347;456;0	396;0	623;608	038;4	346;0; ; ; ; ; ; ; ;
6282;316;411;436;0	608;0	618;601	069;4	023;0;340;449;0	397;0	623;608	588;4	379;0; ; ; ; ; ; ; ;
6302;317;382;417;0	608;0	618;601	069;3	890;0;386;373;0	397;0	623;608	588;3	864;0; ; ; ; ; ; ; ;
6322;318;398;432;0	608;0	618;601	069;4	008;0;370;418;0	397;0	623;608	588;3	930;0; ; ; ; ; ; ; ;
6342;319;380;413;0	609;0	618;601	069;3	707;0;371;409;0	397;0	623;608	588;3	810;0; ; ; ; ; ; ; ;
6362;320;383;416;0	609;0	618;601	069;3	810;0;375;412;0	397;0	623;608	588;3	915;0; ; ; ; ; ; ; ;
6382;321;386;418;0	609;0	618;602	041;3	793;0;376;408;0	398;0	623;606	741;3	858;0; ; ; ; ; ; ; ;
6402;322;403;421;0	609;0	618;602	041;3	855;0;386;436;0	398;0	623;606	741;4	049;0; ; ; ; ; ; ; ;
6422;323;391;423;0	609;0	618;602	041;3	801;0;346;366;0	398;0	623;606	741;3	573;0;17;388;405; ; ; ; ;
6442;324;391;423;0	609;0	618;602	041;3	755;0;378;408;0	398;0	623;606	741;3	965;0;17;388;405; ; ; ; ;
6462;325;418;388;0	609;0	619;602	041;3	629;0;390;428;0	398;0	623;606	741;4	042;0;17;388;405; ; ; ; ;
6481;326;412;386;0	609;0	619;602	744;3	576;0;378;404;0	398;0	623;605	499;3	893;0;17;388;405; ; ; ; ;
6501;327;-800;-600;0	398;0	624;-1	000;-1	000;4;379;419;0	398;0	624;605	499;3	786;0;17;388;405; ; ; ; ;
6521;328;391;427;0	609;0	621;602	744;3	925;0;374;410;0	398;0	624;605	499;3	710;0;17;388;405; ; ; ; ;
6541;329;382;386;0	609;0	622;602	744;3	641;0;370;410;0	398;0	625;605	499;3	747;0;17;388;405; ; ; ; ;
6561;330;385;425;0	610;0	622;602	744;3	855;0;401;379;0	398;0	625;605	499;3	618;0;17;388;405; ; ; ; ;
6581;331;381;411;0	610;0	622;600	930;3	725;0;399;369;0	399;0	626;608	371;3	615;0;17;388;405; ; ; ; ;
6601;332;391;438;0	610;0	623;600	930;3	885;0;388;378;0	399;0	626;608	371;3	758;0;17;388;405; ; ; ; ;
6621;333;394;401;0	611;0	623;600	930;3	871;0;-800;-600;0	611;0	623;-1	000;-1	000;4;17;388;405; ; ; ; ;
6641;334;388;295;0	611;0	624;600	930;3	448;0;380;429;0	400;0	626;608	371;3	863;0; ; ; ; ; ; ; ;
6661;335;413;413;0	611;0	624;600	930;3	896;0;383;414;0	400;0	627;608	371;3	832;0; ; ; ; ; ; ; ;
6681;336;414;380;0	612;0	625;602	207;3	792;0;383;416;0	400;0	627;606	640;3	821;0; ; ; ; ; ; ; ;
6701;337;396;434;0	612;0	625;602	207;3	856;0;385;416;0	401;0	628;606	640;3	752;0; ; ; ; ; ; ; ;
6721;338;384;430;0	612;0	625;602	207;3	881;0;358;422;0	401;0	628;606	640;3	759;0; ; ; ; ; ; ; ;
6741;339;363;427;0	612;0	626;602	207;4	019;0;353;444;0	401;0	628;606	640;4	142;0; ; ; ; ; ; ; ;
6760;340;390;400;0	612;0	626;602	207;3	698;0;360;409;0	401;0	629;606	640;3	807;0; ; ; ; ; ; ; ;
6780;341;380;395;0	612;0	626;602	113;3	732;0;359;417;0	401;0	629;606	411;3	910;0; ; ; ; ; ; ; ;
6800;342;417;441;0	612;0	626;602	113;3	894;0;364;429;0	400;0	629;606	411;3	908;0; ; ; ; ; ; ; ;
6820;343;387;428;0	611;0	626;602	113;3	786;0;370;458;0	400;0	630;606	411;4	129;0; ; ; ; ; ; ; ;
6840;344;381;406;0	611;0	627;602	113;3	642;0;347;430;0	400;0	630;606	411;4	046;0; ; ; ; ; ; ; ;
6860;345;414;304;0	611;0	627;602	113;3	429;0;364;406;0	400;0	630;606	411;3	801;0; ; ; ; ; ; ; ;
6880;346;397;279;0	611;0	627;603	868;3	309;0;361;410;0	400;0	630;607	499;3	888;0; ; ; ; ; ; ; ;
6900;347;384;425;0	611;0	627;603	868;3	912;0;364;433;0	400;0	631;607	499;3	955;0;18;380;435; ; ; ; ;
6920;348;379;439;0	611;0	627;603	868;4	048;0;369;435;0	400;0	631;607	499;3	958;0;18;380;435; ; ; ; ;
6940;349;381;445;0	611;0	627;603	868;4	065;0;356;423;0	399;0	631;607	499;3	912;0;18;380;435; ; ; ; ;
6960;350;375;436;0	611;0	627;603	868;3	915;0;353;438;0	399;0	631;607	499;3	972;0;18;380;435; ; ; ; ;
6980;351;374;438;0	611;0	627;602	288;3	978;0;350;434;0	399;0	631;608	461;3	969;0;18;380;435; ; ; ; ;
7000;352;389;451;0	611;0	627;602	288;3	838;0;372;407;0	399;0	631;608	461;3	971;0;18;380;435; ; ; ; ;
7020;353;383;426;0	611;0	627;602	288;3	876;0;372;402;0	399;0	631;608	461;3	934;0;18;380;435; ; ; ; ;
7040;354;375;441;0	611;0	627;602	288;4	010;0;370;426;0	399;0	631;608	461;3	867;0;18;380;435; ; ; ; ;
7060;355;390;436;0	610;0	627;602	288;3	848;0;369;439;0	399;0	631;608	461;3	965;0;18;380;435; ; ; ; ;
7079;356;387;444;0	610;0	626;601	584;3	897;0;368;447;0	399;0	631;606	141;3	915;0;18;380;435; ; ; ; ;
7099;357;392;424;0	610;0	626;601	584;3	976;0;377;435;0	399;0	631;606	141;3	991;0;18;380;435; ; ; ; ;
7119;358;383;446;0	610;0	626;601	584;4	032;0;383;429;0	399;0	631;606	141;3	876;0;18;380;435; ; ; ; ;
7139;359;409;442;0	610;0	626;601	584;3	854;0;382;445;0	399;0	631;606	141;3	950;0;18;380;435; ; ; ; ;
7159;360;403;438;0	610;0	626;601	584;3	797;0;380;441;0	399;0	631;606	141;3	942;0;18;380;435; ; ; ; ;
7179;361;406;433;0	610;0	626;603	022;3	749;0;383;444;0	399;0	631;604	827;3	926;0;18;380;435; ; ; ; ;
7199;362;398;431;0	610;0	626;603	022;3	900;0;374;444;0	399;0	631;604	827;4	095;0;18;380;435; ; ; ; ;
7219;363;371;477;0	611;0	626;603	022;4	207;0;376;420;0	399;0	631;604	827;3	943;0;18;380;435; ; ; ; ;
7239;364;392;430;0	611;0	625;603	022;3	862;0;364;452;0	400;0	631;604	827;4	190;0;18;380;435; ; ; ; ;
7259;365;406;420;0	611;0	625;603	022;3	647;0;384;422;0	400;0	631;604	827;3	781;0;18;380;435; ; ; ; ;
7279;366;399;430;0	611;0	625;602	878;3	692;0;383;434;0	400;0	631;605	114;3	811;0;18;380;435; ; ; ; ;
7299;367;412;434;0	611;0	625;602	878;3	794;0;391;374;0	400;0	630;605	114;3	895;0; ; ; ; ; ; ; ;
7319;368;516;289;0	609;0	623;602	878;3	609;0;480;387;0	399;0	629;605	114;3	927;0; ; ; ; ; ; ; ;
7339;369;559;266;0	608;0	623;602	878;3	769;0;548;293;0	398;0	628;605	114;3	847;0; ; ; ; ; ; ; ;
7358;370;535;308;0	608;0	622;602	878;3	972;0;558;276;0	397;0	628;605	114;3	836;0; ; ; ; ; ; ; ;
7378;371;557;310;0	608;0	622;599	899;3	916;0;562;262;0	397;0	628;603	765;3	816;0; ; ; ; ; ; ; ;
7398;372;609;249;0	607;0	622;599	899;3	710;0;533;299;0	397;0	628;603	765;3	870;0; ; ; ; ; ; ; ;
7418;373;554;311;0	607;0	621;599	899;4	095;0;552;303;0	396;0	628;603	765;4	020;0;19;556;288; ; ; ; ;
7438;374;559;303;0	606;0	621;599	899;3	958;0;547;275;0	396;0	628;603	765;3	822;0;19;556;288; ; ; ; ;
7458;375;573;292;0	606;0	621;599	899;3	901;0;547;295;0	395;0	628;603	765;3	985;0;19;556;288; ; ; ; ;
7478;376;581;282;0	605;0	620;600	079;3	845;0;547;290;0	395;0	629;603	778;3	908;0;19;556;288; ; ; ; ;
7498;377;564;277;0	605;0	620;600	079;3	744;0;544;297;0	394;0	629;603	778;4	046;0;19;556;288; ; ; ; ;
7518;378;574;318;0	605;0	620;600	079;4	193;0;557;275;0	394;0	628;603	778;4	057;0;19;556;288; ; ; ; ;
7538;379;547;261;0	604;0	620;600	079;3	948;0;568;290;0	394;0	628;603	778;4	068;0;19;556;288; ; ; ; ;
7558;380;548;293;0	604;0	620;600	079;4	149;0;547;277;0	393;0	628;603	778;3	827;0;19;556;288; ; ; ; ;
7578;381;548;300;0	604;0	620;599	863;4	052;0;556;283;0	393;0	628;603	313;3	815;0;19;556;288; ; ; ; ;
7598;382;662;307;0	603;0	621;599	863;3	835;0;655;329;0	392;0	629;603	313;3	860;0; ; ; ; ; ; ; ;
7618;383;690;287;0	603;0	621;599	863;3	685;0;642;349;0	392;0	629;603	313;3	935;0; ; ; ; ; ; ; ;
7638;384;639;328;0	603;0	621;599	863;3	723;0;632;353;0	392;0	629;603	313;3	857;0;20;657;319; ; ; ; ;
7657;385;677;306;0	603;0	621;599	863;3	800;0;636;338;0	392;0	629;603	313;3	873;0;20;657;319; ; ; ; ;
7677;386;678;307;0	603;0	621;599	358;3	729;0;635;351;0	393;0	629;601	716;3	883;0;20;657;319; ; ; ; ;
7697;387;698;269;0	603;0	621;599	358;3	835;0;631;338;0	393;0	629;601	716;3	836;0;20;657;319; ; ; ; ;
7717;388;662;296;0	603;0	621;599	358;4	007;0;657;332;0	393;0	630;601	716;3	974;0;20;657;319; ; ; ; ;
7737;389;690;295;0	603;0	621;599	358;3	779;0;650;323;0	393;0	630;601	716;3	810;0;20;657;319; ; ; ; ;
7757;390;664;316;0	603;0	622;599	358;3	896;0;650;321;0	392;0	630;601	716;3	928;0;20;657;319; ; ; ; ;
7777;391;675;321;0	603;0	622;600	435;3	937;0;654;318;0	392;0	631;603	409;3	868;0;20;657;319; ; ; ; ;
7797;392;714;272;0	603;0	622;600	435;3	777;0;630;355;0	392;0	631;603	409;3	919;0;20;657;319; ; ; ; ;
7817;393;663;309;0	603;0	622;600	435;3	941;0;655;331;0	392;0	631;603	409;3	890;0;20;657;319; ; ; ; ;
7837;394;652;321;0	603;0	623;600	435;3	883;0;642;332;0	392;0	631;603	409;3	891;0;20;657;319; ; ; ; ;
7857;395;654;326;0	603;0	623;600	435;3	746;0;641;338;0	392;0	631;603	409;3	921;0;20;657;319; ; ; ; ;
7877;396;657;330;0	603;0	623;600	482;3	811;0;642;341;0	392;0	632;602	436;3	901;0;20;657;319; ; ; ; ;
7897;397;648;301;0	603;0	623;600	482;3	853;0;649;326;0	392;0	632;602	436;3	894;0;20;657;319; ; ; ; ;
7917;398;598;377;0	603;0	624;600	482;4	394;0;631;360;0	392;0	632;602	436;3	952;0; ; ; ; ; ; ; ;
7937;399;491;425;0	605;0	624;600	482;3	990;0;436;431;0	394;0	633;602	436;4	181;0; ; ; ; ; ; ; ;
7956;400;413;427;0	606;0	624;600	482;4	165;0;433;451;0	395;0	633;602	436;4	031;0; ; ; ; ; ; ; ;
7977;401;334;427;0	606;0	625;602	910;4	377;0;428;471;0	395;0	634;606	237;4	158;0; ; ; ; ; ; ; ;
7996;402;418;440;0	606;0	625;602	910;4	001;0;431;455;0	395;0	634;606	237;4	094;0;21;419;448; ; ; ; ;
8016;403;442;453;0	606;0	625;602	910;3	966;0;417;441;0	395;0	634;606	237;3	905;0;21;419;448; ; ; ; ;
8036;404;417;450;0	606;0	626;602	910;4	101;0;426;458;0	395;0	634;606	237;4	039;0;21;419;448; ; ; ; ;
8056;405;432;438;0	606;0	626;602	910;3	871;0;399;448;0	395;0	634;606	237;4	277;0;21;419;448; ; ; ; ;
8076;406;422;445;0	606;0	626;601	714;3	869;0;397;442;0	395;0	634;609	849;4	256;0;21;419;448; ; ; ; ;
8096;407;417;458;0	607;0	627;601	714;4	104;0;414;436;0	395;0	635;609	849;4	072;0;21;419;448; ; ; ; ;
8116;408;431;442;0	607;0	627;601	714;4	069;0;411;455;0	395;0	635;609	849;4	294;0;21;419;448; ; ; ; ;
8136;409;436;456;0	607;0	627;601	714;4	071;0;426;432;0	396;0	635;609	849;4	036;0;21;419;448; ; ; ; ;
8156;410;426;470;0	607;0	628;601	714;4	120;0;415;450;0	396;0	635;609	849;4	083;0;21;419;448; ; ; ; ;
8176;411;425;466;0	607;0	628;602	223;4	107;0;417;443;0	396;0	635;607	460;4	115;0;21;419;448; ; ; ; ;
8196;412;423;429;0	607;0	628;602	223;3	910;0;405;442;0	396;0	635;607	460;3	891;0;21;419;448; ; ; ; ;
8216;413;416;463;0	607;0	628;602	223;4	129;0;443;439;0	396;0	636;607	460;4	137;0;21;419;448; ; ; ; ;
8236;414;423;455;0	607;0	628;602	223;4	087;0;392;455;0	396;0	636;607	460;3	882;0;21;419;448; ; ; ; ;
8256;415;252;430;0	609;0	627;602	223;3	901;0;243;378;0	398;0	635;607	460;4	103;0; ; ; ; ; ; ; ;
8275;416;236;447;0	610;0	628;599	512;3	981;0;235;375;0	399;0	635;608	257;4	012;0; ; ; ; ; ; ; ;
8295;417;185;424;0	610;0	628;599	512;3	995;0;170;387;0	399;0	635;608	257;3	802;0;22;173;396; ; ; ; ;
8315;418;184;419;0	610;0	628;599	512;3	944;0;145;380;0	399;0	635;608	257;3	697;0;22;173;396; ; ; ; ;
8335;419;178;416;0	611;0	628;599	512;3	773;0;159;368;0	400;0	635;608	257;3	858;0;22;173;396; ; ; ; ;
8355;420;195;422;0	611;0	628;599	512;3	837;0;142;357;0	400;0	635;608	257;3	734;0;22;173;396; ; ; ; ;
8375;421;194;419;0	611;0	628;599	205;3	753;0;145;349;0	400;0	635;607	870;3	797;0;22;173;396; ; ; ; ;
8395;422;200;416;0	612;0	628;599	205;3	850;0;158;394;0	401;0	635;607	870;3	867;0;22;173;396; ; ; ; ;
8415;423;189;428;0	612;0	629;599	205;3	829;0;193;391;0	401;0	635;607	870;3	984;0;22;173;396; ; ; ; ;
8435;424;181;440;0	613;0	629;599	205;3	906;0;134;383;0	401;0	635;607	870;3	939;0; ; ; ; ; ; ; ;
8455;425;208;442;0	613;0	629;599	205;3	777;0;179;414;0	402;0	635;607	870;4	063;0; ; ; ; ; ; ; ;
8475;426;201;443;0	613;0	629;598	927;3	778;0;157;412;0	402;0	635;606	258;4	065;0; ; ; ; ; ; ; ;
8495;427;192;410;0	614;0	629;598	927;3	727;0;176;392;0	402;0	635;606	258;3	930;0; ; ; ; ; ; ; ;
8515;428;156;410;0	614;0	629;598	927;3	867;0;146;426;0	403;0	635;606	258;3	855;0; ; ; ; ; ; ; ;
8534;429;166;431;0	614;0	629;598	927;3	859;0;130;415;0	403;0	635;606	258;3	918;0; ; ; ; ; ; ; ;
8554;430;162;417;0	614;0	630;598	927;4	018;0;128;390;0	403;0	635;606	258;3	998;0; ; ; ; ; ; ; ;
8574;431;167;424;0	614;0	630;597	924;4	059;0;119;406;0	403;0	636;604	652;3	972;0; ; ; ; ; ; ; ;
8594;432;146;410;0	614;0	631;597	924;3	935;0;138;416;0	403;0	636;604	652;3	784;0; ; ; ; ; ; ; ;
8614;433;209;430;0	614;0	632;597	924;3	564;0;194;444;0	403;0	637;604	652;4	031;0; ; ; ; ; ; ; ;
8634;434;167;425;0	614;0	632;597	924;3	565;0;107;397;0	403;0	637;604	652;3	920;0; ; ; ; ; ; ; ;
8655;435;220;431;0	614;0	633;597	924;3	627;0;116;407;0	403;0	637;604	652;3	682;0;23;163;424; ; ; ; ;
8674;436;211;431;0	614;0	633;596	952;3	643;0;119;408;0	403;0	638;605	510;3	775;0;23;163;424; ; ; ; ;
8694;437;163;441;0	614;0	634;596	952;3	838;0;154;429;0	403;0	638;605	510;3	806;0;23;163;424; ; ; ; ;
8714;438;202;436;0	614;0	634;596	952;3	808;0;143;421;0	403;0	639;605	510;3	791;0;23;163;424; ; ; ; ;
8734;439;167;431;0	614;0	633;596	952;3	987;0;161;399;0	403;0	639;605	510;3	822;0;23;163;424; ; ; ; ;
8754;440;177;433;0	615;0	633;596	952;3	884;0;139;422;0	404;0	638;605	510;3	954;0;23;163;424; ; ; ; ;
8774;441;188;431;0	615;0	633;596	847;3	917;0;142;415;0	404;0	638;606	959;3	976;0;23;163;424; ; ; ; ;
8794;442;160;435;0	615;0	634;596	847;3	710;0;162;403;0	404;0	638;606	959;3	763;0;23;163;424; ; ; ; ;
8814;443;172;421;0	615;0	634;596	847;3	764;0;139;420;0	404;0	638;606	959;4	010;0;23;163;424; ; ; ; ;
8834;444;138;438;0	615;0	634;596	847;3	787;0;161;421;0	404;0	638;606	959;3	765;0;23;163;424; ; ; ; ;
8853;445;165;450;0	615;0	634;596	847;3	754;0;170;443;0	404;0	638;606	959;3	923;0;23;163;424; ; ; ; ;
8873;446;162;447;0	615;0	635;598	730;3	769;0;164;452;0	404;0	638;604	941;3	801;0;23;163;424; ; ; ; ;
8893;447;191;431;0	615;0	635;598	730;3	636;0;162;421;0	404;0	638;604	941;3	714;0;23;163;424; ; ; ; ;
8913;448;168;443;0	615;0	635;598	730;3	809;0;157;399;0	404;0	639;604	941;3	672;0;23;163;424; ; ; ; ;
8933;449;203;434;0	615;0	635;598	730;3	735;0;163;425;0	404;0	639;604	941;3	756;0;23;163;424; ; ; ; ;
8953;450;190;408;0	615;0	635;598	730;3	723;0;132;415;0	404;0	639;604	941;3	759;0;23;163;424; ; ; ; ;
8975;451;190;411;0	615;0	635;597	460;3	703;0;129;410;0	404;0	639;605	720;3	766;0;23;163;424; ; ; ; ;
8993;452;204;432;0	615;0	635;597	460;3	647;0;137;405;0	404;0	639;605	720;3	856;0;23;163;424; ; ; ; ;
9013;453;167;416;0	615;0	635;597	460;3	928;0;148;399;0	404;0	639;605	720;3	806;0;23;163;424; ; ; ; ;
9033;454;234;407;0	615;0	635;597	460;3	683;0;152;359;0	403;0	639;605	720;3	792;0; ; ; ; ; ; ; ;
9053;455;312;398;0	613;0	635;597	460;3	624;0;320;393;0	402;0	639;605	720;3	954;0; ; ; ; ; ; ; ;
9073;456;318;386;0	613;0	635;600	375;3	719;0;341;373;0	402;0	639;610	348;3	962;0; ; ; ; ; ; ; ;
9093;457;312;407;0	613;0	635;600	375;3	799;0;-800;-600;0	613;0	635;-1	000;-1	000;4; ; ; ; ; ; ; ;
9113;458;277;376;0	613;0	635;600	375;3	710;0;263;354;0	402;0	640;610	348;3	713;0; ; ; ; ; ; ; ;
9133;459;322;383;0	613;0	635;600	375;3	861;0;288;355;0	402;0	640;610	348;3	871;0; ; ; ; ; ; ; ;
9153;460;315;422;0	613;0	635;600	375;4	127;0;307;389;0	401;0	640;610	348;3	981;0;24;303;387; ; ; ; ;
9175;461;309;409;0	613;0	635;600	895;4	151;0;326;402;0	401;0	640;608	589;4	091;0;24;303;387; ; ; ; ;
9193;462;299;381;0	613;0	635;600	895;3	888;0;323;400;0	401;0	640;608	589;4	146;0;24;303;387; ; ; ; ;
9212;463;305;385;0	613;0	635;600	895;4	189;0;297;396;0	401;0	640;608	589;4	054;0;24;303;387; ; ; ; ;
9232;464;295;375;0	613;0	635;600	895;4	028;0;307;382;0	401;0	640;608	589;4	038;0;24;303;387; ; ; ; ;
9252;465;321;381;0	613;0	635;600	895;3	754;0;290;389;0	402;0	640;608	589;3	803;0;24;303;387; ; ; ; ;
9272;466;322;380;0	613;0	634;602	112;3	861;0;291;382;0	402;0	640;609	648;3	804;0;24;303;387; ; ; ; ;
9292;467;291;395;0	613;0	634;602	112;3	915;0;304;356;0	402;0	640;609	648;3	779;0;24;303;387; ; ; ; ;
9312;468;288;379;0	613;0	634;602	112;3	897;0;282;410;0	402;0	640;609	648;4	040;0;24;303;387; ; ; ; ;
9332;469;288;369;0	613;0	634;602	112;3	957;0;242;317;0	402;0	640;609	648;3	567;0; ; ; ; ; ; ; ;
9352;470;322;347;0	613;0	635;602	112;3	701;0;323;423;0	401;0	640;609	648;4	148;0; ; ; ; ; ; ; ;
9372;471;323;333;0	612;0	635;601	622;3	686;0;304;397;0	401;0	640;607	865;4	015;0; ; ; ; ; ; ; ;
9392;472;375;390;0	611;0	635;601	622;3	961;0;360;386;0	400;0	640;607	865;3	766;0; ; ; ; ; ; ; ;
9412;473;387;437;0	611;0	635;601	622;4	159;0;364;372;0	400;0	640;607	865;3	713;0; ; ; ; ; ; ; ;
9432;474;378;383;0	611;0	635;601	622;3	768;0;388;371;0	400;0	640;607	865;3	713;0; ; ; ; ; ; ; ;
9452;475;372;416;0	611;0	635;601	622;3	858;0;376;399;0	400;0	640;607	865;3	772;0;25;377;386; ; ; ; ;
9471;476;377;428;0	611;0	635;600	839;3	846;0;387;393;0	400;0	640;608	945;3	753;0;25;377;386; ; ; ; ;
9491;477;399;400;0	611;0	635;600	839;3	756;0;371;383;0	400;0	641;608	945;3	980;0;25;377;386; ; ; ; ;
9511;478;387;402;0	611;0	635;600	839;3	804;0;374;380;0	400;0	641;608	945;3	774;0;25;377;386; ; ; ; ;
9532;479;387;370;0	611;0	636;600	839;3	648;0;344;411;0	400;0	641;608	945;4	065;0;25;377;386; ; ; ; ;
9551;480;387;399;0	611;0	636;600	839;3	801;0;369;334;0	400;0	642;608	945;3	750;0;25;377;386; ; ; ; ;
9573;481;388;391;0	611;0	636;601	648;3	754;0;364;338;0	400;0	642;606	571;3	825;0;25;377;386; ; ; ; ;
9591;482;399;435;0	611;0	636;601	648;4	018;0;394;398;0	400;0	642;606	571;3	943;0;26;382;419; ; ; ; ;
9613;483;400;398;0	611;0	636;601	648;3	895;0;379;415;0	400;0	642;606	571;3	999;0;26;382;419; ; ; ; ;
9631;484;366;476;0	611;0	636;601	648;4	481;0;389;385;0	400;0	642;606	571;4	019;0;26;382;419; ; ; ; ;
9652;485;382;429;0	611;0	636;601	648;3	982;0;378;423;0	400;0	642;606	571;4	148;0;26;382;419; ; ; ; ;
9671;486;372;430;0	611;0	636;601	382;4	062;0;381;412;0	399;0	642;610	398;4	224;0;26;382;419; ; ; ; ;
9691;487;374;408;0	610;0	636;601	382;3	966;0;406;400;0	399;0	642;610	398;3	887;0;26;382;419; ; ; ; ;
9711;488;397;414;0	610;0	636;601	382;3	864;0;360;447;0	399;0	642;610	398;4	244;0;26;382;419; ; ; ; ;
9732;489;396;425;0	610;0	636;601	382;3	960;0;397;386;0	399;0	642;610	398;4	018;0; ; ; ; ; ; ; ;
9750;490;404;486;0	611;0	636;601	382;4	405;0;396;418;0	399;0	642;610	398;4	066;0; ; ; ; ; ; ; ;
9772;491;406;499;0	611;0	636;601	178;4	413;0;396;428;0	399;0	642;609	856;4	111;0; ; ; ; ; ; ; ;
9790;492;-800;-600;0	399;0	642;-1	000;-1	000;4;380;442;0	399;0	642;609	856;4	195;0;27;385;425; ; ; ; ;
9812;493;405;435;0	610;0	636;601	178;3	966;0;384;429;0	399;0	642;609	856;4	047;0;27;385;425; ; ; ; ;
9830;494;408;432;0	610;0	636;601	178;3	913;0;388;429;0	399;0	642;609	856;3	935;0;27;385;425; ; ; ; ;
9852;495;378;434;0	610;0	635;601	178;3	899;0;388;396;0	399;0	642;609	856;3	928;0;27;385;425; ; ; ; ;
9870;496;370;431;0	610;0	635;602	558;3	893;0;389;387;0	399;0	642;607	932;3	909;0;27;385;425; ; ; ; ;
9892;497;402;438;0	610;0	635;602	558;4	114;0;378;424;0	399;0	642;607	932;4	038;0;27;385;425; ; ; ; ;
9910;498;370;443;0	610;0	635;602	558;4	196;0;370;423;0	399;0	642;607	932;4	050;0;27;385;425; ; ; ; ;
9932;499;411;400;0	610;0	635;602	558;3	873;0;383;437;0	399;0	641;607	932;4	170;0; ; ; ; ; ; ; ;
9950;500;374;385;0	611;0	635;602	558;3	717;0;393;449;0	399;0	641;607	932;4	284;0; ; ; ; ; ; ; ;
9970;501;389;370;0	610;0	635;601	936;3	640;0;395;455;0	399;0	641;607	355;4	337;0; ; ; ; ; ; ; ;
9990;502;392;428;0	611;0	635;601	936;4	107;0;375;407;0	399;0	642;607	355;4	157;0; ; ; ; ; ; ; ;
10010;503;383;411;0	611;0	635;601	936;4	081;0;366;414;0	399;0	642;607	355;4	056;0; ; ; ; ; ; ; ;
10029;504;358;446;0	611;0	635;601	936;4	044;0;371;415;0	400;0	641;607	355;4	253;0; ; ; ; ; ; ; ;
10049;505;407;431;0	611;0	635;601	936;4	045;0;392;415;0	400;0	641;607	355;3	904;0;28;379;426; ; ; ; ;
10069;506;396;430;0	611;0	635;604	382;4	061;0;391;415;0	400;0	641;608	017;3	923;0;28;379;426; ; ; ; ;
10089;507;380;440;0	611;0	635;604	382;4	200;0;391;418;0	400;0	641;608	017;4	250;0;28;379;426; ; ; ; ;
10109;508;384;398;0	611;0	635;604	382;4	078;0;381;445;0	400;0	641;608	017;4	225;0;28;379;426; ; ; ; ;
10129;509;373;409;0	611;0	635;604	382;3	985;0;378;449;0	399;0	641;608	017;4	224;0;28;379;426; ; ; ; ;
10149;510;400;451;0	610;0	635;604	382;4	084;0;343;407;0	399;0	641;608	017;3	943;0;28;379;426; ; ; ; ;
10169;511;402;435;0	611;0	635;602	053;4	040;0;334;421;0	399;0	641;607	809;3	904;0;28;379;426; ; ; ; ;
10189;512;273;342;0	611;0	634;602	053;3	943;0;-800;-600;0	611;0	634;-1	000;-1	000;4; ; ; ; ; ; ; ;
10209;513;260;275;0	613;0	633;602	053;3	439;0;247;298;0	402;0	639;607	809;3	902;0; ; ; ; ; ; ; ;
10229;514;229;221;0	613;0	633;602	053;3	764;0;248;207;0	402;0	639;607	809;3	978;0; ; ; ; ; ; ; ;
10249;515;247;250;0	613;0	633;602	053;3	632;0;224;236;0	402;0	639;607	809;4	000;0; ; ; ; ; ; ; ;
10269;516;237;230;0	613;0	633;597	081;3	774;0;215;189;0	402;0	639;605	337;4	006;0; ; ; ; ; ; ; ;
10289;517;233;244;0	613;0	633;597	081;3	816;0;228;241;0	402;0	639;605	337;3	637;0;29;235;281; ; ; ; ;
10309;518;249;291;0	613;0	633;597	081;3	788;0;236;247;0	402;0	639;605	337;3	907;0;29;235;281; ; ; ; ;
10329;519;238;277;0	614;0	633;597	081;3	834;0;234;254;0	403;0	639;605	337;3	945;0;29;235;281; ; ; ; ;
10349;520;210;287;0	614;0	633;597	081;4	203;0;244;252;0	403;0	639;605	337;3	836;0;29;235;281; ; ; ; ;
10368;521;213;281;0	614;0	633;597	205;4	234;0;247;252;0	403;0	639;603	905;3	816;0;29;235;281; ; ; ; ;
10388;522;244;234;0	614;0	633;597	205;3	451;0;229;286;0	403;0	638;603	905;3	965;0;29;235;281; ; ; ; ;
10408;523;240;283;0	614;0	633;597	205;3	817;0;234;278;0	403;0	638;603	905;3	701;0;29;235;281; ; ; ; ;
10428;524;240;310;0	614;0	633;597	205;4	168;0;229;264;0	403;0	639;603	905;3	731;0;29;235;281; ; ; ; ;
10448;525;238;314;0	613;0	633;597	205;4	025;0;-800;-600;0	613;0	633;-1	000;-1	000;4;29;235;281; ; ; ; ;
10468;526;238;318;0	614;0	633;596	752;4	209;0;-800;-600;0	402;0	639;-1	000;-1	000;4;29;235;281; ; ; ; ;
10488;527;-800;-600;0	403;0	639;-1	000;-1	000;4;226;225;0	403;0	639;603	694;3	847;0; ; ; ; ; ; ; ;
10508;528;256;290;0	614;0	633;596	752;3	720;0;218;261;0	403;0	638;603	694;3	793;0; ; ; ; ; ; ; ;
10528;529;254;255;0	614;0	633;596	752;3	392;0;230;207;0	403;0	638;603	694;4	021;0; ; ; ; ; ; ; ;
10548;530;265;251;0	614;0	633;596	752;3	372;0;-800;-600;0	614;0	633;-1	000;-1	000;4;30;240;255; ; ; ; ;
10568;531;268;247;0	614;0	634;596	173;3	348;0;-800;-600;0	403;0	639;-1	000;-1	000;4;30;240;255; ; ; ; ;
10588;532;253;263;0	614;0	634;596	173;3	761;0;238;214;0	403;0	639;603	316;3	723;0;30;240;255; ; ; ; ;
10608;533;249;276;0	613;0	634;596	173;3	477;0;230;251;0	402;0	639;603	316;3	795;0;30;240;255; ; ; ; ;
10628;534;235;257;0	613;0	634;596	173;3	630;0;235;265;0	402;0	639;603	316;3	590;0;30;240;255; ; ; ; ;
10647;535;-800;-600;0	403;0	639;-1	000;-1	000;4;230;258;0	403;0	639;603	316;3	674;0;30;240;255; ; ; ; ;
10667;536;-800;-600;0	614;0	635;-1	000;-1	000;4;227;264;0	403;0	639;603	107;3	653;0;30;240;255; ; ; ; ;
10687;537;184;299;0	614;0	635;595	955;3	809;0;117;259;0	404;0	640;603	107;3	633;0; ; ; ; ; ; ; ;
10707;538;-800;-600;0	404;0	640;-1	000;-1	000;4;170;322;0	404;0	640;603	107;3	742;0;31;168;310; ; ; ; ;
10727;539;173;328;0	615;0	637;595	955;3	647;0;-800;-600;0	615;0	637;-1	000;-1	000;4;31;168;310; ; ; ; ;
10747;540;166;313;0	615;0	639;595	955;3	727;0;185;307;0	404;0	641;603	107;3	618;0;31;168;310; ; ; ; ;
10767;541;166;312;0	616;0	641;597	108;3	734;0;185;306;0	404;0	642;603	144;3	618;0;31;168;310; ; ; ; ;
10787;542;195;328;0	616;0	643;597	108;3	727;0;146;280;0	405;0	643;603	144;3	582;0;31;168;310; ; ; ; ;
10807;543;173;338;0	617;0	645;597	108;3	776;0;125;265;0	406;0	643;603	144;3	821;0;31;168;310; ; ; ; ;
10827;544;-800;-600;-1	000;-1	000;-1	000;-1	000;4;-800;-600;-1	000;-1	000;-1	000;-1	000;4; ; ; ; ; ; ; ;
10847;545;196;352;0	618;0	648;597	108;3	637;0;144;302;0	407;0	645;603	144;3	880;0;32;174;322; ; ; ; ;
10867;546;189;359;0	619;0	650;596	946;3	632;0;137;300;0	408;0	646;604	390;3	917;0;32;174;322; ; ; ; ;
10887;547;172;294;0	619;0	652;596	946;3	956;0;152;326;0	408;0	647;604	390;3	969;0;32;174;322; ; ; ; ;
10907;548;165;290;0	620;0	654;596	946;3	997;0;-800;-600;0	620;0	654;-1	000;-1	000;4;32;174;322; ; ; ; ;
10927;549;181;342;0	620;0	654;596	946;3	947;0;157;289;0	409;0	651;604	390;4	253;0;32;174;322; ; ; ; ;
10946;550;188;328;0	621;0	654;596	946;3	707;0;-800;-600;0	621;0	654;-1	000;-1	000;4;32;174;322; ; ; ; ;
10966;551;189;341;0	621;0	654;597	966;3	700;0;-800;-600;0	409;0	654;-1	000;-1	000;4;32;174;322; ; ; ; ;
10986;552;183;345;0	620;0	653;597	966;3	996;0;-800;-600;0	620;0	653;-1	000;-1	000;4;32;174;322; ; ; ; ;
11006;553;163;321;0	620;0	652;597	966;3	821;0;156;330;0	408;0	656;602	861;3	861;0;33;173;315; ; ; ; ;
11026;554;191;331;0	619;0	651;597	966;3	813;0;179;320;0	408;0	656;602	861;3	976;0;33;173;315; ; ; ; ;
11046;555;177;326;0	618;0	651;597	966;3	777;0;185;308;0	407;0	656;602	861;3	940;0;33;173;315; ; ; ; ;
11066;556;174;332;0	617;0	650;596	730;3	752;0;189;295;0	405;0	657;604	624;3	916;0;33;173;315; ; ; ; ;
11086;557;193;339;0	616;0	649;596	730;3	635;0;128;279;0	404;0	656;604	624;3	903;0;33;173;315; ; ; ; ;
11106;558;177;327;0	615;0	647;596	730;3	797;0;178;299;0	404;0	655;604	624;4	424;0;33;173;315; ; ; ; ;
11126;559;177;328;0	615;0	645;596	730;3	855;0;-800;-600;0	615;0	645;-1	000;-1	000;4;33;173;315; ; ; ; ;
11146;560;186;322;0	616;0	644;596	730;3	884;0;143;295;0	404;0	653;604	624;3	863;0;33;173;315; ; ; ; ;
11166;561;178;321;0	616;0	643;596	664;3	913;0;144;298;0	405;0	653;602	296;3	848;0;33;173;315; ; ; ; ;
11186;562;174;362;0	618;0	642;596	664;4	008;0;151;331;0	406;0	653;602	296;4	072;0; ; ; ; ; ; ; ;
11206;563;151;312;0	619;0	642;596	664;3	852;0;135;311;0	408;0	652;602	296;4	301;0; ; ; ; ; ; ; ;
11225;564;204;356;0	621;0	641;596	664;3	838;0;-800;-600;0	621;0	641;-1	000;-1	000;4; ; ; ; ; ; ; ;
11245;565;158;315;0	622;0	641;596	664;3	635;0;149;333;0	410;0	651;602	296;3	973;0;34;149;320; ; ; ; ;
11265;566;178;333;0	623;0	640;594	897;3	548;0;150;335;0	411;0	651;600	497;3	962;0;34;149;320; ; ; ; ;
11285;567;152;305;0	624;0	640;594	897;3	922;0;141;320;0	412;0	652;600	497;4	214;0;34;149;320; ; ; ; ;
11305;568;157;324;0	624;0	640;594	897;3	874;0;-800;-600;0	624;0	640;-1	000;-1	000;4;34;149;320; ; ; ; ;
11325;569;170;321;0	623;0	641;594	897;3	773;0;144;331;0	411;0	653;600	497;4	116;0;34;149;320; ; ; ; ;
11345;570;142;327;0	621;0	642;594	897;3	668;0;137;317;0	410;0	654;600	497;3	902;0;34;149;320; ; ; ; ;
11365;571;146;325;0	619;0	643;596	540;3	607;0;136;316;0	408;0	656;601	425;3	908;0;34;149;320; ; ; ; ;
11385;572;159;307;0	617;0	643;596	540;3	835;0;161;317;0	405;0	657;601	425;3	955;0;34;149;320; ; ; ; ;
11405;573;140;341;0	615;0	643;596	540;4	224;0;124;290;0	403;0	657;601	425;3	790;0;34;149;320; ; ; ; ;
11425;574;186;339;0	612;0	643;596	540;3	896;0;-800;-600;0	612;0	643;-1	000;-1	000;4; ; ; ; ; ; ; ;
11445;575;345;284;0	608;0	642;596	540;3	808;0;-800;-600;0	608;0	642;-1	000;-1	000;4; ; ; ; ; ; ; ;
11465;576;362;292;0	604;0	641;601	393;3	949;0;-800;-600;0	393;0	657;-1	000;-1	000;4; ; ; ; ; ; ; ;
11485;577;536;302;0	603;0	639;601	393;3	552;0;507;318;0	392;0	656;604	143;3	823;0;35;516;324; ; ; ; ;
11505;578;542;311;0	602;0	638;601	393;3	788;0;508;327;0	392;0	656;604	143;3	809;0;35;516;324; ; ; ; ;
11525;579;501;332;0	602;0	637;601	393;3	938;0;533;313;0	391;0	656;604	143;3	803;0;35;516;324; ; ; ; ;
11544;580;525;347;0	601;0	636;601	393;4	243;0;516;311;0	390;0	656;604	143;3	773;0;35;516;324; ; ; ; ;
11564;581;516;359;0	600;0	634;602	272;4	450;0;523;312;0	390;0	656;603	158;3	754;0;35;516;324; ; ; ; ;
11584;582;528;354;0	600;0	632;602	272;4	268;0;533;292;0	389;0	655;603	158;3	956;0;35;516;324; ; ; ; ;
11604;583;525;288;0	598;0	629;602	272;3	797;0;492;364;0	388;0	653;603	158;4	079;0;35;516;324; ; ; ; ;
11624;584;513;329;0	597;0	627;602	272;4	031;0;492;327;0	387;0	652;603	158;4	004;0;35;516;324; ; ; ; ;
11644;585;513;323;0	595;0	624;602	272;4	020;0;525;324;0	385;0	652;603	158;3	841;0;35;516;324; ; ; ; ;
11664;586;511;318;0	593;0	623;601	607;4	004;0;506;316;0	384;0	652;607	442;3	901;0;35;516;324; ; ; ; ;
11684;587;554;433;0	591;0	622;601	607;3	975;0;503;409;0	382;0	652;607	442;3	933;0; ; ; ; ; ; ; ;
11704;588;517;416;0	589;0	621;601	607;3	826;0;510;437;0	380;0	652;607	442;3	973;0; ; ; ; ; ; ; ;
11724;589;559;408;0	587;0	621;601	607;3	852;0;-800;-600;0	587;0	621;-1	000;-1	000;4;36;533;408; ; ; ; ;
11744;590;551;402;0	586;0	621;601	607;3	738;0;510;428;0	377;0	654;607	442;3	965;0;36;533;408; ; ; ; ;
11764;591;542;395;0	585;0	622;601	964;3	720;0;510;427;0	376;0	655;607	663;3	966;0;36;533;408; ; ; ; ;
11784;592;510;411;0	585;0	623;601	964;4	023;0;548;383;0	376;0	655;607	663;3	726;0;36;533;408; ; ; ; ;
11804;593;545;411;0	586;0	623;601	964;3	966;0;526;412;0	377;0	655;607	663;3	848;0;36;533;408; ; ; ; ;
11823;594;549;370;0	588;0	624;601	964;3	841;0;520;429;0	378;0	654;607	663;3	859;0;36;533;408; ; ; ; ;
11844;595;580;378;0	590;0	624;601	964;4	048;0;540;406;0	380;0	653;607	663;3	918;0;36;533;408; ; ; ; ;
11863;596;595;386;0	592;0	624;602	812;3	995;0;526;410;0	382;0	652;607	579;3	945;0;36;533;408; ; ; ; ;
11883;597;564;398;0	595;0	625;602	812;4	055;0;529;408;0	385;0	652;607	579;3	838;0;36;533;408; ; ; ; ;
11903;598;548;400;0	597;0	625;602	812;3	955;0;525;399;0	387;0	651;607	579;3	964;0;36;533;408; ; ; ; ;
11923;599;533;418;0	600;0	626;602	812;3	944;0;535;417;0	389;0	651;607	579;3	932;0;36;533;408; ; ; ; ;
11943;600;497;427;0	602;0	627;602	812;4	128;0;522;420;0	391;0	650;607	579;4	075;0;36;533;408; ; ; ; ;
11963;601;480;437;0	603;0	627;602	000;4	076;0;523;425;0	393;0	649;605	800;4	090;0;36;533;408; ; ; ; ;
11983;602;552;427;0	604;0	626;602	000;3	770;0;-800;-600;0	604;0	626;-1	000;-1	000;4; ; ; ; ; ; ; ;
12003;603;-800;-600;-1	000;-1	000;-1	000;-1	000;4;-800;-600;-1	000;-1	000;-1	000;-1	000;4; ; ; ; ; ; ; ;
12023;604;-800;-600;-1	000;-1	000;-1	000;-1	000;4;-800;-600;-1	000;-1	000;-1	000;-1	000;4; ; ; ; ; ; ; ;
12043;605;-800;-600;-1	000;-1	000;-1	000;-1	000;4;-800;-600;-1	000;-1	000;-1	000;-1	000;4; ; ; ; ; ; ; ;
12063;606;-800;-600;-1	000;-1	000;-1	000;-1	000;4;-800;-600;-1	000;-1	000;-1	000;-1	000;4; ; ; ; ; ; ; ;
12083;607;520;409;0	605;0	628;602	000;3	912;0;-800;-600;0	605;0	628;-1	000;-1	000;4;37;500;420; ; ; ; ;
12103;608;530;418;0	604;0	629;602	000;3	931;0;488;411;0	393;0	649;605	800;4	318;0;37;500;420; ; ; ; ;
12123;609;530;417;0	604;0	629;603	386;3	940;0;490;408;0	393;0	650;609	395;4	343;0;37;500;420; ; ; ; ;
12142;610;511;410;0	603;0	629;603	386;3	963;0;500;432;0	392;0	650;609	395;4	152;0;37;500;420; ; ; ; ;
12162;611;518;438;0	602;0	630;603	386;4	175;0;482;428;0	391;0	651;609	395;4	031;0;37;500;420; ; ; ; ;
12182;612;503;424;0	601;0	630;603	386;4	025;0;490;420;0	390;0	651;609	395;4	082;0;37;500;420; ; ; ; ;
12202;613;489;419;0	600;0	630;603	386;4	034;0;497;419;0	389;0	652;609	395;4	012;0;37;500;420; ; ; ; ;
12222;614;487;431;0	600;0	630;602	061;4	034;0;489;420;0	389;0	652;606	734;4	006;0;37;500;420; ; ; ; ;
12242;615;505;404;0	599;0	630;602	061;3	946;0;507;425;0	389;0	653;606	734;4	108;0;37;500;420; ; ; ; ;
12262;616;465;427;0	599;0	630;602	061;4	380;0;456;396;0	389;0	653;606	734;4	138;0; ; ; ; ; ; ; ;
12282;617;448;401;0	599;0	631;602	061;4	277;0;413;350;0	389;0	653;606	734;3	992;0; ; ; ; ; ; ; ;
12302;618;409;404;0	600;0	631;602	061;4	284;0;409;381;0	390;0	654;606	734;4	120;0; ; ; ; ; ; ; ;
12322;619;385;409;0	600;0	631;601	695;4	289;0;405;361;0	390;0	654;606	838;4	100;0; ; ; ; ; ; ; ;
12342;620;397;401;0	600;0	631;601	695;4	459;0;450;366;0	390;0	654;606	838;4	543;0; ; ; ; ; ; ; ;
12362;621;425;434;0	600;0	631;601	695;4	334;0;389;402;0	390;0	653;606	838;4	248;0; ; ; ; ; ; ; ;
12382;622;408;358;0	601;0	632;601	695;4	166;0;412;395;0	390;0	654;606	838;4	146;0; ; ; ; ; ; ; ;
12402;623;450;392;0	601;0	632;601	695;4	040;0;400;421;0	391;0	653;606	838;4	229;0; ; ; ; ; ; ; ;
12421;624;453;387;0	601;0	632;603	059;3	923;0;410;423;0	391;0	653;609	906;4	209;0; ; ; ; ; ; ; ;
12441;625;428;378;0	601;0	632;603	059;4	351;0;379;338;0	391;0	653;609	906;4	050;0; ; ; ; ; ; ; ;
12461;626;411;406;0	601;0	632;603	059;4	255;0;419;328;0	391;0	654;609	906;4	197;0; ; ; ; ; ; ; ;
12481;627;415;404;0	601;0	632;603	059;4	226;0;413;398;0	391;0	654;609	906;4	169;0; ; ; ; ; ; ; ;
12501;628;414;411;0	601;0	632;603	059;4	013;0;439;344;0	390;0	654;609	906;4	211;0; ; ; ; ; ; ; ;
12521;629;412;413;0	601;0	633;602	027;3	923;0;442;357;0	391;0	654;609	004;4	201;0; ; ; ; ; ; ; ;
12541;630;326;378;0	601;0	633;602	027;4	736;0;-800;-600;0	601;0	633;-1	000;-1	000;4; ; ; ; ; ; ; ;
12561;631;379;400;0	601;0	633;602	027;4	120;0;387;392;0	391;0	655;609	004;4	101;0; ; ; ; ; ; ; ;
12581;632;379;411;0	601;0	633;602	027;3	919;0;378;393;0	391;0	655;609	004;4	258;0; ; ; ; ; ; ; ;
12601;633;393;410;0	601;0	633;602	027;4	079;0;-800;-600;0	601;0	633;-1	000;-1	000;4; ; ; ; ; ; ; ;
12621;634;398;407;0	601;0	633;604	242;4	012;0;-800;-600;0	391;0	655;-1	000;-1	000;4; ; ; ; ; ; ; ;
12641;635;370;401;0	601;0	634;604	242;4	082;0;357;392;0	391;0	655;608	348;3	979;0;38;376;415; ; ; ; ;
12661;636;350;391;0	601;0	634;604	242;4	078;0;365;443;0	391;0	656;608	348;4	210;0;38;376;415; ; ; ; ;
12681;637;394;437;0	601;0	634;604	242;4	102;0;353;416;0	391;0	656;608	348;4	024;0;38;376;415; ; ; ; ;
12701;638;395;439;0	602;0	634;604	242;4	141;0;376;365;0	391;0	656;608	348;3	944;0;38;376;415; ; ; ; ;
12721;639;396;443;0	602;0	634;602	063;4	136;0;375;380;0	392;0	655;609	563;4	018;0;38;376;415; ; ; ; ;
12740;640;399;419;0	602;0	634;602	063;3	928;0;358;420;0	392;0	655;609	563;4	076;0;38;376;415; ; ; ; ;
12760;641;379;417;0	602;0	634;602	063;4	004;0;-800;-600;0	602;0	634;-1	000;-1	000;4;38;376;415; ; ; ; ;
12780;642;395;417;0	602;0	634;602	063;4	040;0;319;358;0	392;0	655;609	563;3	781;0; ; ; ; ; ; ; ;
12800;643;370;409;0	602;0	634;602	063;4	119;0;361;429;0	392;0	655;609	563;4	093;0;39;368;412; ; ; ; ;
12820;644;373;405;0	602;0	635;603	798;4	181;0;360;431;0	392;0	655;606	938;4	076;0;39;368;412; ; ; ; ;
12840;645;386;429;0	603;0	635;603	798;4	014;0;358;402;0	392;0	655;606	938;4	265;0;39;368;412; ; ; ; ;
12860;646;370;417;0	603;0	635;603	798;4	071;0;363;403;0	392;0	655;606	938;3	974;0;39;368;412; ; ; ; ;
12880;647;378;415;0	603;0	634;603	798;3	999;0;387;414;0	393;0	655;606	938;4	081;0;39;368;412; ; ; ; ;
12900;648;336;401;0	603;0	634;603	798;4	175;0;375;420;0	393;0	654;606	938;4	099;0;39;368;412; ; ; ; ;
12920;649;328;397;0	604;0	634;601	288;4	168;0;386;423;0	393;0	654;608	640;4	128;0;39;368;412; ; ; ; ;
12940;650;366;417;0	604;0	634;601	288;4	061;0;382;411;0	393;0	654;608	640;4	172;0;39;368;412; ; ; ; ;
12960;651;-800;-600;0	393;0	654;-1	000;-1	000;4;359;417;0	393;0	654;608	640;4	263;0;39;368;412; ; ; ; ;
12980;652;378;420;0	604;0	634;601	288;3	951;0;389;391;0	393;0	654;608	640;4	058;0;39;368;412; ; ; ; ;
13000;653;345;457;0	604;0	634;601	288;4	349;0;337;398;0	393;0	654;608	640;4	101;0; ; ; ; ; ; ; ;
13019;654;345;456;0	603;0	634;602	484;4	357;0;340;391;0	393;0	654;611	277;4	107;0; ; ; ; ; ; ; ;
13039;655;369;406;0	603;0	635;602	484;4	239;0;378;422;0	393;0	655;611	277;4	140;0; ; ; ; ; ; ; ;
13059;656;383;403;0	603;0	635;602	484;4	101;0;375;403;0	393;0	655;611	277;4	090;0; ; ; ; ; ; ; ;
13079;657;386;421;0	604;0	635;602	484;4	163;0;386;371;0	393;0	655;611	277;3	978;0; ; ; ; ; ; ; ;
13099;658;368;379;0	604;0	635;602	484;3	978;0;385;389;0	393;0	655;611	277;4	095;0; ; ; ; ; ; ; ;
13119;659;376;380;0	603;0	635;602	153;3	955;0;387;374;0	393;0	655;610	246;4	053;0; ; ; ; ; ; ; ;
13139;660;352;398;0	603;0	636;602	153;4	281;0;361;413;0	393;0	656;610	246;4	111;0; ; ; ; ; ; ; ;
13159;661;386;399;0	604;0	636;602	153;4	076;0;402;384;0	393;0	656;610	246;4	349;0;40;373;395; ; ; ; ;
13179;662;373;406;0	604;0	636;602	153;4	133;0;368;386;0	393;0	656;610	246;4	021;0;40;373;395; ; ; ; ;
13199;663;362;404;0	603;0	636;602	153;4	017;0;394;371;0	393;0	656;610	246;3	930;0;40;373;395; ; ; ; ;
13219;664;377;402;0	603;0	636;602	170;4	016;0;379;366;0	393;0	657;611	039;3	957;0;40;373;395; ; ; ; ;
13239;665;371;362;0	603;0	636;602	170;3	786;0;369;406;0	393;0	657;611	039;3	954;0;40;373;395; ; ; ; ;
13259;666;392;402;0	604;0	636;602	170;4	012;0;369;408;0	393;0	657;611	039;4	217;0;40;373;395; ; ; ; ;
13279;667;353;422;0	603;0	636;602	170;3	976;0;379;410;0	393;0	657;611	039;4	115;0;40;373;395; ; ; ; ;
13299;668;373;392;0	603;0	637;602	170;3	844;0;348;283;0	393;0	657;611	039;3	533;0; ; ; ; ; ; ; ;
13319;669;373;396;0	603;0	637;602	487;3	955;0;349;276;0	393;0	657;609	236;3	594;0; ; ; ; ; ; ; ;
13338;670;389;410;0	603;0	636;602	487;3	988;0;379;400;0	393;0	657;609	236;3	992;0; ; ; ; ; ; ; ;
13358;671;396;428;0	603;0	636;602	487;3	923;0;405;382;0	393;0	657;609	236;3	888;0; ; ; ; ; ; ; ;
13378;672;-800;-600;0	393;0	657;-1	000;-1	000;4;367;412;0	393;0	657;609	236;4	077;0; ; ; ; ; ; ; ;
13398;673;493;375;0	602;0	636;602	487;3	697;0;471;406;0	392;0	657;609	236;3	996;0; ; ; ; ; ; ; ;
13418;674;493;374;0	602;0	637;603	635;3	704;0;482;406;0	391;0	658;608	418;3	987;0; ; ; ; ; ; ; ;
13438;675;489;412;0	602;0	637;603	635;3	884;0;469;429;0	391;0	658;608	418;4	170;0; ; ; ; ; ; ; ;
13458;676;459;366;0	602;0	636;603	635;3	938;0;448;443;0	391;0	658;608	418;4	120;0; ; ; ; ; ; ; ;
13478;677;504;384;0	602;0	636;603	635;3	642;0;501;414;0	391;0	658;608	418;4	079;0; ; ; ; ; ; ; ;
13498;678;481;411;0	601;0	636;603	635;3	854;0;474;422;0	391;0	658;608	418;3	836;0;41;485;405; ; ; ; ;
13518;679;477;393;0	601;0	637;602	036;3	794;0;477;421;0	391;0	658;608	671;3	822;0;41;485;405; ; ; ; ;
13538;680;491;368;0	601;0	637;602	036;3	764;0;464;399;0	391;0	659;608	671;3	934;0;41;485;405; ; ; ; ;
13558;681;496;425;0	601;0	637;602	036;4	015;0;478;389;0	391;0	659;608	671;3	837;0;41;485;405; ; ; ; ;
13578;682;490;420;0	601;0	637;602	036;3	841;0;487;401;0	391;0	659;608	671;4	060;0;41;485;405; ; ; ; ;
13597;683;497;400;0	601;0	637;602	036;3	694;0;491;405;0	391;0	659;608	671;3	892;0;41;485;405; ; ; ; ;
13617;684;497;430;0	601;0	637;602	537;3	773;0;496;404;0	391;0	659;608	692;3	896;0;41;485;405; ; ; ; ;
13637;685;480;401;0	601;0	637;602	537;3	869;0;474;415;0	391;0	659;608	692;3	926;0;41;485;405; ; ; ; ;
13657;686;520;374;0	601;0	637;602	537;3	718;0;-800;-600;0	601;0	637;-1	000;-1	000;4; ; ; ; ; ; ; ;
13677;687;507;357;0	601;0	637;602	537;3	752;0;457;434;0	391;0	659;608	692;3	952;0; ; ; ; ; ; ; ;
13697;688;476;423;0	601;0	637;602	537;3	830;0;475;405;0	391;0	659;608	692;3	890;0; ; ; ; ; ; ; ;
13717;689;492;406;0	602;0	638;603	193;3	764;0;474;406;0	391;0	659;606	929;3	879;0; ; ; ; ; ; ; ;
13737;690;551;387;0	601;0	637;603	193;3	802;0;486;407;0	391;0	659;606	929;3	893;0;42;522;404; ; ; ; ;
13757;691;533;404;0	601;0	637;603	193;3	916;0;521;399;0	391;0	659;606	929;3	875;0;42;522;404; ; ; ; ;
13777;692;549;393;0	601;0	637;603	193;3	881;0;525;415;0	391;0	659;606	929;3	979;0;42;522;404; ; ; ; ;
13797;693;523;419;0	601;0	637;603	193;4	019;0;513;406;0	391;0	659;606	929;4	007;0;42;522;404; ; ; ; ;
13817;694;524;421;0	601;0	637;603	022;4	041;0;509;407;0	390;0	659;605	817;4	028;0;42;522;404; ; ; ; ;
13837;695;538;411;0	600;0	636;603	022;4	038;0;518;421;0	390;0	659;605	817;4	090;0;42;522;404; ; ; ; ;
13857;696;539;425;0	600;0	636;603	022;3	987;0;519;411;0	390;0	659;605	817;4	010;0;42;522;404; ; ; ; ;
13877;697;497;399;0	600;0	636;603	022;4	104;0;541;385;0	390;0	659;605	817;4	181;0;42;522;404; ; ; ; ;
13897;698;520;393;0	600;0	636;603	022;3	975;0;524;397;0	389;0	660;605	817;3	899;0;42;522;404; ; ; ; ;
13917;699;509;388;0	600;0	636;603	624;4	014;0;531;382;0	389;0	660;607	795;3	932;0;42;522;404; ; ; ; ;
13936;700;536;386;0	599;0	636;603	624;4	076;0;506;409;0	389;0	660;607	795;4	036;0;42;522;404; ; ; ; ;
13956;701;509;422;0	599;0	636;603	624;3	891;0;508;413;0	389;0	660;607	795;4	026;0;42;522;404; ; ; ; ;
13976;702;474;420;0	600;0	637;603	624;3	788;0;455;455;0	390;0	660;607	795;4	011;0;43;467;445; ; ; ; ;
13996;703;485;420;0	600;0	637;603	624;3	933;0;447;444;0	390;0	661;607	795;3	975;0;43;467;445; ; ; ; ;
14016;704;495;422;0	600;0	637;601	010;3	896;0;438;435;0	390;0	661;606	201;3	951;0;43;467;445; ; ; ; ;
14036;705;494;416;0	600;0	637;601	010;3	846;0;481;445;0	390;0	661;606	201;4	035;0;43;467;445; ; ; ; ;
14056;706;496;447;0	600;0	637;601	010;3	769;0;441;460;0	390;0	661;606	201;4	013;0;43;467;445; ; ; ; ;
14076;707;447;469;0	600;0	637;601	010;4	297;0;466;463;0	390;0	661;606	201;3	929;0;43;467;445; ; ; ; ;
14096;708;467;434;0	600;0	638;601	010;3	794;0;457;460;0	390;0	661;606	201;3	997;0;43;467;445; ; ; ; ;
14116;709;453;456;0	600;0	638;601	669;3	982;0;471;461;0	390;0	661;606	872;3	968;0;43;467;445; ; ; ; ;
14136;710;474;404;0	600;0	638;601	669;3	730;0;459;442;0	390;0	661;606	872;3	936;0; ; ; ; ; ; ; ;
14156;711;442;457;0	600;0	638;601	669;4	058;0;475;454;0	390;0	662;606	872;3	953;0;44;466;445; ; ; ; ;
14176;712;482;443;0	600;0	639;601	669;3	836;0;458;457;0	390;0	662;606	872;4	060;0;44;466;445; ; ; ; ;
14196;713;481;441;0	600;0	639;601	669;3	757;0;455;450;0	390;0	662;606	872;3	901;0;44;466;445; ; ; ; ;
14216;714;480;440;0	600;0	639;600	692;3	862;0;459;449;0	390;0	662;608	685;3	945;0;44;466;445; ; ; ; ;
14235;715;467;443;0	600;0	639;600	692;3	991;0;455;448;0	390;0	662;608	685;3	946;0;44;466;445; ; ; ; ;
14255;716;456;463;0	600;0	639;600	692;3	956;0;469;450;0	390;0	662;608	685;3	977;0;44;466;445; ; ; ; ;
14275;717;466;449;0	600;0	638;600	692;3	726;0;454;441;0	390;0	661;608	685;3	826;0;44;466;445; ; ; ; ;
14295;718;448;461;0	600;0	638;600	692;3	988;0;484;447;0	390;0	661;608	685;3	887;0;44;466;445; ; ; ; ;
14315;719;450;455;0	601;0	638;602	054;3	921;0;485;446;0	390;0	661;608	655;3	860;0;44;466;445; ; ; ; ;
14335;720;479;445;0	601;0	638;602	054;3	687;0;467;451;0	390;0	661;608	655;3	922;0;44;466;445; ; ; ; ;
14355;721;429;453;0	601;0	638;602	054;4	247;0;476;446;0	390;0	662;608	655;3	873;0;44;466;445; ; ; ; ;
14375;722;465;442;0	601;0	638;602	054;3	948;0;467;444;0	390;0	662;608	655;3	922;0;44;466;445; ; ; ; ;
14395;723;509;418;0	601;0	639;602	054;3	633;0;454;456;0	390;0	662;608	655;3	869;0;44;466;445; ; ; ; ;
14417;724;494;418;0	601;0	639;601	087;3	828;0;456;454;0	390;0	662;608	360;3	882;0;44;466;445; ; ; ; ;
14435;725;471;433;0	601;0	639;601	087;3	733;0;457;439;0	390;0	662;608	360;3	953;0;44;466;445; ; ; ; ;
14455;726;466;456;0	601;0	639;601	087;4	022;0;428;467;0	390;0	662;608	360;3	974;0; ; ; ; ; ; ; ;
14475;727;-800;-600;0	390;0	661;-1	000;-1	000;4;455;450;0	390;0	661;608	360;3	789;0; ; ; ; ; ; ; ;
14495;728;283;411;0	603;0	638;601	087;3	893;0;-800;-600;0	603;0	638;-1	000;-1	000;4; ; ; ; ; ; ; ;
14514;729;283;412;0	604;0	638;600	393;3	889;0;-800;-600;0	394;0	661;-1	000;-1	000;4; ; ; ; ; ; ; ;
14535;730;279;457;0	604;0	638;600	393;3	870;0;253;414;0	394;0	661;608	724;3	845;0; ; ; ; ; ; ; ;
14554;731;265;426;0	604;0	638;600	393;3	765;0;218;408;0	394;0	661;608	724;3	801;0; ; ; ; ; ; ; ;
14574;732;259;401;0	604;0	638;600	393;3	662;0;231;387;0	394;0	661;608	724;3	988;0; ; ; ; ; ; ; ;
14594;733;224;401;0	604;0	638;600	393;3	864;0;202;369;0	394;0	661;608	724;3	705;0; ; ; ; ; ; ; ;
14614;734;210;400;0	605;0	638;601	190;3	790;0;200;358;0	394;0	660;607	215;3	709;0; ; ; ; ; ; ; ;
14634;735;241;399;0	605;0	638;601	190;3	872;0;226;400;0	394;0	660;607	215;3	730;0; ; ; ; ; ; ; ;
14654;736;271;407;0	605;0	639;601	190;3	642;0;267;416;0	395;0	660;607	215;3	874;0;45;241;401; ; ; ; ;
14674;737;248;384;0	605;0	639;601	190;3	758;0;250;426;0	395;0	660;607	215;3	881;0;45;241;401; ; ; ; ;
14694;738;259;394;0	605;0	639;601	190;3	556;0;239;409;0	395;0	660;607	215;4	072;0;45;241;401; ; ; ; ;
14714;739;249;391;0	605;0	638;601	737;3	569;0;258;421;0	395;0	660;606	986;4	138;0;45;241;401; ; ; ; ;
14734;740;252;396;0	605;0	638;601	737;3	613;0;214;405;0	395;0	660;606	986;3	730;0;45;241;401; ; ; ; ;
14754;741;230;378;0	605;0	638;601	737;3	741;0;216;411;0	395;0	660;606	986;3	867;0;45;241;401; ; ; ; ;
14776;742;210;408;0	605;0	639;601	737;3	882;0;285;448;0	395;0	661;606	986;4	024;0; ; ; ; ; ; ; ;
14794;743;230;412;0	605;0	639;601	737;3	885;0;241;415;0	395;0	661;606	986;3	797;0; ; ; ; ; ; ; ;
14816;744;225;417;0	605;0	639;599	966;3	877;0;261;429;0	395;0	661;606	969;3	911;0; ; ; ; ; ; ; ;
14833;745;256;428;0	605;0	639;599	966;3	682;0;235;443;0	395;0	661;606	969;3	864;0; ; ; ; ; ; ; ;
14853;746;237;418;0	605;0	639;599	966;3	939;0;257;438;0	395;0	661;606	969;3	803;0; ; ; ; ; ; ; ;
14873;747;232;438;0	605;0	639;599	966;3	730;0;257;451;0	395;0	661;606	969;3	963;0; ; ; ; ; ; ; ;
14896;748;218;407;0	605;0	639;599	966;3	863;0;226;410;0	395;0	661;606	969;3	687;0;46;229;427; ; ; ; ;
14913;749;210;410;0	605;0	639;599	703;3	767;0;237;408;0	395;0	661;607	871;3	707;0;46;229;427; ; ; ; ;
14933;750;240;428;0	605;0	639;599	703;4	010;0;196;437;0	395;0	661;607	871;3	918;0;46;229;427; ; ; ; ;
14953;751;244;437;0	605;0	639;599	703;3	819;0;240;400;0	395;0	661;607	871;3	942;0;46;229;427; ; ; ; ;
14973;752;240;453;0	605;0	639;599	703;3	860;0;219;411;0	395;0	661;607	871;3	690;0;46;229;427; ; ; ; ;
14993;753;249;447;0	605;0	639;599	703;3	944;0;216;429;0	395;0	661;607	871;3	903;0;46;229;427; ; ; ; ;
15013;754;250;456;0	606;0	639;599	213;3	850;0;213;412;0	395;0	660;608	294;3	853;0;46;229;427; ; ; ; ;
15033;755;267;419;0	606;0	639;599	213;3	838;0;257;430;0	395;0	660;608	294;3	874;0;47;237;424; ; ; ; ;
15053;756;274;444;0	606;0	639;599	213;3	690;0;231;421;0	395;0	660;608	294;3	888;0;47;237;424; ; ; ; ;
15073;757;261;436;0	606;0	639;599	213;3	736;0;233;442;0	395;0	661;608	294;3	914;0;47;237;424; ; ; ; ;
15093;758;234;434;0	606;0	639;599	213;3	976;0;219;412;0	395;0	660;608	294;3	942;0;47;237;424; ; ; ; ;
15112;759;232;433;0	605;0	639;598	979;3	924;0;216;418;0	395;0	661;605	840;3	946;0;47;237;424; ; ; ; ;
15132;760;223;419;0	605;0	639;598	979;3	762;0;246;437;0	395;0	660;605	840;3	800;0;47;237;424; ; ; ; ;
15152;761;261;422;0	605;0	639;598	979;3	655;0;222;421;0	395;0	660;605	840;3	940;0;47;237;424; ; ; ; ;
15172;762;232;427;0	605;0	638;598	979;3	787;0;229;398;0	395;0	660;605	840;3	752;0;47;237;424; ; ; ; ;
15192;763;262;429;0	605;0	638;598	979;3	800;0;221;414;0	395;0	660;605	840;4	124;0;47;237;424; ; ; ; ;
15213;764;253;430;0	605;0	638;599	760;3	787;0;220;401;0	394;0	660;610	068;4	150;0;47;237;424; ; ; ; ;
15232;765;285;378;0	604;0	638;599	760;4	199;0;306;379;0	394;0	660;610	068;4	105;0; ; ; ; ; ; ; ;
15252;766;330;390;0	604;0	638;599	760;3	903;0;325;404;0	393;0	660;610	068;3	988;0;48;336;417; ; ; ; ;
15272;767;361;408;0	604;0	638;599	760;3	903;0;345;408;0	394;0	661;610	068;4	120;0;48;336;417; ; ; ; ;
15294;768;328;415;0	604;0	638;599	760;4	096;0;323;411;0	394;0	661;610	068;4	245;0;48;336;417; ; ; ; ;
15312;769;336;420;0	605;0	638;601	074;3	947;0;328;415;0	394;0	661;609	361;4	227;0;48;336;417; ; ; ; ;
15332;770;322;432;0	605;0	638;601	074;4	059;0;364;428;0	394;0	661;609	361;4	333;0;48;336;417; ; ; ; ;
15352;771;346;404;0	605;0	637;601	074;3	836;0;336;430;0	394;0	661;609	361;4	204;0;48;336;417; ; ; ; ;
15374;772;340;428;0	605;0	638;601	074;4	215;0;311;404;0	394;0	661;609	361;4	295;0;48;336;417; ; ; ; ;
15391;773;370;412;0	604;0	638;601	074;3	950;0;-800;-600;0	604;0	638;-1	000;-1	000;4; ; ; ; ; ; ; ;
15414;774;372;421;0	604;0	638;603	975;3	943;0;-800;-600;0	394;0	661;-1	000;-1	000;4; ; ; ; ; ; ; ;
15431;775;369;404;0	604;0	638;603	975;3	813;0;362;389;0	394;0	661;607	804;4	228;0; ; ; ; ; ; ; ;
15452;776;326;422;0	604;0	638;603	975;3	876;0;304;378;0	394;0	661;607	804;4	205;0; ; ; ; ; ; ; ;
15471;777;366;413;0	604;0	638;603	975;3	938;0;353;425;0	394;0	661;607	804;4	176;0; ; ; ; ; ; ; ;
15495;778;342;395;0	604;0	638;603	975;3	921;0;331;352;0	394;0	661;607	804;3	837;0; ; ; ; ; ; ; ;
15511;779;358;401;0	604;0	638;603	608;3	901;0;311;354;0	394;0	661;609	038;3	793;0; ; ; ; ; ; ; ;
15531;780;336;405;0	604;0	638;603	608;3	921;0;-800;-600;0	604;0	638;-1	000;-1	000;4; ; ; ; ; ; ; ;
15551;781;392;419;0	604;0	637;603	608;3	906;0;381;370;0	393;0	661;609	038;3	908;0;49;362;382; ; ; ; ;
15573;782;381;396;0	604;0	637;603	608;3	723;0;358;420;0	393;0	661;609	038;4	205;0;49;362;382; ; ; ; ;
15591;783;380;366;0	604;0	637;603	608;3	897;0;363;401;0	393;0	661;609	038;4	057;0;49;362;382; ; ; ; ;
15613;784;380;365;0	604;0	637;602	760;3	829;0;366;430;0	393;0	661;607	058;4	192;0;49;362;382; ; ; ; ;
15631;785;368;394;0	604;0	637;602	760;3	762;0;363;373;0	393;0	661;607	058;3	939;0;49;362;382; ; ; ; ;
15653;786;378;352;0	604;0	637;602	760;3	672;0;364;409;0	393;0	661;607	058;4	017;0;49;362;382; ; ; ; ;
15671;787;363;382;0	604;0	637;602	760;3	873;0;367;361;0	393;0	660;607	058;3	726;0;49;362;382; ; ; ; ;
15693;788;358;326;0	603;0	637;602	760;3	807;0;347;428;0	393;0	661;607	058;4	340;0;49;362;382; ; ; ; ;
15710;789;359;328;0	603;0	637;602	310;3	813;0;347;417;0	393;0	661;609	524;4	357;0;49;362;382; ; ; ; ;
15733;790;366;403;0	603;0	637;602	310;3	818;0;316;334;0	393;0	661;609	524;3	897;0;49;362;382; ; ; ; ;
15751;791;403;316;0	603;0	637;602	310;3	397;0;366;414;0	393;0	661;609	524;4	096;0;50;372;397; ; ; ; ;
15772;792;356;378;0	603;0	637;602	310;3	785;0;381;389;0	393;0	661;609	524;3	998;0;50;372;397; ; ; ; ;
15790;793;400;381;0	604;0	637;602	310;3	845;0;368;383;0	393;0	661;609	524;4	016;0;50;372;397; ; ; ; ;
15812;794;383;383;0	604;0	637;604	706;3	748;0;373;381;0	393;0	661;605	913;4	010;0;50;372;397; ; ; ; ;
15830;795;389;391;0	604;0	637;604	706;3	945;0;362;376;0	393;0	661;605	913;3	899;0;50;372;397; ; ; ; ;
15850;796;-800;-600;0	393;0	661;-1	000;-1	000;4;378;395;0	393;0	661;605	913;4	115;0;50;372;397; ; ; ; ;
15870;797;380;419;0	604;0	638;604	706;4	127;0;378;358;0	394;0	661;605	913;3	843;0;50;372;397; ; ; ; ;
15890;798;378;423;0	604;0	638;604	706;3	932;0;352;407;0	393;0	661;605	913;4	139;0;50;372;397; ; ; ; ;
15910;799;378;424;0	604;0	638;603	055;3	922;0;360;398;0	393;0	661;606	562;4	061;0;50;372;397; ; ; ; ;
15930;800;351;408;0	604;0	638;603	055;4	086;0;386;396;0	393;0	661;606	562;3	976;0;50;372;397; ; ; ; ;
15950;801;361;422;0	604;0	638;603	055;4	125;0;358;435;0	393;0	662;606	562;4	314;0;50;372;397; ; ; ; ;
15970;802;377;391;0	603;0	638;603	055;3	784;0;376;352;0	393;0	662;606	562;3	949;0; ; ; ; ; ; ; ;
15990;803;369;370;0	603;0	638;603	055;3	888;0;358;465;0	393;0	662;606	562;4	633;0; ; ; ; ; ; ; ;
16009;804;365;366;0	603;0	639;602	879;3	805;0;364;447;0	393;0	662;607	291;4	623;0; ; ; ; ; ; ; ;
16029;805;370;432;0	604;0	639;602	879;4	133;0;349;452;0	393;0	662;607	291;4	469;0; ; ; ; ; ; ; ;
16049;806;368;389;0	604;0	639;602	879;4	030;0;368;387;0	393;0	662;607	291;4	082;0; ; ; ; ; ; ; ;
16069;807;365;364;0	604;0	639;602	879;4	076;0;360;417;0	393;0	662;607	291;4	329;0; ; ; ; ; ; ; ;
16089;808;371;374;0	604;0	638;602	879;4	000;0;385;403;0	394;0	662;607	291;4	239;0; ; ; ; ; ; ; ;
16109;809;370;360;0	604;0	638;603	566;4	010;0;388;416;0	394;0	661;610	282;4	107;0; ; ; ; ; ; ; ;
16129;810;371;421;0	604;0	638;603	566;4	215;0;359;424;0	394;0	661;610	282;4	324;0; ; ; ; ; ; ; ;
16149;811;349;441;0	604;0	638;603	566;4	404;0;-800;-600;0	604;0	638;-1	000;-1	000;4; ; ; ; ; ; ; ;
16169;812;345;383;0	604;0	638;603	566;4	336;0;371;381;0	394;0	661;610	282;4	067;0; ; ; ; ; ; ; ;
16189;813;360;408;0	604;0	638;603	566;4	077;0;379;365;0	394;0	661;610	282;4	224;0; ; ; ; ; ; ; ;
16209;814;347;402;0	604;0	639;603	672;4	143;0;379;366;0	394;0	661;608	919;4	215;0; ; ; ; ; ; ; ;
16229;815;-800;-600;0	394;0	661;-1	000;-1	000;4;360;416;0	394;0	661;608	919;4	341;0; ; ; ; ; ; ; ;
16249;816;371;410;0	604;0	638;603	672;4	042;0;338;288;0	394;0	661;608	919;3	723;0; ; ; ; ; ; ; ;
16269;817;365;442;0	604;0	638;603	672;4	169;0;384;389;0	393;0	661;608	919;4	108;0; ; ; ; ; ; ; ;
16288;818;363;411;0	604;0	638;603	672;4	045;0;385;383;0	393;0	661;608	919;4	062;0; ; ; ; ; ; ; ;
16308;819;362;420;0	604;0	638;605	545;4	100;0;386;377;0	394;0	661;608	507;4	013;0; ; ; ; ; ; ; ;
16328;820;342;402;0	604;0	638;605	545;4	281;0;370;415;0	394;0	661;608	507;4	122;0; ; ; ; ; ; ; ;
16348;821;340;394;0	604;0	638;605	545;4	196;0;360;395;0	394;0	661;608	507;4	083;0; ; ; ; ; ; ; ;
16368;822;382;418;0	604;0	638;605	545;4	019;0;368;404;0	394;0	661;608	507;4	226;0;51;370;406; ; ; ; ;
16388;823;356;394;0	604;0	638;605	545;3	970;0;364;417;0	394;0	661;608	507;4	168;0;51;370;406; ; ; ; ;
16408;824;367;404;0	604;0	638;603	097;3	906;0;361;408;0	394;0	661;609	469;4	195;0;51;370;406; ; ; ; ;
16428;825;371;391;0	604;0	638;603	097;3	917;0;376;379;0	394;0	661;609	469;4	080;0;51;370;406; ; ; ; ;
16448;826;350;401;0	604;0	638;603	097;4	087;0;391;410;0	394;0	661;609	469;4	346;0;51;370;406; ; ; ; ;
16468;827;382;441;0	604;0	638;603	097;4	130;0;386;419;0	393;0	661;609	469;4	329;0;51;370;406; ; ; ; ;
16488;828;383;401;0	604;0	638;603	097;3	987;0;394;397;0	393;0	661;609	469;4	134;0; ; ; ; ; ; ; ;
16508;829;385;413;0	604;0	638;604	534;4	098;0;392;418;0	393;0	661;606	779;4	248;0; ; ; ; ; ; ; ;
16528;830;258;345;0	605;0	637;604	534;3	836;0;266;296;0	395;0	660;606	779;3	949;0; ; ; ; ; ; ; ;
16548;831;230;341;0	606;0	637;604	534;3	908;0;211;311;0	396;0	660;606	779;4	360;0; ; ; ; ; ; ; ;
16568;832;231;315;0	606;0	637;604	534;3	871;0;199;292;0	396;0	660;606	779;4	177;0; ; ; ; ; ; ; ;
16588;833;212;319;0	606;0	637;604	534;3	868;0;216;352;0	396;0	660;606	779;4	027;0;52;214;331; ; ; ; ;
16608;834;206;330;0	606;0	637;598	551;3	828;0;213;360;0	396;0	660;607	349;4	197;0;52;214;331; ; ; ; ;
16627;835;219;318;0	606;0	637;598	551;3	898;0;203;326;0	396;0	660;607	349;3	977;0;52;214;331; ; ; ; ;
16647;836;215;320;0	606;0	638;598	551;3	802;0;-800;-600;0	606;0	638;-1	000;-1	000;4;52;214;331; ; ; ; ;
16667;837;214;347;0	607;0	638;598	551;3	999;0;225;323;0	396;0	661;607	349;4	035;0;52;214;331; ; ; ; ;
16687;838;234;316;0	607;0	638;598	551;3	704;0;211;342;0	397;0	661;607	349;3	887;0;52;214;331; ; ; ; ;
16707;839;235;325;0	607;0	638;598	036;3	734;0;211;342;0	397;0	661;606	485;3	882;0;52;214;331; ; ; ; ;
16727;840;197;333;0	607;0	638;598	036;3	948;0;-800;-600;0	607;0	638;-1	000;-1	000;4;52;214;331; ; ; ; ;
16747;841;209;315;0	607;0	638;598	036;3	843;0;214;284;0	397;0	660;606	485;3	917;0; ; ; ; ; ; ; ;
16767;842;157;235;0	608;0	637;598	036;3	748;0;176;229;0	398;0	659;606	485;3	855;0; ; ; ; ; ; ; ;
16787;843;-800;-600;0	397;0	659;-1	000;-1	000;4;223;186;0	397;0	659;606	485;3	981;0; ; ; ; ; ; ; ;
16807;844;-800;-600;0	607;0	638;-1	000;-1	000;4;214;143;0	398;0	659;603	962;3	966;0; ; ; ; ; ; ; ;
16827;845;205;154;0	608;0	638;594	269;3	510;0;206;208;0	398;0	660;603	962;3	808;0; ; ; ; ; ; ; ;
16847;846;210;178;0	608;0	638;594	269;3	597;0;201;200;0	398;0	660;603	962;3	762;0; ; ; ; ; ; ; ;
16867;847;178;221;0	608;0	638;594	269;3	879;0;-800;-600;0	608;0	638;-1	000;-1	000;4; ; ; ; ; ; ; ;
16886;848;228;205;0	608;0	639;594	269;3	549;0;224;221;0	398;0	660;603	962;3	923;0; ; ; ; ; ; ; ;
16906;849;225;227;0	609;0	639;594	960;3	670;0;223;219;0	399;0	660;605	057;3	930;0; ; ; ; ; ; ; ;
16926;850;208;188;0	609;0	639;594	960;3	418;0;195;175;0	399;0	660;605	057;3	852;0; ; ; ; ; ; ; ;
16946;851;224;195;0	610;0	639;594	960;3	404;0;217;175;0	400;0	660;605	057;3	936;0; ; ; ; ; ; ; ;
16966;852;211;181;0	610;0	639;594	960;3	349;0;197;209;0	400;0	660;605	057;4	023;0; ; ; ; ; ; ; ;
16986;853;209;159;0	611;0	639;594	960;3	480;0;221;157;0	400;0	659;605	057;3	880;0; ; ; ; ; ; ; ;
17006;854;214;161;0	611;0	638;592	364;3	449;0;218;172;0	401;0	658;600	025;3	915;0; ; ; ; ; ; ; ;
17026;855;251;106;0	611;0	638;592	364;3	666;0;256;135;0	401;0	658;600	025;3	818;0;53;264;112; ; ; ; ;
17046;856;273;96;0	612;0	638;592	364;3	511;0;276;116;0	402;0	657;600	025;4	016;0;53;264;112; ; ; ; ;
17066;857;257;125;0	613;0	637;592	364;3	663;0;252;114;0	403;0	657;600	025;3	795;0;53;264;112; ; ; ; ;
17086;858;260;114;0	614;0	637;592	364;3	563;0;262;132;0	403;0	657;600	025;3	762;0;53;264;112; ; ; ; ;
17106;859;262;119;0	614;0	637;590	890;3	622;0;266;120;0	404;0	657;600	814;3	806;0;53;264;112; ; ; ; ;
17126;860;263;105;0	615;0	637;590	890;3	486;0;278;104;0	404;0	657;600	814;3	980;0;53;264;112; ; ; ; ;
17146;861;255;107;0	615;0	636;590	890;3	467;0;269;101;0	405;0	656;600	814;3	816;0;53;264;112; ; ; ; ;
17166;862;231;129;0	615;0	636;590	890;3	682;0;257;130;0	405;0	656;600	814;3	834;0; ; ; ; ; ; ; ;
17186;863;257;124;0	615;0	636;590	890;3	463;0;278;136;0	405;0	655;600	814;3	766;0; ; ; ; ; ; ; ;
17206;864;249;116;0	615;0	636;592	159;3	540;0;270;142;0	404;0	655;599	684;3	748;0; ; ; ; ; ; ; ;
17225;865;252;112;0	614;0	636;592	159;3	772;0;273;128;0	404;0	654;599	684;3	915;0; ; ; ; ; ; ; ;
17245;866;258;108;0	614;0	636;592	159;3	441;0;270;117;0	403;0	654;599	684;3	604;0; ; ; ; ; ; ; ;
17265;867;-800;-600;-1	000;-1	000;-1	000;-1	000;4;-800;-600;-1	000;-1	000;-1	000;-1	000;4; ; ; ; ; ; ; ;
17285;868;-800;-600;0	398;0	654;-1	000;-1	000;4;529;124;0	398;0	654;599	684;3	655;0; ; ; ; ; ; ; ;
17305;869;-800;-600;0	607;0	634;-1	000;-1	000;4;587;124;0	397;0	655;599	134;3	677;0; ; ; ; ; ; ; ;
17325;870;551;107;0	605;0	633;595	281;3	552;0;542;128;0	395;0	655;599	134;3	568;0; ; ; ; ; ; ; ;
17345;871;558;112;0	604;0	632;595	281;3	530;0;550;131;0	394;0	656;599	134;3	603;0; ; ; ; ; ; ; ;
17365;872;571;127;0	603;0	630;595	281;3	490;0;552;131;0	392;0	657;599	134;3	628;0; ; ; ; ; ; ; ;
17385;873;-800;-600;0	392;0	658;-1	000;-1	000;4;560;134;0	392;0	658;599	134;3	513;0; ; ; ; ; ; ; ;
17405;874;-800;-600;0	601;0	629;-1	000;-1	000;4;563;139;0	391;0	660;597	038;3	520;0; ; ; ; ; ; ; ;
17425;875;-800;-600;-1	000;-1	000;-1	000;-1	000;4;-800;-600;-1	000;-1	000;-1	000;-1	000;4; ; ; ; ; ; ; ;
17445;876;531;127;0	601;0	631;592	657;3	458;0;550;129;0	390;0	662;597	038;3	542;0; ; ; ; ; ; ; ;
17465;877;-800;-600;0	390;0	663;-1	000;-1	000;4;554;124;0	390;0	663;597	038;3	603;0; ; ; ; ; ; ; ;
17484;878;535;135;0	600;0	634;592	657;3	610;0;549;122;0	390;0	664;597	038;3	533;0; ; ; ; ; ; ; ;
17504;879;536;131;0	601;0	635;594	618;3	621;0;550;121;0	390;0	664;596	131;3	545;0; ; ; ; ; ; ; ;
17524;880;533;130;0	602;0	636;594	618;3	817;0;536;135;0	391;0	664;596	131;3	588;0; ; ; ; ; ; ; ;
17544;881;551;96;0	603;0	636;594	618;3	679;0;566;131;0	392;0	664;596	131;3	758;0; ; ; ; ; ; ; ;
17564;882;530;127;0	604;0	637;594	618;3	797;0;541;116;0	393;0	664;596	131;3	646;0; ; ; ; ; ; ; ;
17584;883;549;104;0	605;0	638;594	618;3	583;0;559;144;0	394;0	664;596	131;3	814;0; ; ; ; ; ; ; ;
17604;884;541;120;0	606;0	639;593	755;3	585;0;547;140;0	395;0	664;596	148;3	795;0; ; ; ; ; ; ; ;
17624;885;-800;-600;0	395;0	664;-1	000;-1	000;4;553;157;0	395;0	664;596	148;3	785;0; ; ; ; ; ; ; ;
17644;886;566;104;0	606;0	641;593	755;3	474;0;555;135;0	395;0	664;596	148;3	796;0; ; ; ; ; ; ; ;
17664;887;572;124;0	605;0	641;593	755;3	619;0;546;136;0	394;0	663;596	148;3	651;0; ; ; ; ; ; ; ;
17684;888;504;169;0	604;0	642;593	755;3	880;0;578;147;0	393;0	663;596	148;4	053;0; ; ; ; ; ; ; ;
17704;889;486;194;0	603;0	642;595	485;4	076;0;580;134;0	392;0	663;597	112;4	051;0; ; ; ; ; ; ; ;
17724;890;529;158;0	602;0	643;595	485;3	715;0;531;149;0	391;0	663;597	112;3	844;0; ; ; ; ; ; ; ;
17744;891;525;144;0	601;0	643;595	485;3	734;0;528;115;0	390;0	663;597	112;3	613;0; ; ; ; ; ; ; ;
17764;892;550;143;0	600;0	643;595	485;3	710;0;542;144;0	389;0	662;597	112;3	611;0; ; ; ; ; ; ; ;
17784;893;543;172;0	600;0	643;595	485;3	489;0;535;175;0	389;0	661;597	112;3	694;0; ; ; ; ; ; ; ;
17803;894;549;157;0	601;0	644;601	404;3	506;0;539;152;0	390;0	662;606	715;3	778;0; ; ; ; ; ; ; ;
17823;895;470;418;0	601;0	644;601	404;3	592;0;432;447;0	390;0	661;606	715;3	866;0;54;436;453; ; ; ; ;
17843;896;452;433;0	601;0	644;601	404;3	652;0;414;446;0	390;0	661;606	715;3	828;0;54;436;453; ; ; ; ;
17863;897;439;449;0	602;0	644;601	404;3	848;0;415;456;0	391;0	660;606	715;3	880;0;54;436;453; ; ; ; ;
17883;898;446;449;0	603;0	644;601	404;3	728;0;420;457;0	391;0	659;606	715;3	834;0;54;436;453; ; ; ; ;
17903;899;439;451;0	603;0	643;599	840;3	809;0;419;458;0	392;0	658;606	358;3	851;0;54;436;453; ; ; ; ;
17923;900;404;472;0	604;0	642;599	840;4	001;0;429;450;0	392;0	656;606	358;3	972;0;54;436;453; ; ; ; ;
17943;901;434;459;0	604;0	640;599	840;3	976;0;419;449;0	392;0	654;606	358;4	079;0;54;436;453; ; ; ; ;
17963;902;425;469;0	604;0	640;599	840;3	903;0;424;458;0	392;0	653;606	358;3	956;0;54;436;453; ; ; ; ;
17983;903;463;457;0	603;0	640;599	840;3	951;0;407;464;0	391;0	652;606	358;4	101;0;54;436;453; ; ; ; ;
18003;904;470;458;0	602;0	640;602	372;3	934;0;406;467;0	391;0	652;605	790;4	064;0;54;436;453; ; ; ; ;
18023;905;432;449;0	602;0	640;602	372;4	111;0;426;449;0	390;0	652;605	790;3	959;0;54;436;453; ; ; ; ;
18043;906;420;454;0	601;0	640;602	372;4	155;0;421;455;0	390;0	652;605	790;4	076;0;54;436;453; ; ; ; ;
18063;907;442;453;0	601;0	640;602	372;3	794;0;420;444;0	389;0	652;605	790;4	026;0;54;436;453; ; ; ; ;
18083;908;474;454;0	601;0	639;602	372;3	871;0;430;443;0	389;0	653;605	790;4	040;0;54;436;453; ; ; ; ;
18102;909;476;454;0	601;0	639;602	706;3	950;0;427;441;0	389;0	653;608	157;4	069;0;54;436;453; ; ; ; ;
18122;910;471;449;0	601;0	639;602	706;4	079;0;450;447;0	389;0	653;608	157;4	177;0;54;436;453; ; ; ; ;
18142;911;474;460;0	600;0	639;602	706;3	912;0;447;444;0	389;0	653;608	157;4	207;0;54;436;453; ; ; ; ;
18162;912;467;461;0	600;0	638;602	706;4	052;0;446;449;0	389;0	652;608	157;4	201;0;54;436;453; ; ; ; ;
18182;913;-800;-600;-1	000;-1	000;-1	000;-1	000;4;-800;-600;-1	000;-1	000;-1	000;-1	000;4; ; ; ; ; ; ; ;
18202;914;-800;-600;-1	000;-1	000;-1	000;-1	000;4;-800;-600;-1	000;-1	000;-1	000;-1	000;4; ; ; ; ; ; ; ;
18222;915;439;450;0	600;0	639;602	706;4	151;0;455;416;0	389;0	651;608	157;4	171;0;55;437;434; ; ; ; ;
18242;916;445;433;0	600;0	640;602	706;4	109;0;442;439;0	389;0	652;608	157;4	237;0;55;437;434; ; ; ; ;
18262;917;445;435;0	601;0	642;599	834;4	090;0;442;439;0	389;0	652;608	023;4	236;0;55;437;434; ; ; ; ;
18282;918;457;458;0	601;0	642;599	834;4	091;0;433;439;0	390;0	652;608	023;4	178;0;55;437;434; ; ; ; ;
18302;919;459;462;0	602;0	643;599	834;4	262;0;441;441;0	390;0	652;608	023;4	167;0;55;437;434; ; ; ; ;
18322;920;-800;-600;0	391;0	652;-1	000;-1	000;4;431;442;0	391;0	652;608	023;4	323;0;55;437;434; ; ; ; ;
18342;921;415;415;0	604;0	643;599	834;4	261;0;436;413;0	393;0	651;608	023;4	459;0;55;437;434; ; ; ; ;
18362;922;414;412;0	605;0	642;603	402;4	286;0;438;413;0	394;0	651;606	542;4	505;0;55;437;434; ; ; ; ;
18382;923;386;391;0	606;0	643;603	402;4	434;0;367;391;0	395;0	652;606	542;4	416;0;56;396;369; ; ; ; ;
18401;924;-800;-600;0	396;0	652;-1	000;-1	000;4;398;384;0	396;0	652;606	542;4	438;0;56;396;369; ; ; ; ;
18422;925;424;388;0	607;0	643;603	402;4	366;0;384;369;0	396;0	652;606	542;4	269;0;56;396;369; ; ; ; ;
18441;926;421;306;0	608;0	644;603	402;3	941;0;383;395;0	396;0	653;606	542;4	338;0;56;396;369; ; ; ; ;
18461;927;421;308;0	608;0	644;602	070;3	932;0;381;388;0	396;0	653;606	178;4	297;0;56;396;369; ; ; ; ;
18481;928;406;378;0	608;0	644;602	070;4	161;0;384;364;0	396;0	654;606	178;4	253;0;56;396;369; ; ; ; ;
18501;929;402;387;0	607;0	644;602	070;4	449;0;356;381;0	396;0	654;606	178;4	204;0;56;396;369; ; ; ; ;
18521;930;419;306;0	607;0	644;602	070;3	954;0;389;378;0	396;0	655;606	178;4	251;0; ; ; ; ; ; ; ;
18541;931;404;366;0	606;0	644;602	070;4	484;0;-800;-600;0	606;0	644;-1	000;-1	000;4; ; ; ; ; ; ; ;
18561;932;406;348;0	606;0	644;603	895;4	343;0;-800;-600;0	395;0	655;-1	000;-1	000;4; ; ; ; ; ; ; ;
18581;933;402;391;0	605;0	644;603	895;4	217;0;379;387;0	394;0	655;607	392;4	339;0; ; ; ; ; ; ; ;
18601;934;383;389;0	605;0	644;603	895;4	223;0;389;402;0	394;0	655;607	392;4	297;0; ; ; ; ; ; ; ;
18621;935;383;376;0	605;0	645;603	895;4	329;0;362;388;0	394;0	656;607	392;4	181;0; ; ; ; ; ; ; ;
18641;936;369;387;0	605;0	645;603	895;4	623;0;361;381;0	394;0	656;607	392;4	137;0; ; ; ; ; ; ; ;
18660;937;364;382;0	605;0	645;604	378;4	689;0;360;384;0	394;0	656;608	249;4	099;0; ; ; ; ; ; ; ;
18680;938;418;394;0	605;0	645;604	378;4	447;0;380;354;0	394;0	655;608	249;4	042;0; ; ; ; ; ; ; ;
18700;939;381;375;0	606;0	646;604	378;4	216;0;394;390;0	395;0	655;608	249;4	227;0; ; ; ; ; ; ; ;
18720;940;415;373;0	606;0	646;604	378;4	102;0;365;397;0	395;0	655;608	249;4	269;0; ; ; ; ; ; ; ;
18740;941;387;385;0	607;0	646;604	378;3	964;0;-800;-600;0	607;0	646;-1	000;-1	000;4; ; ; ; ; ; ; ;
18760;942;400;376;0	607;0	646;602	251;3	828;0;-800;-600;0	396;0	655;-1	000;-1	000;4; ; ; ; ; ; ; ;
18780;943;410;334;0	608;0	646;602	251;3	966;0;311;242;0	396;0	655;608	109;3	717;0; ; ; ; ; ; ; ;
18800;944;397;368;0	608;0	646;602	251;3	910;0;387;386;0	397;0	655;608	109;4	274;0; ; ; ; ; ; ; ;
18820;945;377;300;0	608;0	646;602	251;3	835;0;-800;-600;0	608;0	646;-1	000;-1	000;4; ; ; ; ; ; ; ;
18840;946;384;287;0	608;0	646;602	251;3	997;0;366;403;0	396;0	655;608	109;4	270;0; ; ; ; ; ; ; ;
18860;947;374;273;0	607;0	646;603	202;3	958;0;366;403;0	396;0	655;608	091;4	270;0; ; ; ; ; ; ; ;
18880;948;384;408;0	607;0	646;603	202;4	143;0;368;384;0	396;0	655;608	091;4	120;0;57;385;404; ; ; ; ;
18900;949;393;405;0	607;0	646;603	202;4	096;0;392;416;0	395;0	655;608	091;4	380;0;57;385;404; ; ; ; ;
18920;950;393;404;0	607;0	646;603	202;4	134;0;372;397;0	395;0	656;608	091;4	218;0;57;385;404; ; ; ; ;
18940;951;407;417;0	606;0	646;603	202;4	129;0;398;405;0	395;0	656;608	091;4	284;0;57;385;404; ; ; ; ;
18960;952;412;416;0	607;0	646;603	631;4	117;0;391;395;0	395;0	656;607	827;4	232;0;57;385;404; ; ; ; ;
18980;953;381;414;0	607;0	646;603	631;4	371;0;369;402;0	395;0	656;607	827;4	491;0;57;385;404; ; ; ; ;
18999;954;337;423;0	606;0	646;603	631;4	813;0;398;372;0	395;0	656;607	827;4	526;0;57;385;404; ; ; ; ;
19019;955;374;414;0	606;0	646;603	631;4	311;0;386;390;0	395;0	656;607	827;4	274;0;57;385;404; ; ; ; ;
19039;956;-800;-600;0	395;0	656;-1	000;-1	000;4;419;390;0	395;0	656;607	827;4	583;0; ; ; ; ; ; ; ;
19059;957;-800;-600;0	606;0	646;-1	000;-1	000;4;422;390;0	395;0	656;608	011;4	519;0; ; ; ; ; ; ; ;
19079;958;382;415;0	606;0	646;601	524;4	387;0;381;405;0	395;0	656;608	011;4	375;0;58;379;392; ; ; ; ;
19099;959;381;386;0	606;0	646;601	524;4	291;0;388;392;0	395;0	656;608	011;4	480;0;58;379;392; ; ; ; ;
19119;960;389;401;0	606;0	646;601	524;4	396;0;382;385;0	395;0	656;608	011;4	410;0;58;379;392; ; ; ; ;
19139;961;377;408;0	606;0	646;601	524;4	421;0;358;398;0	395;0	656;608	011;4	389;0;58;379;392; ; ; ; ;
19159;962;378;396;0	607;0	646;602	672;4	410;0;359;391;0	395;0	656;606	204;4	412;0;58;379;392; ; ; ; ;
19179;963;352;410;0	607;0	646;602	672;4	769;0;383;404;0	395;0	656;606	204;4	345;0;58;379;392; ; ; ; ;
19199;964;-800;-600;0	395;0	656;-1	000;-1	000;4;377;404;0	395;0	656;606	204;4	443;0;58;379;392; ; ; ; ;
19219;965;386;385;0	607;0	646;602	672;4	196;0;378;381;0	396;0	656;606	204;4	236;0;58;379;392; ; ; ; ;
19239;966;370;400;0	607;0	645;602	672;4	447;0;379;383;0	396;0	656;606	204;4	176;0;58;379;392; ; ; ; ;
19259;967;370;400;0	607;0	645;603	318;4	452;0;375;383;0	396;0	656;606	631;4	162;0;58;379;392; ; ; ; ;
19278;968;381;394;0	607;0	646;603	318;4	327;0;377;390;0	396;0	656;606	631;4	213;0;58;379;392; ; ; ; ;
19298;969;369;385;0	607;0	645;603	318;4	517;0;407;393;0	396;0	656;606	631;4	362;0;58;379;392; ; ; ; ;
19318;970;393;396;0	607;0	645;603	318;4	236;0;378;390;0	396;0	656;606	631;4	114;0;58;379;392; ; ; ; ;
19338;971;379;374;0	607;0	645;603	318;4	001;0;390;385;0	396;0	656;606	631;4	191;0;58;379;392; ; ; ; ;
19358;972;378;373;0	607;0	645;604	843;4	008;0;399;386;0	396;0	656;605	934;4	196;0;58;379;392; ; ; ; ;
19378;973;385;387;0	606;0	645;604	843;4	013;0;-800;-600;0	606;0	645;-1	000;-1	000;4;58;379;392; ; ; ; ;
19398;974;383;414;0	606;0	645;604	843;4	288;0;369;389;0	395;0	656;605	934;4	167;0;58;379;392; ; ; ; ;
19418;975;353;366;0	606;0	645;604	843;4	320;0;405;377;0	395;0	656;605	934;4	214;0; ; ; ; ; ; ; ;
19438;976;400;403;0	606;0	645;604	843;4	192;0;389;382;0	395;0	656;605	934;4	164;0; ; ; ; ; ; ; ;
19458;977;395;406;0	607;0	645;604	133;4	166;0;409;374;0	395;0	656;607	250;4	188;0; ; ; ; ; ; ; ;
19478;978;394;393;0	607;0	645;604	133;4	164;0;-800;-600;0	607;0	645;-1	000;-1	000;4; ; ; ; ; ; ; ;
19498;979;444;273;0	607;0	645;604	133;3	651;0;381;446;0	396;0	657;607	250;4	442;0; ; ; ; ; ; ; ;
19518;980;378;371;0	607;0	645;604	133;3	831;0;393;371;0	396;0	657;607	250;3	830;0; ; ; ; ; ; ; ;
19538;981;435;351;0	607;0	645;604	133;3	921;0;396;384;0	396;0	656;607	250;3	924;0; ; ; ; ; ; ; ;
19558;982;407;313;0	607;0	644;604	576;3	692;0;397;398;0	396;0	655;606	588;4	014;0; ; ; ; ; ; ; ;
19577;983;371;432;0	606;0	642;604	576;4	332;0;381;375;0	395;0	653;606	588;3	984;0; ; ; ; ; ; ; ;
19597;984;469;316;0	603;0	638;604	576;3	994;0;448;374;0	392;0	649;606	588;4	075;0; ; ; ; ; ; ; ;
19617;985;618;212;0	596;0	632;604	576;3	807;0;643;269;0	386;0	642;606	588;3	866;0; ; ; ; ; ; ; ;
19637;986;615;280;0	590;0	626;604	576;4	106;0;655;265;0	380;0	635;606	588;3	987;0; ; ; ; ; ; ; ;
19657;987;606;249;0	582;0	617;596	253;4	028;0;668;268;0	373;0	625;601	029;3	945;0; ; ; ; ; ; ; ;
19677;988;698;190;0	573;0	608;596	253;3	731;0;649;253;0	366;0	615;601	029;3	823;0; ; ; ; ; ; ; ;
19697;989;679;229;0	564;0	598;596	253;3	830;0;646;272;0	358;0	607;601	029;3	764;0; ; ; ; ; ; ; ;
19717;990;627;272;0	556;0	591;596	253;3	856;0;662;262;0	351;0	600;601	029;3	779;0; ; ; ; ; ; ; ;
19737;991;660;279;0	549;0	585;596	253;3	905;0;645;263;0	345;0	595;601	029;3	695;0; ; ; ; ; ; ; ;
19757;992;635;290;0	542;0	581;595	273;3	933;0;652;260;0	340;0	592;604	570;3	698;0; ; ; ; ; ; ; ;
19777;993;671;218;0	537;0	578;595	273;3	927;0;666;258;0	335;0	591;604	570;3	833;0; ; ; ; ; ; ; ;
19797;994;697;222;0	532;0	576;595	273;3	944;0;656;275;0	331;0	590;604	570;3	666;0; ; ; ; ; ; ; ;
19817;995;652;253;0	528;0	574;595	273;3	964;0;657;255;0	327;0	590;604	570;3	783;0; ; ; ; ; ; ; ;
19837;996;684;217;0	524;0	572;595	273;3	888;0;663;262;0	324;0	589;604	570;3	786;0; ; ; ; ; ; ; ;
19857;997;684;229;0	518;0	570;593	877;3	890;0;656;270;0	319;0	588;600	810;3	767;0; ; ; ; ; ; ; ;
19877;998;1004;55;0	511;0	567;593	877;3	758;0;1119;56;0	315;0	587;600	810;3	833;0; ; ; ; ; ; ; ;
19896;999;1306;-140;0	504;0	565;593	877;3	728;0;-800;-600;0	504;0	565;-1	000;-1	000;4; ; ; ; ; ; ; ;
19916;1000;-800;-600;-1	000;-1	000;-1	000;-1	000;4;-800;-600;-1	000;-1	000;-1	000;-1	000;4; ; ; ; ; ; ; ;
19936;1001;1584;-234;0	485;0	561;593	877;3	896;0;-800;-600;0	485;0	561;-1	000;-1	000;4; ; ; ; ; ; ; ;
19956;1002;1534;-162;0	474;0	560;568	487;3	755;0;-800;-600;0	474;0	560;-1	000;-1	000;4; ; ; ; ; ; ; ;
19976;1003;-800;-600;-1	000;-1	000;-1	000;-1	000;4;-800;-600;-1	000;-1	000;-1	000;-1	000;4; ; ; ; ; ; ; ;
19996;1004;-800;-600;-1	000;-1	000;-1	000;-1	000;4;-800;-600;-1	000;-1	000;-1	000;-1	000;4; ; ; ; ; ; ; ;
20016;1005;-800;-600;-1	000;-1	000;-1	000;-1	000;4;-800;-600;-1	000;-1	000;-1	000;-1	000;4; ; ; ; ; ; ; ;
20036;1006;-800;-600;-1	000;-1	000;-1	000;-1	000;4;-800;-600;-1	000;-1	000;-1	000;-1	000;4; ; ; ; ; ; ; ;
20056;1007;-800;-600;0	440;0	568;-1	000;-1	000;4;-800;-600;0	440;0	568;-1	000;-1	000;4; ; ; ; ; ; ; ;
20076;1008;-800;-600;-1	000;-1	000;-1	000;-1	000;4;-800;-600;-1	000;-1	000;-1	000;-1	000;4; ; ; ; ; ; ; ;
20096;1009;-800;-600;-1	000;-1	000;-1	000;-1	000;4;-800;-600;-1	000;-1	000;-1	000;-1	000;4; ; ; ; ; ; ; ;
20116;1010;-800;-600;-1	000;-1	000;-1	000;-1	000;4;-800;-600;-1	000;-1	000;-1	000;-1	000;4; ; ; ; ; ; ; ;
20136;1011;-800;-600;-1	000;-1	000;-1	000;-1	000;4;-800;-600;-1	000;-1	000;-1	000;-1	000;4; ; ; ; ; ; ; ;
20156;1012;-800;-600;0	457;0	608;-1	000;-1	000;4;-800;-600;0	271;0	627;-1	000;-1	000;4; ; ; ; ; ; ; ;
20175;1013;-800;-600;-1	000;-1	000;-1	000;-1	000;4;-800;-600;-1	000;-1	000;-1	000;-1	000;4; ; ; ; ; ; ; ;
20195;1014;1056;202;0	474;0	633;572	524;3	614;0;1147;174;0	283;0	652;589	055;3	451;0; ; ; ; ; ; ; ;
20215;1015;1054;194;0	482;0	641;572	524;3	546;0;1114;186;0	288;0	661;589	055;3	547;0; ; ; ; ; ; ; ;
20235;1016;1035;213;0	490;0	645;572	524;3	495;0;1132;185;0	294;0	665;589	055;3	703;0; ; ; ; ; ; ; ;
20255;1017;1031;209;0	495;0	646;575	828;3	463;0;1086;227;0	298;0	665;563	583;3	660;0;59;1049;219; ; ; ; ;
20275;1018;1054;204;0	500;0	646;575	828;3	488;0;1075;222;0	301;0	664;563	583;3	451;0;59;1049;219; ; ; ; ;
20295;1019;1036;208;0	504;0	646;575	828;3	373;0;1081;236;0	305;0	663;563	583;3	570;0;59;1049;219; ; ; ; ;
20315;1020;1046;208;0	507;0	648;575	828;3	487;0;1073;229;0	307;0	663;563	583;3	448;0;59;1049;219; ; ; ; ;
20335;1021;1014;212;0	510;0	649;575	828;3	569;0;1047;235;0	311;0	662;563	583;3	370;0;59;1049;219; ; ; ; ;
20355;1022;1013;210;0	514;0	651;576	961;3	554;0;1055;224;0	314;0	662;567	971;3	417;0;59;1049;219; ; ; ; ;
20375;1023;1044;227;0	518;0	652;576	961;3	516;0;1087;224;0	318;0	661;567	971;3	549;0;60;1049;208; ; ; ; ;
20395;1024;1044;204;0	523;0	652;576	961;3	579;0;1079;218;0	322;0	660;567	971;3	452;0;60;1049;208; ; ; ; ;
20415;1025;1039;186;0	527;0	651;576	961;3	558;0;1063;219;0	326;0	658;567	971;3	324;0;60;1049;208; ; ; ; ;
20435;1026;1023;210;0	532;0	651;576	961;3	583;0;1056;224;0	330;0	657;567	971;3	551;0;60;1049;208; ; ; ; ;
20454;1027;1026;201;0	536;0	652;579	281;3	592;0;1052;218;0	333;0	657;569	501;3	479;0;60;1049;208; ; ; ; ;
20474;1028;1035;186;0	539;0	652;579	281;3	601;0;1072;212;0	336;0	657;569	501;3	572;0;60;1049;208; ; ; ; ;
20494;1029;758;256;0	544;0	652;579	281;3	927;0;859;256;0	340;0	655;569	501;3	512;0; ; ; ; ; ; ; ;
20514;1030;578;213;0	551;0	654;579	281;3	583;0;631;302;0	346;0	655;569	501;3	846;0; ; ; ; ; ; ; ;
20534;1031;338;274;0	557;0	656;579	281;3	580;0;397;348;0	352;0	655;569	501;3	770;0; ; ; ; ; ; ; ;
20554;1032;143;220;0	562;0	657;601	652;3	710;0;141;324;0	356;0	653;610	437;4	105;0; ; ; ; ; ; ; ;
20574;1033;343;252;0	567;0	658;601	652;3	807;0;333;253;0	360;0	651;610	437;4	002;0; ; ; ; ; ; ; ;
20594;1034;322;368;0	573;0	660;601	652;4	328;0;-800;-600;0	573;0	660;-1	000;-1	000;4; ; ; ; ; ; ; ;
20616;1035;339;274;0	578;0	661;601	652;3	914;0;343;256;0	370;0	648;610	437;4	171;0; ; ; ; ; ; ; ;
20634;1036;342;247;0	584;0	663;601	652;3	568;0;-800;-600;0	584;0	663;-1	000;-1	000;4; ; ; ; ; ; ; ;
20654;1037;334;283;0	589;0	664;600	274;3	697;0;-800;-600;0	381;0	646;-1	000;-1	000;4; ; ; ; ; ; ; ;
20674;1038;344;313;0	594;0	664;600	274;4	074;0;-800;-600;0	594;0	664;-1	000;-1	000;4; ; ; ; ; ; ; ;
20695;1039;376;256;0	599;0	664;600	274;3	464;0;-800;-600;0	599;0	664;-1	000;-1	000;4; ; ; ; ; ; ; ;
20714;1040;320;301;0	602;0	664;600	274;3	840;0;318;200;0	392;0	646;609	348;3	630;0; ; ; ; ; ; ; ;
20734;1041;365;250;0	603;0	663;600	274;3	580;0;-800;-600;0	603;0	663;-1	000;-1	000;4;61;330;268; ; ; ; ;
20754;1042;343;261;0	604;0	663;602	539;3	757;0;-800;-600;0	394;0	645;-1	000;-1	000;4;61;330;268; ; ; ; ;
20776;1043;344;256;0	603;0	662;602	539;4	074;0;290;242;0	393;0	644;605	802;3	941;0;61;330;268; ; ; ; ;
20793;1044;321;271;0	601;0	661;602	539;4	098;0;-800;-600;0	601;0	661;-1	000;-1	000;4;61;330;268; ; ; ; ;
20813;1045;336;290;0	599;0	660;602	539;4	209;0;-800;-600;0	599;0	660;-1	000;-1	000;4;61;330;268; ; ; ; ;
20833;1046;341;286;0	597;0	659;602	539;4	139;0;330;256;0	387;0	643;605	802;3	955;0;61;330;268; ; ; ; ;
20853;1047;333;282;0	594;0	659;601	755;4	184;0;330;254;0	384;0	643;607	730;3	967;0;61;330;268; ; ; ; ;
20873;1048;-800;-600;-1	000;-1	000;-1	000;-1	000;4;-800;-600;-1	000;-1	000;-1	000;-1	000;4; ; ; ; ; ; ; ;
20893;1049;376;283;0	588;0	657;601	755;3	917;0;-800;-600;0	588;0	657;-1	000;-1	000;4; ; ; ; ; ; ; ;
20913;1050;354;264;0	586;0	656;601	755;3	855;0;319;291;0	377;0	642;607	730;4	139;0; ; ; ; ; ; ; ;
20933;1051;326;312;0	584;0	655;601	755;4	039;0;338;318;0	375;0	641;607	730;4	139;0; ; ; ; ; ; ; ;
20953;1052;302;317;0	583;0	654;600	310;4	050;0;337;315;0	374;0	640;610	328;4	156;0; ; ; ; ; ; ; ;
20973;1053;354;319;0	582;0	654;600	310;4	111;0;-800;-600;0	582;0	654;-1	000;-1	000;4; ; ; ; ; ; ; ;
20993;1054;331;296;0	582;0	654;600	310;4	082;0;-800;-600;0	582;0	654;-1	000;-1	000;4; ; ; ; ; ; ; ;
21013;1055;357;264;0	583;0	656;600	310;3	839;0;245;293;0	374;0	641;610	328;4	176;0; ; ; ; ; ; ; ;
21033;1056;-800;-600;0	375;0	643;-1	000;-1	000;4;308;425;0	375;0	643;610	328;4	161;0;62;307;438; ; ; ; ;
21053;1057;-800;-600;0	585;0	659;-1	000;-1	000;4;308;425;0	376;0	644;610	945;4	165;0;62;307;438; ; ; ; ;
21072;1058;331;438;0	587;0	661;603	021;4	107;0;301;426;0	377;0	645;610	945;4	228;0;62;307;438; ; ; ; ;
21093;1059;332;433;0	588;0	662;603	021;4	173;0;276;412;0	379;0	646;610	945;4	141;0;62;307;438; ; ; ; ;
21112;1060;314;454;0	590;0	663;603	021;4	032;0;301;427;0	380;0	646;610	945;4	224;0;62;307;438; ; ; ; ;
21132;1061;285;464;0	592;0	664;603	021;4	420;0;315;422;0	382;0	647;610	945;4	045;0;62;307;438; ; ; ; ;
21152;1062;278;470;0	594;0	664;601	919;4	436;0;309;419;0	384;0	647;611	214;4	042;0;62;307;438; ; ; ; ;
21174;1063;323;451;0	595;0	663;601	919;4	210;0;288;436;0	385;0	648;611	214;4	129;0;62;307;438; ; ; ; ;
21192;1064;321;454;0	597;0	663;601	919;4	188;0;292;419;0	386;0	649;611	214;4	236;0;62;307;438; ; ; ; ;
21215;1065;318;443;0	597;0	662;601	919;4	062;0;296;435;0	387;0	649;611	214;4	103;0;62;307;438; ; ; ; ;
21232;1066;291;471;0	598;0	662;601	919;4	325;0;311;442;0	388;0	649;611	214;4	359;0;62;307;438; ; ; ; ;
21254;1067;288;471;0	598;0	661;602	379;4	294;0;316;440;0	388;0	649;607	479;4	331;0;62;307;438; ; ; ; ;
21272;1068;297;448;0	598;0	661;602	379;4	312;0;315;431;0	388;0	650;607	479;4	312;0;62;307;438; ; ; ; ;
21294;1069;332;430;0	598;0	661;602	379;3	991;0;320;437;0	387;0	650;607	479;4	276;0;62;307;438; ; ; ; ;
21312;1070;334;440;0	597;0	660;602	379;4	106;0;299;453;0	386;0	650;607	479;4	262;0;62;307;438; ; ; ; ;
21334;1071;311;442;0	596;0	661;602	379;4	066;0;305;448;0	386;0	650;607	479;4	145;0;62;307;438; ; ; ; ;
21351;1072;326;445;0	596;0	661;600	617;4	118;0;301;442;0	385;0	650;609	962;4	126;0;62;307;438; ; ; ; ;
21373;1073;319;451;0	595;0	661;600	617;4	317;0;289;433;0	385;0	651;609	962;4	275;0;62;307;438; ; ; ; ;
21391;1074;329;432;0	595;0	661;600	617;4	210;0;320;438;0	385;0	651;609	962;4	292;0;62;307;438; ; ; ; ;
21413;1075;319;438;0	595;0	661;600	617;4	192;0;294;431;0	384;0	650;609	962;4	199;0;62;307;438; ; ; ; ;
21431;1076;299;453;0	595;0	661;600	617;4	427;0;307;418;0	385;0	650;609	962;4	375;0;62;307;438; ; ; ; ;
21453;1077;299;445;0	595;0	661;600	546;4	378;0;296;419;0	385;0	650;608	224;4	356;0;62;307;438; ; ; ; ;
21471;1078;306;419;0	595;0	661;600	546;4	222;0;299;420;0	385;0	650;608	224;4	236;0;62;307;438; ; ; ; ;
21493;1079;378;417;0	594;0	660;600	546;4	291;0;383;383;0	385;0	649;608	224;4	296;0; ; ; ; ; ; ; ;
21511;1080;387;386;0	595;0	660;600	546;4	309;0;397;387;0	385;0	649;608	224;4	498;0; ; ; ; ; ; ; ;
21533;1081;397;401;0	595;0	660;600	546;4	115;0;381;403;0	385;0	649;608	224;4	414;0; ; ; ; ; ; ; ;
21551;1082;407;390;0	595;0	660;601	578;4	152;0;386;384;0	386;0	648;607	255;4	513;0; ; ; ; ; ; ; ;
21573;1083;386;360;0	596;0	660;601	578;4	205;0;365;387;0	386;0	648;607	255;4	217;0; ; ; ; ; ; ; ;
21591;1084;355;397;0	596;0	660;601	578;4	379;0;403;344;0	386;0	648;607	255;4	769;0; ; ; ; ; ; ; ;
21613;1085;347;408;0	596;0	659;601	578;4	689;0;365;387;0	387;0	648;607	255;4	513;0; ; ; ; ; ; ; ;
21631;1086;375;405;0	597;0	658;601	578;4	394;0;384;356;0	387;0	647;607	255;4	264;0; ; ; ; ; ; ; ;
21653;1087;356;403;0	597;0	658;601	512;4	502;0;394;374;0	387;0	647;608	693;4	490;0; ; ; ; ; ; ; ;
21670;1088;372;412;0	596;0	657;601	512;4	314;0;375;388;0	387;0	647;608	693;4	586;0; ; ; ; ; ; ; ;
21692;1089;369;379;0	596;0	657;601	512;4	454;0;-800;-600;0	596;0	657;-1	000;-1	000;4; ; ; ; ; ; ; ;
21710;1090;366;362;0	596;0	656;601	512;4	255;0;394;374;0	386;0	647;608	693;4	192;0; ; ; ; ; ; ; ;
21730;1091;380;403;0	595;0	656;601	512;4	418;0;-800;-600;0	595;0	656;-1	000;-1	000;4; ; ; ; ; ; ; ;
21750;1092;378;381;0	594;0	655;602	444;4	345;0;-800;-600;0	384;0	647;-1	000;-1	000;4; ; ; ; ; ; ; ;
21770;1093;360;410;0	594;0	655;602	444;4	533;0;346;387;0	384;0	646;610	560;4	329;0; ; ; ; ; ; ; ;
21790;1094;405;365;0	593;0	654;602	444;4	215;0;378;349;0	383;0	646;610	560;4	010;0; ; ; ; ; ; ; ;
21810;1095;-800;-600;0	383;0	646;-1	000;-1	000;4;356;399;0	383;0	646;610	560;4	201;0; ; ; ; ; ; ; ;
21830;1096;391;360;0	593;0	653;602	444;4	225;0;375;332;0	383;0	645;610	560;4	075;0; ; ; ; ; ; ; ;
21850;1097;391;362;0	593;0	653;600	214;4	210;0;365;341;0	383;0	645;611	717;4	168;0; ; ; ; ; ; ; ;
21870;1098;404;339;0	593;0	653;600	214;4	179;0;369;340;0	383;0	645;611	717;4	176;0; ; ; ; ; ; ; ;
21890;1099;423;296;0	593;0	653;600	214;3	827;0;-800;-600;0	593;0	653;-1	000;-1	000;4; ; ; ; ; ; ; ;
21910;1100;407;301;0	593;0	653;600	214;4	119;0;-800;-600;0	593;0	653;-1	000;-1	000;4; ; ; ; ; ; ; ;
21930;1101;414;304;0	594;0	653;600	214;4	046;0;379;335;0	384;0	644;611	717;4	167;0; ; ; ; ; ; ; ;
21949;1102;421;305;0	594;0	653;601	817;3	942;0;379;340;0	384;0	644;607	834;4	142;0; ; ; ; ; ; ; ;
21969;1103;403;360;0	594;0	654;601	817;4	141;0;397;303;0	384;0	644;607	834;4	380;0; ; ; ; ; ; ; ;
21989;1104;398;326;0	594;0	654;601	817;3	959;0;359;283;0	385;0	645;607	834;4	479;0; ; ; ; ; ; ; ;
22009;1105;420;344;0	595;0	655;601	817;4	117;0;-800;-600;0	595;0	655;-1	000;-1	000;4; ; ; ; ; ; ; ;
22029;1106;388;294;0	595;0	655;601	817;3	974;0;-800;-600;0	595;0	655;-1	000;-1	000;4; ; ; ; ; ; ; ;
22049;1107;391;288;0	595;0	655;603	206;4	042;0;-800;-600;0	385;0	646;-1	000;-1	000;4; ; ; ; ; ; ; ;
22069;1108;428;261;0	594;0	656;603	206;3	688;0;400;315;0	385;0	646;607	140;4	195;0; ; ; ; ; ; ; ;
22089;1109;391;352;0	594;0	656;603	206;4	008;0;397;297;0	384;0	646;607	140;4	093;0; ; ; ; ; ; ; ;
22109;1110;399;355;0	594;0	656;603	206;4	041;0;-800;-600;0	594;0	656;-1	000;-1	000;4; ; ; ; ; ; ; ;
22129;1111;391;311;0	594;0	655;603	206;3	978;0;-800;-600;0	594;0	655;-1	000;-1	000;4; ; ; ; ; ; ; ;
22149;1112;397;363;0	593;0	655;600	961;3	965;0;-800;-600;0	384;0	645;-1	000;-1	000;4; ; ; ; ; ; ; ;
22169;1113;392;376;0	593;0	656;600	961;4	037;0;-800;-600;0	593;0	656;-1	000;-1	000;4; ; ; ; ; ; ; ;
22189;1114;416;264;0	593;0	656;600	961;3	899;0;376;357;0	384;0	645;612	168;4	298;0; ; ; ; ; ; ; ;
22209;1115;380;362;0	593;0	656;600	961;4	157;0;382;369;0	384;0	645;612	168;4	152;0; ; ; ; ; ; ; ;
22229;1116;386;393;0	593;0	656;600	961;4	402;0;372;332;0	384;0	645;612	168;4	166;0; ; ; ; ; ; ; ;
22249;1117;388;361;0	594;0	657;602	809;4	441;0;370;332;0	384;0	645;608	016;4	154;0; ; ; ; ; ; ; ;
22268;1118;382;407;0	594;0	657;602	809;4	561;0;386;340;0	384;0	645;608	016;4	124;0; ; ; ; ; ; ; ;
22288;1119;362;396;0	594;0	657;602	809;4	300;0;-800;-600;0	594;0	657;-1	000;-1	000;4; ; ; ; ; ; ; ;
22308;1120;377;399;0	595;0	657;602	809;4	458;0;402;334;0	385;0	645;608	016;4	483;0; ; ; ; ; ; ; ;
22328;1121;349;379;0	595;0	657;602	809;4	464;0;388;364;0	386;0	644;608	016;4	341;0; ; ; ; ; ; ; ;
22348;1122;349;374;0	595;0	657;602	131;4	466;0;388;360;0	386;0	644;611	849;4	367;0; ; ; ; ; ; ; ;
22368;1123;387;387;0	596;0	657;602	131;4	618;0;397;372;0	386;0	644;611	849;4	456;0; ; ; ; ; ; ; ;
22388;1124;379;417;0	596;0	658;602	131;4	555;0;420;361;0	386;0	644;611	849;4	528;0; ; ; ; ; ; ; ;
22408;1125;-800;-600;0	386;0	644;-1	000;-1	000;4;381;345;0	386;0	644;611	849;4	528;0; ; ; ; ; ; ; ;
22428;1126;347;414;0	596;0	658;602	131;4	994;0;-800;-600;0	596;0	658;-1	000;-1	000;4; ; ; ; ; ; ; ;
22448;1127;347;415;0	596;0	658;601	215;4	986;0;-800;-600;0	387;0	644;-1	000;-1	000;4; ; ; ; ; ; ; ;
22468;1128;370;382;0	596;0	658;601	215;4	595;0;403;427;0	387;0	644;612	150;4	529;0; ; ; ; ; ; ; ;
22488;1129;336;389;0	596;0	658;601	215;4	734;0;382;359;0	387;0	644;612	150;4	369;0; ; ; ; ; ; ; ;
22508;1130;361;369;0	596;0	658;601	215;4	703;0;402;352;0	387;0	644;612	150;4	399;0; ; ; ; ; ; ; ;
22528;1131;325;388;0	596;0	658;601	215;4	825;0;432;329;0	387;0	644;612	150;4	842;0; ; ; ; ; ; ; ;
22548;1132;330;380;0	596;0	658;601	443;4	847;0;428;317;0	386;0	644;611	352;4	789;0; ; ; ; ; ; ; ;
22567;1133;391;377;0	596;0	658;601	443;4	126;0;376;380;0	386;0	644;611	352;4	317;0;63;382;383; ; ; ; ;
22587;1134;387;387;0	596;0	658;601	443;4	166;0;371;372;0	386;0	644;611	352;4	234;0;63;382;383; ; ; ; ;
22607;1135;364;403;0	596;0	658;601	443;4	617;0;391;353;0	386;0	644;611	352;4	172;0;63;382;383; ; ; ; ;
22627;1136;377;439;0	596;0	657;601	443;4	459;0;390;347;0	386;0	644;611	352;4	151;0;63;382;383; ; ; ; ;
22647;1137;366;453;0	596;0	657;603	061;4	632;0;391;344;0	386;0	643;608	349;4	110;0;63;382;383; ; ; ; ;
22667;1138;384;395;0	596;0	655;603	061;4	151;0;380;368;0	386;0	642;608	349;4	231;0;63;382;383; ; ; ; ;
22687;1139;398;373;0	595;0	653;603	061;4	187;0;390;366;0	385;0	640;608	349;4	044;0;63;382;383; ; ; ; ;
22707;1140;395;408;0	594;0	650;603	061;4	234;0;-800;-600;0	594;0	650;-1	000;-1	000;4; ; ; ; ; ; ; ;
22727;1141;390;414;0	593;0	647;603	061;4	217;0;378;390;0	383;0	634;608	349;4	181;0; ; ; ; ; ; ; ;
22747;1142;397;422;0	592;0	642;600	119;4	223;0;378;389;0	382;0	630;609	348;4	187;0; ; ; ; ; ; ; ;
22767;1143;406;385;0	592;0	638;600	119;3	988;0;371;361;0	382;0	625;609	348;3	985;0; ; ; ; ; ; ; ;
22787;1144;383;411;0	593;0	632;600	119;4	194;0;385;391;0	383;0	621;609	348;4	194;0; ; ; ; ; ; ; ;
22807;1145;389;435;0	595;0	626;600	119;4	407;0;367;371;0	385;0	617;609	348;4	099;0; ; ; ; ; ; ; ;
22827;1146;349;358;0	599;0	620;600	119;4	182;0;367;330;0	388;0	612;609	348;4	089;0; ; ; ; ; ; ; ;
22847;1147;339;378;0	604;0	613;595	542;4	218;0;368;341;0	393;0	607;605	843;4	056;0; ; ; ; ; ; ; ;
22866;1148;226;216;0	608;0	607;595	542;4	178;0;204;192;0	398;0	602;605	843;4	192;0; ; ; ; ; ; ; ;
22886;1149;-800;-600;0	401;0	598;-1	000;-1	000;4;226;170;0	401;0	598;605	843;4	160;0; ; ; ; ; ; ; ;
22906;1150;199;223;0	616;0	595;595	542;4	269;0;219;210;0	404;0	593;605	843;3	964;0; ; ; ; ; ; ; ;
22926;1151;218;217;0	619;0	590;595	542;3	985;0;200;167;0	407;0	588;605	843;3	959;0; ; ; ; ; ; ; ;
22946;1152;218;216;0	621;0	586;596	403;3	991;0;207;186;0	409;0	585;601	961;3	929;0; ; ; ; ; ; ; ;
22966;1153;210;194;0	623;0	583;596	403;3	917;0;217;181;0	411;0	582;601	961;4	095;0; ; ; ; ; ; ; ;
22986;1154;210;176;0	625;0	581;596	403;3	902;0;200;182;0	412;0	580;601	961;3	887;0; ; ; ; ; ; ; ;
23006;1155;226;254;0	626;0	580;596	403;4	016;0;186;170;0	413;0	579;601	961;3	963;0; ; ; ; ; ; ; ;
23026;1156;212;199;0	626;0	579;596	403;4	333;0;222;199;0	414;0	579;601	961;3	929;0; ; ; ; ; ; ; ;
23046;1157;218;215;0	626;0	579;593	097;4	365;0;211;198;0	414;0	578;601	677;3	967;0; ; ; ; ; ; ; ;
23066;1158;225;226;0	626;0	578;593	097;3	749;0;212;206;0	413;0	577;601	677;4	018;0; ; ; ; ; ; ; ;
23086;1159;217;209;0	625;0	576;593	097;3	912;0;219;167;0	412;0	575;601	677;4	042;0; ; ; ; ; ; ; ;
23106;1160;256;231;0	623;0	573;593	097;3	959;0;-800;-600;0	623;0	573;-1	000;-1	000;4; ; ; ; ; ; ; ;
23125;1161;311;198;0	620;0	567;593	097;4	621;0;379;154;0	408;0	566;601	677;4	406;0; ; ; ; ; ; ; ;
23146;1162;325;200;0	617;0	562;594	213;4	796;0;382;172;0	405;0	561;590	322;4	326;0; ; ; ; ; ; ; ;
23165;1163;483;116;0	615;0	558;594	213;3	931;0;-800;-600;0	615;0	558;-1	000;-1	000;4;64;488;110; ; ; ; ;
23185;1164;494;103;0	614;0	555;594	213;3	589;0;480;125;0	402;0	555;591	704;3	950;0;64;488;110; ; ; ; ;
23205;1165;494;98;0	613;0	552;594	213;3	784;0;490;117;0	402;0	552;590	998;3	915;0;64;488;110; ; ; ; ;
23225;1166;498;94;0	613;0	549;594	213;3	740;0;489;145;0	401;0	550;591	011;3	892;0;64;488;110; ; ; ; ;
23245;1167;500;89;0	614;0	546;594	970;3	701;0;487;136;0	402;0	547;597	846;3	912;0;64;488;110; ; ; ; ;
23265;1168;508;109;0	615;0	544;594	970;3	844;0;492;102;0	404;0	544;597	846;3	946;0;64;488;110; ; ; ; ;
23285;1169;498;105;0	618;0	542;594	970;3	929;0;494;106;0	406;0	542;597	846;3	864;0;64;488;110; ; ; ; ;
23305;1170;477;101;0	621;0	540;594	970;3	816;0;485;112;0	409;0	540;597	846;3	859;0;64;488;110; ; ; ; ;
23325;1171;481;121;0	625;0	538;594	970;3	902;0;475;100;0	413;0	539;597	846;3	759;0;64;488;110; ; ; ; ;
23345;1172;486;115;0	630;0	538;596	621;3	865;0;471;124;0	417;0	539;586	783;3	657;0;64;488;110; ; ; ; ;
23365;1173;487;87;0	634;0	539;596	621;3	812;0;-800;-600;0	634;0	539;-1	000;-1	000;4; ; ; ; ; ; ; ;
23385;1174;486;111;0	638;0	540;596	621;3	674;0;475;119;0	425;0	539;589	840;3	636;0; ; ; ; ; ; ; ;
23405;1175;511;96;0	641;0	541;596	621;3	889;0;503;102;0	428;0	540;589	871;3	963;0; ; ; ; ; ; ; ;
23425;1176;494;111;0	644;0	542;596	621;3	856;0;474;132;0	431;0	541;586	068;3	827;0; ; ; ; ; ; ; ;
23445;1177;501;105;0	646;0	543;597	299;3	849;0;483;111;0	433;0	542;596	020;4	072;0; ; ; ; ; ; ; ;
23464;1178;528;61;0	648;0	543;597	299;3	418;0;484;100;0	435;0	542;596	020;3	817;0; ; ; ; ; ; ; ;
23484;1179;486;100;0	648;0	544;597	299;3	691;0;482;109;0	435;0	542;596	020;3	667;0;65;483;95; ; ; ; ;
23504;1180;493;116;0	648;0	544;597	299;3	665;0;480;100;0	435;0	542;596	020;3	762;0;65;483;95; ; ; ; ;
23524;1181;473;86;0	647;0	544;597	299;3	830;0;484;82;0	434;0	542;596	020;3	637;0;65;483;95; ; ; ; ;
23544;1182;472;113;0	646;0	543;595	998;3	859;0;483;81;0	433;0	541;597	144;3	666;0;65;483;95; ; ; ; ;
23564;1183;499;89;0	644;0	542;595	998;3	681;0;497;96;0	431;0	540;597	144;3	988;0;65;483;95; ; ; ; ;
23584;1184;487;85;0	641;0	540;595	998;3	819;0;496;103;0	429;0	539;597	144;3	677;0;65;483;95; ; ; ; ;
23604;1185;464;98;0	639;0	539;595	998;4	014;0;476;92;0	426;0	538;597	144;3	774;0;65;483;95; ; ; ; ;
23624;1186;502;115;0	636;0	538;595	998;3	707;0;509;101;0	423;0	538;597	144;3	689;0;66;490;95; ; ; ; ;
23644;1187;490;119;0	632;0	538;595	257;3	822;0;504;99;0	420;0	537;595	433;3	716;0;66;490;95; ; ; ; ;
23664;1188;486;83;0	629;0	538;595	257;3	592;0;508;98;0	416;0	538;595	433;3	831;0;66;490;95; ; ; ; ;
23684;1189;492;124;0	626;0	538;595	257;4	079;0;482;86;0	413;0	539;595	433;3	749;0;66;490;95; ; ; ; ;
23704;1190;504;101;0	622;0	540;595	257;3	731;0;490;89;0	410;0	540;595	433;3	806;0;66;490;95; ; ; ; ;
23724;1191;486;89;0	619;0	541;595	257;3	741;0;504;104;0	407;0	542;595	433;3	749;0;66;490;95; ; ; ; ;
23743;1192;491;105;0	616;0	543;594	855;3	749;0;491;96;0	404;0	544;597	014;3	777;0;66;490;95; ; ; ; ;
23764;1193;497;111;0	614;0	543;594	855;3	854;0;503;93;0	401;0	545;597	014;3	667;0;66;490;95; ; ; ; ;
23783;1194;494;70;0	612;0	544;594	855;3	748;0;486;86;0	399;0	546;597	014;3	665;0;66;490;95; ; ; ; ;
23803;1195;482;94;0	610;0	544;594	855;3	587;0;500;94;0	398;0	546;597	014;3	785;0;66;490;95; ; ; ; ;
23823;1196;496;95;0	609;0	544;594	855;3	910;0;487;85;0	397;0	546;597	014;3	787;0;66;490;95; ; ; ; ;
23843;1197;491;97;0	609;0	544;595	165;3	824;0;492;88;0	397;0	546;596	759;3	787;0;66;490;95; ; ; ; ;
23863;1198;490;101;0	609;0	545;595	165;3	723;0;504;106;0	397;0	547;596	759;3	682;0;66;490;95; ; ; ; ;
23883;1199;497;108;0	610;0	546;595	165;3	706;0;495;99;0	397;0	547;596	759;3	749;0;66;490;95; ; ; ; ;
23903;1200;487;104;0	610;0	547;595	165;3	742;0;508;91;0	398;0	548;596	759;3	740;0;66;490;95; ; ; ; ;
23923;1201;463;89;0	611;0	549;595	165;3	792;0;490;89;0	398;0	549;596	759;3	744;0;66;490;95; ; ; ; ;
23943;1202;462;91;0	611;0	550;595	302;3	799;0;494;85;0	399;0	550;597	200;3	742;0;66;490;95; ; ; ; ;
23963;1203;459;91;0	611;0	551;595	302;4	115;0;480;99;0	399;0	551;597	200;3	608;0;66;490;95; ; ; ; ;
23983;1204;423;171;0	612;0	553;595	302;4	160;0;461;132;0	400;0	552;597	200;4	122;0; ; ; ; ; ; ; ;
24003;1205;307;244;0	613;0	555;595	302;3	645;0;299;271;0	401;0	554;597	200;3	800;0; ; ; ; ; ; ; ;
24023;1206;313;266;0	613;0	556;595	302;3	739;0;317;280;0	401;0	555;597	200;3	696;0; ; ; ; ; ; ; ;
24042;1207;316;282;0	612;0	558;600	343;3	864;0;334;277;0	400;0	556;607	774;3	946;0; ; ; ; ; ; ; ;
24062;1208;276;276;0	612;0	560;600	343;4	150;0;305;278;0	399;0	558;607	774;3	903;0; ; ; ; ; ; ; ;
24082;1209;344;189;0	611;0	561;600	343;3	263;0;313;250;0	399;0	560;607	774;3	980;0; ; ; ; ; ; ; ;
24102;1210;324;222;0	611;0	563;600	343;3	476;0;275;342;0	398;0	561;607	774;4	147;0; ; ; ; ; ; ; ;
24122;1211;293;259;0	610;0	564;600	343;3	783;0;307;305;0	398;0	563;607	774;4	040;0; ; ; ; ; ; ; ;
24142;1212;322;222;0	610;0	566;600	267;3	362;0;302;316;0	397;0	565;607	531;4	114;0; ; ; ; ; ; ; ;
24162;1213;292;259;0	610;0	567;600	267;3	813;0;293;276;0	397;0	567;607	531;3	922;0; ; ; ; ; ; ; ;
24182;1214;297;348;0	610;0	569;600	267;4	245;0;312;308;0	397;0	568;607	531;3	968;0; ; ; ; ; ; ; ;
24202;1215;292;297;0	610;0	570;600	267;3	822;0;321;318;0	397;0	569;607	531;4	120;0; ; ; ; ; ; ; ;
24222;1216;325;251;0	610;0	570;600	267;3	524;0;305;269;0	398;0	570;607	531;3	750;0; ; ; ; ; ; ; ;
24242;1217;329;281;0	610;0	570;600	791;3	613;0;317;286;0	398;0	570;607	859;3	799;0; ; ; ; ; ; ; ;
24262;1218;364;329;0	611;0	568;600	791;3	679;0;358;370;0	399;0	568;607	859;3	907;0; ; ; ; ; ; ; ;
24282;1219;363;359;0	614;0	565;600	791;3	805;0;375;338;0	401;0	565;607	859;3	866;0; ; ; ; ; ; ; ;
24302;1220;339;393;0	616;0	560;600	791;4	204;0;355;392;0	404;0	559;607	859;4	286;0; ; ; ; ; ; ; ;
24321;1221;354;255;0	620;0	552;600	791;3	788;0;368;355;0	407;0	551;607	859;4	096;0; ; ; ; ; ; ; ;
24341;1222;348;273;0	623;0	543;600	121;3	910;0;363;351;0	410;0	541;607	134;4	192;0; ; ; ; ; ; ; ;
24361;1223;399;266;0	625;0	534;600	121;3	650;0;373;339;0	413;0	532;607	134;3	953;0; ; ; ; ; ; ; ;
24381;1224;387;285;0	627;0	527;600	121;3	554;0;386;339;0	414;0	525;607	134;3	947;0; ; ; ; ; ; ; ;
24401;1225;376;309;0	628;0	523;600	121;3	715;0;396;324;0	415;0	522;607	134;4	142;0; ; ; ; ; ; ; ;
24421;1226;368;383;0	629;0	524;600	121;3	970;0;358;327;0	416;0	522;607	134;3	840;0; ; ; ; ; ; ; ;
24441;1227;360;408;0	629;0	528;600	846;3	993;0;363;333;0	416;0	526;605	162;3	865;0; ; ; ; ; ; ; ;
24461;1228;355;351;0	628;0	537;600	846;3	766;0;343;332;0	416;0	535;605	162;3	832;0; ; ; ; ; ; ; ;
24481;1229;387;287;0	627;0	550;600	846;3	669;0;376;312;0	415;0	548;605	162;3	912;0; ; ; ; ; ; ; ;
24501;1230;363;334;0	626;0	567;600	846;3	837;0;-800;-600;0	626;0	567;-1	000;-1	000;4; ; ; ; ; ; ; ;
24521;1231;363;321;0	625;0	585;600	846;3	958;0;356;311;0	413;0	583;605	162;3	916;0; ; ; ; ; ; ; ;
24541;1232;362;299;0	624;0	601;599	499;3	959;0;356;307;0	412;0	599;608	304;3	936;0; ; ; ; ; ; ; ;
24561;1233;367;320;0	623;0	613;599	499;3	922;0;364;346;0	411;0	612;608	304;4	121;0; ; ; ; ; ; ; ;
24581;1234;389;378;0	622;0	620;599	499;4	053;0;365;356;0	410;0	618;608	304;4	009;0; ; ; ; ; ; ; ;
24601;1235;-800;-600;0	408;0	621;-1	000;-1	000;4;378;320;0	408;0	621;608	304;4	099;0; ; ; ; ; ; ; ;
24621;1236;402;361;0	619;0	623;599	499;3	890;0;-800;-600;0	619;0	623;-1	000;-1	000;4; ; ; ; ; ; ; ;
24640;1237;402;361;0	618;0	624;599	741;3	891;0;-800;-600;0	405;0	617;-1	000;-1	000;4; ; ; ; ; ; ; ;
24660;1238;396;355;0	616;0	624;599	741;3	779;0;364;357;0	404;0	615;606	827;3	841;0; ; ; ; ; ; ; ;
24680;1239;372;390;0	614;0	627;599	741;3	830;0;372;430;0	402;0	614;606	827;4	098;0; ; ; ; ; ; ; ;
24700;1240;385;415;0	612;0	631;599	741;3	836;0;368;405;0	400;0	616;606	827;3	995;0; ; ; ; ; ; ; ;
24720;1241;359;368;0	611;0	636;599	741;3	947;0;350;383;0	399;0	620;606	827;3	847;0; ; ; ; ; ; ; ;
24740;1242;358;390;0	611;0	639;603	215;4	011;0;352;416;0	400;0	625;607	483;3	955;0; ; ; ; ; ; ; ;
24760;1243;383;418;0	611;0	640;603	215;3	864;0;400;347;0	400;0	626;607	483;3	952;0;67;371;398; ; ; ; ;
24780;1244;369;408;0	611;0	641;603	215;4	226;0;378;379;0	400;0	626;607	483;3	901;0;67;371;398; ; ; ; ;
24800;1245;355;420;0	611;0	642;603	215;4	278;0;360;379;0	400;0	626;607	483;3	832;0;67;371;398; ; ; ; ;
24820;1246;386;400;0	612;0	644;603	215;3	897;0;374;364;0	400;0	627;607	483;4	001;0;67;371;398; ; ; ; ;
24840;1247;376;401;0	612;0	646;602	910;4	092;0;365;380;0	401;0	629;608	983;3	972;0;67;371;398; ; ; ; ;
24860;1248;375;408;0	613;0	649;602	910;4	003;0;-800;-600;0	613;0	649;-1	000;-1	000;4;67;371;398; ; ; ; ;
24880;1249;374;389;0	614;0	650;602	910;4	011;0;383;397;0	403;0	633;608	983;4	121;0;67;371;398; ; ; ; ;
24900;1250;366;448;0	615;0	650;602	910;4	676;0;388;375;0	404;0	634;608	983;3	901;0;67;371;398; ; ; ; ;
24919;1251;379;427;0	616;0	650;602	910;4	083;0;359;391;0	404;0	635;608	983;4	222;0;67;371;398; ; ; ; ;
24939;1252;377;435;0	616;0	650;601	419;4	250;0;353;384;0	404;0	635;606	708;4	167;0;67;371;398; ; ; ; ;
24959;1253;361;395;0	615;0	650;601	419;4	154;0;370;381;0	404;0	635;606	708;4	022;0;67;371;398; ; ; ; ;
24979;1254;438;336;0	615;0	650;601	419;3	568;0;360;420;0	403;0	635;606	708;4	282;0; ; ; ; ; ; ; ;
24999;1255;318;392;0	614;0	651;601	419;3	971;0;-800;-600;0	614;0	651;-1	000;-1	000;4; ; ; ; ; ; ; ;
25019;1256;294;421;0	614;0	653;601	419;4	185;0;242;356;0	402;0	637;606	708;3	860;0; ; ; ; ; ; ; ;
25039;1257;298;406;0	612;0	654;601	839;3	998;0;242;356;0	401;0	639;607	174;3	863;0; ; ; ; ; ; ; ;
25059;1258;311;401;0	611;0	655;601	839;3	958;0;-800;-600;0	611;0	655;-1	000;-1	000;4;68;291;407; ; ; ; ;
25079;1259;293;409;0	611;0	656;601	839;4	068;0;297;400;0	400;0	640;607	174;4	049;0;68;291;407; ; ; ; ;
25099;1260;301;419;0	610;0	656;601	839;4	098;0;304;401;0	399;0	640;607	174;4	106;0;68;291;407; ; ; ; ;
25119;1261;311;407;0	610;0	656;601	839;3	890;0;272;402;0	399;0	641;607	174;3	984;0;68;291;407; ; ; ; ;
25139;1262;304;411;0	610;0	656;601	367;3	944;0;267;403;0	399;0	641;607	110;3	980;0;68;291;407; ; ; ; ;
25159;1263;294;422;0	609;0	657;601	367;4	109;0;274;402;0	398;0	641;607	110;4	033;0;68;291;407; ; ; ; ;
25179;1264;289;404;0	609;0	657;601	367;3	995;0;302;403;0	398;0	642;607	110;4	189;0;68;291;407; ; ; ; ;
25199;1265;287;409;0	609;0	658;601	367;3	972;0;-800;-600;0	609;0	658;-1	000;-1	000;4;68;291;407; ; ; ; ;
25219;1266;295;471;0	609;0	659;601	367;4	075;0;288;450;0	398;0	644;607	110;4	091;0;69;300;440; ; ; ; ;
25238;1267;291;465;0	609;0	660;603	782;4	024;0;288;451;0	398;0	644;606	675;4	088;0;69;300;440; ; ; ; ;
25258;1268;314;459;0	609;0	660;603	782;3	908;0;-800;-600;0	609;0	660;-1	000;-1	000;4;69;300;440; ; ; ; ;
25278;1269;307;459;0	610;0	660;603	782;4	193;0;324;449;0	399;0	645;606	675;4	108;0;69;300;440; ; ; ; ;
25298;1270;299;457;0	610;0	660;603	782;4	004;0;320;447;0	399;0	645;606	675;4	130;0;69;300;440; ; ; ; ;
25318;1271;295;454;0	610;0	660;603	782;4	034;0;-800;-600;0	610;0	660;-1	000;-1	000;4;69;300;440; ; ; ; ;
25338;1272;291;453;0	610;0	660;603	698;4	063;0;-800;-600;0	399;0	644;-1	000;-1	000;4;69;300;440; ; ; ; ;
25358;1273;328;463;0	610;0	660;603	698;3	910;0;299;453;0	399;0	644;609	240;4	100;0;69;300;440; ; ; ; ;
25378;1274;298;445;0	610;0	660;603	698;4	003;0;297;449;0	399;0	644;609	240;4	140;0;69;300;440; ; ; ; ;
25398;1275;303;451;0	610;0	660;603	698;3	942;0;310;438;0	399;0	644;609	240;4	061;0;69;300;440; ; ; ; ;
25418;1276;319;453;0	610;0	660;603	698;3	903;0;310;440;0	399;0	644;609	240;4	136;0;69;300;440; ; ; ; ;
25438;1277;305;455;0	610;0	660;603	951;3	936;0;308;442;0	399;0	644;606	892;4	093;0;69;300;440; ; ; ; ;
25458;1278;314;444;0	610;0	659;603	951;3	976;0;300;446;0	399;0	643;606	892;4	045;0;69;300;440; ; ; ; ;
25478;1279;332;451;0	610;0	659;603	951;3	887;0;310;428;0	399;0	643;606	892;4	211;0;69;300;440; ; ; ; ;
25498;1280;317;425;0	610;0	659;603	951;3	962;0;297;433;0	399;0	643;606	892;4	001;0;69;300;440; ; ; ; ;
25517;1281;313;441;0	610;0	659;603	951;3	893;0;300;428;0	399;0	642;606	892;4	208;0;69;300;440; ; ; ; ;
25537;1282;319;439;0	610;0	658;602	933;3	913;0;301;429;0	399;0	642;608	861;4	150;0;69;300;440; ; ; ; ;
25557;1283;327;463;0	611;0	658;602	933;4	079;0;290;447;0	400;0	642;608	861;4	053;0;69;300;440; ; ; ; ;
25577;1284;293;437;0	611;0	658;602	933;3	991;0;297;446;0	400;0	641;608	861;4	190;0;69;300;440; ; ; ; ;
25597;1285;304;455;0	612;0	658;602	933;3	959;0;293;411;0	401;0	641;608	861;3	912;0;69;300;440; ; ; ; ;
25617;1286;284;448;0	613;0	658;602	933;4	133;0;269;408;0	402;0	641;608	861;3	875;0;69;300;440; ; ; ; ;
25637;1287;287;439;0	613;0	658;601	118;4	074;0;268;406;0	402;0	641;609	204;3	841;0;69;300;440; ; ; ; ;
25657;1288;285;424;0	614;0	658;601	118;4	091;0;-800;-600;0	614;0	658;-1	000;-1	000;4;69;300;440; ; ; ; ;
25677;1289;288;442;0	615;0	658;601	118;3	877;0;288;438;0	404;0	640;609	204;3	930;0;69;300;440; ; ; ; ;
25697;1290;281;408;0	616;0	658;601	118;3	981;0;298;443;0	405;0	640;609	204;3	950;0;69;300;440; ; ; ; ;
25717;1291;319;456;0	616;0	658;601	118;3	793;0;264;376;0	405;0	640;609	204;3	894;0;69;300;440; ; ; ; ;
25737;1292;321;449;0	617;0	659;602	073;3	805;0;260;358;0	406;0	640;607	341;3	877;0;69;300;440; ; ; ; ;
25757;1293;312;447;0	618;0	659;602	073;4	105;0;303;475;0	406;0	640;607	341;4	190;0;70;287;438; ; ; ; ;
25777;1294;293;451;0	618;0	659;602	073;4	056;0;293;420;0	407;0	641;607	341;3	904;0;70;287;438; ; ; ; ;
25797;1295;270;443;0	619;0	660;602	073;3	846;0;-800;-600;0	619;0	660;-1	000;-1	000;4;70;287;438; ; ; ; ;
25817;1296;304;458;0	619;0	660;602	073;3	940;0;282;417;0	408;0	641;607	341;3	941;0;70;287;438; ; ; ; ;
25836;1297;289;457;0	620;0	661;602	894;3	854;0;282;419;0	409;0	641;605	281;3	928;0;70;287;438; ; ; ; ;
25856;1298;283;437;0	620;0	661;602	894;3	751;0;307;438;0	409;0	641;605	281;3	982;0;70;287;438; ; ; ; ;
25876;1299;306;423;0	621;0	661;602	894;3	885;0;255;390;0	410;0	641;605	281;3	908;0; ; ; ; ; ; ; ;
25896;1300;340;471;0	622;0	662;602	894;3	934;0;295;445;0	410;0	641;605	281;3	962;0; ; ; ; ; ; ; ;
25916;1301;292;444;0	622;0	662;602	894;3	836;0;-800;-600;0	622;0	662;-1	000;-1	000;4; ; ; ; ; ; ; ;
25936;1302;315;450;0	623;0	662;601	409;3	827;0;-800;-600;0	412;0	641;-1	000;-1	000;4; ; ; ; ; ; ; ;
25956;1303;346;399;0	623;0	662;601	409;3	835;0;341;429;0	412;0	641;607	323;4	025;0; ; ; ; ; ; ; ;
25976;1304;386;401;0	622;0	663;601	409;3	835;0;382;361;0	411;0	641;607	323;3	856;0; ; ; ; ; ; ; ;
25996;1305;391;387;0	623;0	664;601	409;3	923;0;-800;-600;0	623;0	664;-1	000;-1	000;4; ; ; ; ; ; ; ;
26016;1306;405;431;0	623;0	665;601	409;4	200;0;-800;-600;0	623;0	665;-1	000;-1	000;4; ; ; ; ; ; ; ;
26036;1307;414;430;0	623;0	665;603	656;4	267;0;-800;-600;0	412;0	642;-1	000;-1	000;4; ; ; ; ; ; ; ;
26056;1308;414;365;0	624;0	666;603	656;3	619;0;375;427;0	412;0	643;605	373;4	166;0; ; ; ; ; ; ; ;
26076;1309;388;411;0	624;0	666;603	656;3	841;0;367;386;0	413;0	643;605	373;3	918;0; ; ; ; ; ; ; ;
26096;1310;376;401;0	624;0	666;603	656;4	067;0;385;352;0	413;0	643;605	373;3	731;0; ; ; ; ; ; ; ;
26115;1311;413;382;0	624;0	667;603	656;3	817;0;397;377;0	413;0	643;605	373;3	927;0; ; ; ; ; ; ; ;
26138;1312;397;406;0	624;0	667;601	828;3	873;0;399;360;0	413;0	643;607	481;3	881;0; ; ; ; ; ; ; ;
26155;1313;406;428;0	624;0	668;601	828;4	308;0;-800;-600;0	624;0	668;-1	000;-1	000;4; ; ; ; ; ; ; ;
26175;1314;386;369;0	623;0	668;601	828;3	729;0;410;358;0	412;0	644;607	481;4	096;0; ; ; ; ; ; ; ;
26195;1315;396;388;0	623;0	669;601	828;3	781;0;383;378;0	412;0	644;607	481;3	757;0; ; ; ; ; ; ; ;
26215;1316;403;232;0	623;0	669;601	828;3	324;0;372;406;0	412;0	644;607	481;3	996;0; ; ; ; ; ; ; ;
26235;1317;396;191;0	623;0	669;602	191;3	208;0;361;430;0	412;0	644;605	567;3	838;0; ; ; ; ; ; ; ;
26255;1318;379;408;0	623;0	669;602	191;3	900;0;349;367;0	412;0	644;605	567;3	738;0; ; ; ; ; ; ; ;
26275;1319;285;464;0	624;0	669;602	191;4	090;0;280;384;0	413;0	645;605	567;3	770;0; ; ; ; ; ; ; ;
26295;1320;308;430;0	624;0	669;602	191;3	718;0;238;374;0	413;0	644;605	567;3	717;0; ; ; ; ; ; ; ;
26315;1321;276;427;0	625;0	669;602	191;3	720;0;305;462;0	413;0	644;605	567;4	136;0; ; ; ; ; ; ; ;
26335;1322;283;425;0	625;0	669;601	119;3	716;0;256;476;0	414;0	644;605	964;4	175;0; ; ; ; ; ; ; ;
26355;1323;307;444;0	625;0	670;601	119;3	846;0;232;356;0	414;0	644;605	964;3	747;0; ; ; ; ; ; ; ;
26375;1324;287;466;0	625;0	670;601	119;3	957;0;284;422;0	414;0	643;605	964;3	906;0;71;290;439; ; ; ; ;
26395;1325;306;464;0	626;0	670;601	119;3	888;0;264;427;0	415;0	643;605	964;3	917;0;71;290;439; ; ; ; ;
26415;1326;316;451;0	626;0	670;601	119;3	864;0;249;413;0	415;0	643;605	964;3	844;0;71;290;439; ; ; ; ;
26435;1327;312;463;0	627;0	670;599	623;3	895;0;274;413;0	416;0	643;605	213;3	822;0;71;290;439; ; ; ; ;
26454;1328;284;437;0	628;0	670;599	623;3	961;0;298;451;0	416;0	642;605	213;4	085;0;71;290;439; ; ; ; ;
26474;1329;298;431;0	628;0	670;599	623;3	769;0;304;448;0	417;0	642;605	213;4	072;0;71;290;439; ; ; ; ;
26494;1330;291;400;0	629;0	669;599	623;4	006;0;265;422;0	418;0	641;605	213;3	908;0; ; ; ; ; ; ; ;
26514;1331;280;383;0	629;0	669;599	623;3	994;0;296;402;0	418;0	641;605	213;3	825;0; ; ; ; ; ; ; ;
26537;1332;285;366;0	630;0	669;599	477;3	959;0;288;388;0	419;0	640;607	783;3	757;0; ; ; ; ; ; ; ;
26554;1333;290;428;0	631;0	669;599	477;3	866;0;271;415;0	420;0	640;607	783;3	886;0; ; ; ; ; ; ; ;
26574;1334;278;419;0	632;0	669;599	477;3	871;0;295;399;0	420;0	641;607	783;3	883;0; ; ; ; ; ; ; ;
26594;1335;274;412;0	632;0	669;599	477;3	957;0;297;454;0	421;0	641;607	783;4	074;0; ; ; ; ; ; ; ;
26615;1336;-800;-600;0	421;0	641;-1	000;-1	000;4;289;427;0	421;0	641;607	783;3	949;0; ; ; ; ; ; ; ;
26634;1337;-800;-600;0	633;0	670;-1	000;-1	000;4;290;435;0	421;0	641;605	061;3	983;0; ; ; ; ; ; ; ;
26656;1338;363;335;0	632;0	670;600	074;3	655;0;363;406;0	421;0	640;605	061;3	878;0; ; ; ; ; ; ; ;
26674;1339;476;313;0	631;0	669;600	074;3	636;0;496;294;0	420;0	639;605	061;3	912;0; ; ; ; ; ; ; ;
26694;1340;522;320;0	630;0	669;600	074;3	671;0;-800;-600;0	630;0	669;-1	000;-1	000;4; ; ; ; ; ; ; ;
26713;1341;505;317;0	630;0	669;600	074;3	751;0;509;313;0	419;0	640;605	061;3	938;0; ; ; ; ; ; ; ;
26733;1342;532;320;0	630;0	668;600	001;3	758;0;508;315;0	419;0	640;603	702;3	930;0; ; ; ; ; ; ; ;
26753;1343;526;282;0	630;0	668;600	001;3	696;0;489;325;0	419;0	640;603	702;3	816;0; ; ; ; ; ; ; ;
26773;1344;508;331;0	630;0	668;600	001;3	847;0;479;330;0	419;0	640;603	702;3	798;0;72;494;321; ; ; ; ;
26793;1345;508;329;0	629;0	668;600	001;3	840;0;483;328;0	418;0	640;603	702;3	914;0;72;494;321; ; ; ; ;
26813;1346;509;291;0	629;0	668;600	001;3	633;0;464;324;0	418;0	640;603	702;3	713;0;72;494;321; ; ; ; ;
26833;1347;511;315;0	629;0	667;600	120;3	703;0;461;323;0	417;0	640;607	080;3	745;0;72;494;321; ; ; ; ;
26853;1348;501;335;0	629;0	667;600	120;3	662;0;483;314;0	417;0	640;607	080;3	903;0;72;494;321; ; ; ; ;
26873;1349;521;347;0	628;0	667;600	120;3	807;0;500;306;0	417;0	640;607	080;3	823;0;72;494;321; ; ; ; ;
26893;1350;443;346;0	629;0	667;600	120;3	603;0;396;327;0	418;0	640;607	080;3	858;0; ; ; ; ; ; ; ;
26913;1351;405;329;0	630;0	668;600	120;3	439;0;399;372;0	419;0	641;607	080;3	989;0; ; ; ; ; ; ; ;
26933;1352;385;333;0	630;0	668;601	554;3	450;0;401;378;0	419;0	640;606	439;3	961;0; ; ; ; ; ; ; ;
26953;1353;392;425;0	631;0	668;601	554;4	044;0;383;379;0	419;0	640;606	439;3	945;0; ; ; ; ; ; ; ;
26973;1354;431;326;0	631;0	669;601	554;3	691;0;-800;-600;0	631;0	669;-1	000;-1	000;4; ; ; ; ; ; ; ;
26993;1355;411;399;0	631;0	670;601	554;3	705;0;394;345;0	420;0	641;606	439;3	736;0; ; ; ; ; ; ; ;
27013;1356;376;360;0	632;0	671;601	554;3	698;0;341;471;0	420;0	642;606	439;4	592;0; ; ; ; ; ; ; ;
27032;1357;389;394;0	632;0	672;602	400;3	711;0;341;471;0	421;0	642;605	078;4	582;0; ; ; ; ; ; ; ;
27055;1358;404;404;0	632;0	672;602	400;3	659;0;378;343;0	421;0	643;605	078;3	615;0; ; ; ; ; ; ; ;
27072;1359;402;290;0	632;0	672;602	400;3	466;0;358;397;0	421;0	643;605	078;3	925;0; ; ; ; ; ; ; ;
27094;1360;383;364;0	632;0	672;602	400;3	542;0;331;323;0	421;0	643;605	078;3	769;0; ; ; ; ; ; ; ;
27112;1361;-800;-600;0	421;0	643;-1	000;-1	000;4;390;391;0	421;0	643;605	078;3	937;0; ; ; ; ; ; ; ;
27133;1362;-800;-600;0	632;0	672;-1	000;-1	000;4;375;364;0	421;0	643;605	336;3	891;0; ; ; ; ; ; ; ;
27152;1363;382;374;0	632;0	672;601	890;3	668;0;373;393;0	420;0	643;605	336;3	991;0; ; ; ; ; ; ; ;
27172;1364;397;399;0	631;0	673;601	890;3	741;0;357;387;0	420;0	643;605	336;3	910;0; ; ; ; ; ; ; ;
27192;1365;415;433;0	631;0	673;601	890;4	008;0;-800;-600;0	631;0	673;-1	000;-1	000;4; ; ; ; ; ; ; ;
27213;1366;412;372;0	630;0	673;601	890;3	684;0;-800;-600;0	630;0	673;-1	000;-1	000;4; ; ; ; ; ; ; ;
27232;1367;409;394;0	630;0	673;600	926;3	783;0;-800;-600;0	419;0	644;-1	000;-1	000;4; ; ; ; ; ; ; ;
27253;1368;394;324;0	630;0	672;600	926;3	614;0;397;384;0	418;0	644;606	048;3	885;0; ; ; ; ; ; ; ;
27272;1369;394;403;0	629;0	671;600	926;3	686;0;374;417;0	418;0	643;606	048;3	976;0; ; ; ; ; ; ; ;
27293;1370;389;389;0	629;0	667;600	926;3	796;0;385;376;0	417;0	641;606	048;3	827;0; ; ; ; ; ; ; ;
27311;1371;369;431;0	629;0	660;600	926;4	297;0;393;378;0	417;0	635;606	048;3	886;0; ; ; ; ; ; ; ;
27333;1372;364;434;0	629;0	648;602	034;4	425;0;384;386;0	417;0	625;603	642;3	879;0; ; ; ; ; ; ; ;
27351;1373;-800;-600;-1	000;-1	000;-1	000;-1	000;4;-800;-600;-1	000;-1	000;-1	000;-1	000;4; ; ; ; ; ; ; ;
27373;1374;389;389;0	629;0	609;602	034;4	270;0;385;382;0	416;0	590;603	642;4	125;0; ; ; ; ; ; ; ;
27391;1375;415;437;0	629;0	589;602	034;4	699;0;390;415;0	416;0	572;603	642;4	199;0; ; ; ; ; ; ; ;
27413;1376;397;396;0	628;0	573;602	034;4	239;0;371;410;0	416;0	557;603	642;4	307;0; ; ; ; ; ; ; ;
27431;1377;406;416;0	627;0	561;599	816;4	356;0;370;404;0	415;0	547;604	551;4	399;0; ; ; ; ; ; ; ;
27453;1378;372;391;0	627;0	555;599	816;4	074;0;395;375;0	414;0	542;604	551;3	990;0; ; ; ; ; ; ; ;
27471;1379;390;374;0	627;0	554;599	816;3	790;0;394;368;0	415;0	541;604	551;4	055;0; ; ; ; ; ; ; ;
27493;1380;396;412;0	627;0	557;599	816;4	109;0;388;390;0	415;0	544;604	551;3	970;0; ; ; ; ; ; ; ;
27511;1381;404;323;0	628;0	562;599	816;3	655;0;-800;-600;0	628;0	562;-1	000;-1	000;4; ; ; ; ; ; ; ;
27533;1382;409;317;0	630;0	566;600	780;3	722;0;-800;-600;0	417;0	550;-1	000;-1	000;4; ; ; ; ; ; ; ;
27551;1383;387;321;0	631;0	566;600	780;3	828;0;378;372;0	419;0	548;607	255;4	014;0;73;383;368; ; ; ; ;
27571;1384;382;380;0	634;0	563;600	780;4	035;0;380;333;0	422;0	543;607	255;4	062;0;73;383;368; ; ; ; ;
27591;1385;390;386;0	636;0	559;600	780;4	014;0;358;374;0	424;0	537;607	255;4	029;0;73;383;368; ; ; ; ;
27610;1386;395;391;0	638;0	555;600	780;3	974;0;380;363;0	426;0	533;607	255;3	899;0;73;383;368; ; ; ; ;
27630;1387;395;395;0	639;0	553;602	402;3	957;0;374;353;0	428;0	530;606	601;3	901;0;73;383;368; ; ; ; ;
27650;1388;403;368;0	641;0	553;602	402;3	994;0;378;344;0	429;0	529;606	601;4	074;0;73;383;368; ; ; ; ;
27670;1389;370;396;0	641;0	556;602	402;4	158;0;-800;-600;0	641;0	556;-1	000;-1	000;4;74;378;396; ; ; ; ;
27690;1390;388;385;0	641;0	561;602	402;4	147;0;364;376;0	430;0	536;606	601;3	997;0;74;378;396; ; ; ; ;
27710;1391;379;412;0	641;0	568;602	402;4	259;0;382;369;0	430;0	542;606	601;3	986;0;74;378;396; ; ; ; ;
27730;1392;390;414;0	641;0	575;601	552;4	283;0;382;368;0	430;0	550;607	333;3	991;0;74;378;396; ; ; ; ;
27750;1393;383;420;0	641;0	583;601	552;4	372;0;368;407;0	430;0	557;607	333;4	354;0;74;378;396; ; ; ; ;
27770;1394;388;406;0	641;0	591;601	552;4	339;0;355;413;0	430;0	565;607	333;4	433;0;74;378;396; ; ; ; ;
27790;1395;370;361;0	641;0	598;601	552;4	162;0;377;391;0	430;0	571;607	333;4	211;0;75;369;364; ; ; ; ;
27810;1396;378;394;0	641;0	604;601	552;4	440;0;365;349;0	430;0	577;607	333;4	064;0;75;369;364; ; ; ; ;
27830;1397;375;374;0	641;0	609;601	488;4	385;0;364;341;0	430;0	582;607	338;4	023;0;75;369;364; ; ; ; ;
27850;1398;392;278;0	641;0	615;601	488;3	764;0;348;405;0	429;0	588;607	338;4	457;0;75;369;364; ; ; ; ;
27870;1399;393;369;0	640;0	620;601	488;4	112;0;366;371;0	428;0	593;607	338;4	005;0;75;369;364; ; ; ; ;
27890;1400;364;370;0	639;0	625;601	488;4	078;0;353;394;0	427;0	598;607	338;4	257;0;75;369;364; ; ; ; ;
27909;1401;369;373;0	637;0	630;601	488;4	236;0;407;319;0	426;0	604;607	338;4	243;0; ; ; ; ; ; ; ;
27929;1402;376;373;0	635;0	634;602	724;4	275;0;417;310;0	423;0	609;606	309;4	221;0; ; ; ; ; ; ; ;
27949;1403;455;423;0	632;0	637;602	724;4	048;0;442;387;0	421;0	613;606	309;3	885;0; ; ; ; ; ; ; ;
27969;1404;454;438;0	630;0	638;602	724;3	907;0;439;404;0	419;0	615;606	309;4	100;0; ; ; ; ; ; ; ;
27989;1405;469;372;0	628;0	639;602	724;3	742;0;432;391;0	416;0	617;606	309;3	999;0; ; ; ; ; ; ; ;
28009;1406;459;360;0	625;0	639;602	724;3	647;0;-800;-600;0	625;0	639;-1	000;-1	000;4; ; ; ; ; ; ; ;
28029;1407;463;347;0	622;0	639;603	075;3	553;0;-800;-600;0	411;0	619;-1	000;-1	000;4; ; ; ; ; ; ; ;
28049;1408;470;374;0	619;0	638;603	075;3	720;0;441;394;0	408;0	620;608	229;3	949;0; ; ; ; ; ; ; ;
28069;1409;460;414;0	617;0	638;603	075;3	842;0;421;417;0	406;0	620;608	229;3	994;0;76;452;421; ; ; ; ;
28089;1410;432;399;0	615;0	637;603	075;4	046;0;435;381;0	403;0	621;608	229;3	908;0;76;452;421; ; ; ; ;
28109;1411;449;402;0	612;0	637;603	075;4	314;0;438;404;0	401;0	621;608	229;3	818;0;76;452;421; ; ; ; ;
28129;1412;437;405;0	611;0	637;603	639;4	480;0;432;409;0	400;0	622;606	079;3	795;0;76;452;421; ; ; ; ;
28149;1413;459;411;0	610;0	638;603	639;4	073;0;445;410;0	399;0	622;606	079;3	960;0;76;452;421; ; ; ; ;
28169;1414;436;403;0	609;0	637;603	639;4	075;0;449;406;0	398;0	622;606	079;4	082;0;76;452;421; ; ; ; ;
28189;1415;437;416;0	609;0	637;603	639;4	216;0;449;413;0	398;0	622;606	079;4	094;0;76;452;421; ; ; ; ;
28208;1416;458;399;0	609;0	637;603	639;3	679;0;449;430;0	398;0	622;606	079;3	991;0;76;452;421; ; ; ; ;
28228;1417;447;404;0	609;0	637;601	031;3	667;0;448;431;0	398;0	622;607	041;4	063;0;76;452;421; ; ; ; ;
28248;1418;456;432;0	610;0	636;601	031;4	039;0;475;435;0	399;0	621;607	041;3	929;0;76;452;421; ; ; ; ;
28268;1419;470;417;0	611;0	635;601	031;3	991;0;477;446;0	399;0	620;607	041;4	159;0;76;452;421; ; ; ; ;
28288;1420;464;445;0	611;0	633;601	031;3	923;0;473;423;0	400;0	619;607	041;4	043;0;76;452;421; ; ; ; ;
28308;1421;475;454;0	612;0	630;601	031;4	142;0;460;437;0	401;0	617;607	041;4	090;0;76;452;421; ; ; ; ;
28328;1422;473;454;0	612;0	627;602	374;4	119;0;459;436;0	401;0	614;607	698;4	032;0;76;452;421; ; ; ; ;
28348;1423;443;449;0	612;0	622;602	374;4	147;0;458;446;0	401;0	611;607	698;4	182;0;76;452;421; ; ; ; ;
28368;1424;483;429;0	612;0	616;602	374;4	101;0;477;428;0	401;0	607;607	698;4	190;0; ; ; ; ; ; ; ;
28388;1425;480;461;0	612;0	609;602	374;4	200;0;461;456;0	400;0	602;607	698;4	140;0;77;453;452; ; ; ; ;
28408;1426;459;453;0	611;0	602;602	374;4	287;0;463;453;0	400;0	598;607	698;4	168;0;77;453;452; ; ; ; ;
28428;1427;480;450;0	611;0	596;603	070;4	304;0;469;451;0	399;0	594;607	608;4	158;0;77;453;452; ; ; ; ;
28448;1428;469;441;0	611;0	591;603	070;4	069;0;441;446;0	399;0	592;607	608;4	200;0;77;453;452; ; ; ; ;
28468;1429;472;439;0	611;0	587;603	070;4	170;0;432;450;0	399;0	590;607	608;4	174;0;77;453;452; ; ; ; ;
28488;1430;479;458;0	612;0	584;603	070;4	338;0;450;440;0	400;0	589;607	608;4	209;0;77;453;452; ; ; ; ;
28507;1431;458;454;0	613;0	580;603	070;4	422;0;439;452;0	401;0	588;607	608;4	118;0;77;453;452; ; ; ; ;
28527;1432;459;453;0	615;0	576;598	967;4	477;0;439;450;0	403;0	587;606	472;4	099;0;77;453;452; ; ; ; ;
28547;1433;444;446;0	618;0	573;598	967;4	132;0;476;449;0	406;0	585;606	472;4	301;0;77;453;452; ; ; ; ;
28567;1434;447;446;0	621;0	569;598	967;4	205;0;460;436;0	409;0	583;606	472;4	132;0;77;453;452; ; ; ; ;
28587;1435;447;458;0	624;0	566;598	967;4	181;0;470;445;0	413;0	581;606	472;4	252;0;77;453;452; ; ; ; ;
28607;1436;439;453;0	628;0	563;598	967;3	966;0;438;450;0	416;0	579;606	472;4	072;0;77;453;452; ; ; ; ;
28627;1437;439;453;0	632;0	560;604	458;4	017;0;434;446;0	420;0	578;606	320;4	091;0;77;453;452; ; ; ; ;
28647;1438;456;451;0	635;0	557;604	458;4	102;0;456;454;0	423;0	577;606	320;4	210;0;77;453;452; ; ; ; ;
28667;1439;452;466;0	637;0	555;604	458;4	137;0;457;440;0	426;0	577;606	320;4	248;0;77;453;452; ; ; ; ;
28687;1440;455;446;0	639;0	552;604	458;3	987;0;432;459;0	427;0	576;606	320;4	092;0;77;453;452; ; ; ; ;
28707;1441;442;474;0	639;0	549;604	458;4	282;0;446;454;0	428;0	575;606	320;4	022;0;77;453;452; ; ; ; ;
28727;1442;439;470;0	639;0	546;605	326;4	284;0;440;452;0	427;0	574;605	783;3	984;0;77;453;452; ; ; ; ;
28747;1443;465;452;0	638;0	543;605	326;4	125;0;441;458;0	426;0	572;605	783;4	040;0;77;453;452; ; ; ; ;
28767;1444;454;474;0	636;0	539;605	326;4	188;0;480;453;0	425;0	570;605	783;4	015;0;77;453;452; ; ; ; ;
28787;1445;485;370;0	635;0	534;605	326;3	836;0;472;424;0	424;0	566;605	783;4	144;0; ; ; ; ; ; ; ;
28806;1446;450;206;0	633;0	528;605	326;4	082;0;-800;-600;0	633;0	528;-1	000;-1	000;4; ; ; ; ; ; ; ;
28826;1447;452;178;0	631;0	523;600	197;3	989;0;-800;-600;0	421;0	558;-1	000;-1	000;4; ; ; ; ; ; ; ;
28846;1448;458;110;0	630;0	520;600	197;3	824;0;-800;-600;0	630;0	520;-1	000;-1	000;4;78;465;115; ; ; ; ;
28866;1449;454;122;0	628;0	518;600	197;4	053;0;-800;-600;0	628;0	518;-1	000;-1	000;4;78;465;115; ; ; ; ;
28886;1450;475;109;0	627;0	516;600	197;3	895;0;-800;-600;0	627;0	516;-1	000;-1	000;4;78;465;115; ; ; ; ;
28906;1451;473;120;0	626;0	514;600	197;3	681;0;-800;-600;0	626;0	514;-1	000;-1	000;4;78;465;115; ; ; ; ;
28926;1452;478;115;0	626;0	513;600	048;3	743;0;-800;-600;0	416;0	552;-1	000;-1	000;4;78;465;115; ; ; ; ;
28946;1453;457;112;0	626;0	512;600	048;3	865;0;-800;-600;0	626;0	512;-1	000;-1	000;4;78;465;115; ; ; ; ;
28966;1454;459;121;0	626;0	510;600	048;3	860;0;-800;-600;0	626;0	510;-1	000;-1	000;4;78;465;115; ; ; ; ;
28986;1455;467;110;0	626;0	507;600	048;3	766;0;-800;-600;0	626;0	507;-1	000;-1	000;4;78;465;115; ; ; ; ;
29006;1456;472;91;0	626;0	504;600	048;3	501;0;-800;-600;0	626;0	504;-1	000;-1	000;4;78;465;115; ; ; ; ;
29026;1457;476;92;0	626;0	500;599	918;3	444;0;-800;-600;0	416;0	541;-1	000;-1	000;4;78;465;115; ; ; ; ;
29046;1458;460;109;0	626;0	496;599	918;3	488;0;469;106;0	416;0	538;597	523;3	685;0;78;465;115; ; ; ; ;
29066;1459;472;116;0	626;0	492;599	918;3	524;0;463;114;0	416;0	535;597	523;3	653;0;78;465;115; ; ; ; ;
29086;1460;457;117;0	626;0	489;599	918;3	648;0;448;126;0	415;0	532;597	523;3	606;0;78;465;115; ; ; ; ;
29106;1461;468;118;0	625;0	487;599	918;3	642;0;463;133;0	415;0	530;597	523;3	830;0;78;465;115; ; ; ; ;
29125;1462;469;120;0	625;0	486;598	584;3	627;0;456;137;0	415;0	529;599	726;3	828;0;78;465;115; ; ; ; ;
29145;1463;461;113;0	625;0	484;598	584;3	510;0;473;133;0	415;0	527;599	726;3	795;0;78;465;115; ; ; ; ;
29165;1464;454;119;0	625;0	482;598	584;3	828;0;499;125;0	415;0	525;599	726;3	873;0;78;465;115; ; ; ; ;
29185;1465;463;114;0	625;0	481;598	584;3	326;0;443;120;0	415;0	523;599	726;3	882;0;78;465;115; ; ; ; ;
29205;1466;458;108;0	625;0	479;598	584;3	632;0;467;140;0	415;0	521;599	726;3	819;0;78;465;115; ; ; ; ;
29225;1467;456;108;0	625;0	477;599	934;3	684;0;466;138;0	415;0	520;597	932;3	851;0;78;465;115; ; ; ; ;
29245;1468;412;118;0	626;0	476;599	934;3	483;0;415;129;0	416;0	518;597	932;3	906;0; ; ; ; ; ; ; ;
29265;1469;253;103;0	627;0	475;599	934;3	513;0;288;99;0	417;0	516;597	932;3	697;0; ; ; ; ; ; ; ;
29285;1470;237;115;0	627;0	474;599	934;3	506;0;245;108;0	418;0	515;597	932;3	648;0; ; ; ; ; ; ; ;
29305;1471;242;100;0	627;0	473;599	934;3	553;0;244;94;0	417;0	514;597	932;3	794;0; ; ; ; ; ; ; ;
29325;1472;247;110;0	627;0	472;596	067;3	541;0;242;95;0	417;0	513;599	551;3	678;0; ; ; ; ; ; ; ;
29345;1473;234;126;0	626;0	472;596	067;3	555;0;311;145;0	416;0	511;599	551;4	512;0; ; ; ; ; ; ; ;
29365;1474;222;119;0	626;0	471;596	067;3	572;0;219;115;0	416;0	510;599	551;3	821;0; ; ; ; ; ; ; ;
29385;1475;261;98;0	626;0	470;596	067;3	344;0;252;137;0	415;0	510;599	551;3	613;0;79;235;121; ; ; ; ;
29404;1476;236;120;0	625;0	470;596	067;3	446;0;227;143;0	415;0	509;599	551;4	008;0;79;235;121; ; ; ; ;
29424;1477;239;109;0	624;0	469;598	279;3	401;0;241;142;0	414;0	509;596	457;3	981;0;79;235;121; ; ; ; ;
29444;1478;231;116;0	623;0	467;598	279;3	652;0;251;149;0	413;0	507;596	457;4	095;0;79;235;121; ; ; ; ;
29464;1479;248;112;0	622;0	463;598	279;3	520;0;225;142;0	412;0	504;596	457;3	676;0;79;235;121; ; ; ; ;
29484;1480;235;111;0	622;0	459;598	279;3	416;0;243;133;0	412;0	499;596	457;3	744;0;79;235;121; ; ; ; ;
29504;1481;235;113;0	622;0	453;598	279;3	356;0;232;124;0	412;0	493;596	457;3	842;0;79;235;121; ; ; ; ;
29524;1482;235;115;0	622;0	446;597	217;3	290;0;242;114;0	412;0	486;598	398;3	931;0;79;235;121; ; ; ; ;
29544;1483;231;105;0	623;0	437;597	217;3	520;0;-800;-600;0	623;0	437;-1	000;-1	000;4;79;235;121; ; ; ; ;
29564;1484;233;120;0	624;0	428;597	217;3	488;0;-800;-600;0	624;0	428;-1	000;-1	000;4;79;235;121; ; ; ; ;
29584;1485;226;118;0	625;0	421;597	217;3	282;0;-800;-600;0	625;0	421;-1	000;-1	000;4;79;235;121; ; ; ; ;
29604;1486;-800;-600;-1	000;-1	000;-1	000;-1	000;4;-800;-600;-1	000;-1	000;-1	000;-1	000;4; ; ; ; ; ; ; ;
29624;1487;-800;-600;0	625;0	410;-1	000;-1	000;4;-800;-600;0	415;0	446;-1	000;-1	000;4; ; ; ; ; ; ; ;
29644;1488;-800;-600;-1	000;-1	000;-1	000;-1	000;4;-800;-600;-1	000;-1	000;-1	000;-1	000;4; ; ; ; ; ; ; ;
29664;1489;-800;-600;-1	000;-1	000;-1	000;-1	000;4;-800;-600;-1	000;-1	000;-1	000;-1	000;4; ; ; ; ; ; ; ;
29684;1490;356;96;0	626;0	409;598	922;3	705;0;-800;-600;0	626;0	409;-1	000;-1	000;4; ; ; ; ; ; ; ;
29703;1491;-800;-600;-1	000;-1	000;-1	000;-1	000;4;-800;-600;-1	000;-1	000;-1	000;-1	000;4; ; ; ; ; ; ; ;
29723;1492;-800;-600;0	624;0	428;-1	000;-1	000;4;-800;-600;0	414;0	462;-1	000;-1	000;4; ; ; ; ; ; ; ;
29743;1493;350;61;0	622;0	445;599	903;3	497;0;357;85;0	411;0	479;600	845;3	502;0; ; ; ; ; ; ; ;
29763;1494;362;71;0	619;0	466;599	903;3	742;0;367;80;0	408;0	499;600	845;3	650;0; ; ; ; ; ; ; ;
29783;1495;362;70;0	615;0	485;599	903;3	448;0;362;72;0	404;0	518;600	845;3	456;0; ; ; ; ; ; ; ;
29803;1496;362;105;0	610;0	495;599	903;3	552;0;372;82;0	399;0	527;600	845;3	759;0; ; ; ; ; ; ; ;
29823;1497;364;119;0	606;0	493;596	273;3	584;0;374;80;0	395;0	525;599	533;3	723;0; ; ; ; ; ; ; ;
29843;1498;375;71;0	600;0	485;596	273;3	747;0;393;65;0	389;0	518;599	533;3	854;0;80;367;83; ; ; ; ;
29863;1499;372;73;0	592;0	475;596	273;3	866;0;387;69;0	381;0	510;599	533;3	746;0;80;367;83; ; ; ; ;
29883;1500;353;73;0	584;0	465;596	273;3	831;0;371;68;0	374;0	505;599	533;3	753;0;80;367;83; ; ; ; ;
29903;1501;361;74;0	577;0	460;596	273;3	901;0;379;89;0	368;0	504;599	533;3	836;0;80;367;83; ; ; ; ;
29923;1502;366;79;0	571;0	457;593	948;3	886;0;371;95;0	362;0	503;598	087;3	773;0;80;367;83; ; ; ; ;
29943;1503;377;75;0	566;0	457;593	948;3	740;0;352;87;0	358;0	501;598	087;3	793;0;80;367;83; ; ; ; ;
29963;1504;368;82;0	563;0	456;593	948;3	754;0;369;92;0	355;0	500;598	087;3	846;0;80;367;83; ; ; ; ;
29983;1505;376;69;0	561;0	455;593	948;3	795;0;371;96;0	353;0	498;598	087;3	847;0;80;367;83; ; ; ; ;
30002;1506;365;76;0	560;0	453;593	948;3	807;0;377;103;0	352;0	497;598	087;3	757;0;80;367;83; ; ; ; ;
30022;1507;367;76;0	560;0	452;593	761;3	818;0;382;94;0	352;0	498;605	190;3	824;0;80;367;83; ; ; ; ;
30042;1508;359;58;0	560;0	453;593	761;3	715;0;389;91;0	352;0	499;605	190;3	826;0;80;367;83; ; ; ; ;
30062;1509;370;67;0	561;0	455;593	761;3	816;0;356;83;0	353;0	503;605	190;3	732;0;80;367;83; ; ; ; ;
30082;1510;350;80;0	562;0	458;593	761;3	739;0;360;88;0	355;0	506;605	190;3	845;0;80;367;83; ; ; ; ;
30102;1511;352;76;0	564;0	461;593	761;3	828;0;383;104;0	356;0	509;605	190;3	898;0;80;367;83; ; ; ; ;
30122;1512;354;84;0	566;0	463;593	081;3	802;0;364;111;0	358;0	511;600	109;3	854;0;80;367;83; ; ; ; ;
30142;1513;363;72;0	568;0	465;593	081;3	647;0;373;88;0	360;0	512;600	109;3	746;0;80;367;83; ; ; ; ;
30162;1514;359;87;0	570;0	468;593	081;3	701;0;357;90;0	362;0	514;600	109;3	699;0;80;367;83; ; ; ; ;
30182;1515;377;79;0	571;0	473;593	081;3	697;0;356;85;0	363;0	517;600	109;3	686;0;80;367;83; ; ; ; ;
30202;1516;365;87;0	572;0	479;593	081;3	646;0;372;91;0	364;0	523;600	109;3	762;0;80;367;83; ; ; ; ;
30222;1517;369;84;0	573;0	488;593	130;3	673;0;363;102;0	365;0	532;593	177;3	695;0;80;367;83; ; ; ; ;
30242;1518;-800;-600;-1	000;-1	000;-1	000;-1	000;4;-800;-600;-1	000;-1	000;-1	000;-1	000;4; ; ; ; ; ; ; ;
30262;1519;-800;-600;-1	000;-1	000;-1	000;-1	000;4;-800;-600;-1	000;-1	000;-1	000;-1	000;4; ; ; ; ; ; ; ;
30282;1520;-800;-600;-1	000;-1	000;-1	000;-1	000;4;-800;-600;-1	000;-1	000;-1	000;-1	000;4; ; ; ; ; ; ; ;
30301;1521;-800;-600;-1	000;-1	000;-1	000;-1	000;4;-800;-600;-1	000;-1	000;-1	000;-1	000;4; ; ; ; ; ; ; ;
30321;1522;-800;-600;-1	000;-1	000;-1	000;-1	000;4;-800;-600;-1	000;-1	000;-1	000;-1	000;4; ; ; ; ; ; ; ;
30341;1523;-800;-600;-1	000;-1	000;-1	000;-1	000;4;-800;-600;-1	000;-1	000;-1	000;-1	000;4; ; ; ; ; ; ; ;
30361;1524;-800;-600;-1	000;-1	000;-1	000;-1	000;4;-800;-600;-1	000;-1	000;-1	000;-1	000;4; ; ; ; ; ; ; ;
30381;1525;-800;-600;-1	000;-1	000;-1	000;-1	000;4;-800;-600;-1	000;-1	000;-1	000;-1	000;4; ; ; ; ; ; ; ;
30401;1526;-800;-600;-1	000;-1	000;-1	000;-1	000;4;-800;-600;-1	000;-1	000;-1	000;-1	000;4; ; ; ; ; ; ; ;
30421;1527;-800;-600;-1	000;-1	000;-1	000;-1	000;4;-800;-600;-1	000;-1	000;-1	000;-1	000;4; ; ; ; ; ; ; ;
30441;1528;-800;-600;-1	000;-1	000;-1	000;-1	000;4;-800;-600;-1	000;-1	000;-1	000;-1	000;4; ; ; ; ; ; ; ;
30461;1529;451;541;0	556;0	590;593	130;3	762;0;479;606;0	351;0	645;593	177;3	289;0; ; ; ; ; ; ; ;
30481;1530;487;521;0	555;0	588;593	130;3	422;0;-800;-600;0	555;0	588;-1	000;-1	000;4; ; ; ; ; ; ; ;
30501;1531;-800;-600;-1	000;-1	000;-1	000;-1	000;4;-800;-600;-1	000;-1	000;-1	000;-1	000;4; ; ; ; ; ; ; ;
30521;1532;462;557;0	555;0	586;593	130;3	730;0;-800;-600;0	555;0	586;-1	000;-1	000;4; ; ; ; ; ; ; ;
30541;1533;473;547;0	556;0	586;593	130;3	638;0;439;572;0	351;0	638;593	177;3	691;0; ; ; ; ; ; ; ;
30561;1534;-800;-600;-1	000;-1	000;-1	000;-1	000;4;-800;-600;-1	000;-1	000;-1	000;-1	000;4; ; ; ; ; ; ; ;
30580;1535;445;548;0	562;0	585;596	509;3	793;0;428;574;0	356;0	638;593	177;3	793;0;81;451;546; ; ; ; ;
30600;1536;481;539;0	565;0	585;596	838;3	892;0;442;567;0	360;0	639;593	177;3	801;0;81;451;546; ; ; ; ;
30620;1537;473;537;0	568;0	585;602	195;3	997;0;442;564;0	363;0	640;602	173;3	865;0;81;451;546; ; ; ; ;
30640;1538;470;529;0	571;0	587;602	195;4	050;0;433;548;0	365;0	643;602	173;3	956;0;81;451;546; ; ; ; ;
30660;1539;466;541;0	572;0	589;602	195;3	931;0;424;557;0	367;0	646;606	315;3	989;0;81;451;546; ; ; ; ;
30680;1540;458;554;0	573;0	592;602	195;4	078;0;447;554;0	367;0	649;605	655;4	056;0;81;451;546; ; ; ; ;
30700;1541;461;545;0	573;0	595;602	195;4	173;0;441;551;0	367;0	652;605	315;4	007;0;81;451;546; ; ; ; ;
30720;1542;462;551;0	572;0	599;601	510;4	155;0;444;554;0	366;0	655;608	968;4	054;0;81;451;546; ; ; ; ;
30740;1543;443;544;0	571;0	604;601	510;4	202;0;457;537;0	365;0	657;608	968;4	102;0;81;451;546; ; ; ; ;
30760;1544;449;530;0	570;0	608;601	510;4	070;0;433;538;0	363;0	659;608	968;4	133;0;81;451;546; ; ; ; ;
30780;1545;336;411;0	570;0	611;601	510;4	398;0;360;377;0	364;0	658;608	968;4	151;0; ; ; ; ; ; ; ;
30800;1546;347;422;0	569;0	616;601	510;4	486;0;328;378;0	363;0	659;608	968;4	221;0; ; ; ; ; ; ; ;
30820;1547;359;432;0	569;0	621;603	331;4	587;0;296;375;0	363;0	660;613	951;4	285;0; ; ; ; ; ; ; ;
30840;1548;333;376;0	571;0	625;603	331;4	227;0;-800;-600;0	571;0	625;-1	000;-1	000;4; ; ; ; ; ; ; ;
30860;1549;340;374;0	573;0	628;603	331;4	370;0;-800;-600;0	573;0	628;-1	000;-1	000;4; ; ; ; ; ; ; ;
30880;1550;347;286;0	576;0	630;603	331;4	046;0;318;372;0	368;0	659;613	951;4	322;0; ; ; ; ; ; ; ;
30899;1551;351;230;0	580;0	632;603	331;3	814;0;-800;-600;0	580;0	632;-1	000;-1	000;4; ; ; ; ; ; ; ;
30919;1552;355;195;0	584;0	634;602	935;3	768;0;-800;-600;0	375;0	657;-1	000;-1	000;4; ; ; ; ; ; ; ;
30939;1553;319;264;0	587;0	635;602	935;3	948;0;-800;-600;0	587;0	635;-1	000;-1	000;4; ; ; ; ; ; ; ;
30959;1554;276;357;0	591;0	636;602	935;4	634;0;-800;-600;0	591;0	636;-1	000;-1	000;4; ; ; ; ; ; ; ;
30979;1555;310;378;0	595;0	636;602	935;4	645;0;-800;-600;0	595;0	636;-1	000;-1	000;4; ; ; ; ; ; ; ;
30999;1556;307;363;0	597;0	636;602	935;4	577;0;276;294;0	387;0	651;611	480;4	407;0; ; ; ; ; ; ; ;
31019;1557;303;372;0	600;0	636;602	300;4	557;0;276;296;0	390;0	650;609	872;4	396;0; ; ; ; ; ; ; ;
31039;1558;309;360;0	602;0	637;602	300;4	366;0;321;378;0	392;0	649;609	872;4	196;0; ; ; ; ; ; ; ;
31059;1559;317;389;0	604;0	638;602	300;4	193;0;331;391;0	393;0	648;609	872;4	374;0; ; ; ; ; ; ; ;
31079;1560;312;348;0	606;0	638;602	300;4	259;0;234;259;0	394;0	648;609	872;3	605;0; ; ; ; ; ; ; ;
31099;1561;321;354;0	606;0	638;602	300;4	005;0;-800;-600;0	606;0	638;-1	000;-1	000;4; ; ; ; ; ; ; ;
31119;1562;322;358;0	607;0	636;602	157;3	964;0;-800;-600;0	396;0	647;-1	000;-1	000;4; ; ; ; ; ; ; ;
31139;1563;297;379;0	606;0	634;602	157;4	494;0;-800;-600;0	606;0	634;-1	000;-1	000;4; ; ; ; ; ; ; ;
31158;1564;328;399;0	604;0	633;602	157;4	340;0;304;371;0	393;0	646;608	797;4	053;0; ; ; ; ; ; ; ;
31178;1565;217;422;0	603;0	632;602	157;4	264;0;201;381;0	392;0	646;608	797;4	042;0; ; ; ; ; ; ; ;
31198;1566;231;412;0	600;0	631;602	157;4	183;0;205;384;0	389;0	646;608	797;4	156;0; ; ; ; ; ; ; ;
31218;1567;245;424;0	597;0	630;601	820;4	103;0;208;386;0	386;0	645;608	745;4	185;0; ; ; ; ; ; ; ;
31238;1568;217;410;0	593;0	629;601	820;4	194;0;204;383;0	382;0	644;608	745;3	968;0; ; ; ; ; ; ; ;
31258;1569;204;437;0	590;0	628;601	820;4	444;0;-800;-600;0	590;0	628;-1	000;-1	000;4; ; ; ; ; ; ; ;
31278;1570;240;401;0	587;0	626;601	820;4	159;0;218;412;0	376;0	639;608	745;4	198;0;82;228;414; ; ; ; ;
31298;1571;207;412;0	584;0	624;601	820;4	499;0;206;399;0	373;0	636;608	745;3	940;0;82;228;414; ; ; ; ;
31318;1572;221;418;0	582;0	622;600	642;4	414;0;206;400;0	371;0	633;608	345;3	938;0;82;228;414; ; ; ; ;
31338;1573;221;419;0	580;0	620;600	642;4	296;0;215;409;0	369;0	631;608	345;4	012;0;82;228;414; ; ; ; ;
31358;1574;208;399;0	579;0	618;600	642;4	339;0;227;430;0	368;0	629;608	345;4	139;0;82;228;414; ; ; ; ;
31378;1575;224;404;0	579;0	617;600	642;4	293;0;207;396;0	368;0	628;608	345;3	941;0;82;228;414; ; ; ; ;
31398;1576;251;396;0	578;0	616;600	642;4	231;0;214;422;0	367;0	627;608	345;4	048;0;82;228;414; ; ; ; ;
31418;1577;251;396;0	578;0	616;601	119;4	239;0;217;409;0	367;0	626;606	987;4	056;0;82;228;414; ; ; ; ;
31438;1578;259;423;0	578;0	616;601	119;4	064;0;234;418;0	366;0	626;606	987;4	379;0;82;228;414; ; ; ; ;
31458;1579;253;412;0	578;0	616;601	119;4	044;0;206;418;0	366;0	624;606	987;4	064;0;82;228;414; ; ; ; ;
31477;1580;240;413;0	578;0	615;601	119;4	128;0;225;408;0	366;0	623;606	987;4	225;0;82;228;414; ; ; ; ;
31497;1581;250;406;0	578;0	614;601	119;4	334;0;207;409;0	367;0	621;606	987;3	894;0;82;228;414; ; ; ; ;
31517;1582;243;403;0	578;0	613;601	995;4	374;0;213;412;0	367;0	621;606	270;3	887;0;82;228;414; ; ; ; ;
31537;1583;223;425;0	578;0	614;601	995;4	221;0;208;410;0	367;0	621;606	270;4	343;0;82;228;414; ; ; ; ;
31557;1584;243;427;0	577;0	616;601	995;4	189;0;220;409;0	366;0	623;606	270;4	126;0;82;228;414; ; ; ; ;
31577;1585;228;419;0	577;0	619;601	995;4	097;0;252;434;0	366;0	626;606	270;4	468;0;82;228;414; ; ; ; ;
31597;1586;258;443;0	576;0	622;601	995;4	162;0;227;425;0	366;0	630;606	270;4	458;0;82;228;414; ; ; ; ;
31617;1587;259;443;0	576;0	627;603	657;4	133;0;239;430;0	365;0	635;609	649;4	472;0;82;228;414; ; ; ; ;
31637;1588;311;615;0	573;0	631;603	657;4	216;0;264;607;0	364;0	641;609	649;4	184;0; ; ; ; ; ; ; ;
31657;1589;350;742;0	571;0	633;603	657;4	229;0;323;736;0	362;0	645;609	649;4	519;0; ; ; ; ; ; ; ;
31677;1590;-800;-600;-1	000;-1	000;-1	000;-1	000;4;-800;-600;-1	000;-1	000;-1	000;-1	000;4; ; ; ; ; ; ; ;
31697;1591;-800;-600;-1	000;-1	000;-1	000;-1	000;4;-800;-600;-1	000;-1	000;-1	000;-1	000;4; ; ; ; ; ; ; ;
31717;1592;-800;-600;-1	000;-1	000;-1	000;-1	000;4;-800;-600;-1	000;-1	000;-1	000;-1	000;4; ; ; ; ; ; ; ;
31737;1593;-800;-600;-1	000;-1	000;-1	000;-1	000;4;-800;-600;-1	000;-1	000;-1	000;-1	000;4; ; ; ; ; ; ; ;
31757;1594;-800;-600;-1	000;-1	000;-1	000;-1	000;4;-800;-600;-1	000;-1	000;-1	000;-1	000;4; ; ; ; ; ; ; ;
31777;1595;-800;-600;-1	000;-1	000;-1	000;-1	000;4;-800;-600;-1	000;-1	000;-1	000;-1	000;4; ; ; ; ; ; ; ;
31796;1596;-800;-600;-1	000;-1	000;-1	000;-1	000;4;-800;-600;-1	000;-1	000;-1	000;-1	000;4; ; ; ; ; ; ; ;
31816;1597;-800;-600;-1	000;-1	000;-1	000;-1	000;4;-800;-600;-1	000;-1	000;-1	000;-1	000;4; ; ; ; ; ; ; ;
31836;1598;-800;-600;-1	000;-1	000;-1	000;-1	000;4;-800;-600;-1	000;-1	000;-1	000;-1	000;4; ; ; ; ; ; ; ;
31856;1599;-800;-600;-1	000;-1	000;-1	000;-1	000;4;-800;-600;-1	000;-1	000;-1	000;-1	000;4; ; ; ; ; ; ; ;
31876;1600;-800;-600;-1	000;-1	000;-1	000;-1	000;4;-800;-600;-1	000;-1	000;-1	000;-1	000;4; ; ; ; ; ; ; ;
31896;1601;-800;-600;-1	000;-1	000;-1	000;-1	000;4;-800;-600;-1	000;-1	000;-1	000;-1	000;4; ; ; ; ; ; ; ;
31916;1602;-800;-600;-1	000;-1	000;-1	000;-1	000;4;-800;-600;-1	000;-1	000;-1	000;-1	000;4; ; ; ; ; ; ; ;
31936;1603;-800;-600;-1	000;-1	000;-1	000;-1	000;4;-800;-600;-1	000;-1	000;-1	000;-1	000;4; ; ; ; ; ; ; ;
31956;1604;-800;-600;-1	000;-1	000;-1	000;-1	000;4;-800;-600;-1	000;-1	000;-1	000;-1	000;4; ; ; ; ; ; ; ;
31976;1605;-800;-600;-1	000;-1	000;-1	000;-1	000;4;-800;-600;-1	000;-1	000;-1	000;-1	000;4; ; ; ; ; ; ; ;
31996;1606;-800;-600;-1	000;-1	000;-1	000;-1	000;4;-800;-600;-1	000;-1	000;-1	000;-1	000;4; ; ; ; ; ; ; ;
32016;1607;-800;-600;-1	000;-1	000;-1	000;-1	000;4;-800;-600;-1	000;-1	000;-1	000;-1	000;4; ; ; ; ; ; ; ;
32036;1608;-800;-600;-1	000;-1	000;-1	000;-1	000;4;-800;-600;-1	000;-1	000;-1	000;-1	000;4; ; ; ; ; ; ; ;
32056;1609;-800;-600;-1	000;-1	000;-1	000;-1	000;4;-800;-600;-1	000;-1	000;-1	000;-1	000;4; ; ; ; ; ; ; ;
32075;1610;-800;-600;-1	000;-1	000;-1	000;-1	000;4;-800;-600;-1	000;-1	000;-1	000;-1	000;4; ; ; ; ; ; ; ;
32095;1611;-800;-600;-1	000;-1	000;-1	000;-1	000;4;-800;-600;-1	000;-1	000;-1	000;-1	000;4; ; ; ; ; ; ; ;
32115;1612;-800;-600;-1	000;-1	000;-1	000;-1	000;4;-800;-600;-1	000;-1	000;-1	000;-1	000;4; ; ; ; ; ; ; ;
32137;1613;-800;-600;-1	000;-1	000;-1	000;-1	000;4;-800;-600;-1	000;-1	000;-1	000;-1	000;4; ; ; ; ; ; ; ;
32155;1614;-800;-600;-1	000;-1	000;-1	000;-1	000;4;-800;-600;-1	000;-1	000;-1	000;-1	000;4; ; ; ; ; ; ; ;
32175;1615;-800;-600;-1	000;-1	000;-1	000;-1	000;4;-800;-600;-1	000;-1	000;-1	000;-1	000;4; ; ; ; ; ; ; ;
32195;1616;-800;-600;-1	000;-1	000;-1	000;-1	000;4;-800;-600;-1	000;-1	000;-1	000;-1	000;4; ; ; ; ; ; ; ;
32217;1617;-800;-600;-1	000;-1	000;-1	000;-1	000;4;-800;-600;-1	000;-1	000;-1	000;-1	000;4; ; ; ; ; ; ; ;
32235;1618;-800;-600;-1	000;-1	000;-1	000;-1	000;4;-800;-600;-1	000;-1	000;-1	000;-1	000;4; ; ; ; ; ; ; ;
32255;1619;-800;-600;-1	000;-1	000;-1	000;-1	000;4;-800;-600;-1	000;-1	000;-1	000;-1	000;4; ; ; ; ; ; ; ;
32275;1620;-800;-600;-1	000;-1	000;-1	000;-1	000;4;-800;-600;-1	000;-1	000;-1	000;-1	000;4; ; ; ; ; ; ; ;
32295;1621;-800;-600;-1	000;-1	000;-1	000;-1	000;4;-800;-600;-1	000;-1	000;-1	000;-1	000;4; ; ; ; ; ; ; ;
32315;1622;-800;-600;-1	000;-1	000;-1	000;-1	000;4;-800;-600;-1	000;-1	000;-1	000;-1	000;4; ; ; ; ; ; ; ;
32335;1623;-800;-600;-1	000;-1	000;-1	000;-1	000;4;-800;-600;-1	000;-1	000;-1	000;-1	000;4; ; ; ; ; ; ; ;
32354;1624;-800;-600;-1	000;-1	000;-1	000;-1	000;4;-800;-600;-1	000;-1	000;-1	000;-1	000;4; ; ; ; ; ; ; ;
32374;1625;-800;-600;-1	000;-1	000;-1	000;-1	000;4;-800;-600;-1	000;-1	000;-1	000;-1	000;4; ; ; ; ; ; ; ;
32394;1626;-800;-600;-1	000;-1	000;-1	000;-1	000;4;-800;-600;-1	000;-1	000;-1	000;-1	000;4; ; ; ; ; ; ; ;
32414;1627;-800;-600;-1	000;-1	000;-1	000;-1	000;4;-800;-600;-1	000;-1	000;-1	000;-1	000;4; ; ; ; ; ; ; ;
32434;1628;-800;-600;-1	000;-1	000;-1	000;-1	000;4;-800;-600;-1	000;-1	000;-1	000;-1	000;4; ; ; ; ; ; ; ;
32454;1629;-800;-600;-1	000;-1	000;-1	000;-1	000;4;-800;-600;-1	000;-1	000;-1	000;-1	000;4; ; ; ; ; ; ; ;
32474;1630;-800;-600;-1	000;-1	000;-1	000;-1	000;4;-800;-600;-1	000;-1	000;-1	000;-1	000;4; ; ; ; ; ; ; ;
32494;1631;-800;-600;-1	000;-1	000;-1	000;-1	000;4;-800;-600;-1	000;-1	000;-1	000;-1	000;4; ; ; ; ; ; ; ;
32514;1632;-800;-600;-1	000;-1	000;-1	000;-1	000;4;-800;-600;-1	000;-1	000;-1	000;-1	000;4; ; ; ; ; ; ; ;
32534;1633;-800;-600;-1	000;-1	000;-1	000;-1	000;4;-800;-600;-1	000;-1	000;-1	000;-1	000;4; ; ; ; ; ; ; ;
32554;1634;-800;-600;-1	000;-1	000;-1	000;-1	000;4;-800;-600;-1	000;-1	000;-1	000;-1	000;4; ; ; ; ; ; ; ;
32574;1635;-800;-600;-1	000;-1	000;-1	000;-1	000;4;-800;-600;-1	000;-1	000;-1	000;-1	000;4; ; ; ; ; ; ; ;
32594;1636;-800;-600;-1	000;-1	000;-1	000;-1	000;4;-800;-600;-1	000;-1	000;-1	000;-1	000;4; ; ; ; ; ; ; ;
32614;1637;-800;-600;-1	000;-1	000;-1	000;-1	000;4;-800;-600;-1	000;-1	000;-1	000;-1	000;4; ; ; ; ; ; ; ;
32634;1638;-800;-600;-1	000;-1	000;-1	000;-1	000;4;-800;-600;-1	000;-1	000;-1	000;-1	000;4; ; ; ; ; ; ; ;
32654;1639;-800;-600;-1	000;-1	000;-1	000;-1	000;4;-800;-600;-1	000;-1	000;-1	000;-1	000;4; ; ; ; ; ; ; ;
32673;1640;-800;-600;-1	000;-1	000;-1	000;-1	000;4;-800;-600;-1	000;-1	000;-1	000;-1	000;4; ; ; ; ; ; ; ;
32693;1641;-800;-600;-1	000;-1	000;-1	000;-1	000;4;-800;-600;-1	000;-1	000;-1	000;-1	000;4; ; ; ; ; ; ; ;
32713;1642;-800;-600;-1	000;-1	000;-1	000;-1	000;4;-800;-600;-1	000;-1	000;-1	000;-1	000;4; ; ; ; ; ; ; ;
32733;1643;-800;-600;-1	000;-1	000;-1	000;-1	000;4;-800;-600;-1	000;-1	000;-1	000;-1	000;4; ; ; ; ; ; ; ;
32753;1644;-800;-600;-1	000;-1	000;-1	000;-1	000;4;-800;-600;-1	000;-1	000;-1	000;-1	000;4; ; ; ; ; ; ; ;
32773;1645;-800;-600;-1	000;-1	000;-1	000;-1	000;4;-800;-600;-1	000;-1	000;-1	000;-1	000;4; ; ; ; ; ; ; ;
32793;1646;-800;-600;-1	000;-1	000;-1	000;-1	000;4;-800;-600;-1	000;-1	000;-1	000;-1	000;4; ; ; ; ; ; ; ;
32813;1647;-800;-600;-1	000;-1	000;-1	000;-1	000;4;-800;-600;-1	000;-1	000;-1	000;-1	000;4; ; ; ; ; ; ; ;
32833;1648;-800;-600;-1	000;-1	000;-1	000;-1	000;4;-800;-600;-1	000;-1	000;-1	000;-1	000;4; ; ; ; ; ; ; ;
32853;1649;-800;-600;-1	000;-1	000;-1	000;-1	000;4;-800;-600;-1	000;-1	000;-1	000;-1	000;4; ; ; ; ; ; ; ;
32873;1650;-800;-600;-1	000;-1	000;-1	000;-1	000;4;-800;-600;-1	000;-1	000;-1	000;-1	000;4; ; ; ; ; ; ; ;
32894;1651;-800;-600;-1	000;-1	000;-1	000;-1	000;4;-800;-600;-1	000;-1	000;-1	000;-1	000;4; ; ; ; ; ; ; ;
32913;1652;-800;-600;-1	000;-1	000;-1	000;-1	000;4;-800;-600;-1	000;-1	000;-1	000;-1	000;4; ; ; ; ; ; ; ;
32937;1653;-800;-600;-1	000;-1	000;-1	000;-1	000;4;-800;-600;-1	000;-1	000;-1	000;-1	000;4; ; ; ; ; ; ; ;
32952;1654;-800;-600;-1	000;-1	000;-1	000;-1	000;4;-800;-600;-1	000;-1	000;-1	000;-1	000;4; ; ; ; ; ; ; ;
32975;1655;-800;-600;-1	000;-1	000;-1	000;-1	000;4;-800;-600;-1	000;-1	000;-1	000;-1	000;4; ; ; ; ; ; ; ;
32992;1656;-800;-600;-1	000;-1	000;-1	000;-1	000;4;-800;-600;-1	000;-1	000;-1	000;-1	000;4; ; ; ; ; ; ; ;
33014;1657;-800;-600;-1	000;-1	000;-1	000;-1	000;4;-800;-600;-1	000;-1	000;-1	000;-1	000;4; ; ; ; ; ; ; ;
33032;1658;-800;-600;-1	000;-1	000;-1	000;-1	000;4;-800;-600;-1	000;-1	000;-1	000;-1	000;4; ; ; ; ; ; ; ;
33052;1659;-800;-600;-1	000;-1	000;-1	000;-1	000;4;-800;-600;-1	000;-1	000;-1	000;-1	000;4; ; ; ; ; ; ; ;
33072;1660;-800;-600;-1	000;-1	000;-1	000;-1	000;4;-800;-600;-1	000;-1	000;-1	000;-1	000;4; ; ; ; ; ; ; ;
33094;1661;-800;-600;0	825;0	024;-1	000;-1	000;4;-800;-600;0	825;0	024;-1	000;-1	000;4; ; ; ; ; ; ; ;
33112;1662;-800;-600;-1	000;-1	000;-1	000;-1	000;4;-800;-600;-1	000;-1	000;-1	000;-1	000;4; ; ; ; ; ; ; ;
33133;1663;-800;-600;-1	000;-1	000;-1	000;-1	000;4;-800;-600;-1	000;-1	000;-1	000;-1	000;4; ; ; ; ; ; ; ;
33152;1664;-800;-600;-1	000;-1	000;-1	000;-1	000;4;-800;-600;-1	000;-1	000;-1	000;-1	000;4; ; ; ; ; ; ; ;
33173;1665;-800;-600;-1	000;-1	000;-1	000;-1	000;4;-800;-600;-1	000;-1	000;-1	000;-1	000;4; ; ; ; ; ; ; ;
33192;1666;-800;-600;-1	000;-1	000;-1	000;-1	000;4;-800;-600;-1	000;-1	000;-1	000;-1	000;4; ; ; ; ; ; ; ;
33213;1667;-800;-600;-1	000;-1	000;-1	000;-1	000;4;-800;-600;-1	000;-1	000;-1	000;-1	000;4; ; ; ; ; ; ; ;
33232;1668;-800;-600;-1	000;-1	000;-1	000;-1	000;4;-800;-600;-1	000;-1	000;-1	000;-1	000;4; ; ; ; ; ; ; ;
33252;1669;-800;-600;-1	000;-1	000;-1	000;-1	000;4;-800;-600;-1	000;-1	000;-1	000;-1	000;4; ; ; ; ; ; ; ;
33271;1670;-800;-600;-1	000;-1	000;-1	000;-1	000;4;-800;-600;-1	000;-1	000;-1	000;-1	000;4; ; ; ; ; ; ; ;
33293;1671;-800;-600;-1	000;-1	000;-1	000;-1	000;4;-800;-600;-1	000;-1	000;-1	000;-1	000;4; ; ; ; ; ; ; ;
33311;1672;-800;-600;-1	000;-1	000;-1	000;-1	000;4;-800;-600;-1	000;-1	000;-1	000;-1	000;4; ; ; ; ; ; ; ;
33333;1673;-800;-600;-1	000;-1	000;-1	000;-1	000;4;-800;-600;-1	000;-1	000;-1	000;-1	000;4; ; ; ; ; ; ; ;
33351;1674;-800;-600;-1	000;-1	000;-1	000;-1	000;4;-800;-600;-1	000;-1	000;-1	000;-1	000;4; ; ; ; ; ; ; ;
33373;1675;-800;-600;-1	000;-1	000;-1	000;-1	000;4;-800;-600;-1	000;-1	000;-1	000;-1	000;4; ; ; ; ; ; ; ;
33391;1676;-800;-600;-1	000;-1	000;-1	000;-1	000;4;-800;-600;-1	000;-1	000;-1	000;-1	000;4; ; ; ; ; ; ; ;
33413;1677;-800;-600;-1	000;-1	000;-1	000;-1	000;4;-800;-600;-1	000;-1	000;-1	000;-1	000;4; ; ; ; ; ; ; ;
33431;1678;-800;-600;-1	000;-1	000;-1	000;-1	000;4;-800;-600;-1	000;-1	000;-1	000;-1	000;4; ; ; ; ; ; ; ;
33451;1679;-800;-600;-1	000;-1	000;-1	000;-1	000;4;-800;-600;-1	000;-1	000;-1	000;-1	000;4; ; ; ; ; ; ; ;
33471;1680;-800;-600;-1	000;-1	000;-1	000;-1	000;4;-800;-600;-1	000;-1	000;-1	000;-1	000;4; ; ; ; ; ; ; ;
33491;1681;-800;-600;-1	000;-1	000;-1	000;-1	000;4;-800;-600;-1	000;-1	000;-1	000;-1	000;4; ; ; ; ; ; ; ;
33511;1682;-800;-600;-1	000;-1	000;-1	000;-1	000;4;-800;-600;-1	000;-1	000;-1	000;-1	000;4; ; ; ; ; ; ; ;
33531;1683;-800;-600;-1	000;-1	000;-1	000;-1	000;4;-800;-600;-1	000;-1	000;-1	000;-1	000;4; ; ; ; ; ; ; ;
33550;1684;-800;-600;-1	000;-1	000;-1	000;-1	000;4;-800;-600;-1	000;-1	000;-1	000;-1	000;4; ; ; ; ; ; ; ;
33570;1685;-800;-600;-1	000;-1	000;-1	000;-1	000;4;-800;-600;-1	000;-1	000;-1	000;-1	000;4; ; ; ; ; ; ; ;
33590;1686;-800;-600;-1	000;-1	000;-1	000;-1	000;4;-800;-600;-1	000;-1	000;-1	000;-1	000;4; ; ; ; ; ; ; ;
33610;1687;-800;-600;-1	000;-1	000;-1	000;-1	000;4;-800;-600;-1	000;-1	000;-1	000;-1	000;4; ; ; ; ; ; ; ;
33630;1688;-800;-600;-1	000;-1	000;-1	000;-1	000;4;-800;-600;-1	000;-1	000;-1	000;-1	000;4; ; ; ; ; ; ; ;
33650;1689;-800;-600;-1	000;-1	000;-1	000;-1	000;4;-800;-600;-1	000;-1	000;-1	000;-1	000;4; ; ; ; ; ; ; ;
33670;1690;-800;-600;-1	000;-1	000;-1	000;-1	000;4;-800;-600;-1	000;-1	000;-1	000;-1	000;4; ; ; ; ; ; ; ;
33690;1691;-800;-600;-1	000;-1	000;-1	000;-1	000;4;-800;-600;-1	000;-1	000;-1	000;-1	000;4; ; ; ; ; ; ; ;
33710;1692;-800;-600;-1	000;-1	000;-1	000;-1	000;4;-800;-600;-1	000;-1	000;-1	000;-1	000;4; ; ; ; ; ; ; ;
33730;1693;-800;-600;-1	000;-1	000;-1	000;-1	000;4;-800;-600;-1	000;-1	000;-1	000;-1	000;4; ; ; ; ; ; ; ;
33750;1694;-800;-600;-1	000;-1	000;-1	000;-1	000;4;-800;-600;-1	000;-1	000;-1	000;-1	000;4; ; ; ; ; ; ; ;
33770;1695;-800;-600;-1	000;-1	000;-1	000;-1	000;4;-800;-600;-1	000;-1	000;-1	000;-1	000;4; ; ; ; ; ; ; ;
33790;1696;-800;-600;-1	000;-1	000;-1	000;-1	000;4;-800;-600;-1	000;-1	000;-1	000;-1	000;4; ; ; ; ; ; ; ;
33810;1697;-800;-600;-1	000;-1	000;-1	000;-1	000;4;-800;-600;-1	000;-1	000;-1	000;-1	000;4; ; ; ; ; ; ; ;
33830;1698;-800;-600;-1	000;-1	000;-1	000;-1	000;4;-800;-600;-1	000;-1	000;-1	000;-1	000;4; ; ; ; ; ; ; ;
33850;1699;-800;-600;-1	000;-1	000;-1	000;-1	000;4;-800;-600;-1	000;-1	000;-1	000;-1	000;4; ; ; ; ; ; ; ;
33869;1700;-800;-600;-1	000;-1	000;-1	000;-1	000;4;-800;-600;-1	000;-1	000;-1	000;-1	000;4; ; ; ; ; ; ; ;
33889;1701;-800;-600;-1	000;-1	000;-1	000;-1	000;4;-800;-600;-1	000;-1	000;-1	000;-1	000;4; ; ; ; ; ; ; ;
33909;1702;-800;-600;-1	000;-1	000;-1	000;-1	000;4;-800;-600;-1	000;-1	000;-1	000;-1	000;4; ; ; ; ; ; ; ;
33929;1703;-800;-600;-1	000;-1	000;-1	000;-1	000;4;-800;-600;-1	000;-1	000;-1	000;-1	000;4; ; ; ; ; ; ; ;
33949;1704;-800;-600;-1	000;-1	000;-1	000;-1	000;4;-800;-600;-1	000;-1	000;-1	000;-1	000;4; ; ; ; ; ; ; ;
33969;1705;-800;-600;-1	000;-1	000;-1	000;-1	000;4;-800;-600;-1	000;-1	000;-1	000;-1	000;4; ; ; ; ; ; ; ;
33989;1706;-800;-600;-1	000;-1	000;-1	000;-1	000;4;-800;-600;-1	000;-1	000;-1	000;-1	000;4; ; ; ; ; ; ; ;
34009;1707;-800;-600;-1	000;-1	000;-1	000;-1	000;4;-800;-600;-1	000;-1	000;-1	000;-1	000;4; ; ; ; ; ; ; ;
34029;1708;-800;-600;-1	000;-1	000;-1	000;-1	000;4;-800;-600;-1	000;-1	000;-1	000;-1	000;4; ; ; ; ; ; ; ;
34049;1709;-800;-600;-1	000;-1	000;-1	000;-1	000;4;-800;-600;-1	000;-1	000;-1	000;-1	000;4; ; ; ; ; ; ; ;
34069;1710;-800;-600;-1	000;-1	000;-1	000;-1	000;4;-800;-600;-1	000;-1	000;-1	000;-1	000;4; ; ; ; ; ; ; ;
34089;1711;-800;-600;-1	000;-1	000;-1	000;-1	000;4;-800;-600;-1	000;-1	000;-1	000;-1	000;4; ; ; ; ; ; ; ;
34109;1712;-800;-600;-1	000;-1	000;-1	000;-1	000;4;-800;-600;-1	000;-1	000;-1	000;-1	000;4; ; ; ; ; ; ; ;
34129;1713;-800;-600;0	433;0	682;-1	000;-1	000;4;-800;-600;0	433;0	682;-1	000;-1	000;4; ; ; ; ; ; ; ;
34148;1714;-800;-600;-1	000;-1	000;-1	000;-1	000;4;-800;-600;-1	000;-1	000;-1	000;-1	000;4; ; ; ; ; ; ; ;
34168;1715;-800;-600;0	695;0	712;-1	000;-1	000;4;-800;-600;0	441;0	659;-1	000;-1	000;4; ; ; ; ; ; ; ;
34188;1716;506;664;0	699;0	703;477	549;4	119;0;519;640;0	445;0	650;477	549;4	113;0; ; ; ; ; ; ; ;
34208;1717;-800;-600;-1	000;-1	000;-1	000;-1	000;4;-800;-600;-1	000;-1	000;-1	000;-1	000;4; ; ; ; ; ; ; ;
34228;1718;523;660;0	706;0	689;484	009;4	140;0;519;662;0	454;0	635;478	863;4	133;0; ; ; ; ; ; ; ;
34248;1719;520;669;0	709;0	682;487	140;4	226;0;513;653;0	458;0	628;478	869;4	023;0; ; ; ; ; ; ; ;
34268;1720;-800;-600;-1	000;-1	000;-1	000;-1	000;4;-800;-600;-1	000;-1	000;-1	000;-1	000;4; ; ; ; ; ; ; ;
34288;1721;509;664;0	713;0	671;486	359;4	161;0;499;642;0	463;0	617;478	878;3	970;0; ; ; ; ; ; ; ;
34308;1722;519;653;0	714;0	665;487	988;4	091;0;508;637;0	465;0	612;478	881;4	001;0; ; ; ; ; ; ; ;
34328;1723;-800;-600;-1	000;-1	000;-1	000;-1	000;4;-800;-600;-1	000;-1	000;-1	000;-1	000;4; ; ; ; ; ; ; ;
34348;1724;500;677;0	714;0	657;489	506;4	408;0;485;658;0	466;0	605;478	886;3	983;0; ; ; ; ; ; ; ;
34368;1725;526;659;0	714;0	653;490	677;4	073;0;494;648;0	466;0	603;490	677;4	144;0; ; ; ; ; ; ; ;
34388;1726;518;648;0	713;0	650;492	307;4	149;0;522;648;0	465;0	601;480	403;4	046;0; ; ; ; ; ; ; ;
34408;1727;517;655;0	711;0	648;494	430;4	106;0;525;645;0	463;0	600;489	805;4	216;0; ; ; ; ; ; ; ;
34428;1728;520;654;0	708;0	645;496	093;4	202;0;517;643;0	460;0	600;492	825;4	200;0; ; ; ; ; ; ; ;
34448;1729;508;619;0	704;0	642;497	873;4	334;0;538;616;0	456;0	599;500	492;4	251;0; ; ; ; ; ; ; ;
34467;1730;571;477;0	697;0	637;498	801;4	089;0;617;475;0	450;0	597;501	485;4	378;0; ; ; ; ; ; ; ;
34487;1731;579;403;0	690;0	634;500	344;4	424;0;572;429;0	443;0	597;502	429;4	306;0; ; ; ; ; ; ; ;
34507;1732;558;451;0	682;0	631;500	871;4	571;0;568;430;0	435;0	597;502	517;4	364;0; ; ; ; ; ; ; ;
34527;1733;561;414;0	673;0	627;500	988;4	650;0;558;437;0	426;0	595;502	067;4	459;0; ; ; ; ; ; ; ;
34547;1734;-800;-600;0	417;0	592;-1	000;-1	000;4;557;446;0	417;0	592;500	630;4	473;0; ; ; ; ; ; ; ;
34567;1735;-800;-600;0	653;0	618;-1	000;-1	000;4;-800;-600;0	407;0	589;-1	000;-1	000;4; ; ; ; ; ; ; ;
34587;1736;546;440;0	644;0	615;500	438;4	541;0;558;460;0	399;0	587;502	418;4	570;0;83;561;432; ; ; ; ;
34607;1737;547;442;0	636;0	613;500	506;4	654;0;570;446;0	392;0	585;500	686;4	458;0;83;561;432; ; ; ; ;
34627;1738;551;442;0	629;0	612;500	504;4	535;0;556;439;0	386;0	584;502	296;4	342;0;83;561;432; ; ; ; ;
34647;1739;561;442;0	624;0	611;500	502;4	526;0;547;442;0	382;0	583;504	416;4	279;0;83;561;432; ; ; ; ;
34667;1740;601;419;0	622;0	610;503	336;4	350;0;551;446;0	379;0	582;506	035;4	382;0;83;561;432; ; ; ; ;
34687;1741;578;423;0	621;0	609;504	729;4	244;0;566;424;0	379;0	581;506	860;4	549;0;83;561;432; ; ; ; ;
34707;1742;584;387;0	622;0	608;506	862;4	482;0;532;437;0	381;0	580;507	471;4	236;0;83;561;432; ; ; ; ;
34727;1743;556;433;0	625;0	605;507	475;4	444;0;528;444;0	383;0	579;508	708;4	212;0;84;562;425; ; ; ; ;
34747;1744;559;435;0	628;0	603;507	898;4	515;0;540;431;0	387;0	579;511	743;4	248;0;84;562;425; ; ; ; ;
34767;1745;560;442;0	632;0	600;510	022;4	406;0;550;408;0	392;0	578;513	134;4	359;0;84;562;425; ; ; ; ;
34786;1746;579;427;0	637;0	598;511	706;4	271;0;544;427;0	396;0	578;514	420;4	247;0;84;562;425; ; ; ; ;
34806;1747;562;415;0	640;0	596;514	751;4	468;0;565;414;0	400;0	577;515	017;4	268;0;84;562;425; ; ; ; ;
34826;1748;566;428;0	644;0	593;516	060;4	371;0;551;423;0	404;0	576;515	455;4	242;0;84;562;425; ; ; ; ;
34846;1749;560;424;0	647;0	591;517	109;4	484;0;569;425;0	407;0	575;515	678;4	390;0;84;562;425; ; ; ; ;
34866;1750;563;424;0	650;0	590;517	677;4	321;0;559;422;0	410;0	574;516	000;4	344;0;84;562;425; ; ; ; ;
34886;1751;576;417;0	653;0	588;518	607;4	375;0;565;439;0	413;0	573;516	005;4	426;0;84;562;425; ; ; ; ;
34906;1752;571;408;0	656;0	588;520	250;4	504;0;546;443;0	416;0	572;517	336;4	331;0;84;562;425; ; ; ; ;
34926;1753;563;424;0	659;0	588;521	682;4	462;0;562;429;0	419;0	572;518	151;4	363;0;84;562;425; ; ; ; ;
34946;1754;578;410;0	661;0	588;523	219;4	315;0;-800;-600;0	661;0	588;-1	000;-1	000;4;84;562;425; ; ; ; ;
34966;1755;597;398;0	664;0	590;523	698;4	313;0;540;436;0	425;0	574;519	370;4	419;0;84;562;425; ; ; ; ;
34986;1756;549;431;0	667;0	593;524	028;4	450;0;563;429;0	428;0	577;520	413;4	355;0;84;562;425; ; ; ; ;
35006;1757;578;428;0	669;0	599;524	029;4	380;0;543;448;0	431;0	582;521	684;4	527;0;84;562;425; ; ; ; ;
35026;1758;594;414;0	672;0	605;524	323;4	400;0;603;440;0	433;0	589;520	726;4	702;0; ; ; ; ; ; ; ;
35045;1759;506;466;0	674;0	612;524	426;5	115;0;560;452;0	436;0	596;520	030;4	436;0;85;540;452; ; ; ; ;
35065;1760;560;441;0	676;0	617;524	426;4	570;0;538;457;0	439;0	601;521	284;4	364;0;85;540;452; ; ; ; ;
35085;1761;544;443;0	679;0	621;524	071;4	436;0;533;459;0	441;0	606;521	622;4	564;0;85;540;452; ; ; ; ;
35105;1762;570;438;0	681;0	623;524	691;4	269;0;536;460;0	443;0	608;521	238;4	386;0;85;540;452; ; ; ; ;
35125;1763;-800;-600;0	445;0	609;-1	000;-1	000;4;531;469;0	445;0	609;521	218;4	552;0;85;540;452; ; ; ; ;
35145;1764;541;439;0	683;0	623;524	753;4	581;0;546;464;0	446;0	608;521	089;4	450;0;85;540;452; ; ; ; ;
35165;1765;525;443;0	683;0	621;525	535;4	516;0;-800;-600;0	683;0	621;-1	000;-1	000;4;85;540;452; ; ; ; ;
35185;1766;-800;-600;-1	000;-1	000;-1	000;-1	000;4;-800;-600;-1	000;-1	000;-1	000;-1	000;4; ; ; ; ; ; ; ;
35205;1767;504;453;0	683;0	617;525	535;4	637;0;542;455;0	446;0	602;522	337;4	353;0; ; ; ; ; ; ; ;
35225;1768;-800;-600;0	445;0	599;-1	000;-1	000;4;548;441;0	445;0	599;524	448;4	516;0; ; ; ; ; ; ; ;
35245;1769;549;459;0	681;0	612;526	939;4	543;0;539;449;0	444;0	597;522	847;4	620;0; ; ; ; ; ; ; ;
35265;1770;530;439;0	680;0	611;527	494;4	383;0;511;441;0	443;0	596;525	028;4	377;0; ; ; ; ; ; ; ;
35285;1771;545;440;0	679;0	611;529	679;4	442;0;529;452;0	442;0	596;525	226;4	342;0; ; ; ; ; ; ; ;
35305;1772;-800;-600;-1	000;-1	000;-1	000;-1	000;4;-800;-600;-1	000;-1	000;-1	000;-1	000;4; ; ; ; ; ; ; ;
35325;1773;552;428;0	678;0	616;530	885;4	294;0;530;461;0	441;0	601;524	691;4	602;0; ; ; ; ; ; ; ;
35345;1774;552;423;0	677;0	621;530	877;4	408;0;550;454;0	441;0	605;524	659;4	703;0; ; ; ; ; ; ; ;
35365;1775;512;440;0	678;0	626;533	218;4	414;0;478;445;0	442;0	609;525	144;4	263;0; ; ; ; ; ; ; ;
35384;1776;391;458;0	680;0	631;533	536;4	477;0;380;454;0	445;0	612;524	809;4	409;0; ; ; ; ; ; ; ;
35404;1777;390;457;0	681;0	637;533	856;4	277;0;377;461;0	447;0	616;526	365;4	381;0; ; ; ; ; ; ; ;
35424;1778;-800;-600;0	449;0	619;-1	000;-1	000;4;375;437;0	449;0	619;526	379;4	558;0; ; ; ; ; ; ; ;
35444;1779;361;468;0	685;0	645;534	386;4	859;0;-800;-600;0	685;0	645;-1	000;-1	000;4; ; ; ; ; ; ; ;
35464;1780;-800;-600;-1	000;-1	000;-1	000;-1	000;4;-800;-600;-1	000;-1	000;-1	000;-1	000;4; ; ; ; ; ; ; ;
35484;1781;-800;-600;0	460;0	616;-1	000;-1	000;4;369;449;0	460;0	616;528	452;4	717;0;86;366;449; ; ; ; ;
35504;1782;370;447;0	696;0	645;535	550;4	343;0;364;470;0	465;0	611;529	742;4	493;0;86;366;449; ; ; ; ;
35524;1783;374;435;0	700;0	642;536	421;4	468;0;359;435;0	470;0	606;534	246;4	302;0;86;366;449; ; ; ; ;
35544;1784;376;427;0	704;0	639;537	680;4	340;0;362;458;0	476;0	599;537	751;4	612;0;86;366;449; ; ; ; ;
35564;1785;373;464;0	708;0	635;538	471;4	319;0;366;457;0	481;0	592;541	877;4	681;0;86;366;449; ; ; ; ;
35584;1786;369;457;0	712;0	630;541	034;4	428;0;-800;-600;0	712;0	630;-1	000;-1	000;4;86;366;449; ; ; ; ;
35604;1787;363;453;0	716;0	625;544	053;4	311;0;-800;-600;0	716;0	625;-1	000;-1	000;4;86;366;449; ; ; ; ;
35624;1788;376;439;0	720;0	620;548	847;4	293;0;352;420;0	497;0	569;543	696;4	099;0;86;366;449; ; ; ; ;
35643;1789;374;435;0	724;0	616;552	468;4	340;0;367;466;0	503;0	562;547	199;4	377;0;86;366;449; ; ; ; ;
35663;1790;371;444;0	727;0	612;556	762;4	438;0;349;470;0	507;0	556;551	274;4	364;0;86;366;449; ; ; ; ;
35683;1791;370;451;0	730;0	607;560	116;4	194;0;370;464;0	512;0	550;557	343;4	308;0;86;366;449; ; ; ; ;
35703;1792;356;438;0	733;0	602;563	771;4	221;0;369;450;0	516;0	542;562	141;4	182;0;86;366;449; ; ; ; ;
35723;1793;380;469;0	736;0	597;566	385;4	056;0;368;499;0	521;0	535;566	153;4	714;0; ; ; ; ; ; ; ;
35743;1794;390;475;0	739;0	590;570	283;4	114;0;374;424;0	526;0	527;570	149;4	094;0;87;368;454; ; ; ; ;
35763;1795;369;491;0	742;0	583;575	030;4	542;0;372;443;0	531;0	519;574	219;4	132;0;87;368;454; ; ; ; ;
35783;1796;386;459;0	746;0	576;579	490;4	208;0;372;455;0	537;0	512;579	097;4	271;0;87;368;454; ; ; ; ;
35803;1797;348;471;0	749;0	569;582	844;4	529;0;362;456;0	541;0	505;582	089;4	174;0;87;368;454; ; ; ; ;
35823;1798;396;453;0	750;0	563;586	984;4	086;0;358;448;0	543;0	499;585	684;4	055;0;87;368;454; ; ; ; ;
35843;1799;362;434;0	749;0	562;591	900;4	190;0;-800;-600;0	749;0	562;-1	000;-1	000;4;87;368;454; ; ; ; ;
35863;1800;398;451;0	747;0	566;595	363;4	276;0;-800;-600;0	747;0	566;-1	000;-1	000;4; ; ; ; ; ; ; ;
35883;1801;-800;-600;-1	000;-1	000;-1	000;-1	000;4;-800;-600;-1	000;-1	000;-1	000;-1	000;4; ; ; ; ; ; ; ;
35903;1802;380;452;0	743;0	578;596	255;4	175;0;367;486;0	533;0	517;590	145;4	969;0; ; ; ; ; ; ; ;
35923;1803;382;440;0	741;0	582;596	248;4	166;0;364;432;0	532;0	521;595	008;4	362;0; ; ; ; ; ; ; ;
35943;1804;381;454;0	741;0	584;596	240;4	311;0;357;445;0	532;0	521;595	944;4	092;0; ; ; ; ; ; ; ;
35962;1805;388;452;0	742;0	583;595	946;4	148;0;396;442;0	533;0	519;596	968;4	429;0; ; ; ; ; ; ; ;
35982;1806;363;459;0	743;0	582;595	086;4	347;0;360;436;0	534;0	517;597	882;4	234;0;88;382;447; ; ; ; ;
36002;1807;392;445;0	744;0	581;595	076;4	269;0;391;435;0	536;0	514;597	628;4	341;0;88;382;447; ; ; ; ;
36022;1808;391;454;0	744;0	583;595	392;4	230;0;368;432;0	536;0	515;597	629;4	116;0;88;382;447; ; ; ; ;
36042;1809;379;424;0	742;0	590;594	393;4	185;0;393;453;0	534;0	523;597	639;4	285;0;88;382;447; ; ; ; ;
36062;1810;354;450;0	739;0	600;595	436;4	288;0;378;450;0	531;0	534;597	882;4	306;0;88;382;447; ; ; ; ;
36082;1811;375;449;0	736;0	610;596	995;4	463;0;392;445;0	527;0	545;597	895;4	530;0;88;382;447; ; ; ; ;
36102;1812;391;467;0	733;0	619;595	957;4	310;0;-800;-600;0	733;0	619;-1	000;-1	000;4;88;382;447; ; ; ; ;
36122;1813;403;440;0	730;0	627;596	775;4	381;0;360;418;0	522;0	561;598	919;4	182;0; ; ; ; ; ; ; ;
36142;1814;406;446;0	728;0	634;595	910;4	239;0;375;429;0	520;0	566;598	781;4	353;0; ; ; ; ; ; ; ;
36162;1815;-800;-600;0	520;0	570;-1	000;-1	000;4;364;409;0	520;0	570;598	987;4	479;0; ; ; ; ; ; ; ;
36182;1816;-800;-600;-1	000;-1	000;-1	000;-1	000;4;-800;-600;-1	000;-1	000;-1	000;-1	000;4; ; ; ; ; ; ; ;
36202;1817;444;679;0	726;0	655;594	989;4	149;0;406;653;0	520;0	581;598	988;4	235;0; ; ; ; ; ; ; ;
36222;1818;-800;-600;-1	000;-1	000;-1	000;-1	000;4;-800;-600;-1	000;-1	000;-1	000;-1	000;4; ; ; ; ; ; ; ;
36241;1819;-800;-600;-1	000;-1	000;-1	000;-1	000;4;-800;-600;-1	000;-1	000;-1	000;-1	000;4; ; ; ; ; ; ; ;
36261;1820;-800;-600;-1	000;-1	000;-1	000;-1	000;4;-800;-600;-1	000;-1	000;-1	000;-1	000;4; ; ; ; ; ; ; ;
36281;1821;-800;-600;-1	000;-1	000;-1	000;-1	000;4;-800;-600;-1	000;-1	000;-1	000;-1	000;4; ; ; ; ; ; ; ;
36301;1822;-800;-600;-1	000;-1	000;-1	000;-1	000;4;-800;-600;-1	000;-1	000;-1	000;-1	000;4; ; ; ; ; ; ; ;
36321;1823;-800;-600;-1	000;-1	000;-1	000;-1	000;4;-800;-600;-1	000;-1	000;-1	000;-1	000;4; ; ; ; ; ; ; ;
36341;1824;-800;-600;-1	000;-1	000;-1	000;-1	000;4;-800;-600;-1	000;-1	000;-1	000;-1	000;4; ; ; ; ; ; ; ;
36361;1825;-800;-600;-1	000;-1	000;-1	000;-1	000;4;-800;-600;-1	000;-1	000;-1	000;-1	000;4; ; ; ; ; ; ; ;
36381;1826;-800;-600;-1	000;-1	000;-1	000;-1	000;4;-800;-600;-1	000;-1	000;-1	000;-1	000;4; ; ; ; ; ; ; ;
36401;1827;-800;-600;-1	000;-1	000;-1	000;-1	000;4;-800;-600;-1	000;-1	000;-1	000;-1	000;4; ; ; ; ; ; ; ;
36421;1828;-800;-600;-1	000;-1	000;-1	000;-1	000;4;-800;-600;-1	000;-1	000;-1	000;-1	000;4; ; ; ; ; ; ; ;
36441;1829;-800;-600;-1	000;-1	000;-1	000;-1	000;4;-800;-600;-1	000;-1	000;-1	000;-1	000;4; ; ; ; ; ; ; ;
36461;1830;-800;-600;-1	000;-1	000;-1	000;-1	000;4;-800;-600;-1	000;-1	000;-1	000;-1	000;4; ; ; ; ; ; ; ;
36481;1831;-800;-600;-1	000;-1	000;-1	000;-1	000;4;-800;-600;-1	000;-1	000;-1	000;-1	000;4; ; ; ; ; ; ; ;
36501;1832;-800;-600;-1	000;-1	000;-1	000;-1	000;4;-800;-600;-1	000;-1	000;-1	000;-1	000;4; ; ; ; ; ; ; ;
36521;1833;-800;-600;-1	000;-1	000;-1	000;-1	000;4;-800;-600;-1	000;-1	000;-1	000;-1	000;4; ; ; ; ; ; ; ;
36541;1834;-800;-600;-1	000;-1	000;-1	000;-1	000;4;-800;-600;-1	000;-1	000;-1	000;-1	000;4; ; ; ; ; ; ; ;
36560;1835;-800;-600;0	824;0	068;-1	000;-1	000;4;-800;-600;0	824;0	068;-1	000;-1	000;4; ; ; ; ; ; ; ;
36580;1836;-800;-600;-1	000;-1	000;-1	000;-1	000;4;-800;-600;-1	000;-1	000;-1	000;-1	000;4; ; ; ; ; ; ; ;
36600;1837;-800;-600;-1	000;-1	000;-1	000;-1	000;4;-800;-600;-1	000;-1	000;-1	000;-1	000;4; ; ; ; ; ; ; ;
36620;1838;-800;-600;-1	000;-1	000;-1	000;-1	000;4;-800;-600;-1	000;-1	000;-1	000;-1	000;4; ; ; ; ; ; ; ;
36640;1839;-800;-600;-1	000;-1	000;-1	000;-1	000;4;-800;-600;-1	000;-1	000;-1	000;-1	000;4; ; ; ; ; ; ; ;
36660;1840;-800;-600;-1	000;-1	000;-1	000;-1	000;4;-800;-600;-1	000;-1	000;-1	000;-1	000;4; ; ; ; ; ; ; ;
36680;1841;-800;-600;-1	000;-1	000;-1	000;-1	000;4;-800;-600;-1	000;-1	000;-1	000;-1	000;4; ; ; ; ; ; ; ;
36700;1842;-800;-600;-1	000;-1	000;-1	000;-1	000;4;-800;-600;-1	000;-1	000;-1	000;-1	000;4; ; ; ; ; ; ; ;
36720;1843;-800;-600;-1	000;-1	000;-1	000;-1	000;4;-800;-600;-1	000;-1	000;-1	000;-1	000;4; ; ; ; ; ; ; ;
36740;1844;-800;-600;-1	000;-1	000;-1	000;-1	000;4;-800;-600;-1	000;-1	000;-1	000;-1	000;4; ; ; ; ; ; ; ;
36760;1845;-800;-600;-1	000;-1	000;-1	000;-1	000;4;-800;-600;-1	000;-1	000;-1	000;-1	000;4; ; ; ; ; ; ; ;
36780;1846;-800;-600;-1	000;-1	000;-1	000;-1	000;4;-800;-600;-1	000;-1	000;-1	000;-1	000;4; ; ; ; ; ; ; ;
36800;1847;-800;-600;-1	000;-1	000;-1	000;-1	000;4;-800;-600;-1	000;-1	000;-1	000;-1	000;4; ; ; ; ; ; ; ;
36820;1848;-800;-600;-1	000;-1	000;-1	000;-1	000;4;-800;-600;-1	000;-1	000;-1	000;-1	000;4; ; ; ; ; ; ; ;
36839;1849;-800;-600;-1	000;-1	000;-1	000;-1	000;4;-800;-600;-1	000;-1	000;-1	000;-1	000;4; ; ; ; ; ; ; ;
36859;1850;-800;-600;-1	000;-1	000;-1	000;-1	000;4;-800;-600;-1	000;-1	000;-1	000;-1	000;4; ; ; ; ; ; ; ;
36879;1851;-800;-600;-1	000;-1	000;-1	000;-1	000;4;-800;-600;-1	000;-1	000;-1	000;-1	000;4; ; ; ; ; ; ; ;
36899;1852;-800;-600;-1	000;-1	000;-1	000;-1	000;4;-800;-600;-1	000;-1	000;-1	000;-1	000;4; ; ; ; ; ; ; ;
36919;1853;-800;-600;-1	000;-1	000;-1	000;-1	000;4;-800;-600;-1	000;-1	000;-1	000;-1	000;4; ; ; ; ; ; ; ;
36939;1854;-800;-600;-1	000;-1	000;-1	000;-1	000;4;-800;-600;-1	000;-1	000;-1	000;-1	000;4; ; ; ; ; ; ; ;
36959;1855;-800;-600;-1	000;-1	000;-1	000;-1	000;4;-800;-600;-1	000;-1	000;-1	000;-1	000;4; ; ; ; ; ; ; ;
36979;1856;-800;-600;-1	000;-1	000;-1	000;-1	000;4;-800;-600;-1	000;-1	000;-1	000;-1	000;4; ; ; ; ; ; ; ;
36999;1857;-800;-600;-1	000;-1	000;-1	000;-1	000;4;-800;-600;-1	000;-1	000;-1	000;-1	000;4; ; ; ; ; ; ; ;
37019;1858;-800;-600;-1	000;-1	000;-1	000;-1	000;4;-800;-600;-1	000;-1	000;-1	000;-1	000;4; ; ; ; ; ; ; ;
37039;1859;-800;-600;-1	000;-1	000;-1	000;-1	000;4;-800;-600;-1	000;-1	000;-1	000;-1	000;4; ; ; ; ; ; ; ;
37059;1860;-800;-600;-1	000;-1	000;-1	000;-1	000;4;-800;-600;-1	000;-1	000;-1	000;-1	000;4; ; ; ; ; ; ; ;
37079;1861;-800;-600;-1	000;-1	000;-1	000;-1	000;4;-800;-600;-1	000;-1	000;-1	000;-1	000;4; ; ; ; ; ; ; ;
37099;1862;-800;-600;-1	000;-1	000;-1	000;-1	000;4;-800;-600;-1	000;-1	000;-1	000;-1	000;4; ; ; ; ; ; ; ;
37119;1863;-800;-600;-1	000;-1	000;-1	000;-1	000;4;-800;-600;-1	000;-1	000;-1	000;-1	000;4; ; ; ; ; ; ; ;
37139;1864;-800;-600;-1	000;-1	000;-1	000;-1	000;4;-800;-600;-1	000;-1	000;-1	000;-1	000;4; ; ; ; ; ; ; ;
37158;1865;-800;-600;-1	000;-1	000;-1	000;-1	000;4;-800;-600;-1	000;-1	000;-1	000;-1	000;4; ; ; ; ; ; ; ;
37178;1866;-800;-600;-1	000;-1	000;-1	000;-1	000;4;-800;-600;-1	000;-1	000;-1	000;-1	000;4; ; ; ; ; ; ; ;
37198;1867;-800;-600;-1	000;-1	000;-1	000;-1	000;4;-800;-600;-1	000;-1	000;-1	000;-1	000;4; ; ; ; ; ; ; ;
37218;1868;-800;-600;-1	000;-1	000;-1	000;-1	000;4;-800;-600;-1	000;-1	000;-1	000;-1	000;4; ; ; ; ; ; ; ;
37238;1869;-800;-600;-1	000;-1	000;-1	000;-1	000;4;-800;-600;-1	000;-1	000;-1	000;-1	000;4; ; ; ; ; ; ; ;
37258;1870;-800;-600;-1	000;-1	000;-1	000;-1	000;4;-800;-600;-1	000;-1	000;-1	000;-1	000;4; ; ; ; ; ; ; ;
37278;1871;-800;-600;-1	000;-1	000;-1	000;-1	000;4;-800;-600;-1	000;-1	000;-1	000;-1	000;4; ; ; ; ; ; ; ;
37298;1872;-800;-600;-1	000;-1	000;-1	000;-1	000;4;-800;-600;-1	000;-1	000;-1	000;-1	000;4; ; ; ; ; ; ; ;
37318;1873;-800;-600;-1	000;-1	000;-1	000;-1	000;4;-800;-600;-1	000;-1	000;-1	000;-1	000;4; ; ; ; ; ; ; ;
37338;1874;-800;-600;-1	000;-1	000;-1	000;-1	000;4;-800;-600;-1	000;-1	000;-1	000;-1	000;4; ; ; ; ; ; ; ;
37358;1875;-800;-600;-1	000;-1	000;-1	000;-1	000;4;-800;-600;-1	000;-1	000;-1	000;-1	000;4; ; ; ; ; ; ; ;
37378;1876;-800;-600;-1	000;-1	000;-1	000;-1	000;4;-800;-600;-1	000;-1	000;-1	000;-1	000;4; ; ; ; ; ; ; ;
37398;1877;-800;-600;-1	000;-1	000;-1	000;-1	000;4;-800;-600;-1	000;-1	000;-1	000;-1	000;4; ; ; ; ; ; ; ;
37418;1878;-800;-600;0	537;0	607;-1	000;-1	000;4;-800;-600;0	537;0	607;-1	000;-1	000;4; ; ; ; ; ; ; ;
37437;1879;-800;-600;0	732;0	732;-1	000;-1	000;4;-800;-600;0	732;0	732;-1	000;-1	000;4; ; ; ; ; ; ; ;
37457;1880;-800;-600;0	542;0	608;-1	000;-1	000;4;-800;-600;0	542;0	608;-1	000;-1	000;4; ; ; ; ; ; ; ;
37477;1881;-800;-600;0	739;0	731;-1	000;-1	000;4;-800;-600;0	739;0	731;-1	000;-1	000;4; ; ; ; ; ; ; ;
37497;1882;-800;-600;0	547;0	609;-1	000;-1	000;4;-800;-600;0	547;0	609;-1	000;-1	000;4; ; ; ; ; ; ; ;
37517;1883;383;309;0	744;0	730;586	331;4	346;1;292;328;0	744;0	730;586	331;4	346;3; ; ; ; ; ; ; ;
37537;1884;447;264;0	550;0	611;583	431;4	286;3;358;278;0	550;0	611;586	357;4	306;1; ; ; ; ; ; ; ;
37557;1885;383;327;0	746;0	730;583	439;4	462;0;368;303;0	550;0	611;586	054;4	433;0; ; ; ; ; ; ; ;
37577;1886;374;350;0	746;0	729;582	977;4	482;0;347;290;0	550;0	612;586	172;4	147;0; ; ; ; ; ; ; ;
37597;1887;381;339;0	746;0	728;583	400;4	491;0;346;278;0	549;0	612;586	368;4	152;0; ; ; ; ; ; ; ;
37617;1888;388;319;0	745;0	728;583	040;4	606;0;378;266;0	548;0	613;586	574;4	171;0; ; ; ; ; ; ; ;
37637;1889;356;324;0	743;0	728;583	398;4	460;0;326;334;0	546;0	613;586	533;4	290;0; ; ; ; ; ; ; ;
37657;1890;354;317;0	742;0	728;583	467;4	463;0;362;299;0	545;0	614;586	298;4	255;0; ; ; ; ; ; ; ;
37677;1891;223;390;0	742;0	729;583	131;4	504;0;224;358;0	545;0	616;586	774;4	191;0; ; ; ; ; ; ; ;
37699;1892;-800;-600;0	741;0	730;-1	000;-1	000;4;-800;-600;0	545;0	618;-1	000;-1	000;4; ; ; ; ; ; ; ;
37717;1893;169;433;0	740;0	730;583	236;4	626;0;-800;-600;0	740;0	730;-1	000;-1	000;4; ; ; ; ; ; ; ;
37736;1894;180;414;0	739;0	730;583	371;4	503;0;180;364;0	542;0	619;588	616;4	246;0; ; ; ; ; ; ; ;
37756;1895;163;425;0	738;0	730;583	373;4	215;0;163;377;0	541;0	620;589	271;4	331;0; ; ; ; ; ; ; ;
37776;1896;178;424;0	737;0	730;583	376;4	492;0;-800;-600;0	737;0	730;-1	000;-1	000;4; ; ; ; ; ; ; ;
37796;1897;175;436;0	737;0	729;583	104;4	361;0;198;383;0	539;0	620;589	270;4	651;0; ; ; ; ; ; ; ;
37816;1898;198;431;0	736;0	728;583	235;4	181;0;-800;-600;0	736;0	728;-1	000;-1	000;4; ; ; ; ; ; ; ;
37836;1899;170;419;0	735;0	727;583	063;4	219;0;-800;-600;0	735;0	727;-1	000;-1	000;4; ; ; ; ; ; ; ;
37856;1900;177;449;0	734;0	726;583	338;4	500;0;-800;-600;0	734;0	726;-1	000;-1	000;4; ; ; ; ; ; ; ;
37876;1901;-800;-600;0	534;0	621;-1	000;-1	000;4;163;405;0	534;0	621;590	656;4	332;0; ; ; ; ; ; ; ;
37896;1902;174;448;0	732;0	723;583	064;4	312;0;-800;-600;0	732;0	723;-1	000;-1	000;4; ; ; ; ; ; ; ;
37916;1903;188;434;0	731;0	721;583	172;4	128;0;179;402;0	530;0	621;592	870;4	221;0; ; ; ; ; ; ; ;
37936;1904;210;399;0	729;0	721;583	172;4	311;0;129;396;0	528;0	621;592	641;4	261;0; ; ; ; ; ; ; ;
37956;1905;118;454;0	727;0	720;583	250;4	897;0;-800;-600;0	727;0	720;-1	000;-1	000;4; ; ; ; ; ; ; ;
37976;1906;167;406;0	726;0	720;583	340;4	213;0;151;400;0	525;0	619;592	641;4	160;0; ; ; ; ; ; ; ;
37996;1907;164;441;0	725;0	719;583	583;4	467;0;-800;-600;0	725;0	719;-1	000;-1	000;4; ; ; ; ; ; ; ;
38015;1908;172;421;0	725;0	719;583	461;4	320;0;180;389;0	524;0	618;594	365;4	254;0; ; ; ; ; ; ; ;
38035;1909;163;409;0	725;0	719;583	473;4	413;0;172;388;0	525;0	618;594	376;4	134;0; ; ; ; ; ; ; ;
38058;1910;180;419;0	726;0	719;583	377;4	333;0;160;394;0	526;0	618;594	412;4	092;0; ; ; ; ; ; ; ;
38075;1911;160;432;0	727;0	720;583	375;4	509;0;177;379;0	527;0	618;593	676;4	063;0; ; ; ; ; ; ; ;
38095;1912;174;463;0	729;0	722;583	516;4	474;0;147;418;0	529;0	619;592	318;4	161;0;89;152;430; ; ; ; ;
38115;1913;177;443;0	731;0	723;583	635;4	316;0;120;390;0	531;0	620;594	240;3	911;0;89;152;430; ; ; ; ;
38135;1914;133;449;0	733;0	723;583	789;4	654;0;163;419;0	532;0	620;593	774;4	032;0;89;152;430; ; ; ; ;
38155;1915;169;439;0	734;0	724;584	916;4	510;0;135;407;0	534;0	621;594	749;3	858;0;89;152;430; ; ; ; ;
38175;1916;172;456;0	735;0	724;586	265;4	458;0;144;414;0	535;0	621;596	281;4	127;0;89;152;430; ; ; ; ;
38195;1917;175;463;0	736;0	725;587	323;4	708;0;140;427;0	536;0	622;594	455;4	298;0;89;152;430; ; ; ; ;
38215;1918;188;452;0	737;0	725;587	316;4	206;0;186;415;0	537;0	623;594	272;4	124;0; ; ; ; ; ; ; ;
38235;1919;169;440;0	737;0	725;587	771;4	107;0;174;446;0	537;0	624;594	248;4	168;0; ; ; ; ; ; ; ;
38255;1920;167;452;0	737;0	725;587	286;4	148;0;179;421;0	536;0	624;592	314;4	173;0; ; ; ; ; ; ; ;
38275;1921;195;466;0	737;0	725;587	285;4	247;0;168;425;0	536;0	625;592	902;4	103;0; ; ; ; ; ; ; ;
38295;1922;199;397;0	736;0	723;587	285;4	457;0;184;341;0	534;0	624;593	937;4	000;0; ; ; ; ; ; ; ;
38315;1923;203;314;0	734;0	721;586	921;4	161;0;-800;-600;0	734;0	721;-1	000;-1	000;4; ; ; ; ; ; ; ;
38335;1924;-800;-600;-1	000;-1	000;-1	000;-1	000;4;-800;-600;-1	000;-1	000;-1	000;-1	000;4; ; ; ; ; ; ; ;
38354;1925;221;298;0	731;0	719;586	257;4	167;0;-800;-600;0	731;0	719;-1	000;-1	000;4; ; ; ; ; ; ; ;
38374;1926;218;258;0	730;0	718;586	027;4	210;0;-800;-600;0	730;0	718;-1	000;-1	000;4; ; ; ; ; ; ; ;
38394;1927;-800;-600;-1	000;-1	000;-1	000;-1	000;4;-800;-600;-1	000;-1	000;-1	000;-1	000;4; ; ; ; ; ; ; ;
38414;1928;-800;-600;0	526;0	623;-1	000;-1	000;4;199;282;0	526;0	623;586	027;4	063;0; ; ; ; ; ; ; ;
38434;1929;232;244;0	727;0	716;586	029;3	954;0;-800;-600;0	727;0	716;-1	000;-1	000;4; ; ; ; ; ; ; ;
38454;1930;-800;-600;0	523;0	623;-1	000;-1	000;4;213;285;0	523;0	623;591	063;3	986;0; ; ; ; ; ; ; ;
38474;1931;225;305;0	725;0	715;586	632;4	306;0;-800;-600;0	725;0	715;-1	000;-1	000;4; ; ; ; ; ; ; ;
38494;1932;240;304;0	724;0	715;586	394;4	297;0;-800;-600;0	724;0	715;-1	000;-1	000;4; ; ; ; ; ; ; ;
38514;1933;-800;-600;-1	000;-1	000;-1	000;-1	000;4;-800;-600;-1	000;-1	000;-1	000;-1	000;4; ; ; ; ; ; ; ;
38534;1934;231;298;0	723;0	714;585	699;4	143;0;-800;-600;0	723;0	714;-1	000;-1	000;4; ; ; ; ; ; ; ;
38554;1935;-800;-600;0	520;0	623;-1	000;-1	000;4;202;234;0	520;0	623;593	851;4	186;0; ; ; ; ; ; ; ;
38574;1936;207;296;0	723;0	714;585	844;4	066;0;-800;-600;0	723;0	714;-1	000;-1	000;4; ; ; ; ; ; ; ;
38594;1937;219;285;0	722;0	714;585	478;3	906;0;-800;-600;0	722;0	714;-1	000;-1	000;4; ; ; ; ; ; ; ;
38614;1938;205;315;0	722;0	714;585	863;4	153;0;-800;-600;0	722;0	714;-1	000;-1	000;4; ; ; ; ; ; ; ;
38633;1939;222;280;0	722;0	715;585	042;3	987;0;-800;-600;0	722;0	715;-1	000;-1	000;4; ; ; ; ; ; ; ;
38654;1940;-800;-600;0	519;0	625;-1	000;-1	000;4;211;325;0	519;0	625;585	041;4	119;0; ; ; ; ; ; ; ;
38673;1941;212;278;0	721;0	715;585	042;3	999;0;-800;-600;0	721;0	715;-1	000;-1	000;4; ; ; ; ; ; ; ;
38694;1942;242;250;0	721;0	716;584	794;3	569;0;228;258;0	519;0	625;588	254;3	904;0; ; ; ; ; ; ; ;
38713;1943;235;246;0	721;0	716;584	791;3	639;0;223;243;0	519;0	625;587	927;3	843;0; ; ; ; ; ; ; ;
38733;1944;208;280;0	722;0	716;584	389;3	840;0;215;293;0	519;0	626;588	114;4	285;0; ; ; ; ; ; ; ;
38753;1945;196;390;0	723;0	718;584	333;3	932;0;186;383;0	520;0	627;588	388;4	024;0; ; ; ; ; ; ; ;
38776;1946;229;379;0	723;0	718;584	333;3	810;0;89;285;0	521;0	627;588	373;3	658;0; ; ; ; ; ; ; ;
38793;1947;185;356;0	724;0	718;584	672;3	857;0;213;350;0	521;0	627;588	944;4	111;0;90;194;360; ; ; ; ;
38813;1948;185;337;0	725;0	718;584	691;3	652;0;-800;-600;0	725;0	718;-1	000;-1	000;4;90;194;360; ; ; ; ;
38833;1949;210;382;0	725;0	718;585	564;3	910;0;187;328;0	522;0	627;590	233;4	025;0;90;194;360; ; ; ; ;
38855;1950;207;361;0	726;0	719;586	383;3	814;0;-800;-600;0	726;0	719;-1	000;-1	000;4;90;194;360; ; ; ; ;
38873;1951;193;378;0	726;0	719;586	365;3	948;0;167;351;0	523;0	628;590	930;3	966;0;90;194;360; ; ; ; ;
38895;1952;203;381;0	725;0	719;586	434;4	073;0;-800;-600;0	725;0	719;-1	000;-1	000;4;90;194;360; ; ; ; ;
38913;1953;195;365;0	725;0	720;587	113;3	984;0;-800;-600;0	725;0	720;-1	000;-1	000;4;90;194;360; ; ; ; ;
38935;1954;191;400;0	725;0	720;586	666;3	939;0;-800;-600;0	725;0	720;-1	000;-1	000;4; ; ; ; ; ; ; ;
38952;1955;208;373;0	724;0	720;587	630;4	034;0;179;361;0	522;0	629;591	813;3	934;0; ; ; ; ; ; ; ;
38974;1956;199;368;0	724;0	721;586	961;3	894;0;168;331;0	521;0	629;591	816;4	081;0; ; ; ; ; ; ; ;
38992;1957;200;381;0	723;0	721;586	952;3	955;0;189;376;0	521;0	629;593	282;4	059;0; ; ; ; ; ; ; ;
39013;1958;192;300;0	723;0	722;586	947;3	734;0;-800;-600;0	723;0	722;-1	000;-1	000;4; ; ; ; ; ; ; ;
39032;1959;200;380;0	723;0	722;588	835;4	168;0;-800;-600;0	723;0	722;-1	000;-1	000;4; ; ; ; ; ; ; ;
39053;1960;-800;-600;-1	000;-1	000;-1	000;-1	000;4;-800;-600;-1	000;-1	000;-1	000;-1	000;4; ; ; ; ; ; ; ;
39072;1961;198;344;0	723;0	722;587	679;3	920;0;-800;-600;0	723;0	722;-1	000;-1	000;4; ; ; ; ; ; ; ;
39092;1962;227;372;0	722;0	722;589	096;4	045;0;-800;-600;0	722;0	722;-1	000;-1	000;4; ; ; ; ; ; ; ;
39112;1963;182;363;0	722;0	722;587	782;4	202;0;-800;-600;0	722;0	722;-1	000;-1	000;4; ; ; ; ; ; ; ;
39133;1964;-800;-600;-1	000;-1	000;-1	000;-1	000;4;-800;-600;-1	000;-1	000;-1	000;-1	000;4; ; ; ; ; ; ; ;
39152;1965;207;342;0	722;0	722;587	184;3	967;0;-800;-600;0	722;0	722;-1	000;-1	000;4;91;206;332; ; ; ; ;
39173;1966;194;334;0	722;0	722;585	468;4	074;0;189;335;0	520;0	631;585	468;4	022;0;91;206;332; ; ; ; ;
39191;1967;216;335;0	722;0	722;585	635;3	807;0;-800;-600;0	722;0	722;-1	000;-1	000;4;91;206;332; ; ; ; ;
39213;1968;216;343;0	723;0	722;585	438;3	894;0;-800;-600;0	723;0	722;-1	000;-1	000;4;91;206;332; ; ; ; ;
39231;1969;210;321;0	723;0	722;585	439;4	321;0;-800;-600;0	723;0	722;-1	000;-1	000;4;91;206;332; ; ; ; ;
39253;1970;198;327;0	723;0	722;585	284;3	916;0;-800;-600;0	723;0	722;-1	000;-1	000;4;91;206;332; ; ; ; ;
39271;1971;246;357;0	723;0	722;585	441;3	996;0;-800;-600;0	723;0	722;-1	000;-1	000;4; ; ; ; ; ; ; ;
39291;1972;209;329;0	724;0	722;585	445;3	959;0;-800;-600;0	724;0	722;-1	000;-1	000;4; ; ; ; ; ; ; ;
39311;1973;214;342;0	724;0	722;585	794;4	004;0;-800;-600;0	724;0	722;-1	000;-1	000;4; ; ; ; ; ; ; ;
39331;1974;198;349;0	724;0	722;584	777;4	077;0;-800;-600;0	724;0	722;-1	000;-1	000;4; ; ; ; ; ; ; ;
39351;1975;219;362;0	724;0	722;584	531;4	144;0;-800;-600;0	724;0	722;-1	000;-1	000;4; ; ; ; ; ; ; ;
39371;1976;322;318;0	722;0	722;584	708;4	008;0;351;341;0	519;0	635;584	708;3	928;0; ; ; ; ; ; ; ;
39391;1977;447;355;0	720;0	721;586	018;4	040;0;-800;-600;0	720;0	721;-1	000;-1	000;4; ; ; ; ; ; ; ;
39411;1978;451;344;0	720;0	721;586	521;3	919;0;441;323;0	516;0	636;586	521;3	892;0; ; ; ; ; ; ; ;
39431;1979;462;310;0	719;0	720;587	357;3	876;0;460;316;0	515;0	636;587	357;4	094;0; ; ; ; ; ; ; ;
39451;1980;477;288;0	719;0	719;588	277;3	858;0;444;330;0	514;0	636;595	710;4	099;0; ; ; ; ; ; ; ;
39471;1981;460;288;0	718;0	719;588	436;3	821;0;458;269;0	513;0	636;595	197;4	157;0; ; ; ; ; ; ; ;
39491;1982;419;421;0	717;0	718;588	486;4	613;0;437;326;0	512;0	636;594	779;3	944;0; ; ; ; ; ; ; ;
39511;1983;452;255;0	716;0	718;589	492;3	757;0;426;322;0	511;0	636;595	061;3	968;0; ; ; ; ; ; ; ;
39530;1984;450;325;0	715;0	717;588	997;3	813;0;433;318;0	510;0	636;595	065;3	913;0; ; ; ; ; ; ; ;
[truncated: 6,702 more rows]
