# Supplementary material for: Perception of Individual and Joint Action in Infants and Adults
Source: PLoS One. 2014 Sep 9;9(9):e107450. doi: 10.1371/journal.pone.0107450 (PMC4174902; doi:10.1371/journal.pone.0107450)
Supplement: Data S1 — Raw files of eye tracking data of all participants. (ZIP) [file pone.0107450.s001.zip › Turmbau2012b_12_03.csv]

Data properties:
Recording date: 06.07.2012
Recording time : 16:27:06:484 (corresponds to time 0)
Study: Turmbau2012b
Subject: Turmbau2012b_12_03
Recording: Turmbau2012b_12_03
Screen resolution: 800 x 600
Coordinate unit: Pixels
Filter settings:
Eye: Average
Fixation radius: 30
Min duration: 100
Timestamp;Number;GazepointX (L);GazepointY (L);CamX (L);CamY (L);Distance (L);Pupil (L);Validity (L);GazepointX (R);GazepointY (R);CamX (R);CamY (R);Distance (R);Pupil (R);Validity (R);Fixation;GazepointX;GazepointY;Event;Event Key;Data 1;Data 2;Description
9;1;412;241;0	771;0	436;532	074;3	494;0;409;208;0	534;0	369;535	703;3	311;0;1;415;204; ; ; ; ;
27;2;414;228;0	772;0	436;532	074;3	420;0;415;214;0	536;0	369;535	703;3	158;0;1;415;204; ; ; ; ;
47;3;424;214;0	773;0	435;532	074;3	306;0;412;187;0	536;0	368;535	703;3	251;0;1;415;204; ; ; ; ;
67;4;419;220;0	773;0	434;532	074;3	348;0;410;198;0	537;0	368;535	703;3	266;0;1;415;204; ; ; ; ;
87;5;411;215;0	773;0	433;532	074;3	320;0;420;191;0	537;0	367;535	703;3	207;0;1;415;204; ; ; ; ;
107;6;415;214;0	773;0	431;533	852;3	350;0;419;193;0	537;0	366;537	481;3	272;0;1;415;204; ; ; ; ;
127;7;424;206;0	772;0	431;533	852;3	436;0;416;185;0	536;0	366;537	481;3	247;0;1;415;204; ; ; ; ;
147;8;410;217;0	771;0	430;533	852;3	364;0;412;192;0	535;0	366;537	481;3	263;0;1;415;204; ; ; ; ;
168;9;424;217;0	769;0	429;533	852;3	329;0;413;195;0	533;0	365;537	481;3	221;0;1;415;204; ; ; ; ;
186;10;413;217;0	766;0	427;533	852;3	318;0;418;195;0	530;0	365;537	481;3	217;0;1;415;204; ; ; ; ;
206;11;419;215;0	764;0	424;535	344;3	315;0;417;192;0	527;0	363;539	642;3	224;0;1;415;204; ; ; ; ;
226;12;419;211;0	760;0	423;535	344;3	293;0;408;192;0	524;0	364;539	642;3	072;0;1;415;204; ; ; ; ;
248;13;424;209;0	756;0	421;535	344;3	198;0;406;204;0	520;0	364;539	642;2	992;0;1;415;204; ; ; ; ;
266;14;417;218;0	752;0	419;535	344;3	234;0;406;206;0	516;0	364;539	642;3	170;0;1;415;204; ; ; ; ;
288;15;421;217;0	748;0	418;535	344;3	153;0;411;182;0	512;0	364;539	642;3	224;0;1;415;204; ; ; ; ;
306;16;422;214;0	744;0	416;536	583;3	158;0;410;185;0	508;0	364;541	513;3	252;0;1;415;204; ; ; ; ;
326;17;412;264;0	740;0	416;536	583;3	241;0;410;236;0	504;0	366;541	513;3	108;0;2;412;244; ; ; ; ;
346;18;410;282;0	736;0	416;536	583;3	215;0;396;249;0	499;0	368;541	513;3	038;0;2;412;244; ; ; ; ;
349; ; ; ; ; ; ; ;5; ; ; ; ; ; ;5; ; ; ;ShowAVI;8;0;0;atFish.avi
368;19;414;285;0	733;0	416;536	583;3	084;0;409;243;0	496;0	369;541	513;3	051;0;2;412;244; ; ; ; ;
386;20;419;284;0	729;0	417;536	583;3	135;0;409;234;0	492;0	371;541	513;3	133;0;2;412;244; ; ; ; ;
408;21;419;283;0	726;0	417;537	380;3	085;0;405;239;0	488;0	372;540	907;3	099;0;2;412;244; ; ; ; ;
426;22;420;271;0	723;0	418;537	380;3	165;0;399;246;0	485;0	374;540	907;2	993;0;2;412;244; ; ; ; ;
448;23;410;272;0	720;0	418;537	380;3	047;0;402;246;0	482;0	376;540	907;3	088;0;2;412;244; ; ; ; ;
466;24;411;272;0	717;0	419;537	380;3	201;0;-800;-600;0	717;0	419;-1	000;-1	000;4;2;412;244; ; ; ; ;
488;25;418;266;0	715;0	419;537	380;3	210;0;403;238;0	477;0	378;540	907;3	052;0;2;412;244; ; ; ; ;
505;26;413;267;0	713;0	419;536	711;3	216;0;403;239;0	475;0	378;540	594;3	050;0;2;412;244; ; ; ; ;
525;27;412;273;0	711;0	420;536	711;3	088;0;405;255;0	473;0	380;540	594;3	067;0;2;412;244; ; ; ; ;
545;28;408;269;0	710;0	420;536	711;3	091;0;-800;-600;0	710;0	420;-1	000;-1	000;4;2;412;244; ; ; ; ;
565;29;412;268;0	709;0	420;536	711;3	258;0;398;236;0	471;0	381;540	594;3	131;0;2;412;244; ; ; ; ;
585;30;423;266;0	709;0	420;536	711;3	260;0;397;250;0	470;0	381;540	594;3	219;0;2;412;244; ; ; ; ;
605;31;423;267;0	709;0	419;535	402;3	254;0;397;252;0	470;0	380;539	367;3	212;0;2;412;244; ; ; ; ;
625;32;415;250;0	709;0	420;535	402;3	406;0;403;235;0	471;0	382;539	367;3	317;0;2;412;244; ; ; ; ;
645;33;411;271;0	710;0	421;535	402;3	263;0;401;250;0	472;0	382;539	367;3	222;0;2;412;244; ; ; ; ;
665;34;414;261;0	711;0	422;535	402;3	317;0;399;236;0	473;0	382;539	367;3	284;0;2;412;244; ; ; ; ;
685;35;416;268;0	713;0	422;535	402;3	376;0;415;240;0	474;0	382;539	367;3	368;0;2;412;244; ; ; ; ;
705;36;414;264;0	715;0	422;535	103;3	314;0;414;245;0	476;0	381;538	548;3	336;0;2;412;244; ; ; ; ;
725;37;417;275;0	716;0	422;535	103;3	306;0;415;233;0	477;0	381;538	548;3	205;0;2;412;244; ; ; ; ;
745;38;419;258;0	718;0	423;535	103;3	438;0;405;242;0	479;0	381;538	548;3	220;0;2;412;244; ; ; ; ;
765;39;410;259;0	719;0	423;535	103;3	421;0;408;239;0	481;0	381;538	548;3	324;0;2;412;244; ; ; ; ;
784;40;413;263;0	721;0	423;535	103;3	430;0;401;242;0	482;0	381;538	548;3	276;0;2;412;244; ; ; ; ;
804;41;411;266;0	722;0	423;534	665;3	420;0;401;242;0	483;0	381;538	096;3	312;0;2;412;244; ; ; ; ;
824;42;417;262;0	724;0	424;534	665;3	435;0;402;234;0	485;0	382;538	096;3	294;0;2;412;244; ; ; ; ;
844;43;413;260;0	725;0	424;534	665;3	440;0;405;234;0	486;0	381;538	096;3	290;0;2;412;244; ; ; ; ;
864;44;415;269;0	727;0	425;534	665;3	464;0;400;241;0	488;0	381;538	096;3	337;0;2;412;244; ; ; ; ;
884;45;416;261;0	729;0	425;534	665;3	476;0;407;239;0	490;0	381;538	096;3	370;0;2;412;244; ; ; ; ;
904;46;415;262;0	730;0	424;535	025;3	489;0;407;241;0	492;0	380;538	061;3	386;0;2;412;244; ; ; ; ;
924;47;415;257;0	732;0	425;535	025;3	455;0;404;231;0	493;0	380;538	061;3	419;0;2;412;244; ; ; ; ;
944;48;418;257;0	733;0	425;535	025;3	473;0;408;236;0	495;0	380;538	061;3	434;0;2;412;244; ; ; ; ;
964;49;405;258;0	734;0	425;535	025;3	474;0;409;236;0	496;0	379;538	061;3	433;0;2;412;244; ; ; ; ;
984;50;408;250;0	735;0	425;535	025;3	465;0;416;221;0	497;0	378;538	061;3	379;0;2;412;244; ; ; ; ;
1004;51;406;250;0	736;0	423;534	670;3	473;0;419;222;0	498;0	376;538	308;3	385;0;2;412;244; ; ; ; ;
1024;52;411;257;0	736;0	423;534	670;3	483;0;404;233;0	498;0	376;538	308;3	432;0;2;412;244; ; ; ; ;
1044;53;409;245;0	736;0	423;534	670;3	488;0;407;229;0	498;0	375;538	308;3	469;0;2;412;244; ; ; ; ;
1063;54;405;248;0	736;0	422;534	670;3	498;0;409;238;0	498;0	374;538	308;3	429;0;2;412;244; ; ; ; ;
1083;55;410;250;0	736;0	421;534	670;3	564;0;408;231;0	498;0	374;538	308;3	472;0;2;412;244; ; ; ; ;
1103;56;408;252;0	736;0	420;534	917;3	577;0;409;230;0	498;0	373;538	612;3	461;0;2;412;244; ; ; ; ;
1123;57;403;255;0	736;0	421;534	917;3	539;0;404;228;0	498;0	373;538	612;3	401;0;2;412;244; ; ; ; ;
1143;58;409;239;0	736;0	420;534	917;3	550;0;404;230;0	498;0	373;538	612;3	523;0;2;412;244; ; ; ; ;
1163;59;404;249;0	736;0	420;534	917;3	514;0;410;227;0	498;0	373;538	612;3	455;0;2;412;244; ; ; ; ;
1183;60;409;248;0	736;0	420;534	917;3	588;0;401;223;0	498;0	373;538	612;3	418;0;2;412;244; ; ; ; ;
1203;61;407;246;0	737;0	419;534	662;3	586;0;402;226;0	498;0	372;536	645;3	452;0;2;412;244; ; ; ; ;
1223;62;409;244;0	737;0	419;534	662;3	595;0;406;225;0	498;0	373;536	645;3	485;0;2;412;244; ; ; ; ;
1243;63;411;242;0	737;0	419;534	662;3	621;0;406;223;0	498;0	373;536	645;3	476;0;2;412;244; ; ; ; ;
1263;64;412;240;0	736;0	418;534	662;3	603;0;401;230;0	498;0	372;536	645;3	512;0;2;412;244; ; ; ; ;
1283;65;402;246;0	736;0	418;534	662;3	624;0;408;220;0	497;0	372;536	645;3	407;0;2;412;244; ; ; ; ;
1303;66;403;244;0	736;0	416;535	002;3	622;0;407;221;0	497;0	370;537	374;3	409;0;2;412;244; ; ; ; ;
1323;67;414;243;0	735;0	417;535	002;3	655;0;402;231;0	496;0	371;537	374;3	447;0;2;412;244; ; ; ; ;
1343;68;412;246;0	734;0	416;535	002;3	596;0;403;225;0	496;0	371;537	374;3	494;0;2;412;244; ; ; ; ;
1362;69;414;246;0	734;0	415;535	002;3	641;0;411;227;0	495;0	370;537	374;3	464;0;2;412;244; ; ; ; ;
1382;70;405;252;0	733;0	414;535	002;3	543;0;411;230;0	495;0	370;537	374;3	457;0;2;412;244; ; ; ; ;
1402;71;404;252;0	732;0	413;535	841;3	546;0;412;225;0	494;0	368;538	746;3	482;0;2;412;244; ; ; ; ;
1422;72;408;244;0	732;0	412;535	841;3	625;0;408;228;0	493;0	369;538	746;3	477;0;2;412;244; ; ; ; ;
1442;73;414;248;0	731;0	411;535	841;3	563;0;414;226;0	493;0	368;538	746;3	413;0;2;412;244; ; ; ; ;
1462;74;410;251;0	731;0	410;535	841;3	568;0;402;232;0	493;0	367;538	746;3	437;0;2;412;244; ; ; ; ;
1482;75;411;251;0	730;0	409;535	841;3	499;0;406;219;0	492;0	366;538	746;3	384;0;2;412;244; ; ; ; ;
1502;76;414;249;0	730;0	407;537	773;3	491;0;406;217;0	492;0	365;539	674;3	388;0;2;412;244; ; ; ; ;
1522;77;415;248;0	729;0	407;537	773;3	483;0;409;221;0	491;0	365;539	674;3	383;0;2;412;244; ; ; ; ;
1542;78;411;241;0	728;0	405;537	773;3	460;0;409;227;0	491;0	364;539	674;3	361;0;2;412;244; ; ; ; ;
1562;79;408;243;0	727;0	404;537	773;3	489;0;409;220;0	490;0	363;539	674;3	432;0;2;412;244; ; ; ; ;
1582;80;410;257;0	727;0	403;537	773;3	443;0;408;227;0	489;0	362;539	674;3	409;0;2;412;244; ; ; ; ;
1602;81;408;251;0	726;0	401;540	185;3	463;0;409;220;0	489;0	361;542	461;3	435;0;2;412;244; ; ; ; ;
1622;82;412;244;0	725;0	402;540	185;3	458;0;410;230;0	488;0	361;542	461;3	339;0;2;412;244; ; ; ; ;
1642;83;416;247;0	724;0	401;540	185;3	505;0;409;236;0	487;0	360;542	461;3	310;0;2;412;244; ; ; ; ;
1662;84;413;254;0	724;0	399;540	185;3	501;0;409;229;0	487;0	360;542	461;3	316;0;2;412;244; ; ; ; ;
1681;85;421;250;0	723;0	398;540	185;3	516;0;417;228;0	486;0	359;542	461;3	239;0;2;412;244; ; ; ; ;
1701;86;422;252;0	723;0	397;541	425;3	526;0;418;226;0	486;0	357;544	600;3	230;0;2;412;244; ; ; ; ;
1721;87;422;251;0	722;0	397;541	425;3	375;0;414;232;0	486;0	357;544	600;3	234;0;2;412;244; ; ; ; ;
1741;88;422;250;0	722;0	396;541	425;3	353;0;410;243;0	485;0	357;544	600;3	221;0;2;412;244; ; ; ; ;
1761;89;425;250;0	721;0	395;541	425;3	440;0;420;223;0	485;0	357;544	600;3	252;0;2;412;244; ; ; ; ;
1781;90;421;248;0	720;0	394;541	425;3	376;0;417;227;0	484;0	356;544	600;3	253;0;2;412;244; ; ; ; ;
1801;91;422;249;0	720;0	393;540	666;3	382;0;418;229;0	483;0	356;543	521;3	248;0;2;412;244; ; ; ; ;
1821;92;433;255;0	719;0	394;540	666;3	329;0;418;226;0	483;0	357;543	521;3	269;0;2;412;244; ; ; ; ;
1841;93;428;247;0	718;0	394;540	666;3	287;0;421;239;0	482;0	357;543	521;3	136;0;2;412;244; ; ; ; ;
1861;94;419;251;0	718;0	394;540	666;3	341;0;413;233;0	481;0	357;543	521;3	114;0;2;412;244; ; ; ; ;
1881;95;427;248;0	717;0	393;540	666;3	316;0;409;238;0	481;0	358;543	521;3	094;0;2;412;244; ; ; ; ;
1901;96;424;248;0	716;0	393;542	035;3	315;0;408;234;0	480;0	357;544	281;3	079;0;2;412;244; ; ; ; ;
1920; ; ; ; ; ; ; ;5; ; ; ; ; ; ;5; ; ; ;Keyboard;3;39;0;Right
1921;97;423;240;0	715;0	393;542	035;3	308;0;427;231;0	479;0	358;544	281;3	101;0;2;412;244; ; ; ; ;
1941;98;419;259;0	715;0	393;542	035;3	294;0;418;241;0	478;0	358;544	281;3	083;0;2;412;244; ; ; ; ;
1960;99;423;246;0	714;0	393;542	035;3	149;0;417;230;0	478;0	359;544	281;3	002;0;2;412;244; ; ; ; ;
1980;100;417;249;0	713;0	393;542	035;3	180;0;429;239;0	477;0	359;544	281;3	069;0;2;412;244; ; ; ; ;
2000;101;418;257;0	713;0	392;541	585;3	209;0;425;232;0	476;0	358;545	750;3	046;0;2;412;244; ; ; ; ;
2020;102;434;244;0	712;0	393;541	585;3	201;0;417;234;0	476;0	360;545	750;3	050;0;2;412;244; ; ; ; ;
2040;103;432;256;0	712;0	394;541	585;3	122;0;421;241;0	475;0	360;545	750;2	979;0;2;412;244; ; ; ; ;
2060;104;435;237;0	711;0	394;541	585;3	231;0;425;242;0	475;0	361;545	750;2	946;0;2;412;244; ; ; ; ;
2080;105;440;235;0	711;0	394;541	585;3	249;0;431;224;0	474;0	362;545	750;3	166;0;2;412;244; ; ; ; ;
2100;106;440;235;0	708;0	394;540	278;3	234;0;434;230;0	472;0	362;543	392;3	119;0;2;412;244; ; ; ; ;
2120;107;508;241;0	707;0	395;540	278;3	253;0;509;236;0	471;0	364;543	392;3	036;0;3;508;241; ; ; ; ;
2140;108;515;250;0	707;0	396;540	278;3	183;0;511;226;0	470;0	365;543	392;3	169;0;3;508;241; ; ; ; ;
2160;109;508;253;0	706;0	396;540	278;3	160;0;501;240;0	469;0	366;543	392;3	034;0;3;508;241; ; ; ; ;
2180;110;514;248;0	705;0	397;540	278;3	227;0;507;247;0	468;0	367;543	392;3	007;0;3;508;241; ; ; ; ;
2200;111;511;250;0	704;0	397;539	402;3	179;0;505;246;0	467;0	367;543	733;3	040;0;3;508;241; ; ; ; ;
2220;112;512;247;0	704;0	398;539	402;3	190;0;510;236;0	467;0	368;543	733;2	992;0;3;508;241; ; ; ; ;
2239;113;515;246;0	703;0	398;539	402;3	184;0;496;229;0	466;0	369;543	733;3	044;0;3;508;241; ; ; ; ;
2260;114;511;247;0	703;0	398;539	402;3	142;0;504;232;0	465;0	369;543	733;3	038;0;3;508;241; ; ; ; ;
2279;115;511;251;0	702;0	398;539	402;3	167;0;513;217;0	465;0	369;543	733;3	086;0;3;508;241; ; ; ; ;
2294; ; ; ; ; ; ; ;5; ; ; ; ; ; ;5; ; ; ;ShowAVI;8;0;0;single.avi
2299;116;511;252;0	702;0	397;538	840;3	149;0;507;217;0	464;0	369;542	549;3	092;0;3;508;241; ; ; ; ;
2319;117;516;249;0	702;0	398;538	840;3	180;0;500;239;0	464;0	370;542	549;2	937;0;3;508;241; ; ; ; ;
2339;118;515;243;0	701;0	398;538	840;3	192;0;507;238;0	463;0	370;542	549;3	143;0;3;508;241; ; ; ; ;
2359;119;507;172;0	700;0	396;538	840;3	213;0;-800;-600;0	700;0	396;-1	000;-1	000;4; ; ; ; ; ; ; ;
2379;120;547;28;0	698;0	394;538	840;3	244;0;-800;-600;0	698;0	394;-1	000;-1	000;4; ; ; ; ; ; ; ;
2399;121;543;10;0	697;0	392;529	185;3	204;0;-800;-600;0	461;0	365;-1	000;-1	000;4; ; ; ; ; ; ; ;
2419;122;574;4;0	696;0	393;529	185;3	173;0;-800;-600;0	696;0	393;-1	000;-1	000;4;4;581;1; ; ; ; ;
2439;123;569;10;0	696;0	392;529	185;3	066;0;-800;-600;0	696;0	392;-1	000;-1	000;4;4;581;1; ; ; ; ;
2459;124;-800;-600;0	459;0	367;-1	000;-1	000;4;587;2;0	459;0	367;529	445;2	783;0;4;581;1; ; ; ; ;
2479;125;564;21;0	695;0	392;529	185;3	163;0;615;16;0	458;0	367;529	445;2	728;0;4;581;1; ; ; ; ;
2499;126;565;20;0	694;0	390;529	580;3	166;0;616;13;0	458;0	365;530	811;2	734;0;4;581;1; ; ; ; ;
2519;127;568;5;0	694;0	392;529	580;3	186;0;588;-17;0	457;0	367;530	811;2	853;0;4;581;1; ; ; ; ;
2539;128;570;-6;0	693;0	392;529	580;3	210;0;-800;-600;0	693;0	392;-1	000;-1	000;4;4;581;1; ; ; ; ;
2558;129;574;2;0	693;0	392;529	580;3	359;0;589;-11;0	456;0	368;530	811;3	285;0;4;581;1; ; ; ; ;
2578;130;566;-7;0	693;0	392;529	580;3	196;0;598;-10;0	456;0	369;530	811;3	079;0;4;581;1; ; ; ; ;
2598;131;568;-6;0	693;0	391;529	817;3	247;0;600;-14;0	455;0	367;532	568;3	089;0;4;581;1; ; ; ; ;
2618;132;410;101;0	694;0	393;529	817;3	249;0;429;95;0	458;0	369;532	568;3	128;0;5;399;95; ; ; ; ;
2638;133;406;111;0	694;0	393;529	817;3	351;0;422;118;0	457;0	369;532	568;3	126;0;5;399;95; ; ; ; ;
2658;134;402;126;0	693;0	393;529	817;3	243;0;407;127;0	457;0	369;532	568;3	185;0;5;399;95; ; ; ; ;
2678;135;404;121;0	693;0	393;529	817;3	161;0;-800;-600;0	693;0	393;-1	000;-1	000;4;5;399;95; ; ; ; ;
2698;136;401;106;0	692;0	392;535	156;3	208;0;-800;-600;0	455;0	368;-1	000;-1	000;4;5;399;95; ; ; ; ;
2718;137;403;101;0	691;0	393;535	156;3	191;0;414;116;0	455;0	369;539	897;3	061;0;5;399;95; ; ; ; ;
2738;138;398;116;0	691;0	393;535	156;3	286;0;-800;-600;0	691;0	393;-1	000;-1	000;4;5;399;95; ; ; ; ;
2758;139;411;115;0	690;0	392;535	156;3	101;0;419;121;0	453;0	369;539	897;3	014;0;5;399;95; ; ; ; ;
2778;140;400;112;0	690;0	392;535	156;3	218;0;410;116;0	453;0	369;539	897;2	932;0;5;399;95; ; ; ; ;
2798;141;405;108;0	690;0	390;536	732;3	230;0;410;117;0	453;0	368;539	369;2	929;0;5;399;95; ; ; ; ;
2818;142;402;106;0	690;0	391;536	732;3	191;0;411;138;0	453;0	369;539	369;2	986;0;5;399;95; ; ; ; ;
2838;143;384;97;0	690;0	391;536	732;3	230;0;408;107;0	453;0	368;539	369;3	049;0;5;399;95; ; ; ; ;
2857;144;391;73;0	690;0	390;536	732;3	175;0;-800;-600;0	690;0	390;-1	000;-1	000;4;5;399;95; ; ; ; ;
2877;145;381;50;0	690;0	390;536	732;3	264;0;400;92;0	454;0	368;539	369;2	995;0;5;399;95; ; ; ; ;
2897;146;384;42;0	690;0	389;533	063;3	236;0;400;95;0	454;0	367;537	944;2	987;0;5;399;95; ; ; ; ;
2917;147;378;78;0	690;0	389;533	063;3	270;0;399;82;0	454;0	368;537	944;3	166;0;5;399;95; ; ; ; ;
2937;148;391;70;0	691;0	389;533	063;3	271;0;-800;-600;0	691;0	389;-1	000;-1	000;4;5;399;95; ; ; ; ;
2957;149;386;74;0	691;0	388;533	063;3	304;0;387;80;0	455;0	367;537	944;3	113;0;5;399;95; ; ; ; ;
2977;150;397;78;0	691;0	388;533	063;3	399;0;401;74;0	455;0	366;537	944;3	111;0;5;399;95; ; ; ; ;
2997;151;397;76;0	692;0	386;532	970;3	418;0;401;72;0	455;0	365;538	764;3	115;0;5;399;95; ; ; ; ;
3017;152;385;79;0	692;0	387;532	970;3	276;0;395;66;0	456;0	366;538	764;3	038;0;5;399;95; ; ; ; ;
3037;153;380;80;0	692;0	387;532	970;3	258;0;398;73;0	456;0	366;538	764;3	082;0;5;399;95; ; ; ; ;
3057;154;-800;-600;-1	000;-1	000;-1	000;-1	000;4;-800;-600;-1	000;-1	000;-1	000;-1	000;4; ; ; ; ; ; ; ;
3077;155;380;78;0	694;0	387;532	970;3	324;0;399;83;0	458;0	365;538	764;3	077;0; ; ; ; ; ; ; ;
3097;156;380;72;0	695;0	386;535	788;3	345;0;400;80;0	458;0	364;542	316;3	094;0; ; ; ; ; ; ; ;
3117;157;289;259;0	697;0	389;535	788;3	327;0;275;251;0	462;0	368;542	316;3	365;0; ; ; ; ; ; ; ;
3137;158;277;375;0	698;0	391;535	788;3	349;0;272;367;0	463;0	370;542	316;3	317;0;6;273;355; ; ; ; ;
3156;159;280;373;0	699;0	391;535	788;3	393;0;256;359;0	463;0	369;542	316;3	289;0;6;273;355; ; ; ; ;
3176;160;285;373;0	699;0	391;535	788;3	397;0;267;355;0	464;0	369;542	316;3	372;0;6;273;355; ; ; ; ;
3196;161;274;366;0	700;0	391;543	175;3	446;0;262;344;0	464;0	368;547	920;3	375;0;6;273;355; ; ; ; ;
3216;162;281;367;0	701;0	391;543	175;3	409;0;255;344;0	465;0	369;547	920;3	346;0;6;273;355; ; ; ; ;
3236;163;278;368;0	701;0	391;543	175;3	457;0;260;349;0	465;0	369;547	920;3	385;0;6;273;355; ; ; ; ;
3256;164;283;365;0	701;0	391;543	175;3	433;0;266;345;0	465;0	369;547	920;3	297;0;6;273;355; ; ; ; ;
3276;165;284;362;0	702;0	391;543	175;3	418;0;263;348;0	465;0	369;547	920;3	407;0;6;273;355; ; ; ; ;
3296;166;285;362;0	702;0	391;542	292;3	431;0;267;348;0	465;0	369;546	853;3	379;0;6;273;355; ; ; ; ;
3316;167;288;367;0	702;0	393;542	292;3	528;0;263;350;0	465;0	370;546	853;3	429;0;6;273;355; ; ; ; ;
3336;168;291;362;0	701;0	393;542	292;3	422;0;266;344;0	465;0	371;546	853;3	351;0;6;273;355; ; ; ; ;
3356;169;282;360;0	701;0	394;542	292;3	448;0;261;344;0	465;0	372;546	853;3	375;0;6;273;355; ; ; ; ;
3376;170;286;360;0	701;0	394;542	292;3	451;0;269;344;0	465;0	372;546	853;3	362;0;6;273;355; ; ; ; ;
3396;171;285;358;0	701;0	393;543	105;3	458;0;267;342;0	464;0	372;548	447;3	383;0;6;273;355; ; ; ; ;
3416;172;288;359;0	700;0	394;543	105;3	474;0;264;355;0	464;0	373;548	447;3	358;0;6;273;355; ; ; ; ;
3436;173;285;367;0	700;0	394;543	105;3	480;0;262;343;0	463;0	373;548	447;3	391;0;6;273;355; ; ; ; ;
3455;174;282;362;0	699;0	394;543	105;3	436;0;265;342;0	463;0	374;548	447;3	350;0;6;273;355; ; ; ; ;
3475;175;281;360;0	698;0	394;543	105;3	424;0;266;344;0	462;0	374;548	447;3	372;0;6;273;355; ; ; ; ;
3495;176;281;364;0	698;0	393;542	388;3	407;0;266;345;0	461;0	374;548	130;3	377;0;6;273;355; ; ; ; ;
3515;177;283;366;0	697;0	394;542	388;3	440;0;266;349;0	460;0	375;548	130;3	365;0;6;273;355; ; ; ; ;
3535;178;321;261;0	694;0	391;542	388;3	521;0;340;248;0	459;0	373;548	130;3	329;0; ; ; ; ; ; ; ;
3555;179;346;160;0	692;0	390;542	388;3	299;0;366;153;0	457;0	372;548	130;3	284;0;7;363;147; ; ; ; ;
3575;180;356;134;0	691;0	390;542	388;3	492;0;360;150;0	456;0	373;548	130;3	382;0;7;363;147; ; ; ; ;
3595;181;366;113;0	690;0	388;540	144;3	395;0;355;153;0	454;0	372;545	223;3	337;0;7;363;147; ; ; ; ;
3615;182;363;145;0	688;0	389;540	144;3	411;0;370;154;0	452;0	374;545	223;3	281;0;7;363;147; ; ; ; ;
3635;183;367;147;0	686;0	389;540	144;3	413;0;365;148;0	451;0	374;545	223;3	384;0;7;363;147; ; ; ; ;
3655;184;358;147;0	685;0	389;540	144;3	452;0;369;152;0	449;0	374;545	223;3	341;0;7;363;147; ; ; ; ;
3675;185;365;135;0	683;0	389;540	144;3	401;0;363;149;0	448;0	375;545	223;3	366;0;7;363;147; ; ; ; ;
3695;186;361;132;0	682;0	387;541	907;3	422;0;364;150;0	446;0	375;545	576;3	348;0;7;363;147; ; ; ; ;
3715;187;357;144;0	680;0	388;541	907;3	355;0;366;138;0	445;0	376;545	576;3	337;0;7;363;147; ; ; ; ;
3735;188;361;154;0	679;0	388;541	907;3	391;0;360;153;0	443;0	376;545	576;3	195;0;7;363;147; ; ; ; ;
3754;189;355;152;0	678;0	388;541	907;3	318;0;366;152;0	442;0	377;545	576;3	190;0;7;363;147; ; ; ; ;
3774;190;372;159;0	676;0	388;541	907;3	283;0;365;146;0	440;0	378;545	576;3	202;0;7;363;147; ; ; ; ;
3794;191;374;159;0	675;0	386;542	615;3	281;0;363;151;0	439;0	377;547	492;3	214;0;7;363;147; ; ; ; ;
3814;192;356;159;0	674;0	387;542	615;3	393;0;381;169;0	438;0	378;547	492;2	964;0;7;363;147; ; ; ; ;
3834;193;370;104;0	672;0	386;542	615;3	264;0;387;107;0	437;0	378;547	492;3	158;0; ; ; ; ; ; ; ;
3854;194;-800;-600;-1	000;-1	000;-1	000;-1	000;4;-800;-600;-1	000;-1	000;-1	000;-1	000;4; ; ; ; ; ; ; ;
3874;195;385;33;0	669;0	384;542	615;3	146;0;-800;-600;0	669;0	384;-1	000;-1	000;4; ; ; ; ; ; ; ;
3894;196;393;7;0	668;0	382;538	336;3	064;0;-800;-600;0	434;0	376;-1	000;-1	000;4; ; ; ; ; ; ; ;
3914;197;379;117;0	667;0	382;538	336;2	859;0;405;16;0	433;0	377;543	358;2	976;0; ; ; ; ; ; ; ;
3934;198;387;40;0	666;0	382;538	336;3	125;0;404;5;0	432;0	377;543	358;3	006;0;8;390;36; ; ; ; ;
3954;199;388;41;0	665;0	381;538	336;3	135;0;-800;-600;0	665;0	381;-1	000;-1	000;4;8;390;36; ; ; ; ;
3974;200;389;31;0	665;0	380;538	336;3	139;0;406;7;0	430;0	375;543	358;2	936;0;8;390;36; ; ; ; ;
3994;201;391;28;0	664;0	379;538	390;3	144;0;406;8;0	429;0	373;543	111;2	934;0;8;390;36; ; ; ; ;
4014;202;392;42;0	664;0	379;538	390;3	048;0;398;34;0	429;0	374;543	111;2	804;0;8;390;36; ; ; ; ;
4034;203;382;44;0	664;0	379;538	390;3	043;0;-800;-600;0	664;0	379;-1	000;-1	000;4;8;390;36; ; ; ; ;
4053;204;-800;-600;0	430;0	373;-1	000;-1	000;4;391;42;0	430;0	373;543	111;3	100;0;8;390;36; ; ; ; ;
4073;205;385;51;0	666;0	378;538	390;3	114;0;392;24;0	431;0	372;543	111;2	984;0;8;390;36; ; ; ; ;
4093;206;385;47;0	666;0	377;540	253;3	124;0;391;24;0	431;0	370;543	307;2	985;0;8;390;36; ; ; ; ;
4113;207;388;51;0	667;0	377;540	253;3	093;0;-800;-600;0	667;0	377;-1	000;-1	000;4;8;390;36; ; ; ; ;
4133;208;462;175;0	666;0	377;540	253;3	349;0;467;169;0	432;0	370;543	307;3	003;0; ; ; ; ; ; ; ;
4153;209;492;346;0	665;0	380;540	253;3	242;0;488;352;0	433;0	372;543	307;2	962;0; ; ; ; ; ; ; ;
4175;210;505;403;0	666;0	380;540	253;3	246;0;477;411;0	433;0	372;543	307;3	084;0; ; ; ; ; ; ; ;
4193;211;522;453;0	667;0	379;551	753;3	317;0;495;464;0	433;0	371;553	286;3	151;0; ; ; ; ; ; ; ;
4213;212;508;407;0	668;0	380;551	753;3	235;0;494;408;0	434;0	372;553	286;3	187;0;9;493;395; ; ; ; ;
4233;213;511;404;0	669;0	381;551	753;3	218;0;486;400;0	434;0	372;553	286;3	036;0;9;493;395; ; ; ; ;
4253;214;503;407;0	669;0	381;551	753;3	249;0;500;405;0	435;0	372;553	286;3	032;0;9;493;395; ; ; ; ;
4273;215;507;408;0	670;0	381;551	753;3	232;0;497;404;0	436;0	372;553	286;3	070;0;9;493;395; ; ; ; ;
4293;216;506;408;0	671;0	381;551	126;3	227;0;498;400;0	436;0	372;554	235;3	085;0;9;493;395; ; ; ; ;
4313;217;507;415;0	672;0	383;551	126;3	284;0;488;400;0	437;0	373;554	235;3	120;0;9;493;395; ; ; ; ;
4332;218;505;408;0	673;0	383;551	126;3	320;0;491;404;0	438;0	373;554	235;3	102;0;9;493;395; ; ; ; ;
4352;219;515;399;0	674;0	384;551	126;3	301;0;478;401;0	438;0	374;554	235;3	191;0;9;493;395; ; ; ; ;
4372;220;507;409;0	674;0	385;551	126;3	255;0;483;403;0	439;0	375;554	235;3	201;0;9;493;395; ; ; ; ;
4392;221;509;406;0	674;0	385;551	063;3	266;0;480;403;0	439;0	375;554	002;3	211;0;9;493;395; ; ; ; ;
4412;222;511;399;0	674;0	387;551	063;3	344;0;481;404;0	439;0	376;554	002;3	115;0;9;493;395; ; ; ; ;
4432;223;511;403;0	674;0	387;551	063;3	279;0;483;408;0	438;0	377;554	002;3	220;0;9;493;395; ; ; ; ;
4452;224;507;407;0	673;0	388;551	063;3	297;0;507;400;0	438;0	379;554	002;3	136;0;9;493;395; ; ; ; ;
4472;225;503;397;0	673;0	389;551	063;3	347;0;490;397;0	437;0	380;554	002;3	245;0;9;493;395; ; ; ; ;
4492;226;501;401;0	672;0	389;548	931;3	308;0;497;399;0	436;0	381;551	526;3	211;0;9;493;395; ; ; ; ;
4512;227;510;403;0	671;0	391;548	931;3	253;0;490;399;0	435;0	383;551	526;3	142;0;9;493;395; ; ; ; ;
4532;228;503;419;0	671;0	393;548	931;3	295;0;472;406;0	434;0	384;551	526;3	169;0;9;493;395; ; ; ; ;
4552;229;506;406;0	670;0	394;548	931;3	343;0;488;393;0	433;0	386;551	526;3	165;0;9;493;395; ; ; ; ;
4572;230;511;406;0	669;0	396;548	931;3	408;0;480;404;0	432;0	388;551	526;3	242;0;9;493;395; ; ; ; ;
4592;231;508;408;0	668;0	397;546	260;3	438;0;473;400;0	431;0	389;550	115;3	255;0;9;493;395; ; ; ; ;
4612;232;510;397;0	667;0	399;546	260;3	288;0;474;408;0	429;0	392;550	115;3	211;0;9;493;395; ; ; ; ;
4632;233;506;397;0	666;0	401;546	260;3	326;0;487;403;0	428;0	394;550	115;3	193;0;9;493;395; ; ; ; ;
4651;234;509;394;0	665;0	402;546	260;3	349;0;488;396;0	427;0	395;550	115;3	238;0;9;493;395; ; ; ; ;
4672;235;506;406;0	664;0	403;546	260;3	379;0;483;394;0	426;0	397;550	115;3	218;0;9;493;395; ; ; ; ;
4691;236;507;408;0	663;0	403;544	225;3	393;0;480;396;0	424;0	398;546	602;3	201;0;9;493;395; ; ; ; ;
4711;237;485;379;0	661;0	405;544	225;3	320;0;465;384;0	423;0	400;546	602;3	309;0;9;493;395; ; ; ; ;
4731;238;488;381;0	660;0	406;544	225;3	339;0;484;371;0	421;0	401;546	602;3	238;0;9;493;395; ; ; ; ;
4751;239;492;369;0	658;0	407;544	225;3	369;0;479;366;0	420;0	403;546	602;3	207;0;9;493;395; ; ; ; ;
4771;240;504;389;0	657;0	408;544	225;3	310;0;471;378;0	418;0	404;546	602;3	174;0;9;493;395; ; ; ; ;
4791;241;507;391;0	655;0	408;541	528;3	310;0;479;371;0	416;0	405;544	693;3	132;0;9;493;395; ; ; ; ;
4811;242;496;377;0	653;0	410;541	528;3	294;0;473;383;0	414;0	407;544	693;3	162;0;9;493;395; ; ; ; ;
4831;243;484;381;0	652;0	410;541	528;3	329;0;478;376;0	413;0	409;544	693;3	144;0;9;493;395; ; ; ; ;
4851;244;498;377;0	650;0	411;541	528;3	323;0;481;380;0	411;0	410;544	693;3	222;0;9;493;395; ; ; ; ;
4871;245;494;383;0	648;0	412;541	528;3	266;0;475;375;0	409;0	412;544	693;3	145;0;9;493;395; ; ; ; ;
4891;246;492;383;0	646;0	412;541	167;3	277;0;478;377;0	407;0	412;544	194;3	168;0;9;493;395; ; ; ; ;
4911;247;615;362;0	642;0	414;541	167;3	227;0;598;373;0	403;0	415;544	194;3	210;0;10;611;368; ; ; ; ;
4930;248;627;371;0	640;0	415;541	167;3	279;0;596;368;0	402;0	416;544	194;3	085;0;10;611;368; ; ; ; ;
4950;249;632;360;0	639;0	415;541	167;3	254;0;598;383;0	400;0	417;544	194;3	210;0;10;611;368; ; ; ; ;
4970;250;623;365;0	637;0	416;541	167;3	256;0;591;377;0	398;0	418;544	194;3	204;0;10;611;368; ; ; ; ;
4990;251;622;371;0	635;0	415;537	462;3	236;0;585;385;0	396;0	419;538	467;3	141;0;10;611;368; ; ; ; ;
5010;252;635;363;0	633;0	417;537	462;3	333;0;594;375;0	394;0	420;538	467;3	067;0;10;611;368; ; ; ; ;
5030;253;620;374;0	631;0	417;537	462;3	344;0;601;378;0	392;0	421;538	467;2	993;0;10;611;368; ; ; ; ;
5050;254;624;369;0	629;0	417;537	462;3	316;0;596;376;0	389;0	422;538	467;3	111;0;10;611;368; ; ; ; ;
5070;255;620;363;0	627;0	418;537	462;3	297;0;606;381;0	387;0	423;538	467;3	026;0;10;611;368; ; ; ; ;
5090;256;623;366;0	625;0	417;537	774;3	295;0;605;382;0	385;0	424;537	491;3	010;0;10;611;368; ; ; ; ;
5110;257;630;366;0	623;0	418;537	774;3	322;0;595;379;0	384;0	425;537	491;3	160;0;10;611;368; ; ; ; ;
5130;258;625;367;0	621;0	419;537	774;3	339;0;606;381;0	382;0	427;537	491;3	032;0;10;611;368; ; ; ; ;
5150;259;618;374;0	619;0	419;537	774;3	313;0;606;370;0	380;0	428;537	491;2	980;0;10;611;368; ; ; ; ;
5172;260;633;363;0	618;0	420;537	774;3	341;0;589;376;0	379;0	429;537	491;3	135;0;10;611;368; ; ; ; ;
5190;261;629;365;0	616;0	419;537	090;3	329;0;595;374;0	377;0	429;538	386;3	061;0;10;611;368; ; ; ; ;
5210;262;626;371;0	615;0	421;537	090;3	332;0;601;368;0	376;0	431;538	386;3	161;0;10;611;368; ; ; ; ;
5230;263;621;369;0	613;0	421;537	090;3	350;0;600;382;0	374;0	432;538	386;2	974;0;10;611;368; ; ; ; ;
5251;264;621;356;0	612;0	421;537	090;3	381;0;601;361;0	373;0	433;538	386;3	221;0;10;611;368; ; ; ; ;
5269;265;629;368;0	610;0	421;537	090;3	407;0;599;366;0	371;0	433;538	386;3	162;0;10;611;368; ; ; ; ;
5289;266;626;366;0	609;0	421;535	179;3	418;0;599;368;0	370;0	433;537	401;3	125;0;10;611;368; ; ; ; ;
5309;267;621;356;0	608;0	422;535	179;3	386;0;599;384;0	369;0	435;537	401;3	124;0;10;611;368; ; ; ; ;
5329;268;614;369;0	607;0	423;535	179;3	349;0;606;362;0	368;0	436;537	401;3	230;0;10;611;368; ; ; ; ;
5349;269;617;366;0	606;0	424;535	179;3	435;0;606;374;0	367;0	438;537	401;3	200;0;10;611;368; ; ; ; ;
5369;270;626;353;0	605;0	424;535	179;3	446;0;604;358;0	366;0	439;537	401;3	252;0;10;611;368; ; ; ; ;
5389;271;624;358;0	605;0	424;535	609;3	459;0;604;360;0	366;0	439;537	711;3	251;0;10;611;368; ; ; ; ;
5409;272;618;355;0	604;0	426;535	609;3	429;0;592;365;0	365;0	441;537	711;3	285;0;10;611;368; ; ; ; ;
5429;273;620;365;0	604;0	427;535	609;3	516;0;598;371;0	365;0	442;537	711;3	317;0;10;611;368; ; ; ; ;
5449;274;618;365;0	604;0	427;535	609;3	446;0;604;366;0	365;0	442;537	711;3	294;0;10;611;368; ; ; ; ;
5469;275;617;350;0	604;0	428;535	609;3	492;0;596;370;0	365;0	443;537	711;3	237;0;10;611;368; ; ; ; ;
5489;276;618;354;0	605;0	427;536	886;3	469;0;599;366;0	366;0	443;538	367;3	247;0;10;611;368; ; ; ; ;
5509;277;453;281;0	608;0	427;536	886;3	412;0;467;268;0	369;0	443;538	367;3	321;0;11;442;276; ; ; ; ;
5528;278;459;282;0	609;0	427;536	886;3	479;0;460;287;0	370;0	443;538	367;3	369;0;11;442;276; ; ; ; ;
5548;279;442;265;0	610;0	427;536	886;3	523;0;443;270;0	371;0	443;538	367;3	369;0;11;442;276; ; ; ; ;
5568;280;449;275;0	611;0	427;536	886;3	548;0;437;268;0	372;0	442;538	367;3	358;0;11;442;276; ; ; ; ;
5588;281;448;272;0	613;0	426;535	830;3	567;0;431;271;0	374;0	441;539	621;3	362;0;11;442;276; ; ; ; ;
5610;282;452;282;0	615;0	426;535	830;3	521;0;445;268;0	375;0	441;539	621;3	359;0;11;442;276; ; ; ; ;
5628;283;452;277;0	617;0	426;535	830;3	505;0;441;260;0	377;0	440;539	621;3	394;0;11;442;276; ; ; ; ;
5648;284;442;288;0	619;0	425;535	830;3	522;0;436;271;0	379;0	439;539	621;3	356;0;11;442;276; ; ; ; ;
5668;285;453;277;0	620;0	425;535	830;3	475;0;432;269;0	381;0	438;539	621;3	308;0;11;442;276; ; ; ; ;
5688;286;450;280;0	622;0	424;536	357;3	474;0;429;268;0	383;0	436;539	523;3	311;0;11;442;276; ; ; ; ;
5708;287;450;283;0	624;0	424;536	357;3	608;0;441;264;0	385;0	435;539	523;3	429;0;11;442;276; ; ; ; ;
5728;288;447;284;0	626;0	423;536	357;3	606;0;435;280;0	386;0	434;539	523;3	395;0;11;442;276; ; ; ; ;
5748;289;445;274;0	627;0	422;536	357;3	633;0;439;281;0	388;0	433;539	523;3	455;0;11;442;276; ; ; ; ;
5768;290;444;284;0	629;0	422;536	357;3	598;0;438;274;0	389;0	432;539	523;3	546;0;11;442;276; ; ; ; ;
5788;291;443;281;0	630;0	421;537	142;3	608;0;436;281;0	390;0	430;540	396;3	560;0;11;442;276; ; ; ; ;
5808;292;449;277;0	631;0	421;537	142;3	710;0;441;273;0	392;0	430;540	396;3	449;0;11;442;276; ; ; ; ;
5827;293;448;274;0	632;0	420;537	142;3	668;0;444;276;0	393;0	429;540	396;3	473;0;11;442;276; ; ; ; ;
5848;294;423;286;0	633;0	420;537	142;3	700;0;420;284;0	394;0	429;540	396;3	553;0;11;442;276; ; ; ; ;
5867;295;372;325;0	635;0	420;537	142;3	712;0;356;334;0	396;0	429;540	396;3	569;0;12;363;325; ; ; ; ;
5888;296;359;327;0	635;0	419;539	982;3	717;0;345;340;0	396;0	428;543	649;3	607;0;12;363;325; ; ; ; ;
5907;297;370;315;0	636;0	419;539	982;3	715;0;363;325;0	397;0	428;543	649;3	622;0;12;363;325; ; ; ; ;
5929;298;370;325;0	636;0	419;539	982;3	742;0;358;322;0	397;0	427;543	649;3	598;0;12;363;325; ; ; ; ;
5947;299;369;319;0	636;0	418;539	982;3	746;0;363;333;0	398;0	427;543	649;3	645;0;12;363;325; ; ; ; ;
5970;300;367;321;0	637;0	418;539	982;3	754;0;361;329;0	398;0	426;543	649;3	687;0;12;363;325; ; ; ; ;
5987;301;367;319;0	637;0	416;539	509;3	757;0;359;330;0	398;0	425;544	783;3	700;0;12;363;325; ; ; ; ;
6010;302;363;322;0	637;0	417;539	509;3	806;0;360;326;0	398;0	426;544	783;3	749;0;12;363;325; ; ; ; ;
6027;303;369;316;0	637;0	417;539	509;3	826;0;360;325;0	398;0	426;544	783;3	761;0;12;363;325; ; ; ; ;
6049;304;371;325;0	637;0	417;539	509;3	875;0;360;329;0	398;0	426;544	783;3	769;0;12;363;325; ; ; ; ;
6067;305;366;326;0	637;0	417;539	509;3	873;0;364;332;0	398;0	426;544	783;3	752;0;12;363;325; ; ; ; ;
6090;306;370;325;0	637;0	416;540	962;3	882;0;364;333;0	398;0	425;545	294;3	764;0;12;363;325; ; ; ; ;
6107;307;371;324;0	637;0	416;540	962;3	889;0;363;327;0	398;0	426;545	294;3	767;0;12;363;325; ; ; ; ;
6130;308;398;340;0	636;0	416;540	962;3	921;0;391;344;0	397;0	426;545	294;3	833;0;13;395;346; ; ; ; ;
6146;309;395;337;0	636;0	416;540	962;3	921;0;386;340;0	397;0	426;545	294;3	797;0;13;395;346; ; ; ; ;
6166;310;401;342;0	636;0	416;540	962;3	938;0;393;337;0	398;0	426;545	294;3	799;0;13;395;346; ; ; ; ;
6186;311;401;341;0	636;0	415;541	179;3	946;0;392;345;0	398;0	425;545	403;3	803;0;13;395;346; ; ; ; ;
6208;312;402;344;0	637;0	416;541	179;3	968;0;388;349;0	398;0	425;545	403;3	832;0;13;395;346; ; ; ; ;
6226;313;401;344;0	637;0	416;541	179;3	970;0;385;341;0	398;0	425;545	403;3	824;0;13;395;346; ; ; ; ;
6248;314;404;338;0	637;0	416;541	179;3	980;0;394;342;0	399;0	425;545	403;3	861;0;13;395;346; ; ; ; ;
6266;315;402;340;0	638;0	415;541	179;3	989;0;394;349;0	399;0	425;545	403;3	836;0;13;395;346; ; ; ; ;
6288;316;402;338;0	638;0	414;541	227;3	995;0;395;344;0	400;0	424;545	802;3	844;0;13;395;346; ; ; ; ;
6306;317;403;341;0	639;0	415;541	227;3	977;0;398;345;0	400;0	424;545	802;3	869;0;13;395;346; ; ; ; ;
6328;318;405;342;0	639;0	414;541	227;4	036;0;397;347;0	401;0	424;545	802;3	825;0;13;395;346; ; ; ; ;
6346;319;406;347;0	640;0	414;541	227;3	984;0;398;345;0	401;0	424;545	802;3	827;0;13;395;346; ; ; ; ;
6369;320;402;344;0	640;0	414;541	227;4	044;0;393;350;0	402;0	423;545	802;3	831;0;13;395;346; ; ; ; ;
6386;321;403;344;0	641;0	413;542	915;4	042;0;392;349;0	402;0	422;546	994;3	842;0;13;395;346; ; ; ; ;
6406;322;406;345;0	641;0	413;542	915;4	027;0;388;347;0	403;0	423;546	994;3	826;0;13;395;346; ; ; ; ;
6425;323;405;342;0	641;0	413;542	915;3	997;0;397;350;0	403;0	422;546	994;3	861;0;13;395;346; ; ; ; ;
6445;324;403;345;0	642;0	412;542	915;3	935;0;398;344;0	404;0	422;546	994;3	846;0;13;395;346; ; ; ; ;
6465;325;404;343;0	642;0	412;542	915;3	948;0;394;354;0	404;0	422;546	994;3	781;0;13;395;346; ; ; ; ;
6485;326;404;344;0	643;0	411;542	808;3	961;0;394;353;0	405;0	421;547	405;3	794;0;13;395;346; ; ; ; ;
6505;327;405;343;0	643;0	411;542	808;3	940;0;398;350;0	406;0	421;547	405;3	712;0;13;395;346; ; ; ; ;
6525;328;412;343;0	644;0	411;542	808;3	859;0;391;345;0	406;0	421;547	405;3	788;0;13;395;346; ; ; ; ;
6545;329;408;341;0	644;0	410;542	808;3	820;0;390;339;0	406;0	420;547	405;3	736;0;13;395;346; ; ; ; ;
6565;330;407;342;0	644;0	410;542	808;3	803;0;394;347;0	407;0	419;547	405;3	743;0;13;395;346; ; ; ; ;
6585;331;409;340;0	645;0	408;544	143;3	795;0;394;343;0	407;0	418;548	922;3	761;0;13;395;346; ; ; ; ;
6605;332;414;341;0	645;0	409;544	143;3	845;0;390;346;0	407;0	418;548	922;3	677;0;13;395;346; ; ; ; ;
6625;333;412;348;0	645;0	408;544	143;3	734;0;390;349;0	408;0	417;548	922;3	712;0;13;395;346; ; ; ; ;
6645;334;397;342;0	645;0	407;544	143;3	706;0;377;353;0	408;0	417;548	922;3	600;0;13;395;346; ; ; ; ;
6665;335;403;358;0	646;0	407;544	143;3	672;0;387;361;0	408;0	416;548	922;3	605;0;13;395;346; ; ; ; ;
6685;336;397;358;0	646;0	405;545	697;3	652;0;384;363;0	408;0	414;549	775;3	615;0;13;395;346; ; ; ; ;
6705;337;396;356;0	646;0	405;545	697;3	605;0;378;356;0	408;0	414;549	775;3	586;0;13;395;346; ; ; ; ;
6724;338;401;359;0	646;0	405;545	697;3	610;0;378;354;0	408;0	414;549	775;3	461;0;13;395;346; ; ; ; ;
6744;339;397;347;0	646;0	404;545	697;3	647;0;377;355;0	408;0	414;549	775;3	545;0;13;395;346; ; ; ; ;
6764;340;389;345;0	645;0	404;545	697;3	525;0;376;351;0	408;0	413;549	775;3	478;0;13;395;346; ; ; ; ;
6784;341;389;343;0	645;0	403;544	816;3	525;0;376;352;0	408;0	413;549	066;3	508;0;13;395;346; ; ; ; ;
6804;342;393;350;0	645;0	404;544	816;3	477;0;376;359;0	407;0	414;549	066;3	331;0;13;395;346; ; ; ; ;
6824;343;400;347;0	644;0	404;544	816;3	480;0;383;349;0	407;0	414;549	066;3	345;0;13;395;346; ; ; ; ;
6844;344;393;315;0	643;0	404;544	816;3	478;0;388;332;0	406;0	414;549	066;3	363;0;13;395;346; ; ; ; ;
6864;345;386;137;0	641;0	402;544	816;3	454;0;413;151;0	406;0	412;549	066;3	412;0;14;407;102; ; ; ; ;
6884;346;388;125;0	641;0	401;536	829;3	404;0;420;133;0	405;0	411;544	296;3	402;0;14;407;102; ; ; ; ;
6904;347;398;114;0	640;0	402;536	829;3	267;0;406;92;0	404;0	413;544	296;3	317;0;14;407;102; ; ; ; ;
6924;348;408;107;0	639;0	403;536	829;3	279;0;415;105;0	404;0	414;544	296;3	270;0;14;407;102; ; ; ; ;
6944;349;-800;-600;0	403;0	415;-1	000;-1	000;4;407;104;0	403;0	415;544	296;3	133;0;14;407;102; ; ; ; ;
6964;350;410;113;0	639;0	404;536	829;3	295;0;-800;-600;0	639;0	404;-1	000;-1	000;4;14;407;102; ; ; ; ;
6984;351;409;112;0	638;0	404;537	677;3	300;0;-800;-600;0	402;0	416;-1	000;-1	000;4;14;407;102; ; ; ; ;
7004;352;412;107;0	638;0	405;537	677;3	142;0;421;87;0	402;0	418;541	673;3	142;0;14;407;102; ; ; ; ;
7024;353;401;100;0	638;0	406;537	677;3	244;0;394;91;0	401;0	419;541	673;3	127;0;14;407;102; ; ; ; ;
7043;354;406;97;0	638;0	407;537	677;3	280;0;413;98;0	401;0	419;541	673;3	071;0;14;407;102; ; ; ; ;
7063;355;-800;-600;0	401;0	420;-1	000;-1	000;4;402;91;0	401;0	420;541	673;3	174;0;14;407;102; ; ; ; ;
7083;356;-800;-600;0	638;0	407;-1	000;-1	000;4;410;94;0	401;0	419;540	998;3	151;0;14;407;102; ; ; ; ;
7103;357;415;99;0	639;0	408;536	403;3	225;0;-800;-600;0	639;0	408;-1	000;-1	000;4;14;407;102; ; ; ; ;
7123;358;407;110;0	639;0	408;536	403;3	190;0;-800;-600;0	639;0	408;-1	000;-1	000;4;14;407;102; ; ; ; ;
7143;359;412;90;0	639;0	408;536	403;3	288;0;407;87;0	402;0	420;540	998;3	101;0;14;407;102; ; ; ; ;
7163;360;390;62;0	639;0	407;536	403;3	197;0;407;57;0	403;0	419;540	998;3	081;0;15;402;41; ; ; ; ;
7183;361;388;62;0	640;0	406;535	350;3	226;0;406;60;0	403;0	417;539	949;3	075;0;15;402;41; ; ; ; ;
7203;362;386;34;0	640;0	407;535	350;3	167;0;411;35;0	403;0	418;539	949;3	119;0;15;402;41; ; ; ; ;
7223;363;-800;-600;0	403;0	417;-1	000;-1	000;4;415;42;0	403;0	417;539	949;2	953;0;15;402;41; ; ; ; ;
7243;364;404;31;0	639;0	406;535	350;3	120;0;-800;-600;0	639;0	406;-1	000;-1	000;4;15;402;41; ; ; ; ;
7263;365;398;39;0	639;0	405;535	350;3	070;0;-800;-600;0	639;0	405;-1	000;-1	000;4;15;402;41; ; ; ; ;
7283;366;398;39;0	639;0	403;535	331;3	070;0;-800;-600;0	402;0	414;-1	000;-1	000;4;15;402;41; ; ; ; ;
7302;367;401;45;0	638;0	404;535	331;2	999;0;-800;-600;0	638;0	404;-1	000;-1	000;4;15;402;41; ; ; ; ;
7322;368;-800;-600;0	402;0	413;-1	000;-1	000;4;404;39;0	402;0	413;539	668;3	002;0;15;402;41; ; ; ; ;
7342;369;-800;-600;0	402;0	412;-1	000;-1	000;4;395;68;0	402;0	412;539	668;2	869;0; ; ; ; ; ; ; ;
7362;370;-800;-600;-1	000;-1	000;-1	000;-1	000;4;-800;-600;-1	000;-1	000;-1	000;-1	000;4; ; ; ; ; ; ; ;
7382;371;-800;-600;0	637;0	400;-1	000;-1	000;4;-800;-600;0	401;0	410;-1	000;-1	000;4; ; ; ; ; ; ; ;
7402;372;397;41;0	636;0	401;535	886;3	097;0;418;50;0	400;0	411;539	808;3	052;0; ; ; ; ; ; ; ;
7422;373;-800;-600;0	399;0	411;-1	000;-1	000;4;401;44;0	399;0	411;539	808;3	056;0; ; ; ; ; ; ; ;
7442;374;499;220;0	632;0	403;535	886;3	102;0;478;227;0	398;0	413;539	808;3	029;0; ; ; ; ; ; ; ;
7462;375;514;356;0	631;0	405;535	886;3	224;0;465;357;0	397;0	416;539	808;3	118;0;16;493;353; ; ; ; ;
7482;376;516;347;0	630;0	405;543	980;3	271;0;457;417;0	395;0	416;550	010;3	183;0;16;493;353; ; ; ; ;
7502;377;514;355;0	629;0	406;543	980;3	147;0;483;356;0	394;0	417;550	010;3	031;0;16;493;353; ; ; ; ;
7522;378;507;341;0	628;0	406;543	980;3	208;0;474;367;0	393;0	418;550	010;3	177;0;16;493;353; ; ; ; ;
7542;379;511;347;0	627;0	407;543	980;3	265;0;489;346;0	391;0	419;550	010;3	022;0;16;493;353; ; ; ; ;
7562;380;507;348;0	625;0	408;543	980;3	178;0;479;367;0	390;0	421;550	010;3	116;0;16;493;353; ; ; ; ;
7582;381;508;348;0	624;0	408;544	083;3	226;0;478;358;0	389;0	421;550	555;3	161;0;16;493;353; ; ; ; ;
7602;382;508;349;0	624;0	410;544	083;3	233;0;485;338;0	388;0	423;550	555;3	132;0;16;493;353; ; ; ; ;
7621;383;505;351;0	623;0	411;544	083;3	184;0;483;366;0	387;0	424;550	555;3	119;0;16;493;353; ; ; ; ;
7641;384;504;347;0	622;0	412;544	083;3	227;0;489;337;0	386;0	425;550	555;3	158;0;16;493;353; ; ; ; ;
7661;385;509;343;0	621;0	413;544	083;3	176;0;481;337;0	385;0	427;550	555;3	197;0;16;493;353; ; ; ; ;
7681;386;507;345;0	620;0	413;542	606;3	179;0;480;346;0	384;0	427;548	160;3	192;0;16;493;353; ; ; ; ;
7701;387;497;354;0	620;0	415;542	606;3	227;0;483;357;0	383;0	429;548	160;3	062;0;16;493;353; ; ; ; ;
7721;388;499;349;0	619;0	416;542	606;3	240;0;481;361;0	382;0	430;548	160;2	994;0;16;493;353; ; ; ; ;
7741;389;503;341;0	618;0	417;542	606;3	262;0;482;363;0	381;0	431;548	160;3	174;0;16;493;353; ; ; ; ;
7761;390;499;343;0	617;0	418;542	606;3	180;0;487;356;0	380;0	433;548	160;3	040;0;16;493;353; ; ; ; ;
7781;391;500;347;0	617;0	418;540	638;3	177;0;486;361;0	379;0	434;546	297;3	039;0;16;493;353; ; ; ; ;
7801;392;491;358;0	616;0	420;540	638;3	241;0;476;366;0	379;0	436;546	297;3	202;0;16;493;353; ; ; ; ;
7821;393;382;365;0	618;0	422;540	638;3	283;0;402;344;0	380;0	437;546	297;3	152;0; ; ; ; ; ; ; ;
7841;394;263;353;0	620;0	424;540	638;3	172;0;264;340;0	383;0	439;546	297;3	244;0;17;245;357; ; ; ; ;
7861;395;253;359;0	620;0	425;540	638;3	251;0;249;342;0	383;0	441;546	297;3	252;0;17;245;357; ; ; ; ;
7881;396;245;362;0	620;0	426;536	927;3	224;0;235;346;0	382;0	442;542	804;3	240;0;17;245;357; ; ; ; ;
7901;397;258;363;0	621;0	429;536	927;3	325;0;227;338;0	382;0	445;542	804;3	322;0;17;245;357; ; ; ; ;
7920;398;251;358;0	621;0	430;536	927;3	305;0;238;367;0	382;0	446;542	804;3	157;0;17;245;357; ; ; ; ;
7940;399;250;348;0	621;0	432;536	927;3	336;0;239;350;0	382;0	448;542	804;3	152;0;17;245;357; ; ; ; ;
7960;400;251;364;0	621;0	433;536	927;3	319;0;237;351;0	382;0	450;542	804;3	167;0;17;245;357; ; ; ; ;
7980;401;252;362;0	621;0	434;534	459;3	301;0;238;354;0	382;0	451;540	437;3	156;0;17;245;357; ; ; ; ;
8000;402;250;367;0	621;0	436;534	459;3	321;0;230;353;0	381;0	453;540	437;3	232;0;17;245;357; ; ; ; ;
8020;403;254;357;0	621;0	438;534	459;3	416;0;240;347;0	381;0	455;540	437;3	263;0;17;245;357; ; ; ; ;
8040;404;254;363;0	621;0	439;534	459;3	410;0;241;351;0	380;0	456;540	437;3	374;0;17;245;357; ; ; ; ;
8060;405;254;361;0	620;0	441;534	459;3	414;0;242;364;0	380;0	458;540	437;3	259;0;17;245;357; ; ; ; ;
8080;406;255;361;0	620;0	442;533	025;3	403;0;245;365;0	379;0	459;538	422;3	283;0;17;245;357; ; ; ; ;
8100;407;255;361;0	620;0	444;533	025;3	424;0;242;358;0	379;0	462;538	422;3	240;0;17;245;357; ; ; ; ;
8120;408;260;363;0	619;0	445;533	025;3	415;0;239;362;0	379;0	464;538	422;3	287;0;17;245;357; ; ; ; ;
8140;409;247;363;0	619;0	447;533	025;3	456;0;234;351;0	378;0	465;538	422;3	339;0;17;245;357; ; ; ; ;
8160;410;166;373;0	620;0	448;533	025;3	417;0;168;369;0	379;0	467;538	422;3	285;0;18;177;367; ; ; ; ;
8180;411;163;381;0	620;0	449;526	505;3	392;0;160;371;0	379;0	468;537	445;3	296;0;18;177;367; ; ; ; ;
8200;412;177;375;0	620;0	451;526	505;3	275;0;166;373;0	379;0	470;537	445;3	242;0;18;177;367; ; ; ; ;
8219;413;172;375;0	620;0	452;526	505;3	286;0;163;367;0	379;0	471;537	445;3	218;0;18;177;367; ; ; ; ;
8239;414;175;376;0	620;0	453;526	505;3	308;0;160;348;0	379;0	472;537	445;3	276;0;18;177;367; ; ; ; ;
8259;415;180;372;0	620;0	455;526	505;3	304;0;174;369;0	379;0	474;537	445;3	281;0;18;177;367; ; ; ; ;
8279;416;179;371;0	620;0	455;526	985;3	303;0;173;364;0	379;0	474;535	619;3	276;0;18;177;367; ; ; ; ;
8299;417;190;378;0	620;0	456;526	985;3	292;0;166;351;0	378;0	476;535	619;3	258;0;18;177;367; ; ; ; ;
8319;418;183;372;0	620;0	457;526	985;3	302;0;171;363;0	378;0	477;535	619;3	156;0;18;177;367; ; ; ; ;
8339;419;184;358;0	619;0	457;526	985;3	338;0;180;381;0	377;0	478;535	619;3	199;0;18;177;367; ; ; ; ;
8359;420;191;375;0	619;0	458;526	985;3	258;0;179;359;0	377;0	479;535	619;3	257;0;18;177;367; ; ; ; ;
8379;421;188;368;0	618;0	458;526	987;3	269;0;176;365;0	376;0	479;534	464;3	283;0;18;177;367; ; ; ; ;
8399;422;194;366;0	617;0	460;526	987;3	342;0;191;359;0	375;0	481;534	464;3	219;0;18;177;367; ; ; ; ;
8419;423;196;359;0	617;0	460;526	987;3	395;0;190;350;0	374;0	481;534	464;3	280;0;18;177;367; ; ; ; ;
8439;424;289;329;0	614;0	460;526	987;3	474;0;310;327;0	372;0	481;534	464;3	392;0; ; ; ; ; ; ; ;
8459;425;385;277;0	611;0	459;526	987;3	398;0;399;263;0	370;0	480;534	464;3	304;0; ; ; ; ; ; ; ;
8479;426;424;253;0	610;0	458;530	083;3	444;0;444;245;0	369;0	480;533	522;3	344;0; ; ; ; ; ; ; ;
8499;427;405;270;0	609;0	458;530	083;3	396;0;404;273;0	368;0	480;533	522;3	271;0;19;410;268; ; ; ; ;
8518;428;415;264;0	609;0	458;530	083;3	377;0;402;267;0	368;0	479;533	522;3	333;0;19;410;268; ; ; ; ;
8538;429;414;264;0	609;0	457;530	083;3	459;0;408;269;0	367;0	478;533	522;3	323;0;19;410;268; ; ; ; ;
8558;430;415;271;0	609;0	455;530	083;3	399;0;408;269;0	367;0	477;533	522;3	365;0;19;410;268; ; ; ; ;
8578;431;415;267;0	609;0	454;530	396;3	412;0;408;268;0	367;0	475;534	192;3	376;0;19;410;268; ; ; ; ;
8598;432;419;273;0	609;0	453;530	396;3	490;0;408;264;0	368;0	475;534	192;3	307;0;19;410;268; ; ; ; ;
8618;433;410;268;0	610;0	452;530	396;3	499;0;413;270;0	368;0	473;534	192;3	390;0;19;410;268; ; ; ; ;
8638;434;413;276;0	610;0	451;530	396;3	503;0;411;260;0	369;0	472;534	192;3	439;0;19;410;268; ; ; ; ;
8658;435;409;272;0	611;0	450;530	396;3	540;0;404;269;0	369;0	471;534	192;3	449;0;19;410;268; ; ; ; ;
8678;436;410;269;0	611;0	448;532	846;3	565;0;406;264;0	370;0	469;535	255;3	465;0;19;410;268; ; ; ; ;
8698;437;414;267;0	612;0	448;532	846;3	549;0;408;267;0	370;0	469;535	255;3	473;0;19;410;268; ; ; ; ;
8718;438;411;264;0	612;0	448;532	846;3	627;0;403;260;0	371;0	469;535	255;3	527;0;19;410;268; ; ; ; ;
8738;439;419;269;0	613;0	447;532	846;3	648;0;408;283;0	371;0	468;535	255;3	633;0;19;410;268; ; ; ; ;
8758;440;386;288;0	613;0	447;532	846;3	701;0;376;292;0	372;0	468;535	255;3	573;0;20;370;304; ; ; ; ;
8778;441;384;290;0	614;0	447;532	340;3	729;0;372;293;0	373;0	467;538	053;3	642;0;20;370;304; ; ; ; ;
8798;442;365;311;0	614;0	447;532	340;3	710;0;366;310;0	372;0	467;538	053;3	538;0;20;370;304; ; ; ; ;
8817;443;376;308;0	613;0	446;532	340;3	704;0;373;303;0	372;0	466;538	053;3	631;0;20;370;304; ; ; ; ;
8837;444;372;308;0	613;0	446;532	340;3	669;0;365;302;0	372;0	466;538	053;3	553;0;20;370;304; ; ; ; ;
8857;445;371;301;0	613;0	445;532	340;3	697;0;370;302;0	372;0	465;538	053;3	551;0;20;370;304; ; ; ; ;
8877;446;370;299;0	613;0	444;532	493;3	684;0;372;302;0	371;0	464;537	436;3	546;0;20;370;304; ; ; ; ;
8897;447;369;306;0	613;0	445;532	493;3	755;0;373;302;0	371;0	465;537	436;3	574;0;20;370;304; ; ; ; ;
8917;448;370;305;0	613;0	446;532	493;3	764;0;373;303;0	371;0	466;537	436;3	657;0;20;370;304; ; ; ; ;
8937;449;373;310;0	613;0	447;532	493;3	689;0;368;299;0	371;0	466;537	436;3	627;0;20;370;304; ; ; ; ;
8957;450;370;308;0	613;0	448;532	493;3	811;0;366;307;0	370;0	468;537	436;3	628;0;20;370;304; ; ; ; ;
8977;451;372;311;0	613;0	449;530	928;3	791;0;363;308;0	370;0	468;536	289;3	656;0;20;370;304; ; ; ; ;
8997;452;376;312;0	612;0	451;530	928;3	784;0;369;310;0	370;0	470;536	289;3	687;0;20;370;304; ; ; ; ;
9017;453;381;348;0	612;0	453;530	928;3	857;0;373;355;0	370;0	472;536	289;3	695;0;21;378;350; ; ; ; ;
9037;454;386;347;0	612;0	454;530	928;3	884;0;377;353;0	369;0	473;536	289;3	773;0;21;378;350; ; ; ; ;
9057;455;383;346;0	611;0	455;530	928;3	952;0;376;349;0	368;0	474;536	289;3	765;0;21;378;350; ; ; ; ;
9077;456;385;346;0	611;0	455;529	820;3	985;0;378;349;0	367;0	474;533	871;3	740;0;21;378;350; ; ; ; ;
9097;457;380;343;0	610;0	457;529	820;3	899;0;373;353;0	366;0	476;533	871;3	775;0;21;378;350; ; ; ; ;
9116;458;378;350;0	608;0	458;529	820;3	843;0;376;349;0	365;0	478;533	871;3	756;0;21;378;350; ; ; ; ;
9136;459;379;345;0	607;0	459;529	820;3	877;0;378;353;0	363;0	479;533	871;3	782;0;21;378;350; ; ; ; ;
9156;460;374;343;0	606;0	460;529	820;3	877;0;374;351;0	362;0	480;533	871;3	789;0;21;378;350; ; ; ; ;
9176;461;373;345;0	604;0	461;530	195;3	880;0;376;351;0	360;0	481;532	256;3	777;0;21;378;350; ; ; ; ;
9196;462;382;342;0	603;0	464;530	195;3	958;0;380;349;0	358;0	484;532	256;3	803;0;21;378;350; ; ; ; ;
9216;463;379;345;0	601;0	466;530	195;3	960;0;376;350;0	357;0	487;532	256;3	813;0;21;378;350; ; ; ; ;
9236;464;379;343;0	600;0	468;530	195;3	953;0;378;346;0	355;0	489;532	256;3	824;0;21;378;350; ; ; ; ;
9256;465;376;343;0	599;0	469;530	195;3	907;0;375;351;0	354;0	491;532	256;3	836;0;21;378;350; ; ; ; ;
9276;466;376;345;0	597;0	470;528	134;3	887;0;375;352;0	352;0	492;529	874;3	830;0;21;378;350; ; ; ; ;
9296;467;381;346;0	596;0	472;528	134;3	943;0;372;355;0	351;0	494;529	874;3	783;0;21;378;350; ; ; ; ;
9316;468;382;346;0	595;0	472;528	134;3	938;0;381;360;0	350;0	494;529	874;3	741;0;21;378;350; ; ; ; ;
9336;469;378;346;0	594;0	472;528	134;3	877;0;371;355;0	349;0	495;529	874;3	753;0;21;378;350; ; ; ; ;
9356;470;378;345;0	594;0	472;528	134;3	835;0;381;348;0	349;0	495;529	874;3	774;0;21;378;350; ; ; ; ;
9376;471;378;346;0	593;0	471;527	661;3	804;0;377;350;0	348;0	494;528	857;3	748;0;21;378;350; ; ; ; ;
9395;472;379;345;0	593;0	472;527	661;3	852;0;375;363;0	348;0	495;528	857;3	764;0;21;378;350; ; ; ; ;
9415;473;383;351;0	593;0	472;527	661;3	822;0;376;360;0	348;0	494;528	857;3	699;0;21;378;350; ; ; ; ;
9435;474;384;353;0	593;0	471;527	661;3	764;0;386;359;0	348;0	494;528	857;3	668;0;21;378;350; ; ; ; ;
9455;475;388;353;0	593;0	471;527	661;3	773;0;375;358;0	348;0	493;528	857;3	683;0;21;378;350; ; ; ; ;
9475;476;390;353;0	593;0	469;527	986;3	785;0;378;355;0	348;0	491;530	626;3	679;0;21;378;350; ; ; ; ;
9495;477;383;350;0	594;0	469;527	986;3	733;0;377;356;0	349;0	492;530	626;3	627;0;21;378;350; ; ; ; ;
9515;478;380;345;0	594;0	469;527	986;3	681;0;372;357;0	349;0	491;530	626;3	637;0;21;378;350; ; ; ; ;
9535;479;383;346;0	595;0	468;527	986;3	685;0;373;359;0	350;0	490;530	626;3	702;0;21;378;350; ; ; ; ;
9555;480;382;341;0	596;0	468;527	986;3	707;0;373;359;0	351;0	490;530	626;3	585;0;21;378;350; ; ; ; ;
9575;481;381;339;0	597;0	467;528	501;3	683;0;374;358;0	352;0	488;531	007;3	606;0;21;378;350; ; ; ; ;
9595;482;377;349;0	599;0	467;528	501;3	624;0;371;351;0	354;0	488;531	007;3	559;0;21;378;350; ; ; ; ;
9615;483;384;347;0	600;0	466;528	501;3	631;0;371;364;0	355;0	487;531	007;3	468;0;21;378;350; ; ; ; ;
9635;484;382;346;0	601;0	466;528	501;3	562;0;372;354;0	357;0	487;531	007;3	442;0;21;378;350; ; ; ; ;
9655;485;388;350;0	603;0	465;528	501;3	505;0;377;355;0	358;0	486;531	007;3	420;0;21;378;350; ; ; ; ;
9675;486;388;348;0	604;0	464;529	562;3	487;0;378;355;0	359;0	484;532	767;3	409;0;21;378;350; ; ; ; ;
9695;487;385;351;0	605;0	464;529	562;3	499;0;373;344;0	361;0	484;532	767;3	421;0;21;378;350; ; ; ; ;
9714;488;311;286;0	608;0	462;529	562;3	453;0;342;286;0	364;0	481;532	767;3	275;0; ; ; ; ; ; ; ;
9734;489;302;257;0	609;0	460;529	562;3	458;0;303;265;0	366;0	479;532	767;3	345;0;22;311;254; ; ; ; ;
9754;490;302;248;0	611;0	459;529	562;3	397;0;314;249;0	368;0	478;532	767;3	328;0;22;311;254; ; ; ; ;
9774;491;303;241;0	613;0	458;528	645;3	374;0;325;237;0	369;0	476;530	166;3	296;0;22;311;254; ; ; ; ;
9794;492;309;265;0	614;0	458;528	645;3	335;0;312;258;0	371;0	476;530	166;3	167;0;22;311;254; ; ; ; ;
9814;493;303;256;0	616;0	457;528	645;3	313;0;313;263;0	372;0	475;530	166;3	246;0;22;311;254; ; ; ; ;
9834;494;301;259;0	617;0	457;528	645;3	218;0;307;257;0	374;0	474;530	166;3	172;0;22;311;254; ; ; ; ;
9854;495;301;252;0	619;0	456;528	645;3	415;0;316;253;0	375;0	473;530	166;3	205;0;22;311;254; ; ; ; ;
9874;496;301;252;0	620;0	455;528	571;3	386;0;316;250;0	377;0	472;532	777;3	244;0;22;311;254; ; ; ; ;
9894;497;315;256;0	621;0	455;528	571;3	270;0;307;250;0	378;0	472;532	777;3	290;0;22;311;254; ; ; ; ;
9914;498;302;258;0	623;0	455;528	571;3	242;0;312;252;0	379;0	472;532	777;3	184;0;22;311;254; ; ; ; ;
9934;499;310;245;0	623;0	455;528	571;3	275;0;313;259;0	380;0	471;532	777;3	191;0;22;311;254; ; ; ; ;
9954;500;308;261;0	624;0	454;528	571;3	168;0;309;263;0	381;0	471;532	777;3	175;0;22;311;254; ; ; ; ;
9974;501;301;253;0	625;0	453;531	963;3	173;0;309;266;0	382;0	469;533	526;3	179;0;22;311;254; ; ; ; ;
9993;502;309;247;0	625;0	453;531	963;3	274;0;319;257;0	382;0	470;533	526;3	061;0;22;311;254; ; ; ; ;
10014;503;310;253;0	626;0	453;531	963;3	119;0;313;265;0	383;0	469;533	526;3	100;0;22;311;254; ; ; ; ;
10033;504;311;267;0	626;0	452;531	963;3	107;0;316;256;0	383;0	468;533	526;3	060;0;22;311;254; ; ; ; ;
10053;505;320;258;0	626;0	451;531	963;3	190;0;315;243;0	383;0	467;533	526;3	112;0;22;311;254; ; ; ; ;
10073;506;321;265;0	626;0	450;531	384;3	100;0;316;241;0	383;0	466;534	850;3	110;0;22;311;254; ; ; ; ;
10093;507;309;260;0	625;0	450;531	384;3	052;0;309;252;0	383;0	466;534	850;2	972;0;22;311;254; ; ; ; ;
10113;508;321;258;0	625;0	450;531	384;3	157;0;318;266;0	382;0	466;534	850;3	193;0;22;311;254; ; ; ; ;
10133;509;323;257;0	624;0	450;531	384;3	192;0;294;260;0	382;0	465;534	850;3	019;0;22;311;254; ; ; ; ;
10153;510;310;259;0	624;0	449;531	384;3	047;0;321;237;0	382;0	465;534	850;3	039;0;22;311;254; ; ; ; ;
10173;511;316;256;0	623;0	448;532	725;3	116;0;313;240;0	381;0	464;536	230;3	066;0;22;311;254; ; ; ; ;
10193;512;311;264;0	623;0	449;532	725;3	173;0;310;261;0	381;0	464;536	230;3	124;0;22;311;254; ; ; ; ;
10213;513;287;277;0	623;0	449;532	725;3	075;0;286;292;0	381;0	464;536	230;2	872;0;23;286;278; ; ; ; ;
10233;514;296;283;0	623;0	449;532	725;3	029;0;277;295;0	381;0	464;536	230;2	940;0;23;286;278; ; ; ; ;
10253;515;290;276;0	623;0	448;532	725;3	125;0;279;283;0	381;0	464;536	230;3	151;0;23;286;278; ; ; ; ;
10273;516;293;277;0	622;0	447;533	824;3	067;0;279;280;0	381;0	463;536	934;3	049;0;23;286;278; ; ; ; ;
10293;517;287;281;0	622;0	447;533	824;3	061;0;297;306;0	381;0	463;536	934;3	043;0;23;286;278; ; ; ; ;
10313;518;291;275;0	622;0	447;533	824;3	081;0;276;293;0	381;0	463;536	934;3	037;0;23;286;278; ; ; ; ;
10332;519;286;277;0	622;0	446;533	824;3	105;0;280;282;0	381;0	462;536	934;3	111;0;23;286;278; ; ; ; ;
10352;520;282;280;0	622;0	446;533	824;3	064;0;270;262;0	381;0	461;536	934;3	055;0;23;286;278; ; ; ; ;
10372;521;282;275;0	622;0	444;535	097;3	087;0;269;249;0	381;0	460;538	013;3	078;0;23;286;278; ; ; ; ;
10392;522;295;277;0	622;0	444;535	097;3	115;0;289;274;0	381;0	460;538	013;3	099;0;23;286;278; ; ; ; ;
10412;523;302;274;0	622;0	444;535	097;3	102;0;277;279;0	381;0	459;538	013;3	083;0;23;286;278; ; ; ; ;
10432;524;289;288;0	622;0	444;535	097;3	067;0;275;273;0	380;0	459;538	013;3	149;0;23;286;278; ; ; ; ;
10452;525;287;276;0	622;0	444;535	097;3	077;0;283;282;0	380;0	459;538	013;3	057;0;23;286;278; ; ; ; ;
10472;526;285;279;0	621;0	443;534	734;3	085;0;276;281;0	380;0	459;537	789;3	070;0;23;286;278; ; ; ; ;
10492;527;300;273;0	621;0	444;534	734;3	178;0;277;291;0	380;0	459;537	789;2	980;0;23;286;278; ; ; ; ;
10512;528;300;287;0	621;0	444;534	734;3	130;0;283;276;0	379;0	460;537	789;3	018;0;23;286;278; ; ; ; ;
10532;529;293;280;0	620;0	444;534	734;3	112;0;275;276;0	379;0	460;537	789;3	233;0;23;286;278; ; ; ; ;
10552;530;296;276;0	620;0	445;534	734;3	171;0;287;272;0	378;0	460;537	789;3	068;0;23;286;278; ; ; ; ;
10572;531;294;281;0	619;0	444;535	065;3	143;0;286;271;0	377;0	460;537	157;3	152;0;23;286;278; ; ; ; ;
10591;532;299;279;0	618;0	446;535	065;3	294;0;302;278;0	376;0	462;537	157;3	214;0;23;286;278; ; ; ; ;
10611;533;425;340;0	614;0	447;535	065;3	207;0;421;359;0	373;0	463;537	157;3	178;0;24;438;350; ; ; ; ;
10631;534;433;337;0	613;0	448;535	065;3	139;0;431;357;0	372;0	465;537	157;3	118;0;24;438;350; ; ; ; ;
10651;535;441;347;0	612;0	449;535	065;3	137;0;434;354;0	371;0	466;537	157;3	129;0;24;438;350; ; ; ; ;
10671;536;448;351;0	612;0	449;532	369;3	121;0;437;352;0	370;0	466;537	005;3	139;0;24;438;350; ; ; ; ;
10691;537;439;347;0	611;0	450;532	369;3	176;0;431;354;0	369;0	468;537	005;3	167;0;24;438;350; ; ; ; ;
10711;538;451;332;0	611;0	451;532	369;3	251;0;428;352;0	369;0	469;537	005;3	184;0;24;438;350; ; ; ; ;
10731;539;444;346;0	611;0	452;532	369;3	177;0;434;345;0	368;0	470;537	005;3	218;0;24;438;350; ; ; ; ;
10751;540;445;348;0	611;0	452;532	369;3	280;0;426;342;0	368;0	471;537	005;3	224;0;24;438;350; ; ; ; ;
10771;541;446;345;0	611;0	452;532	061;3	264;0;427;341;0	368;0	471;535	139;3	220;0;24;438;350; ; ; ; ;
10791;542;441;342;0	611;0	454;532	061;3	251;0;429;361;0	367;0	472;535	139;3	242;0;24;438;350; ; ; ; ;
10811;543;453;344;0	610;0	455;532	061;3	295;0;427;353;0	367;0	473;535	139;3	220;0;24;438;350; ; ; ; ;
10831;544;446;346;0	610;0	455;532	061;3	302;0;436;350;0	366;0	474;535	139;3	270;0;24;438;350; ; ; ; ;
10851;545;451;371;0	609;0	456;532	061;3	510;0;432;358;0	366;0	475;535	139;3	215;0;24;438;350; ; ; ; ;
10871;546;448;376;0	609;0	456;530	790;3	547;0;433;355;0	365;0	475;533	753;3	221;0;24;438;350; ; ; ; ;
10890;547;449;359;0	608;0	457;530	790;3	307;0;434;349;0	365;0	476;533	753;3	221;0;24;438;350; ; ; ; ;
10910;548;484;353;0	607;0	458;530	790;3	379;0;486;366;0	363;0	477;533	753;3	228;0; ; ; ; ; ; ; ;
10930;549;545;365;0	605;0	459;530	790;3	239;0;535;374;0	362;0	478;533	753;3	213;0;25;540;374; ; ; ; ;
10950;550;553;367;0	605;0	460;530	790;3	222;0;539;383;0	362;0	479;533	753;3	191;0;25;540;374; ; ; ; ;
10970;551;561;371;0	605;0	459;529	904;3	199;0;542;393;0	361;0	479;532	805;3	183;0;25;540;374; ; ; ; ;
10990;552;553;362;0	604;0	460;529	904;3	328;0;543;375;0	361;0	480;532	805;3	186;0;25;540;374; ; ; ; ;
11010;553;547;379;0	604;0	461;529	904;3	303;0;531;377;0	361;0	481;532	805;3	062;0;25;540;374; ; ; ; ;
11030;554;552;374;0	604;0	461;529	904;3	214;0;536;385;0	360;0	481;532	805;3	176;0;25;540;374; ; ; ; ;
11050;555;547;363;0	603;0	461;529	904;3	229;0;530;377;0	360;0	482;532	805;3	112;0;25;540;374; ; ; ; ;
11070;556;550;370;0	602;0	461;530	733;3	249;0;531;381;0	359;0	481;531	780;3	066;0;25;540;374; ; ; ; ;
11090;557;545;377;0	602;0	462;530	733;3	323;0;526;381;0	358;0	482;531	780;3	141;0;25;540;374; ; ; ; ;
11110;558;546;370;0	601;0	462;530	733;3	233;0;535;374;0	357;0	483;531	780;3	155;0;25;540;374; ; ; ; ;
11130;559;556;363;0	600;0	462;530	733;3	351;0;530;372;0	356;0	483;531	780;3	207;0;25;540;374; ; ; ; ;
11150;560;559;382;0	599;0	461;530	733;3	379;0;535;375;0	356;0	483;531	780;3	192;0;25;540;374; ; ; ; ;
11169;561;561;377;0	598;0	461;531	314;3	372;0;533;376;0	354;0	482;530	894;3	188;0;25;540;374; ; ; ; ;
11189;562;551;365;0	597;0	462;531	314;3	355;0;534;383;0	354;0	484;530	894;3	126;0;25;540;374; ; ; ; ;
11209;563;553;370;0	596;0	462;531	314;3	380;0;535;374;0	353;0	484;530	894;3	228;0;25;540;374; ; ; ; ;
11230;564;551;380;0	595;0	463;531	314;3	431;0;532;375;0	352;0	485;530	894;3	248;0;25;540;374; ; ; ; ;
11249;565;552;363;0	594;0	463;531	314;3	399;0;531;384;0	351;0	486;530	894;3	294;0;25;540;374; ; ; ; ;
11269;566;551;370;0	594;0	463;528	875;3	407;0;532;379;0	350;0	486;532	534;3	333;0;25;540;374; ; ; ; ;
11289;567;550;379;0	593;0	464;528	875;3	410;0;539;379;0	349;0	488;532	534;3	260;0;25;540;374; ; ; ; ;
11309;568;542;387;0	591;0	465;528	875;3	520;0;537;374;0	348;0	489;532	534;3	242;0;25;540;374; ; ; ; ;
11329;569;550;362;0	591;0	466;528	875;3	436;0;527;380;0	347;0	490;532	534;3	297;0;25;540;374; ; ; ; ;
11349;570;558;370;0	590;0	467;528	875;3	379;0;522;385;0	346;0	491;532	534;3	359;0;25;540;374; ; ; ; ;
11369;571;556;367;0	589;0	467;528	046;3	405;0;516;385;0	345;0	491;531	430;3	365;0;25;540;374; ; ; ; ;
11389;572;541;363;0	588;0	469;528	046;3	421;0;533;371;0	344;0	493;531	430;3	361;0;25;540;374; ; ; ; ;
11409;573;546;369;0	587;0	469;528	046;3	407;0;526;382;0	343;0	494;531	430;3	307;0;25;540;374; ; ; ; ;
11429;574;547;366;0	586;0	470;528	046;3	482;0;530;381;0	343;0	495;531	430;3	328;0;25;540;374; ; ; ; ;
11449;575;545;366;0	585;0	471;528	046;3	470;0;532;371;0	342;0	496;531	430;3	293;0;25;540;374; ; ; ; ;
11469;576;545;365;0	585;0	470;528	047;3	457;0;529;378;0	341;0	496;529	904;3	287;0;25;540;374; ; ; ; ;
11488;577;543;374;0	584;0	472;528	047;3	462;0;519;383;0	340;0	497;529	904;3	360;0;25;540;374; ; ; ; ;
11508;578;536;362;0	583;0	472;528	047;3	439;0;525;378;0	340;0	498;529	904;3	294;0;25;540;374; ; ; ; ;
11528;579;402;337;0	585;0	472;528	047;3	499;0;413;344;0	342;0	497;529	904;3	382;0;26;386;339; ; ; ; ;
11548;580;404;327;0	585;0	472;528	047;3	575;0;387;343;0	342;0	498;529	904;3	423;0;26;386;339; ; ; ; ;
11568;581;406;318;0	585;0	472;527	763;3	586;0;362;339;0	342;0	498;532	221;3	431;0;26;386;339; ; ; ; ;
11588;582;399;343;0	585;0	473;527	763;3	456;0;376;335;0	342;0	499;532	221;3	399;0;26;386;339; ; ; ; ;
11609;583;390;332;0	585;0	473;527	763;3	471;0;377;338;0	342;0	500;532	221;3	354;0;26;386;339; ; ; ; ;
11628;584;388;328;0	585;0	474;527	763;3	526;0;373;338;0	342;0	500;532	221;3	388;0;26;386;339; ; ; ; ;
11648;585;390;327;0	585;0	474;527	763;3	501;0;375;338;0	342;0	500;532	221;3	409;0;26;386;339; ; ; ; ;
11668;586;390;327;0	585;0	473;527	250;3	526;0;375;338;0	342;0	500;532	371;3	397;0;26;386;339; ; ; ; ;
11689;587;386;335;0	586;0	474;527	250;3	461;0;376;340;0	342;0	500;532	371;3	414;0;26;386;339; ; ; ; ;
11708;588;386;334;0	586;0	474;527	250;3	500;0;374;332;0	342;0	500;532	371;3	531;0;26;386;339; ; ; ; ;
11728;589;395;329;0	586;0	474;527	250;3	601;0;377;340;0	342;0	500;532	371;3	395;0;26;386;339; ; ; ; ;
11748;590;396;340;0	586;0	474;527	250;3	566;0;379;338;0	343;0	500;532	371;3	470;0;26;386;339; ; ; ; ;
11768;591;396;338;0	587;0	473;527	749;3	625;0;379;336;0	343;0	500;531	920;3	496;0;26;386;339; ; ; ; ;
11787;592;398;340;0	587;0	474;527	749;3	652;0;380;339;0	343;0	501;531	920;3	502;0;26;386;339; ; ; ; ;
11808;593;394;338;0	587;0	474;527	749;3	633;0;383;336;0	344;0	501;531	920;3	473;0;26;386;339; ; ; ; ;
11827;594;392;341;0	588;0	474;527	749;3	588;0;380;339;0	344;0	501;531	920;3	491;0;26;386;339; ; ; ; ;
11848;595;396;333;0	588;0	474;527	749;3	616;0;383;335;0	344;0	500;531	920;3	576;0;26;386;339; ; ; ; ;
11867;596;394;331;0	589;0	473;528	253;3	598;0;382;334;0	345;0	500;532	812;3	578;0;26;386;339; ; ; ; ;
11888;597;389;338;0	589;0	474;528	253;3	668;0;381;347;0	346;0	500;532	812;3	583;0;26;386;339; ; ; ; ;
11907;598;391;330;0	590;0	474;528	253;3	698;0;377;340;0	346;0	500;532	812;3	520;0;26;386;339; ; ; ; ;
11928;599;391;332;0	590;0	474;528	253;3	655;0;386;336;0	347;0	500;532	812;3	590;0;26;386;339; ; ; ; ;
11947;600;389;335;0	591;0	474;528	253;3	701;0;375;336;0	347;0	500;532	812;3	602;0;26;386;339; ; ; ; ;
11967;601;391;330;0	592;0	473;529	141;3	693;0;378;336;0	348;0	499;532	484;3	587;0;26;386;339; ; ; ; ;
11987;602;386;335;0	592;0	474;529	141;3	674;0;379;332;0	348;0	500;532	484;3	608;0;26;386;339; ; ; ; ;
12009;603;386;334;0	593;0	474;529	141;3	710;0;379;343;0	349;0	500;532	484;3	571;0;26;386;339; ; ; ; ;
12027;604;390;332;0	594;0	474;529	141;3	765;0;375;340;0	350;0	500;532	484;3	610;0;26;386;339; ; ; ; ;
12049;605;395;345;0	594;0	474;529	141;3	792;0;379;340;0	351;0	500;532	484;3	625;0;26;386;339; ; ; ; ;
12067;606;397;344;0	595;0	473;529	214;3	819;0;378;340;0	351;0	499;532	920;3	620;0;26;386;339; ; ; ; ;
12088;607;384;337;0	596;0	474;529	214;3	732;0;382;339;0	352;0	500;532	920;3	666;0;26;386;339; ; ; ; ;
12106;608;388;339;0	596;0	474;529	214;3	721;0;380;349;0	353;0	500;532	920;3	651;0;26;386;339; ; ; ; ;
12129;609;389;336;0	596;0	474;529	214;3	750;0;382;339;0	353;0	500;532	920;3	653;0;26;386;339; ; ; ; ;
12146;610;394;337;0	597;0	474;529	214;3	756;0;378;342;0	353;0	500;532	920;3	656;0;26;386;339; ; ; ; ;
12168;611;397;337;0	597;0	473;529	797;3	766;0;378;346;0	353;0	499;532	475;3	655;0;26;386;339; ; ; ; ;
12186;612;390;331;0	597;0	474;529	797;3	670;0;385;344;0	353;0	500;532	475;3	607;0;26;386;339; ; ; ; ;
12208;613;395;336;0	597;0	474;529	797;3	772;0;380;347;0	353;0	500;532	475;3	645;0;26;386;339; ; ; ; ;
12226;614;397;340;0	596;0	474;529	797;3	775;0;381;344;0	353;0	500;532	475;3	647;0;26;386;339; ; ; ; ;
12249;615;393;335;0	596;0	474;529	797;3	748;0;381;349;0	352;0	500;532	475;3	634;0;26;386;339; ; ; ; ;
12266;616;396;336;0	595;0	473;529	816;3	741;0;381;347;0	351;0	499;533	401;3	637;0;26;386;339; ; ; ; ;
12286;617;386;338;0	595;0	474;529	816;3	699;0;374;343;0	351;0	500;533	401;3	633;0;26;386;339; ; ; ; ;
12306;618;390;334;0	595;0	474;529	816;3	683;0;382;341;0	351;0	501;533	401;3	593;0;26;386;339; ; ; ; ;
12326;619;390;336;0	595;0	474;529	816;3	638;0;385;345;0	351;0	501;533	401;3	599;0;26;386;339; ; ; ; ;
12346;620;392;332;0	595;0	474;529	816;3	658;0;376;344;0	351;0	501;533	401;3	624;0;26;386;339; ; ; ; ;
12365;621;392;333;0	595;0	473;529	474;3	633;0;381;344;0	350;0	500;533	939;3	608;0;26;386;339; ; ; ; ;
12385;622;392;339;0	594;0	474;529	474;3	556;0;381;340;0	350;0	501;533	939;3	575;0;26;386;339; ; ; ; ;
12405;623;390;335;0	594;0	474;529	474;3	564;0;377;345;0	350;0	501;533	939;3	498;0;26;386;339; ; ; ; ;
12425;624;394;337;0	593;0	475;529	474;3	605;0;383;339;0	349;0	502;533	939;3	474;0;26;386;339; ; ; ; ;
12445;625;391;335;0	593;0	475;529	474;3	574;0;379;341;0	349;0	503;533	939;3	572;0;26;386;339; ; ; ; ;
12465;626;392;337;0	593;0	475;527	889;3	580;0;379;344;0	348;0	503;532	395;3	517;0;26;386;339; ; ; ; ;
12485;627;400;363;0	592;0	477;527	889;3	824;0;380;351;0	348;0	505;532	395;3	526;0;26;386;339; ; ; ; ;
12505;628;391;342;0	591;0	478;527	889;3	484;0;377;351;0	347;0	506;532	395;3	518;0;26;386;339; ; ; ; ;
12525;629;396;346;0	591;0	479;527	889;3	468;0;375;343;0	346;0	507;532	395;3	426;0;26;386;339; ; ; ; ;
12545;630;400;340;0	590;0	480;527	889;3	440;0;379;336;0	345;0	509;532	395;3	433;0;26;386;339; ; ; ; ;
12565;631;397;340;0	589;0	480;528	503;3	424;0;377;334;0	345;0	510;531	324;3	434;0;26;386;339; ; ; ; ;
12585;632;393;344;0	589;0	482;528	503;3	457;0;376;348;0	344;0	512;531	324;3	408;0;26;386;339; ; ; ; ;
12605;633;394;334;0	588;0	484;528	503;3	460;0;382;345;0	344;0	514;531	324;3	359;0;26;386;339; ; ; ; ;
12625;634;399;329;0	588;0	485;528	503;3	472;0;379;348;0	343;0	515;531	324;3	316;0;26;386;339; ; ; ; ;
12645;635;399;334;0	588;0	486;528	503;3	513;0;383;350;0	343;0	517;531	324;3	358;0;26;386;339; ; ; ; ;
12665;636;399;336;0	587;0	486;525	525;3	503;0;382;352;0	342;0	518;529	136;3	331;0;26;386;339; ; ; ; ;
12685;637;404;334;0	586;0	488;525	525;3	413;0;380;349;0	341;0	520;529	136;3	255;0;26;386;339; ; ; ; ;
12704;638;395;340;0	585;0	489;525	525;3	362;0;384;348;0	340;0	522;529	136;3	226;0;26;386;339; ; ; ; ;
12724;639;395;344;0	584;0	490;525	525;3	246;0;376;356;0	338;0	523;529	136;3	190;0;26;386;339; ; ; ; ;
12744;640;390;345;0	583;0	491;525	525;3	220;0;386;352;0	338;0	525;529	136;3	214;0;26;386;339; ; ; ; ;
12764;641;388;349;0	582;0	491;523	504;3	183;0;384;354;0	337;0	526;529	214;3	199;0;26;386;339; ; ; ; ;
12784;642;399;340;0	582;0	493;523	504;3	231;0;373;339;0	337;0	529;529	214;3	275;0;26;386;339; ; ; ; ;
12804;643;448;271;0	581;0	492;523	504;3	272;0;460;278;0	336;0	529;529	214;3	042;0; ; ; ; ; ; ; ;
12824;644;475;241;0	580;0	493;523	504;3	228;0;467;241;0	336;0	530;529	214;3	112;0;27;477;235; ; ; ; ;
12844;645;474;230;0	581;0	494;523	504;3	118;0;474;236;0	336;0	531;529	214;3	219;0;27;477;235; ; ; ; ;
12864;646;473;217;0	581;0	494;525	247;3	127;0;479;237;0	336;0	531;525	141;3	093;0;27;477;235; ; ; ; ;
12884;647;477;231;0	582;0	496;525	247;3	216;0;468;242;0	337;0	532;525	141;3	113;0;27;477;235; ; ; ; ;
12904;648;477;239;0	583;0	497;525	247;3	224;0;478;232;0	337;0	532;525	141;3	041;0;27;477;235; ; ; ; ;
12924;649;489;226;0	583;0	498;525	247;3	231;0;466;235;0	338;0	533;525	141;3	077;0;27;477;235; ; ; ; ;
12944;650;487;224;0	584;0	498;525	247;3	194;0;470;236;0	338;0	533;525	141;3	080;0;27;477;235; ; ; ; ;
12963;651;485;229;0	584;0	498;522	627;3	183;0;470;242;0	338;0	532;522	830;3	070;0;27;477;235; ; ; ; ;
12983;652;483;236;0	584;0	500;522	627;3	160;0;472;250;0	338;0	533;522	830;3	136;0;27;477;235; ; ; ; ;
13003;653;485;229;0	584;0	501;522	627;3	214;0;471;238;0	338;0	534;522	830;3	158;0;27;477;235; ; ; ; ;
13023;654;484;228;0	584;0	502;522	627;3	253;0;469;239;0	338;0	535;522	830;3	191;0;27;477;235; ; ; ; ;
13043;655;487;234;0	583;0	503;522	627;3	276;0;472;242;0	337;0	536;522	830;3	107;0;27;477;235; ; ; ; ;
13063;656;487;231;0	583;0	503;521	525;3	292;0;470;245;0	337;0	536;521	340;3	115;0;27;477;235; ; ; ; ;
13083;657;489;242;0	583;0	505;521	525;3	388;0;472;242;0	337;0	539;521	340;3	052;0;27;477;235; ; ; ; ;
13103;658;477;237;0	583;0	506;521	525;3	188;0;476;239;0	336;0	540;521	340;3	103;0;27;477;235; ; ; ; ;
13123;659;503;272;0	582;0	508;521	525;3	209;0;498;278;0	336;0	542;521	340;3	039;0;28;494;279; ; ; ; ;
13143;660;503;268;0	582;0	510;521	525;3	221;0;488;272;0	335;0	544;521	340;3	128;0;28;494;279; ; ; ; ;
13163;661;503;267;0	582;0	511;519	758;3	223;0;498;267;0	335;0	545;521	588;3	116;0;28;494;279; ; ; ; ;
13183;662;499;280;0	582;0	513;519	758;3	244;0;486;287;0	335;0	548;521	588;3	062;0;28;494;279; ; ; ; ;
13203;663;504;263;0	581;0	514;519	758;3	195;0;491;282;0	334;0	549;521	588;3	060;0;28;494;279; ; ; ; ;
13223;664;494;279;0	581;0	515;519	758;3	128;0;-800;-600;0	581;0	515;-1	000;-1	000;4;28;494;279; ; ; ; ;
13243;665;490;282;0	581;0	515;519	758;3	173;0;487;267;0	334;0	550;521	588;3	101;0;28;494;279; ; ; ; ;
13263;666;489;280;0	582;0	514;518	024;3	133;0;486;270;0	334;0	549;519	069;3	087;0;28;494;279; ; ; ; ;
13282;667;500;277;0	583;0	515;518	024;3	184;0;480;283;0	335;0	549;519	069;3	115;0;28;494;279; ; ; ; ;
13302;668;498;274;0	584;0	514;518	024;3	199;0;493;283;0	336;0	548;519	069;3	028;0;28;494;279; ; ; ; ;
13322;669;496;275;0	585;0	513;518	024;3	333;0;489;288;0	337;0	547;519	069;3	171;0;28;494;279; ; ; ; ;
13342;670;506;277;0	587;0	512;518	024;3	322;0;491;285;0	339;0	545;519	069;3	264;0;28;494;279; ; ; ; ;
13362;671;505;277;0	589;0	511;517	406;3	308;0;488;289;0	340;0	543;517	462;3	259;0;28;494;279; ; ; ; ;
13382;672;507;337;0	591;0	511;517	406;3	928;0;489;282;0	342;0	543;517	462;3	188;0;28;494;279; ; ; ; ;
13402;673;-800;-600;0	344;0	543;-1	000;-1	000;4;486;282;0	344;0	543;517	462;3	222;0; ; ; ; ; ; ; ;
13422;674;519;280;0	595;0	512;517	406;3	430;0;500;286;0	346;0	543;517	462;3	291;0; ; ; ; ; ; ; ;
13442;675;505;272;0	597;0	512;517	406;3	486;0;464;331;0	348;0	542;517	462;3	858;0;29;499;285; ; ; ; ;
13462;676;505;271;0	599;0	512;517	664;3	487;0;464;336;0	350;0	541;517	402;3	948;0;29;499;285; ; ; ; ;
13482;677;504;277;0	601;0	513;517	664;3	400;0;500;293;0	353;0	542;517	402;3	248;0;29;499;285; ; ; ; ;
13502;678;508;289;0	604;0	513;517	664;3	345;0;494;285;0	355;0	542;517	402;3	160;0;29;499;285; ; ; ; ;
13522;679;506;272;0	607;0	513;517	664;3	254;0;497;285;0	358;0	542;517	402;3	249;0;29;499;285; ; ; ; ;
13542;680;503;283;0	610;0	513;517	664;3	322;0;490;288;0	361;0	541;517	402;3	123;0;29;499;285; ; ; ; ;
13561;681;505;284;0	613;0	512;518	247;3	288;0;490;290;0	363;0	539;516	112;3	133;0;29;499;285; ; ; ; ;
13581;682;508;288;0	615;0	512;518	247;3	362;0;496;279;0	366;0	539;516	112;3	129;0;29;499;285; ; ; ; ;
13601;683;501;289;0	618;0	512;518	247;3	322;0;485;284;0	368;0	538;516	112;3	243;0;29;499;285; ; ; ; ;
13621;684;505;279;0	620;0	511;518	247;3	312;0;500;284;0	371;0	536;516	112;3	189;0;29;499;285; ; ; ; ;
13641;685;508;288;0	622;0	511;518	247;3	430;0;501;281;0	373;0	535;516	112;3	170;0;29;499;285; ; ; ; ;
13661;686;505;289;0	626;0	509;515	883;3	398;0;502;281;0	376;0	533;517	914;3	228;0;29;499;285; ; ; ; ;
13681;687;297;297;0	630;0	510;515	883;3	269;0;301;304;0	381;0	532;517	914;3	293;0;30;292;300; ; ; ; ;
13701;688;304;292;0	632;0	509;515	883;3	315;0;282;304;0	382;0	531;517	914;3	201;0;30;292;300; ; ; ; ;
13721;689;301;296;0	633;0	509;515	883;3	354;0;286;299;0	384;0	530;517	914;3	277;0;30;292;300; ; ; ; ;
13741;690;301;292;0	635;0	508;515	883;3	347;0;294;284;0	386;0	530;517	914;3	286;0;30;292;300; ; ; ; ;
13761;691;300;292;0	636;0	507;516	711;3	346;0;285;281;0	387;0	528;517	829;3	258;0;30;292;300; ; ; ; ;
13781;692;293;301;0	638;0	508;516	711;3	202;0;288;297;0	388;0	528;517	829;3	261;0;30;292;300; ; ; ; ;
13801;693;304;290;0	639;0	507;516	711;3	333;0;293;298;0	389;0	527;517	829;3	264;0;30;292;300; ; ; ; ;
13821;694;303;306;0	640;0	507;516	711;3	325;0;284;302;0	390;0	526;517	829;3	240;0;30;292;300; ; ; ; ;
13841;695;298;303;0	641;0	506;516	711;3	249;0;296;307;0	391;0	525;517	829;3	158;0;30;292;300; ; ; ; ;
13861;696;303;301;0	641;0	504;517	159;3	319;0;294;307;0	392;0	523;519	087;3	152;0;30;292;300; ; ; ; ;
13880;697;288;299;0	642;0	504;517	159;3	290;0;276;329;0	393;0	522;519	087;3	096;0;30;292;300; ; ; ; ;
13901;698;284;305;0	643;0	503;517	159;3	300;0;278;335;0	393;0	521;519	087;3	151;0;30;292;300; ; ; ; ;
13920;699;244;341;0	644;0	502;517	159;3	295;0;229;347;0	395;0	520;519	087;3	218;0;31;242;354; ; ; ; ;
13940;700;242;359;0	644;0	501;517	159;3	237;0;230;353;0	395;0	519;519	087;3	131;0;31;242;354; ; ; ; ;
13960;701;239;376;0	644;0	499;518	039;3	241;0;229;357;0	395;0	517;521	195;3	159;0;31;242;354; ; ; ; ;
13980;702;237;341;0	644;0	499;518	039;3	286;0;234;351;0	395;0	516;521	195;3	145;0;31;242;354; ; ; ; ;
14000;703;241;354;0	644;0	498;518	039;3	222;0;233;344;0	396;0	515;521	195;3	226;0;31;242;354; ; ; ; ;
14020;704;238;339;0	645;0	497;518	039;3	371;0;230;350;0	396;0	514;521	195;3	216;0;31;242;354; ; ; ; ;
14040;705;248;344;0	645;0	497;518	039;3	278;0;241;349;0	396;0	513;521	195;3	286;0;31;242;354; ; ; ; ;
14060;706;249;346;0	645;0	495;518	516;3	286;0;241;347;0	396;0	511;521	504;3	305;0;31;242;354; ; ; ; ;
14080;707;247;353;0	645;0	496;518	516;3	333;0;237;331;0	397;0	512;521	504;3	318;0;31;242;354; ; ; ; ;
14100;708;243;353;0	645;0	495;518	516;3	339;0;235;359;0	397;0	511;521	504;3	287;0;31;242;354; ; ; ; ;
14120;709;253;361;0	645;0	495;518	516;3	315;0;231;366;0	397;0	511;521	504;3	288;0;31;242;354; ; ; ; ;
14140;710;240;347;0	645;0	495;518	516;3	342;0;232;349;0	397;0	511;521	504;3	243;0;31;242;354; ; ; ; ;
14160;711;243;348;0	645;0	494;519	655;3	342;0;232;347;0	396;0	511;522	367;3	234;0;31;242;354; ; ; ; ;
14180;712;263;363;0	645;0	496;519	655;3	401;0;232;345;0	396;0	512;522	367;3	395;0;31;242;354; ; ; ; ;
14199;713;245;346;0	645;0	496;519	655;3	436;0;239;351;0	396;0	512;522	367;3	361;0;31;242;354; ; ; ; ;
14219;714;250;350;0	644;0	497;519	655;3	444;0;237;354;0	396;0	513;522	367;3	384;0;31;242;354; ; ; ; ;
14239;715;244;352;0	644;0	498;519	655;3	464;0;236;336;0	396;0	514;522	367;3	408;0;31;242;354; ; ; ; ;
14259;716;246;357;0	644;0	498;518	506;3	469;0;239;339;0	395;0	514;522	088;3	396;0;31;242;354; ; ; ; ;
14279;717;241;355;0	644;0	500;518	506;3	493;0;249;351;0	395;0	515;522	088;3	354;0;31;242;354; ; ; ; ;
14299;718;245;357;0	643;0	501;518	506;3	552;0;239;349;0	395;0	516;522	088;3	443;0;31;242;354; ; ; ; ;
14319;719;250;369;0	643;0	502;518	506;3	504;0;226;357;0	394;0	518;522	088;3	468;0;31;242;354; ; ; ; ;
14339;720;247;358;0	643;0	504;518	506;3	503;0;240;365;0	394;0	519;522	088;3	396;0;31;242;354; ; ; ; ;
14359;721;250;364;0	643;0	504;517	674;3	496;0;237;369;0	393;0	520;520	469;3	440;0;31;242;354; ; ; ; ;
14379;722;250;362;0	642;0	506;517	674;3	485;0;244;355;0	393;0	522;520	469;3	467;0;31;242;354; ; ; ; ;
14399;723;250;355;0	642;0	508;517	674;3	476;0;236;367;0	392;0	523;520	469;3	381;0;31;242;354; ; ; ; ;
14419;724;257;363;0	641;0	509;517	674;3	513;0;243;364;0	392;0	525;520	469;3	463;0;31;242;354; ; ; ; ;
14439;725;252;363;0	641;0	510;517	674;3	529;0;244;354;0	391;0	526;520	469;3	457;0;31;242;354; ; ; ; ;
14458;726;254;363;0	640;0	510;517	805;3	539;0;243;362;0	390;0	527;517	949;3	418;0;31;242;354; ; ; ; ;
14478;727;261;357;0	640;0	513;517	805;3	565;0;251;362;0	389;0	529;517	949;3	464;0;31;242;354; ; ; ; ;
14498;728;263;355;0	639;0	514;517	805;3	507;0;254;352;0	389;0	530;517	949;3	529;0;31;242;354; ; ; ; ;
14518;729;376;329;0	636;0	515;517	805;3	589;0;391;336;0	386;0	531;517	949;3	451;0;32;386;342; ; ; ; ;
14538;730;417;335;0	635;0	516;517	805;3	558;0;405;338;0	385;0	532;517	949;3	472;0;32;386;342; ; ; ; ;
14558;731;457;342;0	635;0	516;515	867;3	537;0;419;340;0	384;0	533;517	776;3	485;0;32;386;342; ; ; ; ;
14578;732;422;327;0	634;0	518;515	867;3	544;0;412;330;0	384;0	535;517	776;3	455;0;32;386;342; ; ; ; ;
14598;733;418;330;0	634;0	519;515	867;3	463;0;405;335;0	383;0	536;517	776;3	380;0;32;386;342; ; ; ; ;
14618;734;425;342;0	634;0	520;515	867;3	474;0;409;345;0	383;0	537;517	776;3	351;0;32;386;342; ; ; ; ;
14638;735;418;328;0	634;0	521;515	867;3	490;0;407;330;0	383;0	538;517	776;3	370;0;32;386;342; ; ; ; ;
14658;736;420;334;0	634;0	521;514	877;3	496;0;409;336;0	382;0	538;516	555;3	350;0;32;386;342; ; ; ; ;
14678;737;424;336;0	634;0	523;514	877;3	485;0;409;344;0	382;0	539;516	555;3	367;0;32;386;342; ; ; ; ;
14698;738;430;333;0	633;0	524;514	877;3	530;0;416;347;0	382;0	540;516	555;3	320;0;32;386;342; ; ; ; ;
14718;739;420;328;0	633;0	524;514	877;3	494;0;421;347;0	382;0	541;516	555;3	325;0;32;386;342; ; ; ; ;
14738;740;404;328;0	633;0	525;514	877;3	595;0;387;353;0	382;0	542;516	555;3	358;0;32;386;342; ; ; ; ;
14758;741;402;326;0	633;0	524;516	904;3	617;0;390;358;0	382;0	541;514	166;3	320;0;32;386;342; ; ; ; ;
14777;742;378;334;0	633;0	525;516	904;3	549;0;372;364;0	381;0	542;514	166;3	379;0;32;386;342; ; ; ; ;
14797;743;384;335;0	633;0	526;516	904;3	555;0;375;357;0	381;0	543;514	166;3	289;0;32;386;342; ; ; ; ;
14817;744;376;344;0	632;0	526;516	904;3	461;0;379;350;0	381;0	543;514	166;3	373;0;32;386;342; ; ; ; ;
14837;745;385;338;0	632;0	526;516	904;3	574;0;372;362;0	380;0	543;514	166;3	373;0;32;386;342; ; ; ; ;
14857;746;383;342;0	631;0	525;516	629;3	554;0;375;355;0	379;0	543;515	266;3	379;0;32;386;342; ; ; ; ;
14877;747;385;345;0	631;0	526;516	629;3	481;0;381;352;0	379;0	544;515	266;3	392;0;32;386;342; ; ; ; ;
14897;748;379;335;0	630;0	527;516	629;3	538;0;386;367;0	378;0	544;515	266;3	465;0;32;386;342; ; ; ; ;
14917;749;386;339;0	629;0	527;516	629;3	639;0;387;345;0	378;0	545;515	266;3	469;0;32;386;342; ; ; ; ;
14937;750;394;344;0	629;0	527;516	629;3	627;0;380;353;0	377;0	545;515	266;3	551;0;32;386;342; ; ; ; ;
14957;751;394;342;0	629;0	526;514	400;3	601;0;383;356;0	376;0	544;514	248;3	574;0;32;386;342; ; ; ; ;
14977;752;387;343;0	628;0	527;514	400;3	670;0;380;349;0	376;0	546;514	248;3	538;0;32;386;342; ; ; ; ;
14997;753;395;340;0	628;0	527;514	400;3	686;0;383;353;0	376;0	546;514	248;3	555;0;32;386;342; ; ; ; ;
15017;754;391;344;0	627;0	527;514	400;3	733;0;379;349;0	375;0	546;514	248;3	618;0;32;386;342; ; ; ; ;
15037;755;392;338;0	627;0	527;514	400;3	667;0;370;345;0	374;0	547;514	248;3	694;0;32;386;342; ; ; ; ;
15057;756;392;339;0	626;0	527;514	624;3	689;0;370;345;0	374;0	546;514	710;3	734;0;32;386;342; ; ; ; ;
15076;757;390;334;0	626;0	528;514	624;3	739;0;371;348;0	374;0	548;514	710;3	585;0;32;386;342; ; ; ; ;
15096;758;382;346;0	626;0	529;514	624;3	714;0;380;346;0	373;0	549;514	710;3	527;0;32;386;342; ; ; ; ;
15116;759;383;342;0	625;0	530;514	624;3	695;0;378;342;0	373;0	549;514	710;3	556;0;32;386;342; ; ; ; ;
15136;760;380;341;0	625;0	531;514	624;3	613;0;375;350;0	373;0	550;514	710;3	534;0;32;386;342; ; ; ; ;
15156;761;380;343;0	625;0	530;512	752;3	573;0;379;350;0	372;0	550;512	967;3	534;0;32;386;342; ; ; ; ;
15176;762;380;339;0	624;0	532;512	752;3	659;0;377;359;0	372;0	552;512	967;3	440;0;32;386;342; ; ; ; ;
15196;763;386;343;0	624;0	533;512	752;3	568;0;383;348;0	371;0	553;512	967;3	500;0;32;386;342; ; ; ; ;
15216;764;383;334;0	624;0	534;512	752;3	555;0;380;344;0	371;0	553;512	967;3	432;0;32;386;342; ; ; ; ;
15236;765;392;338;0	623;0	534;512	752;3	555;0;377;348;0	371;0	554;512	967;3	489;0;32;386;342; ; ; ; ;
15256;766;394;339;0	623;0	534;512	038;3	551;0;379;346;0	370;0	555;512	971;3	463;0;32;386;342; ; ; ; ;
15276;767;390;343;0	622;0	536;512	038;3	559;0;380;352;0	370;0	557;512	971;3	395;0;32;386;342; ; ; ; ;
15296;768;383;337;0	622;0	537;512	038;3	552;0;379;349;0	369;0	558;512	971;3	470;0;32;386;342; ; ; ; ;
15316;769;391;333;0	621;0	538;512	038;3	539;0;376;353;0	368;0	559;512	971;3	384;0;32;386;342; ; ; ; ;
15336;770;386;338;0	621;0	539;512	038;3	500;0;371;354;0	367;0	560;512	971;3	445;0;32;386;342; ; ; ; ;
15356;771;385;339;0	620;0	539;510	743;3	480;0;369;353;0	366;0	560;512	664;3	406;0;32;386;342; ; ; ; ;
15375;772;384;342;0	619;0	540;510	743;3	467;0;375;343;0	366;0	562;512	664;3	389;0;32;386;342; ; ; ; ;
15395;773;387;336;0	618;0	541;510	743;3	420;0;377;348;0	365;0	563;512	664;3	327;0;32;386;342; ; ; ; ;
15415;774;388;344;0	618;0	542;510	743;3	378;0;378;333;0	365;0	564;512	664;3	397;0;32;386;342; ; ; ; ;
15435;775;389;349;0	618;0	543;510	743;3	328;0;376;348;0	364;0	565;512	664;3	378;0;32;386;342; ; ; ; ;
15455;776;390;347;0	617;0	543;512	263;3	293;0;377;345;0	363;0	565;511	779;3	357;0;32;386;342; ; ; ; ;
15475;777;388;337;0	617;0	544;512	263;3	335;0;379;354;0	363;0	567;511	779;3	301;0;32;386;342; ; ; ; ;
15495;778;386;344;0	616;0	545;512	263;3	346;0;380;355;0	363;0	567;511	779;3	308;0;32;386;342; ; ; ; ;
15515;779;383;340;0	616;0	546;512	263;3	365;0;375;333;0	362;0	568;511	779;3	238;0;32;386;342; ; ; ; ;
15535;780;386;340;0	616;0	546;512	263;3	334;0;380;351;0	362;0	569;511	779;3	213;0;32;386;342; ; ; ; ;
15555;781;384;343;0	616;0	546;510	499;3	333;0;378;346;0	362;0	569;510	907;3	183;0;32;386;342; ; ; ; ;
15575;782;378;337;0	616;0	547;510	499;3	323;0;375;345;0	362;0	571;510	907;3	214;0;32;386;342; ; ; ; ;
15595;783;382;338;0	616;0	548;510	499;3	271;0;372;348;0	362;0	571;510	907;3	199;0;32;386;342; ; ; ; ;
15615;784;382;326;0	616;0	548;510	499;3	291;0;375;351;0	362;0	571;510	907;3	067;0;32;386;342; ; ; ; ;
15635;785;390;333;0	616;0	548;510	499;3	312;0;378;338;0	363;0	571;510	907;3	174;0;32;386;342; ; ; ; ;
15654;786;393;329;0	617;0	546;511	548;3	297;0;378;339;0	363;0	570;511	463;3	125;0;32;386;342; ; ; ; ;
15674;787;388;342;0	617;0	547;511	548;3	251;0;369;337;0	364;0	570;511	463;3	129;0;32;386;342; ; ; ; ;
15694;788;382;334;0	618;0	547;511	548;3	152;0;365;338;0	364;0	570;511	463;3	179;0;32;386;342; ; ; ; ;
15714;789;386;340;0	619;0	547;511	548;3	254;0;372;339;0	365;0	569;511	463;3	099;0;32;386;342; ; ; ; ;
15734;790;393;335;0	619;0	546;511	548;3	354;0;369;357;0	366;0	569;511	463;3	149;0;32;386;342; ; ; ; ;
15754;791;392;336;0	620;0	545;512	004;3	341;0;369;358;0	367;0	567;512	862;3	164;0;32;386;342; ; ; ; ;
15774;792;396;354;0	621;0	545;512	004;3	235;0;385;320;0	368;0	567;512	862;3	194;0;32;386;342; ; ; ; ;
15794;793;386;327;0	622;0	545;512	004;3	191;0;380;331;0	369;0	567;512	862;3	126;0;32;386;342; ; ; ; ;
15816;794;388;334;0	623;0	544;512	004;3	054;0;359;350;0	370;0	565;512	862;3	145;0;32;386;342; ; ; ; ;
15834;795;388;333;0	625;0	543;512	004;3	160;0;371;345;0	372;0	564;512	862;2	922;0;32;386;342; ; ; ; ;
15854;796;388;331;0	626;0	541;512	620;3	107;0;362;341;0	373;0	562;512	780;2	924;0;32;386;342; ; ; ; ;
15874;797;371;336;0	627;0	540;512	620;3	132;0;372;346;0	374;0	561;512	780;2	970;0;32;386;342; ; ; ; ;
15894;798;385;329;0	629;0	539;512	620;3	143;0;368;344;0	376;0	560;512	780;3	019;0;32;386;342; ; ; ; ;
15914;799;307;283;0	631;0	536;512	620;3	127;0;340;300;0	379;0	556;512	780;3	062;0;33;309;283; ; ; ; ;
15934;800;315;286;0	632;0	533;512	620;3	044;0;304;293;0	380;0	553;512	780;3	020;0;33;309;283; ; ; ; ;
15954;801;320;281;0	634;0	530;517	871;3	068;0;286;268;0	381;0	550;526	549;3	113;0;33;309;283; ; ; ; ;
15973;802;316;272;0	635;0	530;517	871;3	039;0;314;323;0	382;0	549;526	549;2	819;0;33;309;283; ; ; ; ;
15993;803;313;284;0	637;0	530;517	871;3	056;0;311;287;0	384;0	548;526	549;3	021;0;33;309;283; ; ; ; ;
16013;804;313;270;0	638;0	529;517	871;3	153;0;305;268;0	386;0	547;526	549;3	096;0;33;309;283; ; ; ; ;
16033;805;319;276;0	640;0	528;517	871;3	189;0;288;347;0	388;0	546;526	549;4	053;0; ; ; ; ; ; ; ;
16053;806;319;284;0	641;0	527;514	818;3	206;0;287;341;0	389;0	544;513	946;4	177;0; ; ; ; ; ; ; ;
16073;807;311;288;0	643;0	527;514	818;3	096;0;308;273;0	391;0	543;513	946;2	971;0; ; ; ; ; ; ; ;
16093;808;311;274;0	645;0	526;514	818;3	059;0;323;393;0	393;0	542;513	946;4	093;0; ; ; ; ; ; ; ;
16113;809;310;287;0	647;0	526;514	818;3	073;0;-800;-600;0	647;0	526;-1	000;-1	000;4;34;284;290; ; ; ; ;
16133;810;309;279;0	648;0	525;514	818;3	040;0;312;281;0	397;0	540;513	946;2	948;0;34;284;290; ; ; ; ;
16153;811;309;285;0	650;0	524;514	346;3	036;0;312;278;0	398;0	538;516	303;2	961;0;34;284;290; ; ; ; ;
16173;812;308;286;0	651;0	524;514	346;3	019;0;304;288;0	400;0	537;516	303;3	107;0;34;284;290; ; ; ; ;
16193;813;316;277;0	652;0	523;514	346;3	024;0;309;292;0	401;0	536;516	303;2	875;0;34;284;290; ; ; ; ;
16213;814;313;281;0	654;0	522;514	346;3	039;0;303;313;0	402;0	534;516	303;2	886;0;34;284;290; ; ; ; ;
16233;815;314;274;0	654;0	521;514	346;3	113;0;301;297;0	403;0	533;516	303;2	795;0;34;284;290; ; ; ; ;
16252;816;313;269;0	655;0	519;517	843;3	148;0;302;304;0	404;0	532;517	218;2	777;0;34;284;290; ; ; ; ;
16272;817;281;286;0	657;0	519;517	843;3	068;0;280;290;0	406;0	531;517	218;2	995;0;34;284;290; ; ; ; ;
16292;818;286;287;0	657;0	518;517	843;3	013;0;271;290;0	406;0	530;517	218;2	906;0;34;284;290; ; ; ; ;
16312;819;287;287;0	657;0	517;517	843;3	011;0;269;286;0	407;0	529;517	218;2	996;0;34;284;290; ; ; ; ;
16332;820;285;290;0	658;0	517;517	843;2	933;0;272;295;0	407;0	528;517	218;2	970;0;34;284;290; ; ; ; ;
16352;821;286;294;0	658;0	515;515	136;2	902;0;271;294;0	407;0	527;517	915;2	950;0;34;284;290; ; ; ; ;
16372;822;288;297;0	658;0	515;515	136;2	982;0;264;313;0	407;0	527;517	915;2	934;0;34;284;290; ; ; ; ;
16392;823;281;293;0	657;0	515;515	136;2	953;0;269;268;0	407;0	526;517	915;2	988;0;34;284;290; ; ; ; ;
16412;824;284;293;0	657;0	514;515	136;3	040;0;-800;-600;0	657;0	514;-1	000;-1	000;4;34;284;290; ; ; ; ;
16432;825;279;293;0	657;0	514;515	136;3	020;0;275;287;0	406;0	526;517	915;3	054;0;34;284;290; ; ; ; ;
16452;826;278;292;0	656;0	513;516	541;3	038;0;275;286;0	405;0	525;518	036;3	055;0;34;284;290; ; ; ; ;
16472;827;276;295;0	655;0	513;516	541;3	090;0;284;298;0	405;0	526;518	036;2	894;0;34;284;290; ; ; ; ;
16492;828;280;287;0	654;0	514;516	541;3	069;0;281;301;0	404;0	526;518	036;3	024;0;34;284;290; ; ; ; ;
16512;829;279;298;0	653;0	514;516	541;3	037;0;264;280;0	403;0	527;518	036;2	926;0;34;284;290; ; ; ; ;
16532;830;281;287;0	652;0	514;516	541;2	997;0;-800;-600;0	652;0	514;-1	000;-1	000;4;34;284;290; ; ; ; ;
16552;831;281;291;0	651;0	514;515	944;2	967;0;-800;-600;0	401;0	527;-1	000;-1	000;4;34;284;290; ; ; ; ;
16572;832;277;288;0	651;0	515;515	944;3	109;0;277;297;0	400;0	529;517	630;2	989;0;34;284;290; ; ; ; ;
16591;833;284;290;0	650;0	515;515	944;3	109;0;266;290;0	399;0	529;517	630;3	063;0;34;284;290; ; ; ; ;
16611;834;284;280;0	649;0	516;515	944;3	121;0;268;304;0	398;0	531;517	630;3	066;0;34;284;290; ; ; ; ;
16631;835;271;286;0	649;0	517;515	944;3	106;0;270;299;0	398;0	532;517	630;3	047;0;34;284;290; ; ; ; ;
16651;836;276;287;0	648;0	518;513	490;3	094;0;272;301;0	397;0	533;516	539;3	037;0;34;284;290; ; ; ; ;
16671;837;280;284;0	648;0	520;513	490;3	087;0;274;303;0	397;0	535;516	539;3	064;0;34;284;290; ; ; ; ;
16691;838;284;278;0	648;0	521;513	490;3	149;0;282;297;0	396;0	537;516	539;3	021;0;34;284;290; ; ; ; ;
16711;839;288;287;0	648;0	523;513	490;3	175;0;285;296;0	396;0	538;516	539;2	896;0;34;284;290; ; ; ; ;
16731;840;285;299;0	648;0	525;513	490;3	080;0;263;307;0	396;0	540;516	539;3	079;0;34;284;290; ; ; ; ;
16751;841;287;301;0	648;0	526;512	553;3	111;0;268;307;0	396;0	541;513	909;3	012;0;34;284;290; ; ; ; ;
16771;842;292;289;0	648;0	528;512	553;3	105;0;277;288;0	396;0	544;513	909;2	982;0;34;284;290; ; ; ; ;
16791;843;281;297;0	649;0	530;512	553;3	033;0;272;287;0	396;0	545;513	909;3	020;0;34;284;290; ; ; ; ;
16811;844;281;284;0	649;0	532;512	553;3	110;0;271;298;0	397;0	547;513	909;3	156;0;34;284;290; ; ; ; ;
16831;845;278;284;0	650;0	533;512	553;3	192;0;288;275;0	397;0	549;513	909;3	173;0;34;284;290; ; ; ; ;
16850;846;277;285;0	650;0	534;512	438;3	182;0;286;277;0	397;0	549;512	905;3	184;0;34;284;290; ; ; ; ;
16870;847;433;294;0	648;0	536;512	438;3	214;0;442;295;0	395;0	551;512	905;3	155;0; ; ; ; ; ; ; ;
16890;848;487;302;0	647;0	539;512	438;3	099;0;477;298;0	394;0	553;512	905;3	148;0;35;485;307; ; ; ; ;
16910;849;477;328;0	647;0	541;512	438;3	389;0;484;299;0	394;0	555;512	905;3	152;0;35;485;307; ; ; ; ;
16930;850;501;312;0	647;0	542;512	438;3	196;0;480;298;0	394;0	556;512	905;3	227;0;35;485;307; ; ; ; ;
16950;851;502;326;0	647;0	543;510	663;3	199;0;484;299;0	394;0	556;512	386;3	227;0;35;485;307; ; ; ; ;
16970;852;489;301;0	647;0	545;510	663;3	147;0;477;303;0	394;0	558;512	386;3	192;0;35;485;307; ; ; ; ;
16990;853;479;290;0	647;0	546;510	663;3	212;0;483;305;0	394;0	558;512	386;3	084;0;35;485;307; ; ; ; ;
17010;854;496;305;0	647;0	546;510	663;3	141;0;484;301;0	394;0	559;512	386;3	100;0;35;485;307; ; ; ; ;
17030;855;485;313;0	646;0	547;510	663;3	103;0;485;324;0	393;0	560;512	386;3	047;0;35;485;307; ; ; ; ;
17050;856;484;312;0	646;0	547;510	999;3	116;0;485;327;0	393;0	559;510	887;3	032;0;35;485;307; ; ; ; ;
17070;857;491;301;0	646;0	548;510	999;3	192;0;485;306;0	393;0	561;510	887;3	071;0;35;485;307; ; ; ; ;
17090;858;485;293;0	646;0	548;510	999;3	171;0;473;311;0	392;0	561;510	887;3	034;0;35;485;307; ; ; ; ;
17110;859;497;300;0	646;0	548;510	999;3	064;0;476;306;0	392;0	561;510	887;3	071;0;35;485;307; ; ; ; ;
17130;860;490;335;0	645;0	550;510	999;3	004;0;477;343;0	392;0	562;510	887;3	043;0;36;484;342; ; ; ; ;
17150;861;490;338;0	645;0	549;508	872;2	932;0;480;345;0	392;0	562;512	453;3	067;0;36;484;342; ; ; ; ;
17169;862;485;338;0	645;0	551;508	872;3	055;0;477;341;0	392;0	564;512	453;2	980;0;36;484;342; ; ; ; ;
17189;863;490;331;0	645;0	552;508	872;2	968;0;478;335;0	391;0	565;512	453;3	117;0;36;484;342; ; ; ; ;
17209;864;493;346;0	645;0	553;508	872;3	203;0;481;333;0	391;0	566;512	453;3	135;0;36;484;342; ; ; ; ;
17229;865;486;333;0	644;0	554;508	872;3	127;0;486;342;0	391;0	568;512	453;3	225;0;36;484;342; ; ; ; ;
17251;866;489;341;0	644;0	555;507	181;3	138;0;487;341;0	390;0	568;510	559;3	255;0;36;484;342; ; ; ; ;
17269;867;486;384;0	644;0	557;507	181;3	678;0;478;345;0	390;0	571;510	559;3	104;0;36;484;342; ; ; ; ;
17289;868;494;337;0	644;0	558;507	181;3	170;0;478;340;0	389;0	573;510	559;3	163;0;36;484;342; ; ; ; ;
17309;869;483;338;0	643;0	560;507	181;3	216;0;477;343;0	389;0	574;510	559;3	197;0;36;484;342; ; ; ; ;
17329;870;488;349;0	643;0	561;507	181;3	226;0;480;340;0	389;0	576;510	559;3	207;0;36;484;342; ; ; ; ;
17349;871;491;353;0	643;0	562;506	953;3	234;0;480;342;0	388;0	576;509	732;3	213;0;36;484;342; ; ; ; ;
17369;872;486;339;0	642;0	564;506	953;3	308;0;473;356;0	388;0	579;509	732;3	345;0;36;484;342; ; ; ; ;
17389;873;447;351;0	643;0	565;506	953;3	315;0;433;352;0	388;0	581;509	732;3	306;0;37;423;347; ; ; ; ;
17409;874;434;350;0	643;0	567;506	953;3	352;0;425;351;0	389;0	582;509	732;3	248;0;37;423;347; ; ; ; ;
17429;875;433;347;0	643;0	568;506	953;3	403;0;418;348;0	388;0	584;509	732;3	394;0;37;423;347; ; ; ; ;
17448;876;433;351;0	643;0	568;508	854;3	436;0;410;347;0	388;0	585;508	811;3	358;0;37;423;347; ; ; ; ;
17468;877;430;344;0	643;0	571;508	854;3	440;0;422;346;0	388;0	587;508	811;3	448;0;37;423;347; ; ; ; ;
17488;878;429;338;0	643;0	571;508	854;3	534;0;417;347;0	388;0	588;508	811;3	428;0;37;423;347; ; ; ; ;
17508;879;444;345;0	643;0	572;508	854;3	535;0;420;346;0	389;0	589;508	811;3	462;0;37;423;347; ; ; ; ;
17528;880;426;345;0	644;0	573;508	854;3	507;0;420;339;0	389;0	590;508	811;3	451;0;37;423;347; ; ; ; ;
17548;881;428;346;0	644;0	572;507	057;3	487;0;420;338;0	389;0	589;509	137;3	452;0;37;423;347; ; ; ; ;
17570;882;435;342;0	645;0	573;507	057;3	533;0;419;348;0	390;0	590;509	137;3	507;0;37;423;347; ; ; ; ;
17588;883;429;352;0	646;0	573;507	057;3	562;0;417;356;0	391;0	590;509	137;3	538;0;37;423;347; ; ; ; ;
17608;884;434;345;0	646;0	573;507	057;3	612;0;422;356;0	392;0	590;509	137;3	485;0;37;423;347; ; ; ; ;
17628;885;425;342;0	647;0	573;507	057;3	542;0;420;347;0	392;0	590;509	137;3	510;0;37;423;347; ; ; ; ;
17650;886;425;345;0	649;0	572;507	724;3	574;0;420;351;0	394;0	589;508	706;3	509;0;37;423;347; ; ; ; ;
17668;887;428;342;0	650;0	573;507	724;3	610;0;417;363;0	395;0	590;508	706;3	479;0;37;423;347; ; ; ; ;
17688;888;424;343;0	652;0	574;507	724;3	607;0;425;351;0	397;0	590;508	706;3	467;0;37;423;347; ; ; ; ;
17708;889;423;344;0	654;0	574;507	724;3	558;0;426;347;0	399;0	590;508	706;3	489;0;37;423;347; ; ; ; ;
17728;890;417;344;0	656;0	574;507	724;3	585;0;419;362;0	401;0	589;508	706;3	455;0;37;423;347; ; ; ; ;
17747;891;414;345;0	658;0	572;506	940;3	563;0;424;355;0	403;0	588;509	089;3	461;0;37;423;347; ; ; ; ;
17769;892;424;350;0	660;0	572;506	940;3	572;0;425;356;0	405;0	587;509	089;3	433;0;37;423;347; ; ; ; ;
17787;893;423;343;0	662;0	570;506	940;3	529;0;415;339;0	406;0	584;509	089;3	563;0;37;423;347; ; ; ; ;
17807;894;-800;-600;-1	000;-1	000;-1	000;-1	000;4;-800;-600;-1	000;-1	000;-1	000;-1	000;4; ; ; ; ; ; ; ;
17827;895;-800;-600;-1	000;-1	000;-1	000;-1	000;4;-800;-600;-1	000;-1	000;-1	000;-1	000;4; ; ; ; ; ; ; ;
17849;896;-800;-600;-1	000;-1	000;-1	000;-1	000;4;-800;-600;-1	000;-1	000;-1	000;-1	000;4; ; ; ; ; ; ; ;
17867;897;-800;-600;-1	000;-1	000;-1	000;-1	000;4;-800;-600;-1	000;-1	000;-1	000;-1	000;4; ; ; ; ; ; ; ;
17889;898;-800;-600;-1	000;-1	000;-1	000;-1	000;4;-800;-600;-1	000;-1	000;-1	000;-1	000;4; ; ; ; ; ; ; ;
17907;899;-800;-600;0	669;0	567;-1	000;-1	000;4;-800;-600;0	413;0	580;-1	000;-1	000;4; ; ; ; ; ; ; ;
17929;900;380;319;0	669;0	568;506	654;3	601;0;365;315;0	413;0	580;508	998;3	474;0;38;373;324; ; ; ; ;
17947;901;371;327;0	669;0	567;506	654;3	540;0;359;322;0	414;0	580;508	998;3	429;0;38;373;324; ; ; ; ;
17969;902;370;323;0	669;0	567;506	654;3	610;0;369;322;0	414;0	579;508	998;3	480;0;38;373;324; ; ; ; ;
17987;903;371;324;0	669;0	567;506	654;3	631;0;365;322;0	414;0	578;508	998;3	511;0;38;373;324; ; ; ; ;
18010;904;371;325;0	670;0	565;507	256;3	624;0;365;320;0	414;0	577;510	190;3	512;0;38;373;324; ; ; ; ;
18027;905;364;322;0	670;0	565;507	256;3	578;0;368;330;0	415;0	577;510	190;3	537;0;38;373;324; ; ; ; ;
18049;906;378;325;0	670;0	565;507	256;3	640;0;361;318;0	415;0	577;510	190;3	573;0;38;373;324; ; ; ; ;
18066;907;372;321;0	670;0	564;507	256;3	553;0;364;335;0	415;0	576;510	190;3	532;0;38;373;324; ; ; ; ;
18089;908;375;323;0	670;0	564;507	256;3	571;0;372;322;0	415;0	576;510	190;3	552;0;38;373;324; ; ; ; ;
18106;909;371;324;0	670;0	562;507	773;3	583;0;369;329;0	415;0	574;510	292;3	562;0;38;373;324; ; ; ; ;
18126;910;374;324;0	670;0	562;507	773;3	570;0;366;326;0	415;0	574;510	292;3	549;0;38;373;324; ; ; ; ;
18146;911;381;324;0	670;0	561;507	773;3	583;0;365;334;0	415;0	574;510	292;3	452;0;38;373;324; ; ; ; ;
18166;912;369;323;0	670;0	561;507	773;3	576;0;363;328;0	415;0	573;510	292;3	603;0;38;373;324; ; ; ; ;
18186;913;376;323;0	670;0	561;507	773;3	567;0;365;329;0	414;0	573;510	292;3	513;0;38;373;324; ; ; ; ;
18206;914;376;321;0	669;0	560;509	703;3	585;0;364;329;0	414;0	572;512	324;3	513;0;38;373;324; ; ; ; ;
18226;915;370;328;0	669;0	560;509	703;3	551;0;367;322;0	414;0	573;512	324;3	515;0;38;373;324; ; ; ; ;
18246;916;374;321;0	669;0	560;509	703;3	587;0;371;322;0	414;0	573;512	324;3	425;0;38;373;324; ; ; ; ;
18266;917;376;328;0	668;0	560;509	703;3	613;0;370;321;0	413;0	574;512	324;3	551;0;38;373;324; ; ; ; ;
18286;918;383;318;0	668;0	560;509	703;3	610;0;373;325;0	413;0	574;512	324;3	592;0;38;373;324; ; ; ; ;
18306;919;386;318;0	668;0	560;510	243;3	611;0;373;326;0	412;0	573;511	875;3	582;0;38;373;324; ; ; ; ;
18326;920;383;327;0	667;0	561;510	243;3	568;0;368;329;0	412;0	575;511	875;3	493;0;38;373;324; ; ; ; ;
18345;921;382;319;0	666;0	562;510	243;3	660;0;368;325;0	411;0	576;511	875;3	566;0;38;373;324; ; ; ; ;
18365;922;380;327;0	666;0	563;510	243;3	593;0;361;321;0	410;0	576;511	875;3	540;0;38;373;324; ; ; ; ;
18385;923;378;316;0	665;0	564;510	243;3	602;0;364;324;0	410;0	577;511	875;3	494;0;38;373;324; ; ; ; ;
18405;924;377;320;0	665;0	564;508	350;3	598;0;362;326;0	409;0	577;509	658;3	509;0;38;373;324; ; ; ; ;
18425;925;374;329;0	664;0	566;508	350;3	589;0;364;325;0	408;0	580;509	658;3	456;0;38;373;324; ; ; ; ;
18445;926;381;324;0	663;0	567;508	350;3	556;0;369;331;0	408;0	581;509	658;3	424;0;38;373;324; ; ; ; ;
18465;927;380;326;0	663;0	568;508	350;3	526;0;374;330;0	407;0	583;509	658;3	397;0;38;373;324; ; ; ; ;
18485;928;384;322;0	662;0	569;508	350;3	570;0;370;325;0	407;0	584;509	658;3	531;0;38;373;324; ; ; ; ;
18505;929;384;323;0	662;0	568;507	078;3	536;0;372;330;0	406;0	585;507	898;3	503;0;38;373;324; ; ; ; ;
18525;930;376;326;0	661;0	570;507	078;3	576;0;370;325;0	405;0	587;507	898;3	568;0;38;373;324; ; ; ; ;
18545;931;383;325;0	661;0	571;507	078;3	587;0;376;326;0	405;0	588;507	898;3	473;0;38;373;324; ; ; ; ;
18565;932;382;327;0	660;0	571;507	078;3	515;0;379;334;0	404;0	589;507	898;3	413;0;38;373;324; ; ; ; ;
18585;933;375;325;0	660;0	571;507	078;3	501;0;370;327;0	404;0	589;507	898;3	427;0;38;373;324; ; ; ; ;
18605;934;379;327;0	659;0	570;505	063;3	474;0;374;331;0	403;0	588;507	095;3	435;0;38;373;324; ; ; ; ;
18624;935;387;326;0	659;0	571;505	063;3	470;0;371;333;0	402;0	589;507	095;3	375;0;38;373;324; ; ; ; ;
18644;936;381;334;0	658;0	571;505	063;3	451;0;378;339;0	402;0	590;507	095;3	383;0;38;373;324; ; ; ; ;
18664;937;378;333;0	658;0	571;505	063;3	448;0;376;319;0	402;0	590;507	095;3	380;0;38;373;324; ; ; ; ;
18684;938;374;324;0	658;0	571;505	063;3	450;0;374;325;0	401;0	590;507	095;3	328;0;38;373;324; ; ; ; ;
18704;939;371;327;0	657;0	570;505	564;3	452;0;377;321;0	401;0	589;508	010;3	334;0;38;373;324; ; ; ; ;
18724;940;382;319;0	657;0	571;505	564;3	462;0;369;323;0	401;0	590;508	010;3	408;0;38;373;324; ; ; ; ;
18744;941;382;327;0	657;0	571;505	564;3	446;0;363;319;0	401;0	590;508	010;3	348;0;38;373;324; ; ; ; ;
18764;942;382;332;0	657;0	572;505	564;3	308;0;369;335;0	401;0	590;508	010;3	280;0;38;373;324; ; ; ; ;
18784;943;383;326;0	658;0	572;505	564;3	358;0;366;327;0	401;0	590;508	010;3	365;0;38;373;324; ; ; ; ;
18804;944;383;331;0	658;0	572;503	236;3	293;0;365;331;0	401;0	590;506	739;3	340;0;38;373;324; ; ; ; ;
18824;945;382;329;0	658;0	573;503	236;3	314;0;378;323;0	402;0	591;506	739;3	253;0;38;373;324; ; ; ; ;
18844;946;374;323;0	658;0	573;503	236;3	330;0;372;328;0	402;0	591;506	739;3	264;0;38;373;324; ; ; ; ;
18864;947;383;331;0	659;0	573;503	236;3	278;0;368;337;0	402;0	591;506	739;3	325;0;38;373;324; ; ; ; ;
18884;948;385;326;0	659;0	573;503	236;3	338;0;369;329;0	402;0	591;506	739;3	223;0;38;373;324; ; ; ; ;
18904;949;384;323;0	659;0	572;504	319;3	331;0;369;332;0	403;0	590;507	227;3	245;0;38;373;324; ; ; ; ;
18924;950;389;329;0	659;0	573;504	319;3	245;0;373;322;0	403;0	591;507	227;3	316;0;38;373;324; ; ; ; ;
18943;951;376;322;0	660;0	572;504	319;3	282;0;373;313;0	404;0	591;507	227;3	178;0;38;373;324; ; ; ; ;
18963;952;389;333;0	660;0	572;504	319;3	187;0;366;323;0	404;0	591;507	227;3	182;0;38;373;324; ; ; ; ;
18983;953;383;321;0	661;0	572;504	319;3	261;0;357;335;0	405;0	590;507	227;3	234;0;38;373;324; ; ; ; ;
19003;954;379;324;0	662;0	571;505	669;3	265;0;354;334;0	405;0	589;506	721;3	156;0;38;373;324; ; ; ; ;
19023;955;385;323;0	662;0	572;505	669;3	235;0;363;323;0	406;0	590;506	721;3	245;0;38;373;324; ; ; ; ;
19043;956;377;323;0	662;0	572;505	669;3	200;0;368;319;0	406;0	589;506	721;3	190;0;38;373;324; ; ; ; ;
19063;957;387;323;0	663;0	572;505	669;3	208;0;364;321;0	407;0	589;506	721;3	165;0;38;373;324; ; ; ; ;
19083;958;379;323;0	663;0	571;505	669;3	205;0;374;318;0	407;0	588;506	721;3	071;0;38;373;324; ; ; ; ;
19103;959;383;322;0	663;0	569;507	001;3	217;0;375;317;0	407;0	587;508	118;3	030;0;38;373;324; ; ; ; ;
19123;960;374;322;0	663;0	570;507	001;3	129;0;362;323;0	407;0	587;508	118;3	242;0;38;373;324; ; ; ; ;
19143;961;390;322;0	663;0	569;507	001;3	234;0;370;304;0	408;0	587;508	118;3	215;0;38;373;324; ; ; ; ;
19163;962;387;330;0	664;0	568;507	001;3	212;0;366;330;0	408;0	586;508	118;3	107;0;38;373;324; ; ; ; ;
19183;963;381;329;0	664;0	567;507	001;3	171;0;364;328;0	408;0	586;508	118;3	082;0;38;373;324; ; ; ; ;
19202;964;389;328;0	664;0	566;507	575;3	225;0;367;326;0	408;0	584;508	015;3	056;0;38;373;324; ; ; ; ;
19222;965;381;322;0	663;0	566;507	575;3	179;0;374;319;0	408;0	585;508	015;3	097;0;38;373;324; ; ; ; ;
19243;966;382;326;0	663;0	565;507	575;3	156;0;369;317;0	408;0	584;508	015;2	990;0;38;373;324; ; ; ; ;
19262;967;378;322;0	663;0	565;507	575;3	132;0;369;320;0	407;0	584;508	015;3	006;0;38;373;324; ; ; ; ;
19282;968;379;323;0	662;0	564;507	575;3	203;0;374;320;0	407;0	583;508	015;3	103;0;38;373;324; ; ; ; ;
19302;969;378;324;0	662;0	563;507	670;3	189;0;372;316;0	407;0	582;511	239;3	073;0;38;373;324; ; ; ; ;
19322;970;388;323;0	662;0	563;507	670;3	166;0;372;307;0	407;0	582;511	239;3	141;0;38;373;324; ; ; ; ;
19342;971;379;324;0	661;0	563;507	670;3	155;0;371;311;0	406;0	582;511	239;2	952;0;38;373;324; ; ; ; ;
19362;972;466;331;0	659;0	562;507	670;3	158;0;482;333;0	404;0	582;511	239;3	044;0; ; ; ; ; ; ; ;
19382;973;619;333;0	654;0	562;507	670;3	245;0;641;372;0	400;0	583;511	239;2	954;0; ; ; ; ; ; ; ;
19402;974;654;340;0	650;0	563;502	922;3	217;0;692;384;0	397;0	584;509	333;2	974;0; ; ; ; ; ; ; ;
19422;975;910;451;0	646;0	564;502	922;2	982;0;-800;-600;0	646;0	564;-1	000;-1	000;4; ; ; ; ; ; ; ;
19442;976;925;459;0	644;0	562;502	922;2	915;0;-800;-600;0	644;0	562;-1	000;-1	000;4; ; ; ; ; ; ; ;
19462;977;-800;-600;-1	000;-1	000;-1	000;-1	000;4;-800;-600;-1	000;-1	000;-1	000;-1	000;4; ; ; ; ; ; ; ;
19482;978;939;470;0	638;0	562;502	922;2	915;0;934;458;0	385;0	588;509	333;2	948;0; ; ; ; ; ; ; ;
19502;979;922;484;0	634;0	562;491	616;2	852;0;862;483;0	382;0	588;477	382;2	771;0; ; ; ; ; ; ; ;
19521;980;898;474;0	630;0	564;491	616;2	797;0;-800;-600;0	630;0	564;-1	000;-1	000;4; ; ; ; ; ; ; ;
19541;981;899;490;0	626;0	565;491	616;2	971;0;844;507;0	374;0	593;477	382;2	603;0; ; ; ; ; ; ; ;
19561;982;937;461;0	622;0	566;491	616;3	027;0;864;472;0	371;0	595;477	382;2	870;0; ; ; ; ; ; ; ;
19581;983;933;477;0	619;0	567;491	616;3	052;0;-800;-600;0	619;0	567;-1	000;-1	000;4; ; ; ; ; ; ; ;
19601;984;957;468;0	617;0	566;506	306;3	164;0;-800;-600;0	366;0	596;-1	000;-1	000;4; ; ; ; ; ; ; ;
19621;985;954;460;0	615;0	568;506	306;3	032;0;884;491;0	364;0	597;477	807;2	825;0;39;926;470; ; ; ; ;
19641;986;924;455;0	614;0	569;506	306;3	119;0;-800;-600;0	614;0	569;-1	000;-1	000;4;39;926;470; ; ; ; ;
19661;987;952;452;0	613;0	570;506	306;3	197;0;881;498;0	362;0	598;477	807;2	794;0;39;926;470; ; ; ; ;
19681;988;939;465;0	613;0	571;506	306;3	081;0;874;491;0	362;0	599;477	807;2	779;0;39;926;470; ; ; ; ;
19701;989;927;463;0	614;0	572;505	112;3	141;0;919;477;0	362;0	599;497	907;2	891;0;39;926;470; ; ; ; ;
19721;990;934;479;0	614;0	574;505	112;2	959;0;-800;-600;0	614;0	574;-1	000;-1	000;4;39;926;470; ; ; ; ;
19741;991;940;464;0	615;0	576;505	112;3	222;0;-800;-600;0	615;0	576;-1	000;-1	000;4;39;926;470; ; ; ; ;
19761;992;949;455;0	616;0	577;505	112;3	052;0;941;476;0	363;0	603;497	907;2	918;0;39;926;470; ; ; ; ;
19781;993;-800;-600;0	364;0	604;-1	000;-1	000;4;928;472;0	364;0	604;497	907;2	891;0;39;926;470; ; ; ; ;
19801;994;-800;-600;0	617;0	577;-1	000;-1	000;4;925;473;0	364;0	604;496	638;2	884;0;39;926;470; ; ; ; ;
19820;995;683;404;0	620;0	577;489	480;3	354;0;-800;-600;0	620;0	577;-1	000;-1	000;4; ; ; ; ; ; ; ;
19840;996;547;309;0	623;0	575;489	480;3	193;0;587;273;0	371;0	602;496	638;3	116;0; ; ; ; ; ; ; ;
19860;997;417;267;0	627;0	575;489	480;3	129;0;433;225;0	375;0	602;496	638;3	045;0; ; ; ; ; ; ; ;
19880;998;398;253;0	628;0	576;489	480;3	048;0;382;244;0	377;0	603;496	638;3	137;0; ; ; ; ; ; ; ;
19900;999;375;215;0	630;0	576;503	633;3	061;0;333;197;0	377;0	602;506	738;3	182;0; ; ; ; ; ; ; ;
19920;1000;-800;-600;0	379;0	603;-1	000;-1	000;4;374;236;0	379;0	603;506	738;2	980;0;40;394;227; ; ; ; ;
19940;1001;397;223;0	633;0	577;503	633;3	232;0;385;218;0	380;0	602;506	738;3	039;0;40;394;227; ; ; ; ;
19960;1002;395;218;0	635;0	577;503	633;3	108;0;394;228;0	381;0	602;506	738;3	273;0;40;394;227; ; ; ; ;
19980;1003;396;228;0	636;0	577;503	633;3	266;0;391;213;0	382;0	601;506	738;3	188;0;40;394;227; ; ; ; ;
20000;1004;396;229;0	637;0	576;503	257;3	234;0;396;217;0	383;0	600;504	879;3	282;0;40;394;227; ; ; ; ;
20020;1005;389;233;0	637;0	577;503	257;3	324;0;392;234;0	383;0	601;504	879;3	139;0;40;394;227; ; ; ; ;
20040;1006;395;224;0	637;0	578;503	257;3	298;0;399;223;0	383;0	602;504	879;3	156;0;40;394;227; ; ; ; ;
20060;1007;385;228;0	637;0	579;503	257;3	229;0;399;226;0	383;0	604;504	879;3	250;0;40;394;227; ; ; ; ;
20080;1008;388;233;0	636;0	580;503	257;3	291;0;392;229;0	382;0	605;504	879;3	135;0;40;394;227; ; ; ; ;
20100;1009;388;227;0	636;0	580;504	573;3	273;0;396;224;0	381;0	605;504	657;3	165;0;40;394;227; ; ; ; ;
20120;1010;397;228;0	635;0	581;504	573;3	289;0;401;233;0	381;0	607;504	657;3	080;0;40;394;227; ; ; ; ;
20139;1011;402;242;0	635;0	581;504	573;3	266;0;397;229;0	381;0	607;504	657;3	141;0;40;394;227; ; ; ; ;
20159;1012;391;239;0	635;0	581;504	573;3	210;0;389;233;0	381;0	607;504	657;3	105;0;40;394;227; ; ; ; ;
20179;1013;400;225;0	635;0	580;504	573;3	215;0;395;225;0	381;0	606;504	657;3	237;0;40;394;227; ; ; ; ;
20199;1014;396;231;0	636;0	578;504	866;3	222;0;392;222;0	381;0	604;506	111;3	266;0;40;394;227; ; ; ; ;
20219;1015;355;305;0	637;0	580;504	866;3	302;0;334;318;0	383;0	605;506	111;3	239;0; ; ; ; ; ; ; ;
20239;1016;362;341;0	637;0	579;504	866;3	316;0;347;339;0	384;0	605;506	111;3	301;0;41;358;348; ; ; ; ;
20259;1017;358;348;0	638;0	578;504	866;3	392;0;347;359;0	384;0	603;506	111;3	193;0;41;358;348; ; ; ; ;
20279;1018;370;342;0	638;0	577;504	866;3	404;0;350;348;0	385;0	602;506	111;3	224;0;41;358;348; ; ; ; ;
20299;1019;370;341;0	639;0	576;507	701;3	434;0;352;353;0	385;0	600;509	225;3	246;0;41;358;348; ; ; ; ;
20319;1020;360;356;0	639;0	576;507	701;3	395;0;349;346;0	385;0	600;509	225;3	375;0;41;358;348; ; ; ; ;
20339;1021;368;352;0	639;0	575;507	701;3	321;0;356;351;0	386;0	599;509	225;3	291;0;41;358;348; ; ; ; ;
20359;1022;361;351;0	639;0	574;507	701;3	425;0;352;346;0	386;0	598;509	225;3	339;0;41;358;348; ; ; ; ;
20379;1023;366;349;0	640;0	574;507	701;3	491;0;351;347;0	386;0	597;509	225;3	428;0;41;358;348; ; ; ; ;
20399;1024;362;347;0	640;0	572;507	924;3	490;0;354;348;0	386;0	596;509	782;3	406;0;41;358;348; ; ; ; ;
20418;1025;368;351;0	640;0	573;507	924;3	433;0;354;348;0	386;0	596;509	782;3	438;0;41;358;348; ; ; ; ;
20438;1026;353;347;0	640;0	573;507	924;3	515;0;350;354;0	387;0	595;509	782;3	499;0;41;358;348; ; ; ; ;
20458;1027;371;345;0	641;0	572;507	924;3	648;0;359;351;0	387;0	595;509	782;3	475;0;41;358;348; ; ; ; ;
20478;1028;360;350;0	641;0	572;507	924;3	539;0;356;344;0	387;0	595;509	782;3	548;0;41;358;348; ; ; ; ;
20498;1029;357;348;0	641;0	571;507	089;3	585;0;356;345;0	387;0	594;510	177;3	559;0;41;358;348; ; ; ; ;
20518;1030;364;347;0	642;0	572;507	089;3	561;0;360;350;0	388;0	594;510	177;3	540;0;41;358;348; ; ; ; ;
20538;1031;299;346;0	643;0	572;507	089;3	578;0;310;345;0	389;0	594;510	177;3	589;0;42;290;347; ; ; ; ;
20558;1032;294;355;0	644;0	571;507	089;3	611;0;285;353;0	390;0	594;510	177;3	512;0;42;290;347; ; ; ; ;
20578;1033;284;349;0	644;0	571;507	089;3	559;0;278;347;0	390;0	594;510	177;3	569;0;42;290;347; ; ; ; ;
20598;1034;277;351;0	644;0	570;507	305;3	578;0;270;346;0	390;0	592;510	841;3	581;0;42;290;347; ; ; ; ;
20618;1035;298;345;0	644;0	571;507	305;3	573;0;288;357;0	390;0	593;510	841;3	503;0;42;290;347; ; ; ; ;
20638;1036;300;349;0	644;0	571;507	305;3	567;0;284;347;0	390;0	593;510	841;3	535;0;42;290;347; ; ; ; ;
20658;1037;298;344;0	644;0	571;507	305;3	529;0;284;348;0	390;0	593;510	841;3	544;0;42;290;347; ; ; ; ;
20678;1038;298;346;0	644;0	572;507	305;3	518;0;282;354;0	390;0	594;510	841;3	572;0;42;290;347; ; ; ; ;
20698;1039;299;348;0	644;0	571;506	175;3	499;0;283;350;0	390;0	594;510	104;3	582;0;42;290;347; ; ; ; ;
20717;1040;297;338;0	644;0	573;506	175;3	466;0;292;357;0	390;0	595;510	104;3	477;0;42;290;347; ; ; ; ;
20737;1041;292;351;0	644;0	573;506	175;3	520;0;292;352;0	390;0	596;510	104;3	547;0;42;290;347; ; ; ; ;
20757;1042;296;347;0	644;0	573;506	175;3	491;0;292;345;0	390;0	596;510	104;3	518;0;42;290;347; ; ; ; ;
20777;1043;296;338;0	644;0	573;506	175;3	474;0;286;345;0	390;0	597;510	104;3	538;0;42;290;347; ; ; ; ;
20797;1044;295;341;0	644;0	572;507	707;3	505;0;285;344;0	389;0	596;511	609;3	536;0;42;290;347; ; ; ; ;
20817;1045;301;345;0	644;0	573;507	707;3	490;0;285;347;0	390;0	597;511	609;3	514;0;42;290;347; ; ; ; ;
20837;1046;303;344;0	644;0	573;507	707;3	563;0;281;350;0	390;0	596;511	609;3	490;0;42;290;347; ; ; ; ;
20857;1047;299;329;0	644;0	572;507	707;3	524;0;289;345;0	390;0	596;511	609;3	573;0;42;290;347; ; ; ; ;
20877;1048;296;344;0	644;0	572;507	707;3	572;0;292;352;0	390;0	596;511	609;3	590;0;42;290;347; ; ; ; ;
20897;1049;296;340;0	644;0	570;507	323;3	559;0;293;352;0	390;0	594;510	660;3	600;0;42;290;347; ; ; ; ;
20917;1050;374;312;0	642;0	570;507	323;3	535;0;391;323;0	388;0	593;510	660;3	591;0;43;384;318; ; ; ; ;
20937;1051;380;323;0	642;0	569;507	323;3	536;0;377;331;0	388;0	593;510	660;3	581;0;43;384;318; ; ; ; ;
20957;1052;390;322;0	641;0	568;507	323;3	511;0;382;322;0	388;0	592;510	660;3	523;0;43;384;318; ; ; ; ;
20977;1053;382;320;0	641;0	567;507	323;3	523;0;380;320;0	388;0	591;510	660;3	536;0;43;384;318; ; ; ; ;
20997;1054;386;315;0	642;0	565;509	949;3	534;0;382;321;0	388;0	589;510	376;3	547;0;43;384;318; ; ; ; ;
21017;1055;376;318;0	642;0	565;509	949;3	539;0;380;323;0	389;0	589;510	376;3	544;0;43;384;318; ; ; ; ;
21036;1056;385;317;0	642;0	565;509	949;3	516;0;383;329;0	389;0	588;510	376;3	539;0;43;384;318; ; ; ; ;
21056;1057;387;324;0	642;0	564;509	949;3	613;0;386;329;0	389;0	587;510	376;3	576;0;43;384;318; ; ; ; ;
21076;1058;388;325;0	642;0	563;509	949;3	570;0;384;325;0	389;0	587;510	376;3	606;0;43;384;318; ; ; ; ;
21096;1059;389;327;0	642;0	561;508	562;3	576;0;386;327;0	389;0	585;511	641;3	626;0;43;384;318; ; ; ; ;
21116;1060;386;317;0	643;0	561;508	562;3	603;0;390;321;0	390;0	585;511	641;3	564;0;43;384;318; ; ; ; ;
21136;1061;391;320;0	643;0	561;508	562;3	617;0;386;325;0	390;0	584;511	641;3	556;0;43;384;318; ; ; ; ;
21156;1062;388;318;0	643;0	560;508	562;3	511;0;382;328;0	390;0	584;511	641;3	580;0;43;384;318; ; ; ; ;
21176;1063;392;319;0	643;0	559;508	562;3	578;0;386;326;0	391;0	583;511	641;3	614;0;43;384;318; ; ; ; ;
21196;1064;391;314;0	644;0	558;511	341;3	574;0;384;327;0	391;0	581;512	441;3	625;0;43;384;318; ; ; ; ;
21216;1065;382;327;0	644;0	558;511	341;3	478;0;382;325;0	391;0	581;512	441;3	527;0;43;384;318; ; ; ; ;
21236;1066;380;308;0	644;0	557;511	341;3	589;0;380;313;0	392;0	580;512	441;3	545;0;43;384;318; ; ; ; ;
21256;1067;386;318;0	645;0	557;511	341;3	645;0;387;318;0	392;0	580;512	441;3	648;0;43;384;318; ; ; ; ;
21276;1068;391;315;0	645;0	556;511	341;3	641;0;382;313;0	392;0	579;512	441;3	567;0;43;384;318; ; ; ; ;
21296;1069;393;312;0	645;0	555;511	629;3	640;0;382;312;0	393;0	578;514	964;3	626;0;43;384;318; ; ; ; ;
21315;1070;390;317;0	645;0	555;511	629;3	607;0;384;323;0	393;0	578;514	964;3	662;0;43;384;318; ; ; ; ;
21335;1071;391;313;0	646;0	555;511	629;3	641;0;382;318;0	393;0	578;514	964;3	669;0;43;384;318; ; ; ; ;
21355;1072;389;320;0	646;0	555;511	629;3	648;0;385;323;0	393;0	577;514	964;3	520;0;43;384;318; ; ; ; ;
21375;1073;386;315;0	646;0	554;511	629;3	656;0;384;322;0	393;0	577;514	964;3	531;0;43;384;318; ; ; ; ;
21395;1074;387;317;0	646;0	553;511	748;3	664;0;383;322;0	393;0	575;513	499;3	533;0;43;384;318; ; ; ; ;
21415;1075;385;322;0	645;0	554;511	748;3	566;0;380;331;0	393;0	576;513	499;3	603;0;43;384;318; ; ; ; ;
21435;1076;389;310;0	645;0	553;511	748;3	609;0;389;325;0	393;0	576;513	499;3	577;0;43;384;318; ; ; ; ;
21455;1077;388;321;0	645;0	553;511	748;3	563;0;382;323;0	392;0	576;513	499;3	630;0;43;384;318; ; ; ; ;
21475;1078;385;313;0	644;0	553;511	748;3	651;0;386;320;0	392;0	575;513	499;3	552;0;43;384;318; ; ; ; ;
21495;1079;387;319;0	644;0	552;511	024;3	646;0;383;316;0	392;0	574;514	031;3	564;0;43;384;318; ; ; ; ;
21515;1080;390;313;0	644;0	553;511	024;3	628;0;380;329;0	391;0	576;514	031;3	558;0;43;384;318; ; ; ; ;
21535;1081;389;315;0	643;0	554;511	024;3	546;0;376;324;0	391;0	576;514	031;3	556;0;43;384;318; ; ; ; ;
21555;1082;388;325;0	643;0	554;511	024;3	524;0;386;316;0	391;0	576;514	031;3	539;0;43;384;318; ; ; ; ;
21575;1083;384;314;0	642;0	554;511	024;3	561;0;381;315;0	390;0	577;514	031;3	649;0;43;384;318; ; ; ; ;
21595;1084;383;318;0	642;0	553;510	807;3	558;0;381;315;0	389;0	576;513	205;3	645;0;43;384;318; ; ; ; ;
21615;1085;388;327;0	641;0	554;510	807;3	503;0;377;322;0	389;0	577;513	205;3	533;0;43;384;318; ; ; ; ;
21634;1086;386;319;0	641;0	554;510	807;3	441;0;373;335;0	389;0	577;513	205;3	520;0;43;384;318; ; ; ; ;
21654;1087;389;317;0	641;0	554;510	807;3	451;0;367;322;0	388;0	577;513	205;3	498;0;43;384;318; ; ; ; ;
21674;1088;383;317;0	640;0	554;510	807;3	404;0;373;326;0	388;0	577;513	205;3	413;0;43;384;318; ; ; ; ;
21694;1089;383;316;0	640;0	553;511	525;3	400;0;370;329;0	387;0	576;513	525;3	393;0;43;384;318; ; ; ; ;
21714;1090;392;308;0	639;0	554;511	525;3	424;0;375;320;0	387;0	578;513	525;3	396;0;43;384;318; ; ; ; ;
21734;1091;384;314;0	639;0	554;511	525;3	438;0;387;327;0	386;0	578;513	525;3	405;0;43;384;318; ; ; ; ;
21754;1092;386;317;0	639;0	554;511	525;3	376;0;381;325;0	386;0	578;513	525;3	343;0;43;384;318; ; ; ; ;
21774;1093;393;310;0	638;0	555;511	525;3	313;0;379;322;0	385;0	578;513	525;3	306;0;43;384;318; ; ; ; ;
21794;1094;389;314;0	638;0	554;510	668;3	290;0;384;324;0	385;0	577;514	599;3	294;0;43;384;318; ; ; ; ;
21814;1095;384;310;0	637;0	555;510	668;3	277;0;384;330;0	385;0	578;514	599;3	272;0;43;384;318; ; ; ; ;
21834;1096;389;315;0	637;0	555;510	668;3	333;0;376;318;0	384;0	578;514	599;3	296;0;43;384;318; ; ; ; ;
21854;1097;394;318;0	637;0	555;510	668;3	287;0;375;326;0	384;0	578;514	599;3	256;0;43;384;318; ; ; ; ;
21874;1098;392;316;0	637;0	555;510	668;3	206;0;367;321;0	384;0	578;514	599;3	203;0;43;384;318; ; ; ; ;
21894;1099;395;316;0	637;0	554;511	617;3	223;0;363;327;0	384;0	577;513	344;3	192;0;43;384;318; ; ; ; ;
21914;1100;388;328;0	637;0	555;511	617;3	234;0;374;313;0	384;0	578;513	344;3	222;0;43;384;318; ; ; ; ;
21933;1101;389;319;0	637;0	555;511	617;3	131;0;377;324;0	384;0	578;513	344;3	043;0;43;384;318; ; ; ; ;
21953;1102;387;301;0	637;0	554;511	617;3	180;0;387;308;0	384;0	578;513	344;3	015;0;43;384;318; ; ; ; ;
21973;1103;389;317;0	637;0	554;511	617;3	181;0;380;320;0	384;0	577;513	344;3	060;0;43;384;318; ; ; ; ;
21993;1104;388;310;0	637;0	553;511	790;3	183;0;384;313;0	384;0	576;513	892;3	059;0;43;384;318; ; ; ; ;
22013;1105;401;318;0	637;0	553;511	790;3	206;0;376;318;0	385;0	577;513	892;3	113;0;43;384;318; ; ; ; ;
22033;1106;385;316;0	637;0	553;511	790;3	192;0;387;307;0	385;0	576;513	892;3	033;0;43;384;318; ; ; ; ;
22053;1107;386;313;0	637;0	552;511	790;3	197;0;378;306;0	385;0	576;513	892;3	015;0;43;384;318; ; ; ; ;
22073;1108;392;319;0	637;0	552;511	790;3	052;0;373;324;0	385;0	575;513	892;3	142;0;43;384;318; ; ; ; ;
22093;1109;384;319;0	638;0	551;509	909;3	023;0;376;319;0	385;0	574;513	393;3	096;0;43;384;318; ; ; ; ;
22113;1110;389;309;0	638;0	551;509	909;3	131;0;379;305;0	385;0	574;513	393;3	032;0;43;384;318; ; ; ; ;
22133;1111;388;330;0	638;0	551;509	909;3	134;0;384;316;0	386;0	574;513	393;2	913;0;43;384;318; ; ; ; ;
22153;1112;394;330;0	639;0	551;509	909;3	102;0;379;305;0	386;0	574;513	393;3	034;0;43;384;318; ; ; ; ;
22173;1113;384;312;0	639;0	551;509	909;3	033;0;377;311;0	387;0	573;513	393;3	102;0;43;384;318; ; ; ; ;
22193;1114;386;319;0	639;0	549;512	670;3	034;0;379;312;0	387;0	572;515	691;3	092;0;43;384;318; ; ; ; ;
22213;1115;391;319;0	639;0	550;512	670;3	034;0;377;330;0	387;0	572;515	691;3	018;0;43;384;318; ; ; ; ;
22232;1116;398;326;0	640;0	549;512	670;3	024;0;379;314;0	387;0	572;515	691;2	977;0;43;384;318; ; ; ; ;
22252;1117;391;320;0	639;0	549;512	670;3	062;0;378;307;0	387;0	571;515	691;2	981;0;43;384;318; ; ; ; ;
22272;1118;387;318;0	639;0	548;512	670;3	180;0;379;325;0	387;0	571;515	691;2	951;0;43;384;318; ; ; ; ;
22292;1119;388;320;0	639;0	546;512	359;3	195;0;380;315;0	387;0	569;515	490;2	943;0;43;384;318; ; ; ; ;
22312;1120;394;313;0	639;0	547;512	359;3	087;0;386;339;0	387;0	570;515	490;3	184;0;43;384;318; ; ; ; ;
22332;1121;384;319;0	639;0	546;512	359;3	123;0;374;312;0	387;0	570;515	490;2	942;0;43;384;318; ; ; ; ;
22352;1122;389;323;0	639;0	545;512	359;2	979;0;365;302;0	387;0	569;515	490;2	895;0;43;384;318; ; ; ; ;
22372;1123;404;329;0	638;0	544;512	359;3	106;0;391;304;0	387;0	568;515	490;2	845;0;43;384;318; ; ; ; ;
22392;1124;402;333;0	638;0	543;513	039;3	094;0;382;306;0	387;0	567;515	392;2	796;0;43;384;318; ; ; ; ;
22412;1125;400;317;0	638;0	543;513	039;3	006;0;395;300;0	387;0	567;515	392;3	018;0;43;384;318; ; ; ; ;
22432;1126;406;327;0	638;0	542;513	039;3	013;0;383;322;0	387;0	567;515	392;2	808;0;43;384;318; ; ; ; ;
22452;1127;389;324;0	638;0	541;513	039;3	063;0;368;307;0	387;0	566;515	392;2	905;0;43;384;318; ; ; ; ;
22472;1128;393;316;0	638;0	541;513	039;3	046;0;384;316;0	387;0	565;515	392;2	908;0;43;384;318; ; ; ; ;
22491;1129;391;321;0	638;0	539;512	492;3	062;0;379;308;0	387;0	563;516	548;2	917;0;43;384;318; ; ; ; ;
22511;1130;309;274;0	639;0	538;512	492;3	135;0;322;289;0	388;0	562;516	548;3	046;0;44;297;288; ; ; ; ;
22531;1131;303;297;0	640;0	537;512	492;3	025;0;299;291;0	389;0	561;516	548;2	997;0;44;297;288; ; ; ; ;
22551;1132;309;287;0	640;0	536;512	492;3	025;0;312;304;0	389;0	561;516	548;2	925;0;44;297;288; ; ; ; ;
22571;1133;306;287;0	640;0	535;512	492;3	033;0;304;297;0	389;0	560;516	548;2	899;0;44;297;288; ; ; ; ;
22591;1134;303;284;0	640;0	534;514	772;3	048;0;310;302;0	389;0	559;517	060;2	876;0;44;297;288; ; ; ; ;
22611;1135;309;282;0	640;0	534;514	772;3	098;0;287;300;0	389;0	558;517	060;2	915;0;44;297;288; ; ; ; ;
22631;1136;308;284;0	640;0	533;514	772;3	123;0;310;275;0	389;0	557;517	060;2	995;0;44;297;288; ; ; ; ;
22651;1137;306;282;0	640;0	532;514	772;3	081;0;300;293;0	389;0	556;517	060;2	840;0;44;297;288; ; ; ; ;
22671;1138;300;283;0	640;0	531;514	772;3	012;0;-800;-600;0	640;0	531;-1	000;-1	000;4;44;297;288; ; ; ; ;
22691;1139;297;282;0	640;0	528;516	295;3	015;0;-800;-600;0	390;0	553;-1	000;-1	000;4;44;297;288; ; ; ; ;
22711;1140;312;285;0	640;0	528;516	295;3	180;0;303;306;0	390;0	553;518	682;2	991;0;44;297;288; ; ; ; ;
22731;1141;311;291;0	640;0	527;516	295;3	099;0;-800;-600;0	640;0	527;-1	000;-1	000;4;44;297;288; ; ; ; ;
22751;1142;303;280;0	640;0	526;516	295;3	089;0;296;283;0	390;0	551;518	682;3	155;0;44;297;288; ; ; ; ;
22771;1143;302;285;0	640;0	525;516	295;3	039;0;307;290;0	389;0	551;518	682;3	036;0;44;297;288; ; ; ; ;
22791;1144;300;284;0	639;0	524;516	311;3	016;0;307;290;0	389;0	550;518	871;3	037;0;44;297;288; ; ; ; ;
22810;1145;309;281;0	638;0	525;516	311;3	149;0;293;307;0	388;0	551;518	871;2	973;0;44;297;288; ; ; ; ;
22830;1146;303;277;0	637;0	526;516	311;3	146;0;285;297;0	387;0	552;518	871;2	955;0;44;297;288; ; ; ; ;
22850;1147;314;284;0	636;0	526;516	311;3	153;0;297;301;0	386;0	553;518	871;2	997;0;44;297;288; ; ; ; ;
22870;1148;312;286;0	634;0	527;516	311;3	126;0;307;293;0	385;0	554;518	871;2	961;0;44;297;288; ; ; ; ;
22890;1149;311;284;0	633;0	526;517	585;3	132;0;307;293;0	383;0	554;519	348;2	980;0;44;297;288; ; ; ; ;
22910;1150;299;276;0	631;0	527;517	585;3	148;0;314;315;0	382;0	555;519	348;2	935;0;44;297;288; ; ; ; ;
22930;1151;303;287;0	629;0	527;517	585;3	145;0;295;288;0	380;0	555;519	348;3	157;0;44;297;288; ; ; ; ;
22950;1152;280;284;0	628;0	526;517	585;3	177;0;278;283;0	379;0	555;519	348;3	044;0;44;297;288; ; ; ; ;
22970;1153;283;285;0	625;0	527;517	585;3	227;0;279;297;0	376;0	556;519	348;3	114;0;44;297;288; ; ; ; ;
22990;1154;285;286;0	622;0	526;516	643;3	235;0;279;296;0	374;0	556;521	898;3	076;0;44;297;288; ; ; ; ;
23010;1155;288;285;0	620;0	527;516	643;3	109;0;272;306;0	371;0	557;521	898;3	030;0;44;297;288; ; ; ; ;
23030;1156;281;287;0	617;0	528;516	643;3	219;0;279;291;0	369;0	557;521	898;3	055;0;44;297;288; ; ; ; ;
23050;1157;288;284;0	615;0	528;516	643;3	188;0;273;287;0	367;0	558;521	898;3	137;0;44;297;288; ; ; ; ;
23070;1158;290;279;0	613;0	529;516	643;3	203;0;272;286;0	365;0	559;521	898;3	138;0;44;297;288; ; ; ; ;
23089;1159;288;279;0	612;0	529;516	567;3	187;0;274;285;0	364;0	559;521	710;3	139;0;44;297;288; ; ; ; ;
23109;1160;290;284;0	611;0	530;516	567;3	174;0;300;341;0	363;0	561;521	710;3	810;0;45;291;285; ; ; ; ;
23129;1161;296;291;0	610;0	530;516	567;3	252;0;271;301;0	362;0	561;521	710;3	253;0;45;291;285; ; ; ; ;
23149;1162;301;289;0	610;0	531;516	567;3	229;0;280;288;0	361;0	562;521	710;3	125;0;45;291;285; ; ; ; ;
23169;1163;294;286;0	610;0	531;516	567;3	188;0;275;284;0	361;0	563;521	710;3	143;0;45;291;285; ; ; ; ;
23189;1164;296;291;0	610;0	531;514	806;3	212;0;279;282;0	361;0	563;520	283;3	154;0;45;291;285; ; ; ; ;
23209;1165;297;290;0	610;0	533;514	806;3	129;0;288;273;0	361;0	564;520	283;3	150;0;45;291;285; ; ; ; ;
23229;1166;293;280;0	610;0	533;514	806;3	202;0;288;297;0	361;0	565;520	283;3	154;0;45;291;285; ; ; ; ;
23249;1167;290;277;0	610;0	534;514	806;3	343;0;289;286;0	361;0	566;520	283;3	237;0;45;291;285; ; ; ; ;
23269;1168;290;287;0	611;0	535;514	806;3	188;0;297;294;0	362;0	566;520	283;3	085;0;45;291;285; ; ; ; ;
23289;1169;290;281;0	611;0	535;514	628;3	229;0;299;289;0	362;0	566;520	827;3	105;0;45;291;285; ; ; ; ;
23309;1170;302;259;0	611;0	535;514	628;3	096;0;315;275;0	362;0	566;520	827;3	138;0;45;291;285; ; ; ; ;
23329;1171;350;119;0	610;0	534;514	628;3	024;0;393;134;0	363;0	564;520	827;3	005;0; ; ; ; ; ; ; ;
23349;1172;-800;-600;-1	000;-1	000;-1	000;-1	000;4;-800;-600;-1	000;-1	000;-1	000;-1	000;4; ; ; ; ; ; ; ;
23369;1173;379;87;0	612;0	535;514	628;3	119;0;404;76;0	364;0	564;520	827;2	987;0; ; ; ; ; ; ; ;
23389;1174;394;85;0	613;0	534;508	318;3	063;0;408;59;0	365;0	563;514	899;2	946;0; ; ; ; ; ; ; ;
23408;1175;370;97;0	614;0	535;508	318;3	037;0;399;108;0	366;0	564;514	899;3	156;0;46;395;94; ; ; ; ;
23428;1176;389;99;0	615;0	535;508	318;3	167;0;400;73;0	367;0	564;514	899;3	132;0;46;395;94; ; ; ; ;
23450;1177;387;100;0	616;0	534;508	318;3	128;0;-800;-600;0	616;0	534;-1	000;-1	000;4;46;395;94; ; ; ; ;
23468;1178;391;103;0	616;0	534;508	318;3	221;0;408;77;0	369;0	562;514	899;3	001;0;46;395;94; ; ; ; ;
23490;1179;391;103;0	617;0	532;509	079;3	230;0;408;79;0	369;0	560;514	194;2	997;0;46;395;94; ; ; ; ;
23508;1180;375;87;0	618;0	533;509	079;2	972;0;410;107;0	370;0	561;514	194;2	939;0;46;395;94; ; ; ; ;
23529;1181;400;85;0	618;0	532;509	079;3	019;0;395;119;0	371;0	560;514	194;2	932;0;46;395;94; ; ; ; ;
23548;1182;-800;-600;-1	000;-1	000;-1	000;-1	000;4;-800;-600;-1	000;-1	000;-1	000;-1	000;4; ; ; ; ; ; ; ;
23570;1183;-800;-600;0	372;0	558;-1	000;-1	000;4;406;95;0	372;0	558;514	194;2	987;0; ; ; ; ; ; ; ;
23588;1184;-800;-600;0	619;0	528;-1	000;-1	000;4;400;95;0	372;0	555;514	957;2	999;0; ; ; ; ; ; ; ;
23608;1185;-800;-600;0	372;0	556;-1	000;-1	000;4;409;96;0	372;0	556;514	957;3	138;0; ; ; ; ; ; ; ;
23628;1186;397;78;0	620;0	528;509	675;3	196;0;401;93;0	372;0	555;514	957;3	001;0; ; ; ; ; ; ; ;
23649;1187;394;78;0	620;0	527;509	675;3	132;0;400;97;0	373;0	554;514	957;3	101;0; ; ; ; ; ; ; ;
23668;1188;-800;-600;0	373;0	553;-1	000;-1	000;4;411;119;0	373;0	553;514	957;2	865;0; ; ; ; ; ; ; ;
23689;1189;-800;-600;0	621;0	523;-1	000;-1	000;4;407;119;0	373;0	550;515	402;2	855;0; ; ; ; ; ; ; ;
23707;1190;391;70;0	621;0	525;508	802;3	144;0;405;97;0	374;0	551;515	402;3	147;0; ; ; ; ; ; ; ;
23729;1191;395;80;0	622;0	524;508	802;3	051;0;-800;-600;0	622;0	524;-1	000;-1	000;4; ; ; ; ; ; ; ;
23747;1192;-800;-600;0	375;0	550;-1	000;-1	000;4;401;118;0	375;0	550;515	402;3	034;0; ; ; ; ; ; ; ;
23770;1193;-800;-600;-1	000;-1	000;-1	000;-1	000;4;-800;-600;-1	000;-1	000;-1	000;-1	000;4; ; ; ; ; ; ; ;
23787;1194;-800;-600;0	623;0	520;-1	000;-1	000;4;-800;-600;0	376;0	547;-1	000;-1	000;4; ; ; ; ; ; ; ;
23810;1195;-800;-600;-1	000;-1	000;-1	000;-1	000;4;-800;-600;-1	000;-1	000;-1	000;-1	000;4; ; ; ; ; ; ; ;
23827;1196;-800;-600;-1	000;-1	000;-1	000;-1	000;4;-800;-600;-1	000;-1	000;-1	000;-1	000;4; ; ; ; ; ; ; ;
23850;1197;-800;-600;-1	000;-1	000;-1	000;-1	000;4;-800;-600;-1	000;-1	000;-1	000;-1	000;4; ; ; ; ; ; ; ;
23867;1198;-800;-600;-1	000;-1	000;-1	000;-1	000;4;-800;-600;-1	000;-1	000;-1	000;-1	000;4; ; ; ; ; ; ; ;
23890;1199;-800;-600;0	618;0	515;-1	000;-1	000;4;-800;-600;0	618;0	515;-1	000;-1	000;4; ; ; ; ; ; ; ;
23907;1200;-800;-600;-1	000;-1	000;-1	000;-1	000;4;-800;-600;-1	000;-1	000;-1	000;-1	000;4; ; ; ; ; ; ; ;
23929;1201;-800;-600;-1	000;-1	000;-1	000;-1	000;4;-800;-600;-1	000;-1	000;-1	000;-1	000;4; ; ; ; ; ; ; ;
23947;1202;-800;-600;-1	000;-1	000;-1	000;-1	000;4;-800;-600;-1	000;-1	000;-1	000;-1	000;4; ; ; ; ; ; ; ;
23967;1203;-800;-600;-1	000;-1	000;-1	000;-1	000;4;-800;-600;-1	000;-1	000;-1	000;-1	000;4; ; ; ; ; ; ; ;
23987;1204;-800;-600;-1	000;-1	000;-1	000;-1	000;4;-800;-600;-1	000;-1	000;-1	000;-1	000;4; ; ; ; ; ; ; ;
24006;1205;-800;-600;-1	000;-1	000;-1	000;-1	000;4;-800;-600;-1	000;-1	000;-1	000;-1	000;4; ; ; ; ; ; ; ;
24026;1206;-800;-600;-1	000;-1	000;-1	000;-1	000;4;-800;-600;-1	000;-1	000;-1	000;-1	000;4; ; ; ; ; ; ; ;
24046;1207;-800;-600;-1	000;-1	000;-1	000;-1	000;4;-800;-600;-1	000;-1	000;-1	000;-1	000;4; ; ; ; ; ; ; ;
24066;1208;-800;-600;-1	000;-1	000;-1	000;-1	000;4;-800;-600;-1	000;-1	000;-1	000;-1	000;4; ; ; ; ; ; ; ;
24086;1209;-800;-600;-1	000;-1	000;-1	000;-1	000;4;-800;-600;-1	000;-1	000;-1	000;-1	000;4; ; ; ; ; ; ; ;
24106;1210;-800;-600;-1	000;-1	000;-1	000;-1	000;4;-800;-600;-1	000;-1	000;-1	000;-1	000;4; ; ; ; ; ; ; ;
24126;1211;-800;-600;-1	000;-1	000;-1	000;-1	000;4;-800;-600;-1	000;-1	000;-1	000;-1	000;4; ; ; ; ; ; ; ;
24146;1212;-800;-600;-1	000;-1	000;-1	000;-1	000;4;-800;-600;-1	000;-1	000;-1	000;-1	000;4; ; ; ; ; ; ; ;
24166;1213;-800;-600;-1	000;-1	000;-1	000;-1	000;4;-800;-600;-1	000;-1	000;-1	000;-1	000;4; ; ; ; ; ; ; ;
24186;1214;-800;-600;-1	000;-1	000;-1	000;-1	000;4;-800;-600;-1	000;-1	000;-1	000;-1	000;4; ; ; ; ; ; ; ;
24206;1215;-800;-600;-1	000;-1	000;-1	000;-1	000;4;-800;-600;-1	000;-1	000;-1	000;-1	000;4; ; ; ; ; ; ; ;
24226;1216;-800;-600;0	619;0	483;-1	000;-1	000;4;-800;-600;0	378;0	516;-1	000;-1	000;4; ; ; ; ; ; ; ;
24246;1217;-800;-600;-1	000;-1	000;-1	000;-1	000;4;-800;-600;-1	000;-1	000;-1	000;-1	000;4; ; ; ; ; ; ; ;
24266;1218;440;149;0	621;0	482;524	601;3	402;0;-800;-600;0	621;0	482;-1	000;-1	000;4;47;428;152; ; ; ; ;
24285;1219;425;140;0	623;0	482;524	601;3	323;0;-800;-600;0	623;0	482;-1	000;-1	000;4;47;428;152; ; ; ; ;
24305;1220;423;164;0	624;0	482;524	601;3	286;0;-800;-600;0	624;0	482;-1	000;-1	000;4;47;428;152; ; ; ; ;
24325;1221;419;160;0	625;0	480;527	371;3	266;0;-800;-600;0	384;0	512;-1	000;-1	000;4;47;428;152; ; ; ; ;
24345;1222;442;153;0	627;0	481;527	371;3	461;0;-800;-600;0	627;0	481;-1	000;-1	000;4;47;428;152; ; ; ; ;
24365;1223;427;151;0	628;0	482;527	371;3	406;0;-800;-600;0	628;0	482;-1	000;-1	000;4;47;428;152; ; ; ; ;
24385;1224;431;152;0	629;0	482;527	371;3	414;0;-800;-600;0	629;0	482;-1	000;-1	000;4;47;428;152; ; ; ; ;
24405;1225;430;145;0	630;0	482;527	371;3	360;0;-800;-600;0	630;0	482;-1	000;-1	000;4;47;428;152; ; ; ; ;
24425;1226;430;143;0	632;0	481;527	835;3	350;0;-800;-600;0	389;0	511;-1	000;-1	000;4;47;428;152; ; ; ; ;
24445;1227;430;146;0	633;0	483;527	835;3	421;0;428;173;0	391;0	512;528	208;3	288;0;47;428;152; ; ; ; ;
24465;1228;346;262;0	635;0	485;527	835;3	395;0;348;259;0	393;0	513;528	208;3	228;0; ; ; ; ; ; ; ;
24485;1229;346;373;0	636;0	488;527	835;3	483;0;327;378;0	395;0	516;528	208;3	335;0;48;353;358; ; ; ; ;
24505;1230;335;388;0	637;0	489;527	835;3	413;0;319;392;0	395;0	517;528	208;3	203;0;48;353;358; ; ; ; ;
24525;1231;329;400;0	637;0	489;531	224;3	448;0;310;399;0	395;0	517;534	847;3	269;0;48;353;358; ; ; ; ;
24545;1232;336;397;0	638;0	491;531	224;3	438;0;331;392;0	395;0	518;534	847;3	255;0;48;353;358; ; ; ; ;
24565;1233;333;386;0	638;0	492;531	224;3	403;0;326;381;0	396;0	519;534	847;3	279;0;48;353;358; ; ; ; ;
24585;1234;346;387;0	638;0	492;531	224;3	437;0;333;369;0	395;0	520;534	847;3	224;0;48;353;358; ; ; ; ;
24604;1235;343;394;0	638;0	493;531	224;3	453;0;328;373;0	395;0	521;534	847;3	343;0;48;353;358; ; ; ; ;
24624;1236;346;390;0	638;0	493;529	773;3	436;0;330;379;0	394;0	521;532	828;3	336;0;48;353;358; ; ; ; ;
24644;1237;338;393;0	638;0	495;529	773;3	510;0;323;383;0	394;0	523;532	828;3	386;0;48;353;358; ; ; ; ;
24664;1238;336;393;0	637;0	495;529	773;3	499;0;330;384;0	393;0	523;532	828;3	371;0;48;353;358; ; ; ; ;
24684;1239;333;393;0	636;0	495;529	773;3	410;0;326;366;0	392;0	524;532	828;3	374;0;48;353;358; ; ; ; ;
24704;1240;353;360;0	635;0	496;529	773;3	543;0;346;365;0	391;0	524;532	828;3	408;0;48;353;358; ; ; ; ;
24724;1241;353;358;0	634;0	495;529	292;3	514;0;351;366;0	390;0	524;530	796;3	391;0;48;353;358; ; ; ; ;
24744;1242;367;343;0	634;0	497;529	292;3	478;0;367;344;0	390;0	526;530	796;3	346;0;48;353;358; ; ; ; ;
24764;1243;369;340;0	633;0	497;529	292;3	585;0;390;312;0	389;0	526;530	796;3	347;0;48;353;358; ; ; ; ;
24784;1244;368;339;0	633;0	498;529	292;3	480;0;-800;-600;0	633;0	498;-1	000;-1	000;4;48;353;358; ; ; ; ;
24804;1245;368;338;0	632;0	498;529	292;3	515;0;370;326;0	387;0	528;530	796;3	390;0;48;353;358; ; ; ; ;
24824;1246;368;339;0	631;0	498;527	989;3	537;0;370;326;0	387;0	528;530	519;3	388;0;48;353;358; ; ; ; ;
24844;1247;368;337;0	631;0	500;527	989;3	554;0;364;338;0	386;0	530;530	519;3	491;0;48;353;358; ; ; ; ;
24864;1248;364;343;0	630;0	500;527	989;3	534;0;369;339;0	385;0	531;530	519;3	493;0;48;353;358; ; ; ; ;
24883;1249;367;344;0	630;0	501;527	989;3	538;0;361;342;0	385;0	532;530	519;3	409;0;48;353;358; ; ; ; ;
24903;1250;374;346;0	629;0	502;527	989;3	502;0;365;332;0	384;0	533;530	519;3	464;0;48;353;358; ; ; ; ;
24923;1251;373;347;0	628;0	501;527	938;3	492;0;365;334;0	383;0	533;529	549;3	436;0;48;353;358; ; ; ; ;
24943;1252;369;343;0	627;0	503;527	938;3	568;0;363;338;0	382;0	535;529	549;3	458;0;48;353;358; ; ; ; ;
24963;1253;376;336;0	626;0	503;527	938;3	535;0;362;342;0	382;0	537;529	549;3	434;0;48;353;358; ; ; ; ;
24983;1254;375;339;0	626;0	504;527	938;3	617;0;368;348;0	381;0	538;529	549;3	534;0;48;353;358; ; ; ; ;
25003;1255;370;342;0	625;0	505;527	938;3	541;0;365;345;0	381;0	539;529	549;3	516;0;48;353;358; ; ; ; ;
25023;1256;373;339;0	625;0	505;527	813;3	569;0;366;348;0	380;0	540;529	052;3	495;0;48;353;358; ; ; ; ;
25043;1257;331;354;0	626;0	507;527	813;3	557;0;316;359;0	382;0	541;529	052;3	480;0;49;319;359; ; ; ; ;
25063;1258;333;364;0	626;0	507;527	813;3	478;0;312;360;0	382;0	542;529	052;3	450;0;49;319;359; ; ; ; ;
25083;1259;327;348;0	627;0	508;527	813;3	536;0;313;355;0	382;0	543;529	052;3	451;0;49;319;359; ; ; ; ;
25103;1260;331;358;0	627;0	508;527	813;3	493;0;321;360;0	382;0	544;529	052;3	405;0;49;319;359; ; ; ; ;
25123;1261;331;361;0	627;0	508;525	905;3	505;0;320;358;0	382;0	543;529	380;3	392;0;49;319;359; ; ; ; ;
25143;1262;326;355;0	627;0	509;525	905;3	496;0;322;358;0	382;0	545;529	380;3	395;0;49;319;359; ; ; ; ;
25163;1263;325;366;0	627;0	509;525	905;3	407;0;315;357;0	382;0	545;529	380;3	370;0;49;319;359; ; ; ; ;
25183;1264;331;351;0	627;0	509;525	905;3	460;0;314;356;0	382;0	545;529	380;3	336;0;49;319;359; ; ; ; ;
25202;1265;326;349;0	628;0	510;525	905;3	495;0;316;357;0	382;0	546;529	380;3	383;0;49;319;359; ; ; ; ;
25222;1266;327;351;0	628;0	509;525	745;3	463;0;317;358;0	383;0	545;527	967;3	352;0;49;319;359; ; ; ; ;
25242;1267;320;363;0	628;0	510;525	745;3	407;0;309;355;0	383;0	547;527	967;3	308;0;49;319;359; ; ; ; ;
25262;1268;320;363;0	629;0	511;525	745;3	417;0;312;368;0	383;0	547;527	967;3	317;0;49;319;359; ; ; ; ;
25282;1269;326;359;0	629;0	511;525	745;3	394;0;302;361;0	383;0	547;527	967;3	335;0;49;319;359; ; ; ; ;
25302;1270;318;366;0	628;0	511;525	745;3	347;0;304;363;0	383;0	548;527	967;3	267;0;49;319;359; ; ; ; ;
25322;1271;318;363;0	628;0	510;527	250;3	350;0;302;358;0	383;0	547;529	173;3	280;0;49;319;359; ; ; ; ;
25342;1272;318;369;0	628;0	511;527	250;3	371;0;306;363;0	383;0	549;529	173;3	306;0;49;319;359; ; ; ; ;
25362;1273;321;360;0	627;0	511;527	250;3	392;0;300;352;0	382;0	550;529	173;3	348;0;49;319;359; ; ; ; ;
25382;1274;322;358;0	626;0	511;527	250;3	333;0;314;361;0	381;0	550;529	173;3	254;0;49;319;359; ; ; ; ;
25402;1275;333;367;0	625;0	512;527	250;3	327;0;316;362;0	380;0	551;529	173;3	233;0;49;319;359; ; ; ; ;
25422;1276;336;361;0	622;0	510;527	792;3	324;0;317;359;0	378;0	551;529	473;3	214;0;49;319;359; ; ; ; ;
25442;1277;377;335;0	621;0	511;527	792;3	382;0;365;327;0	377;0	553;529	473;3	207;0;50;377;324; ; ; ; ;
25462;1278;370;325;0	619;0	511;527	792;3	301;0;360;323;0	375;0	553;529	473;3	249;0;50;377;324; ; ; ; ;
25481;1279;373;329;0	618;0	511;527	792;3	277;0;376;333;0	374;0	554;529	473;3	174;0;50;377;324; ; ; ; ;
25501;1280;375;331;0	616;0	510;527	792;3	309;0;362;322;0	372;0	555;529	473;3	258;0;50;377;324; ; ; ; ;
25521;1281;372;327;0	615;0	509;527	541;3	302;0;364;325;0	371;0	555;529	405;3	236;0;50;377;324; ; ; ; ;
25541;1282;373;334;0	614;0	510;527	541;3	315;0;365;329;0	370;0	556;529	405;3	153;0;50;377;324; ; ; ; ;
25561;1283;377;327;0	613;0	509;527	541;3	320;0;372;314;0	369;0	557;529	405;3	206;0;50;377;324; ; ; ; ;
25581;1284;373;327;0	612;0	509;527	541;3	384;0;366;319;0	369;0	558;529	405;3	265;0;50;377;324; ; ; ; ;
25601;1285;385;338;0	612;0	509;527	541;3	371;0;375;321;0	369;0	560;529	405;3	336;0;50;377;324; ; ; ; ;
25621;1286;386;336;0	612;0	509;526	583;3	352;0;373;326;0	368;0	560;527	255;3	379;0;50;377;324; ; ; ; ;
25641;1287;378;330;0	612;0	511;526	583;3	298;0;369;318;0	368;0	563;527	255;3	197;0;50;377;324; ; ; ; ;
25661;1288;373;326;0	612;0	512;526	583;3	277;0;367;319;0	369;0	565;527	255;3	247;0;50;377;324; ; ; ; ;
25681;1289;373;333;0	612;0	513;526	583;3	321;0;375;324;0	369;0	566;527	255;3	242;0;50;377;324; ; ; ; ;
25701;1290;376;330;0	613;0	514;526	583;3	318;0;382;330;0	369;0	567;527	255;3	212;0;50;377;324; ; ; ; ;
25721;1291;374;331;0	613;0	514;525	323;3	308;0;384;333;0	369;0	568;527	439;3	239;0;50;377;324; ; ; ; ;
25741;1292;372;336;0	614;0	516;525	323;3	354;0;369;333;0	370;0	570;527	439;3	210;0;50;377;324; ; ; ; ;
25761;1293;379;329;0	615;0	517;525	323;3	290;0;367;318;0	370;0	571;527	439;3	180;0;50;377;324; ; ; ; ;
25780;1294;372;334;0	616;0	518;525	323;3	334;0;368;332;0	371;0	573;527	439;3	184;0;50;377;324; ; ; ; ;
25800;1295;377;325;0	616;0	520;525	323;3	329;0;374;326;0	372;0	574;527	439;3	304;0;50;377;324; ; ; ; ;
25820;1296;374;328;0	617;0	520;523	121;3	310;0;373;323;0	372;0	574;526	041;3	290;0;50;377;324; ; ; ; ;
25840;1297;383;332;0	618;0	523;523	121;3	277;0;374;326;0	373;0	577;526	041;3	263;0;50;377;324; ; ; ; ;
25860;1298;380;326;0	619;0	524;523	121;3	343;0;371;311;0	373;0	578;526	041;3	265;0;50;377;324; ; ; ; ;
25880;1299;381;334;0	619;0	526;523	121;3	398;0;369;311;0	374;0	579;526	041;3	347;0;50;377;324; ; ; ; ;
25900;1300;381;323;0	620;0	527;523	121;3	417;0;371;323;0	374;0	580;526	041;3	366;0;50;377;324; ; ; ; ;
25920;1301;381;327;0	620;0	528;521	320;3	424;0;371;319;0	375;0	581;523	384;3	369;0;50;377;324; ; ; ; ;
25940;1302;375;321;0	621;0	530;521	320;3	323;0;371;315;0	375;0	583;523	384;3	291;0;50;377;324; ; ; ; ;
25960;1303;385;334;0	621;0	531;521	320;3	378;0;375;327;0	375;0	584;523	384;3	315;0;50;377;324; ; ; ; ;
25980;1304;379;331;0	621;0	532;521	320;3	395;0;364;328;0	375;0	585;523	384;3	280;0;50;377;324; ; ; ; ;
26000;1305;386;323;0	621;0	533;521	320;3	389;0;370;317;0	375;0	586;523	384;3	213;0;50;377;324; ; ; ; ;
26020;1306;385;329;0	621;0	533;521	486;3	385;0;370;324;0	375;0	586;522	333;3	203;0;50;377;324; ; ; ; ;
26040;1307;382;332;0	621;0	535;521	486;3	256;0;370;317;0	374;0	588;522	333;3	276;0;50;377;324; ; ; ; ;
26060;1308;380;331;0	621;0	535;521	486;3	431;0;380;306;0	374;0	588;522	333;3	233;0;50;377;324; ; ; ; ;
26079;1309;372;326;0	620;0	536;521	486;3	406;0;366;312;0	374;0	589;522	333;3	218;0;50;377;324; ; ; ; ;
26099;1310;378;328;0	620;0	536;521	486;3	294;0;370;320;0	374;0	589;522	333;3	299;0;50;377;324; ; ; ; ;
26119;1311;375;327;0	620;0	536;520	418;3	372;0;372;315;0	374;0	588;523	345;3	282;0;50;377;324; ; ; ; ;
26139;1312;382;334;0	620;0	537;520	418;3	257;0;373;316;0	374;0	589;523	345;3	089;0;50;377;324; ; ; ; ;
26159;1313;386;330;0	620;0	537;520	418;3	313;0;372;330;0	374;0	589;523	345;3	126;0;50;377;324; ; ; ; ;
26179;1314;378;327;0	620;0	537;520	418;3	271;0;380;322;0	374;0	589;523	345;3	252;0;50;377;324; ; ; ; ;
26199;1315;384;325;0	621;0	537;520	418;3	194;0;373;322;0	374;0	589;523	345;3	122;0;50;377;324; ; ; ; ;
26219;1316;384;323;0	621;0	536;520	252;3	205;0;375;324;0	374;0	588;522	161;3	156;0;50;377;324; ; ; ; ;
26239;1317;381;328;0	621;0	537;520	252;3	168;0;368;331;0	374;0	589;522	161;3	082;0;50;377;324; ; ; ; ;
26259;1318;374;328;0	621;0	537;520	252;3	256;0;378;322;0	374;0	589;522	161;2	995;0;50;377;324; ; ; ; ;
26279;1319;381;335;0	622;0	538;520	252;3	212;0;369;332;0	374;0	590;522	161;3	025;0;50;377;324; ; ; ; ;
26299;1320;383;326;0	622;0	538;520	252;3	092;0;373;336;0	375;0	590;522	161;3	059;0;50;377;324; ; ; ; ;
26319;1321;382;328;0	623;0	537;519	418;3	114;0;376;333;0	375;0	589;523	232;3	026;0;50;377;324; ; ; ; ;
26339;1322;378;328;0	623;0	538;519	418;3	098;0;376;329;0	376;0	590;523	232;3	069;0;50;377;324; ; ; ; ;
26359;1323;371;325;0	624;0	539;519	418;3	158;0;375;329;0	376;0	590;523	232;2	996;0;50;377;324; ; ; ; ;
26378;1324;384;342;0	624;0	539;519	418;3	179;0;376;311;0	376;0	590;523	232;3	010;0;50;377;324; ; ; ; ;
26398;1325;377;325;0	625;0	540;519	418;3	184;0;368;327;0	377;0	590;523	232;3	196;0;50;377;324; ; ; ; ;
26418;1326;377;330;0	625;0	539;520	363;3	194;0;367;325;0	377;0	589;520	641;3	158;0;50;377;324; ; ; ; ;
26438;1327;387;325;0	626;0	540;520	363;3	176;0;374;334;0	378;0	590;520	641;2	969;0;50;377;324; ; ; ; ;
26458;1328;385;319;0	626;0	541;520	363;3	217;0;364;331;0	378;0	591;520	641;2	985;0;50;377;324; ; ; ; ;
26478;1329;373;314;0	627;0	541;520	363;3	214;0;362;345;0	379;0	591;520	641;3	180;0;50;377;324; ; ; ; ;
26498;1330;377;321;0	627;0	541;520	363;3	156;0;371;331;0	379;0	591;520	641;2	964;0;50;377;324; ; ; ; ;
26518;1331;372;319;0	628;0	541;520	685;3	176;0;365;336;0	379;0	590;520	712;3	021;0;50;377;324; ; ; ; ;
26538;1332;387;325;0	628;0	541;520	685;3	098;0;372;317;0	380;0	590;520	712;2	961;0;50;377;324; ; ; ; ;
26558;1333;390;333;0	628;0	541;520	685;3	262;0;364;331;0	380;0	590;520	712;2	963;0;50;377;324; ; ; ; ;
26578;1334;387;315;0	628;0	541;520	685;3	203;0;371;332;0	380;0	590;520	712;3	185;0;50;377;324; ; ; ; ;
26598;1335;383;324;0	628;0	541;520	685;3	200;0;371;339;0	380;0	590;520	712;2	996;0;50;377;324; ; ; ; ;
26618;1336;384;324;0	628;0	540;519	513;3	190;0;369;342;0	380;0	589;520	675;3	055;0;50;377;324; ; ; ; ;
26638;1337;375;319;0	627;0	541;519	513;3	093;0;370;313;0	379;0	590;520	675;3	002;0;50;377;324; ; ; ; ;
26658;1338;385;321;0	627;0	541;519	513;3	128;0;364;327;0	379;0	590;520	675;3	097;0;50;377;324; ; ; ; ;
26677;1339;380;330;0	627;0	540;519	513;3	174;0;373;328;0	379;0	590;520	675;3	098;0;50;377;324; ; ; ; ;
26697;1340;389;325;0	626;0	540;519	513;3	168;0;370;320;0	379;0	590;520	675;3	036;0;50;377;324; ; ; ; ;
26717;1341;389;329;0	626;0	539;519	678;3	162;0;369;328;0	378;0	589;521	062;3	088;0;50;377;324; ; ; ; ;
26737;1342;381;316;0	626;0	540;519	678;3	170;0;381;321;0	378;0	590;521	062;3	089;0;50;377;324; ; ; ; ;
26757;1343;378;330;0	626;0	540;519	678;3	148;0;364;332;0	378;0	590;521	062;3	223;0;50;377;324; ; ; ; ;
26777;1344;386;325;0	625;0	540;519	678;3	267;0;369;321;0	377;0	589;521	062;3	139;0;50;377;324; ; ; ; ;
26797;1345;382;324;0	625;0	540;519	678;3	286;0;375;319;0	377;0	589;521	062;3	219;0;50;377;324; ; ; ; ;
26817;1346;383;323;0	624;0	539;519	808;3	305;0;367;321;0	376;0	589;522	013;3	194;0;50;377;324; ; ; ; ;
26837;1347;379;322;0	624;0	540;519	808;3	326;0;377;320;0	376;0	590;522	013;3	210;0;50;377;324; ; ; ; ;
26857;1348;380;324;0	623;0	540;519	808;3	248;0;380;327;0	376;0	590;522	013;3	130;0;50;377;324; ; ; ; ;
26877;1349;390;324;0	623;0	541;519	808;3	239;0;378;316;0	375;0	591;522	013;3	085;0;50;377;324; ; ; ; ;
26897;1350;394;328;0	622;0	541;519	808;3	292;0;379;314;0	375;0	591;522	013;3	191;0;50;377;324; ; ; ; ;
26917;1351;397;330;0	622;0	541;519	111;3	244;0;380;313;0	374;0	591;521	159;3	133;0;50;377;324; ; ; ; ;
26937;1352;382;326;0	621;0	542;519	111;3	294;0;367;327;0	374;0	592;521	159;3	116;0;50;377;324; ; ; ; ;
26957;1353;381;328;0	621;0	543;519	111;3	260;0;381;324;0	373;0	593;521	159;3	013;0;50;377;324; ; ; ; ;
26976;1354;379;321;0	620;0	544;519	111;3	322;0;376;328;0	373;0	594;521	159;3	089;0;50;377;324; ; ; ; ;
26996;1355;396;319;0	620;0	545;519	111;3	277;0;383;316;0	372;0	595;521	159;3	118;0;50;377;324; ; ; ; ;
27016;1356;396;316;0	620;0	545;519	950;3	279;0;382;314;0	372;0	595;520	620;3	083;0;50;377;324; ; ; ; ;
27036;1357;394;320;0	619;0	547;519	950;3	322;0;380;325;0	372;0	597;520	620;3	146;0;50;377;324; ; ; ; ;
27056;1358;394;333;0	619;0	548;519	950;3	566;0;374;317;0	371;0	598;520	620;3	215;0;50;377;324; ; ; ; ;
27076;1359;393;315;0	618;0	549;519	950;3	345;0;386;318;0	371;0	599;520	620;3	340;0;50;377;324; ; ; ; ;
27096;1360;387;314;0	618;0	550;519	950;3	301;0;381;334;0	370;0	600;520	620;3	167;0;50;377;324; ; ; ; ;
27116;1361;387;316;0	618;0	550;518	027;3	354;0;381;332;0	370;0	600;519	234;3	226;0;50;377;324; ; ; ; ;
27136;1362;394;321;0	617;0	551;518	027;3	363;0;385;316;0	370;0	602;519	234;3	155;0;50;377;324; ; ; ; ;
27156;1363;389;316;0	617;0	552;518	027;3	323;0;392;321;0	369;0	603;519	234;3	100;0;50;377;324; ; ; ; ;
27176;1364;391;319;0	617;0	553;518	027;3	318;0;376;332;0	369;0	603;519	234;2	995;0;50;377;324; ; ; ; ;
27196;1365;383;314;0	617;0	553;518	027;3	288;0;373;327;0	368;0	604;519	234;3	024;0;50;377;324; ; ; ; ;
27216;1366;382;316;0	617;0	553;516	824;3	267;0;368;333;0	368;0	604;518	568;3	050;0;50;377;324; ; ; ; ;
27236;1367;388;326;0	616;0	555;516	824;3	328;0;367;346;0	368;0	605;518	568;3	246;0;50;377;324; ; ; ; ;
27256;1368;394;318;0	616;0	555;516	824;3	330;0;385;331;0	368;0	606;518	568;3	062;0;50;377;324; ; ; ; ;
27276;1369;385;325;0	616;0	556;516	824;3	316;0;382;324;0	368;0	607;518	568;3	199;0;50;377;324; ; ; ; ;
27295;1370;387;326;0	616;0	557;516	824;3	365;0;381;321;0	368;0	608;518	568;3	142;0;50;377;324; ; ; ; ;
27315;1371;388;325;0	617;0	557;516	644;3	365;0;380;320;0	368;0	608;517	334;3	070;0;50;377;324; ; ; ; ;
27335;1372;375;320;0	617;0	559;516	644;3	282;0;388;322;0	368;0	610;517	334;3	183;0;50;377;324; ; ; ; ;
27355;1373;383;315;0	617;0	559;516	644;3	443;0;376;332;0	368;0	611;517	334;3	192;0;50;377;324; ; ; ; ;
27375;1374;392;318;0	617;0	559;516	644;3	462;0;381;334;0	368;0	611;517	334;3	197;0;50;377;324; ; ; ; ;
27395;1375;391;320;0	617;0	559;516	644;3	479;0;378;307;0	368;0	611;517	334;3	248;0;50;377;324; ; ; ; ;
27415;1376;390;318;0	617;0	558;516	597;3	495;0;380;311;0	368;0	610;518	501;3	266;0;50;377;324; ; ; ; ;
27435;1377;394;322;0	617;0	559;516	597;3	482;0;384;330;0	368;0	610;518	501;3	270;0;50;377;324; ; ; ; ;
27455;1378;468;327;0	615;0	558;516	597;3	478;0;477;339;0	366;0	610;518	501;3	268;0;51;481;351; ; ; ; ;
27475;1379;480;305;0	615;0	558;516	597;3	503;0;470;346;0	366;0	609;518	501;3	345;0;51;481;351; ; ; ; ;
27495;1380;483;338;0	615;0	558;516	597;3	535;0;469;345;0	366;0	609;518	501;3	311;0;51;481;351; ; ; ; ;
27515;1381;483;338;0	615;0	556;513	135;3	521;0;468;345;0	367;0	607;518	187;3	331;0;51;481;351; ; ; ; ;
27535;1382;484;333;0	615;0	557;513	135;3	519;0;479;343;0	367;0	608;518	187;3	464;0;51;481;351; ; ; ; ;
27555;1383;484;333;0	616;0	556;513	135;3	569;0;476;343;0	367;0	607;518	187;3	391;0;51;481;351; ; ; ; ;
27574;1384;476;337;0	616;0	555;513	135;3	532;0;472;343;0	367;0	606;518	187;3	374;0;51;481;351; ; ; ; ;
27594;1385;479;341;0	616;0	554;513	135;3	573;0;478;337;0	368;0	605;518	187;3	425;0;51;481;351; ; ; ; ;
27614;1386;477;339;0	616;0	552;516	417;3	584;0;476;336;0	368;0	603;518	855;3	385;0;51;481;351; ; ; ; ;
27634;1387;468;327;0	617;0	552;516	417;3	541;0;471;340;0	369;0	602;518	855;3	340;0;51;481;351; ; ; ; ;
27654;1388;485;322;0	617;0	550;516	417;3	657;0;472;352;0	369;0	601;518	855;3	344;0;51;481;351; ; ; ; ;
27674;1389;479;331;0	617;0	549;516	417;3	574;0;475;354;0	370;0	599;518	855;3	361;0;51;481;351; ; ; ; ;
27694;1390;468;339;0	618;0	547;516	417;3	511;0;479;338;0	370;0	598;518	855;3	407;0;51;481;351; ; ; ; ;
27714;1391;476;337;0	618;0	545;518	465;3	559;0;481;342;0	370;0	595;520	707;3	430;0;51;481;351; ; ; ; ;
27734;1392;476;362;0	618;0	544;518	465;3	614;0;486;353;0	371;0	595;520	707;3	439;0;51;481;351; ; ; ; ;
27754;1393;488;354;0	618;0	543;518	465;3	604;0;479;358;0	371;0	593;520	707;3	384;0;51;481;351; ; ; ; ;
27774;1394;489;355;0	618;0	541;518	465;3	619;0;479;358;0	371;0	592;520	707;3	410;0;51;481;351; ; ; ; ;
27794;1395;490;353;0	618;0	540;518	465;3	651;0;483;363;0	371;0	590;520	707;3	413;0;51;481;351; ; ; ; ;
27814;1396;491;352;0	618;0	539;520	347;3	665;0;480;364;0	371;0	588;521	664;3	421;0;51;481;351; ; ; ; ;
27834;1397;485;355;0	618;0	539;520	347;3	671;0;482;352;0	371;0	588;521	664;3	460;0;51;481;351; ; ; ; ;
27854;1398;482;357;0	618;0	538;520	347;3	718;0;482;359;0	371;0	588;521	664;3	470;0;51;481;351; ; ; ; ;
27873;1399;486;355;0	617;0	538;520	347;3	655;0;483;364;0	370;0	587;521	664;3	542;0;51;481;351; ; ; ; ;
27893;1400;488;355;0	617;0	537;520	347;3	731;0;481;355;0	370;0	587;521	664;3	552;0;51;481;351; ; ; ; ;
27913;1401;488;355;0	617;0	536;521	025;3	719;0;481;361;0	370;0	586;521	713;3	562;0;51;481;351; ; ; ; ;
27933;1402;484;358;0	617;0	536;521	025;3	737;0;485;351;0	370;0	587;521	713;3	542;0;51;481;351; ; ; ; ;
27953;1403;482;353;0	617;0	536;521	025;3	793;0;485;364;0	370;0	587;521	713;3	552;0;51;481;351; ; ; ; ;
27973;1404;484;354;0	617;0	536;521	025;3	744;0;474;360;0	370;0	587;521	713;3	633;0;51;481;351; ; ; ; ;
27993;1405;489;359;0	617;0	535;521	025;3	754;0;483;369;0	370;0	587;521	713;3	550;0;51;481;351; ; ; ; ;
28013;1406;489;357;0	617;0	534;521	218;3	772;0;481;368;0	371;0	586;523	496;3	588;0;51;481;351; ; ; ; ;
28033;1407;484;355;0	618;0	535;521	218;3	742;0;484;354;0	371;0	587;523	496;3	588;0;51;481;351; ; ; ; ;
28053;1408;490;356;0	618;0	535;521	218;3	735;0;471;361;0	372;0	587;523	496;3	637;0;51;481;351; ; ; ; ;
28073;1409;484;354;0	618;0	535;521	218;3	705;0;481;364;0	372;0	587;523	496;3	630;0;51;481;351; ; ; ; ;
28093;1410;493;347;0	619;0	535;521	218;3	690;0;475;366;0	373;0	586;523	496;3	533;0;51;481;351; ; ; ; ;
28113;1411;492;346;0	620;0	534;521	348;3	676;0;480;367;0	373;0	585;523	949;3	555;0;51;481;351; ; ; ; ;
28133;1412;482;358;0	620;0	535;521	348;3	677;0;479;354;0	374;0	586;523	949;3	597;0;51;481;351; ; ; ; ;
28152;1413;484;358;0	621;0	535;521	348;3	660;0;481;364;0	374;0	585;523	949;3	576;0;51;481;351; ; ; ; ;
28172;1414;482;344;0	621;0	535;521	348;3	700;0;478;370;0	375;0	585;523	949;3	620;0;51;481;351; ; ; ; ;
28192;1415;483;354;0	622;0	535;521	348;3	619;0;478;362;0	375;0	585;523	949;3	460;0;51;481;351; ; ; ; ;
28214;1416;483;351;0	622;0	534;521	281;3	615;0;478;365;0	375;0	584;523	348;3	445;0;51;481;351; ; ; ; ;
28232;1417;477;361;0	622;0	535;521	281;3	670;0;478;364;0	375;0	585;523	348;3	523;0;51;481;351; ; ; ; ;
28252;1418;486;357;0	622;0	535;521	281;3	596;0;477;361;0	375;0	585;523	348;3	447;0;51;481;351; ; ; ; ;
28272;1419;488;352;0	622;0	536;521	281;3	627;0;481;355;0	375;0	586;523	348;3	526;0;51;481;351; ; ; ; ;
28292;1420;485;354;0	621;0	537;521	281;3	613;0;476;359;0	374;0	587;523	348;3	438;0;51;481;351; ; ; ; ;
28312;1421;486;352;0	621;0	537;520	680;3	625;0;478;357;0	374;0	587;523	349;3	461;0;51;481;351; ; ; ; ;
28332;1422;490;355;0	620;0	538;520	680;3	508;0;479;361;0	373;0	589;523	349;3	476;0;51;481;351; ; ; ; ;
28352;1423;484;354;0	619;0	539;520	680;3	574;0;480;358;0	372;0	590;523	349;3	388;0;51;481;351; ; ; ; ;
28372;1424;493;355;0	618;0	540;520	680;3	621;0;471;366;0	371;0	591;523	349;3	442;0;51;481;351; ; ; ; ;
28392;1425;491;346;0	616;0	540;520	680;3	632;0;482;351;0	369;0	592;523	349;3	500;0;51;481;351; ; ; ; ;
28412;1426;491;346;0	615;0	538;519	862;3	636;0;478;352;0	368;0	590;521	834;3	462;0;51;481;351; ; ; ; ;
28432;1427;484;249;0	613;0	540;519	862;3	542;0;482;248;0	367;0	592;521	834;3	484;0;52;484;241; ; ; ; ;
28452;1428;488;248;0	612;0	541;519	862;3	479;0;480;253;0	366;0	593;521	834;3	431;0;52;484;241; ; ; ; ;
28471;1429;479;252;0	611;0	542;519	862;3	474;0;484;242;0	364;0	595;521	834;3	481;0;52;484;241; ; ; ; ;
28491;1430;487;240;0	609;0	542;519	862;3	455;0;483;237;0	363;0	596;521	834;3	435;0;52;484;241; ; ; ; ;
28511;1431;483;242;0	608;0	542;518	750;3	439;0;483;238;0	362;0	596;520	457;3	444;0;52;484;241; ; ; ; ;
28531;1432;486;240;0	607;0	543;518	750;3	493;0;488;232;0	361;0	598;520	457;3	424;0;52;484;241; ; ; ; ;
28551;1433;483;246;0	606;0	543;518	750;3	517;0;487;240;0	360;0	598;520	457;3	480;0;52;484;241; ; ; ; ;
28571;1434;492;249;0	605;0	543;518	750;3	482;0;475;236;0	359;0	599;520	457;3	372;0;52;484;241; ; ; ; ;
28591;1435;484;246;0	605;0	543;518	750;3	619;0;488;245;0	359;0	599;520	457;3	381;0;52;484;241; ; ; ; ;
28613;1436;487;246;0	604;0	542;518	757;3	633;0;484;249;0	358;0	598;518	865;3	379;0;52;484;241; ; ; ; ;
28631;1437;489;254;0	603;0	543;518	757;3	451;0;478;237;0	357;0	599;518	865;3	379;0;52;484;241; ; ; ; ;
28651;1438;-800;-600;0	356;0	599;-1	000;-1	000;4;482;237;0	356;0	599;518	865;3	440;0;52;484;241; ; ; ; ;
28671;1439;489;236;0	601;0	542;518	757;3	502;0;478;239;0	356;0	598;518	865;3	380;0;52;484;241; ; ; ; ;
28691;1440;-800;-600;0	355;0	598;-1	000;-1	000;4;489;238;0	355;0	598;518	865;3	459;0;52;484;241; ; ; ; ;
28711;1441;-800;-600;0	600;0	539;-1	000;-1	000;4;490;237;0	355;0	595;519	726;3	451;0;52;484;241; ; ; ; ;
28731;1442;410;77;0	601;0	538;519	471;3	396;0;470;87;0	357;0	593;519	726;3	155;0; ; ; ; ; ; ; ;
28751;1443;378;13;0	601;0	536;519	471;3	349;0;420;29;0	357;0	591;519	726;3	367;0; ; ; ; ; ; ; ;
28770;1444;400;0;0	602;0	535;519	471;3	410;0;-800;-600;0	602;0	535;-1	000;-1	000;4; ; ; ; ; ; ; ;
28790;1445;392;31;0	603;0	534;519	471;3	498;0;430;57;0	359;0	588;519	726;3	398;0;53;397;87; ; ; ; ;
28810;1446;384;63;0	603;0	532;507	061;3	418;0;427;78;0	359;0	587;510	623;3	341;0;53;397;87; ; ; ; ;
28830;1447;401;49;0	604;0	531;507	061;3	325;0;410;80;0	360;0	585;510	623;3	187;0;53;397;87; ; ; ; ;
28850;1448;402;78;0	604;0	530;507	061;3	344;0;-800;-600;0	604;0	530;-1	000;-1	000;4;53;397;87; ; ; ; ;
28870;1449;395;84;0	605;0	528;507	061;3	333;0;-800;-600;0	605;0	528;-1	000;-1	000;4;53;397;87; ; ; ; ;
28890;1450;392;97;0	605;0	528;507	061;3	337;0;422;92;0	361;0	581;510	623;3	255;0;53;397;87; ; ; ; ;
28910;1451;389;106;0	606;0	528;506	647;3	329;0;421;95;0	361;0	581;508	886;3	244;0;53;397;87; ; ; ; ;
28930;1452;386;91;0	606;0	526;506	647;3	348;0;-800;-600;0	606;0	526;-1	000;-1	000;4;53;397;87; ; ; ; ;
28950;1453;394;104;0	606;0	526;506	647;3	352;0;-800;-600;0	606;0	526;-1	000;-1	000;4;53;397;87; ; ; ; ;
28970;1454;388;98;0	607;0	526;506	647;3	300;0;-800;-600;0	607;0	526;-1	000;-1	000;4;53;397;87; ; ; ; ;
28990;1455;389;94;0	608;0	526;506	647;3	391;0;-800;-600;0	608;0	526;-1	000;-1	000;4;53;397;87; ; ; ; ;
29010;1456;-800;-600;0	364;0	578;-1	000;-1	000;4;-800;-600;0	364;0	578;-1	000;-1	000;4; ; ; ; ; ; ; ;
29030;1457;-800;-600;-1	000;-1	000;-1	000;-1	000;4;-800;-600;-1	000;-1	000;-1	000;-1	000;4; ; ; ; ; ; ; ;
29050;1458;-800;-600;-1	000;-1	000;-1	000;-1	000;4;-800;-600;-1	000;-1	000;-1	000;-1	000;4; ; ; ; ; ; ; ;
29069;1459;-800;-600;-1	000;-1	000;-1	000;-1	000;4;-800;-600;-1	000;-1	000;-1	000;-1	000;4; ; ; ; ; ; ; ;
29089;1460;-800;-600;-1	000;-1	000;-1	000;-1	000;4;-800;-600;-1	000;-1	000;-1	000;-1	000;4; ; ; ; ; ; ; ;
29109;1461;-800;-600;-1	000;-1	000;-1	000;-1	000;4;-800;-600;-1	000;-1	000;-1	000;-1	000;4; ; ; ; ; ; ; ;
29129;1462;-800;-600;-1	000;-1	000;-1	000;-1	000;4;-800;-600;-1	000;-1	000;-1	000;-1	000;4; ; ; ; ; ; ; ;
29149;1463;-800;-600;-1	000;-1	000;-1	000;-1	000;4;-800;-600;-1	000;-1	000;-1	000;-1	000;4; ; ; ; ; ; ; ;
29169;1464;-800;-600;-1	000;-1	000;-1	000;-1	000;4;-800;-600;-1	000;-1	000;-1	000;-1	000;4; ; ; ; ; ; ; ;
29189;1465;-800;-600;-1	000;-1	000;-1	000;-1	000;4;-800;-600;-1	000;-1	000;-1	000;-1	000;4; ; ; ; ; ; ; ;
29210;1466;-800;-600;-1	000;-1	000;-1	000;-1	000;4;-800;-600;-1	000;-1	000;-1	000;-1	000;4; ; ; ; ; ; ; ;
29229;1467;-800;-600;-1	000;-1	000;-1	000;-1	000;4;-800;-600;-1	000;-1	000;-1	000;-1	000;4; ; ; ; ; ; ; ;
29249;1468;-800;-600;-1	000;-1	000;-1	000;-1	000;4;-800;-600;-1	000;-1	000;-1	000;-1	000;4; ; ; ; ; ; ; ;
29269;1469;-800;-600;-1	000;-1	000;-1	000;-1	000;4;-800;-600;-1	000;-1	000;-1	000;-1	000;4; ; ; ; ; ; ; ;
29289;1470;-800;-600;-1	000;-1	000;-1	000;-1	000;4;-800;-600;-1	000;-1	000;-1	000;-1	000;4; ; ; ; ; ; ; ;
29309;1471;-800;-600;-1	000;-1	000;-1	000;-1	000;4;-800;-600;-1	000;-1	000;-1	000;-1	000;4; ; ; ; ; ; ; ;
29331;1472;-800;-600;-1	000;-1	000;-1	000;-1	000;4;-800;-600;-1	000;-1	000;-1	000;-1	000;4; ; ; ; ; ; ; ;
29348;1473;-800;-600;-1	000;-1	000;-1	000;-1	000;4;-800;-600;-1	000;-1	000;-1	000;-1	000;4; ; ; ; ; ; ; ;
29369;1474;-800;-600;-1	000;-1	000;-1	000;-1	000;4;-800;-600;-1	000;-1	000;-1	000;-1	000;4; ; ; ; ; ; ; ;
29388;1475;-800;-600;-1	000;-1	000;-1	000;-1	000;4;-800;-600;-1	000;-1	000;-1	000;-1	000;4; ; ; ; ; ; ; ;
29409;1476;-800;-600;-1	000;-1	000;-1	000;-1	000;4;-800;-600;-1	000;-1	000;-1	000;-1	000;4; ; ; ; ; ; ; ;
29428;1477;-800;-600;-1	000;-1	000;-1	000;-1	000;4;-800;-600;-1	000;-1	000;-1	000;-1	000;4; ; ; ; ; ; ; ;
29448;1478;-800;-600;-1	000;-1	000;-1	000;-1	000;4;-800;-600;-1	000;-1	000;-1	000;-1	000;4; ; ; ; ; ; ; ;
29468;1479;-800;-600;-1	000;-1	000;-1	000;-1	000;4;-800;-600;-1	000;-1	000;-1	000;-1	000;4; ; ; ; ; ; ; ;
29490;1480;-800;-600;-1	000;-1	000;-1	000;-1	000;4;-800;-600;-1	000;-1	000;-1	000;-1	000;4; ; ; ; ; ; ; ;
29508;1481;-800;-600;-1	000;-1	000;-1	000;-1	000;4;-800;-600;-1	000;-1	000;-1	000;-1	000;4; ; ; ; ; ; ; ;
29530;1482;-800;-600;-1	000;-1	000;-1	000;-1	000;4;-800;-600;-1	000;-1	000;-1	000;-1	000;4; ; ; ; ; ; ; ;
29548;1483;-800;-600;-1	000;-1	000;-1	000;-1	000;4;-800;-600;-1	000;-1	000;-1	000;-1	000;4; ; ; ; ; ; ; ;
29570;1484;-800;-600;-1	000;-1	000;-1	000;-1	000;4;-800;-600;-1	000;-1	000;-1	000;-1	000;4; ; ; ; ; ; ; ;
29588;1485;-800;-600;-1	000;-1	000;-1	000;-1	000;4;-800;-600;-1	000;-1	000;-1	000;-1	000;4; ; ; ; ; ; ; ;
29610;1486;-800;-600;-1	000;-1	000;-1	000;-1	000;4;-800;-600;-1	000;-1	000;-1	000;-1	000;4; ; ; ; ; ; ; ;
29628;1487;-800;-600;-1	000;-1	000;-1	000;-1	000;4;-800;-600;-1	000;-1	000;-1	000;-1	000;4; ; ; ; ; ; ; ;
29650;1488;-800;-600;-1	000;-1	000;-1	000;-1	000;4;-800;-600;-1	000;-1	000;-1	000;-1	000;4; ; ; ; ; ; ; ;
29667;1489;-800;-600;-1	000;-1	000;-1	000;-1	000;4;-800;-600;-1	000;-1	000;-1	000;-1	000;4; ; ; ; ; ; ; ;
29690;1490;-800;-600;-1	000;-1	000;-1	000;-1	000;4;-800;-600;-1	000;-1	000;-1	000;-1	000;4; ; ; ; ; ; ; ;
29707;1491;-800;-600;-1	000;-1	000;-1	000;-1	000;4;-800;-600;-1	000;-1	000;-1	000;-1	000;4; ; ; ; ; ; ; ;
29729;1492;-800;-600;-1	000;-1	000;-1	000;-1	000;4;-800;-600;-1	000;-1	000;-1	000;-1	000;4; ; ; ; ; ; ; ;
29747;1493;-800;-600;-1	000;-1	000;-1	000;-1	000;4;-800;-600;-1	000;-1	000;-1	000;-1	000;4; ; ; ; ; ; ; ;
29770;1494;-800;-600;-1	000;-1	000;-1	000;-1	000;4;-800;-600;-1	000;-1	000;-1	000;-1	000;4; ; ; ; ; ; ; ;
29787;1495;-800;-600;-1	000;-1	000;-1	000;-1	000;4;-800;-600;-1	000;-1	000;-1	000;-1	000;4; ; ; ; ; ; ; ;
29809;1496;-800;-600;-1	000;-1	000;-1	000;-1	000;4;-800;-600;-1	000;-1	000;-1	000;-1	000;4; ; ; ; ; ; ; ;
29827;1497;-800;-600;-1	000;-1	000;-1	000;-1	000;4;-800;-600;-1	000;-1	000;-1	000;-1	000;4; ; ; ; ; ; ; ;
29847;1498;-800;-600;-1	000;-1	000;-1	000;-1	000;4;-800;-600;-1	000;-1	000;-1	000;-1	000;4; ; ; ; ; ; ; ;
29867;1499;-800;-600;-1	000;-1	000;-1	000;-1	000;4;-800;-600;-1	000;-1	000;-1	000;-1	000;4; ; ; ; ; ; ; ;
29887;1500;-800;-600;-1	000;-1	000;-1	000;-1	000;4;-800;-600;-1	000;-1	000;-1	000;-1	000;4; ; ; ; ; ; ; ;
29907;1501;-800;-600;-1	000;-1	000;-1	000;-1	000;4;-800;-600;-1	000;-1	000;-1	000;-1	000;4; ; ; ; ; ; ; ;
29927;1502;-800;-600;-1	000;-1	000;-1	000;-1	000;4;-800;-600;-1	000;-1	000;-1	000;-1	000;4; ; ; ; ; ; ; ;
29946;1503;-800;-600;-1	000;-1	000;-1	000;-1	000;4;-800;-600;-1	000;-1	000;-1	000;-1	000;4; ; ; ; ; ; ; ;
29967;1504;-800;-600;-1	000;-1	000;-1	000;-1	000;4;-800;-600;-1	000;-1	000;-1	000;-1	000;4; ; ; ; ; ; ; ;
29986;1505;-800;-600;-1	000;-1	000;-1	000;-1	000;4;-800;-600;-1	000;-1	000;-1	000;-1	000;4; ; ; ; ; ; ; ;
30006;1506;-800;-600;-1	000;-1	000;-1	000;-1	000;4;-800;-600;-1	000;-1	000;-1	000;-1	000;4; ; ; ; ; ; ; ;
30026;1507;-800;-600;-1	000;-1	000;-1	000;-1	000;4;-800;-600;-1	000;-1	000;-1	000;-1	000;4; ; ; ; ; ; ; ;
30046;1508;-800;-600;-1	000;-1	000;-1	000;-1	000;4;-800;-600;-1	000;-1	000;-1	000;-1	000;4; ; ; ; ; ; ; ;
30066;1509;-800;-600;-1	000;-1	000;-1	000;-1	000;4;-800;-600;-1	000;-1	000;-1	000;-1	000;4; ; ; ; ; ; ; ;
30086;1510;-800;-600;-1	000;-1	000;-1	000;-1	000;4;-800;-600;-1	000;-1	000;-1	000;-1	000;4; ; ; ; ; ; ; ;
30106;1511;-800;-600;-1	000;-1	000;-1	000;-1	000;4;-800;-600;-1	000;-1	000;-1	000;-1	000;4; ; ; ; ; ; ; ;
30126;1512;-800;-600;-1	000;-1	000;-1	000;-1	000;4;-800;-600;-1	000;-1	000;-1	000;-1	000;4; ; ; ; ; ; ; ;
30146;1513;-800;-600;-1	000;-1	000;-1	000;-1	000;4;-800;-600;-1	000;-1	000;-1	000;-1	000;4; ; ; ; ; ; ; ;
30166;1514;-800;-600;-1	000;-1	000;-1	000;-1	000;4;-800;-600;-1	000;-1	000;-1	000;-1	000;4; ; ; ; ; ; ; ;
30186;1515;-800;-600;-1	000;-1	000;-1	000;-1	000;4;-800;-600;-1	000;-1	000;-1	000;-1	000;4; ; ; ; ; ; ; ;
30206;1516;-800;-600;-1	000;-1	000;-1	000;-1	000;4;-800;-600;-1	000;-1	000;-1	000;-1	000;4; ; ; ; ; ; ; ;
30226;1517;-800;-600;-1	000;-1	000;-1	000;-1	000;4;-800;-600;-1	000;-1	000;-1	000;-1	000;4; ; ; ; ; ; ; ;
30245;1518;-800;-600;-1	000;-1	000;-1	000;-1	000;4;-800;-600;-1	000;-1	000;-1	000;-1	000;4; ; ; ; ; ; ; ;
30265;1519;-800;-600;-1	000;-1	000;-1	000;-1	000;4;-800;-600;-1	000;-1	000;-1	000;-1	000;4; ; ; ; ; ; ; ;
30285;1520;-800;-600;-1	000;-1	000;-1	000;-1	000;4;-800;-600;-1	000;-1	000;-1	000;-1	000;4; ; ; ; ; ; ; ;
30305;1521;-800;-600;-1	000;-1	000;-1	000;-1	000;4;-800;-600;-1	000;-1	000;-1	000;-1	000;4; ; ; ; ; ; ; ;
30325;1522;-800;-600;-1	000;-1	000;-1	000;-1	000;4;-800;-600;-1	000;-1	000;-1	000;-1	000;4; ; ; ; ; ; ; ;
30345;1523;-800;-600;-1	000;-1	000;-1	000;-1	000;4;-800;-600;-1	000;-1	000;-1	000;-1	000;4; ; ; ; ; ; ; ;
30365;1524;-800;-600;-1	000;-1	000;-1	000;-1	000;4;-800;-600;-1	000;-1	000;-1	000;-1	000;4; ; ; ; ; ; ; ;
30385;1525;-800;-600;-1	000;-1	000;-1	000;-1	000;4;-800;-600;-1	000;-1	000;-1	000;-1	000;4; ; ; ; ; ; ; ;
30405;1526;-800;-600;-1	000;-1	000;-1	000;-1	000;4;-800;-600;-1	000;-1	000;-1	000;-1	000;4; ; ; ; ; ; ; ;
30425;1527;-800;-600;-1	000;-1	000;-1	000;-1	000;4;-800;-600;-1	000;-1	000;-1	000;-1	000;4; ; ; ; ; ; ; ;
30445;1528;-800;-600;-1	000;-1	000;-1	000;-1	000;4;-800;-600;-1	000;-1	000;-1	000;-1	000;4; ; ; ; ; ; ; ;
30465;1529;-800;-600;-1	000;-1	000;-1	000;-1	000;4;-800;-600;-1	000;-1	000;-1	000;-1	000;4; ; ; ; ; ; ; ;
30485;1530;-800;-600;-1	000;-1	000;-1	000;-1	000;4;-800;-600;-1	000;-1	000;-1	000;-1	000;4; ; ; ; ; ; ; ;
30505;1531;-800;-600;-1	000;-1	000;-1	000;-1	000;4;-800;-600;-1	000;-1	000;-1	000;-1	000;4; ; ; ; ; ; ; ;
30525;1532;-800;-600;-1	000;-1	000;-1	000;-1	000;4;-800;-600;-1	000;-1	000;-1	000;-1	000;4; ; ; ; ; ; ; ;
30544;1533;-800;-600;-1	000;-1	000;-1	000;-1	000;4;-800;-600;-1	000;-1	000;-1	000;-1	000;4; ; ; ; ; ; ; ;
30564;1534;-800;-600;-1	000;-1	000;-1	000;-1	000;4;-800;-600;-1	000;-1	000;-1	000;-1	000;4; ; ; ; ; ; ; ;
30584;1535;-800;-600;-1	000;-1	000;-1	000;-1	000;4;-800;-600;-1	000;-1	000;-1	000;-1	000;4; ; ; ; ; ; ; ;
30604;1536;-800;-600;-1	000;-1	000;-1	000;-1	000;4;-800;-600;-1	000;-1	000;-1	000;-1	000;4; ; ; ; ; ; ; ;
30624;1537;-800;-600;-1	000;-1	000;-1	000;-1	000;4;-800;-600;-1	000;-1	000;-1	000;-1	000;4; ; ; ; ; ; ; ;
30644;1538;-800;-600;-1	000;-1	000;-1	000;-1	000;4;-800;-600;-1	000;-1	000;-1	000;-1	000;4; ; ; ; ; ; ; ;
30664;1539;-800;-600;-1	000;-1	000;-1	000;-1	000;4;-800;-600;-1	000;-1	000;-1	000;-1	000;4; ; ; ; ; ; ; ;
30684;1540;-800;-600;-1	000;-1	000;-1	000;-1	000;4;-800;-600;-1	000;-1	000;-1	000;-1	000;4; ; ; ; ; ; ; ;
30704;1541;-800;-600;-1	000;-1	000;-1	000;-1	000;4;-800;-600;-1	000;-1	000;-1	000;-1	000;4; ; ; ; ; ; ; ;
30724;1542;-800;-600;-1	000;-1	000;-1	000;-1	000;4;-800;-600;-1	000;-1	000;-1	000;-1	000;4; ; ; ; ; ; ; ;
30744;1543;-800;-600;-1	000;-1	000;-1	000;-1	000;4;-800;-600;-1	000;-1	000;-1	000;-1	000;4; ; ; ; ; ; ; ;
30764;1544;-800;-600;-1	000;-1	000;-1	000;-1	000;4;-800;-600;-1	000;-1	000;-1	000;-1	000;4; ; ; ; ; ; ; ;
30784;1545;-800;-600;0	704;0	450;-1	000;-1	000;4;-800;-600;0	704;0	450;-1	000;-1	000;4; ; ; ; ; ; ; ;
30804;1546;298;314;0	704;0	454;549	267;3	122;3;170;305;0	704;0	454;549	267;3	122;1; ; ; ; ; ; ; ;
30824;1547;254;313;0	704;0	457;549	267;3	016;0;256;347;0	469;0	490;549	267;3	125;0;54;252;350; ; ; ; ;
30844;1548;246;320;0	704;0	459;549	267;3	068;0;247;360;0	468;0	493;549	267;3	124;0;54;252;350; ; ; ; ;
30863;1549;253;346;0	704;0	462;549	267;2	973;0;252;356;0	467;0	496;549	267;3	069;0;54;252;350; ; ; ; ;
30883;1550;253;356;0	704;0	463;543	981;2	949;0;250;370;0	467;0	498;543	266;3	018;0;54;252;350; ; ; ; ;
30903;1551;248;355;0	704;0	467;543	981;3	022;0;250;371;0	466;0	502;543	266;3	099;0;54;252;350; ; ; ; ;
30923;1552;250;348;0	704;0	470;543	981;3	059;0;256;362;0	466;0	505;543	266;3	166;0;54;252;350; ; ; ; ;
30943;1553;251;345;0	705;0	472;543	981;3	182;0;256;356;0	466;0	507;543	266;3	135;0;54;252;350; ; ; ; ;
30963;1554;260;338;0	705;0	474;543	981;3	139;0;248;350;0	466;0	510;543	266;3	222;0;54;252;350; ; ; ; ;
30983;1555;265;339;0	705;0	475;539	222;3	171;0;252;347;0	466;0	511;540	408;3	215;0;54;252;350; ; ; ; ;
31003;1556;253;342;0	705;0	479;539	222;3	157;0;255;357;0	466;0	514;540	408;3	249;0;54;252;350; ; ; ; ;
31023;1557;267;363;0	706;0	481;539	222;3	154;0;254;352;0	466;0	516;540	408;3	275;0;54;252;350; ; ; ; ;
31043;1558;258;348;0	706;0	482;539	222;3	164;0;254;360;0	466;0	518;540	408;3	185;0;54;252;350; ; ; ; ;
31063;1559;247;341;0	707;0	483;539	222;3	214;0;244;345;0	466;0	519;540	408;3	263;0;54;252;350; ; ; ; ;
31083;1560;253;350;0	707;0	483;536	717;3	205;0;245;349;0	467;0	519;536	170;3	230;0;54;252;350; ; ; ; ;
31103;1561;251;353;0	708;0	485;536	717;3	231;0;247;364;0	467;0	520;536	170;3	168;0;54;252;350; ; ; ; ;
31122;1562;249;336;0	708;0	485;536	717;3	203;0;254;359;0	467;0	520;536	170;3	209;0;54;252;350; ; ; ; ;
31143;1563;251;351;0	709;0	486;536	717;3	238;0;245;363;0	468;0	519;536	170;3	236;0;54;252;350; ; ; ; ;
31162;1564;255;326;0	710;0	486;536	717;3	282;0;250;350;0	469;0	519;536	170;3	282;0;54;252;350; ; ; ; ;
31182;1565;255;328;0	711;0	485;536	253;3	278;0;252;349;0	470;0	518;536	131;3	315;0;54;252;350; ; ; ; ;
31202;1566;264;346;0	713;0	486;536	253;3	308;0;244;359;0	471;0	518;536	131;3	376;0;54;252;350; ; ; ; ;
31222;1567;242;367;0	715;0	486;536	253;3	286;0;225;383;0	474;0	518;536	131;3	298;0;55;241;364; ; ; ; ;
31242;1568;241;343;0	717;0	486;536	253;3	309;0;237;370;0	476;0	517;536	131;3	347;0;55;241;364; ; ; ; ;
31262;1569;235;350;0	719;0	486;536	253;3	287;0;237;372;0	478;0	517;536	131;3	242;0;55;241;364; ; ; ; ;
31282;1570;233;356;0	722;0	485;535	366;3	289;0;236;373;0	481;0	515;537	622;3	248;0;55;241;364; ; ; ; ;
31302;1571;244;353;0	724;0	485;535	366;3	339;0;239;365;0	483;0	514;537	622;3	283;0;55;241;364; ; ; ; ;
31322;1572;247;359;0	727;0	484;535	366;3	409;0;241;375;0	486;0	513;537	622;3	274;0;55;241;364; ; ; ; ;
31342;1573;245;358;0	729;0	483;535	366;3	295;0;242;371;0	488;0	511;537	622;3	280;0;55;241;364; ; ; ; ;
31362;1574;245;366;0	731;0	483;535	366;3	312;0;239;366;0	490;0	510;537	622;3	283;0;55;241;364; ; ; ; ;
31382;1575;245;367;0	733;0	481;536	269;3	321;0;241;369;0	493;0	508;538	047;3	282;0;55;241;364; ; ; ; ;
31402;1576;252;363;0	736;0	481;536	269;3	395;0;243;373;0	495;0	507;538	047;3	184;0;55;241;364; ; ; ; ;
31422;1577;236;363;0	738;0	481;536	269;3	324;0;235;355;0	497;0	505;538	047;3	305;0;55;241;364; ; ; ; ;
31441;1578;245;364;0	740;0	480;536	269;3	344;0;238;371;0	499;0	504;538	047;3	285;0;55;241;364; ; ; ; ;
31461;1579;250;365;0	742;0	480;536	269;3	299;0;233;379;0	501;0	503;538	047;3	290;0;55;241;364; ; ; ; ;
31481;1580;243;365;0	744;0	478;537	569;3	306;0;234;374;0	503;0	501;539	162;3	302;0;55;241;364; ; ; ; ;
31501;1581;247;368;0	746;0	479;537	569;3	339;0;237;364;0	506;0	500;539	162;3	267;0;55;241;364; ; ; ; ;
31521;1582;245;345;0	747;0	478;537	569;3	296;0;247;377;0	507;0	499;539	162;3	236;0;55;241;364; ; ; ; ;
31541;1583;299;291;0	748;0	476;537	569;3	287;0;307;296;0	508;0	497;539	162;3	237;0;56;322;264; ; ; ; ;
31561;1584;-800;-600;0	509;0	495;-1	000;-1	000;4;314;274;0	509;0	495;539	162;3	266;0;56;322;264; ; ; ; ;
31581;1585;-800;-600;0	750;0	474;-1	000;-1	000;4;321;249;0	511;0	494;541	727;3	265;0;56;322;264; ; ; ; ;
31601;1586;328;271;0	751;0	475;542	471;3	325;0;323;266;0	512;0	493;541	727;3	172;0;56;322;264; ; ; ; ;
31621;1587;329;265;0	753;0	474;542	471;3	355;0;314;266;0	513;0	493;541	727;3	208;0;56;322;264; ; ; ; ;
31641;1588;323;271;0	754;0	474;542	471;3	369;0;322;260;0	514;0	492;541	727;3	282;0;56;322;264; ; ; ; ;
31661;1589;325;245;0	755;0	474;542	471;3	345;0;322;277;0	515;0	491;541	727;3	277;0;56;322;264; ; ; ; ;
31681;1590;324;241;0	756;0	473;542	653;3	347;0;319;275;0	516;0	490;542	865;3	279;0;56;322;264; ; ; ; ;
31701;1591;336;264;0	757;0	473;542	653;3	308;0;326;261;0	517;0	490;542	865;3	189;0;56;322;264; ; ; ; ;
31720;1592;326;267;0	758;0	473;542	653;3	227;0;322;261;0	518;0	490;542	865;3	268;0;56;322;264; ; ; ; ;
31740;1593;328;268;0	758;0	473;542	653;3	282;0;314;271;0	518;0	489;542	865;3	176;0;56;322;264; ; ; ; ;
31760;1594;322;259;0	759;0	473;542	653;3	177;0;325;266;0	519;0	488;542	865;3	204;0;56;322;264; ; ; ; ;
31780;1595;322;261;0	759;0	472;542	639;3	178;0;321;270;0	519;0	487;542	300;3	218;0;56;322;264; ; ; ; ;
31800;1596;333;266;0	760;0	473;542	639;3	252;0;321;278;0	520;0	488;542	300;3	164;0;56;322;264; ; ; ; ;
31820;1597;279;256;0	761;0	474;542	639;3	131;0;275;255;0	521;0	488;542	300;3	139;0;57;280;268; ; ; ; ;
31840;1598;278;245;0	761;0	474;542	639;3	159;0;-800;-600;0	761;0	474;-1	000;-1	000;4;57;280;268; ; ; ; ;
31860;1599;281;257;0	761;0	474;542	639;3	127;0;290;267;0	521;0	488;542	300;3	041;0;57;280;268; ; ; ; ;
31880;1600;280;253;0	761;0	473;542	913;3	136;0;290;268;0	521;0	487;542	287;3	041;0;57;280;268; ; ; ; ;
31900;1601;290;270;0	761;0	474;542	913;3	073;0;277;272;0	521;0	488;542	287;3	069;0;57;280;268; ; ; ; ;
31920;1602;289;253;0	761;0	474;542	913;3	108;0;285;271;0	521;0	488;542	287;3	088;0;57;280;268; ; ; ; ;
31940;1603;285;256;0	761;0	474;542	913;3	194;0;279;275;0	521;0	488;542	287;3	094;0;57;280;268; ; ; ; ;
31960;1604;290;252;0	762;0	474;542	913;3	136;0;277;268;0	521;0	488;542	287;3	055;0;57;280;268; ; ; ; ;
31980;1605;290;253;0	762;0	473;542	513;3	172;0;280;270;0	522;0	487;541	345;3	059;0;57;280;268; ; ; ; ;
32000;1606;281;267;0	762;0	474;542	513;3	049;0;275;275;0	522;0	488;541	345;3	095;0;57;280;268; ; ; ; ;
32020;1607;297;274;0	762;0	473;542	513;3	045;0;-800;-600;0	762;0	473;-1	000;-1	000;4;57;280;268; ; ; ; ;
32039;1608;289;262;0	761;0	473;542	513;3	076;0;273;281;0	521;0	487;541	345;3	097;0;57;280;268; ; ; ; ;
32059;1609;289;269;0	761;0	473;542	513;3	036;0;268;272;0	521;0	487;541	345;3	053;0;57;280;268; ; ; ; ;
32079;1610;290;269;0	761;0	472;542	793;3	042;0;268;271;0	521;0	486;541	909;3	056;0;57;280;268; ; ; ; ;
32099;1611;281;257;0	761;0	473;542	793;3	103;0;281;275;0	521;0	486;541	909;2	961;0;57;280;268; ; ; ; ;
32119;1612;278;273;0	761;0	473;542	793;2	963;0;272;259;0	521;0	486;541	909;3	118;0;57;280;268; ; ; ; ;
32139;1613;287;260;0	761;0	473;542	793;3	126;0;279;276;0	521;0	486;541	909;3	197;0;57;280;268; ; ; ; ;
32159;1614;-800;-600;0	521;0	486;-1	000;-1	000;4;285;279;0	521;0	486;541	909;3	123;0;57;280;268; ; ; ; ;
32179;1615;-800;-600;0	762;0	472;-1	000;-1	000;4;283;275;0	522;0	485;542	380;3	154;0;57;280;268; ; ; ; ;
32199;1616;280;276;0	762;0	473;542	578;3	083;0;276;271;0	522;0	486;542	380;3	197;0;57;280;268; ; ; ; ;
32219;1617;284;245;0	763;0	473;542	578;3	201;0;273;284;0	522;0	486;542	380;3	044;0;57;280;268; ; ; ; ;
32239;1618;-800;-600;0	523;0	486;-1	000;-1	000;4;262;263;0	523;0	486;542	380;2	974;0;57;280;268; ; ; ; ;
32259;1619;284;260;0	764;0	474;542	578;3	104;0;277;267;0	523;0	486;542	380;3	051;0;57;280;268; ; ; ; ;
32279;1620;284;261;0	765;0	474;541	802;3	099;0;273;269;0	524;0	486;541	108;3	023;0;57;280;268; ; ; ; ;
32299;1621;286;264;0	765;0	475;541	802;3	058;0;274;271;0	525;0	486;541	108;2	922;0;57;280;268; ; ; ; ;
32318;1622;283;258;0	766;0	476;541	802;3	196;0;274;291;0	526;0	487;541	108;2	942;0;57;280;268; ; ; ; ;
32339;1623;288;262;0	767;0	476;541	802;3	093;0;279;277;0	526;0	487;541	108;2	967;0;57;280;268; ; ; ; ;
32358;1624;278;277;0	768;0	477;541	802;3	038;0;276;272;0	527;0	487;541	108;3	007;0;57;280;268; ; ; ; ;
32378;1625;278;278;0	768;0	477;540	157;3	071;0;278;279;0	527;0	487;540	563;3	028;0;57;280;268; ; ; ; ;
32398;1626;289;256;0	769;0	478;540	157;3	182;0;275;281;0	528;0	488;540	563;3	058;0;57;280;268; ; ; ; ;
32418;1627;279;270;0	769;0	479;540	157;3	085;0;273;291;0	528;0	489;540	563;3	217;0;57;280;268; ; ; ; ;
32438;1628;321;279;0	769;0	480;540	157;3	117;0;333;291;0	528;0	490;540	563;3	159;0; ; ; ; ; ; ; ;
32458;1629;415;308;0	767;0	481;540	157;3	055;0;-800;-600;0	767;0	481;-1	000;-1	000;4;58;420;317; ; ; ; ;
32478;1630;431;319;0	767;0	481;542	533;3	069;0;-800;-600;0	526;0	492;-1	000;-1	000;4;58;420;317; ; ; ; ;
32498;1631;417;314;0	767;0	483;542	533;3	094;0;409;317;0	526;0	493;538	874;3	043;0;58;420;317; ; ; ; ;
32518;1632;426;312;0	767;0	483;542	533;3	041;0;414;330;0	526;0	494;538	874;2	956;0;58;420;317; ; ; ; ;
32538;1633;433;351;0	767;0	484;542	533;3	031;0;414;315;0	526;0	495;538	874;3	038;0;58;420;317; ; ; ; ;
32558;1634;424;323;0	767;0	485;542	533;3	142;0;416;305;0	526;0	496;538	874;3	004;0;58;420;317; ; ; ; ;
32578;1635;425;333;0	768;0	485;541	458;3	111;0;416;308;0	526;0	497;538	001;2	973;0;58;420;317; ; ; ; ;
32598;1636;420;317;0	768;0	487;541	458;3	119;0;411;310;0	526;0	498;538	001;2	938;0;58;420;317; ; ; ; ;
32618;1637;425;311;0	768;0	487;541	458;3	073;0;406;320;0	526;0	499;538	001;2	897;0;58;420;317; ; ; ; ;
32638;1638;434;312;0	768;0	488;541	458;3	150;0;416;307;0	526;0	500;538	001;2	910;0;58;420;317; ; ; ; ;
32657;1639;421;312;0	768;0	489;541	458;3	059;0;405;326;0	525;0	501;538	001;2	994;0;58;420;317; ; ; ; ;
32677;1640;427;313;0	768;0	488;540	591;3	075;0;408;326;0	525;0	501;535	591;2	969;0;58;420;317; ; ; ; ;
32697;1641;437;308;0	768;0	490;540	591;3	174;0;414;306;0	525;0	503;535	591;3	008;0;58;420;317; ; ; ; ;
32717;1642;428;315;0	768;0	490;540	591;3	116;0;411;315;0	525;0	504;535	591;3	045;0;58;420;317; ; ; ; ;
32737;1643;433;360;0	768;0	491;540	591;3	523;0;405;332;0	526;0	505;535	591;2	985;0; ; ; ; ; ; ; ;
32757;1644;394;334;0	769;0	492;540	591;3	117;0;384;329;0	527;0	506;535	591;3	007;0;59;384;339; ; ; ; ;
32777;1645;388;354;0	770;0	493;537	025;3	233;0;379;326;0	528;0	506;535	668;3	011;0;59;384;339; ; ; ; ;
32797;1646;402;331;0	771;0	494;537	025;3	154;0;372;336;0	528;0	508;535	668;3	088;0;59;384;339; ; ; ; ;
32817;1647;400;340;0	772;0	495;537	025;3	112;0;377;330;0	529;0	509;535	668;3	072;0;59;384;339; ; ; ; ;
32837;1648;393;333;0	773;0	495;537	025;3	078;0;382;337;0	530;0	509;535	668;3	044;0;59;384;339; ; ; ; ;
32857;1649;398;339;0	774;0	495;537	025;3	170;0;374;342;0	531;0	509;535	668;3	025;0;59;384;339; ; ; ; ;
32877;1650;395;338;0	775;0	494;535	810;3	135;0;378;342;0	532;0	508;535	797;3	006;0;59;384;339; ; ; ; ;
32897;1651;379;341;0	777;0	495;535	810;3	096;0;372;332;0	533;0	508;535	797;3	116;0;59;384;339; ; ; ; ;
32916;1652;393;341;0	778;0	494;535	810;3	018;0;374;343;0	534;0	507;535	797;3	067;0;59;384;339; ; ; ; ;
32936;1653;390;338;0	779;0	493;535	810;3	130;0;377;344;0	536;0	506;535	797;3	144;0;59;384;339; ; ; ; ;
32956;1654;392;348;0	780;0	492;535	810;3	077;0;371;340;0	537;0	504;535	797;3	187;0;59;384;339; ; ; ; ;
32976;1655;391;346;0	781;0	490;537	595;3	123;0;373;339;0	538;0	502;535	762;3	187;0;59;384;339; ; ; ; ;
32996;1656;395;337;0	782;0	490;537	595;3	229;0;374;343;0	539;0	501;535	762;3	078;0;59;384;339; ; ; ; ;
33016;1657;382;345;0	784;0	488;537	595;3	203;0;377;342;0	541;0	499;535	762;3	151;0;59;384;339; ; ; ; ;
33036;1658;391;330;0	786;0	487;537	595;3	242;0;378;343;0	543;0	497;535	762;3	081;0;59;384;339; ; ; ; ;
33056;1659;388;337;0	788;0	486;537	595;3	270;0;376;347;0	546;0	496;535	762;3	037;0;59;384;339; ; ; ; ;
33076;1660;382;336;0	790;0	484;539	152;3	279;0;376;345;0	548;0	493;537	202;3	061;0;59;384;339; ; ; ; ;
33096;1661;382;331;0	793;0	484;539	152;3	282;0;372;334;0	551;0	493;537	202;3	243;0;59;384;339; ; ; ; ;
33116;1662;385;331;0	795;0	483;539	152;3	314;0;380;345;0	553;0	491;537	202;3	187;0;59;384;339; ; ; ; ;
33136;1663;390;344;0	796;0	483;539	152;3	291;0;367;338;0	555;0	490;537	202;3	187;0;59;384;339; ; ; ; ;
33156;1664;390;335;0	798;0	483;539	152;3	254;0;376;358;0	557;0	489;537	202;3	215;0;59;384;339; ; ; ; ;
33176;1665;392;336;0	800;0	482;541	670;3	276;0;377;357;0	559;0	488;539	912;3	199;0;59;384;339; ; ; ; ;
33196;1666;386;342;0	802;0	483;541	670;3	326;0;384;352;0	561;0	489;539	912;3	176;0;59;384;339; ; ; ; ;
33216;1667;399;344;0	804;0	483;541	670;3	281;0;375;331;0	563;0	489;539	912;3	183;0;59;384;339; ; ; ; ;
33235;1668;396;338;0	805;0	484;541	670;3	337;0;377;336;0	564;0	489;539	912;3	238;0;59;384;339; ; ; ; ;
33255;1669;394;334;0	807;0	484;541	670;3	357;0;374;336;0	566;0	489;539	912;3	204;0;59;384;339; ; ; ; ;
33275;1670;392;333;0	808;0	484;541	968;3	354;0;375;335;0	567;0	489;541	362;3	232;0;59;384;339; ; ; ; ;
33295;1671;394;344;0	810;0	486;541	968;3	330;0;379;331;0	568;0	490;541	362;3	286;0;59;384;339; ; ; ; ;
33315;1672;390;343;0	811;0	487;541	968;3	393;0;370;341;0	570;0	491;541	362;3	175;0;59;384;339; ; ; ; ;
33335;1673;392;338;0	813;0	488;541	968;3	359;0;378;344;0	571;0	492;541	362;3	254;0;59;384;339; ; ; ; ;
33355;1674;397;334;0	815;0	490;541	968;3	420;0;368;346;0	573;0	493;541	362;3	227;0;59;384;339; ; ; ; ;
33375;1675;396;333;0	816;0	491;540	245;3	407;0;370;350;0	574;0	494;539	241;3	174;0;59;384;339; ; ; ; ;
33395;1676;396;339;0	817;0	494;540	245;3	316;0;372;335;0	575;0	497;539	241;3	268;0;59;384;339; ; ; ; ;
33415;1677;400;336;0	818;0	497;540	245;3	336;0;375;348;0	575;0	499;539	241;3	213;0;59;384;339; ; ; ; ;
33435;1678;416;343;0	817;0	500;540	245;3	325;0;411;348;0	574;0	502;539	241;3	228;0;59;384;339; ; ; ; ;
33455;1679;508;321;0	814;0	503;540	245;3	298;0;506;332;0	571;0	506;539	241;3	126;0;60;536;367; ; ; ; ;
33475;1680;521;328;0	814;0	506;533	240;3	263;0;525;344;0	570;0	508;533	186;3	069;0;60;536;367; ; ; ; ;
33495;1681;524;347;0	813;0	510;533	240;3	320;0;504;354;0	569;0	513;533	186;3	114;0;60;536;367; ; ; ; ;
33515;1682;510;372;0	813;0	513;533	240;3	122;0;508;357;0	568;0	517;533	186;3	121;0;60;536;367; ; ; ; ;
33537;1683;522;344;0	812;0	517;533	240;3	163;0;508;347;0	567;0	521;533	186;3	157;0;60;536;367; ; ; ; ;
33554;1684;531;340;0	812;0	520;533	240;3	255;0;513;343;0	566;0	525;533	186;3	205;0;60;536;367; ; ; ; ;
33574;1685;526;352;0	811;0	523;527	353;3	128;0;512;346;0	565;0	528;528	787;3	199;0;60;536;367; ; ; ; ;
33594;1686;522;347;0	811;0	527;527	353;3	217;0;504;353;0	564;0	533;528	787;3	117;0;60;536;367; ; ; ; ;
33614;1687;526;356;0	811;0	530;527	353;3	152;0;504;349;0	564;0	536;528	787;3	116;0;60;536;367; ; ; ; ;
33634;1688;525;354;0	811;0	534;527	353;3	132;0;502;346;0	563;0	540;528	787;3	036;0;60;536;367; ; ; ; ;
33654;1689;515;347;0	811;0	537;527	353;3	074;0;509;353;0	563;0	543;528	787;3	053;0;60;536;367; ; ; ; ;
33674;1690;515;355;0	810;0	538;523	908;3	022;0;507;355;0	562;0	544;523	861;3	043;0;60;536;367; ; ; ; ;
33694;1691;538;376;0	808;0	541;523	908;3	147;0;530;359;0	560;0	547;523	861;3	085;0;60;536;367; ; ; ; ;
33714;1692;553;375;0	806;0	543;523	908;3	082;0;542;373;0	557;0	549;523	861;2	960;0;60;536;367; ; ; ; ;
33734;1693;-800;-600;0	555;0	551;-1	000;-1	000;4;527;362;0	555;0	551;523	861;3	152;0;60;536;367; ; ; ; ;
33754;1694;560;377;0	802;0	549;523	908;2	984;0;526;363;0	553;0	554;523	861;3	133;0;60;536;367; ; ; ; ;
33774;1695;560;377;0	801;0	550;524	081;2	985;0;523;367;0	551;0	556;520	212;3	101;0;60;536;367; ; ; ; ;
33794;1696;556;364;0	799;0	553;524	081;3	126;0;533;375;0	549;0	560;520	212;3	138;0;60;536;367; ; ; ; ;
33814;1697;552;361;0	799;0	554;524	081;3	123;0;535;372;0	548;0	562;520	212;3	124;0;60;536;367; ; ; ; ;
33833;1698;554;369;0	798;0	555;524	081;3	162;0;531;371;0	548;0	564;520	212;3	034;0;60;536;367; ; ; ; ;
33853;1699;556;364;0	798;0	556;524	081;3	125;0;536;365;0	547;0	565;520	212;3	070;0;60;536;367; ; ; ; ;
33873;1700;554;366;0	798;0	555;522	877;3	126;0;533;364;0	547;0	565;518	762;3	026;0;60;536;367; ; ; ; ;
33893;1701;545;370;0	798;0	556;522	877;3	236;0;526;379;0	548;0	566;518	762;3	112;0;60;536;367; ; ; ; ;
33913;1702;553;365;0	799;0	555;522	877;3	278;0;527;373;0	548;0	567;518	762;3	239;0;60;536;367; ; ; ; ;
33936;1703;545;369;0	799;0	555;522	877;3	209;0;540;378;0	549;0	566;518	762;3	128;0;60;536;367; ; ; ; ;
33953;1704;545;376;0	799;0	553;522	877;3	232;0;533;380;0	549;0	565;518	762;3	200;0;60;536;367; ; ; ; ;
33973;1705;547;375;0	799;0	551;523	034;3	237;0;537;379;0	549;0	564;518	399;3	148;0;60;536;367; ; ; ; ;
33993;1706;556;370;0	798;0	550;523	034;3	335;0;531;383;0	548;0	563;518	399;3	255;0;60;536;367; ; ; ; ;
34013;1707;549;369;0	797;0	549;523	034;3	323;0;533;374;0	547;0	563;518	399;3	251;0;60;536;367; ; ; ; ;
34033;1708;556;371;0	796;0	548;523	034;3	391;0;541;388;0	546;0	563;518	399;3	222;0;60;536;367; ; ; ; ;
34053;1709;552;371;0	794;0	547;523	034;3	421;0;539;385;0	544;0	562;518	399;3	239;0;60;536;367; ; ; ; ;
34073;1710;550;369;0	793;0	546;524	760;3	450;0;539;383;0	543;0	561;520	167;3	240;0;60;536;367; ; ; ; ;
34093;1711;548;373;0	791;0	546;524	760;3	466;0;541;384;0	542;0	562;520	167;3	295;0;60;536;367; ; ; ; ;
34113;1712;554;372;0	791;0	546;524	760;3	447;0;535;378;0	542;0	561;520	167;3	330;0;60;536;367; ; ; ; ;
34133;1713;551;375;0	790;0	545;524	760;3	457;0;541;387;0	541;0	560;520	167;3	296;0;60;536;367; ; ; ; ;
34152;1714;548;366;0	790;0	543;524	760;3	487;0;532;380;0	541;0	559;520	167;3	319;0;60;536;367; ; ; ; ;
34172;1715;551;365;0	790;0	541;525	393;3	486;0;533;382;0	542;0	558;521	765;3	313;0;60;536;367; ; ; ; ;
34192;1716;547;373;0	790;0	542;525	393;3	494;0;537;382;0	542;0	557;521	765;3	424;0;60;536;367; ; ; ; ;
34212;1717;551;366;0	790;0	541;525	393;3	522;0;541;375;0	542;0	557;521	765;3	341;0;60;536;367; ; ; ; ;
34232;1718;543;373;0	790;0	541;525	393;3	514;0;538;383;0	542;0	556;521	765;3	375;0;60;536;367; ; ; ; ;
34252;1719;554;366;0	790;0	540;525	393;3	563;0;536;382;0	542;0	556;521	765;3	417;0;60;536;367; ; ; ; ;
34272;1720;554;366;0	790;0	540;526	875;3	583;0;538;378;0	542;0	555;523	673;3	395;0;60;536;367; ; ; ; ;
34292;1721;547;378;0	790;0	541;526	875;3	513;0;537;378;0	542;0	556;523	673;3	382;0;60;536;367; ; ; ; ;
34312;1722;549;366;0	790;0	542;526	875;3	522;0;539;382;0	542;0	557;523	673;3	412;0;60;536;367; ; ; ; ;
34332;1723;552;363;0	791;0	542;526	875;3	593;0;535;374;0	542;0	557;523	673;3	377;0;60;536;367; ; ; ; ;
34352;1724;551;364;0	791;0	543;526	875;3	481;0;537;380;0	542;0	558;523	673;3	453;0;60;536;367; ; ; ; ;
34372;1725;552;363;0	791;0	544;526	377;3	498;0;536;382;0	542;0	558;521	592;3	441;0;60;536;367; ; ; ; ;
34392;1726;560;366;0	792;0	546;526	377;3	494;0;537;379;0	543;0	560;521	592;3	373;0;60;536;367; ; ; ; ;
34412;1727;545;369;0	792;0	548;526	377;3	544;0;533;385;0	543;0	562;521	592;3	330;0;60;536;367; ; ; ; ;
34431;1728;547;375;0	793;0	549;526	377;3	412;0;527;382;0	544;0	562;521	592;3	354;0;60;536;367; ; ; ; ;
34451;1729;545;367;0	794;0	550;526	377;3	519;0;534;367;0	545;0	563;521	592;3	299;0;60;536;367; ; ; ; ;
34471;1730;545;373;0	795;0	550;523	889;3	497;0;531;370;0	545;0	563;520	134;3	298;0;60;536;367; ; ; ; ;
34491;1731;545;351;0	796;0	552;523	889;3	434;0;527;371;0	546;0	564;520	134;3	242;0;60;536;367; ; ; ; ;
34511;1732;486;229;0	797;0	550;523	889;3	367;0;510;254;0	548;0	562;520	134;3	302;0;61;495;218; ; ; ; ;
34531;1733;494;218;0	797;0	551;523	889;3	340;0;500;235;0	549;0	562;520	134;3	222;0;61;495;218; ; ; ; ;
34551;1734;498;206;0	798;0	552;523	889;3	329;0;506;214;0	549;0	562;520	134;3	207;0;61;495;218; ; ; ; ;
34571;1735;501;202;0	799;0	552;519	026;3	289;0;499;200;0	549;0	561;516	928;3	195;0;61;495;218; ; ; ; ;
34591;1736;505;219;0	800;0	554;519	026;3	363;0;496;224;0	550;0	562;516	928;3	233;0;61;495;218; ; ; ; ;
34611;1737;511;214;0	801;0	555;519	026;3	153;0;495;219;0	551;0	562;516	928;3	173;0;61;495;218; ; ; ; ;
34631;1738;500;227;0	802;0	556;519	026;3	097;0;496;226;0	552;0	562;516	928;3	182;0;61;495;218; ; ; ; ;
34651;1739;507;221;0	803;0	557;519	026;3	219;0;497;217;0	553;0	562;516	928;3	095;0;61;495;218; ; ; ; ;
34671;1740;507;223;0	804;0	556;518	350;3	218;0;496;220;0	554;0	561;516	254;3	068;0;61;495;218; ; ; ; ;
34691;1741;503;224;0	804;0	557;518	350;3	024;0;498;227;0	554;0	561;516	254;3	080;0;61;495;218; ; ; ; ;
34711;1742;506;232;0	805;0	556;518	350;3	030;0;485;213;0	555;0	561;516	254;2	964;0;61;495;218; ; ; ; ;
34731;1743;-800;-600;0	555;0	560;-1	000;-1	000;4;492;219;0	555;0	560;516	254;3	052;0;61;495;218; ; ; ; ;
34750;1744;498;222;0	805;0	555;518	350;3	096;0;483;216;0	555;0	559;516	254;3	113;0;61;495;218; ; ; ; ;
34772;1745;498;222;0	805;0	553;518	398;3	096;0;485;218;0	555;0	557;516	367;3	081;0;61;495;218; ; ; ; ;
34790;1746;499;220;0	804;0	554;518	398;3	102;0;491;222;0	554;0	557;516	367;3	049;0;61;495;218; ; ; ; ;
34810;1747;488;215;0	804;0	552;518	398;3	137;0;492;230;0	554;0	555;516	367;3	071;0;61;495;218; ; ; ; ;
34830;1748;499;207;0	803;0	551;518	398;3	238;0;490;221;0	553;0	554;516	367;3	076;0;61;495;218; ; ; ; ;
34850;1749;502;202;0	802;0	551;518	398;3	198;0;487;216;0	552;0	553;516	367;3	096;0;61;495;218; ; ; ; ;
34870;1750;500;198;0	801;0	549;518	592;3	253;0;488;214;0	551;0	551;517	800;3	114;0;61;495;218; ; ; ; ;
34890;1751;492;220;0	800;0	549;518	592;3	051;0;482;227;0	550;0	552;517	800;3	070;0;61;495;218; ; ; ; ;
34910;1752;490;215;0	799;0	549;518	592;3	117;0;492;220;0	549;0	552;517	800;3	270;0;61;495;218; ; ; ; ;
34930;1753;503;226;0	798;0	548;518	592;3	216;0;485;223;0	549;0	552;517	800;3	080;0;61;495;218; ; ; ; ;
34950;1754;491;220;0	797;0	547;518	592;3	090;0;-800;-600;0	797;0	547;-1	000;-1	000;4;61;495;218; ; ; ; ;
34970;1755;495;219;0	797;0	545;519	341;3	155;0;-800;-600;0	547;0	550;-1	000;-1	000;4;61;495;218; ; ; ; ;
34990;1756;497;221;0	796;0	545;519	341;3	164;0;493;218;0	546;0	551;520	022;3	086;0;61;495;218; ; ; ; ;
35009;1757;509;223;0	796;0	544;519	341;3	088;0;-800;-600;0	796;0	544;-1	000;-1	000;4;61;495;218; ; ; ; ;
35029;1758;481;219;0	795;0	543;519	341;3	085;0;482;229;0	546;0	550;520	022;2	979;0;61;495;218; ; ; ; ;
35049;1759;373;272;0	797;0	543;519	341;3	123;0;406;263;0	548;0	549;520	022;3	046;0; ; ; ; ; ; ; ;
35069;1760;361;272;0	799;0	543;521	905;3	095;0;407;258;0	551;0	550;523	760;3	067;0; ; ; ; ; ; ; ;
35089;1761;308;335;0	800;0	543;521	905;3	134;0;288;340;0	551;0	550;523	760;3	109;0;62;300;336; ; ; ; ;
35109;1762;310;341;0	800;0	543;521	905;3	108;0;297;333;0	552;0	549;523	760;3	102;0;62;300;336; ; ; ; ;
35129;1763;307;349;0	801;0	542;521	905;3	263;0;296;338;0	552;0	548;523	760;3	248;0;62;300;336; ; ; ; ;
35149;1764;312;349;0	802;0	541;521	905;3	373;0;291;341;0	553;0	547;523	760;3	173;0;62;300;336; ; ; ; ;
35170;1765;310;347;0	803;0	540;524	131;3	432;0;295;336;0	554;0	545;526	099;3	226;0;62;300;336; ; ; ; ;
35189;1766;302;331;0	804;0	541;524	131;3	310;0;286;342;0	555;0	545;526	099;3	274;0;62;300;336; ; ; ; ;
35209;1767;301;340;0	805;0	539;524	131;3	315;0;281;345;0	556;0	543;526	099;3	198;0;62;300;336; ; ; ; ;
35229;1768;311;337;0	806;0	536;524	131;3	281;0;289;331;0	557;0	540;526	099;3	182;0;62;300;336; ; ; ; ;
35250;1769;303;341;0	807;0	531;524	131;3	209;0;286;352;0	559;0	534;526	099;3	298;0;62;300;336; ; ; ; ;
35269;1770;306;339;0	808;0	523;524	717;3	198;0;286;350;0	560;0	526;525	537;3	255;0;62;300;336; ; ; ; ;
35289;1771;304;338;0	809;0	517;524	717;3	293;0;293;338;0	561;0	519;525	537;3	204;0;62;300;336; ; ; ; ;
35309;1772;311;337;0	810;0	510;524	717;3	202;0;294;337;0	562;0	511;525	537;3	185;0;62;300;336; ; ; ; ;
35328;1773;304;323;0	811;0	503;524	717;3	296;0;292;333;0	564;0	503;525	537;3	274;0;62;300;336; ; ; ; ;
35348;1774;318;332;0	812;0	497;524	717;3	315;0;291;327;0	565;0	496;525	537;3	268;0;62;300;336; ; ; ; ;
35370;1775;317;323;0	813;0	490;528	334;3	317;0;290;322;0	567;0	489;528	173;3	277;0;62;300;336; ; ; ; ;
35388;1776;299;319;0	814;0	487;528	334;3	264;0;292;357;0	568;0	485;528	173;3	193;0;62;300;336; ; ; ; ;
35410;1777;304;339;0	815;0	484;528	334;3	279;0;291;348;0	569;0	481;528	173;3	284;0;62;300;336; ; ; ; ;
35428;1778;301;337;0	816;0	481;528	334;3	169;0;291;335;0	571;0	478;528	173;3	205;0;62;300;336; ; ; ; ;
35449;1779;309;336;0	818;0	477;528	334;3	306;0;292;335;0	573;0	475;528	173;3	292;0;62;300;336; ; ; ; ;
35468;1780;308;330;0	819;0	473;533	192;3	307;0;290;330;0	575;0	471;532	466;3	294;0;62;300;336; ; ; ; ;
35490;1781;309;340;0	820;0	472;533	192;3	238;0;290;322;0	577;0	468;532	466;3	202;0;62;300;336; ; ; ; ;
35508;1782;313;326;0	822;0	469;533	192;3	220;0;294;332;0	579;0	465;532	466;3	382;0;62;300;336; ; ; ; ;
35528;1783;317;340;0	824;0	466;533	192;3	315;0;295;334;0	581;0	461;532	466;3	409;0;62;300;336; ; ; ; ;
35548;1784;304;343;0	826;0	464;533	192;3	255;0;295;334;0	584;0	458;532	466;3	304;0;62;300;336; ; ; ; ;
35570;1785;305;334;0	829;0	462;538	684;3	304;0;294;333;0	588;0	454;533	780;3	417;0;62;300;336; ; ; ; ;
35588;1786;308;333;0	831;0	462;538	684;3	271;0;303;340;0	591;0	453;533	780;3	342;0;62;300;336; ; ; ; ;
35610;1787;309;334;0	834;0	462;538	684;3	372;0;299;340;0	594;0	452;533	780;3	247;0;62;300;336; ; ; ; ;
35627;1788;311;340;0	836;0	462;538	684;3	284;0;296;335;0	597;0	452;533	780;3	365;0;62;300;336; ; ; ; ;
35650;1789;309;335;0	838;0	462;538	684;3	352;0;304;340;0	600;0	451;533	780;3	253;0;62;300;336; ; ; ; ;
35667;1790;307;332;0	840;0	461;542	835;3	340;0;300;332;0	602;0	450;539	903;3	331;0;62;300;336; ; ; ; ;
35689;1791;311;374;0	841;0	462;542	835;3	350;0;313;379;0	604;0	450;539	903;3	517;0; ; ; ; ; ; ; ;
35707;1792;338;509;0	842;0	464;542	835;3	490;0;316;493;0	606;0	451;539	903;3	422;0; ; ; ; ; ; ; ;
35727;1793;411;671;0	843;0	466;542	835;3	406;0;331;606;0	609;0	453;539	903;3	438;0; ; ; ; ; ; ; ;
35747;1794;414;710;0	844;0	469;542	835;3	388;0;315;721;0	611;0	455;539	903;3	264;0; ; ; ; ; ; ; ;
35767;1795;-800;-600;-1	000;-1	000;-1	000;-1	000;4;-800;-600;-1	000;-1	000;-1	000;-1	000;4; ; ; ; ; ; ; ;
35787;1796;-800;-600;-1	000;-1	000;-1	000;-1	000;4;-800;-600;-1	000;-1	000;-1	000;-1	000;4; ; ; ; ; ; ; ;
35807;1797;-800;-600;-1	000;-1	000;-1	000;-1	000;4;-800;-600;-1	000;-1	000;-1	000;-1	000;4; ; ; ; ; ; ; ;
35827;1798;-800;-600;-1	000;-1	000;-1	000;-1	000;4;-800;-600;-1	000;-1	000;-1	000;-1	000;4; ; ; ; ; ; ; ;
35847;1799;-800;-600;-1	000;-1	000;-1	000;-1	000;4;-800;-600;-1	000;-1	000;-1	000;-1	000;4; ; ; ; ; ; ; ;
35867;1800;-800;-600;-1	000;-1	000;-1	000;-1	000;4;-800;-600;-1	000;-1	000;-1	000;-1	000;4; ; ; ; ; ; ; ;
35906;1801;-800;-600;-1	000;-1	000;-1	000;-1	000;4;-800;-600;-1	000;-1	000;-1	000;-1	000;4; ; ; ; ; ; ; ;
35926;1802;-800;-600;0	668;0	512;-1	000;-1	000;4;-880;836;0	668;0	512;539	903;4	808;0; ; ; ; ; ; ; ;
35946;1803;-800;-600;-1	000;-1	000;-1	000;-1	000;4;-800;-600;-1	000;-1	000;-1	000;-1	000;4; ; ; ; ; ; ; ;
35986;1804;-800;-600;-1	000;-1	000;-1	000;-1	000;4;-800;-600;-1	000;-1	000;-1	000;-1	000;4; ; ; ; ; ; ; ;
36006;1805;400;675;0	854;0	499;542	835;3	557;0;299;627;0	622;0	483;539	903;3	484;0; ; ; ; ; ; ; ;
36026;1806;-800;-600;-1	000;-1	000;-1	000;-1	000;4;-800;-600;-1	000;-1	000;-1	000;-1	000;4; ; ; ; ; ; ; ;
36046;1807;-800;-600;0	855;0	492;-1	000;-1	000;4;-800;-600;0	623;0	472;-1	000;-1	000;4; ; ; ; ; ; ; ;
36066;1808;401;675;0	856;0	489;550	219;3	632;0;288;619;0	624;0	467;545	416;3	573;0;63;352;653; ; ; ; ;
36086;1809;401;675;0	857;0	486;550	219;3	648;0;304;630;0	625;0	463;545	416;3	604;0;63;352;653; ; ; ; ;
36106;1810;403;675;0	858;0	483;550	219;3	649;0;299;623;0	626;0	459;545	416;3	584;0;63;352;653; ; ; ; ;
36126;1811;405;671;0	859;0	481;550	219;3	680;0;303;660;0	628;0	457;545	416;3	605;0;63;352;653; ; ; ; ;
36146;1812;406;671;0	860;0	479;550	122;3	691;0;301;625;0	629;0	456;547	000;3	608;0;63;352;653; ; ; ; ;
36166;1813;405;674;0	860;0	480;550	122;3	700;0;300;623;0	630;0	457;547	000;3	593;0;63;352;653; ; ; ; ;
36186;1814;406;676;0	860;0	480;550	122;3	669;0;299;627;0	630;0	459;547	000;3	608;0;63;352;653; ; ; ; ;
36205;1815;405;672;0	860;0	482;550	122;3	698;0;303;661;0	630;0	462;547	000;3	567;0;63;352;653; ; ; ; ;
36225;1816;407;672;0	859;0	484;550	122;3	671;0;300;623;0	630;0	466;547	000;3	599;0;63;352;653; ; ; ; ;
36245;1817;406;672;0	857;0	485;558	521;3	735;0;297;624;0	628;0	469;554	272;3	643;0;63;352;653; ; ; ; ;
36265;1818;433;680;0	854;0	488;558	521;3	776;0;373;640;0	626;0	474;554	272;3	695;0;64;407;662; ; ; ; ;
36285;1819;434;681;0	853;0	489;558	521;3	767;0;385;647;0	625;0	477;554	272;3	696;0;64;407;662; ; ; ; ;
36305;1820;432;680;0	851;0	489;558	521;3	768;0;380;644;0	624;0	479;554	272;3	681;0;64;407;662; ; ; ; ;
36325;1821;432;680;0	849;0	489;558	521;3	780;0;385;644;0	622;0	480;554	272;3	684;0;64;407;662; ; ; ; ;
36345;1822;432;680;0	848;0	487;564	051;3	812;0;385;643;0	621;0	479;559	876;3	722;0;64;407;662; ; ; ; ;
36365;1823;431;682;0	846;0	485;564	051;3	809;0;377;647;0	619;0	478;559	876;3	735;0;64;407;662; ; ; ; ;
36385;1824;434;680;0	844;0	483;564	051;3	824;0;376;649;0	618;0	476;559	876;3	768;0;64;407;662; ; ; ; ;
36405;1825;432;680;0	842;0	481;564	051;3	855;0;382;645;0	616;0	474;559	876;3	789;0;64;407;662; ; ; ; ;
36425;1826;434;682;0	841;0	479;564	051;3	873;0;381;642;0	614;0	472;559	876;3	799;0;64;407;662; ; ; ; ;
36445;1827;433;680;0	840;0	478;568	892;3	924;0;383;641;0	613;0	470;564	586;3	839;0;64;407;662; ; ; ; ;
36465;1828;434;680;0	838;0	478;568	892;3	909;0;381;649;0	612;0	470;564	586;3	856;0;64;407;662; ; ; ; ;
36485;1829;433;682;0	836;0	478;568	892;3	948;0;378;639;0	610;0	469;564	586;3	833;0;64;407;662; ; ; ; ;
36504;1830;434;681;0	834;0	479;568	892;3	939;0;381;646;0	608;0	469;564	586;3	820;0;64;407;662; ; ; ; ;
36524;1831;435;679;0	833;0	480;568	892;3	971;0;382;640;0	607;0	470;564	586;3	887;0;64;407;662; ; ; ; ;
36544;1832;434;680;0	831;0	481;569	663;3	981;0;381;642;0	605;0	471;564	189;3	872;0;64;407;662; ; ; ; ;
36564;1833;433;680;0	829;0	482;569	663;3	997;0;387;646;0	603;0	473;564	189;3	909;0;64;407;662; ; ; ; ;
36584;1834;434;680;0	828;0	483;569	663;4	001;0;384;641;0	601;0	474;564	189;3	926;0;64;407;662; ; ; ; ;
36604;1835;435;680;0	826;0	483;569	663;4	048;0;387;643;0	599;0	475;564	189;3	930;0;64;407;662; ; ; ; ;
36624;1836;371;553;0	825;0	480;569	663;4	041;0;402;544;0	598;0	473;564	189;4	115;0; ; ; ; ; ; ; ;
36644;1837;370;544;0	823;0	474;574	963;4	070;0;404;531;0	596;0	468;569	855;4	181;0; ; ; ; ; ; ; ;
36664;1838;340;210;0	821;0	469;574	963;4	095;0;395;214;0	594;0	464;569	855;4	020;0;65;371;225; ; ; ; ;
36684;1839;361;223;0	819;0	465;574	963;4	156;0;374;236;0	592;0	461;569	855;4	035;0;65;371;225; ; ; ; ;
36704;1840;373;214;0	817;0	461;574	963;4	225;0;382;217;0	590;0	458;569	855;4	068;0;65;371;225; ; ; ; ;
36724;1841;369;213;0	816;0	456;574	963;4	191;0;375;218;0	587;0	454;569	855;4	144;0;65;371;225; ; ; ; ;
36744;1842;377;226;0	814;0	451;565	957;4	162;0;377;235;0	585;0	449;562	886;4	121;0;65;371;225; ; ; ; ;
36764;1843;373;226;0	812;0	447;565	957;4	056;0;372;230;0	583;0	447;562	886;4	038;0;65;371;225; ; ; ; ;
36784;1844;373;223;0	811;0	443;565	957;4	116;0;372;225;0	581;0	444;562	886;4	065;0;65;371;225; ; ; ; ;
36803;1845;373;224;0	809;0	440;565	957;4	093;0;372;234;0	580;0	441;562	886;4	042;0;65;371;225; ; ; ; ;
36823;1846;370;225;0	808;0	438;565	957;4	092;0;373;228;0	579;0	438;562	886;4	017;0;65;371;225; ; ; ; ;
36843;1847;370;226;0	807;0	435;564	262;4	078;0;373;227;0	578;0	436;563	614;4	029;0;65;371;225; ; ; ; ;
36863;1848;369;225;0	807;0	434;564	262;4	036;0;367;229;0	577;0	435;563	614;3	953;0;65;371;225; ; ; ; ;
36883;1849;371;230;0	806;0	434;564	262;4	000;0;374;227;0	577;0	434;563	614;4	000;0;65;371;225; ; ; ; ;
36903;1850;372;225;0	806;0	434;564	262;4	004;0;372;238;0	577;0	433;563	614;4	027;0;65;371;225; ; ; ; ;
36923;1851;372;222;0	806;0	434;564	262;3	966;0;370;230;0	577;0	433;563	614;3	994;0;65;371;225; ; ; ; ;
36943;1852;372;220;0	806;0	434;566	414;3	970;0;374;229;0	577;0	433;565	501;4	015;0;65;371;225; ; ; ; ;
36963;1853;372;226;0	806;0	435;566	414;3	917;0;371;219;0	577;0	434;565	501;3	932;0;65;371;225; ; ; ; ;
36983;1854;374;220;0	805;0	436;566	414;3	917;0;367;224;0	576;0	436;565	501;3	847;0;65;371;225; ; ; ; ;
37003;1855;366;231;0	804;0	437;566	414;3	852;0;376;216;0	575;0	437;565	501;3	894;0;65;371;225; ; ; ; ;
37023;1856;362;227;0	804;0	437;566	414;3	836;0;368;228;0	574;0	437;565	501;3	801;0;65;371;225; ; ; ; ;
37043;1857;360;232;0	804;0	438;563	025;3	798;0;372;227;0	576;0	437;565	311;3	800;0;65;371;225; ; ; ; ;
37063;1858;222;364;0	804;0	438;563	025;3	726;0;215;360;0	576;0	438;565	311;3	799;0;66;224;370; ; ; ; ;
37083;1859;221;374;0	804;0	437;563	025;3	688;0;216;369;0	575;0	436;565	311;3	749;0;66;224;370; ; ; ; ;
37102;1860;224;372;0	803;0	436;563	025;3	655;0;224;368;0	575;0	435;565	311;3	685;0;66;224;370; ; ; ; ;
37122;1861;232;378;0	803;0	435;563	025;3	704;0;215;371;0	575;0	433;565	311;3	698;0;66;224;370; ; ; ; ;
37142;1862;232;377;0	804;0	434;565	104;3	688;0;218;372;0	575;0	431;564	088;3	703;0;66;224;370; ; ; ; ;
37162;1863;227;371;0	804;0	435;565	104;3	633;0;220;372;0	576;0	431;564	088;3	693;0;66;224;370; ; ; ; ;
37182;1864;227;374;0	805;0	435;565	104;3	635;0;219;374;0	577;0	429;564	088;3	675;0;66;224;370; ; ; ; ;
37202;1865;230;367;0	806;0	436;565	104;3	609;0;213;373;0	578;0	428;564	088;3	666;0;66;224;370; ; ; ; ;
37222;1866;227;366;0	807;0	437;565	104;3	601;0;217;378;0	580;0	427;564	088;3	665;0;66;224;370; ; ; ; ;
37242;1867;226;362;0	809;0	438;568	018;3	610;0;214;377;0	581;0	426;565	742;3	675;0;66;224;370; ; ; ; ;
37262;1868;222;369;0	810;0	440;568	018;3	611;0;222;365;0	583;0	426;565	742;3	641;0;66;224;370; ; ; ; ;
37282;1869;235;367;0	811;0	441;568	018;3	605;0;215;367;0	584;0	425;565	742;3	641;0;66;224;370; ; ; ; ;
37302;1870;221;371;0	812;0	443;568	018;3	572;0;216;368;0	585;0	425;565	742;3	618;0;66;224;370; ; ; ; ;
37322;1871;233;372;0	813;0	444;568	018;3	561;0;215;374;0	586;0	425;565	742;3	590;0;66;224;370; ; ; ; ;
37342;1872;226;370;0	813;0	445;570	313;3	564;0;215;376;0	586;0	426;566	118;3	583;0;66;224;370; ; ; ; ;
37362;1873;228;375;0	813;0	448;570	313;3	588;0;217;368;0	587;0	427;566	118;3	621;0;66;224;370; ; ; ; ;
37381;1874;223;375;0	813;0	449;570	313;3	568;0;222;367;0	587;0	429;566	118;3	605;0;66;224;370; ; ; ; ;
37401;1875;233;371;0	813;0	451;570	313;3	563;0;217;369;0	587;0	430;566	118;3	605;0;66;224;370; ; ; ; ;
37421;1876;231;364;0	812;0	452;570	313;3	606;0;221;371;0	586;0	432;566	118;3	606;0;66;224;370; ; ; ; ;
37441;1877;231;362;0	811;0	452;570	445;3	597;0;219;372;0	585;0	432;565	801;3	605;0;66;224;370; ; ; ; ;
37461;1878;232;374;0	809;0	453;570	445;3	589;0;225;368;0	583;0	433;565	801;3	605;0;66;224;370; ; ; ; ;
37481;1879;231;370;0	807;0	453;570	445;3	613;0;217;367;0	581;0	434;565	801;3	583;0;66;224;370; ; ; ; ;
37501;1880;231;369;0	804;0	453;570	445;3	576;0;224;371;0	578;0	435;565	801;3	584;0;66;224;370; ; ; ; ;
37521;1881;232;379;0	801;0	453;570	445;3	585;0;223;367;0	576;0	436;565	801;3	635;0;66;224;370; ; ; ; ;
37541;1882;231;375;0	799;0	453;571	717;3	595;0;222;365;0	573;0	436;568	574;3	644;0;66;224;370; ; ; ; ;
37561;1883;235;376;0	796;0	454;571	717;3	586;0;224;369;0	570;0	438;568	574;3	608;0;66;224;370; ; ; ; ;
37581;1884;235;372;0	793;0	455;571	717;3	619;0;224;364;0	567;0	439;568	574;3	603;0;66;224;370; ; ; ; ;
37601;1885;230;376;0	791;0	455;571	717;3	599;0;219;369;0	565;0	440;568	574;3	610;0;66;224;370; ; ; ; ;
37621;1886;231;377;0	789;0	456;571	717;3	616;0;224;366;0	564;0	442;568	574;3	664;0;66;224;370; ; ; ; ;
37641;1887;231;375;0	789;0	456;573	091;3	617;0;221;365;0	563;0	442;571	302;3	685;0;66;224;370; ; ; ; ;
37661;1888;231;370;0	788;0	457;573	091;3	662;0;219;363;0	562;0	443;571	302;3	616;0;66;224;370; ; ; ; ;
37681;1889;237;378;0	789;0	457;573	091;3	638;0;220;370;0	563;0	444;571	302;3	661;0;66;224;370; ; ; ; ;
37700;1890;231;369;0	790;0	458;573	091;3	635;0;223;370;0	564;0	444;571	302;3	673;0;66;224;370; ; ; ; ;
37720;1891;226;365;0	792;0	459;573	091;3	661;0;221;364;0	566;0	445;571	302;3	735;0;66;224;370; ; ; ; ;
37740;1892;227;366;0	795;0	459;573	611;3	652;0;223;369;0	569;0	445;569	213;3	751;0;66;224;370; ; ; ; ;
37760;1893;230;375;0	797;0	460;573	611;3	685;0;224;378;0	571;0	446;569	213;3	633;0;66;224;370; ; ; ; ;
37780;1894;228;372;0	800;0	460;573	611;3	655;0;224;380;0	574;0	446;569	213;3	611;0;66;224;370; ; ; ; ;
37800;1895;232;369;0	803;0	461;573	611;3	690;0;221;374;0	577;0	446;569	213;3	657;0;66;224;370; ; ; ; ;
37820;1896;229;371;0	806;0	461;573	611;3	694;0;217;373;0	580;0	446;569	213;3	681;0;66;224;370; ; ; ; ;
37840;1897;229;370;0	809;0	461;573	031;3	685;0;215;372;0	583;0	445;569	390;3	687;0;66;224;370; ; ; ; ;
37860;1898;233;383;0	812;0	463;573	031;3	723;0;219;370;0	586;0	446;569	390;3	692;0;66;224;370; ; ; ; ;
37880;1899;230;372;0	814;0	465;573	031;3	756;0;213;369;0	588;0	448;569	390;3	676;0;66;224;370; ; ; ; ;
37900;1900;234;372;0	817;0	466;573	031;3	692;0;219;370;0	591;0	449;569	390;3	671;0;66;224;370; ; ; ; ;
37920;1901;233;367;0	819;0	467;573	031;3	761;0;213;371;0	593;0	449;569	390;3	701;0;66;224;370; ; ; ; ;
37940;1902;234;367;0	819;0	466;571	150;3	729;0;215;370;0	594;0	448;571	072;3	703;0;66;224;370; ; ; ; ;
37960;1903;287;241;0	820;0	466;571	150;3	732;0;295;233;0	596;0	447;571	072;3	696;0;67;291;232; ; ; ; ;
37980;1904;296;227;0	822;0	467;571	150;3	764;0;293;224;0	597;0	448;571	072;3	725;0;67;291;232; ; ; ; ;
37999;1905;291;245;0	824;0	468;571	150;3	773;0;289;240;0	599;0	449;571	072;3	727;0;67;291;232; ; ; ; ;
38019;1906;291;235;0	825;0	468;571	150;3	801;0;294;228;0	600;0	449;571	072;3	751;0;67;291;232; ; ; ; ;
38039;1907;289;226;0	826;0	467;575	356;3	843;0;292;228;0	601;0	449;570	813;3	759;0;67;291;232; ; ; ; ;
38059;1908;292;238;0	826;0	468;575	356;3	893;0;292;227;0	601;0	450;570	813;3	795;0;67;291;232; ; ; ; ;
38079;1909;293;231;0	825;0	467;575	356;3	840;0;291;230;0	600;0	450;570	813;3	824;0;67;291;232; ; ; ; ;
38099;1910;298;236;0	824;0	467;575	356;3	816;0;296;230;0	599;0	450;570	813;3	816;0;67;291;232; ; ; ; ;
38119;1911;296;235;0	823;0	466;575	356;3	869;0;291;231;0	598;0	450;570	813;3	795;0;67;291;232; ; ; ; ;
38139;1912;298;232;0	822;0	465;575	180;3	833;0;293;232;0	596;0	450;571	207;3	810;0;67;291;232; ; ; ; ;
38159;1913;294;234;0	821;0	465;575	180;3	898;0;285;228;0	595;0	450;571	207;3	812;0;67;291;232; ; ; ; ;
38179;1914;298;234;0	820;0	464;575	180;3	819;0;297;237;0	594;0	450;571	207;3	816;0;67;291;232; ; ; ; ;
38199;1915;293;233;0	819;0	463;575	180;3	792;0;291;239;0	594;0	450;571	207;3	817;0;67;291;232; ; ; ; ;
38219;1916;293;233;0	819;0	463;575	180;3	810;0;288;226;0	593;0	449;571	207;3	777;0;67;291;232; ; ; ; ;
38239;1917;293;233;0	819;0	461;575	211;3	798;0;293;230;0	593;0	448;571	688;3	779;0;67;291;232; ; ; ; ;
38259;1918;301;235;0	819;0	461;575	211;3	755;0;288;230;0	593;0	448;571	688;3	715;0;67;291;232; ; ; ; ;
38279;1919;293;228;0	819;0	461;575	211;3	729;0;291;236;0	594;0	448;571	688;3	716;0;67;291;232; ; ; ; ;
38298;1920;298;237;0	820;0	460;575	211;3	720;0;289;237;0	595;0	447;571	688;3	709;0;67;291;232; ; ; ; ;
38318;1921;296;229;0	821;0	460;575	211;3	736;0;287;238;0	596;0	447;571	688;3	727;0;67;291;232; ; ; ; ;
38338;1922;293;232;0	823;0	459;575	779;3	739;0;289;238;0	598;0	447;571	993;3	729;0;67;291;232; ; ; ; ;
38358;1923;292;226;0	824;0	458;575	779;3	694;0;288;235;0	599;0	447;571	993;3	642;0;67;291;232; ; ; ; ;
38378;1924;293;230;0	825;0	458;575	779;3	663;0;286;223;0	600;0	447;571	993;3	685;0;67;291;232; ; ; ; ;
38398;1925;294;234;0	826;0	457;575	779;3	664;0;288;236;0	601;0	447;571	993;3	639;0;67;291;232; ; ; ; ;
38418;1926;294;231;0	827;0	457;575	779;3	658;0;285;234;0	602;0	447;571	993;3	657;0;67;291;232; ; ; ; ;
38438;1927;294;230;0	828;0	457;577	826;3	668;0;285;231;0	603;0	446;571	546;3	666;0;67;291;232; ; ; ; ;
38458;1928;294;230;0	828;0	458;577	826;3	627;0;281;235;0	603;0	446;571	546;3	623;0;67;291;232; ; ; ; ;
38478;1929;292;228;0	829;0	458;577	826;3	565;0;284;232;0	604;0	446;571	546;3	598;0;67;291;232; ; ; ; ;
38498;1930;324;156;0	828;0	457;577	826;3	584;0;353;168;0	604;0	445;571	546;3	589;0; ; ; ; ; ; ; ;
38518;1931;354;103;0	828;0	456;577	826;3	655;0;372;130;0	605;0	444;571	546;3	592;0; ; ; ; ; ; ; ;
38538;1932;367;83;0	829;0	455;572	632;3	600;0;390;102;0	605;0	443;571	993;3	597;0; ; ; ; ; ; ; ;
38558;1933;358;116;0	829;0	454;572	632;3	547;0;369;126;0	605;0	443;571	993;3	489;0;68;364;117; ; ; ; ;
38577;1934;367;116;0	829;0	452;572	632;3	520;0;370;124;0	605;0	441;571	993;3	458;0;68;364;117; ; ; ; ;
38598;1935;367;112;0	828;0	449;572	632;3	436;0;372;124;0	603;0	438;571	993;3	430;0;68;364;117; ; ; ; ;
38617;1936;367;116;0	827;0	446;572	632;3	492;0;372;124;0	601;0	436;571	993;3	474;0;68;364;117; ; ; ; ;
38637;1937;368;117;0	825;0	443;571	329;3	447;0;372;128;0	599;0	434;570	119;3	439;0;68;364;117; ; ; ; ;
38657;1938;364;111;0	822;0	442;571	329;3	498;0;358;121;0	596;0	434;570	119;3	400;0;68;364;117; ; ; ; ;
38677;1939;355;108;0	820;0	440;571	329;3	464;0;370;121;0	594;0	433;570	119;3	431;0;68;364;117; ; ; ; ;
38697;1940;361;109;0	818;0	439;571	329;3	429;0;367;116;0	591;0	433;570	119;3	378;0;68;364;117; ; ; ; ;
38717;1941;359;113;0	816;0	437;571	329;3	391;0;368;116;0	589;0	432;570	119;3	286;0;68;364;117; ; ; ; ;
38737;1942;356;117;0	814;0	435;568	523;3	341;0;366;121;0	587;0	430;567	925;3	267;0;68;364;117; ; ; ; ;
38757;1943;360;106;0	813;0	435;568	523;3	355;0;368;119;0	586;0	431;567	925;3	252;0;68;364;117; ; ; ; ;
38777;1944;366;112;0	812;0	433;568	523;3	340;0;363;125;0	585;0	430;567	925;3	268;0;68;364;117; ; ; ; ;
38797;1945;361;110;0	812;0	433;568	523;3	242;0;369;124;0	585;0	430;567	925;3	226;0;68;364;117; ; ; ; ;
38817;1946;367;129;0	813;0	432;568	523;3	145;0;361;122;0	585;0	430;567	925;3	254;0;68;364;117; ; ; ; ;
38837;1947;366;133;0	814;0	431;568	334;3	095;0;362;122;0	587;0	430;569	347;3	260;0;68;364;117; ; ; ; ;
38857;1948;370;128;0	816;0	432;568	334;3	129;0;376;108;0	588;0	431;569	347;3	198;0;68;364;117; ; ; ; ;
38876;1949;365;110;0	818;0	432;568	334;3	225;0;359;110;0	590;0	431;569	347;3	211;0;68;364;117; ; ; ; ;
38897;1950;357;112;0	820;0	432;568	334;3	278;0;366;113;0	592;0	431;569	347;3	204;0;68;364;117; ; ; ; ;
38916;1951;355;116;0	822;0	432;568	334;3	261;0;366;120;0	594;0	430;569	347;3	212;0;68;364;117; ; ; ; ;
38936;1952;353;117;0	824;0	430;569	562;3	251;0;366;126;0	596;0	428;567	478;3	200;0;68;364;117; ; ; ; ;
38956;1953;365;115;0	825;0	431;569	562;3	171;0;368;121;0	598;0	428;567	478;3	140;0;68;364;117; ; ; ; ;
38976;1954;362;110;0	827;0	430;569	562;3	231;0;366;124;0	599;0	427;567	478;3	225;0;68;364;117; ; ; ; ;
38996;1955;370;110;0	828;0	429;569	562;3	233;0;374;102;0	601;0	425;567	478;3	256;0;68;364;117; ; ; ; ;
39016;1956;360;111;0	830;0	428;569	562;3	254;0;352;119;0	602;0	424;567	478;3	153;0;68;364;117; ; ; ; ;
39036;1957;363;116;0	832;0	426;567	528;3	251;0;351;117;0	604;0	422;566	533;3	199;0;68;364;117; ; ; ; ;
39056;1958;360;110;0	833;0	427;567	528;3	243;0;365;128;0	606;0	423;566	533;3	119;0;68;364;117; ; ; ; ;
39076;1959;361;120;0	835;0	429;567	528;3	276;0;362;126;0	608;0	424;566	533;3	149;0;68;364;117; ; ; ; ;
39098;1960;356;111;0	836;0	431;567	528;3	274;0;371;116;0	609;0	427;566	533;3	246;0;68;364;117; ; ; ; ;
39116;1961;361;117;0	837;0	434;567	528;3	148;0;364;123;0	610;0	429;566	533;3	113;0;68;364;117; ; ; ; ;
39136;1962;359;114;0	838;0	436;567	193;3	154;0;364;121;0	610;0	431;565	287;3	146;0;68;364;117; ; ; ; ;
39156;1963;365;116;0	837;0	440;567	193;3	220;0;361;111;0	610;0	435;565	287;3	204;0;68;364;117; ; ; ; ;
39175;1964;364;118;0	836;0	443;567	193;3	135;0;364;125;0	608;0	437;565	287;3	224;0;68;364;117; ; ; ; ;
39195;1965;428;197;0	832;0	446;567	193;3	317;0;428;183;0	605;0	440;565	287;3	132;0; ; ; ; ; ; ; ;
39215;1966;470;340;0	828;0	451;567	193;3	302;0;427;345;0	602;0	445;565	287;3	242;0; ; ; ; ; ; ; ;
39235;1967;496;378;0	826;0	453;569	116;3	298;0;427;385;0	599;0	447;566	510;3	224;0; ; ; ; ; ; ; ;
39255;1968;467;440;0	822;0	455;569	116;3	232;0;433;431;0	595;0	450;566	510;3	202;0;69;452;422; ; ; ; ;
39275;1969;466;429;0	819;0	457;569	116;3	220;0;430;420;0	591;0	453;566	510;3	077;0;69;452;422; ; ; ; ;
39295;1970;466;423;0	815;0	459;569	116;3	092;0;436;414;0	587;0	456;566	510;3	065;0;69;452;422; ; ; ; ;
39315;1971;471;423;0	811;0	460;569	116;3	104;0;440;424;0	583;0	458;566	510;3	081;0;69;452;422; ; ; ; ;
39335;1972;471;421;0	808;0	461;569	507;3	118;0;440;424;0	578;0	460;564	706;3	069;0;69;452;422; ; ; ; ;
39355;1973;472;438;0	805;0	462;569	507;3	171;0;430;413;0	575;0	462;564	706;3	003;0;69;452;422; ; ; ; ;
39375;1974;469;422;0	802;0	463;569	507;3	131;0;441;418;0	572;0	464;564	706;3	040;0;69;452;422; ; ; ; ;
39395;1975;469;432;0	799;0	463;569	507;3	107;0;435;417;0	569;0	466;564	706;3	032;0;69;452;422; ; ; ; ;
39415;1976;472;424;0	798;0	464;569	507;3	121;0;436;417;0	567;0	468;564	706;3	043;0;69;452;422; ; ; ; ;
39435;1977;471;430;0	796;0	464;566	114;3	092;0;436;418;0	566;0	469;563	754;3	036;0;69;452;422; ; ; ; ;
39455;1978;467;435;0	795;0	465;566	114;2	956;0;442;423;0	565;0	471;563	754;2	978;0;69;452;422; ; ; ; ;
39474;1979;465;431;0	795;0	466;566	114;3	058;0;445;415;0	564;0	473;563	754;2	980;0;69;452;422; ; ; ; ;
39494;1980;468;420;0	795;0	466;566	114;3	037;0;431;422;0	564;0	474;563	754;3	043;0;69;452;422; ; ; ; ;
39514;1981;467;429;0	796;0	467;566	114;2	998;0;433;417;0	564;0	474;563	754;2	955;0;69;452;422; ; ; ; ;
39534;1982;467;426;0	797;0	467;565	339;3	043;0;434;420;0	565;0	474;563	441;2	974;0;69;452;422; ; ; ; ;
39554;1983;467;419;0	798;0	468;565	339;3	026;0;443;403;0	567;0	475;563	441;3	011;0;69;452;422; ; ; ; ;
39574;1984;415;359;0	801;0	468;565	339;3	090;0;401;360;0	570;0	474;563	441;3	090;0;70;406;369; ; ; ; ;
[truncated: 6,744 more rows]
