# Supplementary material for: Perception of Individual and Joint Action in Infants and Adults
Source: PLoS One. 2014 Sep 9;9(9):e107450. doi: 10.1371/journal.pone.0107450 (PMC4174902; doi:10.1371/journal.pone.0107450)
Supplement: Data S1 — Raw files of eye tracking data of all participants. (ZIP) [file pone.0107450.s001.zip › Turmbau2012b_12_04.csv]

Data properties:
Recording date: 09.07.2012
Recording time : 9:21:53:531 (corresponds to time 0)
Study: Turmbau2012b
Subject: Turmbau2012b_12_04
Recording: Turmbau2012b_12_04
Screen resolution: 800 x 600
Coordinate unit: Pixels
Filter settings:
Eye: Average
Fixation radius: 30
Min duration: 100
Timestamp;Number;GazepointX (L);GazepointY (L);CamX (L);CamY (L);Distance (L);Pupil (L);Validity (L);GazepointX (R);GazepointY (R);CamX (R);CamY (R);Distance (R);Pupil (R);Validity (R);Fixation;GazepointX;GazepointY;Event;Event Key;Data 1;Data 2;Description
23;1;352;464;0	579;0	517;641	314;5	673;0;-800;-600;0	579;0	517;-1	000;-1	000;4; ; ; ; ; ; ; ;
43;2;-800;-600;0	365;0	526;-1	000;-1	000;4;404;472;0	365;0	526;643	241;5	089;0; ; ; ; ; ; ; ;
63;3;-800;-600;-1	000;-1	000;-1	000;-1	000;4;-800;-600;-1	000;-1	000;-1	000;-1	000;4; ; ; ; ; ; ; ;
83;4;-800;-600;0	364;0	526;-1	000;-1	000;4;448;564;0	364;0	526;643	241;5	577;0; ; ; ; ; ; ; ;
103;5;-800;-600;0	579;0	516;-1	000;-1	000;4;449;565;0	364;0	525;640	182;5	552;0; ; ; ; ; ; ; ;
123;6;-800;-600;0	364;0	525;-1	000;-1	000;4;435;505;0	364;0	525;640	182;5	168;0; ; ; ; ; ; ; ;
143;7;-800;-600;-1	000;-1	000;-1	000;-1	000;4;-800;-600;-1	000;-1	000;-1	000;-1	000;4; ; ; ; ; ; ; ;
163;8;-800;-600;0	364;0	525;-1	000;-1	000;4;422;515;0	364;0	525;640	182;5	360;0; ; ; ; ; ; ; ;
183;9;-800;-600;0	364;0	525;-1	000;-1	000;4;395;515;0	364;0	525;640	182;5	121;0; ; ; ; ; ; ; ;
202;10;-800;-600;0	579;0	516;-1	000;-1	000;4;387;516;0	364;0	525;639	817;5	177;0; ; ; ; ; ; ; ;
222;11;-800;-600;-1	000;-1	000;-1	000;-1	000;4;-800;-600;-1	000;-1	000;-1	000;-1	000;4; ; ; ; ; ; ; ;
242;12;-800;-600;-1	000;-1	000;-1	000;-1	000;4;-800;-600;-1	000;-1	000;-1	000;-1	000;4; ; ; ; ; ; ; ;
262;13;-800;-600;-1	000;-1	000;-1	000;-1	000;4;-800;-600;-1	000;-1	000;-1	000;-1	000;4; ; ; ; ; ; ; ;
282;14;-800;-600;-1	000;-1	000;-1	000;-1	000;4;-800;-600;-1	000;-1	000;-1	000;-1	000;4; ; ; ; ; ; ; ;
302;15;-800;-600;0	580;0	516;-1	000;-1	000;4;-800;-600;0	364;0	525;-1	000;-1	000;4; ; ; ; ; ; ; ;
322;16;-800;-600;-1	000;-1	000;-1	000;-1	000;4;-800;-600;-1	000;-1	000;-1	000;-1	000;4; ; ; ; ; ; ; ;
342;17;332;468;0	579;0	516;642	638;5	533;0;386;540;0	364;0	525;638	799;5	142;0; ; ; ; ; ; ; ;
362;18;-800;-600;-1	000;-1	000;-1	000;-1	000;4;-800;-600;-1	000;-1	000;-1	000;-1	000;4; ; ; ; ; ; ; ;
382;19;-800;-600;0	364;0	526;-1	000;-1	000;4;417;569;0	364;0	526;638	799;5	276;0; ; ; ; ; ; ; ;
402;20;-800;-600;0	579;0	516;-1	000;-1	000;4;417;569;0	363;0	525;638	295;5	272;0; ; ; ; ; ; ; ;
422;21;-800;-600;0	363;0	525;-1	000;-1	000;4;416;486;0	363;0	525;638	295;4	774;0; ; ; ; ; ; ; ;
442;22;-800;-600;0	363;0	525;-1	000;-1	000;4;449;415;0	363;0	525;638	295;4	729;0; ; ; ; ; ; ; ;
461;23;372;372;0	578;0	515;642	126;5	004;0;411;428;0	363;0	525;638	295;4	802;0; ; ; ; ; ; ; ;
481;24;-800;-600;0	364;0	525;-1	000;-1	000;4;438;433;0	364;0	525;638	295;4	873;0; ; ; ; ; ; ; ;
502;25;-800;-600;0	579;0	515;-1	000;-1	000;4;421;438;0	364;0	525;637	354;4	871;0; ; ; ; ; ; ; ;
521;26;396;375;0	579;0	515;639	930;4	959;0;414;426;0	364;0	525;637	354;4	843;0; ; ; ; ; ; ; ;
541;27;416;365;0	579;0	515;639	930;4	775;0;423;411;0	364;0	525;637	354;4	705;0; ; ; ; ; ; ; ;
561;28;382;413;0	579;0	515;639	930;4	929;0;417;420;0	364;0	525;637	354;4	646;0; ; ; ; ; ; ; ;
581;29;396;375;0	579;0	515;639	930;4	666;0;451;411;0	364;0	525;637	354;4	652;0; ; ; ; ; ; ; ;
601;30;398;383;0	579;0	515;638	537;4	671;0;455;417;0	363;0	525;634	035;4	633;0; ; ; ; ; ; ; ;
621;31;382;416;0	578;0	515;638	537;4	814;0;-800;-600;0	578;0	515;-1	000;-1	000;4; ; ; ; ; ; ; ;
641;32;377;401;0	578;0	515;638	537;4	925;0;453;400;0	363;0	525;634	035;4	529;0; ; ; ; ; ; ; ;
661;33;404;357;0	578;0	515;638	537;4	862;0;439;430;0	363;0	526;634	035;4	564;0; ; ; ; ; ; ; ;
681;34;387;393;0	578;0	515;638	537;4	865;0;413;437;0	363;0	526;634	035;4	611;0;1;409;412; ; ; ; ;
701;35;390;374;0	578;0	516;640	590;4	882;0;397;440;0	363;0	526;637	782;4	676;0;1;409;412; ; ; ; ;
721;36;380;391;0	578;0	516;640	590;4	866;0;421;433;0	363;0	526;637	782;4	762;0;1;409;412; ; ; ; ;
741;37;371;395;0	578;0	516;640	590;4	886;0;456;402;0	363;0	526;637	782;4	572;0;1;409;412; ; ; ; ;
761;38;394;392;0	578;0	516;640	590;4	883;0;435;412;0	363;0	526;637	782;4	641;0;1;409;412; ; ; ; ;
781;39;401;404;0	578;0	516;640	590;4	796;0;423;453;0	363;0	526;637	782;4	645;0;1;409;412; ; ; ; ;
800;40;408;406;0	578;0	516;639	972;4	795;0;436;443;0	363;0	526;636	380;4	639;0;1;409;412; ; ; ; ;
820;41;396;376;0	579;0	516;639	972;4	808;0;397;443;0	363;0	526;636	380;4	568;0; ; ; ; ; ; ; ;
840;42;407;369;0	579;0	516;639	972;4	795;0;410;442;0	363;0	526;636	380;4	429;0; ; ; ; ; ; ; ;
860;43;377;390;0	578;0	516;639	972;4	815;0;420;430;0	363;0	526;636	380;4	430;0; ; ; ; ; ; ; ;
880;44;364;410;0	578;0	516;639	972;5	014;0;429;394;0	363;0	527;636	380;4	455;0; ; ; ; ; ; ; ;
898; ; ; ; ; ; ; ;5; ; ; ; ; ; ;5; ; ; ;ShowAVI;8;0;0;atFish.avi
900;45;360;416;0	578;0	516;638	625;5	020;0;437;387;0	363;0	527;636	026;4	461;0; ; ; ; ; ; ; ;
920;46;-800;-600;0	362;0	527;-1	000;-1	000;4;427;442;0	362;0	527;636	026;4	550;0;2;401;411; ; ; ; ;
940;47;395;385;0	578;0	516;638	625;4	781;0;447;440;0	362;0	527;636	026;4	602;0;2;401;411; ; ; ; ;
960;48;364;388;0	578;0	516;638	625;4	863;0;439;413;0	362;0	527;636	026;4	484;0;2;401;411; ; ; ; ;
980;49;375;396;0	578;0	516;638	625;4	914;0;422;453;0	362;0	527;636	026;4	659;0;2;401;411; ; ; ; ;
1000;50;358;398;0	577;0	516;640	954;4	982;0;430;445;0	362;0	527;637	399;4	648;0;2;401;411; ; ; ; ;
1020;51;372;378;0	577;0	516;640	954;4	779;0;431;442;0	362;0	527;637	399;4	708;0;2;401;411; ; ; ; ;
1040;52;392;404;0	577;0	516;640	954;4	910;0;434;404;0	362;0	527;637	399;4	556;0;2;401;411; ; ; ; ;
1059;53;374;393;0	577;0	516;640	954;5	049;0;430;418;0	362;0	527;637	399;4	661;0;2;401;411; ; ; ; ;
1079;54;384;416;0	577;0	516;640	954;5	016;0;421;449;0	362;0	527;637	399;4	778;0;2;401;411; ; ; ; ;
1099;55;377;417;0	577;0	516;639	848;4	975;0;420;436;0	362;0	527;634	985;4	717;0;2;401;411; ; ; ; ;
1119;56;390;370;0	577;0	516;639	848;4	808;0;421;441;0	362;0	527;634	985;4	548;0;2;401;411; ; ; ; ;
1139;57;374;374;0	577;0	516;639	848;5	078;0;433;412;0	362;0	527;634	985;4	577;0;2;401;411; ; ; ; ;
1159;58;385;406;0	577;0	516;639	848;5	029;0;426;415;0	362;0	527;634	985;4	444;0;2;401;411; ; ; ; ;
1179;59;380;395;0	576;0	516;639	848;4	873;0;417;396;0	361;0	527;634	985;4	552;0;2;401;411; ; ; ; ;
1199;60;378;406;0	576;0	516;640	200;5	003;0;421;391;0	361;0	527;635	731;4	539;0;2;401;411; ; ; ; ;
1219;61;351;393;0	576;0	515;640	200;5	030;0;441;437;0	361;0	527;635	731;4	743;0;2;401;411; ; ; ; ;
1239;62;375;399;0	576;0	515;640	200;4	808;0;406;444;0	361;0	527;635	731;4	737;0;2;401;411; ; ; ; ;
1259;63;392;417;0	576;0	515;640	200;4	975;0;441;416;0	361;0	527;635	731;4	472;0;2;401;411; ; ; ; ;
1279;64;360;394;0	576;0	515;640	200;4	863;0;425;438;0	361;0	527;635	731;4	517;0;2;401;411; ; ; ; ;
1299;65;376;401;0	576;0	515;641	745;4	948;0;416;432;0	361;0	527;638	207;4	579;0;2;401;411; ; ; ; ;
1319;66;371;380;0	576;0	515;641	745;4	894;0;427;393;0	361;0	527;638	207;4	746;0;3;403;415; ; ; ; ;
1339;67;379;402;0	576;0	515;641	745;5	095;0;417;417;0	361;0	527;638	207;4	631;0;3;403;415; ; ; ; ;
1359;68;398;371;0	576;0	515;641	745;4	967;0;407;425;0	361;0	526;638	207;4	629;0;3;403;415; ; ; ; ;
1379;69;396;424;0	576;0	515;641	745;5	119;0;412;422;0	361;0	527;638	207;4	627;0;3;403;415; ; ; ; ;
1398;70;391;421;0	576;0	515;641	275;5	080;0;407;421;0	361;0	527;637	488;4	620;0;3;403;415; ; ; ; ;
1418;71;-800;-600;0	361;0	527;-1	000;-1	000;4;414;425;0	361;0	527;637	488;4	674;0;3;403;415; ; ; ; ;
1438;72;339;400;0	576;0	515;641	275;5	200;0;423;411;0	361;0	527;637	488;4	762;0; ; ; ; ; ; ; ;
1458;73;-800;-600;0	361;0	527;-1	000;-1	000;4;443;441;0	361;0	527;637	488;4	782;0;4;415;434; ; ; ; ;
1478;74;-800;-600;0	360;0	527;-1	000;-1	000;4;429;426;0	360;0	527;637	488;4	691;0;4;415;434; ; ; ; ;
1498;75;-800;-600;0	575;0	515;-1	000;-1	000;4;437;426;0	360;0	527;637	599;4	742;0;4;415;434; ; ; ; ;
1518;76;-800;-600;0	360;0	527;-1	000;-1	000;4;413;437;0	360;0	527;637	599;4	900;0;4;415;434; ; ; ; ;
1538;77;-800;-600;0	360;0	527;-1	000;-1	000;4;403;439;0	360;0	527;637	599;5	015;0;4;415;434; ; ; ; ;
1558;78;-800;-600;0	360;0	527;-1	000;-1	000;4;397;446;0	360;0	527;637	599;4	952;0;4;415;434; ; ; ; ;
1578;79;-800;-600;0	360;0	527;-1	000;-1	000;4;407;399;0	360;0	527;637	599;4	746;0; ; ; ; ; ; ; ;
1598;80;-800;-600;0	576;0	515;-1	000;-1	000;4;405;400;0	360;0	527;636	180;4	765;0; ; ; ; ; ; ; ;
1618;81;375;406;0	576;0	515;639	672;5	405;0;410;428;0	361;0	527;636	180;4	873;0; ; ; ; ; ; ; ;
1638;82;-800;-600;0	361;0	527;-1	000;-1	000;4;399;396;0	361;0	527;636	180;5	133;0; ; ; ; ; ; ; ;
1658;83;-800;-600;0	361;0	527;-1	000;-1	000;4;395;438;0	361;0	527;636	180;4	910;0;5;405;424; ; ; ; ;
1677;84;-800;-600;0	360;0	527;-1	000;-1	000;4;410;436;0	360;0	527;636	180;4	929;0;5;405;424; ; ; ; ;
1697;85;-800;-600;0	576;0	515;-1	000;-1	000;4;402;436;0	361;0	527;633	723;4	990;0;5;405;424; ; ; ; ;
1717;86;374;401;0	576;0	515;639	091;5	377;0;425;473;0	360;0	527;633	723;5	249;0;5;405;424; ; ; ; ;
1737;87;-800;-600;0	360;0	527;-1	000;-1	000;4;402;425;0	360;0	527;633	723;4	928;0;5;405;424; ; ; ; ;
1757;88;-800;-600;0	360;0	527;-1	000;-1	000;4;402;427;0	360;0	527;633	723;4	912;0;5;405;424; ; ; ; ;
1777;89;-800;-600;0	360;0	527;-1	000;-1	000;4;416;409;0	360;0	527;633	723;4	802;0;5;405;424; ; ; ; ;
1797;90;-800;-600;0	575;0	515;-1	000;-1	000;4;404;403;0	360;0	527;635	954;4	770;0;5;405;424; ; ; ; ;
1817;91;-800;-600;0	360;0	527;-1	000;-1	000;4;407;440;0	360;0	527;635	954;5	024;0; ; ; ; ; ; ; ;
1837;92;-800;-600;0	360;0	527;-1	000;-1	000;4;413;449;0	360;0	527;635	954;4	973;0; ; ; ; ; ; ; ;
1857;93;-800;-600;0	360;0	527;-1	000;-1	000;4;410;443;0	360;0	527;635	954;5	069;0; ; ; ; ; ; ; ;
1877;94;-800;-600;0	360;0	527;-1	000;-1	000;4;416;393;0	360;0	527;635	954;4	812;0; ; ; ; ; ; ; ;
1897;95;-800;-600;0	576;0	515;-1	000;-1	000;4;415;392;0	360;0	527;635	140;4	787;0; ; ; ; ; ; ; ;
1917;96;353;401;0	576;0	515;638	820;5	539;0;425;416;0	360;0	527;635	140;4	891;0;6;407;411; ; ; ; ;
1937;97;376;408;0	575;0	515;638	820;5	310;0;421;441;0	360;0	527;635	140;4	864;0;6;407;411; ; ; ; ;
1957;98;389;402;0	575;0	515;638	820;5	327;0;431;419;0	360;0	527;635	140;4	805;0;6;407;411; ; ; ; ;
1976;99;378;389;0	575;0	515;638	820;5	201;0;401;441;0	360;0	527;635	140;4	784;0;6;407;411; ; ; ; ;
1996;100;383;389;0	575;0	515;640	770;5	185;0;399;433;0	360;0	527;634	681;4	759;0;6;407;411; ; ; ; ;
2016;101;-800;-600;0	360;0	527;-1	000;-1	000;4;413;411;0	360;0	527;634	681;4	688;0;6;407;411; ; ; ; ;
2036;102;-800;-600;0	360;0	527;-1	000;-1	000;4;411;396;0	360;0	527;634	681;4	907;0;6;407;411; ; ; ; ;
2056;103;-800;-600;0	360;0	527;-1	000;-1	000;4;437;410;0	360;0	527;634	681;5	046;0;6;407;411; ; ; ; ;
2076;104;-800;-600;0	360;0	527;-1	000;-1	000;4;402;411;0	360;0	527;634	681;4	930;0;7;403;421; ; ; ; ;
2096;105;-800;-600;0	575;0	515;-1	000;-1	000;4;407;405;0	360;0	527;637	467;5	005;0;7;403;421; ; ; ; ;
2116;106;391;404;0	574;0	515;640	107;5	302;0;411;425;0	360;0	527;637	467;4	884;0;7;403;421; ; ; ; ;
2136;107;344;423;0	574;0	515;640	107;5	442;0;443;404;0	360;0	527;637	467;4	650;0;7;403;421; ; ; ; ;
2156;108;334;412;0	575;0	516;640	107;5	633;0;430;383;0	360;0	527;637	467;4	635;0;7;403;421; ; ; ; ;
2176;109;351;420;0	575;0	516;640	107;5	642;0;415;411;0	360;0	527;637	467;4	705;0;7;403;421; ; ; ; ;
2196;110;350;417;0	575;0	516;638	796;5	641;0;426;409;0	360;0	527;634	455;4	696;0;7;403;421; ; ; ; ;
2216;111;388;414;0	575;0	516;638	796;5	404;0;424;441;0	360;0	527;634	455;4	964;0;7;403;421; ; ; ; ;
2236;112;361;442;0	575;0	516;638	796;5	480;0;426;428;0	360;0	527;634	455;4	874;0;7;403;421; ; ; ; ;
2256;113;383;394;0	574;0	516;638	796;5	384;0;462;482;0	359;0	527;634	455;5	200;0;7;403;421; ; ; ; ;
2275;114;384;387;0	574;0	516;638	796;5	167;0;466;479;0	359;0	527;634	455;5	178;0;7;403;421; ; ; ; ;
2295;115;383;378;0	574;0	516;640	097;5	172;0;470;475;0	359;0	528;635	769;5	167;0;7;403;421; ; ; ; ;
2315;116;370;425;0	574;0	516;640	097;5	627;0;472;462;0	359;0	528;635	769;5	274;0;7;403;421; ; ; ; ;
2335;117;-800;-600;-1	000;-1	000;-1	000;-1	000;4;-800;-600;-1	000;-1	000;-1	000;-1	000;4; ; ; ; ; ; ; ;
2355;118;-800;-600;0	359;0	528;-1	000;-1	000;4;504;476;0	359;0	528;635	769;5	704;0; ; ; ; ; ; ; ;
2375;119;342;395;0	574;0	516;640	097;5	656;0;408;438;0	359;0	528;635	769;5	029;0; ; ; ; ; ; ; ;
2395;120;343;397;0	574;0	515;638	144;5	639;0;412;438;0	359;0	528;636	990;5	155;0; ; ; ; ; ; ; ;
2415;121;-800;-600;-1	000;-1	000;-1	000;-1	000;4;-800;-600;-1	000;-1	000;-1	000;-1	000;4; ; ; ; ; ; ; ;
2435;122;-800;-600;-1	000;-1	000;-1	000;-1	000;4;-800;-600;-1	000;-1	000;-1	000;-1	000;4; ; ; ; ; ; ; ;
2455;123;346;399;0	574;0	516;638	144;5	480;0;422;425;0	359;0	528;636	990;5	027;0; ; ; ; ; ; ; ;
2475;124;-800;-600;0	359;0	528;-1	000;-1	000;4;482;471;0	359;0	528;636	990;5	286;0; ; ; ; ; ; ; ;
2495;125;-800;-600;0	574;0	515;-1	000;-1	000;4;481;472;0	359;0	528;636	177;5	279;0; ; ; ; ; ; ; ;
2515;126;372;409;0	574;0	515;639	692;5	586;0;432;460;0	359;0	527;636	177;5	157;0; ; ; ; ; ; ; ;
2535;127;-800;-600;0	359;0	527;-1	000;-1	000;4;436;418;0	359;0	527;636	177;4	865;0; ; ; ; ; ; ; ;
2555;128;-800;-600;0	359;0	527;-1	000;-1	000;4;427;442;0	359;0	527;636	177;5	081;0; ; ; ; ; ; ; ;
2574;129;-800;-600;-1	000;-1	000;-1	000;-1	000;4;-800;-600;-1	000;-1	000;-1	000;-1	000;4; ; ; ; ; ; ; ;
2594;130;-800;-600;0	573;0	515;-1	000;-1	000;4;-800;-600;0	358;0	528;-1	000;-1	000;4; ; ; ; ; ; ; ;
2614;131;374;405;0	573;0	515;640	515;5	533;0;455;435;0	358;0	528;636	737;5	118;0; ; ; ; ; ; ; ;
2634;132;-800;-600;0	358;0	528;-1	000;-1	000;4;413;449;0	358;0	528;636	737;5	149;0; ; ; ; ; ; ; ;
2654;133;373;404;0	573;0	516;640	515;5	583;0;434;412;0	358;0	528;636	737;4	923;0; ; ; ; ; ; ; ;
2674;134;385;404;0	573;0	516;640	515;5	497;0;454;425;0	358;0	528;636	737;5	123;0; ; ; ; ; ; ; ;
2694;135;385;404;0	573;0	516;639	648;5	490;0;437;423;0	358;0	528;635	884;5	076;0; ; ; ; ; ; ; ;
2714;136;384;394;0	573;0	516;639	648;5	742;0;426;476;0	358;0	528;635	884;5	334;0; ; ; ; ; ; ; ;
2734;137;-800;-600;0	358;0	528;-1	000;-1	000;4;430;401;0	358;0	528;635	884;4	898;0; ; ; ; ; ; ; ;
2754;138;-800;-600;0	358;0	528;-1	000;-1	000;4;436;435;0	358;0	528;635	884;5	142;0; ; ; ; ; ; ; ;
2774;139;-800;-600;0	358;0	528;-1	000;-1	000;4;481;466;0	358;0	528;635	884;5	421;0; ; ; ; ; ; ; ;
2794;140;-800;-600;0	573;0	516;-1	000;-1	000;4;489;435;0	358;0	528;636	259;5	274;0; ; ; ; ; ; ; ;
2814;141;-800;-600;0	358;0	528;-1	000;-1	000;4;423;434;0	358;0	528;636	259;5	078;0; ; ; ; ; ; ; ;
2834;142;360;401;0	573;0	516;639	997;5	579;0;425;422;0	358;0	528;636	259;5	138;0; ; ; ; ; ; ; ;
2854;143;-800;-600;0	358;0	528;-1	000;-1	000;4;442;446;0	358;0	528;636	259;5	224;0; ; ; ; ; ; ; ;
2873;144;378;392;0	573;0	516;639	997;5	464;0;448;445;0	358;0	528;636	259;5	117;0; ; ; ; ; ; ; ;
2893;145;378;393;0	573;0	516;638	897;5	455;0;453;447;0	358;0	528;634	069;5	122;0; ; ; ; ; ; ; ;
2913;146;-800;-600;0	358;0	528;-1	000;-1	000;4;443;451;0	358;0	528;634	069;5	147;0; ; ; ; ; ; ; ;
2933;147;390;407;0	573;0	516;638	897;5	443;0;422;406;0	358;0	528;634	069;4	703;0; ; ; ; ; ; ; ;
2953;148;-800;-600;0	358;0	528;-1	000;-1	000;4;431;412;0	358;0	528;634	069;4	706;0; ; ; ; ; ; ; ;
2973;149;-800;-600;0	358;0	528;-1	000;-1	000;4;432;405;0	358;0	528;634	069;4	809;0; ; ; ; ; ; ; ;
2993;150;-800;-600;0	573;0	516;-1	000;-1	000;4;433;404;0	358;0	528;637	348;4	869;0; ; ; ; ; ; ; ;
3013;151;-800;-600;0	358;0	528;-1	000;-1	000;4;429;437;0	358;0	528;637	348;5	040;0; ; ; ; ; ; ; ;
3033;152;389;425;0	573;0	516;638	643;5	646;0;445;408;0	358;0	528;637	348;4	846;0; ; ; ; ; ; ; ;
3053;153;386;393;0	573;0	516;638	643;5	425;0;437;385;0	358;0	528;637	348;4	828;0; ; ; ; ; ; ; ;
3073;154;-800;-600;0	358;0	528;-1	000;-1	000;4;423;429;0	358;0	528;637	348;4	936;0; ; ; ; ; ; ; ;
3093;155;-800;-600;0	573;0	516;-1	000;-1	000;4;428;407;0	358;0	528;637	913;4	829;0; ; ; ; ; ; ; ;
3113;156;359;411;0	573;0	516;639	321;5	600;0;440;391;0	358;0	528;637	913;4	869;0; ; ; ; ; ; ; ;
3133;157;-800;-600;0	358;0	528;-1	000;-1	000;4;433;408;0	358;0	528;637	913;4	796;0; ; ; ; ; ; ; ;
3152;158;-800;-600;0	358;0	528;-1	000;-1	000;4;438;430;0	358;0	528;637	913;4	964;0; ; ; ; ; ; ; ;
3172;159;-800;-600;0	358;0	528;-1	000;-1	000;4;469;428;0	358;0	528;637	913;5	053;0; ; ; ; ; ; ; ;
3192;160;-800;-600;0	573;0	516;-1	000;-1	000;4;469;427;0	358;0	528;636	566;5	064;0; ; ; ; ; ; ; ;
3212;161;-800;-600;0	358;0	528;-1	000;-1	000;4;445;400;0	358;0	528;636	566;4	884;0; ; ; ; ; ; ; ;
3232;162;-800;-600;0	358;0	528;-1	000;-1	000;4;428;411;0	358;0	528;636	566;4	975;0; ; ; ; ; ; ; ;
3252;163;-800;-600;0	358;0	528;-1	000;-1	000;4;400;451;0	358;0	528;636	566;5	175;0; ; ; ; ; ; ; ;
3272;164;-800;-600;0	358;0	528;-1	000;-1	000;4;403;426;0	358;0	528;636	566;5	001;0; ; ; ; ; ; ; ;
3292;165;-800;-600;0	573;0	515;-1	000;-1	000;4;403;447;0	358;0	528;634	606;5	062;0; ; ; ; ; ; ; ;
3312;166;-800;-600;0	358;0	528;-1	000;-1	000;4;396;426;0	358;0	528;634	606;4	912;0; ; ; ; ; ; ; ;
3332;167;-800;-600;0	358;0	528;-1	000;-1	000;4;433;408;0	358;0	528;634	606;4	917;0; ; ; ; ; ; ; ;
3352;168;-800;-600;0	358;0	529;-1	000;-1	000;4;416;427;0	358;0	529;634	606;4	867;0; ; ; ; ; ; ; ;
3372;169;-800;-600;0	358;0	529;-1	000;-1	000;4;452;386;0	358;0	529;634	606;4	749;0; ; ; ; ; ; ; ;
3392;170;-800;-600;0	573;0	515;-1	000;-1	000;4;455;382;0	358;0	529;637	951;4	749;0; ; ; ; ; ; ; ;
3412;171;-800;-600;0	358;0	529;-1	000;-1	000;4;429;421;0	358;0	529;637	951;4	941;0; ; ; ; ; ; ; ;
3432;172;-800;-600;0	358;0	529;-1	000;-1	000;4;442;423;0	358;0	529;637	951;4	959;0; ; ; ; ; ; ; ;
3452;173;-800;-600;0	358;0	529;-1	000;-1	000;4;451;434;0	358;0	529;637	951;4	918;0; ; ; ; ; ; ; ;
3471;174;-800;-600;0	358;0	529;-1	000;-1	000;4;429;393;0	358;0	529;637	951;4	786;0; ; ; ; ; ; ; ;
3491;175;-800;-600;0	573;0	516;-1	000;-1	000;4;435;399;0	358;0	529;633	727;4	741;0; ; ; ; ; ; ; ;
3511;176;-800;-600;0	358;0	529;-1	000;-1	000;4;412;290;0	358;0	529;633	727;4	632;0; ; ; ; ; ; ; ;
3531;177;-800;-600;0	358;0	529;-1	000;-1	000;4;443;423;0	358;0	529;633	727;4	933;0; ; ; ; ; ; ; ;
3551;178;-800;-600;0	358;0	529;-1	000;-1	000;4;411;425;0	358;0	529;633	727;4	968;0; ; ; ; ; ; ; ;
3571;179;-800;-600;0	359;0	529;-1	000;-1	000;4;405;441;0	359;0	529;633	727;4	984;0; ; ; ; ; ; ; ;
3591;180;-800;-600;0	574;0	516;-1	000;-1	000;4;415;447;0	359;0	529;636	326;5	021;0; ; ; ; ; ; ; ;
3611;181;338;405;0	574;0	516;638	353;5	646;0;-800;-600;0	574;0	516;-1	000;-1	000;4; ; ; ; ; ; ; ;
3631;182;352;385;0	574;0	516;638	353;5	470;0;-800;-600;0	574;0	516;-1	000;-1	000;4; ; ; ; ; ; ; ;
3651;183;-800;-600;0	359;0	529;-1	000;-1	000;4;400;455;0	359;0	529;636	326;5	189;0; ; ; ; ; ; ; ;
3671;184;-800;-600;0	359;0	529;-1	000;-1	000;4;443;450;0	359;0	529;636	326;5	323;0; ; ; ; ; ; ; ;
3691;185;-800;-600;0	574;0	516;-1	000;-1	000;4;444;449;0	359;0	529;637	365;5	331;0; ; ; ; ; ; ; ;
3711;186;-800;-600;0	359;0	529;-1	000;-1	000;4;466;454;0	359;0	529;637	365;5	363;0; ; ; ; ; ; ; ;
3731;187;359;396;0	574;0	516;639	286;5	541;0;407;402;0	359;0	528;637	365;4	835;0; ; ; ; ; ; ; ;
3751;188;362;393;0	574;0	516;639	286;5	647;0;437;407;0	359;0	528;637	365;4	908;0; ; ; ; ; ; ; ;
3770;189;388;398;0	574;0	516;639	286;5	428;0;447;462;0	359;0	528;637	365;5	221;0; ; ; ; ; ; ; ;
3791;190;399;396;0	574;0	515;639	915;5	430;0;424;439;0	359;0	528;636	359;4	956;0; ; ; ; ; ; ; ;
3810;191;322;405;0	574;0	515;639	915;5	601;0;459;441;0	359;0	528;636	359;5	259;0; ; ; ; ; ; ; ;
3831;192;364;414;0	574;0	515;639	915;5	448;0;430;458;0	359;0	528;636	359;5	195;0; ; ; ; ; ; ; ;
3850;193;358;394;0	574;0	515;639	915;5	314;0;450;452;0	359;0	528;636	359;5	118;0; ; ; ; ; ; ; ;
3871;194;347;414;0	574;0	515;639	915;5	540;0;-800;-600;0	574;0	515;-1	000;-1	000;4; ; ; ; ; ; ; ;
3890;195;369;408;0	574;0	515;638	651;5	415;0;-800;-600;0	359;0	529;-1	000;-1	000;4; ; ; ; ; ; ; ;
3911;196;348;410;0	574;0	515;638	651;5	624;0;462;430;0	359;0	529;635	898;4	894;0; ; ; ; ; ; ; ;
3930;197;-800;-600;0	359;0	529;-1	000;-1	000;4;459;467;0	359;0	529;635	898;5	193;0; ; ; ; ; ; ; ;
3951;198;359;410;0	574;0	515;638	651;5	422;0;463;476;0	358;0	529;635	898;5	263;0; ; ; ; ; ; ; ;
3970;199;389;426;0	573;0	515;638	651;5	312;0;444;398;0	358;0	529;635	898;4	797;0; ; ; ; ; ; ; ;
3991;200;388;425;0	573;0	515;640	497;5	327;0;441;417;0	358;0	529;634	957;4	948;0; ; ; ; ; ; ; ;
4010;201;340;424;0	573;0	515;640	497;5	488;0;451;450;0	358;0	529;634	957;5	132;0; ; ; ; ; ; ; ;
4031;202;-800;-600;0	358;0	529;-1	000;-1	000;4;426;454;0	358;0	529;634	957;5	098;0; ; ; ; ; ; ; ;
4050;203;-800;-600;0	358;0	529;-1	000;-1	000;4;408;442;0	358;0	529;634	957;5	135;0; ; ; ; ; ; ; ;
4071;204;360;400;0	573;0	515;640	497;5	596;0;432;422;0	358;0	529;634	957;4	812;0;8;406;413; ; ; ; ;
4089;205;360;401;0	573;0	515;639	716;5	589;0;427;418;0	358;0	529;634	762;4	777;0;8;406;413; ; ; ; ;
4111;206;-800;-600;0	358;0	528;-1	000;-1	000;4;416;410;0	358;0	528;634	762;4	716;0;8;406;413; ; ; ; ;
4129;207;-800;-600;0	358;0	528;-1	000;-1	000;4;397;428;0	358;0	528;634	762;4	897;0;8;406;413; ; ; ; ;
4151;208;-800;-600;0	358;0	528;-1	000;-1	000;4;401;416;0	358;0	528;634	762;4	900;0;8;406;413; ; ; ; ;
4169;209;-800;-600;0	358;0	528;-1	000;-1	000;4;418;405;0	358;0	528;634	762;4	770;0;8;406;413; ; ; ; ;
4191;210;-800;-600;0	573;0	514;-1	000;-1	000;4;412;409;0	358;0	528;636	729;4	880;0;8;406;413; ; ; ; ;
4209;211;-800;-600;0	358;0	528;-1	000;-1	000;4;442;409;0	358;0	528;636	729;4	776;0;9;444;390; ; ; ; ;
4231;212;-800;-600;0	358;0	528;-1	000;-1	000;4;464;397;0	358;0	528;636	729;4	801;0;9;444;390; ; ; ; ;
4249;213;-800;-600;0	358;0	528;-1	000;-1	000;4;460;403;0	358;0	528;636	729;4	840;0;9;444;390; ; ; ; ;
4271;214;-800;-600;0	358;0	528;-1	000;-1	000;4;437;395;0	358;0	528;636	729;4	690;0;9;444;390; ; ; ; ;
4289;215;-800;-600;0	573;0	514;-1	000;-1	000;4;445;397;0	358;0	528;635	494;4	696;0;9;444;390; ; ; ; ;
4311;216;402;374;0	573;0	514;638	424;5	652;0;456;394;0	358;0	528;635	494;4	826;0;9;444;390; ; ; ; ;
4329;217;383;391;0	573;0	514;638	424;5	297;0;481;345;0	358;0	528;635	494;4	799;0;9;444;390; ; ; ; ;
4351;218;-800;-600;0	358;0	528;-1	000;-1	000;4;428;413;0	358;0	528;635	494;4	851;0; ; ; ; ; ; ; ;
4368;219;-800;-600;0	358;0	528;-1	000;-1	000;4;454;371;0	358;0	528;635	494;4	764;0; ; ; ; ; ; ; ;
4388;220;-800;-600;0	573;0	514;-1	000;-1	000;4;455;359;0	358;0	528;636	918;4	780;0; ; ; ; ; ; ; ;
4408;221;352;415;0	573;0	514;639	387;5	475;0;477;384;0	358;0	528;636	918;4	923;0; ; ; ; ; ; ; ;
4428;222;306;412;0	573;0	514;639	387;5	985;0;-800;-600;0	573;0	514;-1	000;-1	000;4; ; ; ; ; ; ; ;
4448;223;362;406;0	573;0	514;639	387;5	599;0;456;467;0	358;0	528;636	918;5	235;0; ; ; ; ; ; ; ;
4468;224;372;404;0	573;0	514;639	387;5	523;0;432;476;0	358;0	528;636	918;5	305;0; ; ; ; ; ; ; ;
4488;225;364;402;0	573;0	514;639	236;5	684;0;431;478;0	358;0	528;634	824;5	288;0; ; ; ; ; ; ; ;
4508;226;-800;-600;0	358;0	528;-1	000;-1	000;4;438;382;0	358;0	528;634	824;5	129;0; ; ; ; ; ; ; ;
4528;227;-800;-600;-1	000;-1	000;-1	000;-1	000;4;-800;-600;-1	000;-1	000;-1	000;-1	000;4; ; ; ; ; ; ; ;
4548;228;-800;-600;-1	000;-1	000;-1	000;-1	000;4;-800;-600;-1	000;-1	000;-1	000;-1	000;4; ; ; ; ; ; ; ;
4568;229;-800;-600;-1	000;-1	000;-1	000;-1	000;4;-800;-600;-1	000;-1	000;-1	000;-1	000;4; ; ; ; ; ; ; ;
4588;230;-800;-600;-1	000;-1	000;-1	000;-1	000;4;-800;-600;-1	000;-1	000;-1	000;-1	000;4; ; ; ; ; ; ; ;
4608;231;-800;-600;-1	000;-1	000;-1	000;-1	000;4;-800;-600;-1	000;-1	000;-1	000;-1	000;4; ; ; ; ; ; ; ;
4609; ; ; ; ; ; ; ;5; ; ; ; ; ; ;5; ; ; ;Keyboard;3;40;0;Down
4628;232;-800;-600;-1	000;-1	000;-1	000;-1	000;4;-800;-600;-1	000;-1	000;-1	000;-1	000;4; ; ; ; ; ; ; ;
4648;233;-800;-600;-1	000;-1	000;-1	000;-1	000;4;-800;-600;-1	000;-1	000;-1	000;-1	000;4; ; ; ; ; ; ; ;
4667;234;-800;-600;-1	000;-1	000;-1	000;-1	000;4;-800;-600;-1	000;-1	000;-1	000;-1	000;4; ; ; ; ; ; ; ;
4687;235;-800;-600;-1	000;-1	000;-1	000;-1	000;4;-800;-600;-1	000;-1	000;-1	000;-1	000;4; ; ; ; ; ; ; ;
4707;236;-800;-600;-1	000;-1	000;-1	000;-1	000;4;-800;-600;-1	000;-1	000;-1	000;-1	000;4; ; ; ; ; ; ; ;
4727;237;-800;-600;-1	000;-1	000;-1	000;-1	000;4;-800;-600;-1	000;-1	000;-1	000;-1	000;4; ; ; ; ; ; ; ;
4747;238;-800;-600;-1	000;-1	000;-1	000;-1	000;4;-800;-600;-1	000;-1	000;-1	000;-1	000;4; ; ; ; ; ; ; ;
4767;239;-800;-600;0	572;0	514;-1	000;-1	000;4;-800;-600;0	357;0	527;-1	000;-1	000;4; ; ; ; ; ; ; ;
4787;240;-800;-600;-1	000;-1	000;-1	000;-1	000;4;-800;-600;-1	000;-1	000;-1	000;-1	000;4; ; ; ; ; ; ; ;
4807;241;-800;-600;-1	000;-1	000;-1	000;-1	000;4;-800;-600;-1	000;-1	000;-1	000;-1	000;4; ; ; ; ; ; ; ;
4827;242;-800;-600;-1	000;-1	000;-1	000;-1	000;4;-800;-600;-1	000;-1	000;-1	000;-1	000;4; ; ; ; ; ; ; ;
4847;243;-800;-600;0	357;0	527;-1	000;-1	000;4;478;389;0	357;0	527;635	367;5	201;0; ; ; ; ; ; ; ;
4867;244;-800;-600;0	573;0	514;-1	000;-1	000;4;479;386;0	357;0	527;638	173;5	224;0; ; ; ; ; ; ; ;
4887;245;395;400;0	573;0	514;638	198;5	402;0;-800;-600;0	573;0	514;-1	000;-1	000;4; ; ; ; ; ; ; ;
4907;246;-800;-600;0	357;0	527;-1	000;-1	000;4;499;426;0	357;0	527;638	173;5	454;0; ; ; ; ; ; ; ;
4927;247;388;416;0	573;0	514;638	198;5	461;0;456;381;0	357;0	527;638	173;4	919;0; ; ; ; ; ; ; ;
4946;248;-800;-600;-1	000;-1	000;-1	000;-1	000;4;-800;-600;-1	000;-1	000;-1	000;-1	000;4; ; ; ; ; ; ; ;
4966;249;-800;-600;0	573;0	514;-1	000;-1	000;4;-800;-600;0	357;0	527;-1	000;-1	000;4; ; ; ; ; ; ; ;
4986;250;393;406;0	573;0	514;639	940;5	429;0;476;461;0	357;0	527;637	297;5	206;0; ; ; ; ; ; ; ;
5006;251;-800;-600;0	357;0	527;-1	000;-1	000;4;419;431;0	357;0	527;637	297;5	126;0; ; ; ; ; ; ; ;
5026;252;386;395;0	573;0	514;639	940;5	695;0;474;404;0	357;0	527;637	297;5	073;0; ; ; ; ; ; ; ;
5046;253;-800;-600;0	357;0	527;-1	000;-1	000;4;436;482;0	357;0	527;637	297;5	615;0; ; ; ; ; ; ; ;
5066;254;-800;-600;0	572;0	514;-1	000;-1	000;4;461;462;0	357;0	527;637	876;5	600;0; ; ; ; ; ; ; ;
5086;255;-800;-600;0	357;0	527;-1	000;-1	000;4;468;498;0	357;0	527;637	876;5	544;0; ; ; ; ; ; ; ;
5106;256;-800;-600;0	357;0	526;-1	000;-1	000;4;460;463;0	357;0	526;637	876;5	318;0; ; ; ; ; ; ; ;
5126;257;380;419;0	573;0	514;640	646;5	616;0;444;446;0	357;0	527;637	876;5	345;0; ; ; ; ; ; ; ;
5146;258;-800;-600;0	357;0	527;-1	000;-1	000;4;465;445;0	357;0	527;637	876;5	389;0; ; ; ; ; ; ; ;
5166;259;-800;-600;0	573;0	514;-1	000;-1	000;4;457;443;0	357;0	527;638	878;5	429;0; ; ; ; ; ; ; ;
5186;260;377;416;0	573;0	514;639	421;5	788;0;459;490;0	357;0	527;638	878;5	524;0; ; ; ; ; ; ; ;
5186; ; ; ; ; ; ; ;5; ; ; ; ; ; ;5; ; ; ;ShowAVI;8;0;0;Interactive.avi
5206;261;-800;-600;-1	000;-1	000;-1	000;-1	000;4;-800;-600;-1	000;-1	000;-1	000;-1	000;4; ; ; ; ; ; ; ;
5226;262;-800;-600;0	361;0	525;-1	000;-1	000;4;228;262;0	361;0	525;638	878;5	019;0; ; ; ; ; ; ; ;
5246;263;49;227;0	577;0	514;639	421;5	040;0;150;281;0	363;0	525;638	878;4	926;0; ; ; ; ; ; ; ;
5265;264;80;255;0	577;0	514;619	773;4	891;0;72;308;0	363;0	525;632	820;4	788;0; ; ; ; ; ; ; ;
5285;265;62;298;0	578;0	514;619	773;5	294;0;113;255;0	363;0	524;632	820;4	778;0; ; ; ; ; ; ; ;
5305;266;82;290;0	578;0	513;619	773;5	123;0;80;241;0	363;0	524;632	820;4	558;0; ; ; ; ; ; ; ;
5325;267;51;248;0	578;0	513;619	773;5	021;0;121;218;0	363;0	524;632	820;4	542;0;10;97;251; ; ; ; ;
5345;268;40;278;0	578;0	513;619	773;5	053;0;140;218;0	363;0	524;632	820;4	603;0;10;97;251; ; ; ; ;
5365;269;40;262;0	578;0	513;619	100;5	080;0;134;217;0	363;0	524;632	136;4	608;0;10;97;251; ; ; ; ;
5385;270;85;268;0	578;0	513;619	100;4	892;0;135;230;0	363;0	524;632	136;4	783;0;10;97;251; ; ; ; ;
5405;271;96;277;0	578;0	513;619	100;4	859;0;131;240;0	363;0	524;632	136;4	741;0;10;97;251; ; ; ; ;
5425;272;43;282;0	578;0	513;619	100;5	276;0;134;246;0	363;0	524;632	136;4	713;0;10;97;251; ; ; ; ;
5445;273;72;260;0	578;0	513;619	100;4	988;0;120;206;0	363;0	524;632	136;4	621;0; ; ; ; ; ; ; ;
5465;274;62;264;0	578;0	513;620	378;5	094;0;119;215;0	363;0	524;629	113;4	558;0; ; ; ; ; ; ; ;
5485;275;49;228;0	578;0	513;620	378;4	944;0;113;249;0	363;0	524;629	113;4	700;0; ; ; ; ; ; ; ;
5505;276;-800;-600;0	363;0	524;-1	000;-1	000;4;127;237;0	363;0	524;629	113;4	663;0; ; ; ; ; ; ; ;
5525;277;56;230;0	578;0	514;620	378;4	944;0;129;250;0	363;0	525;629	113;4	686;0;11;78;253; ; ; ; ;
5544;278;45;265;0	578;0	514;620	378;5	024;0;108;228;0	363;0	525;629	113;4	582;0;11;78;253; ; ; ; ;
5564;279;44;263;0	578;0	514;621	435;5	033;0;114;225;0	363;0	525;632	218;4	582;0;11;78;253; ; ; ; ;
5584;280;65;263;0	578;0	514;621	435;4	847;0;110;276;0	363;0	525;632	218;4	665;0;11;78;253; ; ; ; ;
5604;281;39;264;0	578;0	514;621	435;5	052;0;106;260;0	363;0	525;632	218;4	702;0;11;78;253; ; ; ; ;
5624;282;38;247;0	578;0	514;621	435;5	134;0;114;246;0	363;0	525;632	218;4	815;0;11;78;253; ; ; ; ;
5644;283;87;261;0	578;0	514;621	435;4	699;0;119;199;0	363;0	525;632	218;4	477;0; ; ; ; ; ; ; ;
5664;284;67;243;0	576;0	514;632	391;4	891;0;118;177;0	360;0	526;634	834;4	526;0; ; ; ; ; ; ; ;
5684;285;251;267;0	574;0	514;632	391;5	213;0;345;296;0	359;0	526;634	834;4	491;0; ; ; ; ; ; ; ;
5704;286;297;318;0	574;0	514;632	391;5	123;0;356;288;0	359;0	526;634	834;4	658;0; ; ; ; ; ; ; ;
5724;287;311;239;0	574;0	514;632	391;5	009;0;356;313;0	359;0	526;634	834;4	624;0; ; ; ; ; ; ; ;
5744;288;290;312;0	574;0	514;632	391;5	169;0;371;320;0	359;0	526;634	834;4	670;0; ; ; ; ; ; ; ;
5764;289;292;280;0	574;0	514;634	704;5	110;0;377;328;0	359;0	526;633	916;4	657;0; ; ; ; ; ; ; ;
5784;290;285;301;0	574;0	513;634	704;4	977;0;353;280;0	359;0	526;633	916;4	559;0; ; ; ; ; ; ; ;
5804;291;293;273;0	575;0	514;634	704;4	923;0;346;259;0	359;0	526;633	916;4	547;0; ; ; ; ; ; ; ;
5824;292;299;277;0	575;0	514;634	704;5	003;0;362;293;0	359;0	526;633	916;4	456;0; ; ; ; ; ; ; ;
5843;293;301;240;0	575;0	513;634	704;5	012;0;327;267;0	360;0	526;633	916;4	224;0; ; ; ; ; ; ; ;
5863;294;302;230;0	575;0	513;635	769;5	029;0;326;260;0	360;0	526;636	695;4	185;0; ; ; ; ; ; ; ;
5883;295;269;280;0	575;0	513;635	769;5	069;0;348;280;0	360;0	526;636	695;4	476;0; ; ; ; ; ; ; ;
5903;296;279;285;0	575;0	513;635	769;5	100;0;336;310;0	359;0	526;636	695;4	423;0; ; ; ; ; ; ; ;
5923;297;276;274;0	574;0	513;635	769;4	922;0;364;285;0	359;0	526;636	695;4	588;0; ; ; ; ; ; ; ;
5943;298;296;277;0	574;0	513;635	769;5	045;0;327;296;0	359;0	526;636	695;4	553;0; ; ; ; ; ; ; ;
5963;299;300;276;0	574;0	513;635	523;5	012;0;332;307;0	359;0	526;635	862;4	568;0; ; ; ; ; ; ; ;
5983;300;282;245;0	574;0	513;635	523;5	109;0;337;267;0	359;0	526;635	862;4	376;0; ; ; ; ; ; ; ;
6003;301;245;275;0	574;0	513;635	523;5	257;0;340;281;0	359;0	526;635	862;4	558;0; ; ; ; ; ; ; ;
6023;302;240;264;0	574;0	513;635	523;5	170;0;360;320;0	359;0	526;635	862;4	639;0; ; ; ; ; ; ; ;
6043;303;309;279;0	575;0	513;635	523;4	786;0;368;281;0	359;0	526;635	862;4	389;0; ; ; ; ; ; ; ;
6063;304;291;275;0	575;0	513;635	698;4	813;0;375;292;0	360;0	526;636	863;4	509;0; ; ; ; ; ; ; ;
6083;305;306;288;0	575;0	513;635	698;5	088;0;365;273;0	360;0	526;636	863;4	358;0; ; ; ; ; ; ; ;
6103;306;314;329;0	575;0	513;635	698;5	024;0;361;272;0	360;0	526;636	863;4	431;0; ; ; ; ; ; ; ;
6123;307;271;291;0	575;0	513;635	698;5	297;0;339;286;0	359;0	526;636	863;4	152;0; ; ; ; ; ; ; ;
6143;308;-800;-600;0	359;0	526;-1	000;-1	000;4;355;295;0	359;0	526;636	863;4	267;0; ; ; ; ; ; ; ;
6162;309;-800;-600;0	574;0	513;-1	000;-1	000;4;345;303;0	359;0	526;634	248;4	210;0; ; ; ; ; ; ; ;
6182;310;282;271;0	574;0	512;634	703;4	998;0;326;290;0	359;0	526;634	248;4	238;0;12;315;262; ; ; ; ;
6202;311;283;280;0	574;0	512;634	703;4	808;0;335;252;0	359;0	525;634	248;4	137;0;12;315;262; ; ; ; ;
6222;312;283;296;0	574;0	512;634	703;4	974;0;339;251;0	359;0	525;634	248;4	153;0;12;315;262; ; ; ; ;
6242;313;295;299;0	575;0	512;634	703;4	915;0;345;229;0	359;0	525;634	248;4	118;0;12;315;262; ; ; ; ;
6262;314;298;301;0	575;0	512;636	354;4	867;0;349;218;0	360;0	525;635	912;4	127;0;12;315;262; ; ; ; ;
6282;315;302;260;0	575;0	512;636	354;4	813;0;324;240;0	360;0	525;635	912;4	363;0;12;315;262; ; ; ; ;
6302;316;290;305;0	575;0	512;636	354;4	929;0;356;272;0	360;0	525;635	912;4	333;0; ; ; ; ; ; ; ;
6322;317;291;263;0	575;0	512;636	354;4	762;0;358;245;0	360;0	525;635	912;4	248;0; ; ; ; ; ; ; ;
6342;318;264;267;0	575;0	512;636	354;4	664;0;346;265;0	360;0	525;635	912;4	178;0; ; ; ; ; ; ; ;
6362;319;256;280;0	575;0	513;636	085;4	666;0;343;255;0	361;0	526;635	778;4	126;0; ; ; ; ; ; ; ;
6382;320;233;433;0	575;0	515;636	085;4	679;0;254;425;0	362;0	528;635	778;4	153;0; ; ; ; ; ; ; ;
6402;321;190;484;0	575;0	516;636	085;5	003;0;270;481;0	362;0	529;635	778;4	245;0; ; ; ; ; ; ; ;
6422;322;230;496;0	575;0	515;636	085;4	778;0;241;477;0	362;0	528;635	778;4	189;0; ; ; ; ; ; ; ;
6442;323;215;504;0	575;0	515;636	085;4	755;0;264;502;0	361;0	528;635	778;4	165;0; ; ; ; ; ; ; ;
6461;324;201;515;0	575;0	515;634	383;4	720;0;252;506;0	361;0	528;639	016;4	218;0; ; ; ; ; ; ; ;
6481;325;164;521;0	575;0	515;634	383;4	996;0;233;464;0	361;0	528;639	016;4	089;0; ; ; ; ; ; ; ;
6501;326;228;503;0	576;0	515;634	383;4	514;0;250;473;0	361;0	528;639	016;4	336;0;13;229;483; ; ; ; ;
6521;327;244;492;0	576;0	515;634	383;4	601;0;245;483;0	361;0	528;639	016;4	183;0;13;229;483; ; ; ; ;
6541;328;196;497;0	576;0	515;634	383;4	691;0;235;465;0	361;0	528;639	016;4	179;0;13;229;483; ; ; ; ;
6561;329;236;492;0	576;0	515;634	045;4	777;0;243;473;0	361;0	528;637	321;4	165;0;13;229;483; ; ; ; ;
6581;330;208;489;0	576;0	515;634	045;4	806;0;220;450;0	361;0	528;637	321;4	199;0;13;229;483; ; ; ; ;
6601;331;197;471;0	576;0	515;634	045;4	579;0;224;468;0	361;0	528;637	321;4	128;0;13;229;483; ; ; ; ;
6621;332;189;502;0	576;0	515;634	045;5	090;0;254;464;0	361;0	528;637	321;4	218;0;13;229;483; ; ; ; ;
6641;333;241;476;0	576;0	515;634	045;4	708;0;250;480;0	361;0	528;637	321;4	259;0;13;229;483; ; ; ; ;
6661;334;237;488;0	576;0	515;633	703;4	711;0;246;482;0	361;0	528;637	104;4	250;0;13;229;483; ; ; ; ;
6681;335;199;484;0	576;0	515;633	703;4	901;0;257;504;0	361;0	528;637	104;4	315;0;13;229;483; ; ; ; ;
6701;336;193;506;0	576;0	515;633	703;4	901;0;274;496;0	361;0	528;637	104;4	362;0;13;229;483; ; ; ; ;
6720;337;210;513;0	576;0	515;633	703;4	959;0;247;473;0	361;0	528;637	104;4	213;0;13;229;483; ; ; ; ;
6740;338;200;489;0	576;0	515;633	703;4	853;0;260;476;0	361;0	528;637	104;4	351;0;13;229;483; ; ; ; ;
6760;339;201;503;0	576;0	515;633	500;4	863;0;261;479;0	361;0	528;638	004;4	304;0;13;229;483; ; ; ; ;
6780;340;200;490;0	576;0	516;633	500;4	863;0;249;488;0	361;0	528;638	004;4	169;0;13;229;483; ; ; ; ;
6800;341;206;479;0	576;0	516;633	500;4	746;0;273;467;0	361;0	528;638	004;4	429;0;13;229;483; ; ; ; ;
6820;342;169;506;0	577;0	516;633	500;4	785;0;240;508;0	362;0	528;638	004;4	380;0; ; ; ; ; ; ; ;
6840;343;177;524;0	577;0	516;633	500;4	851;0;194;464;0	362;0	529;638	004;4	036;0; ; ; ; ; ; ; ;
6860;344;166;527;0	577;0	516;635	489;4	816;0;193;480;0	362;0	529;635	272;4	126;0; ; ; ; ; ; ; ;
6880;345;189;500;0	577;0	516;635	489;4	804;0;238;501;0	362;0	529;635	272;4	410;0; ; ; ; ; ; ; ;
6900;346;140;502;0	577;0	516;635	489;4	788;0;193;467;0	362;0	528;635	272;4	146;0; ; ; ; ; ; ; ;
6920;347;-800;-600;0	362;0	529;-1	000;-1	000;4;169;465;0	362;0	529;635	272;4	088;0; ; ; ; ; ; ; ;
6940;348;152;523;0	577;0	517;635	489;4	756;0;199;482;0	362;0	529;635	272;4	184;0; ; ; ; ; ; ; ;
6960;349;154;524;0	577;0	517;632	961;4	737;0;194;463;0	362;0	529;635	875;4	182;0; ; ; ; ; ; ; ;
6980;350;166;527;0	577;0	517;632	961;4	855;0;208;477;0	362;0	529;635	875;4	372;0; ; ; ; ; ; ; ;
7000;351;-800;-600;0	362;0	529;-1	000;-1	000;4;194;455;0	362;0	529;635	875;4	243;0; ; ; ; ; ; ; ;
7020;352;193;522;0	577;0	517;632	961;4	864;0;213;473;0	362;0	529;635	875;4	336;0;14;189;491; ; ; ; ;
7039;353;184;492;0	577;0	517;632	961;4	765;0;224;466;0	362;0	529;635	875;4	085;0;14;189;491; ; ; ; ;
7059;354;184;492;0	577;0	517;633	401;4	769;0;224;460;0	362;0	529;635	218;4	059;0;14;189;491; ; ; ; ;
7079;355;170;504;0	577;0	517;633	401;4	748;0;213;487;0	362;0	529;635	218;4	136;0;14;189;491; ; ; ; ;
7099;356;160;524;0	577;0	516;633	401;4	712;0;197;475;0	362;0	528;635	218;4	367;0;14;189;491; ; ; ; ;
7119;357;174;525;0	577;0	516;633	401;4	766;0;214;470;0	362;0	528;635	218;4	222;0;14;189;491; ; ; ; ;
7139;358;150;514;0	577;0	516;633	401;4	843;0;209;480;0	362;0	528;635	218;4	349;0;14;189;491; ; ; ; ;
7159;359;151;525;0	577;0	516;633	972;4	851;0;205;471;0	362;0	528;636	464;4	302;0;14;189;491; ; ; ; ;
7179;360;-800;-600;0	362;0	528;-1	000;-1	000;4;166;462;0	362;0	528;636	464;4	008;0; ; ; ; ; ; ; ;
7199;361;165;521;0	577;0	516;633	972;4	778;0;231;499;0	362;0	528;636	464;4	361;0; ; ; ; ; ; ; ;
7219;362;125;512;0	577;0	516;633	972;4	872;0;203;455;0	362;0	528;636	464;4	383;0;15;194;501; ; ; ; ;
7239;363;146;520;0	577;0	517;633	972;4	835;0;207;494;0	362;0	528;636	464;4	098;0;15;194;501; ; ; ; ;
7259;364;127;517;0	578;0	517;633	279;4	880;0;214;478;0	363;0	528;635	467;4	281;0;15;194;501; ; ; ; ;
7279;365;183;509;0	578;0	517;633	279;4	816;0;169;476;0	363;0	528;635	467;3	965;0;15;194;501; ; ; ; ;
7299;366;146;508;0	578;0	517;633	279;4	666;0;222;512;0	362;0	528;635	467;4	198;0;15;194;501; ; ; ; ;
7318;367;-800;-600;0	362;0	528;-1	000;-1	000;4;209;500;0	362;0	528;635	467;4	048;0;15;194;501; ; ; ; ;
7338;368;165;515;0	577;0	517;633	279;4	656;0;195;493;0	362;0	529;635	467;4	062;0;15;194;501; ; ; ; ;
7358;369;164;514;0	577;0	517;635	226;4	670;0;220;510;0	362;0	529;634	789;4	072;0;15;194;501; ; ; ; ;
7378;370;163;517;0	577;0	517;635	226;4	783;0;237;518;0	362;0	529;634	789;4	278;0;15;194;501; ; ; ; ;
7399;371;193;524;0	577;0	517;635	226;4	634;0;195;481;0	362;0	529;634	789;3	981;0;15;194;501; ; ; ; ;
7418;372;156;521;0	577;0	517;635	226;4	651;0;228;458;0	362;0	530;634	789;4	229;0;15;194;501; ; ; ; ;
7438;373;203;498;0	577;0	518;635	226;4	617;0;225;481;0	362;0	530;634	789;4	093;0;15;194;501; ; ; ; ;
7458;374;194;499;0	577;0	518;634	773;4	614;0;223;472;0	362;0	530;635	707;4	220;0;15;194;501; ; ; ; ;
7478;375;-800;-600;0	362;0	530;-1	000;-1	000;4;227;504;0	362;0	530;635	707;4	263;0;15;194;501; ; ; ; ;
7498;376;192;511;0	577;0	518;634	773;4	657;0;201;489;0	362;0	530;635	707;4	135;0;16;188;500; ; ; ; ;
7518;377;149;528;0	577;0	518;634	773;4	715;0;207;483;0	362;0	530;635	707;4	018;0;16;188;500; ; ; ; ;
7538;378;166;520;0	577;0	518;634	773;4	587;0;230;512;0	362;0	530;635	707;4	317;0;16;188;500; ; ; ; ;
7558;379;143;530;0	577;0	517;633	984;4	578;0;219;503;0	362;0	530;635	625;4	228;0;16;188;500; ; ; ; ;
7578;380;185;504;0	577;0	518;633	984;4	602;0;194;477;0	362;0	530;635	625;4	039;0;16;188;500; ; ; ; ;
7598;381;-800;-600;0	362;0	530;-1	000;-1	000;4;191;471;0	362;0	530;635	625;4	164;0;16;188;500; ; ; ; ;
7618;382;155;518;0	576;0	517;633	984;4	767;0;206;455;0	362;0	530;635	625;4	044;0;16;188;500; ; ; ; ;
7637;383;182;522;0	576;0	517;633	984;4	680;0;196;485;0	362;0	530;635	625;4	125;0;16;188;500; ; ; ; ;
7657;384;182;522;0	576;0	517;633	726;4	678;0;199;478;0	362;0	530;636	181;4	075;0;16;188;500; ; ; ; ;
7677;385;149;524;0	576;0	517;633	726;4	934;0;232;481;0	362;0	530;636	181;4	235;0;16;188;500; ; ; ; ;
7697;386;147;529;0	577;0	517;633	726;4	951;0;241;489;0	362;0	530;636	181;4	389;0;16;188;500; ; ; ; ;
7717;387;-800;-600;0	362;0	530;-1	000;-1	000;4;214;484;0	362;0	530;636	181;4	276;0; ; ; ; ; ; ; ;
7737;388;156;524;0	577;0	517;633	726;4	796;0;216;486;0	362;0	530;636	181;4	259;0; ; ; ; ; ; ; ;
7757;389;156;524;0	577;0	517;633	803;4	797;0;218;485;0	362;0	530;634	992;4	302;0; ; ; ; ; ; ; ;
7777;390;-800;-600;0	362;0	530;-1	000;-1	000;4;231;460;0	362;0	530;634	992;4	484;0; ; ; ; ; ; ; ;
7797;391;151;500;0	577;0	517;633	803;4	827;0;212;495;0	362;0	530;634	992;4	277;0; ; ; ; ; ; ; ;
7817;392;170;511;0	577;0	517;633	803;4	986;0;207;464;0	362;0	530;634	992;4	362;0; ; ; ; ; ; ; ;
7837;393;159;515;0	577;0	517;633	803;4	877;0;216;481;0	362;0	530;634	992;4	383;0; ; ; ; ; ; ; ;
7857;394;167;518;0	577;0	517;634	053;4	949;0;215;492;0	362;0	530;634	968;4	403;0; ; ; ; ; ; ; ;
7877;395;-800;-600;0	362;0	530;-1	000;-1	000;4;227;486;0	362;0	530;634	968;4	577;0; ; ; ; ; ; ; ;
7897;396;174;510;0	577;0	517;634	053;4	849;0;245;483;0	362;0	530;634	968;4	584;0; ; ; ; ; ; ; ;
7916;397;139;491;0	577;0	517;634	053;4	978;0;171;455;0	362;0	530;634	968;4	227;0; ; ; ; ; ; ; ;
7937;398;253;490;0	576;0	516;634	053;4	769;0;334;503;0	361;0	529;634	968;4	660;0; ; ; ; ; ; ; ;
7956;399;263;481;0	573;0	514;644	654;4	862;0;333;499;0	358;0	528;631	993;4	560;0; ; ; ; ; ; ; ;
7976;400;430;365;0	571;0	513;644	654;5	039;0;495;431;0	357;0	527;631	993;4	707;0; ; ; ; ; ; ; ;
7996;401;479;342;0	571;0	513;644	654;5	225;0;519;373;0	357;0	527;631	993;4	647;0; ; ; ; ; ; ; ;
8016;402;458;362;0	571;0	513;644	654;5	040;0;514;397;0	357;0	526;631	993;4	484;0; ; ; ; ; ; ; ;
8036;403;-800;-600;-1	000;-1	000;-1	000;-1	000;4;-800;-600;-1	000;-1	000;-1	000;-1	000;4; ; ; ; ; ; ; ;
8056;404;-800;-600;0	572;0	512;-1	000;-1	000;4;-800;-600;0	357;0	526;-1	000;-1	000;4; ; ; ; ; ; ; ;
8076;405;452;342;0	572;0	513;640	688;4	924;0;503;401;0	357;0	526;637	323;4	520;0; ; ; ; ; ; ; ;
8096;406;485;359;0	572;0	513;640	688;5	026;0;504;410;0	357;0	526;637	323;4	647;0; ; ; ; ; ; ; ;
8116;407;471;342;0	572;0	513;640	688;5	170;0;531;380;0	357;0	526;637	323;4	522;0; ; ; ; ; ; ; ;
8136;408;432;353;0	572;0	513;640	688;5	161;0;526;357;0	357;0	526;637	323;4	470;0; ; ; ; ; ; ; ;
8156;409;443;345;0	572;0	513;640	627;5	152;0;535;349;0	357;0	526;638	153;4	504;0; ; ; ; ; ; ; ;
8176;410;464;359;0	572;0	513;640	627;5	014;0;529;428;0	357;0	526;638	153;4	953;0; ; ; ; ; ; ; ;
8196;411;439;374;0	572;0	513;640	627;5	140;0;-800;-600;0	572;0	513;-1	000;-1	000;4; ; ; ; ; ; ; ;
8216;412;452;355;0	572;0	513;640	627;5	166;0;513;354;0	357;0	526;638	153;4	529;0; ; ; ; ; ; ; ;
8235;413;467;358;0	572;0	512;640	627;4	948;0;514;401;0	357;0	526;638	153;4	549;0; ; ; ; ; ; ; ;
8255;414;460;362;0	571;0	513;638	669;4	997;0;515;399;0	357;0	526;639	925;4	561;0; ; ; ; ; ; ; ;
8275;415;-800;-600;0	356;0	526;-1	000;-1	000;4;518;365;0	356;0	526;639	925;4	583;0; ; ; ; ; ; ; ;
8295;416;455;331;0	571;0	513;638	669;5	102;0;522;367;0	357;0	526;639	925;4	543;0; ; ; ; ; ; ; ;
8315;417;426;359;0	572;0	513;638	669;4	925;0;532;341;0	357;0	526;639	925;4	379;0; ; ; ; ; ; ; ;
8335;418;443;357;0	572;0	513;638	669;4	911;0;496;315;0	357;0	526;639	925;4	062;0; ; ; ; ; ; ; ;
8355;419;429;355;0	572;0	513;639	324;4	902;0;496;309;0	357;0	527;637	681;3	945;0; ; ; ; ; ; ; ;
8375;420;478;341;0	572;0	513;639	324;4	681;0;511;377;0	357;0	526;637	681;4	442;0; ; ; ; ; ; ; ;
8395;421;466;349;0	572;0	513;639	324;4	924;0;497;367;0	357;0	526;637	681;4	501;0; ; ; ; ; ; ; ;
8415;422;454;360;0	572;0	513;639	324;4	741;0;537;408;0	357;0	526;637	681;4	698;0; ; ; ; ; ; ; ;
8435;423;468;342;0	572;0	513;639	324;4	806;0;501;321;0	357;0	526;637	681;4	329;0; ; ; ; ; ; ; ;
8455;424;464;348;0	572;0	513;640	077;4	897;0;512;324;0	357;0	526;636	132;4	388;0; ; ; ; ; ; ; ;
8475;425;469;367;0	572;0	513;640	077;5	055;0;509;408;0	357;0	526;636	132;4	469;0; ; ; ; ; ; ; ;
8495;426;422;358;0	572;0	513;640	077;5	009;0;525;354;0	357;0	526;636	132;4	465;0;17;492;380; ; ; ; ;
8515;427;462;362;0	572;0	513;640	077;5	066;0;516;366;0	357;0	526;636	132;4	264;0;17;492;380; ; ; ; ;
8535;428;-800;-600;0	357;0	526;-1	000;-1	000;4;515;361;0	357;0	526;636	132;4	349;0;17;492;380; ; ; ; ;
8554;429;-800;-600;0	572;0	513;-1	000;-1	000;4;516;365;0	357;0	526;637	804;4	298;0;17;492;380; ; ; ; ;
8574;430;512;353;0	572;0	513;639	919;4	889;0;479;398;0	357;0	526;637	804;4	265;0;17;492;380; ; ; ; ;
8594;431;454;356;0	572;0	513;639	919;5	014;0;516;404;0	357;0	526;637	804;4	656;0;17;492;380; ; ; ; ;
8614;432;441;390;0	572;0	513;639	919;5	046;0;511;382;0	357;0	526;637	804;4	400;0;17;492;380; ; ; ; ;
8634;433;-800;-600;0	358;0	527;-1	000;-1	000;4;472;410;0	358;0	527;637	804;4	453;0;17;492;380; ; ; ; ;
8654;434;-800;-600;0	573;0	516;-1	000;-1	000;4;489;402;0	359;0	529;640	365;4	524;0;17;492;380; ; ; ; ;
8674;435;343;492;0	573;0	516;638	290;5	066;0;422;551;0	359;0	529;640	365;4	718;0; ; ; ; ; ; ; ;
8694;436;378;494;0	573;0	516;638	290;4	951;0;408;515;0	359;0	529;640	365;4	533;0; ; ; ; ; ; ; ;
8714;437;-800;-600;0	359;0	528;-1	000;-1	000;4;382;540;0	359;0	528;640	365;4	556;0; ; ; ; ; ; ; ;
8734;438;383;518;0	573;0	516;638	290;4	874;0;407;532;0	359;0	529;640	365;4	529;0; ; ; ; ; ; ; ;
8754;439;382;517;0	573;0	516;640	980;4	894;0;398;519;0	358;0	529;640	417;4	535;0; ; ; ; ; ; ; ;
8774;440;-800;-600;0	358;0	529;-1	000;-1	000;4;396;560;0	358;0	529;640	417;4	763;0; ; ; ; ; ; ; ;
8794;441;376;477;0	573;0	516;640	980;5	068;0;415;535;0	358;0	529;640	417;4	714;0; ; ; ; ; ; ; ;
8814;442;381;491;0	573;0	516;640	980;4	953;0;399;535;0	359;0	529;640	417;4	656;0; ; ; ; ; ; ; ;
8833;443;-800;-600;0	358;0	529;-1	000;-1	000;4;397;537;0	358;0	529;640	417;4	785;0; ; ; ; ; ; ; ;
8853;444;-800;-600;0	573;0	516;-1	000;-1	000;4;402;538;0	359;0	529;640	499;4	749;0; ; ; ; ; ; ; ;
8873;445;-800;-600;0	359;0	528;-1	000;-1	000;4;389;522;0	359;0	528;640	499;4	737;0; ; ; ; ; ; ; ;
8893;446;-800;-600;0	359;0	528;-1	000;-1	000;4;416;603;0	359;0	528;640	499;5	245;0; ; ; ; ; ; ; ;
8913;447;-800;-600;0	359;0	528;-1	000;-1	000;4;413;563;0	359;0	528;640	499;4	946;0; ; ; ; ; ; ; ;
8933;448;299;506;0	574;0	516;641	532;4	934;0;426;575;0	359;0	528;640	499;4	907;0; ; ; ; ; ; ; ;
8953;449;300;507;0	574;0	516;640	330;4	925;0;426;587;0	359;0	528;639	861;4	892;0; ; ; ; ; ; ; ;
8973;450;-800;-600;0	359;0	528;-1	000;-1	000;4;428;531;0	359;0	528;639	861;4	827;0; ; ; ; ; ; ; ;
8993;451;-800;-600;0	360;0	528;-1	000;-1	000;4;416;544;0	360;0	528;639	861;4	935;0; ; ; ; ; ; ; ;
9013;452;328;496;0	575;0	516;640	330;5	179;0;-800;-600;0	575;0	516;-1	000;-1	000;4; ; ; ; ; ; ; ;
9033;453;-800;-600;0	359;0	528;-1	000;-1	000;4;443;547;0	359;0	528;639	861;5	332;0; ; ; ; ; ; ; ;
9053;454;-800;-600;0	574;0	516;-1	000;-1	000;4;443;547;0	359;0	528;640	265;5	335;0; ; ; ; ; ; ; ;
9073;455;-800;-600;-1	000;-1	000;-1	000;-1	000;4;-800;-600;-1	000;-1	000;-1	000;-1	000;4; ; ; ; ; ; ; ;
9093;456;-800;-600;0	359;0	528;-1	000;-1	000;4;380;548;0	359;0	528;640	265;4	764;0; ; ; ; ; ; ; ;
9112;457;-800;-600;-1	000;-1	000;-1	000;-1	000;4;-800;-600;-1	000;-1	000;-1	000;-1	000;4; ; ; ; ; ; ; ;
9133;458;-800;-600;0	359;0	528;-1	000;-1	000;4;415;558;0	359;0	528;640	265;4	948;0; ; ; ; ; ; ; ;
9152;459;-800;-600;0	574;0	516;-1	000;-1	000;4;414;559;0	359;0	529;639	122;4	940;0; ; ; ; ; ; ; ;
9172;460;-800;-600;0	359;0	529;-1	000;-1	000;4;376;558;0	359;0	529;639	122;5	026;0; ; ; ; ; ; ; ;
9192;461;-800;-600;0	359;0	529;-1	000;-1	000;4;438;574;0	359;0	529;639	122;5	246;0; ; ; ; ; ; ; ;
9212;462;-800;-600;0	359;0	529;-1	000;-1	000;4;437;570;0	359;0	529;639	122;5	190;0; ; ; ; ; ; ; ;
9232;463;-800;-600;0	359;0	529;-1	000;-1	000;4;432;563;0	359;0	529;639	122;5	178;0; ; ; ; ; ; ; ;
9252;464;-800;-600;0	574;0	517;-1	000;-1	000;4;429;571;0	359;0	529;638	935;5	165;0; ; ; ; ; ; ; ;
9272;465;-800;-600;0	359;0	529;-1	000;-1	000;4;401;587;0	359;0	529;638	935;5	233;0; ; ; ; ; ; ; ;
9292;466;357;494;0	574;0	517;641	487;5	203;0;405;542;0	359;0	529;638	935;4	850;0; ; ; ; ; ; ; ;
9312;467;349;490;0	574;0	517;641	487;5	497;0;414;521;0	359;0	529;638	935;4	807;0; ; ; ; ; ; ; ;
9332;468;-800;-600;0	359;0	529;-1	000;-1	000;4;419;539;0	359;0	529;638	935;5	056;0; ; ; ; ; ; ; ;
9352;469;-800;-600;0	574;0	517;-1	000;-1	000;4;424;530;0	359;0	529;639	825;4	845;0; ; ; ; ; ; ; ;
9372;470;-800;-600;0	358;0	529;-1	000;-1	000;4;413;557;0	358;0	529;639	825;5	035;0; ; ; ; ; ; ; ;
9392;471;-800;-600;0	358;0	529;-1	000;-1	000;4;448;563;0	358;0	529;639	825;5	085;0; ; ; ; ; ; ; ;
9411;472;-800;-600;0	358;0	529;-1	000;-1	000;4;408;551;0	358;0	529;639	825;4	909;0; ; ; ; ; ; ; ;
9431;473;-800;-600;-1	000;-1	000;-1	000;-1	000;4;-800;-600;-1	000;-1	000;-1	000;-1	000;4; ; ; ; ; ; ; ;
9451;474;-800;-600;0	574;0	517;-1	000;-1	000;4;-800;-600;0	359;0	530;-1	000;-1	000;4; ; ; ; ; ; ; ;
9472;475;-800;-600;-1	000;-1	000;-1	000;-1	000;4;-800;-600;-1	000;-1	000;-1	000;-1	000;4; ; ; ; ; ; ; ;
9491;476;325;500;0	574;0	517;642	338;5	549;0;409;528;0	359;0	530;641	209;4	690;0; ; ; ; ; ; ; ;
9511;477;-800;-600;0	359;0	529;-1	000;-1	000;4;410;525;0	359;0	529;641	209;4	724;0; ; ; ; ; ; ; ;
9531;478;-800;-600;0	359;0	529;-1	000;-1	000;4;389;531;0	359;0	529;641	209;4	819;0; ; ; ; ; ; ; ;
9551;479;-800;-600;0	574;0	517;-1	000;-1	000;4;383;531;0	359;0	529;640	416;4	867;0; ; ; ; ; ; ; ;
9571;480;-800;-600;0	359;0	529;-1	000;-1	000;4;392;526;0	359;0	529;640	416;4	800;0; ; ; ; ; ; ; ;
9592;481;-800;-600;0	359;0	529;-1	000;-1	000;4;412;516;0	359;0	529;640	416;4	773;0; ; ; ; ; ; ; ;
9611;482;-800;-600;0	359;0	529;-1	000;-1	000;4;402;549;0	359;0	529;640	416;4	937;0; ; ; ; ; ; ; ;
9631;483;-800;-600;0	358;0	530;-1	000;-1	000;4;421;550;0	358;0	530;640	416;4	868;0; ; ; ; ; ; ; ;
9651;484;-800;-600;0	573;0	517;-1	000;-1	000;4;421;552;0	358;0	530;640	103;4	899;0; ; ; ; ; ; ; ;
9671;485;-800;-600;-1	000;-1	000;-1	000;-1	000;4;-800;-600;-1	000;-1	000;-1	000;-1	000;4; ; ; ; ; ; ; ;
9691;486;-800;-600;0	358;0	530;-1	000;-1	000;4;402;531;0	358;0	530;640	103;4	974;0; ; ; ; ; ; ; ;
9711;487;-800;-600;-1	000;-1	000;-1	000;-1	000;4;-800;-600;-1	000;-1	000;-1	000;-1	000;4; ; ; ; ; ; ; ;
9730;488;-800;-600;0	359;0	529;-1	000;-1	000;4;418;528;0	359;0	529;640	103;5	019;0; ; ; ; ; ; ; ;
9751;489;-800;-600;0	574;0	517;-1	000;-1	000;4;418;528;0	359;0	529;640	768;5	024;0; ; ; ; ; ; ; ;
9770;490;-800;-600;0	359;0	529;-1	000;-1	000;4;391;534;0	359;0	529;640	768;4	928;0; ; ; ; ; ; ; ;
9791;491;-800;-600;0	359;0	529;-1	000;-1	000;4;414;537;0	359;0	529;640	768;4	814;0; ; ; ; ; ; ; ;
9810;492;-800;-600;0	359;0	529;-1	000;-1	000;4;433;511;0	359;0	529;640	768;4	736;0; ; ; ; ; ; ; ;
9831;493;-800;-600;-1	000;-1	000;-1	000;-1	000;4;-800;-600;-1	000;-1	000;-1	000;-1	000;4; ; ; ; ; ; ; ;
9850;494;-800;-600;0	574;0	517;-1	000;-1	000;4;-800;-600;0	359;0	529;-1	000;-1	000;4; ; ; ; ; ; ; ;
9871;495;347;490;0	574;0	517;642	449;5	847;0;423;533;0	359;0	529;640	499;4	996;0; ; ; ; ; ; ; ;
9890;496;-800;-600;0	359;0	529;-1	000;-1	000;4;418;565;0	359;0	529;640	499;5	151;0; ; ; ; ; ; ; ;
9911;497;-800;-600;0	359;0	529;-1	000;-1	000;4;396;535;0	359;0	529;640	499;5	074;0; ; ; ; ; ; ; ;
9930;498;-800;-600;0	359;0	529;-1	000;-1	000;4;412;535;0	359;0	529;640	499;4	867;0; ; ; ; ; ; ; ;
9951;499;-800;-600;0	574;0	516;-1	000;-1	000;4;401;543;0	359;0	529;639	171;4	905;0; ; ; ; ; ; ; ;
9970;500;-800;-600;0	359;0	528;-1	000;-1	000;4;407;577;0	359;0	528;639	171;5	303;0; ; ; ; ; ; ; ;
9991;501;-800;-600;0	359;0	528;-1	000;-1	000;4;403;526;0	359;0	528;639	171;4	791;0; ; ; ; ; ; ; ;
10010;502;-800;-600;0	359;0	528;-1	000;-1	000;4;390;547;0	359;0	528;639	171;4	909;0; ; ; ; ; ; ; ;
10031;503;-800;-600;0	359;0	528;-1	000;-1	000;4;406;517;0	359;0	528;639	171;4	815;0; ; ; ; ; ; ; ;
10049;504;-800;-600;0	574;0	516;-1	000;-1	000;4;399;521;0	359;0	529;637	721;4	851;0; ; ; ; ; ; ; ;
10071;505;429;397;0	573;0	515;641	849;5	581;0;-800;-600;0	573;0	515;-1	000;-1	000;4; ; ; ; ; ; ; ;
10089;506;513;339;0	571;0	513;641	849;5	495;0;597;425;0	357;0	527;637	721;5	240;0; ; ; ; ; ; ; ;
10111;507;-800;-600;0	357;0	527;-1	000;-1	000;4;572;417;0	357;0	527;637	721;5	208;0; ; ; ; ; ; ; ;
10129;508;527;338;0	571;0	513;641	849;5	530;0;655;389;0	357;0	527;637	721;5	396;0; ; ; ; ; ; ; ;
10151;509;527;339;0	571;0	513;640	488;5	519;0;671;381;0	357;0	526;631	022;5	383;0; ; ; ; ; ; ; ;
10169;510;510;349;0	571;0	513;640	488;5	366;0;589;351;0	357;0	526;631	022;4	604;0; ; ; ; ; ; ; ;
10191;511;536;335;0	571;0	512;640	488;5	386;0;571;416;0	357;0	526;631	022;5	230;0; ; ; ; ; ; ; ;
10209;512;494;357;0	571;0	512;640	488;5	498;0;639;415;0	357;0	526;631	022;5	754;0; ; ; ; ; ; ; ;
10229;513;-800;-600;0	357;0	525;-1	000;-1	000;4;581;401;0	357;0	525;631	022;5	024;0; ; ; ; ; ; ; ;
10249;514;-800;-600;0	572;0	512;-1	000;-1	000;4;589;397;0	357;0	525;629	801;5	121;0; ; ; ; ; ; ; ;
10269;515;-800;-600;0	357;0	525;-1	000;-1	000;4;598;429;0	357;0	525;629	801;5	408;0; ; ; ; ; ; ; ;
10289;516;-800;-600;0	357;0	525;-1	000;-1	000;4;563;360;0	357;0	525;629	801;4	702;0; ; ; ; ; ; ; ;
10309;517;532;286;0	572;0	513;641	559;5	191;0;588;355;0	357;0	526;629	801;4	790;0; ; ; ; ; ; ; ;
10328;518;533;335;0	572;0	513;641	559;5	416;0;591;337;0	357;0	526;629	801;4	699;0; ; ; ; ; ; ; ;
10348;519;532;336;0	572;0	513;640	311;5	406;0;594;324;0	357;0	526;632	863;4	750;0; ; ; ; ; ; ; ;
10368;520;502;335;0	572;0	513;640	311;5	184;0;596;447;0	357;0	527;632	863;5	300;0; ; ; ; ; ; ; ;
10388;521;542;316;0	571;0	513;640	311;4	925;0;601;416;0	356;0	528;632	863;5	328;0; ; ; ; ; ; ; ;
10408;522;538;289;0	571;0	514;640	311;5	173;0;583;357;0	356;0	528;632	863;4	678;0; ; ; ; ; ; ; ;
10428;523;521;333;0	570;0	514;640	311;5	299;0;579;349;0	355;0	529;632	863;4	662;0; ; ; ; ; ; ; ;
10448;524;543;318;0	569;0	514;639	400;5	234;0;575;342;0	354;0	529;632	251;4	641;0; ; ; ; ; ; ; ;
10468;525;518;323;0	569;0	514;639	400;5	268;0;589;389;0	354;0	529;632	251;4	716;0; ; ; ; ; ; ; ;
10488;526;536;305;0	569;0	514;639	400;4	872;0;564;363;0	354;0	529;632	251;4	744;0; ; ; ; ; ; ; ;
10508;527;537;369;0	569;0	513;639	400;5	023;0;563;370;0	354;0	529;632	251;4	599;0; ; ; ; ; ; ; ;
10528;528;-800;-600;-1	000;-1	000;-1	000;-1	000;4;-800;-600;-1	000;-1	000;-1	000;-1	000;4; ; ; ; ; ; ; ;
10548;529;-800;-600;-1	000;-1	000;-1	000;-1	000;4;-800;-600;-1	000;-1	000;-1	000;-1	000;4; ; ; ; ; ; ; ;
10568;530;-800;-600;-1	000;-1	000;-1	000;-1	000;4;-800;-600;-1	000;-1	000;-1	000;-1	000;4; ; ; ; ; ; ; ;
10588;531;-800;-600;-1	000;-1	000;-1	000;-1	000;4;-800;-600;-1	000;-1	000;-1	000;-1	000;4; ; ; ; ; ; ; ;
10607;532;-800;-600;-1	000;-1	000;-1	000;-1	000;4;-800;-600;-1	000;-1	000;-1	000;-1	000;4; ; ; ; ; ; ; ;
10627;533;-800;-600;-1	000;-1	000;-1	000;-1	000;4;-800;-600;-1	000;-1	000;-1	000;-1	000;4; ; ; ; ; ; ; ;
10647;534;-800;-600;-1	000;-1	000;-1	000;-1	000;4;-800;-600;-1	000;-1	000;-1	000;-1	000;4; ; ; ; ; ; ; ;
10667;535;-800;-600;0	567;0	513;-1	000;-1	000;4;-800;-600;0	352;0	528;-1	000;-1	000;4; ; ; ; ; ; ; ;
10687;536;-800;-600;-1	000;-1	000;-1	000;-1	000;4;-800;-600;-1	000;-1	000;-1	000;-1	000;4; ; ; ; ; ; ; ;
10707;537;-800;-600;-1	000;-1	000;-1	000;-1	000;4;-800;-600;-1	000;-1	000;-1	000;-1	000;4; ; ; ; ; ; ; ;
10727;538;-800;-600;0	351;0	528;-1	000;-1	000;4;530;333;0	351;0	528;632	995;4	343;0; ; ; ; ; ; ; ;
10747;539;486;214;0	566;0	514;635	742;4	921;0;545;312;0	351;0	528;632	995;4	316;0; ; ; ; ; ; ; ;
10767;540;487;213;0	566;0	514;636	469;4	927;0;549;308;0	351;0	529;636	741;4	340;0; ; ; ; ; ; ; ;
10787;541;520;260;0	566;0	514;636	469;4	892;0;564;318;0	351;0	528;636	741;4	416;0;18;527;291; ; ; ; ;
10807;542;504;241;0	567;0	514;636	469;4	505;0;547;331;0	352;0	528;636	741;4	552;0;18;527;291; ; ; ; ;
10827;543;475;271;0	567;0	514;636	469;4	956;0;563;297;0	352;0	528;636	741;4	407;0;18;527;291; ; ; ; ;
10847;544;516;227;0	567;0	514;636	469;4	656;0;533;299;0	352;0	528;636	741;4	224;0;18;527;291; ; ; ; ;
10867;545;500;234;0	568;0	515;635	149;4	847;0;530;306;0	352;0	528;634	076;4	223;0;18;527;291; ; ; ; ;
10887;546;517;252;0	568;0	514;635	149;4	676;0;514;343;0	353;0	528;634	076;4	475;0;18;527;291; ; ; ; ;
10907;547;506;259;0	568;0	515;635	149;4	955;0;559;316;0	353;0	528;634	076;4	518;0;18;527;291; ; ; ; ;
10926;548;519;255;0	568;0	515;635	149;4	816;0;557;332;0	352;0	528;634	076;4	601;0;18;527;291; ; ; ; ;
10946;549;-800;-600;0	352;0	528;-1	000;-1	000;4;543;318;0	352;0	528;634	076;4	471;0;18;527;291; ; ; ; ;
10966;550;-800;-600;0	567;0	515;-1	000;-1	000;4;538;323;0	352;0	528;635	092;4	520;0;18;527;291; ; ; ; ;
10986;551;506;236;0	567;0	515;636	528;4	970;0;540;312;0	352;0	528;635	092;4	361;0;19;503;253; ; ; ; ;
11006;552;501;229;0	567;0	515;636	528;4	904;0;549;277;0	352;0	529;635	092;4	469;0;19;503;253; ; ; ; ;
11026;553;476;235;0	567;0	514;636	528;4	779;0;521;252;0	352;0	528;635	092;4	434;0;19;503;253; ; ; ; ;
11046;554;480;217;0	567;0	514;636	528;4	847;0;494;296;0	352;0	529;635	092;4	521;0;19;503;253; ; ; ; ;
11066;555;468;209;0	567;0	514;640	456;4	815;0;490;273;0	352;0	529;633	200;4	513;0;19;503;253; ; ; ; ;
11086;556;472;263;0	567;0	514;640	456;4	984;0;490;268;0	352;0	529;633	200;4	267;0;19;503;253; ; ; ; ;
11106;557;467;255;0	567;0	514;640	456;4	786;0;524;286;0	352;0	529;633	200;4	320;0;19;503;253; ; ; ; ;
11126;558;478;230;0	567;0	514;640	456;4	600;0;530;288;0	352;0	530;633	200;4	360;0;19;503;253; ; ; ; ;
11146;559;517;256;0	566;0	514;640	456;4	884;0;539;235;0	352;0	530;633	200;4	122;0;19;503;253; ; ; ; ;
11166;560;521;251;0	566;0	514;638	481;4	716;0;545;240;0	351;0	530;634	764;4	156;0;19;503;253; ; ; ; ;
11186;561;469;248;0	566;0	514;638	481;4	979;0;540;256;0	351;0	530;634	764;4	206;0;19;503;253; ; ; ; ;
11205;562;473;220;0	566;0	514;638	481;4	565;0;510;290;0	351;0	531;634	764;4	129;0;19;503;253; ; ; ; ;
11225;563;483;218;0	565;0	514;638	481;4	554;0;528;259;0	350;0	531;634	764;4	262;0;19;503;253; ; ; ; ;
11245;564;504;260;0	565;0	514;638	481;4	578;0;507;270;0	350;0	531;634	764;4	220;0;19;503;253; ; ; ; ;
11265;565;513;245;0	565;0	514;639	680;4	587;0;507;278;0	350;0	530;636	605;4	227;0;19;503;253; ; ; ; ;
11285;566;494;189;0	565;0	514;639	680;4	392;0;521;259;0	350;0	530;636	605;4	038;0; ; ; ; ; ; ; ;
11305;567;472;186;0	566;0	514;639	680;4	591;0;510;264;0	350;0	530;636	605;4	184;0; ; ; ; ; ; ; ;
11325;568;443;225;0	566;0	514;639	680;4	564;0;524;278;0	351;0	530;636	605;4	290;0; ; ; ; ; ; ; ;
11345;569;334;400;0	567;0	517;639	680;4	584;0;386;382;0	354;0	532;636	605;4	126;0; ; ; ; ; ; ; ;
11365;570;304;427;0	568;0	518;637	218;4	556;0;370;395;0	355;0	534;640	087;4	164;0; ; ; ; ; ; ; ;
11385;571;266;466;0	569;0	518;637	218;4	356;0;319;498;0	355;0	534;640	087;3	930;0; ; ; ; ; ; ; ;
11405;572;251;454;0	569;0	518;637	218;4	246;0;302;501;0	355;0	534;640	087;4	119;0; ; ; ; ; ; ; ;
11425;573;264;456;0	570;0	519;637	218;4	391;0;266;438;0	355;0	534;640	087;4	105;0; ; ; ; ; ; ; ;
11445;574;236;439;0	570;0	519;637	218;4	512;0;289;523;0	355;0	534;640	087;4	154;0; ; ; ; ; ; ; ;
11465;575;236;435;0	570;0	518;636	778;4	504;0;273;511;0	355;0	534;640	165;4	161;0; ; ; ; ; ; ; ;
11485;576;262;466;0	570;0	518;636	778;4	194;0;317;507;0	355;0	534;640	165;4	134;0; ; ; ; ; ; ; ;
11505;577;266;453;0	570;0	518;636	778;4	280;0;295;490;0	355;0	534;640	165;4	066;0; ; ; ; ; ; ; ;
11524;578;259;452;0	570;0	518;636	778;4	159;0;320;562;0	355;0	534;640	165;4	582;0; ; ; ; ; ; ; ;
11544;579;259;455;0	569;0	518;636	778;4	426;0;289;524;0	354;0	534;640	165;4	175;0; ; ; ; ; ; ; ;
11564;580;260;455;0	569;0	518;636	575;4	433;0;294;536;0	354;0	534;637	890;4	259;0; ; ; ; ; ; ; ;
11584;581;272;465;0	569;0	519;636	575;4	341;0;310;504;0	354;0	534;637	890;4	149;0; ; ; ; ; ; ; ;
11604;582;273;479;0	569;0	519;636	575;4	472;0;304;540;0	354;0	534;637	890;4	340;0; ; ; ; ; ; ; ;
11624;583;253;451;0	569;0	519;636	575;4	473;0;286;490;0	354;0	534;637	890;4	035;0; ; ; ; ; ; ; ;
11644;584;257;443;0	569;0	519;636	575;4	463;0;294;515;0	354;0	534;637	890;4	123;0; ; ; ; ; ; ; ;
11664;585;261;441;0	569;0	519;636	985;4	463;0;286;521;0	354;0	534;639	359;4	149;0; ; ; ; ; ; ; ;
11684;586;273;455;0	570;0	519;636	985;4	252;0;316;559;0	354;0	534;639	359;4	473;0; ; ; ; ; ; ; ;
11704;587;275;462;0	570;0	518;636	985;4	348;0;293;517;0	355;0	533;639	359;4	216;0; ; ; ; ; ; ; ;
11724;588;292;448;0	570;0	518;636	985;4	516;0;273;469;0	355;0	533;639	359;3	925;0; ; ; ; ; ; ; ;
11744;589;258;491;0	570;0	518;636	985;4	832;0;299;506;0	355;0	533;639	359;4	299;0;20;300;486; ; ; ; ;
11764;590;262;494;0	570;0	518;638	005;4	978;0;294;487;0	355;0	533;638	587;4	225;0;20;300;486; ; ; ; ;
11784;591;298;472;0	570;0	518;638	005;4	679;0;315;500;0	355;0	533;638	587;4	319;0;20;300;486; ; ; ; ;
11803;592;290;453;0	570;0	518;638	005;4	493;0;304;496;0	354;0	533;638	587;4	186;0;20;300;486; ; ; ; ;
11823;593;273;473;0	569;0	518;638	005;4	580;0;337;497;0	354;0	533;638	587;4	379;0;20;300;486; ; ; ; ;
11843;594;278;469;0	569;0	518;638	005;4	555;0;325;524;0	354;0	533;638	587;4	416;0;20;300;486; ; ; ; ;
11863;595;284;465;0	569;0	518;637	264;4	524;0;328;524;0	354;0	533;638	464;4	405;0;20;300;486; ; ; ; ;
11883;596;292;477;0	569;0	518;637	264;4	683;0;320;477;0	354;0	533;638	464;4	325;0;20;300;486; ; ; ; ;
11903;597;249;492;0	569;0	518;637	264;5	016;0;331;531;0	354;0	533;638	464;4	563;0; ; ; ; ; ; ; ;
11923;598;-800;-600;0	354;0	533;-1	000;-1	000;4;304;480;0	354;0	533;638	464;4	406;0;21;289;481; ; ; ; ;
11943;599;262;454;0	569;0	518;637	264;4	660;0;324;495;0	354;0	533;638	464;4	492;0;21;289;481; ; ; ; ;
11963;600;262;455;0	569;0	518;637	057;4	659;0;325;510;0	354;0	533;639	790;4	425;0;21;289;481; ; ; ; ;
11983;601;281;456;0	569;0	517;637	057;4	842;0;276;469;0	354;0	532;639	790;4	333;0;21;289;481; ; ; ; ;
12003;602;256;485;0	569;0	517;637	057;4	946;0;317;450;0	354;0	532;639	790;4	319;0;21;289;481; ; ; ; ;
12023;603;237;481;0	569;0	517;637	057;5	109;0;316;496;0	354;0	532;639	790;4	382;0;21;289;481; ; ; ; ;
12043;604;271;490;0	569;0	517;637	057;5	051;0;323;481;0	354;0	532;639	790;4	508;0;21;289;481; ; ; ; ;
12063;605;253;490;0	569;0	517;636	677;5	138;0;327;483;0	354;0	533;641	302;4	542;0;21;289;481; ; ; ; ;
12083;606;280;485;0	569;0	517;636	677;5	022;0;305;484;0	354;0	532;641	302;4	470;0;21;289;481; ; ; ; ;
12102;607;281;488;0	569;0	517;636	677;4	987;0;310;488;0	354;0	532;641	302;4	467;0;21;289;481; ; ; ; ;
12122;608;253;481;0	569;0	517;636	677;4	931;0;328;501;0	354;0	532;641	302;4	552;0;21;289;481; ; ; ; ;
12142;609;-800;-600;0	354;0	532;-1	000;-1	000;4;328;495;0	354;0	532;641	302;4	531;0; ; ; ; ; ; ; ;
12162;610;-800;-600;0	569;0	517;-1	000;-1	000;4;327;503;0	354;0	532;638	924;4	540;0; ; ; ; ; ; ; ;
12182;611;258;465;0	569;0	517;637	570;4	980;0;317;481;0	354;0	532;638	924;4	396;0; ; ; ; ; ; ; ;
12202;612;263;490;0	569;0	517;637	570;5	007;0;356;498;0	354;0	532;638	924;4	534;0; ; ; ; ; ; ; ;
12222;613;269;475;0	569;0	517;637	570;4	919;0;336;488;0	355;0	532;638	924;4	593;0; ; ; ; ; ; ; ;
12242;614;275;457;0	570;0	517;637	570;4	990;0;339;490;0	355;0	532;638	924;4	715;0; ; ; ; ; ; ; ;
12262;615;279;464;0	570;0	516;638	330;4	987;0;342;492;0	355;0	532;637	284;4	783;0; ; ; ; ; ; ; ;
12282;616;269;461;0	570;0	516;638	330;5	015;0;344;513;0	355;0	532;637	284;4	664;0; ; ; ; ; ; ; ;
12302;617;261;463;0	570;0	516;638	330;4	956;0;309;455;0	355;0	532;637	284;4	589;0; ; ; ; ; ; ; ;
12322;618;240;480;0	570;0	516;638	330;5	132;0;321;496;0	355;0	532;637	284;4	555;0; ; ; ; ; ; ; ;
12342;619;-800;-600;0	355;0	531;-1	000;-1	000;4;319;468;0	355;0	531;637	284;4	604;0; ; ; ; ; ; ; ;
12362;620;-800;-600;0	570;0	515;-1	000;-1	000;4;316;486;0	355;0	531;638	130;4	604;0; ; ; ; ; ; ; ;
12381;621;-800;-600;0	355;0	530;-1	000;-1	000;4;318;481;0	355;0	530;638	130;4	608;0; ; ; ; ; ; ; ;
12401;622;-800;-600;0	355;0	530;-1	000;-1	000;4;310;484;0	355;0	530;638	130;4	531;0; ; ; ; ; ; ; ;
12421;623;-800;-600;0	355;0	530;-1	000;-1	000;4;335;499;0	355;0	530;638	130;4	593;0; ; ; ; ; ; ; ;
12441;624;-800;-600;-1	000;-1	000;-1	000;-1	000;4;-800;-600;-1	000;-1	000;-1	000;-1	000;4; ; ; ; ; ; ; ;
12461;625;-800;-600;0	570;0	515;-1	000;-1	000;4;-800;-600;0	355;0	530;-1	000;-1	000;4; ; ; ; ; ; ; ;
12481;626;293;468;0	570;0	515;637	693;5	108;0;315;484;0	355;0	530;638	538;4	771;0; ; ; ; ; ; ; ;
12501;627;-800;-600;0	355;0	530;-1	000;-1	000;4;324;490;0	355;0	530;638	538;4	817;0; ; ; ; ; ; ; ;
12521;628;-800;-600;0	355;0	530;-1	000;-1	000;4;335;500;0	355;0	530;638	538;4	748;0; ; ; ; ; ; ; ;
12541;629;-800;-600;0	355;0	530;-1	000;-1	000;4;315;463;0	355;0	530;638	538;4	849;0; ; ; ; ; ; ; ;
12561;630;-800;-600;0	570;0	515;-1	000;-1	000;4;323;467;0	355;0	530;638	447;4	836;0; ; ; ; ; ; ; ;
12581;631;-800;-600;0	355;0	530;-1	000;-1	000;4;307;467;0	355;0	530;638	447;4	603;0; ; ; ; ; ; ; ;
12601;632;-800;-600;0	355;0	530;-1	000;-1	000;4;335;475;0	355;0	530;638	447;4	931;0; ; ; ; ; ; ; ;
12621;633;-800;-600;0	355;0	530;-1	000;-1	000;4;316;462;0	355;0	530;638	447;4	768;0; ; ; ; ; ; ; ;
12641;634;-800;-600;0	355;0	530;-1	000;-1	000;4;336;505;0	355;0	530;638	447;4	901;0; ; ; ; ; ; ; ;
12661;635;-800;-600;0	570;0	515;-1	000;-1	000;4;328;509;0	355;0	530;638	438;4	836;0; ; ; ; ; ; ; ;
12681;636;-800;-600;0	355;0	530;-1	000;-1	000;4;332;472;0	355;0	530;638	438;4	859;0; ; ; ; ; ; ; ;
12700;637;-800;-600;0	355;0	530;-1	000;-1	000;4;317;463;0	355;0	530;638	438;4	811;0; ; ; ; ; ; ; ;
12720;638;-800;-600;0	355;0	530;-1	000;-1	000;4;324;486;0	355;0	530;638	438;4	826;0; ; ; ; ; ; ; ;
12740;639;-800;-600;0	356;0	529;-1	000;-1	000;4;340;453;0	356;0	529;638	438;4	778;0; ; ; ; ; ; ; ;
12760;640;-800;-600;0	570;0	513;-1	000;-1	000;4;334;458;0	356;0	528;638	021;4	770;0; ; ; ; ; ; ; ;
12780;641;324;292;0	570;0	513;635	811;5	361;0;334;296;0	356;0	527;638	021;4	922;0;22;312;283; ; ; ; ;
12800;642;300;286;0	570;0	513;635	811;4	951;0;350;287;0	356;0	527;638	021;4	789;0;22;312;283; ; ; ; ;
12820;643;291;229;0	570;0	513;635	811;4	916;0;328;293;0	355;0	527;638	021;4	597;0;22;312;283; ; ; ; ;
12840;644;284;240;0	570;0	513;635	811;4	942;0;358;277;0	355;0	527;638	021;4	737;0;22;312;283; ; ; ; ;
12860;645;279;253;0	570;0	513;633	218;4	908;0;351;271;0	355;0	527;640	698;4	674;0;22;312;283; ; ; ; ;
12880;646;312;287;0	570;0	513;633	218;4	875;0;333;251;0	355;0	527;640	698;4	726;0;22;312;283; ; ; ; ;
12900;647;280;269;0	570;0	513;633	218;5	081;0;329;274;0	355;0	527;640	698;4	691;0;22;312;283; ; ; ; ;
12920;648;278;275;0	570;0	513;633	218;5	099;0;324;306;0	355;0	527;640	698;4	788;0;22;312;283; ; ; ; ;
12940;649;280;283;0	570;0	513;633	218;5	029;0;318;294;0	355;0	526;640	698;4	824;0;22;312;283; ; ; ; ;
12960;650;280;276;0	570;0	513;632	816;5	015;0;317;315;0	355;0	526;637	646;4	817;0;22;312;283; ; ; ; ;
12979;651;284;301;0	570;0	512;632	816;5	027;0;341;282;0	355;0	526;637	646;4	811;0;22;312;283; ; ; ; ;
12999;652;302;255;0	570;0	512;632	816;4	882;0;337;306;0	355;0	526;637	646;4	734;0;22;312;283; ; ; ; ;
13019;653;282;277;0	571;0	512;632	816;5	205;0;339;323;0	355;0	526;637	646;4	736;0;22;312;283; ; ; ; ;
13039;654;314;269;0	571;0	512;632	816;4	862;0;335;311;0	355;0	526;637	646;4	997;0;22;312;283; ; ; ; ;
13059;655;314;281;0	571;0	512;633	263;4	967;0;338;321;0	355;0	526;636	004;4	962;0;22;312;283; ; ; ; ;
13079;656;269;277;0	571;0	512;633	263;4	969;0;368;317;0	355;0	526;636	004;4	802;0;22;312;283; ; ; ; ;
13099;657;269;286;0	571;0	512;633	263;5	087;0;321;278;0	355;0	526;636	004;4	695;0;22;312;283; ; ; ; ;
13119;658;268;255;0	570;0	512;633	263;4	904;0;358;341;0	355;0	526;636	004;4	738;0;22;312;283; ; ; ; ;
13139;659;299;287;0	570;0	512;633	263;4	874;0;308;228;0	355;0	526;636	004;4	579;0; ; ; ; ; ; ; ;
13159;660;300;277;0	571;0	512;632	830;4	841;0;317;234;0	355;0	526;635	355;4	550;0; ; ; ; ; ; ; ;
13179;661;279;275;0	571;0	512;632	830;4	775;0;354;320;0	355;0	526;635	355;4	605;0; ; ; ; ; ; ; ;
13199;662;301;228;0	571;0	512;632	830;4	772;0;334;279;0	356;0	526;635	355;4	389;0; ; ; ; ; ; ; ;
13219;663;303;268;0	571;0	512;632	830;4	860;0;340;295;0	356;0	526;635	355;4	525;0; ; ; ; ; ; ; ;
13239;664;258;284;0	571;0	512;632	830;5	025;0;331;264;0	356;0	526;635	355;4	484;0; ; ; ; ; ; ; ;
13259;665;267;271;0	571;0	512;633	004;5	067;0;330;262;0	356;0	526;636	521;4	408;0; ; ; ; ; ; ; ;
13279;666;281;241;0	571;0	512;633	004;4	837;0;338;260;0	356;0	526;636	521;4	581;0; ; ; ; ; ; ; ;
13298;667;281;284;0	572;0	512;633	004;4	852;0;342;305;0	356;0	526;636	521;4	460;0; ; ; ; ; ; ; ;
13318;668;259;225;0	572;0	512;633	004;4	876;0;318;253;0	356;0	526;636	521;4	445;0; ; ; ; ; ; ; ;
13338;669;279;299;0	572;0	512;633	004;4	985;0;335;269;0	356;0	526;636	521;4	351;0; ; ; ; ; ; ; ;
13358;670;272;284;0	572;0	512;633	337;5	014;0;330;283;0	356;0	526;633	985;4	293;0; ; ; ; ; ; ; ;
13378;671;278;267;0	572;0	512;633	337;4	659;0;339;278;0	356;0	526;633	985;4	396;0; ; ; ; ; ; ; ;
13398;672;294;308;0	572;0	512;633	337;4	827;0;337;275;0	356;0	526;633	985;4	395;0; ; ; ; ; ; ; ;
13418;673;285;237;0	572;0	512;633	337;4	442;0;331;255;0	356;0	526;633	985;4	205;0; ; ; ; ; ; ; ;
13438;674;-800;-600;0	356;0	526;-1	000;-1	000;4;330;295;0	356;0	526;633	985;4	278;0; ; ; ; ; ; ; ;
13458;675;-800;-600;0	572;0	512;-1	000;-1	000;4;331;288;0	357;0	526;635	757;4	231;0; ; ; ; ; ; ; ;
13478;676;280;260;0	572;0	512;633	103;4	741;0;344;321;0	357;0	526;635	757;4	550;0; ; ; ; ; ; ; ;
13498;677;283;274;0	572;0	512;633	103;4	699;0;334;244;0	357;0	526;635	757;4	334;0; ; ; ; ; ; ; ;
13518;678;303;300;0	573;0	512;633	103;4	764;0;349;286;0	357;0	526;635	757;4	209;0; ; ; ; ; ; ; ;
13538;679;252;249;0	573;0	512;633	103;5	060;0;336;246;0	357;0	526;635	757;4	415;0; ; ; ; ; ; ; ;
13558;680;256;261;0	573;0	512;633	867;5	087;0;341;263;0	358;0	526;634	355;4	391;0; ; ; ; ; ; ; ;
13577;681;301;274;0	573;0	512;633	867;4	796;0;314;237;0	358;0	526;634	355;4	315;0; ; ; ; ; ; ; ;
13597;682;285;260;0	574;0	512;633	867;4	720;0;322;248;0	358;0	526;634	355;4	224;0; ; ; ; ; ; ; ;
13617;683;283;223;0	574;0	513;633	867;4	765;0;322;274;0	358;0	526;634	355;4	323;0; ; ; ; ; ; ; ;
13637;684;269;275;0	574;0	513;633	867;4	839;0;338;291;0	358;0	527;634	355;4	378;0; ; ; ; ; ; ; ;
13657;685;262;258;0	574;0	513;634	256;4	819;0;343;308;0	358;0	527;633	837;4	359;0; ; ; ; ; ; ; ;
13677;686;256;241;0	574;0	513;634	256;4	981;0;316;292;0	358;0	527;633	837;4	146;0; ; ; ; ; ; ; ;
13697;687;254;254;0	574;0	513;634	256;4	846;0;328;277;0	358;0	527;633	837;4	369;0; ; ; ; ; ; ; ;
13717;688;340;258;0	573;0	513;634	256;4	796;0;374;276;0	358;0	527;633	837;4	351;0; ; ; ; ; ; ; ;
13737;689;-800;-600;0	358;0	527;-1	000;-1	000;4;356;304;0	358;0	527;633	837;4	358;0;23;350;293; ; ; ; ;
13757;690;-800;-600;0	573;0	514;-1	000;-1	000;4;378;296;0	358;0	527;634	942;4	355;0;23;350;293; ; ; ; ;
13777;691;338;279;0	573;0	514;633	942;4	850;0;369;297;0	358;0	528;634	942;4	336;0;23;350;293; ; ; ; ;
13797;692;300;236;0	573;0	514;633	942;4	739;0;392;365;0	358;0	528;634	942;4	638;0;23;350;293; ; ; ; ;
13817;693;315;272;0	573;0	514;633	942;4	900;0;374;297;0	358;0	528;634	942;4	297;0;23;350;293; ; ; ; ;
13837;694;320;265;0	573;0	514;633	942;4	625;0;386;301;0	358;0	528;634	942;4	335;0;23;350;293; ; ; ; ;
13857;695;325;250;0	573;0	514;635	751;4	653;0;376;317;0	358;0	528;635	260;4	403;0;23;350;293; ; ; ; ;
13877;696;326;237;0	573;0	514;635	751;4	940;0;379;342;0	358;0	528;635	260;4	491;0;23;350;293; ; ; ; ;
13896;697;316;263;0	573;0	514;635	751;4	825;0;375;305;0	358;0	528;635	260;4	385;0;23;350;293; ; ; ; ;
13916;698;325;258;0	573;0	514;635	751;4	781;0;363;334;0	358;0	527;635	260;4	481;0;23;350;293; ; ; ; ;
13936;699;333;271;0	573;0	514;635	751;4	679;0;367;332;0	358;0	527;635	260;4	528;0;23;350;293; ; ; ; ;
13956;700;331;274;0	573;0	514;633	755;4	634;0;361;330;0	358;0	527;635	071;4	501;0;23;350;293; ; ; ; ;
13976;701;330;319;0	572;0	513;633	755;5	004;0;351;300;0	357;0	527;635	071;4	502;0;23;350;293; ; ; ; ;
13996;702;315;276;0	572;0	513;633	755;4	870;0;382;285;0	357;0	527;635	071;4	273;0;24;347;276; ; ; ; ;
14016;703;-800;-600;0	357;0	528;-1	000;-1	000;4;351;283;0	357;0	528;635	071;4	482;0;24;347;276; ; ; ; ;
14036;704;324;267;0	572;0	513;633	755;4	905;0;387;319;0	357;0	528;635	071;4	499;0;24;347;276; ; ; ; ;
14056;705;323;265;0	572;0	513;635	189;4	916;0;378;311;0	357;0	528;635	441;4	438;0;24;347;276; ; ; ; ;
14076;706;301;269;0	573;0	513;635	189;5	075;0;364;274;0	357;0	528;635	441;4	362;0;24;347;276; ; ; ; ;
14096;707;311;209;0	573;0	513;635	189;4	939;0;385;288;0	357;0	527;635	441;4	242;0;24;347;276; ; ; ; ;
14116;708;324;269;0	573;0	513;635	189;4	628;0;383;293;0	357;0	527;635	441;4	539;0; ; ; ; ; ; ; ;
14136;709;306;264;0	573;0	513;635	189;4	928;0;366;298;0	358;0	527;635	441;4	298;0; ; ; ; ; ; ; ;
14156;710;313;249;0	573;0	513;634	723;4	817;0;378;307;0	358;0	527;632	415;4	287;0; ; ; ; ; ; ; ;
14175;711;-800;-600;0	358;0	527;-1	000;-1	000;4;379;277;0	358;0	527;632	415;4	455;0; ; ; ; ; ; ; ;
14195;712;362;316;0	573;0	512;634	723;4	826;0;351;297;0	358;0	527;632	415;4	394;0; ; ; ; ; ; ; ;
14215;713;310;273;0	573;0	512;634	723;4	790;0;383;325;0	357;0	527;632	415;4	369;0; ; ; ; ; ; ; ;
14235;714;321;266;0	572;0	512;634	723;4	737;0;365;333;0	357;0	527;632	415;4	290;0; ; ; ; ; ; ; ;
14255;715;332;259;0	572;0	512;634	669;4	695;0;357;337;0	357;0	527;634	936;4	264;0; ; ; ; ; ; ; ;
14275;716;337;310;0	571;0	512;634	669;4	760;0;418;305;0	356;0	528;634	936;4	408;0; ; ; ; ; ; ; ;
14295;717;491;419;0	568;0	515;634	669;4	672;0;560;475;0	354;0	529;634	936;4	398;0; ; ; ; ; ; ; ;
14315;718;542;438;0	567;0	515;634	669;4	736;0;558;499;0	354;0	530;634	936;4	339;0; ; ; ; ; ; ; ;
14335;719;-800;-600;-1	000;-1	000;-1	000;-1	000;4;-800;-600;-1	000;-1	000;-1	000;-1	000;4; ; ; ; ; ; ; ;
14355;720;-800;-600;0	568;0	514;-1	000;-1	000;4;-800;-600;0	354;0	530;-1	000;-1	000;4; ; ; ; ; ; ; ;
14375;721;535;454;0	569;0	514;636	634;4	664;0;572;496;0	354;0	529;637	072;4	305;0; ; ; ; ; ; ; ;
14395;722;520;427;0	569;0	514;636	634;4	696;0;590;484;0	354;0	529;637	072;4	356;0; ; ; ; ; ; ; ;
14415;723;507;448;0	569;0	513;636	634;4	850;0;-800;-600;0	569;0	513;-1	000;-1	000;4; ; ; ; ; ; ; ;
14435;724;535;453;0	569;0	513;636	634;4	635;0;580;501;0	354;0	529;637	072;4	375;0;25;547;473; ; ; ; ;
14455;725;526;442;0	568;0	513;640	685;4	716;0;580;501;0	354;0	529;637	078;4	375;0;25;547;473; ; ; ; ;
14475;726;498;459;0	568;0	513;640	685;4	846;0;585;499;0	353;0	528;637	078;4	413;0;25;547;473; ; ; ; ;
14494;727;533;438;0	568;0	513;640	685;4	691;0;564;501;0	353;0	528;637	078;4	342;0;25;547;473; ; ; ; ;
14514;728;525;434;0	568;0	513;640	685;4	638;0;583;485;0	353;0	528;637	078;4	373;0;25;547;473; ; ; ; ;
14534;729;503;456;0	568;0	513;640	685;4	845;0;587;479;0	353;0	528;637	078;4	248;0;25;547;473; ; ; ; ;
14554;730;519;443;0	568;0	512;641	076;4	757;0;581;475;0	353;0	528;634	384;4	209;0;25;547;473; ; ; ; ;
14574;731;521;449;0	569;0	512;641	076;4	789;0;563;510;0	354;0	528;634	384;4	458;0;25;547;473; ; ; ; ;
14594;732;511;452;0	569;0	512;641	076;4	648;0;604;492;0	354;0	528;634	384;4	542;0;25;547;473; ; ; ; ;
14614;733;534;440;0	569;0	512;641	076;4	705;0;561;531;0	354;0	528;634	384;4	541;0;25;547;473; ; ; ; ;
14634;734;514;449;0	569;0	512;641	076;4	952;0;557;519;0	354;0	528;634	384;4	442;0;25;547;473; ; ; ; ;
14654;735;514;447;0	569;0	512;641	047;4	909;0;567;520;0	354;0	528;635	215;4	489;0;25;547;473; ; ; ; ;
14674;736;551;401;0	569;0	513;641	047;4	808;0;-800;-600;0	569;0	513;-1	000;-1	000;4; ; ; ; ; ; ; ;
14694;737;508;431;0	569;0	513;641	047;5	028;0;-800;-600;0	569;0	513;-1	000;-1	000;4; ; ; ; ; ; ; ;
14714;738;504;462;0	569;0	513;641	047;5	068;0;573;526;0	353;0	528;635	215;4	524;0; ; ; ; ; ; ; ;
14734;739;-800;-600;0	353;0	528;-1	000;-1	000;4;544;514;0	353;0	528;635	215;4	494;0; ; ; ; ; ; ; ;
14754;740;-800;-600;0	568;0	512;-1	000;-1	000;4;545;513;0	353;0	528;636	754;4	504;0; ; ; ; ; ; ; ;
14773;741;514;437;0	568;0	512;641	613;4	731;0;592;505;0	353;0	527;636	754;4	499;0; ; ; ; ; ; ; ;
14793;742;471;467;0	568;0	512;641	613;5	248;0;585;533;0	353;0	527;636	754;4	791;0; ; ; ; ; ; ; ;
14813;743;523;424;0	568;0	512;641	613;4	870;0;567;487;0	353;0	527;636	754;4	550;0; ; ; ; ; ; ; ;
14833;744;514;429;0	569;0	513;641	613;4	951;0;574;520;0	354;0	528;636	754;4	468;0; ; ; ; ; ; ; ;
14853;745;506;433;0	569;0	513;640	558;5	125;0;563;525;0	354;0	528;634	873;4	538;0; ; ; ; ; ; ; ;
14873;746;-800;-600;0	355;0	528;-1	000;-1	000;4;538;484;0	355;0	528;634	873;4	807;0; ; ; ; ; ; ; ;
14893;747;-800;-600;0	356;0	527;-1	000;-1	000;4;471;494;0	356;0	527;634	873;4	681;0; ; ; ; ; ; ; ;
14913;748;-800;-600;0	356;0	527;-1	000;-1	000;4;454;500;0	356;0	527;634	873;4	768;0; ; ; ; ; ; ; ;
14933;749;-800;-600;0	356;0	527;-1	000;-1	000;4;471;471;0	356;0	527;634	873;4	649;0; ; ; ; ; ; ; ;
14953;750;-800;-600;0	570;0	512;-1	000;-1	000;4;466;476;0	355;0	527;635	505;4	671;0; ; ; ; ; ; ; ;
14973;751;-800;-600;0	355;0	527;-1	000;-1	000;4;489;486;0	355;0	527;635	505;4	721;0; ; ; ; ; ; ; ;
14993;752;-800;-600;0	355;0	527;-1	000;-1	000;4;451;566;0	355;0	527;635	505;5	142;0; ; ; ; ; ; ; ;
15013;753;405;436;0	570;0	512;641	956;5	650;0;458;518;0	355;0	527;635	505;4	971;0; ; ; ; ; ; ; ;
15033;754;-800;-600;-1	000;-1	000;-1	000;-1	000;4;-800;-600;-1	000;-1	000;-1	000;-1	000;4; ; ; ; ; ; ; ;
15053;755;-800;-600;0	570;0	512;-1	000;-1	000;4;-800;-600;0	355;0	527;-1	000;-1	000;4; ; ; ; ; ; ; ;
15073;756;-800;-600;0	355;0	527;-1	000;-1	000;4;471;517;0	355;0	527;637	046;5	017;0; ; ; ; ; ; ; ;
15092;757;-800;-600;0	355;0	527;-1	000;-1	000;4;464;493;0	355;0	527;637	046;4	768;0; ; ; ; ; ; ; ;
15112;758;-800;-600;0	355;0	527;-1	000;-1	000;4;504;468;0	355;0	527;637	046;4	921;0; ; ; ; ; ; ; ;
15132;759;-800;-600;-1	000;-1	000;-1	000;-1	000;4;-800;-600;-1	000;-1	000;-1	000;-1	000;4; ; ; ; ; ; ; ;
15152;760;-800;-600;0	571;0	513;-1	000;-1	000;4;-800;-600;0	356;0	527;-1	000;-1	000;4; ; ; ; ; ; ; ;
15172;761;355;466;0	571;0	513;642	936;5	343;0;414;511;0	357;0	528;637	041;4	725;0; ; ; ; ; ; ; ;
15192;762;-800;-600;0	357;0	528;-1	000;-1	000;4;412;510;0	357;0	528;637	041;4	728;0; ; ; ; ; ; ; ;
15212;763;-800;-600;0	357;0	528;-1	000;-1	000;4;408;527;0	357;0	528;637	041;4	681;0; ; ; ; ; ; ; ;
15232;764;-800;-600;-1	000;-1	000;-1	000;-1	000;4;-800;-600;-1	000;-1	000;-1	000;-1	000;4; ; ; ; ; ; ; ;
15252;765;-800;-600;0	571;0	513;-1	000;-1	000;4;-800;-600;0	356;0	528;-1	000;-1	000;4; ; ; ; ; ; ; ;
15272;766;-800;-600;0	356;0	527;-1	000;-1	000;4;403;554;0	356;0	527;641	344;5	025;0; ; ; ; ; ; ; ;
15292;767;-800;-600;-1	000;-1	000;-1	000;-1	000;4;-800;-600;-1	000;-1	000;-1	000;-1	000;4; ; ; ; ; ; ; ;
15312;768;-800;-600;0	356;0	528;-1	000;-1	000;4;381;515;0	356;0	528;641	344;4	792;0; ; ; ; ; ; ; ;
15332;769;-800;-600;-1	000;-1	000;-1	000;-1	000;4;-800;-600;-1	000;-1	000;-1	000;-1	000;4; ; ; ; ; ; ; ;
15352;770;-800;-600;0	572;0	514;-1	000;-1	000;4;-800;-600;0	357;0	528;-1	000;-1	000;4; ; ; ; ; ; ; ;
15371;771;-800;-600;0	357;0	528;-1	000;-1	000;4;424;560;0	357;0	528;641	008;5	034;0; ; ; ; ; ; ; ;
15391;772;-800;-600;0	356;0	528;-1	000;-1	000;4;414;521;0	356;0	528;641	008;4	713;0; ; ; ; ; ; ; ;
15412;773;-800;-600;0	356;0	528;-1	000;-1	000;4;400;522;0	356;0	528;641	008;4	845;0; ; ; ; ; ; ; ;
15431;774;-800;-600;0	356;0	528;-1	000;-1	000;4;387;518;0	356;0	528;641	008;4	732;0; ; ; ; ; ; ; ;
15451;775;-800;-600;0	572;0	513;-1	000;-1	000;4;375;518;0	357;0	528;641	376;4	784;0; ; ; ; ; ; ; ;
15471;776;-800;-600;0	357;0	528;-1	000;-1	000;4;395;545;0	357;0	528;641	376;4	834;0; ; ; ; ; ; ; ;
15491;777;-800;-600;0	357;0	528;-1	000;-1	000;4;388;515;0	357;0	528;641	376;4	721;0; ; ; ; ; ; ; ;
15511;778;-800;-600;-1	000;-1	000;-1	000;-1	000;4;-800;-600;-1	000;-1	000;-1	000;-1	000;4; ; ; ; ; ; ; ;
15531;779;351;483;0	571;0	513;639	838;5	370;0;423;536;0	357;0	528;641	376;4	839;0; ; ; ; ; ; ; ;
15551;780;350;483;0	571;0	513;640	673;5	376;0;425;525;0	356;0	528;639	302;4	787;0; ; ; ; ; ; ; ;
15571;781;-800;-600;0	356;0	528;-1	000;-1	000;4;467;563;0	356;0	528;639	302;5	361;0; ; ; ; ; ; ; ;
15591;782;-800;-600;-1	000;-1	000;-1	000;-1	000;4;-800;-600;-1	000;-1	000;-1	000;-1	000;4; ; ; ; ; ; ; ;
15611;783;319;493;0	571;0	513;640	673;5	603;0;405;566;0	356;0	528;639	302;5	238;0; ; ; ; ; ; ; ;
15631;784;-800;-600;0	356;0	528;-1	000;-1	000;4;403;534;0	356;0	528;639	302;4	672;0; ; ; ; ; ; ; ;
15651;785;-800;-600;0	571;0	513;-1	000;-1	000;4;401;530;0	356;0	528;642	113;4	676;0; ; ; ; ; ; ; ;
15671;786;-800;-600;0	357;0	527;-1	000;-1	000;4;420;549;0	357;0	527;642	113;4	726;0; ; ; ; ; ; ; ;
15690;787;-800;-600;0	357;0	527;-1	000;-1	000;4;396;490;0	357;0	527;642	113;4	664;0; ; ; ; ; ; ; ;
15712;788;-800;-600;0	356;0	527;-1	000;-1	000;4;421;546;0	356;0	527;642	113;4	741;0; ; ; ; ; ; ; ;
15730;789;-800;-600;0	356;0	527;-1	000;-1	000;4;405;539;0	356;0	527;642	113;4	715;0; ; ; ; ; ; ; ;
15751;790;-800;-600;0	571;0	513;-1	000;-1	000;4;397;524;0	356;0	528;639	996;4	687;0; ; ; ; ; ; ; ;
15770;791;-800;-600;0	355;0	528;-1	000;-1	000;4;397;524;0	355;0	528;639	996;4	651;0; ; ; ; ; ; ; ;
15791;792;-800;-600;0	355;0	528;-1	000;-1	000;4;421;542;0	355;0	528;639	996;4	707;0; ; ; ; ; ; ; ;
15810;793;-800;-600;0	355;0	528;-1	000;-1	000;4;416;566;0	355;0	528;639	996;4	758;0; ; ; ; ; ; ; ;
15831;794;-800;-600;0	355;0	529;-1	000;-1	000;4;419;549;0	355;0	529;639	996;4	691;0; ; ; ; ; ; ; ;
15850;795;-800;-600;0	570;0	514;-1	000;-1	000;4;414;559;0	355;0	529;637	728;4	686;0; ; ; ; ; ; ; ;
15872;796;-800;-600;0	354;0	529;-1	000;-1	000;4;413;521;0	354;0	529;637	728;4	579;0; ; ; ; ; ; ; ;
15890;797;331;485;0	570;0	514;639	900;4	908;0;406;514;0	354;0	529;637	728;4	526;0; ; ; ; ; ; ; ;
15911;798;331;492;0	570;0	515;639	900;5	037;0;397;515;0	355;0	529;637	728;4	640;0; ; ; ; ; ; ; ;
15930;799;-800;-600;0	355;0	529;-1	000;-1	000;4;386;526;0	355;0	529;637	728;4	671;0; ; ; ; ; ; ; ;
15952;800;-800;-600;0	570;0	514;-1	000;-1	000;4;378;524;0	355;0	529;637	693;4	701;0; ; ; ; ; ; ; ;
15969;801;348;481;0	570;0	514;638	383;4	951;0;398;537;0	355;0	529;637	693;4	510;0; ; ; ; ; ; ; ;
15991;802;-800;-600;0	355;0	529;-1	000;-1	000;4;449;574;0	355;0	529;637	693;4	910;0; ; ; ; ; ; ; ;
16009;803;326;486;0	570;0	515;638	383;5	220;0;424;545;0	355;0	529;637	693;4	594;0; ; ; ; ; ; ; ;
16031;804;386;483;0	569;0	515;638	383;4	820;0;401;552;0	354;0	529;637	693;4	661;0; ; ; ; ; ; ; ;
16049;805;386;482;0	569;0	515;639	388;4	827;0;420;566;0	354;0	529;636	561;4	787;0; ; ; ; ; ; ; ;
16069;806;-800;-600;0	354;0	529;-1	000;-1	000;4;387;526;0	354;0	529;636	561;4	485;0; ; ; ; ; ; ; ;
16089;807;322;480;0	569;0	515;639	388;4	972;0;403;521;0	354;0	529;636	561;4	465;0;26;385;526; ; ; ; ;
16109;808;383;480;0	569;0	514;639	388;4	784;0;389;542;0	354;0	529;636	561;4	556;0;26;385;526; ; ; ; ;
16129;809;337;512;0	569;0	514;639	388;4	908;0;395;519;0	354;0	529;636	561;4	492;0;26;385;526; ; ; ; ;
16149;810;362;523;0	570;0	514;639	396;4	824;0;400;525;0	355;0	529;637	237;4	510;0;26;385;526; ; ; ; ;
16169;811;-800;-600;0	355;0	529;-1	000;-1	000;4;390;552;0	355;0	529;637	237;4	720;0;26;385;526; ; ; ; ;
16189;812;-800;-600;0	355;0	529;-1	000;-1	000;4;402;530;0	355;0	529;637	237;4	540;0;26;385;526; ; ; ; ;
16209;813;356;487;0	570;0	514;639	396;4	804;0;391;514;0	355;0	529;637	237;4	397;0; ; ; ; ; ; ; ;
16229;814;350;486;0	570;0	514;639	396;4	826;0;397;532;0	355;0	529;637	237;4	554;0; ; ; ; ; ; ; ;
16249;815;349;486;0	570;0	514;639	887;4	829;0;393;526;0	355;0	529;639	397;4	526;0; ; ; ; ; ; ; ;
16268;816;341;493;0	569;0	514;639	887;4	956;0;404;528;0	354;0	529;639	397;4	495;0; ; ; ; ; ; ; ;
16288;817;-800;-600;0	354;0	529;-1	000;-1	000;4;404;535;0	354;0	529;639	397;4	377;0; ; ; ; ; ; ; ;
16308;818;357;459;0	569;0	514;639	887;4	871;0;410;541;0	354;0	529;639	397;4	393;0;27;374;516; ; ; ; ;
16328;819;331;503;0	569;0	514;639	887;4	896;0;403;535;0	354;0	529;639	397;4	495;0;27;374;516; ; ; ; ;
16348;820;331;503;0	569;0	513;640	124;4	897;0;405;537;0	354;0	528;640	311;4	447;0;27;374;516; ; ; ; ;
16368;821;350;492;0	569;0	513;640	124;4	780;0;392;541;0	354;0	528;640	311;4	455;0;27;374;516; ; ; ; ;
16388;822;331;480;0	570;0	513;640	124;4	879;0;411;528;0	355;0	528;640	311;4	424;0;27;374;516; ; ; ; ;
16408;823;372;515;0	570;0	513;640	124;5	060;0;396;534;0	355;0	528;640	311;4	409;0;27;374;516; ; ; ; ;
16428;824;344;499;0	569;0	513;640	124;4	828;0;420;528;0	354;0	528;640	311;4	450;0;27;374;516; ; ; ; ;
16448;825;344;502;0	568;0	512;640	618;4	930;0;417;532;0	353;0	528;636	834;4	407;0;27;374;516; ; ; ; ;
16468;826;-800;-600;0	352;0	527;-1	000;-1	000;4;573;443;0	352;0	527;636	834;4	390;0; ; ; ; ; ; ; ;
16488;827;593;314;0	566;0	511;640	618;4	810;0;618;410;0	352;0	527;636	834;4	484;0; ; ; ; ; ; ; ;
16508;828;556;351;0	566;0	511;640	618;4	620;0;600;401;0	352;0	527;636	834;4	207;0; ; ; ; ; ; ; ;
16528;829;547;340;0	566;0	511;640	618;4	868;0;602;485;0	352;0	527;636	834;4	709;0; ; ; ; ; ; ; ;
16548;830;539;331;0	566;0	511;640	276;4	821;0;604;471;0	352;0	527;635	401;4	703;0; ; ; ; ; ; ; ;
16568;831;546;344;0	566;0	511;640	276;4	872;0;615;401;0	351;0	526;635	401;4	176;0; ; ; ; ; ; ; ;
16587;832;550;324;0	566;0	511;640	276;4	770;0;626;384;0	351;0	526;635	401;4	364;0; ; ; ; ; ; ; ;
16607;833;548;374;0	566;0	511;640	276;4	823;0;614;398;0	351;0	526;635	401;4	361;0; ; ; ; ; ; ; ;
16627;834;527;374;0	566;0	511;640	276;4	934;0;-800;-600;0	566;0	511;-1	000;-1	000;4; ; ; ; ; ; ; ;
16647;835;527;375;0	566;0	511;639	038;4	892;0;-800;-600;0	352;0	527;-1	000;-1	000;4; ; ; ; ; ; ; ;
16667;836;572;330;0	567;0	511;639	038;4	813;0;565;448;0	352;0	527;636	046;4	621;0; ; ; ; ; ; ; ;
16687;837;571;356;0	567;0	511;639	038;4	830;0;630;379;0	352;0	527;636	046;4	220;0; ; ; ; ; ; ; ;
16707;838;563;352;0	566;0	511;639	038;4	749;0;622;411;0	352;0	527;636	046;4	238;0; ; ; ; ; ; ; ;
16727;839;-800;-600;0	351;0	527;-1	000;-1	000;4;597;433;0	351;0	527;636	046;4	434;0; ; ; ; ; ; ; ;
16747;840;-800;-600;0	566;0	511;-1	000;-1	000;4;629;408;0	351;0	527;633	938;4	209;0; ; ; ; ; ; ; ;
16767;841;536;374;0	566;0	511;641	094;4	818;0;590;436;0	351;0	527;633	938;4	508;0; ; ; ; ; ; ; ;
16787;842;551;368;0	566;0	511;641	094;4	639;0;564;457;0	351;0	527;633	938;4	454;0; ; ; ; ; ; ; ;
16807;843;557;362;0	566;0	511;641	094;4	750;0;650;392;0	351;0	527;633	938;4	451;0; ; ; ; ; ; ; ;
16827;844;560;363;0	566;0	511;641	094;4	557;0;565;436;0	351;0	527;633	938;4	544;0;28;568;393; ; ; ; ;
16847;845;564;367;0	566;0	511;638	549;4	549;0;595;430;0	351;0	527;633	284;4	515;0;28;568;393; ; ; ; ;
16866;846;520;386;0	566;0	511;638	549;4	759;0;596;403;0	351;0	527;633	284;4	147;0;28;568;393; ; ; ; ;
16886;847;539;369;0	566;0	511;638	549;4	811;0;600;425;0	351;0	527;633	284;4	189;0;28;568;393; ; ; ; ;
16906;848;534;375;0	566;0	511;638	549;4	665;0;600;416;0	350;0	527;633	284;4	275;0;28;568;393; ; ; ; ;
16926;849;538;383;0	566;0	511;638	549;4	775;0;595;395;0	350;0	527;633	284;4	339;0;28;568;393; ; ; ; ;
16946;850;536;374;0	566;0	511;639	810;4	775;0;598;404;0	351;0	527;631	600;4	386;0;28;568;393; ; ; ; ;
16966;851;517;376;0	566;0	511;639	810;4	832;0;588;413;0	351;0	527;631	600;4	257;0;28;568;393; ; ; ; ;
16986;852;532;396;0	567;0	511;639	810;4	743;0;594;418;0	351;0	527;631	600;4	182;0;28;568;393; ; ; ; ;
17006;853;568;376;0	567;0	511;639	810;4	510;0;599;422;0	352;0	527;631	600;4	356;0;28;568;393; ; ; ; ;
17026;854;536;363;0	567;0	511;639	810;4	663;0;599;412;0	352;0	526;631	600;4	183;0;28;568;393; ; ; ; ;
17046;855;550;366;0	567;0	511;640	651;4	565;0;599;416;0	351;0	526;631	412;4	240;0;28;568;393; ; ; ; ;
17066;856;550;359;0	566;0	511;640	651;4	714;0;597;392;0	351;0	526;631	412;4	302;0;28;568;393; ; ; ; ;
17086;857;432;420;0	567;0	512;640	651;4	835;0;482;467;0	352;0	527;631	412;4	282;0; ; ; ; ; ; ; ;
17106;858;328;472;0	569;0	514;640	651;4	794;0;391;533;0	354;0	528;631	412;4	478;0;29;359;505; ; ; ; ;
17126;859;337;483;0	569;0	514;640	651;4	850;0;369;534;0	355;0	529;631	412;4	417;0;29;359;505; ; ; ; ;
17146;860;348;496;0	569;0	514;637	683;4	820;0;351;530;0	355;0	529;640	609;4	528;0;29;359;505; ; ; ; ;
17165;861;-800;-600;0	355;0	528;-1	000;-1	000;4;370;523;0	355;0	528;640	609;4	524;0;29;359;505; ; ; ; ;
17185;862;333;480;0	570;0	513;637	683;4	618;0;377;532;0	355;0	528;640	609;4	587;0;29;359;505; ; ; ; ;
17205;863;344;488;0	570;0	513;637	683;4	881;0;386;536;0	355;0	528;640	609;4	526;0;29;359;505; ; ; ; ;
17225;864;334;458;0	570;0	513;637	683;4	730;0;376;540;0	355;0	528;640	609;4	542;0;29;359;505; ; ; ; ;
17245;865;337;453;0	570;0	513;637	612;4	855;0;379;543;0	355;0	528;640	591;4	560;0;29;359;505; ; ; ; ;
17265;866;313;484;0	570;0	513;637	612;4	828;0;389;554;0	355;0	528;640	591;4	534;0;29;359;505; ; ; ; ;
17285;867;340;486;0	571;0	513;637	612;4	789;0;379;501;0	355;0	528;640	591;4	538;0;29;359;505; ; ; ; ;
17305;868;356;487;0	571;0	514;637	612;4	832;0;375;522;0	355;0	528;640	591;4	571;0;29;359;505; ; ; ; ;
17325;869;356;462;0	571;0	514;637	612;4	796;0;374;540;0	355;0	528;640	591;4	574;0;29;359;505; ; ; ; ;
17345;870;355;460;0	571;0	513;639	627;4	828;0;375;517;0	355;0	528;641	404;4	583;0;29;359;505; ; ; ; ;
17365;871;-800;-600;-1	000;-1	000;-1	000;-1	000;4;-800;-600;-1	000;-1	000;-1	000;-1	000;4; ; ; ; ; ; ; ;
17385;872;-800;-600;-1	000;-1	000;-1	000;-1	000;4;-800;-600;-1	000;-1	000;-1	000;-1	000;4; ; ; ; ; ; ; ;
17405;873;-800;-600;-1	000;-1	000;-1	000;-1	000;4;-800;-600;-1	000;-1	000;-1	000;-1	000;4; ; ; ; ; ; ; ;
17425;874;-800;-600;-1	000;-1	000;-1	000;-1	000;4;-800;-600;-1	000;-1	000;-1	000;-1	000;4; ; ; ; ; ; ; ;
17445;875;-800;-600;-1	000;-1	000;-1	000;-1	000;4;-800;-600;-1	000;-1	000;-1	000;-1	000;4; ; ; ; ; ; ; ;
17464;876;-800;-600;-1	000;-1	000;-1	000;-1	000;4;-800;-600;-1	000;-1	000;-1	000;-1	000;4; ; ; ; ; ; ; ;
17484;877;-800;-600;-1	000;-1	000;-1	000;-1	000;4;-800;-600;-1	000;-1	000;-1	000;-1	000;4; ; ; ; ; ; ; ;
17504;878;-800;-600;-1	000;-1	000;-1	000;-1	000;4;-800;-600;-1	000;-1	000;-1	000;-1	000;4; ; ; ; ; ; ; ;
17524;879;-800;-600;-1	000;-1	000;-1	000;-1	000;4;-800;-600;-1	000;-1	000;-1	000;-1	000;4; ; ; ; ; ; ; ;
17544;880;-800;-600;-1	000;-1	000;-1	000;-1	000;4;-800;-600;-1	000;-1	000;-1	000;-1	000;4; ; ; ; ; ; ; ;
17564;881;-800;-600;-1	000;-1	000;-1	000;-1	000;4;-800;-600;-1	000;-1	000;-1	000;-1	000;4; ; ; ; ; ; ; ;
17584;882;-800;-600;-1	000;-1	000;-1	000;-1	000;4;-800;-600;-1	000;-1	000;-1	000;-1	000;4; ; ; ; ; ; ; ;
17604;883;-800;-600;-1	000;-1	000;-1	000;-1	000;4;-800;-600;-1	000;-1	000;-1	000;-1	000;4; ; ; ; ; ; ; ;
17624;884;-800;-600;-1	000;-1	000;-1	000;-1	000;4;-800;-600;-1	000;-1	000;-1	000;-1	000;4; ; ; ; ; ; ; ;
17644;885;-800;-600;-1	000;-1	000;-1	000;-1	000;4;-800;-600;-1	000;-1	000;-1	000;-1	000;4; ; ; ; ; ; ; ;
17664;886;-800;-600;-1	000;-1	000;-1	000;-1	000;4;-800;-600;-1	000;-1	000;-1	000;-1	000;4; ; ; ; ; ; ; ;
17684;887;-800;-600;-1	000;-1	000;-1	000;-1	000;4;-800;-600;-1	000;-1	000;-1	000;-1	000;4; ; ; ; ; ; ; ;
17704;888;-800;-600;-1	000;-1	000;-1	000;-1	000;4;-800;-600;-1	000;-1	000;-1	000;-1	000;4; ; ; ; ; ; ; ;
17724;889;-800;-600;-1	000;-1	000;-1	000;-1	000;4;-800;-600;-1	000;-1	000;-1	000;-1	000;4; ; ; ; ; ; ; ;
17744;890;-800;-600;-1	000;-1	000;-1	000;-1	000;4;-800;-600;-1	000;-1	000;-1	000;-1	000;4; ; ; ; ; ; ; ;
17764;891;266;497;0	573;0	515;639	627;5	086;0;323;531;0	357;0	529;641	404;4	728;0; ; ; ; ; ; ; ;
17783;892;-800;-600;-1	000;-1	000;-1	000;-1	000;4;-800;-600;-1	000;-1	000;-1	000;-1	000;4; ; ; ; ; ; ; ;
17803;893;-800;-600;0	573;0	515;-1	000;-1	000;4;-800;-600;0	358;0	529;-1	000;-1	000;4; ; ; ; ; ; ; ;
17823;894;239;500;0	573;0	515;638	396;4	905;0;304;504;0	358;0	529;638	822;4	604;0; ; ; ; ; ; ; ;
17843;895;229;504;0	573;0	515;638	396;4	890;0;283;503;0	357;0	529;638	822;4	525;0; ; ; ; ; ; ; ;
17863;896;261;517;0	573;0	515;638	396;5	257;0;312;504;0	357;0	529;638	822;4	568;0; ; ; ; ; ; ; ;
17883;897;226;483;0	573;0	515;638	396;5	032;0;299;517;0	357;0	529;638	822;4	474;0; ; ; ; ; ; ; ;
17903;898;236;487;0	573;0	514;637	364;5	118;0;296;519;0	357;0	529;637	516;4	463;0; ; ; ; ; ; ; ;
17923;899;257;501;0	573;0	514;637	364;5	137;0;307;500;0	357;0	529;637	516;4	375;0; ; ; ; ; ; ; ;
17943;900;-800;-600;-1	000;-1	000;-1	000;-1	000;4;-800;-600;-1	000;-1	000;-1	000;-1	000;4; ; ; ; ; ; ; ;
17963;901;305;502;0	572;0	514;637	364;5	268;0;335;496;0	356;0	529;637	516;4	690;0; ; ; ; ; ; ; ;
17983;902;-800;-600;0	356;0	529;-1	000;-1	000;4;342;490;0	356;0	529;637	516;4	828;0; ; ; ; ; ; ; ;
18003;903;-800;-600;0	571;0	514;-1	000;-1	000;4;347;485;0	356;0	529;639	840;4	984;0; ; ; ; ; ; ; ;
18023;904;-800;-600;0	356;0	529;-1	000;-1	000;4;370;539;0	356;0	529;639	840;5	007;0; ; ; ; ; ; ; ;
18042;905;296;479;0	572;0	514;636	433;4	898;0;358;528;0	356;0	529;639	840;4	846;0; ; ; ; ; ; ; ;
18062;906;283;489;0	572;0	514;636	433;5	410;0;368;549;0	357;0	529;639	840;5	030;0; ; ; ; ; ; ; ;
18082;907;315;494;0	573;0	514;636	433;4	897;0;344;531;0	357;0	529;639	840;4	766;0; ; ; ; ; ; ; ;
18102;908;316;499;0	573;0	513;638	209;5	081;0;342;539;0	357;0	529;641	326;4	811;0; ; ; ; ; ; ; ;
18122;909;-800;-600;0	357;0	528;-1	000;-1	000;4;367;522;0	357;0	528;641	326;4	607;0; ; ; ; ; ; ; ;
18142;910;-800;-600;0	357;0	528;-1	000;-1	000;4;360;526;0	357;0	528;641	326;4	605;0; ; ; ; ; ; ; ;
18162;911;309;496;0	572;0	513;638	209;4	825;0;355;512;0	357;0	528;641	326;4	535;0; ; ; ; ; ; ; ;
18182;912;281;485;0	572;0	513;638	209;4	992;0;354;547;0	356;0	528;641	326;4	799;0; ; ; ; ; ; ; ;
18202;913;282;485;0	571;0	513;637	224;4	985;0;352;549;0	356;0	528;637	968;4	772;0; ; ; ; ; ; ; ;
18222;914;-800;-600;0	356;0	528;-1	000;-1	000;4;316;502;0	356;0	528;637	968;4	446;0; ; ; ; ; ; ; ;
18242;915;292;480;0	572;0	513;637	224;4	988;0;-800;-600;0	572;0	513;-1	000;-1	000;4; ; ; ; ; ; ; ;
18262;916;297;459;0	572;0	513;637	224;4	959;0;349;489;0	357;0	528;637	968;4	630;0; ; ; ; ; ; ; ;
18282;917;381;398;0	571;0	512;637	224;4	787;0;410;469;0	356;0	527;637	968;4	699;0; ; ; ; ; ; ; ;
18302;918;411;362;0	570;0	511;639	933;4	826;0;409;470;0	356;0	526;636	693;4	690;0; ; ; ; ; ; ; ;
18322;919;360;377;0	570;0	511;639	933;5	036;0;421;427;0	356;0	526;636	693;4	822;0; ; ; ; ; ; ; ;
18342;920;401;385;0	570;0	511;639	933;4	997;0;448;347;0	356;0	526;636	693;4	687;0;30;400;383; ; ; ; ;
18361;921;379;386;0	571;0	511;639	933;5	035;0;434;391;0	356;0	526;636	693;4	565;0;30;400;383; ; ; ; ;
18381;922;375;336;0	571;0	511;639	933;4	994;0;421;421;0	356;0	526;636	693;4	621;0;30;400;383; ; ; ; ;
18401;923;371;336;0	571;0	511;640	794;5	012;0;430;394;0	356;0	526;634	530;4	543;0;30;400;383; ; ; ; ;
18421;924;383;364;0	571;0	511;640	794;5	105;0;422;386;0	356;0	526;634	530;4	562;0;30;400;383; ; ; ; ;
18441;925;354;383;0	571;0	510;640	794;4	968;0;437;391;0	356;0	526;634	530;4	561;0;30;400;383; ; ; ; ;
18461;926;384;385;0	571;0	510;640	794;5	071;0;415;429;0	356;0	526;634	530;4	691;0;30;400;383; ; ; ; ;
18481;927;388;379;0	570;0	510;640	794;4	968;0;-800;-600;0	570;0	510;-1	000;-1	000;4; ; ; ; ; ; ; ;
18501;928;381;379;0	570;0	511;640	754;5	002;0;-800;-600;0	355;0	526;-1	000;-1	000;4; ; ; ; ; ; ; ;
18521;929;364;363;0	571;0	511;640	754;5	153;0;421;473;0	356;0	526;635	366;5	004;0; ; ; ; ; ; ; ;
18541;930;420;351;0	571;0	511;640	754;4	981;0;422;378;0	356;0	526;635	366;4	721;0; ; ; ; ; ; ; ;
18561;931;370;398;0	572;0	511;640	754;4	894;0;434;355;0	357;0	526;635	366;4	623;0; ; ; ; ; ; ; ;
18581;932;364;388;0	572;0	511;640	754;5	071;0;-800;-600;0	572;0	511;-1	000;-1	000;4; ; ; ; ; ; ; ;
18601;933;379;395;0	572;0	511;640	775;4	957;0;-800;-600;0	357;0	526;-1	000;-1	000;4; ; ; ; ; ; ; ;
18621;934;391;382;0	572;0	511;640	775;4	860;0;437;403;0	357;0	526;622	666;4	498;0; ; ; ; ; ; ; ;
18640;935;362;379;0	572;0	511;640	775;4	964;0;435;398;0	357;0	526;622	666;4	519;0; ; ; ; ; ; ; ;
18660;936;403;380;0	572;0	511;640	775;5	155;0;431;379;0	357;0	526;622	666;4	540;0; ; ; ; ; ; ; ;
18680;937;355;368;0	572;0	511;640	775;5	203;0;447;451;0	357;0	526;622	666;4	904;0; ; ; ; ; ; ; ;
18700;938;367;365;0	572;0	511;641	202;5	255;0;449;436;0	357;0	527;637	079;5	064;0; ; ; ; ; ; ; ;
18720;939;379;398;0	572;0	511;641	202;4	936;0;431;425;0	357;0	526;637	079;4	711;0; ; ; ; ; ; ; ;
18740;940;380;383;0	571;0	511;641	202;5	035;0;391;401;0	356;0	526;637	079;4	747;0; ; ; ; ; ; ; ;
18760;941;380;364;0	571;0	511;641	202;5	270;0;458;381;0	356;0	526;637	079;4	684;0;31;415;384; ; ; ; ;
18780;942;-800;-600;0	356;0	526;-1	000;-1	000;4;439;391;0	356;0	526;637	079;4	505;0;31;415;384; ; ; ; ;
18800;943;-800;-600;0	571;0	511;-1	000;-1	000;4;437;380;0	356;0	526;637	902;4	495;0;31;415;384; ; ; ; ;
18820;944;407;373;0	571;0	511;640	974;4	872;0;444;397;0	356;0	526;637	902;4	463;0;31;415;384; ; ; ; ;
18840;945;402;395;0	571;0	511;640	974;4	824;0;-800;-600;0	571;0	511;-1	000;-1	000;4;31;415;384; ; ; ; ;
18860;946;377;372;0	572;0	511;640	974;4	997;0;441;376;0	357;0	526;637	902;4	625;0;31;415;384; ; ; ; ;
18880;947;406;379;0	572;0	512;640	974;4	890;0;401;366;0	357;0	526;637	902;4	413;0;31;415;384; ; ; ; ;
18900;948;399;386;0	572;0	512;639	469;4	899;0;401;368;0	357;0	526;635	799;4	399;0;31;415;384; ; ; ; ;
18920;949;384;384;0	572;0	511;639	469;5	093;0;436;415;0	357;0	526;635	799;4	562;0;31;415;384; ; ; ; ;
18940;950;383;370;0	571;0	511;639	469;4	916;0;438;354;0	356;0	526;635	799;4	434;0; ; ; ; ; ; ; ;
18959;951;388;392;0	571;0	511;639	469;4	841;0;437;391;0	356;0	526;635	799;4	560;0; ; ; ; ; ; ; ;
18979;952;376;350;0	571;0	511;639	469;4	824;0;420;404;0	356;0	526;635	799;4	526;0; ; ; ; ; ; ; ;
18999;953;375;348;0	571;0	511;641	554;4	823;0;420;382;0	356;0	526;635	507;4	489;0; ; ; ; ; ; ; ;
19019;954;381;373;0	571;0	511;641	554;4	888;0;467;465;0	356;0	527;635	507;4	768;0; ; ; ; ; ; ; ;
19039;955;513;375;0	569;0	512;641	554;4	805;0;601;433;0	354;0	527;635	507;4	494;0; ; ; ; ; ; ; ;
19059;956;-800;-600;0	353;0	529;-1	000;-1	000;4;700;478;0	353;0	529;635	507;4	321;0; ; ; ; ; ; ; ;
19079;957;632;389;0	567;0	514;641	554;4	980;0;678;490;0	352;0	529;635	507;4	125;0; ; ; ; ; ; ; ;
19099;958;631;389;0	567;0	514;640	795;4	974;0;647;490;0	352;0	529;633	366;3	931;0; ; ; ; ; ; ; ;
19119;959;622;403;0	567;0	514;640	795;4	803;0;708;520;0	352;0	529;633	366;4	494;0; ; ; ; ; ; ; ;
19139;960;640;358;0	567;0	514;640	795;4	691;0;722;508;0	352;0	529;633	366;4	659;0; ; ; ; ; ; ; ;
19159;961;691;343;0	567;0	514;640	795;4	749;0;739;519;0	352;0	529;633	366;4	570;0; ; ; ; ; ; ; ;
19179;962;596;446;0	567;0	514;640	795;4	731;0;701;496;0	352;0	529;633	366;4	476;0; ; ; ; ; ; ; ;
19199;963;615;424;0	567;0	514;639	361;4	702;0;711;497;0	353;0	529;630	910;4	518;0; ; ; ; ; ; ; ;
19219;964;-800;-600;0	352;0	529;-1	000;-1	000;4;736;502;0	352;0	529;630	910;4	858;0; ; ; ; ; ; ; ;
19238;965;610;411;0	567;0	513;639	361;4	730;0;703;513;0	352;0	529;630	910;4	695;0; ; ; ; ; ; ; ;
19258;966;607;408;0	567;0	514;639	361;5	059;0;710;525;0	352;0	529;630	910;4	514;0; ; ; ; ; ; ; ;
19278;967;625;399;0	566;0	514;639	361;5	012;0;-800;-600;0	566;0	514;-1	000;-1	000;4; ; ; ; ; ; ; ;
19298;968;629;394;0	567;0	514;639	394;4	966;0;-800;-600;0	352;0	529;-1	000;-1	000;4; ; ; ; ; ; ; ;
19318;969;-800;-600;0	352;0	529;-1	000;-1	000;4;657;517;0	352;0	529;632	373;4	621;0; ; ; ; ; ; ; ;
19338;970;629;373;0	567;0	514;639	394;4	916;0;700;515;0	352;0	529;632	373;4	641;0; ; ; ; ; ; ; ;
19358;971;593;412;0	567;0	514;639	394;5	132;0;683;519;0	352;0	528;632	373;4	524;0; ; ; ; ; ; ; ;
19378;972;728;321;0	567;0	513;639	394;4	804;0;687;532;0	352;0	528;632	373;4	957;0; ; ; ; ; ; ; ;
19398;973;750;315;0	567;0	513;640	506;4	847;0;678;535;0	352;0	528;631	920;4	962;0; ; ; ; ; ; ; ;
19418;974;739;295;0	565;0	514;640	506;4	810;0;830;508;0	351;0	529;631	920;4	742;0;32;772;396; ; ; ; ;
19438;975;717;316;0	564;0	514;640	506;4	762;0;817;480;0	350;0	529;631	920;4	748;0;32;772;396; ; ; ; ;
19458;976;766;281;0	564;0	514;640	506;4	847;0;817;486;0	350;0	529;631	920;4	586;0;32;772;396; ; ; ; ;
19478;977;741;290;0	564;0	514;640	506;4	778;0;793;502;0	350;0	529;631	920;4	499;0;32;772;396; ; ; ; ;
19498;978;741;297;0	564;0	514;636	045;4	779;0;788;496;0	350;0	530;622	946;4	381;0;32;772;396; ; ; ; ;
19518;979;742;307;0	564;0	514;636	045;4	984;0;809;506;0	349;0	530;622	946;4	734;0;32;772;396; ; ; ; ;
19538;980;-800;-600;0	349;0	530;-1	000;-1	000;4;825;493;0	349;0	530;622	946;4	553;0; ; ; ; ; ; ; ;
19557;981;865;279;0	563;0	514;636	045;4	605;0;817;499;0	349;0	530;622	946;4	706;0; ; ; ; ; ; ; ;
19577;982;759;308;0	563;0	514;636	045;4	661;0;810;514;0	349;0	530;622	946;4	648;0; ; ; ; ; ; ; ;
19597;983;760;306;0	563;0	514;638	310;4	677;0;814;511;0	349;0	530;620	222;4	569;0; ; ; ; ; ; ; ;
19617;984;758;322;0	563;0	514;638	310;4	776;0;819;490;0	349;0	530;620	222;4	668;0; ; ; ; ; ; ; ;
19637;985;-800;-600;0	349;0	530;-1	000;-1	000;4;803;488;0	349;0	530;620	222;4	613;0; ; ; ; ; ; ; ;
19657;986;-800;-600;0	349;0	530;-1	000;-1	000;4;814;493;0	349;0	530;620	222;4	728;0; ; ; ; ; ; ; ;
19677;987;-800;-600;0	349;0	530;-1	000;-1	000;4;827;508;0	349;0	530;620	222;4	701;0; ; ; ; ; ; ; ;
19697;988;-800;-600;0	563;0	514;-1	000;-1	000;4;823;510;0	349;0	530;619	701;4	701;0; ; ; ; ; ; ; ;
19717;989;836;291;0	563;0	514;636	157;4	797;0;812;505;0	348;0	530;619	701;4	611;0; ; ; ; ; ; ; ;
19737;990;-800;-600;0	348;0	530;-1	000;-1	000;4;824;514;0	348;0	530;619	701;4	715;0; ; ; ; ; ; ; ;
19757;991;756;292;0	563;0	514;636	157;4	738;0;800;511;0	348;0	530;619	701;4	634;0; ; ; ; ; ; ; ;
19777;992;778;309;0	563;0	514;636	157;4	732;0;826;514;0	348;0	530;619	701;4	845;0; ; ; ; ; ; ; ;
19797;993;777;310;0	563;0	514;635	115;4	724;0;819;511;0	348;0	530;621	258;4	873;0; ; ; ; ; ; ; ;
19817;994;-800;-600;0	348;0	530;-1	000;-1	000;4;833;495;0	348;0	530;621	258;4	778;0; ; ; ; ; ; ; ;
19836;995;740;325;0	562;0	513;635	115;4	604;0;833;495;0	348;0	530;621	258;4	731;0; ; ; ; ; ; ; ;
19856;996;742;334;0	562;0	513;635	115;4	841;0;813;498;0	348;0	530;621	258;4	696;0; ; ; ; ; ; ; ;
19876;997;788;295;0	562;0	513;635	115;4	820;0;822;502;0	348;0	530;621	258;4	803;0;33;790;407; ; ; ; ;
19896;998;803;286;0	562;0	513;636	094;4	806;0;821;502;0	348;0	530;623	197;4	788;0;33;790;407; ; ; ; ;
19916;999;781;295;0	562;0	513;636	094;5	001;0;816;475;0	348;0	530;623	197;4	443;0;33;790;407; ; ; ; ;
19936;1000;766;314;0	562;0	513;636	094;4	725;0;807;492;0	348;0	530;623	197;4	734;0;33;790;407; ; ; ; ;
19956;1001;754;327;0	562;0	513;636	094;4	711;0;832;497;0	348;0	530;623	197;4	748;0;33;790;407; ; ; ; ;
19976;1002;757;331;0	562;0	513;636	094;4	856;0;814;504;0	348;0	530;623	197;4	742;0;33;790;407; ; ; ; ;
19996;1003;752;333;0	562;0	512;637	841;4	715;0;820;510;0	348;0	530;621	006;4	734;0;33;790;407; ; ; ; ;
20016;1004;742;338;0	562;0	512;637	841;4	895;0;808;504;0	348;0	530;621	006;4	691;0;33;790;407; ; ; ; ;
20036;1005;-800;-600;0	347;0	530;-1	000;-1	000;4;829;509;0	347;0	530;621	006;4	801;0; ; ; ; ; ; ; ;
20056;1006;779;292;0	562;0	512;637	841;4	837;0;819;510;0	347;0	530;621	006;4	836;0; ; ; ; ; ; ; ;
20076;1007;-800;-600;0	347;0	529;-1	000;-1	000;4;808;491;0	347;0	529;621	006;4	518;0; ; ; ; ; ; ; ;
20096;1008;-800;-600;0	562;0	512;-1	000;-1	000;4;818;491;0	348;0	529;623	253;4	583;0; ; ; ; ; ; ; ;
20116;1009;762;334;0	562;0	512;635	090;4	814;0;787;474;0	348;0	529;623	253;4	604;0; ; ; ; ; ; ; ;
20136;1010;690;210;0	562;0	511;635	090;4	453;0;817;500;0	348;0	529;623	253;4	708;0; ; ; ; ; ; ; ;
20155;1011;812;276;0	562;0	511;635	090;4	760;0;830;502;0	348;0	529;623	253;4	888;0; ; ; ; ; ; ; ;
20175;1012;756;300;0	562;0	512;635	090;5	039;0;817;499;0	348;0	529;623	253;4	788;0; ; ; ; ; ; ; ;
20195;1013;750;251;0	562;0	511;635	283;4	956;0;819;501;0	348;0	529;622	216;4	867;0; ; ; ; ; ; ; ;
20215;1014;-800;-600;0	347;0	529;-1	000;-1	000;4;775;505;0	347;0	529;622	216;4	621;0; ; ; ; ; ; ; ;
20235;1015;-800;-600;0	347;0	529;-1	000;-1	000;4;814;517;0	347;0	529;622	216;4	853;0; ; ; ; ; ; ; ;
20255;1016;-800;-600;0	347;0	529;-1	000;-1	000;4;826;495;0	347;0	529;622	216;4	690;0; ; ; ; ; ; ; ;
20275;1017;765;299;0	561;0	511;635	283;4	906;0;832;509;0	347;0	529;622	216;4	800;0; ; ; ; ; ; ; ;
20295;1018;766;298;0	561;0	511;635	971;4	911;0;843;508;0	347;0	529;624	765;4	746;0; ; ; ; ; ; ; ;
20315;1019;795;285;0	561;0	511;635	971;4	751;0;855;510;0	347;0	529;624	765;4	881;0; ; ; ; ; ; ; ;
20335;1020;804;286;0	561;0	511;635	971;4	667;0;824;510;0	346;0	529;624	765;4	749;0; ; ; ; ; ; ; ;
20355;1021;932;252;0	560;0	511;635	971;4	451;0;836;515;0	346;0	529;624	765;4	861;0; ; ; ; ; ; ; ;
20375;1022;831;288;0	560;0	511;635	971;4	566;0;826;504;0	346;0	529;624	765;4	736;0; ; ; ; ; ; ; ;
20395;1023;871;277;0	560;0	511;637	054;4	467;0;826;505;0	346;0	529;622	744;4	755;0; ; ; ; ; ; ; ;
20415;1024;843;284;0	560;0	512;637	054;4	859;0;843;506;0	346;0	529;622	744;4	860;0; ; ; ; ; ; ; ;
20434;1025;768;297;0	560;0	512;637	054;5	255;0;824;502;0	346;0	529;622	744;4	948;0; ; ; ; ; ; ; ;
20454;1026;774;285;0	560;0	512;637	054;4	871;0;819;493;0	346;0	529;622	744;4	869;0; ; ; ; ; ; ; ;
20474;1027;760;289;0	560;0	512;637	054;4	918;0;829;502;0	345;0	529;622	744;5	014;0; ; ; ; ; ; ; ;
20494;1028;758;292;0	560;0	512;635	477;5	013;0;819;499;0	345;0	529;623	650;5	017;0; ; ; ; ; ; ; ;
20514;1029;808;253;0	560;0	512;635	477;4	877;0;839;502;0	345;0	529;623	650;4	905;0; ; ; ; ; ; ; ;
20534;1030;754;353;0	560;0	512;635	477;5	237;0;837;494;0	345;0	529;623	650;4	798;0; ; ; ; ; ; ; ;
20554;1031;-800;-600;0	345;0	529;-1	000;-1	000;4;836;504;0	345;0	529;623	650;4	842;0; ; ; ; ; ; ; ;
20574;1032;794;251;0	559;0	511;635	477;4	898;0;809;516;0	345;0	529;623	650;4	906;0; ; ; ; ; ; ; ;
20594;1033;796;248;0	559;0	511;637	694;4	914;0;804;517;0	345;0	529;622	265;4	853;0; ; ; ; ; ; ; ;
20614;1034;771;320;0	559;0	511;637	694;4	951;0;827;518;0	345;0	528;622	265;4	804;0; ; ; ; ; ; ; ;
20634;1035;741;278;0	559;0	511;637	694;4	976;0;814;497;0	345;0	528;622	265;5	128;0;34;785;386; ; ; ; ;
20654;1036;756;319;0	559;0	511;637	694;5	038;0;801;503;0	345;0	528;622	265;4	969;0;34;785;386; ; ; ; ;
20674;1037;766;295;0	559;0	511;637	694;4	935;0;804;486;0	345;0	528;622	265;4	964;0;34;785;386; ; ; ; ;
20694;1038;755;282;0	560;0	511;637	837;4	962;0;810;483;0	345;0	528;624	815;4	979;0;34;785;386; ; ; ; ;
20714;1039;807;236;0	560;0	511;637	837;4	844;0;793;492;0	345;0	528;624	815;4	949;0;34;785;386; ; ; ; ;
20733;1040;767;282;0	560;0	511;637	837;5	119;0;791;485;0	345;0	528;624	815;4	616;0;34;785;386; ; ; ; ;
20754;1041;767;334;0	560;0	511;637	837;5	146;0;-800;-600;0	560;0	511;-1	000;-1	000;4; ; ; ; ; ; ; ;
20773;1042;778;282;0	559;0	511;637	837;5	377;0;839;500;0	345;0	528;624	815;5	341;0; ; ; ; ; ; ; ;
20793;1043;783;299;0	559;0	511;638	124;5	474;0;840;499;0	345;0	528;626	151;5	352;0; ; ; ; ; ; ; ;
20813;1044;802;263;0	559;0	511;638	124;4	778;0;804;479;0	345;0	528;626	151;5	104;0; ; ; ; ; ; ; ;
20833;1045;-800;-600;0	345;0	528;-1	000;-1	000;4;815;498;0	345;0	528;626	151;4	897;0; ; ; ; ; ; ; ;
20853;1046;-800;-600;0	345;0	528;-1	000;-1	000;4;783;500;0	345;0	528;626	151;4	938;0; ; ; ; ; ; ; ;
20873;1047;-800;-600;0	344;0	528;-1	000;-1	000;4;807;491;0	344;0	528;626	151;4	857;0; ; ; ; ; ; ; ;
20893;1048;-800;-600;0	559;0	511;-1	000;-1	000;4;802;490;0	345;0	528;624	401;4	844;0; ; ; ; ; ; ; ;
20913;1049;-800;-600;0	345;0	528;-1	000;-1	000;4;800;472;0	345;0	528;624	401;5	012;0; ; ; ; ; ; ; ;
20933;1050;753;351;0	559;0	511;636	260;5	182;0;793;477;0	345;0	528;624	401;4	994;0; ; ; ; ; ; ; ;
20953;1051;700;352;0	559;0	511;636	260;5	266;0;-800;-600;0	559;0	511;-1	000;-1	000;4; ; ; ; ; ; ; ;
20973;1052;788;338;0	560;0	511;636	260;5	016;0;811;497;0	345;0	528;624	401;5	048;0; ; ; ; ; ; ; ;
20993;1053;783;333;0	560;0	511;637	124;4	994;0;811;497;0	345;0	528;624	697;5	050;0; ; ; ; ; ; ; ;
21013;1054;-800;-600;0	345;0	528;-1	000;-1	000;4;780;493;0	345;0	528;624	697;4	900;0; ; ; ; ; ; ; ;
21032;1055;-800;-600;0	346;0	528;-1	000;-1	000;4;746;472;0	346;0	528;624	697;5	020;0; ; ; ; ; ; ; ;
21052;1056;-800;-600;0	348;0	528;-1	000;-1	000;4;576;439;0	348;0	528;624	697;4	874;0; ; ; ; ; ; ; ;
21072;1057;-800;-600;0	351;0	528;-1	000;-1	000;4;459;482;0	351;0	528;624	697;5	080;0; ; ; ; ; ; ; ;
21092;1058;-800;-600;0	566;0	512;-1	000;-1	000;4;373;461;0	351;0	528;638	954;5	163;0; ; ; ; ; ; ; ;
21112;1059;-800;-600;-1	000;-1	000;-1	000;-1	000;4;-800;-600;-1	000;-1	000;-1	000;-1	000;4; ; ; ; ; ; ; ;
21132;1060;-800;-600;0	351;0	528;-1	000;-1	000;4;393;443;0	351;0	528;638	954;4	900;0; ; ; ; ; ; ; ;
21152;1061;-800;-600;0	351;0	528;-1	000;-1	000;4;417;460;0	351;0	528;638	954;4	885;0; ; ; ; ; ; ; ;
21172;1062;-800;-600;0	351;0	528;-1	000;-1	000;4;441;487;0	351;0	528;638	954;4	942;0; ; ; ; ; ; ; ;
21192;1063;-800;-600;0	566;0	512;-1	000;-1	000;4;465;506;0	351;0	528;639	280;4	952;0; ; ; ; ; ; ; ;
21212;1064;-800;-600;0	351;0	528;-1	000;-1	000;4;407;435;0	351;0	528;639	280;4	931;0; ; ; ; ; ; ; ;
21232;1065;-800;-600;-1	000;-1	000;-1	000;-1	000;4;-800;-600;-1	000;-1	000;-1	000;-1	000;4; ; ; ; ; ; ; ;
21252;1066;-800;-600;0	350;0	528;-1	000;-1	000;4;400;449;0	350;0	528;639	280;4	838;0; ; ; ; ; ; ; ;
21272;1067;-800;-600;0	350;0	528;-1	000;-1	000;4;410;485;0	350;0	528;639	280;5	084;0; ; ; ; ; ; ; ;
21292;1068;-800;-600;0	566;0	512;-1	000;-1	000;4;408;495;0	350;0	528;639	589;5	072;0; ; ; ; ; ; ; ;
21312;1069;-800;-600;0	350;0	528;-1	000;-1	000;4;422;467;0	350;0	528;639	589;4	966;0; ; ; ; ; ; ; ;
21332;1070;-800;-600;0	350;0	528;-1	000;-1	000;4;417;473;0	350;0	528;639	589;5	004;0; ; ; ; ; ; ; ;
21351;1071;-800;-600;0	350;0	528;-1	000;-1	000;4;403;472;0	350;0	528;639	589;4	881;0; ; ; ; ; ; ; ;
21371;1072;-800;-600;-1	000;-1	000;-1	000;-1	000;4;-800;-600;-1	000;-1	000;-1	000;-1	000;4; ; ; ; ; ; ; ;
21392;1073;-800;-600;0	565;0	512;-1	000;-1	000;4;-800;-600;0	350;0	528;-1	000;-1	000;4; ; ; ; ; ; ; ;
21411;1074;362;454;0	565;0	512;642	297;5	809;0;399;497;0	350;0	528;638	369;4	912;0;35;401;461; ; ; ; ;
21432;1075;-800;-600;0	350;0	528;-1	000;-1	000;4;405;460;0	350;0	528;638	369;5	016;0;35;401;461; ; ; ; ;
21451;1076;-800;-600;0	350;0	528;-1	000;-1	000;4;391;463;0	350;0	528;638	369;4	898;0;35;401;461; ; ; ; ;
21472;1077;-800;-600;0	349;0	528;-1	000;-1	000;4;399;455;0	349;0	528;638	369;4	954;0;35;401;461; ; ; ; ;
21491;1078;-800;-600;0	565;0	512;-1	000;-1	000;4;397;455;0	350;0	528;638	031;4	977;0;35;401;461; ; ; ; ;
21511;1079;-800;-600;0	350;0	528;-1	000;-1	000;4;414;474;0	350;0	528;638	031;4	875;0;35;401;461; ; ; ; ;
21531;1080;-800;-600;-1	000;-1	000;-1	000;-1	000;4;-800;-600;-1	000;-1	000;-1	000;-1	000;4; ; ; ; ; ; ; ;
21552;1081;-800;-600;0	350;0	528;-1	000;-1	000;4;406;466;0	350;0	528;638	031;4	940;0;36;409;480; ; ; ; ;
21571;1082;-800;-600;0	350;0	528;-1	000;-1	000;4;409;484;0	350;0	528;638	031;4	927;0;36;409;480; ; ; ; ;
21592;1083;-800;-600;0	566;0	512;-1	000;-1	000;4;409;483;0	350;0	528;637	013;4	908;0;36;409;480; ; ; ; ;
21611;1084;-800;-600;0	350;0	528;-1	000;-1	000;4;400;465;0	350;0	528;637	013;4	917;0;36;409;480; ; ; ; ;
21631;1085;-800;-600;0	350;0	528;-1	000;-1	000;4;417;483;0	350;0	528;637	013;4	961;0;36;409;480; ; ; ; ;
21650;1086;-800;-600;0	350;0	528;-1	000;-1	000;4;414;487;0	350;0	528;637	013;4	856;0;36;409;480; ; ; ; ;
21672;1087;-800;-600;0	350;0	528;-1	000;-1	000;4;411;480;0	350;0	528;637	013;4	988;0;36;409;480; ; ; ; ;
21690;1088;-800;-600;0	565;0	511;-1	000;-1	000;4;409;477;0	350;0	528;640	355;4	987;0;36;409;480; ; ; ; ;
21712;1089;-800;-600;0	350;0	528;-1	000;-1	000;4;414;474;0	350;0	528;640	355;5	067;0;36;409;480; ; ; ; ;
21730;1090;-800;-600;0	350;0	528;-1	000;-1	000;4;409;480;0	350;0	528;640	355;4	903;0;36;409;480; ; ; ; ;
21751;1091;-800;-600;0	349;0	528;-1	000;-1	000;4;422;505;0	349;0	528;640	355;5	113;0;36;409;480; ; ; ; ;
21770;1092;-800;-600;0	350;0	528;-1	000;-1	000;4;412;485;0	350;0	528;640	355;4	965;0;36;409;480; ; ; ; ;
21792;1093;-800;-600;0	565;0	511;-1	000;-1	000;4;411;496;0	350;0	528;639	481;5	049;0;36;409;480; ; ; ; ;
21810;1094;-800;-600;0	350;0	527;-1	000;-1	000;4;403;477;0	350;0	527;639	481;4	871;0;36;409;480; ; ; ; ;
21832;1095;-800;-600;0	351;0	527;-1	000;-1	000;4;399;458;0	351;0	527;639	481;4	927;0;36;409;480; ; ; ; ;
21850;1096;-800;-600;0	351;0	527;-1	000;-1	000;4;409;477;0	351;0	527;639	481;5	005;0;36;409;480; ; ; ; ;
21872;1097;-800;-600;0	351;0	527;-1	000;-1	000;4;428;511;0	351;0	527;639	481;5	246;0; ; ; ; ; ; ; ;
21890;1098;-800;-600;0	566;0	511;-1	000;-1	000;4;431;509;0	351;0	527;639	749;5	327;0; ; ; ; ; ; ; ;
21912;1099;-800;-600;0	350;0	527;-1	000;-1	000;4;416;470;0	350;0	527;639	749;4	866;0;37;407;483; ; ; ; ;
21929;1100;-800;-600;0	350;0	527;-1	000;-1	000;4;397;470;0	350;0	527;639	749;4	936;0;37;407;483; ; ; ; ;
21952;1101;-800;-600;0	350;0	527;-1	000;-1	000;4;405;495;0	350;0	527;639	749;4	950;0;37;407;483; ; ; ; ;
21969;1102;-800;-600;0	349;0	527;-1	000;-1	000;4;404;475;0	349;0	527;639	749;4	901;0;37;407;483; ; ; ; ;
21989;1103;-800;-600;0	565;0	511;-1	000;-1	000;4;402;483;0	350;0	527;638	670;4	935;0;37;407;483; ; ; ; ;
22009;1104;-800;-600;0	349;0	527;-1	000;-1	000;4;427;487;0	349;0	527;638	670;4	900;0;37;407;483; ; ; ; ;
22029;1105;-800;-600;0	349;0	527;-1	000;-1	000;4;409;487;0	349;0	527;638	670;5	138;0;37;407;483; ; ; ; ;
22049;1106;-800;-600;0	349;0	527;-1	000;-1	000;4;406;487;0	349;0	527;638	670;4	914;0;37;407;483; ; ; ; ;
22069;1107;-800;-600;0	348;0	527;-1	000;-1	000;4;503;444;0	348;0	527;638	670;4	800;0; ; ; ; ; ; ; ;
22089;1108;-800;-600;0	561;0	509;-1	000;-1	000;4;490;451;0	347;0	526;626	187;4	763;0; ; ; ; ; ; ; ;
22109;1109;579;238;0	561;0	508;637	112;5	286;0;602;294;0	347;0	524;626	187;4	503;0; ; ; ; ; ; ; ;
22129;1110;560;264;0	561;0	508;637	112;5	140;0;615;296;0	347;0	525;626	187;4	601;0; ; ; ; ; ; ; ;
22149;1111;544;263;0	562;0	508;637	112;5	399;0;-800;-600;0	562;0	508;-1	000;-1	000;4; ; ; ; ; ; ; ;
22169;1112;-800;-600;0	347;0	525;-1	000;-1	000;4;609;322;0	347;0	525;626	187;4	613;0; ; ; ; ; ; ; ;
22189;1113;-800;-600;0	561;0	508;-1	000;-1	000;4;612;314;0	347;0	525;632	860;4	661;0; ; ; ; ; ; ; ;
22209;1114;570;269;0	561;0	508;633	586;5	174;0;598;292;0	346;0	524;632	860;4	578;0; ; ; ; ; ; ; ;
22228;1115;549;287;0	561;0	508;633	586;5	277;0;621;295;0	346;0	524;632	860;4	669;0; ; ; ; ; ; ; ;
22248;1116;586;238;0	561;0	508;633	586;5	312;0;626;248;0	346;0	524;632	860;4	442;0; ; ; ; ; ; ; ;
22268;1117;-800;-600;0	345;0	524;-1	000;-1	000;4;608;306;0	345;0	524;632	860;4	818;0; ; ; ; ; ; ; ;
22288;1118;-800;-600;0	561;0	508;-1	000;-1	000;4;619;299;0	346;0	525;631	341;4	781;0; ; ; ; ; ; ; ;
22308;1119;563;239;0	561;0	508;634	344;5	116;0;624;281;0	346;0	525;631	341;4	599;0; ; ; ; ; ; ; ;
22328;1120;535;239;0	561;0	508;634	344;5	146;0;651;302;0	346;0	525;631	341;4	580;0; ; ; ; ; ; ; ;
22348;1121;553;202;0	561;0	508;634	344;5	328;0;609;305;0	346;0	524;631	341;4	633;0; ; ; ; ; ; ; ;
22368;1122;549;284;0	561;0	508;634	344;5	061;0;602;345;0	346;0	524;631	341;4	825;0; ; ; ; ; ; ; ;
22388;1123;558;278;0	561;0	508;634	801;5	121;0;598;360;0	346;0	524;630	826;4	843;0; ; ; ; ; ; ; ;
22408;1124;564;217;0	561;0	508;634	801;5	036;0;609;271;0	346;0	525;630	826;4	596;0; ; ; ; ; ; ; ;
22428;1125;566;253;0	561;0	508;634	801;5	010;0;613;306;0	346;0	525;630	826;4	589;0; ; ; ; ; ; ; ;
22448;1126;566;200;0	561;0	508;634	801;5	034;0;585;283;0	346;0	525;630	826;4	405;0; ; ; ; ; ; ; ;
22468;1127;-800;-600;0	346;0	525;-1	000;-1	000;4;604;284;0	346;0	525;630	826;4	513;0; ; ; ; ; ; ; ;
22488;1128;-800;-600;0	561;0	508;-1	000;-1	000;4;599;284;0	346;0	525;632	572;4	468;0; ; ; ; ; ; ; ;
22508;1129;576;223;0	561;0	508;634	995;4	817;0;630;292;0	345;0	525;632	572;4	504;0; ; ; ; ; ; ; ;
22527;1130;573;264;0	560;0	508;634	995;4	974;0;635;282;0	345;0	524;632	572;4	588;0; ; ; ; ; ; ; ;
22548;1131;553;238;0	560;0	508;634	995;4	992;0;633;290;0	345;0	524;632	572;4	421;0; ; ; ; ; ; ; ;
22567;1132;573;189;0	560;0	508;634	995;5	081;0;612;259;0	345;0	524;632	572;4	495;0; ; ; ; ; ; ; ;
22587;1133;568;199;0	560;0	508;636	133;5	132;0;612;256;0	345;0	524;630	538;4	480;0; ; ; ; ; ; ; ;
22607;1134;550;219;0	561;0	508;636	133;5	154;0;624;304;0	346;0	525;630	538;4	315;0;38;599;252; ; ; ; ;
22627;1135;573;206;0	561;0	508;636	133;4	908;0;629;300;0	346;0	525;630	538;4	438;0;38;599;252; ; ; ; ;
22647;1136;-800;-600;0	347;0	525;-1	000;-1	000;4;607;277;0	347;0	525;630	538;4	231;0;38;599;252; ; ; ; ;
22667;1137;543;212;0	561;0	508;636	133;5	063;0;629;301;0	347;0	525;630	538;4	518;0;38;599;252; ; ; ; ;
22687;1138;543;211;0	561;0	508;636	359;5	065;0;629;292;0	346;0	525;631	207;4	481;0;38;599;252; ; ; ; ;
22707;1139;578;205;0	561;0	508;636	359;4	907;0;610;281;0	346;0	525;631	207;4	308;0;38;599;252; ; ; ; ;
22727;1140;592;239;0	561;0	508;636	359;4	684;0;626;254;0	345;0	524;631	207;4	324;0;38;599;252; ; ; ; ;
22747;1141;559;215;0	560;0	508;636	359;4	858;0;652;275;0	345;0	524;631	207;4	406;0;38;599;252; ; ; ; ;
22767;1142;585;228;0	560;0	508;636	359;5	034;0;636;281;0	345;0	524;631	207;4	484;0;38;599;252; ; ; ; ;
22787;1143;583;216;0	560;0	508;636	503;4	978;0;642;273;0	345;0	524;631	404;4	529;0;38;599;252; ; ; ; ;
22807;1144;553;245;0	560;0	508;636	503;4	983;0;618;258;0	345;0	524;631	404;4	398;0;38;599;252; ; ; ; ;
22827;1145;570;192;0	560;0	508;636	503;4	965;0;628;257;0	345;0	524;631	404;4	457;0; ; ; ; ; ; ; ;
22846;1146;-800;-600;0	345;0	524;-1	000;-1	000;4;635;255;0	345;0	524;631	404;4	192;0; ; ; ; ; ; ; ;
22866;1147;584;173;0	561;0	508;636	503;4	857;0;585;311;0	345;0	524;631	404;4	388;0; ; ; ; ; ; ; ;
22886;1148;584;172;0	561;0	508;636	888;4	860;0;588;315;0	346;0	524;631	053;4	348;0; ; ; ; ; ; ; ;
22906;1149;575;240;0	561;0	508;636	888;4	678;0;649;234;0	346;0	524;631	053;4	269;0; ; ; ; ; ; ; ;
22926;1150;589;205;0	562;0	508;636	888;5	178;0;627;272;0	346;0	524;631	053;4	501;0; ; ; ; ; ; ; ;
22946;1151;570;206;0	562;0	508;636	888;4	894;0;611;286;0	346;0	524;631	053;4	379;0; ; ; ; ; ; ; ;
22966;1152;559;231;0	561;0	507;636	888;4	894;0;-800;-600;0	561;0	507;-1	000;-1	000;4; ; ; ; ; ; ; ;
22986;1153;560;214;0	561;0	507;636	472;4	891;0;-800;-600;0	346;0	523;-1	000;-1	000;4; ; ; ; ; ; ; ;
23006;1154;595;310;0	561;0	506;636	472;4	364;0;-800;-600;0	561;0	506;-1	000;-1	000;4; ; ; ; ; ; ; ;
23026;1155;-800;-600;-1	000;-1	000;-1	000;-1	000;4;-800;-600;-1	000;-1	000;-1	000;-1	000;4; ; ; ; ; ; ; ;
23046;1156;-800;-600;-1	000;-1	000;-1	000;-1	000;4;-800;-600;-1	000;-1	000;-1	000;-1	000;4; ; ; ; ; ; ; ;
23066;1157;-800;-600;-1	000;-1	000;-1	000;-1	000;4;-800;-600;-1	000;-1	000;-1	000;-1	000;4; ; ; ; ; ; ; ;
23086;1158;-800;-600;-1	000;-1	000;-1	000;-1	000;4;-800;-600;-1	000;-1	000;-1	000;-1	000;4; ; ; ; ; ; ; ;
23106;1159;-800;-600;0	345;0	527;-1	000;-1	000;4;769;716;0	345;0	527;631	446;3	384;0; ; ; ; ; ; ; ;
23125;1160;-800;-600;0	345;0	528;-1	000;-1	000;4;761;616;0	345;0	528;631	446;3	560;0; ; ; ; ; ; ; ;
23145;1161;-800;-600;0	560;0	511;-1	000;-1	000;4;768;614;0	345;0	528;635	834;3	584;0; ; ; ; ; ; ; ;
23165;1162;-800;-600;-1	000;-1	000;-1	000;-1	000;4;-800;-600;-1	000;-1	000;-1	000;-1	000;4; ; ; ; ; ; ; ;
23185;1163;-800;-600;-1	000;-1	000;-1	000;-1	000;4;-800;-600;-1	000;-1	000;-1	000;-1	000;4; ; ; ; ; ; ; ;
23205;1164;572;454;0	561;0	510;639	132;4	938;0;-800;-600;0	561;0	510;-1	000;-1	000;4; ; ; ; ; ; ; ;
23225;1165;-800;-600;0	346;0	526;-1	000;-1	000;4;663;591;0	346;0	526;635	834;4	857;0; ; ; ; ; ; ; ;
23245;1166;-800;-600;0	561;0	510;-1	000;-1	000;4;661;591;0	345;0	526;634	341;4	846;0; ; ; ; ; ; ; ;
23265;1167;-800;-600;-1	000;-1	000;-1	000;-1	000;4;-800;-600;-1	000;-1	000;-1	000;-1	000;4; ; ; ; ; ; ; ;
23285;1168;-800;-600;-1	000;-1	000;-1	000;-1	000;4;-800;-600;-1	000;-1	000;-1	000;-1	000;4; ; ; ; ; ; ; ;
23305;1169;-800;-600;0	345;0	526;-1	000;-1	000;4;683;571;0	345;0	526;634	341;5	077;0; ; ; ; ; ; ; ;
23325;1170;552;472;0	560;0	510;639	040;4	981;0;662;561;0	344;0	526;634	341;5	006;0; ; ; ; ; ; ; ;
23345;1171;552;471;0	559;0	509;641	474;4	999;0;666;559;0	344;0	526;637	124;5	028;0; ; ; ; ; ; ; ;
23365;1172;-800;-600;-1	000;-1	000;-1	000;-1	000;4;-800;-600;-1	000;-1	000;-1	000;-1	000;4; ; ; ; ; ; ; ;
23385;1173;578;453;0	560;0	509;641	474;5	211;0;-800;-600;0	560;0	509;-1	000;-1	000;4; ; ; ; ; ; ; ;
23405;1174;536;462;0	560;0	509;641	474;5	359;0;652;553;0	345;0	525;637	124;4	779;0; ; ; ; ; ; ; ;
23425;1175;-800;-600;0	345;0	524;-1	000;-1	000;4;666;541;0	345;0	524;637	124;4	765;0; ; ; ; ; ; ; ;
23444;1176;-800;-600;0	561;0	508;-1	000;-1	000;4;669;540;0	346;0	524;639	439;4	782;0; ; ; ; ; ; ; ;
23464;1177;-800;-600;0	346;0	523;-1	000;-1	000;4;679;535;0	346;0	523;639	439;5	009;0; ; ; ; ; ; ; ;
23484;1178;567;457;0	562;0	507;641	289;5	393;0;655;545;0	346;0	522;639	439;4	899;0; ; ; ; ; ; ; ;
23504;1179;-800;-600;0	346;0	521;-1	000;-1	000;4;679;534;0	346;0	521;639	439;5	027;0; ; ; ; ; ; ; ;
23524;1180;532;469;0	561;0	505;641	289;5	555;0;655;532;0	346;0	520;639	439;4	907;0; ; ; ; ; ; ; ;
23544;1181;532;470;0	561;0	504;639	628;5	541;0;658;536;0	346;0	519;635	531;4	924;0; ; ; ; ; ; ; ;
23564;1182;-800;-600;0	346;0	518;-1	000;-1	000;4;647;557;0	346;0	518;635	531;4	838;0; ; ; ; ; ; ; ;
23584;1183;-800;-600;-1	000;-1	000;-1	000;-1	000;4;-800;-600;-1	000;-1	000;-1	000;-1	000;4; ; ; ; ; ; ; ;
23604;1184;522;449;0	562;0	502;639	628;5	683;0;-800;-600;0	562;0	502;-1	000;-1	000;4; ; ; ; ; ; ; ;
23624;1185;518;462;0	562;0	502;639	628;5	673;0;674;549;0	347;0	516;635	531;4	955;0; ; ; ; ; ; ; ;
23644;1186;518;461;0	562;0	502;640	599;5	681;0;674;549;0	347;0	516;636	206;4	960;0; ; ; ; ; ; ; ;
23664;1187;535;455;0	562;0	502;640	599;5	575;0;-800;-600;0	562;0	502;-1	000;-1	000;4; ; ; ; ; ; ; ;
23684;1188;-800;-600;0	347;0	516;-1	000;-1	000;4;677;522;0	347;0	516;636	206;4	933;0; ; ; ; ; ; ; ;
23704;1189;-800;-600;0	347;0	516;-1	000;-1	000;4;661;523;0	347;0	516;636	206;4	854;0; ; ; ; ; ; ; ;
23723;1190;-800;-600;0	347;0	517;-1	000;-1	000;4;693;516;0	347;0	517;636	206;4	941;0; ; ; ; ; ; ; ;
23743;1191;-800;-600;0	562;0	503;-1	000;-1	000;4;691;516;0	347;0	517;634	091;4	902;0; ; ; ; ; ; ; ;
23763;1192;-800;-600;0	348;0	518;-1	000;-1	000;4;648;524;0	348;0	518;634	091;4	832;0; ; ; ; ; ; ; ;
23783;1193;531;465;0	563;0	505;642	278;5	586;0;-800;-600;0	563;0	505;-1	000;-1	000;4; ; ; ; ; ; ; ;
23803;1194;-800;-600;-1	000;-1	000;-1	000;-1	000;4;-800;-600;-1	000;-1	000;-1	000;-1	000;4; ; ; ; ; ; ; ;
23823;1195;-800;-600;0	348;0	520;-1	000;-1	000;4;674;522;0	348;0	520;634	091;4	917;0; ; ; ; ; ; ; ;
23843;1196;-800;-600;0	563;0	506;-1	000;-1	000;4;674;522;0	347;0	520;633	848;4	915;0; ; ; ; ; ; ; ;
23863;1197;-800;-600;-1	000;-1	000;-1	000;-1	000;4;-800;-600;-1	000;-1	000;-1	000;-1	000;4; ; ; ; ; ; ; ;
23883;1198;532;464;0	561;0	504;641	051;5	821;0;-800;-600;0	561;0	504;-1	000;-1	000;4; ; ; ; ; ; ; ;
23903;1199;525;437;0	561;0	502;641	051;5	818;0;-800;-600;0	561;0	502;-1	000;-1	000;4; ; ; ; ; ; ; ;
23923;1200;-800;-600;0	346;0	516;-1	000;-1	000;4;665;510;0	346;0	516;633	848;5	235;0; ; ; ; ; ; ; ;
23943;1201;-800;-600;0	561;0	499;-1	000;-1	000;4;666;509;0	346;0	514;635	820;5	250;0; ; ; ; ; ; ; ;
23963;1202;558;371;0	561;0	497;641	585;5	216;0;672;483;0	346;0	512;635	820;5	136;0; ; ; ; ; ; ; ;
23983;1203;612;297;0	561;0	494;641	585;4	988;0;647;469;0	346;0	509;635	820;4	915;0; ; ; ; ; ; ; ;
24003;1204;554;374;0	561;0	492;641	585;5	574;0;669;465;0	347;0	508;635	820;4	961;0; ; ; ; ; ; ; ;
24022;1205;-800;-600;0	347;0	506;-1	000;-1	000;4;661;473;0	347;0	506;635	820;5	229;0; ; ; ; ; ; ; ;
24042;1206;-800;-600;0	561;0	488;-1	000;-1	000;4;671;472;0	347;0	505;635	487;5	135;0; ; ; ; ; ; ; ;
24062;1207;539;407;0	561;0	486;639	751;5	738;0;634;512;0	346;0	504;635	487;4	798;0; ; ; ; ; ; ; ;
24082;1208;-800;-600;0	345;0	503;-1	000;-1	000;4;643;497;0	345;0	503;635	487;5	022;0; ; ; ; ; ; ; ;
24102;1209;499;392;0	561;0	484;639	751;5	299;0;726;424;0	345;0	502;635	487;4	828;0; ; ; ; ; ; ; ;
24122;1210;-800;-600;0	347;0	502;-1	000;-1	000;4;475;442;0	347;0	502;635	487;4	957;0; ; ; ; ; ; ; ;
24142;1211;-800;-600;0	564;0	483;-1	000;-1	000;4;483;460;0	348;0	501;632	305;4	848;0; ; ; ; ; ; ; ;
24162;1212;-800;-600;0	349;0	500;-1	000;-1	000;4;429;395;0	349;0	500;632	305;4	774;0; ; ; ; ; ; ; ;
24182;1213;-800;-600;0	351;0	497;-1	000;-1	000;4;447;432;0	351;0	497;632	305;4	726;0; ; ; ; ; ; ; ;
24202;1214;-800;-600;-1	000;-1	000;-1	000;-1	000;4;-800;-600;-1	000;-1	000;-1	000;-1	000;4; ; ; ; ; ; ; ;
24222;1215;-800;-600;0	359;0	488;-1	000;-1	000;4;440;415;0	359;0	488;632	305;5	009;0; ; ; ; ; ; ; ;
24242;1216;-800;-600;0	585;0	473;-1	000;-1	000;4;439;443;0	363;0	483;619	244;4	945;0; ; ; ; ; ; ; ;
24262;1217;-800;-600;-1	000;-1	000;-1	000;-1	000;4;-800;-600;-1	000;-1	000;-1	000;-1	000;4; ; ; ; ; ; ; ;
24282;1218;-800;-600;-1	000;-1	000;-1	000;-1	000;4;-800;-600;-1	000;-1	000;-1	000;-1	000;4; ; ; ; ; ; ; ;
24301;1219;-800;-600;-1	000;-1	000;-1	000;-1	000;4;-800;-600;-1	000;-1	000;-1	000;-1	000;4; ; ; ; ; ; ; ;
24321;1220;301;394;0	607;0	472;619	722;5	583;0;373;447;0	377;0	476;619	244;5	476;0; ; ; ; ; ; ; ;
24341;1221;322;418;0	611;0	475;593	352;5	354;0;379;471;0	380;0	478;591	652;5	241;0; ; ; ; ; ; ; ;
24361;1222;336;462;0	616;0	481;593	352;5	490;0;399;456;0	383;0	482;591	652;5	228;0; ; ; ; ; ; ; ;
24381;1223;367;430;0	621;0	487;593	352;5	494;0;387;449;0	386;0	488;591	652;5	032;0; ; ; ; ; ; ; ;
24401;1224;-800;-600;0	389;0	495;-1	000;-1	000;4;418;436;0	389;0	495;591	652;5	150;0; ; ; ; ; ; ; ;
24421;1225;-800;-600;0	393;0	503;-1	000;-1	000;4;372;468;0	393;0	503;591	652;5	121;0; ; ; ; ; ; ; ;
24441;1226;-800;-600;0	638;0	514;-1	000;-1	000;4;388;482;0	398;0	513;568	245;4	898;0; ; ; ; ; ; ; ;
24461;1227;361;444;0	646;0	525;569	844;5	631;0;422;428;0	405;0	525;568	245;5	214;0; ; ; ; ; ; ; ;
24481;1228;344;440;0	656;0	538;569	844;5	649;0;398;471;0	413;0	537;568	245;4	992;0; ; ; ; ; ; ; ;
24501;1229;-800;-600;-1	000;-1	000;-1	000;-1	000;4;-800;-600;-1	000;-1	000;-1	000;-1	000;4; ; ; ; ; ; ; ;
24521;1230;-800;-600;0	435;0	566;-1	000;-1	000;4;377;471;0	435;0	566;568	245;5	587;0; ; ; ; ; ; ; ;
24541;1231;-800;-600;-1	000;-1	000;-1	000;-1	000;4;-800;-600;-1	000;-1	000;-1	000;-1	000;4; ; ; ; ; ; ; ;
24561;1232;-800;-600;-1	000;-1	000;-1	000;-1	000;4;-800;-600;-1	000;-1	000;-1	000;-1	000;4; ; ; ; ; ; ; ;
24581;1233;-800;-600;-1	000;-1	000;-1	000;-1	000;4;-800;-600;-1	000;-1	000;-1	000;-1	000;4; ; ; ; ; ; ; ;
24601;1234;-800;-600;-1	000;-1	000;-1	000;-1	000;4;-800;-600;-1	000;-1	000;-1	000;-1	000;4; ; ; ; ; ; ; ;
24620;1235;-800;-600;-1	000;-1	000;-1	000;-1	000;4;-800;-600;-1	000;-1	000;-1	000;-1	000;4; ; ; ; ; ; ; ;
24640;1236;-800;-600;-1	000;-1	000;-1	000;-1	000;4;-800;-600;-1	000;-1	000;-1	000;-1	000;4; ; ; ; ; ; ; ;
24660;1237;-800;-600;-1	000;-1	000;-1	000;-1	000;4;-800;-600;-1	000;-1	000;-1	000;-1	000;4; ; ; ; ; ; ; ;
24680;1238;-800;-600;-1	000;-1	000;-1	000;-1	000;4;-800;-600;-1	000;-1	000;-1	000;-1	000;4; ; ; ; ; ; ; ;
24700;1239;488;343;0	466;0	635;569	844;5	406;2;375;403;0	466;0	635;568	245;5	391;2; ; ; ; ; ; ; ;
24720;1240;-800;-600;-1	000;-1	000;-1	000;-1	000;4;-800;-600;-1	000;-1	000;-1	000;-1	000;4; ; ; ; ; ; ; ;
24740;1241;356;381;0	714;0	616;569	844;5	650;0;391;378;0	455;0	602;568	245;5	319;0; ; ; ; ; ; ; ;
24760;1242;-800;-600;-1	000;-1	000;-1	000;-1	000;4;-800;-600;-1	000;-1	000;-1	000;-1	000;4; ; ; ; ; ; ; ;
24780;1243;-800;-600;0	708;0	590;-1	000;-1	000;4;-800;-600;0	451;0	575;-1	000;-1	000;4; ; ; ; ; ; ; ;
24800;1244;362;402;0	707;0	580;528	073;5	585;0;392;411;0	452;0	564;525	432;4	937;0;39;378;427; ; ; ; ;
24820;1245;356;385;0	707;0	572;528	073;5	592;0;396;425;0	453;0	554;525	432;4	955;0;39;378;427; ; ; ; ;
24840;1246;357;394;0	708;0	564;528	073;5	344;0;391;411;0	455;0	544;525	432;4	796;0;39;378;427; ; ; ; ;
24860;1247;375;407;0	708;0	556;528	073;5	226;0;390;438;0	457;0	534;525	432;4	951;0;39;378;427; ; ; ; ;
24880;1248;373;385;0	708;0	549;543	833;5	254;0;392;427;0	459;0	526;536	727;4	998;0;39;378;427; ; ; ; ;
24899;1249;364;416;0	707;0	544;543	833;5	390;0;390;409;0	459;0	519;536	727;4	838;0;39;378;427; ; ; ; ;
24919;1250;379;411;0	705;0	542;543	833;5	298;0;397;450;0	458;0	515;536	727;4	980;0;39;378;427; ; ; ; ;
24939;1251;381;417;0	702;0	541;543	833;5	196;0;399;431;0	456;0	513;536	727;4	727;0;39;378;427; ; ; ; ;
24959;1252;357;413;0	699;0	543;543	833;5	121;0;399;461;0	454;0	513;536	727;4	964;0;39;378;427; ; ; ; ;
24979;1253;369;404;0	695;0	545;555	823;5	153;0;407;448;0	450;0	515;548	132;4	973;0;39;378;427; ; ; ; ;
24999;1254;371;421;0	691;0	548;555	823;5	149;0;397;456;0	447;0	516;548	132;4	873;0;39;378;427; ; ; ; ;
25019;1255;367;429;0	688;0	548;555	823;5	242;0;400;453;0	445;0	516;548	132;4	900;0;39;378;427; ; ; ; ;
25039;1256;346;440;0	686;0	545;555	823;5	480;0;405;462;0	443;0	514;548	132;4	801;0;39;378;427; ; ; ; ;
25059;1257;365;429;0	685;0	540;555	823;5	233;0;390;462;0	443;0	510;548	132;4	819;0;39;378;427; ; ; ; ;
25079;1258;350;422;0	685;0	534;567	474;5	417;0;398;453;0	444;0	504;558	243;4	888;0;39;378;427; ; ; ; ;
25099;1259;349;428;0	687;0	528;567	474;5	152;0;-800;-600;0	687;0	528;-1	000;-1	000;4;39;378;427; ; ; ; ;
25119;1260;363;427;0	689;0	523;567	474;5	108;0;410;466;0	448;0	494;558	243;4	919;0; ; ; ; ; ; ; ;
25139;1261;366;427;0	691;0	520;567	474;5	199;0;431;473;0	451;0	491;558	243;4	986;0; ; ; ; ; ; ; ;
25159;1262;-800;-600;0	454;0	490;-1	000;-1	000;4;430;466;0	454;0	490;558	243;4	970;0; ; ; ; ; ; ; ;
25179;1263;-800;-600;0	697;0	520;-1	000;-1	000;4;428;467;0	457;0	490;559	445;4	965;0; ; ; ; ; ; ; ;
25199;1264;347;439;0	701;0	523;568	609;5	372;0;407;456;0	460;0	491;559	445;4	831;0; ; ; ; ; ; ; ;
25218;1265;362;432;0	705;0	526;568	609;5	351;0;410;410;0	464;0	494;559	445;4	681;0; ; ; ; ; ; ; ;
25238;1266;358;423;0	709;0	530;568	609;5	454;0;406;431;0	468;0	497;559	445;4	755;0; ; ; ; ; ; ; ;
25258;1267;-800;-600;0	472;0	501;-1	000;-1	000;4;394;466;0	472;0	501;559	445;5	046;0; ; ; ; ; ; ; ;
25278;1268;-800;-600;0	719;0	541;-1	000;-1	000;4;390;453;0	477;0	506;554	292;4	963;0; ; ; ; ; ; ; ;
25298;1269;367;400;0	724;0	549;560	404;5	427;0;-800;-600;0	724;0	549;-1	000;-1	000;4; ; ; ; ; ; ; ;
25318;1270;356;404;0	730;0	557;560	404;5	364;0;401;434;0	487;0	518;554	292;4	706;0; ; ; ; ; ; ; ;
25338;1271;368;445;0	735;0	566;560	404;5	152;0;387;452;0	492;0	525;554	292;4	815;0;40;381;444; ; ; ; ;
25358;1272;358;412;0	740;0	576;560	404;5	131;0;416;442;0	497;0	532;554	292;4	895;0;40;381;444; ; ; ; ;
25378;1273;359;433;0	745;0	586;552	604;5	042;0;409;458;0	501;0	540;545	478;4	898;0;40;381;444; ; ; ; ;
25398;1274;-800;-600;0	506;0	547;-1	000;-1	000;4;388;449;0	506;0	547;545	478;4	810;0;40;381;444; ; ; ; ;
25418;1275;362;410;0	754;0	605;552	604;5	371;0;404;452;0	510;0	555;545	478;4	948;0;40;381;444; ; ; ; ;
25438;1276;370;406;0	758;0	614;552	604;5	267;0;408;439;0	514;0	562;545	478;5	000;0;40;381;444; ; ; ; ;
25458;1277;377;437;0	761;0	622;552	604;5	357;0;408;453;0	517;0	568;545	478;4	942;0;40;381;444; ; ; ; ;
25477;1278;384;446;0	765;0	629;549	573;5	290;0;405;456;0	521;0	574;538	679;4	899;0;40;381;444; ; ; ; ;
25497;1279;365;447;0	768;0	636;549	573;5	502;0;415;433;0	524;0	580;538	679;4	793;0;40;381;444; ; ; ; ;
25517;1280;377;431;0	771;0	641;549	573;5	515;0;405;465;0	527;0	586;538	679;4	953;0;40;381;444; ; ; ; ;
25537;1281;367;437;0	774;0	646;549	573;5	277;0;387;443;0	529;0	591;538	679;5	139;0;40;381;444; ; ; ; ;
25557;1282;360;431;0	777;0	650;549	573;5	604;0;-800;-600;0	777;0	650;-1	000;-1	000;4;40;381;444; ; ; ; ;
25577;1283;367;436;0	779;0	653;545	585;5	521;0;-800;-600;0	533;0	599;-1	000;-1	000;4;40;381;444; ; ; ; ;
25597;1284;357;435;0	780;0	656;545	585;5	289;0;424;439;0	535;0	602;533	604;4	981;0;40;381;444; ; ; ; ;
25617;1285;366;438;0	781;0	658;545	585;5	327;0;396;449;0	535;0	604;533	604;5	041;0;40;381;444; ; ; ; ;
25637;1286;382;446;0	781;0	659;545	585;5	275;0;395;458;0	535;0	606;533	604;4	911;0;40;381;444; ; ; ; ;
25657;1287;350;442;0	781;0	660;545	585;5	318;0;409;446;0	534;0	607;533	604;4	922;0;40;381;444; ; ; ; ;
25677;1288;361;448;0	780;0	661;542	411;5	268;0;394;450;0	533;0	608;531	910;4	919;0;40;381;444; ; ; ; ;
25697;1289;361;450;0	779;0	661;542	411;5	298;0;397;461;0	531;0	609;531	910;5	067;0;40;381;444; ; ; ; ;
25717;1290;350;430;0	777;0	660;542	411;5	442;0;406;455;0	529;0	609;531	910;5	186;0;40;381;444; ; ; ; ;
25737;1291;353;448;0	775;0	659;542	411;5	494;0;400;464;0	526;0	609;531	910;5	103;0;40;381;444; ; ; ; ;
25757;1292;354;451;0	772;0	658;542	411;5	394;0;393;441;0	523;0	609;531	910;5	124;0;40;381;444; ; ; ; ;
25777;1293;356;447;0	769;0	656;541	376;5	385;0;395;440;0	519;0	609;530	998;5	159;0;40;381;444; ; ; ; ;
25796;1294;347;446;0	765;0	655;541	376;5	385;0;414;454;0	515;0	610;530	998;5	190;0;40;381;444; ; ; ; ;
25816;1295;344;453;0	760;0	654;541	376;5	522;0;405;476;0	510;0	611;530	998;5	077;0;40;381;444; ; ; ; ;
25836;1296;353;436;0	755;0	653;541	376;5	419;0;404;461;0	504;0	612;530	998;5	072;0;40;381;444; ; ; ; ;
25856;1297;361;445;0	749;0	652;541	376;5	447;0;413;451;0	497;0	614;530	998;5	138;0;40;381;444; ; ; ; ;
25876;1298;368;448;0	743;0	653;537	096;5	454;0;407;459;0	490;0	617;529	693;5	064;0;40;381;444; ; ; ; ;
25896;1299;371;445;0	737;0	653;537	096;5	500;0;393;456;0	483;0	621;529	693;5	039;0;40;381;444; ; ; ; ;
25916;1300;357;440;0	730;0	654;537	096;5	213;0;410;456;0	476;0	625;529	693;5	018;0;40;381;444; ; ; ; ;
25936;1301;275;430;0	724;0	655;537	096;5	267;0;324;440;0	469;0	630;529	693;5	073;0; ; ; ; ; ; ; ;
25956;1302;219;392;0	718;0	656;537	096;5	268;0;259;416;0	463;0	634;529	693;5	004;0; ; ; ; ; ; ; ;
25976;1303;194;392;0	710;0	658;527	431;5	179;0;236;409;0	454;0	640;528	439;5	007;0; ; ; ; ; ; ; ;
25996;1304;205;409;0	702;0	658;527	431;5	344;0;256;412;0	445;0	645;528	439;4	981;0; ; ; ; ; ; ; ;
26016;1305;175;390;0	695;0	658;527	431;5	219;0;255;404;0	437;0	648;528	439;4	931;0; ; ; ; ; ; ; ;
26036;1306;223;408;0	687;0	656;527	431;5	202;0;253;418;0	429;0	649;528	439;5	005;0; ; ; ; ; ; ; ;
26056;1307;182;384;0	681;0	652;527	431;5	312;0;254;392;0	422;0	648;528	439;5	038;0; ; ; ; ; ; ; ;
26076;1308;204;392;0	675;0	648;523	891;5	210;0;256;398;0	416;0	645;523	700;4	992;0; ; ; ; ; ; ; ;
26096;1309;219;409;0	669;0	642;523	891;5	127;0;253;409;0	410;0	641;523	700;4	952;0; ; ; ; ; ; ; ;
26116;1310;212;364;0	663;0	636;523	891;5	085;0;265;392;0	404;0	637;523	700;4	989;0;41;235;398; ; ; ; ;
26135;1311;210;396;0	657;0	631;523	891;5	284;0;282;396;0	399;0	633;523	700;4	931;0;41;235;398; ; ; ; ;
26155;1312;208;393;0	651;0	625;523	891;5	396;0;265;393;0	393;0	629;523	700;4	852;0;41;235;398; ; ; ; ;
26175;1313;202;384;0	645;0	619;529	559;5	504;0;273;389;0	388;0	625;528	667;4	891;0;41;235;398; ; ; ; ;
26195;1314;228;384;0	638;0	614;529	559;5	256;0;281;428;0	382;0	622;528	667;4	997;0;41;235;398; ; ; ; ;
26215;1315;213;387;0	632;0	609;529	559;5	281;0;275;442;0	377;0	619;528	667;4	946;0;41;235;398; ; ; ; ;
26235;1316;218;401;0	626;0	603;529	559;5	241;0;250;403;0	371;0	616;528	667;5	046;0;41;235;398; ; ; ; ;
26255;1317;214;396;0	621;0	598;529	559;5	383;0;-800;-600;0	621;0	598;-1	000;-1	000;4;41;235;398; ; ; ; ;
26275;1318;216;397;0	616;0	594;534	152;5	441;0;-800;-600;0	362;0	611;-1	000;-1	000;4;41;235;398; ; ; ; ;
26295;1319;214;399;0	611;0	590;534	152;5	300;0;272;430;0	357;0	610;536	205;5	139;0; ; ; ; ; ; ; ;
26315;1320;216;380;0	607;0	587;534	152;5	221;0;-800;-600;0	607;0	587;-1	000;-1	000;4; ; ; ; ; ; ; ;
26335;1321;212;382;0	604;0	585;534	152;5	334;0;253;410;0	352;0	609;536	205;4	933;0; ; ; ; ; ; ; ;
26355;1322;192;386;0	601;0	583;534	152;5	177;0;-800;-600;0	601;0	583;-1	000;-1	000;4; ; ; ; ; ; ; ;
26375;1323;183;384;0	600;0	581;538	033;5	236;0;-800;-600;0	348;0	610;-1	000;-1	000;4; ; ; ; ; ; ; ;
26394;1324;224;378;0	598;0	580;538	033;5	169;0;279;406;0	347;0	611;542	419;4	893;0; ; ; ; ; ; ; ;
26414;1325;208;393;0	596;0	578;538	033;5	192;0;285;431;0	345;0	611;542	419;4	993;0; ; ; ; ; ; ; ;
26434;1326;-800;-600;-1	000;-1	000;-1	000;-1	000;4;-800;-600;-1	000;-1	000;-1	000;-1	000;4; ; ; ; ; ; ; ;
26454;1327;-800;-600;-1	000;-1	000;-1	000;-1	000;4;-800;-600;-1	000;-1	000;-1	000;-1	000;4; ; ; ; ; ; ; ;
26474;1328;-800;-600;-1	000;-1	000;-1	000;-1	000;4;-800;-600;-1	000;-1	000;-1	000;-1	000;4; ; ; ; ; ; ; ;
26494;1329;-800;-600;-1	000;-1	000;-1	000;-1	000;4;-800;-600;-1	000;-1	000;-1	000;-1	000;4; ; ; ; ; ; ; ;
26514;1330;-800;-600;-1	000;-1	000;-1	000;-1	000;4;-800;-600;-1	000;-1	000;-1	000;-1	000;4; ; ; ; ; ; ; ;
26534;1331;-800;-600;-1	000;-1	000;-1	000;-1	000;4;-800;-600;-1	000;-1	000;-1	000;-1	000;4; ; ; ; ; ; ; ;
26554;1332;-800;-600;-1	000;-1	000;-1	000;-1	000;4;-800;-600;-1	000;-1	000;-1	000;-1	000;4; ; ; ; ; ; ; ;
26574;1333;-800;-600;-1	000;-1	000;-1	000;-1	000;4;-800;-600;-1	000;-1	000;-1	000;-1	000;4; ; ; ; ; ; ; ;
26594;1334;-800;-600;-1	000;-1	000;-1	000;-1	000;4;-800;-600;-1	000;-1	000;-1	000;-1	000;4; ; ; ; ; ; ; ;
26614;1335;-800;-600;-1	000;-1	000;-1	000;-1	000;4;-800;-600;-1	000;-1	000;-1	000;-1	000;4; ; ; ; ; ; ; ;
26634;1336;-800;-600;-1	000;-1	000;-1	000;-1	000;4;-800;-600;-1	000;-1	000;-1	000;-1	000;4; ; ; ; ; ; ; ;
26654;1337;-800;-600;-1	000;-1	000;-1	000;-1	000;4;-800;-600;-1	000;-1	000;-1	000;-1	000;4; ; ; ; ; ; ; ;
26673;1338;-800;-600;-1	000;-1	000;-1	000;-1	000;4;-800;-600;-1	000;-1	000;-1	000;-1	000;4; ; ; ; ; ; ; ;
26694;1339;-800;-600;-1	000;-1	000;-1	000;-1	000;4;-800;-600;-1	000;-1	000;-1	000;-1	000;4; ; ; ; ; ; ; ;
26713;1340;-800;-600;-1	000;-1	000;-1	000;-1	000;4;-800;-600;-1	000;-1	000;-1	000;-1	000;4; ; ; ; ; ; ; ;
26733;1341;-800;-600;-1	000;-1	000;-1	000;-1	000;4;-800;-600;-1	000;-1	000;-1	000;-1	000;4; ; ; ; ; ; ; ;
26753;1342;-800;-600;-1	000;-1	000;-1	000;-1	000;4;-800;-600;-1	000;-1	000;-1	000;-1	000;4; ; ; ; ; ; ; ;
26773;1343;-800;-600;-1	000;-1	000;-1	000;-1	000;4;-800;-600;-1	000;-1	000;-1	000;-1	000;4; ; ; ; ; ; ; ;
26793;1344;-800;-600;-1	000;-1	000;-1	000;-1	000;4;-800;-600;-1	000;-1	000;-1	000;-1	000;4; ; ; ; ; ; ; ;
26813;1345;-800;-600;0	626;0	577;-1	000;-1	000;4;-800;-600;0	626;0	577;-1	000;-1	000;4; ; ; ; ; ; ; ;
26833;1346;-800;-600;-1	000;-1	000;-1	000;-1	000;4;-800;-600;-1	000;-1	000;-1	000;-1	000;4; ; ; ; ; ; ; ;
26853;1347;-800;-600;-1	000;-1	000;-1	000;-1	000;4;-800;-600;-1	000;-1	000;-1	000;-1	000;4; ; ; ; ; ; ; ;
26873;1348;-800;-600;0	638;0	568;-1	000;-1	000;4;-800;-600;0	638;0	568;-1	000;-1	000;4; ; ; ; ; ; ; ;
26893;1349;-800;-600;-1	000;-1	000;-1	000;-1	000;4;-800;-600;-1	000;-1	000;-1	000;-1	000;4; ; ; ; ; ; ; ;
26914;1350;352;811;0	647;0	558;556	102;5	231;0;349;815;0	406;0	577;556	102;5	177;0; ; ; ; ; ; ; ;
26933;1351;444;758;0	653;0	554;560	056;5	157;0;408;845;0	411;0	570;560	056;5	061;0; ; ; ; ; ; ; ;
26953;1352;441;750;0	658;0	550;557	295;5	141;0;408;846;0	418;0	563;561	089;5	070;0; ; ; ; ; ; ; ;
26973;1353;439;757;0	664;0	545;557	295;5	024;0;383;861;0	424;0	556;561	089;5	106;0; ; ; ; ; ; ; ;
26992;1354;-800;-600;0	430;0	549;-1	000;-1	000;4;399;852;0	430;0	549;561	089;5	029;0; ; ; ; ; ; ; ;
27013;1355;436;754;0	674;0	537;557	295;4	954;0;392;835;0	436;0	542;561	089;4	775;0; ; ; ; ; ; ; ;
27032;1356;-800;-600;0	441;0	536;-1	000;-1	000;4;393;840;0	441;0	536;561	089;4	843;0; ; ; ; ; ; ; ;
27052;1357;-800;-600;0	682;0	530;-1	000;-1	000;4;400;847;0	445;0	529;567	571;4	965;0; ; ; ; ; ; ; ;
27072;1358;435;744;0	685;0	526;569	285;5	288;0;394;838;0	449;0	522;567	571;4	969;0; ; ; ; ; ; ; ;
27092;1359;-800;-600;-1	000;-1	000;-1	000;-1	000;4;-800;-600;-1	000;-1	000;-1	000;-1	000;4; ; ; ; ; ; ; ;
27112;1360;290;698;0	691;0	517;569	285;5	092;0;-800;-600;0	691;0	517;-1	000;-1	000;4; ; ; ; ; ; ; ;
27132;1361;433;742;0	694;0	513;569	285;5	308;0;421;793;0	462;0	499;567	571;5	047;0; ; ; ; ; ; ; ;
27152;1362;428;740;0	698;0	509;580	458;5	343;0;420;796;0	466;0	492;579	380;5	148;0; ; ; ; ; ; ; ;
27172;1363;-800;-600;0	471;0	485;-1	000;-1	000;4;421;779;0	471;0	485;579	380;4	921;0; ; ; ; ; ; ; ;
27193;1364;-800;-600;-1	000;-1	000;-1	000;-1	000;4;-800;-600;-1	000;-1	000;-1	000;-1	000;4; ; ; ; ; ; ; ;
27212;1365;303;673;0	708;0	499;580	458;5	170;0;402;762;0	481;0	472;579	380;4	827;0; ; ; ; ; ; ; ;
27232;1366;431;735;0	710;0	496;580	458;5	317;0;435;737;0	485;0	466;579	380;4	976;0; ; ; ; ; ; ; ;
27252;1367;431;736;0	713;0	493;593	917;5	436;0;436;726;0	490;0	461;595	273;5	082;0; ; ; ; ; ; ; ;
27272;1368;-800;-600;-1	000;-1	000;-1	000;-1	000;4;-800;-600;-1	000;-1	000;-1	000;-1	000;4; ; ; ; ; ; ; ;
27291;1369;-800;-600;-1	000;-1	000;-1	000;-1	000;4;-800;-600;-1	000;-1	000;-1	000;-1	000;4; ; ; ; ; ; ; ;
27312;1370;369;343;0	718;0	479;593	917;5	311;0;464;380;0	500;0	438;595	273;5	210;0; ; ; ; ; ; ; ;
27331;1371;404;187;0	719;0	477;593	917;4	793;0;427;345;0	502;0	435;595	273;4	821;0; ; ; ; ; ; ; ;
27352;1372;392;142;0	719;0	477;620	494;4	999;0;420;312;0	504;0	433;621	670;5	027;0; ; ; ; ; ; ; ;
27371;1373;369;244;0	719;0	476;620	494;5	505;0;480;264;0	505;0	431;621	670;5	079;0; ; ; ; ; ; ; ;
27392;1374;-800;-600;-1	000;-1	000;-1	000;-1	000;4;-800;-600;-1	000;-1	000;-1	000;-1	000;4; ; ; ; ; ; ; ;
27411;1375;-800;-600;-1	000;-1	000;-1	000;-1	000;4;-800;-600;-1	000;-1	000;-1	000;-1	000;4; ; ; ; ; ; ; ;
27432;1376;-800;-600;-1	000;-1	000;-1	000;-1	000;4;-800;-600;-1	000;-1	000;-1	000;-1	000;4; ; ; ; ; ; ; ;
27451;1377;-800;-600;-1	000;-1	000;-1	000;-1	000;4;-800;-600;-1	000;-1	000;-1	000;-1	000;4; ; ; ; ; ; ; ;
27472;1378;-800;-600;-1	000;-1	000;-1	000;-1	000;4;-800;-600;-1	000;-1	000;-1	000;-1	000;4; ; ; ; ; ; ; ;
27491;1379;-800;-600;-1	000;-1	000;-1	000;-1	000;4;-800;-600;-1	000;-1	000;-1	000;-1	000;4; ; ; ; ; ; ; ;
27512;1380;-800;-600;-1	000;-1	000;-1	000;-1	000;4;-800;-600;-1	000;-1	000;-1	000;-1	000;4; ; ; ; ; ; ; ;
27531;1381;-800;-600;-1	000;-1	000;-1	000;-1	000;4;-800;-600;-1	000;-1	000;-1	000;-1	000;4; ; ; ; ; ; ; ;
27552;1382;-800;-600;-1	000;-1	000;-1	000;-1	000;4;-800;-600;-1	000;-1	000;-1	000;-1	000;4; ; ; ; ; ; ; ;
27571;1383;-800;-600;-1	000;-1	000;-1	000;-1	000;4;-800;-600;-1	000;-1	000;-1	000;-1	000;4; ; ; ; ; ; ; ;
27592;1384;-800;-600;-1	000;-1	000;-1	000;-1	000;4;-800;-600;-1	000;-1	000;-1	000;-1	000;4; ; ; ; ; ; ; ;
27610;1385;-800;-600;-1	000;-1	000;-1	000;-1	000;4;-800;-600;-1	000;-1	000;-1	000;-1	000;4; ; ; ; ; ; ; ;
27632;1386;-800;-600;-1	000;-1	000;-1	000;-1	000;4;-800;-600;-1	000;-1	000;-1	000;-1	000;4; ; ; ; ; ; ; ;
27650;1387;-800;-600;-1	000;-1	000;-1	000;-1	000;4;-800;-600;-1	000;-1	000;-1	000;-1	000;4; ; ; ; ; ; ; ;
27672;1388;-800;-600;-1	000;-1	000;-1	000;-1	000;4;-800;-600;-1	000;-1	000;-1	000;-1	000;4; ; ; ; ; ; ; ;
27690;1389;-800;-600;-1	000;-1	000;-1	000;-1	000;4;-800;-600;-1	000;-1	000;-1	000;-1	000;4; ; ; ; ; ; ; ;
27712;1390;-800;-600;-1	000;-1	000;-1	000;-1	000;4;-800;-600;-1	000;-1	000;-1	000;-1	000;4; ; ; ; ; ; ; ;
27730;1391;-800;-600;-1	000;-1	000;-1	000;-1	000;4;-800;-600;-1	000;-1	000;-1	000;-1	000;4; ; ; ; ; ; ; ;
27752;1392;-800;-600;-1	000;-1	000;-1	000;-1	000;4;-800;-600;-1	000;-1	000;-1	000;-1	000;4; ; ; ; ; ; ; ;
27770;1393;-800;-600;-1	000;-1	000;-1	000;-1	000;4;-800;-600;-1	000;-1	000;-1	000;-1	000;4; ; ; ; ; ; ; ;
27792;1394;-800;-600;-1	000;-1	000;-1	000;-1	000;4;-800;-600;-1	000;-1	000;-1	000;-1	000;4; ; ; ; ; ; ; ;
27810;1395;-800;-600;0	623;0	470;-1	000;-1	000;4;-800;-600;0	623;0	470;-1	000;-1	000;4; ; ; ; ; ; ; ;
27830;1396;-800;-600;-1	000;-1	000;-1	000;-1	000;4;-800;-600;-1	000;-1	000;-1	000;-1	000;4; ; ; ; ; ; ; ;
27850;1397;-800;-600;-1	000;-1	000;-1	000;-1	000;4;-800;-600;-1	000;-1	000;-1	000;-1	000;4; ; ; ; ; ; ; ;
27870;1398;-800;-600;-1	000;-1	000;-1	000;-1	000;4;-800;-600;-1	000;-1	000;-1	000;-1	000;4; ; ; ; ; ; ; ;
27889;1399;-800;-600;-1	000;-1	000;-1	000;-1	000;4;-800;-600;-1	000;-1	000;-1	000;-1	000;4; ; ; ; ; ; ; ;
27909;1400;-800;-600;-1	000;-1	000;-1	000;-1	000;4;-800;-600;-1	000;-1	000;-1	000;-1	000;4; ; ; ; ; ; ; ;
27929;1401;-800;-600;-1	000;-1	000;-1	000;-1	000;4;-800;-600;-1	000;-1	000;-1	000;-1	000;4; ; ; ; ; ; ; ;
27949;1402;-800;-600;-1	000;-1	000;-1	000;-1	000;4;-800;-600;-1	000;-1	000;-1	000;-1	000;4; ; ; ; ; ; ; ;
27969;1403;-800;-600;-1	000;-1	000;-1	000;-1	000;4;-800;-600;-1	000;-1	000;-1	000;-1	000;4; ; ; ; ; ; ; ;
27989;1404;-800;-600;-1	000;-1	000;-1	000;-1	000;4;-800;-600;-1	000;-1	000;-1	000;-1	000;4; ; ; ; ; ; ; ;
28009;1405;-800;-600;-1	000;-1	000;-1	000;-1	000;4;-800;-600;-1	000;-1	000;-1	000;-1	000;4; ; ; ; ; ; ; ;
28029;1406;-800;-600;0	492;0	655;-1	000;-1	000;4;-800;-600;0	492;0	655;-1	000;-1	000;4; ; ; ; ; ; ; ;
28049;1407;-800;-600;-1	000;-1	000;-1	000;-1	000;4;-800;-600;-1	000;-1	000;-1	000;-1	000;4; ; ; ; ; ; ; ;
28069;1408;-800;-600;-1	000;-1	000;-1	000;-1	000;4;-800;-600;-1	000;-1	000;-1	000;-1	000;4; ; ; ; ; ; ; ;
28089;1409;-800;-600;-1	000;-1	000;-1	000;-1	000;4;-800;-600;-1	000;-1	000;-1	000;-1	000;4; ; ; ; ; ; ; ;
28109;1410;-800;-600;-1	000;-1	000;-1	000;-1	000;4;-800;-600;-1	000;-1	000;-1	000;-1	000;4; ; ; ; ; ; ; ;
28129;1411;-800;-600;-1	000;-1	000;-1	000;-1	000;4;-800;-600;-1	000;-1	000;-1	000;-1	000;4; ; ; ; ; ; ; ;
28149;1412;-800;-600;-1	000;-1	000;-1	000;-1	000;4;-800;-600;-1	000;-1	000;-1	000;-1	000;4; ; ; ; ; ; ; ;
28168;1413;-800;-600;-1	000;-1	000;-1	000;-1	000;4;-800;-600;-1	000;-1	000;-1	000;-1	000;4; ; ; ; ; ; ; ;
28188;1414;-800;-600;-1	000;-1	000;-1	000;-1	000;4;-800;-600;-1	000;-1	000;-1	000;-1	000;4; ; ; ; ; ; ; ;
28208;1415;-800;-600;-1	000;-1	000;-1	000;-1	000;4;-800;-600;-1	000;-1	000;-1	000;-1	000;4; ; ; ; ; ; ; ;
28228;1416;-800;-600;-1	000;-1	000;-1	000;-1	000;4;-800;-600;-1	000;-1	000;-1	000;-1	000;4; ; ; ; ; ; ; ;
28248;1417;-800;-600;-1	000;-1	000;-1	000;-1	000;4;-800;-600;-1	000;-1	000;-1	000;-1	000;4; ; ; ; ; ; ; ;
28268;1418;-800;-600;-1	000;-1	000;-1	000;-1	000;4;-800;-600;-1	000;-1	000;-1	000;-1	000;4; ; ; ; ; ; ; ;
28288;1419;-800;-600;-1	000;-1	000;-1	000;-1	000;4;-800;-600;-1	000;-1	000;-1	000;-1	000;4; ; ; ; ; ; ; ;
28308;1420;-800;-600;-1	000;-1	000;-1	000;-1	000;4;-800;-600;-1	000;-1	000;-1	000;-1	000;4; ; ; ; ; ; ; ;
28328;1421;-800;-600;-1	000;-1	000;-1	000;-1	000;4;-800;-600;-1	000;-1	000;-1	000;-1	000;4; ; ; ; ; ; ; ;
28348;1422;-800;-600;-1	000;-1	000;-1	000;-1	000;4;-800;-600;-1	000;-1	000;-1	000;-1	000;4; ; ; ; ; ; ; ;
28368;1423;-800;-600;-1	000;-1	000;-1	000;-1	000;4;-800;-600;-1	000;-1	000;-1	000;-1	000;4; ; ; ; ; ; ; ;
28388;1424;-800;-600;-1	000;-1	000;-1	000;-1	000;4;-800;-600;-1	000;-1	000;-1	000;-1	000;4; ; ; ; ; ; ; ;
28408;1425;-800;-600;-1	000;-1	000;-1	000;-1	000;4;-800;-600;-1	000;-1	000;-1	000;-1	000;4; ; ; ; ; ; ; ;
28428;1426;-800;-600;-1	000;-1	000;-1	000;-1	000;4;-800;-600;-1	000;-1	000;-1	000;-1	000;4; ; ; ; ; ; ; ;
28448;1427;-800;-600;-1	000;-1	000;-1	000;-1	000;4;-800;-600;-1	000;-1	000;-1	000;-1	000;4; ; ; ; ; ; ; ;
28468;1428;-800;-600;-1	000;-1	000;-1	000;-1	000;4;-800;-600;-1	000;-1	000;-1	000;-1	000;4; ; ; ; ; ; ; ;
28487;1429;-800;-600;-1	000;-1	000;-1	000;-1	000;4;-800;-600;-1	000;-1	000;-1	000;-1	000;4; ; ; ; ; ; ; ;
28507;1430;-800;-600;-1	000;-1	000;-1	000;-1	000;4;-800;-600;-1	000;-1	000;-1	000;-1	000;4; ; ; ; ; ; ; ;
28527;1431;-800;-600;-1	000;-1	000;-1	000;-1	000;4;-800;-600;-1	000;-1	000;-1	000;-1	000;4; ; ; ; ; ; ; ;
28547;1432;-800;-600;-1	000;-1	000;-1	000;-1	000;4;-800;-600;-1	000;-1	000;-1	000;-1	000;4; ; ; ; ; ; ; ;
28567;1433;-800;-600;-1	000;-1	000;-1	000;-1	000;4;-800;-600;-1	000;-1	000;-1	000;-1	000;4; ; ; ; ; ; ; ;
28587;1434;-800;-600;-1	000;-1	000;-1	000;-1	000;4;-800;-600;-1	000;-1	000;-1	000;-1	000;4; ; ; ; ; ; ; ;
28607;1435;-800;-600;-1	000;-1	000;-1	000;-1	000;4;-800;-600;-1	000;-1	000;-1	000;-1	000;4; ; ; ; ; ; ; ;
28627;1436;-800;-600;-1	000;-1	000;-1	000;-1	000;4;-800;-600;-1	000;-1	000;-1	000;-1	000;4; ; ; ; ; ; ; ;
28647;1437;-800;-600;-1	000;-1	000;-1	000;-1	000;4;-800;-600;-1	000;-1	000;-1	000;-1	000;4; ; ; ; ; ; ; ;
28667;1438;-800;-600;-1	000;-1	000;-1	000;-1	000;4;-800;-600;-1	000;-1	000;-1	000;-1	000;4; ; ; ; ; ; ; ;
28687;1439;-800;-600;-1	000;-1	000;-1	000;-1	000;4;-800;-600;-1	000;-1	000;-1	000;-1	000;4; ; ; ; ; ; ; ;
28707;1440;-800;-600;-1	000;-1	000;-1	000;-1	000;4;-800;-600;-1	000;-1	000;-1	000;-1	000;4; ; ; ; ; ; ; ;
28727;1441;-800;-600;-1	000;-1	000;-1	000;-1	000;4;-800;-600;-1	000;-1	000;-1	000;-1	000;4; ; ; ; ; ; ; ;
28747;1442;-800;-600;-1	000;-1	000;-1	000;-1	000;4;-800;-600;-1	000;-1	000;-1	000;-1	000;4; ; ; ; ; ; ; ;
28767;1443;-800;-600;-1	000;-1	000;-1	000;-1	000;4;-800;-600;-1	000;-1	000;-1	000;-1	000;4; ; ; ; ; ; ; ;
28786;1444;-800;-600;-1	000;-1	000;-1	000;-1	000;4;-800;-600;-1	000;-1	000;-1	000;-1	000;4; ; ; ; ; ; ; ;
28806;1445;-800;-600;-1	000;-1	000;-1	000;-1	000;4;-800;-600;-1	000;-1	000;-1	000;-1	000;4; ; ; ; ; ; ; ;
28826;1446;-800;-600;-1	000;-1	000;-1	000;-1	000;4;-800;-600;-1	000;-1	000;-1	000;-1	000;4; ; ; ; ; ; ; ;
28846;1447;-800;-600;-1	000;-1	000;-1	000;-1	000;4;-800;-600;-1	000;-1	000;-1	000;-1	000;4; ; ; ; ; ; ; ;
28866;1448;-800;-600;-1	000;-1	000;-1	000;-1	000;4;-800;-600;-1	000;-1	000;-1	000;-1	000;4; ; ; ; ; ; ; ;
28886;1449;-800;-600;-1	000;-1	000;-1	000;-1	000;4;-800;-600;-1	000;-1	000;-1	000;-1	000;4; ; ; ; ; ; ; ;
28906;1450;-800;-600;-1	000;-1	000;-1	000;-1	000;4;-800;-600;-1	000;-1	000;-1	000;-1	000;4; ; ; ; ; ; ; ;
28926;1451;-800;-600;-1	000;-1	000;-1	000;-1	000;4;-800;-600;-1	000;-1	000;-1	000;-1	000;4; ; ; ; ; ; ; ;
28946;1452;-800;-600;-1	000;-1	000;-1	000;-1	000;4;-800;-600;-1	000;-1	000;-1	000;-1	000;4; ; ; ; ; ; ; ;
28966;1453;-800;-600;-1	000;-1	000;-1	000;-1	000;4;-800;-600;-1	000;-1	000;-1	000;-1	000;4; ; ; ; ; ; ; ;
28986;1454;-800;-600;-1	000;-1	000;-1	000;-1	000;4;-800;-600;-1	000;-1	000;-1	000;-1	000;4; ; ; ; ; ; ; ;
29006;1455;-800;-600;-1	000;-1	000;-1	000;-1	000;4;-800;-600;-1	000;-1	000;-1	000;-1	000;4; ; ; ; ; ; ; ;
29026;1456;-800;-600;-1	000;-1	000;-1	000;-1	000;4;-800;-600;-1	000;-1	000;-1	000;-1	000;4; ; ; ; ; ; ; ;
29046;1457;-800;-600;-1	000;-1	000;-1	000;-1	000;4;-800;-600;-1	000;-1	000;-1	000;-1	000;4; ; ; ; ; ; ; ;
29066;1458;-800;-600;-1	000;-1	000;-1	000;-1	000;4;-800;-600;-1	000;-1	000;-1	000;-1	000;4; ; ; ; ; ; ; ;
29085;1459;-800;-600;-1	000;-1	000;-1	000;-1	000;4;-800;-600;-1	000;-1	000;-1	000;-1	000;4; ; ; ; ; ; ; ;
29105;1460;-800;-600;-1	000;-1	000;-1	000;-1	000;4;-800;-600;-1	000;-1	000;-1	000;-1	000;4; ; ; ; ; ; ; ;
29125;1461;-800;-600;-1	000;-1	000;-1	000;-1	000;4;-800;-600;-1	000;-1	000;-1	000;-1	000;4; ; ; ; ; ; ; ;
29145;1462;-800;-600;-1	000;-1	000;-1	000;-1	000;4;-800;-600;-1	000;-1	000;-1	000;-1	000;4; ; ; ; ; ; ; ;
29165;1463;-800;-600;-1	000;-1	000;-1	000;-1	000;4;-800;-600;-1	000;-1	000;-1	000;-1	000;4; ; ; ; ; ; ; ;
29185;1464;-800;-600;-1	000;-1	000;-1	000;-1	000;4;-800;-600;-1	000;-1	000;-1	000;-1	000;4; ; ; ; ; ; ; ;
29205;1465;-800;-600;-1	000;-1	000;-1	000;-1	000;4;-800;-600;-1	000;-1	000;-1	000;-1	000;4; ; ; ; ; ; ; ;
29225;1466;-800;-600;-1	000;-1	000;-1	000;-1	000;4;-800;-600;-1	000;-1	000;-1	000;-1	000;4; ; ; ; ; ; ; ;
29245;1467;-800;-600;-1	000;-1	000;-1	000;-1	000;4;-800;-600;-1	000;-1	000;-1	000;-1	000;4; ; ; ; ; ; ; ;
29265;1468;-800;-600;-1	000;-1	000;-1	000;-1	000;4;-800;-600;-1	000;-1	000;-1	000;-1	000;4; ; ; ; ; ; ; ;
29285;1469;-800;-600;-1	000;-1	000;-1	000;-1	000;4;-800;-600;-1	000;-1	000;-1	000;-1	000;4; ; ; ; ; ; ; ;
29305;1470;-800;-600;-1	000;-1	000;-1	000;-1	000;4;-800;-600;-1	000;-1	000;-1	000;-1	000;4; ; ; ; ; ; ; ;
29325;1471;-800;-600;-1	000;-1	000;-1	000;-1	000;4;-800;-600;-1	000;-1	000;-1	000;-1	000;4; ; ; ; ; ; ; ;
29345;1472;-800;-600;-1	000;-1	000;-1	000;-1	000;4;-800;-600;-1	000;-1	000;-1	000;-1	000;4; ; ; ; ; ; ; ;
29364;1473;-800;-600;-1	000;-1	000;-1	000;-1	000;4;-800;-600;-1	000;-1	000;-1	000;-1	000;4; ; ; ; ; ; ; ;
29384;1474;-800;-600;-1	000;-1	000;-1	000;-1	000;4;-800;-600;-1	000;-1	000;-1	000;-1	000;4; ; ; ; ; ; ; ;
29404;1475;-800;-600;-1	000;-1	000;-1	000;-1	000;4;-800;-600;-1	000;-1	000;-1	000;-1	000;4; ; ; ; ; ; ; ;
29424;1476;-800;-600;-1	000;-1	000;-1	000;-1	000;4;-800;-600;-1	000;-1	000;-1	000;-1	000;4; ; ; ; ; ; ; ;
29444;1477;-800;-600;-1	000;-1	000;-1	000;-1	000;4;-800;-600;-1	000;-1	000;-1	000;-1	000;4; ; ; ; ; ; ; ;
29464;1478;-800;-600;-1	000;-1	000;-1	000;-1	000;4;-800;-600;-1	000;-1	000;-1	000;-1	000;4; ; ; ; ; ; ; ;
29484;1479;-800;-600;-1	000;-1	000;-1	000;-1	000;4;-800;-600;-1	000;-1	000;-1	000;-1	000;4; ; ; ; ; ; ; ;
29504;1480;-800;-600;-1	000;-1	000;-1	000;-1	000;4;-800;-600;-1	000;-1	000;-1	000;-1	000;4; ; ; ; ; ; ; ;
29524;1481;-800;-600;-1	000;-1	000;-1	000;-1	000;4;-800;-600;-1	000;-1	000;-1	000;-1	000;4; ; ; ; ; ; ; ;
29544;1482;-800;-600;-1	000;-1	000;-1	000;-1	000;4;-800;-600;-1	000;-1	000;-1	000;-1	000;4; ; ; ; ; ; ; ;
29564;1483;-800;-600;-1	000;-1	000;-1	000;-1	000;4;-800;-600;-1	000;-1	000;-1	000;-1	000;4; ; ; ; ; ; ; ;
29584;1484;-800;-600;-1	000;-1	000;-1	000;-1	000;4;-800;-600;-1	000;-1	000;-1	000;-1	000;4; ; ; ; ; ; ; ;
29604;1485;-800;-600;-1	000;-1	000;-1	000;-1	000;4;-800;-600;-1	000;-1	000;-1	000;-1	000;4; ; ; ; ; ; ; ;
29624;1486;-800;-600;-1	000;-1	000;-1	000;-1	000;4;-800;-600;-1	000;-1	000;-1	000;-1	000;4; ; ; ; ; ; ; ;
29644;1487;-800;-600;-1	000;-1	000;-1	000;-1	000;4;-800;-600;-1	000;-1	000;-1	000;-1	000;4; ; ; ; ; ; ; ;
29664;1488;-800;-600;-1	000;-1	000;-1	000;-1	000;4;-800;-600;-1	000;-1	000;-1	000;-1	000;4; ; ; ; ; ; ; ;
29683;1489;-800;-600;-1	000;-1	000;-1	000;-1	000;4;-800;-600;-1	000;-1	000;-1	000;-1	000;4; ; ; ; ; ; ; ;
29703;1490;-800;-600;-1	000;-1	000;-1	000;-1	000;4;-800;-600;-1	000;-1	000;-1	000;-1	000;4; ; ; ; ; ; ; ;
29723;1491;-800;-600;-1	000;-1	000;-1	000;-1	000;4;-800;-600;-1	000;-1	000;-1	000;-1	000;4; ; ; ; ; ; ; ;
29743;1492;-800;-600;-1	000;-1	000;-1	000;-1	000;4;-800;-600;-1	000;-1	000;-1	000;-1	000;4; ; ; ; ; ; ; ;
29763;1493;-800;-600;-1	000;-1	000;-1	000;-1	000;4;-800;-600;-1	000;-1	000;-1	000;-1	000;4; ; ; ; ; ; ; ;
29783;1494;-800;-600;-1	000;-1	000;-1	000;-1	000;4;-800;-600;-1	000;-1	000;-1	000;-1	000;4; ; ; ; ; ; ; ;
29803;1495;-800;-600;-1	000;-1	000;-1	000;-1	000;4;-800;-600;-1	000;-1	000;-1	000;-1	000;4; ; ; ; ; ; ; ;
29823;1496;-800;-600;-1	000;-1	000;-1	000;-1	000;4;-800;-600;-1	000;-1	000;-1	000;-1	000;4; ; ; ; ; ; ; ;
29843;1497;-800;-600;-1	000;-1	000;-1	000;-1	000;4;-800;-600;-1	000;-1	000;-1	000;-1	000;4; ; ; ; ; ; ; ;
29863;1498;-800;-600;-1	000;-1	000;-1	000;-1	000;4;-800;-600;-1	000;-1	000;-1	000;-1	000;4; ; ; ; ; ; ; ;
29883;1499;-800;-600;-1	000;-1	000;-1	000;-1	000;4;-800;-600;-1	000;-1	000;-1	000;-1	000;4; ; ; ; ; ; ; ;
29903;1500;-800;-600;-1	000;-1	000;-1	000;-1	000;4;-800;-600;-1	000;-1	000;-1	000;-1	000;4; ; ; ; ; ; ; ;
29923;1501;-800;-600;-1	000;-1	000;-1	000;-1	000;4;-800;-600;-1	000;-1	000;-1	000;-1	000;4; ; ; ; ; ; ; ;
29943;1502;-800;-600;-1	000;-1	000;-1	000;-1	000;4;-800;-600;-1	000;-1	000;-1	000;-1	000;4; ; ; ; ; ; ; ;
29962;1503;-800;-600;-1	000;-1	000;-1	000;-1	000;4;-800;-600;-1	000;-1	000;-1	000;-1	000;4; ; ; ; ; ; ; ;
29982;1504;-800;-600;-1	000;-1	000;-1	000;-1	000;4;-800;-600;-1	000;-1	000;-1	000;-1	000;4; ; ; ; ; ; ; ;
30002;1505;-800;-600;-1	000;-1	000;-1	000;-1	000;4;-800;-600;-1	000;-1	000;-1	000;-1	000;4; ; ; ; ; ; ; ;
30022;1506;-800;-600;-1	000;-1	000;-1	000;-1	000;4;-800;-600;-1	000;-1	000;-1	000;-1	000;4; ; ; ; ; ; ; ;
30042;1507;-800;-600;-1	000;-1	000;-1	000;-1	000;4;-800;-600;-1	000;-1	000;-1	000;-1	000;4; ; ; ; ; ; ; ;
30062;1508;-800;-600;-1	000;-1	000;-1	000;-1	000;4;-800;-600;-1	000;-1	000;-1	000;-1	000;4; ; ; ; ; ; ; ;
30082;1509;-800;-600;-1	000;-1	000;-1	000;-1	000;4;-800;-600;-1	000;-1	000;-1	000;-1	000;4; ; ; ; ; ; ; ;
30102;1510;-800;-600;-1	000;-1	000;-1	000;-1	000;4;-800;-600;-1	000;-1	000;-1	000;-1	000;4; ; ; ; ; ; ; ;
30122;1511;-800;-600;-1	000;-1	000;-1	000;-1	000;4;-800;-600;-1	000;-1	000;-1	000;-1	000;4; ; ; ; ; ; ; ;
30142;1512;-800;-600;-1	000;-1	000;-1	000;-1	000;4;-800;-600;-1	000;-1	000;-1	000;-1	000;4; ; ; ; ; ; ; ;
30162;1513;-800;-600;-1	000;-1	000;-1	000;-1	000;4;-800;-600;-1	000;-1	000;-1	000;-1	000;4; ; ; ; ; ; ; ;
30182;1514;-800;-600;-1	000;-1	000;-1	000;-1	000;4;-800;-600;-1	000;-1	000;-1	000;-1	000;4; ; ; ; ; ; ; ;
30202;1515;-800;-600;-1	000;-1	000;-1	000;-1	000;4;-800;-600;-1	000;-1	000;-1	000;-1	000;4; ; ; ; ; ; ; ;
30222;1516;-800;-600;-1	000;-1	000;-1	000;-1	000;4;-800;-600;-1	000;-1	000;-1	000;-1	000;4; ; ; ; ; ; ; ;
30242;1517;-800;-600;-1	000;-1	000;-1	000;-1	000;4;-800;-600;-1	000;-1	000;-1	000;-1	000;4; ; ; ; ; ; ; ;
30262;1518;-800;-600;-1	000;-1	000;-1	000;-1	000;4;-800;-600;-1	000;-1	000;-1	000;-1	000;4; ; ; ; ; ; ; ;
30281;1519;-800;-600;-1	000;-1	000;-1	000;-1	000;4;-800;-600;-1	000;-1	000;-1	000;-1	000;4; ; ; ; ; ; ; ;
30301;1520;-800;-600;-1	000;-1	000;-1	000;-1	000;4;-800;-600;-1	000;-1	000;-1	000;-1	000;4; ; ; ; ; ; ; ;
30321;1521;-800;-600;-1	000;-1	000;-1	000;-1	000;4;-800;-600;-1	000;-1	000;-1	000;-1	000;4; ; ; ; ; ; ; ;
30341;1522;-800;-600;-1	000;-1	000;-1	000;-1	000;4;-800;-600;-1	000;-1	000;-1	000;-1	000;4; ; ; ; ; ; ; ;
30361;1523;-800;-600;-1	000;-1	000;-1	000;-1	000;4;-800;-600;-1	000;-1	000;-1	000;-1	000;4; ; ; ; ; ; ; ;
30381;1524;-800;-600;-1	000;-1	000;-1	000;-1	000;4;-800;-600;-1	000;-1	000;-1	000;-1	000;4; ; ; ; ; ; ; ;
30401;1525;-800;-600;-1	000;-1	000;-1	000;-1	000;4;-800;-600;-1	000;-1	000;-1	000;-1	000;4; ; ; ; ; ; ; ;
30421;1526;-800;-600;-1	000;-1	000;-1	000;-1	000;4;-800;-600;-1	000;-1	000;-1	000;-1	000;4; ; ; ; ; ; ; ;
30441;1527;-800;-600;-1	000;-1	000;-1	000;-1	000;4;-800;-600;-1	000;-1	000;-1	000;-1	000;4; ; ; ; ; ; ; ;
30461;1528;-800;-600;-1	000;-1	000;-1	000;-1	000;4;-800;-600;-1	000;-1	000;-1	000;-1	000;4; ; ; ; ; ; ; ;
30481;1529;-800;-600;-1	000;-1	000;-1	000;-1	000;4;-800;-600;-1	000;-1	000;-1	000;-1	000;4; ; ; ; ; ; ; ;
30501;1530;-800;-600;-1	000;-1	000;-1	000;-1	000;4;-800;-600;-1	000;-1	000;-1	000;-1	000;4; ; ; ; ; ; ; ;
30521;1531;-800;-600;-1	000;-1	000;-1	000;-1	000;4;-800;-600;-1	000;-1	000;-1	000;-1	000;4; ; ; ; ; ; ; ;
30541;1532;-800;-600;0	663;0	523;-1	000;-1	000;4;-800;-600;0	663;0	523;-1	000;-1	000;4; ; ; ; ; ; ; ;
30560;1533;-800;-600;-1	000;-1	000;-1	000;-1	000;4;-800;-600;-1	000;-1	000;-1	000;-1	000;4; ; ; ; ; ; ; ;
30580;1534;-800;-600;-1	000;-1	000;-1	000;-1	000;4;-800;-600;-1	000;-1	000;-1	000;-1	000;4; ; ; ; ; ; ; ;
30600;1535;-800;-600;0	656;0	522;-1	000;-1	000;4;-800;-600;0	446;0	466;-1	000;-1	000;4; ; ; ; ; ; ; ;
30620;1536;-800;-600;0	655;0	521;-1	000;-1	000;4;-800;-600;0	445;0	466;-1	000;-1	000;4; ; ; ; ; ; ; ;
30640;1537;474;273;0	655;0	521;637	621;5	502;0;550;260;0	444;0	467;636	346;4	997;0; ; ; ; ; ; ; ;
30660;1538;-800;-600;0	444;0	467;-1	000;-1	000;4;546;270;0	444;0	467;636	346;4	988;0; ; ; ; ; ; ; ;
30680;1539;-800;-600;0	444;0	467;-1	000;-1	000;4;564;255;0	444;0	467;636	346;4	854;0; ; ; ; ; ; ; ;
30700;1540;530;117;0	655;0	521;637	621;5	031;0;554;251;0	445;0	467;636	346;4	850;0; ; ; ; ; ; ; ;
30720;1541;459;242;0	656;0	521;637	621;5	357;0;555;260;0	445;0	467;636	346;4	891;0; ; ; ; ; ; ; ;
30740;1542;459;242;0	656;0	522;637	728;5	358;0;561;262;0	446;0	467;634	558;4	889;0; ; ; ; ; ; ; ;
30760;1543;-800;-600;0	446;0	467;-1	000;-1	000;4;535;256;0	446;0	467;634	558;4	982;0; ; ; ; ; ; ; ;
30780;1544;528;148;0	658;0	523;637	728;4	961;0;559;274;0	447;0	468;634	558;4	857;0; ; ; ; ; ; ; ;
30800;1545;-800;-600;0	448;0	468;-1	000;-1	000;4;556;260;0	448;0	468;634	558;4	713;0; ; ; ; ; ; ; ;
30820;1546;499;228;0	659;0	524;637	728;5	374;0;555;264;0	449;0	469;634	558;4	898;0; ; ; ; ; ; ; ;
30840;1547;498;230;0	659;0	524;636	063;5	360;0;550;273;0	449;0	469;632	697;4	850;0; ; ; ; ; ; ; ;
30860;1548;487;235;0	659;0	524;636	063;5	756;0;556;270;0	449;0	469;632	697;4	873;0; ; ; ; ; ; ; ;
30879;1549;503;274;0	658;0	524;636	063;5	631;0;532;280;0	448;0	469;632	697;4	929;0; ; ; ; ; ; ; ;
30899;1550;-800;-600;0	447;0	469;-1	000;-1	000;4;557;269;0	447;0	469;632	697;4	978;0; ; ; ; ; ; ; ;
30919;1551;577;121;0	657;0	522;636	063;4	884;0;592;278;0	446;0	468;632	697;5	187;0; ; ; ; ; ; ; ;
30939;1552;579;118;0	656;0	522;637	315;4	893;0;595;268;0	446;0	468;636	838;5	287;0; ; ; ; ; ; ; ;
30959;1553;488;249;0	656;0	521;637	315;5	597;0;552;290;0	446;0	468;636	838;4	943;0; ; ; ; ; ; ; ;
30979;1554;-800;-600;0	446;0	468;-1	000;-1	000;4;556;301;0	446;0	468;636	838;5	078;0; ; ; ; ; ; ; ;
30999;1555;440;239;0	657;0	523;637	315;5	095;0;516;337;0	447;0	470;636	838;5	178;0; ; ; ; ; ; ; ;
31019;1556;401;333;0	657;0	524;637	315;4	885;0;476;355;0	448;0	471;636	838;5	057;0; ; ; ; ; ; ; ;
31039;1557;402;331;0	657;0	524;639	356;4	900;0;464;371;0	447;0	471;637	713;5	090;0; ; ; ; ; ; ; ;
31059;1558;-800;-600;0	447;0	471;-1	000;-1	000;4;469;341;0	447;0	471;637	713;4	785;0; ; ; ; ; ; ; ;
31079;1559;-800;-600;0	447;0	471;-1	000;-1	000;4;494;385;0	447;0	471;637	713;4	877;0; ; ; ; ; ; ; ;
31099;1560;485;246;0	657;0	524;639	356;4	731;0;501;367;0	447;0	471;637	713;5	205;0; ; ; ; ; ; ; ;
31119;1561;410;391;0	657;0	523;639	356;5	358;0;468;406;0	447;0	471;637	713;4	941;0; ; ; ; ; ; ; ;
31139;1562;410;391;0	657;0	522;638	828;5	354;0;484;404;0	446;0	471;640	970;5	097;0; ; ; ; ; ; ; ;
31158;1563;386;404;0	657;0	521;638	828;5	734;0;477;382;0	446;0	470;640	970;4	938;0; ; ; ; ; ; ; ;
31178;1564;-800;-600;0	445;0	470;-1	000;-1	000;4;467;400;0	445;0	470;640	970;4	884;0; ; ; ; ; ; ; ;
31199;1565;407;408;0	655;0	519;638	828;5	614;0;470;371;0	444;0	470;640	970;4	624;0; ; ; ; ; ; ; ;
31218;1566;384;417;0	654;0	518;638	828;5	574;0;475;413;0	443;0	470;640	970;4	678;0; ; ; ; ; ; ; ;
31238;1567;384;417;0	653;0	517;638	199;5	568;0;470;408;0	442;0	470;640	505;4	729;0; ; ; ; ; ; ; ;
31258;1568;399;383;0	652;0	516;638	199;5	255;0;497;393;0	441;0	470;640	505;4	773;0; ; ; ; ; ; ; ;
31278;1569;400;419;0	651;0	515;638	199;5	409;0;475;356;0	439;0	470;640	505;4	611;0; ; ; ; ; ; ; ;
31298;1570;-800;-600;0	439;0	470;-1	000;-1	000;4;455;372;0	439;0	470;640	505;4	876;0; ; ; ; ; ; ; ;
31318;1571;-800;-600;0	438;0	469;-1	000;-1	000;4;467;375;0	438;0	469;640	505;4	770;0; ; ; ; ; ; ; ;
31338;1572;-800;-600;0	649;0	513;-1	000;-1	000;4;461;374;0	437;0	469;643	091;4	774;0; ; ; ; ; ; ; ;
31358;1573;399;422;0	648;0	513;639	096;5	501;0;462;378;0	437;0	469;643	091;4	829;0; ; ; ; ; ; ; ;
31378;1574;406;402;0	648;0	513;639	096;5	565;0;486;363;0	436;0	469;643	091;4	742;0; ; ; ; ; ; ; ;
31398;1575;-800;-600;0	436;0	469;-1	000;-1	000;4;475;356;0	436;0	469;643	091;4	961;0; ; ; ; ; ; ; ;
31418;1576;396;396;0	648;0	513;639	096;5	453;0;461;378;0	436;0	469;643	091;4	772;0; ; ; ; ; ; ; ;
31438;1577;396;397;0	648;0	513;637	220;5	437;0;468;371;0	437;0	468;641	258;4	842;0; ; ; ; ; ; ; ;
31458;1578;-800;-600;0	438;0	468;-1	000;-1	000;4;484;367;0	438;0	468;641	258;5	059;0; ; ; ; ; ; ; ;
31477;1579;393;430;0	650;0	513;637	220;5	587;0;466;360;0	439;0	468;641	258;4	925;0; ; ; ; ; ; ; ;
31497;1580;-800;-600;0	439;0	468;-1	000;-1	000;4;491;371;0	439;0	468;641	258;4	911;0; ; ; ; ; ; ; ;
31517;1581;382;386;0	651;0	513;637	220;5	376;0;521;358;0	439;0	468;641	258;5	076;0; ; ; ; ; ; ; ;
31537;1582;382;386;0	651;0	514;636	977;5	374;0;521;363;0	439;0	467;640	019;4	998;0; ; ; ; ; ; ; ;
31557;1583;404;382;0	651;0	514;636	977;5	409;0;428;378;0	440;0	467;640	019;4	856;0; ; ; ; ; ; ; ;
31577;1584;388;393;0	651;0	514;636	977;5	716;0;500;360;0	440;0	467;640	019;4	985;0; ; ; ; ; ; ; ;
31597;1585;-800;-600;0	440;0	468;-1	000;-1	000;4;454;350;0	440;0	468;640	019;4	853;0; ; ; ; ; ; ; ;
31617;1586;377;382;0	651;0	514;636	977;5	460;0;512;317;0	440;0	468;640	019;5	101;0; ; ; ; ; ; ; ;
31637;1587;377;384;0	651;0	514;635	378;5	447;0;499;306;0	440;0	467;636	258;5	067;0; ; ; ; ; ; ; ;
31657;1588;380;321;0	651;0	514;635	378;5	611;0;-800;-600;0	651;0	514;-1	000;-1	000;4; ; ; ; ; ; ; ;
31677;1589;412;322;0	651;0	515;635	378;5	542;0;462;331;0	440;0	468;636	258;4	941;0; ; ; ; ; ; ; ;
31697;1590;369;340;0	651;0	515;635	378;5	509;0;452;339;0	440;0	468;636	258;4	785;0; ; ; ; ; ; ; ;
31717;1591;390;362;0	650;0	515;635	378;5	930;0;-800;-600;0	650;0	515;-1	000;-1	000;4; ; ; ; ; ; ; ;
31736;1592;398;368;0	650;0	515;638	174;5	940;0;-800;-600;0	439;0	469;-1	000;-1	000;4; ; ; ; ; ; ; ;
31757;1593;-800;-600;-1	000;-1	000;-1	000;-1	000;4;-800;-600;-1	000;-1	000;-1	000;-1	000;4; ; ; ; ; ; ; ;
31776;1594;-800;-600;-1	000;-1	000;-1	000;-1	000;4;-800;-600;-1	000;-1	000;-1	000;-1	000;4; ; ; ; ; ; ; ;
31796;1595;399;329;0	647;0	516;638	174;5	693;0;-800;-600;0	647;0	516;-1	000;-1	000;4; ; ; ; ; ; ; ;
31816;1596;400;362;0	646;0	516;638	174;5	687;0;470;325;0	434;0	471;640	754;4	904;0; ; ; ; ; ; ; ;
31836;1597;400;362;0	644;0	516;638	652;5	691;0;471;327;0	433;0	471;639	356;4	894;0; ; ; ; ; ; ; ;
31856;1598;-800;-600;-1	000;-1	000;-1	000;-1	000;4;-800;-600;-1	000;-1	000;-1	000;-1	000;4; ; ; ; ; ; ; ;
31876;1599;415;369;0	642;0	516;638	652;5	591;0;-800;-600;0	642;0	516;-1	000;-1	000;4; ; ; ; ; ; ; ;
31896;1600;414;376;0	641;0	515;638	652;5	600;0;454;366;0	429;0	472;639	356;4	824;0; ; ; ; ; ; ; ;
31916;1601;507;322;0	638;0	515;638	652;5	762;0;626;304;0	427;0	473;639	356;5	136;0; ; ; ; ; ; ; ;
31936;1602;536;314;0	634;0	515;633	409;5	775;0;619;316;0	424;0	474;629	918;5	063;0; ; ; ; ; ; ; ;
31956;1603;759;135;0	632;0	514;633	409;4	897;0;823;297;0	422;0	474;629	918;4	568;0; ; ; ; ; ; ; ;
31976;1604;784;104;0	631;0	514;633	409;4	543;0;827;321;0	421;0	474;629	918;4	769;0; ; ; ; ; ; ; ;
31996;1605;-800;-600;0	419;0	475;-1	000;-1	000;4;825;321;0	419;0	475;629	918;4	748;0; ; ; ; ; ; ; ;
32016;1606;762;143;0	629;0	513;633	409;4	727;0;858;340;0	418;0	475;629	918;4	910;0; ; ; ; ; ; ; ;
32036;1607;760;146;0	628;0	513;631	520;4	713;0;865;347;0	417;0	475;629	561;4	948;0; ; ; ; ; ; ; ;
32055;1608;-800;-600;0	416;0	475;-1	000;-1	000;4;821;347;0	416;0	475;629	561;4	576;0; ; ; ; ; ; ; ;
32075;1609;753;162;0	626;0	513;631	520;4	709;0;850;342;0	415;0	475;629	561;4	662;0; ; ; ; ; ; ; ;
32095;1610;709;204;0	626;0	513;631	520;5	051;0;815;331;0	415;0	475;629	561;4	675;0; ; ; ; ; ; ; ;
32115;1611;754;178;0	626;0	513;631	520;5	016;0;843;340;0	415;0	475;629	561;4	847;0; ; ; ; ; ; ; ;
32135;1612;742;193;0	626;0	514;633	710;4	998;0;828;334;0	414;0	475;630	724;4	924;0; ; ; ; ; ; ; ;
32155;1613;-800;-600;0	414;0	475;-1	000;-1	000;4;821;357;0	414;0	475;630	724;4	873;0; ; ; ; ; ; ; ;
32175;1614;785;184;0	626;0	514;633	710;4	674;0;838;343;0	415;0	475;630	724;4	816;0; ; ; ; ; ; ; ;
32195;1615;810;134;0	626;0	514;633	710;4	468;0;827;327;0	415;0	475;630	724;4	665;0; ; ; ; ; ; ; ;
32215;1616;789;126;0	627;0	515;633	710;4	538;0;837;345;0	416;0	476;630	724;4	666;0; ; ; ; ; ; ; ;
32235;1617;801;117;0	627;0	515;631	560;4	410;0;833;340;0	416;0	476;630	938;4	669;0; ; ; ; ; ; ; ;
32255;1618;-800;-600;0	417;0	476;-1	000;-1	000;4;828;328;0	417;0	476;630	938;4	617;0; ; ; ; ; ; ; ;
32275;1619;770;147;0	628;0	515;631	560;4	607;0;851;359;0	417;0	476;630	938;4	921;0; ; ; ; ; ; ; ;
32295;1620;-800;-600;0	417;0	476;-1	000;-1	000;4;799;330;0	417;0	476;630	938;4	627;0; ; ; ; ; ; ; ;
32315;1621;-800;-600;0	416;0	476;-1	000;-1	000;4;812;342;0	416;0	476;630	938;4	716;0; ; ; ; ; ; ; ;
32334;1622;-800;-600;0	627;0	515;-1	000;-1	000;4;807;355;0	416;0	477;628	461;4	784;0; ; ; ; ; ; ; ;
32355;1623;-800;-600;-1	000;-1	000;-1	000;-1	000;4;-800;-600;-1	000;-1	000;-1	000;-1	000;4; ; ; ; ; ; ; ;
32374;1624;-800;-600;0	414;0	477;-1	000;-1	000;4;869;321;0	414;0	477;628	461;4	781;0; ; ; ; ; ; ; ;
32394;1625;780;175;0	624;0	515;630	868;4	822;0;837;328;0	413;0	478;628	461;4	801;0; ; ; ; ; ; ; ;
32414;1626;804;112;0	623;0	515;630	868;4	613;0;863;342;0	412;0	478;628	461;4	725;0;42;810;245; ; ; ; ;
32434;1627;801;116;0	622;0	515;628	757;4	598;0;842;359;0	411;0	478;621	926;4	666;0;42;810;245; ; ; ; ;
32454;1628;779;169;0	621;0	515;628	757;4	718;0;849;342;0	410;0	478;621	926;4	622;0;42;810;245; ; ; ; ;
32474;1629;804;158;0	620;0	515;628	757;4	673;0;838;327;0	409;0	479;621	926;4	380;0;42;810;245; ; ; ; ;
32494;1630;788;166;0	620;0	515;628	757;4	850;0;834;332;0	409;0	479;621	926;4	368;0;42;810;245; ; ; ; ;
32514;1631;784;166;0	619;0	515;628	757;4	664;0;814;323;0	408;0	479;621	926;4	273;0;42;810;245; ; ; ; ;
32534;1632;784;162;0	619;0	515;630	156;4	730;0;807;322;0	408;0	479;623	199;4	242;0;42;810;245; ; ; ; ;
32554;1633;-800;-600;0	409;0	479;-1	000;-1	000;4;854;330;0	409;0	479;623	199;4	650;0; ; ; ; ; ; ; ;
32574;1634;813;162;0	620;0	515;630	156;4	837;0;848;343;0	409;0	479;623	199;4	742;0; ; ; ; ; ; ; ;
32594;1635;-800;-600;0	409;0	479;-1	000;-1	000;4;878;337;0	409;0	479;623	199;4	775;0; ; ; ; ; ; ; ;
32614;1636;831;153;0	620;0	515;630	156;4	331;0;858;340;0	409;0	479;623	199;4	558;0; ; ; ; ; ; ; ;
32634;1637;832;151;0	619;0	514;631	373;4	339;0;863;338;0	408;0	479;622	631;4	600;0; ; ; ; ; ; ; ;
32654;1638;-800;-600;0	408;0	479;-1	000;-1	000;4;829;342;0	408;0	479;622	631;4	703;0; ; ; ; ; ; ; ;
32673;1639;871;139;0	619;0	514;631	373;4	562;0;831;329;0	407;0	479;622	631;4	508;0; ; ; ; ; ; ; ;
32693;1640;773;179;0	618;0	513;631	373;4	827;0;860;330;0	407;0	479;622	631;4	796;0; ; ; ; ; ; ; ;
32713;1641;783;188;0	618;0	513;631	373;4	774;0;857;336;0	406;0	479;622	631;4	498;0; ; ; ; ; ; ; ;
32733;1642;793;201;0	618;0	511;628	067;4	698;0;854;332;0	407;0	477;621	302;4	581;0; ; ; ; ; ; ; ;
32753;1643;-800;-600;-1	000;-1	000;-1	000;-1	000;4;-800;-600;-1	000;-1	000;-1	000;-1	000;4; ; ; ; ; ; ; ;
32773;1644;-800;-600;-1	000;-1	000;-1	000;-1	000;4;-800;-600;-1	000;-1	000;-1	000;-1	000;4; ; ; ; ; ; ; ;
32793;1645;-800;-600;-1	000;-1	000;-1	000;-1	000;4;-800;-600;-1	000;-1	000;-1	000;-1	000;4; ; ; ; ; ; ; ;
32813;1646;-800;-600;-1	000;-1	000;-1	000;-1	000;4;-800;-600;-1	000;-1	000;-1	000;-1	000;4; ; ; ; ; ; ; ;
32833;1647;-800;-600;-1	000;-1	000;-1	000;-1	000;4;-800;-600;-1	000;-1	000;-1	000;-1	000;4; ; ; ; ; ; ; ;
32853;1648;-800;-600;-1	000;-1	000;-1	000;-1	000;4;-800;-600;-1	000;-1	000;-1	000;-1	000;4; ; ; ; ; ; ; ;
32873;1649;-800;-600;-1	000;-1	000;-1	000;-1	000;4;-800;-600;-1	000;-1	000;-1	000;-1	000;4; ; ; ; ; ; ; ;
32893;1650;-800;-600;-1	000;-1	000;-1	000;-1	000;4;-800;-600;-1	000;-1	000;-1	000;-1	000;4; ; ; ; ; ; ; ;
32913;1651;-800;-600;-1	000;-1	000;-1	000;-1	000;4;-800;-600;-1	000;-1	000;-1	000;-1	000;4; ; ; ; ; ; ; ;
32932;1652;-800;-600;-1	000;-1	000;-1	000;-1	000;4;-800;-600;-1	000;-1	000;-1	000;-1	000;4; ; ; ; ; ; ; ;
32952;1653;-800;-600;-1	000;-1	000;-1	000;-1	000;4;-800;-600;-1	000;-1	000;-1	000;-1	000;4; ; ; ; ; ; ; ;
32972;1654;-800;-600;-1	000;-1	000;-1	000;-1	000;4;-800;-600;-1	000;-1	000;-1	000;-1	000;4; ; ; ; ; ; ; ;
32992;1655;-800;-600;-1	000;-1	000;-1	000;-1	000;4;-800;-600;-1	000;-1	000;-1	000;-1	000;4; ; ; ; ; ; ; ;
33012;1656;-800;-600;-1	000;-1	000;-1	000;-1	000;4;-800;-600;-1	000;-1	000;-1	000;-1	000;4; ; ; ; ; ; ; ;
33032;1657;-800;-600;-1	000;-1	000;-1	000;-1	000;4;-800;-600;-1	000;-1	000;-1	000;-1	000;4; ; ; ; ; ; ; ;
33052;1658;-800;-600;-1	000;-1	000;-1	000;-1	000;4;-800;-600;-1	000;-1	000;-1	000;-1	000;4; ; ; ; ; ; ; ;
33072;1659;-800;-600;-1	000;-1	000;-1	000;-1	000;4;-800;-600;-1	000;-1	000;-1	000;-1	000;4; ; ; ; ; ; ; ;
33092;1660;-800;-600;-1	000;-1	000;-1	000;-1	000;4;-800;-600;-1	000;-1	000;-1	000;-1	000;4; ; ; ; ; ; ; ;
33112;1661;-800;-600;-1	000;-1	000;-1	000;-1	000;4;-800;-600;-1	000;-1	000;-1	000;-1	000;4; ; ; ; ; ; ; ;
33132;1662;-800;-600;-1	000;-1	000;-1	000;-1	000;4;-800;-600;-1	000;-1	000;-1	000;-1	000;4; ; ; ; ; ; ; ;
33153;1663;-800;-600;-1	000;-1	000;-1	000;-1	000;4;-800;-600;-1	000;-1	000;-1	000;-1	000;4; ; ; ; ; ; ; ;
33172;1664;-800;-600;-1	000;-1	000;-1	000;-1	000;4;-800;-600;-1	000;-1	000;-1	000;-1	000;4; ; ; ; ; ; ; ;
33192;1665;-800;-600;-1	000;-1	000;-1	000;-1	000;4;-800;-600;-1	000;-1	000;-1	000;-1	000;4; ; ; ; ; ; ; ;
33212;1666;-800;-600;-1	000;-1	000;-1	000;-1	000;4;-800;-600;-1	000;-1	000;-1	000;-1	000;4; ; ; ; ; ; ; ;
33232;1667;-800;-600;-1	000;-1	000;-1	000;-1	000;4;-800;-600;-1	000;-1	000;-1	000;-1	000;4; ; ; ; ; ; ; ;
33251;1668;-800;-600;-1	000;-1	000;-1	000;-1	000;4;-800;-600;-1	000;-1	000;-1	000;-1	000;4; ; ; ; ; ; ; ;
33272;1669;-800;-600;-1	000;-1	000;-1	000;-1	000;4;-800;-600;-1	000;-1	000;-1	000;-1	000;4; ; ; ; ; ; ; ;
33291;1670;-800;-600;-1	000;-1	000;-1	000;-1	000;4;-800;-600;-1	000;-1	000;-1	000;-1	000;4; ; ; ; ; ; ; ;
33312;1671;-800;-600;-1	000;-1	000;-1	000;-1	000;4;-800;-600;-1	000;-1	000;-1	000;-1	000;4; ; ; ; ; ; ; ;
33331;1672;-800;-600;-1	000;-1	000;-1	000;-1	000;4;-800;-600;-1	000;-1	000;-1	000;-1	000;4; ; ; ; ; ; ; ;
33352;1673;-800;-600;-1	000;-1	000;-1	000;-1	000;4;-800;-600;-1	000;-1	000;-1	000;-1	000;4; ; ; ; ; ; ; ;
33371;1674;-800;-600;-1	000;-1	000;-1	000;-1	000;4;-800;-600;-1	000;-1	000;-1	000;-1	000;4; ; ; ; ; ; ; ;
33393;1675;-800;-600;-1	000;-1	000;-1	000;-1	000;4;-800;-600;-1	000;-1	000;-1	000;-1	000;4; ; ; ; ; ; ; ;
33411;1676;-800;-600;-1	000;-1	000;-1	000;-1	000;4;-800;-600;-1	000;-1	000;-1	000;-1	000;4; ; ; ; ; ; ; ;
33432;1677;-800;-600;-1	000;-1	000;-1	000;-1	000;4;-800;-600;-1	000;-1	000;-1	000;-1	000;4; ; ; ; ; ; ; ;
33451;1678;-800;-600;-1	000;-1	000;-1	000;-1	000;4;-800;-600;-1	000;-1	000;-1	000;-1	000;4; ; ; ; ; ; ; ;
33472;1679;-800;-600;-1	000;-1	000;-1	000;-1	000;4;-800;-600;-1	000;-1	000;-1	000;-1	000;4; ; ; ; ; ; ; ;
33491;1680;-800;-600;-1	000;-1	000;-1	000;-1	000;4;-800;-600;-1	000;-1	000;-1	000;-1	000;4; ; ; ; ; ; ; ;
33512;1681;-800;-600;-1	000;-1	000;-1	000;-1	000;4;-800;-600;-1	000;-1	000;-1	000;-1	000;4; ; ; ; ; ; ; ;
33531;1682;-800;-600;-1	000;-1	000;-1	000;-1	000;4;-800;-600;-1	000;-1	000;-1	000;-1	000;4; ; ; ; ; ; ; ;
33552;1683;-800;-600;0	627;0	510;-1	000;-1	000;4;-800;-600;0	415;0	476;-1	000;-1	000;4; ; ; ; ; ; ; ;
33570;1684;-800;-600;-1	000;-1	000;-1	000;-1	000;4;-800;-600;-1	000;-1	000;-1	000;-1	000;4; ; ; ; ; ; ; ;
33592;1685;-800;-600;-1	000;-1	000;-1	000;-1	000;4;-800;-600;-1	000;-1	000;-1	000;-1	000;4; ; ; ; ; ; ; ;
33610;1686;371;334;0	628;0	511;638	179;5	456;0;-800;-600;0	628;0	511;-1	000;-1	000;4; ; ; ; ; ; ; ;
33632;1687;-800;-600;0	416;0	476;-1	000;-1	000;4;410;346;0	416;0	476;637	274;4	686;0; ; ; ; ; ; ; ;
33650;1688;-800;-600;0	628;0	511;-1	000;-1	000;4;410;347;0	416;0	477;637	072;4	684;0; ; ; ; ; ; ; ;
33670;1689;-800;-600;-1	000;-1	000;-1	000;-1	000;4;-800;-600;-1	000;-1	000;-1	000;-1	000;4; ; ; ; ; ; ; ;
33690;1690;365;347;0	628;0	511;637	707;5	591;0;-800;-600;0	628;0	511;-1	000;-1	000;4; ; ; ; ; ; ; ;
33710;1691;-800;-600;0	415;0	477;-1	000;-1	000;4;399;370;0	415;0	477;637	072;4	709;0; ; ; ; ; ; ; ;
33730;1692;-800;-600;0	415;0	477;-1	000;-1	000;4;435;336;0	415;0	477;637	072;4	919;0; ; ; ; ; ; ; ;
33750;1693;-800;-600;0	627;0	512;-1	000;-1	000;4;436;338;0	415;0	477;634	966;4	904;0; ; ; ; ; ; ; ;
33770;1694;-800;-600;0	417;0	478;-1	000;-1	000;4;309;440;0	417;0	478;634	966;4	889;0; ; ; ; ; ; ; ;
33790;1695;-800;-600;0	418;0	478;-1	000;-1	000;4;315;449;0	418;0	478;634	966;4	825;0; ; ; ; ; ; ; ;
33810;1696;250;439;0	630;0	514;636	289;5	464;0;330;428;0	418;0	478;634	966;4	755;0; ; ; ; ; ; ; ;
33829;1697;-800;-600;0	418;0	479;-1	000;-1	000;4;320;446;0	418;0	479;634	966;4	704;0; ; ; ; ; ; ; ;
33849;1698;-800;-600;0	630;0	515;-1	000;-1	000;4;326;438;0	419;0	479;635	651;4	657;0; ; ; ; ; ; ; ;
33869;1699;-800;-600;0	419;0	479;-1	000;-1	000;4;193;318;0	419;0	479;635	651;4	089;0; ; ; ; ; ; ; ;
33889;1700;-800;-600;0	420;0	479;-1	000;-1	000;4;314;458;0	420;0	479;635	651;4	709;0; ; ; ; ; ; ; ;
33909;1701;232;477;0	632;0	516;637	255;5	422;0;308;463;0	420;0	480;635	651;4	823;0; ; ; ; ; ; ; ;
33929;1702;-800;-600;0	421;0	480;-1	000;-1	000;4;321;465;0	421;0	480;635	651;4	856;0; ; ; ; ; ; ; ;
33949;1703;-800;-600;0	632;0	516;-1	000;-1	000;4;323;463;0	420;0	480;640	451;4	925;0; ; ; ; ; ; ; ;
33969;1704;-800;-600;0	420;0	480;-1	000;-1	000;4;307;409;0	420;0	480;640	451;4	546;0; ; ; ; ; ; ; ;
33989;1705;-800;-600;0	419;0	480;-1	000;-1	000;4;326;461;0	419;0	480;640	451;4	885;0; ; ; ; ; ; ; ;
34009;1706;245;438;0	630;0	516;637	426;5	424;0;326;467;0	418;0	480;640	451;5	087;0; ; ; ; ; ; ; ;
34029;1707;264;443;0	629;0	516;637	426;5	374;0;329;481;0	417;0	480;640	451;4	998;0; ; ; ; ; ; ; ;
34049;1708;264;442;0	629;0	516;637	686;5	376;0;329;491;0	417;0	481;639	639;5	096;0; ; ; ; ; ; ; ;
34069;1709;-800;-600;0	417;0	481;-1	000;-1	000;4;302;429;0	417;0	481;639	639;4	905;0; ; ; ; ; ; ; ;
34089;1710;-800;-600;0	417;0	481;-1	000;-1	000;4;331;474;0	417;0	481;639	639;4	940;0; ; ; ; ; ; ; ;
34109;1711;232;476;0	629;0	516;637	686;5	466;0;318;500;0	417;0	482;639	639;5	058;0; ; ; ; ; ; ; ;
34128;1712;278;464;0	630;0	516;637	686;5	576;0;-800;-600;0	630;0	516;-1	000;-1	000;4; ; ; ; ; ; ; ;
34148;1713;280;465;0	629;0	517;635	569;5	559;0;-800;-600;0	417;0	482;-1	000;-1	000;4; ; ; ; ; ; ; ;
34168;1714;-800;-600;0	417;0	483;-1	000;-1	000;4;387;473;0	417;0	483;639	907;4	707;0;43;383;468; ; ; ; ;
34188;1715;340;481;0	628;0	517;635	569;5	579;0;397;475;0	417;0	482;639	907;4	786;0;43;383;468; ; ; ; ;
34208;1716;-800;-600;0	417;0	482;-1	000;-1	000;4;359;482;0	417;0	482;639	907;4	666;0;43;383;468; ; ; ; ;
34228;1717;-800;-600;0	417;0	482;-1	000;-1	000;4;387;482;0	417;0	482;639	907;4	578;0;43;383;468; ; ; ; ;
34248;1718;-800;-600;0	629;0	517;-1	000;-1	000;4;381;481;0	417;0	482;638	861;4	570;0;43;383;468; ; ; ; ;
34268;1719;-800;-600;0	417;0	482;-1	000;-1	000;4;377;464;0	417;0	482;638	861;4	768;0;43;383;468; ; ; ; ;
34288;1720;-800;-600;0	416;0	482;-1	000;-1	000;4;387;475;0	416;0	482;638	861;4	674;0;43;383;468; ; ; ; ;
34308;1721;-800;-600;0	416;0	482;-1	000;-1	000;4;404;463;0	416;0	482;638	861;4	702;0;43;383;468; ; ; ; ;
34328;1722;-800;-600;0	416;0	482;-1	000;-1	000;4;382;472;0	416;0	482;638	861;4	651;0;43;383;468; ; ; ; ;
34348;1723;-800;-600;0	628;0	516;-1	000;-1	000;4;392;465;0	416;0	482;640	486;4	664;0;43;383;468; ; ; ; ;
34368;1724;-800;-600;0	416;0	482;-1	000;-1	000;4;388;458;0	416;0	482;640	486;4	755;0;43;383;468; ; ; ; ;
34388;1725;-800;-600;0	416;0	482;-1	000;-1	000;4;392;431;0	416;0	482;640	486;4	710;0;43;383;468; ; ; ; ;
34408;1726;-800;-600;0	416;0	482;-1	000;-1	000;4;365;472;0	416;0	482;640	486;4	720;0; ; ; ; ; ; ; ;
34427;1727;-800;-600;0	417;0	482;-1	000;-1	000;4;386;478;0	417;0	482;640	486;4	669;0; ; ; ; ; ; ; ;
34447;1728;-800;-600;0	629;0	515;-1	000;-1	000;4;382;482;0	417;0	481;643	460;4	680;0; ; ; ; ; ; ; ;
34467;1729;-800;-600;0	417;0	481;-1	000;-1	000;4;411;437;0	417;0	481;643	460;4	881;0; ; ; ; ; ; ; ;
34487;1730;-800;-600;0	417;0	481;-1	000;-1	000;4;406;453;0	417;0	481;643	460;4	742;0; ; ; ; ; ; ; ;
34507;1731;-800;-600;-1	000;-1	000;-1	000;-1	000;4;-800;-600;-1	000;-1	000;-1	000;-1	000;4; ; ; ; ; ; ; ;
34527;1732;263;449;0	631;0	516;638	971;5	348;0;324;447;0	419;0	481;643	460;4	889;0; ; ; ; ; ; ; ;
34547;1733;266;453;0	631;0	516;633	582;5	305;0;304;450;0	420;0	482;637	333;4	800;0; ; ; ; ; ; ; ;
34567;1734;215;471;0	631;0	516;633	582;4	973;0;294;470;0	420;0	482;637	333;4	592;0; ; ; ; ; ; ; ;
34587;1735;-800;-600;0	420;0	482;-1	000;-1	000;4;328;469;0	420;0	482;637	333;4	936;0; ; ; ; ; ; ; ;
34607;1736;-800;-600;0	421;0	482;-1	000;-1	000;4;270;467;0	421;0	482;637	333;4	425;0; ; ; ; ; ; ; ;
34627;1737;224;465;0	633;0	517;633	582;5	100;0;302;485;0	421;0	482;637	333;4	529;0; ; ; ; ; ; ; ;
34647;1738;224;465;0	634;0	517;633	571;5	100;0;306;484;0	422;0	482;639	677;4	584;0; ; ; ; ; ; ; ;
34667;1739;231;514;0	634;0	517;633	571;5	455;0;247;373;0	422;0	481;639	677;4	358;0; ; ; ; ; ; ; ;
34687;1740;143;441;0	634;0	517;633	571;4	905;0;286;491;0	422;0	481;639	677;4	511;0; ; ; ; ; ; ; ;
34707;1741;-800;-600;0	422;0	481;-1	000;-1	000;4;301;491;0	422;0	481;639	677;4	626;0; ; ; ; ; ; ; ;
34726;1742;159;465;0	634;0	517;633	571;5	192;0;302;497;0	422;0	482;639	677;4	786;0; ; ; ; ; ; ; ;
34746;1743;159;465;0	634;0	517;633	634;5	193;0;305;500;0	422;0	482;638	349;4	907;0; ; ; ; ; ; ; ;
34766;1744;-800;-600;0	422;0	482;-1	000;-1	000;4;281;495;0	422;0	482;638	349;4	631;0; ; ; ; ; ; ; ;
34786;1745;241;535;0	634;0	518;633	634;5	171;0;286;489;0	422;0	482;638	349;4	565;0; ; ; ; ; ; ; ;
34806;1746;-800;-600;0	422;0	482;-1	000;-1	000;4;300;503;0	422;0	482;638	349;4	783;0; ; ; ; ; ; ; ;
34826;1747;223;479;0	633;0	518;633	634;4	878;0;304;502;0	421;0	482;638	349;4	621;0;44;263;497; ; ; ; ;
34846;1748;223;479;0	633;0	517;633	395;4	876;0;307;501;0	421;0	482;639	642;4	651;0;44;263;497; ; ; ; ;
34866;1749;-800;-600;0	421;0	482;-1	000;-1	000;4;286;498;0	421;0	482;639	642;4	670;0;44;263;497; ; ; ; ;
34886;1750;223;498;0	633;0	517;633	395;4	966;0;297;491;0	421;0	482;639	642;4	524;0;44;263;497; ; ; ; ;
34906;1751;237;526;0	633;0	517;633	395;5	059;0;274;491;0	421;0	482;639	642;4	443;0;44;263;497; ; ; ; ;
34926;1752;216;483;0	633;0	517;633	395;5	036;0;299;508;0	421;0	483;639	642;4	563;0;44;263;497; ; ; ; ;
34946;1753;220;489;0	634;0	518;632	085;5	003;0;293;506;0	421;0	483;639	523;4	549;0;44;263;497; ; ; ; ;
34966;1754;-800;-600;0	422;0	483;-1	000;-1	000;4;297;500;0	422;0	483;639	523;4	508;0; ; ; ; ; ; ; ;
34986;1755;230;506;0	634;0	518;632	085;5	045;0;295;511;0	422;0	483;639	523;4	683;0; ; ; ; ; ; ; ;
35006;1756;-800;-600;0	422;0	482;-1	000;-1	000;4;295;502;0	422;0	482;639	523;4	553;0; ; ; ; ; ; ; ;
35026;1757;-800;-600;0	422;0	482;-1	000;-1	000;4;294;491;0	422;0	482;639	523;4	638;0; ; ; ; ; ; ; ;
35045;1758;-800;-600;0	634;0	518;-1	000;-1	000;4;295;495;0	422;0	482;637	258;4	564;0; ; ; ; ; ; ; ;
35065;1759;-800;-600;0	422;0	482;-1	000;-1	000;4;304;501;0	422;0	482;637	258;4	654;0; ; ; ; ; ; ; ;
35085;1760;-800;-600;0	422;0	482;-1	000;-1	000;4;246;470;0	422;0	482;637	258;4	322;0; ; ; ; ; ; ; ;
35105;1761;259;465;0	634;0	518;634	527;5	190;0;273;498;0	422;0	483;637	258;4	453;0; ; ; ; ; ; ; ;
35125;1762;-800;-600;0	422;0	483;-1	000;-1	000;4;299;498;0	422;0	483;637	258;4	593;0; ; ; ; ; ; ; ;
35145;1763;-800;-600;0	634;0	519;-1	000;-1	000;4;278;496;0	422;0	483;638	661;4	464;0; ; ; ; ; ; ; ;
35165;1764;235;519;0	634;0	519;631	935;5	327;0;285;484;0	422;0	483;638	661;4	586;0; ; ; ; ; ; ; ;
35185;1765;210;525;0	634;0	519;631	935;5	352;0;265;502;0	422;0	483;638	661;4	398;0; ; ; ; ; ; ; ;
35205;1766;-800;-600;0	422;0	483;-1	000;-1	000;4;269;474;0	422;0	483;638	661;4	319;0; ; ; ; ; ; ; ;
35225;1767;-800;-600;0	422;0	483;-1	000;-1	000;4;311;514;0	422;0	483;638	661;4	741;0; ; ; ; ; ; ; ;
35245;1768;-800;-600;0	635;0	519;-1	000;-1	000;4;304;509;0	422;0	483;637	356;4	631;0; ; ; ; ; ; ; ;
35265;1769;-800;-600;0	423;0	483;-1	000;-1	000;4;247;439;0	423;0	483;637	356;4	338;0; ; ; ; ; ; ; ;
35285;1770;186;465;0	635;0	519;632	914;4	748;0;293;485;0	422;0	483;637	356;4	567;0; ; ; ; ; ; ; ;
35305;1771;-800;-600;0	422;0	483;-1	000;-1	000;4;258;427;0	422;0	483;637	356;3	989;0; ; ; ; ; ; ; ;
35325;1772;-800;-600;0	422;0	482;-1	000;-1	000;4;253;436;0	422;0	482;637	356;3	943;0; ; ; ; ; ; ; ;
35344;1773;-800;-600;0	634;0	519;-1	000;-1	000;4;266;441;0	422;0	482;640	943;3	919;0; ; ; ; ; ; ; ;
35364;1774;-800;-600;0	422;0	482;-1	000;-1	000;4;244;416;0	422;0	482;640	943;4	145;0; ; ; ; ; ; ; ;
35384;1775;152;461;0	635;0	519;632	811;4	671;0;295;453;0	423;0	482;640	943;4	279;0; ; ; ; ; ; ; ;
35404;1776;-800;-600;0	423;0	482;-1	000;-1	000;4;275;490;0	423;0	482;640	943;4	365;0; ; ; ; ; ; ; ;
35424;1777;223;474;0	636;0	519;632	811;4	654;0;283;498;0	423;0	483;640	943;4	371;0; ; ; ; ; ; ; ;
35444;1778;223;474;0	636;0	519;633	152;4	656;0;275;507;0	423;0	483;641	487;4	381;0; ; ; ; ; ; ; ;
35464;1779;-800;-600;0	423;0	482;-1	000;-1	000;4;273;477;0	423;0	482;641	487;4	521;0; ; ; ; ; ; ; ;
35484;1780;-800;-600;0	423;0	482;-1	000;-1	000;4;323;514;0	423;0	482;641	487;4	801;0; ; ; ; ; ; ; ;
35504;1781;239;481;0	636;0	520;633	152;4	628;0;294;493;0	423;0	482;641	487;4	449;0; ; ; ; ; ; ; ;
35524;1782;248;525;0	636;0	520;633	152;4	820;0;306;498;0	424;0	483;641	487;4	386;0; ; ; ; ; ; ; ;
35544;1783;247;524;0	636;0	520;634	382;4	829;0;294;506;0	424;0	483;637	587;4	401;0; ; ; ; ; ; ; ;
35564;1784;169;481;0	636;0	520;634	382;4	930;0;271;502;0	424;0	483;637	587;4	409;0; ; ; ; ; ; ; ;
35584;1785;181;487;0	636;0	520;634	382;4	631;0;291;539;0	423;0	483;637	587;4	561;0; ; ; ; ; ; ; ;
35604;1786;236;500;0	635;0	520;634	382;5	010;0;293;524;0	423;0	483;637	587;4	489;0; ; ; ; ; ; ; ;
35623;1787;150;472;0	635;0	520;634	382;4	634;0;294;516;0	422;0	484;637	587;4	824;0; ; ; ; ; ; ; ;
35643;1788;170;477;0	634;0	520;633	316;4	754;0;293;531;0	422;0	484;637	987;4	891;0; ; ; ; ; ; ; ;
35663;1789;244;504;0	634;0	521;633	316;4	591;0;243;415;0	421;0	484;637	987;4	496;0; ; ; ; ; ; ; ;
35683;1790;236;533;0	634;0	520;633	316;5	308;0;258;461;0	421;0	484;637	987;4	299;0; ; ; ; ; ; ; ;
35703;1791;229;469;0	634;0	520;633	316;4	936;0;303;496;0	422;0	484;637	987;4	517;0; ; ; ; ; ; ; ;
35723;1792;-800;-600;0	422;0	485;-1	000;-1	000;4;283;510;0	422;0	485;637	987;4	637;0; ; ; ; ; ; ; ;
35743;1793;-800;-600;0	634;0	520;-1	000;-1	000;4;306;524;0	422;0	485;638	527;4	608;0; ; ; ; ; ; ; ;
35763;1794;-800;-600;0	421;0	485;-1	000;-1	000;4;291;512;0	421;0	485;638	527;4	504;0; ; ; ; ; ; ; ;
35783;1795;-800;-600;0	421;0	485;-1	000;-1	000;4;217;380;0	421;0	485;638	527;4	124;0; ; ; ; ; ; ; ;
35803;1796;81;478;0	633;0	521;632	819;4	759;0;270;445;0	421;0	485;638	527;4	314;0; ; ; ; ; ; ; ;
35823;1797;222;507;0	633;0	521;632	819;5	282;0;264;485;0	421;0	485;638	527;4	293;0; ; ; ; ; ; ; ;
35843;1798;222;507;0	633;0	520;632	338;5	278;0;262;433;0	421;0	485;640	236;4	282;0; ; ; ; ; ; ; ;
35863;1799;-800;-600;0	421;0	485;-1	000;-1	000;4;303;475;0	421;0	485;640	236;4	597;0; ; ; ; ; ; ; ;
35883;1800;153;450;0	633;0	520;632	338;4	875;0;270;474;0	421;0	485;640	236;4	608;0; ; ; ; ; ; ; ;
35903;1801;-800;-600;0	420;0	485;-1	000;-1	000;4;284;488;0	420;0	485;640	236;4	546;0; ; ; ; ; ; ; ;
35923;1802;231;517;0	632;0	520;632	338;5	137;0;274;465;0	420;0	485;640	236;4	384;0; ; ; ; ; ; ; ;
35942;1803;230;517;0	631;0	520;633	070;5	142;0;280;467;0	419;0	485;641	091;4	362;0; ; ; ; ; ; ; ;
35962;1804;229;509;0	631;0	520;633	070;4	994;0;308;494;0	419;0	485;641	091;4	688;0; ; ; ; ; ; ; ;
35982;1805;252;507;0	631;0	520;633	070;5	298;0;-800;-600;0	631;0	520;-1	000;-1	000;4; ; ; ; ; ; ; ;
36002;1806;-800;-600;0	419;0	486;-1	000;-1	000;4;282;505;0	419;0	486;641	091;4	592;0; ; ; ; ; ; ; ;
36022;1807;234;498;0	631;0	519;633	070;5	230;0;281;501;0	419;0	486;641	091;4	629;0; ; ; ; ; ; ; ;
36042;1808;235;498;0	631;0	519;632	983;5	229;0;283;504;0	419;0	486;636	622;4	598;0; ; ; ; ; ; ; ;
36062;1809;249;523;0	631;0	519;632	983;5	129;0;329;530;0	418;0	485;636	622;4	711;0; ; ; ; ; ; ; ;
36082;1810;367;454;0	628;0	518;632	983;5	058;0;394;430;0	416;0	485;636	622;4	762;0; ; ; ; ; ; ; ;
36102;1811;-800;-600;0	415;0	485;-1	000;-1	000;4;423;468;0	415;0	485;636	622;4	500;0; ; ; ; ; ; ; ;
36122;1812;-800;-600;-1	000;-1	000;-1	000;-1	000;4;-800;-600;-1	000;-1	000;-1	000;-1	000;4; ; ; ; ; ; ; ;
36142;1813;-800;-600;0	627;0	517;-1	000;-1	000;4;-800;-600;0	415;0	485;-1	000;-1	000;4; ; ; ; ; ; ; ;
36162;1814;403;413;0	628;0	517;640	365;5	016;0;442;404;0	415;0	485;638	455;4	369;0;45;415;434; ; ; ; ;
36182;1815;376;413;0	628;0	517;640	365;4	899;0;453;428;0	415;0	485;638	455;4	590;0;45;415;434; ; ; ; ;
36202;1816;370;415;0	628;0	517;640	365;4	880;0;445;438;0	416;0	485;638	455;4	498;0;45;415;434; ; ; ; ;
36221;1817;372;437;0	628;0	516;640	365;5	003;0;438;422;0	415;0	485;638	455;4	384;0;45;415;434; ; ; ; ;
36241;1818;370;442;0	628;0	516;637	475;4	917;0;442;423;0	415;0	484;638	162;4	471;0;45;415;434; ; ; ; ;
36261;1819;413;435;0	627;0	516;637	475;5	082;0;451;450;0	415;0	484;638	162;4	432;0;45;415;434; ; ; ; ;
36281;1820;-800;-600;0	415;0	484;-1	000;-1	000;4;430;456;0	415;0	484;638	162;4	442;0;45;415;434; ; ; ; ;
36301;1821;391;441;0	628;0	516;637	475;5	080;0;470;401;0	415;0	485;638	162;4	518;0; ; ; ; ; ; ; ;
36321;1822;-800;-600;0	416;0	485;-1	000;-1	000;4;411;468;0	416;0	485;638	162;4	455;0; ; ; ; ; ; ; ;
36341;1823;-800;-600;0	629;0	516;-1	000;-1	000;4;421;458;0	416;0	485;640	043;4	498;0; ; ; ; ; ; ; ;
36361;1824;-800;-600;0	416;0	485;-1	000;-1	000;4;438;440;0	416;0	485;640	043;4	492;0; ; ; ; ; ; ; ;
36381;1825;-800;-600;0	416;0	485;-1	000;-1	000;4;466;390;0	416;0	485;640	043;4	522;0; ; ; ; ; ; ; ;
36401;1826;-800;-600;-1	000;-1	000;-1	000;-1	000;4;-800;-600;-1	000;-1	000;-1	000;-1	000;4; ; ; ; ; ; ; ;
36421;1827;-800;-600;0	416;0	485;-1	000;-1	000;4;440;432;0	416;0	485;640	043;4	607;0; ; ; ; ; ; ; ;
36441;1828;-800;-600;0	629;0	517;-1	000;-1	000;4;452;415;0	417;0	485;638	628;4	633;0; ; ; ; ; ; ; ;
36461;1829;-800;-600;0	417;0	485;-1	000;-1	000;4;463;401;0	417;0	485;638	628;4	662;0; ; ; ; ; ; ; ;
36481;1830;-800;-600;0	417;0	485;-1	000;-1	000;4;428;443;0	417;0	485;638	628;4	449;0; ; ; ; ; ; ; ;
36501;1831;-800;-600;0	417;0	485;-1	000;-1	000;4;421;429;0	417;0	485;638	628;4	639;0; ; ; ; ; ; ; ;
36520;1832;-800;-600;0	417;0	485;-1	000;-1	000;4;425;439;0	417;0	485;638	628;4	561;0; ; ; ; ; ; ; ;
36540;1833;-800;-600;0	630;0	517;-1	000;-1	000;4;424;432;0	417;0	485;638	891;4	496;0; ; ; ; ; ; ; ;
36560;1834;-800;-600;-1	000;-1	000;-1	000;-1	000;4;-800;-600;-1	000;-1	000;-1	000;-1	000;4; ; ; ; ; ; ; ;
36580;1835;-800;-600;0	417;0	485;-1	000;-1	000;4;441;440;0	417;0	485;638	891;4	604;0; ; ; ; ; ; ; ;
36600;1836;-800;-600;0	417;0	485;-1	000;-1	000;4;410;453;0	417;0	485;638	891;4	561;0; ; ; ; ; ; ; ;
36620;1837;-800;-600;0	418;0	485;-1	000;-1	000;4;426;416;0	418;0	485;638	891;4	582;0; ; ; ; ; ; ; ;
36640;1838;-800;-600;0	631;0	517;-1	000;-1	000;4;408;412;0	418;0	485;639	666;4	566;0; ; ; ; ; ; ; ;
36660;1839;-800;-600;0	418;0	485;-1	000;-1	000;4;443;405;0	418;0	485;639	666;4	906;0; ; ; ; ; ; ; ;
36680;1840;-800;-600;0	419;0	485;-1	000;-1	000;4;394;465;0	419;0	485;639	666;4	680;0; ; ; ; ; ; ; ;
36700;1841;-800;-600;0	419;0	484;-1	000;-1	000;4;395;474;0	419;0	484;639	666;4	710;0; ; ; ; ; ; ; ;
36720;1842;-800;-600;0	419;0	484;-1	000;-1	000;4;415;445;0	419;0	484;639	666;4	691;0; ; ; ; ; ; ; ;
36740;1843;-800;-600;0	632;0	518;-1	000;-1	000;4;421;438;0	419;0	484;643	651;4	732;0; ; ; ; ; ; ; ;
36760;1844;-800;-600;0	420;0	484;-1	000;-1	000;4;449;423;0	420;0	484;643	651;4	827;0; ; ; ; ; ; ; ;
36780;1845;400;416;0	633;0	518;638	508;5	376;0;-800;-600;0	633;0	518;-1	000;-1	000;4; ; ; ; ; ; ; ;
36799;1846;-800;-600;0	420;0	484;-1	000;-1	000;4;472;420;0	420;0	484;643	651;5	063;0; ; ; ; ; ; ; ;
36819;1847;-800;-600;0	421;0	484;-1	000;-1	000;4;416;398;0	421;0	484;643	651;4	861;0; ; ; ; ; ; ; ;
36839;1848;-800;-600;0	634;0	518;-1	000;-1	000;4;416;399;0	421;0	484;642	004;4	849;0; ; ; ; ; ; ; ;
36859;1849;-800;-600;-1	000;-1	000;-1	000;-1	000;4;-800;-600;-1	000;-1	000;-1	000;-1	000;4; ; ; ; ; ; ; ;
36879;1850;-800;-600;0	421;0	484;-1	000;-1	000;4;442;409;0	421;0	484;642	004;4	925;0; ; ; ; ; ; ; ;
36899;1851;377;439;0	634;0	518;637	505;5	514;0;-800;-600;0	634;0	518;-1	000;-1	000;4; ; ; ; ; ; ; ;
36919;1852;-800;-600;-1	000;-1	000;-1	000;-1	000;4;-800;-600;-1	000;-1	000;-1	000;-1	000;4; ; ; ; ; ; ; ;
36939;1853;-800;-600;0	634;0	518;-1	000;-1	000;4;-800;-600;0	421;0	484;-1	000;-1	000;4; ; ; ; ; ; ; ;
36959;1854;-800;-600;0	421;0	484;-1	000;-1	000;4;435;447;0	421;0	484;644	598;4	899;0; ; ; ; ; ; ; ;
36979;1855;-800;-600;0	420;0	485;-1	000;-1	000;4;480;418;0	420;0	485;644	598;5	141;0; ; ; ; ; ; ; ;
36999;1856;-800;-600;0	419;0	485;-1	000;-1	000;4;602;386;0	419;0	485;644	598;5	020;0; ; ; ; ; ; ; ;
37019;1857;-800;-600;-1	000;-1	000;-1	000;-1	000;4;-800;-600;-1	000;-1	000;-1	000;-1	000;4; ; ; ; ; ; ; ;
37039;1858;-800;-600;0	631;0	518;-1	000;-1	000;4;-800;-600;0	419;0	485;-1	000;-1	000;4; ; ; ; ; ; ; ;
37059;1859;-800;-600;-1	000;-1	000;-1	000;-1	000;4;-800;-600;-1	000;-1	000;-1	000;-1	000;4; ; ; ; ; ; ; ;
37079;1860;486;411;0	631;0	518;638	488;5	555;0;-800;-600;0	631;0	518;-1	000;-1	000;4; ; ; ; ; ; ; ;
37099;1861;-800;-600;0	419;0	484;-1	000;-1	000;4;582;421;0	419;0	484;636	266;5	316;0; ; ; ; ; ; ; ;
37118;1862;-800;-600;0	419;0	484;-1	000;-1	000;4;588;439;0	419;0	484;636	266;5	023;0; ; ; ; ; ; ; ;
37138;1863;-800;-600;0	632;0	518;-1	000;-1	000;4;588;439;0	419;0	484;635	413;5	016;0; ; ; ; ; ; ; ;
37158;1864;-800;-600;-1	000;-1	000;-1	000;-1	000;4;-800;-600;-1	000;-1	000;-1	000;-1	000;4; ; ; ; ; ; ; ;
37178;1865;-800;-600;0	420;0	484;-1	000;-1	000;4;575;467;0	420;0	484;635	413;4	910;0;46;592;429; ; ; ; ;
37198;1866;-800;-600;0	420;0	484;-1	000;-1	000;4;585;453;0	420;0	484;635	413;4	778;0;46;592;429; ; ; ; ;
37218;1867;-800;-600;0	420;0	483;-1	000;-1	000;4;598;441;0	420;0	483;635	413;5	246;0;46;592;429; ; ; ; ;
37238;1868;-800;-600;0	633;0	518;-1	000;-1	000;4;610;426;0	420;0	483;637	874;5	334;0;46;592;429; ; ; ; ;
37258;1869;-800;-600;0	421;0	484;-1	000;-1	000;4;588;424;0	421;0	484;637	874;4	916;0;46;592;429; ; ; ; ;
37278;1870;504;393;0	633;0	518;638	173;5	597;0;660;414;0	420;0	484;637	874;5	563;0;46;592;429; ; ; ; ;
37298;1871;-800;-600;0	420;0	485;-1	000;-1	000;4;595;482;0	420;0	485;637	874;5	239;0; ; ; ; ; ; ; ;
37318;1872;513;441;0	632;0	519;638	173;5	753;0;660;401;0	420;0	485;637	874;5	048;0; ; ; ; ; ; ; ;
37338;1873;513;442;0	632;0	519;636	359;5	737;0;637;420;0	419;0	485;637	565;5	299;0; ; ; ; ; ; ; ;
37358;1874;-800;-600;0	419;0	485;-1	000;-1	000;4;600;478;0	419;0	485;637	565;4	806;0; ; ; ; ; ; ; ;
37378;1875;-800;-600;-1	000;-1	000;-1	000;-1	000;4;-800;-600;-1	000;-1	000;-1	000;-1	000;4; ; ; ; ; ; ; ;
37397;1876;-800;-600;0	419;0	485;-1	000;-1	000;4;614;462;0	419;0	485;637	565;4	608;0; ; ; ; ; ; ; ;
37417;1877;-800;-600;-1	000;-1	000;-1	000;-1	000;4;-800;-600;-1	000;-1	000;-1	000;-1	000;4; ; ; ; ; ; ; ;
37437;1878;-800;-600;0	632;0	519;-1	000;-1	000;4;-800;-600;0	419;0	485;-1	000;-1	000;4; ; ; ; ; ; ; ;
37457;1879;519;428;0	632;0	519;640	919;5	797;0;-800;-600;0	632;0	519;-1	000;-1	000;4; ; ; ; ; ; ; ;
37477;1880;470;421;0	632;0	519;640	919;5	521;0;616;445;0	419;0	485;637	190;4	885;0; ; ; ; ; ; ; ;
37497;1881;513;439;0	632;0	519;640	919;5	457;0;625;455;0	419;0	486;637	190;5	018;0; ; ; ; ; ; ; ;
37517;1882;-800;-600;0	420;0	486;-1	000;-1	000;4;638;443;0	420;0	486;637	190;4	870;0; ; ; ; ; ; ; ;
37537;1883;-800;-600;0	633;0	520;-1	000;-1	000;4;648;447;0	420;0	486;636	606;4	906;0; ; ; ; ; ; ; ;
37557;1884;512;441;0	633;0	520;641	506;5	615;0;584;493;0	421;0	485;636	606;4	986;0; ; ; ; ; ; ; ;
37577;1885;507;454;0	634;0	520;641	506;5	721;0;606;436;0	421;0	485;636	606;4	762;0; ; ; ; ; ; ; ;
37597;1886;489;400;0	634;0	520;641	506;5	380;0;-800;-600;0	634;0	520;-1	000;-1	000;4; ; ; ; ; ; ; ;
37617;1887;-800;-600;0	421;0	485;-1	000;-1	000;4;576;483;0	421;0	485;636	606;4	665;0; ; ; ; ; ; ; ;
37637;1888;-800;-600;0	634;0	519;-1	000;-1	000;4;577;482;0	421;0	485;638	069;4	675;0; ; ; ; ; ; ; ;
37657;1889;-800;-600;0	422;0	485;-1	000;-1	000;4;587;462;0	422;0	485;638	069;4	682;0; ; ; ; ; ; ; ;
37677;1890;452;450;0	635;0	519;641	183;5	734;0;633;444;0	422;0	485;638	069;4	776;0; ; ; ; ; ; ; ;
37697;1891;491;432;0	635;0	519;641	183;5	425;0;638;464;0	422;0	485;638	069;4	771;0; ; ; ; ; ; ; ;
37716;1892;468;429;0	635;0	519;641	183;5	480;0;620;458;0	422;0	485;638	069;4	731;0; ; ; ; ; ; ; ;
37736;1893;486;426;0	635;0	520;639	076;5	517;0;617;454;0	422;0	485;637	736;4	778;0; ; ; ; ; ; ; ;
37756;1894;494;421;0	635;0	520;639	076;5	366;0;615;429;0	422;0	485;637	736;4	957;0; ; ; ; ; ; ; ;
37776;1895;518;358;0	635;0	519;639	076;4	964;0;-800;-600;0	635;0	519;-1	000;-1	000;4; ; ; ; ; ; ; ;
37796;1896;-800;-600;0	422;0	485;-1	000;-1	000;4;597;454;0	422;0	485;637	736;4	621;0; ; ; ; ; ; ; ;
37816;1897;461;456;0	635;0	519;639	076;5	355;0;611;456;0	422;0	485;637	736;4	767;0;47;542;445; ; ; ; ;
37836;1898;461;455;0	635;0	519;640	063;5	363;0;610;456;0	422;0	485;637	263;4	764;0;47;542;445; ; ; ; ;
37856;1899;506;426;0	634;0	518;640	063;5	514;0;608;474;0	421;0	485;637	263;4	759;0;47;542;445; ; ; ; ;
37876;1900;471;469;0	634;0	518;640	063;5	631;0;636;457;0	421;0	484;637	263;5	061;0;47;542;445; ; ; ; ;
37896;1901;467;424;0	634;0	518;640	063;5	284;0;608;462;0	421;0	484;637	263;4	763;0;47;542;445; ; ; ; ;
37916;1902;483;386;0	633;0	518;640	063;5	103;0;613;459;0	421;0	484;637	263;4	821;0;47;542;445; ; ; ; ;
37936;1903;463;394;0	633;0	517;639	800;5	038;0;621;461;0	420;0	484;637	213;4	903;0;47;542;445; ; ; ; ;
37956;1904;492;425;0	633;0	517;639	800;5	068;0;580;465;0	420;0	484;637	213;4	699;0;47;542;445; ; ; ; ;
37976;1905;493;421;0	633;0	517;639	800;4	979;0;566;495;0	420;0	484;637	213;4	660;0;47;542;445; ; ; ; ;
37995;1906;-800;-600;0	420;0	484;-1	000;-1	000;4;590;463;0	420;0	484;637	213;4	821;0; ; ; ; ; ; ; ;
38015;1907;514;411;0	633;0	517;639	800;4	966;0;-800;-600;0	633;0	517;-1	000;-1	000;4; ; ; ; ; ; ; ;
38035;1908;514;412;0	633;0	517;639	280;4	962;0;-800;-600;0	420;0	484;-1	000;-1	000;4; ; ; ; ; ; ; ;
38055;1909;535;337;0	632;0	516;639	280;5	225;0;668;368;0	419;0	483;637	666;4	645;0; ; ; ; ; ; ; ;
38075;1910;493;307;0	631;0	514;639	280;5	498;0;649;342;0	420;0	481;637	666;4	509;0; ; ; ; ; ; ; ;
38095;1911;548;290;0	632;0	514;639	280;5	462;0;630;367;0	420;0	481;637	666;4	750;0; ; ; ; ; ; ; ;
38115;1912;604;206;0	632;0	514;639	280;5	178;0;641;351;0	420;0	481;637	666;4	605;0; ; ; ; ; ; ; ;
38135;1913;604;178;0	632;0	514;637	246;5	285;0;632;361;0	420;0	481;638	548;4	600;0; ; ; ; ; ; ; ;
38155;1914;571;262;0	633;0	514;637	246;4	995;0;671;358;0	420;0	480;638	548;4	821;0; ; ; ; ; ; ; ;
38175;1915;550;263;0	633;0	514;637	246;5	188;0;652;366;0	420;0	481;638	548;4	551;0; ; ; ; ; ; ; ;
38195;1916;688;166;0	633;0	514;637	246;4	752;0;635;362;0	421;0	481;638	548;4	684;0; ; ; ; ; ; ; ;
38215;1917;573;233;0	633;0	514;637	246;5	182;0;633;359;0	421;0	480;638	548;4	636;0; ; ; ; ; ; ; ;
38235;1918;596;208;0	633;0	514;637	385;5	036;0;630;362;0	421;0	480;638	435;4	707;0; ; ; ; ; ; ; ;
38255;1919;566;255;0	633;0	514;637	385;5	011;0;640;348;0	421;0	480;638	435;4	668;0; ; ; ; ; ; ; ;
38275;1920;593;214;0	634;0	514;637	385;4	915;0;636;330;0	421;0	480;638	435;4	783;0; ; ; ; ; ; ; ;
38295;1921;601;189;0	634;0	514;637	385;5	126;0;650;340;0	421;0	480;638	435;4	832;0; ; ; ; ; ; ; ;
38314;1922;618;176;0	634;0	514;637	385;5	101;0;655;356;0	421;0	480;638	435;4	794;0; ; ; ; ; ; ; ;
38334;1923;633;159;0	635;0	514;639	022;5	089;0;657;353;0	422;0	480;635	777;4	794;0; ; ; ; ; ; ; ;
38354;1924;533;255;0	635;0	514;639	022;5	234;0;650;338;0	422;0	480;635	777;4	615;0; ; ; ; ; ; ; ;
38374;1925;595;198;0	635;0	514;639	022;5	082;0;652;357;0	422;0	480;635	777;4	494;0; ; ; ; ; ; ; ;
38394;1926;613;179;0	635;0	515;639	022;4	861;0;-800;-600;0	635;0	515;-1	000;-1	000;4; ; ; ; ; ; ; ;
38414;1927;608;211;0	636;0	515;639	022;4	930;0;668;328;0	423;0	480;635	777;4	705;0; ; ; ; ; ; ; ;
38434;1928;620;208;0	636;0	515;639	087;4	999;0;668;328;0	423;0	480;635	889;4	706;0; ; ; ; ; ; ; ;
38454;1929;-800;-600;0	423;0	480;-1	000;-1	000;4;654;355;0	423;0	480;635	889;4	630;0; ; ; ; ; ; ; ;
38474;1930;-800;-600;0	423;0	479;-1	000;-1	000;4;661;322;0	423;0	479;635	889;4	742;0; ; ; ; ; ; ; ;
38494;1931;584;208;0	636;0	515;639	087;4	944;0;666;326;0	423;0	479;635	889;4	633;0; ; ; ; ; ; ; ;
38514;1932;580;223;0	636;0	515;639	087;4	912;0;640;357;0	423;0	479;635	889;4	705;0; ; ; ; ; ; ; ;
38534;1933;580;225;0	636;0	515;637	186;4	898;0;642;339;0	424;0	479;638	038;4	671;0; ; ; ; ; ; ; ;
38554;1934;588;212;0	636;0	515;637	186;4	934;0;656;346;0	424;0	479;638	038;4	715;0; ; ; ; ; ; ; ;
38574;1935;566;226;0	636;0	515;637	186;4	762;0;647;347;0	424;0	479;638	038;4	706;0; ; ; ; ; ; ; ;
38593;1936;-800;-600;0	425;0	479;-1	000;-1	000;4;542;320;0	425;0	479;638	038;4	647;0; ; ; ; ; ; ; ;
38614;1937;415;229;0	638;0	515;637	186;5	039;0;487;298;0	426;0	479;638	038;4	489;0;48;459;290; ; ; ; ;
38633;1938;416;230;0	639;0	516;636	675;5	036;0;443;287;0	426;0	480;638	217;4	452;0;48;459;290; ; ; ; ;
38653;1939;428;260;0	639;0	515;636	675;5	165;0;467;267;0	426;0	480;638	217;4	353;0;48;459;290; ; ; ; ;
38673;1940;425;270;0	639;0	516;636	675;5	236;0;487;301;0	427;0	479;638	217;4	751;0;48;459;290; ; ; ; ;
38693;1941;414;299;0	639;0	516;636	675;5	168;0;483;292;0	427;0	479;638	217;4	694;0;48;459;290; ; ; ; ;
38713;1942;417;295;0	640;0	516;636	675;5	094;0;506;294;0	427;0	479;638	217;4	782;0;48;459;290; ; ; ; ;
38733;1943;412;294;0	640;0	516;633	904;5	085;0;510;297;0	427;0	479;638	090;4	773;0;48;459;290; ; ; ; ;
38753;1944;404;308;0	640;0	516;633	904;5	013;0;497;298;0	427;0	478;638	090;4	792;0;48;459;290; ; ; ; ;
38773;1945;426;290;0	640;0	516;633	904;4	956;0;509;301;0	427;0	478;638	090;4	734;0;48;459;290; ; ; ; ;
38793;1946;453;268;0	640;0	516;633	904;4	980;0;498;320;0	428;0	478;638	090;4	490;0;48;459;290; ; ; ; ;
38813;1947;418;293;0	640;0	516;633	904;5	155;0;522;286;0	428;0	478;638	090;4	722;0;48;459;290; ; ; ; ;
38833;1948;425;286;0	641;0	516;635	057;5	153;0;521;292;0	428;0	478;638	218;4	637;0;48;459;290; ; ; ; ;
38853;1949;423;288;0	641;0	516;635	057;4	938;0;481;278;0	428;0	478;638	218;4	445;0;48;459;290; ; ; ; ;
38873;1950;426;267;0	641;0	516;635	057;4	902;0;505;283;0	428;0	478;638	218;4	506;0;48;459;290; ; ; ; ;
38893;1951;425;291;0	641;0	516;635	057;5	045;0;477;306;0	428;0	478;638	218;4	558;0;48;459;290; ; ; ; ;
38913;1952;442;302;0	641;0	516;635	057;4	904;0;503;304;0	429;0	478;638	218;4	454;0;48;459;290; ; ; ; ;
38932;1953;445;300;0	642;0	516;633	874;4	944;0;493;303;0	429;0	478;637	746;4	495;0;48;459;290; ; ; ; ;
38953;1954;422;302;0	642;0	516;633	874;4	813;0;484;305;0	430;0	478;637	746;4	536;0;48;459;290; ; ; ; ;
38972;1955;393;289;0	643;0	516;633	874;4	932;0;438;310;0	430;0	477;637	746;4	583;0; ; ; ; ; ; ; ;
38992;1956;411;318;0	643;0	516;633	874;4	993;0;447;313;0	430;0	477;637	746;4	344;0; ; ; ; ; ; ; ;
39012;1957;-800;-600;0	430;0	477;-1	000;-1	000;4;435;321;0	430;0	477;637	746;4	432;0; ; ; ; ; ; ; ;
39033;1958;-800;-600;0	643;0	516;-1	000;-1	000;4;438;323;0	431;0	478;638	834;4	394;0; ; ; ; ; ; ; ;
39052;1959;370;318;0	643;0	516;632	421;5	152;0;461;306;0	431;0	478;638	834;4	352;0; ; ; ; ; ; ; ;
39072;1960;417;311;0	643;0	516;632	421;4	945;0;481;292;0	430;0	478;638	834;4	410;0; ; ; ; ; ; ; ;
39092;1961;379;322;0	643;0	516;632	421;5	051;0;442;320;0	430;0	478;638	834;4	491;0; ; ; ; ; ; ; ;
39113;1962;416;316;0	643;0	516;632	421;4	995;0;463;318;0	430;0	478;638	834;4	581;0; ; ; ; ; ; ; ;
39132;1963;404;310;0	642;0	516;636	712;5	080;0;461;317;0	429;0	479;638	701;4	648;0; ; ; ; ; ; ; ;
39153;1964;-800;-600;0	428;0	479;-1	000;-1	000;4;485;307;0	428;0	479;638	701;4	603;0; ; ; ; ; ; ; ;
39172;1965;401;301;0	641;0	516;636	712;4	778;0;444;307;0	428;0	479;638	701;4	423;0; ; ; ; ; ; ; ;
39193;1966;382;312;0	640;0	516;636	712;5	055;0;444;290;0	427;0	479;638	701;4	388;0; ; ; ; ; ; ; ;
39211;1967;378;302;0	640;0	516;636	712;4	912;0;461;310;0	427;0	479;638	701;4	454;0; ; ; ; ; ; ; ;
39232;1968;374;306;0	640;0	516;636	776;5	050;0;438;306;0	427;0	479;638	712;4	453;0; ; ; ; ; ; ; ;
39251;1969;-800;-600;0	427;0	479;-1	000;-1	000;4;437;349;0	427;0	479;638	712;4	503;0;49;423;313; ; ; ; ;
39272;1970;381;335;0	640;0	517;636	776;4	821;0;462;318;0	427;0	479;638	712;4	555;0;49;423;313; ; ; ; ;
39291;1971;407;318;0	641;0	517;636	776;4	883;0;434;316;0	428;0	479;638	712;4	619;0;49;423;313; ; ; ; ;
39313;1972;382;300;0	642;0	518;636	776;5	052;0;461;317;0	430;0	479;638	712;4	554;0;49;423;313; ; ; ; ;
39331;1973;390;281;0	644;0	518;638	077;5	160;0;455;318;0	431;0	478;637	113;4	564;0;49;423;313; ; ; ; ;
39353;1974;392;300;0	645;0	519;638	077;4	943;0;453;302;0	433;0	478;637	113;4	556;0;49;423;313; ; ; ; ;
39371;1975;409;309;0	647;0	520;638	077;5	051;0;431;308;0	434;0	477;637	113;4	391;0;49;423;313; ; ; ; ;
39393;1976;400;339;0	649;0	520;638	077;4	859;0;467;323;0	436;0	476;637	113;4	656;0;49;423;313; ; ; ; ;
39411;1977;362;313;0	650;0	521;638	077;5	243;0;436;338;0	438;0	476;637	113;4	410;0; ; ; ; ; ; ; ;
39433;1978;367;327;0	652;0	522;635	226;5	220;0;451;349;0	440;0	475;636	206;4	499;0; ; ; ; ; ; ; ;
39451;1979;362;315;0	653;0	522;635	226;5	200;0;444;294;0	441;0	474;636	206;4	551;0; ; ; ; ; ; ; ;
39473;1980;396;305;0	655;0	523;635	226;4	783;0;446;319;0	443;0	474;636	206;4	330;0; ; ; ; ; ; ; ;
39491;1981;441;235;0	656;0	523;635	226;4	606;0;464;321;0	444;0	473;636	206;4	501;0; ; ; ; ; ; ; ;
39512;1982;374;304;0	657;0	523;635	226;4	884;0;453;326;0	446;0	472;636	206;4	511;0; ; ; ; ; ; ; ;
39530;1983;404;282;0	658;0	523;634	208;4	850;0;460;326;0	447;0	472;638	942;4	541;0; ; ; ; ; ; ; ;
39550;1984;390;297;0	659;0	523;634	208;5	116;0;436;332;0	448;0	471;638	942;4	487;0; ; ; ; ; ; ; ;
[truncated: 6,788 more rows]
