# Supplementary material for: Perception of Individual and Joint Action in Infants and Adults
Source: PLoS One. 2014 Sep 9;9(9):e107450. doi: 10.1371/journal.pone.0107450 (PMC4174902; doi:10.1371/journal.pone.0107450)
Supplement: Data S1 — Raw files of eye tracking data of all participants. (ZIP) [file pone.0107450.s001.zip › Turmbau2012b_12_05.csv]

Data properties:
Recording date: 09.07.2012
Recording time : 9:54:16:890 (corresponds to time 0)
Study: Turmbau2012b
Subject: Turmbau2012b_12_05
Recording: Turmbau2012b_12_05
Screen resolution: 800 x 600
Coordinate unit: Pixels
Filter settings:
Eye: Average
Fixation radius: 30
Min duration: 100
Timestamp;Number;GazepointX (L);GazepointY (L);CamX (L);CamY (L);Distance (L);Pupil (L);Validity (L);GazepointX (R);GazepointY (R);CamX (R);CamY (R);Distance (R);Pupil (R);Validity (R);Fixation;GazepointX;GazepointY;Event;Event Key;Data 1;Data 2;Description
8;1;371;199;0	694;0	570;663	638;3	954;0;362;195;0	505;0	613;653	017;3	982;0;1;372;199; ; ; ; ;
28;2;377;202;0	694;0	570;663	638;3	932;0;361;185;0	505;0	613;653	017;3	952;0;1;372;199; ; ; ; ;
48;3;373;204;0	694;0	570;662	865;3	931;0;360;186;0	505;0	613;652	825;3	941;0;1;372;199; ; ; ; ;
68;4;386;208;0	694;0	570;662	865;3	940;0;372;186;0	505;0	614;652	825;3	932;0;1;372;199; ; ; ; ;
88;5;386;207;0	694;0	571;662	865;3	901;0;376;193;0	505;0	614;652	825;3	921;0;1;372;199; ; ; ; ;
108;6;384;196;0	694;0	571;662	865;3	876;0;368;195;0	505;0	614;652	825;3	943;0;1;372;199; ; ; ; ;
128;7;372;194;0	694;0	571;662	865;3	853;0;367;193;0	505;0	614;652	825;3	868;0;1;372;199; ; ; ; ;
148;8;370;192;0	694;0	571;662	911;3	831;0;366;194;0	505;0	614;652	519;3	866;0;1;372;199; ; ; ; ;
168;9;381;206;0	694;0	571;662	911;3	820;0;368;203;0	505;0	614;652	519;3	869;0;1;372;199; ; ; ; ;
188;10;375;207;0	694;0	571;662	911;3	813;0;363;199;0	505;0	614;652	519;3	863;0;1;372;199; ; ; ; ;
207;11;377;212;0	694;0	571;662	911;3	747;0;364;197;0	505;0	614;652	519;3	800;0;1;372;199; ; ; ; ;
227;12;380;206;0	694;0	571;662	911;3	762;0;372;201;0	505;0	614;652	519;3	891;0;1;372;199; ; ; ; ;
247;13;378;207;0	694;0	571;663	107;3	779;0;371;199;0	505;0	614;652	411;3	874;0;1;372;199; ; ; ; ;
267;14;380;198;0	693;0	571;663	107;3	708;0;365;188;0	504;0	614;652	411;3	809;0;1;372;199; ; ; ; ;
287;15;371;211;0	693;0	571;663	107;3	738;0;363;188;0	504;0	615;652	411;3	796;0;1;372;199; ; ; ; ;
307;16;384;222;0	693;0	571;663	107;3	705;0;376;203;0	504;0	615;652	411;3	765;0;1;372;199; ; ; ; ;
327;17;418;235;0	693;0	572;663	107;3	684;0;405;231;0	504;0	615;652	411;3	757;0;2;409;233; ; ; ; ;
347;18;420;246;0	693;0	572;663	606;3	692;0;411;236;0	504;0	615;654	948;3	764;0;2;409;233; ; ; ; ;
367;19;411;236;0	693;0	572;663	606;3	561;0;409;233;0	504;0	616;654	948;3	719;0;2;409;233; ; ; ; ;
387;20;410;232;0	693;0	572;663	606;3	606;0;395;228;0	504;0	615;654	948;3	680;0;2;409;233; ; ; ; ;
407;21;415;240;0	693;0	572;663	606;3	544;0;408;223;0	504;0	615;654	948;3	691;0;2;409;233; ; ; ; ;
427;22;413;238;0	693;0	572;663	606;3	610;0;406;227;0	504;0	615;654	948;3	642;0;2;409;233; ; ; ; ;
433; ; ; ; ; ; ; ;5; ; ; ; ; ; ;5; ; ; ;ShowAVI;8;0;0;atFish.avi
447;23;413;236;0	693;0	572;664	867;3	597;0;402;228;0	504;0	615;652	484;3	620;0;2;409;233; ; ; ; ;
467;24;417;237;0	693;0	572;664	867;3	516;0;401;235;0	504;0	615;652	484;3	590;0;2;409;233; ; ; ; ;
487;25;420;239;0	693;0	572;664	867;3	525;0;404;240;0	504;0	615;652	484;3	654;0;2;409;233; ; ; ; ;
507;26;412;228;0	693;0	572;664	867;3	564;0;393;230;0	504;0	615;652	484;3	581;0;2;409;233; ; ; ; ;
527;27;415;230;0	693;0	572;664	867;3	529;0;408;228;0	504;0	616;652	484;3	547;0;2;409;233; ; ; ; ;
546;28;414;227;0	693;0	572;665	376;3	546;0;406;226;0	503;0	615;652	058;3	555;0;2;409;233; ; ; ; ;
566;29;-800;-600;-1	000;-1	000;-1	000;-1	000;4;-800;-600;-1	000;-1	000;-1	000;-1	000;4; ; ; ; ; ; ; ;
586;30;-800;-600;-1	000;-1	000;-1	000;-1	000;4;-800;-600;-1	000;-1	000;-1	000;-1	000;4; ; ; ; ; ; ; ;
606;31;-800;-600;-1	000;-1	000;-1	000;-1	000;4;-800;-600;-1	000;-1	000;-1	000;-1	000;4; ; ; ; ; ; ; ;
626;32;-800;-600;-1	000;-1	000;-1	000;-1	000;4;-800;-600;-1	000;-1	000;-1	000;-1	000;4; ; ; ; ; ; ; ;
646;33;-800;-600;0	693;0	572;-1	000;-1	000;4;-800;-600;0	504;0	615;-1	000;-1	000;4; ; ; ; ; ; ; ;
666;34;-800;-600;-1	000;-1	000;-1	000;-1	000;4;-800;-600;-1	000;-1	000;-1	000;-1	000;4; ; ; ; ; ; ; ;
686;35;-800;-600;-1	000;-1	000;-1	000;-1	000;4;-800;-600;-1	000;-1	000;-1	000;-1	000;4; ; ; ; ; ; ; ;
706;36;-800;-600;-1	000;-1	000;-1	000;-1	000;4;-800;-600;-1	000;-1	000;-1	000;-1	000;4; ; ; ; ; ; ; ;
726;37;-800;-600;-1	000;-1	000;-1	000;-1	000;4;-800;-600;-1	000;-1	000;-1	000;-1	000;4; ; ; ; ; ; ; ;
746;38;-800;-600;0	693;0	573;-1	000;-1	000;4;-800;-600;0	504;0	616;-1	000;-1	000;4; ; ; ; ; ; ; ;
766;39;-800;-600;-1	000;-1	000;-1	000;-1	000;4;-800;-600;-1	000;-1	000;-1	000;-1	000;4; ; ; ; ; ; ; ;
786;40;-800;-600;-1	000;-1	000;-1	000;-1	000;4;-800;-600;-1	000;-1	000;-1	000;-1	000;4; ; ; ; ; ; ; ;
805;41;-800;-600;-1	000;-1	000;-1	000;-1	000;4;-800;-600;-1	000;-1	000;-1	000;-1	000;4; ; ; ; ; ; ; ;
825;42;-800;-600;-1	000;-1	000;-1	000;-1	000;4;-800;-600;-1	000;-1	000;-1	000;-1	000;4; ; ; ; ; ; ; ;
845;43;-800;-600;0	692;0	572;-1	000;-1	000;4;-800;-600;0	503;0	616;-1	000;-1	000;4; ; ; ; ; ; ; ;
865;44;-800;-600;-1	000;-1	000;-1	000;-1	000;4;-800;-600;-1	000;-1	000;-1	000;-1	000;4; ; ; ; ; ; ; ;
885;45;-800;-600;-1	000;-1	000;-1	000;-1	000;4;-800;-600;-1	000;-1	000;-1	000;-1	000;4; ; ; ; ; ; ; ;
905;46;-800;-600;-1	000;-1	000;-1	000;-1	000;4;-800;-600;-1	000;-1	000;-1	000;-1	000;4; ; ; ; ; ; ; ;
925;47;-800;-600;-1	000;-1	000;-1	000;-1	000;4;-800;-600;-1	000;-1	000;-1	000;-1	000;4; ; ; ; ; ; ; ;
945;48;-800;-600;0	693;0	573;-1	000;-1	000;4;-800;-600;0	504;0	616;-1	000;-1	000;4; ; ; ; ; ; ; ;
965;49;-800;-600;-1	000;-1	000;-1	000;-1	000;4;-800;-600;-1	000;-1	000;-1	000;-1	000;4; ; ; ; ; ; ; ;
985;50;-800;-600;-1	000;-1	000;-1	000;-1	000;4;-800;-600;-1	000;-1	000;-1	000;-1	000;4; ; ; ; ; ; ; ;
1005;51;-800;-600;-1	000;-1	000;-1	000;-1	000;4;-800;-600;-1	000;-1	000;-1	000;-1	000;4; ; ; ; ; ; ; ;
1025;52;-800;-600;-1	000;-1	000;-1	000;-1	000;4;-800;-600;-1	000;-1	000;-1	000;-1	000;4; ; ; ; ; ; ; ;
1045;53;-800;-600;0	693;0	572;-1	000;-1	000;4;-800;-600;0	504;0	616;-1	000;-1	000;4; ; ; ; ; ; ; ;
1065;54;-800;-600;-1	000;-1	000;-1	000;-1	000;4;-800;-600;-1	000;-1	000;-1	000;-1	000;4; ; ; ; ; ; ; ;
1085;55;-800;-600;-1	000;-1	000;-1	000;-1	000;4;-800;-600;-1	000;-1	000;-1	000;-1	000;4; ; ; ; ; ; ; ;
1104;56;-800;-600;-1	000;-1	000;-1	000;-1	000;4;-800;-600;-1	000;-1	000;-1	000;-1	000;4; ; ; ; ; ; ; ;
1124;57;-800;-600;-1	000;-1	000;-1	000;-1	000;4;-800;-600;-1	000;-1	000;-1	000;-1	000;4; ; ; ; ; ; ; ;
1144;58;-800;-600;0	692;0	572;-1	000;-1	000;4;-800;-600;0	503;0	615;-1	000;-1	000;4; ; ; ; ; ; ; ;
1165;59;-800;-600;-1	000;-1	000;-1	000;-1	000;4;-800;-600;-1	000;-1	000;-1	000;-1	000;4; ; ; ; ; ; ; ;
1184;60;-800;-600;-1	000;-1	000;-1	000;-1	000;4;-800;-600;-1	000;-1	000;-1	000;-1	000;4; ; ; ; ; ; ; ;
1204;61;-800;-600;-1	000;-1	000;-1	000;-1	000;4;-800;-600;-1	000;-1	000;-1	000;-1	000;4; ; ; ; ; ; ; ;
1224;62;-800;-600;-1	000;-1	000;-1	000;-1	000;4;-800;-600;-1	000;-1	000;-1	000;-1	000;4; ; ; ; ; ; ; ;
1244;63;-800;-600;0	692;0	572;-1	000;-1	000;4;-800;-600;0	503;0	616;-1	000;-1	000;4; ; ; ; ; ; ; ;
1264;64;-800;-600;-1	000;-1	000;-1	000;-1	000;4;-800;-600;-1	000;-1	000;-1	000;-1	000;4; ; ; ; ; ; ; ;
1284;65;-800;-600;-1	000;-1	000;-1	000;-1	000;4;-800;-600;-1	000;-1	000;-1	000;-1	000;4; ; ; ; ; ; ; ;
1304;66;-800;-600;-1	000;-1	000;-1	000;-1	000;4;-800;-600;-1	000;-1	000;-1	000;-1	000;4; ; ; ; ; ; ; ;
1324;67;-800;-600;-1	000;-1	000;-1	000;-1	000;4;-800;-600;-1	000;-1	000;-1	000;-1	000;4; ; ; ; ; ; ; ;
1344;68;-800;-600;0	690;0	572;-1	000;-1	000;4;-800;-600;0	501;0	615;-1	000;-1	000;4; ; ; ; ; ; ; ;
1364;69;-800;-600;-1	000;-1	000;-1	000;-1	000;4;-800;-600;-1	000;-1	000;-1	000;-1	000;4; ; ; ; ; ; ; ;
1384;70;-800;-600;-1	000;-1	000;-1	000;-1	000;4;-800;-600;-1	000;-1	000;-1	000;-1	000;4; ; ; ; ; ; ; ;
1403;71;-800;-600;-1	000;-1	000;-1	000;-1	000;4;-800;-600;-1	000;-1	000;-1	000;-1	000;4; ; ; ; ; ; ; ;
1423;72;-800;-600;-1	000;-1	000;-1	000;-1	000;4;-800;-600;-1	000;-1	000;-1	000;-1	000;4; ; ; ; ; ; ; ;
1443;73;-800;-600;0	689;0	572;-1	000;-1	000;4;-800;-600;0	501;0	615;-1	000;-1	000;4; ; ; ; ; ; ; ;
1463;74;-800;-600;-1	000;-1	000;-1	000;-1	000;4;-800;-600;-1	000;-1	000;-1	000;-1	000;4; ; ; ; ; ; ; ;
1483;75;-800;-600;-1	000;-1	000;-1	000;-1	000;4;-800;-600;-1	000;-1	000;-1	000;-1	000;4; ; ; ; ; ; ; ;
1503;76;-800;-600;-1	000;-1	000;-1	000;-1	000;4;-800;-600;-1	000;-1	000;-1	000;-1	000;4; ; ; ; ; ; ; ;
1543;77;-800;-600;-1	000;-1	000;-1	000;-1	000;4;-800;-600;-1	000;-1	000;-1	000;-1	000;4; ; ; ; ; ; ; ;
1563;78;-800;-600;0	690;0	572;-1	000;-1	000;4;-800;-600;0	501;0	615;-1	000;-1	000;4; ; ; ; ; ; ; ;
1583;79;-800;-600;-1	000;-1	000;-1	000;-1	000;4;-800;-600;-1	000;-1	000;-1	000;-1	000;4; ; ; ; ; ; ; ;
1603;80;-800;-600;-1	000;-1	000;-1	000;-1	000;4;-800;-600;-1	000;-1	000;-1	000;-1	000;4; ; ; ; ; ; ; ;
1623;81;-800;-600;-1	000;-1	000;-1	000;-1	000;4;-800;-600;-1	000;-1	000;-1	000;-1	000;4; ; ; ; ; ; ; ;
1643;82;-800;-600;-1	000;-1	000;-1	000;-1	000;4;-800;-600;-1	000;-1	000;-1	000;-1	000;4; ; ; ; ; ; ; ;
1683;83;-800;-600;0	689;0	573;-1	000;-1	000;4;-800;-600;0	500;0	616;-1	000;-1	000;4; ; ; ; ; ; ; ;
1703;84;-800;-600;-1	000;-1	000;-1	000;-1	000;4;-800;-600;-1	000;-1	000;-1	000;-1	000;4; ; ; ; ; ; ; ;
1722;85;-800;-600;-1	000;-1	000;-1	000;-1	000;4;-800;-600;-1	000;-1	000;-1	000;-1	000;4; ; ; ; ; ; ; ;
1742;86;-800;-600;-1	000;-1	000;-1	000;-1	000;4;-800;-600;-1	000;-1	000;-1	000;-1	000;4; ; ; ; ; ; ; ;
1762;87;-800;-600;-1	000;-1	000;-1	000;-1	000;4;-800;-600;-1	000;-1	000;-1	000;-1	000;4; ; ; ; ; ; ; ;
1782;88;-800;-600;0	690;0	573;-1	000;-1	000;4;-800;-600;0	501;0	616;-1	000;-1	000;4; ; ; ; ; ; ; ;
1802;89;-800;-600;-1	000;-1	000;-1	000;-1	000;4;-800;-600;-1	000;-1	000;-1	000;-1	000;4; ; ; ; ; ; ; ;
1822;90;-800;-600;-1	000;-1	000;-1	000;-1	000;4;-800;-600;-1	000;-1	000;-1	000;-1	000;4; ; ; ; ; ; ; ;
1842;91;-800;-600;-1	000;-1	000;-1	000;-1	000;4;-800;-600;-1	000;-1	000;-1	000;-1	000;4; ; ; ; ; ; ; ;
1862;92;-800;-600;-1	000;-1	000;-1	000;-1	000;4;-800;-600;-1	000;-1	000;-1	000;-1	000;4; ; ; ; ; ; ; ;
1882;93;-800;-600;0	690;0	573;-1	000;-1	000;4;-800;-600;0	501;0	616;-1	000;-1	000;4; ; ; ; ; ; ; ;
1902;94;-800;-600;-1	000;-1	000;-1	000;-1	000;4;-800;-600;-1	000;-1	000;-1	000;-1	000;4; ; ; ; ; ; ; ;
1922;95;-800;-600;-1	000;-1	000;-1	000;-1	000;4;-800;-600;-1	000;-1	000;-1	000;-1	000;4; ; ; ; ; ; ; ;
1942;96;-800;-600;-1	000;-1	000;-1	000;-1	000;4;-800;-600;-1	000;-1	000;-1	000;-1	000;4; ; ; ; ; ; ; ;
1962;97;-800;-600;-1	000;-1	000;-1	000;-1	000;4;-800;-600;-1	000;-1	000;-1	000;-1	000;4; ; ; ; ; ; ; ;
1982;98;-800;-600;0	690;0	573;-1	000;-1	000;4;-800;-600;0	501;0	617;-1	000;-1	000;4; ; ; ; ; ; ; ;
2001;99;-800;-600;-1	000;-1	000;-1	000;-1	000;4;-800;-600;-1	000;-1	000;-1	000;-1	000;4; ; ; ; ; ; ; ;
2021;100;-800;-600;-1	000;-1	000;-1	000;-1	000;4;-800;-600;-1	000;-1	000;-1	000;-1	000;4; ; ; ; ; ; ; ;
2041;101;-800;-600;-1	000;-1	000;-1	000;-1	000;4;-800;-600;-1	000;-1	000;-1	000;-1	000;4; ; ; ; ; ; ; ;
2061;102;-800;-600;-1	000;-1	000;-1	000;-1	000;4;-800;-600;-1	000;-1	000;-1	000;-1	000;4; ; ; ; ; ; ; ;
2081;103;-800;-600;0	690;0	574;-1	000;-1	000;4;-800;-600;0	501;0	618;-1	000;-1	000;4; ; ; ; ; ; ; ;
2101;104;-800;-600;-1	000;-1	000;-1	000;-1	000;4;-800;-600;-1	000;-1	000;-1	000;-1	000;4; ; ; ; ; ; ; ;
2121;105;-800;-600;-1	000;-1	000;-1	000;-1	000;4;-800;-600;-1	000;-1	000;-1	000;-1	000;4; ; ; ; ; ; ; ;
2141;106;-800;-600;-1	000;-1	000;-1	000;-1	000;4;-800;-600;-1	000;-1	000;-1	000;-1	000;4; ; ; ; ; ; ; ;
2161;107;-800;-600;-1	000;-1	000;-1	000;-1	000;4;-800;-600;-1	000;-1	000;-1	000;-1	000;4; ; ; ; ; ; ; ;
2181;108;-800;-600;0	689;0	575;-1	000;-1	000;4;-800;-600;0	501;0	619;-1	000;-1	000;4; ; ; ; ; ; ; ;
2201;109;-800;-600;-1	000;-1	000;-1	000;-1	000;4;-800;-600;-1	000;-1	000;-1	000;-1	000;4; ; ; ; ; ; ; ;
2221;110;-800;-600;-1	000;-1	000;-1	000;-1	000;4;-800;-600;-1	000;-1	000;-1	000;-1	000;4; ; ; ; ; ; ; ;
2241;111;-800;-600;-1	000;-1	000;-1	000;-1	000;4;-800;-600;-1	000;-1	000;-1	000;-1	000;4; ; ; ; ; ; ; ;
2261;112;-800;-600;-1	000;-1	000;-1	000;-1	000;4;-800;-600;-1	000;-1	000;-1	000;-1	000;4; ; ; ; ; ; ; ;
2281;113;-800;-600;0	690;0	575;-1	000;-1	000;4;-800;-600;0	501;0	619;-1	000;-1	000;4; ; ; ; ; ; ; ;
2301;114;-800;-600;-1	000;-1	000;-1	000;-1	000;4;-800;-600;-1	000;-1	000;-1	000;-1	000;4; ; ; ; ; ; ; ;
2321;115;-800;-600;-1	000;-1	000;-1	000;-1	000;4;-800;-600;-1	000;-1	000;-1	000;-1	000;4; ; ; ; ; ; ; ;
2340;116;-800;-600;-1	000;-1	000;-1	000;-1	000;4;-800;-600;-1	000;-1	000;-1	000;-1	000;4; ; ; ; ; ; ; ;
2361;117;-800;-600;-1	000;-1	000;-1	000;-1	000;4;-800;-600;-1	000;-1	000;-1	000;-1	000;4; ; ; ; ; ; ; ;
2380;118;-800;-600;0	690;0	575;-1	000;-1	000;4;-800;-600;0	501;0	619;-1	000;-1	000;4; ; ; ; ; ; ; ;
2401;119;-800;-600;-1	000;-1	000;-1	000;-1	000;4;-800;-600;-1	000;-1	000;-1	000;-1	000;4; ; ; ; ; ; ; ;
2420;120;-800;-600;-1	000;-1	000;-1	000;-1	000;4;-800;-600;-1	000;-1	000;-1	000;-1	000;4; ; ; ; ; ; ; ;
2432; ; ; ; ; ; ; ;5; ; ; ; ; ; ;5; ; ; ;Keyboard;3;40;0;Down
2441;121;-800;-600;-1	000;-1	000;-1	000;-1	000;4;-800;-600;-1	000;-1	000;-1	000;-1	000;4; ; ; ; ; ; ; ;
2460;122;-800;-600;-1	000;-1	000;-1	000;-1	000;4;-800;-600;-1	000;-1	000;-1	000;-1	000;4; ; ; ; ; ; ; ;
2481;123;-800;-600;0	690;0	575;-1	000;-1	000;4;-800;-600;0	501;0	619;-1	000;-1	000;4; ; ; ; ; ; ; ;
2500;124;-800;-600;-1	000;-1	000;-1	000;-1	000;4;-800;-600;-1	000;-1	000;-1	000;-1	000;4; ; ; ; ; ; ; ;
2521;125;-800;-600;-1	000;-1	000;-1	000;-1	000;4;-800;-600;-1	000;-1	000;-1	000;-1	000;4; ; ; ; ; ; ; ;
2540;126;-800;-600;-1	000;-1	000;-1	000;-1	000;4;-800;-600;-1	000;-1	000;-1	000;-1	000;4; ; ; ; ; ; ; ;
2561;127;-800;-600;-1	000;-1	000;-1	000;-1	000;4;-800;-600;-1	000;-1	000;-1	000;-1	000;4; ; ; ; ; ; ; ;
2601;128;-800;-600;0	689;0	575;-1	000;-1	000;4;-800;-600;0	500;0	619;-1	000;-1	000;4; ; ; ; ; ; ; ;
2620;129;-800;-600;-1	000;-1	000;-1	000;-1	000;4;-800;-600;-1	000;-1	000;-1	000;-1	000;4; ; ; ; ; ; ; ;
2641;130;-800;-600;-1	000;-1	000;-1	000;-1	000;4;-800;-600;-1	000;-1	000;-1	000;-1	000;4; ; ; ; ; ; ; ;
2681;131;-800;-600;-1	000;-1	000;-1	000;-1	000;4;-800;-600;-1	000;-1	000;-1	000;-1	000;4; ; ; ; ; ; ; ;
2699;132;-800;-600;-1	000;-1	000;-1	000;-1	000;4;-800;-600;-1	000;-1	000;-1	000;-1	000;4; ; ; ; ; ; ; ;
2739;133;-800;-600;0	689;0	575;-1	000;-1	000;4;-800;-600;0	500;0	619;-1	000;-1	000;4; ; ; ; ; ; ; ;
2760;134;-800;-600;-1	000;-1	000;-1	000;-1	000;4;-800;-600;-1	000;-1	000;-1	000;-1	000;4; ; ; ; ; ; ; ;
2779;135;-800;-600;-1	000;-1	000;-1	000;-1	000;4;-800;-600;-1	000;-1	000;-1	000;-1	000;4; ; ; ; ; ; ; ;
2801;136;-800;-600;-1	000;-1	000;-1	000;-1	000;4;-800;-600;-1	000;-1	000;-1	000;-1	000;4; ; ; ; ; ; ; ;
2841;137;-800;-600;-1	000;-1	000;-1	000;-1	000;4;-800;-600;-1	000;-1	000;-1	000;-1	000;4; ; ; ; ; ; ; ;
2859;138;-800;-600;0	689;0	575;-1	000;-1	000;4;-800;-600;0	500;0	619;-1	000;-1	000;4; ; ; ; ; ; ; ;
2899;139;-800;-600;-1	000;-1	000;-1	000;-1	000;4;-800;-600;-1	000;-1	000;-1	000;-1	000;4; ; ; ; ; ; ; ;
2918;140;-800;-600;-1	000;-1	000;-1	000;-1	000;4;-800;-600;-1	000;-1	000;-1	000;-1	000;4; ; ; ; ; ; ; ;
2938;141;-800;-600;-1	000;-1	000;-1	000;-1	000;4;-800;-600;-1	000;-1	000;-1	000;-1	000;4; ; ; ; ; ; ; ;
2958;142;-800;-600;-1	000;-1	000;-1	000;-1	000;4;-800;-600;-1	000;-1	000;-1	000;-1	000;4; ; ; ; ; ; ; ;
2998;143;-800;-600;0	689;0	575;-1	000;-1	000;4;-800;-600;0	500;0	619;-1	000;-1	000;4; ; ; ; ; ; ; ;
3018;144;-800;-600;-1	000;-1	000;-1	000;-1	000;4;-800;-600;-1	000;-1	000;-1	000;-1	000;4; ; ; ; ; ; ; ;
3038;145;-800;-600;-1	000;-1	000;-1	000;-1	000;4;-800;-600;-1	000;-1	000;-1	000;-1	000;4; ; ; ; ; ; ; ;
3058;146;-800;-600;-1	000;-1	000;-1	000;-1	000;4;-800;-600;-1	000;-1	000;-1	000;-1	000;4; ; ; ; ; ; ; ;
3078;147;-800;-600;-1	000;-1	000;-1	000;-1	000;4;-800;-600;-1	000;-1	000;-1	000;-1	000;4; ; ; ; ; ; ; ;
3118;148;-800;-600;0	689;0	575;-1	000;-1	000;4;-800;-600;0	500;0	619;-1	000;-1	000;4; ; ; ; ; ; ; ;
3138;149;-800;-600;-1	000;-1	000;-1	000;-1	000;4;-800;-600;-1	000;-1	000;-1	000;-1	000;4; ; ; ; ; ; ; ;
3158;150;-800;-600;-1	000;-1	000;-1	000;-1	000;4;-800;-600;-1	000;-1	000;-1	000;-1	000;4; ; ; ; ; ; ; ;
3197;151;-800;-600;-1	000;-1	000;-1	000;-1	000;4;-800;-600;-1	000;-1	000;-1	000;-1	000;4; ; ; ; ; ; ; ;
3218;152;-800;-600;-1	000;-1	000;-1	000;-1	000;4;-800;-600;-1	000;-1	000;-1	000;-1	000;4; ; ; ; ; ; ; ;
3237;153;-800;-600;0	689;0	575;-1	000;-1	000;4;-800;-600;0	500;0	619;-1	000;-1	000;4; ; ; ; ; ; ; ;
3277;154;-800;-600;-1	000;-1	000;-1	000;-1	000;4;-800;-600;-1	000;-1	000;-1	000;-1	000;4; ; ; ; ; ; ; ;
3297;155;-800;-600;-1	000;-1	000;-1	000;-1	000;4;-800;-600;-1	000;-1	000;-1	000;-1	000;4; ; ; ; ; ; ; ;
3317;156;-800;-600;-1	000;-1	000;-1	000;-1	000;4;-800;-600;-1	000;-1	000;-1	000;-1	000;4; ; ; ; ; ; ; ;
3337;157;-800;-600;-1	000;-1	000;-1	000;-1	000;4;-800;-600;-1	000;-1	000;-1	000;-1	000;4; ; ; ; ; ; ; ;
3357;158;-800;-600;-1	000;-1	000;-1	000;-1	000;4;-800;-600;-1	000;-1	000;-1	000;-1	000;4; ; ; ; ; ; ; ;
3377;159;-800;-600;-1	000;-1	000;-1	000;-1	000;4;-800;-600;-1	000;-1	000;-1	000;-1	000;4; ; ; ; ; ; ; ;
3397;160;-800;-600;-1	000;-1	000;-1	000;-1	000;4;-800;-600;-1	000;-1	000;-1	000;-1	000;4; ; ; ; ; ; ; ;
3417;161;-800;-600;-1	000;-1	000;-1	000;-1	000;4;-800;-600;-1	000;-1	000;-1	000;-1	000;4; ; ; ; ; ; ; ;
3437;162;-800;-600;-1	000;-1	000;-1	000;-1	000;4;-800;-600;-1	000;-1	000;-1	000;-1	000;4; ; ; ; ; ; ; ;
3457;163;-800;-600;-1	000;-1	000;-1	000;-1	000;4;-800;-600;-1	000;-1	000;-1	000;-1	000;4; ; ; ; ; ; ; ;
3477;164;-800;-600;0	693;0	573;-1	000;-1	000;4;-800;-600;0	504;0	618;-1	000;-1	000;4; ; ; ; ; ; ; ;
3497;165;-800;-600;-1	000;-1	000;-1	000;-1	000;4;-800;-600;-1	000;-1	000;-1	000;-1	000;4; ; ; ; ; ; ; ;
3516;166;-800;-600;-1	000;-1	000;-1	000;-1	000;4;-800;-600;-1	000;-1	000;-1	000;-1	000;4; ; ; ; ; ; ; ;
3536;167;-800;-600;-1	000;-1	000;-1	000;-1	000;4;-800;-600;-1	000;-1	000;-1	000;-1	000;4; ; ; ; ; ; ; ;
3556;168;-800;-600;-1	000;-1	000;-1	000;-1	000;4;-800;-600;-1	000;-1	000;-1	000;-1	000;4; ; ; ; ; ; ; ;
3576;169;-800;-600;0	693;0	574;-1	000;-1	000;4;-800;-600;0	504;0	618;-1	000;-1	000;4; ; ; ; ; ; ; ;
3584; ; ; ; ; ; ; ;5; ; ; ; ; ; ;5; ; ; ;ShowAVI;8;0;0;single.avi
3596;170;-800;-600;-1	000;-1	000;-1	000;-1	000;4;-800;-600;-1	000;-1	000;-1	000;-1	000;4; ; ; ; ; ; ; ;
3616;171;-800;-600;-1	000;-1	000;-1	000;-1	000;4;-800;-600;-1	000;-1	000;-1	000;-1	000;4; ; ; ; ; ; ; ;
3636;172;-800;-600;-1	000;-1	000;-1	000;-1	000;4;-800;-600;-1	000;-1	000;-1	000;-1	000;4; ; ; ; ; ; ; ;
3656;173;-800;-600;-1	000;-1	000;-1	000;-1	000;4;-800;-600;-1	000;-1	000;-1	000;-1	000;4; ; ; ; ; ; ; ;
3676;174;-800;-600;0	693;0	574;-1	000;-1	000;4;-800;-600;0	504;0	618;-1	000;-1	000;4; ; ; ; ; ; ; ;
3696;175;-800;-600;-1	000;-1	000;-1	000;-1	000;4;-800;-600;-1	000;-1	000;-1	000;-1	000;4; ; ; ; ; ; ; ;
3716;176;-800;-600;-1	000;-1	000;-1	000;-1	000;4;-800;-600;-1	000;-1	000;-1	000;-1	000;4; ; ; ; ; ; ; ;
3736;177;-800;-600;-1	000;-1	000;-1	000;-1	000;4;-800;-600;-1	000;-1	000;-1	000;-1	000;4; ; ; ; ; ; ; ;
3756;178;-800;-600;-1	000;-1	000;-1	000;-1	000;4;-800;-600;-1	000;-1	000;-1	000;-1	000;4; ; ; ; ; ; ; ;
3775;179;-800;-600;0	694;0	574;-1	000;-1	000;4;-800;-600;0	505;0	618;-1	000;-1	000;4; ; ; ; ; ; ; ;
3795;180;-800;-600;-1	000;-1	000;-1	000;-1	000;4;-800;-600;-1	000;-1	000;-1	000;-1	000;4; ; ; ; ; ; ; ;
3815;181;-800;-600;-1	000;-1	000;-1	000;-1	000;4;-800;-600;-1	000;-1	000;-1	000;-1	000;4; ; ; ; ; ; ; ;
3835;182;-800;-600;-1	000;-1	000;-1	000;-1	000;4;-800;-600;-1	000;-1	000;-1	000;-1	000;4; ; ; ; ; ; ; ;
3855;183;-800;-600;-1	000;-1	000;-1	000;-1	000;4;-800;-600;-1	000;-1	000;-1	000;-1	000;4; ; ; ; ; ; ; ;
3875;184;-800;-600;0	693;0	574;-1	000;-1	000;4;-800;-600;0	505;0	618;-1	000;-1	000;4; ; ; ; ; ; ; ;
3895;185;-800;-600;-1	000;-1	000;-1	000;-1	000;4;-800;-600;-1	000;-1	000;-1	000;-1	000;4; ; ; ; ; ; ; ;
3915;186;-800;-600;-1	000;-1	000;-1	000;-1	000;4;-800;-600;-1	000;-1	000;-1	000;-1	000;4; ; ; ; ; ; ; ;
3935;187;-800;-600;-1	000;-1	000;-1	000;-1	000;4;-800;-600;-1	000;-1	000;-1	000;-1	000;4; ; ; ; ; ; ; ;
3955;188;-800;-600;-1	000;-1	000;-1	000;-1	000;4;-800;-600;-1	000;-1	000;-1	000;-1	000;4; ; ; ; ; ; ; ;
3975;189;-800;-600;0	693;0	573;-1	000;-1	000;4;-800;-600;0	505;0	617;-1	000;-1	000;4; ; ; ; ; ; ; ;
3995;190;-800;-600;-1	000;-1	000;-1	000;-1	000;4;-800;-600;-1	000;-1	000;-1	000;-1	000;4; ; ; ; ; ; ; ;
4015;191;-800;-600;-1	000;-1	000;-1	000;-1	000;4;-800;-600;-1	000;-1	000;-1	000;-1	000;4; ; ; ; ; ; ; ;
4035;192;-800;-600;-1	000;-1	000;-1	000;-1	000;4;-800;-600;-1	000;-1	000;-1	000;-1	000;4; ; ; ; ; ; ; ;
4055;193;-800;-600;-1	000;-1	000;-1	000;-1	000;4;-800;-600;-1	000;-1	000;-1	000;-1	000;4; ; ; ; ; ; ; ;
4075;194;-800;-600;0	693;0	572;-1	000;-1	000;4;-800;-600;0	505;0	616;-1	000;-1	000;4; ; ; ; ; ; ; ;
4094;195;-800;-600;-1	000;-1	000;-1	000;-1	000;4;-800;-600;-1	000;-1	000;-1	000;-1	000;4; ; ; ; ; ; ; ;
4114;196;-800;-600;-1	000;-1	000;-1	000;-1	000;4;-800;-600;-1	000;-1	000;-1	000;-1	000;4; ; ; ; ; ; ; ;
4134;197;-800;-600;-1	000;-1	000;-1	000;-1	000;4;-800;-600;-1	000;-1	000;-1	000;-1	000;4; ; ; ; ; ; ; ;
4154;198;-800;-600;-1	000;-1	000;-1	000;-1	000;4;-800;-600;-1	000;-1	000;-1	000;-1	000;4; ; ; ; ; ; ; ;
4174;199;-800;-600;0	693;0	572;-1	000;-1	000;4;-800;-600;0	504;0	616;-1	000;-1	000;4; ; ; ; ; ; ; ;
4194;200;-800;-600;-1	000;-1	000;-1	000;-1	000;4;-800;-600;-1	000;-1	000;-1	000;-1	000;4; ; ; ; ; ; ; ;
4214;201;-800;-600;-1	000;-1	000;-1	000;-1	000;4;-800;-600;-1	000;-1	000;-1	000;-1	000;4; ; ; ; ; ; ; ;
4234;202;-800;-600;-1	000;-1	000;-1	000;-1	000;4;-800;-600;-1	000;-1	000;-1	000;-1	000;4; ; ; ; ; ; ; ;
4254;203;-800;-600;-1	000;-1	000;-1	000;-1	000;4;-800;-600;-1	000;-1	000;-1	000;-1	000;4; ; ; ; ; ; ; ;
4274;204;-800;-600;0	693;0	572;-1	000;-1	000;4;-800;-600;0	505;0	616;-1	000;-1	000;4; ; ; ; ; ; ; ;
4294;205;-800;-600;-1	000;-1	000;-1	000;-1	000;4;-800;-600;-1	000;-1	000;-1	000;-1	000;4; ; ; ; ; ; ; ;
4314;206;-800;-600;-1	000;-1	000;-1	000;-1	000;4;-800;-600;-1	000;-1	000;-1	000;-1	000;4; ; ; ; ; ; ; ;
4334;207;-800;-600;-1	000;-1	000;-1	000;-1	000;4;-800;-600;-1	000;-1	000;-1	000;-1	000;4; ; ; ; ; ; ; ;
4354;208;-800;-600;-1	000;-1	000;-1	000;-1	000;4;-800;-600;-1	000;-1	000;-1	000;-1	000;4; ; ; ; ; ; ; ;
4374;209;-800;-600;0	693;0	572;-1	000;-1	000;4;-800;-600;0	504;0	616;-1	000;-1	000;4; ; ; ; ; ; ; ;
4393;210;-800;-600;-1	000;-1	000;-1	000;-1	000;4;-800;-600;-1	000;-1	000;-1	000;-1	000;4; ; ; ; ; ; ; ;
4413;211;-800;-600;-1	000;-1	000;-1	000;-1	000;4;-800;-600;-1	000;-1	000;-1	000;-1	000;4; ; ; ; ; ; ; ;
4433;212;-800;-600;-1	000;-1	000;-1	000;-1	000;4;-800;-600;-1	000;-1	000;-1	000;-1	000;4; ; ; ; ; ; ; ;
4453;213;-800;-600;-1	000;-1	000;-1	000;-1	000;4;-800;-600;-1	000;-1	000;-1	000;-1	000;4; ; ; ; ; ; ; ;
4473;214;-800;-600;0	693;0	572;-1	000;-1	000;4;-800;-600;0	504;0	615;-1	000;-1	000;4; ; ; ; ; ; ; ;
4493;215;-800;-600;-1	000;-1	000;-1	000;-1	000;4;-800;-600;-1	000;-1	000;-1	000;-1	000;4; ; ; ; ; ; ; ;
4513;216;-800;-600;-1	000;-1	000;-1	000;-1	000;4;-800;-600;-1	000;-1	000;-1	000;-1	000;4; ; ; ; ; ; ; ;
4533;217;-800;-600;-1	000;-1	000;-1	000;-1	000;4;-800;-600;-1	000;-1	000;-1	000;-1	000;4; ; ; ; ; ; ; ;
4573;218;-800;-600;-1	000;-1	000;-1	000;-1	000;4;-800;-600;-1	000;-1	000;-1	000;-1	000;4; ; ; ; ; ; ; ;
4593;219;-800;-600;0	693;0	572;-1	000;-1	000;4;-800;-600;0	504;0	615;-1	000;-1	000;4; ; ; ; ; ; ; ;
4613;220;-800;-600;-1	000;-1	000;-1	000;-1	000;4;-800;-600;-1	000;-1	000;-1	000;-1	000;4; ; ; ; ; ; ; ;
4633;221;-800;-600;-1	000;-1	000;-1	000;-1	000;4;-800;-600;-1	000;-1	000;-1	000;-1	000;4; ; ; ; ; ; ; ;
4653;222;-800;-600;-1	000;-1	000;-1	000;-1	000;4;-800;-600;-1	000;-1	000;-1	000;-1	000;4; ; ; ; ; ; ; ;
4673;223;-800;-600;-1	000;-1	000;-1	000;-1	000;4;-800;-600;-1	000;-1	000;-1	000;-1	000;4; ; ; ; ; ; ; ;
4692;224;-800;-600;0	693;0	572;-1	000;-1	000;4;-800;-600;0	504;0	616;-1	000;-1	000;4; ; ; ; ; ; ; ;
4712;225;-800;-600;-1	000;-1	000;-1	000;-1	000;4;-800;-600;-1	000;-1	000;-1	000;-1	000;4; ; ; ; ; ; ; ;
4732;226;-800;-600;-1	000;-1	000;-1	000;-1	000;4;-800;-600;-1	000;-1	000;-1	000;-1	000;4; ; ; ; ; ; ; ;
4752;227;-800;-600;-1	000;-1	000;-1	000;-1	000;4;-800;-600;-1	000;-1	000;-1	000;-1	000;4; ; ; ; ; ; ; ;
4772;228;-800;-600;-1	000;-1	000;-1	000;-1	000;4;-800;-600;-1	000;-1	000;-1	000;-1	000;4; ; ; ; ; ; ; ;
4792;229;-800;-600;0	694;0	575;-1	000;-1	000;4;-800;-600;0	505;0	619;-1	000;-1	000;4; ; ; ; ; ; ; ;
4812;230;-800;-600;-1	000;-1	000;-1	000;-1	000;4;-800;-600;-1	000;-1	000;-1	000;-1	000;4; ; ; ; ; ; ; ;
4832;231;-800;-600;-1	000;-1	000;-1	000;-1	000;4;-800;-600;-1	000;-1	000;-1	000;-1	000;4; ; ; ; ; ; ; ;
4852;232;-800;-600;-1	000;-1	000;-1	000;-1	000;4;-800;-600;-1	000;-1	000;-1	000;-1	000;4; ; ; ; ; ; ; ;
4872;233;-800;-600;-1	000;-1	000;-1	000;-1	000;4;-800;-600;-1	000;-1	000;-1	000;-1	000;4; ; ; ; ; ; ; ;
4892;234;-800;-600;0	694;0	575;-1	000;-1	000;4;-800;-600;0	505;0	618;-1	000;-1	000;4; ; ; ; ; ; ; ;
4912;235;-800;-600;-1	000;-1	000;-1	000;-1	000;4;-800;-600;-1	000;-1	000;-1	000;-1	000;4; ; ; ; ; ; ; ;
4932;236;-800;-600;-1	000;-1	000;-1	000;-1	000;4;-800;-600;-1	000;-1	000;-1	000;-1	000;4; ; ; ; ; ; ; ;
4952;237;-800;-600;-1	000;-1	000;-1	000;-1	000;4;-800;-600;-1	000;-1	000;-1	000;-1	000;4; ; ; ; ; ; ; ;
4971;238;-800;-600;-1	000;-1	000;-1	000;-1	000;4;-800;-600;-1	000;-1	000;-1	000;-1	000;4; ; ; ; ; ; ; ;
4991;239;-800;-600;0	694;0	575;-1	000;-1	000;4;-800;-600;0	505;0	619;-1	000;-1	000;4; ; ; ; ; ; ; ;
5011;240;-800;-600;-1	000;-1	000;-1	000;-1	000;4;-800;-600;-1	000;-1	000;-1	000;-1	000;4; ; ; ; ; ; ; ;
5031;241;-800;-600;-1	000;-1	000;-1	000;-1	000;4;-800;-600;-1	000;-1	000;-1	000;-1	000;4; ; ; ; ; ; ; ;
5051;242;-800;-600;-1	000;-1	000;-1	000;-1	000;4;-800;-600;-1	000;-1	000;-1	000;-1	000;4; ; ; ; ; ; ; ;
5071;243;-800;-600;-1	000;-1	000;-1	000;-1	000;4;-800;-600;-1	000;-1	000;-1	000;-1	000;4; ; ; ; ; ; ; ;
5091;244;-800;-600;0	694;0	576;-1	000;-1	000;4;-800;-600;0	505;0	619;-1	000;-1	000;4; ; ; ; ; ; ; ;
5111;245;-800;-600;-1	000;-1	000;-1	000;-1	000;4;-800;-600;-1	000;-1	000;-1	000;-1	000;4; ; ; ; ; ; ; ;
5131;246;-800;-600;-1	000;-1	000;-1	000;-1	000;4;-800;-600;-1	000;-1	000;-1	000;-1	000;4; ; ; ; ; ; ; ;
5151;247;-800;-600;-1	000;-1	000;-1	000;-1	000;4;-800;-600;-1	000;-1	000;-1	000;-1	000;4; ; ; ; ; ; ; ;
5171;248;-800;-600;-1	000;-1	000;-1	000;-1	000;4;-800;-600;-1	000;-1	000;-1	000;-1	000;4; ; ; ; ; ; ; ;
5191;249;-800;-600;0	694;0	575;-1	000;-1	000;4;-800;-600;0	505;0	619;-1	000;-1	000;4; ; ; ; ; ; ; ;
5211;250;-800;-600;-1	000;-1	000;-1	000;-1	000;4;-800;-600;-1	000;-1	000;-1	000;-1	000;4; ; ; ; ; ; ; ;
5231;251;-800;-600;-1	000;-1	000;-1	000;-1	000;4;-800;-600;-1	000;-1	000;-1	000;-1	000;4; ; ; ; ; ; ; ;
5251;252;-800;-600;-1	000;-1	000;-1	000;-1	000;4;-800;-600;-1	000;-1	000;-1	000;-1	000;4; ; ; ; ; ; ; ;
5271;253;-800;-600;-1	000;-1	000;-1	000;-1	000;4;-800;-600;-1	000;-1	000;-1	000;-1	000;4; ; ; ; ; ; ; ;
5290;254;-800;-600;0	694;0	575;-1	000;-1	000;4;-800;-600;0	506;0	618;-1	000;-1	000;4; ; ; ; ; ; ; ;
5310;255;-800;-600;-1	000;-1	000;-1	000;-1	000;4;-800;-600;-1	000;-1	000;-1	000;-1	000;4; ; ; ; ; ; ; ;
5330;256;-800;-600;-1	000;-1	000;-1	000;-1	000;4;-800;-600;-1	000;-1	000;-1	000;-1	000;4; ; ; ; ; ; ; ;
5350;257;-800;-600;-1	000;-1	000;-1	000;-1	000;4;-800;-600;-1	000;-1	000;-1	000;-1	000;4; ; ; ; ; ; ; ;
5370;258;-800;-600;-1	000;-1	000;-1	000;-1	000;4;-800;-600;-1	000;-1	000;-1	000;-1	000;4; ; ; ; ; ; ; ;
5390;259;-800;-600;0	695;0	575;-1	000;-1	000;4;-800;-600;0	506;0	618;-1	000;-1	000;4; ; ; ; ; ; ; ;
5410;260;-800;-600;-1	000;-1	000;-1	000;-1	000;4;-800;-600;-1	000;-1	000;-1	000;-1	000;4; ; ; ; ; ; ; ;
5430;261;-800;-600;-1	000;-1	000;-1	000;-1	000;4;-800;-600;-1	000;-1	000;-1	000;-1	000;4; ; ; ; ; ; ; ;
5450;262;-800;-600;-1	000;-1	000;-1	000;-1	000;4;-800;-600;-1	000;-1	000;-1	000;-1	000;4; ; ; ; ; ; ; ;
5470;263;-800;-600;-1	000;-1	000;-1	000;-1	000;4;-800;-600;-1	000;-1	000;-1	000;-1	000;4; ; ; ; ; ; ; ;
5490;264;-800;-600;0	695;0	575;-1	000;-1	000;4;-800;-600;0	506;0	619;-1	000;-1	000;4; ; ; ; ; ; ; ;
5510;265;-800;-600;-1	000;-1	000;-1	000;-1	000;4;-800;-600;-1	000;-1	000;-1	000;-1	000;4; ; ; ; ; ; ; ;
5530;266;-800;-600;-1	000;-1	000;-1	000;-1	000;4;-800;-600;-1	000;-1	000;-1	000;-1	000;4; ; ; ; ; ; ; ;
5550;267;-800;-600;-1	000;-1	000;-1	000;-1	000;4;-800;-600;-1	000;-1	000;-1	000;-1	000;4; ; ; ; ; ; ; ;
5570;268;272;304;0	695;0	575;662	329;4	441;0;257;309;0	507;0	619;652	353;4	554;0; ; ; ; ; ; ; ;
5589;269;272;306;0	695;0	575;659	937;4	426;0;255;305;0	507;0	619;656	020;4	579;0; ; ; ; ; ; ; ;
5609;270;281;261;0	695;0	575;659	937;3	455;0;268;233;0	507;0	619;656	020;3	568;0; ; ; ; ; ; ; ;
5629;271;282;336;0	695;0	575;659	937;4	263;0;-800;-600;0	695;0	575;-1	000;-1	000;4; ; ; ; ; ; ; ;
5649;272;281;248;0	695;0	575;659	937;3	457;0;264;242;0	507;0	620;656	020;3	671;0; ; ; ; ; ; ; ;
5669;273;293;307;0	695;0	575;659	937;3	998;0;-800;-600;0	695;0	575;-1	000;-1	000;4; ; ; ; ; ; ; ;
5689;274;296;302;0	695;0	575;660	054;3	641;0;-800;-600;0	507;0	619;-1	000;-1	000;4; ; ; ; ; ; ; ;
5709;275;283;250;0	695;0	575;660	054;3	500;0;261;246;0	507;0	619;654	429;3	630;0; ; ; ; ; ; ; ;
5729;276;278;328;0	695;0	575;660	054;4	244;0;262;309;0	507;0	619;654	429;4	495;0; ; ; ; ; ; ; ;
5749;277;370;226;0	694;0	575;660	054;3	485;0;357;221;0	506;0	619;654	429;3	661;0; ; ; ; ; ; ; ;
5769;278;488;299;0	692;0	574;660	054;4	081;0;468;273;0	504;0	619;654	429;4	507;0; ; ; ; ; ; ; ;
5789;279;527;292;0	692;0	574;662	509;3	787;0;510;268;0	504;0	618;650	727;4	209;0; ; ; ; ; ; ; ;
5809;280;495;190;0	692;0	574;662	509;3	546;0;467;192;0	503;0	619;650	727;3	589;0; ; ; ; ; ; ; ;
5829;281;510;252;0	692;0	574;662	509;3	919;0;-800;-600;0	692;0	574;-1	000;-1	000;4; ; ; ; ; ; ; ;
5849;282;497;188;0	692;0	574;662	509;3	483;0;471;194;0	503;0	619;650	727;3	607;0; ; ; ; ; ; ; ;
5869;283;-800;-600;-1	000;-1	000;-1	000;-1	000;4;-800;-600;-1	000;-1	000;-1	000;-1	000;4; ; ; ; ; ; ; ;
5888;284;-800;-600;0	692;0	574;-1	000;-1	000;4;-800;-600;0	503;0	618;-1	000;-1	000;4; ; ; ; ; ; ; ;
5908;285;-800;-600;-1	000;-1	000;-1	000;-1	000;4;-800;-600;-1	000;-1	000;-1	000;-1	000;4; ; ; ; ; ; ; ;
5928;286;-800;-600;-1	000;-1	000;-1	000;-1	000;4;-800;-600;-1	000;-1	000;-1	000;-1	000;4; ; ; ; ; ; ; ;
5948;287;-800;-600;-1	000;-1	000;-1	000;-1	000;4;-800;-600;-1	000;-1	000;-1	000;-1	000;4; ; ; ; ; ; ; ;
5968;288;-800;-600;-1	000;-1	000;-1	000;-1	000;4;-800;-600;-1	000;-1	000;-1	000;-1	000;4; ; ; ; ; ; ; ;
5988;289;-800;-600;0	692;0	574;-1	000;-1	000;4;-800;-600;0	503;0	618;-1	000;-1	000;4; ; ; ; ; ; ; ;
6008;290;-800;-600;-1	000;-1	000;-1	000;-1	000;4;-800;-600;-1	000;-1	000;-1	000;-1	000;4; ; ; ; ; ; ; ;
6028;291;-800;-600;-1	000;-1	000;-1	000;-1	000;4;-800;-600;-1	000;-1	000;-1	000;-1	000;4; ; ; ; ; ; ; ;
6048;292;-800;-600;-1	000;-1	000;-1	000;-1	000;4;-800;-600;-1	000;-1	000;-1	000;-1	000;4; ; ; ; ; ; ; ;
6068;293;-800;-600;-1	000;-1	000;-1	000;-1	000;4;-800;-600;-1	000;-1	000;-1	000;-1	000;4; ; ; ; ; ; ; ;
6108;294;-800;-600;0	692;0	574;-1	000;-1	000;4;-800;-600;0	503;0	618;-1	000;-1	000;4; ; ; ; ; ; ; ;
6148;295;-800;-600;-1	000;-1	000;-1	000;-1	000;4;-800;-600;-1	000;-1	000;-1	000;-1	000;4; ; ; ; ; ; ; ;
6168;296;-800;-600;-1	000;-1	000;-1	000;-1	000;4;-800;-600;-1	000;-1	000;-1	000;-1	000;4; ; ; ; ; ; ; ;
6187;297;-800;-600;-1	000;-1	000;-1	000;-1	000;4;-800;-600;-1	000;-1	000;-1	000;-1	000;4; ; ; ; ; ; ; ;
6227;298;-800;-600;-1	000;-1	000;-1	000;-1	000;4;-800;-600;-1	000;-1	000;-1	000;-1	000;4; ; ; ; ; ; ; ;
6247;299;-800;-600;0	692;0	573;-1	000;-1	000;4;-800;-600;0	503;0	617;-1	000;-1	000;4; ; ; ; ; ; ; ;
6267;300;-800;-600;-1	000;-1	000;-1	000;-1	000;4;-800;-600;-1	000;-1	000;-1	000;-1	000;4; ; ; ; ; ; ; ;
6287;301;-800;-600;-1	000;-1	000;-1	000;-1	000;4;-800;-600;-1	000;-1	000;-1	000;-1	000;4; ; ; ; ; ; ; ;
6307;302;-800;-600;-1	000;-1	000;-1	000;-1	000;4;-800;-600;-1	000;-1	000;-1	000;-1	000;4; ; ; ; ; ; ; ;
6327;303;-800;-600;-1	000;-1	000;-1	000;-1	000;4;-800;-600;-1	000;-1	000;-1	000;-1	000;4; ; ; ; ; ; ; ;
6347;304;-800;-600;0	693;0	572;-1	000;-1	000;4;-800;-600;0	504;0	616;-1	000;-1	000;4; ; ; ; ; ; ; ;
6367;305;-800;-600;-1	000;-1	000;-1	000;-1	000;4;-800;-600;-1	000;-1	000;-1	000;-1	000;4; ; ; ; ; ; ; ;
6387;306;384;136;0	693;0	573;651	490;4	337;0;376;144;0	505;0	616;642	006;4	328;0; ; ; ; ; ; ; ;
6407;307;383;30;0	693;0	573;651	490;3	539;0;381;33;0	504;0	616;642	006;3	504;0; ; ; ; ; ; ; ;
6427;308;362;77;0	693;0	573;651	490;4	096;0;396;118;0	504;0	616;642	006;4	186;0; ; ; ; ; ; ; ;
6447;309;356;60;0	693;0	573;651	214;3	748;0;402;94;0	504;0	616;641	162;3	859;0; ; ; ; ; ; ; ;
6466;310;376;28;0	692;0	573;651	214;3	604;0;378;19;0	504;0	616;641	162;3	546;0; ; ; ; ; ; ; ;
6486;311;382;79;0	692;0	573;651	214;4	010;0;-800;-600;0	692;0	573;-1	000;-1	000;4; ; ; ; ; ; ; ;
6506;312;380;26;0	692;0	573;651	214;3	567;0;384;32;0	504;0	616;641	162;3	551;0; ; ; ; ; ; ; ;
6526;313;365;88;0	692;0	573;651	214;4	003;0;-800;-600;0	692;0	573;-1	000;-1	000;4; ; ; ; ; ; ; ;
6546;314;366;82;0	692;0	573;652	279;3	859;0;-800;-600;0	504;0	616;-1	000;-1	000;4; ; ; ; ; ; ; ;
6566;315;373;36;0	692;0	572;652	279;3	621;0;390;31;0	504;0	616;641	875;3	560;0; ; ; ; ; ; ; ;
6586;316;368;116;0	692;0	572;652	279;4	127;0;-800;-600;0	692;0	572;-1	000;-1	000;4; ; ; ; ; ; ; ;
6606;317;385;33;0	693;0	572;652	279;3	556;0;373;41;0	504;0	616;641	875;3	564;0; ; ; ; ; ; ; ;
6626;318;377;99;0	693;0	572;652	279;4	176;0;-800;-600;0	693;0	572;-1	000;-1	000;4; ; ; ; ; ; ; ;
6646;319;379;100;0	693;0	572;653	415;4	008;0;-800;-600;0	504;0	616;-1	000;-1	000;4; ; ; ; ; ; ; ;
6666;320;496;261;0	691;0	574;653	415;3	616;0;464;268;0	502;0	618;645	174;3	755;0; ; ; ; ; ; ; ;
6686;321;-800;-600;-1	000;-1	000;-1	000;-1	000;4;-800;-600;-1	000;-1	000;-1	000;-1	000;4; ; ; ; ; ; ; ;
6706;322;506;382;0	689;0	576;653	415;3	709;0;485;357;0	500;0	620;645	174;3	707;0;3;496;351; ; ; ; ;
6726;323;517;378;0	689;0	576;653	415;3	745;0;486;350;0	500;0	620;645	174;3	721;0;3;496;351; ; ; ; ;
6746;324;521;364;0	688;0	576;665	825;3	851;0;490;337;0	499;0	621;652	498;3	742;0;3;496;351; ; ; ; ;
6766;325;503;360;0	688;0	577;665	825;3	829;0;482;352;0	499;0	621;652	498;3	818;0;3;496;351; ; ; ; ;
6786;326;514;357;0	688;0	577;665	825;3	844;0;479;352;0	499;0	621;652	498;3	816;0;3;496;351; ; ; ; ;
6805;327;509;358;0	689;0	577;665	825;3	770;0;491;345;0	500;0	620;652	498;3	801;0;3;496;351; ; ; ; ;
6825;328;514;356;0	689;0	577;665	825;3	802;0;488;337;0	500;0	620;652	498;3	763;0;3;496;351; ; ; ; ;
6845;329;513;355;0	690;0	577;667	802;3	800;0;491;333;0	501;0	620;654	165;3	763;0;3;496;351; ; ; ; ;
6865;330;511;356;0	690;0	577;667	802;3	850;0;471;338;0	501;0	620;654	165;3	806;0;3;496;351; ; ; ; ;
6885;331;507;355;0	691;0	577;667	802;3	831;0;491;339;0	502;0	620;654	165;3	844;0;3;496;351; ; ; ; ;
6905;332;509;350;0	691;0	577;667	802;3	890;0;477;344;0	502;0	620;654	165;3	875;0;3;496;351; ; ; ; ;
6925;333;512;357;0	691;0	577;667	802;3	890;0;473;346;0	502;0	621;654	165;3	962;0;3;496;351; ; ; ; ;
6945;334;510;357;0	690;0	577;666	404;3	882;0;479;348;0	501;0	621;652	772;3	994;0;3;496;351; ; ; ; ;
6965;335;502;355;0	690;0	577;666	404;3	913;0;474;353;0	501;0	621;652	772;3	903;0;3;496;351; ; ; ; ;
6985;336;514;352;0	690;0	577;666	404;3	905;0;465;343;0	501;0	621;652	772;3	955;0;3;496;351; ; ; ; ;
7005;337;509;358;0	690;0	577;666	404;3	949;0;473;350;0	501;0	621;652	772;3	945;0;3;496;351; ; ; ; ;
7025;338;469;340;0	690;0	577;666	404;3	895;0;421;323;0	501;0	620;652	772;3	956;0; ; ; ; ; ; ; ;
7045;339;471;339;0	691;0	576;665	936;3	904;0;415;316;0	503;0	619;654	948;3	966;0; ; ; ; ; ; ; ;
7065;340;408;297;0	691;0	576;665	936;3	894;0;370;292;0	503;0	619;654	948;3	934;0;4;390;301; ; ; ; ;
7084;341;399;295;0	692;0	576;665	936;3	866;0;381;290;0	503;0	619;654	948;3	930;0;4;390;301; ; ; ; ;
7104;342;399;297;0	692;0	576;665	936;3	853;0;379;288;0	503;0	619;654	948;3	920;0;4;390;301; ; ; ; ;
7124;343;406;309;0	692;0	576;665	936;3	886;0;381;295;0	503;0	620;654	948;3	998;0;4;390;301; ; ; ; ;
7144;344;401;309;0	692;0	576;665	992;3	869;0;381;293;0	503;0	620;656	189;4	006;0;4;390;301; ; ; ; ;
7164;345;414;307;0	692;0	576;665	992;3	913;0;377;305;0	503;0	620;656	189;3	959;0;4;390;301; ; ; ; ;
7184;346;415;305;0	692;0	576;665	992;3	900;0;372;304;0	503;0	620;656	189;4	017;0;4;390;301; ; ; ; ;
7204;347;411;310;0	692;0	576;665	992;3	887;0;370;299;0	503;0	620;656	189;4	035;0;4;390;301; ; ; ; ;
7224;348;403;313;0	692;0	576;665	992;3	917;0;372;295;0	503;0	620;656	189;4	063;0;4;390;301; ; ; ; ;
7244;349;401;314;0	692;0	577;666	542;3	910;0;371;294;0	503;0	620;654	510;4	074;0;4;390;301; ; ; ; ;
7264;350;406;370;0	692;0	577;666	542;3	895;0;359;355;0	503;0	621;654	510;4	047;0;5;378;357; ; ; ; ;
7284;351;406;378;0	692;0	577;666	542;3	941;0;354;366;0	503;0	621;654	510;4	019;0;5;378;357; ; ; ; ;
7304;352;414;377;0	692;0	577;666	542;3	958;0;362;360;0	503;0	621;654	510;4	045;0;5;378;357; ; ; ; ;
7324;353;393;381;0	692;0	577;666	542;3	948;0;363;357;0	503;0	621;654	510;4	082;0;5;378;357; ; ; ; ;
7344;354;394;382;0	692;0	577;665	700;3	951;0;363;358;0	503;0	621;658	939;4	104;0;5;378;357; ; ; ; ;
7364;355;392;379;0	692;0	577;665	700;4	013;0;365;361;0	503;0	621;658	939;4	103;0;5;378;357; ; ; ; ;
7383;356;400;378;0	692;0	577;665	700;3	943;0;363;363;0	503;0	621;658	939;4	122;0;5;378;357; ; ; ; ;
7403;357;396;364;0	692;0	577;665	700;4	029;0;371;368;0	503;0	621;658	939;4	141;0;5;378;357; ; ; ; ;
7423;358;405;384;0	692;0	576;665	700;4	016;0;359;368;0	503;0	620;658	939;4	168;0;5;378;357; ; ; ; ;
7443;359;405;379;0	692;0	576;667	175;4	012;0;361;369;0	504;0	620;657	207;4	177;0;5;378;357; ; ; ; ;
7463;360;403;381;0	693;0	576;667	175;4	040;0;377;365;0	504;0	620;657	207;4	149;0;5;378;357; ; ; ; ;
7483;361;411;383;0	693;0	576;667	175;4	057;0;364;357;0	504;0	620;657	207;4	181;0;5;378;357; ; ; ; ;
7503;362;401;361;0	693;0	576;667	175;4	061;0;355;355;0	504;0	620;657	207;4	146;0;5;378;357; ; ; ; ;
7523;363;399;355;0	693;0	576;667	175;4	058;0;351;356;0	504;0	620;657	207;4	178;0;5;378;357; ; ; ; ;
7543;364;401;351;0	692;0	576;665	996;4	053;0;347;355;0	504;0	620;657	336;4	166;0;5;378;357; ; ; ; ;
7563;365;397;356;0	692;0	576;665	996;4	033;0;357;352;0	503;0	620;657	336;4	206;0;5;378;357; ; ; ; ;
7583;366;399;359;0	692;0	576;665	996;4	001;0;368;357;0	503;0	620;657	336;4	160;0;5;378;357; ; ; ; ;
7603;367;389;363;0	692;0	576;665	996;4	019;0;365;349;0	503;0	620;657	336;4	179;0;5;378;357; ; ; ; ;
7623;368;394;364;0	692;0	576;665	996;3	986;0;362;345;0	503;0	619;657	336;4	140;0;5;378;357; ; ; ; ;
7643;369;393;367;0	692;0	575;662	987;3	970;0;367;344;0	503;0	619;658	356;4	146;0;5;378;357; ; ; ; ;
7662;370;402;366;0	692;0	575;662	987;4	025;0;362;349;0	503;0	619;658	356;4	154;0;5;378;357; ; ; ; ;
7682;371;399;354;0	692;0	575;662	987;3	993;0;362;354;0	503;0	619;658	356;4	145;0;5;378;357; ; ; ; ;
7702;372;397;354;0	692;0	575;662	987;4	005;0;355;344;0	503;0	619;658	356;4	090;0;5;378;357; ; ; ; ;
7722;373;387;355;0	692;0	575;662	987;4	000;0;351;346;0	503;0	619;658	356;4	136;0;5;378;357; ; ; ; ;
7742;374;384;354;0	692;0	575;664	468;4	015;0;348;348;0	504;0	619;655	799;4	099;0;5;378;357; ; ; ; ;
7762;375;393;359;0	693;0	575;664	468;3	910;0;369;350;0	504;0	619;655	799;4	110;0;5;378;357; ; ; ; ;
7782;376;400;354;0	693;0	575;664	468;3	905;0;364;347;0	504;0	619;655	799;4	085;0;5;378;357; ; ; ; ;
7802;377;398;363;0	693;0	575;664	468;3	921;0;369;343;0	504;0	618;655	799;4	137;0;5;378;357; ; ; ; ;
7822;378;403;362;0	693;0	575;664	468;3	956;0;366;341;0	504;0	618;655	799;4	104;0;5;378;357; ; ; ; ;
7842;379;403;360;0	692;0	575;665	983;3	971;0;368;337;0	504;0	618;657	482;4	114;0;5;378;357; ; ; ; ;
7862;380;388;361;0	692;0	575;665	983;3	967;0;357;341;0	503;0	618;657	482;4	093;0;5;378;357; ; ; ; ;
7882;381;-800;-600;0	503;0	618;-1	000;-1	000;4;362;341;0	503;0	618;657	482;4	109;0;5;378;357; ; ; ; ;
7902;382;390;357;0	692;0	575;665	983;3	933;0;366;341;0	503;0	618;657	482;4	097;0;5;378;357; ; ; ; ;
7922;383;392;356;0	692;0	575;665	983;3	887;0;363;339;0	503;0	618;657	482;4	088;0;5;378;357; ; ; ; ;
7942;384;392;356;0	692;0	575;665	425;3	884;0;365;340;0	503;0	618;655	190;4	078;0;5;378;357; ; ; ; ;
7962;385;385;354;0	692;0	575;665	425;3	929;0;360;349;0	504;0	618;655	190;4	043;0;5;378;357; ; ; ; ;
7981;386;393;356;0	693;0	575;665	425;3	907;0;364;352;0	504;0	619;655	190;3	995;0;5;378;357; ; ; ; ;
8001;387;404;361;0	693;0	575;665	425;3	837;0;365;352;0	504;0	619;655	190;3	993;0;5;378;357; ; ; ; ;
8021;388;392;358;0	693;0	575;665	425;3	869;0;369;343;0	504;0	619;655	190;4	036;0;5;378;357; ; ; ; ;
8041;389;396;361;0	693;0	576;665	449;3	833;0;371;342;0	504;0	619;657	403;4	024;0;5;378;357; ; ; ; ;
8061;390;394;354;0	693;0	576;665	449;3	869;0;366;346;0	504;0	619;657	403;4	030;0;5;378;357; ; ; ; ;
8081;391;393;354;0	693;0	576;665	449;3	834;0;365;352;0	504;0	620;657	403;3	996;0;5;378;357; ; ; ; ;
8101;392;395;351;0	693;0	576;665	449;3	863;0;360;355;0	504;0	620;657	403;3	996;0;5;378;357; ; ; ; ;
8121;393;381;365;0	692;0	576;665	449;3	878;0;358;355;0	503;0	620;657	403;3	984;0;5;378;357; ; ; ; ;
8141;394;380;365;0	692;0	576;664	863;3	866;0;355;358;0	503;0	620;655	782;3	970;0;5;378;357; ; ; ; ;
8161;395;396;361;0	692;0	576;664	863;3	855;0;364;351;0	503;0	620;655	782;4	012;0;5;378;357; ; ; ; ;
8181;396;392;358;0	692;0	576;664	863;3	844;0;364;353;0	503;0	620;655	782;4	010;0;5;378;357; ; ; ; ;
8201;397;427;338;0	691;0	576;664	863;3	853;0;400;342;0	502;0	620;655	782;4	045;0; ; ; ; ; ; ; ;
8221;398;-800;-600;0	501;0	618;-1	000;-1	000;4;438;302;0	501;0	618;655	782;3	897;0; ; ; ; ; ; ; ;
8241;399;-800;-600;-1	000;-1	000;-1	000;-1	000;4;-800;-600;-1	000;-1	000;-1	000;-1	000;4; ; ; ; ; ; ; ;
8260;400;-800;-600;-1	000;-1	000;-1	000;-1	000;4;-800;-600;-1	000;-1	000;-1	000;-1	000;4; ; ; ; ; ; ; ;
8281;401;-800;-600;-1	000;-1	000;-1	000;-1	000;4;-800;-600;-1	000;-1	000;-1	000;-1	000;4; ; ; ; ; ; ; ;
8300;402;-800;-600;-1	000;-1	000;-1	000;-1	000;4;-800;-600;-1	000;-1	000;-1	000;-1	000;4; ; ; ; ; ; ; ;
8321;403;-800;-600;-1	000;-1	000;-1	000;-1	000;4;-800;-600;-1	000;-1	000;-1	000;-1	000;4; ; ; ; ; ; ; ;
8340;404;-800;-600;-1	000;-1	000;-1	000;-1	000;4;-800;-600;-1	000;-1	000;-1	000;-1	000;4; ; ; ; ; ; ; ;
8361;405;-800;-600;0	691;0	574;-1	000;-1	000;4;-800;-600;0	501;0	618;-1	000;-1	000;4; ; ; ; ; ; ; ;
8380;406;-800;-600;-1	000;-1	000;-1	000;-1	000;4;-800;-600;-1	000;-1	000;-1	000;-1	000;4; ; ; ; ; ; ; ;
8401;407;-800;-600;-1	000;-1	000;-1	000;-1	000;4;-800;-600;-1	000;-1	000;-1	000;-1	000;4; ; ; ; ; ; ; ;
8420;408;-800;-600;-1	000;-1	000;-1	000;-1	000;4;-800;-600;-1	000;-1	000;-1	000;-1	000;4; ; ; ; ; ; ; ;
8441;409;-800;-600;-1	000;-1	000;-1	000;-1	000;4;-800;-600;-1	000;-1	000;-1	000;-1	000;4; ; ; ; ; ; ; ;
8460;410;-800;-600;0	690;0	575;-1	000;-1	000;4;-800;-600;0	501;0	618;-1	000;-1	000;4; ; ; ; ; ; ; ;
8481;411;-800;-600;-1	000;-1	000;-1	000;-1	000;4;-800;-600;-1	000;-1	000;-1	000;-1	000;4; ; ; ; ; ; ; ;
8500;412;-800;-600;-1	000;-1	000;-1	000;-1	000;4;-800;-600;-1	000;-1	000;-1	000;-1	000;4; ; ; ; ; ; ; ;
8521;413;-800;-600;-1	000;-1	000;-1	000;-1	000;4;-800;-600;-1	000;-1	000;-1	000;-1	000;4; ; ; ; ; ; ; ;
8540;414;-800;-600;-1	000;-1	000;-1	000;-1	000;4;-800;-600;-1	000;-1	000;-1	000;-1	000;4; ; ; ; ; ; ; ;
8561;415;-800;-600;0	691;0	575;-1	000;-1	000;4;-800;-600;0	501;0	619;-1	000;-1	000;4; ; ; ; ; ; ; ;
8579;416;-800;-600;-1	000;-1	000;-1	000;-1	000;4;-800;-600;-1	000;-1	000;-1	000;-1	000;4; ; ; ; ; ; ; ;
8601;417;-800;-600;-1	000;-1	000;-1	000;-1	000;4;-800;-600;-1	000;-1	000;-1	000;-1	000;4; ; ; ; ; ; ; ;
8619;418;-800;-600;-1	000;-1	000;-1	000;-1	000;4;-800;-600;-1	000;-1	000;-1	000;-1	000;4; ; ; ; ; ; ; ;
8641;419;-800;-600;-1	000;-1	000;-1	000;-1	000;4;-800;-600;-1	000;-1	000;-1	000;-1	000;4; ; ; ; ; ; ; ;
8659;420;-800;-600;0	691;0	576;-1	000;-1	000;4;-800;-600;0	502;0	619;-1	000;-1	000;4; ; ; ; ; ; ; ;
8681;421;-800;-600;-1	000;-1	000;-1	000;-1	000;4;-800;-600;-1	000;-1	000;-1	000;-1	000;4; ; ; ; ; ; ; ;
8699;422;-800;-600;-1	000;-1	000;-1	000;-1	000;4;-800;-600;-1	000;-1	000;-1	000;-1	000;4; ; ; ; ; ; ; ;
8721;423;-800;-600;-1	000;-1	000;-1	000;-1	000;4;-800;-600;-1	000;-1	000;-1	000;-1	000;4; ; ; ; ; ; ; ;
8739;424;-800;-600;-1	000;-1	000;-1	000;-1	000;4;-800;-600;-1	000;-1	000;-1	000;-1	000;4; ; ; ; ; ; ; ;
8759;425;-800;-600;0	691;0	576;-1	000;-1	000;4;-800;-600;0	501;0	619;-1	000;-1	000;4; ; ; ; ; ; ; ;
8779;426;-800;-600;-1	000;-1	000;-1	000;-1	000;4;-800;-600;-1	000;-1	000;-1	000;-1	000;4; ; ; ; ; ; ; ;
8799;427;-800;-600;-1	000;-1	000;-1	000;-1	000;4;-800;-600;-1	000;-1	000;-1	000;-1	000;4; ; ; ; ; ; ; ;
8819;428;-800;-600;-1	000;-1	000;-1	000;-1	000;4;-800;-600;-1	000;-1	000;-1	000;-1	000;4; ; ; ; ; ; ; ;
8839;429;-800;-600;-1	000;-1	000;-1	000;-1	000;4;-800;-600;-1	000;-1	000;-1	000;-1	000;4; ; ; ; ; ; ; ;
8858;430;-800;-600;0	691;0	575;-1	000;-1	000;4;-800;-600;0	502;0	619;-1	000;-1	000;4; ; ; ; ; ; ; ;
8878;431;-800;-600;-1	000;-1	000;-1	000;-1	000;4;-800;-600;-1	000;-1	000;-1	000;-1	000;4; ; ; ; ; ; ; ;
8898;432;-800;-600;-1	000;-1	000;-1	000;-1	000;4;-800;-600;-1	000;-1	000;-1	000;-1	000;4; ; ; ; ; ; ; ;
8918;433;-800;-600;-1	000;-1	000;-1	000;-1	000;4;-800;-600;-1	000;-1	000;-1	000;-1	000;4; ; ; ; ; ; ; ;
8938;434;-800;-600;-1	000;-1	000;-1	000;-1	000;4;-800;-600;-1	000;-1	000;-1	000;-1	000;4; ; ; ; ; ; ; ;
8958;435;-800;-600;0	691;0	575;-1	000;-1	000;4;-800;-600;0	502;0	619;-1	000;-1	000;4; ; ; ; ; ; ; ;
8978;436;-800;-600;-1	000;-1	000;-1	000;-1	000;4;-800;-600;-1	000;-1	000;-1	000;-1	000;4; ; ; ; ; ; ; ;
8998;437;-800;-600;-1	000;-1	000;-1	000;-1	000;4;-800;-600;-1	000;-1	000;-1	000;-1	000;4; ; ; ; ; ; ; ;
9018;438;-800;-600;-1	000;-1	000;-1	000;-1	000;4;-800;-600;-1	000;-1	000;-1	000;-1	000;4; ; ; ; ; ; ; ;
9038;439;-800;-600;-1	000;-1	000;-1	000;-1	000;4;-800;-600;-1	000;-1	000;-1	000;-1	000;4; ; ; ; ; ; ; ;
9058;440;-800;-600;0	691;0	575;-1	000;-1	000;4;-800;-600;0	502;0	619;-1	000;-1	000;4; ; ; ; ; ; ; ;
9078;441;-800;-600;-1	000;-1	000;-1	000;-1	000;4;-800;-600;-1	000;-1	000;-1	000;-1	000;4; ; ; ; ; ; ; ;
9098;442;-800;-600;-1	000;-1	000;-1	000;-1	000;4;-800;-600;-1	000;-1	000;-1	000;-1	000;4; ; ; ; ; ; ; ;
9118;443;-800;-600;-1	000;-1	000;-1	000;-1	000;4;-800;-600;-1	000;-1	000;-1	000;-1	000;4; ; ; ; ; ; ; ;
9138;444;-800;-600;-1	000;-1	000;-1	000;-1	000;4;-800;-600;-1	000;-1	000;-1	000;-1	000;4; ; ; ; ; ; ; ;
9158;445;-800;-600;0	695;0	575;-1	000;-1	000;4;-800;-600;0	507;0	619;-1	000;-1	000;4; ; ; ; ; ; ; ;
9178;446;-800;-600;-1	000;-1	000;-1	000;-1	000;4;-800;-600;-1	000;-1	000;-1	000;-1	000;4; ; ; ; ; ; ; ;
9197;447;-800;-600;-1	000;-1	000;-1	000;-1	000;4;-800;-600;-1	000;-1	000;-1	000;-1	000;4; ; ; ; ; ; ; ;
9217;448;-800;-600;-1	000;-1	000;-1	000;-1	000;4;-800;-600;-1	000;-1	000;-1	000;-1	000;4; ; ; ; ; ; ; ;
9237;449;-800;-600;-1	000;-1	000;-1	000;-1	000;4;-800;-600;-1	000;-1	000;-1	000;-1	000;4; ; ; ; ; ; ; ;
9257;450;-800;-600;0	697;0	574;-1	000;-1	000;4;-800;-600;0	509;0	617;-1	000;-1	000;4; ; ; ; ; ; ; ;
9277;451;-800;-600;-1	000;-1	000;-1	000;-1	000;4;-800;-600;-1	000;-1	000;-1	000;-1	000;4; ; ; ; ; ; ; ;
9297;452;-800;-600;-1	000;-1	000;-1	000;-1	000;4;-800;-600;-1	000;-1	000;-1	000;-1	000;4; ; ; ; ; ; ; ;
9317;453;-800;-600;-1	000;-1	000;-1	000;-1	000;4;-800;-600;-1	000;-1	000;-1	000;-1	000;4; ; ; ; ; ; ; ;
9337;454;-800;-600;-1	000;-1	000;-1	000;-1	000;4;-800;-600;-1	000;-1	000;-1	000;-1	000;4; ; ; ; ; ; ; ;
9357;455;-800;-600;0	696;0	574;-1	000;-1	000;4;-800;-600;0	507;0	618;-1	000;-1	000;4; ; ; ; ; ; ; ;
9377;456;-800;-600;-1	000;-1	000;-1	000;-1	000;4;-800;-600;-1	000;-1	000;-1	000;-1	000;4; ; ; ; ; ; ; ;
9397;457;-800;-600;-1	000;-1	000;-1	000;-1	000;4;-800;-600;-1	000;-1	000;-1	000;-1	000;4; ; ; ; ; ; ; ;
9417;458;-800;-600;-1	000;-1	000;-1	000;-1	000;4;-800;-600;-1	000;-1	000;-1	000;-1	000;4; ; ; ; ; ; ; ;
9437;459;-800;-600;-1	000;-1	000;-1	000;-1	000;4;-800;-600;-1	000;-1	000;-1	000;-1	000;4; ; ; ; ; ; ; ;
9456;460;-800;-600;0	697;0	575;-1	000;-1	000;4;-800;-600;0	508;0	619;-1	000;-1	000;4; ; ; ; ; ; ; ;
9476;461;-800;-600;-1	000;-1	000;-1	000;-1	000;4;-800;-600;-1	000;-1	000;-1	000;-1	000;4; ; ; ; ; ; ; ;
9496;462;-800;-600;-1	000;-1	000;-1	000;-1	000;4;-800;-600;-1	000;-1	000;-1	000;-1	000;4; ; ; ; ; ; ; ;
9516;463;-800;-600;-1	000;-1	000;-1	000;-1	000;4;-800;-600;-1	000;-1	000;-1	000;-1	000;4; ; ; ; ; ; ; ;
9556;464;-800;-600;-1	000;-1	000;-1	000;-1	000;4;-800;-600;-1	000;-1	000;-1	000;-1	000;4; ; ; ; ; ; ; ;
9576;465;-800;-600;0	696;0	575;-1	000;-1	000;4;-800;-600;0	507;0	619;-1	000;-1	000;4; ; ; ; ; ; ; ;
9596;466;-800;-600;-1	000;-1	000;-1	000;-1	000;4;-800;-600;-1	000;-1	000;-1	000;-1	000;4; ; ; ; ; ; ; ;
9616;467;-800;-600;-1	000;-1	000;-1	000;-1	000;4;-800;-600;-1	000;-1	000;-1	000;-1	000;4; ; ; ; ; ; ; ;
9636;468;-800;-600;-1	000;-1	000;-1	000;-1	000;4;-800;-600;-1	000;-1	000;-1	000;-1	000;4; ; ; ; ; ; ; ;
9676;469;-800;-600;-1	000;-1	000;-1	000;-1	000;4;-800;-600;-1	000;-1	000;-1	000;-1	000;4; ; ; ; ; ; ; ;
9696;470;-800;-600;0	696;0	575;-1	000;-1	000;4;-800;-600;0	507;0	619;-1	000;-1	000;4; ; ; ; ; ; ; ;
9736;471;-800;-600;-1	000;-1	000;-1	000;-1	000;4;-800;-600;-1	000;-1	000;-1	000;-1	000;4; ; ; ; ; ; ; ;
9755;472;-800;-600;-1	000;-1	000;-1	000;-1	000;4;-800;-600;-1	000;-1	000;-1	000;-1	000;4; ; ; ; ; ; ; ;
9775;473;-800;-600;-1	000;-1	000;-1	000;-1	000;4;-800;-600;-1	000;-1	000;-1	000;-1	000;4; ; ; ; ; ; ; ;
9795;474;-800;-600;-1	000;-1	000;-1	000;-1	000;4;-800;-600;-1	000;-1	000;-1	000;-1	000;4; ; ; ; ; ; ; ;
9815;475;-800;-600;0	694;0	575;-1	000;-1	000;4;-800;-600;0	506;0	618;-1	000;-1	000;4; ; ; ; ; ; ; ;
9835;476;-800;-600;-1	000;-1	000;-1	000;-1	000;4;-800;-600;-1	000;-1	000;-1	000;-1	000;4; ; ; ; ; ; ; ;
9855;477;-800;-600;-1	000;-1	000;-1	000;-1	000;4;-800;-600;-1	000;-1	000;-1	000;-1	000;4; ; ; ; ; ; ; ;
9875;478;-800;-600;-1	000;-1	000;-1	000;-1	000;4;-800;-600;-1	000;-1	000;-1	000;-1	000;4; ; ; ; ; ; ; ;
9895;479;-800;-600;-1	000;-1	000;-1	000;-1	000;4;-800;-600;-1	000;-1	000;-1	000;-1	000;4; ; ; ; ; ; ; ;
9915;480;-800;-600;0	694;0	575;-1	000;-1	000;4;-800;-600;0	505;0	618;-1	000;-1	000;4; ; ; ; ; ; ; ;
9935;481;-800;-600;-1	000;-1	000;-1	000;-1	000;4;-800;-600;-1	000;-1	000;-1	000;-1	000;4; ; ; ; ; ; ; ;
9955;482;-800;-600;-1	000;-1	000;-1	000;-1	000;4;-800;-600;-1	000;-1	000;-1	000;-1	000;4; ; ; ; ; ; ; ;
9975;483;-800;-600;-1	000;-1	000;-1	000;-1	000;4;-800;-600;-1	000;-1	000;-1	000;-1	000;4; ; ; ; ; ; ; ;
9995;484;-800;-600;-1	000;-1	000;-1	000;-1	000;4;-800;-600;-1	000;-1	000;-1	000;-1	000;4; ; ; ; ; ; ; ;
10015;485;-800;-600;0	694;0	575;-1	000;-1	000;4;-800;-600;0	506;0	618;-1	000;-1	000;4; ; ; ; ; ; ; ;
10034;486;-800;-600;-1	000;-1	000;-1	000;-1	000;4;-800;-600;-1	000;-1	000;-1	000;-1	000;4; ; ; ; ; ; ; ;
10054;487;-800;-600;-1	000;-1	000;-1	000;-1	000;4;-800;-600;-1	000;-1	000;-1	000;-1	000;4; ; ; ; ; ; ; ;
10074;488;-800;-600;-1	000;-1	000;-1	000;-1	000;4;-800;-600;-1	000;-1	000;-1	000;-1	000;4; ; ; ; ; ; ; ;
10094;489;-800;-600;-1	000;-1	000;-1	000;-1	000;4;-800;-600;-1	000;-1	000;-1	000;-1	000;4; ; ; ; ; ; ; ;
10114;490;-800;-600;0	693;0	575;-1	000;-1	000;4;-800;-600;0	504;0	618;-1	000;-1	000;4; ; ; ; ; ; ; ;
10134;491;-800;-600;-1	000;-1	000;-1	000;-1	000;4;-800;-600;-1	000;-1	000;-1	000;-1	000;4; ; ; ; ; ; ; ;
10154;492;-800;-600;-1	000;-1	000;-1	000;-1	000;4;-800;-600;-1	000;-1	000;-1	000;-1	000;4; ; ; ; ; ; ; ;
10174;493;-800;-600;-1	000;-1	000;-1	000;-1	000;4;-800;-600;-1	000;-1	000;-1	000;-1	000;4; ; ; ; ; ; ; ;
10194;494;-800;-600;-1	000;-1	000;-1	000;-1	000;4;-800;-600;-1	000;-1	000;-1	000;-1	000;4; ; ; ; ; ; ; ;
10214;495;-800;-600;0	692;0	575;-1	000;-1	000;4;-800;-600;0	503;0	618;-1	000;-1	000;4; ; ; ; ; ; ; ;
10234;496;-800;-600;-1	000;-1	000;-1	000;-1	000;4;-800;-600;-1	000;-1	000;-1	000;-1	000;4; ; ; ; ; ; ; ;
10254;497;-800;-600;-1	000;-1	000;-1	000;-1	000;4;-800;-600;-1	000;-1	000;-1	000;-1	000;4; ; ; ; ; ; ; ;
10274;498;-800;-600;-1	000;-1	000;-1	000;-1	000;4;-800;-600;-1	000;-1	000;-1	000;-1	000;4; ; ; ; ; ; ; ;
10294;499;-800;-600;-1	000;-1	000;-1	000;-1	000;4;-800;-600;-1	000;-1	000;-1	000;-1	000;4; ; ; ; ; ; ; ;
10314;500;-800;-600;0	693;0	575;-1	000;-1	000;4;-800;-600;0	504;0	618;-1	000;-1	000;4; ; ; ; ; ; ; ;
10334;501;-800;-600;-1	000;-1	000;-1	000;-1	000;4;-800;-600;-1	000;-1	000;-1	000;-1	000;4; ; ; ; ; ; ; ;
10353;502;-800;-600;-1	000;-1	000;-1	000;-1	000;4;-800;-600;-1	000;-1	000;-1	000;-1	000;4; ; ; ; ; ; ; ;
10373;503;-800;-600;-1	000;-1	000;-1	000;-1	000;4;-800;-600;-1	000;-1	000;-1	000;-1	000;4; ; ; ; ; ; ; ;
10393;504;-800;-600;-1	000;-1	000;-1	000;-1	000;4;-800;-600;-1	000;-1	000;-1	000;-1	000;4; ; ; ; ; ; ; ;
10413;505;-800;-600;0	693;0	575;-1	000;-1	000;4;-800;-600;0	504;0	619;-1	000;-1	000;4; ; ; ; ; ; ; ;
10433;506;-800;-600;-1	000;-1	000;-1	000;-1	000;4;-800;-600;-1	000;-1	000;-1	000;-1	000;4; ; ; ; ; ; ; ;
10453;507;-800;-600;-1	000;-1	000;-1	000;-1	000;4;-800;-600;-1	000;-1	000;-1	000;-1	000;4; ; ; ; ; ; ; ;
10473;508;-800;-600;-1	000;-1	000;-1	000;-1	000;4;-800;-600;-1	000;-1	000;-1	000;-1	000;4; ; ; ; ; ; ; ;
10493;509;-800;-600;-1	000;-1	000;-1	000;-1	000;4;-800;-600;-1	000;-1	000;-1	000;-1	000;4; ; ; ; ; ; ; ;
10513;510;-800;-600;0	693;0	576;-1	000;-1	000;4;-800;-600;0	504;0	619;-1	000;-1	000;4; ; ; ; ; ; ; ;
10533;511;-800;-600;-1	000;-1	000;-1	000;-1	000;4;-800;-600;-1	000;-1	000;-1	000;-1	000;4; ; ; ; ; ; ; ;
10553;512;-800;-600;-1	000;-1	000;-1	000;-1	000;4;-800;-600;-1	000;-1	000;-1	000;-1	000;4; ; ; ; ; ; ; ;
10573;513;-800;-600;-1	000;-1	000;-1	000;-1	000;4;-800;-600;-1	000;-1	000;-1	000;-1	000;4; ; ; ; ; ; ; ;
10593;514;-800;-600;-1	000;-1	000;-1	000;-1	000;4;-800;-600;-1	000;-1	000;-1	000;-1	000;4; ; ; ; ; ; ; ;
10613;515;-800;-600;0	694;0	576;-1	000;-1	000;4;-800;-600;0	505;0	619;-1	000;-1	000;4; ; ; ; ; ; ; ;
10633;516;-800;-600;-1	000;-1	000;-1	000;-1	000;4;-800;-600;-1	000;-1	000;-1	000;-1	000;4; ; ; ; ; ; ; ;
10652;517;-800;-600;-1	000;-1	000;-1	000;-1	000;4;-800;-600;-1	000;-1	000;-1	000;-1	000;4; ; ; ; ; ; ; ;
10672;518;-800;-600;-1	000;-1	000;-1	000;-1	000;4;-800;-600;-1	000;-1	000;-1	000;-1	000;4; ; ; ; ; ; ; ;
10692;519;-800;-600;-1	000;-1	000;-1	000;-1	000;4;-800;-600;-1	000;-1	000;-1	000;-1	000;4; ; ; ; ; ; ; ;
10712;520;-800;-600;0	693;0	575;-1	000;-1	000;4;-800;-600;0	504;0	619;-1	000;-1	000;4; ; ; ; ; ; ; ;
10732;521;-800;-600;-1	000;-1	000;-1	000;-1	000;4;-800;-600;-1	000;-1	000;-1	000;-1	000;4; ; ; ; ; ; ; ;
10752;522;-800;-600;-1	000;-1	000;-1	000;-1	000;4;-800;-600;-1	000;-1	000;-1	000;-1	000;4; ; ; ; ; ; ; ;
10772;523;-800;-600;-1	000;-1	000;-1	000;-1	000;4;-800;-600;-1	000;-1	000;-1	000;-1	000;4; ; ; ; ; ; ; ;
10792;524;-800;-600;-1	000;-1	000;-1	000;-1	000;4;-800;-600;-1	000;-1	000;-1	000;-1	000;4; ; ; ; ; ; ; ;
10812;525;-800;-600;0	693;0	575;-1	000;-1	000;4;-800;-600;0	504;0	619;-1	000;-1	000;4; ; ; ; ; ; ; ;
10832;526;-800;-600;-1	000;-1	000;-1	000;-1	000;4;-800;-600;-1	000;-1	000;-1	000;-1	000;4; ; ; ; ; ; ; ;
10852;527;-800;-600;-1	000;-1	000;-1	000;-1	000;4;-800;-600;-1	000;-1	000;-1	000;-1	000;4; ; ; ; ; ; ; ;
10872;528;-800;-600;-1	000;-1	000;-1	000;-1	000;4;-800;-600;-1	000;-1	000;-1	000;-1	000;4; ; ; ; ; ; ; ;
10892;529;-800;-600;-1	000;-1	000;-1	000;-1	000;4;-800;-600;-1	000;-1	000;-1	000;-1	000;4; ; ; ; ; ; ; ;
10912;530;-800;-600;0	694;0	575;-1	000;-1	000;4;-800;-600;0	505;0	619;-1	000;-1	000;4; ; ; ; ; ; ; ;
10932;531;-800;-600;-1	000;-1	000;-1	000;-1	000;4;-800;-600;-1	000;-1	000;-1	000;-1	000;4; ; ; ; ; ; ; ;
10951;532;-800;-600;-1	000;-1	000;-1	000;-1	000;4;-800;-600;-1	000;-1	000;-1	000;-1	000;4; ; ; ; ; ; ; ;
10971;533;-800;-600;-1	000;-1	000;-1	000;-1	000;4;-800;-600;-1	000;-1	000;-1	000;-1	000;4; ; ; ; ; ; ; ;
10991;534;-800;-600;-1	000;-1	000;-1	000;-1	000;4;-800;-600;-1	000;-1	000;-1	000;-1	000;4; ; ; ; ; ; ; ;
11011;535;-800;-600;0	693;0	575;-1	000;-1	000;4;-800;-600;0	505;0	618;-1	000;-1	000;4; ; ; ; ; ; ; ;
11031;536;-800;-600;-1	000;-1	000;-1	000;-1	000;4;-800;-600;-1	000;-1	000;-1	000;-1	000;4; ; ; ; ; ; ; ;
11051;537;-800;-600;-1	000;-1	000;-1	000;-1	000;4;-800;-600;-1	000;-1	000;-1	000;-1	000;4; ; ; ; ; ; ; ;
11071;538;-800;-600;-1	000;-1	000;-1	000;-1	000;4;-800;-600;-1	000;-1	000;-1	000;-1	000;4; ; ; ; ; ; ; ;
11091;539;-800;-600;-1	000;-1	000;-1	000;-1	000;4;-800;-600;-1	000;-1	000;-1	000;-1	000;4; ; ; ; ; ; ; ;
11111;540;-800;-600;0	694;0	575;-1	000;-1	000;4;-800;-600;0	505;0	618;-1	000;-1	000;4; ; ; ; ; ; ; ;
11131;541;-800;-600;-1	000;-1	000;-1	000;-1	000;4;-800;-600;-1	000;-1	000;-1	000;-1	000;4; ; ; ; ; ; ; ;
11151;542;-800;-600;-1	000;-1	000;-1	000;-1	000;4;-800;-600;-1	000;-1	000;-1	000;-1	000;4; ; ; ; ; ; ; ;
11171;543;-800;-600;-1	000;-1	000;-1	000;-1	000;4;-800;-600;-1	000;-1	000;-1	000;-1	000;4; ; ; ; ; ; ; ;
11191;544;-800;-600;-1	000;-1	000;-1	000;-1	000;4;-800;-600;-1	000;-1	000;-1	000;-1	000;4; ; ; ; ; ; ; ;
11211;545;-800;-600;0	694;0	574;-1	000;-1	000;4;-800;-600;0	506;0	618;-1	000;-1	000;4; ; ; ; ; ; ; ;
11230;546;-800;-600;-1	000;-1	000;-1	000;-1	000;4;-800;-600;-1	000;-1	000;-1	000;-1	000;4; ; ; ; ; ; ; ;
11250;547;-800;-600;-1	000;-1	000;-1	000;-1	000;4;-800;-600;-1	000;-1	000;-1	000;-1	000;4; ; ; ; ; ; ; ;
11270;548;-800;-600;-1	000;-1	000;-1	000;-1	000;4;-800;-600;-1	000;-1	000;-1	000;-1	000;4; ; ; ; ; ; ; ;
11290;549;-800;-600;-1	000;-1	000;-1	000;-1	000;4;-800;-600;-1	000;-1	000;-1	000;-1	000;4; ; ; ; ; ; ; ;
11310;550;-800;-600;0	694;0	575;-1	000;-1	000;4;-800;-600;0	505;0	618;-1	000;-1	000;4; ; ; ; ; ; ; ;
11330;551;-800;-600;-1	000;-1	000;-1	000;-1	000;4;-800;-600;-1	000;-1	000;-1	000;-1	000;4; ; ; ; ; ; ; ;
11350;552;-800;-600;-1	000;-1	000;-1	000;-1	000;4;-800;-600;-1	000;-1	000;-1	000;-1	000;4; ; ; ; ; ; ; ;
11370;553;-800;-600;-1	000;-1	000;-1	000;-1	000;4;-800;-600;-1	000;-1	000;-1	000;-1	000;4; ; ; ; ; ; ; ;
11390;554;-800;-600;-1	000;-1	000;-1	000;-1	000;4;-800;-600;-1	000;-1	000;-1	000;-1	000;4; ; ; ; ; ; ; ;
11410;555;-800;-600;0	694;0	575;-1	000;-1	000;4;-800;-600;0	505;0	618;-1	000;-1	000;4; ; ; ; ; ; ; ;
11430;556;-800;-600;-1	000;-1	000;-1	000;-1	000;4;-800;-600;-1	000;-1	000;-1	000;-1	000;4; ; ; ; ; ; ; ;
11450;557;-800;-600;-1	000;-1	000;-1	000;-1	000;4;-800;-600;-1	000;-1	000;-1	000;-1	000;4; ; ; ; ; ; ; ;
11470;558;-800;-600;-1	000;-1	000;-1	000;-1	000;4;-800;-600;-1	000;-1	000;-1	000;-1	000;4; ; ; ; ; ; ; ;
11490;559;-800;-600;-1	000;-1	000;-1	000;-1	000;4;-800;-600;-1	000;-1	000;-1	000;-1	000;4; ; ; ; ; ; ; ;
11510;560;-800;-600;0	695;0	574;-1	000;-1	000;4;-800;-600;0	506;0	618;-1	000;-1	000;4; ; ; ; ; ; ; ;
11530;561;-800;-600;-1	000;-1	000;-1	000;-1	000;4;-800;-600;-1	000;-1	000;-1	000;-1	000;4; ; ; ; ; ; ; ;
11549;562;-800;-600;-1	000;-1	000;-1	000;-1	000;4;-800;-600;-1	000;-1	000;-1	000;-1	000;4; ; ; ; ; ; ; ;
11569;563;-800;-600;-1	000;-1	000;-1	000;-1	000;4;-800;-600;-1	000;-1	000;-1	000;-1	000;4; ; ; ; ; ; ; ;
11589;564;-800;-600;-1	000;-1	000;-1	000;-1	000;4;-800;-600;-1	000;-1	000;-1	000;-1	000;4; ; ; ; ; ; ; ;
11609;565;-800;-600;0	694;0	574;-1	000;-1	000;4;-800;-600;0	505;0	618;-1	000;-1	000;4; ; ; ; ; ; ; ;
11629;566;-800;-600;-1	000;-1	000;-1	000;-1	000;4;-800;-600;-1	000;-1	000;-1	000;-1	000;4; ; ; ; ; ; ; ;
11649;567;-800;-600;-1	000;-1	000;-1	000;-1	000;4;-800;-600;-1	000;-1	000;-1	000;-1	000;4; ; ; ; ; ; ; ;
11669;568;-800;-600;-1	000;-1	000;-1	000;-1	000;4;-800;-600;-1	000;-1	000;-1	000;-1	000;4; ; ; ; ; ; ; ;
11689;569;-800;-600;-1	000;-1	000;-1	000;-1	000;4;-800;-600;-1	000;-1	000;-1	000;-1	000;4; ; ; ; ; ; ; ;
11709;570;-800;-600;0	695;0	575;-1	000;-1	000;4;-800;-600;0	506;0	618;-1	000;-1	000;4; ; ; ; ; ; ; ;
11729;571;-800;-600;-1	000;-1	000;-1	000;-1	000;4;-800;-600;-1	000;-1	000;-1	000;-1	000;4; ; ; ; ; ; ; ;
11749;572;-800;-600;-1	000;-1	000;-1	000;-1	000;4;-800;-600;-1	000;-1	000;-1	000;-1	000;4; ; ; ; ; ; ; ;
11769;573;-800;-600;-1	000;-1	000;-1	000;-1	000;4;-800;-600;-1	000;-1	000;-1	000;-1	000;4; ; ; ; ; ; ; ;
11789;574;-800;-600;-1	000;-1	000;-1	000;-1	000;4;-800;-600;-1	000;-1	000;-1	000;-1	000;4; ; ; ; ; ; ; ;
11809;575;-800;-600;0	694;0	575;-1	000;-1	000;4;-800;-600;0	505;0	618;-1	000;-1	000;4; ; ; ; ; ; ; ;
11828;576;-800;-600;-1	000;-1	000;-1	000;-1	000;4;-800;-600;-1	000;-1	000;-1	000;-1	000;4; ; ; ; ; ; ; ;
11849;577;-800;-600;-1	000;-1	000;-1	000;-1	000;4;-800;-600;-1	000;-1	000;-1	000;-1	000;4; ; ; ; ; ; ; ;
11868;578;-800;-600;-1	000;-1	000;-1	000;-1	000;4;-800;-600;-1	000;-1	000;-1	000;-1	000;4; ; ; ; ; ; ; ;
11888;579;-800;-600;-1	000;-1	000;-1	000;-1	000;4;-800;-600;-1	000;-1	000;-1	000;-1	000;4; ; ; ; ; ; ; ;
11908;580;-800;-600;0	694;0	575;-1	000;-1	000;4;-800;-600;0	505;0	618;-1	000;-1	000;4; ; ; ; ; ; ; ;
11928;581;-800;-600;-1	000;-1	000;-1	000;-1	000;4;-800;-600;-1	000;-1	000;-1	000;-1	000;4; ; ; ; ; ; ; ;
11948;582;-800;-600;-1	000;-1	000;-1	000;-1	000;4;-800;-600;-1	000;-1	000;-1	000;-1	000;4; ; ; ; ; ; ; ;
11968;583;-800;-600;-1	000;-1	000;-1	000;-1	000;4;-800;-600;-1	000;-1	000;-1	000;-1	000;4; ; ; ; ; ; ; ;
11988;584;-800;-600;-1	000;-1	000;-1	000;-1	000;4;-800;-600;-1	000;-1	000;-1	000;-1	000;4; ; ; ; ; ; ; ;
12008;585;-800;-600;0	692;0	576;-1	000;-1	000;4;-800;-600;0	503;0	619;-1	000;-1	000;4; ; ; ; ; ; ; ;
12028;586;-800;-600;-1	000;-1	000;-1	000;-1	000;4;-800;-600;-1	000;-1	000;-1	000;-1	000;4; ; ; ; ; ; ; ;
12048;587;-800;-600;-1	000;-1	000;-1	000;-1	000;4;-800;-600;-1	000;-1	000;-1	000;-1	000;4; ; ; ; ; ; ; ;
12068;588;-800;-600;-1	000;-1	000;-1	000;-1	000;4;-800;-600;-1	000;-1	000;-1	000;-1	000;4; ; ; ; ; ; ; ;
12088;589;-800;-600;-1	000;-1	000;-1	000;-1	000;4;-800;-600;-1	000;-1	000;-1	000;-1	000;4; ; ; ; ; ; ; ;
12108;590;-800;-600;0	691;0	576;-1	000;-1	000;4;-800;-600;0	502;0	619;-1	000;-1	000;4; ; ; ; ; ; ; ;
12127;591;-800;-600;-1	000;-1	000;-1	000;-1	000;4;-800;-600;-1	000;-1	000;-1	000;-1	000;4; ; ; ; ; ; ; ;
12147;592;-800;-600;-1	000;-1	000;-1	000;-1	000;4;-800;-600;-1	000;-1	000;-1	000;-1	000;4; ; ; ; ; ; ; ;
12167;593;-800;-600;-1	000;-1	000;-1	000;-1	000;4;-800;-600;-1	000;-1	000;-1	000;-1	000;4; ; ; ; ; ; ; ;
12207;594;-800;-600;-1	000;-1	000;-1	000;-1	000;4;-800;-600;-1	000;-1	000;-1	000;-1	000;4; ; ; ; ; ; ; ;
12227;595;-800;-600;0	692;0	576;-1	000;-1	000;4;-800;-600;0	503;0	619;-1	000;-1	000;4; ; ; ; ; ; ; ;
12247;596;-800;-600;-1	000;-1	000;-1	000;-1	000;4;-800;-600;-1	000;-1	000;-1	000;-1	000;4; ; ; ; ; ; ; ;
12267;597;-800;-600;-1	000;-1	000;-1	000;-1	000;4;-800;-600;-1	000;-1	000;-1	000;-1	000;4; ; ; ; ; ; ; ;
12287;598;-800;-600;-1	000;-1	000;-1	000;-1	000;4;-800;-600;-1	000;-1	000;-1	000;-1	000;4; ; ; ; ; ; ; ;
12307;599;-800;-600;-1	000;-1	000;-1	000;-1	000;4;-800;-600;-1	000;-1	000;-1	000;-1	000;4; ; ; ; ; ; ; ;
12327;600;-800;-600;-1	000;-1	000;-1	000;-1	000;4;-800;-600;-1	000;-1	000;-1	000;-1	000;4; ; ; ; ; ; ; ;
12347;601;-800;-600;-1	000;-1	000;-1	000;-1	000;4;-800;-600;-1	000;-1	000;-1	000;-1	000;4; ; ; ; ; ; ; ;
12367;602;-800;-600;-1	000;-1	000;-1	000;-1	000;4;-800;-600;-1	000;-1	000;-1	000;-1	000;4; ; ; ; ; ; ; ;
12387;603;-800;-600;0	691;0	576;-1	000;-1	000;4;-800;-600;0	502;0	620;-1	000;-1	000;4; ; ; ; ; ; ; ;
12407;604;-800;-600;-1	000;-1	000;-1	000;-1	000;4;-800;-600;-1	000;-1	000;-1	000;-1	000;4; ; ; ; ; ; ; ;
12427;605;-800;-600;-1	000;-1	000;-1	000;-1	000;4;-800;-600;-1	000;-1	000;-1	000;-1	000;4; ; ; ; ; ; ; ;
12446;606;-800;-600;-1	000;-1	000;-1	000;-1	000;4;-800;-600;-1	000;-1	000;-1	000;-1	000;4; ; ; ; ; ; ; ;
12466;607;-800;-600;-1	000;-1	000;-1	000;-1	000;4;-800;-600;-1	000;-1	000;-1	000;-1	000;4; ; ; ; ; ; ; ;
12486;608;-800;-600;0	691;0	576;-1	000;-1	000;4;-800;-600;0	502;0	620;-1	000;-1	000;4; ; ; ; ; ; ; ;
12506;609;-800;-600;-1	000;-1	000;-1	000;-1	000;4;-800;-600;-1	000;-1	000;-1	000;-1	000;4; ; ; ; ; ; ; ;
12526;610;-800;-600;-1	000;-1	000;-1	000;-1	000;4;-800;-600;-1	000;-1	000;-1	000;-1	000;4; ; ; ; ; ; ; ;
12546;611;-800;-600;-1	000;-1	000;-1	000;-1	000;4;-800;-600;-1	000;-1	000;-1	000;-1	000;4; ; ; ; ; ; ; ;
12566;612;-800;-600;-1	000;-1	000;-1	000;-1	000;4;-800;-600;-1	000;-1	000;-1	000;-1	000;4; ; ; ; ; ; ; ;
12586;613;-800;-600;0	691;0	576;-1	000;-1	000;4;-800;-600;0	502;0	620;-1	000;-1	000;4; ; ; ; ; ; ; ;
12606;614;-800;-600;-1	000;-1	000;-1	000;-1	000;4;-800;-600;-1	000;-1	000;-1	000;-1	000;4; ; ; ; ; ; ; ;
12626;615;-800;-600;-1	000;-1	000;-1	000;-1	000;4;-800;-600;-1	000;-1	000;-1	000;-1	000;4; ; ; ; ; ; ; ;
12646;616;-800;-600;-1	000;-1	000;-1	000;-1	000;4;-800;-600;-1	000;-1	000;-1	000;-1	000;4; ; ; ; ; ; ; ;
12666;617;-800;-600;-1	000;-1	000;-1	000;-1	000;4;-800;-600;-1	000;-1	000;-1	000;-1	000;4; ; ; ; ; ; ; ;
12686;618;-800;-600;0	691;0	576;-1	000;-1	000;4;-800;-600;0	502;0	619;-1	000;-1	000;4; ; ; ; ; ; ; ;
12706;619;-800;-600;-1	000;-1	000;-1	000;-1	000;4;-800;-600;-1	000;-1	000;-1	000;-1	000;4; ; ; ; ; ; ; ;
12725;620;-800;-600;-1	000;-1	000;-1	000;-1	000;4;-800;-600;-1	000;-1	000;-1	000;-1	000;4; ; ; ; ; ; ; ;
12745;621;-800;-600;-1	000;-1	000;-1	000;-1	000;4;-800;-600;-1	000;-1	000;-1	000;-1	000;4; ; ; ; ; ; ; ;
12765;622;-800;-600;-1	000;-1	000;-1	000;-1	000;4;-800;-600;-1	000;-1	000;-1	000;-1	000;4; ; ; ; ; ; ; ;
12785;623;-800;-600;0	691;0	576;-1	000;-1	000;4;-800;-600;0	502;0	619;-1	000;-1	000;4; ; ; ; ; ; ; ;
12805;624;-800;-600;-1	000;-1	000;-1	000;-1	000;4;-800;-600;-1	000;-1	000;-1	000;-1	000;4; ; ; ; ; ; ; ;
12825;625;-800;-600;-1	000;-1	000;-1	000;-1	000;4;-800;-600;-1	000;-1	000;-1	000;-1	000;4; ; ; ; ; ; ; ;
12845;626;-800;-600;-1	000;-1	000;-1	000;-1	000;4;-800;-600;-1	000;-1	000;-1	000;-1	000;4; ; ; ; ; ; ; ;
12865;627;-800;-600;-1	000;-1	000;-1	000;-1	000;4;-800;-600;-1	000;-1	000;-1	000;-1	000;4; ; ; ; ; ; ; ;
12885;628;-800;-600;0	691;0	575;-1	000;-1	000;4;-800;-600;0	502;0	618;-1	000;-1	000;4; ; ; ; ; ; ; ;
12905;629;-800;-600;-1	000;-1	000;-1	000;-1	000;4;-800;-600;-1	000;-1	000;-1	000;-1	000;4; ; ; ; ; ; ; ;
12925;630;-800;-600;-1	000;-1	000;-1	000;-1	000;4;-800;-600;-1	000;-1	000;-1	000;-1	000;4; ; ; ; ; ; ; ;
12965;631;-800;-600;-1	000;-1	000;-1	000;-1	000;4;-800;-600;-1	000;-1	000;-1	000;-1	000;4; ; ; ; ; ; ; ;
12985;632;-800;-600;-1	000;-1	000;-1	000;-1	000;4;-800;-600;-1	000;-1	000;-1	000;-1	000;4; ; ; ; ; ; ; ;
13005;633;-800;-600;0	692;0	576;-1	000;-1	000;4;-800;-600;0	503;0	619;-1	000;-1	000;4; ; ; ; ; ; ; ;
13024;634;-800;-600;-1	000;-1	000;-1	000;-1	000;4;-800;-600;-1	000;-1	000;-1	000;-1	000;4; ; ; ; ; ; ; ;
13044;635;-800;-600;-1	000;-1	000;-1	000;-1	000;4;-800;-600;-1	000;-1	000;-1	000;-1	000;4; ; ; ; ; ; ; ;
13064;636;-800;-600;-1	000;-1	000;-1	000;-1	000;4;-800;-600;-1	000;-1	000;-1	000;-1	000;4; ; ; ; ; ; ; ;
13084;637;-800;-600;-1	000;-1	000;-1	000;-1	000;4;-800;-600;-1	000;-1	000;-1	000;-1	000;4; ; ; ; ; ; ; ;
13124;638;-800;-600;0	692;0	575;-1	000;-1	000;4;-800;-600;0	504;0	619;-1	000;-1	000;4; ; ; ; ; ; ; ;
13144;639;-800;-600;-1	000;-1	000;-1	000;-1	000;4;-800;-600;-1	000;-1	000;-1	000;-1	000;4; ; ; ; ; ; ; ;
13164;640;-800;-600;-1	000;-1	000;-1	000;-1	000;4;-800;-600;-1	000;-1	000;-1	000;-1	000;4; ; ; ; ; ; ; ;
13184;641;-800;-600;-1	000;-1	000;-1	000;-1	000;4;-800;-600;-1	000;-1	000;-1	000;-1	000;4; ; ; ; ; ; ; ;
13204;642;-800;-600;-1	000;-1	000;-1	000;-1	000;4;-800;-600;-1	000;-1	000;-1	000;-1	000;4; ; ; ; ; ; ; ;
13224;643;-800;-600;0	692;0	575;-1	000;-1	000;4;-800;-600;0	503;0	618;-1	000;-1	000;4; ; ; ; ; ; ; ;
13244;644;428;409;0	692;0	575;665	710;4	772;0;386;369;0	503;0	618;653	096;4	790;0; ; ; ; ; ; ; ;
13264;645;409;301;0	692;0	575;665	710;3	800;0;391;304;0	504;0	618;653	096;3	866;0; ; ; ; ; ; ; ;
13284;646;430;403;0	693;0	575;665	710;4	690;0;-800;-600;0	693;0	575;-1	000;-1	000;4; ; ; ; ; ; ; ;
13304;647;414;307;0	693;0	575;665	710;3	810;0;398;304;0	504;0	618;653	096;3	896;0; ; ; ; ; ; ; ;
13323;648;424;323;0	693;0	575;664	196;4	100;0;398;303;0	504;0	618;654	194;3	902;0; ; ; ; ; ; ; ;
13343;649;-800;-600;0	503;0	618;-1	000;-1	000;4;405;363;0	503;0	618;654	194;4	671;0; ; ; ; ; ; ; ;
13363;650;407;310;0	692;0	575;664	196;3	689;0;386;309;0	503;0	619;654	194;3	933;0; ; ; ; ; ; ; ;
13383;651;402;391;0	692;0	575;664	196;4	648;0;-800;-600;0	692;0	575;-1	000;-1	000;4; ; ; ; ; ; ; ;
13403;652;407;303;0	692;0	576;664	196;3	719;0;395;312;0	503;0	619;654	194;3	937;0; ; ; ; ; ; ; ;
13423;653;405;303;0	692;0	576;666	366;4	061;0;395;311;0	503;0	619;654	767;3	940;0; ; ; ; ; ; ; ;
13443;654;419;403;0	692;0	576;666	366;4	574;0;419;387;0	503;0	619;654	767;4	977;0; ; ; ; ; ; ; ;
13463;655;408;302;0	692;0	576;666	366;3	839;0;383;312;0	503;0	619;654	767;3	979;0; ; ; ; ; ; ; ;
13483;656;438;410;0	692;0	576;666	366;4	483;0;383;384;0	503;0	619;654	767;4	734;0; ; ; ; ; ; ; ;
13503;657;390;330;0	692;0	576;666	366;3	815;0;367;318;0	503;0	619;654	767;3	929;0; ; ; ; ; ; ; ;
13523;658;393;323;0	692;0	576;664	997;4	013;0;363;310;0	503;0	619;658	775;4	189;0; ; ; ; ; ; ; ;
13543;659;404;394;0	692;0	576;664	997;4	591;0;398;395;0	503;0	619;658	775;4	995;0; ; ; ; ; ; ; ;
13563;660;404;337;0	692;0	576;664	997;3	839;0;374;323;0	503;0	619;658	775;4	022;0;6;381;333; ; ; ; ;
13583;661;397;327;0	692;0	576;664	997;3	861;0;372;316;0	503;0	619;658	775;3	998;0;6;381;333; ; ; ; ;
13603;662;395;338;0	692;0	576;664	997;3	839;0;363;321;0	503;0	619;658	775;4	016;0;6;381;333; ; ; ; ;
13623;663;394;334;0	693;0	576;665	805;3	851;0;359;319;0	504;0	619;657	800;4	001;0;6;381;333; ; ; ; ;
13642;664;389;327;0	693;0	576;665	805;3	828;0;366;322;0	504;0	619;657	800;4	030;0;6;381;333; ; ; ; ;
13662;665;391;330;0	693;0	576;665	805;3	831;0;372;320;0	504;0	619;657	800;3	984;0;6;381;333; ; ; ; ;
13682;666;388;339;0	693;0	576;665	805;3	838;0;376;331;0	504;0	619;657	800;4	049;0;6;381;333; ; ; ; ;
13702;667;399;343;0	693;0	575;665	805;3	834;0;366;335;0	503;0	619;657	800;4	049;0;6;381;333; ; ; ; ;
13722;668;400;348;0	692;0	575;663	842;3	827;0;370;338;0	503;0	619;657	795;4	050;0;6;381;333; ; ; ; ;
13742;669;394;346;0	692;0	575;663	842;3	894;0;372;334;0	503;0	619;657	795;4	012;0;6;381;333; ; ; ; ;
13762;670;395;342;0	692;0	575;663	842;3	898;0;376;330;0	503;0	619;657	795;4	017;0;6;381;333; ; ; ; ;
13782;671;393;342;0	692;0	575;663	842;3	847;0;379;329;0	503;0	619;657	795;3	982;0;6;381;333; ; ; ; ;
13802;672;396;341;0	692;0	575;663	842;3	901;0;375;334;0	503;0	619;657	795;4	007;0;6;381;333; ; ; ; ;
13822;673;397;341;0	692;0	576;663	072;3	880;0;375;332;0	503;0	619;657	216;3	997;0;6;381;333; ; ; ; ;
13842;674;395;331;0	693;0	576;663	072;3	804;0;370;328;0	503;0	619;657	216;4	023;0;6;381;333; ; ; ; ;
13862;675;398;329;0	693;0	576;663	072;3	835;0;368;324;0	503;0	619;657	216;3	984;0;6;381;333; ; ; ; ;
13882;676;400;324;0	693;0	576;663	072;3	798;0;371;329;0	504;0	619;657	216;3	982;0;6;381;333; ; ; ; ;
13902;677;392;326;0	693;0	576;663	072;3	798;0;375;328;0	504;0	619;657	216;3	984;0;6;381;333; ; ; ; ;
13921;678;394;323;0	693;0	576;663	905;3	803;0;375;331;0	504;0	620;653	464;3	961;0;6;381;333; ; ; ; ;
13941;679;406;330;0	694;0	576;663	905;3	823;0;375;336;0	505;0	620;653	464;3	922;0;6;381;333; ; ; ; ;
13961;680;396;333;0	694;0	576;663	905;3	816;0;370;331;0	505;0	620;653	464;3	903;0;6;381;333; ; ; ; ;
13981;681;403;331;0	694;0	576;663	905;3	842;0;374;336;0	505;0	620;653	464;3	989;0;6;381;333; ; ; ; ;
14001;682;389;346;0	693;0	576;663	905;3	873;0;361;342;0	504;0	620;653	464;3	911;0;6;381;333; ; ; ; ;
14021;683;389;348;0	693;0	576;663	807;3	880;0;360;340;0	504;0	620;654	109;3	926;0;6;381;333; ; ; ; ;
14041;684;400;333;0	693;0	576;663	807;3	773;0;365;341;0	504;0	620;654	109;3	912;0;6;381;333; ; ; ; ;
14061;685;399;339;0	693;0	576;663	807;3	815;0;366;340;0	504;0	620;654	109;3	899;0;6;381;333; ; ; ; ;
14081;686;400;339;0	693;0	576;663	807;3	822;0;362;338;0	504;0	620;654	109;3	938;0;6;381;333; ; ; ; ;
14101;687;392;340;0	693;0	576;663	807;3	775;0;359;343;0	504;0	620;654	109;3	879;0;6;381;333; ; ; ; ;
14121;688;390;338;0	693;0	576;666	195;3	811;0;358;342;0	504;0	620;654	053;3	885;0;6;381;333; ; ; ; ;
14141;689;388;322;0	693;0	576;666	195;3	794;0;357;333;0	504;0	620;654	053;3	913;0;6;381;333; ; ; ; ;
14161;690;401;327;0	694;0	576;666	195;3	793;0;370;338;0	505;0	619;654	053;3	890;0;6;381;333; ; ; ; ;
14181;691;390;332;0	694;0	576;666	195;3	791;0;365;338;0	505;0	619;654	053;3	869;0;6;381;333; ; ; ; ;
14201;692;393;343;0	694;0	576;666	195;3	775;0;358;335;0	505;0	619;654	053;3	884;0;6;381;333; ; ; ; ;
14221;693;-800;-600;-1	000;-1	000;-1	000;-1	000;4;-800;-600;-1	000;-1	000;-1	000;-1	000;4; ; ; ; ; ; ; ;
14241;694;-800;-600;-1	000;-1	000;-1	000;-1	000;4;-800;-600;-1	000;-1	000;-1	000;-1	000;4; ; ; ; ; ; ; ;
14260;695;-800;-600;-1	000;-1	000;-1	000;-1	000;4;-800;-600;-1	000;-1	000;-1	000;-1	000;4; ; ; ; ; ; ; ;
14281;696;-800;-600;-1	000;-1	000;-1	000;-1	000;4;-800;-600;-1	000;-1	000;-1	000;-1	000;4; ; ; ; ; ; ; ;
14300;697;-800;-600;-1	000;-1	000;-1	000;-1	000;4;-800;-600;-1	000;-1	000;-1	000;-1	000;4; ; ; ; ; ; ; ;
14321;698;-800;-600;-1	000;-1	000;-1	000;-1	000;4;-800;-600;-1	000;-1	000;-1	000;-1	000;4; ; ; ; ; ; ; ;
14340;699;-800;-600;-1	000;-1	000;-1	000;-1	000;4;-800;-600;-1	000;-1	000;-1	000;-1	000;4; ; ; ; ; ; ; ;
14361;700;-800;-600;-1	000;-1	000;-1	000;-1	000;4;-800;-600;-1	000;-1	000;-1	000;-1	000;4; ; ; ; ; ; ; ;
14380;701;-800;-600;-1	000;-1	000;-1	000;-1	000;4;-800;-600;-1	000;-1	000;-1	000;-1	000;4; ; ; ; ; ; ; ;
14401;702;-800;-600;-1	000;-1	000;-1	000;-1	000;4;-800;-600;-1	000;-1	000;-1	000;-1	000;4; ; ; ; ; ; ; ;
14420;703;-800;-600;-1	000;-1	000;-1	000;-1	000;4;-800;-600;-1	000;-1	000;-1	000;-1	000;4; ; ; ; ; ; ; ;
14442;704;-800;-600;-1	000;-1	000;-1	000;-1	000;4;-800;-600;-1	000;-1	000;-1	000;-1	000;4; ; ; ; ; ; ; ;
14460;705;-800;-600;0	694;0	575;-1	000;-1	000;4;-800;-600;0	694;0	575;-1	000;-1	000;4; ; ; ; ; ; ; ;
14481;706;-800;-600;-1	000;-1	000;-1	000;-1	000;4;-800;-600;-1	000;-1	000;-1	000;-1	000;4; ; ; ; ; ; ; ;
14500;707;-800;-600;-1	000;-1	000;-1	000;-1	000;4;-800;-600;-1	000;-1	000;-1	000;-1	000;4; ; ; ; ; ; ; ;
14521;708;-800;-600;-1	000;-1	000;-1	000;-1	000;4;-800;-600;-1	000;-1	000;-1	000;-1	000;4; ; ; ; ; ; ; ;
14539;709;-800;-600;-1	000;-1	000;-1	000;-1	000;4;-800;-600;-1	000;-1	000;-1	000;-1	000;4; ; ; ; ; ; ; ;
14561;710;-800;-600;0	693;0	576;-1	000;-1	000;4;-800;-600;0	504;0	619;-1	000;-1	000;4; ; ; ; ; ; ; ;
14579;711;-800;-600;-1	000;-1	000;-1	000;-1	000;4;-800;-600;-1	000;-1	000;-1	000;-1	000;4; ; ; ; ; ; ; ;
14601;712;-800;-600;-1	000;-1	000;-1	000;-1	000;4;-800;-600;-1	000;-1	000;-1	000;-1	000;4; ; ; ; ; ; ; ;
14619;713;-800;-600;-1	000;-1	000;-1	000;-1	000;4;-800;-600;-1	000;-1	000;-1	000;-1	000;4; ; ; ; ; ; ; ;
14639;714;-800;-600;-1	000;-1	000;-1	000;-1	000;4;-800;-600;-1	000;-1	000;-1	000;-1	000;4; ; ; ; ; ; ; ;
14659;715;-800;-600;0	692;0	576;-1	000;-1	000;4;-800;-600;0	503;0	619;-1	000;-1	000;4; ; ; ; ; ; ; ;
14679;716;-800;-600;-1	000;-1	000;-1	000;-1	000;4;-800;-600;-1	000;-1	000;-1	000;-1	000;4; ; ; ; ; ; ; ;
14699;717;-800;-600;-1	000;-1	000;-1	000;-1	000;4;-800;-600;-1	000;-1	000;-1	000;-1	000;4; ; ; ; ; ; ; ;
14719;718;-800;-600;-1	000;-1	000;-1	000;-1	000;4;-800;-600;-1	000;-1	000;-1	000;-1	000;4; ; ; ; ; ; ; ;
14739;719;-800;-600;-1	000;-1	000;-1	000;-1	000;4;-800;-600;-1	000;-1	000;-1	000;-1	000;4; ; ; ; ; ; ; ;
14759;720;-800;-600;0	693;0	577;-1	000;-1	000;4;-800;-600;0	503;0	620;-1	000;-1	000;4; ; ; ; ; ; ; ;
14779;721;-800;-600;-1	000;-1	000;-1	000;-1	000;4;-800;-600;-1	000;-1	000;-1	000;-1	000;4; ; ; ; ; ; ; ;
14799;722;-800;-600;-1	000;-1	000;-1	000;-1	000;4;-800;-600;-1	000;-1	000;-1	000;-1	000;4; ; ; ; ; ; ; ;
14819;723;-800;-600;-1	000;-1	000;-1	000;-1	000;4;-800;-600;-1	000;-1	000;-1	000;-1	000;4; ; ; ; ; ; ; ;
14838;724;-800;-600;-1	000;-1	000;-1	000;-1	000;4;-800;-600;-1	000;-1	000;-1	000;-1	000;4; ; ; ; ; ; ; ;
14858;725;-800;-600;0	691;0	577;-1	000;-1	000;4;-800;-600;0	502;0	620;-1	000;-1	000;4; ; ; ; ; ; ; ;
14878;726;-800;-600;-1	000;-1	000;-1	000;-1	000;4;-800;-600;-1	000;-1	000;-1	000;-1	000;4; ; ; ; ; ; ; ;
14898;727;-800;-600;-1	000;-1	000;-1	000;-1	000;4;-800;-600;-1	000;-1	000;-1	000;-1	000;4; ; ; ; ; ; ; ;
14918;728;-800;-600;-1	000;-1	000;-1	000;-1	000;4;-800;-600;-1	000;-1	000;-1	000;-1	000;4; ; ; ; ; ; ; ;
14938;729;-800;-600;-1	000;-1	000;-1	000;-1	000;4;-800;-600;-1	000;-1	000;-1	000;-1	000;4; ; ; ; ; ; ; ;
14958;730;-800;-600;0	691;0	577;-1	000;-1	000;4;-800;-600;0	502;0	621;-1	000;-1	000;4; ; ; ; ; ; ; ;
14978;731;-800;-600;-1	000;-1	000;-1	000;-1	000;4;-800;-600;-1	000;-1	000;-1	000;-1	000;4; ; ; ; ; ; ; ;
14998;732;-800;-600;-1	000;-1	000;-1	000;-1	000;4;-800;-600;-1	000;-1	000;-1	000;-1	000;4; ; ; ; ; ; ; ;
15018;733;-800;-600;-1	000;-1	000;-1	000;-1	000;4;-800;-600;-1	000;-1	000;-1	000;-1	000;4; ; ; ; ; ; ; ;
15038;734;-800;-600;-1	000;-1	000;-1	000;-1	000;4;-800;-600;-1	000;-1	000;-1	000;-1	000;4; ; ; ; ; ; ; ;
15058;735;-800;-600;0	692;0	577;-1	000;-1	000;4;-800;-600;0	503;0	620;-1	000;-1	000;4; ; ; ; ; ; ; ;
15078;736;-800;-600;-1	000;-1	000;-1	000;-1	000;4;-800;-600;-1	000;-1	000;-1	000;-1	000;4; ; ; ; ; ; ; ;
15098;737;-800;-600;-1	000;-1	000;-1	000;-1	000;4;-800;-600;-1	000;-1	000;-1	000;-1	000;4; ; ; ; ; ; ; ;
15117;738;-800;-600;-1	000;-1	000;-1	000;-1	000;4;-800;-600;-1	000;-1	000;-1	000;-1	000;4; ; ; ; ; ; ; ;
15137;739;-800;-600;-1	000;-1	000;-1	000;-1	000;4;-800;-600;-1	000;-1	000;-1	000;-1	000;4; ; ; ; ; ; ; ;
15157;740;-800;-600;0	690;0	578;-1	000;-1	000;4;-800;-600;0	501;0	621;-1	000;-1	000;4; ; ; ; ; ; ; ;
15197;741;-800;-600;-1	000;-1	000;-1	000;-1	000;4;-800;-600;-1	000;-1	000;-1	000;-1	000;4; ; ; ; ; ; ; ;
15217;742;-800;-600;-1	000;-1	000;-1	000;-1	000;4;-800;-600;-1	000;-1	000;-1	000;-1	000;4; ; ; ; ; ; ; ;
15237;743;-800;-600;-1	000;-1	000;-1	000;-1	000;4;-800;-600;-1	000;-1	000;-1	000;-1	000;4; ; ; ; ; ; ; ;
15257;744;-800;-600;-1	000;-1	000;-1	000;-1	000;4;-800;-600;-1	000;-1	000;-1	000;-1	000;4; ; ; ; ; ; ; ;
15277;745;-800;-600;0	692;0	578;-1	000;-1	000;4;-800;-600;0	503;0	621;-1	000;-1	000;4; ; ; ; ; ; ; ;
15297;746;-800;-600;-1	000;-1	000;-1	000;-1	000;4;-800;-600;-1	000;-1	000;-1	000;-1	000;4; ; ; ; ; ; ; ;
15317;747;-800;-600;-1	000;-1	000;-1	000;-1	000;4;-800;-600;-1	000;-1	000;-1	000;-1	000;4; ; ; ; ; ; ; ;
15337;748;-800;-600;-1	000;-1	000;-1	000;-1	000;4;-800;-600;-1	000;-1	000;-1	000;-1	000;4; ; ; ; ; ; ; ;
15357;749;-800;-600;-1	000;-1	000;-1	000;-1	000;4;-800;-600;-1	000;-1	000;-1	000;-1	000;4; ; ; ; ; ; ; ;
15377;750;-800;-600;0	694;0	577;-1	000;-1	000;4;-800;-600;0	506;0	621;-1	000;-1	000;4; ; ; ; ; ; ; ;
15397;751;-800;-600;-1	000;-1	000;-1	000;-1	000;4;-800;-600;-1	000;-1	000;-1	000;-1	000;4; ; ; ; ; ; ; ;
15416;752;-800;-600;-1	000;-1	000;-1	000;-1	000;4;-800;-600;-1	000;-1	000;-1	000;-1	000;4; ; ; ; ; ; ; ;
15436;753;-800;-600;-1	000;-1	000;-1	000;-1	000;4;-800;-600;-1	000;-1	000;-1	000;-1	000;4; ; ; ; ; ; ; ;
15456;754;-800;-600;-1	000;-1	000;-1	000;-1	000;4;-800;-600;-1	000;-1	000;-1	000;-1	000;4; ; ; ; ; ; ; ;
15476;755;-800;-600;0	694;0	577;-1	000;-1	000;4;-800;-600;0	506;0	620;-1	000;-1	000;4; ; ; ; ; ; ; ;
15496;756;-800;-600;-1	000;-1	000;-1	000;-1	000;4;-800;-600;-1	000;-1	000;-1	000;-1	000;4; ; ; ; ; ; ; ;
15516;757;-800;-600;-1	000;-1	000;-1	000;-1	000;4;-800;-600;-1	000;-1	000;-1	000;-1	000;4; ; ; ; ; ; ; ;
15536;758;-800;-600;-1	000;-1	000;-1	000;-1	000;4;-800;-600;-1	000;-1	000;-1	000;-1	000;4; ; ; ; ; ; ; ;
15556;759;-800;-600;-1	000;-1	000;-1	000;-1	000;4;-800;-600;-1	000;-1	000;-1	000;-1	000;4; ; ; ; ; ; ; ;
15576;760;-800;-600;0	696;0	577;-1	000;-1	000;4;-800;-600;0	507;0	621;-1	000;-1	000;4; ; ; ; ; ; ; ;
15596;761;-800;-600;-1	000;-1	000;-1	000;-1	000;4;-800;-600;-1	000;-1	000;-1	000;-1	000;4; ; ; ; ; ; ; ;
15616;762;-800;-600;-1	000;-1	000;-1	000;-1	000;4;-800;-600;-1	000;-1	000;-1	000;-1	000;4; ; ; ; ; ; ; ;
15636;763;-800;-600;-1	000;-1	000;-1	000;-1	000;4;-800;-600;-1	000;-1	000;-1	000;-1	000;4; ; ; ; ; ; ; ;
15676;764;-800;-600;-1	000;-1	000;-1	000;-1	000;4;-800;-600;-1	000;-1	000;-1	000;-1	000;4; ; ; ; ; ; ; ;
15695;765;-800;-600;0	695;0	576;-1	000;-1	000;4;-800;-600;0	506;0	620;-1	000;-1	000;4; ; ; ; ; ; ; ;
15735;766;-800;-600;-1	000;-1	000;-1	000;-1	000;4;-800;-600;-1	000;-1	000;-1	000;-1	000;4; ; ; ; ; ; ; ;
15755;767;-800;-600;-1	000;-1	000;-1	000;-1	000;4;-800;-600;-1	000;-1	000;-1	000;-1	000;4; ; ; ; ; ; ; ;
15775;768;-800;-600;-1	000;-1	000;-1	000;-1	000;4;-800;-600;-1	000;-1	000;-1	000;-1	000;4; ; ; ; ; ; ; ;
15795;769;-800;-600;-1	000;-1	000;-1	000;-1	000;4;-800;-600;-1	000;-1	000;-1	000;-1	000;4; ; ; ; ; ; ; ;
15835;770;-800;-600;0	695;0	576;-1	000;-1	000;4;-800;-600;0	506;0	620;-1	000;-1	000;4; ; ; ; ; ; ; ;
15855;771;-800;-600;-1	000;-1	000;-1	000;-1	000;4;-800;-600;-1	000;-1	000;-1	000;-1	000;4; ; ; ; ; ; ; ;
15875;772;-800;-600;-1	000;-1	000;-1	000;-1	000;4;-800;-600;-1	000;-1	000;-1	000;-1	000;4; ; ; ; ; ; ; ;
15895;773;-800;-600;-1	000;-1	000;-1	000;-1	000;4;-800;-600;-1	000;-1	000;-1	000;-1	000;4; ; ; ; ; ; ; ;
15915;774;-800;-600;-1	000;-1	000;-1	000;-1	000;4;-800;-600;-1	000;-1	000;-1	000;-1	000;4; ; ; ; ; ; ; ;
15935;775;-800;-600;0	695;0	576;-1	000;-1	000;4;-800;-600;0	506;0	619;-1	000;-1	000;4; ; ; ; ; ; ; ;
15955;776;-800;-600;-1	000;-1	000;-1	000;-1	000;4;-800;-600;-1	000;-1	000;-1	000;-1	000;4; ; ; ; ; ; ; ;
15975;777;-800;-600;-1	000;-1	000;-1	000;-1	000;4;-800;-600;-1	000;-1	000;-1	000;-1	000;4; ; ; ; ; ; ; ;
15995;778;-800;-600;-1	000;-1	000;-1	000;-1	000;4;-800;-600;-1	000;-1	000;-1	000;-1	000;4; ; ; ; ; ; ; ;
16014;779;-800;-600;-1	000;-1	000;-1	000;-1	000;4;-800;-600;-1	000;-1	000;-1	000;-1	000;4; ; ; ; ; ; ; ;
16034;780;-800;-600;0	693;0	576;-1	000;-1	000;4;-800;-600;0	505;0	619;-1	000;-1	000;4; ; ; ; ; ; ; ;
16054;781;-800;-600;-1	000;-1	000;-1	000;-1	000;4;-800;-600;-1	000;-1	000;-1	000;-1	000;4; ; ; ; ; ; ; ;
16074;782;-800;-600;-1	000;-1	000;-1	000;-1	000;4;-800;-600;-1	000;-1	000;-1	000;-1	000;4; ; ; ; ; ; ; ;
16094;783;-800;-600;-1	000;-1	000;-1	000;-1	000;4;-800;-600;-1	000;-1	000;-1	000;-1	000;4; ; ; ; ; ; ; ;
16114;784;-800;-600;-1	000;-1	000;-1	000;-1	000;4;-800;-600;-1	000;-1	000;-1	000;-1	000;4; ; ; ; ; ; ; ;
16134;785;-800;-600;0	693;0	575;-1	000;-1	000;4;-800;-600;0	505;0	619;-1	000;-1	000;4; ; ; ; ; ; ; ;
16154;786;-800;-600;-1	000;-1	000;-1	000;-1	000;4;-800;-600;-1	000;-1	000;-1	000;-1	000;4; ; ; ; ; ; ; ;
16174;787;-800;-600;-1	000;-1	000;-1	000;-1	000;4;-800;-600;-1	000;-1	000;-1	000;-1	000;4; ; ; ; ; ; ; ;
16194;788;-800;-600;-1	000;-1	000;-1	000;-1	000;4;-800;-600;-1	000;-1	000;-1	000;-1	000;4; ; ; ; ; ; ; ;
16214;789;-800;-600;-1	000;-1	000;-1	000;-1	000;4;-800;-600;-1	000;-1	000;-1	000;-1	000;4; ; ; ; ; ; ; ;
16234;790;-800;-600;0	693;0	576;-1	000;-1	000;4;-800;-600;0	504;0	619;-1	000;-1	000;4; ; ; ; ; ; ; ;
16254;791;-800;-600;-1	000;-1	000;-1	000;-1	000;4;-800;-600;-1	000;-1	000;-1	000;-1	000;4; ; ; ; ; ; ; ;
16274;792;-800;-600;-1	000;-1	000;-1	000;-1	000;4;-800;-600;-1	000;-1	000;-1	000;-1	000;4; ; ; ; ; ; ; ;
16293;793;-800;-600;-1	000;-1	000;-1	000;-1	000;4;-800;-600;-1	000;-1	000;-1	000;-1	000;4; ; ; ; ; ; ; ;
16313;794;-800;-600;-1	000;-1	000;-1	000;-1	000;4;-800;-600;-1	000;-1	000;-1	000;-1	000;4; ; ; ; ; ; ; ;
16333;795;-800;-600;0	694;0	575;-1	000;-1	000;4;-800;-600;0	505;0	618;-1	000;-1	000;4; ; ; ; ; ; ; ;
16353;796;-800;-600;-1	000;-1	000;-1	000;-1	000;4;-800;-600;-1	000;-1	000;-1	000;-1	000;4; ; ; ; ; ; ; ;
16373;797;-800;-600;-1	000;-1	000;-1	000;-1	000;4;-800;-600;-1	000;-1	000;-1	000;-1	000;4; ; ; ; ; ; ; ;
16393;798;-800;-600;-1	000;-1	000;-1	000;-1	000;4;-800;-600;-1	000;-1	000;-1	000;-1	000;4; ; ; ; ; ; ; ;
16413;799;-800;-600;-1	000;-1	000;-1	000;-1	000;4;-800;-600;-1	000;-1	000;-1	000;-1	000;4; ; ; ; ; ; ; ;
16433;800;-800;-600;0	692;0	576;-1	000;-1	000;4;-800;-600;0	503;0	619;-1	000;-1	000;4; ; ; ; ; ; ; ;
16453;801;-800;-600;-1	000;-1	000;-1	000;-1	000;4;-800;-600;-1	000;-1	000;-1	000;-1	000;4; ; ; ; ; ; ; ;
16473;802;-800;-600;-1	000;-1	000;-1	000;-1	000;4;-800;-600;-1	000;-1	000;-1	000;-1	000;4; ; ; ; ; ; ; ;
16493;803;-800;-600;-1	000;-1	000;-1	000;-1	000;4;-800;-600;-1	000;-1	000;-1	000;-1	000;4; ; ; ; ; ; ; ;
16513;804;-800;-600;-1	000;-1	000;-1	000;-1	000;4;-800;-600;-1	000;-1	000;-1	000;-1	000;4; ; ; ; ; ; ; ;
16533;805;-800;-600;0	693;0	576;-1	000;-1	000;4;-800;-600;0	504;0	619;-1	000;-1	000;4; ; ; ; ; ; ; ;
16553;806;-800;-600;-1	000;-1	000;-1	000;-1	000;4;-800;-600;-1	000;-1	000;-1	000;-1	000;4; ; ; ; ; ; ; ;
16573;807;-800;-600;-1	000;-1	000;-1	000;-1	000;4;-800;-600;-1	000;-1	000;-1	000;-1	000;4; ; ; ; ; ; ; ;
16593;808;-800;-600;-1	000;-1	000;-1	000;-1	000;4;-800;-600;-1	000;-1	000;-1	000;-1	000;4; ; ; ; ; ; ; ;
16612;809;-800;-600;-1	000;-1	000;-1	000;-1	000;4;-800;-600;-1	000;-1	000;-1	000;-1	000;4; ; ; ; ; ; ; ;
16632;810;-800;-600;0	693;0	577;-1	000;-1	000;4;-800;-600;0	504;0	620;-1	000;-1	000;4; ; ; ; ; ; ; ;
16652;811;-800;-600;-1	000;-1	000;-1	000;-1	000;4;-800;-600;-1	000;-1	000;-1	000;-1	000;4; ; ; ; ; ; ; ;
16672;812;-800;-600;-1	000;-1	000;-1	000;-1	000;4;-800;-600;-1	000;-1	000;-1	000;-1	000;4; ; ; ; ; ; ; ;
16692;813;-800;-600;-1	000;-1	000;-1	000;-1	000;4;-800;-600;-1	000;-1	000;-1	000;-1	000;4; ; ; ; ; ; ; ;
16712;814;-800;-600;-1	000;-1	000;-1	000;-1	000;4;-800;-600;-1	000;-1	000;-1	000;-1	000;4; ; ; ; ; ; ; ;
16732;815;-800;-600;0	693;0	576;-1	000;-1	000;4;-800;-600;0	504;0	619;-1	000;-1	000;4; ; ; ; ; ; ; ;
16752;816;-800;-600;-1	000;-1	000;-1	000;-1	000;4;-800;-600;-1	000;-1	000;-1	000;-1	000;4; ; ; ; ; ; ; ;
16772;817;-800;-600;-1	000;-1	000;-1	000;-1	000;4;-800;-600;-1	000;-1	000;-1	000;-1	000;4; ; ; ; ; ; ; ;
16792;818;-800;-600;-1	000;-1	000;-1	000;-1	000;4;-800;-600;-1	000;-1	000;-1	000;-1	000;4; ; ; ; ; ; ; ;
16812;819;-800;-600;-1	000;-1	000;-1	000;-1	000;4;-800;-600;-1	000;-1	000;-1	000;-1	000;4; ; ; ; ; ; ; ;
16832;820;-800;-600;0	692;0	577;-1	000;-1	000;4;-800;-600;0	503;0	620;-1	000;-1	000;4; ; ; ; ; ; ; ;
16852;821;-800;-600;-1	000;-1	000;-1	000;-1	000;4;-800;-600;-1	000;-1	000;-1	000;-1	000;4; ; ; ; ; ; ; ;
16871;822;-800;-600;-1	000;-1	000;-1	000;-1	000;4;-800;-600;-1	000;-1	000;-1	000;-1	000;4; ; ; ; ; ; ; ;
16892;823;-800;-600;-1	000;-1	000;-1	000;-1	000;4;-800;-600;-1	000;-1	000;-1	000;-1	000;4; ; ; ; ; ; ; ;
16911;824;-800;-600;-1	000;-1	000;-1	000;-1	000;4;-800;-600;-1	000;-1	000;-1	000;-1	000;4; ; ; ; ; ; ; ;
16931;825;-800;-600;0	693;0	577;-1	000;-1	000;4;-800;-600;0	504;0	620;-1	000;-1	000;4; ; ; ; ; ; ; ;
16951;826;-800;-600;-1	000;-1	000;-1	000;-1	000;4;-800;-600;-1	000;-1	000;-1	000;-1	000;4; ; ; ; ; ; ; ;
16971;827;-800;-600;-1	000;-1	000;-1	000;-1	000;4;-800;-600;-1	000;-1	000;-1	000;-1	000;4; ; ; ; ; ; ; ;
16991;828;-800;-600;-1	000;-1	000;-1	000;-1	000;4;-800;-600;-1	000;-1	000;-1	000;-1	000;4; ; ; ; ; ; ; ;
17011;829;-800;-600;-1	000;-1	000;-1	000;-1	000;4;-800;-600;-1	000;-1	000;-1	000;-1	000;4; ; ; ; ; ; ; ;
17031;830;-800;-600;0	694;0	576;-1	000;-1	000;4;-800;-600;0	506;0	619;-1	000;-1	000;4; ; ; ; ; ; ; ;
17051;831;-800;-600;-1	000;-1	000;-1	000;-1	000;4;-800;-600;-1	000;-1	000;-1	000;-1	000;4; ; ; ; ; ; ; ;
17071;832;-800;-600;-1	000;-1	000;-1	000;-1	000;4;-800;-600;-1	000;-1	000;-1	000;-1	000;4; ; ; ; ; ; ; ;
17111;833;-800;-600;-1	000;-1	000;-1	000;-1	000;4;-800;-600;-1	000;-1	000;-1	000;-1	000;4; ; ; ; ; ; ; ;
17131;834;-800;-600;-1	000;-1	000;-1	000;-1	000;4;-800;-600;-1	000;-1	000;-1	000;-1	000;4; ; ; ; ; ; ; ;
17151;835;-800;-600;0	694;0	575;-1	000;-1	000;4;-800;-600;0	506;0	619;-1	000;-1	000;4; ; ; ; ; ; ; ;
17171;836;-800;-600;-1	000;-1	000;-1	000;-1	000;4;-800;-600;-1	000;-1	000;-1	000;-1	000;4; ; ; ; ; ; ; ;
17191;837;-800;-600;-1	000;-1	000;-1	000;-1	000;4;-800;-600;-1	000;-1	000;-1	000;-1	000;4; ; ; ; ; ; ; ;
17210;838;-800;-600;-1	000;-1	000;-1	000;-1	000;4;-800;-600;-1	000;-1	000;-1	000;-1	000;4; ; ; ; ; ; ; ;
17230;839;-800;-600;-1	000;-1	000;-1	000;-1	000;4;-800;-600;-1	000;-1	000;-1	000;-1	000;4; ; ; ; ; ; ; ;
17250;840;-800;-600;0	695;0	575;-1	000;-1	000;4;-800;-600;0	506;0	619;-1	000;-1	000;4; ; ; ; ; ; ; ;
17270;841;-800;-600;-1	000;-1	000;-1	000;-1	000;4;-800;-600;-1	000;-1	000;-1	000;-1	000;4; ; ; ; ; ; ; ;
17290;842;-800;-600;-1	000;-1	000;-1	000;-1	000;4;-800;-600;-1	000;-1	000;-1	000;-1	000;4; ; ; ; ; ; ; ;
17310;843;-800;-600;-1	000;-1	000;-1	000;-1	000;4;-800;-600;-1	000;-1	000;-1	000;-1	000;4; ; ; ; ; ; ; ;
17330;844;-800;-600;-1	000;-1	000;-1	000;-1	000;4;-800;-600;-1	000;-1	000;-1	000;-1	000;4; ; ; ; ; ; ; ;
17370;845;-800;-600;0	694;0	575;-1	000;-1	000;4;-800;-600;0	506;0	619;-1	000;-1	000;4; ; ; ; ; ; ; ;
17390;846;-800;-600;-1	000;-1	000;-1	000;-1	000;4;-800;-600;-1	000;-1	000;-1	000;-1	000;4; ; ; ; ; ; ; ;
17410;847;-800;-600;-1	000;-1	000;-1	000;-1	000;4;-800;-600;-1	000;-1	000;-1	000;-1	000;4; ; ; ; ; ; ; ;
17430;848;-800;-600;-1	000;-1	000;-1	000;-1	000;4;-800;-600;-1	000;-1	000;-1	000;-1	000;4; ; ; ; ; ; ; ;
17450;849;-800;-600;-1	000;-1	000;-1	000;-1	000;4;-800;-600;-1	000;-1	000;-1	000;-1	000;4; ; ; ; ; ; ; ;
17469;850;-800;-600;0	695;0	575;-1	000;-1	000;4;-800;-600;0	507;0	619;-1	000;-1	000;4; ; ; ; ; ; ; ;
17489;851;-800;-600;-1	000;-1	000;-1	000;-1	000;4;-800;-600;-1	000;-1	000;-1	000;-1	000;4; ; ; ; ; ; ; ;
17509;852;-800;-600;-1	000;-1	000;-1	000;-1	000;4;-800;-600;-1	000;-1	000;-1	000;-1	000;4; ; ; ; ; ; ; ;
17529;853;-800;-600;-1	000;-1	000;-1	000;-1	000;4;-800;-600;-1	000;-1	000;-1	000;-1	000;4; ; ; ; ; ; ; ;
17549;854;-800;-600;-1	000;-1	000;-1	000;-1	000;4;-800;-600;-1	000;-1	000;-1	000;-1	000;4; ; ; ; ; ; ; ;
17569;855;-800;-600;0	694;0	575;-1	000;-1	000;4;-800;-600;0	506;0	618;-1	000;-1	000;4; ; ; ; ; ; ; ;
17589;856;-800;-600;-1	000;-1	000;-1	000;-1	000;4;-800;-600;-1	000;-1	000;-1	000;-1	000;4; ; ; ; ; ; ; ;
17609;857;-800;-600;-1	000;-1	000;-1	000;-1	000;4;-800;-600;-1	000;-1	000;-1	000;-1	000;4; ; ; ; ; ; ; ;
17629;858;-800;-600;-1	000;-1	000;-1	000;-1	000;4;-800;-600;-1	000;-1	000;-1	000;-1	000;4; ; ; ; ; ; ; ;
17669;859;-800;-600;-1	000;-1	000;-1	000;-1	000;4;-800;-600;-1	000;-1	000;-1	000;-1	000;4; ; ; ; ; ; ; ;
17689;860;-800;-600;0	696;0	574;-1	000;-1	000;4;-800;-600;0	509;0	617;-1	000;-1	000;4; ; ; ; ; ; ; ;
17709;861;-800;-600;-1	000;-1	000;-1	000;-1	000;4;-800;-600;-1	000;-1	000;-1	000;-1	000;4; ; ; ; ; ; ; ;
17729;862;-800;-600;-1	000;-1	000;-1	000;-1	000;4;-800;-600;-1	000;-1	000;-1	000;-1	000;4; ; ; ; ; ; ; ;
17749;863;-800;-600;-1	000;-1	000;-1	000;-1	000;4;-800;-600;-1	000;-1	000;-1	000;-1	000;4; ; ; ; ; ; ; ;
17788;864;-800;-600;-1	000;-1	000;-1	000;-1	000;4;-800;-600;-1	000;-1	000;-1	000;-1	000;4; ; ; ; ; ; ; ;
17808;865;-800;-600;0	697;0	574;-1	000;-1	000;4;-800;-600;0	509;0	617;-1	000;-1	000;4; ; ; ; ; ; ; ;
17828;866;-800;-600;-1	000;-1	000;-1	000;-1	000;4;-800;-600;-1	000;-1	000;-1	000;-1	000;4; ; ; ; ; ; ; ;
17848;867;-800;-600;-1	000;-1	000;-1	000;-1	000;4;-800;-600;-1	000;-1	000;-1	000;-1	000;4; ; ; ; ; ; ; ;
17868;868;-800;-600;-1	000;-1	000;-1	000;-1	000;4;-800;-600;-1	000;-1	000;-1	000;-1	000;4; ; ; ; ; ; ; ;
17908;869;-800;-600;-1	000;-1	000;-1	000;-1	000;4;-800;-600;-1	000;-1	000;-1	000;-1	000;4; ; ; ; ; ; ; ;
17928;870;-800;-600;0	697;0	574;-1	000;-1	000;4;-800;-600;0	509;0	617;-1	000;-1	000;4; ; ; ; ; ; ; ;
17948;871;-800;-600;-1	000;-1	000;-1	000;-1	000;4;-800;-600;-1	000;-1	000;-1	000;-1	000;4; ; ; ; ; ; ; ;
17968;872;-800;-600;-1	000;-1	000;-1	000;-1	000;4;-800;-600;-1	000;-1	000;-1	000;-1	000;4; ; ; ; ; ; ; ;
17988;873;-800;-600;-1	000;-1	000;-1	000;-1	000;4;-800;-600;-1	000;-1	000;-1	000;-1	000;4; ; ; ; ; ; ; ;
18008;874;-800;-600;-1	000;-1	000;-1	000;-1	000;4;-800;-600;-1	000;-1	000;-1	000;-1	000;4; ; ; ; ; ; ; ;
18028;875;-800;-600;0	697;0	574;-1	000;-1	000;4;-800;-600;0	508;0	616;-1	000;-1	000;4; ; ; ; ; ; ; ;
18048;876;-800;-600;-1	000;-1	000;-1	000;-1	000;4;-800;-600;-1	000;-1	000;-1	000;-1	000;4; ; ; ; ; ; ; ;
18067;877;-800;-600;-1	000;-1	000;-1	000;-1	000;4;-800;-600;-1	000;-1	000;-1	000;-1	000;4; ; ; ; ; ; ; ;
18087;878;-800;-600;-1	000;-1	000;-1	000;-1	000;4;-800;-600;-1	000;-1	000;-1	000;-1	000;4; ; ; ; ; ; ; ;
18107;879;-800;-600;-1	000;-1	000;-1	000;-1	000;4;-800;-600;-1	000;-1	000;-1	000;-1	000;4; ; ; ; ; ; ; ;
18127;880;-800;-600;-1	000;-1	000;-1	000;-1	000;4;-800;-600;-1	000;-1	000;-1	000;-1	000;4; ; ; ; ; ; ; ;
18167;881;-800;-600;-1	000;-1	000;-1	000;-1	000;4;-800;-600;-1	000;-1	000;-1	000;-1	000;4; ; ; ; ; ; ; ;
18187;882;-800;-600;-1	000;-1	000;-1	000;-1	000;4;-800;-600;-1	000;-1	000;-1	000;-1	000;4; ; ; ; ; ; ; ;
18207;883;-800;-600;-1	000;-1	000;-1	000;-1	000;4;-800;-600;-1	000;-1	000;-1	000;-1	000;4; ; ; ; ; ; ; ;
18227;884;-800;-600;-1	000;-1	000;-1	000;-1	000;4;-800;-600;-1	000;-1	000;-1	000;-1	000;4; ; ; ; ; ; ; ;
18247;885;-800;-600;-1	000;-1	000;-1	000;-1	000;4;-800;-600;-1	000;-1	000;-1	000;-1	000;4; ; ; ; ; ; ; ;
18267;886;-800;-600;0	693;0	575;-1	000;-1	000;4;-800;-600;0	693;0	575;-1	000;-1	000;4; ; ; ; ; ; ; ;
18287;887;-800;-600;-1	000;-1	000;-1	000;-1	000;4;-800;-600;-1	000;-1	000;-1	000;-1	000;4; ; ; ; ; ; ; ;
18307;888;-800;-600;-1	000;-1	000;-1	000;-1	000;4;-800;-600;-1	000;-1	000;-1	000;-1	000;4; ; ; ; ; ; ; ;
18327;889;-800;-600;-1	000;-1	000;-1	000;-1	000;4;-800;-600;-1	000;-1	000;-1	000;-1	000;4; ; ; ; ; ; ; ;
18347;890;-800;-600;-1	000;-1	000;-1	000;-1	000;4;-800;-600;-1	000;-1	000;-1	000;-1	000;4; ; ; ; ; ; ; ;
18367;891;-800;-600;0	693;0	576;-1	000;-1	000;4;-800;-600;0	504;0	619;-1	000;-1	000;4; ; ; ; ; ; ; ;
18386;892;-800;-600;-1	000;-1	000;-1	000;-1	000;4;-800;-600;-1	000;-1	000;-1	000;-1	000;4; ; ; ; ; ; ; ;
18406;893;-800;-600;-1	000;-1	000;-1	000;-1	000;4;-800;-600;-1	000;-1	000;-1	000;-1	000;4; ; ; ; ; ; ; ;
18426;894;-800;-600;-1	000;-1	000;-1	000;-1	000;4;-800;-600;-1	000;-1	000;-1	000;-1	000;4; ; ; ; ; ; ; ;
18446;895;-800;-600;-1	000;-1	000;-1	000;-1	000;4;-800;-600;-1	000;-1	000;-1	000;-1	000;4; ; ; ; ; ; ; ;
18466;896;-800;-600;0	693;0	576;-1	000;-1	000;4;-800;-600;0	504;0	619;-1	000;-1	000;4; ; ; ; ; ; ; ;
18486;897;-800;-600;-1	000;-1	000;-1	000;-1	000;4;-800;-600;-1	000;-1	000;-1	000;-1	000;4; ; ; ; ; ; ; ;
18506;898;-800;-600;-1	000;-1	000;-1	000;-1	000;4;-800;-600;-1	000;-1	000;-1	000;-1	000;4; ; ; ; ; ; ; ;
18526;899;-800;-600;-1	000;-1	000;-1	000;-1	000;4;-800;-600;-1	000;-1	000;-1	000;-1	000;4; ; ; ; ; ; ; ;
18546;900;-800;-600;-1	000;-1	000;-1	000;-1	000;4;-800;-600;-1	000;-1	000;-1	000;-1	000;4; ; ; ; ; ; ; ;
18566;901;-800;-600;0	693;0	578;-1	000;-1	000;4;-800;-600;0	503;0	621;-1	000;-1	000;4; ; ; ; ; ; ; ;
18586;902;-800;-600;-1	000;-1	000;-1	000;-1	000;4;-800;-600;-1	000;-1	000;-1	000;-1	000;4; ; ; ; ; ; ; ;
18606;903;-800;-600;-1	000;-1	000;-1	000;-1	000;4;-800;-600;-1	000;-1	000;-1	000;-1	000;4; ; ; ; ; ; ; ;
18626;904;-800;-600;-1	000;-1	000;-1	000;-1	000;4;-800;-600;-1	000;-1	000;-1	000;-1	000;4; ; ; ; ; ; ; ;
18646;905;-800;-600;-1	000;-1	000;-1	000;-1	000;4;-800;-600;-1	000;-1	000;-1	000;-1	000;4; ; ; ; ; ; ; ;
18666;906;-800;-600;0	692;0	579;-1	000;-1	000;4;-800;-600;0	503;0	622;-1	000;-1	000;4; ; ; ; ; ; ; ;
18686;907;-800;-600;-1	000;-1	000;-1	000;-1	000;4;-800;-600;-1	000;-1	000;-1	000;-1	000;4; ; ; ; ; ; ; ;
18705;908;-800;-600;-1	000;-1	000;-1	000;-1	000;4;-800;-600;-1	000;-1	000;-1	000;-1	000;4; ; ; ; ; ; ; ;
18725;909;-800;-600;-1	000;-1	000;-1	000;-1	000;4;-800;-600;-1	000;-1	000;-1	000;-1	000;4; ; ; ; ; ; ; ;
18745;910;-800;-600;-1	000;-1	000;-1	000;-1	000;4;-800;-600;-1	000;-1	000;-1	000;-1	000;4; ; ; ; ; ; ; ;
18765;911;-800;-600;0	692;0	578;-1	000;-1	000;4;-800;-600;0	503;0	622;-1	000;-1	000;4; ; ; ; ; ; ; ;
18785;912;-800;-600;-1	000;-1	000;-1	000;-1	000;4;-800;-600;-1	000;-1	000;-1	000;-1	000;4; ; ; ; ; ; ; ;
18805;913;-800;-600;-1	000;-1	000;-1	000;-1	000;4;-800;-600;-1	000;-1	000;-1	000;-1	000;4; ; ; ; ; ; ; ;
18825;914;-800;-600;-1	000;-1	000;-1	000;-1	000;4;-800;-600;-1	000;-1	000;-1	000;-1	000;4; ; ; ; ; ; ; ;
18845;915;-800;-600;-1	000;-1	000;-1	000;-1	000;4;-800;-600;-1	000;-1	000;-1	000;-1	000;4; ; ; ; ; ; ; ;
18865;916;-800;-600;0	693;0	578;-1	000;-1	000;4;-800;-600;0	503;0	621;-1	000;-1	000;4; ; ; ; ; ; ; ;
18885;917;-800;-600;-1	000;-1	000;-1	000;-1	000;4;-800;-600;-1	000;-1	000;-1	000;-1	000;4; ; ; ; ; ; ; ;
18905;918;-800;-600;-1	000;-1	000;-1	000;-1	000;4;-800;-600;-1	000;-1	000;-1	000;-1	000;4; ; ; ; ; ; ; ;
18925;919;-800;-600;-1	000;-1	000;-1	000;-1	000;4;-800;-600;-1	000;-1	000;-1	000;-1	000;4; ; ; ; ; ; ; ;
18945;920;-800;-600;-1	000;-1	000;-1	000;-1	000;4;-800;-600;-1	000;-1	000;-1	000;-1	000;4; ; ; ; ; ; ; ;
18965;921;-800;-600;0	691;0	577;-1	000;-1	000;4;-800;-600;0	501;0	621;-1	000;-1	000;4; ; ; ; ; ; ; ;
18984;922;-800;-600;-1	000;-1	000;-1	000;-1	000;4;-800;-600;-1	000;-1	000;-1	000;-1	000;4; ; ; ; ; ; ; ;
19004;923;-800;-600;-1	000;-1	000;-1	000;-1	000;4;-800;-600;-1	000;-1	000;-1	000;-1	000;4; ; ; ; ; ; ; ;
19024;924;-800;-600;-1	000;-1	000;-1	000;-1	000;4;-800;-600;-1	000;-1	000;-1	000;-1	000;4; ; ; ; ; ; ; ;
19044;925;-800;-600;-1	000;-1	000;-1	000;-1	000;4;-800;-600;-1	000;-1	000;-1	000;-1	000;4; ; ; ; ; ; ; ;
19064;926;-800;-600;0	691;0	577;-1	000;-1	000;4;-800;-600;0	502;0	621;-1	000;-1	000;4; ; ; ; ; ; ; ;
19084;927;-800;-600;-1	000;-1	000;-1	000;-1	000;4;-800;-600;-1	000;-1	000;-1	000;-1	000;4; ; ; ; ; ; ; ;
19104;928;-800;-600;-1	000;-1	000;-1	000;-1	000;4;-800;-600;-1	000;-1	000;-1	000;-1	000;4; ; ; ; ; ; ; ;
19124;929;-800;-600;-1	000;-1	000;-1	000;-1	000;4;-800;-600;-1	000;-1	000;-1	000;-1	000;4; ; ; ; ; ; ; ;
19144;930;-800;-600;-1	000;-1	000;-1	000;-1	000;4;-800;-600;-1	000;-1	000;-1	000;-1	000;4; ; ; ; ; ; ; ;
19164;931;-800;-600;0	692;0	577;-1	000;-1	000;4;-800;-600;0	504;0	620;-1	000;-1	000;4; ; ; ; ; ; ; ;
19184;932;-800;-600;-1	000;-1	000;-1	000;-1	000;4;-800;-600;-1	000;-1	000;-1	000;-1	000;4; ; ; ; ; ; ; ;
19204;933;-800;-600;-1	000;-1	000;-1	000;-1	000;4;-800;-600;-1	000;-1	000;-1	000;-1	000;4; ; ; ; ; ; ; ;
19224;934;-800;-600;-1	000;-1	000;-1	000;-1	000;4;-800;-600;-1	000;-1	000;-1	000;-1	000;4; ; ; ; ; ; ; ;
19244;935;382;350;0	692;0	576;665	395;4	548;0;387;346;0	503;0	619;656	516;4	735;0; ; ; ; ; ; ; ;
19264;936;382;352;0	692;0	576;663	549;4	536;0;388;347;0	503;0	619;655	778;4	730;0; ; ; ; ; ; ; ;
19283;937;397;295;0	692;0	576;663	549;3	609;0;381;282;0	503;0	619;655	778;3	890;0; ; ; ; ; ; ; ;
19303;938;367;334;0	692;0	576;663	549;4	134;0;-800;-600;0	692;0	576;-1	000;-1	000;4; ; ; ; ; ; ; ;
19323;939;405;293;0	692;0	576;663	549;3	625;0;383;286;0	503;0	620;655	778;3	879;0; ; ; ; ; ; ; ;
19343;940;392;330;0	693;0	576;663	549;4	274;0;-800;-600;0	693;0	576;-1	000;-1	000;4; ; ; ; ; ; ; ;
19363;941;387;335;0	693;0	576;664	787;4	158;0;-800;-600;0	504;0	620;-1	000;-1	000;4; ; ; ; ; ; ; ;
19383;942;411;300;0	693;0	576;664	787;3	677;0;391;274;0	504;0	620;656	378;3	935;0; ; ; ; ; ; ; ;
19403;943;399;318;0	692;0	576;664	787;4	293;0;-800;-600;0	692;0	576;-1	000;-1	000;4; ; ; ; ; ; ; ;
19423;944;406;295;0	692;0	576;664	787;3	698;0;394;277;0	503;0	619;656	378;3	973;0; ; ; ; ; ; ; ;
19443;945;408;350;0	692;0	576;664	787;4	318;0;383;349;0	503;0	619;656	378;4	750;0; ; ; ; ; ; ; ;
19463;946;410;335;0	692;0	576;665	232;4	131;0;383;349;0	503;0	619;656	485;4	751;0; ; ; ; ; ; ; ;
19483;947;399;299;0	692;0	577;665	232;3	727;0;381;288;0	503;0	620;656	485;3	950;0; ; ; ; ; ; ; ;
19503;948;403;389;0	693;0	577;665	232;4	431;0;413;354;0	503;0	620;656	485;4	773;0; ; ; ; ; ; ; ;
19523;949;401;304;0	692;0	577;665	232;3	812;0;386;279;0	503;0	620;656	485;4	009;0; ; ; ; ; ; ; ;
19543;950;392;391;0	692;0	577;665	232;4	645;0;401;351;0	503;0	620;656	485;4	824;0; ; ; ; ; ; ; ;
19563;951;393;384;0	692;0	578;666	364;4	517;0;389;350;0	503;0	621;655	731;4	581;0; ; ; ; ; ; ; ;
19582;952;397;319;0	692;0	578;666	364;3	852;0;375;309;0	503;0	621;655	731;4	053;0;7;384;313; ; ; ; ;
19602;953;401;323;0	692;0	578;666	364;3	870;0;375;307;0	503;0	621;655	731;4	059;0;7;384;313; ; ; ; ;
19622;954;399;318;0	692;0	578;666	364;3	869;0;381;306;0	503;0	621;655	731;4	053;0;7;384;313; ; ; ; ;
19642;955;395;319;0	692;0	578;666	364;3	887;0;378;309;0	503;0	621;655	731;4	021;0;7;384;313; ; ; ; ;
19662;956;397;320;0	693;0	578;665	769;3	889;0;380;307;0	504;0	621;655	530;4	018;0;7;384;313; ; ; ; ;
19682;957;398;321;0	693;0	578;665	769;3	932;0;377;314;0	504;0	621;655	530;4	054;0;7;384;313; ; ; ; ;
19702;958;396;326;0	693;0	578;665	769;3	931;0;380;315;0	504;0	621;655	530;4	073;0;7;384;313; ; ; ; ;
19722;959;404;330;0	693;0	577;665	769;3	946;0;376;316;0	503;0	621;655	530;4	075;0;7;384;313; ; ; ; ;
19742;960;399;330;0	693;0	577;665	769;3	928;0;372;319;0	503;0	621;655	530;4	072;0;7;384;313; ; ; ; ;
19762;961;400;330;0	693;0	577;665	601;3	930;0;373;318;0	504;0	621;657	931;4	086;0;7;384;313; ; ; ; ;
19782;962;402;332;0	693;0	578;665	601;3	952;0;382;306;0	504;0	621;657	931;4	140;0;7;384;313; ; ; ; ;
19802;963;391;328;0	693;0	578;665	601;3	930;0;380;309;0	504;0	621;657	931;4	074;0;7;384;313; ; ; ; ;
19822;964;393;329;0	693;0	577;665	601;3	928;0;381;312;0	504;0	621;657	931;4	083;0;7;384;313; ; ; ; ;
19842;965;398;338;0	693;0	577;665	601;3	987;0;382;318;0	504;0	621;657	931;4	096;0;7;384;313; ; ; ; ;
19862;966;393;338;0	693;0	577;664	575;3	973;0;381;324;0	503;0	621;655	642;4	093;0;7;384;313; ; ; ; ;
19882;967;391;326;0	692;0	577;664	575;3	913;0;374;319;0	503;0	620;655	642;4	076;0;7;384;313; ; ; ; ;
19901;968;397;338;0	693;0	577;664	575;3	908;0;373;321;0	503;0	621;655	642;4	048;0;7;384;313; ; ; ; ;
19922;969;399;329;0	693;0	577;664	575;3	887;0;379;321;0	504;0	621;655	642;4	018;0;7;384;313; ; ; ; ;
19941;970;403;340;0	693;0	577;664	575;3	924;0;376;325;0	504;0	621;655	642;4	046;0;7;384;313; ; ; ; ;
19962;971;405;337;0	693;0	577;665	206;3	921;0;377;327;0	504;0	621;655	696;4	036;0;7;384;313; ; ; ; ;
19981;972;400;328;0	693;0	577;665	206;3	892;0;370;316;0	504;0	621;655	696;4	000;0;7;384;313; ; ; ; ;
20002;973;401;326;0	693;0	578;665	206;3	836;0;369;314;0	504;0	621;655	696;3	994;0;7;384;313; ; ; ; ;
20021;974;389;317;0	693;0	577;665	206;3	885;0;374;305;0	504;0	621;655	696;4	023;0;7;384;313; ; ; ; ;
20042;975;395;326;0	693;0	577;665	206;3	888;0;375;308;0	504;0	621;655	696;3	973;0;7;384;313; ; ; ; ;
20061;976;392;321;0	693;0	577;666	477;3	879;0;376;305;0	504;0	621;654	238;3	966;0;7;384;313; ; ; ; ;
20082;977;388;313;0	693;0	577;666	477;3	832;0;369;312;0	504;0	620;654	238;3	928;0;7;384;313; ; ; ; ;
20101;978;390;316;0	693;0	577;666	477;3	835;0;369;309;0	504;0	620;654	238;3	937;0;7;384;313; ; ; ; ;
20122;979;399;307;0	693;0	577;666	477;3	820;0;370;311;0	504;0	620;654	238;3	933;0;7;384;313; ; ; ; ;
20141;980;388;311;0	693;0	577;666	477;3	804;0;371;304;0	504;0	620;654	238;3	852;0;7;384;313; ; ; ; ;
20162;981;391;311;0	693;0	577;666	047;3	798;0;371;303;0	504;0	620;654	508;3	851;0;7;384;313; ; ; ; ;
20180;982;393;306;0	693;0	577;666	047;3	823;0;370;306;0	504;0	620;654	508;3	898;0;7;384;313; ; ; ; ;
20202;983;395;305;0	693;0	577;666	047;3	779;0;373;307;0	504;0	620;654	508;3	888;0;7;384;313; ; ; ; ;
20220;984;388;319;0	693;0	577;666	047;3	800;0;369;311;0	504;0	621;654	508;3	924;0;7;384;313; ; ; ; ;
20242;985;385;308;0	693;0	577;666	047;3	811;0;368;308;0	504;0	621;654	508;3	847;0;7;384;313; ; ; ; ;
20260;986;383;312;0	693;0	577;665	045;3	788;0;368;310;0	504;0	621;654	202;3	845;0;7;384;313; ; ; ; ;
20282;987;394;318;0	693;0	577;665	045;3	794;0;373;307;0	504;0	621;654	202;3	885;0;7;384;313; ; ; ; ;
20300;988;400;310;0	693;0	577;665	045;3	758;0;379;305;0	504;0	620;654	202;3	867;0;7;384;313; ; ; ; ;
20322;989;394;308;0	693;0	577;665	045;3	763;0;373;306;0	504;0	621;654	202;3	865;0;7;384;313; ; ; ; ;
20340;990;390;321;0	693;0	577;665	045;3	751;0;372;304;0	504;0	621;654	202;3	874;0;7;384;313; ; ; ; ;
20362;991;391;315;0	693;0	577;666	289;3	756;0;373;303;0	504;0	621;655	298;3	870;0;7;384;313; ; ; ; ;
20380;992;389;317;0	693;0	577;666	289;3	729;0;370;310;0	504;0	621;655	298;3	846;0;7;384;313; ; ; ; ;
20402;993;392;327;0	693;0	577;666	289;3	749;0;376;305;0	504;0	621;655	298;3	775;0;7;384;313; ; ; ; ;
20420;994;397;330;0	693;0	577;666	289;3	756;0;376;299;0	504;0	621;655	298;3	783;0;7;384;313; ; ; ; ;
20442;995;392;313;0	693;0	578;666	289;3	738;0;375;300;0	504;0	621;655	298;3	844;0;7;384;313; ; ; ; ;
20460;996;394;318;0	693;0	577;666	856;3	754;0;374;300;0	504;0	621;655	796;3	813;0;7;384;313; ; ; ; ;
20479;997;398;321;0	693;0	577;666	856;3	758;0;372;291;0	504;0	621;655	796;3	928;0;7;384;313; ; ; ; ;
20499;998;397;307;0	693;0	578;666	856;3	750;0;380;293;0	504;0	621;655	796;3	770;0;7;384;313; ; ; ; ;
20519;999;390;304;0	693;0	578;666	856;3	719;0;378;300;0	504;0	621;655	796;3	854;0;7;384;313; ; ; ; ;
20539;1000;395;308;0	693;0	577;666	856;3	723;0;373;301;0	504;0	621;655	796;3	897;0;7;384;313; ; ; ; ;
20559;1001;392;307;0	693;0	577;666	174;3	723;0;376;303;0	504;0	621;656	154;3	839;0;7;384;313; ; ; ; ;
20579;1002;388;316;0	693;0	577;666	174;3	706;0;372;305;0	504;0	621;656	154;3	838;0;7;384;313; ; ; ; ;
20599;1003;394;317;0	693;0	577;666	174;3	743;0;372;301;0	504;0	621;656	154;3	814;0;7;384;313; ; ; ; ;
20619;1004;389;313;0	693;0	577;666	174;3	711;0;370;295;0	504;0	621;656	154;3	848;0;7;384;313; ; ; ; ;
20639;1005;397;315;0	693;0	577;666	174;3	672;0;371;285;0	504;0	621;656	154;3	800;0;7;384;313; ; ; ; ;
20659;1006;397;315;0	693;0	577;666	075;3	679;0;371;280;0	504;0	621;656	274;3	807;0;7;384;313; ; ; ; ;
20679;1007;422;305;0	693;0	577;666	075;3	629;0;408;289;0	504;0	621;656	274;3	769;0; ; ; ; ; ; ; ;
20699;1008;481;313;0	691;0	577;666	075;3	661;0;455;282;0	503;0	621;656	274;3	763;0;8;482;287; ; ; ; ;
20719;1009;493;301;0	691;0	577;666	075;3	561;0;477;275;0	502;0	621;656	274;3	835;0;8;482;287; ; ; ; ;
20739;1010;497;288;0	691;0	577;666	075;3	632;0;471;282;0	502;0	621;656	274;3	797;0;8;482;287; ; ; ; ;
20758;1011;503;289;0	691;0	577;665	214;3	619;0;466;280;0	502;0	621;656	314;3	814;0;8;482;287; ; ; ; ;
20778;1012;498;294;0	691;0	577;665	214;3	585;0;477;286;0	502;0	621;656	314;3	785;0;8;482;287; ; ; ; ;
20798;1013;496;300;0	691;0	577;665	214;3	609;0;475;275;0	502;0	621;656	314;3	777;0;8;482;287; ; ; ; ;
20818;1014;482;294;0	691;0	578;665	214;3	568;0;483;277;0	502;0	621;656	314;3	766;0;8;482;287; ; ; ; ;
20838;1015;488;290;0	692;0	578;665	214;3	603;0;478;277;0	502;0	621;656	314;3	719;0;8;482;287; ; ; ; ;
20858;1016;483;289;0	692;0	578;667	314;3	598;0;479;278;0	502;0	621;654	741;3	699;0;8;482;287; ; ; ; ;
20878;1017;483;291;0	691;0	578;667	314;3	575;0;478;289;0	502;0	622;654	741;3	731;0;8;482;287; ; ; ; ;
20898;1018;496;289;0	691;0	578;667	314;3	671;0;463;287;0	502;0	622;654	741;3	763;0;8;482;287; ; ; ; ;
20918;1019;480;300;0	691;0	578;667	314;3	511;0;469;291;0	502;0	622;654	741;3	731;0;8;482;287; ; ; ; ;
20938;1020;486;300;0	691;0	578;667	314;3	596;0;477;274;0	502;0	622;654	741;3	762;0;8;482;287; ; ; ; ;
20958;1021;488;302;0	691;0	578;665	767;3	597;0;473;270;0	502;0	622;657	605;3	768;0;8;482;287; ; ; ; ;
20978;1022;489;296;0	691;0	578;665	767;3	544;0;477;282;0	502;0	622;657	605;3	789;0;8;482;287; ; ; ; ;
20998;1023;481;293;0	691;0	578;665	767;3	573;0;468;280;0	502;0	622;657	605;3	800;0;8;482;287; ; ; ; ;
21018;1024;499;290;0	691;0	578;665	767;3	559;0;469;280;0	502;0	622;657	605;3	817;0;8;482;287; ; ; ; ;
21038;1025;492;291;0	691;0	578;665	767;3	569;0;474;281;0	502;0	622;657	605;3	794;0;8;482;287; ; ; ; ;
21058;1026;492;291;0	692;0	578;666	282;3	566;0;470;281;0	503;0	622;656	075;3	795;0;8;482;287; ; ; ; ;
21077;1027;378;305;0	693;0	579;666	282;3	680;0;344;288;0	504;0	622;656	075;3	841;0;9;347;302; ; ; ; ;
21097;1028;355;306;0	693;0	579;666	282;3	653;0;343;292;0	504;0	622;656	075;3	856;0;9;347;302; ; ; ; ;
21117;1029;353;292;0	693;0	579;666	282;3	669;0;336;289;0	504;0	622;656	075;3	828;0;9;347;302; ; ; ; ;
21137;1030;357;310;0	693;0	579;666	282;3	669;0;336;296;0	504;0	622;656	075;3	824;0;9;347;302; ; ; ; ;
21157;1031;357;308;0	693;0	578;665	030;3	661;0;336;297;0	504;0	622;655	455;3	817;0;9;347;302; ; ; ; ;
21177;1032;355;315;0	693;0	578;665	030;3	637;0;341;293;0	504;0	622;655	455;3	844;0;9;347;302; ; ; ; ;
21197;1033;352;311;0	693;0	578;665	030;3	652;0;338;295;0	504;0	622;655	455;3	849;0;9;347;302; ; ; ; ;
21217;1034;355;314;0	693;0	578;665	030;3	634;0;336;301;0	504;0	622;655	455;3	869;0;9;347;302; ; ; ; ;
21237;1035;354;316;0	693;0	578;665	030;3	638;0;339;292;0	504;0	622;655	455;3	863;0;9;347;302; ; ; ; ;
21257;1036;353;315;0	693;0	578;664	698;3	640;0;339;293;0	504;0	622;656	765;3	865;0;9;347;302; ; ; ; ;
21277;1037;350;294;0	693;0	579;664	698;3	632;0;327;304;0	504;0	622;656	765;3	927;0;9;347;302; ; ; ; ;
21297;1038;356;294;0	694;0	579;664	698;3	634;0;342;300;0	504;0	623;656	765;3	918;0;9;347;302; ; ; ; ;
21317;1039;355;300;0	694;0	579;664	698;3	660;0;343;306;0	505;0	623;656	765;3	913;0;9;347;302; ; ; ; ;
21337;1040;363;296;0	694;0	579;664	698;3	673;0;346;308;0	505;0	623;656	765;3	869;0;9;347;302; ; ; ; ;
21356;1041;365;296;0	694;0	579;665	822;3	693;0;348;308;0	504;0	623;657	017;3	860;0;9;347;302; ; ; ; ;
21376;1042;362;297;0	694;0	579;665	822;3	691;0;342;303;0	505;0	623;657	017;3	950;0;9;347;302; ; ; ; ;
21396;1043;354;312;0	694;0	579;665	822;3	705;0;320;319;0	505;0	623;657	017;3	867;0;9;347;302; ; ; ; ;
21416;1044;307;369;0	694;0	579;665	822;3	706;0;296;345;0	505;0	623;657	017;3	900;0;10;300;360; ; ; ; ;
21436;1045;304;369;0	694;0	579;665	822;3	723;0;286;351;0	505;0	623;657	017;3	901;0;10;300;360; ; ; ; ;
21456;1046;301;371;0	694;0	579;663	304;3	716;0;275;356;0	505;0	623;658	055;3	908;0;10;300;360; ; ; ; ;
21476;1047;316;373;0	694;0	579;663	304;3	750;0;288;344;0	505;0	623;658	055;3	891;0;10;300;360; ; ; ; ;
21496;1048;309;368;0	694;0	579;663	304;3	741;0;286;347;0	505;0	623;658	055;3	941;0;10;300;360; ; ; ; ;
21516;1049;309;374;0	694;0	579;663	304;3	746;0;286;351;0	505;0	623;658	055;3	914;0;10;300;360; ; ; ; ;
21536;1050;305;377;0	694;0	579;663	304;3	700;0;289;348;0	505;0	623;658	055;3	902;0;10;300;360; ; ; ; ;
21556;1051;303;376;0	694;0	579;663	987;3	697;0;288;351;0	505;0	623;656	512;3	913;0;10;300;360; ; ; ; ;
21576;1052;304;363;0	694;0	579;663	987;3	769;0;286;356;0	505;0	623;656	512;3	949;0;10;300;360; ; ; ; ;
21596;1053;304;372;0	695;0	579;663	987;3	770;0;284;361;0	506;0	623;656	512;3	954;0;10;300;360; ; ; ; ;
21616;1054;310;372;0	695;0	579;663	987;3	791;0;282;362;0	506;0	622;656	512;3	960;0;10;300;360; ; ; ; ;
21636;1055;309;376;0	695;0	578;663	987;3	803;0;283;353;0	506;0	622;656	512;3	917;0;10;300;360; ; ; ; ;
21656;1056;308;378;0	695;0	578;663	033;3	806;0;283;357;0	505;0	622;655	064;3	910;0;10;300;360; ; ; ; ;
21675;1057;306;378;0	694;0	578;663	033;3	750;0;292;357;0	505;0	622;655	064;3	943;0;10;300;360; ; ; ; ;
21695;1058;313;376;0	694;0	579;663	033;3	835;0;295;359;0	505;0	622;655	064;3	973;0;10;300;360; ; ; ; ;
21715;1059;309;370;0	694;0	579;663	033;3	851;0;282;362;0	505;0	622;655	064;3	956;0;10;300;360; ; ; ; ;
21735;1060;305;366;0	694;0	579;663	033;3	816;0;287;359;0	505;0	623;655	064;3	959;0;10;300;360; ; ; ; ;
21755;1061;307;363;0	694;0	579;663	144;3	816;0;285;360;0	505;0	623;656	119;3	967;0;10;300;360; ; ; ; ;
21775;1062;309;365;0	694;0	579;663	144;3	849;0;294;357;0	505;0	623;656	119;3	979;0;10;300;360; ; ; ; ;
21795;1063;313;367;0	694;0	579;663	144;3	822;0;295;363;0	505;0	622;656	119;4	007;0;10;300;360; ; ; ; ;
21815;1064;310;362;0	694;0	579;663	144;3	820;0;293;359;0	505;0	622;656	119;3	963;0;10;300;360; ; ; ; ;
21835;1065;306;359;0	694;0	579;663	144;3	845;0;300;360;0	505;0	622;656	119;3	976;0;10;300;360; ; ; ; ;
21855;1066;307;358;0	694;0	579;663	725;3	834;0;300;359;0	505;0	622;658	258;3	992;0;10;300;360; ; ; ; ;
21875;1067;317;367;0	694;0	579;663	725;3	867;0;294;357;0	505;0	622;658	258;4	009;0;10;300;360; ; ; ; ;
21895;1068;309;362;0	694;0	578;663	725;3	829;0;287;354;0	505;0	622;658	258;4	003;0;10;300;360; ; ; ; ;
21915;1069;315;368;0	694;0	578;663	725;3	810;0;289;353;0	505;0	622;658	258;4	051;0;10;300;360; ; ; ; ;
21935;1070;308;359;0	694;0	578;663	725;3	854;0;291;354;0	505;0	622;658	258;4	045;0;10;300;360; ; ; ; ;
21954;1071;310;361;0	694;0	577;662	678;3	823;0;287;353;0	505;0	621;659	298;4	044;0;10;300;360; ; ; ; ;
21974;1072;309;366;0	694;0	578;662	678;3	801;0;294;347;0	505;0	621;659	298;4	024;0;10;300;360; ; ; ; ;
21994;1073;314;358;0	694;0	578;662	678;3	808;0;293;356;0	505;0	621;659	298;4	028;0;10;300;360; ; ; ; ;
22014;1074;316;362;0	694;0	578;662	678;3	842;0;299;358;0	505;0	622;659	298;4	013;0;10;300;360; ; ; ; ;
22034;1075;320;362;0	694;0	578;662	678;3	828;0;299;354;0	504;0	622;659	298;4	070;0;10;300;360; ; ; ; ;
22054;1076;322;361;0	694;0	578;664	082;3	850;0;299;357;0	504;0	622;655	670;4	051;0;10;300;360; ; ; ; ;
22074;1077;315;357;0	694;0	578;664	082;3	917;0;298;355;0	505;0	622;655	670;4	013;0;10;300;360; ; ; ; ;
22094;1078;321;355;0	694;0	578;664	082;3	863;0;295;352;0	505;0	622;655	670;4	067;0;10;300;360; ; ; ; ;
22114;1079;325;367;0	694;0	578;664	082;3	927;0;296;346;0	505;0	622;655	670;4	038;0;10;300;360; ; ; ; ;
22134;1080;327;366;0	694;0	578;664	082;3	890;0;291;340;0	505;0	622;655	670;4	062;0;10;300;360; ; ; ; ;
22154;1081;328;363;0	693;0	578;665	452;3	884;0;291;336;0	504;0	621;654	822;4	045;0;10;300;360; ; ; ; ;
22174;1082;375;209;0	692;0	577;665	452;3	875;0;388;211;0	504;0	620;654	822;3	990;0;11;384;215; ; ; ; ;
22194;1083;390;211;0	692;0	577;665	452;3	860;0;376;209;0	503;0	620;654	822;3	998;0;11;384;215; ; ; ; ;
22214;1084;383;213;0	692;0	577;665	452;3	873;0;382;219;0	504;0	621;654	822;3	979;0;11;384;215; ; ; ; ;
22234;1085;384;222;0	692;0	577;665	452;3	864;0;375;209;0	504;0	621;654	822;3	943;0;11;384;215; ; ; ; ;
22254;1086;385;229;0	692;0	577;662	127;3	850;0;376;215;0	504;0	621;652	567;3	925;0;11;384;215; ; ; ; ;
22273;1087;383;224;0	692;0	577;662	127;3	870;0;381;214;0	504;0	621;652	567;3	988;0;11;384;215; ; ; ; ;
22293;1088;382;221;0	692;0	577;662	127;3	833;0;383;212;0	504;0	621;652	567;3	978;0;11;384;215; ; ; ; ;
22313;1089;380;220;0	692;0	577;662	127;3	832;0;378;216;0	504;0	621;652	567;3	963;0;11;384;215; ; ; ; ;
22333;1090;380;217;0	692;0	577;662	127;3	864;0;377;211;0	503;0	621;652	567;4	009;0;11;384;215; ; ; ; ;
22353;1091;379;215;0	692;0	577;662	217;3	845;0;377;213;0	503;0	621;652	434;4	001;0;11;384;215; ; ; ; ;
22373;1092;378;216;0	692;0	577;662	217;3	896;0;381;212;0	504;0	621;652	434;3	956;0;11;384;215; ; ; ; ;
22393;1093;392;217;0	693;0	577;662	217;3	909;0;383;206;0	504;0	621;652	434;3	957;0;11;384;215; ; ; ; ;
22413;1094;395;214;0	693;0	577;662	217;3	899;0;382;218;0	504;0	621;652	434;4	027;0;11;384;215; ; ; ; ;
22433;1095;398;213;0	693;0	577;662	217;3	904;0;389;209;0	504;0	620;652	434;4	007;0;11;384;215; ; ; ; ;
22453;1096;400;211;0	693;0	577;662	727;3	902;0;390;210;0	504;0	620;651	528;4	023;0;11;384;215; ; ; ; ;
22473;1097;382;219;0	692;0	577;662	727;3	918;0;377;215;0	503;0	621;651	528;4	021;0;11;384;215; ; ; ; ;
22493;1098;393;220;0	692;0	577;662	727;3	910;0;382;221;0	503;0	621;651	528;4	052;0;11;384;215; ; ; ; ;
22513;1099;401;225;0	692;0	577;662	727;3	901;0;379;223;0	503;0	621;651	528;4	034;0;11;384;215; ; ; ; ;
22533;1100;401;228;0	692;0	577;662	727;3	928;0;381;215;0	503;0	621;651	528;4	002;0;11;384;215; ; ; ; ;
22552;1101;402;230;0	692;0	577;663	150;3	925;0;379;214;0	503;0	621;655	130;4	033;0;11;384;215; ; ; ; ;
22573;1102;390;213;0	692;0	578;663	150;3	990;0;381;201;0	503;0	621;655	130;4	023;0;11;384;215; ; ; ; ;
22592;1103;374;279;0	692;0	578;663	150;3	926;0;356;257;0	504;0	622;655	130;4	074;0;12;375;307; ; ; ; ;
22612;1104;379;278;0	693;0	579;663	150;3	932;0;357;275;0	504;0	622;655	130;4	137;0;12;375;307; ; ; ; ;
22632;1105;373;284;0	693;0	579;663	150;3	939;0;354;287;0	504;0	622;655	130;4	128;0;12;375;307; ; ; ; ;
22652;1106;374;283;0	693;0	579;664	523;3	952;0;354;299;0	504;0	622;656	187;4	125;0;12;375;307; ; ; ; ;
22672;1107;376;295;0	693;0	579;664	523;3	964;0;353;288;0	504;0	622;656	187;4	180;0;12;375;307; ; ; ; ;
22692;1108;374;293;0	693;0	579;664	523;3	948;0;353;289;0	504;0	623;656	187;4	156;0;12;375;307; ; ; ; ;
22712;1109;372;295;0	693;0	579;664	523;3	976;0;351;287;0	504;0	622;656	187;4	147;0;12;375;307; ; ; ; ;
22732;1110;378;294;0	693;0	579;664	523;3	963;0;352;282;0	504;0	622;656	187;4	185;0;12;375;307; ; ; ; ;
22752;1111;376;292;0	693;0	578;666	360;3	972;0;352;280;0	504;0	622;657	573;4	180;0;12;375;307; ; ; ; ;
22772;1112;371;294;0	693;0	579;666	360;4	036;0;355;280;0	504;0	622;657	573;4	189;0;12;375;307; ; ; ; ;
22792;1113;374;300;0	693;0	578;666	360;4	048;0;352;280;0	504;0	622;657	573;4	210;0;12;375;307; ; ; ; ;
22812;1114;372;302;0	693;0	578;666	360;4	034;0;359;280;0	504;0	622;657	573;4	199;0;12;375;307; ; ; ; ;
22832;1115;383;306;0	693;0	579;666	360;4	075;0;362;299;0	504;0	622;657	573;4	204;0;12;375;307; ; ; ; ;
22852;1116;386;312;0	693;0	579;664	081;4	067;0;363;300;0	504;0	623;657	528;4	197;0;12;375;307; ; ; ; ;
22871;1117;395;338;0	693;0	579;664	081;4	044;0;370;327;0	504;0	623;657	528;4	207;0;12;375;307; ; ; ; ;
22891;1118;394;334;0	693;0	579;664	081;4	036;0;374;325;0	504;0	623;657	528;4	183;0;12;375;307; ; ; ; ;
22911;1119;386;330;0	693;0	579;664	081;4	060;0;376;321;0	504;0	623;657	528;4	172;0;12;375;307; ; ; ; ;
22931;1120;406;326;0	693;0	579;664	081;4	027;0;375;323;0	504;0	623;657	528;4	187;0;12;375;307; ; ; ; ;
22951;1121;404;319;0	693;0	579;667	254;4	051;0;375;322;0	504;0	622;656	853;4	181;0;12;375;307; ; ; ; ;
22971;1122;399;327;0	693;0	579;667	254;4	058;0;367;316;0	503;0	622;656	853;4	149;0;12;375;307; ; ; ; ;
22991;1123;402;330;0	693;0	579;667	254;4	032;0;368;316;0	503;0	622;656	853;4	156;0;12;375;307; ; ; ; ;
23011;1124;403;335;0	693;0	579;667	254;4	068;0;378;316;0	504;0	622;656	853;4	159;0;12;375;307; ; ; ; ;
23031;1125;399;326;0	693;0	579;667	254;4	016;0;376;318;0	504;0	622;656	853;4	181;0;12;375;307; ; ; ; ;
23051;1126;401;329;0	693;0	578;666	784;4	020;0;375;317;0	504;0	622;657	245;4	190;0;12;375;307; ; ; ; ;
23071;1127;400;336;0	693;0	578;666	784;3	990;0;375;313;0	504;0	622;657	245;4	129;0;12;375;307; ; ; ; ;
23091;1128;396;329;0	693;0	578;666	784;4	023;0;369;319;0	504;0	622;657	245;4	074;0;12;375;307; ; ; ; ;
23111;1129;398;328;0	693;0	579;666	784;4	012;0;378;320;0	504;0	622;657	245;4	125;0;12;375;307; ; ; ; ;
23131;1130;394;296;0	693;0	578;666	784;3	953;0;385;275;0	504;0	622;657	245;4	106;0;13;387;288; ; ; ; ;
23151;1131;395;291;0	693;0	578;664	465;3	951;0;385;275;0	504;0	622;657	554;4	091;0;13;387;288; ; ; ; ;
23170;1132;410;294;0	693;0	578;664	465;3	925;0;370;278;0	504;0	622;657	554;4	137;0;13;387;288; ; ; ; ;
23190;1133;407;293;0	693;0	578;664	465;3	929;0;379;287;0	504;0	622;657	554;4	071;0;13;387;288; ; ; ; ;
23210;1134;414;294;0	693;0	578;664	465;3	881;0;377;286;0	504;0	622;657	554;4	016;0;13;387;288; ; ; ; ;
23230;1135;403;290;0	693;0	578;664	465;3	878;0;381;285;0	504;0	622;657	554;4	030;0;13;387;288; ; ; ; ;
23250;1136;402;287;0	693;0	578;666	431;3	886;0;380;287;0	504;0	621;654	543;4	025;0;13;387;288; ; ; ; ;
23270;1137;397;287;0	692;0	578;666	431;3	832;0;368;286;0	503;0	621;654	543;4	019;0;13;387;288; ; ; ; ;
23290;1138;399;295;0	692;0	578;666	431;3	833;0;369;288;0	503;0	621;654	543;4	023;0;13;387;288; ; ; ; ;
23310;1139;396;291;0	692;0	578;666	431;3	805;0;368;290;0	503;0	622;654	543;3	971;0;13;387;288; ; ; ; ;
23330;1140;408;287;0	693;0	578;666	431;3	850;0;371;282;0	504;0	622;654	543;3	944;0;13;387;288; ; ; ; ;
23350;1141;409;293;0	693;0	578;664	122;3	833;0;372;280;0	504;0	622;656	754;3	939;0;13;387;288; ; ; ; ;
23370;1142;412;297;0	693;0	578;664	122;3	767;0;370;275;0	504;0	622;656	754;3	953;0;13;387;288; ; ; ; ;
23390;1143;414;297;0	693;0	578;664	122;3	753;0;372;270;0	504;0	622;656	754;3	879;0;13;387;288; ; ; ; ;
23410;1144;408;288;0	693;0	578;664	122;3	724;0;368;282;0	504;0	622;656	754;3	955;0;13;387;288; ; ; ; ;
23430;1145;404;291;0	693;0	578;664	122;3	750;0;376;277;0	504;0	622;656	754;3	857;0;13;387;288; ; ; ; ;
23449;1146;403;290;0	693;0	578;662	513;3	731;0;375;279;0	503;0	622;655	065;3	866;0;13;387;288; ; ; ; ;
23469;1147;399;296;0	692;0	578;662	513;3	690;0;367;277;0	503;0	622;655	065;3	930;0;13;387;288; ; ; ; ;
23489;1148;398;300;0	692;0	579;662	513;3	689;0;367;287;0	503;0	622;655	065;3	917;0;13;387;288; ; ; ; ;
23509;1149;399;296;0	692;0	579;662	513;3	770;0;366;287;0	503;0	622;655	065;3	847;0;13;387;288; ; ; ; ;
23529;1150;399;295;0	692;0	579;662	513;3	786;0;372;291;0	503;0	622;655	065;3	881;0;13;387;288; ; ; ; ;
23549;1151;398;292;0	692;0	579;666	188;3	822;0;372;293;0	503;0	622;654	634;3	850;0;13;387;288; ; ; ; ;
23569;1152;400;290;0	692;0	579;666	188;3	759;0;375;291;0	503;0	622;654	634;3	899;0;13;387;288; ; ; ; ;
23589;1153;400;286;0	692;0	579;666	188;3	787;0;376;296;0	503;0	622;654	634;3	871;0;13;387;288; ; ; ; ;
23609;1154;404;289;0	692;0	579;666	188;3	753;0;374;287;0	503;0	622;654	634;3	914;0;13;387;288; ; ; ; ;
23629;1155;398;298;0	692;0	579;666	188;3	753;0;367;290;0	503;0	622;654	634;3	905;0;13;387;288; ; ; ; ;
23649;1156;399;298;0	692;0	578;665	385;3	749;0;366;291;0	503;0	622;654	148;3	900;0;13;387;288; ; ; ; ;
23669;1157;403;295;0	693;0	579;665	385;3	798;0;366;285;0	503;0	622;654	148;3	913;0;13;387;288; ; ; ; ;
23689;1158;401;294;0	693;0	579;665	385;3	776;0;372;289;0	504;0	622;654	148;3	883;0;13;387;288; ; ; ; ;
23709;1159;405;290;0	693;0	579;665	385;3	777;0;376;290;0	504;0	622;654	148;3	912;0;13;387;288; ; ; ; ;
23728;1160;401;289;0	693;0	579;665	385;3	753;0;373;288;0	504;0	622;654	148;3	908;0;13;387;288; ; ; ; ;
23749;1161;403;289;0	693;0	578;664	700;3	741;0;375;289;0	503;0	622;653	498;3	896;0;13;387;288; ; ; ; ;
23768;1162;392;297;0	692;0	578;664	700;3	726;0;375;288;0	503;0	622;653	498;3	856;0;13;387;288; ; ; ; ;
23788;1163;-800;-600;-1	000;-1	000;-1	000;-1	000;4;-800;-600;-1	000;-1	000;-1	000;-1	000;4; ; ; ; ; ; ; ;
23808;1164;-800;-600;-1	000;-1	000;-1	000;-1	000;4;-800;-600;-1	000;-1	000;-1	000;-1	000;4; ; ; ; ; ; ; ;
23828;1165;-800;-600;-1	000;-1	000;-1	000;-1	000;4;-800;-600;-1	000;-1	000;-1	000;-1	000;4; ; ; ; ; ; ; ;
23848;1166;-800;-600;-1	000;-1	000;-1	000;-1	000;4;-800;-600;-1	000;-1	000;-1	000;-1	000;4; ; ; ; ; ; ; ;
23868;1167;-800;-600;-1	000;-1	000;-1	000;-1	000;4;-800;-600;-1	000;-1	000;-1	000;-1	000;4; ; ; ; ; ; ; ;
23888;1168;-800;-600;-1	000;-1	000;-1	000;-1	000;4;-800;-600;-1	000;-1	000;-1	000;-1	000;4; ; ; ; ; ; ; ;
23908;1169;-800;-600;-1	000;-1	000;-1	000;-1	000;4;-800;-600;-1	000;-1	000;-1	000;-1	000;4; ; ; ; ; ; ; ;
23928;1170;-800;-600;-1	000;-1	000;-1	000;-1	000;4;-800;-600;-1	000;-1	000;-1	000;-1	000;4; ; ; ; ; ; ; ;
23948;1171;-800;-600;-1	000;-1	000;-1	000;-1	000;4;-800;-600;-1	000;-1	000;-1	000;-1	000;4; ; ; ; ; ; ; ;
23968;1172;-800;-600;-1	000;-1	000;-1	000;-1	000;4;-800;-600;-1	000;-1	000;-1	000;-1	000;4; ; ; ; ; ; ; ;
23988;1173;-800;-600;-1	000;-1	000;-1	000;-1	000;4;-800;-600;-1	000;-1	000;-1	000;-1	000;4; ; ; ; ; ; ; ;
24008;1174;-800;-600;-1	000;-1	000;-1	000;-1	000;4;-800;-600;-1	000;-1	000;-1	000;-1	000;4; ; ; ; ; ; ; ;
24028;1175;-800;-600;0	692;0	578;-1	000;-1	000;4;-800;-600;0	692;0	578;-1	000;-1	000;4; ; ; ; ; ; ; ;
24047;1176;-800;-600;-1	000;-1	000;-1	000;-1	000;4;-800;-600;-1	000;-1	000;-1	000;-1	000;4; ; ; ; ; ; ; ;
24067;1177;-800;-600;-1	000;-1	000;-1	000;-1	000;4;-800;-600;-1	000;-1	000;-1	000;-1	000;4; ; ; ; ; ; ; ;
24087;1178;-800;-600;-1	000;-1	000;-1	000;-1	000;4;-800;-600;-1	000;-1	000;-1	000;-1	000;4; ; ; ; ; ; ; ;
24107;1179;-800;-600;-1	000;-1	000;-1	000;-1	000;4;-800;-600;-1	000;-1	000;-1	000;-1	000;4; ; ; ; ; ; ; ;
24127;1180;-800;-600;0	693;0	578;-1	000;-1	000;4;-800;-600;0	503;0	622;-1	000;-1	000;4; ; ; ; ; ; ; ;
24147;1181;-800;-600;-1	000;-1	000;-1	000;-1	000;4;-800;-600;-1	000;-1	000;-1	000;-1	000;4; ; ; ; ; ; ; ;
24167;1182;-800;-600;-1	000;-1	000;-1	000;-1	000;4;-800;-600;-1	000;-1	000;-1	000;-1	000;4; ; ; ; ; ; ; ;
24187;1183;-800;-600;-1	000;-1	000;-1	000;-1	000;4;-800;-600;-1	000;-1	000;-1	000;-1	000;4; ; ; ; ; ; ; ;
24207;1184;-800;-600;-1	000;-1	000;-1	000;-1	000;4;-800;-600;-1	000;-1	000;-1	000;-1	000;4; ; ; ; ; ; ; ;
24227;1185;-800;-600;0	693;0	578;-1	000;-1	000;4;-800;-600;0	503;0	622;-1	000;-1	000;4; ; ; ; ; ; ; ;
24247;1186;-800;-600;-1	000;-1	000;-1	000;-1	000;4;-800;-600;-1	000;-1	000;-1	000;-1	000;4; ; ; ; ; ; ; ;
24267;1187;-800;-600;-1	000;-1	000;-1	000;-1	000;4;-800;-600;-1	000;-1	000;-1	000;-1	000;4; ; ; ; ; ; ; ;
24287;1188;-800;-600;-1	000;-1	000;-1	000;-1	000;4;-800;-600;-1	000;-1	000;-1	000;-1	000;4; ; ; ; ; ; ; ;
24307;1189;-800;-600;-1	000;-1	000;-1	000;-1	000;4;-800;-600;-1	000;-1	000;-1	000;-1	000;4; ; ; ; ; ; ; ;
24326;1190;-800;-600;0	693;0	578;-1	000;-1	000;4;-800;-600;0	504;0	622;-1	000;-1	000;4; ; ; ; ; ; ; ;
24346;1191;-800;-600;-1	000;-1	000;-1	000;-1	000;4;-800;-600;-1	000;-1	000;-1	000;-1	000;4; ; ; ; ; ; ; ;
24366;1192;-800;-600;-1	000;-1	000;-1	000;-1	000;4;-800;-600;-1	000;-1	000;-1	000;-1	000;4; ; ; ; ; ; ; ;
24386;1193;-800;-600;-1	000;-1	000;-1	000;-1	000;4;-800;-600;-1	000;-1	000;-1	000;-1	000;4; ; ; ; ; ; ; ;
24406;1194;-800;-600;-1	000;-1	000;-1	000;-1	000;4;-800;-600;-1	000;-1	000;-1	000;-1	000;4; ; ; ; ; ; ; ;
24426;1195;-800;-600;0	694;0	579;-1	000;-1	000;4;-800;-600;0	505;0	622;-1	000;-1	000;4; ; ; ; ; ; ; ;
24446;1196;-800;-600;-1	000;-1	000;-1	000;-1	000;4;-800;-600;-1	000;-1	000;-1	000;-1	000;4; ; ; ; ; ; ; ;
24466;1197;-800;-600;-1	000;-1	000;-1	000;-1	000;4;-800;-600;-1	000;-1	000;-1	000;-1	000;4; ; ; ; ; ; ; ;
24486;1198;-800;-600;-1	000;-1	000;-1	000;-1	000;4;-800;-600;-1	000;-1	000;-1	000;-1	000;4; ; ; ; ; ; ; ;
24506;1199;-800;-600;-1	000;-1	000;-1	000;-1	000;4;-800;-600;-1	000;-1	000;-1	000;-1	000;4; ; ; ; ; ; ; ;
24526;1200;-800;-600;0	694;0	578;-1	000;-1	000;4;-800;-600;0	505;0	622;-1	000;-1	000;4; ; ; ; ; ; ; ;
24546;1201;-800;-600;-1	000;-1	000;-1	000;-1	000;4;-800;-600;-1	000;-1	000;-1	000;-1	000;4; ; ; ; ; ; ; ;
24566;1202;-800;-600;-1	000;-1	000;-1	000;-1	000;4;-800;-600;-1	000;-1	000;-1	000;-1	000;4; ; ; ; ; ; ; ;
24586;1203;-800;-600;-1	000;-1	000;-1	000;-1	000;4;-800;-600;-1	000;-1	000;-1	000;-1	000;4; ; ; ; ; ; ; ;
24606;1204;-800;-600;-1	000;-1	000;-1	000;-1	000;4;-800;-600;-1	000;-1	000;-1	000;-1	000;4; ; ; ; ; ; ; ;
24626;1205;-800;-600;0	695;0	578;-1	000;-1	000;4;-800;-600;0	505;0	622;-1	000;-1	000;4; ; ; ; ; ; ; ;
24645;1206;-800;-600;-1	000;-1	000;-1	000;-1	000;4;-800;-600;-1	000;-1	000;-1	000;-1	000;4; ; ; ; ; ; ; ;
24665;1207;-800;-600;-1	000;-1	000;-1	000;-1	000;4;-800;-600;-1	000;-1	000;-1	000;-1	000;4; ; ; ; ; ; ; ;
24685;1208;-800;-600;-1	000;-1	000;-1	000;-1	000;4;-800;-600;-1	000;-1	000;-1	000;-1	000;4; ; ; ; ; ; ; ;
24705;1209;-800;-600;-1	000;-1	000;-1	000;-1	000;4;-800;-600;-1	000;-1	000;-1	000;-1	000;4; ; ; ; ; ; ; ;
24725;1210;-800;-600;0	694;0	578;-1	000;-1	000;4;-800;-600;0	505;0	622;-1	000;-1	000;4; ; ; ; ; ; ; ;
24745;1211;-800;-600;-1	000;-1	000;-1	000;-1	000;4;-800;-600;-1	000;-1	000;-1	000;-1	000;4; ; ; ; ; ; ; ;
24765;1212;-800;-600;-1	000;-1	000;-1	000;-1	000;4;-800;-600;-1	000;-1	000;-1	000;-1	000;4; ; ; ; ; ; ; ;
24785;1213;-800;-600;-1	000;-1	000;-1	000;-1	000;4;-800;-600;-1	000;-1	000;-1	000;-1	000;4; ; ; ; ; ; ; ;
24805;1214;-800;-600;-1	000;-1	000;-1	000;-1	000;4;-800;-600;-1	000;-1	000;-1	000;-1	000;4; ; ; ; ; ; ; ;
24825;1215;-800;-600;0	693;0	578;-1	000;-1	000;4;-800;-600;0	504;0	622;-1	000;-1	000;4; ; ; ; ; ; ; ;
24845;1216;-800;-600;-1	000;-1	000;-1	000;-1	000;4;-800;-600;-1	000;-1	000;-1	000;-1	000;4; ; ; ; ; ; ; ;
24865;1217;-800;-600;-1	000;-1	000;-1	000;-1	000;4;-800;-600;-1	000;-1	000;-1	000;-1	000;4; ; ; ; ; ; ; ;
24885;1218;-800;-600;-1	000;-1	000;-1	000;-1	000;4;-800;-600;-1	000;-1	000;-1	000;-1	000;4; ; ; ; ; ; ; ;
24905;1219;-800;-600;-1	000;-1	000;-1	000;-1	000;4;-800;-600;-1	000;-1	000;-1	000;-1	000;4; ; ; ; ; ; ; ;
24944;1220;-800;-600;0	693;0	578;-1	000;-1	000;4;-800;-600;0	504;0	622;-1	000;-1	000;4; ; ; ; ; ; ; ;
24964;1221;-800;-600;-1	000;-1	000;-1	000;-1	000;4;-800;-600;-1	000;-1	000;-1	000;-1	000;4; ; ; ; ; ; ; ;
24984;1222;-800;-600;-1	000;-1	000;-1	000;-1	000;4;-800;-600;-1	000;-1	000;-1	000;-1	000;4; ; ; ; ; ; ; ;
25004;1223;-800;-600;-1	000;-1	000;-1	000;-1	000;4;-800;-600;-1	000;-1	000;-1	000;-1	000;4; ; ; ; ; ; ; ;
25024;1224;-800;-600;-1	000;-1	000;-1	000;-1	000;4;-800;-600;-1	000;-1	000;-1	000;-1	000;4; ; ; ; ; ; ; ;
25044;1225;-800;-600;0	693;0	578;-1	000;-1	000;4;-800;-600;0	503;0	622;-1	000;-1	000;4; ; ; ; ; ; ; ;
25064;1226;-800;-600;-1	000;-1	000;-1	000;-1	000;4;-800;-600;-1	000;-1	000;-1	000;-1	000;4; ; ; ; ; ; ; ;
25084;1227;-800;-600;-1	000;-1	000;-1	000;-1	000;4;-800;-600;-1	000;-1	000;-1	000;-1	000;4; ; ; ; ; ; ; ;
25104;1228;-800;-600;-1	000;-1	000;-1	000;-1	000;4;-800;-600;-1	000;-1	000;-1	000;-1	000;4; ; ; ; ; ; ; ;
25124;1229;-800;-600;-1	000;-1	000;-1	000;-1	000;4;-800;-600;-1	000;-1	000;-1	000;-1	000;4; ; ; ; ; ; ; ;
25144;1230;-800;-600;0	693;0	579;-1	000;-1	000;4;-800;-600;0	504;0	622;-1	000;-1	000;4; ; ; ; ; ; ; ;
25164;1231;-800;-600;-1	000;-1	000;-1	000;-1	000;4;-800;-600;-1	000;-1	000;-1	000;-1	000;4; ; ; ; ; ; ; ;
25184;1232;-800;-600;-1	000;-1	000;-1	000;-1	000;4;-800;-600;-1	000;-1	000;-1	000;-1	000;4; ; ; ; ; ; ; ;
25204;1233;-800;-600;-1	000;-1	000;-1	000;-1	000;4;-800;-600;-1	000;-1	000;-1	000;-1	000;4; ; ; ; ; ; ; ;
25224;1234;-800;-600;-1	000;-1	000;-1	000;-1	000;4;-800;-600;-1	000;-1	000;-1	000;-1	000;4; ; ; ; ; ; ; ;
25243;1235;-800;-600;0	693;0	579;-1	000;-1	000;4;-800;-600;0	504;0	622;-1	000;-1	000;4; ; ; ; ; ; ; ;
25263;1236;-800;-600;-1	000;-1	000;-1	000;-1	000;4;-800;-600;-1	000;-1	000;-1	000;-1	000;4; ; ; ; ; ; ; ;
25283;1237;-800;-600;-1	000;-1	000;-1	000;-1	000;4;-800;-600;-1	000;-1	000;-1	000;-1	000;4; ; ; ; ; ; ; ;
25303;1238;-800;-600;-1	000;-1	000;-1	000;-1	000;4;-800;-600;-1	000;-1	000;-1	000;-1	000;4; ; ; ; ; ; ; ;
25323;1239;-800;-600;-1	000;-1	000;-1	000;-1	000;4;-800;-600;-1	000;-1	000;-1	000;-1	000;4; ; ; ; ; ; ; ;
25343;1240;-800;-600;0	693;0	579;-1	000;-1	000;4;-800;-600;0	504;0	623;-1	000;-1	000;4; ; ; ; ; ; ; ;
25363;1241;-800;-600;-1	000;-1	000;-1	000;-1	000;4;-800;-600;-1	000;-1	000;-1	000;-1	000;4; ; ; ; ; ; ; ;
25383;1242;-800;-600;-1	000;-1	000;-1	000;-1	000;4;-800;-600;-1	000;-1	000;-1	000;-1	000;4; ; ; ; ; ; ; ;
25403;1243;-800;-600;-1	000;-1	000;-1	000;-1	000;4;-800;-600;-1	000;-1	000;-1	000;-1	000;4; ; ; ; ; ; ; ;
25423;1244;-800;-600;-1	000;-1	000;-1	000;-1	000;4;-800;-600;-1	000;-1	000;-1	000;-1	000;4; ; ; ; ; ; ; ;
25443;1245;-800;-600;0	693;0	578;-1	000;-1	000;4;-800;-600;0	504;0	622;-1	000;-1	000;4; ; ; ; ; ; ; ;
25463;1246;-800;-600;-1	000;-1	000;-1	000;-1	000;4;-800;-600;-1	000;-1	000;-1	000;-1	000;4; ; ; ; ; ; ; ;
25483;1247;-800;-600;-1	000;-1	000;-1	000;-1	000;4;-800;-600;-1	000;-1	000;-1	000;-1	000;4; ; ; ; ; ; ; ;
25503;1248;-800;-600;-1	000;-1	000;-1	000;-1	000;4;-800;-600;-1	000;-1	000;-1	000;-1	000;4; ; ; ; ; ; ; ;
25543;1249;-800;-600;-1	000;-1	000;-1	000;-1	000;4;-800;-600;-1	000;-1	000;-1	000;-1	000;4; ; ; ; ; ; ; ;
25562;1250;-800;-600;0	693;0	579;-1	000;-1	000;4;-800;-600;0	503;0	623;-1	000;-1	000;4; ; ; ; ; ; ; ;
25582;1251;-800;-600;-1	000;-1	000;-1	000;-1	000;4;-800;-600;-1	000;-1	000;-1	000;-1	000;4; ; ; ; ; ; ; ;
25602;1252;-800;-600;-1	000;-1	000;-1	000;-1	000;4;-800;-600;-1	000;-1	000;-1	000;-1	000;4; ; ; ; ; ; ; ;
25622;1253;-800;-600;-1	000;-1	000;-1	000;-1	000;4;-800;-600;-1	000;-1	000;-1	000;-1	000;4; ; ; ; ; ; ; ;
25642;1254;-800;-600;-1	000;-1	000;-1	000;-1	000;4;-800;-600;-1	000;-1	000;-1	000;-1	000;4; ; ; ; ; ; ; ;
25662;1255;-800;-600;0	693;0	579;-1	000;-1	000;4;-800;-600;0	503;0	623;-1	000;-1	000;4; ; ; ; ; ; ; ;
25682;1256;-800;-600;-1	000;-1	000;-1	000;-1	000;4;-800;-600;-1	000;-1	000;-1	000;-1	000;4; ; ; ; ; ; ; ;
25702;1257;-800;-600;-1	000;-1	000;-1	000;-1	000;4;-800;-600;-1	000;-1	000;-1	000;-1	000;4; ; ; ; ; ; ; ;
25722;1258;-800;-600;-1	000;-1	000;-1	000;-1	000;4;-800;-600;-1	000;-1	000;-1	000;-1	000;4; ; ; ; ; ; ; ;
25742;1259;-800;-600;-1	000;-1	000;-1	000;-1	000;4;-800;-600;-1	000;-1	000;-1	000;-1	000;4; ; ; ; ; ; ; ;
25762;1260;-800;-600;0	693;0	580;-1	000;-1	000;4;-800;-600;0	503;0	623;-1	000;-1	000;4; ; ; ; ; ; ; ;
25782;1261;-800;-600;-1	000;-1	000;-1	000;-1	000;4;-800;-600;-1	000;-1	000;-1	000;-1	000;4; ; ; ; ; ; ; ;
25802;1262;-800;-600;-1	000;-1	000;-1	000;-1	000;4;-800;-600;-1	000;-1	000;-1	000;-1	000;4; ; ; ; ; ; ; ;
25821;1263;-800;-600;-1	000;-1	000;-1	000;-1	000;4;-800;-600;-1	000;-1	000;-1	000;-1	000;4; ; ; ; ; ; ; ;
25842;1264;-800;-600;-1	000;-1	000;-1	000;-1	000;4;-800;-600;-1	000;-1	000;-1	000;-1	000;4; ; ; ; ; ; ; ;
25861;1265;-800;-600;0	693;0	579;-1	000;-1	000;4;-800;-600;0	504;0	623;-1	000;-1	000;4; ; ; ; ; ; ; ;
25882;1266;-800;-600;-1	000;-1	000;-1	000;-1	000;4;-800;-600;-1	000;-1	000;-1	000;-1	000;4; ; ; ; ; ; ; ;
25901;1267;-800;-600;-1	000;-1	000;-1	000;-1	000;4;-800;-600;-1	000;-1	000;-1	000;-1	000;4; ; ; ; ; ; ; ;
25922;1268;-800;-600;-1	000;-1	000;-1	000;-1	000;4;-800;-600;-1	000;-1	000;-1	000;-1	000;4; ; ; ; ; ; ; ;
25941;1269;-800;-600;-1	000;-1	000;-1	000;-1	000;4;-800;-600;-1	000;-1	000;-1	000;-1	000;4; ; ; ; ; ; ; ;
25962;1270;-800;-600;0	693;0	579;-1	000;-1	000;4;-800;-600;0	503;0	623;-1	000;-1	000;4; ; ; ; ; ; ; ;
25981;1271;-800;-600;-1	000;-1	000;-1	000;-1	000;4;-800;-600;-1	000;-1	000;-1	000;-1	000;4; ; ; ; ; ; ; ;
26002;1272;-800;-600;-1	000;-1	000;-1	000;-1	000;4;-800;-600;-1	000;-1	000;-1	000;-1	000;4; ; ; ; ; ; ; ;
26021;1273;-800;-600;-1	000;-1	000;-1	000;-1	000;4;-800;-600;-1	000;-1	000;-1	000;-1	000;4; ; ; ; ; ; ; ;
26042;1274;-800;-600;-1	000;-1	000;-1	000;-1	000;4;-800;-600;-1	000;-1	000;-1	000;-1	000;4; ; ; ; ; ; ; ;
26061;1275;-800;-600;0	694;0	578;-1	000;-1	000;4;-800;-600;0	505;0	622;-1	000;-1	000;4; ; ; ; ; ; ; ;
26082;1276;-800;-600;-1	000;-1	000;-1	000;-1	000;4;-800;-600;-1	000;-1	000;-1	000;-1	000;4; ; ; ; ; ; ; ;
26101;1277;-800;-600;-1	000;-1	000;-1	000;-1	000;4;-800;-600;-1	000;-1	000;-1	000;-1	000;4; ; ; ; ; ; ; ;
26123;1278;-800;-600;-1	000;-1	000;-1	000;-1	000;4;-800;-600;-1	000;-1	000;-1	000;-1	000;4; ; ; ; ; ; ; ;
26140;1279;-800;-600;-1	000;-1	000;-1	000;-1	000;4;-800;-600;-1	000;-1	000;-1	000;-1	000;4; ; ; ; ; ; ; ;
26162;1280;-800;-600;0	694;0	578;-1	000;-1	000;4;-800;-600;0	505;0	623;-1	000;-1	000;4; ; ; ; ; ; ; ;
26180;1281;-800;-600;-1	000;-1	000;-1	000;-1	000;4;-800;-600;-1	000;-1	000;-1	000;-1	000;4; ; ; ; ; ; ; ;
26202;1282;-800;-600;-1	000;-1	000;-1	000;-1	000;4;-800;-600;-1	000;-1	000;-1	000;-1	000;4; ; ; ; ; ; ; ;
26220;1283;-800;-600;-1	000;-1	000;-1	000;-1	000;4;-800;-600;-1	000;-1	000;-1	000;-1	000;4; ; ; ; ; ; ; ;
26242;1284;-800;-600;-1	000;-1	000;-1	000;-1	000;4;-800;-600;-1	000;-1	000;-1	000;-1	000;4; ; ; ; ; ; ; ;
26260;1285;-800;-600;0	694;0	578;-1	000;-1	000;4;-800;-600;0	505;0	622;-1	000;-1	000;4; ; ; ; ; ; ; ;
26282;1286;-800;-600;-1	000;-1	000;-1	000;-1	000;4;-800;-600;-1	000;-1	000;-1	000;-1	000;4; ; ; ; ; ; ; ;
26300;1287;-800;-600;-1	000;-1	000;-1	000;-1	000;4;-800;-600;-1	000;-1	000;-1	000;-1	000;4; ; ; ; ; ; ; ;
26322;1288;-800;-600;-1	000;-1	000;-1	000;-1	000;4;-800;-600;-1	000;-1	000;-1	000;-1	000;4; ; ; ; ; ; ; ;
26340;1289;-800;-600;-1	000;-1	000;-1	000;-1	000;4;-800;-600;-1	000;-1	000;-1	000;-1	000;4; ; ; ; ; ; ; ;
26360;1290;-800;-600;0	694;0	578;-1	000;-1	000;4;-800;-600;0	505;0	622;-1	000;-1	000;4; ; ; ; ; ; ; ;
26380;1291;-800;-600;-1	000;-1	000;-1	000;-1	000;4;-800;-600;-1	000;-1	000;-1	000;-1	000;4; ; ; ; ; ; ; ;
26400;1292;-800;-600;-1	000;-1	000;-1	000;-1	000;4;-800;-600;-1	000;-1	000;-1	000;-1	000;4; ; ; ; ; ; ; ;
26420;1293;-800;-600;-1	000;-1	000;-1	000;-1	000;4;-800;-600;-1	000;-1	000;-1	000;-1	000;4; ; ; ; ; ; ; ;
26439;1294;-800;-600;-1	000;-1	000;-1	000;-1	000;4;-800;-600;-1	000;-1	000;-1	000;-1	000;4; ; ; ; ; ; ; ;
26459;1295;-800;-600;0	694;0	579;-1	000;-1	000;4;-800;-600;0	504;0	623;-1	000;-1	000;4; ; ; ; ; ; ; ;
26479;1296;-800;-600;-1	000;-1	000;-1	000;-1	000;4;-800;-600;-1	000;-1	000;-1	000;-1	000;4; ; ; ; ; ; ; ;
26499;1297;-800;-600;-1	000;-1	000;-1	000;-1	000;4;-800;-600;-1	000;-1	000;-1	000;-1	000;4; ; ; ; ; ; ; ;
26519;1298;-800;-600;-1	000;-1	000;-1	000;-1	000;4;-800;-600;-1	000;-1	000;-1	000;-1	000;4; ; ; ; ; ; ; ;
26539;1299;-800;-600;-1	000;-1	000;-1	000;-1	000;4;-800;-600;-1	000;-1	000;-1	000;-1	000;4; ; ; ; ; ; ; ;
26559;1300;-800;-600;0	694;0	579;-1	000;-1	000;4;-800;-600;0	504;0	623;-1	000;-1	000;4; ; ; ; ; ; ; ;
26579;1301;-800;-600;-1	000;-1	000;-1	000;-1	000;4;-800;-600;-1	000;-1	000;-1	000;-1	000;4; ; ; ; ; ; ; ;
26599;1302;-800;-600;-1	000;-1	000;-1	000;-1	000;4;-800;-600;-1	000;-1	000;-1	000;-1	000;4; ; ; ; ; ; ; ;
26619;1303;-800;-600;-1	000;-1	000;-1	000;-1	000;4;-800;-600;-1	000;-1	000;-1	000;-1	000;4; ; ; ; ; ; ; ;
26639;1304;-800;-600;-1	000;-1	000;-1	000;-1	000;4;-800;-600;-1	000;-1	000;-1	000;-1	000;4; ; ; ; ; ; ; ;
26679;1305;-800;-600;0	694;0	579;-1	000;-1	000;4;-800;-600;0	504;0	623;-1	000;-1	000;4; ; ; ; ; ; ; ;
26719;1306;-800;-600;-1	000;-1	000;-1	000;-1	000;4;-800;-600;-1	000;-1	000;-1	000;-1	000;4; ; ; ; ; ; ; ;
26738;1307;-800;-600;-1	000;-1	000;-1	000;-1	000;4;-800;-600;-1	000;-1	000;-1	000;-1	000;4; ; ; ; ; ; ; ;
26758;1308;-800;-600;-1	000;-1	000;-1	000;-1	000;4;-800;-600;-1	000;-1	000;-1	000;-1	000;4; ; ; ; ; ; ; ;
26778;1309;-800;-600;-1	000;-1	000;-1	000;-1	000;4;-800;-600;-1	000;-1	000;-1	000;-1	000;4; ; ; ; ; ; ; ;
26798;1310;-800;-600;0	693;0	578;-1	000;-1	000;4;-800;-600;0	503;0	622;-1	000;-1	000;4; ; ; ; ; ; ; ;
26818;1311;-800;-600;-1	000;-1	000;-1	000;-1	000;4;-800;-600;-1	000;-1	000;-1	000;-1	000;4; ; ; ; ; ; ; ;
26838;1312;-800;-600;-1	000;-1	000;-1	000;-1	000;4;-800;-600;-1	000;-1	000;-1	000;-1	000;4; ; ; ; ; ; ; ;
26858;1313;-800;-600;-1	000;-1	000;-1	000;-1	000;4;-800;-600;-1	000;-1	000;-1	000;-1	000;4; ; ; ; ; ; ; ;
26878;1314;-800;-600;-1	000;-1	000;-1	000;-1	000;4;-800;-600;-1	000;-1	000;-1	000;-1	000;4; ; ; ; ; ; ; ;
26898;1315;-800;-600;0	693;0	579;-1	000;-1	000;4;-800;-600;0	503;0	623;-1	000;-1	000;4; ; ; ; ; ; ; ;
26918;1316;-800;-600;-1	000;-1	000;-1	000;-1	000;4;-800;-600;-1	000;-1	000;-1	000;-1	000;4; ; ; ; ; ; ; ;
26938;1317;-800;-600;-1	000;-1	000;-1	000;-1	000;4;-800;-600;-1	000;-1	000;-1	000;-1	000;4; ; ; ; ; ; ; ;
26958;1318;-800;-600;-1	000;-1	000;-1	000;-1	000;4;-800;-600;-1	000;-1	000;-1	000;-1	000;4; ; ; ; ; ; ; ;
26978;1319;-800;-600;-1	000;-1	000;-1	000;-1	000;4;-800;-600;-1	000;-1	000;-1	000;-1	000;4; ; ; ; ; ; ; ;
26998;1320;-800;-600;0	692;0	580;-1	000;-1	000;4;-800;-600;0	503;0	623;-1	000;-1	000;4; ; ; ; ; ; ; ;
27037;1321;-800;-600;-1	000;-1	000;-1	000;-1	000;4;-800;-600;-1	000;-1	000;-1	000;-1	000;4; ; ; ; ; ; ; ;
27057;1322;-800;-600;-1	000;-1	000;-1	000;-1	000;4;-800;-600;-1	000;-1	000;-1	000;-1	000;4; ; ; ; ; ; ; ;
27077;1323;-800;-600;-1	000;-1	000;-1	000;-1	000;4;-800;-600;-1	000;-1	000;-1	000;-1	000;4; ; ; ; ; ; ; ;
27097;1324;-800;-600;-1	000;-1	000;-1	000;-1	000;4;-800;-600;-1	000;-1	000;-1	000;-1	000;4; ; ; ; ; ; ; ;
27117;1325;-800;-600;0	693;0	580;-1	000;-1	000;4;-800;-600;0	504;0	623;-1	000;-1	000;4; ; ; ; ; ; ; ;
27137;1326;-800;-600;-1	000;-1	000;-1	000;-1	000;4;-800;-600;-1	000;-1	000;-1	000;-1	000;4; ; ; ; ; ; ; ;
27157;1327;-800;-600;-1	000;-1	000;-1	000;-1	000;4;-800;-600;-1	000;-1	000;-1	000;-1	000;4; ; ; ; ; ; ; ;
27177;1328;-800;-600;-1	000;-1	000;-1	000;-1	000;4;-800;-600;-1	000;-1	000;-1	000;-1	000;4; ; ; ; ; ; ; ;
27217;1329;-800;-600;-1	000;-1	000;-1	000;-1	000;4;-800;-600;-1	000;-1	000;-1	000;-1	000;4; ; ; ; ; ; ; ;
27237;1330;-800;-600;0	693;0	579;-1	000;-1	000;4;-800;-600;0	504;0	623;-1	000;-1	000;4; ; ; ; ; ; ; ;
27257;1331;-800;-600;-1	000;-1	000;-1	000;-1	000;4;-800;-600;-1	000;-1	000;-1	000;-1	000;4; ; ; ; ; ; ; ;
27277;1332;-800;-600;-1	000;-1	000;-1	000;-1	000;4;-800;-600;-1	000;-1	000;-1	000;-1	000;4; ; ; ; ; ; ; ;
27297;1333;-800;-600;-1	000;-1	000;-1	000;-1	000;4;-800;-600;-1	000;-1	000;-1	000;-1	000;4; ; ; ; ; ; ; ;
27317;1334;-800;-600;-1	000;-1	000;-1	000;-1	000;4;-800;-600;-1	000;-1	000;-1	000;-1	000;4; ; ; ; ; ; ; ;
27336;1335;-800;-600;0	693;0	578;-1	000;-1	000;4;-800;-600;0	504;0	622;-1	000;-1	000;4; ; ; ; ; ; ; ;
27356;1336;-800;-600;-1	000;-1	000;-1	000;-1	000;4;-800;-600;-1	000;-1	000;-1	000;-1	000;4; ; ; ; ; ; ; ;
27376;1337;-800;-600;-1	000;-1	000;-1	000;-1	000;4;-800;-600;-1	000;-1	000;-1	000;-1	000;4; ; ; ; ; ; ; ;
27396;1338;-800;-600;-1	000;-1	000;-1	000;-1	000;4;-800;-600;-1	000;-1	000;-1	000;-1	000;4; ; ; ; ; ; ; ;
27416;1339;-800;-600;-1	000;-1	000;-1	000;-1	000;4;-800;-600;-1	000;-1	000;-1	000;-1	000;4; ; ; ; ; ; ; ;
27436;1340;-800;-600;0	693;0	578;-1	000;-1	000;4;-800;-600;0	504;0	622;-1	000;-1	000;4; ; ; ; ; ; ; ;
27456;1341;-800;-600;-1	000;-1	000;-1	000;-1	000;4;-800;-600;-1	000;-1	000;-1	000;-1	000;4; ; ; ; ; ; ; ;
27476;1342;-800;-600;-1	000;-1	000;-1	000;-1	000;4;-800;-600;-1	000;-1	000;-1	000;-1	000;4; ; ; ; ; ; ; ;
27496;1343;-800;-600;-1	000;-1	000;-1	000;-1	000;4;-800;-600;-1	000;-1	000;-1	000;-1	000;4; ; ; ; ; ; ; ;
27516;1344;-800;-600;-1	000;-1	000;-1	000;-1	000;4;-800;-600;-1	000;-1	000;-1	000;-1	000;4; ; ; ; ; ; ; ;
27536;1345;-800;-600;0	693;0	578;-1	000;-1	000;4;-800;-600;0	504;0	622;-1	000;-1	000;4; ; ; ; ; ; ; ;
27556;1346;-800;-600;-1	000;-1	000;-1	000;-1	000;4;-800;-600;-1	000;-1	000;-1	000;-1	000;4; ; ; ; ; ; ; ;
27576;1347;-800;-600;-1	000;-1	000;-1	000;-1	000;4;-800;-600;-1	000;-1	000;-1	000;-1	000;4; ; ; ; ; ; ; ;
27595;1348;-800;-600;-1	000;-1	000;-1	000;-1	000;4;-800;-600;-1	000;-1	000;-1	000;-1	000;4; ; ; ; ; ; ; ;
27615;1349;-800;-600;-1	000;-1	000;-1	000;-1	000;4;-800;-600;-1	000;-1	000;-1	000;-1	000;4; ; ; ; ; ; ; ;
27635;1350;-800;-600;0	693;0	578;-1	000;-1	000;4;-800;-600;0	504;0	622;-1	000;-1	000;4; ; ; ; ; ; ; ;
27655;1351;-800;-600;-1	000;-1	000;-1	000;-1	000;4;-800;-600;-1	000;-1	000;-1	000;-1	000;4; ; ; ; ; ; ; ;
27675;1352;-800;-600;-1	000;-1	000;-1	000;-1	000;4;-800;-600;-1	000;-1	000;-1	000;-1	000;4; ; ; ; ; ; ; ;
27695;1353;-800;-600;-1	000;-1	000;-1	000;-1	000;4;-800;-600;-1	000;-1	000;-1	000;-1	000;4; ; ; ; ; ; ; ;
27715;1354;-800;-600;-1	000;-1	000;-1	000;-1	000;4;-800;-600;-1	000;-1	000;-1	000;-1	000;4; ; ; ; ; ; ; ;
27735;1355;-800;-600;0	693;0	578;-1	000;-1	000;4;-800;-600;0	504;0	622;-1	000;-1	000;4; ; ; ; ; ; ; ;
27755;1356;-800;-600;-1	000;-1	000;-1	000;-1	000;4;-800;-600;-1	000;-1	000;-1	000;-1	000;4; ; ; ; ; ; ; ;
27775;1357;-800;-600;-1	000;-1	000;-1	000;-1	000;4;-800;-600;-1	000;-1	000;-1	000;-1	000;4; ; ; ; ; ; ; ;
27795;1358;-800;-600;-1	000;-1	000;-1	000;-1	000;4;-800;-600;-1	000;-1	000;-1	000;-1	000;4; ; ; ; ; ; ; ;
27815;1359;-800;-600;-1	000;-1	000;-1	000;-1	000;4;-800;-600;-1	000;-1	000;-1	000;-1	000;4; ; ; ; ; ; ; ;
27835;1360;-800;-600;0	693;0	578;-1	000;-1	000;4;-800;-600;0	503;0	622;-1	000;-1	000;4; ; ; ; ; ; ; ;
27855;1361;-800;-600;-1	000;-1	000;-1	000;-1	000;4;-800;-600;-1	000;-1	000;-1	000;-1	000;4; ; ; ; ; ; ; ;
27875;1362;-800;-600;-1	000;-1	000;-1	000;-1	000;4;-800;-600;-1	000;-1	000;-1	000;-1	000;4; ; ; ; ; ; ; ;
27895;1363;-800;-600;-1	000;-1	000;-1	000;-1	000;4;-800;-600;-1	000;-1	000;-1	000;-1	000;4; ; ; ; ; ; ; ;
27915;1364;-800;-600;-1	000;-1	000;-1	000;-1	000;4;-800;-600;-1	000;-1	000;-1	000;-1	000;4; ; ; ; ; ; ; ;
27934;1365;-800;-600;0	693;0	578;-1	000;-1	000;4;-800;-600;0	503;0	622;-1	000;-1	000;4; ; ; ; ; ; ; ;
27954;1366;-800;-600;-1	000;-1	000;-1	000;-1	000;4;-800;-600;-1	000;-1	000;-1	000;-1	000;4; ; ; ; ; ; ; ;
27974;1367;-800;-600;-1	000;-1	000;-1	000;-1	000;4;-800;-600;-1	000;-1	000;-1	000;-1	000;4; ; ; ; ; ; ; ;
27994;1368;-800;-600;-1	000;-1	000;-1	000;-1	000;4;-800;-600;-1	000;-1	000;-1	000;-1	000;4; ; ; ; ; ; ; ;
28014;1369;-800;-600;-1	000;-1	000;-1	000;-1	000;4;-800;-600;-1	000;-1	000;-1	000;-1	000;4; ; ; ; ; ; ; ;
28034;1370;-800;-600;0	693;0	578;-1	000;-1	000;4;-800;-600;0	504;0	622;-1	000;-1	000;4; ; ; ; ; ; ; ;
28054;1371;-800;-600;-1	000;-1	000;-1	000;-1	000;4;-800;-600;-1	000;-1	000;-1	000;-1	000;4; ; ; ; ; ; ; ;
28074;1372;-800;-600;-1	000;-1	000;-1	000;-1	000;4;-800;-600;-1	000;-1	000;-1	000;-1	000;4; ; ; ; ; ; ; ;
28094;1373;-800;-600;-1	000;-1	000;-1	000;-1	000;4;-800;-600;-1	000;-1	000;-1	000;-1	000;4; ; ; ; ; ; ; ;
28114;1374;-800;-600;-1	000;-1	000;-1	000;-1	000;4;-800;-600;-1	000;-1	000;-1	000;-1	000;4; ; ; ; ; ; ; ;
28134;1375;-800;-600;0	693;0	579;-1	000;-1	000;4;-800;-600;0	503;0	622;-1	000;-1	000;4; ; ; ; ; ; ; ;
28154;1376;-800;-600;-1	000;-1	000;-1	000;-1	000;4;-800;-600;-1	000;-1	000;-1	000;-1	000;4; ; ; ; ; ; ; ;
28174;1377;-800;-600;-1	000;-1	000;-1	000;-1	000;4;-800;-600;-1	000;-1	000;-1	000;-1	000;4; ; ; ; ; ; ; ;
28194;1378;-800;-600;-1	000;-1	000;-1	000;-1	000;4;-800;-600;-1	000;-1	000;-1	000;-1	000;4; ; ; ; ; ; ; ;
28213;1379;-800;-600;-1	000;-1	000;-1	000;-1	000;4;-800;-600;-1	000;-1	000;-1	000;-1	000;4; ; ; ; ; ; ; ;
28233;1380;-800;-600;0	693;0	579;-1	000;-1	000;4;-800;-600;0	503;0	622;-1	000;-1	000;4; ; ; ; ; ; ; ;
28253;1381;-800;-600;-1	000;-1	000;-1	000;-1	000;4;-800;-600;-1	000;-1	000;-1	000;-1	000;4; ; ; ; ; ; ; ;
28273;1382;-800;-600;-1	000;-1	000;-1	000;-1	000;4;-800;-600;-1	000;-1	000;-1	000;-1	000;4; ; ; ; ; ; ; ;
28293;1383;-800;-600;-1	000;-1	000;-1	000;-1	000;4;-800;-600;-1	000;-1	000;-1	000;-1	000;4; ; ; ; ; ; ; ;
28313;1384;-800;-600;-1	000;-1	000;-1	000;-1	000;4;-800;-600;-1	000;-1	000;-1	000;-1	000;4; ; ; ; ; ; ; ;
28333;1385;-800;-600;0	692;0	579;-1	000;-1	000;4;-800;-600;0	503;0	622;-1	000;-1	000;4; ; ; ; ; ; ; ;
28353;1386;-800;-600;-1	000;-1	000;-1	000;-1	000;4;-800;-600;-1	000;-1	000;-1	000;-1	000;4; ; ; ; ; ; ; ;
28373;1387;-800;-600;-1	000;-1	000;-1	000;-1	000;4;-800;-600;-1	000;-1	000;-1	000;-1	000;4; ; ; ; ; ; ; ;
28393;1388;-800;-600;-1	000;-1	000;-1	000;-1	000;4;-800;-600;-1	000;-1	000;-1	000;-1	000;4; ; ; ; ; ; ; ;
28413;1389;-800;-600;-1	000;-1	000;-1	000;-1	000;4;-800;-600;-1	000;-1	000;-1	000;-1	000;4; ; ; ; ; ; ; ;
28433;1390;-800;-600;-1	000;-1	000;-1	000;-1	000;4;-800;-600;-1	000;-1	000;-1	000;-1	000;4; ; ; ; ; ; ; ;
28453;1391;-800;-600;-1	000;-1	000;-1	000;-1	000;4;-800;-600;-1	000;-1	000;-1	000;-1	000;4; ; ; ; ; ; ; ;
28473;1392;-800;-600;-1	000;-1	000;-1	000;-1	000;4;-800;-600;-1	000;-1	000;-1	000;-1	000;4; ; ; ; ; ; ; ;
28493;1393;-800;-600;-1	000;-1	000;-1	000;-1	000;4;-800;-600;-1	000;-1	000;-1	000;-1	000;4; ; ; ; ; ; ; ;
28512;1394;-800;-600;-1	000;-1	000;-1	000;-1	000;4;-800;-600;-1	000;-1	000;-1	000;-1	000;4; ; ; ; ; ; ; ;
28532;1395;-800;-600;-1	000;-1	000;-1	000;-1	000;4;-800;-600;-1	000;-1	000;-1	000;-1	000;4; ; ; ; ; ; ; ;
28552;1396;-800;-600;0	692;0	578;-1	000;-1	000;4;-800;-600;0	692;0	578;-1	000;-1	000;4; ; ; ; ; ; ; ;
28572;1397;408;321;0	692;0	579;665	980;3	866;0;-800;-600;0	692;0	579;-1	000;-1	000;4;14;406;319; ; ; ; ;
28592;1398;409;313;0	692;0	579;665	980;3	850;0;398;310;0	503;0	623;665	980;4	071;0;14;406;319; ; ; ; ;
28612;1399;420;330;0	692;0	579;665	980;3	854;0;401;297;0	503;0	623;665	980;4	030;0;14;406;319; ; ; ; ;
28632;1400;422;319;0	692;0	580;665	980;3	898;0;405;305;0	502;0	623;665	980;4	049;0;14;406;319; ; ; ; ;
28652;1401;423;319;0	692;0	580;666	449;3	896;0;407;306;0	502;0	623;658	233;3	983;0;14;406;319; ; ; ; ;
28672;1402;422;318;0	692;0	580;666	449;3	904;0;398;318;0	503;0	624;658	233;4	036;0;14;406;319; ; ; ; ;
28692;1403;409;313;0	692;0	580;666	449;3	915;0;406;316;0	503;0	623;658	233;4	083;0;14;406;319; ; ; ; ;
28712;1404;420;321;0	693;0	580;666	449;3	937;0;393;320;0	503;0	623;658	233;4	059;0;14;406;319; ; ; ; ;
28732;1405;418;320;0	693;0	580;666	449;3	905;0;393;315;0	504;0	623;658	233;4	116;0;14;406;319; ; ; ; ;
28752;1406;414;320;0	693;0	580;665	692;3	912;0;391;320;0	504;0	623;654	817;4	099;0;14;406;319; ; ; ; ;
28772;1407;417;323;0	693;0	580;665	692;3	907;0;394;319;0	504;0	623;654	817;4	081;0;14;406;319; ; ; ; ;
28792;1408;414;320;0	692;0	580;665	692;3	949;0;387;324;0	503;0	623;654	817;4	065;0;14;406;319; ; ; ; ;
28812;1409;419;315;0	692;0	580;665	692;3	963;0;395;323;0	503;0	624;654	817;4	084;0;14;406;319; ; ; ; ;
28831;1410;417;316;0	692;0	580;665	692;3	930;0;389;324;0	503;0	624;654	817;4	151;0;14;406;319; ; ; ; ;
28851;1411;417;316;0	692;0	580;666	886;3	963;0;392;323;0	503;0	624;655	724;4	159;0;14;406;319; ; ; ; ;
28871;1412;416;324;0	692;0	580;666	886;3	959;0;397;323;0	503;0	623;655	724;4	131;0;14;406;319; ; ; ; ;
28891;1413;411;326;0	692;0	579;666	886;3	980;0;388;327;0	503;0	623;655	724;4	090;0;14;406;319; ; ; ; ;
28911;1414;421;337;0	692;0	580;666	886;4	027;0;404;339;0	503;0	623;655	724;4	134;0;14;406;319; ; ; ; ;
28931;1415;467;372;0	692;0	580;666	886;4	001;0;437;360;0	503;0	624;655	724;4	169;0;15;469;368; ; ; ; ;
28951;1416;471;380;0	692;0	580;665	955;4	019;0;441;367;0	503;0	624;657	790;4	176;0;15;469;368; ; ; ; ;
28971;1417;479;368;0	692;0	580;665	955;3	982;0;450;362;0	503;0	624;657	790;4	154;0;15;469;368; ; ; ; ;
28991;1418;469;378;0	692;0	580;665	955;3	994;0;447;359;0	503;0	624;657	790;4	161;0;15;469;368; ; ; ; ;
29011;1419;470;382;0	692;0	580;665	955;3	909;0;448;371;0	503;0	624;657	790;4	178;0;15;469;368; ; ; ; ;
29031;1420;470;382;0	692;0	580;665	955;3	956;0;455;369;0	503;0	624;657	790;4	126;0;15;469;368; ; ; ; ;
29051;1421;470;382;0	692;0	580;666	505;3	942;0;455;369;0	503;0	624;659	855;4	144;0;15;469;368; ; ; ; ;
29071;1422;476;372;0	692;0	580;666	505;3	870;0;459;362;0	503;0	624;659	855;4	171;0;15;469;368; ; ; ; ;
29091;1423;467;371;0	692;0	580;666	505;3	844;0;448;369;0	503;0	624;659	855;4	125;0;15;469;368; ; ; ; ;
29111;1424;474;367;0	691;0	580;666	505;3	926;0;447;374;0	502;0	624;659	855;4	134;0;15;469;368; ; ; ; ;
29130;1425;474;366;0	691;0	580;666	505;3	894;0;443;374;0	502;0	624;659	855;4	113;0;15;469;368; ; ; ; ;
29150;1426;471;364;0	691;0	580;668	117;3	913;0;440;376;0	502;0	623;658	026;4	101;0;15;469;368; ; ; ; ;
29170;1427;473;371;0	692;0	580;668	117;3	839;0;450;379;0	503;0	623;658	026;4	052;0;15;469;368; ; ; ; ;
29190;1428;473;373;0	691;0	580;668	117;3	893;0;454;381;0	502;0	623;658	026;3	970;0;15;469;368; ; ; ; ;
29210;1429;465;371;0	692;0	580;668	117;3	820;0;446;379;0	502;0	624;658	026;4	005;0;15;469;368; ; ; ; ;
29230;1430;473;371;0	692;0	580;668	117;3	754;0;437;381;0	503;0	624;658	026;3	985;0;15;469;368; ; ; ; ;
29250;1431;471;371;0	692;0	580;668	095;3	756;0;435;380;0	503;0	624;657	909;4	001;0;15;469;368; ; ; ; ;
29270;1432;477;374;0	692;0	580;668	095;3	837;0;447;379;0	503;0	624;657	909;3	915;0;15;469;368; ; ; ; ;
29290;1433;484;359;0	692;0	580;668	095;3	794;0;445;366;0	503;0	624;657	909;3	884;0;15;469;368; ; ; ; ;
29310;1434;486;358;0	692;0	580;668	095;3	690;0;446;376;0	503;0	623;657	909;4	006;0;15;469;368; ; ; ; ;
29330;1435;487;370;0	692;0	580;668	095;3	795;0;452;371;0	503;0	623;657	909;3	925;0;15;469;368; ; ; ; ;
29350;1436;486;363;0	692;0	579;667	080;3	755;0;451;376;0	502;0	623;657	739;3	940;0;15;469;368; ; ; ; ;
29370;1437;492;380;0	691;0	579;667	080;3	708;0;448;367;0	502;0	623;657	739;3	905;0;15;469;368; ; ; ; ;
29389;1438;474;371;0	691;0	579;667	080;3	669;0;461;364;0	502;0	623;657	739;3	864;0;15;469;368; ; ; ; ;
29409;1439;481;366;0	691;0	579;667	080;3	728;0;462;363;0	502;0	623;657	739;3	910;0;15;469;368; ; ; ; ;
29429;1440;478;365;0	691;0	580;667	080;3	684;0;459;367;0	502;0	623;657	739;3	899;0;15;469;368; ; ; ; ;
29449;1441;482;362;0	691;0	579;668	486;3	716;0;459;365;0	502;0	623;657	886;3	890;0;15;469;368; ; ; ; ;
29469;1442;489;357;0	691;0	580;668	486;3	717;0;448;368;0	502;0	623;657	886;3	917;0;15;469;368; ; ; ; ;
29489;1443;484;364;0	691;0	580;668	486;3	748;0;460;363;0	502;0	624;657	886;3	870;0;15;469;368; ; ; ; ;
29509;1444;477;371;0	691;0	580;668	486;3	704;0;457;358;0	502;0	624;657	886;3	926;0;15;469;368; ; ; ; ;
29529;1445;472;371;0	692;0	580;668	486;3	710;0;455;354;0	503;0	624;657	886;3	913;0;15;469;368; ; ; ; ;
29549;1446;467;372;0	692;0	580;667	788;3	710;0;453;351;0	503;0	624;658	219;3	905;0;15;469;368; ; ; ; ;
29569;1447;477;370;0	691;0	580;667	788;3	715;0;455;365;0	502;0	624;658	219;3	929;0;15;469;368; ; ; ; ;
29589;1448;478;358;0	691;0	580;667	788;3	752;0;462;363;0	502;0	624;658	219;3	948;0;15;469;368; ; ; ; ;
29609;1449;483;364;0	691;0	580;667	788;3	725;0;461;365;0	502;0	623;658	219;3	950;0;15;469;368; ; ; ; ;
29629;1450;479;363;0	691;0	580;667	788;3	739;0;458;362;0	502;0	623;658	219;3	927;0;15;469;368; ; ; ; ;
29649;1451;480;361;0	691;0	579;668	551;3	730;0;461;362;0	502;0	623;658	529;3	939;0;15;469;368; ; ; ; ;
29669;1452;489;374;0	691;0	579;668	551;3	723;0;446;361;0	502;0	623;658	529;3	955;0;15;469;368; ; ; ; ;
29689;1453;478;362;0	691;0	580;668	551;3	725;0;455;368;0	502;0	623;658	529;3	948;0;15;469;368; ; ; ; ;
29708;1454;482;360;0	691;0	580;668	551;3	758;0;454;369;0	502;0	623;658	529;3	929;0;15;469;368; ; ; ; ;
29728;1455;475;369;0	691;0	580;668	551;3	739;0;457;366;0	502;0	623;658	529;3	933;0;15;469;368; ; ; ; ;
29748;1456;474;362;0	691;0	580;668	084;3	747;0;457;367;0	502;0	623;657	831;3	934;0;15;469;368; ; ; ; ;
29768;1457;491;372;0	691;0	580;668	084;3	779;0;464;358;0	502;0	623;657	831;3	934;0;15;469;368; ; ; ; ;
29788;1458;494;370;0	691;0	580;668	084;3	781;0;462;366;0	502;0	623;657	831;3	939;0;15;469;368; ; ; ; ;
29808;1459;488;373;0	691;0	580;668	084;3	756;0;467;365;0	502;0	623;657	831;3	957;0;15;469;368; ; ; ; ;
29828;1460;495;374;0	692;0	580;668	084;3	832;0;466;367;0	502;0	623;657	831;3	941;0;15;469;368; ; ; ; ;
29848;1461;493;374;0	692;0	580;668	967;3	836;0;467;367;0	502;0	624;658	849;3	954;0;15;469;368; ; ; ; ;
29868;1462;495;373;0	691;0	580;668	967;3	775;0;456;365;0	502;0	624;658	849;3	923;0;15;469;368; ; ; ; ;
29888;1463;484;373;0	691;0	581;668	967;3	739;0;461;371;0	502;0	624;658	849;3	985;0;15;469;368; ; ; ; ;
29908;1464;491;373;0	691;0	581;668	967;3	718;0;467;364;0	502;0	624;658	849;3	945;0;15;469;368; ; ; ; ;
29928;1465;493;370;0	691;0	581;668	967;3	759;0;454;363;0	501;0	624;658	849;3	945;0;15;469;368; ; ; ; ;
29948;1466;489;369;0	691;0	581;669	820;3	739;0;457;366;0	501;0	624;656	740;3	933;0;15;469;368; ; ; ; ;
29968;1467;495;374;0	691;0	581;669	820;3	808;0;453;376;0	501;0	625;656	740;3	942;0;15;469;368; ; ; ; ;
29987;1468;491;372;0	691;0	581;669	820;3	800;0;466;369;0	502;0	625;656	740;3	893;0;15;469;368; ; ; ; ;
30007;1469;498;373;0	691;0	581;669	820;3	797;0;463;369;0	502;0	625;656	740;3	931;0;15;469;368; ; ; ; ;
30027;1470;492;372;0	691;0	581;669	820;3	811;0;461;376;0	502;0	625;656	740;3	932;0;15;469;368; ; ; ; ;
30048;1471;495;373;0	691;0	581;668	180;3	797;0;460;370;0	502;0	625;659	340;3	948;0;15;469;368; ; ; ; ;
30067;1472;480;381;0	691;0	581;668	180;3	713;0;461;375;0	502;0	625;659	340;3	916;0;15;469;368; ; ; ; ;
30087;1473;492;372;0	691;0	581;668	180;3	751;0;460;363;0	502;0	625;659	340;3	992;0;15;469;368; ; ; ; ;
30107;1474;490;375;0	691;0	581;668	180;3	775;0;468;364;0	502;0	624;659	340;3	944;0;15;469;368; ; ; ; ;
30127;1475;489;371;0	691;0	581;668	180;3	759;0;460;361;0	502;0	624;659	340;3	919;0;15;469;368; ; ; ; ;
30147;1476;489;371;0	691;0	581;669	052;3	774;0;462;361;0	502;0	624;658	290;3	940;0;15;469;368; ; ; ; ;
30167;1477;497;375;0	691;0	581;669	052;3	799;0;463;367;0	502;0	624;658	290;3	912;0;15;469;368; ; ; ; ;
30187;1478;496;370;0	691;0	581;669	052;3	792;0;462;359;0	502;0	624;658	290;3	940;0;15;469;368; ; ; ; ;
30207;1479;488;369;0	691;0	581;669	052;3	803;0;459;366;0	502;0	624;658	290;3	933;0;15;469;368; ; ; ; ;
30227;1480;488;363;0	691;0	581;669	052;3	777;0;457;366;0	502;0	624;658	290;3	922;0;15;469;368; ; ; ; ;
30247;1481;489;360;0	691;0	581;668	927;3	774;0;454;365;0	502;0	624;657	070;3	928;0;15;469;368; ; ; ; ;
30267;1482;495;376;0	691;0	581;668	927;3	770;0;456;364;0	502;0	624;657	070;3	933;0;15;469;368; ; ; ; ;
30287;1483;448;367;0	692;0	580;668	927;3	709;0;410;345;0	503;0	624;657	070;3	952;0; ; ; ; ; ; ; ;
30306;1484;372;317;0	693;0	580;668	927;3	768;0;349;315;0	505;0	623;657	070;3	931;0;16;372;319; ; ; ; ;
30326;1485;359;319;0	693;0	580;668	927;3	771;0;337;314;0	505;0	623;657	070;3	911;0;16;372;319; ; ; ; ;
30346;1486;350;330;0	693;0	580;660	361;3	709;0;325;313;0	505;0	624;656	938;3	913;0;16;372;319; ; ; ; ;
30366;1487;365;330;0	693;0	580;660	361;3	746;0;338;307;0	505;0	624;656	938;3	972;0;16;372;319; ; ; ; ;
30386;1488;370;327;0	693;0	580;660	361;3	696;0;336;309;0	505;0	624;656	938;3	941;0;16;372;319; ; ; ; ;
30406;1489;369;315;0	694;0	580;660	361;3	698;0;336;311;0	505;0	624;656	938;3	932;0;16;372;319; ; ; ; ;
30426;1490;374;328;0	694;0	580;660	361;3	744;0;338;310;0	505;0	624;656	938;3	944;0;16;372;319; ; ; ; ;
30446;1491;374;321;0	693;0	580;663	083;3	734;0;337;310;0	505;0	624;657	276;3	944;0;16;372;319; ; ; ; ;
30466;1492;377;327;0	693;0	580;663	083;3	720;0;341;309;0	505;0	623;657	276;3	899;0;16;372;319; ; ; ; ;
30486;1493;358;328;0	693;0	580;663	083;3	762;0;335;307;0	504;0	623;657	276;3	885;0;16;372;319; ; ; ; ;
30506;1494;363;327;0	693;0	580;663	083;3	738;0;323;309;0	504;0	623;657	276;3	885;0;16;372;319; ; ; ; ;
30526;1495;362;320;0	693;0	580;663	083;3	715;0;328;306;0	504;0	623;657	276;3	875;0;16;372;319; ; ; ; ;
30546;1496;362;322;0	693;0	580;661	698;3	722;0;322;307;0	504;0	623;655	799;3	863;0;16;372;319; ; ; ; ;
30566;1497;367;326;0	693;0	580;661	698;3	748;0;332;312;0	504;0	623;655	799;3	876;0;16;372;319; ; ; ; ;
30586;1498;371;324;0	693;0	580;661	698;3	747;0;336;309;0	504;0	623;655	799;3	904;0;16;372;319; ; ; ; ;
30606;1499;366;324;0	694;0	580;661	698;3	715;0;340;313;0	505;0	623;655	799;3	910;0;16;372;319; ; ; ; ;
30625;1500;392;327;0	693;0	580;661	698;3	746;0;362;321;0	504;0	623;655	799;3	884;0;16;372;319; ; ; ; ;
30645;1501;393;324;0	693;0	580;663	983;3	748;0;367;323;0	504;0	624;654	294;3	892;0;16;372;319; ; ; ; ;
30665;1502;393;323;0	693;0	580;663	983;3	800;0;359;321;0	504;0	623;654	294;3	877;0;16;372;319; ; ; ; ;
30685;1503;388;324;0	693;0	580;663	983;3	763;0;356;325;0	504;0	623;654	294;3	951;0;16;372;319; ; ; ; ;
30705;1504;392;333;0	693;0	580;663	983;3	830;0;364;321;0	504;0	623;654	294;3	962;0;16;372;319; ; ; ; ;
30725;1505;395;321;0	693;0	580;663	983;3	786;0;366;321;0	504;0	623;654	294;3	938;0;16;372;319; ; ; ; ;
30745;1506;393;322;0	693;0	580;664	827;3	788;0;367;319;0	504;0	623;655	756;3	946;0;16;372;319; ; ; ; ;
30765;1507;396;317;0	693;0	580;664	827;3	764;0;368;323;0	504;0	624;655	756;3	980;0;16;372;319; ; ; ; ;
30785;1508;400;320;0	693;0	580;664	827;3	766;0;354;323;0	504;0	624;655	756;3	968;0;16;372;319; ; ; ; ;
30805;1509;391;324;0	693;0	580;664	827;3	776;0;362;316;0	503;0	624;655	756;4	009;0;16;372;319; ; ; ; ;
30825;1510;392;325;0	693;0	580;664	827;3	787;0;367;314;0	503;0	624;655	756;3	920;0;16;372;319; ; ; ; ;
30845;1511;394;327;0	693;0	580;663	239;3	784;0;361;311;0	503;0	624;656	421;3	923;0;16;372;319; ; ; ; ;
30865;1512;395;327;0	693;0	580;663	239;3	715;0;364;318;0	503;0	624;656	421;3	916;0;16;372;319; ; ; ; ;
30884;1513;406;332;0	693;0	580;663	239;3	734;0;369;307;0	504;0	624;656	421;3	932;0;16;372;319; ; ; ; ;
30904;1514;387;328;0	693;0	580;663	239;3	699;0;371;312;0	504;0	624;656	421;3	919;0;16;372;319; ; ; ; ;
30924;1515;386;326;0	693;0	580;663	239;3	721;0;370;310;0	504;0	624;656	421;3	925;0;16;372;319; ; ; ; ;
30944;1516;385;327;0	693;0	580;664	905;3	731;0;371;308;0	504;0	624;656	640;3	932;0;16;372;319; ; ; ; ;
30964;1517;387;321;0	693;0	580;664	905;3	707;0;368;316;0	504;0	624;656	640;3	952;0;16;372;319; ; ; ; ;
30984;1518;395;323;0	693;0	580;664	905;3	771;0;370;328;0	504;0	624;656	640;3	943;0;16;372;319; ; ; ; ;
31004;1519;394;315;0	693;0	580;664	905;3	727;0;369;320;0	504;0	624;656	640;3	942;0;16;372;319; ; ; ; ;
31024;1520;401;320;0	693;0	580;664	905;3	745;0;366;316;0	503;0	624;656	640;3	958;0;16;372;319; ; ; ; ;
31044;1521;403;318;0	693;0	580;665	411;3	772;0;366;322;0	503;0	624;655	087;3	944;0;16;372;319; ; ; ; ;
31064;1522;403;328;0	693;0	580;665	411;3	707;0;372;319;0	503;0	624;655	087;3	917;0;16;372;319; ; ; ; ;
31084;1523;393;328;0	692;0	580;665	411;3	732;0;370;324;0	503;0	624;655	087;3	950;0;16;372;319; ; ; ; ;
31104;1524;380;317;0	692;0	580;665	411;3	702;0;374;320;0	503;0	623;655	087;3	920;0;16;372;319; ; ; ; ;
31124;1525;387;317;0	692;0	580;665	411;3	710;0;376;321;0	503;0	623;655	087;3	900;0;16;372;319; ; ; ; ;
31144;1526;381;317;0	692;0	580;665	262;3	715;0;376;322;0	503;0	623;655	990;3	912;0;16;372;319; ; ; ; ;
31164;1527;393;326;0	693;0	580;665	262;3	770;0;371;325;0	503;0	624;655	990;3	837;0;16;372;319; ; ; ; ;
31184;1528;402;330;0	693;0	580;665	262;3	709;0;369;319;0	503;0	624;655	990;3	893;0;16;372;319; ; ; ; ;
31203;1529;401;330;0	693;0	580;665	262;3	715;0;361;321;0	503;0	624;655	990;3	917;0;16;372;319; ; ; ; ;
31223;1530;392;326;0	693;0	580;665	262;3	728;0;368;308;0	503;0	624;655	990;3	900;0;16;372;319; ; ; ; ;
31243;1531;397;331;0	693;0	580;662	466;3	721;0;364;303;0	503;0	624;657	025;3	917;0;16;372;319; ; ; ; ;
31263;1532;393;323;0	693;0	580;662	466;3	614;0;362;314;0	503;0	624;657	025;3	928;0;16;372;319; ; ; ; ;
31283;1533;385;329;0	692;0	580;662	466;3	648;0;372;314;0	503;0	624;657	025;3	916;0;16;372;319; ; ; ; ;
31303;1534;388;339;0	692;0	580;662	466;3	685;0;369;311;0	503;0	624;657	025;3	949;0;16;372;319; ; ; ; ;
31323;1535;387;326;0	692;0	580;662	466;3	673;0;371;311;0	503;0	624;657	025;3	904;0;16;372;319; ; ; ; ;
31343;1536;386;330;0	692;0	580;664	834;3	674;0;370;311;0	503;0	624;657	851;3	916;0;16;372;319; ; ; ; ;
31363;1537;389;322;0	692;0	580;664	834;3	682;0;366;325;0	503;0	624;657	851;3	917;0;16;372;319; ; ; ; ;
31383;1538;388;327;0	692;0	580;664	834;3	698;0;368;310;0	503;0	624;657	851;3	984;0;16;372;319; ; ; ; ;
31403;1539;382;318;0	692;0	580;664	834;3	649;0;366;314;0	503;0	624;657	851;3	990;0;16;372;319; ; ; ; ;
31423;1540;385;327;0	692;0	580;664	834;3	748;0;372;309;0	503;0	624;657	851;3	922;0;16;372;319; ; ; ; ;
31443;1541;383;324;0	692;0	580;664	207;3	746;0;373;310;0	503;0	624;658	600;3	962;0;16;372;319; ; ; ; ;
31463;1542;391;321;0	692;0	580;664	207;3	751;0;365;309;0	503;0	624;658	600;3	938;0;16;372;319; ; ; ; ;
31482;1543;398;328;0	693;0	580;664	207;3	719;0;362;306;0	503;0	624;658	600;3	956;0;16;372;319; ; ; ; ;
31502;1544;394;322;0	693;0	580;664	207;3	761;0;362;311;0	503;0	624;658	600;4	012;0;16;372;319; ; ; ; ;
31522;1545;334;309;0	693;0	580;664	207;3	799;0;316;297;0	504;0	624;658	600;4	038;0;17;307;303; ; ; ; ;
31542;1546;333;313;0	694;0	580;661	239;3	781;0;310;297;0	504;0	624;657	787;4	060;0;17;307;303; ; ; ; ;
31563;1547;332;306;0	694;0	580;661	239;3	834;0;294;298;0	504;0	624;657	787;3	967;0;17;307;303; ; ; ; ;
31582;1548;328;311;0	693;0	580;661	239;3	778;0;292;296;0	504;0	624;657	787;3	968;0;17;307;303; ; ; ; ;
31602;1549;323;306;0	693;0	580;661	239;3	880;0;293;293;0	504;0	624;657	787;3	994;0;17;307;303; ; ; ; ;
31622;1550;325;315;0	693;0	580;661	239;3	835;0;289;286;0	504;0	624;657	787;3	972;0;17;307;303; ; ; ; ;
31642;1551;326;316;0	693;0	580;659	871;3	825;0;289;286;0	504;0	624;655	250;3	964;0;17;307;303; ; ; ; ;
31662;1552;316;315;0	693;0	580;659	871;3	832;0;281;293;0	504;0	624;655	250;4	047;0;17;307;303; ; ; ; ;
31682;1553;325;308;0	693;0	580;659	871;3	853;0;293;288;0	504;0	624;655	250;4	028;0;17;307;303; ; ; ; ;
31702;1554;314;320;0	694;0	580;659	871;3	758;0;293;289;0	505;0	624;655	250;4	015;0;17;307;303; ; ; ; ;
31722;1555;316;327;0	694;0	580;659	871;3	816;0;290;293;0	505;0	624;655	250;4	044;0;17;307;303; ; ; ; ;
31742;1556;318;327;0	694;0	580;660	317;3	804;0;289;291;0	505;0	624;655	060;4	030;0;17;307;303; ; ; ; ;
31762;1557;262;351;0	694;0	581;660	317;3	896;0;234;326;0	506;0	625;655	060;3	993;0;18;239;352; ; ; ; ;
31782;1558;252;353;0	694;0	581;660	317;3	894;0;232;331;0	506;0	625;655	060;4	098;0;18;239;352; ; ; ; ;
31802;1559;252;341;0	695;0	581;660	317;3	831;0;237;329;0	506;0	624;655	060;4	015;0;18;239;352; ; ; ; ;
31821;1560;261;342;0	695;0	581;660	317;3	862;0;234;327;0	506;0	624;655	060;4	021;0;18;239;352; ; ; ; ;
31842;1561;257;343;0	695;0	580;659	330;3	836;0;235;328;0	506;0	624;655	773;4	031;0;18;239;352; ; ; ; ;
31861;1562;257;349;0	695;0	581;659	330;3	877;0;238;327;0	506;0	624;655	773;4	071;0;18;239;352; ; ; ; ;
31882;1563;265;347;0	695;0	580;659	330;3	905;0;244;327;0	506;0	624;655	773;4	063;0;18;239;352; ; ; ; ;
31901;1564;260;353;0	695;0	580;659	330;3	878;0;239;327;0	506;0	624;655	773;4	120;0;18;239;352; ; ; ; ;
31922;1565;264;357;0	695;0	580;659	330;3	919;0;238;326;0	506;0	624;655	773;4	087;0;18;239;352; ; ; ; ;
31941;1566;264;361;0	695;0	580;656	556;3	898;0;239;323;0	506;0	624;658	295;4	114;0;18;239;352; ; ; ; ;
31962;1567;260;354;0	695;0	580;656	556;3	891;0;233;322;0	506;0	624;658	295;4	140;0;18;239;352; ; ; ; ;
31981;1568;267;355;0	695;0	580;656	556;3	873;0;230;327;0	506;0	624;658	295;4	091;0;18;239;352; ; ; ; ;
32002;1569;262;355;0	695;0	580;656	556;3	903;0;229;333;0	506;0	624;658	295;4	084;0;18;239;352; ; ; ; ;
32021;1570;258;358;0	695;0	580;656	556;3	919;0;223;332;0	506;0	624;658	295;4	170;0;18;239;352; ; ; ; ;
32042;1571;258;355;0	695;0	580;660	362;3	942;0;222;334;0	506;0	624;655	549;4	129;0;18;239;352; ; ; ; ;
32061;1572;249;356;0	695;0	580;660	362;3	935;0;227;339;0	506;0	624;655	549;4	102;0;18;239;352; ; ; ; ;
32082;1573;247;374;0	695;0	580;660	362;3	892;0;218;343;0	506;0	624;655	549;4	094;0;18;239;352; ; ; ; ;
32100;1574;246;384;0	695;0	580;660	362;3	949;0;220;343;0	506;0	624;655	549;4	076;0;18;239;352; ; ; ; ;
32122;1575;246;387;0	695;0	580;660	362;3	942;0;216;347;0	506;0	624;655	549;4	130;0;18;239;352; ; ; ; ;
32140;1576;246;390;0	695;0	580;659	551;3	931;0;215;347;0	506;0	624;657	357;4	135;0;18;239;352; ; ; ; ;
32162;1577;250;375;0	695;0	580;659	551;3	974;0;220;340;0	506;0	624;657	357;4	102;0;18;239;352; ; ; ; ;
32180;1578;254;373;0	695;0	580;659	551;3	943;0;224;340;0	506;0	624;657	357;4	073;0;18;239;352; ; ; ; ;
32200;1579;256;365;0	695;0	580;659	551;3	968;0;227;341;0	506;0	624;657	357;4	102;0;18;239;352; ; ; ; ;
32220;1580;264;365;0	695;0	580;659	551;3	996;0;225;339;0	506;0	624;657	357;4	140;0;18;239;352; ; ; ; ;
32240;1581;266;364;0	695;0	580;660	709;3	995;0;226;337;0	506;0	624;659	492;4	148;0;18;239;352; ; ; ; ;
32260;1582;256;353;0	695;0	580;660	709;3	945;0;227;344;0	506;0	624;659	492;4	112;0;18;239;352; ; ; ; ;
32280;1583;258;362;0	695;0	580;660	709;3	967;0;224;350;0	506;0	624;659	492;4	094;0;18;239;352; ; ; ; ;
32300;1584;252;363;0	695;0	580;660	709;3	946;0;221;350;0	506;0	624;659	492;4	058;0;18;239;352; ; ; ; ;
32320;1585;241;366;0	695;0	580;660	709;3	934;0;222;344;0	506;0	624;659	492;4	138;0;18;239;352; ; ; ; ;
32340;1586;240;368;0	695;0	580;659	370;3	931;0;221;350;0	506;0	624;656	603;4	105;0;18;239;352; ; ; ; ;
32360;1587;247;371;0	695;0	580;659	370;3	934;0;222;344;0	506;0	624;656	603;4	077;0;18;239;352; ; ; ; ;
32380;1588;248;368;0	695;0	580;659	370;3	851;0;222;343;0	506;0	624;656	603;4	041;0;18;239;352; ; ; ; ;
32399;1589;247;372;0	695;0	580;659	370;3	883;0;222;347;0	506;0	624;656	603;4	039;0;18;239;352; ; ; ; ;
32419;1590;253;365;0	695;0	580;659	370;3	875;0;219;351;0	506;0	624;656	603;3	986;0;18;239;352; ; ; ; ;
32439;1591;253;364;0	695;0	580;660	135;3	871;0;217;350;0	506;0	624;659	256;3	982;0;18;239;352; ; ; ; ;
32459;1592;258;372;0	695;0	580;660	135;3	797;0;222;340;0	506;0	624;659	256;4	011;0;18;239;352; ; ; ; ;
32479;1593;251;372;0	695;0	580;660	135;3	784;0;217;340;0	506;0	624;659	256;3	968;0;18;239;352; ; ; ; ;
32499;1594;249;374;0	695;0	580;660	135;3	798;0;219;346;0	506;0	624;659	256;3	965;0;18;239;352; ; ; ; ;
32519;1595;253;367;0	695;0	580;660	135;3	764;0;221;343;0	506;0	624;659	256;3	924;0;18;239;352; ; ; ; ;
32539;1596;252;367;0	695;0	580;660	975;3	767;0;219;345;0	506;0	624;658	570;3	904;0;18;239;352; ; ; ; ;
32559;1597;256;377;0	695;0	580;660	975;3	757;0;224;343;0	506;0	624;658	570;3	842;0;18;239;352; ; ; ; ;
32579;1598;253;370;0	695;0	580;660	975;3	711;0;225;348;0	506;0	624;658	570;3	855;0;18;239;352; ; ; ; ;
32599;1599;263;369;0	695;0	581;660	975;3	788;0;229;350;0	506;0	624;658	570;3	833;0;18;239;352; ; ; ; ;
32619;1600;254;362;0	695;0	581;660	975;3	703;0;225;348;0	506;0	624;658	570;3	826;0;18;239;352; ; ; ; ;
32639;1601;257;358;0	695;0	581;661	383;3	728;0;227;349;0	506;0	624;657	028;3	817;0;18;239;352; ; ; ; ;
32659;1602;252;367;0	695;0	581;661	383;3	677;0;223;355;0	506;0	624;657	028;3	852;0;18;239;352; ; ; ; ;
32678;1603;252;370;0	695;0	581;661	383;3	691;0;223;351;0	506;0	624;657	028;3	809;0;18;239;352; ; ; ; ;
32698;1604;248;372;0	695;0	580;661	383;3	691;0;223;349;0	506;0	624;657	028;3	787;0;18;239;352; ; ; ; ;
32718;1605;260;375;0	695;0	580;661	383;3	730;0;227;350;0	506;0	624;657	028;3	819;0;18;239;352; ; ; ; ;
32738;1606;262;380;0	695;0	580;658	745;3	727;0;227;348;0	506;0	624;658	349;3	823;0;18;239;352; ; ; ; ;
32758;1607;252;372;0	695;0	580;658	745;3	700;0;220;350;0	506;0	624;658	349;3	814;0;18;239;352; ; ; ; ;
32778;1608;249;365;0	695;0	580;658	745;3	717;0;221;345;0	505;0	624;658	349;3	831;0;18;239;352; ; ; ; ;
32798;1609;247;381;0	694;0	580;658	745;3	644;0;228;344;0	505;0	624;658	349;3	814;0;18;239;352; ; ; ; ;
32818;1610;249;373;0	694;0	580;658	745;3	696;0;231;341;0	505;0	624;658	349;3	881;0;18;239;352; ; ; ; ;
32838;1611;-800;-600;-1	000;-1	000;-1	000;-1	000;4;-800;-600;-1	000;-1	000;-1	000;-1	000;4; ; ; ; ; ; ; ;
32858;1612;-800;-600;-1	000;-1	000;-1	000;-1	000;4;-800;-600;-1	000;-1	000;-1	000;-1	000;4; ; ; ; ; ; ; ;
32878;1613;-800;-600;-1	000;-1	000;-1	000;-1	000;4;-800;-600;-1	000;-1	000;-1	000;-1	000;4; ; ; ; ; ; ; ;
32898;1614;-800;-600;-1	000;-1	000;-1	000;-1	000;4;-800;-600;-1	000;-1	000;-1	000;-1	000;4; ; ; ; ; ; ; ;
32918;1615;-800;-600;-1	000;-1	000;-1	000;-1	000;4;-800;-600;-1	000;-1	000;-1	000;-1	000;4; ; ; ; ; ; ; ;
32938;1616;-800;-600;-1	000;-1	000;-1	000;-1	000;4;-800;-600;-1	000;-1	000;-1	000;-1	000;4; ; ; ; ; ; ; ;
32958;1617;-800;-600;-1	000;-1	000;-1	000;-1	000;4;-800;-600;-1	000;-1	000;-1	000;-1	000;4; ; ; ; ; ; ; ;
32978;1618;-800;-600;-1	000;-1	000;-1	000;-1	000;4;-800;-600;-1	000;-1	000;-1	000;-1	000;4; ; ; ; ; ; ; ;
32997;1619;-800;-600;-1	000;-1	000;-1	000;-1	000;4;-800;-600;-1	000;-1	000;-1	000;-1	000;4; ; ; ; ; ; ; ;
33017;1620;-800;-600;-1	000;-1	000;-1	000;-1	000;4;-800;-600;-1	000;-1	000;-1	000;-1	000;4; ; ; ; ; ; ; ;
33037;1621;-800;-600;-1	000;-1	000;-1	000;-1	000;4;-800;-600;-1	000;-1	000;-1	000;-1	000;4; ; ; ; ; ; ; ;
33057;1622;312;292;0	694;0	579;658	745;3	549;0;-800;-600;0	694;0	579;-1	000;-1	000;4;19;306;267; ; ; ; ;
33077;1623;310;286;0	694;0	580;663	896;3	576;0;-800;-600;0	504;0	624;-1	000;-1	000;4;19;306;267; ; ; ; ;
33097;1624;316;285;0	694;0	580;663	896;3	601;0;-800;-600;0	694;0	580;-1	000;-1	000;4;19;306;267; ; ; ; ;
33117;1625;311;269;0	694;0	580;663	896;3	587;0;302;268;0	504;0	624;657	196;3	717;0;19;306;267; ; ; ; ;
33137;1626;321;279;0	694;0	580;663	896;3	607;0;298;272;0	505;0	624;657	196;3	711;0;19;306;267; ; ; ; ;
33157;1627;313;280;0	694;0	580;663	896;3	576;0;291;269;0	505;0	624;657	196;3	705;0;19;306;267; ; ; ; ;
33177;1628;319;287;0	694;0	580;657	831;3	548;0;287;274;0	505;0	624;654	413;3	684;0;19;306;267; ; ; ; ;
33197;1629;321;289;0	694;0	580;657	831;3	537;0;298;267;0	505;0	624;654	413;3	640;0;19;306;267; ; ; ; ;
33217;1630;313;292;0	694;0	580;657	831;3	569;0;295;269;0	505;0	624;654	413;3	707;0;19;306;267; ; ; ; ;
33237;1631;318;292;0	694;0	580;657	831;3	595;0;295;270;0	505;0	624;654	413;3	628;0;19;306;267; ; ; ; ;
33257;1632;318;300;0	694;0	580;657	831;3	604;0;297;270;0	505;0	624;654	413;3	668;0;19;306;267; ; ; ; ;
33276;1633;317;298;0	695;0	580;661	782;3	634;0;295;269;0	505;0	624;656	012;3	693;0;19;306;267; ; ; ; ;
33296;1634;317;286;0	694;0	580;661	782;3	652;0;300;268;0	505;0	624;656	012;3	706;0;19;306;267; ; ; ; ;
33316;1635;319;280;0	694;0	580;661	782;3	622;0;299;270;0	505;0	624;656	012;3	694;0;19;306;267; ; ; ; ;
33336;1636;314;277;0	694;0	580;661	782;3	716;0;300;269;0	505;0	624;656	012;3	634;0;19;306;267; ; ; ; ;
33356;1637;316;277;0	694;0	580;661	782;3	689;0;293;267;0	505;0	624;656	012;3	750;0;19;306;267; ; ; ; ;
33376;1638;317;278;0	694;0	580;661	615;3	699;0;292;268;0	505;0	624;656	099;3	733;0;19;306;267; ; ; ; ;
33396;1639;317;282;0	694;0	580;661	615;3	642;0;300;272;0	505;0	624;656	099;3	780;0;19;306;267; ; ; ; ;
33416;1640;319;294;0	694;0	580;661	615;3	712;0;296;275;0	505;0	624;656	099;3	739;0;19;306;267; ; ; ; ;
33436;1641;314;283;0	694;0	580;661	615;3	681;0;291;264;0	505;0	624;656	099;3	730;0;19;306;267; ; ; ; ;
33456;1642;324;280;0	694;0	580;661	615;3	714;0;300;264;0	505;0	624;656	099;3	733;0;19;306;267; ; ; ; ;
33476;1643;324;285;0	694;0	579;660	792;3	699;0;297;263;0	505;0	623;656	217;3	729;0;19;306;267; ; ; ; ;
33496;1644;314;264;0	694;0	579;660	792;3	661;0;303;240;0	505;0	623;656	217;3	715;0;19;306;267; ; ; ; ;
33516;1645;318;266;0	694;0	579;660	792;3	626;0;300;239;0	505;0	623;656	217;3	644;0;19;306;267; ; ; ; ;
33536;1646;318;250;0	694;0	579;660	792;3	564;0;298;230;0	505;0	623;656	217;3	626;0;19;306;267; ; ; ; ;
33556;1647;318;241;0	694;0	579;660	792;3	589;0;296;240;0	505;0	623;656	217;3	613;0;19;306;267; ; ; ; ;
33576;1648;317;234;0	694;0	579;662	666;3	566;0;294;238;0	505;0	622;655	790;3	597;0;19;306;267; ; ; ; ;
33595;1649;312;252;0	694;0	578;662	666;3	540;0;296;247;0	505;0	622;655	790;3	580;0;19;306;267; ; ; ; ;
33615;1650;321;262;0	694;0	578;662	666;3	503;0;300;238;0	505;0	622;655	790;3	575;0;19;306;267; ; ; ; ;
33635;1651;313;257;0	694;0	578;662	666;3	545;0;289;235;0	505;0	622;655	790;3	505;0;19;306;267; ; ; ; ;
33655;1652;304;250;0	694;0	578;662	666;3	489;0;283;242;0	505;0	622;655	790;3	536;0;19;306;267; ; ; ; ;
33675;1653;306;253;0	694;0	578;662	567;3	497;0;281;238;0	505;0	622;654	919;3	508;0;19;306;267; ; ; ; ;
33695;1654;-800;-600;-1	000;-1	000;-1	000;-1	000;4;-800;-600;-1	000;-1	000;-1	000;-1	000;4; ; ; ; ; ; ; ;
33715;1655;-800;-600;-1	000;-1	000;-1	000;-1	000;4;-800;-600;-1	000;-1	000;-1	000;-1	000;4; ; ; ; ; ; ; ;
33735;1656;-800;-600;-1	000;-1	000;-1	000;-1	000;4;-800;-600;-1	000;-1	000;-1	000;-1	000;4; ; ; ; ; ; ; ;
33755;1657;-800;-600;-1	000;-1	000;-1	000;-1	000;4;-800;-600;-1	000;-1	000;-1	000;-1	000;4; ; ; ; ; ; ; ;
33775;1658;-800;-600;0	693;0	580;-1	000;-1	000;4;-800;-600;0	504;0	624;-1	000;-1	000;4; ; ; ; ; ; ; ;
33795;1659;-800;-600;-1	000;-1	000;-1	000;-1	000;4;-800;-600;-1	000;-1	000;-1	000;-1	000;4; ; ; ; ; ; ; ;
33815;1660;-800;-600;-1	000;-1	000;-1	000;-1	000;4;-800;-600;-1	000;-1	000;-1	000;-1	000;4; ; ; ; ; ; ; ;
33835;1661;-800;-600;-1	000;-1	000;-1	000;-1	000;4;-800;-600;-1	000;-1	000;-1	000;-1	000;4; ; ; ; ; ; ; ;
33854;1662;-800;-600;-1	000;-1	000;-1	000;-1	000;4;-800;-600;-1	000;-1	000;-1	000;-1	000;4; ; ; ; ; ; ; ;
33874;1663;-800;-600;0	692;0	580;-1	000;-1	000;4;-800;-600;0	502;0	623;-1	000;-1	000;4; ; ; ; ; ; ; ;
33894;1664;-800;-600;-1	000;-1	000;-1	000;-1	000;4;-800;-600;-1	000;-1	000;-1	000;-1	000;4; ; ; ; ; ; ; ;
33914;1665;-800;-600;-1	000;-1	000;-1	000;-1	000;4;-800;-600;-1	000;-1	000;-1	000;-1	000;4; ; ; ; ; ; ; ;
33934;1666;-800;-600;-1	000;-1	000;-1	000;-1	000;4;-800;-600;-1	000;-1	000;-1	000;-1	000;4; ; ; ; ; ; ; ;
33954;1667;-800;-600;-1	000;-1	000;-1	000;-1	000;4;-800;-600;-1	000;-1	000;-1	000;-1	000;4; ; ; ; ; ; ; ;
33974;1668;-800;-600;0	692;0	580;-1	000;-1	000;4;-800;-600;0	502;0	623;-1	000;-1	000;4; ; ; ; ; ; ; ;
33994;1669;-800;-600;-1	000;-1	000;-1	000;-1	000;4;-800;-600;-1	000;-1	000;-1	000;-1	000;4; ; ; ; ; ; ; ;
34014;1670;-800;-600;-1	000;-1	000;-1	000;-1	000;4;-800;-600;-1	000;-1	000;-1	000;-1	000;4; ; ; ; ; ; ; ;
34034;1671;-800;-600;-1	000;-1	000;-1	000;-1	000;4;-800;-600;-1	000;-1	000;-1	000;-1	000;4; ; ; ; ; ; ; ;
34054;1672;-800;-600;-1	000;-1	000;-1	000;-1	000;4;-800;-600;-1	000;-1	000;-1	000;-1	000;4; ; ; ; ; ; ; ;
34074;1673;-800;-600;0	692;0	579;-1	000;-1	000;4;-800;-600;0	502;0	622;-1	000;-1	000;4; ; ; ; ; ; ; ;
34094;1674;-800;-600;-1	000;-1	000;-1	000;-1	000;4;-800;-600;-1	000;-1	000;-1	000;-1	000;4; ; ; ; ; ; ; ;
34114;1675;-800;-600;-1	000;-1	000;-1	000;-1	000;4;-800;-600;-1	000;-1	000;-1	000;-1	000;4; ; ; ; ; ; ; ;
34134;1676;-800;-600;-1	000;-1	000;-1	000;-1	000;4;-800;-600;-1	000;-1	000;-1	000;-1	000;4; ; ; ; ; ; ; ;
34154;1677;-800;-600;-1	000;-1	000;-1	000;-1	000;4;-800;-600;-1	000;-1	000;-1	000;-1	000;4; ; ; ; ; ; ; ;
34174;1678;-800;-600;0	692;0	579;-1	000;-1	000;4;-800;-600;0	503;0	622;-1	000;-1	000;4; ; ; ; ; ; ; ;
34193;1679;-800;-600;-1	000;-1	000;-1	000;-1	000;4;-800;-600;-1	000;-1	000;-1	000;-1	000;4; ; ; ; ; ; ; ;
34213;1680;-800;-600;-1	000;-1	000;-1	000;-1	000;4;-800;-600;-1	000;-1	000;-1	000;-1	000;4; ; ; ; ; ; ; ;
34233;1681;-800;-600;-1	000;-1	000;-1	000;-1	000;4;-800;-600;-1	000;-1	000;-1	000;-1	000;4; ; ; ; ; ; ; ;
34253;1682;-800;-600;-1	000;-1	000;-1	000;-1	000;4;-800;-600;-1	000;-1	000;-1	000;-1	000;4; ; ; ; ; ; ; ;
34273;1683;-800;-600;0	692;0	580;-1	000;-1	000;4;-800;-600;0	503;0	623;-1	000;-1	000;4; ; ; ; ; ; ; ;
34293;1684;-800;-600;-1	000;-1	000;-1	000;-1	000;4;-800;-600;-1	000;-1	000;-1	000;-1	000;4; ; ; ; ; ; ; ;
34313;1685;-800;-600;-1	000;-1	000;-1	000;-1	000;4;-800;-600;-1	000;-1	000;-1	000;-1	000;4; ; ; ; ; ; ; ;
34333;1686;-800;-600;-1	000;-1	000;-1	000;-1	000;4;-800;-600;-1	000;-1	000;-1	000;-1	000;4; ; ; ; ; ; ; ;
34353;1687;-800;-600;-1	000;-1	000;-1	000;-1	000;4;-800;-600;-1	000;-1	000;-1	000;-1	000;4; ; ; ; ; ; ; ;
34373;1688;-800;-600;0	692;0	580;-1	000;-1	000;4;-800;-600;0	503;0	623;-1	000;-1	000;4; ; ; ; ; ; ; ;
34393;1689;-800;-600;-1	000;-1	000;-1	000;-1	000;4;-800;-600;-1	000;-1	000;-1	000;-1	000;4; ; ; ; ; ; ; ;
34413;1690;-800;-600;-1	000;-1	000;-1	000;-1	000;4;-800;-600;-1	000;-1	000;-1	000;-1	000;4; ; ; ; ; ; ; ;
34433;1691;-800;-600;-1	000;-1	000;-1	000;-1	000;4;-800;-600;-1	000;-1	000;-1	000;-1	000;4; ; ; ; ; ; ; ;
34452;1692;-800;-600;-1	000;-1	000;-1	000;-1	000;4;-800;-600;-1	000;-1	000;-1	000;-1	000;4; ; ; ; ; ; ; ;
34472;1693;-800;-600;0	692;0	580;-1	000;-1	000;4;-800;-600;0	503;0	623;-1	000;-1	000;4; ; ; ; ; ; ; ;
34492;1694;-800;-600;-1	000;-1	000;-1	000;-1	000;4;-800;-600;-1	000;-1	000;-1	000;-1	000;4; ; ; ; ; ; ; ;
34512;1695;-800;-600;-1	000;-1	000;-1	000;-1	000;4;-800;-600;-1	000;-1	000;-1	000;-1	000;4; ; ; ; ; ; ; ;
34532;1696;-800;-600;-1	000;-1	000;-1	000;-1	000;4;-800;-600;-1	000;-1	000;-1	000;-1	000;4; ; ; ; ; ; ; ;
34552;1697;-800;-600;-1	000;-1	000;-1	000;-1	000;4;-800;-600;-1	000;-1	000;-1	000;-1	000;4; ; ; ; ; ; ; ;
34572;1698;-800;-600;0	692;0	580;-1	000;-1	000;4;-800;-600;0	503;0	623;-1	000;-1	000;4; ; ; ; ; ; ; ;
34592;1699;-800;-600;-1	000;-1	000;-1	000;-1	000;4;-800;-600;-1	000;-1	000;-1	000;-1	000;4; ; ; ; ; ; ; ;
34612;1700;-800;-600;-1	000;-1	000;-1	000;-1	000;4;-800;-600;-1	000;-1	000;-1	000;-1	000;4; ; ; ; ; ; ; ;
34632;1701;-800;-600;-1	000;-1	000;-1	000;-1	000;4;-800;-600;-1	000;-1	000;-1	000;-1	000;4; ; ; ; ; ; ; ;
34652;1702;-800;-600;-1	000;-1	000;-1	000;-1	000;4;-800;-600;-1	000;-1	000;-1	000;-1	000;4; ; ; ; ; ; ; ;
34672;1703;-800;-600;0	692;0	580;-1	000;-1	000;4;-800;-600;0	503;0	624;-1	000;-1	000;4; ; ; ; ; ; ; ;
34692;1704;-800;-600;-1	000;-1	000;-1	000;-1	000;4;-800;-600;-1	000;-1	000;-1	000;-1	000;4; ; ; ; ; ; ; ;
34712;1705;-800;-600;-1	000;-1	000;-1	000;-1	000;4;-800;-600;-1	000;-1	000;-1	000;-1	000;4; ; ; ; ; ; ; ;
34732;1706;-800;-600;-1	000;-1	000;-1	000;-1	000;4;-800;-600;-1	000;-1	000;-1	000;-1	000;4; ; ; ; ; ; ; ;
34752;1707;-800;-600;-1	000;-1	000;-1	000;-1	000;4;-800;-600;-1	000;-1	000;-1	000;-1	000;4; ; ; ; ; ; ; ;
34771;1708;-800;-600;0	692;0	580;-1	000;-1	000;4;-800;-600;0	503;0	623;-1	000;-1	000;4; ; ; ; ; ; ; ;
34791;1709;-800;-600;-1	000;-1	000;-1	000;-1	000;4;-800;-600;-1	000;-1	000;-1	000;-1	000;4; ; ; ; ; ; ; ;
34811;1710;-800;-600;-1	000;-1	000;-1	000;-1	000;4;-800;-600;-1	000;-1	000;-1	000;-1	000;4; ; ; ; ; ; ; ;
34831;1711;-800;-600;-1	000;-1	000;-1	000;-1	000;4;-800;-600;-1	000;-1	000;-1	000;-1	000;4; ; ; ; ; ; ; ;
34851;1712;-800;-600;-1	000;-1	000;-1	000;-1	000;4;-800;-600;-1	000;-1	000;-1	000;-1	000;4; ; ; ; ; ; ; ;
34871;1713;-800;-600;0	693;0	580;-1	000;-1	000;4;-800;-600;0	503;0	624;-1	000;-1	000;4; ; ; ; ; ; ; ;
34891;1714;-800;-600;-1	000;-1	000;-1	000;-1	000;4;-800;-600;-1	000;-1	000;-1	000;-1	000;4; ; ; ; ; ; ; ;
34911;1715;-800;-600;-1	000;-1	000;-1	000;-1	000;4;-800;-600;-1	000;-1	000;-1	000;-1	000;4; ; ; ; ; ; ; ;
34931;1716;-800;-600;-1	000;-1	000;-1	000;-1	000;4;-800;-600;-1	000;-1	000;-1	000;-1	000;4; ; ; ; ; ; ; ;
34951;1717;-800;-600;-1	000;-1	000;-1	000;-1	000;4;-800;-600;-1	000;-1	000;-1	000;-1	000;4; ; ; ; ; ; ; ;
34971;1718;-800;-600;0	692;0	579;-1	000;-1	000;4;-800;-600;0	503;0	623;-1	000;-1	000;4; ; ; ; ; ; ; ;
34991;1719;-800;-600;-1	000;-1	000;-1	000;-1	000;4;-800;-600;-1	000;-1	000;-1	000;-1	000;4; ; ; ; ; ; ; ;
35011;1720;-800;-600;-1	000;-1	000;-1	000;-1	000;4;-800;-600;-1	000;-1	000;-1	000;-1	000;4; ; ; ; ; ; ; ;
35031;1721;-800;-600;-1	000;-1	000;-1	000;-1	000;4;-800;-600;-1	000;-1	000;-1	000;-1	000;4; ; ; ; ; ; ; ;
35050;1722;-800;-600;-1	000;-1	000;-1	000;-1	000;4;-800;-600;-1	000;-1	000;-1	000;-1	000;4; ; ; ; ; ; ; ;
35070;1723;-800;-600;0	689;0	580;-1	000;-1	000;4;-800;-600;0	500;0	624;-1	000;-1	000;4; ; ; ; ; ; ; ;
35090;1724;-800;-600;-1	000;-1	000;-1	000;-1	000;4;-800;-600;-1	000;-1	000;-1	000;-1	000;4; ; ; ; ; ; ; ;
35110;1725;-800;-600;-1	000;-1	000;-1	000;-1	000;4;-800;-600;-1	000;-1	000;-1	000;-1	000;4; ; ; ; ; ; ; ;
35130;1726;-800;-600;-1	000;-1	000;-1	000;-1	000;4;-800;-600;-1	000;-1	000;-1	000;-1	000;4; ; ; ; ; ; ; ;
35150;1727;-800;-600;-1	000;-1	000;-1	000;-1	000;4;-800;-600;-1	000;-1	000;-1	000;-1	000;4; ; ; ; ; ; ; ;
35170;1728;-800;-600;0	690;0	579;-1	000;-1	000;4;-800;-600;0	501;0	623;-1	000;-1	000;4; ; ; ; ; ; ; ;
35190;1729;-800;-600;-1	000;-1	000;-1	000;-1	000;4;-800;-600;-1	000;-1	000;-1	000;-1	000;4; ; ; ; ; ; ; ;
35210;1730;-800;-600;-1	000;-1	000;-1	000;-1	000;4;-800;-600;-1	000;-1	000;-1	000;-1	000;4; ; ; ; ; ; ; ;
35230;1731;-800;-600;-1	000;-1	000;-1	000;-1	000;4;-800;-600;-1	000;-1	000;-1	000;-1	000;4; ; ; ; ; ; ; ;
35250;1732;-800;-600;-1	000;-1	000;-1	000;-1	000;4;-800;-600;-1	000;-1	000;-1	000;-1	000;4; ; ; ; ; ; ; ;
35270;1733;-800;-600;0	689;0	579;-1	000;-1	000;4;-800;-600;0	499;0	622;-1	000;-1	000;4; ; ; ; ; ; ; ;
35290;1734;-800;-600;-1	000;-1	000;-1	000;-1	000;4;-800;-600;-1	000;-1	000;-1	000;-1	000;4; ; ; ; ; ; ; ;
35310;1735;-800;-600;-1	000;-1	000;-1	000;-1	000;4;-800;-600;-1	000;-1	000;-1	000;-1	000;4; ; ; ; ; ; ; ;
35330;1736;-800;-600;-1	000;-1	000;-1	000;-1	000;4;-800;-600;-1	000;-1	000;-1	000;-1	000;4; ; ; ; ; ; ; ;
35350;1737;-800;-600;-1	000;-1	000;-1	000;-1	000;4;-800;-600;-1	000;-1	000;-1	000;-1	000;4; ; ; ; ; ; ; ;
35369;1738;-800;-600;0	690;0	580;-1	000;-1	000;4;-800;-600;0	500;0	623;-1	000;-1	000;4; ; ; ; ; ; ; ;
35390;1739;-800;-600;-1	000;-1	000;-1	000;-1	000;4;-800;-600;-1	000;-1	000;-1	000;-1	000;4; ; ; ; ; ; ; ;
35409;1740;-800;-600;-1	000;-1	000;-1	000;-1	000;4;-800;-600;-1	000;-1	000;-1	000;-1	000;4; ; ; ; ; ; ; ;
35429;1741;-800;-600;-1	000;-1	000;-1	000;-1	000;4;-800;-600;-1	000;-1	000;-1	000;-1	000;4; ; ; ; ; ; ; ;
35449;1742;-800;-600;-1	000;-1	000;-1	000;-1	000;4;-800;-600;-1	000;-1	000;-1	000;-1	000;4; ; ; ; ; ; ; ;
35469;1743;-800;-600;0	690;0	580;-1	000;-1	000;4;-800;-600;0	501;0	623;-1	000;-1	000;4; ; ; ; ; ; ; ;
35489;1744;-800;-600;-1	000;-1	000;-1	000;-1	000;4;-800;-600;-1	000;-1	000;-1	000;-1	000;4; ; ; ; ; ; ; ;
35509;1745;-800;-600;-1	000;-1	000;-1	000;-1	000;4;-800;-600;-1	000;-1	000;-1	000;-1	000;4; ; ; ; ; ; ; ;
35529;1746;-800;-600;-1	000;-1	000;-1	000;-1	000;4;-800;-600;-1	000;-1	000;-1	000;-1	000;4; ; ; ; ; ; ; ;
35549;1747;-800;-600;-1	000;-1	000;-1	000;-1	000;4;-800;-600;-1	000;-1	000;-1	000;-1	000;4; ; ; ; ; ; ; ;
35569;1748;-800;-600;0	689;0	580;-1	000;-1	000;4;-800;-600;0	499;0	623;-1	000;-1	000;4; ; ; ; ; ; ; ;
35589;1749;-800;-600;-1	000;-1	000;-1	000;-1	000;4;-800;-600;-1	000;-1	000;-1	000;-1	000;4; ; ; ; ; ; ; ;
35609;1750;-800;-600;-1	000;-1	000;-1	000;-1	000;4;-800;-600;-1	000;-1	000;-1	000;-1	000;4; ; ; ; ; ; ; ;
35629;1751;-800;-600;-1	000;-1	000;-1	000;-1	000;4;-800;-600;-1	000;-1	000;-1	000;-1	000;4; ; ; ; ; ; ; ;
35648;1752;-800;-600;-1	000;-1	000;-1	000;-1	000;4;-800;-600;-1	000;-1	000;-1	000;-1	000;4; ; ; ; ; ; ; ;
35668;1753;-800;-600;0	690;0	581;-1	000;-1	000;4;-800;-600;0	501;0	624;-1	000;-1	000;4; ; ; ; ; ; ; ;
35688;1754;-800;-600;-1	000;-1	000;-1	000;-1	000;4;-800;-600;-1	000;-1	000;-1	000;-1	000;4; ; ; ; ; ; ; ;
35708;1755;-800;-600;-1	000;-1	000;-1	000;-1	000;4;-800;-600;-1	000;-1	000;-1	000;-1	000;4; ; ; ; ; ; ; ;
35728;1756;-800;-600;-1	000;-1	000;-1	000;-1	000;4;-800;-600;-1	000;-1	000;-1	000;-1	000;4; ; ; ; ; ; ; ;
35748;1757;-800;-600;-1	000;-1	000;-1	000;-1	000;4;-800;-600;-1	000;-1	000;-1	000;-1	000;4; ; ; ; ; ; ; ;
35768;1758;-800;-600;0	689;0	581;-1	000;-1	000;4;-800;-600;0	500;0	624;-1	000;-1	000;4; ; ; ; ; ; ; ;
35788;1759;-800;-600;-1	000;-1	000;-1	000;-1	000;4;-800;-600;-1	000;-1	000;-1	000;-1	000;4; ; ; ; ; ; ; ;
35808;1760;-800;-600;-1	000;-1	000;-1	000;-1	000;4;-800;-600;-1	000;-1	000;-1	000;-1	000;4; ; ; ; ; ; ; ;
35828;1761;-800;-600;-1	000;-1	000;-1	000;-1	000;4;-800;-600;-1	000;-1	000;-1	000;-1	000;4; ; ; ; ; ; ; ;
35848;1762;-800;-600;-1	000;-1	000;-1	000;-1	000;4;-800;-600;-1	000;-1	000;-1	000;-1	000;4; ; ; ; ; ; ; ;
35868;1763;-800;-600;0	689;0	581;-1	000;-1	000;4;-800;-600;0	500;0	624;-1	000;-1	000;4; ; ; ; ; ; ; ;
35888;1764;-800;-600;-1	000;-1	000;-1	000;-1	000;4;-800;-600;-1	000;-1	000;-1	000;-1	000;4; ; ; ; ; ; ; ;
35908;1765;-800;-600;-1	000;-1	000;-1	000;-1	000;4;-800;-600;-1	000;-1	000;-1	000;-1	000;4; ; ; ; ; ; ; ;
35928;1766;-800;-600;-1	000;-1	000;-1	000;-1	000;4;-800;-600;-1	000;-1	000;-1	000;-1	000;4; ; ; ; ; ; ; ;
35947;1767;-800;-600;-1	000;-1	000;-1	000;-1	000;4;-800;-600;-1	000;-1	000;-1	000;-1	000;4; ; ; ; ; ; ; ;
35967;1768;-800;-600;0	691;0	580;-1	000;-1	000;4;-800;-600;0	502;0	623;-1	000;-1	000;4; ; ; ; ; ; ; ;
35987;1769;-800;-600;-1	000;-1	000;-1	000;-1	000;4;-800;-600;-1	000;-1	000;-1	000;-1	000;4; ; ; ; ; ; ; ;
36007;1770;-800;-600;-1	000;-1	000;-1	000;-1	000;4;-800;-600;-1	000;-1	000;-1	000;-1	000;4; ; ; ; ; ; ; ;
36027;1771;-800;-600;-1	000;-1	000;-1	000;-1	000;4;-800;-600;-1	000;-1	000;-1	000;-1	000;4; ; ; ; ; ; ; ;
36047;1772;-800;-600;-1	000;-1	000;-1	000;-1	000;4;-800;-600;-1	000;-1	000;-1	000;-1	000;4; ; ; ; ; ; ; ;
36067;1773;-800;-600;0	691;0	579;-1	000;-1	000;4;-800;-600;0	501;0	623;-1	000;-1	000;4; ; ; ; ; ; ; ;
36087;1774;-800;-600;-1	000;-1	000;-1	000;-1	000;4;-800;-600;-1	000;-1	000;-1	000;-1	000;4; ; ; ; ; ; ; ;
36107;1775;-800;-600;-1	000;-1	000;-1	000;-1	000;4;-800;-600;-1	000;-1	000;-1	000;-1	000;4; ; ; ; ; ; ; ;
36127;1776;-800;-600;-1	000;-1	000;-1	000;-1	000;4;-800;-600;-1	000;-1	000;-1	000;-1	000;4; ; ; ; ; ; ; ;
36147;1777;-800;-600;-1	000;-1	000;-1	000;-1	000;4;-800;-600;-1	000;-1	000;-1	000;-1	000;4; ; ; ; ; ; ; ;
36167;1778;-800;-600;0	691;0	579;-1	000;-1	000;4;-800;-600;0	502;0	623;-1	000;-1	000;4; ; ; ; ; ; ; ;
36187;1779;-800;-600;-1	000;-1	000;-1	000;-1	000;4;-800;-600;-1	000;-1	000;-1	000;-1	000;4; ; ; ; ; ; ; ;
36207;1780;-800;-600;-1	000;-1	000;-1	000;-1	000;4;-800;-600;-1	000;-1	000;-1	000;-1	000;4; ; ; ; ; ; ; ;
36227;1781;-800;-600;-1	000;-1	000;-1	000;-1	000;4;-800;-600;-1	000;-1	000;-1	000;-1	000;4; ; ; ; ; ; ; ;
36246;1782;-800;-600;-1	000;-1	000;-1	000;-1	000;4;-800;-600;-1	000;-1	000;-1	000;-1	000;4; ; ; ; ; ; ; ;
36266;1783;-800;-600;0	693;0	580;-1	000;-1	000;4;-800;-600;0	504;0	623;-1	000;-1	000;4; ; ; ; ; ; ; ;
36286;1784;-800;-600;-1	000;-1	000;-1	000;-1	000;4;-800;-600;-1	000;-1	000;-1	000;-1	000;4; ; ; ; ; ; ; ;
36306;1785;-800;-600;-1	000;-1	000;-1	000;-1	000;4;-800;-600;-1	000;-1	000;-1	000;-1	000;4; ; ; ; ; ; ; ;
36326;1786;-800;-600;-1	000;-1	000;-1	000;-1	000;4;-800;-600;-1	000;-1	000;-1	000;-1	000;4; ; ; ; ; ; ; ;
36346;1787;-800;-600;-1	000;-1	000;-1	000;-1	000;4;-800;-600;-1	000;-1	000;-1	000;-1	000;4; ; ; ; ; ; ; ;
36366;1788;-800;-600;0	692;0	580;-1	000;-1	000;4;-800;-600;0	503;0	624;-1	000;-1	000;4; ; ; ; ; ; ; ;
36386;1789;-800;-600;-1	000;-1	000;-1	000;-1	000;4;-800;-600;-1	000;-1	000;-1	000;-1	000;4; ; ; ; ; ; ; ;
36406;1790;-800;-600;-1	000;-1	000;-1	000;-1	000;4;-800;-600;-1	000;-1	000;-1	000;-1	000;4; ; ; ; ; ; ; ;
36426;1791;-800;-600;-1	000;-1	000;-1	000;-1	000;4;-800;-600;-1	000;-1	000;-1	000;-1	000;4; ; ; ; ; ; ; ;
36446;1792;-800;-600;-1	000;-1	000;-1	000;-1	000;4;-800;-600;-1	000;-1	000;-1	000;-1	000;4; ; ; ; ; ; ; ;
36466;1793;-800;-600;0	692;0	580;-1	000;-1	000;4;-800;-600;0	503;0	624;-1	000;-1	000;4; ; ; ; ; ; ; ;
36486;1794;-800;-600;-1	000;-1	000;-1	000;-1	000;4;-800;-600;-1	000;-1	000;-1	000;-1	000;4; ; ; ; ; ; ; ;
36506;1795;-800;-600;-1	000;-1	000;-1	000;-1	000;4;-800;-600;-1	000;-1	000;-1	000;-1	000;4; ; ; ; ; ; ; ;
36526;1796;-800;-600;-1	000;-1	000;-1	000;-1	000;4;-800;-600;-1	000;-1	000;-1	000;-1	000;4; ; ; ; ; ; ; ;
36546;1797;-800;-600;-1	000;-1	000;-1	000;-1	000;4;-800;-600;-1	000;-1	000;-1	000;-1	000;4; ; ; ; ; ; ; ;
36565;1798;-800;-600;0	693;0	580;-1	000;-1	000;4;-800;-600;0	503;0	624;-1	000;-1	000;4; ; ; ; ; ; ; ;
36585;1799;-800;-600;-1	000;-1	000;-1	000;-1	000;4;-800;-600;-1	000;-1	000;-1	000;-1	000;4; ; ; ; ; ; ; ;
36605;1800;-800;-600;-1	000;-1	000;-1	000;-1	000;4;-800;-600;-1	000;-1	000;-1	000;-1	000;4; ; ; ; ; ; ; ;
36625;1801;-800;-600;-1	000;-1	000;-1	000;-1	000;4;-800;-600;-1	000;-1	000;-1	000;-1	000;4; ; ; ; ; ; ; ;
36645;1802;-800;-600;-1	000;-1	000;-1	000;-1	000;4;-800;-600;-1	000;-1	000;-1	000;-1	000;4; ; ; ; ; ; ; ;
36665;1803;-800;-600;0	692;0	581;-1	000;-1	000;4;-800;-600;0	503;0	624;-1	000;-1	000;4; ; ; ; ; ; ; ;
36685;1804;-800;-600;-1	000;-1	000;-1	000;-1	000;4;-800;-600;-1	000;-1	000;-1	000;-1	000;4; ; ; ; ; ; ; ;
36705;1805;-800;-600;-1	000;-1	000;-1	000;-1	000;4;-800;-600;-1	000;-1	000;-1	000;-1	000;4; ; ; ; ; ; ; ;
36725;1806;-800;-600;-1	000;-1	000;-1	000;-1	000;4;-800;-600;-1	000;-1	000;-1	000;-1	000;4; ; ; ; ; ; ; ;
36745;1807;-800;-600;-1	000;-1	000;-1	000;-1	000;4;-800;-600;-1	000;-1	000;-1	000;-1	000;4; ; ; ; ; ; ; ;
36765;1808;-800;-600;0	693;0	580;-1	000;-1	000;4;-800;-600;0	504;0	624;-1	000;-1	000;4; ; ; ; ; ; ; ;
36785;1809;-800;-600;-1	000;-1	000;-1	000;-1	000;4;-800;-600;-1	000;-1	000;-1	000;-1	000;4; ; ; ; ; ; ; ;
36805;1810;-800;-600;-1	000;-1	000;-1	000;-1	000;4;-800;-600;-1	000;-1	000;-1	000;-1	000;4; ; ; ; ; ; ; ;
36825;1811;-800;-600;-1	000;-1	000;-1	000;-1	000;4;-800;-600;-1	000;-1	000;-1	000;-1	000;4; ; ; ; ; ; ; ;
36845;1812;-800;-600;-1	000;-1	000;-1	000;-1	000;4;-800;-600;-1	000;-1	000;-1	000;-1	000;4; ; ; ; ; ; ; ;
36864;1813;-800;-600;0	692;0	581;-1	000;-1	000;4;-800;-600;0	503;0	624;-1	000;-1	000;4; ; ; ; ; ; ; ;
36884;1814;-800;-600;-1	000;-1	000;-1	000;-1	000;4;-800;-600;-1	000;-1	000;-1	000;-1	000;4; ; ; ; ; ; ; ;
36904;1815;-800;-600;-1	000;-1	000;-1	000;-1	000;4;-800;-600;-1	000;-1	000;-1	000;-1	000;4; ; ; ; ; ; ; ;
36924;1816;-800;-600;-1	000;-1	000;-1	000;-1	000;4;-800;-600;-1	000;-1	000;-1	000;-1	000;4; ; ; ; ; ; ; ;
36944;1817;-800;-600;-1	000;-1	000;-1	000;-1	000;4;-800;-600;-1	000;-1	000;-1	000;-1	000;4; ; ; ; ; ; ; ;
36964;1818;-800;-600;0	693;0	580;-1	000;-1	000;4;-800;-600;0	503;0	624;-1	000;-1	000;4; ; ; ; ; ; ; ;
36984;1819;-800;-600;-1	000;-1	000;-1	000;-1	000;4;-800;-600;-1	000;-1	000;-1	000;-1	000;4; ; ; ; ; ; ; ;
37004;1820;-800;-600;-1	000;-1	000;-1	000;-1	000;4;-800;-600;-1	000;-1	000;-1	000;-1	000;4; ; ; ; ; ; ; ;
37024;1821;-800;-600;-1	000;-1	000;-1	000;-1	000;4;-800;-600;-1	000;-1	000;-1	000;-1	000;4; ; ; ; ; ; ; ;
37044;1822;-800;-600;-1	000;-1	000;-1	000;-1	000;4;-800;-600;-1	000;-1	000;-1	000;-1	000;4; ; ; ; ; ; ; ;
37064;1823;-800;-600;0	693;0	580;-1	000;-1	000;4;-800;-600;0	503;0	624;-1	000;-1	000;4; ; ; ; ; ; ; ;
37084;1824;-800;-600;-1	000;-1	000;-1	000;-1	000;4;-800;-600;-1	000;-1	000;-1	000;-1	000;4; ; ; ; ; ; ; ;
37104;1825;-800;-600;-1	000;-1	000;-1	000;-1	000;4;-800;-600;-1	000;-1	000;-1	000;-1	000;4; ; ; ; ; ; ; ;
37124;1826;-800;-600;-1	000;-1	000;-1	000;-1	000;4;-800;-600;-1	000;-1	000;-1	000;-1	000;4; ; ; ; ; ; ; ;
37144;1827;-800;-600;-1	000;-1	000;-1	000;-1	000;4;-800;-600;-1	000;-1	000;-1	000;-1	000;4; ; ; ; ; ; ; ;
37163;1828;-800;-600;0	692;0	580;-1	000;-1	000;4;-800;-600;0	503;0	624;-1	000;-1	000;4; ; ; ; ; ; ; ;
37184;1829;-800;-600;-1	000;-1	000;-1	000;-1	000;4;-800;-600;-1	000;-1	000;-1	000;-1	000;4; ; ; ; ; ; ; ;
37203;1830;-800;-600;-1	000;-1	000;-1	000;-1	000;4;-800;-600;-1	000;-1	000;-1	000;-1	000;4; ; ; ; ; ; ; ;
37223;1831;-800;-600;-1	000;-1	000;-1	000;-1	000;4;-800;-600;-1	000;-1	000;-1	000;-1	000;4; ; ; ; ; ; ; ;
37243;1832;-800;-600;-1	000;-1	000;-1	000;-1	000;4;-800;-600;-1	000;-1	000;-1	000;-1	000;4; ; ; ; ; ; ; ;
37263;1833;-800;-600;0	693;0	581;-1	000;-1	000;4;-800;-600;0	503;0	624;-1	000;-1	000;4; ; ; ; ; ; ; ;
37283;1834;-800;-600;-1	000;-1	000;-1	000;-1	000;4;-800;-600;-1	000;-1	000;-1	000;-1	000;4; ; ; ; ; ; ; ;
37303;1835;-800;-600;-1	000;-1	000;-1	000;-1	000;4;-800;-600;-1	000;-1	000;-1	000;-1	000;4; ; ; ; ; ; ; ;
37323;1836;-800;-600;-1	000;-1	000;-1	000;-1	000;4;-800;-600;-1	000;-1	000;-1	000;-1	000;4; ; ; ; ; ; ; ;
37343;1837;-800;-600;-1	000;-1	000;-1	000;-1	000;4;-800;-600;-1	000;-1	000;-1	000;-1	000;4; ; ; ; ; ; ; ;
37363;1838;-800;-600;0	693;0	581;-1	000;-1	000;4;-800;-600;0	504;0	624;-1	000;-1	000;4; ; ; ; ; ; ; ;
37383;1839;-800;-600;-1	000;-1	000;-1	000;-1	000;4;-800;-600;-1	000;-1	000;-1	000;-1	000;4; ; ; ; ; ; ; ;
37403;1840;-800;-600;-1	000;-1	000;-1	000;-1	000;4;-800;-600;-1	000;-1	000;-1	000;-1	000;4; ; ; ; ; ; ; ;
37423;1841;-800;-600;-1	000;-1	000;-1	000;-1	000;4;-800;-600;-1	000;-1	000;-1	000;-1	000;4; ; ; ; ; ; ; ;
37443;1842;-800;-600;-1	000;-1	000;-1	000;-1	000;4;-800;-600;-1	000;-1	000;-1	000;-1	000;4; ; ; ; ; ; ; ;
37462;1843;-800;-600;-1	000;-1	000;-1	000;-1	000;4;-800;-600;-1	000;-1	000;-1	000;-1	000;4; ; ; ; ; ; ; ;
37482;1844;-800;-600;-1	000;-1	000;-1	000;-1	000;4;-800;-600;-1	000;-1	000;-1	000;-1	000;4; ; ; ; ; ; ; ;
37502;1845;-800;-600;-1	000;-1	000;-1	000;-1	000;4;-800;-600;-1	000;-1	000;-1	000;-1	000;4; ; ; ; ; ; ; ;
37522;1846;-800;-600;-1	000;-1	000;-1	000;-1	000;4;-800;-600;-1	000;-1	000;-1	000;-1	000;4; ; ; ; ; ; ; ;
37542;1847;-800;-600;-1	000;-1	000;-1	000;-1	000;4;-800;-600;-1	000;-1	000;-1	000;-1	000;4; ; ; ; ; ; ; ;
37563;1848;-800;-600;-1	000;-1	000;-1	000;-1	000;4;-800;-600;-1	000;-1	000;-1	000;-1	000;4; ; ; ; ; ; ; ;
37582;1849;-800;-600;-1	000;-1	000;-1	000;-1	000;4;-800;-600;-1	000;-1	000;-1	000;-1	000;4; ; ; ; ; ; ; ;
37603;1850;-800;-600;-1	000;-1	000;-1	000;-1	000;4;-800;-600;-1	000;-1	000;-1	000;-1	000;4; ; ; ; ; ; ; ;
37622;1851;-800;-600;-1	000;-1	000;-1	000;-1	000;4;-800;-600;-1	000;-1	000;-1	000;-1	000;4; ; ; ; ; ; ; ;
37643;1852;-800;-600;0	693;0	579;-1	000;-1	000;4;-800;-600;0	693;0	579;-1	000;-1	000;4; ; ; ; ; ; ; ;
37662;1853;-800;-600;-1	000;-1	000;-1	000;-1	000;4;-800;-600;-1	000;-1	000;-1	000;-1	000;4; ; ; ; ; ; ; ;
37682;1854;-800;-600;-1	000;-1	000;-1	000;-1	000;4;-800;-600;-1	000;-1	000;-1	000;-1	000;4; ; ; ; ; ; ; ;
37702;1855;-800;-600;-1	000;-1	000;-1	000;-1	000;4;-800;-600;-1	000;-1	000;-1	000;-1	000;4; ; ; ; ; ; ; ;
37723;1856;-800;-600;-1	000;-1	000;-1	000;-1	000;4;-800;-600;-1	000;-1	000;-1	000;-1	000;4; ; ; ; ; ; ; ;
37741;1857;-800;-600;-1	000;-1	000;-1	000;-1	000;4;-800;-600;-1	000;-1	000;-1	000;-1	000;4; ; ; ; ; ; ; ;
37762;1858;-800;-600;-1	000;-1	000;-1	000;-1	000;4;-800;-600;-1	000;-1	000;-1	000;-1	000;4; ; ; ; ; ; ; ;
37781;1859;-800;-600;-1	000;-1	000;-1	000;-1	000;4;-800;-600;-1	000;-1	000;-1	000;-1	000;4; ; ; ; ; ; ; ;
37802;1860;-800;-600;-1	000;-1	000;-1	000;-1	000;4;-800;-600;-1	000;-1	000;-1	000;-1	000;4; ; ; ; ; ; ; ;
37821;1861;-800;-600;-1	000;-1	000;-1	000;-1	000;4;-800;-600;-1	000;-1	000;-1	000;-1	000;4; ; ; ; ; ; ; ;
37842;1862;-800;-600;-1	000;-1	000;-1	000;-1	000;4;-800;-600;-1	000;-1	000;-1	000;-1	000;4; ; ; ; ; ; ; ;
37861;1863;-800;-600;0	693;0	580;-1	000;-1	000;4;-800;-600;0	693;0	580;-1	000;-1	000;4; ; ; ; ; ; ; ;
37882;1864;391;333;0	693;0	580;666	755;3	918;3;147;283;0	693;0	580;666	755;3	918;1; ; ; ; ; ; ; ;
37901;1865;390;337;0	693;0	580;666	755;3	923;0;359;321;0	504;0	624;666	755;4	176;0; ; ; ; ; ; ; ;
37922;1866;394;333;0	693;0	580;666	755;3	942;0;357;325;0	504;0	624;666	755;4	230;0; ; ; ; ; ; ; ;
37941;1867;398;335;0	693;0	580;666	755;3	927;0;354;322;0	503;0	623;666	755;4	202;0; ; ; ; ; ; ; ;
37962;1868;399;336;0	693;0	580;666	275;3	932;0;352;332;0	503;0	623;656	305;4	164;0; ; ; ; ; ; ; ;
37981;1869;402;343;0	693;0	580;666	275;3	943;0;356;333;0	503;0	623;656	305;4	155;0; ; ; ; ; ; ; ;
38003;1870;348;344;0	693;0	580;666	275;3	964;0;314;328;0	504;0	623;656	305;4	118;0; ; ; ; ; ; ; ;
38021;1871;252;319;0	694;0	580;666	275;3	968;0;222;308;0	506;0	623;656	305;4	101;0;20;208;316; ; ; ; ;
38042;1872;235;315;0	695;0	580;666	275;4	003;0;203;302;0	506;0	623;656	305;4	202;0;20;208;316; ; ; ; ;
38060;1873;225;321;0	695;0	579;656	740;3	961;0;183;293;0	506;0	623;658	948;4	199;0;20;208;316; ; ; ; ;
38082;1874;231;328;0	695;0	580;656	740;3	997;0;199;299;0	506;0	623;658	948;4	176;0;20;208;316; ; ; ; ;
38100;1875;220;326;0	694;0	580;656	740;3	970;0;194;303;0	506;0	623;658	948;4	177;0;20;208;316; ; ; ; ;
38120;1876;219;324;0	694;0	580;656	740;3	979;0;190;315;0	505;0	623;658	948;4	138;0;20;208;316; ; ; ; ;
38140;1877;220;330;0	694;0	580;656	740;3	947;0;195;310;0	506;0	623;658	948;4	175;0;20;208;316; ; ; ; ;
38160;1878;221;329;0	695;0	580;656	191;3	939;0;195;318;0	506;0	623;656	927;4	154;0;20;208;316; ; ; ; ;
38180;1879;230;328;0	695;0	580;656	191;3	929;0;197;313;0	506;0	623;656	927;4	130;0;20;208;316; ; ; ; ;
38200;1880;220;330;0	695;0	580;656	191;3	916;0;188;316;0	506;0	623;656	927;4	077;0;20;208;316; ; ; ; ;
38220;1881;218;330;0	695;0	580;656	191;3	916;0;185;312;0	506;0	623;656	927;4	042;0;20;208;316; ; ; ; ;
38240;1882;191;356;0	695;0	580;656	191;3	914;0;163;334;0	507;0	624;656	927;4	010;0;21;173;357; ; ; ; ;
38260;1883;183;360;0	695;0	580;655	370;3	908;0;154;336;0	506;0	624;657	445;3	982;0;21;173;357; ; ; ; ;
38280;1884;190;376;0	695;0	580;655	370;3	874;0;153;339;0	506;0	624;657	445;4	029;0;21;173;357; ; ; ; ;
38300;1885;195;377;0	695;0	580;655	370;3	850;0;154;336;0	506;0	624;657	445;3	991;0;21;173;357; ; ; ; ;
38320;1886;191;375;0	695;0	580;655	370;3	855;0;148;348;0	506;0	624;657	445;3	970;0;21;173;357; ; ; ; ;
38339;1887;183;363;0	695;0	581;655	370;3	871;0;146;350;0	506;0	624;657	445;4	016;0;21;173;357; ; ; ; ;
38359;1888;184;362;0	695;0	580;654	820;3	857;0;144;352;0	506;0	624;657	834;3	992;0;21;173;357; ; ; ; ;
38379;1889;195;377;0	696;0	580;654	820;3	862;0;158;339;0	507;0	624;657	834;3	966;0;21;173;357; ; ; ; ;
38399;1890;191;377;0	695;0	580;654	820;3	852;0;154;337;0	506;0	624;657	834;3	982;0;21;173;357; ; ; ; ;
38419;1891;194;371;0	695;0	581;654	820;3	853;0;163;347;0	506;0	624;657	834;3	964;0;21;173;357; ; ; ; ;
38439;1892;195;363;0	695;0	581;654	820;3	842;0;162;348;0	506;0	624;657	834;3	951;0;21;173;357; ; ; ; ;
38459;1893;193;360;0	695;0	581;655	676;3	844;0;163;349;0	506;0	624;656	899;3	948;0;21;173;357; ; ; ; ;
38479;1894;189;368;0	696;0	581;655	676;3	879;0;151;347;0	507;0	624;656	899;3	981;0;21;173;357; ; ; ; ;
38499;1895;189;360;0	696;0	581;655	676;3	913;0;168;349;0	507;0	624;656	899;4	032;0;21;173;357; ; ; ; ;
38519;1896;191;369;0	696;0	581;655	676;3	889;0;162;351;0	507;0	625;656	899;4	004;0;21;173;357; ; ; ; ;
38539;1897;182;369;0	696;0	581;655	676;3	894;0;153;352;0	507;0	625;656	899;4	016;0;21;173;357; ; ; ; ;
38559;1898;182;369;0	696;0	581;656	010;3	909;0;159;353;0	507;0	625;657	966;4	007;0;21;173;357; ; ; ; ;
38579;1899;182;362;0	695;0	581;656	010;3	873;0;153;349;0	506;0	625;657	966;4	031;0;21;173;357; ; ; ; ;
38599;1900;195;368;0	695;0	581;656	010;3	922;0;157;348;0	506;0	625;657	966;4	015;0;21;173;357; ; ; ; ;
38619;1901;196;368;0	695;0	581;656	010;3	913;0;154;344;0	506;0	625;657	966;4	028;0;21;173;357; ; ; ; ;
38639;1902;183;365;0	695;0	581;656	010;3	882;0;160;341;0	506;0	625;657	966;4	011;0;21;173;357; ; ; ; ;
38658;1903;189;367;0	696;0	581;657	089;3	911;0;161;340;0	507;0	624;656	968;4	008;0;21;173;357; ; ; ; ;
38678;1904;180;366;0	696;0	581;657	089;3	883;0;161;348;0	507;0	624;656	968;4	030;0;21;173;357; ; ; ; ;
38698;1905;178;357;0	696;0	581;657	089;3	871;0;152;349;0	507;0	624;656	968;3	976;0;21;173;357; ; ; ; ;
38718;1906;184;363;0	696;0	581;657	089;3	820;0;148;352;0	507;0	625;656	968;4	004;0;21;173;357; ; ; ; ;
38738;1907;183;369;0	696;0	581;657	089;3	802;0;158;344;0	507;0	625;656	968;4	040;0;21;173;357; ; ; ; ;
38758;1908;183;367;0	696;0	581;655	941;3	777;0;152;344;0	507;0	625;657	874;4	026;0;21;173;357; ; ; ; ;
38778;1909;188;368;0	696;0	581;655	941;3	827;0;159;351;0	507;0	625;657	874;4	018;0;21;173;357; ; ; ; ;
38798;1910;185;362;0	696;0	581;655	941;3	835;0;146;351;0	507;0	624;657	874;4	019;0;21;173;357; ; ; ; ;
38818;1911;181;368;0	696;0	581;655	941;3	830;0;151;347;0	507;0	624;657	874;3	961;0;21;173;357; ; ; ; ;
38838;1912;196;375;0	696;0	580;655	941;3	789;0;171;345;0	507;0	624;657	874;3	958;0;21;173;357; ; ; ; ;
38858;1913;194;374;0	695;0	580;656	164;3	790;0;169;346;0	506;0	624;655	454;3	941;0;21;173;357; ; ; ; ;
38878;1914;190;376;0	695;0	580;656	164;3	852;0;169;340;0	506;0	624;655	454;3	907;0;21;173;357; ; ; ; ;
38898;1915;194;378;0	695;0	580;656	164;3	785;0;165;340;0	506;0	624;655	454;3	987;0;21;173;357; ; ; ; ;
38918;1916;187;377;0	695;0	580;656	164;3	762;0;157;343;0	506;0	624;655	454;3	981;0;21;173;357; ; ; ; ;
38937;1917;186;373;0	696;0	580;656	164;3	821;0;166;345;0	507;0	624;655	454;3	951;0;21;173;357; ; ; ; ;
38957;1918;186;373;0	696;0	580;655	855;3	778;0;163;346;0	507;0	624;655	863;3	996;0;21;173;357; ; ; ; ;
38977;1919;191;367;0	696;0	581;655	855;3	732;0;169;346;0	507;0	625;655	863;3	933;0;21;173;357; ; ; ; ;
38997;1920;192;382;0	696;0	581;655	855;3	762;0;170;350;0	507;0	625;655	863;3	930;0;21;173;357; ; ; ; ;
39017;1921;181;368;0	696;0	581;655	855;3	733;0;160;338;0	507;0	625;655	863;3	866;0;21;173;357; ; ; ; ;
39037;1922;186;360;0	696;0	581;655	855;3	792;0;164;350;0	507;0	625;655	863;3	907;0;21;173;357; ; ; ; ;
39057;1923;182;363;0	695;0	581;656	635;3	797;0;161;346;0	506;0	624;655	966;3	888;0;21;173;357; ; ; ; ;
39077;1924;181;369;0	695;0	581;656	635;3	682;0;160;349;0	506;0	624;655	966;3	914;0;21;173;357; ; ; ; ;
39097;1925;197;377;0	695;0	580;656	635;3	724;0;162;344;0	506;0	624;655	966;3	909;0;21;173;357; ; ; ; ;
39117;1926;226;351;0	695;0	580;656	635;3	698;0;200;324;0	506;0	624;655	966;3	824;0; ; ; ; ; ; ; ;
39137;1927;271;274;0	694;0	579;656	635;3	641;0;263;256;0	505;0	622;655	966;3	825;0;22;289;246; ; ; ; ;
39157;1928;293;263;0	693;0	579;657	037;3	654;0;282;242;0	505;0	622;654	885;3	820;0;22;289;246; ; ; ; ;
39177;1929;299;253;0	693;0	579;657	037;3	613;0;279;229;0	505;0	623;654	885;3	775;0;22;289;246; ; ; ; ;
39197;1930;300;255;0	693;0	579;657	037;3	593;0;278;222;0	505;0	623;654	885;3	796;0;22;289;246; ; ; ; ;
39217;1931;289;243;0	694;0	580;657	037;3	625;0;273;213;0	505;0	623;654	885;3	756;0;22;289;246; ; ; ; ;
39237;1932;299;241;0	694;0	580;657	037;3	578;0;288;226;0	505;0	623;654	885;3	763;0;22;289;246; ; ; ; ;
39256;1933;293;233;0	694;0	580;662	482;3	613;0;286;219;0	505;0	623;655	225;3	764;0;22;289;246; ; ; ; ;
39277;1934;290;236;0	694;0	580;662	482;3	662;0;275;219;0	505;0	623;655	225;3	751;0;22;289;246; ; ; ; ;
39296;1935;292;253;0	694;0	579;662	482;3	692;0;285;225;0	505;0	623;655	225;3	792;0;22;289;246; ; ; ; ;
39316;1936;296;254;0	694;0	579;662	482;3	626;0;286;230;0	505;0	623;655	225;3	728;0;22;289;246; ; ; ; ;
39336;1937;295;257;0	694;0	579;662	482;3	609;0;286;213;0	505;0	623;655	225;3	709;0;22;289;246; ; ; ; ;
39356;1938;295;259;0	693;0	580;661	797;3	589;0;286;218;0	504;0	623;654	847;3	708;0;22;289;246; ; ; ; ;
39376;1939;303;244;0	693;0	580;661	797;3	640;0;278;232;0	504;0	623;654	847;3	698;0;22;289;246; ; ; ; ;
39396;1940;292;237;0	694;0	581;661	797;3	617;0;289;229;0	505;0	623;654	847;3	755;0;22;289;246; ; ; ; ;
39416;1941;300;245;0	694;0	581;661	797;3	607;0;283;226;0	505;0	623;654	847;3	772;0;22;289;246; ; ; ; ;
39436;1942;289;241;0	694;0	581;661	797;3	573;0;286;229;0	505;0	623;654	847;3	698;0;22;289;246; ; ; ; ;
39456;1943;292;241;0	695;0	581;659	873;3	545;0;284;230;0	505;0	623;652	986;3	721;0;22;289;246; ; ; ; ;
39476;1944;286;244;0	695;0	581;659	873;3	621;0;277;231;0	505;0	624;652	986;3	672;0;22;289;246; ; ; ; ;
39496;1945;288;240;0	695;0	582;659	873;3	576;0;274;233;0	505;0	624;652	986;3	629;0;22;289;246; ; ; ; ;
39516;1946;286;255;0	694;0	581;659	873;3	583;0;276;232;0	505;0	623;652	986;3	661;0;22;289;246; ; ; ; ;
39535;1947;284;252;0	694;0	581;659	873;3	574;0;282;224;0	505;0	623;652	986;3	630;0;22;289;246; ; ; ; ;
39555;1948;284;248;0	694;0	581;661	518;3	584;0;282;220;0	505;0	623;656	042;3	657;0;22;289;246; ; ; ; ;
39575;1949;305;242;0	694;0	581;661	518;3	588;0;275;220;0	505;0	623;656	042;3	661;0;22;289;246; ; ; ; ;
39595;1950;287;248;0	694;0	580;661	518;3	587;0;283;217;0	505;0	623;656	042;3	646;0;22;289;246; ; ; ; ;
39615;1951;288;246;0	694;0	581;661	518;3	554;0;291;231;0	505;0	623;656	042;3	656;0;22;289;246; ; ; ; ;
39635;1952;304;254;0	694;0	581;661	518;3	620;0;284;238;0	504;0	624;656	042;3	617;0;22;289;246; ; ; ; ;
39655;1953;296;256;0	693;0	581;660	744;3	609;0;288;246;0	504;0	624;652	576;3	593;0;22;289;246; ; ; ; ;
39675;1954;298;272;0	693;0	581;660	744;3	615;0;280;244;0	504;0	624;652	576;3	643;0;22;289;246; ; ; ; ;
39695;1955;304;271;0	693;0	581;660	744;3	630;0;276;241;0	504;0	624;652	576;3	650;0;22;289;246; ; ; ; ;
39715;1956;305;277;0	694;0	581;660	744;3	663;0;275;252;0	504;0	624;652	576;3	663;0;22;289;246; ; ; ; ;
39735;1957;305;280;0	694;0	581;660	744;3	625;0;281;248;0	504;0	625;652	576;3	663;0;22;289;246; ; ; ; ;
39755;1958;305;281;0	693;0	581;661	947;3	641;0;278;248;0	504;0	625;653	232;3	667;0;22;289;246; ; ; ; ;
39775;1959;298;272;0	693;0	581;661	947;3	674;0;287;243;0	504;0	625;653	232;3	670;0;22;289;246; ; ; ; ;
39795;1960;301;280;0	693;0	581;661	947;3	699;0;285;251;0	504;0	625;653	232;3	705;0;22;289;246; ; ; ; ;
39815;1961;301;286;0	693;0	581;661	947;3	643;0;284;252;0	504;0	625;653	232;3	770;0;22;289;246; ; ; ; ;
39835;1962;298;271;0	693;0	581;661	947;3	677;0;283;241;0	504;0	625;653	232;3	693;0;22;289;246; ; ; ; ;
39854;1963;299;274;0	693;0	581;663	462;3	683;0;281;242;0	504;0	625;655	744;3	724;0;22;289;246; ; ; ; ;
39874;1964;290;268;0	693;0	582;663	462;3	693;0;286;249;0	504;0	625;655	744;3	788;0;22;289;246; ; ; ; ;
39894;1965;298;270;0	693;0	581;663	462;3	723;0;278;249;0	504;0	625;655	744;3	812;0;22;289;246; ; ; ; ;
39914;1966;299;276;0	693;0	581;663	462;3	778;0;281;250;0	504;0	625;655	744;3	796;0;22;289;246; ; ; ; ;
39934;1967;296;267;0	693;0	581;663	462;3	766;0;293;248;0	504;0	625;655	744;3	847;0;22;289;246; ; ; ; ;
39954;1968;297;271;0	693;0	581;662	051;3	746;0;290;247;0	504;0	625;656	675;3	858;0;22;289;246; ; ; ; ;
39974;1969;306;279;0	693;0	581;662	051;3	800;0;285;258;0	504;0	624;656	675;3	918;0;22;289;246; ; ; ; ;
39994;1970;307;279;0	694;0	581;662	051;3	804;0;282;249;0	504;0	624;656	675;3	838;0;22;289;246; ; ; ; ;
40014;1971;345;342;0	693;0	582;662	051;3	831;0;323;312;0	504;0	625;656	675;3	908;0; ; ; ; ; ; ; ;
40034;1972;397;364;0	693;0	583;662	051;3	846;0;369;353;0	504;0	626;656	675;3	964;0;23;380;354; ; ; ; ;
40054;1973;414;384;0	693;0	582;666	631;3	887;0;385;372;0	504;0	625;655	362;3	938;0;23;380;354; ; ; ; ;
40074;1974;395;373;0	693;0	582;666	631;3	842;0;364;357;0	503;0	625;655	362;3	971;0;23;380;354; ; ; ; ;
40094;1975;397;372;0	692;0	582;666	631;3	882;0;365;358;0	503;0	625;655	362;3	969;0;23;380;354; ; ; ; ;
40114;1976;387;363;0	692;0	583;666	631;3	905;0;373;355;0	503;0	626;655	362;3	999;0;23;380;354; ; ; ; ;
40133;1977;391;372;0	692;0	582;666	631;3	964;0;373;350;0	503;0	626;655	362;3	997;0;23;380;354; ; ; ; ;
40153;1978;390;370;0	692;0	582;666	037;3	997;0;372;346;0	503;0	625;658	100;4	010;0;23;380;354; ; ; ; ;
40173;1979;395;363;0	693;0	582;666	037;3	885;0;374;347;0	503;0	625;658	100;3	994;0;23;380;354; ; ; ; ;
40193;1980;402;370;0	693;0	582;666	037;3	900;0;369;343;0	503;0	625;658	100;4	039;0;23;380;354; ; ; ; ;
40213;1981;404;374;0	693;0	582;666	037;3	940;0;364;342;0	503;0	625;658	100;4	049;0;23;380;354; ; ; ; ;
40233;1982;400;370;0	693;0	582;666	037;3	924;0;368;348;0	503;0	625;658	100;4	058;0;23;380;354; ; ; ; ;
40253;1983;401;373;0	693;0	582;664	533;3	937;0;366;346;0	503;0	625;657	185;4	061;0;23;380;354; ; ; ; ;
40273;1984;398;380;0	693;0	582;664	533;3	922;0;364;351;0	503;0	625;657	185;4	023;0;23;380;354; ; ; ; ;
[truncated: 6,570 more rows]
