# Supplementary material for: Perception of Individual and Joint Action in Infants and Adults
Source: PLoS One. 2014 Sep 9;9(9):e107450. doi: 10.1371/journal.pone.0107450 (PMC4174902; doi:10.1371/journal.pone.0107450)
Supplement: Data S1 — Raw files of eye tracking data of all participants. (ZIP) [file pone.0107450.s001.zip › Turmbau2012b_12_06.csv]

Data properties:
Recording date: 09.07.2012
Recording time : 10:42:34:734 (corresponds to time 0)
Study: Turmbau2012b
Subject: Turmbau2012b_12_06
Recording: Turmbau2012b_12_06
Screen resolution: 800 x 600
Coordinate unit: Pixels
Filter settings:
Eye: Average
Fixation radius: 30
Min duration: 100
Timestamp;Number;GazepointX (L);GazepointY (L);CamX (L);CamY (L);Distance (L);Pupil (L);Validity (L);GazepointX (R);GazepointY (R);CamX (R);CamY (R);Distance (R);Pupil (R);Validity (R);Fixation;GazepointX;GazepointY;Event;Event Key;Data 1;Data 2;Description
6;1;422;190;0	491;0	585;557	511;4	923;0;419;189;0	261;0	636;550	882;5	043;0;1;407;213; ; ; ; ;
26;2;416;194;0	490;0	584;557	511;4	888;0;423;183;0	260;0	636;550	882;5	017;0;1;407;213; ; ; ; ;
46;3;419;191;0	490;0	584;557	511;4	905;0;416;187;0	260;0	635;550	882;5	025;0;1;407;213; ; ; ; ;
66;4;418;190;0	490;0	583;558	389;4	903;0;416;186;0	260;0	634;550	617;5	013;0;1;407;213; ; ; ; ;
86;5;418;197;0	491;0	583;558	389;4	823;0;418;192;0	261;0	634;550	617;4	916;0;1;407;213; ; ; ; ;
106;6;419;194;0	492;0	583;558	389;4	829;0;415;189;0	263;0	634;550	617;4	913;0;1;407;213; ; ; ; ;
126;7;417;197;0	494;0	583;558	389;4	836;0;417;193;0	265;0	634;550	617;4	916;0;1;407;213; ; ; ; ;
146;8;417;194;0	496;0	583;558	389;4	821;0;412;191;0	267;0	633;550	617;4	881;0;1;407;213; ; ; ; ;
166;9;417;193;0	499;0	582;560	224;4	841;0;412;188;0	269;0	632;552	476;4	893;0;1;407;213; ; ; ; ;
186;10;418;196;0	501;0	583;560	224;4	793;0;409;186;0	272;0	632;552	476;4	856;0;1;407;213; ; ; ; ;
206;11;423;196;0	503;0	582;560	224;4	749;0;414;190;0	274;0	632;552	476;4	836;0;1;407;213; ; ; ; ;
226;12;419;201;0	504;0	582;560	224;4	694;0;410;188;0	276;0	632;552	476;4	787;0;1;407;213; ; ; ; ;
246;13;418;198;0	505;0	582;560	224;4	684;0;406;188;0	277;0	632;552	476;4	767;0;1;407;213; ; ; ; ;
266;14;419;196;0	506;0	582;562	040;4	688;0;408;186;0	278;0	631;554	119;4	761;0;1;407;213; ; ; ; ;
285;15;418;197;0	506;0	583;562	040;4	616;0;412;183;0	278;0	632;554	119;4	722;0;1;407;213; ; ; ; ;
305;16;417;201;0	507;0	584;562	040;4	574;0;406;187;0	278;0	633;554	119;4	677;0;1;407;213; ; ; ; ;
325;17;413;223;0	507;0	585;562	040;4	536;0;397;215;0	279;0	634;554	119;4	692;0;1;407;213; ; ; ; ;
345;18;410;219;0	507;0	586;562	040;4	533;0;395;219;0	279;0	635;554	119;4	661;0;1;407;213; ; ; ; ;
357; ; ; ; ; ; ; ;5; ; ; ; ; ; ;5; ; ; ;ShowAVI;8;0;0;atFish.avi
365;19;408;214;0	507;0	586;563	118;4	537;0;393;222;0	278;0	635;553	971;4	660;0;1;407;213; ; ; ; ;
385;20;410;219;0	506;0	588;563	118;4	459;0;394;212;0	277;0	637;553	971;4	574;0;1;407;213; ; ; ; ;
405;21;408;213;0	505;0	589;563	118;4	417;0;399;214;0	276;0	638;553	971;4	566;0;1;407;213; ; ; ; ;
425;22;411;221;0	504;0	589;563	118;4	391;0;391;217;0	275;0	639;553	971;4	528;0;1;407;213; ; ; ; ;
445;23;405;221;0	503;0	590;563	118;4	412;0;391;216;0	274;0	640;553	971;4	530;0;1;407;213; ; ; ; ;
465;24;404;222;0	502;0	590;561	760;4	392;0;389;218;0	273;0	640;553	359;4	527;0;1;407;213; ; ; ; ;
485;25;411;221;0	501;0	593;561	760;4	344;0;395;216;0	273;0	642;553	359;4	521;0;1;407;213; ; ; ; ;
505;26;411;223;0	502;0	595;561	760;4	331;0;392;211;0	273;0	644;553	359;4	518;0;1;407;213; ; ; ; ;
525;27;411;221;0	502;0	596;561	760;4	339;0;398;217;0	274;0	645;553	359;4	535;0;1;407;213; ; ; ; ;
545;28;412;225;0	504;0	598;561	760;4	301;0;394;217;0	275;0	646;553	359;4	540;0;1;407;213; ; ; ; ;
565;29;411;222;0	505;0	598;564	556;4	314;0;395;213;0	277;0	646;556	334;4	569;0;1;407;213; ; ; ; ;
585;30;413;222;0	507;0	600;564	556;4	367;0;395;217;0	279;0	647;556	334;4	557;0;1;407;213; ; ; ; ;
604;31;412;219;0	509;0	600;564	556;4	320;0;395;215;0	282;0	647;556	334;4	549;0;1;407;213; ; ; ; ;
624;32;412;223;0	511;0	600;564	556;4	306;0;390;220;0	284;0	646;556	334;4	596;0;1;407;213; ; ; ; ;
644;33;411;218;0	513;0	599;564	556;4	334;0;390;221;0	286;0	645;556	334;4	570;0;1;407;213; ; ; ; ;
664;34;410;216;0	515;0	598;566	225;4	346;0;389;222;0	288;0	644;556	086;4	576;0;1;407;213; ; ; ; ;
684;35;410;218;0	516;0	598;566	225;4	320;0;394;218;0	289;0	644;556	086;4	539;0;1;407;213; ; ; ; ;
704;36;414;221;0	516;0	598;566	225;4	343;0;390;216;0	290;0	644;556	086;4	558;0;1;407;213; ; ; ; ;
724;37;411;218;0	516;0	598;566	225;4	398;0;391;217;0	289;0	644;556	086;4	553;0;1;407;213; ; ; ; ;
744;38;416;221;0	515;0	598;566	225;4	373;0;393;223;0	288;0	644;556	086;4	610;0;1;407;213; ; ; ; ;
764;39;416;221;0	514;0	598;565	187;4	393;0;391;222;0	286;0	645;556	249;4	626;0;1;407;213; ; ; ; ;
784;40;413;217;0	512;0	599;565	187;4	382;0;394;220;0	285;0	646;556	249;4	623;0;1;407;213; ; ; ; ;
804;41;413;214;0	511;0	600;565	187;4	422;0;389;219;0	283;0	647;556	249;4	663;0;1;407;213; ; ; ; ;
824;42;414;217;0	509;0	600;565	187;4	445;0;394;220;0	282;0	648;556	249;4	629;0;1;407;213; ; ; ; ;
844;43;416;218;0	508;0	601;565	187;4	465;0;398;213;0	280;0	649;556	249;4	632;0;1;407;213; ; ; ; ;
863;44;416;219;0	507;0	601;564	065;4	476;0;396;214;0	279;0	649;554	876;4	623;0;1;407;213; ; ; ; ;
883;45;414;221;0	506;0	602;564	065;4	470;0;393;225;0	278;0	650;554	876;4	731;0;1;407;213; ; ; ; ;
903;46;413;217;0	505;0	602;564	065;4	492;0;394;215;0	277;0	651;554	876;4	713;0;1;407;213; ; ; ; ;
923;47;410;219;0	505;0	602;564	065;4	505;0;395;223;0	277;0	651;554	876;4	726;0;1;407;213; ; ; ; ;
943;48;414;211;0	505;0	602;564	065;4	499;0;396;221;0	278;0	651;554	876;4	754;0;1;407;213; ; ; ; ;
963;49;413;212;0	506;0	601;562	500;4	494;0;397;218;0	278;0	650;554	602;4	748;0;1;407;213; ; ; ; ;
983;50;414;215;0	507;0	601;562	500;4	601;0;397;219;0	279;0	650;554	602;4	781;0;1;407;213; ; ; ; ;
1003;51;410;219;0	508;0	600;562	500;4	612;0;396;218;0	280;0	649;554	602;4	820;0;1;407;213; ; ; ; ;
1023;52;409;219;0	508;0	599;562	500;4	610;0;398;222;0	281;0	648;554	602;4	830;0;1;407;213; ; ; ; ;
1043;53;413;212;0	509;0	599;562	500;4	605;0;397;220;0	281;0	647;554	602;4	844;0;1;407;213; ; ; ; ;
1063;54;410;212;0	509;0	597;564	192;4	624;0;397;221;0	281;0	646;554	717;4	856;0;1;407;213; ; ; ; ;
1083;55;411;219;0	509;0	597;564	192;4	668;0;398;217;0	281;0	645;554	717;4	850;0;1;407;213; ; ; ; ;
1103;56;413;212;0	509;0	596;564	192;4	647;0;400;221;0	281;0	644;554	717;4	850;0;1;407;213; ; ; ; ;
1123;57;413;213;0	509;0	596;564	192;4	692;0;401;218;0	281;0	644;554	717;4	846;0;1;407;213; ; ; ; ;
1143;58;414;216;0	509;0	596;564	192;4	722;0;402;221;0	281;0	644;554	717;4	876;0;1;407;213; ; ; ; ;
1163;59;414;214;0	509;0	595;563	102;4	718;0;403;220;0	281;0	643;554	876;4	878;0;1;407;213; ; ; ; ;
1183;60;414;216;0	510;0	596;563	102;4	751;0;403;222;0	282;0	643;554	876;4	946;0;1;407;213; ; ; ; ;
1202;61;413;213;0	510;0	595;563	102;4	767;0;401;219;0	283;0	643;554	876;4	907;0;1;407;213; ; ; ; ;
1222;62;413;215;0	511;0	595;563	102;4	744;0;399;218;0	283;0	643;554	876;4	943;0;1;407;213; ; ; ; ;
1242;63;410;217;0	511;0	594;563	102;4	755;0;401;219;0	284;0	643;554	876;4	949;0;1;407;213; ; ; ; ;
1262;64;410;215;0	512;0	594;564	030;4	765;0;400;218;0	284;0	642;555	656;4	946;0;1;407;213; ; ; ; ;
1282;65;413;212;0	512;0	594;564	030;4	811;0;403;220;0	284;0	642;555	656;4	959;0;1;407;213; ; ; ; ;
1302;66;414;208;0	512;0	593;564	030;4	819;0;405;219;0	284;0	642;555	656;5	002;0;1;407;213; ; ; ; ;
1322;67;413;213;0	511;0	593;564	030;4	839;0;405;215;0	284;0	642;555	656;5	067;0;1;407;213; ; ; ; ;
1342;68;411;209;0	511;0	593;564	030;4	830;0;410;217;0	284;0	642;555	656;5	097;0;1;407;213; ; ; ; ;
1362;69;411;212;0	510;0	593;563	534;4	837;0;412;214;0	283;0	641;556	447;5	134;0;1;407;213; ; ; ; ;
1382;70;412;215;0	510;0	593;563	534;4	862;0;406;218;0	283;0	642;556	447;5	066;0;1;407;213; ; ; ; ;
1402;71;417;216;0	510;0	593;563	534;4	863;0;409;218;0	283;0	641;556	447;5	083;0;1;407;213; ; ; ; ;
1422;72;416;212;0	511;0	592;563	534;4	906;0;405;214;0	283;0	641;556	447;5	094;0;1;407;213; ; ; ; ;
1442;73;410;211;0	512;0	592;563	534;4	897;0;409;218;0	284;0	641;556	447;5	110;0;1;407;213; ; ; ; ;
1461;74;412;209;0	513;0	592;563	772;4	891;0;408;219;0	285;0	640;555	190;5	111;0;1;407;213; ; ; ; ;
1482;75;411;211;0	513;0	592;563	772;4	951;0;407;219;0	286;0	641;555	190;5	121;0;1;407;213; ; ; ; ;
1501;76;416;214;0	514;0	592;563	772;4	948;0;406;221;0	287;0	640;555	190;5	108;0;1;407;213; ; ; ; ;
1521;77;411;212;0	514;0	592;563	772;4	972;0;405;218;0	287;0	640;555	190;5	157;0;1;407;213; ; ; ; ;
1541;78;413;211;0	514;0	592;563	772;4	990;0;407;220;0	287;0	639;555	190;5	134;0;1;407;213; ; ; ; ;
1561;79;414;210;0	514;0	591;565	269;5	010;0;406;219;0	287;0	638;556	237;5	150;0;1;407;213; ; ; ; ;
1581;80;411;211;0	515;0	591;565	269;5	043;0;407;223;0	288;0	637;556	237;5	167;0;1;407;213; ; ; ; ;
1601;81;411;213;0	515;0	590;565	269;5	046;0;406;219;0	288;0	636;556	237;5	207;0;1;407;213; ; ; ; ;
1621;82;414;213;0	515;0	589;565	269;5	105;0;407;221;0	288;0	635;556	237;5	223;0;1;407;213; ; ; ; ;
1641;83;411;212;0	516;0	589;565	269;5	126;0;405;222;0	289;0	634;556	237;5	246;0;1;407;213; ; ; ; ;
1661;84;412;210;0	516;0	587;566	773;5	159;0;405;219;0	289;0	633;557	279;5	274;0;1;407;213; ; ; ; ;
1681;85;413;212;0	516;0	588;566	773;5	190;0;407;219;0	289;0	633;557	279;5	301;0;1;407;213; ; ; ; ;
1701;86;412;210;0	516;0	587;566	773;5	214;0;405;222;0	290;0	632;557	279;5	344;0;1;407;213; ; ; ; ;
1721;87;414;210;0	517;0	587;566	773;5	242;0;411;221;0	290;0	632;557	279;5	370;0;1;407;213; ; ; ; ;
1741;88;413;215;0	517;0	586;566	773;5	272;0;406;227;0	291;0	631;557	279;5	377;0;1;407;213; ; ; ; ;
1761;89;413;213;0	518;0	585;567	906;5	309;0;408;224;0	291;0	630;560	482;5	414;0;1;407;213; ; ; ; ;
1780;90;410;217;0	519;0	585;567	906;5	331;0;411;221;0	292;0	630;560	482;5	452;0;1;407;213; ; ; ; ;
1800;91;411;217;0	520;0	585;567	906;5	364;0;409;218;0	293;0	629;560	482;5	496;0;1;407;213; ; ; ; ;
1821;92;412;213;0	520;0	585;567	906;5	381;0;406;217;0	294;0	629;560	482;5	513;0;1;407;213; ; ; ; ;
1840;93;412;214;0	521;0	585;567	906;5	394;0;403;223;0	295;0	629;560	482;5	529;0;1;407;213; ; ; ; ;
1860;94;412;213;0	521;0	585;567	815;5	408;0;401;223;0	295;0	629;559	454;5	536;0;1;407;213; ; ; ; ;
1880;95;479;281;0	520;0	587;567	815;5	421;0;483;289;0	294;0	631;559	454;5	621;0;2;483;292; ; ; ; ;
1900;96;486;295;0	520;0	587;567	815;5	410;0;487;301;0	294;0	631;559	454;5	607;0;2;483;292; ; ; ; ;
1920;97;488;294;0	520;0	587;567	815;5	440;0;483;302;0	294;0	631;559	454;5	629;0;2;483;292; ; ; ; ;
1940;98;489;294;0	520;0	587;567	815;5	458;0;487;303;0	294;0	631;559	454;5	634;0;2;483;292; ; ; ; ;
1960;99;491;291;0	520;0	586;570	605;5	489;0;487;303;0	294;0	631;560	494;5	644;0;2;483;292; ; ; ; ;
1980;100;490;290;0	520;0	587;570	605;5	480;0;487;303;0	294;0	632;560	494;5	649;0;2;483;292; ; ; ; ;
2000;101;487;292;0	520;0	587;570	605;5	480;0;489;306;0	294;0	632;560	494;5	657;0;2;483;292; ; ; ; ;
2020;102;490;291;0	520;0	587;570	605;5	499;0;485;303;0	295;0	632;560	494;5	658;0;2;483;292; ; ; ; ;
2040;103;491;291;0	521;0	586;570	605;5	464;0;486;303;0	295;0	632;560	494;5	654;0;2;483;292; ; ; ; ;
2060;104;490;290;0	522;0	586;571	804;5	478;0;486;302;0	296;0	631;561	943;5	668;0;2;483;292; ; ; ; ;
2079;105;491;293;0	523;0	586;571	804;5	484;0;485;302;0	298;0	631;561	943;5	656;0;2;483;292; ; ; ; ;
2100;106;487;289;0	524;0	586;571	804;5	482;0;490;301;0	299;0	630;561	943;5	657;0;2;483;292; ; ; ; ;
2119;107;487;296;0	525;0	585;571	804;5	448;0;486;301;0	299;0	629;561	943;5	631;0;2;483;292; ; ; ; ;
2140;108;487;293;0	525;0	585;571	804;5	436;0;481;305;0	300;0	629;561	943;5	617;0;2;483;292; ; ; ; ;
2159;109;487;291;0	525;0	584;573	245;5	437;0;482;304;0	300;0	628;562	372;5	612;0;2;483;292; ; ; ; ;
2180;110;486;292;0	525;0	584;573	245;5	428;0;480;301;0	300;0	629;562	372;5	583;0;2;483;292; ; ; ; ;
2199;111;485;298;0	525;0	585;573	245;5	393;0;481;298;0	300;0	629;562	372;5	572;0;2;483;292; ; ; ; ;
2220;112;483;294;0	525;0	586;573	245;5	358;0;483;300;0	300;0	630;562	372;5	549;0;2;483;292; ; ; ; ;
2239;113;487;295;0	525;0	587;573	245;5	377;0;480;300;0	300;0	631;562	372;5	489;0;2;483;292; ; ; ; ;
2260;114;487;294;0	526;0	587;574	872;5	374;0;481;299;0	301;0	632;563	400;5	480;0;2;483;292; ; ; ; ;
2279;115;492;293;0	526;0	589;574	872;5	361;0;479;302;0	301;0	634;563	400;5	494;0;2;483;292; ; ; ; ;
2300;116;488;293;0	526;0	590;574	872;5	357;0;475;298;0	302;0	634;563	400;5	471;0;2;483;292; ; ; ; ;
2319;117;487;292;0	527;0	591;574	872;5	327;0;477;303;0	302;0	635;563	400;5	452;0;2;483;292; ; ; ; ;
2321; ; ; ; ; ; ; ;5; ; ; ; ; ; ;5; ; ; ;Keyboard;3;40;0;Down
2340;118;487;293;0	527;0	592;574	872;5	337;0;478;300;0	303;0	636;563	400;5	420;0;2;483;292; ; ; ; ;
2359;119;487;291;0	527;0	593;576	230;5	338;0;478;295;0	303;0	638;566	988;5	430;0;2;483;292; ; ; ; ;
2381;120;486;291;0	526;0	596;576	230;5	294;0;478;300;0	302;0	640;566	988;5	427;0;2;483;292; ; ; ; ;
2398;121;494;289;0	526;0	599;576	230;5	264;0;474;299;0	302;0	643;566	988;5	428;0;2;483;292; ; ; ; ;
2419;122;489;289;0	525;0	602;576	230;5	253;0;478;299;0	302;0	645;566	988;5	373;0;2;483;292; ; ; ; ;
2438;123;488;292;0	525;0	603;576	230;5	241;0;475;301;0	301;0	647;566	988;5	375;0;2;483;292; ; ; ; ;
2460;124;491;287;0	525;0	603;579	333;5	256;0;478;298;0	301;0	646;568	836;5	393;0;2;483;292; ; ; ; ;
2478;125;489;290;0	526;0	603;579	333;5	255;0;473;300;0	302;0	645;568	836;5	367;0;2;483;292; ; ; ; ;
2500;126;490;285;0	526;0	602;579	333;5	246;0;474;303;0	303;0	643;568	836;5	345;0;2;483;292; ; ; ; ;
2518;127;492;288;0	528;0	600;579	333;5	208;0;471;299;0	304;0	641;568	836;5	332;0;2;483;292; ; ; ; ;
2538;128;488;283;0	528;0	599;579	333;5	205;0;474;297;0	305;0	640;568	836;5	340;0;2;483;292; ; ; ; ;
2558;129;490;280;0	529;0	598;581	822;5	222;0;474;295;0	306;0	639;570	881;5	353;0;2;483;292; ; ; ; ;
2578;130;490;281;0	529;0	599;581	822;5	169;0;474;295;0	306;0	640;570	881;5	322;0;2;483;292; ; ; ; ;
2598;131;490;286;0	529;0	600;581	822;5	167;0;474;297;0	306;0	641;570	881;5	312;0;2;483;292; ; ; ; ;
2618;132;488;285;0	529;0	600;581	822;5	148;0;471;298;0	306;0	642;570	881;5	282;0;2;483;292; ; ; ; ;
2638;133;489;285;0	529;0	601;581	822;5	137;0;470;297;0	306;0	643;570	881;5	271;0;2;483;292; ; ; ; ;
2657;134;488;284;0	528;0	601;582	419;5	133;0;472;294;0	305;0	643;573	978;5	287;0;2;483;292; ; ; ; ;
2677;135;487;283;0	528;0	602;582	419;5	124;0;475;296;0	305;0	644;573	978;5	280;0;2;483;292; ; ; ; ;
2697;136;490;286;0	527;0	602;582	419;5	110;0;473;294;0	305;0	645;573	978;5	264;0;2;483;292; ; ; ; ;
2717;137;488;284;0	527;0	603;582	419;5	145;0;473;295;0	304;0	645;573	978;5	271;0;2;483;292; ; ; ; ;
2728; ; ; ; ; ; ; ;5; ; ; ; ; ; ;5; ; ; ;ShowAVI;8;0;0;Interactive.avi
2737;138;490;284;0	527;0	603;582	419;5	129;0;474;295;0	304;0	645;573	978;5	243;0;2;483;292; ; ; ; ;
2757;139;489;284;0	527;0	602;582	639;5	134;0;474;295;0	304;0	644;574	067;5	239;0;2;483;292; ; ; ; ;
2777;140;494;279;0	527;0	603;582	639;5	143;0;474;296;0	305;0	645;574	067;5	259;0;2;483;292; ; ; ; ;
2797;141;491;282;0	528;0	603;582	639;5	167;0;474;296;0	305;0	645;574	067;5	248;0;2;483;292; ; ; ; ;
2817;142;494;284;0	528;0	603;582	639;5	158;0;473;294;0	305;0	645;574	067;5	268;0;2;483;292; ; ; ; ;
2837;143;491;288;0	528;0	603;582	639;5	180;0;474;298;0	306;0	645;574	067;5	277;0;2;483;292; ; ; ; ;
2857;144;492;289;0	528;0	603;583	897;5	192;0;475;294;0	306;0	645;576	783;5	302;0;2;483;292; ; ; ; ;
2877;145;494;279;0	528;0	604;583	897;5	209;0;478;293;0	306;0	646;576	783;5	309;0;2;483;292; ; ; ; ;
2897;146;487;283;0	528;0	604;583	897;5	220;0;477;295;0	305;0	646;576	783;5	321;0;2;483;292; ; ; ; ;
2917;147;490;280;0	528;0	604;583	897;5	226;0;479;297;0	305;0	646;576	783;5	368;0;2;483;292; ; ; ; ;
2937;148;498;281;0	527;0	604;583	897;5	236;0;478;294;0	305;0	646;576	783;5	388;0;2;483;292; ; ; ; ;
2957;149;495;281;0	527;0	603;583	873;5	244;0;477;296;0	304;0	645;575	766;5	399;0;2;483;292; ; ; ; ;
2976;150;492;277;0	527;0	604;583	873;5	291;0;477;297;0	304;0	646;575	766;5	395;0;2;483;292; ; ; ; ;
2996;151;493;278;0	527;0	604;583	873;5	275;0;479;295;0	304;0	646;575	766;5	404;0;2;483;292; ; ; ; ;
3016;152;492;280;0	527;0	604;583	873;5	289;0;477;296;0	304;0	645;575	766;5	440;0;2;483;292; ; ; ; ;
3036;153;495;278;0	527;0	604;583	873;5	328;0;477;297;0	304;0	645;575	766;5	446;0;2;483;292; ; ; ; ;
3056;154;495;279;0	527;0	603;583	441;5	323;0;477;296;0	304;0	645;575	695;5	450;0;2;483;292; ; ; ; ;
3076;155;493;285;0	527;0	603;583	441;5	329;0;474;292;0	304;0	645;575	695;5	497;0;2;483;292; ; ; ; ;
3096;156;494;280;0	527;0	603;583	441;5	346;0;475;295;0	304;0	644;575	695;5	474;0;2;483;292; ; ; ; ;
3116;157;494;278;0	527;0	603;583	441;5	326;0;473;296;0	304;0	644;575	695;5	510;0;2;483;292; ; ; ; ;
3136;158;490;278;0	527;0	603;583	441;5	290;0;477;295;0	304;0	644;575	695;5	510;0;2;483;292; ; ; ; ;
3156;159;491;277;0	527;0	602;584	349;5	298;0;478;294;0	304;0	643;576	778;5	520;0;2;483;292; ; ; ; ;
3176;160;490;284;0	527;0	602;584	349;5	286;0;474;295;0	304;0	644;576	778;5	521;0;2;483;292; ; ; ; ;
3196;161;491;285;0	527;0	602;584	349;5	252;0;476;294;0	304;0	643;576	778;5	493;0;2;483;292; ; ; ; ;
3216;162;491;281;0	527;0	602;584	349;5	224;0;476;294;0	304;0	643;576	778;5	496;0;2;483;292; ; ; ; ;
3235;163;486;279;0	527;0	602;584	349;5	199;0;476;291;0	305;0	642;576	778;5	478;0;2;483;292; ; ; ; ;
3255;164;486;279;0	527;0	601;583	828;5	169;0;475;293;0	304;0	642;574	826;5	457;0;2;483;292; ; ; ; ;
3276;165;479;300;0	527;0	602;583	828;5	185;0;460;312;0	305;0	642;574	826;5	430;0;2;483;292; ; ; ; ;
3295;166;471;339;0	527;0	603;583	828;5	164;0;436;349;0	305;0	643;574	826;5	427;0;3;446;353; ; ; ; ;
3315;167;467;357;0	528;0	602;583	828;5	124;0;435;360;0	305;0	643;574	826;5	420;0;3;446;353; ; ; ; ;
3335;168;463;350;0	528;0	603;583	828;5	128;0;435;359;0	306;0	642;574	826;5	422;0;3;446;353; ; ; ; ;
3355;169;460;359;0	528;0	602;584	344;5	136;0;436;356;0	306;0	642;575	954;5	434;0;3;446;353; ; ; ; ;
3375;170;464;348;0	529;0	603;584	344;5	117;0;433;355;0	306;0	642;575	954;5	409;0;3;446;353; ; ; ; ;
3395;171;465;349;0	529;0	603;584	344;5	162;0;432;355;0	307;0	642;575	954;5	429;0;3;446;353; ; ; ; ;
3415;172;468;351;0	530;0	602;584	344;5	124;0;430;358;0	307;0	642;575	954;5	382;0;3;446;353; ; ; ; ;
3435;173;463;351;0	530;0	602;584	344;5	137;0;430;357;0	308;0	641;575	954;5	376;0;3;446;353; ; ; ; ;
3455;174;465;351;0	530;0	602;583	731;5	146;0;430;357;0	308;0	641;576	627;5	375;0;3;446;353; ; ; ; ;
3475;175;468;348;0	530;0	602;583	731;5	133;0;429;358;0	308;0	641;576	627;5	361;0;3;446;353; ; ; ; ;
3495;176;463;349;0	531;0	602;583	731;5	103;0;431;358;0	308;0	641;576	627;5	362;0;3;446;353; ; ; ; ;
3515;177;461;350;0	531;0	602;583	731;5	115;0;430;360;0	308;0	641;576	627;5	371;0;3;446;353; ; ; ; ;
3535;178;463;350;0	531;0	602;583	731;5	100;0;427;357;0	309;0	641;576	627;5	366;0;3;446;353; ; ; ; ;
3555;179;463;350;0	531;0	601;583	933;5	105;0;427;358;0	309;0	640;576	357;5	368;0;3;446;353; ; ; ; ;
3574;180;460;351;0	531;0	601;583	933;5	080;0;430;359;0	309;0	640;576	357;5	344;0;3;446;353; ; ; ; ;
3594;181;466;349;0	532;0	601;583	933;5	066;0;428;358;0	310;0	640;576	357;5	305;0;3;446;353; ; ; ; ;
3614;182;463;346;0	532;0	601;583	933;5	056;0;425;359;0	310;0	639;576	357;5	287;0;3;446;353; ; ; ; ;
3634;183;460;345;0	533;0	601;583	933;5	025;0;430;362;0	311;0	639;576	357;5	297;0;3;446;353; ; ; ; ;
3654;184;462;342;0	533;0	600;584	671;5	017;0;429;361;0	311;0	638;578	242;5	305;0;3;446;353; ; ; ; ;
3674;185;465;348;0	534;0	601;584	671;5	027;0;428;358;0	311;0	638;578	242;5	286;0;3;446;353; ; ; ; ;
3694;186;466;350;0	534;0	601;584	671;5	036;0;426;360;0	312;0	638;578	242;5	291;0;3;446;353; ; ; ; ;
3714;187;462;354;0	534;0	600;584	671;4	997;0;426;359;0	312;0	638;578	242;5	293;0;3;446;353; ; ; ; ;
3734;188;460;348;0	534;0	600;584	671;5	008;0;428;357;0	312;0	638;578	242;5	275;0;3;446;353; ; ; ; ;
3754;189;459;348;0	534;0	600;586	146;5	013;0;426;358;0	312;0	637;577	231;5	268;0;3;446;353; ; ; ; ;
3774;190;466;345;0	534;0	600;586	146;5	012;0;426;359;0	312;0	637;577	231;5	228;0;3;446;353; ; ; ; ;
3794;191;466;343;0	535;0	600;586	146;4	969;0;425;361;0	313;0	637;577	231;5	216;0;3;446;353; ; ; ; ;
3814;192;465;346;0	535;0	600;586	146;4	972;0;426;359;0	313;0	637;577	231;5	198;0;3;446;353; ; ; ; ;
3834;193;464;351;0	535;0	599;586	146;4	986;0;424;358;0	313;0	636;577	231;5	228;0;3;446;353; ; ; ; ;
3853;194;463;352;0	535;0	599;584	935;4	982;0;425;357;0	313;0	635;579	194;5	235;0;3;446;353; ; ; ; ;
3873;195;469;352;0	535;0	599;584	935;4	937;0;424;359;0	314;0	635;579	194;5	222;0;3;446;353; ; ; ; ;
3893;196;465;346;0	536;0	598;584	935;4	960;0;425;357;0	314;0	635;579	194;5	194;0;3;446;353; ; ; ; ;
3913;197;465;380;0	536;0	598;584	935;4	916;0;423;389;0	314;0	634;579	194;5	198;0;4;445;379; ; ; ; ;
3933;198;465;371;0	536;0	597;584	935;4	899;0;426;381;0	314;0	634;579	194;5	195;0;4;445;379; ; ; ; ;
3953;199;465;378;0	536;0	595;585	495;4	901;0;426;389;0	314;0	632;580	075;5	205;0;4;445;379; ; ; ; ;
3973;200;466;371;0	536;0	595;585	495;4	903;0;424;379;0	314;0	633;580	075;5	161;0;4;445;379; ; ; ; ;
3993;201;466;378;0	536;0	595;585	495;4	921;0;422;383;0	314;0	633;580	075;5	156;0;4;445;379; ; ; ; ;
4013;202;463;378;0	536;0	595;585	495;4	892;0;423;384;0	314;0	633;580	075;5	157;0;4;445;379; ; ; ; ;
4033;203;465;372;0	536;0	595;585	495;4	912;0;422;384;0	314;0	633;580	075;5	127;0;4;445;379; ; ; ; ;
4053;204;465;374;0	535;0	595;586	820;4	925;0;422;386;0	314;0	633;578	490;5	108;0;4;445;379; ; ; ; ;
4073;205;472;376;0	535;0	595;586	820;4	877;0;423;384;0	313;0	634;578	490;5	110;0;4;445;379; ; ; ; ;
4093;206;461;374;0	535;0	595;586	820;4	876;0;421;385;0	313;0	634;578	490;5	125;0;4;445;379; ; ; ; ;
4113;207;466;374;0	535;0	595;586	820;4	889;0;427;386;0	313;0	634;578	490;5	112;0;4;445;379; ; ; ; ;
4133;208;470;378;0	535;0	595;586	820;4	853;0;425;385;0	313;0	634;578	490;5	113;0;4;445;379; ; ; ; ;
4152;209;466;377;0	536;0	595;586	893;4	855;0;425;387;0	314;0	634;575	900;5	092;0;4;445;379; ; ; ; ;
4172;210;467;379;0	536;0	596;586	893;4	843;0;426;385;0	314;0	635;575	900;5	097;0;4;445;379; ; ; ; ;
4192;211;468;380;0	536;0	596;586	893;4	847;0;423;384;0	315;0	635;575	900;5	085;0;4;445;379; ; ; ; ;
4212;212;470;381;0	537;0	596;586	893;4	850;0;424;384;0	315;0	634;575	900;5	077;0;4;445;379; ; ; ; ;
4232;213;472;381;0	537;0	595;586	893;4	865;0;421;383;0	315;0	634;575	900;5	066;0;4;445;379; ; ; ; ;
4252;214;474;381;0	537;0	595;587	044;4	871;0;421;381;0	315;0	634;577	828;5	073;0;4;445;379; ; ; ; ;
4272;215;467;376;0	537;0	595;587	044;4	829;0;423;381;0	316;0	634;577	828;5	047;0;4;445;379; ; ; ; ;
4292;216;469;377;0	537;0	595;587	044;4	812;0;424;382;0	315;0	634;577	828;5	063;0;4;445;379; ; ; ; ;
4312;217;476;374;0	537;0	595;587	044;4	833;0;422;382;0	315;0	634;577	828;5	050;0;4;445;379; ; ; ; ;
4332;218;466;374;0	536;0	595;587	044;4	820;0;426;380;0	315;0	634;577	828;5	036;0;4;445;379; ; ; ; ;
4352;219;469;374;0	536;0	595;586	683;4	813;0;427;381;0	315;0	633;577	711;5	039;0;4;445;379; ; ; ; ;
4372;220;469;378;0	536;0	595;586	683;4	789;0;423;380;0	314;0	634;577	711;5	022;0;4;445;379; ; ; ; ;
4392;221;426;253;0	536;0	593;586	683;4	787;0;412;267;0	315;0	632;577	711;5	058;0; ; ; ; ; ; ; ;
4412;222;390;153;0	536;0	591;586	683;4	752;0;382;150;0	316;0	630;577	711;4	954;0; ; ; ; ; ; ; ;
4432;223;360;97;0	536;0	591;586	683;4	787;0;352;102;0	316;0	630;577	711;4	933;0; ; ; ; ; ; ; ;
4451;224;332;50;0	537;0	591;581	434;4	734;0;331;56;0	316;0	629;576	175;4	900;0; ; ; ; ; ; ; ;
4472;225;365;105;0	537;0	591;581	434;4	718;0;356;103;0	316;0	630;576	175;4	893;0;5;358;105; ; ; ; ;
4492;226;365;105;0	537;0	591;581	434;4	716;0;353;108;0	316;0	630;576	175;4	881;0;5;358;105; ; ; ; ;
4511;227;367;109;0	537;0	591;581	434;4	695;0;351;103;0	316;0	630;576	175;4	887;0;5;358;105; ; ; ; ;
4531;228;367;112;0	537;0	591;581	434;4	715;0;353;108;0	316;0	630;576	175;4	859;0;5;358;105; ; ; ; ;
4551;229;368;114;0	537;0	590;580	983;4	704;0;352;106;0	316;0	629;576	803;4	859;0;5;358;105; ; ; ; ;
4571;230;365;108;0	537;0	591;580	983;4	718;0;355;105;0	316;0	629;576	803;4	867;0;5;358;105; ; ; ; ;
4591;231;368;109;0	537;0	591;580	983;4	711;0;354;102;0	316;0	629;576	803;4	846;0;5;358;105; ; ; ; ;
4611;232;368;108;0	537;0	590;580	983;4	673;0;348;106;0	316;0	629;576	803;4	866;0;5;358;105; ; ; ; ;
4631;233;368;112;0	537;0	590;580	983;4	696;0;351;102;0	315;0	629;576	803;4	845;0;5;358;105; ; ; ; ;
4651;234;368;114;0	537;0	590;579	960;4	673;0;349;104;0	315;0	628;576	145;4	846;0;5;358;105; ; ; ; ;
4671;235;362;109;0	536;0	590;579	960;4	670;0;353;99;0	315;0	629;576	145;4	796;0;5;358;105; ; ; ; ;
4691;236;363;110;0	537;0	590;579	960;4	660;0;348;103;0	315;0	629;576	145;4	817;0;5;358;105; ; ; ; ;
4711;237;366;112;0	537;0	591;579	960;4	643;0;346;103;0	315;0	629;576	145;4	805;0;5;358;105; ; ; ; ;
4731;238;370;108;0	537;0	591;579	960;4	679;0;352;103;0	316;0	629;576	145;4	817;0;5;358;105; ; ; ; ;
4750;239;372;104;0	537;0	590;582	304;4	689;0;349;101;0	316;0	629;576	453;4	816;0;5;358;105; ; ; ; ;
4770;240;363;107;0	537;0	591;582	304;4	651;0;347;99;0	316;0	630;576	453;4	792;0;5;358;105; ; ; ; ;
4790;241;366;109;0	537;0	591;582	304;4	650;0;345;99;0	316;0	630;576	453;4	829;0;5;358;105; ; ; ; ;
4810;242;368;108;0	537;0	591;582	304;4	637;0;344;98;0	316;0	629;576	453;4	803;0;5;358;105; ; ; ; ;
4830;243;372;106;0	538;0	591;582	304;4	658;0;342;95;0	316;0	629;576	453;4	823;0;5;358;105; ; ; ; ;
4850;244;375;104;0	537;0	591;583	607;4	665;0;340;90;0	316;0	630;578	864;4	831;0;5;358;105; ; ; ; ;
4870;245;448;355;0	536;0	595;583	607;4	679;0;397;352;0	316;0	634;578	864;4	889;0; ; ; ; ; ; ; ;
4890;246;463;439;0	536;0	596;583	607;4	615;0;405;425;0	315;0	634;578	864;4	898;0;6;428;423; ; ; ; ;
4910;247;459;443;0	536;0	595;583	607;4	628;0;400;427;0	315;0	634;578	864;4	910;0;6;428;423; ; ; ; ;
4930;248;455;430;0	536;0	595;583	607;4	668;0;407;422;0	315;0	633;578	864;4	895;0;6;428;423; ; ; ; ;
4950;249;461;426;0	537;0	595;586	185;4	658;0;406;419;0	315;0	633;581	827;4	923;0;6;428;423; ; ; ; ;
4970;250;454;426;0	537;0	595;586	185;4	669;0;407;419;0	316;0	634;581	827;4	977;0;6;428;423; ; ; ; ;
4990;251;459;430;0	538;0	595;586	185;4	690;0;406;420;0	316;0	634;581	827;4	944;0;6;428;423; ; ; ; ;
5010;252;455;430;0	538;0	595;586	185;4	696;0;405;418;0	316;0	634;581	827;4	993;0;6;428;423; ; ; ; ;
5029;253;460;428;0	538;0	595;586	185;4	709;0;406;417;0	316;0	633;581	827;5	018;0;6;428;423; ; ; ; ;
5050;254;458;429;0	538;0	595;587	701;4	729;0;405;420;0	317;0	633;577	425;4	981;0;6;428;423; ; ; ; ;
5069;255;455;428;0	539;0	595;587	701;4	718;0;407;423;0	317;0	633;577	425;4	945;0;6;428;423; ; ; ; ;
5089;256;455;427;0	539;0	595;587	701;4	650;0;405;420;0	317;0	633;577	425;4	920;0;6;428;423; ; ; ; ;
5109;257;452;428;0	539;0	595;587	701;4	655;0;404;421;0	317;0	633;577	425;4	909;0;6;428;423; ; ; ; ;
5129;258;457;430;0	539;0	595;587	701;4	617;0;401;421;0	317;0	632;577	425;4	839;0;6;428;423; ; ; ; ;
5149;259;456;429;0	539;0	594;588	835;4	616;0;399;421;0	317;0	632;576	982;4	812;0;6;428;423; ; ; ; ;
5169;260;452;433;0	539;0	595;588	835;4	544;0;398;422;0	318;0	632;576	982;4	752;0;6;428;423; ; ; ; ;
5189;261;450;429;0	539;0	595;588	835;4	530;0;400;420;0	318;0	632;576	982;4	732;0;6;428;423; ; ; ; ;
5209;262;455;433;0	539;0	595;588	835;4	502;0;401;420;0	318;0	632;576	982;4	693;0;6;428;423; ; ; ; ;
5229;263;455;431;0	540;0	595;588	835;4	470;0;396;419;0	318;0	632;576	982;4	692;0;6;428;423; ; ; ; ;
5249;264;455;432;0	540;0	594;589	985;4	458;0;397;418;0	318;0	631;578	046;4	699;0;6;428;423; ; ; ; ;
5269;265;457;431;0	540;0	595;589	985;4	446;0;398;420;0	319;0	632;578	046;4	704;0;6;428;423; ; ; ; ;
5289;266;449;429;0	541;0	594;589	985;4	459;0;394;421;0	319;0	631;578	046;4	710;0;6;428;423; ; ; ; ;
5309;267;456;431;0	541;0	594;589	985;4	440;0;395;420;0	320;0	631;578	046;4	672;0;6;428;423; ; ; ; ;
5329;268;458;427;0	541;0	594;589	985;4	464;0;399;421;0	320;0	631;578	046;4	688;0;6;428;423; ; ; ; ;
5349;269;455;426;0	541;0	594;591	778;4	472;0;398;418;0	320;0	630;581	436;4	707;0;6;428;423; ; ; ; ;
5368;270;452;425;0	541;0	594;591	778;4	535;0;398;414;0	320;0	631;581	436;4	737;0;6;428;423; ; ; ; ;
5388;271;448;426;0	541;0	595;591	778;4	515;0;393;417;0	320;0	631;581	436;4	767;0;6;428;423; ; ; ; ;
5408;272;453;427;0	541;0	595;591	778;4	547;0;394;414;0	320;0	631;581	436;4	780;0;6;428;423; ; ; ; ;
5428;273;466;409;0	541;0	594;591	778;4	551;0;404;399;0	320;0	631;581	436;4	767;0;6;428;423; ; ; ; ;
5448;274;467;412;0	540;0	593;586	578;4	518;0;401;399;0	319;0	628;579	843;4	759;0;6;428;423; ; ; ; ;
5468;275;557;317;0	539;0	593;586	578;4	596;0;517;306;0	319;0	629;579	843;4	866;0;7;542;322; ; ; ; ;
5488;276;559;322;0	539;0	593;586	578;4	635;0;516;315;0	318;0	629;579	843;4	864;0;7;542;322; ; ; ; ;
5508;277;555;323;0	539;0	593;586	578;4	615;0;518;314;0	318;0	629;579	843;4	883;0;7;542;322; ; ; ; ;
5528;278;562;321;0	538;0	593;586	578;4	683;0;517;315;0	318;0	629;579	843;4	905;0;7;542;322; ; ; ; ;
5548;279;562;318;0	538;0	593;589	067;4	712;0;515;318;0	317;0	629;576	027;4	882;0;7;542;322; ; ; ; ;
5568;280;557;324;0	538;0	593;589	067;4	689;0;519;318;0	317;0	630;576	027;4	918;0;7;542;322; ; ; ; ;
5588;281;558;325;0	538;0	594;589	067;4	717;0;518;322;0	317;0	630;576	027;4	922;0;7;542;322; ; ; ; ;
5608;282;559;323;0	538;0	594;589	067;4	730;0;522;322;0	317;0	630;576	027;4	935;0;7;542;322; ; ; ; ;
5628;283;561;323;0	538;0	594;589	067;4	764;0;523;324;0	317;0	631;576	027;4	984;0;7;542;322; ; ; ; ;
5648;284;562;324;0	537;0	594;588	092;4	776;0;525;322;0	316;0	630;577	843;5	010;0;7;542;322; ; ; ; ;
5667;285;555;325;0	537;0	594;588	092;4	739;0;522;320;0	316;0	631;577	843;4	981;0;7;542;322; ; ; ; ;
5687;286;558;328;0	537;0	595;588	092;4	763;0;526;323;0	316;0	631;577	843;4	972;0;7;542;322; ; ; ; ;
5707;287;562;331;0	537;0	595;588	092;4	778;0;524;323;0	316;0	631;577	843;4	981;0;7;542;322; ; ; ; ;
5727;288;563;328;0	537;0	595;588	092;4	771;0;526;322;0	316;0	631;577	843;5	004;0;7;542;322; ; ; ; ;
5747;289;564;328;0	537;0	594;588	944;4	785;0;524;323;0	316;0	631;576	673;4	994;0;7;542;322; ; ; ; ;
5767;290;562;328;0	537;0	595;588	944;4	785;0;524;326;0	316;0	631;576	673;5	000;0;7;542;322; ; ; ; ;
5787;291;561;326;0	537;0	595;588	944;4	811;0;525;324;0	316;0	631;576	673;4	994;0;7;542;322; ; ; ; ;
5807;292;562;326;0	537;0	595;588	944;4	787;0;525;322;0	316;0	631;576	673;5	000;0;7;542;322; ; ; ; ;
5827;293;565;325;0	537;0	595;588	944;4	816;0;526;322;0	316;0	631;576	673;5	026;0;7;542;322; ; ; ; ;
5847;294;565;325;0	537;0	594;588	697;4	807;0;527;322;0	316;0	631;577	938;5	037;0;7;542;322; ; ; ; ;
5867;295;558;325;0	537;0	595;588	697;4	834;0;530;319;0	316;0	631;577	938;5	045;0;7;542;322; ; ; ; ;
5887;296;559;325;0	537;0	595;588	697;4	833;0;531;318;0	316;0	631;577	938;5	033;0;7;542;322; ; ; ; ;
5907;297;563;322;0	537;0	595;588	697;4	866;0;532;321;0	316;0	631;577	938;5	067;0;7;542;322; ; ; ; ;
5927;298;560;323;0	537;0	595;588	697;4	915;0;527;319;0	316;0	631;577	938;5	066;0;7;542;322; ; ; ; ;
5946;299;561;324;0	537;0	595;588	045;4	924;0;529;318;0	315;0	631;578	591;5	071;0;7;542;322; ; ; ; ;
5966;300;557;323;0	537;0	595;588	045;4	903;0;529;320;0	315;0	631;578	591;5	110;0;7;542;322; ; ; ; ;
5986;301;552;327;0	536;0	595;588	045;4	926;0;534;318;0	315;0	631;578	591;5	113;0;7;542;322; ; ; ; ;
6006;302;554;327;0	536;0	595;588	045;4	927;0;534;318;0	315;0	631;578	591;5	146;0;7;542;322; ; ; ; ;
6026;303;553;322;0	536;0	595;588	045;4	931;0;533;318;0	315;0	631;578	591;5	148;0;7;542;322; ; ; ; ;
6046;304;555;324;0	537;0	595;588	811;4	939;0;533;319;0	315;0	631;578	336;5	147;0;7;542;322; ; ; ; ;
6066;305;557;319;0	537;0	595;588	811;4	955;0;533;319;0	315;0	631;578	336;5	174;0;7;542;322; ; ; ; ;
6086;306;559;320;0	537;0	595;588	811;4	986;0;529;319;0	315;0	631;578	336;5	181;0;7;542;322; ; ; ; ;
6106;307;562;318;0	537;0	595;588	811;4	990;0;532;320;0	316;0	631;578	336;5	195;0;7;542;322; ; ; ; ;
6126;308;493;269;0	538;0	594;588	811;5	006;0;477;278;0	317;0	630;578	336;5	193;0;8;475;276; ; ; ; ;
6146;309;490;264;0	538;0	594;589	291;5	017;0;473;272;0	317;0	630;580	453;5	210;0;8;475;276; ; ; ; ;
6166;310;485;277;0	538;0	594;589	291;5	003;0;466;273;0	317;0	630;580	453;5	195;0;8;475;276; ; ; ; ;
6186;311;484;273;0	538;0	594;589	291;5	036;0;461;274;0	317;0	630;580	453;5	189;0;8;475;276; ; ; ; ;
6206;312;483;275;0	538;0	594;589	291;5	024;0;464;277;0	317;0	630;580	453;5	217;0;8;475;276; ; ; ; ;
6226;313;484;276;0	538;0	594;589	291;5	034;0;464;279;0	317;0	630;580	453;5	192;0;8;475;276; ; ; ; ;
6246;314;484;275;0	538;0	594;589	187;5	028;0;465;281;0	317;0	630;580	607;5	197;0;8;475;276; ; ; ; ;
6265;315;488;279;0	538;0	595;589	187;5	039;0;464;275;0	317;0	630;580	607;5	193;0;8;475;276; ; ; ; ;
6285;316;485;283;0	538;0	595;589	187;5	042;0;462;277;0	317;0	631;580	607;5	192;0;8;475;276; ; ; ; ;
6305;317;487;277;0	538;0	595;589	187;5	070;0;462;278;0	317;0	631;580	607;5	193;0;8;475;276; ; ; ; ;
6325;318;486;280;0	538;0	595;589	187;5	019;0;465;280;0	317;0	631;580	607;5	228;0;8;475;276; ; ; ; ;
6345;319;487;283;0	538;0	595;587	034;5	008;0;464;282;0	317;0	630;579	974;5	225;0;8;475;276; ; ; ; ;
6365;320;433;314;0	539;0	595;587	034;5	073;0;399;318;0	318;0	631;579	974;5	203;0;9;385;318; ; ; ; ;
6385;321;427;319;0	540;0	596;587	034;5	020;0;392;317;0	319;0	631;579	974;5	217;0;9;385;318; ; ; ; ;
6405;322;421;323;0	540;0	596;587	034;5	014;0;389;320;0	319;0	631;579	974;5	221;0;9;385;318; ; ; ; ;
6425;323;420;322;0	540;0	596;587	034;5	037;0;387;320;0	319;0	631;579	974;5	255;0;9;385;318; ; ; ; ;
6445;324;419;321;0	540;0	595;587	793;5	047;0;384;320;0	319;0	631;581	063;5	277;0;9;385;318; ; ; ; ;
6465;325;420;319;0	540;0	596;587	793;5	056;0;389;322;0	319;0	631;581	063;5	264;0;9;385;318; ; ; ; ;
6485;326;422;322;0	540;0	596;587	793;5	053;0;388;322;0	319;0	631;581	063;5	271;0;9;385;318; ; ; ; ;
6505;327;422;321;0	540;0	596;587	793;5	055;0;390;324;0	319;0	631;581	063;5	260;0;9;385;318; ; ; ; ;
6524;328;424;325;0	540;0	596;587	793;5	072;0;390;324;0	319;0	631;581	063;5	289;0;9;385;318; ; ; ; ;
6544;329;425;324;0	540;0	595;589	135;5	084;0;390;323;0	320;0	631;582	995;5	308;0;9;385;318; ; ; ; ;
6564;330;417;324;0	541;0	596;589	135;5	102;0;395;317;0	320;0	631;582	995;5	354;0;9;385;318; ; ; ; ;
6584;331;414;322;0	541;0	596;589	135;5	121;0;399;321;0	320;0	631;582	995;5	335;0;9;385;318; ; ; ; ;
6604;332;420;322;0	541;0	596;589	135;5	108;0;394;324;0	320;0	631;582	995;5	360;0;9;385;318; ; ; ; ;
6624;333;422;324;0	541;0	596;589	135;5	094;0;392;322;0	320;0	631;582	995;5	339;0;9;385;318; ; ; ; ;
6644;334;422;322;0	541;0	595;590	180;5	108;0;393;324;0	320;0	630;582	058;5	340;0;9;385;318; ; ; ; ;
6664;335;405;319;0	542;0	595;590	180;5	152;0;381;318;0	321;0	631;582	058;5	344;0;9;385;318; ; ; ; ;
6684;336;396;317;0	542;0	595;590	180;5	135;0;372;322;0	322;0	630;582	058;5	333;0;9;385;318; ; ; ; ;
6704;337;389;315;0	543;0	595;590	180;5	113;0;366;323;0	322;0	630;582	058;5	309;0;9;385;318; ; ; ; ;
6724;338;394;314;0	543;0	595;590	180;5	108;0;364;322;0	322;0	630;582	058;5	343;0;9;385;318; ; ; ; ;
6744;339;391;314;0	543;0	595;589	198;5	095;0;362;323;0	323;0	630;582	502;5	335;0;9;385;318; ; ; ; ;
6764;340;388;319;0	544;0	595;589	198;5	074;0;366;319;0	323;0	630;582	502;5	323;0;9;385;318; ; ; ; ;
6784;341;391;320;0	544;0	595;589	198;5	037;0;365;320;0	323;0	630;582	502;5	292;0;9;385;318; ; ; ; ;
6804;342;392;319;0	544;0	595;589	198;5	033;0;364;318;0	323;0	629;582	502;5	312;0;9;385;318; ; ; ; ;
6824;343;392;315;0	544;0	594;589	198;5	035;0;366;319;0	323;0	629;582	502;5	295;0;9;385;318; ; ; ; ;
6844;344;392;316;0	544;0	594;588	191;5	024;0;365;319;0	323;0	628;582	381;5	301;0;9;385;318; ; ; ; ;
6863;345;392;318;0	544;0	594;588	191;5	022;0;364;322;0	323;0	628;582	381;5	254;0;9;385;318; ; ; ; ;
6883;346;389;317;0	544;0	594;588	191;5	007;0;359;321;0	323;0	628;582	381;5	228;0;9;385;318; ; ; ; ;
6903;347;392;317;0	543;0	594;588	191;5	002;0;362;320;0	323;0	628;582	381;5	189;0;9;385;318; ; ; ; ;
6923;348;392;319;0	544;0	594;588	191;4	959;0;357;320;0	323;0	628;582	381;5	179;0;9;385;318; ; ; ; ;
6943;349;391;318;0	544;0	594;587	813;4	942;0;357;319;0	323;0	627;583	320;5	177;0;9;385;318; ; ; ; ;
6963;350;391;317;0	544;0	594;587	813;4	903;0;358;318;0	324;0	628;583	320;5	136;0;9;385;318; ; ; ; ;
6983;351;392;318;0	544;0	594;587	813;4	873;0;362;316;0	324;0	628;583	320;5	122;0;9;385;318; ; ; ; ;
7003;352;391;319;0	544;0	595;587	813;4	873;0;360;319;0	324;0	628;583	320;5	097;0;9;385;318; ; ; ; ;
7023;353;394;320;0	544;0	595;587	813;4	843;0;361;317;0	324;0	628;583	320;5	107;0;9;385;318; ; ; ; ;
7043;354;394;319;0	544;0	594;588	885;4	841;0;361;317;0	323;0	628;583	001;5	091;0;9;385;318; ; ; ; ;
7063;355;391;315;0	544;0	595;588	885;4	818;0;362;319;0	324;0	628;583	001;5	050;0;9;385;318; ; ; ; ;
7083;356;394;314;0	544;0	595;588	885;4	824;0;361;321;0	324;0	628;583	001;5	020;0;9;385;318; ; ; ; ;
7103;357;391;318;0	545;0	595;588	885;4	793;0;360;318;0	324;0	628;583	001;5	009;0;9;385;318; ; ; ; ;
7122;358;395;315;0	545;0	595;588	885;4	792;0;361;321;0	324;0	628;583	001;5	002;0;9;385;318; ; ; ; ;
7142;359;394;315;0	545;0	595;589	924;4	800;0;361;318;0	324;0	628;584	365;5	006;0;9;385;318; ; ; ; ;
7162;360;394;312;0	545;0	595;589	924;4	767;0;361;315;0	324;0	628;584	365;4	996;0;9;385;318; ; ; ; ;
7182;361;396;317;0	545;0	595;589	924;4	773;0;360;319;0	324;0	628;584	365;4	990;0;9;385;318; ; ; ; ;
7202;362;393;317;0	544;0	595;589	924;4	766;0;359;318;0	324;0	628;584	365;4	987;0;9;385;318; ; ; ; ;
7222;363;397;314;0	544;0	595;589	924;4	749;0;359;314;0	324;0	628;584	365;4	975;0;9;385;318; ; ; ; ;
7242;364;396;316;0	544;0	595;591	248;4	759;0;358;316;0	323;0	628;583	851;4	965;0;9;385;318; ; ; ; ;
7262;365;393;319;0	544;0	595;591	248;4	724;0;358;316;0	324;0	628;583	851;4	962;0;9;385;318; ; ; ; ;
7282;366;393;317;0	544;0	595;591	248;4	719;0;363;322;0	324;0	628;583	851;4	935;0;9;385;318; ; ; ; ;
7302;367;396;315;0	544;0	595;591	248;4	747;0;357;317;0	324;0	628;583	851;4	954;0;9;385;318; ; ; ; ;
7322;368;394;315;0	544;0	595;591	248;4	712;0;358;317;0	324;0	628;583	851;4	937;0;9;385;318; ; ; ; ;
7342;369;395;315;0	544;0	595;590	411;4	713;0;359;316;0	323;0	628;584	360;4	948;0;9;385;318; ; ; ; ;
7362;370;399;319;0	544;0	595;590	411;4	659;0;357;313;0	323;0	628;584	360;4	948;0;9;385;318; ; ; ; ;
7382;371;397;319;0	544;0	595;590	411;4	645;0;359;315;0	323;0	628;584	360;4	918;0;9;385;318; ; ; ; ;
7402;372;399;316;0	544;0	595;590	411;4	675;0;358;314;0	324;0	628;584	360;4	932;0;9;385;318; ; ; ; ;
7422;373;452;230;0	543;0	594;590	411;4	672;0;439;228;0	323;0	627;584	360;4	888;0; ; ; ; ; ; ; ;
7441;374;456;225;0	542;0	593;588	123;4	651;0;445;228;0	322;0	625;579	860;4	846;0; ; ; ; ; ; ; ;
7461;375;508;170;0	541;0	593;588	123;4	628;0;487;167;0	322;0	626;579	860;4	838;0;10;505;174; ; ; ; ;
7481;376;514;176;0	541;0	593;588	123;4	605;0;493;165;0	322;0	626;579	860;4	839;0;10;505;174; ; ; ; ;
7501;377;515;185;0	541;0	593;588	123;4	610;0;489;167;0	321;0	625;579	860;4	846;0;10;505;174; ; ; ; ;
7521;378;518;177;0	541;0	593;588	123;4	613;0;493;167;0	321;0	625;579	860;4	860;0;10;505;174; ; ; ; ;
7541;379;520;183;0	541;0	592;586	164;4	602;0;491;170;0	321;0	624;577	268;4	843;0;10;505;174; ; ; ; ;
7561;380;518;180;0	541;0	593;586	164;4	634;0;490;174;0	321;0	625;577	268;4	795;0;10;505;174; ; ; ; ;
7581;381;516;183;0	541;0	593;586	164;4	597;0;494;173;0	321;0	625;577	268;4	839;0;10;505;174; ; ; ; ;
7601;382;522;186;0	541;0	593;586	164;4	578;0;495;169;0	321;0	625;577	268;4	835;0;10;505;174; ; ; ; ;
7621;383;513;182;0	541;0	593;586	164;4	617;0;494;168;0	321;0	625;577	268;4	848;0;10;505;174; ; ; ; ;
7641;384;515;181;0	542;0	592;587	324;4	601;0;495;166;0	321;0	623;578	226;4	858;0;10;505;174; ; ; ; ;
7661;385;518;181;0	542;0	592;587	324;4	660;0;496;169;0	322;0	624;578	226;4	887;0;10;505;174; ; ; ; ;
7681;386;518;171;0	542;0	592;587	324;4	655;0;499;164;0	322;0	624;578	226;4	868;0;10;505;174; ; ; ; ;
7701;387;549;263;0	542;0	594;587	324;4	617;0;513;262;0	322;0	625;578	226;4	961;0; ; ; ; ; ; ; ;
7720;388;545;314;0	542;0	595;587	324;4	639;0;511;313;0	322;0	627;578	226;4	918;0;11;527;322; ; ; ; ;
7740;389;541;339;0	542;0	595;591	680;4	658;0;511;345;0	322;0	626;580	408;4	952;0;11;527;322; ; ; ; ;
7760;390;546;323;0	542;0	595;591	680;4	692;0;515;316;0	322;0	626;580	408;4	947;0;11;527;322; ; ; ; ;
7780;391;552;322;0	542;0	595;591	680;4	716;0;513;318;0	322;0	626;580	408;4	971;0;11;527;322; ; ; ; ;
7800;392;554;324;0	543;0	595;591	680;4	723;0;515;315;0	322;0	626;580	408;4	984;0;11;527;322; ; ; ; ;
7820;393;545;320;0	543;0	595;591	680;4	712;0;511;316;0	322;0	626;580	408;4	990;0;11;527;322; ; ; ; ;
7840;394;548;319;0	543;0	595;591	683;4	714;0;512;315;0	322;0	626;581	763;5	006;0;11;527;322; ; ; ; ;
7860;395;546;321;0	543;0	595;591	683;4	723;0;515;315;0	322;0	626;581	763;5	041;0;11;527;322; ; ; ; ;
7880;396;549;319;0	543;0	595;591	683;4	713;0;515;314;0	322;0	626;581	763;5	050;0;11;527;322; ; ; ; ;
7900;397;547;320;0	543;0	595;591	683;4	750;0;515;317;0	322;0	626;581	763;5	044;0;11;527;322; ; ; ; ;
7920;398;547;320;0	543;0	595;591	683;4	727;0;509;317;0	322;0	626;581	763;5	058;0;11;527;322; ; ; ; ;
7941;399;546;322;0	543;0	595;590	530;4	723;0;508;319;0	322;0	626;580	660;5	050;0;11;527;322; ; ; ; ;
7960;400;547;321;0	543;0	595;590	530;4	706;0;511;317;0	323;0	626;580	660;5	007;0;11;527;322; ; ; ; ;
7980;401;546;325;0	544;0	595;590	530;4	651;0;508;318;0	323;0	626;580	660;4	994;0;11;527;322; ; ; ; ;
8000;402;540;328;0	544;0	595;590	530;4	656;0;508;321;0	323;0	626;580	660;4	974;0;11;527;322; ; ; ; ;
8021;403;542;328;0	544;0	596;590	530;4	625;0;509;320;0	323;0	626;580	660;4	914;0;11;527;322; ; ; ; ;
8039;404;540;330;0	544;0	595;589	059;4	607;0;508;320;0	323;0	626;581	809;4	904;0;11;527;322; ; ; ; ;
8060;405;544;332;0	544;0	596;589	059;4	615;0;510;320;0	324;0	626;581	809;4	888;0;11;527;322; ; ; ; ;
8079;406;541;324;0	544;0	596;589	059;4	537;0;510;316;0	324;0	627;581	809;4	886;0;11;527;322; ; ; ; ;
8100;407;546;326;0	545;0	596;589	059;4	556;0;509;319;0	324;0	627;581	809;4	912;0;11;527;322; ; ; ; ;
8119;408;546;334;0	545;0	597;589	059;4	571;0;509;321;0	325;0	627;581	809;4	851;0;11;527;322; ; ; ; ;
8140;409;546;330;0	545;0	597;590	736;4	546;0;509;320;0	325;0	626;581	619;4	852;0;11;527;322; ; ; ; ;
8159;410;546;320;0	546;0	597;590	736;4	594;0;510;320;0	326;0	627;581	619;4	869;0;11;527;322; ; ; ; ;
8180;411;541;326;0	546;0	597;590	736;4	566;0;505;321;0	326;0	626;581	619;4	875;0;11;527;322; ; ; ; ;
8199;412;546;332;0	546;0	597;590	736;4	586;0;508;322;0	326;0	626;581	619;4	856;0;11;527;322; ; ; ; ;
8220;413;546;328;0	547;0	596;590	736;4	580;0;507;320;0	327;0	625;581	619;4	871;0;11;527;322; ; ; ; ;
8239;414;545;330;0	547;0	596;592	130;4	581;0;509;320;0	327;0	624;582	182;4	874;0;11;527;322; ; ; ; ;
8260;415;543;330;0	547;0	596;592	130;4	593;0;509;317;0	328;0	625;582	182;4	898;0;11;527;322; ; ; ; ;
8279;416;546;330;0	548;0	596;592	130;4	601;0;511;318;0	328;0	624;582	182;4	899;0;11;527;322; ; ; ; ;
8300;417;542;328;0	548;0	596;592	130;4	574;0;510;321;0	328;0	624;582	182;4	889;0;11;527;322; ; ; ; ;
8318;418;545;329;0	548;0	595;592	130;4	581;0;509;319;0	328;0	624;582	182;4	889;0;11;527;322; ; ; ; ;
8340;419;544;329;0	547;0	595;592	319;4	578;0;509;321;0	327;0	624;581	344;4	882;0;11;527;322; ; ; ; ;
8358;420;542;321;0	547;0	595;592	319;4	513;0;507;318;0	327;0	624;581	344;4	840;0;11;527;322; ; ; ; ;
8380;421;546;321;0	547;0	595;592	319;4	534;0;505;317;0	327;0	624;581	344;4	853;0;11;527;322; ; ; ; ;
8398;422;396;269;0	549;0	594;592	319;4	482;0;386;259;0	329;0	623;581	344;4	796;0; ; ; ; ; ; ; ;
8420;423;261;226;0	551;0	593;592	319;4	488;0;241;215;0	331;0	622;581	344;4	736;0; ; ; ; ; ; ; ;
8438;424;205;207;0	551;0	593;588	924;4	468;0;184;179;0	332;0	622;587	989;4	771;0; ; ; ; ; ; ; ;
8458;425;247;228;0	551;0	594;588	924;4	435;0;207;200;0	331;0	622;587	989;4	770;0;12;225;210; ; ; ; ;
8478;426;244;225;0	551;0	594;588	924;4	423;0;205;198;0	331;0	622;587	989;4	777;0;12;225;210; ; ; ; ;
8498;427;245;220;0	551;0	594;588	924;4	400;0;207;197;0	331;0	622;587	989;4	751;0;12;225;210; ; ; ; ;
8518;428;241;217;0	551;0	594;588	924;4	412;0;204;200;0	331;0	622;587	989;4	737;0;12;225;210; ; ; ; ;
8538;429;239;213;0	551;0	593;589	810;4	407;0;206;203;0	331;0	621;585	565;4	713;0;12;225;210; ; ; ; ;
8558;430;240;219;0	551;0	593;589	810;4	389;0;206;202;0	331;0	622;585	565;4	672;0;12;225;210; ; ; ; ;
8578;431;247;218;0	551;0	593;589	810;4	374;0;207;202;0	331;0	621;585	565;4	669;0;12;225;210; ; ; ; ;
8598;432;240;221;0	551;0	593;589	810;4	382;0;209;203;0	332;0	621;585	565;4	642;0;12;225;210; ; ; ; ;
8618;433;249;218;0	552;0	593;589	810;4	355;0;210;207;0	332;0	621;585	565;4	627;0;12;225;210; ; ; ; ;
8637;434;248;218;0	552;0	592;590	111;4	353;0;211;206;0	332;0	620;587	421;4	627;0;12;225;210; ; ; ; ;
8657;435;240;222;0	552;0	593;590	111;4	338;0;208;206;0	333;0	620;587	421;4	601;0;12;225;210; ; ; ; ;
8677;436;239;216;0	552;0	592;590	111;4	305;0;206;203;0	333;0	620;587	421;4	572;0;12;225;210; ; ; ; ;
8697;437;180;306;0	553;0	594;590	111;4	289;0;129;295;0	334;0	621;587	421;4	519;0;13;150;320; ; ; ; ;
8717;438;175;318;0	554;0	594;590	111;4	212;0;107;305;0	335;0	621;587	421;4	557;0;13;150;320; ; ; ; ;
8737;439;172;334;0	554;0	594;587	579;4	164;0;85;315;0	335;0	621;588	036;4	539;0;13;150;320; ; ; ; ;
8757;440;175;330;0	554;0	594;587	579;4	166;0;114;306;0	335;0	621;588	036;4	532;0;13;150;320; ; ; ; ;
8777;441;179;327;0	554;0	594;587	579;4	160;0;116;305;0	334;0	621;588	036;4	523;0;13;150;320; ; ; ; ;
8797;442;178;328;0	554;0	594;587	579;4	106;0;119;309;0	334;0	621;588	036;4	518;0;13;150;320; ; ; ; ;
8817;443;172;331;0	554;0	594;587	579;4	157;0;121;305;0	334;0	621;588	036;4	536;0;13;150;320; ; ; ; ;
8837;444;176;333;0	554;0	593;584	589;4	117;0;123;308;0	334;0	621;587	085;4	524;0;13;150;320; ; ; ; ;
8857;445;179;331;0	554;0	594;584	589;4	107;0;119;310;0	334;0	621;587	085;4	470;0;13;150;320; ; ; ; ;
8877;446;179;330;0	553;0	594;584	589;4	130;0;120;313;0	334;0	621;587	085;4	455;0;13;150;320; ; ; ; ;
8896;447;180;330;0	553;0	594;584	589;4	101;0;120;313;0	334;0	621;587	085;4	445;0;13;150;320; ; ; ; ;
8916;448;180;335;0	553;0	594;584	589;4	116;0;116;310;0	333;0	621;587	085;4	515;0;13;150;320; ; ; ; ;
8936;449;181;336;0	553;0	593;583	785;4	116;0;117;313;0	333;0	621;585	974;4	500;0;13;150;320; ; ; ; ;
8956;450;182;335;0	553;0	594;583	785;4	089;0;120;312;0	333;0	622;585	974;4	472;0;13;150;320; ; ; ; ;
8976;451;187;333;0	553;0	594;583	785;4	073;0;123;316;0	333;0	622;585	974;4	479;0;13;150;320; ; ; ; ;
8996;452;188;332;0	553;0	594;583	785;4	094;0;122;314;0	333;0	622;585	974;4	482;0;13;150;320; ; ; ; ;
9016;453;185;330;0	553;0	594;583	785;4	096;0;120;308;0	333;0	622;585	974;4	517;0;13;150;320; ; ; ; ;
9036;454;186;329;0	552;0	593;583	563;4	096;0;121;309;0	333;0	621;585	720;4	523;0;13;150;320; ; ; ; ;
9056;455;183;337;0	552;0	594;583	563;4	109;0;130;307;0	332;0	622;585	720;4	565;0;13;150;320; ; ; ; ;
9076;456;185;332;0	552;0	594;583	563;4	120;0;126;311;0	332;0	622;585	720;4	513;0;13;150;320; ; ; ; ;
9096;457;189;331;0	552;0	594;583	563;4	090;0;125;308;0	332;0	622;585	720;4	531;0;13;150;320; ; ; ; ;
9116;458;191;331;0	552;0	594;583	563;4	122;0;133;307;0	332;0	622;585	720;4	510;0;13;150;320; ; ; ; ;
9136;459;191;327;0	550;0	594;587	620;4	140;0;132;310;0	330;0	622;584	762;4	508;0;13;150;320; ; ; ; ;
9156;460;322;311;0	549;0	594;587	620;4	189;0;275;305;0	330;0	622;584	762;4	587;0;14;313;305; ; ; ; ;
9176;461;337;310;0	550;0	594;587	620;4	247;0;287;303;0	330;0	622;584	762;4	565;0;14;313;305; ; ; ; ;
9196;462;336;309;0	550;0	594;587	620;4	283;0;287;303;0	330;0	622;584	762;4	572;0;14;313;305; ; ; ; ;
9216;463;345;312;0	550;0	594;587	620;4	262;0;293;302;0	330;0	622;584	762;4	619;0;14;313;305; ; ; ; ;
9235;464;345;307;0	550;0	594;592	176;4	311;0;295;299;0	330;0	622;587	042;4	630;0;14;313;305; ; ; ; ;
9255;465;336;311;0	550;0	594;592	176;4	335;0;286;300;0	330;0	622;587	042;4	705;0;14;313;305; ; ; ; ;
9275;466;333;310;0	550;0	594;592	176;4	350;0;289;302;0	330;0	622;587	042;4	715;0;14;313;305; ; ; ; ;
9295;467;338;307;0	550;0	594;592	176;4	385;0;287;302;0	330;0	622;587	042;4	706;0;14;313;305; ; ; ; ;
9315;468;339;307;0	551;0	594;592	176;4	385;0;293;306;0	331;0	622;587	042;4	757;0;14;313;305; ; ; ; ;
9335;469;338;308;0	551;0	594;592	010;4	383;0;294;309;0	331;0	621;585	386;4	751;0;14;313;305; ; ; ; ;
9355;470;338;306;0	551;0	594;592	010;4	425;0;289;305;0	331;0	622;585	386;4	775;0;14;313;305; ; ; ; ;
9375;471;341;308;0	551;0	594;592	010;4	491;0;286;303;0	331;0	622;585	386;4	756;0;14;313;305; ; ; ; ;
9395;472;340;312;0	551;0	594;592	010;4	476;0;287;305;0	330;0	622;585	386;4	785;0;14;313;305; ; ; ; ;
9415;473;339;311;0	550;0	595;592	010;4	520;0;287;306;0	330;0	622;585	386;4	799;0;14;313;305; ; ; ; ;
9435;474;340;310;0	550;0	594;593	119;4	533;0;287;302;0	330;0	622;589	127;4	828;0;14;313;305; ; ; ; ;
9455;475;333;306;0	550;0	595;593	119;4	587;0;287;301;0	330;0	622;589	127;4	864;0;14;313;305; ; ; ; ;
9475;476;333;309;0	550;0	595;593	119;4	572;0;291;301;0	330;0	622;589	127;4	873;0;14;313;305; ; ; ; ;
9495;477;335;309;0	550;0	595;593	119;4	615;0;290;301;0	330;0	622;589	127;4	888;0;14;313;305; ; ; ; ;
9514;478;332;311;0	550;0	595;593	119;4	624;0;292;302;0	330;0	622;589	127;4	895;0;14;313;305; ; ; ; ;
9534;479;333;312;0	550;0	594;593	234;4	634;0;291;302;0	330;0	622;589	388;4	904;0;14;313;305; ; ; ; ;
9554;480;342;311;0	550;0	594;593	234;4	696;0;288;300;0	330;0	622;589	388;4	940;0;14;313;305; ; ; ; ;
9574;481;340;309;0	551;0	594;593	234;4	699;0;290;299;0	330;0	622;589	388;4	949;0;14;313;305; ; ; ; ;
9594;482;342;311;0	551;0	594;593	234;4	740;0;291;300;0	330;0	622;589	388;4	976;0;14;313;305; ; ; ; ;
9614;483;337;311;0	551;0	595;593	234;4	764;0;294;298;0	331;0	622;589	388;5	013;0;14;313;305; ; ; ; ;
9634;484;337;310;0	551;0	594;593	403;4	783;0;296;300;0	331;0	622;587	583;5	015;0;14;313;305; ; ; ; ;
9654;485;372;314;0	550;0	595;593	403;4	836;0;341;301;0	330;0	622;587	583;5	038;0;15;378;309; ; ; ; ;
9674;486;387;312;0	549;0	595;593	403;4	824;0;357;307;0	330;0	622;587	583;5	056;0;15;378;309; ; ; ; ;
9694;487;399;310;0	550;0	595;593	403;4	853;0;360;306;0	330;0	622;587	583;5	082;0;15;378;309; ; ; ; ;
9714;488;395;310;0	550;0	594;593	403;4	896;0;364;305;0	330;0	622;587	583;5	098;0;15;378;309; ; ; ; ;
9734;489;391;311;0	551;0	594;593	618;4	904;0;367;310;0	331;0	621;585	518;5	097;0;15;378;309; ; ; ; ;
9754;490;398;308;0	551;0	595;593	618;4	924;0;362;303;0	331;0	622;585	518;5	112;0;15;378;309; ; ; ; ;
9774;491;395;309;0	551;0	595;593	618;4	928;0;363;308;0	332;0	622;585	518;5	139;0;15;378;309; ; ; ; ;
9794;492;393;307;0	551;0	595;593	618;4	947;0;363;309;0	332;0	622;585	518;5	143;0;15;378;309; ; ; ; ;
9813;493;395;308;0	551;0	594;593	618;4	923;0;367;306;0	331;0	622;585	518;5	114;0;15;378;309; ; ; ; ;
9834;494;395;308;0	551;0	594;593	073;4	926;0;368;308;0	331;0	621;585	497;5	129;0;15;378;309; ; ; ; ;
9853;495;396;308;0	551;0	594;593	073;4	906;0;368;307;0	331;0	622;585	497;5	120;0;15;378;309; ; ; ; ;
9873;496;390;309;0	550;0	594;593	073;4	923;0;363;305;0	330;0	622;585	497;5	086;0;15;378;309; ; ; ; ;
9893;497;390;309;0	550;0	594;593	073;4	889;0;366;311;0	330;0	622;585	497;5	065;0;15;378;309; ; ; ; ;
9913;498;394;312;0	550;0	594;593	073;4	922;0;366;307;0	330;0	621;585	497;5	046;0;15;378;309; ; ; ; ;
9933;499;391;313;0	550;0	593;593	006;4	910;0;365;307;0	330;0	621;585	601;5	028;0;15;378;309; ; ; ; ;
9953;500;392;313;0	551;0	594;593	006;4	840;0;368;308;0	331;0	621;585	601;5	002;0;15;378;309; ; ; ; ;
9973;501;391;309;0	551;0	594;593	006;4	795;0;363;313;0	331;0	621;585	601;4	949;0;15;378;309; ; ; ; ;
9993;502;388;313;0	551;0	594;593	006;4	791;0;366;309;0	331;0	622;585	601;4	943;0;15;378;309; ; ; ; ;
10013;503;396;313;0	551;0	595;593	006;4	774;0;365;311;0	331;0	622;585	601;4	943;0;15;378;309; ; ; ; ;
10033;504;394;313;0	551;0	594;592	961;4	765;0;365;311;0	331;0	622;584	257;4	932;0;15;378;309; ; ; ; ;
10053;505;398;312;0	551;0	595;592	961;4	751;0;360;312;0	331;0	622;584	257;4	899;0;15;378;309; ; ; ; ;
10073;506;395;315;0	551;0	595;592	961;4	729;0;362;310;0	331;0	622;584	257;4	886;0;15;378;309; ; ; ; ;
10093;507;394;315;0	551;0	594;592	961;4	724;0;360;311;0	331;0	622;584	257;4	841;0;15;378;309; ; ; ; ;
10112;508;400;314;0	550;0	594;592	961;4	699;0;362;308;0	330;0	622;584	257;4	867;0;15;378;309; ; ; ; ;
10132;509;398;313;0	550;0	594;594	109;4	696;0;361;307;0	330;0	621;585	115;4	852;0;15;378;309; ; ; ; ;
10152;510;403;316;0	550;0	594;594	109;4	668;0;361;310;0	330;0	622;585	115;4	854;0;15;378;309; ; ; ; ;
10172;511;393;314;0	549;0	594;594	109;4	676;0;360;312;0	330;0	622;585	115;4	852;0;15;378;309; ; ; ; ;
10192;512;394;313;0	549;0	594;594	109;4	653;0;357;309;0	329;0	622;585	115;4	845;0;15;378;309; ; ; ; ;
10212;513;399;314;0	550;0	595;594	109;4	641;0;362;306;0	330;0	622;585	115;4	815;0;15;378;309; ; ; ; ;
10232;514;394;317;0	550;0	595;591	240;4	616;0;361;305;0	330;0	622;585	810;4	814;0;15;378;309; ; ; ; ;
10252;515;399;314;0	550;0	595;591	240;4	616;0;363;304;0	330;0	622;585	810;4	801;0;15;378;309; ; ; ; ;
10272;516;397;317;0	550;0	595;591	240;4	579;0;359;305;0	330;0	622;585	810;4	794;0;15;378;309; ; ; ; ;
10292;517;401;312;0	550;0	595;591	240;4	530;0;361;302;0	330;0	622;585	810;4	776;0;15;378;309; ; ; ; ;
10312;518;402;316;0	551;0	595;591	240;4	532;0;364;301;0	331;0	622;585	810;4	774;0;15;378;309; ; ; ; ;
10332;519;402;312;0	551;0	595;593	632;4	550;0;363;301;0	331;0	621;585	423;4	770;0;15;378;309; ; ; ; ;
10352;520;398;315;0	551;0	595;593	632;4	499;0;362;307;0	331;0	622;585	423;4	761;0;15;378;309; ; ; ; ;
10372;521;397;309;0	551;0	595;593	632;4	507;0;359;307;0	331;0	621;585	423;4	749;0;15;378;309; ; ; ; ;
10392;522;400;312;0	551;0	595;593	632;4	516;0;359;306;0	331;0	621;585	423;4	714;0;15;378;309; ; ; ; ;
10411;523;388;308;0	551;0	595;593	632;4	460;0;356;302;0	331;0	621;585	423;4	716;0;15;378;309; ; ; ; ;
10431;524;388;313;0	552;0	594;589	807;4	436;0;355;301;0	332;0	620;585	910;4	722;0;15;378;309; ; ; ; ;
10451;525;285;247;0	552;0	594;589	807;4	405;0;247;233;0	333;0	620;585	910;4	659;0;16;258;235; ; ; ; ;
10471;526;279;243;0	552;0	594;589	807;4	382;0;249;231;0	333;0	620;585	910;4	645;0;16;258;235; ; ; ; ;
10491;527;279;244;0	552;0	594;589	807;4	367;0;244;227;0	333;0	620;585	910;4	656;0;16;258;235; ; ; ; ;
10511;528;279;243;0	552;0	594;589	807;4	384;0;244;235;0	333;0	620;585	910;4	633;0;16;258;235; ; ; ; ;
10531;529;279;243;0	553;0	594;589	910;4	380;0;244;232;0	333;0	620;586	948;4	641;0;16;258;235; ; ; ; ;
10551;530;278;241;0	553;0	594;589	910;4	350;0;241;226;0	333;0	620;586	948;4	640;0;16;258;235; ; ; ; ;
10571;531;274;240;0	553;0	594;589	910;4	340;0;242;228;0	333;0	620;586	948;4	635;0;16;258;235; ; ; ; ;
10591;532;274;238;0	553;0	594;589	910;4	325;0;242;231;0	333;0	620;586	948;4	664;0;16;258;235; ; ; ; ;
10611;533;276;240;0	553;0	594;589	910;4	287;0;244;231;0	333;0	620;586	948;4	633;0;16;258;235; ; ; ; ;
10631;534;273;237;0	553;0	594;591	197;4	282;0;245;232;0	333;0	620;586	740;4	640;0;16;258;235; ; ; ; ;
10651;535;277;239;0	553;0	594;591	197;4	329;0;244;229;0	333;0	620;586	740;4	584;0;16;258;235; ; ; ; ;
10671;536;279;243;0	553;0	594;591	197;4	295;0;244;230;0	333;0	620;586	740;4	562;0;16;258;235; ; ; ; ;
10691;537;251;238;0	553;0	595;591	197;4	296;0;221;225;0	333;0	620;586	740;4	548;0;16;258;235; ; ; ; ;
10711;538;198;226;0	554;0	594;591	197;4	283;0;162;213;0	334;0	620;586	740;4	556;0;17;167;228; ; ; ; ;
10730;539;189;230;0	554;0	594;587	946;4	256;0;149;211;0	335;0	619;586	866;4	550;0;17;167;228; ; ; ; ;
10750;540;188;223;0	554;0	594;587	946;4	264;0;156;214;0	335;0	620;586	866;4	580;0;17;167;228; ; ; ; ;
10770;541;200;226;0	555;0	594;587	946;4	268;0;151;208;0	335;0	620;586	866;4	535;0;17;167;228; ; ; ; ;
10790;542;194;225;0	555;0	594;587	946;4	268;0;151;212;0	336;0	620;586	866;4	540;0;17;167;228; ; ; ; ;
10810;543;202;223;0	556;0	594;587	946;4	254;0;155;208;0	336;0	620;586	866;4	578;0;17;167;228; ; ; ; ;
10830;544;202;225;0	556;0	594;586	699;4	246;0;152;209;0	336;0	619;586	285;4	552;0;17;167;228; ; ; ; ;
10850;545;195;222;0	556;0	594;586	699;4	254;0;157;208;0	337;0	619;586	285;4	520;0;17;167;228; ; ; ; ;
10870;546;189;221;0	557;0	594;586	699;4	277;0;155;210;0	337;0	619;586	285;4	534;0;17;167;228; ; ; ; ;
10890;547;193;227;0	557;0	594;586	699;4	265;0;157;210;0	337;0	619;586	285;4	554;0;17;167;228; ; ; ; ;
10910;548;191;226;0	557;0	594;586	699;4	270;0;160;210;0	337;0	619;586	285;4	523;0;17;167;228; ; ; ; ;
10930;549;193;225;0	557;0	594;586	990;4	266;0;160;212;0	337;0	618;585	310;4	528;0;17;167;228; ; ; ; ;
10950;550;189;230;0	557;0	594;586	990;4	267;0;155;216;0	337;0	619;585	310;4	526;0;17;167;228; ; ; ; ;
10970;551;189;239;0	557;0	594;586	990;4	298;0;142;233;0	338;0	619;585	310;4	546;0;17;167;228; ; ; ; ;
10990;552;178;241;0	557;0	594;586	990;4	304;0;142;236;0	338;0	619;585	310;4	547;0;17;167;228; ; ; ; ;
11009;553;177;243;0	557;0	594;586	990;4	323;0;141;229;0	338;0	619;585	310;4	544;0;17;167;228; ; ; ; ;
11029;554;178;246;0	558;0	594;585	712;4	324;0;141;227;0	338;0	618;585	809;4	547;0;17;167;228; ; ; ; ;
11049;555;180;238;0	558;0	594;585	712;4	286;0;139;227;0	339;0	619;585	809;4	531;0;17;167;228; ; ; ; ;
11069;556;188;243;0	558;0	594;585	712;4	323;0;136;228;0	339;0	618;585	809;4	555;0;17;167;228; ; ; ; ;
11089;557;186;244;0	558;0	594;585	712;4	272;0;144;224;0	339;0	618;585	809;4	531;0;17;167;228; ; ; ; ;
11109;558;181;243;0	559;0	594;585	712;4	324;0;142;225;0	339;0	618;585	809;4	570;0;17;167;228; ; ; ; ;
11129;559;184;244;0	559;0	594;585	737;4	308;0;142;224;0	340;0	618;586	099;4	568;0;17;167;228; ; ; ; ;
11149;560;183;245;0	559;0	594;585	737;4	315;0;140;225;0	340;0	618;586	099;4	580;0;17;167;228; ; ; ; ;
11169;561;182;243;0	559;0	594;585	737;4	289;0;145;230;0	340;0	618;586	099;4	586;0;17;167;228; ; ; ; ;
11189;562;182;241;0	559;0	594;585	737;4	287;0;144;230;0	340;0	618;586	099;4	607;0;17;167;228; ; ; ; ;
11209;563;188;245;0	559;0	594;585	737;4	291;0;147;229;0	340;0	618;586	099;4	581;0;17;167;228; ; ; ; ;
11229;564;187;243;0	559;0	594;585	884;4	291;0;148;231;0	340;0	618;583	971;4	573;0;17;167;228; ; ; ; ;
11249;565;187;251;0	559;0	594;585	884;4	318;0;146;237;0	340;0	618;583	971;4	599;0;17;167;228; ; ; ; ;
11269;566;185;249;0	559;0	594;585	884;4	320;0;144;232;0	340;0	618;583	971;4	601;0;17;167;228; ; ; ; ;
11289;567;282;305;0	558;0	595;585	884;4	310;0;261;288;0	338;0	619;583	971;4	597;0; ; ; ; ; ; ; ;
11309;568;362;323;0	556;0	595;585	884;4	282;0;319;310;0	337;0	619;583	971;4	605;0; ; ; ; ; ; ; ;
11328;569;398;333;0	556;0	595;594	578;4	338;0;361;326;0	337;0	619;588	195;4	637;0; ; ; ; ; ; ; ;
11348;570;357;314;0	557;0	595;594	578;4	302;0;320;307;0	337;0	619;588	195;4	640;0;18;338;309; ; ; ; ;
11368;571;365;316;0	557;0	595;594	578;4	336;0;322;307;0	337;0	619;588	195;4	615;0;18;338;309; ; ; ; ;
11388;572;365;315;0	557;0	595;594	578;4	354;0;320;305;0	338;0	619;588	195;4	612;0;18;338;309; ; ; ; ;
11408;573;366;317;0	557;0	595;594	578;4	332;0;319;301;0	337;0	619;588	195;4	594;0;18;338;309; ; ; ; ;
11428;574;367;317;0	557;0	595;594	868;4	339;0;320;298;0	337;0	619;589	488;4	595;0;18;338;309; ; ; ; ;
11448;575;361;316;0	557;0	595;594	868;4	310;0;321;303;0	338;0	619;589	488;4	587;0;18;338;309; ; ; ; ;
11468;576;360;315;0	557;0	595;594	868;4	293;0;322;305;0	338;0	619;589	488;4	629;0;18;338;309; ; ; ; ;
11488;577;359;315;0	557;0	595;594	868;4	321;0;324;305;0	338;0	619;589	488;4	566;0;18;338;309; ; ; ; ;
11508;578;-800;-600;0	338;0	618;-1	000;-1	000;4;323;304;0	338;0	618;589	488;4	611;0;18;338;309; ; ; ; ;
11528;579;-800;-600;0	558;0	594;-1	000;-1	000;4;323;301;0	338;0	618;593	067;4	646;0;18;338;309; ; ; ; ;
11548;580;358;318;0	558;0	595;594	536;4	299;0;318;302;0	338;0	618;593	067;4	623;0;18;338;309; ; ; ; ;
11568;581;361;318;0	558;0	595;594	536;4	281;0;319;302;0	338;0	618;593	067;4	612;0;18;338;309; ; ; ; ;
11588;582;356;320;0	558;0	595;594	536;4	253;0;322;299;0	339;0	618;593	067;4	603;0;18;338;309; ; ; ; ;
11607;583;363;320;0	558;0	595;594	536;4	262;0;320;301;0	339;0	618;593	067;4	589;0;18;338;309; ; ; ; ;
11627;584;361;319;0	558;0	594;595	414;4	278;0;322;309;0	339;0	617;584	912;4	518;0;18;338;309; ; ; ; ;
11647;585;407;382;0	558;0	596;595	414;4	267;0;360;372;0	339;0	619;584	912;4	545;0;19;390;388; ; ; ; ;
11667;586;424;396;0	558;0	596;595	414;4	279;0;373;383;0	339;0	618;584	912;4	549;0;19;390;388; ; ; ; ;
11687;587;420;400;0	558;0	595;595	414;4	245;0;374;385;0	339;0	618;584	912;4	531;0;19;390;388; ; ; ; ;
11707;588;417;395;0	558;0	595;595	414;4	265;0;373;386;0	338;0	618;584	912;4	524;0;19;390;388; ; ; ; ;
11727;589;414;395;0	557;0	595;596	315;4	268;0;373;387;0	338;0	618;585	087;4	520;0;19;390;388; ; ; ; ;
11747;590;411;392;0	557;0	595;596	315;4	253;0;372;383;0	338;0	618;585	087;4	514;0;19;390;388; ; ; ; ;
11767;591;412;388;0	557;0	595;596	315;4	295;0;370;385;0	338;0	618;585	087;4	567;0;19;390;388; ; ; ; ;
11787;592;416;390;0	557;0	595;596	315;4	300;0;371;386;0	338;0	618;585	087;4	567;0;19;390;388; ; ; ; ;
11807;593;417;393;0	557;0	595;596	315;4	332;0;369;389;0	337;0	618;585	087;4	609;0;19;390;388; ; ; ; ;
11827;594;418;391;0	557;0	594;596	560;4	347;0;369;390;0	337;0	617;585	487;4	626;0;19;390;388; ; ; ; ;
11847;595;410;397;0	556;0	594;596	560;4	339;0;370;384;0	337;0	617;585	487;4	660;0;19;390;388; ; ; ; ;
11867;596;414;390;0	556;0	594;596	560;4	430;0;370;386;0	337;0	617;585	487;4	664;0;19;390;388; ; ; ; ;
11887;597;417;391;0	556;0	594;596	560;4	431;0;365;390;0	337;0	617;585	487;4	660;0;19;390;388; ; ; ; ;
11907;598;418;394;0	556;0	594;596	560;4	425;0;367;384;0	337;0	617;585	487;4	698;0;19;390;388; ; ; ; ;
11926;599;419;390;0	556;0	593;597	808;4	433;0;366;386;0	337;0	616;585	305;4	701;0;19;390;388; ; ; ; ;
11946;600;416;388;0	556;0	593;597	808;4	406;0;367;388;0	337;0	616;585	305;4	667;0;19;390;388; ; ; ; ;
11966;601;420;383;0	556;0	593;597	808;4	436;0;367;386;0	337;0	616;585	305;4	672;0;19;390;388; ; ; ; ;
11986;602;410;388;0	556;0	593;597	808;4	424;0;368;387;0	337;0	616;585	305;4	714;0;19;390;388; ; ; ; ;
12006;603;413;387;0	557;0	593;597	808;4	400;0;363;388;0	337;0	616;585	305;4	681;0;19;390;388; ; ; ; ;
12026;604;412;385;0	557;0	593;597	145;4	406;0;363;387;0	338;0	615;585	070;4	696;0;19;390;388; ; ; ; ;
12046;605;418;394;0	557;0	593;597	145;4	416;0;365;387;0	338;0	615;585	070;4	704;0;19;390;388; ; ; ; ;
12066;606;409;392;0	557;0	593;597	145;4	463;0;360;390;0	338;0	615;585	070;4	712;0;19;390;388; ; ; ; ;
12086;607;415;393;0	558;0	592;597	145;4	449;0;363;385;0	338;0	615;585	070;4	708;0;19;390;388; ; ; ; ;
12106;608;415;390;0	558;0	592;597	145;4	447;0;363;388;0	339;0	615;585	070;4	711;0;19;390;388; ; ; ; ;
12126;609;415;389;0	558;0	592;598	353;4	455;0;361;386;0	339;0	614;588	326;4	735;0;19;390;388; ; ; ; ;
12146;610;416;383;0	558;0	592;598	353;4	506;0;362;379;0	339;0	614;588	326;4	754;0;19;390;388; ; ; ; ;
12166;611;415;394;0	558;0	592;598	353;4	487;0;364;388;0	338;0	614;588	326;4	764;0;19;390;388; ; ; ; ;
12185;612;416;392;0	557;0	592;598	353;4	533;0;360;383;0	338;0	614;588	326;4	786;0;19;390;388; ; ; ; ;
12205;613;420;388;0	557;0	591;598	353;4	557;0;366;383;0	338;0	614;588	326;4	805;0;19;390;388; ; ; ; ;
12225;614;420;394;0	556;0	591;597	727;4	558;0;365;385;0	337;0	614;585	690;4	799;0;19;390;388; ; ; ; ;
12245;615;417;392;0	556;0	591;597	727;4	538;0;363;384;0	337;0	614;585	690;4	776;0;19;390;388; ; ; ; ;
12265;616;408;390;0	556;0	592;597	727;4	573;0;364;386;0	337;0	615;585	690;4	810;0;19;390;388; ; ; ; ;
12285;617;410;398;0	556;0	592;597	727;4	594;0;367;388;0	336;0	615;585	690;4	837;0;19;390;388; ; ; ; ;
12305;618;412;398;0	556;0	592;597	727;4	606;0;366;386;0	336;0	615;585	690;4	846;0;19;390;388; ; ; ; ;
12325;619;408;397;0	555;0	590;598	169;4	621;0;366;385;0	336;0	613;587	519;4	869;0;19;390;388; ; ; ; ;
12345;620;462;308;0	555;0	590;598	169;4	655;0;425;305;0	336;0	613;587	519;4	881;0;20;445;294; ; ; ; ;
12365;621;457;293;0	555;0	590;598	169;4	654;0;428;287;0	336;0	613;587	519;4	911;0;20;445;294; ; ; ; ;
12385;622;461;294;0	556;0	590;598	169;4	681;0;428;288;0	337;0	613;587	519;4	882;0;20;445;294; ; ; ; ;
12405;623;467;295;0	556;0	590;598	169;4	681;0;429;292;0	337;0	612;587	519;4	921;0;20;445;294; ; ; ; ;
12425;624;466;299;0	557;0	589;596	417;4	669;0;428;297;0	338;0	612;584	664;4	892;0;20;445;294; ; ; ; ;
12445;625;463;297;0	557;0	589;596	417;4	651;0;427;293;0	338;0	612;584	664;4	917;0;20;445;294; ; ; ; ;
12465;626;464;295;0	557;0	589;596	417;4	723;0;427;292;0	338;0	612;584	664;4	928;0;20;445;294; ; ; ; ;
12485;627;464;296;0	557;0	589;596	417;4	720;0;427;294;0	338;0	612;584	664;4	937;0;20;445;294; ; ; ; ;
12505;628;464;297;0	557;0	589;596	417;4	753;0;429;293;0	338;0	612;584	664;4	950;0;20;445;294; ; ; ; ;
12524;629;464;298;0	557;0	589;595	573;4	755;0;430;292;0	338;0	611;586	101;4	972;0;20;445;294; ; ; ; ;
12544;630;464;294;0	557;0	589;595	573;4	754;0;428;292;0	338;0	612;586	101;4	980;0;20;445;294; ; ; ; ;
12564;631;457;294;0	557;0	589;595	573;4	761;0;430;292;0	338;0	612;586	101;5	013;0;20;445;294; ; ; ; ;
12584;632;458;295;0	556;0	589;595	573;4	780;0;432;294;0	338;0	612;586	101;5	008;0;20;445;294; ; ; ; ;
12604;633;459;299;0	556;0	589;595	573;4	807;0;431;291;0	337;0	612;586	101;5	016;0;20;445;294; ; ; ; ;
12624;634;460;298;0	557;0	588;596	610;4	827;0;432;294;0	338;0	611;584	288;5	000;0;20;445;294; ; ; ; ;
12644;635;398;295;0	557;0	589;596	610;4	835;0;375;291;0	339;0	611;584	288;5	053;0;21;375;296; ; ; ; ;
12664;636;399;291;0	557;0	589;596	610;4	854;0;372;294;0	339;0	611;584	288;5	064;0;21;375;296; ; ; ; ;
12684;637;400;290;0	558;0	589;596	610;4	882;0;370;293;0	339;0	611;584	288;5	080;0;21;375;296; ; ; ; ;
12704;638;402;294;0	558;0	589;596	610;4	907;0;375;292;0	339;0	611;584	288;5	120;0;21;375;296; ; ; ; ;
12724;639;403;290;0	558;0	589;598	396;4	944;0;373;293;0	339;0	611;584	955;5	141;0;21;375;296; ; ; ; ;
12744;640;397;294;0	558;0	589;598	396;4	976;0;371;294;0	339;0	611;584	955;5	128;0;21;375;296; ; ; ; ;
12764;641;398;291;0	558;0	589;598	396;4	993;0;374;298;0	339;0	611;584	955;5	177;0;21;375;296; ; ; ; ;
12783;642;397;292;0	558;0	589;598	396;5	023;0;372;296;0	339;0	611;584	955;5	177;0;21;375;296; ; ; ; ;
12803;643;397;293;0	558;0	589;598	396;5	021;0;373;298;0	339;0	611;584	955;5	196;0;21;375;296; ; ; ; ;
12823;644;397;294;0	558;0	589;596	739;5	006;0;372;297;0	339;0	611;584	997;5	202;0;21;375;296; ; ; ; ;
12843;645;400;287;0	558;0	589;596	739;5	070;0;377;296;0	339;0	611;584	997;5	228;0;21;375;296; ; ; ; ;
12863;646;404;289;0	558;0	589;596	739;5	071;0;378;296;0	339;0	611;584	997;5	246;0;21;375;296; ; ; ; ;
12883;647;400;289;0	557;0	589;596	739;5	087;0;374;296;0	338;0	611;584	997;5	221;0;21;375;296; ; ; ; ;
12903;648;396;289;0	557;0	589;596	739;5	096;0;373;298;0	338;0	611;584	997;5	218;0;21;375;296; ; ; ; ;
12923;649;396;290;0	557;0	589;595	762;5	095;0;373;297;0	338;0	611;586	303;5	226;0;21;375;296; ; ; ; ;
12943;650;389;294;0	558;0	590;595	762;5	081;0;361;295;0	339;0	612;586	303;5	256;0;21;375;296; ; ; ; ;
12963;651;386;295;0	558;0	590;595	762;5	059;0;356;297;0	338;0	612;586	303;5	252;0;21;375;296; ; ; ; ;
12983;652;387;292;0	558;0	590;595	762;5	044;0;358;301;0	338;0	612;586	303;5	227;0;21;375;296; ; ; ; ;
13003;653;390;300;0	558;0	590;595	762;5	016;0;357;302;0	338;0	612;586	303;5	190;0;21;375;296; ; ; ; ;
13023;654;389;301;0	558;0	589;595	623;4	996;0;357;301;0	338;0	611;588	339;5	194;0;21;375;296; ; ; ; ;
13043;655;389;302;0	558;0	590;595	623;4	969;0;361;297;0	338;0	612;588	339;5	212;0;21;375;296; ; ; ; ;
13063;656;387;300;0	558;0	590;595	623;4	968;0;361;300;0	338;0	612;588	339;5	177;0;21;375;296; ; ; ; ;
13083;657;382;303;0	557;0	590;595	623;4	939;0;359;298;0	338;0	612;588	339;5	146;0;21;375;296; ; ; ; ;
13102;658;378;304;0	557;0	590;595	623;4	910;0;360;301;0	338;0	612;588	339;5	138;0;21;375;296; ; ; ; ;
13122;659;375;304;0	557;0	590;595	578;4	897;0;360;300;0	338;0	612;588	798;5	134;0;21;375;296; ; ; ; ;
13142;660;383;303;0	557;0	590;595	578;4	880;0;358;301;0	338;0	612;588	798;5	118;0;21;375;296; ; ; ; ;
13162;661;381;298;0	557;0	590;595	578;4	868;0;356;300;0	338;0	612;588	798;5	084;0;21;375;296; ; ; ; ;
13182;662;382;298;0	557;0	590;595	578;4	840;0;359;296;0	338;0	612;588	798;5	067;0;21;375;296; ; ; ; ;
13202;663;386;296;0	557;0	590;595	578;4	793;0;356;300;0	338;0	612;588	798;5	021;0;21;375;296; ; ; ; ;
13222;664;386;295;0	557;0	590;595	857;4	775;0;357;300;0	338;0	612;587	678;4	985;0;21;375;296; ; ; ; ;
13242;665;384;299;0	557;0	591;595	857;4	717;0;354;300;0	338;0	612;587	678;4	937;0;21;375;296; ; ; ; ;
13262;666;385;299;0	557;0	591;595	857;4	681;0;352;298;0	338;0	612;587	678;4	922;0;21;375;296; ; ; ; ;
13282;667;386;305;0	557;0	591;595	857;4	601;0;351;294;0	338;0	612;587	678;4	870;0;21;375;296; ; ; ; ;
13302;668;383;300;0	557;0	591;595	857;4	609;0;354;296;0	338;0	612;587	678;4	859;0;21;375;296; ; ; ; ;
13322;669;384;302;0	557;0	590;596	633;4	623;0;353;293;0	338;0	612;588	859;4	858;0;21;375;296; ; ; ; ;
13342;670;381;304;0	557;0	591;596	633;4	572;0;354;297;0	338;0	612;588	859;4	783;0;21;375;296; ; ; ; ;
13362;671;385;304;0	557;0	591;596	633;4	493;0;351;293;0	338;0	612;588	859;4	775;0;21;375;296; ; ; ; ;
13381;672;384;306;0	557;0	591;596	633;4	497;0;353;292;0	338;0	613;588	859;4	756;0;21;375;296; ; ; ; ;
13401;673;384;295;0	557;0	591;596	633;4	502;0;349;296;0	338;0	613;588	859;4	722;0;21;375;296; ; ; ; ;
13421;674;383;294;0	557;0	591;596	997;4	509;0;350;294;0	338;0	613;587	946;4	701;0;21;375;296; ; ; ; ;
13441;675;387;302;0	557;0	592;596	997;4	442;0;349;292;0	338;0	613;587	946;4	704;0;21;375;296; ; ; ; ;
13461;676;384;300;0	557;0	592;596	997;4	421;0;352;295;0	338;0	613;587	946;4	682;0;21;375;296; ; ; ; ;
13481;677;382;299;0	557;0	592;596	997;4	369;0;355;294;0	338;0	613;587	946;4	627;0;21;375;296; ; ; ; ;
13501;678;388;295;0	558;0	592;596	997;4	353;0;351;291;0	339;0	614;587	946;4	618;0;21;375;296; ; ; ; ;
13521;679;386;294;0	558;0	592;596	400;4	333;0;354;292;0	339;0	613;588	701;4	616;0;21;375;296; ; ; ; ;
13541;680;456;323;0	557;0	593;596	400;4	347;0;416;307;0	338;0	614;588	701;4	651;0;22;443;319; ; ; ; ;
13561;681;462;323;0	557;0	593;596	400;4	320;0;423;311;0	338;0	614;588	701;4	627;0;22;443;319; ; ; ; ;
13581;682;461;326;0	557;0	593;596	400;4	300;0;422;311;0	338;0	614;588	701;4	619;0;22;443;319; ; ; ; ;
13601;683;458;327;0	557;0	593;596	400;4	261;0;427;316;0	338;0	614;588	701;4	572;0;22;443;319; ; ; ; ;
13621;684;460;329;0	557;0	592;595	488;4	229;0;427;319;0	338;0	614;586	870;4	538;0;22;443;319; ; ; ; ;
13641;685;461;328;0	557;0	593;595	488;4	209;0;427;316;0	338;0	614;586	870;4	569;0;22;443;319; ; ; ; ;
13661;686;459;327;0	557;0	593;595	488;4	216;0;425;310;0	338;0	615;586	870;4	563;0;22;443;319; ; ; ; ;
13681;687;464;332;0	557;0	593;595	488;4	206;0;421;314;0	338;0	615;586	870;4	530;0;22;443;319; ; ; ; ;
13701;688;463;323;0	557;0	593;595	488;4	182;0;425;312;0	338;0	615;586	870;4	576;0;22;443;319; ; ; ; ;
13720;689;463;324;0	557;0	593;594	742;4	176;0;424;313;0	338;0	614;588	115;4	575;0;22;443;319; ; ; ; ;
13741;690;467;327;0	557;0	593;594	742;4	222;0;428;311;0	338;0	615;588	115;4	541;0;22;443;319; ; ; ; ;
13760;691;469;328;0	557;0	593;594	742;4	210;0;427;309;0	338;0	614;588	115;4	512;0;22;443;319; ; ; ; ;
13781;692;469;326;0	557;0	592;594	742;4	218;0;425;309;0	338;0	614;588	115;4	548;0;22;443;319; ; ; ; ;
13800;693;464;323;0	557;0	592;594	742;4	204;0;423;312;0	338;0	614;588	115;4	537;0;22;443;319; ; ; ; ;
13821;694;465;322;0	557;0	592;595	914;4	212;0;421;313;0	338;0	614;586	253;4	517;0;22;443;319; ; ; ; ;
13840;695;461;330;0	557;0	592;595	914;4	196;0;424;313;0	338;0	614;586	253;4	505;0;22;443;319; ; ; ; ;
13861;696;461;329;0	557;0	592;595	914;4	204;0;426;311;0	338;0	614;586	253;4	520;0;22;443;319; ; ; ; ;
13880;697;460;329;0	557;0	592;595	914;4	217;0;425;314;0	338;0	613;586	253;4	519;0;22;443;319; ; ; ; ;
13901;698;412;309;0	558;0	591;595	914;4	259;0;376;300;0	339;0	613;586	253;4	515;0;23;379;299; ; ; ; ;
13920;699;408;306;0	558;0	590;596	666;4	276;0;373;297;0	339;0	612;588	700;4	530;0;23;379;299; ; ; ; ;
13941;700;418;311;0	558;0	591;596	666;4	249;0;372;303;0	340;0	612;588	700;4	537;0;23;379;299; ; ; ; ;
13960;701;416;307;0	559;0	590;596	666;4	258;0;369;301;0	340;0	612;588	700;4	509;0;23;379;299; ; ; ; ;
13981;702;411;306;0	559;0	590;596	666;4	266;0;373;300;0	340;0	611;588	700;4	542;0;23;379;299; ; ; ; ;
13999;703;408;305;0	559;0	590;596	666;4	258;0;372;297;0	340;0	611;588	700;4	572;0;23;379;299; ; ; ; ;
14022;704;406;304;0	559;0	590;596	904;4	263;0;371;297;0	340;0	611;586	969;4	556;0;23;379;299; ; ; ; ;
14039;705;415;313;0	559;0	590;596	904;4	259;0;373;303;0	340;0	611;586	969;4	555;0;23;379;299; ; ; ; ;
14061;706;418;314;0	559;0	590;596	904;4	285;0;373;305;0	340;0	611;586	969;4	532;0;23;379;299; ; ; ; ;
14079;707;419;312;0	559;0	590;596	904;4	252;0;372;300;0	340;0	611;586	969;4	594;0;23;379;299; ; ; ; ;
14101;708;416;310;0	559;0	590;596	904;4	253;0;371;299;0	340;0	611;586	969;4	595;0;23;379;299; ; ; ; ;
14119;709;418;309;0	559;0	589;597	545;4	259;0;371;296;0	340;0	610;589	299;4	614;0;23;379;299; ; ; ; ;
14141;710;396;302;0	560;0	590;597	545;4	255;0;355;293;0	341;0	610;589	299;4	563;0;23;379;299; ; ; ; ;
14159;711;398;305;0	560;0	590;597	545;4	223;0;358;290;0	341;0	610;589	299;4	541;0;23;379;299; ; ; ; ;
14181;712;399;301;0	560;0	590;597	545;4	247;0;353;290;0	341;0	610;589	299;4	574;0;23;379;299; ; ; ; ;
14199;713;400;294;0	560;0	590;597	545;4	221;0;357;291;0	341;0	610;589	299;4	537;0;23;379;299; ; ; ; ;
14221;714;401;293;0	560;0	589;599	048;4	239;0;357;292;0	341;0	609;588	028;4	537;0;23;379;299; ; ; ; ;
14239;715;393;305;0	559;0	590;599	048;4	159;0;357;293;0	341;0	610;588	028;4	502;0;23;379;299; ; ; ; ;
14261;716;398;304;0	559;0	590;599	048;4	165;0;356;292;0	340;0	610;588	028;4	487;0;23;379;299; ; ; ; ;
14279;717;400;306;0	559;0	590;599	048;4	151;0;356;293;0	340;0	610;588	028;4	470;0;23;379;299; ; ; ; ;
14298;718;397;299;0	559;0	590;599	048;4	174;0;357;294;0	340;0	610;588	028;4	462;0;23;379;299; ; ; ; ;
14318;719;398;302;0	559;0	589;596	311;4	155;0;356;293;0	340;0	609;589	157;4	462;0;23;379;299; ; ; ; ;
14338;720;399;307;0	559;0	590;596	311;4	116;0;359;292;0	340;0	609;589	157;4	514;0;23;379;299; ; ; ; ;
14358;721;399;304;0	559;0	590;596	311;4	113;0;359;291;0	340;0	609;589	157;4	481;0;23;379;299; ; ; ; ;
14378;722;393;304;0	559;0	590;596	311;4	132;0;356;291;0	340;0	609;589	157;4	457;0;23;379;299; ; ; ; ;
14398;723;399;304;0	559;0	590;596	311;4	095;0;359;294;0	340;0	609;589	157;4	457;0;23;379;299; ; ; ; ;
14418;724;398;305;0	559;0	589;595	517;4	092;0;358;292;0	340;0	609;590	513;4	466;0;23;379;299; ; ; ; ;
14438;725;396;305;0	559;0	590;595	517;4	057;0;359;291;0	341;0	609;590	513;4	452;0;23;379;299; ; ; ; ;
14458;726;390;303;0	559;0	590;595	517;4	092;0;358;292;0	341;0	609;590	513;4	446;0;23;379;299; ; ; ; ;
14478;727;395;303;0	560;0	589;595	517;4	080;0;355;292;0	341;0	608;590	513;4	445;0;23;379;299; ; ; ; ;
14498;728;393;305;0	560;0	589;595	517;4	081;0;357;290;0	341;0	608;590	513;4	452;0;23;379;299; ; ; ; ;
14518;729;391;305;0	560;0	589;595	432;4	082;0;356;291;0	341;0	607;590	096;4	446;0;23;379;299; ; ; ; ;
14538;730;389;305;0	560;0	589;595	432;4	032;0;359;292;0	341;0	608;590	096;4	419;0;23;379;299; ; ; ; ;
14557;731;392;305;0	560;0	589;595	432;4	035;0;358;291;0	341;0	608;590	096;4	404;0;23;379;299; ; ; ; ;
14578;732;393;302;0	560;0	589;595	432;4	019;0;357;292;0	341;0	608;590	096;4	434;0;23;379;299; ; ; ; ;
14597;733;394;297;0	560;0	589;595	432;4	035;0;357;292;0	341;0	608;590	096;4	436;0;23;379;299; ; ; ; ;
14617;734;393;293;0	560;0	589;598	099;4	047;0;357;295;0	341;0	608;587	599;4	421;0;23;379;299; ; ; ; ;
14637;735;389;303;0	560;0	590;598	099;4	008;0;361;298;0	342;0	608;587	599;4	433;0;23;379;299; ; ; ; ;
14657;736;394;304;0	561;0	590;598	099;4	011;0;354;295;0	342;0	609;587	599;4	410;0;23;379;299; ; ; ; ;
14677;737;397;303;0	561;0	590;598	099;4	015;0;353;295;0	342;0	609;587	599;4	409;0;23;379;299; ; ; ; ;
14697;738;395;301;0	561;0	590;598	099;4	036;0;358;297;0	342;0	609;587	599;4	388;0;23;379;299; ; ; ; ;
14717;739;397;300;0	560;0	589;598	531;4	044;0;354;294;0	342;0	608;589	490;4	394;0;23;379;299; ; ; ; ;
14737;740;397;306;0	561;0	590;598	531;4	050;0;353;296;0	342;0	608;589	490;4	407;0;23;379;299; ; ; ; ;
14757;741;393;305;0	561;0	590;598	531;3	983;0;358;298;0	342;0	609;589	490;4	394;0;23;379;299; ; ; ; ;
14777;742;392;300;0	561;0	590;598	531;4	009;0;351;293;0	342;0	609;589	490;4	394;0;23;379;299; ; ; ; ;
14797;743;389;299;0	561;0	590;598	531;3	986;0;358;293;0	342;0	609;589	490;4	400;0;23;379;299; ; ; ; ;
14817;744;388;299;0	562;0	590;596	736;3	984;0;355;291;0	343;0	608;592	531;4	415;0;23;379;299; ; ; ; ;
14837;745;257;313;0	563;0	590;596	736;3	992;0;209;300;0	345;0	609;592	531;4	404;0;24;235;309; ; ; ; ;
14857;746;246;311;0	564;0	590;596	736;4	036;0;209;297;0	345;0	608;592	531;4	419;0;24;235;309; ; ; ; ;
14877;747;255;318;0	564;0	590;596	736;4	034;0;210;309;0	346;0	608;592	531;4	425;0;24;235;309; ; ; ; ;
14896;748;249;319;0	564;0	590;596	736;4	034;0;204;300;0	346;0	608;592	531;4	433;0;24;235;309; ; ; ; ;
14916;749;254;322;0	565;0	589;595	191;4	024;0;205;305;0	346;0	607;588	607;4	411;0;24;235;309; ; ; ; ;
14936;750;250;317;0	565;0	589;595	191;4	066;0;214;303;0	347;0	607;588	607;4	421;0;24;235;309; ; ; ; ;
14956;751;258;311;0	565;0	589;595	191;4	042;0;211;311;0	346;0	606;588	607;4	401;0;24;235;309; ; ; ; ;
14976;752;258;314;0	565;0	589;595	191;4	075;0;208;306;0	346;0	606;588	607;4	417;0;24;235;309; ; ; ; ;
14996;753;252;313;0	564;0	588;595	191;4	062;0;206;307;0	346;0	605;588	607;4	429;0;24;235;309; ; ; ; ;
15016;754;257;314;0	564;0	588;594	128;4	051;0;203;303;0	346;0	604;590	114;4	434;0;24;235;309; ; ; ; ;
15036;755;254;319;0	564;0	588;594	128;4	080;0;213;303;0	346;0	605;590	114;4	476;0;24;235;309; ; ; ; ;
15056;756;259;316;0	564;0	589;594	128;4	082;0;215;303;0	346;0	605;590	114;4	484;0;24;235;309; ; ; ; ;
15076;757;263;316;0	564;0	589;594	128;4	126;0;215;298;0	346;0	605;590	114;4	471;0;24;235;309; ; ; ; ;
15096;758;256;316;0	564;0	589;594	128;4	104;0;214;306;0	346;0	605;590	114;4	466;0;24;235;309; ; ; ; ;
15116;759;259;315;0	564;0	588;595	602;4	128;0;214;304;0	346;0	605;590	929;4	472;0;24;235;309; ; ; ; ;
15136;760;255;314;0	564;0	588;595	602;4	163;0;214;302;0	346;0	605;590	929;4	489;0;24;235;309; ; ; ; ;
15155;761;259;319;0	564;0	588;595	602;4	165;0;210;300;0	346;0	605;590	929;4	526;0;24;235;309; ; ; ; ;
15176;762;259;317;0	564;0	588;595	602;4	169;0;212;305;0	346;0	605;590	929;4	518;0;24;235;309; ; ; ; ;
15195;763;257;308;0	564;0	588;595	602;4	174;0;211;299;0	346;0	604;590	929;4	540;0;24;235;309; ; ; ; ;
15215;764;259;310;0	564;0	587;595	279;4	174;0;212;301;0	345;0	604;590	694;4	540;0;24;235;309; ; ; ; ;
15235;765;256;310;0	564;0	588;595	279;4	201;0;218;302;0	345;0	605;590	694;4	561;0;24;235;309; ; ; ; ;
15255;766;261;322;0	564;0	588;595	279;4	235;0;217;301;0	345;0	605;590	694;4	572;0;24;235;309; ; ; ; ;
15275;767;262;306;0	563;0	588;595	279;4	284;0;217;302;0	345;0	606;590	694;4	578;0;24;235;309; ; ; ; ;
15295;768;266;317;0	563;0	589;595	279;4	287;0;216;304;0	345;0	606;590	694;4	600;0;24;235;309; ; ; ; ;
15315;769;269;321;0	563;0	588;594	338;4	283;0;215;303;0	345;0	605;591	836;4	619;0;24;235;309; ; ; ; ;
15335;770;262;316;0	563;0	588;594	338;4	306;0;216;301;0	345;0	606;591	836;4	637;0;24;235;309; ; ; ; ;
15355;771;262;317;0	563;0	588;594	338;4	331;0;219;303;0	345;0	606;591	836;4	682;0;24;235;309; ; ; ; ;
15375;772;264;317;0	564;0	588;594	338;4	369;0;219;301;0	345;0	606;591	836;4	726;0;24;235;309; ; ; ; ;
15395;773;335;292;0	563;0	588;594	338;4	408;0;305;278;0	344;0	605;591	836;4	732;0;25;361;286; ; ; ; ;
15415;774;340;285;0	562;0	587;598	544;4	469;0;314;279;0	344;0	604;589	062;4	717;0;25;361;286; ; ; ; ;
15435;775;354;282;0	563;0	588;598	544;4	468;0;321;276;0	345;0	605;589	062;4	722;0;25;361;286; ; ; ; ;
15455;776;360;285;0	563;0	587;598	544;4	469;0;321;274;0	345;0	604;589	062;4	765;0;25;361;286; ; ; ; ;
15474;777;351;292;0	564;0	587;598	544;4	484;0;324;275;0	345;0	604;589	062;4	789;0;25;361;286; ; ; ; ;
15494;778;360;292;0	564;0	587;598	544;4	516;0;318;278;0	346;0	604;589	062;4	792;0;25;361;286; ; ; ; ;
15514;779;357;292;0	564;0	586;598	235;4	521;0;319;276;0	346;0	603;589	783;4	800;0;25;361;286; ; ; ; ;
15534;780;361;289;0	564;0	587;598	235;4	531;0;326;272;0	346;0	604;589	783;4	849;0;25;361;286; ; ; ; ;
15554;781;356;291;0	564;0	587;598	235;4	550;0;325;279;0	346;0	604;589	783;4	853;0;25;361;286; ; ; ; ;
15574;782;361;293;0	563;0	587;598	235;4	572;0;326;276;0	345;0	604;589	783;4	834;0;25;361;286; ; ; ; ;
15594;783;362;290;0	563;0	587;598	235;4	617;0;323;276;0	344;0	604;589	783;4	872;0;25;361;286; ; ; ; ;
15614;784;361;291;0	562;0	587;597	873;4	637;0;323;275;0	343;0	604;590	402;4	876;0;25;361;286; ; ; ; ;
15634;785;357;293;0	561;0	588;597	873;4	623;0;324;276;0	342;0	606;590	402;4	909;0;25;361;286; ; ; ; ;
15654;786;355;293;0	560;0	589;597	873;4	662;0;323;275;0	342;0	608;590	402;4	949;0;25;361;286; ; ; ; ;
15674;787;358;291;0	560;0	590;597	873;4	684;0;330;276;0	341;0	609;590	402;4	923;0;25;361;286; ; ; ; ;
15694;788;356;285;0	560;0	591;597	873;4	693;0;329;274;0	341;0	610;590	402;4	987;0;25;361;286; ; ; ; ;
15714;789;355;285;0	560;0	591;597	610;4	700;0;328;273;0	342;0	610;591	406;5	000;0;25;361;286; ; ; ; ;
15734;790;358;285;0	561;0	592;597	610;4	743;0;331;272;0	342;0	610;591	406;4	955;0;25;361;286; ; ; ; ;
15754;791;358;291;0	561;0	591;597	610;4	784;0;328;273;0	343;0	609;591	406;5	004;0;25;361;286; ; ; ; ;
15773;792;352;295;0	561;0	590;597	610;4	806;0;327;274;0	343;0	608;591	406;5	063;0;25;361;286; ; ; ; ;
15793;793;357;289;0	562;0	590;597	610;4	869;0;327;273;0	343;0	607;591	406;5	029;0;25;361;286; ; ; ; ;
15813;794;354;287;0	562;0	589;599	597;4	921;0;327;274;0	344;0	606;591	202;5	056;0;25;361;286; ; ; ; ;
15833;795;372;293;0	562;0	590;599	597;4	933;0;352;275;0	344;0	607;591	202;5	119;0;25;361;286; ; ; ; ;
15853;796;378;292;0	562;0	590;599	597;4	981;0;356;282;0	344;0	607;591	202;5	117;0;25;361;286; ; ; ; ;
15873;797;369;291;0	562;0	590;599	597;4	984;0;355;282;0	343;0	607;591	202;5	140;0;25;361;286; ; ; ; ;
15893;798;372;293;0	561;0	589;599	597;5	011;0;354;282;0	343;0	606;591	202;5	147;0;25;361;286; ; ; ; ;
15913;799;372;291;0	561;0	589;600	947;5	033;0;356;285;0	342;0	606;587	985;5	128;0;25;361;286; ; ; ; ;
15933;800;369;298;0	560;0	589;600	947;5	068;0;356;287;0	342;0	606;587	985;5	176;0;25;361;286; ; ; ; ;
15953;801;370;297;0	560;0	589;600	947;5	109;0;356;284;0	341;0	607;587	985;5	210;0;25;361;286; ; ; ; ;
15973;802;370;294;0	559;0	589;600	947;5	098;0;355;286;0	341;0	607;587	985;5	210;0;25;361;286; ; ; ; ;
15993;803;370;292;0	559;0	589;600	947;5	077;0;359;281;0	341;0	607;587	985;5	223;0;25;361;286; ; ; ; ;
16013;804;371;293;0	559;0	589;598	850;5	078;0;360;277;0	340;0	607;590	745;5	251;0;25;361;286; ; ; ; ;
16033;805;367;293;0	559;0	589;598	850;5	091;0;357;285;0	340;0	607;590	745;5	263;0;25;361;286; ; ; ; ;
16053;806;366;293;0	559;0	590;598	850;5	102;0;355;284;0	340;0	608;590	745;5	226;0;25;361;286; ; ; ; ;
16072;807;365;296;0	559;0	590;598	850;5	080;0;355;281;0	340;0	608;590	745;5	250;0;25;361;286; ; ; ; ;
16092;808;363;300;0	559;0	590;598	850;5	056;0;356;286;0	340;0	608;590	745;5	225;0;25;361;286; ; ; ; ;
16112;809;363;302;0	559;0	589;598	100;5	047;0;356;284;0	341;0	607;591	821;5	242;0;25;361;286; ; ; ; ;
16132;810;369;299;0	559;0	590;598	100;5	041;0;354;285;0	341;0	607;591	821;5	163;0;25;361;286; ; ; ; ;
16152;811;369;299;0	560;0	589;598	100;5	016;0;353;284;0	341;0	607;591	821;5	149;0;25;361;286; ; ; ; ;
16172;812;369;301;0	560;0	589;598	100;4	970;0;356;282;0	342;0	607;591	821;5	166;0;25;361;286; ; ; ; ;
16192;813;371;306;0	560;0	589;598	100;4	900;0;349;285;0	342;0	607;591	821;5	097;0;25;361;286; ; ; ; ;
16212;814;371;304;0	560;0	589;600	314;4	881;0;349;283;0	342;0	606;592	618;5	095;0;25;361;286; ; ; ; ;
16232;815;371;296;0	561;0	589;600	314;4	840;0;353;284;0	342;0	607;592	618;5	057;0;25;361;286; ; ; ; ;
16252;816;378;291;0	560;0	589;600	314;4	813;0;367;280;0	342;0	607;592	618;5	023;0;25;361;286; ; ; ; ;
16272;817;382;297;0	560;0	590;600	314;4	771;0;368;281;0	342;0	607;592	618;5	014;0;25;361;286; ; ; ; ;
16292;818;384;294;0	560;0	590;600	314;4	767;0;365;283;0	342;0	607;592	618;4	981;0;25;361;286; ; ; ; ;
16312;819;386;292;0	560;0	589;601	232;4	771;0;364;286;0	342;0	607;588	246;4	929;0;25;361;286; ; ; ; ;
16332;820;380;297;0	560;0	590;601	232;4	671;0;361;289;0	342;0	608;588	246;4	873;0;25;361;286; ; ; ; ;
16351;821;381;298;0	560;0	590;601	232;4	653;0;359;283;0	342;0	608;588	246;4	860;0;25;361;286; ; ; ; ;
16371;822;384;302;0	560;0	590;601	232;4	629;0;358;287;0	342;0	608;588	246;4	828;0;25;361;286; ; ; ; ;
16392;823;387;301;0	560;0	590;601	232;4	604;0;359;284;0	342;0	608;588	246;4	786;0;25;361;286; ; ; ; ;
16411;824;389;303;0	560;0	590;600	353;4	577;0;359;283;0	341;0	608;590	553;4	782;0;25;361;286; ; ; ; ;
16431;825;387;299;0	560;0	590;600	353;4	484;0;360;284;0	342;0	608;590	553;4	747;0;25;361;286; ; ; ; ;
16451;826;387;291;0	560;0	590;600	353;4	451;0;355;279;0	342;0	608;590	553;4	686;0;25;361;286; ; ; ; ;
16471;827;390;294;0	560;0	590;600	353;4	438;0;353;283;0	342;0	608;590	553;4	700;0;25;361;286; ; ; ; ;
16491;828;390;288;0	560;0	590;600	353;4	432;0;356;281;0	342;0	608;590	553;4	640;0;25;361;286; ; ; ; ;
16511;829;390;289;0	560;0	590;599	832;4	424;0;355;282;0	342;0	608;590	296;4	627;0;25;361;286; ; ; ; ;
16531;830;387;303;0	560;0	590;599	832;4	312;0;358;278;0	342;0	608;590	296;4	594;0;25;361;286; ; ; ; ;
16551;831;392;295;0	561;0	590;599	832;4	301;0;356;279;0	342;0	608;590	296;4	550;0;25;361;286; ; ; ; ;
16571;832;386;299;0	561;0	589;599	832;4	264;0;358;280;0	343;0	607;590	296;4	505;0;25;361;286; ; ; ; ;
16591;833;394;296;0	561;0	589;599	832;4	222;0;354;280;0	343;0	607;590	296;4	476;0;25;361;286; ; ; ; ;
16611;834;393;298;0	562;0	588;599	596;4	198;0;354;281;0	344;0	606;589	638;4	443;0;25;361;286; ; ; ; ;
16631;835;389;294;0	562;0	588;599	596;4	218;0;356;281;0	344;0	606;589	638;4	434;0;25;361;286; ; ; ; ;
16651;836;391;294;0	563;0	588;599	596;4	179;0;360;284;0	345;0	606;589	638;4	411;0;25;361;286; ; ; ; ;
16670;837;388;295;0	563;0	588;599	596;4	167;0;354;281;0	345;0	606;589	638;4	402;0;25;361;286; ; ; ; ;
16690;838;392;297;0	563;0	588;599	596;4	129;0;358;281;0	345;0	606;589	638;4	364;0;25;361;286; ; ; ; ;
16710;839;391;299;0	563;0	587;597	820;4	097;0;359;280;0	346;0	606;591	130;4	355;0;25;361;286; ; ; ; ;
16730;840;391;305;0	564;0	588;597	820;4	070;0;357;278;0	346;0	606;591	130;4	387;0;25;361;286; ; ; ; ;
16750;841;385;300;0	564;0	588;597	820;4	127;0;353;281;0	346;0	606;591	130;4	376;0;25;361;286; ; ; ; ;
16770;842;389;298;0	564;0	588;597	820;4	069;0;359;278;0	346;0	607;591	130;4	358;0;25;361;286; ; ; ; ;
16790;843;389;292;0	564;0	588;597	820;4	061;0;354;268;0	346;0	606;591	130;4	358;0;25;361;286; ; ; ; ;
16810;844;390;290;0	564;0	588;597	032;4	070;0;356;276;0	346;0	606;584	293;4	309;0;25;361;286; ; ; ; ;
16830;845;390;296;0	564;0	588;597	032;4	020;0;353;275;0	347;0	606;584	293;4	303;0;25;361;286; ; ; ; ;
16850;846;394;291;0	564;0	588;597	032;4	046;0;356;275;0	347;0	606;584	293;4	291;0;25;361;286; ; ; ; ;
16870;847;394;286;0	564;0	588;597	032;4	038;0;357;276;0	347;0	606;584	293;4	262;0;25;361;286; ; ; ; ;
16890;848;395;290;0	564;0	588;597	032;4	041;0;356;277;0	347;0	606;584	293;4	276;0;25;361;286; ; ; ; ;
16910;849;396;288;0	564;0	587;596	867;4	036;0;356;272;0	346;0	605;588	518;4	291;0;25;361;286; ; ; ; ;
16930;850;394;288;0	564;0	588;596	867;4	016;0;354;272;0	346;0	606;588	518;4	304;0;25;361;286; ; ; ; ;
16950;851;394;286;0	564;0	588;596	867;4	039;0;353;270;0	346;0	606;588	518;4	314;0;25;361;286; ; ; ; ;
16969;852;390;292;0	564;0	588;596	867;4	024;0;355;272;0	346;0	606;588	518;4	331;0;25;361;286; ; ; ; ;
16989;853;373;283;0	564;0	588;596	867;4	002;0;337;266;0	346;0	606;588	518;4	296;0;25;361;286; ; ; ; ;
17009;854;370;283;0	566;0	587;596	925;4	009;0;335;259;0	348;0	604;593	461;4	340;0;25;361;286; ; ; ; ;
17029;855;208;229;0	566;0	587;596	925;3	965;0;171;209;0	349;0	605;593	461;4	337;0;26;180;222; ; ; ; ;
17049;856;203;237;0	566;0	587;596	925;3	966;0;162;209;0	349;0	605;593	461;4	256;0;26;180;222; ; ; ; ;
17069;857;198;228;0	567;0	587;596	925;4	004;0;165;208;0	349;0	604;593	461;4	261;0;26;180;222; ; ; ; ;
17089;858;207;232;0	567;0	587;596	925;3	989;0;168;205;0	350;0	604;593	461;4	295;0;26;180;222; ; ; ; ;
17109;859;207;239;0	567;0	586;593	084;3	976;0;163;204;0	350;0	603;593	897;4	255;0;26;180;222; ; ; ; ;
17129;860;204;237;0	567;0	587;593	084;3	886;0;167;207;0	350;0	604;593	897;4	332;0;26;180;222; ; ; ; ;
17149;861;205;235;0	567;0	586;593	084;3	922;0;168;202;0	350;0	604;593	897;4	255;0;26;180;222; ; ; ; ;
17169;862;210;234;0	567;0	586;593	084;3	938;0;169;210;0	350;0	603;593	897;4	254;0;26;180;222; ; ; ; ;
17189;863;203;238;0	567;0	586;593	084;3	900;0;170;205;0	350;0	603;593	897;4	229;0;26;180;222; ; ; ; ;
17209;864;204;235;0	568;0	585;593	611;3	926;0;171;207;0	350;0	602;591	505;4	203;0;26;180;222; ; ; ; ;
17229;865;210;236;0	568;0	586;593	611;3	903;0;168;208;0	350;0	603;591	505;4	175;0;26;180;222; ; ; ; ;
17249;866;212;235;0	568;0	586;593	611;3	921;0;168;212;0	350;0	603;591	505;4	188;0;26;180;222; ; ; ; ;
17268;867;212;235;0	568;0	586;593	611;3	888;0;166;217;0	350;0	603;591	505;4	172;0;26;180;222; ; ; ; ;
17288;868;193;236;0	568;0	586;593	611;3	889;0;158;208;0	351;0	603;591	505;4	196;0;26;180;222; ; ; ; ;
17308;869;193;236;0	568;0	586;593	413;3	890;0;156;211;0	351;0	603;591	268;4	192;0;26;180;222; ; ; ; ;
17328;870;184;241;0	568;0	587;593	413;3	852;0;153;215;0	351;0	604;591	268;4	110;0;26;180;222; ; ; ; ;
17348;871;190;236;0	568;0	587;593	413;3	848;0;153;221;0	351;0	604;591	268;4	109;0;26;180;222; ; ; ; ;
17368;872;188;231;0	568;0	588;593	413;3	851;0;152;213;0	351;0	605;591	268;4	147;0;26;180;222; ; ; ; ;
17388;873;191;235;0	568;0	588;593	413;3	840;0;152;212;0	350;0	605;591	268;4	137;0;26;180;222; ; ; ; ;
17408;874;191;232;0	567;0	588;593	849;3	841;0;152;213;0	350;0	605;590	895;4	145;0;26;180;222; ; ; ; ;
17428;875;188;232;0	567;0	589;593	849;3	867;0;153;214;0	349;0	606;590	895;4	135;0;26;180;222; ; ; ; ;
17448;876;176;241;0	567;0	589;593	849;3	872;0;156;214;0	349;0	606;590	895;4	135;0;26;180;222; ; ; ; ;
17468;877;228;252;0	566;0	590;593	849;3	841;0;195;234;0	348;0	607;590	895;4	158;0; ; ; ; ; ; ; ;
17488;878;368;297;0	563;0	591;593	849;3	852;0;345;281;0	345;0	609;590	895;4	222;0;27;376;293; ; ; ; ;
17508;879;388;302;0	562;0	590;600	457;3	886;0;371;291;0	344;0	609;589	961;4	229;0;27;376;293; ; ; ; ;
17528;880;393;296;0	561;0	591;600	457;3	903;0;361;287;0	344;0	610;589	961;4	243;0;27;376;293; ; ; ; ;
17548;881;390;291;0	561;0	591;600	457;3	923;0;358;293;0	343;0	610;589	961;4	229;0;27;376;293; ; ; ; ;
17567;882;393;291;0	561;0	591;600	457;3	925;0;359;291;0	343;0	610;589	961;4	260;0;27;376;293; ; ; ; ;
17587;883;392;288;0	561;0	591;600	457;3	947;0;360;287;0	343;0	610;589	961;4	234;0;27;376;293; ; ; ; ;
17607;884;391;290;0	561;0	591;598	356;3	943;0;358;287;0	342;0	610;593	184;4	269;0;27;376;293; ; ; ; ;
17627;885;395;302;0	561;0	591;598	356;3	977;0;363;287;0	343;0	610;593	184;4	315;0;27;376;293; ; ; ; ;
17647;886;386;304;0	561;0	591;598	356;3	927;0;361;282;0	343;0	610;593	184;4	326;0;27;376;293; ; ; ; ;
17667;887;395;301;0	561;0	590;598	356;3	994;0;353;287;0	343;0	609;593	184;4	337;0;27;376;293; ; ; ; ;
17687;888;396;300;0	561;0	590;598	356;4	030;0;358;284;0	343;0	609;593	184;4	359;0;27;376;293; ; ; ; ;
17707;889;394;299;0	562;0	589;599	019;4	030;0;355;288;0	344;0	608;591	397;4	358;0;27;376;293; ; ; ; ;
17727;890;398;302;0	562;0	590;599	019;4	036;0;356;290;0	344;0	608;591	397;4	354;0;27;376;293; ; ; ; ;
17747;891;391;303;0	562;0	590;599	019;4	040;0;356;287;0	344;0	608;591	397;4	391;0;27;376;293; ; ; ; ;
17767;892;393;303;0	562;0	590;599	019;4	068;0;360;284;0	344;0	608;591	397;4	389;0;27;376;293; ; ; ; ;
17787;893;391;301;0	562;0	590;599	019;4	054;0;360;288;0	344;0	608;591	397;4	368;0;27;376;293; ; ; ; ;
17807;894;392;300;0	562;0	589;599	544;4	069;0;361;286;0	344;0	608;591	732;4	390;0;27;376;293; ; ; ; ;
17827;895;395;301;0	562;0	590;599	544;4	132;0;361;290;0	344;0	608;591	732;4	395;0;27;376;293; ; ; ; ;
17847;896;402;299;0	562;0	590;599	544;4	180;0;359;286;0	344;0	608;591	732;4	424;0;27;376;293; ; ; ; ;
17866;897;397;302;0	562;0	590;599	544;4	175;0;358;285;0	344;0	608;591	732;4	394;0;27;376;293; ; ; ; ;
17886;898;392;307;0	562;0	590;599	544;4	187;0;361;286;0	344;0	609;591	732;4	467;0;27;376;293; ; ; ; ;
17906;899;394;308;0	562;0	589;598	760;4	182;0;359;285;0	343;0	608;592	420;4	477;0;27;376;293; ; ; ; ;
17926;900;395;304;0	562;0	590;598	760;4	236;0;359;279;0	343;0	609;592	420;4	488;0;27;376;293; ; ; ; ;
17946;901;397;304;0	562;0	590;598	760;4	244;0;361;285;0	343;0	609;592	420;4	470;0;27;376;293; ; ; ; ;
17966;902;397;304;0	562;0	590;598	760;4	270;0;363;279;0	344;0	609;592	420;4	557;0;27;376;293; ; ; ; ;
17986;903;396;305;0	562;0	590;598	760;4	246;0;360;280;0	344;0	609;592	420;4	538;0;27;376;293; ; ; ; ;
18006;904;397;305;0	562;0	590;598	867;4	256;0;362;282;0	344;0	608;592	366;4	555;0;27;376;293; ; ; ; ;
18026;905;395;299;0	562;0	590;598	867;4	362;0;357;283;0	344;0	609;592	366;4	548;0;27;376;293; ; ; ; ;
18046;906;452;329;0	561;0	591;598	867;4	324;0;424;311;0	343;0	609;592	366;4	593;0;28;451;320; ; ; ; ;
18066;907;475;333;0	561;0	591;598	867;4	322;0;435;313;0	343;0	610;592	366;4	598;0;28;451;320; ; ; ; ;
18086;908;472;335;0	561;0	591;598	867;4	366;0;436;310;0	343;0	610;592	366;4	577;0;28;451;320; ; ; ; ;
18106;909;469;335;0	561;0	591;600	552;4	358;0;437;313;0	343;0	609;589	959;4	555;0;28;451;320; ; ; ; ;
18126;910;471;334;0	561;0	591;600	552;4	354;0;434;312;0	343;0	610;589	959;4	564;0;28;451;320; ; ; ; ;
18146;911;471;334;0	561;0	591;600	552;4	374;0;432;314;0	342;0	610;589	959;4	596;0;28;451;320; ; ; ; ;
18166;912;468;329;0	560;0	591;600	552;4	392;0;433;313;0	342;0	610;589	959;4	598;0;28;451;320; ; ; ; ;
18185;913;471;329;0	560;0	591;600	552;4	412;0;434;313;0	342;0	610;589	959;4	602;0;28;451;320; ; ; ; ;
18205;914;470;329;0	560;0	591;600	250;4	429;0;433;313;0	342;0	610;590	054;4	605;0;28;451;320; ; ; ; ;
18225;915;464;327;0	560;0	591;600	250;4	366;0;434;314;0	342;0	610;590	054;4	631;0;28;451;320; ; ; ; ;
18245;916;470;328;0	560;0	591;600	250;4	357;0;434;313;0	342;0	610;590	054;4	644;0;28;451;320; ; ; ; ;
18265;917;472;326;0	560;0	591;600	250;4	369;0;432;312;0	342;0	610;590	054;4	653;0;28;451;320; ; ; ; ;
18285;918;472;329;0	560;0	591;600	250;4	350;0;434;315;0	342;0	611;590	054;4	633;0;28;451;320; ; ; ; ;
18305;919;472;328;0	560;0	591;601	030;4	357;0;434;314;0	341;0	610;590	784;4	648;0;28;451;320; ; ; ; ;
18325;920;471;325;0	559;0	592;601	030;4	375;0;433;311;0	341;0	611;590	784;4	647;0;28;451;320; ; ; ; ;
18345;921;475;326;0	559;0	592;601	030;4	376;0;435;306;0	341;0	611;590	784;4	627;0;28;451;320; ; ; ; ;
18365;922;469;325;0	559;0	591;601	030;4	363;0;432;311;0	341;0	611;590	784;4	665;0;28;451;320; ; ; ; ;
18385;923;464;323;0	559;0	591;601	030;4	392;0;430;313;0	340;0	611;590	784;4	646;0;28;451;320; ; ; ; ;
18405;924;464;326;0	558;0	591;599	159;4	377;0;430;313;0	340;0	611;589	559;4	636;0;28;451;320; ; ; ; ;
18425;925;473;331;0	558;0	592;599	159;4	389;0;436;311;0	340;0	612;589	559;4	660;0;28;451;320; ; ; ; ;
18444;926;471;330;0	558;0	592;599	159;4	370;0;434;313;0	340;0	612;589	559;4	691;0;28;451;320; ; ; ; ;
18464;927;467;332;0	559;0	592;599	159;4	385;0;429;312;0	340;0	612;589	559;4	718;0;28;451;320; ; ; ; ;
18484;928;424;276;0	559;0	591;599	159;4	401;0;388;270;0	341;0	611;589	559;4	731;0;29;388;278; ; ; ; ;
18504;929;418;272;0	559;0	591;598	335;4	390;0;382;267;0	341;0	610;590	203;4	750;0;29;388;278; ; ; ; ;
18524;930;421;288;0	560;0	591;598	335;4	438;0;392;277;0	342;0	611;590	203;4	741;0;29;388;278; ; ; ; ;
18544;931;423;284;0	560;0	591;598	335;4	426;0;387;272;0	342;0	611;590	203;4	756;0;29;388;278; ; ; ; ;
18564;932;427;293;0	560;0	592;598	335;4	433;0;388;270;0	342;0	612;590	203;4	765;0;29;388;278; ; ; ; ;
18584;933;421;291;0	560;0	592;598	335;4	484;0;389;274;0	342;0	612;590	203;4	791;0;29;388;278; ; ; ; ;
18604;934;423;292;0	560;0	592;597	888;4	480;0;387;272;0	342;0	612;591	972;4	818;0;29;388;278; ; ; ; ;
18624;935;426;290;0	560;0	592;597	888;4	507;0;391;273;0	342;0	612;591	972;4	807;0;29;388;278; ; ; ; ;
18644;936;419;287;0	560;0	592;597	888;4	543;0;387;271;0	342;0	612;591	972;4	820;0;29;388;278; ; ; ; ;
18664;937;421;290;0	560;0	592;597	888;4	550;0;394;273;0	342;0	612;591	972;4	817;0;29;388;278; ; ; ; ;
18684;938;420;286;0	559;0	592;597	888;4	540;0;388;271;0	341;0	613;591	972;4	868;0;29;388;278; ; ; ; ;
18704;939;420;286;0	559;0	592;598	927;4	549;0;391;272;0	341;0	612;592	393;4	883;0;29;388;278; ; ; ; ;
18724;940;392;286;0	559;0	593;598	927;4	609;0;367;270;0	341;0	613;592	393;4	867;0;29;388;278; ; ; ; ;
18744;941;393;289;0	559;0	593;598	927;4	623;0;366;268;0	342;0	613;592	393;4	887;0;29;388;278; ; ; ; ;
18763;942;391;287;0	559;0	593;598	927;4	608;0;367;268;0	342;0	613;592	393;4	925;0;29;388;278; ; ; ; ;
18783;943;394;286;0	560;0	593;598	927;4	652;0;364;272;0	342;0	613;592	393;4	922;0;29;388;278; ; ; ; ;
18803;944;394;286;0	560;0	592;599	720;4	665;0;364;272;0	341;0	613;591	104;4	908;0;29;388;278; ; ; ; ;
18823;945;395;289;0	560;0	593;599	720;4	688;0;367;270;0	342;0	613;591	104;4	923;0;29;388;278; ; ; ; ;
18843;946;399;279;0	560;0	593;599	720;4	708;0;364;274;0	342;0	614;591	104;4	942;0;29;388;278; ; ; ; ;
18863;947;398;282;0	560;0	594;599	720;4	738;0;368;271;0	342;0	614;591	104;4	961;0;29;388;278; ; ; ; ;
18883;948;398;284;0	560;0	594;599	720;4	775;0;369;271;0	342;0	614;591	104;4	957;0;29;388;278; ; ; ; ;
18903;949;397;286;0	560;0	593;599	168;4	795;0;369;269;0	341;0	614;592	565;4	964;0;29;388;278; ; ; ; ;
18923;950;395;277;0	560;0	593;599	168;4	788;0;364;275;0	342;0	614;592	565;5	042;0;29;388;278; ; ; ; ;
18943;951;395;277;0	560;0	593;599	168;4	796;0;367;273;0	342;0	614;592	565;5	030;0;29;388;278; ; ; ; ;
18963;952;390;280;0	560;0	593;599	168;4	835;0;368;275;0	342;0	614;592	565;5	066;0;29;388;278; ; ; ; ;
18983;953;389;283;0	560;0	593;599	168;4	837;0;369;271;0	342;0	614;592	565;5	087;0;29;388;278; ; ; ; ;
19003;954;389;284;0	560;0	593;599	258;4	839;0;369;269;0	342;0	614;594	024;5	106;0;29;388;278; ; ; ; ;
19023;955;387;278;0	560;0	593;599	258;4	921;0;372;269;0	342;0	614;594	024;5	198;0;29;388;278; ; ; ; ;
19042;956;389;279;0	560;0	593;599	258;4	924;0;373;268;0	342;0	614;594	024;5	191;0;29;388;278; ; ; ; ;
19063;957;390;280;0	560;0	593;599	258;4	947;0;372;269;0	342;0	614;594	024;5	209;0;29;388;278; ; ; ; ;
19082;958;391;280;0	560;0	593;599	258;4	993;0;371;268;0	342;0	614;594	024;5	206;0;29;388;278; ; ; ; ;
19102;959;393;281;0	560;0	593;598	154;4	997;0;371;270;0	342;0	613;592	654;5	192;0;29;388;278; ; ; ; ;
19122;960;392;290;0	560;0	593;598	154;4	996;0;366;273;0	342;0	614;592	654;5	230;0;29;388;278; ; ; ; ;
19142;961;385;290;0	559;0	593;598	154;5	005;0;374;274;0	342;0	614;592	654;5	227;0;29;388;278; ; ; ; ;
19162;962;393;285;0	559;0	593;598	154;4	981;0;371;276;0	341;0	614;592	654;5	222;0;29;388;278; ; ; ; ;
19182;963;386;286;0	559;0	592;598	154;5	002;0;374;275;0	341;0	615;592	654;5	238;0;29;388;278; ; ; ; ;
19202;964;389;284;0	558;0	592;600	329;5	011;0;372;275;0	340;0	615;593	047;5	240;0;29;388;278; ; ; ; ;
19222;965;421;329;0	557;0	594;600	329;5	018;0;407;314;0	339;0	618;593	047;5	323;0; ; ; ; ; ; ; ;
19242;966;529;437;0	554;0	597;600	329;4	975;0;505;426;0	337;0	621;593	047;5	278;0; ; ; ; ; ; ; ;
19262;967;556;481;0	553;0	599;600	329;4	946;0;530;468;0	336;0	623;593	047;5	277;0;30;541;478; ; ; ; ;
19282;968;561;488;0	553;0	599;600	329;4	903;0;526;472;0	335;0	624;593	047;5	216;0;30;541;478; ; ; ; ;
19302;969;567;493;0	552;0	599;602	900;4	899;0;521;477;0	335;0	625;591	111;5	178;0;30;541;478; ; ; ; ;
19322;970;562;489;0	551;0	599;602	900;4	885;0;521;471;0	334;0	625;591	111;5	143;0;30;541;478; ; ; ; ;
19341;971;557;490;0	551;0	599;602	900;4	854;0;524;474;0	333;0	625;591	111;5	118;0;30;541;478; ; ; ; ;
19361;972;564;488;0	551;0	599;602	900;4	827;0;521;473;0	333;0	625;591	111;5	064;0;30;541;478; ; ; ; ;
19381;973;561;485;0	551;0	599;602	900;4	791;0;520;472;0	333;0	625;591	111;5	052;0;30;541;478; ; ; ; ;
19401;974;560;485;0	551;0	598;603	266;4	763;0;521;474;0	333;0	624;590	888;5	039;0;30;541;478; ; ; ; ;
19421;975;553;482;0	551;0	598;603	266;4	723;0;525;471;0	334;0	624;590	888;5	003;0;30;541;478; ; ; ; ;
19441;976;555;493;0	552;0	597;603	266;4	714;0;523;472;0	335;0	623;590	888;4	962;0;30;541;478; ; ; ; ;
19461;977;558;486;0	553;0	597;603	266;4	650;0;524;474;0	336;0	622;590	888;4	918;0;30;541;478; ; ; ; ;
19481;978;563;488;0	553;0	596;603	266;4	611;0;519;474;0	336;0	622;590	888;4	886;0;30;541;478; ; ; ; ;
19501;979;566;490;0	554;0	596;603	957;4	587;0;520;472;0	336;0	621;595	059;4	887;0;30;541;478; ; ; ; ;
19521;980;561;483;0	554;0	596;603	957;4	512;0;518;465;0	337;0	621;595	059;4	846;0;30;541;478; ; ; ; ;
19541;981;566;484;0	553;0	596;603	957;4	501;0;521;467;0	337;0	621;595	059;4	817;0;30;541;478; ; ; ; ;
19561;982;565;488;0	553;0	596;603	957;4	440;0;523;466;0	336;0	621;595	059;4	796;0;30;541;478; ; ; ; ;
19581;983;560;482;0	553;0	596;603	957;4	404;0;513;467;0	336;0	621;595	059;4	777;0;30;541;478; ; ; ; ;
19601;984;563;482;0	553;0	596;605	741;4	381;0;514;467;0	336;0	621;593	751;4	747;0;30;541;478; ; ; ; ;
19621;985;564;491;0	552;0	597;605	741;4	389;0;519;469;0	336;0	622;593	751;4	729;0;30;541;478; ; ; ; ;
19640;986;568;482;0	552;0	597;605	741;4	368;0;517;468;0	335;0	622;593	751;4	711;0;30;541;478; ; ; ; ;
19661;987;615;465;0	551;0	597;605	741;4	368;0;570;447;0	335;0	622;593	751;4	694;0;31;595;441; ; ; ; ;
19680;988;614;451;0	551;0	597;605	741;4	360;0;576;434;0	335;0	622;593	751;4	695;0;31;595;441; ; ; ; ;
19701;989;614;438;0	551;0	597;606	721;4	365;0;581;427;0	335;0	622;592	624;4	687;0;31;595;441; ; ; ; ;
19720;990;619;460;0	551;0	598;606	721;4	347;0;574;434;0	335;0	622;592	624;4	699;0;31;595;441; ; ; ; ;
19742;991;617;452;0	551;0	598;606	721;4	346;0;573;436;0	335;0	622;592	624;4	666;0;31;595;441; ; ; ; ;
19760;992;618;448;0	552;0	598;606	721;4	351;0;574;434;0	335;0	622;592	624;4	703;0;31;595;441; ; ; ; ;
19781;993;620;449;0	552;0	597;606	721;4	361;0;572;434;0	335;0	621;592	624;4	701;0;31;595;441; ; ; ; ;
19800;994;619;452;0	552;0	595;605	025;4	350;0;572;435;0	336;0	619;592	528;4	693;0;31;595;441; ; ; ; ;
19821;995;624;366;0	552;0	595;605	025;4	375;0;589;351;0	336;0	619;592	528;4	710;0;32;610;356; ; ; ; ;
19840;996;626;371;0	553;0	595;605	025;4	361;0;590;357;0	337;0	618;592	528;4	746;0;32;610;356; ; ; ; ;
19861;997;634;367;0	553;0	594;605	025;4	440;0;590;352;0	337;0	617;592	528;4	739;0;32;610;356; ; ; ; ;
19880;998;632;368;0	554;0	593;605	025;4	427;0;595;353;0	338;0	616;592	528;4	737;0;32;610;356; ; ; ; ;
19902;999;634;371;0	555;0	592;603	056;4	400;0;597;353;0	338;0	615;594	858;4	753;0;32;610;356; ; ; ; ;
19920;1000;632;361;0	555;0	592;603	056;4	441;0;598;352;0	339;0	615;594	858;4	822;0;32;610;356; ; ; ; ;
19941;1001;619;366;0	555;0	592;603	056;4	454;0;593;352;0	339;0	615;594	858;4	796;0;32;610;356; ; ; ; ;
19959;1002;632;368;0	555;0	593;603	056;4	458;0;596;352;0	339;0	615;594	858;4	831;0;32;610;356; ; ; ; ;
19981;1003;629;362;0	556;0	593;603	056;4	470;0;594;354;0	339;0	615;594	858;4	862;0;32;610;356; ; ; ; ;
19999;1004;626;364;0	556;0	593;605	179;4	492;0;594;355;0	340;0	614;593	370;4	849;0;32;610;356; ; ; ; ;
20021;1005;631;364;0	556;0	593;605	179;4	521;0;592;353;0	340;0	615;593	370;4	880;0;32;610;356; ; ; ; ;
20039;1006;637;367;0	557;0	594;605	179;4	505;0;592;350;0	341;0	615;593	370;4	845;0;32;610;356; ; ; ; ;
20061;1007;636;361;0	558;0	594;605	179;4	504;0;594;347;0	342;0	614;593	370;4	848;0;32;610;356; ; ; ; ;
20079;1008;626;359;0	558;0	593;605	179;4	533;0;597;354;0	342;0	614;593	370;4	871;0;32;610;356; ; ; ; ;
20101;1009;629;358;0	559;0	593;605	900;4	531;0;599;350;0	343;0	613;595	316;4	869;0;32;610;356; ; ; ; ;
20119;1010;638;362;0	559;0	593;605	900;4	590;0;591;348;0	343;0	613;595	316;4	933;0;32;610;356; ; ; ; ;
20141;1011;628;362;0	559;0	593;605	900;4	568;0;594;347;0	344;0	613;595	316;4	912;0;32;610;356; ; ; ; ;
20159;1012;637;359;0	560;0	593;605	900;4	627;0;587;346;0	344;0	613;595	316;4	936;0;32;610;356; ; ; ; ;
20179;1013;626;367;0	560;0	593;605	900;4	632;0;593;349;0	344;0	613;595	316;4	957;0;32;610;356; ; ; ; ;
20199;1014;628;366;0	560;0	593;606	575;4	642;0;594;347;0	345;0	612;596	009;4	960;0;32;610;356; ; ; ; ;
20218;1015;625;363;0	561;0	593;606	575;4	648;0;594;347;0	345;0	613;596	009;4	988;0;32;610;356; ; ; ; ;
20239;1016;623;363;0	561;0	593;606	575;4	680;0;592;348;0	345;0	612;596	009;5	005;0;32;610;356; ; ; ; ;
20258;1017;632;361;0	561;0	593;606	575;4	721;0;592;345;0	346;0	612;596	009;5	024;0;32;610;356; ; ; ; ;
20278;1018;634;363;0	561;0	593;606	575;4	730;0;597;350;0	346;0	612;596	009;5	047;0;32;610;356; ; ; ; ;
20298;1019;637;361;0	561;0	592;608	038;4	750;0;596;350;0	346;0	612;595	551;5	062;0;32;610;356; ; ; ; ;
20318;1020;629;358;0	561;0	593;608	038;4	789;0;592;348;0	346;0	612;595	551;5	037;0;32;610;356; ; ; ; ;
20338;1021;629;355;0	561;0	592;608	038;4	760;0;587;349;0	346;0	612;595	551;5	043;0;32;610;356; ; ; ; ;
20358;1022;627;361;0	562;0	592;608	038;4	767;0;590;349;0	346;0	611;595	551;5	071;0;32;610;356; ; ; ; ;
20378;1023;632;364;0	562;0	592;608	038;4	764;0;599;352;0	347;0	611;595	551;5	065;0;32;610;356; ; ; ; ;
20398;1024;631;364;0	562;0	591;608	930;4	775;0;600;351;0	347;0	610;597	791;5	076;0;32;610;356; ; ; ; ;
20418;1025;629;359;0	562;0	591;608	930;4	775;0;590;344;0	347;0	611;597	791;5	076;0;32;610;356; ; ; ; ;
20438;1026;621;367;0	562;0	591;608	930;4	747;0;593;347;0	347;0	610;597	791;5	085;0;32;610;356; ; ; ; ;
20458;1027;630;368;0	563;0	590;608	930;4	781;0;595;349;0	347;0	610;597	791;5	078;0;32;610;356; ; ; ; ;
20478;1028;627;357;0	563;0	589;608	930;4	731;0;594;347;0	348;0	610;597	791;5	040;0;32;610;356; ; ; ; ;
20498;1029;624;362;0	564;0	588;608	338;4	732;0;594;350;0	348;0	609;596	315;5	028;0;32;610;356; ; ; ; ;
20518;1030;623;364;0	564;0	588;608	338;4	710;0;594;346;0	349;0	609;596	315;5	039;0;32;610;356; ; ; ; ;
20538;1031;630;365;0	566;0	587;608	338;4	713;0;591;349;0	351;0	608;596	315;5	010;0;32;610;356; ; ; ; ;
20557;1032;627;367;0	567;0	586;608	338;4	687;0;589;349;0	352;0	607;596	315;5	011;0;32;610;356; ; ; ; ;
20577;1033;623;368;0	568;0	585;608	338;4	669;0;585;350;0	353;0	606;596	315;4	988;0;32;610;356; ; ; ; ;
20597;1034;627;368;0	569;0	584;610	241;4	674;0;584;349;0	354;0	605;598	166;4	997;0;32;610;356; ; ; ; ;
20617;1035;626;371;0	569;0	583;610	241;4	692;0;588;348;0	355;0	604;598	166;4	987;0;32;610;356; ; ; ; ;
20637;1036;626;363;0	569;0	583;610	241;4	650;0;587;351;0	355;0	604;598	166;4	984;0;32;610;356; ; ; ; ;
20657;1037;622;367;0	569;0	582;610	241;4	637;0;584;350;0	355;0	603;598	166;4	974;0;32;610;356; ; ; ; ;
20677;1038;626;362;0	570;0	582;610	241;4	653;0;583;350;0	355;0	603;598	166;4	933;0;32;610;356; ; ; ; ;
20697;1039;624;363;0	570;0	581;610	428;4	652;0;583;348;0	356;0	602;600	242;4	941;0;32;610;356; ; ; ; ;
20717;1040;625;366;0	570;0	581;610	428;4	602;0;586;351;0	356;0	601;600	242;4	966;0;32;610;356; ; ; ; ;
20737;1041;633;366;0	571;0	580;610	428;4	582;0;586;348;0	357;0	600;600	242;4	969;0;32;610;356; ; ; ; ;
20757;1042;524;333;0	572;0	578;610	428;4	583;0;516;316;0	359;0	598;600	242;4	967;0; ; ; ; ; ; ; ;
20777;1043;374;278;0	576;0	576;610	428;4	521;0;369;259;0	362;0	596;600	242;4	895;0; ; ; ; ; ; ; ;
20797;1044;331;261;0	578;0	575;610	636;4	507;0;334;229;0	365;0	594;609	524;4	963;0; ; ; ; ; ; ; ;
20816;1045;291;248;0	579;0	575;610	636;4	560;0;257;218;0	366;0	593;609	524;4	909;0;33;281;232; ; ; ; ;
20836;1046;297;244;0	580;0	574;610	636;4	567;0;262;222;0	367;0	592;609	524;4	858;0;33;281;232; ; ; ; ;
20856;1047;307;246;0	581;0	573;610	636;4	548;0;262;220;0	369;0	590;609	524;4	880;0;33;281;232; ; ; ; ;
20876;1048;299;255;0	582;0	573;610	636;4	536;0;265;222;0	369;0	589;609	524;4	858;0;33;281;232; ; ; ; ;
20896;1049;302;251;0	583;0	572;612	968;4	550;0;265;220;0	370;0	588;610	618;4	873;0;33;281;232; ; ; ; ;
20916;1050;302;241;0	584;0	572;612	968;4	568;0;260;216;0	371;0	588;610	618;4	846;0;33;281;232; ; ; ; ;
20936;1051;299;241;0	584;0	572;612	968;4	548;0;260;220;0	371;0	587;610	618;4	857;0;33;281;232; ; ; ; ;
20956;1052;298;246;0	584;0	572;612	968;4	520;0;258;218;0	371;0	587;610	618;4	863;0;33;281;232; ; ; ; ;
20976;1053;309;246;0	584;0	571;612	968;4	517;0;262;220;0	372;0	586;610	618;4	836;0;33;281;232; ; ; ; ;
20996;1054;308;245;0	584;0	571;613	853;4	520;0;262;217;0	372;0	585;612	433;4	856;0;33;281;232; ; ; ; ;
21016;1055;296;246;0	585;0	571;613	853;4	488;0;263;219;0	372;0	585;612	433;4	816;0;33;281;232; ; ; ; ;
21036;1056;366;328;0	584;0	572;613	853;4	488;0;323;294;0	372;0	587;612	433;4	871;0;34;350;313; ; ; ; ;
21056;1057;382;331;0	584;0	572;613	853;4	476;0;331;303;0	372;0	586;612	433;4	789;0;34;350;313; ; ; ; ;
21076;1058;370;329;0	585;0	573;613	853;4	478;0;331;310;0	372;0	586;612	433;4	805;0;34;350;313; ; ; ; ;
21096;1059;375;326;0	585;0	572;618	645;4	513;0;331;315;0	373;0	586;613	064;4	815;0;34;350;313; ; ; ; ;
21116;1060;369;326;0	585;0	572;618	645;4	483;0;333;302;0	373;0	586;613	064;4	832;0;34;350;313; ; ; ; ;
21135;1061;380;322;0	586;0	572;618	645;4	482;0;331;300;0	373;0	585;613	064;4	774;0;34;350;313; ; ; ; ;
21155;1062;375;323;0	586;0	572;618	645;4	481;0;333;303;0	374;0	585;613	064;4	796;0;34;350;313; ; ; ; ;
21175;1063;374;322;0	586;0	572;618	645;4	493;0;327;299;0	374;0	585;613	064;4	795;0;34;350;313; ; ; ; ;
21195;1064;373;321;0	587;0	572;619	900;4	502;0;326;294;0	374;0	584;618	460;4	834;0;34;350;313; ; ; ; ;
21215;1065;376;320;0	587;0	572;619	900;4	471;0;335;294;0	375;0	584;618	460;4	819;0;34;350;313; ; ; ; ;
21235;1066;375;326;0	588;0	572;619	900;4	473;0;330;299;0	376;0	584;618	460;4	807;0;34;350;313; ; ; ; ;
21255;1067;368;328;0	588;0	572;619	900;4	465;0;325;295;0	376;0	584;618	460;4	819;0;34;350;313; ; ; ; ;
21275;1068;374;327;0	589;0	573;619	900;4	430;0;332;302;0	377;0	584;618	460;4	817;0;34;350;313; ; ; ; ;
21295;1069;372;329;0	589;0	573;618	595;4	417;0;328;303;0	377;0	584;616	517;4	800;0;34;350;313; ; ; ; ;
21315;1070;380;330;0	589;0	573;618	595;4	447;0;324;302;0	378;0	584;616	517;4	835;0;34;350;313; ; ; ; ;
21335;1071;373;327;0	590;0	573;618	595;4	435;0;334;304;0	378;0	584;616	517;4	815;0;34;350;313; ; ; ; ;
21355;1072;376;327;0	590;0	573;618	595;4	416;0;324;299;0	378;0	584;616	517;4	824;0;34;350;313; ; ; ; ;
21375;1073;369;323;0	590;0	573;618	595;4	441;0;332;296;0	379;0	584;616	517;4	816;0;34;350;313; ; ; ; ;
21395;1074;368;319;0	591;0	573;621	187;4	448;0;328;298;0	379;0	584;614	557;4	805;0;34;350;313; ; ; ; ;
21415;1075;367;325;0	591;0	573;621	187;4	463;0;330;303;0	380;0	584;614	557;4	767;0;34;350;313; ; ; ; ;
21435;1076;371;327;0	592;0	573;621	187;4	398;0;323;298;0	380;0	584;614	557;4	781;0;34;350;313; ; ; ; ;
21454;1077;368;324;0	592;0	573;621	187;4	452;0;326;300;0	380;0	584;614	557;4	824;0;34;350;313; ; ; ; ;
21474;1078;373;322;0	592;0	573;621	187;4	475;0;318;301;0	381;0	584;614	557;4	807;0;34;350;313; ; ; ; ;
21494;1079;372;322;0	592;0	573;621	213;4	457;0;318;298;0	381;0	584;616	016;4	841;0;34;350;313; ; ; ; ;
21514;1080;370;331;0	592;0	574;621	213;4	414;0;328;307;0	381;0	584;616	016;4	788;0;34;350;313; ; ; ; ;
21534;1081;369;324;0	592;0	574;621	213;4	446;0;325;304;0	381;0	584;616	016;4	796;0;34;350;313; ; ; ; ;
21554;1082;372;325;0	593;0	574;621	213;4	478;0;319;306;0	381;0	584;616	016;4	830;0;34;350;313; ; ; ; ;
21574;1083;375;325;0	593;0	574;621	213;4	488;0;320;303;0	381;0	584;616	016;4	793;0;34;350;313; ; ; ; ;
21594;1084;376;325;0	593;0	574;621	731;4	503;0;322;307;0	381;0	584;613	628;4	786;0;34;350;313; ; ; ; ;
21614;1085;379;325;0	593;0	574;621	731;4	495;0;326;313;0	382;0	584;613	628;4	815;0;34;350;313; ; ; ; ;
21634;1086;372;327;0	593;0	574;621	731;4	575;0;325;313;0	382;0	584;613	628;4	838;0;34;350;313; ; ; ; ;
21654;1087;389;291;0	593;0	574;621	731;4	526;0;340;288;0	382;0	584;613	628;4	821;0;35;365;265; ; ; ; ;
21674;1088;386;285;0	593;0	574;621	731;4	575;0;344;273;0	382;0	584;613	628;4	853;0;35;365;265; ; ; ; ;
21694;1089;383;278;0	593;0	574;622	427;4	564;0;348;262;0	382;0	584;615	050;4	864;0;35;365;265; ; ; ; ;
21714;1090;399;286;0	593;0	574;622	427;4	569;0;348;271;0	382;0	584;615	050;4	847;0;35;365;265; ; ; ; ;
21734;1091;391;289;0	593;0	574;622	427;4	608;0;344;270;0	382;0	584;615	050;4	899;0;35;365;265; ; ; ; ;
21753;1092;388;287;0	593;0	574;622	427;4	626;0;352;267;0	382;0	584;615	050;4	875;0;35;365;265; ; ; ; ;
21773;1093;397;283;0	594;0	574;622	427;4	616;0;344;266;0	383;0	584;615	050;4	911;0;35;365;265; ; ; ; ;
21793;1094;392;284;0	594;0	574;622	418;4	624;0;346;268;0	383;0	583;613	885;4	898;0;35;365;265; ; ; ; ;
21813;1095;399;287;0	594;0	574;622	418;4	624;0;347;271;0	383;0	583;613	885;4	882;0;35;365;265; ; ; ; ;
21833;1096;389;284;0	595;0	574;622	418;4	602;0;350;272;0	384;0	583;613	885;4	883;0;35;365;265; ; ; ; ;
21853;1097;400;282;0	595;0	574;622	418;4	630;0;344;268;0	384;0	583;613	885;4	891;0;35;365;265; ; ; ; ;
21873;1098;388;289;0	595;0	574;622	418;4	606;0;353;267;0	385;0	583;613	885;4	867;0;35;365;265; ; ; ; ;
21893;1099;391;285;0	596;0	574;624	270;4	630;0;352;266;0	385;0	583;613	769;4	867;0;35;365;265; ; ; ; ;
21913;1100;390;281;0	596;0	575;624	270;4	604;0;349;272;0	385;0	583;613	769;4	854;0;35;365;265; ; ; ; ;
21933;1101;-800;-600;0	386;0	583;-1	000;-1	000;4;349;269;0	386;0	583;613	769;4	846;0;35;365;265; ; ; ; ;
21953;1102;394;281;0	597;0	575;624	270;4	600;0;346;272;0	386;0	583;613	769;4	835;0;35;365;265; ; ; ; ;
21973;1103;397;282;0	597;0	575;624	270;4	525;0;348;270;0	387;0	583;613	769;4	863;0;35;365;265; ; ; ; ;
21993;1104;396;279;0	598;0	575;626	865;4	543;0;347;266;0	387;0	582;616	984;4	881;0;35;365;265; ; ; ; ;
22012;1105;398;278;0	598;0	575;626	865;4	518;0;351;272;0	387;0	582;616	984;4	814;0;35;365;265; ; ; ; ;
22032;1106;386;266;0	598;0	574;626	865;4	525;0;346;247;0	388;0	581;616	984;4	866;0;35;365;265; ; ; ; ;
22052;1107;392;267;0	599;0	574;626	865;4	515;0;340;248;0	388;0	581;616	984;4	845;0;35;365;265; ; ; ; ;
22072;1108;384;266;0	599;0	574;626	865;4	545;0;345;240;0	389;0	581;616	984;4	806;0;35;365;265; ; ; ; ;
22092;1109;386;268;0	599;0	574;625	354;4	538;0;343;238;0	389;0	580;616	810;4	825;0;35;365;265; ; ; ; ;
22112;1110;394;263;0	600;0	574;625	354;4	530;0;342;244;0	390;0	580;616	810;4	777;0;35;365;265; ; ; ; ;
22132;1111;393;263;0	601;0	574;625	354;4	494;0;342;243;0	391;0	580;616	810;4	792;0;35;365;265; ; ; ; ;
22152;1112;387;262;0	601;0	574;625	354;4	507;0;343;246;0	391;0	580;616	810;4	781;0;35;365;265; ; ; ; ;
22172;1113;384;262;0	602;0	574;625	354;4	527;0;338;250;0	392;0	579;616	810;4	757;0;35;365;265; ; ; ; ;
22192;1114;382;263;0	602;0	574;624	782;4	508;0;338;247;0	392;0	579;619	596;4	781;0;35;365;265; ; ; ; ;
22212;1115;378;261;0	603;0	574;624	782;4	493;0;345;243;0	393;0	578;619	596;4	789;0;35;365;265; ; ; ; ;
22232;1116;390;265;0	603;0	574;624	782;4	487;0;343;239;0	393;0	578;619	596;4	768;0;35;365;265; ; ; ; ;
22252;1117;386;262;0	603;0	574;624	782;4	488;0;341;242;0	393;0	578;619	596;4	817;0;35;365;265; ; ; ; ;
22272;1118;387;255;0	603;0	574;624	782;4	489;0;339;240;0	394;0	578;619	596;4	763;0;35;365;265; ; ; ; ;
22292;1119;387;254;0	603;0	574;626	639;4	503;0;337;239;0	394;0	578;619	243;4	775;0;35;365;265; ; ; ; ;
22312;1120;377;256;0	603;0	574;626	639;4	445;0;346;244;0	394;0	578;619	243;4	765;0;35;365;265; ; ; ; ;
22331;1121;379;271;0	603;0	575;626	639;4	418;0;348;243;0	394;0	579;619	243;4	729;0;35;365;265; ; ; ; ;
22351;1122;381;280;0	603;0	575;626	639;4	404;0;350;256;0	394;0	580;619	243;4	728;0;35;365;265; ; ; ; ;
22371;1123;387;282;0	603;0	576;626	639;4	382;0;347;262;0	394;0	581;619	243;4	710;0;35;365;265; ; ; ; ;
22391;1124;390;286;0	603;0	577;624	475;4	350;0;348;269;0	393;0	582;616	773;4	685;0;35;365;265; ; ; ; ;
22411;1125;390;280;0	603;0	579;624	475;4	365;0;345;263;0	393;0	583;616	773;4	661;0;35;365;265; ; ; ; ;
22431;1126;382;286;0	603;0	579;624	475;4	344;0;349;265;0	393;0	584;616	773;4	670;0;35;365;265; ; ; ; ;
22451;1127;392;280;0	602;0	580;624	475;4	323;0;343;270;0	393;0	585;616	773;4	659;0;35;365;265; ; ; ; ;
22471;1128;388;287;0	602;0	580;624	475;4	282;0;349;263;0	393;0	586;616	773;4	593;0;35;365;265; ; ; ; ;
22491;1129;386;282;0	602;0	580;627	478;4	278;0;347;264;0	392;0	585;618	315;4	601;0;35;365;265; ; ; ; ;
22511;1130;388;285;0	602;0	580;627	478;4	305;0;344;267;0	392;0	586;618	315;4	651;0;35;365;265; ; ; ; ;
22531;1131;393;279;0	602;0	581;627	478;4	289;0;344;260;0	392;0	587;618	315;4	604;0;35;365;265; ; ; ; ;
22551;1132;392;279;0	601;0	581;627	478;4	304;0;344;264;0	392;0	587;618	315;4	594;0;35;365;265; ; ; ; ;
22571;1133;394;276;0	602;0	582;627	478;4	275;0;345;261;0	392;0	588;618	315;4	584;0;35;365;265; ; ; ; ;
22591;1134;394;273;0	602;0	582;628	910;4	285;0;345;264;0	392;0	588;617	348;4	568;0;35;365;265; ; ; ; ;
22610;1135;385;283;0	602;0	582;628	910;4	263;0;351;260;0	393;0	589;617	348;4	556;0;35;365;265; ; ; ; ;
22630;1136;385;276;0	602;0	583;628	910;4	247;0;346;273;0	393;0	589;617	348;4	534;0;35;365;265; ; ; ; ;
22650;1137;383;280;0	602;0	583;628	910;4	236;0;340;265;0	393;0	590;617	348;4	545;0;35;365;265; ; ; ; ;
22670;1138;383;268;0	602;0	584;628	910;4	217;0;344;248;0	393;0	590;617	348;4	513;0;35;365;265; ; ; ; ;
22690;1139;383;266;0	602;0	585;629	363;4	207;0;341;249;0	393;0	591;619	828;4	527;0;35;365;265; ; ; ; ;
22710;1140;391;269;0	601;0	586;629	363;4	180;0;345;251;0	392;0	593;619	828;4	484;0;35;365;265; ; ; ; ;
22730;1141;385;261;0	601;0	588;629	363;4	146;0;342;250;0	392;0	594;619	828;4	465;0;35;365;265; ; ; ; ;
22750;1142;379;262;0	600;0	589;629	363;4	151;0;352;253;0	392;0	596;619	828;4	426;0;35;365;265; ; ; ; ;
22770;1143;386;266;0	600;0	591;629	363;4	123;0;336;258;0	391;0	598;619	828;4	410;0;35;365;265; ; ; ; ;
22790;1144;384;262;0	600;0	593;628	913;4	114;0;337;255;0	392;0	600;623	444;4	418;0;35;365;265; ; ; ; ;
22810;1145;394;267;0	601;0	594;628	913;4	089;0;342;254;0	392;0	602;623	444;4	443;0;35;365;265; ; ; ; ;
22830;1146;386;271;0	602;0	595;628	913;4	113;0;344;256;0	393;0	602;623	444;4	371;0;35;365;265; ; ; ; ;
22850;1147;389;272;0	603;0	595;628	913;4	060;0;341;255;0	395;0	602;623	444;4	363;0;35;365;265; ; ; ; ;
22870;1148;384;277;0	604;0	595;628	913;4	035;0;342;258;0	397;0	601;623	444;4	362;0;35;365;265; ; ; ; ;
22890;1149;384;274;0	606;0	594;633	033;4	054;0;342;253;0	398;0	601;627	439;4	388;0;35;365;265; ; ; ; ;
22910;1150;385;261;0	607;0	594;633	033;4	061;0;340;254;0	400;0	600;627	439;4	400;0;35;365;265; ; ; ; ;
22929;1151;381;268;0	608;0	594;633	033;4	043;0;338;251;0	401;0	600;627	439;4	392;0;35;365;265; ; ; ; ;
22949;1152;387;276;0	609;0	594;633	033;4	011;0;340;251;0	401;0	601;627	439;4	402;0;35;365;265; ; ; ; ;
22969;1153;382;271;0	609;0	595;633	033;4	030;0;337;250;0	401;0	601;627	439;4	375;0;35;365;265; ; ; ; ;
22989;1154;385;276;0	609;0	595;632	530;4	013;0;337;252;0	401;0	601;625	137;4	356;0;35;365;265; ; ; ; ;
23009;1155;386;268;0	608;0	596;632	530;4	017;0;338;254;0	401;0	602;625	137;4	354;0;35;365;265; ; ; ; ;
23029;1156;381;269;0	608;0	596;632	530;4	042;0;339;253;0	400;0	603;625	137;4	365;0;35;365;265; ; ; ; ;
23049;1157;388;271;0	607;0	597;632	530;4	018;0;343;255;0	400;0	604;625	137;4	344;0;35;365;265; ; ; ; ;
23069;1158;391;262;0	607;0	597;632	530;4	013;0;347;250;0	400;0	604;625	137;4	373;0;35;365;265; ; ; ; ;
23089;1159;390;263;0	607;0	597;631	630;4	014;0;349;248;0	399;0	604;626	661;4	379;0;35;365;265; ; ; ; ;
23109;1160;393;266;0	607;0	598;631	630;4	006;0;351;254;0	400;0	604;626	661;4	359;0;35;365;265; ; ; ; ;
23129;1161;383;265;0	607;0	598;631	630;4	008;0;340;252;0	400;0	604;626	661;4	390;0;35;365;265; ; ; ; ;
23149;1162;395;272;0	608;0	598;631	630;4	010;0;347;252;0	400;0	604;626	661;4	378;0;35;365;265; ; ; ; ;
23169;1163;380;273;0	608;0	598;631	630;4	060;0;350;254;0	401;0	604;626	661;4	374;0;35;365;265; ; ; ; ;
23189;1164;383;276;0	609;0	597;630	117;4	056;0;346;250;0	402;0	603;628	931;4	386;0;35;365;265; ; ; ; ;
23208;1165;255;106;0	610;0	596;630	117;4	045;0;236;91;0	404;0	601;628	931;4	305;0; ; ; ; ; ; ; ;
23228;1166;234;95;0	611;0	596;630	117;4	020;0;209;69;0	404;0	601;628	931;4	307;0;36;218;81; ; ; ; ;
23248;1167;230;99;0	611;0	597;630	117;4	017;0;206;64;0	404;0	601;628	931;4	331;0;36;218;81; ; ; ; ;
23268;1168;234;93;0	611;0	597;630	117;4	013;0;202;65;0	404;0	601;628	931;4	318;0;36;218;81; ; ; ; ;
23288;1169;236;101;0	611;0	596;625	486;3	982;0;199;66;0	404;0	601;628	823;4	326;0;36;218;81; ; ; ; ;
23308;1170;235;100;0	611;0	597;625	486;4	016;0;206;68;0	404;0	601;628	823;4	291;0;36;218;81; ; ; ; ;
23328;1171;232;100;0	611;0	597;625	486;4	000;0;207;63;0	404;0	601;628	823;4	285;0;36;218;81; ; ; ; ;
23348;1172;231;102;0	611;0	596;625	486;4	004;0;210;61;0	404;0	601;628	823;4	281;0;36;218;81; ; ; ; ;
23368;1173;229;99;0	611;0	596;625	486;3	989;0;203;69;0	404;0	601;628	823;4	301;0;36;218;81; ; ; ; ;
23388;1174;227;98;0	611;0	596;626	434;3	992;0;204;66;0	404;0	600;628	836;4	298;0;36;218;81; ; ; ; ;
23408;1175;224;92;0	611;0	596;626	434;3	997;0;204;62;0	404;0	600;628	836;4	296;0;36;218;81; ; ; ; ;
23428;1176;230;91;0	611;0	596;626	434;4	015;0;206;65;0	404;0	600;628	836;4	304;0;36;218;81; ; ; ; ;
23448;1177;233;100;0	612;0	596;626	434;4	031;0;209;69;0	405;0	599;628	836;4	245;0;36;218;81; ; ; ; ;
23468;1178;231;99;0	612;0	595;626	434;4	023;0;209;66;0	405;0	599;628	836;4	254;0;36;218;81; ; ; ; ;
23488;1179;232;97;0	612;0	595;627	155;4	036;0;210;74;0	405;0	599;625	074;4	239;0;36;218;81; ; ; ; ;
23507;1180;222;87;0	612;0	595;627	155;3	953;0;206;65;0	405;0	599;625	074;4	214;0;36;218;81; ; ; ; ;
23527;1181;222;88;0	612;0	595;627	155;3	955;0;204;77;0	405;0	599;625	074;4	190;0;36;218;81; ; ; ; ;
23547;1182;232;95;0	612;0	595;627	155;3	949;0;201;69;0	405;0	599;625	074;4	150;0;36;218;81; ; ; ; ;
23567;1183;231;93;0	612;0	595;627	155;3	942;0;210;72;0	405;0	598;625	074;4	178;0;36;218;81; ; ; ; ;
23587;1184;231;94;0	613;0	594;625	699;3	932;0;207;69;0	406;0	598;629	400;4	189;0;36;218;81; ; ; ; ;
23607;1185;236;83;0	613;0	594;625	699;3	898;0;203;56;0	406;0	598;629	400;4	169;0;36;218;81; ; ; ; ;
23627;1186;230;95;0	613;0	594;625	699;3	901;0;204;62;0	406;0	597;629	400;4	160;0;36;218;81; ; ; ; ;
23647;1187;230;103;0	613;0	594;625	699;3	913;0;202;59;0	407;0	597;629	400;4	150;0;36;218;81; ; ; ; ;
23667;1188;232;101;0	614;0	594;625	699;3	890;0;207;74;0	407;0	597;629	400;4	147;0;36;218;81; ; ; ; ;
23687;1189;229;90;0	614;0	596;630	495;3	922;0;209;84;0	407;0	599;625	885;4	122;0;36;218;81; ; ; ; ;
23707;1190;237;242;0	614;0	596;630	495;3	904;0;203;237;0	408;0	599;625	885;4	234;0;37;229;245; ; ; ; ;
23727;1191;237;247;0	614;0	596;630	495;3	902;0;197;236;0	407;0	600;625	885;4	264;0;37;229;245; ; ; ; ;
23747;1192;240;256;0	614;0	596;630	495;3	899;0;205;235;0	407;0	600;625	885;4	197;0;37;229;245; ; ; ; ;
23767;1193;247;251;0	614;0	596;630	495;3	917;0;203;237;0	407;0	600;625	885;4	234;0;37;229;245; ; ; ; ;
23787;1194;249;256;0	613;0	596;629	480;3	911;0;199;228;0	406;0	600;633	084;4	279;0;37;229;245; ; ; ; ;
23806;1195;235;260;0	613;0	596;629	480;3	884;0;200;224;0	406;0	600;633	084;4	290;0;37;229;245; ; ; ; ;
23826;1196;238;264;0	613;0	596;629	480;3	904;0;202;223;0	406;0	600;633	084;4	297;0;37;229;245; ; ; ; ;
23846;1197;245;261;0	614;0	596;629	480;3	931;0;194;224;0	406;0	600;633	084;4	265;0;37;229;245; ; ; ; ;
23866;1198;250;253;0	614;0	596;629	480;3	926;0;196;224;0	406;0	600;633	084;4	312;0;37;229;245; ; ; ; ;
23886;1199;253;252;0	614;0	596;630	463;3	928;0;196;228;0	406;0	600;629	509;4	286;0;37;229;245; ; ; ; ;
23906;1200;240;255;0	614;0	596;630	463;3	973;0;204;230;0	407;0	600;629	509;4	321;0;37;229;245; ; ; ; ;
23926;1201;242;258;0	614;0	596;630	463;3	944;0;210;239;0	407;0	600;629	509;4	272;0;37;229;245; ; ; ; ;
23946;1202;240;254;0	614;0	596;630	463;3	968;0;-800;-600;0	614;0	596;-1	000;-1	000;4;37;229;245; ; ; ; ;
23966;1203;286;270;0	614;0	596;630	463;3	954;0;243;248;0	406;0	599;629	509;4	252;0;37;229;245; ; ; ; ;
23986;1204;289;267;0	612;0	596;634	238;3	988;0;244;250;0	405;0	600;627	638;4	239;0;37;229;245; ; ; ; ;
24006;1205;387;290;0	612;0	596;634	238;4	039;0;349;263;0	405;0	600;627	638;4	313;0;38;368;266; ; ; ; ;
24026;1206;384;293;0	612;0	596;634	238;3	990;0;349;266;0	405;0	600;627	638;4	275;0;38;368;266; ; ; ; ;
24046;1207;388;290;0	612;0	597;634	238;4	044;0;352;265;0	405;0	600;627	638;4	311;0;38;368;266; ; ; ; ;
24066;1208;383;292;0	612;0	597;634	238;4	028;0;351;260;0	405;0	600;627	638;4	320;0;38;368;266; ; ; ; ;
24086;1209;384;293;0	612;0	596;632	041;4	002;0;352;261;0	405;0	600;627	245;4	308;0;38;368;266; ; ; ; ;
24105;1210;389;293;0	612;0	596;632	041;4	047;0;339;271;0	405;0	599;627	245;4	315;0;38;368;266; ; ; ; ;
24126;1211;383;293;0	613;0	597;632	041;4	090;0;350;270;0	405;0	599;627	245;4	341;0;38;368;266; ; ; ; ;
24145;1212;383;289;0	613;0	597;632	041;4	105;0;350;274;0	405;0	599;627	245;4	368;0;38;368;266; ; ; ; ;
24165;1213;388;288;0	613;0	597;632	041;4	081;0;349;275;0	406;0	600;627	245;4	377;0;38;368;266; ; ; ; ;
24185;1214;385;287;0	613;0	597;631	466;4	080;0;349;275;0	406;0	599;627	978;4	390;0;38;368;266; ; ; ; ;
24205;1215;390;292;0	613;0	597;631	466;4	109;0;344;272;0	406;0	599;627	978;4	399;0;38;368;266; ; ; ; ;
24225;1216;388;290;0	613;0	597;631	466;4	124;0;343;271;0	406;0	599;627	978;4	441;0;38;368;266; ; ; ; ;
24245;1217;391;283;0	613;0	597;631	466;4	188;0;343;270;0	406;0	600;627	978;4	433;0;38;368;266; ; ; ; ;
24265;1218;393;267;0	613;0	597;631	466;4	156;0;346;248;0	406;0	599;627	978;4	411;0;38;368;266; ; ; ; ;
24285;1219;393;263;0	613;0	597;630	912;4	180;0;346;245;0	406;0	599;629	146;4	438;0;38;368;266; ; ; ; ;
24305;1220;391;269;0	613;0	597;630	912;4	169;0;349;251;0	406;0	600;629	146;4	490;0;38;368;266; ; ; ; ;
24325;1221;386;263;0	613;0	597;630	912;4	198;0;351;245;0	406;0	600;629	146;4	478;0;38;368;266; ; ; ; ;
24345;1222;385;270;0	613;0	597;630	912;4	196;0;353;245;0	406;0	600;629	146;4	483;0;38;368;266; ; ; ; ;
24365;1223;382;271;0	613;0	597;630	912;4	197;0;353;254;0	405;0	600;629	146;4	495;0;38;368;266; ; ; ; ;
24385;1224;379;267;0	613;0	597;633	749;4	214;0;353;254;0	405;0	599;626	691;4	474;0;38;368;266; ; ; ; ;
24404;1225;384;272;0	613;0	597;633	749;4	230;0;356;252;0	405;0	600;626	691;4	490;0;38;368;266; ; ; ; ;
24424;1226;386;263;0	612;0	597;633	749;4	232;0;352;254;0	405;0	600;626	691;4	499;0;38;368;266; ; ; ; ;
24444;1227;381;260;0	613;0	597;633	749;4	209;0;355;250;0	405;0	600;626	691;4	497;0;38;368;266; ; ; ; ;
24464;1228;385;263;0	613;0	597;633	749;4	229;0;356;251;0	405;0	599;626	691;4	456;0;38;368;266; ; ; ; ;
24484;1229;385;264;0	613;0	597;632	297;4	215;0;355;251;0	405;0	599;626	354;4	455;0;38;368;266; ; ; ; ;
24504;1230;386;275;0	613;0	597;632	297;4	223;0;359;248;0	405;0	599;626	354;4	433;0;38;368;266; ; ; ; ;
24524;1231;388;273;0	612;0	597;632	297;4	204;0;342;246;0	405;0	599;626	354;4	451;0;38;368;266; ; ; ; ;
24544;1232;388;272;0	612;0	597;632	297;4	234;0;346;243;0	405;0	599;626	354;4	468;0;38;368;266; ; ; ; ;
24564;1233;385;277;0	612;0	597;632	297;4	205;0;353;243;0	405;0	599;626	354;4	472;0;38;368;266; ; ; ; ;
24584;1234;386;278;0	613;0	596;631	287;4	209;0;345;243;0	405;0	599;626	433;4	477;0;38;368;266; ; ; ; ;
24604;1235;393;272;0	613;0	597;631	287;4	163;0;350;252;0	406;0	599;626	433;4	440;0;38;368;266; ; ; ; ;
24624;1236;389;278;0	613;0	597;631	287;4	130;0;349;249;0	406;0	599;626	433;4	448;0;38;368;266; ; ; ; ;
24644;1237;382;279;0	613;0	597;631	287;4	089;0;353;247;0	406;0	599;626	433;4	469;0;38;368;266; ; ; ; ;
24664;1238;387;275;0	613;0	596;631	287;4	105;0;351;249;0	406;0	599;626	433;4	446;0;38;368;266; ; ; ; ;
24684;1239;383;276;0	613;0	596;633	372;4	097;0;352;244;0	406;0	598;629	847;4	476;0;38;368;266; ; ; ; ;
24703;1240;395;262;0	613;0	596;633	372;4	134;0;349;249;0	406;0	598;629	847;4	443;0;38;368;266; ; ; ; ;
24723;1241;384;266;0	613;0	596;633	372;4	148;0;361;246;0	405;0	598;629	847;4	412;0;38;368;266; ; ; ; ;
24743;1242;381;271;0	613;0	596;633	372;4	127;0;359;246;0	405;0	598;629	847;4	428;0;38;368;266; ; ; ; ;
24763;1243;385;274;0	613;0	596;633	372;4	130;0;362;246;0	405;0	598;629	847;4	441;0;38;368;266; ; ; ; ;
24783;1244;384;277;0	613;0	596;633	701;4	133;0;361;249;0	405;0	598;626	889;4	409;0;38;368;266; ; ; ; ;
24803;1245;389;266;0	613;0	596;633	701;4	166;0;361;249;0	405;0	598;626	889;4	437;0;38;368;266; ; ; ; ;
24823;1246;384;268;0	613;0	596;633	701;4	157;0;358;248;0	405;0	598;626	889;4	418;0;38;368;266; ; ; ; ;
24843;1247;389;266;0	613;0	596;633	701;4	173;0;361;238;0	405;0	598;626	889;4	458;0;38;368;266; ; ; ; ;
24863;1248;387;273;0	613;0	596;633	701;4	192;0;354;244;0	405;0	598;626	889;4	489;0;38;368;266; ; ; ; ;
24883;1249;385;276;0	613;0	596;631	531;4	180;0;354;237;0	405;0	598;629	815;4	514;0;38;368;266; ; ; ; ;
24903;1250;385;290;0	613;0	596;631	531;4	194;0;347;259;0	406;0	598;629	815;4	556;0;38;368;266; ; ; ; ;
24923;1251;385;291;0	613;0	596;631	531;4	223;0;349;255;0	405;0	598;629	815;4	583;0;38;368;266; ; ; ; ;
24943;1252;382;287;0	613;0	596;631	531;4	229;0;352;264;0	405;0	598;629	815;4	611;0;38;368;266; ; ; ; ;
24963;1253;384;294;0	613;0	596;631	531;4	255;0;351;264;0	405;0	597;629	815;4	598;0;38;368;266; ; ; ; ;
24983;1254;384;294;0	613;0	595;631	235;4	266;0;352;267;0	405;0	597;626	592;4	590;0;38;368;266; ; ; ; ;
25002;1255;392;291;0	613;0	596;631	235;4	274;0;348;261;0	406;0	597;626	592;4	566;0;38;368;266; ; ; ; ;
25022;1256;393;289;0	613;0	595;631	235;4	294;0;344;262;0	406;0	597;626	592;4	609;0;38;368;266; ; ; ; ;
25042;1257;385;290;0	613;0	595;631	235;4	334;0;354;261;0	406;0	597;626	592;4	639;0;38;368;266; ; ; ; ;
25062;1258;391;289;0	614;0	596;631	235;4	319;0;339;258;0	406;0	597;626	592;4	602;0;38;368;266; ; ; ; ;
25082;1259;389;288;0	614;0	596;632	912;4	352;0;341;258;0	407;0	597;626	903;4	612;0;38;368;266; ; ; ; ;
25102;1260;390;286;0	614;0	596;632	912;4	374;0;345;263;0	407;0	597;626	903;4	640;0;38;368;266; ; ; ; ;
25122;1261;387;287;0	614;0	596;632	912;4	314;0;346;259;0	407;0	597;626	903;4	636;0;38;368;266; ; ; ; ;
25142;1262;384;290;0	614;0	596;632	912;4	310;0;352;258;0	407;0	597;626	903;4	641;0;38;368;266; ; ; ; ;
25162;1263;330;308;0	615;0	596;632	912;4	321;0;291;298;0	408;0	598;626	903;4	591;0;39;290;315; ; ; ; ;
25182;1264;323;310;0	615;0	596;633	169;4	323;0;288;294;0	408;0	598;631	785;4	621;0;39;290;315; ; ; ; ;
25202;1265;310;325;0	615;0	597;633	169;4	298;0;264;290;0	408;0	598;631	785;4	617;0;39;290;315; ; ; ; ;
25222;1266;305;321;0	615;0	597;633	169;4	268;0;258;290;0	408;0	598;631	785;4	622;0;39;290;315; ; ; ; ;
25242;1267;311;320;0	615;0	597;633	169;4	261;0;255;290;0	408;0	598;631	785;4	627;0;39;290;315; ; ; ; ;
25262;1268;314;319;0	615;0	597;633	169;4	271;0;257;294;0	408;0	598;631	785;4	572;0;39;290;315; ; ; ; ;
25282;1269;314;319;0	615;0	597;631	522;4	259;0;257;298;0	408;0	598;628	447;4	549;0;39;290;315; ; ; ; ;
25301;1270;317;316;0	615;0	597;631	522;4	245;0;264;300;0	408;0	599;628	447;4	520;0;39;290;315; ; ; ; ;
25321;1271;318;315;0	615;0	597;631	522;4	225;0;264;298;0	408;0	599;628	447;4	547;0;39;290;315; ; ; ; ;
25341;1272;319;318;0	615;0	597;631	522;4	256;0;264;293;0	408;0	599;628	447;4	566;0;39;290;315; ; ; ; ;
25361;1273;320;318;0	615;0	597;631	522;4	284;0;259;295;0	408;0	599;628	447;4	553;0;39;290;315; ; ; ; ;
25381;1274;322;319;0	615;0	597;631	151;4	283;0;259;291;0	408;0	599;629	898;4	571;0;39;290;315; ; ; ; ;
25401;1275;317;324;0	615;0	597;631	151;4	258;0;262;296;0	408;0	599;629	898;4	549;0;39;290;315; ; ; ; ;
25421;1276;310;340;0	615;0	598;631	151;4	266;0;265;318;0	408;0	599;629	898;4	613;0;39;290;315; ; ; ; ;
25441;1277;311;343;0	615;0	598;631	151;4	223;0;278;315;0	408;0	599;629	898;4	603;0;39;290;315; ; ; ; ;
25461;1278;319;339;0	615;0	598;631	151;4	254;0;270;310;0	407;0	600;629	898;4	625;0;39;290;315; ; ; ; ;
25481;1279;315;338;0	615;0	598;632	133;4	253;0;276;306;0	407;0	600;630	854;4	633;0;39;290;315; ; ; ; ;
25501;1280;317;340;0	615;0	598;632	133;4	254;0;267;307;0	407;0	600;630	854;4	603;0;39;290;315; ; ; ; ;
25521;1281;314;341;0	615;0	598;632	133;4	315;0;272;313;0	407;0	600;630	854;4	616;0;39;290;315; ; ; ; ;
25541;1282;319;338;0	615;0	598;632	133;4	273;0;268;313;0	408;0	599;630	854;4	607;0;39;290;315; ; ; ; ;
25561;1283;317;335;0	615;0	598;632	133;4	246;0;266;311;0	408;0	599;630	854;4	612;0;39;290;315; ; ; ; ;
25582;1284;316;332;0	615;0	598;634	016;4	277;0;268;310;0	408;0	599;632	240;4	618;0;39;290;315; ; ; ; ;
25601;1285;322;333;0	615;0	598;634	016;4	351;0;267;303;0	408;0	600;632	240;4	629;0;39;290;315; ; ; ; ;
25621;1286;317;336;0	615;0	598;634	016;4	298;0;272;304;0	408;0	600;632	240;4	653;0;39;290;315; ; ; ; ;
25640;1287;-800;-600;0	408;0	600;-1	000;-1	000;4;269;308;0	408;0	600;632	240;4	622;0;39;290;315; ; ; ; ;
25661;1288;317;339;0	615;0	598;634	016;4	329;0;269;305;0	408;0	600;632	240;4	653;0;39;290;315; ; ; ; ;
25680;1289;317;339;0	615;0	598;633	134;4	323;0;269;306;0	408;0	600;632	284;4	643;0;39;290;315; ; ; ; ;
25701;1290;-800;-600;0	408;0	600;-1	000;-1	000;4;275;309;0	408;0	600;632	284;4	639;0;39;290;315; ; ; ; ;
25720;1291;315;339;0	615;0	599;633	134;4	367;0;274;305;0	408;0	601;632	284;4	651;0;39;290;315; ; ; ; ;
25741;1292;322;338;0	615;0	599;633	134;4	352;0;267;310;0	408;0	601;632	284;4	688;0;39;290;315; ; ; ; ;
25760;1293;320;339;0	615;0	599;633	134;4	326;0;272;304;0	408;0	601;632	284;4	684;0;39;290;315; ; ; ; ;
25781;1294;323;338;0	615;0	599;634	255;4	315;0;270;305;0	408;0	601;632	420;4	680;0;39;290;315; ; ; ; ;
25800;1295;-800;-600;0	408;0	601;-1	000;-1	000;4;265;304;0	408;0	601;632	420;4	659;0; ; ; ; ; ; ; ;
25821;1296;319;344;0	615;0	599;634	255;4	308;0;272;307;0	408;0	601;632	420;4	651;0;40;290;321; ; ; ; ;
25840;1297;308;342;0	616;0	599;634	255;4	296;0;266;308;0	408;0	601;632	420;4	653;0;40;290;321; ; ; ; ;
25861;1298;320;340;0	616;0	600;634	255;4	302;0;265;310;0	409;0	601;632	420;4	597;0;40;290;321; ; ; ; ;
25879;1299;318;340;0	616;0	600;632	329;4	284;0;267;311;0	409;0	601;632	409;4	589;0;40;290;321; ; ; ; ;
25901;1300;318;336;0	616;0	600;632	329;4	276;0;262;304;0	408;0	602;632	409;4	591;0;40;290;321; ; ; ; ;
25919;1301;315;336;0	616;0	601;632	329;4	242;0;265;313;0	408;0	602;632	409;4	605;0;40;290;321; ; ; ; ;
25941;1302;308;341;0	615;0	601;632	329;4	237;0;270;309;0	408;0	603;632	409;4	584;0;40;290;321; ; ; ; ;
25959;1303;318;342;0	615;0	601;632	329;4	209;0;261;304;0	408;0	603;632	409;4	592;0;40;290;321; ; ; ; ;
25981;1304;315;343;0	615;0	601;632	248;4	196;0;264;308;0	407;0	603;632	035;4	591;0;40;290;321; ; ; ; ;
25999;1305;315;342;0	615;0	601;632	248;4	218;0;262;306;0	407;0	603;632	035;4	538;0;40;290;321; ; ; ; ;
26019;1306;318;336;0	615;0	601;632	248;4	195;0;260;304;0	407;0	603;632	035;4	542;0;40;290;321; ; ; ; ;
26039;1307;321;337;0	614;0	601;632	248;4	169;0;263;300;0	407;0	603;632	035;4	504;0;40;290;321; ; ; ; ;
26059;1308;316;339;0	615;0	601;632	248;4	158;0;261;300;0	407;0	603;632	035;4	493;0;40;290;321; ; ; ; ;
26079;1309;318;335;0	615;0	601;632	693;4	150;0;262;301;0	407;0	603;631	012;4	475;0;40;290;321; ; ; ; ;
26099;1310;318;341;0	615;0	601;632	693;4	117;0;264;303;0	408;0	603;631	012;4	470;0;40;290;321; ; ; ; ;
26119;1311;316;339;0	615;0	601;632	693;4	091;0;263;305;0	408;0	603;631	012;4	448;0;40;290;321; ; ; ; ;
26139;1312;307;338;0	616;0	602;632	693;4	108;0;268;303;0	408;0	603;631	012;4	423;0;40;290;321; ; ; ; ;
26159;1313;319;335;0	616;0	602;632	693;4	086;0;265;302;0	408;0	603;631	012;4	423;0;40;290;321; ; ; ; ;
26179;1314;316;334;0	616;0	602;632	183;4	087;0;265;303;0	408;0	603;630	976;4	423;0;40;290;321; ; ; ; ;
26199;1315;254;252;0	616;0	601;632	183;4	038;0;224;229;0	409;0	602;630	976;4	434;0; ; ; ; ; ; ; ;
26218;1316;210;192;0	617;0	600;632	183;4	051;0;180;157;0	410;0	601;630	976;4	326;0;41;185;174; ; ; ; ;
26238;1317;203;189;0	617;0	600;632	183;4	056;0;175;147;0	410;0	601;630	976;4	306;0;41;185;174; ; ; ; ;
26258;1318;196;191;0	617;0	600;632	183;4	045;0;172;155;0	410;0	601;630	976;4	294;0;41;185;174; ; ; ; ;
26278;1319;193;196;0	617;0	600;627	394;4	024;0;172;156;0	410;0	601;627	701;4	259;0;41;185;174; ; ; ; ;
26298;1320;195;193;0	617;0	600;627	394;3	983;0;167;166;0	410;0	601;627	701;4	326;0;41;185;174; ; ; ; ;
26318;1321;206;191;0	617;0	600;627	394;3	946;0;168;165;0	411;0	600;627	701;4	242;0;41;185;174; ; ; ; ;
26338;1322;213;193;0	617;0	600;627	394;3	974;0;168;161;0	411;0	600;627	701;4	285;0;41;185;174; ; ; ; ;
26358;1323;195;182;0	618;0	600;627	394;3	969;0;167;159;0	411;0	600;627	701;4	268;0;41;185;174; ; ; ; ;
26378;1324;203;182;0	618;0	600;626	682;3	952;0;168;159;0	411;0	600;626	285;4	282;0;41;185;174; ; ; ; ;
26398;1325;201;183;0	618;0	600;626	682;3	937;0;166;164;0	411;0	599;626	285;4	191;0;41;185;174; ; ; ; ;
26418;1326;196;188;0	618;0	600;626	682;3	992;0;173;165;0	412;0	599;626	285;4	251;0;41;185;174; ; ; ; ;
26438;1327;206;193;0	619;0	599;626	682;3	943;0;171;167;0	412;0	599;626	285;4	260;0;41;185;174; ; ; ; ;
26458;1328;198;181;0	619;0	599;626	682;3	917;0;169;166;0	412;0	598;626	285;4	236;0;41;185;174; ; ; ; ;
26477;1329;201;184;0	619;0	599;627	660;3	937;0;171;161;0	412;0	598;630	818;4	263;0;41;185;174; ; ; ; ;
26497;1330;200;194;0	619;0	598;627	660;3	943;0;165;151;0	412;0	597;630	818;4	189;0;41;185;174; ; ; ; ;
26517;1331;200;192;0	619;0	598;627	660;3	912;0;168;166;0	412;0	597;630	818;4	218;0;41;185;174; ; ; ; ;
26537;1332;210;193;0	619;0	597;627	660;3	896;0;175;154;0	412;0	596;630	818;4	215;0;41;185;174; ; ; ; ;
26557;1333;187;234;0	619;0	598;627	660;3	917;0;147;190;0	412;0	596;630	818;4	254;0;42;175;213; ; ; ; ;
26577;1334;189;238;0	618;0	597;626	976;3	910;0;150;197;0	412;0	596;629	223;4	254;0;42;175;213; ; ; ; ;
26597;1335;190;225;0	618;0	597;626	976;3	955;0;148;190;0	412;0	596;629	223;4	271;0;42;175;213; ; ; ; ;
26617;1336;195;224;0	619;0	597;626	976;3	903;0;155;183;0	412;0	595;629	223;4	222;0;42;175;213; ; ; ; ;
26637;1337;188;226;0	619;0	597;626	976;3	907;0;150;191;0	412;0	595;629	223;4	223;0;42;175;213; ; ; ; ;
26657;1338;189;234;0	619;0	597;626	976;3	911;0;145;196;0	412;0	595;629	223;4	176;0;42;175;213; ; ; ; ;
26677;1339;190;236;0	620;0	596;626	531;3	912;0;147;195;0	412;0	594;628	695;4	175;0;42;175;213; ; ; ; ;
26697;1340;190;230;0	620;0	596;626	531;3	923;0;159;197;0	413;0	594;628	695;4	239;0;42;175;213; ; ; ; ;
26717;1341;193;225;0	620;0	596;626	531;3	935;0;152;191;0	413;0	594;628	695;4	288;0;42;175;213; ; ; ; ;
26737;1342;191;221;0	620;0	596;626	531;3	953;0;159;190;0	413;0	594;628	695;4	297;0;42;175;213; ; ; ; ;
26757;1343;188;231;0	620;0	596;626	531;4	023;0;154;188;0	413;0	593;628	695;4	287;0;42;175;213; ; ; ; ;
26777;1344;189;228;0	621;0	595;626	365;4	041;0;157;187;0	414;0	593;628	725;4	290;0;42;175;213; ; ; ; ;
26796;1345;197;230;0	621;0	595;626	365;3	988;0;164;189;0	414;0	593;628	725;4	262;0;42;175;213; ; ; ; ;
26816;1346;193;223;0	621;0	595;626	365;4	006;0;155;193;0	414;0	592;628	725;4	327;0;42;175;213; ; ; ; ;
26836;1347;195;222;0	621;0	595;626	365;4	077;0;155;190;0	414;0	592;628	725;4	319;0;42;175;213; ; ; ; ;
26856;1348;199;227;0	621;0	595;626	365;4	044;0;161;199;0	415;0	592;628	725;4	344;0;42;175;213; ; ; ; ;
26876;1349;197;222;0	622;0	595;627	431;4	082;0;155;195;0	415;0	591;631	480;4	366;0;42;175;213; ; ; ; ;
26896;1350;193;230;0	622;0	595;627	431;4	063;0;155;182;0	416;0	592;631	480;4	326;0;42;175;213; ; ; ; ;
26916;1351;196;230;0	622;0	595;627	431;4	058;0;146;188;0	416;0	591;631	480;4	394;0;42;175;213; ; ; ; ;
26936;1352;190;237;0	623;0	595;627	431;4	026;0;157;187;0	416;0	591;631	480;4	382;0;42;175;213; ; ; ; ;
26956;1353;198;231;0	623;0	595;627	431;4	068;0;158;187;0	416;0	592;631	480;4	402;0;42;175;213; ; ; ; ;
26976;1354;195;232;0	623;0	595;628	795;4	067;0;159;189;0	416;0	591;629	691;4	389;0;42;175;213; ; ; ; ;
26996;1355;196;235;0	623;0	595;628	795;4	090;0;164;205;0	416;0	592;629	691;4	416;0;42;175;213; ; ; ; ;
27016;1356;198;232;0	623;0	595;628	795;4	082;0;165;206;0	416;0	592;629	691;4	422;0;42;175;213; ; ; ; ;
27036;1357;194;239;0	623;0	595;628	795;4	081;0;166;201;0	416;0	592;629	691;4	369;0;42;175;213; ; ; ; ;
27056;1358;198;236;0	623;0	595;628	795;4	116;0;165;203;0	416;0	592;629	691;4	358;0;42;175;213; ; ; ; ;
27076;1359;197;237;0	623;0	595;628	272;4	110;0;165;201;0	416;0	591;630	370;4	351;0;42;175;213; ; ; ; ;
27095;1360;197;234;0	623;0	595;628	272;4	097;0;162;202;0	416;0	592;630	370;4	402;0;42;175;213; ; ; ; ;
27115;1361;198;231;0	623;0	595;628	272;4	094;0;168;204;0	416;0	592;630	370;4	355;0;42;175;213; ; ; ; ;
27135;1362;195;235;0	623;0	595;628	272;4	148;0;167;207;0	416;0	592;630	370;4	377;0;42;175;213; ; ; ; ;
27155;1363;193;236;0	623;0	595;628	272;4	118;0;167;211;0	416;0	592;630	370;4	424;0;42;175;213; ; ; ; ;
27175;1364;193;237;0	623;0	595;627	283;4	126;0;169;217;0	416;0	592;627	320;4	387;0;42;175;213; ; ; ; ;
27195;1365;305;197;0	621;0	595;627	283;4	119;0;317;177;0	414;0	592;627	320;4	357;0; ; ; ; ; ; ; ;
27215;1366;442;182;0	618;0	595;627	283;4	013;0;440;159;0	412;0	592;627	320;4	377;0;43;457;159; ; ; ; ;
27235;1367;467;177;0	618;0	595;627	283;4	078;0;451;148;0	412;0	592;627	320;4	370;0;43;457;159; ; ; ; ;
27255;1368;469;173;0	618;0	595;627	283;4	094;0;445;148;0	412;0	592;627	320;4	387;0;43;457;159; ; ; ; ;
27275;1369;472;162;0	618;0	595;631	641;4	083;0;449;148;0	411;0	592;627	396;4	389;0;43;457;159; ; ; ; ;
27295;1370;471;169;0	618;0	595;631	641;4	109;0;446;141;0	411;0	592;627	396;4	393;0;43;457;159; ; ; ; ;
27315;1371;467;159;0	618;0	595;631	641;4	094;0;445;149;0	411;0	592;627	396;4	363;0;43;457;159; ; ; ; ;
27335;1372;464;175;0	618;0	595;631	641;4	074;0;450;149;0	411;0	593;627	396;4	359;0;43;457;159; ; ; ; ;
27355;1373;461;175;0	618;0	596;631	641;4	072;0;452;150;0	411;0	593;627	396;4	386;0;43;457;159; ; ; ; ;
27375;1374;458;174;0	618;0	595;632	684;4	076;0;453;155;0	411;0	593;623	448;4	343;0;43;457;159; ; ; ; ;
27394;1375;463;170;0	618;0	596;632	684;4	075;0;449;154;0	411;0	593;623	448;4	338;0;43;457;159; ; ; ; ;
27414;1376;463;173;0	618;0	596;632	684;4	078;0;448;158;0	411;0	593;623	448;4	332;0;43;457;159; ; ; ; ;
27434;1377;461;167;0	618;0	596;632	684;4	079;0;449;153;0	411;0	593;623	448;4	306;0;43;457;159; ; ; ; ;
27454;1378;465;168;0	618;0	596;632	684;4	088;0;450;153;0	411;0	593;623	448;4	288;0;43;457;159; ; ; ; ;
27474;1379;465;163;0	618;0	596;636	411;4	115;0;451;150;0	411;0	593;626	110;4	293;0;43;457;159; ; ; ; ;
27494;1380;459;165;0	617;0	596;636	411;4	081;0;454;151;0	411;0	594;626	110;4	344;0;43;457;159; ; ; ; ;
27514;1381;463;168;0	618;0	597;636	411;4	140;0;448;148;0	411;0	594;626	110;4	318;0;43;457;159; ; ; ; ;
27534;1382;409;277;0	618;0	598;636	411;4	153;0;374;265;0	412;0	596;626	110;4	341;0; ; ; ; ; ; ; ;
27554;1383;383;346;0	618;0	599;636	411;4	137;0;346;323;0	413;0	597;626	110;4	354;0; ; ; ; ; ; ; ;
27574;1384;365;391;0	619;0	599;635	628;4	136;0;318;361;0	412;0	596;631	429;4	383;0; ; ; ; ; ; ; ;
27594;1385;390;335;0	619;0	599;635	628;4	161;0;349;309;0	412;0	596;631	429;4	448;0;44;366;324; ; ; ; ;
27614;1386;384;339;0	619;0	599;635	628;4	160;0;353;311;0	412;0	596;631	429;4	433;0;44;366;324; ; ; ; ;
27634;1387;385;344;0	618;0	599;635	628;4	208;0;350;317;0	412;0	596;631	429;4	463;0;44;366;324; ; ; ; ;
27654;1388;385;340;0	618;0	599;635	628;4	207;0;346;308;0	412;0	596;631	429;4	434;0;44;366;324; ; ; ; ;
27673;1389;385;341;0	619;0	599;635	826;4	206;0;346;311;0	411;0	596;630	617;4	438;0;44;366;324; ; ; ; ;
27693;1390;383;339;0	618;0	599;635	826;4	209;0;344;309;0	411;0	596;630	617;4	439;0;44;366;324; ; ; ; ;
27713;1391;384;335;0	618;0	599;635	826;4	236;0;350;306;0	411;0	596;630	617;4	476;0;44;366;324; ; ; ; ;
27733;1392;384;333;0	618;0	599;635	826;4	261;0;351;306;0	411;0	596;630	617;4	502;0;44;366;324; ; ; ; ;
27753;1393;382;338;0	618;0	599;635	826;4	258;0;349;307;0	411;0	596;630	617;4	516;0;44;366;324; ; ; ; ;
27773;1394;382;335;0	619;0	599;635	859;4	254;0;349;309;0	411;0	596;629	017;4	519;0;44;366;324; ; ; ; ;
27793;1395;386;338;0	619;0	599;635	859;4	280;0;349;315;0	412;0	596;629	017;4	507;0;44;366;324; ; ; ; ;
27813;1396;382;301;0	619;0	598;635	859;4	303;0;356;278;0	412;0	595;629	017;4	483;0;45;367;294; ; ; ; ;
27833;1397;387;309;0	619;0	598;635	859;4	252;0;358;275;0	412;0	595;629	017;4	527;0;45;367;294; ; ; ; ;
27853;1398;386;308;0	619;0	598;635	859;4	259;0;355;279;0	412;0	595;629	017;4	488;0;45;367;294; ; ; ; ;
27873;1399;386;309;0	619;0	598;634	025;4	245;0;355;277;0	412;0	595;629	997;4	512;0;45;367;294; ; ; ; ;
27893;1400;390;308;0	619;0	598;634	025;4	227;0;351;278;0	412;0	595;629	997;4	488;0;45;367;294; ; ; ; ;
27913;1401;388;311;0	619;0	598;634	025;4	228;0;355;279;0	412;0	595;629	997;4	494;0;45;367;294; ; ; ; ;
27933;1402;393;309;0	619;0	598;634	025;4	220;0;352;288;0	412;0	595;629	997;4	510;0;45;367;294; ; ; ; ;
27953;1403;391;303;0	619;0	598;634	025;4	242;0;351;286;0	412;0	595;629	997;4	543;0;45;367;294; ; ; ; ;
27973;1404;391;302;0	619;0	598;634	893;4	248;0;352;288;0	412;0	595;626	780;4	533;0;45;367;294; ; ; ; ;
27992;1405;391;308;0	619;0	598;634	893;4	249;0;354;290;0	412;0	595;626	780;4	478;0;45;367;294; ; ; ; ;
28012;1406;386;308;0	619;0	598;634	893;4	281;0;353;290;0	412;0	595;626	780;4	465;0;45;367;294; ; ; ; ;
28032;1407;385;306;0	619;0	598;634	893;4	291;0;353;290;0	412;0	595;626	780;4	495;0;45;367;294; ; ; ; ;
28052;1408;391;301;0	619;0	598;634	893;4	294;0;351;287;0	412;0	594;626	780;4	519;0;45;367;294; ; ; ; ;
28072;1409;388;299;0	619;0	598;635	429;4	300;0;351;283;0	412;0	594;630	193;4	547;0;45;367;294; ; ; ; ;
28092;1410;388;299;0	619;0	598;635	429;4	346;0;344;281;0	412;0	594;630	193;4	585;0;45;367;294; ; ; ; ;
28112;1411;386;295;0	619;0	598;635	429;4	323;0;349;277;0	412;0	594;630	193;4	552;0;45;367;294; ; ; ; ;
28132;1412;385;306;0	619;0	598;635	429;4	328;0;345;279;0	412;0	594;630	193;4	579;0;45;367;294; ; ; ; ;
28152;1413;382;307;0	619;0	598;635	429;4	352;0;341;286;0	412;0	594;630	193;4	565;0;45;367;294; ; ; ; ;
28172;1414;381;309;0	619;0	597;634	413;4	336;0;343;287;0	412;0	594;628	031;4	563;0;45;367;294; ; ; ; ;
28192;1415;389;308;0	619;0	598;634	413;4	353;0;351;287;0	412;0	594;628	031;4	581;0;45;367;294; ; ; ; ;
28212;1416;389;316;0	620;0	597;634	413;4	332;0;346;289;0	413;0	594;628	031;4	522;0;45;367;294; ; ; ; ;
28232;1417;382;309;0	620;0	597;634	413;4	316;0;340;284;0	413;0	594;628	031;4	581;0;45;367;294; ; ; ; ;
28252;1418;380;306;0	620;0	597;634	413;4	322;0;336;283;0	413;0	593;628	031;4	551;0;45;367;294; ; ; ; ;
28271;1419;378;307;0	620;0	597;636	268;4	325;0;331;280;0	413;0	593;629	922;4	546;0;45;367;294; ; ; ; ;
28291;1420;384;302;0	619;0	597;636	268;4	356;0;338;283;0	412;0	593;629	922;4	567;0;45;367;294; ; ; ; ;
28311;1421;385;308;0	619;0	597;636	268;4	312;0;338;281;0	412;0	593;629	922;4	608;0;45;367;294; ; ; ; ;
28331;1422;462;326;0	618;0	597;636	268;4	312;0;418;302;0	411;0	593;629	922;4	608;0;46;453;327; ; ; ; ;
28351;1423;485;331;0	617;0	597;636	268;4	294;0;433;307;0	411;0	593;629	922;4	600;0;46;453;327; ; ; ; ;
28371;1424;508;340;0	617;0	597;632	063;4	261;0;446;314;0	410;0	593;628	090;4	585;0;46;453;327; ; ; ; ;
28391;1425;482;340;0	617;0	597;632	063;4	278;0;441;309;0	410;0	593;628	090;4	557;0;46;453;327; ; ; ; ;
28411;1426;482;340;0	617;0	597;632	063;4	272;0;440;308;0	410;0	593;628	090;4	574;0;46;453;327; ; ; ; ;
28431;1427;481;342;0	617;0	597;632	063;4	280;0;442;308;0	410;0	593;628	090;4	611;0;46;453;327; ; ; ; ;
28451;1428;480;342;0	617;0	597;632	063;4	273;0;438;312;0	410;0	593;628	090;4	554;0;46;453;327; ; ; ; ;
28471;1429;480;340;0	617;0	597;634	399;4	292;0;438;312;0	410;0	593;628	100;4	572;0;46;453;327; ; ; ; ;
28491;1430;474;339;0	617;0	597;634	399;4	274;0;437;315;0	410;0	593;628	100;4	582;0;46;453;327; ; ; ; ;
28511;1431;472;339;0	617;0	597;634	399;4	266;0;438;317;0	410;0	593;628	100;4	558;0;46;453;327; ; ; ; ;
28531;1432;472;345;0	617;0	597;634	399;4	256;0;435;321;0	410;0	593;628	100;4	536;0;46;453;327; ; ; ; ;
28551;1433;478;336;0	617;0	597;634	399;4	273;0;434;318;0	410;0	593;628	100;4	494;0;46;453;327; ; ; ; ;
28571;1434;478;334;0	617;0	597;637	022;4	284;0;434;319;0	410;0	593;629	545;4	479;0;46;453;327; ; ; ; ;
28590;1435;476;333;0	617;0	597;637	022;4	249;0;434;316;0	410;0	593;629	545;4	512;0;46;453;327; ; ; ; ;
28610;1436;476;332;0	617;0	597;637	022;4	264;0;434;317;0	410;0	593;629	545;4	510;0;46;453;327; ; ; ; ;
28630;1437;476;331;0	617;0	597;637	022;4	242;0;437;314;0	410;0	593;629	545;4	482;0;46;453;327; ; ; ; ;
28650;1438;479;332;0	617;0	597;637	022;4	252;0;442;315;0	410;0	593;629	545;4	500;0;46;453;327; ; ; ; ;
28670;1439;479;332;0	617;0	597;635	605;4	245;0;443;316;0	409;0	593;628	104;4	481;0;46;453;327; ; ; ; ;
28690;1440;478;338;0	616;0	597;635	605;4	230;0;442;319;0	409;0	593;628	104;4	471;0;46;453;327; ; ; ; ;
28710;1441;482;340;0	617;0	597;635	605;4	240;0;441;317;0	410;0	593;628	104;4	455;0;46;453;327; ; ; ; ;
28730;1442;471;339;0	617;0	597;635	605;4	219;0;438;314;0	410;0	593;628	104;4	517;0;46;453;327; ; ; ; ;
28750;1443;473;337;0	617;0	597;635	605;4	212;0;438;318;0	410;0	593;628	104;4	500;0;46;453;327; ; ; ; ;
28770;1444;472;337;0	617;0	597;636	405;4	216;0;439;316;0	410;0	593;627	424;4	506;0;46;453;327; ; ; ; ;
28790;1445;472;340;0	617;0	597;636	405;4	240;0;437;321;0	410;0	593;627	424;4	478;0;46;453;327; ; ; ; ;
28810;1446;462;337;0	617;0	597;636	405;4	239;0;429;321;0	410;0	593;627	424;4	476;0;46;453;327; ; ; ; ;
28830;1447;468;341;0	617;0	597;636	405;4	267;0;429;314;0	410;0	593;627	424;4	533;0;46;453;327; ; ; ; ;
28849;1448;473;345;0	617;0	597;636	405;4	295;0;433;316;0	410;0	593;627	424;4	513;0;46;453;327; ; ; ; ;
28870;1449;470;347;0	617;0	597;634	304;4	292;0;429;316;0	410;0	593;628	221;4	534;0;46;453;327; ; ; ; ;
28889;1450;459;350;0	617;0	597;634	304;4	324;0;423;318;0	410;0	593;628	221;4	545;0;46;453;327; ; ; ; ;
28909;1451;466;347;0	617;0	597;634	304;4	266;0;430;319;0	410;0	593;628	221;4	543;0;46;453;327; ; ; ; ;
28929;1452;468;346;0	617;0	598;634	304;4	303;0;431;317;0	410;0	594;628	221;4	578;0;46;453;327; ; ; ; ;
28949;1453;462;344;0	617;0	598;634	304;4	294;0;424;319;0	410;0	594;628	221;4	590;0;46;453;327; ; ; ; ;
28969;1454;466;341;0	617;0	598;635	623;4	293;0;428;319;0	410;0	594;628	495;4	603;0;46;453;327; ; ; ; ;
28989;1455;472;339;0	617;0	598;635	623;4	293;0;427;318;0	410;0	594;628	495;4	601;0;46;453;327; ; ; ; ;
29009;1456;475;339;0	617;0	598;635	623;4	298;0;431;313;0	410;0	594;628	495;4	546;0;46;453;327; ; ; ; ;
29029;1457;460;341;0	617;0	598;635	623;4	303;0;426;314;0	410;0	594;628	495;4	571;0;46;453;327; ; ; ; ;
29049;1458;477;345;0	617;0	598;635	623;4	321;0;436;311;0	410;0	594;628	495;4	521;0;46;453;327; ; ; ; ;
29069;1459;473;349;0	617;0	598;632	645;4	307;0;436;311;0	410;0	594;627	817;4	516;0;46;453;327; ; ; ; ;
29089;1460;474;346;0	617;0	598;632	645;4	247;0;435;312;0	411;0	594;627	817;4	506;0;46;453;327; ; ; ; ;
29109;1461;462;346;0	617;0	598;632	645;4	240;0;427;314;0	410;0	594;627	817;4	485;0;46;453;327; ; ; ; ;
29129;1462;474;348;0	617;0	598;632	645;4	251;0;434;313;0	410;0	594;627	817;4	461;0;46;453;327; ; ; ; ;
29149;1463;462;352;0	616;0	598;632	645;4	238;0;427;314;0	409;0	594;627	817;4	418;0;46;453;327; ; ; ; ;
29168;1464;465;351;0	616;0	598;634	671;4	254;0;429;310;0	409;0	594;631	102;4	416;0;46;453;327; ; ; ; ;
29188;1465;476;341;0	617;0	598;634	671;4	227;0;432;315;0	410;0	594;631	102;4	505;0;46;453;327; ; ; ; ;
29208;1466;465;338;0	617;0	598;634	671;4	195;0;427;315;0	410;0	594;631	102;4	466;0;46;453;327; ; ; ; ;
29228;1467;461;340;0	617;0	598;634	671;4	209;0;427;313;0	410;0	594;631	102;4	501;0;46;453;327; ; ; ; ;
29248;1468;468;344;0	617;0	598;634	671;4	177;0;428;318;0	410;0	594;631	102;4	458;0;46;453;327; ; ; ; ;
29268;1469;467;343;0	617;0	598;634	445;4	173;0;428;319;0	410;0	594;629	899;4	459;0;46;453;327; ; ; ; ;
29288;1470;474;344;0	617;0	598;634	445;4	156;0;431;315;0	410;0	594;629	899;4	473;0;46;453;327; ; ; ; ;
29308;1471;476;344;0	616;0	598;634	445;4	140;0;438;313;0	409;0	594;629	899;4	454;0;46;453;327; ; ; ; ;
29328;1472;470;341;0	616;0	598;634	445;4	150;0;440;318;0	409;0	594;629	899;4	424;0;46;453;327; ; ; ; ;
29348;1473;478;340;0	616;0	598;634	445;4	134;0;439;311;0	409;0	594;629	899;4	446;0;46;453;327; ; ; ; ;
29368;1474;477;337;0	617;0	598;636	547;4	148;0;439;316;0	410;0	594;626	179;4	408;0;46;453;327; ; ; ; ;
29388;1475;471;337;0	617;0	598;636	547;4	141;0;435;316;0	410;0	594;626	179;4	368;0;46;453;327; ; ; ; ;
29408;1476;470;336;0	617;0	598;636	547;4	122;0;430;310;0	410;0	593;626	179;4	367;0;46;453;327; ; ; ; ;
29428;1477;470;336;0	617;0	598;636	547;4	119;0;437;314;0	410;0	593;626	179;4	343;0;46;453;327; ; ; ; ;
29448;1478;472;338;0	617;0	598;636	547;4	088;0;440;314;0	410;0	594;626	179;4	353;0;46;453;327; ; ; ; ;
29468;1479;471;339;0	617;0	598;635	035;4	066;0;439;314;0	410;0	593;626	749;4	349;0;46;453;327; ; ; ; ;
29487;1480;476;339;0	617;0	598;635	035;4	071;0;438;316;0	410;0	594;626	749;4	326;0;46;453;327; ; ; ; ;
29507;1481;477;334;0	617;0	598;635	035;4	092;0;439;312;0	410;0	593;626	749;4	338;0;46;453;327; ; ; ; ;
29527;1482;510;315;0	616;0	597;635	035;4	036;0;483;290;0	409;0	593;626	749;4	338;0; ; ; ; ; ; ; ;
29547;1483;596;252;0	615;0	596;635	035;4	018;0;574;231;0	408;0	592;626	749;4	291;0;47;600;239; ; ; ; ;
29567;1484;615;238;0	615;0	596;633	842;4	003;0;595;219;0	408;0	591;624	656;4	280;0;47;600;239; ; ; ; ;
29587;1485;608;258;0	615;0	596;633	842;3	962;0;593;222;0	408;0	592;624	656;4	283;0;47;600;239; ; ; ; ;
29607;1486;604;254;0	615;0	596;633	842;3	994;0;590;229;0	408;0	592;624	656;4	241;0;47;600;239; ; ; ; ;
29627;1487;607;253;0	615;0	596;633	842;3	969;0;593;226;0	408;0	592;624	656;4	253;0;47;600;239; ; ; ; ;
29647;1488;609;252;0	615;0	596;633	842;3	981;0;590;223;0	408;0	591;624	656;4	254;0;47;600;239; ; ; ; ;
29667;1489;608;252;0	615;0	596;633	733;3	991;0;588;231;0	409;0	591;620	658;4	228;0;47;600;239; ; ; ; ;
29687;1490;616;253;0	616;0	596;633	733;3	978;0;590;239;0	409;0	591;620	658;4	203;0;47;600;239; ; ; ; ;
29707;1491;620;244;0	616;0	596;633	733;3	945;0;585;235;0	409;0	591;620	658;4	193;0;47;600;239; ; ; ; ;
29727;1492;618;249;0	616;0	596;633	733;3	941;0;584;233;0	409;0	591;620	658;4	200;0;47;600;239; ; ; ; ;
29747;1493;614;255;0	616;0	596;633	733;3	941;0;581;231;0	409;0	591;620	658;4	214;0;47;600;239; ; ; ; ;
29766;1494;615;254;0	616;0	595;632	180;3	931;0;582;226;0	409;0	589;623	730;4	232;0;47;600;239; ; ; ; ;
29786;1495;608;245;0	616;0	593;632	180;3	909;0;590;225;0	409;0	588;623	730;4	225;0;47;600;239; ; ; ; ;
29806;1496;432;90;0	617;0	589;632	180;3	946;0;480;66;0	411;0	583;623	730;4	102;0; ; ; ; ; ; ; ;
29826;1497;-800;-600;0	412;0	579;-1	000;-1	000;4;345;-80;0	412;0	579;623	730;4	055;0; ; ; ; ; ; ; ;
29846;1498;-800;-600;0	413;0	577;-1	000;-1	000;4;301;-88;0	413;0	577;623	730;4	052;0; ; ; ; ; ; ; ;
29866;1499;-800;-600;0	619;0	582;-1	000;-1	000;4;258;-82;0	413;0	575;617	275;4	007;0; ; ; ; ; ; ; ;
29886;1500;269;-94;0	619;0	583;617	143;3	928;0;303;-150;0	413;0	575;617	275;4	092;0;48;279;-110; ; ; ; ;
29906;1501;260;-94;0	620;0	583;617	143;3	901;0;300;-142;0	414;0	575;617	275;4	078;0;48;279;-110; ; ; ; ;
29926;1502;256;-94;0	620;0	583;617	143;3	905;0;297;-138;0	414;0	574;617	275;4	043;0;48;279;-110; ; ; ; ;
29946;1503;258;-99;0	621;0	583;617	143;3	898;0;295;-141;0	415;0	574;617	275;4	074;0;48;279;-110; ; ; ; ;
29966;1504;255;-104;0	622;0	583;619	054;3	910;0;294;-131;0	416;0	574;614	182;4	042;0;48;279;-110; ; ; ; ;
29986;1505;266;-95;0	622;0	583;619	054;3	953;0;301;-129;0	416;0	574;614	182;4	096;0;48;279;-110; ; ; ; ;
30006;1506;263;-95;0	622;0	583;619	054;3	899;0;303;-124;0	416;0	574;614	182;4	111;0;48;279;-110; ; ; ; ;
30026;1507;268;-96;0	622;0	584;619	054;3	996;0;303;-127;0	416;0	575;614	182;4	124;0;48;279;-110; ; ; ; ;
30046;1508;268;-100;0	622;0	584;619	054;3	996;0;290;-114;0	416;0	575;614	182;4	129;0;48;279;-110; ; ; ; ;
30066;1509;268;-97;0	621;0	585;617	433;3	985;0;289;-116;0	415;0	576;616	582;4	149;0;48;279;-110; ; ; ; ;
30085;1510;264;-73;0	621;0	586;617	433;3	987;0;286;-95;0	415;0	578;616	582;4	188;0;48;279;-110; ; ; ; ;
30105;1511;275;75;0	620;0	588;617	433;3	996;0;246;43;0	415;0	580;616	582;4	171;0;49;260;63; ; ; ; ;
30125;1512;278;98;0	621;0	588;617	433;4	030;0;246;57;0	415;0	581;616	582;4	199;0;49;260;63; ; ; ; ;
30145;1513;270;95;0	621;0	588;617	433;4	027;0;252;53;0	415;0	582;616	582;4	177;0;49;260;63; ; ; ; ;
30165;1514;267;76;0	621;0	588;625	869;4	078;0;253;34;0	415;0	582;624	370;4	239;0;49;260;63; ; ; ; ;
30185;1515;273;79;0	622;0	589;625	869;4	081;0;253;47;0	415;0	582;624	370;4	223;0;49;260;63; ; ; ; ;
30205;1516;271;84;0	622;0	589;625	869;4	057;0;254;44;0	416;0	582;624	370;4	210;0;49;260;63; ; ; ; ;
30225;1517;267;83;0	622;0	588;625	869;4	064;0;251;49;0	416;0	582;624	370;4	248;0;49;260;63; ; ; ; ;
30245;1518;266;89;0	622;0	588;625	869;4	101;0;250;45;0	416;0	582;624	370;4	240;0;49;260;63; ; ; ; ;
30265;1519;264;88;0	622;0	588;627	105;4	100;0;249;39;0	416;0	582;628	004;4	268;0;49;260;63; ; ; ; ;
30285;1520;262;72;0	623;0	588;627	105;4	115;0;250;41;0	416;0	582;628	004;4	235;0;49;260;63; ; ; ; ;
30305;1521;258;80;0	623;0	589;627	105;4	097;0;251;46;0	416;0	583;628	004;4	273;0;49;260;63; ; ; ; ;
30325;1522;270;83;0	623;0	589;627	105;4	113;0;251;43;0	416;0	583;628	004;4	299;0;49;260;63; ; ; ; ;
30345;1523;272;79;0	623;0	590;627	105;4	116;0;255;41;0	417;0	584;628	004;4	262;0;49;260;63; ; ; ; ;
30364;1524;272;77;0	623;0	590;628	877;4	123;0;256;45;0	417;0	584;626	793;4	259;0;49;260;63; ; ; ; ;
30384;1525;269;73;0	623;0	590;628	877;4	159;0;251;46;0	416;0	584;626	793;4	307;0;49;260;63; ; ; ; ;
30404;1526;347;222;0	622;0	592;628	877;4	187;0;325;195;0	416;0	586;626	793;4	456;0; ; ; ; ; ; ; ;
30424;1527;401;339;0	621;0	594;628	877;4	219;0;373;311;0	415;0	589;626	793;4	476;0;50;392;345; ; ; ; ;
30444;1528;414;356;0	621;0	594;628	877;4	204;0;381;329;0	415;0	589;626	793;4	462;0;50;392;345; ; ; ; ;
30464;1529;428;367;0	622;0	594;635	722;4	265;0;389;346;0	415;0	589;627	589;4	477;0;50;392;345; ; ; ; ;
30484;1530;413;365;0	622;0	595;635	722;4	319;0;372;331;0	416;0	589;627	589;4	475;0;50;392;345; ; ; ; ;
30504;1531;408;356;0	622;0	595;635	722;4	331;0;373;325;0	416;0	589;627	589;4	498;0;50;392;345; ; ; ; ;
30524;1532;413;357;0	622;0	595;635	722;4	356;0;374;326;0	416;0	590;627	589;4	527;0;50;392;345; ; ; ; ;
30544;1533;411;361;0	622;0	595;635	722;4	412;0;375;330;0	415;0	590;627	589;4	545;0;50;392;345; ; ; ; ;
30564;1534;409;354;0	622;0	596;638	754;4	453;0;376;327;0	415;0	590;627	893;4	566;0;50;392;345; ; ; ; ;
30584;1535;409;358;0	622;0	596;638	754;4	450;0;371;335;0	416;0	590;627	893;4	578;0;50;392;345; ; ; ; ;
30604;1536;413;359;0	622;0	596;638	754;4	489;0;370;328;0	416;0	590;627	893;4	609;0;50;392;345; ; ; ; ;
30624;1537;413;359;0	622;0	596;638	754;4	463;0;361;330;0	416;0	590;627	893;4	635;0;50;392;345; ; ; ; ;
30644;1538;412;362;0	622;0	596;638	754;4	502;0;370;329;0	416;0	590;627	893;4	627;0;50;392;345; ; ; ; ;
30664;1539;412;366;0	622;0	596;635	855;4	478;0;367;326;0	416;0	589;631	765;4	647;0;50;392;345; ; ; ; ;
30683;1540;456;346;0	622;0	596;635	855;4	512;0;416;310;0	416;0	590;631	765;4	701;0;51;436;328; ; ; ; ;
30703;1541;459;342;0	622;0	595;635	855;4	493;0;421;309;0	415;0	590;631	765;4	714;0;51;436;328; ; ; ; ;
30723;1542;457;346;0	622;0	595;635	855;4	485;0;420;308;0	415;0	590;631	765;4	712;0;51;436;328; ; ; ; ;
30743;1543;458;346;0	622;0	595;635	855;4	497;0;417;310;0	415;0	590;631	765;4	717;0;51;436;328; ; ; ; ;
30763;1544;457;345;0	622;0	595;636	688;4	502;0;418;313;0	415;0	589;627	616;4	687;0;51;436;328; ; ; ; ;
30783;1545;457;350;0	622;0	596;636	688;4	509;0;420;314;0	415;0	590;627	616;4	681;0;51;436;328; ; ; ; ;
30803;1546;455;345;0	622;0	596;636	688;4	519;0;420;316;0	415;0	590;627	616;4	713;0;51;436;328; ; ; ; ;
30823;1547;454;346;0	622;0	596;636	688;4	528;0;419;316;0	415;0	590;627	616;4	751;0;51;436;328; ; ; ; ;
30843;1548;450;343;0	622;0	596;636	688;4	547;0;418;316;0	415;0	590;627	616;4	736;0;51;436;328; ; ; ; ;
30863;1549;449;343;0	622;0	595;636	676;4	558;0;417;315;0	415;0	589;628	654;4	764;0;51;436;328; ; ; ; ;
30883;1550;452;343;0	622;0	595;636	676;4	528;0;420;311;0	415;0	589;628	654;4	796;0;51;436;328; ; ; ; ;
30903;1551;448;338;0	622;0	595;636	676;4	588;0;410;311;0	415;0	589;628	654;4	830;0;51;436;328; ; ; ; ;
30923;1552;407;307;0	622;0	595;636	676;4	612;0;365;302;0	416;0	589;628	654;4	849;0;52;380;304; ; ; ; ;
30943;1553;396;306;0	623;0	595;636	676;4	627;0;361;299;0	416;0	589;628	654;4	848;0;52;380;304; ; ; ; ;
30962;1554;384;304;0	623;0	595;638	171;4	653;0;357;297;0	416;0	589;627	872;4	841;0;52;380;304; ; ; ; ;
30982;1555;405;310;0	623;0	595;638	171;4	643;0;357;300;0	416;0	589;627	872;4	883;0;52;380;304; ; ; ; ;
31002;1556;408;311;0	623;0	595;638	171;4	694;0;353;301;0	416;0	589;627	872;4	910;0;52;380;304; ; ; ; ;
31022;1557;405;311;0	623;0	596;638	171;4	694;0;358;297;0	416;0	589;627	872;4	891;0;52;380;304; ; ; ; ;
31042;1558;399;314;0	623;0	596;638	171;4	722;0;357;288;0	416;0	589;627	872;4	913;0;52;380;304; ; ; ; ;
31062;1559;400;317;0	623;0	596;636	538;4	719;0;356;281;0	416;0	589;632	984;4	946;0;52;380;304; ; ; ; ;
31082;1560;407;311;0	623;0	596;636	538;4	756;0;359;292;0	416;0	589;632	984;4	992;0;52;380;304; ; ; ; ;
31102;1561;406;317;0	623;0	595;636	538;4	764;0;361;292;0	417;0	589;632	984;4	998;0;52;380;304; ; ; ; ;
31122;1562;400;316;0	623;0	595;636	538;4	766;0;367;292;0	417;0	589;632	984;5	021;0;52;380;304; ; ; ; ;
31142;1563;394;319;0	623;0	595;636	538;4	767;0;365;295;0	417;0	589;632	984;5	012;0;52;380;304; ; ; ; ;
31162;1564;391;318;0	624;0	595;637	897;4	776;0;363;299;0	417;0	589;629	320;4	994;0;52;380;304; ; ; ; ;
31182;1565;398;315;0	624;0	596;637	897;4	787;0;362;299;0	417;0	589;629	320;4	980;0;52;380;304; ; ; ; ;
31202;1566;401;311;0	624;0	596;637	897;4	786;0;360;300;0	417;0	589;629	320;4	980;0;52;380;304; ; ; ; ;
31222;1567;401;315;0	624;0	596;637	897;4	798;0;360;298;0	417;0	589;629	320;4	982;0;52;380;304; ; ; ; ;
31242;1568;397;312;0	623;0	596;637	897;4	745;0;366;301;0	417;0	589;629	320;4	984;0;52;380;304; ; ; ; ;
31262;1569;399;312;0	623;0	596;639	204;4	754;0;365;302;0	417;0	589;628	778;4	980;0;52;380;304; ; ; ; ;
31281;1570;407;314;0	623;0	596;639	204;4	757;0;360;293;0	416;0	590;628	778;4	927;0;52;380;304; ; ; ; ;
31302;1571;401;314;0	623;0	596;639	204;4	716;0;366;293;0	416;0	590;628	778;4	912;0;52;380;304; ; ; ; ;
31321;1572;397;317;0	623;0	596;639	204;4	703;0;371;299;0	416;0	590;628	778;4	932;0;52;380;304; ; ; ; ;
31341;1573;396;317;0	623;0	596;639	204;4	737;0;364;297;0	416;0	590;628	778;4	883;0;52;380;304; ; ; ; ;
31361;1574;395;320;0	624;0	596;637	144;4	697;0;365;293;0	417;0	589;634	109;4	916;0;52;380;304; ; ; ; ;
31382;1575;311;297;0	624;0	596;637	144;4	667;0;258;274;0	418;0	589;634	109;4	909;0;53;285;294; ; ; ; ;
31401;1576;317;305;0	625;0	596;637	144;4	656;0;263;278;0	418;0	589;634	109;4	898;0;53;285;294; ; ; ; ;
31422;1577;312;310;0	625;0	597;637	144;4	651;0;272;276;0	418;0	590;634	109;4	913;0;53;285;294; ; ; ; ;
31441;1578;307;311;0	625;0	597;637	144;4	636;0;266;273;0	418;0	590;634	109;4	883;0;53;285;294; ; ; ; ;
31462;1579;310;314;0	625;0	596;634	946;4	612;0;271;279;0	418;0	589;629	948;4	852;0;53;285;294; ; ; ; ;
31481;1580;304;306;0	625;0	596;634	946;4	565;0;261;278;0	418;0	589;629	948;4	852;0;53;285;294; ; ; ; ;
31501;1581;304;308;0	625;0	596;634	946;4	594;0;261;277;0	418;0	590;629	948;4	846;0;53;285;294; ; ; ; ;
31521;1582;305;311;0	625;0	596;634	946;4	565;0;262;280;0	418;0	590;629	948;4	851;0;53;285;294; ; ; ; ;
31541;1583;307;309;0	625;0	597;634	946;4	556;0;258;280;0	418;0	590;629	948;4	839;0;53;285;294; ; ; ; ;
31560;1584;307;309;0	625;0	596;635	074;4	563;0;258;280;0	418;0	590;630	012;4	839;0;53;285;294; ; ; ; ;
31582;1585;302;307;0	625;0	596;635	074;4	522;0;255;285;0	418;0	590;630	012;4	814;0;53;285;294; ; ; ; ;
31600;1586;305;307;0	625;0	596;635	074;4	520;0;255;284;0	418;0	590;630	012;4	814;0;53;285;294; ; ; ; ;
31622;1587;302;309;0	625;0	596;635	074;4	513;0;256;288;0	418;0	590;630	012;4	761;0;53;285;294; ; ; ; ;
31640;1588;314;304;0	625;0	596;635	074;4	500;0;250;280;0	419;0	590;630	012;4	763;0;53;285;294; ; ; ; ;
31662;1589;316;303;0	625;0	596;636	573;4	506;0;250;282;0	419;0	589;628	526;4	753;0;53;285;294; ; ; ; ;
31680;1590;311;306;0	625;0	596;636	573;4	486;0;261;292;0	419;0	589;628	526;4	728;0;53;285;294; ; ; ; ;
31701;1591;330;306;0	625;0	596;636	573;4	448;0;280;290;0	419;0	589;628	526;4	729;0;53;285;294; ; ; ; ;
31720;1592;460;278;0	623;0	595;636	573;4	430;0;448;253;0	417;0	588;628	526;4	724;0; ; ; ; ; ; ; ;
31741;1593;574;256;0	621;0	594;636	573;4	430;0;558;231;0	416;0	588;628	526;4	750;0; ; ; ; ; ; ; ;
31760;1594;639;244;0	621;0	595;635	476;4	423;0;632;211;0	416;0	588;625	527;4	729;0; ; ; ; ; ; ; ;
31781;1595;581;253;0	621;0	595;635	476;4	438;0;553;237;0	416;0	589;625	527;4	713;0;54;569;247; ; ; ; ;
31800;1596;587;259;0	622;0	595;635	476;4	425;0;550;239;0	416;0	589;625	527;4	720;0;54;569;247; ; ; ; ;
31821;1597;582;258;0	622;0	594;635	476;4	442;0;543;234;0	416;0	589;625	527;4	720;0;54;569;247; ; ; ; ;
31840;1598;578;254;0	622;0	595;635	476;4	447;0;555;233;0	416;0	589;625	527;4	733;0;54;569;247; ; ; ; ;
31859;1599;580;257;0	622;0	594;635	269;4	444;0;552;234;0	416;0	588;624	621;4	730;0;54;569;247; ; ; ; ;
31879;1600;580;258;0	622;0	594;635	269;4	419;0;549;236;0	416;0	588;624	621;4	704;0;54;569;247; ; ; ; ;
31899;1601;584;257;0	622;0	594;635	269;4	435;0;552;242;0	416;0	588;624	621;4	716;0;54;569;247; ; ; ; ;
31919;1602;586;249;0	622;0	594;635	269;4	403;0;559;242;0	415;0	588;624	621;4	728;0;54;569;247; ; ; ; ;
31939;1603;586;250;0	622;0	594;635	269;4	399;0;557;240;0	415;0	588;624	621;4	697;0;54;569;247; ; ; ; ;
31959;1604;586;253;0	622;0	594;634	155;4	387;0;554;241;0	415;0	588;623	071;4	694;0;54;569;247; ; ; ; ;
31979;1605;588;263;0	622;0	595;634	155;4	400;0;549;239;0	415;0	588;623	071;4	695;0;54;569;247; ; ; ; ;
31999;1606;589;257;0	622;0	595;634	155;4	401;0;557;234;0	415;0	589;623	071;4	686;0;54;569;247; ; ; ; ;
32019;1607;585;250;0	622;0	595;634	155;4	365;0;555;237;0	416;0	589;623	071;4	616;0;54;569;247; ; ; ; ;
32039;1608;586;258;0	622;0	595;634	155;4	360;0;552;244;0	416;0	589;623	071;4	637;0;54;569;247; ; ; ; ;
32059;1609;585;257;0	622;0	596;633	686;4	353;0;556;242;0	415;0	589;623	586;4	613;0;54;569;247; ; ; ; ;
32079;1610;586;252;0	622;0	596;633	686;4	359;0;555;232;0	415;0	589;623	586;4	613;0;54;569;247; ; ; ; ;
32099;1611;587;259;0	622;0	596;633	686;4	344;0;555;230;0	415;0	589;623	586;4	582;0;54;569;247; ; ; ; ;
32119;1612;586;260;0	622;0	596;633	686;4	359;0;551;237;0	416;0	589;623	586;4	626;0;54;569;247; ; ; ; ;
32138;1613;586;259;0	622;0	596;633	686;4	365;0;555;235;0	415;0	589;623	586;4	591;0;54;569;247; ; ; ; ;
32158;1614;586;258;0	622;0	596;635	257;4	372;0;555;236;0	415;0	589;624	028;4	612;0;54;569;247; ; ; ; ;
32178;1615;590;274;0	621;0	597;635	257;4	323;0;550;262;0	415;0	590;624	028;4	602;0;54;569;247; ; ; ; ;
32198;1616;631;365;0	620;0	598;635	257;4	385;0;581;349;0	415;0	592;624	028;4	671;0;55;609;385; ; ; ; ;
32218;1617;642;388;0	620;0	599;635	257;4	406;0;587;377;0	415;0	592;624	028;4	659;0;55;609;385; ; ; ; ;
32238;1618;638;392;0	620;0	599;635	257;4	427;0;587;382;0	414;0	592;624	028;4	651;0;55;609;385; ; ; ; ;
32258;1619;643;395;0	620;0	599;636	601;4	457;0;588;388;0	414;0	592;623	905;4	641;0;55;609;385; ; ; ; ;
32278;1620;634;399;0	620;0	599;636	601;4	411;0;580;383;0	414;0	593;623	905;4	684;0;55;609;385; ; ; ; ;
32298;1621;627;398;0	621;0	599;636	601;4	447;0;575;383;0	414;0	593;623	905;4	679;0;55;609;385; ; ; ; ;
32318;1622;632;399;0	621;0	599;636	601;4	443;0;580;378;0	414;0	593;623	905;4	700;0;55;609;385; ; ; ; ;
32338;1623;628;401;0	621;0	599;636	601;4	467;0;580;377;0	414;0	593;623	905;4	717;0;55;609;385; ; ; ; ;
32358;1624;629;401;0	621;0	599;635	970;4	468;0;579;375;0	414;0	592;624	112;4	723;0;55;609;385; ; ; ; ;
32378;1625;628;393;0	620;0	599;635	970;4	513;0;585;372;0	414;0	592;624	112;4	733;0;55;609;385; ; ; ; ;
32398;1626;631;395;0	620;0	599;635	970;4	516;0;584;379;0	414;0	592;624	112;4	749;0;55;609;385; ; ; ; ;
32418;1627;631;391;0	620;0	599;635	970;4	526;0;586;378;0	414;0	592;624	112;4	779;0;55;609;385; ; ; ; ;
32438;1628;629;394;0	620;0	599;635	970;4	560;0;586;377;0	414;0	592;624	112;4	775;0;55;609;385; ; ; ; ;
32457;1629;631;393;0	621;0	599;635	582;4	565;0;584;377;0	414;0	592;622	591;4	761;0;55;609;385; ; ; ; ;
32477;1630;641;395;0	621;0	599;635	582;4	569;0;584;378;0	414;0	592;622	591;4	793;0;55;609;385; ; ; ; ;
32497;1631;645;397;0	621;0	599;635	582;4	555;0;588;378;0	415;0	592;622	591;4	800;0;55;609;385; ; ; ; ;
32517;1632;640;395;0	621;0	599;635	582;4	541;0;589;377;0	415;0	592;622	591;4	799;0;55;609;385; ; ; ; ;
32537;1633;637;400;0	621;0	599;635	582;4	522;0;585;376;0	414;0	592;622	591;4	770;0;55;609;385; ; ; ; ;
32557;1634;637;401;0	621;0	599;634	084;4	498;0;589;375;0	414;0	592;623	513;4	778;0;55;609;385; ; ; ; ;
32577;1635;631;398;0	621;0	599;634	084;4	550;0;584;378;0	414;0	592;623	513;4	816;0;55;609;385; ; ; ; ;
32597;1636;638;397;0	621;0	599;634	084;4	560;0;584;377;0	414;0	592;623	513;4	814;0;55;609;385; ; ; ; ;
32617;1637;642;397;0	621;0	599;634	084;4	566;0;584;374;0	415;0	592;623	513;4	856;0;55;609;385; ; ; ; ;
32637;1638;630;405;0	621;0	600;634	084;4	537;0;584;376;0	415;0	592;623	513;4	846;0;55;609;385; ; ; ; ;
32657;1639;635;404;0	621;0	600;635	647;4	553;0;585;374;0	415;0	592;624	632;4	845;0;55;609;385; ; ; ; ;
32677;1640;635;385;0	621;0	600;635	647;4	623;0;588;373;0	415;0	592;624	632;4	895;0;55;609;385; ; ; ; ;
32697;1641;638;391;0	621;0	600;635	647;4	592;0;589;375;0	415;0	592;624	632;4	896;0;55;609;385; ; ; ; ;
32717;1642;635;395;0	621;0	600;635	647;4	665;0;589;374;0	415;0	592;624	632;4	921;0;55;609;385; ; ; ; ;
32736;1643;637;398;0	621;0	600;635	647;4	646;0;594;373;0	415;0	593;624	632;4	929;0;55;609;385; ; ; ; ;
32756;1644;638;400;0	621;0	600;635	433;4	649;0;595;373;0	415;0	592;624	682;4	937;0;55;609;385; ; ; ; ;
32776;1645;628;391;0	621;0	600;635	433;4	668;0;589;371;0	415;0	592;624	682;4	947;0;55;609;385; ; ; ; ;
32796;1646;623;394;0	621;0	600;635	433;4	688;0;589;371;0	415;0	592;624	682;4	974;0;55;609;385; ; ; ; ;
32816;1647;627;391;0	621;0	600;635	433;4	673;0;587;370;0	415;0	592;624	682;4	984;0;55;609;385; ; ; ; ;
32836;1648;630;389;0	621;0	600;635	433;4	716;0;592;372;0	415;0	592;624	682;4	997;0;55;609;385; ; ; ; ;
32856;1649;628;390;0	621;0	600;635	073;4	718;0;592;372;0	415;0	592;624	193;5	005;0;55;609;385; ; ; ; ;
32876;1650;627;395;0	621;0	600;635	073;4	736;0;584;375;0	414;0	592;624	193;4	996;0;55;609;385; ; ; ; ;
32896;1651;629;387;0	620;0	600;635	073;4	769;0;594;371;0	414;0	592;624	193;4	996;0;55;609;385; ; ; ; ;
32916;1652;622;395;0	620;0	600;635	073;4	750;0;586;371;0	413;0	592;624	193;4	994;0;55;609;385; ; ; ; ;
32936;1653;635;393;0	620;0	600;635	073;4	770;0;586;371;0	413;0	592;624	193;4	996;0;55;609;385; ; ; ; ;
32956;1654;635;391;0	619;0	600;636	498;4	775;0;586;371;0	413;0	592;624	184;4	995;0;55;609;385; ; ; ; ;
32976;1655;634;395;0	619;0	600;636	498;4	823;0;593;374;0	412;0	592;624	184;5	009;0;55;609;385; ; ; ; ;
32996;1656;635;400;0	619;0	600;636	498;4	757;0;584;372;0	412;0	592;624	184;4	977;0;55;609;385; ; ; ; ;
33016;1657;628;397;0	618;0	601;636	498;4	751;0;584;378;0	412;0	593;624	184;5	004;0;55;609;385; ; ; ; ;
33036;1658;628;391;0	619;0	601;636	498;4	764;0;584;376;0	412;0	593;624	184;4	955;0;55;609;385; ; ; ; ;
33055;1659;629;391;0	619;0	601;638	071;4	776;0;585;377;0	412;0	592;624	076;4	956;0;55;609;385; ; ; ; ;
33075;1660;628;391;0	619;0	601;638	071;4	747;0;584;372;0	413;0	593;624	076;4	955;0;55;609;385; ; ; ; ;
33095;1661;637;386;0	620;0	601;638	071;4	780;0;586;375;0	413;0	593;624	076;4	980;0;55;609;385; ; ; ; ;
33115;1662;630;389;0	620;0	601;638	071;4	741;0;592;377;0	413;0	593;624	076;5	016;0;55;609;385; ; ; ; ;
33135;1663;633;393;0	620;0	601;638	071;4	761;0;590;374;0	413;0	593;624	076;4	997;0;55;609;385; ; ; ; ;
33155;1664;635;393;0	620;0	601;635	775;4	753;0;593;373;0	413;0	593;625	096;5	023;0;55;609;385; ; ; ; ;
33175;1665;592;320;0	619;0	600;635	775;4	782;0;561;291;0	414;0	592;625	096;4	993;0; ; ; ; ; ; ; ;
33195;1666;533;208;0	620;0	598;635	775;4	742;0;512;183;0	414;0	590;625	096;4	919;0;56;501;175; ; ; ; ;
33215;1667;518;182;0	620;0	599;635	775;4	767;0;493;163;0	414;0	591;625	096;4	951;0;56;501;175; ; ; ; ;
33235;1668;512;190;0	620;0	599;635	775;4	718;0;488;163;0	414;0	590;625	096;4	961;0;56;501;175; ; ; ; ;
33255;1669;506;200;0	620;0	598;634	221;4	707;0;484;163;0	414;0	590;625	648;4	975;0;56;501;175; ; ; ; ;
33275;1670;518;189;0	620;0	599;634	221;4	741;0;486;161;0	414;0	590;625	648;4	932;0;56;501;175; ; ; ; ;
33295;1671;515;190;0	620;0	599;634	221;4	747;0;483;163;0	414;0	590;625	648;4	922;0;56;501;175; ; ; ; ;
33315;1672;511;188;0	620;0	599;634	221;4	740;0;491;164;0	415;0	590;625	648;4	912;0;56;501;175; ; ; ; ;
33334;1673;520;185;0	621;0	599;634	221;4	730;0;493;164;0	415;0	590;625	648;4	922;0;56;501;175; ; ; ; ;
33354;1674;518;183;0	621;0	599;635	924;4	743;0;494;164;0	415;0	590;625	757;4	919;0;56;501;175; ; ; ; ;
33374;1675;510;181;0	621;0	599;635	924;4	722;0;484;163;0	415;0	590;625	757;4	909;0;56;501;175; ; ; ; ;
33394;1676;518;186;0	621;0	599;635	924;4	736;0;487;161;0	415;0	590;625	757;4	948;0;56;501;175; ; ; ; ;
33414;1677;523;191;0	622;0	599;635	924;4	723;0;490;161;0	415;0	591;625	757;4	909;0;56;501;175; ; ; ; ;
33434;1678;455;310;0	622;0	601;635	924;4	762;0;402;290;0	416;0	593;625	757;4	962;0;57;395;304; ; ; ; ;
33454;1679;456;324;0	622;0	601;636	681;4	772;0;399;296;0	416;0	593;629	836;4	985;0;57;395;304; ; ; ; ;
33474;1680;453;315;0	622;0	602;636	681;4	721;0;401;297;0	416;0	593;629	836;4	950;0;57;395;304; ; ; ; ;
33494;1681;450;322;0	622;0	602;636	681;4	735;0;404;298;0	416;0	593;629	836;4	974;0;57;395;304; ; ; ; ;
33514;1682;449;318;0	622;0	602;636	681;4	717;0;407;300;0	416;0	593;629	836;4	954;0;57;395;304; ; ; ; ;
33534;1683;450;314;0	622;0	602;636	681;4	725;0;405;304;0	416;0	593;629	836;4	961;0;57;395;304; ; ; ; ;
33554;1684;450;315;0	623;0	602;637	696;4	735;0;407;306;0	416;0	593;628	760;4	960;0;57;395;304; ; ; ; ;
33574;1685;441;320;0	623;0	602;637	696;4	724;0;399;290;0	416;0	593;628	760;4	959;0;57;395;304; ; ; ; ;
33594;1686;453;321;0	623;0	602;637	696;4	699;0;405;301;0	417;0	593;628	760;4	989;0;57;395;304; ; ; ; ;
33614;1687;447;321;0	623;0	602;637	696;4	682;0;406;298;0	417;0	593;628	760;4	954;0;57;395;304; ; ; ; ;
33634;1688;439;324;0	623;0	602;637	696;4	663;0;405;298;0	417;0	593;628	760;4	988;0;57;395;304; ; ; ; ;
33653;1689;443;326;0	624;0	602;635	637;4	631;0;406;296;0	417;0	593;631	311;4	996;0;57;395;304; ; ; ; ;
33673;1690;447;324;0	624;0	602;635	637;4	666;0;404;296;0	417;0	593;631	311;4	997;0;57;395;304; ; ; ; ;
33693;1691;450;323;0	624;0	602;635	637;4	659;0;406;298;0	417;0	593;631	311;4	990;0;57;395;304; ; ; ; ;
33713;1692;450;319;0	624;0	602;635	637;4	678;0;412;296;0	418;0	593;631	311;4	999;0;57;395;304; ; ; ; ;
33733;1693;446;316;0	624;0	602;635	637;4	659;0;412;292;0	418;0	592;631	311;4	976;0;57;395;304; ; ; ; ;
33753;1694;448;313;0	624;0	602;636	327;4	670;0;411;294;0	418;0	592;629	988;4	962;0;57;395;304; ; ; ; ;
33773;1695;426;317;0	624;0	602;636	327;4	671;0;398;293;0	418;0	592;629	988;4	958;0;57;395;304; ; ; ; ;
33793;1696;407;316;0	625;0	602;636	327;4	655;0;371;285;0	418;0	592;629	988;4	937;0;57;395;304; ; ; ; ;
33813;1697;395;314;0	625;0	602;636	327;4	649;0;362;289;0	418;0	592;629	988;4	945;0;57;395;304; ; ; ; ;
33833;1698;393;315;0	625;0	602;636	327;4	628;0;362;292;0	418;0	592;629	988;4	947;0;57;395;304; ; ; ; ;
33853;1699;391;311;0	625;0	602;639	775;4	642;0;363;289;0	418;0	592;630	202;4	950;0;57;395;304; ; ; ; ;
33873;1700;393;313;0	625;0	602;639	775;4	696;0;354;299;0	419;0	592;630	202;4	931;0;57;395;304; ; ; ; ;
33893;1701;396;307;0	625;0	602;639	775;4	718;0;358;295;0	419;0	592;630	202;4	963;0;57;395;304; ; ; ; ;
33913;1702;393;316;0	625;0	602;639	775;4	696;0;363;287;0	419;0	591;630	202;4	959;0;57;395;304; ; ; ; ;
33932;1703;394;317;0	625;0	601;639	775;4	725;0;365;290;0	419;0	591;630	202;4	965;0;57;395;304; ; ; ; ;
33952;1704;394;320;0	625;0	601;636	994;4	700;0;366;295;0	419;0	591;627	798;4	946;0;57;395;304; ; ; ; ;
33972;1705;398;320;0	625;0	601;636	994;4	753;0;362;292;0	419;0	591;627	798;4	951;0;57;395;304; ; ; ; ;
33992;1706;397;315;0	625;0	602;636	994;4	748;0;362;294;0	419;0	591;627	798;4	986;0;57;395;304; ; ; ; ;
34012;1707;397;310;0	625;0	602;636	994;4	768;0;360;292;0	419;0	591;627	798;5	019;0;57;395;304; ; ; ; ;
34032;1708;402;313;0	625;0	602;636	994;4	757;0;355;296;0	419;0	592;627	798;4	990;0;57;395;304; ; ; ; ;
34052;1709;402;309;0	625;0	602;638	575;4	771;0;354;292;0	419;0	592;632	206;5	036;0;57;395;304; ; ; ; ;
34072;1710;399;317;0	625;0	602;638	575;4	739;0;357;296;0	419;0	592;632	206;5	021;0;57;395;304; ; ; ; ;
34092;1711;400;317;0	625;0	602;638	575;4	734;0;356;295;0	419;0	592;632	206;5	022;0;57;395;304; ; ; ; ;
34112;1712;400;311;0	625;0	602;638	575;4	727;0;356;294;0	419;0	592;632	206;5	019;0;57;395;304; ; ; ; ;
34132;1713;399;310;0	625;0	602;638	575;4	749;0;358;292;0	419;0	591;632	206;5	026;0;57;395;304; ; ; ; ;
34152;1714;400;312;0	625;0	601;636	252;4	729;0;358;292;0	419;0	591;631	749;5	022;0;57;395;304; ; ; ; ;
34172;1715;396;318;0	625;0	601;636	252;4	715;0;365;291;0	419;0	591;631	749;5	019;0;57;395;304; ; ; ; ;
34192;1716;396;316;0	625;0	602;636	252;4	699;0;362;286;0	419;0	592;631	749;5	019;0;57;395;304; ; ; ; ;
34212;1717;396;311;0	625;0	602;636	252;4	686;0;358;292;0	419;0	592;631	749;5	011;0;57;395;304; ; ; ; ;
34232;1718;390;314;0	625;0	602;636	252;4	719;0;357;297;0	419;0	592;631	749;5	033;0;57;395;304; ; ; ; ;
34252;1719;389;309;0	626;0	602;638	632;4	725;0;356;295;0	419;0	591;633	454;5	046;0;57;395;304; ; ; ; ;
34271;1720;390;310;0	625;0	602;638	632;4	731;0;353;285;0	419;0	592;633	454;5	063;0;57;395;304; ; ; ; ;
34291;1721;393;304;0	625;0	602;638	632;4	712;0;358;288;0	419;0	591;633	454;5	051;0;57;395;304; ; ; ; ;
34311;1722;399;309;0	625;0	602;638	632;4	792;0;361;291;0	419;0	591;633	454;5	070;0;57;395;304; ; ; ; ;
34331;1723;400;307;0	625;0	602;638	632;4	756;0;364;289;0	419;0	591;633	454;5	092;0;57;395;304; ; ; ; ;
34351;1724;400;306;0	625;0	601;637	911;4	763;0;366;292;0	419;0	591;631	109;5	075;0;57;395;304; ; ; ; ;
34371;1725;403;319;0	625;0	601;637	911;4	782;0;366;294;0	419;0	591;631	109;5	066;0;57;395;304; ; ; ; ;
34391;1726;490;305;0	624;0	601;637	911;4	763;0;461;284;0	418;0	591;631	109;5	075;0;58;492;298; ; ; ; ;
34411;1727;509;304;0	623;0	601;637	911;4	780;0;475;287;0	418;0	591;631	109;5	093;0;58;492;298; ; ; ; ;
34431;1728;509;306;0	624;0	601;637	911;4	774;0;473;286;0	417;0	591;631	109;5	076;0;58;492;298; ; ; ; ;
34451;1729;510;304;0	624;0	601;639	697;4	781;0;470;291;0	417;0	591;627	411;5	053;0;58;492;298; ; ; ; ;
34471;1730;510;307;0	623;0	601;639	697;4	784;0;475;289;0	417;0	591;627	411;5	023;0;58;492;298; ; ; ; ;
34491;1731;506;308;0	623;0	601;639	697;4	769;0;471;287;0	417;0	591;627	411;4	999;0;58;492;298; ; ; ; ;
34511;1732;510;308;0	623;0	601;639	697;4	760;0;470;289;0	417;0	591;627	411;5	027;0;58;492;298; ; ; ; ;
34530;1733;516;309;0	624;0	601;639	697;4	750;0;476;292;0	417;0	591;627	411;4	983;0;58;492;298; ; ; ; ;
34550;1734;515;310;0	624;0	601;639	854;4	742;0;475;290;0	417;0	591;629	867;5	006;0;58;492;298; ; ; ; ;
34570;1735;510;309;0	623;0	601;639	854;4	758;0;472;284;0	417;0	591;629	867;4	992;0;58;492;298; ; ; ; ;
34590;1736;512;317;0	623;0	601;639	854;4	725;0;476;284;0	417;0	591;629	867;4	988;0;58;492;298; ; ; ; ;
34610;1737;548;333;0	623;0	602;639	854;4	690;0;507;321;0	416;0	592;629	867;4	987;0;59;529;333; ; ; ; ;
34630;1738;551;335;0	623;0	602;639	854;4	691;0;514;320;0	416;0	592;629	867;5	001;0;59;529;333; ; ; ; ;
34650;1739;553;336;0	623;0	602;640	423;4	697;0;520;322;0	416;0	592;627	836;4	984;0;59;529;333; ; ; ; ;
34670;1740;547;342;0	623;0	602;640	423;4	704;0;509;313;0	416;0	592;627	836;4	977;0;59;529;333; ; ; ; ;
34690;1741;552;343;0	623;0	602;640	423;4	723;0;504;320;0	416;0	592;627	836;4	954;0;59;529;333; ; ; ; ;
34710;1742;555;345;0	623;0	602;640	423;4	674;0;504;320;0	416;0	592;627	836;4	947;0;59;529;333; ; ; ; ;
34730;1743;548;344;0	623;0	602;640	423;4	702;0;504;322;0	416;0	593;627	836;4	964;0;59;529;333; ; ; ; ;
34750;1744;551;345;0	623;0	602;640	463;4	699;0;504;322;0	416;0	592;628	338;4	953;0;59;529;333; ; ; ; ;
34770;1745;546;350;0	623;0	602;640	463;4	683;0;502;319;0	416;0	593;628	338;4	986;0;59;529;333; ; ; ; ;
34790;1746;554;345;0	623;0	602;640	463;4	681;0;505;318;0	416;0	592;628	338;4	997;0;59;529;333; ; ; ; ;
34810;1747;552;347;0	623;0	602;640	463;4	670;0;501;317;0	416;0	592;628	338;4	980;0;59;529;333; ; ; ; ;
34829;1748;557;345;0	623;0	602;640	463;4	727;0;502;317;0	416;0	592;628	338;4	992;0;59;529;333; ; ; ; ;
34849;1749;557;346;0	623;0	602;640	244;4	725;0;502;318;0	416;0	592;627	761;4	990;0;59;529;333; ; ; ; ;
34869;1750;559;345;0	623;0	603;640	244;4	707;0;500;326;0	416;0	593;627	761;4	977;0;59;529;333; ; ; ; ;
34889;1751;554;349;0	623;0	602;640	244;4	736;0;501;321;0	416;0	593;627	761;4	975;0;59;529;333; ; ; ; ;
34909;1752;556;346;0	623;0	603;640	244;4	738;0;502;324;0	416;0	593;627	761;5	006;0;59;529;333; ; ; ; ;
34929;1753;555;343;0	623;0	603;640	244;4	728;0;506;325;0	416;0	593;627	761;4	983;0;59;529;333; ; ; ; ;
34949;1754;555;343;0	623;0	602;641	037;4	731;0;508;322;0	416;0	593;628	241;4	994;0;59;529;333; ; ; ; ;
34969;1755;557;340;0	623;0	603;641	037;4	689;0;507;321;0	416;0	593;628	241;4	960;0;59;529;333; ; ; ; ;
34989;1756;558;341;0	623;0	603;641	037;4	659;0;507;323;0	416;0	593;628	241;4	951;0;59;529;333; ; ; ; ;
35009;1757;561;341;0	623;0	603;641	037;4	650;0;508;323;0	416;0	593;628	241;4	915;0;59;529;333; ; ; ; ;
35029;1758;557;340;0	623;0	603;641	037;4	652;0;508;326;0	416;0	593;628	241;4	914;0;59;529;333; ; ; ; ;
35049;1759;558;341;0	623;0	603;640	192;4	648;0;508;326;0	416;0	593;628	991;4	919;0;59;529;333; ; ; ; ;
35069;1760;556;338;0	623;0	603;640	192;4	633;0;509;315;0	416;0	593;628	991;4	885;0;59;529;333; ; ; ; ;
35089;1761;551;349;0	623;0	603;640	192;4	570;0;508;318;0	416;0	593;628	991;4	863;0;59;529;333; ; ; ; ;
35109;1762;551;349;0	623;0	603;640	192;4	570;0;511;321;0	416;0	593;628	991;4	866;0;59;529;333; ; ; ; ;
35128;1763;546;353;0	623;0	603;640	192;4	567;0;508;319;0	416;0	593;628	991;4	827;0;59;529;333; ; ; ; ;
35148;1764;544;356;0	623;0	603;638	596;4	555;0;508;323;0	416;0	593;626	894;4	800;0;59;529;333; ; ; ; ;
35168;1765;547;346;0	623;0	603;638	596;4	502;0;505;316;0	416;0	593;626	894;4	819;0;59;529;333; ; ; ; ;
35188;1766;555;347;0	623;0	603;638	596;4	461;0;502;315;0	416;0	593;626	894;4	785;0;59;529;333; ; ; ; ;
35208;1767;556;351;0	623;0	603;638	596;4	459;0;503;318;0	416;0	593;626	894;4	772;0;59;529;333; ; ; ; ;
35228;1768;560;348;0	623;0	603;638	596;4	438;0;504;319;0	416;0	593;626	894;4	770;0;59;529;333; ; ; ; ;
35248;1769;561;352;0	623;0	603;635	746;4	411;0;504;317;0	416;0	593;629	100;4	783;0;59;529;333; ; ; ; ;
35268;1770;557;351;0	623;0	603;635	746;4	415;0;510;320;0	417;0	593;629	100;4	738;0;59;529;333; ; ; ; ;
35288;1771;556;354;0	623;0	603;635	746;4	368;0;509;319;0	417;0	593;629	100;4	740;0;59;529;333; ; ; ; ;
35308;1772;554;353;0	623;0	603;635	746;4	334;0;504;321;0	417;0	593;629	100;4	735;0;59;529;333; ; ; ; ;
35328;1773;554;353;0	623;0	603;635	746;4	369;0;511;320;0	417;0	593;629	100;4	728;0;59;529;333; ; ; ; ;
35348;1774;555;351;0	623;0	603;637	176;4	368;0;508;322;0	417;0	593;626	712;4	710;0;59;529;333; ; ; ; ;
35368;1775;549;348;0	623;0	603;637	176;4	366;0;510;323;0	417;0	593;626	712;4	683;0;59;529;333; ; ; ; ;
35388;1776;555;342;0	623;0	603;637	176;4	362;0;503;321;0	417;0	593;626	712;4	657;0;59;529;333; ; ; ; ;
35408;1777;549;345;0	623;0	603;637	176;4	326;0;501;324;0	416;0	593;626	712;4	625;0;59;529;333; ; ; ; ;
35427;1778;547;348;0	623;0	603;637	176;4	324;0;515;324;0	416;0	593;626	712;4	640;0;59;529;333; ; ; ; ;
35447;1779;548;348;0	622;0	603;635	389;4	311;0;512;323;0	416;0	592;627	763;4	632;0;59;529;333; ; ; ; ;
35467;1780;546;343;0	622;0	603;635	389;4	297;0;512;311;0	416;0	592;627	763;4	636;0;59;529;333; ; ; ; ;
35487;1781;596;235;0	621;0	602;635	389;4	240;0;567;200;0	415;0	591;627	763;4	648;0;60;610;225; ; ; ; ;
35507;1782;611;227;0	620;0	601;635	389;4	232;0;588;188;0	415;0	590;627	763;4	631;0;60;610;225; ; ; ; ;
35527;1783;608;220;0	620;0	601;635	389;4	263;0;587;189;0	415;0	590;627	763;4	616;0;60;610;225; ; ; ; ;
35547;1784;604;217;0	621;0	601;633	319;4	254;0;583;194;0	415;0	590;625	098;4	597;0;60;610;225; ; ; ; ;
35567;1785;611;226;0	621;0	601;633	319;4	255;0;576;193;0	415;0	590;625	098;4	601;0;60;610;225; ; ; ; ;
35587;1786;605;225;0	621;0	601;633	319;4	249;0;580;192;0	415;0	590;625	098;4	629;0;60;610;225; ; ; ; ;
35607;1787;610;222;0	621;0	602;633	319;4	275;0;584;198;0	415;0	590;625	098;4	626;0;60;610;225; ; ; ; ;
35627;1788;614;210;0	622;0	602;633	319;4	297;0;580;190;0	416;0	590;625	098;4	624;0;60;610;225; ; ; ; ;
35647;1789;614;203;0	622;0	602;636	068;4	322;0;580;194;0	416;0	590;622	780;4	605;0;60;610;225; ; ; ; ;
35667;1790;613;217;0	622;0	602;636	068;4	346;0;582;197;0	416;0	590;622	780;4	657;0;60;610;225; ; ; ; ;
35687;1791;616;224;0	622;0	601;636	068;4	344;0;578;197;0	416;0	590;622	780;4	666;0;60;610;225; ; ; ; ;
35707;1792;610;218;0	623;0	601;636	068;4	328;0;574;200;0	417;0	590;622	780;4	659;0;60;610;225; ; ; ; ;
35727;1793;607;226;0	623;0	601;636	068;4	367;0;583;198;0	417;0	590;622	780;4	666;0;60;610;225; ; ; ; ;
35746;1794;606;226;0	623;0	601;634	630;4	354;0;582;195;0	417;0	589;625	664;4	685;0;60;610;225; ; ; ; ;
35766;1795;612;212;0	623;0	601;634	630;4	333;0;583;189;0	417;0	589;625	664;4	719;0;60;610;225; ; ; ; ;
35786;1796;616;212;0	623;0	601;634	630;4	397;0;583;189;0	417;0	589;625	664;4	747;0;60;610;225; ; ; ; ;
35806;1797;617;234;0	623;0	601;634	630;4	366;0;600;208;0	417;0	590;625	664;4	767;0;60;610;225; ; ; ; ;
35826;1798;637;241;0	622;0	602;634	630;4	397;0;609;227;0	417;0	590;625	664;4	802;0;60;610;225; ; ; ; ;
35846;1799;641;249;0	623;0	601;633	976;4	381;0;617;235;0	417;0	589;625	265;4	824;0;60;610;225; ; ; ; ;
35866;1800;632;253;0	623;0	601;633	976;4	414;0;608;232;0	417;0	589;625	265;4	779;0;60;610;225; ; ; ; ;
35886;1801;634;244;0	623;0	601;633	976;4	410;0;613;233;0	417;0	589;625	265;4	804;0;60;610;225; ; ; ; ;
35906;1802;636;251;0	622;0	601;633	976;4	432;0;607;233;0	416;0	589;625	265;4	807;0;60;610;225; ; ; ; ;
35926;1803;639;259;0	622;0	600;633	976;4	476;0;604;231;0	416;0	589;625	265;4	843;0;60;610;225; ; ; ; ;
35946;1804;641;256;0	623;0	600;634	460;4	489;0;603;233;0	417;0	588;623	602;4	845;0;60;610;225; ; ; ; ;
35966;1805;628;253;0	623;0	600;634	460;4	491;0;611;229;0	417;0	588;623	602;4	855;0;60;610;225; ; ; ; ;
35986;1806;630;261;0	623;0	600;634	460;4	523;0;614;229;0	417;0	589;623	602;4	871;0;60;610;225; ; ; ; ;
36006;1807;629;258;0	623;0	601;634	460;4	522;0;611;228;0	417;0	589;623	602;4	870;0;60;610;225; ; ; ; ;
36025;1808;632;256;0	623;0	601;634	460;4	571;0;612;233;0	417;0	589;623	602;4	892;0;60;610;225; ; ; ; ;
36046;1809;634;254;0	623;0	600;636	129;4	598;0;612;233;0	417;0	588;623	544;4	898;0;60;610;225; ; ; ; ;
36065;1810;637;247;0	623;0	601;636	129;4	617;0;612;235;0	417;0	589;623	544;4	930;0;60;610;225; ; ; ; ;
36085;1811;636;251;0	623;0	601;636	129;4	641;0;615;226;0	417;0	590;623	544;4	948;0;60;610;225; ; ; ; ;
36105;1812;637;254;0	623;0	601;636	129;4	658;0;607;230;0	417;0	590;623	544;4	946;0;60;610;225; ; ; ; ;
36125;1813;641;259;0	623;0	601;636	129;4	684;0;606;232;0	417;0	590;623	544;4	933;0;60;610;225; ; ; ; ;
36145;1814;642;262;0	624;0	602;637	321;4	713;0;606;227;0	418;0	590;624	865;4	952;0;60;610;225; ; ; ; ;
36165;1815;510;327;0	625;0	603;637	321;4	759;0;481;305;0	419;0	592;624	865;4	972;0;61;491;322; ; ; ; ;
36185;1816;493;350;0	625;0	603;637	321;4	718;0;475;321;0	419;0	592;624	865;4	963;0;61;491;322; ; ; ; ;
36205;1817;502;344;0	625;0	603;637	321;4	750;0;477;314;0	419;0	592;624	865;4	943;0;61;491;322; ; ; ; ;
36225;1818;504;340;0	625;0	603;637	321;4	759;0;477;319;0	419;0	592;624	865;4	954;0;61;491;322; ; ; ; ;
36245;1819;507;350;0	625;0	603;637	637;4	749;0;477;313;0	419;0	592;627	623;4	965;0;61;491;322; ; ; ; ;
36265;1820;507;345;0	625;0	603;637	637;4	760;0;477;317;0	419;0	592;627	623;4	990;0;61;491;322; ; ; ; ;
36285;1821;508;340;0	625;0	604;637	637;4	759;0;473;310;0	419;0	592;627	623;5	033;0;61;491;322; ; ; ; ;
36305;1822;511;337;0	625;0	604;637	637;4	775;0;473;307;0	419;0	592;627	623;5	024;0;61;491;322; ; ; ; ;
36324;1823;507;338;0	625;0	604;637	637;4	774;0;473;306;0	419;0	592;627	623;5	020;0;61;491;322; ; ; ; ;
36344;1824;509;336;0	625;0	603;640	835;4	796;0;474;305;0	419;0	592;628	773;5	024;0;61;491;322; ; ; ; ;
36364;1825;511;332;0	625;0	604;640	835;4	786;0;476;307;0	419;0	592;628	773;5	021;0;61;491;322; ; ; ; ;
36384;1826;512;330;0	625;0	604;640	835;4	755;0;477;305;0	419;0	592;628	773;4	990;0;61;491;322; ; ; ; ;
36404;1827;508;330;0	625;0	604;640	835;4	755;0;475;304;0	419;0	592;628	773;4	956;0;61;491;322; ; ; ; ;
36424;1828;504;331;0	625;0	604;640	835;4	714;0;470;305;0	419;0	592;628	773;4	952;0;61;491;322; ; ; ; ;
36444;1829;503;330;0	626;0	603;641	506;4	706;0;471;300;0	419;0	592;632	353;4	975;0;61;491;322; ; ; ; ;
36464;1830;507;328;0	625;0	604;641	506;4	650;0;474;302;0	419;0	592;632	353;4	915;0;61;491;322; ; ; ; ;
36484;1831;510;331;0	625;0	604;641	506;4	660;0;476;307;0	419;0	592;632	353;4	917;0;61;491;322; ; ; ; ;
36504;1832;514;334;0	625;0	604;641	506;4	619;0;476;307;0	419;0	592;632	353;4	848;0;61;491;322; ; ; ; ;
36524;1833;513;334;0	625;0	604;641	506;4	604;0;473;308;0	419;0	592;632	353;4	848;0;61;491;322; ; ; ; ;
36544;1834;512;335;0	625;0	603;640	210;4	581;0;472;312;0	419;0	592;628	359;4	819;0;61;491;322; ; ; ; ;
36564;1835;452;343;0	626;0	603;640	210;4	570;0;408;304;0	420;0	592;628	359;4	802;0;62;387;315; ; ; ; ;
36584;1836;440;341;0	626;0	603;640	210;4	544;0;396;310;0	420;0	592;628	359;4	802;0;62;387;315; ; ; ; ;
36604;1837;432;338;0	626;0	603;640	210;4	554;0;396;304;0	420;0	592;628	359;4	763;0;62;387;315; ; ; ; ;
36623;1838;432;335;0	626;0	603;640	210;4	585;0;387;306;0	420;0	592;628	359;4	784;0;62;387;315; ; ; ; ;
36643;1839;431;335;0	626;0	603;637	474;4	556;0;385;304;0	420;0	591;632	885;4	806;0;62;387;315; ; ; ; ;
36663;1840;443;337;0	626;0	603;637	474;4	557;0;391;298;0	420;0	592;632	885;4	835;0;62;387;315; ; ; ; ;
36683;1841;443;338;0	627;0	603;637	474;4	553;0;400;301;0	420;0	592;632	885;4	809;0;62;387;315; ; ; ; ;
36703;1842;444;340;0	627;0	603;637	474;4	551;0;401;300;0	420;0	592;632	885;4	822;0;62;387;315; ; ; ; ;
36723;1843;440;339;0	627;0	603;637	474;4	534;0;400;303;0	420;0	592;632	885;4	846;0;62;387;315; ; ; ; ;
36743;1844;440;337;0	627;0	603;638	693;4	538;0;399;308;0	420;0	592;628	365;4	804;0;62;387;315; ; ; ; ;
36763;1845;437;341;0	626;0	603;638	693;4	531;0;396;307;0	420;0	592;628	365;4	785;0;62;387;315; ; ; ; ;
36783;1846;438;339;0	626;0	604;638	693;4	553;0;393;305;0	420;0	592;628	365;4	790;0;62;387;315; ; ; ; ;
36803;1847;411;328;0	627;0	604;638	693;4	545;0;363;305;0	421;0	592;628	365;4	792;0;62;387;315; ; ; ; ;
36823;1848;409;328;0	627;0	604;638	693;4	529;0;366;299;0	421;0	592;628	365;4	781;0;62;387;315; ; ; ; ;
36843;1849;408;331;0	627;0	604;635	991;4	519;0;368;294;0	421;0	592;631	501;4	807;0;62;387;315; ; ; ; ;
36863;1850;410;335;0	627;0	604;635	991;4	500;0;358;293;0	421;0	592;631	501;4	805;0;62;387;315; ; ; ; ;
36883;1851;405;332;0	627;0	604;635	991;4	475;0;363;298;0	421;0	592;631	501;4	779;0;62;387;315; ; ; ; ;
36903;1852;401;333;0	627;0	604;635	991;4	489;0;362;295;0	421;0	592;631	501;4	763;0;62;387;315; ; ; ; ;
36923;1853;406;337;0	627;0	604;635	991;4	464;0;365;294;0	421;0	592;631	501;4	798;0;62;387;315; ; ; ; ;
36942;1854;404;335;0	627;0	604;637	089;4	473;0;365;297;0	421;0	592;630	109;4	771;0;62;387;315; ; ; ; ;
36962;1855;404;336;0	627;0	604;637	089;4	470;0;360;296;0	421;0	592;630	109;4	802;0;62;387;315; ; ; ; ;
36982;1856;403;327;0	627;0	604;637	089;4	444;0;357;297;0	421;0	592;630	109;4	766;0;62;387;315; ; ; ; ;
37002;1857;408;334;0	627;0	604;637	089;4	449;0;357;300;0	421;0	592;630	109;4	767;0;62;387;315; ; ; ; ;
37022;1858;406;331;0	627;0	603;637	089;4	449;0;355;299;0	421;0	592;630	109;4	753;0;62;387;315; ; ; ; ;
37042;1859;407;329;0	627;0	603;636	456;4	444;0;354;300;0	421;0	591;630	028;4	748;0;62;387;315; ; ; ; ;
37062;1860;411;332;0	627;0	603;636	456;4	439;0;364;300;0	421;0	592;630	028;4	753;0;62;387;315; ; ; ; ;
37082;1861;414;331;0	627;0	603;636	456;4	413;0;365;299;0	421;0	592;630	028;4	776;0;62;387;315; ; ; ; ;
37102;1862;411;329;0	627;0	603;636	456;4	440;0;365;295;0	421;0	591;630	028;4	734;0;62;387;315; ; ; ; ;
37122;1863;414;329;0	627;0	603;636	456;4	415;0;358;300;0	421;0	591;630	028;4	734;0;62;387;315; ; ; ; ;
37142;1864;413;328;0	627;0	603;636	822;4	427;0;358;300;0	421;0	591;628	652;4	724;0;62;387;315; ; ; ; ;
37162;1865;410;328;0	628;0	603;636	822;4	433;0;362;296;0	421;0	591;628	652;4	731;0;62;387;315; ; ; ; ;
37182;1866;401;329;0	628;0	603;636	822;4	451;0;359;298;0	421;0	591;628	652;4	730;0;62;387;315; ; ; ; ;
37202;1867;412;328;0	628;0	603;636	822;4	468;0;357;300;0	422;0	591;628	652;4	745;0;62;387;315; ; ; ; ;
37222;1868;413;328;0	628;0	603;636	822;4	479;0;359;300;0	422;0	591;628	652;4	741;0;62;387;315; ; ; ; ;
37241;1869;412;328;0	628;0	603;636	858;4	490;0;358;298;0	422;0	591;629	916;4	754;0;62;387;315; ; ; ; ;
37262;1870;393;326;0	628;0	603;636	858;4	481;0;342;301;0	422;0	591;629	916;4	775;0;62;387;315; ; ; ; ;
37281;1871;401;331;0	628;0	603;636	858;4	505;0;348;300;0	422;0	591;629	916;4	798;0;62;387;315; ; ; ; ;
37302;1872;399;327;0	628;0	603;636	858;4	529;0;347;303;0	422;0	591;629	916;4	816;0;62;387;315; ; ; ; ;
37321;1873;397;323;0	628;0	603;636	858;4	560;0;350;303;0	422;0	591;629	916;4	847;0;62;387;315; ; ; ; ;
37342;1874;401;325;0	628;0	603;635	926;4	577;0;350;305;0	422;0	591;628	866;4	861;0;62;387;315; ; ; ; ;
37361;1875;392;326;0	628;0	603;635	926;4	576;0;343;306;0	422;0	591;628	866;4	865;0;62;387;315; ; ; ; ;
37382;1876;388;322;0	628;0	603;635	926;4	584;0;340;302;0	422;0	591;628	866;4	880;0;62;387;315; ; ; ; ;
37401;1877;386;327;0	628;0	603;635	926;4	589;0;340;300;0	422;0	591;628	866;4	863;0;62;387;315; ; ; ; ;
37422;1878;383;324;0	628;0	603;635	926;4	618;0;347;301;0	422;0	591;628	866;4	894;0;62;387;315; ; ; ; ;
37441;1879;381;321;0	628;0	603;638	062;4	642;0;346;301;0	422;0	591;629	178;4	895;0;62;387;315; ; ; ; ;
37462;1880;389;323;0	629;0	603;638	062;4	645;0;350;303;0	423;0	591;629	178;4	851;0;62;387;315; ; ; ; ;
37481;1881;395;324;0	629;0	603;638	062;4	663;0;349;304;0	423;0	591;629	178;4	922;0;62;387;315; ; ; ; ;
37502;1882;394;322;0	629;0	603;638	062;4	657;0;349;303;0	423;0	591;629	178;4	881;0;62;387;315; ; ; ; ;
37520;1883;388;325;0	629;0	603;638	062;4	628;0;352;297;0	423;0	591;629	178;4	898;0;62;387;315; ; ; ; ;
37542;1884;391;325;0	629;0	602;636	905;4	625;0;351;297;0	422;0	590;628	923;4	874;0;62;387;315; ; ; ; ;
37560;1885;291;313;0	630;0	603;636	905;4	611;0;266;291;0	424;0	591;628	923;4	867;0; ; ; ; ; ; ; ;
37582;1886;189;310;0	631;0	603;636	905;4	617;0;161;281;0	426;0	591;628	923;4	864;0;63;150;318; ; ; ; ;
37600;1887;179;306;0	631;0	603;636	905;4	612;0;141;282;0	426;0	591;628	923;4	844;0;63;150;318; ; ; ; ;
37622;1888;186;310;0	632;0	603;636	905;4	595;0;141;282;0	426;0	591;628	923;4	846;0;63;150;318; ; ; ; ;
37640;1889;185;312;0	632;0	602;633	195;4	570;0;137;277;0	426;0	590;634	117;4	887;0;63;150;318; ; ; ; ;
37662;1890;178;311;0	632;0	603;633	195;4	604;0;147;274;0	426;0	590;634	117;4	901;0;63;150;318; ; ; ; ;
37680;1891;176;321;0	632;0	603;633	195;4	574;0;146;280;0	426;0	591;634	117;4	879;0;63;150;318; ; ; ; ;
37702;1892;175;323;0	632;0	603;633	195;4	560;0;146;286;0	426;0	591;634	117;4	894;0;63;150;318; ; ; ; ;
37720;1893;182;319;0	632;0	604;633	195;4	594;0;139;283;0	426;0	591;634	117;4	913;0;63;150;318; ; ; ; ;
37742;1894;181;319;0	632;0	603;633	297;4	576;0;139;287;0	426;0	591;633	574;4	903;0;63;150;318; ; ; ; ;
37760;1895;181;322;0	632;0	604;633	297;4	569;0;142;284;0	426;0	591;633	574;4	891;0;63;150;318; ; ; ; ;
37780;1896;180;317;0	632;0	604;633	297;4	576;0;142;283;0	426;0	591;633	574;4	876;0;63;150;318; ; ; ; ;
37799;1897;178;317;0	632;0	604;633	297;4	621;0;142;280;0	426;0	591;633	574;4	910;0;63;150;318; ; ; ; ;
37819;1898;161;335;0	632;0	604;633	297;4	579;0;138;297;0	426;0	592;633	574;4	877;0;63;150;318; ; ; ; ;
37839;1899;161;336;0	632;0	604;630	240;4	574;0;140;300;0	426;0	592;630	121;4	864;0;63;150;318; ; ; ; ;
37859;1900;160;347;0	632;0	604;630	240;4	566;0;130;308;0	426;0	592;630	121;4	880;0;63;150;318; ; ; ; ;
37879;1901;157;342;0	632;0	604;630	240;4	560;0;127;309;0	426;0	592;630	121;4	861;0;63;150;318; ; ; ; ;
37899;1902;163;342;0	632;0	604;630	240;4	559;0;125;310;0	426;0	592;630	121;4	869;0;63;150;318; ; ; ; ;
37919;1903;164;345;0	632;0	604;630	240;4	587;0;124;309;0	426;0	592;630	121;4	835;0;63;150;318; ; ; ; ;
37939;1904;164;342;0	633;0	604;631	224;4	592;0;124;310;0	427;0	592;629	773;4	826;0;63;150;318; ; ; ; ;
37959;1905;164;347;0	633;0	604;631	224;4	555;0;129;307;0	427;0	592;629	773;4	866;0;63;150;318; ; ; ; ;
37979;1906;161;347;0	633;0	604;631	224;4	554;0;134;309;0	427;0	592;629	773;4	845;0;63;150;318; ; ; ; ;
37999;1907;167;344;0	632;0	605;631	224;4	566;0;128;308;0	427;0	592;629	773;4	852;0;63;150;318; ; ; ; ;
38019;1908;162;345;0	632;0	605;631	224;4	555;0;124;308;0	427;0	592;629	773;4	833;0;63;150;318; ; ; ; ;
38039;1909;165;345;0	632;0	604;630	317;4	551;0;122;305;0	426;0	592;632	829;4	854;0;63;150;318; ; ; ; ;
38059;1910;165;348;0	632;0	605;630	317;4	523;0;122;305;0	426;0	592;632	829;4	864;0;63;150;318; ; ; ; ;
38079;1911;169;348;0	632;0	605;630	317;4	528;0;120;308;0	426;0	592;632	829;4	840;0;63;150;318; ; ; ; ;
38099;1912;159;345;0	632;0	605;630	317;4	505;0;117;304;0	427;0	592;632	829;4	829;0;63;150;318; ; ; ; ;
38118;1913;167;350;0	633;0	604;630	317;4	482;0;126;305;0	427;0	592;632	829;4	794;0;63;150;318; ; ; ; ;
38138;1914;167;350;0	633;0	604;629	626;4	471;0;127;309;0	427;0	592;628	907;4	746;0;63;150;318; ; ; ; ;
38158;1915;162;347;0	633;0	605;629	626;4	409;0;130;313;0	427;0	592;628	907;4	681;0;63;150;318; ; ; ; ;
38178;1916;163;343;0	633;0	605;629	626;4	328;0;132;310;0	427;0	592;628	907;4	666;0;63;150;318; ; ; ; ;
38198;1917;165;345;0	633;0	605;629	626;4	322;0;128;306;0	427;0	592;628	907;4	638;0;63;150;318; ; ; ; ;
38218;1918;167;347;0	633;0	604;629	626;4	315;0;129;308;0	427;0	592;628	907;4	629;0;63;150;318; ; ; ; ;
38238;1919;168;346;0	633;0	604;629	856;4	311;0;129;306;0	427;0	591;629	003;4	621;0;63;150;318; ; ; ; ;
38258;1920;162;343;0	633;0	605;629	856;4	262;0;133;309;0	427;0	592;629	003;4	591;0;63;150;318; ; ; ; ;
38278;1921;159;342;0	633;0	605;629	856;4	249;0;-800;-600;0	633;0	605;-1	000;-1	000;4;63;150;318; ; ; ; ;
38298;1922;161;346;0	633;0	604;629	856;4	231;0;132;304;0	427;0	592;629	003;4	523;0;63;150;318; ; ; ; ;
38318;1923;164;347;0	633;0	604;629	856;4	175;0;130;296;0	427;0	591;629	003;4	491;0;63;150;318; ; ; ; ;
38338;1924;163;347;0	633;0	604;631	393;4	166;0;131;296;0	427;0	591;628	829;4	490;0;63;150;318; ; ; ; ;
38358;1925;165;343;0	633;0	605;631	393;4	159;0;122;306;0	427;0	592;628	829;4	446;0;63;150;318; ; ; ; ;
38378;1926;166;340;0	633;0	605;631	393;4	149;0;119;308;0	427;0	592;628	829;4	420;0;63;150;318; ; ; ; ;
38397;1927;161;336;0	633;0	605;631	393;4	130;0;-800;-600;0	633;0	605;-1	000;-1	000;4;63;150;318; ; ; ; ;
38417;1928;212;390;0	632;0	605;631	393;4	116;0;152;351;0	427;0	592;628	829;4	390;0;64;188;371; ; ; ; ;
38437;1929;215;392;0	632;0	605;630	085;4	093;0;150;348;0	427;0	592;632	383;4	414;0;64;188;371; ; ; ; ;
38457;1930;215;388;0	632;0	606;630	085;4	061;0;157;355;0	427;0	593;632	383;4	414;0;64;188;371; ; ; ; ;
38477;1931;216;387;0	633;0	606;630	085;4	043;0;159;351;0	427;0	593;632	383;4	374;0;64;188;371; ; ; ; ;
38497;1932;215;385;0	632;0	606;630	085;4	051;0;159;351;0	427;0	593;632	383;4	388;0;64;188;371; ; ; ; ;
38517;1933;215;393;0	632;0	606;630	085;4	050;0;155;350;0	427;0	592;632	383;4	375;0;64;188;371; ; ; ; ;
38537;1934;215;393;0	632;0	605;629	948;4	048;0;155;349;0	427;0	592;634	002;4	390;0;64;188;371; ; ; ; ;
38557;1935;219;387;0	632;0	606;629	948;4	046;0;155;351;0	427;0	593;634	002;4	389;0;64;188;371; ; ; ; ;
38577;1936;221;389;0	633;0	606;629	948;4	049;0;161;353;0	427;0	593;634	002;4	396;0;64;188;371; ; ; ; ;
38597;1937;222;390;0	633;0	606;629	948;4	056;0;162;353;0	427;0	593;634	002;4	426;0;64;188;371; ; ; ; ;
38617;1938;214;390;0	633;0	606;629	948;4	050;0;161;348;0	427;0	592;634	002;4	448;0;64;188;371; ; ; ; ;
38637;1939;214;390;0	632;0	605;630	566;4	057;0;162;349;0	427;0	592;633	432;4	460;0;64;188;371; ; ; ; ;
38657;1940;218;393;0	632;0	606;630	566;4	064;0;151;349;0	427;0	592;633	432;4	400;0;64;188;371; ; ; ; ;
38677;1941;218;398;0	633;0	605;630	566;4	056;0;159;348;0	427;0	592;633	432;4	438;0;64;188;371; ; ; ; ;
38697;1942;209;398;0	633;0	605;630	566;4	096;0;160;350;0	427;0	592;633	432;4	470;0;64;188;371; ; ; ; ;
38716;1943;212;394;0	633;0	605;630	566;4	076;0;166;347;0	427;0	592;633	432;4	450;0;64;188;371; ; ; ; ;
38736;1944;208;397;0	633;0	605;630	912;4	085;0;170;349;0	427;0	592;631	499;4	452;0;64;188;371; ; ; ; ;
38756;1945;215;389;0	633;0	606;630	912;4	064;0;161;347;0	427;0	592;631	499;4	447;0;64;188;371; ; ; ; ;
38776;1946;220;391;0	633;0	606;630	912;4	081;0;166;343;0	427;0	592;631	499;4	412;0;64;188;371; ; ; ; ;
38796;1947;218;398;0	633;0	605;630	912;4	044;0;166;346;0	427;0	592;631	499;4	431;0;64;188;371; ; ; ; ;
38816;1948;214;397;0	633;0	605;630	912;4	077;0;169;345;0	427;0	592;631	499;4	435;0;64;188;371; ; ; ; ;
38836;1949;215;395;0	633;0	605;631	232;4	065;0;171;345;0	427;0	592;630	470;4	414;0;64;188;371; ; ; ; ;
38856;1950;218;390;0	633;0	606;631	232;4	059;0;167;351;0	427;0	592;630	470;4	448;0;64;188;371; ; ; ; ;
38876;1951;217;393;0	633;0	606;631	232;4	080;0;165;348;0	427;0	592;630	470;4	441;0;64;188;371; ; ; ; ;
38896;1952;217;394;0	633;0	606;631	232;4	084;0;162;346;0	427;0	592;630	470;4	433;0;64;188;371; ; ; ; ;
38916;1953;218;393;0	633;0	606;631	232;4	105;0;160;351;0	427;0	593;630	470;4	470;0;64;188;371; ; ; ; ;
38936;1954;218;394;0	633;0	606;629	633;4	105;0;158;348;0	427;0	593;631	730;4	475;0;64;188;371; ; ; ; ;
38956;1955;219;398;0	633;0	606;629	633;4	107;0;160;347;0	427;0	593;631	730;4	495;0;64;188;371; ; ; ; ;
38976;1956;217;397;0	633;0	607;629	633;4	099;0;158;345;0	427;0	593;631	730;4	517;0;64;188;371; ; ; ; ;
38995;1957;222;400;0	633;0	606;629	633;4	166;0;161;350;0	427;0	593;631	730;4	534;0;64;188;371; ; ; ; ;
39015;1958;219;396;0	633;0	606;629	633;4	170;0;159;351;0	427;0	593;631	730;4	557;0;64;188;371; ; ; ; ;
39035;1959;218;396;0	633;0	606;630	907;4	182;0;158;350;0	427;0	593;633	292;4	587;0;64;188;371; ; ; ; ;
39055;1960;221;392;0	633;0	607;630	907;4	210;0;160;348;0	427;0	593;633	292;4	577;0;64;188;371; ; ; ; ;
39075;1961;225;398;0	633;0	607;630	907;4	194;0;164;351;0	427;0	593;633	292;4	595;0;64;188;371; ; ; ; ;
39095;1962;203;356;0	633;0	606;630	907;4	198;0;148;310;0	428;0	593;633	292;4	587;0;65;172;326; ; ; ; ;
39115;1963;198;350;0	633;0	606;630	907;4	255;0;147;304;0	428;0	592;633	292;4	559;0;65;172;326; ; ; ; ;
39135;1964;195;346;0	633;0	606;628	985;4	239;0;148;301;0	428;0	592;630	506;4	545;0;65;172;326; ; ; ; ;
39155;1965;206;354;0	633;0	606;628	985;4	215;0;152;307;0	428;0	592;630	506;4	558;0;65;172;326; ; ; ; ;
39175;1966;210;350;0	633;0	606;628	985;4	236;0;153;306;0	428;0	592;630	506;4	602;0;65;172;326; ; ; ; ;
39195;1967;202;348;0	633;0	606;628	985;4	215;0;148;306;0	428;0	592;630	506;4	575;0;65;172;326; ; ; ; ;
39215;1968;200;350;0	633;0	606;628	985;4	249;0;150;309;0	428;0	592;630	506;4	582;0;65;172;326; ; ; ; ;
39235;1969;196;347;0	633;0	606;631	298;4	261;0;148;308;0	428;0	592;631	547;4	596;0;65;172;326; ; ; ; ;
39255;1970;190;344;0	633;0	606;631	298;4	235;0;151;302;0	428;0	592;631	547;4	611;0;65;172;326; ; ; ; ;
39275;1971;189;346;0	633;0	606;631	298;4	269;0;149;304;0	428;0	592;631	547;4	618;0;65;172;326; ; ; ; ;
39295;1972;186;342;0	633;0	606;631	298;4	254;0;150;308;0	428;0	592;631	547;4	610;0;65;172;326; ; ; ; ;
39314;1973;190;345;0	633;0	606;631	298;4	263;0;142;308;0	428;0	592;631	547;4	633;0;65;172;326; ; ; ; ;
39334;1974;188;345;0	633;0	605;631	732;4	259;0;142;309;0	428;0	592;629	787;4	624;0;65;172;326; ; ; ; ;
39354;1975;245;353;0	633;0	605;631	732;4	287;0;205;312;0	427;0	592;629	787;4	591;0; ; ; ; ; ; ; ;
39374;1976;362;345;0	631;0	605;631	732;4	299;0;317;307;0	425;0	592;629	787;4	605;0;66;369;318; ; ; ; ;
39394;1977;377;335;0	630;0	605;631	732;4	270;0;333;303;0	425;0	592;629	787;4	610;0;66;369;318; ; ; ; ;
39414;1978;379;340;0	630;0	605;631	732;4	302;0;342;307;0	425;0	592;629	787;4	635;0;66;369;318; ; ; ; ;
39434;1979;380;331;0	630;0	605;637	291;4	330;0;351;307;0	425;0	592;628	044;4	634;0;66;369;318; ; ; ; ;
39454;1980;382;338;0	630;0	605;637	291;4	354;0;336;308;0	425;0	592;628	044;4	597;0;66;369;318; ; ; ; ;
39474;1981;381;334;0	630;0	605;637	291;4	348;0;338;311;0	425;0	592;628	044;4	628;0;66;369;318; ; ; ; ;
39494;1982;382;334;0	630;0	605;637	291;4	374;0;341;313;0	425;0	592;628	044;4	611;0;66;369;318; ; ; ; ;
39514;1983;378;341;0	630;0	605;637	291;4	347;0;340;314;0	425;0	592;628	044;4	635;0;66;369;318; ; ; ; ;
39534;1984;377;337;0	631;0	605;639	768;4	371;0;341;315;0	425;0	592;629	084;4	639;0;66;369;318; ; ; ; ;
[truncated: 6,632 more rows]
