# Supplementary material for: Perception of Individual and Joint Action in Infants and Adults
Source: PLoS One. 2014 Sep 9;9(9):e107450. doi: 10.1371/journal.pone.0107450 (PMC4174902; doi:10.1371/journal.pone.0107450)
Supplement: Data S1 — Raw files of eye tracking data of all participants. (ZIP) [file pone.0107450.s001.zip › Turmbau2012b_12_07.csv]

Data properties:
Recording date: 09.07.2012
Recording time : 11:34:52:781 (corresponds to time 0)
Study: Turmbau2012b
Subject: Turmbau2012b_12_07
Recording: Turmbau2012b_12_07
Screen resolution: 800 x 600
Coordinate unit: Pixels
Filter settings:
Eye: Average
Fixation radius: 30
Min duration: 100
Timestamp;Number;GazepointX (L);GazepointY (L);CamX (L);CamY (L);Distance (L);Pupil (L);Validity (L);GazepointX (R);GazepointY (R);CamX (R);CamY (R);Distance (R);Pupil (R);Validity (R);Fixation;GazepointX;GazepointY;Event;Event Key;Data 1;Data 2;Description
6;1;-800;-600;-1	000;-1	000;-1	000;-1	000;4;-800;-600;-1	000;-1	000;-1	000;-1	000;4; ; ; ; ; ; ; ;
66;2;-800;-600;-1	000;-1	000;-1	000;-1	000;4;-800;-600;-1	000;-1	000;-1	000;-1	000;4; ; ; ; ; ; ; ;
86;3;-800;-600;-1	000;-1	000;-1	000;-1	000;4;-800;-600;-1	000;-1	000;-1	000;-1	000;4; ; ; ; ; ; ; ;
106;4;-800;-600;-1	000;-1	000;-1	000;-1	000;4;-800;-600;-1	000;-1	000;-1	000;-1	000;4; ; ; ; ; ; ; ;
126;5;-800;-600;-1	000;-1	000;-1	000;-1	000;4;-800;-600;-1	000;-1	000;-1	000;-1	000;4; ; ; ; ; ; ; ;
146;6;-800;-600;-1	000;-1	000;-1	000;-1	000;4;-800;-600;-1	000;-1	000;-1	000;-1	000;4; ; ; ; ; ; ; ;
166;7;-800;-600;-1	000;-1	000;-1	000;-1	000;4;-800;-600;-1	000;-1	000;-1	000;-1	000;4; ; ; ; ; ; ; ;
185;8;-800;-600;-1	000;-1	000;-1	000;-1	000;4;-800;-600;-1	000;-1	000;-1	000;-1	000;4; ; ; ; ; ; ; ;
205;9;-800;-600;-1	000;-1	000;-1	000;-1	000;4;-800;-600;-1	000;-1	000;-1	000;-1	000;4; ; ; ; ; ; ; ;
225;10;-800;-600;-1	000;-1	000;-1	000;-1	000;4;-800;-600;-1	000;-1	000;-1	000;-1	000;4; ; ; ; ; ; ; ;
245;11;-800;-600;0	845;0	666;-1	000;-1	000;4;-800;-600;0	634;0	642;-1	000;-1	000;4; ; ; ; ; ; ; ;
265;12;-800;-600;-1	000;-1	000;-1	000;-1	000;4;-800;-600;-1	000;-1	000;-1	000;-1	000;4; ; ; ; ; ; ; ;
285;13;364;283;0	830;0	658;643	431;4	022;0;-800;-600;0	830;0	658;-1	000;-1	000;4;1;408;284; ; ; ; ;
305;14;359;279;0	823;0	654;643	431;4	123;0;398;277;0	610;0	642;634	667;4	088;0;1;408;284; ; ; ; ;
325;15;361;286;0	816;0	652;643	431;4	095;0;407;270;0	603;0	644;634	667;4	100;0;1;408;284; ; ; ; ;
345;16;363;286;0	810;0	651;642	790;4	063;0;408;267;0	596;0	647;637	233;4	116;0;1;408;284; ; ; ; ;
365;17;364;287;0	804;0	652;642	790;4	073;0;412;277;0	590;0	651;637	233;4	041;0;1;408;284; ; ; ; ;
385;18;372;282;0	799;0	653;642	790;4	074;0;411;277;0	584;0	655;637	233;4	044;0;1;408;284; ; ; ; ;
405;19;377;290;0	794;0	654;642	790;4	055;0;419;286;0	579;0	658;637	233;3	943;0;1;408;284; ; ; ; ;
418; ; ; ; ; ; ; ;5; ; ; ; ; ; ;5; ; ; ;ShowAVI;8;0;0;atFish.avi
425;20;378;288;0	789;0	654;642	790;3	990;0;416;275;0	574;0	661;637	233;4	009;0;1;408;284; ; ; ; ;
444;21;380;289;0	785;0	654;642	403;3	977;0;418;278;0	570;0	664;636	296;3	977;0;1;408;284; ; ; ; ;
464;22;382;282;0	781;0	653;642	403;3	922;0;408;275;0	566;0	666;636	296;3	939;0;1;408;284; ; ; ; ;
484;23;381;287;0	778;0	651;642	403;3	953;0;410;278;0	563;0	669;636	296;3	899;0;1;408;284; ; ; ; ;
504;24;383;284;0	774;0	650;642	403;3	884;0;415;279;0	560;0	672;636	296;3	849;0;1;408;284; ; ; ; ;
524;25;382;279;0	772;0	649;642	403;3	857;0;412;278;0	557;0	674;636	296;3	857;0;1;408;284; ; ; ; ;
544;26;382;281;0	770;0	648;642	296;3	849;0;414;276;0	556;0	676;638	283;3	876;0;1;408;284; ; ; ; ;
564;27;384;278;0	769;0	648;642	296;3	817;0;416;273;0	555;0	679;638	283;3	836;0;1;408;284; ; ; ; ;
584;28;380;284;0	769;0	648;642	296;3	843;0;406;272;0	554;0	681;638	283;3	862;0;1;408;284; ; ; ; ;
604;29;379;279;0	768;0	649;642	296;3	807;0;408;273;0	554;0	682;638	283;3	825;0;1;408;284; ; ; ; ;
624;30;388;283;0	769;0	649;642	296;3	797;0;416;275;0	555;0	684;638	283;3	836;0;1;408;284; ; ; ; ;
644;31;386;283;0	769;0	649;640	835;3	791;0;412;275;0	555;0	684;638	475;3	841;0;1;408;284; ; ; ; ;
664;32;387;288;0	769;0	649;640	835;3	839;0;410;275;0	555;0	685;638	475;3	871;0;1;408;284; ; ; ; ;
684;33;395;283;0	770;0	648;640	835;3	833;0;402;279;0	556;0	684;638	475;3	809;0;1;408;284; ; ; ; ;
704;34;398;282;0	770;0	648;640	835;3	838;0;408;271;0	556;0	684;638	475;3	899;0;1;408;284; ; ; ; ;
724;35;393;283;0	771;0	648;640	835;3	848;0;415;273;0	557;0	684;638	475;3	899;0;1;408;284; ; ; ; ;
744;36;393;283;0	772;0	648;641	028;3	849;0;413;277;0	558;0	684;635	158;3	879;0;1;408;284; ; ; ; ;
763;37;386;287;0	772;0	649;641	028;3	859;0;413;280;0	558;0	685;635	158;3	915;0;1;408;284; ; ; ; ;
783;38;396;285;0	773;0	651;641	028;3	847;0;410;270;0	559;0	685;635	158;3	908;0;1;408;284; ; ; ; ;
803;39;395;281;0	772;0	652;641	028;3	887;0;415;273;0	558;0	686;635	158;3	909;0;1;408;284; ; ; ; ;
823;40;397;282;0	772;0	653;641	028;3	877;0;410;276;0	558;0	686;635	158;3	952;0;1;408;284; ; ; ; ;
843;41;398;281;0	771;0	654;642	118;3	889;0;412;270;0	557;0	685;636	093;3	958;0;1;408;284; ; ; ; ;
863;42;398;286;0	771;0	655;642	118;3	909;0;409;276;0	556;0	685;636	093;3	968;0;1;408;284; ; ; ; ;
883;43;393;281;0	771;0	656;642	118;3	903;0;408;289;0	556;0	684;636	093;3	994;0;1;408;284; ; ; ; ;
903;44;390;272;0	771;0	656;642	118;3	912;0;405;285;0	556;0	684;636	093;4	025;0;1;408;284; ; ; ; ;
923;45;391;292;0	771;0	656;642	118;3	911;0;404;284;0	557;0	684;636	093;4	027;0;1;408;284; ; ; ; ;
943;46;390;288;0	772;0	657;642	014;3	910;0;404;281;0	557;0	685;638	402;4	043;0;1;408;284; ; ; ; ;
963;47;387;285;0	771;0	658;642	014;3	976;0;410;283;0	557;0	685;638	402;4	055;0;1;408;284; ; ; ; ;
983;48;390;287;0	771;0	659;642	014;3	969;0;414;283;0	556;0	686;638	402;4	062;0;1;408;284; ; ; ; ;
1003;49;395;294;0	771;0	660;642	014;3	964;0;418;284;0	556;0	687;638	402;4	066;0;1;408;284; ; ; ; ;
1023;50;400;289;0	771;0	661;642	014;3	950;0;410;277;0	556;0	688;638	402;4	042;0;1;408;284; ; ; ; ;
1042;51;404;292;0	771;0	661;641	971;3	942;0;413;279;0	556;0	688;636	461;4	033;0;1;408;284; ; ; ; ;
1062;52;399;289;0	770;0	660;641	971;3	959;0;404;281;0	555;0	688;636	461;4	085;0;1;408;284; ; ; ; ;
1082;53;399;285;0	770;0	660;641	971;3	942;0;414;278;0	555;0	687;636	461;4	055;0;1;408;284; ; ; ; ;
1102;54;396;292;0	769;0	659;641	971;3	980;0;415;276;0	554;0	686;636	461;4	039;0;1;408;284; ; ; ; ;
1122;55;390;293;0	768;0	658;641	971;3	987;0;405;290;0	554;0	686;636	461;4	054;0;1;408;284; ; ; ; ;
1142;56;389;295;0	768;0	658;640	982;3	989;0;410;290;0	553;0	686;635	448;4	042;0;1;408;284; ; ; ; ;
1162;57;405;292;0	768;0	657;640	982;3	968;0;417;282;0	553;0	685;635	448;4	044;0;1;408;284; ; ; ; ;
1182;58;403;288;0	768;0	657;640	982;3	981;0;417;284;0	553;0	684;635	448;4	016;0;1;408;284; ; ; ; ;
1202;59;404;287;0	768;0	656;640	982;3	953;0;422;284;0	553;0	684;635	448;4	037;0;1;408;284; ; ; ; ;
1222;60;399;286;0	768;0	656;640	982;3	953;0;419;276;0	553;0	684;635	448;4	022;0;1;408;284; ; ; ; ;
1242;61;399;285;0	768;0	655;641	020;3	953;0;420;277;0	553;0	684;635	407;4	031;0;1;408;284; ; ; ; ;
1262;62;404;285;0	768;0	655;641	020;3	928;0;410;290;0	553;0	684;635	407;4	042;0;1;408;284; ; ; ; ;
1282;63;397;290;0	767;0	654;641	020;3	954;0;416;277;0	553;0	685;635	407;4	043;0;1;408;284; ; ; ; ;
1302;64;399;284;0	766;0	654;641	020;3	927;0;419;285;0	552;0	685;635	407;4	025;0;1;408;284; ; ; ; ;
1322;65;406;298;0	766;0	653;641	020;3	911;0;410;283;0	552;0	685;635	407;3	991;0;1;408;284; ; ; ; ;
1342;66;403;298;0	766;0	653;641	730;3	920;0;414;275;0	551;0	686;637	046;3	993;0;1;408;284; ; ; ; ;
1361;67;404;293;0	765;0	653;641	730;3	928;0;419;287;0	551;0	686;637	046;4	021;0;1;408;284; ; ; ; ;
1381;68;411;291;0	765;0	652;641	730;3	883;0;420;281;0	551;0	686;637	046;4	008;0;1;408;284; ; ; ; ;
1401;69;406;283;0	765;0	652;641	730;3	908;0;418;278;0	551;0	686;637	046;3	996;0;1;408;284; ; ; ; ;
1421;70;402;286;0	764;0	652;641	730;3	910;0;411;279;0	550;0	687;637	046;4	026;0;1;408;284; ; ; ; ;
1441;71;404;284;0	764;0	651;640	963;3	907;0;410;280;0	550;0	686;636	651;4	015;0;1;408;284; ; ; ; ;
1461;72;412;284;0	763;0	651;640	963;3	910;0;423;275;0	549;0	687;636	651;3	989;0;1;408;284; ; ; ; ;
1481;73;409;282;0	763;0	651;640	963;3	853;0;416;281;0	549;0	687;636	651;3	937;0;1;408;284; ; ; ; ;
1501;74;408;286;0	762;0	651;640	963;3	893;0;420;284;0	548;0	687;636	651;3	983;0;1;408;284; ; ; ; ;
1521;75;408;287;0	762;0	651;640	963;3	849;0;414;281;0	548;0	687;636	651;4	003;0;1;408;284; ; ; ; ;
1541;76;408;288;0	762;0	650;640	366;3	858;0;415;282;0	548;0	687;636	892;3	991;0;1;408;284; ; ; ; ;
1561;77;412;290;0	761;0	651;640	366;3	867;0;405;281;0	547;0	688;636	892;3	997;0;1;408;284; ; ; ; ;
1581;78;408;285;0	761;0	651;640	366;3	892;0;422;283;0	547;0	688;636	892;3	979;0;1;408;284; ; ; ; ;
1601;79;414;292;0	760;0	651;640	366;3	904;0;415;277;0	546;0	689;636	892;3	974;0;1;408;284; ; ; ; ;
1621;80;413;277;0	760;0	652;640	366;3	918;0;425;287;0	546;0	689;636	892;4	020;0;1;408;284; ; ; ; ;
1640;81;413;276;0	760;0	652;641	381;3	936;0;424;286;0	546;0	689;636	791;4	011;0;1;408;284; ; ; ; ;
1661;82;410;291;0	760;0	653;641	381;3	932;0;417;282;0	546;0	690;636	791;4	038;0;1;408;284; ; ; ; ;
1680;83;406;282;0	759;0	653;641	381;3	891;0;426;282;0	545;0	690;636	791;4	020;0;1;408;284; ; ; ; ;
1700;84;405;286;0	758;0	653;641	381;3	950;0;424;283;0	545;0	690;636	791;4	032;0;1;408;284; ; ; ; ;
1720;85;414;294;0	758;0	653;641	381;3	938;0;421;278;0	544;0	690;636	791;4	062;0;1;408;284; ; ; ; ;
1740;86;412;291;0	756;0	653;641	030;3	931;0;424;280;0	543;0	690;635	144;4	048;0;1;408;284; ; ; ; ;
1760;87;411;293;0	755;0	654;641	030;3	950;0;423;281;0	541;0	691;635	144;4	058;0;1;408;284; ; ; ; ;
1780;88;418;287;0	754;0	654;641	030;3	977;0;421;280;0	540;0	692;635	144;4	075;0;1;408;284; ; ; ; ;
1800;89;419;292;0	752;0	654;641	030;3	959;0;419;285;0	539;0	693;635	144;4	064;0;1;408;284; ; ; ; ;
1820;90;417;291;0	751;0	655;641	030;3	969;0;422;286;0	537;0	695;635	144;4	068;0;1;408;284; ; ; ; ;
1840;91;417;289;0	749;0	655;640	997;3	960;0;421;283;0	536;0	697;637	171;4	087;0;1;408;284; ; ; ; ;
1860;92;409;297;0	747;0	656;640	997;3	975;0;428;283;0	534;0	699;637	171;4	075;0;1;408;284; ; ; ; ;
1880;93;409;295;0	745;0	657;640	997;3	969;0;425;281;0	532;0	701;637	171;4	071;0;1;408;284; ; ; ; ;
1900;94;414;283;0	742;0	658;640	997;3	962;0;425;281;0	529;0	703;637	171;4	078;0;1;408;284; ; ; ; ;
1920;95;413;288;0	740;0	659;640	997;3	970;0;428;278;0	527;0	704;637	171;4	096;0;1;408;284; ; ; ; ;
1940;96;414;284;0	738;0	659;640	355;3	963;0;426;278;0	525;0	705;636	284;4	092;0;1;408;284; ; ; ; ;
1960;97;415;294;0	736;0	661;640	355;3	957;0;420;286;0	523;0	707;636	284;4	088;0;1;408;284; ; ; ; ;
1979;98;414;292;0	735;0	662;640	355;3	964;0;425;274;0	522;0	709;636	284;4	041;0;1;408;284; ; ; ; ;
2000;99;412;297;0	735;0	664;640	355;3	964;0;427;285;0	522;0	710;636	284;4	052;0;1;408;284; ; ; ; ;
2019;100;416;296;0	735;0	667;640	355;3	982;0;420;285;0	522;0	711;636	284;4	059;0;1;408;284; ; ; ; ;
2040;101;415;295;0	736;0	669;641	138;3	992;0;423;284;0	523;0	712;637	076;4	072;0;1;408;284; ; ; ; ;
2059;102;418;294;0	738;0	672;641	138;3	950;0;429;288;0	525;0	713;637	076;4	080;0;1;408;284; ; ; ; ;
2080;103;418;286;0	741;0	674;641	138;3	944;0;428;276;0	527;0	714;637	076;4	095;0;1;408;284; ; ; ; ;
2099;104;418;294;0	744;0	676;641	138;3	963;0;426;281;0	530;0	714;637	076;4	081;0;1;408;284; ; ; ; ;
2120;105;415;300;0	747;0	677;641	138;3	952;0;423;277;0	533;0	713;637	076;4	092;0;1;408;284; ; ; ; ;
2139;106;415;298;0	751;0	678;641	130;3	954;0;422;279;0	537;0	713;636	388;4	082;0;1;408;284; ; ; ; ;
2160;107;416;289;0	755;0	680;641	130;3	991;0;430;286;0	540;0	712;636	388;4	112;0;1;408;284; ; ; ; ;
2179;108;421;297;0	758;0	681;641	130;3	952;0;426;277;0	543;0	712;636	388;4	061;0;1;408;284; ; ; ; ;
2200;109;419;296;0	761;0	682;641	130;3	971;0;430;282;0	546;0	711;636	388;4	086;0;1;408;284; ; ; ; ;
2219;110;418;295;0	763;0	682;641	130;3	957;0;429;292;0	548;0	710;636	388;4	060;0;1;408;284; ; ; ; ;
2240;111;419;294;0	765;0	683;640	983;3	964;0;428;289;0	550;0	710;636	459;4	069;0;1;408;284; ; ; ; ;
2258;112;414;294;0	766;0	684;640	983;3	916;0;419;286;0	551;0	710;636	459;4	084;0;1;408;284; ; ; ; ;
2280;113;427;302;0	766;0	684;640	983;3	924;0;436;287;0	551;0	710;636	459;4	085;0;1;408;284; ; ; ; ;
2298;114;547;352;0	764;0	685;640	983;3	969;0;574;318;0	550;0	712;636	459;4	072;0;2;590;355; ; ; ; ;
2320;115;575;360;0	763;0	685;640	983;3	951;0;590;331;0	548;0	713;636	459;4	058;0;2;590;355; ; ; ; ;
2338;116;603;368;0	762;0	686;639	610;3	961;0;605;345;0	547;0	713;635	498;4	047;0;2;590;355; ; ; ; ;
2360;117;587;366;0	760;0	686;639	610;3	933;0;599;347;0	546;0	714;635	498;4	064;0;2;590;355; ; ; ; ;
2378;118;579;361;0	759;0	687;639	610;3	926;0;599;347;0	545;0	714;635	498;4	067;0;2;590;355; ; ; ; ;
2400;119;579;367;0	758;0	687;639	610;3	929;0;595;348;0	544;0	715;635	498;4	060;0;2;590;355; ; ; ; ;
2418;120;586;364;0	758;0	687;639	610;3	964;0;600;343;0	543;0	715;635	498;4	026;0;2;590;355; ; ; ; ;
2438;121;582;363;0	758;0	686;639	723;3	965;0;597;345;0	543;0	714;632	936;4	007;0;2;590;355; ; ; ; ;
2458;122;588;370;0	758;0	686;639	723;3	914;0;591;349;0	543;0	713;632	936;4	024;0;2;590;355; ; ; ; ;
2478;123;596;365;0	759;0	686;639	723;3	925;0;596;347;0	544;0	713;632	936;4	005;0;2;590;355; ; ; ; ;
2498;124;584;361;0	760;0	686;639	723;3	896;0;595;350;0	545;0	712;632	936;4	005;0;2;590;355; ; ; ; ;
2518;125;585;365;0	761;0	686;639	723;3	911;0;588;355;0	546;0	711;632	936;3	981;0;2;590;355; ; ; ; ;
2521; ; ; ; ; ; ; ;5; ; ; ; ; ; ;5; ; ; ;Keyboard;3;39;0;Right
2538;126;586;364;0	762;0	685;639	039;3	906;0;591;355;0	547;0	710;633	812;3	979;0;2;590;355; ; ; ; ;
2557;127;580;359;0	763;0	686;639	039;3	818;0;590;352;0	548;0	710;633	812;3	982;0;2;590;355; ; ; ; ;
2577;128;592;366;0	764;0	686;639	039;3	880;0;585;353;0	549;0	710;633	812;3	958;0;2;590;355; ; ; ; ;
2597;129;588;365;0	765;0	686;639	039;3	858;0;585;358;0	549;0	709;633	812;3	953;0;2;590;355; ; ; ; ;
2617;130;586;366;0	765;0	686;639	039;3	836;0;588;347;0	550;0	709;633	812;3	942;0;2;590;355; ; ; ; ;
2637;131;585;365;0	766;0	686;639	208;3	864;0;586;347;0	551;0	708;634	781;3	941;0;2;590;355; ; ; ; ;
2657;132;582;367;0	766;0	686;639	208;3	801;0;596;351;0	551;0	707;634	781;3	921;0;2;590;355; ; ; ; ;
2677;133;582;369;0	767;0	686;639	208;3	843;0;596;342;0	551;0	707;634	781;3	917;0;2;590;355; ; ; ; ;
2697;134;587;367;0	767;0	686;639	208;3	850;0;600;348;0	551;0	706;634	781;3	937;0;2;590;355; ; ; ; ;
2717;135;587;365;0	767;0	686;639	208;3	854;0;603;346;0	551;0	706;634	781;3	932;0;2;590;355; ; ; ; ;
2737;136;589;365;0	766;0	686;640	318;3	864;0;604;343;0	551;0	705;634	447;3	934;0;2;590;355; ; ; ; ;
2757;137;590;355;0	766;0	685;640	318;3	859;0;596;341;0	551;0	705;634	447;3	939;0;2;590;355; ; ; ; ;
2777;138;581;357;0	765;0	685;640	318;3	867;0;591;348;0	550;0	704;634	447;3	918;0;2;590;355; ; ; ; ;
2797;139;586;352;0	765;0	685;640	318;3	826;0;596;346;0	549;0	703;634	447;3	957;0;2;590;355; ; ; ; ;
2817;140;587;351;0	765;0	685;640	318;3	860;0;591;353;0	549;0	702;634	447;3	912;0;2;590;355; ; ; ; ;
2836;141;583;351;0	765;0	685;639	004;3	846;0;593;353;0	549;0	701;635	385;3	929;0;2;590;355; ; ; ; ;
2856;142;594;357;0	765;0	685;639	004;3	822;0;594;353;0	550;0	701;635	385;3	944;0;2;590;355; ; ; ; ;
2876;143;586;357;0	766;0	686;639	004;3	853;0;597;346;0	550;0	702;635	385;3	940;0;2;590;355; ; ; ; ;
2896;144;590;353;0	767;0	688;639	004;3	845;0;587;353;0	551;0	703;635	385;3	956;0;2;590;355; ; ; ; ;
2916;145;516;335;0	769;0	688;639	004;3	848;0;538;312;0	553;0	704;635	385;3	943;0; ; ; ; ; ; ; ;
2936;146;506;334;0	772;0	689;637	483;3	835;0;535;303;0	557;0	704;638	824;3	965;0; ; ; ; ; ; ; ;
2956;147;288;186;0	773;0	690;637	483;3	861;0;321;183;0	558;0	703;638	824;3	977;0;3;292;188; ; ; ; ;
2972; ; ; ; ; ; ; ;5; ; ; ; ; ; ;5; ; ; ;ShowAVI;8;0;0;single.avi
2976;148;277;184;0	774;0	690;637	483;3	850;0;307;166;0	559;0	703;638	824;3	996;0;3;292;188; ; ; ; ;
2996;149;285;204;0	775;0	691;637	483;3	842;0;301;180;0	559;0	702;638	824;3	974;0;3;292;188; ; ; ; ;
3016;150;284;195;0	776;0	691;637	483;3	823;0;305;174;0	560;0	702;638	824;3	986;0;3;292;188; ; ; ; ;
3036;151;283;202;0	776;0	692;635	959;3	804;0;303;173;0	560;0	701;635	249;3	969;0;3;292;188; ; ; ; ;
3056;152;284;189;0	776;0	692;635	959;3	837;0;302;188;0	561;0	701;635	249;3	973;0;3;292;188; ; ; ; ;
3076;153;277;191;0	776;0	692;635	959;3	845;0;302;184;0	561;0	701;635	249;3	975;0;3;292;188; ; ; ; ;
3096;154;280;193;0	776;0	692;635	959;3	835;0;303;185;0	561;0	702;635	249;3	975;0;3;292;188; ; ; ; ;
3116;155;281;191;0	776;0	692;635	959;3	846;0;303;183;0	560;0	702;635	249;3	994;0;3;292;188; ; ; ; ;
3136;156;278;192;0	776;0	692;635	668;3	842;0;303;182;0	560;0	702;635	867;4	001;0;3;292;188; ; ; ; ;
3155;157;286;194;0	775;0	692;635	668;3	833;0;295;185;0	559;0	702;635	867;3	991;0;3;292;188; ; ; ; ;
3175;158;283;201;0	775;0	692;635	668;3	855;0;293;181;0	559;0	702;635	867;4	002;0;3;292;188; ; ; ; ;
3195;159;286;201;0	774;0	692;635	668;3	886;0;296;178;0	558;0	702;635	867;4	020;0;3;292;188; ; ; ; ;
3215;160;287;194;0	773;0	692;635	668;3	860;0;294;179;0	557;0	703;635	867;3	979;0;3;292;188; ; ; ; ;
3235;161;287;200;0	773;0	693;633	648;3	859;0;294;177;0	557;0	703;636	679;3	993;0;3;292;188; ; ; ; ;
3255;162;285;194;0	772;0	693;633	648;3	852;0;297;181;0	556;0	704;636	679;4	028;0;3;292;188; ; ; ; ;
3275;163;285;196;0	771;0	694;633	648;3	858;0;302;180;0	555;0	705;636	679;3	997;0;3;292;188; ; ; ; ;
3295;164;279;197;0	770;0	694;633	648;3	864;0;302;182;0	554;0	706;636	679;4	018;0;3;292;188; ; ; ; ;
3315;165;287;198;0	769;0	695;633	648;3	840;0;302;185;0	553;0	707;636	679;3	999;0;3;292;188; ; ; ; ;
3335;166;285;196;0	767;0	694;635	336;3	854;0;303;188;0	551;0	708;634	534;3	994;0;3;292;188; ; ; ; ;
3355;167;286;194;0	765;0	694;635	336;3	848;0;299;185;0	550;0	708;634	534;3	991;0;3;292;188; ; ; ; ;
3375;168;283;192;0	764;0	694;635	336;3	852;0;305;182;0	548;0	709;634	534;4	015;0;3;292;188; ; ; ; ;
3395;169;291;197;0	762;0	693;635	336;3	854;0;299;184;0	546;0	709;634	534;4	015;0;3;292;188; ; ; ; ;
3414;170;282;200;0	760;0	692;635	336;3	826;0;299;188;0	544;0	709;634	534;3	999;0;3;292;188; ; ; ; ;
3435;171;284;201;0	758;0	692;635	360;3	827;0;299;185;0	542;0	710;636	388;4	023;0;3;292;188; ; ; ; ;
3454;172;288;194;0	757;0	692;635	360;3	823;0;296;186;0	541;0	711;636	388;3	982;0;3;292;188; ; ; ; ;
3474;173;318;160;0	755;0	692;635	360;3	822;0;349;152;0	540;0	712;636	388;3	960;0; ; ; ; ; ; ; ;
3494;174;357;125;0	753;0	693;635	360;3	804;0;388;118;0	538;0	713;636	388;3	955;0;4;373;121; ; ; ; ;
3514;175;358;126;0	753;0	693;635	360;3	832;0;381;111;0	538;0	714;636	388;3	976;0;4;373;121; ; ; ; ;
3534;176;359;133;0	752;0	693;632	484;3	811;0;374;109;0	537;0	714;633	331;3	945;0;4;373;121; ; ; ; ;
3554;177;356;124;0	751;0	693;632	484;3	788;0;380;124;0	536;0	714;633	331;3	889;0;4;373;121; ; ; ; ;
3574;178;358;129;0	750;0	692;632	484;3	781;0;377;128;0	535;0	714;633	331;3	910;0;4;373;121; ; ; ; ;
3594;179;359;124;0	750;0	693;632	484;3	754;0;373;120;0	534;0	715;633	331;3	925;0;4;373;121; ; ; ; ;
3614;180;361;127;0	749;0	693;632	484;3	782;0;380;126;0	533;0	715;633	331;3	902;0;4;373;121; ; ; ; ;
3634;181;363;125;0	747;0	693;632	650;3	774;0;377;122;0	532;0	715;635	855;3	919;0;4;373;121; ; ; ; ;
3654;182;357;129;0	746;0	693;632	650;3	771;0;373;121;0	531;0	715;635	855;3	912;0;4;373;121; ; ; ; ;
3674;183;361;120;0	745;0	692;632	650;3	762;0;380;121;0	529;0	715;635	855;3	889;0;4;373;121; ; ; ; ;
3694;184;360;123;0	743;0	692;632	650;3	781;0;376;110;0	528;0	715;635	855;3	881;0;4;373;121; ; ; ; ;
3714;185;354;118;0	742;0	691;632	650;3	779;0;386;109;0	527;0	715;635	855;3	904;0;4;373;121; ; ; ; ;
3733;186;356;118;0	741;0	691;632	622;3	777;0;386;113;0	525;0	715;633	340;3	876;0;4;373;121; ; ; ; ;
3753;187;359;118;0	739;0	691;632	622;3	769;0;376;128;0	524;0	715;633	340;3	836;0;4;373;121; ; ; ; ;
3773;188;363;120;0	738;0	690;632	622;3	690;0;375;125;0	523;0	715;633	340;3	852;0;4;373;121; ; ; ; ;
3793;189;363;126;0	737;0	690;632	622;3	700;0;377;117;0	521;0	716;633	340;3	839;0;4;373;121; ; ; ; ;
3813;190;361;129;0	735;0	690;632	622;3	701;0;377;127;0	520;0	716;633	340;3	845;0;4;373;121; ; ; ; ;
3833;191;363;133;0	734;0	689;632	383;3	701;0;377;123;0	519;0	716;633	581;3	851;0;4;373;121; ; ; ; ;
3853;192;363;119;0	733;0	689;632	383;3	736;0;374;129;0	518;0	716;633	581;3	857;0;4;373;121; ; ; ; ;
3873;193;362;119;0	732;0	689;632	383;3	743;0;382;128;0	517;0	716;633	581;3	832;0;4;373;121; ; ; ; ;
3893;194;363;121;0	731;0	689;632	383;3	741;0;384;126;0	516;0	716;633	581;3	881;0;4;373;121; ; ; ; ;
3913;195;360;126;0	730;0	689;632	383;3	765;0;383;121;0	515;0	716;633	581;3	908;0;4;373;121; ; ; ; ;
3933;196;359;127;0	730;0	688;632	232;3	770;0;385;118;0	515;0	716;634	000;3	914;0;4;373;121; ; ; ; ;
3953;197;363;124;0	729;0	688;632	232;3	737;0;375;124;0	514;0	716;634	000;3	911;0;4;373;121; ; ; ; ;
3973;198;361;123;0	728;0	688;632	232;3	786;0;381;112;0	513;0	716;634	000;3	928;0;4;373;121; ; ; ; ;
3993;199;367;125;0	727;0	687;632	232;3	831;0;376;120;0	512;0	717;634	000;3	919;0;4;373;121; ; ; ; ;
4012;200;368;121;0	726;0	687;632	232;3	780;0;377;124;0	511;0	717;634	000;3	902;0;4;373;121; ; ; ; ;
4033;201;369;124;0	724;0	686;630	326;3	781;0;380;121;0	509;0	717;633	547;3	905;0;4;373;121; ; ; ; ;
4052;202;368;118;0	721;0	686;630	326;3	803;0;382;117;0	506;0	717;633	547;3	941;0;4;373;121; ; ; ; ;
4072;203;367;129;0	719;0	685;630	326;3	832;0;383;119;0	504;0	717;633	547;3	933;0;4;373;121; ; ; ; ;
4092;204;365;126;0	716;0	685;630	326;3	804;0;380;118;0	501;0	717;633	547;3	929;0;4;373;121; ; ; ; ;
4112;205;370;124;0	713;0	685;630	326;3	805;0;382;120;0	498;0	718;633	547;3	897;0;4;373;121; ; ; ; ;
4132;206;368;122;0	710;0	685;630	720;3	815;0;382;118;0	496;0	719;634	347;3	893;0;4;373;121; ; ; ; ;
4152;207;371;126;0	708;0	686;630	720;3	786;0;382;109;0	493;0	720;634	347;3	973;0;4;373;121; ; ; ; ;
4172;208;372;121;0	706;0	687;630	720;3	806;0;384;112;0	491;0	722;634	347;3	923;0;4;373;121; ; ; ; ;
4192;209;366;116;0	704;0	688;630	720;3	744;0;389;122;0	489;0	724;634	347;3	937;0;4;373;121; ; ; ; ;
4212;210;375;127;0	702;0	688;630	720;3	761;0;390;112;0	488;0	725;634	347;3	907;0;4;373;121; ; ; ; ;
4232;211;374;122;0	701;0	688;631	162;3	756;0;390;113;0	487;0	726;635	277;3	912;0;4;373;121; ; ; ; ;
4252;212;375;125;0	700;0	689;631	162;3	748;0;388;118;0	486;0	726;635	277;3	906;0;4;373;121; ; ; ; ;
4272;213;370;121;0	699;0	690;631	162;3	722;0;384;108;0	485;0	727;635	277;3	856;0;4;373;121; ; ; ; ;
4292;214;379;124;0	699;0	691;631	162;3	710;0;388;117;0	484;0	728;635	277;3	896;0;4;373;121; ; ; ; ;
4312;215;367;124;0	698;0	692;631	162;3	697;0;385;117;0	484;0	728;635	277;3	866;0;4;373;121; ; ; ; ;
4332;216;369;126;0	698;0	692;630	141;3	679;0;387;117;0	484;0	728;635	164;3	882;0;4;373;121; ; ; ; ;
4351;217;375;128;0	698;0	694;630	141;3	725;0;381;122;0	483;0	729;635	164;3	867;0;4;373;121; ; ; ; ;
4371;218;373;125;0	697;0	695;630	141;3	692;0;386;120;0	483;0	729;635	164;3	824;0;4;373;121; ; ; ; ;
4391;219;378;137;0	697;0	696;630	141;3	714;0;396;125;0	483;0	730;635	164;3	863;0;4;373;121; ; ; ; ;
4411;220;495;313;0	696;0	699;630	141;3	717;0;494;305;0	482;0	732;635	164;3	858;0; ; ; ; ; ; ; ;
4431;221;507;322;0	695;0	701;638	071;3	750;0;510;319;0	481;0	734;636	961;3	855;0; ; ; ; ; ; ; ;
4451;222;539;423;0	695;0	702;638	071;3	783;0;540;419;0	481;0	734;636	961;3	820;0;5;537;418; ; ; ; ;
4471;223;533;411;0	694;0	703;638	071;3	772;0;532;410;0	480;0	734;636	961;3	802;0;5;537;418; ; ; ; ;
4491;224;535;428;0	694;0	703;638	071;3	784;0;532;412;0	480;0	735;636	961;3	808;0;5;537;418; ; ; ; ;
4511;225;544;419;0	694;0	704;638	071;3	771;0;540;412;0	480;0	735;636	961;3	764;0;5;537;418; ; ; ; ;
4531;226;541;418;0	694;0	704;636	999;3	769;0;536;414;0	480;0	736;635	988;3	746;0;5;537;418; ; ; ; ;
4551;227;532;422;0	694;0	705;636	999;3	763;0;534;419;0	480;0	736;635	988;3	825;0;5;537;418; ; ; ; ;
4571;228;536;426;0	695;0	705;636	999;3	785;0;535;415;0	480;0	737;635	988;3	780;0;5;537;418; ; ; ; ;
4591;229;544;424;0	695;0	706;636	999;3	758;0;534;413;0	480;0	737;635	988;3	805;0;5;537;418; ; ; ; ;
4610;230;540;416;0	695;0	707;636	999;3	789;0;543;413;0	480;0	738;635	988;3	789;0;5;537;418; ; ; ; ;
4630;231;545;417;0	695;0	707;637	350;3	783;0;545;412;0	480;0	738;637	816;3	811;0;5;537;418; ; ; ; ;
4650;232;544;429;0	694;0	708;637	350;3	778;0;532;412;0	479;0	739;637	816;3	823;0;5;537;418; ; ; ; ;
4670;233;546;422;0	694;0	709;637	350;3	742;0;529;410;0	479;0	740;637	816;3	785;0;5;537;418; ; ; ; ;
4690;234;545;428;0	694;0	709;637	350;3	772;0;532;415;0	479;0	740;637	816;3	836;0;5;537;418; ; ; ; ;
4710;235;543;419;0	693;0	710;637	350;3	738;0;533;411;0	479;0	740;637	816;3	807;0;5;537;418; ; ; ; ;
4730;236;544;419;0	693;0	710;637	556;3	748;0;532;411;0	478;0	741;638	311;3	802;0;5;537;418; ; ; ; ;
4750;237;546;421;0	693;0	710;637	556;3	710;0;535;415;0	478;0	742;638	311;3	821;0;5;537;418; ; ; ; ;
4770;238;537;428;0	692;0	711;637	556;3	763;0;528;412;0	478;0	742;638	311;3	806;0;5;537;418; ; ; ; ;
4790;239;548;422;0	692;0	712;637	556;3	769;0;534;409;0	477;0	743;638	311;3	817;0;5;537;418; ; ; ; ;
4810;240;546;431;0	691;0	712;637	556;3	746;0;532;415;0	477;0	744;638	311;3	857;0;5;537;418; ; ; ; ;
4830;241;544;430;0	691;0	712;637	566;3	742;0;530;413;0	476;0	744;637	691;3	851;0;5;537;418; ; ; ; ;
4850;242;541;425;0	690;0	712;637	566;3	790;0;528;415;0	476;0	744;637	691;3	861;0;5;537;418; ; ; ; ;
4870;243;532;420;0	689;0	712;637	566;3	782;0;531;414;0	475;0	744;637	691;3	851;0;5;537;418; ; ; ; ;
4890;244;538;430;0	689;0	711;637	566;3	777;0;532;414;0	474;0	744;637	691;3	879;0;5;537;418; ; ; ; ;
4910;245;543;431;0	688;0	711;637	566;3	776;0;533;416;0	474;0	744;637	691;3	877;0;5;537;418; ; ; ; ;
4929;246;540;431;0	687;0	711;637	262;3	772;0;534;416;0	473;0	745;636	691;3	869;0;5;537;418; ; ; ; ;
4949;247;544;427;0	686;0	711;637	262;3	782;0;528;420;0	472;0	745;636	691;3	906;0;5;537;418; ; ; ; ;
4969;248;547;426;0	686;0	711;637	262;3	810;0;535;417;0	471;0	744;636	691;3	914;0;5;537;418; ; ; ; ;
4989;249;496;362;0	686;0	709;637	262;3	853;0;508;353;0	472;0	743;636	691;3	962;0; ; ; ; ; ; ; ;
5009;250;468;202;0	686;0	706;637	262;3	824;0;488;208;0	473;0	740;636	691;3	942;0; ; ; ; ; ; ; ;
5029;251;445;176;0	687;0	703;631	241;3	807;0;481;178;0	474;0	738;633	175;3	941;0; ; ; ; ; ; ; ;
5049;252;441;122;0	687;0	700;631	241;3	823;0;443;135;0	474;0	735;633	175;3	955;0;6;445;127; ; ; ; ;
5069;253;446;136;0	688;0	695;631	241;3	790;0;452;137;0	474;0	732;633	175;3	990;0;6;445;127; ; ; ; ;
5089;254;445;129;0	688;0	692;631	241;3	793;0;445;133;0	474;0	730;633	175;3	959;0;6;445;127; ; ; ; ;
5109;255;441;131;0	687;0	689;631	241;3	835;0;443;138;0	473;0	728;633	175;3	984;0;6;445;127; ; ; ; ;
5129;256;443;132;0	685;0	686;631	864;3	824;0;447;135;0	472;0	727;634	477;3	980;0;6;445;127; ; ; ; ;
5149;257;444;127;0	683;0	685;631	864;3	791;0;444;136;0	470;0	727;634	477;4	001;0;6;445;127; ; ; ; ;
5169;258;444;127;0	680;0	684;631	864;3	804;0;447;135;0	467;0	727;634	477;3	970;0;6;445;127; ; ; ; ;
5189;259;440;122;0	678;0	683;631	864;3	753;0;444;136;0	465;0	727;634	477;3	988;0;6;445;127; ; ; ; ;
5209;260;443;122;0	674;0	681;631	864;3	809;0;449;140;0	462;0	727;634	477;3	966;0;6;445;127; ; ; ; ;
5229;261;443;124;0	671;0	680;631	060;3	789;0;450;140;0	459;0	728;634	499;3	971;0;6;445;127; ; ; ; ;
5248;262;445;122;0	668;0	680;631	060;3	767;0;449;128;0	456;0	729;634	499;3	979;0;6;445;127; ; ; ; ;
5268;263;441;129;0	664;0	679;631	060;3	758;0;450;136;0	453;0	730;634	499;3	915;0;6;445;127; ; ; ; ;
5288;264;441;130;0	661;0	679;631	060;3	760;0;446;127;0	450;0	731;634	499;3	911;0;6;445;127; ; ; ; ;
5308;265;443;132;0	658;0	678;631	060;3	735;0;453;129;0	447;0	732;634	499;3	878;0;6;445;127; ; ; ; ;
5328;266;443;135;0	655;0	678;630	374;3	725;0;452;129;0	445;0	733;635	708;3	872;0;6;445;127; ; ; ; ;
5348;267;441;116;0	653;0	679;630	374;3	735;0;453;121;0	442;0	735;635	708;3	899;0;6;445;127; ; ; ; ;
5368;268;445;126;0	651;0	679;630	374;3	697;0;449;127;0	440;0	735;635	708;3	842;0;6;445;127; ; ; ; ;
5388;269;449;126;0	649;0	678;630	374;3	710;0;445;131;0	439;0	736;635	708;3	845;0;6;445;127; ; ; ; ;
5408;270;442;121;0	647;0	678;630	374;3	712;0;447;120;0	437;0	737;635	708;3	859;0;6;445;127; ; ; ; ;
5428;271;445;126;0	646;0	677;630	291;3	713;0;448;124;0	436;0	737;635	315;3	864;0;6;445;127; ; ; ; ;
5448;272;442;120;0	645;0	677;630	291;3	717;0;445;125;0	435;0	738;635	315;3	832;0;6;445;127; ; ; ; ;
5468;273;447;124;0	644;0	677;630	291;3	689;0;449;123;0	434;0	738;635	315;3	853;0;6;445;127; ; ; ; ;
5488;274;441;130;0	643;0	677;630	291;3	719;0;453;129;0	434;0	739;635	315;3	875;0;6;445;127; ; ; ; ;
5508;275;441;114;0	643;0	678;630	291;3	703;0;452;128;0	433;0	740;635	315;3	892;0;6;445;127; ; ; ; ;
5527;276;442;118;0	642;0	678;629	431;3	690;0;454;127;0	433;0	740;635	793;3	911;0;6;445;127; ; ; ; ;
5548;277;443;123;0	642;0	679;629	431;3	738;0;450;127;0	433;0	741;635	793;3	889;0;6;445;127; ; ; ; ;
5567;278;445;122;0	642;0	679;629	431;3	700;0;458;125;0	433;0	740;635	793;3	898;0;6;445;127; ; ; ; ;
5587;279;442;131;0	642;0	679;629	431;3	716;0;449;126;0	432;0	740;635	793;3	917;0;6;445;127; ; ; ; ;
5607;280;439;120;0	641;0	679;629	431;3	708;0;447;124;0	432;0	740;635	793;3	942;0;6;445;127; ; ; ; ;
5627;281;439;118;0	641;0	678;631	830;3	730;0;449;123;0	432;0	740;636	258;3	958;0;6;445;127; ; ; ; ;
5647;282;435;121;0	641;0	679;631	830;3	757;0;447;122;0	432;0	740;636	258;3	916;0;6;445;127; ; ; ; ;
5667;283;443;126;0	642;0	679;631	830;3	746;0;443;123;0	432;0	740;636	258;3	952;0;6;445;127; ; ; ; ;
5687;284;445;134;0	642;0	679;631	830;3	734;0;452;122;0	433;0	740;636	258;3	908;0;6;445;127; ; ; ; ;
5707;285;426;67;0	642;0	680;631	830;3	719;0;444;70;0	433;0	741;636	258;3	941;0;7;438;57; ; ; ; ;
5727;286;430;76;0	642;0	679;626	805;3	679;0;447;69;0	433;0	740;634	506;3	912;0;7;438;57; ; ; ; ;
5747;287;429;58;0	643;0	680;626	805;3	710;0;446;59;0	433;0	740;634	506;3	889;0;7;438;57; ; ; ; ;
5767;288;430;61;0	643;0	680;626	805;3	691;0;443;64;0	434;0	740;634	506;3	866;0;7;438;57; ; ; ; ;
5787;289;428;67;0	643;0	680;626	805;3	666;0;451;63;0	434;0	740;634	506;3	904;0;7;438;57; ; ; ; ;
5807;290;430;61;0	644;0	681;626	805;3	707;0;446;58;0	435;0	740;634	506;3	896;0;7;438;57; ; ; ; ;
5827;291;429;62;0	645;0	680;627	447;3	694;0;446;61;0	435;0	740;634	471;3	895;0;7;438;57; ; ; ; ;
5846;292;438;56;0	645;0	682;627	447;3	686;0;450;55;0	436;0	741;634	471;3	895;0;7;438;57; ; ; ; ;
5866;293;428;57;0	646;0	682;627	447;3	657;0;447;55;0	436;0	740;634	471;3	876;0;7;438;57; ; ; ; ;
5886;294;431;57;0	646;0	682;627	447;3	678;0;446;59;0	436;0	740;634	471;3	826;0;7;438;57; ; ; ; ;
5906;295;435;55;0	647;0	682;627	447;3	651;0;452;59;0	437;0	740;634	471;3	810;0;7;438;57; ; ; ; ;
5926;296;430;52;0	647;0	681;628	942;3	664;0;450;58;0	437;0	739;634	610;3	796;0;7;438;57; ; ; ; ;
5946;297;428;51;0	648;0	682;628	942;3	616;0;450;64;0	438;0	739;634	610;3	793;0;7;438;57; ; ; ; ;
5966;298;434;58;0	648;0	682;628	942;3	608;0;445;58;0	438;0	739;634	610;3	805;0;7;438;57; ; ; ; ;
5986;299;435;55;0	649;0	682;628	942;3	612;0;440;53;0	439;0	739;634	610;3	744;0;7;438;57; ; ; ; ;
6006;300;425;52;0	649;0	682;628	942;3	641;0;451;59;0	439;0	738;634	610;3	787;0;7;438;57; ; ; ; ;
6026;301;429;59;0	650;0	681;627	109;3	630;0;447;56;0	439;0	737;635	496;3	782;0;7;438;57; ; ; ; ;
6046;302;432;59;0	650;0	682;627	109;3	593;0;451;56;0	440;0	738;635	496;3	778;0;7;438;57; ; ; ; ;
6066;303;429;59;0	650;0	681;627	109;3	579;0;443;50;0	440;0	738;635	496;3	782;0;7;438;57; ; ; ; ;
6086;304;429;58;0	651;0	681;627	109;3	577;0;452;57;0	440;0	737;635	496;3	782;0;7;438;57; ; ; ; ;
6106;305;430;60;0	651;0	681;627	109;3	615;0;443;61;0	441;0	737;635	496;3	786;0;7;438;57; ; ; ; ;
6125;306;429;55;0	652;0	680;629	801;3	625;0;446;62;0	441;0	736;635	004;3	784;0;7;438;57; ; ; ; ;
6145;307;431;50;0	652;0	681;629	801;3	642;0;452;50;0	441;0	737;635	004;3	789;0;7;438;57; ; ; ; ;
6165;308;427;56;0	652;0	681;629	801;3	615;0;442;48;0	441;0	737;635	004;3	785;0;7;438;57; ; ; ; ;
6185;309;434;50;0	652;0	681;629	801;3	667;0;442;54;0	442;0	737;635	004;3	835;0;7;438;57; ; ; ; ;
6205;310;436;50;0	653;0	681;629	801;3	627;0;446;66;0	442;0	736;635	004;3	778;0;7;438;57; ; ; ; ;
6225;311;436;54;0	653;0	680;628	258;3	616;0;441;67;0	442;0	735;635	321;3	795;0;7;438;57; ; ; ; ;
6245;312;422;51;0	653;0	681;628	258;3	670;0;448;51;0	442;0	736;635	321;3	852;0;7;438;57; ; ; ; ;
6265;313;430;52;0	653;0	681;628	258;3	706;0;444;55;0	442;0	735;635	321;3	843;0;7;438;57; ; ; ; ;
6285;314;431;54;0	653;0	680;628	258;3	684;0;441;55;0	442;0	735;635	321;3	868;0;7;438;57; ; ; ; ;
6305;315;430;63;0	653;0	680;628	258;3	682;0;453;51;0	443;0	735;635	321;3	856;0;7;438;57; ; ; ; ;
6325;316;430;63;0	654;0	679;629	354;3	687;0;450;55;0	443;0	734;634	414;3	853;0;7;438;57; ; ; ; ;
6345;317;429;53;0	654;0	680;629	354;3	735;0;443;56;0	443;0	734;634	414;3	893;0;7;438;57; ; ; ; ;
6365;318;427;53;0	655;0	680;629	354;3	739;0;453;60;0	444;0	734;634	414;3	882;0;7;438;57; ; ; ; ;
6385;319;426;56;0	655;0	680;629	354;3	722;0;445;63;0	444;0	734;634	414;3	865;0;7;438;57; ; ; ; ;
6405;320;429;53;0	655;0	680;629	354;3	676;0;447;61;0	444;0	734;634	414;3	891;0;7;438;57; ; ; ; ;
6425;321;427;56;0	656;0	680;628	182;3	662;0;451;62;0	445;0	733;634	904;3	884;0;7;438;57; ; ; ; ;
6444;322;425;53;0	656;0	681;628	182;3	714;0;439;56;0	445;0	734;634	904;3	880;0;7;438;57; ; ; ; ;
6464;323;430;76;0	657;0	681;628	182;3	689;0;450;71;0	446;0	734;634	904;3	919;0;7;438;57; ; ; ; ;
6484;324;450;305;0	656;0	683;628	182;3	713;0;430;298;0	446;0	735;634	904;3	931;0; ; ; ; ; ; ; ;
6504;325;442;418;0	656;0	684;628	182;3	748;0;423;411;0	446;0	736;634	904;3	928;0; ; ; ; ; ; ; ;
6524;326;452;529;0	657;0	684;635	913;3	789;0;425;522;0	446;0	736;640	397;3	958;0; ; ; ; ; ; ; ;
6544;327;436;416;0	657;0	685;635	913;3	770;0;430;409;0	446;0	737;640	397;3	946;0;8;432;424; ; ; ; ;
6564;328;441;431;0	657;0	685;635	913;3	792;0;419;425;0	446;0	737;640	397;3	922;0;8;432;424; ; ; ; ;
6584;329;437;428;0	658;0	685;635	913;3	771;0;422;422;0	447;0	737;640	397;3	919;0;8;432;424; ; ; ; ;
6604;330;437;425;0	658;0	685;635	913;3	795;0;431;420;0	447;0	737;640	397;3	928;0;8;432;424; ; ; ; ;
6624;331;438;432;0	658;0	685;635	878;3	789;0;426;418;0	447;0	736;640	136;3	927;0;8;432;424; ; ; ; ;
6644;332;441;428;0	659;0	685;635	878;3	774;0;422;421;0	447;0	736;640	136;3	975;0;8;432;424; ; ; ; ;
6664;333;432;427;0	659;0	685;635	878;3	798;0;428;427;0	448;0	736;640	136;3	936;0;8;432;424; ; ; ; ;
6684;334;439;424;0	660;0	686;635	878;3	806;0;423;424;0	448;0	736;640	136;3	921;0;8;432;424; ; ; ; ;
6703;335;435;424;0	660;0	686;635	878;3	760;0;430;427;0	448;0	736;640	136;3	938;0;8;432;424; ; ; ; ;
6723;336;439;424;0	660;0	686;635	441;3	770;0;429;426;0	449;0	736;640	210;3	934;0;8;432;424; ; ; ; ;
6743;337;436;431;0	661;0	686;635	441;3	735;0;422;415;0	449;0	736;640	210;3	911;0;8;432;424; ; ; ; ;
6764;338;437;421;0	661;0	687;635	441;3	725;0;425;414;0	449;0	737;640	210;3	869;0;8;432;424; ; ; ; ;
6783;339;441;431;0	661;0	687;635	441;3	711;0;430;424;0	449;0	737;640	210;3	874;0;8;432;424; ; ; ; ;
6803;340;443;431;0	660;0	687;635	441;3	737;0;430;424;0	448;0	737;640	210;3	853;0;8;432;424; ; ; ; ;
6823;341;444;427;0	660;0	687;638	048;3	743;0;430;424;0	448;0	737;641	089;3	855;0;8;432;424; ; ; ; ;
6843;342;434;421;0	660;0	688;638	048;3	739;0;424;417;0	448;0	737;641	089;3	808;0;8;432;424; ; ; ; ;
6863;343;440;426;0	660;0	688;638	048;3	717;0;428;413;0	448;0	738;641	089;3	817;0;8;432;424; ; ; ; ;
6883;344;437;430;0	660;0	688;638	048;3	725;0;435;420;0	448;0	738;641	089;3	811;0;8;432;424; ; ; ; ;
6903;345;442;425;0	660;0	688;638	048;3	721;0;430;424;0	448;0	738;641	089;3	830;0;8;432;424; ; ; ; ;
6923;346;441;428;0	660;0	688;635	102;3	709;0;433;424;0	448;0	738;640	283;3	828;0;8;432;424; ; ; ; ;
6943;347;436;431;0	660;0	689;635	102;3	731;0;419;418;0	448;0	739;640	283;3	860;0;8;432;424; ; ; ; ;
6963;348;442;428;0	660;0	689;635	102;3	742;0;432;416;0	449;0	739;640	283;3	846;0;8;432;424; ; ; ; ;
6983;349;397;420;0	661;0	689;635	102;3	735;0;380;405;0	449;0	739;640	283;3	906;0;9;393;420; ; ; ; ;
7003;350;397;422;0	661;0	689;635	102;3	761;0;380;411;0	450;0	738;640	283;3	876;0;9;393;420; ; ; ; ;
7022;351;397;422;0	662;0	689;637	653;3	780;0;380;407;0	450;0	738;640	189;3	885;0;9;393;420; ; ; ; ;
7042;352;400;420;0	662;0	690;637	653;3	803;0;383;413;0	450;0	738;640	189;3	884;0;9;393;420; ; ; ; ;
7062;353;390;425;0	662;0	690;637	653;3	776;0;382;414;0	450;0	738;640	189;3	912;0;9;393;420; ; ; ; ;
7082;354;399;431;0	662;0	690;637	653;3	779;0;388;416;0	450;0	738;640	189;3	907;0;9;393;420; ; ; ; ;
7102;355;404;425;0	663;0	690;637	653;3	795;0;392;420;0	451;0	738;640	189;3	877;0;9;393;420; ; ; ; ;
7122;356;401;426;0	663;0	690;637	500;3	781;0;394;421;0	451;0	738;640	931;3	893;0;9;393;420; ; ; ; ;
7142;357;403;418;0	663;0	690;637	500;3	824;0;386;414;0	451;0	738;640	931;3	907;0;9;393;420; ; ; ; ;
7162;358;396;420;0	663;0	691;637	500;3	778;0;391;414;0	451;0	738;640	931;3	920;0;9;393;420; ; ; ; ;
7182;359;405;425;0	664;0	691;637	500;3	785;0;389;409;0	452;0	738;640	931;3	892;0;9;393;420; ; ; ; ;
7202;360;398;425;0	665;0	691;637	500;3	794;0;384;412;0	452;0	738;640	931;3	943;0;9;393;420; ; ; ; ;
7222;361;402;424;0	665;0	691;638	023;3	805;0;386;411;0	453;0	738;640	228;3	937;0;9;393;420; ; ; ; ;
7242;362;403;421;0	666;0	691;638	023;3	758;0;382;415;0	453;0	738;640	228;3	882;0;9;393;420; ; ; ; ;
7262;363;396;431;0	666;0	692;638	023;3	761;0;394;417;0	454;0	738;640	228;3	883;0;9;393;420; ; ; ; ;
7282;364;396;431;0	666;0	692;638	023;3	792;0;389;419;0	454;0	738;640	228;3	874;0;9;393;420; ; ; ; ;
7301;365;396;427;0	666;0	692;638	023;3	773;0;393;414;0	454;0	738;640	228;3	888;0;9;393;420; ; ; ; ;
7321;366;396;432;0	666;0	692;638	042;3	784;0;391;417;0	453;0	738;639	002;3	880;0;9;393;420; ; ; ; ;
7341;367;400;430;0	666;0	692;638	042;3	784;0;384;413;0	453;0	738;639	002;3	862;0;9;393;420; ; ; ; ;
7361;368;395;429;0	666;0	692;638	042;3	761;0;381;415;0	453;0	737;639	002;3	889;0;9;393;420; ; ; ; ;
7381;369;400;427;0	666;0	692;638	042;3	787;0;381;417;0	453;0	737;639	002;3	882;0;9;393;420; ; ; ; ;
7401;370;404;428;0	666;0	692;638	042;3	781;0;386;418;0	453;0	737;639	002;3	858;0;9;393;420; ; ; ; ;
7421;371;403;427;0	666;0	692;638	195;3	777;0;385;419;0	453;0	737;640	084;3	876;0;9;393;420; ; ; ; ;
7441;372;399;424;0	666;0	692;638	195;3	779;0;395;416;0	453;0	737;640	084;3	846;0;9;393;420; ; ; ; ;
7461;373;396;424;0	666;0	692;638	195;3	798;0;385;417;0	454;0	737;640	084;3	876;0;9;393;420; ; ; ; ;
7481;374;401;423;0	667;0	692;638	195;3	803;0;390;420;0	454;0	737;640	084;3	861;0;9;393;420; ; ; ; ;
7501;375;399;420;0	667;0	692;638	195;3	794;0;391;417;0	455;0	737;640	084;3	840;0;9;393;420; ; ; ; ;
7521;376;399;420;0	668;0	692;637	251;3	789;0;391;418;0	455;0	737;641	037;3	856;0;9;393;420; ; ; ; ;
7541;377;398;427;0	668;0	692;637	251;3	767;0;387;410;0	455;0	737;641	037;3	833;0;9;393;420; ; ; ; ;
7561;378;408;425;0	668;0	692;637	251;3	756;0;393;414;0	456;0	736;641	037;3	847;0;9;393;420; ; ; ; ;
7581;379;402;428;0	668;0	692;637	251;3	755;0;397;417;0	456;0	736;641	037;3	830;0;9;393;420; ; ; ; ;
7601;380;398;428;0	668;0	692;637	251;3	790;0;395;418;0	456;0	736;641	037;3	831;0;9;393;420; ; ; ; ;
7620;381;401;427;0	669;0	692;637	840;3	789;0;397;420;0	456;0	736;639	199;3	823;0;9;393;420; ; ; ; ;
7640;382;401;433;0	669;0	692;637	840;3	777;0;388;417;0	456;0	735;639	199;3	817;0;9;393;420; ; ; ; ;
7660;383;420;388;0	669;0	691;637	840;3	797;0;423;384;0	456;0	734;639	199;3	817;0; ; ; ; ; ; ; ;
7680;384;455;250;0	668;0	689;637	840;3	729;0;471;257;0	456;0	733;639	199;3	775;0; ; ; ; ; ; ; ;
7700;385;451;141;0	669;0	688;637	840;3	693;0;475;151;0	457;0	731;639	199;3	804;0; ; ; ; ; ; ; ;
7721;386;447;68;0	669;0	688;632	283;3	648;0;477;83;0	457;0	730;636	597;3	778;0; ; ; ; ; ; ; ;
7740;387;460;136;0	670;0	688;632	283;3	675;0;461;144;0	457;0	730;636	597;3	782;0;10;457;134; ; ; ; ;
7760;388;452;144;0	670;0	687;632	283;3	655;0;465;148;0	458;0	729;636	597;3	789;0;10;457;134; ; ; ; ;
7780;389;456;131;0	671;0	687;632	283;3	639;0;460;142;0	458;0	729;636	597;3	761;0;10;457;134; ; ; ; ;
7801;390;457;142;0	671;0	686;632	283;3	626;0;468;138;0	459;0	728;636	597;3	744;0;10;457;134; ; ; ; ;
7820;391;457;138;0	672;0	686;631	763;3	611;0;467;140;0	459;0	727;635	463;3	731;0;10;457;134; ; ; ; ;
7840;392;460;138;0	673;0	686;631	763;3	639;0;457;141;0	459;0	727;635	463;3	736;0;10;457;134; ; ; ; ;
7860;393;457;142;0	673;0	686;631	763;3	641;0;466;143;0	460;0	727;635	463;3	735;0;10;457;134; ; ; ; ;
7880;394;450;135;0	674;0	686;631	763;3	588;0;463;138;0	460;0	726;635	463;3	722;0;10;457;134; ; ; ; ;
7899;395;460;127;0	674;0	686;631	763;3	594;0;467;136;0	461;0	726;635	463;3	713;0;10;457;134; ; ; ; ;
7921;396;457;123;0	675;0	685;634	025;3	612;0;466;136;0	461;0	725;635	110;3	706;0;10;457;134; ; ; ; ;
7939;397;455;136;0	675;0	685;634	025;3	540;0;462;130;0	462;0	725;635	110;3	630;0;10;457;134; ; ; ; ;
7960;398;455;135;0	675;0	685;634	025;3	546;0;465;142;0	462;0	724;635	110;3	606;0;10;457;134; ; ; ; ;
7979;399;451;128;0	676;0	685;634	025;3	508;0;457;136;0	462;0	724;635	110;3	637;0;10;457;134; ; ; ; ;
8000;400;455;136;0	676;0	685;634	025;3	546;0;461;138;0	463;0	724;635	110;3	625;0;10;457;134; ; ; ; ;
8019;401;454;135;0	677;0	685;633	014;3	528;0;461;141;0	463;0	724;634	460;3	617;0;10;457;134; ; ; ; ;
8040;402;458;131;0	677;0	686;633	014;3	420;0;460;136;0	463;0	724;634	460;3	540;0;10;457;134; ; ; ; ;
8059;403;455;126;0	677;0	686;633	014;3	463;0;459;139;0	463;0	725;634	460;3	543;0;10;457;134; ; ; ; ;
8080;404;453;126;0	677;0	686;633	014;3	468;0;462;143;0	463;0	725;634	460;3	540;0;10;457;134; ; ; ; ;
8099;405;460;122;0	677;0	686;633	014;3	507;0;456;135;0	463;0	725;634	460;3	554;0;10;457;134; ; ; ; ;
8121;406;459;121;0	677;0	685;632	491;3	521;0;456;136;0	463;0	725;635	617;3	563;0;10;457;134; ; ; ; ;
8139;407;451;131;0	677;0	685;632	491;3	429;0;456;138;0	463;0	725;635	617;3	578;0;10;457;134; ; ; ; ;
8160;408;452;134;0	677;0	685;632	491;3	471;0;450;146;0	463;0	724;635	617;3	565;0;10;457;134; ; ; ; ;
8179;409;455;136;0	676;0	685;632	491;3	480;0;462;137;0	463;0	725;635	617;3	532;0;10;457;134; ; ; ; ;
8201;410;454;130;0	676;0	685;632	491;3	454;0;455;126;0	462;0	725;635	617;3	539;0;10;457;134; ; ; ; ;
8218;411;455;132;0	676;0	685;632	136;3	450;0;454;131;0	462;0	725;633	312;3	533;0;10;457;134; ; ; ; ;
8240;412;459;127;0	675;0	686;632	136;3	452;0;460;140;0	462;0	725;633	312;3	586;0;10;457;134; ; ; ; ;
8258;413;453;131;0	675;0	686;632	136;3	477;0;451;141;0	462;0	726;633	312;3	569;0;10;457;134; ; ; ; ;
8280;414;460;135;0	675;0	686;632	136;3	443;0;450;141;0	462;0	726;633	312;3	607;0;10;457;134; ; ; ; ;
8298;415;459;132;0	675;0	686;632	136;3	469;0;455;135;0	462;0	726;633	312;3	567;0;10;457;134; ; ; ; ;
8318;416;458;136;0	676;0	686;631	301;3	450;0;450;132;0	462;0	726;635	535;3	591;0;10;457;134; ; ; ; ;
8338;417;455;127;0	676;0	687;631	301;3	470;0;464;124;0	462;0	726;635	535;3	610;0;10;457;134; ; ; ; ;
8358;418;451;126;0	676;0	687;631	301;3	458;0;461;133;0	462;0	726;635	535;3	621;0;10;457;134; ; ; ; ;
8378;419;452;141;0	676;0	687;631	301;3	491;0;463;132;0	462;0	726;635	535;3	619;0;10;457;134; ; ; ; ;
8398;420;453;132;0	676;0	687;631	301;3	483;0;459;137;0	462;0	726;635	535;3	629;0;10;457;134; ; ; ; ;
8418;421;454;135;0	676;0	687;631	780;3	489;0;459;141;0	462;0	726;633	617;3	620;0;10;457;134; ; ; ; ;
8438;422;458;129;0	676;0	687;631	780;3	476;0;461;141;0	462;0	727;633	617;3	641;0;10;457;134; ; ; ; ;
8458;423;456;127;0	676;0	688;631	780;3	487;0;456;138;0	462;0	727;633	617;3	614;0;10;457;134; ; ; ; ;
8478;424;373;216;0	676;0	688;631	780;3	452;0;378;207;0	463;0	727;633	617;3	632;0; ; ; ; ; ; ; ;
8497;425;257;347;0	677;0	690;631	780;3	541;0;245;340;0	465;0	729;633	617;3	602;0; ; ; ; ; ; ; ;
8518;426;214;382;0	677;0	690;635	918;3	566;0;201;366;0	465;0	729;639	645;3	637;0; ; ; ; ; ; ; ;
8537;427;251;388;0	678;0	691;635	918;3	550;0;227;378;0	465;0	729;639	645;3	643;0;11;235;383; ; ; ; ;
8557;428;238;388;0	678;0	691;635	918;3	541;0;223;373;0	465;0	729;639	645;3	677;0;11;235;383; ; ; ; ;
8577;429;240;390;0	678;0	691;635	918;3	568;0;223;370;0	465;0	729;639	645;3	675;0;11;235;383; ; ; ; ;
8597;430;242;388;0	678;0	691;635	918;3	555;0;229;374;0	465;0	729;639	645;3	670;0;11;235;383; ; ; ; ;
8617;431;246;390;0	679;0	691;633	816;3	547;0;227;373;0	465;0	729;640	122;3	669;0;11;235;383; ; ; ; ;
8637;432;242;393;0	679;0	691;633	816;3	568;0;221;371;0	465;0	730;640	122;3	697;0;11;235;383; ; ; ; ;
8657;433;246;385;0	679;0	692;633	816;3	541;0;219;367;0	465;0	730;640	122;3	695;0;11;235;383; ; ; ; ;
8677;434;250;394;0	679;0	692;633	816;3	547;0;224;369;0	465;0	730;640	122;3	692;0;11;235;383; ; ; ; ;
8697;435;249;399;0	679;0	692;633	816;3	567;0;227;371;0	465;0	730;640	122;3	689;0;11;235;383; ; ; ; ;
8717;436;250;396;0	679;0	692;635	893;3	566;0;228;369;0	465;0	730;640	334;3	688;0;11;235;383; ; ; ; ;
8737;437;240;392;0	679;0	692;635	893;3	584;0;234;375;0	465;0	730;640	334;3	675;0;11;235;383; ; ; ; ;
8757;438;247;394;0	678;0	692;635	893;3	575;0;223;367;0	465;0	730;640	334;3	723;0;11;235;383; ; ; ; ;
8777;439;247;390;0	678;0	692;635	893;3	573;0;228;374;0	464;0	731;640	334;3	723;0;11;235;383; ; ; ; ;
8797;440;248;397;0	678;0	692;635	893;3	559;0;234;370;0	464;0	731;640	334;3	692;0;11;235;383; ; ; ; ;
8816;441;248;398;0	678;0	693;635	234;3	549;0;230;373;0	464;0	731;640	019;3	716;0;11;235;383; ; ; ; ;
8836;442;244;401;0	678;0	693;635	234;3	558;0;234;367;0	464;0	731;640	019;3	672;0;11;235;383; ; ; ; ;
8856;443;240;396;0	678;0	693;635	234;3	592;0;223;378;0	464;0	731;640	019;3	661;0;11;235;383; ; ; ; ;
8876;444;248;394;0	678;0	693;635	234;3	561;0;222;380;0	464;0	731;640	019;3	677;0;11;235;383; ; ; ; ;
8896;445;248;395;0	678;0	693;635	234;3	536;0;221;378;0	464;0	731;640	019;3	642;0;11;235;383; ; ; ; ;
8916;446;248;394;0	678;0	693;635	437;3	545;0;221;380;0	464;0	731;639	574;3	639;0;11;235;383; ; ; ; ;
8936;447;225;392;0	678;0	693;635	437;3	562;0;227;380;0	464;0	732;639	574;3	718;0;11;235;383; ; ; ; ;
8956;448;183;435;0	679;0	694;635	437;3	602;0;173;414;0	465;0	732;639	574;3	749;0;12;185;415; ; ; ; ;
8976;449;177;425;0	679;0	694;635	437;3	604;0;172;412;0	465;0	732;639	574;3	684;0;12;185;415; ; ; ; ;
8996;450;185;420;0	679;0	694;635	437;3	595;0;180;401;0	465;0	732;639	574;3	721;0;12;185;415; ; ; ; ;
9016;451;189;420;0	679;0	694;629	426;3	561;0;182;397;0	465;0	732;638	837;3	716;0;12;185;415; ; ; ; ;
9036;452;191;423;0	679;0	694;629	426;3	602;0;184;406;0	465;0	732;638	837;3	716;0;12;185;415; ; ; ; ;
9056;453;190;426;0	679;0	694;629	426;3	609;0;187;410;0	465;0	732;638	837;3	768;0;12;185;415; ; ; ; ;
9076;454;193;423;0	678;0	694;629	426;3	641;0;182;407;0	465;0	732;638	837;3	768;0;12;185;415; ; ; ; ;
9095;455;189;422;0	678;0	694;629	426;3	624;0;182;403;0	465;0	733;638	837;3	801;0;12;185;415; ; ; ; ;
9115;456;188;421;0	678;0	694;631	584;3	652;0;181;403;0	465;0	733;640	495;3	821;0;12;185;415; ; ; ; ;
9135;457;186;430;0	678;0	694;631	584;3	678;0;189;415;0	464;0	733;640	495;3	822;0;12;185;415; ; ; ; ;
9155;458;197;428;0	678;0	695;631	584;3	670;0;178;413;0	464;0	733;640	495;3	833;0;12;185;415; ; ; ; ;
9175;459;191;430;0	677;0	695;631	584;3	658;0;185;402;0	464;0	734;640	495;3	808;0;12;185;415; ; ; ; ;
9195;460;285;431;0	676;0	695;631	584;3	702;0;278;405;0	463;0	734;640	495;3	839;0;13;271;419; ; ; ; ;
9215;461;297;428;0	676;0	695;634	337;3	713;0;281;405;0	462;0	734;641	082;3	836;0;13;271;419; ; ; ; ;
9235;462;285;428;0	676;0	695;634	337;3	692;0;268;402;0	462;0	734;641	082;3	840;0;13;271;419; ; ; ; ;
9255;463;281;430;0	675;0	694;634	337;3	670;0;261;404;0	462;0	734;641	082;3	795;0;13;271;419; ; ; ; ;
9275;464;267;425;0	675;0	694;634	337;3	711;0;253;408;0	462;0	734;641	082;3	837;0;13;271;419; ; ; ; ;
9295;465;275;426;0	675;0	694;634	337;3	674;0;263;411;0	462;0	734;641	082;3	821;0;13;271;419; ; ; ; ;
9315;466;269;425;0	675;0	694;634	259;3	689;0;261;416;0	461;0	734;639	380;3	797;0;13;271;419; ; ; ; ;
9335;467;283;425;0	675;0	695;634	259;3	666;0;260;413;0	461;0	734;639	380;3	789;0;13;271;419; ; ; ; ;
9355;468;273;431;0	674;0	695;634	259;3	693;0;265;413;0	461;0	734;639	380;3	784;0;13;271;419; ; ; ; ;
9375;469;274;430;0	674;0	695;634	259;3	697;0;265;410;0	461;0	734;639	380;3	804;0;13;271;419; ; ; ; ;
9394;470;280;431;0	675;0	695;634	259;3	738;0;260;411;0	461;0	734;639	380;3	806;0;13;271;419; ; ; ; ;
9414;471;275;431;0	675;0	695;634	150;3	754;0;262;410;0	461;0	734;639	384;3	807;0;13;271;419; ; ; ; ;
9434;472;280;423;0	675;0	695;634	150;3	747;0;265;413;0	461;0	734;639	384;3	822;0;13;271;419; ; ; ; ;
9454;473;273;432;0	675;0	695;634	150;3	689;0;266;411;0	462;0	734;639	384;3	809;0;13;271;419; ; ; ; ;
9474;474;277;432;0	675;0	695;634	150;3	748;0;267;412;0	462;0	734;639	384;3	818;0;13;271;419; ; ; ; ;
9494;475;278;434;0	675;0	695;634	150;3	752;0;267;412;0	462;0	734;639	384;3	810;0;13;271;419; ; ; ; ;
9514;476;275;435;0	675;0	695;634	211;3	738;0;268;412;0	461;0	734;639	776;3	815;0;13;271;419; ; ; ; ;
9534;477;325;425;0	674;0	695;634	211;3	726;0;316;411;0	461;0	734;639	776;3	818;0; ; ; ; ; ; ; ;
9554;478;400;401;0	673;0	694;634	211;3	727;0;392;400;0	460;0	734;639	776;3	802;0;14;391;408; ; ; ; ;
9574;479;408;401;0	673;0	694;634	211;3	720;0;406;396;0	460;0	734;639	776;3	806;0;14;391;408; ; ; ; ;
9594;480;407;412;0	673;0	694;634	211;3	713;0;405;393;0	460;0	734;639	776;3	801;0;14;391;408; ; ; ; ;
9614;481;405;396;0	673;0	694;637	837;3	731;0;405;389;0	460;0	734;639	953;3	803;0;14;391;408; ; ; ; ;
9634;482;412;407;0	673;0	694;637	837;3	751;0;395;394;0	460;0	734;639	953;3	769;0;14;391;408; ; ; ; ;
9654;483;418;405;0	673;0	694;637	837;3	719;0;398;395;0	459;0	734;639	953;3	815;0;14;391;408; ; ; ; ;
9674;484;417;404;0	673;0	694;637	837;3	742;0;398;392;0	459;0	734;639	953;3	798;0;14;391;408; ; ; ; ;
9693;485;414;404;0	673;0	694;637	837;3	769;0;395;397;0	459;0	734;639	953;3	808;0;14;391;408; ; ; ; ;
9713;486;418;404;0	673;0	694;637	881;3	760;0;397;397;0	460;0	734;639	479;3	798;0;14;391;408; ; ; ; ;
9733;487;414;405;0	673;0	694;637	881;3	741;0;402;395;0	460;0	734;639	479;3	796;0;14;391;408; ; ; ; ;
9753;488;417;405;0	673;0	694;637	881;3	765;0;404;386;0	460;0	734;639	479;3	809;0;14;391;408; ; ; ; ;
9773;489;412;409;0	674;0	694;637	881;3	709;0;399;390;0	460;0	734;639	479;3	797;0;14;391;408; ; ; ; ;
9793;490;407;408;0	674;0	694;637	881;3	700;0;393;390;0	460;0	734;639	479;3	788;0;14;391;408; ; ; ; ;
9813;491;407;409;0	674;0	694;637	743;3	690;0;392;390;0	460;0	734;640	742;3	798;0;14;391;408; ; ; ; ;
9833;492;409;400;0	674;0	694;637	743;3	688;0;398;393;0	460;0	734;640	742;3	779;0;14;391;408; ; ; ; ;
9853;493;417;400;0	674;0	694;637	743;3	689;0;397;394;0	461;0	734;640	742;3	763;0;14;391;408; ; ; ; ;
9873;494;417;404;0	674;0	694;637	743;3	676;0;401;388;0	461;0	734;640	742;3	747;0;14;391;408; ; ; ; ;
9893;495;414;407;0	674;0	694;637	743;3	670;0;396;397;0	461;0	733;640	742;3	730;0;14;391;408; ; ; ; ;
9913;496;418;409;0	674;0	694;638	102;3	666;0;396;397;0	461;0	733;640	688;3	714;0;14;391;408; ; ; ; ;
9933;497;390;422;0	675;0	694;638	102;3	713;0;375;415;0	462;0	733;640	688;3	784;0;14;391;408; ; ; ; ;
9953;498;395;419;0	675;0	694;638	102;3	712;0;377;414;0	462;0	733;640	688;3	776;0;14;391;408; ; ; ; ;
9973;499;391;419;0	675;0	694;638	102;3	697;0;374;418;0	462;0	733;640	688;3	759;0;14;391;408; ; ; ; ;
9992;500;389;418;0	675;0	694;638	102;3	685;0;373;417;0	462;0	733;640	688;3	771;0;14;391;408; ; ; ; ;
10012;501;390;417;0	675;0	694;638	514;3	681;0;373;420;0	462;0	733;638	770;3	753;0;14;391;408; ; ; ; ;
10032;502;394;417;0	676;0	694;638	514;3	718;0;375;419;0	462;0	733;638	770;3	793;0;14;391;408; ; ; ; ;
10052;503;386;417;0	676;0	694;638	514;3	755;0;372;417;0	462;0	733;638	770;3	787;0;14;391;408; ; ; ; ;
10072;504;387;420;0	676;0	694;638	514;3	782;0;383;410;0	463;0	733;638	770;3	827;0;14;391;408; ; ; ; ;
10092;505;395;421;0	676;0	694;638	514;3	773;0;382;409;0	463;0	733;638	770;3	795;0;14;391;408; ; ; ; ;
10112;506;391;423;0	676;0	694;637	364;3	759;0;382;407;0	463;0	733;638	949;3	803;0;14;391;408; ; ; ; ;
10132;507;398;417;0	676;0	694;637	364;3	810;0;380;410;0	463;0	733;638	949;3	866;0;14;391;408; ; ; ; ;
10152;508;391;417;0	676;0	694;637	364;3	796;0;379;409;0	463;0	733;638	949;3	846;0;14;391;408; ; ; ; ;
10172;509;389;414;0	676;0	694;637	364;3	815;0;379;408;0	463;0	733;638	949;3	872;0;14;391;408; ; ; ; ;
10192;510;386;412;0	676;0	694;637	364;3	818;0;376;408;0	463;0	733;638	949;3	879;0;14;391;408; ; ; ; ;
10212;511;383;412;0	676;0	694;637	040;3	814;0;375;407;0	463;0	733;640	345;3	885;0;14;391;408; ; ; ; ;
10232;512;385;414;0	676;0	694;637	040;3	821;0;372;408;0	463;0	733;640	345;3	874;0;14;391;408; ; ; ; ;
10252;513;382;417;0	677;0	694;637	040;3	806;0;372;406;0	463;0	733;640	345;3	904;0;14;391;408; ; ; ; ;
10271;514;-800;-600;0	463;0	733;-1	000;-1	000;4;376;412;0	463;0	733;640	345;3	895;0;14;391;408; ; ; ; ;
10292;515;383;414;0	677;0	694;637	040;3	797;0;375;416;0	463;0	732;640	345;3	928;0;14;391;408; ; ; ; ;
10311;516;383;413;0	677;0	694;638	244;3	804;0;376;417;0	463;0	732;640	287;3	933;0;14;391;408; ; ; ; ;
10331;517;387;414;0	677;0	694;638	244;3	818;0;372;415;0	463;0	732;640	287;3	872;0;14;391;408; ; ; ; ;
10351;518;394;416;0	677;0	694;638	244;3	822;0;382;411;0	463;0	733;640	287;3	886;0;14;391;408; ; ; ; ;
10371;519;392;423;0	677;0	694;638	244;3	774;0;386;407;0	463;0	733;640	287;3	861;0;14;391;408; ; ; ; ;
10391;520;389;425;0	677;0	694;638	244;3	746;0;386;405;0	464;0	733;640	287;3	834;0;14;391;408; ; ; ; ;
10411;521;392;429;0	677;0	694;636	283;3	719;0;387;403;0	463;0	733;640	247;3	832;0;14;391;408; ; ; ; ;
10431;522;391;422;0	677;0	695;636	283;3	739;0;377;406;0	463;0	733;640	247;3	795;0;14;391;408; ; ; ; ;
10451;523;383;425;0	677;0	695;636	283;3	709;0;374;407;0	463;0	733;640	247;3	796;0;14;391;408; ; ; ; ;
10471;524;390;425;0	677;0	695;636	283;3	720;0;376;402;0	463;0	733;640	247;3	757;0;14;391;408; ; ; ; ;
10491;525;384;432;0	677;0	695;636	283;3	710;0;380;407;0	463;0	733;640	247;3	744;0;14;391;408; ; ; ; ;
10511;526;386;433;0	677;0	694;637	841;3	723;0;380;405;0	464;0	732;640	161;3	731;0;14;391;408; ; ; ; ;
10531;527;316;230;0	677;0	693;637	841;3	669;0;332;217;0	464;0	731;640	161;3	713;0;15;317;221; ; ; ; ;
10551;528;323;219;0	677;0	693;637	841;3	635;0;320;215;0	464;0	731;640	161;3	679;0;15;317;221; ; ; ; ;
10571;529;319;229;0	677;0	693;637	841;3	641;0;316;212;0	464;0	731;640	161;3	659;0;15;317;221; ; ; ; ;
10590;530;313;227;0	677;0	693;637	841;3	618;0;317;210;0	464;0	731;640	161;3	665;0;15;317;221; ; ; ; ;
10610;531;317;227;0	677;0	693;635	052;3	599;0;315;209;0	464;0	731;639	442;3	666;0;15;317;221; ; ; ; ;
10630;532;313;226;0	677;0	693;635	052;3	598;0;319;209;0	464;0	731;639	442;3	637;0;15;317;221; ; ; ; ;
10650;533;325;225;0	677;0	693;635	052;3	621;0;319;215;0	464;0	731;639	442;3	626;0;15;317;221; ; ; ; ;
10670;534;319;228;0	678;0	693;635	052;3	583;0;317;214;0	464;0	731;639	442;3	621;0;15;317;221; ; ; ; ;
10690;535;316;225;0	678;0	693;635	052;3	572;0;321;219;0	464;0	731;639	442;3	600;0;15;317;221; ; ; ; ;
10710;536;321;228;0	678;0	693;634	206;3	567;0;320;221;0	464;0	730;638	871;3	587;0;15;317;221; ; ; ; ;
10730;537;316;235;0	678;0	693;634	206;3	565;0;327;216;0	464;0	731;638	871;3	609;0;15;317;221; ; ; ; ;
10750;538;312;227;0	678;0	693;634	206;3	560;0;321;213;0	464;0	730;638	871;3	605;0;15;317;221; ; ; ; ;
10770;539;320;232;0	678;0	693;634	206;3	510;0;319;221;0	464;0	730;638	871;3	606;0;15;317;221; ; ; ; ;
10790;540;323;235;0	678;0	693;634	206;3	531;0;319;220;0	464;0	730;638	871;3	576;0;15;317;221; ; ; ; ;
10810;541;324;234;0	678;0	694;632	935;3	507;0;318;219;0	465;0	730;640	065;3	578;0;15;317;221; ; ; ; ;
10830;542;322;233;0	679;0	694;632	935;3	472;0;311;211;0	465;0	731;640	065;3	589;0;15;317;221; ; ; ; ;
10850;543;316;235;0	679;0	694;632	935;3	455;0;316;211;0	465;0	731;640	065;3	558;0;15;317;221; ; ; ; ;
10869;544;316;238;0	679;0	694;632	935;3	441;0;314;209;0	465;0	731;640	065;3	562;0;15;317;221; ; ; ; ;
10890;545;318;228;0	679;0	694;632	935;3	505;0;310;209;0	465;0	731;640	065;3	567;0;15;317;221; ; ; ; ;
10909;546;317;226;0	679;0	694;635	499;3	510;0;311;209;0	465;0	731;639	798;3	570;0;15;317;221; ; ; ; ;
10929;547;318;221;0	679;0	694;635	499;3	488;0;313;209;0	465;0	731;639	798;3	556;0;15;317;221; ; ; ; ;
10949;548;322;217;0	678;0	694;635	499;3	482;0;311;210;0	465;0	731;639	798;3	546;0;15;317;221; ; ; ; ;
10969;549;322;217;0	678;0	694;635	499;3	464;0;314;213;0	464;0	731;639	798;3	567;0;15;317;221; ; ; ; ;
10989;550;323;218;0	678;0	694;635	499;3	458;0;315;211;0	464;0	731;639	798;3	591;0;15;317;221; ; ; ; ;
11009;551;323;220;0	678;0	694;634	167;3	444;0;315;215;0	464;0	731;637	920;3	584;0;15;317;221; ; ; ; ;
11029;552;322;227;0	678;0	694;634	167;3	511;0;319;220;0	464;0	731;637	920;3	554;0;15;317;221; ; ; ; ;
11049;553;313;228;0	678;0	694;634	167;3	493;0;319;223;0	464;0	731;637	920;3	556;0;15;317;221; ; ; ; ;
11069;554;307;216;0	678;0	694;634	167;3	490;0;314;219;0	464;0	731;637	920;3	587;0;15;317;221; ; ; ; ;
11089;555;315;217;0	678;0	694;634	167;3	541;0;314;222;0	464;0	731;637	920;3	597;0;15;317;221; ; ; ; ;
11109;556;314;217;0	678;0	694;634	818;3	538;0;314;221;0	464;0	731;638	103;3	609;0;15;317;221; ; ; ; ;
11129;557;318;233;0	678;0	694;634	818;3	540;0;313;221;0	464;0	731;638	103;3	609;0;15;317;221; ; ; ; ;
11149;558;322;232;0	678;0	694;634	818;3	522;0;319;223;0	464;0	731;638	103;3	647;0;15;317;221; ; ; ; ;
11169;559;319;230;0	678;0	694;634	818;3	545;0;319;222;0	464;0	731;638	103;3	643;0;15;317;221; ; ; ; ;
11188;560;321;229;0	678;0	694;634	818;3	572;0;321;220;0	464;0	731;638	103;3	673;0;15;317;221; ; ; ; ;
11208;561;320;228;0	678;0	694;634	587;3	570;0;321;221;0	464;0	731;637	456;3	677;0;15;317;221; ; ; ; ;
11228;562;436;19;0	676;0	694;634	587;3	577;0;475;25;0	463;0	731;637	456;3	655;0; ; ; ; ; ; ; ;
11248;563;455;-47;0	676;0	694;634	587;3	564;0;508;-23;0	463;0	730;637	456;3	667;0;16;480;-14; ; ; ; ;
11268;564;461;-38;0	676;0	694;634	587;3	550;0;511;-38;0	463;0	730;637	456;3	697;0;16;480;-14; ; ; ; ;
11288;565;462;-44;0	676;0	694;634	587;3	561;0;505;-29;0	463;0	730;637	456;3	700;0;16;480;-14; ; ; ; ;
11308;566;463;-19;0	676;0	693;625	243;3	505;0;498;-6;0	462;0	730;623	350;3	624;0;16;480;-14; ; ; ; ;
11328;567;461;-21;0	676;0	694;625	243;3	555;0;492;3;0	462;0	730;623	350;3	596;0;16;480;-14; ; ; ; ;
11348;568;462;-17;0	676;0	694;625	243;3	534;0;495;-1;0	462;0	730;623	350;3	581;0;16;480;-14; ; ; ; ;
11368;569;467;-25;0	676;0	694;625	243;3	528;0;494;2;0	462;0	730;623	350;3	606;0;16;480;-14; ; ; ; ;
11388;570;471;-22;0	676;0	694;625	243;3	557;0;498;2;0	463;0	730;623	350;3	676;0;16;480;-14; ; ; ; ;
11408;571;474;-21;0	676;0	693;624	627;3	542;0;500;-2;0	463;0	730;625	204;3	692;0;16;480;-14; ; ; ; ;
11428;572;462;-21;0	677;0	694;624	627;3	546;0;494;-3;0	463;0	730;625	204;3	631;0;16;480;-14; ; ; ; ;
11448;573;468;-20;0	677;0	694;624	627;3	546;0;489;-5;0	463;0	730;625	204;3	656;0;16;480;-14; ; ; ; ;
11468;574;461;-14;0	677;0	694;624	627;3	507;0;495;-8;0	463;0	730;625	204;3	686;0;16;480;-14; ; ; ; ;
11487;575;459;-14;0	677;0	694;624	627;3	532;0;498;-9;0	464;0	730;625	204;3	597;0;16;480;-14; ; ; ; ;
11507;576;460;-12;0	678;0	693;623	862;3	517;0;497;-7;0	464;0	729;623	782;3	607;0;16;480;-14; ; ; ; ;
11527;577;470;-10;0	678;0	694;623	862;3	547;0;489;-6;0	464;0	730;623	782;3	646;0;16;480;-14; ; ; ; ;
11547;578;463;-18;0	678;0	694;623	862;3	494;0;490;-8;0	464;0	730;623	782;3	668;0;16;480;-14; ; ; ; ;
11567;579;468;-20;0	678;0	694;623	862;3	489;0;495;-11;0	464;0	730;623	782;3	702;0;16;480;-14; ; ; ; ;
11587;580;462;-14;0	678;0	694;623	862;3	538;0;504;-10;0	464;0	730;623	782;3	686;0;16;480;-14; ; ; ; ;
11607;581;464;-22;0	678;0	693;624	915;3	515;0;507;-11;0	464;0	729;623	795;3	703;0;16;480;-14; ; ; ; ;
11627;582;460;-16;0	678;0	694;624	915;3	484;0;495;-9;0	464;0	730;623	795;3	676;0;16;480;-14; ; ; ; ;
11647;583;467;-21;0	678;0	694;624	915;3	541;0;492;-5;0	465;0	730;623	795;3	680;0;16;480;-14; ; ; ; ;
11667;584;465;-21;0	679;0	694;624	915;3	592;0;497;-9;0	465;0	730;623	795;3	726;0;16;480;-14; ; ; ; ;
11687;585;462;-20;0	679;0	694;624	915;3	566;0;499;-5;0	465;0	730;623	795;3	749;0;16;480;-14; ; ; ; ;
11707;586;465;-19;0	679;0	693;624	901;3	592;0;500;-7;0	465;0	729;624	193;3	775;0;16;480;-14; ; ; ; ;
11727;587;486;85;0	679;0	694;624	901;3	569;0;509;76;0	465;0	730;624	193;3	726;0; ; ; ; ; ; ; ;
11747;588;538;310;0	678;0	696;624	901;3	646;0;526;323;0	465;0	731;624	193;3	732;0; ; ; ; ; ; ; ;
11766;589;532;432;0	678;0	697;624	901;3	673;0;517;426;0	465;0	732;624	193;3	720;0;17;528;427; ; ; ; ;
11786;590;528;442;0	678;0	697;624	901;3	698;0;516;443;0	465;0	732;624	193;3	759;0;17;528;427; ; ; ; ;
11806;591;529;443;0	678;0	697;638	239;3	800;0;522;451;0	465;0	732;638	384;3	844;0;17;528;427; ; ; ; ;
11826;592;532;429;0	678;0	697;638	239;3	730;0;519;425;0	464;0	733;638	384;3	832;0;17;528;427; ; ; ; ;
11846;593;532;430;0	678;0	697;638	239;3	774;0;526;432;0	464;0	733;638	384;3	857;0;17;528;427; ; ; ; ;
11866;594;527;428;0	678;0	697;638	239;3	808;0;521;429;0	464;0	733;638	384;3	868;0;17;528;427; ; ; ; ;
11886;595;537;431;0	678;0	697;638	239;3	802;0;522;420;0	464;0	734;638	384;3	898;0;17;528;427; ; ; ; ;
11906;596;536;431;0	677;0	697;637	548;3	791;0;524;423;0	464;0	734;638	314;3	916;0;17;528;427; ; ; ; ;
11926;597;536;432;0	677;0	697;637	548;3	791;0;523;420;0	463;0	735;638	314;3	918;0;17;528;427; ; ; ; ;
11946;598;530;432;0	676;0	698;637	548;3	797;0;526;428;0	463;0	735;638	314;3	897;0;17;528;427; ; ; ; ;
11966;599;532;425;0	676;0	698;637	548;3	809;0;532;418;0	462;0	736;638	314;3	899;0;17;528;427; ; ; ; ;
11986;600;541;425;0	675;0	698;637	548;3	811;0;523;429;0	462;0	736;638	314;3	903;0;17;528;427; ; ; ; ;
12006;601;539;426;0	675;0	698;635	598;3	802;0;526;426;0	461;0	736;638	263;3	905;0;17;528;427; ; ; ; ;
12026;602;530;426;0	674;0	698;635	598;3	759;0;534;420;0	461;0	737;638	263;3	868;0;17;528;427; ; ; ; ;
12046;603;540;431;0	674;0	698;635	598;3	725;0;520;428;0	460;0	737;638	263;3	848;0;17;528;427; ; ; ; ;
12066;604;531;427;0	674;0	698;635	598;3	734;0;529;428;0	460;0	737;638	263;3	810;0;17;528;427; ; ; ; ;
12085;605;544;429;0	673;0	698;635	598;3	753;0;521;421;0	460;0	737;638	263;3	826;0;17;528;427; ; ; ; ;
12105;606;543;426;0	673;0	698;637	921;3	751;0;525;425;0	459;0	738;638	993;3	811;0;17;528;427; ; ; ; ;
12125;607;534;433;0	673;0	698;637	921;3	709;0;521;425;0	459;0	738;638	993;3	800;0;17;528;427; ; ; ; ;
12145;608;538;435;0	673;0	699;637	921;3	681;0;518;427;0	460;0	738;638	993;3	803;0;17;528;427; ; ; ; ;
12165;609;535;431;0	673;0	699;637	921;3	727;0;527;417;0	460;0	738;638	993;3	809;0;17;528;427; ; ; ; ;
12185;610;531;429;0	674;0	699;637	921;3	720;0;528;423;0	460;0	738;638	993;3	792;0;17;528;427; ; ; ; ;
12205;611;532;430;0	674;0	699;636	451;3	710;0;527;423;0	460;0	738;636	995;3	783;0;17;528;427; ; ; ; ;
12225;612;533;427;0	674;0	699;636	451;3	735;0;527;418;0	461;0	738;636	995;3	784;0;17;528;427; ; ; ; ;
12245;613;535;421;0	675;0	699;636	451;3	695;0;517;419;0	461;0	738;636	995;3	781;0;17;528;427; ; ; ; ;
12265;614;529;425;0	675;0	699;636	451;3	717;0;522;418;0	461;0	737;636	995;3	764;0;17;528;427; ; ; ; ;
12285;615;533;425;0	675;0	699;636	451;3	693;0;516;423;0	462;0	737;636	995;3	792;0;17;528;427; ; ; ; ;
12305;616;533;424;0	676;0	699;638	056;3	709;0;519;422;0	462;0	737;639	328;3	800;0;17;528;427; ; ; ; ;
12325;617;475;353;0	676;0	699;638	056;3	724;0;467;356;0	463;0	736;639	328;3	836;0;18;462;355; ; ; ; ;
12345;618;475;358;0	677;0	699;638	056;3	753;0;467;354;0	464;0	736;639	328;3	860;0;18;462;355; ; ; ; ;
12364;619;468;357;0	677;0	699;638	056;3	715;0;457;349;0	464;0	736;639	328;3	850;0;18;462;355; ; ; ; ;
12384;620;475;350;0	678;0	699;638	056;3	722;0;453;341;0	464;0	736;639	328;3	878;0;18;462;355; ; ; ; ;
12404;621;473;351;0	678;0	699;639	072;3	733;0;449;338;0	464;0	735;639	180;3	880;0;18;462;355; ; ; ; ;
12424;622;470;356;0	678;0	699;639	072;3	773;0;464;357;0	464;0	735;639	180;3	898;0;18;462;355; ; ; ; ;
12444;623;470;354;0	678;0	699;639	072;3	769;0;456;358;0	464;0	735;639	180;3	848;0;18;462;355; ; ; ; ;
12464;624;467;355;0	679;0	699;639	072;3	814;0;450;350;0	465;0	735;639	180;3	930;0;18;462;355; ; ; ; ;
12484;625;464;364;0	679;0	699;639	072;3	841;0;459;351;0	465;0	735;639	180;3	908;0;18;462;355; ; ; ; ;
12504;626;463;364;0	679;0	699;639	125;3	855;0;453;352;0	465;0	735;639	745;3	907;0;18;462;355; ; ; ; ;
12524;627;459;366;0	679;0	699;639	125;3	822;0;449;352;0	465;0	735;639	745;3	918;0;18;462;355; ; ; ; ;
12544;628;465;369;0	680;0	699;639	125;3	799;0;455;352;0	466;0	735;639	745;3	929;0;18;462;355; ; ; ; ;
12564;629;471;368;0	680;0	699;639	125;3	815;0;458;348;0	466;0	735;639	745;3	919;0;18;462;355; ; ; ; ;
12584;630;468;363;0	680;0	699;639	125;3	776;0;455;357;0	466;0	734;639	745;3	877;0;18;462;355; ; ; ; ;
12604;631;471;365;0	680;0	699;638	256;3	768;0;455;357;0	466;0	734;639	374;3	874;0;18;462;355; ; ; ; ;
12624;632;423;376;0	680;0	700;638	256;3	821;0;417;367;0	466;0	735;639	374;3	911;0;19;381;404; ; ; ; ;
12644;633;404;381;0	681;0	700;638	256;3	864;0;393;368;0	467;0	735;639	374;3	963;0;19;381;404; ; ; ; ;
12664;634;391;393;0	681;0	700;638	256;3	847;0;380;375;0	467;0	735;639	374;3	907;0;19;381;404; ; ; ; ;
12683;635;389;393;0	681;0	700;638	256;3	856;0;384;373;0	467;0	735;639	374;3	961;0;19;381;404; ; ; ; ;
12703;636;386;393;0	681;0	700;638	143;3	847;0;387;371;0	467;0	735;640	322;3	947;0;19;381;404; ; ; ; ;
12723;637;391;398;0	681;0	700;638	143;3	821;0;380;380;0	467;0	735;640	322;3	956;0;19;381;404; ; ; ; ;
12743;638;389;396;0	681;0	700;638	143;3	863;0;381;380;0	467;0	735;640	322;3	944;0;19;381;404; ; ; ; ;
12763;639;393;397;0	681;0	700;638	143;3	878;0;382;378;0	467;0	735;640	322;3	941;0;19;381;404; ; ; ; ;
12783;640;400;396;0	681;0	700;638	143;3	874;0;388;380;0	467;0	735;640	322;3	952;0;19;381;404; ; ; ; ;
12803;641;401;398;0	681;0	701;636	667;3	862;0;389;380;0	467;0	735;639	175;3	939;0;19;381;404; ; ; ; ;
12823;642;388;395;0	681;0	701;636	667;3	873;0;387;380;0	467;0	735;639	175;3	976;0;19;381;404; ; ; ; ;
12843;643;394;391;0	682;0	701;636	667;3	936;0;381;380;0	467;0	735;639	175;4	007;0;19;381;404; ; ; ; ;
12863;644;394;396;0	682;0	701;636	667;3	903;0;383;380;0	467;0	735;639	175;3	991;0;19;381;404; ; ; ; ;
12883;645;405;395;0	682;0	701;636	667;3	930;0;389;384;0	468;0	735;639	175;3	982;0;19;381;404; ; ; ; ;
12903;646;408;394;0	682;0	701;636	498;3	916;0;386;383;0	468;0	734;640	253;4	001;0;19;381;404; ; ; ; ;
12923;647;394;397;0	682;0	701;636	498;3	893;0;394;385;0	468;0	734;640	253;4	000;0;19;381;404; ; ; ; ;
12943;648;390;400;0	682;0	701;636	498;3	931;0;386;383;0	468;0	734;640	253;4	039;0;19;381;404; ; ; ; ;
12962;649;392;402;0	682;0	701;636	498;3	904;0;384;389;0	468;0	734;640	253;4	051;0;19;381;404; ; ; ; ;
12982;650;400;398;0	683;0	702;636	498;3	925;0;390;389;0	468;0	734;640	253;4	049;0;19;381;404; ; ; ; ;
13002;651;398;401;0	683;0	702;635	925;3	911;0;385;389;0	468;0	734;638	996;4	039;0;19;381;404; ; ; ; ;
13022;652;382;417;0	683;0	702;635	925;3	926;0;377;408;0	469;0	734;638	996;4	025;0;19;381;404; ; ; ; ;
13042;653;377;420;0	683;0	702;635	925;3	935;0;377;408;0	469;0	734;638	996;4	039;0;19;381;404; ; ; ; ;
13062;654;373;423;0	683;0	703;635	925;3	948;0;380;412;0	469;0	734;638	996;4	038;0;19;381;404; ; ; ; ;
13082;655;376;418;0	684;0	703;635	925;3	944;0;377;413;0	470;0	734;638	996;4	062;0;19;381;404; ; ; ; ;
13102;656;373;419;0	684;0	703;637	976;3	953;0;377;414;0	470;0	734;638	820;4	068;0;19;381;404; ; ; ; ;
13122;657;379;413;0	684;0	703;637	976;3	953;0;384;412;0	470;0	734;638	820;4	068;0;19;381;404; ; ; ; ;
13142;658;373;420;0	684;0	703;637	976;3	984;0;381;404;0	470;0	734;638	820;4	064;0;19;381;404; ; ; ; ;
13162;659;376;423;0	684;0	702;637	976;3	973;0;378;405;0	470;0	734;638	820;4	037;0;19;381;404; ; ; ; ;
13182;660;-800;-600;0	470;0	734;-1	000;-1	000;4;379;400;0	470;0	734;638	820;4	081;0;19;381;404; ; ; ; ;
13202;661;-800;-600;0	684;0	702;-1	000;-1	000;4;378;399;0	470;0	734;638	965;4	074;0;19;381;404; ; ; ; ;
13222;662;377;420;0	684;0	702;638	478;3	976;0;378;403;0	470;0	734;638	965;4	049;0;19;381;404; ; ; ; ;
13242;663;384;422;0	684;0	702;638	478;3	928;0;372;410;0	470;0	734;638	965;4	042;0;19;381;404; ; ; ; ;
13262;664;372;421;0	684;0	703;638	478;3	945;0;381;409;0	469;0	734;638	965;3	989;0;19;381;404; ; ; ; ;
13281;665;378;417;0	684;0	703;638	478;3	920;0;375;410;0	469;0	734;638	965;4	033;0;19;381;404; ; ; ; ;
13301;666;379;418;0	683;0	702;637	254;3	915;0;374;409;0	469;0	734;639	691;4	017;0;19;381;404; ; ; ; ;
13321;667;374;421;0	683;0	702;637	254;3	863;0;379;408;0	469;0	735;639	691;3	972;0;19;381;404; ; ; ; ;
13341;668;379;425;0	683;0	702;637	254;3	840;0;371;404;0	468;0	735;639	691;3	923;0;19;381;404; ; ; ; ;
13361;669;383;422;0	683;0	702;637	254;3	848;0;369;405;0	468;0	735;639	691;3	914;0;19;381;404; ; ; ; ;
13381;670;380;424;0	682;0	702;637	254;3	817;0;373;404;0	468;0	735;639	691;3	879;0;19;381;404; ; ; ; ;
13401;671;382;422;0	683;0	702;637	174;3	811;0;372;403;0	468;0	735;639	907;3	863;0;19;381;404; ; ; ; ;
13421;672;384;418;0	683;0	702;637	174;3	782;0;370;406;0	468;0	735;639	907;3	849;0;19;381;404; ; ; ; ;
13441;673;383;421;0	683;0	702;637	174;3	778;0;373;404;0	468;0	735;639	907;3	853;0;19;381;404; ; ; ; ;
13461;674;380;419;0	683;0	702;637	174;3	763;0;378;403;0	469;0	735;639	907;3	867;0;19;381;404; ; ; ; ;
13481;675;375;418;0	683;0	702;637	174;3	717;0;378;409;0	469;0	734;639	907;3	834;0;19;381;404; ; ; ; ;
13501;676;372;420;0	683;0	702;636	948;3	704;0;378;407;0	469;0	734;640	466;3	841;0;19;381;404; ; ; ; ;
13521;677;385;415;0	684;0	702;636	948;3	740;0;370;411;0	469;0	734;640	466;3	842;0;19;381;404; ; ; ; ;
13541;678;379;415;0	684;0	702;636	948;3	751;0;376;408;0	469;0	734;640	466;3	789;0;19;381;404; ; ; ; ;
13561;679;374;420;0	684;0	702;636	948;3	683;0;379;412;0	469;0	734;640	466;3	777;0;19;381;404; ; ; ; ;
13580;680;380;418;0	684;0	702;636	948;3	720;0;376;414;0	469;0	734;640	466;3	771;0;19;381;404; ; ; ; ;
13601;681;379;419;0	684;0	702;636	616;3	705;0;378;413;0	469;0	734;640	144;3	763;0;19;381;404; ; ; ; ;
13620;682;381;413;0	684;0	702;636	616;3	672;0;375;410;0	469;0	734;640	144;3	769;0;19;381;404; ; ; ; ;
13641;683;379;417;0	684;0	702;636	616;3	681;0;376;410;0	469;0	734;640	144;3	752;0;19;381;404; ; ; ; ;
13660;684;375;420;0	684;0	702;636	616;3	680;0;379;407;0	469;0	734;640	144;3	762;0;19;381;404; ; ; ; ;
13681;685;378;416;0	684;0	702;636	616;3	695;0;383;411;0	469;0	734;640	144;3	723;0;19;381;404; ; ; ; ;
13700;686;376;416;0	684;0	702;637	261;3	702;0;385;412;0	469;0	734;638	242;3	706;0;19;381;404; ; ; ; ;
13721;687;372;415;0	684;0	702;637	261;3	660;0;382;414;0	469;0	734;638	242;3	702;0;19;381;404; ; ; ; ;
13740;688;377;410;0	684;0	702;637	261;3	690;0;380;414;0	469;0	734;638	242;3	702;0;19;381;404; ; ; ; ;
13761;689;375;414;0	684;0	702;637	261;3	668;0;381;412;0	469;0	734;638	242;3	707;0;19;381;404; ; ; ; ;
13780;690;379;410;0	684;0	702;637	261;3	669;0;376;412;0	469;0	734;638	242;3	679;0;19;381;404; ; ; ; ;
13801;691;379;410;0	684;0	702;638	629;3	677;0;375;410;0	469;0	734;639	600;3	685;0;19;381;404; ; ; ; ;
13820;692;453;435;0	683;0	702;638	629;3	643;0;450;430;0	469;0	734;639	600;3	661;0;20;467;435; ; ; ; ;
13841;693;474;440;0	683;0	702;638	629;3	655;0;459;435;0	469;0	734;639	600;3	683;0;20;467;435; ; ; ; ;
13860;694;480;435;0	683;0	702;638	629;3	685;0;461;433;0	468;0	734;639	600;3	686;0;20;467;435; ; ; ; ;
13881;695;473;436;0	683;0	702;638	629;3	673;0;460;429;0	468;0	734;639	600;3	677;0;20;467;435; ; ; ; ;
13899;696;475;439;0	683;0	701;637	501;3	683;0;460;432;0	469;0	733;637	827;3	666;0;20;467;435; ; ; ; ;
13921;697;466;439;0	683;0	701;637	501;3	615;0;466;430;0	469;0	734;637	827;3	662;0;20;467;435; ; ; ; ;
13939;698;474;441;0	683;0	701;637	501;3	647;0;464;430;0	469;0	733;637	827;3	646;0;20;467;435; ; ; ; ;
13961;699;473;440;0	684;0	701;637	501;3	634;0;453;433;0	469;0	733;637	827;3	681;0;20;467;435; ; ; ; ;
13979;700;470;445;0	684;0	701;637	501;3	662;0;461;436;0	469;0	733;637	827;3	696;0;20;467;435; ; ; ; ;
14001;701;474;446;0	684;0	701;637	926;3	664;0;456;438;0	469;0	733;637	424;3	698;0;20;467;435; ; ; ; ;
14019;702;467;441;0	684;0	701;637	926;3	689;0;462;433;0	469;0	733;637	424;3	665;0;20;467;435; ; ; ; ;
14041;703;462;443;0	684;0	701;637	926;3	644;0;460;433;0	469;0	733;637	424;3	686;0;20;467;435; ; ; ; ;
14059;704;463;440;0	684;0	701;637	926;3	663;0;465;429;0	469;0	733;637	424;3	687;0;20;467;435; ; ; ; ;
14081;705;464;437;0	684;0	701;637	926;3	677;0;464;425;0	469;0	733;637	424;3	724;0;20;467;435; ; ; ; ;
14099;706;462;437;0	684;0	701;637	548;3	656;0;464;423;0	469;0	733;637	532;3	737;0;20;467;435; ; ; ; ;
14121;707;471;438;0	684;0	701;637	548;3	663;0;465;427;0	469;0	733;637	532;3	707;0;20;467;435; ; ; ; ;
14138;708;470;438;0	684;0	702;637	548;3	648;0;470;430;0	469;0	733;637	532;3	705;0;20;467;435; ; ; ; ;
14158;709;472;441;0	684;0	702;637	548;3	659;0;465;432;0	469;0	733;637	532;3	741;0;20;467;435; ; ; ; ;
14178;710;475;441;0	684;0	702;637	548;3	663;0;465;434;0	469;0	733;637	532;3	752;0;20;467;435; ; ; ; ;
14198;711;475;440;0	684;0	702;637	663;3	659;0;467;434;0	469;0	733;639	781;3	775;0;20;467;435; ; ; ; ;
14218;712;473;436;0	684;0	702;637	663;3	698;0;466;430;0	469;0	733;639	781;3	791;0;20;467;435; ; ; ; ;
14238;713;479;438;0	684;0	702;637	663;3	712;0;468;423;0	469;0	734;639	781;3	779;0;20;467;435; ; ; ; ;
14258;714;474;443;0	684;0	702;637	663;3	679;0;469;422;0	469;0	734;639	781;3	791;0;20;467;435; ; ; ; ;
14278;715;467;445;0	684;0	702;637	663;3	727;0;471;429;0	469;0	734;639	781;3	809;0;20;467;435; ; ; ; ;
14298;716;468;446;0	684;0	702;636	536;3	715;0;472;427;0	469;0	734;637	294;3	793;0;20;467;435; ; ; ; ;
14318;717;476;447;0	683;0	702;636	536;3	697;0;460;436;0	469;0	734;637	294;3	806;0;20;467;435; ; ; ; ;
14338;718;472;442;0	683;0	702;636	536;3	729;0;461;436;0	469;0	734;637	294;3	810;0;20;467;435; ; ; ; ;
14358;719;468;443;0	683;0	703;636	536;3	716;0;465;437;0	469;0	734;637	294;3	849;0;20;467;435; ; ; ; ;
14378;720;471;442;0	683;0	703;636	536;3	770;0;461;439;0	469;0	734;637	294;3	824;0;20;467;435; ; ; ; ;
14398;721;469;441;0	683;0	703;638	531;3	791;0;464;438;0	469;0	734;640	011;3	853;0;20;467;435; ; ; ; ;
14418;722;473;439;0	683;0	703;638	531;3	755;0;460;431;0	469;0	734;640	011;3	886;0;20;467;435; ; ; ; ;
14438;723;471;439;0	683;0	703;638	531;3	758;0;463;431;0	469;0	734;640	011;3	891;0;20;467;435; ; ; ; ;
14457;724;477;445;0	684;0	703;638	531;3	790;0;469;425;0	469;0	734;640	011;3	873;0;20;467;435; ; ; ; ;
14477;725;468;445;0	684;0	703;638	531;3	798;0;472;422;0	469;0	734;640	011;3	866;0;20;467;435; ; ; ; ;
14497;726;468;445;0	684;0	703;637	531;3	800;0;474;420;0	469;0	734;639	929;3	862;0;20;467;435; ; ; ; ;
14517;727;469;445;0	684;0	703;637	531;3	787;0;458;441;0	470;0	734;639	929;3	897;0;20;467;435; ; ; ; ;
14537;728;468;442;0	684;0	703;637	531;3	819;0;472;427;0	470;0	734;639	929;3	867;0;20;467;435; ; ; ; ;
14557;729;467;444;0	685;0	703;637	531;3	837;0;468;422;0	470;0	734;639	929;3	834;0;20;467;435; ; ; ; ;
14577;730;473;437;0	685;0	703;637	531;3	819;0;461;433;0	470;0	733;639	929;3	904;0;20;467;435; ; ; ; ;
14597;731;472;437;0	685;0	703;635	497;3	814;0;466;425;0	470;0	733;638	288;3	872;0;20;467;435; ; ; ; ;
14617;732;469;440;0	685;0	703;635	497;3	779;0;462;421;0	470;0	733;638	288;3	874;0;20;467;435; ; ; ; ;
14637;733;467;437;0	685;0	703;635	497;3	794;0;468;425;0	471;0	732;638	288;3	863;0;20;467;435; ; ; ; ;
14657;734;473;437;0	686;0	703;635	497;3	840;0;464;438;0	471;0	732;638	288;3	906;0;20;467;435; ; ; ; ;
14677;735;465;440;0	686;0	703;635	497;3	790;0;463;431;0	471;0	732;638	288;3	881;0;20;467;435; ; ; ; ;
14697;736;466;438;0	686;0	703;635	514;3	803;0;465;437;0	472;0	732;638	708;3	889;0;20;467;435; ; ; ; ;
14717;737;469;436;0	687;0	703;635	514;3	786;0;464;427;0	472;0	732;638	708;3	898;0;20;467;435; ; ; ; ;
14736;738;424;431;0	687;0	703;635	514;3	839;0;433;422;0	472;0	731;638	708;3	924;0; ; ; ; ; ; ; ;
14756;739;317;381;0	689;0	702;635	514;3	809;0;337;366;0	474;0	730;638	708;3	935;0; ; ; ; ; ; ; ;
14776;740;291;379;0	689;0	702;635	514;3	795;0;295;355;0	475;0	730;638	708;3	942;0; ; ; ; ; ; ; ;
14796;741;264;377;0	690;0	702;636	645;3	820;0;253;342;0	475;0	730;640	460;3	960;0;21;294;366; ; ; ; ;
14816;742;291;383;0	690;0	702;636	645;3	816;0;283;342;0	475;0	730;640	460;3	944;0;21;294;366; ; ; ; ;
14836;743;286;383;0	690;0	702;636	645;3	822;0;282;348;0	475;0	730;640	460;3	926;0;21;294;366; ; ; ; ;
14856;744;292;385;0	690;0	702;636	645;3	794;0;285;355;0	476;0	730;640	460;3	910;0;21;294;366; ; ; ; ;
14876;745;296;381;0	691;0	702;636	645;3	798;0;289;354;0	476;0	730;640	460;3	944;0;21;294;366; ; ; ; ;
14896;746;295;381;0	691;0	702;635	910;3	797;0;290;353;0	476;0	729;640	287;3	930;0;21;294;366; ; ; ; ;
14916;747;294;381;0	691;0	702;635	910;3	835;0;289;359;0	476;0	730;640	287;3	921;0;21;294;366; ; ; ; ;
14936;748;292;378;0	691;0	703;635	910;3	829;0;291;361;0	476;0	730;640	287;3	924;0;21;294;366; ; ; ; ;
14956;749;289;374;0	691;0	703;635	910;3	797;0;290;362;0	476;0	730;640	287;3	934;0;21;294;366; ; ; ; ;
14976;750;289;373;0	691;0	703;635	910;3	789;0;287;357;0	476;0	730;640	287;3	916;0;21;294;366; ; ; ; ;
14996;751;288;371;0	691;0	703;637	570;3	791;0;287;357;0	476;0	729;641	551;3	927;0;21;294;366; ; ; ; ;
15016;752;296;371;0	691;0	703;637	570;3	799;0;287;354;0	476;0	730;641	551;3	911;0;21;294;366; ; ; ; ;
15036;753;297;370;0	691;0	703;637	570;3	780;0;288;354;0	476;0	730;641	551;3	926;0;21;294;366; ; ; ; ;
15055;754;298;369;0	691;0	703;637	570;3	788;0;293;350;0	476;0	730;641	551;3	886;0;21;294;366; ; ; ; ;
15075;755;299;372;0	691;0	703;637	570;3	769;0;289;354;0	476;0	730;641	551;3	892;0;21;294;366; ; ; ; ;
15095;756;300;373;0	691;0	703;635	641;3	757;0;291;353;0	476;0	730;641	096;3	895;0;21;294;366; ; ; ; ;
15115;757;300;378;0	691;0	703;635	641;3	781;0;287;354;0	476;0	730;641	096;3	909;0;21;294;366; ; ; ; ;
15135;758;303;378;0	691;0	703;635	641;3	806;0;287;352;0	476;0	730;641	096;3	903;0;21;294;366; ; ; ; ;
15155;759;302;383;0	691;0	703;635	641;3	799;0;289;355;0	476;0	730;641	096;3	896;0;21;294;366; ; ; ; ;
15175;760;304;381;0	691;0	703;635	641;3	765;0;289;355;0	476;0	730;641	096;3	912;0;21;294;366; ; ; ; ;
15195;761;303;383;0	691;0	703;635	496;3	774;0;289;355;0	476;0	729;640	881;3	906;0;21;294;366; ; ; ; ;
15215;762;300;382;0	691;0	703;635	496;3	797;0;294;360;0	477;0	729;640	881;3	911;0;21;294;366; ; ; ; ;
15235;763;295;382;0	692;0	703;635	496;3	825;0;294;360;0	477;0	729;640	881;3	934;0;21;294;366; ; ; ; ;
15255;764;299;379;0	692;0	703;635	496;3	799;0;289;367;0	477;0	729;640	881;3	888;0;21;294;366; ; ; ; ;
15275;765;309;379;0	692;0	703;635	496;3	832;0;288;363;0	477;0	729;640	881;3	942;0;21;294;366; ; ; ; ;
15295;766;308;380;0	692;0	703;635	144;3	824;0;286;365;0	477;0	729;639	715;3	936;0;21;294;366; ; ; ; ;
15315;767;302;381;0	692;0	703;635	144;3	843;0;298;354;0	477;0	729;639	715;3	959;0;21;294;366; ; ; ; ;
15334;768;301;373;0	692;0	703;635	144;3	804;0;300;357;0	477;0	729;639	715;3	965;0;21;294;366; ; ; ; ;
15355;769;303;378;0	692;0	703;635	144;3	839;0;301;353;0	477;0	729;639	715;3	932;0;21;294;366; ; ; ; ;
15374;770;302;379;0	692;0	703;635	144;3	814;0;303;358;0	477;0	729;639	715;3	942;0;21;294;366; ; ; ; ;
15394;771;302;378;0	692;0	703;636	311;3	835;0;305;356;0	477;0	729;640	272;3	939;0;21;294;366; ; ; ; ;
15414;772;311;379;0	692;0	703;636	311;3	878;0;296;361;0	477;0	729;640	272;3	991;0;21;294;366; ; ; ; ;
15434;773;314;370;0	692;0	704;636	311;3	850;0;295;359;0	477;0	729;640	272;3	989;0;21;294;366; ; ; ; ;
15454;774;333;372;0	692;0	704;636	311;3	869;0;337;359;0	477;0	729;640	272;3	994;0; ; ; ; ; ; ; ;
15474;775;383;374;0	691;0	703;636	311;3	875;0;367;352;0	476;0	729;640	272;3	974;0;22;381;388; ; ; ; ;
15494;776;395;369;0	691;0	703;638	057;3	876;0;383;351;0	476;0	729;639	141;3	966;0;22;381;388; ; ; ; ;
15514;777;392;372;0	691;0	704;638	057;3	885;0;372;352;0	476;0	729;639	141;3	960;0;22;381;388; ; ; ; ;
15534;778;386;363;0	691;0	704;638	057;3	878;0;384;354;0	476;0	729;639	141;3	940;0;22;381;388; ; ; ; ;
15554;779;374;364;0	692;0	704;638	057;3	858;0;385;352;0	477;0	729;639	141;3	976;0;22;381;388; ; ; ; ;
15574;780;389;369;0	692;0	704;638	057;3	844;0;374;354;0	477;0	729;639	141;3	951;0;22;381;388; ; ; ; ;
15594;781;383;365;0	692;0	704;637	099;3	827;0;380;353;0	477;0	729;639	241;3	950;0;22;381;388; ; ; ; ;
15614;782;380;375;0	692;0	704;637	099;3	878;0;385;350;0	477;0	729;639	241;3	945;0;22;381;388; ; ; ; ;
15634;783;394;371;0	693;0	704;637	099;3	882;0;379;350;0	478;0	729;639	241;3	930;0;22;381;388; ; ; ; ;
15653;784;386;375;0	693;0	704;637	099;3	899;0;387;355;0	478;0	729;639	241;3	964;0;22;381;388; ; ; ; ;
15673;785;381;379;0	693;0	704;637	099;3	891;0;382;363;0	478;0	728;639	241;3	943;0;22;381;388; ; ; ; ;
15693;786;385;377;0	693;0	704;638	176;3	906;0;382;363;0	478;0	728;641	369;3	956;0;22;381;388; ; ; ; ;
15713;787;391;381;0	694;0	704;638	176;3	859;0;378;364;0	478;0	728;641	369;3	927;0;22;381;388; ; ; ; ;
15733;788;-800;-600;0	479;0	728;-1	000;-1	000;4;385;363;0	479;0	728;641	369;3	940;0;22;381;388; ; ; ; ;
15753;789;382;383;0	694;0	704;638	176;3	837;0;387;361;0	479;0	728;641	369;3	925;0;22;381;388; ; ; ; ;
15773;790;389;384;0	694;0	704;638	176;3	836;0;379;361;0	479;0	728;641	369;3	905;0;22;381;388; ; ; ; ;
15793;791;389;384;0	694;0	704;638	507;3	838;0;383;364;0	479;0	728;638	857;3	892;0;22;381;388; ; ; ; ;
15813;792;384;380;0	695;0	705;638	507;3	839;0;385;360;0	479;0	728;638	857;3	896;0;22;381;388; ; ; ; ;
15833;793;382;375;0	695;0	704;638	507;3	837;0;376;362;0	480;0	728;638	857;3	895;0;22;381;388; ; ; ; ;
15853;794;382;377;0	695;0	704;638	507;3	845;0;380;365;0	480;0	728;638	857;3	886;0;22;381;388; ; ; ; ;
15873;795;380;401;0	695;0	705;638	507;3	872;0;381;394;0	480;0	728;638	857;3	911;0;22;381;388; ; ; ; ;
15893;796;379;401;0	695;0	705;637	528;3	870;0;382;397;0	480;0	728;640	238;3	918;0;22;381;388; ; ; ; ;
15913;797;386;416;0	696;0	705;637	528;3	886;0;381;402;0	481;0	728;640	238;3	921;0;22;381;388; ; ; ; ;
15933;798;377;411;0	696;0	705;637	528;3	876;0;379;400;0	481;0	728;640	238;3	924;0;22;381;388; ; ; ; ;
15952;799;383;404;0	696;0	705;637	528;3	893;0;374;398;0	481;0	728;640	238;3	951;0;22;381;388; ; ; ; ;
15972;800;388;405;0	696;0	705;637	528;3	909;0;369;392;0	481;0	728;640	238;3	947;0;22;381;388; ; ; ; ;
15992;801;386;406;0	696;0	705;637	992;3	912;0;366;390;0	481;0	728;639	563;3	938;0;22;381;388; ; ; ; ;
16012;802;386;412;0	696;0	704;637	992;3	871;0;376;389;0	481;0	728;639	563;3	952;0;22;381;388; ; ; ; ;
16032;803;-800;-600;0	481;0	728;-1	000;-1	000;4;378;389;0	481;0	728;639	563;3	967;0;22;381;388; ; ; ; ;
16052;804;377;411;0	696;0	704;637	992;3	879;0;383;390;0	481;0	728;639	563;3	989;0;22;381;388; ; ; ; ;
16072;805;-800;-600;0	481;0	728;-1	000;-1	000;4;377;389;0	481;0	728;639	563;3	964;0;22;381;388; ; ; ; ;
16092;806;-800;-600;0	696;0	704;-1	000;-1	000;4;379;390;0	480;0	728;638	922;3	967;0;22;381;388; ; ; ; ;
16112;807;392;408;0	696;0	704;636	608;3	853;0;374;394;0	480;0	728;638	922;3	955;0;22;381;388; ; ; ; ;
16132;808;387;405;0	696;0	704;636	608;3	872;0;377;396;0	480;0	728;638	922;3	925;0;22;381;388; ; ; ; ;
16152;809;384;407;0	695;0	704;636	608;3	860;0;382;394;0	480;0	728;638	922;3	967;0;22;381;388; ; ; ; ;
16172;810;385;406;0	695;0	704;636	608;3	848;0;378;399;0	480;0	728;638	922;3	927;0;22;381;388; ; ; ; ;
16192;811;386;405;0	695;0	704;638	469;3	864;0;380;398;0	480;0	728;640	145;3	949;0;22;381;388; ; ; ; ;
16212;812;-800;-600;0	480;0	728;-1	000;-1	000;4;378;396;0	480;0	728;640	145;3	920;0;22;381;388; ; ; ; ;
16232;813;390;410;0	696;0	704;638	469;3	849;0;373;394;0	480;0	728;640	145;3	877;0;22;381;388; ; ; ; ;
16251;814;383;406;0	696;0	704;638	469;3	818;0;372;394;0	480;0	728;640	145;3	874;0;22;381;388; ; ; ; ;
16271;815;383;416;0	696;0	704;638	469;3	836;0;374;395;0	481;0	728;640	145;3	875;0;22;381;388; ; ; ; ;
16291;816;382;417;0	696;0	704;637	616;3	816;0;374;395;0	481;0	728;638	977;3	868;0;22;381;388; ; ; ; ;
16311;817;389;418;0	696;0	704;637	616;3	801;0;377;395;0	481;0	728;638	977;3	895;0;22;381;388; ; ; ; ;
16331;818;385;412;0	696;0	704;637	616;3	807;0;370;391;0	481;0	728;638	977;3	871;0;22;381;388; ; ; ; ;
16351;819;382;409;0	697;0	705;637	616;3	790;0;371;393;0	481;0	728;638	977;3	865;0;22;381;388; ; ; ; ;
16371;820;384;408;0	697;0	705;637	616;3	746;0;377;395;0	482;0	728;638	977;3	853;0;22;381;388; ; ; ; ;
16391;821;384;409;0	697;0	705;636	500;3	734;0;374;393;0	482;0	728;640	220;3	851;0;22;381;388; ; ; ; ;
16411;822;386;415;0	697;0	705;636	500;3	733;0;370;394;0	482;0	728;640	220;3	836;0;22;381;388; ; ; ; ;
16431;823;383;417;0	698;0	705;636	500;3	727;0;379;395;0	482;0	728;640	220;3	847;0;22;381;388; ; ; ; ;
16451;824;390;416;0	698;0	705;636	500;3	720;0;378;393;0	482;0	728;640	220;3	817;0;22;381;388; ; ; ; ;
16471;825;385;415;0	698;0	705;636	500;3	714;0;379;395;0	482;0	728;640	220;3	783;0;22;381;388; ; ; ; ;
16491;826;385;415;0	698;0	705;636	943;3	710;0;379;395;0	482;0	728;639	097;3	770;0;22;381;388; ; ; ; ;
16511;827;386;416;0	698;0	705;636	943;3	661;0;378;379;0	482;0	728;639	097;3	730;0;22;381;388; ; ; ; ;
16531;828;345;249;0	698;0	704;636	943;3	685;0;362;229;0	483;0	727;639	097;3	747;0; ; ; ; ; ; ; ;
16550;829;335;158;0	698;0	703;636	943;3	628;0;333;153;0	483;0	725;639	097;3	700;0;23;332;154; ; ; ; ;
16570;830;330;158;0	698;0	703;636	943;3	610;0;336;151;0	483;0	725;639	097;3	727;0;23;332;154; ; ; ; ;
16590;831;327;165;0	698;0	703;632	105;3	577;0;339;154;0	483;0	725;636	072;3	707;0;23;332;154; ; ; ; ;
16610;832;334;163;0	698;0	703;632	105;3	635;0;336;151;0	483;0	725;636	072;3	662;0;23;332;154; ; ; ; ;
16630;833;338;164;0	698;0	703;632	105;3	599;0;333;144;0	483;0	725;636	072;3	654;0;23;332;154; ; ; ; ;
16650;834;332;167;0	699;0	703;632	105;3	602;0;332;147;0	483;0	725;636	072;3	669;0;23;332;154; ; ; ; ;
16670;835;328;175;0	699;0	703;632	105;3	612;0;335;151;0	483;0	725;636	072;3	692;0;23;332;154; ; ; ; ;
16690;836;328;176;0	699;0	703;632	409;3	619;0;333;146;0	484;0	725;637	344;3	701;0;23;332;154; ; ; ; ;
16710;837;333;157;0	699;0	703;632	409;3	607;0;341;153;0	484;0	724;637	344;3	677;0;23;332;154; ; ; ; ;
16730;838;328;159;0	699;0	703;632	409;3	575;0;335;145;0	484;0	724;637	344;3	691;0;23;332;154; ; ; ; ;
16750;839;326;163;0	700;0	703;632	409;3	609;0;332;143;0	484;0	724;637	344;3	671;0;23;332;154; ; ; ; ;
16770;840;329;164;0	700;0	703;632	409;3	603;0;331;147;0	484;0	724;637	344;3	679;0;23;332;154; ; ; ; ;
16790;841;329;163;0	700;0	703;632	861;3	598;0;330;147;0	484;0	724;637	372;3	681;0;23;332;154; ; ; ; ;
16810;842;334;164;0	700;0	703;632	861;3	618;0;333;146;0	484;0	724;637	372;3	623;0;23;332;154; ; ; ; ;
16829;843;332;165;0	700;0	703;632	861;3	542;0;335;150;0	484;0	724;637	372;3	600;0;23;332;154; ; ; ; ;
16849;844;330;167;0	700;0	703;632	861;3	545;0;338;157;0	484;0	724;637	372;3	555;0;23;332;154; ; ; ; ;
16869;845;330;157;0	699;0	703;632	861;3	497;0;340;156;0	484;0	724;637	372;3	571;0;23;332;154; ; ; ; ;
16889;846;330;161;0	699;0	703;631	230;3	475;0;342;157;0	484;0	725;636	494;3	542;0;23;332;154; ; ; ; ;
16909;847;332;168;0	699;0	703;631	230;3	457;0;335;135;0	483;0	725;636	494;3	500;0;23;332;154; ; ; ; ;
16929;848;334;170;0	699;0	703;631	230;3	452;0;328;136;0	483;0	725;636	494;3	533;0;23;332;154; ; ; ; ;
16949;849;332;165;0	699;0	703;631	230;3	506;0;331;140;0	483;0	725;636	494;3	529;0;23;332;154; ; ; ; ;
16969;850;329;163;0	699;0	703;631	230;3	453;0;333;149;0	483;0	725;636	494;3	507;0;23;332;154; ; ; ; ;
16989;851;330;161;0	699;0	703;632	045;3	475;0;331;153;0	483;0	725;635	490;3	518;0;23;332;154; ; ; ; ;
17009;852;330;163;0	699;0	703;632	045;3	480;0;333;149;0	483;0	725;635	490;3	530;0;23;332;154; ; ; ; ;
17029;853;333;158;0	699;0	704;632	045;3	464;0;332;151;0	483;0	726;635	490;3	522;0;23;332;154; ; ; ; ;
17049;854;329;154;0	699;0	704;632	045;3	464;0;334;147;0	483;0	726;635	490;3	498;0;23;332;154; ; ; ; ;
17069;855;328;151;0	699;0	704;632	045;3	438;0;335;144;0	483;0	726;635	490;3	517;0;23;332;154; ; ; ; ;
17089;856;329;148;0	699;0	704;631	980;3	429;0;336;142;0	483;0	726;637	028;3	515;0;23;332;154; ; ; ; ;
17109;857;331;152;0	699;0	704;631	980;3	428;0;332;138;0	483;0	726;637	028;3	560;0;23;332;154; ; ; ; ;
17129;858;331;157;0	699;0	704;631	980;3	446;0;338;142;0	483;0	726;637	028;3	534;0;23;332;154; ; ; ; ;
17148;859;335;108;0	698;0	704;631	980;3	450;0;366;83;0	483;0	726;637	028;3	526;0; ; ; ; ; ; ; ;
17168;860;348;49;0	698;0	704;631	980;3	437;0;366;35;0	483;0	726;637	028;3	563;0;24;356;47; ; ; ; ;
17188;861;351;33;0	698;0	703;630	360;3	439;0;366;24;0	483;0	726;631	570;3	519;0;24;356;47; ; ; ; ;
17208;862;343;49;0	698;0	704;630	360;3	462;0;377;39;0	483;0	726;631	570;3	493;0;24;356;47; ; ; ; ;
17228;863;345;49;0	698;0	704;630	360;3	431;0;367;41;0	483;0	726;631	570;3	483;0;24;356;47; ; ; ; ;
17248;864;345;44;0	698;0	704;630	360;3	457;0;365;48;0	483;0	726;631	570;3	473;0;24;356;47; ; ; ; ;
17268;865;348;50;0	698;0	704;630	360;3	435;0;362;43;0	483;0	726;631	570;3	506;0;24;356;47; ; ; ; ;
17288;866;349;52;0	698;0	703;628	772;3	436;0;360;44;0	483;0	726;632	653;3	505;0;24;356;47; ; ; ; ;
17308;867;351;51;0	698;0	704;628	772;3	407;0;361;45;0	483;0	726;632	653;3	513;0;24;356;47; ; ; ; ;
17328;868;356;52;0	699;0	704;628	772;3	425;0;362;41;0	483;0	726;632	653;3	472;0;24;356;47; ; ; ; ;
17348;869;348;49;0	699;0	704;628	772;3	410;0;365;43;0	483;0	726;632	653;3	477;0;24;356;47; ; ; ; ;
17368;870;347;50;0	699;0	704;628	772;3	453;0;363;44;0	483;0	726;632	653;3	498;0;24;356;47; ; ; ; ;
17388;871;347;51;0	699;0	703;628	120;3	453;0;364;43;0	483;0	726;632	476;3	476;0;24;356;47; ; ; ; ;
17408;872;347;53;0	699;0	704;628	120;3	449;0;363;46;0	483;0	726;632	476;3	466;0;24;356;47; ; ; ; ;
17427;873;347;46;0	699;0	704;628	120;3	449;0;365;43;0	483;0	726;632	476;3	505;0;24;356;47; ; ; ; ;
17447;874;355;54;0	699;0	704;628	120;3	409;0;358;47;0	483;0	727;632	476;3	483;0;24;356;47; ; ; ; ;
17467;875;350;49;0	699;0	704;628	120;3	423;0;360;43;0	483;0	727;632	476;3	530;0;24;356;47; ; ; ; ;
17487;876;352;45;0	699;0	703;629	463;3	418;0;358;45;0	483;0	726;632	140;3	530;0;24;356;47; ; ; ; ;
17507;877;343;45;0	699;0	704;629	463;3	420;0;363;36;0	483;0	727;632	140;3	504;0;24;356;47; ; ; ; ;
17527;878;348;43;0	699;0	704;629	463;3	444;0;364;43;0	483;0	727;632	140;3	508;0;24;356;47; ; ; ; ;
17547;879;349;45;0	699;0	704;629	463;3	484;0;367;41;0	483;0	727;632	140;3	522;0;24;356;47; ; ; ; ;
17567;880;348;45;0	699;0	704;629	463;3	462;0;366;39;0	483;0	727;632	140;3	540;0;24;356;47; ; ; ; ;
17587;881;348;44;0	699;0	703;629	691;3	482;0;367;43;0	483;0	726;631	500;3	546;0;24;356;47; ; ; ; ;
17607;882;352;48;0	698;0	704;629	691;3	507;0;365;41;0	483;0	727;631	500;3	539;0;24;356;47; ; ; ; ;
17627;883;349;52;0	698;0	704;629	691;3	509;0;373;38;0	483;0	727;631	500;3	589;0;24;356;47; ; ; ; ;
17647;884;342;44;0	698;0	704;629	691;3	539;0;375;40;0	483;0	727;631	500;3	586;0;24;356;47; ; ; ; ;
17667;885;345;49;0	698;0	704;629	691;3	512;0;375;49;0	483;0	727;631	500;3	612;0;24;356;47; ; ; ; ;
17687;886;342;48;0	698;0	703;630	097;3	525;0;375;45;0	483;0	727;633	002;3	628;0;24;356;47; ; ; ; ;
17707;887;350;53;0	698;0	704;630	097;3	565;0;361;39;0	482;0	727;633	002;3	669;0;24;356;47; ; ; ; ;
17727;888;348;48;0	698;0	704;630	097;3	552;0;367;36;0	482;0	727;633	002;3	700;0;24;356;47; ; ; ; ;
17746;889;345;50;0	697;0	704;630	097;3	562;0;375;41;0	482;0	727;633	002;3	680;0;24;356;47; ; ; ; ;
17766;890;345;49;0	697;0	704;630	097;3	572;0;373;45;0	482;0	727;633	002;3	686;0;24;356;47; ; ; ; ;
17786;891;344;49;0	698;0	703;630	393;3	570;0;372;49;0	482;0	726;630	930;3	687;0;24;356;47; ; ; ; ;
17806;892;345;48;0	698;0	704;630	393;3	612;0;369;56;0	482;0	727;630	930;3	719;0;24;356;47; ; ; ; ;
17826;893;347;50;0	698;0	704;630	393;3	623;0;369;55;0	482;0	726;630	930;3	741;0;24;356;47; ; ; ; ;
17846;894;347;51;0	698;0	704;630	393;3	627;0;369;53;0	482;0	726;630	930;3	720;0;24;356;47; ; ; ; ;
17866;895;346;47;0	698;0	704;630	393;3	591;0;368;58;0	482;0	726;630	930;3	687;0;24;356;47; ; ; ; ;
17886;896;347;51;0	698;0	703;628	681;3	586;0;368;53;0	482;0	726;632	994;3	702;0;24;356;47; ; ; ; ;
17906;897;347;58;0	698;0	704;628	681;3	596;0;364;48;0	482;0	726;632	994;3	699;0;24;356;47; ; ; ; ;
17926;898;345;57;0	698;0	704;628	681;3	612;0;366;43;0	482;0	726;632	994;3	726;0;24;356;47; ; ; ; ;
17946;899;351;55;0	698;0	704;628	681;3	581;0;364;46;0	482;0	726;632	994;3	740;0;24;356;47; ; ; ; ;
17966;900;346;53;0	698;0	704;628	681;3	605;0;361;44;0	482;0	726;632	994;3	723;0;24;356;47; ; ; ; ;
17986;901;347;52;0	698;0	703;628	188;3	604;0;362;47;0	482;0	726;631	722;3	720;0;24;356;47; ; ; ; ;
18006;902;347;54;0	698;0	704;628	188;3	617;0;368;50;0	482;0	726;631	722;3	716;0;24;356;47; ; ; ; ;
18025;903;350;62;0	698;0	704;628	188;3	607;0;368;49;0	483;0	726;631	722;3	714;0;24;356;47; ; ; ; ;
18045;904;346;60;0	698;0	704;628	188;3	627;0;366;52;0	483;0	726;631	722;3	719;0;24;356;47; ; ; ; ;
18065;905;346;61;0	698;0	704;628	188;3	576;0;365;55;0	483;0	726;631	722;3	707;0;24;356;47; ; ; ; ;
18085;906;345;57;0	698;0	703;629	780;3	582;0;364;53;0	483;0	725;632	796;3	712;0;24;356;47; ; ; ; ;
18105;907;346;57;0	698;0	704;629	780;3	625;0;366;53;0	483;0	725;632	796;3	720;0;24;356;47; ; ; ; ;
18125;908;340;53;0	698;0	704;629	780;3	611;0;366;55;0	483;0	725;632	796;3	710;0;24;356;47; ; ; ; ;
18145;909;453;265;0	697;0	705;629	780;3	603;0;466;258;0	482;0	727;632	796;3	737;0; ; ; ; ; ; ; ;
18165;910;483;396;0	696;0	706;629	780;3	608;0;476;374;0	482;0	728;632	796;3	650;0; ; ; ; ; ; ; ;
18185;911;514;470;0	696;0	706;639	400;3	658;0;488;447;0	482;0	728;638	646;3	679;0; ; ; ; ; ; ; ;
18205;912;504;391;0	696;0	707;639	400;3	652;0;489;387;0	481;0	728;638	646;3	702;0;25;492;397; ; ; ; ;
18225;913;507;395;0	696;0	707;639	400;3	658;0;480;401;0	481;0	728;638	646;3	700;0;25;492;397; ; ; ; ;
18245;914;506;396;0	696;0	707;639	400;3	661;0;486;393;0	481;0	728;638	646;3	728;0;25;492;397; ; ; ; ;
18265;915;504;397;0	696;0	707;639	400;3	673;0;481;405;0	481;0	728;638	646;3	678;0;25;492;397; ; ; ; ;
18285;916;505;398;0	696;0	707;638	528;3	674;0;484;404;0	481;0	728;638	741;3	682;0;25;492;397; ; ; ; ;
18305;917;506;411;0	696;0	707;638	528;3	716;0;492;389;0	481;0	729;638	741;3	709;0;25;492;397; ; ; ; ;
18325;918;505;410;0	696;0	707;638	528;3	709;0;492;390;0	481;0	729;638	741;3	711;0;25;492;397; ; ; ; ;
18344;919;505;403;0	696;0	707;638	528;3	671;0;488;394;0	481;0	729;638	741;3	709;0;25;492;397; ; ; ; ;
18364;920;495;398;0	696;0	708;638	528;3	664;0;482;401;0	480;0	729;638	741;3	734;0;25;492;397; ; ; ; ;
18384;921;494;395;0	696;0	708;638	593;3	658;0;481;402;0	480;0	730;640	132;3	744;0;25;492;397; ; ; ; ;
18404;922;497;405;0	696;0	708;638	593;3	691;0;488;388;0	480;0	730;640	132;3	713;0;25;492;397; ; ; ; ;
18424;923;501;406;0	696;0	708;638	593;3	689;0;491;393;0	480;0	730;640	132;3	733;0;25;492;397; ; ; ; ;
18444;924;501;404;0	696;0	708;638	593;3	664;0;491;392;0	480;0	730;640	132;3	695;0;25;492;397; ; ; ; ;
18464;925;501;405;0	696;0	708;638	593;3	702;0;483;396;0	480;0	730;640	132;3	651;0;25;492;397; ; ; ; ;
18484;926;502;404;0	696;0	708;639	762;3	703;0;484;397;0	480;0	730;639	379;3	642;0;25;492;397; ; ; ; ;
18504;927;493;391;0	695;0	709;639	762;3	635;0;478;385;0	480;0	731;639	379;3	654;0;25;492;397; ; ; ; ;
18524;928;486;397;0	695;0	709;639	762;3	623;0;469;386;0	480;0	731;639	379;3	655;0;25;492;397; ; ; ; ;
18544;929;405;373;0	696;0	709;639	762;3	649;0;390;367;0	481;0	731;639	379;3	660;0;26;389;380; ; ; ; ;
18564;930;408;383;0	696;0	709;639	762;3	679;0;387;370;0	481;0	731;639	379;3	681;0;26;389;380; ; ; ; ;
18584;931;411;381;0	697;0	709;637	215;3	669;0;383;372;0	481;0	731;640	800;3	693;0;26;389;380; ; ; ; ;
18604;932;393;395;0	697;0	709;637	215;3	666;0;382;365;0	481;0	731;640	800;3	690;0;26;389;380; ; ; ; ;
18623;933;396;390;0	697;0	709;637	215;3	660;0;387;366;0	481;0	731;640	800;3	676;0;26;389;380; ; ; ; ;
18643;934;401;386;0	697;0	709;637	215;3	709;0;393;364;0	482;0	731;640	800;3	688;0;26;389;380; ; ; ; ;
18663;935;408;381;0	697;0	710;637	215;3	696;0;388;366;0	482;0	731;640	800;3	693;0;26;389;380; ; ; ; ;
18683;936;412;377;0	697;0	710;637	531;3	709;0;391;366;0	482;0	731;639	677;3	683;0;26;389;380; ; ; ; ;
18703;937;403;394;0	697;0	710;637	531;3	765;0;388;372;0	482;0	731;639	677;3	723;0;26;389;380; ; ; ; ;
18723;938;401;387;0	697;0	710;637	531;3	796;0;390;366;0	482;0	731;639	677;3	770;0;26;389;380; ; ; ; ;
18743;939;399;386;0	697;0	710;637	531;3	786;0;389;371;0	482;0	731;639	677;3	749;0;26;389;380; ; ; ; ;
18763;940;403;386;0	697;0	710;637	531;3	771;0;389;367;0	482;0	731;639	677;3	812;0;26;389;380; ; ; ; ;
18783;941;401;387;0	697;0	710;636	958;3	782;0;389;370;0	482;0	731;639	034;3	815;0;26;389;380; ; ; ; ;
18803;942;403;389;0	697;0	710;636	958;3	797;0;398;369;0	482;0	731;639	034;3	827;0;26;389;380; ; ; ; ;
18823;943;405;395;0	697;0	710;636	958;3	805;0;397;381;0	482;0	731;639	034;3	807;0;26;389;380; ; ; ; ;
18843;944;402;396;0	697;0	710;636	958;3	837;0;391;381;0	481;0	731;639	034;3	810;0;26;389;380; ; ; ; ;
18863;945;397;398;0	697;0	710;636	958;3	818;0;380;382;0	481;0	731;639	034;3	826;0;26;389;380; ; ; ; ;
18883;946;397;398;0	697;0	710;637	971;3	838;0;377;381;0	481;0	731;639	984;3	823;0;26;389;380; ; ; ; ;
18903;947;396;391;0	697;0	710;637	971;3	830;0;383;384;0	481;0	731;639	984;3	875;0;26;389;380; ; ; ; ;
18923;948;397;395;0	697;0	710;637	971;3	899;0;384;383;0	481;0	731;639	984;3	881;0;26;389;380; ; ; ; ;
18942;949;398;390;0	697;0	711;637	971;3	921;0;386;377;0	481;0	732;639	984;3	910;0;26;389;380; ; ; ; ;
18962;950;400;391;0	697;0	711;637	971;3	895;0;384;374;0	481;0	732;639	984;3	901;0;26;389;380; ; ; ; ;
18982;951;401;392;0	697;0	711;638	370;3	903;0;385;370;0	481;0	732;641	157;3	907;0;26;389;380; ; ; ; ;
19002;952;396;396;0	697;0	711;638	370;3	914;0;387;377;0	481;0	732;641	157;3	917;0;26;389;380; ; ; ; ;
19022;953;403;401;0	697;0	711;638	370;3	909;0;389;377;0	481;0	732;641	157;3	928;0;26;389;380; ; ; ; ;
19042;954;399;395;0	697;0	711;638	370;3	942;0;389;388;0	482;0	731;641	157;3	961;0;26;389;380; ; ; ; ;
19062;955;395;400;0	697;0	711;638	370;3	940;0;383;382;0	482;0	731;641	157;3	984;0;26;389;380; ; ; ; ;
19082;956;397;398;0	698;0	711;637	684;3	935;0;383;388;0	482;0	731;638	533;3	987;0;26;389;380; ; ; ; ;
19102;957;399;395;0	698;0	711;637	684;3	979;0;387;381;0	482;0	731;638	533;3	967;0;26;389;380; ; ; ; ;
19122;958;394;395;0	698;0	712;637	684;3	943;0;383;383;0	482;0	731;638	533;3	982;0;26;389;380; ; ; ; ;
19142;959;403;391;0	699;0	712;637	684;3	959;0;391;381;0	483;0	731;638	533;3	966;0;26;389;380; ; ; ; ;
19162;960;400;393;0	699;0	712;637	684;3	980;0;388;388;0	483;0	731;638	533;3	976;0;26;389;380; ; ; ; ;
19182;961;400;392;0	699;0	711;637	896;3	967;0;388;387;0	483;0	731;641	165;3	985;0;26;389;380; ; ; ; ;
19201;962;400;397;0	699;0	711;637	896;3	953;0;393;375;0	484;0	732;641	165;3	986;0;26;389;380; ; ; ; ;
19221;963;394;402;0	699;0	711;637	896;3	920;0;383;385;0	484;0	732;641	165;3	927;0;26;389;380; ; ; ; ;
19241;964;392;399;0	700;0	711;637	896;3	879;0;383;382;0	484;0	733;641	165;3	926;0;26;389;380; ; ; ; ;
19261;965;392;397;0	699;0	711;637	896;3	901;0;385;388;0	484;0	733;641	165;3	931;0;26;389;380; ; ; ; ;
19281;966;391;399;0	699;0	711;637	333;3	878;0;386;389;0	484;0	734;639	376;3	922;0;26;389;380; ; ; ; ;
19301;967;400;398;0	699;0	711;637	333;3	838;0;391;385;0	484;0	734;639	376;3	903;0;26;389;380; ; ; ; ;
19321;968;395;397;0	699;0	711;637	333;3	827;0;383;378;0	483;0	735;639	376;3	870;0;26;389;380; ; ; ; ;
19341;969;397;398;0	698;0	711;637	333;3	839;0;392;384;0	483;0	735;639	376;3	877;0;26;389;380; ; ; ; ;
19361;970;397;392;0	698;0	711;637	333;3	821;0;386;375;0	482;0	735;639	376;3	851;0;26;389;380; ; ; ; ;
19381;971;397;391;0	698;0	710;638	475;3	830;0;384;376;0	482;0	735;638	610;3	842;0;26;389;380; ; ; ; ;
19401;972;400;399;0	697;0	710;638	475;3	809;0;394;382;0	482;0	735;638	610;3	791;0;26;389;380; ; ; ; ;
19421;973;399;388;0	698;0	710;638	475;3	777;0;394;383;0	482;0	735;638	610;3	800;0;26;389;380; ; ; ; ;
19441;974;405;396;0	698;0	711;638	475;3	766;0;393;389;0	482;0	735;638	610;3	775;0;26;389;380; ; ; ; ;
19461;975;398;390;0	698;0	711;638	475;3	764;0;385;387;0	482;0	735;638	610;3	760;0;26;389;380; ; ; ; ;
19481;976;399;394;0	698;0	711;638	238;3	761;0;385;386;0	483;0	735;639	087;3	758;0;26;389;380; ; ; ; ;
19501;977;405;393;0	698;0	711;638	238;3	776;0;396;374;0	483;0	735;639	087;3	767;0;26;389;380; ; ; ; ;
19521;978;395;386;0	699;0	711;638	238;3	732;0;388;372;0	483;0	735;639	087;3	717;0;26;389;380; ; ; ; ;
19540;979;393;388;0	699;0	710;638	238;3	735;0;384;379;0	483;0	734;639	087;3	743;0;26;389;380; ; ; ; ;
19561;980;394;390;0	699;0	711;638	238;3	743;0;386;377;0	483;0	734;639	087;3	725;0;26;389;380; ; ; ; ;
19580;981;393;386;0	699;0	710;638	585;3	750;0;384;378;0	484;0	734;639	244;3	737;0;26;389;380; ; ; ; ;
19601;982;403;389;0	699;0	711;638	585;3	708;0;394;380;0	484;0	734;639	244;3	722;0;26;389;380; ; ; ; ;
19620;983;404;391;0	699;0	711;638	585;3	715;0;389;377;0	484;0	734;639	244;3	689;0;26;389;380; ; ; ; ;
19641;984;401;391;0	699;0	711;638	585;3	717;0;388;376;0	484;0	734;639	244;3	697;0;26;389;380; ; ; ; ;
19660;985;403;390;0	699;0	711;638	585;3	694;0;391;376;0	484;0	734;639	244;3	711;0;26;389;380; ; ; ; ;
19681;986;402;392;0	699;0	710;637	224;3	690;0;391;374;0	484;0	734;640	521;3	702;0;26;389;380; ; ; ; ;
19700;987;392;378;0	699;0	711;637	224;3	658;0;382;371;0	484;0	734;640	521;3	678;0;26;389;380; ; ; ; ;
19721;988;398;384;0	699;0	711;637	224;3	654;0;382;365;0	484;0	734;640	521;3	692;0;26;389;380; ; ; ; ;
19740;989;394;379;0	699;0	711;637	224;3	643;0;382;375;0	484;0	734;640	521;3	683;0;26;389;380; ; ; ; ;
19761;990;392;382;0	699;0	711;637	224;3	683;0;381;370;0	484;0	734;640	521;3	685;0;26;389;380; ; ; ; ;
19780;991;393;379;0	700;0	710;637	929;3	684;0;381;370;0	484;0	734;639	398;3	683;0;26;389;380; ; ; ; ;
19801;992;383;388;0	700;0	710;637	929;3	679;0;382;365;0	484;0	734;639	398;3	667;0;26;389;380; ; ; ; ;
19820;993;393;392;0	700;0	710;637	929;3	694;0;384;368;0	484;0	734;639	398;3	677;0;26;389;380; ; ; ; ;
19841;994;394;398;0	700;0	710;637	929;3	687;0;385;367;0	484;0	734;639	398;3	666;0;26;389;380; ; ; ; ;
19859;995;391;401;0	700;0	710;637	929;3	695;0;381;376;0	485;0	733;639	398;3	656;0;26;389;380; ; ; ; ;
19881;996;390;405;0	700;0	710;638	383;3	695;0;382;378;0	485;0	733;639	716;3	659;0;26;389;380; ; ; ; ;
19899;997;390;388;0	700;0	710;638	383;3	700;0;384;373;0	485;0	733;639	716;3	660;0;26;389;380; ; ; ; ;
19921;998;393;378;0	701;0	710;638	383;3	651;0;388;361;0	485;0	733;639	716;3	684;0;26;389;380; ; ; ; ;
19939;999;386;377;0	701;0	710;638	383;3	710;0;379;361;0	485;0	733;639	716;3	672;0;26;389;380; ; ; ; ;
19961;1000;393;380;0	701;0	710;638	383;3	696;0;381;367;0	486;0	732;639	716;3	674;0;26;389;380; ; ; ; ;
19979;1001;391;381;0	701;0	709;637	816;3	683;0;381;362;0	486;0	732;638	619;3	670;0;26;389;380; ; ; ; ;
20001;1002;390;394;0	702;0	709;637	816;3	666;0;383;374;0	486;0	732;638	619;3	669;0;26;389;380; ; ; ; ;
20019;1003;384;397;0	702;0	709;637	816;3	640;0;379;373;0	486;0	732;638	619;3	691;0;26;389;380; ; ; ; ;
20039;1004;388;396;0	702;0	709;637	816;3	699;0;379;367;0	486;0	732;638	619;3	650;0;26;389;380; ; ; ; ;
20059;1005;394;393;0	702;0	709;637	816;3	653;0;376;364;0	486;0	732;638	619;3	666;0;26;389;380; ; ; ; ;
20079;1006;392;394;0	702;0	709;638	457;3	658;0;375;361;0	486;0	732;638	928;3	669;0;26;389;380; ; ; ; ;
20099;1007;395;389;0	702;0	709;638	457;3	636;0;387;363;0	487;0	732;638	928;3	695;0;26;389;380; ; ; ; ;
20118;1008;393;394;0	702;0	709;638	457;3	679;0;384;362;0	487;0	732;638	928;3	689;0;26;389;380; ; ; ; ;
20138;1009;393;395;0	702;0	709;638	457;3	709;0;386;358;0	487;0	732;638	928;3	672;0;26;389;380; ; ; ; ;
20158;1010;393;389;0	702;0	709;638	457;3	711;0;382;361;0	487;0	732;638	928;3	679;0;26;389;380; ; ; ; ;
20178;1011;393;392;0	703;0	709;638	324;3	713;0;383;358;0	487;0	732;640	189;3	677;0;26;389;380; ; ; ; ;
20198;1012;382;381;0	702;0	710;638	324;3	662;0;379;365;0	487;0	732;640	189;3	655;0;26;389;380; ; ; ; ;
20218;1013;388;382;0	702;0	709;638	324;3	644;0;382;362;0	487;0	732;640	189;3	663;0;26;389;380; ; ; ; ;
20238;1014;392;390;0	702;0	709;638	324;3	670;0;387;361;0	487;0	732;640	189;3	671;0;26;389;380; ; ; ; ;
20258;1015;391;384;0	702;0	709;638	324;3	640;0;383;363;0	487;0	732;640	189;3	628;0;26;389;380; ; ; ; ;
20278;1016;393;387;0	702;0	709;638	734;3	650;0;386;362;0	486;0	731;639	113;3	625;0;26;389;380; ; ; ; ;
20298;1017;384;390;0	702;0	708;638	734;3	605;0;376;370;0	486;0	731;639	113;3	640;0;26;389;380; ; ; ; ;
20318;1018;392;398;0	702;0	708;638	734;3	630;0;382;363;0	486;0	731;639	113;3	663;0;26;389;380; ; ; ; ;
20338;1019;398;385;0	701;0	708;638	734;3	576;0;386;360;0	486;0	731;639	113;3	630;0;26;389;380; ; ; ; ;
20358;1020;387;390;0	701;0	708;638	734;3	617;0;376;369;0	485;0	731;639	113;3	625;0;26;389;380; ; ; ; ;
20378;1021;392;391;0	701;0	708;638	814;3	617;0;380;364;0	485;0	731;640	184;3	626;0;26;389;380; ; ; ; ;
20397;1022;383;395;0	701;0	708;638	814;3	578;0;376;370;0	485;0	731;640	184;3	647;0;26;389;380; ; ; ; ;
20417;1023;386;387;0	701;0	708;638	814;3	607;0;371;374;0	485;0	731;640	184;3	630;0;26;389;380; ; ; ; ;
20437;1024;392;385;0	701;0	708;638	814;3	600;0;377;366;0	485;0	731;640	184;3	664;0;26;389;380; ; ; ; ;
20457;1025;-800;-600;0	486;0	732;-1	000;-1	000;4;383;361;0	486;0	732;640	184;3	634;0;26;389;380; ; ; ; ;
20477;1026;-800;-600;0	701;0	708;-1	000;-1	000;4;382;361;0	486;0	731;639	807;3	644;0;26;389;380; ; ; ; ;
20497;1027;396;386;0	701;0	709;638	565;3	643;0;384;367;0	486;0	732;639	807;3	650;0;26;389;380; ; ; ; ;
20517;1028;394;389;0	701;0	708;638	565;3	609;0;384;372;0	486;0	731;639	807;3	639;0;26;389;380; ; ; ; ;
20537;1029;397;381;0	701;0	708;638	565;3	566;0;378;373;0	485;0	731;639	807;3	646;0;26;389;380; ; ; ; ;
20557;1030;395;383;0	701;0	708;638	565;3	547;0;374;373;0	485;0	731;639	807;3	651;0;26;389;380; ; ; ; ;
20577;1031;396;382;0	701;0	708;638	622;3	529;0;371;373;0	485;0	731;640	044;3	649;0;26;389;380; ; ; ; ;
20597;1032;386;393;0	701;0	708;638	622;3	605;0;381;375;0	485;0	731;640	044;3	676;0;26;389;380; ; ; ; ;
20617;1033;386;381;0	701;0	708;638	622;3	617;0;385;377;0	485;0	731;640	044;3	673;0;26;389;380; ; ; ; ;
20637;1034;389;388;0	701;0	708;638	622;3	661;0;385;364;0	485;0	732;640	044;3	658;0;26;389;380; ; ; ; ;
20657;1035;388;373;0	701;0	709;638	622;3	581;0;386;368;0	485;0	732;640	044;3	661;0;26;389;380; ; ; ; ;
20677;1036;387;373;0	701;0	708;637	974;3	593;0;386;365;0	485;0	732;640	131;3	664;0;26;389;380; ; ; ; ;
20697;1037;398;392;0	701;0	708;637	974;3	648;0;378;366;0	485;0	732;640	131;3	674;0;26;389;380; ; ; ; ;
20716;1038;390;390;0	701;0	708;637	974;3	621;0;380;366;0	485;0	732;640	131;3	671;0;26;389;380; ; ; ; ;
20736;1039;393;387;0	701;0	708;637	974;3	645;0;380;367;0	485;0	732;640	131;3	686;0;26;389;380; ; ; ; ;
20756;1040;396;383;0	701;0	709;637	974;3	693;0;374;373;0	485;0	732;640	131;3	693;0;26;389;380; ; ; ; ;
20776;1041;393;380;0	700;0	708;638	814;3	694;0;375;373;0	485;0	732;640	260;3	698;0;26;389;380; ; ; ; ;
20796;1042;390;384;0	700;0	709;638	814;3	640;0;386;376;0	484;0	732;640	260;3	685;0;26;389;380; ; ; ; ;
20816;1043;395;382;0	700;0	709;638	814;3	643;0;379;368;0	484;0	732;640	260;3	679;0;26;389;380; ; ; ; ;
20836;1044;-800;-600;0	484;0	733;-1	000;-1	000;4;382;365;0	484;0	733;640	260;3	663;0;26;389;380; ; ; ; ;
20856;1045;393;378;0	699;0	709;638	814;3	606;0;386;370;0	484;0	733;640	260;3	650;0;26;389;380; ; ; ; ;
20876;1046;393;378;0	699;0	709;638	162;3	603;0;383;370;0	483;0	733;639	744;3	639;0;26;389;380; ; ; ; ;
20896;1047;389;382;0	699;0	709;638	162;3	617;0;382;375;0	483;0	733;639	744;3	632;0;26;389;380; ; ; ; ;
20916;1048;386;379;0	699;0	709;638	162;3	603;0;384;375;0	483;0	733;639	744;3	664;0;26;389;380; ; ; ; ;
20936;1049;388;389;0	699;0	709;638	162;3	604;0;384;375;0	483;0	733;639	744;3	649;0;26;389;380; ; ; ; ;
20956;1050;397;383;0	699;0	709;638	162;3	563;0;381;373;0	483;0	733;639	744;3	637;0;26;389;380; ; ; ; ;
20976;1051;396;384;0	699;0	709;638	511;3	553;0;381;374;0	483;0	734;638	619;3	644;0;26;389;380; ; ; ; ;
20995;1052;288;405;0	699;0	709;638	511;3	616;0;275;393;0	484;0	734;638	619;3	639;0;27;283;402; ; ; ; ;
21015;1053;285;417;0	700;0	709;638	511;3	549;0;270;392;0	484;0	734;638	619;3	666;0;27;283;402; ; ; ; ;
21035;1054;282;408;0	700;0	710;638	511;3	597;0;269;394;0	484;0	734;638	619;3	653;0;27;283;402; ; ; ; ;
21055;1055;289;406;0	700;0	710;638	511;3	582;0;269;404;0	484;0	734;638	619;3	655;0;27;283;402; ; ; ; ;
21075;1056;287;412;0	700;0	710;636	645;3	547;0;268;404;0	484;0	734;639	405;3	662;0;27;283;402; ; ; ; ;
21095;1057;283;406;0	700;0	710;636	645;3	604;0;273;403;0	484;0	734;639	405;3	675;0;27;283;402; ; ; ; ;
21115;1058;290;417;0	700;0	710;636	645;3	538;0;272;394;0	484;0	734;639	405;3	665;0;27;283;402; ; ; ; ;
21135;1059;286;411;0	699;0	710;636	645;3	575;0;273;396;0	484;0	735;639	405;3	611;0;27;283;402; ; ; ; ;
21155;1060;285;407;0	699;0	710;636	645;3	546;0;278;388;0	484;0	735;639	405;3	629;0;27;283;402; ; ; ; ;
21175;1061;288;412;0	699;0	710;636	153;3	559;0;277;385;0	483;0	734;640	466;3	612;0;27;283;402; ; ; ; ;
21195;1062;283;417;0	699;0	709;636	153;3	542;0;272;388;0	483;0	735;640	466;3	639;0;27;283;402; ; ; ; ;
21215;1063;285;421;0	699;0	709;636	153;3	569;0;276;382;0	483;0	735;640	466;3	664;0;27;283;402; ; ; ; ;
21235;1064;287;418;0	699;0	709;636	153;3	587;0;277;394;0	483;0	735;640	466;3	660;0;27;283;402; ; ; ; ;
21255;1065;291;421;0	698;0	709;636	153;3	600;0;271;399;0	482;0	735;640	466;3	628;0;27;283;402; ; ; ; ;
21275;1066;292;420;0	698;0	709;636	601;3	615;0;273;401;0	482;0	735;639	916;3	636;0;27;283;402; ; ; ; ;
21295;1067;296;417;0	698;0	709;636	601;3	571;0;276;389;0	482;0	735;639	916;3	645;0;27;283;402; ; ; ; ;
21314;1068;282;415;0	697;0	709;636	601;3	605;0;277;395;0	482;0	736;639	916;3	627;0;27;283;402; ; ; ; ;
21334;1069;292;409;0	697;0	709;636	601;3	541;0;277;392;0	482;0	736;639	916;3	652;0;27;283;402; ; ; ; ;
21354;1070;298;417;0	697;0	709;636	601;3	590;0;275;395;0	481;0	736;639	916;3	643;0;27;283;402; ; ; ; ;
21374;1071;294;415;0	697;0	709;636	494;3	592;0;275;393;0	481;0	735;640	033;3	641;0;27;283;402; ; ; ; ;
21394;1072;296;415;0	697;0	709;636	494;3	581;0;281;397;0	482;0	735;640	033;3	657;0;27;283;402; ; ; ; ;
21414;1073;295;409;0	697;0	709;636	494;3	647;0;279;388;0	482;0	735;640	033;3	666;0;27;283;402; ; ; ; ;
21434;1074;290;405;0	697;0	710;636	494;3	597;0;273;388;0	482;0	736;640	033;3	672;0;27;283;402; ; ; ; ;
21454;1075;295;409;0	698;0	710;636	494;3	648;0;282;387;0	482;0	736;640	033;3	695;0;27;283;402; ; ; ; ;
21474;1076;293;408;0	698;0	709;636	407;3	632;0;280;387;0	482;0	735;639	537;3	702;0;27;283;402; ; ; ; ;
21494;1077;303;411;0	698;0	710;636	407;3	651;0;283;393;0	482;0	735;639	537;3	750;0;27;283;402; ; ; ; ;
21514;1078;296;404;0	698;0	710;636	407;3	646;0;278;388;0	482;0	735;639	537;3	729;0;27;283;402; ; ; ; ;
21534;1079;303;408;0	698;0	710;636	407;3	673;0;279;391;0	482;0	735;639	537;3	732;0;27;283;402; ; ; ; ;
21554;1080;328;395;0	697;0	709;636	407;3	668;0;328;386;0	482;0	735;639	537;3	700;0; ; ; ; ; ; ; ;
21574;1081;328;392;0	697;0	709;638	479;3	674;0;329;386;0	482;0	735;639	858;3	704;0; ; ; ; ; ; ; ;
21593;1082;371;365;0	697;0	709;638	479;3	685;0;366;349;0	482;0	735;639	858;3	791;0;28;381;360; ; ; ; ;
21613;1083;375;359;0	696;0	709;638	479;3	686;0;366;344;0	482;0	735;639	858;3	769;0;28;381;360; ; ; ; ;
21633;1084;382;354;0	696;0	709;638	479;3	689;0;370;344;0	481;0	735;639	858;3	754;0;28;381;360; ; ; ; ;
21653;1085;380;363;0	696;0	709;638	479;3	703;0;369;347;0	481;0	735;639	858;3	759;0;28;381;360; ; ; ; ;
21673;1086;378;360;0	697;0	709;637	438;3	700;0;370;344;0	481;0	735;640	033;3	764;0;28;381;360; ; ; ; ;
21693;1087;372;363;0	697;0	709;637	438;3	719;0;373;345;0	482;0	735;640	033;3	775;0;28;381;360; ; ; ; ;
21713;1088;369;360;0	697;0	709;637	438;3	683;0;367;346;0	482;0	735;640	033;3	774;0;28;381;360; ; ; ; ;
21733;1089;375;359;0	697;0	709;637	438;3	696;0;366;335;0	482;0	735;640	033;3	810;0;28;381;360; ; ; ; ;
21753;1090;378;352;0	697;0	709;637	438;3	683;0;361;342;0	482;0	735;640	033;3	785;0;28;381;360; ; ; ; ;
21773;1091;379;349;0	697;0	709;637	590;3	688;0;358;339;0	482;0	734;640	616;3	797;0;28;381;360; ; ; ; ;
21793;1092;374;359;0	697;0	709;637	590;3	725;0;371;347;0	482;0	734;640	616;3	808;0;28;381;360; ; ; ; ;
21813;1093;381;361;0	698;0	709;637	590;3	719;0;366;348;0	482;0	734;640	616;3	801;0;28;381;360; ; ; ; ;
21833;1094;375;353;0	698;0	709;637	590;3	713;0;368;347;0	483;0	734;640	616;3	768;0;28;381;360; ; ; ; ;
21853;1095;373;358;0	698;0	708;637	590;3	697;0;372;339;0	483;0	734;640	616;3	762;0;28;381;360; ; ; ; ;
21873;1096;375;356;0	699;0	708;638	109;3	694;0;370;339;0	483;0	733;640	424;3	756;0;28;381;360; ; ; ; ;
21892;1097;381;361;0	699;0	708;638	109;3	716;0;369;337;0	483;0	734;640	424;3	775;0;28;381;360; ; ; ; ;
21912;1098;378;353;0	699;0	709;638	109;3	720;0;366;336;0	483;0	734;640	424;3	798;0;28;381;360; ; ; ; ;
21932;1099;380;357;0	699;0	709;638	109;3	689;0;369;346;0	483;0	734;640	424;3	803;0;28;381;360; ; ; ; ;
21952;1100;375;353;0	698;0	709;638	109;3	728;0;372;343;0	483;0	734;640	424;3	830;0;28;381;360; ; ; ; ;
21972;1101;374;352;0	698;0	708;639	996;3	734;0;371;345;0	483;0	733;640	591;3	843;0;28;381;360; ; ; ; ;
21992;1102;375;362;0	698;0	708;639	996;3	769;0;372;344;0	483;0	734;640	591;3	812;0;28;381;360; ; ; ; ;
22012;1103;375;366;0	698;0	708;639	996;3	793;0;371;355;0	483;0	733;640	591;3	844;0;28;381;360; ; ; ; ;
22032;1104;378;365;0	698;0	708;639	996;3	747;0;372;347;0	483;0	733;640	591;3	824;0;28;381;360; ; ; ; ;
22052;1105;379;365;0	698;0	708;639	996;3	779;0;372;346;0	483;0	733;640	591;3	842;0;28;381;360; ; ; ; ;
22072;1106;381;367;0	699;0	708;638	053;3	770;0;372;346;0	483;0	733;640	880;3	837;0;28;381;360; ; ; ; ;
22092;1107;381;360;0	699;0	708;638	053;3	758;0;369;351;0	483;0	733;640	880;3	841;0;28;381;360; ; ; ; ;
22112;1108;375;363;0	699;0	709;638	053;3	805;0;363;355;0	483;0	733;640	880;3	830;0;28;381;360; ; ; ; ;
22132;1109;374;361;0	699;0	709;638	053;3	794;0;366;355;0	483;0	733;640	880;3	839;0;28;381;360; ; ; ; ;
22152;1110;382;356;0	699;0	709;638	053;3	833;0;370;349;0	484;0	733;640	880;3	910;0;28;381;360; ; ; ; ;
22172;1111;379;357;0	699;0	708;637	720;3	837;0;368;351;0	484;0	733;641	238;3	915;0;28;381;360; ; ; ; ;
22191;1112;380;360;0	699;0	709;637	720;3	840;0;365;354;0	484;0	733;641	238;3	899;0;28;381;360; ; ; ; ;
22211;1113;373;362;0	699;0	709;637	720;3	869;0;363;352;0	484;0	733;641	238;3	874;0;28;381;360; ; ; ; ;
22231;1114;372;362;0	699;0	709;637	720;3	859;0;361;351;0	484;0	733;641	238;3	869;0;28;381;360; ; ; ; ;
22251;1115;378;366;0	699;0	709;637	720;3	808;0;362;352;0	484;0	733;641	238;3	881;0;28;381;360; ; ; ; ;
22271;1116;374;367;0	699;0	709;637	535;3	816;0;361;351;0	484;0	733;641	189;3	881;0;28;381;360; ; ; ; ;
22291;1117;375;372;0	699;0	709;637	535;3	897;0;367;349;0	484;0	733;641	189;3	883;0;28;381;360; ; ; ; ;
22311;1118;376;375;0	699;0	709;637	535;3	874;0;364;351;0	484;0	733;641	189;3	907;0;28;381;360; ; ; ; ;
22331;1119;376;370;0	700;0	709;637	535;3	866;0;370;346;0	484;0	734;641	189;3	940;0;28;381;360; ; ; ; ;
22351;1120;382;358;0	700;0	710;637	535;3	863;0;376;350;0	484;0	734;641	189;3	892;0;28;381;360; ; ; ; ;
22371;1121;383;357;0	700;0	710;637	791;3	861;0;377;351;0	484;0	734;640	004;3	906;0;28;381;360; ; ; ; ;
22391;1122;381;370;0	700;0	710;637	791;3	833;0;369;340;0	484;0	735;640	004;3	888;0;28;381;360; ; ; ; ;
22411;1123;386;374;0	700;0	710;637	791;3	860;0;373;345;0	484;0	735;640	004;3	894;0;28;381;360; ; ; ; ;
22431;1124;379;369;0	700;0	710;637	791;3	838;0;377;348;0	484;0	735;640	004;3	903;0;28;381;360; ; ; ; ;
22451;1125;379;366;0	699;0	710;637	791;3	828;0;364;343;0	484;0	735;640	004;3	875;0;28;381;360; ; ; ; ;
22471;1126;378;366;0	699;0	710;638	177;3	838;0;366;346;0	484;0	735;639	675;3	877;0;28;381;360; ; ; ; ;
22491;1127;383;364;0	699;0	710;638	177;3	830;0;376;346;0	484;0	735;639	675;3	858;0;28;381;360; ; ; ; ;
22510;1128;386;358;0	699;0	710;638	177;3	810;0;377;345;0	484;0	735;639	675;3	847;0;28;381;360; ; ; ; ;
22530;1129;385;366;0	699;0	710;638	177;3	804;0;376;342;0	484;0	735;639	675;3	801;0;28;381;360; ; ; ; ;
22550;1130;388;365;0	699;0	710;638	177;3	808;0;374;347;0	483;0	735;639	675;3	852;0;28;381;360; ; ; ; ;
22570;1131;388;364;0	699;0	710;638	243;3	805;0;374;346;0	484;0	735;639	563;3	834;0;28;381;360; ; ; ; ;
22590;1132;380;368;0	699;0	710;638	243;3	770;0;370;338;0	484;0	735;639	563;3	804;0;28;381;360; ; ; ; ;
22610;1133;382;368;0	700;0	710;638	243;3	762;0;363;342;0	484;0	735;639	563;3	752;0;28;381;360; ; ; ; ;
22630;1134;384;359;0	700;0	710;638	243;3	746;0;373;341;0	484;0	735;639	563;3	767;0;28;381;360; ; ; ; ;
22650;1135;380;364;0	700;0	711;638	243;3	759;0;367;344;0	485;0	735;639	563;3	779;0;28;381;360; ; ; ; ;
22670;1136;382;362;0	701;0	711;636	904;3	745;0;366;344;0	485;0	735;640	167;3	758;0;28;381;360; ; ; ; ;
22690;1137;387;365;0	701;0	711;636	904;3	721;0;374;346;0	485;0	735;640	167;3	753;0;28;381;360; ; ; ; ;
22710;1138;386;368;0	701;0	711;636	904;3	743;0;375;341;0	485;0	735;640	167;3	760;0;28;381;360; ; ; ; ;
22730;1139;384;361;0	701;0	711;636	904;3	662;0;367;347;0	485;0	735;640	167;3	726;0;28;381;360; ; ; ; ;
22750;1140;379;357;0	700;0	711;636	904;3	723;0;363;351;0	485;0	735;640	167;3	760;0;28;381;360; ; ; ; ;
22770;1141;378;354;0	700;0	711;638	953;3	725;0;360;350;0	485;0	735;640	453;3	750;0;28;381;360; ; ; ; ;
22789;1142;402;372;0	700;0	711;638	953;3	675;0;387;358;0	484;0	735;640	453;3	769;0;28;381;360; ; ; ; ;
22809;1143;391;371;0	700;0	711;638	953;3	662;0;376;355;0	484;0	735;640	453;3	730;0;28;381;360; ; ; ; ;
22829;1144;392;375;0	699;0	711;638	953;3	660;0;382;351;0	484;0	735;640	453;3	715;0;28;381;360; ; ; ; ;
22849;1145;392;370;0	699;0	711;638	953;3	688;0;380;349;0	484;0	736;640	453;3	715;0;28;381;360; ; ; ; ;
22869;1146;392;372;0	699;0	711;637	662;3	675;0;378;349;0	484;0	735;639	706;3	710;0;28;381;360; ; ; ; ;
22889;1147;392;372;0	699;0	711;637	662;3	676;0;378;351;0	484;0	735;639	706;3	710;0;28;381;360; ; ; ; ;
22909;1148;392;366;0	700;0	712;637	662;3	695;0;379;351;0	484;0	736;639	706;3	717;0;28;381;360; ; ; ; ;
22929;1149;390;365;0	700;0	712;637	662;3	673;0;381;354;0	484;0	736;639	706;3	703;0;28;381;360; ; ; ; ;
22949;1150;390;368;0	700;0	712;637	662;3	710;0;377;352;0	485;0	735;639	706;3	687;0;28;381;360; ; ; ; ;
22969;1151;390;367;0	701;0	711;638	577;3	713;0;378;353;0	485;0	735;639	514;3	685;0;28;381;360; ; ; ; ;
22989;1152;399;365;0	701;0	712;638	577;3	687;0;381;364;0	485;0	735;639	514;3	662;0;28;381;360; ; ; ; ;
23009;1153;393;371;0	701;0	712;638	577;3	698;0;380;361;0	485;0	735;639	514;3	700;0;28;381;360; ; ; ; ;
23029;1154;390;372;0	701;0	712;638	577;3	712;0;380;359;0	485;0	735;639	514;3	702;0;28;381;360; ; ; ; ;
23049;1155;391;377;0	701;0	712;638	577;3	680;0;382;357;0	485;0	735;639	514;3	725;0;28;381;360; ; ; ; ;
23069;1156;392;380;0	701;0	712;638	095;3	686;0;382;355;0	485;0	735;639	313;3	733;0;28;381;360; ; ; ; ;
23088;1157;392;377;0	701;0	712;638	095;3	711;0;387;355;0	485;0	735;639	313;3	677;0;28;381;360; ; ; ; ;
23108;1158;388;361;0	701;0	712;638	095;3	684;0;381;354;0	485;0	735;639	313;3	718;0;28;381;360; ; ; ; ;
23128;1159;393;365;0	701;0	712;638	095;3	712;0;378;357;0	485;0	734;639	313;3	755;0;28;381;360; ; ; ; ;
23148;1160;388;365;0	701;0	712;638	095;3	718;0;381;362;0	485;0	734;639	313;3	720;0;28;381;360; ; ; ; ;
23168;1161;390;365;0	701;0	711;638	687;3	716;0;380;363;0	485;0	734;639	513;3	735;0;28;381;360; ; ; ; ;
23188;1162;390;377;0	701;0	712;638	687;3	724;0;378;348;0	485;0	735;639	513;3	794;0;28;381;360; ; ; ; ;
23208;1163;394;378;0	701;0	712;638	687;3	698;0;379;348;0	485;0	735;639	513;3	774;0;28;381;360; ; ; ; ;
23228;1164;394;368;0	701;0	712;638	687;3	717;0;375;355;0	485;0	735;639	513;3	780;0;28;381;360; ; ; ; ;
23248;1165;402;371;0	701;0	712;638	687;3	721;0;379;359;0	486;0	734;639	513;3	810;0;28;381;360; ; ; ; ;
23268;1166;405;369;0	701;0	711;637	612;3	706;0;378;362;0	486;0	734;638	777;3	799;0;28;381;360; ; ; ; ;
23288;1167;397;367;0	701;0	712;637	612;3	680;0;381;358;0	486;0	734;638	777;3	788;0;28;381;360; ; ; ; ;
23308;1168;397;374;0	701;0	712;637	612;3	725;0;383;365;0	486;0	734;638	777;3	785;0;28;381;360; ; ; ; ;
23328;1169;397;375;0	701;0	712;637	612;3	717;0;383;364;0	486;0	734;638	777;3	765;0;28;381;360; ; ; ; ;
23348;1170;391;375;0	701;0	712;637	612;3	704;0;379;365;0	486;0	734;638	777;3	741;0;28;381;360; ; ; ; ;
23368;1171;390;374;0	701;0	712;638	733;3	733;0;380;362;0	486;0	734;640	882;3	742;0;28;381;360; ; ; ; ;
23387;1172;391;372;0	701;0	713;638	733;3	697;0;375;359;0	485;0	734;640	882;3	759;0;28;381;360; ; ; ; ;
23407;1173;395;372;0	701;0	713;638	733;3	658;0;375;362;0	485;0	734;640	882;3	769;0;28;381;360; ; ; ; ;
23427;1174;398;376;0	701;0	713;638	733;3	696;0;382;360;0	486;0	734;640	882;3	768;0;28;381;360; ; ; ; ;
23447;1175;388;377;0	702;0	713;638	733;3	666;0;382;364;0	486;0	734;640	882;3	717;0;28;381;360; ; ; ; ;
23467;1176;390;378;0	702;0	713;637	797;3	677;0;382;364;0	486;0	734;640	583;3	717;0;28;381;360; ; ; ; ;
23487;1177;395;376;0	702;0	713;637	797;3	672;0;378;359;0	486;0	734;640	583;3	737;0;28;381;360; ; ; ; ;
23507;1178;394;369;0	702;0	713;637	797;3	620;0;379;359;0	486;0	734;640	583;3	719;0;28;381;360; ; ; ; ;
23527;1179;393;372;0	702;0	713;637	797;3	640;0;383;360;0	487;0	734;640	583;3	734;0;28;381;360; ; ; ; ;
23547;1180;394;372;0	702;0	713;637	797;3	679;0;385;361;0	486;0	734;640	583;3	718;0;28;381;360; ; ; ; ;
23567;1181;393;371;0	702;0	712;639	745;3	669;0;387;362;0	486;0	734;639	564;3	717;0;28;381;360; ; ; ; ;
23587;1182;387;369;0	702;0	713;639	745;3	644;0;376;361;0	486;0	734;639	564;3	696;0;28;381;360; ; ; ; ;
23607;1183;390;371;0	702;0	713;639	745;3	654;0;371;363;0	486;0	734;639	564;3	687;0;28;381;360; ; ; ; ;
23627;1184;390;365;0	702;0	713;639	745;3	686;0;381;363;0	486;0	734;639	564;3	688;0;28;381;360; ; ; ; ;
23647;1185;395;370;0	701;0	713;639	745;3	646;0;381;369;0	486;0	734;639	564;3	685;0;28;381;360; ; ; ; ;
23667;1186;396;370;0	701;0	712;639	267;3	657;0;380;371;0	486;0	734;639	059;3	682;0;28;381;360; ; ; ; ;
23686;1187;388;373;0	701;0	713;639	267;3	599;0;379;363;0	486;0	734;639	059;3	665;0;28;381;360; ; ; ; ;
23706;1188;386;373;0	701;0	712;639	267;3	582;0;375;355;0	486;0	734;639	059;3	692;0;28;381;360; ; ; ; ;
23726;1189;388;370;0	701;0	712;639	267;3	659;0;374;360;0	485;0	734;639	059;3	702;0;28;381;360; ; ; ; ;
23746;1190;391;378;0	701;0	712;639	267;3	648;0;374;362;0	485;0	734;639	059;3	658;0;28;381;360; ; ; ; ;
23766;1191;390;379;0	701;0	712;637	274;3	626;0;373;358;0	485;0	734;640	450;3	681;0;28;381;360; ; ; ; ;
23786;1192;389;365;0	701;0	712;637	274;3	612;0;386;354;0	485;0	734;640	450;3	682;0;28;381;360; ; ; ; ;
23806;1193;396;367;0	701;0	711;637	274;3	632;0;383;356;0	485;0	734;640	450;3	669;0;28;381;360; ; ; ; ;
23826;1194;384;374;0	700;0	711;637	274;3	564;0;376;356;0	485;0	734;640	450;3	664;0;28;381;360; ; ; ; ;
23846;1195;390;372;0	700;0	711;637	274;3	645;0;379;361;0	485;0	734;640	450;3	676;0;28;381;360; ; ; ; ;
23866;1196;391;374;0	700;0	711;638	344;3	632;0;374;364;0	484;0	734;639	517;3	663;0;28;381;360; ; ; ; ;
23886;1197;391;375;0	700;0	711;638	344;3	671;0;381;353;0	484;0	734;639	517;3	705;0;28;381;360; ; ; ; ;
23906;1198;389;366;0	699;0	711;638	344;3	638;0;372;356;0	484;0	734;639	517;3	716;0;28;381;360; ; ; ; ;
23926;1199;391;364;0	699;0	711;638	344;3	653;0;382;351;0	484;0	734;639	517;3	691;0;28;381;360; ; ; ; ;
23946;1200;389;366;0	699;0	710;638	344;3	644;0;387;349;0	484;0	734;639	517;3	730;0;28;381;360; ; ; ; ;
23966;1201;389;365;0	699;0	710;638	421;3	651;0;385;349;0	484;0	733;640	218;3	730;0;28;381;360; ; ; ; ;
23985;1202;397;369;0	699;0	710;638	421;3	659;0;380;354;0	484;0	734;640	218;3	738;0;28;381;360; ; ; ; ;
24005;1203;396;374;0	699;0	710;638	421;3	658;0;380;352;0	484;0	734;640	218;3	711;0;28;381;360; ; ; ; ;
24025;1204;393;364;0	699;0	710;638	421;3	648;0;383;348;0	484;0	734;640	218;3	737;0;28;381;360; ; ; ; ;
24045;1205;395;372;0	699;0	710;638	421;3	729;0;376;347;0	484;0	734;640	218;3	755;0;28;381;360; ; ; ; ;
24065;1206;393;368;0	700;0	710;638	237;3	732;0;377;346;0	484;0	734;640	962;3	753;0;28;381;360; ; ; ; ;
24085;1207;387;372;0	699;0	710;638	237;3	683;0;375;351;0	484;0	734;640	962;3	784;0;28;381;360; ; ; ; ;
24105;1208;389;367;0	699;0	710;638	237;3	683;0;373;352;0	484;0	734;640	962;3	824;0;28;381;360; ; ; ; ;
24125;1209;385;368;0	699;0	710;638	237;3	738;0;372;354;0	484;0	734;640	962;3	815;0;28;381;360; ; ; ; ;
24145;1210;395;367;0	699;0	710;638	237;3	706;0;370;349;0	484;0	734;640	962;3	849;0;28;381;360; ; ; ; ;
24165;1211;396;367;0	700;0	710;638	374;3	723;0;368;351;0	484;0	734;640	387;3	852;0;28;381;360; ; ; ; ;
24185;1212;388;376;0	699;0	710;638	374;3	758;0;374;353;0	484;0	734;640	387;3	823;0;28;381;360; ; ; ; ;
24205;1213;391;368;0	699;0	710;638	374;3	737;0;376;360;0	484;0	734;640	387;3	835;0;28;381;360; ; ; ; ;
24225;1214;390;371;0	699;0	710;638	374;3	792;0;376;361;0	484;0	734;640	387;3	838;0;28;381;360; ; ; ; ;
24245;1215;391;362;0	699;0	711;638	374;3	779;0;379;363;0	484;0	734;640	387;3	829;0;28;381;360; ; ; ; ;
24264;1216;391;362;0	699;0	710;637	466;3	778;0;380;364;0	484;0	734;640	400;3	836;0;28;381;360; ; ; ; ;
24284;1217;394;362;0	699;0	711;637	466;3	719;0;380;356;0	484;0	734;640	400;3	850;0;28;381;360; ; ; ; ;
24304;1218;391;367;0	699;0	711;637	466;3	784;0;385;355;0	484;0	734;640	400;3	894;0;28;381;360; ; ; ; ;
24324;1219;398;370;0	699;0	710;637	466;3	794;0;383;356;0	484;0	734;640	400;3	850;0;28;381;360; ; ; ; ;
24344;1220;397;380;0	699;0	710;637	466;3	774;0;383;362;0	484;0	734;640	400;3	876;0;28;381;360; ; ; ; ;
24364;1221;397;385;0	699;0	710;637	497;3	774;0;383;361;0	484;0	734;640	851;3	891;0;28;381;360; ; ; ; ;
24384;1222;394;372;0	699;0	710;637	497;3	771;0;382;362;0	484;0	734;640	851;3	888;0;28;381;360; ; ; ; ;
24404;1223;392;375;0	699;0	710;637	497;3	760;0;387;360;0	484;0	734;640	851;3	846;0;28;381;360; ; ; ; ;
24424;1224;395;375;0	699;0	710;637	497;3	767;0;385;362;0	484;0	734;640	851;3	835;0;28;381;360; ; ; ; ;
24444;1225;389;378;0	699;0	710;637	497;3	769;0;381;359;0	484;0	734;640	851;3	844;0;28;381;360; ; ; ; ;
24464;1226;389;378;0	700;0	710;638	395;3	771;0;383;359;0	484;0	734;639	937;3	834;0;28;381;360; ; ; ; ;
24484;1227;388;369;0	699;0	710;638	395;3	722;0;381;358;0	484;0	734;639	937;3	844;0;28;381;360; ; ; ; ;
24504;1228;393;364;0	700;0	711;638	395;3	768;0;377;358;0	484;0	735;639	937;3	826;0;28;381;360; ; ; ; ;
24524;1229;390;362;0	700;0	711;638	395;3	763;0;379;360;0	484;0	734;639	937;3	806;0;28;381;360; ; ; ; ;
24544;1230;398;366;0	700;0	711;638	395;3	754;0;378;368;0	484;0	734;639	937;3	803;0;28;381;360; ; ; ; ;
24564;1231;398;366;0	700;0	710;638	681;3	750;0;380;369;0	484;0	734;639	307;3	796;0;28;381;360; ; ; ; ;
24583;1232;391;364;0	700;0	711;638	681;3	727;0;382;358;0	484;0	734;639	307;3	777;0;28;381;360; ; ; ; ;
24603;1233;397;369;0	700;0	711;638	681;3	673;0;387;356;0	484;0	735;639	307;3	808;0;28;381;360; ; ; ; ;
24623;1234;392;372;0	700;0	711;638	681;3	705;0;388;351;0	484;0	735;639	307;3	798;0;28;381;360; ; ; ; ;
24643;1235;391;369;0	700;0	711;638	681;3	711;0;382;350;0	484;0	735;639	307;3	771;0;28;381;360; ; ; ; ;
24663;1236;393;372;0	700;0	711;636	951;3	681;0;385;349;0	484;0	735;638	848;3	781;0;28;381;360; ; ; ; ;
24683;1237;396;372;0	700;0	711;636	951;3	676;0;384;357;0	484;0	735;638	848;3	760;0;28;381;360; ; ; ; ;
24703;1238;398;374;0	700;0	711;636	951;3	694;0;379;355;0	484;0	735;638	848;3	761;0;28;381;360; ; ; ; ;
24723;1239;391;375;0	700;0	711;636	951;3	666;0;376;359;0	484;0	735;638	848;3	773;0;28;381;360; ; ; ; ;
24743;1240;391;380;0	700;0	711;636	951;3	687;0;373;360;0	484;0	735;638	848;3	738;0;28;381;360; ; ; ; ;
24763;1241;391;380;0	700;0	711;638	370;3	683;0;370;358;0	484;0	735;640	308;3	748;0;28;381;360; ; ; ; ;
24783;1242;394;370;0	700;0	711;638	370;3	684;0;385;353;0	484;0	735;640	308;3	755;0;28;381;360; ; ; ; ;
24803;1243;391;371;0	700;0	711;638	370;3	697;0;381;348;0	485;0	735;640	308;3	754;0;28;381;360; ; ; ; ;
24823;1244;393;376;0	700;0	711;638	370;3	680;0;382;352;0	485;0	735;640	308;3	729;0;28;381;360; ; ; ; ;
24843;1245;393;375;0	701;0	711;638	370;3	693;0;377;356;0	485;0	734;640	308;3	748;0;28;381;360; ; ; ; ;
24862;1246;392;373;0	701;0	711;639	033;3	689;0;376;354;0	486;0	734;640	222;3	740;0;28;381;360; ; ; ; ;
24882;1247;392;371;0	701;0	712;639	033;3	675;0;381;362;0	486;0	734;640	222;3	758;0;28;381;360; ; ; ; ;
24902;1248;385;363;0	701;0	712;639	033;3	683;0;383;361;0	486;0	734;640	222;3	743;0;28;381;360; ; ; ; ;
24922;1249;388;365;0	702;0	711;639	033;3	688;0;375;354;0	486;0	734;640	222;3	761;0;28;381;360; ; ; ; ;
24942;1250;389;367;0	702;0	712;639	033;3	748;0;377;352;0	486;0	734;640	222;3	759;0;28;381;360; ; ; ; ;
24962;1251;389;364;0	702;0	711;637	764;3	752;0;376;351;0	487;0	734;639	646;3	753;0;28;381;360; ; ; ; ;
24982;1252;344;382;0	702;0	712;637	764;3	715;0;330;359;0	487;0	734;639	646;3	804;0;29;332;382; ; ; ; ;
25002;1253;337;388;0	702;0	711;637	764;3	725;0;325;368;0	487;0	734;639	646;3	789;0;29;332;382; ; ; ; ;
25022;1254;341;397;0	702;0	711;637	764;3	745;0;329;376;0	487;0	733;639	646;3	758;0;29;332;382; ; ; ; ;
25042;1255;342;396;0	702;0	711;637	764;3	711;0;332;375;0	487;0	733;639	646;3	771;0;29;332;382; ; ; ; ;
25062;1256;340;395;0	702;0	711;637	692;3	721;0;331;374;0	487;0	733;638	875;3	750;0;29;332;382; ; ; ; ;
25082;1257;333;390;0	702;0	711;637	692;3	733;0;329;374;0	487;0	733;638	875;3	814;0;29;332;382; ; ; ; ;
25102;1258;337;389;0	703;0	711;637	692;3	733;0;323;374;0	487;0	733;638	875;3	812;0;29;332;382; ; ; ; ;
25122;1259;338;390;0	703;0	711;637	692;3	737;0;337;373;0	487;0	733;638	875;3	826;0;29;332;382; ; ; ; ;
25142;1260;336;396;0	703;0	711;637	692;3	743;0;333;370;0	487;0	733;638	875;3	871;0;29;332;382; ; ; ; ;
25162;1261;338;395;0	703;0	711;639	147;3	754;0;334;369;0	487;0	733;639	661;3	883;0;29;332;382; ; ; ; ;
25181;1262;337;394;0	703;0	711;639	147;3	807;0;329;365;0	487;0	733;639	661;3	871;0;29;332;382; ; ; ; ;
25201;1263;337;395;0	703;0	711;639	147;3	848;0;332;368;0	487;0	733;639	661;3	882;0;29;332;382; ; ; ; ;
25221;1264;342;394;0	703;0	711;639	147;3	825;0;331;372;0	487;0	733;639	661;3	876;0;29;332;382; ; ; ; ;
25241;1265;-800;-600;0	487;0	733;-1	000;-1	000;4;324;382;0	487;0	733;639	661;3	902;0;29;332;382; ; ; ; ;
25261;1266;-800;-600;0	702;0	711;-1	000;-1	000;4;325;386;0	487;0	733;640	137;3	910;0;29;332;382; ; ; ; ;
25281;1267;310;445;0	702;0	712;638	148;3	866;0;299;423;0	487;0	734;640	137;3	911;0;30;308;433; ; ; ; ;
25301;1268;313;443;0	702;0	712;638	148;3	817;0;312;417;0	487;0	734;640	137;3	939;0;30;308;433; ; ; ; ;
25321;1269;316;445;0	703;0	712;638	148;3	856;0;308;426;0	487;0	734;640	137;3	942;0;30;308;433; ; ; ; ;
25341;1270;316;448;0	703;0	712;638	148;3	879;0;302;418;0	487;0	734;640	137;3	949;0;30;308;433; ; ; ; ;
25361;1271;317;449;0	703;0	712;637	205;3	860;0;308;421;0	488;0	734;640	497;3	955;0;30;308;433; ; ; ; ;
25381;1272;322;450;0	704;0	712;637	205;3	863;0;312;422;0	488;0	734;640	497;3	950;0;30;308;433; ; ; ; ;
25401;1273;-800;-600;0	488;0	734;-1	000;-1	000;4;301;423;0	488;0	734;640	497;3	983;0;30;308;433; ; ; ; ;
25421;1274;308;449;0	704;0	712;637	205;3	895;0;300;423;0	488;0	734;640	497;3	973;0;30;308;433; ; ; ; ;
25441;1275;311;448;0	704;0	712;637	205;3	901;0;304;422;0	488;0	734;640	497;4	011;0;30;308;433; ; ; ; ;
25461;1276;311;448;0	704;0	712;637	197;3	901;0;305;423;0	489;0	734;639	557;4	011;0;30;308;433; ; ; ; ;
25481;1277;315;442;0	704;0	712;637	197;3	890;0;305;420;0	489;0	734;639	557;3	985;0;30;308;433; ; ; ; ;
25500;1278;320;446;0	704;0	712;637	197;3	941;0;305;426;0	489;0	733;639	557;4	021;0;30;308;433; ; ; ; ;
25521;1279;319;448;0	704;0	712;637	197;3	915;0;302;429;0	489;0	733;639	557;3	981;0;30;308;433; ; ; ; ;
25540;1280;318;450;0	704;0	712;637	197;3	910;0;314;427;0	489;0	733;639	557;3	998;0;30;308;433; ; ; ; ;
25561;1281;318;453;0	704;0	712;635	734;3	896;0;314;429;0	489;0	733;639	034;4	005;0;30;308;433; ; ; ; ;
25580;1282;309;445;0	704;0	712;635	734;3	863;0;303;420;0	489;0	733;639	034;3	989;0;30;308;433; ; ; ; ;
25601;1283;309;451;0	705;0	712;635	734;3	915;0;299;421;0	489;0	733;639	034;3	979;0;30;308;433; ; ; ; ;
25620;1284;-800;-600;0	489;0	733;-1	000;-1	000;4;297;426;0	489;0	733;639	034;3	981;0;30;308;433; ; ; ; ;
25641;1285;321;447;0	705;0	712;635	734;3	916;0;302;424;0	489;0	733;639	034;3	987;0;30;308;433; ; ; ; ;
25660;1286;321;448;0	705;0	712;635	631;3	916;0;299;426;0	489;0	733;639	004;3	982;0;30;308;433; ; ; ; ;
25681;1287;312;449;0	705;0	712;635	631;3	870;0;303;418;0	490;0	733;639	004;3	966;0;30;308;433; ; ; ; ;
25700;1288;312;447;0	705;0	712;635	631;3	880;0;299;417;0	490;0	733;639	004;3	955;0;30;308;433; ; ; ; ;
25722;1289;318;448;0	705;0	712;635	631;3	886;0;304;418;0	489;0	733;639	004;3	959;0;30;308;433; ; ; ; ;
25740;1290;318;449;0	705;0	712;635	631;3	880;0;307;419;0	489;0	733;639	004;3	948;0;30;308;433; ; ; ; ;
25761;1291;318;448;0	705;0	712;635	394;3	881;0;307;417;0	489;0	732;640	406;3	955;0;30;308;433; ; ; ; ;
25779;1292;321;444;0	705;0	712;635	394;3	881;0;306;427;0	489;0	732;640	406;3	917;0;30;308;433; ; ; ; ;
25801;1293;314;436;0	705;0	712;635	394;3	840;0;296;426;0	489;0	732;640	406;3	935;0;30;308;433; ; ; ; ;
25819;1294;310;448;0	705;0	712;635	394;3	806;0;301;429;0	489;0	732;640	406;3	896;0;30;308;433; ; ; ; ;
25841;1295;318;447;0	705;0	712;635	394;3	804;0;295;428;0	489;0	732;640	406;3	865;0;30;308;433; ; ; ; ;
25859;1296;313;445;0	705;0	712;636	630;3	809;0;297;430;0	489;0	732;638	740;3	850;0;30;308;433; ; ; ; ;
25879;1297;321;445;0	705;0	712;636	630;3	755;0;301;425;0	489;0	732;638	740;3	807;0;30;308;433; ; ; ; ;
25899;1298;318;452;0	705;0	712;636	630;3	732;0;306;428;0	489;0	732;638	740;3	782;0;30;308;433; ; ; ; ;
25919;1299;310;444;0	705;0	712;636	630;3	728;0;302;428;0	490;0	732;638	740;3	778;0;30;308;433; ; ; ; ;
25939;1300;-800;-600;0	490;0	732;-1	000;-1	000;4;298;421;0	490;0	732;638	740;3	748;0;30;308;433; ; ; ; ;
25959;1301;-800;-600;0	706;0	712;-1	000;-1	000;4;299;422;0	490;0	732;638	778;3	736;0;30;308;433; ; ; ; ;
25979;1302;315;445;0	706;0	712;635	141;3	656;0;301;422;0	490;0	732;638	778;3	714;0;30;308;433; ; ; ; ;
25999;1303;339;409;0	705;0	711;635	141;3	615;0;335;395;0	490;0	731;638	778;3	684;0; ; ; ; ; ; ; ;
26019;1304;378;374;0	705;0	711;635	141;3	628;0;369;343;0	490;0	731;638	778;3	670;0;31;376;360; ; ; ; ;
26039;1305;384;376;0	705;0	711;635	141;3	603;0;371;344;0	490;0	731;638	778;3	636;0;31;376;360; ; ; ; ;
26059;1306;390;376;0	705;0	711;638	905;3	623;0;373;345;0	489;0	730;638	896;3	616;0;31;376;360; ; ; ; ;
26078;1307;384;356;0	705;0	711;638	905;3	577;0;371;355;0	489;0	730;638	896;3	639;0;31;376;360; ; ; ; ;
26098;1308;388;370;0	705;0	711;638	905;3	586;0;373;353;0	490;0	730;638	896;3	661;0;31;376;360; ; ; ; ;
26118;1309;378;364;0	705;0	711;638	905;3	569;0;362;358;0	490;0	730;638	896;3	640;0;31;376;360; ; ; ; ;
26138;1310;387;361;0	706;0	711;638	905;3	590;0;367;351;0	490;0	730;638	896;3	594;0;31;376;360; ; ; ; ;
26158;1311;383;367;0	706;0	710;638	979;3	586;0;366;349;0	490;0	730;641	444;3	610;0;31;376;360; ; ; ; ;
26178;1312;379;363;0	706;0	711;638	979;3	563;0;360;346;0	490;0	730;641	444;3	608;0;31;376;360; ; ; ; ;
26198;1313;377;365;0	706;0	711;638	979;3	524;0;365;349;0	490;0	730;641	444;3	589;0;31;376;360; ; ; ; ;
26218;1314;381;371;0	706;0	711;638	979;3	554;0;361;349;0	490;0	730;641	444;3	622;0;31;376;360; ; ; ; ;
26238;1315;386;374;0	706;0	711;638	979;3	473;0;371;344;0	491;0	730;641	444;3	622;0;31;376;360; ; ; ; ;
26258;1316;387;379;0	707;0	711;637	259;3	457;0;372;347;0	491;0	730;639	427;3	611;0;31;376;360; ; ; ; ;
26278;1317;377;364;0	707;0	711;637	259;3	541;0;370;346;0	491;0	730;639	427;3	590;0;31;376;360; ; ; ; ;
26298;1318;381;367;0	707;0	711;637	259;3	537;0;364;352;0	491;0	730;639	427;3	602;0;31;376;360; ; ; ; ;
26318;1319;383;363;0	707;0	710;637	259;3	527;0;362;350;0	491;0	729;639	427;3	613;0;31;376;360; ; ; ; ;
26338;1320;386;368;0	707;0	710;637	259;3	566;0;360;357;0	491;0	729;639	427;3	615;0;31;376;360; ; ; ; ;
26358;1321;389;364;0	707;0	710;639	582;3	576;0;358;357;0	491;0	729;640	173;3	622;0;31;376;360; ; ; ; ;
26377;1322;379;366;0	707;0	711;639	582;3	576;0;364;353;0	491;0	730;640	173;3	595;0;31;376;360; ; ; ; ;
26397;1323;384;376;0	707;0	711;639	582;3	590;0;363;350;0	491;0	730;640	173;3	649;0;31;376;360; ; ; ; ;
26417;1324;385;368;0	707;0	711;639	582;3	593;0;363;349;0	491;0	730;640	173;3	627;0;31;376;360; ; ; ; ;
26437;1325;386;367;0	707;0	711;639	582;3	563;0;359;345;0	491;0	730;640	173;3	673;0;31;376;360; ; ; ; ;
26457;1326;388;368;0	707;0	711;638	284;3	563;0;358;342;0	491;0	730;641	387;3	680;0;31;376;360; ; ; ; ;
26477;1327;382;373;0	707;0	711;638	284;3	613;0;365;347;0	491;0	730;641	387;3	667;0;31;376;360; ; ; ; ;
26497;1328;378;376;0	707;0	711;638	284;3	593;0;377;351;0	491;0	730;641	387;3	673;0;31;376;360; ; ; ; ;
26517;1329;384;375;0	707;0	711;638	284;3	631;0;374;350;0	491;0	730;641	387;3	662;0;31;376;360; ; ; ; ;
26537;1330;386;371;0	706;0	711;638	284;3	613;0;372;345;0	491;0	730;641	387;3	724;0;31;376;360; ; ; ; ;
26557;1331;386;373;0	706;0	711;637	291;3	607;0;371;348;0	491;0	730;640	104;3	721;0;31;376;360; ; ; ; ;
26577;1332;388;372;0	706;0	711;637	291;3	632;0;366;354;0	491;0	730;640	104;3	693;0;31;376;360; ; ; ; ;
26597;1333;385;373;0	707;0	711;637	291;3	625;0;374;350;0	491;0	730;640	104;3	694;0;31;376;360; ; ; ; ;
26617;1334;388;376;0	707;0	711;637	291;3	615;0;375;356;0	491;0	730;640	104;3	678;0;31;376;360; ; ; ; ;
26637;1335;386;370;0	707;0	711;637	291;3	617;0;373;361;0	491;0	730;640	104;3	688;0;31;376;360; ; ; ; ;
26656;1336;385;371;0	707;0	711;637	465;3	619;0;373;362;0	491;0	730;639	116;3	679;0;31;376;360; ; ; ; ;
26676;1337;388;371;0	707;0	711;637	465;3	594;0;375;351;0	491;0	730;639	116;3	679;0;31;376;360; ; ; ; ;
26696;1338;389;368;0	707;0	711;637	465;3	617;0;372;357;0	491;0	730;639	116;3	672;0;31;376;360; ; ; ; ;
26716;1339;384;371;0	707;0	711;637	465;3	561;0;375;347;0	491;0	730;639	116;3	639;0;31;376;360; ; ; ; ;
26736;1340;359;234;0	707;0	710;637	465;3	563;0;368;233;0	491;0	728;639	116;3	626;0; ; ; ; ; ; ; ;
26756;1341;357;230;0	706;0	708;630	755;3	529;0;367;230;0	492;0	727;633	993;3	585;0; ; ; ; ; ; ; ;
26776;1342;338;-40;0	707;0	709;630	755;3	516;0;387;-59;0	492;0	727;633	993;3	602;0;32;358;-24; ; ; ; ;
26796;1343;342;-41;0	707;0	709;630	755;3	482;0;375;-60;0	492;0	727;633	993;3	606;0;32;358;-24; ; ; ; ;
26816;1344;347;-25;0	707;0	708;630	755;3	466;0;380;-54;0	492;0	727;633	993;3	597;0;32;358;-24; ; ; ; ;
26836;1345;335;-27;0	707;0	708;630	755;3	482;0;372;-53;0	492;0	727;633	993;3	619;0;32;358;-24; ; ; ; ;
26856;1346;340;-10;0	708;0	708;621	371;3	427;0;373;-36;0	492;0	726;626	801;3	581;0;32;358;-24; ; ; ; ;
26876;1347;338;-9;0	707;0	708;621	371;3	393;0;377;-31;0	492;0	727;626	801;3	502;0;32;358;-24; ; ; ; ;
26896;1348;344;-10;0	707;0	708;621	371;3	460;0;372;-32;0	492;0	727;626	801;3	547;0;32;358;-24; ; ; ; ;
26916;1349;340;4;0	707;0	708;621	371;3	369;0;375;-32;0	492;0	727;626	801;3	485;0;32;358;-24; ; ; ; ;
26936;1350;343;6;0	707;0	708;621	371;3	383;0;375;-32;0	492;0	726;626	801;3	471;0;32;358;-24; ; ; ; ;
26956;1351;341;7;0	708;0	708;621	607;3	395;0;374;-35;0	492;0	726;627	859;3	481;0;32;358;-24; ; ; ; ;
26975;1352;334;-9;0	708;0	709;621	607;3	372;0;367;-36;0	493;0	727;627	859;3	474;0;32;358;-24; ; ; ; ;
26995;1353;347;-13;0	709;0	709;621	607;3	378;0;376;-34;0	493;0	727;627	859;3	448;0;32;358;-24; ; ; ; ;
27015;1354;343;-3;0	709;0	709;621	607;3	354;0;378;-33;0	493;0	727;627	859;3	455;0;32;358;-24; ; ; ; ;
27035;1355;342;-8;0	709;0	709;621	607;3	364;0;378;-37;0	493;0	727;627	859;3	423;0;32;358;-24; ; ; ; ;
27055;1356;342;-6;0	708;0	708;620	965;3	358;0;377;-33;0	493;0	726;626	506;3	410;0;32;358;-24; ; ; ; ;
27075;1357;387;141;0	707;0	709;620	965;3	327;0;390;141;0	492;0	727;626	506;3	391;0; ; ; ; ; ; ; ;
27095;1358;416;316;0	706;0	711;620	965;3	355;0;390;286;0	491;0	729;626	506;3	389;0; ; ; ; ; ; ; ;
27115;1359;423;332;0	706;0	711;620	965;3	331;0;397;323;0	491;0	729;626	506;3	350;0; ; ; ; ; ; ; ;
27135;1360;426;340;0	706;0	711;620	965;3	290;0;393;320;0	491;0	729;626	506;3	386;0; ; ; ; ; ; ; ;
27155;1361;429;332;0	707;0	711;636	756;3	376;0;398;304;0	491;0	729;637	736;3	431;0; ; ; ; ; ; ; ;
27175;1362;-800;-600;-1	000;-1	000;-1	000;-1	000;4;-800;-600;-1	000;-1	000;-1	000;-1	000;4; ; ; ; ; ; ; ;
27195;1363;415;327;0	707;0	711;636	756;3	464;0;-800;-600;0	707;0	711;-1	000;-1	000;4;33;405;324; ; ; ; ;
27215;1364;418;320;0	707;0	712;636	756;3	453;0;399;327;0	491;0	729;637	736;3	413;0;33;405;324; ; ; ; ;
27235;1365;412;327;0	707;0	711;636	756;3	457;0;403;319;0	492;0	729;637	736;3	501;0;33;405;324; ; ; ; ;
27254;1366;412;324;0	708;0	711;638	111;3	458;0;403;319;0	492;0	729;638	060;3	503;0;33;405;324; ; ; ; ;
27274;1367;413;339;0	708;0	711;638	111;3	507;0;402;313;0	492;0	729;638	060;3	519;0;33;405;324; ; ; ; ;
27294;1368;419;325;0	708;0	711;638	111;3	496;0;392;313;0	492;0	729;638	060;3	525;0;33;405;324; ; ; ; ;
27314;1369;419;323;0	709;0	711;638	111;3	514;0;393;319;0	493;0	728;638	060;3	581;0;33;405;324; ; ; ; ;
27334;1370;408;332;0	708;0	711;638	111;3	536;0;399;323;0	492;0	729;638	060;3	553;0;33;405;324; ; ; ; ;
27354;1371;411;324;0	708;0	711;638	239;3	539;0;394;326;0	492;0	729;637	713;3	571;0;33;405;324; ; ; ; ;
27374;1372;413;327;0	707;0	712;638	239;3	581;0;398;324;0	491;0	729;637	713;3	594;0;33;405;324; ; ; ; ;
27394;1373;412;330;0	708;0	712;638	239;3	535;0;396;320;0	492;0	729;637	713;3	576;0;33;405;324; ; ; ; ;
27414;1374;413;327;0	708;0	711;638	239;3	578;0;396;317;0	492;0	729;637	713;3	554;0;33;405;324; ; ; ; ;
27434;1375;413;337;0	708;0	711;638	239;3	573;0;399;321;0	492;0	729;637	713;3	550;0;33;405;324; ; ; ; ;
27454;1376;413;338;0	708;0	711;638	304;3	561;0;398;319;0	492;0	729;638	596;3	551;0;33;405;324; ; ; ; ;
27474;1377;395;423;0	708;0	712;638	304;3	606;0;385;405;0	493;0	729;638	596;3	579;0;34;392;414; ; ; ; ;
27494;1378;390;424;0	708;0	712;638	304;3	629;0;373;411;0	493;0	729;638	596;3	583;0;34;392;414; ; ; ; ;
27514;1379;405;421;0	708;0	712;638	304;3	632;0;389;404;0	492;0	729;638	596;3	588;0;34;392;414; ; ; ; ;
27534;1380;403;426;0	708;0	712;638	304;3	581;0;383;410;0	492;0	729;638	596;3	624;0;34;392;414; ; ; ; ;
27554;1381;405;426;0	708;0	712;637	435;3	586;0;381;407;0	492;0	729;639	571;3	636;0;34;392;414; ; ; ; ;
27573;1382;396;422;0	709;0	712;637	435;3	614;0;388;413;0	493;0	729;639	571;3	637;0;34;392;414; ; ; ; ;
27593;1383;398;421;0	709;0	712;637	435;3	608;0;378;406;0	493;0	729;639	571;3	657;0;34;392;414; ; ; ; ;
27613;1384;403;424;0	709;0	711;637	435;3	635;0;388;400;0	493;0	729;639	571;3	668;0;34;392;414; ; ; ; ;
27633;1385;397;428;0	708;0	711;637	435;3	667;0;388;392;0	492;0	729;639	571;3	677;0;34;392;414; ; ; ; ;
27653;1386;399;429;0	708;0	711;638	276;3	680;0;386;386;0	492;0	729;638	860;3	682;0;34;392;414; ; ; ; ;
27673;1387;406;427;0	707;0	711;638	276;3	690;0;384;402;0	491;0	729;638	860;3	717;0;34;392;414; ; ; ; ;
27693;1388;403;423;0	707;0	711;638	276;3	662;0;380;410;0	491;0	728;638	860;3	689;0;34;392;414; ; ; ; ;
27713;1389;400;428;0	707;0	711;638	276;3	680;0;394;410;0	492;0	728;638	860;3	724;0;34;392;414; ; ; ; ;
27733;1390;397;427;0	708;0	711;638	276;3	662;0;388;409;0	492;0	728;638	860;3	700;0;34;392;414; ; ; ; ;
27753;1391;394;426;0	709;0	711;638	442;3	669;0;390;410;0	493;0	728;638	202;3	689;0;34;392;414; ; ; ; ;
27773;1392;405;423;0	709;0	711;638	442;3	701;0;381;412;0	493;0	728;638	202;3	694;0;34;392;414; ; ; ; ;
27793;1393;403;423;0	709;0	711;638	442;3	704;0;378;409;0	493;0	728;638	202;3	699;0;34;392;414; ; ; ; ;
27813;1394;405;426;0	709;0	711;638	442;3	633;0;384;404;0	493;0	728;638	202;3	652;0;34;392;414; ; ; ; ;
27833;1395;399;420;0	709;0	711;638	442;3	684;0;385;400;0	493;0	728;638	202;3	700;0;34;392;414; ; ; ; ;
27852;1396;398;420;0	709;0	711;638	390;3	666;0;385;394;0	493;0	728;639	789;3	693;0;34;392;414; ; ; ; ;
27873;1397;396;426;0	710;0	711;638	390;3	677;0;390;397;0	494;0	728;639	789;3	692;0;34;392;414; ; ; ; ;
27892;1398;401;428;0	710;0	711;638	390;3	647;0;386;395;0	494;0	728;639	789;3	695;0;34;392;414; ; ; ; ;
27912;1399;395;420;0	710;0	711;638	390;3	673;0;386;407;0	495;0	727;639	789;3	701;0;34;392;414; ; ; ; ;
27932;1400;399;383;0	710;0	711;638	390;3	650;0;387;368;0	495;0	727;639	789;3	682;0;35;394;388; ; ; ; ;
27952;1401;397;379;0	710;0	710;638	018;3	657;0;388;367;0	494;0	727;640	601;3	689;0;35;394;388; ; ; ; ;
27972;1402;397;392;0	710;0	710;638	018;3	700;0;380;381;0	494;0	726;640	601;3	730;0;35;394;388; ; ; ; ;
27992;1403;397;395;0	710;0	711;638	018;3	660;0;385;378;0	494;0	726;640	601;3	778;0;35;394;388; ; ; ; ;
28012;1404;406;401;0	710;0	711;638	018;3	692;0;383;384;0	494;0	726;640	601;3	729;0;35;394;388; ; ; ; ;
28032;1405;399;399;0	711;0	711;638	018;3	707;0;386;370;0	495;0	727;640	601;3	733;0;35;394;388; ; ; ; ;
28052;1406;401;397;0	711;0	711;638	227;3	697;0;386;371;0	495;0	727;638	845;3	735;0;35;394;388; ; ; ; ;
28072;1407;397;401;0	712;0	711;638	227;3	670;0;384;385;0	496;0	727;638	845;3	782;0;35;394;388; ; ; ; ;
28092;1408;394;394;0	712;0	711;638	227;3	660;0;388;383;0	496;0	726;638	845;3	713;0;35;394;388; ; ; ; ;
28112;1409;402;393;0	712;0	711;638	227;3	675;0;388;379;0	496;0	726;638	845;3	713;0;35;394;388; ; ; ; ;
28132;1410;408;396;0	711;0	711;638	227;3	680;0;384;382;0	495;0	726;638	845;3	694;0;35;394;388; ; ; ; ;
28152;1411;410;396;0	711;0	711;638	847;3	683;0;387;380;0	495;0	726;639	207;3	689;0;35;394;388; ; ; ; ;
28171;1412;404;400;0	711;0	711;638	847;3	695;0;384;382;0	495;0	726;639	207;3	684;0;35;394;388; ; ; ; ;
28191;1413;404;393;0	711;0	711;638	847;3	608;0;385;386;0	495;0	726;639	207;3	669;0;35;394;388; ; ; ; ;
28211;1414;406;392;0	711;0	711;638	847;3	638;0;385;385;0	495;0	726;639	207;3	703;0;35;394;388; ; ; ; ;
28231;1415;400;396;0	711;0	711;638	847;3	659;0;388;382;0	495;0	726;639	207;3	676;0;35;394;388; ; ; ; ;
28251;1416;401;393;0	711;0	711;637	720;3	614;0;388;383;0	495;0	727;639	805;3	680;0;35;394;388; ; ; ; ;
28271;1417;406;409;0	711;0	711;637	720;3	666;0;386;371;0	495;0	727;639	805;3	681;0;35;394;388; ; ; ; ;
28291;1418;400;396;0	710;0	711;637	720;3	661;0;395;377;0	495;0	727;639	805;3	745;0;35;394;388; ; ; ; ;
28311;1419;400;398;0	710;0	712;637	720;3	666;0;387;382;0	495;0	727;639	805;3	690;0;35;394;388; ; ; ; ;
28331;1420;409;394;0	711;0	711;637	720;3	676;0;383;379;0	495;0	727;639	805;3	724;0;35;394;388; ; ; ; ;
28351;1421;406;394;0	711;0	711;637	926;3	676;0;385;381;0	495;0	727;639	415;3	697;0;35;394;388; ; ; ; ;
28371;1422;407;401;0	711;0	711;637	926;3	721;0;379;379;0	495;0	727;639	415;3	753;0;35;394;388; ; ; ; ;
28391;1423;409;394;0	711;0	711;637	926;3	708;0;378;380;0	495;0	727;639	415;3	746;0;35;394;388; ; ; ; ;
28411;1424;399;393;0	711;0	712;637	926;3	718;0;386;389;0	495;0	727;639	415;3	758;0;35;394;388; ; ; ; ;
28430;1425;409;405;0	710;0	712;637	926;3	699;0;390;383;0	495;0	728;639	415;3	739;0;35;394;388; ; ; ; ;
28450;1426;405;400;0	709;0	712;640	195;3	712;0;394;389;0	494;0	728;636	190;3	723;0;35;394;388; ; ; ; ;
28470;1427;491;420;0	709;0	713;640	195;3	704;0;463;418;0	493;0	728;636	190;3	754;0;36;480;436; ; ; ; ;
28490;1428;497;419;0	709;0	713;640	195;3	717;0;471;416;0	493;0	728;636	190;3	711;0;36;480;436; ; ; ; ;
28510;1429;499;414;0	709;0	713;640	195;3	713;0;483;415;0	494;0	728;636	190;3	729;0;36;480;436; ; ; ; ;
28530;1430;494;422;0	710;0	712;640	195;3	727;0;476;412;0	494;0	728;636	190;3	732;0;36;480;436; ; ; ; ;
28550;1431;497;422;0	710;0	712;638	391;3	718;0;482;410;0	494;0	728;637	316;3	742;0;36;480;436; ; ; ; ;
28570;1432;503;420;0	710;0	713;638	391;3	721;0;473;414;0	494;0	728;637	316;3	710;0;36;480;436; ; ; ; ;
28590;1433;503;422;0	710;0	713;638	391;3	711;0;470;415;0	494;0	728;637	316;3	718;0;36;480;436; ; ; ; ;
28610;1434;501;421;0	710;0	713;638	391;3	698;0;471;413;0	494;0	728;637	316;3	714;0;36;480;436; ; ; ; ;
28630;1435;493;420;0	710;0	713;638	391;3	682;0;481;416;0	494;0	728;637	316;3	740;0;36;480;436; ; ; ; ;
28650;1436;491;420;0	711;0	712;638	640;3	672;0;481;414;0	495;0	728;638	556;3	753;0;36;480;436; ; ; ; ;
28670;1437;490;429;0	711;0	712;638	640;3	701;0;483;413;0	495;0	728;638	556;3	761;0;36;480;436; ; ; ; ;
28690;1438;488;430;0	711;0	712;638	640;3	729;0;479;411;0	495;0	728;638	556;3	738;0;36;480;436; ; ; ; ;
28710;1439;501;426;0	711;0	712;638	640;3	709;0;469;415;0	495;0	728;638	556;3	692;0;36;480;436; ; ; ; ;
28730;1440;490;426;0	710;0	713;638	640;3	696;0;472;417;0	494;0	728;638	556;3	724;0;36;480;436; ; ; ; ;
28749;1441;493;425;0	710;0	712;638	798;3	705;0;474;417;0	494;0	728;637	352;3	697;0;36;480;436; ; ; ; ;
28769;1442;498;425;0	709;0	713;638	798;3	661;0;472;421;0	493;0	728;637	352;3	685;0;36;480;436; ; ; ; ;
28789;1443;503;422;0	709;0	712;638	798;3	650;0;472;422;0	493;0	728;637	352;3	703;0;36;480;436; ; ; ; ;
28809;1444;489;457;0	709;0	713;638	798;3	619;0;470;441;0	493;0	729;637	352;3	667;0;36;480;436; ; ; ; ;
28829;1445;497;450;0	709;0	713;638	798;3	664;0;466;442;0	493;0	729;637	352;3	689;0;36;480;436; ; ; ; ;
28849;1446;495;444;0	710;0	713;637	699;3	645;0;465;442;0	494;0	729;637	412;3	689;0;36;480;436; ; ; ; ;
28869;1447;488;458;0	710;0	713;637	699;3	650;0;465;448;0	494;0	730;637	412;3	659;0;36;480;436; ; ; ; ;
28889;1448;496;455;0	709;0	713;637	699;3	622;0;464;441;0	493;0	730;637	412;3	672;0;36;480;436; ; ; ; ;
28909;1449;484;456;0	709;0	713;637	699;3	627;0;475;441;0	493;0	730;637	412;3	643;0;36;480;436; ; ; ; ;
28929;1450;488;457;0	709;0	713;637	699;3	631;0;474;440;0	493;0	730;637	412;3	655;0;36;480;436; ; ; ; ;
28949;1451;489;456;0	709;0	713;638	132;3	638;0;473;441;0	493;0	730;636	862;3	652;0;36;480;436; ; ; ; ;
28969;1452;488;453;0	709;0	714;638	132;3	592;0;476;447;0	493;0	730;636	862;3	692;0;36;480;436; ; ; ; ;
28989;1453;495;446;0	709;0	713;638	132;3	595;0;468;452;0	493;0	730;636	862;3	676;0;36;480;436; ; ; ; ;
29009;1454;499;454;0	709;0	713;638	132;3	627;0;466;442;0	493;0	730;636	862;3	657;0;36;480;436; ; ; ; ;
29029;1455;496;451;0	709;0	713;638	132;3	669;0;470;440;0	493;0	730;636	862;3	653;0;36;480;436; ; ; ; ;
29049;1456;497;450;0	709;0	713;637	358;3	680;0;470;438;0	493;0	729;637	535;3	652;0;36;480;436; ; ; ; ;
29068;1457;498;453;0	709;0	713;637	358;3	635;0;471;444;0	493;0	729;637	535;3	666;0;36;480;436; ; ; ; ;
29089;1458;497;455;0	709;0	713;637	358;3	626;0;469;441;0	493;0	730;637	535;3	698;0;36;480;436; ; ; ; ;
29108;1459;492;451;0	709;0	713;637	358;3	673;0;471;437;0	493;0	730;637	535;3	669;0;36;480;436; ; ; ; ;
29128;1460;489;448;0	709;0	713;637	358;3	629;0;476;440;0	493;0	730;637	535;3	693;0;36;480;436; ; ; ; ;
29148;1461;487;448;0	709;0	713;636	726;3	642;0;476;439;0	493;0	730;636	666;3	677;0;36;480;436; ; ; ; ;
29168;1462;491;448;0	710;0	714;636	726;3	642;0;474;448;0	494;0	730;636	666;3	678;0;36;480;436; ; ; ; ;
29188;1463;491;452;0	710;0	714;636	726;3	645;0;472;442;0	494;0	730;636	666;3	699;0;36;480;436; ; ; ; ;
29208;1464;490;448;0	710;0	714;636	726;3	653;0;477;438;0	494;0	730;636	666;3	692;0;36;480;436; ; ; ; ;
29228;1465;492;453;0	709;0	713;636	726;3	647;0;465;446;0	493;0	730;636	666;3	687;0;36;480;436; ; ; ; ;
29248;1466;492;452;0	709;0	713;636	944;3	652;0;465;441;0	493;0	729;638	121;3	704;0;36;480;436; ; ; ; ;
29268;1467;492;450;0	709;0	713;636	944;3	646;0;470;438;0	493;0	729;638	121;3	639;0;36;480;436; ; ; ; ;
29288;1468;496;451;0	709;0	712;636	944;3	594;0;468;436;0	493;0	729;638	121;3	664;0;36;480;436; ; ; ; ;
29308;1469;485;451;0	709;0	712;636	944;3	643;0;479;441;0	494;0	729;638	121;3	642;0;36;480;436; ; ; ; ;
29328;1470;483;441;0	710;0	712;636	944;3	656;0;464;425;0	494;0	729;638	121;3	648;0;36;480;436; ; ; ; ;
29347;1471;482;441;0	710;0	712;636	431;3	640;0;465;425;0	494;0	729;637	338;3	652;0;36;480;436; ; ; ; ;
29367;1472;491;448;0	709;0	713;636	431;3	621;0;460;437;0	493;0	729;637	338;3	635;0;36;480;436; ; ; ; ;
29387;1473;488;445;0	709;0	713;636	431;3	588;0;466;435;0	493;0	729;637	338;3	635;0;36;480;436; ; ; ; ;
29407;1474;485;442;0	709;0	713;636	431;3	623;0;472;432;0	493;0	729;637	338;3	587;0;36;480;436; ; ; ; ;
29427;1475;480;436;0	709;0	713;636	431;3	644;0;466;428;0	493;0	729;637	338;3	586;0;36;480;436; ; ; ; ;
29447;1476;478;431;0	709;0	712;637	784;3	646;0;469;426;0	493;0	729;637	502;3	586;0;36;480;436; ; ; ; ;
29467;1477;487;440;0	709;0	712;637	784;3	621;0;463;429;0	493;0	729;637	502;3	595;0;36;480;436; ; ; ; ;
29487;1478;491;445;0	709;0	712;637	784;3	591;0;462;428;0	493;0	729;637	502;3	585;0;36;480;436; ; ; ; ;
29507;1479;483;449;0	709;0	712;637	784;3	588;0;468;426;0	493;0	729;637	502;3	590;0;36;480;436; ; ; ; ;
29527;1480;484;446;0	709;0	712;637	784;3	601;0;470;430;0	493;0	729;637	502;3	588;0;36;480;436; ; ; ; ;
29547;1481;485;448;0	709;0	712;636	460;3	596;0;472;429;0	493;0	729;637	881;3	592;0;36;480;436; ; ; ; ;
29567;1482;486;442;0	709;0	712;636	460;3	564;0;463;428;0	493;0	729;637	881;3	572;0;36;480;436; ; ; ; ;
29587;1483;477;441;0	709;0	712;636	460;3	576;0;469;430;0	493;0	729;637	881;3	603;0;36;480;436; ; ; ; ;
29607;1484;491;442;0	709;0	713;636	460;3	555;0;464;430;0	493;0	729;637	881;3	562;0;36;480;436; ; ; ; ;
29626;1485;485;442;0	709;0	713;636	460;3	559;0;470;432;0	494;0	729;637	881;3	579;0;36;480;436; ; ; ; ;
29646;1486;484;442;0	710;0	712;635	985;3	557;0;468;434;0	494;0	729;636	196;3	575;0;36;480;436; ; ; ; ;
29666;1487;489;439;0	709;0	713;635	985;3	579;0;465;429;0	493;0	729;636	196;3	550;0;36;480;436; ; ; ; ;
29686;1488;492;448;0	709;0	712;635	985;3	591;0;462;425;0	493;0	729;636	196;3	569;0;36;480;436; ; ; ; ;
29706;1489;490;444;0	709;0	712;635	985;3	537;0;464;437;0	493;0	728;636	196;3	572;0;36;480;436; ; ; ; ;
29726;1490;496;450;0	709;0	712;635	985;3	602;0;462;428;0	493;0	728;636	196;3	584;0;36;480;436; ; ; ; ;
29746;1491;497;449;0	710;0	712;636	495;3	591;0;463;428;0	494;0	728;637	431;3	597;0;36;480;436; ; ; ; ;
29766;1492;489;448;0	710;0	712;636	495;3	624;0;474;430;0	494;0	728;637	431;3	603;0;36;480;436; ; ; ; ;
29786;1493;487;449;0	711;0	712;636	495;3	595;0;469;426;0	495;0	728;637	431;3	640;0;36;480;436; ; ; ; ;
29806;1494;486;448;0	712;0	712;636	495;3	604;0;470;429;0	496;0	728;637	431;3	611;0;36;480;436; ; ; ; ;
29826;1495;487;447;0	712;0	712;636	495;3	592;0;470;433;0	496;0	727;637	431;3	598;0;36;480;436; ; ; ; ;
29846;1496;487;447;0	713;0	712;636	819;3	595;0;471;430;0	497;0	727;639	446;3	620;0;36;480;436; ; ; ; ;
29866;1497;483;443;0	713;0	712;636	819;3	620;0;474;429;0	497;0	727;639	446;3	641;0;36;480;436; ; ; ; ;
29886;1498;489;447;0	714;0	711;636	819;3	611;0;471;427;0	498;0	726;639	446;3	604;0;36;480;436; ; ; ; ;
29906;1499;451;413;0	714;0	711;636	819;3	571;0;437;397;0	498;0	725;639	446;3	620;0; ; ; ; ; ; ; ;
29925;1500;399;331;0	715;0	709;636	819;3	628;0;403;318;0	500;0	724;639	446;3	664;0;37;388;330; ; ; ; ;
29945;1501;386;315;0	715;0	709;637	332;3	617;0;387;300;0	500;0	724;639	756;3	653;0;37;388;330; ; ; ; ;
29965;1502;388;340;0	715;0	709;637	332;3	645;0;378;322;0	500;0	724;639	756;3	666;0;37;388;330; ; ; ; ;
29985;1503;395;341;0	715;0	709;637	332;3	577;0;388;324;0	500;0	724;639	756;3	613;0;37;388;330; ; ; ; ;
30005;1504;393;336;0	715;0	709;637	332;3	567;0;381;323;0	499;0	723;639	756;3	630;0;37;388;330; ; ; ; ;
30025;1505;401;339;0	714;0	709;637	332;3	598;0;385;320;0	499;0	724;639	756;3	689;0;37;388;330; ; ; ; ;
30045;1506;402;336;0	714;0	709;639	368;3	613;0;381;321;0	498;0	724;639	708;3	668;0;37;388;330; ; ; ; ;
30065;1507;396;342;0	714;0	709;639	368;3	606;0;381;316;0	498;0	724;639	708;3	658;0;37;388;330; ; ; ; ;
30085;1508;392;338;0	714;0	709;639	368;3	650;0;377;329;0	498;0	724;639	708;3	664;0;37;388;330; ; ; ; ;
30105;1509;395;344;0	714;0	709;639	368;3	628;0;380;332;0	498;0	724;639	708;3	667;0;37;388;330; ; ; ; ;
30125;1510;392;341;0	714;0	709;639	368;3	644;0;389;325;0	499;0	725;639	708;3	697;0;37;388;330; ; ; ; ;
30145;1511;392;340;0	715;0	709;639	610;3	637;0;389;328;0	499;0	725;637	330;3	691;0;37;388;330; ; ; ; ;
30165;1512;399;337;0	714;0	709;639	610;3	597;0;383;328;0	498;0	724;637	330;3	686;0;37;388;330; ; ; ; ;
30185;1513;391;341;0	714;0	709;639	610;3	611;0;388;327;0	498;0	724;637	330;3	622;0;37;388;330; ; ; ; ;
30205;1514;403;348;0	714;0	709;639	610;3	653;0;381;333;0	498;0	724;637	330;3	623;0;37;388;330; ; ; ; ;
30225;1515;394;332;0	714;0	709;639	610;3	620;0;379;325;0	498;0	725;637	330;3	685;0;37;388;330; ; ; ; ;
30244;1516;399;337;0	714;0	709;638	221;3	629;0;380;325;0	498;0	725;637	629;3	654;0;37;388;330; ; ; ; ;
30264;1517;393;339;0	714;0	710;638	221;3	602;0;386;326;0	498;0	725;637	629;3	642;0;37;388;330; ; ; ; ;
30284;1518;403;396;0	714;0	710;638	221;3	614;0;383;379;0	498;0	726;637	629;3	640;0;38;393;396; ; ; ; ;
30304;1519;402;389;0	714;0	711;638	221;3	626;0;384;379;0	499;0	726;637	629;3	649;0;38;393;396; ; ; ; ;
30324;1520;406;410;0	714;0	711;638	221;3	581;0;380;392;0	498;0	726;637	629;3	643;0;38;393;396; ; ; ; ;
30344;1521;406;413;0	714;0	711;638	014;3	587;0;380;395;0	498;0	726;640	011;3	657;0;38;393;396; ; ; ; ;
30364;1522;398;410;0	714;0	711;638	014;3	599;0;390;385;0	498;0	726;640	011;3	692;0;38;393;396; ; ; ; ;
30384;1523;404;399;0	714;0	711;638	014;3	611;0;387;386;0	498;0	725;640	011;3	653;0;38;393;396; ; ; ; ;
30404;1524;402;405;0	714;0	710;638	014;3	612;0;387;385;0	499;0	725;640	011;3	670;0;38;393;396; ; ; ; ;
30424;1525;399;413;0	715;0	710;638	014;3	664;0;389;384;0	499;0	725;640	011;3	681;0;38;393;396; ; ; ; ;
30444;1526;402;409;0	715;0	710;638	244;3	677;0;388;384;0	499;0	725;639	190;3	661;0;38;393;396; ; ; ; ;
30464;1527;397;401;0	715;0	711;638	244;3	628;0;390;388;0	499;0	725;639	190;3	680;0;38;393;396; ; ; ; ;
30484;1528;399;408;0	714;0	711;638	244;3	682;0;386;385;0	498;0	726;639	190;3	725;0;38;393;396; ; ; ; ;
30504;1529;406;408;0	714;0	711;638	244;3	655;0;386;385;0	498;0	726;639	190;3	693;0;38;393;396; ; ; ; ;
30523;1530;408;406;0	714;0	711;638	244;3	646;0;393;392;0	498;0	725;639	190;3	724;0;38;393;396; ; ; ; ;
30543;1531;410;406;0	714;0	710;637	758;3	666;0;391;390;0	498;0	725;639	357;3	714;0;38;393;396; ; ; ; ;
30563;1532;396;405;0	715;0	710;637	758;3	640;0;390;383;0	499;0	725;639	357;3	774;0;38;393;396; ; ; ; ;
30583;1533;402;397;0	715;0	711;637	758;3	665;0;391;381;0	499;0	725;639	357;3	730;0;38;393;396; ; ; ; ;
30603;1534;407;403;0	715;0	711;637	758;3	639;0;388;387;0	499;0	725;639	357;3	744;0;38;393;396; ; ; ; ;
30623;1535;402;407;0	715;0	711;637	758;3	661;0;385;390;0	499;0	725;639	357;3	690;0;38;393;396; ; ; ; ;
30643;1536;403;405;0	715;0	711;638	392;3	655;0;384;392;0	499;0	726;638	940;3	687;0;38;393;396; ; ; ; ;
30663;1537;402;409;0	715;0	711;638	392;3	699;0;388;382;0	499;0	726;638	940;3	740;0;38;393;396; ; ; ; ;
30683;1538;398;408;0	715;0	711;638	392;3	654;0;389;385;0	499;0	726;638	940;3	739;0;38;393;396; ; ; ; ;
30703;1539;400;408;0	715;0	711;638	392;3	675;0;389;384;0	499;0	726;638	940;3	705;0;38;393;396; ; ; ; ;
30723;1540;401;409;0	715;0	711;638	392;3	644;0;386;388;0	499;0	725;638	940;3	678;0;38;393;396; ; ; ; ;
30743;1541;400;410;0	715;0	711;638	008;3	645;0;386;388;0	499;0	726;639	754;3	668;0;38;393;396; ; ; ; ;
30763;1542;403;407;0	715;0	711;638	008;3	672;0;387;386;0	499;0	726;639	754;3	704;0;38;393;396; ; ; ; ;
30783;1543;404;399;0	715;0	711;638	008;3	686;0;384;386;0	499;0	726;639	754;3	713;0;38;393;396; ; ; ; ;
30803;1544;402;402;0	715;0	711;638	008;3	691;0;385;392;0	499;0	726;639	754;3	711;0;38;393;396; ; ; ; ;
30823;1545;400;405;0	715;0	711;638	008;3	665;0;387;394;0	499;0	725;639	754;3	698;0;38;393;396; ; ; ; ;
30843;1546;399;401;0	715;0	711;638	471;3	675;0;386;396;0	499;0	725;638	825;3	697;0;38;393;396; ; ; ; ;
30862;1547;397;407;0	715;0	711;638	471;3	683;0;379;391;0	499;0	725;638	825;3	683;0;38;393;396; ; ; ; ;
30882;1548;397;403;0	716;0	711;638	471;3	658;0;384;396;0	500;0	725;638	825;3	698;0;38;393;396; ; ; ; ;
30902;1549;399;407;0	716;0	711;638	471;3	671;0;380;396;0	500;0	725;638	825;3	734;0;38;393;396; ; ; ; ;
30922;1550;400;399;0	716;0	711;638	471;3	655;0;380;390;0	500;0	725;638	825;3	708;0;38;393;396; ; ; ; ;
30942;1551;402;400;0	716;0	711;637	946;3	655;0;380;393;0	500;0	725;638	874;3	724;0;38;393;396; ; ; ; ;
30962;1552;381;407;0	716;0	710;637	946;3	633;0;382;387;0	499;0	724;638	874;3	719;0;38;393;396; ; ; ; ;
30982;1553;-800;-600;0	499;0	722;-1	000;-1	000;4;395;392;0	499;0	722;638	874;3	680;0;38;393;396; ; ; ; ;
31002;1554;-800;-600;-1	000;-1	000;-1	000;-1	000;4;-800;-600;-1	000;-1	000;-1	000;-1	000;4; ; ; ; ; ; ; ;
31022;1555;-800;-600;-1	000;-1	000;-1	000;-1	000;4;-800;-600;-1	000;-1	000;-1	000;-1	000;4; ; ; ; ; ; ; ;
31042;1556;-800;-600;-1	000;-1	000;-1	000;-1	000;4;-800;-600;-1	000;-1	000;-1	000;-1	000;4; ; ; ; ; ; ; ;
31062;1557;-800;-600;-1	000;-1	000;-1	000;-1	000;4;-800;-600;-1	000;-1	000;-1	000;-1	000;4; ; ; ; ; ; ; ;
31082;1558;-800;-600;-1	000;-1	000;-1	000;-1	000;4;-800;-600;-1	000;-1	000;-1	000;-1	000;4; ; ; ; ; ; ; ;
31102;1559;-800;-600;0	716;0	709;-1	000;-1	000;4;-800;-600;0	499;0	723;-1	000;-1	000;4; ; ; ; ; ; ; ;
31122;1560;-800;-600;-1	000;-1	000;-1	000;-1	000;4;-800;-600;-1	000;-1	000;-1	000;-1	000;4; ; ; ; ; ; ; ;
31141;1561;-800;-600;-1	000;-1	000;-1	000;-1	000;4;-800;-600;-1	000;-1	000;-1	000;-1	000;4; ; ; ; ; ; ; ;
31162;1562;-800;-600;-1	000;-1	000;-1	000;-1	000;4;-800;-600;-1	000;-1	000;-1	000;-1	000;4; ; ; ; ; ; ; ;
31181;1563;-800;-600;-1	000;-1	000;-1	000;-1	000;4;-800;-600;-1	000;-1	000;-1	000;-1	000;4; ; ; ; ; ; ; ;
31202;1564;-800;-600;0	716;0	710;-1	000;-1	000;4;-800;-600;0	500;0	724;-1	000;-1	000;4; ; ; ; ; ; ; ;
31221;1565;-800;-600;-1	000;-1	000;-1	000;-1	000;4;-800;-600;-1	000;-1	000;-1	000;-1	000;4; ; ; ; ; ; ; ;
31242;1566;-800;-600;-1	000;-1	000;-1	000;-1	000;4;-800;-600;-1	000;-1	000;-1	000;-1	000;4; ; ; ; ; ; ; ;
31261;1567;-800;-600;0	500;0	724;-1	000;-1	000;4;369;393;0	500;0	724;640	188;3	689;0;39;368;405; ; ; ; ;
31282;1568;367;409;0	716;0	711;637	992;3	683;0;360;398;0	500;0	724;640	188;3	735;0;39;368;405; ; ; ; ;
31301;1569;367;410;0	716;0	711;637	500;3	680;0;360;397;0	500;0	724;640	863;3	739;0;39;368;405; ; ; ; ;
31322;1570;375;411;0	716;0	711;637	500;3	720;0;361;401;0	500;0	724;640	863;3	757;0;39;368;405; ; ; ; ;
31341;1571;376;418;0	716;0	711;637	500;3	726;0;358;401;0	500;0	724;640	863;3	775;0;39;368;405; ; ; ; ;
31362;1572;371;413;0	716;0	711;637	500;3	761;0;365;398;0	500;0	724;640	863;3	782;0;39;368;405; ; ; ; ;
31381;1573;383;409;0	716;0	711;637	500;3	726;0;367;400;0	500;0	724;640	863;3	811;0;39;368;405; ; ; ; ;
31402;1574;383;411;0	717;0	711;636	812;3	733;0;367;400;0	500;0	724;640	091;3	822;0;39;368;405; ; ; ; ;
31421;1575;336;417;0	717;0	712;636	812;3	746;0;316;409;0	501;0	724;640	091;3	814;0; ; ; ; ; ; ; ;
31442;1576;307;427;0	718;0	712;636	812;3	778;0;279;410;0	502;0	724;640	091;3	837;0;40;284;421; ; ; ; ;
31460;1577;289;439;0	718;0	712;636	812;3	813;0;273;411;0	502;0	724;640	091;3	828;0;40;284;421; ; ; ; ;
31482;1578;296;431;0	718;0	712;636	812;3	760;0;286;413;0	502;0	724;640	091;3	837;0;40;284;421; ; ; ; ;
31500;1579;287;436;0	719;0	712;637	029;3	787;0;287;414;0	502;0	724;639	770;3	833;0;40;284;421; ; ; ; ;
31522;1580;290;423;0	719;0	712;637	029;3	754;0;277;414;0	503;0	724;639	770;3	838;0;40;284;421; ; ; ; ;
31540;1581;-800;-600;0	503;0	724;-1	000;-1	000;4;279;413;0	503;0	724;639	770;3	856;0;40;284;421; ; ; ; ;
31562;1582;298;438;0	719;0	712;637	029;3	786;0;281;409;0	502;0	724;639	770;3	905;0;40;284;421; ; ; ; ;
31580;1583;298;437;0	719;0	712;637	029;3	783;0;283;409;0	502;0	724;639	770;3	867;0;40;284;421; ; ; ; ;
31602;1584;298;437;0	718;0	712;636	669;3	781;0;285;408;0	502;0	724;640	382;3	890;0;40;284;421; ; ; ; ;
31620;1585;282;430;0	718;0	712;636	669;3	735;0;272;411;0	502;0	724;640	382;3	800;0;40;284;421; ; ; ; ;
31642;1586;288;434;0	718;0	712;636	669;3	730;0;274;410;0	502;0	724;640	382;3	824;0;40;284;421; ; ; ; ;
31660;1587;294;435;0	719;0	712;636	669;3	688;0;282;412;0	502;0	724;640	382;3	768;0;40;284;421; ; ; ; ;
31682;1588;289;428;0	719;0	712;636	669;3	663;0;274;411;0	502;0	724;640	382;3	761;0;40;284;421; ; ; ; ;
31700;1589;291;431;0	719;0	712;635	785;3	639;0;277;411;0	503;0	724;640	523;3	755;0;40;284;421; ; ; ; ;
31722;1590;293;429;0	719;0	712;635	785;3	643;0;274;414;0	503;0	724;640	523;3	688;0;40;284;421; ; ; ; ;
31739;1591;298;433;0	719;0	712;635	785;3	590;0;276;410;0	503;0	724;640	523;3	682;0;40;284;421; ; ; ; ;
31759;1592;298;433;0	719;0	712;635	785;3	614;0;277;412;0	503;0	724;640	523;3	686;0;40;284;421; ; ; ; ;
31779;1593;289;429;0	719;0	713;635	785;3	559;0;273;411;0	503;0	724;640	523;3	638;0;40;284;421; ; ; ; ;
31799;1594;291;430;0	719;0	712;636	783;3	562;0;275;414;0	503;0	724;638	241;3	619;0;40;284;421; ; ; ; ;
31819;1595;257;432;0	719;0	713;636	783;3	570;0;233;420;0	503;0	724;638	241;3	611;0;41;237;431; ; ; ; ;
31839;1596;260;444;0	719;0	712;636	783;3	554;0;241;414;0	503;0	724;638	241;3	583;0;41;237;431; ; ; ; ;
31859;1597;258;441;0	719;0	712;636	783;3	559;0;239;413;0	503;0	724;638	241;3	584;0;41;237;431; ; ; ; ;
31879;1598;257;444;0	719;0	712;636	783;3	523;0;239;421;0	503;0	724;638	241;3	558;0;41;237;431; ; ; ; ;
31899;1599;259;444;0	720;0	712;635	234;3	506;0;238;416;0	503;0	724;639	912;3	559;0;41;237;431; ; ; ; ;
31919;1600;252;447;0	720;0	712;635	234;3	540;0;233;410;0	503;0	724;639	912;3	614;0;41;237;431; ; ; ; ;
31939;1601;255;444;0	720;0	712;635	234;3	502;0;235;412;0	503;0	724;639	912;3	586;0;41;237;431; ; ; ; ;
31959;1602;253;446;0	720;0	712;635	234;3	553;0;235;418;0	503;0	724;639	912;3	596;0;41;237;431; ; ; ; ;
31979;1603;253;437;0	720;0	712;635	234;3	508;0;237;412;0	504;0	724;639	912;3	591;0;41;237;431; ; ; ; ;
31999;1604;252;434;0	720;0	712;636	381;3	533;0;238;416;0	504;0	724;637	562;3	583;0;41;237;431; ; ; ; ;
32019;1605;265;434;0	720;0	712;636	381;3	543;0;238;418;0	504;0	724;637	562;3	679;0;41;237;431; ; ; ; ;
32038;1606;257;440;0	720;0	712;636	381;3	509;0;237;412;0	504;0	724;637	562;3	552;0;41;237;431; ; ; ; ;
32058;1607;254;443;0	720;0	712;636	381;3	521;0;231;421;0	504;0	724;637	562;3	564;0;41;237;431; ; ; ; ;
32078;1608;249;439;0	720;0	712;636	381;3	520;0;233;424;0	504;0	723;637	562;3	567;0;41;237;431; ; ; ; ;
32098;1609;245;441;0	720;0	712;634	834;3	512;0;234;422;0	504;0	723;638	796;3	578;0;41;237;431; ; ; ; ;
32118;1610;262;434;0	720;0	712;634	834;3	489;0;237;426;0	504;0	723;638	796;3	576;0;41;237;431; ; ; ; ;
32138;1611;257;441;0	720;0	712;634	834;3	488;0;242;420;0	504;0	723;638	796;3	539;0;41;237;431; ; ; ; ;
32158;1612;248;437;0	720;0	712;634	834;3	475;0;236;422;0	504;0	723;638	796;3	566;0;41;237;431; ; ; ; ;
32178;1613;252;438;0	720;0	712;634	834;3	484;0;231;421;0	504;0	723;638	796;3	557;0;41;237;431; ; ; ; ;
32198;1614;247;440;0	720;0	712;635	810;3	485;0;232;421;0	504;0	724;637	566;3	537;0;41;237;431; ; ; ; ;
32218;1615;261;440;0	720;0	712;635	810;3	460;0;232;417;0	504;0	724;637	566;3	512;0;41;237;431; ; ; ; ;
32238;1616;242;442;0	720;0	713;635	810;3	484;0;225;418;0	505;0	724;637	566;3	509;0;41;237;431; ; ; ; ;
32258;1617;248;438;0	721;0	713;635	810;3	465;0;219;423;0	505;0	724;637	566;3	521;0;41;237;431; ; ; ; ;
32278;1618;246;443;0	721;0	712;635	810;3	465;0;219;425;0	505;0	724;637	566;3	541;0;41;237;431; ; ; ; ;
32298;1619;246;443;0	721;0	712;634	474;3	458;0;218;425;0	505;0	724;639	665;3	556;0;41;237;431; ; ; ; ;
32317;1620;250;440;0	721;0	712;634	474;3	502;0;220;425;0	505;0	724;639	665;3	514;0;41;237;431; ; ; ; ;
32337;1621;236;432;0	720;0	712;634	474;3	506;0;223;424;0	504;0	724;639	665;3	585;0;41;237;431; ; ; ; ;
32357;1622;246;435;0	720;0	713;634	474;3	527;0;217;422;0	504;0	724;639	665;3	572;0;41;237;431; ; ; ; ;
32377;1623;234;449;0	720;0	713;634	474;3	500;0;231;426;0	504;0	724;639	665;3	548;0;41;237;431; ; ; ; ;
32397;1624;236;446;0	720;0	713;634	958;3	509;0;232;427;0	504;0	725;637	719;3	572;0;41;237;431; ; ; ; ;
32417;1625;238;441;0	719;0	713;634	958;3	496;0;216;424;0	503;0	725;637	719;3	542;0;41;237;431; ; ; ; ;
32437;1626;240;439;0	719;0	713;634	958;3	504;0;220;427;0	503;0	724;637	719;3	522;0;41;237;431; ; ; ; ;
32457;1627;242;441;0	719;0	713;634	958;3	492;0;217;425;0	503;0	724;637	719;3	516;0;41;237;431; ; ; ; ;
32477;1628;238;438;0	719;0	713;634	958;3	529;0;217;423;0	503;0	724;637	719;3	516;0;41;237;431; ; ; ; ;
32497;1629;240;439;0	720;0	713;634	160;3	528;0;217;425;0	504;0	724;636	753;3	511;0;41;237;431; ; ; ; ;
32517;1630;239;440;0	720;0	713;634	160;3	481;0;224;430;0	504;0	724;636	753;3	505;0;41;237;431; ; ; ; ;
32537;1631;239;442;0	720;0	713;634	160;3	504;0;220;424;0	504;0	724;636	753;3	512;0;41;237;431; ; ; ; ;
32557;1632;232;445;0	720;0	713;634	160;3	496;0;221;421;0	505;0	724;636	753;3	541;0;41;237;431; ; ; ; ;
32577;1633;242;440;0	721;0	713;634	160;3	475;0;224;427;0	505;0	724;636	753;3	514;0;41;237;431; ; ; ; ;
32597;1634;240;441;0	721;0	713;635	075;3	489;0;221;422;0	505;0	724;638	782;3	535;0;41;237;431; ; ; ; ;
32616;1635;252;441;0	721;0	713;635	075;3	501;0;221;427;0	505;0	724;638	782;3	533;0;41;237;431; ; ; ; ;
32636;1636;247;439;0	721;0	713;635	075;3	531;0;220;431;0	505;0	724;638	782;3	546;0;41;237;431; ; ; ; ;
32656;1637;240;446;0	721;0	713;635	075;3	471;0;227;423;0	505;0	724;638	782;3	526;0;41;237;431; ; ; ; ;
32676;1638;230;440;0	720;0	713;635	075;3	516;0;230;425;0	505;0	724;638	782;3	547;0;41;237;431; ; ; ; ;
32696;1639;224;441;0	720;0	713;635	080;3	516;0;233;425;0	504;0	724;638	117;3	536;0;41;237;431; ; ; ; ;
32716;1640;238;442;0	720;0	713;635	080;3	496;0;223;423;0	504;0	724;638	117;3	508;0;41;237;431; ; ; ; ;
32736;1641;272;445;0	720;0	713;635	080;3	480;0;255;420;0	504;0	724;638	117;3	505;0;42;292;435; ; ; ; ;
32756;1642;298;443;0	719;0	713;635	080;3	475;0;282;425;0	504;0	724;638	117;3	527;0;42;292;435; ; ; ; ;
32776;1643;300;447;0	719;0	713;635	080;3	453;0;284;430;0	503;0	724;638	117;3	525;0;42;292;435; ; ; ; ;
32796;1644;302;446;0	720;0	713;635	462;3	444;0;286;429;0	503;0	724;639	064;3	529;0;42;292;435; ; ; ; ;
32816;1645;-800;-600;0	503;0	724;-1	000;-1	000;4;281;426;0	503;0	724;639	064;3	569;0;42;292;435; ; ; ; ;
32836;1646;294;447;0	719;0	713;635	462;3	475;0;280;433;0	503;0	724;639	064;3	580;0;42;292;435; ; ; ; ;
32856;1647;295;443;0	720;0	713;635	462;3	514;0;286;431;0	504;0	724;639	064;3	554;0;42;292;435; ; ; ; ;
32876;1648;299;445;0	720;0	713;635	462;3	491;0;291;432;0	504;0	724;639	064;3	554;0;42;292;435; ; ; ; ;
32895;1649;301;442;0	720;0	713;637	091;3	518;0;294;433;0	504;0	724;637	074;3	544;0;42;292;435; ; ; ; ;
32915;1650;-800;-600;0	503;0	724;-1	000;-1	000;4;285;437;0	503;0	724;637	074;3	565;0;42;292;435; ; ; ; ;
32935;1651;303;452;0	719;0	713;637	091;3	525;0;285;433;0	503;0	724;637	074;3	557;0;42;292;435; ; ; ; ;
32955;1652;307;454;0	719;0	713;637	091;3	537;0;292;431;0	503;0	724;637	074;3	567;0;42;292;435; ; ; ; ;
32975;1653;296;445;0	719;0	713;637	091;3	514;0;287;426;0	503;0	724;637	074;3	545;0;42;292;435; ; ; ; ;
32995;1654;296;443;0	719;0	713;636	529;3	512;0;289;422;0	503;0	724;638	506;3	552;0;42;292;435; ; ; ; ;
33015;1655;299;447;0	719;0	713;636	529;3	541;0;289;425;0	503;0	724;638	506;3	580;0;42;292;435; ; ; ; ;
33035;1656;296;443;0	720;0	713;636	529;3	526;0;288;429;0	504;0	724;638	506;3	631;0;42;292;435; ; ; ; ;
33055;1657;300;442;0	720;0	713;636	529;3	547;0;291;432;0	504;0	724;638	506;3	591;0;42;292;435; ; ; ; ;
33075;1658;295;439;0	720;0	714;636	529;3	534;0;293;435;0	504;0	725;638	506;3	583;0;42;292;435; ; ; ; ;
33095;1659;296;439;0	720;0	714;635	398;3	525;0;293;437;0	503;0	725;638	986;3	601;0;42;292;435; ; ; ; ;
33115;1660;299;432;0	719;0	714;635	398;3	537;0;282;433;0	503;0	725;638	986;3	613;0;42;292;435; ; ; ; ;
33135;1661;301;439;0	719;0	714;635	398;3	570;0;287;432;0	503;0	725;638	986;3	588;0;42;292;435; ; ; ; ;
33155;1662;303;442;0	719;0	714;635	398;3	558;0;288;433;0	503;0	725;638	986;3	632;0;42;292;435; ; ; ; ;
33175;1663;298;438;0	719;0	714;635	398;3	575;0;289;434;0	503;0	725;638	986;3	645;0;42;292;435; ; ; ; ;
33195;1664;300;439;0	720;0	713;635	052;3	572;0;289;433;0	503;0	725;639	681;3	650;0;42;292;435; ; ; ; ;
33214;1665;292;439;0	720;0	713;635	052;3	580;0;290;435;0	504;0	725;639	681;3	661;0;42;292;435; ; ; ; ;
33234;1666;289;437;0	720;0	714;635	052;3	619;0;285;433;0	504;0	725;639	681;3	670;0;42;292;435; ; ; ; ;
33254;1667;290;436;0	720;0	714;635	052;3	565;0;291;426;0	504;0	725;639	681;3	667;0;42;292;435; ; ; ; ;
33274;1668;295;454;0	720;0	714;635	052;3	605;0;288;424;0	504;0	725;639	681;3	651;0;42;292;435; ; ; ; ;
33294;1669;294;453;0	720;0	714;637	004;3	594;0;288;425;0	504;0	725;637	096;3	640;0;42;292;435; ; ; ; ;
33314;1670;-800;-600;0	504;0	725;-1	000;-1	000;4;288;433;0	504;0	725;637	096;3	620;0;42;292;435; ; ; ; ;
33334;1671;294;440;0	720;0	714;637	004;3	547;0;285;427;0	504;0	725;637	096;3	612;0;42;292;435; ; ; ; ;
33354;1672;302;438;0	720;0	714;637	004;3	594;0;294;426;0	504;0	725;637	096;3	609;0;42;292;435; ; ; ; ;
33374;1673;301;437;0	720;0	714;637	004;3	595;0;294;428;0	504;0	725;637	096;3	589;0;42;292;435; ; ; ; ;
33394;1674;300;437;0	720;0	714;635	533;3	588;0;294;427;0	503;0	725;639	497;3	595;0;42;292;435; ; ; ; ;
33414;1675;315;437;0	719;0	714;635	533;3	599;0;307;427;0	503;0	725;639	497;3	608;0;42;292;435; ; ; ; ;
33434;1676;386;397;0	718;0	713;635	533;3	474;0;379;382;0	502;0	725;639	497;3	549;0;43;387;396; ; ; ; ;
33454;1677;402;397;0	718;0	713;635	533;3	517;0;371;388;0	502;0	724;639	497;3	558;0;43;387;396; ; ; ; ;
33474;1678;396;401;0	718;0	713;635	533;3	536;0;369;388;0	502;0	724;639	497;3	514;0;43;387;396; ; ; ; ;
33493;1679;405;400;0	718;0	712;638	172;3	568;0;367;387;0	502;0	724;640	332;3	509;0;43;387;396; ; ; ; ;
33513;1680;401;391;0	718;0	713;638	172;3	501;0;375;386;0	502;0	724;640	332;3	547;0;43;387;396; ; ; ; ;
33533;1681;402;392;0	718;0	713;638	172;3	501;0;380;386;0	502;0	725;640	332;3	508;0;43;387;396; ; ; ; ;
33553;1682;400;401;0	718;0	713;638	172;3	472;0;379;373;0	502;0	725;640	332;3	534;0;43;387;396; ; ; ; ;
33573;1683;392;395;0	718;0	713;638	172;3	480;0;381;378;0	502;0	725;640	332;3	507;0;43;387;396; ; ; ; ;
33593;1684;391;398;0	718;0	713;638	116;3	471;0;380;375;0	502;0	725;638	435;3	505;0;43;387;396; ; ; ; ;
33613;1685;400;394;0	718;0	713;638	116;3	485;0;378;393;0	502;0	724;638	435;3	548;0;43;387;396; ; ; ; ;
33633;1686;391;387;0	718;0	713;638	116;3	472;0;371;390;0	502;0	724;638	435;3	549;0;43;387;396; ; ; ; ;
33653;1687;392;390;0	718;0	713;638	116;3	471;0;379;390;0	502;0	724;638	435;3	504;0;43;387;396; ; ; ; ;
33673;1688;400;385;0	719;0	712;638	116;3	485;0;387;378;0	502;0	724;638	435;3	556;0;43;387;396; ; ; ; ;
33693;1689;396;386;0	719;0	712;637	235;3	474;0;387;374;0	503;0	724;639	475;3	551;0;43;387;396; ; ; ; ;
33713;1690;394;397;0	719;0	713;637	235;3	461;0;369;384;0	503;0	724;639	475;3	510;0;43;387;396; ; ; ; ;
33733;1691;388;397;0	719;0	713;637	235;3	510;0;373;385;0	503;0	724;639	475;3	562;0;43;387;396; ; ; ; ;
33753;1692;396;403;0	719;0	713;637	235;3	481;0;378;383;0	503;0	724;639	475;3	562;0;43;387;396; ; ; ; ;
33773;1693;396;397;0	719;0	713;637	235;3	462;0;376;391;0	503;0	724;639	475;3	556;0;43;387;396; ; ; ; ;
33793;1694;396;399;0	719;0	713;637	486;3	480;0;378;392;0	503;0	724;639	908;3	557;0;43;387;396; ; ; ; ;
33812;1695;395;397;0	718;0	713;637	486;3	512;0;381;388;0	502;0	724;639	908;3	545;0;43;387;396; ; ; ; ;
33832;1696;392;398;0	718;0	713;637	486;3	499;0;385;378;0	502;0	724;639	908;3	597;0;43;387;396; ; ; ; ;
33852;1697;395;401;0	718;0	712;637	486;3	518;0;373;382;0	502;0	724;639	908;3	600;0;43;387;396; ; ; ; ;
33872;1698;399;404;0	718;0	712;637	486;3	553;0;377;377;0	502;0	724;639	908;3	639;0;43;387;396; ; ; ; ;
33892;1699;399;404;0	718;0	712;638	829;3	561;0;376;377;0	502;0	724;640	396;3	656;0;43;387;396; ; ; ; ;
33912;1700;391;395;0	718;0	712;638	829;3	561;0;379;387;0	502;0	724;640	396;3	664;0;43;387;396; ; ; ; ;
33932;1701;401;404;0	719;0	712;638	829;3	578;0;380;390;0	502;0	724;640	396;3	658;0;43;387;396; ; ; ; ;
33952;1702;393;399;0	719;0	712;638	829;3	573;0;380;383;0	503;0	724;640	396;3	654;0;43;387;396; ; ; ; ;
33972;1703;399;389;0	719;0	712;638	829;3	636;0;380;378;0	503;0	724;640	396;3	693;0;43;387;396; ; ; ; ;
33992;1704;397;393;0	719;0	712;636	914;3	639;0;380;377;0	503;0	724;639	863;3	688;0;43;387;396; ; ; ; ;
34012;1705;398;396;0	719;0	713;636	914;3	652;0;378;381;0	503;0	724;639	863;3	739;0;43;387;396; ; ; ; ;
34032;1706;399;399;0	719;0	713;636	914;3	627;0;381;384;0	503;0	724;639	863;3	719;0;43;387;396; ; ; ; ;
34052;1707;398;392;0	719;0	713;636	914;3	618;0;383;379;0	503;0	724;639	863;3	720;0;43;387;396; ; ; ; ;
34072;1708;392;397;0	719;0	712;636	914;3	641;0;385;392;0	503;0	724;639	863;3	726;0;43;387;396; ; ; ; ;
34092;1709;392;397;0	719;0	712;637	176;3	627;0;386;394;0	503;0	724;639	193;3	725;0;43;387;396; ; ; ; ;
34111;1710;395;412;0	719;0	713;637	176;3	691;0;377;406;0	503;0	724;639	193;3	802;0;43;387;396; ; ; ; ;
34131;1711;396;413;0	718;0	713;637	176;3	694;0;379;399;0	502;0	724;639	193;3	778;0;43;387;396; ; ; ; ;
34151;1712;401;418;0	719;0	713;637	176;3	699;0;378;407;0	503;0	724;639	193;3	783;0;43;387;396; ; ; ; ;
34171;1713;397;421;0	719;0	713;637	176;3	705;0;375;410;0	503;0	725;639	193;3	809;0;43;387;396; ; ; ; ;
34191;1714;399;423;0	719;0	713;637	663;3	711;0;376;409;0	503;0	725;640	214;3	805;0;43;387;396; ; ; ; ;
34211;1715;396;413;0	719;0	713;637	663;3	717;0;375;398;0	503;0	725;640	214;3	824;0;43;387;396; ; ; ; ;
34231;1716;391;413;0	719;0	713;637	663;3	768;0;379;403;0	503;0	725;640	214;3	834;0;43;387;396; ; ; ; ;
34251;1717;390;412;0	719;0	713;637	663;3	771;0;385;400;0	503;0	725;640	214;3	828;0;43;387;396; ; ; ; ;
34271;1718;390;412;0	719;0	713;637	663;3	751;0;383;402;0	503;0	725;640	214;3	803;0;43;387;396; ; ; ; ;
34291;1719;390;411;0	719;0	713;638	227;3	749;0;382;401;0	503;0	725;639	775;3	803;0;43;387;396; ; ; ; ;
34311;1720;387;419;0	719;0	713;638	227;3	765;0;384;409;0	503;0	725;639	775;3	824;0;43;387;396; ; ; ; ;
34331;1721;392;423;0	719;0	713;638	227;3	702;0;384;410;0	503;0	725;639	775;3	834;0;43;387;396; ; ; ; ;
34351;1722;394;417;0	719;0	713;638	227;3	730;0;385;410;0	503;0	724;639	775;3	828;0;43;387;396; ; ; ; ;
34371;1723;398;417;0	719;0	713;638	227;3	721;0;380;408;0	503;0	724;639	775;3	845;0;43;387;396; ; ; ; ;
34391;1724;401;417;0	719;0	713;638	311;3	712;0;379;409;0	503;0	725;639	336;3	844;0;43;387;396; ; ; ; ;
34410;1725;509;443;0	717;0	714;638	311;3	673;0;492;431;0	502;0	725;639	336;3	827;0;44;503;439; ; ; ; ;
34431;1726;519;446;0	717;0	714;638	311;3	744;0;497;437;0	501;0	726;639	336;3	811;0;44;503;439; ; ; ; ;
34450;1727;517;447;0	717;0	714;638	311;3	705;0;487;440;0	501;0	725;639	336;3	782;0;44;503;439; ; ; ; ;
34470;1728;522;445;0	717;0	714;638	311;3	746;0;496;438;0	501;0	725;639	336;3	793;0;44;503;439; ; ; ; ;
34490;1729;522;446;0	717;0	713;639	371;3	739;0;492;440;0	501;0	725;638	324;3	772;0;44;503;439; ; ; ; ;
34510;1730;512;439;0	717;0	714;639	371;3	752;0;499;436;0	501;0	725;638	324;3	808;0;44;503;439; ; ; ; ;
34530;1731;510;436;0	717;0	713;639	371;3	707;0;498;442;0	501;0	725;638	324;3	785;0;44;503;439; ; ; ; ;
34550;1732;519;440;0	717;0	713;639	371;3	738;0;494;435;0	501;0	726;638	324;3	766;0;44;503;439; ; ; ; ;
34570;1733;517;438;0	717;0	714;639	371;3	730;0;492;429;0	501;0	726;638	324;3	762;0;44;503;439; ; ; ; ;
34590;1734;516;438;0	717;0	713;638	286;3	707;0;489;430;0	501;0	726;636	791;3	748;0;44;503;439; ; ; ; ;
34610;1735;507;441;0	717;0	714;638	286;3	723;0;500;430;0	501;0	726;636	791;3	740;0;44;503;439; ; ; ; ;
34630;1736;511;442;0	717;0	714;638	286;3	660;0;490;431;0	500;0	726;636	791;3	734;0;44;503;439; ; ; ; ;
34650;1737;520;441;0	716;0	714;638	286;3	693;0;499;434;0	500;0	726;636	791;3	724;0;44;503;439; ; ; ; ;
34670;1738;507;452;0	716;0	714;638	286;3	630;0;496;440;0	500;0	726;636	791;3	704;0;44;503;439; ; ; ; ;
34689;1739;511;454;0	716;0	714;636	901;3	623;0;494;441;0	500;0	727;638	433;3	705;0;44;503;439; ; ; ; ;
34710;1740;513;444;0	716;0	714;636	901;3	661;0;494;435;0	500;0	727;638	433;3	710;0;44;503;439; ; ; ; ;
34729;1741;513;448;0	716;0	714;636	901;3	623;0;494;438;0	500;0	726;638	433;3	676;0;44;503;439; ; ; ; ;
34749;1742;508;447;0	716;0	714;636	901;3	622;0;489;440;0	500;0	726;638	433;3	659;0;44;503;439; ; ; ; ;
34769;1743;501;444;0	716;0	714;636	901;3	628;0;496;436;0	500;0	726;638	433;3	659;0;44;503;439; ; ; ; ;
34789;1744;499;445;0	716;0	714;638	059;3	635;0;493;440;0	500;0	726;635	510;3	642;0;44;503;439; ; ; ; ;
34809;1745;516;446;0	717;0	714;638	059;3	649;0;494;438;0	500;0	727;635	510;3	650;0;44;503;439; ; ; ; ;
34829;1746;508;441;0	717;0	714;638	059;3	653;0;490;431;0	500;0	727;635	510;3	649;0;44;503;439; ; ; ; ;
34849;1747;515;437;0	717;0	715;638	059;3	618;0;492;435;0	500;0	727;635	510;3	625;0;44;503;439; ; ; ; ;
34869;1748;563;449;0	716;0	715;638	059;3	616;0;541;435;0	500;0	727;635	510;3	654;0;45;555;439; ; ; ; ;
34889;1749;565;446;0	716;0	715;637	699;3	612;0;543;435;0	500;0	727;635	630;3	649;0;45;555;439; ; ; ; ;
34909;1750;569;447;0	716;0	715;637	699;3	612;0;546;439;0	500;0	727;635	630;3	644;0;45;555;439; ; ; ; ;
34929;1751;563;440;0	716;0	715;637	699;3	634;0;552;436;0	500;0	727;635	630;3	682;0;45;555;439; ; ; ; ;
34949;1752;563;438;0	715;0	714;637	699;3	643;0;542;436;0	499;0	727;635	630;3	651;0;45;555;439; ; ; ; ;
34969;1753;569;445;0	715;0	714;637	699;3	681;0;547;432;0	499;0	727;635	630;3	653;0;45;555;439; ; ; ; ;
34989;1754;566;440;0	715;0	714;638	671;3	706;0;549;429;0	499;0	727;637	563;3	665;0;45;555;439; ; ; ; ;
35008;1755;564;444;0	715;0	714;638	671;3	642;0;552;434;0	499;0	727;637	563;3	627;0;45;555;439; ; ; ; ;
35028;1756;563;442;0	715;0	714;638	671;3	670;0;554;435;0	499;0	727;637	563;3	641;0;45;555;439; ; ; ; ;
35048;1757;566;432;0	715;0	715;638	671;3	612;0;542;438;0	499;0	727;637	563;3	650;0;45;555;439; ; ; ; ;
35068;1758;562;441;0	716;0	715;638	671;3	651;0;552;440;0	500;0	727;637	563;3	644;0;45;555;439; ; ; ; ;
35088;1759;561;438;0	716;0	714;637	303;3	644;0;550;442;0	500;0	727;637	194;3	645;0;45;555;439; ; ; ; ;
35108;1760;571;441;0	716;0	715;637	303;3	655;0;549;438;0	500;0	727;637	194;3	604;0;45;555;439; ; ; ; ;
35128;1761;571;437;0	716;0	715;637	303;3	624;0;548;436;0	500;0	727;637	194;3	598;0;45;555;439; ; ; ; ;
35148;1762;569;438;0	716;0	715;637	303;3	587;0;542;435;0	500;0	727;637	194;3	594;0;45;555;439; ; ; ; ;
35168;1763;565;439;0	716;0	714;637	303;3	659;0;551;438;0	500;0	727;637	194;3	606;0;45;555;439; ; ; ; ;
35188;1764;564;438;0	715;0	714;638	334;3	640;0;548;439;0	499;0	727;633	535;3	582;0;45;555;439; ; ; ; ;
35208;1765;559;445;0	715;0	714;638	334;3	654;0;545;438;0	499;0	727;633	535;3	596;0;45;555;439; ; ; ; ;
35228;1766;560;451;0	715;0	714;638	334;3	647;0;548;434;0	499;0	727;633	535;3	598;0;45;555;439; ; ; ; ;
35248;1767;566;451;0	715;0	714;638	334;3	673;0;537;434;0	499;0	727;633	535;3	582;0;45;555;439; ; ; ; ;
35268;1768;560;448;0	715;0	714;638	334;3	643;0;544;434;0	499;0	727;633	535;3	593;0;45;555;439; ; ; ; ;
35288;1769;562;451;0	715;0	714;638	228;3	649;0;543;435;0	499;0	727;633	103;3	588;0;45;555;439; ; ; ; ;
35308;1770;559;442;0	715;0	714;638	228;3	654;0;550;439;0	499;0	727;633	103;3	598;0;45;555;439; ; ; ; ;
35327;1771;562;443;0	715;0	714;638	228;3	622;0;545;437;0	499;0	728;633	103;3	608;0;45;555;439; ; ; ; ;
35347;1772;566;436;0	715;0	714;638	228;3	642;0;544;436;0	499;0	728;633	103;3	602;0;45;555;439; ; ; ; ;
35367;1773;568;437;0	715;0	714;638	228;3	638;0;543;435;0	499;0	728;633	103;3	571;0;45;555;439; ; ; ; ;
35387;1774;569;436;0	715;0	714;638	064;3	634;0;542;433;0	499;0	727;634	392;3	579;0;45;555;439; ; ; ; ;
35407;1775;571;441;0	715;0	714;638	064;3	635;0;543;427;0	499;0	727;634	392;3	628;0;45;555;439; ; ; ; ;
35427;1776;557;442;0	715;0	713;638	064;3	628;0;548;437;0	499;0	727;634	392;3	622;0;45;555;439; ; ; ; ;
35447;1777;560;444;0	715;0	713;638	064;3	675;0;545;437;0	499;0	727;634	392;3	631;0;45;555;439; ; ; ; ;
35467;1778;559;443;0	715;0	713;638	064;3	638;0;544;439;0	499;0	727;634	392;3	649;0;45;555;439; ; ; ; ;
35487;1779;558;443;0	715;0	713;638	856;3	651;0;547;437;0	499;0	727;637	544;3	668;0;45;555;439; ; ; ; ;
35507;1780;564;448;0	715;0	713;638	856;3	611;0;549;435;0	499;0	727;637	544;3	622;0;45;555;439; ; ; ; ;
35527;1781;569;448;0	715;0	713;638	856;3	645;0;544;441;0	499;0	726;637	544;3	628;0;45;555;439; ; ; ; ;
35547;1782;562;449;0	715;0	713;638	856;3	599;0;546;435;0	499;0	727;637	544;3	625;0;45;555;439; ; ; ; ;
35567;1783;562;441;0	714;0	713;638	856;3	614;0;544;435;0	499;0	727;637	544;3	631;0;45;555;439; ; ; ; ;
35587;1784;563;440;0	714;0	713;639	938;3	625;0;544;437;0	498;0	727;637	306;3	645;0;45;555;439; ; ; ; ;
35606;1785;556;443;0	714;0	713;639	938;3	653;0;553;434;0	498;0	727;637	306;3	650;0;45;555;439; ; ; ; ;
35626;1786;559;446;0	714;0	713;639	938;3	618;0;551;436;0	498;0	726;637	306;3	620;0;45;555;439; ; ; ; ;
35646;1787;557;446;0	714;0	713;639	938;3	633;0;548;440;0	498;0	726;637	306;3	584;0;45;555;439; ; ; ; ;
35666;1788;566;438;0	714;0	713;639	938;3	641;0;548;430;0	498;0	726;637	306;3	648;0;45;555;439; ; ; ; ;
35686;1789;567;440;0	714;0	712;638	040;3	616;0;547;433;0	498;0	726;636	842;3	621;0;45;555;439; ; ; ; ;
35706;1790;563;433;0	714;0	713;638	040;3	576;0;545;433;0	498;0	726;636	842;3	623;0;45;555;439; ; ; ; ;
35726;1791;569;445;0	714;0	713;638	040;3	611;0;544;431;0	498;0	726;636	842;3	594;0;45;555;439; ; ; ; ;
35746;1792;564;447;0	714;0	713;638	040;3	583;0;549;438;0	498;0	726;636	842;3	592;0;45;555;439; ; ; ; ;
35766;1793;564;445;0	714;0	713;638	040;3	604;0;550;436;0	498;0	726;636	842;3	589;0;45;555;439; ; ; ; ;
35786;1794;565;446;0	714;0	713;638	745;3	596;0;551;436;0	498;0	726;637	986;3	594;0;45;555;439; ; ; ; ;
35806;1795;560;449;0	714;0	713;638	745;3	630;0;548;434;0	499;0	726;637	986;3	601;0;45;555;439; ; ; ; ;
35826;1796;561;447;0	715;0	713;638	745;3	553;0;545;439;0	499;0	726;637	986;3	592;0;45;555;439; ; ; ; ;
35846;1797;566;443;0	715;0	713;638	745;3	582;0;543;440;0	499;0	727;637	986;3	616;0;45;555;439; ; ; ; ;
35866;1798;563;444;0	715;0	713;638	745;3	582;0;552;430;0	499;0	727;637	986;3	577;0;45;555;439; ; ; ; ;
35886;1799;565;443;0	715;0	713;638	047;3	579;0;548;435;0	499;0	726;634	895;3	564;0;45;555;439; ; ; ; ;
35905;1800;562;448;0	714;0	713;638	047;3	599;0;540;440;0	498;0	727;634	895;3	582;0;45;555;439; ; ; ; ;
35925;1801;569;440;0	714;0	713;638	047;3	562;0;547;430;0	498;0	727;634	895;3	579;0;45;555;439; ; ; ; ;
35945;1802;558;443;0	714;0	714;638	047;3	585;0;549;439;0	498;0	727;634	895;3	567;0;45;555;439; ; ; ; ;
35965;1803;562;445;0	714;0	714;638	047;3	598;0;549;442;0	498;0	728;634	895;3	614;0;45;555;439; ; ; ; ;
35985;1804;562;441;0	714;0	713;637	820;3	584;0;550;438;0	498;0	728;638	018;3	630;0;45;555;439; ; ; ; ;
36005;1805;566;441;0	714;0	714;637	820;3	594;0;549;430;0	498;0	728;638	018;3	599;0;45;555;439; ; ; ; ;
36025;1806;561;441;0	714;0	714;637	820;3	580;0;550;425;0	498;0	728;638	018;3	610;0;45;555;439; ; ; ; ;
36045;1807;557;449;0	714;0	714;637	820;3	598;0;560;428;0	498;0	728;638	018;3	638;0;45;555;439; ; ; ; ;
36065;1808;565;448;0	714;0	714;637	820;3	599;0;541;432;0	498;0	728;638	018;3	649;0;45;555;439; ; ; ; ;
36085;1809;561;447;0	713;0	714;638	198;3	602;0;543;432;0	497;0	728;636	839;3	653;0;45;555;439; ; ; ; ;
36105;1810;556;448;0	714;0	714;638	198;3	648;0;536;431;0	498;0	728;636	839;3	612;0;45;555;439; ; ; ; ;
36125;1811;422;391;0	715;0	713;638	198;3	590;0;435;378;0	499;0	727;636	839;3	597;0; ; ; ; ; ; ; ;
36145;1812;383;388;0	716;0	713;638	198;3	576;0;375;351;0	500;0	727;636	839;3	678;0;46;377;364; ; ; ; ;
36165;1813;378;380;0	717;0	713;638	198;3	602;0;373;340;0	501;0	727;636	839;3	684;0;46;377;364; ; ; ; ;
36185;1814;374;375;0	717;0	713;637	813;3	598;0;371;325;0	501;0	727;639	676;3	706;0;46;377;364; ; ; ; ;
36204;1815;386;381;0	717;0	713;637	813;3	608;0;370;337;0	501;0	727;639	676;3	710;0;46;377;364; ; ; ; ;
36224;1816;382;385;0	717;0	713;637	813;3	609;0;375;340;0	501;0	727;639	676;3	659;0;46;377;364; ; ; ; ;
36244;1817;381;387;0	717;0	713;637	813;3	561;0;362;343;0	501;0	727;639	676;3	682;0;46;377;364; ; ; ; ;
36264;1818;382;387;0	717;0	713;637	813;3	593;0;363;341;0	500;0	727;639	676;3	718;0;46;377;364; ; ; ; ;
36284;1819;382;387;0	717;0	713;637	372;3	578;0;364;343;0	501;0	726;639	848;3	700;0;46;377;364; ; ; ; ;
36304;1820;385;376;0	717;0	713;637	372;3	602;0;371;352;0	501;0	726;639	848;3	668;0;46;377;364; ; ; ; ;
36324;1821;385;385;0	717;0	713;637	372;3	611;0;370;355;0	501;0	727;639	848;3	664;0;46;377;364; ; ; ; ;
36344;1822;389;386;0	717;0	713;637	372;3	600;0;366;346;0	501;0	727;639	848;3	663;0;46;377;364; ; ; ; ;
36364;1823;388;381;0	717;0	713;637	372;3	610;0;368;347;0	501;0	727;639	848;3	701;0;46;377;364; ; ; ; ;
36384;1824;389;386;0	717;0	713;637	481;3	607;0;366;346;0	500;0	727;641	307;3	710;0;46;377;364; ; ; ; ;
36404;1825;385;388;0	716;0	713;637	481;3	595;0;370;341;0	500;0	727;641	307;3	682;0;46;377;364; ; ; ; ;
36424;1826;388;388;0	716;0	713;637	481;3	613;0;371;338;0	500;0	727;641	307;3	667;0;46;377;364; ; ; ; ;
36444;1827;387;384;0	716;0	713;637	481;3	597;0;369;344;0	500;0	727;641	307;3	694;0;46;377;364; ; ; ; ;
36464;1828;390;382;0	716;0	713;637	481;3	643;0;378;348;0	500;0	727;641	307;3	688;0;46;377;364; ; ; ; ;
36484;1829;390;380;0	717;0	714;637	368;3	648;0;379;351;0	501;0	727;638	807;3	674;0;46;377;364; ; ; ; ;
36504;1830;391;379;0	717;0	713;637	368;3	610;0;368;355;0	501;0	727;638	807;3	680;0;46;377;364; ; ; ; ;
36523;1831;382;387;0	717;0	713;637	368;3	611;0;359;352;0	500;0	727;638	807;3	678;0;46;377;364; ; ; ; ;
36543;1832;385;385;0	717;0	713;637	368;3	634;0;367;346;0	500;0	727;638	807;3	698;0;46;377;364; ; ; ; ;
36563;1833;389;384;0	716;0	713;637	368;3	619;0;376;349;0	500;0	727;638	807;3	661;0;46;377;364; ; ; ; ;
36583;1834;385;384;0	716;0	714;637	525;3	626;0;375;345;0	500;0	727;639	251;3	666;0;46;377;364; ; ; ; ;
36603;1835;404;421;0	716;0	715;637	525;3	611;0;371;405;0	500;0	728;639	251;3	727;0;47;383;416; ; ; ; ;
36623;1836;385;419;0	716;0	715;637	525;3	680;0;384;398;0	500;0	728;639	251;3	732;0;47;383;416; ; ; ; ;
36643;1837;395;422;0	716;0	715;637	525;3	655;0;364;415;0	500;0	728;639	251;3	709;0;47;383;416; ; ; ; ;
36663;1838;397;424;0	717;0	715;637	525;3	677;0;371;412;0	500;0	728;639	251;3	728;0;47;383;416; ; ; ; ;
36683;1839;399;424;0	716;0	715;637	600;3	669;0;373;413;0	500;0	728;639	579;3	727;0;47;383;416; ; ; ; ;
36703;1840;387;424;0	716;0	715;637	600;3	667;0;379;412;0	500;0	728;639	579;3	730;0;47;383;416; ; ; ; ;
36723;1841;395;431;0	716;0	715;637	600;3	675;0;371;410;0	500;0	728;639	579;3	751;0;47;383;416; ; ; ; ;
36743;1842;393;424;0	716;0	715;637	600;3	706;0;372;411;0	500;0	728;639	579;3	744;0;47;383;416; ; ; ; ;
36763;1843;387;421;0	716;0	715;637	600;3	687;0;379;409;0	500;0	728;639	579;3	744;0;47;383;416; ; ; ; ;
36783;1844;390;422;0	717;0	714;636	699;3	697;0;375;409;0	501;0	728;639	994;3	746;0;47;383;416; ; ; ; ;
36805;1845;-800;-600;0	501;0	728;-1	000;-1	000;4;380;407;0	501;0	728;639	994;3	738;0;47;383;416; ; ; ; ;
36822;1846;396;419;0	717;0	714;636	699;3	714;0;374;412;0	501;0	728;639	994;3	721;0;47;383;416; ; ; ; ;
36842;1847;390;431;0	717;0	714;636	699;3	665;0;376;417;0	501;0	727;639	994;3	698;0;47;383;416; ; ; ; ;
36862;1848;395;426;0	716;0	714;636	699;3	655;0;379;413;0	500;0	727;639	994;3	684;0;47;383;416; ; ; ; ;
36882;1849;393;432;0	716;0	714;638	052;3	654;0;376;417;0	500;0	727;638	904;3	665;0;47;383;416; ; ; ; ;
36902;1850;392;433;0	715;0	714;638	052;3	687;0;380;411;0	500;0	727;638	904;3	637;0;47;383;416; ; ; ; ;
36922;1851;386;424;0	716;0	714;638	052;3	638;0;374;413;0	500;0	727;638	904;3	647;0;47;383;416; ; ; ; ;
36942;1852;392;426;0	717;0	714;638	052;3	599;0;372;417;0	501;0	727;638	904;3	669;0;47;383;416; ; ; ; ;
36962;1853;396;425;0	717;0	714;638	052;3	648;0;372;412;0	501;0	727;638	904;3	636;0;47;383;416; ; ; ; ;
36982;1854;395;427;0	717;0	714;636	976;3	633;0;372;413;0	501;0	727;639	866;3	651;0;47;383;416; ; ; ; ;
37002;1855;400;426;0	717;0	714;636	976;3	633;0;365;402;0	501;0	727;639	866;3	628;0;47;383;416; ; ; ; ;
37022;1856;390;429;0	717;0	714;636	976;3	651;0;382;410;0	501;0	727;639	866;3	645;0;47;383;416; ; ; ; ;
37042;1857;396;419;0	716;0	714;636	976;3	588;0;377;402;0	500;0	727;639	866;3	642;0;47;383;416; ; ; ; ;
37062;1858;391;414;0	716;0	715;636	976;3	620;0;379;410;0	500;0	727;639	866;3	631;0;47;383;416; ; ; ; ;
37082;1859;393;411;0	716;0	714;638	684;3	622;0;376;407;0	500;0	727;640	049;3	640;0;47;383;416; ; ; ; ;
37102;1860;394;421;0	717;0	714;638	684;3	626;0;372;412;0	501;0	727;640	049;3	667;0;47;383;416; ; ; ; ;
37123;1861;392;426;0	717;0	714;638	684;3	610;0;377;411;0	501;0	727;640	049;3	662;0;47;383;416; ; ; ; ;
37141;1862;390;429;0	717;0	714;638	684;3	634;0;378;415;0	501;0	727;640	049;3	654;0;47;383;416; ; ; ; ;
37162;1863;384;420;0	717;0	714;638	684;3	618;0;375;415;0	501;0	727;640	049;3	691;0;47;383;416; ; ; ; ;
37181;1864;382;424;0	717;0	714;637	238;3	607;0;377;416;0	501;0	727;637	776;3	676;0;47;383;416; ; ; ; ;
37202;1865;389;430;0	716;0	714;637	238;3	638;0;372;404;0	500;0	727;637	776;3	628;0;47;383;416; ; ; ; ;
37221;1866;397;426;0	716;0	714;637	238;3	642;0;368;406;0	501;0	727;637	776;3	648;0;47;383;416; ; ; ; ;
37242;1867;390;422;0	717;0	714;637	238;3	582;0;372;402;0	501;0	727;637	776;3	645;0;47;383;416; ; ; ; ;
37261;1868;387;419;0	717;0	714;637	238;3	560;0;377;401;0	502;0	727;637	776;3	643;0;47;383;416; ; ; ; ;
37282;1869;389;414;0	718;0	714;639	044;3	548;0;377;398;0	502;0	727;640	327;3	656;0;47;383;416; ; ; ; ;
37301;1870;399;421;0	718;0	714;639	044;3	626;0;371;401;0	502;0	727;640	327;3	620;0;47;383;416; ; ; ; ;
37322;1871;385;425;0	718;0	714;639	044;3	665;0;371;416;0	502;0	726;640	327;3	638;0;47;383;416; ; ; ; ;
37341;1872;393;422;0	717;0	714;639	044;3	659;0;383;410;0	502;0	726;640	327;3	660;0;47;383;416; ; ; ; ;
37362;1873;395;423;0	717;0	714;639	044;3	653;0;374;407;0	501;0	726;640	327;3	669;0;47;383;416; ; ; ; ;
37380;1874;390;426;0	717;0	714;636	680;3	634;0;377;415;0	502;0	726;637	885;3	664;0;47;383;416; ; ; ; ;
37402;1875;395;428;0	718;0	714;636	680;3	648;0;375;404;0	502;0	726;637	885;3	640;0;47;383;416; ; ; ; ;
37420;1876;393;424;0	718;0	714;636	680;3	627;0;368;412;0	503;0	725;637	885;3	699;0;47;383;416; ; ; ; ;
37442;1877;392;417;0	719;0	714;636	680;3	684;0;378;416;0	503;0	725;637	885;3	699;0;47;383;416; ; ; ; ;
37460;1878;385;418;0	719;0	714;636	680;3	700;0;375;419;0	503;0	725;637	885;3	726;0;47;383;416; ; ; ; ;
37482;1879;384;418;0	719;0	714;637	167;3	719;0;374;422;0	503;0	725;639	119;3	742;0;47;383;416; ; ; ; ;
37500;1880;382;423;0	718;0	714;637	167;3	660;0;377;414;0	503;0	725;639	119;3	714;0;47;383;416; ; ; ; ;
37522;1881;391;423;0	718;0	714;637	167;3	702;0;385;412;0	502;0	725;639	119;3	714;0;47;383;416; ; ; ; ;
37540;1882;389;427;0	718;0	714;637	167;3	693;0;383;411;0	502;0	725;639	119;3	739;0;47;383;416; ; ; ; ;
37562;1883;385;421;0	718;0	714;637	167;3	687;0;375;413;0	503;0	725;639	119;3	728;0;47;383;416; ; ; ; ;
37580;1884;389;422;0	719;0	714;636	963;3	679;0;379;412;0	503;0	725;638	590;3	732;0;47;383;416; ; ; ; ;
37602;1885;215;405;0	720;0	713;636	963;3	726;0;226;391;0	505;0	725;638	590;3	787;0; ; ; ; ; ; ; ;
37620;1886;168;410;0	721;0	713;636	963;3	734;0;169;396;0	506;0	725;638	590;3	757;0;48;157;416; ; ; ; ;
37640;1887;160;401;0	721;0	714;636	963;3	738;0;150;390;0	506;0	725;638	590;3	771;0;48;157;416; ; ; ; ;
37660;1888;167;407;0	721;0	714;636	963;3	744;0;161;393;0	505;0	725;638	590;3	772;0;48;157;416; ; ; ; ;
37679;1889;170;414;0	721;0	714;629	716;3	707;0;152;395;0	505;0	725;638	453;3	773;0;48;157;416; ; ; ; ;
37699;1890;168;423;0	722;0	714;629	716;3	647;0;159;393;0	506;0	725;638	453;3	719;0;48;157;416; ; ; ; ;
37719;1891;167;422;0	722;0	714;629	716;3	636;0;165;396;0	507;0	724;638	453;3	730;0;48;157;416; ; ; ; ;
37739;1892;175;420;0	723;0	714;629	716;3	635;0;163;391;0	507;0	724;638	453;3	772;0;48;157;416; ; ; ; ;
37759;1893;161;420;0	723;0	714;629	716;3	647;0;163;392;0	508;0	724;638	453;3	744;0;48;157;416; ; ; ; ;
37779;1894;161;419;0	723;0	714;631	337;3	650;0;163;392;0	508;0	724;638	169;3	762;0;48;157;416; ; ; ; ;
37799;1895;166;416;0	723;0	714;631	337;3	694;0;164;397;0	507;0	724;638	169;3	743;0;48;157;416; ; ; ; ;
37819;1896;168;404;0	723;0	715;631	337;3	670;0;160;401;0	507;0	724;638	169;3	723;0;48;157;416; ; ; ; ;
37839;1897;163;421;0	722;0	715;631	337;3	676;0;166;398;0	507;0	724;638	169;3	749;0;48;157;416; ; ; ; ;
37859;1898;167;416;0	723;0	715;631	337;3	659;0;164;396;0	507;0	724;638	169;3	718;0;48;157;416; ; ; ; ;
37879;1899;168;415;0	723;0	714;630	201;3	651;0;163;398;0	507;0	724;637	519;3	722;0;48;157;416; ; ; ; ;
37899;1900;172;418;0	724;0	714;630	201;3	656;0;157;391;0	508;0	724;637	519;3	729;0;48;157;416; ; ; ; ;
37919;1901;171;413;0	724;0	714;630	201;3	640;0;165;392;0	508;0	724;637	519;3	740;0;48;157;416; ; ; ; ;
37939;1902;169;414;0	724;0	714;630	201;3	645;0;166;398;0	508;0	724;637	519;3	699;0;48;157;416; ; ; ; ;
37958;1903;164;438;0	724;0	715;630	201;3	660;0;145;414;0	508;0	725;637	519;3	764;0;48;157;416; ; ; ; ;
37978;1904;164;439;0	723;0	715;628	159;3	642;0;149;418;0	507;0	725;636	751;3	758;0;48;157;416; ; ; ; ;
37998;1905;165;436;0	723;0	715;628	159;3	604;0;159;415;0	507;0	725;636	751;3	779;0;48;157;416; ; ; ; ;
38018;1906;161;441;0	723;0	715;628	159;3	626;0;148;409;0	507;0	725;636	751;3	755;0;48;157;416; ; ; ; ;
38038;1907;159;440;0	723;0	715;628	159;3	649;0;156;407;0	507;0	725;636	751;3	765;0;48;157;416; ; ; ; ;
38058;1908;158;440;0	723;0	715;628	159;3	679;0;162;410;0	507;0	725;636	751;3	772;0;48;157;416; ; ; ; ;
38078;1909;155;438;0	724;0	715;631	202;3	719;0;158;409;0	508;0	725;637	584;3	766;0;48;157;416; ; ; ; ;
38098;1910;159;437;0	724;0	715;631	202;3	651;0;159;408;0	507;0	725;637	584;3	806;0;48;157;416; ; ; ; ;
38118;1911;155;436;0	723;0	715;631	202;3	712;0;148;413;0	507;0	725;637	584;3	789;0;48;157;416; ; ; ; ;
38138;1912;168;435;0	723;0	715;631	202;3	673;0;157;415;0	507;0	725;637	584;3	804;0;48;157;416; ; ; ; ;
38158;1913;163;432;0	723;0	715;631	202;3	671;0;162;412;0	507;0	725;637	584;3	834;0;48;157;416; ; ; ; ;
38178;1914;166;431;0	723;0	715;630	239;3	663;0;159;412;0	507;0	725;637	380;3	830;0;48;157;416; ; ; ; ;
38198;1915;157;438;0	723;0	715;630	239;3	687;0;145;406;0	507;0	725;637	380;3	761;0;48;157;416; ; ; ; ;
38218;1916;163;436;0	724;0	715;630	239;3	671;0;155;407;0	508;0	725;637	380;3	748;0;48;157;416; ; ; ; ;
38238;1917;155;424;0	724;0	715;630	239;3	669;0;141;407;0	508;0	725;637	380;3	726;0;48;157;416; ; ; ; ;
38258;1918;162;435;0	724;0	716;630	239;3	646;0;139;414;0	508;0	725;637	380;3	742;0;48;157;416; ; ; ; ;
38277;1919;157;430;0	724;0	715;631	217;3	643;0;138;415;0	507;0	725;636	545;3	728;0;48;157;416; ; ; ; ;
38297;1920;158;427;0	723;0	715;631	217;3	613;0;140;411;0	507;0	725;636	545;3	706;0;48;157;416; ; ; ; ;
38317;1921;155;430;0	723;0	715;631	217;3	662;0;146;412;0	507;0	725;636	545;3	682;0;48;157;416; ; ; ; ;
38337;1922;157;430;0	723;0	715;631	217;3	657;0;144;404;0	507;0	725;636	545;3	665;0;48;157;416; ; ; ; ;
38357;1923;155;431;0	723;0	715;631	217;3	655;0;141;415;0	507;0	725;636	545;3	720;0;48;157;416; ; ; ; ;
38377;1924;156;432;0	723;0	715;630	925;3	651;0;143;414;0	507;0	725;637	640;3	711;0;48;157;416; ; ; ; ;
38397;1925;158;430;0	723;0	715;630	925;3	633;0;145;411;0	507;0	726;637	640;3	703;0;48;157;416; ; ; ; ;
38417;1926;158;430;0	723;0	716;630	925;3	625;0;147;409;0	507;0	726;637	640;3	683;0;48;157;416; ; ; ; ;
38437;1927;165;438;0	723;0	716;630	925;3	633;0;153;407;0	507;0	726;637	640;3	683;0;48;157;416; ; ; ; ;
38457;1928;156;437;0	722;0	716;630	925;3	647;0;144;406;0	506;0	726;637	640;3	680;0;48;157;416; ; ; ; ;
38477;1929;159;437;0	723;0	716;629	417;3	638;0;146;404;0	506;0	726;639	315;3	689;0;48;157;416; ; ; ; ;
38497;1930;171;437;0	723;0	716;629	417;3	643;0;155;408;0	507;0	726;639	315;3	674;0;48;157;416; ; ; ; ;
38517;1931;147;436;0	723;0	716;629	417;3	616;0;141;408;0	507;0	726;639	315;3	676;0;48;157;416; ; ; ; ;
38537;1932;168;436;0	724;0	716;629	417;3	605;0;150;408;0	508;0	726;639	315;3	677;0;48;157;416; ; ; ; ;
38556;1933;236;449;0	723;0	716;629	417;3	605;0;214;421;0	507;0	726;639	315;3	669;0; ; ; ; ; ; ; ;
38576;1934;232;447;0	722;0	715;633	852;3	630;0;214;422;0	506;0	726;639	889;3	673;0; ; ; ; ; ; ; ;
38596;1935;261;440;0	722;0	716;633	852;3	555;0;256;413;0	506;0	726;639	889;3	623;0;49;260;432; ; ; ; ;
38616;1936;268;438;0	722;0	716;633	852;3	613;0;247;415;0	505;0	726;639	889;3	630;0;49;260;432; ; ; ; ;
38636;1937;266;434;0	721;0	715;633	852;3	575;0;254;416;0	505;0	726;639	889;3	619;0;49;260;432; ; ; ; ;
38656;1938;268;449;0	721;0	715;633	852;3	585;0;255;420;0	505;0	726;639	889;3	557;0;49;260;432; ; ; ; ;
38676;1939;266;446;0	721;0	715;635	687;3	617;0;252;424;0	505;0	726;637	817;3	542;0;49;260;432; ; ; ; ;
38696;1940;269;445;0	722;0	715;635	687;3	570;0;252;423;0	505;0	726;637	817;3	593;0;49;260;432; ; ; ; ;
38716;1941;269;440;0	722;0	715;635	687;3	513;0;249;417;0	505;0	726;637	817;3	553;0;49;260;432; ; ; ; ;
38736;1942;280;444;0	721;0	715;635	687;3	547;0;-800;-600;0	721;0	715;-1	000;-1	000;4;49;260;432; ; ; ; ;
38756;1943;263;442;0	721;0	715;635	687;3	529;0;254;425;0	505;0	725;637	817;3	542;0;49;260;432; ; ; ; ;
38776;1944;265;443;0	721;0	715;636	346;3	550;0;253;425;0	505;0	725;638	148;3	544;0;49;260;432; ; ; ; ;
38796;1945;266;440;0	721;0	715;636	346;3	496;0;252;419;0	505;0	726;638	148;3	536;0;49;260;432; ; ; ; ;
38816;1946;272;438;0	721;0	715;636	346;3	528;0;254;414;0	505;0	726;638	148;3	549;0;49;260;432; ; ; ; ;
38836;1947;274;438;0	722;0	715;636	346;3	498;0;258;416;0	505;0	726;638	148;3	511;0;49;260;432; ; ; ; ;
38856;1948;271;436;0	722;0	715;636	346;3	480;0;248;415;0	505;0	726;638	148;3	511;0;49;260;432; ; ; ; ;
38875;1949;272;436;0	722;0	715;634	610;3	478;0;249;415;0	505;0	726;638	263;3	513;0;49;260;432; ; ; ; ;
38895;1950;271;437;0	721;0	715;634	610;3	461;0;260;416;0	505;0	726;638	263;3	504;0;49;260;432; ; ; ; ;
38915;1951;270;446;0	721;0	715;634	610;3	476;0;254;418;0	505;0	726;638	263;3	513;0;49;260;432; ; ; ; ;
38935;1952;273;447;0	721;0	715;634	610;3	462;0;249;420;0	505;0	726;638	263;3	514;0;49;260;432; ; ; ; ;
38955;1953;265;441;0	721;0	715;634	610;3	498;0;248;426;0	505;0	725;638	263;3	504;0;49;260;432; ; ; ; ;
38975;1954;264;445;0	721;0	715;635	881;3	507;0;247;429;0	505;0	726;637	369;3	504;0;49;260;432; ; ; ; ;
38995;1955;268;434;0	722;0	715;635	881;3	495;0;250;416;0	506;0	726;637	369;3	521;0;49;260;432; ; ; ; ;
39015;1956;267;442;0	722;0	715;635	881;3	473;0;254;418;0	506;0	726;637	369;3	528;0;49;260;432; ; ; ; ;
39035;1957;268;439;0	722;0	715;635	881;3	491;0;252;415;0	506;0	726;637	369;3	530;0;49;260;432; ; ; ; ;
39055;1958;264;442;0	722;0	715;635	881;3	531;0;253;425;0	506;0	726;637	369;3	578;0;49;260;432; ; ; ; ;
39075;1959;264;442;0	722;0	715;634	751;3	522;0;252;424;0	506;0	726;639	533;3	598;0;49;260;432; ; ; ; ;
39095;1960;275;438;0	722;0	715;634	751;3	537;0;250;418;0	506;0	726;639	533;3	564;0;49;260;432; ; ; ; ;
39115;1961;272;439;0	722;0	715;634	751;3	550;0;244;421;0	506;0	726;639	533;3	586;0;49;260;432; ; ; ; ;
39135;1962;276;443;0	722;0	715;634	751;3	554;0;247;417;0	506;0	726;639	533;3	610;0;49;260;432; ; ; ; ;
39154;1963;267;448;0	722;0	715;634	751;3	560;0;251;432;0	506;0	725;639	533;3	604;0;49;260;432; ; ; ; ;
39174;1964;266;450;0	722;0	715;635	957;3	571;0;250;435;0	506;0	725;638	132;3	590;0;49;260;432; ; ; ; ;
39194;1965;269;437;0	722;0	715;635	957;3	536;0;249;433;0	506;0	725;638	132;3	586;0;49;260;432; ; ; ; ;
39214;1966;273;440;0	721;0	715;635	957;3	533;0;251;433;0	505;0	725;638	132;3	604;0;49;260;432; ; ; ; ;
39234;1967;273;442;0	721;0	715;635	957;3	530;0;251;434;0	505;0	725;638	132;3	590;0;49;260;432; ; ; ; ;
39254;1968;267;440;0	721;0	715;635	957;3	532;0;253;436;0	505;0	725;638	132;3	574;0;49;260;432; ; ; ; ;
39274;1969;268;440;0	721;0	714;636	599;3	535;0;253;436;0	505;0	725;639	375;3	585;0;49;260;432; ; ; ; ;
39294;1970;274;439;0	722;0	714;636	599;3	504;0;248;427;0	505;0	725;639	375;3	540;0;49;260;432; ; ; ; ;
39314;1971;270;433;0	722;0	714;636	599;3	489;0;252;426;0	506;0	725;639	375;3	568;0;49;260;432; ; ; ; ;
39334;1972;280;446;0	722;0	714;636	599;3	537;0;248;428;0	506;0	725;639	375;3	534;0;49;260;432; ; ; ; ;
39354;1973;276;437;0	721;0	714;636	599;3	496;0;253;431;0	505;0	725;639	375;3	552;0;49;260;432; ; ; ; ;
39374;1974;277;437;0	720;0	714;636	914;3	502;0;252;432;0	505;0	725;638	366;3	553;0;49;260;432; ; ; ; ;
39394;1975;322;428;0	720;0	714;636	914;3	505;0;305;432;0	504;0	725;638	366;3	554;0;50;313;426; ; ; ; ;
39414;1976;326;431;0	720;0	713;636	914;3	489;0;305;424;0	504;0	724;638	366;3	512;0;50;313;426; ; ; ; ;
39434;1977;319;434;0	720;0	713;636	914;3	487;0;308;418;0	504;0	724;638	366;3	510;0;50;313;426; ; ; ; ;
39454;1978;315;436;0	720;0	713;636	914;3	511;0;310;419;0	505;0	724;638	366;3	482;0;50;313;426; ; ; ; ;
39473;1979;315;438;0	721;0	713;637	085;3	504;0;311;420;0	505;0	724;637	926;3	469;0;50;313;426; ; ; ; ;
39493;1980;322;434;0	720;0	713;637	085;3	450;0;307;418;0	505;0	724;637	926;3	504;0;50;313;426; ; ; ; ;
39513;1981;314;429;0	720;0	713;637	085;3	462;0;307;425;0	505;0	724;637	926;3	537;0;50;313;426; ; ; ; ;
39533;1982;327;438;0	721;0	713;637	085;3	481;0;304;427;0	505;0	724;637	926;3	519;0;50;313;426; ; ; ; ;
39553;1983;322;441;0	721;0	713;637	085;3	461;0;302;429;0	505;0	724;637	926;3	527;0;50;313;426; ; ; ; ;
39573;1984;321;442;0	721;0	713;637	484;3	470;0;301;432;0	505;0	723;636	937;3	512;0;50;313;426; ; ; ; ;
[truncated: 6,596 more rows]
