# Supplementary material for: Perception of Individual and Joint Action in Infants and Adults
Source: PLoS One. 2014 Sep 9;9(9):e107450. doi: 10.1371/journal.pone.0107450 (PMC4174902; doi:10.1371/journal.pone.0107450)
Supplement: Data S1 — Raw files of eye tracking data of all participants. (ZIP) [file pone.0107450.s001.zip › Turmbau2012b_12_08.csv]

Data properties:
Recording date: 09.07.2012
Recording time : 13:13:31:062 (corresponds to time 0)
Study: Turmbau2012b
Subject: Turmbau2012b_12_08
Recording: Turmbau2012b_12_08
Screen resolution: 800 x 600
Coordinate unit: Pixels
Filter settings:
Eye: Average
Fixation radius: 30
Min duration: 100
Timestamp;Number;GazepointX (L);GazepointY (L);CamX (L);CamY (L);Distance (L);Pupil (L);Validity (L);GazepointX (R);GazepointY (R);CamX (R);CamY (R);Distance (R);Pupil (R);Validity (R);Fixation;GazepointX;GazepointY;Event;Event Key;Data 1;Data 2;Description
4;1;-800;-600;-1	000;-1	000;-1	000;-1	000;4;-800;-600;-1	000;-1	000;-1	000;-1	000;4; ; ; ; ; ; ; ;
24;2;-800;-600;-1	000;-1	000;-1	000;-1	000;4;-800;-600;-1	000;-1	000;-1	000;-1	000;4; ; ; ; ; ; ; ;
44;3;-800;-600;-1	000;-1	000;-1	000;-1	000;4;-800;-600;-1	000;-1	000;-1	000;-1	000;4; ; ; ; ; ; ; ;
64;4;-800;-600;-1	000;-1	000;-1	000;-1	000;4;-800;-600;-1	000;-1	000;-1	000;-1	000;4; ; ; ; ; ; ; ;
84;5;-800;-600;-1	000;-1	000;-1	000;-1	000;4;-800;-600;-1	000;-1	000;-1	000;-1	000;4; ; ; ; ; ; ; ;
104;6;-800;-600;-1	000;-1	000;-1	000;-1	000;4;-800;-600;-1	000;-1	000;-1	000;-1	000;4; ; ; ; ; ; ; ;
124;7;-800;-600;-1	000;-1	000;-1	000;-1	000;4;-800;-600;-1	000;-1	000;-1	000;-1	000;4; ; ; ; ; ; ; ;
144;8;-800;-600;-1	000;-1	000;-1	000;-1	000;4;-800;-600;-1	000;-1	000;-1	000;-1	000;4; ; ; ; ; ; ; ;
164;9;-800;-600;-1	000;-1	000;-1	000;-1	000;4;-800;-600;-1	000;-1	000;-1	000;-1	000;4; ; ; ; ; ; ; ;
184;10;-800;-600;-1	000;-1	000;-1	000;-1	000;4;-800;-600;-1	000;-1	000;-1	000;-1	000;4; ; ; ; ; ; ; ;
203;11;-800;-600;-1	000;-1	000;-1	000;-1	000;4;-800;-600;-1	000;-1	000;-1	000;-1	000;4; ; ; ; ; ; ; ;
223;12;-800;-600;-1	000;-1	000;-1	000;-1	000;4;-800;-600;-1	000;-1	000;-1	000;-1	000;4; ; ; ; ; ; ; ;
243;13;-800;-600;-1	000;-1	000;-1	000;-1	000;4;-800;-600;-1	000;-1	000;-1	000;-1	000;4; ; ; ; ; ; ; ;
263;14;-800;-600;-1	000;-1	000;-1	000;-1	000;4;-800;-600;-1	000;-1	000;-1	000;-1	000;4; ; ; ; ; ; ; ;
283;15;-800;-600;-1	000;-1	000;-1	000;-1	000;4;-800;-600;-1	000;-1	000;-1	000;-1	000;4; ; ; ; ; ; ; ;
303;16;-800;-600;-1	000;-1	000;-1	000;-1	000;4;-800;-600;-1	000;-1	000;-1	000;-1	000;4; ; ; ; ; ; ; ;
315; ; ; ; ; ; ; ;5; ; ; ; ; ; ;5; ; ; ;ShowAVI;8;0;0;atFish.avi
323;17;-800;-600;-1	000;-1	000;-1	000;-1	000;4;-800;-600;-1	000;-1	000;-1	000;-1	000;4; ; ; ; ; ; ; ;
343;18;-800;-600;-1	000;-1	000;-1	000;-1	000;4;-800;-600;-1	000;-1	000;-1	000;-1	000;4; ; ; ; ; ; ; ;
363;19;-800;-600;-1	000;-1	000;-1	000;-1	000;4;-800;-600;-1	000;-1	000;-1	000;-1	000;4; ; ; ; ; ; ; ;
383;20;-800;-600;-1	000;-1	000;-1	000;-1	000;4;-800;-600;-1	000;-1	000;-1	000;-1	000;4; ; ; ; ; ; ; ;
403;21;-800;-600;-1	000;-1	000;-1	000;-1	000;4;-800;-600;-1	000;-1	000;-1	000;-1	000;4; ; ; ; ; ; ; ;
423;22;-800;-600;-1	000;-1	000;-1	000;-1	000;4;-800;-600;-1	000;-1	000;-1	000;-1	000;4; ; ; ; ; ; ; ;
443;23;-800;-600;-1	000;-1	000;-1	000;-1	000;4;-800;-600;-1	000;-1	000;-1	000;-1	000;4; ; ; ; ; ; ; ;
462;24;-800;-600;-1	000;-1	000;-1	000;-1	000;4;-800;-600;-1	000;-1	000;-1	000;-1	000;4; ; ; ; ; ; ; ;
482;25;-800;-600;-1	000;-1	000;-1	000;-1	000;4;-800;-600;-1	000;-1	000;-1	000;-1	000;4; ; ; ; ; ; ; ;
502;26;-800;-600;-1	000;-1	000;-1	000;-1	000;4;-800;-600;-1	000;-1	000;-1	000;-1	000;4; ; ; ; ; ; ; ;
522;27;-800;-600;-1	000;-1	000;-1	000;-1	000;4;-800;-600;-1	000;-1	000;-1	000;-1	000;4; ; ; ; ; ; ; ;
542;28;-800;-600;-1	000;-1	000;-1	000;-1	000;4;-800;-600;-1	000;-1	000;-1	000;-1	000;4; ; ; ; ; ; ; ;
562;29;-800;-600;-1	000;-1	000;-1	000;-1	000;4;-800;-600;-1	000;-1	000;-1	000;-1	000;4; ; ; ; ; ; ; ;
582;30;-800;-600;-1	000;-1	000;-1	000;-1	000;4;-800;-600;-1	000;-1	000;-1	000;-1	000;4; ; ; ; ; ; ; ;
602;31;-800;-600;-1	000;-1	000;-1	000;-1	000;4;-800;-600;-1	000;-1	000;-1	000;-1	000;4; ; ; ; ; ; ; ;
622;32;-800;-600;-1	000;-1	000;-1	000;-1	000;4;-800;-600;-1	000;-1	000;-1	000;-1	000;4; ; ; ; ; ; ; ;
642;33;-800;-600;-1	000;-1	000;-1	000;-1	000;4;-800;-600;-1	000;-1	000;-1	000;-1	000;4; ; ; ; ; ; ; ;
662;34;-800;-600;0	618;0	771;-1	000;-1	000;4;-800;-600;0	618;0	771;-1	000;-1	000;4; ; ; ; ; ; ; ;
682;35;-800;-600;-1	000;-1	000;-1	000;-1	000;4;-800;-600;-1	000;-1	000;-1	000;-1	000;4; ; ; ; ; ; ; ;
702;36;-800;-600;-1	000;-1	000;-1	000;-1	000;4;-800;-600;-1	000;-1	000;-1	000;-1	000;4; ; ; ; ; ; ; ;
722;37;-800;-600;0	594;0	737;-1	000;-1	000;4;-800;-600;0	594;0	737;-1	000;-1	000;4; ; ; ; ; ; ; ;
742;38;-800;-600;-1	000;-1	000;-1	000;-1	000;4;-800;-600;-1	000;-1	000;-1	000;-1	000;4; ; ; ; ; ; ; ;
762;39;-800;-600;0	581;0	716;-1	000;-1	000;4;-800;-600;0	581;0	716;-1	000;-1	000;4; ; ; ; ; ; ; ;
781;40;345;439;0	802;0	670;535	481;4	740;0;307;446;0	576;0	707;535	481;4	705;0; ; ; ; ; ; ; ;
801;41;-800;-600;-1	000;-1	000;-1	000;-1	000;4;-800;-600;-1	000;-1	000;-1	000;-1	000;4; ; ; ; ; ; ; ;
821;42;350;441;0	796;0	655;535	481;4	664;0;302;445;0	571;0	692;535	481;4	612;0; ; ; ; ; ; ; ;
841;43;-800;-600;-1	000;-1	000;-1	000;-1	000;4;-800;-600;-1	000;-1	000;-1	000;-1	000;4; ; ; ; ; ; ; ;
861;44;-800;-600;0	794;0	646;-1	000;-1	000;4;-800;-600;0	570;0	682;-1	000;-1	000;4; ; ; ; ; ; ; ;
881;45;346;441;0	795;0	643;543	828;4	651;0;296;439;0	571;0	678;546	623;4	607;0; ; ; ; ; ; ; ;
901;46;-800;-600;-1	000;-1	000;-1	000;-1	000;4;-800;-600;-1	000;-1	000;-1	000;-1	000;4; ; ; ; ; ; ; ;
921;47;346;440;0	797;0	639;543	828;4	603;0;292;441;0	574;0	672;546	623;4	544;0; ; ; ; ; ; ; ;
941;48;-800;-600;-1	000;-1	000;-1	000;-1	000;4;-800;-600;-1	000;-1	000;-1	000;-1	000;4; ; ; ; ; ; ; ;
961;49;-800;-600;0	801;0	636;-1	000;-1	000;4;-800;-600;0	579;0	666;-1	000;-1	000;4; ; ; ; ; ; ; ;
981;50;344;435;0	803;0	635;551	690;4	577;0;293;439;0	580;0	664;550	251;4	529;0; ; ; ; ; ; ; ;
1001;51;-800;-600;-1	000;-1	000;-1	000;-1	000;4;-800;-600;-1	000;-1	000;-1	000;-1	000;4; ; ; ; ; ; ; ;
1021;52;339;429;0	805;0	632;551	690;4	578;0;291;436;0	583;0	658;550	251;4	477;0; ; ; ; ; ; ; ;
1041;53;-800;-600;-1	000;-1	000;-1	000;-1	000;4;-800;-600;-1	000;-1	000;-1	000;-1	000;4; ; ; ; ; ; ; ;
1060;54;-800;-600;0	807;0	629;-1	000;-1	000;4;-800;-600;0	585;0	653;-1	000;-1	000;4; ; ; ; ; ; ; ;
1080;55;337;427;0	807;0	629;552	672;4	548;0;293;435;0	585;0	651;552	827;4	475;0;1;318;428; ; ; ; ;
1100;56;340;424;0	807;0	628;552	672;4	564;0;294;433;0	585;0	650;552	827;4	473;0;1;318;428; ; ; ; ;
1120;57;340;426;0	807;0	629;552	672;4	540;0;296;436;0	585;0	650;552	827;4	470;0;1;318;428; ; ; ; ;
1140;58;340;427;0	806;0	628;552	672;4	537;0;297;434;0	584;0	649;552	827;4	448;0;1;318;428; ; ; ; ;
1160;59;340;426;0	806;0	627;552	502;4	533;0;297;434;0	584;0	647;553	710;4	451;0;1;318;428; ; ; ; ;
1180;60;341;426;0	804;0	627;552	502;4	528;0;300;430;0	582;0	646;553	710;4	453;0;1;318;428; ; ; ; ;
1200;61;341;426;0	803;0	626;552	502;4	515;0;294;429;0	581;0	644;553	710;4	444;0;1;318;428; ; ; ; ;
1220;62;336;424;0	802;0	624;552	502;4	487;0;296;429;0	580;0	643;553	710;4	441;0;1;318;428; ; ; ; ;
1240;63;341;423;0	801;0	622;552	502;4	456;0;297;428;0	579;0	641;553	710;4	427;0;1;318;428; ; ; ; ;
1260;64;339;421;0	798;0	620;553	225;4	442;0;298;428;0	576;0	638;553	284;4	418;0;1;318;428; ; ; ; ;
1280;65;471;325;0	793;0	618;553	225;4	454;0;443;340;0	572;0	637;553	284;4	414;0;2;459;332; ; ; ; ;
1300;66;479;322;0	790;0	616;553	225;4	418;0;447;340;0	569;0	635;553	284;4	374;0;2;459;332; ; ; ; ;
1320;67;474;327;0	787;0	615;553	225;4	360;0;441;338;0	566;0	634;553	284;4	355;0;2;459;332; ; ; ; ;
1340;68;475;321;0	785;0	614;553	225;4	347;0;443;336;0	564;0	633;553	284;4	343;0;2;459;332; ; ; ; ;
1360;69;476;325;0	783;0	612;551	464;4	320;0;445;332;0	562;0	631;555	865;4	351;0;2;459;332; ; ; ; ;
1379;70;475;327;0	781;0	612;551	464;4	327;0;439;335;0	560;0	631;555	865;4	304;0;2;459;332; ; ; ; ;
1399;71;473;328;0	781;0	611;551	464;4	286;0;441;339;0	560;0	630;555	865;4	288;0;2;459;332; ; ; ; ;
1419;72;475;329;0	781;0	610;551	464;4	244;0;442;336;0	560;0	628;555	865;4	270;0;2;459;332; ; ; ; ;
1439;73;476;329;0	781;0	609;551	464;4	244;0;444;335;0	560;0	626;555	865;4	253;0;2;459;332; ; ; ; ;
1459;74;476;327;0	782;0	608;553	891;4	262;0;445;338;0	561;0	624;554	724;4	228;0;2;459;332; ; ; ; ;
1479;75;474;324;0	782;0	608;553	891;4	222;0;441;340;0	562;0	623;554	724;4	220;0;2;459;332; ; ; ; ;
1499;76;475;325;0	784;0	608;553	891;4	216;0;443;340;0	563;0	622;554	724;4	204;0;2;459;332; ; ; ; ;
1519;77;472;323;0	785;0	607;553	891;4	200;0;443;340;0	564;0	621;554	724;4	179;0;2;459;332; ; ; ; ;
1539;78;472;327;0	786;0	606;553	891;4	193;0;446;341;0	566;0	620;554	724;4	189;0;2;459;332; ; ; ; ;
1559;79;472;326;0	787;0	605;554	771;4	191;0;448;340;0	566;0	619;555	613;4	182;0;2;459;332; ; ; ; ;
1579;80;472;329;0	788;0	606;554	771;4	156;0;445;341;0	567;0	619;555	613;4	128;0;2;459;332; ; ; ; ;
1599;81;472;325;0	788;0	606;554	771;4	156;0;445;341;0	568;0	619;555	613;4	120;0;2;459;332; ; ; ; ;
1619;82;475;324;0	788;0	606;554	771;4	144;0;445;345;0	568;0	619;555	613;4	067;0;2;459;332; ; ; ; ;
1638;83;477;328;0	788;0	606;554	771;4	137;0;449;339;0	568;0	618;555	613;4	087;0;2;459;332; ; ; ; ;
1658;84;478;324;0	788;0	606;556	100;4	142;0;449;339;0	568;0	618;556	719;4	073;0;2;459;332; ; ; ; ;
1678;85;486;386;0	788;0	607;556	100;4	122;0;450;400;0	568;0	618;556	719;4	065;0;3;470;425; ; ; ; ;
1698;86;491;416;0	789;0	607;556	100;4	135;0;451;428;0	569;0	618;556	719;4	097;0;3;470;425; ; ; ; ;
1718;87;489;431;0	790;0	606;556	100;4	102;0;449;439;0	570;0	617;556	719;4	101;0;3;470;425; ; ; ; ;
1738;88;488;421;0	791;0	606;556	100;4	104;0;454;428;0	570;0	617;556	719;4	107;0;3;470;425; ; ; ; ;
1758;89;490;425;0	791;0	606;558	135;4	121;0;454;430;0	571;0	617;558	171;4	122;0;3;470;425; ; ; ; ;
1778;90;484;416;0	791;0	608;558	135;4	138;0;451;428;0	571;0	618;558	171;4	111;0;3;470;425; ; ; ; ;
1798;91;486;419;0	792;0	609;558	135;4	141;0;450;432;0	571;0	619;558	171;4	101;0;3;470;425; ; ; ; ;
1818;92;484;420;0	792;0	610;558	135;4	161;0;452;430;0	572;0	620;558	171;4	119;0;3;470;425; ; ; ; ;
1838;93;486;420;0	793;0	612;558	135;4	161;0;456;430;0	572;0	622;558	171;4	118;0;3;470;425; ; ; ; ;
1858;94;485;422;0	793;0	613;557	663;4	158;0;456;430;0	572;0	623;557	226;4	110;0;3;470;425; ; ; ; ;
1878;95;485;419;0	793;0	616;557	663;4	156;0;455;429;0	572;0	625;557	226;4	184;0;3;470;425; ; ; ; ;
1898;96;485;419;0	792;0	617;557	663;4	135;0;456;433;0	571;0	626;557	226;4	147;0;3;470;425; ; ; ; ;
1918;97;484;421;0	791;0	618;557	663;4	127;0;450;432;0	570;0	627;557	226;4	132;0;3;470;425; ; ; ; ;
1938;98;486;421;0	790;0	618;557	663;4	099;0;452;429;0	569;0	628;557	226;4	123;0;3;470;425; ; ; ; ;
1958;99;486;424;0	789;0	618;555	905;4	073;0;451;430;0	568;0	628;558	290;4	121;0;3;470;425; ; ; ; ;
1977;100;486;422;0	789;0	619;555	905;4	042;0;454;431;0	568;0	630;558	290;4	082;0;3;470;425; ; ; ; ;
1997;101;485;421;0	788;0	620;555	905;4	000;0;454;433;0	567;0	631;558	290;4	046;0;3;470;425; ; ; ; ;
2017;102;484;425;0	788;0	621;555	905;3	992;0;453;428;0	567;0	632;558	290;4	019;0;3;470;425; ; ; ; ;
2037;103;489;420;0	788;0	622;555	905;3	964;0;455;429;0	566;0	633;558	290;4	014;0;3;470;425; ; ; ; ;
2057;104;489;422;0	787;0	623;554	938;3	943;0;454;431;0	566;0	634;555	967;3	993;0;3;470;425; ; ; ; ;
2077;105;485;423;0	786;0	624;554	938;3	922;0;458;435;0	565;0	635;555	967;3	944;0;3;470;425; ; ; ; ;
2097;106;489;421;0	785;0	625;554	938;3	904;0;458;432;0	564;0	636;555	967;3	932;0;3;470;425; ; ; ; ;
2117;107;491;417;0	784;0	626;554	938;3	893;0;457;430;0	563;0	637;555	967;3	903;0;3;470;425; ; ; ; ;
2137;108;533;369;0	783;0	626;554	938;3	882;0;520;387;0	562;0	638;555	967;3	891;0;4;540;365; ; ; ; ;
2157;109;539;367;0	783;0	626;551	864;3	851;0;524;382;0	562;0	638;555	073;3	873;0;4;540;365; ; ; ; ;
2177;110;545;364;0	783;0	627;551	864;3	836;0;528;380;0	562;0	639;555	073;3	852;0;4;540;365; ; ; ; ;
2197;111;545;369;0	783;0	627;551	864;3	802;0;528;378;0	562;0	639;555	073;3	848;0;4;540;365; ; ; ; ;
2217;112;543;370;0	783;0	627;551	864;3	808;0;529;374;0	562;0	639;555	073;3	847;0;4;540;365; ; ; ; ;
2236;113;548;369;0	783;0	628;551	864;3	743;0;530;372;0	562;0	639;555	073;3	831;0;4;540;365; ; ; ; ;
2256;114;547;370;0	784;0	628;551	111;3	721;0;529;374;0	562;0	639;552	651;3	811;0;4;540;365; ; ; ; ;
2277;115;546;366;0	784;0	629;551	111;3	711;0;528;381;0	563;0	640;552	651;3	782;0;4;540;365; ; ; ; ;
2296;116;545;361;0	785;0	630;551	111;3	735;0;527;378;0	564;0	641;552	651;3	767;0;4;540;365; ; ; ; ;
2316;117;548;364;0	786;0	631;551	111;3	724;0;526;378;0	565;0	641;552	651;3	754;0;4;540;365; ; ; ; ;
2336;118;549;361;0	788;0	632;551	111;3	701;0;523;375;0	566;0	642;552	651;3	738;0;4;540;365; ; ; ; ;
2356;119;549;363;0	789;0	633;550	545;3	706;0;522;373;0	567;0	642;553	562;3	730;0;4;540;365; ; ; ; ;
2376;120;544;363;0	790;0	635;550	545;3	654;0;524;379;0	568;0	644;553	562;3	688;0;4;540;365; ; ; ; ;
2396;121;548;363;0	790;0	636;550	545;3	651;0;526;375;0	569;0	644;553	562;3	700;0;4;540;365; ; ; ; ;
2416;122;543;362;0	791;0	637;550	545;3	627;0;523;378;0	569;0	645;553	562;3	695;0;4;540;365; ; ; ; ;
2436;123;544;361;0	792;0	638;550	545;3	677;0;525;377;0	570;0	645;553	562;3	689;0;4;540;365; ; ; ; ;
2456;124;544;363;0	794;0	637;549	403;3	664;0;524;378;0	572;0	644;552	007;3	683;0;4;540;365; ; ; ; ;
2476;125;546;364;0	795;0	639;549	403;3	630;0;523;378;0	573;0	645;552	007;3	624;0;4;540;365; ; ; ; ;
2496;126;547;364;0	796;0	640;549	403;3	622;0;523;381;0	574;0	646;552	007;3	695;0;4;540;365; ; ; ; ;
2516;127;549;365;0	797;0	641;549	403;3	661;0;529;379;0	574;0	646;552	007;3	657;0;4;540;365; ; ; ; ;
2536;128;557;364;0	797;0	642;549	403;3	644;0;537;373;0	575;0	647;552	007;3	687;0;4;540;365; ; ; ; ;
2555;129;560;362;0	798;0	643;550	697;3	659;0;540;373;0	575;0	647;552	617;3	675;0;4;540;365; ; ; ; ;
2575;130;556;359;0	798;0	645;550	697;3	697;0;532;371;0	576;0	648;552	617;3	728;0;4;540;365; ; ; ; ;
2595;131;555;358;0	799;0	646;550	697;3	694;0;535;369;0	577;0	649;552	617;3	692;0;4;540;365; ; ; ; ;
2615;132;556;358;0	800;0	648;550	697;3	715;0;532;369;0	577;0	650;552	617;3	746;0;4;540;365; ; ; ; ;
2635;133;559;358;0	801;0	650;550	697;3	726;0;534;368;0	579;0	651;552	617;3	765;0;4;540;365; ; ; ; ;
2655;134;558;360;0	802;0	651;549	194;3	722;0;533;367;0	580;0	651;553	153;3	768;0;4;540;365; ; ; ; ;
2675;135;556;359;0	803;0	654;549	194;3	728;0;534;370;0	581;0	653;553	153;3	771;0;4;540;365; ; ; ; ;
2695;136;557;359;0	804;0	656;549	194;3	742;0;532;365;0	582;0	655;553	153;3	791;0;4;540;365; ; ; ; ;
2715;137;555;361;0	805;0	659;549	194;3	778;0;532;370;0	583;0	658;553	153;3	823;0;4;540;365; ; ; ; ;
2735;138;557;360;0	806;0	661;549	194;3	786;0;535;367;0	585;0	659;553	153;3	815;0;4;540;365; ; ; ; ;
2755;139;557;360;0	808;0	662;549	534;3	795;0;535;367;0	586;0	660;554	788;3	818;0;4;540;365; ; ; ; ;
2775;140;560;357;0	810;0	664;549	534;3	778;0;533;364;0	588;0	662;554	788;3	820;0;4;540;365; ; ; ; ;
2795;141;557;361;0	812;0	665;549	534;3	792;0;533;364;0	590;0	662;554	788;3	844;0;4;540;365; ; ; ; ;
2815;142;554;359;0	813;0	666;549	534;3	821;0;531;368;0	591;0	662;554	788;3	860;0;4;540;365; ; ; ; ;
2835;143;554;356;0	815;0	666;549	534;3	803;0;533;365;0	593;0	662;554	788;3	858;0;4;540;365; ; ; ; ;
2854;144;553;359;0	816;0	666;548	356;3	809;0;531;368;0	594;0	661;553	513;3	847;0;4;540;365; ; ; ; ;
2874;145;554;359;0	817;0	668;548	356;3	779;0;535;369;0	595;0	662;553	513;3	840;0;4;540;365; ; ; ; ;
2894;146;551;357;0	818;0	669;548	356;3	810;0;532;367;0	596;0	662;553	513;3	822;0;4;540;365; ; ; ; ;
2914;147;549;360;0	819;0	670;548	356;3	811;0;532;367;0	597;0	663;553	513;3	795;0;4;540;365; ; ; ; ;
2934;148;551;359;0	820;0	671;548	356;3	754;0;533;364;0	598;0	664;553	513;3	815;0;4;540;365; ; ; ; ;
2954;149;550;357;0	821;0	671;549	949;3	779;0;534;361;0	599;0	664;555	657;3	817;0;4;540;365; ; ; ; ;
2974;150;548;355;0	822;0	672;549	949;3	831;0;532;364;0	600;0	666;555	657;3	865;0;4;540;365; ; ; ; ;
2994;151;551;354;0	823;0	673;549	949;3	806;0;536;364;0	601;0	666;555	657;3	868;0;4;540;365; ; ; ; ;
3014;152;548;358;0	823;0	674;549	949;3	818;0;530;360;0	601;0	667;555	657;3	883;0;4;540;365; ; ; ; ;
3034;153;551;357;0	823;0	675;549	949;3	826;0;526;367;0	601;0	668;555	657;3	897;0;4;540;365; ; ; ; ;
3054;154;550;356;0	824;0	675;550	940;3	823;0;525;369;0	602;0	667;554	080;3	894;0;4;540;365; ; ; ; ;
3074;155;549;353;0	824;0	676;550	940;3	914;0;527;363;0	602;0	668;554	080;3	910;0;4;540;365; ; ; ; ;
3094;156;454;334;0	825;0	675;550	940;3	908;0;457;329;0	603;0	668;554	080;4	001;0; ; ; ; ; ; ; ;
3114;157;430;292;0	826;0	674;550	940;3	918;0;427;302;0	604;0	667;554	080;3	948;0;5;419;293; ; ; ; ;
3134;158;424;291;0	826;0	674;550	940;3	926;0;408;295;0	604;0	667;554	080;3	974;0;5;419;293; ; ; ; ;
3153;159;417;292;0	826;0	673;550	050;3	921;0;389;290;0	604;0	666;553	565;3	943;0;5;419;293; ; ; ; ;
3173;160;427;289;0	826;0	673;550	050;3	952;0;412;302;0	604;0	667;553	565;3	984;0;5;419;293; ; ; ; ;
3193;161;427;289;0	826;0	673;550	050;3	972;0;410;300;0	604;0	666;553	565;4	013;0;5;419;293; ; ; ; ;
3213;162;428;296;0	825;0	672;550	050;3	964;0;413;302;0	604;0	666;553	565;4	022;0;5;419;293; ; ; ; ;
3233;163;428;285;0	825;0	671;550	050;3	984;0;410;301;0	603;0	665;553	565;4	014;0;5;419;293; ; ; ; ;
3253;164;428;284;0	824;0	670;551	565;3	996;0;411;298;0	603;0	664;555	084;4	028;0;5;419;293; ; ; ; ;
3273;165;428;294;0	824;0	670;551	565;3	971;0;412;295;0	602;0	664;555	084;4	063;0;5;419;293; ; ; ; ;
3293;166;427;288;0	823;0	669;551	565;3	983;0;411;298;0	602;0	664;555	084;4	052;0;5;419;293; ; ; ; ;
3313;167;425;285;0	823;0	668;551	565;3	991;0;413;297;0	601;0	663;555	084;4	020;0;5;419;293; ; ; ; ;
3333;168;427;290;0	822;0	667;551	565;3	943;0;412;298;0	601;0	663;555	084;3	989;0;5;419;293; ; ; ; ;
3353;169;426;289;0	822;0	666;551	617;3	948;0;412;295;0	600;0	661;556	438;3	978;0;5;419;293; ; ; ; ;
3373;170;428;292;0	821;0	666;551	617;3	948;0;414;298;0	600;0	661;556	438;3	969;0;5;419;293; ; ; ; ;
3393;171;427;290;0	821;0	666;551	617;3	900;0;418;298;0	600;0	661;556	438;3	937;0;5;419;293; ; ; ; ;
3413;172;426;294;0	822;0	666;551	617;3	853;0;411;295;0	600;0	661;556	438;3	924;0;5;419;293; ; ; ; ;
3433;173;427;289;0	822;0	666;551	617;3	865;0;417;298;0	601;0	661;556	438;3	927;0;5;419;293; ; ; ; ;
3453;174;427;290;0	822;0	666;551	993;3	879;0;414;298;0	601;0	661;555	992;3	928;0;5;419;293; ; ; ; ;
3472;175;427;288;0	822;0	667;551	993;3	834;0;414;295;0	601;0	662;555	992;3	894;0;5;419;293; ; ; ; ;
3493;176;431;289;0	823;0	667;551	993;3	817;0;418;296;0	602;0	662;555	992;3	893;0;5;419;293; ; ; ; ;
3512;177;445;299;0	823;0	668;551	993;3	812;0;431;299;0	602;0	662;555	992;3	866;0;5;419;293; ; ; ; ;
3532;178;489;344;0	822;0	669;551	993;3	784;0;468;345;0	601;0	663;555	992;3	882;0;6;479;340; ; ; ; ;
3552;179;501;349;0	822;0	668;553	754;3	783;0;479;347;0	601;0	662;558	179;3	889;0;6;479;340; ; ; ; ;
3573;180;485;342;0	822;0	668;553	754;3	782;0;469;338;0	601;0	663;558	179;3	856;0;6;479;340; ; ; ; ;
3592;181;487;339;0	822;0	668;553	754;3	750;0;473;336;0	601;0	663;558	179;3	858;0;6;479;340; ; ; ; ;
3612;182;488;340;0	822;0	668;553	754;3	787;0;471;337;0	602;0	663;558	179;3	835;0;6;479;340; ; ; ; ;
3632;183;486;339;0	822;0	668;553	754;3	786;0;468;339;0	602;0	663;558	179;3	816;0;6;479;340; ; ; ; ;
3652;184;487;339;0	823;0	668;554	221;3	788;0;470;339;0	602;0	662;558	308;3	809;0;6;479;340; ; ; ; ;
3672;185;491;341;0	823;0	668;554	221;3	775;0;468;339;0	602;0	662;558	308;3	871;0;6;479;340; ; ; ; ;
3692;186;487;340;0	823;0	668;554	221;3	782;0;471;341;0	602;0	662;558	308;3	809;0;6;479;340; ; ; ; ;
3712;187;489;339;0	823;0	668;554	221;3	773;0;467;343;0	603;0	662;558	308;3	821;0;6;479;340; ; ; ; ;
3732;188;484;338;0	824;0	668;554	221;3	794;0;471;342;0	603;0	662;558	308;3	803;0;6;479;340; ; ; ; ;
3736; ; ; ; ; ; ; ;5; ; ; ; ; ; ;5; ; ; ;Keyboard;3;39;0;Right
3751;189;484;338;0	824;0	668;554	079;3	794;0;470;343;0	604;0	661;558	840;3	808;0;6;479;340; ; ; ; ;
3771;190;488;340;0	825;0	668;554	079;3	791;0;471;341;0	604;0	662;558	840;3	808;0;6;479;340; ; ; ; ;
3791;191;483;337;0	825;0	668;554	079;3	748;0;474;338;0	604;0	662;558	840;3	778;0;6;479;340; ; ; ; ;
3811;192;487;338;0	825;0	669;554	079;3	778;0;471;344;0	605;0	662;558	840;3	755;0;6;479;340; ; ; ; ;
3831;193;488;341;0	826;0	669;554	079;3	702;0;473;341;0	605;0	662;558	840;3	769;0;6;479;340; ; ; ; ;
3851;194;488;340;0	827;0	670;554	242;3	698;0;472;340;0	606;0	662;559	598;3	763;0;6;479;340; ; ; ; ;
3871;195;488;344;0	827;0	671;554	242;3	714;0;472;344;0	607;0	663;559	598;3	745;0;6;479;340; ; ; ; ;
3891;196;489;353;0	828;0	671;554	242;3	733;0;474;346;0	607;0	663;559	598;3	750;0;6;479;340; ; ; ; ;
3911;197;505;431;0	828;0	673;554	242;3	715;0;479;439;0	608;0	665;559	598;3	755;0;7;485;440; ; ; ; ;
3932;198;505;423;0	829;0	674;554	242;3	687;0;479;428;0	609;0	665;559	598;3	725;0;7;485;440; ; ; ; ;
3951;199;505;414;0	830;0	674;556	446;3	705;0;479;417;0	609;0	665;559	475;3	726;0;7;485;440; ; ; ; ;
3971;200;499;434;0	830;0	675;556	446;3	773;0;475;437;0	610;0	666;559	475;3	744;0;7;485;440; ; ; ; ;
3991;201;501;432;0	831;0	676;556	446;3	795;0;478;436;0	611;0	666;559	475;3	775;0;7;485;440; ; ; ; ;
4011;202;503;436;0	832;0	677;556	446;3	759;0;475;439;0	611;0	666;559	475;3	768;0;7;485;440; ; ; ; ;
4030;203;501;435;0	832;0	678;556	446;3	778;0;478;438;0	612;0	667;559	475;3	770;0;7;485;440; ; ; ; ;
4051;204;501;435;0	833;0	678;556	336;3	780;0;477;438;0	612;0	668;559	750;3	774;0;7;485;440; ; ; ; ;
4070;205;499;436;0	833;0	680;556	336;3	829;0;477;440;0	613;0	669;559	750;3	807;0;7;485;440; ; ; ; ;
4091;206;496;433;0	834;0	682;556	336;3	854;0;476;437;0	613;0	670;559	750;3	852;0;7;485;440; ; ; ; ;
4110;207;495;441;0	834;0	683;556	336;3	887;0;476;440;0	613;0	671;559	750;3	861;0;7;485;440; ; ; ; ;
4131;208;493;432;0	834;0	684;556	336;3	892;0;476;439;0	613;0	673;559	750;3	913;0;7;485;440; ; ; ; ;
4150;209;492;435;0	834;0	685;555	241;3	889;0;475;439;0	613;0	673;558	648;3	929;0;7;485;440; ; ; ; ;
4171;210;494;441;0	834;0	687;555	241;3	973;0;473;441;0	613;0	675;558	648;3	935;0;7;485;440; ; ; ; ;
4176; ; ; ; ; ; ; ;5; ; ; ; ; ; ;5; ; ; ;ShowAVI;8;0;0;Interactive.avi
4190;211;495;437;0	834;0	688;555	241;3	975;0;470;443;0	613;0	677;558	648;3	974;0;7;485;440; ; ; ; ;
4212;212;495;440;0	834;0	690;555	241;4	006;0;476;442;0	612;0	679;558	648;3	974;0;7;485;440; ; ; ; ;
4230;213;495;443;0	834;0	692;555	241;3	996;0;475;444;0	612;0	680;558	648;4	032;0;7;485;440; ; ; ; ;
4251;214;495;442;0	834;0	693;554	749;4	003;0;475;444;0	612;0	681;557	901;4	047;0;7;485;440; ; ; ; ;
4270;215;498;442;0	834;0	695;554	749;4	033;0;475;446;0	612;0	683;557	901;4	031;0;7;485;440; ; ; ; ;
4292;216;493;443;0	834;0	696;554	749;4	076;0;476;446;0	612;0	685;557	901;4	059;0;7;485;440; ; ; ; ;
4310;217;497;436;0	834;0	698;554	749;4	068;0;476;446;0	612;0	686;557	901;4	105;0;7;485;440; ; ; ; ;
4332;218;495;442;0	835;0	699;554	749;4	131;0;473;450;0	613;0	687;557	901;4	089;0;7;485;440; ; ; ; ;
4349;219;496;440;0	836;0	700;554	095;4	142;0;473;451;0	614;0	688;557	481;4	112;0;7;485;440; ; ; ; ;
4372;220;497;445;0	837;0	702;554	095;4	173;0;471;445;0	615;0	689;557	481;4	120;0;7;485;440; ; ; ; ;
4389;221;497;444;0	838;0	703;554	095;4	158;0;471;449;0	616;0	690;557	481;4	158;0;7;485;440; ; ; ; ;
4409;222;493;442;0	839;0	704;554	095;4	216;0;472;447;0	617;0	691;557	481;4	167;0;7;485;440; ; ; ; ;
4429;223;494;443;0	840;0	705;554	095;4	246;0;470;446;0	618;0	691;557	481;4	163;0;7;485;440; ; ; ; ;
4449;224;494;442;0	842;0	705;553	720;4	256;0;469;450;0	620;0	691;555	804;4	156;0;7;485;440; ; ; ; ;
4469;225;498;441;0	843;0	706;553	720;4	237;0;467;444;0	621;0	691;555	804;4	184;0;7;485;440; ; ; ; ;
4489;226;497;445;0	845;0	706;553	720;4	241;0;467;444;0	623;0	691;555	804;4	215;0;7;485;440; ; ; ; ;
4509;227;497;443;0	846;0	706;553	720;4	255;0;468;443;0	624;0	691;555	804;4	207;0;7;485;440; ; ; ; ;
4529;228;497;444;0	847;0	705;553	720;4	271;0;469;444;0	625;0	690;555	804;4	221;0;7;485;440; ; ; ; ;
4549;229;497;443;0	849;0	703;553	482;4	277;0;469;443;0	627;0	688;555	919;4	220;0;7;485;440; ; ; ; ;
4569;230;496;446;0	850;0	702;553	482;4	234;0;471;446;0	628;0	687;555	919;4	182;0;7;485;440; ; ; ; ;
4589;231;496;445;0	851;0	700;553	482;4	199;0;473;443;0	629;0	685;555	919;4	172;0;7;485;440; ; ; ; ;
4609;232;494;444;0	851;0	698;553	482;4	144;0;471;446;0	630;0	682;555	919;4	143;0;7;485;440; ; ; ; ;
4629;233;500;448;0	852;0	696;553	482;4	073;0;471;449;0	630;0	680;555	919;4	051;0;7;485;440; ; ; ; ;
4649;234;500;446;0	852;0	693;554	841;4	037;0;472;446;0	631;0	676;558	440;4	046;0;7;485;440; ; ; ; ;
4668;235;473;347;0	853;0	689;554	841;3	985;0;478;332;0	632;0	673;558	440;3	968;0; ; ; ; ; ; ; ;
4688;236;451;250;0	853;0	686;554	841;3	918;0;475;234;0	633;0	669;558	440;3	966;0;8;461;225; ; ; ; ;
4708;237;453;230;0	854;0	683;554	841;3	893;0;467;218;0	634;0	666;558	440;3	877;0;8;461;225; ; ; ; ;
4728;238;462;229;0	855;0	681;554	841;3	853;0;464;222;0	635;0	663;558	440;3	896;0;8;461;225; ; ; ; ;
4748;239;456;232;0	856;0	677;553	303;3	813;0;459;229;0	636;0	659;556	465;3	901;0;8;461;225; ; ; ; ;
4768;240;465;232;0	856;0	675;553	303;3	775;0;461;222;0	637;0	657;556	465;3	795;0;8;461;225; ; ; ; ;
4788;241;464;229;0	857;0	672;553	303;3	743;0;456;224;0	638;0	653;556	465;3	759;0;8;461;225; ; ; ; ;
4808;242;462;228;0	858;0	669;553	303;3	705;0;461;223;0	639;0	650;556	465;3	749;0;8;461;225; ; ; ; ;
4828;243;466;234;0	859;0	666;553	303;3	704;0;459;228;0	640;0	647;556	465;3	645;0;8;461;225; ; ; ; ;
4848;244;465;227;0	861;0	663;556	285;3	722;0;459;223;0	642;0	643;560	359;3	637;0;8;461;225; ; ; ; ;
4868;245;465;228;0	862;0	661;556	285;3	677;0;458;222;0	643;0	642;560	359;3	692;0;8;461;225; ; ; ; ;
4888;246;464;226;0	862;0	660;556	285;3	682;0;461;222;0	644;0	639;560	359;3	705;0;8;461;225; ; ; ; ;
4908;247;464;229;0	863;0	658;556	285;3	637;0;457;223;0	645;0	637;560	359;3	697;0;8;461;225; ; ; ; ;
4927;248;466;229;0	864;0	656;556	285;3	644;0;459;220;0	646;0	635;560	359;3	644;0;8;461;225; ; ; ; ;
4948;249;465;224;0	865;0	654;559	052;3	668;0;461;217;0	647;0	632;562	098;3	655;0;8;461;225; ; ; ; ;
4967;250;465;227;0	865;0	653;559	052;3	617;0;461;219;0	647;0	631;562	098;3	660;0;8;461;225; ; ; ; ;
4987;251;467;231;0	866;0	652;559	052;3	632;0;459;224;0	648;0	629;562	098;3	668;0;8;461;225; ; ; ; ;
5007;252;461;229;0	866;0	650;559	052;3	618;0;459;222;0	648;0	627;562	098;3	662;0;8;461;225; ; ; ; ;
5027;253;465;224;0	865;0	649;559	052;3	566;0;460;219;0	647;0	625;562	098;3	678;0;8;461;225; ; ; ; ;
5047;254;465;225;0	864;0	647;558	615;3	563;0;461;216;0	646;0	623;564	916;3	698;0;8;461;225; ; ; ; ;
5067;255;462;224;0	863;0	647;558	615;3	596;0;459;219;0	645;0	624;564	916;3	715;0;8;461;225; ; ; ; ;
5087;256;379;159;0	862;0	646;558	615;3	633;0;419;141;0	644;0	623;564	916;3	736;0; ; ; ; ; ; ; ;
5107;257;331;99;0	861;0	646;558	615;3	660;0;369;75;0	644;0	623;564	916;3	754;0;9;340;102; ; ; ; ;
5127;258;328;97;0	859;0	645;558	615;3	622;0;355;76;0	642;0	622;564	916;3	725;0;9;340;102; ; ; ; ;
5147;259;328;109;0	858;0	643;552	192;3	587;0;341;104;0	640;0	621;552	121;3	659;0;9;340;102; ; ; ; ;
5167;260;331;106;0	856;0	642;552	192;3	675;0;349;102;0	639;0	620;552	121;3	694;0;9;340;102; ; ; ; ;
5187;261;336;104;0	855;0	639;552	192;3	661;0;352;99;0	638;0	618;552	121;3	692;0;9;340;102; ; ; ; ;
5207;262;335;104;0	854;0	636;552	192;3	653;0;354;106;0	637;0	615;552	121;3	754;0;9;340;102; ; ; ; ;
5227;263;330;103;0	853;0	634;552	192;3	688;0;349;99;0	636;0	613;552	121;3	767;0;9;340;102; ; ; ; ;
5246;264;331;97;0	853;0	630;554	612;3	696;0;351;99;0	635;0	610;553	207;3	787;0;9;340;102; ; ; ; ;
5266;265;332;102;0	853;0	629;554	612;3	761;0;351;100;0	635;0	609;553	207;3	761;0;9;340;102; ; ; ; ;
5286;266;337;105;0	853;0	627;554	612;3	784;0;348;102;0	636;0	607;553	207;3	788;0;9;340;102; ; ; ; ;
5306;267;334;100;0	853;0	625;554	612;3	729;0;350;109;0	636;0	605;553	207;3	804;0;9;340;102; ; ; ; ;
5326;268;333;104;0	854;0	623;554	612;3	777;0;349;111;0	637;0	603;553	207;3	808;0;9;340;102; ; ; ; ;
5346;269;334;99;0	855;0	620;555	849;3	764;0;349;109;0	638;0	600;555	748;3	829;0;9;340;102; ; ; ; ;
5366;270;331;100;0	855;0	620;555	849;3	785;0;350;102;0	638;0	600;555	748;3	845;0;9;340;102; ; ; ; ;
5386;271;329;105;0	856;0	619;555	849;3	755;0;344;105;0	639;0	598;555	748;3	817;0;9;340;102; ; ; ; ;
5406;272;250;114;0	857;0	618;555	849;3	724;0;272;100;0	641;0	597;555	748;3	792;0;10;243;99; ; ; ; ;
5426;273;238;92;0	858;0	617;555	849;3	739;0;252;98;0	642;0	596;555	748;3	764;0;10;243;99; ; ; ; ;
5446;274;228;97;0	859;0	614;555	493;3	721;0;232;99;0	643;0	593;555	487;3	737;0;10;243;99; ; ; ; ;
5466;275;229;105;0	859;0	614;555	493;3	678;0;252;96;0	643;0	593;555	487;3	737;0;10;243;99; ; ; ; ;
5486;276;226;100;0	860;0	613;555	493;3	690;0;252;96;0	644;0	592;555	487;3	760;0;10;243;99; ; ; ; ;
5506;277;233;102;0	860;0	613;555	493;3	639;0;253;96;0	644;0	592;555	487;3	761;0;10;243;99; ; ; ; ;
5525;278;236;105;0	860;0	613;555	493;3	668;0;251;97;0	644;0	592;555	487;3	755;0;10;243;99; ; ; ; ;
5545;279;233;94;0	859;0	612;559	352;3	684;0;252;96;0	644;0	592;555	783;3	755;0;10;243;99; ; ; ; ;
5565;280;223;98;0	858;0	614;559	352;3	736;0;249;100;0	643;0	593;555	783;3	750;0;10;243;99; ; ; ; ;
5585;281;229;98;0	857;0	615;559	352;3	689;0;251;101;0	642;0	595;555	783;3	736;0;10;243;99; ; ; ; ;
5605;282;233;99;0	856;0	616;559	352;3	729;0;250;104;0	640;0	597;555	783;3	746;0;10;243;99; ; ; ; ;
5625;283;239;104;0	854;0	617;559	352;3	745;0;249;100;0	638;0	599;555	783;3	751;0;10;243;99; ; ; ; ;
5645;284;244;104;0	851;0	617;559	382;3	732;0;249;94;0	636;0	600;559	202;3	768;0;10;243;99; ; ; ; ;
5665;285;233;109;0	848;0	619;559	382;3	762;0;247;97;0	633;0	603;559	202;3	837;0;10;243;99; ; ; ; ;
5685;286;234;105;0	845;0	619;559	382;3	772;0;255;97;0	630;0	604;559	202;3	841;0;10;243;99; ; ; ; ;
5705;287;231;99;0	842;0	618;559	382;3	746;0;251;95;0	626;0	604;559	202;3	782;0;10;243;99; ; ; ; ;
5725;288;229;102;0	838;0	617;559	382;3	720;0;251;99;0	623;0	604;559	202;3	807;0;10;243;99; ; ; ; ;
5745;289;228;98;0	836;0	614;559	727;3	717;0;250;98;0	620;0	602;559	071;3	791;0;10;243;99; ; ; ; ;
5765;290;234;102;0	832;0	614;559	727;3	758;0;251;101;0	617;0	603;559	071;3	797;0;10;243;99; ; ; ; ;
5785;291;230;98;0	830;0	613;559	727;3	729;0;249;95;0	614;0	604;559	071;3	823;0;10;243;99; ; ; ; ;
5805;292;230;107;0	827;0	612;559	727;3	709;0;250;98;0	612;0	605;559	071;3	749;0;10;243;99; ; ; ; ;
5825;293;233;105;0	824;0	612;559	727;3	781;0;247;100;0	609;0	606;559	071;3	767;0;10;243;99; ; ; ; ;
5844;294;232;107;0	822;0	611;558	648;3	757;0;247;94;0	607;0	605;560	617;3	769;0;10;243;99; ; ; ; ;
5864;295;235;101;0	820;0	611;558	648;3	784;0;245;97;0	605;0	607;560	617;3	845;0;10;243;99; ; ; ; ;
5884;296;233;109;0	819;0	611;558	648;3	797;0;247;98;0	604;0	607;560	617;3	839;0;10;243;99; ; ; ; ;
5904;297;233;99;0	818;0	611;558	648;3	727;0;250;99;0	603;0	607;560	617;3	828;0;10;243;99; ; ; ; ;
5924;298;240;107;0	818;0	610;558	648;3	730;0;252;99;0	603;0	607;560	617;3	826;0;10;243;99; ; ; ; ;
5944;299;236;95;0	818;0	609;562	308;3	758;0;253;102;0	603;0	606;559	792;3	819;0;10;243;99; ; ; ; ;
5964;300;245;98;0	818;0	610;562	308;3	786;0;260;103;0	603;0	607;559	792;3	835;0;10;243;99; ; ; ; ;
5984;301;247;100;0	818;0	610;562	308;3	790;0;260;101;0	603;0	607;559	792;3	856;0;10;243;99; ; ; ; ;
6004;302;240;100;0	818;0	609;562	308;3	811;0;259;101;0	604;0	607;559	792;3	829;0;10;243;99; ; ; ; ;
6024;303;242;102;0	819;0	609;562	308;3	800;0;258;100;0	604;0	606;559	792;3	825;0;10;243;99; ; ; ; ;
6044;304;240;99;0	820;0	607;563	986;3	820;0;257;94;0	605;0	604;562	379;3	845;0;10;243;99; ; ; ; ;
6064;305;237;97;0	820;0	608;563	986;3	789;0;257;98;0	606;0	605;562	379;3	845;0;10;243;99; ; ; ; ;
6084;306;241;94;0	821;0	608;563	986;3	776;0;255;100;0	606;0	604;562	379;3	843;0;10;243;99; ; ; ; ;
6104;307;241;99;0	821;0	607;563	986;3	836;0;258;97;0	607;0	604;562	379;3	864;0;10;243;99; ; ; ; ;
6123;308;243;103;0	821;0	607;563	986;3	755;0;256;96;0	606;0	604;562	379;3	873;0;10;243;99; ; ; ; ;
6143;309;243;102;0	821;0	606;564	385;3	770;0;255;88;0	606;0	603;565	608;3	904;0;10;243;99; ; ; ; ;
6164;310;343;166;0	818;0	607;564	385;3	759;0;366;186;0	604;0	604;565	608;3	882;0; ; ; ; ; ; ; ;
6183;311;461;272;0	815;0	608;564	385;3	775;0;452;288;0	602;0	605;565	608;3	834;0; ; ; ; ; ; ; ;
6203;312;514;372;0	813;0	609;564	385;3	772;0;493;382;0	600;0	608;565	608;3	879;0; ; ; ; ; ; ; ;
6223;313;534;547;0	811;0	613;564	385;3	842;0;492;544;0	599;0	612;565	608;3	893;0; ; ; ; ; ; ; ;
6243;314;553;665;0	810;0	614;574	187;3	921;0;499;650;0	597;0	614;577	332;3	959;0; ; ; ; ; ; ; ;
6263;315;543;556;0	808;0	616;574	187;3	868;0;501;553;0	595;0	617;577	332;3	939;0;11;521;539; ; ; ; ;
6283;316;540;544;0	806;0	618;574	187;3	882;0;500;538;0	593;0	619;577	332;3	967;0;11;521;539; ; ; ; ;
6303;317;542;547;0	805;0	619;574	187;3	901;0;502;545;0	591;0	621;577	332;3	946;0;11;521;539; ; ; ; ;
6323;318;545;544;0	803;0	620;574	187;3	884;0;498;547;0	590;0	623;577	332;3	934;0;11;521;539; ; ; ; ;
6343;319;544;544;0	802;0	621;574	109;3	890;0;498;541;0	589;0	624;577	221;3	942;0;11;521;539; ; ; ; ;
6363;320;544;539;0	801;0	622;574	109;3	883;0;500;539;0	587;0	626;577	221;3	962;0;11;521;539; ; ; ; ;
6383;321;543;542;0	800;0	624;574	109;3	910;0;502;541;0	587;0	628;577	221;3	953;0;11;521;539; ; ; ; ;
6403;322;542;516;0	800;0	625;574	109;3	932;0;502;526;0	586;0	630;577	221;3	954;0;11;521;539; ; ; ; ;
6423;323;529;451;0	799;0	625;574	109;3	938;0;503;462;0	585;0	630;577	221;3	939;0;12;513;438; ; ; ; ;
6442;324;527;438;0	799;0	627;574	590;3	946;0;503;453;0	585;0	632;576	742;3	931;0;12;513;438; ; ; ; ;
6462;325;526;429;0	798;0	629;574	590;3	932;0;499;442;0	584;0	635;576	742;3	942;0;12;513;438; ; ; ; ;
6482;326;531;432;0	798;0	631;574	590;3	915;0;498;445;0	584;0	637;576	742;3	944;0;12;513;438; ; ; ; ;
6502;327;534;428;0	798;0	633;574	590;3	914;0;504;444;0	584;0	639;576	742;3	954;0;12;513;438; ; ; ; ;
6522;328;532;427;0	798;0	634;574	590;3	976;0;498;443;0	583;0	641;576	742;3	981;0;12;513;438; ; ; ; ;
6542;329;533;430;0	798;0	635;571	793;3	952;0;498;446;0	583;0	642;574	408;3	972;0;12;513;438; ; ; ; ;
6562;330;532;430;0	798;0	638;571	793;3	961;0;492;442;0	583;0	644;574	408;3	935;0;12;513;438; ; ; ; ;
6582;331;528;434;0	798;0	639;571	793;3	928;0;494;446;0	583;0	646;574	408;3	949;0;12;513;438; ; ; ; ;
6602;332;528;430;0	798;0	640;571	793;3	923;0;496;443;0	583;0	647;574	408;3	953;0;12;513;438; ; ; ; ;
6622;333;533;434;0	798;0	642;571	793;3	938;0;495;445;0	584;0	648;574	408;3	966;0;12;513;438; ; ; ; ;
6642;334;531;434;0	799;0	642;570	407;3	931;0;496;445;0	584;0	649;573	441;3	966;0;12;513;438; ; ; ; ;
6662;335;528;436;0	799;0	644;570	407;3	985;0;494;447;0	584;0	650;573	441;3	973;0;12;513;438; ; ; ; ;
6682;336;529;435;0	800;0	645;570	407;3	982;0;494;444;0	585;0	651;573	441;3	989;0;12;513;438; ; ; ; ;
6702;337;532;432;0	800;0	646;570	407;3	971;0;495;443;0	585;0	652;573	441;4	018;0;12;513;438; ; ; ; ;
6721;338;530;436;0	801;0	647;570	407;3	990;0;493;443;0	586;0	653;573	441;4	001;0;12;513;438; ; ; ; ;
6742;339;531;435;0	802;0	648;569	928;3	982;0;493;443;0	587;0	654;573	761;4	016;0;12;513;438; ; ; ; ;
6761;340;612;433;0	801;0	650;569	928;4	004;0;580;448;0	586;0	655;573	761;4	047;0;13;604;436; ; ; ; ;
6781;341;619;424;0	802;0	651;569	928;3	977;0;585;438;0	587;0	657;573	761;4	056;0;13;604;436; ; ; ; ;
6801;342;624;425;0	803;0	652;569	928;4	036;0;595;440;0	587;0	658;573	761;4	079;0;13;604;436; ; ; ; ;
6821;343;626;430;0	803;0	653;569	928;4	059;0;594;440;0	588;0	659;573	761;4	075;0;13;604;436; ; ; ; ;
6841;344;624;428;0	804;0	654;567	115;4	045;0;590;443;0	588;0	660;570	626;4	050;0;13;604;436; ; ; ; ;
6861;345;625;428;0	804;0	656;567	115;4	012;0;592;443;0	589;0	662;570	626;4	095;0;13;604;436; ; ; ; ;
6881;346;621;432;0	804;0	658;567	115;4	056;0;588;441;0	589;0	664;570	626;4	064;0;13;604;436; ; ; ; ;
6901;347;625;427;0	804;0	661;567	115;4	052;0;588;446;0	589;0	667;570	626;4	047;0;13;604;436; ; ; ; ;
6921;348;618;427;0	804;0	664;567	115;4	047;0;588;442;0	588;0	670;570	626;4	063;0;13;604;436; ; ; ; ;
6941;349;618;428;0	803;0	667;566	371;4	038;0;585;446;0	588;0	674;568	012;4	039;0;13;604;436; ; ; ; ;
6961;350;624;425;0	802;0	671;566	371;4	059;0;581;446;0	587;0	678;568	012;4	055;0;13;604;436; ; ; ; ;
6981;351;622;430;0	802;0	674;566	371;4	073;0;586;445;0	586;0	682;568	012;4	090;0;13;604;436; ; ; ; ;
7001;352;624;432;0	800;0	678;566	371;4	036;0;585;446;0	585;0	686;568	012;4	087;0;13;604;436; ; ; ; ;
7020;353;624;433;0	799;0	681;566	371;4	054;0;584;444;0	583;0	690;568	012;4	084;0;13;604;436; ; ; ; ;
7040;354;622;435;0	798;0	683;564	669;4	040;0;587;444;0	582;0	693;568	372;4	085;0;13;604;436; ; ; ; ;
7060;355;626;431;0	797;0	687;564	669;4	007;0;585;449;0	581;0	697;568	372;4	053;0;13;604;436; ; ; ; ;
7080;356;622;435;0	796;0	689;564	669;4	013;0;586;447;0	580;0	700;568	372;4	056;0;13;604;436; ; ; ; ;
7100;357;625;435;0	795;0	692;564	669;3	998;0;587;445;0	579;0	703;568	372;4	048;0;13;604;436; ; ; ; ;
7120;358;625;434;0	794;0	694;564	669;4	009;0;590;447;0	578;0	705;568	372;4	075;0;13;604;436; ; ; ; ;
7140;359;624;434;0	794;0	696;563	736;4	002;0;587;450;0	577;0	707;564	103;4	047;0;13;604;436; ; ; ; ;
7160;360;629;433;0	794;0	698;563	736;4	011;0;588;450;0	577;0	709;564	103;4	054;0;13;604;436; ; ; ; ;
7180;361;627;433;0	794;0	701;563	736;4	024;0;586;444;0	577;0	712;564	103;4	066;0;13;604;436; ; ; ; ;
7200;362;628;430;0	794;0	703;563	736;4	041;0;584;449;0	577;0	714;564	103;4	068;0;13;604;436; ; ; ; ;
7220;363;627;423;0	794;0	705;563	736;4	025;0;588;444;0	577;0	715;564	103;4	095;0;13;604;436; ; ; ; ;
7240;364;625;424;0	795;0	706;561	338;4	014;0;586;446;0	577;0	716;563	879;4	103;0;13;604;436; ; ; ; ;
7260;365;623;433;0	795;0	707;561	338;4	043;0;583;449;0	578;0	717;563	879;4	114;0;13;604;436; ; ; ; ;
7280;366;621;428;0	796;0	708;561	338;4	014;0;584;442;0	579;0	717;563	879;4	144;0;13;604;436; ; ; ; ;
7299;367;618;428;0	797;0	708;561	338;4	095;0;584;444;0	580;0	717;563	879;4	137;0;13;604;436; ; ; ; ;
7319;368;620;426;0	798;0	708;561	338;4	088;0;581;446;0	580;0	716;563	879;4	156;0;13;604;436; ; ; ; ;
7339;369;618;427;0	799;0	706;560	028;4	072;0;582;443;0	581;0	714;563	941;4	158;0;13;604;436; ; ; ; ;
7359;370;620;428;0	800;0	706;560	028;4	123;0;583;445;0	582;0	713;563	941;4	214;0;13;604;436; ; ; ; ;
7379;371;618;429;0	801;0	704;560	028;4	140;0;583;444;0	583;0	711;563	941;4	206;0;13;604;436; ; ; ; ;
7399;372;619;421;0	802;0	702;560	028;4	159;0;580;448;0	584;0	708;563	941;4	242;0;13;604;436; ; ; ; ;
7419;373;618;427;0	803;0	699;560	028;4	182;0;580;445;0	585;0	705;563	941;4	202;0;13;604;436; ; ; ; ;
7439;374;618;427;0	805;0	694;558	619;4	190;0;580;446;0	586;0	699;563	552;4	210;0;13;604;436; ; ; ; ;
7459;375;531;305;0	806;0	688;558	619;4	153;0;532;313;0	588;0	694;563	552;4	271;0; ; ; ; ; ; ; ;
7479;376;522;271;0	806;0	682;558	619;4	188;0;518;270;0	589;0	687;563	552;4	231;0;14;517;265; ; ; ; ;
7499;377;526;254;0	807;0	675;558	619;4	193;0;515;261;0	589;0	680;563	552;4	305;0;14;517;265; ; ; ; ;
7519;378;524;251;0	807;0	666;558	619;4	206;0;516;259;0	590;0	670;563	552;4	310;0;14;517;265; ; ; ; ;
7539;379;522;249;0	808;0	655;557	601;4	206;0;513;259;0	591;0	659;562	600;4	308;0;14;517;265; ; ; ; ;
7559;380;530;268;0	809;0	645;557	601;4	179;0;513;273;0	591;0	649;562	600;4	309;0;14;517;265; ; ; ; ;
7579;381;527;264;0	809;0	637;557	601;4	206;0;513;266;0	592;0	641;562	600;4	329;0;14;517;265; ; ; ; ;
7599;382;525;263;0	809;0	630;557	601;4	203;0;510;271;0	593;0	634;562	600;4	307;0;14;517;265; ; ; ; ;
7618;383;528;268;0	810;0	625;557	601;4	216;0;507;268;0	594;0	628;562	600;4	281;0;14;517;265; ; ; ; ;
7638;384;528;258;0	811;0	621;563	101;4	259;0;510;259;0	595;0	624;569	897;4	337;0;14;517;265; ; ; ; ;
7658;385;521;266;0	811;0	619;563	101;4	235;0;510;268;0	596;0	622;569	897;4	327;0;14;517;265; ; ; ; ;
7678;386;524;271;0	811;0	617;563	101;4	166;0;508;269;0	597;0	620;569	897;4	292;0;14;517;265; ; ; ; ;
7698;387;530;273;0	812;0	614;563	101;4	164;0;510;275;0	598;0	618;569	897;4	310;0;14;517;265; ; ; ; ;
7718;388;524;272;0	813;0	611;563	101;4	119;0;506;273;0	599;0	615;569	897;4	290;0;14;517;265; ; ; ; ;
7738;389;527;263;0	814;0	607;570	229;4	152;0;509;264;0	601;0	610;575	101;4	333;0;14;517;265; ; ; ; ;
7758;390;527;265;0	815;0	604;570	229;4	118;0;506;268;0	602;0	608;575	101;4	240;0;14;517;265; ; ; ; ;
7778;391;523;267;0	816;0	602;570	229;4	089;0;505;270;0	603;0	605;575	101;4	264;0;14;517;265; ; ; ; ;
7798;392;524;261;0	817;0	601;570	229;4	105;0;506;270;0	604;0	603;575	101;4	224;0;14;517;265; ; ; ; ;
7818;393;524;264;0	818;0	600;570	229;4	081;0;504;271;0	605;0	602;575	101;4	233;0;14;517;265; ; ; ; ;
7838;394;525;262;0	819;0	600;570	876;4	088;0;506;267;0	606;0	600;577	664;4	252;0;14;517;265; ; ; ; ;
7858;395;522;270;0	819;0	600;570	876;4	019;0;509;266;0	607;0	601;577	664;4	243;0;14;517;265; ; ; ; ;
7878;396;521;264;0	820;0	601;570	876;4	026;0;508;269;0	607;0	601;577	664;4	220;0;14;517;265; ; ; ; ;
7897;397;487;252;0	821;0	600;570	876;4	046;0;480;248;0	608;0	600;577	664;4	239;0; ; ; ; ; ; ; ;
7917;398;380;173;0	822;0	598;570	876;4	069;0;394;177;0	610;0	598;577	664;4	174;0;15;366;154; ; ; ; ;
7937;399;360;159;0	823;0	595;570	888;4	082;0;376;174;0	611;0	595;573	070;4	130;0;15;366;154; ; ; ; ;
7957;400;364;149;0	824;0	594;570	888;4	102;0;368;157;0	611;0	593;573	070;4	200;0;15;366;154; ; ; ; ;
7977;401;364;146;0	824;0	593;570	888;4	090;0;371;157;0	611;0	592;573	070;4	225;0;15;366;154; ; ; ; ;
7997;402;364;147;0	824;0	592;570	888;4	105;0;371;153;0	611;0	591;573	070;4	237;0;15;366;154; ; ; ; ;
8017;403;364;149;0	825;0	593;570	888;4	108;0;372;152;0	611;0	591;573	070;4	246;0;15;366;154; ; ; ; ;
8037;404;365;157;0	826;0	594;566	201;4	074;0;371;160;0	611;0	592;568	221;4	221;0;15;366;154; ; ; ; ;
8057;405;366;150;0	826;0	597;566	201;4	152;0;368;156;0	612;0	595;568	221;4	263;0;15;366;154; ; ; ; ;
8077;406;359;149;0	827;0	599;566	201;4	168;0;369;158;0	612;0	597;568	221;4	272;0;15;366;154; ; ; ; ;
8097;407;364;147;0	828;0	602;566	201;4	215;0;372;153;0	613;0	599;568	221;4	312;0;15;366;154; ; ; ; ;
8117;408;365;149;0	829;0	604;566	201;4	224;0;366;156;0	613;0	601;568	221;4	311;0;15;366;154; ; ; ; ;
8137;409;364;154;0	830;0	605;562	975;4	210;0;367;160;0	614;0	601;565	981;4	295;0;15;366;154; ; ; ; ;
8157;410;362;156;0	831;0	607;562	975;4	177;0;371;158;0	615;0	603;565	981;4	318;0;15;366;154; ; ; ; ;
8177;411;360;154;0	832;0	608;562	975;4	222;0;371;154;0	617;0	603;565	981;4	335;0;15;366;154; ; ; ; ;
8197;412;363;156;0	834;0	609;562	975;4	212;0;372;150;0	618;0	603;565	981;4	324;0;15;366;154; ; ; ; ;
8216;413;361;151;0	836;0	610;562	975;4	195;0;366;151;0	620;0	603;565	981;4	327;0;15;366;154; ; ; ; ;
8236;414;361;152;0	838;0	610;562	422;4	212;0;365;158;0	622;0	602;562	940;4	307;0;15;366;154; ; ; ; ;
8256;415;361;150;0	840;0	612;562	422;4	162;0;367;157;0	624;0	603;562	940;4	268;0;15;366;154; ; ; ; ;
8276;416;362;148;0	842;0	613;562	422;4	192;0;366;156;0	627;0	603;562	940;4	257;0;15;366;154; ; ; ; ;
8296;417;363;155;0	844;0	613;562	422;4	173;0;367;157;0	629;0	603;562	940;4	265;0;15;366;154; ; ; ; ;
8316;418;331;152;0	847;0	613;562	422;4	179;0;340;159;0	631;0	603;562	940;4	287;0; ; ; ; ; ; ; ;
8336;419;329;152;0	849;0	612;562	536;4	192;0;337;159;0	634;0	601;562	456;4	282;0; ; ; ; ; ; ; ;
8356;420;297;145;0	850;0	612;562	536;4	171;0;307;148;0	635;0	601;562	456;4	205;0;16;304;144; ; ; ; ;
8376;421;301;148;0	852;0	611;562	536;4	154;0;307;149;0	637;0	599;562	456;4	236;0;16;304;144; ; ; ; ;
8396;422;296;142;0	853;0	609;562	536;4	185;0;307;151;0	638;0	597;562	456;4	221;0;16;304;144; ; ; ; ;
8416;423;307;142;0	854;0	608;562	536;4	196;0;309;152;0	639;0	595;562	456;4	226;0;16;304;144; ; ; ; ;
8436;424;306;136;0	855;0	606;565	595;4	219;0;309;148;0	640;0	593;565	046;4	249;0;16;304;144; ; ; ; ;
8456;425;300;136;0	856;0	606;565	595;4	201;0;307;149;0	641;0	593;565	046;4	239;0;16;304;144; ; ; ; ;
8476;426;301;143;0	857;0	605;565	595;4	176;0;308;149;0	642;0	592;565	046;4	242;0;16;304;144; ; ; ; ;
8496;427;305;142;0	857;0	604;565	595;4	196;0;309;148;0	643;0	591;565	046;4	253;0;16;304;144; ; ; ; ;
8515;428;300;144;0	857;0	603;565	595;4	209;0;308;147;0	643;0	591;565	046;4	212;0;16;304;144; ; ; ; ;
8535;429;299;136;0	858;0	602;569	585;4	231;0;308;138;0	643;0	589;569	545;4	246;0;16;304;144; ; ; ; ;
8555;430;319;173;0	857;0	601;569	585;4	209;0;317;185;0	643;0	589;569	545;4	280;0;17;318;184; ; ; ; ;
8575;431;318;185;0	857;0	599;569	585;4	178;0;316;198;0	643;0	587;569	545;4	247;0;17;318;184; ; ; ; ;
8595;432;321;178;0	857;0	598;569	585;4	213;0;319;195;0	643;0	586;569	545;4	205;0;17;318;184; ; ; ; ;
8615;433;316;180;0	856;0	596;569	585;4	157;0;319;194;0	642;0	584;569	545;4	242;0;17;318;184; ; ; ; ;
8635;434;317;180;0	856;0	594;570	725;4	170;0;319;186;0	642;0	582;574	217;4	260;0;17;318;184; ; ; ; ;
8655;435;321;180;0	855;0	594;570	725;4	192;0;317;184;0	641;0	583;574	217;4	248;0;17;318;184; ; ; ; ;
8675;436;320;177;0	855;0	593;570	725;4	164;0;318;185;0	641;0	582;574	217;4	245;0;17;318;184; ; ; ; ;
8695;437;320;183;0	854;0	593;570	725;4	180;0;318;185;0	640;0	582;574	217;4	214;0;17;318;184; ; ; ; ;
8715;438;321;181;0	853;0	593;570	725;4	158;0;317;185;0	639;0	583;574	217;4	233;0;17;318;184; ; ; ; ;
8735;439;320;178;0	852;0	593;572	504;4	175;0;318;187;0	638;0	583;573	202;4	216;0;17;318;184; ; ; ; ;
8755;440;461;418;0	849;0	596;572	504;4	189;0;423;429;0	636;0	587;573	202;4	177;0; ; ; ; ; ; ; ;
8775;441;484;466;0	847;0	597;572	504;4	165;0;448;475;0	635;0	588;573	202;4	202;0;18;469;468; ; ; ; ;
8795;442;484;474;0	846;0	597;572	504;4	165;0;448;484;0	633;0	589;573	202;4	189;0;18;469;468; ; ; ; ;
8814;443;484;467;0	845;0	597;572	504;4	165;0;453;475;0	632;0	590;573	202;4	201;0;18;469;468; ; ; ; ;
8835;444;484;468;0	844;0	596;574	963;4	183;0;456;474;0	631;0	590;577	651;4	228;0;18;469;468; ; ; ; ;
8854;445;486;466;0	843;0	596;574	963;4	185;0;453;465;0	629;0	590;577	651;4	238;0;18;469;468; ; ; ; ;
8874;446;487;465;0	842;0	595;574	963;4	205;0;450;474;0	628;0	590;577	651;4	220;0;18;469;468; ; ; ; ;
8894;447;485;467;0	841;0	595;574	963;4	197;0;452;471;0	627;0	590;577	651;4	215;0;18;469;468; ; ; ; ;
8914;448;489;463;0	840;0	595;574	963;4	243;0;452;466;0	626;0	590;577	651;4	228;0;18;469;468; ; ; ; ;
8934;449;489;465;0	840;0	595;572	943;4	239;0;451;472;0	626;0	591;575	726;4	204;0;18;469;468; ; ; ; ;
8954;450;488;462;0	839;0	596;572	943;4	181;0;451;474;0	625;0	592;575	726;4	208;0;18;469;468; ; ; ; ;
8974;451;489;457;0	839;0	597;572	943;4	175;0;450;473;0	625;0	593;575	726;4	188;0;18;469;468; ; ; ; ;
8994;452;490;464;0	840;0	598;572	943;4	135;0;449;471;0	625;0	594;575	726;4	174;0;18;469;468; ; ; ; ;
9014;453;517;445;0	839;0	599;572	943;4	136;0;484;454;0	625;0	594;575	726;4	158;0;19;511;445; ; ; ; ;
9034;454;519;444;0	839;0	599;572	308;4	131;0;486;451;0	625;0	595;576	647;4	150;0;19;511;445; ; ; ; ;
9054;455;523;447;0	840;0	601;572	308;4	096;0;489;453;0	625;0	596;576	647;4	169;0;19;511;445; ; ; ; ;
9074;456;520;447;0	840;0	602;572	308;4	073;0;485;454;0	626;0	597;576	647;4	127;0;19;511;445; ; ; ; ;
9094;457;518;445;0	841;0	603;572	308;4	099;0;480;455;0	626;0	599;576	647;4	140;0;19;511;445; ; ; ; ;
9114;458;521;451;0	842;0	604;572	308;4	058;0;485;450;0	627;0	600;576	647;4	105;0;19;511;445; ; ; ; ;
9133;459;521;450;0	842;0	605;573	125;4	068;0;483;451;0	627;0	601;575	822;4	096;0;19;511;445; ; ; ; ;
9153;460;524;443;0	843;0	607;573	125;4	047;0;481;456;0	628;0	602;575	822;4	122;0;19;511;445; ; ; ; ;
9173;461;523;442;0	843;0	608;573	125;4	053;0;487;452;0	628;0	603;575	822;4	114;0;19;511;445; ; ; ; ;
9193;462;516;442;0	843;0	609;573	125;4	018;0;486;457;0	628;0	603;575	822;4	088;0;19;511;445; ; ; ; ;
9213;463;521;445;0	844;0	609;573	125;4	034;0;485;450;0	629;0	604;575	822;4	087;0;19;511;445; ; ; ; ;
9233;464;519;444;0	844;0	610;573	701;4	031;0;484;452;0	629;0	604;574	128;4	074;0;19;511;445; ; ; ; ;
9253;465;518;444;0	844;0	611;573	701;4	047;0;484;455;0	629;0	605;574	128;4	055;0;19;511;445; ; ; ; ;
9273;466;522;443;0	844;0	611;573	701;4	025;0;485;459;0	628;0	605;574	128;4	058;0;19;511;445; ; ; ; ;
9293;467;518;447;0	843;0	611;573	701;4	045;0;486;457;0	628;0	605;574	128;4	058;0;19;511;445; ; ; ; ;
9313;468;519;445;0	842;0	611;573	701;4	043;0;486;451;0	627;0	606;574	128;4	039;0;19;511;445; ; ; ; ;
9333;469;520;447;0	841;0	610;571	390;4	021;0;486;451;0	626;0	605;575	802;4	051;0;19;511;445; ; ; ; ;
9353;470;522;443;0	840;0	611;571	390;4	014;0;488;456;0	625;0	606;575	802;4	008;0;19;511;445; ; ; ; ;
9373;471;519;447;0	839;0	611;571	390;4	012;0;490;454;0	623;0	606;575	802;4	027;0;19;511;445; ; ; ; ;
9392;472;521;445;0	838;0	611;571	390;4	006;0;492;452;0	622;0	607;575	802;3	979;0;19;511;445; ; ; ; ;
9412;473;521;448;0	836;0	610;571	390;3	984;0;491;457;0	621;0	607;575	802;4	003;0;19;511;445; ; ; ; ;
9432;474;522;448;0	835;0	610;572	423;3	986;0;491;458;0	620;0	607;574	126;3	989;0;19;511;445; ; ; ; ;
9453;475;528;439;0	834;0	610;572	423;3	976;0;492;452;0	619;0	608;574	126;3	979;0;19;511;445; ; ; ; ;
9472;476;522;443;0	833;0	610;572	423;3	997;0;490;458;0	618;0	608;574	126;3	967;0;19;511;445; ; ; ; ;
9492;477;529;442;0	833;0	610;572	423;4	004;0;493;452;0	617;0	609;574	126;3	958;0;19;511;445; ; ; ; ;
9512;478;520;445;0	832;0	610;572	423;3	983;0;486;455;0	617;0	609;574	126;3	984;0;19;511;445; ; ; ; ;
9532;479;522;446;0	833;0	609;570	899;3	986;0;484;458;0	617;0	609;573	212;3	970;0;19;511;445; ; ; ; ;
9552;480;528;446;0	833;0	610;570	899;3	979;0;487;454;0	617;0	609;573	212;3	949;0;19;511;445; ; ; ; ;
9572;481;527;446;0	833;0	610;570	899;3	998;0;490;452;0	618;0	609;573	212;3	973;0;19;511;445; ; ; ; ;
9592;482;541;437;0	834;0	610;570	899;3	979;0;507;440;0	618;0	609;573	212;3	986;0;19;511;445; ; ; ; ;
9612;483;541;433;0	835;0	611;570	899;3	988;0;505;448;0	619;0	609;573	212;3	994;0;19;511;445; ; ; ; ;
9632;484;540;432;0	836;0	612;569	041;3	981;0;505;442;0	620;0	610;574	414;4	011;0;19;511;445; ; ; ; ;
9652;485;537;437;0	837;0	615;569	041;3	985;0;509;441;0	622;0	612;574	414;4	029;0;19;511;445; ; ; ; ;
9672;486;538;435;0	839;0	617;569	041;4	010;0;506;444;0	623;0	613;574	414;4	022;0;19;511;445; ; ; ; ;
9692;487;543;434;0	841;0	620;569	041;4	021;0;507;443;0	625;0	615;574	414;4	048;0;19;511;445; ; ; ; ;
9711;488;545;432;0	843;0	622;569	041;4	032;0;508;443;0	627;0	617;574	414;4	056;0;19;511;445; ; ; ; ;
9732;489;547;431;0	845;0	624;568	746;4	040;0;505;446;0	629;0	618;570	773;4	038;0;19;511;445; ; ; ; ;
9751;490;543;436;0	847;0	626;568	746;4	041;0;506;448;0	630;0	620;570	773;4	050;0;19;511;445; ; ; ; ;
9772;491;536;436;0	848;0	628;568	746;4	020;0;501;447;0	632;0	621;570	773;4	039;0;19;511;445; ; ; ; ;
9791;492;540;436;0	850;0	630;568	746;4	060;0;505;445;0	634;0	622;570	773;4	049;0;19;511;445; ; ; ; ;
9812;493;536;435;0	852;0	632;568	746;4	059;0;500;444;0	635;0	623;570	773;4	066;0;19;511;445; ; ; ; ;
9831;494;536;437;0	854;0	633;566	305;4	041;0;501;443;0	637;0	623;570	860;4	065;0;19;511;445; ; ; ; ;
9852;495;537;440;0	855;0	634;566	305;4	038;0;507;438;0	639;0	624;570	860;4	078;0;19;511;445; ; ; ; ;
9871;496;539;435;0	857;0	635;566	305;4	029;0;506;442;0	640;0	624;570	860;4	033;0;19;511;445; ; ; ; ;
9892;497;539;436;0	859;0	636;566	305;4	023;0;503;443;0	642;0	624;570	860;4	053;0;19;511;445; ; ; ; ;
9911;498;537;429;0	860;0	637;566	305;4	024;0;505;443;0	644;0	624;570	860;4	033;0;19;511;445; ; ; ; ;
9932;499;537;425;0	863;0	636;568	205;4	039;0;504;443;0	646;0	623;571	283;4	043;0;19;511;445; ; ; ; ;
9951;500;322;369;0	867;0	636;568	205;4	050;0;317;366;0	651;0	622;571	283;4	066;0; ; ; ; ; ; ; ;
9972;501;255;330;0	871;0	636;568	205;4	086;0;234;329;0	655;0	621;571	283;4	113;0;20;243;335; ; ; ; ;
9990;502;251;322;0	873;0	637;568	205;4	115;0;231;329;0	658;0	621;571	283;4	073;0;20;243;335; ; ; ; ;
10012;503;257;326;0	876;0	637;568	205;4	101;0;235;333;0	660;0	620;571	283;4	102;0;20;243;335; ; ; ; ;
10030;504;258;323;0	879;0	636;567	134;4	108;0;236;338;0	663;0	619;567	562;4	060;0;20;243;335; ; ; ; ;
10052;505;254;333;0	881;0	637;567	134;4	156;0;232;336;0	665;0	618;567	562;4	062;0;20;243;335; ; ; ; ;
10070;506;260;335;0	883;0	637;567	134;4	114;0;229;338;0	667;0	618;567	562;4	100;0;20;243;335; ; ; ; ;
10092;507;258;333;0	884;0	637;567	134;4	136;0;232;338;0	669;0	617;567	562;4	103;0;20;243;335; ; ; ; ;
10110;508;258;336;0	885;0	637;567	134;4	175;0;235;344;0	670;0	617;567	562;4	099;0;20;243;335; ; ; ; ;
10132;509;257;335;0	886;0	637;567	997;4	167;0;233;340;0	671;0	616;571	615;4	128;0;20;243;335; ; ; ; ;
10150;510;257;331;0	887;0	637;567	997;4	198;0;231;337;0	671;0	616;571	615;4	125;0;20;243;335; ; ; ; ;
10172;511;257;333;0	887;0	638;567	997;4	162;0;233;337;0	671;0	616;571	615;4	147;0;20;243;335; ; ; ; ;
10190;512;240;353;0	887;0	638;567	997;4	192;0;212;352;0	672;0	616;571	615;4	140;0;20;243;335; ; ; ; ;
10212;513;189;433;0	888;0	639;567	997;4	181;0;145;419;0	673;0	618;571	615;4	168;0;21;166;422; ; ; ; ;
10230;514;180;448;0	889;0	638;566	442;4	157;0;135;432;0	673;0	617;568	523;4	151;0;21;166;422; ; ; ; ;
10252;515;182;429;0	889;0	639;566	442;4	132;0;145;415;0	674;0	616;568	523;4	119;0;21;166;422; ; ; ; ;
10270;516;181;425;0	891;0	638;566	442;4	094;0;146;415;0	675;0	615;568	523;4	085;0;21;166;422; ; ; ; ;
10290;517;181;428;0	893;0	638;566	442;4	095;0;149;419;0	677;0	614;568	523;4	103;0;21;166;422; ; ; ; ;
10310;518;179;424;0	895;0	638;566	442;4	077;0;144;414;0	679;0	613;568	523;4	081;0;21;166;422; ; ; ; ;
10329;519;180;426;0	897;0	637;564	913;4	062;0;145;416;0	681;0	611;568	081;4	083;0;21;166;422; ; ; ; ;
10349;520;179;426;0	899;0	639;564	913;4	069;0;146;417;0	684;0	612;568	081;4	094;0;21;166;422; ; ; ; ;
10369;521;177;434;0	901;0	640;564	913;4	061;0;145;419;0	686;0	612;568	081;4	099;0;21;166;422; ; ; ; ;
10389;522;177;429;0	904;0	642;564	913;4	056;0;145;419;0	688;0	613;568	081;4	095;0;21;166;422; ; ; ; ;
10409;523;184;428;0	906;0	644;564	913;4	079;0;149;417;0	690;0	614;568	081;4	079;0;21;166;422; ; ; ; ;
10429;524;183;430;0	908;0	645;564	990;4	076;0;150;419;0	693;0	614;566	153;4	066;0;21;166;422; ; ; ; ;
10449;525;180;424;0	910;0	647;564	990;4	136;0;153;419;0	695;0	615;566	153;4	130;0;21;166;422; ; ; ; ;
10469;526;190;427;0	913;0	649;564	990;4	094;0;152;414;0	698;0	616;566	153;4	110;0;21;166;422; ; ; ; ;
10489;527;183;422;0	915;0	651;564	990;4	152;0;150;415;0	700;0	616;566	153;4	136;0;21;166;422; ; ; ; ;
10509;528;189;422;0	916;0	653;564	990;4	195;0;154;416;0	702;0	617;566	153;4	164;0;21;166;422; ; ; ; ;
10529;529;188;423;0	918;0	654;564	127;4	187;0;154;418;0	703;0	617;564	297;4	150;0;21;166;422; ; ; ; ;
10549;530;190;426;0	918;0	657;564	127;4	166;0;158;417;0	704;0	619;564	297;4	159;0;21;166;422; ; ; ; ;
10569;531;191;424;0	919;0	659;564	127;4	207;0;153;414;0	704;0	621;564	297;4	231;0;21;166;422; ; ; ; ;
10588;532;185;425;0	919;0	662;564	127;4	179;0;155;414;0	704;0	624;564	297;4	193;0;21;166;422; ; ; ; ;
10609;533;193;423;0	920;0	665;564	127;4	216;0;158;416;0	704;0	626;564	297;4	205;0;21;166;422; ; ; ; ;
10628;534;195;426;0	920;0	667;561	075;4	188;0;157;417;0	704;0	628;561	865;4	199;0;21;166;422; ; ; ; ;
10648;535;232;419;0	919;0	670;561	075;4	214;0;201;411;0	703;0	631;561	865;4	245;0; ; ; ; ; ; ; ;
10668;536;278;401;0	918;0	672;561	075;4	203;0;249;399;0	702;0	634;561	865;4	216;0;22;280;395; ; ; ; ;
10688;537;289;404;0	917;0	675;561	075;4	212;0;262;393;0	701;0	636;561	865;4	235;0;22;280;395; ; ; ; ;
10708;538;286;399;0	916;0	677;561	075;4	188;0;260;390;0	700;0	639;561	865;4	260;0;22;280;395; ; ; ; ;
10728;539;282;395;0	915;0	678;564	394;4	210;0;257;388;0	699;0	640;561	536;4	249;0;22;280;395; ; ; ; ;
10748;540;293;399;0	914;0	680;564	394;4	239;0;266;393;0	697;0	643;561	536;4	246;0;22;280;395; ; ; ; ;
10768;541;290;388;0	912;0	681;564	394;4	198;0;265;394;0	695;0	645;561	536;4	214;0;22;280;395; ; ; ; ;
10788;542;292;396;0	910;0	682;564	394;4	206;0;270;389;0	693;0	648;561	536;4	212;0;22;280;395; ; ; ; ;
10808;543;293;397;0	907;0	683;564	394;4	141;0;272;393;0	690;0	651;561	536;4	169;0;22;280;395; ; ; ; ;
10828;544;294;400;0	905;0	684;561	251;4	102;0;273;392;0	687;0	653;561	947;4	156;0;22;280;395; ; ; ; ;
10848;545;294;401;0	901;0	685;561	251;4	124;0;272;396;0	684;0	655;561	947;4	144;0;22;280;395; ; ; ; ;
10868;546;299;403;0	898;0	685;561	251;4	091;0;276;400;0	681;0	657;561	947;4	105;0;22;280;395; ; ; ; ;
10888;547;298;400;0	894;0	685;561	251;4	090;0;268;391;0	677;0	659;561	947;4	081;0;22;280;395; ; ; ; ;
10907;548;298;403;0	890;0	685;561	251;4	094;0;273;395;0	672;0	660;561	947;4	105;0;22;280;395; ; ; ; ;
10927;549;298;402;0	884;0	685;562	180;4	102;0;272;395;0	667;0	661;562	030;4	097;0;22;280;395; ; ; ; ;
10947;550;382;407;0	879;0	685;562	180;4	022;0;359;407;0	661;0	664;562	030;4	095;0;23;379;420; ; ; ; ;
10967;551;396;409;0	874;0	685;562	180;4	049;0;370;411;0	656;0	666;562	030;4	071;0;23;379;420; ; ; ; ;
10987;552;386;415;0	869;0	685;562	180;4	054;0;367;410;0	650;0	667;562	030;4	048;0;23;379;420; ; ; ; ;
11007;553;393;414;0	863;0	685;562	180;4	041;0;370;410;0	645;0	670;562	030;4	015;0;23;379;420; ; ; ; ;
11027;554;388;413;0	859;0	685;562	388;4	041;0;370;410;0	640;0	671;562	401;3	994;0;23;379;420; ; ; ; ;
11047;555;390;407;0	854;0	687;562	388;4	053;0;372;411;0	635;0	674;562	401;4	027;0;23;379;420; ; ; ; ;
11067;556;396;412;0	850;0	688;562	388;4	001;0;371;413;0	631;0	676;562	401;3	996;0;23;379;420; ; ; ; ;
11087;557;395;406;0	847;0	689;562	388;4	011;0;374;417;0	628;0	678;562	401;4	045;0;23;379;420; ; ; ; ;
11107;558;386;409;0	845;0	690;562	388;4	059;0;372;414;0	625;0	680;562	401;4	070;0;23;379;420; ; ; ; ;
11127;559;389;411;0	843;0	690;561	640;4	031;0;372;416;0	623;0	682;562	076;4	068;0;23;379;420; ; ; ; ;
11147;560;392;415;0	842;0	693;561	640;4	093;0;371;418;0	622;0	684;562	076;4	087;0;23;379;420; ; ; ; ;
11167;561;396;414;0	841;0	695;561	640;4	085;0;370;418;0	622;0	686;562	076;4	070;0;23;379;420; ; ; ; ;
11186;562;394;415;0	842;0	697;561	640;4	110;0;372;420;0	622;0	688;562	076;4	123;0;23;379;420; ; ; ; ;
11206;563;392;415;0	842;0	699;561	640;4	157;0;371;417;0	622;0	690;562	076;4	151;0;23;379;420; ; ; ; ;
11226;564;393;415;0	844;0	700;560	897;4	160;0;371;418;0	624;0	692;561	840;4	159;0;23;379;420; ; ; ; ;
11246;565;389;413;0	845;0	703;560	897;4	157;0;370;418;0	625;0	694;561	840;4	132;0;23;379;420; ; ; ; ;
11266;566;394;414;0	847;0	705;560	897;4	198;0;367;421;0	627;0	696;561	840;4	186;0;23;379;420; ; ; ; ;
11286;567;394;419;0	849;0	707;560	897;4	270;0;370;423;0	629;0	697;561	840;4	210;0;23;379;420; ; ; ; ;
11306;568;393;415;0	851;0	709;560	897;4	276;0;371;420;0	631;0	699;561	840;4	208;0;23;379;420; ; ; ; ;
11326;569;392;417;0	853;0	710;560	579;4	280;0;371;423;0	633;0	699;561	026;4	200;0;23;379;420; ; ; ; ;
11346;570;391;415;0	854;0	713;560	579;4	274;0;370;424;0	634;0	701;561	026;4	249;0;23;379;420; ; ; ; ;
11366;571;394;419;0	856;0	714;560	579;4	341;0;371;421;0	636;0	701;561	026;4	255;0;23;379;420; ; ; ; ;
11386;572;390;418;0	857;0	715;560	579;4	315;0;366;421;0	638;0	702;561	026;4	274;0;23;379;420; ; ; ; ;
11406;573;387;418;0	859;0	716;560	579;4	359;0;369;425;0	639;0	702;561	026;4	332;0;23;379;420; ; ; ; ;
11426;574;387;418;0	861;0	715;560	792;4	358;0;369;422;0	641;0	701;562	312;4	356;0;23;379;420; ; ; ; ;
11446;575;389;418;0	862;0	716;560	792;4	357;0;371;424;0	642;0	701;562	312;4	344;0;23;379;420; ; ; ; ;
11466;576;394;419;0	863;0	716;560	792;4	425;0;367;423;0	644;0	701;562	312;4	351;0;23;379;420; ; ; ; ;
11486;577;387;420;0	864;0	717;560	792;4	377;0;369;424;0	645;0	701;562	312;4	372;0;23;379;420; ; ; ; ;
11506;578;392;417;0	865;0	716;560	792;4	387;0;366;426;0	646;0	700;562	312;4	342;0;23;379;420; ; ; ; ;
11525;579;392;418;0	866;0	716;560	365;4	408;0;367;426;0	647;0	699;561	623;4	345;0;23;379;420; ; ; ; ;
11545;580;393;422;0	866;0	716;560	365;4	392;0;368;427;0	647;0	699;561	623;4	338;0;23;379;420; ; ; ; ;
11565;581;393;419;0	867;0	716;560	365;4	395;0;369;425;0	648;0	699;561	623;4	354;0;23;379;420; ; ; ; ;
11585;582;391;421;0	867;0	716;560	365;4	422;0;367;426;0	648;0	699;561	623;4	345;0;23;379;420; ; ; ; ;
11605;583;391;423;0	868;0	716;560	365;4	363;0;366;430;0	649;0	699;561	623;4	335;0;23;379;420; ; ; ; ;
11625;584;390;421;0	868;0	716;561	588;4	378;0;366;427;0	649;0	698;564	742;4	364;0;23;379;420; ; ; ; ;
11645;585;392;420;0	868;0	716;561	588;4	372;0;366;425;0	649;0	699;564	742;4	307;0;23;379;420; ; ; ; ;
11665;586;392;419;0	868;0	716;561	588;4	350;0;364;425;0	649;0	698;564	742;4	313;0;23;379;420; ; ; ; ;
11685;587;389;423;0	868;0	716;561	588;4	305;0;366;422;0	650;0	698;564	742;4	283;0;23;379;420; ; ; ; ;
11705;588;392;426;0	869;0	716;561	588;4	303;0;365;425;0	650;0	698;564	742;4	262;0;23;379;420; ; ; ; ;
11725;589;391;425;0	869;0	715;564	080;4	320;0;365;424;0	651;0	697;564	908;4	256;0;23;379;420; ; ; ; ;
11745;590;391;421;0	870;0	716;564	080;4	258;0;365;426;0	651;0	698;564	908;4	231;0;23;379;420; ; ; ; ;
11765;591;390;421;0	870;0	716;564	080;4	241;0;363;428;0	652;0	698;564	908;4	197;0;23;379;420; ; ; ; ;
11784;592;394;423;0	870;0	717;564	080;4	220;0;362;426;0	652;0	698;564	908;4	174;0;23;379;420; ; ; ; ;
11804;593;391;422;0	870;0	718;564	080;4	168;0;367;425;0	653;0	699;564	908;4	137;0;23;379;420; ; ; ; ;
11824;594;391;421;0	871;0	718;565	186;4	155;0;366;426;0	653;0	699;564	527;4	114;0;23;379;420; ; ; ; ;
11844;595;393;420;0	871;0	719;565	186;4	137;0;370;427;0	653;0	700;564	527;4	079;0;23;379;420; ; ; ; ;
11864;596;391;424;0	871;0	720;565	186;4	142;0;363;430;0	654;0	701;564	527;4	054;0;23;379;420; ; ; ; ;
11884;597;390;423;0	871;0	720;565	186;4	067;0;365;428;0	654;0	701;564	527;4	013;0;23;379;420; ; ; ; ;
11904;598;387;421;0	871;0	720;565	186;4	069;0;365;426;0	654;0	701;564	527;4	006;0;23;379;420; ; ; ; ;
11924;599;385;421;0	871;0	719;567	839;4	090;0;364;426;0	654;0	700;565	674;4	006;0;23;379;420; ; ; ; ;
11944;600;394;421;0	871;0	720;567	839;4	045;0;364;425;0	653;0	701;565	674;3	997;0;23;379;420; ; ; ; ;
11964;601;390;418;0	870;0	719;567	839;4	023;0;364;422;0	653;0	701;565	674;3	963;0;23;379;420; ; ; ; ;
11984;602;388;418;0	870;0	719;567	839;4	009;0;364;424;0	653;0	701;565	674;3	964;0;23;379;420; ; ; ; ;
12004;603;386;422;0	869;0	719;567	839;4	014;0;364;425;0	652;0	701;565	674;3	934;0;23;379;420; ; ; ; ;
12024;604;384;421;0	869;0	719;568	068;4	008;0;364;422;0	651;0	701;568	190;3	941;0;23;379;420; ; ; ; ;
12044;605;388;418;0	867;0	720;568	068;3	984;0;365;427;0	650;0	702;568	190;3	917;0;23;379;420; ; ; ; ;
12064;606;390;416;0	867;0	720;568	068;3	955;0;367;418;0	649;0	703;568	190;3	965;0;23;379;420; ; ; ; ;
12084;607;391;417;0	865;0	720;568	068;3	992;0;365;425;0	648;0	703;568	190;3	937;0;23;379;420; ; ; ; ;
12103;608;394;415;0	864;0	720;568	068;3	971;0;368;419;0	647;0	704;568	190;3	927;0;23;379;420; ; ; ; ;
12123;609;396;416;0	863;0	720;568	290;3	966;0;368;422;0	646;0	704;567	341;3	940;0;23;379;420; ; ; ; ;
12143;610;395;419;0	862;0	720;568	290;3	956;0;369;421;0	645;0	705;567	341;3	913;0;23;379;420; ; ; ; ;
12163;611;392;417;0	861;0	721;568	290;3	961;0;365;422;0	644;0	705;567	341;3	912;0;23;379;420; ; ; ; ;
12183;612;392;418;0	861;0	721;568	290;3	983;0;362;425;0	643;0	706;567	341;3	909;0;23;379;420; ; ; ; ;
12203;613;393;421;0	860;0	722;568	290;3	935;0;362;423;0	642;0	707;567	341;3	882;0;23;379;420; ; ; ; ;
12223;614;393;421;0	860;0	722;567	806;3	938;0;362;423;0	642;0	707;568	711;3	887;0;23;379;420; ; ; ; ;
12243;615;390;422;0	859;0	722;567	806;3	942;0;364;423;0	641;0	708;568	711;3	941;0;23;379;420; ; ; ; ;
12263;616;262;415;0	861;0	723;567	806;3	932;0;258;403;0	643;0	708;568	711;3	951;0; ; ; ; ; ; ; ;
12283;617;226;393;0	862;0	723;567	806;3	930;0;209;388;0	645;0	709;568	711;3	960;0;24;212;393; ; ; ; ;
12303;618;223;394;0	862;0	723;567	806;3	991;0;194;383;0	645;0	709;568	711;3	994;0;24;212;393; ; ; ; ;
12323;619;221;397;0	863;0	723;565	765;3	975;0;181;381;0	646;0	708;566	537;3	991;0;24;212;393; ; ; ; ;
12343;620;226;396;0	864;0	724;565	765;3	965;0;198;392;0	646;0	709;566	537;3	969;0;24;212;393; ; ; ; ;
12362;621;226;399;0	865;0	724;565	765;3	978;0;201;386;0	647;0	709;566	537;3	974;0;24;212;393; ; ; ; ;
12383;622;226;397;0	866;0	724;565	765;3	948;0;202;391;0	648;0	709;566	537;3	997;0;24;212;393; ; ; ; ;
12402;623;228;397;0	867;0	724;565	765;4	021;0;203;391;0	649;0	709;566	537;3	962;0;24;212;393; ; ; ; ;
12422;624;229;398;0	867;0	724;564	517;4	016;0;205;391;0	650;0	708;565	143;3	960;0;24;212;393; ; ; ; ;
12442;625;226;399;0	868;0	725;564	517;4	026;0;203;394;0	650;0	708;565	143;3	989;0;24;212;393; ; ; ; ;
12462;626;227;395;0	868;0	725;564	517;4	037;0;201;395;0	651;0	708;565	143;4	009;0;24;212;393; ; ; ; ;
12482;627;230;396;0	869;0	725;564	517;4	071;0;200;396;0	651;0	708;565	143;4	012;0;24;212;393; ; ; ; ;
12502;628;229;395;0	869;0	725;564	517;4	024;0;201;393;0	652;0	708;565	143;4	016;0;24;212;393; ; ; ; ;
12522;629;229;396;0	870;0	724;564	516;4	037;0;201;394;0	653;0	707;565	682;4	022;0;24;212;393; ; ; ; ;
12542;630;196;378;0	871;0	724;564	516;4	089;0;173;372;0	654;0	707;565	682;4	008;0;25;173;357; ; ; ; ;
12562;631;193;367;0	872;0	724;564	516;4	054;0;162;369;0	654;0	706;565	682;4	048;0;25;173;357; ; ; ; ;
12582;632;185;367;0	872;0	724;564	516;4	072;0;163;360;0	655;0	706;565	682;4	022;0;25;173;357; ; ; ; ;
12602;633;188;366;0	872;0	723;564	516;4	082;0;166;366;0	655;0	705;565	682;4	023;0;25;173;357; ; ; ; ;
12622;634;190;366;0	873;0	723;564	014;4	064;0;166;361;0	656;0	704;566	473;4	028;0;25;173;357; ; ; ; ;
12642;635;182;359;0	873;0	723;564	014;4	078;0;159;368;0	656;0	704;566	473;4	058;0;25;173;357; ; ; ; ;
12662;636;183;368;0	873;0	723;564	014;4	047;0;164;364;0	656;0	704;566	473;4	036;0;25;173;357; ; ; ; ;
12682;637;182;367;0	873;0	722;564	014;4	087;0;165;369;0	656;0	704;566	473;4	052;0;25;173;357; ; ; ; ;
12701;638;179;363;0	873;0	722;564	014;4	090;0;165;366;0	656;0	704;566	473;4	043;0;25;173;357; ; ; ; ;
12721;639;177;365;0	874;0	722;566	584;4	112;0;166;365;0	656;0	704;566	186;4	049;0;25;173;357; ; ; ; ;
12741;640;182;361;0	873;0	722;566	584;4	115;0;169;364;0	656;0	704;566	186;4	073;0;25;173;357; ; ; ; ;
12761;641;180;357;0	873;0	722;566	584;4	138;0;165;366;0	656;0	704;566	186;4	047;0;25;173;357; ; ; ; ;
12781;642;181;357;0	873;0	722;566	584;4	095;0;162;363;0	656;0	704;566	186;4	034;0;25;173;357; ; ; ; ;
12801;643;182;361;0	873;0	722;566	584;4	135;0;166;368;0	656;0	704;566	186;4	103;0;25;173;357; ; ; ; ;
12821;644;182;359;0	873;0	722;566	456;4	119;0;166;370;0	656;0	704;564	210;4	075;0;25;173;357; ; ; ; ;
12841;645;180;342;0	873;0	722;566	456;4	103;0;166;352;0	656;0	704;564	210;4	112;0;25;173;357; ; ; ; ;
12861;646;180;344;0	873;0	723;566	456;4	137;0;165;354;0	656;0	705;564	210;4	100;0;25;173;357; ; ; ; ;
12881;647;184;342;0	873;0	723;566	456;4	110;0;163;351;0	656;0	705;564	210;4	101;0;25;173;357; ; ; ; ;
12901;648;183;345;0	873;0	723;566	456;4	121;0;163;352;0	656;0	705;564	210;4	080;0;25;173;357; ; ; ; ;
12921;649;187;348;0	873;0	722;562	941;4	108;0;162;351;0	656;0	704;564	744;4	078;0;25;173;357; ; ; ; ;
12941;650;185;349;0	873;0	723;562	941;4	083;0;162;349;0	656;0	705;564	744;4	102;0;25;173;357; ; ; ; ;
12961;651;186;352;0	873;0	722;562	941;4	067;0;165;350;0	656;0	705;564	744;4	090;0;25;173;357; ; ; ; ;
12981;652;185;348;0	873;0	722;562	941;4	053;0;164;356;0	656;0	705;564	744;4	082;0;25;173;357; ; ; ; ;
13000;653;186;349;0	873;0	722;562	941;4	032;0;167;352;0	656;0	704;564	744;4	065;0;25;173;357; ; ; ; ;
13020;654;183;346;0	873;0	721;565	372;4	033;0;167;354;0	656;0	704;565	448;4	058;0;25;173;357; ; ; ; ;
13040;655;178;347;0	873;0	721;565	372;4	040;0;166;352;0	656;0	704;565	448;4	072;0;25;173;357; ; ; ; ;
13060;656;212;362;0	873;0	721;565	372;3	986;0;196;366;0	656;0	703;565	448;4	074;0; ; ; ; ; ; ; ;
13080;657;385;449;0	870;0	721;565	372;4	063;0;354;453;0	654;0	704;565	448;4	100;0; ; ; ; ; ; ; ;
13100;658;426;456;0	869;0	721;565	372;4	038;0;392;453;0	653;0	703;565	448;4	073;0; ; ; ; ; ; ; ;
13120;659;468;460;0	869;0	719;568	400;4	051;0;431;452;0	652;0	702;566	951;4	091;0; ; ; ; ; ; ; ;
13140;660;429;458;0	868;0	718;568	400;3	986;0;402;456;0	652;0	702;566	951;4	035;0;26;417;456; ; ; ; ;
13160;661;-800;-600;0	651;0	701;-1	000;-1	000;4;404;460;0	651;0	701;566	951;3	981;0;26;417;456; ; ; ; ;
13180;662;433;462;0	867;0	716;568	400;3	972;0;402;462;0	650;0	699;566	951;3	987;0;26;417;456; ; ; ; ;
13200;663;434;457;0	866;0	714;568	400;3	986;0;401;456;0	650;0	698;566	951;3	951;0;26;417;456; ; ; ; ;
13220;664;434;456;0	866;0	712;569	549;3	993;0;402;457;0	649;0	696;569	365;3	959;0;26;417;456; ; ; ; ;
13240;665;433;457;0	866;0	710;569	549;3	962;0;405;456;0	649;0	695;569	365;3	991;0;26;417;456; ; ; ; ;
13260;666;436;458;0	865;0	709;569	549;3	948;0;403;460;0	649;0	694;569	365;3	942;0;26;417;456; ; ; ; ;
13279;667;436;457;0	865;0	707;569	549;3	958;0;401;455;0	649;0	692;569	365;3	970;0;26;417;456; ; ; ; ;
13300;668;437;455;0	865;0	706;569	549;3	971;0;403;455;0	649;0	691;569	365;3	951;0;26;417;456; ; ; ; ;
13319;669;437;454;0	865;0	704;570	914;3	976;0;403;453;0	649;0	690;570	549;3	971;0;26;417;456; ; ; ; ;
13339;670;434;453;0	865;0	704;570	914;3	959;0;396;457;0	648;0	690;570	549;3	965;0;26;417;456; ; ; ; ;
13359;671;442;450;0	864;0	704;570	914;3	961;0;408;459;0	648;0	690;570	549;3	975;0;26;417;456; ; ; ; ;
13379;672;527;444;0	862;0	703;570	914;3	948;0;490;457;0	646;0	689;570	549;4	011;0;27;512;446; ; ; ; ;
13399;673;528;440;0	862;0	703;570	914;3	940;0;493;458;0	646;0	689;570	549;4	002;0;27;512;446; ; ; ; ;
13419;674;529;437;0	861;0	702;571	187;3	938;0;496;456;0	645;0	689;572	892;4	008;0;27;512;446; ; ; ; ;
13439;675;527;439;0	860;0	702;571	187;4	004;0;502;453;0	644;0	689;572	892;4	014;0;27;512;446; ; ; ; ;
13459;676;529;444;0	858;0	702;571	187;3	997;0;498;451;0	643;0	690;572	892;3	998;0;27;512;446; ; ; ; ;
13479;677;530;444;0	857;0	702;571	187;4	046;0;498;455;0	641;0	690;572	892;4	052;0;27;512;446; ; ; ; ;
13499;678;529;440;0	856;0	702;571	187;3	977;0;497;457;0	640;0	690;572	892;4	068;0;27;512;446; ; ; ; ;
13519;679;530;441;0	854;0	701;571	943;3	988;0;497;456;0	638;0	690;573	800;4	090;0;27;512;446; ; ; ; ;
13539;680;533;441;0	852;0	701;571	943;4	022;0;503;451;0	636;0	690;573	800;4	114;0;27;512;446; ; ; ; ;
13559;681;531;443;0	850;0	700;571	943;4	081;0;503;452;0	635;0	690;573	800;4	117;0;27;512;446; ; ; ; ;
13579;682;529;444;0	848;0	699;571	943;4	073;0;500;455;0	633;0	690;573	800;4	123;0;27;512;446; ; ; ; ;
13598;683;530;444;0	847;0	698;571	943;4	096;0;500;454;0	631;0	689;573	800;4	137;0;27;512;446; ; ; ; ;
13618;684;529;445;0	845;0	697;571	155;4	093;0;501;453;0	629;0	689;574	201;4	144;0;27;512;446; ; ; ; ;
13638;685;532;442;0	843;0	696;571	155;4	093;0;497;451;0	627;0	689;574	201;4	141;0;27;512;446; ; ; ; ;
13658;686;531;442;0	842;0	696;571	155;4	101;0;498;451;0	626;0	690;574	201;4	135;0;27;512;446; ; ; ; ;
13678;687;525;441;0	840;0	696;571	155;4	090;0;501;451;0	625;0	690;574	201;4	115;0;27;512;446; ; ; ; ;
13698;688;530;442;0	839;0	697;571	155;4	119;0;497;451;0	624;0	691;574	201;4	132;0;27;512;446; ; ; ; ;
13718;689;528;441;0	839;0	697;571	821;4	127;0;497;452;0	623;0	691;573	177;4	118;0;27;512;446; ; ; ; ;
13738;690;530;436;0	839;0	697;571	821;4	069;0;495;452;0	623;0	692;573	177;4	093;0;27;512;446; ; ; ; ;
13758;691;529;439;0	839;0	697;571	821;4	097;0;493;452;0	623;0	692;573	177;4	105;0;27;512;446; ; ; ; ;
13778;692;502;432;0	839;0	697;571	821;4	082;0;486;444;0	623;0	691;573	177;4	120;0;27;512;446; ; ; ; ;
13798;693;459;399;0	840;0	696;571	821;4	078;0;434;415;0	624;0	691;573	177;4	090;0;28;440;409; ; ; ; ;
13818;694;446;395;0	840;0	696;572	205;4	092;0;426;408;0	625;0	690;574	697;4	110;0;28;440;409; ; ; ; ;
13838;695;461;407;0	841;0	696;572	205;4	132;0;431;416;0	625;0	690;574	697;4	083;0;28;440;409; ; ; ; ;
13858;696;459;402;0	841;0	695;572	205;4	092;0;426;414;0	626;0	689;574	697;4	104;0;28;440;409; ; ; ; ;
13877;697;454;404;0	842;0	694;572	205;4	139;0;428;413;0	626;0	688;574	697;4	123;0;28;440;409; ; ; ; ;
13897;698;456;409;0	842;0	693;572	205;4	136;0;427;413;0	627;0	687;574	697;4	130;0;28;440;409; ; ; ; ;
13917;699;454;406;0	843;0	692;573	395;4	136;0;429;413;0	627;0	685;575	371;4	143;0;28;440;409; ; ; ; ;
13937;700;460;406;0	844;0	692;573	395;4	158;0;429;413;0	628;0	685;575	371;4	163;0;28;440;409; ; ; ; ;
13957;701;463;405;0	844;0	692;573	395;4	151;0;425;415;0	629;0	684;575	371;4	155;0;28;440;409; ; ; ; ;
13977;702;462;406;0	845;0	692;573	395;4	157;0;425;414;0	629;0	684;575	371;4	129;0;28;440;409; ; ; ; ;
13997;703;460;405;0	846;0	692;573	395;4	153;0;428;416;0	630;0	684;575	371;4	155;0;28;440;409; ; ; ; ;
14017;704;461;405;0	846;0	692;574	081;4	160;0;425;416;0	631;0	684;575	517;4	147;0;28;440;409; ; ; ; ;
14037;705;459;404;0	847;0	693;574	081;4	117;0;424;414;0	632;0	684;575	517;4	148;0;28;440;409; ; ; ; ;
14057;706;458;407;0	848;0	693;574	081;4	144;0;420;415;0	632;0	684;575	517;4	179;0;28;440;409; ; ; ; ;
14077;707;455;406;0	848;0	692;574	081;4	117;0;422;421;0	633;0	683;575	517;4	150;0;28;440;409; ; ; ; ;
14097;708;445;407;0	849;0	692;574	081;4	093;0;416;418;0	634;0	683;575	517;4	126;0;28;440;409; ; ; ; ;
14117;709;442;405;0	850;0	692;575	572;4	108;0;415;420;0	635;0	682;575	841;4	135;0;28;440;409; ; ; ; ;
14137;710;393;426;0	850;0	692;575	572;4	199;0;358;429;0	635;0	682;575	841;4	180;0;29;373;424; ; ; ; ;
14157;711;392;425;0	850;0	692;575	572;4	126;0;362;428;0	635;0	681;575	841;4	153;0;29;373;424; ; ; ; ;
14177;712;392;425;0	850;0	691;575	572;4	130;0;358;429;0	635;0	680;575	841;4	142;0;29;373;424; ; ; ; ;
14196;713;389;421;0	850;0	690;575	572;4	145;0;358;432;0	635;0	680;575	841;4	156;0;29;373;424; ; ; ; ;
14216;714;389;421;0	850;0	689;574	229;4	144;0;359;432;0	635;0	678;576	017;4	155;0;29;373;424; ; ; ; ;
14236;715;391;421;0	849;0	689;574	229;4	132;0;360;430;0	634;0	678;576	017;4	164;0;29;373;424; ; ; ; ;
14256;716;392;427;0	849;0	688;574	229;4	190;0;360;431;0	634;0	677;576	017;4	151;0;29;373;424; ; ; ; ;
14276;717;390;423;0	849;0	688;574	229;4	173;0;359;427;0	634;0	677;576	017;4	177;0;29;373;424; ; ; ; ;
14296;718;388;425;0	850;0	688;574	229;4	223;0;364;431;0	635;0	677;576	017;4	225;0;29;373;424; ; ; ; ;
14316;719;387;421;0	850;0	687;576	865;4	246;0;364;430;0	635;0	676;576	532;4	234;0;29;373;424; ; ; ; ;
14336;720;387;426;0	850;0	688;576	865;4	286;0;361;429;0	635;0	677;576	532;4	260;0;29;373;424; ; ; ; ;
14356;721;387;419;0	851;0	689;576	865;4	299;0;355;432;0	636;0	677;576	532;4	284;0;29;373;424; ; ; ; ;
14376;722;384;425;0	851;0	689;576	865;4	298;0;360;430;0	636;0	678;576	532;4	302;0;29;373;424; ; ; ; ;
14396;723;387;425;0	852;0	690;576	865;4	301;0;358;431;0	636;0	678;576	532;4	325;0;29;373;424; ; ; ; ;
14416;724;387;428;0	852;0	690;574	038;4	281;0;356;431;0	637;0	678;576	271;4	342;0;29;373;424; ; ; ; ;
14436;725;385;431;0	852;0	691;574	038;4	335;0;360;428;0	637;0	679;576	271;4	354;0;29;373;424; ; ; ; ;
14456;726;389;425;0	852;0	692;574	038;4	336;0;361;431;0	637;0	680;576	271;4	332;0;29;373;424; ; ; ; ;
14475;727;384;424;0	852;0	692;574	038;4	313;0;362;432;0	637;0	680;576	271;4	353;0;29;373;424; ; ; ; ;
14495;728;382;426;0	853;0	693;574	038;4	279;0;359;429;0	638;0	681;576	271;4	363;0;29;373;424; ; ; ; ;
14515;729;382;425;0	853;0	693;574	301;4	271;0;360;431;0	638;0	681;576	130;4	357;0;29;373;424; ; ; ; ;
14535;730;389;426;0	854;0	694;574	301;4	306;0;364;430;0	638;0	681;576	130;4	379;0;29;373;424; ; ; ; ;
14555;731;382;426;0	854;0	694;574	301;4	308;0;363;425;0	639;0	682;576	130;4	375;0;29;373;424; ; ; ; ;
14575;732;388;424;0	854;0	694;574	301;4	293;0;363;425;0	639;0	682;576	130;4	388;0;29;373;424; ; ; ; ;
14595;733;388;428;0	854;0	695;574	301;4	327;0;362;426;0	639;0	682;576	130;4	399;0;29;373;424; ; ; ; ;
14615;734;387;426;0	855;0	694;574	983;4	331;0;362;427;0	639;0	681;574	634;4	391;0;29;373;424; ; ; ; ;
14635;735;382;424;0	855;0	695;574	983;4	294;0;363;428;0	640;0	682;574	634;4	391;0;29;373;424; ; ; ; ;
14655;736;384;428;0	855;0	695;574	983;4	318;0;363;428;0	639;0	682;574	634;4	387;0;29;373;424; ; ; ; ;
14675;737;385;428;0	854;0	695;574	983;4	340;0;362;431;0	639;0	682;574	634;4	375;0;29;373;424; ; ; ; ;
14695;738;380;413;0	854;0	694;574	983;4	297;0;357;421;0	639;0	681;574	634;4	361;0;29;373;424; ; ; ; ;
14715;739;382;415;0	854;0	694;574	225;4	309;0;356;420;0	639;0	681;576	303;4	366;0;29;373;424; ; ; ; ;
14735;740;388;418;0	854;0	694;574	225;4	294;0;359;419;0	639;0	682;576	303;4	305;0;29;373;424; ; ; ; ;
14755;741;381;422;0	853;0	694;574	225;4	283;0;360;421;0	638;0	682;576	303;4	333;0;29;373;424; ; ; ; ;
14775;742;383;420;0	853;0	695;574	225;4	289;0;359;424;0	638;0	682;576	303;4	306;0;29;373;424; ; ; ; ;
14794;743;381;421;0	852;0	695;574	225;4	240;0;360;419;0	637;0	682;576	303;4	280;0;29;373;424; ; ; ; ;
14814;744;382;419;0	852;0	694;575	981;4	244;0;360;420;0	637;0	682;577	084;4	291;0;29;373;424; ; ; ; ;
14834;745;384;419;0	852;0	694;575	981;4	189;0;359;422;0	637;0	682;577	084;4	229;0;29;373;424; ; ; ; ;
14854;746;385;421;0	852;0	694;575	981;4	170;0;363;422;0	637;0	682;577	084;4	216;0;29;373;424; ; ; ; ;
14874;747;380;417;0	851;0	694;575	981;4	136;0;357;421;0	636;0	682;577	084;4	210;0;29;373;424; ; ; ; ;
14894;748;385;420;0	851;0	694;575	981;4	112;0;363;416;0	636;0	683;577	084;4	146;0;29;373;424; ; ; ; ;
14914;749;384;421;0	850;0	694;575	412;4	084;0;361;416;0	635;0	683;576	348;4	127;0;29;373;424; ; ; ; ;
14934;750;390;420;0	849;0	696;575	412;4	109;0;362;423;0	634;0	686;576	348;4	112;0;29;373;424; ; ; ; ;
14954;751;382;418;0	848;0	698;575	412;4	040;0;361;424;0	633;0	688;576	348;4	080;0;29;373;424; ; ; ; ;
14974;752;386;417;0	847;0	701;575	412;4	059;0;362;425;0	633;0	691;576	348;4	058;0;29;373;424; ; ; ; ;
14994;753;387;425;0	847;0	703;575	412;4	031;0;362;426;0	632;0	694;576	348;4	040;0;29;373;424; ; ; ; ;
15014;754;384;425;0	846;0	704;574	667;4	029;0;362;425;0	631;0	695;577	865;4	041;0;29;373;424; ; ; ; ;
15034;755;468;406;0	845;0	705;574	667;3	960;0;447;411;0	630;0	696;577	865;4	012;0; ; ; ; ; ; ; ;
15054;756;508;394;0	843;0	704;574	667;3	951;0;481;399;0	629;0	696;577	865;4	016;0;30;500;394; ; ; ; ;
15073;757;514;394;0	844;0	704;574	667;3	926;0;493;400;0	629;0	695;577	865;4	016;0;30;500;394; ; ; ; ;
15095;758;514;396;0	844;0	702;574	667;3	913;0;491;396;0	629;0	694;577	865;4	004;0;30;500;394; ; ; ; ;
15113;759;514;400;0	844;0	701;572	646;3	886;0;487;398;0	629;0	693;575	512;3	990;0;30;500;394; ; ; ; ;
15133;760;513;394;0	844;0	702;572	646;3	906;0;487;398;0	629;0	693;575	512;3	944;0;30;500;394; ; ; ; ;
15153;761;511;389;0	845;0	702;572	646;3	882;0;490;395;0	630;0	693;575	512;3	965;0;30;500;394; ; ; ; ;
15173;762;512;388;0	846;0	703;572	646;3	885;0;486;402;0	631;0	694;575	512;3	968;0;30;500;394; ; ; ; ;
15193;763;513;385;0	847;0	704;572	646;3	897;0;488;395;0	632;0	694;575	512;3	976;0;30;500;394; ; ; ; ;
15213;764;513;383;0	849;0	704;573	000;3	887;0;488;397;0	633;0	694;575	980;3	984;0;30;500;394; ; ; ; ;
15233;765;513;391;0	850;0	706;573	000;3	911;0;490;397;0	634;0	695;575	980;3	994;0;30;500;394; ; ; ; ;
15253;766;509;394;0	851;0	706;573	000;3	914;0;485;398;0	636;0	695;575	980;4	020;0;30;500;394; ; ; ; ;
15273;767;515;386;0	852;0	707;573	000;3	918;0;489;400;0	637;0	695;575	980;3	992;0;30;500;394; ; ; ; ;
15293;768;517;389;0	853;0	707;573	000;3	947;0;490;396;0	638;0	695;575	980;3	982;0;30;500;394; ; ; ; ;
15313;769;517;389;0	854;0	706;573	106;3	953;0;488;396;0	639;0	694;576	757;3	992;0;30;500;394; ; ; ; ;
15333;770;520;384;0	855;0	707;573	106;3	928;0;488;399;0	640;0	694;576	757;4	022;0;30;500;394; ; ; ; ;
15353;771;510;391;0	856;0	707;573	106;3	899;0;486;403;0	641;0	694;576	757;3	969;0;30;500;394; ; ; ; ;
15372;772;511;388;0	857;0	707;573	106;3	911;0;490;402;0	642;0	694;576	757;3	985;0;30;500;394; ; ; ; ;
15392;773;508;388;0	858;0	707;573	106;3	886;0;487;398;0	643;0	693;576	757;4	019;0;30;500;394; ; ; ; ;
15413;774;508;387;0	858;0	706;573	430;3	887;0;488;399;0	643;0	692;577	503;4	001;0;30;500;394; ; ; ; ;
15432;775;508;391;0	858;0	706;573	430;3	888;0;485;405;0	643;0	692;577	503;3	976;0;30;500;394; ; ; ; ;
15452;776;581;375;0	857;0	705;573	430;3	881;0;563;387;0	643;0	691;577	503;3	995;0; ; ; ; ; ; ; ;
15472;777;636;369;0	856;0	704;573	430;3	880;0;613;377;0	642;0	690;577	503;4	001;0;31;623;371; ; ; ; ;
15492;778;638;369;0	856;0	703;573	430;3	910;0;618;379;0	642;0	689;577	503;4	042;0;31;623;371; ; ; ; ;
15512;779;640;367;0	856;0	701;574	005;3	912;0;620;385;0	642;0	687;574	159;4	036;0;31;623;371; ; ; ; ;
15532;780;635;365;0	857;0	700;574	005;3	949;0;611;379;0	643;0	687;574	159;4	007;0;31;623;371; ; ; ; ;
15552;781;636;371;0	857;0	699;574	005;3	949;0;605;379;0	643;0	686;574	159;4	008;0;31;623;371; ; ; ; ;
15572;782;634;365;0	858;0	698;574	005;3	987;0;610;375;0	644;0	685;574	159;4	051;0;31;623;371; ; ; ; ;
15592;783;634;368;0	858;0	697;574	005;3	996;0;611;378;0	644;0	684;574	159;4	040;0;31;623;371; ; ; ; ;
15612;784;636;368;0	858;0	696;575	683;4	016;0;610;375;0	644;0	682;575	535;4	038;0;31;623;371; ; ; ; ;
15632;785;635;368;0	857;0	696;575	683;4	023;0;610;374;0	644;0	682;575	535;4	103;0;31;623;371; ; ; ; ;
15652;786;639;355;0	857;0	695;575	683;4	061;0;608;378;0	644;0	681;575	535;4	093;0;31;623;371; ; ; ; ;
15671;787;638;364;0	858;0	694;575	683;4	065;0;605;376;0	644;0	680;575	535;4	126;0;31;623;371; ; ; ; ;
15693;788;637;360;0	858;0	694;575	683;4	042;0;605;380;0	645;0	679;575	535;4	126;0;31;623;371; ; ; ; ;
15711;789;638;365;0	859;0	693;575	084;4	060;0;606;377;0	646;0	678;578	168;4	144;0;31;623;371; ; ; ; ;
15732;790;640;360;0	859;0	692;575	084;4	079;0;608;381;0	646;0	677;578	168;4	131;0;31;623;371; ; ; ; ;
15751;791;634;369;0	860;0	692;575	084;4	101;0;610;379;0	646;0	677;578	168;4	151;0;31;623;371; ; ; ; ;
15772;792;638;362;0	860;0	692;575	084;4	073;0;605;377;0	646;0	676;578	168;4	174;0;31;623;371; ; ; ; ;
15791;793;638;367;0	859;0	691;575	084;4	054;0;608;380;0	646;0	675;578	168;4	174;0;31;623;371; ; ; ; ;
15812;794;639;361;0	859;0	690;578	184;4	077;0;609;377;0	646;0	674;579	469;4	182;0;31;623;371; ; ; ; ;
15831;795;640;355;0	859;0	689;578	184;4	069;0;609;378;0	646;0	674;579	469;4	187;0;31;623;371; ; ; ; ;
15852;796;641;360;0	858;0	689;578	184;4	074;0;607;373;0	645;0	673;579	469;4	143;0;31;623;371; ; ; ; ;
15871;797;641;364;0	857;0	688;578	184;4	096;0;608;376;0	644;0	672;579	469;4	149;0;31;623;371; ; ; ; ;
15892;798;643;364;0	856;0	687;578	184;4	047;0;607;377;0	643;0	672;579	469;4	154;0;31;623;371; ; ; ; ;
15911;799;642;365;0	855;0	686;577	491;4	049;0;606;375;0	642;0	671;578	631;4	153;0;31;623;371; ; ; ; ;
15932;800;638;365;0	853;0	685;577	491;4	050;0;609;377;0	640;0	671;578	631;4	112;0;31;623;371; ; ; ; ;
15951;801;634;363;0	851;0	685;577	491;4	016;0;609;382;0	638;0	671;578	631;4	117;0;31;623;371; ; ; ; ;
15972;802;639;358;0	850;0	684;577	491;4	077;0;608;377;0	637;0	670;578	631;4	090;0;31;623;371; ; ; ; ;
15990;803;642;366;0	849;0	683;577	491;4	023;0;612;376;0	636;0	670;578	631;4	114;0;31;623;371; ; ; ; ;
16013;804;643;362;0	848;0	682;579	127;4	057;0;614;376;0	635;0	669;579	902;4	119;0;31;623;371; ; ; ; ;
16030;805;636;361;0	847;0	682;579	127;4	061;0;606;381;0	634;0	670;579	902;4	105;0;31;623;371; ; ; ; ;
16052;806;644;360;0	846;0	682;579	127;4	074;0;611;382;0	633;0	670;579	902;4	128;0;31;623;371; ; ; ; ;
16070;807;642;368;0	845;0	681;579	127;4	041;0;608;382;0	632;0	670;579	902;4	154;0;31;623;371; ; ; ; ;
16092;808;639;363;0	844;0	681;579	127;4	054;0;608;384;0	632;0	670;579	902;4	153;0;31;623;371; ; ; ; ;
16110;809;643;364;0	845;0	680;579	934;4	058;0;611;382;0	632;0	669;583	122;4	174;0;31;623;371; ; ; ; ;
16130;810;371;420;0	847;0	681;579	934;4	115;0;356;417;0	635;0	670;583	122;4	134;0; ; ; ; ; ; ; ;
16150;811;311;427;0	848;0	682;579	934;4	119;0;286;439;0	636;0	671;583	122;4	122;0;32;293;433; ; ; ; ;
16170;812;307;433;0	848;0	682;579	934;4	104;0;279;440;0	636;0	671;583	122;4	128;0;32;293;433; ; ; ; ;
16190;813;310;434;0	849;0	682;579	934;4	085;0;278;436;0	636;0	671;583	122;4	084;0;32;293;433; ; ; ; ;
16210;814;308;434;0	849;0	682;580	374;4	083;0;277;434;0	636;0	671;584	043;4	082;0;32;293;433; ; ; ; ;
16230;815;308;430;0	849;0	684;580	374;4	072;0;275;434;0	636;0	672;584	043;4	073;0;32;293;433; ; ; ; ;
16250;816;306;433;0	849;0	685;580	374;4	085;0;277;437;0	636;0	673;584	043;4	073;0;32;293;433; ; ; ; ;
16270;817;315;432;0	849;0	686;580	374;4	069;0;275;430;0	636;0	673;584	043;4	080;0;32;293;433; ; ; ; ;
16289;818;307;433;0	850;0	686;580	374;4	071;0;280;438;0	637;0	673;584	043;4	079;0;32;293;433; ; ; ; ;
16309;819;310;433;0	850;0	686;580	607;4	075;0;281;437;0	637;0	673;582	564;4	068;0;32;293;433; ; ; ; ;
16329;820;312;426;0	850;0	687;580	607;4	078;0;279;434;0	637;0	674;582	564;4	037;0;32;293;433; ; ; ; ;
16349;821;313;429;0	850;0	687;580	607;4	064;0;278;435;0	637;0	674;582	564;4	047;0;32;293;433; ; ; ; ;
16369;822;315;432;0	850;0	687;580	607;4	090;0;276;438;0	637;0	674;582	564;4	062;0;32;293;433; ; ; ; ;
16389;823;310;434;0	850;0	687;580	607;4	059;0;275;433;0	637;0	675;582	564;4	054;0;32;293;433; ; ; ; ;
16409;824;312;438;0	850;0	687;578	892;4	054;0;273;434;0	637;0	675;582	913;4	064;0;32;293;433; ; ; ; ;
16429;825;310;432;0	850;0	688;578	892;4	024;0;280;437;0	637;0	675;582	913;4	055;0;32;293;433; ; ; ; ;
16449;826;265;451;0	850;0	688;578	892;4	041;0;238;444;0	638;0	675;582	913;4	035;0;33;260;440; ; ; ; ;
16469;827;268;443;0	851;0	688;578	892;4	017;0;237;444;0	638;0	675;582	913;4	059;0;33;260;440; ; ; ; ;
16489;828;262;445;0	852;0	688;578	892;4	028;0;234;450;0	639;0	674;582	913;4	039;0;33;260;440; ; ; ; ;
16509;829;261;446;0	852;0	687;579	562;4	035;0;234;454;0	639;0	674;580	906;4	035;0;33;260;440; ; ; ; ;
16529;830;262;448;0	852;0	688;579	562;4	040;0;236;446;0	639;0	675;580	906;4	017;0;33;260;440; ; ; ; ;
16549;831;260;445;0	852;0	689;579	562;3	996;0;234;444;0	639;0	675;580	906;4	016;0;33;260;440; ; ; ; ;
16568;832;261;448;0	852;0	689;579	562;4	062;0;241;448;0	639;0	675;580	906;4	047;0;33;260;440; ; ; ; ;
16588;833;264;445;0	852;0	689;579	562;4	042;0;240;445;0	640;0	675;580	906;4	034;0;33;260;440; ; ; ; ;
16608;834;264;447;0	853;0	688;578	268;4	028;0;241;443;0	641;0	674;582	338;4	052;0;33;260;440; ; ; ; ;
16628;835;260;444;0	854;0	688;578	268;4	085;0;243;441;0	641;0	674;582	338;4	086;0;33;260;440; ; ; ; ;
16648;836;266;445;0	855;0	688;578	268;4	103;0;244;440;0	642;0	674;582	338;4	102;0;33;260;440; ; ; ; ;
16668;837;273;443;0	855;0	688;578	268;4	084;0;245;443;0	642;0	675;582	338;4	073;0;33;260;440; ; ; ; ;
16688;838;271;441;0	855;0	689;578	268;4	102;0;243;434;0	642;0	675;582	338;4	105;0;33;260;440; ; ; ; ;
16708;839;266;439;0	854;0	689;581	218;4	115;0;244;433;0	642;0	675;582	176;4	096;0;33;260;440; ; ; ; ;
16728;840;278;434;0	854;0	690;581	218;4	156;0;250;438;0	641;0	676;582	176;4	103;0;33;260;440; ; ; ; ;
16748;841;280;437;0	853;0	690;581	218;4	141;0;254;441;0	640;0	676;582	176;4	115;0;33;260;440; ; ; ; ;
16768;842;283;436;0	853;0	690;581	218;4	189;0;254;440;0	640;0	677;582	176;4	126;0;33;260;440; ; ; ; ;
16788;843;282;429;0	852;0	690;581	218;4	185;0;252;444;0	640;0	677;582	176;4	135;0;33;260;440; ; ; ; ;
16808;844;283;429;0	852;0	690;581	539;4	183;0;254;445;0	639;0	677;581	640;4	141;0;33;260;440; ; ; ; ;
16828;845;284;432;0	852;0	691;581	539;4	208;0;257;440;0	639;0	678;581	640;4	129;0;33;260;440; ; ; ; ;
16848;846;284;431;0	851;0	690;581	539;4	202;0;257;444;0	638;0	678;581	640;4	165;0;33;260;440; ; ; ; ;
16867;847;290;436;0	850;0	690;581	539;4	224;0;258;442;0	637;0	678;581	640;4	162;0;33;260;440; ; ; ; ;
16887;848;298;429;0	849;0	689;581	539;4	227;0;263;435;0	636;0	678;581	640;4	159;0;33;260;440; ; ; ; ;
16907;849;301;430;0	848;0	688;580	358;4	221;0;263;434;0	635;0	676;584	166;4	174;0;33;260;440; ; ; ; ;
16927;850;371;399;0	847;0	687;580	358;4	180;0;338;398;0	635;0	676;584	166;4	170;0;34;365;399; ; ; ; ;
16947;851;374;394;0	847;0	686;580	358;4	185;0;345;391;0	635;0	675;584	166;4	201;0;34;365;399; ; ; ; ;
16967;852;371;395;0	847;0	685;580	358;4	198;0;350;398;0	635;0	674;584	166;4	212;0;34;365;399; ; ; ; ;
16987;853;373;400;0	847;0	684;580	358;4	177;0;348;399;0	634;0	674;584	166;4	200;0;34;365;399; ; ; ; ;
17007;854;374;398;0	847;0	683;580	129;4	181;0;351;397;0	634;0	672;583	820;4	201;0;34;365;399; ; ; ; ;
17027;855;378;398;0	847;0	683;580	129;4	220;0;352;391;0	635;0	672;583	820;4	193;0;34;365;399; ; ; ; ;
17047;856;377;399;0	847;0	682;580	129;4	217;0;349;400;0	635;0	671;583	820;4	209;0;34;365;399; ; ; ; ;
17067;857;373;397;0	847;0	682;580	129;4	207;0;347;396;0	635;0	671;583	820;4	202;0;34;365;399; ; ; ; ;
17087;858;376;397;0	847;0	682;580	129;4	214;0;348;395;0	635;0	671;583	820;4	176;0;34;365;399; ; ; ; ;
17107;859;374;394;0	847;0	681;582	569;4	227;0;347;393;0	635;0	671;584	510;4	185;0;34;365;399; ; ; ; ;
17127;860;375;400;0	846;0	682;582	569;4	221;0;350;394;0	634;0	672;584	510;4	208;0;34;365;399; ; ; ; ;
17147;861;379;397;0	845;0	682;582	569;4	241;0;353;401;0	633;0	673;584	510;4	206;0;34;365;399; ; ; ; ;
17166;862;377;395;0	844;0	682;582	569;4	232;0;351;393;0	632;0	673;584	510;4	183;0;34;365;399; ; ; ; ;
17186;863;382;396;0	843;0	682;582	569;4	232;0;353;398;0	631;0	673;584	510;4	197;0;34;365;399; ; ; ; ;
17206;864;382;392;0	842;0	681;585	024;4	249;0;353;397;0	630;0	673;586	803;4	205;0;34;365;399; ; ; ; ;
17226;865;381;388;0	841;0	682;585	024;4	264;0;357;394;0	629;0	674;586	803;4	217;0;34;365;399; ; ; ; ;
17246;866;384;392;0	840;0	682;585	024;4	251;0;356;395;0	628;0	674;586	803;4	190;0;34;365;399; ; ; ; ;
17266;867;385;395;0	839;0	682;585	024;4	251;0;353;392;0	627;0	675;586	803;4	209;0;34;365;399; ; ; ; ;
17286;868;383;389;0	839;0	683;585	024;4	263;0;354;395;0	626;0	676;586	803;4	218;0;34;365;399; ; ; ; ;
17306;869;383;392;0	838;0	682;584	898;4	255;0;352;394;0	626;0	676;586	471;4	208;0;34;365;399; ; ; ; ;
17326;870;383;394;0	837;0	683;584	898;4	291;0;352;394;0	625;0	677;586	471;4	275;0;34;365;399; ; ; ; ;
17346;871;375;393;0	837;0	683;584	898;4	272;0;357;396;0	625;0	677;586	471;4	280;0;34;365;399; ; ; ; ;
17366;872;375;392;0	837;0	684;584	898;4	325;0;353;398;0	625;0	677;586	471;4	301;0;34;365;399; ; ; ; ;
17386;873;372;395;0	838;0	684;584	898;4	354;0;353;400;0	625;0	677;586	471;4	306;0;34;365;399; ; ; ; ;
17406;874;371;395;0	839;0	683;583	981;4	357;0;352;401;0	626;0	677;587	699;4	320;0;34;365;399; ; ; ; ;
17426;875;377;396;0	839;0	684;583	981;4	380;0;356;394;0	627;0	677;587	699;4	386;0;34;365;399; ; ; ; ;
17446;876;374;403;0	840;0	684;583	981;4	433;0;354;395;0	628;0	677;587	699;4	402;0;34;365;399; ; ; ; ;
17465;877;380;397;0	841;0	684;583	981;4	426;0;352;398;0	629;0	677;587	699;4	416;0;34;365;399; ; ; ; ;
17485;878;378;395;0	842;0	685;583	981;4	480;0;356;401;0	630;0	676;587	699;4	457;0;34;365;399; ; ; ; ;
17505;879;378;398;0	843;0	684;582	816;4	484;0;354;406;0	631;0	675;584	607;4	452;0;34;365;399; ; ; ; ;
17525;880;374;399;0	844;0	685;582	816;4	527;0;352;403;0	632;0	675;584	607;4	459;0;34;365;399; ; ; ; ;
17545;881;378;399;0	845;0	685;582	816;4	498;0;352;400;0	633;0	675;584	607;4	504;0;34;365;399; ; ; ; ;
17565;882;374;402;0	846;0	685;582	816;4	517;0;352;404;0	634;0	675;584	607;4	482;0;34;365;399; ; ; ; ;
17585;883;378;402;0	847;0	685;582	816;4	514;0;356;403;0	635;0	674;584	607;4	477;0;34;365;399; ; ; ; ;
17605;884;376;401;0	848;0	684;585	025;4	528;0;357;401;0	636;0	673;586	281;4	483;0;34;365;399; ; ; ; ;
17625;885;380;400;0	848;0	685;585	025;4	548;0;354;402;0	636;0	673;586	281;4	503;0;34;365;399; ; ; ; ;
17645;886;379;404;0	848;0	684;585	025;4	583;0;354;401;0	636;0	673;586	281;4	515;0;34;365;399; ; ; ; ;
17665;887;375;405;0	848;0	684;585	025;4	533;0;354;401;0	637;0	672;586	281;4	509;0;34;365;399; ; ; ; ;
17685;888;377;402;0	849;0	684;585	025;4	527;0;354;402;0	637;0	672;586	281;4	485;0;34;365;399; ; ; ; ;
17705;889;375;403;0	850;0	683;585	851;4	527;0;355;400;0	638;0	671;588	728;4	505;0;34;365;399; ; ; ; ;
17725;890;377;404;0	850;0	683;585	851;4	530;0;352;399;0	638;0	671;588	728;4	518;0;34;365;399; ; ; ; ;
17744;891;379;403;0	850;0	683;585	851;4	490;0;356;403;0	639;0	671;588	728;4	480;0;34;365;399; ; ; ; ;
17764;892;379;408;0	850;0	682;585	851;4	482;0;349;395;0	639;0	670;588	728;4	451;0;34;365;399; ; ; ; ;
17784;893;379;402;0	850;0	682;585	851;4	499;0;352;406;0	639;0	669;588	728;4	463;0;34;365;399; ; ; ; ;
17804;894;379;403;0	850;0	681;584	949;4	493;0;352;405;0	639;0	669;587	469;4	438;0;34;365;399; ; ; ; ;
17824;895;381;404;0	850;0	681;584	949;4	461;0;355;404;0	639;0	669;587	469;4	436;0;34;365;399; ; ; ; ;
17844;896;376;410;0	850;0	680;584	949;4	430;0;356;403;0	639;0	668;587	469;4	428;0;34;365;399; ; ; ; ;
17864;897;377;410;0	850;0	679;584	949;4	392;0;359;403;0	639;0	667;587	469;4	408;0;34;365;399; ; ; ; ;
17884;898;381;404;0	849;0	679;584	949;4	396;0;353;406;0	638;0	667;587	469;4	394;0;34;365;399; ; ; ; ;
17904;899;379;406;0	849;0	678;585	687;4	405;0;354;404;0	638;0	666;589	608;4	397;0;34;365;399; ; ; ; ;
17924;900;377;402;0	848;0	678;585	687;4	379;0;353;403;0	638;0	666;589	608;4	347;0;34;365;399; ; ; ; ;
17944;901;381;413;0	848;0	677;585	687;4	338;0;357;401;0	637;0	666;589	608;4	355;0;34;365;399; ; ; ; ;
17964;902;377;404;0	848;0	677;585	687;4	287;0;354;406;0	637;0	666;589	608;4	333;0;34;365;399; ; ; ; ;
17984;903;374;408;0	848;0	677;585	687;4	280;0;355;406;0	637;0	666;589	608;4	300;0;34;365;399; ; ; ; ;
18004;904;374;409;0	848;0	677;588	971;4	296;0;356;405;0	637;0	666;591	480;4	308;0;34;365;399; ; ; ; ;
18024;905;373;406;0	848;0	677;588	971;4	299;0;352;402;0	638;0	666;591	480;4	300;0;34;365;399; ; ; ; ;
18044;906;373;402;0	849;0	677;588	971;4	270;0;353;405;0	638;0	666;591	480;4	223;0;34;365;399; ; ; ; ;
18063;907;379;406;0	849;0	677;588	971;4	233;0;354;399;0	639;0	666;591	480;4	240;0;34;365;399; ; ; ; ;
18083;908;375;404;0	850;0	677;588	971;4	221;0;352;398;0	639;0	665;591	480;4	247;0;34;365;399; ; ; ; ;
18103;909;377;404;0	850;0	676;587	444;4	199;0;353;399;0	640;0	665;589	778;4	241;0;34;365;399; ; ; ; ;
18123;910;283;396;0	852;0	677;587	444;4	229;0;273;381;0	641;0	665;589	778;4	191;0; ; ; ; ; ; ; ;
18143;911;253;385;0	853;0	677;587	444;4	165;0;237;371;0	643;0	665;589	778;4	166;0;35;248;375; ; ; ; ;
18163;912;260;382;0	854;0	678;587	444;4	187;0;237;365;0	644;0	665;589	778;4	181;0;35;248;375; ; ; ; ;
18183;913;263;381;0	855;0	678;587	444;4	136;0;237;370;0	644;0	665;589	778;4	169;0;35;248;375; ; ; ; ;
18203;914;266;383;0	856;0	678;584	853;4	116;0;237;367;0	645;0	665;590	080;4	178;0;35;248;375; ; ; ; ;
18223;915;262;392;0	857;0	679;584	853;4	117;0;240;368;0	646;0	666;590	080;4	160;0;35;248;375; ; ; ; ;
18243;916;263;385;0	857;0	680;584	853;4	095;0;233;369;0	646;0	666;590	080;4	121;0;35;248;375; ; ; ; ;
18263;917;263;385;0	858;0	681;584	853;4	095;0;235;364;0	647;0	666;590	080;4	091;0;35;248;375; ; ; ; ;
18283;918;261;385;0	858;0	681;584	853;4	096;0;237;368;0	647;0	667;590	080;4	089;0;35;248;375; ; ; ; ;
18303;919;262;386;0	859;0	681;584	568;4	094;0;234;369;0	648;0	667;589	053;4	081;0;35;248;375; ; ; ; ;
18323;920;260;390;0	860;0	682;584	568;4	057;0;234;368;0	648;0	667;589	053;4	066;0;35;248;375; ; ; ; ;
18343;921;264;384;0	860;0	682;584	568;4	033;0;234;365;0	649;0	667;589	053;4	088;0;35;248;375; ; ; ; ;
18362;922;259;388;0	860;0	682;584	568;4	030;0;240;368;0	650;0	667;589	053;4	048;0;35;248;375; ; ; ; ;
18382;923;263;381;0	861;0	683;584	568;4	033;0;233;363;0	650;0	667;589	053;4	067;0;35;248;375; ; ; ; ;
18402;924;261;381;0	861;0	682;584	722;4	033;0;235;364;0	650;0	667;588	544;4	065;0;35;248;375; ; ; ; ;
18422;925;260;382;0	861;0	683;584	722;4	009;0;233;371;0	651;0	667;588	544;4	007;0;35;248;375; ; ; ; ;
18442;926;260;379;0	862;0	683;584	722;4	003;0;236;370;0	651;0	667;588	544;3	998;0;35;248;375; ; ; ; ;
18462;927;301;444;0	862;0	684;584	722;3	988;0;268;431;0	651;0	668;588	544;4	007;0;36;308;462; ; ; ; ;
18482;928;321;469;0	862;0	684;584	722;4	012;0;288;453;0	652;0	668;588	544;4	043;0;36;308;462; ; ; ; ;
18502;929;340;492;0	862;0	684;586	754;4	019;0;303;476;0	652;0	667;586	781;4	032;0;36;308;462; ; ; ; ;
18522;930;319;470;0	863;0	684;586	754;3	998;0;293;459;0	652;0	667;586	781;4	014;0;36;308;462; ; ; ; ;
18542;931;324;467;0	863;0	684;586	754;4	037;0;289;461;0	653;0	667;586	781;4	000;0;36;308;462; ; ; ; ;
18562;932;315;466;0	863;0	684;586	754;4	058;0;289;463;0	653;0	667;586	781;4	003;0;36;308;462; ; ; ; ;
18582;933;327;467;0	864;0	684;586	754;4	029;0;292;462;0	653;0	667;586	781;4	036;0;36;308;462; ; ; ; ;
18602;934;325;465;0	864;0	683;588	202;4	043;0;290;461;0	654;0	666;589	458;4	049;0;36;308;462; ; ; ; ;
18622;935;323;467;0	865;0	683;588	202;4	080;0;293;456;0	654;0	666;589	458;4	057;0;36;308;462; ; ; ; ;
18642;936;330;470;0	865;0	683;588	202;4	112;0;290;457;0	655;0	666;589	458;4	081;0;36;308;462; ; ; ; ;
18661;937;323;466;0	866;0	683;588	202;4	114;0;295;454;0	655;0	665;589	458;4	127;0;36;308;462; ; ; ; ;
18681;938;324;458;0	866;0	683;588	202;4	116;0;290;456;0	656;0	665;589	458;4	093;0;36;308;462; ; ; ; ;
18701;939;327;458;0	866;0	682;587	055;4	109;0;292;455;0	656;0	664;591	222;4	125;0;36;308;462; ; ; ; ;
18721;940;318;468;0	866;0	682;587	055;4	143;0;295;454;0	656;0	664;591	222;4	163;0;36;308;462; ; ; ; ;
18741;941;322;464;0	866;0	682;587	055;4	150;0;294;452;0	656;0	664;591	222;4	159;0;36;308;462; ; ; ; ;
18761;942;326;468;0	867;0	681;587	055;4	177;0;287;450;0	656;0	664;591	222;4	215;0;36;308;462; ; ; ; ;
18781;943;330;470;0	867;0	681;587	055;4	207;0;292;453;0	657;0	663;591	222;4	197;0;36;308;462; ; ; ; ;
18801;944;333;468;0	867;0	681;588	434;4	232;0;290;455;0	657;0	663;587	514;4	187;0;36;308;462; ; ; ; ;
18821;945;322;460;0	867;0	681;588	434;4	169;0;288;463;0	657;0	663;587	514;4	160;0;36;308;462; ; ; ; ;
18841;946;327;469;0	867;0	681;588	434;4	174;0;289;457;0	657;0	663;587	514;4	155;0;36;308;462; ; ; ; ;
18861;947;330;472;0	867;0	680;588	434;4	175;0;294;457;0	657;0	662;587	514;4	138;0;36;308;462; ; ; ; ;
18881;948;325;467;0	867;0	680;588	434;4	188;0;291;459;0	657;0	662;587	514;4	109;0;36;308;462; ; ; ; ;
18901;949;327;466;0	867;0	679;589	704;4	201;0;292;456;0	657;0	661;591	711;4	126;0;36;308;462; ; ; ; ;
18921;950;333;466;0	867;0	679;589	704;4	175;0;300;448;0	657;0	661;591	711;4	116;0;36;308;462; ; ; ; ;
18940;951;372;431;0	866;0	678;589	704;4	140;0;344;422;0	657;0	660;591	711;4	132;0;37;374;417; ; ; ; ;
18960;952;386;426;0	866;0	677;589	704;4	088;0;358;418;0	657;0	659;591	711;4	099;0;37;374;417; ; ; ; ;
18980;953;386;426;0	866;0	677;589	704;4	095;0;362;417;0	657;0	659;591	711;4	071;0;37;374;417; ; ; ; ;
19000;954;386;424;0	867;0	677;592	327;4	120;0;366;414;0	657;0	658;593	757;4	081;0;37;374;417; ; ; ; ;
19020;955;389;415;0	867;0	677;592	327;4	111;0;364;411;0	658;0	658;593	757;4	101;0;37;374;417; ; ; ; ;
19040;956;387;417;0	866;0	677;592	327;4	073;0;368;414;0	658;0	658;593	757;4	082;0;37;374;417; ; ; ; ;
19060;957;386;419;0	866;0	677;592	327;4	114;0;360;412;0	657;0	658;593	757;4	077;0;37;374;417; ; ; ; ;
19080;958;390;422;0	866;0	677;592	327;4	082;0;363;410;0	657;0	658;593	757;4	064;0;37;374;417; ; ; ; ;
19100;959;389;424;0	866;0	677;592	049;4	097;0;363;411;0	657;0	657;594	081;4	059;0;37;374;417; ; ; ; ;
19120;960;392;426;0	865;0	678;592	049;4	068;0;364;411;0	656;0	658;594	081;4	072;0;37;374;417; ; ; ; ;
19140;961;388;417;0	865;0	679;592	049;4	070;0;360;416;0	656;0	659;594	081;4	061;0;37;374;417; ; ; ; ;
19160;962;388;422;0	864;0	679;592	049;4	019;0;363;410;0	655;0	660;594	081;4	066;0;37;374;417; ; ; ; ;
19180;963;383;416;0	864;0	680;592	049;4	055;0;362;417;0	655;0	660;594	081;4	070;0;37;374;417; ; ; ; ;
19200;964;381;419;0	864;0	680;590	985;4	035;0;360;417;0	655;0	660;592	275;4	054;0;37;374;417; ; ; ; ;
19220;965;387;424;0	864;0	681;590	985;3	999;0;363;413;0	655;0	661;592	275;4	040;0;37;374;417; ; ; ; ;
19240;966;432;418;0	864;0	682;590	985;4	012;0;409;417;0	655;0	662;592	275;4	040;0; ; ; ; ; ; ; ;
19259;967;476;428;0	863;0	682;590	985;4	011;0;439;426;0	654;0	662;592	275;4	042;0;38;458;438; ; ; ; ;
19279;968;474;417;0	863;0	683;590	985;3	994;0;447;422;0	654;0	662;592	275;4	023;0;38;458;438; ; ; ; ;
19299;969;473;421;0	863;0	683;591	214;4	002;0;454;428;0	654;0	662;591	262;4	015;0;38;458;438; ; ; ; ;
19319;970;475;422;0	863;0	683;591	214;3	989;0;444;425;0	654;0	663;591	262;3	999;0;38;458;438; ; ; ; ;
19339;971;477;426;0	862;0	683;591	214;3	978;0;444;420;0	653;0	663;591	262;3	992;0;38;458;438; ; ; ; ;
19359;972;478;425;0	862;0	683;591	214;3	992;0;443;430;0	653;0	663;591	262;4	003;0;38;458;438; ; ; ; ;
19379;973;472;426;0	862;0	683;591	214;4	013;0;440;425;0	653;0	663;591	262;4	030;0;38;458;438; ; ; ; ;
19399;974;472;426;0	862;0	681;590	826;4	011;0;439;424;0	653;0	662;592	193;4	038;0;38;458;438; ; ; ; ;
19419;975;475;422;0	862;0	681;590	826;4	003;0;445;428;0	653;0	661;592	193;3	976;0;38;458;438; ; ; ; ;
19439;976;479;418;0	862;0	680;590	826;3	979;0;446;429;0	653;0	660;592	193;4	016;0;38;458;438; ; ; ; ;
19459;977;476;433;0	862;0	679;590	826;4	059;0;446;420;0	653;0	660;592	193;4	051;0;38;458;438; ; ; ; ;
19479;978;472;423;0	862;0	679;590	826;4	004;0;440;430;0	653;0	659;592	193;4	033;0;38;458;438; ; ; ; ;
19499;979;473;423;0	862;0	679;592	098;4	021;0;441;426;0	653;0	659;594	486;4	065;0;38;458;438; ; ; ; ;
19519;980;475;428;0	862;0	679;592	098;4	023;0;444;427;0	653;0	659;594	486;4	066;0;38;458;438; ; ; ; ;
19538;981;479;429;0	863;0	679;592	098;4	028;0;445;427;0	654;0	659;594	486;4	034;0;38;458;438; ; ; ; ;
19558;982;477;432;0	864;0	679;592	098;4	061;0;447;427;0	655;0	659;594	486;4	070;0;38;458;438; ; ; ; ;
19578;983;479;429;0	864;0	680;592	098;4	026;0;444;434;0	655;0	659;594	486;4	047;0;38;458;438; ; ; ; ;
19598;984;478;431;0	865;0	680;591	500;4	033;0;445;436;0	656;0	659;593	067;4	030;0;38;458;438; ; ; ; ;
19618;985;475;454;0	865;0	681;591	500;4	057;0;439;448;0	656;0	660;593	067;4	066;0;38;458;438; ; ; ; ;
19638;986;474;452;0	866;0	681;591	500;4	096;0;440;448;0	656;0	660;593	067;4	078;0;38;458;438; ; ; ; ;
19658;987;474;452;0	865;0	681;591	500;4	101;0;442;452;0	656;0	660;593	067;4	058;0;38;458;438; ; ; ; ;
19678;988;479;454;0	865;0	681;591	500;4	080;0;447;456;0	656;0	660;593	067;4	085;0;38;458;438; ; ; ; ;
19698;989;479;453;0	865;0	680;591	020;4	100;0;449;458;0	656;0	660;592	489;4	077;0;38;458;438; ; ; ; ;
19718;990;476;447;0	864;0	680;591	020;4	116;0;448;447;0	655;0	661;592	489;4	087;0;38;458;438; ; ; ; ;
19738;991;482;451;0	863;0	679;591	020;4	155;0;447;450;0	654;0	661;592	489;4	092;0;38;458;438; ; ; ; ;
19758;992;474;450;0	862;0	679;591	020;4	110;0;443;449;0	653;0	661;592	489;4	138;0;38;458;438; ; ; ; ;
19778;993;477;452;0	861;0	679;591	020;4	163;0;446;450;0	652;0	661;592	489;4	143;0;38;458;438; ; ; ; ;
19798;994;477;451;0	860;0	678;591	574;4	155;0;445;450;0	651;0	660;592	431;4	148;0;38;458;438; ; ; ; ;
19818;995;480;444;0	859;0	677;591	574;4	183;0;442;448;0	649;0	660;592	431;4	174;0;38;458;438; ; ; ; ;
19838;996;473;449;0	858;0	676;591	574;4	212;0;438;452;0	649;0	660;592	431;4	160;0;38;458;438; ; ; ; ;
19857;997;476;443;0	857;0	675;591	574;4	186;0;445;450;0	648;0	659;592	431;4	183;0;38;458;438; ; ; ; ;
19877;998;478;445;0	857;0	675;591	574;4	208;0;438;447;0	648;0	659;592	431;4	230;0;38;458;438; ; ; ; ;
19897;999;475;445;0	857;0	674;591	652;4	198;0;441;448;0	648;0	658;592	351;4	233;0;38;458;438; ; ; ; ;
19917;1000;470;442;0	857;0	674;591	652;4	219;0;436;445;0	648;0	658;592	351;4	253;0;38;458;438; ; ; ; ;
19937;1001;470;445;0	857;0	674;591	652;4	216;0;439;445;0	648;0	658;592	351;4	255;0;38;458;438; ; ; ; ;
19957;1002;470;445;0	858;0	675;591	652;4	268;0;433;446;0	649;0	658;592	351;4	271;0;38;458;438; ; ; ; ;
19977;1003;458;443;0	860;0	675;591	652;4	237;0;429;441;0	650;0	658;592	351;4	289;0;38;458;438; ; ; ; ;
19997;1004;457;445;0	861;0	675;590	914;4	244;0;429;438;0	652;0	657;594	919;4	315;0;38;458;438; ; ; ; ;
20017;1005;402;402;0	862;0	676;590	914;4	274;0;371;395;0	653;0	658;594	919;4	294;0;39;382;399; ; ; ; ;
20037;1006;399;397;0	863;0	677;590	914;4	245;0;372;398;0	654;0	658;594	919;4	264;0;39;382;399; ; ; ; ;
20057;1007;398;405;0	865;0	677;590	914;4	294;0;376;396;0	655;0	658;594	919;4	277;0;39;382;399; ; ; ; ;
20077;1008;397;403;0	865;0	678;590	914;4	307;0;373;397;0	656;0	658;594	919;4	281;0;39;382;399; ; ; ; ;
20097;1009;396;404;0	866;0	678;590	157;4	302;0;374;398;0	657;0	658;592	765;4	270;0;39;382;399; ; ; ; ;
20117;1010;403;406;0	867;0	679;590	157;4	354;0;368;395;0	657;0	659;592	765;4	296;0;39;382;399; ; ; ; ;
20136;1011;404;405;0	867;0	679;590	157;4	338;0;372;397;0	657;0	659;592	765;4	331;0;39;382;399; ; ; ; ;
20156;1012;406;406;0	867;0	679;590	157;4	323;0;370;399;0	657;0	659;592	765;4	329;0;39;382;399; ; ; ; ;
20176;1013;402;405;0	866;0	679;590	157;4	344;0;369;400;0	657;0	658;592	765;4	336;0;39;382;399; ; ; ; ;
20196;1014;403;405;0	866;0	678;590	844;4	346;0;371;401;0	657;0	658;593	483;4	343;0;39;382;399; ; ; ; ;
20216;1015;400;409;0	866;0	678;590	844;4	358;0;368;400;0	657;0	658;593	483;4	344;0;39;382;399; ; ; ; ;
20236;1016;396;406;0	866;0	678;590	844;4	350;0;368;396;0	657;0	658;593	483;4	319;0;39;382;399; ; ; ; ;
20256;1017;396;404;0	866;0	678;590	844;4	336;0;372;399;0	657;0	657;593	483;4	342;0;39;382;399; ; ; ; ;
20276;1018;401;404;0	867;0	678;590	844;4	318;0;371;400;0	658;0	657;593	483;4	339;0;39;382;399; ; ; ; ;
20296;1019;399;404;0	867;0	678;591	705;4	315;0;371;399;0	658;0	657;592	778;4	328;0;39;382;399; ; ; ; ;
20316;1020;402;402;0	868;0	679;591	705;4	342;0;371;401;0	659;0	657;592	778;4	357;0;39;382;399; ; ; ; ;
20336;1021;397;405;0	869;0	679;591	705;4	355;0;373;398;0	660;0	657;592	778;4	319;0;39;382;399; ; ; ; ;
20356;1022;399;403;0	870;0	680;591	705;4	355;0;371;399;0	662;0	657;592	778;4	335;0;39;382;399; ; ; ; ;
20376;1023;399;404;0	872;0	681;591	705;4	339;0;375;402;0	663;0	657;592	778;4	344;0;39;382;399; ; ; ; ;
20396;1024;400;404;0	874;0	681;592	453;4	351;0;375;399;0	665;0	657;594	529;4	340;0;39;382;399; ; ; ; ;
20416;1025;400;399;0	876;0	682;592	453;4	327;0;374;397;0	667;0	657;594	529;4	375;0;39;382;399; ; ; ; ;
20436;1026;396;404;0	878;0	682;592	453;4	336;0;370;399;0	669;0	657;594	529;4	386;0;39;382;399; ; ; ; ;
20455;1027;400;400;0	880;0	683;592	453;4	338;0;370;401;0	671;0	656;594	529;4	383;0;39;382;399; ; ; ; ;
20475;1028;399;402;0	881;0	683;592	453;4	363;0;370;401;0	673;0	656;594	529;4	392;0;39;382;399; ; ; ; ;
20495;1029;398;400;0	883;0	684;592	885;4	374;0;370;404;0	674;0	656;593	287;4	384;0;39;382;399; ; ; ; ;
20515;1030;396;400;0	884;0	685;592	885;4	326;0;372;400;0	676;0	656;593	287;4	411;0;39;382;399; ; ; ; ;
20535;1031;397;403;0	885;0	685;592	885;4	406;0;369;400;0	677;0	656;593	287;4	436;0;39;382;399; ; ; ; ;
20555;1032;398;404;0	886;0	685;592	885;4	427;0;369;401;0	677;0	656;593	287;4	457;0;39;382;399; ; ; ; ;
20575;1033;397;399;0	886;0	685;592	885;4	428;0;375;400;0	678;0	656;593	287;4	460;0;39;382;399; ; ; ; ;
20595;1034;398;401;0	886;0	685;591	870;4	421;0;373;401;0	678;0	656;591	955;4	453;0;39;382;399; ; ; ; ;
20615;1035;394;404;0	886;0	686;591	870;4	424;0;372;403;0	678;0	656;591	955;4	471;0;39;382;399; ; ; ; ;
20635;1036;396;405;0	886;0	686;591	870;4	421;0;375;401;0	678;0	656;591	955;4	463;0;39;382;399; ; ; ; ;
20655;1037;399;402;0	887;0	686;591	870;4	477;0;374;401;0	678;0	657;591	955;4	495;0;39;382;399; ; ; ; ;
20675;1038;399;403;0	886;0	687;591	870;4	429;0;374;404;0	678;0	657;591	955;4	490;0;39;382;399; ; ; ; ;
20695;1039;399;402;0	887;0	687;592	505;4	447;0;375;402;0	678;0	658;592	364;4	488;0;39;382;399; ; ; ; ;
20715;1040;397;400;0	886;0	689;592	505;4	475;0;376;407;0	678;0	659;592	364;4	502;0;39;382;399; ; ; ; ;
20735;1041;398;400;0	886;0	689;592	505;4	465;0;379;405;0	678;0	660;592	364;4	465;0;39;382;399; ; ; ; ;
20754;1042;396;405;0	886;0	690;592	505;4	455;0;377;401;0	677;0	661;592	364;4	508;0;39;382;399; ; ; ; ;
20774;1043;391;396;0	886;0	691;592	505;4	432;0;367;394;0	677;0	662;592	364;4	494;0;39;382;399; ; ; ; ;
20794;1044;391;399;0	886;0	691;591	006;4	410;0;367;390;0	677;0	662;593	369;4	493;0;39;382;399; ; ; ; ;
20814;1045;389;403;0	886;0	692;591	006;4	430;0;368;396;0	677;0	663;593	369;4	497;0;39;382;399; ; ; ; ;
20834;1046;391;404;0	886;0	692;591	006;4	420;0;371;395;0	677;0	663;593	369;4	480;0;39;382;399; ; ; ; ;
20854;1047;387;400;0	886;0	693;591	006;4	409;0;373;389;0	678;0	664;593	369;4	473;0;39;382;399; ; ; ; ;
20874;1048;388;400;0	886;0	693;591	006;4	415;0;367;396;0	678;0	664;593	369;4	497;0;39;382;399; ; ; ; ;
20894;1049;388;400;0	887;0	693;591	705;4	415;0;369;395;0	678;0	664;593	132;4	485;0;39;382;399; ; ; ; ;
20914;1050;385;401;0	887;0	694;591	705;4	406;0;368;395;0	679;0	665;593	132;4	463;0;39;382;399; ; ; ; ;
20934;1051;386;405;0	888;0	695;591	705;4	419;0;368;398;0	679;0	665;593	132;4	439;0;39;382;399; ; ; ; ;
20954;1052;386;398;0	888;0	695;591	705;4	411;0;367;394;0	680;0	665;593	132;4	426;0;39;382;399; ; ; ; ;
20974;1053;391;399;0	889;0	695;591	705;4	378;0;368;392;0	680;0	665;593	132;4	414;0;39;382;399; ; ; ; ;
20994;1054;393;400;0	890;0	695;590	463;4	371;0;368;393;0	681;0	665;593	203;4	402;0;39;382;399; ; ; ; ;
21014;1055;387;405;0	890;0	696;590	463;4	335;0;367;392;0	682;0	665;593	203;4	355;0;39;382;399; ; ; ; ;
21034;1056;386;402;0	891;0	696;590	463;4	332;0;367;386;0	682;0	665;593	203;4	342;0;39;382;399; ; ; ; ;
21053;1057;388;409;0	891;0	697;590	463;4	317;0;369;391;0	683;0	666;593	203;4	337;0;39;382;399; ; ; ; ;
21073;1058;394;402;0	892;0	697;590	463;4	279;0;366;398;0	683;0	666;593	203;4	319;0;39;382;399; ; ; ; ;
21093;1059;394;404;0	892;0	697;591	111;4	274;0;366;398;0	684;0	666;591	215;4	296;0;39;382;399; ; ; ; ;
21113;1060;385;397;0	892;0	698;591	111;4	271;0;368;394;0	684;0	666;591	215;4	283;0;39;382;399; ; ; ; ;
21133;1061;389;401;0	892;0	698;591	111;4	237;0;368;395;0	684;0	666;591	215;4	241;0;39;382;399; ; ; ; ;
21153;1062;388;404;0	892;0	698;591	111;4	219;0;368;395;0	684;0	666;591	215;4	233;0;39;382;399; ; ; ; ;
21173;1063;390;406;0	892;0	698;591	111;4	206;0;369;396;0	684;0	666;591	215;4	240;0;39;382;399; ; ; ; ;
21193;1064;390;409;0	892;0	697;591	012;4	192;0;369;393;0	683;0	666;592	990;4	250;0;39;382;399; ; ; ; ;
21213;1065;384;396;0	891;0	697;591	012;4	204;0;368;394;0	682;0	666;592	990;4	244;0;39;382;399; ; ; ; ;
21233;1066;388;394;0	890;0	697;591	012;4	186;0;369;392;0	682;0	666;592	990;4	226;0;39;382;399; ; ; ; ;
21253;1067;389;401;0	889;0	697;591	012;4	184;0;370;390;0	681;0	666;592	990;4	215;0;39;382;399; ; ; ; ;
21273;1068;396;397;0	889;0	696;591	012;4	167;0;372;393;0	681;0	666;592	990;4	212;0;39;382;399; ; ; ; ;
21293;1069;398;397;0	888;0	696;591	727;4	165;0;373;392;0	680;0	665;592	520;4	206;0;39;382;399; ; ; ; ;
21313;1070;385;402;0	888;0	695;591	727;4	194;0;367;393;0	680;0	666;592	520;4	208;0;39;382;399; ; ; ; ;
21333;1071;390;395;0	888;0	695;591	727;4	189;0;370;394;0	679;0	666;592	520;4	197;0;39;382;399; ; ; ; ;
21352;1072;390;403;0	887;0	695;591	727;4	184;0;371;392;0	679;0	665;592	520;4	182;0;39;382;399; ; ; ; ;
21372;1073;387;403;0	887;0	695;591	727;4	189;0;366;394;0	679;0	665;592	520;4	162;0;39;382;399; ; ; ; ;
21392;1074;389;401;0	887;0	694;592	377;4	192;0;368;392;0	679;0	665;593	834;4	158;0;39;382;399; ; ; ; ;
21412;1075;426;388;0	886;0	694;592	377;4	175;0;418;389;0	678;0	665;593	834;4	181;0; ; ; ; ; ; ; ;
21432;1076;565;362;0	884;0	694;592	377;4	127;0;542;365;0	677;0	665;593	834;4	204;0; ; ; ; ; ; ; ;
21453;1077;593;350;0	883;0	693;592	377;4	155;0;568;349;0	676;0	664;593	834;4	202;0;40;586;351; ; ; ; ;
21472;1078;602;354;0	883;0	693;592	377;4	124;0;579;350;0	676;0	664;593	834;4	191;0;40;586;351; ; ; ; ;
21492;1079;609;351;0	883;0	692;589	941;4	116;0;588;353;0	676;0	663;591	687;4	188;0;40;586;351; ; ; ; ;
21512;1080;595;354;0	883;0	692;589	941;4	105;0;574;351;0	675;0	663;591	687;4	149;0;40;586;351; ; ; ; ;
21532;1081;602;355;0	882;0	691;589	941;4	114;0;576;349;0	675;0	662;591	687;4	167;0;40;586;351; ; ; ; ;
21552;1082;596;352;0	882;0	690;589	941;4	085;0;574;350;0	675;0	661;591	687;4	163;0;40;586;351; ; ; ; ;
21573;1083;598;355;0	882;0	690;589	941;4	128;0;574;346;0	674;0	661;591	687;4	164;0;40;586;351; ; ; ; ;
21592;1084;600;353;0	882;0	689;590	713;4	128;0;574;344;0	675;0	660;592	613;4	169;0;40;586;351; ; ; ; ;
21612;1085;591;353;0	882;0	690;590	713;4	113;0;579;348;0	675;0	661;592	613;4	158;0;40;586;351; ; ; ; ;
21632;1086;601;354;0	882;0	690;590	713;4	127;0;574;347;0	675;0	661;592	613;4	150;0;40;586;351; ; ; ; ;
21653;1087;597;357;0	883;0	690;590	713;4	083;0;571;348;0	675;0	661;592	613;4	149;0;40;586;351; ; ; ; ;
21671;1088;590;355;0	883;0	690;590	713;4	114;0;581;350;0	675;0	661;592	613;4	155;0;40;586;351; ; ; ; ;
21693;1089;594;354;0	883;0	689;591	581;4	116;0;579;348;0	675;0	660;593	577;4	157;0;40;586;351; ; ; ; ;
21711;1090;600;352;0	882;0	690;591	581;4	072;0;573;352;0	675;0	660;593	577;4	108;0;40;586;351; ; ; ; ;
21733;1091;597;345;0	882;0	689;591	581;4	059;0;575;352;0	675;0	660;593	577;4	124;0;40;586;351; ; ; ; ;
21751;1092;598;354;0	881;0	689;591	581;4	041;0;579;353;0	674;0	660;593	577;4	062;0;40;586;351; ; ; ; ;
21772;1093;591;351;0	881;0	689;591	581;4	006;0;579;351;0	673;0	660;593	577;4	054;0;40;586;351; ; ; ; ;
21791;1094;589;351;0	880;0	688;591	316;3	988;0;578;354;0	673;0	660;591	808;4	034;0;40;586;351; ; ; ; ;
21812;1095;601;354;0	880;0	688;591	316;3	977;0;572;358;0	672;0	660;591	808;4	056;0;40;586;351; ; ; ; ;
21831;1096;594;354;0	879;0	688;591	316;3	996;0;576;359;0	672;0	660;591	808;4	020;0;40;586;351; ; ; ; ;
21852;1097;597;347;0	879;0	688;591	316;3	985;0;573;355;0	672;0	660;591	808;4	053;0;40;586;351; ; ; ; ;
21871;1098;601;352;0	879;0	688;591	316;4	000;0;573;350;0	671;0	661;591	808;4	047;0;40;586;351; ; ; ; ;
21892;1099;599;349;0	879;0	688;591	853;4	000;0;573;348;0	672;0	660;592	675;4	042;0;40;586;351; ; ; ; ;
21910;1100;598;350;0	879;0	688;591	853;4	018;0;571;352;0	672;0	661;592	675;4	110;0;40;586;351; ; ; ; ;
21933;1101;596;350;0	879;0	688;591	853;4	033;0;579;353;0	672;0	661;592	675;4	080;0;40;586;351; ; ; ; ;
21950;1102;601;345;0	879;0	689;591	853;3	998;0;573;353;0	672;0	661;592	675;4	093;0;40;586;351; ; ; ; ;
21973;1103;598;345;0	880;0	689;591	853;4	042;0;571;352;0	672;0	661;592	675;4	130;0;40;586;351; ; ; ; ;
21990;1104;598;346;0	880;0	688;591	706;4	033;0;576;350;0	673;0	660;594	624;4	134;0;40;586;351; ; ; ; ;
22010;1105;605;353;0	880;0	689;591	706;4	071;0;570;350;0	673;0	661;594	624;4	145;0;40;586;351; ; ; ; ;
22030;1106;514;330;0	881;0	689;591	706;4	082;0;508;330;0	674;0	660;594	624;4	167;0; ; ; ; ; ; ; ;
22050;1107;412;279;0	883;0	688;591	706;4	136;0;418;266;0	676;0	660;594	624;4	157;0; ; ; ; ; ; ; ;
22070;1108;365;235;0	883;0	688;591	706;4	143;0;368;233;0	677;0	659;594	624;4	118;0; ; ; ; ; ; ; ;
22090;1109;318;197;0	884;0	687;592	064;4	152;0;318;201;0	677;0	658;594	275;4	122;0; ; ; ; ; ; ; ;
22110;1110;370;242;0	884;0	687;592	064;4	165;0;362;237;0	678;0	658;594	275;4	131;0;41;368;237; ; ; ; ;
22130;1111;374;238;0	885;0	687;592	064;4	177;0;364;233;0	678;0	657;594	275;4	147;0;41;368;237; ; ; ; ;
22150;1112;371;240;0	886;0	686;592	064;4	193;0;362;232;0	679;0	657;594	275;4	166;0;41;368;237; ; ; ; ;
22170;1113;375;233;0	887;0	686;592	064;4	201;0;360;238;0	680;0	656;594	275;4	134;0;41;368;237; ; ; ; ;
22190;1114;374;231;0	887;0	685;592	825;4	215;0;360;234;0	681;0	655;594	810;4	151;0;41;368;237; ; ; ; ;
22210;1115;374;235;0	887;0	685;592	825;4	223;0;357;238;0	681;0	655;594	810;4	178;0;41;368;237; ; ; ; ;
22229;1116;379;238;0	888;0	685;592	825;4	217;0;364;234;0	681;0	655;594	810;4	188;0;41;368;237; ; ; ; ;
22249;1117;374;234;0	887;0	685;592	825;4	239;0;363;235;0	681;0	655;594	810;4	189;0;41;368;237; ; ; ; ;
22269;1118;376;240;0	887;0	684;592	825;4	219;0;359;236;0	681;0	654;594	810;4	214;0;41;368;237; ; ; ; ;
22289;1119;377;240;0	887;0	684;592	558;4	226;0;362;234;0	681;0	654;595	027;4	223;0;41;368;237; ; ; ; ;
22309;1120;373;241;0	887;0	684;592	558;4	228;0;361;236;0	681;0	654;595	027;4	204;0;41;368;237; ; ; ; ;
22329;1121;370;242;0	887;0	684;592	558;4	191;0;362;234;0	681;0	654;595	027;4	215;0;41;368;237; ; ; ; ;
22349;1122;372;243;0	887;0	684;592	558;4	149;0;361;235;0	681;0	654;595	027;4	191;0;41;368;237; ; ; ; ;
22369;1123;377;245;0	888;0	684;592	558;4	176;0;367;235;0	681;0	654;595	027;4	214;0;41;368;237; ; ; ; ;
22389;1124;376;248;0	888;0	684;592	097;4	153;0;368;234;0	682;0	654;595	110;4	207;0;41;368;237; ; ; ; ;
22409;1125;378;245;0	888;0	685;592	097;4	135;0;361;240;0	682;0	654;595	110;4	194;0;41;368;237; ; ; ; ;
22429;1126;362;346;0	888;0	687;592	097;4	159;0;344;339;0	682;0	656;595	110;4	201;0; ; ; ; ; ; ; ;
22449;1127;381;465;0	888;0	689;592	097;4	173;0;353;462;0	683;0	658;595	110;4	169;0;42;362;460; ; ; ; ;
22469;1128;381;472;0	888;0	689;592	097;4	167;0;347;459;0	683;0	658;595	110;4	160;0;42;362;460; ; ; ; ;
22489;1129;379;475;0	889;0	689;596	728;4	206;0;352;452;0	683;0	658;598	615;4	175;0;42;362;460; ; ; ; ;
22508;1130;379;470;0	889;0	689;596	728;4	198;0;353;451;0	683;0	659;598	615;4	185;0;42;362;460; ; ; ; ;
22529;1131;380;468;0	889;0	689;596	728;4	172;0;348;458;0	683;0	658;598	615;4	200;0;42;362;460; ; ; ; ;
22548;1132;381;467;0	889;0	688;596	728;4	219;0;349;450;0	683;0	658;598	615;4	205;0;42;362;460; ; ; ; ;
22568;1133;383;462;0	889;0	688;596	728;4	186;0;348;450;0	683;0	657;598	615;4	196;0;42;362;460; ; ; ; ;
22588;1134;384;460;0	889;0	687;596	988;4	186;0;349;449;0	683;0	656;599	323;4	201;0;42;362;460; ; ; ; ;
22608;1135;380;466;0	889;0	687;596	988;4	226;0;347;452;0	683;0	656;599	323;4	223;0;42;362;460; ; ; ; ;
22628;1136;373;462;0	889;0	687;596	988;4	249;0;340;456;0	683;0	656;599	323;4	233;0;42;362;460; ; ; ; ;
22648;1137;374;462;0	890;0	687;596	988;4	261;0;338;459;0	684;0	655;599	323;4	233;0;42;362;460; ; ; ; ;
22668;1138;376;464;0	891;0	686;596	988;4	247;0;346;456;0	685;0	655;599	323;4	244;0;42;362;460; ; ; ; ;
22688;1139;373;461;0	892;0	685;597	857;4	257;0;342;456;0	686;0	654;600	914;4	259;0;42;362;460; ; ; ; ;
22708;1140;339;462;0	893;0	685;597	857;4	283;0;308;448;0	687;0	653;600	914;4	277;0;43;307;440; ; ; ; ;
22728;1141;329;447;0	894;0	684;597	857;4	287;0;293;436;0	689;0	652;600	914;4	272;0;43;307;440; ; ; ; ;
22748;1142;325;449;0	895;0	684;597	857;4	256;0;291;432;0	689;0	651;600	914;4	278;0;43;307;440; ; ; ; ;
22768;1143;325;453;0	895;0	684;597	857;4	294;0;287;439;0	690;0	650;600	914;4	281;0;43;307;440; ; ; ; ;
22788;1144;325;456;0	895;0	684;597	031;4	280;0;284;437;0	690;0	650;602	775;4	293;0;43;307;440; ; ; ; ;
22808;1145;326;447;0	895;0	685;597	031;4	271;0;284;429;0	690;0	650;602	775;4	298;0;43;307;440; ; ; ; ;
22827;1146;328;447;0	896;0	685;597	031;4	281;0;289;438;0	691;0	650;602	775;4	282;0;43;307;440; ; ; ; ;
22847;1147;328;446;0	896;0	686;597	031;4	281;0;290;429;0	691;0	651;602	775;4	275;0;43;307;440; ; ; ; ;
22867;1148;331;448;0	897;0	688;597	031;4	259;0;287;440;0	692;0	651;602	775;4	274;0;43;307;440; ; ; ; ;
22887;1149;331;447;0	899;0	689;599	407;4	279;0;286;440;0	693;0	652;601	145;4	261;0;43;307;440; ; ; ; ;
22907;1150;327;450;0	900;0	691;599	407;4	293;0;290;436;0	695;0	653;601	145;4	286;0;43;307;440; ; ; ; ;
22927;1151;327;445;0	902;0	693;599	407;4	325;0;289;433;0	697;0	654;601	145;4	246;0;43;307;440; ; ; ; ;
22947;1152;328;448;0	905;0	695;599	407;4	326;0;288;432;0	700;0	655;601	145;4	261;0;43;307;440; ; ; ; ;
22967;1153;325;450;0	907;0	697;599	407;4	332;0;284;432;0	702;0	656;601	145;4	269;0;43;307;440; ; ; ; ;
22987;1154;324;448;0	909;0	698;599	655;4	337;0;283;434;0	704;0	656;599	477;4	240;0;43;307;440; ; ; ; ;
23007;1155;325;439;0	911;0	700;599	655;4	313;0;286;435;0	706;0	657;599	477;4	259;0;43;307;440; ; ; ; ;
23027;1156;332;447;0	912;0	701;599	655;4	318;0;282;435;0	707;0	658;599	477;4	261;0;43;307;440; ; ; ; ;
23047;1157;325;450;0	912;0	702;599	655;4	339;0;293;427;0	707;0	659;599	477;4	256;0;43;307;440; ; ; ; ;
23067;1158;327;439;0	912;0	703;599	655;4	315;0;287;434;0	707;0	659;599	477;4	247;0;43;307;440; ; ; ; ;
23087;1159;329;443;0	911;0	703;600	280;4	327;0;288;432;0	706;0	659;598	711;4	240;0;43;307;440; ; ; ; ;
23107;1160;332;436;0	910;0	703;600	280;4	327;0;301;427;0	705;0	660;598	711;4	269;0;43;307;440; ; ; ; ;
23127;1161;369;381;0	908;0	702;600	280;4	339;0;341;372;0	703;0	659;598	711;4	267;0;44;370;377; ; ; ; ;
23146;1162;381;381;0	906;0	701;600	280;4	360;0;344;375;0	701;0	659;598	711;4	293;0;44;370;377; ; ; ; ;
23166;1163;382;367;0	905;0	701;600	280;4	329;0;346;362;0	700;0	660;598	711;4	277;0;44;370;377; ; ; ; ;
23186;1164;384;368;0	904;0	700;596	401;4	313;0;348;359;0	698;0	659;599	038;4	285;0;44;370;377; ; ; ; ;
23206;1165;381;382;0	903;0	700;596	401;4	350;0;346;357;0	697;0	660;599	038;4	286;0;44;370;377; ; ; ; ;
23226;1166;383;378;0	902;0	699;596	401;4	374;0;346;367;0	697;0	659;599	038;4	322;0;44;370;377; ; ; ; ;
23246;1167;378;376;0	901;0	698;596	401;4	359;0;348;362;0	696;0	659;599	038;4	315;0;44;370;377; ; ; ; ;
23266;1168;382;376;0	901;0	697;596	401;4	349;0;346;360;0	696;0	658;599	038;4	303;0;44;370;377; ; ; ; ;
23286;1169;381;374;0	901;0	696;597	370;4	364;0;346;362;0	696;0	657;600	889;4	334;0;44;370;377; ; ; ; ;
23306;1170;384;373;0	902;0	695;597	370;4	386;0;351;363;0	696;0	656;600	889;4	353;0;44;370;377; ; ; ; ;
23326;1171;388;380;0	903;0	694;597	370;4	382;0;348;365;0	697;0	655;600	889;4	350;0;44;370;377; ; ; ; ;
23346;1172;379;383;0	903;0	694;597	370;4	403;0;348;368;0	698;0	654;600	889;4	357;0;44;370;377; ; ; ; ;
23366;1173;381;377;0	904;0	693;597	370;4	416;0;350;368;0	699;0	653;600	889;4	373;0;44;370;377; ; ; ; ;
23386;1174;380;376;0	906;0	692;599	164;4	434;0;349;368;0	701;0	652;600	831;4	374;0;44;370;377; ; ; ; ;
23406;1175;381;379;0	907;0	693;599	164;4	399;0;346;358;0	702;0	652;600	831;4	382;0;44;370;377; ; ; ; ;
23425;1176;382;377;0	908;0	694;599	164;4	423;0;353;364;0	703;0	652;600	831;4	387;0;44;370;377; ; ; ; ;
23445;1177;382;384;0	908;0	696;599	164;4	420;0;352;364;0	704;0	653;600	831;4	368;0;44;370;377; ; ; ; ;
23465;1178;381;383;0	909;0	698;599	164;4	419;0;351;362;0	704;0	655;600	831;4	374;0;44;370;377; ; ; ; ;
23485;1179;382;382;0	910;0	699;598	696;4	414;0;349;360;0	705;0	655;602	338;4	382;0;44;370;377; ; ; ; ;
23505;1180;381;383;0	910;0	700;598	696;4	398;0;349;359;0	705;0	657;602	338;4	379;0;44;370;377; ; ; ; ;
23525;1181;379;376;0	909;0	701;598	696;4	397;0;348;366;0	705;0	657;602	338;4	376;0;44;370;377; ; ; ; ;
23545;1182;385;377;0	908;0	701;598	696;4	430;0;353;368;0	704;0	657;602	338;4	381;0;44;370;377; ; ; ; ;
23565;1183;381;383;0	907;0	700;598	696;4	413;0;355;370;0	702;0	657;602	338;4	368;0;44;370;377; ; ; ; ;
23585;1184;382;382;0	905;0	699;596	237;4	404;0;357;373;0	700;0	657;600	418;4	353;0;44;370;377; ; ; ; ;
23605;1185;384;377;0	903;0	699;596	237;4	374;0;357;368;0	698;0	657;600	418;4	373;0;44;370;377; ; ; ; ;
23625;1186;382;377;0	901;0	698;596	237;4	412;0;353;372;0	696;0	657;600	418;4	412;0;44;370;377; ; ; ; ;
23645;1187;385;387;0	900;0	698;596	237;4	397;0;351;365;0	695;0	658;600	418;4	410;0;44;370;377; ; ; ; ;
23665;1188;387;386;0	899;0	697;596	237;4	390;0;351;369;0	694;0	658;600	418;4	403;0;44;370;377; ; ; ; ;
23685;1189;387;385;0	898;0	697;596	468;4	408;0;351;370;0	693;0	658;599	547;4	393;0;44;370;377; ; ; ; ;
23705;1190;385;378;0	897;0	698;596	468;4	436;0;356;369;0	692;0	659;599	547;4	466;0;44;370;377; ; ; ; ;
23724;1191;379;381;0	897;0	698;596	468;4	483;0;350;372;0	692;0	659;599	547;4	490;0;44;370;377; ; ; ; ;
23744;1192;385;382;0	897;0	699;596	468;4	486;0;356;377;0	692;0	660;599	547;4	527;0;44;370;377; ; ; ; ;
23764;1193;388;386;0	898;0	700;596	468;4	472;0;359;369;0	692;0	661;599	547;4	554;0;44;370;377; ; ; ; ;
23784;1194;387;386;0	898;0	700;597	916;4	480;0;358;369;0	693;0	660;602	001;4	599;0;44;370;377; ; ; ; ;
23804;1195;383;380;0	899;0	701;597	916;4	515;0;353;376;0	694;0	661;602	001;4	611;0;44;370;377; ; ; ; ;
23824;1196;388;386;0	900;0	701;597	916;4	546;0;358;376;0	695;0	661;602	001;4	610;0;44;370;377; ; ; ; ;
23844;1197;380;383;0	901;0	702;597	916;4	563;0;355;376;0	696;0	661;602	001;4	652;0;44;370;377; ; ; ; ;
23864;1198;387;383;0	902;0	703;597	916;4	584;0;356;375;0	697;0	661;602	001;4	676;0;44;370;377; ; ; ; ;
23884;1199;384;383;0	904;0	704;598	234;4	605;0;354;377;0	698;0	661;600	270;4	679;0;44;370;377; ; ; ; ;
23904;1200;380;386;0	904;0	705;598	234;4	655;0;353;370;0	699;0	663;600	270;4	676;0;44;370;377; ; ; ; ;
23924;1201;383;378;0	905;0	707;598	234;4	598;0;358;372;0	700;0	663;600	270;4	660;0;44;370;377; ; ; ; ;
23944;1202;382;383;0	907;0	708;598	234;4	633;0;354;382;0	701;0	664;600	270;4	668;0;44;370;377; ; ; ; ;
23964;1203;381;386;0	908;0	709;598	234;4	659;0;355;374;0	702;0	665;600	270;4	675;0;44;370;377; ; ; ; ;
23984;1204;383;387;0	909;0	710;594	807;4	614;0;356;381;0	703;0	665;597	436;4	648;0;44;370;377; ; ; ; ;
24004;1205;386;386;0	910;0	711;594	807;4	581;0;357;376;0	704;0	665;597	436;4	626;0;44;370;377; ; ; ; ;
24023;1206;385;386;0	911;0	712;594	807;4	595;0;355;384;0	705;0	666;597	436;4	634;0;44;370;377; ; ; ; ;
24043;1207;387;383;0	911;0	712;594	807;4	600;0;361;378;0	706;0	666;597	436;4	618;0;44;370;377; ; ; ; ;
24063;1208;385;390;0	912;0	713;594	807;4	585;0;354;379;0	706;0	667;597	436;4	612;0;44;370;377; ; ; ; ;
24083;1209;385;388;0	912;0	714;596	137;4	603;0;355;380;0	707;0	667;599	139;4	624;0;44;370;377; ; ; ; ;
24103;1210;386;387;0	913;0	715;596	137;4	566;0;358;373;0	707;0	668;599	139;4	603;0;44;370;377; ; ; ; ;
24123;1211;382;388;0	913;0	715;596	137;4	528;0;350;377;0	707;0	668;599	139;4	552;0;44;370;377; ; ; ; ;
24143;1212;383;387;0	913;0	716;596	137;4	482;0;357;379;0	708;0	668;599	139;4	536;0;44;370;377; ; ; ; ;
24163;1213;385;381;0	914;0	716;596	137;4	482;0;354;379;0	708;0	669;599	139;4	503;0;44;370;377; ; ; ; ;
24183;1214;384;383;0	915;0	717;593	446;4	462;0;351;380;0	709;0	669;597	651;4	471;0;44;370;377; ; ; ; ;
24203;1215;384;390;0	915;0	719;593	446;4	435;0;354;380;0	710;0	671;597	651;4	478;0;44;370;377; ; ; ; ;
24223;1216;380;389;0	916;0	720;593	446;4	436;0;351;384;0	711;0	672;597	651;4	426;0;44;370;377; ; ; ; ;
24243;1217;381;391;0	918;0	721;593	446;4	398;0;350;381;0	712;0	672;597	651;4	449;0;44;370;377; ; ; ; ;
24263;1218;385;394;0	920;0	723;593	446;4	371;0;354;374;0	714;0	673;597	651;4	415;0;44;370;377; ; ; ; ;
24283;1219;384;394;0	921;0	723;593	545;4	358;0;352;377;0	716;0	673;596	174;4	409;0;44;370;377; ; ; ; ;
24303;1220;388;391;0	923;0	724;593	545;4	363;0;358;380;0	718;0	674;596	174;4	408;0;44;370;377; ; ; ; ;
24322;1221;392;386;0	924;0	725;593	545;4	336;0;360;377;0	719;0	674;596	174;4	386;0;44;370;377; ; ; ; ;
24342;1222;392;385;0	925;0	726;593	545;4	321;0;361;368;0	720;0	674;596	174;4	356;0;44;370;377; ; ; ; ;
24362;1223;396;380;0	926;0	726;593	545;4	310;0;357;374;0	720;0	674;596	174;4	317;0;44;370;377; ; ; ; ;
24382;1224;398;378;0	926;0	726;593	400;4	298;0;358;371;0	720;0	674;594	920;4	283;0;44;370;377; ; ; ; ;
24402;1225;394;384;0	925;0	726;593	400;4	269;0;360;378;0	720;0	673;594	920;4	313;0;44;370;377; ; ; ; ;
24422;1226;393;384;0	925;0	725;593	400;4	257;0;356;378;0	720;0	673;594	920;4	289;0;44;370;377; ; ; ; ;
24442;1227;395;382;0	924;0	723;593	400;4	247;0;358;379;0	719;0	672;594	920;4	281;0;44;370;377; ; ; ; ;
24462;1228;397;378;0	923;0	722;593	400;4	211;0;359;376;0	718;0	671;594	920;4	261;0;44;370;377; ; ; ; ;
24482;1229;397;376;0	922;0	721;593	510;4	199;0;357;377;0	716;0	670;594	031;4	243;0;44;370;377; ; ; ; ;
24502;1230;394;383;0	921;0	720;593	510;4	211;0;360;377;0	715;0	671;594	031;4	239;0;44;370;377; ; ; ; ;
24522;1231;394;380;0	919;0	720;593	510;4	202;0;360;371;0	713;0	671;594	031;4	253;0;44;370;377; ; ; ; ;
24542;1232;392;380;0	918;0	720;593	510;4	169;0;360;379;0	712;0	672;594	031;4	220;0;44;370;377; ; ; ; ;
24562;1233;389;383;0	917;0	721;593	510;4	238;0;358;375;0	710;0	672;594	031;4	242;0;44;370;377; ; ; ; ;
24582;1234;388;383;0	916;0	721;592	172;4	218;0;358;375;0	709;0	673;593	740;4	239;0;44;370;377; ; ; ; ;
24602;1235;396;378;0	915;0	721;592	172;4	192;0;360;375;0	708;0	674;593	740;4	232;0;44;370;377; ; ; ; ;
24621;1236;396;376;0	914;0	721;592	172;4	166;0;361;379;0	707;0	674;593	740;4	197;0;44;370;377; ; ; ; ;
24641;1237;397;384;0	913;0	722;592	172;4	159;0;362;377;0	706;0	675;593	740;4	223;0;44;370;377; ; ; ; ;
24661;1238;397;378;0	913;0	722;592	172;4	184;0;364;374;0	706;0	676;593	740;4	212;0;44;370;377; ; ; ; ;
24681;1239;398;380;0	912;0	722;591	011;4	160;0;365;377;0	705;0	676;592	058;4	188;0;44;370;377; ; ; ; ;
24701;1240;392;383;0	912;0	722;591	011;4	167;0;360;377;0	705;0	677;592	058;4	152;0;44;370;377; ; ; ; ;
24721;1241;395;383;0	912;0	722;591	011;4	090;0;361;375;0	705;0	676;592	058;4	168;0;44;370;377; ; ; ; ;
24741;1242;389;385;0	912;0	721;591	011;4	127;0;359;376;0	705;0	676;592	058;4	155;0;44;370;377; ; ; ; ;
24761;1243;391;387;0	912;0	721;591	011;4	132;0;359;373;0	705;0	675;592	058;4	132;0;44;370;377; ; ; ; ;
24781;1244;392;388;0	913;0	720;590	303;4	131;0;359;373;0	706;0	674;592	380;4	137;0;44;370;377; ; ; ; ;
24801;1245;392;392;0	912;0	720;590	303;4	122;0;365;374;0	706;0	674;592	380;4	180;0;44;370;377; ; ; ; ;
24821;1246;388;384;0	912;0	719;590	303;4	134;0;359;378;0	705;0	674;592	380;4	157;0;44;370;377; ; ; ; ;
24841;1247;396;382;0	912;0	719;590	303;4	155;0;360;373;0	705;0	673;592	380;4	149;0;44;370;377; ; ; ; ;
24861;1248;390;385;0	911;0	718;590	303;4	152;0;355;380;0	705;0	672;592	380;4	184;0;44;370;377; ; ; ; ;
24881;1249;390;384;0	912;0	716;590	660;4	151;0;354;379;0	705;0	672;593	204;4	176;0;44;370;377; ; ; ; ;
24901;1250;245;374;0	912;0	716;590	660;4	200;0;224;361;0	706;0	671;593	204;4	200;0;45;236;366; ; ; ; ;
24920;1251;248;374;0	912;0	714;590	660;4	211;0;213;359;0	705;0	670;593	204;4	199;0;45;236;366; ; ; ; ;
24940;1252;247;366;0	911;0	713;590	660;4	206;0;216;363;0	704;0	670;593	204;4	205;0;45;236;366; ; ; ; ;
24960;1253;246;372;0	910;0	712;590	660;4	208;0;220;356;0	704;0	669;593	204;4	227;0;45;236;366; ; ; ; ;
24980;1254;248;371;0	909;0	711;589	548;4	197;0;216;360;0	702;0	669;588	942;4	201;0;45;236;366; ; ; ; ;
25000;1255;248;367;0	908;0	711;589	548;4	227;0;216;367;0	701;0	669;588	942;4	246;0;45;236;366; ; ; ; ;
25020;1256;254;374;0	907;0	710;589	548;4	244;0;218;359;0	699;0	669;588	942;4	241;0;45;236;366; ; ; ; ;
25040;1257;248;367;0	905;0	710;589	548;4	237;0;217;363;0	698;0	669;588	942;4	212;0;45;236;366; ; ; ; ;
25060;1258;250;375;0	904;0	709;589	548;4	225;0;216;368;0	697;0	670;588	942;4	224;0;45;236;366; ; ; ; ;
25080;1259;252;373;0	903;0	708;588	954;4	227;0;216;363;0	695;0	670;591	011;4	227;0;45;236;366; ; ; ; ;
25100;1260;252;379;0	902;0	708;588	954;4	211;0;224;360;0	694;0	670;591	011;4	260;0;45;236;366; ; ; ; ;
25120;1261;254;370;0	901;0	708;588	954;4	257;0;214;363;0	693;0	671;591	011;4	235;0;45;236;366; ; ; ; ;
25140;1262;246;371;0	900;0	708;588	954;4	224;0;219;360;0	692;0	671;591	011;4	227;0;45;236;366; ; ; ; ;
25160;1263;248;372;0	899;0	708;588	954;4	211;0;220;357;0	691;0	671;591	011;4	239;0;45;236;366; ; ; ; ;
25180;1264;248;374;0	899;0	708;587	994;4	219;0;222;362;0	691;0	671;586	972;4	210;0;45;236;366; ; ; ; ;
25199;1265;250;375;0	899;0	708;587	994;4	145;0;221;361;0	691;0	672;586	972;4	167;0;45;236;366; ; ; ; ;
25219;1266;247;367;0	898;0	709;587	994;4	158;0;214;360;0	690;0	672;586	972;4	152;0;45;236;366; ; ; ; ;
25239;1267;250;369;0	898;0	709;587	994;4	130;0;216;364;0	690;0	673;586	972;4	163;0;45;236;366; ; ; ; ;
25259;1268;249;375;0	898;0	709;587	994;4	174;0;213;360;0	690;0	673;586	972;4	143;0;45;236;366; ; ; ; ;
25279;1269;248;371;0	899;0	709;587	858;4	169;0;212;357;0	690;0	673;590	925;4	170;0;45;236;366; ; ; ; ;
25299;1270;246;376;0	899;0	709;587	858;4	123;0;221;355;0	691;0	673;590	925;4	161;0;45;236;366; ; ; ; ;
25319;1271;250;373;0	899;0	709;587	858;4	140;0;222;355;0	691;0	673;590	925;4	156;0;45;236;366; ; ; ; ;
25339;1272;255;378;0	899;0	709;587	858;4	133;0;215;356;0	691;0	673;590	925;4	185;0;45;236;366; ; ; ; ;
25359;1273;258;377;0	900;0	709;587	858;4	141;0;221;357;0	691;0	673;590	925;4	139;0;45;236;366; ; ; ; ;
25379;1274;261;376;0	900;0	709;588	459;4	142;0;221;362;0	692;0	672;587	240;4	117;0;45;236;366; ; ; ; ;
25399;1275;254;373;0	901;0	709;588	459;4	221;0;226;359;0	693;0	672;587	240;4	146;0;45;236;366; ; ; ; ;
25419;1276;257;369;0	901;0	709;588	459;4	204;0;222;362;0	693;0	672;587	240;4	171;0;45;236;366; ; ; ; ;
25439;1277;253;374;0	901;0	708;588	459;4	193;0;222;361;0	694;0	671;587	240;4	178;0;45;236;366; ; ; ; ;
25459;1278;259;372;0	902;0	708;588	459;4	217;0;226;364;0	694;0	671;587	240;4	185;0;45;236;366; ; ; ; ;
25479;1279;258;371;0	902;0	707;589	058;4	209;0;224;364;0	694;0	670;587	606;4	194;0;45;236;366; ; ; ; ;
25499;1280;265;371;0	902;0	708;589	058;4	253;0;229;360;0	694;0	670;587	606;4	212;0;45;236;366; ; ; ; ;
25518;1281;263;374;0	902;0	707;589	058;4	237;0;230;360;0	694;0	670;587	606;4	216;0;45;236;366; ; ; ; ;
25538;1282;271;378;0	902;0	707;589	058;4	267;0;243;358;0	694;0	670;587	606;4	188;0;45;236;366; ; ; ; ;
25558;1283;379;405;0	900;0	708;589	058;4	251;0;350;398;0	693;0	670;587	606;4	259;0;46;382;386; ; ; ; ;
25578;1284;389;406;0	899;0	707;593	069;4	278;0;365;396;0	692;0	670;592	817;4	294;0;46;382;386; ; ; ; ;
25598;1285;409;413;0	898;0	708;593	069;4	282;0;369;402;0	691;0	671;592	817;4	264;0;46;382;386; ; ; ; ;
25618;1286;405;411;0	897;0	708;593	069;4	290;0;373;393;0	690;0	671;592	817;4	267;0;46;382;386; ; ; ; ;
25638;1287;407;413;0	896;0	708;593	069;4	306;0;369;399;0	689;0	671;592	817;4	297;0;46;382;386; ; ; ; ;
25658;1288;406;406;0	895;0	709;593	069;4	276;0;378;401;0	688;0	672;592	817;4	293;0;46;382;386; ; ; ; ;
25678;1289;406;408;0	895;0	709;590	232;4	264;0;379;398;0	687;0	673;592	866;4	288;0;46;382;386; ; ; ; ;
25698;1290;410;419;0	895;0	710;590	232;4	310;0;372;400;0	686;0	674;592	866;4	303;0;46;382;386; ; ; ; ;
25718;1291;411;415;0	895;0	711;590	232;4	289;0;374;401;0	686;0	675;592	866;4	298;0;46;382;386; ; ; ; ;
25738;1292;407;412;0	895;0	713;590	232;4	329;0;368;397;0	686;0	677;592	866;4	281;0;46;382;386; ; ; ; ;
25758;1293;406;415;0	895;0	714;590	232;4	273;0;366;402;0	687;0	678;592	866;4	293;0;46;382;386; ; ; ; ;
25778;1294;406;415;0	896;0	715;589	819;4	278;0;364;405;0	687;0	679;589	871;4	265;0;46;382;386; ; ; ; ;
25797;1295;405;411;0	896;0	717;589	819;4	260;0;370;402;0	687;0	681;589	871;4	286;0;46;382;386; ; ; ; ;
25817;1296;405;413;0	896;0	718;589	819;4	286;0;366;401;0	687;0	682;589	871;4	245;0;46;382;386; ; ; ; ;
25837;1297;405;411;0	896;0	719;589	819;4	259;0;365;404;0	687;0	682;589	871;4	244;0;46;382;386; ; ; ; ;
25857;1298;396;400;0	896;0	719;589	819;4	253;0;364;391;0	687;0	683;589	871;4	262;0;46;382;386; ; ; ; ;
25877;1299;396;401;0	896;0	719;587	548;4	242;0;363;394;0	687;0	682;586	525;4	216;0;46;382;386; ; ; ; ;
25897;1300;397;381;0	896;0	719;587	548;4	193;0;367;382;0	687;0	682;586	525;4	241;0;46;382;386; ; ; ; ;
25917;1301;399;387;0	896;0	719;587	548;4	250;0;370;379;0	687;0	682;586	525;4	253;0;46;382;386; ; ; ; ;
25937;1302;394;382;0	896;0	719;587	548;4	216;0;371;374;0	687;0	682;586	525;4	232;0;46;382;386; ; ; ; ;
25957;1303;399;380;0	896;0	718;587	548;4	222;0;368;373;0	687;0	682;586	525;4	237;0;46;382;386; ; ; ; ;
25977;1304;398;381;0	896;0	718;587	902;4	230;0;370;373;0	687;0	681;585	782;4	233;0;46;382;386; ; ; ; ;
25997;1305;402;374;0	896;0	718;587	902;4	202;0;365;382;0	687;0	681;585	782;4	276;0;46;382;386; ; ; ; ;
26017;1306;401;383;0	896;0	718;587	902;4	265;0;361;375;0	687;0	681;585	782;4	262;0;46;382;386; ; ; ; ;
26037;1307;397;374;0	896;0	718;587	902;4	236;0;366;377;0	687;0	680;585	782;4	271;0;46;382;386; ; ; ; ;
26057;1308;398;372;0	896;0	717;587	902;4	273;0;362;377;0	687;0	680;585	782;4	262;0;46;382;386; ; ; ; ;
26077;1309;397;374;0	896;0	717;587	101;4	260;0;364;372;0	687;0	680;590	569;4	298;0;46;382;386; ; ; ; ;
26097;1310;403;380;0	896;0	717;587	101;4	294;0;364;367;0	687;0	680;590	569;4	293;0;46;382;386; ; ; ; ;
26116;1311;395;382;0	896;0	716;587	101;4	252;0;367;373;0	687;0	679;590	569;4	324;0;46;382;386; ; ; ; ;
26136;1312;398;378;0	895;0	715;587	101;4	278;0;363;368;0	686;0	679;590	569;4	333;0;46;382;386; ; ; ; ;
26156;1313;397;373;0	895;0	715;587	101;4	284;0;366;372;0	686;0	678;590	569;4	305;0;46;382;386; ; ; ; ;
26176;1314;399;372;0	894;0	713;588	013;4	275;0;364;372;0	686;0	677;589	556;4	317;0;46;382;386; ; ; ; ;
26196;1315;397;376;0	894;0	713;588	013;4	263;0;363;378;0	685;0	677;589	556;4	307;0;46;382;386; ; ; ; ;
26216;1316;398;384;0	893;0	713;588	013;4	300;0;369;375;0	685;0	677;589	556;4	301;0;46;382;386; ; ; ; ;
26236;1317;392;381;0	893;0	713;588	013;4	287;0;363;375;0	684;0	677;589	556;4	318;0;46;382;386; ; ; ; ;
26256;1318;394;373;0	893;0	713;588	013;4	254;0;366;371;0	684;0	677;589	556;4	319;0;46;382;386; ; ; ; ;
26276;1319;393;375;0	893;0	712;589	526;4	279;0;368;369;0	684;0	676;590	471;4	326;0;46;382;386; ; ; ; ;
26296;1320;395;380;0	893;0	712;589	526;4	296;0;364;379;0	684;0	677;590	471;4	323;0;46;382;386; ; ; ; ;
26316;1321;394;373;0	893;0	712;589	526;4	315;0;362;380;0	684;0	676;590	471;4	337;0;46;382;386; ; ; ; ;
26336;1322;390;380;0	893;0	712;589	526;4	322;0;364;379;0	684;0	676;590	471;4	358;0;46;382;386; ; ; ; ;
26356;1323;397;375;0	893;0	712;589	526;4	310;0;367;374;0	685;0	676;590	471;4	341;0;46;382;386; ; ; ; ;
26375;1324;396;377;0	893;0	711;589	826;4	313;0;366;373;0	685;0	675;590	695;4	352;0;46;382;386; ; ; ; ;
26395;1325;392;382;0	894;0	711;589	826;4	366;0;364;380;0	685;0	676;590	695;4	356;0;46;382;386; ; ; ; ;
26415;1326;395;378;0	894;0	711;589	826;4	342;0;365;381;0	686;0	675;590	695;4	390;0;46;382;386; ; ; ; ;
26435;1327;397;380;0	895;0	712;589	826;4	364;0;370;378;0	686;0	675;590	695;4	395;0;46;382;386; ; ; ; ;
26455;1328;392;379;0	895;0	712;589	826;4	379;0;365;381;0	687;0	675;590	695;4	405;0;46;382;386; ; ; ; ;
26475;1329;394;380;0	896;0	711;589	978;4	375;0;367;379;0	687;0	675;592	320;4	423;0;46;382;386; ; ; ; ;
26495;1330;395;379;0	896;0	711;589	978;4	411;0;362;381;0	688;0	674;592	320;4	412;0;46;382;386; ; ; ; ;
26515;1331;393;379;0	897;0	712;589	978;4	436;0;357;380;0	689;0	674;592	320;4	438;0;46;382;386; ; ; ; ;
26535;1332;332;438;0	898;0	713;589	978;4	517;0;298;435;0	691;0	675;592	320;4	446;0;47;301;443; ; ; ; ;
26555;1333;344;435;0	899;0	713;589	978;4	498;0;305;422;0	691;0	675;592	320;4	458;0;47;301;443; ; ; ; ;
26575;1334;355;429;0	900;0	713;592	208;4	496;0;312;412;0	692;0	675;590	317;4	453;0;47;301;443; ; ; ; ;
26595;1335;336;439;0	900;0	714;592	208;4	544;0;299;438;0	693;0	675;590	317;4	487;0;47;301;443; ; ; ; ;
26615;1336;338;443;0	901;0	714;592	208;4	518;0;297;441;0	694;0	675;590	317;4	510;0;47;301;443; ; ; ; ;
26635;1337;328;449;0	901;0	714;592	208;4	540;0;299;441;0	694;0	675;590	317;4	496;0;47;301;443; ; ; ; ;
26655;1338;338;447;0	902;0	714;592	208;4	550;0;300;437;0	694;0	675;590	317;4	507;0;47;301;443; ; ; ; ;
26675;1339;334;445;0	902;0	713;593	089;4	549;0;300;437;0	695;0	674;591	641;4	511;0;47;301;443; ; ; ; ;
26695;1340;337;446;0	902;0	714;593	089;4	572;0;298;440;0	694;0	675;591	641;4	531;0;47;301;443; ; ; ; ;
26714;1341;338;448;0	902;0	714;593	089;4	558;0;297;442;0	694;0	675;591	641;4	572;0;47;301;443; ; ; ; ;
26734;1342;340;451;0	902;0	714;593	089;4	579;0;295;438;0	694;0	675;591	641;4	575;0;47;301;443; ; ; ; ;
26754;1343;338;454;0	902;0	714;593	089;4	634;0;297;439;0	694;0	675;591	641;4	580;0;47;301;443; ; ; ; ;
26774;1344;338;457;0	902;0	714;592	836;4	635;0;296;438;0	695;0	675;592	460;4	589;0;47;301;443; ; ; ; ;
26794;1345;335;453;0	902;0	714;592	836;4	598;0;296;441;0	694;0	675;592	460;4	589;0;47;301;443; ; ; ; ;
26814;1346;335;450;0	902;0	714;592	836;4	647;0;295;441;0	694;0	674;592	460;4	612;0;47;301;443; ; ; ; ;
26834;1347;330;444;0	902;0	713;592	836;4	615;0;302;441;0	695;0	674;592	460;4	605;0;47;301;443; ; ; ; ;
26854;1348;335;453;0	902;0	713;592	836;4	627;0;297;444;0	695;0	673;592	460;4	620;0;47;301;443; ; ; ; ;
26874;1349;333;449;0	903;0	712;594	535;4	659;0;298;444;0	696;0	673;592	549;4	621;0;47;301;443; ; ; ; ;
26894;1350;317;454;0	903;0	713;594	535;4	644;0;290;445;0	696;0	673;592	549;4	655;0;47;301;443; ; ; ; ;
26914;1351;323;454;0	904;0	713;594	535;4	666;0;293;448;0	697;0	673;592	549;4	655;0;47;301;443; ; ; ; ;
26934;1352;324;453;0	905;0	713;594	535;4	676;0;286;446;0	697;0	672;592	549;4	661;0;47;301;443; ; ; ; ;
26954;1353;319;452;0	905;0	713;594	535;4	686;0;291;444;0	698;0	672;592	549;4	663;0;47;301;443; ; ; ; ;
26974;1354;322;453;0	906;0	712;593	248;4	685;0;290;443;0	698;0	672;593	575;4	672;0;47;301;443; ; ; ; ;
26993;1355;321;460;0	906;0	713;593	248;4	659;0;292;444;0	698;0	673;593	575;4	697;0;47;301;443; ; ; ; ;
27014;1356;318;453;0	906;0	714;593	248;4	712;0;295;443;0	699;0	673;593	575;4	731;0;47;301;443; ; ; ; ;
27033;1357;321;457;0	906;0	714;593	248;4	722;0;294;443;0	698;0	674;593	575;4	727;0;47;301;443; ; ; ; ;
27053;1358;323;461;0	905;0	715;593	248;4	763;0;289;440;0	698;0	675;593	575;4	741;0;47;301;443; ; ; ; ;
27073;1359;323;460;0	905;0	715;592	217;4	776;0;290;440;0	698;0	676;592	769;4	737;0;47;301;443; ; ; ; ;
27093;1360;324;451;0	905;0	717;592	217;4	762;0;295;441;0	697;0	677;592	769;4	750;0;47;301;443; ; ; ; ;
27113;1361;322;458;0	904;0	717;592	217;4	789;0;288;439;0	697;0	678;592	769;4	808;0;47;301;443; ; ; ; ;
27133;1362;318;453;0	904;0	718;592	217;4	779;0;291;442;0	696;0	679;592	769;4	795;0;47;301;443; ; ; ; ;
27153;1363;322;450;0	904;0	718;592	217;4	789;0;287;443;0	696;0	679;592	769;4	775;0;47;301;443; ; ; ; ;
27173;1364;322;453;0	904;0	719;590	530;4	773;0;288;446;0	696;0	680;590	125;4	782;0;47;301;443; ; ; ; ;
27193;1365;316;445;0	904;0	720;590	530;4	753;0;281;439;0	696;0	681;590	125;4	782;0;47;301;443; ; ; ; ;
27213;1366;310;449;0	904;0	721;590	530;4	790;0;281;438;0	696;0	682;590	125;4	744;0;47;301;443; ; ; ; ;
27233;1367;311;450;0	904;0	722;590	530;4	790;0;286;438;0	696;0	683;590	125;4	743;0;47;301;443; ; ; ; ;
27253;1368;311;451;0	905;0	724;590	530;4	776;0;283;436;0	697;0	684;590	125;4	747;0;47;301;443; ; ; ; ;
27273;1369;312;454;0	905;0	724;589	190;4	761;0;285;436;0	697;0	685;589	850;4	746;0;47;301;443; ; ; ; ;
27293;1370;307;453;0	906;0	725;589	190;4	710;0;279;438;0	697;0	686;589	850;4	709;0;47;301;443; ; ; ; ;
27312;1371;310;451;0	906;0	726;589	190;4	704;0;283;440;0	698;0	686;589	850;4	659;0;47;301;443; ; ; ; ;
27333;1372;308;450;0	907;0	726;589	190;4	657;0;282;438;0	699;0	686;589	850;4	635;0;47;301;443; ; ; ; ;
27352;1373;310;447;0	908;0	727;589	190;4	615;0;283;439;0	700;0	686;589	850;4	636;0;47;301;443; ; ; ; ;
27373;1374;309;445;0	909;0	727;589	762;4	597;0;283;439;0	700;0	686;590	543;4	642;0;47;301;443; ; ; ; ;
27392;1375;312;445;0	910;0	728;589	762;4	597;0;284;434;0	701;0	687;590	543;4	565;0;47;301;443; ; ; ; ;
27413;1376;314;453;0	910;0	728;589	762;4	586;0;284;435;0	702;0	687;590	543;4	538;0;47;301;443; ; ; ; ;
27432;1377;310;442;0	911;0	729;589	762;4	541;0;282;435;0	703;0	687;590	543;4	517;0;47;301;443; ; ; ; ;
27453;1378;311;447;0	912;0	729;589	762;4	520;0;279;434;0	704;0	687;590	543;4	497;0;47;301;443; ; ; ; ;
27472;1379;311;449;0	913;0	729;589	453;4	497;0;279;438;0	704;0	686;586	979;4	452;0;47;301;443; ; ; ; ;
27493;1380;314;449;0	913;0	730;589	453;4	471;0;282;443;0	705;0	687;586	979;4	404;0;47;301;443; ; ; ; ;
27512;1381;305;450;0	914;0	730;589	453;4	437;0;279;442;0	705;0	687;586	979;4	339;0;47;301;443; ; ; ; ;
27533;1382;309;442;0	914;0	731;589	453;4	390;0;279;437;0	706;0	687;586	979;4	327;0;47;301;443; ; ; ; ;
27552;1383;308;448;0	914;0	731;589	453;4	359;0;280;440;0	706;0	687;586	979;4	284;0;47;301;443; ; ; ; ;
27573;1384;308;447;0	915;0	731;588	796;4	323;0;280;438;0	707;0	687;586	839;4	261;0;47;301;443; ; ; ; ;
27592;1385;313;445;0	915;0	732;588	796;4	338;0;277;442;0	707;0	688;586	839;4	218;0;47;301;443; ; ; ; ;
27613;1386;312;455;0	915;0	732;588	796;4	269;0;280;435;0	707;0	688;586	839;4	190;0;47;301;443; ; ; ; ;
27631;1387;304;444;0	915;0	733;588	796;4	262;0;281;437;0	707;0	689;586	839;4	176;0;47;301;443; ; ; ; ;
27653;1388;313;451;0	915;0	733;588	796;4	263;0;281;437;0	707;0	689;586	839;4	154;0;47;301;443; ; ; ; ;
27671;1389;310;447;0	916;0	733;588	555;4	263;0;282;437;0	707;0	689;586	168;4	133;0;47;301;443; ; ; ; ;
27693;1390;312;454;0	916;0	734;588	555;4	207;0;277;440;0	707;0	690;586	168;4	127;0;47;301;443; ; ; ; ;
27711;1391;311;442;0	916;0	735;588	555;4	224;0;282;435;0	708;0	690;586	168;4	136;0;47;301;443; ; ; ; ;
27733;1392;312;445;0	916;0	735;588	555;4	194;0;279;434;0	708;0	691;586	168;4	134;0;47;301;443; ; ; ; ;
27751;1393;311;448;0	917;0	735;588	555;4	179;0;283;438;0	708;0	691;586	168;4	120;0;47;301;443; ; ; ; ;
27773;1394;311;443;0	917;0	735;587	650;4	172;0;283;436;0	709;0	691;585	152;4	117;0;47;301;443; ; ; ; ;
27791;1395;311;448;0	917;0	736;587	650;4	198;0;284;438;0	709;0	691;585	152;4	132;0;47;301;443; ; ; ; ;
27813;1396;307;441;0	918;0	737;587	650;4	175;0;280;434;0	710;0	691;585	152;4	102;0;47;301;443; ; ; ; ;
27831;1397;311;449;0	918;0	737;587	650;4	141;0;276;439;0	710;0	692;585	152;4	123;0;47;301;443; ; ; ; ;
27851;1398;312;446;0	919;0	737;587	650;4	210;0;275;442;0	711;0	692;585	152;4	092;0;47;301;443; ; ; ; ;
27871;1399;311;444;0	920;0	737;588	123;4	195;0;274;441;0	712;0	691;585	821;4	099;0;47;301;443; ; ; ; ;
27890;1400;313;448;0	921;0	738;588	123;4	126;0;273;441;0	712;0	692;585	821;4	095;0;47;301;443; ; ; ; ;
27910;1401;312;443;0	921;0	739;588	123;4	151;0;276;442;0	713;0	692;585	821;4	088;0;47;301;443; ; ; ; ;
27930;1402;316;447;0	922;0	739;588	123;4	150;0;275;440;0	714;0	692;585	821;4	051;0;47;301;443; ; ; ; ;
27950;1403;315;448;0	922;0	739;588	123;4	185;0;276;443;0	714;0	692;585	821;4	061;0;47;301;443; ; ; ; ;
27970;1404;316;447;0	923;0	739;587	660;4	193;0;277;444;0	715;0	692;583	832;4	057;0;47;301;443; ; ; ; ;
27990;1405;308;444;0	924;0	740;587	660;4	116;0;279;443;0	716;0	692;583	832;4	051;0;47;301;443; ; ; ; ;
28010;1406;314;446;0	924;0	740;587	660;4	121;0;276;442;0	716;0	692;583	832;4	066;0;47;301;443; ; ; ; ;
28030;1407;315;444;0	925;0	740;587	660;4	125;0;276;443;0	717;0	692;583	832;4	073;0;47;301;443; ; ; ; ;
28050;1408;310;444;0	925;0	740;587	660;4	138;0;275;440;0	717;0	692;583	832;4	076;0;47;301;443; ; ; ; ;
28070;1409;313;444;0	926;0	740;587	880;4	145;0;274;435;0	718;0	692;588	488;4	111;0;47;301;443; ; ; ; ;
28090;1410;312;444;0	926;0	741;587	880;4	113;0;272;432;0	718;0	692;588	488;4	117;0;47;301;443; ; ; ; ;
28110;1411;317;447;0	926;0	741;587	880;4	151;0;275;435;0	718;0	692;588	488;4	113;0;47;301;443; ; ; ; ;
28130;1412;311;442;0	926;0	741;587	880;4	190;0;275;435;0	719;0	692;588	488;4	130;0;47;301;443; ; ; ; ;
28150;1413;312;443;0	927;0	741;587	880;4	211;0;273;436;0	719;0	692;588	488;4	141;0;47;301;443; ; ; ; ;
28170;1414;313;444;0	927;0	741;587	320;4	228;0;275;438;0	719;0	692;585	958;4	127;0;47;301;443; ; ; ; ;
28190;1415;308;451;0	927;0	742;587	320;4	190;0;272;441;0	719;0	693;585	958;4	124;0;47;301;443; ; ; ; ;
28209;1416;310;442;0	927;0	742;587	320;4	175;0;272;440;0	720;0	693;585	958;4	120;0;47;301;443; ; ; ; ;
28229;1417;317;443;0	928;0	742;587	320;4	219;0;275;437;0	720;0	693;585	958;4	161;0;47;301;443; ; ; ; ;
28249;1418;316;447;0	928;0	743;587	320;4	190;0;281;433;0	720;0	693;585	958;4	180;0;47;301;443; ; ; ; ;
28269;1419;315;442;0	927;0	742;588	554;4	201;0;283;432;0	720;0	693;584	535;4	183;0;47;301;443; ; ; ; ;
28289;1420;384;416;0	927;0	743;588	554;4	211;0;352;416;0	719;0	693;584	535;4	167;0;48;386;397; ; ; ; ;
28309;1421;394;416;0	927;0	743;588	554;4	194;0;359;410;0	720;0	693;584	535;4	154;0;48;386;397; ; ; ; ;
28329;1422;390;413;0	927;0	743;588	554;4	219;0;361;409;0	720;0	693;584	535;4	159;0;48;386;397; ; ; ; ;
28349;1423;392;410;0	928;0	743;588	554;4	221;0;358;407;0	720;0	693;584	535;4	184;0;48;386;397; ; ; ; ;
28369;1424;391;409;0	928;0	743;587	900;4	218;0;359;404;0	721;0	693;587	135;4	197;0;48;386;397; ; ; ; ;
28389;1425;388;417;0	929;0	743;587	900;4	241;0;360;407;0	721;0	693;587	135;4	211;0;48;386;397; ; ; ; ;
28409;1426;392;418;0	929;0	744;587	900;4	226;0;356;405;0	722;0	693;587	135;4	214;0;48;386;397; ; ; ; ;
28429;1427;392;414;0	930;0	744;587	900;4	244;0;360;403;0	722;0	693;587	135;4	213;0;48;386;397; ; ; ; ;
28449;1428;387;415;0	930;0	744;587	900;4	253;0;362;403;0	723;0	693;587	135;4	206;0;48;386;397; ; ; ; ;
28468;1429;389;415;0	931;0	744;587	563;4	249;0;361;402;0	724;0	693;588	133;4	213;0;48;386;397; ; ; ; ;
28488;1430;393;415;0	931;0	744;587	563;4	245;0;357;406;0	724;0	693;588	133;4	235;0;48;386;397; ; ; ; ;
28508;1431;394;412;0	932;0	744;587	563;4	229;0;356;405;0	725;0	693;588	133;4	220;0;48;386;397; ; ; ; ;
28528;1432;386;415;0	932;0	744;587	563;4	250;0;354;407;0	725;0	693;588	133;4	223;0;48;386;397; ; ; ; ;
28548;1433;394;411;0	933;0	744;587	563;4	223;0;360;405;0	726;0	692;588	133;4	213;0;48;386;397; ; ; ; ;
28568;1434;391;412;0	933;0	744;588	325;4	233;0;360;404;0	726;0	692;589	327;4	220;0;48;386;397; ; ; ; ;
28588;1435;393;405;0	934;0	744;588	325;4	225;0;356;407;0	727;0	692;589	327;4	213;0;48;386;397; ; ; ; ;
28608;1436;392;418;0	934;0	744;588	325;4	202;0;360;400;0	727;0	691;589	327;4	193;0;48;386;397; ; ; ; ;
28628;1437;398;410;0	934;0	743;588	325;4	216;0;354;407;0	727;0	691;589	327;4	196;0;48;386;397; ; ; ; ;
28648;1438;412;389;0	934;0	743;588	325;4	181;0;374;383;0	727;0	690;589	327;4	164;0;48;386;397; ; ; ; ;
28668;1439;415;391;0	934;0	742;589	105;4	184;0;376;379;0	728;0	689;588	978;4	154;0;48;386;397; ; ; ; ;
28688;1440;410;381;0	934;0	742;589	105;4	157;0;378;384;0	728;0	690;588	978;4	140;0;48;386;397; ; ; ; ;
28708;1441;409;394;0	934;0	742;589	105;4	136;0;375;383;0	728;0	689;588	978;4	135;0;48;386;397; ; ; ; ;
28728;1442;407;390;0	934;0	742;589	105;4	122;0;372;388;0	728;0	689;588	978;4	137;0;48;386;397; ; ; ; ;
28748;1443;412;391;0	935;0	741;589	105;4	113;0;371;384;0	728;0	689;588	978;4	124;0;48;386;397; ; ; ; ;
28768;1444;411;390;0	935;0	740;588	468;4	099;0;370;384;0	728;0	688;589	279;4	122;0;48;386;397; ; ; ; ;
28788;1445;413;393;0	935;0	740;588	468;4	120;0;374;388;0	728;0	688;589	279;4	102;0;48;386;397; ; ; ; ;
28807;1446;413;395;0	935;0	740;588	468;4	128;0;373;387;0	728;0	688;589	279;4	103;0;48;386;397; ; ; ; ;
28827;1447;408;393;0	935;0	740;588	468;4	086;0;370;385;0	728;0	688;589	279;4	066;0;48;386;397; ; ; ; ;
28847;1448;406;399;0	934;0	740;588	468;4	111;0;373;390;0	728;0	688;589	279;4	066;0;48;386;397; ; ; ; ;
28867;1449;404;400;0	934;0	740;589	148;4	108;0;372;388;0	728;0	688;589	834;4	071;0;48;386;397; ; ; ; ;
28887;1450;406;396;0	934;0	740;589	148;4	079;0;372;388;0	727;0	688;589	834;4	073;0;48;386;397; ; ; ; ;
28907;1451;406;397;0	934;0	740;589	148;4	089;0;376;391;0	727;0	688;589	834;4	070;0;48;386;397; ; ; ; ;
28927;1452;403;397;0	934;0	740;589	148;4	083;0;376;391;0	727;0	688;589	834;4	076;0;48;386;397; ; ; ; ;
28947;1453;403;402;0	934;0	740;589	148;4	071;0;374;387;0	727;0	688;589	834;4	037;0;48;386;397; ; ; ; ;
28967;1454;402;403;0	934;0	740;588	863;4	072;0;376;390;0	728;0	688;588	221;4	024;0;48;386;397; ; ; ; ;
28987;1455;406;396;0	934;0	740;588	863;4	058;0;378;384;0	728;0	688;588	221;4	051;0;48;386;397; ; ; ; ;
29007;1456;406;399;0	935;0	741;588	863;4	050;0;372;389;0	728;0	689;588	221;4	049;0;48;386;397; ; ; ; ;
29027;1457;405;397;0	935;0	741;588	863;4	040;0;379;390;0	729;0	689;588	221;4	075;0;48;386;397; ; ; ; ;
29047;1458;409;395;0	936;0	742;588	863;4	079;0;371;390;0	729;0	689;588	221;4	068;0;48;386;397; ; ; ; ;
29067;1459;410;395;0	936;0	741;588	786;4	073;0;372;390;0	730;0	689;587	478;4	070;0;48;386;397; ; ; ; ;
29086;1460;405;399;0	937;0	742;588	786;4	104;0;375;391;0	730;0	689;587	478;4	087;0;48;386;397; ; ; ; ;
29106;1461;405;397;0	937;0	742;588	786;4	111;0;377;387;0	731;0	689;587	478;4	088;0;48;386;397; ; ; ; ;
29126;1462;404;391;0	938;0	742;588	786;4	134;0;377;387;0	732;0	689;587	478;4	132;0;48;386;397; ; ; ; ;
29146;1463;404;402;0	938;0	742;588	786;4	155;0;371;386;0	732;0	688;587	478;4	152;0;48;386;397; ; ; ; ;
29166;1464;404;399;0	939;0	742;589	235;4	171;0;372;384;0	732;0	688;588	518;4	178;0;48;386;397; ; ; ; ;
29186;1465;402;396;0	939;0	742;589	235;4	221;0;371;381;0	732;0	689;588	518;4	156;0;48;386;397; ; ; ; ;
29206;1466;402;400;0	939;0	743;589	235;4	212;0;370;387;0	733;0	689;588	518;4	220;0;48;386;397; ; ; ; ;
29226;1467;403;391;0	939;0	743;589	235;4	246;0;373;387;0	733;0	689;588	518;4	230;0;48;386;397; ; ; ; ;
29246;1468;403;394;0	939;0	743;589	235;4	285;0;376;388;0	733;0	689;588	518;4	267;0;48;386;397; ; ; ; ;
29266;1469;403;395;0	939;0	743;588	577;4	290;0;376;388;0	733;0	689;588	332;4	285;0;48;386;397; ; ; ; ;
29286;1470;408;399;0	939;0	743;588	577;4	323;0;-800;-600;0	939;0	743;-1	000;-1	000;4;48;386;397; ; ; ; ;
29306;1471;408;403;0	939;0	743;588	577;4	356;0;379;382;0	733;0	688;588	332;4	307;0;48;386;397; ; ; ; ;
29326;1472;401;401;0	939;0	742;588	577;4	345;0;376;385;0	733;0	688;588	332;4	326;0;48;386;397; ; ; ; ;
29346;1473;403;403;0	939;0	743;588	577;4	385;0;372;387;0	733;0	689;588	332;4	378;0;48;386;397; ; ; ; ;
29366;1474;404;402;0	939;0	742;589	272;4	395;0;369;388;0	733;0	688;588	201;4	407;0;48;386;397; ; ; ; ;
29386;1475;402;399;0	939;0	742;589	272;4	397;0;375;389;0	733;0	688;588	201;4	392;0;48;386;397; ; ; ; ;
29405;1476;400;394;0	939;0	741;589	272;4	429;0;379;385;0	733;0	688;588	201;4	391;0;48;386;397; ; ; ; ;
29425;1477;405;403;0	940;0	741;589	272;4	446;0;374;393;0	733;0	687;588	201;4	395;0;48;386;397; ; ; ; ;
29445;1478;403;398;0	940;0	741;589	272;4	450;0;375;389;0	733;0	687;588	201;4	388;0;48;386;397; ; ; ; ;
29465;1479;404;400;0	941;0	741;587	645;4	442;0;375;391;0	734;0	687;585	996;4	373;0;48;386;397; ; ; ; ;
29485;1480;403;403;0	941;0	742;587	645;4	449;0;373;397;0	734;0	688;585	996;4	395;0;48;386;397; ; ; ; ;
29505;1481;406;406;0	941;0	743;587	645;4	467;0;377;397;0	734;0	689;585	996;4	390;0;48;386;397; ; ; ; ;
29525;1482;410;406;0	941;0	744;587	645;4	459;0;380;400;0	735;0	690;585	996;4	394;0;48;386;397; ; ; ; ;
29545;1483;447;428;0	941;0	745;587	645;4	496;0;418;419;0	735;0	691;585	996;4	430;0;49;429;422; ; ; ; ;
29565;1484;453;430;0	942;0	745;588	790;4	512;0;426;420;0	736;0	690;587	895;4	446;0;49;429;422; ; ; ; ;
29585;1485;441;428;0	942;0	746;588	790;4	515;0;414;418;0	736;0	691;587	895;4	438;0;49;429;422; ; ; ; ;
29605;1486;447;427;0	943;0	746;588	790;4	518;0;408;420;0	736;0	691;587	895;4	448;0;49;429;422; ; ; ; ;
29625;1487;446;429;0	943;0	746;588	790;4	520;0;412;420;0	736;0	691;587	895;4	462;0;49;429;422; ; ; ; ;
29645;1488;442;421;0	943;0	746;588	790;4	511;0;416;418;0	737;0	691;587	895;4	470;0;49;429;422; ; ; ; ;
29665;1489;444;421;0	943;0	746;588	100;4	508;0;414;420;0	737;0	690;585	975;4	464;0;49;429;422; ; ; ; ;
29684;1490;447;424;0	944;0	746;588	100;4	525;0;406;420;0	737;0	690;585	975;4	473;0;49;429;422; ; ; ; ;
29704;1491;444;426;0	944;0	746;588	100;4	523;0;414;420;0	737;0	691;585	975;4	461;0;49;429;422; ; ; ; ;
29724;1492;441;427;0	944;0	746;588	100;4	539;0;409;420;0	737;0	691;585	975;4	468;0;49;429;422; ; ; ; ;
29744;1493;448;424;0	944;0	746;588	100;4	548;0;409;419;0	738;0	690;585	975;4	478;0;49;429;422; ; ; ; ;
29764;1494;446;425;0	944;0	746;589	045;4	560;0;410;417;0	738;0	690;588	173;4	490;0;49;429;422; ; ; ; ;
29784;1495;466;454;0	944;0	746;589	045;4	547;0;433;454;0	738;0	690;588	173;4	520;0;50;451;450; ; ; ; ;
29804;1496;466;448;0	944;0	746;589	045;4	545;0;433;449;0	738;0	690;588	173;4	503;0;50;451;450; ; ; ; ;
29824;1497;468;451;0	944;0	746;589	045;4	556;0;433;448;0	738;0	690;588	173;4	479;0;50;451;450; ; ; ; ;
29844;1498;469;451;0	944;0	746;589	045;4	561;0;436;445;0	738;0	690;588	173;4	525;0;50;451;450; ; ; ; ;
29864;1499;469;451;0	944;0	746;587	920;4	555;0;437;443;0	738;0	689;587	929;4	509;0;50;451;450; ; ; ; ;
29884;1500;470;452;0	944;0	746;587	920;4	530;0;434;442;0	738;0	689;587	929;4	526;0;50;451;450; ; ; ; ;
29904;1501;474;457;0	944;0	746;587	920;4	534;0;433;447;0	738;0	689;587	929;4	510;0;50;451;450; ; ; ; ;
29924;1502;466;455;0	945;0	745;587	920;4	546;0;434;445;0	739;0	689;587	929;4	519;0;50;451;450; ; ; ; ;
29944;1503;471;451;0	945;0	745;587	920;4	547;0;433;448;0	739;0	688;587	929;4	532;0;50;451;450; ; ; ; ;
29964;1504;471;452;0	946;0	744;588	320;4	550;0;433;450;0	740;0	687;585	649;4	510;0;50;451;450; ; ; ; ;
29983;1505;471;446;0	947;0	744;588	320;4	546;0;431;446;0	741;0	687;585	649;4	518;0;50;451;450; ; ; ; ;
30003;1506;468;451;0	948;0	744;588	320;4	548;0;429;450;0	742;0	686;585	649;4	540;0;50;451;450; ; ; ; ;
30023;1507;474;452;0	949;0	745;588	320;4	537;0;429;447;0	743;0	687;585	649;4	521;0;50;451;450; ; ; ; ;
30043;1508;469;452;0	950;0	746;588	320;4	553;0;433;453;0	744;0	687;585	649;4	539;0;50;451;450; ; ; ; ;
30063;1509;472;452;0	951;0	747;588	502;4	553;0;433;451;0	746;0	687;587	630;4	547;0;50;451;450; ; ; ; ;
30083;1510;469;451;0	952;0	748;588	502;4	564;0;431;446;0	747;0	688;587	630;4	546;0;50;451;450; ; ; ; ;
30103;1511;472;455;0	953;0	749;588	502;4	580;0;434;445;0	748;0	688;587	630;4	575;0;50;451;450; ; ; ; ;
30123;1512;470;448;0	954;0	749;588	502;4	541;0;431;447;0	749;0	688;587	630;4	581;0;50;451;450; ; ; ; ;
30143;1513;465;454;0	955;0	749;588	502;4	552;0;428;443;0	750;0	688;587	630;4	546;0;50;451;450; ; ; ; ;
30163;1514;465;452;0	956;0	749;588	300;4	548;0;429;443;0	751;0	687;587	221;4	559;0;50;451;450; ; ; ; ;
30183;1515;473;446;0	957;0	750;588	300;4	550;0;429;448;0	751;0	688;587	221;4	530;0;50;451;450; ; ; ; ;
30203;1516;466;455;0	957;0	750;588	300;4	526;0;433;448;0	752;0	688;587	221;4	540;0;50;451;450; ; ; ; ;
30223;1517;475;455;0	957;0	750;588	300;4	558;0;430;449;0	752;0	688;587	221;4	536;0;50;451;450; ; ; ; ;
30243;1518;473;456;0	957;0	750;588	300;4	549;0;428;449;0	752;0	688;587	221;4	512;0;50;451;450; ; ; ; ;
30262;1519;472;456;0	958;0	750;589	048;4	551;0;429;448;0	752;0	687;587	841;4	519;0;50;451;450; ; ; ; ;
30282;1520;468;452;0	957;0	750;589	048;4	507;0;431;447;0	752;0	688;587	841;4	513;0;50;451;450; ; ; ; ;
30302;1521;467;452;0	957;0	750;589	048;4	530;0;435;445;0	752;0	688;587	841;4	507;0;50;451;450; ; ; ; ;
30322;1522;468;451;0	957;0	750;589	048;4	531;0;432;445;0	752;0	688;587	841;4	495;0;50;451;450; ; ; ; ;
30342;1523;467;451;0	957;0	750;589	048;4	499;0;433;445;0	752;0	688;587	841;4	483;0;50;451;450; ; ; ; ;
30362;1524;467;451;0	958;0	750;588	842;4	509;0;432;446;0	753;0	687;587	218;4	470;0;50;451;450; ; ; ; ;
30382;1525;468;454;0	957;0	750;588	842;4	465;0;429;443;0	752;0	688;587	218;4	439;0;50;451;450; ; ; ; ;
30402;1526;479;454;0	958;0	750;588	842;4	452;0;429;446;0	753;0	688;587	218;4	424;0;50;451;450; ; ; ; ;
30422;1527;471;456;0	958;0	750;588	842;4	453;0;435;444;0	753;0	688;587	218;4	378;0;50;451;450; ; ; ; ;
30442;1528;474;453;0	958;0	751;588	842;4	383;0;429;448;0	754;0	687;587	218;4	356;0;50;451;450; ; ; ; ;
30462;1529;478;454;0	959;0	750;587	503;4	360;0;431;448;0	754;0	687;587	104;4	332;0;50;451;450; ; ; ; ;
30482;1530;471;451;0	959;0	751;587	503;4	383;0;430;448;0	755;0	687;587	104;4	321;0;50;451;450; ; ; ; ;
30502;1531;474;458;0	960;0	751;587	503;4	333;0;431;449;0	755;0	687;587	104;4	322;0;50;451;450; ; ; ; ;
30522;1532;475;458;0	961;0	752;587	503;4	329;0;435;447;0	756;0	687;587	104;4	263;0;50;451;450; ; ; ; ;
30542;1533;477;451;0	961;0	752;587	503;4	324;0;433;448;0	757;0	687;587	104;4	277;0;50;451;450; ; ; ; ;
30562;1534;479;454;0	962;0	752;588	301;4	325;0;435;449;0	758;0	687;585	296;4	278;0;50;451;450; ; ; ; ;
30581;1535;474;454;0	963;0	753;588	301;4	298;0;432;451;0	758;0	687;585	296;4	212;0;50;451;450; ; ; ; ;
30601;1536;472;450;0	963;0	753;588	301;4	293;0;431;452;0	759;0	687;585	296;4	205;0;50;451;450; ; ; ; ;
30621;1537;468;453;0	964;0	753;588	301;4	213;0;433;455;0	760;0	687;585	296;4	146;0;50;451;450; ; ; ; ;
30641;1538;470;451;0	965;0	753;588	301;4	223;0;435;448;0	760;0	687;585	296;4	148;0;50;451;450; ; ; ; ;
30661;1539;468;452;0	965;0	753;588	874;4	238;0;436;447;0	761;0	686;588	239;4	171;0;50;451;450; ; ; ; ;
30681;1540;470;452;0	965;0	753;588	874;4	208;0;433;448;0	761;0	687;588	239;4	132;0;50;451;450; ; ; ; ;
30701;1541;476;451;0	966;0	753;588	874;4	191;0;432;447;0	761;0	687;588	239;4	141;0;50;451;450; ; ; ; ;
30721;1542;473;449;0	966;0	753;588	874;4	143;0;435;448;0	761;0	687;588	239;4	126;0;50;451;450; ; ; ; ;
30741;1543;469;452;0	965;0	752;588	874;4	199;0;434;445;0	760;0	687;588	239;4	086;0;50;451;450; ; ; ; ;
30761;1544;471;452;0	965;0	751;587	999;4	172;0;434;445;0	760;0	686;587	790;4	080;0;50;451;450; ; ; ; ;
30781;1545;469;456;0	965;0	751;587	999;4	151;0;432;445;0	759;0	686;587	790;4	076;0;50;451;450; ; ; ; ;
30801;1546;473;455;0	964;0	751;587	999;4	093;0;430;447;0	759;0	687;587	790;4	055;0;50;451;450; ; ; ; ;
30821;1547;470;451;0	965;0	752;587	999;4	119;0;435;449;0	759;0	687;587	790;4	059;0;50;451;450; ; ; ; ;
30841;1548;469;454;0	965;0	752;587	999;4	118;0;431;446;0	760;0	687;587	790;4	092;0;50;451;450; ; ; ; ;
30860;1549;470;452;0	967;0	753;587	885;4	116;0;431;447;0	762;0	687;587	924;4	085;0;50;451;450; ; ; ; ;
30880;1550;474;453;0	968;0	754;587	885;4	118;0;434;451;0	763;0	688;587	924;4	073;0;50;451;450; ; ; ; ;
30900;1551;471;448;0	969;0	756;587	885;4	107;0;434;443;0	765;0	688;587	924;4	057;0;50;451;450; ; ; ; ;
30921;1552;473;450;0	970;0	757;587	885;4	123;0;430;449;0	766;0	689;587	924;4	088;0;50;451;450; ; ; ; ;
30940;1553;472;451;0	971;0	758;587	885;4	099;0;434;453;0	767;0	689;587	924;4	093;0;50;451;450; ; ; ; ;
30960;1554;473;451;0	971;0	758;588	112;4	104;0;433;451;0	768;0	689;587	623;4	096;0;50;451;450; ; ; ; ;
30980;1555;476;451;0	971;0	759;588	112;4	112;0;433;447;0	768;0	690;587	623;4	096;0;50;451;450; ; ; ; ;
31000;1556;471;456;0	970;0	758;588	112;4	134;0;427;451;0	766;0	690;587	623;4	120;0;50;451;450; ; ; ; ;
31020;1557;475;459;0	968;0	757;588	112;4	120;0;432;453;0	764;0	690;587	623;4	097;0;50;451;450; ; ; ; ;
31040;1558;478;456;0	966;0	756;588	112;4	083;0;432;452;0	762;0	690;587	623;4	099;0;50;451;450; ; ; ; ;
31060;1559;477;458;0	963;0	755;586	926;4	080;0;430;455;0	759;0	689;584	411;4	083;0;50;451;450; ; ; ; ;
31080;1560;414;465;0	961;0	754;586	926;4	185;0;381;454;0	756;0	690;584	411;4	059;0; ; ; ; ; ; ; ;
31100;1561;339;454;0	959;0	753;586	926;4	216;0;314;437;0	754;0	690;584	411;4	071;0;51;322;444; ; ; ; ;
31120;1562;337;456;0	957;0	752;586	926;4	191;0;304;444;0	751;0	691;584	411;4	058;0;51;322;444; ; ; ; ;
31140;1563;335;447;0	955;0	752;586	926;4	202;0;306;435;0	749;0	691;584	411;4	060;0;51;322;444; ; ; ; ;
31160;1564;334;445;0	953;0	751;586	518;4	210;0;307;434;0	747;0	691;586	688;4	078;0;51;322;444; ; ; ; ;
31179;1565;338;455;0	952;0	750;586	518;4	220;0;302;440;0	745;0	692;586	688;4	087;0;51;322;444; ; ; ; ;
31199;1566;340;447;0	951;0	750;586	518;4	220;0;303;438;0	743;0	692;586	688;4	096;0;51;322;444; ; ; ; ;
31219;1567;339;454;0	949;0	749;586	518;4	230;0;305;445;0	742;0	692;586	688;4	080;0;51;322;444; ; ; ; ;
31239;1568;342;448;0	948;0	749;586	518;4	265;0;304;435;0	741;0	692;586	688;4	082;0;51;322;444; ; ; ; ;
31259;1569;342;450;0	947;0	749;586	291;4	270;0;306;439;0	740;0	692;582	912;4	056;0;51;322;444; ; ; ; ;
31279;1570;339;451;0	946;0	749;586	291;4	248;0;302;438;0	738;0	693;582	912;4	086;0;51;322;444; ; ; ; ;
31299;1571;338;444;0	944;0	748;586	291;4	245;0;304;441;0	737;0	693;582	912;4	100;0;51;322;444; ; ; ; ;
31319;1572;342;447;0	943;0	747;586	291;4	210;0;302;439;0	735;0	693;582	912;4	072;0;51;322;444; ; ; ; ;
31339;1573;341;452;0	941;0	746;586	291;4	200;0;304;445;0	733;0	693;582	912;4	080;0;51;322;444; ; ; ; ;
31359;1574;341;450;0	940;0	745;585	777;4	187;0;303;443;0	731;0	693;585	451;4	097;0;51;322;444; ; ; ; ;
31379;1575;344;452;0	938;0	745;585	777;4	139;0;303;440;0	729;0	693;585	451;4	056;0;51;322;444; ; ; ; ;
31399;1576;343;446;0	936;0	744;585	777;4	133;0;302;443;0	728;0	694;585	451;4	033;0;51;322;444; ; ; ; ;
31419;1577;342;450;0	935;0	744;585	777;4	103;0;300;436;0	726;0	694;585	451;4	062;0;51;322;444; ; ; ; ;
31439;1578;345;448;0	933;0	743;585	777;4	072;0;302;440;0	725;0	695;585	451;4	023;0;51;322;444; ; ; ; ;
31459;1579;345;451;0	932;0	743;585	411;4	054;0;301;440;0	723;0	695;585	427;4	029;0;51;322;444; ; ; ; ;
31478;1580;349;449;0	931;0	743;585	411;4	081;0;305;439;0	722;0	696;585	427;3	998;0;51;322;444; ; ; ; ;
31498;1581;348;450;0	930;0	743;585	411;4	065;0;306;438;0	721;0	696;585	427;4	019;0;51;322;444; ; ; ; ;
31518;1582;312;449;0	930;0	743;585	411;4	039;0;276;433;0	721;0	697;585	427;4	031;0;52;301;442; ; ; ; ;
31538;1583;322;447;0	930;0	743;585	411;4	079;0;284;441;0	721;0	698;585	427;4	011;0;52;301;442; ; ; ; ;
31558;1584;311;449;0	930;0	743;583	604;4	053;0;275;442;0	721;0	698;583	307;4	011;0;52;301;442; ; ; ; ;
31578;1585;319;449;0	930;0	744;583	604;4	049;0;281;436;0	721;0	699;583	307;4	011;0;52;301;442; ; ; ; ;
31598;1586;323;449;0	930;0	745;583	604;4	045;0;279;442;0	721;0	699;583	307;3	998;0;52;301;442; ; ; ; ;
31618;1587;324;450;0	931;0	746;583	604;4	083;0;279;437;0	721;0	700;583	307;4	031;0;52;301;442; ; ; ; ;
31638;1588;319;452;0	931;0	746;583	604;4	070;0;284;435;0	721;0	701;583	307;4	047;0;52;301;442; ; ; ; ;
31658;1589;321;451;0	931;0	747;584	805;4	087;0;283;437;0	722;0	702;583	349;4	052;0;52;301;442; ; ; ; ;
31678;1590;319;448;0	931;0	748;584	805;4	117;0;280;438;0	722;0	702;583	349;4	059;0;52;301;442; ; ; ; ;
31698;1591;317;443;0	931;0	748;584	805;4	130;0;279;429;0	722;0	703;583	349;4	092;0;52;301;442; ; ; ; ;
31718;1592;316;444;0	932;0	748;584	805;4	130;0;282;434;0	722;0	703;583	349;4	064;0;52;301;442; ; ; ; ;
31738;1593;326;450;0	932;0	748;584	805;4	165;0;287;434;0	722;0	703;583	349;4	087;0;52;301;442; ; ; ; ;
31757;1594;325;448;0	932;0	748;584	103;4	171;0;288;437;0	722;0	703;580	157;4	054;0;52;301;442; ; ; ; ;
31777;1595;323;452;0	932;0	748;584	103;4	162;0;287;435;0	722;0	704;580	157;4	086;0;52;301;442; ; ; ; ;
31797;1596;323;451;0	932;0	748;584	103;4	190;0;285;439;0	722;0	704;580	157;4	153;0;52;301;442; ; ; ; ;
31817;1597;326;452;0	932;0	748;584	103;4	197;0;288;434;0	722;0	704;580	157;4	132;0;52;301;442; ; ; ; ;
31837;1598;382;410;0	931;0	748;584	103;4	193;0;357;409;0	721;0	703;580	157;4	159;0;53;386;403; ; ; ; ;
31857;1599;388;407;0	930;0	747;583	662;4	193;0;363;401;0	721;0	703;586	748;4	199;0;53;386;403; ; ; ; ;
31877;1600;402;399;0	929;0	747;583	662;4	175;0;378;396;0	720;0	703;586	748;4	215;0;53;386;403; ; ; ; ;
31897;1601;404;411;0	929;0	747;583	662;4	197;0;370;398;0	720;0	703;586	748;4	238;0;53;386;403; ; ; ; ;
31917;1602;407;406;0	928;0	746;583	662;4	213;0;372;402;0	719;0	703;586	748;4	237;0;53;386;403; ; ; ; ;
31937;1603;404;409;0	928;0	746;583	662;4	216;0;369;401;0	718;0	702;586	748;4	231;0;53;386;403; ; ; ; ;
31957;1604;405;407;0	928;0	745;583	889;4	220;0;370;403;0	718;0	702;587	053;4	230;0;53;386;403; ; ; ; ;
31977;1605;408;404;0	927;0	744;583	889;4	227;0;375;397;0	717;0	702;587	053;4	262;0;53;386;403; ; ; ; ;
31997;1606;402;410;0	926;0	744;583	889;4	253;0;367;401;0	717;0	701;587	053;4	268;0;53;386;403; ; ; ; ;
32017;1607;409;415;0	926;0	743;583	889;4	277;0;375;404;0	717;0	701;587	053;4	273;0;53;386;403; ; ; ; ;
32036;1608;403;410;0	926;0	742;583	889;4	234;0;379;396;0	716;0	700;587	053;4	280;0;53;386;403; ; ; ; ;
32057;1609;405;411;0	926;0	741;583	985;4	254;0;377;401;0	716;0	699;585	378;4	273;0;53;386;403; ; ; ; ;
32076;1610;410;408;0	925;0	741;583	985;4	260;0;370;399;0	716;0	699;585	378;4	238;0;53;386;403; ; ; ; ;
32096;1611;408;408;0	925;0	740;583	985;4	264;0;368;406;0	716;0	698;585	378;4	254;0;53;386;403; ; ; ; ;
32116;1612;400;407;0	925;0	740;583	985;4	241;0;373;396;0	716;0	698;585	378;4	273;0;53;386;403; ; ; ; ;
32136;1613;405;411;0	925;0	739;583	985;4	256;0;375;403;0	716;0	697;585	378;4	255;0;53;386;403; ; ; ; ;
32156;1614;401;410;0	925;0	738;585	486;4	263;0;376;398;0	716;0	696;586	703;4	272;0;53;386;403; ; ; ; ;
32176;1615;408;406;0	925;0	738;585	486;4	274;0;374;399;0	716;0	696;586	703;4	277;0;53;386;403; ; ; ; ;
32196;1616;406;401;0	925;0	737;585	486;4	228;0;375;402;0	716;0	696;586	703;4	275;0;53;386;403; ; ; ; ;
32216;1617;406;404;0	925;0	737;585	486;4	281;0;371;401;0	716;0	695;586	703;4	272;0;53;386;403; ; ; ; ;
32236;1618;403;405;0	925;0	736;585	486;4	255;0;367;399;0	716;0	694;586	703;4	279;0;53;386;403; ; ; ; ;
32256;1619;402;401;0	926;0	735;587	118;4	255;0;366;399;0	716;0	693;587	572;4	284;0;53;386;403; ; ; ; ;
32276;1620;400;405;0	926;0	735;587	118;4	263;0;367;396;0	717;0	693;587	572;4	278;0;53;386;403; ; ; ; ;
32296;1621;406;407;0	926;0	735;587	118;4	295;0;373;401;0	717;0	693;587	572;4	335;0;53;386;403; ; ; ; ;
32316;1622;399;401;0	926;0	735;587	118;4	269;0;364;403;0	717;0	693;587	572;4	329;0;53;386;403; ; ; ; ;
32336;1623;402;406;0	927;0	735;587	118;4	318;0;372;400;0	718;0	693;587	572;4	334;0;53;386;403; ; ; ; ;
32355;1624;403;406;0	927;0	735;587	227;4	318;0;369;400;0	718;0	694;587	828;4	333;0;53;386;403; ; ; ; ;
32375;1625;399;408;0	927;0	736;587	227;4	356;0;369;399;0	718;0	694;587	828;4	341;0;53;386;403; ; ; ; ;
32395;1626;400;406;0	927;0	736;587	227;4	370;0;366;405;0	718;0	695;587	828;4	387;0;53;386;403; ; ; ; ;
32415;1627;399;403;0	926;0	737;587	227;4	349;0;365;405;0	717;0	695;587	828;4	367;0;53;386;403; ; ; ; ;
32435;1628;401;403;0	926;0	737;587	227;4	404;0;371;398;0	717;0	695;587	828;4	416;0;53;386;403; ; ; ; ;
32455;1629;402;404;0	926;0	736;586	619;4	406;0;370;400;0	717;0	695;587	792;4	419;0;53;386;403; ; ; ; ;
32475;1630;401;408;0	926;0	737;586	619;4	387;0;370;398;0	717;0	696;587	792;4	427;0;53;386;403; ; ; ; ;
32495;1631;396;406;0	925;0	737;586	619;4	374;0;364;403;0	716;0	697;587	792;4	417;0;53;386;403; ; ; ; ;
32515;1632;400;407;0	925;0	738;586	619;4	369;0;370;399;0	716;0	697;587	792;4	412;0;53;386;403; ; ; ; ;
32535;1633;398;408;0	924;0	738;586	619;4	403;0;368;407;0	715;0	698;587	792;4	385;0;53;386;403; ; ; ; ;
32555;1634;399;407;0	924;0	738;586	882;4	399;0;366;406;0	715;0	698;588	759;4	382;0;53;386;403; ; ; ; ;
32575;1635;398;408;0	924;0	738;586	882;4	390;0;366;402;0	714;0	698;588	759;4	414;0;53;386;403; ; ; ; ;
32595;1636;318;425;0	924;0	739;586	882;4	407;0;297;420;0	715;0	699;588	759;4	417;0;54;276;428; ; ; ; ;
32615;1637;303;433;0	925;0	739;586	882;4	446;0;266;421;0	716;0	699;588	759;4	413;0;54;276;428; ; ; ; ;
32635;1638;290;428;0	925;0	739;586	882;4	425;0;258;420;0	716;0	700;588	759;4	394;0;54;276;428; ; ; ; ;
32655;1639;278;431;0	925;0	739;587	314;4	447;0;250;424;0	716;0	699;585	457;4	369;0;54;276;428; ; ; ; ;
32675;1640;298;425;0	926;0	740;587	314;4	433;0;260;424;0	716;0	700;585	457;4	356;0;54;276;428; ; ; ; ;
32694;1641;295;425;0	926;0	740;587	314;4	448;0;264;427;0	716;0	700;585	457;4	367;0;54;276;428; ; ; ; ;
32714;1642;289;428;0	925;0	740;587	314;4	445;0;260;432;0	716;0	700;585	457;4	410;0;54;276;428; ; ; ; ;
32734;1643;292;428;0	925;0	740;587	314;4	461;0;262;429;0	715;0	701;585	457;4	389;0;54;276;428; ; ; ; ;
32754;1644;291;429;0	924;0	739;585	770;4	453;0;263;432;0	714;0	702;585	790;4	413;0;54;276;428; ; ; ; ;
32774;1645;290;435;0	922;0	740;585	770;4	454;0;262;434;0	712;0	703;585	790;4	436;0;54;276;428; ; ; ; ;
32794;1646;290;434;0	921;0	740;585	770;4	492;0;262;436;0	711;0	704;585	790;4	428;0;54;276;428; ; ; ; ;
32814;1647;294;430;0	919;0	740;585	770;4	451;0;260;425;0	709;0	705;585	790;4	408;0;54;276;428; ; ; ; ;
32834;1648;257;452;0	918;0	739;585	770;4	481;0;226;453;0	707;0	706;585	790;4	441;0;55;240;447; ; ; ; ;
32854;1649;257;453;0	916;0	739;583	990;4	451;0;224;457;0	706;0	706;581	888;4	404;0;55;240;447; ; ; ; ;
32874;1650;261;455;0	915;0	739;583	990;4	491;0;231;456;0	704;0	707;581	888;4	412;0;55;240;447; ; ; ; ;
32894;1651;263;453;0	914;0	739;583	990;4	471;0;232;455;0	703;0	707;581	888;4	395;0;55;240;447; ; ; ; ;
32914;1652;260;451;0	913;0	739;583	990;4	463;0;237;453;0	702;0	708;581	888;4	440;0;55;240;447; ; ; ; ;
32934;1653;263;451;0	912;0	739;583	990;4	478;0;232;453;0	701;0	708;581	888;4	420;0;55;240;447; ; ; ; ;
32954;1654;262;451;0	911;0	739;583	068;4	471;0;234;454;0	700;0	708;580	871;4	416;0;55;240;447; ; ; ; ;
32973;1655;261;452;0	910;0	739;583	068;4	449;0;236;456;0	699;0	708;580	871;4	511;0;55;240;447; ; ; ; ;
32993;1656;266;455;0	909;0	738;583	068;4	462;0;238;458;0	699;0	707;580	871;4	510;0;55;240;447; ; ; ; ;
33013;1657;268;459;0	909;0	737;583	068;4	456;0;238;454;0	698;0	706;580	871;4	516;0;55;240;447; ; ; ; ;
33033;1658;261;452;0	909;0	736;583	068;4	503;0;242;457;0	698;0	705;580	871;4	524;0;55;240;447; ; ; ; ;
33053;1659;264;454;0	909;0	734;583	311;4	515;0;242;452;0	698;0	704;585	224;4	559;0;55;240;447; ; ; ; ;
33073;1660;268;452;0	908;0	734;583	311;4	546;0;234;448;0	697;0	703;585	224;4	594;0;55;240;447; ; ; ; ;
33093;1661;261;455;0	908;0	733;583	311;4	542;0;236;450;0	697;0	702;585	224;4	598;0;55;240;447; ; ; ; ;
33113;1662;266;450;0	908;0	733;583	311;4	522;0;238;449;0	697;0	702;585	224;4	586;0;55;240;447; ; ; ; ;
33133;1663;266;454;0	908;0	732;583	311;4	521;0;235;448;0	697;0	702;585	224;4	601;0;55;240;447; ; ; ; ;
33153;1664;264;454;0	907;0	732;582	398;4	513;0;238;452;0	697;0	701;581	622;4	571;0;55;240;447; ; ; ; ;
33173;1665;265;453;0	907;0	732;582	398;4	470;0;237;452;0	696;0	702;581	622;4	570;0;55;240;447; ; ; ; ;
33193;1666;263;454;0	907;0	732;582	398;4	485;0;238;453;0	696;0	701;581	622;4	551;0;55;240;447; ; ; ; ;
33213;1667;268;455;0	906;0	731;582	398;4	453;0;233;454;0	695;0	701;581	622;4	550;0;55;240;447; ; ; ; ;
33233;1668;261;454;0	906;0	731;582	398;4	480;0;244;451;0	695;0	701;581	622;4	512;0;55;240;447; ; ; ; ;
33253;1669;260;452;0	905;0	730;584	899;4	486;0;243;450;0	694;0	701;583	824;4	515;0;55;240;447; ; ; ; ;
33272;1670;261;454;0	905;0	730;584	899;4	462;0;237;451;0	694;0	701;583	824;4	519;0;55;240;447; ; ; ; ;
33293;1671;262;454;0	904;0	730;584	899;4	435;0;238;449;0	694;0	701;583	824;4	502;0;55;240;447; ; ; ; ;
33312;1672;263;456;0	904;0	730;584	899;4	426;0;237;452;0	693;0	701;583	824;4	491;0;55;240;447; ; ; ; ;
33333;1673;263;452;0	904;0	730;584	899;4	437;0;240;453;0	693;0	701;583	824;4	467;0;55;240;447; ; ; ; ;
33352;1674;265;454;0	904;0	730;581	726;4	411;0;241;453;0	693;0	701;583	694;4	451;0;55;240;447; ; ; ; ;
33373;1675;265;457;0	903;0	730;581	726;4	386;0;236;454;0	692;0	701;583	694;4	418;0;55;240;447; ; ; ; ;
33392;1676;249;451;0	904;0	730;581	726;4	361;0;232;452;0	693;0	701;583	694;4	417;0;55;240;447; ; ; ; ;
33413;1677;261;451;0	904;0	730;581	726;4	377;0;228;447;0	693;0	701;583	694;4	452;0;55;240;447; ; ; ; ;
33432;1678;254;453;0	904;0	730;581	726;4	341;0;230;446;0	693;0	701;583	694;4	414;0;55;240;447; ; ; ; ;
33453;1679;258;452;0	905;0	730;584	117;4	357;0;227;444;0	694;0	700;583	812;4	426;0;55;240;447; ; ; ; ;
33472;1680;251;451;0	905;0	730;584	117;4	354;0;229;443;0	694;0	701;583	812;4	356;0;55;240;447; ; ; ; ;
33493;1681;257;449;0	905;0	730;584	117;4	319;0;228;447;0	695;0	701;583	812;4	358;0;55;240;447; ; ; ; ;
33512;1682;251;450;0	906;0	730;584	117;4	295;0;227;446;0	695;0	700;583	812;4	321;0;55;240;447; ; ; ; ;
33533;1683;258;449;0	906;0	730;584	117;4	278;0;230;437;0	696;0	700;583	812;4	341;0;55;240;447; ; ; ; ;
33551;1684;256;450;0	907;0	729;582	945;4	252;0;229;438;0	696;0	699;583	025;4	326;0;55;240;447; ; ; ; ;
33573;1685;254;446;0	907;0	729;582	945;4	246;0;227;442;0	696;0	699;583	025;4	302;0;55;240;447; ; ; ; ;
33591;1686;257;450;0	907;0	729;582	945;4	241;0;223;444;0	697;0	698;583	025;4	277;0;55;240;447; ; ; ; ;
33613;1687;252;443;0	908;0	729;582	945;4	220;0;229;441;0	697;0	698;583	025;4	248;0;55;240;447; ; ; ; ;
33631;1688;255;447;0	908;0	729;582	945;4	186;0;227;439;0	698;0	698;583	025;4	252;0;55;240;447; ; ; ; ;
33653;1689;256;449;0	909;0	729;581	700;4	164;0;226;437;0	698;0	698;585	435;4	273;0;55;240;447; ; ; ; ;
33671;1690;258;443;0	910;0	730;581	700;4	158;0;222;443;0	699;0	698;585	435;4	250;0;55;240;447; ; ; ; ;
33694;1691;259;449;0	910;0	731;581	700;4	143;0;225;441;0	700;0	699;585	435;4	202;0;55;240;447; ; ; ; ;
33711;1692;259;451;0	911;0	731;581	700;4	154;0;224;435;0	700;0	699;585	435;4	237;0;55;240;447; ; ; ; ;
33731;1693;252;451;0	911;0	731;581	700;4	124;0;227;439;0	701;0	699;585	435;4	226;0;55;240;447; ; ; ; ;
33751;1694;251;450;0	912;0	731;582	273;4	125;0;228;436;0	701;0	699;585	450;4	209;0;55;240;447; ; ; ; ;
33771;1695;255;448;0	912;0	732;582	273;4	113;0;221;434;0	702;0	699;585	450;4	216;0;55;240;447; ; ; ; ;
33791;1696;254;443;0	913;0	732;582	273;4	081;0;225;440;0	702;0	699;585	450;4	211;0;55;240;447; ; ; ; ;
33811;1697;254;445;0	913;0	732;582	273;4	088;0;224;437;0	702;0	699;585	450;4	208;0;55;240;447; ; ; ; ;
33831;1698;256;448;0	913;0	731;582	273;4	071;0;221;441;0	702;0	699;585	450;4	192;0;55;240;447; ; ; ; ;
33851;1699;255;445;0	913;0	731;583	388;4	077;0;223;441;0	703;0	698;584	363;4	179;0;55;240;447; ; ; ; ;
33870;1700;254;451;0	913;0	731;583	388;4	078;0;228;444;0	703;0	698;584	363;4	184;0;55;240;447; ; ; ; ;
33890;1701;255;440;0	913;0	731;583	388;4	083;0;227;442;0	703;0	698;584	363;4	197;0;55;240;447; ; ; ; ;
33910;1702;253;447;0	913;0	730;583	388;4	064;0;227;445;0	703;0	697;584	363;4	187;0;55;240;447; ; ; ; ;
33930;1703;248;449;0	913;0	730;583	388;4	086;0;221;442;0	703;0	697;584	363;4	196;0;55;240;447; ; ; ; ;
33950;1704;247;445;0	914;0	729;582	549;4	075;0;221;444;0	703;0	696;583	247;4	185;0;55;240;447; ; ; ; ;
33970;1705;246;448;0	914;0	729;582	549;4	078;0;223;440;0	703;0	696;583	247;4	201;0;55;240;447; ; ; ; ;
33990;1706;248;446;0	914;0	729;582	549;4	088;0;222;435;0	704;0	696;583	247;4	221;0;55;240;447; ; ; ; ;
34010;1707;248;445;0	914;0	729;582	549;4	062;0;218;446;0	704;0	696;583	247;4	200;0;55;240;447; ; ; ; ;
34030;1708;245;441;0	914;0	729;582	549;4	062;0;217;443;0	704;0	695;583	247;4	203;0;55;240;447; ; ; ; ;
34050;1709;245;439;0	914;0	728;582	575;4	061;0;216;441;0	704;0	695;585	512;4	224;0;55;240;447; ; ; ; ;
34070;1710;242;449;0	914;0	728;582	575;4	045;0;223;440;0	704;0	695;585	512;4	197;0;55;240;447; ; ; ; ;
34090;1711;245;450;0	914;0	728;582	575;4	060;0;217;434;0	704;0	695;585	512;4	197;0;55;240;447; ; ; ; ;
34110;1712;248;451;0	915;0	728;582	575;4	053;0;214;438;0	704;0	695;585	512;4	209;0;55;240;447; ; ; ; ;
34130;1713;247;449;0	915;0	728;582	575;4	008;0;216;440;0	705;0	695;585	512;4	182;0;55;240;447; ; ; ; ;
34149;1714;247;450;0	915;0	728;582	423;4	010;0;216;439;0	705;0	695;584	053;4	174;0;55;240;447; ; ; ; ;
34170;1715;243;448;0	915;0	728;582	423;4	003;0;215;441;0	705;0	695;584	053;4	138;0;55;240;447; ; ; ; ;
34189;1716;249;451;0	915;0	728;582	423;3	986;0;214;442;0	705;0	695;584	053;4	149;0;55;240;447; ; ; ; ;
34209;1717;248;447;0	915;0	728;582	423;3	973;0;215;447;0	705;0	695;584	053;4	163;0;55;240;447; ; ; ; ;
34229;1718;245;449;0	915;0	728;582	423;3	970;0;216;448;0	705;0	695;584	053;4	121;0;55;240;447; ; ; ; ;
34249;1719;247;448;0	915;0	727;583	477;3	974;0;216;452;0	705;0	695;582	333;4	116;0;55;240;447; ; ; ; ;
34269;1720;249;452;0	915;0	727;583	477;3	957;0;214;443;0	705;0	695;582	333;4	046;0;55;240;447; ; ; ; ;
34289;1721;250;447;0	915;0	727;583	477;3	925;0;213;442;0	705;0	695;582	333;4	048;0;55;240;447; ; ; ; ;
34309;1722;243;447;0	914;0	727;583	477;3	930;0;221;437;0	704;0	695;582	333;4	028;0;55;240;447; ; ; ; ;
34329;1723;250;445;0	914;0	727;583	477;3	957;0;214;441;0	704;0	695;582	333;4	005;0;55;240;447; ; ; ; ;
34349;1724;247;443;0	914;0	727;584	642;3	950;0;215;439;0	704;0	695;582	936;4	002;0;55;240;447; ; ; ; ;
34369;1725;248;442;0	913;0	727;584	642;3	922;0;213;442;0	703;0	696;582	936;4	005;0;55;240;447; ; ; ; ;
34389;1726;244;443;0	913;0	727;584	642;3	893;0;215;436;0	703;0	696;582	936;3	956;0;55;240;447; ; ; ; ;
34409;1727;248;445;0	913;0	727;584	642;3	880;0;218;436;0	703;0	696;582	936;3	973;0;55;240;447; ; ; ; ;
34429;1728;247;446;0	912;0	727;584	642;3	877;0;214;446;0	702;0	697;582	936;3	966;0;55;240;447; ; ; ; ;
34449;1729;246;447;0	912;0	726;585	135;3	877;0;215;441;0	702;0	696;584	375;3	984;0;55;240;447; ; ; ; ;
34468;1730;361;458;0	910;0	727;585	135;3	887;0;336;454;0	701;0	697;584	375;3	994;0; ; ; ; ; ; ; ;
34488;1731;419;446;0	909;0	726;585	135;3	861;0;389;452;0	699;0	697;584	375;3	988;0;56;411;445; ; ; ; ;
34508;1732;433;452;0	908;0	726;585	135;3	890;0;402;452;0	699;0	697;584	375;3	971;0;56;411;445; ; ; ; ;
34528;1733;428;454;0	908;0	726;585	135;3	881;0;394;453;0	699;0	697;584	375;3	978;0;56;411;445; ; ; ; ;
34548;1734;435;448;0	909;0	726;587	581;3	890;0;400;449;0	699;0	697;588	122;3	993;0;56;411;445; ; ; ; ;
34568;1735;429;440;0	908;0	726;587	581;3	838;0;393;451;0	699;0	697;588	122;4	004;0;56;411;445; ; ; ; ;
34588;1736;427;440;0	908;0	726;587	581;3	859;0;395;449;0	699;0	697;588	122;4	017;0;56;411;445; ; ; ; ;
34608;1737;428;440;0	908;0	726;587	581;3	875;0;398;452;0	699;0	697;588	122;3	995;0;56;411;445; ; ; ; ;
34628;1738;430;442;0	908;0	726;587	581;3	855;0;395;450;0	699;0	697;588	122;4	007;0;56;411;445; ; ; ; ;
34648;1739;430;443;0	908;0	726;587	440;3	858;0;397;449;0	698;0	697;588	579;4	012;0;56;411;445; ; ; ; ;
34668;1740;432;440;0	908;0	726;587	440;3	880;0;398;445;0	698;0	697;588	579;3	980;0;56;411;445; ; ; ; ;
34688;1741;426;447;0	907;0	726;587	440;3	893;0;394;447;0	697;0	697;588	579;3	980;0;56;411;445; ; ; ; ;
34708;1742;428;442;0	907;0	725;587	440;3	857;0;395;450;0	697;0	697;588	579;3	986;0;56;411;445; ; ; ; ;
34728;1743;429;441;0	906;0	725;587	440;3	844;0;397;448;0	696;0	696;588	579;3	977;0;56;411;445; ; ; ; ;
34747;1744;427;442;0	906;0	724;588	650;3	847;0;395;448;0	696;0	696;589	567;3	984;0;56;411;445; ; ; ; ;
34767;1745;427;441;0	906;0	724;588	650;3	829;0;393;443;0	696;0	696;589	567;3	977;0;56;411;445; ; ; ; ;
34787;1746;428;435;0	905;0	724;588	650;3	819;0;398;447;0	696;0	696;589	567;3	987;0;56;411;445; ; ; ; ;
34807;1747;427;447;0	905;0	724;588	650;3	887;0;396;448;0	696;0	696;589	567;3	965;0;56;411;445; ; ; ; ;
34827;1748;428;440;0	905;0	723;588	650;3	831;0;397;443;0	696;0	695;589	567;3	973;0;56;411;445; ; ; ; ;
34847;1749;427;440;0	905;0	723;589	123;3	846;0;396;446;0	696;0	695;588	629;3	966;0;56;411;445; ; ; ; ;
34867;1750;429;443;0	905;0	723;589	123;3	880;0;393;454;0	696;0	695;588	629;3	969;0;56;411;445; ; ; ; ;
34887;1751;428;447;0	905;0	722;589	123;3	872;0;390;450;0	696;0	695;588	629;3	989;0;56;411;445; ; ; ; ;
34907;1752;428;440;0	906;0	722;589	123;3	908;0;394;445;0	696;0	694;588	629;3	975;0;56;411;445; ; ; ; ;
34927;1753;428;444;0	906;0	722;589	123;3	910;0;391;450;0	696;0	694;588	629;3	992;0;56;411;445; ; ; ; ;
34947;1754;428;444;0	906;0	721;590	210;3	919;0;392;448;0	697;0	693;589	229;3	992;0;56;411;445; ; ; ; ;
34967;1755;424;441;0	906;0	721;590	210;3	949;0;393;452;0	697;0	693;589	229;4	048;0;56;411;445; ; ; ; ;
34987;1756;430;443;0	905;0	721;590	210;3	936;0;392;445;0	696;0	692;589	229;4	022;0;56;411;445; ; ; ; ;
35007;1757;425;441;0	905;0	720;590	210;3	968;0;390;444;0	696;0	692;589	229;4	054;0;56;411;445; ; ; ; ;
35027;1758;425;443;0	905;0	720;590	210;3	983;0;390;447;0	696;0	692;589	229;4	065;0;56;411;445; ; ; ; ;
35046;1759;427;442;0	905;0	720;590	948;3	993;0;389;448;0	696;0	692;587	982;4	053;0;56;411;445; ; ; ; ;
35066;1760;395;410;0	905;0	719;590	948;4	004;0;372;416;0	696;0	691;587	982;4	061;0;57;386;420; ; ; ; ;
35086;1761;395;410;0	905;0	719;590	948;3	991;0;371;423;0	696;0	691;587	982;4	068;0;57;386;420; ; ; ; ;
35106;1762;403;416;0	905;0	719;590	948;4	043;0;369;421;0	696;0	691;587	982;4	076;0;57;386;420; ; ; ; ;
35126;1763;400;417;0	906;0	719;590	948;4	072;0;373;422;0	697;0	691;587	982;4	086;0;57;386;420; ; ; ; ;
35146;1764;402;418;0	906;0	719;591	101;4	085;0;373;418;0	698;0	690;591	636;4	119;0;57;386;420; ; ; ; ;
35166;1765;402;418;0	907;0	719;591	101;4	082;0;371;423;0	698;0	690;591	636;4	149;0;57;386;420; ; ; ; ;
35186;1766;401;424;0	907;0	719;591	101;4	113;0;374;421;0	699;0	690;591	636;4	156;0;57;386;420; ; ; ; ;
35206;1767;403;422;0	908;0	719;591	101;4	102;0;369;421;0	699;0	689;591	636;4	170;0;57;386;420; ; ; ; ;
35226;1768;400;424;0	908;0	719;591	101;4	188;0;371;426;0	699;0	689;591	636;4	173;0;57;386;420; ; ; ; ;
35246;1769;401;422;0	908;0	718;591	834;4	214;0;372;425;0	700;0	688;591	535;4	175;0;57;386;420; ; ; ; ;
35266;1770;402;423;0	908;0	718;591	834;4	150;0;372;419;0	700;0	688;591	535;4	169;0;57;386;420; ; ; ; ;
35286;1771;403;425;0	908;0	718;591	834;4	219;0;373;422;0	700;0	688;591	535;4	162;0;57;386;420; ; ; ; ;
35306;1772;402;421;0	908;0	717;591	834;4	167;0;372;416;0	700;0	688;591	535;4	150;0;57;386;420; ; ; ; ;
35325;1773;405;418;0	908;0	717;591	834;4	157;0;373;425;0	700;0	687;591	535;4	156;0;57;386;420; ; ; ; ;
35345;1774;405;416;0	908;0	716;593	339;4	189;0;372;425;0	700;0	686;590	551;4	148;0;57;386;420; ; ; ; ;
35365;1775;406;418;0	908;0	717;593	339;4	175;0;374;420;0	700;0	687;590	551;4	162;0;57;386;420; ; ; ; ;
35385;1776;399;420;0	908;0	716;593	339;4	163;0;374;422;0	700;0	686;590	551;4	156;0;57;386;420; ; ; ; ;
35405;1777;407;422;0	908;0	716;593	339;4	176;0;370;428;0	699;0	686;590	551;4	142;0;57;386;420; ; ; ; ;
35425;1778;400;418;0	907;0	716;593	339;4	132;0;376;422;0	699;0	686;590	551;4	146;0;57;386;420; ; ; ; ;
35445;1779;403;420;0	907;0	715;592	948;4	123;0;376;422;0	699;0	685;593	343;4	170;0;57;386;420; ; ; ; ;
35465;1780;406;424;0	907;0	715;592	948;4	115;0;369;423;0	699;0	685;593	343;4	190;0;57;386;420; ; ; ; ;
35485;1781;403;418;0	907;0	715;592	948;4	110;0;372;422;0	699;0	685;593	343;4	162;0;57;386;420; ; ; ; ;
35505;1782;401;421;0	906;0	715;592	948;4	120;0;372;426;0	699;0	685;593	343;4	171;0;57;386;420; ; ; ; ;
35525;1783;400;421;0	906;0	714;592	948;4	155;0;373;424;0	699;0	685;593	343;4	180;0;57;386;420; ; ; ; ;
35545;1784;399;421;0	907;0	714;593	612;4	163;0;374;425;0	699;0	684;592	551;4	162;0;57;386;420; ; ; ; ;
35565;1785;404;412;0	906;0	714;593	612;4	106;0;372;423;0	698;0	684;592	551;4	196;0;57;386;420; ; ; ; ;
35585;1786;401;411;0	906;0	713;593	612;4	111;0;370;427;0	698;0	684;592	551;4	180;0;57;386;420; ; ; ; ;
35605;1787;400;420;0	906;0	713;593	612;4	147;0;376;425;0	698;0	683;592	551;4	199;0;57;386;420; ; ; ; ;
35625;1788;400;413;0	906;0	713;593	612;4	132;0;374;428;0	699;0	683;592	551;4	225;0;57;386;420; ; ; ; ;
35644;1789;399;415;0	907;0	712;594	328;4	151;0;375;428;0	699;0	682;593	036;4	228;0;57;386;420; ; ; ; ;
35664;1790;400;415;0	907;0	712;594	328;4	174;0;370;423;0	699;0	682;593	036;4	222;0;57;386;420; ; ; ; ;
35684;1791;398;421;0	907;0	711;594	328;4	199;0;373;424;0	699;0	682;593	036;4	226;0;57;386;420; ; ; ; ;
35704;1792;395;418;0	906;0	711;594	328;4	179;0;369;427;0	699;0	681;593	036;4	254;0;57;386;420; ; ; ; ;
35724;1793;401;415;0	906;0	711;594	328;4	183;0;370;422;0	699;0	681;593	036;4	249;0;57;386;420; ; ; ; ;
35744;1794;400;417;0	906;0	710;594	391;4	191;0;371;423;0	699;0	680;593	262;4	245;0;57;386;420; ; ; ; ;
35764;1795;401;418;0	906;0	710;594	391;4	203;0;375;426;0	699;0	680;593	262;4	276;0;57;386;420; ; ; ; ;
35784;1796;407;419;0	906;0	710;594	391;4	230;0;374;425;0	699;0	680;593	262;4	265;0;57;386;420; ; ; ; ;
35824;1797;402;417;0	906;0	709;594	391;4	232;0;375;423;0	699;0	680;593	262;4	281;0;57;386;420; ; ; ; ;
35844;1798;401;420;0	906;0	709;594	391;4	242;0;377;424;0	699;0	680;593	262;4	296;0;57;386;420; ; ; ; ;
35864;1799;402;418;0	906;0	709;596	231;4	259;0;376;422;0	699;0	679;594	628;4	305;0;57;386;420; ; ; ; ;
35884;1800;521;435;0	905;0	709;596	231;4	267;0;489;444;0	698;0	680;594	628;4	326;0;58;522;448; ; ; ; ;
35904;1801;532;439;0	904;0	709;596	231;4	254;0;492;449;0	697;0	680;594	628;4	315;0;58;522;448; ; ; ; ;
35923;1802;544;440;0	904;0	709;596	231;4	238;0;506;456;0	697;0	679;594	628;4	323;0;58;522;448; ; ; ; ;
35943;1803;537;438;0	904;0	709;596	231;4	280;0;508;451;0	697;0	679;594	628;4	310;0;58;522;448; ; ; ; ;
35963;1804;542;439;0	903;0	707;595	057;4	263;0;509;455;0	697;0	678;593	725;4	305;0;58;522;448; ; ; ; ;
35983;1805;533;439;0	903;0	706;595	057;4	300;0;500;455;0	696;0	676;593	725;4	324;0;58;522;448; ; ; ; ;
36003;1806;532;437;0	902;0	703;595	057;4	268;0;499;453;0	695;0	673;593	725;4	348;0;58;522;448; ; ; ; ;
36023;1807;539;437;0	902;0	700;595	057;4	286;0;501;448;0	694;0	670;593	725;4	350;0;58;522;448; ; ; ; ;
36043;1808;538;436;0	901;0	697;595	057;4	310;0;502;448;0	694;0	667;593	725;4	360;0;58;522;448; ; ; ; ;
36063;1809;537;438;0	900;0	694;593	523;4	288;0;503;446;0	693;0	665;594	673;4	372;0;58;522;448; ; ; ; ;
36083;1810;540;441;0	900;0	693;593	523;4	286;0;501;452;0	692;0	664;594	673;4	352;0;58;522;448; ; ; ; ;
36103;1811;534;436;0	899;0	692;593	523;4	332;0;506;453;0	692;0	664;594	673;4	375;0;58;522;448; ; ; ; ;
36123;1812;533;436;0	899;0	692;593	523;4	305;0;505;456;0	692;0	664;594	673;4	373;0;58;522;448; ; ; ; ;
36143;1813;535;443;0	899;0	692;593	523;4	293;0;501;451;0	692;0	664;594	673;4	372;0;58;522;448; ; ; ; ;
36163;1814;535;439;0	900;0	691;595	560;4	324;0;504;450;0	693;0	663;596	595;4	384;0;58;522;448; ; ; ; ;
36183;1815;530;440;0	899;0	691;595	560;4	349;0;501;449;0	692;0	663;596	595;4	386;0;58;522;448; ; ; ; ;
36203;1816;535;435;0	899;0	690;595	560;4	348;0;498;453;0	692;0	662;596	595;4	382;0;58;522;448; ; ; ; ;
36223;1817;532;438;0	898;0	690;595	560;4	328;0;499;449;0	691;0	663;596	595;4	415;0;58;522;448; ; ; ; ;
36242;1818;531;438;0	896;0	690;595	560;4	331;0;503;452;0	690;0	663;596	595;4	386;0;58;522;448; ; ; ; ;
36263;1819;533;436;0	895;0	690;597	342;4	347;0;502;450;0	688;0	664;595	922;4	387;0;58;522;448; ; ; ; ;
36282;1820;534;437;0	893;0	691;597	342;4	353;0;502;453;0	686;0	665;595	922;4	378;0;58;522;448; ; ; ; ;
36302;1821;535;439;0	891;0	691;597	342;4	386;0;502;456;0	684;0	666;595	922;4	381;0;58;522;448; ; ; ; ;
36322;1822;538;443;0	890;0	691;597	342;4	335;0;503;452;0	682;0	667;595	922;4	403;0;58;522;448; ; ; ; ;
36342;1823;540;436;0	888;0	691;597	342;4	375;0;509;449;0	681;0	668;595	922;4	436;0;58;522;448; ; ; ; ;
36362;1824;541;441;0	887;0	692;593	994;4	331;0;509;449;0	679;0	669;595	603;4	445;0;58;522;448; ; ; ; ;
36382;1825;532;439;0	886;0	693;593	994;4	384;0;498;455;0	678;0	671;595	603;4	436;0;58;522;448; ; ; ; ;
36402;1826;538;442;0	885;0	695;593	994;4	394;0;498;457;0	677;0	673;595	603;4	460;0;58;522;448; ; ; ; ;
36422;1827;531;439;0	885;0	696;593	994;4	374;0;511;454;0	677;0	674;595	603;4	456;0;58;522;448; ; ; ; ;
36442;1828;532;441;0	885;0	698;593	994;4	373;0;505;455;0	677;0	676;595	603;4	455;0;58;522;448; ; ; ; ;
36462;1829;532;443;0	885;0	699;592	055;4	358;0;508;457;0	677;0	677;593	591;4	440;0;58;522;448; ; ; ; ;
36482;1830;535;442;0	885;0	701;592	055;4	373;0;506;457;0	677;0	679;593	591;4	429;0;58;522;448; ; ; ; ;
36502;1831;532;446;0	886;0	703;592	055;4	363;0;501;457;0	677;0	681;593	591;4	460;0;58;522;448; ; ; ; ;
36521;1832;535;440;0	886;0	704;592	055;4	385;0;503;453;0	677;0	682;593	591;4	440;0;58;522;448; ; ; ; ;
36542;1833;535;442;0	886;0	705;592	055;4	387;0;507;452;0	678;0	683;593	591;4	401;0;58;522;448; ; ; ; ;
36561;1834;534;442;0	887;0	706;591	551;4	386;0;504;452;0	678;0	683;591	672;4	396;0;58;522;448; ; ; ; ;
36581;1835;531;443;0	887;0	707;591	551;4	362;0;503;458;0	678;0	684;591	672;4	384;0;58;522;448; ; ; ; ;
36601;1836;535;438;0	888;0	708;591	551;4	390;0;499;457;0	679;0	685;591	672;4	399;0;58;522;448; ; ; ; ;
36621;1837;537;442;0	888;0	708;591	551;4	327;0;500;456;0	679;0	686;591	672;4	376;0;58;522;448; ; ; ; ;
36641;1838;534;443;0	888;0	709;591	551;4	362;0;507;452;0	680;0	686;591	672;4	365;0;58;522;448; ; ; ; ;
36661;1839;534;441;0	889;0	709;591	768;4	362;0;506;450;0	680;0	685;592	101;4	368;0;58;522;448; ; ; ; ;
36681;1840;535;445;0	889;0	709;591	768;4	282;0;504;452;0	681;0	686;592	101;4	379;0;58;522;448; ; ; ; ;
36701;1841;541;446;0	890;0	709;591	768;4	299;0;498;454;0	681;0	686;592	101;4	332;0;58;522;448; ; ; ; ;
36721;1842;535;447;0	890;0	709;591	768;4	285;0;503;454;0	681;0	685;592	101;4	344;0;58;522;448; ; ; ; ;
36741;1843;543;445;0	890;0	709;591	768;4	291;0;499;460;0	682;0	685;592	101;4	317;0;58;522;448; ; ; ; ;
36761;1844;542;446;0	890;0	708;591	346;4	294;0;501;461;0	682;0	685;592	133;4	317;0;58;522;448; ; ; ; ;
36781;1845;540;440;0	890;0	709;591	346;4	274;0;507;457;0	682;0	685;592	133;4	314;0;58;522;448; ; ; ; ;
36801;1846;538;445;0	890;0	708;591	346;4	255;0;508;451;0	682;0	685;592	133;4	285;0;58;522;448; ; ; ; ;
36821;1847;539;448;0	890;0	708;591	346;4	247;0;507;457;0	682;0	684;592	133;4	289;0;58;522;448; ; ; ; ;
36840;1848;542;446;0	890;0	708;591	346;4	254;0;501;458;0	682;0	684;592	133;4	273;0;58;522;448; ; ; ; ;
36860;1849;541;445;0	890;0	708;592	164;4	257;0;502;455;0	682;0	684;593	993;4	283;0;58;522;448; ; ; ; ;
36880;1850;543;447;0	890;0	708;592	164;4	235;0;511;457;0	682;0	684;593	993;4	271;0;58;522;448; ; ; ; ;
36900;1851;543;449;0	890;0	708;592	164;4	214;0;509;458;0	681;0	684;593	993;4	235;0;58;522;448; ; ; ; ;
36920;1852;547;448;0	889;0	708;592	164;4	227;0;514;456;0	681;0	685;593	993;4	254;0;58;522;448; ; ; ; ;
36940;1853;547;445;0	889;0	708;592	164;4	240;0;518;455;0	680;0	685;593	993;4	220;0;58;522;448; ; ; ; ;
36960;1854;548;447;0	888;0	708;591	075;4	226;0;519;455;0	679;0	685;592	959;4	214;0;58;522;448; ; ; ; ;
36980;1855;546;448;0	887;0	709;591	075;4	214;0;510;454;0	678;0	685;592	959;4	198;0;58;522;448; ; ; ; ;
37000;1856;548;444;0	885;0	710;591	075;4	194;0;513;457;0	676;0	686;592	959;4	208;0;58;522;448; ; ; ; ;
37020;1857;551;447;0	884;0	710;591	075;4	220;0;514;457;0	675;0	687;592	959;4	189;0;58;522;448; ; ; ; ;
37040;1858;548;445;0	882;0	711;591	075;4	203;0;514;458;0	673;0	688;592	959;4	203;0;58;522;448; ; ; ; ;
37060;1859;548;448;0	881;0	712;589	565;4	188;0;515;459;0	672;0	689;591	966;4	197;0;58;522;448; ; ; ; ;
37080;1860;549;442;0	880;0	714;589	565;4	253;0;518;455;0	670;0	691;591	966;4	205;0;58;522;448; ; ; ; ;
37100;1861;558;450;0	879;0	715;589	565;4	223;0;513;457;0	669;0	692;591	966;4	209;0;58;522;448; ; ; ; ;
37120;1862;544;442;0	878;0	716;589	565;4	227;0;509;456;0	668;0	694;591	966;4	178;0;58;522;448; ; ; ; ;
37140;1863;549;447;0	877;0	718;589	565;4	201;0;510;455;0	667;0	695;591	966;4	203;0;58;522;448; ; ; ; ;
37159;1864;549;446;0	877;0	719;586	838;4	176;0;510;456;0	667;0	696;590	866;4	189;0;58;522;448; ; ; ; ;
37179;1865;555;444;0	877;0	721;586	838;4	168;0;512;455;0	666;0	698;590	866;4	185;0;58;522;448; ; ; ; ;
37199;1866;551;447;0	877;0	723;586	838;4	229;0;510;451;0	666;0	700;590	866;4	182;0;58;522;448; ; ; ; ;
37219;1867;563;438;0	877;0	724;586	838;4	207;0;531;450;0	666;0	701;590	866;4	190;0;58;522;448; ; ; ; ;
37239;1868;619;380;0	875;0	725;586	838;4	155;0;593;389;0	666;0	702;590	866;4	160;0;59;617;375; ; ; ; ;
37259;1869;624;377;0	875;0	726;584	208;4	161;0;601;386;0	665;0	702;586	734;4	130;0;59;617;375; ; ; ; ;
37279;1870;641;371;0	875;0	727;584	208;4	137;0;607;374;0	665;0	704;586	734;4	139;0;59;617;375; ; ; ; ;
37299;1871;637;371;0	874;0	728;584	208;4	103;0;605;378;0	664;0	704;586	734;4	125;0;59;617;375; ; ; ; ;
37319;1872;631;366;0	873;0	729;584	208;4	158;0;605;373;0	663;0	705;586	734;4	164;0;59;617;375; ; ; ; ;
37339;1873;633;368;0	873;0	729;584	208;4	121;0;607;374;0	663;0	705;586	734;4	159;0;59;617;375; ; ; ; ;
37359;1874;635;366;0	872;0	729;584	715;4	120;0;605;376;0	662;0	704;585	333;4	146;0;59;617;375; ; ; ; ;
37379;1875;637;364;0	872;0	729;584	715;4	124;0;602;377;0	662;0	705;585	333;4	177;0;59;617;375; ; ; ; ;
37399;1876;639;366;0	872;0	729;584	715;4	152;0;599;380;0	662;0	705;585	333;4	140;0;59;617;375; ; ; ; ;
37419;1877;637;366;0	872;0	729;584	715;4	144;0;597;384;0	661;0	704;585	333;4	154;0;59;617;375; ; ; ; ;
37438;1878;636;378;0	872;0	728;584	715;4	162;0;600;380;0	662;0	704;585	333;4	198;0;59;617;375; ; ; ; ;
37458;1879;635;382;0	872;0	728;582	426;4	148;0;599;382;0	662;0	703;584	954;4	183;0;59;617;375; ; ; ; ;
37478;1880;639;374;0	872;0	728;582	426;4	195;0;599;377;0	662;0	704;584	954;4	172;0;59;617;375; ; ; ; ;
37498;1881;636;371;0	872;0	728;582	426;4	190;0;600;377;0	662;0	704;584	954;4	179;0;59;617;375; ; ; ; ;
37518;1882;633;369;0	873;0	728;582	426;4	147;0;602;383;0	663;0	703;584	954;4	154;0;59;617;375; ; ; ; ;
37538;1883;630;380;0	873;0	727;582	426;4	174;0;601;380;0	663;0	703;584	954;4	159;0;59;617;375; ; ; ; ;
37558;1884;629;377;0	873;0	727;584	268;4	172;0;603;381;0	663;0	702;586	403;4	165;0;59;617;375; ; ; ; ;
37578;1885;633;376;0	872;0	726;584	268;4	163;0;597;381;0	662;0	702;586	403;4	160;0;59;617;375; ; ; ; ;
37598;1886;635;372;0	872;0	726;584	268;4	151;0;603;375;0	662;0	702;586	403;4	163;0;59;617;375; ; ; ; ;
37618;1887;636;375;0	871;0	726;584	268;4	119;0;597;378;0	661;0	702;586	403;4	145;0;59;617;375; ; ; ; ;
37638;1888;636;378;0	871;0	725;584	268;4	128;0;595;382;0	661;0	701;586	403;4	149;0;59;617;375; ; ; ; ;
37658;1889;637;375;0	870;0	725;585	531;4	146;0;598;377;0	660;0	701;588	346;4	158;0;59;617;375; ; ; ; ;
37678;1890;634;373;0	870;0	725;585	531;4	160;0;600;378;0	660;0	701;588	346;4	147;0;59;617;375; ; ; ; ;
37698;1891;635;374;0	870;0	724;585	531;4	153;0;603;377;0	660;0	701;588	346;4	145;0;59;617;375; ; ; ; ;
37718;1892;633;370;0	869;0	724;585	531;4	170;0;603;378;0	659;0	701;588	346;4	128;0;59;617;375; ; ; ; ;
37738;1893;635;373;0	869;0	723;585	531;4	155;0;598;379;0	659;0	700;588	346;4	136;0;59;617;375; ; ; ; ;
37757;1894;635;371;0	869;0	722;586	294;4	166;0;600;377;0	659;0	699;590	019;4	141;0;59;617;375; ; ; ; ;
37777;1895;640;368;0	868;0	722;586	294;4	131;0;602;379;0	658;0	700;590	019;4	159;0;59;617;375; ; ; ; ;
37797;1896;636;375;0	867;0	722;586	294;4	154;0;597;378;0	658;0	699;590	019;4	167;0;59;617;375; ; ; ; ;
37817;1897;631;366;0	867;0	721;586	294;4	144;0;600;375;0	657;0	699;590	019;4	155;0;59;617;375; ; ; ; ;
37837;1898;630;375;0	866;0	721;586	294;4	152;0;601;377;0	657;0	699;590	019;4	152;0;59;617;375; ; ; ; ;
37857;1899;628;370;0	866;0	720;587	661;4	158;0;598;377;0	657;0	698;588	463;4	142;0;59;617;375; ; ; ; ;
37877;1900;635;374;0	865;0	720;587	661;4	140;0;596;382;0	656;0	698;588	463;4	145;0;59;617;375; ; ; ; ;
37897;1901;633;370;0	865;0	719;587	661;4	134;0;598;379;0	655;0	698;588	463;4	147;0;59;617;375; ; ; ; ;
37917;1902;632;368;0	864;0	719;587	661;4	167;0;600;382;0	655;0	698;588	463;4	150;0;59;617;375; ; ; ; ;
37937;1903;594;376;0	863;0	719;587	661;4	143;0;576;387;0	654;0	699;588	463;4	151;0; ; ; ; ; ; ; ;
37957;1904;591;371;0	865;0	719;589	656;4	162;0;579;383;0	656;0	699;592	427;4	179;0; ; ; ; ; ; ; ;
37977;1905;396;404;0	865;0	720;589	656;4	223;0;364;403;0	656;0	700;592	427;4	175;0;60;377;402; ; ; ; ;
37997;1906;383;405;0	864;0	720;589	656;4	209;0;355;403;0	655;0	700;592	427;4	173;0;60;377;402; ; ; ; ;
38017;1907;385;399;0	862;0	720;589	656;4	211;0;358;396;0	653;0	701;592	427;4	161;0;60;377;402; ; ; ; ;
38036;1908;379;401;0	861;0	720;589	656;4	226;0;354;402;0	652;0	702;592	427;4	184;0;60;377;402; ; ; ; ;
38056;1909;379;399;0	860;0	720;590	322;4	225;0;355;398;0	650;0	702;594	616;4	196;0;60;377;402; ; ; ; ;
38076;1910;386;398;0	857;0	720;590	322;4	210;0;355;400;0	648;0	704;594	616;4	172;0;60;377;402; ; ; ; ;
38096;1911;384;401;0	854;0	720;590	322;4	217;0;358;406;0	645;0	705;594	616;4	153;0;60;377;402; ; ; ; ;
38116;1912;385;401;0	850;0	720;590	322;4	264;0;358;403;0	641;0	707;594	616;4	163;0;60;377;402; ; ; ; ;
38136;1913;388;409;0	846;0	720;590	322;4	234;0;364;401;0	637;0	709;594	616;4	207;0;60;377;402; ; ; ; ;
38156;1914;387;409;0	840;0	718;592	581;4	266;0;366;401;0	632;0	710;597	255;4	221;0;60;377;402; ; ; ; ;
38176;1915;389;405;0	834;0	717;592	581;4	253;0;364;406;0	626;0	712;597	255;4	192;0;60;377;402; ; ; ; ;
38196;1916;400;403;0	826;0	714;592	581;4	210;0;367;406;0	619;0	713;597	255;4	201;0;60;377;402; ; ; ; ;
38216;1917;401;409;0	818;0	711;592	581;4	229;0;368;408;0	611;0	713;597	255;4	181;0;60;377;402; ; ; ; ;
38236;1918;402;404;0	809;0	706;592	581;4	359;0;361;408;0	602;0	713;597	255;4	242;0;60;377;402; ; ; ; ;
38256;1919;402;399;0	799;0	702;598	192;4	391;0;363;401;0	593;0	712;604	154;4	293;0;60;377;402; ; ; ; ;
38276;1920;394;408;0	788;0	697;598	192;4	357;0;366;401;0	583;0	713;604	154;4	246;0;60;377;402; ; ; ; ;
38296;1921;393;404;0	776;0	693;598	192;4	306;0;361;411;0	573;0	713;604	154;4	270;0;60;377;402; ; ; ; ;
38316;1922;409;413;0	765;0	690;598	192;4	226;0;359;403;0	562;0	715;604	154;4	285;0;60;377;402; ; ; ; ;
38335;1923;398;412;0	754;0	688;598	192;4	246;0;358;409;0	552;0	717;604	154;4	189;0;60;377;402; ; ; ; ;
38355;1924;400;399;0	742;0	686;611	896;4	360;0;358;394;0	542;0	720;615	766;4	278;0;60;377;402; ; ; ; ;
38375;1925;409;407;0	731;0	685;611	896;4	285;0;376;409;0	533;0	722;615	766;4	302;0;60;377;402; ; ; ; ;
38395;1926;406;404;0	720;0	683;611	896;4	291;0;360;405;0	522;0	725;615	766;4	355;0;60;377;402; ; ; ; ;
38415;1927;395;407;0	708;0	681;611	896;4	276;0;371;408;0	513;0	727;615	766;4	305;0;60;377;402; ; ; ; ;
38435;1928;403;407;0	697;0	679;611	896;4	310;0;376;416;0	503;0	729;615	766;4	270;0;60;377;402; ; ; ; ;
38455;1929;396;397;0	687;0	681;622	605;4	385;0;372;408;0	493;0	731;623	395;4	332;0;60;377;402; ; ; ; ;
38475;1930;405;400;0	674;0	676;622	605;4	343;0;365;409;0	483;0	735;623	395;4	285;0;60;377;402; ; ; ; ;
38495;1931;408;403;0	663;0	678;622	605;4	376;0;361;413;0	473;0	739;623	395;4	297;0;60;377;402; ; ; ; ;
38515;1932;393;398;0	653;0	681;622	605;4	358;0;372;412;0	465;0	744;623	395;4	436;0;60;377;402; ; ; ; ;
38535;1933;398;398;0	644;0	685;622	605;4	440;0;364;407;0	457;0	750;623	395;4	314;0;60;377;402; ; ; ; ;
38555;1934;396;403;0	635;0	690;617	975;4	424;0;365;403;0	450;0	757;629	424;4	407;0;60;377;402; ; ; ; ;
38575;1935;400;405;0	628;0	696;617	975;4	367;0;365;407;0	445;0	763;629	424;4	326;0;60;377;402; ; ; ; ;
38595;1936;393;401;0	624;0	701;617	975;4	368;0;365;402;0	441;0	769;629	424;4	314;0;60;377;402; ; ; ; ;
38614;1937;392;405;0	621;0	704;617	975;4	396;0;367;401;0	439;0	772;629	424;4	330;0;60;377;402; ; ; ; ;
38634;1938;399;398;0	621;0	706;617	975;4	358;0;364;408;0	439;0	773;629	424;4	328;0;60;377;402; ; ; ; ;
38654;1939;394;395;0	623;0	705;621	218;4	386;0;364;403;0	441;0	771;632	066;4	343;0;60;377;402; ; ; ; ;
38674;1940;399;397;0	626;0	704;621	218;4	400;0;360;406;0	443;0	768;632	066;4	390;0;60;377;402; ; ; ; ;
38694;1941;395;397;0	631;0	702;621	218;4	467;0;359;406;0	447;0	764;632	066;4	382;0;60;377;402; ; ; ; ;
38714;1942;397;403;0	636;0	701;621	218;4	442;0;358;400;0	452;0	762;632	066;4	401;0;60;377;402; ; ; ; ;
38734;1943;390;400;0	642;0	702;621	218;4	474;0;358;405;0	456;0	762;632	066;4	408;0;60;377;402; ; ; ; ;
38754;1944;390;401;0	646;0	704;622	030;4	474;0;357;403;0	460;0	766;631	806;4	408;0;60;377;402; ; ; ; ;
38774;1945;396;397;0	647;0	708;622	030;4	505;0;352;404;0	462;0	773;631	806;4	444;0;60;377;402; ; ; ; ;
38794;1946;395;396;0	645;0	712;622	030;4	492;0;352;408;0	462;0	782;631	806;4	553;0;60;377;402; ; ; ; ;
38814;1947;395;394;0	640;0	716;622	030;4	531;0;354;408;0	458;0	792;631	806;4	587;0;60;377;402; ; ; ; ;
38834;1948;386;391;0	631;0	721;622	030;4	662;0;356;406;0	452;0	802;631	806;4	676;0;60;377;402; ; ; ; ;
38854;1949;381;373;0	620;0	723;637	744;4	792;0;357;405;0	443;0	811;635	069;4	752;0;60;377;402; ; ; ; ;
38874;1950;385;374;0	606;0	728;637	744;4	915;0;355;397;0	433;0	818;635	069;4	733;0;60;377;402; ; ; ; ;
38894;1951;390;379;0	594;0	732;637	744;4	880;0;360;404;0	423;0	823;635	069;4	704;0;60;377;402; ; ; ; ;
38914;1952;397;379;0	583;0	736;637	744;4	837;0;370;409;0	415;0	826;635	069;4	606;0;60;377;402; ; ; ; ;
38934;1953;393;383;0	576;0	740;637	744;4	702;0;360;411;0	409;0	828;635	069;4	515;0;60;377;402; ; ; ; ;
38953;1954;398;398;0	573;0	742;622	875;4	552;0;363;411;0	406;0	828;637	046;4	471;0;60;377;402; ; ; ; ;
38973;1955;396;399;0	574;0	744;622	875;4	599;0;356;402;0	406;0	827;637	046;4	538;0;60;377;402; ; ; ; ;
38993;1956;400;400;0	579;0	743;622	875;4	623;0;353;402;0	409;0	824;637	046;4	589;0;60;377;402; ; ; ; ;
39013;1957;399;395;0	585;0	741;622	875;4	681;0;356;407;0	414;0	820;637	046;4	600;0;60;377;402; ; ; ; ;
39033;1958;400;397;0	592;0	739;622	875;4	640;0;359;403;0	419;0	816;637	046;4	633;0;60;377;402; ; ; ; ;
39053;1959;400;397;0	599;0	737;621	366;4	654;0;359;405;0	424;0	813;636	946;4	651;0;60;377;402; ; ; ; ;
39073;1960;394;396;0	604;0	735;621	366;4	619;0;356;402;0	429;0	810;636	946;4	606;0;60;377;402; ; ; ; ;
39093;1961;381;395;0	609;0	734;621	366;4	660;0;357;406;0	433;0	808;636	946;4	605;0;60;377;402; ; ; ; ;
39113;1962;262;425;0	612;0	733;621	366;4	700;0;239;432;0	437;0	807;636	946;4	635;0; ; ; ; ; ; ; ;
39133;1963;237;427;0	614;0	733;621	366;4	681;0;201;425;0	438;0	807;636	946;4	642;0; ; ; ; ; ; ; ;
39153;1964;213;430;0	613;0	734;618	843;4	683;0;165;420;0	437;0	808;633	873;4	628;0;61;217;434; ; ; ; ;
39173;1965;231;429;0	611;0	735;618	843;4	670;0;200;441;0	436;0	809;633	873;4	656;0;61;217;434; ; ; ; ;
39193;1966;227;430;0	608;0	736;618	843;4	688;0;198;438;0	433;0	811;633	873;4	668;0;61;217;434; ; ; ; ;
39213;1967;232;428;0	605;0	737;618	843;4	707;0;201;443;0	431;0	813;633	873;4	654;0;61;217;434; ; ; ; ;
39232;1968;236;428;0	602;0	738;618	843;4	713;0;200;440;0	428;0	815;633	873;4	640;0;61;217;434; ; ; ; ;
39253;1969;235;428;0	599;0	739;618	904;4	719;0;199;439;0	426;0	817;635	391;4	652;0;61;217;434; ; ; ; ;
39272;1970;237;421;0	596;0	740;618	904;4	724;0;201;445;0	424;0	819;635	391;4	706;0;61;217;434; ; ; ; ;
39293;1971;235;422;0	595;0	741;618	904;4	722;0;208;437;0	423;0	820;635	391;4	708;0;61;217;434; ; ; ; ;
39312;1972;241;421;0	594;0	742;618	904;4	711;0;196;440;0	423;0	821;635	391;4	700;0;61;217;434; ; ; ; ;
39333;1973;234;429;0	595;0	743;618	904;4	693;0;208;440;0	423;0	822;635	391;4	719;0;61;217;434; ; ; ; ;
39352;1974;235;429;0	596;0	743;620	588;4	699;0;204;439;0	424;0	823;635	617;4	720;0;61;217;434; ; ; ; ;
39373;1975;237;424;0	597;0	744;620	588;4	715;0;197;442;0	425;0	823;635	617;4	692;0;61;217;434; ; ; ; ;
39392;1976;233;428;0	597;0	744;620	588;4	682;0;198;440;0	426;0	824;635	617;4	665;0;61;217;434; ; ; ; ;
39413;1977;238;426;0	598;0	744;620	588;4	678;0;203;446;0	426;0	824;635	617;4	684;0;61;217;434; ; ; ; ;
39432;1978;242;427;0	598;0	744;620	588;4	652;0;201;445;0	426;0	824;635	617;4	637;0;61;217;434; ; ; ; ;
39453;1979;242;426;0	597;0	743;619	862;4	635;0;203;445;0	426;0	824;635	218;4	630;0;61;217;434; ; ; ; ;
39472;1980;238;418;0	597;0	743;619	862;4	637;0;198;438;0	425;0	824;635	218;4	611;0;61;217;434; ; ; ; ;
39494;1981;238;417;0	596;0	743;619	862;4	608;0;204;443;0	425;0	824;635	218;4	585;0;61;217;434; ; ; ; ;
39512;1982;240;428;0	595;0	743;619	862;4	624;0;202;446;0	424;0	823;635	218;4	596;0;61;217;434; ; ; ; ;
39534;1983;-800;-600;0	424;0	823;-1	000;-1	000;4;206;444;0	424;0	823;635	218;4	607;0;61;217;434; ; ; ; ;
39551;1984;-800;-600;0	595;0	742;-1	000;-1	000;4;206;444;0	424;0	823;636	243;4	604;0;61;217;434; ; ; ; ;
[truncated: 7,344 more rows]
