# Supplementary material for: Perception of Individual and Joint Action in Infants and Adults
Source: PLoS One. 2014 Sep 9;9(9):e107450. doi: 10.1371/journal.pone.0107450 (PMC4174902; doi:10.1371/journal.pone.0107450)
Supplement: Data S1 — Raw files of eye tracking data of all participants. (ZIP) [file pone.0107450.s001.zip › Turmbau2012b_12_09.csv]

Data properties:
Recording date: 09.07.2012
Recording time : 13:53:09:500 (corresponds to time 0)
Study: Turmbau2012b
Subject: Turmbau2012b_12_09
Recording: Turmbau2012b_12_09
Screen resolution: 800 x 600
Coordinate unit: Pixels
Filter settings:
Eye: Average
Fixation radius: 30
Min duration: 100
Timestamp;Number;GazepointX (L);GazepointY (L);CamX (L);CamY (L);Distance (L);Pupil (L);Validity (L);GazepointX (R);GazepointY (R);CamX (R);CamY (R);Distance (R);Pupil (R);Validity (R);Fixation;GazepointX;GazepointY;Event;Event Key;Data 1;Data 2;Description
16;1;407;375;0	846;0	651;629	377;3	908;0;391;381;0	632;0	631;631	749;4	050;0;1;399;378; ; ; ; ;
36;2;406;372;0	846;0	651;629	377;3	871;0;394;377;0	632;0	631;631	749;3	976;0;1;399;378; ; ; ; ;
56;3;401;373;0	846;0	651;629	377;3	884;0;402;380;0	632;0	631;631	749;3	983;0;1;399;378; ; ; ; ;
76;4;-800;-600;0	632;0	631;-1	000;-1	000;4;402;383;0	632;0	631;631	749;4	010;0;1;399;378; ; ; ; ;
96;5;-800;-600;0	846;0	651;-1	000;-1	000;4;402;378;0	632;0	630;636	365;3	999;0;1;399;378; ; ; ; ;
116;6;402;376;0	846;0	651;627	333;3	823;0;395;372;0	632;0	631;636	365;4	015;0;1;399;378; ; ; ; ;
136;7;406;380;0	846;0	651;627	333;3	850;0;396;373;0	632;0	631;636	365;4	012;0;1;399;378; ; ; ; ;
156;8;404;377;0	846;0	651;627	333;3	853;0;395;373;0	632;0	631;636	365;4	024;0;1;399;378; ; ; ; ;
176;9;397;383;0	845;0	650;627	333;3	853;0;395;373;0	632;0	631;636	365;4	018;0;1;399;378; ; ; ; ;
196;10;398;383;0	845;0	650;628	386;3	859;0;395;376;0	632;0	630;633	172;4	000;0;1;399;378; ; ; ; ;
216;11;402;386;0	845;0	650;628	386;3	820;0;395;383;0	631;0	631;633	172;3	970;0;1;399;378; ; ; ; ;
235;12;406;385;0	845;0	650;628	386;3	795;0;391;373;0	631;0	631;633	172;4	012;0;1;399;378; ; ; ; ;
255;13;405;383;0	845;0	651;628	386;3	836;0;393;378;0	631;0	631;633	172;3	984;0;1;399;378; ; ; ; ;
275;14;409;375;0	845;0	651;628	386;3	813;0;389;385;0	631;0	631;633	172;4	035;0;1;399;378; ; ; ; ;
295;15;409;373;0	845;0	651;628	078;3	808;0;389;378;0	632;0	631;636	919;4	056;0;1;399;378; ; ; ; ;
308; ; ; ; ; ; ; ;5; ; ; ; ; ; ;5; ; ; ;ShowAVI;8;0;0;atFish.avi
315;16;389;308;0	845;0	651;628	078;3	788;0;399;332;0	632;0	630;636	919;3	995;0;2;399;321; ; ; ; ;
335;17;394;317;0	845;0	651;628	078;3	802;0;394;346;0	632;0	630;636	919;4	003;0;2;399;321; ; ; ; ;
355;18;398;317;0	846;0	651;628	078;3	782;0;395;339;0	632;0	630;636	919;3	984;0;2;399;321; ; ; ; ;
375;19;394;317;0	846;0	651;628	078;3	759;0;390;338;0	632;0	630;636	919;3	993;0;2;399;321; ; ; ; ;
395;20;396;317;0	846;0	650;628	025;3	758;0;389;340;0	632;0	630;633	499;3	972;0;2;399;321; ; ; ; ;
415;21;395;316;0	845;0	651;628	025;3	774;0;394;342;0	632;0	630;633	499;3	889;0;2;399;321; ; ; ; ;
435;22;399;322;0	845;0	650;628	025;3	732;0;398;344;0	632;0	630;633	499;3	908;0;2;399;321; ; ; ; ;
455;23;400;316;0	845;0	650;628	025;3	704;0;393;339;0	631;0	630;633	499;3	913;0;2;399;321; ; ; ; ;
475;24;399;315;0	845;0	650;628	025;3	726;0;393;337;0	631;0	630;633	499;3	894;0;2;399;321; ; ; ; ;
495;25;400;313;0	845;0	650;630	408;3	728;0;394;334;0	631;0	630;634	917;3	914;0;2;399;321; ; ; ; ;
515;26;392;312;0	845;0	650;630	408;3	743;0;396;341;0	631;0	630;634	917;3	919;0;2;399;321; ; ; ; ;
534;27;392;308;0	845;0	650;630	408;3	707;0;395;335;0	631;0	630;634	917;3	888;0;2;399;321; ; ; ; ;
555;28;392;310;0	845;0	650;630	408;3	731;0;394;336;0	631;0	630;634	917;3	893;0;2;399;321; ; ; ; ;
574;29;394;315;0	845;0	650;630	408;3	724;0;395;332;0	631;0	630;634	917;3	809;0;2;399;321; ; ; ; ;
594;30;394;314;0	845;0	650;629	452;3	705;0;395;330;0	631;0	630;636	230;3	793;0;2;399;321; ; ; ; ;
614;31;402;317;0	845;0	650;629	452;3	679;0;396;336;0	632;0	630;636	230;3	842;0;2;399;321; ; ; ; ;
634;32;398;320;0	845;0	650;629	452;3	665;0;399;333;0	632;0	630;636	230;3	871;0;2;399;321; ; ; ; ;
654;33;399;315;0	845;0	650;629	452;3	648;0;394;330;0	632;0	630;636	230;3	835;0;2;399;321; ; ; ; ;
674;34;391;316;0	845;0	650;629	452;3	629;0;395;326;0	632;0	630;636	230;3	819;0;2;399;321; ; ; ; ;
694;35;390;319;0	845;0	650;626	806;3	599;0;394;327;0	632;0	630;632	429;3	801;0;2;399;321; ; ; ; ;
714;36;402;318;0	845;0	650;626	806;3	618;0;403;334;0	632;0	630;632	429;3	713;0;2;399;321; ; ; ; ;
734;37;407;318;0	845;0	650;626	806;3	596;0;399;332;0	632;0	630;632	429;3	712;0;2;399;321; ; ; ; ;
754;38;407;323;0	845;0	650;626	806;3	566;0;399;329;0	632;0	630;632	429;3	714;0;2;399;321; ; ; ; ;
774;39;402;319;0	845;0	650;626	806;3	547;0;400;331;0	632;0	630;632	429;3	705;0;2;399;321; ; ; ; ;
794;40;404;320;0	845;0	650;627	641;3	532;0;401;329;0	632;0	630;633	759;3	711;0;2;399;321; ; ; ; ;
814;41;407;316;0	845;0	651;627	641;3	536;0;401;332;0	632;0	630;633	759;3	673;0;2;399;321; ; ; ; ;
834;42;404;323;0	845;0	651;627	641;3	547;0;397;332;0	632;0	630;633	759;3	683;0;2;399;321; ; ; ; ;
853;43;400;317;0	845;0	651;627	641;3	534;0;392;337;0	632;0	630;633	759;3	748;0;2;399;321; ; ; ; ;
873;44;406;317;0	845;0	651;627	641;3	556;0;392;325;0	632;0	630;633	759;3	631;0;2;399;321; ; ; ; ;
893;45;403;314;0	845;0	650;632	245;3	580;0;392;326;0	632;0	630;633	263;3	646;0;2;399;321; ; ; ; ;
913;46;399;300;0	845;0	651;632	245;3	582;0;396;330;0	632;0	630;633	263;3	662;0;2;399;321; ; ; ; ;
933;47;404;311;0	845;0	651;632	245;3	574;0;396;332;0	632;0	630;633	263;3	699;0;2;399;321; ; ; ; ;
953;48;398;307;0	846;0	651;632	245;3	594;0;399;331;0	632;0	630;633	263;3	668;0;2;399;321; ; ; ; ;
973;49;403;310;0	845;0	651;632	245;3	552;0;398;329;0	632;0	630;633	263;3	638;0;2;399;321; ; ; ; ;
993;50;401;310;0	845;0	650;630	930;3	543;0;399;327;0	632;0	630;634	909;3	656;0;2;399;321; ; ; ; ;
1013;51;399;305;0	845;0	650;630	930;3	590;0;393;331;0	632;0	630;634	909;3	659;0;2;399;321; ; ; ; ;
1033;52;402;316;0	845;0	650;630	930;3	579;0;390;322;0	632;0	630;634	909;3	671;0;2;399;321; ; ; ; ;
1053;53;405;309;0	845;0	650;630	930;3	595;0;392;321;0	632;0	630;634	909;3	702;0;2;399;321; ; ; ; ;
1073;54;403;306;0	845;0	651;630	930;3	642;0;393;327;0	632;0	630;634	909;3	676;0;2;399;321; ; ; ; ;
1093;55;404;311;0	845;0	650;629	269;3	635;0;392;324;0	632;0	630;632	820;3	676;0;2;399;321; ; ; ; ;
1113;56;406;309;0	845;0	650;629	269;3	593;0;394;330;0	632;0	630;632	820;3	637;0;2;399;321; ; ; ; ;
1133;57;406;306;0	845;0	650;629	269;3	635;0;398;329;0	632;0	630;632	820;3	684;0;2;399;321; ; ; ; ;
1153;58;397;317;0	845;0	650;629	269;3	590;0;404;327;0	632;0	630;632	820;3	654;0;2;399;321; ; ; ; ;
1172;59;400;312;0	845;0	650;629	269;3	666;0;404;331;0	632;0	630;632	820;3	727;0;2;399;321; ; ; ; ;
1193;60;397;316;0	845;0	650;627	833;3	653;0;405;332;0	632;0	630;630	589;3	718;0;2;399;321; ; ; ; ;
1212;61;406;312;0	845;0	651;627	833;3	628;0;401;330;0	632;0	630;630	589;3	652;0;2;399;321; ; ; ; ;
1233;62;405;313;0	845;0	651;627	833;3	651;0;400;332;0	632;0	630;630	589;3	666;0;2;399;321; ; ; ; ;
1252;63;400;313;0	845;0	651;627	833;3	675;0;400;335;0	633;0	630;630	589;3	697;0;2;399;321; ; ; ; ;
1273;64;401;308;0	845;0	651;627	833;3	707;0;398;335;0	633;0	630;630	589;3	711;0;2;399;321; ; ; ; ;
1292;65;399;304;0	846;0	650;631	064;3	750;0;397;336;0	633;0	630;630	200;3	723;0;2;399;321; ; ; ; ;
1313;66;400;302;0	845;0	651;631	064;3	674;0;395;337;0	633;0	630;630	200;3	749;0;2;399;321; ; ; ; ;
1332;67;400;298;0	845;0	651;631	064;3	715;0;393;335;0	633;0	630;630	200;3	776;0;2;399;321; ; ; ; ;
1353;68;400;297;0	845;0	651;631	064;3	695;0;394;337;0	633;0	630;630	200;3	745;0;2;399;321; ; ; ; ;
1372;69;399;303;0	845;0	651;631	064;3	705;0;397;335;0	633;0	630;630	200;3	659;0;2;399;321; ; ; ; ;
1393;70;399;298;0	846;0	651;633	425;3	708;0;396;332;0	633;0	630;633	358;3	674;0;2;399;321; ; ; ; ;
1412;71;410;304;0	846;0	651;633	425;3	761;0;402;328;0	633;0	630;633	358;3	741;0;2;399;321; ; ; ; ;
1434;72;409;299;0	846;0	651;633	425;3	782;0;406;324;0	633;0	630;633	358;3	737;0;2;399;321; ; ; ; ;
1451;73;404;308;0	846;0	651;633	425;3	734;0;405;324;0	633;0	630;633	358;3	721;0;2;399;321; ; ; ; ;
1473;74;407;308;0	846;0	651;633	425;3	792;0;407;327;0	633;0	630;633	358;3	820;0;2;399;321; ; ; ; ;
1491;75;405;313;0	846;0	650;629	670;3	758;0;407;325;0	633;0	630;633	738;3	823;0;2;399;321; ; ; ; ;
1513;76;409;309;0	846;0	651;629	670;3	793;0;402;328;0	633;0	630;633	738;3	785;0;2;399;321; ; ; ; ;
1531;77;404;305;0	846;0	651;629	670;3	785;0;396;332;0	633;0	630;633	738;3	852;0;2;399;321; ; ; ; ;
1551;78;409;308;0	846;0	651;629	670;3	779;0;399;327;0	633;0	630;633	738;3	837;0;2;399;321; ; ; ; ;
1571;79;404;310;0	846;0	651;629	670;3	836;0;398;334;0	633;0	630;633	738;3	829;0;2;399;321; ; ; ; ;
1591;80;406;304;0	846;0	651;633	750;3	858;0;398;333;0	633;0	630;633	105;3	816;0;2;399;321; ; ; ; ;
1611;81;499;379;0	844;0	651;633	750;3	838;0;500;382;0	632;0	631;633	105;3	864;0;3;504;390; ; ; ; ;
1631;82;494;380;0	844;0	652;633	750;3	817;0;493;388;0	632;0	631;633	105;3	882;0;3;504;390; ; ; ; ;
1651;83;506;388;0	844;0	652;633	750;3	847;0;506;396;0	632;0	631;633	105;3	870;0;3;504;390; ; ; ; ;
1671;84;505;381;0	844;0	652;633	750;3	855;0;501;392;0	632;0	631;633	105;3	899;0;3;504;390; ; ; ; ;
1691;85;503;386;0	844;0	652;631	518;3	840;0;501;396;0	631;0	631;633	648;3	904;0;3;504;390; ; ; ; ;
1711;86;509;392;0	844;0	652;631	518;3	908;0;498;395;0	631;0	631;633	648;3	924;0;3;504;390; ; ; ; ;
1730;87;508;391;0	844;0	652;631	518;3	878;0;502;387;0	631;0	632;633	648;3	917;0;3;504;390; ; ; ; ;
1750;88;512;386;0	844;0	652;631	518;3	884;0;497;387;0	631;0	632;633	648;3	935;0;3;504;390; ; ; ; ;
1770;89;508;388;0	844;0	652;631	518;3	848;0;499;389;0	631;0	632;633	648;3	945;0;3;504;390; ; ; ; ;
1790;90;509;386;0	844;0	652;631	675;3	841;0;501;388;0	631;0	631;635	277;3	957;0;3;504;390; ; ; ; ;
1810;91;505;388;0	844;0	652;631	675;3	893;0;500;396;0	631;0	632;635	277;3	965;0;3;504;390; ; ; ; ;
1830;92;501;394;0	844;0	652;631	675;3	900;0;504;392;0	631;0	632;635	277;3	955;0;3;504;390; ; ; ; ;
1850;93;503;394;0	844;0	652;631	675;3	906;0;507;390;0	632;0	632;635	277;3	979;0;3;504;390; ; ; ; ;
1870;94;506;396;0	844;0	652;631	675;3	895;0;500;388;0	632;0	632;635	277;4	005;0;3;504;390; ; ; ; ;
1890;95;504;397;0	845;0	652;631	728;3	901;0;504;386;0	632;0	631;636	402;4	016;0;3;504;390; ; ; ; ;
1910;96;501;400;0	845;0	652;631	728;3	921;0;504;392;0	632;0	632;636	402;4	002;0;3;504;390; ; ; ; ;
1930;97;503;398;0	845;0	652;631	728;3	923;0;505;386;0	632;0	631;636	402;3	968;0;3;504;390; ; ; ; ;
1950;98;509;394;0	845;0	652;631	728;3	856;0;508;387;0	632;0	631;636	402;3	974;0;3;504;390; ; ; ; ;
1970;99;504;395;0	845;0	652;631	728;3	902;0;506;390;0	632;0	632;636	402;3	953;0;3;504;390; ; ; ; ;
1990;100;506;395;0	845;0	652;631	584;3	883;0;507;388;0	632;0	631;635	466;3	945;0;3;504;390; ; ; ; ;
2010;101;503;393;0	844;0	652;631	584;3	874;0;499;391;0	632;0	632;635	466;3	978;0;3;504;390; ; ; ; ;
2030;102;514;392;0	844;0	652;631	584;3	876;0;509;379;0	632;0	632;635	466;3	964;0;3;504;390; ; ; ; ;
2049;103;501;386;0	844;0	652;631	584;3	850;0;502;387;0	631;0	632;635	466;3	934;0;3;504;390; ; ; ; ;
2069;104;506;386;0	844;0	652;631	584;3	868;0;500;388;0	631;0	632;635	466;3	974;0;3;504;390; ; ; ; ;
2089;105;508;386;0	844;0	651;633	318;3	872;0;502;387;0	631;0	631;631	495;3	935;0;3;504;390; ; ; ; ;
2109;106;508;390;0	843;0	652;633	318;3	871;0;506;389;0	631;0	632;631	495;3	890;0;3;504;390; ; ; ; ;
2129;107;502;397;0	843;0	651;633	318;3	863;0;508;388;0	631;0	632;631	495;3	904;0;3;504;390; ; ; ; ;
2149;108;505;400;0	843;0	651;633	318;3	839;0;499;386;0	630;0	632;631	495;3	900;0;3;504;390; ; ; ; ;
2169;109;515;395;0	843;0	651;633	318;3	853;0;505;392;0	630;0	632;631	495;3	930;0;3;504;390; ; ; ; ;
2189;110;512;395;0	842;0	651;633	178;3	842;0;503;393;0	630;0	631;629	282;3	924;0;3;504;390; ; ; ; ;
2209;111;612;369;0	841;0	651;633	178;3	833;0;601;380;0	629;0	632;629	282;3	872;0;4;603;370; ; ; ; ;
2229;112;615;364;0	841;0	651;633	178;3	792;0;604;370;0	629;0	632;629	282;3	843;0;4;603;370; ; ; ; ;
2249;113;615;364;0	841;0	651;633	178;3	776;0;598;370;0	629;0	632;629	282;3	827;0;4;603;370; ; ; ; ;
2269;114;616;364;0	841;0	651;633	178;3	786;0;598;370;0	629;0	632;629	282;3	835;0;4;603;370; ; ; ; ;
2289;115;615;365;0	841;0	651;631	104;3	766;0;596;373;0	629;0	631;626	465;3	810;0;4;603;370; ; ; ; ;
2309;116;611;359;0	841;0	651;631	104;3	724;0;598;377;0	629;0	631;626	465;3	808;0;4;603;370; ; ; ; ;
2328;117;608;364;0	841;0	651;631	104;3	671;0;600;378;0	629;0	631;626	465;3	771;0;4;603;370; ; ; ; ;
2348;118;603;363;0	841;0	651;631	104;3	715;0;598;376;0	629;0	631;626	465;3	774;0;4;603;370; ; ; ; ;
2368;119;601;365;0	841;0	651;631	104;3	724;0;600;381;0	629;0	631;626	465;3	764;0;4;603;370; ; ; ; ;
2388;120;600;363;0	841;0	651;632	757;3	717;0;598;383;0	629;0	631;625	403;3	756;0;4;603;370; ; ; ; ;
2408;121;611;360;0	841;0	651;632	757;3	616;0;602;383;0	629;0	631;625	403;3	739;0;4;603;370; ; ; ; ;
2428;122;605;356;0	841;0	651;632	757;3	642;0;600;388;0	629;0	631;625	403;3	693;0;4;603;370; ; ; ; ;
2448;123;605;355;0	841;0	651;632	757;3	606;0;600;381;0	629;0	631;625	403;3	700;0;4;603;370; ; ; ; ;
2468;124;610;358;0	841;0	651;632	757;3	617;0;601;389;0	629;0	631;625	403;3	679;0;4;603;370; ; ; ; ;
2488;125;606;355;0	841;0	651;632	849;3	622;0;601;388;0	629;0	631;624	623;3	673;0;4;603;370; ; ; ; ;
2508;126;613;350;0	841;0	651;632	849;3	575;0;595;387;0	629;0	631;624	623;3	616;0;4;603;370; ; ; ; ;
2528;127;608;357;0	841;0	651;632	849;3	549;0;590;386;0	629;0	631;624	623;3	638;0;4;603;370; ; ; ; ;
2548;128;615;355;0	841;0	651;632	849;3	561;0;597;385;0	629;0	631;624	623;3	580;0;4;603;370; ; ; ; ;
2568;129;609;358;0	841;0	651;632	849;3	506;0;601;380;0	629;0	631;624	623;3	561;0;4;603;370; ; ; ; ;
2588;130;612;358;0	841;0	650;632	246;3	492;0;601;379;0	629;0	631;624	838;3	554;0;4;603;370; ; ; ; ;
2608;131;611;355;0	841;0	651;632	246;3	505;0;595;384;0	629;0	631;624	838;3	516;0;4;603;370; ; ; ; ;
2628;132;613;358;0	841;0	651;632	246;3	491;0;592;384;0	629;0	631;624	838;3	551;0;4;603;370; ; ; ; ;
2647;133;612;357;0	841;0	651;632	246;3	508;0;594;390;0	629;0	631;624	838;3	544;0;4;603;370; ; ; ; ;
2667;134;609;354;0	841;0	651;632	246;3	485;0;594;389;0	629;0	631;624	838;3	591;0;4;603;370; ; ; ; ;
2687;135;610;354;0	841;0	650;632	565;3	491;0;593;388;0	629;0	631;624	328;3	599;0;4;603;370; ; ; ; ;
2707;136;615;360;0	841;0	651;632	565;3	476;0;598;383;0	629;0	631;624	328;3	575;0;4;603;370; ; ; ; ;
2727;137;611;362;0	841;0	651;632	565;3	471;0;597;388;0	629;0	631;624	328;3	564;0;4;603;370; ; ; ; ;
2747;138;612;356;0	841;0	651;632	565;3	514;0;599;381;0	629;0	631;624	328;3	573;0;4;603;370; ; ; ; ;
2767;139;614;350;0	841;0	651;632	565;3	540;0;598;390;0	629;0	631;624	328;3	547;0;4;603;370; ; ; ; ;
2787;140;613;348;0	841;0	651;633	036;3	556;0;599;388;0	629;0	631;624	634;3	545;0;4;603;370; ; ; ; ;
2807;141;608;349;0	841;0	651;633	036;3	501;0;594;386;0	629;0	631;624	634;3	575;0;4;603;370; ; ; ; ;
2827;142;608;352;0	841;0	651;633	036;3	560;0;598;389;0	629;0	631;624	634;3	575;0;4;603;370; ; ; ; ;
2847;143;615;352;0	841;0	651;633	036;3	523;0;595;386;0	629;0	631;624	634;3	627;0;4;603;370; ; ; ; ;
2867;144;613;361;0	842;0	650;633	036;3	574;0;591;381;0	629;0	631;624	634;3	593;0;4;603;370; ; ; ; ;
2887;145;612;368;0	842;0	650;628	048;3	539;0;595;377;0	629;0	631;629	394;3	634;0;4;603;370; ; ; ; ;
2907;146;603;367;0	842;0	650;628	048;3	576;0;589;373;0	629;0	631;629	394;3	638;0;4;603;370; ; ; ; ;
2926;147;550;347;0	842;0	650;628	048;3	571;0;542;364;0	630;0	631;629	394;3	618;0;5;540;348; ; ; ; ;
2946;148;554;341;0	842;0	650;628	048;3	575;0;544;361;0	630;0	631;629	394;3	680;0;5;540;348; ; ; ; ;
2966;149;551;348;0	842;0	650;628	048;3	593;0;538;358;0	629;0	631;629	394;3	663;0;5;540;348; ; ; ; ;
2986;150;554;342;0	842;0	650;632	513;3	618;0;538;353;0	629;0	631;631	425;3	682;0;5;540;348; ; ; ; ;
3006;151;547;345;0	842;0	650;632	513;3	620;0;534;358;0	629;0	631;631	425;3	707;0;5;540;348; ; ; ; ;
3026;152;548;339;0	842;0	650;632	513;3	671;0;536;357;0	629;0	631;631	425;3	725;0;5;540;348; ; ; ; ;
3046;153;551;346;0	842;0	650;632	513;3	670;0;538;359;0	629;0	631;631	425;3	720;0;5;540;348; ; ; ; ;
3066;154;551;340;0	842;0	650;632	513;3	646;0;539;354;0	629;0	631;631	425;3	711;0;5;540;348; ; ; ; ;
3086;155;550;345;0	842;0	650;629	598;3	657;0;538;360;0	629;0	631;625	307;3	685;0;5;540;348; ; ; ; ;
3106;156;546;347;0	842;0	650;629	598;3	632;0;530;370;0	629;0	631;625	307;3	736;0;5;540;348; ; ; ; ;
3126;157;540;349;0	842;0	650;629	598;3	634;0;529;360;0	629;0	631;625	307;3	733;0;5;540;348; ; ; ; ;
3146;158;549;351;0	842;0	650;629	598;3	673;0;527;357;0	629;0	631;625	307;3	724;0;5;540;348; ; ; ; ;
3166;159;553;343;0	842;0	650;629	598;3	678;0;530;358;0	629;0	631;625	307;3	786;0;5;540;348; ; ; ; ;
3186;160;555;341;0	842;0	650;633	097;3	704;0;531;352;0	629;0	631;629	305;3	809;0;5;540;348; ; ; ; ;
3206;161;543;340;0	842;0	650;633	097;3	702;0;532;355;0	629;0	631;629	305;3	730;0;5;540;348; ; ; ; ;
3226;162;547;344;0	842;0	650;633	097;3	716;0;530;354;0	629;0	631;629	305;3	758;0;5;540;348; ; ; ; ;
3245;163;545;346;0	842;0	650;633	097;3	713;0;531;360;0	629;0	631;629	305;3	772;0;5;540;348; ; ; ; ;
3265;164;537;316;0	842;0	650;633	097;3	683;0;532;336;0	629;0	631;629	305;3	736;0;5;540;348; ; ; ; ;
3285;165;538;319;0	842;0	650;630	618;3	674;0;533;330;0	629;0	631;634	442;3	783;0;5;540;348; ; ; ; ;
3305;166;541;267;0	842;0	650;630	618;3	665;0;526;280;0	629;0	631;634	442;3	748;0;6;530;288; ; ; ; ;
3325;167;537;267;0	842;0	650;630	618;3	675;0;521;284;0	629;0	631;634	442;3	728;0;6;530;288; ; ; ; ;
3345;168;534;273;0	842;0	650;630	618;3	660;0;521;294;0	629;0	631;634	442;3	750;0;6;530;288; ; ; ; ;
3365;169;538;270;0	842;0	650;630	618;3	667;0;531;283;0	629;0	631;634	442;3	736;0;6;530;288; ; ; ; ;
3385;170;536;273;0	842;0	650;629	847;3	665;0;526;292;0	629;0	631;629	461;3	717;0;6;530;288; ; ; ; ;
3405;171;544;279;0	841;0	650;629	847;3	656;0;535;291;0	629;0	631;629	461;3	667;0;6;530;288; ; ; ; ;
3425;172;540;279;0	841;0	650;629	847;3	613;0;535;299;0	629;0	631;629	461;3	695;0;6;530;288; ; ; ; ;
3445;173;542;284;0	841;0	649;629	847;3	623;0;533;287;0	629;0	631;629	461;3	693;0;6;530;288; ; ; ; ;
3465;174;532;278;0	841;0	649;629	847;3	679;0;520;294;0	628;0	631;629	461;3	704;0;6;530;288; ; ; ; ;
3485;175;528;283;0	841;0	649;626	626;3	644;0;519;295;0	628;0	631;629	183;3	704;0;6;530;288; ; ; ; ;
3504;176;542;280;0	841;0	649;626	626;3	647;0;534;296;0	628;0	631;629	183;3	649;0;6;530;288; ; ; ; ;
3524;177;545;279;0	841;0	649;626	626;3	633;0;534;299;0	628;0	631;629	183;3	672;0;6;530;288; ; ; ; ;
3529; ; ; ; ; ; ; ;5; ; ; ; ; ; ;5; ; ; ;Keyboard;3;39;0;Right
3544;178;538;281;0	840;0	649;626	626;3	640;0;528;293;0	628;0	631;629	183;3	653;0;6;530;288; ; ; ; ;
3564;179;535;274;0	840;0	649;626	626;3	623;0;528;296;0	628;0	631;629	183;3	656;0;6;530;288; ; ; ; ;
3584;180;535;269;0	840;0	649;629	812;3	640;0;529;294;0	628;0	631;630	963;3	673;0;6;530;288; ; ; ; ;
3604;181;539;270;0	840;0	649;629	812;3	643;0;527;295;0	628;0	631;630	963;3	653;0;6;530;288; ; ; ; ;
3624;182;539;273;0	841;0	649;629	812;3	606;0;535;298;0	628;0	631;630	963;3	700;0;6;530;288; ; ; ; ;
3644;183;546;277;0	841;0	649;629	812;3	638;0;535;300;0	628;0	631;630	963;3	667;0;6;530;288; ; ; ; ;
3664;184;543;270;0	841;0	649;629	812;3	646;0;534;298;0	628;0	631;630	963;3	694;0;6;530;288; ; ; ; ;
3684;185;545;273;0	841;0	649;629	236;3	633;0;533;302;0	628;0	631;628	059;3	665;0;6;530;288; ; ; ; ;
3704;186;537;277;0	841;0	649;629	236;3	595;0;525;298;0	628;0	631;628	059;3	655;0;6;530;288; ; ; ; ;
3724;187;536;269;0	841;0	649;629	236;3	648;0;520;304;0	628;0	631;628	059;3	655;0;6;530;288; ; ; ; ;
3744;188;546;278;0	841;0	649;629	236;3	607;0;529;306;0	628;0	631;628	059;3	646;0;6;530;288; ; ; ; ;
3764;189;544;276;0	841;0	649;629	236;3	627;0;522;301;0	628;0	631;628	059;3	675;0;6;530;288; ; ; ; ;
3784;190;543;276;0	841;0	649;628	825;3	605;0;525;305;0	628;0	631;628	014;3	675;0;6;530;288; ; ; ; ;
3804;191;542;280;0	841;0	649;628	825;3	609;0;524;303;0	628;0	631;628	014;3	668;0;6;530;288; ; ; ; ;
3823;192;539;280;0	840;0	649;628	825;3	692;0;528;296;0	627;0	631;628	014;3	664;0;6;530;288; ; ; ; ;
3843;193;543;278;0	840;0	649;628	825;3	696;0;526;304;0	627;0	631;628	014;3	680;0;6;530;288; ; ; ; ;
3863;194;539;287;0	840;0	649;628	825;3	647;0;533;298;0	627;0	631;628	014;3	661;0;6;530;288; ; ; ; ;
3883;195;540;287;0	841;0	648;628	559;3	691;0;535;299;0	628;0	630;630	096;3	676;0;6;530;288; ; ; ; ;
3903;196;541;284;0	841;0	648;628	559;3	656;0;524;301;0	628;0	631;630	096;3	706;0;6;530;288; ; ; ; ;
3923;197;544;285;0	841;0	648;628	559;3	641;0;520;297;0	628;0	630;630	096;3	668;0;6;530;288; ; ; ; ;
3943;198;538;287;0	841;0	648;628	559;3	692;0;526;303;0	628;0	631;630	096;3	667;0;6;530;288; ; ; ; ;
3963;199;532;288;0	841;0	649;628	559;3	671;0;525;292;0	628;0	631;630	096;3	688;0;6;530;288; ; ; ; ;
3983;200;532;286;0	841;0	649;631	551;3	694;0;524;293;0	628;0	630;629	641;3	664;0;6;530;288; ; ; ; ;
4003;201;531;273;0	841;0	649;631	551;3	704;0;526;290;0	628;0	631;629	641;3	758;0;6;530;288; ; ; ; ;
4023;202;531;275;0	841;0	649;631	551;3	712;0;527;291;0	628;0	631;629	641;3	722;0;6;530;288; ; ; ; ;
4043;203;540;268;0	841;0	649;631	551;3	717;0;518;298;0	628;0	631;629	641;3	720;0;6;530;288; ; ; ; ;
4052; ; ; ; ; ; ; ;5; ; ; ; ; ; ;5; ; ; ;ShowAVI;8;0;0;single.avi
4063;204;532;277;0	841;0	649;631	551;3	727;0;520;302;0	628;0	631;629	641;3	746;0;6;530;288; ; ; ; ;
4083;205;533;281;0	842;0	648;627	160;3	709;0;521;306;0	628;0	630;629	525;3	726;0;6;530;288; ; ; ; ;
4102;206;531;290;0	841;0	648;627	160;3	707;0;526;306;0	628;0	630;629	525;3	772;0;6;530;288; ; ; ; ;
4123;207;534;287;0	841;0	648;627	160;3	718;0;525;302;0	628;0	630;629	525;3	764;0;6;530;288; ; ; ; ;
4142;208;531;288;0	841;0	649;627	160;3	749;0;523;298;0	628;0	630;629	525;3	772;0;6;530;288; ; ; ; ;
4162;209;529;282;0	841;0	649;627	160;3	796;0;527;300;0	628;0	630;629	525;3	786;0;6;530;288; ; ; ; ;
4182;210;531;276;0	841;0	649;630	857;3	838;0;525;302;0	628;0	630;625	995;3	765;0;6;530;288; ; ; ; ;
4202;211;539;276;0	842;0	649;630	857;3	791;0;518;303;0	628;0	631;625	995;3	797;0;6;530;288; ; ; ; ;
4222;212;532;266;0	842;0	649;630	857;3	787;0;521;303;0	629;0	631;625	995;3	853;0;6;530;288; ; ; ; ;
4242;213;540;279;0	842;0	649;630	857;3	847;0;519;306;0	629;0	630;625	995;3	793;0;6;530;288; ; ; ; ;
4262;214;525;282;0	842;0	649;630	857;3	821;0;520;311;0	629;0	630;625	995;3	817;0;6;530;288; ; ; ; ;
4282;215;523;286;0	842;0	648;626	574;3	811;0;524;304;0	629;0	630;633	865;3	879;0;6;530;288; ; ; ; ;
4302;216;534;292;0	841;0	648;626	574;3	841;0;523;300;0	628;0	630;633	865;3	888;0;6;530;288; ; ; ; ;
4322;217;532;288;0	841;0	648;626	574;3	870;0;522;298;0	628;0	630;633	865;3	947;0;6;530;288; ; ; ; ;
4342;218;527;289;0	841;0	648;626	574;3	871;0;523;295;0	628;0	630;633	865;3	900;0;6;530;288; ; ; ; ;
4362;219;528;281;0	841;0	648;626	574;3	862;0;524;295;0	628;0	630;633	865;3	906;0;6;530;288; ; ; ; ;
4382;220;530;273;0	841;0	648;631	770;3	891;0;524;296;0	628;0	630;632	610;3	918;0;6;530;288; ; ; ; ;
4402;221;523;286;0	841;0	648;631	770;3	895;0;524;300;0	628;0	630;632	610;3	878;0;6;530;288; ; ; ; ;
4421;222;526;288;0	841;0	648;631	770;3	870;0;522;299;0	628;0	630;632	610;3	867;0;6;530;288; ; ; ; ;
4442;223;525;281;0	841;0	648;631	770;3	910;0;523;302;0	628;0	630;632	610;3	866;0;6;530;288; ; ; ; ;
4461;224;525;280;0	841;0	648;631	770;3	868;0;524;301;0	628;0	630;632	610;3	889;0;6;530;288; ; ; ; ;
4481;225;525;281;0	841;0	648;629	911;3	870;0;522;306;0	628;0	630;628	506;3	859;0;6;530;288; ; ; ; ;
4501;226;467;271;0	842;0	648;629	911;3	890;0;469;267;0	629;0	630;628	506;3	876;0; ; ; ; ; ; ; ;
4521;227;370;197;0	844;0	648;629	911;3	853;0;387;208;0	631;0	630;628	506;3	838;0;7;370;202; ; ; ; ;
4541;228;369;190;0	844;0	648;629	911;3	836;0;368;210;0	631;0	630;628	506;3	797;0;7;370;202; ; ; ; ;
4561;229;372;192;0	844;0	648;629	911;3	839;0;373;208;0	631;0	630;628	506;3	778;0;7;370;202; ; ; ; ;
4581;230;372;192;0	844;0	648;630	956;3	848;0;378;207;0	631;0	630;629	999;3	767;0;7;370;202; ; ; ; ;
4601;231;372;201;0	843;0	648;630	956;3	845;0;366;207;0	630;0	630;629	999;3	794;0;7;370;202; ; ; ; ;
4621;232;373;196;0	843;0	648;630	956;3	817;0;373;205;0	630;0	630;629	999;3	782;0;7;370;202; ; ; ; ;
4641;233;372;192;0	843;0	649;630	956;3	839;0;371;203;0	630;0	631;629	999;3	758;0;7;370;202; ; ; ; ;
4661;234;370;197;0	843;0	649;630	956;3	818;0;371;193;0	630;0	631;629	999;3	781;0;7;370;202; ; ; ; ;
4681;235;371;204;0	843;0	648;624	870;3	790;0;372;196;0	630;0	630;626	258;3	751;0;7;370;202; ; ; ; ;
4701;236;370;203;0	843;0	648;624	870;3	764;0;366;211;0	631;0	630;626	258;3	735;0;7;370;202; ; ; ; ;
4720;237;366;198;0	843;0	648;624	870;3	820;0;365;209;0	630;0	630;626	258;3	749;0;7;370;202; ; ; ; ;
4740;238;370;204;0	843;0	648;624	870;3	813;0;370;219;0	630;0	630;626	258;3	689;0;7;370;202; ; ; ; ;
4760;239;370;208;0	843;0	648;624	870;3	759;0;372;208;0	630;0	631;626	258;3	703;0;7;370;202; ; ; ; ;
4780;240;369;207;0	843;0	648;625	124;3	786;0;374;213;0	630;0	630;625	068;3	685;0;7;370;202; ; ; ; ;
4800;241;375;201;0	843;0	649;625	124;3	746;0;373;202;0	630;0	631;625	068;3	691;0;7;370;202; ; ; ; ;
4820;242;367;206;0	843;0	648;625	124;3	790;0;370;200;0	630;0	631;625	068;3	678;0;7;370;202; ; ; ; ;
4840;243;395;127;0	843;0	648;625	124;3	748;0;408;157;0	630;0	630;625	068;3	680;0;8;400;113; ; ; ; ;
4860;244;392;107;0	843;0	648;625	124;3	753;0;411;134;0	630;0	630;625	068;3	679;0;8;400;113; ; ; ; ;
4880;245;388;93;0	842;0	648;621	496;3	744;0;415;114;0	630;0	630;626	559;3	688;0;8;400;113; ; ; ; ;
4900;246;398;116;0	842;0	648;621	496;3	685;0;410;127;0	630;0	630;626	559;3	666;0;8;400;113; ; ; ; ;
4920;247;397;107;0	842;0	648;621	496;3	670;0;401;127;0	629;0	630;626	559;3	627;0;8;400;113; ; ; ; ;
4940;248;400;111;0	842;0	648;621	496;3	686;0;404;124;0	629;0	630;626	559;3	699;0;8;400;113; ; ; ; ;
4960;249;397;110;0	842;0	648;621	496;3	686;0;401;126;0	629;0	630;626	559;3	651;0;8;400;113; ; ; ; ;
4980;250;397;108;0	842;0	648;622	168;3	690;0;402;129;0	629;0	630;624	401;3	636;0;8;400;113; ; ; ; ;
5000;251;398;109;0	842;0	648;622	168;3	699;0;407;123;0	629;0	630;624	401;3	635;0;8;400;113; ; ; ; ;
5019;252;403;105;0	842;0	648;622	168;3	689;0;411;122;0	630;0	630;624	401;3	599;0;8;400;113; ; ; ; ;
5039;253;399;104;0	842;0	648;622	168;3	692;0;412;124;0	629;0	630;624	401;3	640;0;8;400;113; ; ; ; ;
5059;254;393;109;0	842;0	648;622	168;3	695;0;403;126;0	629;0	630;624	401;3	668;0;8;400;113; ; ; ; ;
5079;255;394;110;0	842;0	648;620	655;3	682;0;405;130;0	629;0	630;622	092;3	650;0;8;400;113; ; ; ; ;
5099;256;406;101;0	842;0	648;620	655;3	702;0;410;132;0	629;0	630;622	092;3	637;0;8;400;113; ; ; ; ;
5119;257;396;103;0	842;0	648;620	655;3	645;0;403;130;0	629;0	630;622	092;3	655;0;8;400;113; ; ; ; ;
5139;258;397;98;0	842;0	648;620	655;3	695;0;397;129;0	629;0	630;622	092;3	599;0;8;400;113; ; ; ; ;
5159;259;395;98;0	842;0	648;620	655;3	752;0;397;131;0	629;0	630;622	092;3	603;0;8;400;113; ; ; ; ;
5179;260;396;98;0	842;0	648;620	731;3	741;0;398;128;0	629;0	630;623	762;3	616;0;8;400;113; ; ; ; ;
5199;261;399;103;0	842;0	648;620	731;3	717;0;399;125;0	629;0	630;623	762;3	678;0;8;400;113; ; ; ; ;
5219;262;396;101;0	841;0	648;620	731;3	723;0;410;124;0	629;0	630;623	762;3	604;0;8;400;113; ; ; ; ;
5239;263;398;100;0	841;0	648;620	731;3	655;0;404;126;0	629;0	630;623	762;3	613;0;8;400;113; ; ; ; ;
5259;264;387;98;0	841;0	648;620	731;3	674;0;399;123;0	628;0	630;623	762;3	618;0;8;400;113; ; ; ; ;
5279;265;385;92;0	841;0	648;623	540;3	673;0;404;117;0	629;0	630;626	911;3	641;0;8;400;113; ; ; ; ;
5299;266;396;98;0	841;0	648;623	540;3	702;0;408;121;0	629;0	630;626	911;3	619;0;8;400;113; ; ; ; ;
5318;267;404;101;0	841;0	648;623	540;3	686;0;409;117;0	629;0	630;626	911;3	648;0;8;400;113; ; ; ; ;
5338;268;-800;-600;0	629;0	630;-1	000;-1	000;4;410;114;0	629;0	630;626	911;3	628;0;8;400;113; ; ; ; ;
5358;269;401;105;0	841;0	648;623	540;3	681;0;410;118;0	629;0	630;626	911;3	625;0;8;400;113; ; ; ; ;
5378;270;401;105;0	841;0	648;623	413;3	680;0;409;114;0	629;0	630;627	947;3	641;0;8;400;113; ; ; ; ;
5398;271;401;89;0	841;0	648;623	413;3	711;0;408;115;0	629;0	630;627	947;3	642;0;8;400;113; ; ; ; ;
5418;272;401;95;0	841;0	648;623	413;3	694;0;409;116;0	629;0	630;627	947;3	715;0;8;400;113; ; ; ; ;
5438;273;391;91;0	842;0	648;623	413;3	702;0;401;115;0	629;0	630;627	947;3	635;0;8;400;113; ; ; ; ;
5458;274;398;97;0	842;0	648;623	413;3	731;0;409;111;0	629;0	630;627	947;3	660;0;8;400;113; ; ; ; ;
5478;275;396;101;0	842;0	648;621	108;3	713;0;405;117;0	630;0	630;624	491;3	658;0;8;400;113; ; ; ; ;
5498;276;403;104;0	842;0	648;621	108;3	675;0;403;127;0	630;0	630;624	491;3	628;0;8;400;113; ; ; ; ;
5518;277;404;108;0	842;0	648;621	108;3	710;0;405;123;0	630;0	630;624	491;3	645;0;8;400;113; ; ; ; ;
5538;278;396;109;0	842;0	648;621	108;3	682;0;405;120;0	629;0	630;624	491;3	657;0;8;400;113; ; ; ; ;
5558;279;382;130;0	842;0	649;621	108;3	716;0;391;143;0	629;0	630;624	491;3	641;0;8;400;113; ; ; ; ;
5578;280;378;125;0	842;0	649;627	013;3	743;0;391;134;0	630;0	631;628	996;3	669;0;8;400;113; ; ; ; ;
5597;281;339;285;0	842;0	649;627	013;3	725;0;335;299;0	631;0	631;628	996;3	710;0;9;331;295; ; ; ; ;
5617;282;342;299;0	843;0	649;627	013;3	750;0;326;304;0	631;0	631;628	996;3	711;0;9;331;295; ; ; ; ;
5637;283;341;290;0	843;0	649;627	013;3	765;0;329;303;0	631;0	631;628	996;3	728;0;9;331;295; ; ; ; ;
5657;284;335;289;0	843;0	649;627	013;3	760;0;329;301;0	631;0	631;628	996;3	732;0;9;331;295; ; ; ; ;
5677;285;336;291;0	843;0	649;624	666;3	742;0;329;297;0	631;0	631;634	770;3	768;0;9;331;295; ; ; ; ;
5697;286;337;294;0	843;0	649;624	666;3	739;0;330;298;0	630;0	631;634	770;3	757;0;9;331;295; ; ; ; ;
5717;287;331;296;0	843;0	649;624	666;3	765;0;330;301;0	630;0	631;634	770;3	789;0;9;331;295; ; ; ; ;
5737;288;330;297;0	843;0	649;624	666;3	769;0;329;295;0	630;0	631;634	770;3	764;0;9;331;295; ; ; ; ;
5757;289;337;300;0	843;0	649;624	666;3	795;0;326;295;0	630;0	631;634	770;3	775;0;9;331;295; ; ; ; ;
5777;290;333;297;0	844;0	649;628	558;3	830;0;325;294;0	631;0	631;635	132;3	789;0;9;331;295; ; ; ; ;
5797;291;342;287;0	844;0	649;628	558;3	838;0;323;293;0	630;0	631;635	132;3	804;0;9;331;295; ; ; ; ;
5817;292;335;294;0	843;0	649;628	558;3	828;0;329;295;0	630;0	631;635	132;3	822;0;9;331;295; ; ; ; ;
5837;293;293;343;0	843;0	650;628	558;3	855;0;291;356;0	631;0	631;635	132;3	809;0;10;271;369; ; ; ; ;
5857;294;277;349;0	844;0	650;628	558;3	819;0;-800;-600;0	844;0	650;-1	000;-1	000;4;10;271;369; ; ; ; ;
5877;295;262;355;0	844;0	650;628	289;3	824;0;-800;-600;0	631;0	631;-1	000;-1	000;4;10;271;369; ; ; ; ;
5897;296;270;362;0	844;0	650;628	289;3	811;0;-800;-600;0	844;0	650;-1	000;-1	000;4;10;271;369; ; ; ; ;
5916;297;273;369;0	844;0	650;628	289;3	832;0;263;372;0	631;0	632;636	698;3	810;0;10;271;369; ; ; ; ;
5936;298;281;371;0	844;0	650;628	289;3	857;0;267;367;0	632;0	632;636	698;3	782;0;10;271;369; ; ; ; ;
5956;299;279;378;0	844;0	650;628	289;3	765;0;268;376;0	632;0	632;636	698;3	831;0;10;271;369; ; ; ; ;
5976;300;277;383;0	845;0	650;626	292;3	767;0;269;379;0	632;0	632;633	459;3	811;0;10;271;369; ; ; ; ;
5996;301;281;369;0	844;0	650;626	292;3	770;0;267;374;0	632;0	632;633	459;3	781;0;10;271;369; ; ; ; ;
6016;302;280;373;0	844;0	650;626	292;3	777;0;268;372;0	631;0	632;633	459;3	794;0;10;271;369; ; ; ; ;
6036;303;279;367;0	844;0	650;626	292;3	788;0;270;377;0	632;0	632;633	459;3	826;0;10;271;369; ; ; ; ;
6056;304;275;367;0	844;0	650;626	292;3	804;0;268;382;0	632;0	632;633	459;3	812;0;10;271;369; ; ; ; ;
6076;305;274;366;0	845;0	650;626	621;3	815;0;269;381;0	632;0	632;634	993;3	838;0;10;271;369; ; ; ; ;
6096;306;272;372;0	845;0	650;626	621;3	782;0;-800;-600;0	845;0	650;-1	000;-1	000;4;10;271;369; ; ; ; ;
6116;307;250;414;0	845;0	650;626	621;3	817;0;246;414;0	632;0	632;634	993;3	774;0;11;231;409; ; ; ; ;
6136;308;233;415;0	845;0	651;626	621;3	756;0;218;414;0	633;0	632;634	993;3	818;0;11;231;409; ; ; ; ;
6156;309;235;405;0	845;0	651;626	621;3	813;0;-800;-600;0	845;0	651;-1	000;-1	000;4;11;231;409; ; ; ; ;
6176;310;235;401;0	845;0	651;628	651;3	803;0;-800;-600;0	633;0	632;-1	000;-1	000;4;11;231;409; ; ; ; ;
6195;311;227;409;0	845;0	651;628	651;3	785;0;230;418;0	632;0	632;633	347;3	793;0;11;231;409; ; ; ; ;
6215;312;229;404;0	845;0	651;628	651;3	795;0;-800;-600;0	845;0	651;-1	000;-1	000;4;11;231;409; ; ; ; ;
6235;313;228;409;0	845;0	651;628	651;3	820;0;-800;-600;0	845;0	651;-1	000;-1	000;4;11;231;409; ; ; ; ;
6255;314;234;415;0	846;0	651;628	651;3	857;0;-800;-600;0	846;0	651;-1	000;-1	000;4;11;231;409; ; ; ; ;
6275;315;235;414;0	846;0	650;628	483;3	873;0;-800;-600;0	633;0	632;-1	000;-1	000;4;11;231;409; ; ; ; ;
6295;316;233;411;0	845;0	651;628	483;3	829;0;-800;-600;0	845;0	651;-1	000;-1	000;4;11;231;409; ; ; ; ;
6315;317;263;385;0	845;0	650;628	483;3	799;0;273;394;0	632;0	632;632	138;3	739;0; ; ; ; ; ; ; ;
6335;318;395;279;0	842;0	649;628	483;3	777;0;424;300;0	630;0	631;632	138;3	751;0; ; ; ; ; ; ; ;
6355;319;429;249;0	842;0	649;628	483;3	820;0;441;259;0	629;0	631;632	138;3	773;0; ; ; ; ; ; ; ;
6375;320;463;219;0	842;0	649;627	657;3	794;0;458;217;0	629;0	630;632	513;3	791;0; ; ; ; ; ; ; ;
6395;321;450;250;0	842;0	649;627	657;3	803;0;442;251;0	629;0	631;632	513;3	765;0;12;449;256; ; ; ; ;
6415;322;452;248;0	842;0	648;627	657;3	800;0;446;254;0	629;0	631;632	513;3	719;0;12;449;256; ; ; ; ;
6435;323;455;254;0	841;0	648;627	657;3	749;0;444;253;0	629;0	631;632	513;3	788;0;12;449;256; ; ; ; ;
6455;324;448;256;0	841;0	648;627	657;3	730;0;441;254;0	628;0	631;632	513;3	774;0;12;449;256; ; ; ; ;
6475;325;450;255;0	841;0	648;629	401;3	722;0;441;259;0	628;0	630;627	753;3	742;0;12;449;256; ; ; ; ;
6495;326;455;246;0	841;0	648;629	401;3	728;0;448;264;0	628;0	630;627	753;3	665;0;12;449;256; ; ; ; ;
6514;327;450;255;0	841;0	648;629	401;3	749;0;448;263;0	628;0	631;627	753;3	671;0;12;449;256; ; ; ; ;
6534;328;453;250;0	841;0	648;629	401;3	748;0;445;260;0	628;0	631;627	753;3	661;0;12;449;256; ; ; ; ;
6554;329;449;252;0	841;0	648;629	401;3	768;0;450;260;0	628;0	631;627	753;3	670;0;12;449;256; ; ; ; ;
6574;330;450;251;0	841;0	648;631	728;3	788;0;450;258;0	628;0	630;628	264;3	670;0;12;449;256; ; ; ; ;
6594;331;452;249;0	841;0	648;631	728;3	710;0;448;262;0	628;0	630;628	264;3	640;0;12;449;256; ; ; ; ;
6614;332;457;255;0	841;0	648;631	728;3	734;0;449;264;0	628;0	630;628	264;3	687;0;12;449;256; ; ; ; ;
6634;333;456;258;0	841;0	648;631	728;3	790;0;449;265;0	628;0	630;628	264;3	665;0;12;449;256; ; ; ; ;
6654;334;525;295;0	840;0	649;631	728;3	744;0;516;325;0	628;0	631;628	264;3	593;0; ; ; ; ; ; ; ;
6674;335;532;307;0	839;0	649;627	353;3	741;0;523;332;0	627;0	632;628	374;3	608;0; ; ; ; ; ; ; ;
6694;336;587;371;0	839;0	649;627	353;3	682;0;581;381;0	627;0	632;628	374;3	696;0;13;583;374; ; ; ; ;
6714;337;589;368;0	839;0	649;627	353;3	683;0;574;387;0	626;0	632;628	374;3	681;0;13;583;374; ; ; ; ;
6734;338;592;367;0	839;0	649;627	353;3	666;0;573;382;0	626;0	632;628	374;3	645;0;13;583;374; ; ; ; ;
6754;339;591;375;0	839;0	649;627	353;3	654;0;577;379;0	626;0	632;628	374;3	644;0;13;583;374; ; ; ; ;
6774;340;595;368;0	839;0	649;632	829;3	679;0;579;378;0	626;0	631;630	609;3	655;0;13;583;374; ; ; ; ;
6794;341;592;375;0	838;0	649;632	829;3	679;0;574;376;0	626;0	632;630	609;3	637;0;13;583;374; ; ; ; ;
6813;342;591;369;0	838;0	649;632	829;3	699;0;573;377;0	625;0	632;630	609;3	725;0;13;583;374; ; ; ; ;
6834;343;589;368;0	838;0	649;632	829;3	720;0;570;379;0	625;0	632;630	609;3	704;0;13;583;374; ; ; ; ;
6853;344;593;365;0	838;0	649;632	829;3	720;0;570;383;0	626;0	632;630	609;3	702;0;13;583;374; ; ; ; ;
6874;345;593;364;0	839;0	649;632	970;3	721;0;571;382;0	626;0	631;632	851;3	712;0;13;583;374; ; ; ; ;
6893;346;599;366;0	839;0	649;632	970;3	750;0;582;380;0	626;0	632;632	851;3	762;0;13;583;374; ; ; ; ;
6914;347;635;396;0	838;0	649;632	970;3	747;0;620;415;0	626;0	632;632	851;3	741;0;14;628;408; ; ; ; ;
6933;348;642;409;0	838;0	649;632	970;3	781;0;616;413;0	626;0	632;632	851;3	748;0;14;628;408; ; ; ; ;
6954;349;639;413;0	838;0	649;632	970;3	731;0;629;412;0	625;0	632;632	851;3	771;0;14;628;408; ; ; ; ;
6973;350;639;418;0	838;0	649;629	521;3	717;0;627;415;0	626;0	632;629	221;3	743;0;14;628;408; ; ; ; ;
6994;351;636;406;0	838;0	650;629	521;3	762;0;620;415;0	626;0	632;629	221;3	733;0;14;628;408; ; ; ; ;
7013;352;650;397;0	838;0	650;629	521;3	751;0;621;412;0	626;0	632;629	221;3	755;0;14;628;408; ; ; ; ;
7034;353;640;400;0	839;0	650;629	521;3	750;0;621;418;0	626;0	632;629	221;3	766;0;14;628;408; ; ; ; ;
7053;354;643;397;0	839;0	650;629	521;3	778;0;624;415;0	626;0	632;629	221;3	768;0;14;628;408; ; ; ; ;
7074;355;647;398;0	839;0	650;628	252;3	766;0;622;417;0	626;0	632;626	009;3	751;0;14;628;408; ; ; ; ;
7093;356;637;404;0	839;0	650;628	252;3	752;0;620;420;0	626;0	632;626	009;3	728;0;14;628;408; ; ; ; ;
7114;357;636;406;0	839;0	650;628	252;3	739;0;619;418;0	626;0	632;626	009;3	778;0;14;628;408; ; ; ; ;
7132;358;637;409;0	839;0	650;628	252;3	774;0;621;419;0	626;0	632;626	009;3	772;0;14;628;408; ; ; ; ;
7154;359;639;403;0	839;0	650;628	252;3	807;0;623;416;0	626;0	632;626	009;3	764;0;14;628;408; ; ; ; ;
7172;360;640;405;0	839;0	649;629	311;3	821;0;623;416;0	626;0	632;626	176;3	758;0;14;628;408; ; ; ; ;
7194;361;637;402;0	839;0	649;629	311;3	767;0;619;412;0	626;0	632;626	176;3	802;0;14;628;408; ; ; ; ;
7212;362;636;412;0	839;0	649;629	311;3	822;0;612;413;0	626;0	632;626	176;3	778;0;14;628;408; ; ; ; ;
7234;363;636;402;0	839;0	649;629	311;3	808;0;615;412;0	626;0	632;626	176;3	831;0;14;628;408; ; ; ; ;
7252;364;630;401;0	838;0	649;629	311;3	809;0;614;410;0	626;0	632;626	176;3	801;0;14;628;408; ; ; ; ;
7274;365;630;402;0	839;0	649;630	653;3	818;0;616;407;0	626;0	632;629	946;3	823;0;14;628;408; ; ; ; ;
7292;366;639;401;0	839;0	649;630	653;3	857;0;609;410;0	626;0	632;629	946;3	838;0;14;628;408; ; ; ; ;
7314;367;641;401;0	839;0	649;630	653;3	873;0;612;409;0	626;0	632;629	946;3	823;0;14;628;408; ; ; ; ;
7332;368;635;406;0	839;0	649;630	653;3	902;0;612;407;0	626;0	632;629	946;3	860;0;14;628;408; ; ; ; ;
7354;369;629;403;0	839;0	649;630	653;3	864;0;617;406;0	626;0	632;629	946;3	869;0;14;628;408; ; ; ; ;
7372;370;627;406;0	840;0	649;629	086;3	870;0;620;404;0	627;0	631;631	783;3	887;0;14;628;408; ; ; ; ;
7391;371;524;360;0	840;0	649;629	086;3	862;0;525;367;0	627;0	632;631	783;3	917;0;15;517;361; ; ; ; ;
7411;372;516;358;0	840;0	649;629	086;3	895;0;514;368;0	627;0	632;631	783;3	864;0;15;517;361; ; ; ; ;
7431;373;519;358;0	840;0	649;629	086;3	869;0;513;362;0	627;0	632;631	783;3	900;0;15;517;361; ; ; ; ;
7451;374;520;359;0	840;0	649;629	086;3	911;0;513;360;0	627;0	632;631	783;3	941;0;15;517;361; ; ; ; ;
7471;375;522;354;0	840;0	649;633	136;3	932;0;514;355;0	627;0	631;635	387;3	948;0;15;517;361; ; ; ; ;
7491;376;526;352;0	840;0	649;633	136;3	936;0;516;362;0	627;0	632;635	387;3	949;0;15;517;361; ; ; ; ;
7511;377;521;360;0	840;0	649;633	136;3	935;0;514;367;0	627;0	632;635	387;3	936;0;15;517;361; ; ; ; ;
7531;378;523;357;0	840;0	649;633	136;3	950;0;516;368;0	627;0	632;635	387;3	957;0;15;517;361; ; ; ; ;
7551;379;525;357;0	840;0	649;633	136;3	992;0;513;365;0	627;0	631;635	387;3	966;0;15;517;361; ; ; ; ;
7571;380;523;355;0	840;0	649;634	025;4	005;0;513;370;0	627;0	631;633	285;3	953;0;15;517;361; ; ; ; ;
7591;381;524;359;0	840;0	649;634	025;3	973;0;516;367;0	627;0	631;633	285;3	958;0;15;517;361; ; ; ; ;
7611;382;523;355;0	840;0	649;634	025;3	993;0;506;372;0	627;0	631;633	285;3	962;0;15;517;361; ; ; ; ;
7631;383;411;392;0	841;0	649;634	025;3	989;0;417;393;0	628;0	632;633	285;4	031;0;16;417;397; ; ; ; ;
7651;384;426;397;0	841;0	649;634	025;3	981;0;420;401;0	629;0	632;633	285;3	994;0;16;417;397; ; ; ; ;
7671;385;442;403;0	842;0	649;633	423;3	987;0;423;404;0	629;0	631;638	175;4	046;0;16;417;397; ; ; ; ;
7691;386;423;396;0	841;0	649;633	423;3	985;0;415;394;0	629;0	632;638	175;4	049;0;16;417;397; ; ; ; ;
7710;387;422;394;0	842;0	649;633	423;3	974;0;409;394;0	629;0	632;638	175;4	058;0;16;417;397; ; ; ; ;
7730;388;422;396;0	842;0	649;633	423;3	997;0;407;397;0	629;0	632;638	175;4	049;0;16;417;397; ; ; ; ;
7750;389;421;396;0	842;0	649;633	423;3	987;0;411;391;0	629;0	632;638	175;4	033;0;16;417;397; ; ; ; ;
7770;390;420;399;0	842;0	649;629	936;3	967;0;411;393;0	629;0	632;636	222;4	022;0;16;417;397; ; ; ; ;
7790;391;420;403;0	842;0	649;629	936;3	983;0;414;396;0	629;0	632;636	222;4	039;0;16;417;397; ; ; ; ;
7810;392;416;401;0	842;0	649;629	936;4	004;0;410;396;0	629;0	632;636	222;4	072;0;16;417;397; ; ; ; ;
7830;393;419;399;0	842;0	649;629	936;4	008;0;412;397;0	629;0	632;636	222;4	062;0;16;417;397; ; ; ; ;
7850;394;415;400;0	842;0	649;629	936;4	006;0;407;401;0	629;0	632;636	222;4	077;0;16;417;397; ; ; ; ;
7870;395;416;399;0	842;0	649;630	327;4	011;0;407;400;0	629;0	631;637	672;4	085;0;16;417;397; ; ; ; ;
7890;396;376;419;0	842;0	650;630	327;4	010;0;371;415;0	629;0	632;637	672;4	091;0;17;382;414; ; ; ; ;
7910;397;384;414;0	842;0	650;630	327;4	004;0;377;418;0	629;0	632;637	672;4	102;0;17;382;414; ; ; ; ;
7930;398;390;408;0	842;0	650;630	327;4	001;0;378;416;0	629;0	632;637	672;4	070;0;17;382;414; ; ; ; ;
7950;399;392;415;0	842;0	650;630	327;4	008;0;380;414;0	629;0	632;637	672;4	094;0;17;382;414; ; ; ; ;
7970;400;393;416;0	842;0	650;627	340;3	986;0;381;416;0	630;0	632;635	897;4	080;0;17;382;414; ; ; ; ;
7989;401;384;415;0	842;0	650;627	340;3	995;0;380;410;0	630;0	633;635	897;4	070;0;17;382;414; ; ; ; ;
8009;402;381;417;0	842;0	650;627	340;4	024;0;379;414;0	630;0	632;635	897;4	121;0;17;382;414; ; ; ; ;
8029;403;380;413;0	842;0	650;627	340;4	010;0;380;421;0	630;0	632;635	897;4	071;0;17;382;414; ; ; ; ;
8049;404;378;410;0	842;0	650;627	340;4	036;0;378;419;0	630;0	632;635	897;4	103;0;17;382;414; ; ; ; ;
8069;405;377;406;0	843;0	650;631	178;4	060;0;377;416;0	630;0	632;637	561;4	090;0;17;382;414; ; ; ; ;
8089;406;387;413;0	843;0	650;631	178;4	053;0;374;414;0	630;0	632;637	561;4	141;0;17;382;414; ; ; ; ;
8109;407;385;406;0	843;0	650;631	178;4	064;0;376;414;0	630;0	632;637	561;4	149;0;17;382;414; ; ; ; ;
8129;408;385;410;0	843;0	650;631	178;4	042;0;374;420;0	630;0	632;637	561;4	118;0;17;382;414; ; ; ; ;
8149;409;383;411;0	843;0	650;631	178;4	076;0;377;417;0	630;0	632;637	561;4	103;0;17;382;414; ; ; ; ;
8169;410;382;413;0	843;0	650;627	934;4	052;0;376;421;0	630;0	632;634	101;4	075;0;17;382;414; ; ; ; ;
8189;411;383;413;0	842;0	650;627	934;4	044;0;381;423;0	630;0	632;634	101;4	099;0;17;382;414; ; ; ; ;
8209;412;383;412;0	842;0	650;627	934;4	031;0;380;422;0	630;0	632;634	101;4	100;0;17;382;414; ; ; ; ;
8229;413;386;410;0	843;0	650;627	934;4	045;0;377;419;0	630;0	632;634	101;4	078;0;17;382;414; ; ; ; ;
8249;414;388;410;0	843;0	650;627	934;4	063;0;378;424;0	630;0	632;634	101;4	110;0;17;382;414; ; ; ; ;
8269;415;389;408;0	843;0	650;630	142;4	076;0;379;422;0	630;0	632;636	055;4	119;0;17;382;414; ; ; ; ;
8289;416;392;414;0	843;0	650;630	142;4	046;0;374;412;0	630;0	632;636	055;4	138;0;17;382;414; ; ; ; ;
8308;417;394;415;0	843;0	650;630	142;4	069;0;375;414;0	630;0	632;636	055;4	139;0;17;382;414; ; ; ; ;
8328;418;390;413;0	843;0	650;630	142;4	036;0;374;415;0	630;0	632;636	055;4	134;0;17;382;414; ; ; ; ;
8348;419;387;405;0	843;0	650;630	142;4	050;0;377;415;0	630;0	632;636	055;4	159;0;17;382;414; ; ; ; ;
8368;420;387;405;0	843;0	650;628	509;4	044;0;377;415;0	630;0	632;636	428;4	162;0;17;382;414; ; ; ; ;
8388;421;384;412;0	843;0	650;628	509;4	064;0;387;418;0	630;0	632;636	428;4	114;0;17;382;414; ; ; ; ;
8408;422;386;410;0	843;0	650;628	509;4	024;0;384;417;0	630;0	632;636	428;4	108;0;17;382;414; ; ; ; ;
8428;423;391;413;0	843;0	650;628	509;4	072;0;375;419;0	630;0	632;636	428;4	116;0;17;382;414; ; ; ; ;
8448;424;393;417;0	843;0	650;628	509;4	031;0;377;421;0	630;0	632;636	428;4	093;0;17;382;414; ; ; ; ;
8468;425;395;416;0	843;0	650;628	737;4	051;0;380;421;0	630;0	632;636	439;4	090;0;17;382;414; ; ; ; ;
8488;426;390;414;0	843;0	650;628	737;4	032;0;385;420;0	630;0	632;636	439;4	106;0;17;382;414; ; ; ; ;
8508;427;380;413;0	843;0	650;628	737;4	018;0;386;416;0	630;0	632;636	439;4	138;0;17;382;414; ; ; ; ;
8528;428;386;409;0	843;0	650;628	737;4	013;0;379;413;0	630;0	632;636	439;4	140;0;17;382;414; ; ; ; ;
8548;429;390;407;0	843;0	650;628	737;4	000;0;390;414;0	630;0	632;636	439;4	142;0;17;382;414; ; ; ; ;
8568;430;386;402;0	843;0	649;632	228;4	014;0;389;417;0	630;0	631;633	965;4	128;0;17;382;414; ; ; ; ;
8587;431;440;349;0	842;0	649;632	228;4	052;0;444;358;0	630;0	631;633	965;4	129;0;18;460;349; ; ; ; ;
8607;432;442;341;0	842;0	649;632	228;4	033;0;442;352;0	630;0	631;633	965;4	127;0;18;460;349; ; ; ; ;
8627;433;447;342;0	842;0	649;632	228;4	064;0;445;354;0	630;0	631;633	965;4	126;0;18;460;349; ; ; ; ;
8647;434;450;339;0	842;0	649;632	228;4	049;0;446;359;0	630;0	631;633	965;4	123;0;18;460;349; ; ; ; ;
8667;435;453;341;0	842;0	649;629	871;4	033;0;446;360;0	629;0	631;630	823;4	102;0;18;460;349; ; ; ; ;
8687;436;452;335;0	842;0	649;629	871;4	001;0;437;357;0	629;0	631;630	823;4	062;0;18;460;349; ; ; ; ;
8707;437;452;332;0	842;0	649;629	871;4	081;0;436;355;0	629;0	631;630	823;4	060;0;18;460;349; ; ; ; ;
8727;438;454;336;0	842;0	649;629	871;4	029;0;440;355;0	629;0	631;630	823;4	076;0;18;460;349; ; ; ; ;
8747;439;451;334;0	842;0	649;629	871;4	024;0;438;354;0	629;0	631;630	823;4	077;0;18;460;349; ; ; ; ;
8767;440;451;331;0	842;0	649;632	395;4	036;0;438;351;0	629;0	631;633	758;4	095;0;18;460;349; ; ; ; ;
8787;441;454;329;0	842;0	649;632	395;3	989;0;441;354;0	629;0	631;633	758;4	100;0;18;460;349; ; ; ; ;
8807;442;451;333;0	842;0	649;632	395;4	072;0;448;354;0	629;0	631;633	758;4	089;0;18;460;349; ; ; ; ;
8827;443;444;336;0	842;0	649;632	395;4	041;0;450;359;0	630;0	631;633	758;4	090;0;18;460;349; ; ; ; ;
8847;444;444;341;0	842;0	649;632	395;4	024;0;450;362;0	630;0	631;633	758;4	100;0;18;460;349; ; ; ; ;
8867;445;444;346;0	842;0	649;631	872;4	058;0;450;368;0	629;0	631;630	369;4	073;0;18;460;349; ; ; ; ;
8886;446;466;338;0	842;0	649;631	872;4	004;0;467;373;0	629;0	631;630	369;4	008;0;18;460;349; ; ; ; ;
8906;447;471;338;0	842;0	649;631	872;4	042;0;473;366;0	629;0	631;630	369;4	065;0;18;460;349; ; ; ; ;
8926;448;472;341;0	842;0	649;631	872;4	006;0;475;367;0	629;0	631;630	369;4	035;0;18;460;349; ; ; ; ;
8946;449;473;337;0	842;0	649;631	872;4	015;0;474;371;0	629;0	631;630	369;3	999;0;18;460;349; ; ; ; ;
8966;450;473;341;0	842;0	649;628	694;4	007;0;472;372;0	629;0	631;626	466;3	996;0;18;460;349; ; ; ; ;
8986;451;469;343;0	842;0	649;628	694;3	976;0;475;364;0	629;0	631;626	466;3	958;0;18;460;349; ; ; ; ;
9006;452;466;341;0	842;0	649;628	694;3	972;0;475;368;0	629;0	631;626	466;3	950;0;18;460;349; ; ; ; ;
9026;453;469;340;0	842;0	649;628	694;3	922;0;474;364;0	629;0	631;626	466;3	992;0;18;460;349; ; ; ; ;
9046;454;469;337;0	842;0	649;628	694;3	932;0;471;359;0	629;0	631;626	466;3	946;0;18;460;349; ; ; ; ;
9066;455;469;333;0	842;0	649;631	636;3	959;0;470;358;0	629;0	631;628	168;3	970;0;18;460;349; ; ; ; ;
9086;456;480;338;0	842;0	649;631	636;3	940;0;470;363;0	629;0	631;628	168;3	976;0;18;460;349; ; ; ; ;
9106;457;480;337;0	842;0	649;631	636;3	952;0;472;367;0	629;0	631;628	168;3	971;0;18;460;349; ; ; ; ;
9126;458;480;337;0	842;0	649;631	636;3	939;0;469;363;0	629;0	631;628	168;3	949;0;18;460;349; ; ; ; ;
9146;459;477;342;0	842;0	649;631	636;3	913;0;467;367;0	629;0	631;628	168;3	936;0;18;460;349; ; ; ; ;
9165;460;477;342;0	842;0	649;631	044;3	910;0;466;367;0	629;0	631;626	955;3	918;0;18;460;349; ; ; ; ;
9185;461;472;334;0	842;0	649;631	044;3	940;0;474;365;0	629;0	631;626	955;3	969;0;18;460;349; ; ; ; ;
9205;462;410;283;0	842;0	649;631	044;3	941;0;428;297;0	629;0	631;626	955;3	912;0; ; ; ; ; ; ; ;
9225;463;340;205;0	843;0	648;631	044;3	906;0;371;230;0	630;0	630;626	955;3	877;0;19;352;214; ; ; ; ;
9245;464;350;205;0	843;0	648;631	044;3	901;0;365;240;0	630;0	630;626	955;3	899;0;19;352;214; ; ; ; ;
9265;465;361;208;0	843;0	648;630	017;3	889;0;359;247;0	630;0	630;628	815;3	893;0;19;352;214; ; ; ; ;
9285;466;356;202;0	843;0	648;630	017;3	910;0;357;225;0	630;0	630;628	815;3	833;0;19;352;214; ; ; ; ;
9305;467;347;207;0	843;0	648;630	017;3	948;0;353;224;0	630;0	630;628	815;3	799;0;19;352;214; ; ; ; ;
9325;468;344;201;0	843;0	648;630	017;3	918;0;356;224;0	630;0	630;628	815;3	815;0;19;352;214; ; ; ; ;
9345;469;342;204;0	843;0	648;630	017;3	906;0;354;216;0	630;0	630;628	815;3	848;0;19;352;214; ; ; ; ;
9365;470;341;208;0	843;0	648;627	493;3	902;0;355;216;0	630;0	630;627	724;3	830;0;19;352;214; ; ; ; ;
9385;471;344;210;0	843;0	648;627	493;3	879;0;353;220;0	630;0	630;627	724;3	811;0;19;352;214; ; ; ; ;
9405;472;350;210;0	843;0	648;627	493;3	887;0;350;223;0	630;0	631;627	724;3	825;0;19;352;214; ; ; ; ;
9425;473;354;207;0	844;0	648;627	493;3	906;0;348;225;0	631;0	630;627	724;3	807;0;19;352;214; ; ; ; ;
9445;474;357;207;0	844;0	648;627	493;3	875;0;354;225;0	631;0	630;627	724;3	803;0;19;352;214; ; ; ; ;
9465;475;360;206;0	844;0	648;627	767;3	885;0;352;221;0	631;0	630;630	861;3	824;0;19;352;214; ; ; ; ;
9484;476;354;203;0	844;0	648;627	767;3	910;0;349;223;0	631;0	630;630	861;3	812;0;19;352;214; ; ; ; ;
9504;477;357;200;0	844;0	648;627	767;3	877;0;346;224;0	631;0	630;630	861;3	797;0;19;352;214; ; ; ; ;
9524;478;350;204;0	843;0	648;627	767;3	882;0;353;221;0	630;0	630;630	861;3	828;0;19;352;214; ; ; ; ;
9544;479;348;202;0	843;0	648;627	767;3	877;0;351;218;0	630;0	630;630	861;3	818;0;19;352;214; ; ; ; ;
9564;480;346;201;0	844;0	648;628	290;3	882;0;352;219;0	631;0	630;630	047;3	813;0;19;352;214; ; ; ; ;
9584;481;358;199;0	844;0	648;628	290;3	882;0;347;223;0	631;0	630;630	047;3	778;0;19;352;214; ; ; ; ;
9604;482;293;258;0	844;0	649;628	290;3	883;0;298;276;0	631;0	631;630	047;3	785;0; ; ; ; ; ; ; ;
9624;483;174;379;0	845;0	651;628	290;3	794;0;180;389;0	634;0	633;630	047;3	818;0;20;173;417; ; ; ; ;
9644;484;173;390;0	846;0	651;628	290;3	848;0;175;414;0	634;0	633;630	047;3	828;0;20;173;417; ; ; ; ;
9664;485;175;406;0	846;0	651;623	405;3	795;0;169;439;0	634;0	633;629	679;3	837;0;20;173;417; ; ; ; ;
9684;486;171;410;0	846;0	651;623	405;3	778;0;177;423;0	634;0	633;629	679;3	820;0;20;173;417; ; ; ; ;
9704;487;173;409;0	846;0	651;623	405;3	783;0;172;422;0	634;0	633;629	679;3	836;0;20;173;417; ; ; ; ;
9724;488;177;410;0	846;0	650;623	405;3	801;0;173;424;0	634;0	633;629	679;3	844;0;20;173;417; ; ; ; ;
9744;489;179;414;0	847;0	650;623	405;3	783;0;168;425;0	634;0	632;629	679;3	805;0;20;173;417; ; ; ; ;
9764;490;178;413;0	847;0	650;625	125;3	800;0;164;422;0	634;0	632;634	821;3	844;0;20;173;417; ; ; ; ;
9784;491;177;407;0	846;0	651;625	125;3	821;0;164;418;0	634;0	633;634	821;3	837;0;20;173;417; ; ; ; ;
9803;492;178;413;0	847;0	651;625	125;3	790;0;177;420;0	634;0	633;634	821;3	887;0;20;173;417; ; ; ; ;
9823;493;180;414;0	847;0	651;625	125;3	810;0;173;423;0	634;0	633;634	821;3	892;0;20;173;417; ; ; ; ;
9843;494;179;418;0	847;0	651;625	125;3	832;0;167;422;0	634;0	633;634	821;3	820;0;20;173;417; ; ; ; ;
9863;495;182;421;0	847;0	651;622	682;3	809;0;176;427;0	634;0	633;629	216;3	813;0;20;173;417; ; ; ; ;
9883;496;169;416;0	847;0	651;622	682;3	813;0;171;426;0	634;0	633;629	216;3	840;0;20;173;417; ; ; ; ;
9903;497;169;416;0	847;0	651;622	682;3	808;0;170;429;0	634;0	633;629	216;3	843;0;20;173;417; ; ; ; ;
9923;498;176;418;0	847;0	651;622	682;3	820;0;165;429;0	634;0	633;629	216;3	846;0;20;173;417; ; ; ; ;
9943;499;181;417;0	847;0	651;622	682;3	815;0;163;422;0	634;0	633;629	216;3	799;0;20;173;417; ; ; ; ;
9963;500;183;416;0	847;0	651;624	031;3	824;0;155;416;0	634;0	632;637	555;3	846;0;20;173;417; ; ; ; ;
9983;501;177;417;0	847;0	651;624	031;3	822;0;165;415;0	634;0	633;637	555;3	891;0;20;173;417; ; ; ; ;
10003;502;178;415;0	847;0	651;624	031;3	848;0;163;418;0	634;0	633;637	555;3	895;0;20;173;417; ; ; ; ;
10023;503;180;414;0	847;0	651;624	031;3	880;0;163;422;0	634;0	633;637	555;3	960;0;20;173;417; ; ; ; ;
10043;504;175;410;0	847;0	651;624	031;3	853;0;165;419;0	634;0	633;637	555;3	882;0;20;173;417; ; ; ; ;
10063;505;176;409;0	847;0	651;623	850;3	865;0;166;423;0	634;0	633;634	743;3	884;0;20;173;417; ; ; ; ;
10082;506;177;412;0	847;0	651;623	850;3	898;0;164;421;0	634;0	633;634	743;3	852;0;20;173;417; ; ; ; ;
10102;507;174;412;0	847;0	651;623	850;3	883;0;170;423;0	634;0	633;634	743;3	926;0;20;173;417; ; ; ; ;
10122;508;179;412;0	847;0	651;623	850;3	844;0;167;422;0	634;0	633;634	743;3	948;0;20;173;417; ; ; ; ;
10142;509;185;416;0	847;0	651;623	850;3	861;0;166;419;0	634;0	633;634	743;3	907;0;20;173;417; ; ; ; ;
10162;510;185;416;0	847;0	651;625	070;3	848;0;167;418;0	634;0	632;636	602;3	920;0;20;173;417; ; ; ; ;
10182;511;178;410;0	847;0	651;625	070;3	877;0;173;414;0	635;0	633;636	602;3	871;0;20;173;417; ; ; ; ;
10202;512;180;412;0	847;0	651;625	070;3	870;0;169;419;0	635;0	633;636	602;3	924;0;20;173;417; ; ; ; ;
10222;513;183;414;0	847;0	651;625	070;3	880;0;175;422;0	635;0	633;636	602;3	955;0;20;173;417; ; ; ; ;
10242;514;185;412;0	847;0	651;625	070;3	898;0;176;422;0	634;0	633;636	602;3	962;0;20;173;417; ; ; ; ;
10262;515;187;413;0	847;0	651;624	107;3	893;0;178;424;0	634;0	633;634	994;3	960;0;20;173;417; ; ; ; ;
10282;516;186;418;0	847;0	651;624	107;3	909;0;172;423;0	634;0	633;634	994;3	958;0;20;173;417; ; ; ; ;
10302;517;181;411;0	847;0	651;624	107;3	927;0;168;417;0	634;0	633;634	994;3	902;0;20;173;417; ; ; ; ;
10322;518;182;417;0	847;0	651;624	107;3	935;0;166;418;0	634;0	633;634	994;3	923;0;20;173;417; ; ; ; ;
10342;519;180;412;0	847;0	651;624	107;3	920;0;167;419;0	634;0	633;634	994;3	968;0;20;173;417; ; ; ; ;
10362;520;180;414;0	847;0	651;624	652;3	935;0;165;415;0	634;0	632;637	144;3	959;0;20;173;417; ; ; ; ;
10382;521;293;361;0	846;0	651;624	652;3	954;0;317;365;0	633;0	632;637	144;3	953;0;21;316;362; ; ; ; ;
10401;522;-800;-600;0	633;0	632;-1	000;-1	000;4;309;372;0	633;0	632;637	144;4	004;0;21;316;362; ; ; ; ;
10421;523;-800;-600;0	633;0	632;-1	000;-1	000;4;315;355;0	633;0	632;637	144;3	929;0;21;316;362; ; ; ; ;
10441;524;-800;-600;0	633;0	632;-1	000;-1	000;4;313;365;0	633;0	632;637	144;3	972;0;21;316;362; ; ; ; ;
10461;525;-800;-600;0	846;0	650;-1	000;-1	000;4;310;365;0	633;0	632;636	595;3	977;0;21;316;362; ; ; ; ;
10481;526;321;360;0	845;0	651;631	987;4	067;0;313;366;0	633;0	632;636	595;3	982;0;21;316;362; ; ; ; ;
10501;527;319;357;0	846;0	651;631	987;4	039;0;-800;-600;0	846;0	651;-1	000;-1	000;4;21;316;362; ; ; ; ;
10521;528;-800;-600;0	633;0	632;-1	000;-1	000;4;311;367;0	633;0	632;636	595;4	009;0;21;316;362; ; ; ; ;
10541;529;323;362;0	846;0	651;631	987;4	087;0;-800;-600;0	846;0	651;-1	000;-1	000;4;21;316;362; ; ; ; ;
10561;530;324;363;0	846;0	650;631	255;4	082;0;-800;-600;0	633;0	631;-1	000;-1	000;4;21;316;362; ; ; ; ;
10581;531;-800;-600;0	632;0	632;-1	000;-1	000;4;322;359;0	632;0	632;635	524;4	061;0;21;316;362; ; ; ; ;
10601;532;-800;-600;-1	000;-1	000;-1	000;-1	000;4;-800;-600;-1	000;-1	000;-1	000;-1	000;4; ; ; ; ; ; ; ;
10621;533;-800;-600;-1	000;-1	000;-1	000;-1	000;4;-800;-600;-1	000;-1	000;-1	000;-1	000;4; ; ; ; ; ; ; ;
10641;534;367;392;0	845;0	650;631	255;4	005;0;370;393;0	632;0	632;635	524;3	995;0;22;380;410; ; ; ; ;
10661;535;367;391;0	844;0	650;632	362;4	012;0;370;394;0	632;0	632;633	889;3	985;0;22;380;410; ; ; ; ;
10680;536;390;397;0	844;0	651;632	362;4	033;0;389;406;0	632;0	632;633	889;4	017;0;22;380;410; ; ; ; ;
10700;537;391;391;0	845;0	651;632	362;4	041;0;385;404;0	632;0	632;633	889;4	007;0;22;380;410; ; ; ; ;
10720;538;389;393;0	845;0	651;632	362;4	059;0;388;404;0	632;0	632;633	889;3	957;0;22;380;410; ; ; ; ;
10740;539;389;392;0	845;0	651;632	362;4	035;0;383;408;0	632;0	632;633	889;3	988;0;22;380;410; ; ; ; ;
10760;540;389;393;0	845;0	651;633	013;4	048;0;383;406;0	632;0	632;634	563;3	970;0;22;380;410; ; ; ; ;
10780;541;392;398;0	845;0	651;633	013;4	032;0;379;407;0	632;0	632;634	563;4	004;0;22;380;410; ; ; ; ;
10800;542;398;402;0	845;0	651;633	013;4	047;0;382;405;0	632;0	632;634	563;4	004;0;22;380;410; ; ; ; ;
10820;543;394;402;0	845;0	651;633	013;4	037;0;382;403;0	632;0	632;634	563;4	028;0;22;380;410; ; ; ; ;
10840;544;395;402;0	845;0	651;633	013;4	042;0;385;405;0	632;0	632;634	563;4	050;0;22;380;410; ; ; ; ;
10860;545;397;403;0	845;0	651;630	868;4	023;0;386;400;0	632;0	631;639	221;4	088;0;22;380;410; ; ; ; ;
10880;546;391;396;0	845;0	651;630	868;4	030;0;386;400;0	632;0	632;639	221;4	085;0;22;380;410; ; ; ; ;
10900;547;389;396;0	845;0	651;630	868;4	026;0;387;402;0	632;0	632;639	221;4	043;0;22;380;410; ; ; ; ;
10920;548;391;403;0	845;0	651;630	868;4	074;0;390;402;0	632;0	632;639	221;4	076;0;22;380;410; ; ; ; ;
10940;549;392;402;0	845;0	651;630	868;4	042;0;391;400;0	632;0	632;639	221;4	070;0;22;380;410; ; ; ; ;
10960;550;392;402;0	845;0	651;630	622;4	052;0;391;401;0	632;0	631;638	878;4	054;0;22;380;410; ; ; ; ;
10980;551;392;403;0	845;0	651;630	622;4	090;0;388;400;0	632;0	632;638	878;4	090;0;22;380;410; ; ; ; ;
10999;552;392;407;0	845;0	651;630	622;4	063;0;385;404;0	632;0	632;638	878;4	071;0;22;380;410; ; ; ; ;
11019;553;390;405;0	845;0	650;630	622;4	059;0;383;406;0	632;0	631;638	878;4	109;0;22;380;410; ; ; ; ;
11039;554;388;408;0	845;0	650;630	622;4	060;0;386;403;0	632;0	631;638	878;4	072;0;22;380;410; ; ; ; ;
11059;555;387;411;0	845;0	650;626	971;4	038;0;384;404;0	632;0	631;638	535;4	083;0;22;380;410; ; ; ; ;
11079;556;394;411;0	845;0	650;626	971;4	022;0;386;405;0	632;0	631;638	535;4	116;0;22;380;410; ; ; ; ;
11099;557;392;410;0	845;0	650;626	971;4	013;0;381;405;0	632;0	632;638	535;4	093;0;22;380;410; ; ; ; ;
11119;558;386;415;0	845;0	650;626	971;4	075;0;383;406;0	632;0	632;638	535;4	105;0;22;380;410; ; ; ; ;
11139;559;392;409;0	845;0	651;626	971;4	051;0;391;402;0	632;0	632;638	535;4	109;0;22;380;410; ; ; ; ;
11159;560;390;407;0	846;0	651;630	192;4	085;0;389;403;0	632;0	631;637	497;4	093;0;22;380;410; ; ; ; ;
11179;561;389;405;0	846;0	651;630	192;4	087;0;386;405;0	632;0	632;637	497;4	080;0;22;380;410; ; ; ; ;
11199;562;395;406;0	846;0	651;630	192;4	076;0;381;406;0	633;0	632;637	497;4	076;0;22;380;410; ; ; ; ;
11219;563;388;411;0	846;0	651;630	192;4	085;0;372;408;0	633;0	632;637	497;4	083;0;22;380;410; ; ; ; ;
11239;564;382;410;0	846;0	651;630	192;4	101;0;375;409;0	633;0	632;637	497;4	075;0;22;380;410; ; ; ; ;
11259;565;383;412;0	846;0	651;626	564;4	076;0;371;411;0	633;0	631;637	080;4	075;0;22;380;410; ; ; ; ;
11279;566;373;420;0	846;0	651;626	564;4	059;0;374;415;0	633;0	632;637	080;4	045;0;22;380;410; ; ; ; ;
11298;567;373;423;0	846;0	651;626	564;4	059;0;373;416;0	633;0	632;637	080;4	082;0;22;380;410; ; ; ; ;
11318;568;377;424;0	846;0	651;626	564;4	073;0;367;419;0	633;0	632;637	080;4	077;0;22;380;410; ; ; ; ;
11338;569;384;421;0	846;0	652;626	564;4	033;0;367;419;0	633;0	632;637	080;4	087;0;22;380;410; ; ; ; ;
11358;570;386;421;0	846;0	652;629	803;4	054;0;366;418;0	633;0	632;637	429;4	090;0;22;380;410; ; ; ; ;
11378;571;381;416;0	846;0	652;629	803;4	080;0;368;417;0	633;0	632;637	429;4	070;0;22;380;410; ; ; ; ;
11398;572;379;421;0	846;0	652;629	803;4	077;0;368;417;0	633;0	632;637	429;4	068;0;22;380;410; ; ; ; ;
11418;573;379;417;0	846;0	652;629	803;4	081;0;368;419;0	633;0	632;637	429;4	080;0;22;380;410; ; ; ; ;
11438;574;380;419;0	846;0	652;629	803;4	075;0;367;420;0	633;0	632;637	429;4	088;0;22;380;410; ; ; ; ;
11458;575;379;418;0	847;0	651;629	591;4	075;0;367;421;0	633;0	632;636	788;4	087;0;22;380;410; ; ; ; ;
11478;576;378;418;0	846;0	652;629	591;4	062;0;367;418;0	633;0	632;636	788;4	059;0;22;380;410; ; ; ; ;
11498;577;375;420;0	846;0	651;629	591;4	074;0;368;417;0	633;0	632;636	788;4	057;0;22;380;410; ; ; ; ;
11518;578;373;420;0	846;0	651;629	591;4	092;0;373;419;0	633;0	632;636	788;4	072;0;22;380;410; ; ; ; ;
11538;579;375;420;0	846;0	651;629	591;4	068;0;373;413;0	633;0	632;636	788;4	077;0;22;380;410; ; ; ; ;
11558;580;375;422;0	846;0	651;627	145;4	064;0;372;412;0	633;0	632;638	107;4	091;0;22;380;410; ; ; ; ;
11577;581;381;422;0	846;0	651;627	145;3	989;0;370;413;0	633;0	632;638	107;4	093;0;22;380;410; ; ; ; ;
11597;582;380;424;0	846;0	651;627	145;4	010;0;371;415;0	633;0	632;638	107;4	106;0;22;380;410; ; ; ; ;
11617;583;379;421;0	846;0	651;627	145;4	003;0;367;415;0	633;0	632;638	107;4	070;0;22;380;410; ; ; ; ;
11637;584;383;420;0	846;0	651;627	145;3	970;0;365;416;0	633;0	632;638	107;4	043;0;22;380;410; ; ; ; ;
11657;585;382;418;0	846;0	651;628	690;3	987;0;364;418;0	633;0	632;635	843;4	023;0;22;380;410; ; ; ; ;
11677;586;372;418;0	845;0	651;628	690;3	995;0;370;416;0	632;0	632;635	843;4	053;0;22;380;410; ; ; ; ;
11697;587;370;424;0	845;0	651;628	690;3	969;0;370;418;0	632;0	632;635	843;4	005;0;22;380;410; ; ; ; ;
11717;588;371;419;0	845;0	651;628	690;3	981;0;370;418;0	632;0	632;635	843;3	998;0;22;380;410; ; ; ; ;
11737;589;371;421;0	845;0	651;628	690;3	948;0;373;419;0	632;0	632;635	843;3	994;0;22;380;410; ; ; ; ;
11757;590;372;425;0	845;0	651;626	273;3	930;0;373;421;0	632;0	632;634	041;3	980;0;22;380;410; ; ; ; ;
11777;591;376;423;0	845;0	651;626	273;3	928;0;375;422;0	632;0	632;634	041;3	968;0;22;380;410; ; ; ; ;
11797;592;363;391;0	845;0	651;626	273;3	944;0;372;391;0	632;0	632;634	041;3	958;0; ; ; ; ; ; ; ;
11817;593;332;286;0	845;0	650;626	273;3	920;0;352;275;0	633;0	631;634	041;3	897;0;23;341;267; ; ; ; ;
11837;594;337;278;0	845;0	650;626	273;3	942;0;345;279;0	633;0	631;634	041;3	873;0;23;341;267; ; ; ; ;
11857;595;342;267;0	845;0	650;628	726;3	947;0;338;283;0	633;0	631;635	149;3	855;0;23;341;267; ; ; ; ;
11876;596;333;266;0	845;0	650;628	726;3	976;0;337;267;0	633;0	631;635	149;3	905;0;23;341;267; ; ; ; ;
11896;597;342;268;0	846;0	650;628	726;3	941;0;341;260;0	633;0	631;635	149;3	934;0;23;341;267; ; ; ; ;
11916;598;338;263;0	846;0	650;628	726;3	991;0;344;266;0	633;0	631;635	149;3	901;0;23;341;267; ; ; ; ;
11936;599;340;265;0	846;0	650;628	726;3	991;0;343;264;0	633;0	631;635	149;3	941;0;23;341;267; ; ; ; ;
11956;600;338;261;0	846;0	650;631	779;4	011;0;345;267;0	633;0	630;631	522;3	910;0;23;341;267; ; ; ; ;
11976;601;343;268;0	846;0	650;631	779;3	973;0;342;266;0	633;0	631;631	522;3	867;0;23;341;267; ; ; ; ;
11996;602;341;259;0	846;0	650;631	779;3	980;0;343;269;0	633;0	631;631	522;3	891;0;23;341;267; ; ; ; ;
12016;603;343;260;0	846;0	650;631	779;3	987;0;341;272;0	633;0	631;631	522;3	927;0;23;341;267; ; ; ; ;
12036;604;345;258;0	846;0	650;631	779;3	990;0;339;271;0	633;0	631;631	522;3	895;0;23;341;267; ; ; ; ;
12056;605;346;266;0	845;0	650;625	186;3	952;0;339;273;0	633;0	630;629	238;3	894;0;23;341;267; ; ; ; ;
12076;606;362;153;0	845;0	650;625	186;3	902;0;365;174;0	633;0	630;629	238;3	863;0;24;365;161; ; ; ; ;
12096;607;354;150;0	845;0	650;625	186;3	918;0;367;157;0	633;0	630;629	238;3	857;0;24;365;161; ; ; ; ;
12116;608;370;151;0	846;0	650;625	186;3	866;0;366;160;0	633;0	630;629	238;3	839;0;24;365;161; ; ; ; ;
12136;609;367;150;0	846;0	650;625	186;3	902;0;366;163;0	633;0	630;629	238;3	815;0;24;365;161; ; ; ; ;
12156;610;368;151;0	846;0	650;624	722;3	894;0;366;174;0	633;0	630;624	400;3	775;0;24;365;161; ; ; ; ;
12175;611;367;154;0	846;0	650;624	722;3	885;0;364;170;0	633;0	630;624	400;3	769;0;24;365;161; ; ; ; ;
12195;612;368;146;0	846;0	650;624	722;3	832;0;364;168;0	633;0	630;624	400;3	761;0;24;365;161; ; ; ; ;
12215;613;368;151;0	846;0	650;624	722;3	859;0;363;170;0	633;0	630;624	400;3	733;0;24;365;161; ; ; ; ;
12235;614;366;152;0	846;0	650;624	722;3	839;0;364;169;0	633;0	630;624	400;3	762;0;24;365;161; ; ; ; ;
12255;615;367;146;0	846;0	650;626	420;3	861;0;364;167;0	633;0	630;625	561;3	760;0;24;365;161; ; ; ; ;
12275;616;368;149;0	846;0	650;626	420;3	844;0;364;163;0	633;0	630;625	561;3	754;0;24;365;161; ; ; ; ;
12295;617;366;153;0	846;0	650;626	420;3	852;0;365;161;0	633;0	630;625	561;3	772;0;24;365;161; ; ; ; ;
12315;618;368;148;0	846;0	650;626	420;3	839;0;369;168;0	633;0	630;625	561;3	778;0;24;365;161; ; ; ; ;
12335;619;367;153;0	846;0	650;626	420;3	868;0;371;170;0	633;0	630;625	561;3	752;0;24;365;161; ; ; ; ;
12355;620;368;156;0	846;0	650;623	245;3	850;0;373;179;0	633;0	630;621	120;3	737;0;24;365;161; ; ; ; ;
12375;621;361;151;0	846;0	650;623	245;3	832;0;370;175;0	633;0	630;621	120;3	681;0;24;365;161; ; ; ; ;
12395;622;365;157;0	846;0	650;623	245;3	793;0;372;179;0	633;0	630;621	120;3	686;0;24;365;161; ; ; ; ;
12415;623;364;155;0	846;0	650;623	245;3	826;0;370;173;0	633;0	630;621	120;3	728;0;24;365;161; ; ; ; ;
12435;624;369;153;0	846;0	650;623	245;3	784;0;370;175;0	633;0	630;621	120;3	719;0;24;365;161; ; ; ; ;
12455;625;370;156;0	846;0	650;622	922;3	790;0;370;172;0	633;0	630;623	679;3	724;0;24;365;161; ; ; ; ;
12475;626;366;147;0	846;0	650;622	922;3	815;0;365;173;0	633;0	630;623	679;3	698;0;24;365;161; ; ; ; ;
12494;627;367;149;0	846;0	650;622	922;3	771;0;363;171;0	633;0	630;623	679;3	740;0;24;365;161; ; ; ; ;
12514;628;367;149;0	846;0	650;622	922;3	761;0;364;173;0	633;0	630;623	679;3	725;0;24;365;161; ; ; ; ;
12534;629;369;151;0	846;0	650;622	922;3	764;0;363;172;0	633;0	630;623	679;3	716;0;24;365;161; ; ; ; ;
12555;630;369;148;0	846;0	650;625	097;3	772;0;363;172;0	633;0	630;623	499;3	733;0;24;365;161; ; ; ; ;
12574;631;367;153;0	846;0	650;625	097;3	790;0;364;165;0	633;0	630;623	499;3	712;0;24;365;161; ; ; ; ;
12594;632;366;152;0	846;0	650;625	097;3	774;0;366;166;0	633;0	630;623	499;3	724;0;24;365;161; ; ; ; ;
12614;633;368;153;0	846;0	650;625	097;3	810;0;362;171;0	633;0	630;623	499;3	699;0;24;365;161; ; ; ; ;
12634;634;368;151;0	846;0	650;625	097;3	838;0;362;171;0	633;0	630;623	499;3	713;0;24;365;161; ; ; ; ;
12654;635;368;149;0	846;0	650;625	909;3	848;0;362;171;0	633;0	630;623	517;3	713;0;24;365;161; ; ; ; ;
12674;636;362;145;0	846;0	650;625	909;3	794;0;363;173;0	633;0	630;623	517;3	699;0;24;365;161; ; ; ; ;
12694;637;368;155;0	846;0	650;625	909;3	798;0;367;170;0	633;0	630;623	517;3	711;0;24;365;161; ; ; ; ;
12714;638;367;155;0	846;0	649;625	909;3	790;0;369;164;0	633;0	630;623	517;3	714;0;24;365;161; ; ; ; ;
12734;639;372;155;0	846;0	649;625	909;3	773;0;366;166;0	633;0	630;623	517;3	732;0;24;365;161; ; ; ; ;
12755;640;373;159;0	846;0	649;623	315;3	757;0;366;164;0	633;0	629;626	455;3	757;0;24;365;161; ; ; ; ;
12773;641;363;150;0	846;0	649;623	315;3	808;0;371;158;0	633;0	630;626	455;3	729;0;24;365;161; ; ; ; ;
12794;642;366;157;0	846;0	649;623	315;3	803;0;371;164;0	633;0	629;626	455;3	721;0;24;365;161; ; ; ; ;
12813;643;362;160;0	846;0	648;623	315;3	799;0;371;171;0	633;0	629;626	455;3	690;0;24;365;161; ; ; ; ;
12834;644;362;156;0	846;0	648;623	315;3	785;0;366;167;0	633;0	629;626	455;3	702;0;24;365;161; ; ; ; ;
12853;645;362;153;0	846;0	648;625	068;3	790;0;366;179;0	633;0	629;620	944;3	657;0;24;365;161; ; ; ; ;
12874;646;361;156;0	846;0	648;625	068;3	817;0;371;175;0	633;0	629;620	944;3	734;0;24;365;161; ; ; ; ;
12893;647;362;153;0	846;0	648;625	068;3	785;0;368;177;0	633;0	629;620	944;3	703;0;24;365;161; ; ; ; ;
12914;648;360;151;0	846;0	648;625	068;3	841;0;368;179;0	633;0	629;620	944;3	732;0;24;365;161; ; ; ; ;
12933;649;366;151;0	846;0	648;625	068;3	808;0;366;177;0	633;0	629;620	944;3	711;0;24;365;161; ; ; ; ;
12954;650;366;153;0	846;0	648;623	214;3	794;0;365;173;0	633;0	629;624	472;3	743;0;24;365;161; ; ; ; ;
12973;651;363;160;0	846;0	648;623	214;3	802;0;364;170;0	633;0	629;624	472;3	748;0;24;365;161; ; ; ; ;
12994;652;368;156;0	846;0	648;623	214;3	816;0;363;174;0	633;0	629;624	472;3	739;0;24;365;161; ; ; ; ;
13013;653;361;159;0	846;0	648;623	214;3	803;0;365;171;0	633;0	629;624	472;3	762;0;24;365;161; ; ; ; ;
13035;654;363;158;0	846;0	648;623	214;3	847;0;365;176;0	633;0	629;624	472;3	745;0;24;365;161; ; ; ; ;
13052;655;363;153;0	846;0	648;625	587;3	869;0;365;181;0	633;0	629;621	026;3	726;0;24;365;161; ; ; ; ;
13074;656;358;150;0	845;0	648;625	587;3	839;0;371;179;0	632;0	630;621	026;3	764;0;24;365;161; ; ; ; ;
13092;657;360;145;0	845;0	648;625	587;3	870;0;371;168;0	632;0	630;621	026;3	751;0;24;365;161; ; ; ; ;
13114;658;362;150;0	845;0	648;625	587;3	858;0;372;173;0	632;0	630;621	026;3	773;0;24;365;161; ; ; ; ;
13132;659;362;152;0	845;0	648;625	587;3	895;0;376;173;0	632;0	630;621	026;3	771;0;24;365;161; ; ; ; ;
13155;660;363;155;0	845;0	648;622	828;3	883;0;377;163;0	632;0	630;627	724;3	808;0;24;365;161; ; ; ; ;
13172;661;363;159;0	845;0	648;622	828;3	859;0;364;165;0	632;0	630;627	724;3	782;0;24;365;161; ; ; ; ;
13194;662;364;157;0	845;0	648;622	828;3	867;0;361;163;0	632;0	630;627	724;3	825;0;24;365;161; ; ; ; ;
13212;663;358;158;0	845;0	648;622	828;3	860;0;364;161;0	632;0	630;627	724;3	807;0;24;365;161; ; ; ; ;
13235;664;356;159;0	845;0	648;622	828;3	880;0;370;164;0	632;0	630;627	724;3	830;0;24;365;161; ; ; ; ;
13252;665;354;152;0	845;0	648;627	182;3	908;0;370;171;0	632;0	630;622	942;3	798;0;24;365;161; ; ; ; ;
13272;666;355;153;0	845;0	648;627	182;3	906;0;372;172;0	632;0	630;622	942;3	809;0;24;365;161; ; ; ; ;
13292;667;430;263;0	844;0	649;627	182;3	881;0;433;283;0	631;0	631;622	942;3	847;0; ; ; ; ; ; ; ;
13312;668;455;401;0	843;0	650;627	182;3	854;0;458;407;0	631;0	632;622	942;3	878;0;25;449;435; ; ; ; ;
13332;669;456;425;0	843;0	651;627	182;3	851;0;455;427;0	631;0	633;622	942;3	903;0;25;449;435; ; ; ; ;
13351;670;458;447;0	843;0	651;629	443;3	861;0;453;440;0	631;0	632;633	846;3	993;0;25;449;435; ; ; ; ;
13371;671;452;434;0	843;0	651;629	443;3	874;0;448;438;0	631;0	633;633	846;3	995;0;25;449;435; ; ; ; ;
13391;672;453;433;0	843;0	651;629	443;3	918;0;444;438;0	630;0	633;633	846;3	994;0;25;449;435; ; ; ; ;
13411;673;454;438;0	843;0	651;629	443;3	893;0;446;442;0	630;0	633;633	846;3	978;0;25;449;435; ; ; ; ;
13431;674;449;443;0	843;0	651;629	443;3	881;0;448;436;0	630;0	632;633	846;3	949;0;25;449;435; ; ; ; ;
13451;675;449;444;0	843;0	651;631	426;3	908;0;446;439;0	630;0	632;631	958;3	930;0;25;449;435; ; ; ; ;
13471;676;452;432;0	843;0	651;631	426;3	926;0;448;441;0	630;0	632;631	958;3	965;0;25;449;435; ; ; ; ;
13491;677;459;430;0	844;0	651;631	426;3	927;0;442;442;0	630;0	632;631	958;3	991;0;25;449;435; ; ; ; ;
13511;678;459;432;0	844;0	651;631	426;3	947;0;441;443;0	631;0	633;631	958;3	984;0;25;449;435; ; ; ; ;
13531;679;454;434;0	844;0	651;631	426;3	913;0;442;439;0	631;0	633;631	958;3	994;0;25;449;435; ; ; ; ;
13551;680;457;436;0	844;0	651;628	277;3	899;0;443;437;0	631;0	632;635	780;4	016;0;25;449;435; ; ; ; ;
13571;681;451;437;0	844;0	651;628	277;3	953;0;446;435;0	631;0	633;635	780;4	024;0;25;449;435; ; ; ; ;
13591;682;458;439;0	844;0	652;628	277;3	937;0;445;437;0	631;0	633;635	780;4	022;0;25;449;435; ; ; ; ;
13611;683;453;433;0	844;0	652;628	277;3	943;0;440;435;0	631;0	633;635	780;4	040;0;25;449;435; ; ; ; ;
13631;684;455;434;0	844;0	652;628	277;3	988;0;437;436;0	631;0	633;635	780;4	020;0;25;449;435; ; ; ; ;
13650;685;453;434;0	844;0	652;628	037;3	983;0;436;433;0	631;0	632;640	170;4	053;0;25;449;435; ; ; ; ;
13670;686;456;433;0	844;0	652;628	037;3	977;0;446;432;0	632;0	633;640	170;4	014;0;25;449;435; ; ; ; ;
13690;687;446;424;0	844;0	652;628	037;3	934;0;444;433;0	632;0	633;640	170;4	074;0;25;449;435; ; ; ; ;
13710;688;399;398;0	845;0	652;628	037;4	006;0;409;394;0	632;0	632;640	170;4	021;0;26;384;404; ; ; ; ;
13730;689;399;404;0	845;0	651;628	037;3	963;0;397;403;0	632;0	632;640	170;4	042;0;26;384;404; ; ; ; ;
13750;690;399;406;0	845;0	651;633	237;3	990;0;384;416;0	632;0	632;635	619;4	034;0;26;384;404; ; ; ; ;
13770;691;400;396;0	845;0	651;633	237;4	015;0;388;406;0	632;0	632;635	619;4	005;0;26;384;404; ; ; ; ;
13790;692;399;400;0	845;0	651;633	237;4	040;0;394;411;0	632;0	632;635	619;4	048;0;26;384;404; ; ; ; ;
13810;693;399;394;0	845;0	651;633	237;4	033;0;386;410;0	632;0	632;635	619;4	046;0;26;384;404; ; ; ; ;
13830;694;392;397;0	845;0	651;633	237;4	050;0;388;408;0	632;0	632;635	619;4	028;0;26;384;404; ; ; ; ;
13850;695;391;399;0	845;0	651;630	343;4	033;0;389;413;0	632;0	632;633	224;4	036;0;26;384;404; ; ; ; ;
13870;696;389;400;0	845;0	651;630	343;4	047;0;394;412;0	632;0	632;633	224;4	054;0;26;384;404; ; ; ; ;
13890;697;394;403;0	845;0	651;630	343;4	073;0;395;412;0	632;0	632;633	224;4	040;0;26;384;404; ; ; ; ;
13910;698;394;401;0	845;0	651;630	343;4	084;0;392;413;0	632;0	632;633	224;4	045;0;26;384;404; ; ; ; ;
13930;699;394;399;0	845;0	651;630	343;4	085;0;394;409;0	632;0	632;633	224;4	065;0;26;384;404; ; ; ; ;
13949;700;394;401;0	845;0	651;628	977;4	077;0;393;408;0	632;0	632;634	494;4	068;0;26;384;404; ; ; ; ;
13969;701;403;400;0	845;0	651;628	977;4	095;0;389;410;0	632;0	632;634	494;4	107;0;26;384;404; ; ; ; ;
13989;702;402;400;0	845;0	651;628	977;4	087;0;386;409;0	632;0	632;634	494;4	117;0;26;384;404; ; ; ; ;
14009;703;398;406;0	845;0	651;628	977;4	080;0;387;408;0	632;0	632;634	494;4	121;0;26;384;404; ; ; ; ;
14029;704;403;403;0	845;0	651;628	977;4	104;0;389;410;0	632;0	632;634	494;4	100;0;26;384;404; ; ; ; ;
14049;705;401;407;0	845;0	651;627	292;4	089;0;387;408;0	632;0	632;637	150;4	122;0;26;384;404; ; ; ; ;
14069;706;385;403;0	845;0	651;627	292;4	091;0;379;406;0	632;0	632;637	150;4	171;0;26;384;404; ; ; ; ;
14089;707;385;403;0	845;0	651;627	292;4	108;0;372;408;0	632;0	632;637	150;4	113;0;26;384;404; ; ; ; ;
14109;708;382;402;0	845;0	651;627	292;4	102;0;374;403;0	632;0	632;637	150;4	157;0;26;384;404; ; ; ; ;
14129;709;382;401;0	845;0	651;627	292;4	106;0;377;403;0	632;0	632;637	150;4	147;0;26;384;404; ; ; ; ;
14149;710;381;400;0	845;0	651;628	674;4	113;0;374;404;0	632;0	632;636	964;4	126;0;26;384;404; ; ; ; ;
14169;711;388;402;0	845;0	651;628	674;4	103;0;376;407;0	632;0	632;636	964;4	162;0;26;384;404; ; ; ; ;
14189;712;380;401;0	845;0	651;628	674;4	094;0;379;407;0	632;0	632;636	964;4	154;0;26;384;404; ; ; ; ;
14209;713;374;406;0	845;0	651;628	674;4	096;0;378;404;0	632;0	632;636	964;4	142;0;26;384;404; ; ; ; ;
14229;714;379;402;0	845;0	651;628	674;4	107;0;376;407;0	632;0	632;636	964;4	140;0;26;384;404; ; ; ; ;
14248;715;376;403;0	846;0	651;629	474;4	108;0;377;407;0	633;0	632;636	017;4	132;0;26;384;404; ; ; ; ;
14268;716;385;400;0	846;0	651;629	474;4	109;0;374;409;0	633;0	632;636	017;4	115;0;26;384;404; ; ; ; ;
14288;717;382;402;0	846;0	651;629	474;4	142;0;374;407;0	633;0	632;636	017;4	149;0;26;384;404; ; ; ; ;
14308;718;375;400;0	846;0	651;629	474;4	057;0;376;409;0	633;0	632;636	017;4	167;0;26;384;404; ; ; ; ;
14328;719;379;405;0	846;0	651;629	474;4	076;0;373;404;0	633;0	632;636	017;4	142;0;26;384;404; ; ; ; ;
14348;720;375;406;0	846;0	651;628	763;4	064;0;374;403;0	633;0	632;636	189;4	147;0;26;384;404; ; ; ; ;
14368;721;375;403;0	846;0	651;628	763;4	095;0;377;409;0	633;0	632;636	189;4	106;0;26;384;404; ; ; ; ;
14388;722;378;405;0	846;0	651;628	763;4	075;0;375;412;0	633;0	632;636	189;4	108;0;26;384;404; ; ; ; ;
14408;723;377;404;0	846;0	651;628	763;4	073;0;375;405;0	633;0	632;636	189;4	116;0;26;384;404; ; ; ; ;
14428;724;379;403;0	846;0	651;628	763;4	029;0;376;406;0	633;0	632;636	189;4	087;0;26;384;404; ; ; ; ;
14448;725;379;404;0	846;0	651;628	140;4	010;0;375;406;0	633;0	632;636	303;4	089;0;26;384;404; ; ; ; ;
14468;726;383;402;0	846;0	652;628	140;4	037;0;374;409;0	633;0	632;636	303;4	086;0;26;384;404; ; ; ; ;
14488;727;381;400;0	846;0	652;628	140;4	025;0;379;404;0	633;0	632;636	303;4	105;0;26;384;404; ; ; ; ;
14508;728;380;399;0	846;0	652;628	140;4	016;0;378;407;0	633;0	632;636	303;4	115;0;26;384;404; ; ; ; ;
14528;729;378;397;0	846;0	652;628	140;4	022;0;376;406;0	633;0	632;636	303;4	118;0;26;384;404; ; ; ; ;
14547;730;377;396;0	846;0	652;627	255;4	012;0;379;402;0	633;0	632;640	496;4	147;0;26;384;404; ; ; ; ;
14567;731;379;400;0	846;0	652;627	255;4	010;0;381;405;0	633;0	632;640	496;4	148;0;26;384;404; ; ; ; ;
14587;732;-800;-600;0	633;0	632;-1	000;-1	000;4;410;371;0	633;0	632;640	496;4	092;0; ; ; ; ; ; ; ;
14607;733;-800;-600;0	632;0	632;-1	000;-1	000;4;454;322;0	632;0	632;640	496;4	073;0;27;446;320; ; ; ; ;
14627;734;438;319;0	845;0	651;627	255;3	992;0;446;324;0	632;0	632;640	496;4	089;0;27;446;320; ; ; ; ;
14647;735;439;316;0	845;0	651;629	835;4	008;0;437;337;0	632;0	632;629	616;4	015;0;27;446;320; ; ; ; ;
14667;736;-800;-600;0	632;0	632;-1	000;-1	000;4;446;330;0	632;0	632;629	616;3	976;0;27;446;320; ; ; ; ;
14687;737;444;319;0	845;0	651;629	835;4	026;0;444;327;0	632;0	632;629	616;4	017;0;27;446;320; ; ; ; ;
14707;738;443;313;0	845;0	651;629	835;4	018;0;445;325;0	632;0	632;629	616;4	006;0;27;446;320; ; ; ; ;
14727;739;446;305;0	845;0	651;629	835;4	049;0;449;324;0	632;0	632;629	616;3	952;0;27;446;320; ; ; ; ;
14747;740;446;294;0	845;0	651;633	226;4	075;0;449;320;0	632;0	631;631	030;3	976;0;27;446;320; ; ; ; ;
14767;741;450;303;0	845;0	651;633	226;3	998;0;448;324;0	632;0	632;631	030;3	966;0;27;446;320; ; ; ; ;
14787;742;446;304;0	845;0	651;633	226;3	991;0;451;325;0	632;0	632;631	030;3	962;0;27;446;320; ; ; ; ;
14807;743;446;310;0	845;0	651;633	226;3	964;0;450;328;0	632;0	631;631	030;3	988;0;27;446;320; ; ; ; ;
14827;744;444;307;0	845;0	651;633	226;3	985;0;450;332;0	632;0	631;631	030;3	965;0;27;446;320; ; ; ; ;
14847;745;443;311;0	845;0	650;631	780;3	965;0;448;338;0	632;0	631;627	498;3	948;0;27;446;320; ; ; ; ;
14866;746;-800;-600;0	632;0	631;-1	000;-1	000;4;456;333;0	632;0	631;627	498;3	934;0;27;446;320; ; ; ; ;
14886;747;488;317;0	844;0	650;631	780;3	933;0;485;338;0	631;0	631;627	498;3	905;0;28;488;335; ; ; ; ;
14906;748;488;322;0	844;0	650;631	780;3	920;0;486;340;0	631;0	631;627	498;3	883;0;28;488;335; ; ; ; ;
14926;749;487;325;0	844;0	650;631	780;3	910;0;483;339;0	631;0	631;627	498;3	932;0;28;488;335; ; ; ; ;
14946;750;486;330;0	844;0	650;630	513;3	892;0;483;340;0	631;0	631;627	535;3	912;0;28;488;335; ; ; ; ;
14966;751;491;326;0	844;0	650;630	513;3	871;0;488;343;0	631;0	631;627	535;3	851;0;28;488;335; ; ; ; ;
14986;752;491;323;0	844;0	650;630	513;3	840;0;484;341;0	631;0	631;627	535;3	854;0;28;488;335; ; ; ; ;
15006;753;489;323;0	844;0	650;630	513;3	868;0;486;341;0	631;0	631;627	535;3	888;0;28;488;335; ; ; ; ;
15026;754;489;328;0	844;0	650;630	513;3	852;0;485;341;0	631;0	631;627	535;3	900;0;28;488;335; ; ; ; ;
15046;755;488;326;0	845;0	650;631	522;3	871;0;486;338;0	632;0	631;631	468;3	936;0;28;488;335; ; ; ; ;
15066;756;489;328;0	845;0	651;631	522;3	846;0;491;340;0	632;0	631;631	468;3	875;0;28;488;335; ; ; ; ;
15086;757;489;325;0	845;0	651;631	522;3	854;0;488;335;0	632;0	631;631	468;3	881;0;28;488;335; ; ; ; ;
15106;758;492;323;0	845;0	651;631	522;3	855;0;485;341;0	632;0	631;631	468;3	856;0;28;488;335; ; ; ; ;
15126;759;483;321;0	845;0	651;631	522;3	832;0;489;347;0	632;0	631;631	468;3	866;0;28;488;335; ; ; ; ;
15145;760;483;321;0	845;0	651;629	785;3	825;0;487;348;0	632;0	631;629	652;3	851;0;28;488;335; ; ; ; ;
15165;761;481;326;0	845;0	651;629	785;3	832;0;491;343;0	632;0	631;629	652;3	861;0;28;488;335; ; ; ; ;
15185;762;479;327;0	845;0	651;629	785;3	823;0;493;343;0	632;0	631;629	652;3	822;0;28;488;335; ; ; ; ;
15205;763;489;328;0	845;0	651;629	785;3	851;0;489;350;0	632;0	631;629	652;3	859;0;28;488;335; ; ; ; ;
15225;764;488;327;0	845;0	651;629	785;3	851;0;488;345;0	632;0	631;629	652;3	874;0;28;488;335; ; ; ; ;
15245;765;487;328;0	845;0	651;629	358;3	849;0;487;347;0	632;0	631;629	928;3	867;0;28;488;335; ; ; ; ;
15265;766;490;321;0	845;0	651;629	358;3	852;0;493;346;0	632;0	631;629	928;3	819;0;28;488;335; ; ; ; ;
15285;767;484;325;0	845;0	651;629	358;3	842;0;494;350;0	632;0	631;629	928;3	844;0;28;488;335; ; ; ; ;
15305;768;481;329;0	845;0	651;629	358;3	873;0;494;344;0	632;0	631;629	928;3	862;0;28;488;335; ; ; ; ;
15325;769;480;328;0	845;0	651;629	358;3	827;0;492;346;0	632;0	631;629	928;3	883;0;28;488;335; ; ; ; ;
15345;770;481;326;0	845;0	651;632	748;3	853;0;491;350;0	632;0	631;626	281;3	880;0;28;488;335; ; ; ; ;
15365;771;495;325;0	845;0	651;632	748;3	888;0;486;356;0	632;0	631;626	281;3	819;0;28;488;335; ; ; ; ;
15385;772;494;330;0	845;0	651;632	748;3	880;0;489;352;0	632;0	631;626	281;3	859;0;28;488;335; ; ; ; ;
15405;773;488;330;0	845;0	651;632	748;3	872;0;490;349;0	632;0	631;626	281;3	828;0;28;488;335; ; ; ; ;
15425;774;491;331;0	845;0	651;632	748;3	906;0;491;353;0	632;0	632;626	281;3	861;0;28;488;335; ; ; ; ;
15445;775;488;335;0	845;0	651;629	338;3	882;0;495;345;0	632;0	631;633	988;3	897;0;28;488;335; ; ; ; ;
15464;776;489;333;0	845;0	651;629	338;3	851;0;487;336;0	632;0	632;633	988;3	898;0;28;488;335; ; ; ; ;
15484;777;488;333;0	845;0	652;629	338;3	868;0;488;341;0	632;0	632;633	988;3	897;0;28;488;335; ; ; ; ;
15504;778;487;332;0	845;0	652;629	338;3	893;0;496;340;0	632;0	632;633	988;3	943;0;28;488;335; ; ; ; ;
15524;779;493;331;0	844;0	652;629	338;3	869;0;488;342;0	631;0	632;633	988;3	942;0;28;488;335; ; ; ; ;
15544;780;493;328;0	844;0	651;631	739;3	893;0;491;342;0	631;0	632;634	073;3	943;0;28;488;335; ; ; ; ;
15564;781;491;321;0	844;0	652;631	739;3	922;0;493;339;0	631;0	632;634	073;3	947;0;28;488;335; ; ; ; ;
15584;782;488;327;0	844;0	652;631	739;3	939;0;497;336;0	632;0	632;634	073;3	942;0;28;488;335; ; ; ; ;
15604;783;490;324;0	845;0	652;631	739;3	921;0;491;341;0	632;0	632;634	073;3	926;0;28;488;335; ; ; ; ;
15624;784;402;331;0	846;0	652;631	739;3	898;0;422;349;0	633;0	632;634	073;3	917;0; ; ; ; ; ; ; ;
15644;785;394;332;0	848;0	652;629	645;3	887;0;417;352;0	635;0	632;631	433;3	892;0; ; ; ; ; ; ; ;
15664;786;278;342;0	848;0	652;629	645;3	902;0;275;361;0	635;0	632;631	433;3	909;0;29;265;351; ; ; ; ;
15684;787;267;354;0	848;0	652;629	645;3	886;0;267;354;0	635;0	632;631	433;3	859;0;29;265;351; ; ; ; ;
15704;788;273;348;0	848;0	652;629	645;3	932;0;263;350;0	635;0	632;631	433;3	855;0;29;265;351; ; ; ; ;
15724;789;270;351;0	848;0	652;629	645;3	889;0;260;361;0	635;0	632;631	433;3	888;0;29;265;351; ; ; ; ;
15743;790;273;348;0	848;0	652;630	277;3	908;0;257;358;0	635;0	632;629	997;3	851;0;29;265;351; ; ; ; ;
15763;791;264;344;0	847;0	652;630	277;3	902;0;270;361;0	635;0	632;629	997;3	879;0;29;265;351; ; ; ; ;
15783;792;267;340;0	847;0	652;630	277;3	899;0;262;357;0	634;0	632;629	997;3	835;0;29;265;351; ; ; ; ;
15803;793;267;337;0	847;0	652;630	277;3	925;0;260;359;0	634;0	632;629	997;3	871;0;29;265;351; ; ; ; ;
15823;794;266;340;0	847;0	652;630	277;3	903;0;260;359;0	634;0	632;629	997;3	829;0;29;265;351; ; ; ; ;
15843;795;267;342;0	848;0	652;627	444;3	891;0;259;353;0	634;0	632;634	912;3	868;0;29;265;351; ; ; ; ;
15863;796;234;393;0	848;0	653;627	444;3	903;0;228;404;0	635;0	633;634	912;3	983;0;30;227;395; ; ; ; ;
15883;797;229;387;0	848;0	653;627	444;3	901;0;230;397;0	635;0	633;634	912;3	939;0;30;227;395; ; ; ; ;
15903;798;232;394;0	848;0	653;627	444;3	890;0;224;403;0	635;0	633;634	912;3	944;0;30;227;395; ; ; ; ;
15923;799;235;396;0	849;0	653;627	444;3	892;0;216;400;0	636;0	633;634	912;3	917;0;30;227;395; ; ; ; ;
15943;800;234;397;0	849;0	653;625	443;3	882;0;215;397;0	636;0	633;635	455;3	915;0;30;227;395; ; ; ; ;
15963;801;225;390;0	849;0	653;625	443;3	852;0;229;405;0	636;0	633;635	455;3	992;0;30;227;395; ; ; ; ;
15983;802;225;394;0	849;0	653;625	443;3	851;0;225;406;0	636;0	633;635	455;3	901;0;30;227;395; ; ; ; ;
16003;803;229;400;0	849;0	653;625	443;3	881;0;223;398;0	636;0	633;635	455;3	969;0;30;227;395; ; ; ; ;
16023;804;229;393;0	849;0	653;625	443;3	830;0;217;399;0	636;0	633;635	455;3	855;0;30;227;395; ; ; ; ;
16043;805;230;396;0	849;0	653;624	606;3	830;0;213;400;0	636;0	633;636	649;3	870;0;30;227;395; ; ; ; ;
16062;806;233;394;0	849;0	653;624	606;3	818;0;218;400;0	636;0	633;636	649;3	951;0;30;227;395; ; ; ; ;
16083;807;237;389;0	849;0	653;624	606;3	833;0;227;400;0	635;0	633;636	649;3	945;0;30;227;395; ; ; ; ;
16102;808;234;392;0	849;0	653;624	606;3	810;0;222;394;0	635;0	633;636	649;3	841;0;30;227;395; ; ; ; ;
16122;809;232;391;0	849;0	653;624	606;3	856;0;223;395;0	635;0	633;636	649;3	899;0;30;227;395; ; ; ; ;
16142;810;232;389;0	849;0	653;626	426;3	867;0;223;396;0	636;0	632;636	553;3	866;0;30;227;395; ; ; ; ;
16162;811;227;385;0	849;0	653;626	426;3	854;0;219;398;0	635;0	633;636	553;3	924;0;30;227;395; ; ; ; ;
16182;812;231;389;0	849;0	653;626	426;3	850;0;219;396;0	635;0	633;636	553;3	859;0;30;227;395; ; ; ; ;
16202;813;226;385;0	849;0	653;626	426;3	818;0;219;401;0	636;0	633;636	553;3	944;0;30;227;395; ; ; ; ;
16222;814;231;384;0	849;0	653;626	426;3	825;0;224;398;0	636;0	633;636	553;3	925;0;30;227;395; ; ; ; ;
16242;815;230;387;0	849;0	652;624	894;3	823;0;224;399;0	636;0	632;636	973;3	916;0;30;227;395; ; ; ; ;
16262;816;235;394;0	849;0	652;624	894;3	816;0;223;393;0	635;0	633;636	973;3	933;0;30;227;395; ; ; ; ;
16282;817;235;397;0	849;0	652;624	894;3	813;0;226;398;0	635;0	633;636	973;3	927;0;30;227;395; ; ; ; ;
16302;818;238;393;0	849;0	652;624	894;3	867;0;230;386;0	635;0	633;636	973;3	890;0;30;227;395; ; ; ; ;
16322;819;236;395;0	848;0	652;624	894;3	835;0;234;399;0	635;0	633;636	973;3	994;0;30;227;395; ; ; ; ;
16341;820;237;397;0	848;0	652;623	675;3	842;0;237;394;0	635;0	632;638	170;3	994;0;30;227;395; ; ; ; ;
16361;821;241;399;0	848;0	652;623	675;3	839;0;220;392;0	635;0	633;638	170;3	897;0;30;227;395; ; ; ; ;
16381;822;244;401;0	848;0	652;623	675;3	826;0;225;399;0	635;0	633;638	170;3	971;0;30;227;395; ; ; ; ;
16401;823;261;381;0	848;0	652;623	675;3	865;0;-800;-600;0	848;0	652;-1	000;-1	000;4; ; ; ; ; ; ; ;
16421;824;312;340;0	847;0	652;623	675;3	877;0;327;355;0	634;0	632;638	170;4	005;0;31;327;350; ; ; ; ;
16441;825;321;323;0	847;0	651;632	457;3	941;0;327;359;0	634;0	632;634	497;3	982;0;31;327;350; ; ; ; ;
16461;826;326;346;0	847;0	652;632	457;3	926;0;318;366;0	634;0	632;634	497;4	018;0;31;327;350; ; ; ; ;
16481;827;328;342;0	847;0	652;632	457;3	933;0;318;354;0	634;0	632;634	497;3	941;0;31;327;350; ; ; ; ;
16501;828;330;344;0	847;0	652;632	457;3	917;0;321;361;0	634;0	632;634	497;3	970;0;31;327;350; ; ; ; ;
16521;829;327;342;0	847;0	652;632	457;3	937;0;320;356;0	634;0	632;634	497;3	998;0;31;327;350; ; ; ; ;
16541;830;329;344;0	847;0	651;631	360;3	927;0;320;357;0	634;0	631;635	580;3	972;0;31;327;350; ; ; ; ;
16561;831;330;343;0	847;0	651;631	360;3	944;0;324;355;0	634;0	632;635	580;4	045;0;31;327;350; ; ; ; ;
16581;832;329;346;0	847;0	651;631	360;3	960;0;327;354;0	634;0	632;635	580;4	013;0;31;327;350; ; ; ; ;
16601;833;337;344;0	847;0	651;631	360;3	957;0;323;346;0	634;0	632;635	580;3	974;0;31;327;350; ; ; ; ;
16621;834;332;347;0	847;0	651;631	360;3	923;0;325;355;0	634;0	632;635	580;4	013;0;31;327;350; ; ; ; ;
16641;835;335;349;0	848;0	651;629	310;3	916;0;325;352;0	634;0	631;636	318;4	004;0;31;327;350; ; ; ; ;
16660;836;332;347;0	848;0	651;629	310;3	947;0;328;365;0	635;0	631;636	318;4	041;0;31;327;350; ; ; ; ;
16680;837;338;351;0	848;0	651;629	310;3	945;0;329;371;0	635;0	631;636	318;4	034;0;31;327;350; ; ; ; ;
16700;838;332;338;0	848;0	652;629	310;3	944;0;328;366;0	635;0	631;636	318;4	040;0;31;327;350; ; ; ; ;
16720;839;334;341;0	847;0	652;629	310;3	992;0;325;358;0	634;0	632;636	318;4	046;0;31;327;350; ; ; ; ;
16740;840;335;337;0	847;0	651;631	765;4	009;0;325;360;0	634;0	631;635	673;4	041;0;31;327;350; ; ; ; ;
16760;841;263;249;0	848;0	651;631	765;3	960;0;282;255;0	635;0	631;635	673;3	978;0; ; ; ; ; ; ; ;
16780;842;215;155;0	848;0	650;631	765;3	939;0;252;162;0	636;0	630;635	673;3	956;0;32;239;174; ; ; ; ;
16800;843;221;158;0	848;0	650;631	765;3	952;0;243;159;0	636;0	630;635	673;3	913;0;32;239;174; ; ; ; ;
16820;844;225;151;0	848;0	650;631	765;3	976;0;241;165;0	635;0	630;635	673;3	908;0;32;239;174; ; ; ; ;
16840;845;233;163;0	848;0	650;623	782;3	921;0;243;178;0	635;0	629;627	278;3	853;0;32;239;174; ; ; ; ;
16860;846;232;167;0	848;0	650;623	782;3	926;0;250;183;0	635;0	630;627	278;3	863;0;32;239;174; ; ; ; ;
16880;847;240;168;0	848;0	650;623	782;3	884;0;249;195;0	635;0	630;627	278;3	893;0;32;239;174; ; ; ; ;
16900;848;235;167;0	848;0	650;623	782;3	871;0;246;195;0	635;0	630;627	278;3	879;0;32;239;174; ; ; ; ;
16920;849;237;167;0	848;0	650;623	782;3	911;0;250;192;0	635;0	630;627	278;3	901;0;32;239;174; ; ; ; ;
16940;850;234;166;0	848;0	650;624	273;3	888;0;249;194;0	635;0	629;625	000;3	885;0;32;239;174; ; ; ; ;
16959;851;236;171;0	848;0	650;624	273;3	909;0;245;194;0	635;0	630;625	000;3	881;0;32;239;174; ; ; ; ;
16979;852;147;40;0	848;0	650;624	273;3	917;0;188;53;0	636;0	629;625	000;3	857;0; ; ; ; ; ; ; ;
16999;853;-800;-600;-1	000;-1	000;-1	000;-1	000;4;-800;-600;-1	000;-1	000;-1	000;-1	000;4; ; ; ; ; ; ; ;
17019;854;-800;-600;0	636;0	630;-1	000;-1	000;4;166;-68;0	636;0	630;625	000;3	858;0; ; ; ; ; ; ; ;
17039;855;-800;-600;0	849;0	649;-1	000;-1	000;4;166;-88;0	636;0	629;608	354;3	759;0; ; ; ; ; ; ; ;
17059;856;135;-43;0	849;0	650;609	071;3	781;0;-800;-600;0	849;0	650;-1	000;-1	000;4;33;164;-31; ; ; ; ;
17079;857;136;-37;0	849;0	650;609	071;3	785;0;181;-23;0	637;0	629;608	354;3	794;0;33;164;-31; ; ; ; ;
17099;858;-800;-600;0	637;0	630;-1	000;-1	000;4;179;-23;0	637;0	630;608	354;3	784;0;33;164;-31; ; ; ; ;
17119;859;137;-32;0	849;0	650;609	071;3	794;0;185;-28;0	637;0	630;608	354;3	800;0;33;164;-31; ; ; ; ;
17139;860;140;-25;0	850;0	650;605	682;3	774;0;183;-43;0	637;0	629;613	544;3	830;0;33;164;-31; ; ; ; ;
17159;861;146;-30;0	849;0	651;605	682;3	792;0;185;-36;0	637;0	630;613	544;3	764;0;33;164;-31; ; ; ; ;
17179;862;139;-33;0	849;0	651;605	682;3	751;0;181;-40;0	637;0	630;613	544;3	755;0;33;164;-31; ; ; ; ;
17199;863;206;-125;0	848;0	650;605	682;3	757;0;284;-111;0	636;0	630;613	544;3	769;0; ; ; ; ; ; ; ;
17219;864;269;-239;0	847;0	650;605	682;3	741;0;-800;-600;0	847;0	650;-1	000;-1	000;4; ; ; ; ; ; ; ;
17238;865;299;-233;0	847;0	649;589	182;3	642;0;-800;-600;0	635;0	629;-1	000;-1	000;4; ; ; ; ; ; ; ;
17258;866;-800;-600;-1	000;-1	000;-1	000;-1	000;4;-800;-600;-1	000;-1	000;-1	000;-1	000;4; ; ; ; ; ; ; ;
17278;867;-800;-600;-1	000;-1	000;-1	000;-1	000;4;-800;-600;-1	000;-1	000;-1	000;-1	000;4; ; ; ; ; ; ; ;
17298;868;-800;-600;-1	000;-1	000;-1	000;-1	000;4;-800;-600;-1	000;-1	000;-1	000;-1	000;4; ; ; ; ; ; ; ;
17318;869;-800;-600;-1	000;-1	000;-1	000;-1	000;4;-800;-600;-1	000;-1	000;-1	000;-1	000;4; ; ; ; ; ; ; ;
17338;870;-800;-600;0	847;0	650;-1	000;-1	000;4;-800;-600;0	847;0	650;-1	000;-1	000;4; ; ; ; ; ; ; ;
17358;871;-800;-600;-1	000;-1	000;-1	000;-1	000;4;-800;-600;-1	000;-1	000;-1	000;-1	000;4; ; ; ; ; ; ; ;
17378;872;-800;-600;-1	000;-1	000;-1	000;-1	000;4;-800;-600;-1	000;-1	000;-1	000;-1	000;4; ; ; ; ; ; ; ;
17398;873;-800;-600;-1	000;-1	000;-1	000;-1	000;4;-800;-600;-1	000;-1	000;-1	000;-1	000;4; ; ; ; ; ; ; ;
17418;874;-800;-600;-1	000;-1	000;-1	000;-1	000;4;-800;-600;-1	000;-1	000;-1	000;-1	000;4; ; ; ; ; ; ; ;
17438;875;-800;-600;-1	000;-1	000;-1	000;-1	000;4;-800;-600;-1	000;-1	000;-1	000;-1	000;4; ; ; ; ; ; ; ;
17458;876;-800;-600;-1	000;-1	000;-1	000;-1	000;4;-800;-600;-1	000;-1	000;-1	000;-1	000;4; ; ; ; ; ; ; ;
17478;877;-800;-600;-1	000;-1	000;-1	000;-1	000;4;-800;-600;-1	000;-1	000;-1	000;-1	000;4; ; ; ; ; ; ; ;
17498;878;-800;-600;-1	000;-1	000;-1	000;-1	000;4;-800;-600;-1	000;-1	000;-1	000;-1	000;4; ; ; ; ; ; ; ;
17517;879;-800;-600;-1	000;-1	000;-1	000;-1	000;4;-800;-600;-1	000;-1	000;-1	000;-1	000;4; ; ; ; ; ; ; ;
17537;880;-800;-600;-1	000;-1	000;-1	000;-1	000;4;-800;-600;-1	000;-1	000;-1	000;-1	000;4; ; ; ; ; ; ; ;
17577;881;-800;-600;-1	000;-1	000;-1	000;-1	000;4;-800;-600;-1	000;-1	000;-1	000;-1	000;4; ; ; ; ; ; ; ;
17597;882;-800;-600;-1	000;-1	000;-1	000;-1	000;4;-800;-600;-1	000;-1	000;-1	000;-1	000;4; ; ; ; ; ; ; ;
17617;883;-800;-600;-1	000;-1	000;-1	000;-1	000;4;-800;-600;-1	000;-1	000;-1	000;-1	000;4; ; ; ; ; ; ; ;
17637;884;-800;-600;-1	000;-1	000;-1	000;-1	000;4;-800;-600;-1	000;-1	000;-1	000;-1	000;4; ; ; ; ; ; ; ;
17657;885;41;-1355;0	735;0	834;588	943;7	215;3;27;-1249;0	735;0	834;588	943;7	215;1; ; ; ; ; ; ; ;
17677;886;-800;-600;-1	000;-1	000;-1	000;-1	000;4;-800;-600;-1	000;-1	000;-1	000;-1	000;4; ; ; ; ; ; ; ;
17717;887;-800;-600;-1	000;-1	000;-1	000;-1	000;4;-800;-600;-1	000;-1	000;-1	000;-1	000;4; ; ; ; ; ; ; ;
17737;888;-800;-600;-1	000;-1	000;-1	000;-1	000;4;-800;-600;-1	000;-1	000;-1	000;-1	000;4; ; ; ; ; ; ; ;
17757;889;-800;-600;-1	000;-1	000;-1	000;-1	000;4;-800;-600;-1	000;-1	000;-1	000;-1	000;4; ; ; ; ; ; ; ;
17797;890;-800;-600;-1	000;-1	000;-1	000;-1	000;4;-800;-600;-1	000;-1	000;-1	000;-1	000;4; ; ; ; ; ; ; ;
17817;891;-800;-600;-1	000;-1	000;-1	000;-1	000;4;-800;-600;-1	000;-1	000;-1	000;-1	000;4; ; ; ; ; ; ; ;
17837;892;-800;-600;-1	000;-1	000;-1	000;-1	000;4;-800;-600;-1	000;-1	000;-1	000;-1	000;4; ; ; ; ; ; ; ;
17876;893;-800;-600;-1	000;-1	000;-1	000;-1	000;4;-800;-600;-1	000;-1	000;-1	000;-1	000;4; ; ; ; ; ; ; ;
17896;894;-800;-600;-1	000;-1	000;-1	000;-1	000;4;-800;-600;-1	000;-1	000;-1	000;-1	000;4; ; ; ; ; ; ; ;
17916;895;-800;-600;-1	000;-1	000;-1	000;-1	000;4;-800;-600;-1	000;-1	000;-1	000;-1	000;4; ; ; ; ; ; ; ;
17956;896;-800;-600;-1	000;-1	000;-1	000;-1	000;4;-800;-600;-1	000;-1	000;-1	000;-1	000;4; ; ; ; ; ; ; ;
17976;897;-800;-600;-1	000;-1	000;-1	000;-1	000;4;-800;-600;-1	000;-1	000;-1	000;-1	000;4; ; ; ; ; ; ; ;
17996;898;-800;-600;-1	000;-1	000;-1	000;-1	000;4;-800;-600;-1	000;-1	000;-1	000;-1	000;4; ; ; ; ; ; ; ;
18016;899;-800;-600;-1	000;-1	000;-1	000;-1	000;4;-800;-600;-1	000;-1	000;-1	000;-1	000;4; ; ; ; ; ; ; ;
18036;900;-800;-600;-1	000;-1	000;-1	000;-1	000;4;-800;-600;-1	000;-1	000;-1	000;-1	000;4; ; ; ; ; ; ; ;
18056;901;-800;-600;-1	000;-1	000;-1	000;-1	000;4;-800;-600;-1	000;-1	000;-1	000;-1	000;4; ; ; ; ; ; ; ;
18076;902;-800;-600;-1	000;-1	000;-1	000;-1	000;4;-800;-600;-1	000;-1	000;-1	000;-1	000;4; ; ; ; ; ; ; ;
18096;903;-800;-600;-1	000;-1	000;-1	000;-1	000;4;-800;-600;-1	000;-1	000;-1	000;-1	000;4; ; ; ; ; ; ; ;
18115;904;-800;-600;-1	000;-1	000;-1	000;-1	000;4;-800;-600;-1	000;-1	000;-1	000;-1	000;4; ; ; ; ; ; ; ;
18135;905;-800;-600;-1	000;-1	000;-1	000;-1	000;4;-800;-600;-1	000;-1	000;-1	000;-1	000;4; ; ; ; ; ; ; ;
18155;906;-800;-600;-1	000;-1	000;-1	000;-1	000;4;-800;-600;-1	000;-1	000;-1	000;-1	000;4; ; ; ; ; ; ; ;
18175;907;-800;-600;-1	000;-1	000;-1	000;-1	000;4;-800;-600;-1	000;-1	000;-1	000;-1	000;4; ; ; ; ; ; ; ;
18195;908;-800;-600;-1	000;-1	000;-1	000;-1	000;4;-800;-600;-1	000;-1	000;-1	000;-1	000;4; ; ; ; ; ; ; ;
18215;909;-800;-600;-1	000;-1	000;-1	000;-1	000;4;-800;-600;-1	000;-1	000;-1	000;-1	000;4; ; ; ; ; ; ; ;
18235;910;-800;-600;-1	000;-1	000;-1	000;-1	000;4;-800;-600;-1	000;-1	000;-1	000;-1	000;4; ; ; ; ; ; ; ;
18275;911;-800;-600;-1	000;-1	000;-1	000;-1	000;4;-800;-600;-1	000;-1	000;-1	000;-1	000;4; ; ; ; ; ; ; ;
18295;912;-800;-600;-1	000;-1	000;-1	000;-1	000;4;-800;-600;-1	000;-1	000;-1	000;-1	000;4; ; ; ; ; ; ; ;
18315;913;-800;-600;-1	000;-1	000;-1	000;-1	000;4;-800;-600;-1	000;-1	000;-1	000;-1	000;4; ; ; ; ; ; ; ;
18335;914;-800;-600;-1	000;-1	000;-1	000;-1	000;4;-800;-600;-1	000;-1	000;-1	000;-1	000;4; ; ; ; ; ; ; ;
18355;915;-800;-600;-1	000;-1	000;-1	000;-1	000;4;-800;-600;-1	000;-1	000;-1	000;-1	000;4; ; ; ; ; ; ; ;
18375;916;-800;-600;-1	000;-1	000;-1	000;-1	000;4;-800;-600;-1	000;-1	000;-1	000;-1	000;4; ; ; ; ; ; ; ;
18395;917;-800;-600;-1	000;-1	000;-1	000;-1	000;4;-800;-600;-1	000;-1	000;-1	000;-1	000;4; ; ; ; ; ; ; ;
18415;918;-800;-600;-1	000;-1	000;-1	000;-1	000;4;-800;-600;-1	000;-1	000;-1	000;-1	000;4; ; ; ; ; ; ; ;
18434;919;-800;-600;-1	000;-1	000;-1	000;-1	000;4;-800;-600;-1	000;-1	000;-1	000;-1	000;4; ; ; ; ; ; ; ;
18454;920;-800;-600;-1	000;-1	000;-1	000;-1	000;4;-800;-600;-1	000;-1	000;-1	000;-1	000;4; ; ; ; ; ; ; ;
18477;921;-800;-600;-1	000;-1	000;-1	000;-1	000;4;-800;-600;-1	000;-1	000;-1	000;-1	000;4; ; ; ; ; ; ; ;
18494;922;-800;-600;-1	000;-1	000;-1	000;-1	000;4;-800;-600;-1	000;-1	000;-1	000;-1	000;4; ; ; ; ; ; ; ;
18515;923;-800;-600;-1	000;-1	000;-1	000;-1	000;4;-800;-600;-1	000;-1	000;-1	000;-1	000;4; ; ; ; ; ; ; ;
18534;924;-800;-600;-1	000;-1	000;-1	000;-1	000;4;-800;-600;-1	000;-1	000;-1	000;-1	000;4; ; ; ; ; ; ; ;
18554;925;-800;-600;-1	000;-1	000;-1	000;-1	000;4;-800;-600;-1	000;-1	000;-1	000;-1	000;4; ; ; ; ; ; ; ;
18574;926;-800;-600;-1	000;-1	000;-1	000;-1	000;4;-800;-600;-1	000;-1	000;-1	000;-1	000;4; ; ; ; ; ; ; ;
18594;927;-800;-600;-1	000;-1	000;-1	000;-1	000;4;-800;-600;-1	000;-1	000;-1	000;-1	000;4; ; ; ; ; ; ; ;
18614;928;-800;-600;-1	000;-1	000;-1	000;-1	000;4;-800;-600;-1	000;-1	000;-1	000;-1	000;4; ; ; ; ; ; ; ;
18634;929;-800;-600;-1	000;-1	000;-1	000;-1	000;4;-800;-600;-1	000;-1	000;-1	000;-1	000;4; ; ; ; ; ; ; ;
18674;930;-800;-600;-1	000;-1	000;-1	000;-1	000;4;-800;-600;-1	000;-1	000;-1	000;-1	000;4; ; ; ; ; ; ; ;
18694;931;-800;-600;-1	000;-1	000;-1	000;-1	000;4;-800;-600;-1	000;-1	000;-1	000;-1	000;4; ; ; ; ; ; ; ;
18714;932;-800;-600;-1	000;-1	000;-1	000;-1	000;4;-800;-600;-1	000;-1	000;-1	000;-1	000;4; ; ; ; ; ; ; ;
18733;933;-800;-600;-1	000;-1	000;-1	000;-1	000;4;-800;-600;-1	000;-1	000;-1	000;-1	000;4; ; ; ; ; ; ; ;
18754;934;-800;-600;-1	000;-1	000;-1	000;-1	000;4;-800;-600;-1	000;-1	000;-1	000;-1	000;4; ; ; ; ; ; ; ;
18773;935;-800;-600;0	850;0	652;-1	000;-1	000;4;-800;-600;0	638;0	629;-1	000;-1	000;4; ; ; ; ; ; ; ;
18795;936;-800;-600;-1	000;-1	000;-1	000;-1	000;4;-800;-600;-1	000;-1	000;-1	000;-1	000;4; ; ; ; ; ; ; ;
18813;937;442;339;0	850;0	653;630	608;3	929;0;429;343;0	638;0	629;629	143;3	998;0;34;441;343; ; ; ; ;
18835;938;442;335;0	850;0	653;630	608;3	988;0;426;350;0	638;0	629;629	143;3	968;0;34;441;343; ; ; ; ;
18853;939;445;340;0	850;0	652;630	608;3	993;0;428;343;0	638;0	629;629	143;3	952;0;34;441;343; ; ; ; ;
18874;940;446;340;0	851;0	652;630	425;3	996;0;426;347;0	638;0	629;627	174;3	925;0;34;441;343; ; ; ; ;
18893;941;447;340;0	851;0	652;630	425;3	954;0;430;344;0	638;0	629;627	174;3	938;0;34;441;343; ; ; ; ;
18914;942;450;341;0	851;0	652;630	425;3	966;0;427;343;0	638;0	629;627	174;3	971;0;34;441;343; ; ; ; ;
18933;943;444;342;0	851;0	653;630	425;3	998;0;437;348;0	638;0	629;627	174;3	970;0;34;441;343; ; ; ; ;
18954;944;445;342;0	851;0	653;630	425;4	034;0;432;348;0	638;0	629;627	174;3	979;0;34;441;343; ; ; ; ;
18973;945;445;342;0	852;0	652;631	593;4	062;0;433;345;0	638;0	629;630	154;4	001;0;34;441;343; ; ; ; ;
18995;946;447;332;0	852;0	653;631	593;4	047;0;427;345;0	638;0	629;630	154;3	988;0;34;441;343; ; ; ; ;
19012;947;450;339;0	851;0	653;631	593;4	073;0;430;346;0	638;0	629;630	154;4	009;0;34;441;343; ; ; ; ;
19035;948;449;342;0	851;0	652;631	593;4	024;0;436;345;0	638;0	629;630	154;4	026;0;34;441;343; ; ; ; ;
19052;949;446;344;0	851;0	652;631	593;4	002;0;437;342;0	638;0	629;630	154;4	021;0;34;441;343; ; ; ; ;
19074;950;448;346;0	851;0	652;632	160;4	002;0;438;344;0	638;0	629;628	446;4	006;0;34;441;343; ; ; ; ;
19092;951;448;343;0	850;0	652;632	160;4	000;0;439;340;0	637;0	629;628	446;4	009;0;34;441;343; ; ; ; ;
19112;952;445;346;0	850;0	652;632	160;4	016;0;443;338;0	637;0	629;628	446;4	018;0;34;441;343; ; ; ; ;
19132;953;448;343;0	851;0	653;632	160;4	036;0;440;344;0	638;0	629;628	446;3	997;0;34;441;343; ; ; ; ;
19152;954;453;337;0	851;0	653;632	160;3	981;0;433;345;0	638;0	629;628	446;3	998;0;34;441;343; ; ; ; ;
19172;955;453;336;0	851;0	652;633	151;3	999;0;434;346;0	638;0	629;629	088;4	004;0;34;441;343; ; ; ; ;
19192;956;470;358;0	851;0	653;633	151;4	031;0;450;358;0	638;0	630;629	088;3	971;0;34;441;343; ; ; ; ;
19212;957;487;408;0	851;0	653;633	151;4	015;0;464;400;0	638;0	630;629	088;4	007;0;35;473;402; ; ; ; ;
19232;958;486;411;0	851;0	653;633	151;3	973;0;465;405;0	638;0	630;629	088;3	999;0;35;473;402; ; ; ; ;
19252;959;489;408;0	851;0	654;633	151;3	978;0;469;403;0	638;0	630;629	088;3	995;0;35;473;402; ; ; ; ;
19272;960;488;412;0	851;0	654;629	844;3	962;0;471;404;0	638;0	630;630	935;4	001;0;35;473;402; ; ; ; ;
19292;961;480;405;0	851;0	654;629	844;3	950;0;472;405;0	638;0	630;630	935;4	007;0;35;473;402; ; ; ; ;
19312;962;485;410;0	851;0	654;629	844;3	964;0;465;402;0	638;0	630;630	935;4	040;0;35;473;402; ; ; ; ;
19331;963;480;409;0	851;0	653;629	844;3	988;0;465;404;0	638;0	630;630	935;4	017;0;35;473;402; ; ; ; ;
19351;964;485;411;0	850;0	653;629	844;3	990;0;465;399;0	638;0	630;630	935;4	016;0;35;473;402; ; ; ; ;
19371;965;484;410;0	850;0	653;631	027;4	000;0;465;399;0	637;0	630;630	785;4	014;0;35;473;402; ; ; ; ;
19391;966;482;406;0	850;0	653;631	027;3	997;0;467;395;0	637;0	630;630	785;4	054;0;35;473;402; ; ; ; ;
19411;967;482;408;0	850;0	653;631	027;3	966;0;467;399;0	637;0	630;630	785;4	047;0;35;473;402; ; ; ; ;
19431;968;479;407;0	850;0	653;631	027;4	002;0;464;399;0	637;0	630;630	785;4	046;0;35;473;402; ; ; ; ;
19451;969;479;406;0	851;0	654;631	027;3	991;0;464;398;0	638;0	630;630	785;4	041;0;35;473;402; ; ; ; ;
19471;970;479;407;0	851;0	653;630	646;3	982;0;465;394;0	638;0	630;634	441;4	061;0;35;473;402; ; ; ; ;
19491;971;479;405;0	851;0	654;630	646;4	028;0;467;395;0	638;0	630;634	441;4	128;0;35;473;402; ; ; ; ;
19511;972;480;402;0	851;0	654;630	646;4	020;0;463;397;0	638;0	631;634	441;4	074;0;35;473;402; ; ; ; ;
19531;973;480;395;0	852;0	654;630	646;4	018;0;460;400;0	638;0	631;634	441;4	095;0;35;473;402; ; ; ; ;
19551;974;483;399;0	851;0	654;630	646;4	035;0;466;401;0	638;0	631;634	441;4	101;0;35;473;402; ; ; ; ;
19571;975;484;393;0	851;0	653;634	316;4	053;0;462;404;0	638;0	630;631	985;4	091;0;35;473;402; ; ; ; ;
19591;976;475;398;0	851;0	654;634	316;4	056;0;462;396;0	638;0	631;631	985;4	110;0;35;473;402; ; ; ; ;
19610;977;479;395;0	851;0	654;634	316;4	044;0;456;399;0	638;0	631;631	985;4	117;0;35;473;402; ; ; ; ;
19630;978;471;404;0	850;0	654;634	316;4	093;0;465;396;0	637;0	631;631	985;4	124;0;35;473;402; ; ; ; ;
19650;979;425;357;0	851;0	653;634	316;4	045;0;422;361;0	638;0	630;631	985;4	139;0;36;416;350; ; ; ; ;
19670;980;420;356;0	851;0	653;632	074;4	047;0;418;355;0	638;0	630;635	495;4	169;0;36;416;350; ; ; ; ;
19690;981;428;345;0	851;0	653;632	074;4	040;0;410;344;0	638;0	630;635	495;4	107;0;36;416;350; ; ; ; ;
19710;982;426;349;0	851;0	653;632	074;4	060;0;415;340;0	638;0	630;635	495;4	144;0;36;416;350; ; ; ; ;
19730;983;421;351;0	851;0	653;632	074;4	078;0;419;346;0	638;0	630;635	495;4	093;0;36;416;350; ; ; ; ;
19750;984;424;353;0	851;0	653;632	074;4	083;0;408;351;0	638;0	630;635	495;4	140;0;36;416;350; ; ; ; ;
19770;985;421;359;0	852;0	653;627	570;4	059;0;411;354;0	639;0	630;632	991;4	106;0;36;416;350; ; ; ; ;
19790;986;416;359;0	852;0	653;627	570;4	045;0;416;353;0	639;0	630;632	991;4	174;0;36;416;350; ; ; ; ;
19810;987;418;354;0	852;0	653;627	570;4	042;0;414;352;0	639;0	630;632	991;4	149;0;36;416;350; ; ; ; ;
19830;988;424;351;0	852;0	653;627	570;4	091;0;407;347;0	638;0	630;632	991;4	148;0;36;416;350; ; ; ; ;
19850;989;418;355;0	851;0	653;627	570;4	096;0;416;345;0	638;0	630;632	991;4	142;0;36;416;350; ; ; ; ;
19870;990;420;352;0	851;0	652;629	612;4	114;0;414;339;0	638;0	630;637	160;4	166;0;36;416;350; ; ; ; ;
19890;991;424;354;0	851;0	653;629	612;4	073;0;415;341;0	638;0	630;637	160;4	183;0;36;416;350; ; ; ; ;
19910;992;418;353;0	850;0	653;629	612;4	104;0;417;340;0	637;0	630;637	160;4	210;0;36;416;350; ; ; ; ;
19929;993;419;364;0	850;0	652;629	612;4	108;0;412;342;0	637;0	630;637	160;4	217;0;36;416;350; ; ; ; ;
19949;994;422;357;0	850;0	652;629	612;4	092;0;409;343;0	637;0	630;637	160;4	219;0;36;416;350; ; ; ; ;
19969;995;419;360;0	850;0	652;628	167;4	081;0;408;344;0	637;0	629;637	064;4	221;0;36;416;350; ; ; ; ;
19989;996;387;371;0	851;0	653;628	167;4	072;0;379;357;0	638;0	630;637	064;4	212;0;37;384;365; ; ; ; ;
20009;997;391;365;0	851;0	653;628	167;4	083;0;383;355;0	638;0	630;637	064;4	229;0;37;384;365; ; ; ; ;
20029;998;386;367;0	851;0	653;628	167;4	093;0;394;362;0	638;0	630;637	064;4	222;0;37;384;365; ; ; ; ;
20049;999;395;365;0	851;0	653;628	167;4	073;0;380;361;0	638;0	630;637	064;4	237;0;37;384;365; ; ; ; ;
20069;1000;394;364;0	852;0	653;629	925;4	092;0;385;362;0	638;0	630;634	861;4	223;0;37;384;365; ; ; ; ;
20089;1001;390;357;0	852;0	653;629	925;4	102;0;378;363;0	638;0	630;634	861;4	218;0;37;384;365; ; ; ; ;
20109;1002;392;364;0	852;0	653;629	925;4	127;0;377;362;0	638;0	630;634	861;4	222;0;37;384;365; ; ; ; ;
20129;1003;394;362;0	851;0	653;629	925;4	098;0;382;363;0	638;0	630;634	861;4	212;0;37;384;365; ; ; ; ;
20149;1004;-800;-600;0	638;0	630;-1	000;-1	000;4;386;359;0	638;0	630;634	861;4	227;0;37;384;365; ; ; ; ;
20169;1005;-800;-600;0	851;0	652;-1	000;-1	000;4;388;355;0	638;0	630;638	235;4	246;0;37;384;365; ; ; ; ;
20189;1006;392;361;0	851;0	653;629	004;4	105;0;378;356;0	638;0	630;638	235;4	214;0;37;384;365; ; ; ; ;
20209;1007;394;365;0	851;0	653;629	004;4	072;0;378;360;0	638;0	630;638	235;4	219;0;37;384;365; ; ; ; ;
20228;1008;394;363;0	851;0	653;629	004;4	101;0;378;357;0	638;0	630;638	235;4	231;0;37;384;365; ; ; ; ;
20248;1009;393;357;0	851;0	653;629	004;4	136;0;381;358;0	638;0	630;638	235;4	237;0;37;384;365; ; ; ; ;
20268;1010;393;356;0	851;0	653;630	057;4	136;0;381;362;0	638;0	630;636	083;4	229;0;37;384;365; ; ; ; ;
20288;1011;391;360;0	851;0	653;630	057;4	088;0;379;361;0	638;0	630;636	083;4	236;0;37;384;365; ; ; ; ;
20308;1012;391;362;0	851;0	653;630	057;4	075;0;378;362;0	638;0	630;636	083;4	220;0;37;384;365; ; ; ; ;
20328;1013;394;367;0	851;0	653;630	057;4	082;0;379;361;0	638;0	630;636	083;4	212;0;37;384;365; ; ; ; ;
20348;1014;390;372;0	851;0	653;630	057;4	051;0;379;360;0	638;0	630;636	083;4	205;0;37;384;365; ; ; ; ;
20368;1015;390;372;0	851;0	652;633	749;4	069;0;379;364;0	638;0	630;631	672;4	171;0;37;384;365; ; ; ; ;
20388;1016;392;370;0	851;0	652;633	749;4	081;0;390;365;0	637;0	630;631	672;4	118;0;37;384;365; ; ; ; ;
20408;1017;388;368;0	850;0	652;633	749;4	127;0;386;362;0	637;0	630;631	672;4	128;0;37;384;365; ; ; ; ;
20428;1018;395;374;0	850;0	652;633	749;4	056;0;382;368;0	637;0	630;631	672;4	132;0;37;384;365; ; ; ; ;
20448;1019;395;371;0	850;0	652;633	749;4	063;0;386;364;0	637;0	630;631	672;4	126;0;37;384;365; ; ; ; ;
20468;1020;395;371;0	850;0	652;633	601;4	065;0;385;363;0	637;0	630;632	965;4	135;0;37;384;365; ; ; ; ;
20488;1021;391;364;0	850;0	653;633	601;4	094;0;387;365;0	637;0	630;632	965;4	126;0;37;384;365; ; ; ; ;
20508;1022;396;365;0	850;0	653;633	601;4	074;0;382;366;0	637;0	630;632	965;4	135;0;37;384;365; ; ; ; ;
20527;1023;-800;-600;0	637;0	630;-1	000;-1	000;4;385;365;0	637;0	630;632	965;4	137;0;37;384;365; ; ; ; ;
20547;1024;392;366;0	851;0	653;633	601;4	080;0;392;364;0	638;0	630;632	965;4	134;0;37;384;365; ; ; ; ;
20567;1025;392;368;0	851;0	653;630	966;4	064;0;390;364;0	638;0	630;633	176;4	136;0;37;384;365; ; ; ; ;
20587;1026;385;372;0	851;0	653;630	966;4	042;0;384;372;0	638;0	630;633	176;4	130;0;37;384;365; ; ; ; ;
20607;1027;378;372;0	851;0	653;630	966;4	083;0;383;375;0	638;0	630;633	176;4	135;0;37;384;365; ; ; ; ;
20627;1028;-800;-600;0	638;0	630;-1	000;-1	000;4;382;375;0	638;0	630;633	176;4	103;0;37;384;365; ; ; ; ;
20647;1029;380;379;0	851;0	653;630	966;4	027;0;381;371;0	638;0	630;633	176;4	052;0;37;384;365; ; ; ; ;
20667;1030;380;377;0	851;0	653;632	236;4	035;0;381;373;0	638;0	630;632	273;4	034;0;37;384;365; ; ; ; ;
20687;1031;-800;-600;0	638;0	631;-1	000;-1	000;4;378;363;0	638;0	631;632	273;4	062;0;37;384;365; ; ; ; ;
20707;1032;381;371;0	851;0	653;632	236;4	057;0;380;369;0	638;0	630;632	273;4	061;0;37;384;365; ; ; ; ;
20727;1033;378;372;0	851;0	653;632	236;4	047;0;382;373;0	638;0	630;632	273;4	057;0;37;384;365; ; ; ; ;
20747;1034;-800;-600;0	638;0	630;-1	000;-1	000;4;384;370;0	638;0	630;632	273;4	072;0;37;384;365; ; ; ; ;
20767;1035;-800;-600;0	851;0	653;-1	000;-1	000;4;386;373;0	638;0	630;631	062;4	064;0;37;384;365; ; ; ; ;
20787;1036;382;380;0	851;0	653;628	673;4	013;0;381;370;0	638;0	630;631	062;4	069;0;37;384;365; ; ; ; ;
20806;1037;379;380;0	851;0	653;628	673;3	990;0;381;366;0	638;0	631;631	062;4	055;0;37;384;365; ; ; ; ;
20826;1038;382;382;0	851;0	653;628	673;3	983;0;381;361;0	638;0	631;631	062;4	053;0;37;384;365; ; ; ; ;
20846;1039;-800;-600;0	638;0	631;-1	000;-1	000;4;381;365;0	638;0	631;631	062;4	070;0;37;384;365; ; ; ; ;
20866;1040;-800;-600;0	852;0	653;-1	000;-1	000;4;381;360;0	638;0	630;633	821;4	080;0;37;384;365; ; ; ; ;
20886;1041;386;380;0	852;0	653;631	773;3	971;0;377;358;0	638;0	631;633	821;4	044;0;37;384;365; ; ; ; ;
20906;1042;387;374;0	852;0	653;631	773;3	982;0;376;353;0	638;0	631;633	821;4	013;0;37;384;365; ; ; ; ;
20926;1043;384;375;0	851;0	653;631	773;3	968;0;381;351;0	638;0	631;633	821;3	993;0;37;384;365; ; ; ; ;
20946;1044;-800;-600;0	638;0	631;-1	000;-1	000;4;384;354;0	638;0	631;633	821;4	026;0;37;384;365; ; ; ; ;
20966;1045;-800;-600;0	851;0	653;-1	000;-1	000;4;386;350;0	638;0	631;638	096;4	049;0;37;384;365; ; ; ; ;
20986;1046;-800;-600;0	638;0	631;-1	000;-1	000;4;373;358;0	638;0	631;638	096;4	038;0;37;384;365; ; ; ; ;
21006;1047;388;381;0	851;0	653;627	386;3	918;0;377;363;0	638;0	631;638	096;4	025;0;37;384;365; ; ; ; ;
21026;1048;385;379;0	851;0	653;627	386;3	887;0;385;359;0	638;0	631;638	096;4	017;0;37;384;365; ; ; ; ;
21046;1049;-800;-600;0	637;0	631;-1	000;-1	000;4;385;358;0	637;0	631;638	096;4	043;0;37;384;365; ; ; ; ;
21066;1050;-800;-600;0	850;0	653;-1	000;-1	000;4;386;363;0	637;0	631;634	930;4	015;0;37;384;365; ; ; ; ;
21086;1051;457;339;0	849;0	653;631	686;3	907;0;476;340;0	636;0	631;634	930;3	998;0;38;472;344; ; ; ; ;
21106;1052;467;347;0	849;0	653;631	686;3	884;0;471;338;0	636;0	631;634	930;3	994;0;38;472;344; ; ; ; ;
21125;1053;472;339;0	849;0	653;631	686;3	886;0;475;336;0	636;0	631;634	930;3	975;0;38;472;344; ; ; ; ;
21145;1054;466;347;0	849;0	653;631	686;3	878;0;475;342;0	636;0	631;634	930;3	933;0;38;472;344; ; ; ; ;
21165;1055;468;345;0	849;0	652;630	937;3	872;0;471;349;0	636;0	630;627	601;3	878;0;38;472;344; ; ; ; ;
21185;1056;469;349;0	849;0	652;630	937;3	875;0;478;350;0	636;0	630;627	601;3	892;0;38;472;344; ; ; ; ;
21205;1057;465;344;0	849;0	652;630	937;3	861;0;481;353;0	636;0	630;627	601;3	961;0;38;472;344; ; ; ; ;
21225;1058;474;346;0	849;0	652;630	937;3	895;0;479;350;0	636;0	630;627	601;3	938;0;38;472;344; ; ; ; ;
21245;1059;474;339;0	849;0	652;630	937;3	914;0;474;350;0	636;0	630;627	601;3	920;0;38;472;344; ; ; ; ;
21265;1060;475;341;0	849;0	652;628	682;3	906;0;476;344;0	636;0	630;634	284;3	991;0;38;472;344; ; ; ; ;
21285;1061;475;342;0	849;0	652;628	682;3	861;0;470;341;0	636;0	630;634	284;3	993;0;38;472;344; ; ; ; ;
21305;1062;505;349;0	849;0	652;628	682;3	886;0;504;344;0	635;0	630;634	284;4	024;0;39;503;349; ; ; ; ;
21325;1063;507;351;0	849;0	652;628	682;3	897;0;499;344;0	635;0	630;634	284;3	987;0;39;503;349; ; ; ; ;
21345;1064;508;354;0	849;0	652;628	682;3	870;0;504;347;0	636;0	630;634	284;3	960;0;39;503;349; ; ; ; ;
21365;1065;509;354;0	849;0	652;631	566;3	904;0;501;353;0	636;0	630;629	103;3	932;0;39;503;349; ; ; ; ;
21384;1066;513;346;0	849;0	652;631	566;3	918;0;507;346;0	636;0	630;629	103;3	959;0;39;503;349; ; ; ; ;
21404;1067;512;349;0	849;0	652;631	566;3	906;0;501;347;0	636;0	630;629	103;3	937;0;39;503;349; ; ; ; ;
21425;1068;504;354;0	850;0	652;631	566;3	868;0;497;350;0	636;0	630;629	103;3	957;0;39;503;349; ; ; ; ;
21444;1069;503;353;0	850;0	652;631	566;3	874;0;502;348;0	637;0	630;629	103;3	929;0;39;503;349; ; ; ; ;
21464;1070;501;351;0	850;0	652;631	809;3	882;0;501;349;0	637;0	630;630	074;3	939;0;39;503;349; ; ; ; ;
21484;1071;505;349;0	850;0	652;631	809;3	907;0;505;353;0	636;0	630;630	074;3	926;0;39;503;349; ; ; ; ;
21504;1072;505;354;0	849;0	652;631	809;3	844;0;496;354;0	636;0	630;630	074;3	930;0;39;503;349; ; ; ; ;
21524;1073;506;349;0	849;0	652;631	809;3	868;0;500;350;0	636;0	630;630	074;3	926;0;39;503;349; ; ; ; ;
21544;1074;504;344;0	849;0	653;631	809;3	898;0;501;351;0	636;0	630;630	074;3	922;0;39;503;349; ; ; ; ;
21564;1075;505;343;0	849;0	652;634	153;3	886;0;496;356;0	636;0	630;624	936;3	892;0;39;503;349; ; ; ; ;
21584;1076;508;339;0	849;0	653;634	153;3	901;0;506;361;0	636;0	630;624	936;3	859;0;39;503;349; ; ; ; ;
21604;1077;505;344;0	849;0	653;634	153;3	901;0;506;353;0	636;0	630;624	936;3	889;0;39;503;349; ; ; ; ;
21624;1078;505;341;0	849;0	653;634	153;3	910;0;498;352;0	636;0	630;624	936;3	901;0;39;503;349; ; ; ; ;
21644;1079;509;341;0	849;0	653;634	153;3	952;0;499;357;0	636;0	630;624	936;3	900;0;39;503;349; ; ; ; ;
21664;1080;506;346;0	850;0	652;629	975;3	934;0;502;347;0	636;0	630;630	947;3	936;0;39;503;349; ; ; ; ;
21684;1081;500;345;0	850;0	653;629	975;3	918;0;498;350;0	636;0	630;630	947;3	953;0;39;503;349; ; ; ; ;
21704;1082;498;341;0	850;0	653;629	975;3	946;0;501;357;0	636;0	630;630	947;3	920;0;39;503;349; ; ; ; ;
21723;1083;499;344;0	850;0	653;629	975;3	935;0;504;350;0	637;0	630;630	947;3	946;0;39;503;349; ; ; ; ;
21743;1084;404;217;0	850;0	652;629	975;3	981;0;433;230;0	638;0	629;630	947;3	932;0; ; ; ; ; ; ; ;
21763;1085;395;210;0	851;0	651;626	777;3	969;0;429;231;0	638;0	629;623	851;3	902;0; ; ; ; ; ; ; ;
21783;1086;377;170;0	851;0	651;626	777;3	930;0;390;176;0	638;0	629;623	851;3	838;0;40;380;172; ; ; ; ;
21803;1087;381;171;0	851;0	651;626	777;3	943;0;381;172;0	638;0	629;623	851;3	820;0;40;380;172; ; ; ; ;
21823;1088;378;176;0	851;0	651;626	777;3	925;0;382;171;0	638;0	629;623	851;3	855;0;40;380;172; ; ; ; ;
21843;1089;375;174;0	851;0	651;626	777;3	941;0;382;176;0	638;0	629;623	851;3	841;0;40;380;172; ; ; ; ;
21863;1090;376;177;0	851;0	651;626	459;3	933;0;383;173;0	638;0	628;624	433;3	844;0;40;380;172; ; ; ; ;
21883;1091;375;169;0	851;0	651;626	459;3	939;0;386;171;0	637;0	629;624	433;3	841;0;40;380;172; ; ; ; ;
21903;1092;379;165;0	851;0	651;626	459;3	986;0;386;171;0	638;0	629;624	433;3	841;0;40;380;172; ; ; ; ;
21923;1093;386;171;0	851;0	651;626	459;3	955;0;383;172;0	638;0	629;624	433;3	860;0;40;380;172; ; ; ; ;
21943;1094;374;168;0	851;0	651;626	459;3	950;0;380;175;0	638;0	629;624	433;3	845;0;40;380;172; ; ; ; ;
21963;1095;378;173;0	851;0	651;622	608;3	943;0;379;170;0	638;0	629;628	229;3	873;0;40;380;172; ; ; ; ;
21982;1096;374;179;0	851;0	652;622	608;3	913;0;384;163;0	638;0	629;628	229;3	892;0;40;380;172; ; ; ; ;
22002;1097;374;180;0	851;0	652;622	608;3	911;0;389;167;0	638;0	629;628	229;3	862;0;40;380;172; ; ; ; ;
22022;1098;374;175;0	851;0	652;622	608;3	903;0;388;169;0	638;0	629;628	229;3	866;0;40;380;172; ; ; ; ;
22042;1099;378;177;0	851;0	652;622	608;3	862;0;388;166;0	638;0	629;628	229;3	862;0;40;380;172; ; ; ; ;
22062;1100;378;171;0	851;0	652;626	514;3	878;0;388;169;0	638;0	629;626	017;3	851;0;40;380;172; ; ; ; ;
22082;1101;376;177;0	851;0	652;626	514;3	889;0;390;170;0	638;0	629;626	017;3	834;0;40;380;172; ; ; ; ;
22102;1102;375;172;0	851;0	651;626	514;3	894;0;388;172;0	638;0	629;626	017;3	812;0;40;380;172; ; ; ; ;
22122;1103;371;92;0	851;0	651;626	514;3	919;0;395;97;0	638;0	629;626	017;3	798;0;41;382;89; ; ; ; ;
22142;1104;368;76;0	851;0	652;626	514;3	898;0;391;99;0	638;0	628;626	017;3	805;0;41;382;89; ; ; ; ;
22162;1105;367;70;0	851;0	651;621	389;3	877;0;392;107;0	638;0	628;623	125;3	781;0;41;382;89; ; ; ; ;
22182;1106;378;79;0	851;0	652;621	389;3	914;0;384;100;0	638;0	628;623	125;3	783;0;41;382;89; ; ; ; ;
22202;1107;376;76;0	851;0	652;621	389;3	854;0;388;102;0	638;0	628;623	125;3	788;0;41;382;89; ; ; ; ;
22222;1108;382;72;0	851;0	652;621	389;3	909;0;387;99;0	638;0	628;623	125;3	792;0;41;382;89; ; ; ; ;
22242;1109;381;73;0	851;0	652;621	389;3	854;0;385;98;0	638;0	628;623	125;3	766;0;41;382;89; ; ; ; ;
22262;1110;380;80;0	851;0	651;616	504;3	843;0;387;99;0	638;0	628;622	623;3	765;0;41;382;89; ; ; ; ;
22282;1111;375;80;0	851;0	652;616	504;3	861;0;387;98;0	638;0	628;622	623;3	783;0;41;382;89; ; ; ; ;
22302;1112;376;96;0	851;0	652;616	504;3	804;0;389;99;0	638;0	629;622	623;3	779;0;41;382;89; ; ; ; ;
22321;1113;375;88;0	851;0	652;616	504;3	837;0;391;93;0	638;0	629;622	623;3	799;0;41;382;89; ; ; ; ;
22341;1114;378;87;0	851;0	652;616	504;3	863;0;388;90;0	638;0	629;622	623;3	820;0;41;382;89; ; ; ; ;
22361;1115;378;80;0	852;0	651;620	554;3	867;0;389;92;0	638;0	628;620	538;3	815;0;41;382;89; ; ; ; ;
22381;1116;374;86;0	852;0	652;620	554;3	853;0;388;96;0	639;0	629;620	538;3	763;0;41;382;89; ; ; ; ;
22401;1117;374;82;0	852;0	652;620	554;3	840;0;389;92;0	639;0	629;620	538;3	814;0;41;382;89; ; ; ; ;
22421;1118;376;76;0	852;0	652;620	554;3	870;0;393;94;0	639;0	629;620	538;3	777;0;41;382;89; ; ; ; ;
22441;1119;374;81;0	852;0	653;620	554;3	892;0;393;95;0	639;0	629;620	538;3	772;0;41;382;89; ; ; ; ;
22461;1120;375;78;0	852;0	652;621	139;3	899;0;393;95;0	639;0	628;619	872;3	785;0;41;382;89; ; ; ; ;
22481;1121;-800;-600;0	639;0	629;-1	000;-1	000;4;388;100;0	639;0	629;619	872;3	783;0;41;382;89; ; ; ; ;
22501;1122;-800;-600;0	639;0	629;-1	000;-1	000;4;384;98;0	639;0	629;619	872;3	798;0;41;382;89; ; ; ; ;
22521;1123;371;88;0	852;0	653;621	139;3	833;0;391;97;0	639;0	629;619	872;3	782;0;41;382;89; ; ; ; ;
22541;1124;373;73;0	852;0	653;621	139;3	850;0;386;97;0	639;0	629;619	872;3	815;0;41;382;89; ; ; ; ;
22561;1125;374;80;0	852;0	652;617	515;3	828;0;385;92;0	639;0	628;622	356;3	830;0;41;382;89; ; ; ; ;
22580;1126;385;85;0	852;0	652;617	515;3	828;0;389;98;0	639;0	629;622	356;3	832;0;41;382;89; ; ; ; ;
22600;1127;379;79;0	852;0	652;617	515;3	819;0;395;91;0	639;0	629;622	356;3	799;0;41;382;89; ; ; ; ;
22620;1128;375;85;0	852;0	652;617	515;3	857;0;388;90;0	639;0	629;622	356;3	798;0;41;382;89; ; ; ; ;
22641;1129;367;148;0	852;0	652;617	515;3	829;0;377;134;0	639;0	629;622	356;3	839;0; ; ; ; ; ; ; ;
22660;1130;360;130;0	852;0	653;630	489;3	912;0;378;120;0	640;0	630;630	307;3	870;0; ; ; ; ; ; ; ;
22680;1131;350;362;0	852;0	654;630	489;3	912;0;349;375;0	640;0	631;630	307;3	913;0;42;346;384; ; ; ; ;
22700;1132;344;382;0	852;0	654;630	489;3	914;0;340;393;0	639;0	631;630	307;3	957;0;42;346;384; ; ; ; ;
22720;1133;356;374;0	852;0	654;630	489;3	963;0;-800;-600;0	852;0	654;-1	000;-1	000;4;42;346;384; ; ; ; ;
22740;1134;-800;-600;0	640;0	631;-1	000;-1	000;4;345;392;0	640;0	631;630	307;3	977;0;42;346;384; ; ; ; ;
22760;1135;-800;-600;0	853;0	654;-1	000;-1	000;4;345;386;0	640;0	630;636	892;4	017;0;42;346;384; ; ; ; ;
22780;1136;344;378;0	853;0	654;629	535;3	931;0;343;385;0	640;0	631;636	892;4	023;0;42;346;384; ; ; ; ;
22800;1137;349;383;0	853;0	654;629	535;3	927;0;-800;-600;0	853;0	654;-1	000;-1	000;4;42;346;384; ; ; ; ;
22820;1138;-800;-600;-1	000;-1	000;-1	000;-1	000;4;-800;-600;-1	000;-1	000;-1	000;-1	000;4; ; ; ; ; ; ; ;
22840;1139;349;387;0	853;0	654;629	535;3	940;0;-800;-600;0	853;0	654;-1	000;-1	000;4; ; ; ; ; ; ; ;
22860;1140;349;392;0	853;0	654;626	176;3	920;0;-800;-600;0	640;0	631;-1	000;-1	000;4; ; ; ; ; ; ; ;
22880;1141;-800;-600;0	640;0	631;-1	000;-1	000;4;341;385;0	640;0	631;637	779;4	095;0; ; ; ; ; ; ; ;
22899;1142;-800;-600;0	640;0	631;-1	000;-1	000;4;340;389;0	640;0	631;637	779;4	096;0; ; ; ; ; ; ; ;
22919;1143;-800;-600;0	640;0	631;-1	000;-1	000;4;347;387;0	640;0	631;637	779;4	071;0; ; ; ; ; ; ; ;
22939;1144;-800;-600;0	640;0	631;-1	000;-1	000;4;367;363;0	640;0	631;637	779;4	071;0;43;378;367; ; ; ; ;
22959;1145;-800;-600;0	853;0	654;-1	000;-1	000;4;371;364;0	640;0	630;636	669;4	065;0;43;378;367; ; ; ; ;
22979;1146;375;379;0	853;0	654;629	732;4	062;0;363;369;0	640;0	631;636	669;4	035;0;43;378;367; ; ; ; ;
22999;1147;373;379;0	853;0	654;629	732;4	025;0;363;367;0	640;0	631;636	669;4	054;0;43;378;367; ; ; ; ;
23019;1148;372;376;0	853;0	654;629	732;4	067;0;367;371;0	640;0	631;636	669;4	044;0;43;378;367; ; ; ; ;
23039;1149;368;377;0	853;0	654;629	732;4	052;0;364;368;0	640;0	631;636	669;4	071;0;43;378;367; ; ; ; ;
23059;1150;366;376;0	853;0	654;629	877;4	044;0;365;370;0	640;0	630;634	180;4	058;0;43;378;367; ; ; ; ;
23079;1151;359;377;0	853;0	654;629	877;4	076;0;372;371;0	640;0	631;634	180;4	037;0;43;378;367; ; ; ; ;
23099;1152;368;381;0	852;0	654;629	877;4	026;0;367;369;0	639;0	631;634	180;4	036;0;43;378;367; ; ; ; ;
23119;1153;-800;-600;0	639;0	631;-1	000;-1	000;4;369;370;0	639;0	631;634	180;4	093;0;43;378;367; ; ; ; ;
23139;1154;-800;-600;0	639;0	631;-1	000;-1	000;4;369;372;0	639;0	631;634	180;4	057;0;43;378;367; ; ; ; ;
23159;1155;-800;-600;0	852;0	654;-1	000;-1	000;4;368;373;0	639;0	630;632	828;4	064;0;43;378;367; ; ; ; ;
23179;1156;371;375;0	852;0	654;630	762;4	069;0;368;375;0	639;0	631;632	828;4	092;0;43;378;367; ; ; ; ;
23198;1157;366;381;0	852;0	654;630	762;4	075;0;369;378;0	639;0	631;632	828;4	103;0;43;378;367; ; ; ; ;
23218;1158;364;379;0	853;0	654;630	762;4	094;0;373;376;0	640;0	631;632	828;4	098;0;43;378;367; ; ; ; ;
23238;1159;369;381;0	853;0	654;630	762;4	115;0;374;373;0	640;0	631;632	828;4	111;0;43;378;367; ; ; ; ;
23258;1160;365;379;0	853;0	654;631	615;4	132;0;376;375;0	640;0	630;631	797;4	106;0;43;378;367; ; ; ; ;
23278;1161;375;382;0	853;0	654;631	615;4	125;0;371;371;0	640;0	631;631	797;4	091;0;43;378;367; ; ; ; ;
23298;1162;373;380;0	853;0	654;631	615;4	061;0;369;371;0	640;0	631;631	797;4	095;0;43;378;367; ; ; ; ;
23318;1163;375;383;0	853;0	654;631	615;4	096;0;373;373;0	640;0	631;631	797;4	102;0;43;378;367; ; ; ; ;
23338;1164;-800;-600;0	640;0	631;-1	000;-1	000;4;385;366;0	640;0	631;631	797;4	100;0;43;378;367; ; ; ; ;
23358;1165;-800;-600;0	853;0	654;-1	000;-1	000;4;387;367;0	640;0	630;631	014;4	093;0;43;378;367; ; ; ; ;
23378;1166;-800;-600;0	640;0	630;-1	000;-1	000;4;382;376;0	640;0	630;631	014;4	046;0;43;378;367; ; ; ; ;
23398;1167;-800;-600;0	640;0	630;-1	000;-1	000;4;384;370;0	640;0	630;631	014;4	068;0;43;378;367; ; ; ; ;
23418;1168;-800;-600;0	640;0	630;-1	000;-1	000;4;384;369;0	640;0	630;631	014;4	069;0;43;378;367; ; ; ; ;
23438;1169;379;363;0	853;0	654;631	945;4	110;0;379;376;0	640;0	630;631	014;4	074;0;43;378;367; ; ; ; ;
23458;1170;379;365;0	853;0	654;629	570;4	095;0;380;370;0	640;0	630;633	998;4	094;0;43;378;367; ; ; ; ;
23478;1171;380;367;0	853;0	654;629	570;4	073;0;384;371;0	640;0	630;633	998;4	157;0;43;378;367; ; ; ; ;
23497;1172;-800;-600;0	640;0	630;-1	000;-1	000;4;390;370;0	640;0	630;633	998;4	065;0;43;378;367; ; ; ; ;
23517;1173;-800;-600;0	640;0	630;-1	000;-1	000;4;385;374;0	640;0	630;633	998;4	122;0;43;378;367; ; ; ; ;
23537;1174;383;367;0	854;0	654;629	570;4	078;0;381;368;0	640;0	630;633	998;4	095;0;43;378;367; ; ; ; ;
23557;1175;382;364;0	854;0	654;632	023;4	093;0;383;372;0	640;0	630;630	326;4	101;0;43;378;367; ; ; ; ;
23577;1176;378;367;0	853;0	654;632	023;4	050;0;383;367;0	640;0	630;630	326;4	067;0;43;378;367; ; ; ; ;
23597;1177;-800;-600;0	640;0	630;-1	000;-1	000;4;384;370;0	640;0	630;630	326;4	118;0;43;378;367; ; ; ; ;
23617;1178;380;364;0	853;0	654;632	023;4	059;0;381;371;0	640;0	630;630	326;4	111;0;43;378;367; ; ; ; ;
23637;1179;-800;-600;0	640;0	630;-1	000;-1	000;4;381;373;0	640;0	630;630	326;4	055;0;43;378;367; ; ; ; ;
23657;1180;-800;-600;0	853;0	654;-1	000;-1	000;4;380;372;0	640;0	630;632	680;4	092;0;43;378;367; ; ; ; ;
23677;1181;-800;-600;0	640;0	630;-1	000;-1	000;4;384;371;0	640;0	630;632	680;4	036;0;43;378;367; ; ; ; ;
23697;1182;-800;-600;0	640;0	631;-1	000;-1	000;4;381;359;0	640;0	631;632	680;4	049;0;43;378;367; ; ; ; ;
23717;1183;387;367;0	853;0	654;628	273;3	975;0;381;360;0	640;0	631;632	680;4	054;0;43;378;367; ; ; ; ;
23737;1184;389;365;0	853;0	654;628	273;3	997;0;381;352;0	640;0	631;632	680;4	009;0;43;378;367; ; ; ; ;
23757;1185;388;362;0	853;0	654;631	036;4	014;0;382;350;0	640;0	630;632	974;4	017;0;43;378;367; ; ; ; ;
23777;1186;-800;-600;0	640;0	631;-1	000;-1	000;4;382;356;0	640;0	631;632	974;4	026;0;43;378;367; ; ; ; ;
23796;1187;-800;-600;0	640;0	631;-1	000;-1	000;4;382;356;0	640;0	631;632	974;4	015;0;43;378;367; ; ; ; ;
23816;1188;-800;-600;0	640;0	631;-1	000;-1	000;4;383;364;0	640;0	631;632	974;4	038;0;43;378;367; ; ; ; ;
23836;1189;-800;-600;0	640;0	631;-1	000;-1	000;4;382;364;0	640;0	631;632	974;4	054;0;43;378;367; ; ; ; ;
23856;1190;-800;-600;0	853;0	654;-1	000;-1	000;4;383;358;0	640;0	630;638	517;4	091;0;43;378;367; ; ; ; ;
23876;1191;-800;-600;0	640;0	631;-1	000;-1	000;4;375;353;0	640;0	631;638	517;4	089;0;43;378;367; ; ; ; ;
23896;1192;-800;-600;0	640;0	631;-1	000;-1	000;4;380;363;0	640;0	631;638	517;4	033;0;43;378;367; ; ; ; ;
23916;1193;-800;-600;0	640;0	631;-1	000;-1	000;4;381;363;0	640;0	631;638	517;4	071;0;43;378;367; ; ; ; ;
23936;1194;-800;-600;0	640;0	631;-1	000;-1	000;4;377;358;0	640;0	631;638	517;4	031;0;43;378;367; ; ; ; ;
23956;1195;-800;-600;0	853;0	655;-1	000;-1	000;4;380;366;0	640;0	631;635	610;4	025;0;43;378;367; ; ; ; ;
23976;1196;-800;-600;0	640;0	631;-1	000;-1	000;4;374;357;0	640;0	631;635	610;4	059;0;43;378;367; ; ; ; ;
23996;1197;-800;-600;0	640;0	631;-1	000;-1	000;4;378;351;0	640;0	631;635	610;4	035;0;43;378;367; ; ; ; ;
24016;1198;379;369;0	853;0	654;626	745;3	949;0;383;358;0	640;0	631;635	610;4	029;0;43;378;367; ; ; ; ;
24036;1199;378;372;0	853;0	654;626	745;3	873;0;383;361;0	640;0	631;635	610;4	002;0;43;378;367; ; ; ; ;
24056;1200;377;371;0	853;0	654;628	433;3	883;0;382;363;0	640;0	630;632	931;3	973;0;43;378;367; ; ; ; ;
24076;1201;-800;-600;0	640;0	630;-1	000;-1	000;4;385;366;0	640;0	630;632	931;4	010;0;43;378;367; ; ; ; ;
24096;1202;384;354;0	853;0	654;628	433;3	976;0;383;362;0	640;0	630;632	931;4	025;0;43;378;367; ; ; ; ;
24115;1203;377;363;0	853;0	654;628	433;3	930;0;377;364;0	640;0	630;632	931;4	067;0;43;378;367; ; ; ; ;
24135;1204;-800;-600;0	640;0	630;-1	000;-1	000;4;384;365;0	640;0	630;632	931;3	975;0;43;378;367; ; ; ; ;
24155;1205;-800;-600;0	853;0	654;-1	000;-1	000;4;382;362;0	640;0	630;634	506;3	999;0;43;378;367; ; ; ; ;
24175;1206;374;366;0	853;0	654;628	258;3	927;0;387;363;0	640;0	630;634	506;4	006;0;43;378;367; ; ; ; ;
24195;1207;383;362;0	854;0	654;628	258;3	893;0;385;363;0	640;0	630;634	506;4	047;0;43;378;367; ; ; ; ;
24215;1208;-800;-600;0	640;0	630;-1	000;-1	000;4;387;369;0	640;0	630;634	506;4	036;0;43;378;367; ; ; ; ;
24235;1209;-800;-600;0	640;0	630;-1	000;-1	000;4;384;367;0	640;0	630;634	506;4	052;0;43;378;367; ; ; ; ;
24255;1210;-800;-600;0	853;0	654;-1	000;-1	000;4;384;369;0	640;0	630;634	053;4	047;0;43;378;367; ; ; ; ;
24275;1211;381;368;0	853;0	654;628	028;3	900;0;383;366;0	640;0	630;634	053;4	088;0;43;378;367; ; ; ; ;
24295;1212;-800;-600;0	640;0	630;-1	000;-1	000;4;385;364;0	640;0	630;634	053;4	086;0;43;378;367; ; ; ; ;
24315;1213;-800;-600;0	640;0	630;-1	000;-1	000;4;384;368;0	640;0	630;634	053;4	030;0;43;378;367; ; ; ; ;
24335;1214;-800;-600;0	640;0	630;-1	000;-1	000;4;383;366;0	640;0	630;634	053;4	052;0;43;378;367; ; ; ; ;
24355;1215;-800;-600;0	854;0	654;-1	000;-1	000;4;384;368;0	641;0	630;631	446;4	018;0;43;378;367; ; ; ; ;
24375;1216;290;336;0	855;0	655;632	568;3	952;0;315;341;0	642;0	630;631	446;4	023;0;44;299;340; ; ; ; ;
24395;1217;296;334;0	855;0	655;632	568;3	951;0;306;343;0	642;0	630;631	446;4	019;0;44;299;340; ; ; ; ;
24414;1218;290;343;0	855;0	654;632	568;3	989;0;306;341;0	642;0	630;631	446;3	990;0;44;299;340; ; ; ; ;
24435;1219;290;337;0	855;0	654;632	568;3	943;0;302;343;0	642;0	630;631	446;3	982;0;44;299;340; ; ; ; ;
24454;1220;292;343;0	855;0	654;627	035;3	917;0;300;337;0	641;0	630;636	791;4	006;0;44;299;340; ; ; ; ;
24475;1221;292;342;0	855;0	654;627	035;3	861;0;297;336;0	641;0	630;636	791;4	042;0;44;299;340; ; ; ; ;
24494;1222;293;343;0	855;0	654;627	035;3	871;0;298;331;0	641;0	630;636	791;4	082;0;44;299;340; ; ; ; ;
24515;1223;295;345;0	855;0	654;627	035;3	864;0;298;328;0	641;0	630;636	791;4	040;0;44;299;340; ; ; ; ;
24534;1224;293;334;0	855;0	655;627	035;3	901;0;298;339;0	641;0	630;636	791;4	019;0;44;299;340; ; ; ; ;
24555;1225;292;330;0	855;0	654;631	425;3	934;0;298;341;0	641;0	630;632	164;3	998;0;44;299;340; ; ; ; ;
24574;1226;296;331;0	855;0	655;631	425;3	928;0;302;343;0	642;0	630;632	164;4	010;0;44;299;340; ; ; ; ;
24595;1227;298;338;0	855;0	654;631	425;3	940;0;303;342;0	642;0	630;632	164;3	970;0;44;299;340; ; ; ; ;
24614;1228;300;339;0	855;0	654;631	425;3	936;0;298;340;0	642;0	630;632	164;3	962;0;44;299;340; ; ; ; ;
24635;1229;294;335;0	855;0	655;631	425;3	905;0;293;338;0	641;0	630;632	164;3	967;0;44;299;340; ; ; ; ;
24654;1230;295;334;0	855;0	654;632	426;3	914;0;292;335;0	641;0	630;633	981;3	975;0;44;299;340; ; ; ; ;
24675;1231;298;334;0	855;0	655;632	426;3	958;0;295;346;0	641;0	630;633	981;3	971;0;44;299;340; ; ; ; ;
24693;1232;295;333;0	855;0	655;632	426;3	912;0;294;344;0	641;0	630;633	981;4	009;0;44;299;340; ; ; ; ;
24715;1233;293;337;0	855;0	655;632	426;3	903;0;291;342;0	641;0	630;633	981;3	974;0;44;299;340; ; ; ; ;
24733;1234;296;332;0	855;0	655;632	426;3	896;0;303;344;0	642;0	630;633	981;3	974;0;44;299;340; ; ; ; ;
24755;1235;296;336;0	855;0	655;629	447;3	872;0;303;347;0	642;0	630;630	511;3	953;0;44;299;340; ; ; ; ;
24773;1236;303;341;0	855;0	655;629	447;3	860;0;302;349;0	642;0	630;630	511;3	973;0;44;299;340; ; ; ; ;
24795;1237;300;346;0	855;0	655;629	447;3	871;0;303;344;0	642;0	630;630	511;3	913;0;44;299;340; ; ; ; ;
24813;1238;298;335;0	855;0	656;629	447;3	882;0;298;345;0	642;0	631;630	511;3	937;0;44;299;340; ; ; ; ;
24835;1239;296;337;0	855;0	656;629	447;3	877;0;302;337;0	642;0	630;630	511;3	890;0;44;299;340; ; ; ; ;
24853;1240;294;338;0	855;0	655;629	647;3	883;0;302;336;0	642;0	630;630	361;3	889;0;44;299;340; ; ; ; ;
24875;1241;305;337;0	855;0	655;629	647;3	850;0;304;347;0	642;0	630;630	361;3	929;0;44;299;340; ; ; ; ;
24893;1242;300;338;0	855;0	655;629	647;3	860;0;299;345;0	642;0	630;630	361;3	898;0;44;299;340; ; ; ; ;
24915;1243;302;341;0	855;0	655;629	647;3	876;0;299;343;0	642;0	630;630	361;3	916;0;44;299;340; ; ; ; ;
24933;1244;306;346;0	855;0	655;629	647;3	860;0;300;340;0	642;0	630;630	361;3	901;0;44;299;340; ; ; ; ;
24955;1245;305;348;0	855;0	655;629	593;3	865;0;300;338;0	642;0	630;631	019;3	912;0;44;299;340; ; ; ; ;
24973;1246;295;343;0	855;0	655;629	593;3	867;0;306;341;0	642;0	630;631	019;3	892;0;44;299;340; ; ; ; ;
24996;1247;296;341;0	855;0	655;629	593;3	903;0;299;349;0	641;0	630;631	019;3	867;0;44;299;340; ; ; ; ;
25012;1248;294;347;0	855;0	655;629	593;3	893;0;298;343;0	641;0	630;631	019;3	926;0;44;299;340; ; ; ; ;
25032;1249;301;338;0	855;0	655;629	593;3	876;0;305;341;0	642;0	630;631	019;3	916;0;44;299;340; ; ; ; ;
25052;1250;301;340;0	855;0	655;629	840;3	894;0;301;343;0	642;0	630;632	004;3	926;0;44;299;340; ; ; ; ;
25072;1251;303;335;0	855;0	655;629	840;3	855;0;305;336;0	642;0	630;632	004;3	870;0;44;299;340; ; ; ; ;
25092;1252;311;333;0	855;0	655;629	840;3	896;0;306;345;0	642;0	630;632	004;3	870;0;44;299;340; ; ; ; ;
25112;1253;311;341;0	855;0	655;629	840;3	910;0;309;345;0	642;0	630;632	004;3	909;0;44;299;340; ; ; ; ;
25132;1254;309;340;0	855;0	655;629	840;3	896;0;306;345;0	642;0	630;632	004;3	926;0;44;299;340; ; ; ; ;
25152;1255;309;342;0	855;0	655;627	613;3	887;0;308;347;0	642;0	630;630	047;3	930;0;44;299;340; ; ; ; ;
25172;1256;319;335;0	855;0	655;627	613;3	869;0;318;341;0	642;0	630;630	047;3	849;0;44;299;340; ; ; ; ;
25192;1257;343;314;0	855;0	655;627	613;3	875;0;347;322;0	641;0	630;630	047;3	840;0;45;343;326; ; ; ; ;
25212;1258;351;316;0	855;0	655;627	613;3	836;0;346;330;0	641;0	630;630	047;3	861;0;45;343;326; ; ; ; ;
25232;1259;351;324;0	855;0	655;627	613;3	831;0;346;322;0	641;0	630;630	047;3	833;0;45;343;326; ; ; ; ;
25252;1260;350;315;0	855;0	655;626	085;3	817;0;345;322;0	641;0	630;633	086;3	856;0;45;343;326; ; ; ; ;
25272;1261;354;330;0	854;0	655;626	085;3	820;0;346;330;0	641;0	630;633	086;3	896;0;45;343;326; ; ; ; ;
25291;1262;356;320;0	854;0	655;626	085;3	870;0;348;327;0	641;0	630;633	086;3	852;0;45;343;326; ; ; ; ;
25312;1263;355;317;0	855;0	655;626	085;3	821;0;343;323;0	641;0	630;633	086;3	854;0;45;343;326; ; ; ; ;
25331;1264;348;322;0	855;0	655;626	085;3	825;0;354;324;0	642;0	630;633	086;3	860;0;45;343;326; ; ; ; ;
25351;1265;348;318;0	855;0	655;630	208;3	862;0;354;325;0	642;0	630;632	998;3	863;0;45;343;326; ; ; ; ;
25371;1266;355;316;0	855;0	655;630	208;3	852;0;356;322;0	642;0	630;632	998;3	861;0;45;343;326; ; ; ; ;
25391;1267;360;315;0	855;0	655;630	208;3	867;0;356;332;0	642;0	630;632	998;3	869;0;45;343;326; ; ; ; ;
25411;1268;353;314;0	855;0	655;630	208;3	855;0;354;325;0	642;0	630;632	998;3	865;0;45;343;326; ; ; ; ;
25431;1269;355;316;0	855;0	655;630	208;3	849;0;355;333;0	642;0	630;632	998;3	884;0;45;343;326; ; ; ; ;
25451;1270;355;315;0	855;0	655;630	083;3	852;0;354;330;0	642;0	630;633	635;3	892;0;45;343;326; ; ; ; ;
25471;1271;352;318;0	855;0	655;630	083;3	839;0;348;329;0	641;0	630;633	635;3	864;0;45;343;326; ; ; ; ;
25491;1272;352;322;0	855;0	655;630	083;3	784;0;345;326;0	641;0	630;633	635;3	838;0;45;343;326; ; ; ; ;
25511;1273;356;322;0	855;0	655;630	083;3	836;0;348;333;0	641;0	630;633	635;3	813;0;45;343;326; ; ; ; ;
25531;1274;356;316;0	854;0	655;630	083;3	825;0;357;331;0	641;0	630;633	635;3	827;0;45;343;326; ; ; ; ;
25551;1275;357;316;0	854;0	655;630	981;3	814;0;357;335;0	641;0	630;630	830;3	800;0;45;343;326; ; ; ; ;
25571;1276;347;317;0	854;0	655;630	981;3	826;0;350;332;0	641;0	630;630	830;3	829;0;45;343;326; ; ; ; ;
25590;1277;348;320;0	854;0	655;630	981;3	805;0;353;334;0	641;0	630;630	830;3	859;0;45;343;326; ; ; ; ;
25610;1278;350;313;0	854;0	655;630	981;3	833;0;354;329;0	641;0	630;630	830;3	781;0;45;343;326; ; ; ; ;
25630;1279;350;318;0	854;0	655;630	981;3	777;0;349;331;0	641;0	630;630	830;3	767;0;45;343;326; ; ; ; ;
25650;1280;349;319;0	854;0	655;631	027;3	777;0;351;328;0	641;0	630;633	008;3	766;0;45;343;326; ; ; ; ;
25670;1281;361;318;0	854;0	655;631	027;3	810;0;351;326;0	641;0	631;633	008;3	832;0;45;343;326; ; ; ; ;
25690;1282;357;312;0	854;0	655;631	027;3	841;0;354;331;0	641;0	631;633	008;3	817;0;45;343;326; ; ; ; ;
25710;1283;347;318;0	854;0	655;631	027;3	847;0;354;326;0	641;0	631;633	008;3	836;0;45;343;326; ; ; ; ;
25730;1284;344;314;0	854;0	655;631	027;3	848;0;350;332;0	641;0	631;633	008;3	847;0;45;343;326; ; ; ; ;
25750;1285;342;320;0	854;0	655;627	300;3	827;0;352;328;0	641;0	630;635	423;3	860;0;45;343;326; ; ; ; ;
25770;1286;349;323;0	854;0	655;627	300;3	840;0;352;324;0	641;0	630;635	423;3	933;0;45;343;326; ; ; ; ;
25790;1287;344;316;0	854;0	655;627	300;3	831;0;350;323;0	641;0	630;635	423;3	870;0;45;343;326; ; ; ; ;
25810;1288;345;315;0	854;0	655;627	300;3	845;0;355;327;0	641;0	630;635	423;3	908;0;45;343;326; ; ; ; ;
25830;1289;348;315;0	854;0	655;627	300;3	819;0;352;327;0	641;0	630;635	423;3	874;0;45;343;326; ; ; ; ;
25850;1290;346;314;0	854;0	655;628	095;3	824;0;352;329;0	641;0	630;633	182;3	875;0;45;343;326; ; ; ; ;
25870;1291;354;314;0	854;0	655;628	095;3	861;0;352;331;0	640;0	630;633	182;3	918;0;45;343;326; ; ; ; ;
25889;1292;360;317;0	854;0	655;628	095;3	899;0;355;334;0	640;0	630;633	182;3	929;0;45;343;326; ; ; ; ;
25909;1293;353;317;0	854;0	655;628	095;3	905;0;355;335;0	640;0	630;633	182;3	930;0;45;343;326; ; ; ; ;
25929;1294;361;317;0	854;0	655;628	095;3	905;0;355;333;0	640;0	630;633	182;4	001;0;45;343;326; ; ; ; ;
25949;1295;358;317;0	854;0	655;628	635;3	909;0;354;336;0	640;0	630;630	560;3	997;0;45;343;326; ; ; ; ;
25969;1296;353;312;0	854;0	655;628	635;3	917;0;349;335;0	641;0	630;630	560;3	930;0;45;343;326; ; ; ; ;
25989;1297;348;314;0	854;0	655;628	635;3	935;0;349;340;0	641;0	630;630	560;3	965;0;45;343;326; ; ; ; ;
26009;1298;333;326;0	854;0	655;628	635;3	956;0;338;343;0	641;0	630;630	560;3	974;0;45;343;326; ; ; ; ;
26029;1299;327;331;0	854;0	655;628	635;3	932;0;318;350;0	641;0	630;630	560;4	022;0;45;343;326; ; ; ; ;
26049;1300;323;339;0	855;0	655;626	757;3	926;0;312;351;0	641;0	630;633	742;4	064;0;45;343;326; ; ; ; ;
26069;1301;318;331;0	855;0	656;626	757;3	934;0;316;341;0	641;0	630;633	742;3	954;0;45;343;326; ; ; ; ;
26089;1302;314;332;0	855;0	656;626	757;3	922;0;320;341;0	642;0	630;633	742;4	029;0;45;343;326; ; ; ; ;
26109;1303;322;333;0	855;0	656;626	757;3	930;0;321;342;0	642;0	630;633	742;4	110;0;45;343;326; ; ; ; ;
26129;1304;321;326;0	855;0	656;626	757;3	946;0;319;347;0	642;0	630;633	742;4	080;0;45;343;326; ; ; ; ;
26149;1305;320;321;0	855;0	655;630	931;3	968;0;320;350;0	642;0	630;631	824;4	112;0;45;343;326; ; ; ; ;
26169;1306;318;325;0	855;0	656;630	931;4	017;0;321;349;0	642;0	630;631	824;4	079;0;45;343;326; ; ; ; ;
26189;1307;314;325;0	855;0	656;630	931;4	031;0;320;351;0	642;0	630;631	824;4	092;0;45;343;326; ; ; ; ;
26208;1308;315;330;0	855;0	656;630	931;4	053;0;320;347;0	642;0	630;631	824;4	059;0;45;343;326; ; ; ; ;
26228;1309;315;328;0	855;0	656;630	931;4	086;0;320;352;0	642;0	630;631	824;4	056;0;45;343;326; ; ; ; ;
26248;1310;316;330;0	855;0	656;630	190;4	099;0;320;348;0	642;0	630;635	374;4	074;0;45;343;326; ; ; ; ;
26268;1311;301;388;0	855;0	656;630	190;4	030;0;302;385;0	643;0	631;635	374;4	141;0;46;298;384; ; ; ; ;
26288;1312;-800;-600;0	643;0	631;-1	000;-1	000;4;299;382;0	643;0	631;635	374;4	121;0;46;298;384; ; ; ; ;
26308;1313;296;388;0	855;0	656;630	190;4	029;0;303;385;0	642;0	631;635	374;4	195;0;46;298;384; ; ; ; ;
26328;1314;295;385;0	855;0	656;630	190;4	060;0;302;384;0	642;0	631;635	374;4	155;0;46;298;384; ; ; ; ;
26348;1315;297;388;0	855;0	656;625	822;4	033;0;301;381;0	642;0	631;638	062;4	182;0;46;298;384; ; ; ; ;
26368;1316;-800;-600;0	642;0	631;-1	000;-1	000;4;298;385;0	642;0	631;638	062;4	137;0;46;298;384; ; ; ; ;
26388;1317;-800;-600;-1	000;-1	000;-1	000;-1	000;4;-800;-600;-1	000;-1	000;-1	000;-1	000;4; ; ; ; ; ; ; ;
26408;1318;303;380;0	855;0	656;625	822;4	072;0;299;385;0	641;0	631;638	062;4	174;0; ; ; ; ; ; ; ;
26428;1319;307;391;0	854;0	655;625	822;4	008;0;303;380;0	641;0	630;638	062;4	152;0; ; ; ; ; ; ; ;
26448;1320;307;389;0	854;0	655;627	945;4	021;0;305;381;0	641;0	630;635	214;4	149;0; ; ; ; ; ; ; ;
26467;1321;-800;-600;0	641;0	631;-1	000;-1	000;4;297;404;0	641;0	631;635	214;4	115;0; ; ; ; ; ; ; ;
26487;1322;-800;-600;-1	000;-1	000;-1	000;-1	000;4;-800;-600;-1	000;-1	000;-1	000;-1	000;4; ; ; ; ; ; ; ;
26507;1323;301;410;0	854;0	656;627	945;4	042;0;291;412;0	641;0	631;635	214;4	153;0;47;298;411; ; ; ; ;
26527;1324;-800;-600;0	642;0	631;-1	000;-1	000;4;301;409;0	642;0	631;635	214;4	137;0;47;298;411; ; ; ; ;
26547;1325;-800;-600;0	855;0	656;-1	000;-1	000;4;299;414;0	642;0	631;633	756;4	144;0;47;298;411; ; ; ; ;
26567;1326;-800;-600;0	642;0	631;-1	000;-1	000;4;296;414;0	642;0	631;633	756;4	139;0;47;298;411; ; ; ; ;
26587;1327;291;411;0	855;0	656;631	537;4	086;0;304;414;0	642;0	631;633	756;4	186;0;47;298;411; ; ; ; ;
26607;1328;-800;-600;0	642;0	631;-1	000;-1	000;4;300;408;0	642;0	631;633	756;4	149;0;47;298;411; ; ; ; ;
26627;1329;-800;-600;-1	000;-1	000;-1	000;-1	000;4;-800;-600;-1	000;-1	000;-1	000;-1	000;4; ; ; ; ; ; ; ;
26647;1330;-800;-600;0	855;0	655;-1	000;-1	000;4;-800;-600;0	642;0	630;-1	000;-1	000;4; ; ; ; ; ; ; ;
26667;1331;-800;-600;0	642;0	631;-1	000;-1	000;4;304;412;0	642;0	631;632	664;4	122;0; ; ; ; ; ; ; ;
26687;1332;-800;-600;0	641;0	630;-1	000;-1	000;4;364;353;0	641;0	630;632	664;4	121;0;48;357;357; ; ; ; ;
26707;1333;347;346;0	854;0	656;631	034;4	107;0;356;362;0	641;0	630;632	664;4	045;0;48;357;357; ; ; ; ;
26727;1334;363;354;0	854;0	656;631	034;4	092;0;360;354;0	642;0	631;632	664;4	052;0;48;357;357; ; ; ; ;
26747;1335;363;355;0	855;0	656;629	794;4	084;0;356;359;0	642;0	630;630	603;4	045;0;48;357;357; ; ; ; ;
26767;1336;355;356;0	855;0	656;629	794;4	062;0;355;364;0	642;0	630;630	603;4	094;0;48;357;357; ; ; ; ;
26786;1337;352;352;0	855;0	655;629	794;4	067;0;362;358;0	642;0	630;630	603;4	064;0;48;357;357; ; ; ; ;
26806;1338;354;357;0	855;0	655;629	794;4	053;0;358;360;0	641;0	630;630	603;4	029;0;48;357;357; ; ; ; ;
26826;1339;357;360;0	854;0	655;629	794;4	057;0;358;360;0	641;0	630;630	603;4	091;0;48;357;357; ; ; ; ;
26846;1340;356;360;0	855;0	655;630	581;4	061;0;358;359;0	641;0	630;632	643;4	080;0;48;357;357; ; ; ; ;
26866;1341;-800;-600;0	642;0	631;-1	000;-1	000;4;359;358;0	642;0	631;632	643;4	067;0;48;357;357; ; ; ; ;
26886;1342;-800;-600;0	642;0	631;-1	000;-1	000;4;362;357;0	642;0	631;632	643;4	056;0;48;357;357; ; ; ; ;
26906;1343;358;357;0	855;0	656;630	581;4	016;0;358;354;0	642;0	631;632	643;4	062;0;48;357;357; ; ; ; ;
26926;1344;-800;-600;0	642;0	630;-1	000;-1	000;4;354;364;0	642;0	630;632	643;4	037;0;48;357;357; ; ; ; ;
26946;1345;-800;-600;0	856;0	655;-1	000;-1	000;4;354;360;0	642;0	630;636	239;4	055;0;48;357;357; ; ; ; ;
26966;1346;358;363;0	855;0	655;629	187;3	953;0;358;355;0	642;0	630;636	239;4	021;0;48;357;357; ; ; ; ;
26986;1347;371;265;0	854;0	655;629	187;4	004;0;399;271;0	641;0	629;636	239;3	981;0; ; ; ; ; ; ; ;
27006;1348;379;132;0	853;0	654;629	187;3	949;0;426;110;0	641;0	629;636	239;3	938;0;49;408;120; ; ; ; ;
27026;1349;391;112;0	853;0	654;629	187;3	950;0;424;102;0	641;0	629;636	239;3	948;0;49;408;120; ; ; ; ;
27046;1350;403;106;0	853;0	653;621	483;3	904;0;419;118;0	641;0	628;622	843;3	877;0;49;408;120; ; ; ; ;
27065;1351;400;126;0	853;0	654;621	483;3	883;0;411;119;0	641;0	629;622	843;3	837;0;49;408;120; ; ; ; ;
27085;1352;396;117;0	853;0	654;621	483;3	903;0;415;117;0	641;0	629;622	843;3	778;0;49;408;120; ; ; ; ;
27105;1353;403;119;0	854;0	654;621	483;3	841;0;416;120;0	641;0	629;622	843;3	813;0;49;408;120; ; ; ; ;
27125;1354;402;124;0	854;0	654;621	483;3	840;0;420;121;0	641;0	629;622	843;3	785;0;49;408;120; ; ; ; ;
27145;1355;402;122;0	854;0	654;620	099;3	831;0;421;124;0	641;0	629;620	928;3	788;0;49;408;120; ; ; ; ;
27165;1356;399;120;0	854;0	654;620	099;3	843;0;419;113;0	641;0	629;620	928;3	777;0;49;408;120; ; ; ; ;
27185;1357;393;120;0	854;0	654;620	099;3	852;0;420;129;0	641;0	629;620	928;3	739;0;49;408;120; ; ; ; ;
27205;1358;395;121;0	854;0	654;620	099;3	776;0;411;129;0	641;0	629;620	928;3	745;0;49;408;120; ; ; ; ;
27225;1359;403;121;0	854;0	654;620	099;3	792;0;415;121;0	641;0	629;620	928;3	730;0;49;408;120; ; ; ; ;
27245;1360;400;115;0	854;0	653;624	199;3	833;0;412;134;0	641;0	628;618	550;3	715;0;49;408;120; ; ; ; ;
27265;1361;401;124;0	854;0	653;624	199;3	809;0;422;129;0	641;0	628;618	550;3	688;0;49;408;120; ; ; ; ;
27285;1362;404;109;0	854;0	653;624	199;3	840;0;413;132;0	641;0	628;618	550;3	654;0;49;408;120; ; ; ; ;
27305;1363;343;275;0	854;0	654;624	199;3	829;0;349;290;0	642;0	629;618	550;3	673;0; ; ; ; ; ; ; ;
27325;1364;337;382;0	854;0	655;624	199;3	758;0;341;381;0	642;0	631;618	550;3	683;0; ; ; ; ; ; ; ;
27345;1365;327;432;0	854;0	655;629	796;3	799;0;330;431;0	642;0	630;633	270;3	754;0; ; ; ; ; ; ; ;
27365;1366;343;381;0	854;0	656;629	796;3	756;0;335;393;0	642;0	630;633	270;3	817;0;50;351;388; ; ; ; ;
27384;1367;342;390;0	855;0	656;629	796;3	733;0;340;394;0	642;0	630;633	270;3	835;0;50;351;388; ; ; ; ;
27404;1368;331;385;0	855;0	656;629	796;3	747;0;338;393;0	643;0	630;633	270;3	796;0;50;351;388; ; ; ; ;
27424;1369;338;385;0	856;0	656;629	796;3	754;0;333;387;0	643;0	630;633	270;3	797;0;50;351;388; ; ; ; ;
27444;1370;335;387;0	856;0	655;628	990;3	741;0;335;388;0	643;0	629;631	980;3	791;0;50;351;388; ; ; ; ;
27464;1371;343;387;0	857;0	656;628	990;3	723;0;339;392;0	644;0	629;631	980;3	785;0;50;351;388; ; ; ; ;
27484;1372;332;388;0	857;0	656;628	990;3	728;0;341;393;0	644;0	629;631	980;3	753;0;50;351;388; ; ; ; ;
27504;1373;339;386;0	857;0	656;628	990;3	713;0;336;393;0	644;0	629;631	980;3	749;0;50;351;388; ; ; ; ;
27524;1374;336;395;0	857;0	656;628	990;3	703;0;337;391;0	644;0	629;631	980;3	774;0;50;351;388; ; ; ; ;
27544;1375;339;396;0	858;0	656;628	524;3	698;0;336;390;0	645;0	629;633	657;3	765;0;50;351;388; ; ; ; ;
27564;1376;358;387;0	857;0	657;628	524;3	728;0;365;386;0	644;0	629;633	657;3	823;0;50;351;388; ; ; ; ;
27584;1377;364;385;0	857;0	656;628	524;3	745;0;366;386;0	644;0	629;633	657;3	783;0;50;351;388; ; ; ; ;
27604;1378;362;386;0	857;0	656;628	524;3	720;0;367;388;0	644;0	629;633	657;3	807;0;50;351;388; ; ; ; ;
27624;1379;359;385;0	857;0	656;628	524;3	746;0;367;392;0	644;0	629;633	657;3	797;0;50;351;388; ; ; ; ;
27644;1380;362;383;0	857;0	656;630	752;3	751;0;367;395;0	644;0	629;630	732;3	793;0;50;351;388; ; ; ; ;
27663;1381;367;390;0	857;0	656;630	752;3	778;0;361;393;0	644;0	629;630	732;3	812;0;50;351;388; ; ; ; ;
27683;1382;369;390;0	857;0	656;630	752;3	778;0;357;389;0	644;0	629;630	732;3	779;0;50;351;388; ; ; ; ;
27703;1383;367;382;0	857;0	656;630	752;3	783;0;361;392;0	644;0	629;630	732;3	795;0;50;351;388; ; ; ; ;
27723;1384;367;383;0	857;0	656;630	752;3	780;0;363;394;0	644;0	629;630	732;3	801;0;50;351;388; ; ; ; ;
27743;1385;368;384;0	857;0	656;631	601;3	786;0;361;389;0	644;0	629;635	362;3	814;0;50;351;388; ; ; ; ;
27763;1386;299;426;0	858;0	657;631	601;3	816;0;300;423;0	645;0	630;635	362;3	912;0;51;301;429; ; ; ; ;
27783;1387;300;432;0	858;0	657;631	601;3	819;0;300;424;0	645;0	630;635	362;3	914;0;51;301;429; ; ; ; ;
27803;1388;300;427;0	858;0	657;631	601;3	812;0;300;431;0	645;0	629;635	362;3	910;0;51;301;429; ; ; ; ;
27823;1389;311;431;0	858;0	656;631	601;3	799;0;299;427;0	645;0	629;635	362;3	925;0;51;301;429; ; ; ; ;
27843;1390;312;429;0	858;0	656;631	389;3	796;0;299;429;0	645;0	629;637	470;3	939;0;51;301;429; ; ; ; ;
27863;1391;304;440;0	858;0	656;631	389;3	843;0;298;422;0	645;0	629;637	470;3	959;0;51;301;429; ; ; ; ;
27883;1392;302;434;0	858;0	656;631	389;3	841;0;300;429;0	645;0	629;637	470;3	900;0;51;301;429; ; ; ; ;
27903;1393;302;433;0	858;0	656;631	389;3	850;0;299;425;0	645;0	629;637	470;3	934;0;51;301;429; ; ; ; ;
27923;1394;302;436;0	858;0	656;631	389;3	841;0;297;425;0	645;0	629;637	470;3	958;0;51;301;429; ; ; ; ;
27943;1395;302;437;0	858;0	656;630	797;3	841;0;298;425;0	645;0	629;637	808;3	939;0;51;301;429; ; ; ; ;
27962;1396;308;422;0	859;0	657;630	797;3	868;0;300;424;0	645;0	629;637	808;3	962;0;51;301;429; ; ; ; ;
27983;1397;301;425;0	859;0	657;630	797;3	844;0;-800;-600;0	859;0	657;-1	000;-1	000;4;51;301;429; ; ; ; ;
28002;1398;298;429;0	859;0	657;630	797;3	849;0;299;429;0	646;0	629;637	808;3	958;0;51;301;429; ; ; ; ;
28022;1399;-800;-600;0	646;0	630;-1	000;-1	000;4;300;430;0	646;0	630;637	808;3	983;0;51;301;429; ; ; ; ;
28042;1400;-800;-600;0	859;0	657;-1	000;-1	000;4;300;430;0	646;0	629;636	729;3	977;0;51;301;429; ; ; ; ;
28062;1401;305;427;0	859;0	657;629	321;3	835;0;298;429;0	646;0	629;636	729;3	937;0;51;301;429; ; ; ; ;
28082;1402;-800;-600;0	645;0	629;-1	000;-1	000;4;301;428;0	645;0	629;636	729;3	909;0;51;301;429; ; ; ; ;
28102;1403;311;431;0	859;0	657;629	321;3	822;0;301;429;0	645;0	630;636	729;3	947;0;51;301;429; ; ; ; ;
28122;1404;307;439;0	859;0	657;629	321;3	854;0;299;423;0	646;0	630;636	729;3	949;0;51;301;429; ; ; ; ;
28142;1405;307;439;0	859;0	657;629	567;3	855;0;300;422;0	646;0	629;637	401;3	955;0;51;301;429; ; ; ; ;
28162;1406;301;435;0	859;0	657;629	567;3	827;0;300;427;0	646;0	629;637	401;3	946;0;51;301;429; ; ; ; ;
28182;1407;301;433;0	859;0	657;629	567;3	849;0;301;429;0	646;0	630;637	401;3	963;0;51;301;429; ; ; ; ;
28202;1408;305;434;0	859;0	657;629	567;3	854;0;300;424;0	646;0	630;637	401;3	979;0;51;301;429; ; ; ; ;
28222;1409;303;431;0	859;0	658;629	567;3	872;0;299;426;0	646;0	630;637	401;3	955;0;51;301;429; ; ; ; ;
28242;1410;304;430;0	859;0	657;631	214;3	891;0;300;426;0	646;0	630;635	972;3	960;0;51;301;429; ; ; ; ;
28261;1411;-800;-600;0	646;0	630;-1	000;-1	000;4;296;425;0	646;0	630;635	972;3	919;0;51;301;429; ; ; ; ;
28281;1412;340;395;0	858;0	657;631	214;3	866;0;355;399;0	645;0	630;635	972;3	938;0; ; ; ; ; ; ; ;
28301;1413;371;373;0	858;0	657;631	214;3	891;0;386;371;0	645;0	629;635	972;3	953;0;52;381;375; ; ; ; ;
28321;1414;381;379;0	857;0	656;631	214;3	842;0;372;372;0	644;0	629;635	972;3	910;0;52;381;375; ; ; ; ;
28341;1415;392;382;0	857;0	656;633	262;3	855;0;388;378;0	644;0	629;630	433;3	889;0;52;381;375; ; ; ; ;
28361;1416;375;381;0	857;0	656;633	262;3	872;0;381;378;0	644;0	629;630	433;3	880;0;52;381;375; ; ; ; ;
28381;1417;378;383;0	857;0	656;633	262;3	866;0;375;376;0	644;0	629;630	433;3	929;0;52;381;375; ; ; ; ;
28401;1418;380;379;0	857;0	656;633	262;3	860;0;378;380;0	643;0	629;630	433;3	914;0;52;381;375; ; ; ; ;
28421;1419;-800;-600;0	643;0	629;-1	000;-1	000;4;377;379;0	643;0	629;630	433;3	893;0;52;381;375; ; ; ; ;
28441;1420;-800;-600;0	857;0	656;-1	000;-1	000;4;377;377;0	644;0	629;633	795;3	934;0;52;381;375; ; ; ; ;
28461;1421;379;383;0	857;0	656;629	071;3	874;0;380;372;0	644;0	629;633	795;3	893;0;52;381;375; ; ; ; ;
28481;1422;376;380;0	857;0	656;629	071;3	859;0;378;371;0	644;0	629;633	795;3	941;0;52;381;375; ; ; ; ;
28501;1423;378;385;0	857;0	656;629	071;3	854;0;378;374;0	644;0	629;633	795;3	909;0;52;381;375; ; ; ; ;
28521;1424;381;381;0	857;0	656;629	071;3	856;0;382;376;0	644;0	629;633	795;3	918;0;52;381;375; ; ; ; ;
28541;1425;379;380;0	857;0	656;632	010;3	871;0;381;377;0	644;0	629;633	753;3	936;0;52;381;375; ; ; ; ;
28560;1426;376;384;0	857;0	656;632	010;3	897;0;386;374;0	644;0	629;633	753;3	900;0;52;381;375; ; ; ; ;
28580;1427;380;378;0	857;0	656;632	010;3	892;0;383;374;0	644;0	629;633	753;3	956;0;52;381;375; ; ; ; ;
28600;1428;380;382;0	857;0	656;632	010;3	860;0;385;381;0	644;0	629;633	753;3	891;0;52;381;375; ; ; ; ;
28620;1429;378;380;0	857;0	656;632	010;3	865;0;385;377;0	644;0	629;633	753;3	936;0;52;381;375; ; ; ; ;
28640;1430;380;379;0	857;0	656;632	182;3	871;0;385;378;0	644;0	629;635	426;3	917;0;52;381;375; ; ; ; ;
28660;1431;385;377;0	857;0	656;632	182;3	861;0;383;370;0	644;0	629;635	426;3	879;0;52;381;375; ; ; ; ;
28680;1432;-800;-600;0	643;0	629;-1	000;-1	000;4;375;377;0	643;0	629;635	426;3	898;0;52;381;375; ; ; ; ;
28700;1433;384;379;0	857;0	656;632	182;3	856;0;375;374;0	643;0	629;635	426;3	893;0;52;381;375; ; ; ; ;
28720;1434;384;382;0	857;0	656;632	182;3	803;0;374;377;0	643;0	629;635	426;3	906;0;52;381;375; ; ; ; ;
28740;1435;384;383;0	857;0	656;631	266;3	798;0;374;377;0	644;0	629;634	448;3	901;0;52;381;375; ; ; ; ;
28760;1436;388;375;0	857;0	656;631	266;3	830;0;385;370;0	644;0	629;634	448;3	845;0;52;381;375; ; ; ; ;
28780;1437;385;374;0	857;0	656;631	266;3	828;0;385;369;0	644;0	629;634	448;3	853;0;52;381;375; ; ; ; ;
28800;1438;384;374;0	857;0	656;631	266;3	834;0;386;375;0	644;0	629;634	448;3	827;0;52;381;375; ; ; ; ;
28820;1439;386;370;0	857;0	656;631	266;3	807;0;384;373;0	644;0	629;634	448;3	863;0;52;381;375; ; ; ; ;
28840;1440;384;368;0	857;0	656;632	898;3	815;0;384;377;0	644;0	629;631	269;3	839;0;52;381;375; ; ; ; ;
28860;1441;386;369;0	857;0	657;632	898;3	817;0;382;375;0	644;0	630;631	269;3	811;0;52;381;375; ; ; ; ;
28879;1442;388;369;0	857;0	657;632	898;3	819;0;379;376;0	644;0	630;631	269;3	791;0;52;381;375; ; ; ; ;
28899;1443;389;370;0	857;0	657;632	898;3	868;0;383;378;0	644;0	630;631	269;3	847;0;52;381;375; ; ; ; ;
28919;1444;388;373;0	857;0	657;632	898;3	817;0;382;377;0	644;0	629;631	269;3	794;0;52;381;375; ; ; ; ;
28939;1445;388;374;0	857;0	656;632	262;3	826;0;382;375;0	644;0	629;634	189;3	831;0;52;381;375; ; ; ; ;
28959;1446;382;369;0	857;0	657;632	262;3	849;0;384;372;0	644;0	630;634	189;3	823;0;52;381;375; ; ; ; ;
28979;1447;383;368;0	857;0	657;632	262;3	862;0;375;373;0	644;0	630;634	189;3	843;0;52;381;375; ; ; ; ;
28999;1448;384;366;0	857;0	657;632	262;3	888;0;381;370;0	644;0	630;634	189;3	871;0;52;381;375; ; ; ; ;
29019;1449;382;366;0	857;0	657;632	262;3	879;0;378;376;0	644;0	630;634	189;3	924;0;52;381;375; ; ; ; ;
29039;1450;382;369;0	857;0	656;629	699;3	877;0;380;373;0	644;0	629;636	386;3	963;0;52;381;375; ; ; ; ;
29059;1451;384;373;0	857;0	657;629	699;3	893;0;378;372;0	644;0	630;636	386;3	882;0;52;381;375; ; ; ; ;
29079;1452;387;370;0	857;0	657;629	699;3	931;0;377;368;0	644;0	630;636	386;3	964;0;52;381;375; ; ; ; ;
29099;1453;387;379;0	857;0	656;629	699;3	919;0;378;366;0	644;0	629;636	386;3	962;0;52;381;375; ; ; ; ;
29119;1454;382;380;0	857;0	656;629	699;3	907;0;379;372;0	644;0	629;636	386;3	959;0;52;381;375; ; ; ; ;
29139;1455;384;384;0	857;0	656;627	946;3	914;0;379;373;0	643;0	629;632	375;3	933;0;52;381;375; ; ; ; ;
29158;1456;394;381;0	857;0	656;627	946;3	912;0;382;372;0	643;0	630;632	375;3	884;0;52;381;375; ; ; ; ;
29178;1457;-800;-600;0	643;0	630;-1	000;-1	000;4;376;370;0	643;0	630;632	375;3	941;0;52;381;375; ; ; ; ;
29198;1458;438;297;0	855;0	656;627	946;3	954;0;466;312;0	642;0	629;632	375;3	907;0;53;455;305; ; ; ; ;
29218;1459;448;312;0	855;0	655;627	946;3	965;0;449;311;0	642;0	629;632	375;3	939;0;53;455;305; ; ; ; ;
29238;1460;448;308;0	855;0	655;632	262;3	991;0;432;313;0	642;0	629;629	095;3	907;0;53;455;305; ; ; ; ;
29258;1461;454;296;0	855;0	655;632	262;4	008;0;460;308;0	642;0	629;629	095;3	936;0;53;455;305; ; ; ; ;
29278;1462;451;297;0	855;0	655;632	262;3	998;0;461;306;0	642;0	629;629	095;3	938;0;53;455;305; ; ; ; ;
29298;1463;452;301;0	855;0	655;632	262;4	023;0;463;304;0	642;0	629;629	095;3	962;0;53;455;305; ; ; ; ;
29318;1464;451;293;0	855;0	655;632	262;4	000;0;462;310;0	642;0	629;629	095;3	926;0;53;455;305; ; ; ; ;
29338;1465;451;296;0	855;0	655;630	581;3	998;0;463;307;0	642;0	629;630	651;3	941;0;53;455;305; ; ; ; ;
29358;1466;453;303;0	855;0	655;630	581;4	034;0;462;306;0	642;0	629;630	651;3	930;0;53;455;305; ; ; ; ;
29378;1467;451;303;0	855;0	655;630	581;4	009;0;460;306;0	642;0	629;630	651;3	973;0;53;455;305; ; ; ; ;
29398;1468;450;304;0	855;0	655;630	581;4	066;0;462;306;0	642;0	629;630	651;3	985;0;53;455;305; ; ; ; ;
29418;1469;456;306;0	855;0	655;630	581;4	053;0;462;311;0	642;0	629;630	651;4	021;0;53;455;305; ; ; ; ;
29438;1470;455;308;0	855;0	655;629	276;4	049;0;461;311;0	642;0	629;631	270;4	045;0;53;455;305; ; ; ; ;
29458;1471;456;306;0	855;0	655;629	276;4	058;0;460;310;0	642;0	629;631	270;4	017;0;53;455;305; ; ; ; ;
29477;1472;403;200;0	855;0	655;629	276;4	055;0;431;206;0	642;0	628;631	270;4	025;0; ; ; ; ; ; ; ;
29497;1473;395;146;0	855;0	654;629	276;4	109;0;414;137;0	643;0	628;631	270;4	022;0;54;403;153; ; ; ; ;
29517;1474;396;145;0	855;0	654;629	276;4	084;0;408;139;0	643;0	628;631	270;3	999;0;54;403;153; ; ; ; ;
29537;1475;396;151;0	856;0	654;624	803;4	070;0;402;153;0	643;0	628;624	648;3	961;0;54;403;153; ; ; ; ;
29557;1476;400;155;0	856;0	654;624	803;4	057;0;407;146;0	643;0	628;624	648;3	985;0;54;403;153; ; ; ; ;
29577;1477;399;149;0	856;0	654;624	803;4	050;0;408;150;0	643;0	628;624	648;3	969;0;54;403;153; ; ; ; ;
29597;1478;402;160;0	856;0	655;624	803;4	050;0;407;151;0	643;0	629;624	648;4	008;0;54;403;153; ; ; ; ;
29617;1479;399;157;0	856;0	654;624	803;4	050;0;410;154;0	643;0	629;624	648;4	015;0;54;403;153; ; ; ; ;
29637;1480;399;158;0	856;0	654;624	222;4	046;0;411;155;0	642;0	628;625	014;4	024;0;54;403;153; ; ; ; ;
29657;1481;402;157;0	855;0	654;624	222;4	066;0;410;156;0	642;0	629;625	014;4	011;0;54;403;153; ; ; ; ;
29677;1482;400;159;0	855;0	654;624	222;4	024;0;411;160;0	642;0	629;625	014;4	012;0;54;403;153; ; ; ; ;
29697;1483;393;23;0	855;0	654;624	222;4	095;0;438;45;0	642;0	628;625	014;4	025;0; ; ; ; ; ; ; ;
29717;1484;-800;-600;-1	000;-1	000;-1	000;-1	000;4;-800;-600;-1	000;-1	000;-1	000;-1	000;4; ; ; ; ; ; ; ;
29737;1485;-800;-600;0	854;0	653;-1	000;-1	000;4;-800;-600;0	641;0	628;-1	000;-1	000;4; ; ; ; ; ; ; ;
29756;1486;-800;-600;0	641;0	629;-1	000;-1	000;4;452;-46;0	641;0	629;604	786;3	860;0; ; ; ; ; ; ; ;
29776;1487;430;-62;0	853;0	654;612	856;3	975;0;-800;-600;0	853;0	654;-1	000;-1	000;4; ; ; ; ; ; ; ;
29796;1488;-800;-600;0	641;0	629;-1	000;-1	000;4;454;-37;0	641;0	629;604	786;3	894;0;55;452;-37; ; ; ; ;
29816;1489;-800;-600;0	641;0	629;-1	000;-1	000;4;457;-34;0	641;0	629;604	786;3	886;0;55;452;-37; ; ; ; ;
29836;1490;-800;-600;0	854;0	653;-1	000;-1	000;4;457;-32;0	641;0	628;603	754;3	880;0;55;452;-37; ; ; ; ;
29856;1491;424;-66;0	853;0	654;614	072;3	955;0;463;-25;0	640;0	629;603	754;3	816;0;55;452;-37; ; ; ; ;
29876;1492;426;-64;0	853;0	654;614	072;3	929;0;460;-34;0	640;0	629;603	754;3	800;0;55;452;-37; ; ; ; ;
29896;1493;425;-59;0	853;0	654;614	072;3	921;0;465;-30;0	640;0	629;603	754;3	857;0;55;452;-37; ; ; ; ;
29916;1494;-800;-600;0	640;0	629;-1	000;-1	000;4;461;-20;0	640;0	629;603	754;3	832;0;55;452;-37; ; ; ; ;
29936;1495;-800;-600;0	853;0	653;-1	000;-1	000;4;462;-35;0	640;0	628;608	605;3	869;0;55;452;-37; ; ; ; ;
29956;1496;-800;-600;-1	000;-1	000;-1	000;-1	000;4;-800;-600;-1	000;-1	000;-1	000;-1	000;4; ; ; ; ; ; ; ;
29976;1497;-800;-600;-1	000;-1	000;-1	000;-1	000;4;-800;-600;-1	000;-1	000;-1	000;-1	000;4; ; ; ; ; ; ; ;
29996;1498;-800;-600;-1	000;-1	000;-1	000;-1	000;4;-800;-600;-1	000;-1	000;-1	000;-1	000;4; ; ; ; ; ; ; ;
30016;1499;-800;-600;-1	000;-1	000;-1	000;-1	000;4;-800;-600;-1	000;-1	000;-1	000;-1	000;4; ; ; ; ; ; ; ;
30036;1500;-800;-600;0	853;0	653;-1	000;-1	000;4;-800;-600;0	853;0	653;-1	000;-1	000;4; ; ; ; ; ; ; ;
30055;1501;-800;-600;-1	000;-1	000;-1	000;-1	000;4;-800;-600;-1	000;-1	000;-1	000;-1	000;4; ; ; ; ; ; ; ;
30075;1502;-800;-600;-1	000;-1	000;-1	000;-1	000;4;-800;-600;-1	000;-1	000;-1	000;-1	000;4; ; ; ; ; ; ; ;
30095;1503;-800;-600;-1	000;-1	000;-1	000;-1	000;4;-800;-600;-1	000;-1	000;-1	000;-1	000;4; ; ; ; ; ; ; ;
30115;1504;-800;-600;-1	000;-1	000;-1	000;-1	000;4;-800;-600;-1	000;-1	000;-1	000;-1	000;4; ; ; ; ; ; ; ;
30135;1505;-800;-600;-1	000;-1	000;-1	000;-1	000;4;-800;-600;-1	000;-1	000;-1	000;-1	000;4; ; ; ; ; ; ; ;
30155;1506;-800;-600;-1	000;-1	000;-1	000;-1	000;4;-800;-600;-1	000;-1	000;-1	000;-1	000;4; ; ; ; ; ; ; ;
30175;1507;-800;-600;-1	000;-1	000;-1	000;-1	000;4;-800;-600;-1	000;-1	000;-1	000;-1	000;4; ; ; ; ; ; ; ;
30195;1508;-800;-600;-1	000;-1	000;-1	000;-1	000;4;-800;-600;-1	000;-1	000;-1	000;-1	000;4; ; ; ; ; ; ; ;
30215;1509;-800;-600;-1	000;-1	000;-1	000;-1	000;4;-800;-600;-1	000;-1	000;-1	000;-1	000;4; ; ; ; ; ; ; ;
30236;1510;-800;-600;-1	000;-1	000;-1	000;-1	000;4;-800;-600;-1	000;-1	000;-1	000;-1	000;4; ; ; ; ; ; ; ;
30255;1511;-800;-600;-1	000;-1	000;-1	000;-1	000;4;-800;-600;-1	000;-1	000;-1	000;-1	000;4; ; ; ; ; ; ; ;
30275;1512;-800;-600;-1	000;-1	000;-1	000;-1	000;4;-800;-600;-1	000;-1	000;-1	000;-1	000;4; ; ; ; ; ; ; ;
30295;1513;-800;-600;-1	000;-1	000;-1	000;-1	000;4;-800;-600;-1	000;-1	000;-1	000;-1	000;4; ; ; ; ; ; ; ;
30315;1514;-800;-600;-1	000;-1	000;-1	000;-1	000;4;-800;-600;-1	000;-1	000;-1	000;-1	000;4; ; ; ; ; ; ; ;
30334;1515;-800;-600;-1	000;-1	000;-1	000;-1	000;4;-800;-600;-1	000;-1	000;-1	000;-1	000;4; ; ; ; ; ; ; ;
30355;1516;-800;-600;-1	000;-1	000;-1	000;-1	000;4;-800;-600;-1	000;-1	000;-1	000;-1	000;4; ; ; ; ; ; ; ;
30374;1517;-800;-600;-1	000;-1	000;-1	000;-1	000;4;-800;-600;-1	000;-1	000;-1	000;-1	000;4; ; ; ; ; ; ; ;
30395;1518;-800;-600;-1	000;-1	000;-1	000;-1	000;4;-800;-600;-1	000;-1	000;-1	000;-1	000;4; ; ; ; ; ; ; ;
30414;1519;-800;-600;-1	000;-1	000;-1	000;-1	000;4;-800;-600;-1	000;-1	000;-1	000;-1	000;4; ; ; ; ; ; ; ;
30435;1520;-800;-600;-1	000;-1	000;-1	000;-1	000;4;-800;-600;-1	000;-1	000;-1	000;-1	000;4; ; ; ; ; ; ; ;
30454;1521;-800;-600;-1	000;-1	000;-1	000;-1	000;4;-800;-600;-1	000;-1	000;-1	000;-1	000;4; ; ; ; ; ; ; ;
30475;1522;-800;-600;-1	000;-1	000;-1	000;-1	000;4;-800;-600;-1	000;-1	000;-1	000;-1	000;4; ; ; ; ; ; ; ;
30494;1523;-800;-600;-1	000;-1	000;-1	000;-1	000;4;-800;-600;-1	000;-1	000;-1	000;-1	000;4; ; ; ; ; ; ; ;
30515;1524;-800;-600;-1	000;-1	000;-1	000;-1	000;4;-800;-600;-1	000;-1	000;-1	000;-1	000;4; ; ; ; ; ; ; ;
30534;1525;-800;-600;-1	000;-1	000;-1	000;-1	000;4;-800;-600;-1	000;-1	000;-1	000;-1	000;4; ; ; ; ; ; ; ;
30555;1526;-800;-600;-1	000;-1	000;-1	000;-1	000;4;-800;-600;-1	000;-1	000;-1	000;-1	000;4; ; ; ; ; ; ; ;
30574;1527;-800;-600;-1	000;-1	000;-1	000;-1	000;4;-800;-600;-1	000;-1	000;-1	000;-1	000;4; ; ; ; ; ; ; ;
30595;1528;-800;-600;-1	000;-1	000;-1	000;-1	000;4;-800;-600;-1	000;-1	000;-1	000;-1	000;4; ; ; ; ; ; ; ;
30614;1529;-800;-600;-1	000;-1	000;-1	000;-1	000;4;-800;-600;-1	000;-1	000;-1	000;-1	000;4; ; ; ; ; ; ; ;
30635;1530;-800;-600;-1	000;-1	000;-1	000;-1	000;4;-800;-600;-1	000;-1	000;-1	000;-1	000;4; ; ; ; ; ; ; ;
30654;1531;-800;-600;-1	000;-1	000;-1	000;-1	000;4;-800;-600;-1	000;-1	000;-1	000;-1	000;4; ; ; ; ; ; ; ;
30675;1532;-800;-600;-1	000;-1	000;-1	000;-1	000;4;-800;-600;-1	000;-1	000;-1	000;-1	000;4; ; ; ; ; ; ; ;
30693;1533;-800;-600;-1	000;-1	000;-1	000;-1	000;4;-800;-600;-1	000;-1	000;-1	000;-1	000;4; ; ; ; ; ; ; ;
30715;1534;-800;-600;-1	000;-1	000;-1	000;-1	000;4;-800;-600;-1	000;-1	000;-1	000;-1	000;4; ; ; ; ; ; ; ;
30733;1535;-800;-600;-1	000;-1	000;-1	000;-1	000;4;-800;-600;-1	000;-1	000;-1	000;-1	000;4; ; ; ; ; ; ; ;
30755;1536;-800;-600;-1	000;-1	000;-1	000;-1	000;4;-800;-600;-1	000;-1	000;-1	000;-1	000;4; ; ; ; ; ; ; ;
30773;1537;-800;-600;-1	000;-1	000;-1	000;-1	000;4;-800;-600;-1	000;-1	000;-1	000;-1	000;4; ; ; ; ; ; ; ;
30795;1538;-800;-600;-1	000;-1	000;-1	000;-1	000;4;-800;-600;-1	000;-1	000;-1	000;-1	000;4; ; ; ; ; ; ; ;
30813;1539;-800;-600;-1	000;-1	000;-1	000;-1	000;4;-800;-600;-1	000;-1	000;-1	000;-1	000;4; ; ; ; ; ; ; ;
30835;1540;-800;-600;-1	000;-1	000;-1	000;-1	000;4;-800;-600;-1	000;-1	000;-1	000;-1	000;4; ; ; ; ; ; ; ;
30873;1541;-800;-600;-1	000;-1	000;-1	000;-1	000;4;-800;-600;-1	000;-1	000;-1	000;-1	000;4; ; ; ; ; ; ; ;
30893;1542;-800;-600;-1	000;-1	000;-1	000;-1	000;4;-800;-600;-1	000;-1	000;-1	000;-1	000;4; ; ; ; ; ; ; ;
30913;1543;-800;-600;-1	000;-1	000;-1	000;-1	000;4;-800;-600;-1	000;-1	000;-1	000;-1	000;4; ; ; ; ; ; ; ;
30932;1544;-800;-600;-1	000;-1	000;-1	000;-1	000;4;-800;-600;-1	000;-1	000;-1	000;-1	000;4; ; ; ; ; ; ; ;
30953;1545;-800;-600;-1	000;-1	000;-1	000;-1	000;4;-800;-600;-1	000;-1	000;-1	000;-1	000;4; ; ; ; ; ; ; ;
30972;1546;-800;-600;-1	000;-1	000;-1	000;-1	000;4;-800;-600;-1	000;-1	000;-1	000;-1	000;4; ; ; ; ; ; ; ;
30992;1547;-800;-600;-1	000;-1	000;-1	000;-1	000;4;-800;-600;-1	000;-1	000;-1	000;-1	000;4; ; ; ; ; ; ; ;
31012;1548;-800;-600;-1	000;-1	000;-1	000;-1	000;4;-800;-600;-1	000;-1	000;-1	000;-1	000;4; ; ; ; ; ; ; ;
31032;1549;-800;-600;-1	000;-1	000;-1	000;-1	000;4;-800;-600;-1	000;-1	000;-1	000;-1	000;4; ; ; ; ; ; ; ;
31052;1550;-800;-600;0	854;0	652;-1	000;-1	000;4;-800;-600;0	642;0	627;-1	000;-1	000;4; ; ; ; ; ; ; ;
31072;1551;-800;-600;-1	000;-1	000;-1	000;-1	000;4;-800;-600;-1	000;-1	000;-1	000;-1	000;4; ; ; ; ; ; ; ;
31092;1552;-800;-600;-1	000;-1	000;-1	000;-1	000;4;-800;-600;-1	000;-1	000;-1	000;-1	000;4; ; ; ; ; ; ; ;
31112;1553;-800;-600;-1	000;-1	000;-1	000;-1	000;4;-800;-600;-1	000;-1	000;-1	000;-1	000;4; ; ; ; ; ; ; ;
31152;1554;-800;-600;-1	000;-1	000;-1	000;-1	000;4;-800;-600;-1	000;-1	000;-1	000;-1	000;4; ; ; ; ; ; ; ;
31172;1555;-800;-600;0	854;0	652;-1	000;-1	000;4;-800;-600;0	641;0	627;-1	000;-1	000;4; ; ; ; ; ; ; ;
31192;1556;-800;-600;-1	000;-1	000;-1	000;-1	000;4;-800;-600;-1	000;-1	000;-1	000;-1	000;4; ; ; ; ; ; ; ;
31212;1557;-800;-600;-1	000;-1	000;-1	000;-1	000;4;-800;-600;-1	000;-1	000;-1	000;-1	000;4; ; ; ; ; ; ; ;
31232;1558;-800;-600;-1	000;-1	000;-1	000;-1	000;4;-800;-600;-1	000;-1	000;-1	000;-1	000;4; ; ; ; ; ; ; ;
31271;1559;-800;-600;-1	000;-1	000;-1	000;-1	000;4;-800;-600;-1	000;-1	000;-1	000;-1	000;4; ; ; ; ; ; ; ;
31291;1560;-800;-600;0	855;0	653;-1	000;-1	000;4;-800;-600;0	641;0	627;-1	000;-1	000;4; ; ; ; ; ; ; ;
31331;1561;-800;-600;0	641;0	628;-1	000;-1	000;4;378;200;0	641;0	628;617	098;3	849;0; ; ; ; ; ; ; ;
31351;1562;386;233;0	854;0	654;614	641;3	783;0;395;231;0	642;0	628;617	098;3	883;0;56;387;204; ; ; ; ;
31371;1563;392;214;0	854;0	654;614	641;3	809;0;389;213;0	642;0	628;617	098;3	914;0;56;387;204; ; ; ; ;
31391;1564;391;219;0	855;0	654;614	641;3	804;0;393;220;0	642;0	628;617	098;3	876;0;56;387;204; ; ; ; ;
31411;1565;389;202;0	855;0	654;630	156;3	892;0;392;193;0	642;0	628;629	197;3	958;0;56;387;204; ; ; ; ;
31431;1566;383;197;0	855;0	654;630	156;3	922;0;394;204;0	642;0	628;629	197;3	956;0;56;387;204; ; ; ; ;
31451;1567;383;194;0	855;0	654;630	156;3	938;0;385;200;0	641;0	628;629	197;3	993;0;56;387;204; ; ; ; ;
31471;1568;392;197;0	855;0	654;630	156;3	920;0;384;205;0	641;0	628;629	197;3	949;0;56;387;204; ; ; ; ;
31491;1569;389;192;0	855;0	654;630	156;3	960;0;382;202;0	641;0	628;629	197;3	953;0;56;387;204; ; ; ; ;
31511;1570;392;194;0	855;0	653;629	227;3	956;0;381;205;0	641;0	628;626	605;3	944;0;56;387;204; ; ; ; ;
31530;1571;392;197;0	854;0	654;629	227;3	920;0;385;204;0	641;0	628;626	605;3	956;0;56;387;204; ; ; ; ;
31550;1572;390;192;0	854;0	654;629	227;3	974;0;382;209;0	641;0	628;626	605;4	001;0;56;387;204; ; ; ; ;
31570;1573;392;202;0	854;0	654;629	227;3	954;0;385;207;0	641;0	628;626	605;3	977;0;56;387;204; ; ; ; ;
31590;1574;388;193;0	854;0	654;629	227;3	967;0;381;208;0	641;0	628;626	605;3	974;0;56;387;204; ; ; ; ;
31610;1575;388;199;0	855;0	653;628	252;3	953;0;382;205;0	641;0	628;628	593;3	982;0;56;387;204; ; ; ; ;
31630;1576;385;198;0	855;0	654;628	252;3	978;0;381;210;0	641;0	628;628	593;4	014;0;56;387;204; ; ; ; ;
31650;1577;382;200;0	855;0	654;628	252;4	042;0;382;212;0	641;0	628;628	593;4	048;0;56;387;204; ; ; ; ;
31670;1578;381;203;0	855;0	654;628	252;3	997;0;388;210;0	642;0	628;628	593;4	075;0;56;387;204; ; ; ; ;
31690;1579;382;207;0	855;0	654;628	252;3	981;0;391;213;0	642;0	628;628	593;4	033;0;56;387;204; ; ; ; ;
31710;1580;382;207;0	855;0	654;629	526;4	010;0;393;218;0	642;0	628;625	346;4	038;0;56;387;204; ; ; ; ;
31730;1581;388;201;0	855;0	654;629	526;4	019;0;389;216;0	642;0	628;625	346;3	969;0;56;387;204; ; ; ; ;
31750;1582;391;204;0	855;0	654;629	526;3	996;0;386;217;0	642;0	628;625	346;4	019;0;56;387;204; ; ; ; ;
31770;1583;389;206;0	855;0	654;629	526;3	980;0;385;219;0	642;0	628;625	346;4	011;0;56;387;204; ; ; ; ;
31790;1584;391;202;0	855;0	654;629	526;3	993;0;384;216;0	642;0	628;625	346;4	019;0;56;387;204; ; ; ; ;
31810;1585;390;204;0	855;0	654;629	805;3	989;0;383;217;0	642;0	628;625	605;4	017;0;56;387;204; ; ; ; ;
31830;1586;396;195;0	855;0	654;629	805;4	053;0;382;215;0	642;0	628;625	605;4	050;0;56;387;204; ; ; ; ;
31849;1587;392;193;0	855;0	654;629	805;4	062;0;382;210;0	642;0	628;625	605;4	048;0;56;387;204; ; ; ; ;
31869;1588;389;196;0	855;0	654;629	805;4	032;0;383;217;0	642;0	628;625	605;4	047;0;56;387;204; ; ; ; ;
31889;1589;390;193;0	855;0	654;629	805;4	028;0;387;213;0	642;0	628;625	605;4	056;0;56;387;204; ; ; ; ;
31909;1590;388;192;0	855;0	653;631	424;4	034;0;387;213;0	642;0	627;624	317;4	047;0;56;387;204; ; ; ; ;
31929;1591;392;193;0	855;0	654;631	424;4	120;0;388;215;0	642;0	628;624	317;4	050;0;56;387;204; ; ; ; ;
31949;1592;389;197;0	855;0	654;631	424;4	020;0;386;218;0	642;0	628;624	317;4	027;0;56;387;204; ; ; ; ;
31969;1593;387;193;0	855;0	654;631	424;4	092;0;385;214;0	642;0	628;624	317;4	056;0;56;387;204; ; ; ; ;
31989;1594;385;194;0	855;0	654;631	424;4	082;0;386;210;0	642;0	628;624	317;4	059;0;56;387;204; ; ; ; ;
32009;1595;384;198;0	855;0	653;629	518;4	060;0;386;205;0	642;0	627;627	454;4	076;0;56;387;204; ; ; ; ;
32029;1596;385;197;0	855;0	654;629	518;4	102;0;389;214;0	642;0	628;627	454;4	047;0;56;387;204; ; ; ; ;
32049;1597;390;196;0	855;0	654;629	518;4	075;0;388;214;0	642;0	628;627	454;4	056;0;56;387;204; ; ; ; ;
32069;1598;381;171;0	855;0	654;629	518;4	085;0;392;181;0	642;0	628;627	454;4	078;0;56;387;204; ; ; ; ;
32089;1599;374;102;0	855;0	654;629	518;4	105;0;394;125;0	642;0	628;627	454;4	083;0;57;395;111; ; ; ; ;
32109;1600;374;99;0	855;0	653;622	477;4	050;0;395;125;0	642;0	628;618	369;4	030;0;57;395;111; ; ; ; ;
32128;1601;379;113;0	855;0	654;622	477;4	034;0;389;141;0	642;0	628;618	369;4	006;0;57;395;111; ; ; ; ;
32148;1602;373;113;0	855;0	654;622	477;4	072;0;392;137;0	642;0	628;618	369;3	992;0;57;395;111; ; ; ; ;
32168;1603;377;113;0	855;0	654;622	477;4	047;0;392;137;0	642;0	628;618	369;4	000;0;57;395;111; ; ; ; ;
32188;1604;380;111;0	855;0	654;622	477;4	030;0;393;136;0	642;0	628;618	369;4	033;0;57;395;111; ; ; ; ;
32208;1605;377;108;0	855;0	653;624	007;4	052;0;394;134;0	642;0	628;619	238;4	036;0;57;395;111; ; ; ; ;
32228;1606;387;116;0	855;0	654;624	007;4	097;0;390;141;0	642;0	628;619	238;4	032;0;57;395;111; ; ; ; ;
32248;1607;384;116;0	855;0	654;624	007;4	027;0;386;140;0	642;0	628;619	238;4	076;0;57;395;111; ; ; ; ;
32268;1608;377;114;0	855;0	654;624	007;4	110;0;386;138;0	642;0	628;619	238;4	024;0;57;395;111; ; ; ; ;
32288;1609;375;113;0	855;0	654;624	007;4	065;0;386;139;0	642;0	628;619	238;4	045;0;57;395;111; ; ; ; ;
32308;1610;373;114;0	856;0	653;623	122;4	042;0;386;129;0	642;0	628;625	210;4	093;0;57;395;111; ; ; ; ;
32328;1611;379;121;0	855;0	654;623	122;4	113;0;392;124;0	642;0	628;625	210;4	095;0;57;395;111; ; ; ; ;
32348;1612;377;106;0	855;0	653;623	122;4	135;0;397;117;0	642;0	628;625	210;4	126;0;57;395;111; ; ; ; ;
32368;1613;385;88;0	855;0	654;623	122;4	100;0;399;103;0	642;0	628;625	210;4	127;0;57;395;111; ; ; ; ;
32388;1614;386;83;0	855;0	654;623	122;4	121;0;398;100;0	642;0	628;625	210;4	121;0;57;395;111; ; ; ; ;
32408;1615;387;83;0	855;0	653;620	827;4	110;0;399;111;0	642;0	627;617	652;4	073;0;57;395;111; ; ; ; ;
32428;1616;382;92;0	855;0	653;620	827;4	095;0;399;115;0	642;0	628;617	652;4	084;0;57;395;111; ; ; ; ;
32447;1617;383;92;0	855;0	653;620	827;4	088;0;395;116;0	642;0	628;617	652;4	066;0;57;395;111; ; ; ; ;
32467;1618;384;93;0	855;0	653;620	827;4	083;0;396;120;0	641;0	627;617	652;4	090;0;57;395;111; ; ; ; ;
32487;1619;387;93;0	854;0	653;620	827;4	142;0;396;114;0	641;0	628;617	652;4	114;0;57;395;111; ; ; ; ;
32507;1620;388;95;0	854;0	653;619	341;4	131;0;397;115;0	641;0	627;618	256;4	118;0;57;395;111; ; ; ; ;
32527;1621;389;101;0	854;0	653;619	341;4	119;0;400;110;0	641;0	628;618	256;4	135;0;57;395;111; ; ; ; ;
32547;1622;387;102;0	854;0	653;619	341;4	127;0;399;113;0	641;0	628;618	256;4	083;0;57;395;111; ; ; ; ;
32567;1623;391;101;0	854;0	653;619	341;4	145;0;398;109;0	641;0	628;618	256;4	136;0;57;395;111; ; ; ; ;
32587;1624;389;102;0	854;0	653;619	341;4	117;0;395;113;0	641;0	628;618	256;4	097;0;57;395;111; ; ; ; ;
32607;1625;389;104;0	854;0	653;618	040;4	117;0;394;108;0	641;0	627;620	336;4	133;0;57;395;111; ; ; ; ;
32627;1626;-800;-600;0	641;0	628;-1	000;-1	000;4;395;108;0	641;0	628;620	336;4	154;0;57;395;111; ; ; ; ;
32647;1627;379;105;0	855;0	653;618	040;4	147;0;401;110;0	642;0	628;620	336;4	130;0;57;395;111; ; ; ; ;
32667;1628;378;108;0	855;0	653;618	040;4	184;0;400;106;0	642;0	628;620	336;4	139;0;57;395;111; ; ; ; ;
32687;1629;375;111;0	855;0	653;618	040;4	102;0;402;107;0	642;0	628;620	336;4	110;0;57;395;111; ; ; ; ;
32706;1630;373;110;0	855;0	653;620	068;4	112;0;402;110;0	642;0	627;619	037;4	099;0;57;395;111; ; ; ; ;
32726;1631;379;102;0	855;0	653;620	068;4	121;0;397;115;0	642;0	628;619	037;4	117;0;57;395;111; ; ; ; ;
32746;1632;399;112;0	855;0	653;620	068;4	117;0;417;126;0	642;0	628;619	037;4	152;0;57;395;111; ; ; ; ;
32766;1633;395;113;0	855;0	653;620	068;4	141;0;408;119;0	642;0	628;619	037;4	099;0;57;395;111; ; ; ; ;
32786;1634;392;118;0	855;0	653;620	068;4	113;0;412;117;0	642;0	628;619	037;4	089;0;57;395;111; ; ; ; ;
32806;1635;388;120;0	855;0	653;620	686;4	124;0;407;116;0	642;0	627;621	816;4	108;0;57;395;111; ; ; ; ;
32826;1636;395;107;0	855;0	653;620	686;4	135;0;408;113;0	642;0	628;621	816;4	137;0;57;395;111; ; ; ; ;
32846;1637;394;109;0	855;0	653;620	686;4	070;0;408;117;0	642;0	628;621	816;4	120;0;57;395;111; ; ; ; ;
32866;1638;398;109;0	855;0	654;620	686;4	125;0;412;115;0	642;0	628;621	816;4	091;0;57;395;111; ; ; ; ;
32886;1639;394;106;0	855;0	654;620	686;4	040;0;411;112;0	642;0	628;621	816;4	087;0;57;395;111; ; ; ; ;
32906;1640;395;103;0	855;0	653;622	943;4	062;0;411;118;0	642;0	627;618	843;4	063;0;57;395;111; ; ; ; ;
32926;1641;397;102;0	855;0	654;622	943;4	099;0;403;124;0	642;0	628;618	843;4	081;0;57;395;111; ; ; ; ;
32946;1642;394;99;0	855;0	654;622	943;4	112;0;406;125;0	642;0	628;618	843;4	042;0;57;395;111; ; ; ; ;
32966;1643;396;96;0	855;0	654;622	943;4	118;0;406;123;0	642;0	628;618	843;4	079;0;57;395;111; ; ; ; ;
32986;1644;399;94;0	855;0	654;622	943;4	131;0;407;124;0	642;0	628;618	843;4	090;0;57;395;111; ; ; ; ;
33006;1645;398;100;0	855;0	653;619	011;4	114;0;407;114;0	642;0	627;624	847;4	119;0;57;395;111; ; ; ; ;
33026;1646;399;100;0	855;0	654;619	011;4	082;0;408;115;0	642;0	628;624	847;4	080;0;57;395;111; ; ; ; ;
33045;1647;400;102;0	855;0	654;619	011;4	045;0;411;112;0	642;0	628;624	847;4	031;0;57;395;111; ; ; ; ;
33065;1648;399;107;0	855;0	654;619	011;4	060;0;408;112;0	642;0	628;624	847;4	084;0;57;395;111; ; ; ; ;
33085;1649;402;104;0	855;0	654;619	011;4	010;0;406;110;0	642;0	628;624	847;4	036;0;57;395;111; ; ; ; ;
33105;1650;403;103;0	855;0	654;620	632;4	013;0;406;111;0	642;0	628;623	894;4	049;0;57;395;111; ; ; ; ;
33125;1651;401;98;0	855;0	654;620	632;4	062;0;405;113;0	642;0	628;623	894;4	039;0;57;395;111; ; ; ; ;
33145;1652;402;102;0	855;0	654;620	632;4	036;0;404;113;0	642;0	628;623	894;4	009;0;57;395;111; ; ; ; ;
33165;1653;401;100;0	855;0	654;620	632;3	995;0;405;110;0	642;0	628;623	894;4	025;0;57;395;111; ; ; ; ;
33185;1654;398;101;0	855;0	654;620	632;3	994;0;409;108;0	642;0	628;623	894;4	007;0;57;395;111; ; ; ; ;
33205;1655;398;97;0	855;0	653;622	496;4	004;0;408;116;0	642;0	627;618	699;3	980;0;57;395;111; ; ; ; ;
33225;1656;392;95;0	855;0	654;622	496;3	981;0;406;124;0	642;0	628;618	699;3	999;0;57;395;111; ; ; ; ;
33245;1657;398;100;0	855;0	654;622	496;3	985;0;406;115;0	642;0	628;618	699;3	977;0;57;395;111; ; ; ; ;
33265;1658;401;101;0	855;0	654;622	496;3	984;0;404;117;0	642;0	628;618	699;3	983;0;57;395;111; ; ; ; ;
33285;1659;399;98;0	855;0	654;622	496;3	959;0;409;125;0	642;0	628;618	699;3	973;0;57;395;111; ; ; ; ;
33305;1660;400;101;0	855;0	653;622	668;3	960;0;408;120;0	642;0	628;619	751;3	980;0;57;395;111; ; ; ; ;
33325;1661;400;99;0	855;0	654;622	668;4	020;0;405;121;0	642;0	628;619	751;3	900;0;57;395;111; ; ; ; ;
33344;1662;397;102;0	855;0	654;622	668;3	941;0;404;121;0	642;0	628;619	751;3	921;0;57;395;111; ; ; ; ;
33364;1663;397;95;0	855;0	654;622	668;3	933;0;404;122;0	642;0	628;619	751;3	922;0;57;395;111; ; ; ; ;
33384;1664;397;102;0	855;0	654;622	668;3	950;0;405;118;0	642;0	628;619	751;3	919;0;57;395;111; ; ; ; ;
33404;1665;397;106;0	855;0	653;619	374;3	930;0;405;108;0	642;0	628;625	618;3	954;0;57;395;111; ; ; ; ;
33424;1666;386;109;0	855;0	654;619	374;3	931;0;409;110;0	642;0	628;625	618;3	938;0;57;395;111; ; ; ; ;
33444;1667;385;108;0	855;0	654;619	374;3	911;0;413;114;0	642;0	628;625	618;3	945;0;57;395;111; ; ; ; ;
33464;1668;387;113;0	855;0	654;619	374;3	941;0;414;112;0	642;0	628;625	618;3	923;0;57;395;111; ; ; ; ;
33484;1669;387;109;0	855;0	654;619	374;3	863;0;413;118;0	642;0	628;625	618;3	901;0;57;395;111; ; ; ; ;
33504;1670;386;107;0	855;0	654;621	135;3	866;0;413;119;0	642;0	628;625	822;3	897;0;57;395;111; ; ; ; ;
33524;1671;386;108;0	855;0	654;621	135;3	957;0;409;114;0	642;0	628;625	822;3	944;0;57;395;111; ; ; ; ;
33544;1672;362;158;0	856;0	654;621	135;3	892;0;375;151;0	643;0	628;625	822;3	921;0; ; ; ; ; ; ; ;
33564;1673;300;302;0	856;0	655;621	135;3	863;0;307;295;0	644;0	630;625	822;3	992;0;58;294;319; ; ; ; ;
33584;1674;302;306;0	856;0	656;621	135;3	916;0;307;304;0	644;0	630;625	822;3	980;0;58;294;319; ; ; ; ;
33604;1675;301;301;0	857;0	655;629	415;3	965;0;307;309;0	644;0	629;628	960;4	008;0;58;294;319; ; ; ; ;
33623;1676;302;311;0	857;0	656;629	415;3	970;0;302;320;0	644;0	630;628	960;3	980;0;58;294;319; ; ; ; ;
33643;1677;299;312;0	857;0	655;629	415;4	002;0;301;325;0	644;0	629;628	960;4	032;0;58;294;319; ; ; ; ;
33663;1678;303;311;0	857;0	655;629	415;4	000;0;298;327;0	643;0	629;628	960;4	043;0;58;294;319; ; ; ; ;
33683;1679;299;308;0	857;0	655;629	415;4	002;0;302;322;0	643;0	629;628	960;3	970;0;58;294;319; ; ; ; ;
33703;1680;301;310;0	857;0	655;627	145;3	987;0;301;325;0	643;0	629;628	107;3	993;0;58;294;319; ; ; ; ;
33723;1681;302;312;0	856;0	655;627	145;3	936;0;301;327;0	643;0	629;628	107;4	024;0;58;294;319; ; ; ; ;
33743;1682;291;311;0	856;0	655;627	145;3	983;0;297;321;0	643;0	629;628	107;4	034;0;58;294;319; ; ; ; ;
33763;1683;289;310;0	856;0	655;627	145;3	987;0;297;324;0	643;0	629;628	107;4	023;0;58;294;319; ; ; ; ;
33783;1684;289;308;0	856;0	655;627	145;4	001;0;298;322;0	643;0	629;628	107;4	014;0;58;294;319; ; ; ; ;
33803;1685;289;307;0	856;0	655;627	116;4	009;0;298;321;0	643;0	629;630	144;4	028;0;58;294;319; ; ; ; ;
33823;1686;291;309;0	856;0	655;627	116;3	989;0;296;321;0	643;0	629;630	144;4	082;0;58;294;319; ; ; ; ;
33843;1687;291;308;0	856;0	655;627	116;3	978;0;295;320;0	643;0	629;630	144;4	057;0;58;294;319; ; ; ; ;
33863;1688;291;305;0	856;0	655;627	116;4	015;0;297;320;0	643;0	629;630	144;4	067;0;58;294;319; ; ; ; ;
33883;1689;288;314;0	856;0	655;627	116;3	986;0;292;320;0	643;0	629;630	144;4	081;0;58;294;319; ; ; ; ;
33903;1690;288;313;0	856;0	655;626	771;3	987;0;292;318;0	643;0	629;631	481;4	079;0;58;294;319; ; ; ; ;
33923;1691;296;312;0	856;0	655;626	771;3	959;0;293;325;0	643;0	629;631	481;4	114;0;58;294;319; ; ; ; ;
33942;1692;300;316;0	856;0	655;626	771;3	980;0;295;317;0	643;0	629;631	481;4	052;0;58;294;319; ; ; ; ;
33962;1693;297;309;0	856;0	655;626	771;3	998;0;296;322;0	643;0	629;631	481;4	033;0;58;294;319; ; ; ; ;
33982;1694;301;318;0	857;0	655;626	771;3	986;0;298;324;0	643;0	629;631	481;4	086;0;58;294;319; ; ; ; ;
34002;1695;300;317;0	857;0	655;626	527;3	992;0;300;325;0	643;0	629;628	019;4	027;0;58;294;319; ; ; ; ;
34022;1696;292;310;0	857;0	655;626	527;4	000;0;301;328;0	643;0	629;628	019;4	059;0;58;294;319; ; ; ; ;
34042;1697;297;315;0	857;0	655;626	527;4	000;0;296;324;0	643;0	629;628	019;4	049;0;58;294;319; ; ; ; ;
34062;1698;293;319;0	857;0	655;626	527;4	030;0;296;322;0	643;0	629;628	019;4	059;0;58;294;319; ; ; ; ;
34082;1699;292;316;0	857;0	655;626	527;3	982;0;294;318;0	643;0	629;628	019;4	061;0;58;294;319; ; ; ; ;
34102;1700;294;320;0	857;0	655;623	500;3	969;0;293;313;0	643;0	629;630	761;4	076;0;58;294;319; ; ; ; ;
34122;1701;293;315;0	857;0	655;623	500;3	977;0;295;316;0	643;0	629;630	761;4	098;0;58;294;319; ; ; ; ;
34142;1702;295;319;0	857;0	655;623	500;3	990;0;296;318;0	643;0	629;630	761;4	110;0;58;294;319; ; ; ; ;
34162;1703;298;318;0	857;0	655;623	500;4	044;0;299;316;0	643;0	629;630	761;4	083;0;58;294;319; ; ; ; ;
34182;1704;297;319;0	857;0	655;623	500;4	033;0;300;312;0	643;0	629;630	761;4	106;0;58;294;319; ; ; ; ;
34202;1705;298;316;0	857;0	655;625	509;4	035;0;300;310;0	643;0	629;632	724;4	108;0;58;294;319; ; ; ; ;
34221;1706;301;316;0	857;0	655;625	509;4	059;0;292;316;0	643;0	629;632	724;4	127;0;58;294;319; ; ; ; ;
34241;1707;296;310;0	856;0	655;625	509;4	104;0;290;311;0	643;0	629;632	724;4	154;0;58;294;319; ; ; ; ;
34261;1708;291;311;0	856;0	655;625	509;4	051;0;292;318;0	643;0	629;632	724;4	138;0;58;294;319; ; ; ; ;
34281;1709;291;317;0	856;0	655;625	509;4	046;0;291;309;0	643;0	629;632	724;4	109;0;58;294;319; ; ; ; ;
34301;1710;291;313;0	856;0	655;626	720;4	062;0;290;310;0	643;0	629;633	975;4	124;0;58;294;319; ; ; ; ;
34321;1711;292;316;0	856;0	655;626	720;4	084;0;291;312;0	643;0	629;633	975;4	165;0;58;294;319; ; ; ; ;
34341;1712;299;315;0	857;0	655;626	720;4	081;0;299;317;0	643;0	629;633	975;4	165;0;58;294;319; ; ; ; ;
34361;1713;301;316;0	857;0	655;626	720;4	089;0;299;314;0	643;0	629;633	975;4	163;0;58;294;319; ; ; ; ;
34381;1714;295;322;0	857;0	655;626	720;4	091;0;296;319;0	643;0	629;633	975;4	157;0;58;294;319; ; ; ; ;
34401;1715;298;319;0	857;0	655;630	513;4	118;0;301;325;0	643;0	629;627	946;4	118;0;58;294;319; ; ; ; ;
34421;1716;293;323;0	857;0	656;630	513;4	133;0;293;349;0	643;0	629;627	946;4	147;0;58;294;319; ; ; ; ;
34441;1717;288;315;0	857;0	656;630	513;4	169;0;288;343;0	643;0	629;627	946;4	095;0;58;294;319; ; ; ; ;
34461;1718;289;314;0	857;0	656;630	513;4	192;0;290;349;0	643;0	629;627	946;4	109;0;58;294;319; ; ; ; ;
34481;1719;289;320;0	857;0	656;630	513;4	145;0;291;348;0	643;0	629;627	946;4	150;0;58;294;319; ; ; ; ;
34501;1720;290;320;0	857;0	655;627	112;4	148;0;288;342;0	643;0	629;631	976;4	154;0;58;294;319; ; ; ; ;
34521;1721;285;328;0	857;0	656;627	112;4	071;0;289;344;0	643;0	629;631	976;4	146;0;58;294;319; ; ; ; ;
34541;1722;289;324;0	857;0	656;627	112;4	112;0;290;346;0	643;0	629;631	976;4	166;0;58;294;319; ; ; ; ;
34560;1723;287;321;0	857;0	656;627	112;4	126;0;290;348;0	643;0	629;631	976;4	179;0;58;294;319; ; ; ; ;
34580;1724;289;324;0	857;0	656;627	112;4	100;0;294;348;0	643;0	629;631	976;4	166;0;58;294;319; ; ; ; ;
34600;1725;287;320;0	857;0	655;630	351;4	121;0;294;347;0	643;0	629;632	207;4	172;0;58;294;319; ; ; ; ;
34620;1726;377;401;0	855;0	656;630	351;4	062;0;388;403;0	643;0	630;632	207;4	214;0;59;381;407; ; ; ; ;
34640;1727;375;404;0	855;0	656;630	351;4	077;0;378;404;0	642;0	630;632	207;4	183;0;59;381;407; ; ; ; ;
34660;1728;378;412;0	855;0	656;630	351;4	099;0;385;413;0	642;0	630;632	207;4	153;0;59;381;407; ; ; ; ;
34680;1729;377;405;0	855;0	656;630	351;4	092;0;382;412;0	642;0	630;632	207;4	143;0;59;381;407; ; ; ; ;
34700;1730;378;409;0	855;0	656;629	247;4	078;0;385;407;0	642;0	630;636	583;4	162;0;59;381;407; ; ; ; ;
34720;1731;378;410;0	855;0	656;629	247;4	098;0;383;411;0	642;0	630;636	583;4	184;0;59;381;407; ; ; ; ;
34740;1732;380;411;0	855;0	656;629	247;4	058;0;381;409;0	642;0	630;636	583;4	150;0;59;381;407; ; ; ; ;
34760;1733;381;410;0	855;0	656;629	247;4	022;0;383;412;0	642;0	631;636	583;4	160;0;59;381;407; ; ; ; ;
34780;1734;382;408;0	856;0	657;629	247;4	055;0;384;407;0	642;0	631;636	583;4	138;0;59;381;407; ; ; ; ;
34800;1735;383;407;0	856;0	656;630	722;4	051;0;384;405;0	642;0	630;639	204;4	153;0;59;381;407; ; ; ; ;
34819;1736;379;402;0	855;0	657;630	722;4	084;0;386;404;0	642;0	631;639	204;4	188;0;59;381;407; ; ; ; ;
34839;1737;379;406;0	855;0	657;630	722;4	087;0;382;406;0	642;0	631;639	204;4	188;0;59;381;407; ; ; ; ;
34859;1738;380;406;0	855;0	657;630	722;4	062;0;386;407;0	642;0	631;639	204;4	171;0;59;381;407; ; ; ; ;
34879;1739;380;402;0	855;0	657;630	722;4	045;0;382;402;0	642;0	631;639	204;4	166;0;59;381;407; ; ; ; ;
34899;1740;380;406;0	855;0	656;629	020;4	026;0;383;403;0	642;0	630;639	935;4	166;0;59;381;407; ; ; ; ;
34919;1741;375;401;0	855;0	657;629	020;4	062;0;385;402;0	642;0	631;639	935;4	179;0;59;381;407; ; ; ; ;
34939;1742;382;403;0	855;0	657;629	020;4	052;0;381;401;0	642;0	631;639	935;4	170;0;59;381;407; ; ; ; ;
34959;1743;383;407;0	856;0	657;629	020;4	062;0;380;404;0	642;0	631;639	935;4	183;0;59;381;407; ; ; ; ;
34979;1744;378;407;0	855;0	656;629	020;4	019;0;381;405;0	642;0	631;639	935;4	172;0;59;381;407; ; ; ; ;
34999;1745;382;406;0	856;0	656;631	499;4	028;0;381;406;0	642;0	630;638	817;4	170;0;59;381;407; ; ; ; ;
35019;1746;376;409;0	855;0	656;631	499;4	063;0;380;405;0	642;0	631;638	817;4	187;0;59;381;407; ; ; ; ;
35039;1747;377;406;0	855;0	656;631	499;4	049;0;383;408;0	642;0	630;638	817;4	213;0;59;381;407; ; ; ; ;
35059;1748;380;411;0	855;0	656;631	499;4	114;0;381;411;0	642;0	630;638	817;4	170;0;59;381;407; ; ; ; ;
35079;1749;378;408;0	855;0	656;631	499;4	080;0;380;409;0	642;0	631;638	817;4	207;0;59;381;407; ; ; ; ;
35099;1750;380;410;0	855;0	656;629	069;4	076;0;381;414;0	642;0	630;633	460;4	157;0;59;381;407; ; ; ; ;
35119;1751;385;410;0	855;0	656;629	069;4	052;0;381;413;0	642;0	631;633	460;4	155;0;59;381;407; ; ; ; ;
35138;1752;383;410;0	855;0	656;629	069;4	081;0;380;412;0	642;0	631;633	460;4	174;0;59;381;407; ; ; ; ;
35158;1753;386;413;0	855;0	656;629	069;4	074;0;384;413;0	642;0	631;633	460;4	177;0;59;381;407; ; ; ; ;
35178;1754;388;409;0	855;0	656;629	069;4	075;0;382;410;0	642;0	631;633	460;4	169;0;59;381;407; ; ; ; ;
35198;1755;388;406;0	854;0	656;633	504;4	104;0;383;409;0	641;0	630;633	307;4	168;0;59;381;407; ; ; ; ;
35218;1756;515;394;0	853;0	656;633	504;4	162;0;523;389;0	640;0	631;633	307;4	229;0;60;535;428; ; ; ; ;
35238;1757;517;393;0	853;0	656;633	504;4	189;0;514;392;0	640;0	631;633	307;4	248;0;60;535;428; ; ; ; ;
35258;1758;525;391;0	853;0	656;633	504;4	178;0;515;393;0	640;0	631;633	307;4	258;0;60;535;428; ; ; ; ;
35278;1759;522;392;0	853;0	656;633	504;4	212;0;514;394;0	640;0	631;633	307;4	246;0;60;535;428; ; ; ; ;
35298;1760;520;391;0	853;0	656;633	891;4	218;0;512;398;0	640;0	631;629	799;4	226;0;60;535;428; ; ; ; ;
35318;1761;522;394;0	853;0	656;633	891;4	196;0;519;395;0	640;0	631;629	799;4	273;0;60;535;428; ; ; ; ;
35338;1762;521;392;0	853;0	656;633	891;4	208;0;523;397;0	640;0	631;629	799;4	273;0;60;535;428; ; ; ; ;
35358;1763;521;391;0	853;0	657;633	891;4	275;0;522;398;0	640;0	631;629	799;4	258;0;60;535;428; ; ; ; ;
35378;1764;519;393;0	853;0	657;633	891;4	225;0;520;402;0	640;0	631;629	799;4	274;0;60;535;428; ; ; ; ;
35398;1765;519;391;0	853;0	656;634	074;4	255;0;522;403;0	640;0	630;629	281;4	265;0;60;535;428; ; ; ; ;
35417;1766;527;400;0	853;0	656;634	074;4	265;0;522;393;0	640;0	631;629	281;4	311;0;60;535;428; ; ; ; ;
35437;1767;532;398;0	853;0	656;634	074;4	238;0;522;401;0	640;0	630;629	281;4	297;0;60;535;428; ; ; ; ;
35457;1768;528;400;0	853;0	656;634	074;4	226;0;521;398;0	640;0	631;629	281;4	312;0;60;535;428; ; ; ; ;
35477;1769;529;399;0	853;0	656;634	074;4	227;0;522;397;0	640;0	631;629	281;4	316;0;60;535;428; ; ; ; ;
35497;1770;528;401;0	853;0	656;631	254;4	211;0;522;397;0	640;0	630;628	590;4	309;0;60;535;428; ; ; ; ;
35517;1771;531;402;0	853;0	656;631	254;4	235;0;520;402;0	640;0	631;628	590;4	334;0;60;535;428; ; ; ; ;
35537;1772;528;402;0	853;0	656;631	254;4	234;0;520;403;0	640;0	630;628	590;4	307;0;60;535;428; ; ; ; ;
35557;1773;525;403;0	853;0	656;631	254;4	201;0;517;407;0	640;0	630;628	590;4	319;0;60;535;428; ; ; ; ;
35577;1774;540;416;0	853;0	656;631	254;4	250;0;538;419;0	640;0	631;628	590;4	298;0;60;535;428; ; ; ; ;
35597;1775;539;415;0	853;0	656;633	005;4	255;0;540;420;0	640;0	630;630	340;4	310;0;60;535;428; ; ; ; ;
35617;1776;543;432;0	853;0	656;633	005;4	263;0;535;434;0	640;0	631;630	340;4	349;0;60;535;428; ; ; ; ;
35637;1777;540;426;0	853;0	657;633	005;4	273;0;535;433;0	640;0	631;630	340;4	349;0;60;535;428; ; ; ; ;
35657;1778;546;429;0	853;0	657;633	005;4	244;0;532;432;0	640;0	631;630	340;4	356;0;60;535;428; ; ; ; ;
35677;1779;541;429;0	853;0	657;633	005;4	233;0;536;435;0	640;0	631;630	340;4	367;0;60;535;428; ; ; ; ;
35697;1780;540;431;0	853;0	656;629	420;4	205;0;535;433;0	640;0	630;632	085;4	382;0;60;535;428; ; ; ; ;
35717;1781;540;435;0	853;0	656;629	420;4	247;0;535;435;0	640;0	631;632	085;4	361;0;60;535;428; ; ; ; ;
35736;1782;543;431;0	853;0	657;629	420;4	236;0;534;440;0	640;0	631;632	085;4	372;0;60;535;428; ; ; ; ;
35756;1783;540;428;0	853;0	657;629	420;4	260;0;533;432;0	640;0	631;632	085;4	374;0;60;535;428; ; ; ; ;
35776;1784;540;428;0	853;0	657;629	420;4	235;0;532;433;0	640;0	631;632	085;4	373;0;60;535;428; ; ; ; ;
35796;1785;540;430;0	853;0	657;627	292;4	228;0;533;430;0	640;0	631;635	750;4	399;0;60;535;428; ; ; ; ;
35816;1786;531;431;0	853;0	657;627	292;4	245;0;540;430;0	640;0	631;635	750;4	411;0;60;535;428; ; ; ; ;
35836;1787;532;433;0	853;0	657;627	292;4	237;0;543;430;0	640;0	631;635	750;4	398;0;60;535;428; ; ; ; ;
35856;1788;541;432;0	853;0	657;627	292;4	232;0;539;428;0	640;0	631;635	750;4	399;0;60;535;428; ; ; ; ;
35876;1789;541;431;0	854;0	657;627	292;4	239;0;538;432;0	640;0	631;635	750;4	342;0;60;535;428; ; ; ; ;
35896;1790;542;431;0	854;0	657;628	041;4	243;0;537;433;0	641;0	630;634	429;4	321;0;60;535;428; ; ; ; ;
35916;1791;533;435;0	854;0	657;628	041;4	219;0;531;431;0	641;0	631;634	429;4	379;0;60;535;428; ; ; ; ;
35936;1792;536;439;0	854;0	657;628	041;4	225;0;532;433;0	641;0	631;634	429;4	349;0;60;535;428; ; ; ; ;
35956;1793;535;442;0	854;0	657;628	041;4	209;0;535;435;0	641;0	631;634	429;4	381;0;60;535;428; ; ; ; ;
35976;1794;535;440;0	854;0	657;628	041;4	240;0;535;433;0	641;0	631;634	429;4	364;0;60;535;428; ; ; ; ;
35996;1795;536;441;0	854;0	657;629	077;4	247;0;534;436;0	641;0	631;631	254;4	335;0;60;535;428; ; ; ; ;
36015;1796;541;437;0	854;0	657;629	077;4	207;0;535;438;0	640;0	631;631	254;4	335;0;60;535;428; ; ; ; ;
36036;1797;547;447;0	853;0	657;629	077;4	218;0;547;446;0	640;0	632;631	254;4	352;0;60;535;428; ; ; ; ;
36055;1798;542;441;0	853;0	658;629	077;4	180;0;542;439;0	640;0	632;631	254;4	333;0;60;535;428; ; ; ; ;
36076;1799;545;440;0	853;0	658;629	077;4	200;0;545;443;0	640;0	632;631	254;4	338;0;60;535;428; ; ; ; ;
36095;1800;547;443;0	853;0	658;629	671;4	199;0;545;444;0	640;0	631;633	706;4	358;0;60;535;428; ; ; ; ;
36117;1801;542;443;0	853;0	658;629	671;4	173;0;544;444;0	640;0	632;633	706;4	317;0;60;535;428; ; ; ; ;
36135;1802;540;443;0	853;0	658;629	671;4	178;0;543;446;0	640;0	632;633	706;4	352;0;60;535;428; ; ; ; ;
36155;1803;541;445;0	853;0	658;629	671;4	185;0;545;446;0	640;0	632;633	706;4	332;0;60;535;428; ; ; ; ;
36175;1804;541;446;0	853;0	658;629	671;4	155;0;547;448;0	640;0	632;633	706;4	322;0;60;535;428; ; ; ; ;
36195;1805;542;445;0	854;0	658;632	839;4	178;0;545;452;0	640;0	632;629	541;4	307;0;60;535;428; ; ; ; ;
36215;1806;552;436;0	854;0	659;632	839;4	196;0;540;455;0	640;0	632;629	541;4	301;0;60;535;428; ; ; ; ;
36235;1807;548;441;0	854;0	659;632	839;4	190;0;536;456;0	641;0	632;629	541;4	306;0;60;535;428; ; ; ; ;
36255;1808;545;441;0	854;0	659;632	839;4	136;0;539;451;0	641;0	632;629	541;4	312;0;60;535;428; ; ; ; ;
36275;1809;540;445;0	854;0	659;632	839;4	172;0;544;457;0	641;0	632;629	541;4	340;0;60;535;428; ; ; ; ;
36295;1810;536;447;0	854;0	659;632	094;4	149;0;543;456;0	641;0	632;629	390;4	347;0;60;535;428; ; ; ; ;
36315;1811;553;443;0	854;0	659;632	094;4	156;0;534;452;0	641;0	632;629	390;4	328;0;60;535;428; ; ; ; ;
36334;1812;548;444;0	854;0	659;632	094;4	141;0;534;451;0	641;0	632;629	390;4	336;0;60;535;428; ; ; ; ;
36355;1813;548;443;0	854;0	659;632	094;4	163;0;532;448;0	641;0	632;629	390;4	320;0;60;535;428; ; ; ; ;
36374;1814;545;440;0	855;0	659;632	094;4	180;0;531;450;0	641;0	632;629	390;4	267;0;60;535;428; ; ; ; ;
36396;1815;543;443;0	855;0	659;627	329;4	150;0;533;445;0	641;0	631;635	679;4	303;0;60;535;428; ; ; ; ;
36414;1816;547;442;0	854;0	659;627	329;4	140;0;538;444;0	641;0	632;635	679;4	377;0;60;535;428; ; ; ; ;
36435;1817;545;443;0	854;0	659;627	329;4	117;0;537;440;0	641;0	632;635	679;4	379;0;60;535;428; ; ; ; ;
36454;1818;544;442;0	854;0	659;627	329;4	124;0;539;438;0	641;0	632;635	679;4	339;0;60;535;428; ; ; ; ;
36475;1819;546;440;0	854;0	659;627	329;4	095;0;540;441;0	641;0	632;635	679;4	320;0;60;535;428; ; ; ; ;
36494;1820;546;436;0	854;0	658;633	044;4	126;0;537;445;0	641;0	631;630	461;4	267;0;60;535;428; ; ; ; ;
36515;1821;542;438;0	854;0	658;633	044;4	141;0;535;446;0	641;0	632;630	461;4	310;0;60;535;428; ; ; ; ;
36534;1822;540;441;0	854;0	658;633	044;4	159;0;538;447;0	641;0	632;630	461;4	309;0;60;535;428; ; ; ; ;
36555;1823;541;441;0	854;0	658;633	044;4	128;0;542;445;0	641;0	632;630	461;4	288;0;60;535;428; ; ; ; ;
36574;1824;541;440;0	854;0	658;633	044;4	157;0;538;446;0	641;0	632;630	461;4	315;0;60;535;428; ; ; ; ;
36595;1825;541;440;0	854;0	658;633	465;4	148;0;540;446;0	641;0	631;630	158;4	308;0;60;535;428; ; ; ; ;
36613;1826;533;442;0	854;0	658;633	465;4	137;0;534;454;0	641;0	631;630	158;4	304;0;60;535;428; ; ; ; ;
36635;1827;494;360;0	854;0	658;633	465;4	134;0;515;365;0	642;0	631;630	158;4	291;0;61;485;347; ; ; ; ;
36653;1828;482;332;0	855;0	658;633	465;4	110;0;495;358;0	642;0	630;630	158;4	254;0;61;485;347; ; ; ; ;
36675;1829;476;334;0	855;0	658;633	465;4	136;0;489;352;0	642;0	630;630	158;4	265;0;61;485;347; ; ; ; ;
36693;1830;471;336;0	855;0	657;633	344;4	128;0;484;349;0	642;0	630;627	644;4	259;0;61;485;347; ; ; ; ;
36713;1831;480;333;0	855;0	658;633	344;4	163;0;489;356;0	642;0	630;627	644;4	257;0;61;485;347; ; ; ; ;
36733;1832;483;336;0	855;0	657;633	344;4	159;0;486;359;0	642;0	630;627	644;4	235;0;61;485;347; ; ; ; ;
36753;1833;481;340;0	855;0	657;633	344;4	166;0;487;358;0	642;0	630;627	644;4	265;0;61;485;347; ; ; ; ;
36773;1834;479;340;0	855;0	657;633	344;4	162;0;492;361;0	642;0	630;627	644;4	245;0;61;485;347; ; ; ; ;
36793;1835;479;344;0	855;0	657;630	490;4	143;0;492;360;0	642;0	630;629	739;4	255;0;61;485;347; ; ; ; ;
36813;1836;480;346;0	855;0	657;630	490;4	136;0;488;354;0	641;0	630;629	739;4	268;0;61;485;347; ; ; ; ;
36833;1837;480;346;0	855;0	657;630	490;4	153;0;487;355;0	641;0	631;629	739;4	260;0;61;485;347; ; ; ; ;
36853;1838;488;341;0	854;0	657;630	490;4	164;0;490;351;0	641;0	631;629	739;4	313;0;61;485;347; ; ; ; ;
36873;1839;490;338;0	854;0	657;630	490;4	176;0;492;355;0	641;0	631;629	739;4	267;0;61;485;347; ; ; ; ;
36893;1840;491;335;0	854;0	657;631	209;4	192;0;492;354;0	641;0	630;629	416;4	274;0;61;485;347; ; ; ; ;
36912;1841;483;338;0	854;0	657;631	209;4	181;0;491;359;0	641;0	630;629	416;4	310;0;61;485;347; ; ; ; ;
36932;1842;480;335;0	854;0	657;631	209;4	157;0;488;356;0	641;0	630;629	416;4	293;0;61;485;347; ; ; ; ;
36952;1843;484;339;0	854;0	657;631	209;4	153;0;487;355;0	641;0	630;629	416;4	278;0;61;485;347; ; ; ; ;
36972;1844;366;290;0	855;0	657;631	209;4	230;0;394;313;0	642;0	630;629	416;4	316;0; ; ; ; ; ; ; ;
36992;1845;356;290;0	856;0	656;627	349;4	196;0;385;303;0	643;0	630;632	745;4	326;0; ; ; ; ; ; ; ;
37012;1846;327;294;0	856;0	657;627	349;4	134;0;338;305;0	643;0	631;632	745;4	293;0;62;335;303; ; ; ; ;
37032;1847;327;293;0	856;0	657;627	349;4	146;0;338;307;0	643;0	630;632	745;4	301;0;62;335;303; ; ; ; ;
37052;1848;329;299;0	856;0	657;627	349;4	124;0;340;310;0	643;0	630;632	745;4	314;0;62;335;303; ; ; ; ;
37072;1849;332;292;0	856;0	657;627	349;4	140;0;338;311;0	643;0	630;632	745;4	320;0;62;335;303; ; ; ; ;
37092;1850;334;294;0	856;0	657;625	780;4	131;0;338;312;0	643;0	630;632	937;4	326;0;62;335;303; ; ; ; ;
37112;1851;333;296;0	856;0	657;625	780;4	128;0;336;305;0	643;0	630;632	937;4	274;0;62;335;303; ; ; ; ;
37132;1852;333;297;0	856;0	657;625	780;4	099;0;333;310;0	643;0	630;632	937;4	279;0;62;335;303; ; ; ; ;
37152;1853;334;297;0	856;0	657;625	780;4	107;0;335;312;0	643;0	630;632	937;4	289;0;62;335;303; ; ; ; ;
37172;1854;338;292;0	856;0	657;625	780;4	123;0;338;314;0	643;0	630;632	937;4	256;0;62;335;303; ; ; ; ;
37192;1855;338;290;0	856;0	656;627	465;4	121;0;338;323;0	643;0	630;627	257;4	222;0;62;335;303; ; ; ; ;
37212;1856;338;291;0	856;0	657;627	465;4	117;0;337;315;0	643;0	630;627	257;4	242;0;62;335;303; ; ; ; ;
37231;1857;339;295;0	856;0	657;627	465;4	097;0;339;320;0	643;0	630;627	257;4	202;0;62;335;303; ; ; ; ;
37251;1858;352;266;0	855;0	656;627	465;4	114;0;376;286;0	642;0	630;627	257;4	216;0; ; ; ; ; ; ; ;
37271;1859;397;136;0	854;0	656;627	465;4	112;0;428;151;0	642;0	630;627	257;4	177;0;63;418;140; ; ; ; ;
37291;1860;405;125;0	854;0	655;622	411;4	074;0;443;150;0	642;0	630;616	052;4	101;0;63;418;140; ; ; ; ;
37311;1861;414;111;0	854;0	656;622	411;4	059;0;429;174;0	642;0	629;616	052;4	081;0;63;418;140; ; ; ; ;
37331;1862;415;112;0	855;0	656;622	411;4	036;0;426;176;0	642;0	629;616	052;4	076;0;63;418;140; ; ; ; ;
37351;1863;406;113;0	855;0	656;622	411;4	058;0;430;168;0	642;0	629;616	052;4	103;0;63;418;140; ; ; ; ;
37371;1864;413;114;0	855;0	656;622	411;4	058;0;428;170;0	642;0	629;616	052;4	072;0;63;418;140; ; ; ; ;
37391;1865;412;116;0	855;0	655;621	769;4	053;0;428;164;0	642;0	629;618	771;4	096;0;63;418;140; ; ; ; ;
37411;1866;404;110;0	855;0	656;621	769;4	072;0;428;161;0	642;0	629;618	771;4	083;0;63;418;140; ; ; ; ;
37431;1867;402;117;0	855;0	656;621	769;4	065;0;426;162;0	642;0	629;618	771;4	082;0;63;418;140; ; ; ; ;
37451;1868;408;116;0	855;0	656;621	769;4	058;0;428;162;0	642;0	629;618	771;4	080;0;63;418;140; ; ; ; ;
37471;1869;408;111;0	855;0	656;621	769;4	095;0;429;161;0	642;0	629;618	771;4	070;0;63;418;140; ; ; ; ;
37491;1870;408;109;0	855;0	655;624	895;4	112;0;428;167;0	642;0	630;615	749;4	049;0;63;418;140; ; ; ; ;
37510;1871;412;116;0	855;0	656;624	895;4	083;0;422;167;0	642;0	629;615	749;4	043;0;63;418;140; ; ; ; ;
37530;1872;416;109;0	855;0	656;624	895;4	043;0;419;173;0	642;0	629;615	749;4	034;0;63;418;140; ; ; ; ;
37550;1873;418;118;0	855;0	656;624	895;4	042;0;417;169;0	642;0	629;615	749;4	073;0;63;418;140; ; ; ; ;
37570;1874;412;110;0	855;0	657;624	895;4	065;0;413;166;0	642;0	629;615	749;4	086;0;63;418;140; ; ; ; ;
37590;1875;414;120;0	855;0	656;620	933;4	019;0;411;161;0	642;0	630;619	947;4	126;0;63;418;140; ; ; ; ;
37610;1876;-800;-600;0	642;0	629;-1	000;-1	000;4;423;160;0	642;0	629;619	947;4	083;0;63;418;140; ; ; ; ;
37630;1877;415;121;0	855;0	656;620	933;4	060;0;427;154;0	642;0	629;619	947;4	057;0;63;418;140; ; ; ; ;
37650;1878;-800;-600;0	642;0	629;-1	000;-1	000;4;424;159;0	642;0	629;619	947;4	073;0;63;418;140; ; ; ; ;
37670;1879;412;119;0	855;0	657;620	933;4	098;0;425;159;0	642;0	629;619	947;4	077;0;63;418;140; ; ; ; ;
37690;1880;412;114;0	856;0	656;623	949;4	117;0;426;157;0	642;0	630;619	844;4	066;0;63;418;140; ; ; ; ;
37710;1881;414;113;0	855;0	656;623	949;4	082;0;419;161;0	642;0	629;619	844;4	104;0;63;418;140; ; ; ; ;
37730;1882;418;107;0	855;0	656;623	949;4	040;0;413;165;0	642;0	629;619	844;4	109;0;63;418;140; ; ; ; ;
37750;1883;417;110;0	855;0	657;623	949;4	042;0;416;164;0	642;0	629;619	844;4	100;0;63;418;140; ; ; ; ;
37770;1884;365;310;0	855;0	657;623	949;4	011;0;366;316;0	643;0	631;619	844;4	135;0; ; ; ; ; ; ; ;
37789;1885;361;315;0	856;0	658;632	557;4	055;0;358;310;0	644;0	631;639	349;4	263;0; ; ; ; ; ; ; ;
37809;1886;369;400;0	856;0	658;632	557;4	068;0;355;402;0	643;0	632;639	349;4	290;0;64;366;407; ; ; ; ;
37829;1887;369;405;0	856;0	658;632	557;4	083;0;357;405;0	643;0	632;639	349;4	272;0;64;366;407; ; ; ; ;
37849;1888;370;409;0	856;0	658;632	557;4	104;0;361;403;0	643;0	632;639	349;4	266;0;64;366;407; ; ; ; ;
37869;1889;372;404;0	856;0	658;632	557;4	038;0;355;405;0	643;0	632;639	349;4	305;0;64;366;407; ; ; ; ;
37889;1890;373;406;0	857;0	658;630	507;4	036;0;358;408;0	643;0	631;635	467;4	270;0;64;366;407; ; ; ; ;
37909;1891;371;404;0	857;0	658;630	507;4	080;0;354;406;0	643;0	632;635	467;4	252;0;64;366;407; ; ; ; ;
37929;1892;375;408;0	857;0	658;630	507;4	119;0;361;406;0	643;0	632;635	467;4	286;0;64;366;407; ; ; ; ;
37949;1893;374;404;0	857;0	658;630	507;4	102;0;357;411;0	643;0	632;635	467;4	246;0;64;366;407; ; ; ; ;
37969;1894;371;396;0	857;0	659;630	507;4	101;0;357;410;0	643;0	632;635	467;4	290;0;64;366;407; ; ; ; ;
37989;1895;373;398;0	857;0	658;629	463;4	095;0;358;408;0	643;0	631;636	624;4	286;0;64;366;407; ; ; ; ;
38009;1896;370;400;0	857;0	659;629	463;4	109;0;357;408;0	643;0	632;636	624;4	298;0;64;366;407; ; ; ; ;
38029;1897;370;402;0	857;0	659;629	463;4	140;0;355;407;0	643;0	632;636	624;4	282;0;64;366;407; ; ; ; ;
38049;1898;371;406;0	857;0	658;629	463;4	128;0;356;406;0	643;0	632;636	624;4	292;0;64;366;407; ; ; ; ;
38069;1899;371;408;0	857;0	658;629	463;4	106;0;359;406;0	643;0	632;636	624;4	286;0;64;366;407; ; ; ; ;
38088;1900;372;411;0	857;0	658;628	616;4	113;0;358;406;0	643;0	631;634	857;4	280;0;64;366;407; ; ; ; ;
38108;1901;376;400;0	857;0	658;628	616;4	127;0;365;412;0	643;0	632;634	857;4	284;0;64;366;407; ; ; ; ;
38128;1902;376;397;0	857;0	659;628	616;4	149;0;367;412;0	643;0	632;634	857;4	293;0;64;366;407; ; ; ; ;
38148;1903;373;400;0	857;0	659;628	616;4	149;0;367;415;0	643;0	632;634	857;4	304;0;64;366;407; ; ; ; ;
38168;1904;376;402;0	857;0	659;628	616;4	124;0;367;416;0	643;0	632;634	857;4	319;0;64;366;407; ; ; ; ;
38188;1905;375;400;0	857;0	658;630	884;4	149;0;367;416;0	643;0	632;636	007;4	336;0;64;366;407; ; ; ; ;
38208;1906;373;402;0	857;0	658;630	884;4	176;0;368;415;0	643;0	632;636	007;4	296;0;64;366;407; ; ; ; ;
38228;1907;371;402;0	857;0	658;630	884;4	169;0;368;414;0	643;0	632;636	007;4	320;0;64;366;407; ; ; ; ;
38248;1908;373;403;0	857;0	658;630	884;4	158;0;369;413;0	643;0	632;636	007;4	327;0;64;366;407; ; ; ; ;
38268;1909;370;400;0	857;0	659;630	884;4	143;0;366;415;0	643;0	632;636	007;4	307;0;64;366;407; ; ; ; ;
38288;1910;371;402;0	857;0	658;628	297;4	118;0;367;418;0	643;0	632;631	664;4	294;0;64;366;407; ; ; ; ;
38308;1911;369;402;0	857;0	659;628	297;4	080;0;362;422;0	643;0	632;631	664;4	339;0;64;366;407; ; ; ; ;
38328;1912;368;405;0	857;0	659;628	297;4	139;0;362;419;0	643;0	632;631	664;4	327;0;64;366;407; ; ; ; ;
38348;1913;365;405;0	857;0	659;628	297;4	153;0;360;419;0	643;0	632;631	664;4	336;0;64;366;407; ; ; ; ;
38368;1914;365;404;0	857;0	659;628	297;4	132;0;360;417;0	643;0	632;631	664;4	340;0;64;366;407; ; ; ; ;
38388;1915;366;404;0	857;0	659;627	669;4	130;0;359;412;0	643;0	632;637	236;4	373;0;64;366;407; ; ; ; ;
38408;1916;363;407;0	857;0	659;627	669;4	163;0;364;412;0	643;0	632;637	236;4	366;0;64;366;407; ; ; ; ;
38427;1917;362;410;0	857;0	659;627	669;4	184;0;360;410;0	643;0	633;637	236;4	401;0;64;366;407; ; ; ; ;
38447;1918;330;404;0	857;0	659;627	669;4	164;0;323;396;0	644;0	633;637	236;4	396;0; ; ; ; ; ; ; ;
38467;1919;248;361;0	858;0	659;627	669;4	202;0;260;365;0	645;0	633;637	236;4	427;0;65;240;365; ; ; ; ;
38487;1920;232;359;0	858;0	658;625	324;4	186;0;242;361;0	645;0	632;631	532;4	396;0;65;240;365; ; ; ; ;
38507;1921;240;357;0	858;0	659;625	324;4	193;0;243;368;0	645;0	632;631	532;4	379;0;65;240;365; ; ; ; ;
38527;1922;244;358;0	858;0	659;625	324;4	188;0;-800;-600;0	858;0	659;-1	000;-1	000;4;65;240;365; ; ; ; ;
38547;1923;247;364;0	858;0	658;625	324;4	171;0;-800;-600;0	858;0	658;-1	000;-1	000;4;65;240;365; ; ; ; ;
38567;1924;240;360;0	858;0	658;625	324;4	209;0;-800;-600;0	858;0	658;-1	000;-1	000;4;65;240;365; ; ; ; ;
38587;1925;243;364;0	858;0	658;624	476;4	198;0;-800;-600;0	644;0	632;-1	000;-1	000;4;65;240;365; ; ; ; ;
38607;1926;247;369;0	857;0	658;624	476;4	180;0;244;374;0	644;0	632;633	241;4	414;0;65;240;365; ; ; ; ;
38627;1927;244;367;0	857;0	658;624	476;4	208;0;-800;-600;0	857;0	658;-1	000;-1	000;4;65;240;365; ; ; ; ;
38647;1928;241;369;0	857;0	658;624	476;4	202;0;238;377;0	644;0	632;633	241;4	406;0;65;240;365; ; ; ; ;
38667;1929;236;368;0	857;0	658;624	476;4	213;0;-800;-600;0	857;0	658;-1	000;-1	000;4;65;240;365; ; ; ; ;
38687;1930;232;368;0	857;0	658;625	149;4	217;0;-800;-600;0	644;0	632;-1	000;-1	000;4;65;240;365; ; ; ; ;
38706;1931;162;398;0	858;0	658;625	149;4	213;0;173;401;0	645;0	633;633	031;4	435;0;66;166;402; ; ; ; ;
38726;1932;161;400;0	858;0	658;625	149;4	192;0;165;403;0	645;0	633;633	031;4	397;0;66;166;402; ; ; ; ;
38746;1933;164;391;0	858;0	659;625	149;4	215;0;159;399;0	645;0	633;633	031;4	380;0;66;166;402; ; ; ; ;
38766;1934;154;387;0	858;0	659;625	149;4	246;0;168;405;0	645;0	633;633	031;4	420;0;66;166;402; ; ; ; ;
38786;1935;153;384;0	859;0	658;626	110;4	250;0;169;407;0	645;0	632;629	739;4	374;0;66;166;402; ; ; ; ;
38806;1936;163;393;0	859;0	659;626	110;4	225;0;173;409;0	646;0	632;629	739;4	414;0;66;166;402; ; ; ; ;
38826;1937;155;397;0	859;0	659;626	110;4	230;0;172;407;0	646;0	632;629	739;4	369;0;66;166;402; ; ; ; ;
38846;1938;170;398;0	859;0	659;626	110;4	235;0;174;414;0	646;0	632;629	739;4	347;0;66;166;402; ; ; ; ;
38866;1939;167;400;0	859;0	659;626	110;4	231;0;171;416;0	646;0	632;629	739;4	421;0;66;166;402; ; ; ; ;
38886;1940;171;407;0	860;0	659;620	843;4	199;0;169;415;0	647;0	632;632	462;4	412;0;66;166;402; ; ; ; ;
38906;1941;165;404;0	860;0	659;620	843;4	253;0;176;409;0	647;0	632;632	462;4	408;0;66;166;402; ; ; ; ;
38926;1942;168;401;0	860;0	659;620	843;4	227;0;175;409;0	647;0	632;632	462;4	459;0;66;166;402; ; ; ; ;
38946;1943;155;432;0	860;0	659;620	843;4	270;0;154;437;0	647;0	632;632	462;4	466;0;67;159;427; ; ; ; ;
38966;1944;160;429;0	860;0	659;620	843;4	260;0;168;434;0	647;0	632;632	462;4	435;0;67;159;427; ; ; ; ;
38986;1945;157;426;0	861;0	659;621	261;4	261;0;160;428;0	647;0	631;635	434;4	485;0;67;159;427; ; ; ; ;
39006;1946;154;433;0	860;0	659;621	261;4	264;0;162;434;0	647;0	632;635	434;4	506;0;67;159;427; ; ; ; ;
39025;1947;160;432;0	860;0	659;621	261;4	268;0;151;432;0	647;0	632;635	434;4	461;0;67;159;427; ; ; ; ;
39045;1948;160;429;0	860;0	659;621	261;4	281;0;152;435;0	647;0	632;635	434;4	506;0;67;159;427; ; ; ; ;
39065;1949;164;432;0	860;0	659;621	261;4	255;0;161;435;0	647;0	632;635	434;4	489;0;67;159;427; ; ; ; ;
39085;1950;165;430;0	860;0	659;622	443;4	267;0;159;438;0	647;0	631;631	384;4	449;0;67;159;427; ; ; ; ;
39105;1951;161;429;0	860;0	659;622	443;4	296;0;164;432;0	647;0	632;631	384;4	531;0;67;159;427; ; ; ; ;
39125;1952;160;432;0	860;0	659;622	443;4	273;0;156;428;0	647;0	632;631	384;4	372;0;67;159;427; ; ; ; ;
39145;1953;153;425;0	860;0	659;622	443;4	226;0;157;433;0	647;0	632;631	384;4	429;0;67;159;427; ; ; ; ;
39165;1954;157;430;0	860;0	659;622	443;4	248;0;162;431;0	647;0	632;631	384;4	389;0;67;159;427; ; ; ; ;
39185;1955;153;429;0	861;0	659;623	071;4	228;0;157;428;0	648;0	631;633	664;4	429;0;67;159;427; ; ; ; ;
39205;1956;161;425;0	861;0	659;623	071;4	279;0;157;434;0	648;0	632;633	664;4	444;0;67;159;427; ; ; ; ;
39225;1957;156;422;0	861;0	660;623	071;4	269;0;161;431;0	648;0	632;633	664;4	381;0;67;159;427; ; ; ; ;
39245;1958;165;431;0	862;0	660;623	071;4	261;0;161;430;0	648;0	632;633	664;4	406;0;67;159;427; ; ; ; ;
39265;1959;157;428;0	862;0	660;623	071;4	245;0;155;427;0	649;0	632;633	664;4	342;0;67;159;427; ; ; ; ;
39284;1960;158;427;0	862;0	660;625	537;4	251;0;161;429;0	649;0	632;628	353;4	303;0;67;159;427; ; ; ; ;
39304;1961;148;417;0	863;0	661;625	537;4	275;0;165;434;0	649;0	632;628	353;4	355;0;67;159;427; ; ; ; ;
39324;1962;162;426;0	863;0	661;625	537;4	249;0;162;426;0	650;0	633;628	353;4	312;0;67;159;427; ; ; ; ;
39344;1963;157;417;0	863;0	661;625	537;4	287;0;159;441;0	650;0	633;628	353;4	417;0;67;159;427; ; ; ; ;
39364;1964;161;417;0	864;0	662;625	537;4	273;0;-800;-600;0	864;0	662;-1	000;-1	000;4;67;159;427; ; ; ; ;
39384;1965;160;419;0	864;0	661;623	706;4	257;0;-800;-600;0	651;0	633;-1	000;-1	000;4;67;159;427; ; ; ; ;
39404;1966;163;418;0	865;0	662;623	706;4	243;0;162;429;0	651;0	633;635	762;4	390;0;67;159;427; ; ; ; ;
39424;1967;150;418;0	865;0	662;623	706;4	242;0;153;421;0	651;0	633;635	762;4	334;0;67;159;427; ; ; ; ;
39444;1968;161;428;0	865;0	662;623	706;4	250;0;166;423;0	652;0	633;635	762;4	307;0;67;159;427; ; ; ; ;
39464;1969;160;429;0	865;0	662;623	706;4	240;0;162;428;0	652;0	633;635	762;4	390;0;67;159;427; ; ; ; ;
39484;1970;159;429;0	865;0	662;624	722;4	248;0;165;429;0	652;0	633;630	558;4	321;0;67;159;427; ; ; ; ;
39504;1971;154;417;0	865;0	663;624	722;4	220;0;-800;-600;0	865;0	663;-1	000;-1	000;4;67;159;427; ; ; ; ;
39524;1972;167;415;0	865;0	662;624	722;4	242;0;177;434;0	652;0	633;630	558;4	400;0;67;159;427; ; ; ; ;
39544;1973;221;325;0	864;0	661;624	722;4	230;0;263;342;0	651;0	632;630	558;4	329;0;68;257;325; ; ; ; ;
39564;1974;248;326;0	864;0	661;624	722;4	235;0;263;332;0	651;0	632;630	558;4	294;0;68;257;325; ; ; ; ;
39584;1975;274;324;0	864;0	661;626	937;4	244;0;263;324;0	650;0	631;628	678;4	248;0;68;257;325; ; ; ; ;
39603;1976;250;311;0	863;0	661;626	937;4	235;0;264;332;0	650;0	631;628	678;4	285;0;68;257;325; ; ; ; ;
39623;1977;249;316;0	863;0	661;626	937;4	228;0;264;332;0	650;0	632;628	678;4	317;0;68;257;325; ; ; ; ;
39643;1978;249;320;0	863;0	661;626	937;4	239;0;259;327;0	650;0	632;628	678;4	305;0;68;257;325; ; ; ; ;
39663;1979;249;321;0	863;0	661;626	937;4	254;0;263;331;0	650;0	632;628	678;4	268;0;68;257;325; ; ; ; ;
39683;1980;251;326;0	863;0	661;623	693;4	234;0;261;330;0	650;0	632;628	429;4	278;0;68;257;325; ; ; ; ;
39703;1981;257;319;0	863;0	661;623	693;4	191;0;266;331;0	650;0	632;628	429;4	314;0;68;257;325; ; ; ; ;
39723;1982;251;316;0	863;0	661;623	693;4	223;0;266;330;0	650;0	632;628	429;4	299;0;68;257;325; ; ; ; ;
39743;1983;251;319;0	863;0	661;623	693;4	248;0;261;328;0	650;0	632;628	429;4	322;0;68;257;325; ; ; ; ;
39763;1984;252;324;0	863;0	661;623	693;4	225;0;260;331;0	650;0	632;628	429;4	278;0;68;257;325; ; ; ; ;
[truncated: 6,872 more rows]
